# Supplementary material for: 16S rRNA gene amplicon sequence data from sunflower endosphere bacterial community
Source: Data Brief. 2021 Nov 26;39:107636. doi: 10.1016/j.dib.2021.107636 (PMC8639433; doi:10.1016/j.dib.2021.107636)
Supplement: Supplementary file 2 [file mmc2.zip › mmc2.txt]

Percenetage relative abundance of predicted functions of endophytic bacteria in sunflower samples at growing stage
#Predicted functions			AGR 		BGR 		BGS 		AGS
Environmental Information Processing	5.474926949	5.234139599	4.31314045	4.381452467
Unclassified				2.920494104	3.044773855	2.978488698	2.947602958
Genetic Information Processing		1.922765563	2.007621098	2.266196167	2.214815702
Cellular processes			1.568833965	1.784621623	0.702251982	0.730280837
Metabolism				1.564848949	1.654730999	1.780046676	1.761756834
Organismal Systems			0.212981347	0.190638395	0.179842805	0.172282552
Human Diseases				0.114322396	0.11635178	0.108606408	0.10277178


Percenetage relative abundance of predicted functions of endophytic bacteria in sunflower samples at flowering stage
#Predicted functions 			BFS		AFS		AFR		BFR
Cellular processes			18.17079636	2.247977647	1.783273736	2.137556185
Environmental Information Processing    3.59251088	4.643172813	6.465336507	4.999563717
Metabolism				2.754910098	0.344844199	0.450723003	0.363939221
Unclassified				2.573205935	3.13921047	3.142350152	3.124530759
Genetic information processing		1.926803281	2.326612377	1.97044882	2.133855463
Organismal Systems			0.127157693	0.159088412	0.211577669	0.205069986
Human diseases				0.111097547	0.134783768	0.104025293	0.119321676
