# Supplementary material for: 16S rRNA gene amplicon sequence data from sunflower endosphere bacterial community
Source: Data Brief. 2021 Nov 26;39:107636. doi: 10.1016/j.dib.2021.107636 (PMC8639433; doi:10.1016/j.dib.2021.107636)
Supplement: Supplementary file 4 [file mmc4.zip › mmc4.txt]

OTU taxonomic assignments of flowering sunflower (Table S3b)
SortMeRNATaxonAssigner parameters:
Application:SortMeRNA
Citation:SortMeRNA is hosted at:
http://bioinfo.lifl.fr/RNA/sortmerna
https://github.com/biocore/sortmerna

The following paper should be cited if this resource is used:

Kopylova, E., Noe L. and Touzet, H.,
SortMeRNA: fast and accurate filtering of ribosomal RNAs in
metatranscriptomic data, Bioinformatics (2012) 28(24)

best_N_alignments:5
e_value:1.0
id_to_taxonomy_filepath:/mnt/EFS/dbs/SILVA_99/majority_taxonomy_7_levels.txt
id_to_taxonomy_fp:/mnt/EFS/dbs/SILVA_99/majority_taxonomy_7_levels.txt
min_consensus_fraction:0.51
min_percent_cov:90.0
min_percent_id:90.0
reference_sequences_fp:/mnt/EFS/dbs/SILVA_99/otus_16S.fasta
sortmerna_db:/mnt/EFS/dbs/SILVA_99/otus_16S
threads:1
unassignable_label:Unassigned
Result path: /mnt/EFS/user_uploads/886c33dd7fa4/outputs/otus/sortmerna_assigned_taxonomy/rep_set_tax_assignments.txt
