# Supplementary material for: 16S rRNA gene amplicon sequence data from sunflower endosphere bacterial community
Source: Data Brief. 2021 Nov 26;39:107636. doi: 10.1016/j.dib.2021.107636 (PMC8639433; doi:10.1016/j.dib.2021.107636)
Supplement: Supplementary file 7 [file mmc7.zip › mmc7.txt]

OTU abundance of flowering sunflower
OTU ID				AFR	BFS	AFS	BFR
EU586788.1.1480			2	8	0	0
HG917665.1.1459			0	3	3	0
FJ204422.1.1353			0	27	1	6
FN667393.1.1450			0	1	0	1
HM557593.1.1334			16	0	1	1
LSHH01000015.4062.5530		0	1	1	0
GQ264188.1.1442			0	0	0	16
FJ900888.1.1397			0	20	0	0
CP001700.6297778.6299284	0	1	0	1
GU208356.1.1432			143	1	1	0
JQ407953.1.1344			0	9	0	0
GU908487.1.1487			11	0	0	0
DQ985066.1.1498			0	0	1	1
GU367155.1.1516			0	3	0	0
EF157270.1.1454			12	0	0	0
GQ129906.1.1468			3	0	0	0
HM996743.1.1409			45	0	0	12
FM997995.1.1406			3	0	0	0
EU239121.1.1292			0	3	0	0
AB991307.1.1457			14	0	0	10
JN378750.1.1517			0	11	0	0
EU703408.1.1480			0	90	0	0
KF464765.1.1366			0	0	0	2
FJ715965.1.1504			0	13	0	0
HM557490.1.1378			0	0	51	0
HM273955.1.1350			3	0	0	1
JF411394.1.1441			0	2	0	0
AJ227769.1.1441			2	0	0	0
AJ251633.1.1417			19	0	0	0
HM339530.1.1373			0	0	59	14
LG045561.2.1411			4	0	0	0
HG917747.1.1455			0	9	3	12
JUHK01000027.382.1842		635	3	5	62
EF025345.1.1363			4	0	0	2
GQ891121.1.1481			0	15	5	24
DQ404637.1.1493			0	7	34	0
EU705078.1.1288			3	0	1	0
FJ670974.1.1345			10	5	0	0
GQ354566.1.1382			9	195	343	29
JX009148.1.1469			41	0	0	13
HQ166106.1.1441			0	25	0	0
HQ665007.1.1410			2	0	0	0
HE583162.1.1377			0	2	0	15
HM778565.1.1458			0	2	0	0
JF719608.1.1524			4	0	0	7
GQ106544.1.1346			0	2	2	18
JF277164.1.1494			1	2	154	0
KM242523.1.1358			23	1	1	9
EU704777.1.1280			4	0	0	0
EU809290.1.1335			0	1	1	0
EU581949.1.1432			7	0	0	0
GQ379582.1.1220			2	1	1	18
DQ833309.1.1363			69	1	1	10
HQ622540.1.1393			0	4	0	0
GU731283.1.1406			4	0	0	37
EU705855.1.1206			0	2	0	0
EU133718.1.1442			0	0	0	5
JF900037.1.1429			0	2	0	0
EU845579.1.1472			1	0	0	30
GU056290.1.1502			0	0	0	16
HM308828.1.1345			5	3	2	2555
GQ181038.1.1456			853	35	7	21
JQ186238.1.1360			0	119	2	25
FJ774000.1.1398			2	0	0	2
KF381493.1.1596			0	8	0	0
FJ671729.1.1439			0	2	0	0
LN570833.1.1386			6	0	0	0
EU132827.1.1382			115	0	0	0
GDHX01297499.4.1378		8	0	1	1
HM261599.1.1345			0	1	0	4
EF632772.1.1471			2	0	0	0
FN555399.1.1361			5	1	0	0
EU705648.1.1250			1	1	0	0
HQ587188.1.1437			1	0	0	11
FJ478945.1.1447			3	0	0	0
FN870194.1.1516			4	0	0	0
HM228413.1.1428			0	0	0	5
JF175991.1.1350			68	0	0	52
FJ772045.1.1259			4	5	0	4
GU132432.1.1434			5	0	0	32
FM997998.1.1402			0	0	12	0
KF625188.1.1765			2	0	0	0
GALN01469587.1.1466		103	3	1	53
GQ007460.1.1343			0	91	1	0
KJ875785.1.1478			2	0	0	0
EU132877.1.1262			5	0	0	0
EF459522.1.1470			0	0	2	0
JQ427099.1.1442			0	0	50	0
EU794121.1.1459			6	1	0	1
GU179616.1.1393			2	0	0	4
GU559788.1.1398			1	0	3	0
JF168215.1.1303			0	33	0	0
HE589827.1.1405			0	0	41	23
GQ379590.1.1240			139	31	0	14
FJ890921.1.1249			3	444	2	0
HE604037.1.1499			0	1	0	2
FJ901125.1.1401			0	5	0	0
GQ264219.1.1425			2	0	0	0
HG933791.1.1428			2	0	0	3
FR687468.1.1492			1	50	86	1
EU133326.1.1265			0	0	0	2
FJ936934.1.1445			0	0	0	11
JN023164.1.1437			6	0	0	2
KC862503.1.1516			0	0	0	6
HQ000022.1.1392			0	0	0	2
FJ193699.1.1505			9	0	0	0
HM187230.1.1477			1	2	0	0
EU071488.1.1447			1	31	84	29
HQ324860.1.1489			0	1	1	0
EU202868.1.1393			0	16	0	0
FR687451.1.1492			12	0	0	0
KF063462.1.1342			3	3	154	1
EU159275.1.1264			8	0	0	0
FN692026.1.1274			0	2	0	0
HM300609.1.1359			6	0	48	0
HM323167.1.1360			8	3	0	0
HM066413.1.1493			0	1	1	0
FJ469387.1.1217			0	4	7	0
HM480197.1.1477			6	0	0	0
EU104267.1.1455			2	0	1	15
JX155405.1.1463			0	0	0	3
FJ936733.1.1497			0	0	0	30
HQ592609.1.1492			1	0	1	1
HE583139.1.1382			3	1	0	1
EU133320.1.1291			1	0	1	0
JX501993.1.1400			0	0	2	0
AF138732.1.1504			0	87	0	0
JQ978626.1.1482			0	0	1	1
HM438523.1.1496			1	0	0	46
LK391969.2017666.2019190	0	26	0	0
GQ246944.1.1401			15	0	0	0
KP636178.1.1429			3	0	0	0
GU136369.1.1411			8	0	0	0
LNSD01000004.290772.292268	7	1	0	0
HM343798.1.1345			129	0	0	0
HM127479.1.1453			6	1	0	0
GQ254282.1.1344			2	1	0	0
JF234071.1.1361			0	0	0	15
EU827476.1.1401			55	3	0	28
JN082749.1.1447			2	0	0	0
HM278325.1.1346			0	0	0	32
HQ178934.1.1456			22	1	0	0
GU208313.1.1432			0	23	0	0
EU705026.1.1296			1	0	0	1
JF181193.1.1350			2	0	0	0
KJ600914.1.1495			11	0	0	0
GU930784.1.1387			0	0	0	2
HM811534.1.1352			2	0	0	0
HE662654.1.1435			4	0	0	7
EF466115.1.1398			0	15	0	0
CP009451.1761486.1763036	0	30	0	0
KF740586.1.1500			2	0	0	0
GU940719.1.1379			47	0	0	0
GBEF01033144.387.1845		1	4	0	1
KF086841.1.1349			1	0	133	0
EU239162.1.1272			62	38	0	0
HQ857696.1.1491			0	2	0	0
HQ324693.1.1289			6	1	0	1
EF562200.1.1375			2	0	0	0
GU731292.1.1342			6	154	164	41
GU293168.1.1497			2	0	0	0
EU468717.1.1203			0	37	0	0
GU459217.1.1482			0	24	0	1
AQWY01000382.42912.44372	347	5	5	199
EF515183.1.1390			2	0	1	11
JAEG01000027.289.1755		0	23	0	0
FR872408.1.1341			85	2	0	4
JX221834.1.1486			1	6	1	6
EU779422.1.1355			1	0	59	0
JQ769538.1.1449			0	0	0	14
EU907902.1.1387			8	0	0	17
HG799085.1.1331			5	0	0	0
FJ562133.1.1272			0	2	0	0
FJ977395.1.1405			1	17	0	0
JX222449.1.1498			0	1	0	1
AB006176.1.1471			0	0	0	2
HE965699.1.1334			1	0	0	17
AB614555.1.1499			0	0	2	0
GQ263946.1.1478			0	0	0	2
GU247470.1.1246			384	0	1	0
GU056305.1.1503			0	49	19	1
HQ697548.1.1524			0	0	0	4
HE589809.1.1451			0	0	2	3
GQ264293.1.1466			1	0	0	30
JQ607705.1.1363			0	2	0	0
EU723093.1.1288			1	0	0	1
HQ167732.1.1406			23	0	0	3
GU563744.1.1502			3	0	0	0
GU138381.1.1397			34	0	0	0
FM213427.1.1452			0	0	0	2
HM261302.1.1358			6	3	4	4
EU589442.1.1434			505	6	11	6
GU217718.1.1436			0	6	13	20
JQ867280.1.1396			1	55	41	0
HQ115554.1.1202			0	2	1	0
FJ382604.1.1348			0	3	0	0
HQ755636.1.1370			0	50	0	0
GQ861460.1.1437			46	0	1	1
FJ821598.1.1432			1	32	0	0
HM584273.1.1447			0	2	0	0
KP860512.1.1347			6	0	0	0
HM317697.1.1304			180	7	3	55
GQ144414.1.1391			1	136	57	0
AJ316140.1.1445			1	395	0	0
GAWA01001806.185.1738		52	68	5	42
HQ285878.1.1431			0	2	0	0
GQ417152.1.1460			0	3	2	10
HQ433560.1.1390			1	3	0	5
ATUQ01000022.23.1541		0	1	1	12
GQ417006.1.1454			4	0	0	0
HQ132383.1.1531			6	0	0	0
FJ670938.1.1296			5	0	0	0
HQ178807.1.1455			18	0	0	0
HM459844.1.1442			0	2	277	0
EU169184.1.1362			0	0	0	4
EF532910.1.1588			0	0	54	0
EU808718.1.1341			0	1	54	1
EU409113.1.1301			338	1	2	1
BBSM01000375.159.1669		2	0	0	0
HM317623.1.1350			0	2	4	12
GQ472119.1.1450			6	135	0	0
HE589875.1.1433			0	0	49	0
KF827015.1.1400			0	1	0	1
HM557432.1.1346			0	0	0	5
FJ192828.1.1490			5	0	0	0
EU133445.1.1261			2	1	0	4
HM371423.1.1381			0	0	6	0
HM047296.1.1457			0	1	50	0
JN644626.1.1431			0	247	0	2
GU969041.1.1210			6	0	0	8
KM598592.1.1347			30	1	0	0
GQ263767.1.1477			0	21	0	0
HM316412.1.1350			0	1	1	16
GU941114.1.1340			9	2	1	157
EU465996.1.1414			0	0	0	7
GQ130051.1.1464			0	0	2	0
JQ923592.1.1486			0	1	1	0
EU595010.1.1436			8	0	0	0
KU515136.1.1448			0	46	47	45
GU201562.1.1448			106	0	0	0
EU193048.1.1486			4	0	0	0
KC172341.1.1482			6	0	0	0
HG421034.1.1400			39	276	31	174
FJ825873.1.1467			0	0	0	3
HQ121028.1.1485			5	0	0	0
AB487486.1.1362			7	0	0	0
GQ222234.1.1381			5	0	0	1
EU369131.1.1519			0	0	5	0
GQ491492.1.1319			0	2	4	0
EU134476.1.1383			2	0	0	0
HM989959.1.1343			20	0	0	0
JX152778.1.1439			0	68	0	0
EU817491.1.1491			110	0	1	14
FN433083.1.1421			495	2	0	2
GQ249373.1.1509			1	2	0	0
FJ382176.1.1327			4	0	0	9
CP003178.6188984.6190500	1	0	0	1
DQ811892.1.1512			0	4	4	0
EU769155.1.1493			1	0	0	4
JF172000.1.1358			4	191	87	278
JQ437583.1.1419			0	0	0	109
GQ306176.1.1395			2	0	0	1
EF154093.1.1410			1	71	40	0
HM308212.1.1338			0	0	0	2
JF825500.1.1486			3	57	2	0
EU276542.1.1460			15	0	0	1
EU538064.1.1396			8	0	0	0
EU202832.1.1390			24	1	0	0
JQ337647.1.1348			3	0	0	0
FJ466413.1.1335			7	0	0	2
KJ808137.1.1488			0	1	0	1
HM345624.1.1399			0	126	102	0
JF102069.1.1347			0	0	2	0
FR687419.1.1492			2	0	0	0
GU302704.1.1480			1	0	109	0
HM269960.1.1350			1	3	3	16
KF105534.1.1368			0	1	1	0
JN868758.1.1506			1	42	33	0
KF146648.1.1424			0	1	2	0
HQ245997.1.1487			0	1	0	5
FQ658795.1.1350			2	0	0	0
HM297266.1.1350			7	0	2	20
AB016812.1.1361			2	0	0	0
DQ983193.1.1518			1	0	0	2
HQ538615.1.1414			11	0	0	0
GAJX01000137.2.1513		10	0	0	0
KF765473.1.1495			0	2	0	0
EU704943.1.1291			3	0	0	0
HQ120532.1.1497			0	128	0	1
HM237107.1.1268			6	1	0	1
EF653579.1.1337			0	1	0	2
KM978287.1.1535			2	0	0	0
GQ284546.1.1469			0	4	0	0
CP001699.1711143.1712656	2	0	0	0
KF827021.1.1400			0	0	0	4
FJ807411.1.1344			5	0	0	0
DQ989227.1.1389			2	0	0	0
HM447754.1.1441			9	0	0	0
GQ009419.1.1346			2	0	1	3
FJ191532.1.1446			1	2	1	23
JF116202.1.1343			0	2	0	0
DQ202407.1.1345			291	1517	1107	1294
EF394154.1.1348			0	1	0	1
JF223471.1.1310			0	0	0	4
EU104106.1.1467			1	1	0	0
CYSH01000006.1941296.1942793	2	0	0	0
EU644175.1.1420			5	0	1	0
HM222647.1.1486			13	22	765	2
EF516044.1.1455			6	0	0	0
HE576042.1.1498			1	0	0	1
JQ012968.1.1387			658	3636	1684	769
HM363277.1.1498			2	10	2	18
KF378649.1.1460			470	2	1	72
EF466121.1.1418			0	72	0	0
GQ098848.1.1234			14	0	0	189
HQ860502.1.1449			0	0	0	4
HM312652.1.1359			0	0	0	2
EU134684.1.1337			0	0	0	4
KF712871.1.1518			3	0	0	0
GU809984.1.1427			2	0	0	0
HQ179051.1.1217			0	0	1	2
FJ849351.1.1453			2	0	0	0
JN869219.1.1481			2	15	0	0
JX644294.1.1456			2	0	0	0
HM755674.1.1360			1	9	0	1
GAJV01000033.177.1688		2	1	0	33
JQ772010.1.1419			5	0	0	0
DQ839498.1.1491			2	0	0	0
FR693792.1.1236			0	10	0	0
GU377097.1.1416			8	0	0	0
GU560166.1.1450			0	2	0	1
HM110417.1.1373			3	0	1	28
KT630890.1.1466			11	0	0	0
EU545396.1.1466			0	0	3	0
HM049745.1.1379			8	0	0	0
HM063917.1.1495			1822	22	15	698
JN169767.1.1389			17	0	121	0
GQ086514.1.1356			5	80	61	9
HM332037.1.1350			1	0	1	12
GU272270.1.1504			4	3	1	1
FJ526387.1.1428			0	92	0	1
EU560426.1.1424			2	0	0	0
GQ921354.1.1495			0	18	1	0
FJ811877.1.1415			40	0	0	0
JN995543.1.1341			0	76	0	0
FJ528270.1.1415			418	0	0	250
JQ629676.1.1411			2	1	21	1
JF240693.1.1345			315	702	536	216
KF066001.1.1349			0	1	1	5
AGCT01052662.3515.5439		0	0	2	2
AF498715.1.1411			4	0	0	0
HM186217.1.1305			3	0	0	0
HM342312.1.1364			5	2	0	0
FJ685303.1.1362			2	98	2	0
FJ191721.1.1444			0	1	0	2
HM798604.1.1447			1	2	0	1
JF181615.1.1345			0	1	1	0
HQ819982.1.1443			1	1	0	0
JQ977403.1.1436			2	0	0	0
JQ063000.1.1455			0	0	0	3
FJ670878.1.1341			0	35	0	14
KF078987.1.1282			1	185	0	0
GU563782.1.1494			5	0	1	0
EF516467.1.1445			4	0	0	0
FJ269064.1.1485			6	0	0	0
FJ825979.1.1495			13	31	7	11
KF827044.1.1400			3	0	0	0
GQ168584.1.1406			16	66	28	403
KP334258.1.1461			463	2	3	55
HQ441819.1.1456			11	1	0	0
KJ187966.1.1490			104	0	0	0
EU676410.1.1454			0	0	10	0
GU205377.1.1453			2	0	0	0
JF496548.1.1439			0	1	0	6
HQ689693.1.1417			0	2	0	0
HG423547.1.1346			3	0	0	0
JMQG01000005.7095.8612		6	0	0	1
GU272276.1.1501			1	95	512	2
GQ478416.1.1398			13	0	0	0
EU158348.1.1517			702	9	1	155
HF674669.1.1390			5	0	0	0
FJ658535.1.1398			0	1	0	2
FM873019.1.1467			0	59	0	0
FJ602422.1.1453			1	0	0	1
FJ679452.1.1357			0	0	46	1
GU726972.1.1378			0	0	0	2
HM584344.1.1396			0	0	0	6
JF700403.1.1386			9	0	0	0
HM295852.1.1346			0	0	2	0
EU370951.1.1423			2	0	0	0
FJ602413.1.1381			5	0	0	0
FM178829.1.1384			3	0	0	41
GU569159.1.1482			2	0	0	0
FJ516842.1.1449			0	0	0	2
FQ660476.1.1356			0	0	0	2
FJ193886.1.1443			5	1	0	0
GQ129931.1.1473			2	0	0	0
JQ608328.1.1478			3	1	0	0
JN566185.1.1373			131	0	1	11
KF911200.1.1446			0	1	1	0
HM069052.1.1470			185	1	1	2
BABK02029359.1608.3968		6	6	3	4
HE589837.1.1421			0	0	0	20
KC211840.1.1281			0	0	6	0
JF958159.1.1314			3	0	0	0
JQ316369.1.1400			0	1	1	1
HQ285876.1.1422			1	0	0	1
AKCV01000044.3766.5287		0	0	28	4
JQ012970.1.1393			0	0	0	3
JQ085248.1.1478			5	0	0	0
HM845804.1.1335			3	0	0	0
KC569788.1.1378			0	0	0	3
HQ245984.1.1538			18105	63997	35682	16461
JN692278.1.1479			3	0	0	0
JQ066774.1.1338			0	45	0	0
GQ369045.1.1311			0	0	0	4
EU672804.1.1391			322	0	1	50
KF494735.1.1477			0	19	0	0
HM331037.1.1367			0	0	0	3
JX535221.1.1486			7	0	0	0
EF067860.1.1400			0	15	34	0
AB452985.1.1443			11	115	134	8
GQ500844.1.1433			0	0	58	0
GQ374919.1.1388			0	1	0	24
JQ994136.1.1448			2	0	0	1
FR872389.1.1253			4	0	0	1
HF930754.1.1343			0	0	43	0
HQ403236.1.1494			12	0	0	0
HM449703.1.1393			2	0	0	0
GQ087542.1.1350			0	0	0	14
EF494220.1.1441			6	0	0	0
JN391970.1.1473			1	0	0	1
HM278302.1.1344			12	0	0	0
EF029087.1.1500			0	0	0	2
KU161281.1.1460			0	47	0	0
EU705953.1.1237			14	0	0	0
HF546396.1.1294			0	0	4	1
HQ385545.1.1411			10	0	0	0
HQ598343.1.1437			0	1	71	0
HM641754.1.1372			9	0	0	0
HM063910.1.1360			0	25	0	0
AF312020.1.1484			6	0	0	1
FR871428.1.1379			2	0	0	0
HQ202847.1.1455			0	0	2	0
HE971709.3071791.3073296	0	0	0	2
HQ121073.1.1508			1	3	0	14
JQ427254.1.1499			0	9	0	0
HM640996.1.1487			2	3	3	18
HM304978.1.1336			3	0	0	0
JF166527.1.1385			1	28	0	0
HQ120556.1.1538			0	0	47	0
HM315254.1.1350			45	1	0	0
EF441923.1.1356			2	55	104	34
LBEW01000195.3839.5338		0	0	1	7
KF533790.1.1493			0	0	1	3
HQ202840.1.1459			0	91	0	0
JX647742.1.1503			0	2	32	7
KM200544.1.1501			3	0	0	0
FJ687990.1.1280			7	0	0	0
KU323800.1.1408			0	12	0	0
HM271787.1.1372			0	0	1	1
HQ190345.1.1486			1	5	3	0
FJ466416.1.1405			9	0	0	0
GQ098766.1.1350			67	2	0	2
HM187033.1.1370			5	22	30	5
GQ139187.1.1384			7	0	0	0
HM127956.1.1452			8	296	30	26
EU331389.1.1471			9	0	0	0
HM755671.1.1445			0	0	2	0
HM219615.1.1406			2	0	0	0
HM565992.1.1371			0	1	0	1
JF772172.30169.32141		0	3	1	1
FJ900824.1.1397			0	8	0	0
JF697491.1.1446			0	5	8	2
GQ057365.1.1352			2	0	0	13
HQ397476.1.1470			1	11	12	2
HF545220.1.1409			4	20	7	21
JN975049.1.1435			31	0	0	0
FJ191733.1.1460			0	1	0	1
AB186833.1.1499			0	0	0	3
EU748919.1.1402			113	1	0	0
GU179613.1.1379			0	17	0	0
HM344818.1.1346			1	2	1	0
JX517204.1.1347			0	0	0	2
HQ132422.1.1460			4	0	0	0
JN571058.1.1518			0	0	0	2
HM263059.1.1351			0	1	0	6
FJ883742.1.1466			2	0	0	0
EU477833.1.1306			3	0	0	1
HM319009.1.1361			0	2	0	0
JX133537.1.1492			22	0	0	0
EU570744.1.1424			0	0	0	4
EU603361.1.1408			33	0	0	0
HM156135.1.1358			1	6	912	5
HQ246233.1.1415			0	25	0	0
KC634267.1.1226			1	2	3	2
GU721026.1.1470			25	0	0	1
EU778693.1.1323			0	8	0	0
GU574354.1.1326			6	1	0	2
GQ098353.1.1306			4	0	0	0
EU375203.1.1224			0	0	0	40
KF385047.1.1492			4	0	0	0
EU449628.1.1395			0	0	19	0
FR865952.1.1475			16	0	1	0
HM069056.1.1479			7	0	0	0
EU104203.1.1391			0	0	0	8
HG529018.1.1247			7	0	0	0
HQ220021.1.1448			51	2	1	2
AQYD01000002.108.1609		5	0	0	0
GU359077.1.1475			2	0	1	1
EF420208.1.1401			0	0	0	7
FN178391.1.1403			517	7	3	25
HQ385753.1.1498			2	0	0	0
KU644312.1.1384			0	57	0	0
GQ379550.1.1205			139	4	1	1
FJ466275.1.1484			356	3	0	48
JF144446.1.1341			0	0	1	1
EU307935.1.1443			0	7	0	0
HE583116.1.1329			4	0	0	0
EU921644.1.1447			8	0	0	0
JRJC01000023.11.1813		2	11	2	63
FJ675425.1.1384			0	0	0	25
FJ432478.1.1245			0	0	7	0
HM108471.1.1488			3	0	0	1
FN421937.1.1408			1	1	0	10
JN825453.1.1324			0	6	25	1
HM325485.1.1354			0	6	0	0
EF121820.1.1456			0	5	0	0
HM248764.1.1337			0	0	13	0
KF463952.1.1304			0	3	0	0
EF682972.1.1503			14	0	0	0
EU289513.1.1485			10	0	0	0
JX222217.1.1486			4	7	0	11
HM314574.1.1282			0	90	0	28
HQ607437.1.1445			3	0	0	2
JN543507.1.1440			3	0	0	0
EU491700.1.1424			0	2	0	0
FJ479473.1.1515			3	0	0	0
GDIB01186009.406.1916		2024	12	10	949
GQ129964.1.1443			0	0	0	3
HQ143322.1.1500			46	948	208	2
HE576364.1.1409			1	0	0	1
GEDH01024313.231.1825		72	8	3	40
AB672179.1.1470			0	0	0	13
EF516964.1.1446			2	0	0	0
HM111713.1.1371			0	2	0	6
EU249557.1.1310			3	0	0	0
HQ267992.1.1341			1	0	0	3
HM263151.1.1347			1	137	0	2
KT581310.1.1400			14	0	0	0
FM242405.1.1334			0	0	0	6
JN559190.1.1486			0	0	0	5
GU940710.1.1389			3	0	0	0
LN565353.1.1366			0	0	0	3
HM238176.1.1410			1	0	1	21
HM559039.1.1343			2	153	10	6
FM998010.1.1415			4259	95	22	760
HM267175.1.1360			168	91	3	121
KU898184.1.1489			48	477	271	60
GU208268.1.1496			2	0	0	0
HQ231919.1.1399			8	0	1	0
HQ455014.1.1437			0	7	0	0
GU293185.1.1498			225	779	791	1049
JF429110.1.1493			14	0	0	0
FJ572032.1.1390			0	0	1	3
HQ696455.1.1445			0	30	0	0
KC166822.1.1460			0	7	0	0
HM111767.1.1348			31	0	0	3
GQ306168.1.1390			11	0	0	0
GQ402779.1.1455			74	1	0	10
HQ662593.1.1457			0	4	0	0
HQ218438.1.1315			19	0	0	22
GQ263418.1.1436			0	1	84	0
AATO01000250.4290.5782		2	0	0	1
HF548596.1.1407			0	1	0	1
CP003275.5169935.5171448	1	0	0	1
FR853429.1.1493			0	0	0	11
EU801747.1.1495			18	0	0	1
HQ143293.1.1483			0	2	0	0
GU991856.1.1415			7	0	0	0
GQ046973.1.1336			0	130	0	0
JF697385.1.1476			1	31	1	0
GU563762.1.1497			1	0	3	22
KX034563.1.1225			99	311	341	199
HM447717.1.1437			3	0	0	0
FJ192249.1.1454			0	8	3	13
EF173335.1.1478			2	0	0	0
EU722756.1.1459			26	0	0	0
GQ415375.1.1497			0	57	0	0
HM330583.1.1348			9	0	0	0
AB126621.1.1498			1	2	59	0
JN825427.1.1392			0	0	0	7
DQ346512.1.1519			0	1	1	0
EU827491.1.1399			30	4	147	356
FN794253.1.1296			5	0	0	0
EU464953.1.1315			1	106	0	1
HM480196.1.1396			69	4	1	1
HE583160.1.1379			9	1	47	6
AM935253.1.1343			0	41	1	0
JQ072380.1.1369			1	20	7	0
HQ652601.1.1497			0	0	14	10
KF625184.1.1787			0	6	0	0
HE995762.1.1371			156	865	259	3
JX279924.1.1343			1	1	0	0
DQ659219.1.1307			7	0	0	0
EU801199.1.1501			5	0	0	1
GQ249217.1.1325			23	1	0	5
AB184375.1.1465			10	0	0	0
AB369258.1.1439			0	1	20	6
HM807677.1.1350			23	0	0	0
KF876895.1.1427			2	0	0	0
FJ675305.1.1366			16	0	0	0
GU132433.1.1424			0	0	0	29
GQ263796.1.1471			24	0	0	0
JN868750.1.1517			1	5	4	766
HM255709.1.1346			0	11	0	0
GQ281065.1.1416			5	0	1	0
FJ687995.1.1264			608	9	2	273
EU821343.1.1472			0	3	1	0
HQ631998.1.1447			9	4246	8	10
FM201060.1.1322			3	0	0	0
JQ919548.1.1376			3	0	0	0
EU022593.1.1473			21	1	1	3
HQ241828.1.1444			0	27	0	19
KT835570.1.1453			0	0	71	0
FJ455075.1.1442			12	0	0	0
HQ224606.1.1436			3	1	2	2
GALN01471300.2.1406		6	0	0	0
HM263288.1.1331			6	0	0	0
GDIQ01214625.1.1300		4	12	0	15
HM251127.1.1306			0	30	0	0
HQ671068.1.1297			0	0	2	0
EU931560.1.1468			0	1	0	1
KF719177.1.1460			0	0	3	0
EU468694.1.1330			0	10	0	0
AB991243.1.1460			4	1	29	3
LN569572.1.1370			6	0	1	0
JI846301.3621.5128		0	3	0	0
GQ302676.1.1522			11	0	0	1
EF517954.1.1705			0	1	2	2
KJ875554.1.1470			0	8	0	0
KF065479.1.1349			0	0	0	3
JREP01022728.1255.2532		0	2	0	1
KF065183.1.1350			0	0	0	7
AB689864.1.1473			0	0	0	4
EU150263.1.1387			312	1	1	1
HE583163.1.1386			1	131	0	0
GU731299.1.1390			1	0	0	1
FJ792563.1.1461			0	1	1	0
HM315354.1.1354			5	0	0	0
HM270075.1.1353			2	0	0	0
GQ113873.1.1350			3	4	4	16
HM996869.1.1434			0	5	0	0
FJ612174.1.1445			2	0	0	1
HM066701.1.1508			0	0	1	2
HM305230.1.1306			0	54	0	6
GU574073.1.1346			0	0	0	2
KC243299.1.1421			152	1	1	97
KF815461.1.1466			0	15	0	0
HE583130.1.1323			0	0	0	9
HM111652.1.1381			2	0	0	0
AACY020355234.491.1996		0	2	0	0
EF575565.1.1489			54	198	43	889
HM066450.1.1513			50	6	0	0
EU465109.1.1383			0	0	0	2
GU207877.1.1484			3	0	0	0
KU985334.1.1471			1	1	20	0
AB906254.1.1265			0	43	0	0
GQ133849.1.1380			0	1	1	0
HQ231934.1.1429			30	0	0	0
HE576048.1.1381			1	12	1	15
KF188974.1.1289			91	1	1	1
HM556896.1.1371			0	2	0	0
HM559186.1.1390			0	1	2	22
HM845762.1.1346			0	0	0	2
JF117578.1.1346			1	0	1	0
KU983672.1.1491			0	6	7	0
HM921090.1.1334			0	0	0	5
AF247491.1.1430			2	0	0	0
FR872447.1.1425			163	29	0	54
HM295820.1.1382			0	3	0	0
GU561316.1.1417			0	1	0	33
KJ161326.1.1708			0	1	0	1
GU569146.1.1443			0	39	0	2
AB184219.1.1445			25	0	0	0
HQ455826.1.1538			3	0	0	0
FM872981.1.1508			3	0	0	0
HM057818.1.1306			4	5	2	123
JQ798473.1.1492			6	0	0	1
FN293046.1.1355			1	4	0	0
GU454895.1.1492			3	2	0	12
HQ696433.1.1436			0	25	0	0
EU440643.1.1424			33	0	0	0
AB184676.1.1475			2	4	3	3
LBMY01000001.101293.102792	1	39	0	0
LG045569.1.1471			3	0	0	0
EU930815.1.1476			0	0	2	0
GQ263421.1.1466			0	92	0	0
FJ152778.1.1486			8	0	0	0
EU800906.1.1499			114	5	1	119
HM110347.1.1374			0	0	0	6
AB898238.1.1475			2	0	0	1
HM856391.1.1416			3	0	0	0
EU779437.1.1385			0	0	28	0
DQ860042.1.1494			0	0	2	0
EU464852.1.1404			0	5	0	0
FJ719043.1.1406			3	0	0	0
HQ650798.1.1440			0	19	0	0
KC432499.1.1344			0	3	0	2
EF364380.1.1452			9	0	0	1
JF120886.1.1366			21	1	0	0
EU447185.1.1468			5	0	0	2
GU220489.1.1419			2	0	1	0
FJ562171.1.1242			3	0	0	0
FR691427.1.1483			47	0	0	0
EF573357.1.1454			8	102	169	78
HK556078.2.1485			0	0	21	0
KU992625.1.1626			0	65	0	0
EF095716.1.1509			0	0	0	2
EU801730.1.1432			1	0	0	1
HE647655.1.1375			5	0	0	0
HM256459.1.1343			6	0	0	0
HE804466.1.1453			5	0	0	0
EU705134.1.1285			0	1	0	6
FJ192155.1.1462			0	0	1	2
EF612351.1.1481			13	0	0	5
EU024136.1.1260			1	0	0	22
HM332167.1.1352			6	0	0	0
KF772633.1.1446			0	0	0	25
JN868831.1.1479			0	0	3	1
EU132509.1.1328			94	64	1	33
GU377109.1.1435			0	0	0	3
JF209058.1.1358			1	0	0	21
HQ178805.1.1453			0	6	33	16
FJ682655.1.1362			1	143	0	0
EF644913.1.1431			2	6	2	2
HQ794484.1.1428			0	6	1	0
AB036997.1.1469			7	0	0	5
HM556636.1.1380			0	114	0	0
LN564751.1.1372			1	1	0	0
GQ500877.1.1502			6	0	0	0
EU790158.1.1203			2	0	0	0
FM998830.1.1396			0	0	0	2
GX154054.1.1462			3	0	0	0
EF018107.1.1389			16	0	0	0
HM262399.1.1308			0	6	3	3
HM310723.1.1338			0	0	79	0
GQ404493.1.1414			0	0	38	1
GU594658.1.1495			0	1	1	0
JF797526.1.1308			10	0	0	0
HM186918.1.1375			299	2	1	3
EF688395.1.1481			1	1	0	0
AB045885.1.1484			0	0	0	42
FJ715993.1.1470			0	1	54	0
HM278073.1.1372			0	0	0	4
EU376222.1.1490			0	0	2	0
FJ517744.1.1495			0	0	0	2
EU705796.1.1228			2	0	0	0
GQ129886.1.1458			7	0	0	1
KF625183.1.1786			11	1	2	0
HM141166.1.1283			1894	135	40	13
EF562569.1.1486			0	0	0	2
FJ675484.1.1383			0	0	0	2
KC554691.1.1557			1	1	0	0
AQYK01000001.258729.260232	0	0	0	23
GU566360.1.1495			27	73	30	51
JN685462.1.1477			0	20	0	0
JN082745.1.1401			7	0	0	0
AF532186.1.1469			5	30	28	7
GQ140324.1.1432			1	2	0	1
HG942168.1.1299			4	0	0	0
HQ118979.1.1371			7723	52	60	1694
HQ686275.1.1304			0	10	8	2
KR088388.1.1600			7	0	0	0
GU563777.1.1446			3	0	0	0
HM558156.1.1382			0	40	0	0
HQ256537.1.1452			0	0	1	1
EU867317.1.1332			11	0	0	56
GQ022806.1.1350			15	0	0	0
EF612364.1.1462			11	0	0	0
HM128723.1.1454			0	0	80	0
JX521385.1.1484			0	2	0	0
EF516526.1.1465			11	0	0	0
EF516560.1.1408			1	0	0	2
KF088481.1.1350			2	0	0	2
HM313467.1.1351			239	799	1092	8983
HM316987.1.1350			305	3	0	5
FQ659891.1.1359			0	8	0	0
KP634969.1.1459			117	2	0	14
HM328047.1.1349			3	1	3	32
GQ984330.1.1503			7	0	0	0
JRUD01000023.3894.5423		1	73	3	2
FJ911537.1.1428			0	0	1	16
FJ391493.1.1437			585	4	1	3
HQ397127.1.1486			0	0	0	31
JF428912.1.1522			23	1	0	2
HM337975.1.1308			4	0	0	0
HM584914.1.1419			1	1	0	0
KC757063.1.1400			2	0	0	0
KF464999.1.1212			0	4	0	0
GQ284436.1.1470			1	0	0	1
EU705709.1.1215			2	0	0	0
HQ641224.1.1336			7	0	0	0
FR872401.1.1342			5	0	0	0
FJ230936.1.1493			2	0	0	0
HQ202811.1.1460			1	1	2	1
HM854232.1.1440			0	28	1	0
HQ800034.1.1440			0	114	0	0
AMLP01000299.23.1528		3	0	0	0
HQ220054.1.1424			0	0	0	22
KC331307.1.1486			1	41	0	0
KF436943.1.1454			0	2	0	2
GBYF01060426.234.1751		5	0	0	0
GQ263855.1.1452			2	1	0	0
JF184030.1.1334			6	0	1	29
LN569284.1.1359			0	148	0	0
JN622006.1.1334			47	107	79	777
EU705139.1.1250			4	0	0	0
HM748603.1.1274			42	0	0	0
EF517956.1.1666			0	13	1	2
GQ118966.1.1387			255	1	0	0
HQ003421.1.1420			0	0	2	0
FR727706.1.1437			13	0	0	0
JQ450978.1.1300			0	2	0	1
HQ640945.1.1415			0	7	0	0
HE583085.1.1261			30	1	1	0
HQ268013.1.1221			272	2	1	2
JX647736.1.1506			12	0	0	0
FM178827.1.1375			9	0	0	0
AB176231.1.1496			0	1	1	0
HG813109.1.1317			0	37	0	0
HQ143280.1.1500			0	0	2	0
GU563784.1.1504			3	0	0	0
HG917233.1.1494			0	0	0	2
AB184280.1.1434			90	1	1	12
EU779454.1.1390			5	0	0	0
GQ043383.1.1336			8	0	0	0
AB037002.1.1472			3	0	0	1
JF809711.1.1383			78	1335	340	22819
EU202874.1.1391			4	0	0	0
FN547416.1.1485			0	0	0	2
JF833490.1.1438			0	0	2	0
JF190605.1.1366			0	1	0	1
HM332061.1.1308			2	0	0	1
GQ009534.1.1346			0	1	1	1
HQ607414.1.1468			0	0	0	13
HQ455015.1.1459			0	0	3	0
HM277952.1.1336			0	26	0	0
FJ675472.1.1369			0	36	0	0
HQ397473.1.1480			0	2	1	0
DQ298352.1.1382			0	0	1	1
EU881344.1.1495			2	0	0	0
HG917238.1.1458			0	3	1	0
FN646667.1.1426			11	0	0	0
JQ086975.1.1405			0	1	0	3
HQ540584.1.1402			11	0	0	2
HQ120150.1.1296			0	1	0	2
EU771829.1.1386			0	3	0	0
LN568137.1.1325			13	64	0	0
EU373423.1.1494			43	0	0	0
GDBL01041345.67.1988		295	399	163	213
EF173345.1.1551			0	17	0	0
FM253603.1.1502			7	0	0	0
JF009644.1.1357			0	3	1	9
AB672320.1.1446			6	0	0	0
HQ651835.1.1504			0	1	0	12
KC764964.1.1424			0	0	0	3
GQ396961.1.1499			5	0	0	0
LN563974.1.1370			4	8	0	5
EF559033.1.1486			0	2	0	0
HG937596.1.1296			347	4	1	148
GU293195.1.1464			1	41	146	0
KJ433609.1.1461			26	65	31	13
HQ433570.1.1472			0	2	0	2
HM355885.1.1590			0	2	0	0
JX678924.1.1390			5	0	0	0
HQ652600.1.1512			0	2	0	0
AF335468.1.1441			30	0	0	11
HM224456.1.1399			2	70	76	22
GQ140328.1.1490			0	0	2	0
HM779256.1.1450			0	2	51	11
KC853108.1.1425			0	1	1	0
FJ756555.1.1410			16	0	0	0
LN565699.1.1374			0	62	0	0
GQ984311.1.1470			1	0	2	0
FR872468.1.1371			9	0	0	0
HQ121186.1.1496			3	41	7	9
GU367161.1.1344			18	0	0	33
JX042458.1.1450			566	1	0	0
GQ924531.1.1439			0	2	0	43
FJ807426.1.1382			2	0	0	10
HQ179069.1.1412			1	93	16	3
JX312302.1.1344			4	0	0	5
HM069038.1.1368			145	0	83	1
JN120925.1.1339			52	1	0	84
JF428972.1.1512			2	0	0	0
GU562621.1.1377			12	0	1	0
HQ317184.1.1452			1	10	9	3
HM316442.1.1343			2	0	0	0
HM748080.1.1382			34	2	0	0
FJ674879.1.1347			0	0	0	5
KA217699.1.1364			5	113	21	78
FJ755765.1.1478			16	551	406	34
JQ966282.1.1402			2	0	0	0
HE862277.1.1499			93	2	2	1
GU941135.1.1365			2	0	0	12
GQ396812.1.1501			726	4	3	2
EU802185.1.1486			3	0	0	0
HM811819.1.1347			8	30	13	3
AB327250.1.1469			6	0	0	8
JQ072891.1.1395			11	24	38	56
EU465026.1.1398			0	1	1	0
AEJB01000242.24886.26416	2	0	0	0
JQ923552.1.1448			12	1	44	2
HQ336320.1.1386			6	0	0	0
HM357353.1.1448			7	1	0	0
JF218145.1.1364			5	78	0	0
HM438574.1.1436			7	0	0	0
LN566075.1.1361			0	117	0	0
FJ006925.1.1420			0	0	0	6
EU134236.1.1327			0	0	0	17
GQ103260.1.1350			0	0	0	2
JX521039.1.1534			2	0	0	0
HM249765.1.1359			0	181	94	1
EU083495.1.1449			0	0	0	24
EU715302.1.1451			0	2	2	22
FJ671304.1.1353			3	0	0	0
EU665089.1.1436			541	3	3	20
JN868743.1.1517			36	20	55	173
FR687577.1.1505			17	0	1	12
EF632773.1.1427			0	1	1	0
HQ021202.1.1456			1	0	0	2
JQ769670.1.1493			0	0	0	15
JQ427572.1.1475			6	0	0	7
GQ263576.1.1463			2	0	0	0
HE648203.1.1490			2	0	0	0
HM326355.1.1350			2	0	1	0
FJ681965.1.1418			0	40	0	0
FJ269073.1.1451			0	1	0	27
JQ246445.1.1482			2	0	0	0
EF174255.1.1358			2	168	0	2
HM312229.1.1308			74	0	0	12
AACY020168737.1.1288		0	0	1	5
HM445013.1.1312			0	0	0	2
FJ152814.1.1493			2	0	0	1
FN662859.1.1404			0	0	0	44
AY538167.1.1411			0	56	0	0
HQ910256.1.1487			0	0	0	13
JN941762.1.1495			2	0	0	0
HM334586.1.1346			4	50	101	7
JN217052.1.1475			25	1	344	1
FR872466.1.1421			1	2	1	0
EU500825.1.1441			28	0	0	1
FJ801204.1.1505			2	0	1	0
GQ156998.1.1429			1	0	0	20
FJ192061.1.1435			0	0	0	3
HM275721.1.1308			0	0	0	46
GU731257.1.1393			0	1	2	0
KU248145.1.1349			11	0	0	3
FJ479009.1.1494			4	0	0	0
HQ224601.1.1426			1	1	0	0
CU918703.2.1311			0	0	22	0
EU303275.1.1433			0	0	2	0
KJ606810.1.1409			35	2	0	1
GU559782.1.1351			5	180	35	41
X95837.1.1529			3	0	0	0
EU704752.1.1277			5	2	0	12
DQ298369.1.1382			0	3	0	0
EU850477.1.1452			5	0	0	2
KC286807.1.1502			0	0	28	0
HE576032.1.1262			160	2937	1788	5273
HM445186.1.1382			0	1	0	1
HM128097.1.1456			46	2	1	64
JF202669.1.1366			0	0	7	0
GQ104935.1.1301			18	0	0	0
GQ306178.1.1396			3	0	0	1
FN555397.1.1329			0	0	0	9
EU169201.1.1387			3	0	0	0
EU134728.1.1250			0	0	0	2
EU540348.1.1395			2	0	0	0
KU177022.1.1446			150	24	0	23
EF203183.1.1496			0	0	29	0
AJ227754.1.1439			2	0	0	0
KF182268.1.1494			23	0	0	0
JN196538.1.1479			242	0	0	30
JN873147.1.1378			25	433	153	159
GU130125.1.1492			0	0	0	14
HM256275.1.1356			0	0	0	2
HM163161.1.1383			22	0	0	10
FJ191920.1.1429			0	0	3	0
EU520400.1.1534			0	3	0	0
HM344542.1.1346			1	67	3	303
JQ337626.1.1398			2	0	0	0
GQ379552.1.1235			0	6	0	0
FJ892757.1.1348			0	38	0	0
FJ807423.1.1332			2	0	0	0
EU477815.1.1306			3	0	0	0
HG917268.1.1515			24	533	0	4
EU730907.1.1387			0	22	0	3
FJ527672.1.1451			28	1	0	1
EF492937.1.1505			5	0	0	0
GQ369135.1.1367			2	0	0	0
FR720620.1.1459			155	0	3	3
HM233962.1.1495			7	0	0	0
HM826016.1.1361			0	0	18	0
AY329631.1.1410			18	0	0	11
JN683963.1.1496			2	0	0	5
KF464841.1.1354			0	52	0	4
GQ076953.1.1343			2	0	1	0
GQ921952.1.1374			0	1	0	8
KM187281.1.1404			11	0	0	0
GU086416.1.1453			26	1	0	0
FJ191746.1.1468			0	10	1	1
HF678384.1.1265			178	2	2	6
KP722591.1.1400			0	14	0	1
HQ011392.1.1495			12	0	0	0
GBEF01033141.387.1869		1	1	0	0
GU201560.1.1491			226	3	0	56
HM579801.1.1436			3	0	0	0
HM841787.1.1363			7	0	0	0
JQ012971.1.1406			0	0	1	1
JQ427238.1.1486			0	25	0	0
GQ105120.1.1350			0	2	5	16
GQ357969.1.1364			104	3	0	0
GU249613.1.1551			10	0	0	0
JX096103.1.1394			0	7	0	0
AB272321.1.1204			1	1	1	0
KU172932.1.1355			7	0	0	0
EU133810.1.1326			5	0	0	20
EU477829.1.1306			9	0	0	13
AY212704.1.1473			4	0	0	0
HM371420.1.1444			92	1	1	42
EU771844.1.1382			2	0	0	0
EU790149.1.1226			7	0	0	0
JQ407926.1.1336			1	1	0	0
HM557421.1.1340			2	0	0	0
FJ562145.1.1221			3	0	0	0
FN555410.1.1340			3	0	0	0
KJ578000.1.1490			53	253	863	268
EU499697.1.1403			102	0	0	1
GQ284460.1.1477			22	0	0	5
KF703549.1.1441			3	0	0	0
KF712636.1.1448			2	0	0	0
JN377675.1.1550			1	8	7	43
HM270880.1.1353			0	13	0	0
JFGT01000002.916450.917971	0	0	2	0
GQ500787.1.1505			0	0	0	72
HQ257249.1.1488			0	2	0	0
KT988029.1.1411			11	0	0	0
FJ418771.1.1463			0	3	7	16
CP002727.691587.693110		10	0	0	0
KJ472177.1.1430			648	3256	1655	6541
EU135668.1.1471			0	2	0	1
EU662572.1.1510			15	0	0	0
AB016985.1.1444			4	0	0	0
JQ337405.1.1436			0	7	0	0
GQ342371.1.1465			0	0	0	8
KJ767385.1.1495			0	1	1	87
DQ999083.1.1386			2	0	0	0
FR687448.1.1473			4	0	0	1
GQ984359.1.1496			0	1	1	0
GQ853416.1.1513			1	5	0	0
AM412134.1.1356			0	3	0	2
FJ774976.1.1524			0	2	0	0
HQ219995.1.1441			7	58	0	0
JX527053.1.1441			0	0	0	3
JF004241.1.1342			0	0	2	0
GQ448540.1.1202			0	1	7	0
DQ490297.1.1494			103	3	0	1
JN409468.1.1448			0	2	0	0
HQ710831.1.1433			1	6	30	3
HQ118542.1.1502			31	0	0	0
HQ190331.1.1455			0	0	0	21
GQ264059.1.1387			0	0	20	0
HQ674870.1.1492			14	0	0	2
FJ685993.1.1233			584	4	3	1
FJ517671.1.1493			2	0	0	0
FQ659555.1.1360			47	2	0	0
HQ113222.1.1463			4	14	2	9
GU940806.1.1407			3	0	0	0
JF116525.1.1350			12	0	0	0
HM261627.1.1282			0	2	0	0
KR051039.1.1415			0	0	0	2
JOGW01000036.118.1623		6	1	0	3
KF100837.1.1346			0	2	2	0
AB084253.1.1480			50	0	0	0
FN811259.1.1510			0	0	0	25
HQ119355.1.1335			5	0	0	0
U93340.1.1481			0	2	0	0
JQ012966.1.1393			2	38	5	51
AB806518.1.1446			10	68	3	11
HM459664.1.1459			12	0	1	0
GQ181137.1.1435			24	0	0	9
HM319117.1.1337			1	1	0	0
New.CleanUp.ReferenceOTU838	2	1	0	0
New.CleanUp.ReferenceOTU340	4	0	0	0
New.CleanUp.ReferenceOTU347	0	0	0	6
New.CleanUp.ReferenceOTU346	0	2	1	0
New.CleanUp.ReferenceOTU344	3	0	0	1
New.CleanUp.ReferenceOTU1139	0	1	1	1
New.CleanUp.ReferenceOTU909	7	0	1	0
New.CleanUp.ReferenceOTU906	0	0	0	2
New.CleanUp.ReferenceOTU903	1	0	0	3
New.CleanUp.ReferenceOTU902	0	0	1	2
New.CleanUp.ReferenceOTU1427	3	1	1	2
New.CleanUp.ReferenceOTU1184	2	0	0	0
New.CleanUp.ReferenceOTU1183	2	0	0	0
New.CleanUp.ReferenceOTU2021	2	0	0	0
New.CleanUp.ReferenceOTU2023	3	3	1	0
New.CleanUp.ReferenceOTU1180	0	1	1	0
New.CleanUp.ReferenceOTU2026	1	1	0	0
New.CleanUp.ReferenceOTU833	0	0	0	3
New.CleanUp.ReferenceOTU836	4	0	0	1
New.CleanUp.ReferenceOTU1451	1	2	1	2
New.CleanUp.ReferenceOTU884	4	0	0	0
New.CleanUp.ReferenceOTU2239	0	3	0	0
New.CleanUp.ReferenceOTU2232	0	5	0	0
New.CleanUp.ReferenceOTU2233	1	1	0	0
New.CleanUp.ReferenceOTU2234	0	2	0	0
New.CleanUp.ReferenceOTU2235	2	0	0	0
New.CleanUp.ReferenceOTU2236	0	4	0	0
New.CleanUp.ReferenceOTU333	2	0	0	0
New.CleanUp.ReferenceOTU882	2	0	0	0
New.CleanUp.ReferenceOTU883	3	0	0	0
New.CleanUp.ReferenceOTU1452	0	1	0	2
New.CleanUp.ReferenceOTU2583	2	0	0	0
New.CleanUp.ReferenceOTU2219	3	0	0	0
New.CleanUp.ReferenceOTU1838	2	0	0	0
New.CleanUp.ReferenceOTU1454	1	1	0	4
New.CleanUp.ReferenceOTU2345	1	0	0	1
New.CleanUp.ReferenceOTU2342	5	0	0	0
New.CleanUp.ReferenceOTU2348	3	0	0	0
New.CleanUp.ReferenceOTU1457	0	1	0	2
New.CleanUp.ReferenceOTU1133	2	0	0	4
New.CleanUp.ReferenceOTU1130	0	0	1	1
New.CleanUp.ReferenceOTU1131	0	1	1	2
New.CleanUp.ReferenceOTU2567	2	0	0	0
New.CleanUp.ReferenceOTU1582	0	2	0	0
New.CleanUp.ReferenceOTU1580	2	1	0	0
New.CleanUp.ReferenceOTU1586	0	2	0	0
New.CleanUp.ReferenceOTU1584	0	1	0	1
New.CleanUp.ReferenceOTU1589	0	0	3	1
New.CleanUp.ReferenceOTU226	3	0	0	0
New.CleanUp.ReferenceOTU220	1	0	0	9
New.CleanUp.ReferenceOTU221	2	0	0	0
New.CleanUp.ReferenceOTU1057	2	2	1	3
New.CleanUp.ReferenceOTU1056	1	0	0	1
New.CleanUp.ReferenceOTU228	0	1	1	0
New.CleanUp.ReferenceOTU229	4	13	0	10
New.CleanUp.ReferenceOTU1053	2	0	0	0
New.CleanUp.ReferenceOTU130	1	0	0	1
New.CleanUp.ReferenceOTU131	2	11	5	2
New.CleanUp.ReferenceOTU132	10	2	2	4
New.CleanUp.ReferenceOTU133	22	13	3	8
New.CleanUp.ReferenceOTU134	3	4	0	0
New.CleanUp.ReferenceOTU135	10	4	0	8
New.CleanUp.ReferenceOTU137	22	10	3	12
New.CleanUp.ReferenceOTU138	0	8	1	2
New.CleanUp.ReferenceOTU139	17	6	0	6
New.CleanUp.ReferenceOTU272	0	16	0	0
New.CleanUp.ReferenceOTU649	2	0	0	0
New.CleanUp.ReferenceOTU359	3	0	0	0
New.CleanUp.ReferenceOTU353	0	0	3	0
New.CleanUp.ReferenceOTU354	8	0	0	0
New.CleanUp.ReferenceOTU1011	1	0	1	0
New.CleanUp.ReferenceOTU1013	1	1	0	0
New.CleanUp.ReferenceOTU1015	2	0	1	0
New.CleanUp.ReferenceOTU912	2	0	0	0
New.CleanUp.ReferenceOTU1126	0	1	0	4
New.CleanUp.ReferenceOTU916	3	0	0	0
New.CleanUp.ReferenceOTU1017	0	0	1	1
New.CleanUp.ReferenceOTU919	2	0	0	0
New.CleanUp.ReferenceOTU1128	2	0	0	6
New.CleanUp.ReferenceOTU1793	1	0	1	0
New.CleanUp.ReferenceOTU1423	2	1	1	2
New.CleanUp.ReferenceOTU2160	2	0	0	0
New.CleanUp.ReferenceOTU2161	3	0	0	0
New.CleanUp.ReferenceOTU2163	0	2	0	0
New.CleanUp.ReferenceOTU2166	0	2	1	2
New.CleanUp.ReferenceOTU2167	0	0	1	2
New.CleanUp.ReferenceOTU2168	0	1	1	0
New.CleanUp.ReferenceOTU76	21	1	1	0
New.CleanUp.ReferenceOTU77	39	0	0	7
New.CleanUp.ReferenceOTU2229	0	3	0	0
New.CleanUp.ReferenceOTU1446	3	0	1	3
New.CleanUp.ReferenceOTU2222	2	0	0	1
New.CleanUp.ReferenceOTU2221	1	0	1	2
New.CleanUp.ReferenceOTU2220	8	1	0	1
New.CleanUp.ReferenceOTU2227	1	0	0	1
New.CleanUp.ReferenceOTU2224	0	7	0	0
New.CleanUp.ReferenceOTU1936	2	0	0	0
New.CleanUp.ReferenceOTU1444	0	0	1	1
New.CleanUp.ReferenceOTU2357	2	0	0	0
New.CleanUp.ReferenceOTU2353	2	0	0	0
New.CleanUp.ReferenceOTU1809	3	0	0	2
New.CleanUp.ReferenceOTU1802	2	0	0	1
New.CleanUp.ReferenceOTU1801	2	0	0	0
New.CleanUp.ReferenceOTU1799	2	0	0	1
New.CleanUp.ReferenceOTU1266	0	1	0	4
New.CleanUp.ReferenceOTU705	0	0	0	5
New.CleanUp.ReferenceOTU1692	0	1	0	1
New.CleanUp.ReferenceOTU582	2	0	0	0
New.CleanUp.ReferenceOTU1027	1	0	0	1
New.CleanUp.ReferenceOTU105	11	0	0	1
New.CleanUp.ReferenceOTU104	17	0	1	0
New.CleanUp.ReferenceOTU107	16	1	5	7
New.CleanUp.ReferenceOTU106	10	0	0	1
New.CleanUp.ReferenceOTU101	0	21	0	0
New.CleanUp.ReferenceOTU100	0	0	0	4
New.CleanUp.ReferenceOTU103	15	0	0	8
New.CleanUp.ReferenceOTU102	22	1	0	0
New.CleanUp.ReferenceOTU109	1	6	2	0
New.CleanUp.ReferenceOTU108	20	0	0	2
New.CleanUp.ReferenceOTU1334	0	2	0	0
New.CleanUp.ReferenceOTU692	2	0	0	0
New.CleanUp.ReferenceOTU1690	0	1	1	0
New.CleanUp.ReferenceOTU369	3	0	0	0
New.CleanUp.ReferenceOTU367	4	0	0	0
New.CleanUp.ReferenceOTU366	4	0	0	0
New.CleanUp.ReferenceOTU361	2	0	0	4
New.CleanUp.ReferenceOTU360	2	0	0	0
New.CleanUp.ReferenceOTU749	4	0	0	0
New.CleanUp.ReferenceOTU311	2	0	0	0
New.CleanUp.ReferenceOTU1151	2	0	0	1
New.CleanUp.ReferenceOTU964	1	1	4	6
New.CleanUp.ReferenceOTU963	4	0	1	0
New.CleanUp.ReferenceOTU962	3	0	0	1
New.CleanUp.ReferenceOTU1159	0	0	1	2
New.CleanUp.ReferenceOTU969	2	0	0	0
New.CleanUp.ReferenceOTU968	2	0	0	0
New.CleanUp.ReferenceOTU1694	1	0	0	1
New.CleanUp.ReferenceOTU1602	2	0	0	1
New.CleanUp.ReferenceOTU1604	0	2	0	0
New.CleanUp.ReferenceOTU1605	2	1	0	0
New.CleanUp.ReferenceOTU1767	15	0	0	0
New.CleanUp.ReferenceOTU1766	2	0	0	0
New.CleanUp.ReferenceOTU1763	3	0	0	0
New.CleanUp.ReferenceOTU1762	1	0	0	1
New.CleanUp.ReferenceOTU2172	0	10	0	0
New.CleanUp.ReferenceOTU2176	0	2	0	0
New.CleanUp.ReferenceOTU2179	0	7	0	0
New.CleanUp.ReferenceOTU2178	3	1	0	2
New.CleanUp.ReferenceOTU2217	2	0	0	0
New.CleanUp.ReferenceOTU2214	0	3	0	0
New.CleanUp.ReferenceOTU2215	1	0	0	1
New.CleanUp.ReferenceOTU2210	3	0	0	0
New.CleanUp.ReferenceOTU2211	1	0	0	2
New.CleanUp.ReferenceOTU1923	0	1	0	2
New.CleanUp.ReferenceOTU403	2	0	0	0
New.CleanUp.ReferenceOTU406	2	0	0	0
New.CleanUp.ReferenceOTU1818	2	0	0	1
New.CleanUp.ReferenceOTU2366	0	0	0	2
New.CleanUp.ReferenceOTU1813	2	0	0	1
New.CleanUp.ReferenceOTU1812	2	0	0	0
New.CleanUp.ReferenceOTU1437	0	2	2	4
New.CleanUp.ReferenceOTU1172	2	0	0	0
New.CleanUp.ReferenceOTU618	0	2	0	0
New.CleanUp.ReferenceOTU1436	0	0	0	3
New.CleanUp.ReferenceOTU2231	3	5	1	0
New.CleanUp.ReferenceOTU1435	0	4	0	3
New.CleanUp.ReferenceOTU2237	3	0	0	0
New.CleanUp.ReferenceOTU1434	0	0	0	2
New.CleanUp.ReferenceOTU2543	8	0	0	1
New.CleanUp.ReferenceOTU1039	2	1	0	0
New.CleanUp.ReferenceOTU597	2	0	0	0
New.CleanUp.ReferenceOTU98	42	0	0	10
New.CleanUp.ReferenceOTU99	11	0	0	0
New.CleanUp.ReferenceOTU118	34	0	1	6
New.CleanUp.ReferenceOTU119	41	0	0	9
New.CleanUp.ReferenceOTU90	11	2	1	1
New.CleanUp.ReferenceOTU91	0	0	0	16
New.CleanUp.ReferenceOTU92	5	7	0	8
New.CleanUp.ReferenceOTU93	4	13	0	18
New.CleanUp.ReferenceOTU94	14	0	0	6
New.CleanUp.ReferenceOTU95	29	16	5	5
New.CleanUp.ReferenceOTU96	9	0	0	0
New.CleanUp.ReferenceOTU97	0	25	2	0
New.CleanUp.ReferenceOTU1326	0	2	0	0
New.CleanUp.ReferenceOTU1498	1	0	0	1
New.CleanUp.ReferenceOTU373	4	0	0	0
New.CleanUp.ReferenceOTU370	6	0	0	0
New.CleanUp.ReferenceOTU371	9	0	0	0
New.CleanUp.ReferenceOTU375	3	0	0	0
New.CleanUp.ReferenceOTU378	2	0	0	0
New.CleanUp.ReferenceOTU758	4	0	0	0
New.CleanUp.ReferenceOTU208	7	0	0	1
New.CleanUp.ReferenceOTU209	0	6	1	0
New.CleanUp.ReferenceOTU755	1	0	1	0
New.CleanUp.ReferenceOTU757	2	0	0	0
New.CleanUp.ReferenceOTU751	9	0	0	0
New.CleanUp.ReferenceOTU752	4	0	0	2
New.CleanUp.ReferenceOTU1142	0	1	1	0
New.CleanUp.ReferenceOTU620	2	0	0	0
New.CleanUp.ReferenceOTU978	3	0	0	0
New.CleanUp.ReferenceOTU979	2	0	0	0
New.CleanUp.ReferenceOTU621	6	0	0	1
New.CleanUp.ReferenceOTU1170	0	1	2	0
New.CleanUp.ReferenceOTU1547	0	2	1	0
New.CleanUp.ReferenceOTU1546	2	0	0	0
New.CleanUp.ReferenceOTU1402	1	2	1	3
New.CleanUp.ReferenceOTU623	2	0	0	0
New.CleanUp.ReferenceOTU614	2	0	0	1
New.CleanUp.ReferenceOTU1401	1	0	0	2
New.CleanUp.ReferenceOTU1406	2	0	0	1
New.CleanUp.ReferenceOTU1545	1	4	1	1
New.CleanUp.ReferenceOTU1404	4	1	1	7
New.CleanUp.ReferenceOTU2148	0	3	0	0
New.CleanUp.ReferenceOTU2147	12	0	0	2
New.CleanUp.ReferenceOTU2144	4	0	0	1
New.CleanUp.ReferenceOTU1033	0	0	0	2
New.CleanUp.ReferenceOTU593	1	0	0	1
New.CleanUp.ReferenceOTU590	6	0	0	0
New.CleanUp.ReferenceOTU1543	0	2	0	0
New.CleanUp.ReferenceOTU1536	1	1	0	0
New.CleanUp.ReferenceOTU2202	1	0	0	1
New.CleanUp.ReferenceOTU2205	1	0	0	2
New.CleanUp.ReferenceOTU2204	0	3	0	1
New.CleanUp.ReferenceOTU2207	3	2	0	0
New.CleanUp.ReferenceOTU1532	7	1	1	0
New.CleanUp.ReferenceOTU2379	2	0	0	0
New.CleanUp.ReferenceOTU2374	2	0	0	0
New.CleanUp.ReferenceOTU2371	2	0	0	0
New.CleanUp.ReferenceOTU2373	2	0	0	0
New.CleanUp.ReferenceOTU1540	0	2	0	0
New.CleanUp.ReferenceOTU1539	0	3	0	0
New.CleanUp.ReferenceOTU112	1	1	0	23
New.CleanUp.ReferenceOTU113	11	0	0	0
New.CleanUp.ReferenceOTU110	18	0	0	0
New.CleanUp.ReferenceOTU111	16	0	0	2
New.CleanUp.ReferenceOTU116	16	0	0	3
New.CleanUp.ReferenceOTU117	16	0	0	3
New.CleanUp.ReferenceOTU114	3	0	0	0
New.CleanUp.ReferenceOTU1424	2	0	2	4
New.CleanUp.ReferenceOTU1639	4	0	0	0
New.CleanUp.ReferenceOTU115	0	8	0	0
New.CleanUp.ReferenceOTU681	1	0	0	1
New.CleanUp.ReferenceOTU687	1	0	0	1
New.CleanUp.ReferenceOTU1426	2	2	1	3
New.CleanUp.ReferenceOTU563	0	1	0	1
New.CleanUp.ReferenceOTU562	0	2	0	0
New.CleanUp.ReferenceOTU568	3	0	0	0
New.CleanUp.ReferenceOTU1008	4	5	1	3
New.CleanUp.ReferenceOTU1009	2	0	0	1
New.CleanUp.ReferenceOTU1167	1	3	0	0
New.CleanUp.ReferenceOTU1420	0	0	0	3
New.CleanUp.ReferenceOTU89	80	6	0	21
New.CleanUp.ReferenceOTU88	16	8	3	3
New.CleanUp.ReferenceOTU87	2	5	1	17
New.CleanUp.ReferenceOTU86	22	2	2	16
New.CleanUp.ReferenceOTU85	3	17	3	69
New.CleanUp.ReferenceOTU164	6	0	0	0
New.CleanUp.ReferenceOTU83	22	0	0	1
New.CleanUp.ReferenceOTU82	2	0	0	8
New.CleanUp.ReferenceOTU161	26	4	0	1
New.CleanUp.ReferenceOTU80	8	1	0	2
New.CleanUp.ReferenceOTU1313	3	1	1	5
New.CleanUp.ReferenceOTU1318	2	0	0	0
New.CleanUp.ReferenceOTU305	11	0	0	0
New.CleanUp.ReferenceOTU304	8	3	1	5
New.CleanUp.ReferenceOTU303	0	0	0	2
New.CleanUp.ReferenceOTU301	2	0	0	0
New.CleanUp.ReferenceOTU300	2	0	0	3
New.CleanUp.ReferenceOTU309	0	1	0	1
New.CleanUp.ReferenceOTU761	3	0	0	1
New.CleanUp.ReferenceOTU763	7	1	0	0
New.CleanUp.ReferenceOTU270	0	1	0	1
New.CleanUp.ReferenceOTU765	2	0	0	0
New.CleanUp.ReferenceOTU767	7	1	2	2
New.CleanUp.ReferenceOTU766	5	0	0	0
New.CleanUp.ReferenceOTU769	2	0	0	0
New.CleanUp.ReferenceOTU277	0	4	0	0
New.CleanUp.ReferenceOTU1422	0	1	0	3
New.CleanUp.ReferenceOTU276	0	0	0	3
New.CleanUp.ReferenceOTU780	1	0	0	1
New.CleanUp.ReferenceOTU786	2	0	0	0
New.CleanUp.ReferenceOTU948	2	0	0	0
New.CleanUp.ReferenceOTU941	6	0	0	3
New.CleanUp.ReferenceOTU942	2	0	0	0
New.CleanUp.ReferenceOTU416	2	0	0	0
New.CleanUp.ReferenceOTU947	8	0	1	0
New.CleanUp.ReferenceOTU1463	2	0	0	0
New.CleanUp.ReferenceOTU206	0	4	6	0
New.CleanUp.ReferenceOTU207	2	0	0	0
New.CleanUp.ReferenceOTU205	2	0	0	0
New.CleanUp.ReferenceOTU202	2	1	0	0
New.CleanUp.ReferenceOTU955	2	0	0	0
New.CleanUp.ReferenceOTU203	18	0	0	1
New.CleanUp.ReferenceOTU200	3	0	0	2
New.CleanUp.ReferenceOTU1554	0	1	1	0
New.CleanUp.ReferenceOTU153	2	6	0	0
New.CleanUp.ReferenceOTU2158	2	0	0	0
New.CleanUp.ReferenceOTU2151	0	0	0	2
New.CleanUp.ReferenceOTU2157	0	0	0	2
New.CleanUp.ReferenceOTU2156	0	3	0	3
New.CleanUp.ReferenceOTU1428	1	0	2	1
New.CleanUp.ReferenceOTU1556	3	0	0	0
New.CleanUp.ReferenceOTU974	0	0	0	2
New.CleanUp.ReferenceOTU977	2	0	0	0
New.CleanUp.ReferenceOTU970	2	0	0	0
New.CleanUp.ReferenceOTU2309	0	0	0	2
New.CleanUp.ReferenceOTU2300	2	0	0	0
New.CleanUp.ReferenceOTU2302	2	0	1	0
New.CleanUp.ReferenceOTU2304	0	1	1	3
New.CleanUp.ReferenceOTU1667	0	2	1	0
New.CleanUp.ReferenceOTU2369	2	0	0	0
New.CleanUp.ReferenceOTU2527	0	0	0	3
New.CleanUp.ReferenceOTU1175	5	0	0	0
New.CleanUp.ReferenceOTU570	1	0	0	1
New.CleanUp.ReferenceOTU1010	1	1	0	2
New.CleanUp.ReferenceOTU573	2	0	0	0
New.CleanUp.ReferenceOTU1019	2	0	0	0
New.CleanUp.ReferenceOTU1018	1	0	0	1
New.CleanUp.ReferenceOTU2311	0	2	0	0
New.CleanUp.ReferenceOTU1548	1	1	5	1
New.CleanUp.ReferenceOTU72	27	13	1	20
New.CleanUp.ReferenceOTU73	0	24	0	0
New.CleanUp.ReferenceOTU70	1	12	5	0
New.CleanUp.ReferenceOTU71	11	6	2	9
New.CleanUp.ReferenceOTU74	0	0	0	3
New.CleanUp.ReferenceOTU75	16	1	0	1
New.CleanUp.ReferenceOTU174	6	0	0	0
New.CleanUp.ReferenceOTU175	5	0	0	3
New.CleanUp.ReferenceOTU78	2	0	6	0
New.CleanUp.ReferenceOTU79	32	2	0	8
New.CleanUp.ReferenceOTU170	7	12	4	2
New.CleanUp.ReferenceOTU171	0	4	1	2
New.CleanUp.ReferenceOTU172	1	3	11	0
New.CleanUp.ReferenceOTU2310	0	0	1	1
New.CleanUp.ReferenceOTU314	7	0	0	0
New.CleanUp.ReferenceOTU316	0	0	0	2
New.CleanUp.ReferenceOTU312	0	3	10	3
New.CleanUp.ReferenceOTU318	5	0	0	0
New.CleanUp.ReferenceOTU319	13	0	0	0
New.CleanUp.ReferenceOTU774	2	0	0	0
New.CleanUp.ReferenceOTU1789	3	0	0	0
New.CleanUp.ReferenceOTU1769	3	0	0	0
New.CleanUp.ReferenceOTU1768	2	0	0	0
New.CleanUp.ReferenceOTU797	0	0	2	0
New.CleanUp.ReferenceOTU408	4	0	0	0
New.CleanUp.ReferenceOTU409	3	0	0	0
New.CleanUp.ReferenceOTU958	1	0	0	1
New.CleanUp.ReferenceOTU1160	0	0	0	3
New.CleanUp.ReferenceOTU950	0	0	1	2
New.CleanUp.ReferenceOTU1166	0	0	0	2
New.CleanUp.ReferenceOTU1626	0	2	0	0
New.CleanUp.ReferenceOTU1411	1	6	0	1
New.CleanUp.ReferenceOTU1410	9	3	0	4
New.CleanUp.ReferenceOTU2255	0	2	0	0
New.CleanUp.ReferenceOTU1357	2	1	0	3
New.CleanUp.ReferenceOTU1355	1	1	0	0
New.CleanUp.ReferenceOTU188	3	0	0	0
New.CleanUp.ReferenceOTU2318	4	0	0	0
New.CleanUp.ReferenceOTU1350	0	0	1	1
New.CleanUp.ReferenceOTU2313	0	2	0	0
New.CleanUp.ReferenceOTU2312	0	2	0	0
New.CleanUp.ReferenceOTU2315	2	0	0	2
New.CleanUp.ReferenceOTU639	5	0	0	1
New.CleanUp.ReferenceOTU1050	4	0	0	2
New.CleanUp.ReferenceOTU1359	3	1	1	3
New.CleanUp.ReferenceOTU644	2	0	0	0
New.CleanUp.ReferenceOTU645	7	0	0	0
New.CleanUp.ReferenceOTU136	2	12	2	1
New.CleanUp.ReferenceOTU1994	2	0	0	0
New.CleanUp.ReferenceOTU1995	3	0	0	0
New.CleanUp.ReferenceOTU2405	1	0	0	1
New.CleanUp.ReferenceOTU2404	1	0	0	1
New.CleanUp.ReferenceOTU1512	3	0	0	0
New.CleanUp.ReferenceOTU1513	2	0	1	1
New.CleanUp.ReferenceOTU2537	2	0	0	0
New.CleanUp.ReferenceOTU2536	2	0	0	0
New.CleanUp.ReferenceOTU547	1	0	0	1
New.CleanUp.ReferenceOTU546	2	0	0	0
New.CleanUp.ReferenceOTU548	4	0	0	0
New.CleanUp.ReferenceOTU61	16	0	0	2
New.CleanUp.ReferenceOTU60	72	11	5	10
New.CleanUp.ReferenceOTU63	26	5	1	2
New.CleanUp.ReferenceOTU62	60	1	1	6
New.CleanUp.ReferenceOTU65	25	0	0	0
New.CleanUp.ReferenceOTU144	2	1	0	2
New.CleanUp.ReferenceOTU67	47	0	0	7
New.CleanUp.ReferenceOTU66	50	0	0	6
New.CleanUp.ReferenceOTU69	37	8	3	2
New.CleanUp.ReferenceOTU68	16	0	1	1
New.CleanUp.ReferenceOTU1373	2	1	0	0
New.CleanUp.ReferenceOTU1204	1	0	0	1
New.CleanUp.ReferenceOTU1200	0	1	1	0
New.CleanUp.ReferenceOTU1752	2	0	0	0
New.CleanUp.ReferenceOTU1753	10	0	0	0
New.CleanUp.ReferenceOTU1208	2	0	0	1
New.CleanUp.ReferenceOTU1754	2	0	0	2
New.CleanUp.ReferenceOTU1197	3	4	0	8
New.CleanUp.ReferenceOTU1192	1	2	0	0
New.CleanUp.ReferenceOTU1193	0	0	0	3
New.CleanUp.ReferenceOTU430	14	0	0	2
New.CleanUp.ReferenceOTU433	2	0	0	0
New.CleanUp.ReferenceOTU432	1	0	0	3
New.CleanUp.ReferenceOTU329	2	0	0	0
New.CleanUp.ReferenceOTU1600	2	0	1	0
New.CleanUp.ReferenceOTU899	0	1	1	0
New.CleanUp.ReferenceOTU456	4	0	0	0
New.CleanUp.ReferenceOTU321	5	0	0	0
New.CleanUp.ReferenceOTU451	3	0	0	1
New.CleanUp.ReferenceOTU982	0	0	2	0
New.CleanUp.ReferenceOTU2085	4	0	0	0
New.CleanUp.ReferenceOTU2084	2	0	0	4
New.CleanUp.ReferenceOTU2064	0	0	2	0
New.CleanUp.ReferenceOTU820	1	0	0	1
New.CleanUp.ReferenceOTU2068	0	35	0	0
New.CleanUp.ReferenceOTU2209	2	0	0	1
New.CleanUp.ReferenceOTU2320	3	0	0	1
New.CleanUp.ReferenceOTU2539	2	0	0	0
New.CleanUp.ReferenceOTU1127	1	0	0	1
New.CleanUp.ReferenceOTU1121	4	0	0	0
New.CleanUp.ReferenceOTU1120	1	0	0	6
New.CleanUp.ReferenceOTU1123	0	0	0	2
New.CleanUp.ReferenceOTU1122	0	1	0	6
New.CleanUp.ReferenceOTU2439	2	0	0	0
New.CleanUp.ReferenceOTU54	14	8	2	88
New.CleanUp.ReferenceOTU55	5	21	9	74
New.CleanUp.ReferenceOTU56	3	10	8	7
New.CleanUp.ReferenceOTU57	8	23	7	9
New.CleanUp.ReferenceOTU50	154	1	0	18
New.CleanUp.ReferenceOTU51	55	0	0	0
New.CleanUp.ReferenceOTU150	15	0	0	1
New.CleanUp.ReferenceOTU151	5	2	0	3
New.CleanUp.ReferenceOTU58	28	0	0	3
New.CleanUp.ReferenceOTU59	8	37	7	10
New.CleanUp.ReferenceOTU158	1	9	0	1
New.CleanUp.ReferenceOTU159	21	0	0	0
New.CleanUp.ReferenceOTU1361	10	2	1	4
New.CleanUp.ReferenceOTU1360	0	1	0	2
New.CleanUp.ReferenceOTU1365	3	5	1	2
New.CleanUp.ReferenceOTU558	1	0	0	1
New.CleanUp.ReferenceOTU552	2	0	0	0
New.CleanUp.ReferenceOTU556	2	0	0	1
New.CleanUp.ReferenceOTU1576	0	2	0	0
New.CleanUp.ReferenceOTU1577	1	0	0	1
New.CleanUp.ReferenceOTU1216	1	0	0	1
New.CleanUp.ReferenceOTU1215	3	0	0	0
New.CleanUp.ReferenceOTU1211	2	0	0	0
New.CleanUp.ReferenceOTU1210	3	0	0	0
New.CleanUp.ReferenceOTU1218	1	0	0	1
New.CleanUp.ReferenceOTU426	1	1	0	0
New.CleanUp.ReferenceOTU428	5	0	0	0
New.CleanUp.ReferenceOTU429	2	2	0	0
New.CleanUp.ReferenceOTU1189	2	2	1	5
New.CleanUp.ReferenceOTU888	2	0	0	0
New.CleanUp.ReferenceOTU338	2	1	0	0
New.CleanUp.ReferenceOTU334	4	0	0	0
New.CleanUp.ReferenceOTU332	3	0	0	0
New.CleanUp.ReferenceOTU881	3	0	0	0
New.CleanUp.ReferenceOTU331	3	1	0	0
New.CleanUp.ReferenceOTU2180	0	4	1	1
New.CleanUp.ReferenceOTU2181	2	0	0	0
New.CleanUp.ReferenceOTU2186	1	0	0	1
New.CleanUp.ReferenceOTU2189	2	1	3	0
New.CleanUp.ReferenceOTU141	4	0	0	5
New.CleanUp.ReferenceOTU140	6	0	0	0
New.CleanUp.ReferenceOTU143	5	8	2	3
New.CleanUp.ReferenceOTU142	4	0	0	0
New.CleanUp.ReferenceOTU145	0	0	0	3
New.CleanUp.ReferenceOTU64	91	0	0	0
New.CleanUp.ReferenceOTU147	20	0	0	0
New.CleanUp.ReferenceOTU146	6	0	0	1
New.CleanUp.ReferenceOTU149	23	0	0	0
New.CleanUp.ReferenceOTU148	4	0	0	0
New.CleanUp.ReferenceOTU2056	0	0	2	0
New.CleanUp.ReferenceOTU2332	1	1	0	0
New.CleanUp.ReferenceOTU2339	0	2	0	0
New.CleanUp.ReferenceOTU2197	3	0	0	0
New.CleanUp.ReferenceOTU2429	3	0	0	0
New.CleanUp.ReferenceOTU2428	6	0	0	1
New.CleanUp.ReferenceOTU1078	4	0	0	0
New.CleanUp.ReferenceOTU243	4	0	0	0
New.CleanUp.ReferenceOTU1272	1	0	0	1
New.CleanUp.ReferenceOTU246	0	3	1	0
New.CleanUp.ReferenceOTU1277	0	0	1	2
New.CleanUp.ReferenceOTU1276	1	0	0	1
New.CleanUp.ReferenceOTU719	0	0	1	2
New.CleanUp.ReferenceOTU2514	2	0	0	0
New.CleanUp.ReferenceOTU49	9	0	0	0
New.CleanUp.ReferenceOTU48	79	5	1	17
New.CleanUp.ReferenceOTU43	124	2	0	17
New.CleanUp.ReferenceOTU42	65	82	19	39
New.CleanUp.ReferenceOTU41	30	0	0	0
New.CleanUp.ReferenceOTU40	46	6	0	1
New.CleanUp.ReferenceOTU47	0	0	0	17
New.CleanUp.ReferenceOTU46	23	6	4	9
New.CleanUp.ReferenceOTU45	0	0	0	13
New.CleanUp.ReferenceOTU44	9	31	5	60
New.CleanUp.ReferenceOTU1470	1	2	0	1
New.CleanUp.ReferenceOTU1476	2	0	0	2
New.CleanUp.ReferenceOTU633	2	0	0	0
New.CleanUp.ReferenceOTU631	2	0	0	0
New.CleanUp.ReferenceOTU630	1	1	0	1
New.CleanUp.ReferenceOTU635	4	0	0	0
New.CleanUp.ReferenceOTU184	2	4	2	7
New.CleanUp.ReferenceOTU180	13	0	1	1
New.CleanUp.ReferenceOTU1358	7	2	0	1
New.CleanUp.ReferenceOTU1519	0	3	0	0
New.CleanUp.ReferenceOTU526	2	0	0	0
New.CleanUp.ReferenceOTU522	2	0	0	0
New.CleanUp.ReferenceOTU521	3	0	0	0
New.CleanUp.ReferenceOTU1220	12	0	0	0
New.CleanUp.ReferenceOTU1221	4	0	0	0
New.CleanUp.ReferenceOTU1227	2	0	0	0
New.CleanUp.ReferenceOTU1224	9	0	0	0
New.CleanUp.ReferenceOTU1225	2	0	0	0
New.CleanUp.ReferenceOTU1228	4	0	0	0
New.CleanUp.ReferenceOTU1229	2	0	0	0
New.CleanUp.ReferenceOTU452	2	0	0	0
New.CleanUp.ReferenceOTU450	3	0	0	0
New.CleanUp.ReferenceOTU988	0	1	3	0
New.CleanUp.ReferenceOTU458	1	0	0	1
New.CleanUp.ReferenceOTU1613	0	2	0	0
New.CleanUp.ReferenceOTU858	1	1	0	0
New.CleanUp.ReferenceOTU853	13	0	0	0
New.CleanUp.ReferenceOTU851	0	0	0	2
New.CleanUp.ReferenceOTU857	6	1	0	1
New.CleanUp.ReferenceOTU856	0	2	1	2
New.CleanUp.ReferenceOTU855	1	2	10	2
New.CleanUp.ReferenceOTU1614	1	1	0	0
New.CleanUp.ReferenceOTU1756	3	0	0	1
New.CleanUp.ReferenceOTU1757	8	0	0	0
New.CleanUp.ReferenceOTU2199	3	1	0	3
New.CleanUp.ReferenceOTU2198	2	0	0	0
New.CleanUp.ReferenceOTU2195	0	8	0	0
New.CleanUp.ReferenceOTU2194	0	9	1	0
New.CleanUp.ReferenceOTU2191	4	0	0	0
New.CleanUp.ReferenceOTU2190	0	2	0	3
New.CleanUp.ReferenceOTU2192	4	0	0	0
New.CleanUp.ReferenceOTU439	3	1	0	1
New.CleanUp.ReferenceOTU438	4	0	0	0
New.CleanUp.ReferenceOTU6	1	1	3	155
New.CleanUp.ReferenceOTU7	1	0	0	66
New.CleanUp.ReferenceOTU4	145	3	2	381
New.CleanUp.ReferenceOTU5	0	282	0	0
New.CleanUp.ReferenceOTU2	340	867	176	379
New.CleanUp.ReferenceOTU3	192	375	86	165
New.CleanUp.ReferenceOTU0	2547	130	474	355
New.CleanUp.ReferenceOTU1	17	675	729	57
New.CleanUp.ReferenceOTU8	0	66	1	0
New.CleanUp.ReferenceOTU9	1	48	0	0
New.CleanUp.ReferenceOTU431	3	0	0	0
New.CleanUp.ReferenceOTU1199	0	7	25	5
New.CleanUp.ReferenceOTU2045	0	1	0	2
New.CleanUp.ReferenceOTU2044	2	0	0	0
New.CleanUp.ReferenceOTU2169	4	0	0	4
New.CleanUp.ReferenceOTU898	2	0	0	0
New.CleanUp.ReferenceOTU1493	0	0	1	1
New.CleanUp.ReferenceOTU897	1	0	0	1
New.CleanUp.ReferenceOTU323	2	0	0	1
New.CleanUp.ReferenceOTU2459	1	0	0	1
New.CleanUp.ReferenceOTU2228	2	0	0	0
New.CleanUp.ReferenceOTU327	16	0	1	0
New.CleanUp.ReferenceOTU2298	1	1	0	0
New.CleanUp.ReferenceOTU2299	2	0	0	1
New.CleanUp.ReferenceOTU2294	0	0	0	7
New.CleanUp.ReferenceOTU2292	2	4	0	0
New.CleanUp.ReferenceOTU2293	0	0	7	4
New.CleanUp.ReferenceOTU2290	2	0	0	1
New.CleanUp.ReferenceOTU2550	8	0	0	0
New.CleanUp.ReferenceOTU38	0	0	15	0
New.CleanUp.ReferenceOTU39	1	1	1	9
New.CleanUp.ReferenceOTU36	122	5	1	19
New.CleanUp.ReferenceOTU37	0	0	0	20
New.CleanUp.ReferenceOTU34	53	3	0	0
New.CleanUp.ReferenceOTU35	60	18	12	34
New.CleanUp.ReferenceOTU32	38	8	6	91
New.CleanUp.ReferenceOTU33	78	21	11	35
New.CleanUp.ReferenceOTU30	81	0	1	19
New.CleanUp.ReferenceOTU31	0	62	8	36
New.CleanUp.ReferenceOTU1016	1	0	0	1
New.CleanUp.ReferenceOTU930	2	0	0	0
New.CleanUp.ReferenceOTU1759	2	0	0	0
New.CleanUp.ReferenceOTU625	2	0	1	3
New.CleanUp.ReferenceOTU626	3	0	0	1
New.CleanUp.ReferenceOTU1349	1	3	0	2
New.CleanUp.ReferenceOTU1348	0	2	2	0
New.CleanUp.ReferenceOTU199	2	0	0	0
New.CleanUp.ReferenceOTU1438	1	1	0	2
New.CleanUp.ReferenceOTU535	5	0	0	0
New.CleanUp.ReferenceOTU531	1	1	0	0
New.CleanUp.ReferenceOTU532	4	0	0	0
New.CleanUp.ReferenceOTU533	13	0	0	0
New.CleanUp.ReferenceOTU446	3	0	0	0
New.CleanUp.ReferenceOTU447	4	0	0	0
New.CleanUp.ReferenceOTU440	2	0	0	0
New.CleanUp.ReferenceOTU443	2	0	0	0
New.CleanUp.ReferenceOTU1235	2	0	0	0
New.CleanUp.ReferenceOTU1234	1	1	0	0
New.CleanUp.ReferenceOTU1237	2	0	0	0
New.CleanUp.ReferenceOTU1236	1	0	0	2
New.CleanUp.ReferenceOTU1233	1	1	0	1
New.CleanUp.ReferenceOTU1232	4	0	0	0
New.CleanUp.ReferenceOTU848	0	1	0	3
New.CleanUp.ReferenceOTU840	0	2	2	1
New.CleanUp.ReferenceOTU844	6	0	0	0
New.CleanUp.ReferenceOTU846	0	0	3	0
New.CleanUp.ReferenceOTU999	0	0	2	0
New.CleanUp.ReferenceOTU1007	3	0	0	0
New.CleanUp.ReferenceOTU992	1	0	2	0
New.CleanUp.ReferenceOTU996	1	1	0	0
New.CleanUp.ReferenceOTU995	0	1	0	1
New.CleanUp.ReferenceOTU1003	0	3	0	0
New.CleanUp.ReferenceOTU1000	0	2	2	0
New.CleanUp.ReferenceOTU1353	0	0	0	4
New.CleanUp.ReferenceOTU2296	0	2	0	0
New.CleanUp.ReferenceOTU455	4	0	0	0
New.CleanUp.ReferenceOTU1521	3	0	0	0
New.CleanUp.ReferenceOTU1520	1	1	0	0
New.CleanUp.ReferenceOTU1525	4	0	0	0
New.CleanUp.ReferenceOTU1524	0	2	0	0
New.CleanUp.ReferenceOTU2072	2	0	0	0
New.CleanUp.ReferenceOTU2074	2	0	0	0
New.CleanUp.ReferenceOTU169	1	0	0	1
New.CleanUp.ReferenceOTU2446	0	2	0	0
New.CleanUp.ReferenceOTU2445	0	4	0	0
New.CleanUp.ReferenceOTU167	10	1	1	3
New.CleanUp.ReferenceOTU166	33	0	1	3
New.CleanUp.ReferenceOTU165	6	0	0	0
New.CleanUp.ReferenceOTU84	13	0	0	1
New.CleanUp.ReferenceOTU163	16	0	0	0
New.CleanUp.ReferenceOTU162	4	11	0	1
New.CleanUp.ReferenceOTU81	12	2	0	2
New.CleanUp.ReferenceOTU2280	0	3	0	0
New.CleanUp.ReferenceOTU160	10	0	0	2
New.CleanUp.ReferenceOTU2284	0	2	0	0
New.CleanUp.ReferenceOTU2286	0	2	0	0
New.CleanUp.ReferenceOTU1865	2	0	0	0
New.CleanUp.ReferenceOTU1861	0	1	0	1
New.CleanUp.ReferenceOTU29	18	35	6	23
New.CleanUp.ReferenceOTU28	167	6	2	23
New.CleanUp.ReferenceOTU25	0	0	36	0
New.CleanUp.ReferenceOTU24	0	0	33	0
New.CleanUp.ReferenceOTU27	96	28	1	4
New.CleanUp.ReferenceOTU26	6	35	14	51
New.CleanUp.ReferenceOTU21	88	1	7	22
New.CleanUp.ReferenceOTU20	263	8	3	77
New.CleanUp.ReferenceOTU23	15	13	12	114
New.CleanUp.ReferenceOTU22	34	13	5	6
New.CleanUp.ReferenceOTU1806	1	0	0	1
New.CleanUp.ReferenceOTU611	2	0	0	1
New.CleanUp.ReferenceOTU619	3	0	0	0
New.CleanUp.ReferenceOTU501	3	1	0	7
New.CleanUp.ReferenceOTU500	1	0	0	2
New.CleanUp.ReferenceOTU503	2	0	0	1
New.CleanUp.ReferenceOTU502	0	0	1	1
New.CleanUp.ReferenceOTU504	1	0	0	1
New.CleanUp.ReferenceOTU507	3	0	0	0
New.CleanUp.ReferenceOTU506	2	0	0	1
New.CleanUp.ReferenceOTU509	2	0	0	0
New.CleanUp.ReferenceOTU1256	0	1	0	2
New.CleanUp.ReferenceOTU293	1	0	0	1
New.CleanUp.ReferenceOTU292	2	0	0	0
New.CleanUp.ReferenceOTU295	18	0	0	0
New.CleanUp.ReferenceOTU296	4	0	0	0
New.CleanUp.ReferenceOTU299	0	6	0	0
New.CleanUp.ReferenceOTU1796	6	0	0	1
New.CleanUp.ReferenceOTU1088	0	0	0	3
New.CleanUp.ReferenceOTU1089	1	0	0	1
New.CleanUp.ReferenceOTU1087	0	4	1	0
New.CleanUp.ReferenceOTU1084	1	1	0	0
New.CleanUp.ReferenceOTU1085	0	1	1	0
New.CleanUp.ReferenceOTU1081	2	4	0	3
New.CleanUp.ReferenceOTU278	0	2	0	0
New.CleanUp.ReferenceOTU1240	2	0	0	0
New.CleanUp.ReferenceOTU1246	2	0	0	0
New.CleanUp.ReferenceOTU1790	2	0	0	0
New.CleanUp.ReferenceOTU1791	1	0	0	1
New.CleanUp.ReferenceOTU875	2	0	0	1
New.CleanUp.ReferenceOTU871	2	0	0	1
New.CleanUp.ReferenceOTU870	0	1	0	1
New.CleanUp.ReferenceOTU872	9	0	0	0
New.CleanUp.ReferenceOTU1413	0	2	2	1
New.CleanUp.ReferenceOTU479	3	0	0	0
New.CleanUp.ReferenceOTU478	4	0	0	2
New.CleanUp.ReferenceOTU473	1	0	0	3
New.CleanUp.ReferenceOTU475	1	0	0	1
New.CleanUp.ReferenceOTU477	6	0	0	0
New.CleanUp.ReferenceOTU476	3	0	0	0
New.CleanUp.ReferenceOTU1398	0	0	1	2
New.CleanUp.ReferenceOTU1396	1	0	0	1
New.CleanUp.ReferenceOTU1397	0	0	0	3
New.CleanUp.ReferenceOTU1395	0	0	0	2
New.CleanUp.ReferenceOTU1114	1	2	0	0
New.CleanUp.ReferenceOTU1677	0	1	1	0
New.CleanUp.ReferenceOTU1116	6	0	0	0
New.CleanUp.ReferenceOTU2063	0	0	2	0
New.CleanUp.ReferenceOTU1776	1	0	0	1
New.CleanUp.ReferenceOTU945	2	0	0	0
New.CleanUp.ReferenceOTU2274	2	0	0	0
New.CleanUp.ReferenceOTU2275	4	0	0	0
New.CleanUp.ReferenceOTU2270	0	2	0	0
New.CleanUp.ReferenceOTU415	4	0	0	0
New.CleanUp.ReferenceOTU2272	3	0	0	0
New.CleanUp.ReferenceOTU1171	0	0	0	2
New.CleanUp.ReferenceOTU1875	0	1	0	1
New.CleanUp.ReferenceOTU1873	0	2	0	0
New.CleanUp.ReferenceOTU10	330	167	83	167
New.CleanUp.ReferenceOTU11	0	0	0	61
New.CleanUp.ReferenceOTU12	24	0	0	5
New.CleanUp.ReferenceOTU13	171	4	2	36
New.CleanUp.ReferenceOTU14	15	26	12	138
New.CleanUp.ReferenceOTU15	75	76	26	141
New.CleanUp.ReferenceOTU16	0	0	44	1
New.CleanUp.ReferenceOTU17	1	0	38	0
New.CleanUp.ReferenceOTU18	27	2	0	3
New.CleanUp.ReferenceOTU19	118	10	0	24
New.CleanUp.ReferenceOTU2201	0	0	0	4
New.CleanUp.ReferenceOTU514	2	0	0	0
New.CleanUp.ReferenceOTU512	2	0	0	0
New.CleanUp.ReferenceOTU513	0	0	1	5
New.CleanUp.ReferenceOTU511	2	0	0	0
New.CleanUp.ReferenceOTU1529	2	1	0	0
New.CleanUp.ReferenceOTU518	1	0	0	1
New.CleanUp.ReferenceOTU280	0	2	0	0
New.CleanUp.ReferenceOTU281	3	0	0	0
New.CleanUp.ReferenceOTU289	0	8	1	0
New.CleanUp.ReferenceOTU1091	0	0	2	2
New.CleanUp.ReferenceOTU1259	0	1	1	0
New.CleanUp.ReferenceOTU260	0	3	0	3
New.CleanUp.ReferenceOTU261	1	0	0	1
New.CleanUp.ReferenceOTU263	1	0	0	6
New.CleanUp.ReferenceOTU264	10	0	0	0
New.CleanUp.ReferenceOTU266	2	0	0	0
New.CleanUp.ReferenceOTU609	1	0	0	1
New.CleanUp.ReferenceOTU1419	1	0	0	3
New.CleanUp.ReferenceOTU1418	0	0	1	2
New.CleanUp.ReferenceOTU606	2	0	0	0
New.CleanUp.ReferenceOTU605	4	0	0	0
New.CleanUp.ReferenceOTU377	1	3	1	0
New.CleanUp.ReferenceOTU1432	0	2	1	2
New.CleanUp.ReferenceOTU1679	2	0	0	0
New.CleanUp.ReferenceOTU468	6	0	0	0
New.CleanUp.ReferenceOTU467	3	0	0	0
New.CleanUp.ReferenceOTU465	9	0	0	0
New.CleanUp.ReferenceOTU463	2	0	0	0
New.CleanUp.ReferenceOTU2012	0	0	2	0
New.CleanUp.ReferenceOTU191	0	2	2	2
New.CleanUp.ReferenceOTU2016	6	0	0	0
New.CleanUp.ReferenceOTU1345	0	2	0	0
New.CleanUp.ReferenceOTU2212	0	3	0	1
New.CleanUp.ReferenceOTU629	5	0	0	0
New.CleanUp.ReferenceOTU2128	1	0	0	1
New.CleanUp.ReferenceOTU587	2	0	0	0
New.CleanUp.ReferenceOTU2125	2	0	0	0
New.CleanUp.ReferenceOTU2126	2	0	0	0
New.CleanUp.ReferenceOTU2120	5	0	0	1
New.CleanUp.ReferenceOTU2121	2	0	0	0
New.CleanUp.ReferenceOTU2462	2	0	0	0
New.CleanUp.ReferenceOTU2468	0	0	1	1
New.CleanUp.ReferenceOTU1503	2	0	0	0
New.CleanUp.ReferenceOTU2264	1	1	0	0
New.CleanUp.ReferenceOTU2261	0	2	0	0
New.CleanUp.ReferenceOTU1502	5	0	2	0
New.CleanUp.ReferenceOTU2268	0	3	1	0
New.CleanUp.ReferenceOTU2396	2	0	0	0
New.CleanUp.ReferenceOTU2487	3	0	0	0
New.CleanUp.ReferenceOTU2481	0	3	0	0
New.CleanUp.ReferenceOTU1239	1	1	0	0
New.CleanUp.ReferenceOTU1480	0	0	0	2
New.CleanUp.ReferenceOTU1067	4	0	0	0
New.CleanUp.ReferenceOTU691	1	0	0	2
New.CleanUp.ReferenceOTU2435	0	3	0	0
New.CleanUp.ReferenceOTU1069	0	0	1	1
New.CleanUp.ReferenceOTU690	1	0	0	2
New.CleanUp.ReferenceOTU701	0	1	0	2
New.CleanUp.ReferenceOTU1265	0	0	0	2
New.CleanUp.ReferenceOTU707	2	0	0	0
New.CleanUp.ReferenceOTU704	0	1	0	1
New.CleanUp.ReferenceOTU250	10	0	0	0
New.CleanUp.ReferenceOTU252	3	0	0	1
New.CleanUp.ReferenceOTU1468	1	2	0	0
New.CleanUp.ReferenceOTU1469	1	0	0	3
New.CleanUp.ReferenceOTU676	1	1	0	7
New.CleanUp.ReferenceOTU389	2	0	0	0
New.CleanUp.ReferenceOTU388	1	1	0	1
New.CleanUp.ReferenceOTU387	16	0	0	1
New.CleanUp.ReferenceOTU385	2	0	0	0
New.CleanUp.ReferenceOTU382	0	1	0	1
New.CleanUp.ReferenceOTU441	11	2	0	1
New.CleanUp.ReferenceOTU493	7	0	0	0
New.CleanUp.ReferenceOTU492	8	0	0	1
New.CleanUp.ReferenceOTU490	3	0	0	0
New.CleanUp.ReferenceOTU497	2	0	0	0
New.CleanUp.ReferenceOTU499	1	0	0	1
New.CleanUp.ReferenceOTU498	6	0	0	0
New.CleanUp.ReferenceOTU194	0	3	0	1
New.CleanUp.ReferenceOTU1118	0	5	1	3
New.CleanUp.ReferenceOTU1119	1	0	0	6
New.CleanUp.ReferenceOTU922	4	0	0	0
New.CleanUp.ReferenceOTU927	5	0	0	1
New.CleanUp.ReferenceOTU1112	12	2	0	2
New.CleanUp.ReferenceOTU2200	5	0	0	0
New.CleanUp.ReferenceOTU1289	0	1	1	1
New.CleanUp.ReferenceOTU210	0	1	0	1
New.CleanUp.ReferenceOTU1286	0	1	0	1
New.CleanUp.ReferenceOTU1287	0	1	1	1
New.CleanUp.ReferenceOTU1280	0	2	0	0
New.CleanUp.ReferenceOTU1281	0	2	0	0
New.CleanUp.ReferenceOTU1282	0	0	0	2
New.CleanUp.ReferenceOTU217	3	0	1	0
New.CleanUp.ReferenceOTU2002	0	4	0	0
New.CleanUp.ReferenceOTU2007	0	0	0	2
New.CleanUp.ReferenceOTU2009	2	0	0	0
New.CleanUp.ReferenceOTU1153	1	1	2	5
New.CleanUp.ReferenceOTU1154	0	0	0	2
New.CleanUp.ReferenceOTU1155	1	2	0	1
New.CleanUp.ReferenceOTU960	5	0	0	0
New.CleanUp.ReferenceOTU2252	0	2	0	0
New.CleanUp.ReferenceOTU2257	3	0	0	0
New.CleanUp.ReferenceOTU1656	1	0	0	1
New.CleanUp.ReferenceOTU2258	4	0	0	1
New.CleanUp.ReferenceOTU1650	1	2	1	0
New.CleanUp.ReferenceOTU1854	1	1	0	0
New.CleanUp.ReferenceOTU1853	0	2	0	0
New.CleanUp.ReferenceOTU1852	0	3	0	0
New.CleanUp.ReferenceOTU1859	0	0	0	2
New.CleanUp.ReferenceOTU213	13	0	0	0
New.CleanUp.ReferenceOTU400	2	0	0	0
New.CleanUp.ReferenceOTU2129	1	0	0	1
New.CleanUp.ReferenceOTU1075	2	0	0	1
New.CleanUp.ReferenceOTU1079	1	0	1	0
New.CleanUp.ReferenceOTU997	0	0	1	1
New.CleanUp.ReferenceOTU715	1	0	0	1
New.CleanUp.ReferenceOTU1278	0	0	0	3
New.CleanUp.ReferenceOTU669	1	0	0	2
New.CleanUp.ReferenceOTU404	2	0	0	0
New.CleanUp.ReferenceOTU667	0	0	0	2
New.CleanUp.ReferenceOTU395	2	0	0	0
New.CleanUp.ReferenceOTU396	4	0	0	1
New.CleanUp.ReferenceOTU397	2	0	0	0
New.CleanUp.ReferenceOTU390	6	0	0	0
New.CleanUp.ReferenceOTU391	1	0	0	1
New.CleanUp.ReferenceOTU392	4	0	0	0
New.CleanUp.ReferenceOTU393	4	0	0	1
New.CleanUp.ReferenceOTU801	0	0	0	11
New.CleanUp.ReferenceOTU2307	2	0	0	0
New.CleanUp.ReferenceOTU480	4	0	0	0
New.CleanUp.ReferenceOTU481	2	0	0	0
New.CleanUp.ReferenceOTU483	2	0	0	0
New.CleanUp.ReferenceOTU485	2	0	0	1
New.CleanUp.ReferenceOTU486	3	0	0	0
New.CleanUp.ReferenceOTU487	6	0	0	0
New.CleanUp.ReferenceOTU488	1	0	0	7
New.CleanUp.ReferenceOTU489	2	0	0	0
New.CleanUp.ReferenceOTU1104	0	2	0	0
New.CleanUp.ReferenceOTU936	10	0	0	0
New.CleanUp.ReferenceOTU937	0	0	1	1
New.CleanUp.ReferenceOTU156	3	0	3	2
New.CleanUp.ReferenceOTU157	17	4	1	2
New.CleanUp.ReferenceOTU154	1	9	0	1
New.CleanUp.ReferenceOTU1352	1	0	0	1
New.CleanUp.ReferenceOTU155	4	0	0	1
New.CleanUp.ReferenceOTU1293	0	1	0	1
New.CleanUp.ReferenceOTU1292	0	1	0	1
New.CleanUp.ReferenceOTU1291	1	2	0	0
New.CleanUp.ReferenceOTU52	20	0	0	1
New.CleanUp.ReferenceOTU53	14	0	0	0
New.CleanUp.ReferenceOTU2030	4	0	0	0
New.CleanUp.ReferenceOTU2031	2	0	0	0
New.CleanUp.ReferenceOTU1590	1	1	1	0
New.CleanUp.ReferenceOTU1592	1	1	0	0
New.CleanUp.ReferenceOTU1593	0	2	0	0
New.CleanUp.ReferenceOTU1594	1	1	0	0
New.CleanUp.ReferenceOTU152	8	0	0	1
New.CleanUp.ReferenceOTU2249	0	2	0	0
New.CleanUp.ReferenceOTU2248	2	0	0	0
New.CleanUp.ReferenceOTU2245	2	0	0	0
New.CleanUp.ReferenceOTU2244	0	0	2	2
New.CleanUp.ReferenceOTU2247	1	0	0	1
New.CleanUp.ReferenceOTU2241	2	0	0	0
New.CleanUp.ReferenceOTU237	0	0	0	2
New.CleanUp.ReferenceOTU236	0	3	0	1
New.CleanUp.ReferenceOTU233	27	0	1	5
New.CleanUp.ReferenceOTU230	0	2	0	1
New.CleanUp.ReferenceOTU1820	3	0	0	0
New.CleanUp.ReferenceOTU1822	2	0	0	0
New.CleanUp.ReferenceOTU1825	2	0	0	0
New.CleanUp.ReferenceOTU1827	3	0	0	0
New.CleanUp.ReferenceOTU123	27	2	0	6
New.CleanUp.ReferenceOTU122	0	0	0	7
New.CleanUp.ReferenceOTU121	0	0	0	5
New.CleanUp.ReferenceOTU120	5	0	0	0
New.CleanUp.ReferenceOTU127	0	0	1	6
New.CleanUp.ReferenceOTU126	3	11	1	18
New.CleanUp.ReferenceOTU125	9	0	0	0
New.CleanUp.ReferenceOTU124	6	0	0	1
New.CleanUp.ReferenceOTU1565	1	1	0	0
New.CleanUp.ReferenceOTU1564	1	1	0	0
New.CleanUp.ReferenceOTU1561	1	0	0	1
New.CleanUp.ReferenceOTU1563	2	0	0	2
New.CleanUp.ReferenceOTU1562	2	0	0	0
New.CleanUp.ReferenceOTU1045	0	2	0	0
New.CleanUp.ReferenceOTU723	0	1	0	1
New.CleanUp.ReferenceOTU722	0	0	0	2
New.CleanUp.ReferenceOTU1343	0	2	0	0
[truncated: 7 more rows]
