# Supplementary material for: 16S rRNA gene amplicon sequence data from sunflower endosphere bacterial community
Source: Data Brief. 2021 Nov 26;39:107636. doi: 10.1016/j.dib.2021.107636 (PMC8639433; doi:10.1016/j.dib.2021.107636)
Supplement: Supplementary file 8 [file mmc8.zip › mmc8.txt]

OTU abundance of growing sunflower
OTU ID				AGS	BGR	BGS	AGR
EU586788.1.1480			4	4	1	0
HM557593.1.1334			0	25	0	26
KM410894.1.1334			4	15	9	0
FJ527666.1.1498			0	2	0	3
CP001700.6297778.6299284	0	0	0	5
GU208356.1.1432			2	1	0	56
AF234750.1.1488			0	0	4	0
HM334419.1.1350			0	0	31	0
GU130114.1.1475			0	0	0	5
GQ129906.1.1468			0	4	0	0
GU247470.1.1246			1	0	0	10
FM997995.1.1406			0	0	0	10
FN421949.1.1367			0	14	0	0
AB991307.1.1457			0	0	0	12
GQ108752.1.1350			15	0	0	0
FJ528270.1.1415			3	320	0	84
KC961293.1.1500			0	0	33	0
FR687451.1.1492			0	0	0	87
HM557490.1.1378			0	1	0	28
FM204988.1.1449			2	0	1	0
JQ629676.1.1411			108	0	100	0
AJ251633.1.1417			0	0	0	5
HM339530.1.1373			30	38	71	0
HG917747.1.1455			5	0	3	0
JUHK01000027.382.1842		1	1	1	70
AY773193.1.1471			0	0	0	2
EU472587.1.1354			2	2	0	0
GU056305.1.1503			0	0	13	0
GQ891121.1.1481			4	2	4	2
JN679850.1.1459			2	0	0	0
FJ825528.1.1394			0	0	35	0
KP860512.1.1347			0	1	0	2
JQ238983.1.1504			0	0	27	1
GQ354566.1.1382			344	0	57	129
JQ923552.1.1448			362	0	148	6
JX009148.1.1469			0	37	1	67
HQ665007.1.1410			0	0	0	2
HQ010201.1.1305			0	0	3	0
JN825453.1.1324			0	0	18	0
GQ106544.1.1346			2	3	3	1
JF277164.1.1494			20	6	181	49
KM242523.1.1358			1	5	0	15
EU704777.1.1280			0	16	0	0
CU914949.2.1383			21	0	0	0
JN613487.1.1385			0	0	0	4
JN178329.1.1524			0	0	0	6
EU581949.1.1432			0	3	0	6
GQ379582.1.1220			1	5	0	1
DQ833309.1.1363			2	12	6	10
FR691417.1.1439			15	0	49	2
HM480351.1.1447			2	100	0	0
JN671996.1.1275			0	0	26	0
EU050700.1.1369			39	0	0	0
HM308828.1.1345			5	3	5	0
LN567327.1.1317			0	0	0	3
GQ181038.1.1456			2	137	4	216
EU132827.1.1382			0	4	0	2
GDHX01297499.4.1378		0	0	0	4
GU454956.1.1492			0	0	0	4
FN555399.1.1361			0	0	0	2
FJ624883.1.1532			0	0	0	9
HQ587188.1.1437			5	3	1	0
JF175991.1.1350			0	71	0	2
LN568249.1.1329			39	0	0	0
FJ772045.1.1259			1	1	2	2196
FJ674841.1.1334			12	0	0	0
LMHU01000006.504644.506172	1	1	0	0
GU132432.1.1434			0	174	0	76
KF625188.1.1765			0	0	4	0
JF117172.1.1337			0	0	0	2
KF063051.1.1347			0	1	1	0
GALN01469587.1.1466		2	65	0	1021
GQ007460.1.1343			1	0	1	39
GU255499.1.1408			0	0	10	0
KJ875785.1.1478			0	0	0	2
FR853419.1.1451			0	0	30	0
AF534196.1.1453			0	2	0	0
EU794121.1.1459			0	11	0	1
FJ535138.1.1484			39	0	0	0
EF551870.1.1205			37	0	0	0
EF649779.1.1442			0	0	0	2
JN680700.1.1474			4	0	0	0
GQ379590.1.1240			1	418	1	1
FJ890921.1.1249			0	0	0	2
HG933791.1.1428			0	3	0	4
FR687468.1.1492			0	7	0	41
HQ652601.1.1497			3	0	0	0
JN023164.1.1437			0	0	0	16
HQ598823.1.1454			0	0	0	12
JQ919548.1.1376			0	0	0	11
HM187230.1.1477			0	0	0	158
EU071488.1.1447			191	1	144	0
GQ379614.1.1202			0	0	0	12
HQ678177.1.1419			0	3	0	6
JF103494.1.1341			0	0	8	0
KF063462.1.1342			3	1	636	0
EU159275.1.1264			1	0	0	14
FN692026.1.1274			0	1	24	0
JQ798403.1.1494			0	0	0	21
HM300609.1.1359			123	0	32	1
HM323167.1.1360			0	0	4	0
FM874023.1.1417			0	0	32	0
EU741170.1.1486			0	0	0	6
HM480197.1.1477			0	5	0	2
EU104267.1.1455			0	1	1	2
FJ466198.1.1477			4	0	0	0
HM331946.1.1380			1	1	0	25
JF176849.1.1337			0	6	0	6
FJ269073.1.1451			0	0	0	7
HQ592609.1.1492			1	0	2	0
HQ377328.1.1302			0	4	0	0
JN616122.1.1374			3	0	0	0
GQ924568.1.1438			0	0	0	9
HQ118995.1.1457			0	0	0	10
EU133320.1.1291			0	0	0	5
JF000160.1.1341			0	0	2	0
AP012319.167806.169321		0	0	0	11
HM438523.1.1496			0	0	0	2
FJ432345.1.1207			0	0	0	2
EU977822.1.1408			0	0	0	2
LNSD01000004.290772.292268	1	0	0	1
HM343798.1.1345			0	0	1	2
HM127479.1.1453			0	0	1	2
HM335761.1.1338			0	0	12	0
HM341120.1.1339			0	0	54	0
EU827476.1.1401			3	62	0	143
JN082749.1.1447			0	2	1	0
EU239162.1.1272			15	1	42	0
FJ983092.1.1534			0	1	31	0
EU705026.1.1296			0	0	0	4
JQ072891.1.1395			16	2	45	16
HM129744.1.1455			0	0	2	0
HM811534.1.1352			0	0	0	4
HE662654.1.1435			1	2	0	1
EU912444.1.1376			0	0	0	4
FJ434116.1.1390			0	0	0	7
KT163798.1.1435			0	2	0	0
HM748691.1.1373			0	0	0	10
EU705601.1.1242			2	12	0	0
GU940719.1.1379			0	32	0	0
GBEF01033144.387.1845		3	1	6	4
EU214975.1.1473			1	1	0	3
EU195873.1.1275			2	0	0	0
EF562200.1.1375			0	6	1	1
GU731292.1.1342			285	41	284	2
KT002274.1.1465			0	87	82	0
HM265735.1.1306			41	0	0	0
KC762317.1.1395			58	0	0	0
GQ058531.1.1359			0	0	0	6
GQ008961.1.1345			0	0	2	0
AQWY01000382.42912.44372	3	6	3	92
EF515183.1.1390			2	0	1	1
HE583082.1.1204			36	0	0	0
EF466129.1.1483			107	0	0	0
EU907902.1.1387			0	0	0	3
KF964635.1.1497			0	0	0	3
HG799085.1.1331			0	2	0	2
EF516828.1.1457			0	1	0	7
HE965699.1.1334			100	1	0	20
EU554441.1.1452			0	4	0	0
AB614555.1.1499			7	0	0	0
HM314348.1.1348			0	0	34	0
HM996743.1.1409			0	0	0	26
JF346459.1.1368			0	0	0	23
JQ923777.1.1443			0	0	0	4
GBEF01033129.387.2275		0	0	1	1
HM447937.1.1408			0	0	0	2
GQ264293.1.1466			0	0	0	49
JN872530.1.1389			0	0	0	2
GAOT01033177.1.1358		1	0	2	1
HQ377323.1.1355			0	0	32	0
FN667386.1.1465			1	0	8	0
LN570503.1.1320			0	0	1	1
FJ547106.1.1436			0	2	0	0
KU898184.1.1489			717	243	1088	20
EU589442.1.1434			4	267	1	79
GU217718.1.1436			2	1	7	1
JQ867280.1.1396			1	1	0	1
EU842433.1.1456			10	0	0	0
FJ382604.1.1348			2	0	2	0
HM325954.1.1374			7	0	0	0
HM839468.1.1305			0	1	0	18
EU134542.1.1370			0	0	0	11
HQ114140.1.1462			39	0	107	0
EU730906.1.1387			86	0	32	1
GQ861460.1.1437			1	0	0	3
HM317697.1.1304			2	123	0	6
EU779422.1.1355			0	1	1	0
GQ144414.1.1391			1	0	122	0
GU367173.1.1407			0	0	0	3
HE589809.1.1451			3	0	2	0
GAWA01001806.185.1738		10	25	34	12
GQ417152.1.1460			0	0	4	0
HQ433560.1.1390			1	0	1	0
HE681227.1.1529			0	0	6	0
EU464860.1.1392			0	0	0	11
GQ205102.1.1311			0	0	2	0
EF188427.1.1469			0	0	0	2
EU169184.1.1362			25	1	0	1
HM316412.1.1350			4	0	3	0
EU409113.1.1301			2	182	1	55
FJ889296.1.1435			0	0	42	0
HM235460.1.1397			0	8	0	1
HQ124331.1.1482			0	1	0	2
HM317623.1.1350			2	0	2	0
GQ472119.1.1450			27	0	40	1
HE965729.1.1381			2	0	0	0
KF827015.1.1400			3	0	1	0
HM557432.1.1346			6	0	0	0
JN217052.1.1475			0	1	1	1
AB248535.1.1473			0	0	0	7
FJ660581.1.1514			0	0	0	4
FJ380133.1.1455			0	35	0	0
JN391957.1.1503			0	0	2	0
JF796756.1.1369			0	0	12	0
JN989305.1.1460			0	0	0	20
HM269714.1.1342			0	0	18	0
EU133445.1.1261			0	0	0	4
FJ193535.1.1449			0	0	2	0
KF441668.1.1479			2	0	1	0
HM445186.1.1382			0	0	73	0
GU969041.1.1210			42	0	68	1
AB185562.1.1541			0	0	17	0
EU595010.1.1436			0	8	0	1
KU515136.1.1448			144	0	0	10
EU193048.1.1486			0	0	1	4
FR872392.1.1342			0	0	0	2
HG421034.1.1400			42	137	102	44
HG799989.1.1442			0	0	18	0
GQ924544.1.1439			0	72	0	0
GQ222234.1.1381			0	0	0	4
FM873019.1.1467			17	0	0	0
CU925942.2.1310			27	0	0	0
GQ397050.1.1455			10	0	21	0
EU134476.1.1383			0	1	0	1
HM989959.1.1343			0	0	0	4
FM200858.1.1346			0	0	8	0
HQ118578.1.1297			0	0	6	1
FM209089.1.1380			0	0	0	60
EU817491.1.1491			2	206	1	87
FN433083.1.1421			1	0	1	116
HM459686.1.1451			0	0	0	18
FJ382176.1.1327			0	0	0	23
EU769155.1.1493			0	0	0	2
JF172000.1.1358			41	6	81	11
EU770266.1.1389			0	1	20	1
JF429084.1.1480			0	0	0	13
EU861949.1.1475			0	0	0	2
GQ306176.1.1395			0	0	0	2
EF154093.1.1410			13	0	8	0
EU705057.1.1276			0	16	0	0
JF825500.1.1486			42	30	0	1
CVJS01000020.416.2124		0	0	14	0
EU202832.1.1390			0	0	0	43
HG423553.1.1283			0	0	0	5
EU104321.1.1406			0	0	0	28
HM069037.1.1317			0	0	0	4
HM269138.1.1359			0	0	2	0
KJ578000.1.1490			804	66	1594	108
HQ385530.1.1411			0	54	0	29
FR667793.1.1502			1	0	2	0
HM269960.1.1350			2	2	5	0
KF105534.1.1368			1	0	2	1
HM066604.1.1460			0	0	0	2
EF634151.1.1354			0	0	0	14
GQ306174.1.1349			0	0	0	3
GQ461666.1.1350			0	0	0	3
AB809941.1.1428			0	0	0	5
JN566174.1.1280			0	2	0	2
HQ538615.1.1414			0	2	0	6
EU704943.1.1291			0	10	1	0
HM237107.1.1268			0	0	0	4
FJ624876.1.1515			0	0	0	30
KC207914.1.1287			0	1	0	2
HQ686275.1.1304			2	0	3	0
CP001699.1711143.1712656	0	2	0	0
EU464849.1.1396			2	0	0	0
EU132728.1.1294			0	0	0	6
EU677398.1.1423			0	0	0	26
GQ009419.1.1346			2	0	2	0
FJ191532.1.1446			4	0	3	0
KF911218.1.1445			0	0	34	0
FM178829.1.1384			0	2	0	0
DQ202407.1.1345			624	278	1657	121
HM222647.1.1486			2	2	0	2
EU801825.1.1267			0	0	0	3
JQ012968.1.1387			1492	667	1318	1021
HM363277.1.1498			3	0	6	0
KF378649.1.1460			0	3	2	338
GQ130016.1.1458			2	0	0	0
GQ098848.1.1234			0	1	0	1
HQ860502.1.1449			2	0	1	1
HM461145.1.1465			0	0	10	0
JX271990.1.1485			0	0	5	0
KP177340.1.1325			0	0	3	0
FQ659017.1.1371			0	8	0	0
EF032755.1.1225			27	0	0	0
EF516102.1.1427			0	0	0	3
JF179067.1.1339			0	0	5	0
GQ263719.1.1438			0	0	13	0
JN869219.1.1481			2	0	7	0
JX644294.1.1456			0	8	0	0
GQ161096.1.1332			0	12	0	0
HM755674.1.1360			0	1	11	1
FN428768.1.1499			0	1	1	0
DQ839498.1.1491			0	2	0	0
GU444083.1.1448			1	0	0	1
KF317953.1.1416			0	1	0	1
HM110417.1.1373			7	2	15	4
KC286734.1.1495			0	48	0	0
AJ292605.1.1448			0	0	0	10
KC554162.1.1469			9	0	0	0
HM063917.1.1495			37	1414	9	3290
DQ346512.1.1519			18	1	2	1
JN169767.1.1389			3	0	81	0
GQ086514.1.1356			25	0	20	7
EF012363.1.1283			0	0	0	33
GU272270.1.1504			0	0	0	2
GQ448631.1.1413			0	0	41	0
HM341191.1.1368			0	0	0	6
FJ526387.1.1428			0	0	77	6
HM459664.1.1459			0	13	0	0
HQ611053.1.1411			0	9	0	0
JN995543.1.1341			0	0	0	40
FN689604.1.1306			2	0	0	0
JN969309.1.1544			5	0	0	0
JF240693.1.1345			295	648	238	1180
KF066001.1.1349			4	0	2	1
HQ120741.1.1500			0	0	0	3
HM281875.1.1373			0	0	47	0
HM342312.1.1364			1	1	19	23
FJ685303.1.1362			153	249	37	0
HQ121186.1.1496			17	11	17	6
AJ853538.1.1460			14	0	0	0
FQ659838.1.1379			10	0	0	0
EF441950.1.1245			6	0	18	0
AY238333.1.1465			0	0	12	0
KF078987.1.1282			1	1	5	0
EU037359.1.1449			8	0	0	0
HG001277.1.1303			2	0	0	0
FJ825979.1.1495			4	1	8	8
GQ168584.1.1406			15	22	21	27
KP334258.1.1461			0	703	1	674
EU133815.1.1261			0	0	0	2
HQ441819.1.1456			0	0	1	1
DQ855276.1.1474			0	0	0	17
HQ689693.1.1417			1	0	1	0
HG423547.1.1346			0	3	0	1
JMQG01000005.7095.8612		0	0	0	35
EF586006.1.1459			8	0	0	0
GU272276.1.1501			2	1	98	3
EU158348.1.1517			4	141	2	423
HF674669.1.1390			0	0	0	4
HM450029.1.1409			0	0	0	5
AKCV01000044.3766.5287		10	0	0	0
EU800227.1.1460			1	0	31	0
FJ679452.1.1357			0	1	1	0
FJ466413.1.1335			0	0	0	13
LQMV01000009.177.1721		4	0	0	0
FJ602413.1.1381			0	2	0	0
HM062220.1.1422			2	0	0	0
EU704752.1.1277			1	7	1	1
EF520485.1.1501			0	0	27	0
GU569159.1.1482			0	146	0	0
FJ193886.1.1443			0	10	0	0
GQ129931.1.1473			0	3	0	0
JN566185.1.1373			0	17	0	2
KF911200.1.1446			0	0	43	0
HM069052.1.1470			0	0	2	63
BABK02029359.1608.3968		9	15	13	10
HM278681.1.1306			0	0	0	4
EU589294.1.1493			14	0	0	0
FJ194030.1.1447			0	2	0	0
JN999908.1.1434			0	2	0	2
JF958159.1.1314			0	0	0	14
EU409849.1.1526			0	3	0	1
GU723671.1.1388			0	0	26	0
HM845804.1.1335			0	0	0	36
HQ245984.1.1538			33106	13713	26215	21245
EU570567.1.1449			0	30	0	3
GQ107893.1.1347			0	0	3	0
HF930754.1.1343			0	0	23	0
AF132138.1.1490			0	0	0	8
AB166876.1.1400			0	0	14	0
EU672804.1.1391			0	0	0	5
GQ014151.1.1343			0	0	1	2
KF494735.1.1477			11	0	0	0
JX535221.1.1486			17	0	74	13
DQ238863.1.1486			76	0	0	0
KT581296.1.1402			0	0	0	33
EF067860.1.1400			3	2	11	0
JX489886.1.1519			0	1	47	1
EF516328.1.1421			0	0	0	3
JF218307.1.1354			0	0	0	11
FJ517019.1.1496			0	0	43	0
HM276817.1.1306			0	0	0	7
GU941114.1.1340			154	1	49	0
AB452985.1.1443			703	183	690	4
JQ994136.1.1448			0	2	0	0
LN568989.1.1356			19	0	0	0
EF188434.1.1503			0	4	0	2
HQ403236.1.1494			0	0	0	18
GQ389027.1.1507			0	0	8	0
GQ087542.1.1350			2	0	4	0
EU705953.1.1237			0	18	0	13
HF546396.1.1294			5	0	0	10
AF312020.1.1484			1	31	0	0
FJ193621.1.1454			0	2	0	0
HQ121073.1.1508			1	0	3	0
HM640996.1.1487			3	7	7	0
GU936974.1.1471			12	5	18	0
FJ674882.1.1397			2	0	0	0
EF020098.1.1330			0	0	6	0
EU000445.1.1306			0	1	1	0
JQ917997.1.1396			0	0	0	15
HM315254.1.1350			0	0	0	46
EF441923.1.1356			1	3	0	38
KF533790.1.1493			0	0	1	1
EF018947.1.1381			0	0	0	44
GU188919.1.1306			0	127	0	1
GU201562.1.1448			0	0	0	59
GQ083196.1.1342			0	0	2	0
JX647742.1.1503			180	1	215	2
HM293626.1.1345			0	1	0	1
KM200544.1.1501			0	5	0	9
KR107392.1.1409			0	0	0	2
HQ190345.1.1486			3	0	0	3
GQ098766.1.1350			0	241	1	62
EF157093.1.1444			0	0	37	0
HM187033.1.1370			2	2	0	5
HM854232.1.1440			19	0	0	0
LMFW01000001.2373268.2374759	0	0	0	10
HM127956.1.1452			107	1	97	3
EU775341.1.1360			0	2	0	0
JN609373.1.1487			18	0	32	0
EF016806.1.1483			0	0	0	27
JF772172.30169.32141		4	1	4	0
JF697491.1.1446			14	0	22	0
EU730907.1.1387			0	0	21	0
EU735703.1.1492			0	0	0	2
GQ057365.1.1352			1	0	5	2
HQ397476.1.1470			21	6	45	0
HF545220.1.1409			5	1	10	0
FM872716.1.1468			0	0	0	83
LFKV01000019.17210.18697	0	0	0	3
KT900591.1.1424			3	0	0	0
AB186833.1.1499			0	0	0	2
FJ950592.1.1377			0	0	33	0
EU748919.1.1402			0	1	0	105
FJ823944.1.1497			0	1	1	0
HM344818.1.1346			0	1	19	0
GQ379654.1.1226			0	0	0	2
CP003863.1262277.1263797	0	8	0	163
EU477833.1.1306			0	1	0	19
GU569149.1.1452			0	0	0	4
HM480240.1.1439			0	0	0	32
HM269972.1.1376			0	0	0	19
KJ734873.1.1385			0	4	0	0
KJ606810.1.1409			0	5	0	10
AB862887.1.1462			1	0	7	0
EU603361.1.1408			0	3	0	7
AB188211.1.1513			0	0	0	13
HQ246233.1.1415			81	0	0	1
HQ616337.1.1322			0	0	0	2
KC634267.1.1226			0	0	8	0
EU778693.1.1323			0	0	0	6
GU574354.1.1326			0	25	1	0
EU375190.1.1218			0	0	0	3
AEJC01000053.5528.7058		0	2	0	0
JF179713.1.1347			0	1	3	0
HM069056.1.1479			0	3	0	11
FM875425.1.1504			1	0	1	0
EU104203.1.1391			38	0	0	0
HQ220021.1.1448			1	16	2	3
EU369136.1.1531			0	0	49	0
FN178391.1.1403			46	861	3	248
HM250678.1.1342			0	0	2	0
HQ242735.1.1457			212	0	0	0
GQ379550.1.1205			3	73	1	474
FJ466275.1.1484			2	4	0	78
HG917665.1.1459			0	0	2	0
EU307935.1.1443			22	0	0	0
HQ222344.1.1408			0	0	0	12
EU921644.1.1447			0	0	0	7
JRJC01000023.11.1813		44	7	7	0
FJ675341.1.1382			0	0	97	0
FJ432478.1.1245			0	0	7	0
HM108471.1.1488			0	0	0	10
FN421937.1.1408			0	4	0	0
KU726282.1.1453			0	0	77	0
HM322072.1.1352			0	0	0	2
EU289513.1.1485			0	23	0	0
JX222217.1.1486			0	0	2	0
HM314574.1.1282			0	1	62	1
DQ815048.1.1410			68	0	0	0
GDIB01186009.406.1916		16	2208	10	1956
DQ066637.1.1426			0	0	49	0
GQ129964.1.1443			1	0	1	1
DQ066638.1.1434			0	0	2	0
HQ143322.1.1500			217	3	47	4
HE576364.1.1409			1	0	0	2
EU160511.1.1362			0	1	2	0
GEDH01024313.231.1825		17	105	41	91
HM218902.1.1501			2	0	0	0
JF198572.1.1353			0	0	0	2
HM111713.1.1371			0	1	0	561
EU801557.1.1271			0	0	0	5
HM263151.1.1347			1	1	30	1
KT581310.1.1400			0	2	0	3
HM238176.1.1410			28	0	35	14
AJ277565.1.1452			0	3	0	0
HM559039.1.1343			14	1	38	12
FM998010.1.1415			11	316	19	1707
KC253309.1.1481			15	0	0	0
HQ747525.1.1477			0	2	0	0
HM267175.1.1360			2	98	0	600
HM131959.1.1473			0	0	0	9
JF149823.1.1346			0	0	2	0
GQ015224.1.1350			0	2	0	0
FJ572032.1.1390			3	2	4	1
EU777712.1.1385			0	4	1	0
FJ675085.1.1386			59	0	0	0
GU560175.1.1502			9	0	0	0
HM111767.1.1348			0	17	1	177
GQ306168.1.1390			0	0	0	2
GQ077022.1.1363			3	0	0	1
GQ402779.1.1455			0	3	1	21
HQ218438.1.1315			0	9	0	13
GQ136563.1.1384			10	0	0	0
JQ408016.1.1303			0	0	0	4
AATO01000250.4290.5782		0	0	4	0
HF548596.1.1407			0	1	64	0
FR853429.1.1493			3	0	2	0
EU801747.1.1495			1	1	0	20
HQ190358.1.1501			0	10	0	0
HE650016.1.1353			0	0	7	0
HM557329.1.1373			0	2	0	0
GU563762.1.1497			0	23	0	0
KX034563.1.1225			130	44	107	134
AB244293.1.1447			0	0	0	58
HM339695.1.1374			0	1	1	0
EU801997.1.1500			0	0	0	3
HM447717.1.1437			0	0	0	4
FJ192249.1.1454			3	0	6	0
EU722756.1.1459			0	2	0	0
GQ415375.1.1497			3	0	1	0
HQ219906.1.1443			6	0	0	0
EU827491.1.1399			76	464	2	19
AGCT01052662.3515.5439		1	4	1	1
EU464953.1.1315			33	0	0	0
HM480196.1.1396			0	152	0	2
JQ072380.1.1369			0	0	9	0
DQ084540.1.1439			0	2	0	0
HF674696.1.1390			0	0	0	18
KF248828.1.1249			0	0	0	3
FJ796419.1.1478			0	0	0	33
HM069045.1.1483			66	0	0	0
FJ890894.1.1523			0	18	0	0
HQ697748.1.1496			96	0	0	0
JN543507.1.1440			0	4	0	8
HE995762.1.1371			132	2	146	3
EF516106.1.1421			0	0	0	24
FN394513.1.1457			0	0	51	0
DQ659219.1.1307			0	0	0	3
FJ193689.1.1526			0	0	12	0
GQ249217.1.1325			0	0	1	1
HM327973.1.1349			0	2	0	0
JQ966282.1.1402			0	3	0	0
AB369258.1.1439			180	0	92	1
KP278014.1.1252			0	0	2	0
LN569527.1.1364			0	0	9	0
GU132433.1.1424			0	0	0	28
JN868750.1.1517			3	2	3	2
HQ111155.1.1426			0	26	0	0
KC836051.1.1487			2	0	0	0
AB702993.1.1467			36	1	60	0
GQ281065.1.1416			0	0	7	0
FJ687995.1.1264			2	319	2	238
JQ923537.1.1499			43	0	0	0
KT591347.1.1400			0	0	2	0
HQ631998.1.1447			9	3	42	5
HM108609.1.1490			0	0	0	2
FJ193699.1.1505			0	17	0	0
EU022593.1.1473			0	1	0	1
HQ241828.1.1444			0	21	0	0
EU753669.1.1424			8	0	1	0
FJ455075.1.1442			0	10	0	19
JF221804.1.1347			0	0	2	0
HQ224606.1.1436			0	5	1	1
JX517204.1.1347			0	2	0	1
DQ156087.1.1452			0	0	0	11
GDIQ01214625.1.1300		0	1	2	0
HG917766.1.1450			6	0	0	0
HQ607437.1.1445			0	3	0	3
GQ389091.1.1446			1	0	2	1
EU580699.1.1420			0	0	1	2
EU468694.1.1330			25	0	0	0
HQ689687.1.1435			6	0	0	0
AB991243.1.1460			67	0	152	1
JI846301.3621.5128		0	0	1	10
EF517954.1.1705			23	15	38	0
KF065479.1.1349			1	0	1	0
KF065183.1.1350			0	0	2	0
EU150263.1.1387			1	0	0	57
JREP01022728.1255.2532		2	0	1	0
FJ792563.1.1461			0	1	0	110
EU133529.1.1390			0	0	1	22
HM111703.1.1374			0	1	0	3
GQ113873.1.1350			8	0	7	1
HM305230.1.1306			30	1	2	0
GU574073.1.1346			0	2	0	0
FJ432581.1.1210			0	0	0	92
KC243299.1.1421			1	3	2	77
HQ123324.1.1413			0	4	1	0
HE583130.1.1323			1	5	0	0
HM111652.1.1381			0	8	0	0
EF575565.1.1489			55	25	87	80
HM066450.1.1513			0	12	4	2
KF625183.1.1786			1	0	63	0
JF429082.1.1514			0	0	0	2
HE576048.1.1381			1	0	2	0
JF117578.1.1346			0	0	1	2
KU983672.1.1491			0	0	3	0
HM921090.1.1334			2	0	0	0
AF247491.1.1430			0	2	0	0
FR872447.1.1425			1	0	3	78
KX163457.1.1417			101	0	0	0
HQ241933.1.1469			0	0	0	18
FJ817379.1.1431			5	0	0	0
GU561316.1.1417			0	0	16	0
EF018461.1.1387			2	0	0	0
JN868758.1.1506			0	1	12	0
GU569146.1.1443			1	0	82	1
LN564528.1.1359			0	0	55	0
AB184219.1.1445			1	147	0	0
HQ455826.1.1538			0	3	0	0
EU193064.1.1482			0	0	0	2
FJ919751.1.1471			0	0	0	74
HQ176208.1.1431			0	0	2	0
HM057818.1.1306			0	2	3	2253
JQ798473.1.1492			0	13	0	23
GU454895.1.1492			1	2	1	3
EF562180.1.1352			0	12	0	0
JQ798408.1.1517			0	0	0	4
AB184676.1.1475			2	2248	2	3
LBMY01000001.101293.102792	1	0	9	12
HM066413.1.1493			2	0	0	17
HM309761.1.1343			0	0	64	0
GQ263421.1.1466			0	0	0	6
JF198604.1.1358			30	0	0	0
EU800906.1.1499			1	5	4	1161
HM110347.1.1374			0	0	0	373
JF179564.1.1310			0	0	19	0
HQ132775.1.1456			0	0	0	2
GQ458227.1.1465			0	0	36	3
HF968549.1.1412			0	0	0	2
FJ478844.1.1496			0	0	0	2
HM297266.1.1350			0	3	0	0
HG346989.9.1382			2	0	1	0
EU447185.1.1468			0	4	0	1
KJ557216.1.1472			0	0	0	32
GU220489.1.1419			0	1	0	3
GQ083086.1.1345			0	0	19	0
FR691427.1.1483			1	10	1	9
EF573357.1.1454			345	2	184	4
HK556078.2.1485			0	0	0	13
FJ486379.1.1453			0	0	0	2
ANFY01000003.289752.291219	0	0	7	0
HE647655.1.1375			0	0	0	9
GQ281072.1.1415			0	0	0	15
HE804466.1.1453			0	0	0	4
EU705134.1.1285			1	2	3	0
HM366473.1.1509			1	1	0	0
HG327151.1.1378			3	0	2	0
EU024136.1.1260			38	0	6	0
JN868831.1.1479			10	0	1	0
EU132509.1.1328			1	1	0	347
GQ327654.1.1313			0	0	0	2
HQ178805.1.1453			35	1	61	3
FJ682655.1.1362			2	0	0	0
EF644913.1.1431			6	1	1	5
HQ794484.1.1428			3	0	0	0
GU370080.1.1437			0	0	0	6
HM339387.1.1345			0	0	0	2
KJ185036.1.1439			0	0	0	2
EU705724.1.1206			0	0	0	4
HM262399.1.1308			10	2	6	0
GQ404493.1.1414			116	1	10	0
FJ849642.1.1453			0	2	0	1
HM186918.1.1375			0	169	2	40
EF688395.1.1481			0	7	0	0
KJ557144.1.1474			43	0	0	0
FR744940.1.1480			0	10	0	0
JX040357.1.1471			7	0	0	0
HQ232442.1.1406			0	0	37	0
EU705796.1.1228			0	2	0	0
FCOH02000055.216.1746		1	0	0	23
HM141166.1.1283			20	5400	6	46
FJ466327.1.1340			0	0	0	7
HQ166659.1.1500			0	0	6	0
HM237100.1.1276			0	0	0	2
KC554691.1.1557			0	1	1	1
EF546418.1.1374			0	0	29	0
GU566360.1.1495			24	4	27	22
EU808718.1.1341			49	0	33	0
JF235064.1.1384			0	0	14	0
AF532186.1.1469			4	22	9	41
GQ140324.1.1432			0	0	1	241
HQ118979.1.1371			26	2362	32	6463
GQ159552.1.1457			0	0	51	0
EF111060.1.1228			0	0	0	3
GQ327274.1.1328			12	0	0	0
EF516583.1.1441			30	0	0	0
HM558156.1.1382			0	0	0	39
DQ664247.1.1362			0	2	0	4
EU867317.1.1332			2	216	0	77
JN801074.1.1318			0	0	13	0
HM557519.1.1363			0	0	0	12
GQ022806.1.1350			27	0	0	4
FJ948171.1.1452			0	0	0	4
HE648174.1.1525			0	0	0	5
FJ821606.1.1374			25	1	0	0
KF088481.1.1350			0	0	0	2
HM313467.1.1351			2418	373	2147	180
HM316987.1.1350			0	3	0	105
FQ659224.1.1319			0	0	15	0
KP634969.1.1459			0	47	0	25
HM328047.1.1349			9	2	13	1
GQ984330.1.1503			0	7	0	0
JRUD01000023.3894.5423		2	0	17	0
FJ391493.1.1437			4	0	1	215
HQ397127.1.1486			0	1	1	0
JF428912.1.1522			0	8	0	2
GQ379548.1.1274			0	0	0	8
FJ682537.1.1414			32	0	0	0
KF924229.1.1403			0	0	0	2
HM584914.1.1419			2	0	2	15
KC757063.1.1400			0	2	0	0
LN568081.1.1298			5	0	0	0
EU775215.1.1284			0	1	1	0
HM261302.1.1358			0	2	1	2
HE650093.1.1441			0	0	2	0
FJ936909.1.1489			0	0	0	2
EU705709.1.1215			0	4	0	0
HQ641224.1.1336			0	0	0	6
FR872401.1.1342			0	3	0	14
FJ230936.1.1493			0	2	0	1
HM110352.1.1370			0	0	0	2
EU790471.1.1202			0	6	0	0
FJ671052.1.1378			0	0	0	10
EF516756.1.1447			0	0	0	27
AMLP01000299.23.1528		0	4	0	0
EF139185.1.1533			0	0	0	4
LN569284.1.1359			1	1	1	1
JN622006.1.1334			79	3	323	3
EU705139.1.1250			0	7	0	0
HE583128.1.1362			1	0	0	1
HM748603.1.1274			0	0	0	14
HM186372.1.1328			0	0	2	0
EF517956.1.1666			40	0	11	1
GQ118966.1.1387			0	0	0	17
EU133434.1.1354			0	0	0	10
HQ003421.1.1420			1	0	1	0
HQ268013.1.1221			0	0	0	21
EF157833.1.1488			0	62	0	2
AB176231.1.1496			46	195	42	12
HM156135.1.1358			3	0	0	2
HQ143333.1.1504			0	0	0	2
AB184280.1.1434			1	12	0	63
EU779454.1.1390			25	1	0	0
FJ847943.1.1389			0	0	0	20
AB037002.1.1472			0	379	1	1
JF809711.1.1383			281	396	352	233
JN534973.1.1431			0	4	0	0
JF833490.1.1438			0	0	0	11
HQ119621.1.1503			0	4	0	0
JOIU01000063.3459.4966		0	1	0	2
HM332061.1.1308			0	0	0	2
HM331640.1.1363			0	0	8	0
GQ302676.1.1522			0	2	0	5
GU574742.1.1512			1	0	0	1
LN570445.1.1321			3	0	5	0
EF516014.1.1437			0	0	0	4
JQ086975.1.1405			3	0	13	0
EU202870.1.1389			0	0	0	6
HG917446.1.1457			0	0	0	17
JQ337387.1.1384			27	0	0	0
GU130120.1.1479			37	9	0	0
KF956404.1.1425			0	0	17	0
GDBL01041345.67.1988		361	412	597	564
GQ896510.1.1406			0	0	0	9
EU132625.1.1292			0	0	0	8
HQ738395.1.1496			0	0	35	0
JF009644.1.1357			1	0	3	0
AB672320.1.1446			0	0	0	6
FJ375383.1.1657			0	4	1	0
HQ118305.1.1398			0	0	0	2
EF559033.1.1486			0	0	40	0
HG937596.1.1296			1	24	1	764
GU293195.1.1464			0	0	1	2
HQ754283.1.1391			0	0	2	0
KJ433609.1.1461			81	208	84	50
HM779256.1.1450			9	0	0	1
HM224456.1.1399			78	0	29	21
HM439461.1.1418			35	0	0	0
HQ433570.1.1472			0	0	1	2
HM314505.1.1363			0	0	0	2
HM313570.1.1366			0	0	0	9
JX042458.1.1450			2	0	0	0
FJ807426.1.1382			0	0	0	8
AB849343.1.1456			0	0	0	15
JF496353.1.1385			0	2	0	0
FJ626253.1.1414			107	0	0	0
EU464762.1.1350			17	0	0	0
HQ832500.1.1431			0	0	0	57
GQ263492.1.1460			0	9	0	1
HQ179069.1.1412			150	2	17	2
JX312302.1.1344			0	1	0	3
JN391597.1.1454			1	0	40	0
HM069038.1.1368			0	1	0	53
EU132860.1.1269			4	0	0	0
FJ536885.1.1458			0	1	0	1
GQ093828.1.1375			0	0	0	6
GQ064083.1.1341			3	0	0	0
HM108588.1.1491			0	0	0	5
JN120925.1.1339			0	1	0	205
FJ192061.1.1435			0	0	3	0
HQ317184.1.1452			6	2	1	2
HM748080.1.1382			0	6	0	11
FJ674879.1.1347			1	0	0	23
KA217699.1.1364			18	4	58	5
FJ755765.1.1478			3	1	233	3
FJ269085.1.1474			0	0	36	0
LN566073.1.1356			0	0	0	3
KJ600891.1.1436			0	0	0	11
HE862277.1.1499			2	1	2	72
AY860231.1.1435			0	2	0	0
FJ193620.1.1451			0	2	0	0
GQ396812.1.1501			3	2	0	1
HM811819.1.1347			20	111	437	15
AB327250.1.1469			0	1	1	24
KU515248.1.1490			0	3	0	0
FJ535186.1.1478			2	0	4	4
HM357353.1.1448			0	0	0	30
JF182968.1.1352			0	1	3	1
FJ204422.1.1353			101	0	79	0
HM249765.1.1359			1	30	15	14
HQ119657.1.1505			0	0	0	2
JN133826.1.1300			0	0	4	0
GQ389076.1.1479			0	0	13	0
EU083495.1.1449			0	0	0	6
EU937893.1.1500			24	0	0	0
HM264614.1.1339			0	0	41	0
EU715302.1.1451			42	1	65	0
EU665089.1.1436			25	248	4	694
JN868743.1.1517			330	3	65	150
FR687577.1.1505			0	0	0	21
EF632773.1.1427			1	0	1	0
HQ021202.1.1456			0	0	0	138
GQ500856.1.1467			0	0	0	8
HM449699.1.1383			0	0	0	4
HE648203.1.1490			0	2	22	4
KC764414.1.1400			1	0	1	0
JF460764.1.1437			0	0	0	24
GQ042817.1.1344			37	0	0	0
HM312229.1.1308			0	0	1	37
AACY020168737.1.1288		2	0	2	0
FR691002.1.1497			0	0	0	34
HM108569.1.1489			0	0	0	4
EU082156.1.1376			0	0	0	2
FJ891018.1.1343			0	89	0	1
HM439457.1.1365			0	0	1	1
JN650585.1.1355			0	0	0	4
GQ264386.1.1464			0	0	2	11
JF221215.1.1284			0	0	10	0
JN941762.1.1495			161	1	0	0
HM334586.1.1346			27	2	229	236
JQ923678.1.1423			0	0	4	0
AEIH02000003.4312846.4314348	0	3	0	1
FR872466.1.1421			0	1	0	69
EU500825.1.1441			1	0	2	2
HM275721.1.1308			0	36	0	1
FJ517665.1.1499			0	1	0	4
FJ529960.1.1445			0	0	11	0
KU248145.1.1349			0	15	0	0
FJ479009.1.1494			0	0	0	7
HM303308.1.1353			0	0	10	0
AF408985.1.1338			0	0	0	32
GU809984.1.1427			0	1	0	1
CU918703.2.1311			7	0	9	0
GU085092.1.1410			1	4	1	0
GQ906357.1.1437			0	60	1	0
GU559782.1.1351			330	2	198	1
LN555732.1.1367			0	3	0	0
X95837.1.1529			0	6	0	6
DQ298369.1.1382			146	1	0	0
EU850477.1.1452			0	0	0	2
KC286807.1.1502			0	1	9	0
HE576032.1.1262			845	59	1599	103
HM343372.1.1346			0	1	3	0
HM128097.1.1456			1	141	1	22
GQ306178.1.1396			0	0	0	2
FR691051.1.1443			39	0	15	0
HM798604.1.1447			1	2	2	0
GU132474.1.1393			72	0	0	0
JX154612.10.1227		0	1	2	0
HM582877.1.1446			0	7	0	0
GQ250448.1.1463			1	0	1	0
HM345296.1.1338			0	0	48	0
KU177022.1.1446			0	0	1	59
EF433460.1.1345			23	0	21	0
AJ227754.1.1439			0	0	0	3
KF182268.1.1494			1	0	0	1
JN873147.1.1378			178	3	99	1
GU130125.1.1492			0	155	1	0
HJ340516.2.1393			0	0	0	7
EU134855.1.1370			0	0	0	4
HM163161.1.1383			0	0	0	63
FJ572668.1.1506			0	0	7	0
HM344542.1.1346			2	0	3	0
FJ892757.1.1348			0	0	0	10
FN178382.1.1425			2	0	0	0
EU477815.1.1306			0	1	1	4
HG917268.1.1515			160	5	114	4
GU356195.1.1414			1	0	1	0
HQ540584.1.1402			0	0	0	2
KC211840.1.1281			14	0	1	0
FJ527672.1.1451			0	0	0	7
DQ904529.1.1370			0	0	0	10
GQ369135.1.1367			10	2	0	15
FR720620.1.1459			0	0	0	20
HM233962.1.1495			0	15	0	0
HM826016.1.1361			4	0	0	4
AY329631.1.1410			0	0	0	17
JN683963.1.1496			0	0	0	4
KM522694.1.1372			0	2	0	0
JX883006.1.1464			1	0	1	0
GQ921952.1.1374			0	0	0	21
GAJV01000033.177.1688		0	0	0	52
GU293185.1.1498			304	32	892	292
FJ191746.1.1468			8	0	3	0
FJ191422.1.1455			0	2	0	0
KJ009559.1.1316			1	0	0	1
FJ672494.1.1344			0	0	9	0
HQ011392.1.1495			0	2	0	0
GBEF01033141.387.1869		1	1	1	1
GU201560.1.1491			1	159	0	1
HM579801.1.1436			0	4	0	1
FM886868.1.1223			0	1	0	1
EU133803.1.1360			0	3	0	29
HM811381.1.1348			0	1	1	0
JQ426161.1.1439			5	0	0	0
GQ105120.1.1350			4	0	6	0
GQ357969.1.1364			0	0	0	48
FJ434117.1.1397			0	0	0	3
GU249613.1.1551			0	0	0	31
HQ011395.1.1461			0	0	8	0
AB272321.1.1204			0	0	18	0
KU172932.1.1355			0	0	2	0
EU133810.1.1326			2	2	1	34
EU477829.1.1306			1	2	1	3
EF683032.1.1478			0	0	0	2
HM557284.1.1347			0	0	0	2
HM756585.1.1433			0	5	0	0
HM371420.1.1444			1	62	0	1
EU790149.1.1226			1	11	0	0
FJ562145.1.1221			0	0	0	2
KF189008.1.1289			0	3	0	0
FN555410.1.1340			0	2	0	2
FJ592519.1.1392			0	0	0	4
EU499697.1.1403			0	0	0	4
GQ284460.1.1477			1	5	0	25
KF703549.1.1441			0	1	0	1
JQ769572.1.1518			0	0	0	2
FJ612306.1.1452			0	33	5	0
JQ428572.1.1441			1	0	0	1
JN377675.1.1550			4	1	4	5
KF928609.1.1480			0	0	0	3
FR872408.1.1341			0	17	0	62
EU769187.1.1448			36	0	0	0
JFGT01000002.916450.917971	0	0	0	2
GQ500787.1.1505			35	0	0	0
EU150248.1.1462			0	0	0	7
FN824868.1.1255			0	0	0	13
EF420208.1.1401			0	0	1	1
AJ316140.1.1445			35	0	0	2
GQ264124.1.1480			0	8	0	0
KJ472177.1.1430			1431	106	1653	1161
KP745073.1.1446			0	0	0	4
EU680455.1.1490			0	0	0	12
JN024013.1.1429			0	0	0	2
GQ354567.1.1376			0	0	80	1
GQ342371.1.1465			0	0	0	8
HM778268.1.1465			0	0	2	0
KJ767385.1.1495			0	0	0	59
GQ038569.1.1298			0	0	2	0
DQ999083.1.1386			0	1	0	10
FJ529721.1.1491			0	2	0	0
HM299531.1.1362			0	0	10	0
FM212990.1.1502			0	0	0	2
HQ219995.1.1441			0	1	1	131
HM333646.1.1343			0	1	1	0
HM332037.1.1350			0	131	0	0
KF911173.1.1438			4	0	0	0
GQ448253.1.1400			0	22	0	0
DQ490297.1.1494			0	52	56	30
EU130974.1.1473			0	0	0	37
JQ085248.1.1478			0	0	0	7
HM584313.1.1453			0	0	3	0
HQ674870.1.1492			0	14	0	10
FJ685993.1.1233			0	1	2	11
JQ855735.1.1318			0	4	0	0
FJ517671.1.1493			0	0	0	2
KJ734843.1.1489			7	0	0	0
FQ659555.1.1360			0	0	0	39
HQ113222.1.1463			1	2	2	3
GU940806.1.1407			0	8	0	0
JX644262.1.1464			0	4	0	0
HM261627.1.1282			0	0	9	0
JOGW01000036.118.1623		0	4	0	10
HM241096.1.1477			7	0	0	0
KF100837.1.1346			0	0	0	3
AB084253.1.1480			0	0	27	11
FJ418771.1.1463			2	0	3	1
JQ012966.1.1393			14	4	21	11
AB806518.1.1446			1	2	0	41
GQ135194.1.1359			166	0	0	0
GQ853416.1.1513			0	0	0	3
EU705739.1.1261			0	0	2	0
HM269051.1.1356			0	0	0	4
GQ181137.1.1435			0	0	0	24
HQ170626.1.1451			0	0	11	0
EU468936.1.1278			0	0	2	0
New.CleanUp.ReferenceOTU349	0	7	0	1
New.CleanUp.ReferenceOTU1628	0	1	1	0
New.CleanUp.ReferenceOTU1629	0	1	0	1
New.CleanUp.ReferenceOTU343	0	0	0	4
New.CleanUp.ReferenceOTU342	0	0	0	16
New.CleanUp.ReferenceOTU341	0	1	0	4
New.CleanUp.ReferenceOTU340	0	2	0	1
New.CleanUp.ReferenceOTU347	3	0	0	0
New.CleanUp.ReferenceOTU345	0	1	0	1
New.CleanUp.ReferenceOTU344	0	2	0	0
New.CleanUp.ReferenceOTU907	1	1	5	0
New.CleanUp.ReferenceOTU906	1	0	1	1
New.CleanUp.ReferenceOTU901	5	0	4	7
New.CleanUp.ReferenceOTU903	2	1	0	0
New.CleanUp.ReferenceOTU902	0	2	0	0
New.CleanUp.ReferenceOTU1187	0	0	0	3
New.CleanUp.ReferenceOTU2029	2	0	0	2
New.CleanUp.ReferenceOTU2028	3	0	2	0
New.CleanUp.ReferenceOTU2021	0	0	2	0
New.CleanUp.ReferenceOTU2025	0	2	0	0
New.CleanUp.ReferenceOTU2024	0	0	2	0
New.CleanUp.ReferenceOTU2027	0	3	0	6
New.CleanUp.ReferenceOTU2115	0	0	0	4
New.CleanUp.ReferenceOTU2111	0	0	0	6
New.CleanUp.ReferenceOTU2113	0	1	0	1
New.CleanUp.ReferenceOTU885	0	2	0	0
New.CleanUp.ReferenceOTU2238	0	0	0	2
New.CleanUp.ReferenceOTU2239	0	0	0	2
New.CleanUp.ReferenceOTU2232	0	2	2	0
New.CleanUp.ReferenceOTU2233	0	0	1	1
New.CleanUp.ReferenceOTU2236	0	0	3	0
New.CleanUp.ReferenceOTU333	2	0	0	0
New.CleanUp.ReferenceOTU1453	3	0	1	0
New.CleanUp.ReferenceOTU2213	2	0	0	0
New.CleanUp.ReferenceOTU1903	0	0	2	1
New.CleanUp.ReferenceOTU1902	0	1	0	3
New.CleanUp.ReferenceOTU1900	0	0	1	1
New.CleanUp.ReferenceOTU1908	0	1	1	0
New.CleanUp.ReferenceOTU2587	0	6	0	5
New.CleanUp.ReferenceOTU2219	0	0	3	0
New.CleanUp.ReferenceOTU1833	0	0	0	2
New.CleanUp.ReferenceOTU1832	0	0	0	2
New.CleanUp.ReferenceOTU2346	0	0	0	2
New.CleanUp.ReferenceOTU2343	0	1	0	3
New.CleanUp.ReferenceOTU2348	0	0	4	0
New.CleanUp.ReferenceOTU1457	1	0	0	1
New.CleanUp.ReferenceOTU1130	0	4	0	0
New.CleanUp.ReferenceOTU1136	2	0	0	0
New.CleanUp.ReferenceOTU1134	1	0	1	0
New.CleanUp.ReferenceOTU1135	1	0	1	0
New.CleanUp.ReferenceOTU1582	0	3	0	0
New.CleanUp.ReferenceOTU1581	0	2	0	0
New.CleanUp.ReferenceOTU1587	0	0	0	3
New.CleanUp.ReferenceOTU1586	0	0	0	4
New.CleanUp.ReferenceOTU1585	0	1	0	3
New.CleanUp.ReferenceOTU1584	0	1	0	9
New.CleanUp.ReferenceOTU1589	0	0	0	4
New.CleanUp.ReferenceOTU224	1	6	3	10
New.CleanUp.ReferenceOTU226	1	1	2	1
New.CleanUp.ReferenceOTU222	0	0	0	3
New.CleanUp.ReferenceOTU223	0	0	5	0
New.CleanUp.ReferenceOTU1055	1	1	2	1
New.CleanUp.ReferenceOTU1054	10	0	0	0
New.CleanUp.ReferenceOTU1057	0	0	0	2
New.CleanUp.ReferenceOTU1056	0	0	1	1
New.CleanUp.ReferenceOTU229	2	0	0	0
New.CleanUp.ReferenceOTU130	6	4	5	0
New.CleanUp.ReferenceOTU131	0	2	1	7
New.CleanUp.ReferenceOTU132	2	1	0	6
New.CleanUp.ReferenceOTU133	0	15	0	23
New.CleanUp.ReferenceOTU134	0	5	0	0
New.CleanUp.ReferenceOTU135	1	15	0	1
New.CleanUp.ReferenceOTU137	0	1	0	2
New.CleanUp.ReferenceOTU138	2	2	0	12
New.CleanUp.ReferenceOTU139	0	0	0	3
New.CleanUp.ReferenceOTU272	1	0	3	2
New.CleanUp.ReferenceOTU1797	0	0	0	2
New.CleanUp.ReferenceOTU648	0	1	0	1
New.CleanUp.ReferenceOTU828	0	4	0	0
New.CleanUp.ReferenceOTU829	0	3	0	1
New.CleanUp.ReferenceOTU350	0	7	0	0
New.CleanUp.ReferenceOTU351	0	0	0	11
New.CleanUp.ReferenceOTU353	0	0	0	3
New.CleanUp.ReferenceOTU733	0	0	1	1
New.CleanUp.ReferenceOTU730	0	0	1	2
New.CleanUp.ReferenceOTU731	1	0	1	0
New.CleanUp.ReferenceOTU1013	2	1	1	0
New.CleanUp.ReferenceOTU734	1	0	2	0
New.CleanUp.ReferenceOTU735	1	1	0	4
New.CleanUp.ReferenceOTU1015	0	1	1	0
New.CleanUp.ReferenceOTU916	0	0	0	2
New.CleanUp.ReferenceOTU915	0	0	0	5
New.CleanUp.ReferenceOTU918	0	0	0	2
New.CleanUp.ReferenceOTU1795	0	0	0	2
New.CleanUp.ReferenceOTU578	0	0	0	2
New.CleanUp.ReferenceOTU2160	0	0	0	3
New.CleanUp.ReferenceOTU2161	0	0	0	3
New.CleanUp.ReferenceOTU2162	0	0	0	2
New.CleanUp.ReferenceOTU2166	0	0	5	1
New.CleanUp.ReferenceOTU2168	2	1	1	2
New.CleanUp.ReferenceOTU76	1	10	0	81
New.CleanUp.ReferenceOTU77	0	29	1	21
New.CleanUp.ReferenceOTU1446	0	0	1	1
New.CleanUp.ReferenceOTU2221	0	0	0	2
New.CleanUp.ReferenceOTU2220	0	3	0	0
New.CleanUp.ReferenceOTU2227	2	0	1	0
New.CleanUp.ReferenceOTU2226	0	0	2	0
New.CleanUp.ReferenceOTU2225	0	0	0	2
New.CleanUp.ReferenceOTU176	0	3	0	10
New.CleanUp.ReferenceOTU177	2	0	1	4
New.CleanUp.ReferenceOTU762	0	1	0	1
New.CleanUp.ReferenceOTU1932	0	2	0	2
New.CleanUp.ReferenceOTU1930	0	0	0	2
New.CleanUp.ReferenceOTU1931	0	0	0	7
New.CleanUp.ReferenceOTU1936	0	2	0	7
New.CleanUp.ReferenceOTU1935	0	2	0	1
New.CleanUp.ReferenceOTU1938	0	1	0	2
New.CleanUp.ReferenceOTU2592	0	1	0	1
New.CleanUp.ReferenceOTU2594	0	2	0	0
New.CleanUp.ReferenceOTU2598	0	1	0	1
New.CleanUp.ReferenceOTU1808	0	0	0	13
New.CleanUp.ReferenceOTU1807	0	0	0	2
New.CleanUp.ReferenceOTU1804	0	0	0	9
New.CleanUp.ReferenceOTU2282	1	1	0	4
New.CleanUp.ReferenceOTU1264	0	0	0	2
New.CleanUp.ReferenceOTU259	0	0	0	2
New.CleanUp.ReferenceOTU708	0	0	0	2
New.CleanUp.ReferenceOTU2577	0	0	2	0
New.CleanUp.ReferenceOTU1301	0	0	0	2
New.CleanUp.ReferenceOTU2574	2	0	0	0
New.CleanUp.ReferenceOTU1269	0	0	0	2
New.CleanUp.ReferenceOTU1692	0	1	0	1
New.CleanUp.ReferenceOTU581	0	0	0	4
New.CleanUp.ReferenceOTU580	0	1	0	2
New.CleanUp.ReferenceOTU583	0	0	0	4
New.CleanUp.ReferenceOTU582	0	1	0	2
New.CleanUp.ReferenceOTU105	0	0	0	10
New.CleanUp.ReferenceOTU104	1	1	0	30
New.CleanUp.ReferenceOTU107	0	0	0	14
New.CleanUp.ReferenceOTU106	3	2	9	0
New.CleanUp.ReferenceOTU101	0	1	0	17
New.CleanUp.ReferenceOTU100	0	0	0	89
New.CleanUp.ReferenceOTU103	0	0	0	11
New.CleanUp.ReferenceOTU102	3	5	2	43
New.CleanUp.ReferenceOTU109	0	22	0	0
New.CleanUp.ReferenceOTU108	6	19	11	23
New.CleanUp.ReferenceOTU1460	2	1	0	1
New.CleanUp.ReferenceOTU1334	0	5	0	4
New.CleanUp.ReferenceOTU1330	0	0	0	2
New.CleanUp.ReferenceOTU1333	1	0	2	1
New.CleanUp.ReferenceOTU695	0	0	0	3
New.CleanUp.ReferenceOTU1338	3	0	1	1
New.CleanUp.ReferenceOTU1339	1	0	0	2
New.CleanUp.ReferenceOTU692	0	4	0	1
New.CleanUp.ReferenceOTU368	0	1	1	1
New.CleanUp.ReferenceOTU365	0	3	0	0
New.CleanUp.ReferenceOTU361	0	0	0	3
New.CleanUp.ReferenceOTU363	2	0	0	0
New.CleanUp.ReferenceOTU219	0	0	0	2
New.CleanUp.ReferenceOTU218	0	1	0	5
New.CleanUp.ReferenceOTU744	0	0	0	2
New.CleanUp.ReferenceOTU743	0	0	1	3
New.CleanUp.ReferenceOTU311	0	0	0	2
New.CleanUp.ReferenceOTU1150	4	0	0	0
New.CleanUp.ReferenceOTU964	0	0	0	5
New.CleanUp.ReferenceOTU969	0	2	0	0
New.CleanUp.ReferenceOTU968	0	0	1	2
New.CleanUp.ReferenceOTU380	0	3	0	3
New.CleanUp.ReferenceOTU817	0	1	0	1
New.CleanUp.ReferenceOTU1601	0	0	0	4
New.CleanUp.ReferenceOTU1694	0	0	1	1
New.CleanUp.ReferenceOTU1570	0	2	0	1
New.CleanUp.ReferenceOTU1604	1	0	0	2
New.CleanUp.ReferenceOTU1606	0	2	0	0
New.CleanUp.ReferenceOTU2173	1	0	4	0
New.CleanUp.ReferenceOTU2172	0	0	0	2
New.CleanUp.ReferenceOTU2171	0	0	0	2
New.CleanUp.ReferenceOTU2170	0	2	0	0
New.CleanUp.ReferenceOTU2177	2	0	0	0
New.CleanUp.ReferenceOTU2175	0	0	0	2
New.CleanUp.ReferenceOTU2174	0	0	0	3
New.CleanUp.ReferenceOTU2179	0	0	3	0
New.CleanUp.ReferenceOTU2178	3	0	0	0
New.CleanUp.ReferenceOTU2217	0	0	2	0
New.CleanUp.ReferenceOTU2214	0	2	0	0
New.CleanUp.ReferenceOTU1928	0	0	0	2
New.CleanUp.ReferenceOTU2210	0	0	2	0
New.CleanUp.ReferenceOTU2211	0	0	0	3
New.CleanUp.ReferenceOTU1924	0	2	0	2
New.CleanUp.ReferenceOTU1927	0	0	0	2
New.CleanUp.ReferenceOTU1921	0	2	0	1
New.CleanUp.ReferenceOTU1923	0	2	0	1
New.CleanUp.ReferenceOTU956	0	1	0	1
New.CleanUp.ReferenceOTU957	0	0	0	2
New.CleanUp.ReferenceOTU402	0	2	0	5
New.CleanUp.ReferenceOTU403	0	0	1	3
New.CleanUp.ReferenceOTU2114	0	0	5	0
New.CleanUp.ReferenceOTU952	0	2	0	5
New.CleanUp.ReferenceOTU1164	0	0	2	0
New.CleanUp.ReferenceOTU406	0	1	0	2
New.CleanUp.ReferenceOTU951	0	3	0	2
New.CleanUp.ReferenceOTU2110	1	0	1	0
New.CleanUp.ReferenceOTU2112	0	4	0	1
New.CleanUp.ReferenceOTU2118	0	0	0	7
New.CleanUp.ReferenceOTU1811	0	0	0	3
New.CleanUp.ReferenceOTU1816	0	0	0	2
New.CleanUp.ReferenceOTU2231	0	0	2	0
New.CleanUp.ReferenceOTU1435	0	0	0	2
New.CleanUp.ReferenceOTU2237	1	1	1	0
New.CleanUp.ReferenceOTU1434	1	0	0	4
New.CleanUp.ReferenceOTU1039	0	1	1	0
New.CleanUp.ReferenceOTU1038	0	6	2	4
New.CleanUp.ReferenceOTU597	0	0	0	3
New.CleanUp.ReferenceOTU98	0	0	10	0
New.CleanUp.ReferenceOTU99	6	0	0	0
New.CleanUp.ReferenceOTU118	6	2	3	0
New.CleanUp.ReferenceOTU119	2	3	2	13
New.CleanUp.ReferenceOTU90	0	0	13	0
New.CleanUp.ReferenceOTU91	0	0	0	7
New.CleanUp.ReferenceOTU92	9	0	0	0
New.CleanUp.ReferenceOTU93	0	15	1	4
New.CleanUp.ReferenceOTU94	0	35	0	11
New.CleanUp.ReferenceOTU95	22	3	38	6
New.CleanUp.ReferenceOTU96	2	0	10	0
New.CleanUp.ReferenceOTU97	0	0	0	15
New.CleanUp.ReferenceOTU682	0	0	0	2
New.CleanUp.ReferenceOTU1326	2	0	0	0
New.CleanUp.ReferenceOTU1324	0	0	0	7
New.CleanUp.ReferenceOTU1322	0	0	1	2
New.CleanUp.ReferenceOTU1321	1	1	1	4
New.CleanUp.ReferenceOTU685	1	0	1	0
New.CleanUp.ReferenceOTU688	0	1	0	1
New.CleanUp.ReferenceOTU1329	0	0	1	1
New.CleanUp.ReferenceOTU376	6	0	0	0
New.CleanUp.ReferenceOTU374	0	0	0	2
New.CleanUp.ReferenceOTU759	0	0	0	3
New.CleanUp.ReferenceOTU208	0	3	0	0
New.CleanUp.ReferenceOTU209	0	4	0	7
New.CleanUp.ReferenceOTU755	0	1	1	0
New.CleanUp.ReferenceOTU756	0	1	0	1
New.CleanUp.ReferenceOTU752	1	1	0	1
New.CleanUp.ReferenceOTU620	0	2	0	0
New.CleanUp.ReferenceOTU978	0	0	0	2
New.CleanUp.ReferenceOTU1475	0	0	3	0
New.CleanUp.ReferenceOTU1402	0	0	0	2
New.CleanUp.ReferenceOTU1401	2	1	1	6
New.CleanUp.ReferenceOTU1687	0	0	0	2
New.CleanUp.ReferenceOTU2148	4	0	0	0
New.CleanUp.ReferenceOTU2144	1	0	1	0
New.CleanUp.ReferenceOTU2142	4	0	3	0
New.CleanUp.ReferenceOTU1033	0	2	0	0
New.CleanUp.ReferenceOTU2204	0	8	1	1
New.CleanUp.ReferenceOTU2207	0	0	0	3
New.CleanUp.ReferenceOTU1951	0	1	0	2
New.CleanUp.ReferenceOTU1953	0	0	0	2
New.CleanUp.ReferenceOTU1957	0	0	0	2
New.CleanUp.ReferenceOTU1535	2	0	0	0
New.CleanUp.ReferenceOTU2589	0	0	0	2
New.CleanUp.ReferenceOTU1530	0	0	0	2
New.CleanUp.ReferenceOTU1541	4	0	0	0
New.CleanUp.ReferenceOTU628	0	0	0	3
New.CleanUp.ReferenceOTU2373	1	0	1	0
New.CleanUp.ReferenceOTU2372	0	0	0	3
New.CleanUp.ReferenceOTU1539	2	0	2	0
New.CleanUp.ReferenceOTU112	11	1	21	9
New.CleanUp.ReferenceOTU113	6	1	0	16
New.CleanUp.ReferenceOTU110	0	1	0	14
New.CleanUp.ReferenceOTU111	0	0	0	4
New.CleanUp.ReferenceOTU116	0	2	0	22
New.CleanUp.ReferenceOTU117	0	0	1	29
New.CleanUp.ReferenceOTU114	4	4	5	0
New.CleanUp.ReferenceOTU115	1	1	0	36
New.CleanUp.ReferenceOTU1327	1	0	2	1
New.CleanUp.ReferenceOTU2557	0	0	0	3
New.CleanUp.ReferenceOTU684	0	1	0	1
New.CleanUp.ReferenceOTU1320	0	0	0	7
New.CleanUp.ReferenceOTU560	1	0	0	3
New.CleanUp.ReferenceOTU567	0	1	0	2
New.CleanUp.ReferenceOTU566	0	0	0	3
New.CleanUp.ReferenceOTU564	0	0	0	3
New.CleanUp.ReferenceOTU569	0	0	0	2
New.CleanUp.ReferenceOTU568	0	0	0	3
New.CleanUp.ReferenceOTU1009	1	2	0	0
New.CleanUp.ReferenceOTU89	3	16	0	69
New.CleanUp.ReferenceOTU88	1	7	0	8
New.CleanUp.ReferenceOTU87	12	19	9	19
New.CleanUp.ReferenceOTU86	17	17	25	16
New.CleanUp.ReferenceOTU85	0	0	17	0
New.CleanUp.ReferenceOTU164	1	3	3	12
New.CleanUp.ReferenceOTU83	3	16	3	39
New.CleanUp.ReferenceOTU82	14	0	0	0
New.CleanUp.ReferenceOTU161	0	0	0	4
New.CleanUp.ReferenceOTU80	0	39	0	1
New.CleanUp.ReferenceOTU1316	0	0	0	3
New.CleanUp.ReferenceOTU303	0	3	1	4
New.CleanUp.ReferenceOTU302	1	0	2	0
New.CleanUp.ReferenceOTU300	1	1	0	2
New.CleanUp.ReferenceOTU271	0	0	0	8
New.CleanUp.ReferenceOTU270	1	2	1	0
New.CleanUp.ReferenceOTU277	0	0	1	1
New.CleanUp.ReferenceOTU1422	0	0	1	2
New.CleanUp.ReferenceOTU275	0	1	0	5
New.CleanUp.ReferenceOTU274	0	0	4	0
New.CleanUp.ReferenceOTU948	0	0	0	12
New.CleanUp.ReferenceOTU1178	0	0	0	2
New.CleanUp.ReferenceOTU941	0	0	0	4
New.CleanUp.ReferenceOTU417	0	2	0	0
New.CleanUp.ReferenceOTU947	0	0	0	3
New.CleanUp.ReferenceOTU1463	0	0	0	2
New.CleanUp.ReferenceOTU954	0	1	0	1
New.CleanUp.ReferenceOTU207	0	0	0	4
New.CleanUp.ReferenceOTU204	1	7	2	9
New.CleanUp.ReferenceOTU205	0	0	0	4
New.CleanUp.ReferenceOTU203	0	0	0	3
New.CleanUp.ReferenceOTU200	0	2	0	4
New.CleanUp.ReferenceOTU201	0	3	0	7
New.CleanUp.ReferenceOTU153	9	2	6	8
New.CleanUp.ReferenceOTU2159	0	0	0	11
New.CleanUp.ReferenceOTU2151	0	0	0	3
New.CleanUp.ReferenceOTU2150	1	0	5	0
New.CleanUp.ReferenceOTU1555	0	1	0	1
New.CleanUp.ReferenceOTU2154	1	0	0	2
New.CleanUp.ReferenceOTU1634	0	0	0	2
New.CleanUp.ReferenceOTU974	0	1	0	1
New.CleanUp.ReferenceOTU1948	0	2	0	3
New.CleanUp.ReferenceOTU975	1	0	0	2
New.CleanUp.ReferenceOTU1943	0	0	0	2
New.CleanUp.ReferenceOTU1942	0	0	0	3
New.CleanUp.ReferenceOTU1941	0	0	0	3
New.CleanUp.ReferenceOTU1940	0	0	0	2
New.CleanUp.ReferenceOTU1947	0	0	0	3
New.CleanUp.ReferenceOTU1945	0	2	0	2
New.CleanUp.ReferenceOTU977	0	0	0	5
New.CleanUp.ReferenceOTU970	0	0	0	4
New.CleanUp.ReferenceOTU971	0	2	0	0
New.CleanUp.ReferenceOTU1551	0	4	0	3
New.CleanUp.ReferenceOTU2300	0	0	1	1
New.CleanUp.ReferenceOTU2302	0	2	0	0
New.CleanUp.ReferenceOTU2303	0	0	0	2
New.CleanUp.ReferenceOTU1176	0	1	1	0
New.CleanUp.ReferenceOTU2526	5	0	0	0
New.CleanUp.ReferenceOTU2529	0	0	0	2
New.CleanUp.ReferenceOTU1175	3	0	3	4
New.CleanUp.ReferenceOTU572	1	1	0	0
New.CleanUp.ReferenceOTU573	0	1	0	2
New.CleanUp.ReferenceOTU576	0	2	0	0
New.CleanUp.ReferenceOTU2311	0	0	2	0
New.CleanUp.ReferenceOTU72	0	0	0	33
New.CleanUp.ReferenceOTU73	17	9	31	1
New.CleanUp.ReferenceOTU70	3	31	2	41
New.CleanUp.ReferenceOTU71	0	10	0	37
New.CleanUp.ReferenceOTU178	0	1	0	2
New.CleanUp.ReferenceOTU179	12	9	10	3
New.CleanUp.ReferenceOTU74	1	14	2	0
New.CleanUp.ReferenceOTU75	7	11	24	0
New.CleanUp.ReferenceOTU174	2	2	8	0
New.CleanUp.ReferenceOTU175	5	20	1	1
New.CleanUp.ReferenceOTU78	0	0	14	0
New.CleanUp.ReferenceOTU79	0	31	0	34
New.CleanUp.ReferenceOTU170	0	5	0	0
New.CleanUp.ReferenceOTU171	2	0	0	0
New.CleanUp.ReferenceOTU172	4	13	3	3
New.CleanUp.ReferenceOTU173	0	11	0	1
New.CleanUp.ReferenceOTU314	0	3	0	0
New.CleanUp.ReferenceOTU317	1	0	0	1
New.CleanUp.ReferenceOTU310	4	2	2	0
New.CleanUp.ReferenceOTU1305	1	1	0	2
New.CleanUp.ReferenceOTU1307	1	0	0	1
New.CleanUp.ReferenceOTU318	2	1	0	2
New.CleanUp.ReferenceOTU798	0	0	0	7
New.CleanUp.ReferenceOTU799	0	1	0	1
New.CleanUp.ReferenceOTU792	1	0	6	1
New.CleanUp.ReferenceOTU797	0	0	0	2
New.CleanUp.ReferenceOTU409	0	1	0	2
New.CleanUp.ReferenceOTU959	0	0	0	2
New.CleanUp.ReferenceOTU1163	1	0	1	0
New.CleanUp.ReferenceOTU1166	0	0	1	1
New.CleanUp.ReferenceOTU1611	0	1	0	1
New.CleanUp.ReferenceOTU940	0	3	0	7
New.CleanUp.ReferenceOTU2098	0	0	4	0
New.CleanUp.ReferenceOTU2099	0	0	3	0
New.CleanUp.ReferenceOTU2090	0	0	6	1
New.CleanUp.ReferenceOTU2091	0	1	0	5
New.CleanUp.ReferenceOTU2092	0	0	0	3
New.CleanUp.ReferenceOTU943	0	1	0	4
New.CleanUp.ReferenceOTU2095	0	0	0	2
New.CleanUp.ReferenceOTU2096	0	4	0	3
New.CleanUp.ReferenceOTU2097	4	0	0	0
New.CleanUp.ReferenceOTU2400	0	0	0	2
New.CleanUp.ReferenceOTU2253	0	0	0	2
New.CleanUp.ReferenceOTU1625	0	0	0	2
New.CleanUp.ReferenceOTU1356	0	0	1	2
New.CleanUp.ReferenceOTU1354	0	0	1	6
New.CleanUp.ReferenceOTU946	0	2	0	5
New.CleanUp.ReferenceOTU189	0	0	4	0
New.CleanUp.ReferenceOTU188	9	4	2	2
New.CleanUp.ReferenceOTU1351	1	0	0	1
New.CleanUp.ReferenceOTU2315	1	0	0	2
New.CleanUp.ReferenceOTU638	0	2	0	2
New.CleanUp.ReferenceOTU183	5	17	10	40
New.CleanUp.ReferenceOTU1359	1	1	2	1
New.CleanUp.ReferenceOTU643	0	0	0	7
New.CleanUp.ReferenceOTU136	0	0	0	10
New.CleanUp.ReferenceOTU641	0	0	0	4
New.CleanUp.ReferenceOTU2407	0	0	0	2
New.CleanUp.ReferenceOTU1459	2	0	1	0
New.CleanUp.ReferenceOTU2404	0	0	2	0
New.CleanUp.ReferenceOTU1514	0	0	1	1
New.CleanUp.ReferenceOTU2533	0	0	2	0
New.CleanUp.ReferenceOTU545	0	0	0	2
New.CleanUp.ReferenceOTU544	0	0	0	2
New.CleanUp.ReferenceOTU541	0	0	1	1
New.CleanUp.ReferenceOTU1579	0	1	0	2
New.CleanUp.ReferenceOTU549	0	0	0	3
New.CleanUp.ReferenceOTU61	2	72	4	28
New.CleanUp.ReferenceOTU60	2	19	6	37
New.CleanUp.ReferenceOTU63	11	5	37	29
New.CleanUp.ReferenceOTU62	0	6	3	20
New.CleanUp.ReferenceOTU65	0	12	0	11
New.CleanUp.ReferenceOTU144	3	0	0	1
New.CleanUp.ReferenceOTU67	2	22	10	26
New.CleanUp.ReferenceOTU66	0	0	9	0
New.CleanUp.ReferenceOTU69	0	41	3	67
New.CleanUp.ReferenceOTU68	0	8	2	11
New.CleanUp.ReferenceOTU1379	2	0	0	0
New.CleanUp.ReferenceOTU1371	1	0	1	0
New.CleanUp.ReferenceOTU1372	2	2	1	0
New.CleanUp.ReferenceOTU1376	1	0	2	1
New.CleanUp.ReferenceOTU1713	0	0	1	1
New.CleanUp.ReferenceOTU1205	0	1	0	2
New.CleanUp.ReferenceOTU1206	0	4	0	1
New.CleanUp.ReferenceOTU1202	0	0	0	4
New.CleanUp.ReferenceOTU1203	0	2	0	3
New.CleanUp.ReferenceOTU1209	1	1	0	0
New.CleanUp.ReferenceOTU1194	1	2	1	3
New.CleanUp.ReferenceOTU1195	0	1	0	1
New.CleanUp.ReferenceOTU1196	0	0	1	1
New.CleanUp.ReferenceOTU1197	0	2	0	0
New.CleanUp.ReferenceOTU1191	0	4	0	8
New.CleanUp.ReferenceOTU435	0	1	0	6
New.CleanUp.ReferenceOTU434	1	0	0	1
New.CleanUp.ReferenceOTU1198	0	2	1	0
New.CleanUp.ReferenceOTU430	0	0	0	22
New.CleanUp.ReferenceOTU433	0	2	0	3
New.CleanUp.ReferenceOTU432	0	0	0	2
New.CleanUp.ReferenceOTU899	0	0	0	4
New.CleanUp.ReferenceOTU321	0	4	0	9
New.CleanUp.ReferenceOTU892	1	0	3	0
New.CleanUp.ReferenceOTU982	2	1	2	0
New.CleanUp.ReferenceOTU826	0	2	0	0
New.CleanUp.ReferenceOTU827	0	2	0	0
New.CleanUp.ReferenceOTU2083	5	1	4	0
New.CleanUp.ReferenceOTU2081	0	4	0	2
New.CleanUp.ReferenceOTU2087	0	3	0	0
New.CleanUp.ReferenceOTU2085	0	0	2	0
New.CleanUp.ReferenceOTU2084	0	0	1	1
New.CleanUp.ReferenceOTU822	0	1	0	1
New.CleanUp.ReferenceOTU2068	0	0	2	1
New.CleanUp.ReferenceOTU1961	0	0	0	2
New.CleanUp.ReferenceOTU1960	0	3	0	0
New.CleanUp.ReferenceOTU1963	0	0	0	2
New.CleanUp.ReferenceOTU2206	0	0	0	4
New.CleanUp.ReferenceOTU2209	0	0	0	2
New.CleanUp.ReferenceOTU2327	1	0	2	0
New.CleanUp.ReferenceOTU2322	0	0	2	0
New.CleanUp.ReferenceOTU2321	2	0	0	0
New.CleanUp.ReferenceOTU1955	0	0	0	2
New.CleanUp.ReferenceOTU1487	4	0	0	0
New.CleanUp.ReferenceOTU1125	2	0	0	0
New.CleanUp.ReferenceOTU1120	1	0	1	0
New.CleanUp.ReferenceOTU1982	0	0	3	0
New.CleanUp.ReferenceOTU1981	0	0	2	0
New.CleanUp.ReferenceOTU1642	0	0	0	2
New.CleanUp.ReferenceOTU2509	2	0	0	0
New.CleanUp.ReferenceOTU54	10	48	13	85
New.CleanUp.ReferenceOTU55	0	24	0	0
New.CleanUp.ReferenceOTU56	12	12	14	68
New.CleanUp.ReferenceOTU57	0	1	0	46
New.CleanUp.ReferenceOTU50	4	26	2	5
New.CleanUp.ReferenceOTU51	4	25	4	54
New.CleanUp.ReferenceOTU150	1	0	2	5
New.CleanUp.ReferenceOTU151	4	9	3	42
New.CleanUp.ReferenceOTU58	15	0	0	0
New.CleanUp.ReferenceOTU59	0	0	19	0
New.CleanUp.ReferenceOTU158	0	0	0	13
New.CleanUp.ReferenceOTU159	0	10	0	1
New.CleanUp.ReferenceOTU1368	0	0	0	2
New.CleanUp.ReferenceOTU1363	1	1	0	1
New.CleanUp.ReferenceOTU1367	0	3	2	3
New.CleanUp.ReferenceOTU1572	0	3	0	3
New.CleanUp.ReferenceOTU558	0	0	0	3
New.CleanUp.ReferenceOTU550	0	1	0	5
New.CleanUp.ReferenceOTU551	1	0	0	4
New.CleanUp.ReferenceOTU557	0	0	0	2
New.CleanUp.ReferenceOTU554	0	3	0	3
New.CleanUp.ReferenceOTU555	0	0	0	2
New.CleanUp.ReferenceOTU1571	0	0	0	2
New.CleanUp.ReferenceOTU1217	0	1	1	0
New.CleanUp.ReferenceOTU1215	0	3	0	0
New.CleanUp.ReferenceOTU1214	0	1	0	1
New.CleanUp.ReferenceOTU1211	0	0	0	2
New.CleanUp.ReferenceOTU422	0	0	0	4
New.CleanUp.ReferenceOTU420	1	0	0	1
New.CleanUp.ReferenceOTU424	0	0	0	2
New.CleanUp.ReferenceOTU428	4	0	0	0
New.CleanUp.ReferenceOTU1698	0	0	0	3
New.CleanUp.ReferenceOTU338	0	0	0	2
New.CleanUp.ReferenceOTU336	0	1	1	1
New.CleanUp.ReferenceOTU337	0	0	0	3
New.CleanUp.ReferenceOTU334	0	0	0	4
New.CleanUp.ReferenceOTU332	0	0	0	3
New.CleanUp.ReferenceOTU2186	1	0	5	0
New.CleanUp.ReferenceOTU2187	0	0	0	2
New.CleanUp.ReferenceOTU2184	1	0	1	0
New.CleanUp.ReferenceOTU2185	0	0	0	2
New.CleanUp.ReferenceOTU2189	0	0	1	1
New.CleanUp.ReferenceOTU141	0	12	0	14
New.CleanUp.ReferenceOTU140	0	3	0	4
New.CleanUp.ReferenceOTU143	2	0	0	0
New.CleanUp.ReferenceOTU917	0	0	0	4
New.CleanUp.ReferenceOTU142	2	2	1	0
New.CleanUp.ReferenceOTU145	0	0	0	4
New.CleanUp.ReferenceOTU64	0	19	0	30
New.CleanUp.ReferenceOTU147	7	0	0	0
New.CleanUp.ReferenceOTU146	0	11	1	2
New.CleanUp.ReferenceOTU149	6	2	8	6
New.CleanUp.ReferenceOTU148	6	8	5	14
New.CleanUp.ReferenceOTU2050	1	0	3	0
New.CleanUp.ReferenceOTU2330	0	0	0	2
New.CleanUp.ReferenceOTU2334	0	0	0	2
New.CleanUp.ReferenceOTU2337	0	0	2	0
New.CleanUp.ReferenceOTU2336	0	0	0	2
New.CleanUp.ReferenceOTU2338	0	0	2	0
New.CleanUp.ReferenceOTU243	0	0	0	4
New.CleanUp.ReferenceOTU246	0	2	0	7
New.CleanUp.ReferenceOTU718	0	1	0	1
New.CleanUp.ReferenceOTU2208	0	0	2	0
New.CleanUp.ReferenceOTU49	0	0	31	0
New.CleanUp.ReferenceOTU48	35	8	29	12
New.CleanUp.ReferenceOTU43	0	0	0	16
New.CleanUp.ReferenceOTU42	35	0	0	0
New.CleanUp.ReferenceOTU41	0	1	0	30
New.CleanUp.ReferenceOTU40	0	17	0	48
New.CleanUp.ReferenceOTU47	0	28	0	38
New.CleanUp.ReferenceOTU46	11	0	21	2
New.CleanUp.ReferenceOTU45	9	16	18	11
New.CleanUp.ReferenceOTU44	0	0	0	23
New.CleanUp.ReferenceOTU2609	0	0	2	0
New.CleanUp.ReferenceOTU666	0	0	0	2
New.CleanUp.ReferenceOTU1477	1	0	0	2
New.CleanUp.ReferenceOTU633	0	0	0	3
New.CleanUp.ReferenceOTU637	0	0	0	3
New.CleanUp.ReferenceOTU185	2	0	0	38
New.CleanUp.ReferenceOTU184	0	3	2	2
New.CleanUp.ReferenceOTU187	0	8	1	0
New.CleanUp.ReferenceOTU186	7	0	5	0
New.CleanUp.ReferenceOTU181	1	8	1	0
New.CleanUp.ReferenceOTU180	0	0	23	0
New.CleanUp.ReferenceOTU182	10	5	10	7
New.CleanUp.ReferenceOTU524	0	0	0	3
New.CleanUp.ReferenceOTU523	0	1	0	2
New.CleanUp.ReferenceOTU521	0	0	0	2
New.CleanUp.ReferenceOTU1229	2	0	0	1
New.CleanUp.ReferenceOTU453	0	2	0	2
New.CleanUp.ReferenceOTU452	0	0	0	3
New.CleanUp.ReferenceOTU989	0	1	0	1
New.CleanUp.ReferenceOTU459	0	0	0	4
New.CleanUp.ReferenceOTU858	0	0	1	2
New.CleanUp.ReferenceOTU1612	0	0	0	2
New.CleanUp.ReferenceOTU1610	0	0	0	3
New.CleanUp.ReferenceOTU1617	0	0	0	2
New.CleanUp.ReferenceOTU1614	0	0	0	2
New.CleanUp.ReferenceOTU2199	1	0	2	0
New.CleanUp.ReferenceOTU2198	0	0	2	0
New.CleanUp.ReferenceOTU2194	0	0	0	2
New.CleanUp.ReferenceOTU1494	0	0	0	2
New.CleanUp.ReferenceOTU2196	2	0	0	0
New.CleanUp.ReferenceOTU2191	4	0	0	4
New.CleanUp.ReferenceOTU2192	0	0	0	6
New.CleanUp.ReferenceOTU1497	0	0	0	2
New.CleanUp.ReferenceOTU439	0	0	0	2
New.CleanUp.ReferenceOTU438	0	4	0	4
New.CleanUp.ReferenceOTU6	105	0	0	1
New.CleanUp.ReferenceOTU7	2	227	1	299
New.CleanUp.ReferenceOTU4	231	162	265	276
New.CleanUp.ReferenceOTU5	1	2	2	572
New.CleanUp.ReferenceOTU2	76	1186	136	372
New.CleanUp.ReferenceOTU3	487	428	627	523
New.CleanUp.ReferenceOTU0	698	325	967	38
New.CleanUp.ReferenceOTU1	0	2	2	1278
New.CleanUp.ReferenceOTU8	32	0	56	0
New.CleanUp.ReferenceOTU9	75	0	0	0
New.CleanUp.ReferenceOTU2047	0	0	2	0
New.CleanUp.ReferenceOTU2046	1	0	2	0
New.CleanUp.ReferenceOTU2045	0	0	0	2
New.CleanUp.ReferenceOTU1705	0	1	0	2
New.CleanUp.ReferenceOTU2040	0	0	0	4
New.CleanUp.ReferenceOTU1688	0	0	0	5
New.CleanUp.ReferenceOTU1464	0	0	0	2
New.CleanUp.ReferenceOTU328	0	0	0	2
New.CleanUp.ReferenceOTU2042	1	2	0	0
New.CleanUp.ReferenceOTU897	0	1	0	3
New.CleanUp.ReferenceOTU894	0	0	0	2
New.CleanUp.ReferenceOTU893	0	0	0	3
New.CleanUp.ReferenceOTU2452	0	0	0	3
New.CleanUp.ReferenceOTU327	0	0	0	3
New.CleanUp.ReferenceOTU326	0	0	2	0
New.CleanUp.ReferenceOTU2299	0	1	0	1
New.CleanUp.ReferenceOTU1262	0	0	0	4
New.CleanUp.ReferenceOTU2297	0	1	0	2
New.CleanUp.ReferenceOTU2292	1	0	1	0
New.CleanUp.ReferenceOTU2293	0	2	2	4
New.CleanUp.ReferenceOTU2290	0	0	1	1
New.CleanUp.ReferenceOTU38	0	0	34	0
New.CleanUp.ReferenceOTU39	3	26	0	79
New.CleanUp.ReferenceOTU36	9	17	58	8
New.CleanUp.ReferenceOTU37	0	1	27	0
New.CleanUp.ReferenceOTU34	12	83	22	204
New.CleanUp.ReferenceOTU35	0	13	2	26
New.CleanUp.ReferenceOTU32	29	0	0	0
New.CleanUp.ReferenceOTU33	12	0	18	1
New.CleanUp.ReferenceOTU30	0	0	5	62
New.CleanUp.ReferenceOTU31	16	7	33	21
New.CleanUp.ReferenceOTU1016	2	0	0	0
New.CleanUp.ReferenceOTU2675	0	0	0	3
New.CleanUp.ReferenceOTU193	0	16	2	4
New.CleanUp.ReferenceOTU1342	0	1	0	1
New.CleanUp.ReferenceOTU1349	0	0	4	1
New.CleanUp.ReferenceOTU1438	2	0	1	0
New.CleanUp.ReferenceOTU538	0	0	0	4
New.CleanUp.ReferenceOTU536	0	0	0	6
New.CleanUp.ReferenceOTU531	0	2	0	0
New.CleanUp.ReferenceOTU532	0	0	0	3
New.CleanUp.ReferenceOTU444	0	1	0	4
New.CleanUp.ReferenceOTU446	0	0	0	3
New.CleanUp.ReferenceOTU442	0	0	0	4
New.CleanUp.ReferenceOTU443	1	0	0	2
New.CleanUp.ReferenceOTU1237	2	0	1	0
New.CleanUp.ReferenceOTU1233	0	0	2	0
New.CleanUp.ReferenceOTU2086	0	0	6	0
New.CleanUp.ReferenceOTU845	0	0	0	2
New.CleanUp.ReferenceOTU846	0	0	0	3
New.CleanUp.ReferenceOTU1431	2	0	0	0
New.CleanUp.ReferenceOTU1007	3	0	2	0
New.CleanUp.ReferenceOTU992	0	2	0	0
New.CleanUp.ReferenceOTU1004	1	0	2	0
New.CleanUp.ReferenceOTU455	0	2	0	2
New.CleanUp.ReferenceOTU1522	1	0	1	0
New.CleanUp.ReferenceOTU2078	7	5	5	5
New.CleanUp.ReferenceOTU2079	0	1	0	1
New.CleanUp.ReferenceOTU2072	0	3	0	5
New.CleanUp.ReferenceOTU2073	0	3	0	2
New.CleanUp.ReferenceOTU2071	3	6	0	0
New.CleanUp.ReferenceOTU2074	0	1	0	1
New.CleanUp.ReferenceOTU2075	0	0	2	0
New.CleanUp.ReferenceOTU169	5	2	2	8
New.CleanUp.ReferenceOTU2442	0	0	0	3
New.CleanUp.ReferenceOTU168	0	0	13	0
New.CleanUp.ReferenceOTU167	0	8	0	29
New.CleanUp.ReferenceOTU166	0	2	0	8
New.CleanUp.ReferenceOTU165	1	1	0	4
New.CleanUp.ReferenceOTU84	0	0	0	12
New.CleanUp.ReferenceOTU163	0	0	0	33
New.CleanUp.ReferenceOTU162	0	0	0	17
New.CleanUp.ReferenceOTU81	0	9	0	47
New.CleanUp.ReferenceOTU2281	0	5	2	3
New.CleanUp.ReferenceOTU2280	0	2	1	1
New.CleanUp.ReferenceOTU2283	0	2	0	0
New.CleanUp.ReferenceOTU160	0	0	0	6
New.CleanUp.ReferenceOTU2285	2	0	0	0
New.CleanUp.ReferenceOTU2284	0	7	0	0
New.CleanUp.ReferenceOTU2286	1	0	0	1
New.CleanUp.ReferenceOTU1860	0	1	0	1
New.CleanUp.ReferenceOTU29	0	0	30	0
New.CleanUp.ReferenceOTU28	33	0	0	0
New.CleanUp.ReferenceOTU25	65	31	72	11
New.CleanUp.ReferenceOTU24	4	90	11	98
New.CleanUp.ReferenceOTU27	21	0	10	0
New.CleanUp.ReferenceOTU26	0	0	32	0
New.CleanUp.ReferenceOTU21	77	166	126	274
New.CleanUp.ReferenceOTU20	1	170	0	0
New.CleanUp.ReferenceOTU23	33	0	2	1
New.CleanUp.ReferenceOTU22	44	0	0	1
New.CleanUp.ReferenceOTU1806	0	0	0	12
New.CleanUp.ReferenceOTU616	0	0	0	2
New.CleanUp.ReferenceOTU1252	2	0	0	0
New.CleanUp.ReferenceOTU1408	1	1	0	1
New.CleanUp.ReferenceOTU619	2	0	2	4
New.CleanUp.ReferenceOTU501	0	2	0	3
New.CleanUp.ReferenceOTU503	0	0	0	2
New.CleanUp.ReferenceOTU502	0	0	0	6
New.CleanUp.ReferenceOTU507	0	1	0	4
New.CleanUp.ReferenceOTU509	0	3	0	3
New.CleanUp.ReferenceOTU508	0	1	1	2
New.CleanUp.ReferenceOTU291	0	0	1	1
New.CleanUp.ReferenceOTU290	1	0	0	6
New.CleanUp.ReferenceOTU1254	0	1	0	1
New.CleanUp.ReferenceOTU1796	0	0	0	2
New.CleanUp.ReferenceOTU279	1	15	2	24
New.CleanUp.ReferenceOTU1250	1	0	0	2
New.CleanUp.ReferenceOTU1417	1	0	0	2
New.CleanUp.ReferenceOTU471	0	1	0	2
New.CleanUp.ReferenceOTU470	0	0	0	4
New.CleanUp.ReferenceOTU477	0	0	0	2
New.CleanUp.ReferenceOTU476	0	0	0	5
New.CleanUp.ReferenceOTU1398	0	0	2	0
New.CleanUp.ReferenceOTU1393	0	0	0	4
New.CleanUp.ReferenceOTU1397	0	0	2	0
New.CleanUp.ReferenceOTU1394	1	1	1	2
New.CleanUp.ReferenceOTU1395	0	0	2	0
New.CleanUp.ReferenceOTU1670	0	1	0	1
New.CleanUp.ReferenceOTU1673	0	0	0	2
New.CleanUp.ReferenceOTU2065	0	1	2	11
New.CleanUp.ReferenceOTU2066	3	0	0	0
New.CleanUp.ReferenceOTU2061	1	0	4	0
New.CleanUp.ReferenceOTU1890	2	0	0	0
New.CleanUp.ReferenceOTU1896	1	1	5	5
New.CleanUp.ReferenceOTU2478	2	0	0	0
New.CleanUp.ReferenceOTU413	0	0	0	2
New.CleanUp.ReferenceOTU410	0	0	0	2
New.CleanUp.ReferenceOTU944	1	1	0	4
New.CleanUp.ReferenceOTU1171	3	0	1	0
New.CleanUp.ReferenceOTU1879	0	1	0	1
New.CleanUp.ReferenceOTU1877	1	1	0	0
New.CleanUp.ReferenceOTU1874	3	0	2	1
New.CleanUp.ReferenceOTU1871	0	0	3	1
New.CleanUp.ReferenceOTU1870	0	0	3	0
New.CleanUp.ReferenceOTU10	0	70	1	55
New.CleanUp.ReferenceOTU11	7	85	24	167
New.CleanUp.ReferenceOTU12	0	0	1	58
New.CleanUp.ReferenceOTU13	0	0	0	117
New.CleanUp.ReferenceOTU14	1	98	0	121
New.CleanUp.ReferenceOTU15	77	0	0	0
New.CleanUp.ReferenceOTU16	58	0	0	0
New.CleanUp.ReferenceOTU17	0	0	0	64
New.CleanUp.ReferenceOTU18	0	0	0	167
New.CleanUp.ReferenceOTU19	49	0	1	0
New.CleanUp.ReferenceOTU2201	0	2	0	0
New.CleanUp.ReferenceOTU516	0	2	0	3
New.CleanUp.ReferenceOTU514	0	1	0	3
New.CleanUp.ReferenceOTU512	0	0	0	2
New.CleanUp.ReferenceOTU1528	0	0	2	0
New.CleanUp.ReferenceOTU286	1	1	1	1
New.CleanUp.ReferenceOTU288	0	5	0	0
New.CleanUp.ReferenceOTU289	0	0	3	0
New.CleanUp.ReferenceOTU1099	0	0	0	2
New.CleanUp.ReferenceOTU1098	1	0	0	1
New.CleanUp.ReferenceOTU1097	2	0	2	1
New.CleanUp.ReferenceOTU1096	0	0	0	3
New.CleanUp.ReferenceOTU268	4	1	2	5
New.CleanUp.ReferenceOTU269	1	1	3	0
New.CleanUp.ReferenceOTU1259	0	0	0	3
New.CleanUp.ReferenceOTU262	1	0	0	5
New.CleanUp.ReferenceOTU266	0	2	2	5
New.CleanUp.ReferenceOTU924	0	0	0	3
New.CleanUp.ReferenceOTU600	0	1	0	2
New.CleanUp.ReferenceOTU604	0	0	2	0
New.CleanUp.ReferenceOTU866	0	0	0	2
New.CleanUp.ReferenceOTU468	1	3	0	8
New.CleanUp.ReferenceOTU469	0	0	0	7
New.CleanUp.ReferenceOTU465	0	0	0	2
New.CleanUp.ReferenceOTU1387	0	0	0	2
New.CleanUp.ReferenceOTU1380	0	0	0	2
New.CleanUp.ReferenceOTU1383	0	1	0	1
New.CleanUp.ReferenceOTU1389	0	0	0	2
New.CleanUp.ReferenceOTU242	0	0	0	4
New.CleanUp.ReferenceOTU1028	0	2	0	0
New.CleanUp.ReferenceOTU190	6	10	17	4
New.CleanUp.ReferenceOTU2011	0	0	0	2
New.CleanUp.ReferenceOTU191	0	0	1	15
New.CleanUp.ReferenceOTU2014	0	0	0	2
New.CleanUp.ReferenceOTU240	0	0	0	11
New.CleanUp.ReferenceOTU1020	1	12	4	0
New.CleanUp.ReferenceOTU1022	0	0	0	5
New.CleanUp.ReferenceOTU241	0	1	0	1
New.CleanUp.ReferenceOTU2124	3	0	3	0
New.CleanUp.ReferenceOTU2125	0	0	0	2
New.CleanUp.ReferenceOTU2126	0	5	0	0
New.CleanUp.ReferenceOTU586	0	0	0	3
New.CleanUp.ReferenceOTU2123	3	0	1	0
New.CleanUp.ReferenceOTU247	0	1	0	4
New.CleanUp.ReferenceOTU2267	2	0	0	0
New.CleanUp.ReferenceOTU2265	0	0	0	2
New.CleanUp.ReferenceOTU2264	0	1	0	1
New.CleanUp.ReferenceOTU2263	1	0	1	0
New.CleanUp.ReferenceOTU2261	0	0	2	2
New.CleanUp.ReferenceOTU2268	0	3	0	0
New.CleanUp.ReferenceOTU244	0	4	0	3
New.CleanUp.ReferenceOTU1506	0	0	1	1
New.CleanUp.ReferenceOTU245	2	0	0	0
New.CleanUp.ReferenceOTU2485	0	0	2	0
New.CleanUp.ReferenceOTU2483	3	0	2	0
New.CleanUp.ReferenceOTU192	0	15	1	17
New.CleanUp.ReferenceOTU1489	1	0	0	1
New.CleanUp.ReferenceOTU699	0	0	0	6
New.CleanUp.ReferenceOTU1060	1	0	0	1
New.CleanUp.ReferenceOTU1062	2	0	1	0
New.CleanUp.ReferenceOTU1063	1	0	0	1
New.CleanUp.ReferenceOTU690	0	0	0	2
New.CleanUp.ReferenceOTU703	0	0	1	1
New.CleanUp.ReferenceOTU702	0	0	0	6
New.CleanUp.ReferenceOTU257	0	0	0	2
New.CleanUp.ReferenceOTU256	1	0	1	0
New.CleanUp.ReferenceOTU252	0	2	0	2
New.CleanUp.ReferenceOTU1469	0	0	0	3
New.CleanUp.ReferenceOTU678	0	0	0	7
New.CleanUp.ReferenceOTU677	0	0	0	3
New.CleanUp.ReferenceOTU676	0	0	0	7
New.CleanUp.ReferenceOTU675	0	0	0	2
New.CleanUp.ReferenceOTU673	1	0	0	1
New.CleanUp.ReferenceOTU672	1	1	0	1
New.CleanUp.ReferenceOTU389	0	3	0	0
New.CleanUp.ReferenceOTU386	1	0	1	0
New.CleanUp.ReferenceOTU385	1	1	4	0
New.CleanUp.ReferenceOTU384	0	1	0	1
New.CleanUp.ReferenceOTU441	0	2	0	0
New.CleanUp.ReferenceOTU196	8	0	14	0
New.CleanUp.ReferenceOTU816	0	1	0	1
New.CleanUp.ReferenceOTU815	0	1	0	1
New.CleanUp.ReferenceOTU818	0	0	0	2
New.CleanUp.ReferenceOTU197	0	5	0	10
New.CleanUp.ReferenceOTU492	0	1	0	5
New.CleanUp.ReferenceOTU491	0	0	0	2
New.CleanUp.ReferenceOTU497	0	2	0	1
New.CleanUp.ReferenceOTU495	0	0	1	1
New.CleanUp.ReferenceOTU494	0	1	0	2
New.CleanUp.ReferenceOTU499	0	1	0	1
New.CleanUp.ReferenceOTU498	0	1	1	0
New.CleanUp.ReferenceOTU194	0	10	0	0
New.CleanUp.ReferenceOTU929	0	1	0	1
New.CleanUp.ReferenceOTU1118	2	0	2	0
New.CleanUp.ReferenceOTU922	0	0	0	7
New.CleanUp.ReferenceOTU921	0	0	0	3
New.CleanUp.ReferenceOTU1111	0	0	1	1
New.CleanUp.ReferenceOTU195	0	1	0	28
New.CleanUp.ReferenceOTU2200	0	4	0	1
New.CleanUp.ReferenceOTU210	0	0	0	2
New.CleanUp.ReferenceOTU1285	1	0	1	1
New.CleanUp.ReferenceOTU1280	0	1	2	0
New.CleanUp.ReferenceOTU1281	3	1	3	4
New.CleanUp.ReferenceOTU1282	2	1	0	0
New.CleanUp.ReferenceOTU2002	0	0	0	5
New.CleanUp.ReferenceOTU2007	0	0	0	2
New.CleanUp.ReferenceOTU2006	0	0	0	3
New.CleanUp.ReferenceOTU1309	0	0	0	2
New.CleanUp.ReferenceOTU2008	0	0	0	2
New.CleanUp.ReferenceOTU1946	0	0	0	3
New.CleanUp.ReferenceOTU2138	0	0	0	4
New.CleanUp.ReferenceOTU2137	2	0	0	1
New.CleanUp.ReferenceOTU2135	0	12	0	5
New.CleanUp.ReferenceOTU2133	0	0	0	2
New.CleanUp.ReferenceOTU2131	0	0	0	2
New.CleanUp.ReferenceOTU2130	0	1	0	1
New.CleanUp.ReferenceOTU966	0	4	0	2
New.CleanUp.ReferenceOTU1152	1	0	0	1
New.CleanUp.ReferenceOTU1657	0	2	0	0
New.CleanUp.ReferenceOTU1656	0	2	0	0
New.CleanUp.ReferenceOTU1655	0	6	0	0
New.CleanUp.ReferenceOTU1650	0	2	0	0
New.CleanUp.ReferenceOTU1855	0	2	0	1
New.CleanUp.ReferenceOTU1857	0	0	0	2
New.CleanUp.ReferenceOTU1853	0	1	0	1
New.CleanUp.ReferenceOTU1852	0	0	0	2
New.CleanUp.ReferenceOTU1858	0	1	0	2
New.CleanUp.ReferenceOTU213	2	4	2	0
New.CleanUp.ReferenceOTU400	0	1	0	2
New.CleanUp.ReferenceOTU2129	0	1	3	0
New.CleanUp.ReferenceOTU401	0	0	0	2
New.CleanUp.ReferenceOTU1059	1	0	0	1
New.CleanUp.ReferenceOTU1075	0	0	1	1
New.CleanUp.ReferenceOTU1072	0	1	2	0
New.CleanUp.ReferenceOTU710	0	1	0	2
New.CleanUp.ReferenceOTU717	0	0	1	1
New.CleanUp.ReferenceOTU1278	2	0	0	0
New.CleanUp.ReferenceOTU668	0	0	0	2
New.CleanUp.ReferenceOTU665	1	0	0	1
New.CleanUp.ReferenceOTU404	0	0	2	0
New.CleanUp.ReferenceOTU662	0	1	1	1
New.CleanUp.ReferenceOTU398	1	0	0	1
New.CleanUp.ReferenceOTU399	0	0	0	2
New.CleanUp.ReferenceOTU395	0	2	0	0
New.CleanUp.ReferenceOTU393	1	0	0	2
New.CleanUp.ReferenceOTU805	0	0	0	4
New.CleanUp.ReferenceOTU800	0	0	0	4
New.CleanUp.ReferenceOTU801	0	5	0	6
New.CleanUp.ReferenceOTU1618	0	0	0	6
New.CleanUp.ReferenceOTU808	0	0	0	2
New.CleanUp.ReferenceOTU2307	0	0	3	0
New.CleanUp.ReferenceOTU480	0	0	0	2
New.CleanUp.ReferenceOTU482	0	0	0	3
New.CleanUp.ReferenceOTU487	0	1	0	1
New.CleanUp.ReferenceOTU488	0	0	0	2
New.CleanUp.ReferenceOTU1109	1	0	2	0
New.CleanUp.ReferenceOTU1108	0	2	0	2
New.CleanUp.ReferenceOTU1107	0	0	0	2
New.CleanUp.ReferenceOTU1105	6	0	2	0
New.CleanUp.ReferenceOTU1104	0	0	2	0
New.CleanUp.ReferenceOTU1103	1	0	2	0
New.CleanUp.ReferenceOTU156	1	0	0	8
New.CleanUp.ReferenceOTU157	0	2	0	1
New.CleanUp.ReferenceOTU154	3	2	0	1
New.CleanUp.ReferenceOTU155	3	10	3	20
New.CleanUp.ReferenceOTU1299	0	0	0	2
New.CleanUp.ReferenceOTU1294	0	0	0	2
New.CleanUp.ReferenceOTU1292	0	0	0	2
New.CleanUp.ReferenceOTU1291	1	1	1	2
New.CleanUp.ReferenceOTU1290	0	0	0	6
New.CleanUp.ReferenceOTU52	0	1	0	36
New.CleanUp.ReferenceOTU2037	0	2	0	0
New.CleanUp.ReferenceOTU53	0	50	1	125
New.CleanUp.ReferenceOTU2030	0	0	1	1
New.CleanUp.ReferenceOTU152	6	0	2	0
New.CleanUp.ReferenceOTU1595	0	0	1	3
New.CleanUp.ReferenceOTU1597	0	2	0	2
New.CleanUp.ReferenceOTU2109	0	0	0	3
New.CleanUp.ReferenceOTU2101	0	0	0	4
New.CleanUp.ReferenceOTU2107	3	0	0	1
New.CleanUp.ReferenceOTU2104	1	0	0	5
New.CleanUp.ReferenceOTU2245	0	0	2	1
New.CleanUp.ReferenceOTU2241	3	0	0	0
New.CleanUp.ReferenceOTU2243	1	0	2	0
New.CleanUp.ReferenceOTU2242	1	0	5	0
New.CleanUp.ReferenceOTU235	1	0	2	1
New.CleanUp.ReferenceOTU234	0	0	2	0
New.CleanUp.ReferenceOTU233	0	0	2	0
New.CleanUp.ReferenceOTU1918	0	3	0	6
New.CleanUp.ReferenceOTU230	1	0	1	0
New.CleanUp.ReferenceOTU1822	0	0	0	6
New.CleanUp.ReferenceOTU1823	0	0	0	2
New.CleanUp.ReferenceOTU1826	0	0	0	2
New.CleanUp.ReferenceOTU1828	0	0	0	2
New.CleanUp.ReferenceOTU123	0	0	22	0
New.CleanUp.ReferenceOTU1340	1	1	0	1
New.CleanUp.ReferenceOTU122	0	0	6	0
New.CleanUp.ReferenceOTU121	0	6	0	0
New.CleanUp.ReferenceOTU120	5	12	5	22
New.CleanUp.ReferenceOTU127	3	7	24	5
New.CleanUp.ReferenceOTU126	5	4	10	2
New.CleanUp.ReferenceOTU125	8	12	5	24
New.CleanUp.ReferenceOTU124	0	2	28	9
New.CleanUp.ReferenceOTU1560	0	3	1	4
New.CleanUp.ReferenceOTU1563	0	0	0	2
New.CleanUp.ReferenceOTU1562	0	0	0	2
New.CleanUp.ReferenceOTU1599	0	0	0	2
New.CleanUp.ReferenceOTU1048	0	4	0	0
New.CleanUp.ReferenceOTU1049	0	1	0	1
New.CleanUp.ReferenceOTU727	5	1	5	1
New.CleanUp.ReferenceOTU1343	0	0	1	1
New.CleanUp.ReferenceOTU729	0	0	0	2
New.CleanUp.ReferenceOTU650	0	1	0	1
New.CleanUp.ReferenceOTU654	0	0	0	2
New.CleanUp.ReferenceOTU129	0	4	6	18
New.CleanUp.ReferenceOTU128	0	11	2	7
