# Supplementary material for: 16S rRNA gene amplicon sequence data from sunflower endosphere bacterial community
Source: Data Brief. 2021 Nov 26;39:107636. doi: 10.1016/j.dib.2021.107636 (PMC8639433; doi:10.1016/j.dib.2021.107636)
Supplement: Supplementary file 9 [file mmc9.zip › mmc9.fastq]

@M02542:52:000000000-J9N43:1:1101:20635:1104 1:N:0:GTGAAA
GTCGTCCACGCCGTAAACGATGGGCACTAGGTGCTTGGGGGAGCGACCCCTTGAGTGCCGGCGCTAACGCATTAAGTGCCCCGCCTGGGGAGTACGGCCGCAAGGCTGAAACTCAAAGGAATTGACGGGGGCCCGCACAAGCGGTGGAGCATGTGGTTTAATTCGACGCAACGCGAAGAACCTTATCTAGGCTCGACATCTACGGGAAAGCTCTGAGAAACCAGAGCCCCTCTTCGGAGTCCGTGGCCAGGTGCTGCATGGCTGTCGTCAGCTC
+
GG,@FFEGGGGGGGGGGGFFGGGCFGGGGGGGGGGGFGGGGGGGGEFGGGGGGGGGGGGGGGGGGCGGGGEGFGGGGGGGGGDGGGGGGGGGG<EGGGFEGGGGGGGGGCFFGGGGGGGF7CFGFGGGGGGGGGGGGDGGGGGD*:E*;CFGGFGGGGGGFFGGGFGGGCE>CGGGGGGGGGFGGGCFFGGGGG88CCEFCFGGGGEGGFGDGE:EC9FGGGGC==FGGG?DGFG>BGGG6?C?F>*99CFFF:.-4(69FC57C<<?F6<F6/
@M02542:52:000000000-J9N43:1:1101:16512:1184 2:N:0:GTGAAA
GTAGTCCACGCCCTCAACGATGTCAACTAGTTGTCGGGTCTTCATTGACTTGGTAACGTAGCTAACGCGTGAAGTTGACCGCCTGGGGAGTACGGTCGCAAGATTAAAACTCAAAGGAATTGACGGGGACCCGCACAAGCGGTGGATGATGTGGATTAATTCGATGCAACGCGAAAAACCTTACCTACCCTTGACATGTATGGAACCCTACCGCAAGGTTGTGGTGCCCGAAAGGGAGCCATAACACTGGTGCTGCATGGTCGTCGGCATCCGG
+
FFCEGGGGGGDC@@,CFFEGGCFF,CFEFGGGFF9FDFE@DFEFGDFGGGGGGGGGCEGFGGGGGGG7@FEEGDFFD9FGGGGGC7+FG@==FGDFCCEFEE8FGF9FFGGGF8@FCD,=DFGGCEGFGDC+@E+>::CF5**4**2<?FGGG9?DED@:=1=7:CEGF)/9))6>>ABDFE8F7:F);5FA5;A=4)9<7>(:9F58)*.(***)(12).075(4-*3(-1(7:?6:0DCDFF74(*)(/).)42.).(..679<)..))0))
@M02542:52:000000000-J9N43:1:1101:10333:1185 2:N:0:GTGAAA
TAGTCCACGCCGTAAACGATGCATGTTAGCCGTCGGGCAGTATACTGTCGGTGGCGATGCTAACGCATTAAAAAATCCGCCTGGGGAGTACGGACGCTAGATTATAACTCAACGGAAATGACGGGGGCTCGCACCAGCGGTGGAGCATGTTGTATAATTCAGAGCAAAGCGTAGAACTCTACCACACCTTGACATCTCAAGGTCGCTTAAGAGCAGTAATTTTTGCTTCAGGTAATTGTACCCATGTTCAGCCGGCGTGTCGATACCTCGTCTG
+
FG,;<F,6,@F@C,8C,6C,:,CEFGF9<C,@,@+@+@@:=<EF9?,,C@FG,CE+++,4:@B<?F+:4,BF,B+AEB+?44<DCC+++4,8++63=+86CD,C,8,3,>,,,++4++5,,,53<5;F**/:B*1=A<*==18B593++++2A2+55+::++++:*:*)<**))-7***1*58C***0076*94**.)*)1),2)))*)*))+*+)6;*))**/().26))))*)).6)20460,(-*).**.(-((,(-(4((1)09*.7)))
@M02542:52:000000000-J9N43:1:1101:15405:1214 2:N:0:GTGAAA
GTAGTCCACGCCGTAAACGATGTCTACTAGCTGTTCGTGGTCTTGTACTGTGAGTAGCGCAGCTAACGCACTAAGTAGACCGCCTGGGGAGTACGGTCGCAAGATTAAAACTCAAATGAATTGACGGGGGCCCGCACAAGCGGTGGAGCATGTGGTTTAATTCGACGCAACGCGAAGAACCTTACCTACTCTTGACATCTAGCGAAGACTGCAGAGATGCGGTTGTGCCTTCGGGAACGCTAAGCCAGGTGCTGCATGGCTGTCGTCCGGCCGG
+
GGGGGGGGGDGGGGGGGGGGGGGGGGGGGGGGGGGEGGGGGGGGGGGGGGGGGGGGGGGGGGGGGGGGGGGGGGGGGGGGGGGGGGGFE7CGGGGGGGGGGGGFGGGGGGG@FGGGFGGGFGCGGC>EG:C>ECECEGFGGGGGDDCGG5C7:=CFFGGGFFFFGD5)):=CBD07@BFFFFFCFGF?CF@FFAF?A9=<B24))755?F77C++).?7<97@B16<GAFB?FF9>B02*93C*((.70)/0)4<?BA0(,(4.950<5.))))
@M02542:52:000000000-J9N43:1:1101:13148:1240 1:N:0:GTGAAA
GTAGTCCACGCCCTAAACGATGTCAACTGGTTGTCGGGCCTTCATTGGCTTGGTAACGTAGCTAACGCGTGAAGTTGACCGCCTGGGGAGTACGGTCGCAAGATTAAAACTCAAAGGAATTGACGGGGACCCGCACAAGCGGTGGATGATGTGGATTAATTCGATGCAACGCGAAAAACCTTACCTACCCTTGACATGTACGGAACCCTGCCGAGAGGTGGGGGTGCCCGAAAGGGAGCCGTAACACAGGTGCGGCATGGCTGTCGTCAGCTCG
+
GGGGGGGGGGGGGGGGGGGEG<CFCFFAFGGGGGGGGGGGFFFFGGEGGEGCCGFFGGGGGFGGGGGGG@FGGGGGFGGGGGGGGGGGDECGEGGGGGGDGGGGGGGGGG<FGGGCFFGDGGC>CED7F:CGGDDGGGFGGGFFGFFCFCFGGGG9<F@;CCFGGGGGGGGDGCGEEGGEFGCFFGGGGGGGGGGFGEG?FFECECEE:CGG>EE58C+:FCEGG5CFCC>>DCF@FCD*5)>:>467)*0,)((26>F:<*97C?B?B:)1).
@M02542:52:000000000-J9N43:1:1101:15645:1254 1:N:0:GTGAAA
GTAGTCCACGCCGTCAACGATGTCAACTAGCCGTTGGGTTCCTTGAGAACTTAGTGGCGCAGCTAACGCATTAAGTTGACCGCCTGGGGAGTACGGCCGCAAGGTTAAAACTCAAATGAATTGACGGGGGCCCGCACAAGCGGTGGAGCATGTGGTTTAATTCGAAGCAACGCGAAGAACCTTACCTGGCCTTGACATGCTGAGAACTTTCCAGAGATGGATTGGTGCCTTCGGGAACTCAGACACAGGTGCTGCATGGCTGTCGTCAGCTCGG
+
GGGGGGGGGGGGGG+@FFGGGGGGGGGGGGGGEFGGGGGGGGGGGGGGGGGGGGGGGGGGGGGGGGGGGGGGGGGGGGGGGGGGGGGGGGGGGGGGGGGGGGGGGFDGFGGGGGGGGGGGGGGGGGGGGGGGGGGDGGGGGGGFBFGFGGGGGGGGGGGGGGGGGGGEGGGGGGGGGGGGGGGGGGGGDGGGGGGGGGGGDBFF7CGGGGGGGGGGGGGGGGGGGGC?FGFFGGGFFGFGFFGFFFGD5FD?6)4>A<?FFGGFG?FF:B))7)
@M02542:52:000000000-J9N43:1:1101:18882:1292 1:N:0:GTGAAA
GTAGTCCACGCCCTAAACGATGTCCACTAGTTGTCGGGTCTTCATTGACTTGGTAACGTAGCTAACGCGTGAAGTTGACCGCCTGGGGAGTACGGTCGCAAGATTAAAACTCAAAGGAATTGACGGGGACCCGCACAAGCGGTGGATGATGTGGATTAATTCGATGCAACGCGAAAAACCTTACCTACCCTTGACATGTATGGAACCCTGCTGAGAGGTGGGGGTGCCCGAAAGGGAGCCATAACACAGGTGCTGCATGGCTGTCGTCAGCTCG
+
GGGGGGGGFCEEFGGGG@FEGGGG,CFGGGGGGGGGGGGGGGGGGGGGGGGGGGGGGGGGGGGGGGGGGGGGGGGGGGGGGGGGGGFDFGGFFGGGGEGGGGGGGGG?FGGGGGGGGGGGGFGGFEGGGG:FGGGGGGFGGG@FGFFGFGGGFGFGGGGGFGG@EFGGGFGGGGGGGGGGFGCGGGGGFCEGGCGGGGGGGFGFGGGDGGGFGFGGFEFEFEDGGECFGD>E<C5BFGGDFFFFF)7DFGG44>F?2ADBF<D>G<-8??B66)
@M02542:52:000000000-J9N43:1:1101:11557:1303 2:N:0:GTGAAA
GTAGTCCACGCCGTAAACGATGTCTACTAGCTGTTCGTGTCCTTGTGATGTGAGTAGCGCAGCTAACGCACTAAGTAGACCGCCTGGGGAGTACGGTCGCAAGATTAAAACTCAAATGAATTGACGGGGGCCCGCACAAGCGGTGGAGCAGGTGGTTTAATTCGATGCAACGCGAAGAACCTTACCTACTCTTGACATCTACGGAAGACTGCAGAGATGAGGTTGTGCCTTCGGGAACCGTAAGACAGGTGCTGCATGGCTGGCTTCAGCTCGG
+
?FE<CFEGGGGFCFEEGG@FFFFGFGGGGGFFGGGFDFCCFFFFEE@FGGGFGGFGFGEGFGDGGDGEG@CGGG8FEFGGGGGGGC@FEGGGGGGCEECFCGGGGGCF<DECFG=CDEAFA;=A@>EDGD*BBEE8**688CEE*:*;=50/;6*1A*818>;5@+27*665=)95DF4>58FF6DG4**)18<46)6?2=<17<>5C?C??7<072C7.47@F?6(CD<<<(8>118(1925/)5:F?4)0))),)4(40((-**0***0/))
@M02542:52:000000000-J9N43:1:1101:20453:1332 2:N:0:GTGAAA
GTAGTCCACGCCCTAAACGATGTCAACTAGTTGTCGGGGAAGCAATTCCTTGGTAACGCAGCTAACGCGTGAAGTTGACCGCCTGGGGAGTACGGTCGCAAGATTAAAACTCAAAGGAATTGACGGGGACCAGCACAAGCGGTGGATGATGTGGATTAATTCGATGCAACTCGAAAAACCTTACCTACCCTTGACATGTCTGGAATCCTGCTGAAAGGTTGGAGTGCCCGAAAGGGAACCGGAACACAGGGTCTGCATGGCTGTCGTCAGCTCG
+
GGGCCFGGGGGFCEGEEGGEFCF9<EFFFGGGGGGGEFGG>@EGGGGFGFGGGG,CEE@@FGGGGGGDEGDCFAFF<FFGGGEGFGGGFEG,EEGFFEGCEGGGGF,AFGGGG?FGGFGG,99FD8;@8FEGFF8BCFGF:8>BE42=FFGGGGGGGGGGFFF@EGGCAF,:)6>AEF>BFEACDFFACFFFF)ACC@1/;C1;48A+7*:8FC?FACC228<FFFAC0?9((016(32*1(11(40732)0.48))-6((21(0*).)./1/0
@M02542:52:000000000-J9N43:1:1101:18071:1363 2:N:0:GTGAAA
GTCGTCCATGCCGTAAACGATGAGTGTTCGCCCTTGGTCTACGCGGATCAGGGGCCCAGCCAACGCGTGAAACACTCCGCCTGGGGAGTACGGTCGCAAGCCCGAAACTCAGAGGTATTGAAGGGGGCCTGCACAAGCGGTGGAGCCTGGGGTTTAATTCGATACAATGGTCATGACCTTGACAGCCATTGACATATGAACAAGAAAACCTGGCCTCAACGGGATGGTACTTACCTTCATATAGGTCTTGCATGGCTTGCGTCAGCGCGTTTTG
+
,;,8@FGFGG@ECB,BDE@@D<,CE,FGGEE6@6C<<FF@E@D::C7CEGGEEEBCFG?,+BFB:F@FCCFF<8<F,AF:F@@CBC+38,EF8FC+>875+@3<7>FC9F3,79*,*,@@E,,6*:4**1=:,,,,,<6=8C1*2;*2****1*=21?7=35;***+**)+09*)96984*)/*2*/.2*9*66*1-)/.*),955?E:9:?;**1(0*(,.;)76(0).-)6*(652.>7):C4))*6)*9<)8::((,((-396.))))..0
@M02542:52:000000000-J9N43:1:1101:13312:1406 1:N:0:GTGAAA
GTAGTCCACGCCGTAAACGATGTCTACTAGCTGTTCGTGACCTTGTGATGTGAGTAGCGCAGCTAACGCACTAAGTAGACCGCCTGGGGAGTACGGTCGCAAGATTAAAACTCAAATGAATTGACGGGGGCCCGCACAAGCGGTGGAGCATGTGGTTTAATTCGACGCAACGCGAAGAACCTTACCTACTCTTGACATCTACGGAAGACTGCAGAGATGCGGTTGTGCCTTCGGGAACCGTAAGACAGGTGCTGCATGGCTGTCGTCAGCTCGG
+
GGGGGGGGGGGGGGGGGGGGGGGGGGGGGGGGGGGGGGGGGGGGGGGGGGGGGGGGGGGGGGGGGGGGGGGGFGGGGGGGGGGGGGGGGGGGGGCEGGGGDGDGGGGGGGGGGGGGGGGGGGGGGGGGGGGGGGGGGGGGGGGGGGF<FGGGGGGFGGGGGGGGGGGGGGGGGGGGDGFGGGGGGGGGGGFGGGGGGGGGGFGGGGGGGGGGGGGGFDFFGDGGGGGGGGFFGGGEFGGGFFGBFFGGFC*5BFFFFBFBGG5*>?F?B5>?>)
@M02542:52:000000000-J9N43:1:1101:15589:1467 2:N:0:GTGAAA
GTAGTCCACGCCCTAAACGATGTCAACTAGTTGTTGGGGATTCATTTCCTTAGTAACGTAGCTAACGCGTGAAGTTGACCGCCTGGGGAGTACGGTCGCAAGATTAAAACTCAAAGGAATTGACGGGGACCCGCACAAGCGGTGGATGATGTGGATTAATTCGATGGAACGCGAAAAACCTTACCTACCCTTGACATGGACGGAACCCTTGTGAGAGCTAGGGGTGCTCGAAAGATAACCGTCGCACAGGTGCTGCATGGTGGTCGTCAGCTCG
+
GGGGGGFFGGGFGGGFGGGDGGFGGGGGGGGGGGGGFGGGEFGGGGGGGDFAFGGGGGGGFGGGGGGGGGGGFFGGGGGFGGGGGGGGFGGGGGGGGCGGEGGGGGGGGGGGG,DDDGFFGGGDDGGCGEGCEGEGGGGGGGCEDF9E6BFGGGCCC?FGFF*:EC***/4CEC9)55>BF3+;>:7ADFFFFFFFFFF>)36<:<5E:*46++:9:GGFFFFF:6::A:63:>()).<*/39),(,7(,908252())4))-3*9755.)*00
@M02542:52:000000000-J9N43:1:1101:11074:1539 2:N:0:GTGAAA
TAGTCCACGCCGTAAACGGTGGGAACTAGGTGTTGGCGACATTCCACGTCGTCGGTGCCGCAGCTAACGCATTAAGTTCCCCGCCTGGGGAGTACGGCCGCAAGGCTAAAACTCAAAGGAATTGACGGGGGCCCGCACAAGCAGCGGAGCATGTGGCTTAATTCGACGCAACGCGAAGAACCATACCAAGGCTTTACATACACCGGAAAGCATTAGAGATAGTGCCCCCCTTGCGGTTGGTGTACCGGGGGTGGTAGGCTCTCTGCACGCCGGG
+
GGEG<DFGGGGE@FC<,F78B@BEDGD999:@FGGDFGGGGGFF9CEEGCF@FGGFGEEGGD=EG9EGGCEGEGGEGFFEEFGCGE7CFG+@=DE3>E@FGFBB@FCFFD,6<D98C,D,@::,=EDECCEEC8B8EG*=E8CF698>::CEFC9EG5>6F9@+*0:7)):7>)()7>;F5:)965F?*)05).)06>?49))75).80*.(<C9*)*2).*9@))3*417?:)(((((1*(10))4>(().-(,).())(..)***)))).))
@M02542:52:000000000-J9N43:1:1101:14428:1547 2:N:0:GTGAAA
GTAGTCCACGCCGTAAACGGTGGGAACTAGGTGTTGGCGACATTCCACGTCGTCGGTGCCGCAGCTAACGCATTAAGTTCCCCGCCTGGGGAGTACGGCCGCAAGGCTAAAACTCAAAGGAATTGACGGGGGCCCGCACAAGCAGCGGAGCATGTGGCTTAATTCGACGCGACGCGAAGAACCTTACCAAGGCTTGACATACACCGGAAAGCATTAGAGATAGTGCCCCCCTTTCGGTCGGTGTAAAGGTGGTGCATGGCTGTCGTCAGGTCGG
+
GFGGGGFGGGGGGFG>EDGGGGGGGGGGGFFFEGGGGGGGGGGGGF<FEGGEGGGDGGGGGGGGGGGFGGGGCCFF9FGFEEGDDGG@FGGGGGGFG>CFCFE7FGGGGFGCF,@FGGGCGGFGFCGGGGGEE>CEGEEC=>EFGGEG8CCG6C<CCCGEFFF97FG:3.19;)9DB7)0)8)*2:7?>4)5.2:B()9-78<7<)7?39::6+2147:2)=*9<9A<?0((())-(((97-79).)9.)))(,6)69((.((./95.))1/75
@M02542:52:000000000-J9N43:1:1101:21633:1562 2:N:0:GTGAAA
GTAGTCCATGCCGTAAACGATGAGTGTTCGCCCTTGGTCTACGCGGATCAGGGGCCCAGCTAACGCGTGAAACACTCCGCCTGGGGAGTACGGTCGCAAGACCGAAACTCAAAGGAATTGACGGGGGCCTGCACAAGCGGTGGAGCATGTGGTTTAATTCGATACAACGCGCAAAACCTTACCAGCCCTTGACATATGAACAAGAAAACCTGTCCTTAACGGGATGGTACTTACTTTCATAAAGGTGCTTCCTGGCCTGCCTCAGGTCGGTGCG
+
GGGGGGGGGGGGGEGGGGGGGGGGGGGGGGGFGGGGGGGGGGGGEGGGGGGGGGGGGGGGGGGGEGGGGGGGGGGGGGGGGGGGGGGGGGGFGGGGGGGGDGGGGGGGEGGG=CD:CDFGGGCD*@5FEDFG889CCFGDG>EBFGGGGGGGCEGF9?DGFFGGGGGGFFGDF34FFEFFF?FGGGFD<55=F<?*-)0<BAF*7<F8578:C88@2DFF?B:54?4>))-6>46>AAAFG)07).(/34*)-.8(()((()).6*/)7)0)).
@M02542:52:000000000-J9N43:1:1101:10444:1562 1:N:0:GTGAAA
GTAGTCCACGCCCTAAACGATGTCTACTAGTTGTCGGGTCTTAATTGACTTGGTAACGCAGCTAACGCGTGAAGTAGACCGCCTGGGGAGTACGGTCGCAAGATTAAAACTCAAAGGAATTGACGGGGACCCGCACAAGCGGTGGATGATGTGGATTAATTCGATGCAACGCGAAAAACCTTACCTACCCTTGACATGGCAGGAATCCCGGAGAGATTTGGGAGTGCTCGAAAGAGAACCTGCACACAGGTGCTGCATGGCTGTCGTCAGCTCG
+
FGGGGGGGGGGGDG8FFGGGGFGGGGGGGGGGGGGGGGGGGGFGGGGGGGFGGGGGGGGGGGGGGGGDGGGGGGGGGGGGGGGGGGGGGGGGGGGGGEGGGGGGGGGGGGGGGGGGGGGGGGGGGGGGGGGGGGGGGGGGGCFGGGGGGCFGGGGGGGGGEFGGGGGGGGGGGGGGGGGGGGGGGGGGGGGGGGGGGGGGGEGGGGGDGGGGGEEFDGGGGGGGGGGGGGFF:CFFFGGGFFGFFFGGFGGFFFBFFFFFGGG:DB?:?BFFF>
@M02542:52:000000000-J9N43:1:1101:15128:1587 1:N:0:GTGAAA
GTAGTCCACGCCGTAAACGATGTCTACTAGCTGTTCGTGTCCTTGTGATGTGAGTAGCGCAGCTAACGCACTAAGTAGACCGCCTGGGGAGTACGGTCGCAAGATTAAAACTCAAATGAATTGACGGGGGCCCGCACAAGCGGTGGAGCATGTGGTTTAATTCGACGCAACGCGAAGAACCTTACCTACTCTTGACATCTACGGAAGACTGCAGAGACGCGGTTGTGCCTTCGGGAACCGTAAGACAGGTGCTGCATGGCTGTCGTCAGCTCGG
+
GGGFGGGGGGGGGG7FFGGGGGGGGGGGGGGGGGGGGGGGGGGGGGGGGGGGGGGGGGGDGGGGGGGGGGGGFGGGGGGGGGGGGGGGGEGGGGGGGGGGGGGGGGGGGGGGGGGGGGFGGGFFGGGGGGGGGGGGGGGGGGGGGGF:EGGGGGGGGGGGGGGGGGGGEGGGGGGGGGGGGGGGGGGGGGGGGGGGGFFCFFGD5>5CGGGF78:;C>CE=EGGGGGGGGAFGGG5>GFGFFGFFFEGFG67FF<:4)4<5*0*9::?::>F3)
@M02542:52:000000000-J9N43:1:1101:18504:1640 2:N:0:GTGAAA
GTAGTCCACGCCGTCAACGATGTCTACTAGCTGTTCGTGTCCTTGTGATGTGAGTAGCGCAGCTAACGCACTAAGTAGACCGCCTGGGGAGTACGGTCGCAAGATTAAAACTCAAATGAATTGACGGGGGCCCGCACAAGCGGTGGAGCATGTGGTTTAATCCGACGCAACGCGAAGAACCTTACCTACTCTTGACATCTACGGAAGACTGCAGAGATGCGGTTGTGCCTTCGGGAACCGTAAGACCGGTGCTGCACGGCCGTCGTCAGGTCGG
+
FFEEGFGGGGGGGG7FGGFGGFGGGGGGFGGGGGGGGGGGGGGGGGGAFGGGGGFGGGDGEDFGGGGGGGGGGFGGGGGGGGGGGFGGGGCGGFGGFGGGGGGGGGGGGGGGGGGGGDFCDFDFGGGGGDG8BEGGEGFFFEG=EGE=GFG72=CGGGCF=@FGGGGGFFGGBC9DD76:FF?FGC<7D=FFF2@<9A?6*:(75B)*7*)4+2<5::*69EEF64<FAA9)(81211,9/,57).1;29).5))4(--(,-7()))..)008>
@M02542:52:000000000-J9N43:1:1101:17135:1668 2:N:0:GTGAAA
GTAGTCCACGCCGTAAACGATGAATGCCAGCCGTTGGTGGGTTTACTCACCAGTGGCGCAGCTAACGCTTTAAGCATTCCGCCTGGGGAGTACGGTCGCAAGATTAAAACTCAAAGGAATTGACGGGGGCCCGCACAAGCGGTGGAGCATGTGGTTTAATTCGACGCAACGCGCAGAACCTTACCAGCCCTTGACATGTCCAGGACCGGTCGCAGGGACGTGACCTTCTCTTCGGAACCTGGAGCACAGGGGCTGCCAGGCCGTCGTCAGCCCG
+
GGGGGGCFGGGGGG,CFGGGGGGGGGGGGGGGGGDGGGGGGGGGGGGGEG8FGGGGGGGGGGGGGGGGFGGGGGGGGGGGGGGGGFGG7CCAB?FGEGGGGGGGGGGGGGGGGGGGGGGGGFGGDEEGDEEGGGGGGGGGGG=:8*8=FCFFFGGGFEFGC@CC:<CDFF=GFC>FD4)7><46DGG@FB7<)4?4<.*6/)4<@>)*)/,3:85)-1>0-))8))59<DFFA)(,(--5*8**,(.0.())2483:))(((-3)/0)))))))
@M02542:52:000000000-J9N43:1:1101:15810:1680 2:N:0:GTGAAA
GTAGTCCACGCCGTCAACGGTGGGAACTAGGTGTTGGCGACATTCCACGTCGTCGGTGCCGCAGCTAACGCATTAAGTTCCCCGCCTGGGGAGTACGGCCGCAAGGCTAAAACTCAAAGGAATTGACGGGGGCCCGCACAAGCAGCGGAGCATGTGGCTTAATTCGACGCAAAGCGAAGAACCTTACCAAGGCTTGCCATACACCGGAAAGCATTAGAGATAGTGCCCCCCTTTTGGCCCGTGTACAGGTTGTGCGTGGCTGTCGTCCACCCGG
+
G@FGEGGGGGGFGG7BFFFGFDGDFGGEFGGGGGGFGGFGGGGCFC<FEGGGGGGCFBCFEG+CFGFDGGGGECFGGFAFFGGG>FEFFFGC7CEGCEECGGGEG+>,,@DCFBE9*9>7D<C;F;FGGGCEG>ECGEE=C8*CCFGGC:CC69C+<F47<+<9F377>EGG:F:55<D)01)5CFFF76>3::?B((96922*<BEGDD2?C7:*)2*5<=6@A4>FB9((.).6())*99<7(.<FF)*<<69((,((,((,*1)))*).0)
@M02542:52:000000000-J9N43:1:1101:10707:1684 2:N:0:GTGAAA
GTAGTCCACGCCGTAAACGATGTCTCCTAGCTGTTCGTGTTCTTGTGATGTGAGTAGCGCAGCTAACGCACTAAGTAGACCGCCCGGGGAGTACGGTCGCAAGATTAAAACTCAAAGGAATTGACGGGGGCCGGCACAAGCGGTGGAGCACGTGGTTTAACGCGACGCAACGCGAAGAACCTTACCTACGCTTGCCATCTACGTAAGACTGCAGAGAGGCGGTTGCACCTTCGGGAAACGCAGAGCTGGTACGTCCTGGCTGTCGTCCGGTCCG
+
6C,CF<<,,,@67@@@D,,@D<FEF,;;CCC66C@FC@,,,<,CCEC<F99A,C<,CA:FGGDE<5BFGGEFF@G<@,?<FCF:+@F>ECF7,C@7EE@ECFEF,=,8,,>3,88,+,8@E=FAFGGCEGGD7>*:CAC:,C*317CGFG*/;:>8FFFD+//*:)19@>C557(75BFFF:FC<FG4*))7;2))-)0.99:29:4962249++)(1*237)74()2.4:3(724-,.93-)1-.)/((*0(,,(38032:72195)).07)0
@M02542:52:000000000-J9N43:1:1101:21868:1699 2:N:0:GTGAAA
GTAGTCCACGCCGTAAACGGTGGGAACTAGGTGTTGGCGACATTCCACGTCGTCGGTGCCGCAGCTAACGCATTAAGTTCCCCGCCTGGGGAGTACGGCCGCAAGGCTAAAACTCAAAGGAATTGACGGGGGCCCGCACAAGCAGCGGAGCATGTGGCTTAATTCGACGCAACGCGAAGAACCTTACCAAGGCTTGACATACACCGGAAAGCATTAGAGATAGTGCCCCCCTTGTGGTCGGTGGACAGGTGTTGCATTGCTTGCGTTAGGCTGG
+
GGGGGGGGGGGGGFF:FGGG:FEGGFGGGGGGGGGGGGCEEGGGGFGGGG7CFFGGGGE?GGGGEGF9FGGGCDGGEGFEECGGGGCGGGGGDCCFGGGDFE>E@FGC@CGGGGGGGGGGCFGGCGGGGCEGDEEGGCE=@**=8DCEEE=C6+0+78/A<90AC<?DB5E<>)1))))7@F>CFD?/:F4)0(03(86<F?B6..;85700C++0.0>2)//14)6>13(3<44)-,)))-*),5>F1<:/((42))5244),))..0)/9))
@M02542:52:000000000-J9N43:1:1101:16746:1703 2:N:0:GTGAAA
GTCGTCCACGCCGTAAACGATGTCTACTAGCTGTTCGTGTCCTTGTGATGTGCGTAGCGCAGCTTACGCACTAAGTATACCGCCTGGGGAGTACGGTCGCAAGATTAAAACTCAAATCAATTGACGGGTGCCCGCACAAGCGGTTGACCATGTGGTTTAATTCGACGCAACGCCAAGAACCTTACCTACTCTTGACATCTACCGAAGACTGCAGAGCTGCGGTTGGTCCTTGCGGACCCGGTAAACAAGCTGCTGCTGGTTGTCGGCAGGTCCG
+
@C+@FFCCEFCFGF,BC<C7D6C@9F<FEEFGGDE<FFCCF<AA<E66C<FF,BBBFF=++8>E,9,FEGCFFF,CF,:,5CCCC:748+@6>EG:A@B7@F:,3=>>F,,@FC?FD,>:ECCFGEEE+5:8,@@CC*,D>5*>*;4,10<B<=9,::041>CCCDE):8:D5).).55AA0**7C089@)*846/-67)9))/)))*)*.4++2)(:*.()0>11(2))))()410(())(1*)..),()/(,))))(()-()*)00)../*)
@M02542:52:000000000-J9N43:1:1101:10719:1708 1:N:0:GTGAAA
GTAGTCCACGCTGTAAACGTTGGGCGCTAGGTGTGGGGGGCCTCTCCGGTTCTCTGTGCCGCAGCTAACGCATTAAGCGCCCCGCCTGGGGAGTACGGCCGCAAGGCTAAAACTCAAAGGAATTGACGGGGGCCCGCACAAGCGGCGGAGCATGCGGATTAATTCGATGCAACGCGAAGAACCTTACCTGGGTTTGACATCACTCGAAAACTCGCAGAGATGCGGGGTCCTTCGGGGCGGGTGACAGGTGGTGCATGGCTGTCGTCAGCTCGTG
+
GEGGFGGGGGGGGGFEGGGGGGF7FGGGGG?FGFDGGDGGGGGGGGGGGCGGGGGFFGGFFGGEFGFGGGGEGGGGGGGDGGGGGEGGGGGGGGGGGGGGGGGDEGGFGCEFGFFGCGGGFGGG<CFGGCDGGEGGGGGGGGGEGG88:>EG6+8CGGGCGFGC@59EGDFDFDCC5CDCGGF6CFDFGGGGGG859FGG9FFFDDGGGGGGC>EGG5A>97CCE=DEDG2F>FCBFDDGDD)2:4FD=FGF@DBAB?:15>FFG:??FF)>B)
@M02542:52:000000000-J9N43:1:1101:8168:1728 2:N:0:GTGAAA
GTAGTCCACGCCCTAAACGATGTCAACTGGTTGTTGGGAGGGTTTCTTCTCAGTAACGTAGCTAACGCGTGAAGTTGACCGCCGGGGGAGTACGGCCGCAAGGTTGAAACTCAAAGGAATTGACGGGGACCCGCACAAGCGGTGGATGAGGTGGTTTAATTCGATGCAACGCGAAAAACCTTACCTACCCTTGACATGCCAGGAATCCTGCAGAGTAGTGAGAGGGCCCGAAAGAGAACGTGGACACAGGTGCTGCTGGTCCGTGTTCCGCCCG
+
FGGGG9FC<;FCCEEDFGEGDFEGGG9<CDF9F8EEFCFECEC<CFFDF@EFGFGGGGAFFC9FFFGGGGGEDFF,CDFFGCF++@FGGCCFDEC:=87FFGGGF>FFGG>ECGFGFGG<>F,?4BECCF*6:*:8C+3:;C3=5D+=6+03*/;1*0:7=E@FGGGGFF=<>C,>>>>EF)9>*039CF*857?FA??)94<3<6=C6::3++**)2*()996((,*((((4.48(..)92*>(),041=FD)).).,(63(,**0*/7)0))
@M02542:52:000000000-J9N43:1:1101:20435:1762 2:N:0:GTGAAA
GTAGTCCACGCCCTAAACGATGTCAACTGGTTGTCGGGCCCTCATTGGCTTGGTAGCGTAGCTAACGCGTGAAGTTGACCGCCTGGGGAGTACGGTCGCAAGATTAAAACTCAAAGGAATTGACGGGGACCCGCACAAGCGGTGGATGATGTGGATTAATTCGATGCAACGCGAAAAACCTTACCTACCCTTGACATGTACGGAACCCTGCCGAGAGGGTGGGGTGCCCGAAAGGGAGCCGTAACACAGGTGTCGCCTGGCTTTCGGCAGCCCG
+
GGEFGGGFGGGGGGGGGGGGGGGGGGGGGGGGGGGGGGGG@,EFGGCFGFGGGGGGGGGFFGGGGGGGGGDEGGGGCGGGGGGGGGGGGGGFFFGGEGGGGEGDGGGCGGGGGGGGFGGGGGABCGGGG>EDGD8>8FCGGGGGGFBFFCFGGF9,>CF7A9FFF7C>AF=DFGBFFF:DFBFGDF+)2<F@48F?4)9<FFFDEF@GFG??5/*.(**(-0<B((,91:0665::666*1377()4).(*)))(((-2(..((*1.0)05)0)
@M02542:52:000000000-J9N43:1:1101:19670:1792 2:N:0:GTGAAA
GTAGTCCATGCCGTAAACGATGAGTGTTCGCCCTTGGTCTACGCGGATCAGGGGCCCAGCTAACGCGTGAAACACTCCGCCTGGGGAGTACGGTCGCAAGGTTAAAACTCAAATGAATTGACGGGGGCCTGCACAAGCGGAGGGGCATGTGGTTGAATTCGAAGCAACGCGCAGAACCTTAACAGCGTGTGACATGTCCGGTCGATTTACAGCGATGGATCTCTATCCGTAGTGGACAGGTAAGCGGGTTGGGCATGGCGATCCTGTGCTGCTG
+
FGFEG9@CFGFFGEC7<<F@FC<;;CEFF@CEECF,EEEFG9CF+++8>EEF8F=>7BFGFGGBCEG:CEBEBFC,,A:C:+AD4>:@33D77==+3++6>3CDFGGGC:,8FFCE+E9:;;C80*41:*;5,,?:;@BC*=81121*9:<?6**?+<@+.9**19+7>>=35D965)0*1)/C7C57/8@**.89).0(0(-9)74*/0:?+**0(1*-56@=)))2((,-,6:)4)4D74**)((0(())((((.(((((-(2*/)****/0
@M02542:52:000000000-J9N43:1:1101:7647:1797 2:N:0:GTGAAA
GTAGTCCACGCCCTAAACGATGTCAACTGGTTGTCGGGCCTTCATTGGCTTGGTAACGTAGCTAACGCGTGAAGTTGACCGCCTGGGGAGTACGGTCGCAAGATTAAAACTCAAATGAATTGACGGGGACCCGCACAAGCGGTGGATGATGTGGATTAATTCGATGCAACGCGAAAAACCTTACCTACCCTTGACATGGAAGGAATCCCGCTGAGAGGTGGGAGTGCCCGAAAGGGAGCCATCACACAGGTGCCGCATGGATGTCGTCAGCTCG
+
FGGGGGGG9@C,@F8CCFFFDGGGFG9FF8FGDEGG7FF6@FFGFG<F8EBFCFFFCCE8<EF9EGEDGG7C=FEFCGF=CFGGGGG+B>F8=ECA@B@FGG@DCDE9DD@BFGG,=;EEEGGFD6:EGFCEE*3**6>DE>GEGG,2,:?CEFGGGGFFF9*=71=>8):C:G05))):AEFG<CF;C:??)4FFF2F7*((2))9897>0:=E48CG0())02(-?(-233<2(.((CFD6CB2:D0(1)2((-(-47)6:.757@)7)0))
@M02542:52:000000000-J9N43:1:1101:19518:1849 2:N:0:GTGAAA
GTAGTCCACGCCGTAAACGATGTCTACTAGCTGTTCGTGTCCTTGTGATGTGAGTAGCGCAGCTAACGCACTAAGTAGACCGCCTGGGGAGTACGGTCGCAAGATTAAAACTCAAATGAATTGACGGGGGCCCGCACAAGCGGTGGAGCATGTGGTTTAATTCGACGCAACGCGAAGAACCTTACCTACTCTTGACATCTACGGAAGACTGCAGAGATGCGGTTGTGCCTTCGGGAACCGTAAGGCAGATGCCGCATGGGTGTCGTTAGCTCGG
+
GGGGGGGGGGGGGGGGGGGGGGGGFGGGGGGGGGGGGGGGGGGGGGFFGGGGFFFGGGGGGGFGGGGGGGGGGGGGGGGGGGGGGGGGGGGGGGGGFGGD7FECGFGGGGGFGG8DFGGFGGGGGGGGGGGGGGGCEGGGGGGGGGFGGGDFECFCFGGGFGGGGGCG>BEGDD6@BB7;7?FGGGG?C=?FF2??):FDF<<<3<>6.:>798@>1*0-()07>?<744:?:E992((7C:<*),3@074*)(((4:((,(()9>).5**1))
@M02542:52:000000000-J9N43:1:1101:16713:1869 2:N:0:GTGAAA
GTAGTCCACGCCGTCAACGATTTCTACTAGCTGTTCGTGTCCTTGTGATGTGAGTAGCGCAGCTAACGCACTAAGTAGACCGCCTGGGGAGTACGGTCTCAAGATTAAAACTCAAATGAATTGACCGGGGCCCGCACCAGCGGTTGAGCATGTGGTTTAATTCGACGCAACGCGAAGACACTTACATACTCTTGACATCTACGGAAGACTGCAGAGTCGAGGTTGTGCCTTAGGGGACCGTAAGTCATGTGGTGCCTGGCTGCCGTCGGGTCGG
+
FF9CEFGG9FFC6F+:FEF8D,CEEFFAFF8EEF@@FF,C@CC<E@8,@BF9,CE,CFFC:BFD,,<?F+4>B<,CEFGG,@FGGD=7:+@:,987F8+,CEF9F,8D9==8=,=DGA9C,,3,=,=+@++BEBEEE*3,,1*>*;,=89C<=,,,=B*441C*45:)0:/9371>37))0)9:>7?BD96*/.*06)*:8<(<)55*00532<7>)*)(-.8>?:2*)4).)*(((42)94**)-)*)./*.--(.),4:((.)1))))073<
@M02542:52:000000000-J9N43:1:1101:8967:1883 2:N:0:GTGAAA
GTAGTCCACGCCGTAAACGATGAATGTTAGCCGTCGGGCAGTATACTGTTCGGTGGCGCAGCTAACGCATTAAACATTCCGCCTGGGGAGTACGGTCGCAAGATTAAAACTCAAAGGAATTGACGGGGGCCCGCCCAAGCGGTGGAGCATGTGGTTTAATTCGAAGCAACGCGCAGAACCTTACCAGCCCTTGACCTGCCCGGCTACTTCGAGCGATGCAAGGTTCCCTTCGGGGACCGGGACATAGGTTCTGCAAGGCTTGCGGCCGCCTGGG
+
GGGGGGGGGGDGGGGGGGEGDFGG<FGFGG<CCFGGGCGGGGGEFGGFGFGGGGGGGGE7EGGCFFGDG::EFEFGEAFFFE@+BFGG+CFEGEC<?EEFCFGGGGGFFGFCE8,CCCGG,3@FDC6<C@*>C***46BFECC*1:FFG??C?FC8FFFCA;;E6<=*8FE)<C0)7)))<AFCFFFF>50?F7//),7?>BFGEE58@*(,*2/..9*54=7=<A(2.4810>B>F:15)(1*)).76)*0)-6))-(.(((()).))0.)..
@M02542:52:000000000-J9N43:1:1101:20568:1893 2:N:0:GTGAAA
GTAGTCCACCCCCTAAACGATGTCAACTAGTTGTTGGGGATTCATTTCCTTAGTAACGTAGCTAACGCGTGAAGTTGACCGCCTGGGGCGTACGGTCGCAAGATTAAAACTCAAAGGTATTGACGGGGACCCGCACAAGCGGTGGATGATGTGGATTAATTCGATGCAACGCGAAAAACCTTACCCACCATTGACATGGACGGAAGGCCGCTGAGAGGTGGTCGTGCTCGAAAGAGAACAGTCGCACAGGTGCTGCATGGCTGTCGTATGCCCG
+
FFF,CCCE@;F6BC@,666@F<CEEE<<F<C@,FDC@CE7FEFEAFFGAFFEAF,6AFB6CD9,C@CC+74:DAF9,A==C:+4B7@F+8@FDG7=F=CF:BGGDF9@,863>E,EF,;@E@:DDCGG@*@*@*1>1,4DED*B89<6?C?CF?,,5,11:+*<=+*;BAE)8C;>@FD3<<FFFGG><)7?F<BBA7?)7(3>D355)70(2C8@7704(./8761*)47:(71<3.3*0)**((,0../)))43,))34(((0*)))0**)0
@M02542:52:000000000-J9N43:1:1101:10084:1907 2:N:0:GTGAAA
GTAGTCCACGCCGTAAACGATGTCTACTAGCTGTTCGTGTCCTTGTGATGTGAGTAGCGCAGCTAACGCACTAAGTAGACCGCCTGGGGAGTACGGTCGCAAGATTAACACTCAAATGAATTGACGGGGGCCCGCACAATCGGTGGAGCATGTGGTTTAATTCGACGCAACGCGAAGAACCTTACCTACTCTTTACATCTACGGAAGACTGCAGAGATGCGGGTGTGCCTTCGGTAACCGTAATGCAGGTGCCTCCAGGATCTCGTCAGCTCTG
+
GGFGGGEAFCE<FC@FGGCGFCFAAFGFGA@CFGGFGGCFFGCGGGGGGGGFDFFGCGGGG@CFGFFGG+>F@DDGCEEFFFGEGGGCFG7?8AFEFGG>F=FFGEGG,ED9FGEFFC9B>D9DDCEFDEGGEGDEECF,,;EEE:1;,:?FGG9CFC7AF<>:+>55>BG:>C15>)/7)(9CDGGF4*087)**--=2@:<CEB3;FD:49<+),2*463)0-3:7<)..,)(.(.)774C79AB*44/)())((((()())*1).09*)*1
@M02542:52:000000000-J9N43:1:1101:12554:1922 2:N:0:GTGAAA
GTAGTCCACGCCGTAAACGATGTCAACTAGCCGTTGGGAACCTTGAGTTCTTAGTGGCGCAGCTAACGCATTAAGTTGACCGCCTGGGGAGTACGGCCGCAAGGTTAAAACTCAAATGAATTGACGGGGGCCCGCACAAGCGGTGGAGCATGTGGTTTAATTCGAAGCAACGCGAAGAACCTTACCAGGCCTTGACCTCCAATGAACTTTCCAGAGATGGATTGGTGCCTTCGGGAGCTTTGAGACAGGTGCTGCATGGACTGTGTCAGCCCGG
+
GGGGGGGGGGGGGGGGGGGGFEGF9FGFGGGCFFGGGDGGGGGGCEGGGGGGDFGFGDCFDCEGGGGGGGGGG9FFFGGGGGGGGFGGEGGGGFEGCEFGGDGGFBFGGGGGGFGFFGCFGCCF:EDGGDGGGGGGGGGGGGDCEG*CE56?<FFBEFCGFGFGGG5<AAE75C9@FBFF484:FFFFGFFF4)*/))9(7:4C?FFCFF2<F++04FF?:FB5?)(::2:8::>696(2:>7<67778AF9)))())3),),50***1)))0.
@M02542:52:000000000-J9N43:1:1101:21466:1940 2:N:0:GTGAAA
GTAGTCCACGCCGTAAACGATGTCTACTAGCTGTTCGTGTCCTTGTGATGTGAGTAGCGCAGCTAACGCACTAAGTAGACCGCCTGGGGAGTACGGTCGCAAGATTAAAACTCAAATGAATTGACGGGGGCCCGCACAAGCGGTGGAGCATGTGGTTTAATTCGACGCAACGCGAAGAACCTTACCTACTCTTGACATCTACGGAAGACTGCAGAGATGCGGTTGTGCCTTCGGGAACCGTAAGACAGGTTCTGCTTGGCTGTCGTCAGCCCGG
+
GGFFFGFGGGGGGGGGGGGGGGGGGGGGGGGGGGGGGGGGGGGGGGGGGGGGGGGGGGGGGGGGGGGGGGGGGGGGGGGFGGGGGGGFGGGGGGGGFCFGGGGGGGGGFFGGGGGGGGGGGFFGFGGGGGGGGGGDGGCCGED4BD8EC=6C9CFGGCDDFF95EDGGE>C<BDB@FFFFF:B=<FE=D4)/8)1:AA?<FFFGBB)*)*,2C?778>C<>BDE((-?26A?FFF;0::<519*4>BFF)*1)-))))-52087<C@5)0))5:
@M02542:52:000000000-J9N43:1:1101:12293:1945 2:N:0:GTGAAA
GTAGTCCACGCCGTAAACGGTGGGAACTAGGTGTTGGCGACATTCCACGTCGTCGGTGCCGCAGCTAACGCATTAAGTTCCCCGCCTGGGGAGTACGGCCGCAAGGCTAAAACTCAAAGGAATTGACGGGGGCCCGCACAAGCAGCGGAGCATGTGGCTTACTTCGACGCAACGTCAAGAACCTTACCAAGGCTTGACATACACCGGAAAGCATTAGAGGTAGTGCGCCCCCTGCTGTCGTGGTACAGGTGGTGCATGACTGTGTGCAGCTCGG
+
FGFFFFGGGGGFG8,FFFGGEGGGG@CGE<FFGGGGFCGE@+@EGFFFC=FF>DGGGGGGEGD@CFD9=:FFC@FDFFFGFFFFECGFGGG+BCDDCD+@=77:@DF:CCABFG6FCCF:>FFCFGGG7*=EGC@C:*=*=8;B:C:7**2:<9CCDDFF@+2:<***.017)),)08**7(5**0+9CF>F)(0.:2*677<4)7B5:CB<:+3*.*0.)**125,9(,41()((.:)**(*1)-)/(-9)4(2246)))).-**14//))))
@M02542:52:000000000-J9N43:1:1101:16532:1957 1:N:0:GTGAAA
GTAGTCCACGCCGTAAACGATGTCTACTAGCTGTTCGTGGTCTTGTACTGTGAGTAGCGCAGCTAACGCACTAAGTAGACCGCCTGGGGAGTACGGTCGCAGGATTAAAACTCAAATGAATTGACGGGGGCCCGCACAAGCGGTGGAGCATGTAGTTTAATTCGAAGCAACGCGAAGAACCTTACCTGGCCTTGACATGCTGAGAACTTTCCAGAGATGGATTGGTGCCTTCGGGAACTCAGACACAGGTGCTGCATGGCTGTCGTCAGCTCGT
+
GGGGGGGGGGGGGGGGGGGGGGGGGGGGGGGGGGGGGGGGGGGGGGGGGGGGGGGGGGGGGGGGGFFFGGGGGGGGGGGGGGGGGGGGGGGGGGGGGGGGGGGGGGGGGAFGGGGGGGGGGGGGGGGGGGGGGGGGGGGGGGEFGGGGGGGGGGGGGGGFGGGGGGGGGGGCEEGGGEFGGGGGGFFGGGGGGFGGGGGGFFFGGGFC>EGGGGGGCFFFFFECGGFGGGBFFEGFBFCCFFGBFFFCFGGFFAB>AFF?CCFFF?66:B<FF.
@M02542:52:000000000-J9N43:1:1101:14945:1974 2:N:0:GTGAAA
GTAGTCCACGCCGTAAACGATGAATGCCAGCCGTTAGTGGGTTTACTCACTAGTGGCGCAGCTAACGCTTTAAGCATTCCGCCTGGGGAGTACGGTCGCAAGATTAAAACTCAAAGGAATTGACGGGGGCCCGCACAAGCGGTGGAGCATGTGGTTTAATTCGACGCAACGCGCAGAATCTTACCAGCCCTTGACATGTCCAGGAACGGTCGCAGGGCTGTGACCCTCCCTTCGGAGCCTGGAACACCGGTGCTGACTGGCTGTCGTCCCGTCC
+
GGGFGGGGGGGGGGGGGGEEFDFFGGGFFFGCGGGGEC@<FBFFGGGCCFGGFGCGGGGG7FFGGGGGGCEFGFGG9,EF<:FEGFGG>C@FDBEFFGGGEGGGGGFGGGGGGDFGGFGGGGGGGEDEGED:7B*4;FFCEECEDGGGG,<:=C98=+;FFGGGGGG35:EC:<2B36*9=<1:>>F)>).)52@B<)1)*),7)088DD<>CEG)-*2(:FFBB0:F6((.(02(-(4**,27((.),,0.4)))()-4.403*>))))))))
@M02542:52:000000000-J9N43:1:1101:21714:1998 2:N:0:GTGAAA
GTAGTCCACGCCCTAAACGATGTCAACTAGTTGTCGGGTCTTCATTGACTTGGTAACGTAGCTAACGCGTGAAGTTGACCGCCTGGGGAGTACGGTCGCAAGATTAAAACTCAAAGGAATTGACGGGGACCCGCACAAGCGGTGGACGATGTGGATTAATTCGATGCAACGCGAAAAACCTTACCTACCCTGGACATGTATGGAACCCTGCTGCGAGTTGGGGGTGCCCGAAGGGGAGCCATAACACAGGTGCCGCATGGCTGTCGTCAGCCGG
+
GGEGFGGGGGGGGGGGGGGGFGGGGFGGGGGGGFGGDGFGGGGGGGGGGGGGFGGGGGGGGGGGGGGGGGCCFGGGFGGGGGGGGGGGGGGGGGG@FGGGGCFGGGG9FGGF9ECGGGGGGDG96CCEGFEGGGGGEGCC>CBEGD,=CCC:?96,AFG9BEGGCGDCFFEGFD;3>4=5A<6CCGFA4)9))(8?<2@2*<<FFF3CFD:78+857)*),53>>B?C?:629B:>99(99<C72-4818=640(72:FF?1((**00.)6)85
@M02542:52:000000000-J9N43:1:1101:15388:2001 2:N:0:GTGAAA
GTAGTCCACGCCCTAAACGATGTCAACTGGTTGTCGGGCCTTCATTGGCTTGGTAACGTAGCTAACGCGTGAAGTTGACCGCCTGGGGAGTACGGTCGCAAGATTAAAACTCAAAGGAATTGACGGGGACCCGCACAAGCGGTGGATGATGTGGATTAACTCGATGCAACGCGAAACACCTTACCTACCCTTGCACTGTACGGAACCCGCACGAGAGGGGGGGGGCCCCGAAAGGGAGCCGTAACCCACGTGACGCATGGCTGGCGCAGGTCCG
+
D:FEFGFGGGFCFGFGGCE@FDEE9CAFE,FFGC6@@@FE@EFFAFFGG8?>BFD9FEEA=79E,BFFG7=F<EGFFGGCEG>FGFBF7+@AE@:FFECEGE=<@,>=>FGGADCD?C,3,>;,0+5>>*@*3BCGG>F:?E*:B*,011=4,0>:C9C,4,/**;57A4:33CB:);)7@44*>C9?D>?F4(**-37<701C3<F5)),-*22)(*932B37(((9(49(27,1(36*)4*14).7(-)).((((,,((((-*)))).))/)
@M02542:52:000000000-J9N43:1:1101:18606:2027 1:N:0:GTGAAA
GTAGTCCACGCCGTAAACGGTGGGCACTAGGTGTTGGCGACATTCCACGTCGTCGGTGCCGCAGCTAACGCATTAAGTTCCCCGCCTGGGGAGTACGGCCGCAAGGCTAAAACTCAAAGGAATTGACGGGGGCCCGCACAAGCAGCGGAGCATGTGGCTTAATTCGACGCAACGCGAAGAACCTTACCAAGGCTTGACATACACCGGAAAGCATTAGAGATAGTGCCCCCCTTGTGGTCGGTGTACAGGTGGTGCATGGCTGTCGTCAGCTCGT
+
GGGGGGGGGGGGGGGGGGGGGGGG,CFGGGGFGGGGGGGGGGGGGGGGGGGGGGGGGGGGGGGGGGGGGGGGGGGGGGGGGGGGGGGGGGGGGGGGGGGGGGGGGGGGGGGGGGGGGGGGGGGGGGGGGGGGGGGGGGGGGGGGGGGGGGGGGGGGGGGGGGGGGGGGGGGGGGGGGGGGGGGGGGGGGGGGGGGDDGGGGFGGGGGGGCEGGGGGGGGGGGGGGGGGGGFFGGGFEGGGF>58?<?DFGC:EBFFFA:?CDF@G:3<FF<?E5
@M02542:52:000000000-J9N43:1:1101:22025:2078 2:N:0:GTGAAA
GTAGTCCACGCCCTAAACGATGTCAACTGGTTGTCGGGCCTTCATTGGCTTGGTAACGTAGCTAACGCGTGAAGTTGACCGCCTGGGGAGTACGGTCGCAAGATTAAAACTCAAAGGAATTGACGGGGACCCGCACAAGCGGTGGATGATGTGGATTAATTCGATGCAACGCGAAAAACCTTACCTAGCCTTGACATTTACGGAACCCTGCTGCGAGGGTGGGGTACCCGAAAGGGAGACGTTACCCAGGTGCGGCATGGCTTTCGTCGACTGG
+
GGGGGGGGGG7FGDF8EAFG8FEC9EF9CCCFGGFEDGGFGGGGGGGFGBFGCFGAFGFF@F<FGEE:CF:FFAFGGGG,+8@@FGGDCEFFGGGGCGGEGG8FFDFGGGGDFCEEFFCBFGGGGGGGG@5C@CGGGGGG*>*=E4,4>CFFFE9BEG:9AC5+++1286*>>D63)A5BF<BD7CF*07979)7@<)0:/:?>55>G@<1.3+*)-))-()554(.252((9>?B<6(/72*2().*(4)))((--,3(,(((2*87))))).
@M02542:52:000000000-J9N43:1:1101:15156:2088 2:N:0:GTGAAA
GTAGTCCACGCTGTAAACGTTGGGCGCTAGGTGTGGGGGGCCTCTCCGGTTCTCTGTGCCGCAGCTAACGCATTAAGCGCCCCGCCTGGGGAGTACGGCCGCAAGGCTAAAACTCAAAGGAATTGACGGGGGCCCGCACAAGCGGCGGAGCATGCGGATTAATTCGATGCAACGCGAAGAACCTTACCTGGGTTTGACATGGCCGCAAAACTGTCAGAGAGGGCAGGTCCTTCGTGGGCGGTCACATGTGGTGCATGGCTGTCGTCAGCTTGTG
+
GGGGGFFGGGGDFGEEFGG8BCEDDGGDGCGGGFGGGDGCEDGGGGGEG::CFGGGGGGFEGGGGGGGGGGGGGFGGGGGG@F@FGGGGG>FE<FGGGCCC7=*:FGGGFFFFD9CFCF>66@FFGE:8858E:EGE*1*;:F?8DCCE5CEC:C>EC7C?GF?<5:CFEGF)7;EF)756::*:*<?*/5<535>A<BA43<6<)58)0(5CED*.*0(-57726>C?<)..<2436(9>(114))/64=539?F)0(.8172*10)/**.))
@M02542:52:000000000-J9N43:1:1101:23658:2103 1:N:0:GTGAAA
GTAGTCCACGCCGTAAACGGTGGGAACTAGGTGTTGGCGACATTCCACGTCGTCGGTGCCGCAGCTAACGCATTAAGTTCCCCGCCTGGGGAGTACGGCCGCAAGGCTAAAACTCAAAGGAATTGACGGGGGCCCGCACAAGCAGCGGAGCATGTGGCTTAATTCGACGCAACGCGAAGAACCTTACCAAGGCTTGACATACACCGGAAAGCATTAGAGATAGTGCCCCCCTTGTGGTCGGTGTACAGGTGGTGCATGGCTGTCGTCAGCTCGG
+
GGGGGGGGGGGGGGGGGGGGGGGGGGGGGGEFGGGGGGGGGGGGGGGGGGGGGGGGGGGGGGGGGGGGGGGGGGGGGGGGGGGGGGGGGGGGGGGGGGGGGGDGGGGGGGGGGGGGGGGGGGGGGGGGGGGGGGGGGEGGGGGGGGFGGGGGFGGGGGGGGGGGGGGGGGGGGGGGGGGGGFGGGGGGGGGGGGGGGGGGGFGGGGGGGGGGGGGGGFGGGGGGGGFGGGFFGGGFFGGGFFGFFFGGFGGBFFFBA>BFGGGFG?FFFF9?D)
@M02542:52:000000000-J9N43:1:1101:13348:2111 2:N:0:GTGAAA
GTAGTCCACGCCCTAAACGATGTCTACTAGTTGTCGGGTCTTAATTGACTTGGTAACGCAGCTAACGCGTGAAGTAGACCGCCTGGGGAGTACGGTCGCAAGATTAAAACTCCAAGGAATTGACGGGGACCCGAACAAGCGGTGGATGATGGTGATTAATTCGATGCAACGCGAAAAACCCTACCTACCCTTGACATTTCAGGAACCCTGCTGGGAGGTGGGGGTTCCCTAAAGAGCACCTGAACACAGGTGTTGCAGTGCTGTCTGCAGCTCG
+
CGG9FD@C,8+D@@<<EF@FFGFGGGGFAE,CF<9@F76F,E,FFA,FF,6<AFEE@FFD+@,<?FF=BFGECEFFF@F?FEEGGC=@F:CA;?FEFC@7CFCDA;F,FFGG888BC8D:?:A=03=7:++6434C*@,D>B4*>7>C,222,5,6,;8BF9FGF:EF8)*28CBB3AD:)/.;<=@;54=)02)92)/66)4C:4>*.03?FDC>:7D:,73:;((*)))(.1-4(31*2557:4:>((*/)4,)4).5).).*2**/0))0)
@M02542:52:000000000-J9N43:1:1101:12614:2147 1:N:0:GTGAAA
GTAGTCCATGCCGTAAACGATGAGTGTCCGCCCTTGGTCTACGCGGATCAGGGGCCCAGCTAACGCGTGAAACACTCCGCCTGGGGAGTACGGTCGCAAGATTAAAACTCAAATGAATTGACGGGGGCCCGCACAAGCGGTGGAGCATGTGGTTTAATTCGACGCAACGCGAAGAACCTTACCTACTCTTGACATCTACGGAAGACTGCAGAGATGCGGTTGTGCCTTCGGGAACCGTAAGACAGGTGCTGCATGGCTGTCGTCAGCTCGTGTT
+
GGGGGGGGGGGGG;CFGGGGGGGGGGGGGGGGGGGGGGGGGGGGGGGGGGGGGGGGGGGGGGGGGGGGGGGGGGGGGGGGGGGGGGGGGGGGGGGGGGGGGGGAFGGGGGGGGGGGGGGGGGGGGGGGCGGGEGGGFGGGFDG>FGGGGGGGGFFGGGGGFCGGDGGGGGGCEEEGFGGGGGGGGGGGGGFGGGGGGCGGGFGGGGGGGGGGGGGGGGGGEEGGGGGGGGFFGGC>EGGC>**.)4F<FFGFFFFFBBF?F390*34<??9FF4
@M02542:52:000000000-J9N43:1:1101:9729:2159 2:N:0:GTGAAA
GTAGTCCACGCCGTAAACGATGTCTACTAGCTGTTCGTGTCCTTGTGATGTGAGTAGCGCAGCTAACGCACTAAGTAGACCGCCTGGGGAGTACGGTCGCAAGATTAAAACTCAAATGAATTGACGGGGGCCCGCACAAGCGGGGGAGCATGTGGTTTAATTCGACGCAACGCGAAGAACCTTACCTACTCTTGACATCTACGGAAAACTGCAGAGCTGCGGTTGTGCCTTCGGGAACCGTAAGACAGGTGCTTAAGTGCTGTCGTCAGCCTGG
+
GGGGGGGGGGGGEFFGGGGGGFFCGGGGGGGGGGGGGGGGGGGGGGGGGGGFGGGGGGGGGDEGGGGGGGGGGGGGGGGGGGGGDFGGGGEFGGGGGGDCEGGDFGGGGGGGGGGGGGGGGECFGGGGGGG>EGG>5FGEEGG**5:==FGF<79;8AFGFGFGGDEDEEGC7),)7>FFF?FGGGGFGF?=BFFFF27<B5(9@>);?442C6+),**44))80:BG)6:)8@F64:<D505*-,24())).)-)-6.56A<,**0))))).)
@M02542:52:000000000-J9N43:1:1101:13492:2202 1:N:0:GTGAAA
TAGTCCACGCCGTAAACGATGTCTACTAGCTGTTCGTGTCCTTGTGATGTGAGTAGCGCAGCTAACGCACTAAGTAGACCGCCTGGGGAGTACGGTCGCAAGATTAAAACTCAAATGAATTGACGGGGGCCCGCACAAGCGGTGGAGCATGTGGTTTAATTCGACGCAACGCGAAGGACCTTACCTACTCTTGACATCTACGGAAGACTGCAGAGATGCGGTTGTGCCTTCGGGAACCGTAAGACAGGTGCTGCATGGCTGTCGTCAGCTCGTG
+
GGGGGGGGG7FEGGGGGGGFGGGGCEGGGGGGGGGGGGGGGGFGGGGGGG<CFFGDFGGGEDGGGGGGGGGGGFGFGFGDFGGCDFFGCCFFF7@FEEEGGGGGGGGGGGGGGGG9DFDFG@FG7FECGCFECGGGGG7<:*=FEEF7FFGGFF:FGGGGGGFGGGCEGGDGGGGGDCGCFGCCFFFC+:CFCCF9FG??C:5;CDFFFGFFE+*;C7+1>CEGGGGGD>?7DCD>>FGG@)1<?:GGFFGBFF7AFFBFG7D5C2:(444BB7
@M02542:52:000000000-J9N43:1:1101:16816:2218 2:N:0:GTGAAA
GTAGTCCACGCCCTAAACGATGTCAACTAGTTGTTGGGGATTCATTTCCTTAGTAACGTAGCTAACGCGTGAAGTTGACTGCCTGGGGAGTACGGTCGCAAGATTAAAACTCAAAGGAATTGACGGGGACCCGCACAAGCGGTGGATGATGTGGATTAATTCGATGCAACGCGAAAAACCTTACCTACCCTTGACATGGACGGAACCCTGGTGGGAGCTAGGGGTGCCCGAAAGATAACCGTCCCCCAGGTTCCTCATGGCTGTCGTCAGCTTG
+
EG7CGGGCGGGDCC,;@FEBDGGGFFFGGGFFGGGGGDGGCEGCGGGGGGGGGGFGGGGFGGFFGFEGGGCCDGEGFG<,C8FCDBFE?CFFFGGGGGGGGGFGFGFFFGGGGGCGGGG:E@3DDGGEG@>CGGGCCFFDCEGGG*,4D,:C:FGGDEGGFGCEF7EGFFGGDG;BEF>>;<BC47C;C:A)))2+6,77721*7>F?>*::GDGF0192<F4<?FF*4:>>(81)-42093*),,(830<*)(.))66<?1(.2C07).)**)
@M02542:52:000000000-J9N43:1:1101:24090:2248 1:N:0:GTGAAA
GTAGTCCATGCCGTAAACGATGAGTGTTCGCCCTTGGTCTACGCGGATCAGGGGCCCAGCTAACGCGTGAAACACTCCGCCTGGGGAGTACGGTCGCAAGATTAAAACTCAAAGGAATTGACGGGGACCCGCACAAGCGGTGGATGATGTGGATTAATTCGATGCAACGCGAAAAACCTTACCTACCCTTGACATGTACGGAACCCTGCCGAGAGGTGGGGGTGCCCGAAAGGGAGCCGTAACACAGGTGCTGCATGGCTGTCGTCAGCTCGTG
+
GGGGGGGGGGGGGGGGGGGGGGGGGGEFG,::FEFGGGGGGGGGGGGGGGGGDGGGGGGGGGGGGGGGGGCGGGGCFFGG:FFGFGGC4BFGGGGGGGGGGGGGGGGGGGGGG<DFGFGFCCGDEDCFEEGGGGGGGGGGGEGFCF@;A;FFG@FFGGGGGGGFGGGGGEEEGGGGGGGGGFFEGGFGDFFGF?FGGGGGCBGGGGGGGGGE8:EGCFFEEGGG5EFGC5>EGGG:@ECCDBDDFBGGFFFA4<BB<8:?D7C)7:???FFFF)
@M02542:52:000000000-J9N43:1:1101:16211:2257 2:N:0:GTGAAA
GTAGTCCACGCTGTAAACGATGAGTGCTAGTTGTCGGCAGGCATGCCTGTCGGTGACGCAGCTAACGCATTAAGCACTCCGCCTGGGGAGTACGGTCGCAAGATTAAAACTCAAAGGAATTGACGGGGGCCCGCACAAGCGGTGGAGCATGTGGTTTAATTCGAAGCAACGCGCAGAACCTTACCACCTTTTGACATGCCCGGACCGCCGGAGAGATGCGGCTTTCCCTTCGGGGCCTGGGAAACAGGTGTGTCCAGGCTGTGGCCAGCGCGTG
+
GGGGGGGGGGGGGGGGGGGGDGGFFGGGGGGGGGGGDEGCFG?FDGGGGGGGGGGGGGGGGGGGGGGGGGGGGGGGGGGGEGGGGGGGGGGGGGGGGGGGGGGGGGGGGGGF:BFEGGGGGCFGGGGGGGGEGD*CEFC=E5*BEF5EFFGGGGCF6BF?A?F7CCGGFFDD)795>4.>5<?FGGG>9FB?=(9*5>4,<(2>35)/<)(-**;5):>6477B>)6D<)(,(.7(4:6DD(**(((7)(*0.).).(((,45(**0))))0)0
@M02542:52:000000000-J9N43:1:1101:8383:2261 1:N:0:GTGAAA
GTAGTCCACGCCGTAAACGATGTCTACTAGCTGTTCGTGTCCTTGTGATGTGAGTAGCGCAGCTAACGCACTAAGTTGACCGCCTGGGGAGTACGGCCGCAAGATTAAAACTCAAATGAATTGACGGGGGCCCGCACAAGCGGTGGAGCATGTGGTTTAATTCGACGCAACGCGAAGAACCTTACCTACTCTTGACATCTACGGAAGACTGCAGAGATGCGGTTGTGCCTTCGGGAACCGTAAGACAGGTGCTGCATGGCTGTCGTTAGCTCGT
+
GGGFEGGGGGGGGGDGGFGFGGGGGGFGGGGGGGGGGGGGGGGGGGGFGGGGGGGGGGGGGGGGGGGGGGGDFGGGGGGGGGGGGGGGGGGGGGGGGGGGGGGGGGGGGGGGDDFGGGGGGGFGCGGGGCDEGG7BFGCFGGGGGGCFFGGGGFGGGGGGGGGGGG>EGGGGGG>EE8ECGGGGGGGGGGGGGGGGGG?FGFGGEGGFGGGGGGFGGFGGCGGGGEGGGGFFGCGFFGFD>@GFF3+08FD:F4>54:??FD5=<((3:9297)
@M02542:52:000000000-J9N43:1:1101:23372:2269 2:N:0:GTGAAA
TAGTCCACGCCGTAAACGATGTCTACTAGCTGTTCGTGTCCTTGTGATGTGAGTAGCGCAGCTAACGCACTAAGTAGACCGCCTGGGGAGTACGGTCGCAAGATTAAAACTCAAATGAATTGACGGGGGCCCGCACAAGCGGTGGAGCATGTGGTTTAATTCGACGCAACGCGAAGAACCTTACCTACTCTTGACATCTACGGAAGACTGCAGAGATGCGGTTGTGCCTTCGGGAACCGTAAGACAGGTGCAGCCTGGCTGTCGTCAGCTCGTG
+
GGGGGGGGGGGGGGGGGGGGGGGGGGGGGGGGGGGGGGGGGGGGGGGGGGGGGGGGGFGGGGGGGGGGGGGGGFGGGFGGGGGGGGGGGGGGGGGGGGGGGGGGGGGGGGGGGGDGGGGGGGGGGGEDGGGGGGGGGFGCEGB8EFEFGGGGGGFGGGGGFGGFEGEC>EGGFG>EEFF>FF?DFGFFFFFF6AFFA>6AFFFGFD@CFC0<8E8><7C>()0<??):<<>6<D9>FFFD387:?7?FB?F)).(((-2:,.419*07?*)8))
@M02542:52:000000000-J9N43:1:1101:12945:2273 2:N:0:GTGAAA
GTAGTCCACGCCGTAAACGATGAATGTTAGCCGTCGGGCAGTATACTGTTCGGTGGCGCAGCTAACGCATTAAACATTCCGCCTGGGGAGTACGGTCGCAAGATTAAAACTCAAAGGAATTGAAGGGGGCCCGCACAAGCGGTGGAGCATGTGGTTTAATTCGAAGCAACGCGCCGAACCTTACCAGCCCTTGACATGCCAAGTTCGATACAGAGATGTAGTTTTTCCTTCGGGGACTTGGCCACAGGGGCCGCATGGCTGTCGTCAGCTCGTG
+
GGGGGGGGFGGGGGGGGGGGGGGGGGGGGGFDFEEFGFGGGGGGGGGGCFFEGC?FGGGEDGGGG@EGGGFGGFGGGGGGGGGGGGFEGEFEFGCFGEF@CBFFGGFCFGDDFCCEGFFGGC;,=,>CE7C8BEEEEGGGGG81=C8CFGG?9<=>*>+=AEFFFCEGFF=C))(.7:7>5</9CDC5555?44?F2)?:?03*@4)*/*-)+++.->C<<7FBB(5*)).-2>>01<7CD(*78((7((0),-(4:0(((.4(9*0.)*0)..
@M02542:52:000000000-J9N43:1:1101:12176:2297 2:N:0:GTGAAA
GTAGTCCACGCTGTAAACGTTGGGCGCTAGGTGTGGGCGACATTCCACGTTGTCCGTGCCGTAGCTAGCGCATTAAGCGCCCCGCCTGGGGAGTACGGCCGCAAGGCTAAAACTCAAAGGAATTGACGGGGGCCCGCACAAGCGGCGGAGCATGTGGATTAATTCGATGCAACGCGAAGAACCCTACCTGGGCTTGACATGCGCCAGACATACCCAGAGATGGGGCTTCCCTGGTGGTTGGTTGACCGGTGGTGCATGGCTGTCGTCCGGCCGG
+
GGGFFGGGGGDGGGGGGGGGCGGDGGGDGGGGGGGGGGGGGGGGGGGGGGGGGGGGGGCDFGGDGGGGGGGCECEFCDFECCFCGGFFGGDDEGGGDGGGGGD7FFGGFFEGGGGGFGC7EGGGFFEEGGGEGG78CFGCCFC*CGEDECCGGGC?C72<6CFGGGGCFBGG?D>:>55B:3>377F74?>F5.7>:?7-*,157@3879:)<8F68*71:FFF??(924(<))..21:D),/*()))-455,3)5:4:(((,.//)))).)7)
@M02542:52:000000000-J9N43:1:1101:20486:2298 2:N:0:GTGAAA
GTAGTCCACGCCGTAAACGATGTCTACTAGCTGTTCGTGTCCTTGTGATGTGAGTAGCGCAGCTAACGCACTAAGTAGACCGCCTGGGGAGTACGGTCGCAAGATTAAAACTCAAATGAATTGACGGGGGCCCGCACAAGCGGTGGAGCATGTGGTTTAATTCGACGCAACGCGAAGAACCTTACCTACTCTTGACATCTACGGAAGACTGCAGAGATGCGGTTGTGCCTTCGGGAACCGTAAGACAGGTGCTGCATGGCTGTCGTCAGCTCGG
+
GGGFFGGGGGGGGGGGGGGGGGGGGGGGGGGGGGGGGGGGGGGGGGGGGGGGGGGGGGGGGGGGGGGGGGGGGGGGGGGFGGGGGGGFGGGGGGGGGGGGGGGGGDGGGGGGGGGGGGGGGGGGFGGGGGEBCEGEGGGGFGGGGGGGGCGFFGGGGGGGFFF5CGGDFEGGFGBFFDFFFBFGGGGFGFFFFBFFFFFFFDBDDF:C?730F<97:C*)4<:B>BBGB<:82>>9BBFD50976???<B)05AFF>A??((3)/10>:4*/.)
@M02542:52:000000000-J9N43:1:1101:15234:2318 1:N:0:GTGAAA
GTAGTCCACGCCCTAAACGATGTCAACTAGTTGTTGGGGATTCATTTCCTTAGTAACGTAGCTAACGCGTGAAGTTGACCGCCTGGGGAGTACGGTCGCAAGATTAAAACTCAAAGGAATTGACGGGGACCCGCACAAGCGGTGGATGATGTGGATTAATTCGATGCAACGCGAAAAACCTTACCTACCCTTGACATGGACGGAACCCTGGTGAGAGCTAGGGGTGCTCGAAAGAGAACCGTCGCACAGGTGCTGCATGGCTGTCGTCAGCTCG
+
GFFFGFGGFGGGGG,FFFGCFGGGGGGGFDEGFGGGGDEGGGGGGGGGGGGGGGAFGGGFCFGGGGGGG>FG7FGGGGGFBFGFBDFGGGGGGGGGGGGDGGGGGFGGFF<FCGGFCEGFDCGGGDBFGGGGDGGGGGGGGG:FGGGFGFCFFG,?<FCCF9FFCGGGG?C7BCEBEGGGGGGGCFGFGGGGGFFGGEFDE5=5EG58FGGFGGGGGF:ACEEGEGCFGGFFCECFFGFFED3159GDFGF??AA7:94:G7DFD?1::2,990
@M02542:52:000000000-J9N43:1:1101:9545:2339 2:N:0:GTGAAA
GTAGTCCACGCCGTAAACGATGTCTACTAGCTGTTCGTGTCCTTGTGATGTGAGTAGCGCAGCTAACGCACTAAGTAGACCGCCTGGGGAGTTCGGTCGCAAGATTAAAACTCAAATGAATTGACGGGGGCGCGCACAAGCGGGGGCGCATGTGGTTTAATTCGACGCAACGCGAAGAACCTTACCTACTCTTGACATCTACGGAAGACTGCAGAGATGCGGTTGTGCCTTCGGGACCTCTAAGAACTGTTCTGCATGGCTGGCGTCAGCCCGG
+
GGCEFGGGGGGGDGD@FE@FC8CFAFGGGGFGECEEFG,6CFCFCFGCCFGGFFFFFAC@7C7FB<BFGCFGGG,E,?FFFC:FEG7=E?=F,,B+CEGG=FEDGGGFF,@FF9@CCD>,@C,,=CD7>3@*4BC5*1,4;:C5*9*****2+<EC58<E69<::/:7)7:)3)(0<)?F<?7*6>+*9*)*8<*06:=)6)(/)8)20*)8EF+5(:DA6>7)3,(?).5,(.,2(4(*24*2))(*))*/).)4>4((.3(()*0)0)).0)
@M02542:52:000000000-J9N43:1:1101:19359:2366 2:N:0:GTGAAA
TAGTCCACGCCGTAAACGATGTCTACTAGCTGTTCGTGTCCTTGTGATGTGAGTAGCGCAGCTAACGCACTAAGTAGACCGCCTGGGGAGTACGGTCGCAAGATTAAAACTCAAATGAATTGACGGGGGCCCGCACAAGCGGTGGAGCATGTGGTTTAATTCGACGCAACGCGAAGAACCTTACCTACTCTTGACATCTACGGAAGACTGCAGAGATGCGGTTGTGCCTTCGGGGACCGTAAGACAGGTGCTGCATGGCTGGCGTCAGCCCGTG
+
GGGGGGFCEEGEEGEGGGFFEFFGGGGDGGGGGGGGGFGGGGFGGGGGGGGGGGGGFGGGDGGAEGGGGGGGFFGGEFGGGFG7BEFGGGGGG7CGGGEECFAAFCFFGGGGEFCFDGEGEF9FDCGE@*:CG5BEGGGGGGGGG4>EG9CGF7*8A6CFF73ACDCCFBCDB3>3>FFFFA**9>:66FBFF2)*6<9>6-6CE>)A?C?>:7*)50*7>EF>??-:2)4:?360>F;D*,**5(())()*))(.),((,,3(*/)8/)))0)
@M02542:52:000000000-J9N43:1:1101:13081:2424 1:N:0:GTGAAA
GTAGTCCACGCCGTAAACGATGAATGTTAGCCGTCGGGCAGTATACTGTTCGGTGGCGCAGCTAACGCATTAAACATTCCGCCTGGGGAGTACGGTCGCAAGATTAAAACTCAAAGGAATTGACGGGGGCCCGCACAAGCGGTGGAGCATGTGGTTTAATTCGAAGCAACGCGCAGAACCTTACCAGCCCTTGACATGCCAAGTTCGCTACAGAGATGTAGTTTTCCCTTCGGGGACTTGGACACAGGTGCTGCATGGCTGTCGTCAGCTCGTG
+
GGGGGGGGGGGGGGGGGGGGGGGGGGGGGGGGGGGGGGGGGGGGGGGGGGGGGGCGGGGGGGGGGGGGGGGGGGGGGGGGGGGGGGGGFEEFGGGGGGGGGGGGGGGGGGGGGGGGGGGGGGGGGGGGGDGGGGGGGGGGGGGGGGGGGGGGGGEFGGGGGGFFGGGCFGGGGGGGGGGGGGGGGGGGGGGGGGGGGGGGGFGGGGGGGGGGGGGCCF9EFFGGGGGGGGFFGGG3@FFFFFGBFFGFFCFA*<?FFFFFGFGFGFFFB<?FD5
@M02542:52:000000000-J9N43:1:1101:9531:2447 2:N:0:GTGAAA
GTAGTCCACGCCGTAAACGATGTCTACTAGCTGTTCGCGTCCTTGTGATGTGAGTAGCGCAGATAACGCACTAAGTAGACCGCCTGGGGCGTACGGTCGCAAGATTAAAACTCAAATGAATTGACGGGGGCCCGCACAATCGGTGGAGCATGTGGGTTAATGCGACGCAACGCGAAGAACCATATCTACGCTTGTCTTCTACCGAATACTGCAGCGATCTGGTTGTGCATGCGTGAACCATAAGGCAGGTGCTGCATGGTTGACGTCAGCTCTT
+
GG9<66<EDFG,+@@,CFCEGD@EFFE@9@6C<E,68+6@:@FCFFGC,FGA<F,,6E@B7C+C<5FCF:F7F<<F9,BFFDGDEC+BF+F@@FGDFB7>:+=79F<BC,E,@A,>@,,,>,3,=B:*C<8*:CGG*<F+>C83*:=CF:<:=2?*3B<?F:+**/:)..19753))0).)(/**:9=*)).71)/)./4@B)9)))2/*).<++0(**(-*/*-3(:))))(.-((4,*2)0*),(),()/)))(6<264(()/1)05)/9**
@M02542:52:000000000-J9N43:1:1101:16782:2463 1:N:0:GTGAAA
GTAGTCCACGCTGTAAACGTTGGGCGCTAGGTGTGGGGGGCCTCTCCGGTTCTCTGTGCCGCAGCTAACGCATTAAGCGCCCCGCCTGGGGAGTACGGCCGCAAGGCTAAAACTCAAAGGAATTGACGGGGGCCCGCACAAGCGGCGGAGCATGCGGATTAAATCGATGCAACGCGAAGAACCTTACCTGGGTTTGACATGGCCGCAAAACTGTCAGAGATGGCAGGTCCTTCGGGGGCGGTCACAGGTGGTGCATGGCTGTCGTCAGCTCGGG
+
GGFGGEDFEDD;FFGFFFCF<C8FFC7CFEGFFEFEGGEF=F@BFDFGG:F+BDCDFGGFDDFGEBF9>FEE@:DFGGGD><FECEFFGGG:CFGGD<FCFEFEGF::C8<9CFC7:+0:8CFGC7<CE>E8C*:C8*?>CCE8CC8>GGD*AE88C**2A9+<0A6;C*<++*:E*:*8@8C@<CF8FFGGC=EE:FGGG?5+:CGCDGC?FGCDFFFFGC6*;*952>4?>5CB3C5DDDG?)6F<96*4)6:A272<DDD)/4((4.8>3)
@M02542:52:000000000-J9N43:1:1101:19679:2467 1:N:0:GTGAAA
GTAGTCCACGCCCTAAACGATGTCAACTAGTTGTTGGGGATTCATTTCCTTAGTAACGTAGCTAACGCGTGAAGTTTACCGCCTGGGGAGTACGGTCGCAAGATTAAAACTCAAAGGAATTGACGGGGACCCGCACGAGCGGTGGATGATGTGGATTAATTCGATGCAACGCAAAAAACCTTACCTACCCTTGACATGGACGGAAGGCCGCTGAGAGGTGGTCGTGCTCGAAAGAGAACCGTCGCACAGGTGCTGCATGGCTGTCGTCAGCTCG
+
GGDFGGGGGGGGGGFGGGGGGG,EFGGGGGGGGGGGGGGGGGGGGGGGGGGGGGGGGGGGGGGGGGGGGGGGGGGGGGGGGGGGGGGGFFGGGGGGGGGGGGGGGGGGGFGGGGGGGGGGGGGGGGGGGGGGGGGGGGGGGGGGG@FGGGGGGGGGGGGGGGGGFGGGGGGGGGGGGGGGGGGGGGGGGGGGGGGGGGGGGFGGGGGGGGGGGGGFGGGFGGGGGGGGGGFFCGFFFGFGFFGFFFG7FGG?FBBDFFF:<FGFFFFF0:B6<5
@M02542:52:000000000-J9N43:1:1101:22704:2479 1:N:0:GTGAAA
GTAGTCCACGCCCTAAACGATGTCAACTAGTTGTTGGGGATTCATTTCCTTAGTAACGTAGCTAACGCGTGAAGTTGACCGCCTGGGGAGTACGGTCGCAAGATTAAAACTCAAAGGAATTGACGGGGACCCGCACAAGCGGTGGATGATGTGGATTAATTCGATGCAACGCGAAAAACCTTACCTACCCTTGACATGGACGGAACCCTGGTGAGAGCTAGGGGTGCTCGAAAGAGAACCGTCGCACAGGTGCTGCATGGCTGTCGTCAGCTCG
+
GGGGGGGGGGGGGGFEFGGGGGGGGGGGGGGGGFFGFGGGGGGGGGGGGGGGGGGGGGGGGGGGGGGGGGGGGGGGGGGGGGGGGGGGGGGGGGGGGGGGGGGGGGGGGGGGGGGGGGGGGGGGGGGGGGGGGGGGGGGGGGFFGGGGGGGGGGGGGGGGGGG9CFGGGGGGGGGGGGDGGGGGGGGGGGGGGGGGGGGGGEGEGGGGFGGGGGGGGGGGGGGGGGGGGGF5<EGFFGGGFFGF@>GGFGG:FF9?BFA?GG78228:?B?46)
@M02542:52:000000000-J9N43:1:1101:22503:2480 2:N:0:GTGAAA
GTAGTCCACGCCCTAAACGATGTCAACTGGTTGTTCGGGATAGCTATCCTGAGTAACGAAGCTAACGCGTGAAGTTGACCGCCTGGGGAGTACGGTCGCAAGATTAAAACTTAAAGGAATTGACGGGGACCCGCACAAGCGGTGGATGATGTGGATTAATTCGATGCTACGCGAAAAACCTTACCTACCCTTGACATGGTCGGCACCTGGCTGCGAGGCTGGGGTGCTTGCAAGTGAGCCGGCACACAGGTGCCGCATGGCTGTAGTCAGCTCG
+
GGGGFGGGGGGGGGGGGGGGGDEA,EGGGGGFFGGGGGGFGFGGGDFGGGGC?FGGDFEE>:FDGGGGGEGGGGGGGGGFFE:=FFCGEGGGGGGGGGGGEGGFFFFGFFGFC,8BDGFGGGGGDEGGGGGGEEDGCFFGGGEDE4><FFF@F7<FGGDGFCCE77*:BACD)).8:4:>A<AGDGG?<76..))*.4?AF9B)<B>GF4(38**.4D3(2:D>>BFC).246=)56).5C())-,(),2/))((-(4?FFBB1:*08?6)*)0
@M02542:52:000000000-J9N43:1:1101:12025:2493 2:N:0:GTGAAA
GTAGTCCACGCCGTAAACGATGTCTACTAGCTGTTCGTGTCCTTGTGATGTGAGTAGCGCAGCTAACGCACTAAGTAGACCGCCTGGGGAGTACGGTCGCAAGATTAAAACTCAAATGAATTGACGGGGGCCCGCACAAGCGGTGGAGCATGTGGTTTAATTCGACGCAACGCGAAGAACCTTACCTACTCTTGACATCTACGGAAGGCTGCAGAGCTGCGGTTGTGCCTTCGGGCACCGTAAGACGGGTGCTGCTTGGCTGTCGTCATCTCGG
+
FFGGFFGFEEEDFFGGGGGGFGGGGGGGGGGFEGFGGFFFFFEFGGGFGGGFFGGGGGGCF@FGGGGGGGGFEFGGGF<AFFGGGGGCGGGGGGGGGDBFGGGF@FF9DFFDF9=FGFFGF;F9=8EEGDDE8CEGGGCGFGG=1)*/CFF9CCGGGGGGCE97FG5DDBGDEDFDB@FFFBFFF<<F<FF8?<6?><6>F9:DF@DGFGFBGGC5(**,23>5(4(:)6<2?DB0966C<?*7)5-79;))-)3)))((((4.*1)))***0)
@M02542:52:000000000-J9N43:1:1101:17234:2505 2:N:0:GTGAAA
GTAGTCCACGCTGTAAACGTTGGGCGCTAGGTGTGGGGGGCCTCTCCGGTTCTCTGTGCCGCAGCTAACGCATTAAGCGCCCCGCCTGGGGAGTACGGCCGCAAGGCTAAAACTCAAAGGAATTGACGGGGGCCCGCACAAGCGGCGGAGCATGCGGATTAATTCGATGCAACGCGAAGAACCTTACCTGGGGTTGACATCACTCGAAAACTCGCAGAGATGCGGGGTCCTTCGGGGCGGGTGACGGGTGGTGCATGGCTGTCGTCAGCGCGTG
+
GGGGGGFGGGGGGG9EFGGGFGGGGGGGGGGGGGGGGGGDEGDFGGGGGCFGFFFFG9FGGGGGGGGGGEEE7CFGGGGGGGGGGGGGGGGGGGGGGGCGCGCDGFFGGG<E?C@:9@FEFGFFGGCE5C58CECCG5CEFFG8E3*58C5:CFFC5*9*6CF?FG7CFFGGF3-))<75?:FFGGGFC=77)45>(4*4*.4*7)8F@DF0085)4/*.6/*)411948A24.49>B(771)75(()41@3()4<)44(((.4C3.<F))0))
@M02542:52:000000000-J9N43:1:1101:18899:2520 2:N:0:GTGAAA
GTCGTCCACGCCGTCAACGATGTCTACTAGCTGTTCGTGGTCTTGTACTGTGAGTAGCGCCGCTAACGCACTAAGTAGACAGCGTGGGGAGTTCGGACGGAAGAGTAAAACTCCAATGAATAGACGAGGGCCCGCACAAGCGGTGGAGAATGTGGTTTAATTCGACGCAACGCGGAGAACCTACCCTACTCGTGACAGCTAGCGTATATTGGAAAGATACGATTGAGCCTCGGGGAAGGCTAGGACAGATGCTGGATGGCGGTCGTCAGCTCGG
+
<CCFF,8F<B6F:6+B,98D<C6,9@<@C9CCF@9,BF7@,6C,6,66C,9,,CC,6,=7+4++7+9@>C7F=E,,<F9?,=,+8=>ECCCF,,>@+@F++@CD,,CFF,,,,,,8+,,8,3@9+@*@E@5::>EE5*,;,**6*/6,,,0@99+**3;+11>*+2:):)*1))(07).6).)**107*96)8:F@<)82*47D737+**))3++).:76()0>0)-*(.(-,)(-((-/*)*2)33)(-98-)(4),-((,,,5))08)9?>8
@M02542:52:000000000-J9N43:1:1101:14625:2524 2:N:0:GTGAAA
GTAGTCCACGCCGTAAACGGTGGGAACTAGGTGTTGGCGACATTCCACGTCGTCGGTGCCGCAGCTAACGCATTAAGTTCCCCGCCTGGGGAGTACGGCCGCAAGGCTAAAACTCAAAGGAATTGACGTGGGCCCGCACAAGCAGCGGAGCATGTGGCTTAATTCGACGCAACGCGAAGAACCTTACCAAGGCCTGACCTACTCCGGGTAGCATTTGAGATAGTGCCCTCCTTGTGTTCGGTGTACCGGTGGTGCATGGCTGTCGTTCGCTCGG
+
GGGGGG9FFGEGEFGGG9FCCDCEDFGGGGGGGEGGGF7CFGGGGFEFGGGGG@:C@?FGGGGGGFF;FEEEGGEFGGGGGCF7CEGGF7::+@,C>>FEFGC@FC+3>:FFGG9>*,@,,@D7*>E<*>CEFFGGG7ECFGCCFG8:CC=*2A?C?EGF;CFF+8:*)0:55730))))9175>GFFGF4)0(97(574/8)9))<*)/-7FF?*)21(46792).>,3(.-=<2(()*9,19)))8(4)>21-)))...4()99)))..0.)
@M02542:52:000000000-J9N43:1:1101:16034:2526 2:N:0:GTGAAA
GTAGTCCACGCCCTAAACGATGTCAACTGGTTGTCGGGCCTTCATTGACTTGGTAACGTAGCTAACGCGTGAAGTTGACCGCCTGGGGAGTACGGTCGCAAGATTAAAACTCAAAGGAATTGACGGGGACCCGCACAAGCGGTGGATGATGTGGATTAATTTGATGCAACGCGAAAAACCTTACCTACCCTTGACATGTATGGAACCCTGCTGAGAGGTTGGGGTGCCCGAAAGGGAGCCATAACACAGGTGCTGCATGGCCGTCGTTCGCCCG
+
GGGGGGFGGGGGGGGGGGGGGGGGGGGGGGGGGGFGGCGGFGGGGGGGGGGGGGGGGGGGGGGGGGGGGFE@FGGGFGGGGGGG@FGGGGGFGDGGGEE+FEFDEFGGGGGGGGGGGGGGGCDFGGGGDFEEGGGGGGFGGG8C**<6CFFG7<;,CFFDFCCFG77;=AEGDD>FE8BBFFFGGGGFGFF?4AF=A>@DFAFDFF;EFD::@C575DF13<>EB0(9?6(7;5<1(-(**.9C?F?)(4*))-62()).,(,()).))).)8)
@M02542:52:000000000-J9N43:1:1101:21837:2535 2:N:0:GTGAAA
GTAGTCCACGCCGTAAACGATGTCTACTAGCTGTTCGTGTCCTTGTGATGTGAGTAGCGCAGCTAACGCACTAAGTAGACCGCCTGGGGAGTACGGTCGCAAGATTAAAACTCAAATGAATTGACGGGGGCCCGCACAAGCGGTGGAGCATGTGGTTTAATTCGACGCAACGCGAAGAACCTTACCTACTCTTGACATCTACGGAAGACTGCAGAGATGCAGTTGTGCCTTCGGGAACCGTAAGACCAGTTGTGGCTGGCCTTCTTAAGCCCGG
+
GGGGGGGGGGGGGGG:FGGGGGGGFGGAFGGGGGGGGGGGGFCFGGGGGGGGGGGGGGGGE@EGFFGGGGGGGGGFGFGF@FGFEFFGGGGGGF>CA>FGGGGFEFAFGGGGGGGGD99DEFFAFE8CB:C>E>:EEGGFCBE;8?CFDGGG9+CCGGGGFG7:C7C5AEG:5<0)55<>4:BGFGC?6?@@@AF?)-7<FFFG@55CFGB:F+3.(*2))9/=AFB*5.64?BBF9:6DC07*))().6**),(((-,2()).*2**1*))00
@M02542:52:000000000-J9N43:1:1101:17543:2556 2:N:0:GTGAAA
GTAGTCCATGCCGTAAACGATGAGTGTTCGCCCTTGGTCTACGCGGATCAGGGGCCCAGCTAACGCGTGAAACACTCCGCCTGGGGAGTACGGTCGCAAGACCGAAACTCAAAGGAATTGACGGGGGCCTGCACAAGCGGTGGAGCAGGTGGTTTAATTCGATACAACGCGCAAAACCTTACCAGCCCTTGACATATGAACAAGAAAAACTGTCCTTAACGGGATGGTACTTACTTTCATACAGGTGCTGCATGGCTGTCGTCAGCTCGTGTCG
+
GG9FGGGGGGGGGC:BFGGGGGGGGGGGGGGGGGGGGCFA@CFFGGEFFFC8@FEGGGFGGGGFEEGGGEGGGGGFGGGDGCFGGDGGGFGGDGGEGGGGGGFGG7FC,@9>F;6,+@DGCACCDG5<:CFC@EF:EGEGEEGCGGG*8C?C:::CCFGGFGFEEGFGF>E<559FF>F67:?FGGFEC47??9??>)9<4)(2<@@F)9:9:AC/4CFF?F>79B:C<:A)6=A25))**)**.4(65:?F)-:6((382:?FD0*07.7.)0
@M02542:52:000000000-J9N43:1:1101:18500:2569 1:N:0:GTGAAA
GTAGTCCACGCCCTAAACGATGTCCACTAGTTGTCGGGTCTTCATTGACTTGGTAACGTAGCTAACGCGTGAAGTTGACCGCCTGGGGAGTACGGTCGCAAGATTAAAACTCAAAGGAATTGACGGGGACCCGCACAAGCGGTGGATGATGTGGATTAATTCGATGCAACGCGAAAAACCTTACCTACCCTTGACATGTATGGAACCCTGCTGAGAGGTGGGGGTGCCCGAAAGGGAGCCATAACACAGGTGCTGCATGGCTGTCGTCAGCTCG
+
GGGGGGFGF;CFGCEFGFCGGCFF9ECFAFEGGGGEGEC7EEDEGFAF9C@FFGFFFGGGCEGFDGGGGCF@CFFFG<FGGGGEFGGGGGFGGGGFCFC>:F@FCCFGGGGD<,ADG<FC8BBFEEGGGGG>CEGGG@DF@:@>:F7?FE;@B;CC9FEF@FF<CGGFGG>EEGEEE=>;:CCGFGGGFF@FFE9C7EFGFFGGGGE8CEGFFFGGGG?CFGG5:ECEF5>5DGFFFE5D6@F>FF7C7CD:0.5<><9:C<CF7461:?F*:)
@M02542:52:000000000-J9N43:1:1101:22750:2573 2:N:0:GTGAAA
GTAGTCCATGCCGTAAACGATGAGTGTTCGCCCTTGGTCTACGCGGATCAGGGGCCCAGCTAACGCGTGAAACACTCCGCCTGGGGAGTACGGCCGCAAGACCGAAACTCAAAGGAATTGACGGGGGCCCGCACAAGCGGCGGAGCATGCGGATTAATTCGATGCAACGCGAAGAACCTTACCTGGGTTTGACATCCCCCGAAAACTCGCAGAGATGCGGGGTCCTTCGGGGCGGGTGACAGGTGGTGCCTGGCTCTCGTCAGCCCGTGTCGGG
+
GGGGEGGGGGGGEGGGGGDEFFGGFFGGGGGGGGGGFEFFFGGGGGEDFGGFGGGGGGCFGGGGGGCGFFGCGGGGGEFGG>GFGGCFGGGGGGGGGCGGFGGGGCFEFGD8=;@B3DF,9FEGGG5CEE=E***3*4*8C*8?EDC9:6=5:5/:FFCD>EFEC7FG>3*/3)(9>57?F3F*2970585*@<=/((),)(-)5?6+)/,4C***)21(,))039AF:1(40701,334*4**.,:;2(1=,(,)(44801:>**)))).)).
@M02542:52:000000000-J9N43:1:1101:13663:2597 1:N:0:GTGAAA
GTAGTCCACGCCGTAAACGATGAATGTTAGCCGTCGGCAAGTTTACTCGTCGGTGGCGCAGCTAACGCATTAAACATTCCGCCTGGGGAGTACGGTCGCAAGATTAAAACTCAAAGGAATTGACGGGGGCCCGCACAAGCGGTGGAGCATGTGGTTTAATTCGAAGCAACGCGCAGAACCTTACCAGCCCTTGACATGCCCGGACATCTGCAGAGATGCAGGGTTCCCTTCGGGGACCGGGACACAGGTGCTGCATGGCTGTCGTCAGCTCGTG
+
GGGGGGGGGGGGEGGGGFGEGFCFGGGGGGGFGGDFGGGGGGGGGGGGGGGGGG@FGGGGGGGGGGEDGFGGGGGGGGGGGGGGGGGGFECFGGGFGGGGGGGGGGGGGGGGCGGGGGGGFEGGGGGGGCCCBEGGGGFGGGBEGEFGFGGGFGFFGDFC@FF:CGGGCCGGGGG5EGGGGGGGGGGGCEGGFFGFG6CGGEGGGGGFGCCC8:/;<<EECFEEF5<C7FF>DEGEE5DGFEDBF?FGFC:<FF?A4:??DC47F?B?7:>@55
@M02542:52:000000000-J9N43:1:1101:21218:2605 2:N:0:GTGAAA
GTAGTCCACGCCCTAAACGATGTCAACTAGTTGTCGGGGAAGCAATTCCTTGGTAACGCAGCTAACGCGTGAAGTTGACCGCCTGGGGAGTACGGTCGCAAGATTAAAACTCAAAGGAATTGACGGGGACCCGCACAAGCGGTGGATGATGTGGATTAATTCGATGCAACGCGAAAAACCTTACCTACCCTTGACATGTCTGGAATCCTGCTGAACGGTGGGAGTTCCCGAAAGGGAACCGGAACACAGGTGCTGCATGGGTGTCGTCAGCCCG
+
GGFEFGFGGGGFGGGGGGGFGGGGFGGGGGGGGGGGGGGGGGGGGGGGGGGGGGFDGGGCFG8FGGG>EFEGGGGGFGGGGGGDFGGGGGGGGGGGGGGGGGFCFFGGGFGGFCGGGGGGGFGGGGGECF@GGGGGGGGGGGEEGGGG?CCFGGGGGGGGFG59CCCDFFEGFGF3>455FEFFFGGFG:FF@<FFA<9)=<?>F7?6873(<EG6,C9((8;DB():42436>:0(449C0CC6:1<4(90)2440)-((.(-**)07<4.7)
@M02542:52:000000000-J9N43:1:1101:17501:2638 2:N:0:GTGAAA
GTAGTCCACGCCGTCAACGATGTCTACTAGCTGTTCGTGTCCTTGTGATGTGAGTAGCGCAGCTAACGCACTAATTAGACCGCCTGGGGAGTACGGTCGCAAGATTAAAACTCAAATGAATCGACGGGGGCACGCACAGGCGGCGGAGCATGTGGTTTAATTCGACGCAACGCGAAGAACCTTACCTACTCTTGACATCTACGGAAAATTCCAGAGATGCACTCGTGCCTGCGGGACCCCTAACACAGTTGCTGCAGTGCTGTGTCCAGCCTGG
+
CF,CECFGGGGGCFCFG<FCFDFC9FFGEGEFDFGGG:7FEAC,,CF9EFGDEFFFEGCGEGD@EEGDGDG+AE,A?A<AFD7CEB7+@F>F8BFCE+=CFG7,CDFD<D@ECFF,9=FFD,@,+>@BEGC**>EGGG,:8::**9=5/1++3+<C*;FF*A+*37:C5@C))/2>>>4:)87C*2?@D69*/.*)-6*6*),*)7)***))332)4C7<<*9)(.(9().(4<071(-**(2*.50<5-**..).().))))(*2*09).))0
@M02542:52:000000000-J9N43:1:1101:21361:2641 1:N:0:GTGAAA
GTCGTCCACGCCCTAAACGATGCGAACTGGATGTTGGTCTCAACTCGGAGATCAGTGTCGAAGCTAACGCGTTAAGTTCGCCGCCTGGGGAGTATGGTCGCAAGACTGAAACTCAAAGGAATTGACGGGGGCCCGCACAAGCGGTGGAGTATGTGGTTTAATTCGATGCAACGCGAAGAACCTACCTACTCTTGACATCCACGGAATTCGGCAGAGATGCCTTAGTGCCTTCGGGAACCGTGAGACAGGTGCTGCATGGCTGTCGTCAGCTCGG
+
EG,@FEGGGGGFECFCFE:@F@BECECEE@8,EFGGF@EFFFGC9F@,CFGEGF@FFEGGFGCBEFD<C=@B7FGGEEGGDEGG7=DG7CFF:AF?FGDFCCFGGFDEG<>DFGGGG,DFFCFGGGGGDGDGBEFGCFEGFGGDFFDGGE7F<FCF<FCGFFFCFFFGEFFCG>CEEE5EF>FGG6@+ACFGGFGGFF07EFE5:C5<DCC=:CGFCC+<7CFF9CFGGGB?DEGE>59C5<DFFFGG@:C>?<2:42(07<<F7,4:1:9@5)
@M02542:52:000000000-J9N43:1:1101:16517:2648 1:N:0:GTGAAA
GTAGTCCACGCCCTAAACGATGTCCACTGGTTGTTGGGAGGGTTTCTTCTCAGTAACGTAGCTAACGCGTGAAGTTGACCGCCTGGGGAGTACGGCCGCAAGGTTGAAACTCAAAGGAATTGACGGGGACCCGCACAAGCGGTGGATGATGTGGTTTAATTCGGTGCAACGCGAAAAACCTTACCTACCCTTGACATGCCAGGAATCCTGCAGAGATGTGGGAGTGCTCGAAAGAGAACCTGGACACAGGTGCTGCATGGCCGTCGTCAGCTCG
+
GGGGGGFGCEEDCCFGGGGGGGGG,CFFFCEFGFDGGGFGGDFGEGGGGFGGFGGGGGFF,CFFEDGGGGDEGGGGGGGGGGGGGGDGGGGGGGCEGGDGEDFDD<<DFFGGGGGGGGGGG<FGGGGGGEEEEGEGDFFGG:CEED,3CC9CCFCCFGGGGFGGCEEC98518:8CGGGEE?+0@FGFFGGGGGGGGGGG9?FFGDFEGGGGFFGGGFA?EDGGEGGGGD2?DD4>FFCC>4/253CCFGD?FF22:4AFGGGBGFB41<B=?<
@M02542:52:000000000-J9N43:1:1101:19140:2666 2:N:0:GTGAAA
GTAGTCCACGCTGTAAACGATGAGTGCTAGTTGTCGGCAGGCATGCCTGTCGGTCACGCAGCTAACGCATTAAGCACTCCGCCTGGGGAGTACGGTCGCAAGATTAAAACTCAAAGGAATTGACGGGGGGCCGCACAAGCGGTGGAGCAGGTGGTGTAATTCGAAGCTAGGCACAGAACGTTACCACCTTTTGACACGCCTGGGCCGCCCCCAAACAAGCGGTTGCCCTTCAGGGGTGGGGACCTACGTTGTTCACGGCCGTCGCCGCGCTGGG
+
DFG,CE<E<CGECFA<C@@+B,C@C<,<E9EC9C,,6677C+,C<CFC,@F,+7,,,BF7++,,CE,4+++59?,9F<<4+4?++=FE+46E,F+?F6FG7@FC=F<9,>3,C8,@?8F8F9=EG6+:C*88:E888*2ACEG*/1ACG**:</**2+:+*3*+295*1*22*18F@?;)84577*<<5<FFF?F4),)-)(4/)0)2771(*;:)(**(,)08(4<<(.()-/4(((()1(/*()(0(.0.(-))(,((--1,)*.0))0)))
@M02542:52:000000000-J9N43:1:1101:23853:2689 2:N:0:GTGAAA
GTAGTCCACGCCGTAAACGATGTCTACTAGCTGTTCGTGTCCTTGTGATGTGAGTAGCGCAGCTAACGCACTAAGTAGACCGCCTGGGGAGTACGGTCGCAAGATTAAAACTCAAATGAATTGACGGGGGCCCGCCCAAGCGGTGGAGCATGTGGTTTAATTCGACGCAACGCGAAGAACCTTACCTACTCTTGACATCTACTGAAGACTGCAGAGATGCGGTTGTGCCTTCTGGAACCGTAAGACAGGTGCTGCATGGCTCTCGTCAGCCCCT
+
GGGGGGGGGGGGGGGGGGGGGGGGGGGGGFGGGGGGGGF@FFGFGGFGGGGGGGGGGGGGGGGGGGGGGGGGFGGGECFGGGGE:FGGGGGGGGGGGGGGEGGGFFGDGGGGFFFGGFFFFDGGGGGECGGG>EE*8FC5:>ECGG*:8FCGC+CCGECF6<>CGCCDFEGGFG(07>4478?FFFE?F?FFFFB?):FB=<)9=6*CFGB?G+07:2*.437>9B1CB4<4)9<<:?:CC:9/-43??F:)))),-4(((.,,9CD3))).))
@M02542:52:000000000-J9N43:1:1101:11822:2710 2:N:0:GTGAAA
GTAGTCCACGCCGTAAACGTTGGGAACTAGATGTGGGGGCCATTCCACGGCTTCCGTGTCGCAGCTAACGCATTAAGTTCCCCGCCTGGGGAGTACGGCCGCAAGGCTAAAACTCAAAGGAATTGACGGGGGCCCGCACAAGCGGCGGAGCATGCGGATTAATTCGATGCAACGCGAAGAACCTTACCAAGGCTTGACATATACGAGAACGGTCTAGAAATAGAGAAACCGTTGGAACCTTGTTAACAGGGGGGGCAAGGCTTGCGTTCGGTTG
+
GGGGFGGGGGGGGGGGGGGGFGFD6FGGFFAEFFGGGGEGGGGGGGFFGGGGGF=CEFFFGGGGGGGGGGGGGDEECFEB@FGGGGCFGGGCEFFFF>>CF@FCFGG7FFFGGCCF*@EBEEFG9;FDEGGGGG*::18CC>5*17:CECEGGGGGGG3EFGGGFFFFFFGG@D>FEB7>?:47*:69DF@@F?F:82FA746:))):>*,(**2*)*26)**9-)56,(--4>0))(-2*)2*)-66-23)(-(((((((,,,*)0)0)))).
@M02542:52:000000000-J9N43:1:1101:11568:2761 1:N:0:GTGAAA
GTAGTCCACGCCGTAAACGATGTCTACTAGCTGTTCGTGTCCTTGTGATGTGAGTAGCGCAGCTAACGCACTAAGTAGACCGCCTGGGGAGTACGGTCGCAAGATTAAAACTCAAATGAATTGACGGGGGCCCGCACAAGCGGTGGAGCATGTGGTTTAATTCGACGCAACGCGAAGAACCTTACCTACTCTTGACATCTACGGAAGACTGCAGAGATGCGGTTGTGCCTTCGGGAACCGTAAGACAGGTGCTGCATGGCTGTCGTCAGCTCGC
+
GGCGGGGGGGGGGGGGGGGGGGGGGGGGGGGGGGGGGGGGGGGGGGGGGGGGGGGGGGGGGGGGGGGGGGGGGGGGGGGGGGGGGGGGGGGGGGGGGGGGEGGGGGGGGGGGGGGGGGGGGGGGGGGEGGGGGGGGGGGGGGGGGGGGGGGGGGGGGGGGGGGGGGGGGGGGGGGGGGGGGGGGGGGGGFGGGGGGFGGGGFGG5DEGGGGGGGGGGGGGEEGGGGGGGGFFGGGEFGFGFFGBFFGGFGFBFB??BAFFGGGFGFFBB:<FB)
@M02542:52:000000000-J9N43:1:1101:18849:2766 1:N:0:GTGAAA
GTAGTCCACGCCGTAAACGGTGGGCACTAGGTGTTGGCGACATTCCACGTCGTCGGTGCCGCAGCTAACGCACTAAGTTCCCCGCCTGGGGAGTACGGCCGCAAGGCTAAAACTCAAAGGAATTGACGGGGGCCCGCACAAGCAGCGGAGCATGTGGCCTTATTCGACGCAACGCGAAGAACCTTACCAAGGCTTGACCTACACCGGAAAGCATTAGAGATAGTGCCCCCCCTGTGGTCTGTGTACACGTGGTAGATTGCTGTCGTCAACTCGT
+
FFFEFDFFGGGGG@FCGFGEFGG@,CFGGCFFGEGGGGGEGGEEFFGGCFFF:FEFGGGEFCF>EGGGFEGGCCGGGGFF9E@CCFGGG7F=:BEFGGDGE+F@:FGFGFGGDFGFCACFGGFG:>AFDGD7FF7**<<7CFGGC<<7**:8<C<++/*3+<+0+:<;:5E*85*:*2*20*;C?F6C9F85*+0**30++)3**)2*/::*00<C+++++3+3+0:*//4)/5C65:6*.12:95977**-<-)))).4CFD*1((,(-)1)0
@M02542:52:000000000-J9N43:1:1101:23862:2767 2:N:0:GTGAAA
GTAGTCCACGCCCTAAACGATGTCAACTAGTTGTCGGGTCTTCATTGACTTGGTAACGTAGCTAACGCGTGAAGTTGACCGCCTGGGGAGTACGGTCGCAAGATTAAAACTCAAAGGAATTGACGGGGACCCGCACAGGCGGTGGATGATGTGGATTAATTCGATGCAACGCGAAAAACCTTACCTACCCTTGACATGTATGGAACCCTGCTGAGAGGTGGGGGGTCCCGAAAGGGAGCCATAACACAGGTGCTGCATGGATGTCGTCAGTCCG
+
GGGGGGGGGGGGGGFFGGGGGFGGGGGGGGGGGGGGGGGDFGGGGGGGGGGGGGGGGGGGGDFFECGGGFGGGEEGFFGGGGGGGGGGGGGGGGGGGGGGGDFGGFGGGGGFFFGGGGFGGGCFDGGFG@>ECCGGGFF5CEEEGGCCFGGGDFGFFGGGFGGFCFGGFFGGB3:3>F>EFFFGFFA6286@F244A?=:FF?C?@FE:<6(<+168DG03>E3(-,516(7;B<?<23CG4*948>)(4*)).6?7)-1)),.797>73///.
@M02542:52:000000000-J9N43:1:1101:15423:2777 1:N:0:GTGAAA
GTAGTCCACGCCGTCAACGATGTCTACTAGCTGTTCGTGTCCTTGTGATGTGAGTAGCGCAGCTAACGCACTAAGTAGACCGCCTGGGGAGTACGGTCGCAAGATTAAAACTCAAATGAATTGACGGGGGCCCGCACAAGCGGTGGAGCATGTGGTTTAATTCGACGCAACGCGAAGAACCTTACCTACTCTTGACATCTACGGAAGACTGCAGAGATGCGGTTGTGCCTTCGGGAACCGTAAGACAGGTGCTGCATGGCTGTCGTCAGCTCGG
+
GGGGGGGGGGGGGG7FFGGGGGGGGGGGGGGGGGGGGGGGGGGGGGGGGGGGGGGGGGGGGGGGGGGGGGGGGGGGGGGGGGGGGGGGGGGGFGGGGGGGGGGGGGGGGGGGGGGGGGGGGGGGGDGGGGGEGGGGGGGGGGGGGGGFGGGGGGGGGGGGGGGGGGGGGGGGGGGGGGGGGGGGGGGGGGGGGGGGGGGGGFGGEGGGGGGGGGGGGGGGGGGGGGGGFGBFGGGFDGGGFFG?FFGGFGF?B<?BFFBFGDGFF6?:8?49:)
@M02542:52:000000000-J9N43:1:1101:16898:2809 1:N:0:GTGAAA
GTAGTCCACGCCGTAAACGATGTCTACTAGCTGTTCGTGTCCTTGTGATGTGAGTAGCGCAGCTAACGCACTAAGTAGACCGCCTGGGGAGTACGGTCGCAAGATTAAAACTCAAATGAATTGACGGGGGCCCGCACAAGCGGTGGAGCATGTGGTTTAATTCGACGCAACGCGAAGAACCTTACCTACTCTTGACATCGACGGAAGACTGCAGAGATGCGGTTGTGCCTTCGGGAACCGTAAGACAGGTGCTGCATGGCTGTCGTCAGCTCGT
+
GGGGFFGFFGGGDGCCCF@FGGFFEEEGFGFGGGGGGDGGGGFAFEGGFGGGGGGGGGGFGGDGFCCB7@FGGGGFGGGAE@EGCFFEECFBDAEGGGGGGGGCCDDFG9EGGGGGGGGGFGGGDFGGGGG7<CFEFGFGGEEG@E*<C*CFFFG=<CA<,<:CFGGG88*::?EGDGF@8FCGGGGGDCF9EGFGGG+*255=*9=F<EFFDG?88+++:C*:EG:?*:2?FG3;35CC@FGB83<55*0469).-:?B5>9*/408::4;@)
@M02542:52:000000000-J9N43:1:1101:12863:2817 2:N:0:GTGAAA
GTAGTCCATGCCGTAAACGATGAGTGTTCGCCCTTGGTCTACGCGGATCAGGGGCCCAGCTAACGCGTGAAACACTCTGCCTGGGGCACACGGTCGCAAGACCGAAACCCAAAGGATTTGACAGGCGACTGTACAAGCGGTGGAGCATGTGGGTTAATTCGATACAACGCTCAAAACCTAACCACCCTTTCACATCGCCGCTCCGCCCCCAAGCGGCAGCTCTTCGCACCGGGCGCGGGCAAACTGGGTCGCCTGGGTTCGCCGCGGGCTCTCG
+
F8C,;CFG,CFE7F:@F9;@F,F86CF<EF7,67,F,9C,C,,+@@:>C,,,6CFG=?AC,C?FCF7F>++CE<FFG99E=,,++6+++:A+++B+FEGGC=,++++8,+8>7,,>+8,@;F,3**3**>8,,,,6<,**41*=:6*0>C,,/4**0?F@>C17:79;)=*2)*/*)2.))5=7*1*)09**/)/)(-770(,9))0*))((*2*0())-()1/6(,*,(-(-)((((())(*/))()(.).(((((,((-(((1))))0))*0
@M02542:52:000000000-J9N43:1:1101:21592:2835 2:N:0:GTGAAA
TAGTCCACGCCCTAAACGATGTCAACTAGTTGTCGGGGAAGCAATTCCTTGGTAACGCAGCTAACGCGTGAAGTTGACCGCCTGGGGAGTACGGTCGCAAGATTAAAACTCAAAGGAATTGACGGGGACCCGCACAAGCGGGGGATGATGTGGAGTAATTCGATGCAACGCGAAAAACCTTACCTACCCTTGACATGTCTGGAATCATGCTGAAAGGTGGGAGTGCCCGACAGGTAACCGGAACAACGGTGCTGCAAGGCATTCGTTAGCTGGG
+
@F@6CC<EC7F@@,;CF@@@DFFFCGGGF,6EC9,66B@@C=CC?C,EF<F8?ECF,4+@+C,EDG7FGCF+5CF<FE@FG@B@F+C+=C498FFG7CGGD<,,CFFC,DEGG9EF?D;D9D;+=8*5*6@EEB8*4,24*41*1*=<<FG++0*3<::<FG++<7+2)8/9>DFEF>5?FFF9:77:<FFF7)76)6@AF04*9?*<=74AGGCB<*21(50><))2-,(((7)642)159))((()-())).2,))-,,)-):*)))9**).
@M02542:52:000000000-J9N43:1:1101:18819:2842 2:N:0:GTGAAA
GTAGTCCACGCCCTAAACGATGTCAACTGGTTGTTGGGAGGGTTTCTTCTCAGTAACGTAGCTAACGCGTGAAGTTGACCGCCTGGGGAGTACGGCCGCAAGGTTGAAACTCAAAGGAATTGACGGGGACCCGCACAAGCGGTGGATGATGTGGTTTAATTCGATGCAACGCGAAAAACCTTACCTACCCTTGACATGCCAGGAATCCTGCAGAGATGTTGGAGTGCTCGAACGAGAACCTGGACACAGGTGCTGCATGGCCGGCGTCAGCTCG
+
GGGGGGGGGGGGGG,CFFGGFGGGGGGGGGFGGGGGGCFFGGGGGGGGGFGGGGGGGGGGGGGGGGGGGGGGGGFFFGGGGGGGGGGGGGGGGGGFGGGGGGGGGGGFGGGGFGGGGFGGGFCCDG>FEFGGGGGGGGGGGGC8B4>CFFGGGGG>CFGFF?CCFFDFF4:DFGFF>FDFFFFFGGG455?F)3:FD262?71<F<@GFGB,+<85):*).8?7>FFF<?3?(5:>>::C*(**,33),,7),32224<??21(1/)0.))6?5
@M02542:52:000000000-J9N43:1:1101:14959:2843 2:N:0:GTGAAA
GTAGTCCACGCCGTAAACGATGTCTACTAGCTGTTCGTGTCCTTGTGATGTGAGTAGCGCAGCTAACGCACTAAGTAGACCGCCTGGGGAGTACGGTCGCAAGATTAAAACTCAAATGAATTGACGGGGGCCCGCACAAGCGGTGGAGCATGTGGTTTAATTCGCTGCAACGCGAAGAACCTTACCTACCCTTGACATCTACGGAATACTGCAGAGATGCGGTTGCGCCTTCGGGAACCGTAAACAAGGTGCTGCAGTGCTGTCGTCAGGTCCG
+
GGGGGGGGGGGEGGGFFGGDFDFGGGGGGGGGFGFFGE?<FGGGG<EEEGGGGGGGGGGGGGGGGFGGGDGGGGGGGGGGGBFGGFGGG>:FFFDGDEEGGGGGGCGGCD@FGCCGGGGGGG,3=BC>GG>EGGGCEE8CF8C4:D*7E*,4=BFCFGGGA7EF**1));CDF5(00577)./?*7EFF)70)(9FA26>@)(1)8)<@FF>:<771:*4(0.7(.75:<17(;0(((,)*,**.)(022)).43:(68))-).*/0))0/)*.
@M02542:52:000000000-J9N43:1:1101:14937:2856 1:N:0:GTGAAA
GTAGTCCATGCCGTCAACGATGAGTGTTCGCCCTTGGCCTACGCGGATCAGGGGCCCAGCTAACGCGTGAAACACTCCGCCTGGGAGTACGGCCGCAAGGCTAAAACTCAAAGGAATTGACGGGGGCCCGCACAAGCGGCGGAGCATGTGGCTTAATTCGACGCAACGCGAAGAACCTTACCAAGGCTTGACATACACCGGAAAGCATTAGAGATAGTGCCCCCCTTGTGGTCGGTGTACAGGTGGTGCATGGCTGTCGTCAGCTCGTGTCGTG
+
ECFEFFGGGFGGGC+@BCFDFGGGGFGGGEGEGGGGFFGGFGGDFGGGGGG<FGGEGGGGDFGGEEGGCCFGGFF9EDGFGGGEFFGGDGGGGGGGGGDCFCGGFGGGCF8F<CCFGGFFG:CFGGGGDFGGGGGGGDGGFDCGGGGGCGGFCFGGGGECF>8C8EGGE5CEGGGGFGGGFFCGG85<A?EF7C7+<CG7C)2?8D<+:@?CCFFGF?CCCF*?GCFFGFB5CEGEBGGGFFGBFF5CFFFAF(.4:3??<FG@*)-41<BEF5
@M02542:52:000000000-J9N43:1:1101:23218:2861 2:N:0:GTGAAA
GTAGTCCACGCCGTAAACGATGAGTGCTAAGTGTTGGTCTCATAAGAGATCAGTGCTGCAGCTAACGCATTAAGCACTCCGCCTGGGGAGTACGACCGCAAGGTTGAAACTCAAAGGAATTGACGGGGACCCGCACAAGCGGTGGAGCATGTGGTTTAATTCGAAGCAACGCGAAGAACCTTACCAAGTCTTGACATACTGTGAGGACACAAGAGATTGTGTTGTTCTGACCTTTGGTTAGACACAGATACAGTGTGTGCATTGTTGTTGTCA
+
GGGGGGGGGGGGGGEGGGFGGGGCFFGGGGGGGGGGGGGGGGGGGGGGGGGGGGGGGGGGGGGGGGGGGGGGGGGGGGGGGGGGGGGGEGGFGGGGGGGGGGGGGGGGGGGGFFGGGGDF?FGGCGGGGDGEGGE>EFFFEE>EGDDFCC?FCFCGGCCCCFCCF<EFAFCC5D@FFA;AFFFGGGG47@FF?AFFD499@BAC7>)/7D0<*02)5CGAAFF)4:AF)4<?F?D)58<7*.208(8?>)99>5)-.3:A<))5:7).075*9
@M02542:52:000000000-J9N43:1:1101:15821:2861 2:N:0:GTGAAA
GTAGTCCACGCCCTAAACGATGTCAACTGGTTGTTGGGAGGGTTTCTTCTCAGTAACGTAGCTAACGCGTGAAGTTGACCGCCTGGGGAGTACGGCCGCAAGGTTGAAACTCAAAGGAATTGACGGGGACCCGCACAAGCGGTGGATGATGTGGTTTAATTCGATGCAACGCGAAAAACCTTACCTACCCTTGACATGCCAGGAATCCTGCAGAGATGTGGGAGTGCTCGAAAGAGAACCTGGACACAGGGGCTGCATGGCAGTCGGCAGCGCG
+
GGEFFGDGFDGDFED,CFGGGGGAFGGGFC@9CCEDFG,@F@FGGGGFGEFEGFFGGGEFGGGGFEGGGEGGGGGGFGGGCFGGDF?@:@FAEGGC@@@@FGGCDEFA?EC3BFDED@8FG:DGDDCFEC@C:CCB>C:,=>4>:*,4AC9FCFC:FCF7+1:=F7C*;)1):<4DDAEDA<?4CFF475??F<FB4<)5*.235)/AFC04032<4*2--)858<)26:9:?<(((581C(9C32(7:0))-(8((64:<1127*))7.<)55
@M02542:52:000000000-J9N43:1:1101:16630:2881 1:N:0:GTGAAA
GTAGTCCACGCCGTAAACGATGTCTACTAGCTGTTCGTGTCCTTGTGATGTGAGTAGCGCAGCTAACGCACTAAGTAGACCGCCTGGGGAGTACGGTCGCAAGATTAAAACTCAAATGAATTGACGGGGGCCCGCACAAGCGGTGGAGCATGTGGTTTAATTCGACGCAACGCGAAGAACCTTACCTACTCTTGACATCTACGGAAGACTGCAGAGATGCGGTTGTGCCTTCGGGAACCGTAAGACAGGTGCTGCATGGCTGTCGTCAGCTCGT
+
GGGGGGGGGGGGGGGGGGGGGGGGGGGGGGGGGGGGGGGGGGGGGGGGGGGGGGGGGGGGGGGGGFFEGGGGGGGGGGGGGGGGGGGGGGGGGGGGGGGGGGGGGGGGGGGGGGGGGGGGGGGGGGGGGGGGGGGGGGGGGGGGGGGGGGGGGGGGGGGGGGGGGGGGGGGGGGGGGGGGGGGGGGGGGGGGGGFGGGGGGFGGGGGFFGGGGGGGGFGGGGGGGGGGGGFFGGGFFFGGFFDFF<CG>FF?FABF9A2?GGGFF?FFFFFFF5
@M02542:52:000000000-J9N43:1:1101:19035:2927 2:N:0:GTGAAA
TAGTCCACGCCCTAAACGATGTCAACTAGTTGTCGGGTCTTCATTGACTTGGTAACGTAGTTAACGCGTGAAGTTGACCGCCTGGGGAGTACGGTCGCAAGATTAAAACTCAAAGGAATTGACGGGGACCCGCACAAGCGGTGGATGATGTGGATTAATTCGATGCAACGCGAAAAACCTTACCTACCCTTGACATGTATGGAACCCTGCTGAGAGGTGGGGTTGCCCGAAAGGGAGCCATAACACAGGTGCTGCATGGCTGTCGGCAGCTCGG
+
GGGGFGGGGGGGGGGAFGFFGGGGGGGGGGGGGFEGGGGFFGGGGGGGGCGFGCFFGGGDGGFGGGGGFEGGFGGGGG@GGECFFDFD:FCAEDGGGCCFGGGFGGGGFBFGGGGGFFFGGGGGDDECCFEEGGGGFFGGGCGGEFFFFC@CFGFGGFFCFFFFFGGGFBGG>D2AFFFF=<AG+:AFDF?FFBBF2)*)94<F45>2.>,)<A7<1CG66>)04:<4<;(,-52(:(4CD)9C<B?F<76))),,6A?((((.*)))).095)
@M02542:52:000000000-J9N43:1:1101:19027:2938 2:N:0:GTGAAA
TAGTCCACGCCCTAAACGATGTCAACTAGTTGTCGGGTCTTCATTGACTTGGTAACGTAGTTAACGCGTGAAGTTGACCGCCTGGGGAGTACGGTCGCAAGATTAAAACTCAAAGGAATTGACGGGGACCCGCACAAGCGGTGGATGATGTGGATTAATTCGATGCAACGCGAAAAACCTTACCTACCCTTGACATGTATGGAACCCTGCTGATAGGTGGGGGTGCCCGAAAGGGAGCCATAACACAGGTGCTGCATGGCTGTCGTCAGGCTGG
+
GGGGGGGGGGGGGGGGGGGGGGGGFGGGGGGCFGGGGGGFFGGGGGGGGGGGGGGDGFGFFGGGGGGGFEGFGGGGGGG>EFGGGDGEGGFGEGGCCEGDFGGGGGGAAFFFGGGGDFFDFGFG6E>7BCEGGGGGGGGGG>*:*;,=DFFFGGGGGGCCFFGGGGEFFDCDFD>555.=8;FGFFFFFFFFF:FF?>74672D0<)2.>??7+3*2CFF0DB>>?<C?(446:602(34:,7*),15())0)632)6(,(42257.>))0)73
@M02542:52:000000000-J9N43:1:1101:15905:2942 2:N:0:GTGAAA
GTAGTCCACGCCGTAAACGGTGGGAACTAGGTGTTGGCGACATTCCACGTCGTCGGTGCCGCAGCTAACGCATTAAGTTCCCCGCCTGGGGAGTACGGCCGCAAGGCTAAAACTCAAAGGAATTGACGGGGGCCCGCACAAGCAGCGGAGCAGGTGGCTTAATTCGACGCAACGCGAAGAACCTTACCAAGGCTTGACATACACCGGAAAGCATTCAGGATAGTGCCCCCCTTGTGGTCGGTGTACAGGTGGTGCATGGCTGTCGTCAGCTGGG
+
GGGGGGGGGGGGGF@CFGGGGGGGGGGGGGGGGGGGGGGEGGGGGDDFGGGGGGGGGE>FGGGDGFGFFEEG7FGFDFGGGDFFGGGGGGGGGGGGGGGGDEGGEGGGGGGFFFGGGGGG>EFGGGGGGDEGGGE:CEGEGFGGGGGGCEGG**2<5*7/9@FGGGFD@)*1)/3:@)7>?(7CCFFFFFFF>7?)()6<B?5*0.)*75::EC7*)**.)0/94<>C:B>(:F<7?:7<3(**)--18395(2406-80(,..*1.07)*)))
@M02542:52:000000000-J9N43:1:1101:9850:2952 2:N:0:GTGAAA
GTAGTCCACGCCGTAAACGATGTCTACTAGCTGTTCGTGTCCTTGTGATGTGAGTAGCGCAGCTAACGCACTAAGTAGACCGCCTGGGGAGTACGGTCGCAAGATTAAAACTCAAATGAATTGACGGGGGCCCGCACAAGCGGTGGAGCATGTGGTTTAATTCGACGCCACGCGAAGAACCTTACCTACTCTTGACATCTACGGAAGACTGCAGAGATGCGGTTGTGCCTTCGGGAACCGTAAGACCGGGTCTGCAGGGCTGACGTCAGCTCGG
+
GGGGGDFGGGGGGGGGGGGGGGGGGGGGGGGGGFGGGGGGGFFGGGGFGGGGGGGFGGGGGGEGGGGGGGGGGEGFGGGGEGGGGGGGGGGGGGGGGGGGGGGGDGGGGGGGFFFCDACDCFGGFGGGGCDEGEGGGGGGCEEEDGFGFEFGGGDGGGGGFGGGFC5))0=:>)45>@)8>BFFGG+*26?@?BFFB<FAFBBD>>);FFB09?<.(0*.47@@F10:AB))2>>F>B?GCF*1)).0,(..4<<).(4010((195>B)*).)
@M02542:52:000000000-J9N43:1:1101:23782:2955 2:N:0:GTGAAA
GTAGTCCACGCTGTAAACGATGCTAACTCGTTTTTGGGGATTTATCTTCAGAGACTAAGCGAAAGTGATAAGTTAGCCACCTGGGGAGTACGAACGCAAGTTTGAAACTCAAAGGAATTGACGGGGGCCCGCACAAGCGGTGGATTATGTGGTTTAATTCGATGATACGCGAGGAACCTTACCAAGGCTTAAATGGGAATTGATCGGTTTAGAAATAGACCTTCCTTCGGGCAATTTTCAAGGTCCTGCATGGTTGTCGTCAGCTCGTGCCGTG
+
GGGGGGGGGGGGGGGGGGGGGGGGCGGGGGFGGGGGGGGGGGGGGGGGGGGGGGGGGGGGGEGGGGGGGGGGGGGFGGGGGGGGGGGGGGGFDCGGGGEGGGGGFGGGDEDFCGGGGGGGGGGGGEGGGDGGDGGGFGEEEGGFCFGGGGGGGGFGDGGC?C;EFG7CFBEDBGBFFFFFFEFF6CF@DFF?B>FF0:F?62<:=;D8<D:4CG@*:DDB0<FFFFFGFFF9937>AA<7FD40))4?B7F??FF((.-46:05:7DE)7<>.7
@M02542:52:000000000-J9N43:1:1101:11240:2975 1:N:0:GTGAAA
GTAGTCCACGCCGTAAACGGTGGGAACTAGGTGTTGGCGACATTCCACGTCGTCGGTGCCGCAGCTAACGCATTAAGTTCCCCGCCTGGGGAGTACGGCCGCAAGGCTAAAGCTCAAAGGAATTGACGGGGGCCCGCACAAGCAGCGGAGCATGTGGCTTAATTCGGCGCAACGCGAAGAACCTTACCAAGGCTTGACATACACCGGAAAGCATTAGAGATAGTGCCCCCCTTGTGGTCGGTGTACAGGTGGTGCATGGCTGTCGTCAGCTCGG
+
GGGGGGGGGGGGGGGGGGGGGGGGFFFGGGGGGGGGGGGGGGGGGGGGGGGGGGGGGGGGGGGGGGGGGGGGEEFGGGGGGGGGGGGGGGGGGGGGGGGDGGGGGGGGGGGFFGFGGGGGFGGGGGGGGEGGCEGEGCGGGGFGGGGGGGGGGGGGGGGGGGGGGGGGGGGGEGGGDE>EFCFG?EGGGGGGGGGGGGGGGFGGGDGGGGGCGGFG?7<ECF?FGFGGGGB:DGGFFGGGFEG?FFGGFGGFFFFFF<?BGD<@<:6?FFF?>)
@M02542:52:000000000-J9N43:1:1101:9142:2997 2:N:0:GTGAAA
TAGTCCACGCCCTAAACGATGTCAACTAGTTGTTGGGGATTCATTTCCTTAGTAACGTAGCTAACGCGTGAAGTTGACCGCCTGGGGAGTACGGTCGCAAGATTAAAACTCAAAGGAATTGACGGGGACCCGCACAAGCGGTGGATGATGTGGATTAATTCGATGCAACGCGAAAAACCTTACCTACCCTTGACATGGACCGAACCCTGGGGAGAGCTAGGGGTGCCCGAAAGAGAACCGGCGCACAGGTTCTGCAAGGCTGTTGGTCGCCCCG
+
GFGGGDFGEGGGGGGG?EFFDEFGGGGGGGGGF8FGDFEECGGEGGGGGGGGGGGGGGGGDGGGGGGGFGGFGFGCEGGGGGCFECF>CCEGEEFGGGGGDDEGGGFGGGGGGGG?=DB@>A9C+CEGG7CECEECGDGDGCEEEGGGGF::C7:CFFG7=EGGGGF?6?EDA59)8>:4A342@:EFFAF4???4226)),->.7)*)1((2**.3:C2(0756,(*-(-4(.,(5::5)()9(((0.-*0)6)))),,((,)**)*0))0))
@M02542:52:000000000-J9N43:1:1101:15850:3003 2:N:0:GTGAAA
GTAGTCCACGCCCTAAACGATGTCAACTAGTTGTCGGGTCTTCATTGACTTGGTAACGTAGCTAACGCGTGAAGTTGACCGCCTGGGGAGTACGGTCGCAAGATTAAAACTCAAAGGAATTGACGGGGACCCGCACAAGCGGTGGATGATGTGGATTAATTCGATGCAACGCGAAAAACCTTACCTACCCTTGACATGTATGGAACCCTGCCGAGAGGTGGGGGTGCCCGAAAGGGATCCATAACACAGGTTCTGCATGGCTTGCGTTAGCCCG
+
GGFGGGGGGGGGGFGGGGGGGGGGGFGGGGFGGGGGGGGEDFFGCGGGC<FG@A6FFEEF,,CFFGCCF>F=FAFG<ADGC@FCFGGG++8,@:CG:EGCGEDDAFGFGFFB,D8;+3>:DFG,6@CF7+@EGGEGGGFFGG*>8*2<,=CBCG?9CEGCF9@=,+**;65>:D@F3;):AA=CD+1/C5?F:<F=4?@<=67DF?5*)*((/**)-C688)5)7(,>,1291<600.(29A>6()(0,,**))-))-)(,((-//)))0*/05
@M02542:52:000000000-J9N43:1:1101:17310:3007 2:N:0:GTGAAA
GTAGTCCACGCCCTCAACGATGTCAACTGGTTGTTGGGAGGGTTTCTTCTCAGTAACGTAGCTAACGCGTGAAGTTGACCGCCTGGGGAGTACGGCCGCAAGGTTTAAACTCAAAGGAATTGACGGGGACCCGCACAAGCGGTGGGTGATGGTGTTTCATTCGATGCAACGCGAAAAACCTTACCTACCCCTGACATCGCCGGAAACCTGCAGAGGCGCTGTTGTGCCCTCGGGAAACGGTAGAGACGGTGTGCCATGGTGTCGTCCGCCTGTG
+
FGGGGGGGGGGGGF,CFEBFGFFGGFGGFFFGGGFGG+CFECFCFFCEF,CFFGGGGGFCCFGGFBCEEG:FFFFF9?FFECF4B@FE:=:8;@C=8@EGGGGGG,@FGFDGF8F,+3@>8F@,3BE@B*@BE5EGGGDCEDE8C)1:8,,,,4B8C+;CA9+11:C>FFE<3):)50)5?A6*9*+/*)..),<?<288)(()7))*)*((+2*)())(-0/1(4):(.3(,)(-(((9*-*2))(0(-.83))))5(-6()4>*.)))).16
@M02542:52:000000000-J9N43:1:1101:18942:3010 2:N:0:GTGAAA
GTAGTCCACGCCGTAAACGATGTCTACTAGCTGTTCGTGTCCTTGTGATGTGAGTAGCGCAGCTAACGCACTAAGTAGACCGCCTGGGGAGTACGGTCGCAAGATTAAAACTCAAATGAATTGACGGGGGCCCGCACAAGCGGTGGAGCATGTGGTTTAATTCGACGCAACGCGAAGAACCTTACCTACTCTTGACATCTACGGAAGACTGCAGAGATGCGGTTGTGCCTTCGGGAACCGTAAGACAGGTGCTGCATGGCTTTCGTCAGTCCGG
+
GGGDGFFGGEGGGGFGGFEGFFGGGGGFGADFGGGGGGGGGGGGGG?FGGGGGGGGGGGGGG:CFBFCFFBFGGGFFEGGGGGGGGGGDGGGGGGGGGG@+@FGG9FGFGFCFGGCFFGGGGGGGEDGGGGGDGEGCEF5EEGGGGGGGGCG9CFGGGFFCG75AGC)3=533C(7>DF542=FFGGFG?FFF>FFAB?>F>0<D@)2)?7(++004::2,))812(26<).(8>96:(19:<442.5436:2)42447(.(.)*1)0)/*)<3
@M02542:52:000000000-J9N43:1:1101:18290:3099 2:N:0:GTGAAA
TAGTCCACGCCGTACACGATGTCTACTAGCTGTTCGTGTCCTTGTGATGTGAGTAGCGCAGCTAACGCACTAAGTAGACCGCCTGGGGAGTACGGTCGCAAGATTAAAACTCAAATGAATTGACGGGGGCCCGCACAAGCGGTGGAGCATGTGGTTTAATTCGACGCAACGCGAAGAACCTTACCTACTCTTGACATCTACGGAAGACTGCAGAGATGCGGTTGTGCCTTCGGGAACCGTAAGACCGGTTCTTCATGGCCGTCGTCCGCTCGGG
+
GGGGGGGGGGGGGG,BFFDFDFGGGGGEGGGGGGGGGGGGGGGGGGGGGFGGGGGGGGGGGGGGGGGGGGGGGGGGFGGGGGGGGGGGGDCGGGGGGGGGGGFGGGGGGGGGGCGGGGGGGGGGGGGGGGGGGGGGGF5CEEE8:DEFFGGGGGG>@CGGA?;CGGGGFB=CDGFDBF5>>B?GG7::7@?=F<?@A?FFFBB7>7>@@FB2:9;:>GG13B>3-(6F92<?BB0(4?1*13**)(,>>(0*)-)..2(,((((190).)08)7
@M02542:52:000000000-J9N43:1:1101:10885:3124 2:N:0:GTGAAA
GTAGTCCACGCCCTAAACGATGTCAACTAGTTGTTGGGGATTCATTTCCTTAGTAACGTAGCTAACGCGTGAAGTTGACCGCCTGGGGAGTACGGTCGCAAGATTAAAACTCAAAGGAATTGACGGGGACCCGCACAAGCGGCGGATGATGTGGATTAATTCGATGCAACGCGAAAAACCTTACCTACCCTTGACATGGACGGAACCCTGGTGAGAGCTAGGGGGTCTCGAAATAGAACCGTCCCACAGGTGCTGCCGGCCCTCCCTTAGCCCC
+
DFFGFGGGGGGDFGDGGGCGGDEGFFCFFGGGFE@FF77FFFGFC<FEEFFFFFFGF7FEFGAFCFGCCFFFG,EFFFGEGGDECC7F7>FB=+>FFG:CCBFGGGGGGGG?:F8EC@BG8,EFGE+7C7CCCE:CEE,DCE*1*::7FG?G+9C+CF+13>EGGC*>A;*>.CB>@FFBF2494:<6C:??F2?4<4F04(4DBD)/09:78E*8)7:77@@@((-*6:0((.6))))954/1().581*))3))((((((((**)*)9*).)
@M02542:52:000000000-J9N43:1:1101:25345:3163 1:N:0:GTGAAA
GGAGTACAGGCACTAAACGAGGTCAACGGGGTGTGAGGGATAGCTAGCGTGAGTAACGAAGAGAACGCGGGAAGGTGACGGACGGGGGAGGACGGTGGGAAGAGGAAAAAGTAAAGGAAGGGACGGGGAGAAGAAGAAGAGGGGGATGAAGTGGAGGAAGGCGATGGGACGAGAAAAAAGGGAGGTAAGCGTGAAATGGGAGGAACCGGGGGGAGAGGCGGGGGGGGGAGGAAGAGAGGAGGGAGAGAGGGGGTGGAGGGCGGTAGGGAGGT
+
8,C@,,,6,,,,,,666,8:+@,,,@,,6:++8+,,6,@:,9<,,6,,+,8=?666,8=::,,9<,4,7++:=C+,:?,+8++46+=C7B+3+8:3*5*8>C@@83<:<3833,;;@7<3*83*4<CD:**+2,2,2::,4:*<5:*:8+0+399*212*/22*//****/*288668/*/*/***0+++*22/*0+30**0586**2/:**28C8?C**/7C=*5)*11(.*65<5C**07)-)(*/.7*()(-(,(-1*)1))-(((3()
@M02542:52:000000000-J9N43:1:1101:10635:3197 1:N:0:GTGAAA
GTAGTCCACACCCTAAACGATGTCAACTAGCTGTTGGGTCCTTCGGGGCTTGGTAGCGCAGCTAACGCGTGAAGTTGACCGCCTGGGGAGTACGGTCGCAAGATTAAAACTCAAAGGAATTGACGGGGACCCGCACAAGCGGTGGATGATGTGGATTAATTCGATGCAACGCGAAGAACCTTACCTACCCTTGACATGTCTGGAATCCCGAAGAGATTTGGGAGTGCTCGCAAGAGAACCGGAACACAGGTGCTGCATGGCTGTCGTCAGCTCG
+
GGGGGGGGGGGGGG8CFFGGGGGGEGGGGGGGGGGGGGGGGGGGGGGGGGGGGGGGGGGGGGGGGGGGGGGGGGGGGGGG@FGGGGGGGGGGGGGGGGGGGGGGGGGGGGGGGGGGGGGGGFGGGGGDGGGGGGGGGGGGGGFGGGGGGGGGCGGGGGGGGGGGGGGGGGGGGGGGGGGGGGGGGGGGGGGGGGGGGGGGGFGGGGGGFGGGGGFFFFDCFGGGGGGGGGFFGGGFFGGGFFGFFFGGFGG?@A>DBFABGGGFGFFFF:?FF>
@M02542:52:000000000-J9N43:1:1101:23973:3207 2:N:0:GTGAAA
GTAGTCCACGCCCTAAACGATGTCAACTAGTTGTCGGGTCTTCATTGACTTGGTAACGTAGCTAACGCGTGAAGTTGACCGCCTGGGGAGTACGGTCGCAAGATTAAAACTCAAAGGAATTGACGGGGACCCGCACAAGCGGTGGATGATGTGGATTAATTCGATGCAACGCGAAAAACCTTACCTACCCTTGACATGGATGGAATCCCGCTGAGAGGTGGGAGTGCCCGAAAGGGAGCCATCACACCGGTGGCGCCAGGCTTGCGTCAGCCTC
+
GGGGGGGGGGGGGGGFGGGGGFGGFGGGGGGGGGGGGGEFFGGGFGFGGGGFGGGGGGGGGGGGGG7FEGGGGGGGGGGGGGGCFFGGGGF=EGEGGGGGGGGGGFFG<FGGGGGGDGFFGGGGGG6EEGGGDGGGGGGGGG*>E4EG6:@E7CGGGGGG6,@EFGGGFA5DEG9>AFFBA;FGGGGFFFFFFBF?A<F788056=?<?D0(*28*.76(,50),(6CFFF04@BF(,(1C<C*)).)(-0)(((((((-(,((*))))0).))
@M02542:52:000000000-J9N43:1:1101:13309:3227 1:N:0:GTGAAA
GTAGTCCACGCCGTAAACGATGATAACTAGCTGTCCGGGCACTTGGTGCTTGGGTGGCGCAGCTAACGCATTAAGTTATCCGCCTGGGGAGTACGGCCGCAAGGTTAAAACTCAAAGGAATTGACGGGGCCTGCACAAGCGGTGGAGCATGTGGTTTAATTCGAAGCAACGCGCAGAACCTTACCAGCGTTTGACATGGTAGGACGACTGGCAGAGATGCCTTTCTTCCCTTCGGGGACCTACACACAGGTGCTGCATGGCTGTCGTCAGCTCG
+
GGDGGGGGGGGGGGGGGGGGGGGGGGGGGGGGGGGGGGGGGGGGGGGGGGGGGGGGGGGGGGGGGGGDGGGGGGGGGGGGGGGGGGGGGGGGGGGGGGGGDGGGGGGGGGGGGGGGFGGGGGGGGGCGGGGGGGGGGGGGGGGGDFGGGGGGFGGGGGGGGGGGGGGGGGGGGGGGGGGGGGGGGGGGGGGGGGGGG?FGGFGGFGDGGGGGGGGGGGGGGGGGGDFDGGAFFGGFFGGGFFGFFFG5;FG:FDF??AAFFFGFG0318??*9)
@M02542:52:000000000-J9N43:1:1101:15440:3249 2:N:0:GTGAAA
GTAGTCCACGCCGTAAACGATGTCTACTAGCTGTTCGTGTCCTTGTGATGTGAGTAGCGCAGCTAACGCACTAAGTAGACCGCCTGGGGAGTACGGTCGCAAGATTAAAACTCAAATGAATTGACGGCGGCCCGCACAATCGGTGGAGCATGTGGTTTAATTCGAAGCAACGCGAAGAACCTTACCTACTCTTGACATCTACGGAAAACTGCAGAGAATCGGTTGTGCCTTCGGGAACCGTAAGACAGGTCGTGCATGGCTGTCGTCGGCTCGG
+
GGGGGGGFGGGGCF:FGGGDFGGGGGGGFFGGGGGGGGGFGGAFEGCEFDFAFGGGGGEGGGGFFFGGGGGEGFAEFDGGGGGEGGG+B?FGGGEGGG:F7C@FFFGDFGF>:FEGCDGGGG?BFE>+@@::EE81::FC,;C;*9BCFG6:F?E<CFG7@712+*2:AFG3B)3B7BFF><FGGGF66*6677*)6:*6F:4D3;);4<)4<8<<0**.838>9<(*.6>B(719>047D<DF<?2?48))(-32))(((,()1/0)05))))
@M02542:52:000000000-J9N43:1:1101:21035:3256 2:N:0:GTGAAA
GTAGTCCACGCCCTAAACGATGTCAACTGGTTGTCGGGCCTTCATTGGCTTGGTAACGTAGCTAACGCGTGAAGTTGACCGCCTGGGGAGTACGGTCGCAAGATTAAAACTCAAAGGAATTGACGGGGACCCGCACAAGCGGTGGATGATGTGGATTAATTCGATGCAACGCGAAAAACCTTACCTACCCTTGACATGTACGGAACCCTGCCGAGAGGTGGGGGTGCCCGAAAGGGAGCCGTAACACAGGTTCCGCACGGCGGTGGTCCGCCCG
+
GGDFEFGGGGGGGGGGGGGGGGGGGGGGGGGGGGGGGGGGGGGGGGGGGGGGGGGGGEFFGGGGGGGGGGGFGGGGGGGGGGGGC:DFEGFGGGGGEGGGGGGGGGGGGGDDAFGGFGGGFFFFDGGGGGGGGGGGGGGGGGCCEF?F?FF=?7CGGGGGFGGCFGGGFAEGFGFEBFFFFBFGGGGFGFFFFAFFF2BFFFFGBBFG@4::E*8),*2,2>B7,3:D2:>>4;21(((5),/9:2071:6*-,(,-((-7((-)/8=)).)..
@M02542:52:000000000-J9N43:1:1101:12497:3314 2:N:0:GTGAAA
GTAGTCCACGCCCTAAACGATGTCAACTGGTTGTTGGGAGGGGTTCTTCTCTGTAACGTAGCTAACGCGTGAAGTTGACCGCCTGGGGAGTACGGCCGCAAGGTTGAACCTCAAACGAATTGACGGGGACCAACACCATCGGTGGACGATGTGGTTTAATTCCATGCAACGCGAAAAACCTTACCTACCCCTCACATTCCATGCATCCTTCAGCGGATTGGGCGGTCCATAAAGGGAACCTGGGCATCGGTACGGCCATGGCGTCCTCCACTCG
+
@@@7,EFFGCC<:F@6EC@+4CFG,66CFG<F@8EFD7,8:B+BF8:E,,,,6B,6@,F@@CD?5B7:+@+CD99C@,,CF@+F7C7+?BC,EG@CFG+>@C=DFC<,,38D7,<,=+3,+@D;98C77CC*,6D>*:,4*1*=5*2/*/A:,:3=C+:++++12++*/;:)0)6))0757A492:F)75)))()06)*)*))**/1+/*),0+*)()*(.)))--())))))/.(((-**(9*,((),-7.,(4((((,,(,(/))*)))*))
@M02542:52:000000000-J9N43:1:1101:6353:3319 2:N:0:GTGAAA
GTAGTCCACGCCGTAAACGATGTCTACTAGCTGTTCGTGTCCTTGTGATGTGAGTAGCGCAGCTAACGCACTAAGTAGACCGCCTGGGGAGTACGGTCGCAAGATTAAAACTCAAATGAATTGACGGGGGCCCGCACAAGCGGTGGAGCATGTGGTTTAATTCGACGCAACGCGAAGAACCTTACCTACTCTTGACATCTACGGAAGACTGCAGAGATGCGGTTGTGCCTTCGGGAACCGTAAGACAGGTTCTGTCTTGCTGGCGTCCGCCCGG
+
GGGGGGGGGGGGGGGGGCCFEFGGGGGGGGGGGGGGGEFGGGGFGFGGGGGGGGGGFGDGG@FFFGGGGCGEGGFGGFGGGGGGGGGGG@FFGFGGGGGGGGGGGGGGGGGGGGGCDGGCFFDDDGGGGGEEEEGGGGGFGGGGGG*:EGCFGG9CCGGGFGGGGGGGEFEGFG;:537>F7?FF<<@<FF?FA64><=AFA:D3D3*.0:00++03>>ABD:;>B0C>><5:D999(-71(C722()43*14>9).))4))(-/*.)0)).))
@M02542:52:000000000-J9N43:1:1101:22994:3329 1:N:0:GTGAAA
GTAGTCCACGCCGTAAACGATGTCTACTAGCTGTTCGTGTCCTTGTGATGTGAGTAGCGCAGCTAACGCACTAAGTAGACCGCCTGGGGAGTACGGTCGCAAGATTAAAACTCAAATGAATTGACGGGGGCCCGCACAAGCGGTGGAGCATGTGGTTTAATTCGACGCAACGCGAAGAACCTTACCTACTCTTGACATCTACGGAAGACTGCAGAGATGCGGTTGTGCCTTCGGGAACCGTAAGACAGGTGCTGCATGGCTGTCGTCAGCTCGT
+
GGGGGGGGGGGGGGGGGGGGGGGGGGGGGGGGGGGGGGGGGGGGGGGGGGGGGGGGGGGGGGGGGGGGGGGGGGGGGGGGGGGGGGGGGGGGGGGGGGGGGGGGGGGGGGGGGGGFGGGGGGGGGGGGGGGGGGGGGGGGGGGEDGEFGGGGGGGGGGGGGGGGGGGGGGDEEEGGGGGGGGGGGGGGGGGGGGGGGFFGGFGGGGGGGGGGFGGGGGGGGGGGGGGGGGFFGGGFFGCDFFDFF7CF>D4:7:23<9?FGC<@G:?F<7)?B)
@M02542:52:000000000-J9N43:1:1101:24294:3347 2:N:0:GTGAAA
GTAGTCCACGCCGTAAACGGTGGGAACTAGGTGTTGGCGACATTCCACGTCGTCGGTGCCGCAGCTAACGCATTAAGTTCCCCGCCTGGGGAGTACGGCCGCAAGGCTAAAACTCAAAGGAATTGACGGAGGCCCGCACAAGCAGCGGAGCATGTGGCTTAATTCGACGCAAAGCGAAGGACACTACAAAGGCGTGACATACGCCGGAGAGCATGAGAGCTGATGCCCCCCGAGTGGCTGGGGGACAGGAGGTGAATGGCTGTCGTGAAGTCCC
+
DEDGGCAAFF7FC+88DAC:F@+C,C,C66CFGE,EGDFG+@6,66??F,?64,@:>4+4+4CCE8FC,BF@++BEFFFGF,ABCE863B+3@F8BF6@+++@@<F<,@,3,ED,@*,3,8FFFF;FEG*4*11CEDGC*,;,9*>:C5CG5F755>8**6C+<1:+/)):))*,))0)).,8***2)2977@(0.317-483*))8:)9(-3++1)29,))*1662*349((7,32(.9*4<)((()(()03())-6((.((.97)/7/*0*)
@M02542:52:000000000-J9N43:1:1101:25516:3354 1:N:0:GTGAAA
GTAGTCCACGCCGTAAACGATGTCTACTAGCTGTTCGTGTCCTTGTGATGTGAGTAGCGCAGCTAACGCACTAAGTAGACCGCCTGGGGAGTACGGTCGCAAGATTAAAACTCAAATGAATTGACGGGGGCCCGCACAAGCGGTGGAGCATGTGGTTTAATTCGACGCAACGCGAAGAACCTTACCTACTCTTGACATCTACGGAAGACTGCAGAGATGCGGTTGTGCCTTCGGGAACCGTAAGACAGGTGCTGCATTGCTGTCTTCAGCTCGT
+
GGGGGGGGGGGGDGGGFFDGFFGGGGGGFDFGGGGCFGEEGGGGGGGGGGGDGGGGGGGGGDGG9FGFGGGGGGGFGGGGGGGGGGGGGGGGGGFGFGGDGGGGFFFGGGGGGGGGGFFGGGCFFEGGGGGGGGGGGGGGGGGFEF7FG@FGGFGGGGGGGGEFFGCEGGGEDEGEEGFGGGGFEGG?ECFGGFFFC9C??@E?CC5FGGDF?+<5C9+<:=EGCGDFFD>FFG3;@GGGFF3:?7?*;F*)9>2:A)4477:=*6<24<4/>8
@M02542:52:000000000-J9N43:1:1101:22065:3381 2:N:0:GTGAAA
GTAGTCCACGCCCTAAACGATGTCAACTAGTTGTCGGGTCTTCATTGACTTGGTAACGTAGCTAACGAGTGAAGTTGACCGCCTGGGGAGTGCGGTCGCAAGATTAAAACTCAAAGGAATTGACGGGGACCCGCACAAGCGGTGGATGATGTGGATTAATTCGATGCAACGCGAAAAACCTTACCTACCCTTGACATGTATGGAACCCTGCTGAGAGGTGGGGGTGCCCGAAAGGGAGCCATAACACAGGTGCCGGATGGCTGTCGTCAGCACG
+
GGGGGGGGGGGFGGFGGGGGGGGGGGGGGGGGGGGGGDGGGGGGGGGGGGGGGGGGGGGGGGGGGGGDFGGGGGGGGGGGGGGGGGGGGGGGGGGGGGGGGGGGGGGGGGGGGGGGGCDFFFGG>E6@E@EGGCCEGFCFCGGGE;9<DCGGGGCDGGGFF7/:C@CFFACC)7:5>FF>A847<FGFGAFFF>48AB@AFF?D6?;C>FB(2</*5DC14@>D;(3D?BB;BF?1(-439>6C:A?4:3?/4((((,4(((((*1)0)54*.)
@M02542:52:000000000-J9N43:1:1101:16822:3403 2:N:0:GTGAAA
GTAGTCCATGCCGTAAACGATGAGTGTTCGCCCTTGGTCTACGCGGATCAGGGGCCCAGCTAACGCGTGAAACACTCCGCCTGGGGAGTACGGTCGCAAGACTGAAACTCAAAGGAATTGACGGGGGCCTGCACAAGCGGTGGCGCATGTGGATTAATTCGATACAACGCGCAAAACCTTACCAGCCCTTGACATATGAACAAGAAAACCTGTCCTTAACGGGATGGTACTTACTTTCATAAAGGATCTGCATGGCTGTCGTCAGATCGTGTTG
+
GGDGGGGGAFECGE@CFGGGGGFAGGGG9CFECGGFD@<,6FFFE7C=CFGGGGGGCCGGGGGDG7=>+C=9FEEG=A+8?FGFFGCEFBAGEGD7FBEF=FFDFGGE9FGFGBFFGFGGGGECD>CGEGG,?62=::C5****=>C=E+1=+3<9>CF7=>9*:0<C;0:>BDBFF379/44?<*:)9.??6)*/54*<*-:9:FFF)C?1<8<?):C6(7B.420:6-..)/)5-65C*)2:)(,6<2**65:612:7(((-1**)0)).0)
@M02542:52:000000000-J9N43:1:1101:14942:3405 2:N:0:GTGAAA
GTAGTCCACGCTGTAAACGATGAGTGCTAGTTGTCGGCAGGCATGCCTGTCGGTGACGCAGCTAACGCATTAAGCACTCCGCCTGGGGAGTACGGTCGCAAGATTAAAACTCAAAGGAATTGACGGGGGCCCGCAAAAGCGGGGGCGCATGTGGTTTAATTCGAAGCAACGCGCCGAACCTTACCACCTTTTGACATGACCGGTCCTCCGCAGAGATGCGGTTTTCCCTTCGGGGGCGTGGACCCAGGTTAGGCGTCGCTGTCTGCCGCACGTG
+
GGGGGGFGGGGGGGFEDCGGGFGG9CFGEFGGGCFGGDGG@FC<CEGF<BFFCF>FGDEEGGF<BFCGE:7<C?FFCEGGGGGDF+DCE74EE+448@FCE:AECADFGG@FGGG,=FGFDFFGGDEE>*:*>8B*/?CFGE**3/**:5=2++;;C+*CF?C9C3CF67*15)(.5)..78007:+5C<@FF:7@BB*843())0*2)1(,**/))02(())0445C).(4(89((-,9D(22(.43))*),,(((,(-(-.)***)))))))
@M02542:52:000000000-J9N43:1:1101:15231:3409 2:N:0:GTGAAA
GTAGTCCACGCCGTAAACGGTGGGAACTAGGTGTTGGCGACATTCCACGTCGTCGGTGCCGCAGCTAACGCATTAAGTTCCCCGCCTGGGGAGTACGGCCGCAAGGCTAAAACTCAAAGGAATTGACGGGGGCCCGCACAAGCAGCGGAGCATGTGGCTTAATTCGACGCAACGCGAAGAACCTTACCAAGGCTTGACATACACCGGAAAGCATTCGGGATAGTGCCCCCTTGTGGTAGGTGTTCAGGTTGTGCATGGCTGTGCGTAGCCTGGG
+
GGGGGGGGGGDGGFFGGGFGEFGGGGGGGGGGGGGGGGGDGGGGGFGGEFDGFGGGGGEGGGGGGGGGGEGGGGGGGGGGFGGGGGGGGGGGCFGGGGGGGGDBFGGFGGGGGGFCFGG:FGGGGGFGEGEGGG>EG@EEEFGFGGGG=EGGG7CFGGFGFFGG?CE3)7=D>C(.7>3@FB47CDC?G:5>F?FB???<733255317).489<*)*),4@)9<249?>F7(*282).9C22/)..9A)87:>))),((((,)11)..**)))
@M02542:52:000000000-J9N43:1:1101:13891:3430 1:N:0:GTGAAA
GTAGTCCACGCCGTAAACGATGTCTACTAGCTGTTCGTGTCCTTGTGATGTGAGTAGCGCAGCTAACGCACTAAGTAGACCGCCTGGGGAGTACGGTCGCAAGATTAAAACTCAAATGAATTGACGGGGGCCCGCACAAGCGGTGGAGCATGTGGTTTAATTCGACGCAACGCGAAGAACCTTACCTACTCTTGACATCTACGGAAGACTGCAGAGATGCGGTTGTGCCTTCGGGAACCGTAAGACAGGTGCTGCATGGCTGTCGTCAGCTCGG
+
GGGGGGGGGGGGGG;FGGGGGGGGGGGGGGGGGGGGGGGGGGGGGGGGGGGGGGGGGGGGGGGGGGGGGGGGGGGGGGGGGGGGGGGGGGGGGGGGGGGGGGGGGGGGGGGGGGGGGGGGGGGGGGGGGGGGGGGGGGGGGGGGGGGGGGGGGGGGGGGGGGGGGGGGGGGGGGGGGGGGGGGGGGGGGGGGGGGGGEGGGFGGGGGGGGGGGGGGGFGGGGGGGGGFFGFFGGGFFGFGFFGFFBFGFG<?FFFFFFFFGGGFGF::?><?B)
@M02542:52:000000000-J9N43:1:1101:16737:3463 1:N:0:GTGAAA
GTAGTCCACGCTGTAAACGATGCTCACTCGTTTTTGGGGATTTATCTTCAGAGACTAAGCGAAAGTGATAAGTTAGCCACCTGGGGAGTACGAACGCAAGTTTGAAACTCAAAGGAATTGACGGGGGCCCGCACAAGCGGTGGATTATGTGGTTTAATTCGATGATACGCGAGGAACCTTACCAAGGCTTAAATGGGAATTGATCGGTTTAGAAATAGACCTTCCTTCGGGCAATTTTCAAGGTGCTGCATGGTTGTCGTCAGCTCGTGCCGTG
+
GGGGGGGGGGGGGGGGGGGGGGGG,CEFGGGGGGGGGGGGGGGGGGGGGGGGGGGGGGGGGGGGGGGGGGGGGGGGGGGGGGGGGGGGGGGGGGGGGGGGGGGGGGGGGGGGGGGGGGGGGGGGGGGGGGGG@GGGGGGGGGGCCCFGFGGGGGGGGGGCGGFGGGGGGGDGGCCGG8CFFGGGGGGGFGGGGGGGGGFGGFGGGGGEGGGGGGF?FGGGGGGCFGGGGG>EDGGFFGGGFFGFFFGFFGGF>>FFFF?FGGGFF?BFFFFFE5
@M02542:52:000000000-J9N43:1:1101:13431:3471 2:N:0:GTGAAA
GTAGTCCTAGCCCTAAACGATGATTGCTTGGTGTGTCGGGTACCCAATCCCGTCGTGCCGAAGCTAACGCGATAAGCAATCCGCCTGGGGAGTACGGTCGCAAGGCTGAAACTCAAAGGAATTGACGGGGGCCCGCACAAGCGGTGGAGCATGTGGTTTAATTCGACGCAACGCGAAGAACCTTACCTGGGCTCGAAATGTAGAGGAATTCGGTAGAAATATCGGCGCCTAGCAATAGGCCTCTATATAGGTGCTGCATGGCTGTCGTCAGCCC
+
GGGGGGGGGGGGGFGGGGGGGGGGGFGGGGGGGGDFGGGGEGFGGGGGGGGGGGGGDGGGGGGGGFGGGGG7CGGGGGGGGGGGGGGGFGDGGGFGGEFGGGGGGGGF8FEGD,=@DDGGFAEF=EEGEGGGGDGE=FEGCGGGG3EFCFGGGGGD9BCFFGGC*;>C>DGC)13<<>5?F?@GFGGFGFF:),)).,)6B46C=>>G?FA?GGGEFGD2:BF<6995>F:7>FDBFAB<F)*2445*.496),-),(.48(((2*8F@:@F5.
@M02542:52:000000000-J9N43:1:1101:12714:3488 1:N:0:GTGAAA
GTAGTCCACGCCGTAAACGATGAATGCCAGCCGTTAGTGGGTTTACTCACTAGTGGCGCAGCTAACGCTTTAAGCATTCCGCCTGGGGAGTACGGCCGCAAGATTAAAACTCAAAGGAATTGACGGGGGCCCGCACAAGCGGTGGAGCATGTGGTTTAATTCGACGCAACGCGCAGAACCTTACCAGCCCTTGACATGTCCAGGACCGGTCGCAGAGATGTGACCTTCTCTTCGGAGCCTGGAACACAGGTGCTGCATGGCTGTCGTCAGCTCG
+
GGGGGGGGGGGGGGGGGGGGGGGGGGGGGGGGGGGGGGGGGGGGGGGGGGGGGGGGGGGGGGGGGGGGGGGGGGGGGGGGGGGGGGGGGGGGGGGGGGGGEGGGGGGGGGGGGGGGGGGGGFGFGGGGGGGGGGGGGGGGGGGGGGGGGGGGGGGGGGGGGGGGGGGGGGGGGGGGGGGGGGGGGGGGGGGGGGGGGGGGGFGGGGGGGGGGGGG?CEE?CCGGGGGGGC<FGGCEFGGGFFGFFFGGFFGFFFFFFFFFGGDFGB::BFF467
@M02542:52:000000000-J9N43:1:1101:13056:3504 2:N:0:GTGAAA
GTAGTCCACGCCGTAAACGATGTCAACTAGCCGTTGGGAGCCTTGAGCTCTTAGTGGCGCAGCTAACGCATTAAGTTGACCGCCTGGGGAGTACGGCCGCAAGGTTAAAACTCAAATGAATTGACGGGGGCCCGCACAAGCGGTGGAGCATGTGGTTTAATTCGAAGCAACGCGAAGAACCTTACCAGGCCTTGACATCCAATGAACTTTCCAGAGATGGATTGGTGCCTTCGGGAGCCTTCAGACAGGTGCTGCATGGCTGTCGGCAGCTCGG
+
GGGFGGGGGGGGDGEGGFGGFFFFFGGGGGCFFGGGG>CCF@FGGGCC?FFGGGGGFEGGGFFGGCFGG+FFGDFGGGGFEFGFGGDFFCGGGGGGGGCFGCFGGBDGGF9@FFGCGGGGG,,8BCCBEE*>CCCEEEF5;BB8BD85F56AFE99@FFFA;FCCC:DA:C)7CBF3BFF>BFFG7F6DFB6@0/<)-11)5:F=64<B72<E2+0(*25<??:?<6F(.62()4(,((2:)02),4?BF))).)())32:6(3*))0))007)
@M02542:52:000000000-J9N43:1:1101:24663:3534 2:N:0:GTGAAA
GTAGTCCACGCCCTAAACGATGTCAACTAGCTGTTGGGTCCTTCGGGGCTTGGTAGCGCAGCTAACGCGTGAAGTTGACCGCCTGGGGAGTACGGTCGCAAGATTAAAACTCAAAGGAATTGACGGGGACCCGCACAAGCGGTGGATGATGTTGATTAATTCGATGCAACGCGAAAAACCTTACCTACCCTTGACATGTCTGGAATCCCGAAGAGATTTTGGAGTGCCCGGAAGAGAACCGGAACACAGGTGCTGCATGGCTGTCGTCAGCTCG
+
GGGGGGGGGGGFFEGGGGGGGGGG9CFGGGGGGGGGGE:<FGFGGGDGGFGEEGGGGGGGG>FCFGGGGGGGGFFCBFGFGGGGGCG>:>F<BGGGGGGDGC,CFG9FFG@99DFGC7DF3@A,;CEFG>CGG>EEGGFGGG>CEGFCC9,<,4?CGGDCACE+<CGGF;EGFD>B)8>@)-9CCC:6*5=F).<4447</-326??GFG09:5E4<CC2<@773(<*(-((4)(.(.57>;GG>((.,,9082))(-)46:((2*05)77*0)
@M02542:52:000000000-J9N43:1:1101:13856:3535 2:N:0:GTGAAA
GTAGTCCACGCCCTAAACGATGTCAACTAGTTGTCGGGGAAGCAATTCCTTGGTAACGCAGCTAACGCGTGAAGTTGACCGCCTGGGGAGTACGGTCGCAAGATTAAAACTCAAAGGAATTGACGGGGACCCGCACAAGCGGTGGATGATGTGGATTAATTCGATGCAACGCGAAAAACCTTACCTACCCTTGACATGTCTGGAATCCTGCTGAAAGGTGGGAGTGCCCGAAAGGGAACCGGAACACAGGTTCTGCAAGGCTGTCGTTCGCCTG
+
FGGGFGFFGGGGGGGFFFGG8C@<9FE9FGGGGFGGGGGCCCFDGGF9F9FFFFECGFGDEEFCCDEGG7FGGGGGGGGGGEG7B:?F:+FAF7:=CE::BE@DFGGCFG,@FGGGGBFGGF9FGECCE7>BEGC5*D>@E>:E55<=F7:BFFGGGFF7FFG?C@EDA6538C938553<<FGGGGFGFF4)5F=))/:4<<G)19EFC38GFFF447(,).71(47<(7((.,8083DD63/0(77(39*4))).).((((,*18)).))0)
@M02542:52:000000000-J9N43:1:1101:22778:3565 2:N:0:GTGAAA
GTAGTCCACGCCCTAAACGATGTCTACTAGTTGTTGGAGGAGTGAAATCCTTCAGTAACGCAGCTAACGCGTGAAGTAGACCGCCTGGGGAGTACGGTCGCAAGATTAAAATTCAAAGGAATTGACGGGGGCCCGCACAAGCGGTGGATTATGTGGATTAATTCGATGCAACGCGAAAAACCTTACCTGGCCTTGACATGCCACTAACGAAGCAGAGATGCATTAGGTGCCCGAAAGGGAAAGTGGACACAGGTGCCGCATGGCTGTCGTCAGG
+
GGGGGGGGGGGEGEFGGGGGGGGGGGGGGGGGFFGGGGGGGGGGGGGGGGGGGGGGGGGGGGGGFGGGGGGEGGGGGGGGGEFGGGGGGGGGGGGGGGGGGGGGGGGGGGGGGGGGGGGGGGGGGGGGGGGDEEGDGGGGGGGG=DGCFGCEGFGC7?CFFGGGGGGGEFGGFGFFF)<FB?FGDGE4CFFFFDFFDFFFFFFFF?FFDD?:*<@767:247*/..9C?37(4)944??*9(925<<?8<:)4..:((,(4<<10584>73))0
@M02542:52:000000000-J9N43:1:1101:11429:3565 2:N:0:GTGAAA
GTAGTCCACGCCGTAAACGGTGGGAACTAGGTGTTGGCGACATTCCACGTCGTCGGTGCCGCAGCTAACGCATTAAGTTCCCCGCCTGGGGAGTACGGCCGCAAGGCTAAAACTCAAAGGCATTGACGGGGGCCCGCACAAGCAGCGGATCATGGGGCTTAATTCGACGCAACGCGAAGAACCTTACCAAGGCTTGACATACACCGGAAAGCATTAGAGATAATGCCCCCCGTGTGGGCGGTGTAAAGGTGGTTCATGGCTGTCGTCACCTCGT
+
GGGGGGGGGGGGGC@CFGCCCDFEEFGFFFFGFGGGGGGEGGGGGFGGGGGGGGDEFGGGGEGGGGGFGEDCFEGDGGGGGGGG>EEGGGDGGGGGGGGEFG@GGGGCGGGFG;9FGGG78@8CGD?FG@EGEGEEGGGGGGFFDG>CC*:6?CCE5CD=FCGFD3CDB35C5C35>553??:<>></*65)).)<(:95*,3C8>BEBC:?E7C427*)-1**).)2(((--04(,(4)7,)9)))1)5?:0,)).:)((-.)1/)))17))0
@M02542:52:000000000-J9N43:1:1101:14096:3610 2:N:0:GTGAAA
GTAGTCCACGCTGTAAACGATGCTAACTCGTTTTTGGGGATTTATCTTCAGAGACTAAGCGAAAGTGATAAGTTAGCCACCTGGGGAGTACGAACGCAAGTTTGAAACTCAAAGGAATTGACGGGGGCCCGCACAAGCGGGGGATGATGTGGTTTAATTCGATGATACGCGAGGAACCTTACCAAGGCTTAACTGGGAAGTGATCGGTTTAGAAATAGGCCTTACTTCGGGCAATTTTCAAGGTGCTGCCTGGTTGTCGTCAGGTCGTGCCGTG
+
GGGGGGGGGGGGGGGGGFGGGFEFFG?<DFFGCFCFEFEGFDADFFFGGGGG?EFEFEGGE@CC7F<E<9E9CFGFF<FGCGGGGDE@FFFGGGC:FG@FFCFGCAFGGGC8=EFF+8DC@FE@DGD7CGGG8CGGGFEE*:8*3*?C9CEDFG;A@E*<>EFGFF:>>B=3;CFF@5767:6C<7::2861*)19?16(/4:CBFF/5C(:87@8)**(.9:*5<)*-,4>072).64F72<*(44*)(093376?<1,(-((025)).)8)7
@M02542:52:000000000-J9N43:1:1101:11722:3645 2:N:0:GTGAAA
GTAGTCCACGCCGTAAACGATGTCTACTAGCTGTTCGTGTCCTTGTGATGTGAGTAGCGCAGCTAACGCACTAAGTAGACCGCCTGGGGAGTACGGTCGCAAGATTAAAACTCAAATGAATTGACGGGGGCCCGCACAAGCGGTGGAGACTGTGGTTTTATTCGACGCAACGCGAAGAACCTTACCTACTCTTTACATCCACGGAAGACTGAAGAGTTGCGGTTGTGCCTGCCGGAACCGTAAAGCCGGTGCTTCATGGCAGTCGTCAGCCCGG
+
DGGGGCCDEG@GGGGGGG7FGDFGGGGGGEGGGFGCGGFC,@ECFF,@FFGG<F@ECF+@7+6FFFFFD:@F<FEFFAE9,@CE?=<<CC@FGGGDFGEGGDEFFGGEGGFGDFCFC9=FFGFF?BEEGC5:EGGGEGGGEEBEED;C,*3=C<CCF**4@;;=+:/7:>CC)/(.8))70,***99@**0/9)966<F()(3)7578.:))+3<5)0*)-7071((*6))(.)-((((1>1**5-(0--8))))))6,,((,,*>5))0))))
@M02542:52:000000000-J9N43:1:1101:20039:3652 2:N:0:GTGAAA
GTAGTCCACGCCATAAACGATGTCAACTAGTTGTTGGGGATTCATTTCCTTAGTAACGTAGCTAACGCGTGAAGTTGACCGCCTGGGGAGTACGGTCGCAAGATTAAAACTCAAAGGAATTGACGGGGACCCGCACAAGCGGTGGATGATGTGGATTAATTCGATGCAACGCGAAAAACCTTACCTACCCTTGACATGGTCGGAATCCTGCTGAGAGGCGGGAGTGCTCGAAAGAGAACCGGCGCACAGGTGCTGCATGGCTGTCGTCGGCTCG
+
GGEFCFGGGGGGGGGCGGGGGFGGGGGGGGGGGFGGGGGGGGGGGGGGGFGGGGCFGGGGGGGGGGGGGGGGGGGGCDFGGGGGGGGGGGGFFGGGGGGEGGGGGGFGEFGGG@FGGGGGGGGGGGDFGCCEEGCGGFFFEG*14/?ACDFE7FGFFGGFFFGFGGGGBFEGDD9A>FFFFFFGGGGFGFFFFFF@22<AF99C:@FFF>03C?CF:3932>@@-(4*6:(4:512:72771379>FF1:9<>A),5))4?0(.0*))).)))0
@M02542:52:000000000-J9N43:1:1101:17044:3662 1:N:0:GTGAAA
GTAGTCCACGCCGTAAACGATGTCTACTAGCTGTTCGTGTCCTTGTGATGTGAGTAGCGCAGCTAACGCACTAAGTAGACCGCCTGGGGAGTACGGTCGCAAGATTAAAACTCAAATGAATTGACGGGGGCCCGCACAAGCGGTGGAGCATGTGGTTTAATTCGACGCAGCGCGAAGAACCTTACCTACTCTTGACATCTACGGAAGACTGCAGAGATGCGGTTGTGCCTTCGGGAACCGTAAGACAGGTGCTGCATGGCTGTCGTCAGCTCGG
+
GGGGGGGGGGGGGGGGGGGGGGGGGGGGGGGGGGGGGGGGGGGGGGGGGGGGGGGGGGGGGGGGGFFGGGGGGGGFGGGGGGGGGGGGGGGEGGGGGGGGGGGGGGGGGFGGGGGGGGGGGGGGGGGGGGDGGGGGGGGGGCEGGGGGGGGGGGGFGGGFFFFFGGGGGGGGGGGGGGGGGGGGGGGGGGGGGGGGGGGGGFGGGGGGGGGGGGGFGCCFGGCEE>7CDFAFGGGDFFGGFF<:?BEC):77BA<:AA?FGGGFF16:6><FB)
@M02542:52:000000000-J9N43:1:1101:17196:3671 2:N:0:GTGAAA
GTAGTCCACGCCGTAAACGATGTCTACTAGCTGTTCGTGTCCTTGTGATGTGAGTAGCGCAGCTAACGCACTAAGTAGACCGCCTGGGGAGTACGGTCGCAAGATTAAAACTCAAATGAATTGACGGGGGCCCGCACAAGCGGTGGAGCATGTGGTTTAATTCGACGCAACGCGCAGAACCTTACCTAATCTTGACATCTACGGAAAACAGCGGAGATGGGGTTGTGCCTTCGGGAACCGTATGACAGGTGCTGCTTGTGGGTCGTCACCTCTG
+
GF<EFAFFGGGGGF,BFGEEGFFFFG9EF@EGGGGGGGGFEF6EDFGFGGGGGGFFGGGG:EFE,CFGG:EGGGGGGGGGEEFGEDGGGGGCFEGGGGGGGDCDDFFGGGG8@9DG9=,>@FG;9>ECD**4>E@*;:<EF:C88<=:FCFGGC?EFGGFAF9=?DGDBFED@D(>>)95FFFFDC97*/199<4)65=:FAFG>)02.*(,***799*)(0)0((-7:.:<176;(((1>(**).5?12)926,)).()((-2)95))1*)*)
@M02542:52:000000000-J9N43:1:1101:17412:3672 2:N:0:GTGAAA
GTAGTCCACGCCCTAAACGATGTCAACTAGTTGTCGGGTCTTCATTGACTTGGTAACGTAGCTAACGCGTGAAGTTGACCGCCTGGGGAGTACGGTCGCAAGATTAAAACTCAAAGGAATTGACGGGGACCCGCATAAGCGGTGGATGATGTGGATTAACTCGATGCAACGCGAAAAACCTTACCTACCCTTGACATATGAACAAGAAAACCTGTCCTTAACGGGATGGTACTTACTTTCATACAGGTGCTGAATGGCTGTCGTCAGCCCGTGG
+
GGCGGGGGGGGGGG8FGGGGGGGG,FGGGGGGGGGGGGEGFGFGGGGGGGGGGGGGGGGGGGGGGGGGGGGGGGGGG<FGGGGDGGGGGGGGGGGGGGEEEGFFFGGGGGGGGGGGGFGGCGGGGDEGGFECEGGEGGFGGG>*BFCCFCFCCFGGFBFGAEGGGGEGFFEGEGFFBFADFFFGGGGFGFFFFBFFBFFFFAFFFF@GFGFB68E?:FCDAFF304(7<<AF2799).:7:<C:4>:=7:**)4.<2:?B:)(,1C>6)07.7.
@M02542:52:000000000-J9N43:1:1101:12018:3691 2:N:0:GTGAAA
GTAGTCCACGCCGTAAACGATGTCTACTAGCTGTTCGTGTCCTTGTGATGTGAGTAGCGCAGCTAACGCACTAAGTAGACCGCCTGGGGAGTACGGTCGCAAGATTAAAACTCAAATGAATTGACGGGGGCCCGCACAAGCGGTGGAGCATGTGGTTTAATTCGACGCAACGCGAAGAACCTTACCTACTCTTGACCTCTACGGAAGAATGCAGAGATGCGGTTGTGCCTTCGGGAACCGTAAGCCTGGTGCTGCTTGGCTTGCGTCCGCTCGG
+
GGGGGGGDFGGGGCFGGGGGGGGGGGGGGFGGGGGGGEGFFFFFGFGFGGGGFGGGGFEDGGGEFF<FEGGGGGGGGGGGFGGGE:FGGDCCFFCCFGDGGGEGEGEGGFFEDFFFGGGGGGGGDCDEGDGCCGDEEGFEDGEEECFFGGGGGGGDFED7@?FEFDEG>>C35DBEEE@FFFFDFG964=?FFBFF)4)5F5:5)..8)246EFFF7*223><:;60*5.64,>>FFF0)1(/*)(()-.78--4).5:?(.(()))7)557:3
@M02542:52:000000000-J9N43:1:1101:23482:3699 2:N:0:GTGAAA
GTAGTCCACGCCGTAAACGATGTCTACTAGCTGTTCGTGTCCTTGTGATGTGAGTAGCGCAGCTAACGCACTAAGTAGACCGCCTGGGGAGTACGGTCGCAAGATTAAAACTCAAATGAATTTACGGGGGCCCGCACAAGCGGTGGAGCATGTGGTTTAATTCGACGCAACGCGAAGAACCTTACCTACTCTTGACATCTACGGAAGACTGCAGAGATGCGGTTGTGCCTTCGGGAACCGTAAAACCGGTGCTGCATTGCTGTCGTCCGGCTGG
+
GGGGGGGGGGGGGGGGGGGGGFGGGGGGGGGGGGGGGFCFGGGGGGGGGGGGGGGGGGGGGGGGGGG>EFGGGGGFGGGGGGGGGGGGGGGGGGGGGEFGFGGGGGGGGGGGFGGGFGFFEF,EDE6E>CGEGGGGGGGGGDEEGGGG65EF=CFFFGCFFGGGGGEDBEGGFG9@>@FFFFFFGCFFGFFFFB4?2>?AF<1<8@DCFG2(<80.(:*)(8BF9B0CABA<1B09B:2)*,1*.4(5165>2:4())))).))*/)0.))).)
@M02542:52:000000000-J9N43:1:1101:12967:3708 2:N:0:GTGAAA
GTAGTCCACGCCGTAAACGATGTCTACTAGCTGTTCGTGTCCTTGTGATGTGAGTAGCGCAGCTAACGCACTAAGTAGACCGCCTGGGGAGTACGGTCGCAAGATTAAAACTCAAATGAATTGACGGGGGCCCGCACAAGCGGTGGAGCATGTGGTTTAATTCGACGCAACGCGAAGAACCTTACCTACTCTTGACATCTACGGAAGACTGCAGAGATGCGGTTGTGCCTTCGGGAACCGTAAGACAGGTGCGGCATGGCTGTCGTCAGCTCGG
+
GGGGGGGGGGGGGGGGGGGGGGGGGGGGGGGGGGGGGGGFGGGGGGGGFGGGGGGGGGGGGGGGGGGGGEGEGGGGGGGGGGGGGGGGGGGGGGDGGGGGGGGGGGGGGGGGGGGCGGFGFGGGGGGGGGGGGGG5CGGGGGGGGGCCGGGGGCGFGGGGFFCGDGGGDFGGEGBEFFFFF?FGGGGFGFFFF2@@DAFAFD6D>EDD?GFBGFE>:C7),57BFFFGFFA80>;9><0DDFG4<?:7:<60((4161<0(-48C*)0.6*/)5
@M02542:52:000000000-J9N43:1:1101:15715:3713 2:N:0:GTGAAA
GTAGTCCACGCCGTAAACGATGTCTACTAGCTGTTCGTGTCCTTGTGATGTGAGTAGCGCAGCTAACGCACTAAGTAGACCGCCTGGGGAGTACGGTCGCAAGATTAAAACTCAAATGAATTGACGGGGGCCCGCACAAGCGGTGGAGCATGTGGTTTAATTCGACGCAACGCGAAGAACCTTACCTACTCTTGACATCTACGGAAGACTGCAGAGATGCGGTTGTGCCTTCGTGAACCGTAAGACCGGTTCTGCATGGATGTCGTCAGCTCGG
+
GGGGGGGGGGGGGGGDGGGGGGGGGGGGGGGGGGGFGGGCGGFFGGGGGGGGFGGGGGGGGGGGGGGGGGGGGGCFFFGGGFGGGGFGGGGGGGGGGGGGGGGGGGGGGGFGFGGGDGGCFC?;BEGEEEGGGGGGGGGGFEGCED5EFCCCCFFGGGGGFFFGGGGG:DCGDD0>@BFF@BFFFFGFC@F?@AB?2<6<F<:<>D:FFGBBF6@>3:C2(.0>2,(2:A>FF)886A?DC<C5523)--)0)).6<)1,))(.19.)))10>3
@M02542:52:000000000-J9N43:1:1101:12103:3724 2:N:0:GTGAAA
GTAGTCCATGCCCTAAACGATGTCAACTAGTTGTCGGGTCTTCATTGACTTGGTAACGTAGCTAACGCGTGACGTTGACCGCCTGGGGAGTACGGTCGCAAGATTAAAACTCAAAGGAATTGACGGGGACCCGCACAAGCGGTGGCTGAGGTGGAATAATTCGATGCAACGCGAAAAGCCTTACCTACGCTTGACATGGATGGAACCCTGCTGAGAGGTGGGGTGACCCGAAAGGGAGCCATAAGCAAGGGGCATCCGTGCGGTCGTTAGCTCG
+
@EAEGF99,;CCC<;C,66+BCCF,6CEE9CF9FA6::@FGF@9C,6B<F6A@5<C,B<<<F?EFECBCCE,,8BDE<=,4+@44+=C7@FGCE:EC+@FC+F53=<FDFF,:=9EDDEF8,,CC66FE+@+@*5*5@:DECE*4*,4D79C*:*,52=CFC5:,+/*4)=955(0=)).;)1;9+<<*<)8>,)*.,))/8<F=?0;57((2+**)/22()7)((,2.4,427403:(*7)*2).)0(,))-((,((-4(-(()1.).)**/0
@M02542:52:000000000-J9N43:1:1101:9406:3780 2:N:0:GTGAAA
GTAGTCCACGCCGTAAACGATGTCGACTTGGAGGCTGTTCCCCTGAGGAGTGGCTTCCGGAGCTAACGCGTTAAGTCGACCGCCTGGGGAGTACGGCCTCAAGGTTAAAACTCAAATGAATTGACGGGGGCCCGCACAAGCGGGGGAGCCTGGGGTTTAATTCGATGCAACGCGAAGAACCTTAACTACCCTTGACATCCACGGGATTCGGCCTGTATGCCTTATTTCCTTCGGGAACCGTGAGTAAGTTGCTTCCCTGCTGTCTGCCTACCGG
+
DEF9FCGGFEEEF@:FFGGCFG@F<DFCEE@6<F@FEFFGFDCFC,C,C:FFGGCCFGEE:+:<?,,@F:FCEGD?<BFG:=CG@FGCG7=:=CB7:E7=,<@=,@3,:BEGGFGEFFGGCF?98@+:EGGCBEE*:<>5,8C**78***:=**:8C**06C9=+::7*8+9))4>EF4)7?F7*:EF4)8*71*0449.9(29)500*1((****.;C)5@F4))):)6<4(710>?1D*(/*)))1))*/-5))(.5((...**1**/)).)
@M02542:52:000000000-J9N43:1:1101:13056:3791 1:N:0:GTGAAA
GTAGTCCACGCCGTAAACGATGTCTACTAGCTGTTCGTGTCCTTGTGATGTGAGTAGCGCAGCTAACGCACTAAGTAGACCGCCTGGGGAGTACGGTCGCAAGATTAAAACTCAAATGAATTGACGGGGGCCCGCACAAGCGGTGGAGCATGTGGTTTAATTCGACGCAACGCGAAGAACCTTACCTACTCTTGACATCTACGGAAGACTGCAGAGATGCGGTTGTGCCTTCGGGAACCGTAAGACAGGTGCTGCATGGCTGTCGTCAGCTCGG
+
GGGGGGGGGGGGGGGGGGGGGGGGGGGGGGGGGGGGGGGGGGGGGGGGGGGGGGGGGGGGGGGGGGGGGGGGGGGGGGGGGGGGGGGGGGGGGGGGGGGGGGGGGGGGGGGGGGGGGGGGGGGGGGGGGGGGGGGEGGGGGGGGGGGGGGGGGGGGGGGGGGFGGGGGGGGGGGGGGGGGGGGGGGGGGGGGGGGGGGGGFFGC8>CFGGGGGGCFGG?EECGGGGGGGGFFGGGFFGGGFFG?FFGGFG<>FFFFFF?:FGFFD,1::D>FD)
@M02542:52:000000000-J9N43:1:1101:19571:3821 2:N:0:GTGAAA
GTAGTCCACGCCGTAAACGGTGGGAACTAGGTGTTGGCGACATTCCACGTCGTCGGTGCCGCAGCTAACGCATTAAGTTCCCCGCCTGGGGAGTACGGCCGCAAGGCTAAAACTCAAAGGAATTGACGGGGGCCCGCACAAGCAGCGGAGCATGTGGCTTAATTCGACGCAACGCGAAGAACCTTACCAAGGCTTGCCATACACCGGAAAGCATTAGAGATAGTGCCCCCCTTGTGGTCGGTGTACAGGTGGTGCATGGCTGTCGTCAGCTCGG
+
GGFEFGGGGGGGGGFFGGGGEGGGGGGGGGGGFGGGGGGGGGGGGGGGGGGGGGGGGGGGGGGGGGGGGGGGGGGGGGGCFGGGGGGGGGGGEGGGGGGGGGDGEGFCFGGGGGGGGGGGGGGGGGGGGGGGGDGGDCE=EGGFGGGECECFCCGGGGGG?GCCFFGGFFDGFGF3;>BE@FFGG=CFGF@FF?@3(.99=48C?B@E>3<FGFGFBCDB<FFF<<AC?>>;?@>2?BFD<6C7)))9:D4)-(67<2:??1:<3>75))*).)
@M02542:52:000000000-J9N43:1:1101:14092:3823 2:N:0:GTGAAA
GTAGTCCACGCCGTAAACGGTGGGAACTAGGTGTTGGCGACATTCCACGTCGTCGGTGCCGCAGCTAACGCATTAAGTTCCCCGCCTGGGGAGTACGGCCGCAAGGCTAAAACTCAAAGGAATTGACGGGGGCCCGCACAAGCAGCGGAGCATGTGGCTTAATTCGACGCAACGCGAAGAACCTTACCAAGGCTTGACATACACCGGAAAGCATTAGAGATAGTGCCCCCATTGTGGTCGGTGTACAGGTGGTGCATGGCTGTCGTCAGCTCGG
+
GGGGGGGGGGGGGGGGGGGGGGGGGGGGGGGGGGGGGGGGGGGGGGGGGGGFGGGGGGGGGGGGGGFGGGGGGGGGGGGFFGGGGGGGGGGEGGGGGGGGGGECFGGFFGGGGFGGCGGCFBGGGFGGGGGGGGGGGCGCEFFDGFGGGGEGGGGGGGGGFGGFFGGGFFGG><>:)7>@47@C7CCFG?4<@77;<?FFF?7C?E@D>D<7E@7=477)6@FF<A2C:9((.8:AF22C<07DAFFF?A))--65>)8<BBF3*/7)))*/.)
@M02542:52:000000000-J9N43:1:1101:12492:3832 2:N:0:GTGAAA
GTAGTCCACGCCGTAAACGATGTCTACTAGCTGTTCGTGTCCTTGTGATGTGAGTAGCGCAGCTAACGCACTAAGTAGACCGCCTGGGGAGTACGGTCGCAAGATTAAAACTCAAATGAATTGACGGGGGCCCGCACAAGCGGTGGAGCATGTGGTTTAATTCGACGCAACGCGAAGAACCTTACCTACTCTTGACATCTACGGAAGACTGCAGAGAGGCGGTTGTGCCTTCGGGAACCGTAAGAAAGGTGCTGCATGGCTGTCGTTAGCGCGG
+
DFGGGGGGGGEGGEGGGGCGGDFFGGFGG<FGGGGGGGGGFG9EEGFAFGGGGGGFFGEGGGGFGFGGGGGEGGFCEGFCGFEEGFGGGGGFFAFEGGEGEGGF:FGGGGCF9EDFD=DFCCECCGGGGGC:BBCGEEGGGC>GGD;EEFF+=<EFCF;FFG7:@3*808*))/10).957<FC49<6D*/9F-=72-7<F23C>3;A@GF07+272**495>>>?:794),35>>FF<5<?34))(),.0).528<>??014211))0*))0.
@M02542:52:000000000-J9N43:1:1101:20182:3844 2:N:0:GTGAAA
GTAGTCCACGCCGTAAACGGTGGGAACTAGGTGTTGGCGACATTCCACGTCGTCGGTGCCGCGGCTAACGCATTAAGTTCCCCGCCTGGGAGTACGGCCGCAAGGCTAAAACTCAAAGGAATTGACGGGGGCCCGCACAAGCAGCGGAGCATGTGGCTTAATTCGACGCAACGCGAAGAACCTTACCAAGGCTTGACATACACCGGAAAGCATTAGAGATAGTGCCCCCCTTGTGGTCGGTGTACAGGTGGTGCATGGCTTTCCTCAGCTCGGG
+
GGGEFGGGGGGGGGGGGGGGCGGGGGFFGGGGGGGGGGGDGGGGGGGGGGGGGGGGGGGGGGGGGGGGGCGGGGGFGGGGGFGEEGGGGGGGGFGGGGGGGEGGGFFG@GGCCGFFFGFGGCE@DGGGGGGGGGGGGGGGFCCCFGGD=EGGGFFGG*>?4CGG5:=)>EGDFG173)>@FF:>7FC?40.)94888<=27<?G>B>ED*((00<8-:0:<7@*5<:G(713(1,43<>C9(9:46AF2(7)()45)4?((.))*2*0/*0)))
@M02542:52:000000000-J9N43:1:1101:21855:3868 2:N:0:GTGAAA
GTAGTCCACGCCGTAAACGGTGGGAACTAGGTGTTGGCGACATTCCACGTCGTCGGTGCCGCAGCTAACGCATTAAGTTCCCCGCCTGGGGAGTACGGCCGCAAGGCTAAAACTCAAAGGAATTGACGGGGGCCCGCACAAGCAGCGGAGCATGTGGCTTAATTCGACGCAACGCGAAGAACCTTACCAAGGCTTGACATACACCGGAAAGCATTAGAGATAGTGCCCCCCTTGTGGTCGGTTTACAGGTGGGTCATGGCTGTCGTCAGCTCGG
+
GGGGGGGGGDFFGGCFGGDFEGGDFGGGGGGGGGGGGGGEGGGGGGGGGGGDGGGGGGGGGGGGGGGGGGGGGGGEFGGFGFGGGGGFGGGDGGFCGGGGGGG>FGF7FEGGFFFFGGGGGFFGDGGGGGGGGGEGG:EEGGG>CGEG5CEFC:+<CD5=FGGGCCFGDFGGFG9B))5:F?>GGFEFD?7F>?FB()/58,)05:>C>C(4<0+*6*0)-/*9244F?(-4().8::4CC9398A<6()/7((.24),,((,,9DF)>47673
@M02542:52:000000000-J9N43:1:1101:13216:3880 2:N:0:GTGAAA
GTAGTCCACGCCGTAAACGGTGGGAACTAGGTGTTGGCGACATTCCACGTCGTCGGTGCCGCAGCTAACGCATTAAGTTCCCCGCCTGGGGAGTACGGCCGCAAGGCTAAAACTCAAAGGAATTGACGGGGGCCCGCACAAGCAGCGGAGCATGTGGCTTAATTCTACGCAACGCGAAGAAACTTACCAAGGCTTGACATACACCGGAAAGCATTAGAGATAGTGACCCCCTTTTGGTCGGTGTACAGGTGGTCAGGTGATGTCCTCCGCTCGG
+
GGFEFCEFFEGGGGDG?FE>C@+F,EEFFFFGGFCF8FEGCEFF,CFCFDGGFCEFGG7,@7F@F,F9FFE+4:FGGGGEDFF7C>4AB?+=>+B,>+@3CG=FG+38@:C,@86@A,@>D7D@*,9FED58E:1*3*=C8C*2?**>5:C=?C9EGFFE6<<CC*3:7BGD3C15>:5761FFGGFFC7))0:).(.*./3)7).7CE)4:6@+/)*0)-1*/<25>?17(.))64<<)9(**-)6*../)-.)(()().).)*297))07.)
@M02542:52:000000000-J9N43:1:1101:16614:3899 1:N:0:GTGAAA
GTAGTCCTAGCCCTAAACGATGATTGCTTGGTGTGTCGGGTACCCAATCCCGTCGTGCCGAAGCTAACGCGATAAGCAATCCGCCTGGGGAGTACGGTCGCAAGGCTGAAACTCAAAGGAATTGACGGGGGCCCGCACAAGCGGTGGAGCATGTGGTTTAATTCGACGCAACGCGAAGAACCTTACCTGGGCTCGAAATGTAGAGGAATTCGGTAGAAATATCGGCGCCTAGCAATAGGCCTCTATATAGGTGCTGCATGGCTGTCGTCAGCTC
+
GGGGGGGGGGGGGGGGGDGGGGGGGGGGGGGGGGGGGGGGGGGGGGGGGGG@FGGGGGGGGGGGGEFGCFGGGGGGGGGGGGGGGGGGGGGGGGGGGGGGGGGGGGGGG<FGGGGGGGGFDGGGGGGGGGGGGGGGGGGGGGGG<FC7FGFCFGGGCGFCGFFGGGGGGGGGGGGGGGGGGGGGGGGGGGGGGGGGCEGGFFGG7FFG48CFGGG>9FGGGGGGGGGGGGF@CFGFFG:4?F:>FFGGFGGFFFFFFFFBGGGF771<BBBFF:
@M02542:52:000000000-J9N43:1:1101:17283:3900 2:N:0:GTGAAA
GTAGTCCACGCCCTAAACGATGTCAACTGGTTGTTGGGAGGGTTTCTTCTCAGTAACGTAGCTAACGCGTGAAGTTGACCGCCTGGGGAGTACGGCCGCAAGGTTGAAACTCAAAGGAATTGACGGGGACCCGCACAAGCGGTGGATGATGTGGTTTAATTCGATGCAACGCGAAAAACCTTACCTACCCTTGACATGCCAGGAATCCTGCAGCGATTTGGGAGTGCTCGAAAGAGAACCTGGACACAGGTGCCGCATGGCCGTCGTCAGCCCG
+
GGGGGGGGGGGGGG8EGGGGGGGGCGGFFGFGGGFFGGFFEGGGGGGGGFGGGGGFGGGGGGGGGGGGGGGGGGGGGGGGGGGGGGGGGGGGGGGGFGGGGGGGGGGGGGGGGGGGGFGFGGGGGGG@CFGGGE7EEGGGGG>CGDBFFFGFEFCFFFGG6FG@EFGGFACC.>>BB=>>F3FGCFC6CF=@4))1646574(9;)9A?F01<+1.,*1.675:1()*-49BFF0(.5:C*,7>12658(1))((-(,:<<0(-))00)065)0
@M02542:52:000000000-J9N43:1:1101:15041:3924 2:N:0:GTGAAA
GTAGTCCACGCCGTAAACGATGGGTGCTAGGTGTCGCGGGCTTTGACCCCTGCGGTGCCGTAGCTAACGCATTAAGCACCCCGCCTGGGGAGTACGGCCGCAAGGCTAAAACTCAAAGGAATTGACGGGGGCCCGCACAAGCGGTGGAGCATGTGGTTCAATTCGACGCAACGCGCAGAACCTTACTTGGGCTAGACAGTGCAGGAACCTGGTTGAAAAATCGGGGTGCTCTTCGGAGAACCTTTAGTTAGGTGCTGGATGGCGTTCGTCAGCC
+
GGGGGGGGGGGGGGGGGGGGGGGGFEEGGGGGFGGGGGGGGGGGGGGFGEGGGGGGGDGGCGGGGGGGGGGGGGGGGGGGGGGGGGGGGGGGGFF@CEEGGGGGCFGGGGGGGGGGGAFFFFFGFC>FGGGGGGGGGEGGGGG>;9EFFDFFFFFGGGGGFGGG5D5>:@EGFD607:DFFFF7CG?F77>:5(7745@A4)425.5C7*8?+<E9)023:)7@>;6)(5<)5480((,96(**)).94<64.))5).(.),(,*).)).)76)
@M02542:52:000000000-J9N43:1:1101:15678:3937 2:N:0:GTGAAA
GTAGTCCACGCCATAAACGATGTCTACTAGCTGTTCGTGTCCTTGTGATGTGAGTAGCGCAGCTAACGCACTAAGTAGACCGCCTGGGGAGTACAGTCGCAAGATTAAAACTCAAAGGAATTGACGGGGACCCGCACAAGCGGTGGATGATGTGGATTAATTCGATGCAACGCGAAAAACCTTACCTACCCTTGACATGCCACTAACGAAGCAGAGATGCATTAGGTGCTCGAAAGAGAAAGTGGACACAGGTGCTGCATGGCGGTCGTCAGCG
+
GGFFGGFGGGGGGGGGGGGGGFGGGGGGGGGGGGGDGGGGGGGGGGGGGGGGGGGGGGGGGGGGFGGGGGGGGGGGGGGGGGGGGGGGGGGGGGGDFGGGGGCE?FFFGGGGFF8EFFGGFGGGGGGGGGG6BEGGGGFGGGGCED59D,7@,,??<9CGFGCFGDEGF?9<)9=?EFFEFFFCFG76;FFFFDF;;EAEFFE66AF5BG6(A;00(2*))*1*.4->33512?B;7?:GC(:F)4()(()0),82:)464(,(/9))8)7>9)
@M02542:52:000000000-J9N43:1:1101:12883:3955 2:N:0:GTGAAA
GTAGTCCACGCCGTAAACGATGTCTACTAGCTGTTCGTGTCCTTGTGATGTGAGTAGCGCAGCTAACGCACTAAGTAGACCGCCTGGGGAGTACGGTCGCAAGATTAAAACTCAAATGAATTGACGGGGGCCCGCACAAGCGGTGAAGCATGTGGTTTAATTCGACGCAACGCGAAGAACCTTACCTACTCTTGACATCTACGGAAGACTGCAGAGATGCGGTTGTGCCTTCGGGAACCGTAAGACAGGTACTGCATTGCTGTCTTCAGCCCGG
+
GGGGGGGGGGGGGGGGGGGGGGGGGGGGGGGGGGGGEGGGGGGGGGGGGGGGGGGGFGCGGCGGGGGGGGGGGGFGGFGFGGGGGGGGGGGGGGGGGGGGGGGFFGGGGGDFGGFGGFFGGGGGGGGGGECEGGGGGGGFFGGCG:CECGGGGGFFFFFCFE<5ECEGBEDDFD>F35?>FF?FFGG=F440926@ABFFBA4755)8@F)1@@C>:D7A6DF@B6(:A9<)2>;>F1:DG?<DA>BF?A*15><))-5:4)).0*//**))))
@M02542:52:000000000-J9N43:1:1101:20849:3965 1:N:0:GTGAAA
GTAGTCCACGCCGTAAACGATGTCTACTAGCTGTTCGTGTCCTTGTGATGTGAGTAGCGCAGCTAACGCACTAAGTAGACCGCCTGGGGAGTACGGTCGCAAGATTAAAACTCAAATGAATTGACGGGGGCCCGCACAAGCGGTGGAGCATGTGGTTTAATTCGACGCAACGCGAAGAACCTTACCTACTCTTGACATCTACGGAAGACTGCAGAGATGCGGTTGTGCCTTCGGGAACCGTAAGGCAGGTGCTGCATGGCTGTCGTCAGCTCGT
+
GGAFGGGGGGGGGGCFGGGGGGGGGGGGGGGGGGGGGGGGGGGGGGGGGGGGGGGGGGGGGGGGGGGGGGGGGGGGGGGGGGGGGGGGGGGGGGGGGGGGGGGGGGGGGGGGGGGGGGGGGGGGGGGGGGGGGGGGGGGGGGGGGGCGGGGGGGGGGGGGGGGGGGGGGGGGGGGGGGGGGGGGGGGGGGGGGGGGGGGGGFGGGGDFGGGGGFGGDGGGEGGGGGDGFGFFGGGFFGGGFFGFFF=DFGGFFFFFFFBFF300C?FFF?4FE)
@M02542:52:000000000-J9N43:1:1101:24290:3970 1:N:0:GTGAAA
GTAGTCCACGCCGTAAACGATGTCTACTAGCTGTTCGTGTCCTTGTGATGTGAGTAGCGCAGCTAACGCACTAAGTAGACCGCCTGGGGAGTACGGTCGCAAGATTAAAACTCAAATGAATTGACGGGGCCCGCACAAGCGGTGGAGCATGTGGTTTAATTCGACGCAACGCGAAGAACCTTAACTTATCCTGACCTTTACGGAAGGACTGCAAGGTGCGGTTGTTGCTTCGGGGAACGGAAGACAGGGGCTGCAAGGCTGTCGTCAGGCCGGT
+
GGGGGGGGGGGGGGGGGGGGGGGGGGGGGGGGGGGGGGGGGGGGGGGGGGGGGGGGGGGGGGGGGGGGGGGGGGGGGGGGGGGGGGGGGGGGGGGGGGGGGGGGGGGGGGGGGGGGGGGGGGGGGGGGG7FG73355D:>:F>:F*6,*7<3@C=FGCG,C@<2*4*1=*11**=5*<0::C++<<++00+<+3+++0++0):*;/*2*+**++0*++0*:2C8***3:C4.>G7B5C7*7<5,),*9)5)()(())40,***0/((-((-.))
@M02542:52:000000000-J9N43:1:1101:19837:3971 2:N:0:GTGAAA
GTAGTCCACGCCGTAAACGATGTCTACTAGCTGTTCGTGTCCTTGTGATGTGAGTAGCGCAGCTAACGCACTAAGTAGACCGCCTGGGGAGTACGGTCGCAAGATTAAAACTCAAATGAATTGACGGGGGCCCGCACAAGCGGTGGAGCATGTGGTTTAATTCGACGCAACGCGAAGAACCTTACCAACTCTTGACATATACGTAAGAATGCAGAGATGCGGTTGTGCCTTCGGGCACCGTAAGACAGGTGCTGCATGGATGTCGTCAGCACGG
+
GGGEGGGGGEDGCFF@FGGGGGGDFGFFGACFACFCFCFFGFGGGGFGFGGGFFDFGFGGGGGGD<FGGEGGEGGGGGFGEGGCFDFGFG@FGCFEFGGG7CFGGG9FFEG@FGDDGFGG9F<ECEE<CC**>EE5CCB,,=C*:9*:AFCCCDGGGFFCA9A*:3:D5@C<356B5>FF@:FG*9<@<?6?F2BF9)*.9AB*/757/045<9+)(**)-55;>B679642?34(7(25D(**)5442-)/54)(.)(.)..)*10)))*..)
@M02542:52:000000000-J9N43:1:1101:7053:3977 2:N:0:GTGAAA
GTAGTCCACGCCGTAAACGGTGGGAACTAGGTGTTGGCGACATTCCACGTCGTCGGTGCCGCAGCTAACGCATTAAGTTCCCCGCCTGGGGAGTACGGCCGCAAGGCTAAAACTCAAAGGAATTGACGGGGGCCCGCACAAGCAGCGGAGCATGTGGCTTAATTCGACGCAACGCGAAGAACCTTACCAAGGCTTGACATACCCCGGAACGCATTAGAGATAGTGCCCCCCTTGTGGTCGGTGTACAGGTGGTGCCTTGCTGTCGTCCGCTCGG
+
GGCFGGFGFGGGG@FFFFDGEFDD,ECFFEFGFGGGE8CFEEGFGFFGGGFGGGGGDF7@EFGEEFFFFFGGGCAFEFFF9EFGEECFFFFCEGGGGGDGGGGGG?CGGG,8FF6DDCE:CDGGFEFGGGDEDGD5**:8C8CC648E5:CG0<C+@GC5?GGG7*C*>)*957(5))8B?:)9CD09:67>>(7<::6695(*07585),1?8864774)=41)-69(43-15:0,,./77*9>BBFBBF3:?4()),.6452CD3)>3.)))
@M02542:52:000000000-J9N43:1:1101:12602:4039 2:N:0:GTGAAA
GTAGTCCACGCCGTAAACGATGTCTACTAGCTGTTCGTGTCCTTGTGATGTGAGTAGCGCAGCTAACGCACTAAGTAGACCGCCTGGGGAGTACGGTCGCAAGATTAAAACTCAAATGAATTGACGGGGGCCCGCACAAGCGGTGGAGCATGTGGTTTAATTCGACGCAACGCGAAGAACCTTACCTACTCTTGACATCTACGGAAGACTGTAGAGATGCGGTTGTGCCTTCGGGAACCGTAAGACAGGTGCTGCATGGCTGTCGTCAGCCCGG
+
GGGGGGGGGGGGGGGGGGGGGGGGGGGGGGGGGGGGGGGFGGGGGGGGGGGGGGGGGGGGGGGGGGGGGGGGGGGGGFGFGGGGGGGGGGGGGGGGGGGGGGGGGGGGGFGFGGGGGGGGGGGGGGDGGGGGDGGGGGGGGGGCEDFGGGGGGGGGGGF?AGGGGGDGEDEGFGFFFBFFFFFGGGGFF@?7BAFF2<FFFFFDD::FFFD<FFCFAFGFFDFF1,3CBBF<:EB>B6?D*,C<A2(04<44<B<75-:6,37.>C8)))).0)
@M02542:52:000000000-J9N43:1:1101:13280:4043 2:N:0:GTGAAA
GTAGTCCACGCCCTAACGATGTCTACTAGTTGTCGGGTCTTAATTGACTTGGTAACGCAGCTAACGCGTGAAGTAGACCGCCTGGGGAGTACGGTCGCAAGATTAAAACTCAAAGGAATTGACGGGGACCCGCACAAGCGGTGGATGATGTGGATTAATTCGATGCAACGCGAAAAACCTTACCTACCCTTGACATGTCAGGAACCTCCGAGAGATTGGAGGGTGCCCGAAAGGGAGCCTGAACACAGGTGCTGCATGGCTGTCGTCAGCCGGG
+
GGGGGGGGGGGGGGGGGGGGGFGGGGGGGGGGGFGGGGGGGGGGGGFGGGGGGGFGGGGGGGGGGGGEEGGGGGGGGGGGGGGGGG@FFGGGGGEEGGFGDGGFFGGGGGGGGGFGGGGFGGGGGDGGGGGGGDGGGCFGGCDGCFGGGGGGGGCFE;FGFC@CCD?CAFGC3DBFFFFFF9467@CAFFFF44=F26B9F0:D)7)A@C0(8:87<FC)8DF313:D<0(-1>?022-554C05:(.3594)-)4448:1(33*157))))))
@M02542:52:000000000-J9N43:1:1101:12666:4044 2:N:0:GTGAAA
GTAGTCCACGCCCTAAACGATGTCAACTAGTTGTCGGGGAAGCAATTCCTTGGTAACGCAGCTAACGCGTGAAGTTGACCGCCTGGGGAGTACGGTCGCAAGATTAAAACTCAAATGAATTGACGGGGGCCCGCACAAGCGGTGGAGCATGTGGTTTAATTCGACGCAACGCGAAGAACCTTACCTACTCTTGACATCTACGGAAGACTGCAGAGATGCGGTTGGGCCTTCGGGAACCGTAAGACCGGTTCTGCATGGCTGTCGTCAGGCTGGT
+
GGGGGGGGGGGFFGGGGGGGGGGGGGGGGFGGGGGGGGGGGGGGGGGGGGGGGGGGGGGGGGGGGGGGGGGGGGGGFGGGGGGGGGGGGGGGGGGGGGGGGGGGGGGGGGGGGFGGGGCEFGGGGGDEGGEEGGGGGGGGGDGGGG>GDCGDFGGGGGGGFFGGDGGG>B5DECBEEFFFFFFGGGFFGF?FFBF?B<FAF?6DF>:EFF?<8<8:>>79>@>>((4D::23659;?6695370)(-52(.06:2)-801(,4-97>))))0))
@M02542:52:000000000-J9N43:1:1101:11834:4064 2:N:0:GTGAAA
GTAGTCCATGCCGTAAACGATGAGTGTTCGCCCTTGGTCTACGCGGATCAGGGGCCCAGCTAACGCGTGAAACACTCCGCCTGGGGAGTACGGTCGCAAGACCGAAACTCAAAGGAATTGACGGGGGCCTGCACAAGCGGTGGAGCATGTGGTTTAATTCGATACAACGCGCAAAACCTTACCAGCCCTTGACATATGAACAAGAAAACCTGTCCTTAACGGGATGGTACTTACTTTCATACAGGTGCTGCATGGCTGTCGTCAGCTCCGGTCG
+
GGGGGGGGGGGGGGGGGGGGFFGGGGGGGGG@:CGGFGGGCFFEGGGGGFGGGGGDCGFG<EGGGGGGGGGFFGGGGGGGEEGGCFF@FFGDGGGGGGGEGGCGCCFGEGFGGGGG7@EFGGE798CEEG5FGGDFGGGCCEE8FFEFGGGGEFC6>EFGFGDCEGGGDE5DEGFFFE?FF>FGFF7)>FF4;)//:<F>44:7FFFF5C?0@CFF<F*62:>34:(::<4<<FDF5)-**.0>04()))9<<-,(.88)4863***0)))0))
@M02542:52:000000000-J9N43:1:1101:22976:4080 1:N:0:GTGAAA
GTAGTCCACGCCGTAAACGGTGGGAACTAGGTGTTGGCGACATTCCACGTCGTCGGTGCCGCAGCTAACGCATTAAGTTCCCCGCCTGGGGAGTACGGCCGCAAGGCTAAAACTCAAAGGAATTGACGGGGGCCCGCACAAGCAGCGGAGCATGTGGCTTAATTCGACGCAACGCGAAGAACCTTACCAAGGCTTGACATACACCGGAAAGCATTAGAGATAGTGCCCCCCTTGTGGTCGGTGTACAGGTGGTGCATGGCTGTCGTCAGCTCGG
+
GGGGGGGGGGGGGEGGGGGGGGGGGGGGGGGGGGGGGGGGGGGGGGFGGGGGGFGGGGGGGGGGGGGGGEGGGGGGGGGFGGGGGGGGGGGGGGGGGGGGGGGGGGGGGCFGGFFGGGGGGGGGGGGGGGGGGGGFGDGGGGGGGGGGDEGG6<CEEFGGGGGGGGFEEEEGGGGGGGDCGFGGGGGGGGGGGGGE=FFGGFGGGDDGGGGGGGEFGGGGGGFGGGGGGGFFGGGFDFGGFFGFFFGFF*><B:FFF<70FDGFGFFB17:6>)
@M02542:52:000000000-J9N43:1:1101:14901:4084 2:N:0:GTGAAA
GTAGTCCACGCCCTAAACGATGTCAACTAGTTGTTGGGGATTCATTTCCTTAGTAACGTAGCTAACGCGTGAAGTTGACCGCCTGGGGAGTACGGTCGCAAGATTAAAACTCAAAGGAATTGACGGGGACCCGCACAAGCGGTGGATGATGTGGATTAATTCGATGCAACGCGAAAAACCTTACCTACCCTTGACATGGACGGAACCCTTGTGAGAGCTAGGGGTGCTCGAAAGAGAACCGTCGGACCGGGTCTGCATGGCGGTCCGCAGTCCG
+
EEFCGGGD<FGDFEGGEFEGGEFGFFGFGACC<FFFDG>CFGGGGGGGGGFCFGFFGGG=9C9EFGGGGC:FFGEEFFFEB=ECFFGGFEFFEFEGEGGG7F8==F<FFGC@GGFGGBF8F9ECDEGGGCCEE57:@F>FEG5:B7>FGF@GFGF9CFCFACFCF15?B;CG5D>:EFDFFFFGGGGFGFFFF>FFD2??6;BC@:>E)*.)3<+*.*:-8.:B13(*)-3,,71?B??7)4>/(--.(1)0(43))6<01,(4)))))))0))
@M02542:52:000000000-J9N43:1:1101:20426:4106 1:N:0:GTGAAA
GTAGTCCACGCCGTAAACGATGTCTACTAGCTGTTCGTGTCCTTGTGATGTGAGTAGCGCAGCTAACGCACTAAGTAGACCGCCTGGGGAGTACGGTCGCAAGATTAAAACTCAAATGAATTGACGGGGGCCCGCACAAGCGGTGGAGCATGTGGTTTAATTCGACGCAACGCGAAGAACCTTACCTACTCTTGACATCTACGGAAGACTGCAGAGATGCGGTTGTGCCTTCGGGAACCGTAAGACAGGTGCTGCATGGCTGTCGTCAGCTCGG
+
GG:FGGGGGGGGGGFGGCEFGGGGGGGGGGGGGGGGGEGGGFFFFGGGGGGGGGGGGGGGGGGGGCFGGGGGGGGGGGGGFFGGGGGGGGGGGGGGGGGGGDGGGCGGGDFFGGGGGGGGGGGGGGGGGGGGGDGGGGGGGGGGGGFFFFFGFGGGGGGGGGGGGCGDGGGDDGCEGGGGFGGGGGGGE9EFGGFGGGGCFFCCGGGGGGGGGGGFGDFGGGGEG=CGGFAFGGGDFGGGFFGFFFGGFGGBF<77<A?BGGGFG?FBF?<FF5
@M02542:52:000000000-J9N43:1:1101:13462:4119 1:N:0:GTGAAA
GTAGTCCACGCCCTAAACGATGTCTACTAGTTGTCGGGTCTTAATTGACTTGGTAACGCAGCTAACGCGTGAAGTAGACCGCCTGGGGAGTACGGTCGCAAGATTAAAACTCAAAGGAATTGACGGGGACCCGCACAAGCGGTGGATGATGTGGATTAATTCGATGCAACGCGAAAAACCTTACCTACCCTTGACATGTCAGGAACCCTCGAGAGATTGAGGGGTGCCCGAAAGGGAGCCTGAACACAGGTGCTGCATGGCTGTCGTCAGCTCG
+
GGGGGGGGGGGFGGGGGGGEGGGGGGGGGGGGGGGGEGGGGGGGGGGGGGGGGGGGGGGGGGGGGGGGGGGGGGGGGGGGGGGGGGGGGGGGGGGGGGGGGGGGGGGGGGGGGGGGGGGGGGGGGGGGGGGGGGGGGGGGEFFEGGGFCGFGGFGGGGGGGGGFGGGGGGGGGGGGGGGGGGGGGGGGGGGGGGGGGGGGG?CGGGGGFGGGGCGGGGGGGGGGGGGGGGFEGGGFFGGDFFGFFFGGFFGBF<AFFBA:FGGFFB?FBFF=:7
@M02542:52:000000000-J9N43:1:1101:25953:4170 2:N:0:GTGAAA
GTAGTCCACGCCGTAAACGATGAGTGCTAAGTGTTAGAGGGTTTCCGCCCTTTAGTGCTGAAGTTAACGCATTAAGCACTCAGCCTGGGGAGTACGGCCGCAAGGCTGAAACTCAAAGGAATTGACGGGGGCCCGCACAAGCGGTGGAGCATGTGGTTTAATTCTAAGCAACGCGAAGAACCTTACCAGGTCTTGACATTCTCTGAAAACCCAAGAGATGAGGCCTCTCCTTCGGGAGCAGAGTGGCAGGGGGTGCAAGGTTGTTGGTGGCTCG
+
GFEFFEEGG@FGGEGGGFGE@FGDGGGFGCGGF<EFGGGGGGEG9FGGFGGG8,,C<CFE9E<EFEFF@::F7FEFF<FFF,5AFFGDFE+=4?<@F6:>FG7FGAF?FFCFB9FECG8:,DD@9@CFECEGE>85**=@C;;B*:CC58*<CA+20*;CF???+:<+;B?*=)6ADFDF).5**27FFB?F*600))0)1):F*09CF<?0/;@54**))955(5,*474)472;>B6F*(/2-(()-1))((-())--<4::**)))0).))
@M02542:52:000000000-J9N43:1:1101:10709:4175 2:N:0:GTGAAA
GTAGTCCACGCCGTAAACGGTGGGAACTAGGTGTTGGCGACATTCCACGTCGTCGGTGCCGCAGCTAACGCATTAAGTTCCCCGCCTGGGGAGTACGGCCGCAAGGCTAAAACTCAAAGGAATTGACGGGGGCCCGCACAAGCAGCGGAGCATGTGGCTTAATTCGACGCAACGCGAAGAACCTTACCAAGGCTTGACATACACCGGAAAGCATTCGAGATAGTGCCCCCCTTTTGGTCGGTGTAAGGGAGGTGCATGGGTGTCGTCAGTCCGG
+
GDAFGGGGGGGGGFGGGGGECFEGFFFCFFGGGGGGGGGGGGGGGGGGGGGGGGGGGGGGGGGGGGGCFGGGGGGGCFGGGGGDFFFGGGGGGGGGGGGGGD=BFGGFGG9DFDFGFF;FGGFGGGGGGGGDGGGGGCGEGCG>9FCEE7CF6?:+<5**6CFFF<FDBEGG><>F:)0<F?F5DC?:C47).3F@?DFA=<?D?53=D31<EC</-0*42FB@-6)*(,49(0-496<5C3*C)))0(().,-,,6-((((-)*9)))*1)73
@M02542:52:000000000-J9N43:1:1101:12357:4183 2:N:0:GTGAAA
GTAGTCCACGCCGTAAACGATGTCTACTAGCTGTTCGTGTCCTTGTGATGTGAGTAGCGCAGCTAACGCACTAAGTAGACCGCCTGGGGAGTACGGTCGCAAGATTAAAACTCAAATGAATTGACGGGGGCCCGCACAAGCGGTGGAGCATGTGGTTTAATTCGACGCAACGCGAAGAACCTTACCTACTCTTGACATCTACGGAAGACTGCAGAGATGCGGTTGTTCCTTCGGGAACCGTAAGACAGGTGCTGCATGGCTGGCGTCAGCTCGG
+
GGGGGGFGGGGGGGGGGGGGGGGGGGGGGGGGGGGFGGGGGGGGGGGGGGGGGGGGGGGGGGGGGGGDGGGGGGGGGGGFFGGGGGGGGGGGGGGGGGGGGGGGCEDFGGGGGCEGGGGGFGGGGGGGGGGGGGEGGGGGG5EGGGGGGGGGGGGEFFGGFGGDGGGGD:EGEG6>>EFFF?FFGGGFGFFFF)7:>B?9BAFGEE>@@>)4CCD>(**49>>E>2(:<AA<05;;BF0)*4>*4)(8(-/)4)4:A6:042(-)1)).47/.)
@M02542:52:000000000-J9N43:1:1101:17629:4187 2:N:0:GTGAAA
GTAGTCCATGCCGTAAACGATGAGTGTTCGCCCCGGGTCTACGCGGAACAGGGGCCCAGCTAACGCGTGAAACACTCCGCCTGGTGAGTACGATCGCAAGACCGAAACTCAAAGGAATCGACGGGGGCCTGCCCAAGCGGTGGAGCATGAGGTTTAATCCGACGCAACTCGAAGCACCTTACCTAACTATGTCCTCTAAGGGAGACACCTGCAAACCCGGTTTGGCTTCTGGAATCGATAAGTCGGTTGTACATGGCGTTCGTCGGCGCTGGTG
+
CFAG@9,CCF@,@B:BFC7+@F,CE,6C,BCBF+++8@:CE<FGC7++7,:,B@+448BFDFG8C@+CF++CEBEFC,+BFCE7,6D,FD,=+8>:+@3:3>,+8>+*,@9>:,@,*6,@DCE***41B*8;+3<5/*8**3B335BCC+AC+::@F9*+0;**/9ED)9**0>())7;;*56:**0**0*0*)/*)./6?((1)7)*)*((*+<)(*)(().)(5270))4)0))(((*1)**((,)(-**).)(((,((((())))05.)0)
@M02542:52:000000000-J9N43:1:1101:10205:4222 2:N:0:GTGAAA
GTAGTCCATGCCGTAAACGATGAGTGTTCGCCCTTGGTCTACGCGGATCAGGGGCCCAGCTAACGCGTGAAACACTCCGCCTGGGGAGTACGGTCGCAAGACCGAAACTCAAAGGAATTGACGGGGGCCTGCACAAGCGGTGGAGCATGTGGTTTAATTCGATACAACGCGCAAAACCTTACCAGCCCTTGAGATATGAACAAGAAAACCGTTCCTTAACGGGCTGGTACTTACTTTACTAAAGTTTCTACATGGCTGTCGGCAGCTCGGGTCG
+
GEDGGGFGGFG@C@CGFG7BFFFFFEFFGGGGGGGGGGFGGGGGDGGEEFGGG@CGGGGGGGGGGGGGGGGGGGG<EFEGGGGGGFEE+DFGCFGG7>FFCGFC+@:FFGGGGG>DCCCFAF58>C?C@<8>8C98FEGGEEE55>FFFCFD:CBFC+?<.3<FEGG450:)8D;FF)7?*(009CFB<))*).9*).*6=6,*0?FF:3(-*2A@A77<6>:)(417-))6>*)6<420*)**)))0))/*-),(,(,,-((4)*))0)))0)
@M02542:52:000000000-J9N43:1:1101:9820:4231 2:N:0:GTGAAA
GTCGTCGACGCCGTAAACGATGCTAACTCGTTTTTGGATTTTGGGATTCAGAGACTAAGCGAAAGTGATAAGTTAGCCACCTGTGGAGTACGTTCGCAAGAATGAAACTCAAAGGAATTGACGGGGGCCCGCACAAGCGGTGATTGATGTGGTTTAATTCGATGATACGCGAGGAACCTTACCAAGGCTTAAATGGGAAATGACAGGTTTAGAAATAGACGTTTCTTCAGACATTTTTCAATGTGCGTCATGGTTTGCGTCAGCTTGAGCCGGG
+
DC,@F8++7+@:7@,B<E,CF7FC<CC,E,,:6FG77<FDFD,@7,C<EFFAE<FCD,BFE?784B,AEFF,:@AFEEF8EF?,:95=A?EFC=BC+B+6,3,:9F,,:EEFFGCE6DDF9;?BCEE@*3=>B8C,D,:?::*,,+6,,,14=:CF9B>+89+=@DFC::7)3<@5>FFB?:;77D=36?6*6:FF01F?FAA7BF:?4>,)<EG*-:><(77<).6:)6A?<6<)4A2C7-:0)-()(,)15>4((.(-(3:)**0))98)))
@M02542:52:000000000-J9N43:1:1101:9105:4256 2:N:0:GTGAAA
GTAGTCCACGCCGTAAACGATGTCTACTAGCTGTTCGTGTCCTTGTGATGTGAGTAGCGCAGCTAACGCACTAAGTAGACCGCCTGGGGAGTACGGTCGCAAGATTAAAACTCAAATGAATTGACGGGGGCCCGCACAAGCGGTGGAGCATGTGGTTTAATTCGACGCAACGCGAAGAACCTTACCTACTCTTGACATCTACGGAAGACTGCAGAGATGCGGTTGTGCCTTCGGGAACCGTAAGACAGGCGCTTCATTGCTGTTCTCTGCCCGG
+
GGGGGGGGGGGGGGGGGGGGGGGGGGGGGGGFGGGGDCFGGGGGGGGDFGGGGGGGGGGEEFGGGD<FEFFGGGGGGFGGGGGGGGGDGGEGGGGGGGGGGGGFFGGGGGGGGGCGCFGFFGGGDGDFGGGEEEG55FFG>EG8CC=E6=CFC7<BFGFGFGGGGGGG>>59><>57@4F@BFGGGG=F*99@A*9>F=<FDFGDFDGFG?FGGF:(**4(.7>140C45220.3(-469/4*1)57FF0)0(((.))6-6>A)****1*0)))
@M02542:52:000000000-J9N43:1:1101:13176:4266 2:N:0:GTGAAA
GTAGTCCACGCCGTAAACGATGTCTACTAGCTGTTCGTGTCCTTGTGATGTGAGTAGCGCAGCTAACGCACTAAGTAGACCGCCTGGGGAGTACGGTCGCAAGATTAAAACTCAAACGAATTGACGGGGGCCCGCACAAGCGGTGGAGCATGTGGTTTAATTCGACGCAACGCGAAGAACCTTACCTACTCTTGACATCTACGGAAGACTGCAGAGATGCGGGTGTGCCTTCGGGAACCGTAAGACAGGTGCTTCATGGCTGTCGTCCGCCCGG
+
GGGGGGGGGGGGGGGGGGGGGGGGGGGGGGGGGGGGGGGGGGGGGGGGGGGGGGGGGGGGEGGGGGGGGDFEGGGGGGGGGGGGGGGGGGGGGGGGFGGGGGGGGGGGGGGGGGFGGGGGGGGGGEGGGGEEGGGGGGGGCGCBEGEGGFCCEGGBCGGGFF9CFDGGB>EGEGFFFFF4>:FFGGCFF4?F4)9?A>=2*21CB3)277)3EEF>0*2<95)8>>0C>A23:BB9>B237:5*))553-9)-))-5:22((42**)).8).))
@M02542:52:000000000-J9N43:1:1101:22119:4269 2:N:0:GTGAAA
GTAGTCCACGCCGTAACCGATGTCTACTAGCTGTTCGTGTCCTTGTGATGTGAGTAGCGCAGCTAACGCACTAAGTAGACCGCCTGGGGAGTACGGTCGCAAGATTAAAACTCAAATGAATTGACGGGGGCCCGCACAAGCGGTGGAGCATGTGGTTTAATTCGACGCAACGCGAAGAACCTTACCTAATCTTGACATCTACGGAAGACTGCAAAGATGCGGTTGGGCCTTCGGGAACCGTAAGACAGGTGCGGCATGGACGTCGCGAACTCGG
+
FGGGGGFG?FFGGGEFDA@CFCFDFGGGGFGGGF<<FE@<CCCEFCFFCFFFEGGFEDEC7F=DFAEGGEGGFGGCDE<F<C7=B@F+>?4:=?@FFED7CFE8FDFGFGE8,@@D9DGG,DE9+@+CGCCC>C7:8@CC@EEG8)**3:CE++?B8FC9@;>F:DGGFBEDDGBBD5?@>077*>?*0*9?*)964664FB1*)0)*0:4(+<@),**)(7)>(,-*46))(<626:,71(17)4441))01((34((,)(,21).))))*.)
@M02542:52:000000000-J9N43:1:1101:15445:4272 1:N:0:GTGAAA
GTAGTCCACGCCGTAAACGATGTCTACTAGCTGTTCGTGTCCTTGTGATGTGAGTAGCGCAGCTAACGCACTAAGTAGACCGCCTGGGGAGTACGGTCGCAAGATTAAAACTCAAATGAATTGACGGGGGCCCGCACAAGCGGTGGAGCATGTGGTTTAATTCGACGCAACGCGAAGAACCTTACCTACTCTTGACATCTACGGAAGACTGCAGAGATGCGGTTGTGCCTTCGGGAACCGTAAGACAGGTGCTGCATGGCTGTCGTCAGCTCGG
+
GGGGGGGGGGGGGG7FFGGGGGGGGGGGGGGGGGGGGGGGGGGGGGGGGGGGGGGGGGGGGGGGGGGDGGGGGGGGGGGGGGGGGGGGGGGGGGGGGGGGGGGGGGGGGGGGGGGGGGGGGGGGGGGGGGGGGGGGGGGGGGGGGGGGGGGGGGGGGGGGGGGGGGGGGGGGGGGGGGGGGGGGGGGGGGGGGGGGGGFGGFGGCDGGGGGGGGFGGGCGGGGGGGGGGGFFGGGB@FGGFFGF=<GGFCFFFFFFBDFFGDGFGF:(3:<?@)
@M02542:52:000000000-J9N43:1:1101:26261:4282 2:N:0:GTGAAA
GTAGTCCACGCCGTAAACGATGTCTACTAGCTGTTCGTGTCCTTGTGATGTGAGTAGCGCAGCTAACGCACTAAGTAGACCGCCTGGGGAGTACGGTCGCAAGATTAAAACTCAAATGAATTGACGGGGGCCCGCACAAGCGGTGGAGCATGTGGTTTAATTCGACGCAACGCGAAGAACCTTACCTACTATTGACATCTAAGGAAGACTGCAGAGATGCGGTTGTGCCTTCTGGCACCGTAAGACAGGTGCTGGATGGCCGTCGTCAGCCCGG
+
GGGDFGGGGGGGGGGGGGGGGGGFFGGGGGG9FFGGEFFGGGGGGGFGGGGDEGGGGGDCFGGGGFGGG7FGGGGGDFGGFFGEFGEGGGGGGGGGGGGGGGGGFEGGGFGGGFF9DDGCFFGDDEGFD78:@C7*=CFECED>EDE5,AFFCFF*=B*+:CEFF3=D>>EC><05>DF>F3?*2C76>***16B*))9<=)6D455CF*)(2<<5(:C<0577(--06:)).14)38()*-95.405:A?42-(3))8<((((/)05705>))
@M02542:52:000000000-J9N43:1:1101:13935:4288 2:N:0:GTGAAA
GTAGTCCACGCCTTAGACGCTGTCAACTAGTTGTTGGGGAATCATTTCCCTAGTAACGTAGCTAACGCGTCAAGTTGACCGCCTGGGGAGTACGGTCGCAAGATTAAAACTCAAAGGAATTGACGGGGACCCGCACAAGCGGTGGGTGATGCGGCTTAATTCGATGCAACGCGAAAAACGTTACCTGCCCTTGACTTCAAACGAACCATGGTGAATGCTAGGGGTCATCGAAAGAGAACCGTCGCACAGGTGCTGCTTGGCTGTGGTCAGGGCG
+
GC@,,6CC,@C,,8C,;,C+B6,C<EC,C<F,66,C@+@C,:EF@F<,@,C,BA,C,6@CFFFAEG,@76+B@<EFGF5CC7+F=+B::FF8,++468++84:A;7DD9>B,F,,308,>BCFF8=@+++33++8::@35:5@C8**4;:2,=E**?:111>@,,2AFAA7).9(8)).)02)1**00*)08@))*.)*-1)(/7))**2.47<+*)22-6:FE1(,*.803(>????:11(9),2(7:0//:))2)43?0:22**.**0))05
@M02542:52:000000000-J9N43:1:1101:20236:4305 2:N:0:GTGAAA
GTAGTCCACGCCGTAAACGATGTCTACTAGCTGTTCGTGTCCTTGTGATGTGAGTAGCGCAGCTAACGCACTAAGTAGACCGCCTGGGGAGTACGGTCGCAAGATTAAAACTCAAATGAATTGACGGGGGCCCGCACAAGCGGTGGAGCATGTGGTTTAATTCGACGCAACGCGAAGAACCTTACCTACTCTTGACATCTACGGAAGACTGCAGAGATGCGGTTGTGCCTTCGGGAACCGTAAGGCAGGTGCTGCATGGCTGTCGTCAGACCGG
+
GGGGGGGGGGGGGGGGGGGGGGGGGGGGGGGGGGGGGGGGGGGGGGEGGGGGGGGGGGGGGGGGGGGGGGGGGGGGGGGFFGGGGGGGGGGGGGGGGGGGGGGGGGGGFGGGGGGGFFFGCFGGGG8FEGGGGGGCEGGGGGGEGDBFGG?FGGGCFGGGFGGGGGG3>8EDFG>E@>FFFFFGGGGFG*/=FAFF<A6:?FFDEB3;)*.(++<7<:7<>FFFF:(:<AB41:09>F?DD<<5),,8>:6<4:<:9)2:(23)9/))0*)07)
@M02542:52:000000000-J9N43:1:1101:12722:4332 2:N:0:GTGAAA
GTAGTCCACGCCCTAAACGATGTCAACTAGCTGTTGGGGCCTTCGGGCCTTGGTAGCGCAGCTAACGCGTGAAGTTGACCGCCTGGGGAGTACGGTCGCAAGATTACAACTCAAAGGAATTGACGGGGACCCGCACAAGCGGTGGATGATGTGGATTAATTCGATGCAACGCGAAAAACCTTACCTACCCTTGACATGTCTGGAATCCCGAAGAGATTTGGGAGTGCCCGCAAGAGAACCGGAACACAGGTGCTGCATGGCTGTCGTCAGCCGG
+
GGGGGGGGGGGGGGGGGGGGGGGGFGGGGGGGGGGGGGGGGGGGGGGDEGGFGGFGGGGGGGFFGGGGGFFGGGGGGGGGGGGGGGGGFFGGFDCFGGGGGGFGGGGGGGGFFCFGGGFGFFGGDCEGG@CEGGGGEGEGCE61=C?FFCE=9?;9EGGGFGGGGGEGFFEGDGFDE>3>?AFCC>94FF@F:A?44)9)*.32?FFGFGF(:*;5:*7)->:D?(5*,80(7:<:1885<6D3222).(96)4<>(--((,,.09)7..))0)
@M02542:52:000000000-J9N43:1:1101:11254:4353 2:N:0:GTGAAA
GTAATCCATGCCGTCAACGATGAGTGTTCGCCCTTGGTCTACGCGGATCCGGGGCCCCGCGAACGCGTGAAACACTCCGCCTGGGCAGTACGGTCGCAAGGCCGAAACTCAAAGGAATCGACGGAGGACCGCACAAGCGGTGGAGCATATGGTTTAATTGTGAGCAACGCGCAGAATCTTAACACCTTTTTGCATGCCCGGTCCCCCGCACAGCTGCAGCTATCCACGCCGCGTGCGGGCACCGCTCGCACCTTGCCTGGCTCCGGCGCGCGGC
+
GGG,,<CCFEG<FE+:B,,9A6,CC9F,,B::C:FFFEFF9@DC@F+CF,B@C=F@B7+=+@:8:=4+8F=?FB@AAF>E7++++,,8,,@CE=F:BE@:**5@*>C7,2>F,,,442,,,1***481*1*38:*=8*=C8:*3**3++++020;+<023/+++376D3)*)0)()*9@*/-**7C0):**)/-*/45F0)((1))0157(-*2+/(0*0(*/0.)(*-,,(()(-,-(7)(1)(((.(,))()-((.-(,(,(//)))0))))
@M02542:52:000000000-J9N43:1:1101:22389:4367 2:N:0:GTGAAA
GTAGTCCACGCCCTAAACGATGTCTACTAGTTGTCGGGTCTTAATTGACTTGGTAACGCAGCTAACGCGTGAAGTAGACCGCCTGGGGAGTACGGTCGCAAGATTAAAACTCAAAGGAATTGACGGGGACCCGCACAAGCGGTGGATGATGTGGATTAATTCGATGCAACGCGAAAAACCTTACCTACCCTTGACATGGCAGGAATCCCGGACAAATTTGGGAGTGCTCGGAAGAGAACCTGCACCTAGGTGCTGCATGGCTGTCCTCAGCCCG
+
FFDFEFGGGGGDBFFFGFFGF@E@EACFGGGGFFGGDE<C,EFGFG9@F<FFGCGGGEGGF7BEAFECF4+CFEGDGFFGGGGGFGEGD:FGGDCFFEDDCEGGGA<DGD8@==EG+6DCDDGGCCE7@FGGCCCGECGGGE:>BD9<@G?=<9?9CF8<CGFGF7C7AFEC;89:>AEAA;+;*@EACFF?:-)1625:@021.9@+9*49***).:C)>B:>37>72((-,8(.(.4DF(9*.((0),/*,-68?<)4((-(****1)))87
@M02542:52:000000000-J9N43:1:1101:8053:4371 2:N:0:GTGAAA
GTAGTCCACGCCGTAAACGATGTCTACTAGCTGTTCGTGTCCTTGTGATGTGAGTAGCGCAGCTAACGCACTAAGTAGACCGCCTGGGGAGTACGGTCGCCAGATTAAAACTCAAATGAATTGACGGGGGCCCGCACAAGCGGTGGAGCATGTGGTTTAATTCGACGCAACGCGAAGAACCTTACCTACTCTTGACATCTACGGAAGACTTCAGAGATGCGGTTGTGCCTTCGGGAACCGTAAGACAGGTTCTGTCTTGGTCTAGTCAGCACGT
+
GGGGGGGGFGDGE:BFGEEGGGGGGGGGFFGGGGFGGGC@FA<E<CFFGGFGGGGGGFE7C7FGGGGGGGGDFGFGGFGGGGGG>FCFEG>F8EFGGGGG7FG?=FGGGGGGFFFGGGGGCAEGGGGCE>:CGGC:?ECF:BEGD4B58CCCGGGFFGGGF7>F?DGG>BCGBGF:B3?F54BCCFC4*19*6<B)-)*.9423...8?7))3<C=1:C),70<931CA<2.231(,8(9D?C*4<4)-)*154)-)).))))-*2***)*.))
@M02542:52:000000000-J9N43:1:1101:14915:4398 2:N:0:GTGAAA
GTAGTCCACGCCGTAAACGATGTCTATTAGCTGTTCGTGTCCTTGTGATGTGAGTAGCGCAGCTAACGCACTAAGTAGACCGCCTGGGGAGTACGGTCGCAAGATTAAAACTCAAATGAATTGACGGGGGCCCGCACAAGCGGTGGAGCATGTGGTTTAATTCGACGCAACGCGACGAACCTTACCTACTCTTGACATCTACGGAAAACTGCAGAGATGCGGTTGTGCCTTCGGGAACCGTAAGACAGGTGCTGCGTGGCTGTCGCCTGCTCGG
+
GGGCEGGGGGGGEGGEE9@@D<CE,CECFGGEG@FF:CCCFGEC<@FFGAFFEFFGAFEF7FFGFFGGGCFDFF=A<AEFFCEEGCCFGEGGDAFE,@FG:FF8AFFGG9DFGEGFFAEGFGFG+=@:B@5C@EEGGG6ED>CB:?*=EFDF9CBGGGG+@@FC+9CCEEGCD)40)8757:4CF*<FFF?F429F<<?A?<(/)0)28997+39707:425))(-8F)-68-7;(3:15/3DC))55(5/94>2(((-4:?(4**0).)/*.)
@M02542:52:000000000-J9N43:1:1101:6634:4406 2:N:0:GTGAAA
GTAGTCCACGCCGTAAACGATGTCTACTAGCTGTTCGTGTCCTTGTGATGTGAGTAGCGCAGCTAACGCACTAAGTAGACCGCCTGGGGAGTACGGTCGCAAGATTAAAACTCAAATGAATTGACGGGGGCCCGCACAAGCGGTGGAGCATGTGGTTTAATTCGACGCAACGCGAAGAACCTTACCTACTCTTGACATCTACGGAAGACTGCAGAGATGCGGTTGTGCCTTCGGGAACCGTAAGACAGGTGCTGCATGGCTCGCGGCAGACCGG
+
GGGGGGGGGGGGEGGGGGEGDFFGGGGGDGFFGGGGGGGGEF<FGGCEFGGGGGGGGGGGGGGGGGGGGGGGGGGGGGGGGGGGGGGFGGEEGGGGGGGGGGGCGFGGGGGGGGGGFDGCDC9FGEGGGGCEGG7EEEFCFEEEDD>GC:EFEFG8C9DFF<CFGGEDFFCC>D0@359@FFFGGFGF46@B@)*04664FAFG@>>FFG?<:CCF<**-277>;<FFFF24(7163(,>D(>55<:?84)6.<2(6)((,)((9).)0)).)0
@M02542:52:000000000-J9N43:1:1101:22260:4426 2:N:0:GTGAAA
GTAGTCCACGCCGTAAACGATGTCTACTAGCTGTTCGTGTCCTTGTGATGTGAGTAGCGCAGCTAACGCACTAAGTAGACCGCCTGGGGAGTACGGTCGCAAGATTAAAACTCAAATGAATTGACGGGGGCCCGCACAAGCGGTGGAGCATGTGGTTTAATTCGACGCAACGCGAAGAACCTTACCTACTCTTGACATCTACGGAAGACTGCAGAGATGCGGTTGTGCCTTCGGGAACCGTAAGGCAGGTTCTGCATGGCTGTCGTCTGCTCGG
+
GGGGGGGGGGGGGGGGGGGGGGGFFFGGGGGGGGGGGGGGGGGGGGGGGGGGGGGGCDFGGGGGGGGGGGGGGECGGGGGGGGGGGGGGEGGGGGGGGGGGGGGGGFGGGGGGGGGGGGGGGF9D=@GGGDEEEC:CCE>DGGEGG>CEC?GDFCCGGGGFGFFGG=CAFGGE:95>39>>?FFGGG?D=FFF2@FA>?AFF0D:D>FFGF:??7>B>*.9BFEFF?FAFB<<B6;B6:)1(C*)4,7;1/92254>::0:?F?5*5)0**/75
@M02542:52:000000000-J9N43:1:1101:14195:4459 2:N:0:GTGAAA
GTAGTCCACGCCGTAAACGATGTCTACTAGCTGTTCGTGTCCTTGTGATGTGAGTAGCGCAGCTAACGCACTAAGTAGACCGCCTGGGGAGTACGGTCGCAAGATTAAAACTCAAATGAATTGACGGGGGCCCGCACAAGCGGAGGAGCATGTGGTTTAATTCGACGCAACGCGAAGAACCTTACCTACTCTTGACATCTACGGAAGACTGCAGAGCTTCGGTTGTGCCTTCGGGAACCGTAATACCGGTGCTGCATGGCTGTCGTCATGCGGG
+
GGGGGGGGGGGGGGGGGGGGGGGGGGDGGGGGGGGGGGGGGGGGGEGGCFGGGGGGGGGGGGGGGGGGEGGGGGGGGGG9EFGGCFF7EEGGGGGDAEGGGGGGGGGFGGGFFADG?EDG9FGFFGGGGGGGGGGDGGGFGGGCEDCGGFGG=@FEFCFCFG95<DCCBDGDDG;DF>FFFFFDFG?F<?@FFFFFFF@A?)4C377CF72:FGG5(7*63:531:8F:A<,3@96;?6D/4>*6-)7(()..-8:--3:(14457)))**)))
@M02542:52:000000000-J9N43:1:1101:12885:4472 2:N:0:GTGAAA
GTAGTCCACGCCGTAAACGATGTCTACTAGCTGTTCGTGTCCTTGTGATGTGAGTAGCCCAGCTAACGCACTAAGTAGACCGCCTGGGGAGTACGGTCGCAAGATTAAAACTCAAATGAATTGACGGGGGCCCGCACAAGCGGTGGAGCATGTGGTTTAATTCGACGCAACGCGAAGAACCTTACCTACTCTTGACATCTACGGAAGACTGCAGAGAGGCGGTTGTGCCGTCGGGAACCGTAAAACAGGTGCTTGATGGGTGTCGTCAGCCCGG
+
FGGF@C@ECEG?E7BC@<CFGGGC99FE<EA<FCF<FGFFGGGGGAEACCFFEGFCEF,:CEFECCFG7+@@FF<FGGAF,CFF:FGG>+4@>AGG<CGCE:FDF=FE<FGEFA8E3DD;EF,BD+@FEG**@>>*=@D;@C>=EGGG6:EFFGG8=*C7@F<7:5=):8:5371)).77)8?>6CC7C=F?B)6?9:96@<3*.5)27C)(:+<)(*/36DDB0(,:5(421@;>>((CC?3*.).),-00))).:2<(,4(.*1))0))0<)
@M02542:52:000000000-J9N43:1:1101:6300:4474 2:N:0:GTGAAA
GTAGTCCACGCTGTAAACGTTGGGCGCTAGGTGTGGGCGACATTCCACGATGTCAGTGCCGTAGCTAACGCATTAAGCGCCCCGCCTGGGGAGTACGGCCGCAAGGCTAAAACTCAAAGGAATTGACGGGGGCCCGCACAAGCGGCGGAGCATGTGGATTAATTCGATGCAACGCGTAGATCATTACCTGGGCTTGACATGCGGCAGACAAGCCCAGAGACCGGGCGTCCCTTGTGGTTGTTGTACAGGGAGGACGTGGACTTCGTTGTGCCGG
+
:FGGGGDDFFCEEGFFFE,6;C,@FGCG@@CFCEG7CGGGD7=<9,CFF+,BFF<<FFAAC:,4+BF,B+774?EEGA+7++@CCF7<DFGG76BA>ECG7FFE+3@,D,5,,6<B>9@C8F<8;;@FGG*:BCC*C:8?FDGG5)*2:1*:+<++002+/<+0:<+:8.+C;)2)))0)*))*20+9:*8>@<FB:?F2*)()07.:<5(,//*5.**,(00)(((1,((.)).36?4C*.0266)*.2))((,(-(4((,))*2))0)**)0
@M02542:52:000000000-J9N43:1:1101:22101:4477 2:N:0:GTGAAA
GTAGTCCACGCCGTAAACGATGTCTACTAGCTGTTCGTGTCCTTGTGATGTGAGTAGCGCAGCTAACGCACTAAGTAGACCGCCTGGGGAGTACGGTCGCAAGATTAAAACTCAAATGAATTGACGGGGGCCCGCACAAGCGGTGGAGCATGTGGTTTAATTCGACGCAACGCGAAGAACCTTACCTACTCTTGACATCTACGGAAGACTGCAGAGATGCGGTTGTGCCTTCGGGAACCGTAAGACAGGTGCTGCATGGCCGTCGTTAGCTCGG
+
GGDGGGGGGGGGGGGGGGGGGGGGGGGGGGGGGGGGGGGGGGGGGGGGGFGGGGGGGGGGGGGGGGGGGGGGGGGGGGGGGGGGCFGGGG@FFGGGGGGGGGGGGGGGGGGGGGGGGGGGFGGGGGGGGGGEGCEDGGGGGGGGGGGGGGGGFGCFCFGGFGGGGGCGFEGDEG>EF@FF@FFGFGGFG=F?FBFFAF=AFABG>D5E@F?:G8:7<FGFFEE>(-3>><9<<EFB;??G507447::?7662)),)..(((,-1)))8*96>>
@M02542:52:000000000-J9N43:1:1101:23095:4505 2:N:0:GTGAAA
GTAGTCCACGCCGTAAACGGTGGGAACTAGGTGTTGGCTACATTCCACGTCGTCGGTGCCGCAGCTAACGCATTAAGTTCCCCGCCTGGGGAGTACGGCCGCAAGGCTAAAACTCAAAGGAATTGACGGGGGCCCGCACAAGCAGCGGAGCATGTGGCTTAATTCTACGCAACGCGAAGAACCTTACCAAGGCTTGACATACACCGGAAAGCATTAGAGATAGTGCCCCCCTTGTGGTCGGTGTACAGGTGGTGCATGGCTGTCGTCAGCTGGC
+
GGFGGGFEGDGFE:BFCFEEG8:7CCFFFCCFFGGFEF,CFGFGGGGGGGGCFGGCE7CGDFFCFFGGFFEGGGGCFGGEGGGGGGCFDCEGGEGGD+FF@FEF3:@=FF9EGCGF?BEGCFFDFGFF8FGGGGDGD<:*CGC6*9C5?*>CCF+2C5;:?E7<<*+07>C<>DBEE75:7:5D7C<?CFFFF?F@<?6<@?>F8>:CEG27E?09-:C4>F7844)96(22(.))-38576D7><.9849742>).).(((.,97>55)/)))
@M02542:52:000000000-J9N43:1:1101:24979:4510 1:N:0:GTGAAA
GTAGTCCATGCCGTAAACGATGTCTACTAGCTGTTCGTGGTCTTGTACTGTGAGTAGCGCAGCTAACGCACTAAGTAGACCGCCTGGGGAGTACGGTCGCAAGATTAAAACTCAAATGAATTGACGGGGGCCCGCACAAGCGGTGGAGCATGTGGTTTAATTCGACGCAACGCGAAGAACCTTACCTACTCTTGACATCTACAGAAGACTGCAGAGATGCGGTTGTGCCTTCGGGAACTGTAAGACAGGTGCTGCATGGCTGTCGTCAGCTCGG
+
GGGGGGGGGGGGGGGGGGGGGGGGGGGGGGGGGGGGGGGGFGGGGGGGGGGGGGGGGGGGGGGGGGGGGGGGGGGGGGGGGGGGGGGGGFEGGGGGGGGGGGGGGGGGGGGGGGGGGGGGGGGGGGGEGGGGGGGGGGGGGGGGGGCEGGGGGGGGGGGGGGGGGGGGGGGGGGGGGGGGGGGGGGGGGGGGGGGGGGGGGFGGGGGGGGGGGFGGGGFGGDGGGGGGGGFFGGGEEFGGFFGFFFGGFGG?FFFFFFFFGGF?CBFFBFFFF)
@M02542:52:000000000-J9N43:1:1101:20577:4552 2:N:0:GTGAAA
GTAGTCCACGCTGTAAACGATGCTAACTCGTTTTTGGGGATTTATCTTCAGAGACTAAGCGAAAGTGATAAGTTAGCCACCTGGGGAGTACGAACGCAAGTTTGAAACTCAAAGGAATTGACGGGGGCCCGCACAAGCGGTGGATTATGTGGTTTAATTCGATGATACGCGAGGAACCTTACCAAGGCTTAAATGGGAATTGATCGGTTTAGAAATAGACCTTCCTTCGGGCAATTTTCAAGGTGCTGCATGGTTGTCGTCAGCTCGGTGCGGG
+
GEGEGFFDGGGGGGF9EFFFG@CEEGGDFCFCF,DCEGDGCFGG<EGCFEFFDFGGGGGFGGDFFG?FFFEFEFGGGGGGFGGGD7BBCFFGCGFFGC@F?FFCFG,C<FGFD;D,=@EC9FEGDCGGEFCE4:885CCG=CE::89EF<C7EGFG?FFFFGFCFGGGF>=3:<1AFF:/9>6:9>=>C.097:=FB:98),)*9732<C3A<C+*.:*).)/9<B)0-3;F>:?7246DFB*97>A62(9984>6?4?<((4407))))0))7
@M02542:52:000000000-J9N43:1:1101:26120:4555 2:N:0:GTGAAA
GTAGTCCACGCTGTAAACGATGCTAACTCGTTTTTGGGGATTTATCTTCAGAGACTAAGCGAAAGTGATAAGTTAGCCACCTGGGGAGTACGAACGCAAGTTTGAAACTCAAAGGAATTGACGGGGGCCCGCACAAGCGGTGGATTATGTGGTTTAATTCGATGATACGCGAGGAACCTTACCAAGGCTTAAATGGGAATTGATCGGTTTAGAAATAGACCTTCCTTCGGGCAATTTTCAAGGTTCTGCATGGTTGTCGTCAGCTCGTGCCGGG
+
GGGGGGGGFGGGGGGGGGGGGGGGGGFFGGFGGGGGGGGEGGGGGGGGGGGGGGGGGGGGGGGGGFGGFFFGGGGGGGGGGGGGGGEGDGGGGGGGGGGGFFGGGGGGGGGFGGGGGGGDGFGGGGEG:FGGEGECFGGG*>E;CFCGGB@CGGGGGGFGFGGGGGGGFFGGFG6FFFFFFE6@FDFF:5FFFFFFBFF?;>FDFF@*7<?FGGF?<C>>BFF@?<9C??FFFFFFFA2::AG6)-)9>A@F:><?B>2?:BF0*9@<F3>B3)
@M02542:52:000000000-J9N43:1:1101:12865:4562 1:N:0:GTGAAA
GTAGTCCACGCCGTAAACGTTGGGCACTAGGTGTGGGTTCCAACCAGCGGAATCCGCGCCGTCGCTAACGCATTAAGTGCCCCGCCTGGGGAGTACGGCGGCAACGCTAAAACTCAAAGGAATTGACGGGGGCCCGCACAAGCAGCGGAGCGTGTTGCTTAACTCGATGCAACGCGAAGAACCTTACCTGGGTTTGACATGCTGGGAAAAGCCGTAGAGATACGGTGTCCTTCGGGGCCCAGCACAGGTGGTGCATGGCTGTCGTCAGCTCGTG
+
GGGGGGGGGGGGGGGGGGGGGGGGGGGGGGGGGGGGGGGGGGGGGGGGGGGGGGGGGGGGGGGGGGGGGGGGGGGGGGGGGGGGGGGGGGGGGGGGGGGGGGGGGGGGGGGGGGGGGGGGGGGGGGGGGGGGGGGGGGGGGGGGGGGGGGEGGGGGGGGGGGGGFGGGGGGGGGGGGGGGGGGGGGGGGGGGGGGGGGGGGFGGGGGGGGGGGGGGGGFFGGGGGGGGGGFFGGGFDGGGFFGFFFGGFGGB><?AFFF?GFGFFF11:::D55
@M02542:52:000000000-J9N43:1:1101:7244:4578 2:N:0:GTGAAA
GTAGTCCATGCCGTAAACGATGAGTGTTCGCCCTTGGTCTACGCGGATCAGGGGCCCAGCTAACGCGTGAAACACTCCGCCTGGGGAGTACGGTCGCAAGACCGAAACTCAAAGGAATTGACGGGGGCCTGCACAAGCGGTGGAGCATGTGGTTTAATTCGATACAACGCGCAAAACCTTACCAGCCCTTGACATATGAACCAGAAAAACTGTCCTTACCGGGATGGGACTTACTTTCATAAAGGTGCGGCATGGCTGTCGTCAGCCCGTGTCC
+
GEGGGGFGGGGGGEGGGGEGFDGGCFFGGGGGGGFEGGFGGGGGGEE=FGG,FFGEGCCC,?FFGGGGGGGGGGGFFF@F@E7BFGGEFGGGDF==FGGECCACF@FBAF9DGGGGGCFFFGGGDGGGGC@FGFFE@BEE**:=CG5+>@FFFFFGGGFEFGGGCFGGFEE<332:>54=B:F76<=>D)79@56*)-*.*(.1)8)2.C><E@+9::*((075>:0*(.234=5A<2)*2.*2)526(()8((82(4:???B0<<?@)0.5<*
@M02542:52:000000000-J9N43:1:1101:4951:4620 2:N:0:GTGAAA
GTAGTCCACGCCCTAAACGATGTCAACTAGTTGTCGGGTCTTCATTGACTTGGTAACGTAGCTAACGCGTGAAGTTGACCGCCTGGGGAGTACGGTCGCAAGATTAAAACTCAAAGGAATTGACGGGGACCCGCACAAGCGGTGGAGGATGTGGATTAATTCGATGCAACGCGAAAAACCTTACATACCCTTGACATGTATGGAACCCTGCTGTGAGGTGGGGGAGCCCGAAAGGGCGCCATGACACAGGGTCTTCATGGCCGGCCGCAGCCCC
+
FGGGG<9FF;EG7:ECFF@FF@CC<@FGGG<FGGFEGGFFGGFC<9<9F9BE@FEFFGDGC7?F<F:CCGGCDBAFG9EGGFGDFG7FEFFGGGDF7EEGGG<9FFGAFGG>DDGCF88,69A@C>CGC+5:CCC*@,>8CG>EC4,1;6C,<966><CG+>:,,1/09)57A<1:8A8AAAFD*206C6675)66)5764)3*9))25*,(2++*)/9(3)531(,129491)4((((1)(*2)-3:3()0.()))-),8((()1))8):)0)
@M02542:52:000000000-J9N43:1:1101:22055:4628 1:N:0:GTGAAA
GTAGTCCACGCCCTAAACGATGTCTACTAGTTGTCGGGTCTTAATTGACTTGGTAACGCAGCTAACGCGTGAAGTAGACCGCCTGGGGAGTACGGTCGCAAGATTAAAACTCAAAGGAATTGACGGGGACCCGCACAAGCGGTGGATGATGTGGATTAATTCGATGCAACGCGAAAAACCTTACCTACCCTTGACATGTCAGGAACCCTCGAGAGATCGGGGGGTGCCCGAAAGGGAGCCTGAACACAGGTGCTGCATGGCTGTCGTCAGCTCG
+
GGGGGGGGGGGGGGGGGGGGGGGGGGGGGGGGGGGGGGGGGGGGGGGGGGGGGGGGGGGGGGGGGGGGGGGGGGGGGGGGGGGGGGGGGGGGGGGGGGGGGGGGGGGGGGGGGGGGGGGGGGGGGGGGGEGGGGGGGGGGGG@GGGGGFFGGFGGGGGGGFGGGGGGGGGGGGGGGGGGGGGCFGFGGGGGGGGGGGGGGGFFGGFGGGGGGGGGFEGFGGGGGGGGGFG9DDGG@FGGGFFF:?AGGFG>0?BFFFAB04CG:F?:(,18=F;
@M02542:52:000000000-J9N43:1:1101:22246:4640 2:N:0:GTGAAA
GTAGTCCACGCTGTAAACGATGAGTGCTAGTTGTCGGCAGGCATGCCTGTCGGTGACGCAGCTAACGCATTAAGCACTCCGCCTGGGGAGTACGGTCGCAAGATTAAAACTCAAAGGAATTGACGGGGGCCCGCACAAGCGGTGGAGCATGTGGTTTAATTCGAAGCAACGCGCAGAACCTTACCACCTTTTGACATGCCCGGACCGCCGCAGAGACGCGGCTTTCCCTTAGGGGACTGGGACACCGGTGCCGCATGGTCTGCGTCAGGCTCGG
+
GGGGGGGGGGGGGGFGGFFGGGGF@FGGGGGGGGGGGGGGGGGGGGGGGGGGGGGGGGGGGGGGGGGGGGEGGGGGGGGFGGGGFFGGGGGGGGGGGGGGGGGCFGGGGGGGGGDB6EDABFFFCGEGGGGGGGCEGGCCE5=>EGGG5CF9ECCGCFGEFGGFGGGGFFGD>3;EE:>>FDFGGGGBGFF=B?FF))08710CBF.:<91>5**7(*)((8.)46AD)-,-2;B>((44C4**((,82())(-31:B22),)3*))0)8)).)
@M02542:52:000000000-J9N43:1:1101:19865:4640 1:N:0:GTGAAA
GTAGTCCATGCCGTAAACGATGAGTGTTCGCCCTTGGTCTACGCGGATCAGGGGCCCAGCTAACGCGTGAAACACTCCGCCTGGGGAGTACGGTCGCAAGACCGAAACTCAAAGGAATTGACGGGGGCCTGCACAAGCGGTGGAGCATGTGGTTTAATTCGATACAACGCGCAAAACCTTACCTACCCTTGACATGCCAGGAATCCTGCAGAGATGTGGGAGTGCTCGAAAGAGAACCTGGACACAGGTGCTGCATGGCCGTCGTCAGCTCGTG
+
GG:FGGGGGGGGGGFGGGGFGGGGGGGGGGGGGGGGGGGGGGGGGGGGGGGGGGGGGGGGGGGGGGGGGGGGGGGGGGGGGGGGGGGGGGGGGGGGGGGGGGGGDGGGGGGGGGGGGGGGGGGGGGGGGGGGGGGGGGGGGGGGGGGGGGGGGGGGGGGGGGGGGGGGGGGGGGGGGGGGGGGGGGGGGGGGGGGGGGGGGFGGGGFGGGGGGFGGG?FGGGGGGGGGGGFFGGGFFGGGFFFFFFGG?44<FFFFFFFFGGG@GBFFFFFF>>
@M02542:52:000000000-J9N43:1:1101:10937:4663 2:N:0:GTGAAA
GTAGTCCACGCCGTAAACGATGAATGTTAGCCGTCGGGCAGTATACTGTTCGGTGGCGCAGCTAACGCATTAAACATTCCGCCCGGGGAGTACGGTCGCAAGATTAAAACTCAAAGGAATTGATGGGGGCCCGCACAAGCGGTGGAGCATGTGGTTTAATTCGAAGCAACGCGCAGAACCTTACAAGCACTTGACATGCCAAGTTCGCTACAGAGATGTAGTTTTCCCCTCGGGGGATTTGGCACCGGTGCTGCAAGGCTTCGTCAAGCACGTG
+
GGCEGGGFGFEGGGGCFF6FFCEFGGGGGFGGGEEGEGDE@EFGFGCFE<FF>C,@FFGDCC,?FEFGGGGGGGGGFEEGF++@:FCC:FB8>E7FCBCF@F7FGEF;FGGGGG,@7FCF6<FBFD,C7>?5EG*8CF5FGC:B>756;9<+AFC*=CDF6+/16*1;;5/1779:::4>FABG*000*09@F2662)),*,1:BFF=)*(.<+804:76<=FFF982(.(-47(((-(*:)0*)((0(()062())((.((((**)**))0))
@M02542:52:000000000-J9N43:1:1101:23408:4686 2:N:0:GTGAAA
GTAGTCCACGCCGTAAACGGTGGGAACTAGGTGTTGGCGACATTCCACGTCGTCGGTGCCGCAGCTAACGCATTAAGTTCCCCGCCTGGGGAGTACGGCCGCAAGGCTAAAACTCAAAGGAATTGACGGGGGCCCGCACAAGCAGCGGAGCATGTGGCTTAATTCGACGCGATGCGAAGAACCTTACCAAGGCTTGACATACGCCGGAAAGCACACTAAATGGGGCTCCCCCTTTGGTCGGCGTACCGGTGGCGCATGGGCGTAGTGGGCCCCG
+
GFGEFGGGGGGGCGDEGCF@FDE@EE<6FGFGFGGGDFFD:@CEEGGG@FFCFG@CEC@FGD:FE,C=FBCE@FAEEFFG?FFGGGCF=FGEGEGFF>7>F7CFB+<@,@CFG@F9CCCFECF8;,ECE>E*:ECC5*::<88BFG5:8*:*+33C7:45?C+++*3*07:1)1())0)7625*:77679@.>2:)4)*./54DFFF*7)((+**)(**54@6)(((1(2((4),).,)))()1(((0,-))(--(8?(((--()1))))).))
@M02542:52:000000000-J9N43:1:1101:18029:4706 2:N:0:GTGAAA
TAGTCCACGCTGTATACGTTGGGCGCTAGGTGTGGGGGGCCTCTCCGGTTCTCTGTGCCGCAGCTAACGCATTAAGCGCCCAGCCTGGGGAGTACGGCCGCAAGGCTAAAACTCAAAGGAATTGACGGGGGCCCGCACAAGCGGCCGCGCATGCGGATTAATTCGATGCAACGCGAAGAACCTAACCTGGGTTTGGCATCACTCGCAAACTCGCAGAGATGATGGGTCCTTCGGGGCGGGTGACAGGGGGTGCATGGATGTTCTCAGCCCGTGG
+
CFCF@C<@BF@@B@,@C<CF<8@F:FFG@<CFC,@:+@::=CFFF<F7FFG,C,BDCFFCEEEGGFFF:*@F>=,>F7*1F*3>FFGC:FDGC<F77*=*=:@77*2?CG9+72>:*96CF+<<7+;*:C**:5C>E>:0A>*2*)*2*17A5CE5C59C4+CC*0<*54<4.59DD>3;::>*757?CF)<)3<)2)94@7BG>)7E3C3)*1::15443**144(049A44DB0-7;D)(**)51),4))(,))()-5(..)**9)5)8)))
@M02542:52:000000000-J9N43:1:1101:11787:4721 2:N:0:GTGAAA
GTAGTCCACGCTGTAAACGTTGGGCGCTAGGTGTGGGGGGCCTCTCCGATTCTCTGTGCCGCAGCTAACGCATTAAGCGCCCCGCCTGGGGAGTACGGCCGCAAGGCTAAAACTCAAAGGAATTGACGGGGGCCCGCACAAGCGGCGGAGCATGCGGATTAATTCGATGCAACGCCAAGAACCTTACCTGGGTTTGACATCGCCTGAAAACTCGTAGAGATACGGGGTCCTTCGGGGCGGGTGGCAGGGTGGGCATGGCTGTTTTTCGCGCGGG
+
GGGGGFGGGGCFFFGGGGGGGGGGGGGGGGGGGGGGGGGGGGGFDGGGGGGFFFGGGGDACG<FGGF9CFGGEEFFGFGECFGGGGGGGGF:@FGFGCF<@E7F<CG@FECFGAEFG9C*;FFGFFDGGCEEGEC>:5C=8CGCEG:7*2CFFEEEE:C5@9F7:59:@B:C?37)07<447:F=FFFGFFF73>D>27<*,(/507CFG?)0**0-*:954638(9)-24)))31(-4DGFG30((8((7)(-(,2(((81))*1/)))).))
@M02542:52:000000000-J9N43:1:1101:20072:4723 2:N:0:GTGAAA
GTAGTCCACGCCGTAAACGATGTCTACTAGCTGTTCGTGTCCTTGTGATGTGAGTAGCGCAGCTAACGCACTAAGTAGACCGCCTGGGGAGTACGGTCGCAAGATTAAAACTCAAATGAATTGACGGGGGCCCGCACAAGCGGTGGAGCATGTGGTTTAATTCGACGCAACGCGAAGAACCTTACCTACTCTTGACATCTACGGAAGACTGCAGAGATGCGGTTGTGCCTTCGGGAACCGTAAGACAGTGGCTGCAGGGCTGTAGTACGCTCGG
+
GGGGGGFFGGFGGGFBFFEFCGGGGGGGGGGGGAFCFGGGGGGGGGGGGGGGGGGGGGDGDEGGFFGGGGGDFFFFGFFFGGGGGG7FFEEEGGGGGGGGGDFGDFGGFGGFEGGGDFGGGG8DDEEGG7C8EEGCEGFFGGGGGGFDGGCFGGGGF6FFFGFGGDECAFC55C>@E@FFFFF74706D=4@*)/64)65?4(185BC@FD0EF7>::>2(8<B630DA<4<(720220/>?D*))47))07?B?F((-,123)*2**))..85
@M02542:52:000000000-J9N43:1:1101:12470:4726 1:N:0:GTGAAA
GTAGTCCACGCCCTAAACGATGTCAACTGGTTGTTGGGAGGGTTTCTTCTCAGTAACGTAGCTAACGCGTGAAGTTGACCGCCTGGGGAGTACGGCCGCAAGGTTGAAACTCAAAGGAATTGACGGGGACCCGCACAAGCGGTGGATGATGTGGTTTAATTCGATGCAACGCGAAAAACCTTACCTACCCTTGACATGCCAGGAATCCTGCAGAGATGTGGGAGTGCTCGAAAGAGAACCTGGACACAGGTGCTGCATGGCCGTCGTCAGCTCG
+
GGGGGGGGGGGGGGGGGGGGGGGGGGGGGGFGGGGGGGGGGGGGGGGGGGGGGGGGGGGGGGGGGGGGGGGGGGGGGGGGGGGGGGGGGGGGGGGGGGGGGGGGGGGGGGGGGGGGGGGGGGGGGGGGGGGGGGGGGGGGGGGGGGGGGGGGGGGGGGGGGGGGGGGGGGGGGGGGGGGEGGGGGGGGFGGGGGGGGGGGGFGGGGGGGGGGGFGGGGGGGGGGGGGCGGFFCGGFFGGGFFGFFFGFFGGFFFFFFFFFGGGFDB916?F=?3
@M02542:52:000000000-J9N43:1:1101:23536:4726 2:N:0:GTGAAA
GTAGTCCACGCCCTAAACGATGTCAACTAGTTGTTGGGGATTCATTTCCTTAGTAACGTAGCTAACGCGTGAAGTTGACCGCCTGGGGAGTACGGTCGCAAGATTAAAACTCAAAGGAATTGACGGGGACCCGCACAAGCGGTGGATGATGTGGATTAATTCGATGCAACGCGAAAAACCTTACCTACCCTTGACATGGATGGAATCCCGCTGAGGGGCGGGAGTCCTCGAACGACAACCGTCGCACAGGTGCTTCATGGCCGGTGTACGTCCG
+
GGGCFFFGGGE@FFFGGGGGGFEFFFGGGGFGGG8FGGGECFF,C@C,E<FGGGGGGDGGGG,C,<?CG>CFG9FGGCEFGGG+BFCCEEFGCG>F++@:F7D>;FF,FFGGG8=FF8E?8,,,08C@EFC6@ECEEGGGGGD*>?9FFG:BCFCCCFGGFGGGGFCFBACGBD95)088=348C:C6<A@5))00:)7:?)1CFFFGFC>>:**)->)410)02()0.2(.(03(,,4*1,9C9>9B(49))))..).20((())0*/0).0)
@M02542:52:000000000-J9N43:1:1101:11233:4773 1:N:0:GTGAAA
GTAGTCCACGCCGTAAACGATGAATGTTAGCCGTCGGGCAGTATACTGTTCGGTGGCGCAGCTAACGCATTAAACATTCCGCCTGGGGAGTACGGTCGCAAGATTAAAACTCAAAGGAATTGACGGGGGCCCGCACAAGCGGTGGAGCATGTGGTTTAATTCGAAGCAACGCGCAGAACCTTACCAGCCCTTGACATGCCCGGCTACCTGCAGAGATGCAGGGTTCCCTTCGGGGACCGGGACACAGGTGCTGCATGGCTGTCGTCAGCTCGTG
+
GFEDGGGGGGGFGG,CFFECDFGGGGGGGGCGEFGGEDGGGFFDFGGGGCF=CFFCCGEFGGGGGGEGGGGGGGGGEFGGGGDGGGGGFCFGGEDGGGGGGGGGGGGGCFGGGGFDECFFGGGGGGGGGDGGCE:<FGFGEGEGGFFGFGGGGG+:FFFEFGGGG>FCFGCGGGCCEFGGGGGF6CGFFG8CDCGGGGGCFBGGGG6F=FFGF9/*A<7EFFGGGFCFGC:>3CD>5EGDBBD6:7EFF4C<F>><A?F:<CF:*((,4)5>D>
@M02542:52:000000000-J9N43:1:1101:13188:4796 2:N:0:GTGAAA
GTAGTCCACGCCGTAAACGATGTCTACTAGCTGTTCGTGTCCTTGTGATGTGAGTAGCGCAGCTAACGCACTAAGTAGACCGCCTGGGGAGTACGGTCGCAAGATTAAAACTCAAATGAATTGACGGGGGCCCGCACAAGCGGTGGAGCATGTGGTTTAATTCGACGCAACGCGAAGAACCTTACCTACTCTTGACATCTACGGAAGACTGCAGAGATGCGGTTGTGCCTTCGGGAACCGTAAGACAGGTGCTGCATGGCTGTCGTCAGCCCGG
+
GGGGGGGGGGGGGEGGGGGGGGGGGGGGGGGGGGGGGGGGGGGGGGGGGGGGGGGGGGGGGGGFGGGGGGGGGFGGGGGGGGGGGGGFGGGGFGGGGGGGEGGGFGGGGGGGGDGFGGGFGFGGGGGGGGGCCGGGGGGGGGGEEGCGFFGFCCGCGGGGFGGGGGGGFDCDEDBFF3FFF??FGCF*9*9=F2*94<?AF>BD>:5C)::79+:5077<7>DF>?FFBBA7(<>FB?<GGFGCA?(73<?<):<?A24<418)9C3076))7)
@M02542:52:000000000-J9N43:1:1101:13158:4819 2:N:0:GTGAAA
GTAGTCCACGCCCTAAACGATGTCAACTGGTTGTTGGGAGGGTTTCTTCTCAGTAACGTAGCTAACGCGTGAAGTTGACCGCCTGGGGAGTACGGCCGCAAGGTTGAAACTCAAAGGAATTGACGGGGACCCGCACAAGCGGTGGATGATGTGGTTTAATTCGATGCAACGCGAAAAACCTTACCTACCCTTGACATGCCAGGAATCCTGCAGAGATGTGGGAGTGCTCGAAAGAGAACCTGGACACAGGTGCTGCATGGCCGTAGTCAGCTCG
+
GGFGGGGGGGGGGGGGGGGGFGGGGGGGGGGGGFGGGGGGDGGGGGGGGGGGGGFGGGGGEGGGGGGGGGGGGGGGGGGGGGGEGGFGGGGGGGGGEGCGGGGGGGGGGGGGGGG;DGGGFGGGDDEFE:CEEEDGGCGGGC*>>F:EFF9@CCCFDCGGFF8@C+AFFAEGF:95>F>>AA?GCGGFFF??FBFF9262643F>?FGFGFFFFFFAGGA7D5)4<<76<1?<.8(84:/24C477<;??F6:AA<25<(23((**01*9)*/0
@M02542:52:000000000-J9N43:1:1101:16945:4831 1:N:0:GTGAAA
GTAGTCCACGCCGTAAACGATGTCTACTAGCTGTTCGTGTCCTTGTGATGTGAGTAGCGCAGCTAACGCACTAAGTAGACCGCCTGGGGAGTACGGTCGCAAGATTAAAACTCAAATGAATTGACGGGGGCCCGCACAAGCGGTGGAGCATGTGGTTTAATTCGACGCAACGCGAAGAACCTTACCTACTCTTGACATCTACGGAAGACTGCAGAGATGCGGTTGTGCCTTCGGGAACCGTAAGACAGGTGCTGCATGGCTGTCGTCAGCTCGT
+
GGGGGGGGGGGGGGGGGGGGGGGGGGGGGGGGGGGGGGGGGGGGGGGGGGGGGGGGGGGGGGGGGCFEGEGGGGGGGGGGGGGGGGGGGGGGGGGGGGGGGGGGGGGGGGGGGGGGGGGGGGGGGGGGGGGGGGGGGGGGGGGGGGGGGGGGGGGGGGGGGGGGGGGGGGGGGGGGGGGGGGGGGFGGGGGGGGGGGGFGGFGGGGGGGGGGGGFGGFGGEECEGGGGGGFFGGGFFGGGEFGBFFGGFGGFFFBFFFB?GDCFD:?FF:2;B.
@M02542:52:000000000-J9N43:1:1101:17911:4844 2:N:0:GTGAAA
GTAGTCCACGCCCTAAACGATGTCAACTGGTTGTTGGGTCTTCACTGACTCAGTAACGAAGCTAACGCGTGAAGTTGACCGCCTGGGGAGTACGGCGGCAAGGTTGAAACTCAAAGGAATTGACGGGGACCCGCACAAGCGGTGGATGATGTGGTTTAATTCGATGCAACGCGAAAAACCTTACCCACCTTTGACATGTACGGAATTCGCCAGAGATGGCTTAGTGCTCGAAAGAGTACCGTAACCCAGGTTCTGCCTGGCTGTCGTCAGCCCG
+
GGCGGGGGGGGFGG,CFGGGGGGGGGGGGGGGGGGGGGGGGGGGGGGGGFGGGGGGGGGGGGFGGGGGGEGDGGGGDFGGGGGGGGFGGGGFGGGGGGGGGGGFFFGGGGGGGFGGCFFGGGDFDGGGGGGGGGGGGGGGGGGGGGGGGFGGGGGGFGGG=?ECFFGGFFGGBD@FB@EFFFFGFF?BGFF@4<FFA<FA6(17>FFCFC-358:)4CF?BFF@)4<75?9?057:)66?DBFC8)(5::/*424)))),,((.2*8<5)/)0.
@M02542:52:000000000-J9N43:1:1101:23320:4855 2:N:0:GTGAAA
GTAGCCCACGCCGTAAACGATGTCTACTAGCTGTTCGTGTCCTTGTGATGTGAGTAGCGCAGCTAACGCACTAAGTAGACCGCCTGGGGAGTACGGTCGCAAGATTAAAACTCAAATGAATTGACGGGGGCCCGCACAAGCGGTGGAGCATGTGGTTTAATTCGACGCAACGCGAAGAACCTTACCTACTCTTGACATCTACGGAAGACTGCAGAGATGCGGTTGTGCCTTCGGGAACCGTAAGACAGGTGCTGCATGGCTGTGGTCAGCCCGG
+
GGGGGGGGGGGGGGFFGGGGGGGGGGGGGGGGGGGGGGGGGGGGGGGGGGGGGGGGGGGGGEGGGGGGGGGGGGGGGFFGGGGGGGGGGGGGGGGGGEGGGGGGGGGGGGGGGGGGGFGGFGFGGGEGGGGGDE>C=CFGGE8*=<::CCEG?FGGGFGGFFGGFDCDE5:9>5>D@E)57:FFFGCFG=?7=8?F2</6*)4CBF);FGFFG?+).;*-(>BB>FBFFA4.3<>>B:?77839:<:?:3)64<7:)-14((4(*2**.)))0)
@M02542:52:000000000-J9N43:1:1101:22161:4861 2:N:0:GTGAAA
GTAGTCCACGCCCTAAACGATGTCAACTAGCTGTTGGGGCCTTCGGGCCTTGGTAGCGCAGCTAACGCGTGAAGTTGACCGCCTGGGGAGTACGGTCGCAAGATTAAAACTCAAAGGAATTGACGGGGACCCGCACAAGCGGTGGATGATGTGGATTAATTCGATGCAACGCGAAAAACCTTACCTACCCTTGACATGTCTGGAATGCCGAAGAGATTTGGCAGTGCTCGCAAGAGAACCGGAACACCGGTGCTGCATGGCTGTCGTCAGCTCG
+
GGGGGGGGGGGGGGGGGGGGGGGGGGGGGGGGGGGGGGGGGGGGGGGGGGGGGGGGGGGGEGGGGGGGGGGGGGGGGGGGGGGGGGGGGGGGGGGGGGGGGGGGGGGGGGGGGGGGGGGGGGGGGGGGGCGGGGGGGGGGGGEGGGGGGGGFGGFGGGGGFGGGGGGGFFGGFGFFFFFFFFFGGGGFFFFFFFF=<2B>FFFGFFFGFG>>CGGFADFF9F4<??>><<>;>FF<:?:>393CB?(),45)(.42,642<?F(*9F>)74775
@M02542:52:000000000-J9N43:1:1101:16651:4877 2:N:0:GTGAAA
GTAGTCCACGCTGTAAACGATGAGTGCTAGTTGTCGGCAGGCATGCCTGTCGGTGACGCAGCTAACGCATTAAGCACTCCGCCTGGGGAGTACGGTCGCAAGATTAAAACTCAAAGGAATTGACGGGGGCCCGCACAAGCGGTGGAGCATGTGGTTTAATTCGAAGCAACGCGCAGAACCTTACCACCTTTTGACATTCCCGGACCGCCGCAGAGATGCGGCCTTCCCTTCGGGGACCGGGACACAGGTGGCTCATGGCTGTCGTCAGTCTGGG
+
FFECFA@EE@FGEG,CFF7FCF6FC<CFCFDFDGGGGDGE@FFGCCEFFGGGGG7FF@F7C>,CFFGGEFEG,?CFF<FB@GG@DFFE:CCCEFGGC>F7CCCFFA?FFFC3:,3=6FGFFGGBDC+FEC8CE>CCCFGGE>4*:/27@CDF?<EFG8F?A@C?CDCGFFD3))4>>FFFF26667<B<@FF@(/8:5/2989D)>5EE)(-*2*)-2*(-))05)47)6<?6B9-4(,)10)*(.3>82))(),.64333:)47<)0*0/*)5
@M02542:52:000000000-J9N43:1:1101:10057:4895 1:N:0:GTGAAA
GTAGTCCACGCCGTAAACGATGTCTACTAGCTGTTCGTGGTCTTGTACTGTGAGTAGCGCAGCTAACGCACTAAGTAGACCGCCTGGGGAGTACGGTCGCAAGATTAAAACTCAAATGAATTGACGGGGGCCCGCACAAGCGGTGGAGCATGTGGTTTAATTCGACGCAACGCGAAGAACCTTACCTACTCTTGACATCTAGCGAAGATTGTAGAGATACGATTGTGCCTTCGGGAACGCTAAGACAGGTGCTGCATGGCTGTCGTCAGCTCGG
+
GGGGGGGGGGGGGG:FGGGGGGGGGGGGGGGGGGGGGGGGGGGGGGGGGGGGGGGGGGGGGGGGGGGGGGGGGGGGGGGGGGGGGGGGGGGGGGGGGGGGGGGGGGGGGGGGGGGGGGGGGGGGGGGGGGGGGGGGGGGGGGGGGGGGGGGGGGGGGGGGGGGGGGGGGGGGGGGGGGGGGGGGGCGGGGGGGGGGGGGFGFGGGGGGGGGGGGGGGGDGGGFGGGGGGGFFGGGFFGGGFDCBFFFGFGFFFB>?A9??GC5FG?F???FFF)
@M02542:52:000000000-J9N43:1:1101:26891:4899 2:N:0:GTGAAA
GGAGTCCACGCTGTAAACGTGGGGCGCTAGGTGTGGGGTACCTCTCCGGTTCTCTGTGCCGCAGCTAACGCATTAAGCGCCCCGCCTGGGGAGTACGGCCGCAAGGCTACAACTCAAAGGAATTGACGGGGGCCCGCCCAAGCGGAGGAGCATGCGCGTTAATTCGATGCAACTCGAAGAACCTTACCTGGGTTTTACATAGCCGGAAAACTCGCAGAGCTGCGGGGTCCCTCGGGGGCGGTGACTGGCGGTGCATGGCTGTCGTGCGCCCTGG
+
D6,66EFG9@:FC@C,CCF6,@BFFFGGGCAFF,B7CC>:ECDC@8FFGEGG9FGGGGGGC:=8>E9,AF7FG+:?F<CG76:@C7FCGGG7CGGFCE7>7:<C:<FFC,@,389EFFGFCFCFDC?C@7:*13:BE*=CF58**1/**7**+:C8**1:8C?+95?:F):7)*)77@5)90)0:C66*=)77(..))06*-)9;35=52()<1*),191<4).(,1)(.(.35((,(-7D>)*.))0(()03(86<?::?,,191)0))0)07
@M02542:52:000000000-J9N43:1:1101:13199:4924 2:N:0:GTGAAA
GTAGTCCACGCCCTAAACGATGTCAACTGGTTGTTGGGAGGGTTTCTTCTCAGTAACGTAGCTAACGCGTGAAGTTGACCGCCTGGGGAGTACGGCCGCAAGGTTGAAACTCAAAGGAATTGACGGGGACCCGCACAAGCGGTGGATGATGTGGTTTAATTCGATGCAACGCGAAAAACCATACCTACCCTTGACATGCCAGTAATCCTGCAGAGATGTGGGGGTGCTCGAAAGAGAACCCGGACAAAGGGCCACACATGGCGCCGTCAGCCCG
+
FGGEFGGGGGGGGGGFG8C@FDEGGGG<EFCCCFFF8768@6,6CFGGF<FDCGGGGEGFCF9FGGGDGC:CFGGEFGF@EGECF7?::FEC;@C@>EGCCGGDEGB9F9DFAFEG=:,@D:9=CCE7**3@BC@CEEC,=E*8B726<C,,,CCEFFGGFF:C+75CA4*1>D>3:>D>).95D*3/7:F5:<F=<30)1.)27?FF*08(+<*))226))))-((*),(((08((.,9*(7)31(),(0)((((((,.((-(1/))0)/)8)
@M02542:52:000000000-J9N43:1:1101:19437:4926 2:N:0:GTGAAA
GTAGTCCACGCCGTAAACGATATCTACTAGCTGTTCGTGTCCTTGTGATGTGAGTAGCGCAGCTAACGCACTAAGTAGACCGCCTGGGGAGTACGGTCGCAAGATTAAAACTCAAATGAATTGACGGGGGCCCGCACAAGCGGTGGAGCATGTGGTTTAATTCGACGCAACGCGAAGAACCTTACCTACTCTTGACATCTACGGAAGACTGCAGAGATGCGGTTGTGCCTTCGGGAACCGTAAGACAGGTGCTGCATGGCTGTCGTCAGCTCGG
+
GGGGGGGGGGGGGGGGGGGGGDGGGGGGGGGGGGGGGGGGGGGGGGGGGGGGGGGGGGGGGGGGGGGGGGGGGGGGGGGGGGGGGGGGGGGGGGGGGGGGGGGGGGGGGGGGGGGGGFGGGGGGGGGGGGGGGGGGGGGGGGGGGGGGGGGGGF9:FFGGFC<EGGGDEFG5>DBFFE4;5:B7DGGFG?FFFFFFF>FBB<?:>>>FFG?FE++71*:94)0)(,3FBFA7:>>F>B:<D6G4),353>67)4<()-302(,)1*7007*/.)
@M02542:52:000000000-J9N43:1:1101:21028:4937 2:N:0:GTGAAA
GTAGTCCACGCCCTAAACGATGTCTACTAGTTGTCGGGTTTTAATTAACTTGGTAACGCAGCTAACGCGTGAAGTAGACCGCCTGGGGAGTACGGTCGCAAGATTAAAACTCAAAGGAATTGACGGGGACCCGCACAAGCGGTGGATGATGTGGATTAATTCGATGCAACGCGAAAAACCTTACCTACCCTTGACATGTCAGGAATCCTGGAGAGATCCGGGAGTGCCCGAAAGGGAGCCTGAACACAGGTGCTGCATGGCTGGCGTCAGGCCG
+
GGGCGGFGGGGGGGGFGGGGGGGGGGGGGFFGGGGDEGGGEGGGGGFG@F<BFFCFGGGGCGGFGFGGGGGGGGCGFGGGGGGGGFGGGGGGGGGGGGGGGDGFFGGGGGGGGGGGGGGGGGGGGGGGG:CCEC:CECGGGGEEGDFFG7@FGGGGGF>FFFC@FGGGFFGGFD6AD:;BFFFGFGGFD;F??FFF<?FAF93D59FGBG>FCGEFA*2,43)>??2>12>2>EFBFF9D*.*>727FFFF),8>74))4422(*1)0)07)00
@M02542:52:000000000-J9N43:1:1101:17731:4937 2:N:0:GTGAAA
GTAGTCCACGCCGTAAACGATGTCTACTAGCTGTTCGTGTCCTTGTGATGTGAGTAGCGCAGCTAACGCACTAAGTAGACCGCCTGGGGAGTACGGTCGCAAGATTAAAACTCAAATGAATTGACGGGGGCCCGCACAAGCGGTGGAGCATGTGGTTTAATTCGACGCAACGCGAAGAACCTTACCTACTCTTGACATCTACGGAAGACTGCAGAGATGCGGTTGTGCCTTCGGGAACCGTAAGCCAGGGTCTGCATGGCTGTCGTACGCCCGG
+
GGDFGGGGGGGGGE6BFGGGGGGGCGGGGGGGFGGGGGGGGGGGGGGGGGGGGGGGGGGGGGGGGFEGGGGFGGGGFFGGGGGGGGGGGGGGGGGGGGGGGGGGGGGGGGGGGGGGGGGFGFGGGGGGGGCEGGGGGGGGGGGGGDGGFGGF=CGEGGGGFGFDCCCDFFEGFDFFFFFFFFF7<DFFG4)7@AF?)6=<FA?GBE5*):>298+.(*:-2<>BF?6:A><?FFF99??)/8D*),.7(()0(4)).<?(,,,.**).8)))05
@M02542:52:000000000-J9N43:1:1101:12853:4941 2:N:0:GTGAAA
GTAGTCCACGCCCTAAACGATGTCAACTGGTTGTTGGGAGGGTTTCTTCTCAGTAACGTAGCTAACGCGTGAAGTTGACCGCCTGGGGAGTACGGCCGCAAGGTTGAAACTCAAAGGAATTGACGGGGACCCGCACAAGCGGTGGATGATGTTGTTTAATTCGATGCAACGCGAAAAACCTTACCTACCCTTGACGTGCCAGGAATCCTTCAGAGATGTGGGAGTGCTCGAAAGAGAACCTGGACACAGGGTCTGCAGGGGCGTCGTCAGCACG
+
GGGEFGGGGGG@FFF@FFGGFGGGFCGFGGGGGGGFEEFBEECGGGGGG9FGGGFGGDGEFGFGGGGGG:=:FCGGDFG,CFGEEGDGGGGGGGGGGEC:=FDFGGCFDGGGGGGGGGGG6FFGD68:CFGEGGGGGGGGGG:8C52?6=CE,=EFGGF7;+5CF757AF/8BGB3@F>3?AFG<CCFC@FF?AFEB6F6B:1C>@4EF*),0<FFA7*)-)7@8:5*619?B>71045CFBC4()(53<)),2(64((((-44)7077.)*))
@M02542:52:000000000-J9N43:1:1101:19826:4952 2:N:0:GTGAAA
GTAGTCCACGCCGTAAACGATGTCTACTAGCTGTTCGTGTCCTTGTGATGTGAGTAGCGCAGCTAACGCACTAAGTAGACCGCCTGGGGAGTACGGTCGCAAGATTAAAACTCAAATGAATTGACGGGGGCCCGCACAAGCGGTGGAGCATGTGGTTTAATTCGACGCAACGCGAAGAACCTTACCTACTCTTTACATCTACGGAAGCCTGCAGAGATGCGGTTGTTCCTTTGGGAACCGTAAGACAGGTGCTGCATCGTTGTTGTCCGCCCGG
+
GGFEFFGGGGGGGEFDGFFGGGGGGGGGGFDGGGGFGCFC<,CEFFFGGEF<@FFDFG7>C:CGGGEFGCCGGGGDFDEBFG=FBFGGDEF?=FFGECCFEFEA=FFGGGD8C9DGGGGGGFGFD=8FGGDEGE7>:<C8ABECED*7<5++1+?BFFCFFC1*+/*/.=75>59).07)83?DFG?*9*)1@9*86)8)0-(*7;)*8>((;+2)(:*6957>0:(:<A2)))4<:1()927>4)(047)6<)),6)2((43(*0**07))))
@M02542:52:000000000-J9N43:1:1101:7074:4960 1:N:0:GTGAAA
GTAGTCCACGCCGTAAACGATGTCTACTAGCTGTTCGTGTCCTTGTGATGTGAGTAGCGCAGCTAACGCACTAAGTAGACCGCCTGGGGAGTACGGTCGCAAGATTAAAACTCAAATGAATTGACGGGGGCCCGCACAAGCGGTGGAGCATGTGGTTTAATTCGACGCAACGCGAAGAACCTTACCTACTCTTGACATCTACGGAAGACTGCAGAGATGCGGTTGTGCCTTCGGGAACCGTAAGACAGGTGCTGCATGGCTGTCGTCAGCTCGG
+
GGGGGGGGGGGGGGGGGGGGGGGGGGGGGFGGGGGGGGGGGGGGGGGGGGGGGGGGGGGGGGGGGGGGGGGGGGGGGCFGGGGGGGGGGGGGGGGGGGGGGDGGGGGGGGGGGGGGGGFGGGGGGGGGGGGGGGGGGGGGGECGGDGGGGGGGGGGGGGGGGGGGGGGGGGGDGGCGGGGGGGGGGGGGGGGGGGGGGGGGFGGEDEGGG??FFFGGGGGGGGGGGGGGGB@GGG@>EGGFFGF=2?CFG4:FBB744<?GG5?F??1()57<)
@M02542:52:000000000-J9N43:1:1101:20310:4969 2:N:0:GTGAAA
GTAGTCCACGCCGTAAACGATGTCTACTAGCTGTTCGTGTCCTTGTGATGTGAGTAGCGCAGCTAACGCACTAAGTAGACCGCCTGGGGAGTACGGTCGCAAGATTAAAACTCAAATGAATTGACGGGGGCCCGCACAAGCGGTGGAGCATGTGGTTTAATTCGACGCAACGCGAAGAACCTTACCTACTCTTGACGTCTACGGAAGACTGCAGAGATGCGGTTGTGCCTTCGGGGACCGTAAGACGGGTGGTGCATGGCTGTCGTCAGCTCGG
+
GGGGGGFGGGGGGGGGGGGGGGGGGGGGGGGGGGGGGGGGGGGGGGFGGGGGGGGGGGGGGGGGGGGDGGGGGGGGGGGGGGGGGGGGGGGGGGGGGEGGDGGGGGGGGGGGGGGGGGGGGGGGGGGEGGGGGGGEGGGGGGGGG:8:CGGGGGGGGGGGAF7AEGGGFFGGEG9E>D677?FGGGGFG@FFFFFFBFFFFFFGFFEGFF?BGC@FFGG>638>912?>BA3()4>>11D/4CF62(.-3))-()5.)4((,.)**0)0)195)
@M02542:52:000000000-J9N43:1:1101:22695:4989 2:N:0:GTGAAA
GTAGTCCACGCCGTAAACGGTGGGAACTAGGTGTTGGCGACATTCCACGTCGTCGGTGCCGCAGCTAACGCATTAAGTTCCCCGCCTGGGGAGTACGGCCGCAAGGCCAAAACTCAAAGGAATTGACGGGGGCCCGCACAAGCAGCGGAGCATGTGGCTTAATTCGACGCAACGCGAAGAACCTTACCAAGGCTTGCCATACACAGGAAAGCATTAGAGAAAGTGCTCCCCTTGTGGTCGGGTTTCAGGTGGGGCATGGCTTTCGTCACGTCGG
+
DGEDFFGGGGEGE:CFGGEGEGGCEFGGFAEEFEEFF@FEEGGGGGGGEFFF@=FBF7EGGGGGGGGGG:7FCE<FGGFGFGFEGEGBFGGG>FCFDEGGGGG>CEF,<:>B,,<AFGGGCCD7;DC>EEGCEE:*8FC?E>5CFGGEGE*>?9A@CF*5)<C2<39*)75DDD675>.)9:40026?:65>3,5)(.94??3F*75C>*,8F<<B2:7>(90/:<):?(1(()-.(,)11(**().174)0((2,((.(.((.*9)))))0).
@M02542:52:000000000-J9N43:1:1101:8502:5004 1:N:0:GTGAAA
GTAGTCCACGCCGTAAACGATGTCTACTAGCTGTTCGTGGTCTTGTACTGTGAGTAGCGCAGCTAACGCACTAAGTAGACCGCCTGGGGAGTACGGTCGCAAGATTAAAACTCAAATGAATTGACGGGGGCCCGCACAAGCGGTGGAGCATGTGGTTTAATTCGACGCAACGCGAAGAACCTTACCTACTCTTGACATCTAGCGAAGATTGTAGAGATACGATTGTGCCTTCGGGAACGCTAAGACAGGTGCTGCATGGCTGTCGTCAGCTCGG
+
GGGGGGGGGGGGGGGGGGGGGGGGGGGGGGGGGFGGGGGGGGGGGGGGGGGGGGGGGGGGGGGGGGGGGGGGGGGGGGGGGGGGGGFGGGGGGGGGGGGGGGGGGGGGGGGGGGGGGGGGGGGGGGGGGGGGGGGGGGFGGGGGGGGGGGGGGGGGGGGGGGGGGGGGGGGGGGGGGEGGGGGGGGGGGGGGGGGGGGGGGFGGGGGEGGGGGGCFGGGGGGGGGGGG>CAFFGGFBGDGFDGFFFGGFGC?FB<?BFFFGGGFGFF03:<@>)
@M02542:52:000000000-J9N43:1:1101:13463:5020 2:N:0:GTGAAA
GTAGTCCTAGCCCTAAACGATGATTGCTTGGTGTGTCGGGTACCCAATCCCGTCGTGCCGAAGCTAACGCGATAAGCAATCCGCCTGGGGAGTACGGTCGCAAGGCTGAAACTCAAAGGAATTGACGGGGGCCCGCACAAGCGGTGGAGCATGTGGTTTAATTCGACGCAACGCGAAGAACCTTACCTGGGCTCGAAATGTAGAGGAATTCGGTAGAAATATCGGCGCCTAGCAATAGGCCTCTATATAGGTTCTGCATGGCTGTCGTCAGCCC
+
GGGGGGGGGGGGGGFGGGEGGGGGGGGGGGGGGGGGGEGGGGGGGGFGFGGGGGCFGGGGGEEDCFFFFGDGGGGFCAFGGGGGGGGGGGGGGGGGGGGGGGGGGGGGGGGGGFGDFFGGGGGGFFGGGGGDGGGGEDGGGGGGGGGFF6/AF9EFFGFGFGGF=:ECBADDBG>B:5>@FFFFF4?**8@:.8D5<1F<FAAFFFFGFG<:FG@>>DD<A?F36123(46<7463922*C:9684:*-6@6)5):42)),442795<;5)0).
@M02542:52:000000000-J9N43:1:1101:15063:5028 2:N:0:GTGAAA
GTAGTCCACGCCGTAAACGATGTCTACTAGCTGTTCGTGTCCTTGTGATGTGAGTAGCGCAGCTAACGCACTAAGTAGACCGCCTGGGGAGTACGGTCGCAAGATTAAAACTCAAATGAATTGACGGGGGCCCGCACAAGCGGTGGAGCATGTGGTTTAATTCGACGCAACGCGAAGAACCTTACCTACTCTTGACATCTACGGAAGACTGCAGAGATGCGGTTGTTCCTTCCGGAACCGTAAGACAGGTTCTGCATGGCTTGCGTCCGGTCGG
+
GGGGGGGGGGGGGDFGGGGGGFGGGGGGGGGGGGGGGGGGGGGGGGGGGGGGGGGGGGGGGGGGGGGGGEGGGGGGGGGGFGGGGFGFGGGGGGEGGGGGDGGFGGGGGGGGGFGGGGGGGGFGFGGGGEGEGGDEGGG=CCEGGGGCGGGGGGGGGGFGFGACEDEG3BGGFGFFEEFFF?FFFDE=<6<F?76?AF6)9>(>:3)0<>)4CCC53:*4355>>6(2:2:9(70369,9D?G74)5:0)*/-)-6><((.(,()))07))0))
@M02542:52:000000000-J9N43:1:1101:20995:5034 2:N:0:GTGAAA
GTAGTCCACGCCCTAAACGATGTCAACTGGTTGTCGGGCCTTCATTGGCTTGGTAACGTAGCTAACGCGTGAAGTTGACCGCCTGGGGAGTACGGTCGCAAGATTAAAACTCAAAGGAATTGACGGGGACCCGCACAAGCGGTGGATGATGTGGATTAATTCGATGCAACGCGAAAAACCTTACCTACCCTTGACATGTACGGAACCCTGCCGAGAGGTGGGGGTTCCCGAAAGGGAGCCGTTACACCAGGTCTGCAAGGCTTGCGGCAGCTCG
+
GGFFFGGGGGGGGGGCGGGGFFGGGGGGGGGGGGGGGGGG>FGGGGGGGFFGGGFGGGGFFGFGGGGGGGGGGGGGGGGGGGGGFFGGCFFGGGGGGGGGGGGGGGGEGGGGGDEAFEGCDFGGGGGGGCGEGGDGDGGG5EBEGGCC6@FEFGGGGGGGFGF9?>C7;A5CDGFDE55548FFGGGFGFFFFFFB<2@AFFFG:DFG<*,1*2?),/2,1>DF>((254(4(<28309DD6*9:44)(()/)),.4))-((((/9..5)))05
@M02542:52:000000000-J9N43:1:1101:15212:5082 2:N:0:GTGAAA
GTAGTCCACGCCGTAAACGGTGGGCACTAGGTGTGGGCAACATTCCACGTTGTCCGTGCCGCAGCTAACGCATTAAGTGCCCCGCCTGGGGAGTACGGCCGCAAGGCTAAAACTCAAAGGAATTGACGGGGGCCCGCACAAGCGGCGGAGCATGTGGCTTAATTCGACGCAACGCGACGAACCGTACCAAGGCTTGACATACACCGGAAAGCATTAGAGATAGTGCCCCCCTTGTGGTCGGTGTACAGGTGGTGCAAGGTCGTCGCAAGCTCGG
+
GGGGGGGGGGGGGGGGGGGGGFGGGGGGGGGGGGGGGGGGGGGGFFAE7BDEGGFFG7FFGDGGGFFDFCFDDEGGGGF9FFGF:FFFGGGGGCFGGGGGGGGGGGGDFDDB9>DAFGGGGGGGF9FGEGGGGGGGE:EEGFDE>D85CEEGG?EGC54EFFGEC375>EGD>307>))7>9E)CCGFGFFFF?FFF?F>=2<*?>@5)9270<9947:<AB//).6<?072<).361)774<D7A6??-9)(-48))-)63--1))).)093)
@M02542:52:000000000-J9N43:1:1101:25193:5083 2:N:0:GTGAAA
GTAGTCCACGCCGTAAACGATGTCTACTAGCTGTTCGTGTCCTTGTGATGTGAGTAGCGCAGCTAACGCACTAAGTAGACCGCCTGGGGAGTACGGTCGCAAGATTAAAACTCAAATGAATTGACGGGGGCCCGCACAAGCGGTGGAGCATGTGGTTTAATTCGACGCAACGCGAAGAACCTTACCTACTCTTGACATCTACGGAAGACTGCAGAGATGCGGTTGGGCCTTCGGGAACCGTAAGACAGGTGCTGGATGGCTGTCGTCAGGCGGG
+
GGGGGGGGGGGGGGGGGGGGGGGGGGGGGGGGGGGGGGGGGGGGGGGGGGGGGGGGGGGGGFGGGFFGGBFGGGGGGGFFFGGGGGGGGGGFGGGGGGGGGGGGGFFGGGGGGGG9DGGGGGGFGGGGGGGGGGGGGEGFFGGGCDFFCFFGGGGFFCFGFGGGFDCC>>E<>D>DFF?FFFFGGGGFGFF??BFFBA6<FABGFF:FFG:(<8+08FC4>E.50((9:FF20>>39(1<915/))()--)0)6(,))37:1..7*.)).))))
@M02542:52:000000000-J9N43:1:1101:21034:5091 2:N:0:GTGAAA
GTAGTCCACGCCGTAAACGTTGGGCGCTAGGTGTGGGTCCCATTCCACGGGGTCCGTGCCGCAGCTAACGCATTAAGCGCCCCGCCTGGGGAGTACGGCCGCAAGGCTAAAACTCAAAGGAATTGACGGGGGCCCGCACAAGCGGCGGAGCATGCGGATTAATTCGATGCAAAGCGAAGAACCTTACCAAGGCTTGACCTATACCGGAAACTCCCAGAGATGGGGGCCCCGCAAGGGCGGTGACACGGTGGGGCATGGGTGCCGTCCGCCGGGG
+
GGFFFECFDG7FE@::FGGFGF6CFDGGC@DFCFEGFGFFGF9EF<FE@EGG>FEEE<CFEFGGGCFAFEEG7BGCGGEGEFGCFGCBFF=+@>FFEC7+>F@FEGFGGEGCF;3EFGGFFG6FFFGGGGGGD*:BE7CC8BFEGGEEGGGC?F+*:*9/9E@C+1+:85CC*04>5D::F:>4>>6@F4>@)().(.*-994:@>@5>C()0+*04*7.)76;:9(914031>9?((4C<(**-)(0415)((((.((,((,(*1)..).)).
@M02542:52:000000000-J9N43:1:1101:23026:5101 2:N:0:GTGAAA
TAGTCCACGCCGTAAACGGTGGGAACTAGGTGTTGGCGACATTCCACGTCGTCGGTGCCGCAGCTAACGCATTAAGTTCCCCGCCTGGGGAGTACGGCCGCAAGGCTAAAACTCAAAGGAATTGACGGGGGCCCGCACAAGCAGCGGAGCATGTGGCTTGATTCGACGCAACGCGAAGAACCTTACCAAGGCTTGACATACACCGGAAAGCAATAGAGATAGTGCCCCCCTTGTGGTCGGGTTACAGGTGGGGCATGGCTGTCGTTAGCCCGGG
+
GGGGGGGGGGGGGGGGGGGGGGGGGGGGGGGGGGGGGGGGGGGGGGGGGGGGGGGGGGGGGGGGGGGGGGGGGGGGGGGGGGGGGEFFGGGDEFGGGGGGGDCFFGCFGCGGFGGFGGGGGGFFGGCEDECGGGGCCGGGGGGFGGEEGGGGGGFGGGCE>@CF>7:).7>5)965B5>F@<):2>FFGFFF6:B42:F9=22C35>:DCBF+<96-:7<AFF=4<?C970:0@?:32333,7*54)0-(.)(((,4,,(8?7,**).1))0))
@M02542:52:000000000-J9N43:1:1101:17477:5107 1:N:0:GTGAAA
GTAGTCCACGCCGTAAACGGTGGGCACTAGGTGTTGGCGACATTCCACGTCGTCGGTGCCGCAGCTAACGCATTAAGTTCCCCGCCTGGGGAGTACGGCCGCAAGGCTAAAACTCAAAGGAATTGACGGGGGCCCGCACAAGCAGCGGAGCATGTGGCTTAATTCGACGCAACGCGAAGAACCTTACCAAGGCTTGACATCCACCGGAAAGCATTAGAGATAGTGCCCCCCTTGTGGTCGGTGTACAGGTGGTGCATGGCTGTCGTCAGCTCGT
+
GFFEGGGGGGGCEGDCG9B7FF@FDF7CFGGGGGGGCGGGGGG,CFGFC6,@=D:CB4=FGCGGGGFFGGEFBFFE?FFGGGG@FBBD7<CFF>BAB+3>FGGGD@FFAF=FG:FC@B9FGAA<F;D@E***4CFF7@CFG@<F@F:<8CC/:CCGGDGGGC++<8<EGGCC?*:*?=EGG8EFGGFGE6;@FC8:*8+?+)7@FCECD8CG?7<FGFFGG?<FGGG*/>6>FCF@B:CDE5*4?9+28:C2B?20<9445*2=7:6?:?)0).
@M02542:52:000000000-J9N43:1:1101:14616:5120 2:N:0:GTGAAA
GTAGTCCACGCCGTAAACGATGTCTACTAGCTGTTCGTGGTCTTGTACTGTGAGTAGCGCAGCTAACGCACTAAGTAGACCGCCTGGGGAGTACGGTCGCAAGATTAAAACTCAAATGAATTGACGGGGGCCCGCACAAGCGGTGGAGCATGTGGATTAATTCGACGCAACTAGAAGGACCTTCCCTACTCGTGCCATCTACAGAAGACTGCAGCGAGTCGGTTGGTCCTTCGGGAACTTGAAGACAGGTGCTTCGATGCTGTCGTGCGCTGGG
+
FFFGGGGGFC7F@C@@FFFGGGGGDFGGFDDGGGG9FGCE@CFGGAEAEGGGGGGGGGGGEEGGFGFG@FFGCFEFDF9FFGGGG:F@F7:FFDEG8BBFGCEG,=CFGFGGFGFGGGDFCGG;FE>@ECG5CGGGEFGGG5C8*84:CCGF?+<+5+2<@C>51::):>5*)*.**)0787?*95<***9)<1)0:>64BA)2*09EF>),:++),)),,5))((,28A>)4399942**)20.(()-547)).(().(.)-,**05))))))
@M02542:52:000000000-J9N43:1:1101:20563:5123 1:N:0:GTGAAA
GTAGTCCACGCCCTAAACGATGTCAACTAGTTGTTGGGGATTCATTTCCTTAGTAACGTAGCTAACGCGTGAAGTTGACCGCCTGGGGAGTACGGTCGCAAGATTAAAACTCAAAGGAATTGACGGGGACCCGCACAAGCGGTGGATGATGTGGATTAATTCGATGCAACGCGAAAAACCTTACCTACCCTTGACATGGACGGAAGGCCGCTGAGAGGTGGTCGTGCTCGAAAGAGAACCGTCGCACAGGTGCTGCATGGCTGTCGTCAGCTCG
+
GGDEGGFFGGGDBFFFGGE@EGFFGGFGGGGGEEFFFECFFGFFGGGGGGGGGGFGAFGDGFDFFGGEEFGGGDGGAE<EFGCGGCCEEFGFGGG?FC7FF=FFFCFFGGGGGGGGGGDFFFGGGGGCFGGGGGGEGFGFGGGGGB>DEFFFGGEFCBCGCFFFG@CCFFGG@8CGCCGGGDFF@GGGGCFFGGEGGFGGGFEGGGDGFC**?/A<C>CFGGGG=EGCGG>FCCFFFGGDFED>>9EG5<*39):>?DA?G4<>G<?F:0>=47
@M02542:52:000000000-J9N43:1:1101:26434:5131 2:N:0:GTGAAA
GTAGTCCACGCCGTAAACGATGAATGTTAGCCGTCGGGCAGTATACTGTTCGGTGGCGCAGCTAACGCATTAAACATTCCGCCTGGGGAGTACGGTCGCAAGATTAAAACTCAAAGGAATTGACGGGGGCCCGCACAAGCGGTGGAGCATGTGGTTTAATTCGAAGCAACGCGCAGAACCTTACCAGCCCTTGACATTCCCGGCCACTTGCAGAGATGCAAGGTTTCCTTCGGGGACCGGGCCACAGGGTCTGCATGGGTGGCGTCGGCCCGTG
+
GGGGGGFGGGGGGGGGGGGGGGGGGGGGGGGGGGGGGGGGEAFGFGGGGFGGGGFGGGGGGGGGGGGGGGEGFFGGGGGGGGFFGGGCFGGGGGGGGGGGGG?FGG<FGGGGGFGGFGGGGGGADGGGGGE5BGGEEF>FGE;*35CEG+<+4:2==F>EF7C7EDGGFFGDD7;BEFFFF>?FGFD4CB47F>46))9:?(4))058**.4CF*89>*))*7=2)-2)6)-(;99B?9DD()*(..)(().46))),(5((((*1)07)))))
@M02542:52:000000000-J9N43:1:1101:7798:5164 2:N:0:GTGAAA
GTAGTCCACGCCGTAAACGATGTCTACTAGCTGTTCGTGTCCTTGTGATGTGAGTAGCGCAGCTAACGCACTAAGTAGACCGCCTGGGGAGTACGGTCGCAAGATTAAAACTCAAATGAATTGACGGGGGCCCGCACAAGCGGTGGAGCATGTGGTTTAATTCGACGCAACGCGAAGAACCTTACCTACTCTTGACATCTAAGGAAGACTGCAGGGATGCGGTTGTGCCTTCGGGAACCGTAAGGCAGGTGCTGCATTGCTGTCGTCCGGCCGG
+
GGGGGGGGGGGGGG7FGGGGFFGGGGGGGFGGGGGGGGGGGGGGGG<EGFFGGGGGGGGGCFGGFGFGGGGGFGGFGGGFG>FGGGGGGGGGGGGCGGGGGGGGGGGGGGGGGGFGGGGGCFEGFGEGGGGDEGGCGGGGGGGEGGFFGGFGC??<8<C?AFEFEGCCDB5>BC>BEDFF4(1CFFG?F6;FFAF?<DFFB)6<9?<FF7)(<2*81954,7>E>:<GF)64459;0((9>:D*),()(,))5)),)).5-).)*100)))0))
@M02542:52:000000000-J9N43:1:1101:22497:5184 2:N:0:GTGAAA
GTAGTCCACGCCCTAAACGATGTCAACTAGTTGTCGGGGAAGCAATTCCTTGGTAACGCAGCTAACGCGTGAAGTTGACCGCCTGGGGAGTACGGTCGCAAGATTAAAACTCAAAGGAATTGACGGGGACCCGCACAAGCGGTGGATGATGTGGATTAATTCGATGCAACGCGAAAAACCTTACCTACCCTTGACATGTCTGGAATCCTGCTGAAAGGTGGGAGTGCCCGAAAGGGAACCGGAACACAGGTGCTGCATGGCTGTCGTCAGCCCG
+
GGGGGGGGGGGGGGFGGGGGGFGGGGGGGGFGGFGGGGGGGGGGGGGGGGGGGGGGGGGGGGGGGGGGGGGGGGGGGGGGGGGGGGGGGGGGGGGGGGGGGGFGFGGGGGGGGGFDD7:FCFGGDGGGGGGGGGGGGGF=EECGGGEFGGGCFGGGGGGG+<CFGGGFFFGGBG9DDFFFFFFGCGG4<;??F)684?F>F90:???<*2238CF=AG6:(5;>BB<C,299>EF?(483C6<D>B:><0*/).473)6:6(-.99).5>4).7
@M02542:52:000000000-J9N43:1:1101:24623:5204 2:N:0:GTGAAA
GTAGTCCACGCCCTAAACGATGTCAACTGGTTGTTGGGAGGGTTTCTTCTCAGTAACGTAGCTAACGCGTGAAGTTGACCGCCTGGGGAGTACGGCCGCAAGGTTGAAACTCAAAGGAATTGACGGGGACCCGCACAAGCGGTGGATGATGTGGTTTAATTCGATGCAACGCGAAAAACCTTACCTACCCTTGACATGTCTGGAATCCTGAAGGGATTTTGGAGTGCTCGAAAGAGAGCCAGAACCCAGGTGCTGCATGGCAGTGGTCCGCCCG
+
GGGGGGGGGGGFGGGGGGGGGGGGCGGGGGGGGGGGGGDEGGGGGGGGGFGGGGGGGGGGGGGGGGGGGGGGGGGGGGGGGGGGGGGGGGGGGGGGGGGGGGGGGGGGGGGGGGFF6BFGGFGGGGGGG>CGGCECCFGGGGEECG>EGGGGFCFGGGGFAFGDGGGGFFD3)91>>FDEFF=FCFC4<F4<?29FF<FFF<?7@9@G=7))++*04CD)6>@@FFF*-:9<()47::?FG?FF<((71:F?7).2()-4:(((**1*))..0)
@M02542:52:000000000-J9N43:1:1101:15538:5206 2:N:0:GTGAAA
GTAGTCCACGCCCTAAACGATGTCAACTAGTTGTCGGGTCTTCATTGACTTGGTAACGTAGCTAACGCGTGAAGTTGACCGCCTGGGGAGTACGGTCGCAAGATTAAAACTCAAAGGAATTGACGGGGACCCGCACAAGCGGTGGATGATGTGGATTAATTCGATGCAACGCGAAAAACCTTACCTACCCTTGACATGTATGGAACCCTGCTGAGAGGTGGGGGTGCCCGAAAGGGAGCCATAACACAGGTGCTGCATGGCTGTCGTCAGCCCG
+
GGGFGGGGGDGFGCFGGGGGDGGGGGGGGGGGGGGGGGGGGFGGGGGGGGGGGFGGGGGGGGGGGGGGGGGGGGGGGGGGGGGGGGCFFGGGGCEEGGGGGGGGGGGGGGGGGGGGGGGFGGGGGGGGEFEGGGGGGGGGGGCEGGGFFGFCGFGGGGGGFGGGGGGGFFGG>D6DFFFEFEFGGFCFGFFFF<F?<?FDFF:FFFFD5*24EEC@:DF::BEB906G?F6;(>026:1DF2FC43().,/))4)57)670,,(**07)0)0))
@M02542:52:000000000-J9N43:1:1101:22657:5216 2:N:0:GTGAAA
GTAGTCCACGCCCTAAACGATGTCAACTGGTTGTTAGGTCTTCACTGACTCAGTAACGAAGCTAACGCGTGAAGTTGACCGCCTGGGGAGTACGGCCGCAAGGTTGAAACTCAAAGGAATTGACGGGGACCCGCACAAGCGGTGGATGATGTGGTTTAATTCGATGCAACGCGAAAAACCTTACCCACCTTTGACATGTACGGAATTCGCCAGAGATGGCTTAGTGCTCGAAAGAGAACCGTAACACAGGTGCTGCATGGCTGTGGTGAGCGCG
+
GGFGGGGGGGGGGGGGGGGGGGFACFEFG?FFGEGGF8CFD9FEFFGGGG9FGGFGGGDEGGDFFFGD@7FFGGGGGGFGGD7:BEG:FFGFFFGGCGGGGGGE9AFGGGGGGGGGGGDGCDEECEEFE<CEGD8:EFC,:8BGGGGGGCCGFC:*AGGFFGGGFCDFFFG:B3;EEF>);=AFCD?ADF)@FFFF22/44((17>??)*308EGF2*>??50*65)*)-730.2((57*3457()5).69<)44>0-:447?84*0)/.9).5
@M02542:52:000000000-J9N43:1:1101:10886:5219 2:N:0:GTGAAA
GTAGTCCATGCCGTAAACGATGAGTGTTCGCCCTTGGTCTACGCGGATCAGGGGCCCAGCTAACGCGTGAAACACTCCGCCTGGGGAGTACGGTCGCAAGTTTGAAACTCAAAGGAATTGACGGGGGCCCGCACAAGCGGTGGATTATGTGGTTTAATTCGATGATACGCGATGAACCTTACCAAGGCTTACATGGGAATTGAACGGTTTAGAAATAGACTTTCCTTCGGGCAATTTTCAAGGTTCTGCATGGTTGTCGTCAGCTCGTTCCGTG
+
GGGGGGGGGGGGGGGGGGFGGFGFGGGGGGEGEEGGCGFGGGFGGGEEGFGGGGGGGGGGGGGGEGGGEGGGGGGGGGGGGEGGGGGGGGGDEGGEGGDGGGFFGGGGAG9C9;CFGFGFFGGG>EEEGGGDCEC9CFGD;BC*5;EGGFFFFGFFGGFG>7@FFGGGFEEG5CA4=>FFF2F76D5>*.)/05*.(.91?BB0))5C@3548CEFA*24)8*944<F:((47<2><<AGG<F*4<2*6<BB?<>B:2:FBFF7*950))7765
@M02542:52:000000000-J9N43:1:1101:20059:5242 2:N:0:GTGAAA
GTAGTCCACGCCCTAAACGATGTCAACTAGTTGTCGGGGAAGAAATTCCTTGGTAACGCAGCTAACGCGTGAAGTTGACCGCCTGGGGAGTACGGTCGCAAGATTAAAACTCAAAGGAATTGACGGGGACCCGCACAAGCGGTGGATGATGTGGATTAATTCGATGCAACGCGAAAAACCTTACCTACCCTTGCCATGTCCGGAATCCTGCTGAAAGGGTGGAGTGCTCGAAAGAGAACTGGAACACAGGTTCTGCATGGCTGTCGTCAGCTCG
+
GGFEEFGGGGGGGGGGGGGFGGGGGGGGGGGGFGGGGGGGGGGGGGGGGGGGGGGGGGGEGGGGGGGGGGGGGGGGGGGGGGGGGGGGGGGGGGGGGGGGGGGGGGGGGGGGGGGFGGFGGGGGDGDGGGGGGGGGGGCGGEEGDG9C8CGGGGGGGGDCFECFG=EGFF*<>D9DEFFFFFBCFGGFGFFF)(/9:,@AFFFGF>FGFG8(<FGFFF3(-05;?BFC4?>0652??B?F4849>?:F?0/*-.4)-6:?:((,29007B6965
@M02542:52:000000000-J9N43:1:1101:4581:5246 2:N:0:GTGAAA
GTAGTCCACGCTGTAAACGATGAGTGCTAGTTGTTGGACGGCTTGCTGTTCAGTAACGAAGCTAACGCGTGAAGTTGACCGCCTGGGGAGTACGGCCGCAAGGTTGAAACTCAAAGGACTTGACGGGGACCCGCACAAGCGGTGGATGATGTGGTTTAAGTCGATGCAACTCGAAAAACCTTACCTACCCTTGACATGTCAGGAATCCTGCAGAGATGTGGGAGTGCTCGAAAGAGAACCTGAACACAGGTGCTGCATGGCCGTCGTCACCCCC
+
GGGFFGGGGGGGGGEFFFCGDECCCEFGGGGGFGDFGFFGGG7:FGGGFFE@FGGGF,,?@FGEFGGDCF@:CC,E<9<ECG7BFDGGEEFGFC7C7>C+@@<AFFCF9FFGFFFFGE,@=DDGC+C7CC8@>CEGDG5D55>EGFCFGF,==9C:EG1,=>EDE>C>+9+;:4@B.;B..49961@FGFAA5)6/5)9:?A?F)<=C*22(+<*7<7C)2))04:A:4(-,8338:::F4(90(60)409)245)5557(5967)0..)/0))
@M02542:52:000000000-J9N43:1:1101:9176:5280 2:N:0:GTGAAA
GTAGTCCACGCCCTAAACGATGTCAACTAGTTGTTGGGGATAGCTATCCTTAGTAACGAAGCTAACGCGTGAAGTTGACCGCCTGGGGAGTACGGTCGCAAGATTAAAACTCAAAGGAATTGACGGGGACCCGCACAAGCGGTGGATGATGTGGATTAATTCGATGCTACGCGAAGAACCTTACCTACCCTTGACATGGTTGGAACCTGACTGAGAGGTTGGGGTGCCTGAAAGGGCACCGACGCACAGGTGCCGCCTGGCTGTCGTCGGCTCG
+
GGFGGGGGGGGGGGGGGGDGFGGFGGGGFFGGGGGGGGGGGGGGGCEFGCGGGGGGGGDGGGGGGGGEGGGGGGGGEGGGGGGGGGGGGGGGGCGGGEGGGGGGGGGGGGDFFFCDFCFFDDCFCE>FG@EGGGCGGGGGGGEGGFFFGGF@E?FFGGGGFGFGGCGGFFGG)C;BE))=FFFGGGCA<>4?)8FF42)99?67BF@FF454:889:G61(0>D>66F<4(4)9:<8:?DDB:),31)(4?:)(391((,(.3:*15<).55.)
@M02542:52:000000000-J9N43:1:1101:9103:5292 2:N:0:GTGAAA
GTAGTCCACGCCGTAAACGATGTCTACTAGCTGTTCGTGTCCTTGTGATGTGAGTAGCGCAGCTAACGCACTAAGTAGACCGCCTGGGGAGTACGGTCGCAAGATTAAAACTCAAATGAATTGACGGGGGCCCGCACAAGCGGTGGAGCATGTGGTTTAATTCGACGCAACGCGAAGAACCTTCCCTACTCTTGACATCTACGGAAGACTGCAGGGAGGCGGTTGTGCCTTCGGGAACGGTAAGACAGGTGCTGCATGGCATTCGGCATCCCGG
+
GGAFGGFGGEEGGGEGCAFGFFGGDGGGGFGGGEC<FFD<AADEFFFGGGFGFGFCFF7@@@@FGDFGGGGGCFFAEFGFCFE@7FFGC=CFFFGGGEGGCG@<DDFFFCBEFGFGGGGGD,ECFCCEEFE*>>>CCEFC:BC>5CC:,=?CEGC9CFGGF79ACGGGFFDD>C(>B3))7:4**0<6C6<6*5@?.6?AF4:35>>C77.(<6*7(*),,77:;F?*6)).353(,4(1/-79>?>)24)))),.5),.()))**)))/))07
@M02542:52:000000000-J9N43:1:1101:7747:5303 2:N:0:GTGAAA
GTAGTCCACGCCCTAAACGATGTCAACTAGTTGTTGGGGATTCATTTCCTTAGTAACGTAGCTAACGCGTGAAGTTGACCGCCTGGGGAGTACGGTCGCAAGATTAAAACTCAAAGGAATTGACGGGGACCCGCACAAGCGGTGGATGATGTGGATTAATTCGATGCAACGCGAAAAACCTTACCTACCCTTGACATGGTCGGAATCCTGCTGAGAGGGGGGAGTGCTCGAAAGAGAACCGGCGCACAGGTGCTGCCTGGCTGTCGCCAGCTCG
+
GFGGGFDFGEF,@FGGGGGGFDG9AFFGGGGFFFFEFGGGGFCEFFGGGF@FFGGGGEFGGGGGGGGGGF7,A<FEFGFGGGGGGGGG+@FGFCFGEGGGGEFFGGGAFGGGGGFG+6DF8,DDGEGGGGGDEC+@ECEFCGEEEG,=?EFC72>DGGGGFGF@FGGFBFEGED65A:EBFEACC7@)88A5F3;AC7F4693)5<9FFC?(+0*/5D*(()0;8:4*.:6,2>7:(45570CD9117<?F485AF()4(.(-.7*)0)75/9)
@M02542:52:000000000-J9N43:1:1101:24958:5318 2:N:0:GTGAAA
GTAGTCCACGCCGTAAACGATGTCTACTAGCTGTTCGTGTCCTTGTGATGTGAGTAGCGCAGCTAACGCACTAAGTAGACCGCCTGGGGAGTACGGTCGCAAGATTAAAACTCAAATGAATTGACGGGGGCCCGCACAAGCGGTGGAGCATGTGGTTTAATTCGACGCAACGCGAAGAACCTTACCTACTCTTGACATCTAGGGAAGACTGCAGAGATGCGGTTGTGCCTTCGGGAACCGTAAGACAGGTGCTGCATGGCTGTCGTCCGCCCGG
+
DGGGGGGGGGGGGGGGGGGGGGGGGGGGGGGGGGGGGGGGGGGGGGFGGGGGGGGGGCEGGFFGGEGEEGGGGGGGGGGGGGGGGFGFGGGEGGGGGGGGGEEGGGGGGGGFFGGGGGGGGGGGGGGGGDGEEGGGGGGGGGGEECCEFGGGGGGGFEGGFGGGGGGGDB:<BD9EFFFFFFFFGGGFGFFFFFFFFAFFFFDGFFF6?7:0EF:@0:FB0:>>216F9928:>;1><:CD:C727?F?<76)).,)57<(4(./1.)77))7)
@M02542:52:000000000-J9N43:1:1101:22555:5327 2:N:0:GTGAAA
GTAGTCCACGCCGCAAACGATGTCTACTAGCTGTTCGTGTCCTTGTGATGTGAGTAGCGCAGCTAACGCACTAAGTAGACCGCCTGGGGAGTACGGTCGCAAGATTAAAACTCAAATGAATTGACGGGGGCCCGCACAAGCGGTGGAGCATGTGGTTTAATTCGACGCAACGCGAAGAACCTTACCTACTCTTGACATCTACGGAAGACCGCAGAGATGCGGTTGTGCCTTCGGGAACCGTAAGACAGGTGCTGCATGGCTGTCGTCAGCTCGG
+
GGFGGGGGGGGGGGGGGGGGGGGGGGGGGGGGGGGGGGGGGGGGGGGGGFGGGGGGGGGGGGGGGGGGGGGGGGGGGFGGGGGGEGGGGGGGGGGGGGGGGGGGGFGGGGGGGGGGGGGGFGGGGGGGGGGGGGGEGGGGGGGGGGCEGGCFFGGGGGGFFFCFGGDGFAGDEGFFFD?FF?FGGGGFG4?F4)99)499FFFD>35E:749CCG>:C*64>)7><?DA)5),8614683/(9563(5<2)9))5:AB:?1(8<*9..7<4/73
@M02542:52:000000000-J9N43:1:1101:10825:5377 2:N:0:GTGAAA
GTAGTCCACGCCCTAAACGATGTCAACTAGTTGTTGGGGATTCATTTCCTTAGTAACGTAGCTAACGCGTGAAGTTGACCGCCTGGGGAGTACGGTCGCAAGATTAAAACTCAAAGGAATTGACGGGGACCCGCACAAGCGGTGGATGATGTGGATTAATTCGATGCAACGCGAAAAACCTTACCTACCCTTGACATGGACGGAACCCTGGTGCGAGCTAGGGGTGCCCGAAAGAGAACCGTCGCACAGGTGCAGCATGGCAGTCTTCAGCCCG
+
GGGGGGGGGGGGGGGGGFFGCFGGGGGGGGFEF<FGGD7FCFGGGGGGGGGFGGGGGGGFEE@FFGGGGGGGGFGGDGGGGGFGGFEGEGGGGFGGGDGGGGGGGGFAFGGGCBA;FGDFGGCECGGGGG+:BC>CEE5DCGCEG>C<:,=<7CC9CE:CC78@1CGGFF5<:C9E>4=AFAFGDFGFG)957<FFF2@06,3D>D5:7D:,;+*79)/225;>:1(*8?;(431(.(8774739>>>:(90))6:?44.3((.00*/7@4)).
@M02542:52:000000000-J9N43:1:1101:11284:5380 2:N:0:GTGAAA
GTAGTCCACGCCCTAAACGATGTCAACTAGTTGTCGGGTCTTCATTGACTTGGTAACGTAGCTAACGCGTGAAGTTGACCGCCTGGGGAGTACGGTCGCAAGATTAAAACTCAAAGGAATTGACGGGGACCCGCACAAGCGGTGGATGATGGGGATTAATTCGATGCAACGCGAAAAACCTTACCTACCCTTTACATGTATGGAACCCTGCGGAGAGGTTGGGGTGCCCGCAAGGGAGCCATAACACAGGTGCTGGATGGCTGTCGTGAGCTCG
+
CFFGGFG@F@:FB:FFCG:@FCFFAF<FC9CFGCEGGGGG?FFE@E<FGE,FFGAEFCGGF@9FEFGGGCGCCEGF9,5FE@>B=DBFFGFGB::FCEE@7F>FAFGCGGG9:3=B88@FFGG,=ECFGDEGG5**36,3;>1>:*?F?,=,,/=4<,:C6CC9,:E7;;55>C08DF35)7FFF:C4C5/)).19)6@A62(2?F@C4D?(28/)130(.7)711(7:?(425::02(96)062-(0((*0)).(,6231(48=57)05)*6)
@M02542:52:000000000-J9N43:1:1101:12258:5391 2:N:0:GTGAAA
GTAGTCCACGCCGTAAACGATGTCTACTAGCTGTTCGTGTCCTTGTGGTGTGAGTAGCGCAGCTAACGCACTAAGTAGACCGCCTGGGGAGTACGGTCGCAAGATTAAAACTCAAATGAATTGACGGGGGCCCGCACAAGCGGTGGAGCATGTGGTTTAATTCGACGCAACGCGAAGAACCTTACCTACTCTTGACATCTACGGAAGACTGCAGAGATGCGGTTGTGCCTTCGGGAACCGTAAGACAGGTGCTGCATGGCCGTCGTTAGCTCGG
+
GGGGGGGGGGGGGGGGGGGGGGGGGGGGGGGGGFFGGGGGGGGGGG8EGGGGGGGGGGGGGGGGGFGGGGGGGGGFGGGGGGGGGGGGGGEGGGGGGGGGGGGGGGGFGGGGGGGGGCGGGG8FFCGGGGGGGGDEEGG=CGCEGDGFGGGGGGGGGGGGFEG5:CECBF=CDGBFDE?:@FFGGFFFG??FF7FFBFF<B46CDD)AFDD7F60>:FF94>EFFBFC))).8E909B1<915*)525())0.6>?ABF(((--)/)8)**/8@
@M02542:52:000000000-J9N43:1:1101:20989:5401 2:N:0:GTGAAA
GTAGTCCACGCCCTAAACGATGTCAACTAGTTGTTGGGGATAGCTATCCTTAGTAACGAAGCTAACGCGTGAAGTTGACCGCCTGGGGAGTACGGTCGCAAGATTAAAACTCAAAGGAATTGACGGGGACCCGCACAAGCGGTGGATGATGTGGATTAATTCGATGCTACGCGAAGAACCTTACCTACCCTTGACATGGTTGGAACCTGACTGGGAGGTTGGGGTGCCTGCAAGGGAACCGACGCACAGGTGCCGCATGGCTGTCGTCAGCCCG
+
GGCCCFGGGGG<FGDFFGGGGGFEFFFDGGGGGCEGFDGGGFGGG9EEFGGGGGGGGDECC@E9AFGDFGGGGGEFG,C,>F@FGG?BFEFG9FFFGECEEEFFGGFFCG83FDFGFF8FF9DFDC>CCFEGGGGE><FGGCCC8*,,D::FCGFD?9BC8CC,BFGGF=548)(=BFF:57862:CFD)AFA<F6:8<<@?9CFFFEFD7)9**0,1*423>3(-(*.4(8AF?0:2:<9,9C>>>F?(//5?>04(-4?(,(*/))0)))85
@M02542:52:000000000-J9N43:1:1101:17921:5417 2:N:0:GTGAAA
GTAGTCCACGCCCTAAACGATGTCAACTAGTTGTTGGGGATAGCTATCCTTAGTAACGAAGCTAACGCGTGAAGTTGACCGCCTGGGGAGTACGGTCGCAAGATTAAAACTCAAAGGAATTGACGGGGACCCGCACAAGCGGTGGATGATGTGGATTAATTCGATGCTACGCGAAGAACCTTACCTACCCTTGACATGGTTGGAACCTGACTGAGAGGTTGGGGTGCCTGAAAGGGAACCGACGCACAGGTGCCGCATGGCTGTCGTCCGCGCG
+
GGDGGGGGGGGGGG?FGGGGGGGGGGGGGGEFGGGGGGGGGGGGGGGGGGGGGGGGGGGGGGGGGGGGGGGGGGGGGGGGGGGGGGGGDGGGGGGGGGGEGGGFFGGGGGGGDGGGGGGGGGGFGGG@EEGGGGGGGEGFGGEGGGEFFGGEGGFGGGGGFCFGGFDGFFEG3C@FFFAFFFFGGGGFGFFF42?9)57AF:6C=?F*)94-9@C7>G*4:75;9>:G))82AB(4113CC9//--45(4=631(,(,4,(((,**.).7;).0
@M02542:52:000000000-J9N43:1:1101:24601:5425 1:N:0:GTGAAA
GTAGTCCACGCCGTAAACGGTGGGAACTAGGTGTTGGCGACATTCCACGTCGTCGGTGCCGCAGCTAACGCATTAAGTTCCCCGCCTGGGGAGTACGGCCGCAAGGCTAAAACTCAAAGGAATTGACGGGGGCCCGCACAAGCAGCGGAGCATGTGGCTTAATTCGACGCAACGCGAAGAACCTTACCAAGGCTTGACATACACCGGAAAGCATTAGAGATAGTGCCCCCCTTGTGGTCGGTGTACAGGTGGTGCATGGCTGTCGTCAGCTCGT
+
GGFFGGGGGGGGDGGGGGGGGGGC8EFGGGGGGGGGGGGGGGGDFGGFGGGCFGGGGFG@CFGEGG9FGGGGGGGCEFEAFEGEFCCFGGGEGGAEB@GBFGGEEFGGGFFGFFGGDCFFF@FGGGGGGGE@CFGCCFCFFCFGGGGG@:FC:EFGGFFGGFEFGGGGGGDEGEECEEEGFFDFGGGGGGGDGGGD@FGG96++ACEEDGGGGGGGGEFGGGF9+3*:57>3520/7>=C><727<<:@>FFF062<40<CDGF7((-1:4?>.
@M02542:52:000000000-J9N43:1:1101:22086:5432 2:N:0:GTGAAA
GTAGTCCACGCCGTAAACGATGTCTACTAGCTGTTCGTGTCCTTGTGATGTGAGTAGCGCAGCTAACGCACTAAGTAGACCGCCTGGGGGGTACGGTCGCAAGATTAAAACTCAAATGAATTGACGGGGGCCCGCACAAGCGGTGGAGCATGTGGTTTAATTCGACGCAACGCGAAGAACCTTACCTACTCTTGACATCTACGGAAGACTGCAGAGATGCGGTTTTGCCTTCGGGAACCGTAAGACAGGTTCTGCATGGCTGTCGTCAGCCCGG
+
GGGGGGGGGGGGGGFGGGGGGGGGGGGGGGGGGGGGGGGGGGGGGGGGGGGGGGGGGGGGGGGGGGGGGGGGGGGGGGFGGGGGGGGGGGGGGGGGFEGEEGGGGGGGGGGGGGGGGGGGGG6CFGGGGGGGGGG>EGGGGGGGGGGGGGCGGGGDGGGFFC9FGDE7)<ED>C1BBFFFFFFGGGG?<6?FB)*<4<66*6?GED3EFG??G6A><**69D5B(3(924>??D;9001>12C<>?0<()**).6>4::1(43.**0)8))05)
@M02542:52:000000000-J9N43:1:1101:9349:5442 1:N:0:GTGAAA
GTAGTCCACGCCCTAAACGATGTCAACTAGTTGTTGGGGATTCATTTCCTTAGTAACGTAGCTAACGCGTGAAGTTGACCGCCTGGGGAGTACGGTCGCAAGATTAAAACTCAAAGGAATTGACGGGGACCCGCACAAGCGGTGGATGATGTGGATTAATTCGATGCAACGCGAAAAACCTTACCTACCCTTGACATGGTCGGAATCCCGCTGAGAGGTTGGAGTGCTCGAAAGAGAACCGGCGCACAGGTGCTGCATGGCTGTCGTCAGCTCG
+
GGGGGGGGGGGFGG8EFGGEGGGG<FFGFAGGFFGGGGGGGGGGGGGGGGGGGGGGGGFGFGGGGGGGGGGGGGGGGGGGGGGGGGGGGEGGGGGGGGGGGGGGGGGGGGGGGGGEGGGGGFGGGGGGGGGGGGGGGGGFEGGGGGGGGGGGGFC:FFFGGGGFGGGGGGDEGGGGGGGGGGGGFGGGGGGGGGGGGGAGGFGGGGGEFGGGEC5@CEFFGGG6FEGGGGF?DEGFFGGGFFG6>>G3;5C?@<A?FFF?<DGFDBFB::?*95
@M02542:52:000000000-J9N43:1:1101:14343:5444 1:N:0:GTGAAA
GTAGTCCACGCTGTCAACGATGCTAACTCGTTTTTGGGGATTTATCTTCAGAGACTAAGCGAAAGTGATAAGTTAGCCACCTGGGGAGTACGAACGCAAGTTTGAAACTCAAAGGAATTGACGGGGGCCCGCACAAGCGGTGGATTATGTGGTTTAATTCGATGATACGCGAGGAACCTTACCAAGGCTTAAATGGGAATTGATCGGTTTAGAAATAGACCTTCCTTCGGGCAATTTTCAAGGTGCTGCATGGTTGTCGTCAGCTCGTGCCGTG
+
8FGGGGF<FE>F@F,CFFC@FGGGGFFGGGFGCFGFGGEGGGGGGGGGGGGGGGGGCGGGEGGDGFFGGDGGGGGGGGGGGGGGGGGGGAFGGEGDGGGGCAFFD?FGGGGFGGD?8FGFFDGGDEDGGGGGCFGGGGGGGGGGFFFGGGGCFGGGGGFGCBFFGGGGGGGDGDGGGGGGFFFFGGGGGGG?9CGGGGGGC?CGGFGEDGGGGFGGGCEF<C@FFFGGGD>@DGGFF9::BFGFF?GF4C:<46A<69:?D59?FF?FF?3:<5
@M02542:52:000000000-J9N43:1:1101:16446:5461 2:N:0:GTGAAA
GTAGTCCACGCCGTAAACGATGTCAACTAGTTGTTGGGGATTCATTTCCTTAGTAACGTAGCTAACGCGTGAAGTTGACCGCCTGGGGAGTACGGTCGCAAGATTAAAACTCAAAGGAATTGACGGGGACCCGCACAAGCGGTGGATGATGTGGATTAATTCGATGCAACGCGAAAAACCTTACCTACCCTTGACATGGACGGAACCCTGGTGAGAGCTAGGGGTTCCCGAACGAGAACCGTCCCACAGGTTCTGCCTGGCTTTCGTCAGCTCG
+
GGDGGGGGGGGGGG7FGGGGGGGGGGGGFGGGGGGGGGGGGGGGGGGGGGGGFGGGGGGFFGGGGGGGGGC:DFFGGGGGGGGGGGGDCFFGFFGGGGGGGDFFFGGGGGGGGGGGDDFFFEFFGGGGGGECEGGGGGGGGGEDEGGGGGGGGGGGGGGGFFGGGDGFFFGG>GFFD5>BFA=CGGGFGFFF44FFB3FFFB9DFFFEFC?>ACFF>DCA?F>)3(8*34?B(8(291.C)4D)4375:(/144-2))),((((25<:5>)*05
@M02542:52:000000000-J9N43:1:1101:25975:5516 1:N:0:GTGAAA
GTAGTCCACGCCGTAAACGGTGGGAACTAGGTGTTGGCGACATTCCACGTCGTCGGTGCCGCAGCTAACACATTAAGTTCCCCGCCTGGGGAGTACGGCCGCAAGGCTAAAACTCAAAGGAATTGACGGGGGCCCGCACAAGCAGCGGAGCATGTGGCTTAATTCGACGCAACGCGAAGAACCTTACCAAGGCTTGACATACACCGGAAAGCATTAGAGATAGTGCCCCCCTTGTGGTCGGTGTACAGGTGGTGCATGGCTGTCGTCAGCTCGT
+
GEFDGGGGGGGGGGGGGGGEGFGGFFGGGGGGGGGGGGGGGGGGGGGGEFFGGGGGGGGGGGGGGGGGGGGGGGGGGGGFGGGGGGGGGGEGGGGGGGGGGGGEGGGGGFGFGGGGGGGGGGGGGGGGDGGGGGGGGGGGCFGGGGGGDGEFFGGGGGGGGGFFFFDCGGGGGCCGEG8CGG>CCFFF?E>EFGGGCGGGGFGGGGGGGGGG@C7CEF97CG@AFGGGGD6;CFCFEGGGFEGFFA9*<0*3<:A?A9<?FDD*9:<<FB))7.
@M02542:52:000000000-J9N43:1:1101:13608:5560 1:N:0:GTGAAA
GTAGTCCACGCCGTAAACGATGATAACTAGCTGCTGGGGTGCATGGCATTTCAGTGGCGCAGCTAACGCATTAAGTTATCCGCCTGGGGAGTACGGTCGCAAGATTAAAACTCAAAGGAATTGACGGGGGCCTGCACAAGCGGTGGAGCATGTGGTTTGATTCGAAGCAACGCGCAGAACCTTACCAACGTTTGACATCCCTATCGCGGATCGTGGAGACACTTTCCTTCAGTTCGGCTGGATAGGTGACCGGTGCTGCATGGCTGTCGTCAGC
+
FEF,;CFGGGGGGGCEDEEGGDGFGEEFGGGAE,6E,B@@CFFCFCFEF,EE,F,CEECE:C=F?FFCG@GCGEGGFGFG<FFFGC+:=?B+A,+44B=>4FFFGCEGF<>BFF8FA8<<DBFFGD@CG<CEEGGGGGGFGDFFFGCFCFF9?CF<*<<=9CFFC@C8C6<F88*78E8FFCDFFFFFC5;EEGFGFFGGFFG6<3C:5C7E8*;8EDGCFGFGFF7CCC?FGG=5)>573>CAFFFDBFFB:36>FFFFDC4>4-4<2(4)))
@M02542:52:000000000-J9N43:1:1101:20686:5569 2:N:0:GTGAAA
TAGTCCACGCCCTAAACGATGTCTACTAGTTGTCGGGTCTTAATTGACTTGGTAACGCAGCTAACGCGTGAAGTAGACCGCCTGGGGAGTACGGTCGCAAGATTAAAACTCAAAGGAATTGACGGGGACCCGCACAAGCGGTGGATGATGTGGATTAATTCGATGCAACGCGAAAAACCTTACCTACCCTTGACATGTACGGAACCCTGCTGAGAGGTGGGGGTGCTCGAAAGAGAACCGTAACACAGGTGCTGCATGGCTGTCGTCAGCTCGG
+
GGGGGGGGGGGGGGGGGGCFFFGGGGGGGGGGGGGGGEGGGGGGGGFGGGFGGFFGGGGGGGGGGGGGFGGGGGGGGGGGGGGGG@FFFGGGGGGGGGGGGFGGGGGGGGGGFGGF?FGGGFGEGGGGDG>EGGGGGGGGG:BE>CFGGG99ECC?FGGGFGGGGGGFFEGDEGFFFA5FFEA7CGGFGFFF??FF?BBAF6155>5*857:+8C@07C?;E38;FF>6(831F???BBGD?CD>01)(5)?<A?BB<:1,:??GC>@F4*075
@M02542:52:000000000-J9N43:1:1101:6136:5574 2:N:0:GTGAAA
GTAGTCCACGCCGTAAACGATGTCTACTAGCTGTTCGTGTCCTTGTGATGTGAGTAGCGCAGCTAACGCACTAAGTAGACCGCCTGGGGAGTACGGTCGCAAGATTAAAACTCAAATGAATTGACGGGGGCCCGCACAAGCGGTGGAGCATGTGGTTTAATTCGACGCAACGCGAAGAACCTTACCTACTCTTGACCTCTACGGAAGACTGCAGGGATGCAGTTGTTCCTTCGGGCACCGTAAGACAGGTTCTGCAGTGCTGTCGTCAGGTGGG
+
GGGFGFFGGGGGGGGGGGGDFGGGGGGGGGGGGGGGGGGGGCFGGGGCEFEGGGGGGGGDDFEGGFGGEGGGGGGFGCEFGGGGFGGGGFGEGGGGGGGG@FGCCFFGGGGGGGGFFGGAFF@DDGDGGGGEEGDEEGGGFGD*:D>6<C<CFF9=89<<6>95:5CC):5D>D>)8>FFFFFGGF?9767@F>F@)-6)751D>@3*)0)4C80.4*77)/194)(2544)-7((-(4>4(/*-<3:2)*/-<))(),))6549<>)))/)0)
@M02542:52:000000000-J9N43:1:1101:11362:5581 1:N:0:GTGAAA
GTAGTCCACGCCCTAAACGATGTCAACTAGTTGTCGGGTCTTCATTGACTTGGTAACGTAGCTAACGCGTGAAGTTGACCGCCTGGGGAGTACGGTCGCAAGATTAAAACTCAAAGGAATTGACGGGGACCCGCACAAGCGGTGGATGATGTGGATTAATTCGATGCAACGCGAAAAACCTTACCTACCCTTGACATGTATGGAACCCTGCTGAGAGGTGGGGGTGACCGAAAGGGAGCCATAACACAGGTGCTGCATGGCTGTCGTCAGCGCC
+
GGGGGFFGGGFGGDFGFFGGGGFGFF9FGFGGGGGGCB@6EDGGGGFEGGGFGGGGGGGGGGGEFGGFGGG@F5@FFGFGGCFGGGGDECF=EGCGGGGCEE8BFCGGGFGFGCFFGFGGGGFGGB7FEB<CGDECFGGGGC1*>>FFFCFFG@GEFGFGGECFDCECGGEGDGGG88BEGCGGEFG?FGGGFFFGGG<:9BCFGGFGGGC+:+8<88E=5EEGEG*<DG>DDEC:5:3D6@=??2CGFG:4)5<??2A09CC)><B:?0,)))
@M02542:52:000000000-J9N43:1:1101:26243:5590 1:N:0:GTGAAA
GTAGTCCACGCCGTAAACGATGAATGTTAGCCGTCGGGCAGTATACTGTTCGGTGGCGCAGCTAACGCATTAAACATTCCGCCTGGGGAGTACGGTCGCAAGATTAAAACTCAAAGGAATTGACGGGGGCCCGCACAAGCGGTGGAGCATGTGGTTTAATTCGAAGCAACGCGCAGAACCTTACCAGCCCTTGACATGCCAAGTTCGCTACAGAGATGTAGTTTTCCCTTCGGGGACTTGGACACAGGTGCTGCATGGCTGTCGTCAGCTCGTG
+
GGGGGGGGGGGGGGGGGGGGGGGGGGGGGGGGGGGGGGGGGGGGGGGGGGGGGGGGGGGGGGGGGGGGGGGGGGGGGGGGGGGGGGGGEFGGGGGGGGGGGGGGGGGGGGGGGGGGGGGGGGGGGGGGGGGGGGGGGGGGGGGGGGGGGGGGGGGGGGGGGGGGGGGGGGGGGGGGGGGGGGGGGGGGGGGGGGGGGGGGGFGGGGGGGGGGF<EEGGGGGGGGGGGGGGFFGGGFFGGGFFGFFFGFFGGFFD?AFFFFGFGFD?:?D<:@D5
@M02542:52:000000000-J9N43:1:1101:17678:5593 2:N:0:GTGAAA
GTAGTCCATGCCGTAAACGATGAGTGTTCGCCCTTGGTCTACGCGGATCAGGGGCCCAGCTAACGCGTGAAACACTCCGCCTGGGGAGCACGGTCGCAAGACCGAAACTCAAAGGAATTGACGGGGGCCTGCACAAGCGGTGGAGCATGTGGTTTAATTCGATACAACGCGCAAAACCTTACCAGCCCTTGACATATGAACAAGAAAACCTGTCCTTAACGGGATGGTACTTACTTTCATACAGGTGCTGCATGGCTGTCGTCAGCCCGTGGCG
+
GGFGGGGGGGGGGF7BFGEGGGGGFGGGGGGGGGGGGGGGGGGGGGGEGGGGGGGGGGGGGGGGGGGGCGGGGGGGGGDGGGGGGGGGDGGGGGGGGGGGGGGGGGGGGGFGGGGGCGFGGGEDDGGGGGGGFCFF8CBC=8EFFGG69CFF7EGGGGGGFCGGGGFGEF5C3C9FF>FFB?FGGFCDGFFFFFFBA:?4FABGFF?F@D0(3<CF<7>ABFF@02:FFFF<)9>A<<A*2)**33().59<A<10,((.,::4D9)))))))0
@M02542:52:000000000-J9N43:1:1101:23063:5632 1:N:0:GTGAAA
GTAGTCCACGCCGTAAACGGTGGGAACTAGGTGTTGGCGACATTCCACGTCGTCGGTGCCGCAGCTAACGCATTAAGTTCCCCGCCTGGGGAGTACGGCCGCAAGGCTAAAACTCAAAGGAATTGACGGGGGCCCGCACAAGCAGCGGAGCATGTGGCTTAATTCGACGCAACGCGAAGAACCTTACCAAGGCTTGACATACACCGGAAAGCATTAGAGATAGTGCCCCCCTTGTGGTCGGTGTACAGGTGGTGCATGGCTGTCGTCAGCTCGT
+
GGGGGGGGGGGGGGGGGGGGGGGGGGGGGGGGGGGGGGGGGGGGGGGFGFGGGGGGGGGGGGGGGGGGGGGGGGGGGGGGGGGGGGGGGGDGGGGGGGGGGGGGGGGGGFGA<FGGGGGGGGGGGGGGGGGGGGGGGDE@FGGGGGGGGGGGGGCFGGGGGFGFGGGGGGGGGGGGDEGGGGGGGGGGGGGGGGGGGFGGGFGGGGGGGGGGGGGGGGGG9CFGGGFCGGFFGGGFFGGDEFGFFFGGFF<?E?<:AFB?G<CFFBFB?F<?@.
@M02542:52:000000000-J9N43:1:1101:14711:5633 1:N:0:GTGAAA
TAGTCCACGCCGTACACGATGTCTACTAGCTGTTCGTGTCCTTGTGATGTGAGTAGCGCAGCTAACGCACTAAGTAGACCGCCTGGGGAGTACGGTCGCAAGATTAAAACTCAAATGAATTGACGGGGGCCCGCACAAGCGGTGGAGCATGTGGTTTAATTCGACGCAACGCGAAGAACCTTACCTACTCTTGACATCTACGGAAGACTGCAGAGATGCGGTTGTGCCTTCGGGAACCGTAAGACAGGTGCTGCATGGCTGTCGTCAGCTCGTG
+
GGGGGGGGGGGGGG7FGGGGGGGGGGGGGGGGGGGGGGGGGGGGGGGGGGGGGGGGGGGGGGGGGGGGGGGGGGGGGGGGGGGGGGGGGGGGGGGGGGGGGGGGGGGGGGGGGGGGGGGGGGGGGGGGGGGGGGGGGGGGGGGGGGGGGGGGGGGGGGGGFGGGGGGGGGGGGGGGGGGGGGGGGGGGGGGG7FGGGGGGGFGGGGGGGGGGGGGFGGGGGGGGGGGGGGFFDGGFFGGGFFGFFFGGFGG7FFF<B?FFGGGFGBFFFDFFFF
@M02542:52:000000000-J9N43:1:1101:23476:5635 2:N:0:GTGAAA
GTAGTCCACGCCGTAAGCGATGTCTACTAGCTGTTCGTGGTCTTGTACTGTGAGTAGCGCAGCTAACGCACTAAGTAGACCGCCTGGGGAGTACGGTCGCAAGATTAAAACTCAAATGAATTGACGAGGGCCCGCACAAGCGGTGGAGCATGTGGTTTAATTCGACGCAACGCGAAGAACCTTACCTACTCTTGACATCTACAGAAGACTGCAGAGATGCGGTTGTGCCTTCGGGAACTGTAAGACAGGTGCTGCATGGCTGTCGTCAGCGCGG
+
GGGGGFFFGGDGGGGEFGGGGEGGGGGGGGDGFGGGGGGGFDGGGFFGGFFGGGGF?DCGGGCFDEGEGEECFGGGF<FEFGGGG?DGGGEGFGGGFG7FCEB8FEF9FDGFFGGFGGGCFGGGGGGCECCEGGC>CGGFFGEGGG8EGG,C9CFGGGC9CFCFDGEDA>E5><6BFFFFFFFGGGGFGFF4=>F?4<?<6<4FF@:F?C2(<@<72FG43))03:BFBF93459>(3:FCBF>9)5<6<6FFA)4-),(23(.**).0))0))
@M02542:52:000000000-J9N43:1:1101:19027:5657 2:N:0:GTGAAA
GTAGTCCACGCTGTAAACGGTGGGTACTAGGTGTGGGGTCCATTCCACGGGTTCCGCGCCGTAGCTAACGCTTTAAGTACCCCGCCTGGGGAGTACGGCCGCAAGGCTAACACTCAAAGGAATTGACGGGGCCCCGCACAAGCGGCGGAGCTTGCGGATTAATCCGATGCAACGCGTATAACCTTACCTGGGTTTGACATGGATCGGGAGTGCTCAGAGATGTGTGTGCCTCTTTTGGGGTCGGTTCACAGGTGGTGCATGGCCGTGGTCAGCG
+
GGGEGGGGGDGCC@E,FAC:FFGCFCFAFDFFCF,:6FC7EF<FGCCFFGC>BCFC7CGGGCF=A@FECF:F=FEA????FFD7F:7:4B:FEBGGC6C7+@=F@CF@CC,D@EF@:D;>,@ACFGGGGG58*44:CGE*<,=**:C**:**+28**21:*+<++9>D)597:C6@3))9996>C7<9FF>FFB>B-:7<47?*/7@8BC?BC+:6(**..?*94::54))5(96)61097:CDF0,/6.1><(043)2<<?1()/))0*854)
@M02542:52:000000000-J9N43:1:1101:15372:5663 2:N:0:GTGAAA
GTAGTCCACGCCGTAAACGATGTCTACTAGCTGTTCGTGTACTTGTGATGTGAGTAGCGCAGCTAACGCACTAAGTAGACCGCCTGGGGAGTACGGTCGCAAGATTAAAACTCAAATGAATTGACGGGGGCCCGCACAAGCGGTGGAGTATGTGGTTTAATTCGACGTAACGCGAAGAACCTTACCTAATCCTGAAATCTACGGAAAAATGTAGAACTGCGGTTGCGCCTTCCGGAGCCGTCAGCAAGGTGCCATCTGAGAGACCTCTAGCCCG
+
CFGGGEFG<FFF@EC:<EFDGDGG,ECFGE8FGEFFEG7C,6CE<EDFGGFCAFF9FA@+66>8?CF@C+@FEGDGCFFGGEDGC+B<@7FGCFFC<EEE>F76A9DDAE98AF@9CC,A,,@,+8E@C+*@*B7C5BE>D>C;57*;1=4B,9C2;8*<@1+1+1/)2)/85)6><:))).7***+/*****)1)).@28<1*)<:C)*).3:+*)*05(757((-)(-(),7(41(()1(/*).(8()))())())-6))(,**)**1*))0
@M02542:52:000000000-J9N43:1:1101:10845:5679 2:N:0:GTGAAA
GTAGTCCACGCCCTAAACGATGTCAACTAGTTGTTGGGGATTCATTTCCTTAGTAACGTAGCTAACGCGTGAAGTTGACCGCCTGGGGAGTACGGTCGCAAGATTAAAACTCAAAGGAATTGACGGGGACCCGCACAAGCGGTGGATGATGTGGATTAATTCGATGCAACGCGAAAAACCTTACATGCCCTTGACATGGACGGAACCCTGGTGAGAGCTAGGGGTGCTCGAAAGAGAACCGTCGCACAGGTGCTGCATGGCTGTCGTCAGCTCG
+
GGGGGGGGGGGGGEGGGGGGGGFCCGGFGFCFGGGGGGGGGGGGGGGGGFGGGGGGGGGFEFFGGGGGGGDGGGGGGGGFGGGGGGGGDGGGFG>FEEGGGGFCDFAFGGGGGGGGGGGGGFFDDEGGGDEDB>CEGGGGGGGGGCCFFGGGGGGGFFFFFGGGGF5CFFG:>DFDAF>BFEFGGF=A<4?@F>:4:<FFFF>GFEFGFF?BFFF4?C*42::3,9?*5:6?<51::??*187),((.3:F@FFF<042:??FBC*)7)046/.
@M02542:52:000000000-J9N43:1:1101:20690:5706 2:N:0:GTGAAA
GTAGTCCACGCCCTAAACAATGTCAACTGGTTGTTGGGAGGGTTTCTTCTCAGTAACGTAGCTAACGCGTGAAGTTGACCGCCTGGGGAGTACGGCCGCAAGGTTGAAACTCAAAGGAATTGACGGGGACCCGCACAAGCGGTGGATGATGTGGTTTAATTCGATGCAACGCGAAAAACCTTACCTACCCTTGACATGCCAGGAATCCTGCAGAGATGTGGGAGTGCTCGAAAGAGAACCTGGACACAGGTGCTGCATGGCCGTCGTCAGCTCG
+
GGFFGGGGGGGGGGGGGGEFGGGGGGGGGGFGGGGGGGGGGGGGGGGGGGGGGGEGGGGGGGGFGGGGGGGGGGCFEGGGGGGGGGGGGGFGGGGGGGGGGGGGGGGGAFGGGFEGGGFFBFGGDGGGGGGGGGEGGGGGGGEGGDGF?FFFFGGFGGGGFGGGGGGGFFGGFD>FFFE7FBFFDDCF<FFFFD?F>>FFF7?GFFFGFG::FFG)<FF>A@F3:BFG2:;:?B?:?>?FF:<F<7?F80=6:>A>BB<??F>1DC<>@EF*<:
@M02542:52:000000000-J9N43:1:1101:12745:5707 2:N:0:GTGAAA
GTAGTCCACGCTGTAAACGATGAGTGCTAGTTGTCGGCAGGCATGCCTGTCGGTGACGCAGCTAACGCATTAAGCACTCCGCCTGGGGAGTACGGTCGCAAGATTAAAACTCAAAGGAATTGACGGGGGCCCGCACAAGCGGTGGAGCATGTGGTTTAATTCGAAGCAACGCGCAGAACCTTACCACCTTTTGACATTCCCCGACCGCCGCAGACATGCGGCTTTCCCTTCGGGGAATGGGACGCAGGTGCCGCATGGCCGTCGTCCACCCGTG
+
GGGGGGGGGGGCGGGGGGGGGGGGGGGGGGGGGGGGGGGCGGGGGGGGGFG?CGEGGGGGGGCFGGGGFECFGGCCFGGGGGGEGE@FFGGGG7FFEGGGEGCFGGGGGGGGGGGGGF8DD,=FGDECDFCCEGDEGFFGGECGGC5?F?FCGG*;C6CGFFECC<EGF5*8AC6:3)7<7<*997EB*/@F?4?F9)/)1(->375*>39>*/*.6C7-65.02)67)-8:?@0((..9909)-,3>6:6)((((-((((((-)1))1).0))
@M02542:52:000000000-J9N43:1:1101:19532:5718 1:N:0:GTGAAA
GTAGTCCATGCCGTAAACGATGAGTGTTCGCCCTTGGTCTACGCGGACCAGGGGCCCAGCTAACGCGTGAAACACTCCGCCTGGGGAGTACGGTCGCAAGACCGAAACTCAAAGGAATTGACGGGGGCCTGCACAAGCGGTGGAGCATGTGGTTTAATTCGATACAACGCGAAGAACCTTACCAAGGCTTGACATACGCCGGAAAGCATCAGAGATGGTGCCCCCCTTGTGGTCGGTGTACAGGTGGTGCATGGCTGTCGTCAGCTCGTGTCGG
+
GG:BFGGGGGGGGGGGGGGGGGGGGGGGGGGCEGGGFFFGGDFGGGGGGGGGGGGGGGGGGCFFGGGGGGDGGGGGGFEGGGGGGGGGGGCGGGGGGGGGGGGGG>EGGEFFFGGGGFCGGGGGGGGDCFFGGGGCFGEFEFGDFGGGGGFG+BCGGGGGGGGGEGGFGGGC8CCGFGFFGGGGGGGGGFEG?FCF96=ECBGDGGGD*<70<:FFFC+2<?FGEGGGGGFEFCD>857CFF7<F:F*):*6=??1:4<:FF55<),34(3@>)
@M02542:52:000000000-J9N43:1:1101:27037:5721 2:N:0:GTGAAA
GGAGTCCACGCCCTAAACGATGTCAACTAGTTGTTGGGGATAGCTCTCCTTAGTAACGAAGCTAACGCGTGAAGTTGACCGCCTGGGGAGTACGGTCGCAAGATTAAAACTCAAAGGAATTGACGGGGACCCGCACAAGCGGTGGAGTATGTGGATTAATTCGATGCTACGCGAAGAACCTTACCTACCCTTGACATGGTTGGAACCTGACTGAGAGGTTGGGGTGCCTTAAAGGGAACCGACGCACCGGGTCCGCATGGCTGTCGTGCGCCCG
+
G<<:FFGGGGGFGGE6;ECFFGGGGGGGGGAFGGGGGE+BFGGGG,CFFGGFGGGGGG7,,@8FGGGEGFGGGGGGGGGGEEEGGFGGFEEGGGGGGGG@FGGG9EEFGGGGGGGGFGGGGGGGGEGEG+3BCDCEGGGGEECE5*,,1=:,BC94AFFGFCFGGGGGFFCGEG>EBAFFFFFGGGCA4AAA:2F=24<<F:9<FFF*<4:>FEC4:<*4.73),-8C<))-)/<0441C7197990)(-05((((,((,,(-.=F)0)00)7)
@M02542:52:000000000-J9N43:1:1101:23501:5728 2:N:0:GTGAAA
GTAGTCCACGCCGTAAACGATGTCTACTAGCTGTTCGTGTCCTTGTGATGTGAGTAGCGCAGCTAACGCACTAAGTAGACCGCCTGGGGAGTACGGTCGCAAGATTAAAACTCAAATGAATTGACGGGGGCCCGCACAAGCGGTGGAGCATGTGGTTTAATTCGACGCAACGCGAAGAACCTTACCTACTCTTGACATCTACGGAAAACTGCAGAGATGCGGTTGTGCCTTCGGGAACCGTAAGACAGGTGCTGCATGGCTGCCGTCAGCTCGG
+
GGGGGGGGGGGGGGGGGGGGGGGGGGGGGGGGGGGGGGGGGGGGGGGGGGGGGGGGGGGGGGGGGGGGGGGGGGGGGFGGGGGGDGGFGEGGGGGGGGGGGGGGGGGGGGGGGGGGGGGGGGGGGG6EGGGGEGG5EGCFGGG8EGC=EGCGGGGGGGGGF@EGGGGGFFGDEC>>>DFFFFFGGCF?C*7=4)9?::@BFDFDBE)2<44)92<5?C*417<56:0FBADF:BBBB?0CG:D4<)(0146)4:22)62<71((17)0<;=6))
@M02542:52:000000000-J9N43:1:1101:14893:5737 2:N:0:GTGAAA
GTAGTCCACGCCCTAAACGATGTCAACTGGTTGTCGGGCCTTCATTGGCTTGGTAACGTAGCTAACGCGTGAAGTTGACCGCCTGGGGAGTACGGTCGCAAGATTAAAACTCAAAGGAATTGACGGGGACCCGCACAAGCGGTGGATGATGTGGATTAATTCGATGCAACGCGAAAAACCTTACCTACCCTTGACATGTACGGAACCCTGCCGAGAGGTGGGGGTGCCCGAAAGGGAGCCGTAACACAGGTGCTGCATGGATGTCGTCGGCTCG
+
GGGGGGGGGGGGGGGGGGGGGGGGGGGGGGGGGGGGGGGGGGGGGGGGGGGGGGGGGGGGGGGGGGGGGGGGGGGGGGGGGGGGGGGGGEGGGGGGGGGGGGFGGCGGGGGGFGGGFFGGCGGGDGGGGFGEGGGGGGGGGGGGGGGGGGGGFFFFGGGGFGGGGGGFAFEGBGFFFFEFFFFFFDE?C8@:))<FA>FFF?6CFFFGFGFFG:C)4D<(3BEEFFB48?667B0???;CD?DG(),7,2*03)))()..)).4*C)<))))))
@M02542:52:000000000-J9N43:1:1101:15174:5765 2:N:0:GTGAAA
GTGGTCCACGCCGTAAACGGTGGGAACTAGGTGTTGGCGACATTCCACGTCGTCGGTGCCGCAGCTAACGCATTAAGTTCCCCGCCTGGGGAGTACGGCCGCAAGGCTAAAACTCAAAGGAATTGACGGGGGCCCGCACAAGCAGCGGAGCATGTGGCTTAATTCGACGCAACGCGAAGAACCTTACCAAGGCTTGACATACACCGGAAAGCATTAGAGATAGTGCCCCCCTTGTGGTCGGTGTACAGTGGGTGCAGGGCTGTCGTCAGCCCGG
+
GGGGGGFGGGFGGGGGGGGGEFGGGGGGGGGFGGGGGGGGGGGGGGGGGCFGEGGGGGGFGGGGCGGGGGGGGGGGGGGGGGGGGGGGGGGEGGDFGGGGGGGECGF:FFG,@@@FGGCGGGGGGGFECCC5CE73:7E5FC>*?<GE81*>?+<7:C9=?FGGGC?55:55531)<>BBFBFFFFGFFF>>>>F>()/59?2*87757D67C7C*)0*)696/44<C?020:FADFB2933*/)4.8))))((-2)141238)**00.0)).)
@M02542:52:000000000-J9N43:1:1101:9566:5767 2:N:0:GTGAAA
GTAGTCCACGCCCTAAACGATGCGAACTGGATGTTGGTCTCAACTCGGAGATCAGTGTCGAAGCTAACGCGTTAAGTTCGCCGCCTGGGGAGTACGGTCGCAAGACTGAAACTCAAAGGAATTGACGGGGGCCCGCACAAGCGGTGGAGTATGTGGTTTAATTCGATGCAACGCGAAGAACCTTACCTGGCCTTGACATGCCCGGAATCCTTCAGGTATGCGGGAGTTCCTTCGGGAATCGGAACTCAGGTGCTTCATGGGCTTCCTTCGCCCG
+
GGGGGGGGGGGGGGGGGGGGGGGGGGGGGGGGGGGGGGGAFGGGGGGG>FGDGGGGGFGGGGGGGGGGGGGFGGGFGGGGGGGGGGGGGGGGGGGGGGGGGGGGGGGCDGFFGGFGGGGGGGGGGGGDGEGG8EGG5C*@CFEGEGE=@+=FGGGG8C47CGGG5;FC5=9C:C>>>339>BFFFGFFGF4)/.)9><6)<80<)7>;69))3+3*)02())7)0(,*.))6)8004((**-1*()6*.,104)))-).)-(((****/))).)
@M02542:52:000000000-J9N43:1:1101:24264:5802 1:N:0:GTGAAA
GTAGTCCACGCCGTAAACGATGTCAACTAGCCGTTGGGTTCCTTGAGAACTTAGTGGCGCAGCTAACGCATTAAGTTGACCGCCTGGGGAGTACGGCCGCAAGGTTAAAACTCAAATGAATTGACGGGGGCCCGCACAAGCGGTGGAGCATGTGGTTTAATTCGAAGCAACGCGAAGAACCTTACCTGGCCTTGACATGCTGAGAACTTTCCAGAGATGGATTGGTGCCTTCGGGAACTCAGACACAGGTGCTGCATGGCTGTCGTCAGCTCGT
+
GGGGGGGGGGGGGGGGGGGGGGGGGGGGGGGGGGGGGGGGGGGGGGGGGGGGGGGGGGGGGGGGGGGGGGGGGGGGGGGGGGGGGGGGGGGGGGGGGGGGGGGGFGGGGGGGGGGGGGGGGGGGGGGGGGGGGGGGGGGGGGGGGGGGGGGGGGGGGGGGGGFGGGGGGGGGGGGGGGGGGGGGGFGGGGGGGGGGGGGGGFGGGGFGGGGGGGGGGGGGGFGGGEGGGGFFGGGFFCCGFFGFFFGGFGC?FFFF><BFGGGFFF?BFFFF@)
@M02542:52:000000000-J9N43:1:1101:26227:5806 2:N:0:GTGAAA
GTAGTCCACGCCGTAAACGGTGGGAACTAGGTGTTGGCGACATTCCACGTCGTCGGTGCCGCAGCTAACGCATTAAGTTCCCCGCCTGGGGAGTACGGCCGCAAGGCTAAAACTCAAAGGAATTGACGGGGGCCCGCACAAGCAGCGGAGCATGTGGCTTAATTCGACGCAACGCGAAGAACCTTACCAAGGCTTGACATACACCGGAAAGCATTGGAGATAGTGCCGCCCTTGTGGTCGGGGTACAGGTGGTGCATGGCGGTCGTCAGCTGGG
+
GGGGGGGGGGGGGDGGGFGGBFCG@FG8CEGGGFGGGGGGGGG@FGGFGFFGGDGFF,@EEEGGGGGEFFGDEGGFGGGGFGGGGEFFGGD83@FFFGGG>=FGGGF,>CFGGB?EFFCFGFG,*;DGG3=*8:@E8*:?FGG6?;:C5CDC9?+A@F7569CC?*+*))2/8<>:D))0/(7*C>66:4::34::(56)94>F))5:7D2(<<0*)0*(.19@9<9),-293?5:(.3)>15C,5>=:)0<26))-5(((-((1/0)5)*))0
@M02542:52:000000000-J9N43:1:1101:17353:5811 1:N:0:GTGAAA
GTAGTCCACGCCGTAAACGATGTCTACTAGCTGTTCGTGTCCTTGTGATGTGAGTAGCGCAGCTAACGCACTAAGTAGACCGCCTGGGGAGTACGGTCGCAAGATTAAAACTCAAATGAATTGACGGGGGCCCGCACAAGCGGTGGAGCATGTGGTTTAATTCGACGCAACGCGAAGAACCTTACCTACTCTTGGCATCTACGGAAGACTGCAGAGATGCGGTTGTGCCTTCGGGAACCGTAAGACAGGTGCTGCATGGCTGTCGTCAGCTCGT
+
GGGGGGGGGGGGGGGGGGGGGGGGGGGGGGGGGGGGGGGGGGGGGGGGGGGGGGGGGGGGGGGGGEFGGGGGGGGGGGGGGGGGGGGGGGGGGGGGGGGGGGGGGGGGGGGGGGGGGGGGGGGGGGGGGGGGGGGGGGGGGGGEGGGGGGGGGGGGGGGGGGGGGGGGGGGGGGGGGGGGGGGGGGGGGGGGGGGGGGGGGFGGGGGGGGGGGGGGGGGGGGGGGGGGGGFFGGGFFGGGFFGFFF6FFGG?FFFFFFFFGGGFG?FFFFA@B0
@M02542:52:000000000-J9N43:1:1101:16857:5813 2:N:0:GTGAAA
GTAGTCCACGCCGTAAACGATGTCTACTAGCTGTTCGTGTCCTTGTGATGTGAGTAGCGCAGCTAACGCACTAAGTAGACCGCCTGGGGAGTACGGTCGCAAGATTAAAACTCAAATGAATTGACGGGGGCCCGCACAAGCGGTGGAGCATGTGGTTTAATTCGACGCAACGCGAAGAACCTTACCTACTCTTGACATCTACGGAAGACTGCAGAGATGCGGTTGTGCCTTCGGGAACCGTAAGACAGGTGCTGCATGGCTGTCGTTAGCCCGG
+
GGEGGGGGGGGGGG:FGGGGGGGGGGGGGGGGGGGGGGGGGGGGGGGGGGGGGGGGGGGGGGGGGGGGGGGGGGGGGGGGGGGGGGGGGGGGGGGGGGGGGGGGGGGGGGGGGGGGGGGGGGDFFCEGGGGGGGGGGGGGGGGGGGGGGG?FGCFGFGGGFGGGGGGDDFCGFGFFDDFFFFF=6>FFG6?FFFFFFFFFFFFGEFDGFFF:78:5?D7A9E536:BGFA>)(>BFFF23><CCAF?FBA@<AF3():7<034.9*)07*/))5
@M02542:52:000000000-J9N43:1:1101:4605:5813 2:N:0:GTGACA
GTAGTCCACGCCGTAAACGATGTCTACTAGCTGTTCGTGGTCTTGTACTGTGAGTAGCGCAGCTAACGCACTAAGTAGACCGCCTGGGGAGTACGGTCGCGAGATTAAAACTCAAATGAATTGACGGGGGCCCGCACAAGCGGTGGAGCATGTGGTTTAATTCGACGCAACGCGAAGAACCTTACCTACTCTTGACATCTAGCGAAGATTGTAGAGATACGATTGTGCCTTCGGGAACCGTAAGACAGGTGCTGCAATGCTGATGGCAGCCCTG
+
GGG9FGGGGGGFEGEGGGGGDEFGFGGGGGGF6FFGFGFGGFGGGFGGGGGGGGGGGGGGGGGFCEFEE@CGGGFFGCG9FECCGGDFGGEEED?CFEGGGGG+DFGGGFGGFAGFF;DFGGGA++;<EFGGG8C:?FGGGGG8*3::FFGF@EG*=EGGFGFFC**7>E>CE:;:5./>F:F7CGCF7F69@A??4)=>B>AG555:7D>)<+<*)*:<?F:F:<A:4643,<6(440)1,*/-28)14)9).<:)).,))))**))))))))
@M02542:52:000000000-J9N43:1:1101:16628:5822 2:N:0:GTGAAA
GTAGTCCATGCCGTAAACGATGAGTGTTCGCCCTTGGTCTACGCGGATCAGGGGCCCAGCTAACGCGTGAAACACTCCGCCTGGGGAGTACGGTCGCAAGACCGAAACTCAAAGGAATTGACGGGGGCCTGCACAAGCGGTGGAGCATGTGGTTTAATTCGATACAACGCGCAAAACCTTACCAGCCCTTGACATATGAACAAGAAAACCTGTCCTTAACGGGATGGTACTTACTTTCATACAGGTGCGTCATGGCTGTCGTCAGCCCGTTTCG
+
GG>CGGGGFGGGGG,CFGGGGGFFGFCFGGG@:FEFGGFFDGGGGGGGCFAF8FCCEEFGFFGFG@EGDGGGFFGGEDGGGBFGGGGGEGGGGGDF=>BCCB>CFEEGFGF@3;88D8;>EGEG>EGGCCCGC+?9@CCC;E>1C5FCE+<9FCFGGFF75<CCE7ED::*/)13:FFFFF?FFCG5>C@FFFBFF24=69<BGFFFGFGF:+8<@2CC-3).)(44:64:).9454:-00)2*3)(0((0),-4(21,56<((9*))85))))
@M02542:52:000000000-J9N43:1:1101:25248:5824 1:N:0:GTGAAA
GTAGTCCACGCCGTAAACGATGTCTACTAGCTGTTCGTGTCCTTGTGATGTGAGTAGCGCAGCTAACGCACTAAGTAGACCGCCTGGGGAGTACGGTCGCAAGATTAAAACTCAAATGAATTGACGGGGGCCCGCACAAGCGGTGGAGCATGTGGTTTAATTCGACGCAACGCGAAGAACCTTACCTACTCTTGACATCTACGGAAGACTGCAGAGATGCGGTTGTGCCTTCGGGAACCGTAAGACAGGTGCTGCATGGCTGTCGTCAGCTCGG
+
GGCEG9EFDGG?FFECFCFFGFE9FGGGGGFCEFFGGGGGFGGGGGGGGGFGGGGGGGGGB:C<FFFEGGGCGGGFGFFFCGGG7DDFGG:FFGFFCFGGGGD@FGFGGGGFGFFCFFFCDGFGGGGGGGCEGFEEGGGGFGGFFE:CEGCF:CGGGGFGGGGDFGGGGDGGGG>EGGGGGGGGGGGFC9FGGGGGGGGGGFGEEDGGGGGGGGFGFCFFGGGGGGGGGG9FGDGBBGGGFFGFFFEFFF:??BDFFFFFG:FF<8<6B?9FB)
@M02542:52:000000000-J9N43:1:1101:19978:5825 2:N:0:GTGAAA
GTAGTCCACGCCCTAAACGATGTCAACTGGTTGTCGGGCCTTCATTGGCTTGGTAACGTAGCTAACGCGTGAAGTTGACCGCCTGGGGAGTACGGTCGCAAGATTAAAACTCAAAGGAATTGACGGGGACCCGCACAAGCGGTGGATGATGTGGATTAATTCGATGCAACGCGAAAAACCTTACCTACCCTTGACATGTACGGAACCCTGCCGAGAGGTGGGGGTGCCCGAAAGGGAGCCGTAACACAGGTGCTGCATGGCTGGCGTCGGGCCG
+
GGEFFGFGGGGGGGGFGGGGGGGGGGGGGGGGGGGGGGGGGGGGGGFGGGGGGGGGGGGGGGGGGGGGGGGGGGGGGGGGGGGGGGGGGGGGGGGGGGGGGGGGFGGGFGGGGGDFFFGGGGGGGGGGGGEGGGGGGGGGGGEGDFGGGGGGGGGGGGGGFGGGCGDGFFCGFGFEEFDEFF=DGGGFGFF?@AFF>2@B??6DEFFGF:??EGE)4CC:1@D>;6?9<?B9BD?03(,9C:3C6).),(1)82<?()63:(((/17))).)0)
@M02542:52:000000000-J9N43:1:1101:17027:5835 1:N:0:GTGAAA
GTAGTCCACGCCCTAAACGATGTCCACTGGTTGTTGGGAGGGTTTCTTCTCAGTAACGTAGCTAACGCGTGAAGTTGACCGCCTGGGGAGTACGGCCGCAAGGTTGAAACTCAAAGGAATTGACGGGGACCCGCACAAGCGGTGGATGATGTGGTTTAATTCGATGCAACGCGAAAAACCTTACCTACCCTTGACATGCCAGGAATCCTGCAGAGATGTGGGAGTGCTCGAAAGAGAACCTGGACACAGGTGCTGCATGGCCGTCGTCAGCTCG
+
GGGGGGGGGGGGGGGGGGGGGGGG<FGGGGGGGGGGGGGGGGGGGGGGGGGGGGGGGGGGGGGGGGGGGGGGGGGGGGGGGGGGGGGGGGGGGGGGGGGGGGGGGGGGGGGGGGGGGGGGGGGGGGGGGGGGGGGGGGGGGGGGGGDGGGGGGGGGGGGGGGGGGGGGGGGGGGGGGGGGGGGGGGGGGGGGGGGGGFFGGFGGGGGGGGGGGGGGGGGFFGGCGGGGGGBFCGGFFGFCFFGFFBGGFGF4FDF??FBFGGGDG;>BBF?6?3
@M02542:52:000000000-J9N43:1:1101:21662:5866 1:N:0:GTGAAA
GTAGTCCACGCCGTAAACGATGTCTACTAGCTGTTCGTGTCCTTGTGATGTGAGTAGCGCAGCTAACGCACTAAGTAGACCGCCTGGGGAGTACGGTCGCAAGATTAAAACTCAAATGAATTGACGGGGGCCCGCACAAGCGGTGGAGCATGTGGTTTAATTCGACGCAACGCGAAGAACCTTACCTACTCTTGACATCTACGGAAGACTGCAGAGATGCGGTTGTGCCTTCGGGAACCGTAAGACAGGTGCTGCATGGCTGTCGTCAGCTCGG
+
GGGGGGGGGGGGGGGGGGGGGGGGGGGGGGGGGGGGGGGGGGGGGGGGGGGGGGGGGGGGGGGGG9FGGGGGGGGGGGGGGGGGGGGGGGGGGGGGGGGGGGGGGGFGGGGGGGGGGGGGGGGGGGGGGGGGGGGGGGGGGGGGGGGGGGGGFGGGGGGGGGGGGGGGGGGGGGGGGGGGGGGGGGGGGGGGGGGGGGGGGFGGGGGGGGGGGF7CFGGGDGGGGEDFGFFFGGGFEGGGFFGFFDGGFGGFFF?FBFFB4<CFG6?F?:AFF)
@M02542:52:000000000-J9N43:1:1101:13936:5892 1:N:0:GTGAAA
GTAGTCCACGCCCTCAACGATGTCAACTGGTTGTTGGGAGGGTTTCTTCTCAGTAACGTAGCTAACGCGTGAAGTTGACCGCCTGGGGAGTACGGCCGCAAGGTTGGAACTCAAAGGAATTGACGGGGACCCGCACAAGCGGTGGATGATGTGGTTTAATTCGATGCAACGCGAAAAACCTTACCTACCCTTGACATGCCAGGAATCCTGCAGAGATGTTGGAGTGCTCGAAAGAGAACCTGGACACAGGTGCTGCATGGCCGTCGTCAGCTCG
+
GGGGGGGGGGGGGG8FGGGGGGGGGGGGGGEGGGGGGGGGGGGGGGGGGGGGGGGGGGGGGGGGGGGGGGGGGGGGGGGGGGGGGGGGGGGGGGDFGGGGGGGGFCGGGGGGGGGGGGGGGGGGGGGGGGGGGGGGGGGGGGGGGGGGGGGGGGFGGGGGGGGGGGGGGGGGGGDGGGEEGGFFFGGGGGGGGDGGGGGFGFGGGGGGGGGGGGGEGGG+ACFFFGGFGGFF7EFFFGGGFFGFFFG4@GC2?AFFFFFBGGGFG9>FFB?195
@M02542:52:000000000-J9N43:1:1101:14666:5895 2:N:0:GTGAAA
GTAGTCCACGCCCTAAACGATGTCAACTAGTTGTCGGGTCTTCATTGACTTGGTAACGTAGCTAACGCGTGAAGTTGACCGCCTGGGGAGTACGGTCGCAAGATTAAAACTCAAAGGAATTGACGGGGACCCGCACAAGCGGTGGATGATGTGGATTAATTCGATGCAACGCGAAAAACCTTACCTACCCTTGACATGTATGGAACCCTGCTGAGAGGTGGGGGTGCCCGAAAGGGAGCCATAACACAGGTGCTGCATGGCTGTCGTCAGCTCG
+
GGGGGGGGGGGGGGGGGGGGFFGGGGGGGGGGGGGGGGFGGGGGGGGGGFGGGGGGGGGGGGGGGGGEGGGGGGGGGFGGGGGGGGGGGGGGGEDFGGEGGG8FBFGGGGGGGFGGCGGGGGFGDGGGGFGGGGGGGGGGGG>CE4:A>@CCGG9BFGGGFFF@=CEGBAEG4C>BFA>5AFFDG=FFGFFFAAA?92=A?DFGFFFG>4:?GEF*4C61:@FFF00C7B;>>E<<606DF>DFB<?FF?6782),4A47:?B,7C>>)76*07
@M02542:52:000000000-J9N43:1:1101:14466:5896 2:N:0:GTGAAA
GTAGTCCACGCTGTAAACGTTGGGCGCTAGGTGTGGGGGGCCTCTCCGGTTCTCTGTGCCGCCGCTAACGCATTAAGCGCCCCGCCTGGGGAGTACGGCCGCAAGGCTAAAACTCAAAGGAATTGACGGGGGCCCGCACAAGCGGCCGAGCATGCGGATTAATTCGATGCAACGCGAAGAACCCTACCTGGGTTTGACATGGCCGCAAAACCGTCAGGGATGGCCGGGACTTCGGGGGCGGTGCCAGGGGGTGCATGGGGTTCGTGCGGTCCGG
+
DGGGGGFF@@F@FCF<CEG<AFFFGGGGDEGGFFGGGDE7:C:D8>FGGEGGGGG,@3,@>C:C>@CCGCCFGDCCDC:FEEFEGG>FCFG7:FFFGEG>@5**::/0AFE<<<9CG7<**AEGC+<EE5CC5/1:C88*:@@EC:*:*/5>6++1:*):/<CCF*+>*7+:;7957>F3)()*>FG>D?F@54))-5*:94(08@D*752(11?>(*/02>))((1),-,<)0492(4D3,))(-,7((8.9:)).1((-(.,**0.).)).)
@M02542:52:000000000-J9N43:1:1101:18078:5902 2:N:0:GTGAAA
GTAGTCCACGCCGTAAACGATGTCTACTAGCTGTTCGTGTCCTTGTGATGTGAGTAGCGCAGCTAACGCACTAAGTAGACCGCCTGGGGAGTACGGTCGCAAGATTAAAACTCAAATGAATTGACGGGGGCCCGCACAAGCGGTGGAGCATGTGGTTTAATTCGACGCAACGCGAAGAACCTTACCTACTCTTGACATCTACGGAAGACTGCAGAGATGCGGTTGTGCCTTCGGGAACCGTAAGACAGGTGCTGCATGGCTGTCGTCAGCTCGG
+
GGCGGGGGGGGGGGCFGGGGGGGGGGGGGGGGGGGGGGGGGGGGGGGGGGGGGGGGGGGGGGGGGGGGGGGGGGGGGGGGGGGGGGGGGGGGGGGGGGGGGGGGGGGGGGGGGGGGGGGGGGGGGGGGGGGGGGG>EEGFGEGEEDFGGG,:C7CGG8FCFGGGGGCGB>E35:,<>@FFFFFGGG?FG4@FF>F?<<@BFFFGEFBFFG?0CC:@0?FA>>EF032CA9A7:@>>>F:DC:DDADBF<A66A)).64:1((43CFF>>?*075
@M02542:52:000000000-J9N43:1:1101:26739:5902 2:N:0:GTGAAA
GTAGTCCACGCCCTAAACGATGTCAACTGGTTGTTGGGAGGGTTTCTTCTCAGTAACGTAGCTAACGCGTGAAGTTGACCGCCTGGGGAGTACGGCCGCAAGGTTGAAACTCAAAGGAATTGACGGGGACCCGCACAAGCGGTGGAGTATGTGGTTTAATTCGATGCAACGCGAAAAACCTTACCTACCCTTGACATGCCAGGAATCCTGCAGAGACGTGGGAGTGCCCGAAAGAGAACCTGGACACAGGTTCTGCATGGCCGTCCTCAGCTCC
+
FC<FGGGGGGGGGGF6CFEGGGGGGGGGGGGGGGCFGDDFGGGGGGGGGGGGGGGGGGGDFGGGGGGGDGGGGGGGGGGGGGGGGGGEFGGGGGGGFGEGGGGGFGGGGGGGGGDFFGG8DFCFD6EGGFGGGGDGGGGGGEGG>42,<=EFFGCFGEGGA>CGGGGFA4C<DG9B>FEFF3@GGFGFGF@:))9BFFF>6,(976?F4*5:?+@>(*/46).8:?B*33(,()...5)>4(99:46::B/*.5)-.5A0(.(()))*/))*0)
@M02542:52:000000000-J9N43:1:1101:21928:5936 2:N:0:GTGAAA
GTAGTCCACGCCCTAAACGATGTCAACTAGTTGTTGGGGATTCATTTCCTTAGTAACGTAGCTAACGCGTGAAGTTGACCGCCTGGGGAGTACGGTCGCAAGATTAAAACTCAAAGGAATTGACGGGGACCCGCACAAGCGGTGGATGATGTGGATTAATTCGATGCAACGCGAAAAACCTTACCTACCCTTGACATGGACGGAACCCTGGTGAGAGCTAGGGGTGCTCGAAAGAGAACCGTCGCACAGGTGATGCATGGCTTGCGTCCGCCCG
+
GGGGGGGGGGGFGGFGGGGGGGGGFFGGGGGGGFGGGGGGGGFGGGGGGGGGGGGGGGGGGGFGFGGGGGGGGGGGGGGGGGGGGGGGGGGFGCEGGGGGGGGGGGGGGGGGGGGGFGGGGGGGGGDFGEEGGGCCEFFCCEGGGGCEDFGFGGCF9EGGFGFFCGGGFFEGEG@5AFFFFEBGGGGFGFF44766A>FB?(7DFFFGFC0:8+/*3528<FF@8217:?F??E??05.97:5C129BB</)))))..4:3:((1).))07)..
@M02542:52:000000000-J9N43:1:1101:14588:5946 1:N:0:GTGAAA
GTAGTCCACGCCCTCAACGATGTCAACTGGTTGTTGGGAAGGTTCCTTCTCAGTAACGTAGCTAACGCGTGAAGTTGGCCGCCTGGGGAGTACGGCCGCAAGGTTGAAACTCAAAGGAATTGACGGGGACCCGCACAAGCGGTGGATGATGTGGTTTAATTCGATGCAACGCGAAAAACCTTACCTACCCTTGACATGTCTGGAATTTTGCAGAGATGTGAAAGTGCTCGAAAGAGAACCAGAACACAGGTGCTGCATGGCCGTCGTCAGCTCG
+
GGGGGGGGGGGGGG,EFGGGGGGGGGGGGGGGGGGGGGGGGGGGGGGGGGGGGGGGGGGGGGGGGGGGGGGGGGGGGGGGGGGGGGGGGGGGGGGGGGGEGGGGGGGGGGGGGGGGGGGGGGGGGGGGGGGGGGGGGGGGGGGGGGGGGGGGGGGGGGGGGGGGGGGGGGGGGGGGGGGGGGGGGGGGGGGGGGGGGGGGGFGGGGGGGGGGGGGGGGFGGGGGGGGGGGFFGGGFFGGGFFGFFFGGF47:FFFFFFF?FDDEGFFF<?F4?7
@M02542:52:000000000-J9N43:1:1101:6167:5949 1:N:0:GTGAAA
GTAGTCCACGCCGTAAACGGTGGGAACTAGGTGTTGGCGACATTCCACGTCGTCGGTGCCGCAGCTAACGCATTAAGTTCCCCGCCTGGGGAGTACGGCCGCAAGGCTAAAACTCAAAGGAATTGACGGGGGCCCGCACAAGCAGCGGAGCATGTGGCTTAATTCGACGCAACGCGAAGAACCTTACCAAGGCTTGACATACACCGGAAAGCATTAGAGATAGTGCCCCCCTTGTGGTCGGTGTACAGGTGGTGCATGGCTGTCGTCAGCTCGG
+
GGGGFEFFGGGGGGGEGGCGGGGGEFGGGG<FGFGEGGGGDGGGGGGGGFGGGGGGGEDFGGGGGDFGGEGGGGGFGGGGFGGGEFCFDFGGGGGGGGDFGCFGGGGGG?FFGGGGCFGFGGGGGEGFC:FEGCFFGGGGGGGGGGGGDGGGGGGGFFGFGGGGGGGGGGGGGGGGG5?EGGGGGGGGGGGGGGGGGCFFF??CCG**9CGGGGGGF:FGGF?GDFFCFC;B<CC:3095BED?FFGGFG*2539?A2::>39?C:??F:>?3)
@M02542:52:000000000-J9N43:1:1101:11213:5967 2:N:0:GTGAAA
GTAGTCCACGCCCTAAACGATGTCAACTGGTTGTTGGGAGGGTTTCTTCTCAGTAACGTAGCTAACGCGTGAAGTTGACCGCCTGGGGAGTACGGCCGCAAGGTTGAAACTCAAAGGAATTGACGGGGACCCGCACAAGCGGTGGATGATGTGGTTTAATTCGATGCAACGCGAAAAACCTTACCTACCCTTGACATGCCAGGAATCCTGCAGAGATGTGGGAGTGCTCGAAAGGGAACCTGGACACAGGTGCTGCAGGGCCGTCGTCAGCCCG
+
GGGGGGGGGGGGGGGGGGGGGGGGGGGGGGGGGGGGGGGGGGGGGGGGGGGGGGGGGGGGGGGGGGGGGFGGGGGGGGGGGGGGGGDGGGGGGGGGGGGGGGGGGGGGGGGGGGCFGGGGGGGGGGGGEGCEEGGGGGGGGGCGGGGGGFGGFF:CFGGGFGDGGGDCFFGGFGBFFFEFFFFGGGGFGFFFFFFFFFFFF:BGFFFE@C:?CFGFBGG9<>>D6142:<>:?F<:664>5(9*8:?::1??:2A)5(.180921/85)09)5.
@M02542:52:000000000-J9N43:1:1101:12067:5983 2:N:0:GTGAAA
GTAGTCCACGCTGTAAACGATGAGTGCTAGTTGTCGGCAGGCATGCCTGTCGGTGACGCAGCTAACGCATTAAGCACTCCGCCTGGGGAGTACGGTCGCAAGATTAAAACTCAAAGGAATTGACGGGGGCCCGCACAAGCGGTGGAGCATGTGGTTTAATTCGAAGCAACGCGCAGAACCTTACCACCTTTTGACATGCCCGGACCGCCGCAGAGATGCGGCTTTCCCTTCGGGGACGGGGACACAGGTTCTGCATGGCTGTCCTCATCTCGGG
+
GGGGGGGGGGGGGGGGGFGGGGGGGGGGGGGGGGGGGGGGGGGGGFGGGGGGGGGGGGGGGGGGGGGGGGGGGGGGGGGGGGGGGGGGGGGGGFGGEGGGGDGGGGGAFDFGGGGGGFGGGGFGGGDGGGDGGGGGGGGGGECEE88EFGGGGGFCEGFGFFGGGGGGFAEDBC(7<?>F>AFGCFGBGFFFF0??>FFFF:FC:BFGF)-35:5)):F3(.5>7<AG4A1:33114,(7/(7*1,4>7)**).)-)8?::??)**9****.))
@M02542:52:000000000-J9N43:1:1101:7924:6003 2:N:0:GTGAAA
GTAGTCCATGCCGTAAACGGTGGGTACTAGGTGTGGGGTCCATTACACGGGTTCCGCGCAGTAGCTAACGCTTTAAGTAACCCGCCTGGGGAGTACGGCCGCAAGGATAAAACTCAAAGGAATTGACGCGGCCCCGCACAAGCGGCGGAGCATGCGGATTAATTCGATGCAAAGCGTAGAACCTTACCTGGGTTAGACATGGATAGGGGGTGCTCAGAGATGGGGGTGCCTAGTTTGGGGGCGGGTCCACGGTGGTTCATGGCTTTGTGGTCGC
+
DGGGGD<CGA<FG,CFGEEGCD@GFG8FF@CFF<FEDGCCGE9C,6C<@:>8646?F@=+88EFFFG=BB7FE+CFE?F,:EEGGGDFFGDC=FGF7+@++CCC:D,,@F9>DFGGCCCAFGCF7,5C*3@:8B@:8*:=6,=CE5B7:EEFF73/?CD:/<CCCC<>F3CD4*2B8)))9))27*+)**7F54))).84*():00?C.)((10+14*>0)96)(,,9<(-)(1)-)(-7)(1)(-1),))880(-().6<<((/0**)))*.)
@M02542:52:000000000-J9N43:1:1101:18499:6012 2:N:0:GTGAAA
GTAGTCCACGCTGTAAACGATGAGTGCTAGTTGTCGGCAGGCATGCCTGTCGGTGACGCAGCTAACGCATTAAGCACTCCGCCTGGGGCGTACGGTCGCAAGATTAAAACACAAAGGAATTGACGGGGGCCCGCACAAGCGGTGGAGCATGTGGTTTAATTCGAAGCACTGCGCAGAACCTTACCAACTTTTGACATGCCCGGCACGCCCCAAAGATGCCGCTTTCCCTTCGGGCACTGGACCACAGGTGCATGCGTGCTGTCGTCGCCTGCGG
+
GCFFCFGGGGGGC@,;FE:BFFGA@FFEEFGGFGGDGC@FC@F@FCFGFFGGGEFGGEGDFD?<DECFGC:AFDGGGGEGGGGEGGGG+@>F76CFG>CFFECGGGGGGG,,@7D8CEG:::EF5C>*>:*==1*:CF88*33BC*:CF9:AFG*8A8:@AC8CC5:D@)<=553;>FFF@2096C7777BF??FFA<)5419)).)*7)(4**2))2:)-)).,)-2))(,(0(,,4.5*,**((.))()))))(-46?:..-9*)))))).)
@M02542:52:000000000-J9N43:1:1101:14868:6013 2:N:0:GTGAAA
GTAGTCCACGCCCTAAACGATGTCAACTAGTTGTCGGGGAAGCAATTCCTTGGTAACGCAGCTAACGCGTGAAGTTGACCGCCTGGGGAGTACGGTCGCAAGATTAAAACTCAAAGGAATTGACGGGGACCCGCACAAGCGGTGGATGATGTGGATTAATTCGATGCAACGCGAAAAACCTTACCTACCCTTGACATGTCTGGAATCCTGCTGAAAGGTGGGAGTGCCCGAAAGGGAACCGGAACACAGGTGCTGCATTGATTTCGTCAGCCGG
+
GGFGGGGGGGGGGDFGGGGGGGGGGGGFGGE@FGDFGGGGGGFGGDFGFFGGGGGGGEFCEFFGGGDDGFGGGGGGGGGGGEGBFGGGEGEGGGGGGGGGGGFAFGFFGFGFFGGFGCF7DFGGGGGGE@:EGCCEDGFFGGCGGF9=11BCFGGGGGGGF7CDFF5>FAED:DFB5<>FFBFGGGGF9FFFFF@4<<*)*.17?*=+**((<<@46C93:>FF334>?:>B>FF?BF?*72779:0>640).)63:4)))-.)**)875))))
@M02542:52:000000000-J9N43:1:1101:13543:6016 2:N:0:GTGAAA
GTAGTCCACGCCGTAAACGATGTCTACTAGCTGTTCGTGTCCTTGTGATGTGAGTAGCGCAGCTAACGCACTAAGTAGACCGCCTGGGGAGTACGGTCGCAAGATTAAAACTCAAATGAATTGACGGGGGCCCGCACAAGCGGTGGAGCATGTGGTTTAATTCGACGCAACGCGAAGAACCTTACCTACTCTTGACAACTACGGAAGACTGAAGAGATGCGGTTGTACCTTCGGGAAACGTAAGACAGGTGCGGCATGGCTGTCGTCAGCTCGG
+
GGGGGGGEGGGGGGGGGGGGGGGGGGGGGGGGGGGGGGGFGGGFGGGGGGGGGGGGGGGGGGGGGGGGGGGGGGGGGGGFGGGGDGGGGGGGGGGGGGGGGGGGFFGGGGFF?FGGGGGGF9FFGGGGEGGGGGGGGGGGGGGEEGGGGGCGGGGFCCDGFGGFGGGGF>:CBG>DFDFFF?FCGFGFF*96@AFFF9:7F>:D>@3CFG?)<9<)4:763>5>11)2:95225;>>(4<74C7432<BA47(4((4?0:(234575>))*)0)
@M02542:52:000000000-J9N43:1:1101:14630:6026 2:N:0:GTGAAA
GTAGTCCACGCCCTAAACGATGTCAACTGGTTGTTGGGTCTTCACTGACTCAGTAACGAAGCTAACGCGTGAAGTTGACCGCCTGGGGAGTACGGCCGCAAGGTTGAAACTCAAAGGAATTGACGGGGACCCGCACAAGCGGTGGATGATGTGGTTTAATTCGATGCAACGCGAAAAACCTTACCCACCTTTGACATGTACGGAATTCGCCAGAGATGGCTTAGTGCTCGAAAGAGAACCGTAACAAAGGGGCGGCATGGCTGTCGTCAGCTCG
+
GGFFFGGGGGGFGGGGGFFGGGGGGGGGGGFGGGGGGGFGGGGGGGGGGGGGGGGGGGGGGGGGGGGGGEGGGGGGGGGGGGGCFGGGGGGFGGGG7CFFGGG<DFGGGGGGGGEFGGGCFFFCDEGGDFCEEDGGGEFGGGCEGG9?FEGGGGGGGGGGFCGGGGGGFFEGEGFFFFFFFAFGG4CDDFFFFFFB<76:/4(7BFF773618C@))2*38FFFFFF*5:>B:BBF?:4*7:DD09)0,4))4((46;186(,3*9.7>>F*/0
@M02542:52:000000000-J9N43:1:1101:16419:6031 2:N:0:GTGAAA
GTAGTCCACGCCCTAAACGATGTCAACTAGCTGTTGGGTCCTTCGGGGCTTGGTAGCGCAGCTAACGCGTGAAGTTGACCGCCTGGGGAGTACGGTCGCAAGATTAAAACTCAAAGGAATTGACGGGGACCCGCACAAGCGGTGGATGATGTGGATTAATTCGATGCAACGCGAAAAACCTTACCTACCCTTGACATGTCTGGAATCCCGAAGAGATTTGGGAGGTCTCGCAAGAGAACCGGAACAAAGGGTCTGGACGGGTGTCGGTAGGCCG
+
GGGFGGGGGGGFGG8CFGGGGGGGGGGGGGGGGGGGGGGGGGGGGGGGGGGGGGGGGGGGGGGGGGGGGGGGGGGGGGGGGGGGGGGGGGGGGGGGGEGGGGGGGGGGGGGGGGGGGFGCFGGGDGGEGE>GGGGGGGGGGG:EGFFGGGGGFGF9EGGGFGGGGGGGFFGGFGFFEFFFFFFGGGGFGFF:527=A>=2=<BCFFFFF301*28))006A>53(-3:43-32>11:2)11,)<9?(),:30((4()(,-(---**0))))*).
@M02542:52:000000000-J9N43:1:1101:16335:6032 2:N:0:GTGAAA
GTAGTCCACGCCGTAAACGATGTCTACTAGCTGTTCGTGTCCTTGTGATGTGAGTAGCGCAGCTAACGCACTAAGTAGACCGCCTGGGGAGTACGGTCGCAAGATTAAAACTCAAATGAATTGACGGGGGCCCGCACAAGCGGTGGAGCATGTGGTTTAATTCGACGCAACGCGAAGAACCTTACCTACTCTTGACATCTATGGAAGACTGCAGAGATGAGGTTGTGCCCTCGGGAAACGTAAGACAGGTGCTGCATGGCTGTCGTCAGCTGGG
+
GGFGFGGFFGGGGGDEGGGGGGGGGGGGGGGGGGGGGGGGGGFGGFGGGGGGGGGGGGGGEGGGGGGGGGGGGFGGGGGFFGFGCCFGGCC@FFD@FEGGGGGGGGGGGGGGGGGGGGGGGA8;9CGGGGGGCEDECCCGGGGGGGFGGFEFGDG>FGC:CFFGGGDGFDEGFD1BDFFF::6D<*<@C647@<FF29F2@2)C?F.87F38C82)(0*).8/712(2-(.(45;16(4978DGF>7)4)9/.:2>)6((((()/9)776*)..
@M02542:52:000000000-J9N43:1:1101:22106:6041 2:N:0:GTGAAA
GTAGTCCACGCCGTAAACGATGTCTACTAGCTGTTCGTGTCCTTGTGATGTGAGTAGCGCAGCTAACGCACTAAGTAGACCGCCTGGGGAGTACGGTCGCAAGATTAAAACTCAAATGAATTGACGGGGGCCCGCACAAGCGGTGGAGCATGTGGTTTAATTCGACGCAACGCGAAGAACCTTACATACTCTTGACATCTACGGAAGACTGCAGAGATGCGGTTGTGCCTTAGGGAACCGTAAGACAGGTGCTGCATGGCCGTCGGCAGCTCGG
+
GGGGGGGGECFCCCFFFFEGGFFFCFFFGGCFFCFEC6CCFC<@FGGGGGGGGGF?D9F@@CFEFFGE@CFCGFFFFFF?FCED@EGFE::@EEGGGGFGGEEGGGGFGGGFDGGF?ED9DFG=DEGGGEG8>CC>EC,,,=EBCDGFCF6?EGF*=<FFFA9:EGGDFDEGFGFEBEFF)16:9*<9*179*.8@:<@AF>BDDF5AFD?0@C:@<*0.(7)8>((:24))-9((34-5*-9*43:FFB)/).34))433((4//008))07>
@M02542:52:000000000-J9N43:1:1101:8912:6042 2:N:0:GTGAAA
GTAGTCCACGCCGTAAACGATGTCTACTAGCTGTTCGTGTCCTTGTGATGTGAGTAGCGCAGCTAACGCACTAAGTAGACCGCCTGGGGAGTACGGTCGCAAGATTAAAACTCAAATGAATTGACGGGGGCTCGCACAAGCGGTGGAGCATGTGGTTTAATTCGACGCAACGCGAAGAACCTTACCTACTCTTGACATCTACGGAAGACTGCAGAGATGCGGTTGTGCCTTCGGGAACGGTAAGACAGGTGCTGCATGGCCTGGGTCCGGCAGG
+
CCEFC9@<CCFF@@CFFGE@FFFGGG9EEA<<AF,,B6FF@,,6CC6AFEEFFGEE@F@@F779FGD77C+4:FF???E<<FE:?==DCBCBDFDC=6FEFCFEGCFGFGFGGGE>+EFC9=DFFEEDCF:*3:*4*>CF,BBGEGDCDF<,4=,6=9FF@CCECDGDAE*9:C237<6<5(=DC*<BC@F7B>F:):6-=4(557585*2(<3@377:4(..0932>A)62,76,-,(1/-1*4)47:2??A4<42)(((.,(**))).))).
@M02542:52:000000000-J9N43:1:1101:23657:6046 2:N:0:GTGAAA
GTAGTCCACGCCCTAAACGATGTCAACTAGCTGTTGGGGCCTTCGGGCCTTGGTAGCGCAGCTAACGCGTGAAGTTGACCGCCTGGGGAGTACGGTCGCAAGATTAAAACTCAAAGGAATTGACGGGGACCCGCACAAGCGGTGGATGATGTGGATTAATTCGGTGCAACGCGAAAAACCTTACCTACCCTTGACATGTCTGGAATCCCGAAGAGAGTTGGGAGTGGTCGCAAGAGAACCGGAAACCAGGGGCTGAAGGGCTGGCGTCGGTCCG
+
GGGGGGGGGEGG>:FFGGEGGGGCFGGGGGGGGFGGGGDDGGGGGGDEGCFGGGGGGGGGDGGFGGGGGFGGFGGGGGGGGGECFGGE7FCDFFGGGGGGGGGGGGGGGGFFGGFGGGG76E3,<CEED:8BB*>CGFF;=E;EEF9CE79C?FF9;BDFFCCEEGCFFF53>D;DFFDFFFFFFC96C>FF:>47<D?A?<?F@41<FG?0*18)(0:6250),((0.(-32>0:05)1)(1)((,0(:))(,4(.)(-2((,*9)0).0))0
@M02542:52:000000000-J9N43:1:1101:23615:6056 2:N:0:GTGAAA
GTAGTCCACGCCCTAAACGATGTCAACTGGTTGTTGGGTCTTCACTGACTCAGTAACGAAGCTAACGCGTGAAGTTGACCGCCTGGGGAGTACGGACGCAAGGTTGAAACTCAAAGGAATTGACGGGGACCCGCACAAGCGGAGGCGGATGTGGGTTAATTCGATGCAACGCGAAAAACCTTACTCACCTTTGACATGTACGGAATTCGCCAGAGATGGCTTAGTGCACGAAAGAGAACCGTAACACAGGTGCGGCATGGCTGGCGGGAGCTCC
+
GFGDFGGGGGG<FFG<EEC@F<CD9EFCFFGGCFEEFC@6C@,CA<F9EBFGCF,FEG7:BB=FEGGDGGGDFFGGGG,?CC=FF7CF+>:FA+6+@C7FB>+C3==CFDD@=8D,=D,,D9DFDE6>@CECEGGE:,6D>5*:=8*2CC*=:7*1=87@++*+=+*2;;7<@D>3<>B<?2FF*:EFG4</*-=44)/)9,(*7>@05304/8*74:*(0.0?A).23:<>FF.428:*)-<D0)().(*04((((,.((.-(*))))).)/)
@M02542:52:000000000-J9N43:1:1101:10143:6058 2:N:0:GTGAAA
GTAGTCCACGCCGTAAACGATGTCTACTAGCTGTTCGTGGTCTTGTACTGTGAGTAGCGCAGCTAACGCACTAAGTAGACCGACTGGGGAGTACGATCGCAAGATTAAAACTCAAATGAATCGACGAGGGCCCGCACAAGCGGAGGAGCATGTGGGTTAATTCGACGCAACGCGAAGAACATTACACACTCTTGACATATAGCGAAGACGGCAGAGATGCGGTGTCGACTGCGGGCACGCAACGACAGGTTCTGCATGGAGATAGTAGGCCCGG
+
GF<;CEEFGGEFDGD:FDCGGGCEF<CFGG8F6:C,B@,,:E,,CCF@<@FF9FEEEFGDE:+C9,B7@F7C=B,?5,AEF:4+:F,=+BF?,,8++,636C==,C<>C,BD9D8EFE=F9,3@8=+5@F6*>::EC>>,:8***2***4=F9B98CC<F+>+2<7=3:5*553()).95)4**:*+/*))*94*6<<*-05:1)7750*((:*2<<7:22)))(,(141((4)2(4-())-)989()(./*))).))(5((,)22*0**00))
@M02542:52:000000000-J9N43:1:1101:11195:6067 1:N:0:GTGAAA
GTAGTCCATGCCGTAAACGATGAGTGTTCGCCCTTGGTCTACGCGGATCAGGGGCCCAGCTAACGCGTGAAACACTCCGCCGGGGGAGTACGGTCGCAAGGCTAAAACTCAAAGGAATTGACGGGGGCCAGCACAAGCAGCGGAGCATGTGGCTTAATTCGACGCAACGCGAAGAACCTTACCAAGGCTTGACATACACCGGAAAGCATTAGAGATAGTGCCCCCCTTGTGGTCGGTGTACAGGTGGTGCATGGCTGTAGTCAGCGCGTGTCGG
+
FFGGGGC<@FFGE@BFFFEGG@EFEFGGG:FECC@FGGAFECDFCF:+6CF8CFCC@BFE=EFFEGGECCEE?EFCE<@@7+@F@@:>:CF:FG7F<FEGC*FFA>FF8FB3><3,D>FGFBFGGC>:<*=7<<:C2*=FC@<CEGG?:@C:C8>FFGG?8F*/*:>?88?>EGDC@8*+3+3AC5>*<CE8?E7FC++0?5=EGGFG*0AFFCC+<:<9C:8;E:>09D>@9<770:C>*9:3=:D57>D)@8<F:()-*2>@4((426,.))
@M02542:52:000000000-J9N43:1:1101:9331:6081 2:N:0:GTGAAA
GTAGTCCACGCTGTAAACGATGAGTGCTAGTTGTCGGCAGGCATGCCTGTCGGTGACGCAGCTAACGCATTAAGCACTCCACCTGGGGAGTACGGTCGCAAGATTAAAACTCAAAGGAATTGACGGGGACCCGCACAAGCGGTGGATGATGTGGTTTAATTCGATGCAACGCGAAAAACCTTACCTACCCTTGACATGCCAGGAATCCTGCAGAGATGTGGGAGTGCTCGAAAGAGAACCTGGAAACAGGTACTGCATGGCCGTCGTCAGCTCG
+
GGGGFGGGGGGGGEGGGGGGFGGGEGGGGGGGGGGGGGGGGGGGFGGGGGGGGGGGGGGGGGGGGGGGGGGGGGGGFGGGGGGGGFFGEGGGGGGGGGGGGGGFFFFGGGGGGGGGGGGAFGFCDGGGGGEEGEGEEGGGGGEGGGFEGGGGGF:CFFDFFGF9@GGGFFGDDGFFFFA);<FGGGGFFFFFFFFFFFF?F7<FF?FGF7(3<9A)):042>F:1(4*)4;?<EB:.459DBF7()25::**.64)-.4:6(3()1)0)7)197
@M02542:52:000000000-J9N43:1:1101:19072:6098 2:N:0:GTGAAA
GTAGTCCACGCCGTAAACGATGTCTACTAGCTGTTCGTGTCCTTGTGATGTGAGTAGCGCAGCTAACGCACTAAGTAGACCGCCTGGGGAGTACGGTCGCAAGATTAAAACTCAAATGAATTGACGGGGGCCCGCACAAGCGGTGGAGCATGTGGTTTAATTCGACGCAAAGCGAAGAACCTTACCTACTCGTGACATCTACGGAAGACTGCAGAGATGCGGTTGTGCCTTCGGGAACCGTAAGACAGGTGCTGCATGGCCGTCGGAAGGCCGG
+
GGAGGGGGGGGGGGFFGGGGGGGGGGGGGGGGGGGGGGEGGGGGGGGFGGGGGGFGGGGGGGGGGGGGGGGGGGGGGGGGGGGGGGGGGGGGGGGGGEGGGGDFGGGGGGGGGGGGGGGGFGGGGGGGGGGEGGDGGGGGGGG>58;AFG6CCEGEGGGGAEGGGGGGFF*0;C;DEEFF:?FFCGC6F17)8147AA=4B2:DB3.;5*:BF++.(2:)(8)7>6?FAA92(8>>F(85*,7/)).7:AF6)))54412(,((/))00)))05
@M02542:52:000000000-J9N43:1:1101:23723:6102 2:N:0:GTGAAA
GTAGTCCACGCCCTAAACAATGTCAACTGGTTGTTGGGAGGGTTTCTTCTCAGTAACGTAGCTAACGCGTGAAGTTGACCGCCTGGGGAGTACGGCCGCAAGGTTGAAACTCAAAGGAATTGACGGGGAACCGCACAAGCGGTGGATGATGTGGTTTAATTCGATGCAACGCGAAAAACCTTACCTACCCTTGACATGCAAGGAATCCTGCAGAGATGTGGGAGTTCTCGAAAGAGAAACTGGACACAGGTGCTGCATGGCCGTCGGCAGCTCG
+
GGGGGGGGGGGGGDFFGGGGGGGGGGGFFGFGGGGGGFGGGGGGGGGGGDFGGGGGGEGGFGFFGGGEGCEGGGGGGGCGGGGGGGGGGGGGGDGGCEGGGGGFG8FGFFEFGGGFGFGFC9A,=BEGG++DEDGEGGGGGGEEG>?=DFFCGGF5EFGGFFGGFGEGFFEGBGBF>F:>5A=6FCGFGFF)<)08:?@)9AFGF)9CFGFFDEC))00)5>5)((.063>2:@B:22(9>AF43)2)(.0),-6504<0,(4()))007))05
@M02542:52:000000000-J9N43:1:1101:24126:6103 2:N:0:GTGAAA
GTAGTCCACGCTGTAAACGATGCTAACTCGTTTTTGGGGATTTATCTTCAGAGACTAAGCGAAAGTGATAAGTTAGCCACCTGGGGAGTACGAACGCAAGTTTGAAACTCAAAGGAATTGACGGGGGCCCGCACAAGCGGTGGATTATGTGGTTTAATTCGATGATACGCGAGGAACCTTACCAAGGCTTAAATGGGAATTGATCGGTTTAGAAATAGACCTTCCTTCGGGCAATTTTCAAGGTGCTGCATGGTTGTCGTCAGCTCGTGCCGGG
+
GGGGGGGGGGGGGGGGGGGGGGGGGGGGGGGGGGGGGGGGGGGGGGGGGGGGGGGGGGGGEGGGGFFGGGGGGGFGFFGCGGGEGGDGGGGGGC@FGGGGGGGGFGGGGGGGGGGGGGDFGCEGGGGGEGCC:5CGGEEG=EGFBFGFFEGGCFGFG9CEFFFFGGGFF3CD>D9FF@FFF:FGDFGFC?@@=>FF4:??F<AC?8>;;<7<FFG?<CF?BFFFFB<72(97;327A2)?>2*250)=<7**4996<4::FFF?72<;FDF>>3
@M02542:52:000000000-J9N43:1:1101:23226:6105 1:N:0:GTGAAA
GTAGTCCACGCCGTAAACGATGAATGTTAGCCGTCGGCAAGTTTACTTGTCGGTGGCGCAGCTAACGCATTAAACATTCCGCCTGGGGAGTACGGTCGCAAGATTAAAACTCAAAGGAATTGACGGGGGCCCGCACAAGCGGTGGAGCATGTGGTTTAATTCGAAGCAACGCGCAGAACCTTACCAGCCCTTGACATGCCCGGACATCTGCAGAGATGCAGGGTTCCCTTCGGGGACCGGGACACAGGTGCTGCATGGCTGTCGTCAGCTCGTG
+
GGGGGGGGGGGGGGGGGGGGGGGGGGGGGGGGGGGGGGGGGGGGGGGGGGGGGGGGGGGGGGGGGGGGGGGGGGGGGGGGGGGGGGGGEGGGGGGGGGGGGGGGGGGGGGGGGGGGGGGGGGGGGGGGGGGGGGGGGGGGGGGEGGGGGGGGGGFGGGGGGGGGGGGGGGGGGGGGGGGGGGGGGGGGGGGGGGGGGFCGGFGGGDCFGGGGGGGGGGGGGGGGGGGGGGFFGGGFEGGGFFGFFBGG6<<>FFFBFFFFGFG@C<F??4?B)7
@M02542:52:000000000-J9N43:1:1101:20050:6106 2:N:0:GTGAAA
GTAGTCCACGCCCTAAACGATGTCAACTAGTTGTCGGGTCTTCATTGACTTGGTAACGTAGCTAACGCGTGAAGTTGACCGCCTGGGGAGTACGGTCGCAAGATTAAAACTCAAAGGAATTGACGGGGACCCGCACAAGCGGTGGATGATGTGGATTAATTCGATGCAACGCGAAAAACCTTACCTACCCTTGACATGTATGGAACCCTGCTGAGAGGTGGGGGTGCCCGAAAGGGAGCCATAACACAGGTGCTGCATGGCTGTCGTCAGCCCG
+
GGGGGGGGGGGGGGFEGGGGGGGFGGGGGGFGGGGGGGFEFGGGGGGGGFGGGGGGGGAFGGGGGGGGGGGGGGGGGGFGGGGGGGFEFEEGGGGGGGGGGGGGFFGGGGGGGGGF6DFEDFECDGDGG7@EGD**@FGFEG>:BC9<FEF:,<?9CFFCFFGGEFECFFCGBDBEEFDFA@46DF96FFF@@7FFFB?4*4:CFFF8)>?7EF=B:D*-3>@E99?C?F((-56?::BDGBDF273>2?6?D))).)44231427>))))007
@M02542:52:000000000-J9N43:1:1101:11413:6109 1:N:0:GTGAAA
GTAGTCCACGCCGTAAACGATGTCTACTAGCTGTTCGTGTCCTTGTGATGTGAGTAGCGCAGCTAACGCACTAAGTAGACCGCCTGGGGAGTACGGTCGCAAGATTAAAACTCAAATGAATTGACGGGGGACCGCACGAGAGGTGGAGCATGTGGTTTAATTCGACGCAACGCGAAGAACCTTACCTACTCTTGACATCTACGGAAGACTGCAGAGATGCGGTTGTGCCTTCGGGAACCGTAAGACAGGTGCTGCATGGCTGTCGTCAGCCAGG
+
DFG@FG9EFFGFEC@FGFGGGGGGAFGAEGG<CCCCCGFCFCGCAFGFGGGGGFGGGGGDEEGGAAFDGDGEFGFGFCGEGGCFGC+=FFEGGG@FG7FEEEDG?FFFFF9<FCFDFGFCF,EEGG7F<C*>:F:CBFEF*=FGGG7C+<<<<CFFFGFG9<<C<FCCEGGGG>EE5*A6>FGFFFGGFCFGEC@6@FGC<FGCCGGG<FFFC:+C>+<C=E*:CE59FCB?FE>;;=CD@37<FBD<@DF:B4<?DBB:CDCF5?B<?0(08.
@M02542:52:000000000-J9N43:1:1101:5583:6117 2:N:0:GTGAAA
GTAGTCCACGCCCTAAACGATGTCAACTGGTAGTTGGGTCTTCACTGACTCAGTAACGAAGCTAACGCGTGAAGTTGACCGCCTGGGGAGTACGGCCGCAAGGTTGAAACTCAAAGGAATTGACGGGGACCCGCACAAGCGGTGGATGATGTGGTCTAATTCGATGCAACGCGAAAAACCTTACCCACCTTTGACATGTACGGAATTCGCCAGAGATGGATTAGTGCTCGAAAGAGAACGGTAACACAGGGTCTGCATGGCTGTCGGTAGCTCG
+
FGGGGGDEFFEFEEGEEEEGFGGF<EFGGGG,<FAEFGCFFFFFFEFFDFGGGFFFGDE@FEGGGGGGGEE@<BEGGGGGC:>CFGGDFFGGGGGGCCFGGGGCFC@FGGGGG,=E?DFE8EF,@B++@5@B7B*CEG5EEECGDDGFGGD=FFC,>FGCFEGGFC=CAAEDEDB3>)));<FC>FGF*)696<F?))9:B<9D:>4<57--2;EF2**.)*1/))-0.43:6:031:2)1375))()(()0471-).60:2:70*)).07640
@M02542:52:000000000-J9N43:1:1101:5420:6122 2:N:0:GTGAAA
GTAGTCCACGCCCTAAACGCTGTCAACTAGTTGTTGGGGATTGACTTCCTTGGTAACGAAGCTAACGCATGAAGTTGACCGCCTGGGGAGTACGGTCGCAAGATTAAAACTCAAAGGAATTGACGGGGACCCGCAAAAGCGGTGGATGATGGGGATTAATTCGATGCAACGCGAACAACCTTACCTACCCTTGACATGGCCGGAATACTTAAGCGATACGGGGGTGCCAGCAAAGCAACCGGCCACATGGTGCTGCATGGCTGTCGTTCGCCCG
+
CCFGFGFGG7F,7+C<FF@@CF@CC@EDGGFFGFGGFDGGGGGCDAFGGCGGGF,CA,,BBE,6BFDEGE:?FGGGDBEGGDEGGDFF:CGGGDCFG>4@FCFCFG<F?:D,CDD,+=>,BC=DC6E@:+3>C>7:EGFGCC88C>C6<:C,,=**=:1<B<;CC75CAFEDAD3)==F38=4**@FF4>@@F<F*42?6:06D))0</*-.3+2)4*14:7)8,,4*).,,.)(,.(4*/3><6((0)4@6)--)().(,(,.09).))0).)
@M02542:52:000000000-J9N43:1:1101:22003:6127 2:N:0:GTGAAA
GTAGTCCACGCCCTAAACGATGTCAACTGGTTGTTGGGAGGGTTTCTTCTCAGTAACGTAGCTAACGCGTGAAGTTGACCGCCTGGGGAGTACGGCCGCAAGGTTGAAACTCAAAGGAATTGACGGGGACCCGCACAAGCGGTGGATGATGTGGTTTAATTCGATGCAACGCGAAAAACCTTACCTACCCTTGAAATGCCAGGAATCCTGCAGAGATGTTGGAGTGCTCGAAAGAGAACCTGGACACAGGTGCTGCATGGCCGTCGTCAGCTCG
+
GGGGGGGGGGGGGGFFFFGGGGGGGGGFFGCFGGGGGGGFGGGGGGGGGFGGGGGGGGGGGGGGGGGGGGGGGGGGFGGGGDGFGGGGEFGFGGGGGGGGGGGFG@CFGGGGGGGGDGGFF@FCDEGGGGGGGG7EEGGGGG6*=?,6@:FCGGFCFFFGFFCF9CEFAA>DBC@:EFEFFFFGGFC4C@?FF))*.)1:F:<DF76EF:7:8+*.)2:)5))),(.*.49?BE???7)9C?GG722:?<9)25A7><A:(86217>))76/6@
@M02542:52:000000000-J9N43:1:1101:22461:6148 1:N:0:GTGAAA
GTAGTCCACGCCGTAAACGGTGGGAACTAGGTGTTGGCGACATTCCACGTCGTCGGTGCCGCAGCTAACGCATTAAGTTCCCCGCCTGGGGAGTACGGCCGCAAGGCTAAAACTCAAAGGAATTGACGGGGGCCCGCACAAGCAGCGCAGCATGTGGCTTAATTCGACGCAACGCGAAGAACCTTACCAAGGCTTGACATACACCGGAAAGCATTAGAGATAGTGCCCCCCTTGTGGTCGGTGTACTGGTGGTGCATGGCTGTCGTCAGCTCGT
+
GGDGGGGGGGGGGCB@CCCBFGDGGGGGGGGGGGGGEGGGEEEEGGGGGGGGEGGGEGDFGED@FEEFFFGEGGGFFGGGGGGEGGGFGFEGCGGGGGDCGGGFEFGDFC=BFGGGGGGFGFGGGEFEGGDGGEGDDGEGGG:FFFGDGGGC<++<EFGDFECGG8<>EGG5E88:CEGGGGGGGGGGGCCCFGGCCCGG?=9EGD=EGDFGEFGC?EGGGG9CG7C?FGB>FFGFECDD@>DFFF+:6:CBEFADFF:?<C7?FBF<::2?D0
@M02542:52:000000000-J9N43:1:1101:11282:6156 1:N:0:GTGAAA
GTAGTCCACGCCGTAAACGATGTCTACTAGCTGTTCGTGTCCTTGTGATGTGAGTAGCGCAGCTAACGCACTAAGTAGACCGCCTGGGGAGTACGGTCGCAAGATTAAAACTCAAATGAATTGACGGGGGCCCGCACAAGCGGTGGAGCATGTGGTTTAATTCGACGCAACGCGAAGAACCTTACCTACTCTTGACATCTACGGAAGACTGCAGAGATGCGGTTGTGCCTTCGGGAACCGTAAGACAGGTGCTGCATGGCTCTCGTCAGCTCGC
+
GGGGGGGGGGGGGGGFGGGGGGGGGGGGGGGGGGGGGGGGGGGGGGGGGGGGGGGGGGGGGGGGGGGGGGGGGGGGGGGGGGGGGGGGGGGGGGGGFGGGGGGGGGGGGGGGGGGGGGGGGGGGGGGGGGGGGGGGGGGGGGGGGGFGGGGGGGGGGGGGGGGGGGGGGGGGGGGGGGGGGGGGGGGGGGGGGGGGGGGGGFGGGGGGGGFGGGGGGGGGGGGGGGGGGGFFGGGFFGGGFFGFFFGG@CG?FBBFFFFFG*9FC-40:BAFE)
@M02542:52:000000000-J9N43:1:1101:11789:6184 2:N:0:GTGAAA
GTAGTCCACGCCCTAAACGATGTCAACTAGTTGTCGGGTCTTCATTGACTTGGTAACGTAGCTAACGCGTGAAGTTGACCGCCTGGGGAGTACGATCGCAAGATTAAAACTCAAAGGAATTGACGGGGACCCGCACAAGCGGTGGATGATGTGGATTAATTCGATGCAACGCGAAAAACCTTACCTACCCTTGACATGTATGGAACCCTGCTGAGAGGTGGGGGTGCCCGAAAGGGAGCCATAACACAGGTTCTGCATGGCTGTCGTCAGCCCG
+
GGAGGGGGGGGGGGGGGGGGGGGGFGGGGGGGGGGGGDGGGGGGGGGGGGGGGGFGGEGFGGGGGGGGGGGGGGGGGGGGGGGGGGGGEGGGGGGGGGGGGGFGGGGGGGGGGGGGGGGGGGGGGGGGGFGGGGGGGGGGGGC5CFFFF@FGGGG?FGGCFFGGCFGGFA5CEGFFFADFFAACFFA6CFFFFEFFCFFEF4:DFF@E><??GF5*57C?<@BFF>:G?02905?<:293DAFGF2376?=*-3)5)-.22,3.075)))))0)
@M02542:52:000000000-J9N43:1:1101:6612:6206 2:N:0:GTGAAA
GTAGTCCACGCCGTAAACGATGTCTACTAGCTGTTCGTGTCCTTGTGATGTGAGTAGCGCAGCTAACGCACTAAGTAGACCGCCTGGGGAGTACGGTCGCAAGATTAAAACTCAAATGAATTGACGGGGGCCCGCACAAGCGGTGGAGCATGTGGTTTAATTCGACGCAACGCGAAGAACCTTACCTACTCTTGCCATCTAAGGAAGACTGCAGAGATGCGGTTGTTCCTTCGGGAACCGTAAGACAGGTTACTCATGGCTGTTGTCAGCTCGG
+
FGGGGGGACCGCF:@@FC@@FFGGGAFFGGFFFFFCG:DGCDEGGGGFGFFFGGFFFGCGGGGF,AB7FGGGDFGAF@9BE:@FC@EFCD+CE<EBF8CEECEDC3?CFDFGGCG=C,DFG;@FGEGEGDCC81>*=*C=CE*1:9>EDG+<CFC<89C?F7+5:D55BA5))97>)>FFF?FGGGGFG*/=?2*0)6<<*))*1)0C?D0?FCC@10:40)8>;6(0<4<9?E04323DD<**)).0-)**))))-))(,4()**1**007))
@M02542:52:000000000-J9N43:1:1101:10179:6230 2:N:0:GTGAAA
GTAGTCCACGCCCTAAACGATGTCGACTGGTTGTCGGGCCTTCATTGGCTTGGTAACGTAGCTAACGCGTGAAGTTGACCGCCTGGGGAGTACGGTCGCAAGATTAAAACTCAAAGGAATTGACGGGGACCCGCACAAGCGGTGGATGATGTGGATTAATTCGATGCAACGCGAAAAACCTTACCTACCCTTGACATGTACGGAACCCCGCCGAGTGCTGGGGGTGCCCGAAAGGGAGCCGTAAACCAGGTTCTGCCTGGCTGTCGCCAGCCCC
+
@FGFGGDFGGECCGFFGGGEGFGGFFGGEFGFCGFEB:F7@CFFFGFDGF<BE?EFGGGG?FGGFGGCGEGCF9EFEF,BFCFGG+FG7@B,C@FGDGGDEFF<=;FC,>8@>DFFG8BF8>FFGCEDE*@@:*8BECF8>EEGGG9EF@F,9?2?CCG@=C897+**+2:<;GFD3A>>5<@477CFGFFF57??>37<FB>*<:>A))-(*:*),*2)()0<-(2<?:0;07?8(((17:<9(-,)42)*.)-28))((.(,71))).))))
@M02542:52:000000000-J9N43:1:1101:22527:6232 2:N:0:GTGAAA
GTAGTCCACGCCCTAAACGATGTCAACTAGTTGTTGGGGATAGCTATCCTTAGTAACGAAGCTAACGCGTGAAGTTGACCGCCTGGGGAGTACGGTCGCAAGATTAAAACTCAAAGGAATTGACGGGGACCCGCACAAGCGGTGGATGATGTGGATTAATTCGATGCTACGCGAAGAACCTTACCTACACTTGACATGGTTGGAACCTGACTGAGAGGTTGGGGTTCCTGAAAGGGCACCGACGCACAGGTTCTGCATGGCTGTCGTCCGCTCG
+
GGGGFFEGGGGGDCEAEFCEFGG9E9DEFGGGGCFGGGGGGGGGGGGGGFGGEFGGGGGGFGGGCFGDGFFGFFGGEGGCFEGEFFGE?FFCGEGFGEGGGG8FFGG9FFGFFEGFFGGGGGG,0>EGEF>EEC*8*@FEGEGGGFCCD,9<9<FC9E>FFFF9CG5+1=/3)92)2A;AA;+7<FCFFFF?62?4<?F4@02CF?F*0*,)<8+*./971>DD>(,925<828?6(-(999D9((-0.301-54<))6263-,9*)).7:)0)
@M02542:52:000000000-J9N43:1:1101:19965:6249 2:N:0:GTGAAA
GTAGTCCATGCCGTAAACGATGTCAACTAGTTGTTGGGGATTCATTTCCTTAGTCACGTAGCTAACGCGTGAAGTTGACCGCCTGGGGAGTACGGTCGCAAGATTAAAACTCAAAGGAATTGACGGGGACCCGCACAAGCGGTGGATGATGTGGATTAATTCGATGCAACGCGAAAAACCTTACCTACCCTTGACATTGACGGAACCCTGGTGAGAGCTAGGGGTGCTCGAAAGAGAACCGTCCCACAGGTTCTGCATGGCTGTCGTCAGGCCG
+
CE@6E@EEGEFGDB,,:C@@BCCF9EF@FC<CCF6E?G@CGFEE<<FFEGDCEF,CEGEE8=??FF@EGEC:??FCDFGACCECD7D7F7FFFFCBFCEE>EGCDGFDDBDCFEDEF8EDFFDGGGGGC@CCG5CEG@,5@8*>B799::FCFF?,<C7@FFFC1:*886*/8C>AEFDFF3806CF6F;458A44))1:FBFGEBFC5C<:895*2/*-)77>BB60)(-1:<138:)//,*)(..540**.-)-))-411(.2*0)))00))
@M02542:52:000000000-J9N43:1:1101:23282:6265 2:N:0:GTGAAA
GTAGTCCACGCCCTAAACGATGTCAACTGGTTGCCGGCCCTTCATTGGCCTGGTAACGTAGCTAACGCGTGAAGTTGACCGCCTGGGGAGTACGGTCGCAAGATTAAACCTCACAGGAATTGACTGGGACCCGCACCAGTGGTGGGTGAAGTGGATTAATTCGATGCAAAGCGAAAAACCTTACCTACCCTTGACATGTACGGAACCCTCACGAAAGGTGGGGGGTCACGGATGGGATCCCTCACCCAGGGCCCGACCTGCTGGCCTCCGCCCG
+
@EC,6CCFFGG,@FC,,;8+BC,,<6C,CFEG>8,8@++8,6,@,6<EF,E,,:,<CC66E,5,5B,@C+4?FFFF9,E9C=>:=++@+CF,,+84CE7+36<FF,3C,@B@,,@,8@=@3,7=+3,>,@8E@G7**6>,2:5>C*11=,550=9999+,45*,,=/CA+,2.*())5>)=3/**+4;;A/)0))+9=AAF(,/)))*)*.2*2/)(**,-)55(-4*)--3()431(,>*2*9,.(.(4))-(,((((.((.,**/88)).))
@M02542:52:000000000-J9N43:1:1101:19996:6266 2:N:0:GTGAAA
GTAGTCCACGCTGTAAACGATGCTCACTCGTTGTTGGTGATTTATCTTCAGAGACTAAGCGAAAGTGACAAGTTAGCCACCTGGGGAGTACGAACGCAAGTTTGAAACTCATAGGAATTGACGGGGGCGCGCACAAGCGGTGGATTATGTGGTTTAATTCGATGATACGCGAGGAACCTTACCAAGGCTTAAATGGGATTTGATAGGTTGCGAAATAGACCTTCTGTCGGCCAATTTGCAAGGTGCTGCATGGTTGTGGTACGCTCGGCCTG
+
GGDGGGGGGGGDGGDEFGGGGFF<,CFGAG6C,CD8F6D,6CEE@<,@EEE,BA<<@,BEBF+>:?CF,C?=9AEF,9EFF<A=FF?:4EBCEE7+84=7,,C?E,AE9AE,,,,836,,@DE78CEC*3@B>CEC:>C84BC*?82,,=EC8>9C++2=8C+::CFG581)2)-8))00/,/79*17D5<**)/6(()(*).C*9FCF*((:C:@DG*3)906)..:<6(-2).))))00-12.24=?2*/2<>(((-4)),(/1))))))
@M02542:52:000000000-J9N43:1:1101:12120:6280 2:N:0:GTGAAA
GTAGTCCACGCCGTAAACGATGGGTACTAGATGTGGGAGGTGTCGACTCCTTCCGTATCGTAGCTAACGCACTAAGTACCCCGCCTGGGGAGTACGGCCGCAAGGCTAACACTCAAAGGAATTGACGGGGGCCCGCACAAGCGGTGGAGCATGTGGTTTAATTCGACGCAACGCGAAGAACCTTACCTACTCTTGACATCTACGGAAGACTGCAGAGATGCGGTTGTGCCTTCGGGAACCGTAAGACAGGTGCTGCATGGCGTTCGTCAGCTCG
+
GGDGGGGGGGGGGGGGGGGGGGGGGGGGGGDGGFGGGCFGGGGGGGGGGGGGGGGGGGGGGGGGGGGGGGGEGGGGGGGGGGGGGGGGGGD>CFGGGGGGGGGGGGF@F,>DFFGFGGGFFFGDFGGGGGGG7BEEEGGGGGGGGGGGFGGFGGGGGGGGFGGFGGCC>>EDFG9DDDDFF<>>>C?FC:FFFBF=:AFBFFAGEF55<FB?6+0*-2*-6>@:616C9<AA2)3134?FD:>D:93F2(963<<2(-4:1(((1*.).5?46)
@M02542:52:000000000-J9N43:1:1101:11155:6286 2:N:0:GTGAAA
GTAGTCCACGCCGTAAACGGTGGGAACTAGGTGTTGGCGACATTCCACGTCGTCGGTGCCGCAGCTAACGCATTAAGTTCCCCGCCTGGGGAGTACGGCCGCAAGGCTAAAACTCAAAGGAATTGACGGGGGCCCGCACAAGCAGCGGAGCATGTGGCTTAATTCGACGCAACGCGAAGAACCTTACCAAGGCTTGACATCCCCCGGAAAGCATTAGAGATAGTGCCCCCCTTGTGGTCGGTGTACGGGGGGTGCATGGCTGTCGTCAGGTGGG
+
GGGGGGGGGDGGGFFDGGGGGGGD@FEFGGFFFFGGGGGGGGGGCEGGFFGGGGGCF7FEFGGGFGGGGGGGDFGGGDFFDGGGDGGG@DG>EGFGGGGGGGGGGGGFGFGGGG?FGGGFCCFDCG@EC7:CGGG5=*=EFCGEGG>CEGCF6F9FFFGGFGGGGGGGEEGDEG95>5>D?<FGG7C?7<@55:@E?F?2*(.*8@BGD)(2+++/)**.)*0*)))9:17035:3:7<DG;GGAF0@0()5(,4)6:1243.,*17.0)*).)
@M02542:52:000000000-J9N43:1:1101:15296:6287 1:N:0:GTGAAA
GTAGTCCACGCTGTAAACGTTGGGCGCTAGGTGTGGGGGGCCTCTCCGGTTCTCTGTGCCGCAGCTAACGCATTAAGCGCCCCGCCTGGGGAGTACGGCCGCAAGGCTAAAACTCAAAGGAATTGACGGGGGCCCGCACAAGCGGCGGAGCATGCGGATTAATTCGATGCAACGCGAAGAACCTTACCTGGGTTTGACATCACTCGAAAACTCGCAGAGATGCGGGGTCCTTCGGGGCGGGTGACAGGTGGTGCATGGCTGTCGTCAGCTCGTG
+
FFFEGGGGGGGGGGEGGFGGGFFGGGGGGGGFEFGGGGGGGGGGGFGGGFGGGGGGGGGGGGGGGGGGGGGGGGGGGGGGGGGGGGGGGGGGFGGGGGGGECGGGFGGGFFFGGGGGGGGGGGGGGGEGGEDGGGGGGGGGGGGGGGGGGGGCF8CEDGEGFGGGGCEGGCG:EEEDCGDGGGGGCGE@CCFFGDGGGCEGFFCFGGGGGFGGC=8EGF6FFCEGDGGDGAFGGGDFGGGEBC:<4F:*9F?F<:FF?F:DDC@F:?BF:75)0
@M02542:52:000000000-J9N43:1:1101:3918:6290 2:N:0:GTGAAA
GTAGTCCACGCTGTAAACGATGAGTGCTAGTTGTCGGCAGGCATGCCTGTCGGTGACGCAGCTAACGCATTAAGCACTCCGCCTGGGGAGTACGGTCGCAAGATTAAAACTCAAAGGAATTGACTGGGGCCCGCCCAAGCGGTGGAGCATGTGGTTTAATTCGAAGCAACGCGCAGAACCTTACCACCTTTTGACATGCCCGGACCGCCGACGAGATGCGGCTTTCCCTTCGGGGACCGGGACACAGGTGCCGCCGGGGTGGCGTCCGCGCGTG
+
F@@@EEFGGGGCFGDFFFEGGCGGGGG9CAFGCCEFEC7@FEFDFGGGGFFGEG>FFGD7FEFGGGGGEDEFG9,AFFGGGGGEFGGG@FFF;7@BFGFGDEGGFABFGGF9CED;+:,@D9EG+>CFG7?*5>*3=*>>85>C82:,:A9=BC,;8:898,A+*9*;;;EDBC@E:;4<@7*7C*0><@B79?F*<<F,5011.))287((*2:>(**,,7)7())*).((,.3((-(9)7/*((()).0)4(1(-(,-((,-1>).))))))
@M02542:52:000000000-J9N43:1:1101:24190:6291 2:N:0:GTGAAA
GTAGTCCACGCCGTAAACGATGTCTACTAGCTGTTCGTGTCCTTGTGATGTGAGTAGCGCAGCTAACGCACTAAGTAGACCGCCTGGGGAGTACGGTCGCAAGATTAAAACTCAAATGAATTGACGGGGGCCCGCACAAGCGGTGGAGCATGTGGTTTAATTCGACGCAACGCGAAGAACCTTACCTACTCTTGACATCTACGGAAGACTGCGGAGATGCGGTTGTGCCTTCGGGAACCGTAAGGCAGGTGCTGCCTGGCTGTCGTCAGCTCGG
+
GGGGGGGGGGGGGGGGGGGGGGGGGGGGGGGGGGGGGGGGGGGGGGGGGGGGGGGGGGGGDEGGGEGGGEGGGGGGGGGGGGGGGGGGGGGGGGGGGGGGGGGGGFGGGGGGGGGEGFFGGGGGGGGGGDGGGGGGGGGGGGGGGGFFGGGGGGGGGGGFFG>=FGGGFFGGFGFFFEFFFFFFGGGFGFF8B<F?A<?<FA<D:EEGFGF??EEF;FF>B@EE>66C>F>>(<69>349DBDF?B8D9?644)2(,)-((4821/.)))*/))
@M02542:52:000000000-J9N43:1:1101:7397:6309 2:N:0:GTGAAA
GTAGTCCACGCCGTAAACGGTGGGAACTAGGTGTTGGCGACATTCCACGTCGTCGGTGCCGCAGCTAACGCATTAAGTTCCCCGCCTGGGGAGTACGGCCGCAAGGCTAAAACTCAAAGGAATTGACGGGGGCCCGCACAAGCAGCGGAGCATGTGGCTTAATTCGACGCAACGCGAAGAACCTTACCAATGCTTGACATACACCGGAAAGCAATAGAGATAGGACCCCCCGTGTGGGTGGTGTACAGGTGGTTCATGGCTGTCGTACGCCCGG
+
DFFEFGCFGEEDFBEFDFGEFDCDFGGG99,CFEF@FCCCG:CGFCFCE7B:CD:EFGGGGGGG@CEGCFG:4BFFCFGGGG8+4FFFGGG@7CDFG6E7+@:FC7@F<FGGG7EFF9EC,>8DGGFGGDCCGGGC5<CGF>CFC4:*?=EGCG@79**A79C99C+C3>ED@D9;BB7)08)2*:?9C)0679**(5*-733*7>DCE384<+96)*2-6**0),2*119(40,(,((*)-**..)*(.9)-(.-6.)(.48)*1))03).5)
@M02542:52:000000000-J9N43:1:1101:10238:6309 2:N:0:GTGAAA
GTAGTCCACGCTGTAAACGATGAGTGCTAGTTGTCGGCAGGCATGCCTGTCGGTGACGCAGCTAACGCATTAAGCACTCCGCCTGGGGAGTACGGTCGCAAGATTAAAACTCAAAGGAATTGACGGGGGCCCGCACAAGCGGTGGAGCATGTGGTTTAATTCGAAGCAACGCCCAGAATCTTACCACCTTTTGACATGCCCGGACCGCCGCAGAGATGCGGTTTTCCCTTCGGGGACGGGGACCAAGGTGCTGACGGGCTGTCCGCCGCCTGCG
+
GGGGGGGGGGGGGGEFGGGGGG9FFGFGGFGGGGCFFGGGGGGGGGGGGGGGCGGGGGGGGGGGGGGGGGGGGGGGGFDFGGGEGGGGGCFFGGGGGGGGGGGGFGGGGGGGFGGAFGDD8FGGD6>C@@>C7*>C?:,,=E>EEDGFGC?9::=EF8+<:<@C67=G4.28)985AF**0-=DF7C@C:B/*4=6))0))4(185):>/16**/0)*241))0(<<=4.0-3>119(9DG()1((.8<()*)-.((((-,())*)075))0))
@M02542:52:000000000-J9N43:1:1101:25671:6314 2:N:0:GTGAAA
GTAGTCCACGCTGTAAACGTTGGGCGCTAGGTGTGGGGGGCCTCTCCGGTTCTCTGTGCCGCAGCTAACGCATTAAGCGCCCCGCCTGGGGAGTACGGCCGCAAGGCTAAAACTCAAAGGAATTGACGGGGGCCCGCACAAGCGGCGGAGCATGCGGATTAATTCGATGCAACGCGAAGAACCTTACCTGGGTTTGACATCACTCGAAAACTCGCAGAGATGCGGTGTCCTTCGGGGCGGGTGACAGGTGGTGCATGGCTGTCGTCAGCCCGGG
+
GGGGGGGGGGGGGGGGGGGGGGGGGGGGGGGFGGGGGGGGGGGGGGGGDFEGGGGGGGGGGGDGGFGGGGGGGGGGGGDGEGGGGG<FFGGGEGGGGGGEGGGGGFGGFGG7FGGGGGFFGGFCCFFDECEGGGEGEGGGGGGCEDEGEEGGGGGGGGGGFGFGD<FGFEGGFGFFEF@BFB57CF6@*7;>@B5;AB99?92>@;5FDC:BEEGD6CDB)96>;(49:A2<AFBF091CGF3/2)53-,5)3<:>A1((4<2(9/.<)))0).
@M02542:52:000000000-J9N43:1:1101:18166:6317 2:N:0:GTGAAA
GTAGTCCACGCCCTCAACGATGTCAACTAGTTGTCGGGTCTTCATTGACTTGGTAACGTAGCTAACGCGTGAAGTTGACCGCCTGGGGAGTACGGTCGCAAGATTAAAACTCAAAGGAATTGACGGGGACCCGCACAAGCGGTGGATGATGTGGATTAATTCGATGCAACGCGAAAAACCTTACCTACCCTTGACATGTATGGAACCCTGCTGAGAGGTGGGGGTGCCCGAAAGGGAGCCATAACACAGGTGCTGCAGGGCGGTCGTCCGCTCG
+
GGGFGGGGGGGGGG,FGGGGGGGG9FGGGGGGGGGGGGGGGGGGGGGGGGGGGGGGGGGGGGGGGGGGGGGGGGFGGGGGGGGGGGGGGDGGGGGGGGGGGGGGGGGGGGGGGFGGGGGGGFGGGGGGGCGGGGEGGGGGGGGGGGGGFGGGGGGGGGGFFFGGGGGGFFGGFGFFFFFFFFFGGGGFGFFFA<FFA<FBF22CFFFCFFBFGFF*4DDB?FFFB6?G<B679B?B0:BGG4CGF7:4239)524<:((--(((//8>)8>)).
@M02542:52:000000000-J9N43:1:1101:26898:6323 2:N:0:GTGAAA
GTAGTCCATGCCGTAAACGATGTTTACTAGCTGTTCGTGTCCTTGTGATGTGAGTAGCGCAGCTAACGCACTAAGTAGACCGCCTGGGGAGTACGGTCGCAAGATTAAAACTCAAATGAATTGACGGGGGCCCGCACAAGCGGTGGAGCATGTGGTTTAATTCGACGCAACGCGAAGAACCTTACCTACTCTTGACATCTACTGAAGACTGCAGAGATGCGGTTGTGCCTTCGGGACCCGTAAGGCAGGTGCTGCATGGCTGTCGTCCGCCACG
+
FGAFGGGEGGAGGG,@CFFGFEE@EFGGGECEFCEGGGFEFFFCFE,6F<FGDGGFFG@F:BC89,BF7EEFFG8FFAFGFFGEEFG<FCFF=EGGGCGGGFGF9?FGFF@@DGFG?FCFCA3CF8CEGDG57488:F8DGDDE>G*/:CE7=CF8:BFGFG,:+CC5A>EC>517BB:5:77CGGFF*/6*93?)6AFB?>)00*9C:74?FFFF0>F49)7:>?F=245)-04>((,)/-9*),4024@6)).,6A0:(22</*).)))))0
@M02542:52:000000000-J9N43:1:1101:24722:6343 2:N:0:GTGAAA
GTAGTCCACGCCGTAAACGATGTCTACTAGCTGTTCGTGTCCTTGTGATGTGAGTAGCGCAGCTAACGCACTAAGTAGACCGCCTGGGGAGTACGGTCGCAAGATTAAAACTCAAATGAATTGACGGGGGCCCGCACAAGCGGTGGAGCATGTGGTTTAATTCGACGCAACGCGAAGAACCTTACCTACTCTTGACATCTACGGAAGACTGCAGAGATGCGGTTGTGCCTTCGGGAACCGTAAGACCGGTTCTGCATGGCTGTCGTCAGCTCGG
+
GGFGGGGGGGGGGGGGGGGGGGGGGGGGGGGGGGGGGGGGGGGGGGGGGGGGGGGGGGGGGGEGGGGGGFGEGGGGGFGGGGGGGGGGGGGGGGGGGGGGGGGFGGGGFGCEFGGFGG9FDGCGGGDGGGGCEGGGGGGGGGGE5DBCFGFGFFGGFDCGFGGGFDGD5AGC>C0<>34@FBFGGFGFG?F*=7FFFFFFFA(10>:FFFD?F++)(0>A>B>:28<F96942>9(43-19?G*).,5710.<>>))),.4424*15054*6))
@M02542:52:000000000-J9N43:1:1101:8798:6355 1:N:0:GTGAAA
GTAGTCCACGCCGTAAACTATGAGAGCTAGCCGTTGGAGAGTTTACTCTTCAGTGGCGCAGCTAACGCATTAAGCTCTCCGCCTGGGGAGTACGGTCGCAAGATTAAAACTCAAAGGAATTGACGGGGGCCCGCACAAGCGGTGGAGCATGTGGTTTAATTCGAAGCAACGCGAAGAACCTTACCAGCCCTTGACATGGCAGGACGGTTTCCAGAGATGGATTCCTTCACTTCGGTGACTTGCACACAGGTTCTGCATGGCTGTCGTCAGCTCG
+
EGGEGGGGGDGGGGFFGGGGGGGGFGGGGGGGGGGGGDGGGGGGGGGGGGGGGGFGGGGGGGG9FGGGGGGGFGG9FFGGGGGGGEFGEGGGGGGGGGGGGGGGGGFGGGGGGGGGFGGGGGGGGGGGGGGGGGDGGGGGGGGGGGGGGGGGGGGGGGGGGGGGGGGGGGGGGGGGGGFGGGGGGGGGGGGFGGGGGGGGD>CECCEEGGGCGG7FFGGGGGGGGGGG47AFGEDFEGGGFFGFFFG35C7)9<<FFFFBCD35C??B<:B?F)
@M02542:52:000000000-J9N43:1:1101:19078:6366 2:N:0:GTGAAA
GTAGTCCACGCCCTAAACGATGTCAACTAGTTGTTGGGGATTCATTTCCTTAGTAACGTAGCTAACGCGTGAAGTTGACCGCCTGGGGAGTACGGCCGCAAGGTTGAAACTCAAAGGAATTGACGGGGACCCGCACAAGCGGTGGATGATGTGGTTTAATTCGATGCAACGCGAAAAACCTTACCCACCTTTGACATGTACGGAAGTTGCCAGAGATGGCTTCGTGCCCGAAAGAGAGCCGTAACACAGGTGCTGCATGGCTGTCGTCAGCCCG
+
GGFGGGFGGGGGGG<FGGEGGGGGDFGGCFGGGGGGGGEGGGGGGGGFGGGGGGDGGDGGGGGGGGGGGGGGGGGGGGGFGGGGGGGGDGGGGGGGGGEGGGGFDGGGGGGGGGGFGGGGGGGGGGGGGGGGDGGGGGGGG>>:CGCEEFFFGGEFEGGGFGGGGGGFFF?DED>DFA>EFEFG4CFFG5@FF<@F<<FFFFF57@FGFGAA?A*067C<7FFE???*4<9B0B:<?FB7<:<C?>75(31),.-50-6:?((,**..))))0)
@M02542:52:000000000-J9N43:1:1101:12919:6401 2:N:0:GTGAAA
GTAGTCCACGCCCTAAACGATGTCAACTGGTTGTTGGGAGGGTTTCTTCTCAGTAACGTAGCTAACGCGTGAAGTTGACCGCCTGGGGAGTACGGCCGCAAGGTTGAAACTCAAAGGAATTGACGGGGACCCGCACAAGCGGTGGATGATGTGGTTTAATTCGATGCAACGCGAAAAACCTTACCTACCCTTGACATGCCAGGAATCCTGCAGAGATATGGGAGTGCTCGAAAGAGAACCTGGACACAGGTGCTGCATGGCCGTCGTCAGCTCG
+
GG9FGGGGGGGGGGGGGGGGGGGGFFGGGGGGGFGGGGGGGGGGGGGGGGGGGGFGGGGGGGGGGGGGGGGEGGGGGGGGGGGGGGGGGGGGGGGGGGGGGGGDGDCCGGGF9FGFGGGGGGGCCEGGGDEGGGGGGFFGEG>CE49CFEFGGGFGGGGGFGGEFFDFFFGGDGFDFF>>FFFGGGFFFFFF?<@=<<FFF??GFFFG4FBFGGF><>F9258BF:<*6:1:?::1:>>DC1C*,46).29),)5)244:<FF0/)<5)740?)
@M02542:52:000000000-J9N43:1:1101:18436:6409 2:N:0:GTGAAA
GTAGTCCACGCCGTCAACGATGTCTACTAGCTGTTCGTGTCCTTGTGATGTGAGTAGCGCAGCTAACGCACTAAGTAGACCGCCTGGGGAGTACGGTCGCAAGATTAAAACTCAAATGAATTGACGGGGGCCCGCACAAGCGGTGGAGCATGTGGTTTAATTCGACGCAACGCGAAGAACCTTACCTACTCTTGACATCTACGGAAGACTGCAGAGATGCGGTTGTGCCTTCGGGAACCGTAAGACAGGTGCTGCATGGCTGTCGTCAGCTCGG
+
GGGGGGGGGGGGGG+FFGEGGFGGGGGGGGGGGGGGGGGGGGGGGGGGGGGGGGGGGGGGGEFGGDGDGFGGGGGGGGGGGGGGGGGGGGGGGGGGGGGGGGGGFFGGFGGGGGGGGGGGGGGGGGGGGGGDDGGGGEGGGCEGGGFGGGCGGFGGFGGGF9FGFGGGA>CDFG>@@FFFFFFGCFGFGFFFFFFFFFF2@>?DB@>GFFBF?++732*69E5@>B(:><)51B((38?GGFG<2<:56))05A>?<<0:01(.5>>3))*)0)
@M02542:52:000000000-J9N43:1:1101:19796:6410 2:N:0:GTGAAA
GTAGTCCACGCCGTAAACGATGTCTACTAGCTGTTCGTGTCCTTGTGATGTGAGTAGCGCAGCTAACGCACTAAGTAGACCGCCTGGGGAGTACGGTCGCAAGATTAGAACTCAAATGAATTGACGGGGGCCCGCACAAGCGGTGGAGCATGTGGTTTAATTCGACGCAACGCGAAGAACCTTACCTACTCTTGACATCTACGGAAGACTGCAGAGATGCGGTTGTGCCTTCGGGAACCGTAAGACAGGTGCTGCATGGCTGTCGTCAGCTCGG
+
GGGGGGGGGGGGGG7FGGGGGGGGGGGGGGGGGGGFGGFGGGGGGGGGGGGFGGGGGGGGGGGGGFGGG7FGGGFFGGGGGGGGGGGGGGGGGGGGGGGGGDGGGGGGGGGGGGGGGGGGGGGGGGGCGGGGGDEGGG>EGEGGGGGGDFGGGGGGGGGGFGFGFGGGBBGGFGFFE>@@FFFGGGGFGFFFF<*)-6FAFBBDDB>FFF??CCC51*7<05<5(-(25AABBBBBFFBDDFD*)2:F?A/0)-)(-.4<8:22*9.)0)*/8)
@M02542:52:000000000-J9N43:1:1101:11873:6434 2:N:0:GTGAAA
GTAGTCCACGCCCTAAACGATGTCAACTGGTTGTTGGGAGGGTTTCTTCTCAGTAACGTAGCTAACGCGTGAAGTTGACCGCCTGGGGAGTACGGCCGCAAGGTTGAAACTCAAAGGAATTGACGGGGACCCGCACAAGCGGTGGATGATGTGGTTTAATTCGATGCAACGCGAAAAACCTTACCTACCCTTGACATGCCAGGAATCCTGCAGAGATGTGGGAGTGCTCGAAAGAGAACCTGGACACAGGTTCTGCATGGCCGTCGTCAGCCCG
+
GGCGGGGGGGGGGGGGGGGGGGGG9FGGGGFGGGGFGGFGGGGGGGGGGEGGGGEGGGGFGGGGGGGGDFFGGGGGEFGGGGGGGGGGGGGGGGGGGGED@GFGGGGGGGGGGGGFFFGGGGGGDG6FCFEGGGDGEGGGCCCEDF<A6CGGGF6CFGFFAFGGGGE7B;:CEG9EDFE34>?6CDEFG5=F5A6*))9:?::5@FFG4*5183;))*0).5)8?0)*.3;215((.27CC14*.)(0.8**-).5)6<?<3(())0.)79)00
@M02542:52:000000000-J9N43:1:1101:12333:6449 2:N:0:GTGAAA
GTAGTCCACGCCCTAAACGATGTCAACTAGTTGTTGGGGATTCATTTCCTTAGTAACGTAGCTAACGCGTGAAGTTGACCGCCTGGGGAGTACGGTCGCAAGATTAAAACTCAAAGGAATTGACGGGGACCCGCACAAGCGGTGGATGATGTTGATTAATTCGATGCAACGCGAAAAACCTTACCTACCCTTGACATGGACTGAAGGCCGCTGAGAGGTGGTCGTGGTCGAAAGAGAACCGTCGCACCGGTGCTGCCTGGACTTCGGCAGCTCG
+
GCC9CFFGGGGGGGFDFGGGGCFA@FFGGGGFFFCFG>FGCGGGGGGGGGGGGF9FFGFFGFAFGF7FGGGGGDEGDFGGEGGGGGGGFGGGGDDFE8FECGGGGECGGFEGFFFF+=8DB=9FCEEEE+3:CGEECEFG:86:8C9?CE:5,2,6,?DF6;*C,B5DBF*?DDBFEFE>A<FFF>EF457).3?*6)../).2//7;55((2858:*0(459:,((1),(((.(.,.)9/3<736,.(-)09A<)())-(())0*)))0.)/)
@M02542:52:000000000-J9N43:1:1101:24577:6451 2:N:0:GTGAAA
GTAGTCCACGCCGTAAACGGTGGGAACTAGGTGTTGGCGACATTCCACGTCGTCGGTGCCGCAGCTAACGCATTAAGTTCGCCGCCTGGGGAGTCAGGCCGCAAGGCTAAAACTCAAAGGAATTGCCGGGGGCCCGCACAAGCAGCGGAGCATGTGGCTTAATTCGACCCAACGCGAAGAACCTTACCAAGGCTTGACATACACCGGAAAGCAATAAAGATAGGCCACCCCTTGGGGTCGGCGTACTGGTGGGGCCTAGCTGCCGTCACCCCCG
+
GGFFDGGGGGGF@F,,CFB:C,+CFGEEFFGGGGE,<F:CFEFFFGGGEGGC@DC=F7FGEGD>F<FGG+6@FFFE9F<F+@FFEC>73=33@C,,,,,8::E:FEFF779EF7@C*3,58:CF7>,>E*;**1=88*B/82*93**2**:*++230/*A<990A/<9)0*/.*-.)>>>?17>**00:F@FF:)03:9:=>27555?>),:8+2*.C7484*/(,(/(,42,),.3(-))()1(((/,-).((-(4(,())(.)1)))/0)))
@M02542:52:000000000-J9N43:1:1101:6147:6472 2:N:0:GTGAAA
GTAGTCCACGCTGTAAACGATGCTAACTCGTTTTTGGGGATTTATCTTCAGAGACTAAGCGAAAGTGATAAGTTAGCCACCTGGGGAGTACGAACGCAAGTTTGAAACTCAAAGGAATTGACGGGGGCCCGCACAAGCGGTGGGTTATGTGGTTTAATTCGATGATACGCGAGGAACCTTACCAAGGCTTAAATGGGAATTGAACGGTTTAGAAATGGACCTTCCTTCGGTCAATTTTCAAGGTTCTGCATGGTTGTCGTCAGCACGTTCCGGG
+
GGGGGGGGGGGGGGFFGGGGGFGGGGGGGGFGG7CCGDEG7<FGGGGGFEGGGFDGGGF8FEGFGEF9F,AEFGGGC8FGFDFG?F+@=EEGG8>:@8=@AFFGCGGEFFFGFFGGF,DFGDEGDEDGGEEE@ECFFCCC**1*=C;CFCCCFGG?FCGF>FDC+@FCFE5CBD0AFA47=?FGGGGF*56@=AF??:FB:)4*)8>A:C0:6C+0)*0,4FF:7<6:41,((16).46>:9C92<A6<AFF(--28A1(,(32**8>)7@)))
@M02542:52:000000000-J9N43:1:1101:15994:6481 2:N:0:GTGAAA
GTAGTCCACGCCGTAAACGATGTCTACTAGCTGTTCGTGTCCTTGTGATGTGAGTAGCGCAGCTAACGCACTAAGTAGACCGCCTGGGGAGTACGGTCGCAAGATTAAAACTCAAATGAATTGACGGGGGCCCGCACAAGCGGTGGAGCATGTGGTTTAATTCGACGCAACGCGAAGAACCTTACCTACGCTTGACATCTACGGAAGACTGCAGAGATGCGGTTGTGCCTTGGGGAACCGTAAGACAGGTGCTGCATGGCTGGCGTCAGCTCGG
+
GGDGGGGGGGGGGCEGGGGGGGGGGGGGGGGGGGGGGGGGGCCGFGGGGGGGFGGGGGGGGGGGGGGGGGGGGFFFFGEEFGGGGGGGGGGGGGGGGGGGEEGDFGG9CFFGGGGGFGGFFDGGFDCCCGG>7CEEGGGGGGGEGGDFGGGGGGGGFFDGFFGGGGGGBFCDEGB>>BFFFFFGFFGFG575:?F?4>FFFF?GFFF*)281+0378:7>>)0>9?<CBFF2,76?0(-7C?:9A?7F:<)/-62:<40:?1((9737.66)))
@M02542:52:000000000-J9N43:1:1101:11908:6484 2:N:0:GTGAAA
GTAGTCCACGCCGTAAACGGTGGGAACTAGGTGTTGGCGACATTCCACGTCGTCGGTGCCGCAGCTAACGCATTAAGTTCCCCGCCTGGGGAGTACGGCCGCAAGGCTAAAACTCAAAGGAATTGCCGGGGGCCCGCACAAGCAGCGGAGCATGTGGCTTAATTCGACGCAACGCGAAGAACCTTACCAAGGCTTGACATCCACCGGAAAGCCTTAGGGATCGTGCCCCCCTTGTGGTCGGTGTACAGGTGGTGCATGTCTGGCGTCCGCTCCG
+
GGCGFGGGGGGGGGGGDFEEFFGG,FGFGGGEFGGGGGD:FGGGFGAFEGFECFGGGFGEGGFEGGG9FCFG7FFGGGGGAFDGGGEFBDF7EFGGECGEDGCGGGGFGFC9AFGF5==,D@F@C,@FGGC>GDCE*:CE6CCFF<BE=ED59F@FA8CG:G7CEF+*.):D>D;>@))76<>FGFCF7)057:451:B)*.3C5)7:3/22*+2*)*1(()076((2(4962)..81<3C><9)).7:7@)462).5).)).))*7))).)))
@M02542:52:000000000-J9N43:1:1101:24901:6485 2:N:0:GTGAAA
GTAGTCCACGCCGTAAACGATGTCTACTAGCTGTTCGTGTCCTTGCGATGTGAGTAGCGCAGCTAACGCACTAAGTAGGCCGCCTGGGGAGTACGGTCGCAAGATTAAAACTCAAATGAATTGACGGGGGCCCGCACAAGCGGTGGAGCATGTGGTTTAATTCGACGCAACGCGAAGAACCTTACCTACTCTTGACATCTACGGAAGACTGCAGAGATGCGGTTGTGCCTTCGGGAACCGTAAGACAGGTGCTGCATGGGTGTCGTTCGGTCGG
+
GFFGGGGGGGGGGGGGGGGFGFGGGGGGGGGFGG?ECFGGGGGGGGGGGGGGCFGGGGGGGGGGGCFGGGGDGGGGFGGGGGGGGGGGGGGGGGGFGGGGGGGGCFFGGFGGGGGFGFGGCD?FGGGGGGGGGGEDCFGGFGGGGGGGGGGEFGGGFGFGFGEGGGGD3>E<3<9BBD4>::BGCC7@F=)@?2*)-6=AB2(7>EEGFF:?GFFF77*)-8>D>?:C)-:3(76>;(2>/8CC<?(7,5)0))).6::(.,4)97))0)).))
@M02542:52:000000000-J9N43:1:1101:12468:6503 2:N:0:GTGAAA
GTAGTCTACGCCGTAAACGGTGGGAACTAGGTGTTGGCGACATTCCACGTCGTCGGTGCCGCAGCTAACGCATTAAGTTCCCCGCCTGGGGGGTACGGCCGCAAGGCTAAAACTCAAAGGAATTGACGGGGGCCCGCACAAGCAGCGGAGCATGTGGCTTAATTCGACGCAACGCGAAGAACCTTACCAAGGCTTGACATACACCGGAAAGCATTAGAGATAGTTCCCCCCTTGTGGTCGGTGTACAGGTGGTGCATGGCTTTCGTTGGCTCGG
+
GGDGGGGGGGGGGCCFGGGFGGGD@FFFGGGGGGGGGGGEGCFGGGGFGGGGCGGGGGGGGG@GDFCCGEEGGDGGGFGGGGFEGGEFEGGCCCFEEGGGGGG7FFGGGDGGGGGGGGG6@F?EFGGGGGDGG5CGE8CGGG8CFFEGDEDGCFGGGGGGFCFFG3+5>@G<@GFFE).<?05*0*+)0955725>009<F??78:D=3C?(AE99)**)-1*0.4)0.(,30?<)2(4D)(/9<B2B78F5:8>><AF(8((-//))))//))
@M02542:52:000000000-J9N43:1:1101:5087:6507 2:N:0:GTGAAA
GTAGTCCACGCCGTAAACGATGTCTACTAGCTGTTCGTGTCCTTGTGATGTGAGTAGCGCAGCTAACGCACTAAGTAGACCGCCTGGGGAGTACGGTCGCAAGATTAAAACTCAAATGAATTGACGGGGGCCCGCACAAGCGGTGGAGCAAGTGGTTTAATTCGACGCAACGCGAAGAACCTTACCTACTTTTGACATCTACGGAAGACTGAAGAGATGCGGTTGTGCCTTCGGGAACCGTAAGACAGGTGCTGCATGGCAGTCGTCAGCCTGG
+
EECCF@C<@BFCFBEEDE:FG7FFGGGFFGGACFDFEG,C@EFGGGFFF@@@FGGGGA+FFGG?GFFG+=FGGGG<F9?FGCCEGCF+@FGGFC:>FEGGFECFC>DFFFFFDEG9?FGFGGF9D>6CECG>:**:;CFGFEGCED5CF7*0+=E;@<CEFE97CCEDEE5D3D9>;EF@FFFGGGFFF***94:?AFF<44(7>7);477)A607.0:993).281:9A<2<39;BF()9<D522(8(4<:<9),6>(,((((**575?))))
@M02542:52:000000000-J9N43:1:1101:12777:6516 1:N:0:GTGAAA
GTAGTCCACGCCGTAAACGGTGGGAACTAGGTGTTGGCGACATTCCACGTCGTCGGTGCCGCAGCTAACGCATTAAGTTCCCCGCCTGGGGAGTACGGCCGCAAGGCTAAAACTCAAAGGAATTGACGGGGGCCCGCACAAGCAGCGGAGCATGTGGCTTAATTCGACGCAACGCGAAGAACCTTACCAAGGCTTGACATACACCGGAAAGCATTAGAGATAGTGCCCCCCTTGTGGTCGGTGTACAGGTGGTGCATGGCTGTCGTCAGCTCGT
+
FGCFFGAFFF>DGFBBFGGEGFGGDGFGEFF<FGGFGGGGGGGGGEEGGGGGFFGGGGGGGGGGGFGDCG>FGGGFGFFGEFGE7EEGGGGGGGGGGGGGGF+CFGGGGFGFFFGGGGGGGGGGGGGGGGG@FFGGGDCEGFGGGGEGEEGGCFFCFC;CFFGGGFF5CCECCEGGCGGGDGCCGCGFGGGGFFF8;ECGFFF8FGGDGGGDGEFFFGGGFG7FGFGGGGFFFGGF>CDDFDC?FFFGFGG(0(6:B>(8D7F?53:(3)))<)
@M02542:52:000000000-J9N43:1:1101:19581:6541 1:N:0:GTGAAA
GTAGTCCATGCCGTAAACGATGAGGGTTCGCCCTTGGTCTACGCGGATCAGGGGCCCAGCTAACGCGTGAAACACTCCGCCTGGGGAGTACGGTCGCAAGACCGAAACTCAAAGGAATTGACGGGGGCCTGCACAAGCGGTGGAGCATGTGGTTTAATTCGAAGCAACGCGAAGAACCTTACCAGGTCTTGACATCCTCTGAAAACCCTAGAGATAGGGCTTCTCCTTCGGGAGCAGAGTGACAGGTGGTGCATGGTTGTCGTCAGCTCGTGTC
+
GG<FGGGGGGGGGGGGGGGGGGGGGGGGGGGGGGGGGGGGGGGGGGGGGGGGGGGGG?CFFFGGGGGGGGGGGGGGGGGGGGGGGGGGGGGGGGGGGGGGGGGGGGGGGGGGGGGGGGGGGGGGGGGGGGGGGGGGGGGGGGGGGGGGGGGGGGGGGGGGGFGGGGGGGGGGGGGGGGGGGGGGGGGGGGGGGGGGGGGGGFFGGGGGGGGGGGGGGGGGGGGGGGGGGGFFGGGFFFGGFFGFFFCGFDGFFBBFFFFFGG5>C?>FFF95>)
@M02542:52:000000000-J9N43:1:1101:23124:6550 2:N:0:GTGAAA
GTAGTCCATGCCGTAAACGATGAGTGTTCGCCCTTGGTCTACGCGGATCAGGGGCCCAGCTAACGCGTGAAACACTCCGCCTGGGGAGTACGGTCGCAAGACCGAAACTCAAAGGAATTGACGGGGGCCTGCACACGCGGTGGAGCATTTGGTTTAATTCGAAGCAACGCGAAGAACCTTACCAACCCTTGACATGGGACGTAAGGGCTCGAGAGATCGGGTCCTTCAGTTCGGCTGGGGTCCCCACAGGTTCTGCATGGCTGTCGTCAGGCTC
+
GGGGGGGGGGGGGGEBDEFGFGDFGGEGGFFGGGGDDGGGGGGGGGEEDGGGGEDEGGGGDGGGGGGGGGGGGGGGGFGGGGFGGGGGGFGGGGDGDEGEGGGG7FFFEFGCFGFGGGGGGGGGGGGGEFGG@6B*/=8:?CE5CFGF++1A7ACCFG>CFFGCEF?535:CBC<?>>:B?:?FGDGFGFF=FF?=?B?7)(2*)/7C>39(*21).0*,4:3)6-4*).6)4<9:B(())-**(,4)4:**)).)-661(46?*97)))))))
@M02542:52:000000000-J9N43:1:1101:24955:6551 2:N:0:GTGAAA
GTAGTCCACGCCGTAAACGATGTCTACTAGCTGTTCGTGTCCTTGTGATGTGAGTAGCGCAGCTAACGCACTAAGTAGACCGCCTGGGGAGTACGGTCGCAAGATTAAAACTCAAATGAATTGACGGGGGCCCGCACAAGCGGTGGAGCATGTGGTTTAATTCGACGCAACGCGAAGAACCTTACCTACTCTTGACATCTACGGAAGACTGCAGAGATGCGGTTGTGCCTTCGGGAACCGTAAGACGGGTGCTGCATGGCTGTCGTCCGCTCGG
+
GGFFGGGGGGGGGGGGGGGGGGGGGGGGGGGGGGFGGGGGGGGGGGGGGGGGGGGGGFEGGGGGGGGGGGGGGGGGGGGGGGGGGGGGGGGGGGGGGGGGCFGGGGGGGGFGGGCFGGGGGGDFFGGGGGEGGGDCGGGGGGGEGGCFGGGGFFGFGGGFFGGGGGGG>BGDFGFFFF)7F:FGGGGFG?FFF<F@467)9<BGFFEGFGB??FGF?GGFFFDFFF?FAA<?BFB09B4CD0DDA?(592)54<?0AA21.,4)*9).5))7))
@M02542:52:000000000-J9N43:1:1101:24605:6551 1:N:0:GTGAAA
GTAGTCCACGCCCTAAACGATGTCAACTAGTTGTTGGGGATTCATTTCCTTAGTAACGTAGCTAACGCGTGAAGTTGACCGCCTGGGGAGTACGGTCGCAAGATTAAAACTCAAAGGAATTGACGGGGACCCGCACAAGCGGTGGATGATGTGGATTAATTCGATGCAACGCGAAAAACCTTACCTACCCTTGACATGGACGGAACCCTGGTGAGAGCTAGGGGTGCTCGAAAGAGAACCGTCGCACAGGTGCTGCATGGCTGTGTCAGCTCGT
+
GGFFGGGGGGGGGGGGGGGGGGGGGGGGGGEGGFGGGGGGGGGGGGGGGGGGGGGGGGGGGGGGGGGGGGGGGGGGGGGGGGGGGGGGGGGGGGGGGGGGGGGGGGGGFGGFGGGGGGGGGGGGGGGEGFGGD7FGGGGGGGCGGGGGEFGGGGGCFGGGGGGGGGGGGGGGGG>EGGGGGGGGGGGGGGGGF?FGGGGGGFCEGGGGGGGGGGGFFGGGGDFGGGGFGGFFGGG4?EGGFFDFF>GGFGFBFB>BFBFFGGGFC>FAFFBFF.
@M02542:52:000000000-J9N43:1:1101:19382:6560 1:N:0:GTGAAA
GTAGTCCACGCCGTAAACGATGTCTACTAGCTGTTCGTGTCCTTGTGATGTGAGTAGCGCAGCTAACGCACTAAGTAGACCGCCTGGGGAGTACGGTCGCAAGATTAAAACTCAAATGAATTGACGGGGGCCCGCACAAGCGGTGGAGCATGTGGTTTAATTCGACGCAACGCGAAGAACCTTACCTACTCTTGACATCTACGGAAGACTGCAGAGATGCGGTTGTGCCTTCGGGAACCGTAAGACAGGTGCTGCCTGGCTGTCGTCAGCTCGG
+
GG<FGGGGGGGGGGFFFGDGGGGGGGGGGGGGGGGGGGGFGGGGGGGGGGGGGGGGGFGGGGGGGDGGGGGGGGGGGGGGGGGGGGGGGGGGGGGGGGGGGGGGGGGGGFGGGGGGGGGGEGGGGGGGGGGGGGGGGGGGGGGGGGGDGGGGGGGGGGGGGGGFGGGGGGGCGGGDGGFFGGGGGGGGGGGGGGGGGGGGGFFGEGDGFGGGGGGFGGGGEGEGGGDGGGFFGGGFFFDDBFGF=<?<@768?<<(54:?FD7?C?6?F?<97)
@M02542:52:000000000-J9N43:1:1101:11415:6566 2:N:0:GTGAAA
GTAGTCCACGCCGTAAACGATGTCTACTAGCTGTTCGTGTCCTTGTGATGTGAGTAGCGCAGCTAACGCACTAAGTAGACCGCCTGGGGAGTACGGTCGCAAGATTAAAACTCAAATGAATTGACGGGGGCCCGCACAAGCGGTGGAGCATGTGGTTTAATTCGACGCAACGCGAAGAACCTTACCTACTCTTGACATCTACGGAAGACTGCAGAGATGCGGTTGTGCCTTCGGGGACCGTAAGACAGGTTCTGCATGGCTGTTGTACGCTCGG
+
GG@FGGGGGGGGGGGGGGGGGGGGGGGGGGGGGGGGGGGGGGGGGGGGGGGGGGGGGGGGGGGGGGGGGDGGGGGGGGGGGGGGGGGGGGGGGGGGGGGGGGEFGFGGGGGGGGGGGGGGGGGGGGGGGGGGGGGCEGGGGE>1:5*/=F?GFCFFGGGFFF7C?55C):=9BDFBB36);<FGGGGF47;?FBFFA46)9<:D5B>8)*5:@<<@?:24>EEF96:CAA<)(77(422<D25*)),.3)*0)...6)40((.)*0*/0))..)
@M02542:52:000000000-J9N43:1:1101:21673:6574 2:N:0:GTGAAA
GTAGTCCACGCCGTAAACGATGTCTACTAGCTGTTCGTGTCCTTGTGATGTGAGTAGCGCAGCTAACGCACTAAGTAGACCGCCTGGGGAGTACGGTCGCAAGATTAAAACTCAAATGAATTGACGGGGGCCCGCACAAGCGGTGGAGCATGTGGTTTAATTCGACGCAACGCGAAGAACCTTACCTACTCTTGACATCTACGGAAGACTGCAGAGATGCGGTTGTGCCTTCGGGAACCGTAAGACAGGTGCTGCATGGCTGTCGTCAGCTCGG
+
GGGGGGGGGGGGGGFCFFFGGGGGGGGGGGGGGGGGGGGGGGGGGGGGGGGGGGGGGGGDGGGGGGGGGFGGGGGGGGGGGGGGGGGFGGGGGGGGGGGGGGGGGGGGGGGGGGGGGGGFGEFEFGGGGGGGGGGGGGGEGGDEEGGGGGGGGGFFGGGGFGEGGGEGFFGGFDF5@FFFFFFGGFCFGFFFFFFFA>FFFABGED>GF7?BGGF>:0:A9>>@981D:9<>?@BF>B2C<<39<F:F:)))5ADFFFBB(18)/7).))*/))
@M02542:52:000000000-J9N43:1:1101:27596:6579 1:N:0:GTGAAA
GTAGTCCACGCCCTAAACGATGTCAACTGGTTGTTGGGTCTTCACTGACTCAGTAACGAAGCTAACGCGTGAAGTTGACCGCCTGGGGAGTACGGCCGCAAGGTTGAAACTCAAAGGAATTGACGGGGACCCGCACAAGCGGTGGATGATGTGGTTTAATTCGATGCAACGCGAAAAACCTTACCCACCTTTGACATGTACGGAATTCGCCAGAGATGGCTTAGTGCTCGAAAGAGAACCGTAACACAGGTGCTGCATGGCTGTCGTCAGCTCG
+
GG<FGGGGGGGGGGFGGGGGGGGGAFGGGGGGGGGGGGGGGGGGGGGCFGGGGGGGGGEGGGGGGGGGGGGGGGGGGGGGGGGGGGGGEEGGGGGGGGGGGGG=FGGGGGGGGGGGGGGGGGGGGGGGGGDGGDGGGGGGGGGGGFFGGGGGGGGGGGDFGGGCCGGGGGGGGGGGGGGGGGGGGGGDGGGGGGGGGGGGGFGGGGGGGGGGDFEFGGGGGGGGGGCFGGBFGGG>?FFGFFG?BACFFG>0?A9)(:A:DC<>C?6BFFB*9)
@M02542:52:000000000-J9N43:1:1101:13995:6593 2:N:0:GTGAAA
GTAGTCCACGCCGTAAACGATGTCTACTAGCTGTTCGTGTCCTTGTGATGTGAGTAGCGCAGCTAACGCACTAAGTAGACCGCCTGGGGAGTACGGTCGCAAGATTAAAACTCAAATGAATTGACGGGGGCCCGCACAAGCGGTGGAGCATGTTGTTTAATTCGACGCAACGCGAAGAACCTTACCTACTCTTGACATCTACGGAAGACTGCAGAGATGCGGTTGTGCCTGCGGGAACCGGAAGACAGGTTCTGCATGGCCTTCGTCCGCCCGG
+
GGGGGGGFGGGGGGEGGGGGFFGGFGGGGGGGGGFGGGGGGGFGGGGGGGGGGGGGGGGGGGGGFFGGGGGGGGFDFFGGFGGGGGGGGGGGGGGGGGGGGGGGGGGCG9FGGGGFGGFFFGGGDGGGGGGGGGCEG@FFGGGGGDB=FGCG,,?CCFCCFFCFGC5DBE>C:76>FEF4<?FFFGGFD6?FF26)45?<?<(97>:C):8:?6<@4::9275:9:2CDA)(->>F963/)(17:03)3-**-6):4-2(()))**).8)7)0)
@M02542:52:000000000-J9N43:1:1101:8686:6603 1:N:0:GTGAAA
GTAGTCCACGCCGTAAACGATGTCTACTAGCTGTTCGTGTCCTTGTGATGTGAGTAGCGCAGCTAACGCACTAAGTAGACCGCCTGGGGAGTACGGTCGCAAGATTAAAACTCAAATGAATTGACGGGGGCCCGCACAAGCGGTGGAGCATGTGGTTTAATTCGACGCAACGCGAAGAACCTTACCTACTCTTGACATCTACGGAAGACTGCGGAGATGCGGTTGTGCCTTCGGGAACCGTAAGACAGGTGCTGCATGGCTGTCGTCAGCTCGG
+
GGGFGGGGGGGGGC@CFCFEGGGGGGFFGGFFGFGGEFGFGFGGGGCGGGFGGGDFGGGDGGGGGGGGGGGDGGCEGGFF@FGGGDGGGDGGGGEG<CCFGGGGFGEEFGGFGGDGGGGGGFC<FFGCGEGGGGEEEGGFFGDGEGGGGGGGFF@FFGGGGFFGGGGGDGGGEEEEEGGGG>FGGGG9CCFGG7?FFFCFGFGEGCEGFFCFGE8?E?FCEEGEGCDF7CA4<EGF>CC3>FDBFD<<::FBFB3(6>BFGG76F??BF746>)
@M02542:52:000000000-J9N43:1:1101:16440:6624 2:N:0:GTGAAA
GTAGTCCACGCCCTAAACGATGTCAACTGGTTGTTGGGAGGGTTTCTTCTCAGTAACGTAGCTAACGCGTGAAGTTGACCGCCTGGGGAGTACGGCCGCAAGGTTGAAACTCAAAGGAATTGACGGGGACCCGCACAAGCGGTGGATGATGTGGTTTAATTCGATGCAACGCGAAAAACCTTACCTACCCTTGACATGCCAGGAAACCTGCAGAGTTGTGGGAGTGCTCGAAAGAGAACCTGGACCAAGGTGCTGCATGGCCGTCTTCAGTCCG
+
GGGGGGGGGGGGGG,FFGFGGGGG,EFFFGFEFFGGGGEFGGGGGGGGGEGGGGGGGGGGGGGFGGGGGECDGGGGGGGGGGGGGGGGGGGFGGGGGGGGEGGDFGGGGGGGGGGFFGGGD9=FDGGGGDEGGD:8C@EGGGGGGD<FCGGFCGGGGGGGF98EFGGGFFGDE)6>>>3BFA89FG<6>FFF)5:=A?67??:F>)78?*(3+3/*.C2(15>>?F9*6<(81>1.,42*9:FD?0,.2?1/,)6).-.3(5(()*)***/*07
@M02542:52:000000000-J9N43:1:1101:14158:6632 1:N:0:GTGAAA
GTAGTCCACGCCGTAAACGATGTCTACTAGCTGTTCGTGTCCTTGTGATGTGAGTAGCGCAGCTAACGCACTAAGTAGACCGCCTGGGGAGTACGGTCGCAAGATTAAAACTCAAATGAATTGACGGGGGCCCGCACAAGCGGTGGAGCATGTGGTTTAATTCGACGCAACGCGAAGAACCTTACCTACTCTTGACATCTACGGAAGACTGCAGAGATGCGGTTGTGCCTTCGGGAACCGTAAGACAGGTGCTGCATGGCTGTCGTCAGCTCGG
+
FGGGGGGGGGGGGGGGGGGGGGGGGGGGGGGGGGGGGGGGGGGGGGGGGGGGGGGGGGGGGGGGGGGGGGGGGGGEGGGGGGGGGGGGGGGGGGGGGGGGGGGGGGGGGGGGGGGGGGFGGGGGGGGGGGGGGGGGGGGGGGGGGGGGGGGGGGGGGFGGGGGGGGGGGGGGGGGGGGGGGGGGGGGGGGGGGGGGGGGGGFGGEDCFGGGGGFGGFGGGGGGGGGDFGGBFGGGFFGGGFFGFF?EGFGD?=>D(6AFFG<DFF:<?:7AFF3
@M02542:52:000000000-J9N43:1:1101:20612:6637 2:N:0:GTGAAA
GTAGTCCACGCCCTAAACGATGTCAACTGGTTGTTCGGGATAGCTATCCTGAGTAACGAAGCTAACGCGTGAAGTTGACCGCCTGGGGAGTACGGTCGCAAGATTAAAACTTAAAGGAATTGACGGGGACCCGCACAAGCGGTGGATGATGTGGATTAATTCGATGCTACGCGAAAAACCTTACCTACCCTTGACATGGTCGGAACCTGGCTGAGAGGCTGGGGTGCTCGCAAGAGAGCCGGCACACAGGTGCTGCATGGCTGTCGTCAGCTCG
+
GGGGGGGGGGGGGG<CFGGGGGGG<FGGGGGGGGGGGGGGGGGGGGGGGGGGGGCFGGGGGGFGGGGGGGGGGGGGGGGGGGGGGGGGGGGGFCGGGGGGGGDFDFGGGGGGGGGGCFGGGGGGDEGGGEEEGGGGGFGGDGBGEFFGFGFGGGGGGGGGFFGGEDGFFFCDEGFFFAEFFFFGGGGFG5FFFFF4))79FFFGFFFG>FFBGGG4:CC(,<@EF;?*<BF66@BBFF?GG>D)47?5:0*)52:?>4<<BF042C75..)763
@M02542:52:000000000-J9N43:1:1101:5448:6644 1:N:0:GTGAAA
GTAGTCCATGCCGTAAACGATGAGTGTTCGCCCTTGGTCTACGCGGATCAGGGGCCCAGCTAACGCGTGAAACACTCCGCCTGGGGAGTACGGTCGCAAGACCGAAACTCAAAGGAATTGACGGGGGCCCGCACAAGCGGTGGAGCATGTGGTTTAATTCGGAGCAACGCGCAGAACCCTACCACCTTTTGACATGCCTGGACCGCCACAGAGATGTGGTTTTCCCTTCGGGGACTGGGACACAGGTGCTGCATGGCTGTCGTCAGCTCGTGTC
+
GGGGGGGGGGGGGGDFGFCGGGGFGGGGGFGGGGGFGGGGGGGGGGGGGGGCFGEGEGGGCFGGGGGGGGGGGGGGGGGGGGGGGGDGGGGGGGGGGEGGGGGGGGGGDGGCGGGGGGG@FF:FEGGGGGGGEGEG<C:FFGGGGFFBEFGG;CECFFFG5*?CECFGGDCEGGGGGGGGGGGGGGGCFGGGGGGDGFFD8>CFGGGE5CGC6*@FEGGGCFGGFFGGGGFBG5<:@C<FFFG7FBGGFGGFFD272?FB=CF>GF>6:?6:F)
@M02542:52:000000000-J9N43:1:1101:23921:6650 1:N:0:GTGAAA
GTAGTCCACGCCGTAAACGATGTCTACTAGCTGTTCGTGTCCTTGTGATGTGAGTAGCGCAGCTAACGCACTAAGTAGACCGCCTGGGGAGTACGGTCGCAAGATTAAAACTCAAATGAATTGACGGGGGCCCGCACAAGCGGTGGAGCATGTGGTTTAATTCGACGCAACGCGAAGAACCTTACCTACTCTTGACATCTACGGAGGACTGCAGAGATGCGGTTGTGCCTTCGGGAACCGTAAGACAGGTGCTGCATGGCTGTCGTCAGCTCGG
+
GG<FGGGGGGGGGGG@CCFGGGGGGGGGGGGGGGGGGGGGGGGGGGGGGGGGGGGGGGGGGGGGGGGGGGGGGGGGGGGGGGGGGGGGGGGGGGGGGGGGGGGGGGGGGGGGGGGGGGGGGGGGGGGGGGGGGGGGGGGGGGGGGGGGGGGGGGGGGGGGGGGGGGGGGGGGDGGGECGGGGGGGGGGGGGGGGFGGGEGFFGGGGGGGGGFGGFGGGGGEGGGGGGGGGFFGGGFFGFGFFD??239FGGFFB2:A<?FC39@G?FFF?AF>)
@M02542:52:000000000-J9N43:1:1101:9326:6654 2:N:0:GTGAAA
GTAGTCCACGCCGTAAACGATGTCTACTAGCTGTTCGTGTCCTTGTGATGTGAGTAGCGCAGCTAACGCACTAAGTAGACCGCCTGGGGAGTACGGTCGCAATATTAAAACTCAAATGAATTGACGGGGGCCCGCACAAGCGGTGGAGCATGTGGTTTAATTCGACGCAACGCGCAGAACCTTACCTACTCTTGACATCTACCGAAAACTTCAGAGATGCCGTTGTGCCTTTGGGAACCGTAAAACAGGTTCTGCATGGCCTGCGTCCGCTTGG
+
FFEEFGEFDGGGGG:,CDBCFDFGDDGFFCGGGGGDCF7@E,EF@FGFG9FF,ECFGGDFDGG8,AACGC@FFGCFFFC,BCCFF:F+==FGGAFEFCCC=@+CDFFFFB9DF98=@DF>DC,@DBEGGED>:CCE?GCF;>B::5:CCCGF@CC=FCCF=C75CCG3>:E5>D6D>)0>)(1:6D<4**9*976?9>?96))>3>)*)*)6++<*(*24)0.8333:<24)-94:((-)/(9*)51<1)07--:4<2305)(()/)))0))))
@M02542:52:000000000-J9N43:1:1101:5738:6681 2:N:0:GTGAAA
GTAGTCCACGCCGTAAACGATGTCTACTAGCTGTTCGTGGTCTTGTACTGTGAGTAGCGCAGCTAACGCACTAAGTAGACCGCCTGGGGAGTACGGTCGCAAGATTAAAACTCAAATGAATTGACGGGGGCCCGCACAAGCGGTGGAGCATGTGGTTTAATTCGACGCAACGCGAAGAACCTTACCTACTCTTGACATCTAGCGCAGATTGTAGAGCTACGATTGTGCCTTCGGGAACGCTAAGAAAGGTTCTGCCTGGCTGGCGTCAGCCCGG
+
GGG9FGFGGGGGGE>FFGCFFGGGFFGGFGGGFG<FGGFGGGGFGECGGGFGGGFGFFGGG:FGCGFCGFFGGGFEGFFGGGCGGCBF>F@BFCFEGGGGG>BF@FFGGGGGFFCDD;>=FE,3BEGF>BEEGGD:EEGFCGC::DFGGF9EC9;BEGGGFG?CEDEGEFGGDD>3757.8(9FGG?FG@6@75B)).9>FBF3)8.26*).<9F=):D<::@:6))0.6:B:B099?6D*45*))(034*/-64))),(,(-()*00.)).).
@M02542:52:000000000-J9N43:1:1101:22734:6688 2:N:0:GTGAAA
GTAGTCCACGCCGTAAACGTTGGGAACTAGGTGTTGGCGACATTCCACGTCGTCGGTGCCGCAGCTAACGCATTAAGTTCCCCGCCTGGGGAGTACGGCCGCAAGGCTAAAACTCAAAGGAATTGACGGGGGCCCGCACAAGCAGCGGAGCATGTGGCTTAATTCGACGCAACGCGAAGAACCTTACCAAGGCTTGACATATAAAGGAAACGGCCAGAGATGGTCGCCCGCTTGTGGGCGGTATACAGGTGGTGCATGGCTGTCGTCCGGTCGG
+
GGGGGGFGGGFFGCF@FFGFGGGDGGFFGGFGGGGGGGGGGGGGGGFEEBFGEGGDGGGGGGEGGGEFFEGGG7FGGGGGFGGGCCFGGGGDGGFGGGCECE7FCCCFFFEFFFFFCFGAE7?;DCFGGGGEGGGDC<BCGFCFDF8CCEEFCGGCCC/56CGGGC79>>EDED6;B3)8:?FGG76F?6@FFB5@???B?9AC**085C215*:7-**(.*9943(91(441).44(()1()*).)*4))0((-4)).(,43)*1)..))0))
@M02542:52:000000000-J9N43:1:1101:13799:6697 2:N:0:GTGAAA
GTAGTCCACGCCCTAAACGATGTCAACTGGTTGTTGGGAGGGTTTCTTCTCAGTAACGTAGCTAACGCGTGAAGTTGACCGCCTGGGGAGTACGGCCGCAAGGTTGAAACTCAAAGGAATTGACGGGGACCCGCACAAGCGGTGGATGATGTGGTTTAATTCGATGCAACGCGAAAAACCTTACCTACCCTTGACATGCCAGGAATCCTGCAGAGATGTGGGAGTGCTCGAAAGAGAACCTGGACAACGGTGCTGCATGGCCGTCGTCAGCTCG
+
GG9DGGGGGGGGGGGGGGGGGGGGCGGGGGAFFEFGGGGGDGGGGGGGGGGDGGFFGGGFGGGGGGGGGGGGGGGGFGGGGGGGGGGGFEGGGGGGGGGGGGGGGGGGGGGGGGGGFGGFFGGCDGGGG75CEGDEEDGGCG88CFGDGGGGGGGGGGGGFGGGGGGGFAEDAG@FFFBEFA4DFGCFGFFFF>F=4)90???GF6@CF>?FC987)00)5>;)42>><(,345(4.8)9*(9>0).)-37)())4())41803//).)56*0.
@M02542:52:000000000-J9N43:1:1101:7724:6702 1:N:0:GTGAAA
GTAGTCCACGCCCTAAACGATGTCAACTAGTTGTTGGGGATTCATTTCCCTAGTAACGTAGCTAACGCGTGAAGTTGACCGCCTGGGGAGTACGGTCGCAAGATTACAACTCAAAGGAATTGACGGGGACCCGCACAAGCGGTGGATGATGTGGATTAATTCGATGCAACGCGAAAAACCTTACCTACCCTTGACATGGACGGAACCCTGGTGAGAGCTAGGGGTGCTCGAAAGAGAACCGTCGCACAGGTGCTGCATGGCTGTTGTCAGCTCG
+
FGFDCE<@FEDCCC<F<FC@FCEEFGE,FGC@FACF8@F:@<FEGGGF9FGEFEGGFGGEE<CFG<F>C>CFGCFGD9F,@B=FF7F::@BFFGCECCC6F@==F,,CB,BADFCFF,,BEGGD7@FCFEEG:FGEGFFFEE*3CECFG@@,>>FB>E<C;FFEFG:,C:BCEE8FEC8BCFGGCEGGGCFFBFGC9+0<C5EGD5=CFFF28EC+:;F9?*;/;CC77C>4*2*.5CC<37*472E55CG(9)6)3<)159772<?FA42@:)
@M02542:52:000000000-J9N43:1:1101:26371:6708 1:N:0:GTGAAA
GTAGTCCACGCCGTAAACGATGTCTACTAGCTGTTCGTGTCCTTGTGATGTGAGTAGCGCAACTAACGCACTAAGTAGACCGCCTGGGGAGTACGGTCGCAAGATTAAAACTCAAATGAATTGACGGGGGCCCGCACAAGCGGTGGAGCATGTGGTTTAATTCGACGCAACGCGAAGAACCCTACCTACTCTTGACATCTACGGAAGACTGCAGAGATGCGGTTGTGCCTTCGGGAACCGTAAGACAGGTGCTGCATGGCTGTCGTCAGCTCGT
+
GGGFGGGGGGGGGGGGGGGGGGGGGGGGGGGGGGGGGGGGGGGGGGGGGGGGGGGGGGGGGGGGGGGGGGGGGGGGGGGGGGGGGGGGGGGGGGGGGGGGGGGGGGGGGGGGGGGGGGGGGGGGGGGGGGGGGGGGGGGGGGGGGGGGGGGGGGGGGGGGGGGGGGGGGGGGGGGGGGGGGGGGGGGGGGGGGGGGGGGGGFGGGGGGGGGGGGGGGGGFEGGGGGGGGGFFGGDDFGGGFFGFFFFGFG6:FF>?F<BFGDFFGFF?BB2FE)
@M02542:52:000000000-J9N43:1:1101:11995:6718 1:N:0:GTGAAA
GTAGTCCATGCCGTAAACGATGAGTGTTCGCCCTTGGTCTACGCGGATCAGGGGCCCAGCTAACGCGTGAAACACTCCGCCTGGGGAGTACGGTCGCAAGACCGAAACTCAAAGGAATTGACGGGGGCCTGCACGAGCGGTGGAGCATGTGGTTTAATTCGACGCAACGCGAAGAACCTTACCTACTCTTGACATCTACGGAAGACTGCAGAGATGCGGTTGTGCCTTCGGGAACCGTAAGACAGGTGCTGCATGGCTGTCGTCAGCTCGTGTT
+
GGGGGGGGGGGGGGGGGGGGGGGGGGGGGGGGGGGGGGGGGGGGGGGGGGGGGGGGGDGGGGGGGGGGGGGGGGGGGGGGGGGGGGGGGGGGGGGGGGGGGGGGGGGGGGGGGGGGGGGGGGGGGGGGGGGGGGGGGGGGGDGGGGGGGFGGGGGGGGGGGGGGGGGGGGGGGGGGGGGGGGGGGGGGGGGGGGGGGGGGGFEGGGGGGGGGGGGFGGGGGGGGGGGGGGFFGGGFFGGGFFGFFFGCFGGFFFFFFFFFDGGFGFF<:?FF>7
@M02542:52:000000000-J9N43:1:1101:11851:6761 2:N:0:GTGAAA
GTAGTCCACGCCGTAAACGGTGGGAACTAGGTGTTGGCGACATTCCACGTCGTCGGTGCCGCAGCTAACGCATTAAGTTCCCCGCCTGGGGAGTACGGCCGCAAGGCTAAAACTCAAAGGAATTGACGGGGGCCCGCACAAGCAGCGGAGCATGTGGCTTAATTCGACGCAAAGCGAAGAACCTTACCAAGGCTTGACATACACCGGAAAGCATTAGAGATAGTTCCCCCCTTGTGGTCGGTGTACAGGTGGTGACTGGCTGTCGGTCGCTCGG
+
GG,CFGGGGGGGGGGGGGGGGGGG,EFGGGGGGGGGGGGGGGGGGGEFGGGGGFGGGGGGGGGDGGGGGGGGGGGGGGGGGGGGGGGGFGGG7CDGGGGGGGGGGGGGG7EGGGG9DFGCFGGGGCEGGGGGGGEGC*BEGGEGGFCG*5EFC<9CGGGGFGGGGG7*)0:>)*,)0)5<F7FDGGGFGFFF5:5),26:*))*7;B5>)3(<:092>7)-/*1))6C7>>B?):?FB)9539C>)28:AF3(,)).6((.8(,*)))0))8))
@M02542:52:000000000-J9N43:1:1101:24494:6767 2:N:0:GTGAAA
GTAGTCCACGCTGTAAACGATGCTAACTCGTTTTTGGGGATTTATCTTCAGAGACTAAGCGAAAGTGATAAGTTAGCCACCTGGGGAGTACGAACGCAAGTTTGAAACTCAAGGGAATTGACGGGGGCCCGCACAAGCGGTGGATTATGTGGTTTAATTCGATGATACGCGAGGAACCTTACCAAGGCTTAAATGGGAATTGATCGGTTTAGAAATAGACCTTCCTTCGGGCAATTTTCAAGGTGCTGCATGGTTGTCGTCAGCTCGTGCCGTG
+
GGGGGGGGGGGGGGGGGGGGGGGGGGGGGGGGGGGGGGGGGGGGGGGGGGGGGGGGGGGGGGGGGGGGGGGGGGGGGGGGGGGGGGDGGGGGGGGGGGGGGGGGGGGGGGGFGGGGGGGGGGGG6CEGGGGGCEGGGGGG8EGE?DECGGGGGGGGGGGGFFGGGGGGAEEGFGBFFFFFFFFGGGFFGFF*=:FFBFFFF?A:@>EEDDB<FGGF<7:>?FFF<AACFF9FF>:7)<<GGB:F037??F=@?BFFF21?0((4:7).)75B:>
@M02542:52:000000000-J9N43:1:1101:10133:6771 2:N:0:GTGAAA
GTAGTCCACGCCCTAAACGATGTCAACTAGTTGTTGGGGATAGCTATCCTTAGTAACGAAGCTAACGCGTGAAGTTGACCGCCTGGGGAGTACGGTCGCAAGATTAAAACTCAAAGGAATTGACGGGGACCCGCACAAGCGGTGGATGATGTGGATTAATTCGATGCTACGCGAAGAACCTTACCTACCCTTGACATGGTTGGAACCTGACTGAGAGGTTGGGGTGCCTGAAAGGGAAACGACGCACAGGTGCGGCATGGCTCTCGTCCGCCCG
+
GGGGFGGGGGGGDGGGGGGEGFFGAFGFGGGGCFCGG7FFCFDGGGGGGGGGEFFGGG@CFGGGFFGGG::CF9FFACFGFGGGGGGGGGGFEFDFGEFDFEGEGFCDDGEFFCDF6DFGGGGGGGGEE7EGEGGGGGCCEGEEDFCFGGCFGDFF798@B9CGGGE>:F=C;9;:AFF5A;;FGGGAFFFF43A64?FA6107=;FG492)<6<@:*9((75BF(-0.)(,.=?30((7>055((471:*)4((((-8((()(018))85)05
@M02542:52:000000000-J9N43:1:1101:14503:6781 2:N:0:GTGAAA
GTAGTCCACGCCGTAAACGGTGGGAACTAGGTGTTGGCGACATTCCACGTCGTCGGTGCCGCAGCTAACGCATTAAGTTCCCCGCCTGGGGAGTACGGCCGCAAGGCTAAAACTCAAAGGAATTGACGGGGGCCCGCACAAGCAGCGGCGCATGTGGCTTAATTCTACGCAACGCGAAGAACCTTACCAAGGCTTGACCTACTCCGGAAAGCATTAGAGATAGTTCCCCCCTGTGGGTCGGTGTACAGGTGGTGCCTGCCTGTCGTAACCCCGG
+
GFFGFGGFGGGGEGGGGACCE@7F,,C,CFGGFG:FCGEGGGGCFFD?BBEGCECEGEC<BC7>FFFCGFGCEFGGDFCFDGF>FGFG7DG+=@CFB3+3FE:7>:FFEA=@FDEEFGFD3DD>FFGGGGDGE:BCE*=CC2=*59EE*55:CGFEEFD5FGGFF*+*0<=DD39>).))01@5CFG@F)<)820708*.9()29:>8><12+@<?<2*6<679)64*4,30())(-41573/>2-)9(./)464(-)(()).,*/).)0085)
@M02542:52:000000000-J9N43:1:1101:9277:6811 2:N:0:GTGAAA
GTAGTCCACGCCGTAAACGGTGGGAACTAGGTGTTGGCGACATTCCACGTCGTCGGTGCCGCAGCTAACGCATTAAGTTCCCCGCCTGGGGAGTACGGCCGCAAGGCTAAAACTCAAAGGAATTGACGGGGGCCCGCACAAGCAGCGGAGCATGTGGCTTAATTCGACGCAACGCGAAGAACCTTACCAAGGCTTGGCATACACCGGAAAGCATTAGAGAAAGTGCCCCCCTTTTGGGCGGTGTACAGGTGGTGCATGGCCTTCGTCACCTCGG
+
GGGGGGGGGGGGGBFGGGGGGGGG8FGGFGGGGGGDCF@@FGGGGFFGGGGGGGGGGCG?:CEEGCGGG@ECFGGGGGGFGGGGGGD?FGGDDGGGGGGGGGCFGGG:DEECE@9FGGGGDFGGGGGGGDEGGECGGGGGFFF*BDEGGEEG6?CFEC*A7FGFGDCD>BEGEG65<@>B)(097*A@DFFFF7:D0:*))5>7:DDGFG64<9@?:DC6(//7)5)7:6917).6((17C>3<2<9B?)))-(.))).(()))12))0**8))
@M02542:52:000000000-J9N43:1:1101:7236:6825 2:N:0:GTGAAA
GTAGTCCACGCTGTAAACGATGAGTGCTAGTTGTCGGCAGGCACGCCTGTCGGTGACGCAGCTAACGCATTAAGCACTCCGCCTGGGGAGTACGGTCGCAAGATTAAAACTCAAAGGAATTGACGGGGGCCCGCACAAGCGGTGGAGCATGTGGTTTAATTCGAAGCAACGCGCAGAACCTTACCACCTTTTGACATGCCCGGACCGCCGCAGAGATGCGGCTTTCCCTTCGGGGACTGGGACACAGGTTCTGGATGGCTGTCGTCTGCCTCTG
+
GGGGGGGGGGGGGEEFGGGGGFGGGGGGGD<FGGGGGGGGGDGFGGGGGGGGDGGGFFCECDFDGGGGGG>FGEFGGGGGGGGDGGGGCGEFFCGGGGGGGGGCAEGAFFGGFGFFGF>FC:DFD6ECGGGC@B@EEG5FGGG5*?E6E?F<<<FGFGFGFF=CFGGGA4/>BDBD5FFFFBFDGGGFFFF??09F2)<)7:0))87E@<92/**7A7:(75<)8A692<:6151(31:GD(*7:((77)*1)))-,103447(*1.)1**)0)
@M02542:52:000000000-J9N43:1:1101:18002:6851 2:N:0:GTGAAA
GTAGTCCATGCCGTAAACGGTGAGTGTTCGCCCTTGGTCTACGCGGATCAGGGGCCCAGCTAACGCGTGAAACACTCCGCCTGGGGAGTACGGTCGCAAGACCGAAACTCAAATGAATTGACGGGGGCCCGCACAAGCGGTGGAGCATGTGGTTTAATTCGACGCAACGCGAAGAACCTTACCTACTCTTGACATCTACGGAAGACTGCAGAGATGCGGTTGTGCCTTCCGGAACCGTAAGACAGGTGCTGCATGGCTTGCGTCAGCCCGGTGG
+
GGGDGGGGGGGGGE,FGGGGGGGGGGGGGGGGGGGGGGGGGGGGGGGGGGGGGGGGGGGGFGGGGGGGGGGGGGGGGGGCFFGEFG7FCGGGGGGGGGGGGGGGGGGGGGCF9EGGGGGGCGGGGGGGGGGGDEEGGFGGGGD5BC8CFGDFFGGGFGGFFGGG59EGBDE)<D?FFFF?BFFG76E?:@FFF<FFA<6,.4:955*+.2()*;2/6)5-45).)62:5((,(81-324C9:6*1:862.//(.)..(((-143*/)))).)0)
@M02542:52:000000000-J9N43:1:1101:24198:6861 2:N:0:GTGAAA
GTCGTCCACGCCGTAAACGATGTCTACTAGCTGTTCGTGTCCTTGTGATGTGAGTAGCGCAGCTAACGCACTAAGTAGACCGCCTGGGGAGTACGGTCGCAAGATTAAAACTCAAATGAATTGACGGGGGCCCGCACAAGCGGTGGAGCATGTGGTTTAATTCGACGCAACGCGAAGAACCTTACCTACTCCTGACCTCTACTGAAACCCTCAGAGATGCGGTTGTGCCTTCAGGAACCGTTAGACCGGTGCTGCATGGCTGGTGTCAGACGGG
+
FG,@FDFDGEGDEE@7CEGFCFFFCFFGFGDGGGGFGGDCFGCCFE6BCFAFFFGGGGGGGGFG<EGGECFGCFGFE<AEF:F:+4F7FGEE@FFG=B:CC>:FG;=DAFGDDF=99;ECFD9EGGC<EGE>EGG>=@FFGG>=ED5*3*+=9C+38C4+AFEE9<//5257))(8).7>7:***9?7<?7)9)/),66)6-)2***+0*(,/+<=0:*--5>B9(,2:B<7)*...,4)*(1742)813.0)-4.)),.(-((**0***))))
@M02542:52:000000000-J9N43:1:1101:13917:6867 2:N:0:GTGAAA
GTAGTCCACGCCGTAAACGATGTCTACTAGCTGTTCGTGTCCTTGTGATGTGAGTAGCGCAGCTAACGCACTAAGTAGACCGCCTGGGGAGTACGGTCGCAAGATTAAAACTCAAATGAATTGACGGGGGCCCGCACAAGCGGTGGAGCATGTGGTTTAATTCGACGCAACGCGAAGAACCTTACCTACTCTTGACATCTACGGAAGACTGCAGAGATGCGGTTGTGCCTTCGGGAACCGTAAGACAGGTGCTGCATGGCTGTTGTCAGCTCGG
+
GGDEGGGGGGGGGCFGGFECFCFGGGGGGGGFGGGGGGGGGGGGGGGGGGGFCGGGGGGGGGDFGGGGGGGGGGFGGGGFGGGGGGGGEGGGGGGGFEGGGEGGGGFGGGG@FGG9FFDFFFGGFGGGGDGECGGGGGGFFEGCGGF7EFGG9EG:C:DGFFFD@5CDDDED3)7:BEFFF?FGFGGBF=??B2@FAAFB=AFD@E3:?D:<E?95?FCA2>0<>?:>A<A<<B>>60(97?C1.)(722)9A<7:2:?::1()**//90*0<3
@M02542:52:000000000-J9N43:1:1101:13156:6868 2:N:0:GTGAAA
GTAGTCCACGCCGTAAACGATGTCGACTTGGAGGCTGTTTCCTTGAGAAGTGGCTTCCGGAGCTAACGCGTTAAGTCGACCGCCTGGGGAGTACGGCCGCAAGGTTAAAACTCAAATGAATTGACGGGGGCCCGCACAAGCGGTGGAGCATGTGGTTTAATTCGATGCAACGCGAAGAACCTTACCTACTCTTGACATCCACGGAATTCGGCAGAGATGCCTTAGTTCCTTCGGGAACCGTGAGACAGGTGCTGCATGGCTGTCGTCCGCTCGT
+
CFAFGGGGGGGGGGGEFG@FGGGGGGGGGGGGGGGGGGGGGGGGGGGGFGGGGGFGGGGGGGGGGGGGGGFGGGGGGGGGGGGGGCGGGGGGGGGGEDDFDGGGGGGGG9EGGGGGGFGGGGGGFCC>EGG8CEE5EGGGCGGBEDCFFGGCF99EGFCECFGFDFGD?@FDEGBEFFFFF<FFDGF=F@FFFFFFA<??FFFG@>:F?F?FEG@>(7CB:6@F5))*.649,3>63<BD5(**)5151)))547(64(4(,425C5)<>B37)
@M02542:52:000000000-J9N43:1:1101:4230:6872 2:N:0:GTGAAA
GTAGTCCACGCCCTAAACGATGTCAACTAGTTGTCGGGGAAGCAATTCCTTGGTAACGCAGCTAACGCGTGAAGTTGACCGCCTGGGGAGTACGGTCGCAAGATTATAACTCAAAGGAATTGACGGGGACACGAACAAGCGGTGGCTGATGGGGAGTTATACGCTGTAACGCGAAAAACGTTACCTACCCTTGACATGGCCGGACTCCAGCTGGAAGGAGGGAGGGCCCGCAAGGGCACGGGAACCACGGGGCTGCGAGGGCGTCGTAGGCC
+
DE@FFGGGGGGFFE@<EEEGG,6C@CC<<EEFF6:CB++@FC,,,6C6,6,EF@CC@,+@FC8<,B=CE++?DEAEE<<FGF:+=D7:=7C<E@F<@>+3>+,,9E,C9A99,>=;+36=8FF;+>:+>++6B54*5:D1*>>EC*>C>7<,=*C*4,+4+5,**8*++;//):1:5:3)83)*:CA?C>6).5FF4>F()(,)).0+)*(.<*1)47*.(0).7(,<3-(17>20(4,*)(*9:(4)(-).(((-((--((-45C)))01)
@M02542:52:000000000-J9N43:1:1101:12044:6881 1:N:0:GTGAAA
GTAGTCCACGCCGTAAACGATGTCTACTAGCTGTTCGTGTCCTTGTGATGTGATTAGCGCAGCTAACGCACTAAGTAGACCGCCTGGGGAGTACGGTCGCAAGATTAAAACTCAAATGAATTGACGGGGGCCCGCACAAGCGGTGGAGCATGTGGTTTAATTCGACGCAACGCGAAGAACCTTACCTACTCTTGACATCTACGGAAGACTGCAGAGATGCGGTTGTGCCTTCGGGAACCGTAAGACAGGTGCTGCATGGCTGTCGTCAGCTCGT
+
GGGFGGGGGGGGGGFGGGGGGGGGGGGGGGGGGGGGGGGGGGGGGGGGGGGGFGGGGGGGGGGGGGGGGGGGGGGGGGGGGGGGGGGGGGGGGGGGGGGGGGGGGGGGGGGGGGGGGGGGGGGGGGGGGGGGGGGGGGGGGGGGGGGGGGGGGGGGGGGGGGGGGGGGGGGGGGGGGGGGGGGGGGGGGGGGGGGGGGGGGFGGGGGGGGGFGGGGGGGGGGGGGGCGGGFFGGGFFGGGFFGFF?37>G<7FFB?>B:?GGGFGFF?BBBFE)
@M02542:52:000000000-J9N43:1:1101:5620:6907 2:N:0:GTGAAA
GTAGTCCACGCCGTAAACGATGTCTACTAGCTGTTCGTGTCCTTGTGATGTGAGTAGCGCAGCTAACGCACTAAGTAGACCGCCTGGGGAGTACGGTCGCAAGACTAAAACTCAAATGAATTGACGGGGGCCCGCACAAGCGGTGGAGCATGTGGTTTAATTCGACGCAACGCGAAGAACCTTACCTACTCTTGACATCTACGGAAGACTGCAGCGCAGCGGTTGTGCCTTCGGGAACCGTAAGACAGGTGCTGCAGGGCCGTCGTCAGCCCCG
+
GGGGGGGGGEGGGGGGGGGFGCGGGGGGGGGGGGGGGGFGGFDFGFFCFFFGGCFGGGGGGFDGFFFGGGGGGGGDFFAEGGGGEGGGGGGGGGGGGEGGGEGGFGGCGGGGCAECDGGADGGADGGGDGD8EGBEEGC=FGG;CGC=CFGFGGGGGGFCFGGGCDEGEEDC:DFF)7<FFB?DGGGFG6?FF7FFAAFDF<?D5;5FFF)8@++)())(-.70(-(26:)51:907:199:DF)44F63)97)52((43(---9)))./)0))
@M02542:52:000000000-J9N43:1:1101:10706:6943 2:N:0:GTGAAA
GTAGTCCACGCCCTAAACGATGTCAACTAGTTGTTGGGGATTCATTTCCTTAGTAACGTAGCTAACGCGTGAAGTTGACCGCCTGGGGAGTACGGTCGCAAGATTAAAACTCAAAGGAATTGACGGGGACCCGCACAAGCGGTGGATGATGTGGATCAATTCGATGCATCGCGAAAAACCTTACCCACCTTTGACATGTACGGAATTCGCCAGAGATGGCTTAGTGCCCGAAAGAGAACCGTAACACAGTTGCTGCATGGCTGTTGTCCGCTCG
+
GFGGFGGGGGGGGGGGGGGGGGGG<FGGFGGGGFGGG>FEDGGGGGGGGGGGGGGGGGGGGGGGGGGGGGGGGGGGGGGGGGGGGGGGEEFGGGGFGGGGDGGGGGGGGGGGGGGGGGC:FFFGGGDGEGGGDGGGGGGFGD8>ED9?FCCGGGEGGGGGFG=FGFDFFAEG>8>E::;>FEFGGCFDGFF=*68@428)/46DDFFC3/(-*2;:<FGF?FFF<2>*(-990>?:(5:>C<3C0)5)2)/*-6))(-.4<20(*28**0))0)
@M02542:52:000000000-J9N43:1:1101:11934:6950 1:N:0:GTGAAA
GTAGTCCACGCCGTAAACGATGTCTACTAGCTGTTCGTGTCCTTGTGATGTGAGTAGCGCAGCTAACGCACTAAGTAGACCGCCTGGGGAGTACGGTCGCAAGATTAAAACTCAAATGAATTGACGGGGGCCCGCACAAGCGGTGGAGCATGTGGTTTAATTCGACGCAACGCGAAGAACCTTACCTACTCTTGACATCTACGGAAGACTGCAGAGATGCGGTTGTGCCTTCGGGAACCGTAAGACAGGTGCTGCATGGCTGTCGTCAGCTCGT
+
GGGGGGGGGGGGGGGGGGGGGGGGGGGGGGGGGGGGGGGFGGGGGGGGGGGGGGFGGGGGGGGGGGGGGDEGGGFGGGFFGGGGGFGGGEGGFGGGDGGGDGGGGGGGGGGGGGGGGGGGGGGGGGGGGGGEGGGGGGGGGGGFGGFFGGCGEFFFCFGFGGGFGGGGGGGGGGGGGGGGGFGGGGGGGGGG?CGGGGGGGFGG=DEFGGGFGGGGGGGGGGGGE=CFFGD?FDG@EGGGFFGFFFAFFCF?FFFFFA?:CC<=FBBF<>265.
@M02542:52:000000000-J9N43:1:1101:9102:6967 1:N:0:GTGAAA
GTAGTCCACGCCCTAAACGATGTCAACTAGTTGTCGGGTCTTCATTGACTTGGTAACGTAGCTAACGCGTGAAGTTGACCGCCTGGGGAGTACGGTCGCAAGATTAAAACTCAAAGGAATTGACGGGGACCCGCACAAGCGGTGGATGATGTGGATTAATTCGATGCAACGCGAAAAACCTTACCTACCCTTGACATGTATGGAACCCTGCTGAGAGGTGGGGGTGCCCGAAAGGGAGCCATAACACAGGTGCTGCATGGCTGTCGTCAGCTCG
+
GGGGGGGGGGGGGGEGGGGGGGGGGGGGGGGGGGGGGGGGGGGGGGGGGGGGGGGGGGGGGGGFGGGGGFGGGGGGGGGGGGGGGGGGGGGGGGGGGGGGGGGFGGGGGGGGGGGGGGGGGGGGGGGGGGGGGGGGGGGGGGGGGGGGGGGGGGGGGGGGGGGGGGGGGGGGGGGGGGGGGGGGGGGFGGGGGGGGGGGGGFGGGGGGGGGGGGGFFC:=FDGGGGDFGDFFDGGBFCCGFFGFFFGDFGGFFBF??FFFGGD@FB<??FF?F3
@M02542:52:000000000-J9N43:1:1101:22623:6976 1:N:0:GTGAAA
GTAGTCCACGCCCTAAACGATGTCAACTGGTTGTCGGGCCTTCATTGGCTTGGTAACGTAGCTAACGCGTGAAGTTGACCGCCTGGGGAGTACGGTCGCAAGATTAAAACTCAAAGGAATTGACGGGGACCCGCACAAGCGGTGGATGATGTGGATTAATTCGATGCAACGCGAAAAACCTTACCTACCCTTGACATGTACGGAACCCTGCTGAGAGGTGGGGGTGCCCGAAAGGGAGCCGTAACACAGGTGCTGCATGGCTGTCGTCAGCTCG
+
GGGGGGGGGGGGGGGEFFFFGGGGFGGGGGEGGGGGGGGGGGGGGGGGGGGGGGGGGGGGGGGGGGGGGGGGGGGGGGGGGGGGGGGGGGGGGGGGGGGGGGGGGGGGGGGGFGGGGGGGGGGGGGGGGGGGGGEGGGGGGGFGGFCFFGGGGGGGGGGGGGGFGGGGGGGGGGGDGGGGGGGGGGGGGGGGGGGGCFGGFFGGGGGGGGGGGGFGFGFGGGGGGGDGGGFFCCDBFGCGFEG:;AFFFC786AFFFAD?GGGF=66?FFFFF>
@M02542:52:000000000-J9N43:1:1101:22418:6977 1:N:0:GTGAAA
GTAGTCCATGCCCTAAACGATGTCAACTAGTTGTTGGGGATTCATTTCCTTAGTAACGAAGCTAACGCATGAAGTTGACCGCCTGGGGAGTACGATCGCAAGATTAAAACTCAAAGGAATTGACGGGGACCCGCACAAGCGGTGGATGTTGTGGATTAATTCGTTGCAACGCGAAAAACCTTACCTACCCTTGACATGGCCGGAAACCTGAAGAGATTCGGGTGTGCTCGCAAGAGAACCGGCACACAGGTGCTGCATGGCTGTCGTCAGCTCG
+
GGDGGGGGGGGGGGGEFFGGGGGGGGGGGGGGGGGGGGGGGGGGGGGGGGGGGGGGGGGGGGGFFGGGGGGGGGGGGGGGGGGGGGGGGGGGGGGGGGGGGGGGGGGGGGGGGGGGGGGGGGGGGGGGGGGGGGGGGGGGGGBFGGGFGGGGGGGGGGGGGGGGGGGGGGGGGGGGGGGGGGGGGGGGGGGGGGGGGGGGGFEEGGGGGGGGGGGGGGGGGGGGGGGGGGFFGGGFFGGGFFGFFFGGFGG0;AFF0:>?GGDFG??BFFFFF)
@M02542:52:000000000-J9N43:1:1101:13944:6983 2:N:0:GTGAAA
GTAGTCCACGCCGTAAACGGTGGGAACTAGGTGTTGGCGACATTCTACGTCGTCGGTGCCGCAGCTACCGCATTAAGTTCCCCGCCTGGGGAGTACGGCCGCAAGGCTAAAACTCCAAGGAATTGACGGGGGCCCGCACAAGCAGCGGAGCATGTGGCTTAATTCGACGCAACGCGACGAACCTTACCAAGGCTTGACATACACCGGAAAGCATTAGACATAGCGCCCCCCTTGTGGTCGTTGTACCGGTTGTGCATGGCTGTCGTCAACCCCC
+
GG7@EFA@EB@EEE:CFGB,C,@@D,DEEFGFGFDF8F7:FFFGG,CF@=F+FF+CFCEGGE+@:FC,,6>+4+B,75CFAFGGG78<<AF>CCFDCEFEFGE7*5<5@7BFGFF,9BB1:>5>3>9**<CEDC7*/48?8CFF*885*/>539<CEG<=:<79?CGC75/9.),<B)8).(59:D<?C)75.(<>F)*6B2,6?.58:D?F6:C@9**6:7*)-(-1((44<4<2(4.>)4992:).3-))((.).)422:?)1*0))*)0))
@M02542:52:000000000-J9N43:1:1101:4537:6987 2:N:0:GTGAAA
GTAGTCCACGCCGTAAACGGTGGGAACTAGGTGTTGGCGACATTCCACGTCGTCGGTGCCGCAGCTAACGCATTAAGTTCCCCGCCTGGGGAGTACGGCCGCAAGGCTAAAACTCAAAGGAATTGACGGGGGCCCGCACAAGCCGCGGAGCATGTGGCTTAATTCGACGCCACGCGGAGAACCTTAACAAGGCTTGACATAAACCGGCAAGCATTCGAGATAGTTCCCCCTGTGTGGGTGGTTGACAGGTGGTTCATGGCTGTAGGCAGGTTGT
+
GE@FGGCDFGEFF:FEGGGCBFGECF7FACGFGGGFFFFGCC:6F9FFFGG:FFGGFEGF@E>CCFFGCEGGEGGGGGFF?,A@7FGFGG7@=F=FC+8>=@7::@+,,@A9D7,809;FFFF@>BEC7BCEG*:C8=5*38C*3555***:+<<<CF*A)<CFFC?D5@*95D05)08>>)02::+97=4<@3)..3*)/))08>E*5/1(AA?@)*2((*1/))-2(-((.))((((1911*.46?(./:(-)-.-4(41()****)))*.)
@M02542:52:000000000-J9N43:1:1101:18022:6990 2:N:0:GTGAAA
GTAGTCCACGCCGTCAACGGTGGGAACTAGGTGTTGGCGACATTCCACGTCGTCGGTGCCGCAGCTAACGCATTAAGTCCCCCGCCTGGGGAGTACGGCCGCAAGGCTAAAACTCAAAGGAATTGACGGGGGCCCGCACAAGCAGCGGAGCATGTGGCTTAATTCGACGCAACGCGAAGAACCTTACCAAGGCTTGACATACACCGGAAAGCATTAGAGCTAGTGCCCCCCTTGTGGTCGGTGTACAGGCGGTGCCTGGCTGTCGTCCGCTCGG
+
GGGFGGGGGGGGGG7FGGDCFGEG8EFEGGGGGGGGGGGGGGGGGGGFGFFGGGGGGGGGGGGGGGGGGGGGGGGGCGGGGGGGGGEGGGGGGGGGGGDGGGCCEGGCGG9FGCFFGECFEGGGFFE>EFGGG5E:E<CE6CCCCDCEGGCGGG<9CD4=?:CF7CFG@EGGFG>5::>BF?F7DGFFCFF@>2?B??B2*237?B@EDC((0+<=A7*)-*1/.:)9(7(127<?0(,731*9)-6@((.0(27(440:((4)9/.7>E0))5
@M02542:52:000000000-J9N43:1:1101:26904:6991 2:N:0:GTGAAA
GTAGTCCACGCCCTAAACGATGTCAACTGGTTGTTGGGTCTCTTCTGACTCAGTAACGAAGCTAACGCGTGAAGTTGACCGCCTGGGGAGTACGGCCGCAAGGTTGAAACTCAAAGGAATTGACGGGGACCCGCACAAGCGGGGGATGATGTGGTTTAATTCGATGCAACGCGAAAAACCTTACCCACCTTTGACATGTCAGGAACTTGCCAGAGATGGCTTCGTGCCCGAAAGGGAGCCGTAACACAGGTGCTGCATGGCTGTCGGCAGACCC
+
DECEFGGGFEGFE@,CFD@FF<FGGGGCFGGGGGF<FFGG8FGFDGCFF,@<B@FFGGG,:FCGDFEEEEGGGGFFGCFGGGGGGG+CFCCEE+F>=ECGGGGGGCCGFGF@9D,C8DGGFFGGGEDEEE>5>E7EGAFE88*:CD*=EFEFFGC592@970*<C7E746=DE3;3>>5@F<?FFGC>C>:FF4*/6?F)/::CF)9?4*5<+;;>>G<24@FFF?0*,19>>B(3(32D717<:A?8(2/),.6)(.)((23.2*))07))0)
@M02542:52:000000000-J9N43:1:1101:7216:6992 2:N:0:GTGAAA
GTAGTCCACGCCGTAAACGGTGGGAACTAGGTGTTGGCGACATTCCACGTCGTCGGTGCCGCAGCTAACGCATTAAGTTCCCCGCCTGGGGAGTACGGCCGCAAGGCTAAAACTCAAAGGAATTGACGGGGGCCCGCACAAGCAGCGGAGCATGATGCGTAATTCGACGCAACGCGAAGAACCTTACCAAGGCTTGACATACAACGGAAAGCATTAGAGATAGTGCCCCCACTGTGGTCGGTGTACTGGTTGTGCATGGCTGTCGTCAGCTCTG
+
FGGGGGGGGGGFGEGGGGGCFGGDGFGFFGGGGGGGGGGGGGCGGGCGED<FFGGGG:FFEGGGGFGEGCEDGGGGGGEFFFGG@G:F?B@:8CFFGE+8>C@BF7CCGGGGFE,4;=B@E:DE9DF***:**=E*=*=CF*=CBCEECDG5+<++3<1:)A:?F*+/))27:C9)<>>))2>CCC6FG4)5>:F::)*)12)*9<5CE3318++1:D7<9B?=:9>*460(4/)-..)/)-C7<2)959*8,,).-6:(((4)*/.)))*0/*
@M02542:52:000000000-J9N43:1:1101:25981:6996 1:N:0:GTGAAA
GTAGTCCACGCCCTAAACGATGTCAACTAGTTGTCGGGTCTTCATTGACTTGGTAACGTAGCTAACGCGTGAAGTTGACCGCCTGGGGAGTACGGTCGCAAGATTAAAACTCAAAGGAATTGACGGGGACCCGCACAAGCGGTGGATGATGTGGATTAATTCGATGCAACGCGAAAAACCTTACCTACCCTTGACATGTATGGAACCCTGCTGAGAGGTGGGGGTGCCCGAAAGGGAGCCATAACACAGGTGCTGCATGGCTGTCGTCAGCTCG
+
GGGGGGGGGGGGGGGGGGGFGGGGGGGGGGGGGGGGGGGGGGGGGGGGGGGGGGGGGGGGGGGGGGGGGGGGGGGGGGGGGGGGGGGGGGGGGGGGGGGGGGGGGGGGGGGGGCGGGGGGGGGGGGGGGGGGGGGGGGGGGGFGGGGGFGGGGGGGGGGGGGGFGGGGGGGGGGGGGGGGGGGGGGGGGGGGGGGGGGGGGFGGGGGGGGGGGGGGFEGGGGGGGGGGGGFFDEFEFGGGFFGFFFGGFGGFFFFFFFAFGGGFGFFFFFF69)
@M02542:52:000000000-J9N43:1:1101:16655:7001 2:N:0:GTGAAA
GTAGTCCACGCCGTCAACGATTTCTACTAGCTGTTCGTGTCCTTGTGATGCGAGTAGCGCAGCTAATGTACTCAGTAGACCGCCTGGGGAGTACGCTCGCAAGAATAAAACTCAAATGAATAGACGGGGGCCCGCACAAGCGGTGGGGCAAGTGGTATAATTCGACGCAACGCAAAGAACCTTACCAACTCTTGACATGTAAGGAAGACTGAAAAGATGCGGTTGTGCCTTCGGGAACCGTAAGACAGGGTCTGCATTGCTGTCGTCGGCTCGG
+
6CF@F<,C,8F,@@+66,,,B,6CFD<@F<F<<F<F6:@E,66FEE66F,,6,@69,,+6:F+,C,9C,C<F,CAA55,5B@7+++B+4+@@45?++>@733+A,7?3D,E=,,3,26C3;,@,6+6FEGG**4**4*=,/4:B84**:/**4=C3+5C+;+1*22=<D>*75)45/007@?FFGGG6/7*=*)*)).*.9))**07A:*))+0<<?7CB9@E3(-4D))63(.2(432>5<D442,)(()0,4))-).)6)4)*/)).7).83
@M02542:52:000000000-J9N43:1:1101:21969:7010 1:N:0:GTGAAA
GTAGTCCACGCCGTAAACGATGGATACTAGCTGTTCGGAGCAATCTGAGTGGCTAAGCGAAAGTGATAAGTATCCCACCTGGGGAGTACGTTCGCAAGAATGAAACTCAAAGGAATTGACGGGGGCCCGCACAAGCGGTGGAGCATGTGGTTTAATTCGATGATACGCGAGGAACCTTACCAAGGCTTAAATGGGGATTGACCGGTTTGGAAACAGACCTTTCGCAAGACAATCTTCAAGGTGCTGCATGGTTGTCGTCAGCTCGTGCCGTG
+
GGAFGGGGGGGGGGGCFEFGGGGGGGGGGGGGGGGGGGGGGGGGGGGGGGGGGGGGGGGGGGGGGGGGGGGGGGGGGGGGGGGGFGGGGGGGGGGGGGGGGGGGGGGGGGEFFGGGGGGGGGGGGGFGGGGGGGGGGGGGGGGGGGGGGGGGGGGGGGGGGGGGGGGGGGGGGGGGGGGGGGGGGGGFGGGGGGGGGGGGGFGGGGGGGGGGGGGFGGGGGGGGGGGGGGFFGGGFFGFGFFFFFFGGFGGBFFFFFF?BGGGFGF?FFFB>
@M02542:52:000000000-J9N43:1:1101:8501:7010 2:N:0:GTGAAA
GTAGTCCATGCCGTAAACGATGAGTGTTCGCCCTTGGTCTACGCGGATCAGGGGCCCAGCTAACGCGTGAAACACTCCGCCTGGGGAGTACGGTCGCAAGACCGAAACTCAAAGGAATTGACGGGGGCCTGCACAAGCGGTGGAGCATGTGGTTTAATTCGACGCCACGCGAAGAACCTTACCAAGGCTTGACATACACCGGAAAGCATTAGAGATAGTGCCCCCCTTGTGGTCGGTGTACAGGTGGTGCATGGCTGTCGTCAGCTCTTGTCGG
+
GGGFEFGG9FGFCFGEGFE@F<FGCFGFEG7CEGGFGCF@CFCCFE@BF<98,=FFCCF@<FFFEGEF:F7FGGFGG87?C:A+4>+88BFC@FFBFGGDCGB>@+3@7E@C3EFCDGGAEG88?8*<BCCG7C9CG7EC883*=C50<<:F:C68<CGF)<C77)*1>5*5./8?FFF?44@FFFG@2?>:F9=*<?F:>91)7))+**.49+<*57C-)0?53,3<1-412623,44**)2*-4()-6)*411164?0<1((906***11))
@M02542:52:000000000-J9N43:1:1101:17070:7029 2:N:0:GTGAAA
GTAGTCCACGCCCTAAACGATGTCAACTAGTTGTTGGGGATTCATTTCCTTAGTAACGTAGCTAACGCGTGAAGTTGACCGCCTGGGGAGTACGGTCGCAAGATTAAAACTCAAAGGAATTGACGGGGACCCGCACAAGCGGTGGATGATGTGGATTAATTCGATGCAACGCGAAAAACCTTACCTACCCTTGACATGGACGGAACCCTGGTGAGAGCTAGGGGTGCTCGAAAGAGAACCGTCGCACAGGTTCTGACTGGCTGTCGGCCGCCCG
+
GGGFGGGGFGGGGG8FGGDGGGGGFGGGGGGGGGGGGGGGGGGGGGGGGGGGGGGGGGGFGGGGGGGGGFGGGGGGGGGGGGGGGGGGGGGGGGGGGGGGEGGGFGGGGDGGGGGGGGDFGGGGGGGGGGGGGGGGGGGGGGC*C79FGGGGFFGGGGGGFGGGC7:FFFCDBDB>::B>FEF<FGGFGFFFFAF6:<FF?>;DEFFE>G?40<8F:>C>2473(-3*6897?><:7:05)-9C,493237*48))).<367?(2*)))055.)
@M02542:52:000000000-J9N43:1:1101:8015:7033 1:N:0:GTGAAA
GTAGTCCACGCCGTAAACGATGTCTACTAGCTGTTCGTGTCCTTGTGATGTGAGTAGCGCGGCTAACGCACTAAGTAGACCGCCTGGGGAGTACGGTCGCAAGATTAAAACTCAAATGAATTGACGGGGGCCCGCACAAGCGGCGGAGCATGTGGTTTAATTCGACGCAACGCGAAGAACCTTACCTACTCTTGACATCTACGGAAGACTGCAGAGATGCGGTTGCGCCTTCGGGAACCGTAAGACAGGTGCTGCATGGCTGTCGTCAGCTCGG
+
GGGGGGGGGGGGGGDGGGG@FFGGGGGGGGGGGGGGGGGGGGGGGGGGGGFFGGGGGGGGGGGGGGGGGGGGD@FGGGGGGGGGGFGGGDGGGGGCFGEGGGGGCDDFDFGFGFFDFGGGGGGGGGGGGGEGGGGGGGGFGGGGGGGGGGGGGGGGGGGGGGGGGCEGGGGEGGGGD=FGFCFGGGGGGFGGFGGGFFGGGFGGDDEFGGGGGFGGG?9?CCGEGGGGDGBFGGGEFGGGFFGFFFGGFGD?F>4?FAFFGGF4>:???B4?F3
@M02542:52:000000000-J9N43:1:1101:9695:7044 2:N:0:GTGAAA
GTAGTCCACGCCGTAAACGATGTCTACTAGCTGTTCGTGTCCTTGTGATGTGAGTAGCGCAGCTAACGCACTAAGTAGACCGCCTGGGGAGTACGGTCGCAAGATTAAAACCCAAATGAATTGACGGGGGCCCGCACAAGCGGTGGAGCATGTGGTTTAATTCGACGCAACGCGAAGAACCTTACCTACTCTTGACATCTACGGAAGACTGCAGAGATGCGGTTGTGCCTTCGGGAACCGTAAGACAGGTGCGGCCTTGCTGTCGTCAGCTCGG
+
GGGGGGGGGGGGGGEGGGGGGGGGGGGGGGGGGGGGGGFGGGGGGGGGGGGGGGGGGGGGGGGGGGGGGGGGGGGGGGGGGGGGGFFGDGGGGGGGGGGGGGGGGGGGGGGGGGGFGGGGGGGGGGGGGDEGCGGGEGGGG>ECEGCFGF6A@CCCFGGFFGGGGGDC>DGDFGFFFBFFFBFFC6FFG*?BFFFF<<49FAFGFF>EFFF???C53CFA>>:BB?,:.4ADFEB9>B:D>?GFAF?F:))0((((,)5>>46<*17>3)*9))
@M02542:52:000000000-J9N43:1:1101:26623:7056 2:N:0:GTGAAA
GTAGTCCACGCCGTAAACGATGTCTACTAGCTGTTCGTGTCCTTGTGATGTGAGTAGCGCAGCTAACGCACTAAGTAGACCGCCTGGGGAGTACGGTCGCAAGATTAAAACTCAAATGAATTGACGGGGGCCCGCACAAGCGGTGGAGCATGTGGTTTAATTCGACGCAACGCGAAGAACCTTACCTACTCTTGACATCTACGGAAGACTGCAGAGATGCGGTTGTGCCTTCGGGAACCGTAAGCACGGTGCTGCATGGATGTCGTTAGCTCGG
+
GGGGGGGGGGGGGGCEGGGGFGGGGGGGGGGGGGGGGGGGGGGGGGGGGGGGGGGGGGEGGGGGGGGGGGGGGGGGGFGGFEFGGGGGGGGGGGGGGGGGGGGGGGGGGGGGGGGGGGGGGGGGGGGGGDGGGGG5EGGGGGDCED8FFFFGFGGGGGGGFA77ED5C3>EGFDF375?FFFFGGGGFGFFFFFFFFFFFFFFD@BEGFGFFGCC>7:>A9@EFFFFGFFFFFFB9;F<GGB3*).(0227>A>B0460))24:C*)..0*83)
@M02542:52:000000000-J9N43:1:1101:23564:7069 1:N:0:GTGAAA
GTAGTCCACGCCGTAAACGATGTCTACTAGCTGTTCGTGTCCTTGTGATGTGAGTAGCGCAGCTAACGCACTAAGTAGACCGCCTGGGGAGTACGGTCGCAAGATTAAAACTCAAATGAATTGATGGGGGCCCGCACAAGCGGTGGAGCATGTGGTTTAATTCGACGCAACGCGAAGAACCTTACCTACTCTTGACATCTACGGAAGACTGCAGAGATGCGGTTGTGCCTTCGGGAACCGTAAGACAGGTGCTGCATGGCTGTCGTCAGCTCGT
+
FG9FGGGGGGGGGGFCDFFGGGGGGGGGGGGGGGGFGGGGGGGGGGFFFGGGCFGGGGFEEEEFGDFGGGGGGGGGGGGGG+@CE7FDFE@GGGGGEGGGCFGFGGGGG9<FFGGGEDCFFDGECEGFEDGGGGGGGGCGFGGGGGC:FFFFGGGDGGG9CCBBFFGGGGGDCEGGGEEFGGFCFFGGFGGGFFGGGGGGGFGGGD=FGGGFDDGDFGGFEGGGGEGGGG9975CDEFDGDF7(@?FF>CC:FFFBFB7?<57@FB?F<DBFF)
@M02542:52:000000000-J9N43:1:1101:4786:7082 2:N:0:GTGAAA
GTAGTCCACGCCGTAAACGATGTCTACTAGCTGTTCGTGTCCTTGTGATGTGAGTAGCGCAGCTAACGCACTAAGTAGACCGCCTGGGGAGTACGGTCGCAAGATTAAAACTCAAATGAATTGACGGGGGCCCGCACAAGCGGTGGAGCATGTGGTTTAATTCGACGCAACGCGAAGAACCTTACCTACTCTTGACATCTACGGAAGACTGCAGAGATGCGGTTGTTCCTTCGGGAACCGTAAGACAGGTGCCGCATGGCTGGCGTCCGCCCGG
+
GFFFGGGGGGGFCGGGGG@F@FGGGGGGGFGGGGGGGGGFGGGGGGGGGGGGGGGFFGGGGGGGCFGGGGFGFGGFGGGGGGEGCFGGGGGGGGGGGGEGCEF8DCGGGGGGGGGGGGFFFGFGDECCCFCEGGGGGDG8FE8BCDGFCE6F?C9BEEGGFG?EGC/5>B5C@DBFEFFFF7?77CF?6*9FF)97)6?A6A?D@B385:2:78@5?C7)-7)04(1:<DF4(<(6>F?5/(9*.4(),4))(-(((-(2(((,1/)))))0))
@M02542:52:000000000-J9N43:1:1101:15799:7084 2:N:0:GTGAAA
GTAGTCCACGCCGTAAACGATGTCTACTAGCTGTTCGTGTCCTTGTGATGTGAGTAGCGCAGCTAACGCACTAAGTAGACCGCCTGGGGAGTACGGTCGCAAGATTAAAACTCAAATGAATTGACGGGGGCCCGCACAAGCGGTGGAGCATGTGGTTTAATTCGACGCAACGCGAAGAACCTTACCTACTCTTGACATCTACGGAAGACTGCAGAGATGCGGTTGTGCCTTCGGGAACCGTAAGACAGGTTCTGGATGGCGGTCGTCCGCTCGG
+
GG9FGGGGGGGGGGGGGGGGGFGGGGGGGGGGGGGGGGGGGGGGGGGGGGGGDGGGGGGGGEGGGGGGGGGGGGGGGGGGGGGGGGGGGGGGGGGGGGGGGGGGGGGGCFFCGGGGGGGGGGCGGGDGGGGDCGGGCFGGGGGGGG=CCFGGGGGGGGGGFFFCGCCDEFGC3895:>FFFFBGFGGFG9F@FAFFBAFFFF:3BB3*<FF??8CFBGG40>BEFF0:-)6<:D9B03:DC:3*6>2<62*/)))).8?:((-4C17))..)))
@M02542:52:000000000-J9N43:1:1101:13922:7089 2:N:0:GTGAAA
GTAGTCCACGCCCTAAACGATGTCAACTGGTTGTCGGGCCTTCATTGGCTTGGTAACGTAGCTAACGCGTGAAGTTGACCGCCTGGGGAGTACGGTCGCAAGATTAAAACTCAAAGGAATTGACGGGGACCCGCACAAGCGGTGGATGATGTGGATTAATTCGATGCAACGCGAAAAACCTTACCTACCCTTGACATGTACGGAACCCTGCCGAGAGGTGGGGGTGCCCGAAAGGGAGCCGTAACACAGGTGCTGCATGGCTGTCGTCAGCCCG
+
GGGGGGGGGGGGGDGGGGGGGGGGGGGGGFFGGGGGGGGGGGGGGGGGGFGGGGGGGGGFFGDGGGGGGGEGFGFGFGGGGGGGGGGGGGGGGGGGGGGGGGGGGGGGGGFGG8AFGGGGGGGFGGGGGGCEGGGGGGGGGGECGFGGGGCCFGFGGGFGB9FFGGGGFF5DE59BEFFFFF=FFDFFGFFFFAFFF?B<*19DDEFG>4(8CC8)3CC<?FFFF9?<?F9>;3:BB?0<58DG?A>F:??)5>AF?2.233124>)05<4)8)
@M02542:52:000000000-J9N43:1:1101:7925:7105 2:N:0:GTGAAA
GTAGTCCATGCCGTAAACGATGAGTGTTCGCCCTTGGTCTACGCGGATCAGGGGCCCAGCTAACGCGTGAAACACTCCGCCTGGGGAGTACGGTCGCAAGACCGAAACTCAAAGGAATTGACGGGGGCCTGCCCAAGCGGTGGAGCATGTGGTTTAATTCGATACAACGCGCAAAACCTTACCAGCCCTTGACATATGAACACGAAAAACTGTCCTTAACGGGTAGGTACGTACTTTCATACAGGTGTCGCATGGCTGCCGTCAACACGGTGCG
+
GGGCCECGFGFGGG@FGEGGFCFFFGFGGGGGG7ECGGGAFFGGGFCFGGGGG7>:FEGGGGGDFEGGEFGGGG=5AFCGGGGFGGF:FFGCCDFGGE>FFGGGCEC@CFFF9C6:CFGEFGG8*:CFGGC5,881A:5=CE>8>C8+>++:A=6FCGGDFFC*CC6C:B5CF)(74)7B*(9:DC*<7FFF?447))9:FA:CE3<E4D26E?+9<FF23:3)((-:44(.)),:<<AGG<FC:)(*.(8>((((,2((-,((***.0)0<3)
@M02542:52:000000000-J9N43:1:1101:19609:7107 2:N:0:GTGAAA
GTAGTCCACGCCGTAAACGATGCCTACTAGCTGTTCGTGTCCTTGTGATGTGAGTAGCGCAGCTGACGCACTAAGTAGACCGCCTGGGGAGTACGGTCGCAAGATTAAAACTCAAAGGAATTGACGGGGACCCGCACAAGCGGTGGATGATGTGGATTAATTCGATGCAACGCGAAAAACCTTACCTACCCTTGACATGTATGGAACCCTGCTGAGAGGTGGGGGTGCCCGAAAGGGAGCCATAACACAGGTGCTGCATGGCTGTCGTCAGCTC
+
GGDGGGGGGGGGGG:FGGGGGGGGGGGGFGGGGGGGGGEFFGGGFFGGGGGGGGGGGGGGGGGGGGGGGEGGGGGGGGGGGGGGDF7DFEEGGGGGGGGGGEGDEFGGGGGGGGGGGGGGGCGGGGG@EGDGGGDEG>D>FGGEEDFFGFGGGGGGG9CFFGFCEFFGFFGGFDFFF>FD>@FGGGC=F>FFF?FFFAFAFFADFFFG5*4:FGF>2CDFFFDFF>;DBB:0-59?<B?DD7CF<:<F2(<?::))3><):??<74)8:@36*)
@M02542:52:000000000-J9N43:1:1101:10153:7108 1:N:0:GTGAAA
GTAGTCCATGCCGTAAACGATGAGTGTTCGCCCTTGGTCTACGCGGATCAGGGGCCCAGCTAACGCGTGAAACACTCCGCCTGGGGAGTACGGTCGCAAGACCGAAACTCAAAGGAATTGACGGGGACCCGCACAAGCGGTGGATGATGTGGATTAATTCGATGCAACGCGAAAAACCTTACCTACCCTTGACATGTCTGGAATCCTGCTGAAAGGTGGGAGTGCCCGAAAGGGAACCGGAACACAGGTGCTGCATGGCTGTCGTCAGCTCGGG
+
GGGGGGGGGGGG7FCGGGGGGGGGGGGGGGGGGGGGGGGGGGGGGGGGGGGGGGGGGGGGGGGGGGGGGGGGGGGFGGGGGGGGGGGGGGGGGGGGGGGGGGGGGGGGGGGGGGGGGGGGGGGGEGGGGGGGCFGGGFGGCFGCGGGGGCGGGGGGGGFGGGGGGGGGGGGGGGGGGGGGGGGGGGGGGGGGGGGGFGGGGFGFEFGGGGGGGGGG:CFGGGGGGFGGGGFEGGFF>FGGFFGBF:FGF6<>F?FFAB?:D7C>C3:?B2:B))
@M02542:52:000000000-J9N43:1:1101:22123:7128 2:N:0:GTGAAA
GTAGTCCACGCTGTAAACGATGAGTGCTAGTTGTCGGCAGGCATGCCTGTCGGTGACGCAGCTAACGCATTAAGCACTCCGCCTGGGGAGTACGGTCGCACGATTAAAACTCAAAGGAATTGACGGGGGCCCGCACAAGCGGTGGAGCATGTGGTTTAATTCGAAGCAACGCACAGAACCTAACCACCTTTTGACATGCCCGGAACGCCGCAGAGACGGGGCTTGCCCTTCGGGGACGGGGGTACCGGGTCGGCATGGCCGTCGTCTGCTCGTG
+
DF6CFG@<9FF7FB@CC6B@DD,CE,,CF,CEE@ECEFGEGF@EC,:,,@FCGEE7FCFG7@FFFG@C=CF<9?AFFF89?FFGCD=FG7F@CF46?+FE+3>BFC<;FGD>:,=DF?DGG,@FG8+CC*:*>::B*<:CCEEC8CC,3+3<CF*1*+3+++*+2>=6=)29)/,5@).57(/7C*/.C?FFF:??A2))049))00/)/(38:*7(**(453>((2*((.((0219(,9)(1*)-(),(072(30(4(((42(/97)***007
@M02542:52:000000000-J9N43:1:1101:23873:7150 1:N:0:GTGAAA
GTAGTCCACGCCGTAAACGATGTCTACTAGCTGTTTGTGTCCTTGTGATGTGAGTAGCGCAGCTAACGCACTAAGTAGACCGCCTGGGGAGTACGGTCGCAAGATTAAAACTCAAATGAATTGACGGGGGCCCGCACAAGCGGTGGAGCATGTGGTTTAATTCGACGCAACGCGAGGAACCTTACCTACTCTTGACATCTACGGAAGACTGCAGAGATGCGGTTGTGCCTTCGGGAACCGTAAGACAGGTGCTGCATGGCTGTCGTCAGCTCGG
+
GGCFGGGGGGGGGGGCFFFGGGGGGGGGGGGGGGGGGGGGGGGGGGGGGGGGGGGGGGGGGGGGGGGGGGGGGGGGGGGGGGGGGGGGGGGGGGGGGGGGGGGGGGGGGGGGGGGGGGGGGGGGGGGGGGGGGGGGGGGGGGGGGGGGGGGGGGGGGGGFGGGGGGGGGGGGGGGGGGGGGGGGGGGGGGGGGGGGGGGGGFGGGGGGGGGGGGGGGGGGGGGGGGDGGGFFGGGFFGGGFFGFF?FGFG:?FFFFFFFFGD<474??F?4@D)
@M02542:52:000000000-J9N43:1:1101:6034:7167 2:N:0:GTGAAA
GTAGTCCACGCCCTAAACGATGTCAACTGGTTGTTGGGTCTTCACTGACTCAGTAACGAAGCTAACGCGTGAAGTTGACCGCCTGGGGAGTACGGCCGCAAGGTTGAAACTCAAAGGAATTGACGGGGACCCGCACAAGCGGTGGATGATGTGGTTTAATTCGATGCAACGCGAAAAACCTTACCCACCTTTGACATGTACGGAATTCGCCAGAGATGGCTTAGTGCTCGAAAGAGAACCGTAACCCATGTGCTGACTGGATGTTTGCAGCTCC
+
GECFEGGGGGGGGGGDGG7FFFFFEDEFGFGGGGEGGG@FFFFFF<E,C@FFFEFCGECF,@ECFEEDGC@C@CFCF<EEFGGGDCCFC=F@FG7CFCEGG7+FGGGGGGFGF89D68B>E:D=>E8<CC:>EG7C:ADG>G:CEG?F,B9<7?,1,:4CFFGGCFEF44:D)81:A:5>)49DFF95>FFF?AFFA?FAF06*7)?C3D0(10*8)*9:1>6FA)-2<131<D?1,5:*9(151)(.(.1*-6)).9-2(.).**)***))//
@M02542:52:000000000-J9N43:1:1101:25380:7168 2:N:0:GTGAAA
GTAGTCCACGCCGTAAACGATGTCTACTAGCTGTTCGTGTCCTTGTGATGTGAGTAGCGCAGCTAACGCACTAAGTAGACCGCCTGGGGAGTACGGTCGCAAGATTAAAACTCAAATGAATTGACGGGGGCCCGCACAAGCGGTGGAGCATGTGGTTTAATTCGACGCAACGCGAAGAACCTTACCTACTCTTGACATCTACGGAAGACTGCAGAGATGCGGTTGTGCCTTCGGGAACCGTAAGACAGGTGCTGCATGGATGTCGTCCGGCCGG
+
GGGGGGGGGGGGGGGGGGGGGGGGGGGGGGGGGGFGGGFGGGGGGGGGGGGGGGGGGGGGGGGGGGGGGGGGGGGGGGGGFGGGDDFGGGGGGGGGGGGGGGGFGGGGGGGGGGGGDFC9;EDGFGGGGGGGGGGGGDGGGGGEGGGFGG+:@FGGGGGGFGCFCGD3BBD<>D037.6@F7FFGGGB**)9?2*<<A*:F>BG>>7FFGFFFCCF:>CB>>)70(4FBAAF:D>>9??D9?GC))(043)/)-)()6,)),(-*10)7.))))
@M02542:52:000000000-J9N43:1:1101:25769:7183 2:N:0:GTGAAA
GTAGTCCACGCCGTAAACGATGTCTACTAGCTGTTCGTGTCCTTGTGATGTGAGTAGCGCAGCTAACGCACTAAGTAGACCGCCTGGGGAGTACGGTCGCAAGATTAAAACTCAAATGAATTGACGGGGGCCCGCACAAGCGGTGGAGCATGTGGTTTAATTCGACGCAACGCGAAGAACCTTACCTACTCTTTACATCTACGGAAGACTGCAGAGATGCGGTTGTTCCTTCCGGAACCGTAAGACAGGTGCTGCATGGCTGGCGTCCGCTCGG
+
GGGGGGGGGGGGGGGGGGGGDFGGGGGGFGGFGGGGGFGEFGGGGGGGGGGGEGGFGGGDGCEGDFGGGEGGGDGGGGGCGGGGGGFGGGGGGGGGGGGGCGCCGGGGGFFGGGGGGGGADFGGFGD@EDEGEGGCCEGGGGEGGG:EGGGG??EGC>7CA;EGGDCDBEDC>81;BEFF@0?FFGFFG*)9@)16))9AB2:D7>)CFC???F+71**.7ED>0,(*-4<)(0449BB)96C>-)(),-/)445()).((((()10)75)..)
@M02542:52:000000000-J9N43:1:1101:6741:7186 2:N:0:GTGAAA
GTAGTCCACGCCGTAAACGATGAATGTTAGCCGTCGGCAAGTTTACTTGTCGGTGGCGCAGCTAACGCATTAAACATTCCGCCTGGGGAGTACGGTCGCAAGATTAAAACTCAAAGGAATTGACGGGGGCCCGCACAAGCGGTGGAGCATGTGGCTTAATTCGAAGCAACGCGCAGAACCTAACCAGCCCTTTACATGCCAGGCCTACTGCCACCATCCAGGGTTCCCTTCGGGGACCGGGCCCCAGGTGATTCATGGCTGTACTCAGACCCTC
+
DFF,CFC<CCFGG@FF@9B@F8C,E,C9ECCF@FGD7FE7FG9FCCFD9F<,7@C7C@F7+@F9FE,++889FFFFE<EC,4@+F7D@:=FABE44CE7:+6FFGG9,,@B9F,E,=,@,=,,CD6ECCCC*>*11:C5AC5C:EGG=FC7A7+*=:8:+1A:FCCGC6;=C)97:>)7)7(0*9C*7<:F)))*/))0,*)-*)))0**)(++*).**))))).12792((4>((,43D>()),(-))(**--).)5((-,.)***)*)))0)
@M02542:52:000000000-J9N43:1:1101:10429:7229 1:N:0:GTGAAA
GTAGTCCACGCCGTAAACGATGTCTACTAGCTGTTCGTGTCCTTGTGATGTGAGTAGCGCAGCTAACGCACTAAGTAGACCGCCTGGGGAGTACGGTCGCAAGATTAAAACTCAAAGGAATTGACGGGGACCCGCACAAGCGGTGGATGATGTGGATTAATTCGATGCAACGCGAAAAACCTTACCTACCCTTGACATGTCTGGAATCCTGCTGAAAGGTGGGAGTGCCCGAAAGGGAACCGGAACACAGGTGCTGCATGGCTGTCGTCAGCTC
+
GGGGGGGGGGGGGGGGGFFFGGFGGGGGGGGGECEFGGGGFGGGGGGGGGGG9CFFCFCCFEGGGGGGGDGGGGCFFGGGGEGGGGGGEGGGGGGGGGGCFGGGGGGGGGGGGGGEFGGGGGGGGGGGGGGGGGGGGGGGGG7>FGGGGCEFCFGGDGGGFFGGGGGDFGGEEEGGGEGGGGFGFGGGGGGGGGDGGGGFGFGG?<FGGGGGFCG?F?ECCCCFGGGCFG?>DCD55CCGFBGFFBFFFGF>63>A<BAFGGG@5<6?BB?FB?
@M02542:52:000000000-J9N43:1:1101:11665:7236 2:N:0:GTGAAA
GTAGTCCACGCCGTAAACGATGTCTACTAGCTGTTCGTGTCCTTGTGATGTGAGTAGCGCAGCTAACGCACTAAGTAGACCGCCTGGGGAGTACGGTCGCAAGATTAAAACTCAAATGAATTGACGGGGGCCCGCACAAGCGGTGGAGCATGTGGTTTAATTCGACGCAACGCGAAGAACCTTACCTACTCTTGACATCTACGGAAGACTGCAGAGATGCGGTTGTGCCTTCGGGAACCGTAAGACAGGTGCTGCATGGCTGTCGTCAGCTCGG
+
GG9FGGGGGGGGGGGGGGGGGGGGGGGGGGGGGGGGGGGGGGGGGGGGGGGGGGGGGGGGGGGGGGGGGGGGGGGGGGGGGGGGEGGGGGGGGGGGGGGGEGGGGGGGGFGGGGFGGGGGGGGGFGGGGGGEEGGGGGGGGDGBED>FFGFGGDGGGGGGFGGGGGGD3>CDFDBE@>FF@7?DFFCFG*6F?<FFFAFFFFFDEFFGFGFFGD9FBG7<BFFF9:BG>B<<BEF(,8-59(/*.87F057?<<),65?:7<F25C7)76*0))
@M02542:52:000000000-J9N43:1:1101:8760:7273 2:N:0:GTGAAA
GTAGTCCACGCCCTAAACGATGTCAACTAGTTGTCGGGTCTTCATTGACTTGGTAACGTAGCTAACGCGTGAAGTTGACCGCCTGGGGAGTACGGTCGCAAGATTAAAACTCAAAGGAATTGACGGGGACCCGCACAAGCGGTGGATGATGTGGATTAATTCGATGCAACGCGAAAAACCTTACCTACCCTTGACATGTATGGAACCCTGCTGAGAGGTGGGGGTGCCCGAAAGGGAGCCATAACACAGGTGCTGCATGGCTGTCGGCAGCTCG
+
GGGGGGGFGGGGGGCFFGEGGFFGFFGGGFGGGGGGGGGDFEGGFGFGGGGGGGEFGGGGGGGGGGGGGGGGGGGGGEGGGGGGGGGGGGGGEEGGEGGGDGGGGGFGGGGGCGGGGFGFDDDFDGGGGGGGGGGGGGGGGGBEGD?7?:,5BCFGFGGCFEFGGGGGFFGGDGFEFFEFFFFGGGGFGAF;FFFF4>BFFFFGFF>A)0((C@CF?G<3:EFBB>6<?B9BBFF??B9G<A47?28).2=?F<-52))4804,2C)0.>5)07
@M02542:52:000000000-J9N43:1:1101:9434:7295 2:N:0:GTGAAA
GTAGTCCTAGCCCTAAACGATGATTGCTTGGTGTGTCGGGTACCCAATCCCGTCGTGCCGAAGCTAACGCGATAAGCAATCCGCCTGGGGAGTACGGTCGCAAGGCTGAAACTCAAAGGAATTGACGGGGGCCCGCACAAGCGGGGGAGCATGTGGTTTAATTCGACGCAACGCGAAGAAACTTACCTGGGCTCGAAATGTAGAGGAATTCGGTAGAAATAACGGAGGCTAGCAATAGGCCTCTAGAAAGGTGGTGGTAGGGCGTTGGTAGGTG
+
GCFFFGDGGGGGGG@FGF@FGFGGFFGGGGGGGFGGGGGGGGGGFGGGFFFFGDEE7BDFCEF>FDFCC@FF:FEFGGGGGGCDFFDCFEEGGCF@CFDGGECGFG?:DFEG9EEGGGGGGGCFFFCEECED>>E5=<E8@,BG*):5=:C+C:FG*A4<8EE0*:A5)77>>D9@:5>F)4**::A=CFF55,851(5)*6.*18>=646-8*8))2*)-*0034(),2:?5=<)6:)**)**.))*-()*(--((()),(.()))008*596
@M02542:52:000000000-J9N43:1:1101:21068:7298 1:N:0:GTGAAA
GTAGTCCACGCCCTAAACGATGTCAACTGGTTGTTGGGTCTTCACTGACTCAGTAACGAAGCTAACGCGTGAAGTTGACCGCCTGGGGAGTACGGCCGCAAGGTTGAAACCCAAAGGAATTGACGGGGACCCGCACAAGCGGTGGATGATGTGGTTTAATTCGATGCAACGCGAAAAACCTTACCCACCTTTGACATGTACGGAATTCGCCAGAGATGGCTTAGTGCTCGAAAGAGAACCGTAACACAGGTGCTGCATGGCCGTCGTCAGCTCG
+
GG9FGGGGGGGGGGGFGGGGGGGGCFGGGGGGGGGGGGGGGGGGGGGGGGGGGGGGGGGFGGGGGGGGGGGGGGGGGGGGGGGGGGGGGGGGGGGGGGGGGGGGGGGGGGGGGGGGGGGGGGGGGGGGGGGGGGGGGGGGGGGGGGGGGGGGGGFGGGGGGGGGGGGGGGGGGGGGGGGGGGGGGGGGGGGGGGGGGGGGGFGGGGGGGGGGGGGGGGGGGGGGGFFGGGFFGGGFFGGGFFGFFFGGFGF:FFABFFFFGGGFG;9BFFF?F3
@M02542:52:000000000-J9N43:1:1101:25211:7301 2:N:0:GTGAAA
GTAGTCCACGCCCTAAACGATGTCAACTAGTTGTCGGGGAAGCAATTCCTTGGTAACGCAGCTAACGCGTGAAGTTGACCGCCTGGGGAGTACGGTCGCAAGATTAAAACTCAAAGGAATTGACGGGGACCCGCACAAGCGGTGGATGATGTGGATTAATTCGATGCAACGCGAAAAACCTTACCTACCCTTGACATGTCTGGAATCCTGCTGAAAGGTGGGAGTGCCCGAAAGGGAACCGGAACCAAGGTGCTGCCTGGCTGTCGTCAGCCCG
+
GGGGGGGGGGGGGGGGGGGGGGGGGGGGGGGGGGGGGGGGGGGGGGGGGGGGGGGGGGGGGGGGGGGGGGGGGGGGFAFGGGGGFGFEFGGGGGGGCEEGDC@FGGGGGGGGGGGG?GGGGGGGGGDDG7EEGG7CEFC5:E>ECCFFC@F<C9CCEGFGF7C@CFGGFFDGEGFEBF3>FFFDFGG@GFFF52??B20666?FF??FFF7(30<?9*92(7>)(4AG7<F0>FFF:?:D7()91(()(-*)5242())302(.9CF>:>)).)
@M02542:52:000000000-J9N43:1:1101:19869:7310 2:N:0:GTGAAA
GTAGTCCACGCCGTAAACGGTGGGAACTAGGTGTTGGCGACATTCCACGTCGTCGGTGCCGCAGCTAACGCATTAAGTTCCCCGCCTGGGGAGTACGGCCGCAAGGCTAAAACTCAAAGGAATTGACGGGGGCCCGCACAAGCGGTGGAGCATGTGGTTTAATTCGACGCAACGCGAAGAACCTTACCTACTCTTGACATCTACGGAAGACTGCAGAGATGCGGTTGTGCCTTCGGGAACCGTAAGACAGGTGCTGCATGGCTGTCGTCAGCCG
+
GGGGGGGGGGGGGF@CFGGGGFGG8FFGGGGGGGGGFGEGGGGGGGGGGGGGGGGDGGGGGGGGGGGGGDGGGGGGGGGGGGGGGGGGGGGGGGGGGGGGGGEGGGGGGFGFGGGGGGGGGGGGGGGGGGGGGGGGD:CGGFGDEGEGGCFCFGGGGGCCFGGGGGGGFDEGFGF>EFFFFFFGGGGFGFF?FAFFF>FBF29::BFG39(966C@FG*4)*0760(9:AB><?2<B6>CF09F:3<FF:<9(.)-5:)).3(-**)735<).)
@M02542:52:000000000-J9N43:1:1101:20016:7318 2:N:0:GTGAAA
GTAGTCCACGCCGTAAACGATGTCTACTAGCTGTTCGTGTCCTTGTGATGTGAGTAGCGCAGCTAACGCACTAAGTAGACCGCCTGGGGAGTACGGTCGCAAGATTAAAACTCAAATGAATTGACGGGGGCCCGAACAAGCGGTGGAGCATGTGGTTTAATTCGACGCAACGCGAAGAACCTTACCTACTCTTGACATCTACGGAAGACTGCAGAGATGCGGTTGTTCCTTCGGGAACCGTAAGACAGGTGCTGCATGGCCGTCGTCAGCTTGG
+
GGGGGGGGGGGGGGCFGGGGGGGGGGGGGGGGGGGGGGGGGGGGGGGGGGGGGGGGGGGGGGGGGEGEGGGGGGGGGGGGGGGGEGGGGGGGGGGGGGGGD:FDFFFGGGGGGGFGFGGGGGFFGGGGGGGEGGGGGGGGGCGGGGGGGGGGGFGGGGGGFGGGGGGGFFGGFGBDEBFFFFFGGCFFG7?FFBFFFFFFFF1DBB@FFG?0C+:>0:C>-7@>9,(:6<AA?@B;>:<:72C54<:F:76:A<2846:6((-,/)7.7/**)0
@M02542:52:000000000-J9N43:1:1101:27213:7330 2:N:0:GTGAAA
GTAGTCCACGCCCTAAACGATGTCAACTAGTTGTCGGGTCTTCATTGACTTGGTAACGTAGCTAACGCGTGAAGTTGACCGCCTGGGGAGTACGGTCGCAAGATTAAAACTCAAAGGAATTGACGGGGACCCGCATAAGCGGTGGATGATGTGGATTAATTCGATGCAACGCGAAAAACCTTACCTACCCTTGACATGTATGGAACCCTGCTGAGAGGTGGGGGTGCCCGAAAGGGAGCCATAACACAGGTGCTGCATGGCTGTCGTAAGCCCG
+
GGGGGGGGGGGGGGCGGGGGGGGGFFGGGGGGGGGGGGGGGGGGGGGGGGGGGGGGGGGGGGGGGGGGGGGGGGGGGGGGGGGGGGGGGGGGGGGGGGDGGGGFFGGGGGGGGGGGGGGCEGGGGGGEEEEDGGGGGGGGGGGGGG?ECEFGGGGGGGGGFGGGGGGGFF5CBC;8BFFFFAFFFGC;7:AA;EFFFFB29:<F465CF4<:FDG=8CC(2@EB>;<GB60(733<02(17466:AFF0:?@0292(.)2(,(,0/)0)56)))
@M02542:52:000000000-J9N43:1:1101:12612:7335 2:N:0:GTGAAA
GTAGTCCACGCTGTAAACGTTGGGCGCTAGGTGTGGGGGGCCTCTCCGGTTCTCTGTGCCGCAGCTAACGCATTAAGCGCCCCGCCTGGGGAGTACGGCCGCAAGGCTAAAACTCAAAGGAATTGACGGGGGCCCGCCCAAGCGGCGGAGCATGCGGATTAATTCGATGCAACGCGAAGACCCTTACCTGGGTTTTACATGGCCGCAAAACTGTCAGAGATGGCAGGTCCGTCGGGGGCGGTCACAGGTGGTGCATGGCCGTCTGCAGCTCGGG
+
GG@GGGGGGGGGGGGGGGGGGGGGGGGGGGGGGGGGGGGDEGGGGGGGGGGDGGGFGGGGGGGGGGGGFGGGGGGGGGGGGGGEGDE7FFEGGGGGEGGGGGGGGGGGG+<?FGGGFGGGGGFGF7EEGDECGG588*?E8EGD*5:ECEE5EFFCEEDG@F7?CC7D7@GG4317)57D).5>CGGFC?:FF8>)4<=A6:66:55EBC?7CFGFA7*2>FF>:(477>(81>66,(35D>33826F)(<.,-49>(0(,-((*0*/))0)))
@M02542:52:000000000-J9N43:1:1101:26988:7341 2:N:0:GTGAAA
GTAGTCCACGCCCTAAACGATGTCAACTGGTTGTTGGGAGGGTTTCTTCTCAGTAACGTAGCTAACGCGTGAAGTTGACCGCCTGGGGAGTACGGCCGCAAGGTTGAAACTCAAAGGAATTGACGGGGACCCGCACAAGCGGTGGATGATGTGGTTTAATTCGATGCAACGCGAAAAACCTTACCTACCCTTGACATGCCAGGAATCCTGCAGAGATGTGGGAGTGCTCGAAAGAGAACCTGGACACAGGTGCTGCATGGCCGGCGTCAGCTCC
+
GGGGGGGGGGGGGGFGGGGGGGGGGGGGGGEEEBFGGGGGGGGGGGGGGFGGGGFGGGGFFGFDGGGGGGGFGGGGGGGGGGGDGGGDDEGGGEGGGGGGGGGFFGGGGGFGGGGGGGGGGGGGGGGCEGGGGGGGCGGCEGGGGGGGGGCFCGGGGFCGFGCCFFGFAFEDEGF3>F>BFFFFFGCFGFFFFAFFF<F0?:07F498@70.AF8767:><EF>6()06:B?B5(1372>*(/5:>B)(4=/4-.2:A)8(,,()10))87*9)
@M02542:52:000000000-J9N43:1:1101:13499:7352 2:N:0:GTGAAA
GAAGTCCACGCTGTAAACGTTGGGCGCTAGGTGTGGGCGACATTCCACGTTGTCCGTGCCGTAGCTAACGCATTAAGCGCCCCGCCTGGGGAGTACGGCCGCAAGGCTAAAACTCAAAGGAATTGACGGGGGCCCGCACAAGCGGCGGAGCATGTGGATTAATTCGATGCAACGCGAAGAACCTTACCTGGGCTTGACATTCGCCAGACATCCCCAGAGAGGGGGCTTCCCTTTGGGTTGGTTTACAGGTGGTGCCTGGCGTGCGTCAGCCCGG
+
GGCGGGGGGGGGGGGGGGGGGGGGGGGEGGGGGGGEGGGEGGGGGFGGGGFGGGGGGGGGGGGGGGGGGGDFGGGGGGGGGGGFGGFFGGGGGGGGGGGGGGGCFGGGG7EACFGGGGGCGGGFGFAEDGGGGCG>EF>EGGFGGGEG5>=EGGGGG?=CFGGGGGCC67C>:D;<DE:BFBF<FCE?C?>@<:5>::6:4641<B>@)254FGG435*,()05(-4C<F744))(-4?D)4**.))94<6:::D())-,(-0()1.87)))))
@M02542:52:000000000-J9N43:1:1101:10914:7362 2:N:0:GTGAAA
GTAGTCCACGCCGTAAACGATGTCTACTAGCTGTTCGTGTCCTTGTGATGTGAGTAGCGCAGCTAACGCACTAAGTAGACCGCCTGGGGAGTACGGTCGCAAGATTAAAACTCAAATGAATTGACGGGGGCCCGCACAAGCGGTGGAGCATGTGGTTTAATTCGACGCAACGCGAAGAACCTTACCTACTCTTGACATCTACGGAAGACTGCAGAGATGCGGTTGTGCCTTCGGGAACCGTAAGACAGGTGCTGCAGGGCTGTCGTCCGCTCGG
+
GGGGGGGGGGGGGGFFGGGGGGGGGGGGGGGGGGGGGGCFGGGGGGGGGGGGGGGGGGGGGGGGGGGGGGGGGGGGGGGGGGGGGGGGGGGGGGGGGGGGGGGGFGGGGGGGGGGGGGGGGGCFFGGGGGGGGGGGGGGFGGGGGGGGGGGGDFGGFGGGFGGGGGGGFFGGFGFE@@@FFFF=FFFFF6@FFFFFAF?AFAFGFE7C@C?<FGGFFG>4(;:B>6(:<BAD?F(2>?F39:DD9),542)03<7(((-228<7<5>)75)))3
@M02542:52:000000000-J9N43:1:1101:6936:7395 2:N:0:GTGAAA
GTAGTCCACGCCGTAAACGGTGGGAACTAGGTGTTGGCGACATTCCACGTCGTCGGTGCCGCAGCTAACGCATTAAGTTCCCCGCCTAGGGAGTACGGCCGCAAGGCTAAAACTCAAAGGAATTGACGGGGGCCCGCACAAGCAGCGGAGCATGTGGCTTAATTCGACGCACCGCGAAGAACCTTACCAAGGCTTGACATACCACGGAAAGCATTCGAGATAGTGCCCCCCTTGTGGTCGGTGTACAGGTTGTGCATGGCTGTCTTCCGCCGGG
+
FGGGGGGGGGGGGGEGGGDEFGECFGGGFAFFGGCGDGGDFBFGC<@FE@FCGGFGGGGGGGCEGGFDGEEGGGFCGGAFEFGFGGGG@FGGGGGGGGG>:C+@:FGFGFEFAFFGG9FGCGFF>FGD@FDGCECC8*3*=*=<CFGEEGGGCGFFFF*:FEGGGFFD:3C)7CBB35:D42>FFGG?79>FF:?EFFF>F<(*9>)*.9:8F0<*-021:4/=:2-767070)-5,())/(**.6<?:<*.-,))44(4((4.*2*1<>))))
@M02542:52:000000000-J9N43:1:1101:11851:7400 2:N:0:GTGAAA
GTAGTCCACGCCCTAAACGATGTCAACTGGTTGTTGGGAGGGTTTCTTCTCAGTAACGTAGCTAACGCGTGAAGTTGACCGCCTGGGGAGTACGGCCGCAAGGTTGAAACTCAAAGGAATTGACGGGGACCCGCACAAGCGGTGGATGATGTGGTTTAATTCAATGCAACGCGAAAAACCTTACCTACCCTTGACATGCCAGGAATCCTGCAGAGATGTTGGAGTGCTCGAAAGAGAACCTGGACACAGGTGCTGCATGGCCGTCGTCAGCTCG
+
GGFGGGGGGGGFGEGGGGGGGGGG<FGGGGGGGGGGGGGGGGGGGGGGGGGGGGCGGGGCGGGGGGGGGGGGFGGGFGGGGGGGGGGGGGGGGGGGGGGGGGGGGGGGGGGGGGGGGGGGGCEGDGGGGFGGGGGGGGG@5ECGGGGFGDC1<CCGGGGFFCCGGGGGFFEGFGFEFFEFFFFGGGGFD@FFFBFFFF@?F??FFF?G?*218<8.<70).7:??F<*-8><(.(.47:GGFFF<705(:6643A27)).1.72595.)0/*0)
@M02542:52:000000000-J9N43:1:1101:22714:7404 2:N:0:GTGAAA
GTAGTCCACGCCGTAAACGATGTCTACTAGCTGTTCGTGTCCTTGTGATGTGAGTAGCGCAGCTAACGCACTAAGTAGACCGCCTGGGGAGTACGGTCGCAAGATTAAAACTCAAATGAATTGACGGGGGCCCGCACAAGCGGTGGAGCATGTGGTTTAATTCGACGCAACGCGAAGAACCTTACCTACTCTTGACATCTACGGAAGACTGCAGAGATGCGGTTGTGCCTTCGGGAACCGTAAGACAGGTTCTGCATGGCTGTCGTCCGCTCGG
+
GGGGGGGGGGGGGGFCDFFGGGGGGGGGGGGGGGGGGGGGGGGGGGGGGGGGGGGGGGGGGGGGGFGGGGGGGGGGFGGGGGGGCFFGGD7FGGGGGGGGGGGGGGGGGGGGGGGGGGGGGGGGGGDGCGGGGGGGGGFGGGGGGGGGGGGGGGGGGGGGFGGGGGDGA>CCEGBFFEFFFFFGGGGFG?FB43@F<AF>FA?GFEEF7::FCF7@:7:>>BFF961CA>233;>>FFF3DBG54<?F38*08A:-))3<?04)*/8)0))08)
@M02542:52:000000000-J9N43:1:1101:15280:7416 2:N:0:GTGAAA
GTAGTCCACGCCCTAAACGATGTCAACTGGTTGTTGGGAGGGTTTCTTCTCAGTAACGTAGCTAACGCGTGAAGTTGACCGCCTGGGGAGTACGGCCGCAAGGTTGAAACTCAAAGGAATTGACGGGGACCCGCACAAGCGGTGGATGATGTGGTTTAATTCGATGCAACGCGAAAAACCTTACCTACCCTTGACATCCCAGGAATCCTTCAGAGAGGTGGGATGTCTCGAAAGAGACACGTGACACAGGTTCTTGCTGGCCGTCGTGCGCTTG
+
GG<FFG9FGGDGDCFGGGGGGGGG,CFFFG@FFFDFGGFGGGGGDFFGGFFGGGGGGGGFFFGFGGGGGGGGC9FF<,EE7FGEFF@EDGGG>CEE:BFF@FCBDGGGDFDFG8FGGGGGG9CECGGEGGGGGGEGDF:,1B8:CC9EGFCFGCCCGGF?AC@9EDC7AAC))C9>>57.729CGFGFCF?@476@D)0,6209>)/C?*)49+252**-,00)((.*-().10((3((**(1*3)))((/*.))))).40(-()10))0)))0
@M02542:52:000000000-J9N43:1:1101:9663:7434 2:N:0:GTGAAA
GTAGTCCTAGCCCTAAACGATGATTGCTTGGTGTGTCGGGTACCCAATCACGTCGTGCCGAAGCTAACGCGATAAGCAATCCGGCTGGGGAGTACGGTCGCAAGGCTGAAACTCAAAGGAATTGACGGGGGCCCGCACAAGCGGTGGAGCATGTGGTTTAATTCGCCGCAACGCGAAGAACATGACCTGGGCTCGAAGTGTCGAGGAATTCGGAAGAAATAGCGGCGCCTAGCAAGAGTCTCCGCAAAAGTTGCTGCATGGCTGTCGTCAGCTC
+
C++BFEE,<E8ECF<F@<@FFF<CE99<E<:FGCFFGD7FC696<6DFC,6BABFFG7CF7F74<CF:F+@+>F+9A5,<=,@+8@:@?@F7@,,CF=>CF=@>:=<=EE==CDF7?C,D>7D,8;:FCCDE@8B5C*:,=C58EDE5CC5+9@?C*;C+:;>7**/9>;=73)())8:/7(9*;66FGFF;43)7((858)(*0))272:(**20.**))*/)311522(8(/:(48)2*)*)((().,**.449<7A),((,**)0))776)
@M02542:52:000000000-J9N43:1:1101:22706:7443 1:N:0:GTGAAA
GTAGTCCACGCCCTAAACGATGTCAACTAGTTGTTGGGGATTCATTTCCTTAGTAACGTAGCTAACGCGTGAAGTTGACCGCCTGGGGAGTACGGTCGCAAGATTAAAACTCAAAGGAATTGACGGGGACCCGCACAAGCGGTGGATGATGTGGATTAATTCGATGCAACGCGAAAAACCTTACCTACCCTTGACATGGACGGAACCCTGGTGAGAGCTAGGGGTGCTCGAAAGAGAACCGTCGCACAGGTGCTGCATGGCTGTCGTCAGCTCG
+
GGGGGGGGGGGGGGG@CFF@FGGGGGGGGGGGGGGGFGGGGGGGGGGGGGGGGGGGGGGGGGGGGGGGGGGGGGGGGGGGGGGGGGGGFGGGGGGGGGGGGGGGGGGGGGGGGGGGGGGGGGGGGGGFGGGGGGGGGGGGGGCGECDFFFGGGFGGGGGGGGGGGGGGGGGGGGGDGGGGGGFGGGGGGGGGGGGGGG@6F5CEGGGGGGGE8FGGGGGGGCFGG5*<DGFFDGG5:FFGFFGFFFDGFFC4?>D?BFFFFDD>6?BF<08667
@M02542:52:000000000-J9N43:1:1101:20534:7453 2:N:0:GTGAAA
GTAGTCCACGCCCTAAACGATGTCAACTAGTTGTCGGGTCTTCATTGACTTGGTAACGTAGCTAACGCGTGAAGTTGACCGCCTGGGGAGTACGGTCGCAAGATTAAAACTCAAAGGAATTGACGGGGACCCGCACAAGCGGTGGATGATGTGGATTAATTCGATGCAACGCGAAAAGCCTTACCTACCCTTGACATGTATGGAACCCTGCTGAGAGGTGGGGGTGCCCGAAAGGGAGCCATAACACAGCTGCTGCATGGCTGTCGTCAGCCCG
+
GGFGGGGGGGGGGGFEGGGEGGGG9EFGGGGGGGGGGGGGGGGGGGGGGGGGGGFGGGGGGGGGGGGGGGGGGGGGGGGGGGGGGGDGGGGGGGGGGGEEGGGGGGGDFGGGGGGGGGGGFGGGGGGEGGGGGD+*@FDFGGGGGG,CF7CFFGFECDFGFGGGGGG=AFCCDD9BFFFAFFFGGCFFGFFFFFFFBFF>?AFGFFFGF5??ECC@57>:?;>EBFF4:?B96B:?1(-19-7C0<?>?(/?>24224::<???457:>DF).0
@M02542:52:000000000-J9N43:1:1101:12261:7454 2:N:0:GTGAAA
GTAGTCCACGCTGTAAACGATGAGTGCTAGTTGTCGGCAGGCATGCCTGTCGGTGACGCAGCTAACGCATTAAGCACTCCGCCTGGGGAGTACGGTCGCAAGATTAAAACTCAAAGGAATTGACGGGGGCCCGCACAAGCGGTGGAGCATGTTGTTTAATTCGAAGCAACGCGCAGAACCTTACCACCTTGTGACATTCCCGGACCGCCGCAGAGATGCGGCTTTCCCCTCGGGGGCTTGGACACCACTTCTGACGGTCGGTTCTCAGCGCTGG
+
GF9FFGFFEGDCDFG9FFGGGFAFFFGGGFDGGFFCCEEFEEF@FCFAEF8DC4C<DFGFC:EE?FEGGD+FCEFFEEGGGEGED@DEEGGGGDGFF6+++@FGFF?FGGGEF8EGG@EGF>8BDG6FC*=8>88CC,;:=:11B*3*=+<<1<:B9<:+118:6**;A)2C)79>3?4>F>FGD*2<7:*9))*0.-0)64;))0.?5773***.)**-(.00:4>F04(-(51(((.9D)2*(-()()**)66(((-,((((2**16))))0
@M02542:52:000000000-J9N43:1:1101:11195:7457 2:N:0:GTGAAA
GTAGTCCACGCCGTAAACGATGTCTACTAGCTGTTCGTGTCCTTGTGATGTGAGTAGCGCAGCTAACGCACTAAGTAGACCGCCTGGGGAGTACGGTCGCAAGATTAAAACTCAAATGAATTGACGGGGGCCCGCACAAGCGGTGGAGCATGTGGTTTAATTCGACGCAACGCGAAGACCCTTACCTACTCTTGACATCTACGGAAGACTGCAGAGATGCGGTTGTACCTTCGGGAACCGTAGGACAGGTGCTGCGTGGTCGTCGCCAGCCCGG
+
FFF9CEGGGGGGCCFCGFEEFFE@EEF9EGFGFCF@BB,:<9F<FFFFC@E@,CECFF=+67FF<BFDGCGEGG,E?AFG<+@BC7+464C:=EC+AEEEFGGFG,CFAFGGG9F,DEEGFC,EBC85CEGCECDGEDFCF>E>ED5CGF6:==FCGGF@FC77?CGG>DDD59;35B)5>?F496F4<9<==44<94?AFF<GE:);@C:<78+010:)47)7,,)06424<>0(3<?598**.335836@2:7(4042),4(/)0)))).03
@M02542:52:000000000-J9N43:1:1101:6200:7478 1:N:0:GTGAAA
GTAGTCCACGCCGTAAACGGTGGGAACTAGGTGTTGGCGACATTCCACGTCGTCGGTGCCGCAGCTAACGCATTAAGTTCCCCGCCTGGGGAGTACGGCCGCAAGGCTAAAACTCAAAGGAATTGACGGGGGCCCGCACAAGCAGCGGAGCATGTGGCTTAATTCGACGCAACGCGAAGAACCTTACCAAGGCTTGACATACACCGGAAAGCATTAGAGATAGTGCCCCCCTTGTGGTCGGTGTACAGGTGGTGCCTGGCTGTCGTCAGCTCGT
+
GGFGGGGGGGGDDG7FGGGGGGGGGGGGGGGGFGGGGGGEGGGFGGGGGGGEEGGGGGCFGGGGGGFFGGGGGGGGGGGGGGGGCGEGGGGGGGFGGGEGGGGGGGGEFGGGGGGGFFAFG@FGGGGGGEEGGGGGGGGGFCFGGGGGEGGGGGGGGGGGGFGGGGGEGGDEGGGGGGGG?EGGGGCEGFFGGGGGGFFGCFGGFGGGGGGGECFGGGGFGGFGGG>FGG>FGFF@369DFFD:?BFGF7DF50-(-4<?4*299?0<??DFD)
@M02542:52:000000000-J9N43:1:1101:9877:7485 1:N:0:GTGAAA
GTAGTCCACGCCCTAAACGATGTCAACTAGTTGTCGGGTCTTCATTGACTTGGTAACGTAGCTAACGCGTGAAGTTGACCGCCTGGGGAGTACGGTCGCAAGATTAAAACTCAAAGGAATTGACGGGGACCCGCACAAGCGGTGGATGATGTGGATTAATTCGATGCAACGCGAAAAACCTTACCTACCCTTGACATGTATGGAACCCTGCTGAGAGGTGGGGGTGCCCGAAAGGGAGCCATAACACAGGTGCTGCATGGCTGTTGTCAGCTCG
+
GGGGGGGGGGGGGGGGGGGDGGGGGGGGGGGGGGGGGGGGGGGGGGGGGGGGGGGGGGGGGGG9FGGGGGGGGGGGFGGGGGGGGGGGGGGGGGGGGGGGGGGGGGGGGGGGFGGGGGGGGGGGGGGGGGGGGGGGGGGGGGGGGGGGGGGGGGGGGGGGGGGGGGGGGGGGGGGGGGGGGGGGGGGGGGGGGGGGFFGGGFGGGGGGGGGGGCGGEEGFGGGGECGGGGFFGGGFFCCDFFGFFFGGFGG>?2ABFFFFGGGFG2:DBFFFF3
@M02542:52:000000000-J9N43:1:1101:25512:7490 2:N:0:GTGAAA
GTAGTCCACGCCGTAAACGATGTCTACTAGCTGTTCGTGTCCTTGTGATGTGAGTAGCGCAGCTAACGCACTAAGTAGACCGCCTGGGGAGTACGGTCGCAAGATTAAAACTCAACTGAATTGACGGGGGCCCGCACAAGCGGTGGAGCATGTGGTTTAATTCGACGCAACGCGAAGAACCTTACCTACTCTTGACATCTACGGAAGACTGCAGAGATGCGGTTGTGCCTTCGGGAACCGTAAGACAGGTTCTGCCTGGCTGTCCTCAGCTCGG
+
GGGGGGGGGGGGGGGGGGGGGGGGGGGGGGGGGGGGGCFFGGGGGGGGFGGGFGGDGGGGGGGGGGGGGDGGGGG?FGFFGGGGGFGGGGGGGGE@FGGGGGGDGGCFGGGGGGG,?DFFGDDFCC>FGCEGGGGGGGGGGD8EGD5EGE??C?C:CFGFFDFF1CCCDEDDDC>EEF?FFBFF4<EFC??682FF<>FAFF1CFF)8?::<G8EF20242.771?:D<9<B0>99(13)7:7922(525*0--4)448<<:B<*2/*)/*0))
@M02542:52:000000000-J9N43:1:1101:16570:7493 2:N:0:GTGAAA
TAGTCCACGCCCTACACGATGTCAACTGGTTGTTGGGTCTTCACTGACTCAGTAACGAAGCTAACGCGCGAAGTTGACCGCCTGGGTAGTACGGCCGCAAGGTTGAAACTCAAAGGAATTGACGGGGACCCGCACAAGCGGTGGATGATGTGGTTTAATTCGATGCAACCCGAAAAACCTTACCCACCTTTAATATTTACGGAATTCGCCAGAACTGGCTTAGTGCTCGCAACAGAAACGTAAAACAGGTTCTGGCTGGCTGGCGTCAGCTCGG
+
FDGGGGGFCF<FG<,;C:7<BF@FEFFFFGFECG8E7FF,9CAFGACECFGFFEGFCE,6FEF<F=7F+F:CCDF9<,5@+6C=FF,CFFEG>+@:++FEDB>FB:DFFFFG?DD7?,8:3@CC=@EC8CEEECEC:,,=C**4*824,,=1=,6<A97?A/+4<3:CA)2/29(5=)).1)/*9**02<4**)*/))9))-:D>F=F3D((0***)**.40**)))2((,,(0(()).*24**6)2)(.**).))(-0((((,//)0))/)07
@M02542:52:000000000-J9N43:1:1101:17765:7522 2:N:0:GTGAAA
GAAGTCCACGCCGTAAACGATGAATGTTAGCCGTCGGGCAGTATAGTGTTTGGTGGCGCAGCTAACGCATTAGACATTCCGCCTGGGGAGTACGGTCGCAAGTTTAAAACTCACAGGAATTGACCGGGGCCCGCACAAGCGGTGGAGCATGTGGTTTAATTCGAAGCAACGCCCAGAACCTTACCACCCCTTGCCGTGCCCGGCTACCTGCCGAGGCTCAAGGTTCCCTTCGGGGACCGGGACACCGGCGCTGCCTGGCTGTCCTACGACCGCG
+
F,@FF@99EFBFEF,,DG,@FC,99CCFAEEGGE@@7@B:C,E9<,96E<,B:BFFF+C=>C<E,B:+>:B,,:,A5,B,,8++4:@C?7?,EC+A6+3:+C,,C@F9FE@F:,@>=,3@,FA,+>+<B*@*>**14F5,5:=::?C,:?,++22*A2+41+*+:9:6;A53):<4))<)0)177*+)*7)7)(6)-,544((95006=78(1:*)4*92)94=62(*-44((.1(,(1)7(1*(((.((08,-(.4(((-4))***))0))0)
@M02542:52:000000000-J9N43:1:1101:15514:7522 2:N:0:GTGAAA
GTAGTCCACGCCGTAAACGATGTCTACTAGCTGTTCGTGTCCTTGTGATGTGAGTAGCGCAGCTAACGCACTAAGTAGACCGCCTGGGGAGTACGGTCGCAAGATTAAAACTCAAATGAATTAACGGGGGCCCGCACAAGCGGTGGCGCATGTGGTTTAATTCGACGCAACGCGAAGAACCCTACATACTCTTGACATCTACGGAAGACTGCAGAGATGCGGTTGTTCCTTCGGGCACCGTAAGCACGGTGCGGCCTGGCTGTCGTCAGCTCGG
+
FF9EEFGFGGGGDEGGGGG+B6CF,CE@FGFFGCFGG@@<FGEFGFGGADGC9E@EEFBCG@FGDBF=FEG@FGCF?,EF@:CFGFCFC7>?><:BA=7>=FEFG9,C,,CEG9DA=;FFG9,,2@=CEF>5CEGGG:FCGGG:EC,7CGGGFGF3*CCGFGGFFGE5>>EGFC1>536>>(0>7*<@F=?@44*?<<F47)4*8)5CF*)4++<>(2*.3)07;4(*)446:53(4:?CF05/))(034)8(46((-::76:?<C>5B@*00)
@M02542:52:000000000-J9N43:1:1101:9659:7524 1:N:0:GTGAAA
GTAGTCCTAGCCCTAAACGATGATTGCTTGGTGTGTCGGGTACCCAATCCCGTCGTGCCGAAGCTAACGCGATAAGCAATCCGCCTGGGGAGTACGGTCGCAAGGCTGAAACTCAAAGGAATTGACGGGGGCCCGCACAAGCGGTGGAGCATGTGGTTTAATTCGACGCAACGCGAAGAACCTTACCTGGGCTCGAAATGTAGAGGAATTCGGTAGAAATATCGGCGCCTAGCAATAGGCCTCTATATAGGTGCTGCATGGCTGTCGTCAGCTC
+
GGGGGGGGGGGGGGFGGGGGGGGGGGGGGGGGGGGGGGGGGGGGGGGGGGGGGGGGGGGGGGGGGGGGGGGGGGGGGGGGGGGGGGGGGGCEGGGGGGGGGGEGGGGGGGGGGGGGFGGGGGGGGGGGGGGGGGGGGGGGGGGGGGGGGGGGGGGGGGGGFGGGGGGGGGGGGGGGGGGGGFGGGGGGGGGGFGGGGGGGGFGGFFGGGFGGGGGGGFGGGGGGGGGGGGFFGGGFFGGGFFGBFAFGFGGA??BA??ABGGGDC<?B?B?F?7
@M02542:52:000000000-J9N43:1:1101:17804:7524 2:N:0:GTGAAA
GTAGTCCACGCTGTAAACGATGAGTGCTAGTTGTCGGCAGGCATGCCTGTCGGTGACGCAGCTAACGCATTAAGCACTCCGCCTGGGGAGTACGGTCGCAAGATTAAAACTCAAAGGAATTGACGGGGGCCCGCACAAGCGGTGGAGCATGTGGTTTAATTCGAAGCAACGCGCAGAACCTTACCACCTTTTAACATGCCCGGACCGCCTCAGAGATGAGGCTTTCCCTTCGGGGCCTGGGACACAGGTGCTGCATTGCTGGAGTCATGCCGGG
+
GGGCGGGGGGGGGG,EFGFGGGGGFGGGGGFGGGGGGDFGGGGGGGGGGDGEFGGGGGGDGGFFGGGGEDFGDFFDFGFGGGGFGGGGFFGGGGDGGGDEGCGDGFGGGGFFGGFEGGGGGDGGGGGGGEG>E5*1::BFGG=CEFFG=FG9FFBFFGCFFGCFFDC*;=53BD0)5;@FFA49D:EBGFFFF?@FF0?:<<(957BGF*(4++<.):C2(508:BFGA<(-2)-(-3(15:C*1(().39*.52-).)))(((*09***)).)
@M02542:52:000000000-J9N43:1:1101:16592:7525 2:N:0:GTGAAA
GTAGTCCACGCTGTAAACGATGCTAACTCGTTTTTGGGGATTTATCTTCAGGGACTAAGCGAAAGTGATAAGTTAGCCACCTGGGGAGTACGAACGCAAGTTTGAAACTCAAAGGAATTGACGGGGGCCCGCACAAGCGGTGGATTATGTGGTTTAATTCGATGATACGCTAGGAACCTTACCAAGGCTTAAATGGGAATTGATCGGTTTAGAAATAGACCTTCCTTCGGGCAATTTTCAAGGTGCTGCATGGTTGTCGTAAGCCCGTGTCGGG
+
GGGGGGGGGGGGGG,FGGGGGGGDFGGGGGEF@EGGGGGGEFFGGGGGGGGGGGFGGCFGGGGDGGGGFGGFGGGGGGGGGGFGFGFGEGGGGGGGGGCGGGGGGGGGGGGGCFGGGGGGGGGDGGGGG@@C*:BFGGGG>EE5C>EGGDFFG5CG9,=C?GGGCC9CF)**);6AF3AFF14+<CE:*=)+2:@FFFFFFBFGFFFC5C?FGGGFBCC>?FF6<<47<BB9BFFFBA):*:GD02)93(98:><(8A01(342**77:77>)7
@M02542:52:000000000-J9N43:1:1101:15202:7548 2:N:0:GTGAAA
GTAGTCCACGCCGTAAACGATGTCTACTAGCTGTTCGTGTCCTTGTGATGTGAGTAGCGCAGCTAACGCACTAAGTAGACCGCCTGGGGAGTACGGTCGCAAGATTAAAACTCAAATGAATTGACGGGGGCCCGCACAAGCGGTGGAGCATGTGGTTTAATTCGACGCAACGCGAAGAACCTTACCTACTCTTGACATCTACGGAAGACTGCAGAGATGCGGTTGTGCCTTCGGGAACCGTAAGACAGGTGCTGCCTGGCCGTCGTCAGCCCGG
+
GGFGGGGGGGGGGGGGGGGGGGGGGGGGGGGGGGGGGGGGGGGGGGGGGGGGFGGGGGGGGGGGFGGDGGGGGGFGGGGGGGGGGGGGGGGGGGGGFGGGGGGGGGGGGGGGGGGGGGGFGGGGGGGGGGGGGGGGGGGGGGGGGC*?FGDGGGGFGGGGFGFCCDGGFF=5AD;EFBFFFFFGGGGFG?;?F)=FAB?AFF?GFFEGF=7?C6<>?>C4335BB-8DAF242>F>F?:3*3C*)40??F692))(,)-(((,,)10)0))07)
@M02542:52:000000000-J9N43:1:1101:11117:7549 1:N:0:GTGAAA
GTAGTCCACGCCCTAAACGATGTCAACTAGTTGTTGGGGATAGCTATCCTTAGTAACGAAGCTAACGCGTGAAGTTGACCGCCTGGGGAGTACGGTCGCAAGATTAAAACTCAAAGGAATTGACGGGGACCCGCACAAGCGGTGGATGATGTGGATTAATTCGATGCTACGCGAAGAACCCTACCTACCCTTGACATGGTTGGAACCTGACTGAGAGGTTGGGGTGCCTGAAAGGGAACCGACGCACAGGTGCTGCATGGCTGTCGTCAGCTCG
+
GGGGGGGGGGGGGGFGGGGGGGGGFGGGGGGGGGGGGGGGGGGGGGGGGGGGGGGGGGGGGGGAFGGGGGGGGGGGGGGGGGGGGGGGGGGGGGGGGGGGGGGGGGGGGGGGGGGGGGGGGGGGGGGGGGGGGGGGGGGGGGGGGGGGGFGGGGGGGGGGGGGGGGGGGGGGGGGGGGGGGGGGGGFGGGGGGGGGGGGGGFGGGGGGGGGGGGGGGCFGGGGGGGGGGGFFGGGFFGGGFFGFFFGGFGGFFFFFFFF?FGGFG:113?F?F5
@M02542:52:000000000-J9N43:1:1101:10626:7566 2:N:0:GTGAAA
GTAGTCCACGCCCTAAACGATGTCAACTGGTTGTCGGGCCTTCATTGGCTTGGTAACGTAGCTAACGCGTGAAGTTGACCGCCTGGGGAGTACGGTCGCAAGATTAAAACTCAAAGGAATTGACGGGGACCCGCACAAGCGGTGGATGATGTGGATTAATTCGATGCAACGCGAAAAACCTTACCTACCCTTGACATGTATGGAACCCTGCCGAGAGGTGGGGGGGCCCGAAAGGGAGCCAAAACACCGGTGCCTACTGGCTGTCGTCCGGCCG
+
GGGGGGGGGGGGGGEFGGGGFGGF9FGGGGGGGGGGGGGGGGGGGGGGGGGGDGGGGGGGGGGGGGGGGGGGGGGGFGGGGGGGGGFG7CFGGGGGGGGEGGGGGGGGGGGGGCFGGFFGGGGGGGGGGDGGEECEEFGGGDCGG4:68BFFCFGFEFGFF7FCECC8AF:DFGFEFFFDF@408FFFCFFF4769))16@<?FFF@;5*:?EC=5,*248>:30((>9>>>052((-3C<(*141()((.)-())())5:78(2*))))).))
@M02542:52:000000000-J9N43:1:1101:10172:7569 2:N:0:GTGAAA
GTAGTCCACGCCCTAAACGATGTCAACTGGTTGTTGGGAGGGTTTCTTCTCAGTAACGTAGCTAACGCGTGAAGTTGACCGCCTGGGGAGTACGGCCGCAAGGTTGAAACTCAAAGGAATTGACGGGGACCCGCACAAGCGGTGGATGATGTGGTTTAATTCGATGCAACGCGAAAAACCTTACCTACCCTTGACATGCCAGGAATCCTGCAGAGATGTGGGAGTGCTCGAAAGAGAACCTGGACACAGGTTCTGCATGGCCGTCGTCCGCTCG
+
GGGGGGGGGGGFGGFFGGGGGGGG<FGEGGFGGGGGGGGGGGGGGGGGGGGGGGGFGGGGGGGGGGGGGGGGFGGGGGGGGCFGGGGGGGGGGGGGGGGGGGGGGGGGGGGCGGGGGGGGGGGGGGGGGGCGGGGGGGGGGGEGGG?FGDGGGGCFGGGGFGGCFGGGFFCGFGFFFFFFFFFGGGFFGFFFF2?6<3FF?),>@?FGFCBBGF=5>*:)4)8><7)*62910><:??BGGBCGBB?F?BF*43495A>BBFF;57).)))083
@M02542:52:000000000-J9N43:1:1101:24448:7582 1:N:0:GTGAAA
GTAGTCCACGCCGTAAACGATGTCTACTAGCTGTTCGTGTCCTTGTGATGTGAGTAGCGCAGCTAACGCACTAAGTAGACCGCCTGGGGAGTACGGTCGCAAGATTAAAACTCAAATGAATTGACGGGGGCCCGCACAAGCGGTGGAGCATGTGGTTTAATTCGACGCAACGCGAAGAACCTTACCTACTCTTGACATCTACGGAAGACTGCAGAGATGCGGTTGTGCCTTCGGGAACCGTAAGACAGGTGCTGCATGGCTGTCGTCAGCTCGG
+
GGGGGGGGGGGGGGGGGGGGGGGGGGGGGGGGGGGGGGGGGGGGGGGGGGGGGGGGGGGGGGGGGGGGGGGGGGGGGGGGGGGGGGGGGGGGGGGGGGGGGGGGGGGGGGGGGGGGGGFGFGGGGGGGGGGGGGGGGGGGGGGGGGGGGGGGGGGGGGGGGGGGGGGGGGGEGGGGGGGGGGGGGGGGGGGGGGGGGGGGGFGGGGGGGGGGGGGGGGGGGGGGGGGGGGFFGGGFFGGGFFGFFFFGFGCDFFFFFF?FGGGFGBBFFFFFE)
@M02542:52:000000000-J9N43:1:1101:15868:7589 1:N:0:GTGAAA
GTAGTCCACGCCGTAAACGATGTCTACTAGCTGTTCGTGTCCTTGTGATGTGAGTAGCGCAGCTAACGCACTAAGTAGACCGCCTGGGGAGTACGGTCGCAAGATTAAAACTCAAATGAATTGACGGGGGCCCGCACAAGCGGTGGAGCATGTGGTTTAATTCGACGCAACGCGAAGAACCTTACCTACTCTTGACATCTACGGAAGACTGCAGAGATGCGGTTGTGCCTTCGGGAACCGTAAGACAGGTGCTGCATGGCTGTCGTCAGCTCGT
+
FG9FGGGGGGGGGGEGGGGGGGGGGGGGGGGGGGGGGGGGGGGGGGGGGGGGGGGGGGGGGGGGGGGGGGGGGGGGGGGGGGGGGFGGGGGGGGGGGGGGGGGGFGGGGGGGGGGGGGGGGGGGGGGGGGGGGGGGGGGGGGGGGGGGGGGGGGGGGGGGGGGGGGGGGGGGGGGGGGGGGGGGGGGGGGGGGGGGGGGGGFGGGDGGGGGGGGGGGGFGGGGGGGGGGGFFGGG@DFDDFFG?F?GGFGGFFFFFF<?FGGGFGB::B2-9@)
@M02542:52:000000000-J9N43:1:1101:5755:7601 2:N:0:GTGAAA
GTAGTCCACGCCCTAAACGATGTCAACTGGTTGTTCGGGATAGCTATCCTGAGTAACGAAGCTAACGCGTGAAGTTGACCGCCTGGGGAGTACGGTCGCAAGATTAAAACTTAAAGGAATTGACGGGGGCCCGCACAAGCGGTGGAGCATGTGGTTTAATTCGACGCAACGCGAAGAACCTTACCTACTATTGACATCTACGGAAGACTGTAAAAATGCGGTTGGGCCTTCGGGAACCGTAAGCCAGGTGCTGCATGGCTGTCGTCAGCCGGGG
+
GGGGGGGGGGD@GGGE@FCEE,CCFFFGGGCFEFGGGDG@FDGGGGEGGGGGFFGFFGFF>EGFGGGGGGGGGGGGGGGDEGGGGGFDDGE<;F==@>FGGGAFFGGGGFGFGE,>7>DGFACF+B6CCCEE@CGC?,;FCE*:*<57C+?C9?**=FCFFFFC:)*).7=D592754)87)9DG7+)9*/6@4/=<BF4*46D>)7**7-5+++*(*:(4)0)((.1,4)4?)2(((415:**4405>()9622)6<(.(,,4*/)))).).)
@M02542:52:000000000-J9N43:1:1101:21930:7611 1:N:0:GTGAAA
GTAGTCCACGCCGTAAACGATGTCTACTAGCTGTTCGTGGTCTTGTACCGTGAGTAGCGCAGTTAACGCATTAAGTAGACCGCCTGGGGAGTACGGTCGCAAGATTAAAACTCAAATGAATTGACGGGGGCCCGCACAAGCGGTGGAGCATGTGGTTTAATTCGACGCAACGCGAAGAACCTTACCTACTCTTGACATCTACAGAACTTAGCAGAGATGCTTTGGTGCCTTCGGGAACTGTAAGACAGGTGCTGCATGGCTGTCGTCAGCTCGT
+
GGEGGGGGGGGGGGGCFFGGGGGGGGGGGGGGGGGGGGGGGGGGGGGGGGGGGGGGGGGGGGGGGGGGGGGGGGGGGGGGGGGGGGGGGGGGGGGGGGGGGGGGGGGGGGGGGGGGGGGGGGGGGGGGGGGGGGGGGGGGGGGGGGGGGGGGGGGGGGGGGGGGGGGGGGGGGGGGGGGGGGGGGGGGGGGGGGGGGGGGGFGGGGGGGGGGGGGGGGGGCFGGGGGGGGFFGGGFFGGGFFGFFFFGFGGBFFFFFBFFGGGFGFFFFB2;E)
@M02542:52:000000000-J9N43:1:1101:13019:7613 2:N:0:GTGAAA
GTAGTCCATGCCCTAAACGATGCGAACTGGATGTTGGTCTCAACTCGGAGATCAGTGTCGAAGCTAACGCGTTAAGTTCGCCGCCTGGGGAGTACGGTCGCAAGACTGAAACTCAAAGGAATTGACGGGGGCCCGCACAAGCGGTGGAGTATGTGGTTTAATTCGATGCAACGCGAAGAACCTTACCTGGCCTTGACATGTCTGGAATCCTGCAGAGATGCGGGAGGGCCTTCGGGCATCAGAACACAGGTGCTGCATGGCTGTTGTCCGCTCG
+
GGCGGGGGGGGGGGGGGGGGGGGG:FGGGGEGGFGGGGGGGGGGGGGGGGGGGGGGGGGGGGGGGGGGGGGGGGGGGGGGGGGGGGGGGGDGGGGGGGGGGGGGGGGGGCEGFFGGGGGG?FGGGGGGGGGGGGGGCGGGGGGGB5E=FGGGCG;FGGGGFGGGGGGGFFGGFG>FFFDFFF>FFGC**8>>@>66:4B?FFFFFFF2=4<<C?FF?DD24<DB100)-4-34;:>(4(*0.2>7(474:462-))(.57:02.*07**.))))
@M02542:52:000000000-J9N43:1:1101:13626:7616 2:N:0:GTGAAA
GTAGTCCACGCCGTAAACGATGAATGCCAGCCGTTGGTGGGTTTACTCACCAGTGGCGCAGCTAACGCTTTAAGCATTCCGCCTGGGGAGTACGGTCGCAAGATTAAAACTCAAAGGAATTGACGGGGGCCCGCACAAGCGGTGGAGCATGTGGTTTAATTCGACGCAACGCGCAGAACCTTACCAGCCCTTGACATGTCCAGGACCGGTCGCAGAGACGTTACCTTCTCCTCGGAGCCTGGAGCACAGGTGCTGCATGGCTGTCGTCTGCCCG
+
GFFFFGGGGGGGDGGGGGGGGGGGFGGGGGGCG@FGGCDEECGFGGFF<FFGGGFGGEGGGGGGGGDGCCGGGDFGGGGGGGGGGGEGEEGGGCEFGGEECGGGGDFGGGGF:8A,=8>FF>DG+B6FGGDGGGCEGGGGD*6=>4C6CGFFFCECEFGGCFGDE3E<>>*C)>(.)07FFAFGCCE7F@@FF26/576<6)30)77E3990*8*>:**-4))062:<2)).4)3,-9?**(29((30((*)).).,6:261(.6*))).**0)
@M02542:52:000000000-J9N43:1:1101:17335:7629 2:N:0:GTGAAA
GTAGTCCACGCTGTAAACGATGCTAACTCGTTTTTGGGGATTTATCTTCAGAGACTAAGCGAAAGTGATAAGTTAGCCACCTGGGGAGTACGAACGCAAGTTTGAAACTCAAAGGAATTGACGGGGGCCCGCACAAGCGGTGGATTATGTGGTTTAATTCGATGATACGCGAGGAACCTTACCAAGGCTTAAATGGGAATTGATCGGTTTAGAAATAGACCTTCCTTCGGGCAATTTTCAAGGTGCTGCATGGTTGTCGTCAGCTCGTGCCGTG
+
GGGGGGGGGGGGGG9FGGGGGGGGAFGGGGGGGGGGGGGGGGGGGGGGGGGGGGGGGGGGGGGGEGGGGGGGGGGGGGGGGGGGGGDEGGGGGGGGGGGGGGGGGGGGFGGGGGGGGGGGGGGDDGGGBFEGCEGGGGGGGGGG9CGGGGGGGGGGGGGGFGGGGGGGFF=5AD>FFFFFA;FGGGGFDFF@F<FFFFF?<?FGFFEGFD?<FGG=AGGFDFFFFFBG<B>9;5:FAA<GGBG*()29?BFF<DFFBAFB:???7D>>55:>@@
@M02542:52:000000000-J9N43:1:1101:7428:7661 2:N:0:GTGAAA
GTAGTCCACGCCGTAAACGATGTCTACTAGCTGTTCGTGTCCTTGTGATGTGAGTAGCGCAGCTAACGCACTAAGTAGACCGCCTGGGGAGTACGGTCGCAAGATTAAAACCCAAATGAATTGACGGGGGCCCGCACAAGCGGTGGAGCATGTGGTTTAATTCGAAGCAACGCGCAGAACCTTACCACCTTTTGACATGCCCGGACCCCCGCAGAGCTGCGGCTTTCCCTTCGGGGACTGGGACACAAGTGCTGCATGGCGGTGGTCAACTCGG
+
FGGGGGGGGGGGEEFGFFGGGFGGFGGGEFDFGGGEGG<CC,@C,:FEAFFGGCFGEFG:F7:AFFEFECF=EFEFDCFGECCCE@GFFFGG@CF>FCFGGGG@FFGFGG@++8DD?DFGEFFFFGGG>FGGCE7*:FFC8CEEECCCFFEG9EFF=>D?FDCF79C3AAC)559D::FFFFFDGGGFGFFF7A)*69?09??37B3*7),(*/*8(*7807)7;?)C2A<80>62>0(1*40*(40)(-*1.)5,).(1((4(/*******0)
@M02542:52:000000000-J9N43:1:1101:11131:7668 2:N:0:GTGAAA
GTAGTCCACGCCGTAAACGATGTCTACTAGCTGTTCGTGTCCTTGTGATGTGAGTAGCGCAGCTAACGCACTAAGTAGACCGCCTGGGGAGTACGGTCGCAAGATTAAAACTCAAATGAATTGACGGGGGCCCGCACAAGCGGTGGAGCATGTGGTTTAATTCGACGCAACGCGAAGAACCTTACCTACTCTTGACATCTACGGAAGACTGCAGAGATGCGGTTGTGCCTTCGGGAACCGTAAGACAGGTGCTGCATGGCTGTCGTCAGCTCGG
+
GGGGGGGGGGGGGGGGGGGGGGGGGGGGGGGGGGGGGGGGGGGGGGGGGGGGGGGGGGGGGGGGGGGGGGGGGGGGGGGGGGGGGGGGGGGGGGGGGGGGGGGGGGGGGGGGGGGGGGGGGGGGGGCGGGGGGGGGGGDFGGGGGGGGGGGGGFGGGGGGFGGFFCEDEEEDEGFFFFFFFBFGGGFFF6?B=<FFFB=>FFF:>BDFFG?<?+2>?CCA7B)<9?<GFFF<?D9;;F?GG?DD23>F62)94-5:4<?B?1(4CC>>>)*/0)
@M02542:52:000000000-J9N43:1:1101:23870:7674 1:N:0:GTGAAA
GTAGTCCACGCCGTAAACGATGTTAACTCGTTTTTGGGGATTTATCTTCAGAGACTAAGCGAAAGTGATAAGTTAGCCACCTGGGGAGTACGAACGCAAGTTTGAAACTCAAAGGAATTGACGGGGGCCCGCACAAGCGGTGGGTTATGTGGTTTAATTCGATGATACGCGAGGAACCTTACCAAGGCTTAAATGGGAATTGATCGGTTTAGAAATAGACCTTCCTTCGGGCAATTTTCAAGGTGCTGCATGGTTGTCGTCAGCTCGTGCCGTG
+
GGGGGGGGGGGGGGGEFGGGGGGGGGGGGGGGGGGGGGGGGGGGGGGGGGGGGGGGGGGGGGGGGGGGGGGGGGGGGGGGGGGGGGGGGGGGGGGGGGGGGGGGGGGGGGF<FGGGGGGGGGGGGGGGGGGGGGGGGGGGBCEEFCGFFGGGGGGGGGGGGGGGGGGGGGGFGGGGGGGG9CGGGGGGGGGDFFFGGFEGGFGGGGGGGGGGGGGGGGGGGGGGGGGGGGFFGGGFFGFGFFGFF?GGFGGFFDB?FF0<FGGFGFFF06<B>>
@M02542:52:000000000-J9N43:1:1101:16261:7679 2:N:0:GTGAAA
GTAGTCCATGCCGTAAACGATGAGTGTTCGCCCTTGGTCTACGCGGATCAGGGGCCCAGCTAACGCGTGAAACACTCCGCCTGGGGAGTACGGTCGCAAGATTAAAACTCAAATGAATTGACGGGGGCCCGCACAAGCGGTGGAGCATGTGGTTTAATTCGACGCGACGCGAAGAACCTTACCTACTCTTGACATCTACGGAAGACTGCAGAGATGCGGTTGTGCCTTCGGGAACCGTAAAACAGGTGCTGCACTGCTGTCGTCAGCTCGTGTG
+
GGFGGGGGGGGGGGDGGGGGDFGGGFGGGGGGGGGGGGGGGGGGGGGGGGGGGGGDGGFGGGGGGGFGGGGGGGGGGGGGGDGGGGE7FGGGDFGDEGDGFFFGFGGGCCGGFGFGGCGCFC6@CEECCFGGEGGB**8?8EG>85CFDGFFCGFFFFGGFGGGGGGGDE5<BD::FFFFF?FGFG+9?6*//<B?B2805,1)8?FC@D>AFFF?<5C?BE>@))6742:>F5??B?(1*-794()05AF4:()5<>5A),-(**6//).00)
@M02542:52:000000000-J9N43:1:1101:16112:7687 2:N:0:GTGAAA
TAGTCCACGCTGTAAACGATGAGTGCTAGTTGTCGGCAGGCATGCCTGTCGGTGACGCAGCTAACGCATTAAGCACTCCGCCTGGGGAGTACGGTCGCAAGATTAAAACTCAAAGGAATTGACGGGGGCCCGCACAAGCGGTGGAGCATGTGGTTTAATTCGAAGCAACGCGCAGAACCTTACCACCTTTTGACATGCCCAGACCGACGCAGAGATGCGGCTTTCCCTTCGGGGACTGGGACACAGGTGCTGCCTGGTCTTCCTCCGCCCCTGG
+
GGGGGGGGGGGGGGGGGGGGFGGGGGGGGGGGGGGGGDGGGGGGGGGGGGGGGGCDEGGGGGGFGGGDGGGGGGGGGGGGGGCGGGGGGGGGGGGGGGGGGGGGFFFFGGGGGGGGGGGGFDFEGGGEE7CEGDEEFGGGGGGGCGGF@CFGGFCFGGGGFFGGGGG;FFGGFGFFFFFFFDF47FGFGFFFFFFF7?FFFFBG7.):.>99EFG?AGDB>3@?A)4:9.,,950-4:37D:3F<??*(4*/8(5)2())-.))**))7<))))
@M02542:52:000000000-J9N43:1:1101:24466:7695 2:N:0:GTGAAA
GTAGTCCACGCCGTAAACGATGTCTACTAGCTGTTCGTGTCCTTGTGATGTGAGTAGCGCAGCTAACGCACTAAGTAGACCGCCTGGGGAGTACGGTCGCAAGATTAAAACTCAAATGAATTGACGGGGGCCCGCACAAGCGGTGGAGCATGTGGTTTAATTCGACGCAACGCGAAGAACCTTACCTACCCTTTACATCTACGGAAGACTGCAGAGATGCGGTTGGTCCTTCGGGAAACGTAAAGCAGGTTGTGGCAGGTCGTGTTCTCCTCGG
+
GGFGGGGGGGGGGGDFGGGGGGGGGGGGGGGGGGGGGGGFFGGGGGGGGGGGGGGGGGGGGGGGGGGGGGGGGGGGGGGGGGGGGGGGGGGGGGGGGEGGGGGGGGGGGGGGGGGGGGGGGGGGGGGGGDEEGGGGGGGGGGGGGGGFGGGGGGGEGGGGFGFGGGGGFFGGFG>DE@:FFBFGGFFFF57?:)7@9474=A:5>><C@GFFF@9@0**.-).8(((::BB<(7019(1593C*))(0-3*0,-((((,.)(--******1)0)
@M02542:52:000000000-J9N43:1:1101:26368:7716 2:N:0:GTGAAA
GTAGTCCACGCCGTAAACGATGTCTACTAGCTGTTCGTGTCCTTGTGATGTGAGTAGCGCAGCTAACGCACTAAGTAGACCGCCTGGGGAGTACGGTCGCAAGATTAAAACTCAAATGAATTGACGGGGGCCCGCACAAGCGGTGGAGCATGTGGTTTAATTCGACGCAACGCTAAGAACCTTACCTACTCTTGACATCTACGGAAGACTGCAGAGATGCCGTTGTGCCTTCCGGAACCGTTAGGCCTGTTCTGTCATGCAGACCTCAGCCCGG
+
FGGGGGGGGGGGGGG>FGGCEFGGFGGFGGFGGGGGGGGGGGFGEFDFGGEGFFGFGF+C7CCGAAFEFGGGEGGFGGFGFGGGGGFGD@GGGGGGGGGCFCE<9CFCFGGGGGGGGFCFDFFF7CCFD7CCGGDGGGCFFGCEGGGGGGGF@+?<FG49FGCGFD5C58=C>*->?6=5:0=DFGFFG?4*9)/64<=<0)253>DG4*)(2<9).:*))8)86660:<9)(8;(((4C7(95(0()-.**)5))))--)))(*207@).).)
@M02542:52:000000000-J9N43:1:1101:21673:7727 1:N:0:GTGAAA
GTAGTCCACGCCGTAAACGATGTCTACTAGCTGTTCGTGTCCTTGTGATGTGAGTAGCGCAGCTAACGCACTAAGTAGACCGCCTGGGGAGTACGGTCGCAAGATTAAAACTCAAATGAATTGACGGGGGCCCGCACAAGCGGTGGAGCATGTGGTTTAATTCGACGCAACGCGAAGAACCTTACCTACTCTTGACATCTACGGAAGACTGCAGAGATGCGGTTGTGCCTTCGGGAACCGTAAGACAGGTGCTGCATGGCTGTCGTCAGCTCGT
+
GG<FGGGGGGGGGGFCFFFFGGGGGGGGGGGGGFGGGGGGGGGGGGGGGGGGGGGGGGGGGGGGGGGGGGGGGGGGGGGGGGGGGGGGGGGGGGGGGGGGEGGGGGGGGGGGGGFGGFGGGGGGGGGGGGGGGGGGGGGGGGGGGGGGGGGGGGGGGGGGGGGGGGGGGGGGGGGGGGGGGGGGGGGGDCCGGGGGGGFGGFGGGGGGGGGGGGGCFFGF=CEGGGDFGGFFGCDDEFFGFFGBFBFGFGCBFFFBAB<?GGGFGB:FF?BF>)
@M02542:52:000000000-J9N43:1:1101:24333:7743 2:N:0:GTGAAA
GTAGTCCACGCCGTAAACGATGTCTACTAGCTGTTCGTGTCCTTGTGATGTGAGTAGCGCAGCTAACGCACTAAGTAGACCGCCTGGGGAGTACGGTCGCAAGATTAAAACTCAAATGAATTGACGGGGGCCCGCACAAGCGGTGGAGCATGTGGTTTAATTCGACGCAACGCGAAGAACCTTACCTACTCTTGACATCTACGGAAGACTGCAGAGATGCGGTTGTGCCTTCGGGAACCGTAAGACAGGTTCTGCATGGCTGTCGTCCGCTTGG
+
GGGGGGGGGGGGGGGGGGGGGGGGGGGGGGGGGGGGGGGGGGGGGGGGGGGGGGGGGGGGGGGGGGGGGGGGGGGGGGGGGGGGFGGGGGGGGGGGGGGGGGGGGGGGGGGGGGGFFGGGGGGGGGGGDGGGGGGGGGGGGGCCEGCFFGEG7:BBCFDGFGDFFDGGFFGGBD>BE3FFFFFGGGGFG?@?F2@F94949>:G:@>FFG?(+327.2:41>BB90(:65:)-)--(-:C/2C*623?<A*/)4)))).414()1*0)))))))
@M02542:52:000000000-J9N43:1:1101:26088:7743 1:N:0:GTGAAA
GTAGTCCACGCCGTAAACGGTGGGAACTAGGTGTTGGCGACATTCCACGTCGTCGGTGCCGCAGCTAACGCATTAAGTTCCCCGCCTGGGGAGTACGGCCACGAGGCTAAAACTCAAAGGAATTGACGGGGGCCCGCACAAGCAGCGGAGCATGTGGCTTAATTCGACGCAACGCGAAGAACCTTACCAGGGCTTGACATACACCGGAAAGCATTAGAGATAGTGCCCCCCTTGTGGTCGGTGTACAGGCGGTGCATGGCTGTCGTCAGCTCGT
+
@FGGGF<CFG@FG@BF8EE@FE@ECEDGAE<FGCF<8CFGGCF9<?E9,96FG<F@FCCE4:FFEEFEFGG@+BFGDGG?8:<FGF=FFG+B=CFG@+++3FG:FFEAF<3=D:37D,3><FFGGFF7BCFC<:C<<==<=FCCCGEE1?EEGF@9CFG5CF+CFEFCC>C8:8>:5:888*;*CCG6E@5CEFG*0<+<?=98*/*:5C5EGG?F?+<CFC<@FD**9/73*209::*9>EGBB9<>)*)-<16,-51:<C799:<23)-9))
@M02542:52:000000000-J9N43:1:1101:21426:7746 2:N:0:GTGAAA
GTAGTCCACGCCGTAAACGATGTCTACTAGCTGTTCGTGTCCTTGTGATGTGAGTAGCGCAGCTAACGCACTAAGTAGACCGCCTGGGGAGTACGGTCGCAAGATTAAAACTCAAATGAATTGACGGGGGCCCGCACAAGCGGTGGAGCATGTGGTTTAATTCGACGCAACGCGAAGAACCTTACCTACTCTTGACATCTACGGAAGACTGCAGAGATGCGGTTGTTCCTTCGGGAACCGTAAGTCAGGTGCTGCATGGCTGTGGTCAGCCCGG
+
GGGGGGGGGGGGGGCFFGGGGGFGFGGGGGGGGGGGGGGFGGGGGGGGGGGGGGFFGGGGFFFGGEGFGGGG?FFFGGGGGGGGGGGGGGEGGFGGGGGGGGGGGGFGFGGGGGGGGGGGGGGDCGGEEGGGGGEGGGGGGGGC8DCCFGC?1+?=CFFGFGEGFCCD:>57>DBEF5?FF?6DFGG?D=F?F)/<<:44@<<DEDDGF7>FGCCFF?>AB5>:(2(::AFA6>B>9BFG<25C592/4A)0-67,557:843.*29146.753
@M02542:52:000000000-J9N43:1:1101:5371:7746 2:N:0:GTGAAA
GTAGTCCACGCCCTAAACGATGTCAACTAGCTGTTGGGTCCTTCGGGGCTTGGTAGCGCAGCTAACGCGTGAAGTTGACCGCCTGGGGAGTACGGTCGCAAGATTAAAACTCAAAGGAATTGACGGGGACCCGCACAAGCGGTGGATGATGTGGATTAATTCGATGCAACGCGAAAAACCTTACCTACCCTTGACATTTCTGGAATCCCGAAGAGATTTGGGAGTGCTCGCAAGATAACCGGAACACAGGTGCTGACTGGCTGTCGTCAGCTCC
+
GGFGGD<FGGGGGGGFGGGDGEGGGGGGGAFGFFGFFFGFEGFFGDGGG@BFEGFFGGGGF@EFFGFFGCGGGGGGGFGFGGGBFGFEEC==DFDFC=EGEEGGCFGGGGGGGG7A0:CFCGG90@EFGGEGG>EGDGFFGGEECDFGFFGGGGC9EGGGF+=AC7CFFFE5>3;@)57:FA?FGFD?*8?FFAFFB)/5*)-*969A)989*A05<D>)-)))43>><((,4)().6<6C>C)-117:<*),4))())414(.0/0)..)*0)
@M02542:52:000000000-J9N43:1:1101:7193:7747 2:N:0:GTGAAA
GTAGTCCACGCCGTAAACGATGTCTACTAGTTGTTCGTGTCCTTGTGATGTTAGTAGCGCAGCTAACGCCCTAAGTAGACCGCCTGGGGAGTACGGTCGCAAGATTAAACCTCAAATGAATTGACGGAGGCCCGCACAAGCGGAGGCGCATGTGGTTTTATTCGACGCAACGCGAATAACCTTACCTACTCTTGACTTCTACCGATGACTGCAGAGTATCGGTTGTGCCTTCGGGAACCGTAAGGCAGGTGCGGCCTTGCTCGCGTCACCCCGC
+
GFA,;EFGGGGG:FFE<<:FF<@F,CEF<F,C<<E9B@<CCFEAFCCF@AF,,CCFGFEE+8@F<BG7F:@FG,,C5,CF<@C+B+:=>BE:FDC+44=6C:+6E>9BD,@8F8@BD=,EEA,,++++83AFECEGEF:,,*:*19*/=5?C,BF6@E*=CCGC?*752:=7.9:))0/9).7*97<F7?@*8<6?)66)0))9)).097).<2+7)**-,8)7>:(*6).82)4(11:)18D4)(.0(())(((((),())(-)1.))*.)5)
@M02542:52:000000000-J9N43:1:1101:15638:7751 2:N:0:GTGAAA
GTAGTCCACGCCCTAAACGATGTCAACTAGTTGTCGGGTCTTCATTGACTTGGTAACGTAGCTAACGCGTGAAGTTGACCGCCTGGGGAGTACGGTCGCAAGATTAAAACTCAAAGGAATTGACGGGGACCCGCACAAGCGGTGGATGATGTGGATTAATTCGATGCAACGCGAAAAACCTTACCTACCCTTGACATGTCTGGAATCCTGCTGAAAGGTGGGAGTGCCCGAAAGGGAACCGGAACACAGGTGCTGCATGGCTGTGGTCAGCCCG
+
EGDGFGGGGGGGGGGGFGGGGDEAEFFGGGGGGGGGGGGGGGGFFGCFFGEF?FCFDGGCFFGDCFFCFCEFCGGGGGFGFEF=ADFEGGGGGGFG@E7F:FDFGGGGGGGGGGDDCGGGGGFGGGGCGC8:EEEEGFDFEGEEEG9<CFFFG<9EFFDEFGFGG@5FFA5C3C@E)ADBFEFG6CF?47?@F7672>9)*57C@**8@*53+<@?2CC(4)<518AD<((4(711604*975C112::(1)2)))(..864((*20974)))0
@M02542:52:000000000-J9N43:1:1101:21020:7765 2:N:0:GTGAAA
GTAGTCCACGCCCTAAACGATGTCAACTAGCTGTTGGGGCCTTCGGGCCTTGGTAGCGCAGCTAACGCGTGAAGTTGACCGCCTGGGGAGTACGGTCGCAAGATTAAAACTCAAAGGAATTTACGGGGACCCGCACAAGCGGTGGATGATGTGGATTAATTCGATGCAACGCGAAAAACCTTACCTACCCTTGACATGTCTGGAATGCCGAAGAGATTTGGCAGTGCTCGCAAGAGAACCGGAACACGGGTGCTGCATGTCTGTCCTCAGCTCG
+
FGCEFFFGGCECFE,<FFCFGCFC,FFGCGGGG<EFGDGGG:CCFGGGGEGGGGAFECFBFEGFGGGGGFGGGGGGGGGGGGG@FF?=8:FEFCG==CCCGGECFGGGFGG,3D7,+3DF?,=FGGGGECE>CGCEC:B5C:;::*2=87CE7CGGGFD?7CFFCFCFA459:)(:>>>:FAFCFFFFGF@@42@?>782@>7C@?4C)/9>5E8)5:>)-)6;?74>-2((4).80:44<>3C1(1796<)27A<()))).5)0*1/8)0/75
@M02542:52:000000000-J9N43:1:1101:25716:7770 2:N:0:GTGAAA
GTAGTCCACGCCGTAAACGATGAATGTTAGCCGTCGGCAAGTTTACTTGTCGGTGGCGCCGCTAACGCATTAAACATTCCGCCTGGGGAGTACGGTCGCAAGATTAAAACTCAAAGGAATTGACGGGGGCCCGCACAAGCGGTGGAGCATGTGGTTTAATTCGAAGCAACGCGCAGAACCTTACCAGCCCTTGACATGCCCGGACATCTGCAGAGATGCCGAGTTCCCTTCGGGGACCGGGACCCAGGGTCTTCATGGCTGTCGGCAGACAGTG
+
GGGGGGGGGGGGGGGGGGGFFGGCFGGGFGGGGGGGGGGGGFGGGGGGFGGGGGGGGDG+=:FGCE@EGCGGGGGGGFGFCEFGGFGGFEFGGGCFGGGGGGEDFFGGGGCFGGAACGFCE9<FCEGG>FEDCCCCGC5CED85B3BFGCEGFD85CEFGF7EFC<E6?FEG>D6356>F@2@477C@GFFFFAF42)927:>D::=+67)-<FGFFG7)4)870<AGAD06:D909<BCG05*12<@(,00))).))(438)()))0))).1*
@M02542:52:000000000-J9N43:1:1101:16867:7794 2:N:0:GTGAAA
GTAGTCCATGGCGTGAACTATGTCAACTTGTTGTCGGGGATTCATTTCCTTGGTAACGCAGCTAACGCGTGAAGTTGACCGCCTGGGGAGTACGGTCGCAAGTTTAAAACTCAAAGGAATGGACGGGGACCCGCACAAGCGATGGATGAGGTGGATTAATTCGATGCAACGCGAAAAACCGTACATCCTCTTGACATCCACGGAAGACTGCAGAGACTCGGTTGTGCATGCGGGAACCGTAAGGCAGGTGCGGCATGGCTATCGTCCGCTTGCG
+
+8@FGF<@@F,E@,+66C,CE@6,,C<F,6:EE668C@:F,C6,6,F,C,,,6:6CE,@:++,59B::4FF@+5:<,9BFF++49+4+CC44CFG<+++6+8,A=;FGGGG9,@DG?=>F,,,,=:+CB3*3@3*4=>8,;*,*6*2<,,00*/19,4:,=C/+++*0;65:85:B)55:)4FGGC+.77*192)9))),0413@).84D:)<+/7(*2(()8)3()*)).4(549B((**,1*.1,)4(7),1(480(,-)4397)0))).)0
@M02542:52:000000000-J9N43:1:1101:22091:7806 2:N:0:GTGAAA
GTAGTCCATGCCGTAAACGATGAGTGTTCGCCCTTGGTCTACGCGGATCAGGGGCCCAGCTAACGCGTGAAACACTCCGCCTGGGGAGTACGGTCGCAAGACCGAAACTCAAAGGAATTGACGGGGGCCTGCACAAGCGGTGGATGATGTGGATTAATTCGATGCAACGCGAAAAACCTTACCTACCCTTGACATGGATGGAATCCCGAAGAGACTTGGGAGTGCTCGAAAGAGAACCATAACACAGGTGCTGCATGGCTGTCGTCAGCACGTG
+
GGGGGGFGGGGGG@F@FFB7FFGFGAFGGGGGGGGGGGFFFGGGGGC>=FGFDGD7:FGGGGGGFGDGDFGGGGC?=<FBFEFD@EFG@FEEGGGD7CC+<BACFEFCEFGGGGGCDFGGGGEGGDEGDFGGFCFEC:CE:888522<C@:C+9CFGG>CF;FGCGCDBB=C@59>BEFFFBFCD4*867.66)8?B:FD>??**/)8>C6?*;;=4CC66>0)64<*,3202>234((20.02(.(730)9222)6:68<0325*).<*057)
@M02542:52:000000000-J9N43:1:1101:12064:7808 1:N:0:GTGAAA
GTAGTCCATGCCGTAAACGATGAGTGTTCGCCCTTGGTCTACGCGGATCAGGGGCCCAGCTAACGCGTGAAACACTCCGCCTGGGGAGTACGGTCGCAAGACCGAAACTCAAAGGAATTGACGGGGGCCCGCACAAGCGGTGGAGCATGTGGTTTAATTCGAAGCAACGCGCAGAACCTTACCACCTTTTGACATTCCCGGACCGCCTCAGAGATGAGGCTTTCCCTTCGGGGACTGGGACACAGGTGCTGCATGGCTGTCGCCAGCTCGTGTC
+
GGGFGGGGGGGGGGGGGGGGGGGGGGGGGGGGGGGGGGGGGGGGGGGGGGGGGGGGGGGGGGGGGGGGGGFGGGGGGGGGGGGGGGGGGGGGGGGGGGGGGGGGGGGGEGFGGGGGGGGGGGGGGGGGGGGGCGGGGGGGGGGGGGGGGGGGGGGGGGGGGGGGGGGGGGGGGGGGGGGGGGGGGGGFCGF>FCFGGEGGG>EGGGG=DFGGF>FC7CGFFGG<CFGGGGFFG5DF45FGFFG?F:ECFGD?FFFFBFF?*9<DDF?2),-)))
@M02542:52:000000000-J9N43:1:1101:14438:7812 2:N:0:GTGAAA
GTAGTCCACGCTGTAAACGATGAGTGCTAGTTGTCGGCAGGCATGCCTGTCGGTGACGCTGCTAAAGCATTAAGCACTCCGCCTGGGGAGTACGGTAGCAAGATTAACACCCAAAGGAATTGACGGGGGCCCGCACAAGCGGTGGAGCATGTGGTTTAATTCGAAGCAACTCGCAGAACCTTACCTCCTTTTGACTTGCCAGGACCGCCGCACAGACGCGGCTTTCCCTTTGGGTACTGGAAACACGGTACTGGACTGTTGTCTTCTGTCAGGG
+
,C,;ECFF<F:@F@FFCFC@<D9CF9<EF,66C<;,+CGGGGGAFF,@C9,DCFE,=7=,,+9CE,BAFG9F<9?CA?A,?7@CFCFDGGFCCFEG+4?<,A,CFA?,C=++AD,>DF8FGD83=86:8BCE8>E5@F5;8>**>4BF;,4CF7B8C2+,1,/4;/*;).+0)/65AFFFF3;F4++2*+8*46F*))*,*,(/)0)2512(*/8)(1524))054)94))),7(-5..**(00.(4),-)*).(().))-4))*0*1**0*))
@M02542:52:000000000-J9N43:1:1101:21532:7826 2:N:0:GTGAAA
GTAGTCCACGCCGTAAACGATGTCTACTAGCTGTTCGTGTCCTTGTGGTGTGAGTAGCGAAGCTAACGCACTAAGTAGACCGCCTGGGGAGTACGGTCGCAGGATTAAAACTCAAATGAATTGACGGGGGCCCGCACAAGCGGTGGAGCATGTGGTTTAATTCGACGCAACGCGAAGAACCTTACCTACTCTGGACCTCTACGGAAGACTGCAGAGATGCGGTTGTGCCTTCGGGAACCGTAAGACAGGTACTGCATGGCTGCCGTCAGCTCGG
+
FEAFAFEFF>FGD@CBFF:F@DGA9F9AEFGDFFD9F@FFFCE9FD,6CF@7,?CAFFE+@6CFAE=8F77CFGF@E,EFA:FGDGCF@CFCE?CDDEBB:=C>>,E;=FFC>D@9C;@D;@EDDEGECC5*>1*>?FGFGGGCEGBFC5CCECF8*B<@AF9CG7CDE>7<3)(0.)0.02=C9*:@*1<F*)*0(4)4BA6930)0.:4?DCF>::046.))(-(:)).)3>0(41(1919C<<3?:5**.).3)-(80((()/85))0)05
@M02542:52:000000000-J9N43:1:1101:20148:7837 2:N:0:GTGAAA
GTAGTCCACGCCGTAAACGGTGGGAACTAGGTGTTGGCGACATTCCACGTCGTCGGTGCCGCAGCTAACGCATTAAGTTCCCCGCCTGGGGAGTACGGCCGCAAGGCTAAAACTCAAAGGAATTGACGGGGGCCCGCACAAGCAGCGGAGCATGTGGCTTAATTCGACGCAACGCGAAGAACCTTACCAAGGCTTGACATACAACGGAAAGCATTAGGGATAGTTCCCCCCTTGTGGTCGGTTTACAGGTGGTTGATGGCTGGCGTCAGCCCGG
+
GGFGGGGGGGGGG::@FGGGFFEE,CFEAFGFGFEFGGGGGGGGGGGGGDFGGGGGGGGGGCFEGGGGGGGGGGGGGGGFFGGGGGEGGGGEEGGGGGDGEGDGGGGGGFD@FEFGGGGGGGGCGFFGGGGDGEGGG@EEFDFCEC5C8EGGGFCFFDDGFGGGGGGGBFGGFD;BF>F@FF@DFG6<CFFF;05B?F@>FF2*9@DCBD:0<3094*1((868))6CB1448)6):()/7(*9(4)*.))84((,66<:<0((7*000)))05
@M02542:52:000000000-J9N43:1:1101:28627:7839 2:N:0:GTGAAA
GTAGTCCACGCTGTAAACGATGAGTGCTAGTTGTCGGCAGGCATGCCTGTCGGTGACGCAGCTAACGCATTAAGCACTCCGCCTGGGGAGTACGGTCGCAAGATTAACACTCAAAGTAATTGACGGGGGCTCGCACAAGCGGTGGAGCATGTGGTTTAATTCGAAGCAACGCGCAAAACCTTACACCCTGTTGACATGCCCGGACAGCCGCCGAGATACCGCTTTACCTACGAGGACTGGGACACTGGTGCTGCATGGCTTACCGTCGCCCGCG
+
,C,CEFGFGC7F,8<,C<7@@8CF6C<CDEFFFF9:CCC7F7@,,C,E,CE,@=?FD,677+?C,=8>+?FE<FGC,?E,+4FCGFDFCGGGGC7F@CD7+@FFGDE,F:==,8=,6,,3,@D9888C>@*1>CCCEA855>18:*,,;9+<++*3=B+A713<CCGC68*)))())0))84/9**27C:?8*)/*6)0.?16))))*0)((/2*0(**)(.)),)4:9)((-723386DF<D*4)55)(17:42):(((())(1*0)0))5))
@M02542:52:000000000-J9N43:1:1101:19466:7855 2:N:0:GTGAAA
GTAGTCCACGCCGTAAACGATGTCGACTTGGAGGCTGTTTCCTTGAGAAGTGGCTTCCGGAGCTAACGCGTTAAGTCGACCGCCTGGGGAGTACGGCCGCAAGGTTAAAACTCAAATGAATTGACGGGGGCCCGCACAAGCGGTGGAGCATGTGGTTTAATTCGATGCCACGCGAAGAACCTTACCTACTCTTGACATCCACGGAATTCGGCAGAGCTGCCTTAGTGCCTTCGGGAACCGTAAACAAGGTTCTGCATGGCTGTCGTCGGGCGCG
+
GGGGGGGGGGGGGGDEFGGGGGGGFGGGGGGGGGGGGGGGGGGGGGGGGGGGGGGGGGGGDFFFGGGGDGGGGGGGGEGGGGGGEFGGGGGGGGGGGGGDCCFG@FGGGGGGGGGGGGDFFGF9CCGGGDDGGEG>=@CFGEG>BC;;8=EGFCGFGFGGBC97::<*)9<5)96:5>@>@BFGF69@<*9B@2??<AF?F0:D@EFE/>:(::*0(0*(4??4AD<DAAA8:E>B6((1>:**))(03,0*-)).))43.((,/*))))))).
@M02542:52:000000000-J9N43:1:1101:10637:7868 2:N:0:GTGAAA
GTAGTCCACGCCGTAAACGTTGGGAACTAGATGTGTGGGCCATTCCACGGCTTCCGCGTCGCAGCTAACGCTTTAAGCATTCCGCCTGGGGAGTACGGTCGCAAGATTAAAACTCAAAGGAATTGACGGGGGCCCGCACAAGCGGTGGGGCATGTGGTTTAATTCGACGCAACGCGCAGAACCTTACCAGCCCTTGACATGTCCAGGACCGGTCGCAGAGATGTGACCCTCTCTTCGGAGCCTGGAACACAGGTGCTGCCTGGCTTGCGTCAGG
+
GGGGGGGGGGGGGCCFGGGCFGGGGGGGGGGGGGGGGGGGGGGGGGGGGGGGGFFFGGGGGGGGGGGGGGGGGGGGGDGGGGGGGGGGGFGGGGGGGGGGGGGGGGGGGGGGGGFGGGFFCGGGGGGEGGGEGGGGDEGGFGGGGD>EGGGDFGGGGGGFFGGFGGGGFFG3>GFEFBEFFB>5FFFFGFF3:?@?A?84*6)C?FFFF7>6>?8>BGD?(6??)5<:1(4:?6<<?F()14**48?F<BF82-57)))()411**)0)0))0.
@M02542:52:000000000-J9N43:1:1101:19919:7871 1:N:0:GTGAAA
GTAGTCCACGCCGTAAACGATGTCTACTAGCTGTTCGTGGTCTTGTACTGTGAGTAGCGCAGCTAACGCACTAAGTAGACCGCCTGGGGAGTACGGTCGCAAGATTAAAACTCAAATGAATTGACGGGGGCCCGCACAAGCGGTGGAGCATGTGGTTTAATTCGACGCAACGCGAAGAACCTTACCTACTCTTGACATCTAGCGAAGATTGTAGAGATACGATTGTGCCTTCGGGAACGCTAAGACAGGTGCTGCATGGCTGTCGTCAGCTCGT
+
GG<FGGGGGGGGGGGGGGGGGGGGGGGGGGGGGGGGGGGGGGGGGGGGGGGGGGGGGGGGGGGGGGGGGGGGGGGGGGGGGGGGGGGGGGGGGGGGGGGGGGGGGGGGGGGGGGGFFGFGGGGGGGGGEGGGGGGGGGGGGGGGGGGGGGGGGGGGGGGGGGGGGGGGGGGGGGGGGGGGGGGGGGGGGGGGGGGGGGGGGFGGGGGGGGGGGGGFGGGGGGGGGGGGGGFFGGGFFGGGEFGFFFGGFGC?FFF09<BB539@F:?FFFFFF.
@M02542:52:000000000-J9N43:1:1101:23119:7874 2:N:0:GTGAAA
GTAGTCCATGCCGTAAACGATGAGTGTTCGCCCTTGGTCTACGCGGATCAGGGGCCCAGCTAACGCGTGAAACACTCCGCCTGGGGAGTACGGTCGCAAGACCGAAACTCAAAGGAATTGACGGGGGCCTGCACAAGCGGTGGAGCATGTGGTTTAATTCGATACAACGCGCAAAACCTTACCAGCCCTTGACATATGAACAAGAAAACCTGTCCTTAACGGGATGGTACTTACTTTCATACAGGTTCCGCATGGCTTTCGTCAGCCCCTGTTC
+
GGGGGGGGGGGGGGG@DFFGGGGGGGGGGGGGGGGGGGGGFFFGGGB@FGGGGFGGGGGGGGGEEGGEGGGGGGGFGGGGGGGGGEEGGGGGCFBFGGGGCFGGGGGGGGG,>EFGGGFAGGGGCGEGGCFGFGGFEGGGEGD*BFFFFCEG=FGGFBGFF?C5CC?F@>=CEGFFFFFFFF?GDG7BF4)96:4*))9<=)47>@FG4713<8C=):D<,)7)((3:)46A>FBDFAFF*47*482B((0)--41(,8A0,(,**)0)))0/*
@M02542:52:000000000-J9N43:1:1101:22881:7883 2:N:0:GTGAAA
GTAGTCCACGCCGTAAACGATGTCTACTAGCTGTTCGTGTCCTTGTGATGTGAGTAGCGCAGCTAACGCACTAAGTAGACCGCCTGGGGAGTACGGTCGCAAGATTAAAACTCAAATGAATTGACGGGGGCCCGCACAAGCGGTGGAGCATGTGGTTTAATTCGACGCAACGCGAAGAACCTTACCTACTCTTGACATCTACGGAAGACTGCAGAGATGCGGGTGTGCCTTCGGGAACCGTAAGACCGCTGTCGGCTGGCTGTCGTCAGCTCGG
+
GGGCFFGGGGGGGGG@,CCCFCFAEFFGGGGGGAFFEFFEFGGGGGGGGGGGFGGFDGG+@FGGGGGEGDGGGGGGDGGGGGGGGGGGGCEFGGGGGGGGDFFFFGDFFGG8FD?CFAFGFCDFFCEGGDEGDGGGGGGGGGGGGGCFGCF9@FFBEFGGFFGFDGGGFDDD351@@)9FFBFCDG?944?=87=FFFFA?)(93550.*5:@0+78:CA0))7,36DDBA7030290:571D4:)(0((0))((((420(,()/*0))6*/73
@M02542:52:000000000-J9N43:1:1101:11833:7887 1:N:0:GTGAAA
GTAGTCCACGCCGTAAACGATGAGAACTAGTTATTGGGGGTATTGACTCCCTCAGTGACGCAGCTAACGCATTAAGTTCTCCGCCTGGGGAGTACGGCCGCAAGGCTAAAACTCAAAACAATTGACGGGGGCCCGCACAAGCGGTGGATTATGTGGTTTAATTCGAAGCAACGCGCAGAACCTTACCTAGGCTTGAACTCCTCAGAATTCGACGTAATGGTTGAAGTGCCCGCAAGGGAATTGAGTGAGAGGTGCTGCATGGCTGTCGTCAGCT
+
GGGGGGGGGGGGGGGGGGGGGGGGFGGGGGGGGGGGGGGGGGGGGGGGGGGGGGGGGGGGGGGGGGGGGGGGGGGGGGGGGGGGGGGGGGGGGFGGGGGGGGGGGGGGGGGGGGGGCFGGGGGGGGGGGDGGGGGGGGGGGGGGGGGGGGGGGGGGGGGGGGGGGGGDGGGGGGGGGGGGGGGGGGGGGGGGGGGGGGGGGFGGGGGGGGGGGGGGGGGGGGGGGGGGGGFFGGGFFGGGFFGBFDG7FFGFFFFFFFFACFGFGFFFFBFFF*
@M02542:52:000000000-J9N43:1:1101:4311:7898 2:N:0:GTGAAA
TAGTCCATGCCGTAAACGATGAGTGTTCGCCCTTGGTCTACGCGGATCAGGGGCCCAGCTAACGCGTGAAACACTCCGCCTGGGGAGTACGGTCGCAAGACCGAAACTCAAAGGAATTGACGGGGGCCCGCACAAGCGGTGGAGCATGTGGTTTAATTCGACGCAACGCGAAGAACCTTACCTACTCTTGACATCTACGGAAGACTGCAGCGATGCGGTTGTGCCTTCGGGAACCGTAAGACAGGTTCTGACATGCTTGTGGTAGCCCGGGTTT
+
GGGGGGGGGGGGGGGGFCGGGGGGFGFGGGGGGGGGFGGGGGGGGGGGFGGGGGEGCDEGGGGGGE@EC<EEFF?ABCEGGGGGGDFCFGDGGGGGGGGGFGGGDFFFGGFGGGGGGF,BFECECB8*=FGGEGGGEGDEGGFEGGGG+<E::FGGCFC7**2>EGGG::CDFGFFFF?FF4@7<F64C4?@FBFF9<>8>09FF99C?D)3EF?>2C760.)79B26::9(4)((((-*:4**(.)04)19)),,))).)(()2**)5)).7.
@M02542:52:000000000-J9N43:1:1101:9758:7902 2:N:0:GTGAAA
GTAGTCCACGCCGTAAACGATGTCTACTAGCCGTTCGTGTCCTTGTGATGTGAGTAGCGCAGCTAACGCACTAAGTAGACCGCCTGGGGAGTACGGTCGCAAGATTAAAACTCAAATGAATTGACGGGGGCCCGCACAAGCGGTGGAGCATGTGGTTTAATTCGACGCAACGCGAAGAACCTTACCTACTCTTGACATCTACGGAAGACTGCGGAGATGCGGTTGTGCCTTCGGGAACCGTAAGACAGGTGCTGTATGGCTGTGGTCAGGGCGG
+
GGGGGGGGGGGGGGGGGGGGGGGGGGGGGGGGGGGGGGGGGGGGGGGGGGGGGFGGGGGGGGGGGGGGGGGGGFGGGGGGGGGGGGGGGGGGGGGGGGGGGGGFGGGGGGGGGGFGGGGFGGGGGGGGCGGEGGGDCG8CFGGCEGFGGGFF9EFF8CFFFGCFFGGGFBGC>G9E@E?>47FFFFGFGFFFF2=?AFFFF26D@DEG?GBBGG8575CA9BEB6??G>B<23B>FFF?3/4DF27:@13))--)).4(34<?.*0*9))).7)
@M02542:52:000000000-J9N43:1:1101:17974:7919 2:N:0:GTGAAA
GTAGTCCACGCCGTAAACGATGTCTACTAGCTGTTCGTGTCCTTGTGATGTGAGTAGCGCAGCTAACGCACTGAGTAGACCGCCTGGGGAGTACGGTCGCAAGATTAAAACTCAAATGAATTGACGGGGGCCCGCACAAGCGGTGGAGCATGTGGTTTAATTCGACGCAACGCGAAGAACCTTACCTACTCTTGACATCTACGGAAGACTGCAGAGATGCGGTTGTGCCTTCGGGAACCGTAAGACCGGTGCTGCATGGCCTTCGTGCGCCCGG
+
GGGGGGGGGGGGGG7FGGGGGGGGGGGGGGGGGGGGGGGDEGGGGGGGGGGGGGGGGGGGGGGGGGGGGGGGGGGGGGGGGGGGGGGGGGGGGGGGGGGGGEGGGGGGGGGGGGGGGGGGGGGGGEGGGGGGGGGGGDGCC>EGDG>FCFFGGFGGGGGGFGFGGGGG:ACD>DFF>DFFFFFGGGGFGFFFFFFFFA?AFBFD@@3AFGFFGGEF?G*-4>@E;:(:<<D)4>>1148D3,C*-,(),4))..)(-.3:().)/*).8)))))
@M02542:52:000000000-J9N43:1:1101:24819:7923 2:N:0:GTGAAA
GTAGTCCACGCCCTAAACGATGTCAACTAGTTGTTGGGGATTCATTTCCTTAGTAACGTAGCTAACGCGTGAAGTTGACCGCCTGGGGAGTACGGTCGCAAGATTAAAACTCAAAGGAATTGACGGGGACCCGCACAAGCGGTGGATGATGTGGATTAATTCGATGCAACGCGAAAAACCTTACCTACCCTTGCCATGGACGGAACCCTGGTGAGAGCTAGGGGTGCCCGAAAGAGAACCGTCGCACAGGTTCTGCATGGCTGTCGGCAGCTCG
+
GGGGGGGGGGGFGGGGGGGEFFFGGGGGGGGGGGGGGGGGGGFGGGGGGGGGGGGGGGGEFGGGGGGGGGEGGGGGGGGGGCGEGGGGGDGGGGGGGEGFGGGFGGGGGGGCFF=FFFGGFFFFC>ECECE6EEEGEF>EGGGEGG,<@FGGGFGGGGGGFGGGGG=CFF77BG9:)=:AF<FGF>7FGFFFF(6=4357<9(9:)7C<<?4CF/*39D))757:>:*,4149B?F7041/(1/,(-.:6*/)))-)-621((.*9)))8:)/)
@M02542:52:000000000-J9N43:1:1101:18812:7923 2:N:0:GTGAAA
GTAGTCCACGCCCTAAACGATGTCAACCGGTTGTCGGGCCTTCATTGGCTTGGTAACGTAGCTAACGCGTGAAGTTGACCGCCTGGGGAGTACGGTCGCAAGATTAAAACTCAAAGGAATTGACGGGGACCCGCACAAGCGGTGGATGATGTGGATTAATTCGATGCAACGCGAAAAACCTTACCTACCCTTGACATGAACGGAACCCTGCCGAGAGGTGGGGGGGCCCGAAAGGGAGCCCTAATACCGGCGCCGCATGGCTGGCGGCAGCTCG
+
GGGGGGGGGGGGGG,FFGGGGGGGFGGGGGGGGGGGGFGGGGGGGGGGGEFGGGGGGGGDGGGGGGGGGGGCEGGGFFGGGGGGGGGGDGGGGGGGCGD>FGDGGGGGGFGGFGGGGGGGFGGFDGGGGGGGGD75?GFGGGGGG4,=EFGGGGC+AFGGFEGFGFGFFFCGEDFDF>>EF<FFFFF@GFFF:<6442@9*(4CDEF509:1:*1)->0117:5(,,929911@FF:?9**(27))))-3).,(((-4021(4(*))0)0.)/0
@M02542:52:000000000-J9N43:1:1101:7874:7964 2:N:0:GTGAAA
TAGTCCACGCCCTAAACGATGTCTACTAGTTGTCGGGTCTTAATTGACTTGGTAACGCAGCTAACGCGTAAAGTAGACCGCCTGGAGAGTACGGCCGCAAGGTTGAAACTCAAAGGAATTGACGGGGACCCGCACAAGCGGTGGATGATGTGGTTTAATTCGATGCAACGCGAAAAACCTTACCCACCTTTGACATGTACGGAATCCTTTAGAGATAGAGGAGTGCTCGAAAGAGAGCCGTAAAACAGGTGCGGCATGGCTGTCGTCCGCTCGG
+
CFFGA,C9FEEG@8<FC:FC,CF@FGGGCF@CEFFFCCEGGC9EEEDGGGFFF<CGCF7++CFFGGGGG+:4FBFCAFFEGFEG+FFG7FFGGGCCF6CFCGFFGFGDFGGGF,3@?,8BDG,+0++5@C@E@5@EC:>85>8***8A,==F74*2>?FGFG,<:CC76>:DA)13;:B4BD9F*7CD<6@4*6064:F<:91D.99+/2.-<A965706,)5?222:?2::04(.3:(//39*)51.(-0)(-1(((.(2<249F35>))070
@M02542:52:000000000-J9N43:1:1101:9673:8004 2:N:0:GTGAAA
GTAGTCCACGCCCTAAACGATCTCTACTAGTTGTTGGGAGAGTAAAATCCTTTAGTAACGCAGCTAACGCGTGAAGTAGACCGCCTGAGGAGTACGGTCGCAAGGTTAACACTCAACGGAATTGACGGGGGCCCGCACAAGCGGTGGACTATGTGGATTAATTCGATGCAACGTGAAAAACCTTACCCGGCCTTGACATGCCACTCACGAAGCAAAGATGCATTTGGTGCCCGAACGGGGAAGTAGACACAGGGGCTGCATGGCTGTCGGCAGC
+
@CDGG<EF9FE8FBFG<F;FF,E,CEEG9EFEE@C8E+E,@CEAF9E,<@,B,CCEF<<FGG:7FBABBFECEDF9F?,CEFFEGG7,?+5=@FA:6DFCFE7>+,AFF,33:>D8+8++6>D9+@=>E@:**5**8>CCE5:::CBC,=6,=9,++3;<@9<15DCC)9?08*64)+;0)3;DFGF)5)755596,)047).0))020C(1:0+9(**6<9@6)))*-).8::3(-4()1,<9):2*:750:((,4:(2<200**0*0))00)
@M02542:52:000000000-J9N43:1:1101:17503:8022 2:N:0:GTGAAA
GTAGTCCACGCCCTGAACGATGTCAACTAGTTGTTGGGGATTCATTTCCTTAGTAACGTAGCTAACGCGTGAAGTTGACCGCCTGGGGAGTACGGTCGCAAGATTAAAACTCAAAGGAATTGACGGGGACCCGCACAAGCGGTGGATGATGTGGATTAATTCGATGCAACGCGAAAAACCTTACCTACCCTTGACATGGACGGAACCCTGGTGAGAGCTAGGGGTGCCCGAAAGAGAACCGTCGCACAGGTGCTGCATGGCTGTCGTCAGCTCG
+
GGFFFGGGGGGGGGGGGGGGGGGGEGGGGGGGGGGGGGGGGGGGGGGGGGGGGGGGGGGGGGGGGGGGGGGGGGGGGAFGGGGGFFGGGGGGGGGGGGGGDGGGGFFFGGFCAFGGFGGGGGGGGGGGGGGGGGGGGGGGGGEGGGGGGF?FGGFGGGGGFGGDEGGGFA=DEDBBBFFFFFFGGGGADA=FA<F@<7F??>BDFF>C:F6:FGGF23:2<FF3((-*(-,0931:B:?GGFG39,(04:F48<9),:<?<71.0*08<30*)7
@M02542:52:000000000-J9N43:1:1101:11694:8026 1:N:0:GTGAAA
GTAGTCCACGCCGTAAACGGTGGGAACTAGGTGTTGGCGACATTCCACGTCGTCGGTGCCGCAGCTAACGCATTAAGTTCCCCGCCTGGGGAGTACGGCCGCAAGGCTAAAACTCAAAGGAATTGACGGGGGCCCGCACAAGCAGCGGAGCATGTGGCTTAATTCGACGCAACGCGAAGAACCTTACCAAGGCTTGACATACACCGGAAAGCATTAGAGATAGTGCCCCCCTTGTGGTCGGTGTACAGGTGGTGCATGGCTGTCGTCAGCTCGT
+
GGGGGGGGGGGGGGGGGGGGGGGGFGGGGGGGGGGGGGGGGGGGGGGGGGGGGGGGGGGGGGGGGGGGGGGGGGGGGGGGGGGGGGGGGGGGGGGGGGGGGGGDGGGGGGGGGGGGGGGGGGGGGGGGGGGGGGGGGGGGGGGGGGGGGGGGFGGGGGGGGGGGGGGGGGGGGGGGGGGGGGGGGGGGGGGGGGGEGGGGFFGFGGGGGGGGGGGGGGGFGGGGGGGGGGFFFCGFFGGGEE<?FA?FFFGFFFA?BAB?GGGFD?FF<>4;E)
@M02542:52:000000000-J9N43:1:1101:4874:8031 2:N:0:GTGAAA
GTAGTCCACGCCGTAAACGATGTCTACTAGCTGTTCGTGTCCTTGTGATGTGAGTAGCGCAGCTAACGCACTAAGTAGACCGCCTGGGGAGTACGGTCGCAAGATTAAAACTCCAATGAATTGACGGGGGCCCGCACAAGCGGTGGAGCATGTGGTTTAATTCGACGCAACGCGAAGAACCTTACCTCCATTTGACATCTACGGAAGACTGCCGAAAAACGGTTGTGCCTTCTGGGATCCTTAGAACGGTTCGGCCTGGCTGTCGTCAGCCC
+
GG<A@FEFGGGFCEGEGGDEF,ECEDE<FGGGEGAC@F<CA<FAF@9,66EE9EEF<,6@FCGGGFAFCC7+A<=F9CE,==+CF:+?:CGGGGG74@@CGE@<CDFC,AD,@,63?8;>B9,>=8+>EGGGGDDCEEF,=4:::D57@*=FGGC<8=9FF7FGFGED>3*955;).5)0)(*274+**)***69B))94*--7)0.8)0)2**:)()*-(0))(,(*)).4)9).4(1*2)*2))))--).((-326:<<(()/1.)06).
@M02542:52:000000000-J9N43:1:1101:14194:8069 1:N:0:GTGAAA
GTAGTCCACGCCCTAAACGATGTCAACTAGTTGTTGGGGATTCATTTCCTTAGTAACGTAGCTAACGCGTGAAGTTGACCGCCTGGGGAGTACGGTCGCAAGATTAAAACTCAAAGGAATTGACGGGGACCCGCACAAGCGGTGGATGATGTGGATTAATTCGATGCAACGCGAAAAACCTTACCTACCCTTGACATGGTCGGAATCCTGCTGAGAGGCGGGAGTGCTCGAAAGAGAACCGGCGCACAGGTGCTGCATGGCTGTCGTCAGCTCG
+
@FGDGGGGGGGGGGFGGGGGGGGGGGGGGGGFFFGGGGGGGGGGGGGGFCGGGGGGGGGGGGGGGDGGGCGGGGGGGGGGGGGGGGGGEFGGGDEGGGDGGGFGGFGGGGFGGGEFFFFGGFGGGGGGGFEGGGGGDFGGGGGGGGFFGGFGGGCGGFGGGGGGGGGGGFGGGGGEGGGGGGGGGGGGGGGGGGGGGGGCE>GGGGGGGGGGGGGGGCGGGGGCEGG+:C>FGG45:FFGEBC>FFD:FFG062A?BFBFGGGFF332<<D=?)
@M02542:52:000000000-J9N43:1:1101:11350:8074 2:N:0:GTGAAA
GTAGTCCACGCCGTAAACGATGTCTACTAGCTGTTCGTGGTCTTGTACTGTGAGTAGCGCAGCTAACGCACTAAGTAGACCGCCTGGGGAGTACGGTCGCAAGATTAAAACTCAAATGAATTGACGGGGGCCCGCACAAGCGGTGGAGCATGTGGTTTAATTCGACGCAACGCGAAGAACCTTACCTACTCTTGACATCTAGCGAAGATTGTAGAGATACGATTGTGCCTTCGGGAACGCTAAGACAGGTGCTGCATTGCAGTCGTCAGCTCGG
+
GGAFGGGGGGGGGGGGGGGGGGGGGGGGFFGGGGGGGGGGGGGGGGGGGFGGGGGGGGGGGGGGGGGGGEGGGGGGGGGGGGGGGGFGGGGGGGGGGGGGGDGGGGGFFCGGGGGGGGGFGGGGGGGGGGGEGGGGGGGGGGGEEGGGGGGGGGGGFGGGFGGGGDCGB>EGBG>BFFFFFBFGGDE=4??@F<F:)662=A435))19CBDG++1:C*<?FF:())::A28?DF9>:<CC?G4)7?F(546)-)())54))..9C::B)*)))
@M02542:52:000000000-J9N43:1:1101:18243:8076 2:N:0:GTGAAA
GTAGTCCATGCCGTAAACGATGAGTGTTCGCCCTTGGTCTACGCGGATCAGGGGCCCAGCTAACGCGTGAAACACTCCGCCTGGGGAGTACGGTCGCAAGACCGAAACTCAAAGGAATTGACGGGGGCCTGCACAAGCGGTGGAGCATGTGGTTTAATTCGATACAACGCGCAAAACCTTACCAGCCCTTGACATATGAACAAGAAAACCTGTCCTTAACGGGATGGTACTTACTTTCATACAGGTGCTGCATGGCTGTCGTCAGCCCGTGTCG
+
GGGGGGGGGGGGGG7FFGGGGGGGGGGGGGGGGGGGGGGGGGGGGGGGGGGGGGGGEGEGGGGGGGGGGGGGGGGGGGGGGEGGGGGGGFFGGGGGGGGGGGGGGGGGGGGGFGGGGGG@EGGGGGGGGECGGFGFECGEEG8BFGGGFGGG6CGGGFD?:9:EGGGGDEGGEGFFFFFFFFFGFGGFGFFF?481))7:*6(25??GFD71FFGFFGD9:E>D110;>FAF<9<AAB20:20>:B>?)5@F>AF?0(4<::?:*9)))0>>)5
@M02542:52:000000000-J9N43:1:1101:15414:8082 2:N:0:GTGAAA
GTAGTCCACGCTGTAAACGTTGGGCGCTAGGTGTGGGCGACATTCCACGTTGTCCGTGCCGTAGCTAACGCATTAAGCGCCCCGCCTGGGGAGTACGGCCGCAAGGCTAAAACTCAAAGGAATTGACGGGGGCCCGCACAAGCGGCGGCGCATGTGGATTAATTCGATGCAACGCGAAGAACCTTACCTGGGCTTGACATGCGCCAGACATCCCCAGGAGTGGGGCTTCCATTGTGGTTGGTTTACAGGTTGTTCATGGCTGTCCTCTGGTTGG
+
GGEGGGGGGGGGGGGGGGFGGGGGGGGEGEGGGGGGGGGGGGGGGFFCEFGGGFGGGGGGGGGGGGGFGDGG@FG<9FC7CCGEEF=FFG>CEGGGGGGGECFEGFGGF7=DGF,,9EFF>ECGGFE@EGGGGGGEG<:8@EGGCDGE*/>>EGGGGF6EFFFGGGGGBFGGFG9>>3>>F?@DCDGFGFF:F?FFBFBA?:95::3;@G>FGGGFF:*-.7@FF:(140)).*))41:D)(*04>46()*)((.-))53((..****0)**.)
@M02542:52:000000000-J9N43:1:1101:24778:8093 2:N:0:GTGAAA
GTAGTCCACGCCGTAAACGGTGGGAACTAGGTGTTGGCGACATTCCCGGTCGTCGGTGCCGCAGCTAACGCATTAAGTTCCCCGCCTGGGGAGTACGGCCGCAAGGCTAATACTCAAAGGAATTGCCGGAGGCCCGCACAAGCAGCGGAGCATGTGGCTTAATTCGACGCACATCGCAGAACCTTACCAAGGCTTGACATACACCGGAAAGCATTAGAGATAGTGACCCCCTTATGGGCGGTGTACAGGTGGTGCATGGCAGTCGCCAGCCCGG
+
@F9EFD@<FEDFFF7,CDC7FF+C8CCFA<<FG@BFAF@FC:FC@F,,6++CF7>==B+4>++@F,F;=B7F7BFFFG<E<8?CCE7+4A=+3@87@+@+>=F73@7,7<,3@9,74,@,3<88*,,5B*4*>*BCC@C868B*:***8/1*23+5>BC=FC7+<*+9))7))*)))0))/.5C*:C?C6<>F25508448))9?>3*07,(++<B9:::-98@F2-C?6741)).)((/91)*-.)*(-)7-(.)).08(,.5*)0))))0.)
@M02542:52:000000000-J9N43:1:1101:27753:8094 2:N:0:GTGAAA
GTAGTCCACGCCGTAAACGGTGGGAACTAGGTGTTGGCGACATTCCACGTCGTCGGTGCCGCAGCTAACGCATTAAGTTCCCCGCCTGGGGAGTACGGCCGCAAGGCTAAAACTCAAAGGAATTGACGGGGGCCCGCACAAGGACACGACCATGCGCCCTACCTCGCCCCAAGCCTCCCAACACTCCCACGCACTCACATCCCACGCCAAGCCCCCGACCTCATGCCCCCCTCGTCCTCCTTCTCCAGCCGGTCACTGCTCCTCGTCGCCCCCC
+
GGGGGGGGGGGGGGCFGGGGGGGGAEGFGGGGGGGGGGGGGGGGGGGGEGGGGGGGGEGGGDCGGGGGGGGGGGGFGGAEFGGGGGECGFGGGGGGGGGGG7<@B7FGGG9=CFFGGGGFGGC87EGGG>8EGEECGFEC=8*3**32*2/*+++**;7*)/0031:C)<*1014).87074)1**2<*8)0)-))(.).04:*0).;)),(*2*8,)1((0)/)..2---(-)--((.2*-2*.6-),())(-(.)..)..(4*/0.0<;D>)
@M02542:52:000000000-J9N43:1:1101:7437:8099 2:N:0:GTGAAA
GTAGTCCACGCCGTAAACGATGTCTACTAGCTGTTCGTGTCCTTGTGATGTGAGTAGCGCAGCTAACGCACTAAGTAGACCGCCTGGGGAGTACGGTCGCAAGATTAAAACTCAAATGAATTGACGGGGGCCCGCACAAGCGGTGGAGCATGTGGTTTAATTCGACGCAACGCGAAGAACCTTACCTACTCTTGACATCTACGGAAGACTGCAGAGATGCGGTTTGGCCTTCGGGAACCGTAAGACAGGTGCTGCATTGCTGTCGTCAGCTCGG
+
GGGGGFEGFEGGGFCFGGGE<@EGFFGEGF8AFGFFGB@CF9FGGFFFAGE,@FGGGGEFGGGGGFF7C::=FG?FECDFGGECEFFFGGGDFFGCEGGGGFFCFGEDFFG@GCFGGGGGFGGGFEGGGDGG>BECEEFFGGGGGGGG6=CFFGGGGGC98<CGFD=D5ACDFG9EDEFFFBFGF7<?FFFFFD*<<9=<=409>D)2?G2<CEC).*:)(0>5,(4C7<>23@9(9??C3(9*))(7?<)67>2:4)56)).49973566)8)
@M02542:52:000000000-J9N43:1:1101:23019:8145 2:N:0:GTGAAA
GTAGTCCACGCCGTAAACGATGTCTACTAGCTGTTCGTGGTCTTGTACTGTGAGTAGCGCAGCTAACGCACTAAGTAGACCGCCTGGGGAGTACGGTCGCAAGATTAAAACTCAAATGAATTGACGGGGGCCCGCCCAAGCGGTGGAGCATGTGGTTTAATTCGACGCAACGCGAAGAACCTTACCTACTCTTGACATCTAGCGAAGATTGTAGAGATACGATTGTGCCTTCGGGAACGCTAAGACAGGTTCTGCATGGCTGTCGTCAGCTCGG
+
GGGGGGGGGGGGGGGBCFCGGGGGGGGGGFGGGGGGGGGGGGGGGGEEFGGGGGGGGGGGGEGGGGGGG>EGGGGGGGGGGGGGGGGGG>CFGGGGGGGGEGGGGGGGGGGFGGGFDGGGGFFGGGGGGGGDEGE*:CECEGDGGGFGGG+CEGGGFGGCFGFFGGDDBFG33C9DF>?FFFBGGGGFG@FFFF46:A=964:<ED@EFF26C0+/67;A:))0(92CBFF<1:919:1<*(9*),,.()*15))).411(43)/95)))*)0)
@M02542:52:000000000-J9N43:1:1101:26151:8164 2:N:0:GTGAAA
GTAGTCCACGCCGTAAACAATGTCTACTAGCTGTTCGTGTCCTTGTGATGTGAGTAGCGCAGCTAACGCACTAAGTAGACCGCCTGGGGAGTACGGTCGCAAGATTAAAACTCAAATGAATTGACGGGGGCCCGCACAAGCGGTGGAGCATGTGGTTTAATTCGACGCAACGCGAAGAACCTTACCTACTCTTGACATCTACGGAAGACTGCAGAGATGCGGTTGTGCCTTCGGGAACCGTAAACCAGGTGCGCCATGGCTGTCGTCAGCCCGG
+
GGFGGGGGGGGGGGDGGGGGGGGGGGGGGGGGGGGGGGGGGGGGGGGGGGGGGGGGGGGGGGGGGGGGGGGGGGGFGGGGGGGGDGGGGGGGGGGGGGGGGGGGGGGGFGGGGGGGGGGGGGGGFGGGGGGEEGGGGGGGGGGGGGFGGFFGGGGGGGGGFGFCFGD<AEEDB<9@@>FF5??7FGGFF*?FFA?6)6FFFFBGEE)A@G70CCCFFDC>;BDB;:074<>2<DB9(8B3C<D*)((8(.))((((-2:?7?0)/*.<@6))0)
@M02542:52:000000000-J9N43:1:1101:18662:8168 2:N:0:GTGAAA
GTAGTCCACGCCCTCAACGATGTCAACTGGTTGTTGGGAGGGTTTCTTCTCAGTAACGTAGCTAACGCGTGAAGTTGACCGCCTGGGGAGTACGGCCGCAAGGTTGAAACTCAAAGGAATTGACGGGGACCCGCACAAGCGGTGGATGATGTGGTTTAATTCGATGCAACGCGAAAAACCTTACCTACCCTTGACATGCCAGGAATCCTGCAGAGATGGGGGAGTGCGCGAAAGAGAACCTGGACACAGGTCCTGCATGGCCGTCGTCAGCCCG
+
FGFFFGGGGGGGGG,EFGCGG@FEDFGFFGEGGFGGGDGGGGGGGGGGGFGGGGGGGGGFGGGGEGGGGGGGGGGFFGGGGGGCGGGGEGGGG>FGGGGGGGFFEGGGGGGGGGGGGGCGFDFGGGGG>F;CEGGGEDBFEGEGGGFFGGGGGGFGGFGGFGGGGG5:FFEGB5>EEF>>FFFGGGGFGFF?FAF4<BFBF7<GFF?GFC??69*).**(,;838(-)((4993.11329>(9*(337(1/))-<?7)6(3(-,/)0550))05
@M02542:52:000000000-J9N43:1:1101:6352:8173 2:N:0:GTGAAA
GTAGTCCACGCTGTAAACGTTGGGCGCTAGGTGTGGGGGGCCTCTCCGGTTCTCTGTGCCGCAGCTAACGCTTTAAGCGCCCCGCCTGGGGAGTACGGCCGCAAGGCTAAAACTCAAAGGTATTGACGGGGGCCCGCACAAGCGCCCGAGCATGCGGACTACTTCGAGGCGACGCGAAGAACCTTACCTGGGTTTGACATGTCCGCAAAACTGCCAGTGACGGCCGGTCCTGAGGGCGCGGTCACAGGTAGTGACTTGCCGTCGTATGCACGTG
+
::7@FC,C@FF@CBEFE<B<B,C@F+++@:AFFG7FEEG7>:>>,3BC>>+=33,><FFF@<EGG?FC:FD7**3,,7CC@*5*=**1:<:**1?F:*<C7***1AFCF8++3<FC*+3:+<CCCEEGD5*8>?5>**//2*;C*9*//:CE+++1::)*)++0+1/*)715))(05)0)9()5*2?4>F).)()0)-*)*..*0)):@C?0++*/42*)))0)4((140))).24(4(191)*4))0.)/*())))).((-(39*).***)0.
@M02542:52:000000000-J9N43:1:1101:22717:8173 1:N:0:GTGAAA
GTAGTCCACGCCGTAAACGATGTCTACTAGCTGTTCGTGTCCTTGTGATGTGAGTAGCGCAGCTAATGCACTAAGTAGACCGCCTGGGGAGTACGGTCGCAAGATTAAAACTCAAATGAATTGACGGGGGCCCGCACAAGCGGTGGAGCATGTGGTTTAATTCGACGCAACGCGAAGAACCTTACCTACTCTTGACATCTACGGAAGACTGCAGAGATGCGGTTGTGCCTTCGGGAACCGTAAGACAGGTGCTGCATGGCTGTCGTCAGCTCGG
+
GGFGGGGGGGGGGGGBFFFFGGGGGGGGGGGGGGGGGGGGGGGGGGGGGGGGGGGGGGGGGGGGGGGGGGGGGGGGGGGGGGGGGGGGGGGGGGGGGGGGGGGGGGGGGGGGGGGGGGGGGGGGGGGGGGGGGGGGGGGGGGGGGGGGGGGGFFGGGGGGGGGGGGGGGGGGGGGGGGGGGGGGGGGGGGGGGGGGGGGGGFGGGGGGGGGGGGGGGGGGEGGGGGGGGGFFGGGFFGGGFFGFFFGGFGFBFFFFFFFFGGGFGFFF?FFFF)
@M02542:52:000000000-J9N43:1:1101:28700:8177 2:N:0:GTGAAA
GTAGTCCACGCCGTAAACGGTGGGAACTAGGTGTTGGCGACATTCCACGTCGTCGGTGCCGCAGCTAACGCATTAAGTTCCCCGCCTGGGGAGTACGGCCGCAAGGCTAACACTCAAAGGAATTGACGGGGGCCCGCACAAGCAGCGGAGCATGTGGCTTAATTCGACGCCACGCGAAGAACCTTACCAAGGCTTGACATCCCCCGGAAAGCATTAGAGATAGTGCACCCCTTTTGGTCGGTGTAAAGGTGGTGCATGGCGGTCGTCAGCACGG
+
FF<CFGGGGGDG+C,BFFCCEDCFEGGCFC8<FFGGGGCFC:FFFEFGGGGEGFCG:,+ECE:CDG9AFEGGFEGGC@?F,EFG@EC<E7>@CCFF7>>=FGECCCG:<<,>>38DCCGDFFD;5;CCE<8CECC8C@E*88EGGG5>8=C=00A+AC*:6:AEGF79<3*90),)55>@4(74::C)0<).5(7370*6*,(155585D?08:<*)**66?/@A:)2(3,-3)54(35/5,*5)))*.57:,()))).(((,-)9<3@:1)0)
@M02542:52:000000000-J9N43:1:1101:8524:8191 2:N:0:GTGAAA
GTAGTCCACGCCGTAAACGATGAATGTTAGCCGTCGGGCAGTATACTGTTCGGTGGCGCAGCTAACGCGTTAAACTTTCCGCCTGGGGAGTACGGTCGCAAGATTAAAACTCAAAGGAATTGACGGGGGCCCGCACAAGCGGTGGAGCATGTGGTTTAATTCGAAGCAACGCGCAGAACCTTACCAGCCCTTGACATCCTACGACCGCTGCAGAGATGCAGTTTCCACTTCGGGGGCTGAGAGACAGGGGCTGGAGGGCCGTCGGCAGGTCGGG
+
GGDGGGGGGGGGGGCEGFGGGGGGGG<ECE<FGFGGGGGGGGDFFGGFGGGGGGGGGGGGGCEGFFGCCCFGGGGGGGGGGGGGGGGG:FGFGGGGGGGGGGFFGBFFGGFGCFFFDFFFGGFGCDCGGGEEE*::CFFGGG*1:<FGCAF<<<F8EFCGFFDFGGGGFFGGFGFF@?FFFABCFC<><B@FF2FF275?F??D>>:5<762:+2).*25<@B?<2<7)4),4),3,((1/.9*..8>((.76(((-(((-4((/)).))0))7
@M02542:52:000000000-J9N43:1:1101:24462:8194 2:N:0:GTGAAA
GTAGTCCACGCCGTAAACGATGATAACTAGCTGTCCGGGCTCATGGAGCTTGGGTGGCGCAGCTAACGCATTAAGTTATCCGCCTGGGGAGTACGGTCGCAAGATTAAAACTCAAAGGAATTGACGGGGGCCTGCACAAGCGGTGGAGCATGTGGTTTAATTCGAAGCAACGCGCAGAACCTTACCAGCTTTTGACATCCTAGGACGGCTTCTGGAGACAGATTCCTTCCCTTCGGGGACCTAGTGACAGGTTCTGCATGGCTGTCGTCCGCTC
+
GGGGGGGGGGGGGGGGGGGGGGGGGGGGGGGGGFGGGGGGCGGGGGGGGGGGGGGGGGGGGGGGGGGGGGGGGGGGGGGGGGGGGGGGGGGGGGGGGGDE=BFGGGGFGFGFGFGGGGGGGGDGGGEGEGGGCFG6FGGGGGGGGD:FEFC?7998EGGFAFCFE4=C4AGGDC>FFDFFF?FGGGCFG?6FFB:*::6<4.4CF67:)/439CG4(*/.,)/9><2DB1:A>5(:966CC1*9)).@9<>6))-564:>0,((**0.)).)))
@M02542:52:000000000-J9N43:1:1101:16515:8205 2:N:0:GTGAAA
GTAGTCCACGCCGTCAACGATGTCTACTAGCTGTTCGTGACCTTGTGTCGTGAGTAGCGCAGCTAACGCATTAAGTAGACCGCCTGGGGAGTACGGTCGCAAGATTAAAACTCCAATGAATTGACGAGGGCCCGCACAAGCGGTGGAGCATGTGGGTTAATTCCACGCAACGCGAAGAACCTTACCTACTCCTTACATCTACAGAACTTAGCAGAGATGCTTTGGTGCACTCGGGAACTGTAAGACATGTTCTGCCTGGCTGTCCTCCGCTCGG
+
GGECEGGGGGGGGGCEGFFCF,,CC@EFF9@EFF@F@C@F@EFC9F8FFCFC,CC??F+C7>CGFEF,CBCCFGDFFFGGF>+>FFE<F:FFCFC:A@FGEE7=C>?FFDFGG88EG8@=376;C++3@7C**3BEEGECD*46*;*,AFGC9,,*=C7FF7C+++1)0.*)0)6)))0.734:*0<***))1)*/-6BAFAA*167F?769:+*)4*2-696?:86C)).,()2(4(2*26CC<77*.6**)))).<66,2.4**677:)75)
@M02542:52:000000000-J9N43:1:1101:23975:8220 2:N:0:GTGAAA
GTAGTCCACGCCCTAAACGATGTCAACTGGTTGTTGGGAGGGTTTCTTCTCAGTAACGTAGCTAACGCGTGAAGTTGACCGCCTGGGGAGTACGGCCGCAAGGTTGAAACTCAAAGGAATTGACGGGGACCCGCACAAGCGGTGGATGAGGTGGTTTAATTCGATGCAACGCGAAAAACCTTACCTACCCTTGACATGCCAGGAATCCTGCAGAGATGTGGGAGTGCCCGAAAGAGAACCGTGACACAGGGTCTGCATGGCCGTCGTCGGCTCG
+
GGGGGGGGGGGGGGFAEEFFFGGGGGGGGGFGGGGGGGGGGGGGGFGFFFFGGGGGGGGGGGGGGGGGGGGGGGGGGGGGGGGGGGGGFGGGGGGGFGGDGGGGGGGGGGGG9DCFFGGGGGGGGGG7EG58@**3=:,=A5>EGD9<8,80=:=CFGFGA@:=@FEGFF53>GFFFF>BFF=FDDFFG)9)).??<5@:F:?G40=C6>:70085)*26>5))-.6*(,7610(.4::1)(//84))42)..,4AD<<8:.1()))0)0..))
@M02542:52:000000000-J9N43:1:1101:28179:8239 1:N:0:GTGAAA
GTAGTCCACGCCGTAAACGGTGGGAACTAGGTGTTGGCGACATTCCACGTCGTCGGTGCCGCAGCTAACGCATTAAGTTCCCCGCCTGGGGAGTACTGCCGCAAGGCTAAAACTCAAAGGAATTGACGGGGGCCCGCACAAGCAGCGTAGCATGTGGCTTAATTCGACGCAACGCGAAGAACCTTACCAAGGCTTGACATACACCGGAAAGCATTAGAGATAGTGCCCCCCTTGTGGTCGGTGTACAGGTGGTGCATGGCTGTCGTCAGCTCGT
+
FG9EFGGGGGGGGGGGGGGGGGGF,CDGGGFGGGGGGGDGGGGGFCFGGFGEEFGGEECGED:CFFAFGEDFGGCFFGGGGGGECF@FG7F@>CAF,BAFCE7FG?E8FFFEGFFA>FFD7FF<D>FFEGEEGEGGGEEGFGFGGGCGF@FCFGFCCFFFG?FEEFGGGEC8EGEGDGGCC8@EDFGGGGGGEGGGGGGGGFCAFDEG3:EFGC9<<<@7EE+<CCGGG53<7CC45C=<5<536AGGFFC3DBFFFFFBGGF?FBB?FBAFD)
@M02542:52:000000000-J9N43:1:1101:28628:8247 1:N:0:GTGAAA
GTAGTCCACGCCGTAAACGATGTCGACTTGGAGGCTGTTTCCTTGAGAAGTGGCTTCCGGAGCTAACGCGTTAAGTCGACCGCCTGGGGAGTACGGCCGCAAGGTTAAAACTCAAATGAATTGACGGGGGCCCGCACAAGCGGTGGAGCATGTGGTTTAATTCGATGCAACGCGAAGAACCTTACCTACTCTTGACATCCACGGAATTCGGCAGAGATGCCTTAGTGCCTTCGGGAACCGTGAGACAGGTGCTGCATGGCTGTCGTCAGCTCGT
+
GG7FGGGGGGGGGGGGGGGGGGGGGGGGGGGGGGGGGGGGFGFGGGF=FGGGGGGGGGGGGGGGGGGGGGGGGGGGGGGGGGGGGFGGGGGGGGGGGGGGGGGGGGGGGGGGGGGGGFFGFGGGGGGGDGGGGGGGGGGGGGGGGGGGGGGGGGGGGGGGGGGGGGGGGGGGGGEEEEGGGFG7FFGGGGGGGGGGGGGGGFGDED=FGGGGGGFCC7CGGDCF:::EDGB@FDG:31>C>>DFFFGGF*9?FF?:B9?FFDC?3(8:B?AFF)
@M02542:52:000000000-J9N43:1:1101:28330:8251 1:N:0:GTGAAA
GTAGTCCACGCCGTAAACGATGTCTACTAGCTGTTCGTGTCCTTGTGATGTGAGTAGCGCAGCTAACGCACTAAGTAGACCGCCTGGGGAGTACGGTCGCAAGGTTAAAACTCAAATGAATTGACGGGGGCCCGCACAAGCGGTGGAGCATGTGGTTTAATTCGACGCAACGCGAAGAACCTTACCTACTCTTGACATCTACGGAAGACTGCAGAGATGCGGTTGTGCCTTCGGGAACCGTAAGACAGGTGCTGCATGGCTGTCGTCAGCTCGG
+
GG@FGGGGGGGGGGGGGGGGGGGGGGGGGGGGGGGGGGGGGGGGGGGGGGGGGGGGGGGGGGGGGGGGGGGGGGGGGGGGGGGGGGGGGGGGGGGGGGGGGGGGGGGGGGGGGGGGGGGGGGGGGGGGGGGGEGGGGGGGGGGGGGGGGGGGGGGGGGGGGGGGGGGGGGGGGGGGGGGGGGGGGGGGGGGGGGGGGGGGGFGGGGGGGGGGGGGGGGGGGGEEGGGGGGFFGG3BDGGGFFGBFFGGFGGFFFFFDFFFGGGFFBBFFFFF>)
@M02542:52:000000000-J9N43:1:1101:11853:8255 2:N:0:GTGAAA
GTAGTCCACGCCGTAAACGATGTCTACTAGCTGTTCGTGTCCTTGTGATGTGAGTAGCGCAGCTAACGCACTAAGTAGACCGCCTGGGGAGTACGGTCGCAAGATTAAAACTCAAATGAATTGACGGGGGCCCGCACAAGCGGTGGAGCATGTGGTTTAATTCGACGCAACGCGAAGAACCTTACCTACTCTTGACATCTACGGAAGACTGCAGAGATGCGGTTGTGCCTTCGGGAACCGTAAGACCGGTGCTGCATGGCCGTCGTCAGCTTGG
+
GGAFFGFFGGCDF7@CGGGGGGGGGGGGGG@FGGGGGGGDFGGGGGGGGGGGGGGGGGGGDCCFCCFGC@EC,EACFFGFGGGGGGGFDG7FEGGDGGEEFEGGGGGGCFE8DFCBDF9FGG8BDECF7FCEGGGCEGDGGGGGDGGFFGGGEFG,AFG++<CFGC778>ED>C>E>>4:4:?D4C9*6*9@FA?::>FDBA03555*5C?:CF:>0>C>9E@DB?FC>BA<(>>092:DDFGF4<3>0()))),(65:(((,-/)))0)1*.)
@M02542:52:000000000-J9N43:1:1101:5693:8255 2:N:0:GTGAAA
GTAGTCCTAGCCCTAAACGATGATTGCTTGGTGTGTCGGGTACCCAATCCCGTCGTGCCGAAGCTAACGCGATAAGCAATCCGCCTGGGGAGTACGGTCGCAAGGCTGAAACTCAAAGGAATTGACGGGGGCCCGCACAAGCGGTGGAGCATGTGGTTTAATTCGACGCAACGCGAAGAACCTTACCTGGGCTCGAAATGCAGAGGAATTTGGGGGAAATATCGGCGCCTAGCAATGGGCCTCTTAATAGGTGTTGGATGGCCGTTGTCCGCCC
+
DFGGGGGGCFGGGGDEFGGGDCFFGGDFFEGFFCFEF@6@@F<FC@7@CEEF6CFGCDFCGG@EDFCGGGEGGGE9E9<?FGCCCFDFFC?:=?E+>FF>:+FEE+D,A=>D9,@D2BBFF,@DD3:F8F558*>::FGG5C*:;C8=GF=CA9++<C*7A9F:57=)887/)1()75)95?)07CF4*8:)0(0).,7)*).*05);)9-)2**)-//))*10(((/48?(,*))),4**402)))/..?*)--(())),.(()*08**.)).
@M02542:52:000000000-J9N43:1:1101:12112:8256 2:N:0:GTGAAA
GTAGTCCTAGCCCTAAACGATGATTGCTTGGTGTGTCGGGTACCCCATCCCGTCGTGCCGAAGCTAACGCGATAAGCAATCCGCCTGGGGAGTACGGTCGCAAGGCTGAAACTCAAAGGAATTGACGGGGGCCCGCACAAGCGGTGGAGCATGTGGTTTAATTCGACGCAACGCGAAGAACCTTACCTGGGCCCGAAATGTAGAGGAATTCGGTAGCAATATCGGCTCCTAGTAATAGGCCACGTTATAGGTTCTGGCTGGCTGTCGTCCGCCC
+
FG99CFGGFGGFEGGGGGEGFDGFCFDEFGGFFGGGG:BCFCFEGG,EFGBFEFEGDFFEEEEDGGGFCF7FCEG9FFFFEGGGDC@F7F7@CFGCEE+FCFCCGGC8,,@3;EF=2>DDF:8,=DE+@7CE8**B**B,,:CEGCCCGGFFC:+B9FDFFGGGGGDC))*)5>2<>87?48<FGFGFGF@F)(07,15<946*8>5;7>>3@2A)):F79FF590(*4.4:)*.--6060(*)((,82279)-.)),.(-(24>6).))0))0
@M02542:52:000000000-J9N43:1:1101:8108:8257 2:N:0:GTGAAA
GTAGTCCATGCCGTAAACGATGAGTGTTCGCGCTTGGTCTACGCGGATCAGGGGCCCAGCTAACGCGTGAAACACTCCGCGTGGGGAGTACGGTCGCAAGACCGAAACTCAAAGGAATTGACGGGGGCCTGCACAAGCGGTGGAGCAGGTGGGTTAATTCGATACAACGCGCAAAACCTTACCAGCCCTTGACATATGAAAAAGAAAACCTGTCCTTAACGGGATGGTAATTCCTTTCATACAGGAGCTACATGGCTGTCGTAAGCTCGTGTCG
+
GGGGGGGGGGGGGGEFEFDF@DCGFGGGDGCCCE@<:FFFDEGGGG7+@EFGCEEGGGFGGGGGCEFGFGGGCCBCE?CCFF:FF@+@FGCE7F:=FCEFFGC:FECCAFGGFFG7CDFBCCEG4>CC8<CF7BGCFGC=:8E*=*;*8:FF*>5:::C:>9?EE>ECB3>5>G65)5?B4(<**9*.9))9<)=F)67A*.4*)05:59?13AG62::4()0)-4,:<))-)*.:A9:C*)*2(((0()116<<6:0(.43(4/0*)0)))00
@M02542:52:000000000-J9N43:1:1101:26603:8272 2:N:0:GTGAAA
GTAGTCCATGCTGTAAACGGTGGGCGCTAGGTGTGAGCCTCTTCCACGGGGTTTGTGCCGTAGCTAACGCATTAAGCGCCCCGCCTGGGGAGTACGGCCGCAAGGCTAAAACTCAAAGGAATTGACGGGGGCCCGCCCAAGCGGCGGAGCATGTGGATTAATTCGATGCAACGCGAAGAACCTTACCTGGGCTTGACATACACCAGATCGGCGCAGAGATGCGTTTTCCCTTTGTGGTTGGTGTACAGGTGGTGCATGGTTGTCGGCTGCTCGG
+
GGGGGGGGGGGGGGGGGGGGGGGGGGGGDGGGGGGGGGGCFGGGGGGGGGGGGGDGEGGGGGGGGFAFGGFFGGGGGEGGGGGGGGGGGGGGGFFGGGGGG++@FGFFDFFFFGC7:EFG?FGGGGGGGGGGG>88*=858EB**9?5CC*<CGGG?C*<@FCFFGGFDFGG@C9@BE>?>1>>F4FFCFF4)45734=<FF7GF>F667?F>:*74C*537))-7?FA76<09)3<:?G3-*13<A?:AF:3:<.56:):?F4*)0)0))0))
@M02542:52:000000000-J9N43:1:1101:3618:8273 2:N:0:GTGAAA
GTAGTCCACGCCGTAAACGATGTCTACTAGCTGTTCGTGGTCTTGTACTGTGAGTAGCGCAGCTAACGCACTAAGTAGACCGCCTGGGGAGTACGGTCGCAAGATTAAAACTCAAATGAATTGACGGGGGCCCGCACAAGCGGTGGAGCATGTGGTTTAATTCGACGCAACGCGAAGAACCTTACCTCCTCTTGACATCTATCGAAGATTGTAGAGAAACGATTGAGACTTCGGGAATCCTAAGACAGGTGCTGCATGGCTGTCGTCAGCTCGG
+
FDAEFFGFGDGFGGGCFGCGGDCFFCFEFGGFFE6C7@@7@CADEFFGGFFE,EEFC9>FFGCFD9EFDFGGF8B?EF9CB:EGG7<+74FF,??:,=FEEE@?FC9FCE9@FG8F7EDD,7,,2@:BEGGGEGC*:CECFGE85866:AC9<FG*AFDGAFG*=8C3)::<3)3755FF>:F:CG9**)7*94*)65FBF2<33));*:2-<+:*)*9,437.3))*52).334(-()2*576)),7,87/.),2<2:01((.*/0.5@/)))
@M02542:52:000000000-J9N43:1:1101:9335:8312 2:N:0:GTGAAA
GTAGTCCACGCCGTAAACGATGTCTACTAGCTGTTCGTGTCCTTGTGATGTGAGTAGCGCAGCTAACGCACTAAGTAGACCGCCTGGGGAGTACGGTCGCAAGATTAAAACTCAAATGAATTGACGGGGGCCCGCAAAAGCGGTGGAGCATGTGGTTTAATTCGACGCAACGCGAAGAACCTTACCTACTCTTGACATCTACGGAAGACTGCAGAGATGCGGTTGTTCCTTCGGGAACCGTAAGACCGGTTCTGCATTGCTGGCGTCAGGCCGG
+
GGDGGGGGGGGGGEFGGGGGGGFGGGGGGGGGGGGGGGGGGGGGGGGGGGGGGGGGGGGGGGGGGGGGGCGGGGGGGGGGGGGGGGGGGGGGGGGEGEGGDGGDFGGGFFGFGGGGGGGGGGFFGGDGGGGGGGGGGDGGGGGEEGFGGGGGGFGGGGGGFGFEGGED>AE<DG>FF@FFFFFGGDE?GFFF?2=F<A*47)3CDF3C@F:7:<+>:**.3@FF>6(26AA)(<(316395199-.(73().)).---5-462(777)0)))0)
@M02542:52:000000000-J9N43:1:1101:25717:8327 2:N:0:GTGAAA
GTAGTCCACGCCGTAAACGATGAATGTTAGCCGTCGGGCAGTATACTGTTCGGTGGCGCAGCTAACGCATTAAACATTCCGCCTGGGGAGTACGGTCGCAAGATTAAAACTCAAAGGAATTGACGGGGGCCCGCACAAGCGGTGGAGCATGTGGTTTAATTCGAAGCAACGCGCAGAACCTTACCAGCCCTTGACATGCCCGGCTACCTGCAGAGATGCAGGGTTCCCTTCGGGGACCGGGACACAGGTGCTTCATGGCTGTCGTCAGCTCGGG
+
GGGGGGGGGGGGGGFGGGGFEFGGGGGGGGGGGGGGGGGGGGGGGGGGGGGEGGEGGBEEGGGGFGGGGGGGGGGGGFGGGGGGGGGGFGFFGGGGGGDGGGGGGGGGGGGFGGGGGGGGGGGGGGGGGGGEGGGGEGFGD>EEGFGGGCEGGFBFGF+@CFGFGGGC6@ED3<07:?F>>AFFGCC@F@4?FBFFFDF0<1>G3:;FF*4287@4:CF))75>::3CABB0,)31(8>DD;D*838FF?:*).6<4):1:(4(/90))*08))
@M02542:52:000000000-J9N43:1:1101:19774:8336 2:N:0:GTGAAA
GTAGTCCACGCCCTAAACGATGTCAACTAGTTGTCGGGTCTTCATTGACTTGGTAACGTAGCTAACGCGTGAAGTTGACCGCCTGGGGAGTACGGTCGCAAGACCGAAACTCAAAGGAATTGACGGGGACCCGCACAAGCGGTGGATGATGTGGATTAATTCGATGCAACGCGAAAAACCCTACCTACCCTTGACATGGTCGGAATCCCGCTGAGAGGTGGGAGTGCTCGAAAGAGAACCGGCCCCCAGGTGTCGCATGGCCGTCGTCAGCTCG
+
GGGGGGGGGGGGGG8EFGGGGGGG<EGGGGGGGFGGGGGFFGGGGGGGGGGGGG<FGGGGGGGGFCCCGGGGGGGFFGGGGGGGGGFDGGGFGDGGGGGGGGGGGGGGGGGGFDFGFGGGGGGGGGGGEFEEGGDGGFC>CGGDEGGGC,@GGGGDAFGGFGGF=CGFBFDDFGFFF4>>@?FDGCA4CFFFFAFF<?FAF>BDB54<:<6;D5192C6:0:8:?:<7<01::348?:2CC0))((-0(6<9))(((((,((-4/).)0))*05
@M02542:52:000000000-J9N43:1:1101:22254:8345 2:N:0:GTGAAA
GTAGTCCACGCTGTAAACGATGAGTGCTAGTTGTCGGCAGGCATGCCTGTCGGTGACGCAGCTAACGCATTAAGCACTCCGCCTGGGGAGTACGGTCGCAAGATTAAAACTCAAAGGAATTGACGGGGGCCCGCACAAGCGGTGGAGCATGTGGTTTAATTCGAAGCAACGCGCAGAACCTTACCACCTTTTGACATGCCAGGACCGCCGCAGAGATGCGGCTTTCCCGTCGGGGACTGGGACACAGGTGCTGCATGGCTGTCGTCCTCCTGCG
+
GGGGGGGGGGGGGEEDFGFEFGGGGGGGGGGGGGDGGGGGDFFGGFGFGEGF@CEFGGGGGGFGGGGCGEGGGGGGGGGGGGGGGGGDEFGFGGGGGGGGGGGFFGGGGGFGGGGFFGGGGGGG6+CEGG@ECG*1*@F>CGB889,8A6FCFFFCC<@FFGF7=CE*6;5<5DB)<FF>>ABCCDE5<9BFFBFFBFF?F>:FFFD5><9>8CC.)*2437;B?B)9(.(((.(-3(:*/4CC30()).)*))4))8?0-.,(1/)70)))))
@M02542:52:000000000-J9N43:1:1101:7903:8356 2:N:0:GTGAAA
GTAGTCCACGCCGTAAACGGTGGGAACTAGGTGTTGGCGACATTCCACGTCGTCGGTGACGCAGCTAACGCATTAAGTTCCCCGCCTGGGGAGTACGGCCGCAAGGCTAAAACTCAAATGAATTGACGGGGGCCCGCACAAGCGGTGGAGCATGTGGTTTAATTCGACGCAACGCGAAGAACCTTACCTACTCTTGACATCTACGGAAGACTGCAGGGGTGCGGTTGTTGCTTCTGGAACCGTAAGTCGGGGTCTGCCTGGGTGGCCGCCGTCC
+
GGGGGGFFGBEFCEFGGCF:FDC:<EGC<FGGDFEGGGGGFFFFFD9B=BCCFFECBFFDEEGFGGFFGFEDFCFGGGEAFGGCFF4=<FF++@>F:6CFEEE7FECEGC9EGGGGFFGCEG;3*;DF8@>*=8=C**:?0CFGC<*=*/*/++52><CCFE9C7*<<37:7>C>B@33.)44*:>F4*9<*9<B*.)*)/-6*)00/)9:<68+90)),-5)0,4(*((..)/)6-)(2>19/4,)*(())(((.)..42(,(99).)))).0
@M02542:52:000000000-J9N43:1:1101:23125:8361 2:N:0:GTGAAA
GTAGTCCATGCCCTAAACGATGTCAACTAGTTGTTGGGGATTCATTTCCTTAGTAACGAAGCTAACGCATGAAGTCGACCGCCTGGGGAGTACGATCGCAAGATTAAAACTCAAAGGAATTGACGGGGACCCGCACAAGCGGTGGATGATGTGGATTAATTCGATGCAACGCGAAAAACCTTACCTACCCTTGACATGGCCGGAAACCTGAAGAGATTCGGGTGTGCTCGCAAGAGAACCGGCACACAGGTTCGTCATGGCTGTCGTTAGCTCG
+
GGGGGGFFGGGGGGF@CFFFGGGGGGGGGGGGGGGGGGGGGGGGGGFGGGGGGGGGGGGGGGGGGGGGGGFGFGGFGGGGGGGGGGGGGGGGGGGGGGGGGGGFGGGGGGGGGGGFGFGD8FECDGGGGEGGGGGGGGGGGGGGGFCFDFGFGGGGGG>FFFGGGGGGAFCDFGFDDF>DFEFGGGGFGFFFFFFFE<FD44>C::7C4*,5+288-7*32)0.70)*4<B0()31(5)9>93),4?538/*5((((.)3803.**0))06//)
@M02542:52:000000000-J9N43:1:1101:14503:8364 2:N:0:GTGAAA
GTAGTCCACGCCGTAAACGATGAATGTTAGCCGTCGGCAAGTTTACTTGTCGGTGGCGCAGCTAACGCATTAAACATTCCGCCTGGGGAGTACGGTCGCAAGATTAAAACTCCAAGGAATTGACGGGGGCCCGCACACGCGGAGGAGCATGTGGTTTAATTCGAAGCAACTCGCAGAACCTTATCAGCTCTCGACATGCCCGGACCTCTGCAGAGATGCAGGGTTACCTTCGTGGACACGTACGCAGTACCGCCATGGCTGTCCTGACCTCGTG
+
GGGGGGGGGGGGCFFEGDBEF7FFFGGDGGEECCGGEGBCFGGAEFGG,9A?+@,@ECF>F7D,EE4:C@FGGCEF?F?EGGGGF7+++4@,466FFCECCEEFF9,,,EE@,,D9+43D3DEFD:8@C7E5C**4:6*::**18*8**A7CC+;8887?99@:CCCG@F<:3C93;)87>3/*2*0)*0@*0,7)-.?450(/))037*))++2).**5)))0.()*.-((.8(-58(1*(9)-490))1)(-3()28(8?2)***))/))08
@M02542:52:000000000-J9N43:1:1101:12360:8377 2:N:0:GTGAAA
GTAGTCCACGCCGTAAACGATGTCTACTAGCTGTTCGTGTCCTTGTGATGTGAGTAGCGCAGCTAACGCACTAAGTAGACCGCCTGGGGAGTACGGTCGCAAGATTAAAACTCAAATGAATTGACGGGGGCCCGCACAAGCGGTGGAGCATGTGGTTTAATTCGACGCAACGCGAAGAACCTTACCTACTCTTGACATCTACGGAAGACTGCAGAGATGCGGTTGTGCCTTCGGGAACCGTAAGACAGGTTCTGCATGGCTGTCGTCAGCCCGG
+
GGCGGGGGGGGGGGGGGGGGGGGGGGGGGGGGGGGGGGGGGGGGGGGGGGGGGGGGGGGDEGGGGGGGGGGGGGGGGGGGGGGGGGGGGGGGGGGGGGGGGGGGFGGGGGFGGGGGGGGGGGDFFEGGGGGGGGGDEGGGGGGCEGGGFGDG?EFGGFGGFGFECDGGFFGGFC9EFFFFFFFGGGG?F?FF@<FF>975@AFDFD>DFG::EGGFFCDB>E@31(,><>D<15;39B?53:C*642?:2*934ABA<:61:?>CC7)7).)))
@M02542:52:000000000-J9N43:1:1101:14036:8383 2:N:0:GTGAAA
GTAGTCCACGCCGTAAACGGTGGGAACTAGGTGTTGGCGACATTCCACGTCGTCGGTGCCGCAGCTAACGCATTAAGTTCCCCGCCTGGGGAGTACGGCCGCAAGGCTAAAACTCAAAGGAATTGACGGGGGCCCGCACAAGCAGCGGAGCATGTGGCTTAATTCGACGCAACGCGAAGAACCTTACCAAGGCTTGACATACACCGGAAAGCATTCGAGATAGTGCCCCCCTTGTGGTCGGTGTACAGGTTGTGCATGGCTGTCTGCAGCTCGC
+
GGDGGGGGGGGGGFFGGGCFEGEGDFGGGGGGGGGGGGGGGGGGGCEGGGGGGGGGGGGGGGGGGGGGGGGGG>DGEGGGGGGGGGGGGGGEEGFFGGDGGG>EG?FGG79DGGFGFGGFFFFGGGGCEEGGGGGGE:CG=FGCFGGDCGGGGGGCFG*:@EFGGGGGEDEGBD>55>>:?::CGFGFCFFF:275()*6=>2C4;38@<??C<C7)272:8/*)6)93144:?<:0,))13*92A>F?A*7?(-)6>1:21(4C*1*))))))
@M02542:52:000000000-J9N43:1:1101:28267:8392 2:N:0:GTGAAA
GTAGTCCACGCCGTAAACGATGTCTACTAGCTGTTCGTGTCCTTGTGATGTGAGTAGCGCAGCTAACGCACTAAGTAGACCGCCTGGGGAGTACGGTCGCAAGATTAAAACTCAAATGAATTGACGGGGGCCCGCACAAGCGGTGGAGCATGTGGTTTAATTCGACGCAACGCGAAGAACCTTACCTACCCTTGACATCTACGGAAGACTGCAGAGATGCGGTTGTGCCTTCGGGAACCGTAAGACAGGTGCTGCATGGCTGTCGTCAGCTAGG
+
GGGGGGGGGGGGGG@EGGGGGGGGGGGGGGGGGGGGGGGGGGGGGGGFGGGFGGGGGGGGGGGGGGGGGGGGGGGGGGFGGGGGGGFFCE:FFGGGGGGGGGGG9EFFGGBFFGCGGGGGGGDGGDEGGG>CEEGGGG>CGGEEGGFFGE?FFGGGFGGFFF?CCDEGFAEGFC6:BEFFFFFGCD<*0)8F???@22FBFF:DD>DGFGFFG8C@1:>>9EFFFFFCDD><<BF0((,)/4*/.5?@?<69<<?B>2211(.459>354*/*)
@M02542:52:000000000-J9N43:1:1101:14552:8397 2:N:0:GTGAAA
GTAGTCCATGCTGTAAACGGTGGGCGCTAGGTGTGAGCCTCTTCCACGGGGTTTGTGCCGTAGCTAACGCATTAAGCGCCCCGCCTGGGGAGTACGGCCGCAAGGCTAAAACTCAAAGGAATTGACGGGGGCCCGCACAAGCGGCGGAGCATGTGGATTAATTCGATGCAACGCGAAGAACCTTACCTGGGCTTGACATACACCAGAACGGCGCAGCGGTGCGTTTTCCCTTTGTGGTTGGTGTACAGGTGGGGCATGGGTGTCGTCAGTTCGG
+
GGGGGGGGGGGGGGGGGGGGGCFGGGGDEGGGGGEGGGGFGGGGGGGGGGGEFGGGGGGGGGGGGGGGGGGGGG<FGGGCGGGGGGGGGGGGGGFGGGFCGDEGGGGGGGGGFGGG8FGGGGGDFFGGGGGGGEEEGEGGFGGGGGCCGGGFGGCFC?F?FGGFCF7::BFFFGBFFEFFFFFGGGGFFFFFFBEF?FFA?)5C>F:*8CB9*:85(/)-47>DF>?7-<A>?=-(42:35(**)-)773).(-,(,4:(4:B451))./9*5)
@M02542:52:000000000-J9N43:1:1101:17580:8405 2:N:0:GTGAAA
GTAGTCCACGCTGTAAACGATGAGTGCTAGTTGTCGGCAGGCATGCCTGTCGGTGACGCAGCTAACGCATTAAGCACTCCGCCTGGGGAGTACGGTCGCAAGATTAAAACTCAAAGGAATTGACGGGGGCCCGCACAAGCGGTGGAGCATGTGGTTTAATTCGAAGCAACGCGCAGAACCTTACCACCTTTTGACATGCCCGGACCGCCGCAGAGGTGCGGCTTTCCTTCGGGGACTGGGACCCAGGGGCTGCATGGCCGTCGTCAGCCCGTTG
+
GGGGGGGGGGGGGG9FGGGGGGGGFGGGGGGGGGGGGGGGGGGGFGGGGGGGGGCGGGGDFGGGGGGDEGDFGCGGGGGGGGGGGGGGFGGGGGGGGGG7C@FFGGGGDGGGDGGGGGGGGFGFGGGDGE5>CE7EGGGGGGGGDGGGGGFGGGGGGGFGFGGGGGGGFFGGBDFFBFF:FBB<DDGFGFFF=:FFF<?0??0C3>5ED5,,5**../>(4.)8499D<4(47339(4?C037*,,()(-)54(.<0(,(((((*184)).)))
@M02542:52:000000000-J9N43:1:1101:28379:8413 2:N:0:GTGAAA
GTAGTCCACGCCGTAAACGATGTCTACTAGCTGTTCGTGTCCTTGTGATGTGAGTAGCGCAGCTAACGCACTAAGTAGACCGCCTGGGGAGTACGGTCGCAAGATTAAAACTCAAATGAATTGACGGGGGCCCGCACAAGCGGTGGAGCATGTGGTTTAATTCGACGCAACGCGAAGAACCTTACCTACTCTTGACATCTACGGAAGACTGCAGAGATGCGGTTGTGCCTTCGGGAACCGTAAGACAGGTGCTGCATGGCGCTCGTCAGCTCGG
+
GGAFGGGGGGGGGGDGGGGGGGGGGGGGGGGGGGGGGGGGGGGGGGGGGDFGGGGGGGGGGEGGGGGEGGEFFGGGGGGGGGGGGGGGGDCGFGGGGGGGGGGGDGGGGGGGG9FGFGFFFGCGGGGGGGGDGCEGGDGGGGGGGGFGF5FFFGGGGGGGFGFGGGGGBBEDAD>5BBFFFFFC4CGFGFFFFBF?2<@>FBF7:).CFF??GCC>7DC99E>36?BFA2)53)-29<3CGBD*).5;:>4FBF?72)32((--9CE5>)0)0)
@M02542:52:000000000-J9N43:1:1101:23420:8415 1:N:0:GTGAAA
GTAGTCCACGCTGTAAACGATGAGTGCTAGTTGTCGGCAGGCATGCCTGTCGGTGACGCAGCTAACGCATTAAGCACTCCGCCTGGGGAGTACGGTCGCAAGATTAAAACTCAAAGGAATTGACGGGGGCCCGCACAAGCGGTGGAGCATGTGGTTTAATTCGAAGCAACGCGCAGAACCTTACCACCTTTTGACATGCCCGGACCGCCGCAGAGATGCGGCTTTCCCTTCGGGGACTGGGACACAGGTGCTGCATGGCTGTCGTCAGCTCGTG
+
GGFFGGGGGGGGGGGCFFFGGGGGGGGGGGGGFGGGGGGGGGGGGGGGGGGGGGGGGGGGGGGGGGGGGGGGGGGGGGGGGGGGGGGGGGGGGGGGGGGGGGGGGGGGGGGGGGGGGGGGGGGGGGGGGGGGGGGGGGGGGGGGGGGGGGGGGGGGGGGGFGGGGGGGGGGGGGGGGGGGGGFGGGGGGGGGGDGGGGGGGFGGGGGGGGGGG5FCGGGGGGGGCFGGGGFFGGGFFGGGFFG(82=DB*7<FDFFBFFFGGDFG<:BF<>FB>
@M02542:52:000000000-J9N43:1:1101:21936:8427 1:N:0:GTGAAA
GTAGTCCATGCCGTAAACGATGAGTGTTCGCCCTTGGTCTACGCGGATCAGGGGCCCAGCTAACACGTGAAACACTCCGCCTGGGGAGTACGGTCGCAAGACCGAAACTCAAAGGAATTGACGGGGGCCCGCACAAGCAGCGGAGCATGTGGCTTAATTCGACGCAACGCGAAGAACCTTACCAAGGCTTGACATACACCGGAAAGCATTAGAGATAGTGCCCCCCTTGTGGTCGGTGTACAGGTGGTGCATGGCTGTCGTCAGCTCGTGTCGT
+
GGDGGGGGGGGGGGG@DCFGGGGGGGGGGGGGGGGGGGGGGGGGGGGGGGGGGGGGGGGGGGGGGGGGGGGGGGGGGGGGGGGGGGGGGGGGGGGGGGGGGGGGGGGGGGGFFGGGGGGGGGGGGEGGGGGGDGGGGGGGGGGGGGGGGGGFGGGGGGGGGGGDGGGGGGGGGGGGGGGGGGGGGGGGGGGGGGGGGGFFGFGGGGGGGGGGGGGGGGGGGGGGGGGGGG?FGGGFFGGGFFGFF>FDFGGBF??BB?>BGCGFGFFFFFFFF)
@M02542:52:000000000-J9N43:1:1101:11920:8464 2:N:0:GTGAAA
GTAGTCCACGCCCTAAACGATGTCAACTGGTTGTTCGGGATAGCTATCCTGAGTAACGAAGCTAACGCGTGAAGTTGACCGCCTGGGGAGTACGGTCGCAAGATTAAAACTTAAAGGAATTGACGGGGACCCGCACAAGCGGTGGATGATGTGGATTAATTCGATGCTACGCGAAAAACCTTACCTACCCTTGACATGGTCGGAACCTGGCTGAGAGGCTGGGGTGCTCGCAAGAGAGCCGGCACACAGGTGCTGCATGGCTGTCGTCAGCCTG
+
GG<FGGGGGGGGGGGGGGGGGGGG<FGGGGGGGGGGGGGGGGGGGGGGGGGGGGGGGGG=FGGGGGGGGGGGGGGGGGGGGGGFGGGGFGGGGGGGGGGGGGGGGGGGGGGGGGGGGGDGFDDFDGGGGGEGGGGGGFGGGGGGGGGGGGGFGGGGGGGGFGGGGFGGFF=<3C>E5FFFFEACFGGFCAFFFFFFAFFBFBBDEEFG>FF?CEC48C3237@D;>?>62221).8(-,*97C)3(.04:*)42).3:2712??=5@>)5))))
@M02542:52:000000000-J9N43:1:1101:5470:8465 2:N:0:GTGAAA
GTAGTCCATGCCGTAAACGATCAGTGTTCGCCCTTGGTCTACGCGGATCAGGGGCCCAGCACACGCGTGAAACACTCCGCCTGGGGAGTACGGTCGCAAGACCGAAACTCAAAGGAATTGACGGGGGCCTGCACAAGCGGTGGAGCACGTGGATTAATTCGAAGCAACGCTAAGAACCTTACCTGGCCTTGACATGCTGACAACTTTCCAGAGATGGATTGGTGCCTTCGGGAACTCCAACACAGGTGTATCATGACACTGCTCAGCTCCTGTT
+
@F9<;C<FEFDFEE7CCC6CD,,;F<;@C:FE>CG,,C<CF<FC+@FGEE954C>FFGFD,,B=7CEC=F@F<,B,AFCEC@F??C++8,9+@FC+@>>>C<F:@F7F,,,@>,3>CE8@D98>C**44*:C8E;38<*/A85EFGFFG7CC*++00<C?>GF***375:*/>C)9)0.*6()*27*769/*))07)-*6)).16*10=*))10003C>2(7@5)4)*430(4),)-))224C<1(46))//)))).-).),.4**09)))/1*
@M02542:52:000000000-J9N43:1:1101:20282:8468 2:N:0:GTGAAA
GTCGTCCACGCCGTGAACGGTGGGAACTAGGTGTTGGCGACATTCCACGTCGTCGGTGCCGCAGCCAACGCTTTAAGTTCCCCGCCTGGGGAGTACGGCCCCCAGGCTACAACTCAACGGAATTGACGGGGGCCCGCACAAGCAGCGGAGCATGTGGCTTAATTCGACGCAACGCGAAGAACCTTACCAAGGCTTGACATACACCCGAAAGCATAAGAGACAGTGCCCCCCTTGGGGTCGGGGTTAAGGCGGGGATAGGCAGACGTCGGGCCGG
+
CC,@F@@FG,:CC6+,:FC@F<+C,CCE9<CFFE:AFC:F:=:?C9CFCD,@@<F:FGDF7+>FC,A=F+=+44CFFD@?,,,:CE:<>=+++8D3>++6+++55D7,>7>37,3@*,*5*5:DD97FD@>**:8C:*:*3*B3<>***:5/<C++:2/19CFC+/+9))27))(7)).7??4*:2C:C?@FF:5;<?*597)90)./77((+3+*.243(.)9))4*8(3((7((4((/>351-()*.())((((,,.5)(((/10)).).)0
@M02542:52:000000000-J9N43:1:1101:20968:8471 2:N:0:GTGAAA
GTAGTCCACGCTGTAAACGATGCTAACTCGTTTTTGGGGATTTATCTTCAGAGACTAAGCGAAAGTGATAAGTTAGCCACCTGGGGAGTACGAACGCAAGTTTGAAACTCAAAGGAATTGACGGGGGCCCGCACAAGCGGTGGATTATGTGGTTTAATTCGATGATACGCGAGGAACCTTACCAAGGCTTAAATGGGAATTGATCGGTTTAGAAATAGACCTTCCTTCGGGCAATTTTCAAGGTGCTGCATGGTTGTCGTCAGCTCGTGCCGTG
+
GGGGGGGGGGGGGG9FGGGGGGGGFFGEGGGGGDFGGGGGGGGGGGGGGGGGGGGGGGGGGGGGGFGCEDFGGGGGGGGGGGGGGGEGGGGGDGGGGGDFEFFEFGGGGGGGDGGGGGGFFGGGGGGGGEEGDGGGGGGGGGGCEFFFGFGGGGGGGG@CFFGGGGGFFFGDBDFFFAFFFF0:FFGFGFFF=4@F??F?FFFDFF>CEDBBGDEB<FC?>FFFF<BD(409;<?FA24?C<40()8BBFFFFAA03)3<:864*9;D4>3).7
@M02542:52:000000000-J9N43:1:1101:5091:8487 1:N:0:GTGAAA
GTAGTCCACGCTGTAAACGTTGGGCGCTAGGTGTGGGGGGCCTCTCCGGTTCTCTGTGCCGCAGCTAACGCATTAAGCGCCCCGCCTGGGGAGTACGGCCGCAAGGCTAAAACTCAAAGGAATTGACGGGGGCCCGCACAAGCGGCGGAGCATGTGGCTTAATTCGACGCAACGCGAAGAACCTTACCAAGGCTTGACATACACCGGAAAGCATTAGAGATAGTGCCCCCCTTGTGGTCGGTGTACAGGTGGTGCATGGCTGTCGTCAGCTCGT
+
GGGGGGGGGGGGGGGGGGGGGGGGGGGGGGGGGGGGGGGGGGGGGGGGGGGGGGGGGGGGGGGGGGGGGGGGGGGGGGEGEGCGGGGGGGGGGGGGGGGGDGGGGGGGG8CFGGGGGGGGGGGGGGGGGGGGGDEGGGGGGGGGGGDGGGGGGGEGGGGFGFGFGGGGGGGGGGGGGEGGGGGDFGGFGGGGGGGGGFGGGFF?FGGGGGGGGGFGGFGGFGGGCEGGG39BGGGFEGGGFFGFFFGF@DFFB:FFFFF<CDFFG?FFF?2@B)
@M02542:52:000000000-J9N43:1:1101:19272:8499 2:N:0:GTGAAA
GTAGTCCACGCCCTCAACGATGTCAACTAGTTGTTGGGGATTCATTTCCTTAGTAACGTAGCTAACGCGTGAAGTTGACCGCCTGGGGAGTACGGTCGCAAGATTAAAACTCAAAGGAATTGACGGGGACCCGCACAAGCGGTGGATGATGTGGATTAATTCGATGCAACGCGAAAAACCTTACCTACCCTTGACATGGACGGAACCCTGGTGAGAGCTAGGGGTGCCCGAAAGAGAACCGTCGCACAGGTGCTGCAGGGCTTGCGTCAGCTCG
+
GGGGGGGGGGGGGG,6FFFGGGGGFGGGGGGGGGGGFGGGGGGGGGGGGGGGGGAFGGGGGGGGGGGGGGGGFGGGFFGGGGGGGGGGGGGGGDFGGGGEGGGCEFGGGGGGGGGGGGGGGFGGGGGGGGGGGGGGGGG,@C>CGD?CFCCFGGGGFC:ECGG7FFDDFFGGBG9EEF>DFAFGG>FFGFFFFFFFE?F:6>BGDFF5>F:B@FFFFG>>).>>4(:*46999>03:>:C9(*),--78(1).).80((43(4(C7))).)*/.
@M02542:52:000000000-J9N43:1:1101:9257:8502 2:N:0:GTGAAA
GTAGTCCACGCCGTAAACGATGTCTACTAGCTGTTCGTGTCCTTGTGATGTGAGTAGCGCAGCTAACGCACTAAGTAGACCGCCTGGGGAGTACGGTCGCAAGATTAAAACTCAAATGAATTGACGGGGGCCCGCACAAGCGGTGGAGCATGTGGTTTAATTCGACGCAACGCGAAGAACCTTACCTACTCTTGACATCTACGGAAGACTGCAGAGCTGCGGTTTTGCCTTCGGGAACCGTAAGAACGGTGCGCAATGGCCGTCCTGTGCCCGG
+
GGGGGGGGGGGGGGEFGGGGFFGGFGGGGGGGGGGGGGFGGGGFGGGGGGGGGGGGGGGGGGGGDEGGGFGGBF<?FGGGGGGGGGGGGGECGFGGFGGGCFG8FGGGGGC=FFGGFGGFGGGCFGGGEGGGC>7CEC68CEGE87;=ECFFFEGBC=CFCFGG7DGGEF=5)79D>EFF:<?*>C+9F4?FFFFFBF@<FBBCEF@=F*,4@++0,:DB;5<)(((24A2,,<9(314)*-*1))()-4)),(,-4),.,-(,)***)**0)0
@M02542:52:000000000-J9N43:1:1101:23319:8503 1:N:0:GTGAAA
GTAGTCCACGCCGTAAACGATGTCTACTAGCTGTTCGTGTCCTTGTGATGTGAGTAGCGCAGCTAACGCACTAAGTAGACCGCCTGGGGAGTACGGTCGCAAGATTAAAACTCAAATGAATTGACGGGGGCCCGCACAAGCGGTGGAGCATGTGGTTTAATTCGACGCAACGCGAAGAACCTTACCTACTCTTGACATCTACGGAAGACTGCAGAGATGCGGTTGTGCCTTCGGGAACCGTAAGACAGGTGCTGCATGGCTGTCGTCAGCTCGG
+
GGFGGGGGGGGGGGF@FFFGGGGGGGGGGGGGGGGGGGGGGGGGGGGGGGGGGGGGGGGGGGGGGGGGGGGGGGGGGGGGGGGGGGGGGGGGGGGGGGGGGGGGGGGGGG?FGGGGGGGGGGGGGGGGGGGGGGGGGGGGGGGGGGGGGGGGGGGGGGGGGGGGGGGGGGGGGGGGGGGGGGGGGGGGGGGGGGGGGGFGGFGGDGGGGGGGGGGGGGGGGGGGGGGGGGFFGGGFEGGGFFGFF?FG@F4:FBFBA<?FGGGFG::037:@D)
@M02542:52:000000000-J9N43:1:1101:8615:8512 1:N:0:GTGAAA
GTAGTCCACGCCGTAAACGATGTCTACTAGCTGTTCGTGTCCTTGTGATGTGAGTAGCGCAGCTAACGCACTAAGTAGACCGCCTGGGGAGTACGGTCGCAAGATTAAAACTCAAATGAATTGACGGGGGCCCGCACAAGCGGTGGAGCATGTGGTTTAATTCGACGCAACGCGAAGAACCTTACCTACTCTTGACATCTACGGAAGACTGCAGAGATGCGGTTGTGCCTTCGGGAACCGTAAGACAGGTGCTGCATGGCTGTCGTCAGCTCGG
+
FGGGGGGGGGGGGCFGGGGGGGGGGGFGGGGGGGGGGGGFGGGGGGGGGGGGGGGFGGGGGGGGGGGGGGGGGGGGGGGGGGGDGGGGGGGGGGGGGGGGGGEFGGGGGGGGGFGGGGGGGGGGGGGGGGGGGGGGGGGGGGGGGGGGGGGGGGGGGGGGGGFGGEGGGGG>EGGGGGGGGGGGGGGGGGGG7+<CFCFGGFGCEDGGGGGGGGFFGGGGCGEGGGGGGGFFGGGFFGGGFFGFFFCD:*7>FBFFFFB<FDDFC?BFFFFF>)
@M02542:52:000000000-J9N43:1:1101:11596:8527 1:N:0:GTGAAA
GTAGTCCACGCCCTAAACGATGTCAACTAGTTGTTGGGGATAGCTATCCTTAGTAACGAAGCTAACGCGTGAAGTTGACCGCCTGGGTAGTACGGTCGCAAGATTAAAACTCAAAGGAATTGACGGGGACCCGCACAAGCGGTGGATGATGTGGATTAATTCGATGCTACGCGAAGAACCTTACCTACCCTTGACATGGTTGGAACCTGACTGAGAGGTTGGGGTGCCTGAAAGGGAACCGACGCACAGGTGCTGCATGGCTGTCGTCAGCTCG
+
GGGGGGGGGGGGGGFEFGGGGGGGEFGGGGGGGGGDGGFFGGGGGGGGGGGGGGGGGGGGGGGGGGGGGGGGGGFGGGGGGGGGGGGGGGGGGGGGGGGGGGGGGGGGGGGGGGGGGGGGGGGGGGGGGGGGGGGGGGGGGGFEGGGGGGGGGGGGGGFGGGGGGGGGGGGGGGGGGGGGGGGGGGFGFGGGGGGGGGGGGFGGGGGGGGGGDFGGCEFFGG=EGGGGGDBF=EF:FGFGFFGFFFGGFGG:?DDDBFFFGGD>GFB:?FFFF5
@M02542:52:000000000-J9N43:1:1101:19335:8529 2:N:0:GTGAAA
GTAGTACACGCCGTGAACGATGTCTACTAGCTGTTCGTATCCGTGTGATGTGAGTACTGCAGCTAACGCACTAAGTAGACCGCCTGGGGAGTACGGTCGCAAGATGAAAACTCAAATGAAGTGACCGGGGGCCGCACAAGCGGTGGATCATGTGGTTGAATTAGACGCAACGCTAAGGACCTTAACTACTCTGGCAGTCTACGGACAACTGCAGAGAAGCCGTGGTGCCTGCAGGGACCGTGAAGAAAGGGCGGCATGGGCTGCTTGTGCTCGG
+
CC,CF,<<FGGFFC+,9C,@F6,,6CCF9,CFF,6,BF,:,6:99C,AF,C@,C6C,6B6C<,C5:BCC:+@,B,,5CF5,@744?+4+++8@,7>,@C7+CC8:,CFEA,,8DF3DAD,63@,+,3883+:3@1BCB,;44*1*)*,,,4BF9F,810+:5++<>E38)5>)*(06)900.02*:CF*9)9*))),./5@)3*7))*)0,)+++)(**((07)--(*.))(()((,,,778**.),.,(.)(-((-..(((,-***09987)0
@M02542:52:000000000-J9N43:1:1101:10660:8552 1:N:0:GTGAAA
GTAGTCCACGCCGTAAACGGTGGGAACTAGGTGTTGGCGACATTCCACGTCGTCGGTGCCGCAGCTAACGCATTAAGTTCCCCGCCTGGGGAGTACGGCCGCAAGGCTAAAACTCAAAGGAATTGACGGGGGCCCGCACAAGCAGCGGAGCATGTGGCTTAATTCGACGCAACGCGAAGAACCTTACCAAGGCTTGACATACACCGGAAAGCATTAGAGATAGTGCCCCCCTTGTGGTCGGTGTACAGGTGGTGCATGGCTGTCGTCAGCTCGT
+
@CFEEFGFGGGGG@BCGFGGGGCE,ECFA@<CFFFFFGGGGGGFEFCFEGGCGGGG+CGFGDGGG8F9ECEGGGGGGGGGFFGGGGGGDD+3>FGGGGGGG>C3><7@F,=@,@,3578,@FCE:3@FD>F<<FGGDDGCF<FGFGGEEEGGGGFGG>FGGGFGGGFGEGG5CC>>?C5:C@C8?FGFGGGGGGF5@F+<C?6E*1**1:*;?:<FC++<<?@EG7>CF595C6:?>**9>:*(16<>?FF008AB4<1,5<*6786?:)-9:.
@M02542:52:000000000-J9N43:1:1101:23491:8577 2:N:0:GTGAAA
GTAGTCCACGCCGTAAACGGTGGGAACTAGGTGTTGGCGACATTCCACGTCGTCGGTGCCGCAGCTAACGCATTAAGTTCCCCGCCTGGGGAGTACGGCCGCAAGGCTAAAACTCAAAGGAATTGACGGGGGCCCGCACAAGCAGCGGAGCATGTGGCTTAATTCGACGCAACGCGAAGAACCTTACCAAGGCTTGACATACACCGGAAAGCATTAGAGATAGTGCCCCCCTTGTGGTCGGTGTACAGGGTGTGCATGGCTGTCGGCAGCCTGG
+
GGGFGGGGGGGGGGG:CCCFFGGGGGGGGGGGGGGGGGGGGGGGGG@:BDFGGGGGGGGGGGGGGGG?FFCFGGGGGGGGFGGGGGEFGFGEEGGGGGGGDGGGGGGGGFFCGFFGGGFGGGGGGGGGGGGGGDGGGGGGCEGCFGDGGGGC9+<FGGCCFCGFGDCD@EGGFD05>E:EFFFGGGGFCFFFFFF32>4<9.)*<D:EFGF?F:E4.:7)66*9AA<GB1991))42(,>D;CD>9)@<(.>9:)-6-4:?(4)*).)))))))
@M02542:52:000000000-J9N43:1:1101:26165:8583 2:N:0:GTGAAA
GTAGTCCACGCCGTAAACGATGTCTACTAGCTGTTCGTGTCCTTGTGATGTGAGTAGCGCAGCTAACGCACTAAGTAGACCGCCTGGGGAGTACGGTCGCAAGATTAAAACTCAAATGAATTGACGGGGGCCCGCCCAAGCGGTGGAGCATGTGGTTTAATTCGACGCAACGCGAAGAACCTTACCTACTCTTGACATCTACGGAAGACTGCAGAGATGCGGTTGCGCCTTCGGGAACCGTAAGGCGGGTTCTGACTGGCTGGCGTCTGCTCGG
+
GGGGGGGFGGGGGGGGGGGGGGGGGGGGGGGGGGGGGGGGGGGFGGGGGGGGGGGGGGGGGGGGGGGGGGGGGGFEFGGGGGGGGGGGGGGGGGGDFGGGGDGEDFGGGGGFGGGGGGGGGGGGGGGGGGGGGGG*=FG=FGGEEDFEGGGGGGFFGGCFFGFGGGGDEFE<BGFF>BFFFFFGGGGFGFFF?)@FFFF<=A?C5>DGF>:79<:7702)(<EF>?FG?B1)37>>6:1)/43*)((0-()).6)))).(((((11)).**/7)
@M02542:52:000000000-J9N43:1:1101:13721:8605 2:N:0:GTGAAA
GTAGTCCACGCCCTAAACGATGTCAACTGGTTGTCGGGCCTTCATTGGCTTGGTAACGTAGCTAACGCGTGAAGTTGACCGCCTGGGGAGTACGGTCGCAAGATTAAAACTCAAAGGAATTGACGGGGACCCGCACAAGCGGTGGATGATGTGGATTAATTCGATGCAACGCGAAAAACCTTACCTACCCTTGACATGTAAGGAACCCTGCCGAGAGGTGGGGGTGCCCGAAAGGGAGCCGTAACACCGGGTCCTCATTGCCGTCGTCCGGCCG
+
GGFGGGGGGGGGGGGGGGGGGDGG9FGGGGGGGGGGGGGGGGGGGGGGGGGGGGAFGGGFFGGGGGGGGGGGGGGGECGGGGGGGGGGGGGGGGGGEGGGGGDFFGGGGGGGGGGGGGGGGFFGDEDEGGGGGGDEGCFGGGGGGGGDFGGCGGGGGFCFFFGFFGGGFFGGDDBFFFFDFBFGGGGFGFFF4)96<7?<F>09:F@GFGB?8*:5430325BE101>04,42>??:135719D<)4)46<5,()).4).6),,)).0).))))
@M02542:52:000000000-J9N43:1:1101:21597:8606 2:N:0:GTGAAA
GTAGTCCACGCCCTAAACGATGTCAACTGGTTGTCGGGCCTTCATTGGCTTGGTAACGTAGCTAACGCGTGAAGTTGACCGCCTGGGGAGTACGGTCGCAAGATTAAAACTCAAAGGAATTGACGGGGACCCGCACAAGCGGTGGATGATATGGATTAATTCGATGCAACGCGAAAAACCTTACCTACCCTTGACATGTACGGAACCCTGCCGAGAGGTGGGGGTGCCCGAAAGGGAGCCGTAACACCGGTGCTGCCGTGCTGGCGTCAGCTCG
+
GGGCGFFGGGGFGDF<CFFFGGGGGGGGGGGGGGGGGDGGGGGGGGFGGEGG@FGGGFGGGGFGGGGGGCFGGGGGFGGGGGGGGGGGDGGGGGDGGGGGGGGGFGGGGGGGGGGGDECFGGFFGGGGGGEGGGGGGGFCEGGGGGGG69BCGG?CEDD@>FCFGGGGFF5DDGFD3A>BFAFGGGG@FF=FFAFF<29)/20>775?4F?F>:*)-9C1::>FB1:G:?66()4:(1>D<4CDBB?.,3759)6)(((-(()(/))08>)*0.
@M02542:52:000000000-J9N43:1:1101:9586:8606 2:N:0:GTGAAA
GTAGTCCACGCTGTAAACGTTGGGCGCTAGGTGTGGGGGGCCTCTCCGGTTCTCTGTGCCGCAGCTAACGCATTAAGCGCCCCGCCTGGGGAGTACGGCCGCAAGGCTAAAACTCAAAGGAATTGACGGGGGCCCGCACAAGCGGCGGAGCATGCGGATTAATTCGATGCAACGCGAAGAACCTTACCTGGGTTTGACATCACTCGAAAACTCGCAGAGATGCGGGGTTCTTCGGGGCGGGTGACAGGTGGTGCAGGGCTGTCGTCAGCTCGTG
+
GGGGGGGGGGGGGGGGGGGGGGGGGGGGGGGGGGGGGGGCEEGGGGGGGGGGGGGGGGGGGGGGGGGFGGGGEGGGFGGGEGGGGGGGFGGGGGFGGGGGEGDGGGGGGGGFGGFGG?CFFCFFCDF>EGG*:CCCE>EGGFFG?D55:CEGGGGDGG3EFGGFDCGGFFGC4C733557F2@4:CCF77FF)8:BA>7)9<B>@FF?@GBFD**)-95(<4F@>BB5(42)-7109399<997:)4><BF>BB0),4:?FFB?39)0//9>74
@M02542:52:000000000-J9N43:1:1101:25752:8607 2:N:0:GTGAAA
GTAGTCCACGCCCTAAACGATGTCAACTAGTTGTTGGGGATAGCTATCCTTAGTAACGAAGCTAACGCGTGAAGTTGACCGCCTGGGGAGTACGGTCGCAAGATTAAAACTCAAAGGAATTGACGGGGACCCGCACAAGCGGTGGATGATGTGGATTAATTCGATGCTACGCACAGAACCTTACCTACCCTTTACCTGGGTGGAACCTGACTGAAGGGTTGGGTTGCCTGAAAGGGAACCGACGGCCAGGCGCTGGATGGCTGTTGGTCGGCCG
+
GGCGGG<FGGGGGEGGGGGFFFGGFGGCFGDGGFGCGFGGGGGGGFCGGEFGFGC9EC7:FDGGGGGGGBEGGEFGFEGGGGD=FGF+=FB<EEEGC>FGGC8AFFGGGGGFF=9ECFGGGGFGGGCDCF>CED85*:,;C*6*>*62>=CECC9?ECDC=5;7C8CDA+/7)).)6AA5;7BGGF7);.95/.:*)7:(0425F6@*.972+0+*(9*((<B514074-,))9:0:619)())((-7(()),(-,.).04(3,*2))*0))70
@M02542:52:000000000-J9N43:1:1101:7513:8607 1:N:0:GTGAAA
GTAGTCCACGCTGTAAACGATGAGTGCTAGTTGTCGGCAGGCATGCCTGTCGGTGACGCAGCTAACGCATTAAGCACTCCGCCTGGGGAGTACGGTCGCAAGATTAAAACTCAAAGGAATTGACGGGGGCCCGCACAAGCGGTGGAGCATGTGGTTTAATTCGAAGCAACGCGCAGAACCTTACCACCTTTTGACATGCCCGGACCGCCGCAGAGATGCGGCTTTCCCTTCGGGGACTGGGACACAGGTGCTGCATGGCTGTCGTCAGCTCGTG
+
GGGGGGGGGGGGGGGGGGGGGGGGGGGGGGGGGGGGGGGGGGGGGGGGGGGGGGGGGGGGGGGGGGGGGGGGGGGGGGGGGGGGGGGGGGGGGGGGGGGGGGGGGGGGGGGGGGGGGGGGGGGGGGGGGGGGGGGGGGGGGGGGGGGGGGGFGGGFFGGGGGGGGGGGGGGGGGGGEGGGGGGGGGGGGFGGGGGGGGGCGEGGGGGGGGGGG>@@7?CCCEEDGFFGGGFFGGGEB6FGFFF?F7FGFG47??:<2?B7DFGFGFB<?>7B7.
@M02542:52:000000000-J9N43:1:1101:24336:8614 2:N:0:GTGAAA
GTAGTCCATGCCGTAAACGATGAGTGTTCGCCCTTGGTCTACGCGGATCAGGGGCCCAGCTAACGCGTGAAACACTCCGCCTGGGGAGTACGGTCGCAAGACCGACACTCAAAGGAATTGACGGGGGCCTGCACAAGCGGTGGAGCATGTGGTTTAATTCGATGCAACGCGAAAAACCTTACCCACCTTTGACATGTACGGAATTCGCCAGAGATGGCTTAGTGCTCGAAAGGGAACCGTAACACAGGTGCCGCATGGCTGTCGTCCGCCCGGG
+
GGGEFGGGEGGGEGCFFGEFFCGGFGGGGG:CF+CFFFGGGGGGGE:FEFGGGGGGG@EFFGGFDGGGGC@EGGGGGG:EFCGCE7@@FGG:CDGCFGDG,@EEC*>F<ACFGDFG>FCACGDE*>5CE<FG+B+CFFBECBDC80B?CCC72*:8CF>?FA:9C>E6<>C<B7355:F7*.<*2C5)>B=FFB?4<)*358:>6*5=@C12**+725*:)*9=B2251(3(()((,:179(5>?<(.)(9)(((3(4616?34**).))07))
@M02542:52:000000000-J9N43:1:1101:9521:8620 2:N:0:GTGAAA
GTAGTCCACGCCGTAAACGATGTCTACTAGCTGTTCGTGTCCTTGTGATGTGAGTAGCGCAGCTAACGCACTAAGTAGACCGCCTGGGGAGTACGGCCGCAAGATTAAAACTCAAATGAATTGACGGGGGCCCGCACAAGCGGTGGAGCATGTGGTTTAATTCGACGCAACGCGAAGAACCTTACCTACTCTTGACATCTACGGAAGACTGCAGAGATGCGGTTGTGCCTGTGGGAATCGTAAGACAAGGTCTGCAGTGCTGTTGTTAGGCTGG
+
GGGGGGGGGGGGGFFFGGEGGGGGGGGGGGGGGGGGGGDGGGGGGGGGGGGGGGFEGGGGGGGGCFGGGGGGGGGGGGGGGGGGGGGGFGGGFGGGFEGGCEEG9FGGGGGGGGFFGGGGGGDGFCG7CFGEE>EDGGGGDEGEE<5CFGCE1CD<ECDFFGFFFDDDEFC))17355?FF?F7DFGF4769FBF64<?:7>0587.87:21A8+81:0665)778075A)-,7<1(()9*,97).()((11),))(-.)--))**0**)))0)
@M02542:52:000000000-J9N43:1:1101:23950:8648 2:N:0:GTGAAA
GTAGTCCACGCTGTAAACGATGCTAACTCGTTTTTGGGGATTTATCTTCAGCGACTAAGCGAAAGTGATAAGTTAGCCACCTGGGGAGTACGAACGCAAGTTTGAAACTCAAAGGAATTGACGGGGGCCCGCACAAGCGGTGGATTATGTGGTTTAATTCGATGATACGCGAGGAAACTTACCAAGGCTGAAATGGGAATTGATCGGTTTAGAAATAGACCTTCCTTCGGGCAATTTTCAAGGTCATGCATGGTTGTCGTCAGCTCGTGCCGTG
+
DGG:FGC@CFGGGF<<CC@7DDFE@E<,C@CC<C,@CCDDGECFDGDFG9F,@FGFGFFGEFEFFEG;<FFFEGGFGEFDFE<B=CBE4BE++AFEGEEG?FDFGGAFG:9DFA8DDFDG;DEC>E6*:FEGCCE8FFGGEBEF9*?CG@FG8?CCFGGFFCC=9C7::3C7BG@))5@FF9:D9CC>F)<=?:FF71???7)*18BEEGBAGGG44CDBBF192<DGFF>>>).4><BGDAGG)).1),*04>20,)-3-310*9.)0;).)8
@M02542:52:000000000-J9N43:1:1101:11012:8651 2:N:0:GTGAAA
GTAGTCCACGCCCTAAACGATGTCAACTAGTTGTCGGGTCTTCATTGACTTGGTAACGTAGCTAACGCGTGAAGTTGACCGCCTGGGGAGTACGGTCGCAAGATTAAAACTCAAAGGAATTGACGGGGACCCGCACAAGCGGTGGATGATGTGGATTAATTCGATGCAACGCGAAAAACCTTACCTACCCTTGACATGTATGGAACCCTGCTGAGAGGTGGGGGTGCCCGAAAGGGAGCCATAACACAGGTGCTGCATGGCTGTCGTCAGCTCG
+
GGGGGGGGGGGGGGFGGGGGGGGG9FGGGGGGGGGGGGGGGGGFFGGGGGGGGGGCGGGGGGGGGGGGGGGGFGGGFFGGGGGGGGGGGGGGGGGGGGGGEGGGGGGGGGGGGGGGGGGGGGGGGGDEEGGEEDEGEFGGGG8CGC9CE,9:=:FFGGCFFDDFEGG8AFED>DBDEAEFFFF6DFFFFFFF@<F?4,6:?AFFFFFEFGF?F7:@)5036B@>2(-7:B9;6:?0:17<*)>4224)4:F4:DBF2>4(.8:B=*77)5F9))
@M02542:52:000000000-J9N43:1:1101:15290:8654 2:N:0:GTGAAA
TAGTCCACGCCCTAAACGATGTCAACTGGTTGTCGGGCCTTCATTGGCTTGGTAACGTAGCTAACGCGTGAAGTTGACCGCCTGGGGAGTACGGTCGCAAGATTAAAACTCAAAGGAATTGACGGGGACCCGCACAAGCGGTGGATGATGTGGATTAATTCGATGATACGCGAGGAACCTTACCAAGGCTTAAATGGGAATTGATCGGTTTAGAAATAGACCTTCCTTCGGGCAATTTTCAAGGTGCTGCATGGTTGTCGTCAGCCCGTTCCGT
+
GGGGGGGGEGGGGGGGGGGGGGGGGGGFGGGGGGGGGGGGGGGGGFGGFFGGGGFGGGGGGGGGGGGGGGGGGGGGGGGGGGGGGGDGGGFGGGGGGGGGGGGGGGGFGGCGGGGGFFGFGGGGGGGGGGGGGGGGGGFGD:BEFFGGGGGFF79FGGFGFGFFDFGGFFE5:D;:;FFFF<ADC<FFG:FFFF??2457F?<FF?FGFGF?FGGB2*248??FBFAGFFFFFFFF<B67CAC<<23FB7)@97A)(4<??61<4*.)))005)
@M02542:52:000000000-J9N43:1:1101:17590:8669 2:N:0:GTGAAA
GTAGTCCACGCCGTAAACGATGTCTACTAGCTGTTCGTGTCCTTGTGATGTGAGTAGCGCAGCTAACGCACTAAGTAGACCGCCTGGGGAGTACGGTCGCAAGATTAAAACTCAAATGAATTGACGGGGGCCCGCACAAGCGGTGGAGCATGTGGTTTAATTCGACGCAACGCGAAGAACCTTACCTACTCTTGACATCTACGGAAGACTGCAGAGATGCGGTTGTGCCTTCGGGAACCGTAAGACAGGTGCTGCATGGCAGTCGTCCGGCCGG
+
GGGGGGGGGGGGGG@FGGGGGGGGGGGGGGGGGGGGGGGGGGGGGGGGGGGGGGGGGGGGGGGGGGGGGGGGGGGGGGGGGGGGEGGGGGGGGGGGGGGGGGDGGGGGGGGGGDGGGGGGGGGGGGGGGGGGGGGCGCGGGGGCGGGFGGCFFGGGGGGGFGGGGGGGFFGGFG>FEFFFF?FGGGGFC?)*9)/?BD?<F<6<5));?D?FD0+57F72->DF;38F<<><6:6>>:1>C?GC))(5(.)7.)5(.4(((-(,/90))0)055
@M02542:52:000000000-J9N43:1:1101:17348:8686 2:N:0:GTGAAA
GTAGTCCACGCCGTCAACGATGAGTGCTAAGTGTTAGAGGGTTTCCGCCCTTTAGTGCTGAAGTTAACGCATTAAGCACTCCGCCTGGGGAGTACGGCCGCAAGGCTGAAACTCAAAGGAATTGACGGGGGCCCGCACAAGCGGTGGAGCATGTGGTTTAATTCGAAGCAACGCGAAGAACCTTACCAGGTCTTGACATCCTCTGAAAACCCTAGAGATAGGGCTTCTCCTTCGGGAGCAGTGGGACAGGTGCTGCATGGTGGTCGTCAGCTGG
+
GGGFFGGGGGGGGE@FFFFGGFGFFGGGGGGGGGGGDEECCGGCGGGGGGGGGGGGGGGGGGGGGAFFCGEEGGGGGGGFGGGGGGGFGGCCEGGDFC7@>@FGGGGGFGAFFGGGFF8FFFFFFFGFGGDGGG:*=FGGGFEGGCE=EF5?<ACFFGFFFDEC57EC;9EF:8;F@@3)705:CGFFFDFFBAFF32=7?><7?FF7BGF?2;*1)*069?5@:030<ABFB):29>6*9)**.3304(1;)56)(.6(9)-(29@35<@4)5
@M02542:52:000000000-J9N43:1:1101:25557:8689 2:N:0:GTGAAA
GTAGTCCACGCCGTAAACGGTGGGAACTAGGTGTTGGCGACATTCCACGTCGTCGGTGCCGCAGCTAACGCATTAAGTTCCCCGCCTGGGGAGTACGGCCGCAAGGCTCAAACTCAAAGGAATTGACGGGGGCCCGCACAAGCAGCGGAGCATGTGGCTTAATTCGACGAAACGCGAACAACCTTACCAAGGCTTGACATACACCGGAAAGCCTAAGAAATCATGGCCCCGCTTGGGGCCGGGGATAGGTGGGGGAGGGCGGTCGTTCAGCCGG
+
GGFCFFGGGGGFEG>B<FE7FC@EG8FCFFGFFFGG8F:@FC@FFEE,,:A>@FEGE@@<FC+>F=?CF:C=+FFGGGBF<FFG7=+?DFG78CB5@+@7FEGC@>C<,<,,@44,9>B,4@8;*;D*>*;8**488=B5:8*<9<5C==5*0<<7C5C=;99+</<35):9)*(.)0)).(8*:07?*)).82)<(5*.8)2CF:D*<)((*++/.0*.)1*/))(*(-((-0-((,1)/()1(((/5-15(((((,(-((-()))0//*).)
@M02542:52:000000000-J9N43:1:1101:22974:8694 2:N:0:GTGAAA
GTAGTCCATGCCGTAAACGATGTCTACTAGCTGTTCGTGTCCTTGTGATGTGAGTAGCGCAGCTAACGCACTAAGTAGACCGCCTGGGGAGTACGGTCGCAAGATTAAAACTCAAATGAATTGACGGGGGCCCGCACAAGCGGTGGAGCATGTGGTTTAATTCGACGCAACGCGAAGAACCTTACCTACTCTTGACATCTACGGAAGACTGCAGAGATGCGGTTGTGCCTTCGGGAACCGTAAGACAGGTTCTGCATGGCAGTCGTCAGCTCGG
+
GGGGGGGGGGGGGGFCDFEGGGGGGGGGGGGGGGGGGGGGGGGGGGGGGGGGGGGGGGGGGGGGGGGGGEGGGGGFGGGGGGGGGGGGGGGGGGGGGGGGGGGGFGGGGGGGGGGGGGGGGGGGGGGGGGGGGGGDGGGGGGGEGGGGGGGGGGGGGGGGAEGCFDGGFEGGFGF:BEFFFFFGGGGFG6FFF>?FF<9<9<:CBBDFFGF?F6+8::*.9>DD634C>>AFFFFFBF09C:DCAB2FB2**4>A>)).1((.29*)))0*/73
@M02542:52:000000000-J9N43:1:1101:14559:8697 1:N:0:GTGAAA
GTAGTCCACGCCATAAACGATGAGAACTAGACGTTGAGAGGGTAAGCCTCCCAGTGTCGCAGCTAACGCGATAAGTTCTCCGCCTGGGGAGTACGGCCGCAAGGTTGAAACTCAAAGGAATTGACGGGGACCCGCACAAGCGGTGGAGCATGTGGTTTAATTCGATGCAACGCGAAGAACCTTACCTGGCCTTGACATGTCGAGAATCCCGAAGAGATTTGGGAGTGCCGCAAGGAACTCGAACACAGGTGCTGCATGGCTGTCGTCAGCTGGT
+
DFGGGGGGGGGGGGGGGFGGGGFFGGGGGGGGGGGGGGGGGGGGGGGGGGGGGGGGGGGGGGGGGGGGGGGGGGGGGGGGGGGGGFGGGGGGGGGGGGGGGGGGGGGGGGGGFGGGGGGGGGGGGGGGGGGGGGGGGGGGGGGEGGGFFFDGFFGGGGGGGF9F:CCCFFE@7CE@CEGGCGGGGC?GCFCFFFFFFF9EC@CEGC7EFCGECECG?<9CFG588*2A:DBE5EGFFG**7<FB>0:C4>>:=9>?<<3<F<D=7:B0:)))))
@M02542:52:000000000-J9N43:1:1101:14769:8713 1:N:0:GTGAAA
GTAGTCCACGCCCTAAACGATGTCAACTAGTTGTCGGGGAAGCAATTCCTTGGTAACGCAGCTAACGCGTGAAGTTGACCGCCTGGGGAGTACGGTCGCAAGATTAAAACTCAGAGGAATTGACGGGGACCCGCACAAGCGGTGGATGATGTGGATTAATTCGATGCAACGCGAAAAACCTTACCTACCCTTGACATGTCTGGAATCCTGCTGAAAGGTGGGAGTGCCCGAAAGGGAACCGGAACACAGGTGCTGCATGGCTGTCGTCAGCTCG
+
,CEFGFGGG;FGEG8EFF,FFGGAFGGGGCGGGEFGG7@FGGGGEGFGGFFFFFGFGGGECFEFFGEGGGGGGGFFEGFGFEGGFDEGGCGFGGGGFGGCGGFFAEGCCGFFG<FFGFFF>FCCEGGGGGEGGGDGGCCGGGCFEG@,,@CFFFG9FGFC:FGFGCDCGGGEG>8CCCCGFGGGGGG6CGCFFFGGFGEGGF?CC:0<FFG6<C@CFCFGDC*22:>FGGFBGGGFFGGDEE51>?C*5*246<))3)).>7*)9343(-7=70
@M02542:52:000000000-J9N43:1:1101:16585:8726 2:N:0:GTGAAA
GTAGTCCACGCCGTCAACGATGTCTACTAGCTGTTCGTGTCCTTGTGATGTGAGTAGCGCAGCTAACGCACTAAGTAGACCGCCTGGGGAGTACGGTCGCAAGATTAAAACTCAAATGAATTGACGGGGGCCCGCACAAGCGGTGGAGCATGTGGTTTAATTCGACGCAACGCGAAGAACCTTACCTACTCTTTACATCTAGCGAAGATTGTAGAGATACGATTGTGCCTTCGGGAACCGTAAGACAGGTGCTGCCTGGCTGTCGTCATCTCGG
+
GGGGGGGGGGGGGG+CGGGGGGGGGGGGGGGGGGGGGGGGGGGGGGGGGGGGGGGGGGGGGGGGGFGGGGGGGGFGGGGGGGGGGGGGGGGGGGGGGGGGGGGGGGGGGGGGGGGGGGGGFFGGDEGGGGGGGG7>EGGCFGGGGGFGGGGGFGGGGGGGFGGGGG=D:AGGFG>FFFFFFBFGGGGFGFFF?)7@>DFF?429787C=F7<F?744FGF6>F>:DFF<<A3:EF9;F1DC4C7<?BF())08>71)34<,(..*107)1//75
@M02542:52:000000000-J9N43:1:1101:13549:8749 1:N:0:GTGAAA
GTAGTCCACGCCCTAAACGATGTCAACTGGTTGTTGGGTCTTCACTGACTCAGTAACGAAGCTAACGCGTGAAGTTGACCGCCTGGGGAGTACGGCCGCAAGGTTGAAACTCAAAGGAATTGACGGGGACCCGCACAAGCGGTGGATGATGTGGTTTAGTTCGATGCAACGCGAAAAACCTTACCCACCTTTGACATGTACGGAATTCGCCAGAGATGGCTTAGTGCTCGAAAGAGAACCGTAACACAGGTGCTGCATGGCTGTCGTCAGCTCG
+
GGGDGGGGGGGGGDEFFFEFGFGGFGGGGGGGGGGGGGGEGGGGGGGGGGGGGGGGGGGGDGGGGGEGGGGGFFGCAGGGGGGGGFGECFGGGGGGGGGGGEGGGGGGGGGFGGAFGGGGGGGGGGGGGGGGGGGGGGGGGGCGGG9FGGGGGGGGGGGFGGDCGFGGFFCEEGGGGFGGGCF6FFFEGGGGFFGGGGGGGFGGGGGFFEEGECGGGGGGFEFFECFEGDFFGGFFFGCDEFGBFFGGFFF?4<A<?AF?<DCFFF<:BBFB?3
@M02542:52:000000000-J9N43:1:1101:13254:8752 2:N:0:GTGAAA
GTAGTCCACGCCGTAAACGGTGGGCACTAGGTGTTGGCGACATTCCACGTCGTCGGTCCCGCAGCTAACGCATTAAGTTCCCCGCCTGGGGAGTACGGCCGCAAGGCTCCAACTCAAAGGAATTGACGGGGGCCCGCACACGCAGCGGAGCATGTGGTATAATTCGACGCAACGCGAAGAACCTTACCAAGGCTTGACATACACCGGAAAGCAATTGAGATAGTGCACCCCTTGTGGTCGTTGTACTGGTGGTGCCTGGCTGTCGTCGGCTCTG
+
F<6;;FFGGGGCCG@:FA:@F@@F,CF,FFGF@CCAFGD@CFGGFF,6?D=FEF:7>,@?C+4::<E,F+@CCFGFFFFGDGGD7F:DD=@++88AC6F7FF77B:>,,*,,@,@,0,3,6,,@*25>:FC*81:>8*:?**=ECC5C**:*++03:**09+2+?>+9)7:5:)97555@6::C:7FFFF))).))(5@494,C55>ED34?++2*)2:(.*97-<)041(42F4.4(.9),09<))1))))-,6())-(((.)/1)0).)))*
@M02542:52:000000000-J9N43:1:1101:22788:8770 2:N:0:GTGAAA
GTAGTCCACGCCCTAAACGATGTCTACTAGTTGTCGGGTCTTAATTGACTTGGTAACGCAGCTAACGCGTGAAGTAGACCGCCTGGGGAGTACGGTCGCAAGATTAAAACTCAAAGGAATTGACGGGGACCCGCACAAGCGGTGGATGATGTGGATTAATTCGATGCAACGCGAAAAACCTTACCTACCCTTGACATGGCAGGAACCTCCGAGAGATTGGAGGGTGCTCGAAAGAGAACCTTCACACAGGTGCTGCATGGCTGTCGTCAGCTCG
+
GGGGGGGGGGGGGGGEFFFFGGGGFFGGGGGGGGGGGGGGGGGGGGGGGGGGGGGGGGGGCGGGGGGGGGGGGGGGGGGGGGGGGGGGGGGGGGGGGGGGGGGGGGGGGGCGGFGGGGGGGGGGGGGGG@GDGD>8:DCFEEECEGCFGGGGGGFCFCDGFFFFEGGFFFE<5C9>DFDFFFFGGGGFFFFFFFF?D?FFFF9CFFFFFG9>5?C7)?F??7>>?B:7<?F?<BF<08070)*23:070477?AD>(5<12162**<F)>F/)5
@M02542:52:000000000-J9N43:1:1101:27149:8784 2:N:0:GTGAAA
GTAGTCCACGCTGTAAACGATGAGTGCTAGTTGTCGGCAGGCATGCCTGTCGGTGACGCAGCTAACGCATTAAGCACTCCGCCTGGGGAGTACGGTCGCAAGATTAAAACTCAAAGGAATTGACGGGGGCCCGCACAAGCGGTGGAGCATGTGGTTTAATTCGAAGCAACGCGCAGAACCTTACCACCTTTTGACATGCCCGGACCGCCGCAGAGATGCCGCTTTCCCCTCGGGGCCTGGGACCCAGGTGCTGCGTGGCTGTCGTCCGCTCGTG
+
GGGGGGGGGGGGGGAGGGGGFFGGFGGGGGGGGGGGGGGGGGGGGGGGGGGGGGGGGGG+CF8FGGGGGGGGBFGGGGGGEGGGGG7FEGFGGGGGGGGGGGGCFGGGGGFGFGFGFFGFFFGG=8EGGGG5:>BCEGEFGGCCGDGG5CCE9EF5FGGGFFFCCC=FFF5/5C(5@6)7><=FF7EEG?=4@?F=A?47F1,))73/7)4(/**0-0*)-7.>(.6>(3:46>;(363CC:G*-(33,54*.4(4869(-(.(937875>5))
@M02542:52:000000000-J9N43:1:1101:12574:8784 2:N:0:GTGAAA
GTAGTCCACGCCCTAAACGATGTCAACTGGTTGTTGGGAGGGTTTCTTCTCAGTAACGTAGCTAACGCGTGAAGTTGACCGCCTGGGGAGTACGGCCGCAAGGTTGAAACTCAAAGGAATTGACGGGGACCCGCACAAGCGGTGGATGATGTGGTTTAATTCGATGCAACGCGAAAAACCTTACCTACCCTTGACATGCCAGGAATCCTGCAGAGATGTGGGAGTGCAAGAAAGAGAACCTGGACACAGGGGCTGCATGGCCGGCGTCAGCCCG
+
GGFGFGGGGGGGGGGGGGGGGFFF,C<CFGGGEGFGGECFGDFFGGGGGFGGFGAFGGGGFGFFFFGGGFCDFA<FFFGGGGGGGGGDEGGCFCFGFCEGGGGGGGFF?EGFAFGDG8FGFGGGDE6<EFEEEGGDE:8DGGBCECCCAFEFGF,;@FGGFGGCFGEGFFED336):ABE4<FC6DFFCFFF?AFFA2;)7.15>4?@9:7(@@*).:C)5)7B<F<*)),424(8:(,>F(94:B0460)),2:6:)-8:((()1.75@4)0)
@M02542:52:000000000-J9N43:1:1101:9293:8791 1:N:0:GTGAAA
GTAGTCCACGCCCTAAACGATGTCAACTGGTTGTTGGGAGGGTTTCTTCTCAGTAACGTAGCTAACGCGTGAAGTTGACCGCCTGGGGAGTACGGCCGCAAGGTTGAAACTCAAAGGAATTGACGGGGACCCGCACAAGCGGTGGATGACGTGGTTTAATTCGATGCAACGCGAAAAACCTTACCTACCCTTGACATGTCTGGAATCCTGAAGAGATTTGGGAGTGCTCGAAAGAGAGCCAGAACACAGGTGCTGCATGGCCGTCGTCAGCTCG
+
GGGGGGGGGGGGGGGGGGGGGGGGGGGGGGGGGGGGGGGGGGGGGGGGGGGGGGGGGGGGGGGDFGGGGGGGGGGGGGGGGGGGGGGGGGGGGGGGGGGGGGGFGGGGGGGGGGGGGGGGGGGGGGGGGGGGGGGGGGGGGGGGGGGGGGGGGGFGGGGGGGGGGGGGGGGGGGGGGGGGGGGGGGGGGGGGGGGGGGGGGFGGGDGGGGGGGGGGGGGGGGGGGGGGGGFFGGGFFDGGFFGFFBFGFGG??>FFFFFFGGGFGFFFFFFFF3
@M02542:52:000000000-J9N43:1:1101:27887:8801 2:N:0:GTGAAA
GTAGTCCATGCCGTAAACGATGTCTACTAGCCGTTGGGGCCTTTGAGGCTTTAGTGGCGCAGCTAACGCGATAAGTAGACCGCCTGGGGAGTACGGTCGCAAGACTAAAACTCAAATGAATTGACGGGGGCCCGCACAAGCGGTGGAGCATGTGGTTTAATTCGATGCAACGCGAAGAACCTTACCTGGCCTTGACATACTAAGAACTTTCCAGAGATGGATTGGCTCCTTCGGGAACTTAGATCCCGGTGCTGCAGTGCTGTCGTTAGCCCGG
+
GG>FGGGGGGGGGEEGGGFGGGGGGGGGGGGGGGGGGGFGGGGGGGGGGFGGGGGGGGGGGGGGGCFGGGGGGGGFGGGGGEGGGGGGGGGGGGGGGGGGGGGGGFGGGGGGFGGGGGGGGGGGGGGGG>EG>EGGGDCCFCCBEGGGGGGGGGG>FGDECGFGGFEDAFC<@59@E3?FFBFGGGG?F>:?FDFFFA=<=4<2=?FGFG><FFEF7>D?:6F:7((24044:E>(4:2>7)2*))(0(93).)44(.4.-6<<C*.)0*)).)
@M02542:52:000000000-J9N43:1:1101:28736:8802 1:N:0:GTGAAA
GTAGTCCACGCCGTAAACGGTGGGAACTAGGTGTTGGCGACATTCCACGTCGTCGGTGCCGCAGCTAACGCATTAAGTTCCCCGCCTGGGGAGTACGGCCGCAAGGCTAAAACTCAAAGGAATTGACGGGGACCCGCACAAGCGGTGGATGATGTGGATTAATTCGATGCAACGCGAAAAACCTTACCTACCCTTGACATGGCCGGAAACCTGAAGAGATTCGGGTGTGCTCGCAAGAGAACCGGCACACAGGTGCTGCATGGCTGTCGTCAGC
+
GGCGGGGGGGGGGGGGGGGGGGGGEFFGGGGGGGGGGGGGGGGGGGGGGGGGGGGGGGGGGGGGGGGGGGGGGGGGGGGGGGGGGGGGGGGGGGFGFGGGGGGGGGGGGGGGGGGGGGGGGGGGGGGGGGGGGGGGGGGGGGGGGGGGFGGGGGGGGGGGGGGGGGGGGGGGGGGGGGGGGGGGGGGGGGGGGGGGGGGGGFGGGGGGGGGGGGGGFFCEGGGGG5CGGGFFGGGFFGGCFFF>FFDDFGGFFF??FFFFGGGFGF<BFFBFF:
@M02542:52:000000000-J9N43:1:1101:24761:8817 2:N:0:GTGAAA
TAGTCCACGCCGTAAACGTTGGGAACTAGGTGTTGGCGACATTCCACGTCGTCGGTGCCGCAGCTAACGCATTAAGTTCCCCGCCTGGGGAGTACGGCCGCAAGGCTAAAACTCAAAGGAATTGACGGGGGCCCGCACAAGCAGCGGAGCATGTGGCTTAATTCGACGCAACGCGAAGAACCTTACCAAGGCTTGACATACGCCGGAAAACCCTGGAGACAGGGTCCCCCTTGTGGTCGGTGTACAGGTGGTGCATGGCTGTCGTTCGCCCGTG
+
GGGGGGGGGGGGGGGGGGGGGGGGGGGFFGFGGGGGGGGGGGGGGGGGGGGGGGGGGGGGGGGGGGGGGGGGGGGGGGFGGGGGGGGGFGDGGGGGGGCGGGCGGGGGFFFGFFDG8FGGGGGGGGGGGGGGGGGGGGGGGGGGGGGGGGGGGCFGGGFGFGGGGGGDFFDDEG9BF@>@F<>7FGF4CFFF@?B5?4FFF?:<;DFGDF?(;;CFB<*31;FE1(1C:6610*,1<BBC36<><)6?D(77(6254:.,3,2(/*)....0))
@M02542:52:000000000-J9N43:1:1101:23314:8818 2:N:0:GTGAAA
GTAGTCCACGCCGTAAACGATGTCTACTAGCTGTTCGTGTCCTTGTGATGTGAGTAGCGCAGCTAACGCACTAAGTAGACCGCCTGGGGAGTACGGTCGCAAGATTAAAACTCAAATGAATTGACGGGGGCCCGCACAAGCGGTGGAGCATGTGGTTTAATTCGACGCAACGCGAAGAACCTTACCTACTCTTGACATCTACGGAAGACTGCAGAGATGCGGTTGTGCCTTCGGGAACCGTAAGACAGGTGCTGCATGGCTTTCGTTCGCTCGG
+
GGGGGGGGGGGGGGFCFFGGGGGGGGGGGGGGGGGGGGGGGGGGGGGGGGGGGGGGGGGDGGGGGGGDGGGGGGGGGGGGGGGGGFGGGGGGGGGGGGGGGGGGGGGGGGGGGGGGGGGGGGGGGGGGGGGCEGGGGGGFGGGEEDFFFFGGF9<=CGCFFGGGGGGGFFGGFGFFD3FFFFFGGGGFG@FFFFFFFFFFF),77:>GFG?7FGF>0>C<4@>E>::7>FFBFE(16??DC?D/6?:@:>))4<<(-5:?(((-19))).).8)
@M02542:52:000000000-J9N43:1:1101:9199:8837 2:N:0:GTGAAA
GTAGTCCACGCCGTAAACGGTGGGAACTAGGTGTTGGCGACATTCCACGTCGTCGGTGCCGCAGCTAACGCATTAAGTTCCCCGCCTGGGGAGTACGGCCGCAAGGCTAAAACTCAAAGGAATTGACGGGGGCCCGCACAAGCAGCGGAGCAGGTGGCTTAATTCGACGCAACGCGAAGAACCTTACCAAGGCTTGACATACACCGGAAAGCATTAGAGATAGTGCCCCCCTTGTGGTCGGTGTACAGGGTGGGCATGGCATACGTCAGCCCGC
+
DGGGGGGGGGFDEFFFFGEGGGGF,FF<FGGGGFGEFGFFGFFFGGGGGDFGGGGEFFGFEGCFCDG9EFFGG7F9FA<FEGGEGGE=B7C7+@DEFDGGGECF@EGFDGFDCFFF5,@F,7@EF9A@C@EE:EE5*1=8A>5*2;:C*1***:;+;A>7@GDFF39555*7))-.<)777()*:DGF*?))525;079<*))205)2>D0.+++04::)49*1))4C:B99().4(4))9131)))9:())((4,.,3:()))**053)0)))
@M02542:52:000000000-J9N43:1:1101:22966:8848 1:N:0:GTGAAA
GTAGTCCACGCCGTAAACGATGTCTACTAGCTGTTCGTGGTCTTGTACTGTGAGTAGCGCAGCTAACGCACTAAGTAGACCGCCTGGGGAGTACGGTCGCAAGATTAAAACTCAAATGAATTGACGGGGGCCCGCACAAGCGGTGGAGCATGTGGTTTAATTCGACGCAACGCGAAGAACCTTACCTACTCTTGACATCTACAGAAGACTGCAGAGATGCGGTTGTGCCTTCGGGAACTGTAAGACAGGTGCTGCATGGCTGTCGTCAGCTCGT
+
GGFGGGGGGGGGGGF@CCCFGGGGGGGGGGGGGGGGGGGGGGGGGGGGGGGGGGGGGGGGGGGGGGGGGGGGGGGGGGGGGGGGGGGGGGGGGGGGGGGGGGGGGGGGGGDFGGGGGGGGGGGGGGGGGGGGGGGGGGGGGGGGGGGGGGGGGGGGGGGGGGGGGGGGGGGGGGGDGGGGGGGGGGGGGGGGGGGGGGGFGFGGGGGGGGGGGGGGGGGGGGGGGGGGGGFFGCDBDGGGFFFAFFGGFGGBFFF?<<BFGGGFGF3<?D<FF)
@M02542:52:000000000-J9N43:1:1101:13007:8856 1:N:0:GTGAAA
GTAGTCCACGCCGTAAACGATGTCTACTAGCTGTTCGTGTCCTTGTTATGTGAGTAGCGCAGCTAACGCACTAAGTAGACCGCCTGGGGAGTACGGTCGCAAGATTAAAACTCAAATGAATTGACGGGGGCCCGCACAAGCGGTGGAGCATGTGGTTTAATTCGACGCAACGCGAAGAACCTTACCTACTCTTGACATCTACGGAAGACTGCAGAGATGCGGTTGTGCCTTCGGGAACCGTAAGACAGGTGCTGCATGGCTGTCGTCAGCTCGT
+
GGGEFGGGGGGGGGFFGGGGGGGGGGGGGGGGGGGGGGGGGGGGGGGGGGGGGGGGGGGGGGGGGGGGGGGGGGGGGGGGGGGGGGGGGGGGGGGGGGGGGGGGGGGGGGGGGGGGGGGGDGGFGGGGGGGGGGGGGGGCGGGGGGFGGGGGGGGGGGGGGGGGGGGGGGGDDGGGGGGGGFGGGGGGGGGGGFGGGGGGGFGGGGGGGGGGGGGGGFGGGGGGGGGGGGFFGDG>BGGGFFGFFDF4:DFFFFB0>D:6FGGFC?B?:74FE.
@M02542:52:000000000-J9N43:1:1101:19524:8856 2:N:0:GTGAAA
GTAGTCCACGCCCTAAACGATGTCAACTAGTTGTCGGGTCTTCATTGACTTGGTAACGTAGCTAACGCGTGAAGTTGACCGCCTGGGGAGTACGGTCGCAAGATTAAAACTCAAAGGAATTGACGGGGACCCGCACAAGCGGTGGATGATGTGGATTAATTCGATGCAACGCGAAAAACCTTACCTACCCTTGACGTGTATGGAACCCTGCTGAGAGGTGGGGGTGCCCGAAAGGGAGCCATAACACAGGTTCTGCATGGCTGTGGTGCGCCCG
+
GGGGGGFGGGGGGGFFGGGGGGGG<FFGGGGGGGGGGGGGGGGGGGGGGGGGGGEGGGGGFGGGGGGGGGGGDAFGGGGGGGGEGG?FEEGGGGGGGGGGEE?FFGGGGGGGGGGFGGFGFGGGGGGGGFEGGGCEC7EGGG:8C*?CE7=BEDG9DEGFFGGGGGG=;A5<?DFFFFF:AE=F7:CFGFFFFFFE3(/3/4:GF4>EF4<0<A8=?DG??FFE09?GFFFFFFFF(3(/9267?A:F??6/.-<4><<::?:(*2.)*0))05
@M02542:52:000000000-J9N43:1:1101:16168:8857 2:N:0:GTGAAA
GTAGTCCATGCCGTAAACGATGAGTGTTCGCCCTTGGTCTACGCGGATCAGGGGCCCAGCTAACGCGTGAAACACTCCGCCTGGGGAGTACGGTCGCAAGACCGAAACTCAAAGGAATTGACGGGGGCCTGCACAAGCGGTGGAGCATGTGGTTTAATTCGATACAACGCGCAAAACCTTACCAGCCCTTGACATATGAACAAGAAAACCTGTCCTTAACGGGATGGTAATTACTTTCATACATGTTCTGCATGGCCGGCGTTCGGCAGGGTTG
+
GGGGGGGGGGGGGGGGGGGGGFGGGGGGGGGGGGGGGGGGGGGGGGGGGGGGGGGGGGGGGGGGGGGGGGGGGGGGGGGGGEGGGDFGGGGGGFGGGEGGCFFGGDGGCFGGGGGGFGGFGGGGGGGGEGFGGGGGGGGGGGGGGDCFGFGGGGGGG9CEFFFFEDED3>:>:DFFFFF=FB@GGGGFF@F??AFFFF=<*.49@FFGFG<?FGGFFFGB<37<(-4:)).49=)6:)6*0.9*6))1)49/4)42(((--(,(77)).).055
@M02542:52:000000000-J9N43:1:1101:15357:8860 2:N:0:GTGAAA
GTAGTCCACGCCCTAAACGATGTCAACTAGTTGTTGGGGATTCATTTCCTTAGTAACGTAGCTAACGCGTGAAGTTGACCGCCTGGGGAGTACGGTCGCAAGATTAAAACTCAAAGGAATTGACGGGGACCCGCACAAGCGGTGGATGATGTGGATTAATTCGATGCAACGCGAAAAACCTTACCTACCCTTGACATGGTCGGAATCCTGCTGAGAGGCGGGAGTGCTCGAAAGAGAACCGGCGCACAGGTGCTGCATGGCTGTTGTCAGCCCC
+
GGGGGGGGGGGGGGGGGGGGGGGGGGGGGGGGGGGGGGGGGGGGGGGGGGGGGGDGGGGCFGFFFGGGGGGDGGGGGGGGGGGGGGGGGGGGGGGGGGGGGGFFFGGGGGGGFGAFGGGGFGFGGGGGGGGGGGEDGFFGGGGGG>CF?FGGGGGGGGFGFGFFGGGGFFDD>GBDF:BBFFFGGGG4>FFF:)966<FDF>9DEFFGFGFFFF5*:CD14)088?>*6:6:?>7??:)>D0759;05(4*)..)).6<BB(,,*2)**9?5>)
@M02542:52:000000000-J9N43:1:1101:10291:8880 2:N:0:GTGAAA
GTAGTCCACGCCGTAAACGATGTCTACTAGCTGTTCGTGGTCTTGTACTGTGAGTAGCGCAGCTAACGCACTAAGTAGACCGCCTGGGGAGTACGGTCGCAAGATTAAAACTCAAATGAATTGACGGGGGCCCGCACAAGCGGTGGAGCATGTGGTTTAATTCGACGCAACGCGAAGAACCTTACCTACTCTTGACATCTAGCGAAGATTGTAGAGATACGATTGTGCCTTCGGGAACGCCAAGACAGGTTGTGCATGGCTGTCGTCCGGTCGG
+
GGGGGGGGGGGGGGFGGGGGGGGGGGGGGGGGGGGGEGGGGGGGGGGGGGGGGGGGGGGGGDGGGGGGGEGGGG8FFGGGFGGGGGGGGGGGGGGGGGGGGGGGGGGGGGGGGGGGGGGGCFEFGGGGGEGGCEGGEDFGGGGGDCCFDEGFGGF8CGGFFGF57CEDDED53DBB>D:FFFFFGFC@G4??F<??9)6:*6:C>3.29C?FGFC44:>4(505049FFF22:<>(46(/)-99(,4<0)/)-(4)66131(42/*.))..87)
@M02542:52:000000000-J9N43:1:1101:7810:8883 2:N:0:GTGAAA
GTAGTCCACGCCGTAAACGGTGGGAACTAGGTGTTGGCGACATTCCACGTCGTCGGTGCCGCAGCTAACGCATTAAGTTCCCCGCCTGGGGAGTACGGCCGCAAGGCTAAAACTCAAAGGAATTGACGGGGGCCCGCACAAGCAGCGGAGCATGTGGCTTAATTCGACGCAACGCGAAGAACCTTACCAAGGCTTGACATACACCGGAAAGCATTAGAGATAGTGCCCCCCTCGTGGTCGGTGTACAGGTGGTGCTTGGCTGTCGTTCGCCCGG
+
GGGFGGFGGGGGFFFGGGGCCEFGGGGGCEGGGGGFFGEGGGCFGA<FGCFGGGGDGGEGGGEFGGGGGGGDCGGGFGFGFGGGGGGGGGDEGGGGDGGEGG7:CCFGFCFGFGGGF9F7>FFGGCFGCFGGG58EC*=CCEGGGGGDC5ECGFC7CFFFFGGGF*:75@ED:79BDE>>4255CF6?FFF>FBF<70@58<<C@>3E@C??G:<?B7>6<?19)64DB>99(04:(255)(//.<297A6)(())).-5714.1/)))0).0)
@M02542:52:000000000-J9N43:1:1101:25289:8892 1:N:0:GTGAAA
GTAGTCCACGCCCTAAACGATGTCAACTAGTTGTCGGGGAAGCAATTCCTTGGTAACGCAGCTAACGCGTGAAGTTGACCGCCTGGGGAGTACGGTCGCAAGATTAAAACTCAAAGGAATTGACGGGGACCCGCACAAGCGGTGGATGATGTGGATTAATTCGATGCAACGCGAAAAACCTTACCTACCCTTGACATGTCTGGAATCCTGCTGAAAGGTGGGAGTGCCCGAAAGGGAACCGGAACACAGGTGCTGCATGGCTGTCGTCAGCTCG
+
GGEFGGGGGGGGGGGGGGGFGGGGGGGGGGGGGGGGGGGGGGGGGGGGGGGGGGGGGGGGGGGGGGGGGGGGGGGGGGGGGGGGGGGGGGGGGGGGGGGGGGGGGGGGGGGGGGGGGGGGGGGGGGGGGGGGGGGGGGGGGGFGGGGGGGGFGGGGGCGGGGGGGGGGGGGGGGGGGGGGGGGGGGGGGGGGGGGGGGGGGFFGGGGGGGGGGGGGGFFGGGGGGGGGFDBFGGG>FFFFDED>FFGGFGGFFBBBFFFFGGGFG??6:FF?65
@M02542:52:000000000-J9N43:1:1101:25322:8906 2:N:0:GTGAAA
GTAGTCCACGCTGTAAACGATGAGTGCTAGTTGTCGGCATGCATGCATGTCGGTGACGCAGCTAACGCATTAAGCACTCCGCCTGGGGAGTACGGTCGCAAGATTAAAACTCAAAGGAATTGACGGGGGCCCGCACAAGCGGTGGAGCATGTGGTGTAATTCGAAGCAACGCGCAGAACCTTACCACCTTTTGACATGCCCTGACCGCCGGAGAGGTCCGGTTTTCCCTTCTGGGACAGCGACAAAGGTTCTTCATGGCTGTCGTCAGCCCGGG
+
FGFGGGGGGGGGGGGGFGGGGFGGFFGGGGGGGGGGGGGGGGGFFGGGGGGGGGCGGGG7@FFFGGCGDFGGGFFGGGGGDEEGF7D>FCGGFEFGGEGG>FFEFGD9FGGGDFGC6BEEF9=ECEGEDEGGEGCGGGGDCC>*CD>C=6EFGGG*=B@CA78C:<584=CD>D35)6)7F<677:F@FFF71,=FB)48@2(26F)/77(,***.)2713757?A)96A:)6?<72(4*/17)((.),)9*)).44)3(44<0**))0)0.))
@M02542:52:000000000-J9N43:1:1101:20182:8946 2:N:0:GTGAAA
GTAGTCCACGCCCTAAACGATGTCAACTGGTTGTCGGGCCTTCATTGGCTTGGTAACGTAGCTAACGCGTGAAGTTGACCGCCTGGGGAGTACGGTCGCAAGACTAAAACTCAAAGGAATTGACGGGGACCCGCACAAGCGGTGGATGATGTGGATTAATTCGATGCAACGCGAAAAACCTTACCTACCCTTGACATGTACGAAACCCTGCCGAGAGGGGGGGGTGCCCGAAAGGGAGCCGTAACCCAGGTGCTGCATGGCTTGCGTCCGGCCG
+
GGDGGGGGGGGGGG<EGGGGGGGGCFGGGGGGGGGGGEGGGGGGGGGGGFGGGGGGGGGGGGFGGGGGGGGGGGGGGGGGGGGGGGGGEFCGGGGGEGGGGG8FCGGGGGGGGFGGGDDGGDGGGGGGGGGGGGGGGGGGGG68CF??8C@EGGGGGGGGFFFDCGG7AACDB79BBFBEFFFFFF?)>56?FA@@ADF>*12C>DFEF<??EC50(5*(-8;>((-903,7;@<?(3475(19()..4?@:2AAB().(((,-*)0)00)).5
@M02542:52:000000000-J9N43:1:1101:18427:8965 2:N:0:GTGAAA
GTAGTCCACGCCCTCAACGATGCGAACTGGATGTTGGTCTCAACTCGGAGATCAGTGTCGAAGCTAACGCGTTAAGTTCGCCGCCTGGGGAGTACGGTCGCAAGACTGAAACTCAAAGGAATTGACGGGGGCCCGCACAAGCGGTGGAGTATGTGGTTTAATTCGATGCAACGCGAAGAACCTTACCTGGCCTTGACATGTCTGGAATCCTGCAGAGATGCGGGAGTGCCTTCGGGAATCAGAACACAGGTTCTGCCTGGCTGTCGTCAGCCCG
+
GGGGGGGGGGGGGG8FGG>FFGGG7FGGFGEFGGGGGGGCFGGGGGGGGGGGGGGGGGGGGGGGGGGGGGGGGGGGGGGGGGGGGGGGGGGGGGGGGGGGGGGGGGGGGGGGEFGDGGGGGGGC?FGGGGGGGGGG=EGGGGGGBDGGGG6@FC9FGGGGF9EGGGGGFFGGFD(<>:3@FBFFGGGFGFFFFFFF?AF<=44?FFFC4967CGC619724BFFB>:DB<2>FF09(2.97)0>4<:4,2/*.)))),58:0(,27;5)>))75
@M02542:52:000000000-J9N43:1:1101:9807:8975 1:N:0:GTGAAA
GTAGTCCACGCCGTAAACGGTGGGAACTAGGTGTTGGCGACATTCCACGTCGTCGGTGCCGCAGCTAACGCATTAAGTTCCCCGCCTGGGGAGTACGGCCGCAAGGCTAAAACTCAAAGGAATTGACGGGGGCCCGCACAAGCAGCGGAGCATGTGGCTTAATTCGACGCAACGCGAAGAACCTTACCAAGGCTTGACATACACCGGAAAGCATTAGAGATAGTGCCCCCCTTGTGGTCGGTGTACAGGTGGTGCATGGCTGTCGTCAGCTCGT
+
GGGGGGGGGGGGGGFGGGGGGGGGDFGGGGGGGGGEFGGGGGGGGGGGGGGGGGGGGGGGGGGGGGGGGGGGGGGGGGGGGGGGGGGGGGGGGGGGGGGGGGGGGGGGGGGGGGGGGGGGGGGGGGGGGDGGGGGGGGGEGGGGGGGGGGGGGGGGGGGGGGGGGGGGGGGGGGGGGGGGGGGGGGGGGGGGGGGGGGGGGFGGGDE5CEGGGGGGFFFGGGGGFGGGGD>F<EGFFGGGFFGFFFGGFGG?FFBFFF?BGGF@GB??BFFFF)
@M02542:52:000000000-J9N43:1:1101:23439:8982 2:N:0:GTGAAA
GTAGTCCACGCCGTAAACGGTGGGAACTAGGTGTTGGCGACATTCCACGTCGTCGGTGCCGCAGCTAACGCATTAAGTTCCCCGCCTGGGGAGTACGGCCGCAAGGCTAAAACTCAAAGGAATTGACGGGGGCCCGCACAAGCAGCGGAGCATGTGGCTTAATTCGACGCAACGCGAAGAACCTTACCAAGGCTTGACATACACCGGAAAGCATTAAGGATAGTGCCCCCCTTTTGGCTGGTGTAAAGGTGGTGCATGGCTGTCCGCCGCTCGC
+
GGGGGGGGGGGGGGFBDFEGGGGGGGGGGGGGGGGGGGGGGGGGGGEFFGGGEGGGGGGGGG:EGGG=EFGGGDGGGGGGGGFGGGGGGGGGGGGGGGEGGGGGGGGGGGG9FFFFFFGGGFGGDFFGDGGGGCEEGEGG9>FGGFEC5CGFGGGGGGFCFGGGGG+5@>5CE79E>>:BFBFGGG??FFFF3.05::FB*,39F)5*8D??G7@*)*23<?:@24)916910)))-)(/9:CF2))98)9.-(.):4<BF(()*/)0))).))
@M02542:52:000000000-J9N43:1:1101:14955:8986 2:N:0:GTGAAA
GTAGTCCACGCCCTAAACGATGTCAACTAGTTGTCGGGTCTTCATTGACTTGGTAACGTAGCTAACGCGTGAAGTTGACCGCCTGGGGAGTACGGTCGCAAGATTAAAACTCAAAGGAATTGACGGGGACCCGCACAAGCGGTGGATGATGTGGATTAATTCGATGCAACGCGAAAAACCTTACCTACCCTTGACATGTATGGAACCCTGCTGAGAGGTGGGGGTGCCCGAAAGGGAGCCATAACACAGGTGCTGCATGGCTGTCGTCCGCCCG
+
GGFGGGGGGGGGGGGGGGGGGGGGGGGGGGGGGGGGGGGGGGGGGGGGGGGGGGGGGGGGGGGGGGGGGGGGGDGGGGGGGGGGGGGGGGGFGGGGGGGGGGGGGGGGGGGGGGGGGGGGGGGGGGGGGGEGGGGGGGGGGG:CGGGGGFFGGGFFGGGGFGGGGGGGFF5?A<;EDFFFFFFGGGGFGFFFFFFF93FBFFFGFFFGFF?:ECFF296-3@BD0(4D?F0>>D(33197<>GF7)28??6):2),8AB?1((,7C>.)0))))
@M02542:52:000000000-J9N43:1:1101:24242:8991 2:N:0:GTGAAA
GTAGTCCACGCCGTAAACGATGTCTACTAGCTGTTCGTGTCCTTGTGATGTGAGTAGCGCAGCTAACGCACTAAGTAGACCGCCTGGGGAGTACGGTCGCAAGATTAAAACTCAAATGAATTGACGGGGGCCCGCACAAGCGGTGGAGCATGTGGTTTAACTCGACGCAACGCGAAGAACCTTACCTACTCTTGACATCTACGGAAGACTGCAGAGATGCGGTTGTGCCTGCGGGAACCGTAAGAAGGGTTCTGCCTGGCTGTCGTCCGGTCGG
+
GGGGGGGGGGGGGGGGGGGGGFGGGGGGGGGGGGGGGGGGGGGGGGGGGGGGGGGGGGGGGC7FGCF7F+FEGGGGGGGGGGGGGGFCGGGGGAFGGEFDEEGGGFGGGGGGGGGGGGGFDFCFDEGGGGGGCGECEGG5DEDEGGGGGGFGGGGGGGGGFE+7*)*:53:3>GFFBFFFFFBFGGFFG@FFFAFF4<?ABA?CDE387>)1C8C5(7*61D>EFFBGFA2(-5996?19C:**.)(04:.).62)).(12(3.7CF5))007)
@M02542:52:000000000-J9N43:1:1101:28167:9020 2:N:0:GTGAAA
GTAGTCCACGCCCTAAACGACGTCAACTAGTTGTCGGGTCTTCATTGACTTGGTAACGTAGCTAACGCGTGAAGTTGACCGCCTGGGGAGTACGGTCGCAAGATTAAAACTCAAAGGAATTGACGGGGACCCGCACAAGCGGTGGATGATGTGGATTAATTCGATGCAACGCGAAAAACCTTACCTACCCTTGACATGTATGGAACCCTGCTGAGAGGTGGGGGTGCCCGAAAGGGAGCCATAACACAGGTGCTGAATGGCTGTCGTCCGCTCG
+
GGGGGGGGGGGGGGFGGGGGGGGGEFGGGGGGGGGGGFGGGGGGGFGGGGFGGGGGGGGGGGFGGGGGGFFGGGGGGGGGGGGGGGEGGGGGGGDFGGGDGGGGGGFAFGGGFFGGGGGGGGGGG>CGGFEEGGGGGGGGGGC>C>FFFDGEGGGGGGGGFGGGGDGGFFEDDDBF3ABEFFFGGGFFF>FF:<FFAFFFF41DF@FEFD07?F:6)7732:>@9>?7:?,06>BF<17DGFCF0).7(,*)5)))).542(-.0>5>)7;:D5
@M02542:52:000000000-J9N43:1:1101:10257:9021 2:N:0:GTGAAA
TAGTCCACGCCGTAAACGGTGGGAACTAGGTGTTGGCGACATTCCACGTCGTCGGTGCCGCAGCTAACGCATTAAGTTCCCCGCCTGGGGAGTACGGCCGCAAGGCTAAAACTCAAAGGAATTGACGGGGACCCGCACAAGCGGTGGATGATGTGGATTAATTCGATGCAACGCGAAAAACCTTACCTACCCTTGACATGTATGGAACCCTGCTGAGAGGTGGGGGTGCCCGAAAGGGAGCCATAACAACGGCGCTTCAGTGCTGGTGTCAGCC
+
GGGGGGGGGGGGGGGGGGGGGGGGGGFCFGFGGGGGGGGGEGGGGGGGGFGGGGGGGGGGGGGGFGGGGGGGGGGFGGGEGGGGGGGGGDGGGGGGGDGGGEGGGGGFGCEGGGGFFFGGGGGGGGGGGGGGGEEGGGGGGFGG*5C5+=FGGGGGGGGGFGGGFGGGEFGFEDBFDEFFFFF*:6CF76>FFF@F))62@AAG@FFG>D7?F8@*(*23:>FE09BD?2:64@BFFF<57?F>22:*-,73((-((-))).667*))0/0B6)
@M02542:52:000000000-J9N43:1:1101:15248:9049 2:N:0:GTGAAA
GTAGTCCACGCCCTAAACGATGTCAACTGGTTGTTCGGGATAGCTATCCTGAGTAACGAAGCTAACGCGTGAAGTTGACCGCCTGGGGAGTACGGTCGCAAGATTAAAACTTAAAGGAATTGACGGGGACCCGCACAAGCGGTGGATGATGTGGATTAATTCGATGCTACGCGAAAAACCTTACCTACCCTTGACATGGTCGGAACCTGGCTGAGAGGCTGGGGTGCTCGCAAGAGAGCCGGCACACAGGTGCTGCATGGCTGTGGTCAGCTCG
+
GGGGGGGGGGGGGGGGGGGGGGGGFFGGGGGGGGGGGGGGGGGGGGFGGGGGGGGGGFGCGGGGGGGGGGGGGGGGGGGGGGGEGGGGGGGGGGGGGGGGGGFFGGGGGGGGGGGGGFGGGGGGGGGGGGGGGGGGGGGGGGEGGGGGCFFGGCFGGGFGFGGGGGGGFFCGEGFFDFFFFEAFGGGFGFFFFFFF>)89@BBGFFFG>CB:;8;*)9>643>>16:7446>(7:7:?<<<;C327:>(8B9?FFF:2:7(40:*>@F6F)193
@M02542:52:000000000-J9N43:1:1101:26241:9052 1:N:0:GTGAAA
GTAGTCCACGCCCTAAACGATGTCAACTAGTTGTCGGTTCTTCATTGACTTGGTAACGTAGCTAACGCGTGAAGTTGACCGCCTGGGGAGTACGGTCGCAAGATTAAAACTCAAAGGAATTGACGGGGACCCGCACAAGCGGTGGATGATGTGGATTAATTCGATGCAACGCGAAAAACCTCACCTACCCTTGACATGTATGGAACCCTGCTGAGAGGTGGGGGTGCCCGAAAGGGAGCCATAACACAGGTGCTGCATGGCTGTCGTCAGCTCG
+
GGGGGGCGGGG,CGFGGGGGGGGGGGGGGGGGGGGGGGGGGGGGGGGGGGGGGGGGGGGGGGGGGGGGGGGGGGGGGGGGGGGGGGGGGGGGGGGGGGGGGGGGGGGGGGGGGGGGGGGGGGGGGGGGGGGGGGGGGGGGGGGGGDGFGGGGGGGGGGGGGGGGGGGGGGGGGGGGGGGGGGGGGGGGGGGGGGGGGGGGGFGGGGGGGGGGGGGGGGGGGGGGE=DFGGFFGGGFFGDGFFF?FFGGFDFFFFFFFFFFGGGFGB?FFFFFF>
@M02542:52:000000000-J9N43:1:1101:16347:9053 2:N:0:GTGAAA
GTAGTCCTAGCCCTAAACGATGATTGCTTGGTGTGTCGGGTACCCAATCCCGTCGTGCCGAAGCTAACGCGATATGCAATCCGCCTGGGGAGTACGGTCGCAAGGCTGAAACTCAAAGGAATTGACGGGGGCCCGCACAAGCGGTGGAGCATGTGGTTTAATTCGACGCAACGCGAAGAGCCTTACCTGGGCTCGAAATGTAGAGGAATTCGGTAGAAATATCGGCGCCTAGCAATAGGGCTCTAATGGGTCTTCATTGCTGTCGTCCGCTCGG
+
GGGGGGGGGGGGGGGGGGGGGGGGGGGGGGGGGGGGGGGGGGGGGGGGGGGGGGGGCGGEGGGGGGGGGGGGGGGGGGGGGGGGGGGGGG7FGGFCEGFGGGGEGGGGGGFGCGGG?;CCGGGGGGGGGGGGDGGG5F8FFGGGEGGCCF5FGGGGGGGGACGFFCEGFFGGFG9>B5>>FF4CFGF*:>F45<E)2?:<9:5?FFFGFG<3C/*89DD2)/1.4((>>68<7*6.)-5*2,1*)))*).0.(--)))6))).)**0).))..)
@M02542:52:000000000-J9N43:1:1101:27952:9058 2:N:0:GTGAAA
TAGTCCACGCCGTAAACGATGTCTACTAGCTGTTCGTGTCCTTGTGATGTGAGTAGCGCAGCTAACGCACTAAGTAGACCGCCTGGGGAGTACGGTCGCAAGATTAAAACTCAAATGAATTGACGGGGGCCCGCACAAGCGGTGGAGCATGGGGTTTAATTCGACGCAACGCGAAGAACCTTACCTACTCTTGACATCTACGGAAGACTGCAGAGATGCGGTTGTGCCTTCGGGAACCGGAAAAACGGTGCCTCCTGGCCGTCGTTCGCTCGTG
+
GGGGGGGGGGGGGGGGFGGGGGGG9FGGGGGGGFFGGGGGGFGGGGGGGGGGGGGGGGGEEGGGFGDGGGGGGGGGGFGFFF:CFGGGGGGGE@GGGE>BFCFG9FGGGGGGGGGGGGGGGGGGGGGDDG5CEGGEECGFGGGDGCF=E?7*/A8EG6D7AG5<ECGGFEEGEGFFF@4>5479CCDFGFFF4)6=2<BA@?0C:5>G7F7<60*.<*72(5>>209C2<?:67(4:?0)14)*.(3)3())),(.5?8(31(93*)))00).)
@M02542:52:000000000-J9N43:1:1101:13935:9065 1:N:0:GTGAAA
GTAGTCCACGCCCTAAACGATGTCAACTGGTTGTCGGGCCTTCATTGGCTTGGTAACGTAGCTAACGCGTGAAGTTGACCGCCTGGGGAGTACGGTCGCAAGATTAAAACTCAAAGGAATTGACGGGGACCCGCACAAGCGGTGGATGATGTGGATTAATTCGATGCAACGCGAAAAACCTTACCTACCCTTGACATGTACGGAACCCTGCCGAGAGGTGGGGGTGCCCGAAAGGGAGCCGTAACACAGGTGCTGCATGGCTGTCGTCAGCTCG
+
FGGGGGGGGGGGGGGGGGGGGGGGGGGGGGGGGGGGGGGGGGGGGGGGGGGGGGGGGGGGGGGFFGGGGGGGGGGGGGGGGGGGGGGGGGGGGGGGGGGGGGGGGGGGGGGGGGGGGGGGGGGGGGGGGGGGGGGGGGGGGGGGGGGGGGGGGGGGGGGGGGGGGGGGGGGGGGGGGGGGGGGGGGGGGGGGGGGGGGGGGFGGGGGGGGGGGGGEGGGGGGGGGGGGGGFFGGGFFGGGFFGFFFGGFGG?FFFFFFFFGGGFGFFFFFFFF:
@M02542:52:000000000-J9N43:1:1101:24790:9088 2:N:0:GTGAAA
GTAGTCCACGCCCTAAACGATGTCAACTAGTTGTCGGGTATTCATTTACTTGGTAACGTAGCTAACGCGTGAAGTTGACCGCCTGGGGAGTACGGTCGCAAGATTAAAACTCAAAGTAATTGACGGGGACCCGCCAAAGCGGAGGACGATTTGGATTAATTCGATGCAACGCGAAAAACCTTACCTACCCTTGACATGTATGGAACCCTACTGCGAGGTTGGGGTGCCCGAAAGGGAACCCTAACCATAGTGCTGCATGGGTGTCCGCCGCCCC
+
GDAFCFGGGGG<:F8EGGEGG8CEFGGAFGGGC@AFE:9+:E<FG9,,E,F<BFAFACF,C,CD?F7==C+CF<AF99?FFGGGD++8B=@,CC=4@+C:B+=FGCFGGGGFA,,C383E,3@A8863+888:C++::3<:B*5:/14CC,=,,?C9<+@:,4,1+*??;4))/..8AD=A<=<*+=/7F?)5)9*<B8)*-(:9)8/0*.)++*0->*,4>B>(,4C0((((0((((3>*(20((.*))**)).).).((4(-2*.0))).))
@M02542:52:000000000-J9N43:1:1101:16175:9093 2:N:0:GTGAAA
GTAGTCCACGCCGTAAACGATGTCTACTAGCTGTTCGTGTCCTTGTGATGTGAGTAGCGCAGCTAACGCACTAAGTAGACCGCCTGGGGAGTACGGTCGCAAGATTAAAACTCAAATGAATTGACGGGGGCCCGCACAAGCGGTGGAGCATGTGGTTTAATTCGACGCAACGCGAAGAACCTTACCTACTCTTGACATCTACGGAAGACTGCAGAGATGCGGTTGTGCCTTCTGGAACCGTAAGACAGGTGCTGCATGGCCGTCGTTAGCCCGG
+
GGGGGGGGGGGGGGGGGGGGGGGGGGGGGGGGGGGGGGGGGGGGGGGGGGGGGGGGGGGGGGGGGGGGGGGGGGGGGGGGGGGGGGGGGGGGGGGGGGGGGGGGGGGGGAFGGGGGGGGGF;EGGGGGGGGGGGGGGGGGGGGGGGGGGGGGFGGCFGDGFFDGGGGGFFGGFGFFBF@FFFFGGGGFG@@FFFFFFBF<@DFGEF>FFGB<FC973C>)1>;E048CAF<?)9<<??(9CBG5),4?220/)6).))4(((-,1/0)8*)).)
@M02542:52:000000000-J9N43:1:1101:19656:9125 2:N:0:GTGAAA
GTAGTCCACGCCGTAAACGATGTCTACTAGCTGTTCGTGTCCTTGTGATGTGAGTAGCGCAGCTAACGCACTAAGTAGACCGCCTGGGGAGTACGGTCGCAAGATTAAAACTCAAATGAATTGACGGGGGCCCGCACAAGCGGTGGAGCATGTGGTTTAATTCGACGCAACGCGAAGAACCTTACCTACTCTTGACATCTACGGAAGACTGCAGAGATGCGGTTGTGCCTTCGGGAACCGTAAGGCAGGTGCTGCATGGCTGTCGTCAGGTCGG
+
GGAFGGGGGGGGGD@@FGEGGGGGGGGGGGGGGGGGGGE,EFGGGGGGGGGGGGGGDGGGGGEFGFGGGEGDGGGGGGGGGGGGGG?FGGGGGGGGGGGGGGGGGFGGGFGGGGGGGGGGGGGGGGGGGGGG@CEGGGFGGGGGGGFGGGGGG7FGFCDGFG?FGDEGFA7DDDFFFBFFF?FGGDGFF=?FF<6F>D?9F<<C>D<6;C),0++837>237)0118>BD)8(>6>>1(CDBC4)4:>14@4<<244><?2(8<FCFF))*0))
@M02542:52:000000000-J9N43:1:1101:11072:9126 1:N:0:GTGAAA
GTAGTCCACGCCCTAAACGATGTCAACTAGCTGTTGGGGCCTTCGGGCCTTGGTAGCGCAGCTAACGCGTGAAGTTGACCGCCTGGGGAGTACGGTCGCAAGATTAAAACTCAAAGGAATTGACGGGGACCCGCACAAGCGGTGGATGATGTGGATTAATTCGATGCAACGCGAAAAACCTTACCTACCCTTGACATGTCTGGAATCCCGAAGAGATTTGGGAGTGCTCGCAAGAGAACCGGAACACAGGTGCTGCATGGCTGTCGTCAGCTCG
+
GGGGGGGGGGGGGGEGGGGGGGGFCFGGGGGGGEGGGGGGGGGGGGGGGGGGGGGGGGGGGGG9FE@GGGGGGGGGGGGGGGGDFCGG?FGFGGGGGGGGGGGGGGFGGFGFGGGGGGGGGGGGGGGGGGGGEGGGGGGGGGGDCFCCFEFGGGGGGGFFGGGDFFEGGEEGGGGGGGDCGG9CGGGGGGGGGGGGGGG79BFFGGGGFEGGGGGGGGGGGGGDGGGFCD>:<CF45C<FBBGBFFCCFDF.)5AFFAA75>379:<::BBFF5
@M02542:52:000000000-J9N43:1:1101:28324:9134 2:N:0:GTGAAA
GTAGTCCACGCCGTAAACGATGTCTACTAGCTGTTCGTGTCCTTGTGATGTGAGTAGCGCAGCTAACGCACTAAGTAGACCGCCTGGGGAGTACGGTCGCAAGATTAAAACTCAAATGAATTGACGGGGGCCCGCACAAGCGGTGGAGCATGTGGTTTAATTCGACGCAACGCGAAGAACCTTACCTACTCTTGACATCTACGGAAGACTGCAGAGATGCGGTTGTGCCTTCGGGAACCGTAAGACAGGTTCTGCATGGCTGTCGTCAGCCCGG
+
GGGGGGGGGGGGGGGGGGGGGGGGGGGGGGGGGGGEEGDGGGGGGGGGGGGGGGGGGGGGGGGGGGGDGDGGGGGGGGGG@FEGGGGGGGGGGGGGGGGGGE:AFGGGGGGFGGGGGGGGGCEGFGGGGGGGGGG5EGGGGGECGGFGGGGGGGGGGGGGFG@CCD5DB>CDEG6DDFFFFFFFGGGFG=6FF27?<<62@):DDE)@FC)49+30(2;A9E3)(,8FFFFF(>B69??GGFGC)4:??-0/<4465)4((-4,/1:>B?)))0
@M02542:52:000000000-J9N43:1:1101:23783:9145 1:N:0:GTGAAA
GTAGTCCACGCCCTAAACGATGTCAACTAGCTGTTGGGGCCTTCGGGCCTTGGTAGCGCAGCTAACGCGTGAAGTTGACCGCCTGGGGAGTACGGTCGCAAGATTAAAACTCAAAGGAATTGACGGGGACCCGCACAAGCGGTGGATGATGTGGATTAATTCGATGCAACGCGAAAAACCTTACCTACCCTTGACATGTCTGGAATCCCGAAGAGATTTGGGAGTGCTCGCAAGAGAACCGGAACACAGGTGCTGCATGGCTGTCGTCAGCTCG
+
GGGGGGGGGGGGGGGDFFGGGGGGDFFGGGGGGGGGGGGGGGGGGGGGGGGGGGGGGGGGGGGGGGGGGGGGGGGGGGGGGGGGGGGGGGGGGGGGGGGGGGGGGGGGGGGGGGGGGGGGGGGGGGGGGGGGGGGGGGGGGGEGGGDGGFGGGGGGGGGGGGGGGGGGGGGGGGGGGGGGGGFGGGGGGGGGGGGGGGGGGFGGGGGGGGGGGGGGGGGGGGGGGGGGGGFFGGGFFGGGFFG>>BGGFGF2FBFFFFF?GGGFG:BFBBF=<)
@M02542:52:000000000-J9N43:1:1101:16167:9159 2:N:0:GTGAAA
GTAGTCCACGCCGTAAACGATGAATGTTAGCCGTCGGGCAGTATACTGTTCGGTTGCGCCTCTAACGCATGAAACATTCCGCCTGGGGAGTACGGTCGCAAGATTAAAACTCAAAGGAATTGACGGGGGCCCGCACAAGCGGGGGAGCATGTGGTTTAATTCCAAGCAACGCACAGAACCTTACCAGCTCTTGTCATTCTGGGTATGGGAATTGGACACTCTGGCCTTCAGTTCGGCTTGCCCCAGAACAGGTGCTGAACGGACGTGCTCACTG
+
FEFCCF6F9@FFEB:CD@:F<C<F6EGGGEA<C8FBF++@C:CF,<,<,,,8+8,44@E,,+,55AFFF4+CEE5=A?FF=F+B+A84+44,46+8@E+@FGECFFGA>F==FG,3=,,DFAC=D8+@C@4*85***6,,:*:E5)87EC+<:C:8*0796<+++95*9):9)147<@45>A=*70CF<FF?F-482>*)0)10*7)*5*,(<68=,**)(*1))4<G>))..*(((,(1*(01--.517)5A:5B>).((4(()1)00****/
@M02542:52:000000000-J9N43:1:1101:10957:9170 1:N:0:GTGAAA
GTAGTCCATGCCGTAAACGATGAGTGTTCGCCCTTGGTCTACGCGGATCAGGGGCCCAGCTAACGCGTGAAACACTCCGCCTGGGGAGTACGGTCGCAAGACCGAAACTCAAAGGAATTGACGGGGGCCCGCACAAGCGGCGGAGCATGCGGATTAATTCGATGCAACGCGAAGAACCTTACCTGGGTTTGACATGGCCGCAAAACTGTCAGAGATGGCAGGTCCTTCGGGGGCGGTCACAGGTGGTGCATGGCTGTCGCCAGCTCGTGTCGTG
+
GGGGGGGGGGGGGGGGGGGGGGGGGGGGGGGGGGGGGGGGGGGGGGGGGGGGGGGGGGGGGGGGGGGGGGGGGGGGGGGGGGGGGGGGGGGGGGGGGGGGGGGGGGGGGGGGGGGGGGGGGGGGGGFGGFEFGGGGGGGGGGGGGGGGGGGGGGGGGGGGGGGGGGGGGGGGGGGGGGGGGGGGGGGGGGGGGFGCGGEGGFGGGGGGGGDFGGFGGGGGGEGGDFFFGDB>GGGEFGGGFFGFFFGGFFGFFFFF:?FFCDDFG??2:?BFF@
@M02542:52:000000000-J9N43:1:1101:6900:9176 2:N:0:GTGAAA
GTAGTCCACGCTGTAAACGATGAGTGCTAGTTGTCGGCAGGCATGCCTGTCGGTGACGCAGCTAACGCATTAAGCACTCCGCCTGGGGAGTACGGTCGCAAGATTAAAACTCAAAGGAATTGACGGGGGCCCGCACAAGCGGTGGAGCATGTGGTTTAATTCGAAGCAACGCGCAGAACCTTACCACCTTTTGACATGCCCGGACCGCCGCAAAGATGCGGCTTGTCCTTCGGTGACTGGGACCAAGGTGCCTGCTGGACGTCGTTAGCCCGTG
+
GGGGGFGGGGGGGECFGGEGGFEDFDGEFGGGGG9C7FFCFGGGGGGFGFGGDFCFFDFB:FGG9AFGEGFGGGGGFGGGDGGC<DCEFEFCGG=AFGGGGGGGFGDFGGGGFFGDG,@=D@EGGGEDGC5:CECGG>CFG5*=C48CFFCGGG88@B+<CF5<=3>CFFGGFGFF:?FFFAFFD*<5CFFFF?F4>267F1(95))*8)--**00<*:(-)0;(,474))(4.,().6**.**-,,.,()).)(52(((,-,4)*)8*0))))
@M02542:52:000000000-J9N43:1:1101:3020:9194 2:N:0:GTGAAA
GTAGTCCATGCCGTAAACGATGTCTACTAGCTGTTCGTGTCCTTGTGATGTGAGTAGCGCAGCTAACGCACTAAGTAGACCGCCTGGGGAGTACGGTCGCAAGATTAAAACTCAAATGAATTGACGGGGGCCCGCACAAGCGGTGGAGCATGTGGTTTAATTCGACGCAACGCGAAGAACCTTACCTACTCGTGACATCTACGGAAGACTGCAAAGATTCGGTTGTGCCTACGGGAACCGCAAGACAGGTGCCGCATGGCTGTCGTCAGCGCGG
+
7C:,EFFACFFFFGDGFGDE<,CE,CFFF<FFG<FGGF7E<CAFFFGEFCEFFGGFFCFE+++6BFFECEBFCE<EFFA?FGDBF:@C=?FFGGGCGECBFC@<:FAFGAFGGGDGCDAFAFFA@=+FGDG5>878*<C84:>C>8*=8C6?CEGFGGGF7AACC3:95:55>)7@FE))836:4>7496?)8:FF<:=A44(95>)A?C0:G++).2*-())0,4(*-))(()-,((45)(>D7:5)1-7),((-(3(,1(4)*1)05?))0)
@M02542:52:000000000-J9N43:1:1101:24749:9195 1:N:0:GTGAAA
GTAGTCCATGCCGTAAACGATGAGTGTTCGCCCTTGGTCTACGCGGATCAGGGGCCCAGCTAACGCGTGAAACACTCCGCCTGGGGAGTACGGTCGCAAGACCGAAACTCAAAGGAATTGACGGGGGCCTGCACAAGCGGTGGAGCATGTGGTTTAATTCGACGCAACGCGAAGAACCTTACCTACTCTTGACATCTACGGAAGACTGCAGAGATGCGGTTGTGCCTTCGGGAAACGTAAGACAGGTGCTGCATGGCTGTCGTCAGCTCGTGTT
+
GFECFFGGGGGGGFEGGFGFGFFCFGGG9FGFGGGFFGGGGGGGGGGG:EFFFGGG>GGGFFGGGGDFGGGGGGGGGGGGGGGGCGGGGGGGGGGGGGDDGGGEGEGEGGCGGGGGGGGGCCGCFGGGFGFFFFGGGGDGEEEFFGGEE@FFAF:FGGCFGGGGGGCGGGDGDGDEFGGEGGGGGGGGFGFFGGGGGGGDG3:EEFGGF@FF5C:9?CEGGGEGGGGGGGFFGG*<FGGGFFG?F69<FFGFF<AB?FFF=FGFGFFF??FFF7
@M02542:52:000000000-J9N43:1:1101:12955:9246 2:N:0:GTGAAA
GTAGTCCACGCTGTAAACGATGCTAACTCGTTTTTGGGGATTTATCTTCAGAGACTAAGCGAAAGTGATAAGTTAGCCACCTGGGGAGTACGAACGCAAGTTTGAAACTCAAAGGAATTGACGGGGGCCCGCACAAGCGGTGGATTATGTGGTTTAATTCGATGATACGCGAGGAACCTTACCAAGGCTTAAATGGGAATTGATCGGTTTAGAAATAGACCTTCCTTCGGGCAATTTTCAAGGTTCTGCATGGTTGTCGTAAGCTCGTGCCGTG
+
GGEGGGGGGGGGGGGGGGGGGGGG9FFGGGFGFGGGGGGGGGGGGGGGGGGGGGGGGGGGGGGGGGGGCFGGGGGGGGGGGGGGGGGGGGGGGGGGGGGGGGGGGGGGGGGFGGGGGGGGGGGGGGGGECEG75CDFGDGCGGGGGFGGFGFGGGGGGGGFGGGGFFFFF*>ADFFFFFFFEADFGGFFFF4*:BFFBF?FBB7B@E=B34<CFC?BF:??F=6?A2:1<>09)(8<99FGBGG)4<FFA?*4-)(8)24((.)*2)0).7>@@
@M02542:52:000000000-J9N43:1:1101:21289:9248 2:N:0:GTGAAA
GTAGTCCACGCCCTAAACGATGTCAACTAGTTGTCGGGTCTTCATTGACTTGGTAACGTAGCTAACGCGTGAAGTTGACCGCCTGGGGAGTACGGTCGCAAGATTAAAACTCAAAGGAATTGACGGGGACCCGCACAAGCGGTGGATGATGTGGATTAATTCGATGCAACGCGAAAAACCTTACCTACCCTTGACATGTATGGAACCCTGCTGAGAGGTGGGGGTGCCCGAAAGGGAGCCATAACACAGGTTCTGCCTGGCTGTCGTCAGCCCG
+
GGGEGGGGGGGGGE,CFGGGFGGG9FFGGGGGGGCGEGGGFGGGGGFGGGGGFG<FEEGGFGGGGGGGGGGGGGGGFGGGGGGGGFDGEFFGGDGGGCGGGGGGGGGGGGGGGGFFGGGGGGGGGGGGG@GGDEGGGGGFGGGGG4FGGGGGGGGGGGGFFGGDC>EGFFGGFG9DFFFDFFFGF7:6C4F@@AF6426<622DF47C:F<2@F875D<(28@B>BFFF?BF;::03:9DG297:F?FF:**54<)).80:1:1295))8)))0
@M02542:52:000000000-J9N43:1:1101:12740:9263 2:N:0:GTGAAA
TAGTCCACGCCGTAAACGATGTCTACTAGCTGTTCGTGTCCTTGTGATGTGAGTAGCGCAGCTAACGCACTAAGTAGACCGCCTGGGGAGTACGGTCGCAAGATTAAAACTCAAATGAATTGACGGGGGCCCGCACAAGCGGTGGAGCATGTGGTTTAATTCGACGCAACGCGAAGAACCTTACCTACTCTTGACATCTACGGAAGACTGCAGAGATGCGGTTGGGCCTTCGGGAACCGTAAGACAGGTGCTGCATGGCTGTCTTCCGCCCGTG
+
GGGGGGGGGGGGGGGGGGGGGGGGEGGGGFGGGGGGGGGGGGGGGGGGGGGGGGGGGGGEGGGGGGGGGDGGGFGGGFCGGGGGGGGGEGFGGGGGGEDGEGGGGGGADGGGGDGFGGGGGFFG6EGGGDCEEEDGGGGGGGGGGGGGGGE@EGCFGGGGFGGGGGDC>EGDBDBFFFFFFFFGGGGFD:?BFDFF249<42:DBB5C?*8AFC5<<>C>6073((472)38:566B?>D3:57<4?FA00*).,6A?04(.5)**07))).)0
@M02542:52:000000000-J9N43:1:1101:15184:9293 2:N:0:GTGAAA
GTAGTCCACGCCGTAAACGATGTCTACTAGCTGTTCGTGTCCTTGTGATGTGAGTAGCGCAGCTAACGCACTAAGTAGACCGCCTGGGGAGTACGGTCGCAAGATTAAAACTCAAATGAATTGACGGGGGCCCGCACAAGCGGTGGAGCATGTGGTTTAATTCGACGCAACGCGAAGAACCTTACCTACTCTTGACATCTACGGAAGACTTCAGAGATGCGGTTGTGCCTTCGGGAACCGTAAGACAGGTTCTGCATGGCTGTCGTCAGCTCGG
+
GGGGGGGGGGGFCCEEFGGGGGGGGGGGGGGGGGFFGGFGGGGGFE<FGGGC<FGGGGGGGGGGGGGGGDEGGGFFFDGGEFGGGFFGGCFGGGGGFGGGGGGGGFGGGGGFGG?BEGGGGCFFGG>FGDEGEEEEGGGGGGGGGG;CCEGG9CFFEGGG=CFFFGGC3>CD><;@5BFFF?=GGFG446?=626F<969F5275B@F?;))<++*(:CB6:5>12:GAFA2:B;>>?(/9254)8:FB<444>:)))(2.4:2C*7)8;*0)0
@M02542:52:000000000-J9N43:1:1101:6513:9297 2:N:0:GTGAAA
GTAGTCCACGCCCTAAACGATGTCAACTGGTTGTCGGGCCTTCATTGGCTTGGTAACGTAGCTAACGCGTGAAGTTGACCGCCTGGGGAGTACGGTCGCAAGATTAAAACTCAAAGGAATTGACGGGGACCCGCACAAGCGGTGGATGATGTGGATTAATTCGATGCAACGCGAAGAACCTTACCTACCCTTGACATGGTCGGAATCCTGCTGAGAGGCGGGCGTTCTCGAAAGAGAACGGGCGCCCAGGTTCTGCAGGGGCTTGCTCCACCTC
+
GGGFFGGDGGG<FCEFFGGGGFGGFGGGGGGFGGFFGCGGDGGGGGGGGGGGGGGGG>FFFGGGGGGDGFEGGGGGGFGGGGGEFGFGEGEGG:F?:>FFGGGGGGGCFGFGGGFGCCEGG>GGGDCEGC88CG*:?<,=A5*:4:<FG7FG7CFCGGGCACC@?DE=B;CDAD6DBFAFFDFGGFGFG5=47AF?)84>FB9GF.9EFGFF??29.773()))((,16()(87...2>)*,))((-7(49*.)).),((((,,)*/*)).).)
@M02542:52:000000000-J9N43:1:1101:16593:9308 2:N:0:GTGAAA
GTAGTCCACGCCGTAAACGATGTCTACTAGCTGTTCGTGTCCTTGTGATGTGAGTAGCGCAGCTAACGCACTAAGTAGACCGCCTGGGGAGTACGGTCGCAAGATTAAAACTCAAATGAATTGACGGGGGCCCGCACAAGCGGTGGAGCATGTGGTTTAATTCGACGCAACGCGAAGAACCTTACCTACTCTTGACATCTACGGAAGACTGCAGAGATGCGGTTTCGCCTTCGGGAACCGTAAGCCAGGTGCTGCATGGCTTTCGTGCGCTCGG
+
GGGGFEGGFGGGGG7FGGGGGGGGFGGGGEFFGFGGGGFGGGGGGGGGGGGGGGGGGGGGGDEGGFGGGGGGGGGGGGGCFGGGGGGGGGGGGGEGGGGGEGG@FGGGGGGGGGGGGGGGGCEGGCDGGDGDEGGDEGGGGGGGGG5FGGGGGGGEFGGGFDGGGGGGDFGD3)3<B:FFFFFFGGGFG409B>FFFF45@A?D5:);5>::F87>BC*),<@5()-73,-,(7940((1/1<*.(.043)05433)),(.(()*1)))0)))5
@M02542:52:000000000-J9N43:1:1101:11559:9312 2:N:0:GTGAAA
GTAGTCCACGCCGTAAACGATGAATGTTAGCCGTCGGGCAGTATACTGTTCGGTGGCGCAGCTAACGCATTAAACATTCCGCCTGGGGAGTACGGTCGCAAGATTAAAACTCAAAGGAATTGACGGGGGCCCGCACAAGCGGTGGAGCATGTGGTTTAATTCGAAGCAACGCGCAGAACCTTACCAGCCCTTGACAGGCCCGGCTACCTGCAGAGATGCATGGTTCCCTTCGTGGACCGGGACACAGGTGCTGCATGGCTGTCGTCAGCCCTCG
+
GGGGGGGGGGGGGGGGGGGGGGGGGGGGGFFGGGGGGGGGGGGGGGGGGGGGGGFEGCFCEGGFGGGGGGGGGGGGGGGGFGGGGGGGBFFFGFGGGGGEGGFGFFGGGGGGFGGGGCGGGFFGGGGGGGDEDEGGGGFCGG8E>C8=8+::CCEGGGGGFFF?6CGGFFGGFC>@@?F).8FGGFGFCBFFF))6)(7:D>9553);7FBF@+*).2:))05=<2(7<9(-(8::014CC63*,(8FA0)9))(.6<0(12)(*1)0).).)0
@M02542:52:000000000-J9N43:1:1101:26653:9320 1:N:0:GTGACA
GTAGTCCACGCCCTAAACGATGTCCACTAGTTGTCGGGGAAGCAATTCCTTGGTAACGCAGCTAACGCGTGAAGTTGACCGCCTGGGGAGTACGGTCGCAAGATTAAAACTCAAAGGAATTGACGGGGACCCGCACAAGCGGAGGATGATGTGGATTAATTCGATGCAACGCGAAAAACCTTACCTACCCTTGACATGTCTGGAATCCTGCCGAAAGGTGGGAGTGCCCGAAAGGGAACCGGAACACAGGTGCTGCATGGCTGTCCTCAGCTCG
+
GGFFFGGGFGGFEGGGGGGGGGGE,C@EGGGGGCGGGGEFGEFFFGGCGGGEDFFGGGDFCFGFEFCFFFF:FFGGGCGGGGGGG?B=FFEGE:FAFGDE@CGGGGGFFGGGFFFF@FCFGGFFDGC@CGGGDF::>DFDE<*><:FF2FCFD9<9CBC,@FGGGDEG;<8FEEEGEGGD?<CFEGGGGFGG6<FGGGGGGFF98CCC>FG**:EG>G++C5=E:0:?CD9DGGD>>FGGF>)45?FF5>:?F74<7).:D4CFG))6<>0*65
@M02542:52:000000000-J9N43:1:1101:15741:9334 2:N:0:GTGAAA
GTAGTCCACGCCGTAAACGGTGGGAACTAGGTGTTGGCGACATTCCACGTCGTCGGTGCCGCAGCTAACGCATTAAGTTCCCCGCCTGGGGAGTACGGCCGCAAGGCTAAAACTCAAAGGAATTGACGGGGGCCCGCACAACCAGCGGAGCATGTGGCTTAATTCGACGCAACGCGAAGAACCTTACCAAGGCTTGACATACACCGGAAACGTCTGGAGACAGGCGCCCCCTTGTGGTCGGCGGTCAGGTGGTGCATGGCTGTCGTCAGCCCGG
+
GGGEGGGGGGGGGGDGGGGGGDCF,C<8FFGGGGGGGGDGGEFCFF,C=B?CFDCFGFD,>EEGGGG9FEGGDDFGFFFGFGFGCB?FFC:=EEF<:8FG7@C@C:@<@:BCF7E9?9BC>@EC539FCGG>CEGCGCGD6*3=55:CE5C5C?9CFCGCFGDEFF:C37C779;D>FB3::>CC76?F4)@FFF>?B?4@<3645>E39:(28053CC(1@5@1(,)-(3(45.01387C()),,(0.-).(42).)3:(,,.**0)7)..7>
@M02542:52:000000000-J9N43:1:1101:21411:9343 2:N:0:GTGAAA
GTAGTCCACGCCGTAAACGATGTCTACTAGCTGTTCGTGGTCTTGTACTGTGAGTAGCGCAGCTAACGCACTAAGTAGACCGCCTGGGGAGTACGGTCGCAAGATTAAAACTCAAATGAATTGACGGGGGCCCGCACAAGCGGTGGAGCATGTGGTTTAATTCGACGCAACGCGAAGAACCTTACCTACTCTTGACATCTACAGAAGACTGCAGAGATGCGGTTGGGCCTTCGGGACCTGTAAGACAGGTGCTGCCTGGGTGTCGTCAGCCCGG
+
GGFGGGGGGGGGGGGCGGGGGCFGGGGGGFGGGGGGGGFGGGGGGGGGGGGGDGGGGGGGGGGGGGGGGGGGGG?FGGGGGGGGGGGGGGGGGGGCDEGGGDGFGGGGGGGGGGFGGFFF9FGFGGGGGDEE7CEGGGGFGGGC>DFGGFGGGGGGFGGGFGFGCGEGFFGGB39BE3F4.8=CDGGFGFF*9AB:<2@BF<A7=:)08:)47++0,:>AFE>D>0(5,:B28313((3C76**.42.()9))-),)5:(,-3.7*)75))7)8
@M02542:52:000000000-J9N43:1:1101:14982:9348 2:N:0:GTGAAA
GTAGTCCACGCCCTAAACGATGTCAACTAGTTGTCGGGTCTTCATTGCCTTGGTAACGTAGCTAACGCGTGAAGTTGACCGCCTGGGGAGTACGGTCGCAAGATTAAAACTCAAAGGAATTGACGGGGACCCGCACAAGCGGTGGATGCTTTGGATTAATTCGATGCAACGCGAAAAACCTTACCTACCCTTGACATGTAAGGAACCCTGCTGAGAGGTGGGGGTGCCGGAAAGGGAGCCATAACACAGTTACTGCATGGCTGTCGTCAGCCCG
+
7@BBFDEFFGE@@CDFC<CCC@@FFF,FFFCFGFGGG:F@<66,CEF,C6F,BE<CEGEF<C6,:8,@BB=:AFGFGFFE7BCFFGGEGGGGCC:F=8:3F:AA>=A;F=,E=,@EG?,,,7=,=C>@E<+>:*3@CD8,1>>:C*4=,=,4=6,BAB::89:@,=CCA):CD3:3A).85<+*;@<FFFFF?<?4:<=<*68CFF:CF7(8F9:*59*-2)>>;B67(,((-<B?6(3**)2*(4()4)**)-))).6.,.32**7)))/0)8
@M02542:52:000000000-J9N43:1:1101:6399:9382 1:N:0:GTGAAA
GTAGTCCACGCCGTAAACGATGTCTACTAGCTGTTCGTGTCCTTGTGATGTGAGTAGCGCAGCTAACGCACTAAGTAGACCGCCTGGGGAGTACGGTCGCAAGATTAAAACTCAAATGAATTGACGGGGGCCCGCACAAGCGGTGGAGCATGTGGTTTAATTCGACGCAACGCGAAGAACCTTACCTACTCTTGACATCTACGGAAGACTGCAGAGATGCGGTTGTGCCTTCGGGAACCGTAAGACAGGTTCTGCATGGCTGTCGTCAGCTCGT
+
GGGGGFGG?EGFCFGG?FCFFGFGFGGG9F8FGGGGGGGDGGGFGGGGGGGGGGGGG9FFGGC<FGGGG7CEFAFGFDF<8FEFEGGGDFGGGGGCAEF7@EC<=FEFFFGFCFGGGGGGAAFFFGG>FGGECF>*>CFGGGCFGE:FFCGGACEGCCF<:C<FGGGGGGGGGGEEEDGFCEGFCFGGF:CFGGGGGGG9C4C5=DEGGFGGGGGGGG7FD5;EGCGFDFAFFGD>DGGD@FCBFFC<5**)9<AA4>?FGD063:?1?8)9>.
@M02542:52:000000000-J9N43:1:1101:14644:9384 2:N:0:GTGAAA
GTAGTCCACGCCGTAAACGATGTCTACTAGCTGTTCGTGTCCTTGTGATGTGAGTAGCGCAGCTAACGCACTAAGTAGACCGCCTGGGGAGTACGGTCGCAAGATTAAAACTCAAATGAATTGACGGGGGCCCGCACAAGCGGTGGAGCATGTGGTTTAATTCGACGCAACGCGAAGAACCTTACCTACTCTTGACATCTACGGAAGACTGCAGAGATGCGTTTGTGCCTTCGGGAACCGTAAGACAGGTGCTGCATGGCTGTCGTCATGTCCG
+
EFG@FGGGGGGGEGDGGFGGFFGGGGGGGF@FGGGFFCFGG9F9AFFBDFGG<FFGDFEGGGDGGFGGG>CGFFEGG<FCGFFCFFFGGDGFFG7:FECFGGGFFGGGC;FDGCFGFFGF9=C,DEEGGG>5CGGGGG6DGGGEE7;=6CFCFG?<8C6<AE@CFCCDFFG)581>3>?FF?4>CCGFGF?@@29?<FFFF41D3B>=?G>0++07(204(.08<?F76)5?0B62900/915*))87())).),52)2(38,.>D5))*/**0
@M02542:52:000000000-J9N43:1:1101:8295:9390 2:N:0:GTGAAA
GTAGTCCACGCTGTAAACGTTGGGCGCTAGGTGTGGGGGGCCTCCCCGGTTCTCTGTGCCGCAGCTAACGCATTAAGCGCCCCGCCTGGGGAGTACGGCCGCCAGGCTAAAACTCAAAGGAATTGACGGGGGCCCGCACAAGCGGCGTAGCATGCCGCACAATTCGATGCAACGCGAAGAACCTTACCTGGTTTTGACATGGCCGAAAAACTGTCAGAGATGGCCGGTCCTTCGGGGGCGGTCACAGGTTGTGACTGCCTGTCGTCAGCTCGTG
+
<FFCEFGCGDGCDFGGFGG8E,<7,@FCC@FFFEF:FFC+C::F,>:+@+@>F<<DF9CF<BFE>GCE@@EC@F;FFE*>@C:BF>*4@FCC8=:FCGGG7C*1CF>F+<+2+0+<CEGG6E+00<?*5:*/:E28C8CC=;8*87E*875C?7++2*)*)*<3<*:*1)+:?D(..7)<)8>70*+/*9.)1.).-)*)*.:D307C5<()+++15:*(.*))5(3C69A))0((2(()1-5*).6F2)7)()).9(.,.))(11).)/).).
@M02542:52:000000000-J9N43:1:1101:8550:9394 1:N:0:GTGAAA
GTAGTCCATGCCGTAAACGATGTCTACTAGCTGTTCGTGTCCTTGTGATGTGAGTAGCGCAGCTAACGCACTAAGTAGACCGCCTGGGGAGTACGGTCGCAAGATTAAAACTCAAATGAATTGACGGGGGCCCGCACAAGCGGTGGAGCATGTGGTTTAATTCGACGCAACGCGAAGAACCTTACCTACTCTTGACATCTACGGAAGACTGCAGAGATGCGGTTGTGCCTTCGGGAACCGTAAGACAGGTGCTGCATGGCTGTCGTCAGCTCGT
+
GGGGGGGGGGGGGGEGGGGGGGGGGGGGGGGGGGGGGGGGGGGGGGGGGGGGGGGGGGGGGGGGGGGGGGGGGGGGGGGGGDGGGGGGGGDFGGGGGGGGGGGGGGGGGGGGFGGGGGGGGGGGGGGGGGGGGGGGGGGGGGGGGGGGGGGGGGGGGGGGGGGGGGGGGGGDGGDGGGGGGGGGGGGGGGGGGGGGGGGGGFGDGGDGGGGGG6<CGFCFGGGGGEGGGGBFGGGFDGGGFFGFFFGGFF4:FBFFF<?FGGGFG?FB<?<FF.
@M02542:52:000000000-J9N43:1:1101:21654:9419 2:N:0:GTGAAA
GTAGTCCACGCCGTAAACGATGTCTACTAGCTGTTCGTGTCCTTGTGATGTGAGTAGCGCAGCTAACGCACTAAGTAGACCGCCTGGGGAGTACGGTCGCAAGATTAAAACTCAAATGAATTGACGGGGGCCCGCACAAGCGGTGGAGCATGTGGTTTAATTCGACGCAACGCGAAGAACCTTACCTACTCTTGACATCTACGGAAGACTGCAGAGATTCGGTTGTGCCTTCGGGAACCGTAAGACAGGTTCTGCATGGGTGTCGTCCGCTCGG
+
GGGGGGGGGGGGGEC@CEFGFGGGGGGGGGGGGGGGGGGFGGGGGGGGGGGGGGGGGGGGGGGGGGGGGGGGGGGFGFGFGGGGGGGGGC7FGGGGGGGGDGGGGGGGGGGGGGGGGGGGGGGGFGG7CFGGGGD5EGGGGGGBEGGGFGGGGGGGGGGGFG?FCD=DEFC7>C;BB)9FFFFFGGGFF6?8?DFFFAFAFABGDE)85C??C8253?*),<5>;66>54<83D03>?6DG<GFF?FF?A*9)6<>AA((.8>:DFF)<>)075
@M02542:52:000000000-J9N43:1:1101:23306:9436 2:N:0:GTGAAA
GTAGTCCACGCCGTAAACGATGTCTACTAGCTGTTCGTGTCCTTGTGATGTGAGTAGCGCAGCTAACGCACTAAGTAGACCGCCTGGGGAGTACGGTCGCAAGATTAAAACTCAAATGAATTGACGGGGGCCCGCACAAGCGGTGGAGCATGTGGTTTAATTCGACGCAACGCGAAGAACCTTACCTACTCTTGACATCTACGGAAGACTGCCGAGATGCCGTTGTGCCTTCGGGACCCGTAAGACAGGTTCTGCTTGGCTGTCCTCAGCTCGG
+
DGGGGGGGGGGGGGC@CCCEGGGGGGGFGGGGGGGGGGGGGGGGGFGFFFGGFGGGGGGDGGGGCEFGGCGGGG8FGFGGGGCFGDFGGGGGGGGGGGGGGDECGGGGGFGGGGGGGGGGGGGGGEDEDGG*8EEEGEGGGGGGGGGF=FFGGGGGGGGFFGG=C5/>EE533C>E5DF>;.1CGGGFG@?FF<=F2:4<F<,9)>.8@C,(*/*079*))8.)4:(*64))(7(((((1713*),(712?*)<))).-5(-84*0/*/70/)7
@M02542:52:000000000-J9N43:1:1101:24378:9443 1:N:0:GTGAAA
GTAGTCCACGCTGTAAACGGTGGGTACTAGGTGTGGGGTCCATTCCACGGGTTCCGCGCCGTAGCTAACGCTTTAAGTACCCCGCCTGGGGAGTACGGCCGCAAGGCTAAAACTCAAAGGAATTGACGGGGCCCCGCACAAGCGGCGGAGCATGCGGATTAATTCGATGCAACGCGTAGAACCTTACCTGGGTTTGACATGGATCGGGAGTGCTCAGAGATGGGTGTGCCTCTTTTGGGGTCGGTTCACAGGTGGTGCATGGCTGTCGTCAGCT
+
GGCFFFGGGGGGGGGGGFGEFFC:FGGGGGFGDGCFGDFGGGGGFFGGGGGGGGFDGGGGEGEFGGGCAFGDGGGGGGGGGGFGDGGGGGGGDEFFGGGGGGGGGGGGGGCFGCCFGGGGFBFGGGF7:FGG<FGGGEGGFDC<7@C@EEEG?::EDEGEGGF?FCFFFGGGGGCCEEGEC@FG7<EGDFFFGGGEGGCC?@+98>GGGGGGG:@9879EF7FGC59CFC<6*AC=4CGDBB<9D<CC87C?FBF??A:<GFC?D?):2,(5;*
@M02542:52:000000000-J9N43:1:1101:10739:9463 1:N:0:GTGAAA
GTAGTCCATGCCGTAAACGTTGGGAACTAGGTGTTGGCGACATTCCACGTCGTCGGTGCCGCAGCTAACGCATTAAGTTCCCCGCCTGGGGAGTACGGCCGCAAGGCTAAAACTCAAAGGAATTGACGGGGGCCCGCACAAGCAGCGGAGCATGTGGCTTAATTCGACGCAACGCGAAGAACCTTACCAAGGCTTGACATATACCGGAAACGGCCAGAGATGGTCGCCCCCTTGTGGTCGGTATACAGGTGGTGCATGGCTGTCGTCAGCTCGT
+
GGGGGGGGGGGGGGGGGGGGGGGGFFGGGGGGGGGGGGGGGGGGGGGGGGGGGGGGGGGGGGGGGGGGGGGGGGGGGGGGGGGGGGGGGGGGGGGGGGGGGGGGGGGGGGGGGGGGGGGGGGGGGGGGGGGDGGGGGGGGGGGGGGGGGGGGGGGGGGGGGGGGGGGGGGGGGGGGGGGGGGGGGGGGGGGGGGGGGGGGGFGGGGGGGGGGGGGGGGGCGGGGGGGGGGFFGGGFFGGGFDF?FAGGFGCBF?BFB<:?F3CFFFFFF>AFE.
@M02542:52:000000000-J9N43:1:1101:26399:9464 2:N:0:GTGAAA
GTAGTCCACGCCCTAAACGATGTCAACTAGTTGTCGGGTCTTCATTGACTTGGTAACGTAGCTAACGCGTGAAGTTGACCGCCTGGGGAGTACGGTCGCAAGATTAAAACTCAAGGGAATTGACGGGGACCCGCACAAGCGGTGGATGATGTGGATTAATTCGATGCAACGCGAAAAACCTTACCTACCCTTGACATGTATGGAACCCTGCTGAGAGGTGGGGGTGCCCGAAAGGGAGCCATAACACAGGTTCTGCATGGCTGTCGTTCGCTCG
+
FGGGGGGGGGGGGGGGGGGGGGGGGGGGGGGGGGGGGGGGGGGGGGGGGGGGGGGGGGGGGGGGGGGGDFGGGGGGGGGGGGGGGGGGEGGGGGGGGGGGGGGGGGGGGGGGGGGGDGGGGGGGGDGGGGGGGGCEGFGGGG6>EGGGFGGGGGGGGGGGFGGCGGGGFFEDDG@3>A:DFEFCGGGFG>FF?7??<?FFFFFGFFFEF4:?C98@2GG:?FFDFFFDFF;B15(:1137C<=C:2:>2(0*.45425::8(-,2*))).))07
@M02542:52:000000000-J9N43:1:1101:16382:9466 2:N:0:GTGAAA
GTAGTCCACGCCGTAAACGATGTCTACTAGCTGTTCGTGTCCTTGTGATGTGAGTAGCGCAGCTAACGCACTAAGTAGACCGCCTGGGGAGTACGGTCGCAAGATTAAAACTCAAATGAATTGACGGGGGCCCGCACAAGCGGTGGAGCATGTGGTTTAATTCGACGCAACGCGAAGAACCTTACCTACTCTTGACATCTACGGAAAACTGCAGAGATTCGGTTGTGCCTTCGGGAACCGTAAGCCCGGTGCCGCATTGCTTGTGTCCGGTCGG
+
GGGGGGGGGGGGGG7FGGGGGGFGGGGGGDFGGGGGGEGGGGGGGGGFGGGGGGFGGGEGGFEGA,FCGFGGGGGGGGGGGGGGCFGGGGGGGGCFGGGGGGGFGGGGGGGFFGGGGDGGGGGGFG6FEEDCEGGEGDGDEEG8CC:?6FCG<9;CGGGGA?;*:C=DFFG3:CBF:>4:F:?GGGGFG49BF2@FFDFAF::C>)0*7992C@+)(**)(87BB?(:9A44->909:(17479)(-.(-75((((-(44)),(*26*).)075
@M02542:52:000000000-J9N43:1:1101:13379:9475 2:N:0:GTGAAA
GTAGTCCACGCCCTAAACGATGTCAACTGGTTGTTGGGTCTCTTCTGACTCAGTAACGAAGCTAACGCGTGAAGTTGACCGCCTGGGGAGTACGGCCGCAAGGTTGAAACTCAAAGGAATTGCCGGGGACCCGCACAAGCGGTGGATGATGTGGTTTAATTGGATGCAACGCGAAAAACCTTACCCACCTTGGACATGTACGAAAGTGGCCAGAGAAGGCTTCGTTCCCTAAAGAGAGCCGTAAAACAGGTGCGGCAAGGCTTGCCGATGCTGG
+
GGGFGGGGGGGGGGGFGGGGGGGGEFGGGGGGGGGGGGEGFGGGGGGGGDGGGGFGGGGGGGGGGGCEGGFGCGGGGGGGGGGGGG7FEEFGGCGGE6CC7:FGGGGFGGGGDFGGFGEF,8,8=EE>7FC*>*8BCF>F;*6B8*,4,1=,BF:EFGFC:,49:*,2+2:C8):>>)8853@C96<>*09*/4)0)5*)1((*))0+1*(.*280(2*3:4).(((2,)-4<*).(424)(/*-))0,(1/3(-9(((-((((**00))0**)
@M02542:52:000000000-J9N43:1:1101:11764:9478 2:N:0:GTGAAA
GTAGTACACGCCGTAAACGATGTCTACTAGCTGTTCGTGGTCTTGTACTGTGAGTAGCGCAGCTAACGCACTAAGTAGACCGCCTGGGGAGTACGGTCGCAAGATTAAAACTCAAATGAATTGACGGGGGCCCGCACAAGCGGTGGAGCATGTGGTTTAATTCGACGCAACGCGAAGAACCTTACCTACTCTTGACATCTAGCGAAGATTGTAGAGATACGATTGTGCCTTCGGGAACGCTAAGACAGGTTCTGCATGGCTGTCGTCAGTCCGG
+
FGDAFGGGGC@FGGDGGGGGGGGGGGGGGGGGGGGGGGGEDEE@FGGGGGGGGFGFACFGGGGGGFGGGGGGGGGGGGGCGGGGG=DFDFCGGCGGGGGGEGG8:FEFGCB@DFGF?E9FFG?;DEGGD:CCEGGC8C:8CCEEG4=6CFFG?79CGF;FFFFGGD535>55:GF5>B477<FGG7E?FF?4@7FFF296@249:5;EFF<4EC?@>D>A?>3>?).C>9<<?F9>9??<<?DC<<:7()*034<AA28<1?B?3CF).1*07>
@M02542:52:000000000-J9N43:1:1101:27214:9503 1:N:0:GTGAAA
GTAGTCCACGCCCTAAACGATGTCAACTAGTTGTTGGGGATTCATTTCCTTAGTAACGTAGCTAACGCGTGAAGTTGACCGCCTGGGGAGTACGGTCGCAAGATTAAAACTCAAAGGAATTGACGGGGACCCGCACAAGCGGTGGATGATGTGGATTAATTCGATGCAACGCGAAAAACCTTACCTACCCTTGACATGGACGGAACCCTGGTGAGAGCTAGGGGTGCTCGAAAGAGAACCGTCGCACAGGTGCTGCATGGCTGTCGTCAGCTCG
+
GGGGGGGGGGGGGGGGGGGGGGGG9FGGGGGGGFGGGGGGGGGGGGGGGGGGGGGGGGGGGGGGGGGGGGGGGGGGGGGGGGGGGGGGGGGGGGCGFGGGGDFGGGGGGGGGGFGGFGGGGGGGGGGGGEGGGGGGGGGGGGGGGGFGGGGGGGGGGGFGGGGFGGGGGGGGGGDEGFGGGGGGGGGGGGGGGGGGGFGGGEDEGGFGGGGGFGGCGGGGGGGGGEGGGGBF>EGFFGGGFF39DBCGF5::F<BFBAFFGGDFG0<?F?FF:7
@M02542:52:000000000-J9N43:1:1101:27853:9512 2:N:0:GTGAAA
GTAGTCCACGCCGTAAACGGTGTCGACTTGGAGGCTGTTTCCTTGAGACGTGGCTTCCGGAGCTAACGCGTTAAGTCGACCGCCTGGGGAGTACGGCCGCAAGGTTAAAACTCAAATGAATTGACGGGGGCCCGCACAAGCGGTGGAGCATGTGGTTTAATTCGATGCAACGCGAAGAACCTTACCTACCCTTGACCTCCACGGAATTCGGCAGAGATGCCTTAATGCCTTCCGGAACCGTGACACAGGTGCTGCTGTGCTTTCTCTCGCCACG
+
GGGGGGGGGFGF7::FGGCGEFFGGGGEGG8FFDCFEFD9FGGGF9FC<CFGGG8FGFGDFEGGGGGGFGCFCGGFFDGGGEGGGFFF:BCFGGGGC>BFGGG7,FC9F;;DG9DGGFGGGGFGGECEBFG8B:7*?FDFFCEEG<FD8=+<=<BEDF<CC?@5FFC**9<)>50:>5?@::FFGGG6C07?4.??).9:>20C>3:CF*,1>8;5,**.8=@?)))::AF>(70(43:)9(/*.)(0(.)0-63)).()))-6**1*)))))0
@M02542:52:000000000-J9N43:1:1101:6368:9513 2:N:0:GTGAAA
GTAGTCCACGCCGTAAACGATCTCTACTAGCTGGTCGTGACCTTGTGATGTGAGTAGCGCAGCTAACGCACTAAGTAGACGGCCTGCGGAGTACGACCGCAAGAGTAAACCTCAAATGAAGTGACGGGGGCCCGCACAAGCCGTGGCGCATGTGGCTTAAACATACGCAAAGCGAAGAACCTACACCACTCGTGACAGCTACGTACTACTGCATAGATGACGCTGAGCCTTCGGAAACCGGAAGACAAGTATTGCTGGCAAGCCCATCTGCCC
+
<CCFFD,@6,+C+76,C6,@F,6,;C6F@@@EE,C9@C,,CE,C@,,6<,E,6@6,,6@@:++C,96,@:FEDB,:5,,C4?8=?4,4++84,9+++@+++8+,,3A=D,,,,3@==,,8,,6,6++3@**14>7EC:4:C**=*1*2/*:=G+2*3=C9++020;=3))**09(.7))).()**9*7*7.7)34>).).0.(2/.)2*2))<3<*6:C)))).,((01:334)(((,(1)-)/(,4)(.**)..-).13230(**0.=*0*.
@M02542:52:000000000-J9N43:1:1101:19153:9519 2:N:0:GTGAAA
GTAGTCCACGCCGTAAACGGTGGGAACTAGGTGTTGGCGACATTCCACGTCGTCGGTGCCGCAGCTAACGCATTAAGTTCCCCGCCTGGGGAGTACGGCCGCAAGGCTAAAACTCAAAGGAATTGACGGGGCCCCGACCAGCCACCGAGCATGTGGGCTAATTCGAACGCACCGGGAGAAACCTTCACAAGCCTTAACCTACCCCGGAAACCACAAAAGTGGCTCACCCCTTGGTGTTCGTTGTCCGGGTGGTGTAGGGTGGTCGTCAGCCCGG
+
GFFGGGFGGGGGGG7,FCF@F<FFEFFFGGGGGGGGGGFGGGGGGGGGGGGGGGGDFEGGGD>FGGGGGGGGGDGGGGGGGGCEGGG7<<C3@F<FEE>FCCCFFFGGFCFAFFGGGGGGGGFGDCFGE@C*:C**4*******2*31***+3<C?**2*;+>950**)0:)))()0))7)4)9**+*2*.)7(**.)1)9.(/.<)/5)((*/1)(**))1)))).9(-(((0)4((->/(21-)(70,7)-(()-)((((-.)/0))0)))0
@M02542:52:000000000-J9N43:1:1101:21058:9527 2:N:0:GTGAAA
GTAGTCCACGCCCTAAACGATGTCAACTAGTTGTTGGGGATAGCTATCCTTAGTAACGAAGCTAACGCGTGAAGTTGACCGCCTGGGGAGTACGGTCGCAAGATTAAAACTCAAAGGAATTGACGGGGACCCGCACAAGCGGTGGATGATGTGGATTAATTCGATGCTACGCGAAGAACCTTACCTACCGTTGACATGGTTGGAACATGACTGAGAGGTTGGGGTGCCTGAAAGGGAACCGACGCACAGGGACTGCATGGCTGTCGTCAGCTCG
+
GGGGGGACCCGF@@C,E@FCFDGG9FFFCCCFEGFEDGCCGEGGFEFGFGEGCE<FFGG,?@F<FFDGG>C:=AFF9DDCFFGFGCFCBCFGFGG4FEEGCCGCFFDA?=3CD8=ECFGFF:DFDGED8@CBCCED85DFCC6B:?9?F7EG?C?:>D>F8CGGGFCCFFGGBG@EFFAAFE=F<>?FD):5B<FF2<FF=:>F?@)<;>:AGC8*.928?BE>;667<A:72B:?BB?779DC0673<0))-,4()).84384*/.))0/*/0
@M02542:52:000000000-J9N43:1:1101:24968:9528 2:N:0:GTGAAA
GTAGTCCACGCTGTAAACGATGAGTGCTAGTTGTCGGCAGGCATGCCTGTCGGTGACGCAGCTAACGCATTAAGCACTCCGCCTGGGGAGTACGGTCGCAAGATTAAAACTCAAAGGAATTGACGGGGGCCCGCACAAGCGGTGGAGCATGTGGTTTAATTCGAAGCAACGCGCAGAACCCTACCACCTTTTGACATTCCCGGACCCCCGCAGAGATGCGGCTTTCCCTTCGGGGACGGGGGCACAGGGGCTTCATTGCTGTCGTCCGCTCCTG
+
GGGGGGGGGGGGGGGGGGGGGGGGGGGGGGGGGGGGGGEGGGGCFGGGGGGGGGGGGGGGEGDGGGGGGGDGGGGGGGGGGGGGGGGGFGGGGGGFFEGEGGGGGCGGGGFGGEGGGGFCGGGGGGGDGGGGGGGGGGGGGGGGGGGFFF?:EGFGGGGGFGGGCDEFFF=DB36D:F4F:(5DGC6>>:BFFB??B)9<F:>D>@)/>59;*?CF<*:665.>?4ACA<1:05>91(-)9>D::(()((.0((.)).)-)).,**.0)75))0
@M02542:52:000000000-J9N43:1:1101:13047:9551 2:N:0:GTGAAA
GTAGTCCACGCCGTAAACGATGTCTACTAGCTGTTCGTGTCCTTGTGATGTGAGTAGCGCAGCTAACGCATTAAGTAGACCGCCTGGGGAGTACGGTCGCAAGATTAAAACTCAAATGAATTGACGGGGGCCCCCACAAGCGGTGGAGCATGTGGTTTAATTCGACGCAACGCGAAGAACCTTACCTACCCTTGACATCTACGGAAGACTGCAGAGATGCGGTTGGTCCTTCGGGAACCGTAAAGCAGGTTCTGCATGGCTGTACTCTGTTCGG
+
GGFGGGGGGGGGGGGCFGCEGFGGGGGGGGGGGGGGGEGEFEFGGGGGGGGFEFGGGGGG7FFGGAFEG7,BFGGGGGGGGGGGGGGGGGDGGGGGFGGGGGGGGGGGGGGGGFFGGGGGFGGGFDDGCCEEEGGGDEFGGEE1:DCCFGGFGGGGGGGFAFGGGD*:;85<)>;3.56>).6><<7@F:)95(*06)*.*)-C:B3EFG??F69.4?*4,0851(,;:4<)17901?3CC<3*.),)44//)-))-).,1(()*0****197:
@M02542:52:000000000-J9N43:1:1101:24470:9566 1:N:0:GTGAAA
GTAGTCCACGCCGTAAACGGTGGGAACTAGGTGTTGGCGACATCCCACGTCGTCGGTGCCGCAGCTAACGCATTAAGTTCCCCGCCTGGGGAGTACGGCCGCAAGGCTAAAACTCAAAGGAATTGACGGGGGCCCGCACAAGCAGCGGAGCATGTGGCTTAATTCGACGCAACGCGAAGAACCTTACCAAGGCTTGACCTACACCGGAAAGCATTAGAGATAGTGCCCCCCTTGTGGTCGGTGTACAGGTGGTGCATGGCTGTCGTCAGCTCGT
+
EGFGGGGGGGGGG:FCGGGGGGGGFFEGGGGGGGGGGGGGGGGGGGGGGGGGGGGGGGGGGGGGGGGGGGGGGGGGGGGGGFGGGC:FGGFGDGGGGDDGCGD7FFGFFFFG:FFGC>FFGGCFGFFGGDG:FGDGECBFFFFGGGGGGGGGGG<7CCFGGGGGFFFCE*:2:ECEE8>CC@FFG?GGGGGGGGGGG6+39?68?7CGCGFDGGGG?+<FG9CFECC6><9D*:?F7C4CD5DFFFGG)*28D?A0:A76CDF=7<?F??>@E)
@M02542:52:000000000-J9N43:1:1101:3965:9585 2:N:0:GTGAAA
GTAGTCCACGCCCTAAACGATGTCAACTGGTTGTTGGGAGGGTTTCTTCTCAGTAACGTAGCTAACGCGTGAAGTTGACCGCCTGGGGAGTACGGCCGCAAGGTTGAAACTCAAAGGAATTGACGGGGACCCGCACAAGCGGTGGATGATGTGGTTTAATTCGATGCAACGCGAAAAACCTTACCTACCCTTGACATGCCAGGAATCCTGCCGAGATGTGGGAGTTCTCGAAAGAGAACCCGGACAAAGGGGCTGGATGGCCGTCCCCAGCCCC
+
[truncated: 45,306,082 more chars]
