# Supplementary material for: 16S rRNA gene amplicon sequence data from sunflower endosphere bacterial community
Source: Data Brief. 2021 Nov 26;39:107636. doi: 10.1016/j.dib.2021.107636 (PMC8639433; doi:10.1016/j.dib.2021.107636)
Supplement: Supplementary file 10 [file mmc10.zip › mmc10.fastq]

@M02542:52:000000000-J9N43:1:1101:20635:1104 2:N:0:GTGAAA
CGGTTTATCACCGGCAGTCTCCCTAGAGTTCCCGACTTAACTCGCTGGCAACTAAGGATAGGGGTTGCGCTCGTTGCGGGACTTAACCCAACATTTCACAACACGAGCTGACGACAGCCATGCAGCACCTGTCCACGGACTCCGAAGAGGGGCTCTGGTTTCTCAGAGCTTTCCCGTAGATGTCGAGCCTAGATAAGGGTCTTCGCGTTGCCTCCAATTAAACCACATGCCTCACCGCTTTTTCGGTCCCCCGCCCAATCCTTTTGATTTCTCGCCTGCGGTCGG
+
GGGGGGFFGGFGGEGGCFF9FFGGGCCEGGGGGGGGGGFFGFGGGGGFGFCGDDFEFFGFGFGEGGGFEGCFFGFFGDGG@FFFFGGGGGGGEFFGGGEGGG8+=C@+BF<FE+:+@FFD:,>,9@@+@B,;,<3A8E:85:>8@88CGGCEEDF6C62DCCFGGCCEC88B;EFCG5*:A:+3*=53=A6;@F7+>+)2;5@@;35,37:*.)*)97F97)-0*2.5*0))0)0.(()4()).)4(3(3>D7)1(((0(,1752)().).))(-)/)0)))0))
@M02542:52:000000000-J9N43:1:1101:16512:1184 1:N:0:GTGAAA
CGGTTTGTCACCGGCAGTCTCCCTGGAGTGCTCTTGCGTAGCAACTAGGGACAAGGGTTGCGCTCGTTGCGGGACTTAACCCAACATCTCACGACACGAGCTGACGACAGCCATGCAGCACCTGTGTTATGGCTCCCTTTCGGGCACCCCCACCTCTCAGCAGGGTTCCATACATGTCAAGGGTAGGTAAGGTTTTTCGCGTTGCATCGAATTAATCCACATCATCCACCGCTTGTTCGGGTCCCCGTCAATTCCTTTGAGTTTTAATCTTGCGACCGTACTCCC
+
GGEFGGGGGGFEGGGGGGGGGGGGGGGGGGGGGGGGGCGGGGGGGGGGCEFGGGGGGGGGCGG>FGGGGGGDFGGGGGGGGGGGGGGGGGFGGGGGEGGGGGGGCEGEGEGGGGCGGGGFGGGGG?FEFFGGGGGGGGGGFCFGGGGGGGGGGGGGGFGGFFDGDGFGGFGFGGGGFGGGGFGFGCDFGGGG?FFGGGGGGGGGGGGGGDFGFFGGGGGGGGGGGGFGFGEGCED6+2ADD:BG5CB@G*C=?GAF2<:BFGA=4ABAFD>*:C5791:?:?FFF
@M02542:52:000000000-J9N43:1:1101:10333:1185 1:N:0:GTGAAA
CGGTTTGTCACCGGCAGTCTCCCTGGAGTGCTCTTGCGTAGCAACTAGGGACAAGGGTTGCGCTCGTTGCGGGACTTAACCTAACATCTCACGACACGAGCTGACGACAGCCATGCAGCACCTGTGTCCAAGTCCCCGAAGGGAAAACTACATATCTGTAGCGAACTTGGCATGTCAAGGGCTGGTAAGGTTCTGCGCGTTGCTTCGAATTAAACCACATGCTCCCCCGCTTGTGCGGGCTCCCGTCAATTCCTTTGAGTTTTAATCTTGCGCCCGTACTCCCC
+
GGE@F@GGFF<D;@EGEGGGGFGGGGFFGGFFGFCAC:@FE@FEEA9C@@EDEFGFGGGG@EEGGGFGCFGCGGEFEG?,9FEF@FEGGGFD?C=+=?F=F+FE8+BFFGGFGG@FDAFGGG=FF,@,C,CDD>,3@@@C7FFCCFGAC9FCC,;F9FFFE;C@EFFGG?B:2<?;@FF6*6FCEGGFF?F9,7,78<CEGDDG+<8882:EFGGDFGCG9??C+*/2:C5:*2<:CCCC)3>C59..2CFFFGFFA:</CFFBDA))))4))9)>>6((68FB
@M02542:52:000000000-J9N43:1:1101:15405:1214 1:N:0:GTGAAA
CGGTTTATCACCGGCAGTCTCCCTAGAGTTCCCACCATTACGTGCTGGCAACTAAGGATAAGGGTTGCGCTCGTTGCGGGACTTAACCCAACATTTCACAACACGAGCTGACGACAGCCATGCAGCACCTGTCTTAGCGTTCCCGAAGGCACAACCGCATCTCTGCAGTCTTCGCTAGATGTCAAGAGTAGGTAAGGTTCTTCGCGTTGCGTCGAATTAAACCACATGCTCCACCGCTTGTGCGGGCCCCCGTCAATTCATTTGAGTTTTAATCTTGCGACCGT
+
GGGGGGGGGGGGGGGGGGGGGGGGGGFGGGGGGGGGGGGGGGGGGGGGGGGGGGGGGGGGGGGGGGGGGGGGGGGGGGGGGGGGGGGGGGGGGGGGGGGGGGGGGGGGGGGGGGGGGGGGGGDEGGGGGGFFGGGGGGGGGGGGGGGGGGCG@GGGGGGEGGGGGGGGGGGGGGGEEEGGGGGGGGGFGGGGGGGGGGGGGGGGGGGGDGGGFGGGGGGGGGGGGGGGGGGGGGGGGGGFC)@CCGDFGGGFFGFFFGG?FFAFB?FAA<AFCCFG4<>BB77>
@M02542:52:000000000-J9N43:1:1101:13148:1240 2:N:0:GTGAAA
CGGTTTGTCACCGGCAGTCTCCCTGGAGTGCTCTTGCGTAGCAACTAGGGACAAGGGTTGCGCTCGTTGCGGGACTTAACCCAACATCTCACGACACGAGCTGACGACAGCCATGCAGCACCTGTGTTACGGCTCCCTTTCGGGCACCCCCACCTCTCGGCCGGGTTCCTCACATGTCAAGGGTAGGTAAGGTTTTTCGCGTCGCATCGACTTAATCAAACTCATCCACCGCTTGTGCGGGATCCCTTCCAGTCCTTGGAGTTTTCATTTTGCGACCGTAACCCC
+
@FGGGGGGGGGGGGG7:FGGDEF8FEACF8@FGEGGGCCF+C,CF8<FG8C@@EDFDEEC?EEG7FCCGGEFEGE<FDEFGGGGGGCC5?9,?F@>C::@++4,,B@EEC,3DD,:D>CEFDFEG,,6CEF6++@98,EEFEG@CEGG*48;C52:*85=5**/4=;AB++2/<<EFC>A4ADFG0:+3:*))0;C3EBC<B).4BD>6)()467=F*+*2))03A*4*2(,7>:,)-*,((((0,))((**.22<))/)./0:))-).)))),,)>:)5))*.5
@M02542:52:000000000-J9N43:1:1101:15645:1254 2:N:0:GTGAAA
CGGTTTGTCACCGGCAGTCTCCTTAGAGTGCCCACCATTACGTGCTGGTAACTAAGGACAAGGGTTGCGCTCGTTACGGGACTTAACCCAACATCTCACGACACGAGCTGACGACAGCCATGCAGCACCTGTGTCTGAGTTCCCGAAGGCACCAATCCATCTCTGGAAAGTTCTCAGCATGTCAAGGCCAGGTAAGGTTCTTCGCGTTGCTTCGAATTAAACCACATGCTCCACCGCTTGTGCGGGCCCCCGTCAAGTCATTGTAGTTTTAACCTTTCGGCCTTC
+
GGGGGGGGGGGGGGGCGGGFGFGGGGGGGGGGGGGGGGGGGGGGGGGGGGGGGDGGGGGGGGGGGGGGCFGGGGGFGGGECFGGGGFGGGGGGGG<EFGGGGGGGGGDECFGGGGGGGGGFFGGFFFGGEFGGGCFGGFFGGGGGGDCCGFGGDD,AFF7CGGGGDF6DFGFGGFFG78BFGFFC>4AFFFFFFFGG4AFFFA82=BBF:)3)(9=F);+;@3*8C));D>@A)79>1713)),>B>4,4)),1*(.64)66*.))624:<4)5:F**0)).)00
@M02542:52:000000000-J9N43:1:1101:18882:1292 2:N:0:GTGAAA
CGGTTTGTCACCGGCAGTCTCCCTGGAGTGCTCTTGCGTAGCAACTAGGGACAAGGGTTGCGCTCGTTGCGGGACTTAACCCAACATCTCACGACACGAGCTGACGACAGCCATGCAGCACCTGTGTTATGGCTCCCTTTCGGGCACCCCCACCGCTCAGCTGGGTTCCATACATGTCAAGGGTAGGTAAGGTTTTTCGCGTTGCATCCAATTAACTCACACCAACCACCGCTTGTGCGGGTCCCCGGTCATTCTCTTGCGCTTTAATCTTGCGCGCGTTCTCCC
+
GGGGGGGGGGGGEGGGGFGFGFGFGFGFGGGGGGGECEGGFFFGGFFGGFFGGGGGGCFGFFGGGGGGFGGGGGGGGG9FFGGFEDFGGGGFG>EECCFE@7BDFFGGCEFCDA,@FFGCF8DDGFGFGGGGF8@DGGGGCCCGCEC:CE5*>E**/8*4,,0,7:EF?+4:FCC:+211/7<;7<=AC6=664+1>?)9:=D3(9?4()4*6)2**9@F*((**/7(/*--.7)4).79071(71-((,1:)**).4*)3)024))--6<6),()))0)0)*90
@M02542:52:000000000-J9N43:1:1101:11557:1303 1:N:0:GTGAAA
CGGTTTATCACCGGCAGTCTCCCTAGAGTTCCCGACTTAACTCGCTGGCAACTAAGGATAGGGGTTGCGCTCGTTGCGGGACTTAACCCAACATTTCACAACACGAGCTGACGACAGCCATGCAGCACCTGTCTTACGGTTCCCGAAGGCACAACCGCATCTCTGCAGTCTTCCGTAGATGTCAAGAGTAGGTAAGGTTCTTCGCGTTGCGTCGAATTAAACCACATGCTCCACCGCTTGTGCGGGCCCCCGTCATTTCATTTGAGTTTTAATCTTGCTACCGC
+
GGG@FEGGGGGGGGGEEGGGFGGGGGGGGGGGGEGGGGFEFEFGGGGGGGGGGGFGGEFFGDFEGGGDFEFFGGGGGEGGDGGGGGGG@CFGGGGGFGGGGGFCFCFGGGGGGGEGGGFGG8=D=BFFGGGGGGGFGGGGGECEGFFCFGGGGGEGGGGGGGGG9ECGGGGGGFGG,<EFGGGGGGGGGGGGGGGFF,AEFFF5EGGGGGGGFCEFGG:7:CGG>CCF:7FGFGF*CD5FG)6DE75>ECD5@G:)-0*6C>>?206<4<>FGFFG2>4<<05)
@M02542:52:000000000-J9N43:1:1101:20453:1332 1:N:0:GTGAAA
CGGTTTGTCACCGGCAGTCTCATTAGAGTGCCCAACTAAATGTAGCAACTAATGACAAGGGTTGCGCTCGTTGCGGGACTTAACCCAACATCTCACGACACGAGCTGACGACAGCCATGCAGCACCTGTGTTCCGGTTCCCTTTCGGGCACTCCCACCTTTCAGCAGGATTCCAGACATGTCAAGGGTAGGTAAGGTTTTTCGCGTTGCATCGAATTAATCCACATCATCCACCGCTTGTGCTGGTCCCCGTCAATTCCTTTGAGTTTTAATCTTGCGACCGTA
+
GGGGGGGGGGGGGGGGGGGGGGGGGGGGGGGGGGGGGGGGGGGGGGGGGGGGGGGGGGGGGGGGGGGGGGGGFGGGGGGGGGGFGGGGGGFGGGGGGGGGGGGGGGGGGGEGGGGFFGGGGGGGGGGGGCFGGGGGGGGGGGGGGGCFGGGGGDGGGGGGGGGGGGGGCFGGGGC@CFGGGGGGGGGFGGGGGGFGGGGGGGGGGGGDGC9E>E6<CFGGGGFFFGCCCFFGGGGGGDFFGFFCCFFFGGGFFGFFAFD@FGFF?9<9AA:CCFF7<>F;>BE>
@M02542:52:000000000-J9N43:1:1101:18071:1363 1:N:0:GTGAAA
CGGTTTATCACCGGCAGTCTCCCTAGAGTTCCCGACTTAACTCGCTGGCAACTAAGGATAGGGGTTGCGCTCGTTGCGGGACTTAACCCAACATTTCACAACACGAGCTGACGACAGCCATGCAGCACCTGTATGAAAGTAAGTACCATCCCGTTAAGGACAGGTTTTCTTGTTCATATGTCAAGGGCTGGTAAGGTCTTGCGCGTTGTATCGAATTAAACCACATGCTCCACCGCTTGTGCAGGCCCCCGTCAATTCCTTTGTGTTTCGCTCTTGCGACCGTA
+
GGGGGGGGGGGGGEG7@FF9FEEFGFCGGDGFGGDGGG9FFGG@EEG+CFFGFCFGF,CFC,<FFGEFGGDC:FGGGGDGGGFB?FFGFGGEDFGGGGGFGG@FGGDGG<FFFGGEGGGGGDF,>8FCD>ECF3@,3EFDGCFFGGFGGC,DFBC*@AE9<7F>,:FFFFGFGGFFFFEGC,@CFCGGGGG8C;FF;A<FFFEGEED5EGFFEFGFC?+;FC/;CF?2++<CCFGG=DGC*)*:CDE5ED557>(*.2:*:C4*((444<(**17:499(,375
@M02542:52:000000000-J9N43:1:1101:13312:1406 2:N:0:GTGAAA
CAGTATATCACCGGCAGTCTCCCTAGAGTTCCCGACTTAACTCGCTGGCAACTAAGGATAGGGGTTGCGCTCGTTGCGGGACTTAACCCAACATTTCACAACACGAGCTGACGACAGCCATGCAGCACCTGTCTTACGGTTCCCGAAGGCACAACCGCATCTCTGCAGTCTTCCGTAGCAGTCAAGAGTAGGTAAGGTTCTTCGCGTTGCGTCGAATTAAAACACATGCTCCACCGCTTGTTCGGGCCCCCGTCAATTCATTTGAGTTTTAAACTTTCCACTCG
+
GGGGFGGGGGGGGGG+:FGDGGGGG@FGGGGFEGEGGGGGGDEEGGGGGFFGGGGFCFFGGGGGGGCEGGEGGGGGGGGGGGGGGGGGFEBFFFGGGGF@EGGG@EFGGG?FEGGGGGGGFDGDFEFGDEGGDFGGGFGGECF9:38:FCFGGG>:C**1C,2=5>,,,0,=;B50*:*+/=C=CBFFFFFFFFGFGG+*9A+)(0.3()6A@()8F:@B:),*/*9)9*..)8)(-,/44)64)7(2((1/(/*,))/4)/9)),6<46))))):*/****))
@M02542:52:000000000-J9N43:1:1101:15589:1467 1:N:0:GTGAAA
CGGTTTGTCACCGGCAGTCTCCTTAGAGTGCTCTTGCGTAGCAACTAAGGACAAGGGTTGCGCTTGTTGCGGGACTTAACCCACCATCTCACGACACGAGCTGACGACAGCCATGCAGCACCTGTGCGACGGTTCTCTTTCGAGCACCCCTAGCTCTCACCAGGGTTCCGTCCATGTCAAGGGTAGGTAAGGTTTTTCGCGTTACATCGAATTAATCCACATCATCCACCGCTTGTGCGGGTCCCCGTCAATTCCTTGGAGTTTTAATCTTGCGACCGTCTTCCC
+
GGGGGGGGGGGGGGGGGGGFGGGGGCFGGGGGGGGGGGGGGG9FGFGGGGGGGGGFGGGGGGGGGGGGGGGGGGGFGGFGGFG7=F?<??,5BFCGEGEG7>8,,BF>@FGFAF<<<?5,BFFDFFFCB:FCGDC=CFGFFF>,>:FGECFFBA,>F>CF<BBFEGGG@7<:FEF;2@;;FC<B6CCBE;FGGGGGF:8=GGD8CFF7*;:C@GGF>+<7@CFCFEF6CEC5EG=C+055C45FGC5):7*=6:<46+*)9>2@AA:46:<CCC>GF18,((1@?
@M02542:52:000000000-J9N43:1:1101:11074:1539 1:N:0:GTGAAA
CGAGTTGACCCCGGCGGTCTCCTGTGAGTCCCCAACCTCCCGAAGGAGTTGCTGGCAACACAGGACAAGGGTTGCGCTCGTTGCGGGACTTAACCCAACATCTCACGACACGAGCTGACGACAGCCATGCACCACCTGTACACCGACCACAAGGGGGGCACTATCTCTAATGCTTTCCGGTGTATGTCAAGCCTTGGTAAGGTTCTTCGCGTTGCGTCGAATTAAGCCACATGCTCCGCTGCTTGTGCGGGCCCCCGTCAATTCCTTTGAGTTTTAGCCTTGCGG
+
GGGGGGGGGFGGGEGGGGGCGGGGGGGGGGGGGGGGGGGGG@FGEE,CFFGGGGGGGGGGGGGGFFGGGEGFFGFGGGGGGGGGGGGGGGGGGGGCFGGFFG,FGGGGGGGGGECFF<DCEFGEGGGGGGGGGGGGGGGGGGGGGGGGGGD<CCCCECEGGGFE?+CGF7EFGG7CGGGGC?EGGGGFFFEGGFFFF<FGDCFFGGGFGGG?>=CCD==GGGGGGGGGGGGGGGGGFCDDGFFG6>?BE<C:>G>B>GGFGG9=<<>B><BGGG*::ABBF:F:7
@M02542:52:000000000-J9N43:1:1101:14428:1547 1:N:0:GTGAAA
CGAGTTGACCCCGGCGGTCTCCTGTGAGTCCCCAACCTCCCGAAGGAGTTGCTGGCAACACAGGACAAGGGTTGCGCTCGTTGCGGGACTTAACCCAACATCTCACGACACGAGCTGACGACAGCCATGCACCACCTGTACACCGACCACAAGGGGGGCACTATCTCTAATGCTTTCCGGTGTATGTCAAGCCTTGGTAAGGTTCTTCGCGTCGCGTCGAATTAAGCCACATGCTCCGCTGCTTGTGCGGGCCCCCGTCAATTCCTTTGAGTTTTAGCCTTGCGG
+
GGGGGGGGGGGGEGGGGGGGGGGGGGGGGGGGGGGGGGGGGGGGGGGGGGGGGGGGGGGGGGGGGGGGGGGGGGGGGGGGGGGG7FGGGGGGGGGGGGGGGGGGGGGGGGGGGGGGGGGGGGGGGGGGGGGGGGGGGGGGGGGGGGGGGGGGGGGGGGGGGGGGGGGGGGGGGGGGGGGGGGGGGGGGGGGGGFGGGGFGGGGGGGGGGGGGFGGGGGCGGGFGGGGGGG6?<FFGGGGGDFFGGG?FGGGFFGBF>EGFGGFFFFFFF>BFF7=:8A7>B?F35
@M02542:52:000000000-J9N43:1:1101:21633:1562 1:N:0:GTGAAA
CGAGTTGACCCCGGCAGTCTCCCATGAGTCCCCAACCGAATTGCTGGCAACATGGGACGAGGGTTGCGCTCGTTATAGGACTTGACCAAACATCTCACGACACGAGCTGACGACAGCCATGCAGCACCTGTATGAAAGTAAGTACCATCCCGTTAAGGACAGGTTTTCTTGTTCATATGTCAAGGGCTGGTAAGGTTTTGCGCGTTGTATCGAATTAAACCACATGCTCCACCGCTTGTGCAGGCCCCCGTCAATTCCTTTGAGTTTCGGTCTTGCGACCGTACT
+
GGFGGGGGGGGGGGGGGGGGGGGGGGGGGGGGGGGGGGGGGGGGGGGGGGGGGGGGGGGGGGGGGGGGGGGGGGGGGGGGGGGGGGGGGGGGGGGGGGGGGEGGGGGGGGGGGGGGGGGGGGGGGGGGGGGGGGGGGGGGGGGGGGGGGGGGGGGGGGGGGGGFGGGGGGGGGFGGGGFGGGGGGGGGGGGGGGGCGGGCGGGGGGGGGGGD>EGGGGGGGGGGGGGGFGFGGGGGGGG<DAFGGGDFGGGFFGFFFGGFGGFFFFFFFF:CDGFG>FFFF?FF5
@M02542:52:000000000-J9N43:1:1101:10444:1562 2:N:0:GTGAAA
CGGTTTGTCACCGGCAGTCTCATTAGAGTGCCCTTTCGTAGCAACTAATGACAAGGGTTGCGCTCGTTGCGGGACTTAACCCAACATCTCACGACACGAGCTGACGACAGCCATGCAGCACCTGTGTGCAGGTTCTCTTTCGAGCACTCCCAAATCTCTCCGGGATTCCTGCCATGTCAAGGGTAGGTAAGGTTTTTCGCGTTGCATCGAATTAATCCACCTCATCCACCGCTTGTGCGGGTCCCCGTCAATTCCTTTGAGTTTTAATGTTTCGACCGTACTCCC
+
GGDGGGGGGFGGGGGCFGGFGGGFGGGGGGGFFGGGFGGGGGGGGGCEGFGGGGGGGGGGGGGGGGGGFDGGGGGGGGCFFFGGGGGGGGGGGDGG>?FGGGFGGGGDCFGCDGGCFFGGFGGGFCGCFFGDGFGGGGAEEEGGGGGGGGFGGCGGC;2DC9EGGG66?FGFGCBCCFC>?EGFG>F+8=?A9AFGGEFD>EABFFFC65;F;CFCFA9:5(3CGGB>7<6>E>FF:9C9BB9?FF0:1:5C<CDFA)*)499>BB7))-.)4:(9CEE)00=:>
@M02542:52:000000000-J9N43:1:1101:15128:1587 2:N:0:GTGAAA
CGGTTTATCACCGGCAGTCTCCCTAGAGTTCCCGACTTAACTCGCTGGCAACTAAGGATAGGGGTTGCGCTCGTTGCGGGACTTAACCCAACATTTCACAACACGAGCTGACGACAGCCATGCAGCACCTGTCTTACGGTTCCCGAAGGCACAACCGCGTCTCTGCAGTCTTCCGTAGATGTCAAGAGTAGGTAAGGTTCTTCGCGTTGCGTCGAATTAACCCACATTCCCCACCGCTTTTCCGGGCCCCCGTCCATTCATTTGAATTTTAATCTTTCGACCGGT
+
GGGFGGFGGGGGGGG:FGGGGCFGG<DFGGGGGGGGGGCCGGGGGGGGGGGGGGGGGGGGGGGGGGGGGDGGGGGGGCCFGGGGGGGFGGGGGGGGGGGGCEGGEDGCBDEGGDGEGGGD:3B>FDFFFGGGGGGGECFCGDGCBEGGGD68>EGB75;;5/;C,<CC?D7:A,:CC586AFGAGEFFFFFFFCGGGEFGFF10(589156@((9>FF7@*)(/2*/)20).))50617(4))-)309>2552//(.6F))9=4))).446>><4C*9))))))0
@M02542:52:000000000-J9N43:1:1101:18504:1640 1:N:0:GTGAAA
CGGTTTATCACCGGCAGTCTCCCTAGAGTTCCCGACTTAACTCGCTGGCAACTAAGGATAGGGGTTGCGCTCGTTGCGGGACTTAGCCCAACATTTCACAACACGAGCTGACGACAGCCATGCAGCACCTGTCTTACGGTTCCCGAAGGCACAACCGCATCTCTGCAGTCTTCCGTAGATGTCAAGAGTAGGTAAGGTTCTTCGCGTTGCGTCGGATTAAACCACATGCTCCACCGCTTGTGCGGGCCCCCGTCAATTCATTTGAGTTTTAATCTTGCGACCGT
+
GGGGGGGGGGGGGGGGGGGGGGGGGGGGGGGGGGGGGGGGGGGGGGGGGGGGGGGGGFGFEFCFGGGGGGGGGGGGGGGGGGGGGGGGGGGGEGGGGGGGGGGEGCEGGGGGGGGGGGGGGGGEGFGGGGGGGGGFGGGGGGGGGGGGGGGGGGGGGGCGGCFGFGGGGGGFDFGGFFGGGGFFGGFGGGGGGGGGFACFGGGFGGEGEGEE7:CEGGFGGGGGGGGDCC?EFGGGD3EGG:B7ED>EEDG5>DB>A?F6FGFF246>BFF:FGFGAD>>F;DF
@M02542:52:000000000-J9N43:1:1101:17135:1668 1:N:0:GTGAAA
GCGGCTTATCACCGGCAGTCTCCTTAGAGTGCTCAACTAAATGGTAGCAACTAAGGACGGGGGTTGCGCTCGTTGCGGGACTTAACCCAACATCTCACGACACGAGCTGACGACAGCCATGCAGCACCTGTGCTCCAGGCTCCGAAGAGAAGGTCACGTCTCTGCGACCGGTCCTGGACATGTCAAGGGCTGGTAAGGTTCTGCGCGTTGCGTCGAATTAAACCACATGCTCCACCGCTTGTGCGGGCCCCCGTCAATTCCTTTGAGTTTTAATCTTGCGACCGT
+
GGGGGGGGGGGGGGGGGGGGGGGGGGGGGGGGGGGAFGGGGGGGGGGGGGGGGGGGGGGGGGGGGGGGGGGGGGGGGGGGGGGGGGGGGGGGGGFGGGGGGGGGGGGGGGGGGGGGGGGGGGGGGGGGGGGCGGGGGGGGGGGGGGGGGGGGGGGGGGGGGGGGGGGGGGGGGGGGGGGGGGFGGFFGGGGGGFFGGD<AEFFAEGGGE8EEE=CED?E7CFGGGGGGDG?EGGGGGGEGGF)0=3>DDCCDDG,54CG?FGFFA<:<AD>CFF*:>9A99BD:7
@M02542:52:000000000-J9N43:1:1101:15810:1680 1:N:0:GTGAAA
CGAGTTGACCCCGGCGGTCTCCTGTGAGTCCCCATCACCCCGAAGGGCATGCTGGCAACACAGGACAAGGGTTGCGCTCGTTGCGGGACTTAACCCAACATCTCACGACACGAGCTGACGACAGCCATGCACCACCTGTACACCGACCACAAGGGGGGCACTATCTCTAATGCTTTCCGGTGTATGTCAAGCCTTGGTAAGGTTCTTCGCGTTGCGTCGAATTAAGCCACATGCTCCGCTGCTTGTGCGGGCCCCCGTCAATTCCTTTGAGTTTTAGCCTTGCGG
+
GGGGGGGGGFGGGGGGGGGGGGGFGGDFGGGGGGGGGGGGGGGFGGDGGGGGGGGGGGGGGGGGGGGGGGDFGGGGGGGGGGGDFGDFGGGGGGGGGGGGGGFGGGGGGGFGGGGGGGGGDGGGGGGGGGGGGGGGGGGGFGGGGGGGGGG7EGDGCCGGGGGGG7@CGGGGGGGGGGEEEGGGGGGGFFGGGDGGGGGGGGGGGGFGGDGEFGGGCC55CFGGFGGGGFCGEGE<FGEGGFFGFDFFGDGFFGFF>EG>GGDFAAFFFFBGGGFGFA:4A))85
@M02542:52:000000000-J9N43:1:1101:10707:1684 1:N:0:GTGAAA
CGGTTTATCACCGGCAGTCTCCCTAGAGTTCCCGACTTAACTCGCTGGCAACTAAGGATAGTGGTTGCGCTCGTTGCGGGACTTAACCCAACATTTCACAACACGAGCTGACGACAGCCAGGCAGCACCTGTCTTACGGTTCCCGAAGGCACAACCGCATCTCTGCAGTCTTCCGTAGATGTCAAGAGTAGGTAAGGTTCTTCGCGTTGCGTCGAGTTAAACCACATGCTCAACCGCTTGTTCGGGCCCCCGTCAATTCATTTGAGTTTTAATCTTGCGACCGTT
+
FEFGEF@FCAC,B@FE@FCG6C8CFFGGFD,EEGGGGG<F,CFD+BF:FEGEGGEC<CFFC6CF6CFFEGGEEFFEGG7BFFCFCFG?FC<C7FG9FGC?EFFCCEC+C<9BFFGGEGFFDC@,@F<DFDGG<FFCCFBFEDGGGGE:*CC,>CC<<FC7C,<7BFFD,2;C<F7<<*4;;=C+5B@CFGFGFC,>2CFFFE9;588E58=CBCE*2/<D?E6E@8C9CEF+<CECGCEGG)9CCDB>E5C>>D<5<9>FC*:4),<2<<>7FGFD-42(2(78)
@M02542:52:000000000-J9N43:1:1101:21868:1699 1:N:0:GTGAAA
CGAGTTGACCCCGGCGGTCTCCTGTGAGTCCCCATCACCCCGAAGGGCATGCTGGCAACACAGGACAAGGGTTGCGCTCGTTGCGGGACTTAACCCAACATCTCACGACACGAGCTGACGACAGCCATGCACCACCTGTACACCGACCACAAGGGGGGCACTATCTCTAATGCTTTCCGGTGTATGTCAAGCCTTGGTAAGGTTCTTCGCGTTGCGTCGAATTAAGCCACATGCTCCGCTGCTTGTGCGGGCCCCCGTCAATTCCTTTGAGTTTTAGCCTTGCGG
+
GGGGGGGGGGGGGGGGGGGGGGGGGGGGGGGGGGGGGGGGGGGGGFGGGGGGGGGGGGGGGGGGGGGGGGGGGGGGGGGGGGGGGGCGGFGGGGGFGGGGGGGGGGGGGGGGGGGGGGGGGGGGGGGGGGGGGGGGGGGFGGGGGGGGGGGGFDEGGGGGGGGGGFGGGGGGGGGGGGGGEGGGGGGGGGGGGGC?FFGGGGGGGGGGGGGGEEGEDGGGGGGGGGFGGGGGGGFGFGGGGFFGFF6FGGDFEGFEB/CBCFBFFFFAA5:GGGFF?BF<A3?:>
@M02542:52:000000000-J9N43:1:1101:16746:1703 1:N:0:GTGAAA
CGGTTTATCACCGGCAGTCTCCCTAGAGTTCCCGACTTAACTCGCTGGCAACTAAGGATAGGGGTTGCGCTCGTTGCGGGACTTAACCCAACATTTCACAACACGAGCTGACGACAGCCATGCAGCACCTGTCTTACGGTTCCCGAAGGCACAACCGCATCTCTGCAGTCTTCCGTAGATGTCAAGAGTAGGTAAGGTTCTTCGCGTTGCGTCGAATTAAACCACATGCTCCACCGCTTGTGCGGGCCCCCGTCAATTCATTTGAGTTTTAATCTTGCGACCGTT
+
GCCGG;FGCFGCCG@7CFFGGGGGGGFGGEF<FDFG:FFGGGGGEGG7BCFEGGGGD,CF@,<6CFEDEEEF@FGCFF@FCFFGGGGGDFGEDDGGFGCEEE@CEFCGGGFGDGGFCGE===F<DEFBFDCFGGGFGGGBB>FFE>FFDFCGGGG>FG:FCEFB9FFCFGG;CFFFFDECEFCEFDFFGFGG<,>FF<;;B;CC88EE8EGGF*:8CGCFCCGFGGF9F9FFFGGG5>EF7:?D5DFFGGGB)C17>FFFGG444::A)64*:F?F)4(4(1>>)
@M02542:52:000000000-J9N43:1:1101:10719:1708 2:N:0:GTGAAA
CGAGTTGACCCCGGCAGTCTCCCATGAGTCCCCAACCGAATTGCTGGCAACATGGGACGAGGGTTGCGCTCGTTGCGGGACTTAACCCAACATCTCACGACACGAGCTGACGACAGCCATGCACCACCTGTCACCCGCCCCGAAGGACCCCGCATCTCTGCGAGTTTTCGAGTGATGTCAAACCCAGGTAAGGTTCTTCTCCTTGCATCGAATTAAACCGCATGCTCCCCCGCTGTTGCCGGCCCCCGGCAATTCCTTTGAGTTTTAGCCTTTCGGCCGCACCTC
+
GGGGFGF9FGGGGGG@FFGAFGGGGGD<EFF<FGEGGDCFEFEGGG<CEE@@FGGGGFGFGGGGGGGGGEGGGC8?:FGGCFFEGDD,@FGDDF9?,EFFEC=BCEBCFFGGCGGCGGGGGFGGGGG+DE>,=9>9EEGEG5CGEE>FGGGDEEEGFG9<+/=5CEG?9<5)+*+A@CCFF+4<C?FF:*/=>@>FCFF***174464)..))(20*6;:562*0+*.*1(487)())2)-((4)-1((49)(*24)6F2).1)6644<8A)))(97;;)).)))
@M02542:52:000000000-J9N43:1:1101:8168:1728 1:N:0:GTGAAA
CGGTTTGTCACCGGCAGTCTCATTAGAGTGCCCTTTCGTAGCAACTAATGACAAGGGTTGCGCTCGTTGCGGGACTTAACCCAACATCTCACGACACGAGCTGACGACGGCCATGCAGCACCTGTGTCCAGGTTCTCTTTCGAGCACTCCCACATCTCTGCAGGATTCCTGGCATGTCAAGGGTAGGTAAGGTTTTTCGCGTTGCATCGAATTAAACCACATCATCCACCGCTTGTGCGGGTCCCCGTCAATTCCTTTTAGTTTCAACCTTGCGTCCGTACTCCC
+
GC@FGE@EGFGGD>GGCFF,CCFGGFGGG,FFGGGGFGGFFGGGGGC@EGFFGGCFBFC:FGGGGGGGGGGGEGGD<5CFGEFGCGGGFGDDFFGGGFFGEGGGG@CFEEEEFGFF9DFDDFG8F<FFGGEFC<CGGFCGGGG:FB7CFFFFFGAFCF;?FGC>EFFGGGCGFGGFGGCC:8FGD*<;CF9C:C@F7FEGD@E8AEEG5FGCFFGGGFGGG6AE<<EGFGC=EEEGFC5)91>CEFD7CD36*:<?A708D0.=<9<BBFFGG<))46::?0F)>
@M02542:52:000000000-J9N43:1:1101:20435:1762 1:N:0:GTGAAA
CGGTTTGTCACCGGCAGTCTCCCTGGAGTGCTCTTGCGTAGCAACTAGGGACAAGGGTTGCGCTCGTTGCGGGACTTAACCCAACATCTCACGACACGAGCTGACGACAGCCATGCAGCACCTGTGTTACGGCTCCCTTTCGGGCACCCCCACCTCTCGGCAGGGTTCCGTACATGTCAAGGGTAGGTAAGGTTTTTCGCGTTGCATCGAATTAATCCACATCATCCACCGCTTGTGCGGGTCCCCGTCAATTCCTTTGAGTTTTAATCTTGCGACCGTACTCCC
+
GGGGGGGGGGGGGGGGGGGGGGGGGGGGGGGGGGGGGGGGGGGGGGGGGGGGGGGGGGGGGGGGGGGGGGGGGGGGGGGGGGGGGGGGGGGGGGGGGGGGGGGGGGGGGGGGGGGGGGGGGGGGGGGGGGGGGGGGGGGGDGGGGGGGGGGGGGGGDFGGGEGGGGGGGGGGGGGGGGGGGCFFFGGCGGGGFGFGGGDGGGGDGGGGGGGGFFGGGCFGGGGGGGGGGGGGGGFGGGGGD>BGGGFFGGGFFGFFFGGFF>AF>B?BFD4>C<DGFFFFFFFFF
@M02542:52:000000000-J9N43:1:1101:19670:1792 1:N:0:GTGAAA
CGGCTTATCACCGGCGGTTCCTTTAGAGTACCCAACTGAATGATGGTAACTAAAGGCGAGGGTTGCGCTCGTTGCGGGACTTAACCCAACATCTCACGACACGAGCTGACGACAGCCATGCAGCACCTGTGTTCCAGTCCCCGAAGGGAAGAGATCCATCTCTGGAAATCGTCCGGACATGTCAAACGCTGGTAAGGTTCTGCGCGTTGCTTCGAATTAAACCACATGCTCCACCGCTTGTGCAGGCCCCCGTCAATTCATTTGAGTTTTAACCTTGCGACCGT
+
ECFGGGFGFGGGE7FF@@FFGGGGGGGGGGGCFGGGGGCFGFFGFFGFGGGFGGGGGGGGGGGGGGGECFGFFGGGGGDGGGGGFFFGEFFDG<FFFCEGGGDCCFGGGGGEFCEGGGGGGA9CCFGGFF,@FCCAFF@BCFFD7@FGGGGGFFGFFEFGG?FCGFFGGGEGGG<<<FGGFGGFGFGGEEGCF@EF?:2@<<:EGEG=8EGE8=8CFGGGFFGGGGG9FGGGGGGEGCEGF2@GGDF>GCDE@G<B<9FFGCAF9?F)6<ACGGFFA09(99))
@M02542:52:000000000-J9N43:1:1101:7647:1797 1:N:0:GTGAAA
CGGTTTGTCACCGGCAGTCTCCCTGGAGTGCTCTTGCGTAGCAACTAGGGACAAGGGTTGCGCTCGTTGCGGGACTTAACCCAACATCTCACGACACGAGCTGACGACAGCCATGCAGCACCTGTGTGATGGCTCCCTTTCGGGCACTCCCACCTCTCAGCGGGATTCCATCCATGTCAAGGGTAGGTAAGGTTTTTCGCGTTGCATCGAATTAATCCACATCATCCACCGCTTGTGCGGGTCCCCGTCAATTCCTTTGAGTTTTAATCTTGCGACCGTACTCCC
+
GGGGGGGGGGGGGGGGGGGGGGGGGGCFGGGGGGGGGGGGGGGGGGCGGGGGGGGGGGGGGGGGEGGGGGGGDGGGFGGGGGGGGFFFGGGGGGGGGGFGGGGGGGGGGGGGGGGGGGGGGFFGGGGGGGGGGF<FC<FGG7@FGGGFCCFCFGGFCCBFGGGGGGGGGGGF7FFCGGGGGFGF8ECGGGGGG:ECFFEGGGGDEFGGE8CGFGCFG?CCFGGDF@FGGGGGGEGFGGGGGFFGGGFFGC*8@F>FA7:=FGFFFBFFFFBFGGFD01<:?BFFF
@M02542:52:000000000-J9N43:1:1101:19518:1849 1:N:0:GTGAAA
CGGTTTATCACCGGCAGTCTCCCTAGAGTTCCCGACTTAACTCGCTGGCAACTAAGGATAGGGGTTGCGCTCGTTGCGGGACTTAACCCAACATTTCACAACACGAGCTGACGACAGCCATGCAGCATCTGTCTTACGGTTCCCGAAGGCACAACCGCATCTCTGCAGTCTTCCGTAGATGTCAAGAGTAGGTAAGGTTCTTCGCGTTGCGTCGAATTAAACCACATGCTCCACCGCTTGTGCGGGCCCCCGTCAATTCATTTGAGTTTTAATCTTGCGACCGT
+
GGGGGGGGGGGGGGGGGGGGGGGGGGGGGGGGGGGGGGGGGGGGGGGGGGGGGGGGGGGGGGGGGGGGGGGGGGGGGGGGGGGGGGGGGGGGGGGGGGGGGGGGGGGGGGGGGGGGGGGGGGGGGGGGGGGGGGGGGGGGGGGGGGGGGGGGGGGGGGGGGGGGGGGGGGGGGGGGGGGGGGGGGGGGCCFGFCFGGGGFGGGGGGGGGGGGFGGGGGGGGGGGGGGGGGGGGGGGGGGGF2FGGGFFGGGFFDBFBGGFGGBF<BADFFAGGGFG>ABFFFFD
@M02542:52:000000000-J9N43:1:1101:16713:1869 1:N:0:GTGAAA
CGGTTTATCACCGGCAGTCTCCCTAGAGTTCCCGACTTAACTCGCTGGCAACTAAGGATAGGGGTTGCGCTCGTTGCGGGACTTAACCCAACATTTCACAACACGAGATGACGACAGCCATGCAGCACCTGTCTTACGGTTCCCGAAGGCACAACCGCATCTCTGCAGTCTTCCGTAGATGTCAAGAGTAGGTAAGGTTCTTCGCGTTGCGTCGAATTAAACCACATCCTCCACCGCTTGTGCGGGCCCCCGTCAATTCATTTGAGTTTTAATCTTGCGACCGT
+
GGG:FEFFGGGGGGEGEFDFGFFFGGFFFGCFGGEEGGFFCFGGGGCEEGGGGCDFGFGF@EFGGGG@FGE@:CF,FFED:CEGGGCCFC+??FFDFFFGFGCEFCE+B?FGFEFFGFGG,FFFGFFFGGAD8CEFGCECFCADFGC*CB,DFGGGCDCFEFCF@9,?FGGGGFGE,CB@CGGFGFFFFFCFCEGGGG9CFGGGGGGG8EGGF=8FGG?D?CCC8FF+;CFGFGGGG3=DF79CDCDBG7<>7*4>AC>@D:)/)4)-49:FCG=C>)(3(45>
@M02542:52:000000000-J9N43:1:1101:8967:1883 1:N:0:GTGAAA
TCGGCTTATCACCGGCAGTCCCCTTAGAGTGCCCAACCAAATGCTGGCAACTAAGGGCGAGGGTTGCGCTCGTTGCGGGACTTAACCCAACATCTCACGACACGAGCTGACGACAGCCATGCAGCACCTGTGTCCCGGTCCCCGAAGGGAACCTTGCATCTCTGCAAGTAGCCGGGCATGTCAAGGGCTGGTAAGGTTCTGCGCGTTGCTTCGAATTAAACCACATGCTCCACCGCTTGTGCGGGCCCCCGTCAATTCCTTTGAGTTTTAATCTTGCGACCGTAC
+
FGGGGGGGGAFGDFGGGGGGGGGGF,FGGGGGGGGGDGGGGGGGGGGGGGGGGGGGGGGGGGGGGGGGGGGGGGGGGGGGGGGGGFFGGGGGGGGGCFGGGGGGGGGGGGGGGGGGGGGGFGGGGGGGCCFCCGGGDGGGGGGGGGG7F7FFFFGGGGGCC;FGFGGGGGGEFFGGGCGGGGGGGGEGGGGGGGGGFGDGGGGGGGEE=FFGFGFFFCEGGFGGFGFGGGCGGFEGEDGG<9DGGGFFGGGFFDFFFFGFGFF6:A<69AFGFFFFF;BB99E57
@M02542:52:000000000-J9N43:1:1101:20568:1893 1:N:0:GTGAAA
CGGTTTGTCACCGGCAGTCTCCTTAGAGTGCTCTTGCGTAGCAACTAAGGACAAGGGTTGCGCTCGTTGCGGGACTTAACCCAACATCTCACGACACGAGCTGACGACAGCCATGCAGCACCTGTGCGACGGTTCTCTTTCGAGCACGACCACCTCTCAGCGGCCTTCCGTCCATGTCAAGGGTGGGTAAGGTTTTTCGCGTTGCATCGAATTAATCCACATCATCCACCGCTTGTGCGGGTCCCCGTCAATTCCTTTGAGTTTTAATCTTGCGACCGTACTCCC
+
FGG:FEEGFFFFG+@FGGGGEEGCGGFGGEAEFGGGGGGGGGCC<FEE<8CE<FGGGFFF@FEEGGGGGGGDGGGGGCFFDCFGGFF@<E@<FFGGECFGGGEFGG@+FFFGGGCED?FGGGG?F=>FDE7FGCFADGFGFGGGGGF*>@BECCEGCGG9C<FGCEFGFGCF7FCFGGC9CFF2:CCG??CF<@FDGCGDGGEE=9+<EC?68<CEFCCGGG6E?@@:8@5EEC@@+CEDGBFGC4>BGGD?974FB7CFFD>FA<7AFFFCFCBG9>?16<F7F
@M02542:52:000000000-J9N43:1:1101:10084:1907 1:N:0:GTGAAA
ATCCACACCTTCCTCCGGTTTATCACCGGCAGTCTCCCTAGAGTTCCCGACTTAACTCGCTGGCAACTAAGGATAGGGGTTGCGCTCGTTGCGGGACTTAACCCAACATTTCACAACACGAGCTGACGACAGCCATGCAGCACCTGTCTTACGGTTCCCGAAGGCACAACCGCATCTCTGCAGTCTTCCGTAGATGTCAAGAGTAGGTAAGGTTCTTCGCGTTGCGTCGAATTAAACCACATGCTCCACCGCTTGTGCGGGCCCCCGTCAATTCATTTGAGTTTTAATCTTGCGACCGTAC
+
-CCCCGGGGGGGGGGGGGFGGGGFGGGGGGEGGGGFFGGGF,FEGFGGBCCEGGGGGGGGEGGGGGGGGGGGCDFG@CFGGGGGGGGGGGGGGGCFGGGGGGGGEF@DFGGGGFGGGGGGGGGGGFGEGGGGGGGGFFGGGGGGGGGGGGGGGGGGGFGEGGG@@FFGGGGGGGEGGGGGGGGFGFFFGGGFDGFFFGGGFFFGGGFEGGGGGGGGGGG5:CGEGDEEFGGGGGGGFFCFFGGGGFGGG6CEECFG<<B5C:EFGDGFFG?6<?FFGGFF:<A<A:):CFFFFB9>BBF:)
@M02542:52:000000000-J9N43:1:1101:12554:1922 1:N:0:GTGAAA
TCGGCTTATCACCGGCAGTCCCCTTAGAGTGCCCAACTGAATGATGGCAACTGAGGGCGAGGGTTGCGCTCGTTGCGGGACTTAACCCAACATCTCACGACACGAGCTGACAACAGCCATGCAGCACCTGTCTCAATGCTCCCGAAGGCACCAATCCATCTCTGGAAAGTTCATTGGATGTCAAGGCCTGGTAAGGTTCTTCGCGTTGCTTCGAATTAAACCACATGCTCCACCGCTTGTGCGGGCCCCCGTCAATTCATTTGAGTTTTAACCTTGCGGCCGTAC
+
GGGGGGGGGGGGGGGGGGGGGGGGGGGGGGGGGGGGGGGGGGGFFFGGGGGGGGGGFGGGGDEGGGGGGGGGGGGGGGGGGGGGFGGGGGGFGGDFGGFGGGGGECEGGGGGGGGGGGGGGGGGGGGFCGGG9=FGGFG9<FGCGGDFG@GGGGFGGGGG9FFFGGGFGGGFGGGC@FGGGGGGGGGGGGGGGGEGGGGGGFFGGGGGGGGGDGGFGGGGGGCFCG?FFGGGGGGGGGFFFDDGGGFFEGGFFGFFAFGFGGFFFFFB<A?CCFF7?BFFFBE)0
@M02542:52:000000000-J9N43:1:1101:21466:1940 1:N:0:GTGAAA
CGGTTTATCACCGGCAGTCTCCCTAGAGTTCCCGACTTAACTCGCTGGCAACTAAGGATAGGGGTTGCGCTCGTTGCGGGACTTAACCCAACATTTCACAACACGAGCTGACGACAGCCATGCAGCACCTGTCTTACGGTTCCCGAAGGCACAACCGCATCTCTGCAGTCTTCCGTAGATGTCAAGAGTAGGTAAGGTTCTTCGCGTTGCGTCGAATTAAACCACATGCTCCACCGCTTGTGCGGGCCCCCGTCAATTCATTTGAGTTTTAATCTTGCGACCGT
+
GGGGGGGGGGGGGGGGGGGGGGGGGGGGGGGGGGGGGGGGGGGGGGGGGGGGGGGGGGGGGGGGGGGGGGGGGGGGGGGGGGGGGGGGGGGGGGGGGGGGGGCGGGGGGGGGGGGGGGGGGGGFGGGGGGGGGGGGGGGGGDGGGGGGGGGGGGGGGGGGGGGGGGGGGGGGGGGGGGGEFGGGGGGGGGGGGGGGGFFGGGGGGGGGGGGEEG=FGGGGGGGGGGGGGGFGGGGEEGGGG?FGGGFEGGGFFGFD>9FFGGFFAB<9:5>DF7@GFFF>>FDE
@M02542:52:000000000-J9N43:1:1101:12293:1945 1:N:0:GTGAAA
CGAGTTGACCCCGGCGGTCTCCTGTGAGTCCCCAACCTCCCGAAGGAGTTGCTGGCAACACAGGACAAGGGTTGCGCTCGTTGCGGGACTTAACCCAACATCTCACGACACGAGCTGACGACAGCCATGCACCACCTGTACACCGACCACAAGGGGGGCACTATCTCTAATGCTTTCCGGTGTATGTCAAGCCTTGGTAAGGTTCTTCGCGTTGCGTCGAATTAAGCCACATGCTCCGCTGCTTGTGCGGGCCCCCGTCCATTCCTTTGAGTTTTAGCCTTGCGG
+
GGGGGGGGGGGGGGGGGGGDGGGGGGGFFGGGGGGGGGGGGGGGEEGEFGGGGGGDFDGGGGGGGGGGGGGGGGGGGCGGGGFGGGEGGGGGGGGFGGGFFGFG,DFGGGDGGGGGGGGGGGGFFGGGGGGGGGGGGGGGGGGGEFGCGGGGCCCDGGGGGGGECC7:@FGGGFGFFGGGGGC9+<CGGGCFFGFFGGCFGGGGEGF7*;=EBEGGDGEGFF:FFCFGGCCF0C++<>=D<96F959BDG)>@<9:6C<)9>A6><BF<517CF?:4<?FA06)7
@M02542:52:000000000-J9N43:1:1101:16532:1957 2:N:0:GTGAAA
CGGTTTGTCACCGGCAGTCTCCTTAGAGTGCCCACCATTACGTGCTGGTAACTAAGGACAAGGGTTGCGCTCGTTACGGGACTTAACCCAACATCTCACGACACGAGCTGACGACAGCCATGCAGCACCTGTGTCTGAGTTCCCGAAGGCACCAATCCATCTCTGGAAAGTTCTCAGCATGTCAAGGCCAGGTAAGGTTCTTCGCGTTGCTTCGAATTAAACTACATGCCCCACCGCCTGTTCGGGCCCCCGTCAATTCATTTTATGTTTAATCCTGCCACCGT
+
GEGGGGGGGGGGGGGGGGG@FGGGGGGGGGGGGGGGGGGGGGG8FGGGGGGGGGGGGGGGGFGGGGGGGGGGFGGCFGCGD:FGGFFGGGGGGGGGGGGGGGDGEGGGE89ACFGFGGCDFFCFFGGGGGGGGGAFGGGGGGFG6:CE:8EGGFG,;6ECFCFEGE;,DCFFFFC79CFFFCC>CEF4A6?FEAGFG=AFFFC>=A>(2>4CC(78;ACA77)B+++.;*,:)8BB0(119))4>>>>(7DDBG*344*).906)-)..)).4.602)))*8)0
@M02542:52:000000000-J9N43:1:1101:14945:1974 1:N:0:GTGAAA
GCGGCTTATCACCGGCAGTCTCCTTAGAGTGCTCAACTAAATGGTAGCAACTAAGGACGGGGGTTGCGCTCGTTGCGGGACTTAACCCAACATCTCACGACACGAGCTGACGACAGCCATGCAGCACCTGTGTTCCAGGCTCCGAAGAGAGGGTCACATCTCTGCGACCGGTCCTGGACATGTCAAGGGCTGGTAAGGTTCTGCGCGTTGCGTCGAATTAAACCACATGCTCCACCGCTTGTGCGGGCCCCCGTCAATTCCTTTGAGTTTTAATCTTGCGACCGT
+
EGGGGGGFGCCG@FEGGGGGFDFGG@EFGGGGGGGGGGFGGGDFGGGGGGGGGFGGGGGGGGDGGGGCGGGFGGGGGGGGGFGGGGCGGG7DFGAFFF<FGFGEGEGGGGGGD>EEGGGFFFGF>FGGFGGFGFCC@F8F@FGEEGG::F>@F:FFFGGGGGGGGGGGGGCEGGGGGDFGGGGGGGGCEC8>E8CCFFFEFCF95:C=8:EEDEE=FGGCGGG6CFC+<CCGFGFFEGGGF()?CGBEECDD)93.4FFFFGB954:).657*:40:4>9B0:50
@M02542:52:000000000-J9N43:1:1101:21714:1998 1:N:0:GTGAAA
CGGTTTGTCACCGGCAGTCTCCCTGGAGTGCTCTTGCGTAGCAACTAGGGACAAGGGTTGCGCTCGTTGCGGGACTTAACCCAACATCTCACGACACGAGCTGACGACAGCCATGCAGCACCTGTGTTATGGCTCCCCTTCGGGCACCCCCACCTCTCAGCAGGGTTCCATACATGTCAAGGGTAGGTAAGGTTTTTCGCGTTGCATCGAATTAATCCACATCATCCACCGCTTGTGCGGGTCCCCGTCAATTCCTTTGAGTTTTAATCTTGCGACCGTACTCCC
+
GGGGGGGGGGGGGGGGGGGGGGGGGGFGGGGGGGGGGGGGGGGGGGGGFGGGGGGGGFGGGGGGGGGGGGGGGGGGGGGGGGGGGGGGGGGGGGGGGGGGGGGGGGGGGGGGGGFGGGGGGGGGGGGGGGFGGG,CFGGGGEDGGGGGGGGGGG7FAFGGG@FFGGGGGGGFGGGGFFGG??@CFGGGGFFG:FFGGGCEDGGGGGGGGFGGFGGGGGGFGGGGGGGGGGGGGGGGFFDCC;DDGGFFGGGFF>AFFFFFGGFFF>?ABFACGDEGFFF?FBF?F
@M02542:52:000000000-J9N43:1:1101:15388:2001 1:N:0:GTGAAA
CGGTTTATCACCGGCAGTCTCCCTAGAGTTCCCACCATAACGTGCTGGCAACTAGGGACAAGGGTTGCGCTCGTTGCGGGACTTAACCCAACATCTCACGACACGAGCTGACGACAGCCATGCAGCACCTGTGTTACGGCTCCCTTTCGGGCACCCCCACCTCTCGGCAGGGTTCCGTACATGTCAAGGGTAGGTAAGGTTTTTCGCGTTGCATCGCATTAATCCACATCATCCACCGCTTGTGCGGGTCCCCGTCAATTCCTTTGAGTTTTAATCTTGCTACCG
+
GGGGGCCEFGGG;FGEEGFEGEEFGG9FGGGFGGGGGGGGG7FCEFGC@EGFCFGGGFGFFGGGGGGGGDEGGGGGGGGGGGGGGGFFFGGGGGGCFGGGDEECC>FGG8FC:FC:@FFFEC=FFDDFEGGBFGGFGGGGFFEF:FCEEGGGG7FGEEGFC76C:@FEGDE@:FF7CC>51BFCGFGG6*4+1=:B9><AEG5C8EGG?E=?FC08*:EGF?E:CCC?:CFGFGC6:D5CC:FCCCE5779@59436::FGF2F<94<6A4C:<B>44:4)6=5.
@M02542:52:000000000-J9N43:1:1101:18606:2027 2:N:0:GTGAAA
CGAGTTGACCCCGGCGGTCTCCTGTGAGTCCCCAACCTCCCGAAGGAGTTGCTGGCAACACAGGACAAGGGTTGCGCTCGTTGCGGGACTTAACCCAACATCTCACGACACGAGCTGACGACAGCCATGCACCACCTGTACACCGACCACAAGGGGGGCACTATCTCTAATGCTTTCCGGTGTATGTCAAGCCTTGGTAAGGTTCTTCGCGTTGCGTCGAATTAAGCCACATGCTCCGCTGCTTGTTCGGGCCCCCGTCAATTCCTTTGAGTTTTTGCCTTTCGG
+
GGGGGGFFGGGGGGGGGGGGGGGGGGGFGGGGGGGGGFGGGGGGFGGGGGGGGGGGGGGGGGGGGGGFFGFGGGGGGDGGGGFGGGFGGGGGGGGGGGGFGGCGFGGGGGGGGGGGGGGGGGGGGGGGGGFFGGFCFGGGGFGGEGGDGGGGGFGGGGG*5CFGGEGGGGGFGGCGGFGBFEGFGDFF@F?41?>FFCFFF:F@<FFFFB9D0,9@FD5@GDFGG76(0928*)/630/4,())*(.-(47D0DD661>(,00)6)6<)-().4:*1*9=*/*73
@M02542:52:000000000-J9N43:1:1101:22025:2078 1:N:0:GTGAAA
CGGTTTATCACCGGCAGTCTCCCTGGAGTGCTCTTGCGTAGCAACTAGGGACAAGGGTTGCGCTCGTTGCGGGACTTAACCCAACATCTCACGACACGAGCTGACGACAGCCATGCAGCACCTGTGTTACGGCTCCCTTTCGGGCACCCCCACCTCTCAGCAGGGTTCCGTACATGTCAAGGGTAGGTAAGGTTTTTCGCGTTGCATCGAATTAATCCACATCATCCACCGCTTGTGCGGGTCCCCGTCAATTCCTTTGAGTTTTAATCTTGCGACCGTACTCCC
+
GG7@FCEGGGGGGGGGGGGGGGGGGGGFG@<FFGGGGGGDGGGF@FFGGGGGGFGGGGGGGGGGGGGGGGGGGGGGGGGGGGGGGGGG<FFG?CEEFGE:CEEGGGGGGGGGGGGGGGGD<FCFGGGFFGEGDEEGGFGGGGGDDEEFDFGGGGFGFG?CFCCGGGGGDFF@BCF<:<CEC:FC61FEGCGGGGFGF:CCEGGGGFG@CF6FFGFF7EG4CG+<ACFGGGDE==8A6>7>:6>7CDBBGDCFF?BFF77=<CAF>FBA).:*?<>519??BB=6@
@M02542:52:000000000-J9N43:1:1101:15156:2088 1:N:0:GTGAAA
CGAGTTGACCCCGGCAGTCTCCCATGAGTCCCCAACCGAATTGCTGGCAACATGGGACGAGGGTTGCGCTCGTTGCGGGACTTAACCCAACATCTCACGACACGAGCTGACGACAGCCATGCACCACCTGTGACCGCCCCCGAAGGACCTGCCATCTCTGACAGTTTTGCGGCCATGTCAAACCCAGGTAAGGTTCTTCGCGTTGCATCGAATTAATCCGCATGCTCCGCCGCTTGTGCGGGCCCCCGTCAATTCCTTTGAGTTTTAGCCTTGCGGCCGTACTCC
+
GGGGGGGGGGGG>CGEGGGFGGGGGGGGGGGGGGGGGGGGGGGGGGGGGGGGGGGGGGGGGGGGGGGGGGGGGGFGGGGGGGGGGGFGGGGGGGGGGGGGGGGGGGGGGGGGGGGGGGGGGGGGGGGGFFGGGGGGGGGGGGGGDGGGGGGGGGGGGGGCCFFG;FGG:FGGGGDGCFGGGGGGGGDFGFGGGGGFGGGGGGGG:8AGGEEFFGGGGGFGGGGEGGGEGGGGGDGFF*ADGFFGGGFF=D3>FDAFAGG=7C9FBFBF>?BGDG3D9>9;<F37?
@M02542:52:000000000-J9N43:1:1101:23658:2103 2:N:0:GTGAAA
CGAGTTGACCCCGGCGGTCTCCTGTGAGTCCCCAACCTCCCGAAGGAGTTGCTGGCAACACAGGACAAGGGTTGCGCTCGTTGCGGGACTTAACCCAACATCTCACGACACGAGCTGACGACAGCCATGCACCACCTGTACACCGACCACAAGGGGGGCACTATCTCTAATGCTTTCCGGTGTATGTCAAGCCTTGGTAAGGTTCTTCGCGTTGCGTCGGATTAAGCCACCTGCTCCGCTTCTTGTTCGGGCCCCCGGCAATTCCTTTTAGTTTTAGCCTTTCCG
+
GGGGGGGGGGGGGGGGGGGGGGGGGFGGGGGGGGGGGFFGGGGGGGGGGGGGGGGGGGGGGGGGGGGGGGGGGGGGGGGGGFGGGGGGGGGGFGGGDGGGGGGGA<<FGEGEGGCGGGGGGGGGGGGGGGGGGGGDGGC;FGFGEEEGFFGCFGEEGG=EGGG?CCEFEFF=C@EC>E<@>79?G<?7*9???6DFGFF>6609AFF>(7376(/))0*)/1:?F945>C(,0.).22C:(4648).4:6<34>D03()((0?45<B)-).6<AF7>B)*=***)
@M02542:52:000000000-J9N43:1:1101:13348:2111 1:N:0:GTGAAA
GTCCACACCTTCCTCCGGTTTGTCACCGGCAGTCTCATTAGAGTGCCCTTTCGTAGCAACTAATGACAAGGGTTGCGCTCGTTGCGGGACTTAACCCAACATCTCACGACACGAGCTGACGACAGCCATGCAACACCTGTGTTCAGGTTCTCTTTCGAGCACCCCCACCTCCCAGCAGGGTTCCTGACATGTCAAGGGTAGGTAAGGTTTTTCGCGTTGCATCGAATTAATCCACATCATCCACCGCTTGTGCGGGTCCCCGTTAATTCCTTTGAGTTTTAATCTTGCGACCGTACTCCCC
+
CCCC@EFCFGGGCEDGGEFFECFEAFGGGEGGCFGFFFFCFFGGGGGGGGGGGGGCGGFDCFGGCDGGG@@F@FEGGCEGGEGFGGEGGGFGGG<FFGFG<A=5CFFGDGCFGDFFGDG8=CC:EGEFGEDDFFGGGGGF<D><DFFGGGDF9FF=7C7FEFFGEGDGGGGEGCGGFC<C@CECG,D7>B,@@,6?88F,:C2?;E8,@CGGGFD=8E8CF9C8CG6CFGGG7?@FFF7+<<8:@C5EEFGFFDE5C05CC))):/:=7*6=A?*)*:-9<:6<6)-:)955(4-2(66>D
@M02542:52:000000000-J9N43:1:1101:12614:2147 2:N:0:GTGAAA
CGGTTTATCACCGGCAGTCTCCCTAGAGTTCCCGACTTAACTCGCTGGCAACTAAGGATAGGGGTTGCGCTCGTTGCGGGACTTAACCCAACATTTCACAACACGAGCTGACGACAGCCATGCAGCACCTGTCTTACGGTTCCCGAAGGCACAACCGCATCTCTGCAGTCTTCCGTAGATGTCAAGAGTAGGTAAGGTTCTTCGCGTTGCGTCGAATTAAACCACATGCTCCACCGCTTGTTCGGGCCCCCGTCAATTCATTTGAGTTTTAATCTTGCGACCGTT
+
GGGEGGGGGGGGGGG:CGGFGGGGGGGGGGGGGGGGGGGGGGGGGGGGGGGGGGGGGGGFGCGEEGGGGGGGGGGGGG@GGGFGGGG?FGFFCFGGGGGGGGGGGGGGEEFFGGGDGGGGFGGFGGFFFCGECFGFFGGCCCFGGEEGGGGGGDEGG5EEGFGGGGGGFC7FGFEG*74C7CC+@@AA+88FCFFGGGAGFF6815:@93>EFFDFFFGFC7?>8*9)9*.8F>>;9>D?14)4>B9B>>C3,5*-521-4*@<2(.45645<BFG79);;7>B)
@M02542:52:000000000-J9N43:1:1101:9729:2159 1:N:0:GTGAAA
CGGTTTATCACCGGCAGTCTCCCTAGAGTTCCCGACTTAACTCGCTGGCAACTAAGGATAGGGGTTGCGCTCGTTGCGGGACTTAACCCAACATTTCACAACACGAGCTGACGACAGCCATGCAGCACCTGTCTTACGGTTCCCGAAGGCACAACCGCATCTCTGCAGTCTTCCGTAGATGTCAAGAGTAGGTAAGGTTCTTCGCGTTGCGTCGAATTAAACCACATGCTCCACCGCTTGTGCGGGCCCCCGTCAATTCATTTGAGTTTTAATCTTGCGACCGT
+
GGGGGGGGGGGGGGGGGGGGGGGGGGGGGGGGGGGGGGGGGGGGGGGGGGGGGGGGGGGGGFGGGGGGGGEGGGGGGGGGGGGGGGGGGGGGGGGGGGGGGGGGGGGGGGGGGGGGGGGGGGGGGGFGGGFGGGGGGGGGGGGGGGDFGGGGGGGGGCFGGFGFGGGGFGGGGGGGGG5<CGGGGGGCGGGFGDDGGFFGGGGGGGGGEGEE5=8CFGGGGGEGDC8FGDFEGGGCEDGCG)=G=DEFGGGFFG?D>7>?FFA@ABABBFFCC:*?:A0399>>
@M02542:52:000000000-J9N43:1:1101:13492:2202 2:N:0:GTGAAA
CGGTTTATCACCGGCAGTCTCCCTAGAGTTCCCGACTTAACTCGCTGGCAACTAAGGATAGGGGTTGCGCTCGTTGCGGGACTTAACCCAACATTTCACAACACGAGCTGACGACAGCCATGCAGCACCTGTCTTACGGTTCCCGAAGGCACAACCGCTTCTCTGCAGTCTTCCGTCGATGTCAAGAGTAGGTAAGGTCCGTCGCGTTGCGTCGCATTAAACCACATGCCTCCCCGCTTTTTCGGGCCCCCGTCAATTCATTTGATTTTGAACTTTTCCAACTT
+
GGGCFFGGGGGGEEGCEDF<DGFFFFGFGGGFGGGCGGFFGGFGGGDCCGGG8<<@D9,CAFFCFGGDGG@FGCDFECFGGGGGGG9C,CFCBFGF=FFGGF<8=FD7CFFG=FG:=AFD9,=FFCDGGGD>F7=+@::FCC:DC*::7C6DEG>C*1**4,:C9<,<42=@,>C<**)2;0+1;3AAA@+A<67*6A8>)2)2658033159()7)8A@F378*;))*0),0))(((1(..((0-(7(-9)(1*()-/))97).))).)().))2***1*9)1
@M02542:52:000000000-J9N43:1:1101:16816:2218 1:N:0:GTGAAA
CGGTTTGTCACCGGCAGTCTCCTTAGAGTGCTCTTGCGTAGCAACTAAGGACAAGGGTTGCGCTCGTTGCGGGACTTAACCCAACATCTCACGACACGAGCTGACGACAGCCATGCAGCACCTGTGCGACGGTTCTCTTTCGAGCACCCCTAGCTCCCACCAGGGTTCCGTCCATGTCAAGGGTAGGTAAGGTTTTTCGCGTTGCATCGAATTAATCCACATCATCCACCGCTTGTGCGGGTCCCCGTCAATTCCTTTGAGTTTTAATCTTGCGACCGTACTCCC
+
GGGGGGGGGGGGGGGGGGGGGGGGGGGGGGGGGGGGG:FFGGGGGGGGGGGGGGGGGGGGGGGGGGGGGGGGGGGGGGGGGGGGGGGGGGGGGGGGGGGGGGGGGGGGGGGGGGGGGGGBFFGGGDFGFGGGGGGGGGGGGGGGGGGGGGGGGGFGGGFGGGDGGGGGGGFFGGGFGGGGGGGCFEFFGGGGGGFGGFEGEGGGG6AFGGFFFGGGGGFCFF?EEGGGGGGGGGGGGFGGD;EGGGEBEGGFFG<=AC*19FFFFFFF>AAFGDDGBFF?FFFFF
@M02542:52:000000000-J9N43:1:1101:24090:2248 2:N:0:GTGAAA
CGGTTTGTCACCGGCAGTCTCCCTGGAGTGCTCTTGCGTAGCAACTAGGGACAAGGGTTGCGCTCGTTGCGGGACTTAACCCAACATCTCACGACACGAGCTGACGACAGCCATGCAGCACCTGTGTTACGGCTCCCTTTCGGGCACCCCCACCTCTCGGCAGGGTTCCGTACATGTCAAGGGTAGGGAAGGTTTTTCCCGTTGCATCGCATTAATCTACATCATCCACAGCTTGTCCGGGTCCCCCGACACTCCTTTGGAGTTTAAGCCTGCTCCCCTACTCCC
+
GD7@@FEGGGGGEDGBFFGEGGGGC<FGFFFGGGGAF:CF@DFGGGGFGGGGGFGCFFCFFBGC==C<EFDGEGGGCEFGGGDGGGGG<F9EEFD+:FGEGEG9EBGE>EF?F9<8:,:,=>8DFFD?,C:EFGE6BFF7FECEGCC>C8>58B,>*<CF=C=7CC,/?7+23=9+1=;AFGD=605));5>.;@<93**)05>8*041),044**/*3*74)++<649*(.)/.3))1(374(>0(((-/),29<):*(()).).)))(.((()*/))..9?:7
@M02542:52:000000000-J9N43:1:1101:16211:2257 1:N:0:GTGAAA
ATCCCCACCTTCCTCCGAATTCACTTCGGCAGTACTATTAGCGTGCCCAGCCAAACCTGATGGCAACTAATAGCGAGGGTTGCGCTCGTTGCGGGACTTAACCCAACATCTCACGACACGAGCTGACGACAGCCATGCAGCACCTGTGTCCCAGTCCCCGAAGGGAAAGCCGCATCTCTGCGGCGGTCCGGGCATGTCAAAAGGTGGTAAGGTTCTGCGCGTTGCTTCGAATTAAACCACATGCTCCACCGCTTGTGCGGGCCCCCGTCAATTCCTTTGAGTTTTAATCTTGCGACCGTAC
+
CCCCCGGGGGGGGGGGGGGGG,FGGGGGGGGGGGGGGGGGG8FGGGGGGGGGGGGGGGGGGGGGGGGGGGGGGGGGGGGGGGGGGGGGGGGGGGGGGGGGGGGGGGGGGG9FGGFGGDGGGGGGGGGGGGGGGGGGGGGGGGGGGGGGGGGGGGGGGGGGGGGGGGGGGGGGGGGGGGGFFGGGGGGGGGEGGGGGGGGGGGFEFGGGGGGGGGGDEFGGGGGEGGGF>FGGGGGGGGGGGGGF+<EGG=:ECDGGGB>DGG>DGGGF:*4B>FGFGGF71.:BF<?F>FFCDFBFFBEF)
@M02542:52:000000000-J9N43:1:1101:8383:2261 2:N:0:GTGAAA
CCCCACCTTCCTCCGGTTTATCACCGGCAGTCTCCCTAGAGTTCCCGACTTAACTCGCTGGCAACTAAGGATAGGGGTTGCGCTCGTTGCGGAACTTAGCCCAACATTTCACAACACGAGCTGACGACAGCCATGCAGCACCTGTCTTACGGTTCCCGAAGGCACAACCGCATCTCTGCAGTCTTCCGTAGATGTCAAGAGTAGGTAAGGTTCTTCGCGTTGCGTCGAATTAAACCACATGCTCCCTCGATTGTTCGGGCCCCCGTCAATTCATTTGATTTTCAATCTATCTGCCGTACTC
+
CCCCCGGGGGGGGGGGGGGDGGGGGCGGGGGDFFFFGGGFCFFGGGGGGGGCFGGGDGGEGGEFGG<FGGGD9CFF@FEGGGG@FFFFFFDCFGGGGGGGGGGGGGGGGGDFFGGGGGGEGGGFGGFGEDF@FDF8,=DDDFGGGGGGFDGG8EG7FEG7CGG>FC>:CE5*7>9DGFGGFFFDEGGEGGGGGCFFFFG=F?A=*:;:7;@FDGFF388A,)).:5(8<75/67<<CFBF9<9>6*(.)).),.*6:213)90;9257-*:<ABF5)*1))6)4-6:4.).**117)0))/
@M02542:52:000000000-J9N43:1:1101:23372:2269 1:N:0:GTGAAA
CGGTTTATCACCGGCAGTCTCCCTAGAGTTCCCGACTTAACTCGCTGGCAACTAAGGATAGGGGTTGCGCTCGTTGCGGGACTTAACCCAACATTTCACAACACGAGCTGACGACAGCCATGCAGCACCTGTCTTACGGTTCCCGAAGGCACAACCGCATCTCTGCAGTCTTCCGTAGATGTCAAGAGTAGGTAAGGTTCTTCGCGTTGCGTCGAATTAAACCACATGCTCCACCGCTTGTGCGGGCCCCCGTCAATTCATTTGAGTTTTAATCTTGCGACCGTT
+
GGGGGGGGGGGGGGGGGGGGGGGGGGGGGGGGGGGGGGGGGGGGGGGGGGGGGGGGGGGGGGGGGGGGGGGGGGGGGGGGGGGGGGGGGGGGGGGGGGGGGGGGGGGGGGGGGGGGGGGGGGGGGGGGGGGGGGGGGGGGGGGGGGGGGGGGGGGGGGGGGGGGGGGGGGGGGGGGFGGGGGGGGGGGGGGGGGGGGGGGGGGGGGGGGGGGFGGCCGGGGGGGGGGGGGGGGGGGGGGGG0=DGGFFGGG>DGFEFGGFGGFF<BFBFFFFGGFG4<69BBEF)
@M02542:52:000000000-J9N43:1:1101:12945:2273 1:N:0:GTGAAA
TCGGCTTATCACCGGCAGTCCCCTTAGAGTGCCCAACCAAATGCTGGCAACTAAGGGCGAGGGTTGCGCTCGTTGCGGGACTTAACCCAACATCTCACGACACGAGCTGACGACAGCCATGCAGCACCTGTGTCCAAGTCCCCGAAGGGAAAACTACATCTCTGTAGCGAACTTGGCATGTCAAGGGCTGGTAAGGTTCTGCGCGTTGCTTCGAATTAAACCACATGCTCCACCGCTTGTGCGGGCCCCCGTCAATTCCTTTGAGTTTTAATCTTGCGACCGTAC
+
GGGGGGGFGGGGGGGGGGGGFFGGGGGGGGGGGGGGGGGGGGDGGGGGGGGFGGGGGGGGGGGGGGGGGGGGGGGGDGGGGGGGGGGGGGGGGGCGGGGGGGGGGGGGGGGGGGGGGGGGGGGGGGGGGGGGGGGGGGGGGGGGGGEGGFGGGGGGGGGGGGGGGGGGGGGGGGGGGGGGGGGFGGGGGGECEGGGGGGGGGGGGGGGGGGGFGGGGGGGGGGGFGGG9C?FGECEEGGG<<;DC5>BEGGD;DF6<EDFGGFF?FA><44:7CF:20629(55.
@M02542:52:000000000-J9N43:1:1101:12176:2297 1:N:0:GTGAAA
CGAGTTGACCCCGGCAGTCTCCCACGAGTCCCCAACTTTACTTGCTGGCAACGTAGGATAAGGGTTGCGCTCGTTGCGGGACTTAACCCAACATCTCACGACACGAGCTGACGACAGCCATGCACCACCTGTACACCAACCACAAGGGAAGCCCCATCTCTGGGGATGTCTGGCGCATGTCAAGCCCAGGTAGGGTTCTTCGCGTTGCATCGAATTAATCCACATGCTCCGCCGCTTGTGCGGGCCCCCGTCAATTCCTTTGAGTTTTAGCCTTGCGGCCGTACT
+
GGGGGGGGGGGGGGGGGGGGGGGGGGGGGGGGGGGGGGGGGGGGGGGGGGGGGGGGGGGGGGGGGGGGGGGGGGGGGGGGGGGGGGGGGGGGGGGGGGGGGGGGGGGGGGGGGGGGGGGGGGGGGGGGGGGGGGGGGGGGGGGGGGGGGGGGFFGGGFCGGGGGGGGDGGGGGGGGGGGGGGGGGFGFGGGGGGGGGGGGGGGGGGGGGFGGFGFGGGGGFGGGGGGFGGDGGGG=EGGCFBEGGGFFGDCEEGFFFGGFG7AFAFFFF<<FFG6C9;B99;:B)
@M02542:52:000000000-J9N43:1:1101:20486:2298 1:N:0:GTGAAA
CAGTATATCACTGGCAGTCTCCCTAGAGTTCCCGACTTAACTCGCTGGCAACTAAGGATAGGGGTTGCGCTCGTTGCGGGACTTAACCCAACATTTCACAACACGAGCTGACGACAGCCATGCAGCACCTGTCTTACGGTTCCCGAAGGCACAACCGCATCTCTGCAGTCTTCCGTAGATGTCAAGAGTAGGTAAGGTTCTTCGCGTTGCGTCGAATTAAACCACATGCTCCACCGCTTGTGCGGGCCCCCGTCAATTCATTTGAGTTTTAATCTTGCGACCGT
+
GGGGGGGGGGGGGGGGGGGGGGGGGGGGGGGGGGGGGGGGGGGGGGGGGGGGGGGGGGGGGGGGGGGGGGGGGGGGGGGGGGGGGGGGGGGGGGGGGGGGGGGGGGGGGGGGGGGGGGGGGGGGGGGGGGGGGGGGGGGGGGGGGGGGGGGGGGGGGGGGGGGGGGGGGGGGGGGGGGGGGGGGGGGGGGGGGGGGGGGGGGGGGGGGGGGGDDGGGFFGGGEGGGGGGFFGGGG57DEGG:FDGGFEGGGFFGFFFGGFGGFFFFFFFFF4C7FF2<9>B>EF
@M02542:52:000000000-J9N43:1:1101:15234:2318 2:N:0:GTGAAA
CGGTTTGTCACCGGCAGTCTCCTTAGAGTGCTCTTGCGTAGCAACTAAGGACAAGGGTTGCGCTCGTTGCGGGACTTAACCCAACATCTCACGACGCGAGCTGACGACAGCCATGCAGCACCTGTCCGACGGTTCTCTTTCGAGCACCCCGAGCTCTCACCAGGGTTCCGTCCATGTCAAGGGTAGGTAAGGTTTTTCGCGTTGCATCGAATTAATCCACATCATCCACCGCTTGTGCGGGTCCCCGTTCATTCCTTTGACTTTTAATCTGTGAGCCGAACCTCC
+
GGFGGGEFGGE9C:C+6EC<FCGE9EFFGGGCF,EFF@F:@FGFGED@F,EFEGDGGE@@@@FEECBFFGGGGFGDFFFFFEGFEGCF9FFGFGGEF4C:FG,=AB:FEGDFFFECFFGF8=C:E,3;EB:5F?EFC@AF,18,B84:CC*/4*:8CG,>AE5*=:FG+*3=:;F+;:7CFCDFFFF:+;AFE=F<C6@D><)0(*75,53?66FB@7C?D::C+<*)29(3)572)499(36:4?>2:(**-0*-)6*-)0*))42:2)))--)0*.).))0)8
@M02542:52:000000000-J9N43:1:1101:9545:2339 1:N:0:GTGAAA
CGGGTTATCACCGGCAGTCTCCCTAGAGTTCCCGACTTAACTCGCTGGCAACTAAGGATAGGGGTTGCGCTCGTTGCGGGACTTAACCCAACATTTCACAACACGAGCTGACGACAGCCATGCAGCACCTGTCTTACGGTTCCCGAAGGCACAACCGCATCTCTGCAGTCTTCCGTAGATGTCAAGAGTAGGTAAGGTTCTTCGCGTTGCGTCGAATTAAACCACATGCTCCACCGCTTGTGCGGGCCCCCGTCAATTCATTTGAGTTTTAATCTTGCGACCGT
+
GGGDGGFFEFG<FFFGCGGGGFGGGG9FGGGGGGGGGGGGGFGGGGGGGGGGGGEF8FGGFGGGGGGGGDGGGGGGGCGGGGGGGG9FGGGGFGGGFGGGGGGGG@>CCFGGGGGGGGGGGGG9FCCFGGGGC@FGEGGFFGGAEG::7FDCFFCGEE:CEEFGFGCFGGFG,;FFGE>@F@,?9CCFGGGGFGDDFF?+BFGFGGGGGGEE@GE59=CGG?GFGCGCE+0<FC=EGGEFG29DEG7@GGGFFD<@A+*=C>A?A:DBFFF<FF4C<A0616>7
@M02542:52:000000000-J9N43:1:1101:19359:2366 1:N:0:GTGAAA
CGGTTTATCACCGGCAGTCTCCCTAGAGTTCCCGACTTAACTCGCTGGCAACTAAGGATAGGGGTTGCGCTCGTTGCGGGACTTAACCCAACATTTCACAACACGAGCTGACGACAGCCATGCAGCACCTGTCTTACGGTCCCCGAAGGCACAACCGCATCTCTGCAGTCTTCCGTAGATGTCAAGAGTAGGTAAGGTTCTTCGCGTTGCGTCGAATTAAACCACATGCTCCACCGCTTGTGCGGGCCCCCGTCAATTCATTTGAGTTTTAATCTTGCGACCGT
+
GGGGGGGGGGGGGGGGGGGGGGGGGGGGGGGGGGGGGGDGGGGGGGGGGGGGGGGGGGGGGGFGGGGGGGGGGGGGGGGDGGGGGGGGGGGGGGGGGGGGGGGGGFFGGGGGGGGDGGGGGCGGFGGGGGEGGGGGGGGGEGGGCEGGGGGGGGGGGGGGGGGGGGGGGGGGGGGGGGGGGGGGGGGGGGGGGFGGGGGGGGGFGGGGGGGGFGC5CFDFF?EGFGFGF996FGGGGCEGGFFGEGFFGDGEDD0@BGDFGD>F484A:4<CFGFGFF>BBFFF
@M02542:52:000000000-J9N43:1:1101:13081:2424 2:N:0:GTGAAA
TCGGCTTATCACCGGCAGTCCCCTTAGAGTGCCCAACCAAATGCTGGCAACTAAGGGCGAGGGTTGCGCTCGTTGCGGGACTTAACCCAACATCTCACGACACGAGCTGACGACAGCCATGCAGCACCTGTGTCCAAGTCCCCGAAGGGAAAACTACATCTCTGTAGCGAACTTGGCATGTCAAGGGCTGGTAAGGTTCTGCGCGTTGCTTCGAATTAAACCACATTCTCCACCGCTTTTGCGGGCCCCCGCCAATTCCTTTGAGTTTTAATCCTGCGCCCTGTT
+
GGGGGGGGGGGGGGGDGGGFGGGGGGGGGGGEGGGGGGGGGGGGGGGGGGGGGGGGGGGGGGGGGGGGGFEEGGGGGGGGGGGGGGGGGGGGGG,EFGGGGDFE=:FEGGFC+CFCCFCE@:FAFFGFGFCCFGGGF6,3>C>EB8CEGGGGGGFG4,9=9FG,:=,>8C5>87<70+;);97C=3;>;5)09+*2+=ACC;)),7>9B*6*((9?FFGFGBFC*0*.0>4:).)3(,*)).-3>93(-(1),9)4)-9-4**.3-).4-)6-).*2)0.7)))*
@M02542:52:000000000-J9N43:1:1101:9531:2447 1:N:0:GTGAAA
CGGTTTATCACCGGCAGTCTCCCTAGAGTTCCCGACTTAACTCGCTGGCAACTAAGGATAGGGGTTGCGCTCGTTGCGGGACTTAACCCAACATTTCACAACACGAGATGACGACAGCCATGCAGCACCTGTCTTACGGTTCCCGAAGGCACAACCGCATCTCTGCAGTCTTCCGTAGATGTCAAGAGTAGGTAAGGTTCTTCGCGTTGCGTCGAATTAAACCATATGCTCCACCGCGTGTGCGGGCCCCCGACAATTCATTTGAGTTTTAATCTTGCGACCGT
+
GDFF:CFGFGFFGCFCCFFE<FEGGGFGGGGEGGCGGGFECFCGF7FGDGGGGGDCDF,C@FDDE7CFGGGGC@@FF:CFEFGFGGFG,FC++?BFFD<FFGGGGCE+B,CF@CCGF,DFGG@FA<>>BFFFFF9==FGFFCFFGE::FFFFFF:*:F7:>DFCFGFGC:<AFC*?FE5@C;AECFFGC?BF:?FGGEGCF@CGDGE5EGGGFGGFFF7CGGCF++00+0+07EGG=)2>96*/*)0.:<G5)/-54CFF*2<@2:A24))2*:F7))24(-)8
@M02542:52:000000000-J9N43:1:1101:16782:2463 2:N:0:GTGAAA
CGAGTTTACTCCGGCAGTCCCCCTTGAGTCCCCAACCTAATTGCCGGCCACATAGGACGAGGGCTGCGCTCGTTTCGGTACTTAACCCTACATCTTTCGCCACTACCTGACGACATCCATGTACCACCCCTGCACGCCCCCGAAGGACCTTCCAACTCAGACAGTTTTTCGGGCATGGCAAACTCACGTAAGGTTTTTCTCGTTTCATCGACCTAATTGGCAAGCCGCGCCGCTTGTTCGGGACCCCGTCAATACCTTTGATTTTTAGTCTTTCCGACCTACCCC
+
E+C+66,6,,66,6@C+6,,,C:+C,666CE,CFGG,6,C,C,,,+@+++C6C,:E6FG76++,9,B+@F,CFD,9+4+,BFAF,?,A,B=,,,C,,C++B4F,A,,,,A,@F+8+AD,,8,8FE=F>7+8=6,@+@++3@+3B5*@:*6@DGG,,*?2<7C,,,5,,>*=)*4*,*,*)****;=8FF))5)1?+21)3;52=(;@??43)(-6)**+)*5)*1;)-)),(0))3.471(,,4)--(,4*/:02))6*).**).6(.-.64)4)**))0*))00
@M02542:52:000000000-J9N43:1:1101:19679:2467 2:N:0:GTGAAA
CAGTATATCACTGGCAGTCTCCTTAGAGTGCTCTTGCGTAGCAACTAAGGACAAGGGTTGCGCTCGTTGCGGGACTTAACCCAACATCTCACGACACGAGCTGACGACAGCCATGCAGCACCTGTGCGACGGTTCTCTTTCGAGCACGACCACCTCCCAGCGGCCTTCCGTCCATGTCAAGGGTAGGTAAGGTTTTTTGCGTTGCATCGAATTAATCCACATCATCCACCGCTCGTTCGGGTCCCCGTCAATTCCTTTGAGTTTTAATCTTGCGACCGTACTCCC
+
GGGGGGGGGGGGGGGGGGGGGGGGGGFGGFFGGGGGGGGGGGGGGGDFGGGGGGGGGGGGGGGGGGGGGGGGFFGGGGGGGGGGGGGGFGFGGGGEGECFDG@,EFEEEFGGGDGCFGFGGGFGGDFGCGGGGGGFGGGGGGGCGGF>FE8EGG6F*4=DC>CEECF6CCFFEC4,4::86EDF*(:ACFFF4A:>DE>6>555?46<-7,)(4C68*+)*).0+</,CF067BB((459>B>FFBF:B<CC2?CA<A*)(/96:2:A2)6))(-7D:@5:F6?<
@M02542:52:000000000-J9N43:1:1101:22704:2479 2:N:0:GTGAAA
CGGTTTGTCACCGGCAGTCTCCTTAGAGTGCTCTTGCGTAGCAACTAAGGACAAGGGTTGCGCTCGTTGCGGGACTTAACCCAACATCTCACGACACGAGCTGACGACAGCCATGCAGCACCTGTGCGACGGTTCTCTTTCGAGCACCCCTAGCTCTCACCAGGGTTCCGTCCATGTCAAGGGTAGGTAAGGTTTTTCGCGTTGCATCGAATTAATCCACATCATCCACCGCTTGTGCGGGTCCCCGTCAATTCCTTTGAGTTTTAATTTTGCGACCGTACTTCC
+
GGGGGGGGGGGGGGGGGGGEGGGGGGFGGFFGGGGGGGGGEGGGGGGGGGGGGGGGGFGGGGGGGGGGFGGFEEGGFFGGFGDGGGGGGGGGGGGGFFFGGGGGGGGGGGGGGGGGGGGCEDFFG8DGEGGGCECFGGGGFECFEDFGGGGGBF>>8CF?CCFGEGCEGGGFGDGDCG7@AGGAF;FF=F8=E=FGGGFGFFA>?F?B?F??1<:@F?GFGDDGFCB>FG;15<53:<<0>911F608047*5*:59)64198>A97-))-),(,)9)88:)*90
@M02542:52:000000000-J9N43:1:1101:22503:2480 1:N:0:GTGAAA
CGGCTTGTCACCGGCAGTCTCCTTAGAGTGCCCTTGCGTAGCAACTAAGGACAAGGGTTGCGCTCGTTGCGGGACTTAACCCAACATCTCACGACACGAGCTGACTACAGCCATGCAGCACCTGTGTGCCGGCTCTCTTGCGAGCACCCCAGCCTCTCAGCCAGGTTCCGACCATGTCAAGGGTAGGTAAGGTTTTTCGCGTAGCATCGAATTAATCCACATCATCCACCGCTTGTGCGGGTCCCCGTCAATTCCTTTAAGTTTTAATCTTGCGACCGTACTCCC
+
GGGGGGGGGGGGGGGGGGGGGGGGGGGGGGGGGGGGGGGGGGGGGGGGGGGGGGGGGGGEGGGGGGGFFEGGGGGGGGGGGGGGGGGGGGGGGGGGGGGGGGGGGGGGGGGGGGGGGGGCGGGGGGG>FFGGEFGGGEGGGGGEDEGGGGGGGGFGFG:FGGGFCFFGGGGEFGGGFG?CGGGGGEGGGGFFFFGGGGGGGGEGGGFGEGFFFEFGGGGGGGGFGGGGGGGGGGGGFGGGG;BFGGFFCDGFFGFFF9CFFCAFFFD>BADGFGFGBFFFFFFFF
@M02542:52:000000000-J9N43:1:1101:12025:2493 1:N:0:GTGAAA
CGGTTTATCACCGGCAGTCTCCCTAGAGTTCCCGACTTAACTCGCTGGCAACTAAGGATAGGGGTTGCGCTCGTTGCGGGACTTAACCCAACATTTCACAACACGAGCTGACGACAGCCATGCAGCACCTGTCTTACGGTTCCCGAAGGCACAACCGCATCTCTGCAGCCTTCCGTAGATGTCAAGAGTAGGTAAGGTTCTTCGCGTTGCGTCGAATTAAACCACATGCTCCACCGCTTGTGCGGGCCCCCGTCAATTCATTTGAGTTTTAATCTTGCGACCGT
+
GGGFEGGGGGGFGGGGGGGF9EFFFGGGGGGGGGGGGGGGGGFGGGF@@FGGGGGGGGGGFGGGGDDGEGGGGFGGGGGGGGGGGGGGGGGGFGGEFGGGGGGGGGGGGGGF7CFGDFGFEFGGGGGGGGGGGGGGGGGGGGGGGDGGGGGGGGGGGDF7CAFGGGGCFGGGGGGGGGGGEFCFFGFEGGFCFCGGGCFFGGFGGGCECCEE:*CGGGGGGG2:CCFFGF?<EFGGGD5>F:F3=CE3CDD@>G?)-+7@7>4863<<>647C7=C541999)0
@M02542:52:000000000-J9N43:1:1101:17234:2505 1:N:0:GTGAAA
CGAGTTGACCCCGGCAGTCTCCCATGAGTCCCCAACCGAATTGCTGGCAACATGGGACGAGGGTTGCGCTCGTTGCGGGACTTAACCCAACATCTCACGACACGAGCTGACGACAGCCATGCACCACCTGTCACCCGCCCCGAAGGACCCCGCATCTCTGCGAGTTTTCGAGTGATGTCAAACCCAGGTAAGGTTCTTCGCGTTGCATCGAATTAATCCGCATGCTCCGCCGCTTGTGCGGGCCCCCGTCAATTCCTTTGAGTTTTAGCCTTGCGGCCGTACTCC
+
GGGGGGGGGGGGGGGGGGGGGGGGGGGGGGGGGGGGGGGGGGGGGGGGGGGGGGGGGGGGGGGGGGGGGGGGGGGGGGGGGGGGGGFGGGGGGGGGGGGGGGGGGGGGGGFGGGGGGGGGGGGGGGGGGGGGGGGGGGGGGGGDGGGGGGGGGGGGEFGGGGDGCFGGGGGGGGFGGGGGGGGGGGGGGGFGGEGGGGGGCEGGGGGGGGGGFGGGGGGDGGGGGCFGGGE>EEGG6*<D39DGEDFF57CDFGFFBGG?>FAFBFFFB29FFF><>>F>063=9
@M02542:52:000000000-J9N43:1:1101:18899:2520 1:N:0:GTGAAA
CGGTTTATCACCGGCAGTCTCCCTAGAGTTCCCACCATTACGTGCTGTCAACTAAGGATAAGGGTTGCGCTCGTTGCGGGACTTAACCCAACATTTCACAACACGAGCTGACGACAGCCATGCAGCACCTGTCTTAGCTTTCCCGAAGGCACAATCGTATCTCTACAATCTTCGCTAGATGTCAAGAGTAGGTAAGGTTCTTCGCGTTGCGTCGAATTAAACCACATGCTCCACCGCTTGTGCGGGCCCCCGTCCATTCATTTGAGCTTTATTCTTGCGACCGT
+
FGEFG;FG<@;CCEF7FF<,,CCE<@<CFAF<FG,F@FFFAF<,,9E,C<FE9FGG<,@FDCC8FFEC+++BCFFDFC7477B<EF9FEGEE7,EAFG,A<CEGC++@F,C<7+F==BAFFFG<5ACFFBF,B@FF9BDEGCFC:FEGCGGGGG9FGFF>B=FFFFE,FFC;B:F>>F,5>>CCDC,8C9;C><FEGAC;E,B>8CEE5EGEE58*;C9FFFFGGG6?C+2<CGFG*9/**.=C5DDEG)9>7D(0-A>97:5*.3)62<A**?6>9>((19:)
@M02542:52:000000000-J9N43:1:1101:14625:2524 1:N:0:GTGAAA
CGAGTTGACCCCGGCGGTCTCCTGTGAGTCCCCAACCTCCCGAAGGAGTTGCTGGCAACACAGGACAAGGGTTGCGCTCGTTGCGGGACTTAACCCAACATCTCACGACACGAGCTGACGACAGCCATGCACCACCTGTACACCGACCACAAGGGGGGCACTATCTCTAATGCTTTCCGGTGTATGTCAAGCCTTGGTAAGGTTCTTCGCGTTGCGTCGAATTAAGCCACATGCTCCGCTGCTTGTGCGGGCCCCCGTCAATTCCTTTGAGTTTTAGCCTTGCGG
+
GGGGGGGGGGGGCFGGGGGGGGGGGGFGGGGGGGGGGGGGGGDGGGGGGGGGGGGGGGGGGGGGGGGGGGGGGGGGGGGGGGGGGGGGGGGGGGGGGGGGGGGGGGFGGGGGGGGGGFGGGGGGGGGGGGGGGGGGGGGGGGGFGGG:FGGGGGGGECGGDGGGG?F?GGGGGGGGGGGGGGEGGGGGGGFGGGGGGGGGGGGGGGGFGGGGFGGEDGEGGGGGGGGGGGGGGGGGFGGGGFFGGG?@EGGFDGBB6:C@GGAFFFFFA><GGGFG?<7<<0?<5
@M02542:52:000000000-J9N43:1:1101:16034:2526 1:N:0:GTGAAA
CGGTTTGTCACCGGCAGTCTCCTTAGAGTGCTCTTGCGTAGCAACTAAGGACAAGGGTTGCGCTCGTTGCGGGACTTAACCCAACATCTCACGACACGAGCTGACGACAGCCATGCAGCACCTGTGTTATGGCTCCCTTTCGGGCACCCCCACCTCTCAGCAGGGTTCCATACATGTCAAGGGTAGGTAAGGTTTTTCGCGTTGCATCAAATTAATCCACATCATCCACCGCTTGTGCGGGTCCCCGTCAATTCCTTTGAGTTTTAATCTTGCGACCGTACTCCC
+
GGGGGGGGGGGGGGGGGGGGGGGGGGGGGGGGGGGGGGGGGGGGGGGGGGGGGGGGGGGGGGGGGGGGGGGGGGGGGGGGGGGGGGGGGGGGGGGGGGGGGGGGGGGGGGGGGGGGGGGGGGGGGGGGGGGGGGGGGGGGFGGGGGGGGGGGGGGGGGGGGGGGGGGGGGGFGGGGGGGGGGGGGGGGGGGGGGGGGEGGGGGGGGGGGGGGFGGGFGGGGFGGGGGGGG=EGGFGCGGGGFFGGGFFGGGFFGFFFGG4C79@AFFFFFFGFG:999BFFFFFF
@M02542:52:000000000-J9N43:1:1101:21837:2535 1:N:0:GTGAAA
CGGTTTGTCACCGGCAGTCTCCTTAGAGTGCTCTTGCGTAGCAACTAAGGACAAGGGTTGCGCTCGTTGCGGGACTTAACCCAACATTTCACAACACGAGCTGACGACAGCCATGCAGCACCTGTCTTACGGTTCCCGAAGGCACAACCGCATCTCTGCAGTCTTCCGTAGATGTCAAGAGTAGGTAAGGTTCTTCGCGTTGCGTCGAATTAAACCACATGCTCCACCGCTTGTGCGGGCCCCCGTCAATTCATTTGAGTTTTAATCTTGCGACCGTACTCCCCC
+
GGGGGGGGFGGGGGGGGGGGGGGGGGGGGGGGGGGGGGGGGGGGGGGGGGGGGGGGGGGGGGGGGGGGGGGGGGGGGGGGGGGGGGGGGGGGGGGGGGGGGGGGGGGGGGGGGGGGGGGGGGGGGGGGGGGEGGEFGGGGGGGGGGGGGGGGEGCFGGGGGGGGGGGGGGGGGCCFGGGGGFGGFGFCFGCEF:CFGDEGDEGGCGEGGGGGFGGGGGGC9F@FGGGGEGEEGG?FDD>77>FD=CBF5DFFFFBFAFGBDG<FFA<>F5<<GDBD6:6?AFF>)
@M02542:52:000000000-J9N43:1:1101:17543:2556 1:N:0:GTGAAA
TCTACTTGCGTAGGCAGTCTCACTAGAGTCCCCAACTGAATGATGGCAACTAGTGACAGGGGTTGCGCTCGTTGCAGGACTTAACCTAACACCTCACGGCACGAGCTGACGACAGCCATGCAGCACCTGTATGAAAGTAAGTACCATCCCGTTAAGGACAGGTTTTCTTGTTCATATGTCAAGGGCTGGTAAGGTTTTGCGCGTTGTATCGAATTAAACCACATGCTCCACCGCTTGTGCAGGCCCCCGTCAATTCCTTTGAGTTTCGGTCTTGCGACCGTACTC
+
GGGGGGGGGGGGGEGGGGGGGGGGGGGGGGGGGGGGGGGGGGGGGGGGGGGGGGGGGGGGGGGGGFGGGGGGGCGGGGGGGGGGGGGGGGGGG8FFGGGGGGGDEGGGGGGGGGGGFGGGGGCFGGGDGGGGGGFGGGGGGGGGGGGGGGGDFGGGGGFGGGGGDGGGGGGGGGGGGGGDGGG@C:BBEGGGGG;:B7FFEGD:=CC@EFGGFCGGGFG7CFGGCC;CDGG6**?EC7CGGFFDGGDFEGC>EC<BADFFF*(@9<A?F::DDCFG>BFBFFDF4
@M02542:52:000000000-J9N43:1:1101:18500:2569 2:N:0:GTGAAA
CGGTTTGTCACCGGCAGTCTCCCTGGAGTGCTCTTGCGTAGCAACTAGGGACAAGGGTTGCGCTCGTTGCGGGACTTAACCCAACATCTCACGACACGAGCTGACGACAGCCATTCAGCCCCTGTGTTATGGCTCCCTTTCGGGCACCCCTACCTCCCAGCCGGGTTCCATACATGTCGAGGGTCGGTTAGGTTTTTCGCGGTCGATCCAAGTAATCCTACACATCCACCGCTCGTGTGGCTCCCCGTCAATTCCTTTTAGGTTTAATGCTGCGCCCTTGCTCCC
+
D+@FCCC;E9E,67FF+C<,CEFGC@C,;CFGGEDAE6@FEFEFC<E@,@FD,EED@C<7E+@=:B>,<=FG>@EFE5AFGGGGFGGGG<5BEEGGG:@:C:,C?::F>E<3D,,7,33,+@++>=8=;;;>@,@DGFGGG+:7CCEFCE**>89,**,>;*:5?*=88C7B<,,44=*)2*10*().)).;.8:>*+)*)07)())(-*)*..***1+*9229+0))20(30))(.,1(((4,)-74:(1*)*0).)16()/).())))6))((*1).))9FF)
@M02542:52:000000000-J9N43:1:1101:22750:2573 1:N:0:GTGAAA
CGAGTTGACCCCGGCAGTCTCCCATGAGTCCCCAACCGAATTGCTGGCAACATGGGACGAGGGTTGCGCTCGTTGCGGGACTTAACCCAACATCTCACGACACGAGCTGACGACAGCCATGCACCACCTGTCACCCGCCCCGAAGGACCCCGCATCTCTGCGAGTTTTCGAGTGATGTCAAACCCAGGTAAGGTTCTTCGCGTTGCATCGAATTAATCCGCATGCTCCGCCGCTTGTGCGGGCCCCCGTCAATTCCTTTGAGTTTCGGTCTTGCGGCCGTACTCC
+
GGFGGGGGGGGGGGGGGGGGGGGGGGGGGGGGGGGGGGGEGGGGGGGGGFGGGGGGGGGGGGGGGGGGGGGGGGGDGGEGGGGGGGGGGGGGGGCGGGGGG@FGEGGGGGGGGEFGGGGGGGGFGGGGGGGGAC>D@7FGGGDGGGGGGGGGGGGGGGGGGGGGGGGGGEGGGGC<:CFGGGGGGGGGGGFGGG?CFGGGGGGGGGGGFCGGFGCGGGGGFGGGGCFGDEGGGCGGGFGDGFFGGGDBEGGBFGAFFGGFCGAFFA?F:?FF=C@D>B1;6?F=F
@M02542:52:000000000-J9N43:1:1101:13663:2597 2:N:0:GTGAAA
CGAATTAACTTCGGCCGTACTATTAGAGTGCCCAGCCAAACCTGATTGCAACTAATAGCGAGGGTTGCGCTCGTTGCGGGACTTAACCCAACATCTCACGACACGAGCTTACGACATCCATGCAGCACCTTTGTGCCGGTCCCCGAAGGGAACCCTGCATCTCTGCAGGTGTCCGGGCATTTCAAGGGCTGGGCAGGCTCTTGTCGTCGCTTCCTATCAAACCACATGCTCCACCGCTTGTGCGGGCCACCGTCCACTCCTTTTATTTTTAATCTTTCCTCCTGC
+
GGCFEGGGGFAFFE7,@@FECFGGAFGGGG,<CE<E,,;FCFGG@EC,CC6C,C8<FF9+:FFGDG+,=+6B>>FDGECBF@EFGGGGDGGGFGG,CCF?F:@8C=:@C,A,A<7F+A,78,,,,,@+>>,3>@,<;C:+:C,:5C>**:,4D5:ECFG,,,52,,B,,204,>**)7D4*221;5))0)))()2/:*0*);*+)0)((0(7()*0**<B:2,**:)4<*4768.,((/4822,54(-(4CC:5),..8()9*))-.)).(...67*/7**))/)
@M02542:52:000000000-J9N43:1:1101:21218:2605 1:N:0:GTGAAA
CGGTTTGTCACCGGCAGTCTCATTAGAGTGCCCAACTAAATGTAGCAACTAATGACAAGGGTTGCGCTCGTTGCGGGACTTAACCCAACATCTCACGACACGAGCTGACGACAGCCATGCAGCACCTGTGTTCCGGTTCCCTTTCGGGCACTCCCACCTTTCAGCAGGATTCCAGACATGTCAAGGGTAGGTAAGGTTTTTCGCGTTGCATCGAATTAATCCACATCATCCACCGCTTGTGCGGGTCCCCGTCAATTCCTTTGAGTTTTAATCTTGCGACCGTAC
+
GGGGGGGGGGGGGGGGGGGGGGGGGGGGGGGGGGGGGGFGGGGGGGGGGGGGGGGGGGGGGGGGGGGGGGGGGGGGGGGGGGGGGGGGGGGGGGGGGGGGGGGGGGGGGGGGGGGGGGGGGGGGGGGGGGGGGGGGGGGGGGGGGGGGGGGGGGGGGGGGGGGGGGGGGGGGGGGGGGGGGGGFFGGGGGGGGGGGFGGGGGGGGGGGGGGGFGGGGGGGGGGGGGGGGGGGGGCGEGFGCA@GGGEFGGGFFGFFFGGFGGAFBFFFFFFGGGFGFFFFFBFF5
@M02542:52:000000000-J9N43:1:1101:17501:2638 1:N:0:GTGAAA
CGGTTTATCACCGGCAGTCTCCCTAGAGTTCCCGACTTAACTCGCTGGCAACTAAGGATAGGGGTTGCGCTCGTTGAGGGACTTAACCCAACATTTCACAACACGAGCTGACGACAGCCATGCAGCACCTGTCTTACGGTTCCCGAAGGCACAACTGCACCTCTGCAGTCTTCCGTAGATGTCAAGAGTAGGTAAGGTTCTTCGCGTTGCGTCGAATTAAACCACATGCTCCACCGCTTGTGCGGGCCCCCGTCAATTCATTTGAGTTTTAATCTTGCGACCGTT
+
GGGEFC<EEFGGEDGGFGF@,CFFFCFGFFGAA,BB76C@F<FCCFFCGGGG8FFGGGG<E,ECGGGFEFEG7FFG,CFFEGGGCF9<FCFGFGCGFGF<FGCECEGEGGFFEFFFEFGFGFGGGFGDGFFEGGGGFFEGGGGFGDG@7BFGCFEFC@F,3>AFCFGGGGCFCBFGF*:?;DFF@FGC9FF,@;F<C7>CGF,88C8C*AEC)2:CFFCF9?ECFFC:@?C??8ECEGD*9873CD3>*CDB3CB><F>9FG<*-,.6<)6*:74C<A202().)
@M02542:52:000000000-J9N43:1:1101:21361:2641 2:N:0:GTGAAA
CGGTTTATCACCGGCAGTCTCCTTTGAGTTCCCGACGTAATCGCTGGCAACAAAGGAAAAGGTTTGCGCTCGTTTTGGTACTTAACCCAACATTTCACAACACGAGCTGACGACAGCCATGCAGCACCTGTCACCCGGTTCTCGAAGGCACTCAGGCATCTCTGCCGATTTCCGTGGATGTCAAGAGTAGGTAGGTTCTTCGCTTTGCATCCAATTAACCCACAAACTCCATCCTTTGCTCCGGTCCCCGCTAATTCCTTTTGGTTTTCGTCCTGCCACCCAAC
+
GC@F:;,C<<@E;+@6+6,,,CEFGGFF<6E<F7FC+8CF,6:7,8@7@6D<CF,E@,@<96,:?6FFGGCG:<,,,+9,<EFGFFCFGG>49AF,9CF9F?=+68@FBEFDE7@CFFF<,,>,@,8+,,9@,63+8+8@7,,3,@+:,6DD,:,49328<,79,6>:*3*=D8C75/?F4,=+**)=:4*+/**1:+;:+2))/:;C)+)0).+++1+//(6*/=)4**))/)*.--*)-)(,)(-4?0))()*-)-8.)90((-2()(.((()**//.)))0
@M02542:52:000000000-J9N43:1:1101:16517:2648 2:N:0:GTGAAA
CGGTTTGTCACCGGCAGTCTCATTAGAGTGCCCTTTCGTAGCAACTAATGACAAGGGTTGCGCCCGTTGCGGGACTTAACCCAACATCTCACGACACGAGCGGACGACGGCCATGCAGCACCTGTGTCCAGGTTCTCTTTCGAGCACGCCCACATCTCTACAGGATTCCTGGCTCGTCAAGGGAAGGTAAGGATTTTCCGGTTGCCACGAATTAAACCACAACATATACCGCTGGGCCGGGCCCCCGGCATCTCCTTTGAGTTTCAACCTTGCGCTCGTCCTCCC
+
FC7C+CCECA<@,+++6CCFF<F<<DACFAF9@,CFE@<FFGEADA8CF,,<FFDEGFCCC:@,@@@EFGCGG>FGE99BEEFGEGAFAE5E?FF7@FG:F+4+>+CE8FCGG7,@F,D,@FG,>,@B;AF6FE=FFA@;@*@>C*4*5*=:8*:C>C9,,=,64:,,<=C48*+=CE*8A63);;>21;6));7C:+**0)5>1**.(8(80:C?/7C>4((**+1)**33505(.(13(((-71((,2)*.02)44*4:**)))--(.<)(-()1).)85@:)
@M02542:52:000000000-J9N43:1:1101:19140:2666 1:N:0:GTGAAA
CGAATTAACTTCGGCAGTACTATTAGAGTGCCCAGCCAAACCTGATGGCAACTAATAGCGAGGGTTGCGCTCGTTGCGGGACTTAACCCAACATCTCACGACACGAGCTGACGACAGCCATGCAGCACCTGTGTCCCAGTCCCCGAAGGGAAAGCCGCATCTCTGCGGCGGCCCGGGCATGTCAAAAGGTGGTAAGGTTCTGCGCGTTGCTTCGAATTAAACCACATGCTCCACCGCTTGTGCGGGCCCCCGTCAATTCCTTTGAGTTTTAATCTTGCGACCGTT
+
GGFGGFFGGGGDECFGGGGFGFDGAGGGGGFEFDGEFE@F@FCFGFGGFGGFGGCFFGGGGDEGGGGCGGFDEEFCFGDG:FFGGFGGGGG:DFDECFGGGCFEGGGGFGGGGDEGG@F8FFFGFGGF8FDGFGGCFGGB,8DBFCCGC>FFFGGFEGGGGGG9DFFDCCEG:<:<>>5FGCC9C+:*=FGF>9:@F<CEFGF*:EEEEGCFBEF84CFFGGCGGFC@FCFGFGF=EDEGG)7CGDDE5)9>75<FFD7=DG6?4?A:>:9<FDBFFF;31;EF)
@M02542:52:000000000-J9N43:1:1101:23853:2689 1:N:0:GTGAAA
CGGTTTATCACCGGCAGTCTCCCTAGAGTTCCCGACTTAACTCGCTGGCAACTAAGGATAGGGGTTGCGCTCGTTGCGGGACTTAACCCAACATTTCACAACACGAGCTGACGACAGCCATGCAGCACCTGTCTTACGGTTCCCGAAGGCACAACCGCATCTCTGCAGTCTTCCGTAGATGTCAAGAGTAGGTAAGGTTCTTCGCGTTGCGTCGAATTAAACCACATGCTCCACCGCTTGTGCGGGCCCCCGTCAATTCATTTGAGTTTTAATCTTGCGACCGT
+
GGGGGGGGGGGGGGGGGGGGGGGGGGGGGGGGGGGGGGGGGGGGGGGGGGGGGGGGGGGGGGGGGGGGGGGGGGGGGGGGGGGGGGGGGGGGGGGGGGGGGGGGGGGGGGGGGGGGGGGGGGGGGGGGGGGGGGGGGGGGGGGGGGGGGGGGFGGGGGGCFGGGGGFGGGGGGGGGGGGGGGGGGGGGGGGGFCGGGFFGGGGGGGGGGGGGFGGGGGGGGGGGGGGGGGGGGGGGGGGGG?FGGGFFGGGEFG:DFGGFFGAFFFFFFBFGGGFGBBFBFFFF
@M02542:52:000000000-J9N43:1:1101:11822:2710 1:N:0:GTGAAA
CGAGTTGACCCCGGCAGTCTCCTATGAGTTCCCGCCATAACGCGCTGGCAACATAGAACGAGGGTTGCGCTCGTTGCGGGACTTAACCCAACATCTCACGACACGAGCTGACGACAACCATGCACCACCTGTATACGAGTGTCCAAAGAGTTCTCTATTTCTAGAGCGTTCTCGTATATGTCAAGCCTTGGTAAGGTTCTTCGCGTTGCATCGAATTAATCCGCATGCTCCGCCGCTTGTGCGGGCCCCCGTCAATTCCTTTGAGTTTTAGCCTTGCGGCCGTAC
+
GGGGGGGGGGGGGGGGGGGGGGGGGGGGGGGGGGGGGGGGGGGCFGGEGGGGFGGGGGGGGGGGGGGG7CEGGGGGGGGGFGGGFGGGGGGGGGGGGGGGGGGGGGGGGGGGGD@FGGGGGGGGGGGGGGGGGGFGGGGGGGG?FGGGGGGGGGGGGGGGGGGGGDFGGGGGGDGGGGGGGGGGFCFGGFGG@:FGGGGFGGGGGGGGGGGFFGFFGGGGFGGGGGCGCEFDEEGGGGGGGBFGG<>;EGGFEG:F>ACBGFF4166<<D:FGGFG03>6>>:;7
@M02542:52:000000000-J9N43:1:1101:11568:2761 2:N:0:GTGAAA
GTCCACACCTTCCTCCGGTTTATCACCGGCAGTCTCCCTAGAGTTCCCGACTTAACTCGCTGGCAACTAAGGATAGGGGTTGCGCTCGTTGCGGGACTTAACCCAACATTTCACAACGCGAGCTGACGACAGCCATGCAGCACCTGTCTTACGGTTCCCGAAGGCACAACCGCATCTCTGCAGTCTTCCGTAGATGTCAAGAGTAGGTAAGGTTCTTCGTGTTCCGTCGAATTAAACCACATGCTCCACCGCTTGTGCGGGCTCCCGTTAATTCATTTTAGTTTTAATTTTTCCACCGTCC
+
CCCCCGGEGGGGGFGGGGGGGFGGGGGGGGGGFGFGGGGGGGGGGGGGGGGGGGFGGGGGGGGGGGGG<<FGGFGGGGGGGGGGGEGGGGGGGGGGGGGGGGGGGGGGGGGFGGGGGE+CGGGGGGGGGGGGGGGGGGCBFGGG7:FFFFFGFDGGEFFG>EEDFGGF>*BCCE*?:9@<ECFFGGGFG50CDGFF7F7@;3A8:C4;<FGFCFFGFFF),;5).7?>>9CFF?CFF02/*36)*::B>:)23(*,,6?959(333)*(/1<BF/6<**.(6--)6)6)-4**//8<)0))
@M02542:52:000000000-J9N43:1:1101:18849:2766 2:N:0:GTGAAA
CCTCCCAACCCTCCTCCAAGTAGACCCCTGCTGTCCCCCGTGAGCGCCGTACCTTCCGAGTTAGTTGCTGGCAACACAGGACAGGGCATGTGACCGTCTAGGGACTCAACCCGACATCTCAGGACACGAGCTGACGACTGACATGCATCTACTGTCCACCGACCACCAGGTGGGCCGTATGTCTAATGCTGTCCGGTCCATGTCAAACCTTCGTACGGCTTTGCGCGATGCAGCAGTTCAACCCGTCTGGTGCGCCTTGCTGGCGGGGCACCGAGCTGCTCCTTGATGTTTTCCCCTGCGG
+
C6A-AF6;8C7,6,,6C,,,C,,<E@,,,,;,,<;,6C+@FBD,,+@@+6,,,,,:@,8+:,,CF,EF9,,,9CB86,?8?,C,,B,,:,,,,99+,,:,,,?E+,,,,AE=+4+8+,:,,,A:>EF:F=+8,<,+8=++,68+,,,79,,+3@D,,3@DEB+@CE+,,6,,*:***114,,6552:+,,,236*))*)*488=+++2/)**/=;*2)))()*/(),0--***/00*))+++),)*(())1(.95(,()(*).4(4))()1(((0(()).6.(44)))..)2:/*)00.0.
@M02542:52:000000000-J9N43:1:1101:23862:2767 1:N:0:GTGAAA
CGGTTTGTCACCGGCAGTCTCCCTGGAGTGCTCTTGCGTAGCAACTAGGGACAAGGGTTGCGCTCGTTGCGGGACTTAACCCAACATCTCACGACACGAGCTGACGACAGCCATGCAGCACCTGTGTTATGGCTCCCTTTCGGGCACCCCCACCTCTCAGCAGGGTTCCATACATGTCAAGGGTAGGTAAGGTTTTTCGCGTTGCATCGAATTAATCCACATCATCCACCGCCTGTGCGGGTCCCCGTCAATTCCTTTGAGTTTTAATCTTT
+
GGGGGGGGGGGGGGGGGGGGGGGGGGGGGGGGGGGGGGGGGGGGGGGGGGGGGGGGGGGEGGGGGGGGGGGGGGGGGGGGGGGGGGGGFGGGGGGGGGGGGGGGGDGGGDGGGGGFC>FFGGGGGGGGGGGCFFGGGGGGFGGGGGGGGGGGGGGG9CGGGFCCFGGDFGGGGGGDG9CFFFFGGEFEFFGG@FGFGGEDGGGGDCGFEGGGGCGGGGGGGF60CFFGFFGGGFFG*:BFG>>?FGFGG(<4<<BABAGFGFGFBADFBFF6
@M02542:52:000000000-J9N43:1:1101:15423:2777 2:N:0:GTGAAA
CGGTTTATCACCGGCAGTCTCCCTAGAGTTCCCGACTTAACTCGCTGGCAACTAAGGATAGGGGTTGCGCTCGTTGCGGGACTTAACCCAACATTTCACAACACGAGCTGACGACAGCCATGCAGCACCTGTCTTACGGTTCCCGAAGGCACAACCGCATCTCTGCAGTCTTCCGTAGATGTCAAGAGTAGGTAAGGTTCTTCGCGTTGCGTCGAATTAAACCACATGCCCCACCGCTTGTGCGGGCCCCCGTCAATTCATTTGAGTTTTAATCTTGCGTCCGT
+
GGGGGGGGFGGGGGGCGGGDFGGGGFFGGGGGGGGGGGEGGGGGGGGGGGGGAFGGFGGGGGGGGGGGGGEGCFGFGGGGGGGGGGGGGGGGGGGGGGGGGG8CG7>FGEFFEGGGGFEGGGGD9FGGGGGFFGGGFGDFGGGFDGGGGGGGGGGGGGDGGGG@9FGGGGFFGGGGGGDFFGGFGFFFFFFFFFGGFG47=FFFFF>((2(0(,/7?FGFG2:88@:26*.3))040,92:0)-879BF(9)45*()-/)6484)(-6:9<0<4);*978)08>
@M02542:52:000000000-J9N43:1:1101:16898:2809 2:N:0:GTGAAA
CGGTTTATCACCGGCAGTCTCCCTAGAGTTCCCGACTTAACTCGCTGGCAACTAAGGATAGGGGTTGCGCTCGTTGCGGGACTTAACCCAACATTTCACAACACGAGCTGACGACAGCCATGCAGCACCTGTCTTACGGTTCCCGAAGGCACAACCGCATCTCTGCAGTCTTCCGTAGATGTCAAGAGTCGGTAAGGTTCTTCGCGTTGCGTCGAATTAAACCACATGAACCACCGCTTGTGCGGGCCCCCGTCAATTCACTTGAGTTTTTATCTTGCGACGCT
+
GEEGCC<CFEGFCEGG>F<@CFFFGEFFDGGAG7CFCG@E,FF:7FE7FCFEFGGGEGCABAF7BFCACEFGG:FFDC:=FFGFGCAFGGFCCGGGGGGFGGGGG74>CF9=7B=F>FD<F8D:DD888=:EGCF?FG73@@D98BCGCE:E,@E*;>E**5B::C,>EDD=,5*=CCD6BC++;<AAF*8>1)*;CC+2/11)()033>>D99/56>EF>22EG5),**)4)7769;*(.)-(8(((447)-951.58-)/9)).).)616)).2**0).).)
@M02542:52:000000000-J9N43:1:1101:12863:2817 1:N:0:GTGAAA
CGAATTAACTTCGGCAGTACTATTAGAGTGCCCAGCCAAACCTGATGGCAACTAATAGCGAGGGTTGCGCTCGTTGCGGGACTTAACCCAACATCCCACGACACGAGCTGACGACAGCCATGCAGCACCTGTGTTCCAGTCCCCGAAGGGAAAGCCGCATCTCTGCGGCGGTCCGGGCATGTCAAAAGGTGGTAAGGTTTTGCGCGTTGTATCGAATTAAACCACATGCTCCACCGCTTGTGCAGGCCCCCGTCAATTCCTTTGAGTTTCGGTCTTGCGACCGT
+
GGE;C<EF<@CCF@CBCFFFFFEFGGCGGFFFGFGGGF@CEGGGCEFGCFGDFF<9@@,@FGGFFE:E:6>FFCC,BCFC7FGFGG<ABCFECGF,:5A4CGEGG=FC=<,D::::C8=FCA=<<D><FG,,3@3@C,FFF:EGF7F7FB:DF,7>:FC1>F<C>91F@<CFEGGG:::;C:0+2<CFG0AFCG:<C<90;F:88?*1?CC+9A*89CCFGG8C@FGGD@FEEEFECD=<F??F9737*75<792:)+:=::5?A<<AA<1<*75:)4491()8
@M02542:52:000000000-J9N43:1:1101:21592:2835 1:N:0:GTGAAA
CGGTTTGTCACCGGCAGTCTCATTAGAGTGCCCAACTAAATGTAGCAACTAATGACAAGGGTTGCGCTCGTTGCGGGACTTAACCCAACATCTCACGACACGAGCTGACGACAGCCATGCAGCACCTGTGTTCCGGTTCCCTTTCGGGCACTCCCACCTTTCAGCAGGATTCCAGACATGTCAAGGGTAGGTAAGGTTTTTCGCGTTGCATCGAATTAATCCACATCATCCACCGCTTGTGCGGGTCCCCGTCAATTCCTTTGAGTTTTAATCTTGCGACCGTAC
+
GGDGGDCFGGG9BEEGGGGGGGGGGGGGGADCEFGGGGGGGEFGGGGGGGGGGGGFFFGGEGGGGGGGGEGGGGGGGFGFFGFGCFCDFFF@AFBFGGGDGG+@CFGGGGGGGEF=FGGGFGGGGGF>FGGGFGEGGGEDGFGGGE@GGGDGFGFGGGFGGGFGGFF7*>FGFC9:<BEFGBFFFGEFGGECCCFEFDECGGDGGGEGGGGFFGGGGGGGGGGGGGCGGFGG6CGGGGGGGFFGGGFFGDDEFG:FACGFGGFFB:<9A>BGGG?*66;06>D>3
@M02542:52:000000000-J9N43:1:1101:18819:2842 1:N:0:GTGAAA
CGAGTTGACCCCGGCAGTCTCCCATGAGTCCCCAACCGAATTGCTGGCAACATGGGACAAGGGTTGCGCTCGTTGCGGGACTTAACCCAACATCTCACGACACGAGCTGACGACGGCCATGCAGCACCTGTGTCCAGGTTCTCTTTCGAGCACTCCCACATCTCTGCAGGATTCCTGGCATGTCAAGGGTAGGTAAGGTTTTTCGCGTTGCATCGAATTAAACCACATCATCCACCGCTTGTGCGGGTCCCCGTCAATTCCTTTGAGTTTCAACCTTGCGGCCGT
+
GGGGGGGGGGGGGGGGGGGGGGGGGGGGGGGGGGGGGGGGGGGGGGGGGGGGGGGGGGGFFFGGGGGGGGGGGGGGGGGGGGGGGGGGGGGGGGFGGGGGGGGGGGGGGGGGGGGGGGGGGGGGGGGGGGGGGGGGGGGGGGGGGGGGGGGGGEGGGGGGGGGGGGGGGGGGGGGGGGGGGGGGGFGGGGGGGGGFGGGGGGGCEGGGGGGFFGGFGFGGGGGGFGGFFDEECFFGGD=CCBFGGGFFEGGFFGFFFGGF>:>FA)8BFFFFGGFGFFFFFFFF<
@M02542:52:000000000-J9N43:1:1101:14959:2843 1:N:0:GTGAAA
TCCTCCGGTTTATCACCGGCAGTCTCCCTAGAGTTCCCGACTTAACTCGCTGGCAACTAAGGATAGGGGTTGCGCTCGTTGCGGGACTTAACCCAACATTTCACAACACGAGCTGACGACAGCCATGCAGCACCTGTCTTACGGTTCCCGAAGGCGCAACCGCATCTCTGCAGTCTTCCGTAGATGTCAAGAGTAGGTAAGGTTCTTCGCGTTGCGTCGAATTAAACCACATGCTCCACCGCTTGTGCGGGCCCCCGTCAATTCATTTGAGTTTTAATCTTGCGACCGTACTCCCCAGGCG
+
CCCCCGGGGGGGGGGGGGGGGGGGGGGGGFGGGGGGGGGGGGGGGGGGGGGGGGGFGFGGGGGGGGGDGGGGGGGGGGGFGGGGGGGGGGGGGGGGGGGGGGGGGGGGGGGGGGGGGGGGGGGFGGDGGGGGGGGGGFGGGFGGFFGFGGGGGGGGGGGGGGGDF@FGGGGGGGFFFFGGGGGGGGGGGGFGGGGGGGGFGGGGGGGGGGGGGGEEEGGDGGGGGGGGFGGFGGGGGGGGGGEEGG6FGGDEGDGDG?@D=C46<FCFFC?FFGDFGC>FAABF>>93><><BFF<:?3F5
@M02542:52:000000000-J9N43:1:1101:14937:2856 2:N:0:GTGAAA
CGAATTGACCCCGGCGGTCTCCCGTGAGTCCCCAGCACCACAAGGGCCTGCTGGCAACACGGGACAAGGGTTGCGCGCGTTGCGGGACTTAACCCAACATCTCACGACACGAGCTGACGACAGCCATGCACCACCTGTACACCGACCACAAGGGGGGCACGATCTCTAATGCTTTCCGGTGTATGTCAAGCCTTGGTAAGGTTCTTCGCGTTTCGTCAAATTAAGCCACTTTCTCCGACGCCTGTGCGGGCCCCACTCAATTCCCTTGAGTTTTATGCTTTCGGG
+
GGCCFG9FFF<FFCCC:FEB@CEF@ECEFDEEAGGGDGG@6,C@8,@@C@<==,CDFGGGCC+C@CE,E:BFGFC++6@C@:C@CC+>FF,DCFGGE7FFCFF@,,@BEF@EG><7,,><CECC7:97>?A6,=C4,57,@AC7*:8CCCF**=:5):58:/*:7C?FGGEFEE97:ED@::>6*64*/*9.(976*+19;B7626*(,04.(51><)1@*.-A++).90-)/7@)((1((((,/8<:61)74/*(.,)()0*-,4<:35:))4.**/9@4@>:)
@M02542:52:000000000-J9N43:1:1101:23218:2861 1:N:0:GTGAAA
CAGTTTATCACTGGCAGTCTATCTAGAGTCCCCATCTTACTGCTGGCAACTAGATATAAGGGTTGCGCTCGTTGCGGGACTTAACCCAACATCTCACGACACGAGCTGACGACAACCATGCACCACCTGTATCTGTGTCTAACCAAAGGTCAGAACAACACAATCTCTTGTGTCCTCACAGTATGTCAAGACTTGGTAAGGTTCTTCGCGTTGCTTCGAATTAAACCACATGCTCCACCGCTTGTGCGGGTCCCCGTCAATTCCTTTGAGTTTCAACCTTGCGGT
+
GGGGGGGGGGGGFFGGGGGGGGGGGGGGGGGGGGGGGGGGG<FGGGGGGGGGGGGGGGGGGGGGGGGGGGGGGGGGGGGGGGGGGGGGGGGGGGGGGGGGGGGGGGGDGGGGGGGGGGGGGGGGGGGGGGGGGGGGGGGGGGGGGGGGGGGGGGGGGGGGGGGGGFGGGGGGGGGGGGGGGGGFGGGGGGGGGGGCFGFGGFFGGGFGGGGGFGGGGGGGGGGGGFGGGGGDEFGGGFFGGFFGGGFFGCDFFGFBBGGFGGFFFFD<A?FGGFF7ABFB<?F>)
@M02542:52:000000000-J9N43:1:1101:15821:2861 1:N:0:GTGAAA
CAGTATATCACTGGCAGTCTCATTAGAGTGCCCTTTCGTAGCAACTAATGACAAGGGTTGCGCTCGTTGCGGGACTTAACCCAACATCTCACGACACGAGCTGACGACGGCCATGCAGCACCTGTGTCCAGGTTCTCTTTCGAGCACTCCCACATCTCTGCAGGATTCCTGGCATGTCAAGGGTAGGTAAGGTTTTTCGCGTTGCATCGAATTAAACCACATCATCCACCGCTTGTGCGGGTCCCCGTCAATTCCTTTGAGTTTCAACCTTGCGGCCGTACTCCC
+
GGGGGGGGGGGGCCGGDGFGGGGGGGGFGGGGGGGGGGGGGGGDFGFGGGGGGGGGGGGEFGGGGGGGGGGGGGGGGGGGGGGGGGGGAFGGGGGGGGGGGGGGGGGGGGGGGGGGGGGGGGGGGGGGGGGGGGGGGGGGGDGGGGGGGGGGGGFG=CF9FGGGGGFFFGGFCGFGG9BCGGDDBCCEFGGGCGCFFFGGGEGGGGGFCG68><C<CFFGFGGGGGFGGGGGGGFF6CEDGF><FDB>ECCFFGAFACFFGGFFFFB<?BAGFGBGFBFF66@?F
@M02542:52:000000000-J9N43:1:1101:16630:2881 2:N:0:GTGAAA
CGGTTTATCACCGGCAGTCTCCCTAGAGTTCCCGACTTAACTCGCTGGCAACTAAGGATAGGGGTTGCGCTCGTTGCGGGACTTAACCCAACATTTCACAACACGAGCTGACGACAGCCATGCAGCACCTGTCTTACGGTTCCCGAAGGCACAACCGCATCTCTGCAGTCTTCCGTAGATGTCAAGAGTAGGTAAGGTTCTTCGCGTTGCGTCGAATTAAACCACATGCTCCACCGCTTGTTCGGGCCCCCGTCCATTCATTTGAGTTTTAAGCTTTCGACCGTG
+
GGGGGGGGGGGGGGGGGGG@FEGGGGGGGGGGGGGGGGGGGGGGGGGGGGGGGGGGGGGGGGGGGCGGGGGGGGGGGFGGGGGGGGFGGGGGGGGGGGGGGGGGGGGGGGGFGGGEGGGGA@DGGGGGE@CBFGGGGGGGGGGGGGCC@FCDEFGGGDE*/<@:9F9CGC=CCEGGC5*1+4;FGE*5CF6A.7DFCGFGFFF3;5B6(79>90DFFFGBC<<5;::?C*53;>5(42D6?))-7>69(1C>6D52))1)./9)-2).-:),))6C:8>7)8>>)
@M02542:52:000000000-J9N43:1:1101:19035:2927 1:N:0:GTGAAA
CGGTTTGTCACCGGCAGTCTCCCTGGAGTGCTCTTGCGTAGCAACTAGGGACAAGGGTTGCGCTCGTTGCGGGACTTAACCCAACATCTCACGACACGAGCTGACGACAGCCATGCAGCACCTGTGTTATGGCTCCCTTTCGGGCACCCCCACCTCTCAGCAGGGTTCCATACATGTCAAGGGTAGGTAAGGTTTTTCGCGTTGCATCGAATTAATCCACATCATCCACCGCTTGTGCGGGTCCCCGTCAATTCCTTTGAGTTTTAATCTTGCGACCGTACTCCC
+
GGGGGGGGGGGGGGGGGGGGGGGGGGGGGFGGGGGGGGEGGGGGGGGGGGGGGGGGGGGGGGGGGGGGGGGGGGGGGGGGGGGGGGGGGGGGGGGGGGEGGGGGGGGGGGGGGGGGGGGGGGGGGGGGGGGGGGGGGGGGGGGGGGGGGGGGGGGGGGGGGGGGGGGGGGGGGGGGGGGGGGDFFGGGGGGGFGGGGFGGGGGCGGGGCGGGFGGGCFGGGGGFGGGGGGGGEEGG?FGGGFFGGFFFGGGFFGFFAGG?FCBFA9?ADFA*:DE<69<::2BFF
@M02542:52:000000000-J9N43:1:1101:19027:2938 1:N:0:GTGAAA
CGGTTTGTCACCGGCAGTCTCCCTGGAGTGCTCTTGCGTAGCAACTAGGGACAAGGGTTGCGCTCGTTGCGGGACTTAACCCAACATCTCACGACACGAGCTGACGACAGCCATGCAGCACCTGTGTTATGGCTCCCTTTCGGGCACCCCCACCTCTCAGCAGGGTTCCATACATGTCAAGGGTAGGTAAGGTTTTTCGCGTTGCATCGAATTAATCCACATCATCCACCGCTTGTGCGGGTCCCCGTCAATTCCTTTGAGTTTTAATCTTGCGACCGTACTCCC
+
GGGGGGGGGGGGGGGGGGGGGGGGFDFFGGGGGGGGGGGGGGGGGGGGGGGGGGGGGGGGGGGGGGGGGGGGGGGGGGGGGGGGGGGGGGGGGGGGGGGEGGGGEEFGGGGFGGGGGGGG?GGDFFGGGGGGGGGGGGGGGGGGGGEGGGFFGGFGFGGGGGGGG:CFGGGGGGGDECFFGGGGGGGGGGGG<FFGFGGGGGEGEGGGCGGG>ECFGF6CC+<FFCGGGGGEEGFGF>ECDFDFGGFFGDDFFFAFFG>FG74=<A?FFAF*:CDG02?<:09;F
@M02542:52:000000000-J9N43:1:1101:15905:2942 1:N:0:GTGAAA
CGAGTTGACCCCGGCAGTCTCCCATGAGTCCCCAACCGAATTGCTGGCAACATGGGACGAGGGTTGCGCTCGTTGCGGGACTTAACCCAACATCTCACGACACGAGCTGACGACAGCCATGCACCACCTGTACACCGACCACAAGGGGGGCACTATCTCTAATGCTTTCCGGTGTATGTCAAGCCTTGGTAAGGTTCTTCGCGTTGCGTCGAATTAAGCCACATGCTCCGCTGCTTGTGCGGGCCCCCGTCAATTCCTTTGAGTTTTAGCCTTGCGGCCGTACTC
+
GGGGGGGGGGGGGGGGGGGGGGGGGGGGGGGGGGGGGGGGGGGGGGGGGGGGGGGGGGGGGGGGGGGGGGGGGGGGGGGGGGGGGGGGGGGGGGGGGGGGG@FGGGGGGGGGGGGGGGGGGGGGGGGGGGGGGGGGGGGGGGGGGGGGGGGGGGGGGGGGGGGGGGGGGGGGGGGGGGGGGGGGGGGGGGGGGGGGGGGGGGGGGGGGGGGGFFGGGGGGGGGG?F?:CCGGGGGGGGGGGFFGGGFFGGGFFGFFFFGFF7<FFAFFFFFGGFFGBFFFB?FFF
@M02542:52:000000000-J9N43:1:1101:9850:2952 1:N:0:GTGAAA
CGGTTTATCACCGGCAGTCTCCCTAGAGTTCCCGACTTAACTCGCTGGCAACTAAGGATAGGGGTTGCGCTCGTTGCGGGACTTAACCCAACATTTCACAACACGAGCTGACGACAGCCATGCAGCACCTGTCTTACGGTTCCCGAAGGCACAACCGCATCTCTGCAGTCTTCCGTAGATGTCAAGAGTAGGTAAGGTTCTTCGCGTTGCGTCGAATTAAACCACATGCTCCACCGCTTGTGCGGGCCCCCGTCAATTCATTTGAGTTTTAATCTTGCGACCGT
+
GGGGGGGGGGGGGFGGGGGGGGGGGGGGGGGGGGGGGGGGGGGGGGGGGGGGGGGGGGGGGGGGGDGGGGGGGGGGGGGGGGGGGGFGGGGGGGGGGGGGGGGGGGGGGGGGGGGGGGGFGGFGGGGGGGGGGGGGGGGGGGGGGGGGGGGGGGGGGGGGGGGGGGAFGGGGGGGGFFGGGGGGGGGGGGGGGGFGGGGGGGGGGGGGGGEEDGGFGGGGGGGGGGGGGGGGGGGEGGGGF?FGGDEDGGCB@CB@AGGFFGFFFFFFFAADD7@FAA999>DE
@M02542:52:000000000-J9N43:1:1101:23782:2955 1:N:0:GTGAAA
TCTACTTGCGTAGGCAGTCTCACTAGAGTCCCCAACTGAATGATGGCAACTAGTGACAGGGGTTGCGCTCGTTGCAGGACTTAACCTAACACCTCACGGCACGAGCTGACGACAACCATGCAGCACCTTGAAAATTGCCCGAAGGAAGGTCTATTTCTAAACCGATCAATTCCCATTTAAGCCTTGGTAAGGTTCCTCGCGTATCATCGAATTAAACCACATAATCCACCGCTTGTGCGGGCCCCCGTCAATTCCTTTGAGTTTCAAACTTGCGTTCGTACTCCC
+
GGGGGGGGGGGGGGGGGGGGGGGGGGGGGGGGGGGGGGGGGEGGGGGGGGGGGGGGGGGGGGGGGGGGGGGGGGGGGGGGGGGGGGGGGGGGGFGGGGGGGGGGGGGGGGGGGGGGGGGGGGGGGGGGGGGGGGGGGGGGGGGGGGGGGGGGGGGGGGGGGGGGGGGGFGGGGGGGGGGGFGGGGGGGGGGGGGGGGGGGGGGGGGGGDFGGFGGGGGGGGGGGGGGGGGDGGGGFFGGGGFFGGDEBEGGFFGBFDGGFGGFFFBFFFA2*?DEGF?FFFFF@F
@M02542:52:000000000-J9N43:1:1101:11240:2975 2:N:0:GTGAAA
CGGTCTCCTGTGAGTCCCCAACCTCCCGAAGGAGTTGCTGGCAACACAGGACAAGGGTTGCGCTCGTTGCGGGACTTAACCCAACATCTCACGACACGAGCTGACGACAGCCATGCACCACCTGTACACCGACCACAAGGGGGGCACTAACTCTAATGCTTTCCGGTGTATGTCAAGCCGTGGTAAGGTTCTTCGCGTTGCGCCGAATTAAGCCACATGCTCCGCTGCTTGTGCGGGCCCCCGTCCATTTCTTTGTGCTTTCACCTTTCGGCCGTACTCCCCCGGCGGGGAACTTATTGGG
+
CCCCCEFGFFEF9FFGGGGGGGGDGEFEEGGFGGGGGGFGGGGGGGGGGFF@FFGGGFFEFEEE@@7F,CFGGDFFFGF9CFFGCF,C,:9AEFEG=?C+>:FBFGFDCFF@@,FFFGGC+BEAEEDFGGDFEFE7CF8FGGCD711*7++2<+:C:?FFFG7C8*/**<<:0<<C96C7:EGFCFGF0<03:+*)7CC:7-.).)0729CFFF4<)97?2@6:<)(0)6=5/787D>(1:8:?*)44**92<<*)().-0.).5.**.1C;B68::59(.,(4((-(493**)****/*0
@M02542:52:000000000-J9N43:1:1101:9142:2997 1:N:0:GTGAAA
CGGTTTGTCACCGGCAGTCTCCTTAGAGTGCTCTTGCGTAGCAACTAAGGACAAGGGTTGCGCTCGTTGCGGGACTTAACCCAACATCTCACGACACGAGCTGACGACAGCCATGCAGCACCTGTGCGACGGTTCTCTTTCGAGCACCCCTAGCTCTCACCAGGGTTCCGTCCATGTCAAGGGTAGGTAAGGTTTTTCGCGTTGCATCGAATTAATCCACATCATCCACCGCTTGTGCGGGTCCCCGTCAATTCCTTTGAGTTTTAATCTTGCGACCGTACTCCC
+
GGGGGGGGGGGGGGGGGGGFGGGGGGGGGGGGGGGGGGGGGGGGGG8FGGGGGGGFGGGGGGGGGGGFGGGGGGGGGGGGGGGGGGGGGGGGGGGGGGGDGGGGGGGGGGGGGGFGFGGGGGFGGFGGGGGGFGEGGGFGFCGGGGGGGGGGGGDFFGGGGCGEGFFGGFGFGGGGGGGFEGGBBEFCCCEG:BFGGGGGGGEEEGGFEEC<FFGFCGGGGGDGGGGGGGGEEGGG+:5CD>DFGGEBGGGFFGAFFFGFFD444:?FFF>7>DFGFFFFFF8?F
@M02542:52:000000000-J9N43:1:1101:15850:3003 1:N:0:GTGAAA
CGGTTTGTCACCGGCAGTCTCCCTGGAGTGCTCTTGCGTAGCAGCTAGGGACAAGGGTTGCGCTCGTTGCGGGACTTAACCCAACATCTCACGACACGAGCTGACGACAGCCATGCAGCACCTGTGTTATGGCTCCCTTTCGGGCACCCCCACCTCTCAGCAGGGTTCCATACATGTCAAGGGTAGGTAAGGTTTTTCGCGTTGCATCGAATTAATCCACATCATCCACCGCTTGTGCGGGTCCCCGTCAATTCCTTTGAGTTTTAATCTTGCGACCGTACTCCC
+
GGGGGGGGGGGG;FGGGGGGGGGGGGGGGGGGGGGGGGGGFGGGGGGGG?FGGGGGGGGDFGGGGGGFGGGGGGGGGEFGGGDFFGGGFCFGGDECEEGGGCGFGGGGGGGGGGGGGGGGFCDFF<<FFGGFGEFFGGGGC>FFFFGDGGGEEGGGCGGGGGGGGA@FG@FGG@FCF?>CGFCFCEFCGGGGGGGGG?EGGGEGGFFFGGCFFGGGGFFC8?FGGFGGGGEGGEEE7C7DGFFDFFF5CC<=9F2=5+09*?6@>BFA<><C*75C;0:<B?F<>
@M02542:52:000000000-J9N43:1:1101:17310:3007 1:N:0:GTGAAA
CGGTTTATCACCGGCAGTCTCCCTAGAGTTCCCGACTTAACTCGCTGGCAACTAAGGATAGGGGTTGCGCTCGTTGCGGGACTTAACCCAACATTTCACAACACGAGCTGACGACAGCCATGCAGCACCTGTCTTACGGTTCCCGAAGGCACAACCGCATCTCTGCAGTCTTCCGTAGATGTCAAGAGTAGGTAAGGTTCTTCGCGTTGCGTCGAATTAAACCACATGCTCCACCGCTTGTGCGGGCCCCCGTCAATTCATTTGAGTTTTAATCTTGCGACCGT
+
GGGFGGGGGGGGGGGGGGGGGGGGGGGGGGGGGGGGGGGGGGGGGGGGGGGGGGGGGGGFFFGGGGGGGGGGGGGFGGGGGGGGGGGG<FGGGGGGFFGGGGGGGGEGEFGGEGGGG8FGGGGGGGGGGFFGGGGGGGFGGGGGGGDGDCGGGGGGGGGGGGGFGGGGGGGGGGGGGGGFGGGG?@FCCFFGEFFGECFCF@CB8EECE=CC3:CFGGGDC<@FGGF++<C6CCGGG55/9:FGG35>C5DE5<<@B?GFFDB?>F4<AA47:DF7)4>09>7B
@M02542:52:000000000-J9N43:1:1101:18942:3010 1:N:0:GTGAAA
CGGTTTATCACCGGCAGTCTCCCTAGAGTTCCCGACTTAACTCGCTGGCAACTAAGGATAGGGGTTGCGCTCGTTGCGGGACTTAACCCAACATTTCACAACACGAGCTGACGACAGCCATGCAGCACCTGTCTTACGGTTCCCGAAGGCACAACCGCATCTCTGCAGTCTTCCGTAGATGTCAAGAGTAGGTAAGGTTCTTCGCGTTGCGTCGAATTAAACCACATGCTCCACCGCTTGTGCGGGCCCCCGTCAATTCATTTGAGTTTTAATCTTGCGACCGT
+
GGGGGGGGGGGGGGGGGGGGGGGGGGGGGGGGGGGGGEFGGGGGGGGGGGGGGGGGGGGGGGGGGGGGGGGGGGGGGGDGGGGGGGGGGGGGGGGGGGGGGEGGGGGGGGGGGGGGGFGGFGGGFFGGGGGGFGGGGGGGGGGGGGGGGGGGGGGEGGGCGFGGFGGGGGGFFGGGGGGGGGGGGGGGFGGGGGGGGFGGGGGGGGGG=EGGFDGGGGGGGGGGGGGDGFGGGGGGGGGGGFFGGGFBEGGEFGFFBGGFGGBFFFFF<AAGGGFGBF9>BFEF
@M02542:52:000000000-J9N43:1:1101:18290:3099 1:N:0:GTGAAA
CGGTTTATCACCGGCAGTCACCCTAGAGTTCCCGACTTAACTCGCTGGCAACTAAGGATAGGGGTTGCGCTCGTTGCGGGACTTAACCCAACATTTCACAACACGAGCTGACGACAGCCATGCAGCACCTGTCTTACGGTTCCCGAAGGCACAACCGCATCTCTGCAGTCTTCCGTAGATGTCAAGAGTAGGTAAGGTTCTTCGCGTTGCGTCGAATTAAACCACATGCTCCACCGCTTGTGCGGGCCCCCGTCAATTCATTTGAGTTTTAATCTTGCGACCGT
+
GGGGGGGGGGGGGGGGGGG,FGGGGGGGGGGGGGGGGGGGGGGGGGGGGGGGGGGGGGGGFGGGGGGGGGGGGGGGGGGGGGGGGGGGGGGGGGGGGGGGGGGGGGGGGGGGGGGGGGGGGGGGGGGGGGGGGGGGGGGGGGGGGGGGGGGGCGGGEGEGGEGGGGGGGGGGGGGGGGEGGGGGCEFGGGGGGGGGGFGGGGGGGGGGGGGGFGGGGGGGGGFGGGGGG9?FGFG==DGGG>FCEGEFGDGFFGFF>FGFGGF4A<AAFF97CFFF<A919BFE
@M02542:52:000000000-J9N43:1:1101:10885:3124 1:N:0:GTGAAA
CGGTTTGTCACCGGCAGTCTCCTTAGAGTGCTCTTGCGTAGCAACTAAGGACAAGGGTTGCGCTCGTTGCGTGACTTAACCCAACATCTCACGACACGAGCTGACGACAGCCATGCAGCACCTGTGCGACGGTTCTCTTTCGAGCACCCCTAGCTCTCACCAGGGTTCCGTCCATGTCAAGGGTAGGTAAGGTTTTTCGCGTTGCATCGAATTAATCCACATCATCCACCGCTTGTGCGGGTCCCCGTCAATTCCTTTGAGTTTTAATCTTGCGACCGTACTCCC
+
GGCFEGGGDGF<EFGGFGGEDGFFGGFFGGGGGGGGGEGEFFFGGG,CFEF,EFFEGGGGGGGGGGGFGGG+4:CFGGFFFGBFFFGGG<EBFCFGEEGEGGFFGEG=>+BFFC<<A?8=FGGGG@DEGEFEG@C<FGGGFGGGGGGFGGGGGGGCACFGG?FFGGGGFFGGDCGGC99CGFC@CEFECCCE2<FGGGGGGEGEEGE@EFGF>FFC7CCCGGGGGC78+;55::;FC:E3345FGGD@5/7B?0.=>FC?GC>FAB244<A*:5:59;?6-3FF>
@M02542:52:000000000-J9N43:1:1101:25345:3163 2:N:0:GTGAAA
GTCACCAAAGGACGGGGGAGGGTAAACGGCAGGCGCCGGAGAGGGCAATTGCGGAGCAAGTAAGGAAAAGGGGGGCGAGGGTTGCGGGACGGAAGCCAAGAGATGAAGAAAAGAGGTGAAGAAAGGAAGGGAGAAAAGGGGGGCAGGGAGGGGGGGGAGGAGGAAAGATGCTCAGGCAGGGTGAGAAGAAGAGAAGGGGAGGTAAGGGTTGTGGAGGAGGATAGAAATAAAGAAAAAGAAAAAGCGAGGGGGTGGGGGGAGGGTAATAGAAGGAAAGTGAAAATGTGGGAAGGGAGTAT
+
886-,,6-,6,,,+++7@76+8,,6,,688@:+++++676@=C6,,9,,,9,8+7@+44,,,?<8944==ED++3*5*4**1,4*4*::*4<11**,,0*0,*++0,00+0,3/2*,2++09+0:**0*/*/8*0+*2*/15/)//8*/**)**/*888*:****+/*+0++*20**115****22+)2+3+*027>=3./3)/*164())**//1).))-)*()*)*).*095*)*,(***0(*1,,))),(-961(-(522-((**.2*)(,)(./1)--)-)45.0((//)))0)*
@M02542:52:000000000-J9N43:1:1101:10635:3197 2:N:0:GTGAAA
CGGTTTGTCACCGGCAGTCTCATTAGAGTGCCCTTTCGTAGCAACTAATGACAAGGGTTGCGCTCGTTGCGGGACTTAACCCAACATCTCACGACACGAGCTGACGACAGCCATGCAGCACCTGTGTTCCGGTTCTCTTGCGAGCACTCCCAAATCTCTTCGGGATTCCAGACATGTCAAGGGTAGGTAAGGTTCTTCGCGTTTCATCGAATTAATCCACATCATCCACCGCTTGTTCGGGTCCCCGGCAATTCCTTTGAGTTTTAATCTTTCGACCGTTCCCCC
+
GGGGGGGGGGGGGDGBGGGEGGGGGFGGGGGGGGGGGGGGFGGGGGGGGGGGGGGGGGGEGGGGGGGGGGGGGGGGGGGGGGGGGGGGGGGGGGGGGGEGGGGFFGGGGGGGGGGGGGGGGGGFGGGGFFGGG;@DGGG9EGGGDCFDFGGGG,DFGGGGGGEECCGGGGGAFGGGDEGFFFDFG@FFFFA4;=7CDF3CBFF))1+9.53/6>FABBFF670+:9@2*<(()00(--*,3<01@B0((-7>A776<A*68F44:<4)6::)62(/5)8)))*.8
@M02542:52:000000000-J9N43:1:1101:23973:3207 1:N:0:GTGAAA
CGGTTTGTCACCGGCAGTCTCCCTGGAGTGCTCTTGCGTAGCAACTAGGGACAAGGGTTGCGCTCGTTGCGGGACTTAACCCAACATCTCACGACACGAGCTGACGACAGCCATGCAGCACCTGTGTGATGGCTCCCTTTCGGGCACTCCCACCTCTCAGCGGGATTCCATCCATGTCAAGGGTAGGTAAGGTTTTTCGCGTTGCATCGAATTAATCCACATCATCCACCGCTTGTGCGGGTCCCCGTCAATTCCTTTGAGTTTTAATCTTGCGACCGTACTCCC
+
GGGGGGGGGGGGCEGGGGGGGGGGGGGGGGGGGGGGGGGGGGGGGGGGGGGGGGGGGGGGGGGGGGGGGGGGGGGGGGGGGGGGGGGGFGGGGGGGGGGGGGGGGGGGGGGGGGGGFFGGGGGGGGGGGGFGGGFGGGGGGFGGGGGGGGGGGGGGCFGGGGGGGGGGGGGGGGGGGGGGGGCFGGFEFGFGGGGGGFGGGGGCGGGGDGGGFFGGGGGGGGGGGGGGGGGGGGGGCGGGG>@FGGFDE<DFFGFFAFFBGGFFBF?AFFFDGGFGFBF<?F?FF
@M02542:52:000000000-J9N43:1:1101:13309:3227 2:N:0:GTGAAA
CGGCTTATCACCGGCGGTTACTTTAAAGTACCCAACTTAATGATGGTAACTAAAGTCGAGGGTTGCGCTCGTTGCGGGACTTAACCCAACATCTCACGACACGAGCTGACGACAGCCATGCAGCACCTGTTTGTAGGTCCCCGAAGGGAAGAAAGGCATCTCTGCCAGTCGTCCTACCATGTCAAACGCTGGTAAGGTTCTGCGCGGTGCTTCGAATTAAACCACATGCTCCACCGCTTGTGCAGGCCCCGTCAATTCCTTTGAGTTTTAACCTTCCGGCCTGAC
+
GGGGGGGGGGGGGGGGGGGGGGGGGGGGGGGGGGGGGGGGGGGGGGGGGGFG<FFGGEGGG:FEFGEGGGGGGGGCEECFGCGGGGGGGGFGCEFCGFEGGGGGEDEGGFGGDFCGGGF7:D9::EFG,,,,,@@C9EGGGGCEEEEC7,*1?BBCFG?FGG7FEFC,,2*:@;*+;C6AFF++@?F>>55;5AFGGGFGFA=)())-1><4>;*7?77?FD?>C5?,9*.,077(-2D?4)6)/,4<43)12*94<<?BB49),66:A4))).5*2))7))))0
@M02542:52:000000000-J9N43:1:1101:15440:3249 1:N:0:GTGAAA
CGGTTTATCACCGGCAGTCTCCCTAGAGTTCCCGACTTAACTCGCTGGCAACTAAGGATAGGGGTTGCGCTCGTTGCGGGACTTAACCCAACATTTCACAACACGAGCTGACGACAGCCATGCAGCACCTGTCTTACGGTTCCCGAAGGCACAACCGCATCTCTGCAGTCTTCCGTAGATGTCAAGAGTAGGTAAGGTTCTTCGCGTTGCGTCGAATTAAACCACATGCTCCACCGCTTGTGCGGGCCCCCGTCAATTCATTTGAGTTTTAATCTTGCGACCGT
+
GGGGGGGGGGGGEGGGGGGGGGGGGGGGGGGGGGGGGGFGGGGGGGGDGGFGGGGGGGGGGGGGGGGGGGGGGGGGGGGGGGGGGGGGGGGGGGGGGGGGGGGGGGEGGGGGGGGGGCGGGD@FGGGGGGGGGGGGGGGGGEGGGGGGGGGGGGGGGGGGGGGGGGGGGGGGGGE<FGDGGGGGGGGFGGGGGGGGGGGGGGGGGGGGDGGGFGGGGGGGGGGGGGGGGGGGGGGGEGGFFBFGGGFFGGGFEG?FFGGFGGFFFFFFFFFFFFFF4>9(3;DF
@M02542:52:000000000-J9N43:1:1101:21035:3256 1:N:0:GTGAAA
CGGTTTGTCACCGGCAGTCTCCCTGGAGTGCTCTTGCGTAGCAACTAGGGACAAGGGTTGCGCTCGTTGCGGGATTTAACCCACCATCTCACGCCACGGGCTGACGACAGCCATCCAGCCCCTGTGTTACGGCCCCCTTTCGGCAACCCCCACCCCCCGGCGGGGTTCCGAACATGTCAAGGGTAGGTAAGGTTTTTCGCGTTGCATCGAATTAATCCAAATCATCCACCCCTTGTGCGGGTCCCCGTCAATTCCTTTGAGTTTTAATCTTCCGACCGTCCTCCC
+
GGGGGGGGGGGGGGGGGGGGGGGGGGGGGGGGGGGGGGGGGGGGGGGGGGGGGGGG7FF+,+68,8F6,,@F+4+B=F<FG8F+4,:4,55,:,4444+++6+,438@>+B>>?,,,,:+BB++:7C><3C+C+@FCFG:>FG***@FGGE*=<44*1=*4*=E*C*;0***2*0+3+<+<A5;+;53<0<6@FGG>+***:**/9+0*2*85F90CC+99++++<++<**2/**++0:C34BFG5)8CD<?*:.=ACF/*:<=)6)-)6)***.9((-(((97D
@M02542:52:000000000-J9N43:1:1101:12497:3314 1:N:0:GTGAAA
CGGTTTGTCACCGGCAGTCTCCTTAGAGTGCTCTTTCGTAGCAACTAATGACAAGGGTTGCGCTCGTTGCGGGACTTAACCCAACATCGCACGACACGAGCTGACGACGGCCATGCAGCACCTGTGTCCAGGTTTTCTTTCGAGCACCCCCACATTTCTGCAGTATTCCTGGCATGTCAAGGGTATGGAAGGTTTTTCGCGTTGCATCGAATTAAACCACATCATCAACCGCTTGTGCGGGTCCCCGTCTATTCCTTAGAGTTTCAACCATGCTGCCGTACTCCC
+
GGECE;FFGFAFB+@C@F<,,EEEFG<FGDDFGFEFGEG@CF<EF8,<CEGC9@FEFEC6CGC+8F:C,,F>+::F<F9E9?==FFFC+B:+4B++@4F=FEE98F+++3=F=F8>D=FDGFF8E<@CG9<F<C,@FG9;,@FFE*F,5><7:CB,7@<,27FB97,,3@E::FFG7,,?9?CC8+5*>BFG7>,C8<EECBE15C@CE6:C5?CFG659;+0<@F0+2*7E:C**+*:79,7C7*0.***1*25=9+0*0:)*)))61(.*0*061;:((-*95
@M02542:52:000000000-J9N43:1:1101:6353:3319 1:N:0:GTGAAA
CGGTTTATCACCGGCAGTCTCCCTAGAGTTCCCGACTTAACTCGCTGGCAACTAAGGATAGGGGTTGCGCTCGTTGCGGGACTTAACCCAACATTTCACAACACGAGCTGACGACAGCCATGCAGCACCTGTCTTACGGTTCCCGAAGGCACAACCGCATCTCTGCAGTCTTCCGTAGATGTCAAGAGTAGGTAAGGTTCTTCGCGTTGCGTCGAATTAAACCACATGCTCCACCGCTTGTGCGGGCCCCCGTCAATTCATTTGAGTTTTAATCTTGCGACCGT
+
GGGGGGGGGGGGGGGGGGGGGGGGGGGGGGGGGGGGGGGGGGGGGGGGGGGGGGGGGGGGGGGGGGGGGGGGGGGGGGGGGGGGFGGGGGGGGGGGGGGGGGGGGCGGGGGG@EGGGGGFGGGGGGGGGGGGGGGGGGGGGGGGGGGGGGGGGGGGGDCCGCFGGGGGCFGGGGGGGFEGGGGGGFFGGGGGGGFGG?EGGGGGGGGGGGGGFGGGGGGGGGGGGGF6@CEFGGGGGGGGGBFDGD:@EGGFFGF@BGGFFGFF<BAAFAAFGCBGD<>BF(5>
@M02542:52:000000000-J9N43:1:1101:22994:3329 2:N:0:GTGAAA
CGGTTTATCACCGGCAGTCTCCCTAGAGTTCCCGACTTAACTCGCTGGCAACTAAGGATAGGGGTTGCGCTCGTTGCGGGACTTAACCCAACATTTCACAACACGAGCTGACGACAGCCATGCAGCACCTGTCTTACGGTTCCCGAAGGCACAACCGCATCTCTGCAGTCTTCCGTAGATGTCAAGAGTAGGTAAGGTTCTTCGCGTTGCGTCGAATTAAACCACATGCTCCACCGCTTGTTCGGGCCCCCCTCAATTCATTTTAGTTTTTAGCTTTCGACCCTC
+
GGGGGGDGGGGGGGGGGGG9@FGGGGGGGGGGGGGGGGFGGFFGGGEGGFGGGGGGG,@FFDCEGGGFGGCGGGGFGGGEEGGGGGGGGGGGGGGGGGGGGGFGF>CFGGGGEEFFFGGGGGG:BDFFGCFFEFFFGCFE7+DE:B>@FGGGFGGGGGGCE@?FFFCF,2<@FFCG4=4+;<1;+7B4@+@F<@7*;CAFFCA:;:5(287@92>3?>FB7A<FFF?7F*)))8:399DF?)6:3(,1;1/)49*)657:6=*))(<A64(.()62:B).07)0)
@M02542:52:000000000-J9N43:1:1101:24294:3347 1:N:0:GTGAAA
CGAGTTGACCCCGGCGGTCTCCTTTGAGTCCCCGTCACCCCGAAGGGCACGCTGGCAACACAGGACAAGGGTTGCGCTCGTTGCGGGACTTAACCCAACATCTCACGACACGAGCTGACGACAGCCATGCACCACCTGTACACCGACCACAAGGGGGGCACTATCTCTAATGCTTTCCGGTGTATGTCAAGCCTTGGTAAGGTTCTTCGCGTTGCGTCGAATTAAGCCACATGCTCCGCTGCTTGTGCGGGCCCCCGTCAATTCCTTTGAGTTTTAGCCTTGCGG
+
FCGDFE<FG<EFFEGEEC@6FFGGGEE7FFGGGG@FGGGDGGGGF=FG<FCFE:=F<CDFGGFGFGGGFFGGGGFGGCEGGGF:::CCFCEGFDDDBF:BFF,BFG@FGGGGGDGGCFA>CFECFC@FDGFCGGGG@<CFGGGGGC:<FCFC7<*CF88CGC8<C@FFFFGCCEFGF9EG:8EGGGGGF7:F5<FDGEEFGGCCEGCFCGGEFEGEGGCGF68C@:FFGGGG+@<AFDCCCBFD+9)9:3557C9@2CDF3;4F9<>A<21:::9::9)44)9)0
@M02542:52:000000000-J9N43:1:1101:25516:3354 2:N:0:GTGAAA
CGGTTTATCACCGGCAGTCTCCCTAGAGTTCCCGACTTAACTCGCTGGCAACTAAGGATAGGGGTTGCGCTCGTTGCGGGACTTAACCCAACATTTCACAACACGAGCTGACGACAGCCATGCAGCACCTGTCTTACGGTTCCCGAAGTAACAACCGCATCTCTTCAGTCTTCCGTAGATGTCAAGAGATGGTTAGGTTCTTCGCGTTGCGTCGTATTAAACTCCATGCTAAACCGCTTTATCGGGCCCCCCGTAATTCATTTTATTTTTAATCTTTCCACCTTT
+
CFGFFGGCFGGGCGGCFGGCGGGGFFDEGGGF<,BFFCECAFGGDEFGDG9D8@<8FGGGE8FFFG:ECCEE7C=FGFGGGGGFGGGDEFGDE@FGEFDGCCG7CEEDGGGG>C77+F+,C3@=,=DFB=7ECFDCF++@CC8@CC*4*,,73@@BCGEGGFDF,?;7CFC6=B7CCE*B89+=+*/))+0).+;9CC=CFC7>?3=>(8,7,-)076+924)++<7<F7).*))-((1()-)()(((-4))-/1((6*))*8).)-<)6().-.;2/**/0.)*
@M02542:52:000000000-J9N43:1:1101:22065:3381 1:N:0:GTGAAA
CCCCACCTTCCTCCGGTTTGTCACCGGCAGTCTCCCTGGAGTGCTCTTGCGTAGCAACTAGGGACAAGGGTTGCGCTCGTTGCGGGACTTAACCCAACATCTCACGACACGAGCTGACGACAGCCATGCAGCACCTGTGTTATGGCTCCCTTTCGGGCACCCCCACCTCTCAGCAGGGTTCCATACATGTCAAGGGTAGGTAAGGTTTTTCGCGTTGCATCGAATTAATCCACATCATCCACCGCTTGTGCGGGTCCCCGTCAATTCCTTTGAGTTTTAATCTTGCGACCGCACTCCCC
+
CCCCCGGGGGGGGGGGGGGGGGGGGGGGGGGGGGGGGGGGGGGGGGGGGGGGGGGGGGGGGGGGGGGGGGGGGGGGGGGGGGGGGGGGGGGGGGGGGGGGGGGGGGGGGGGGGGGGGGGGGGGGGGGGGGGGGGGGGGGGGGGGGGGGGGGGGGGGGGGGGGGGGGGFGGGGGGGGGGGGGGGGGGFGFGGGGGGGGGGGGGGGGFGGGGFEGGGGGGGFGGFFFGFCFGGGCFCFEFGGFGGGDEG5:+A5EGGGGFFGGGBEGGGFFGFFAGGFGGFFF4AF>FFGDDDG>F9??FF
@M02542:52:000000000-J9N43:1:1101:16822:3403 1:N:0:GTGAAA
CGGTTTATCACCGGCAGTCTCCCTAGAGTTCCCGACTTAACTCGCTGGCAACTAAGGATAGGGGTTGCGCTCGTTGCGGGACTTAACCCAACATTTCACAACACGAGCTGACGACAGCCATGCAGCACCTGTATGAAAGTAAGTACCATCCCGTTAAGGACAGGTTTTCTTGTTCATATGTCAAGGGCTGGTAAGGTTTTGCGCGTTGTATCGAATTAAACCACATGCTCCACCGCTTGTGCAGGCCCCCGTCAATTCCTTTGAGTTTCAGTCTTGCGACCGTAC
+
GGGFGGGGGGGGGGGGGGGGGGGGGGGGGGGFGGGGGGGGGGGGGGGGGGGGGGGGFGGFFCEFGDGGGGGDGGGGGEGGGGGGGGGGGGGGGGGGGGGGGGGG>FGGGGGGGGGGGGGGGGGGGGGFGGGGGGGGGGDGGGGGGGGGGGGCFFGEFFGGGGGG9FGGGGGGGFGGGGGFGGEBEGFGF5CFC;FGFC;C9@EEECE=EGGGEGGGFFGGCGGGGFF?9?CFG*:CGGFCF<7F=C:D*>D:DC?FACFFFC<FF<BDADAF7C7FA9>6>BEF)
@M02542:52:000000000-J9N43:1:1101:14942:3405 1:N:0:GTGAAA
CGAATTAACTTCGGCAGTACTATTAGAGTGCCCAGCCAAACCTGATGGCAACTAATAGCGAGGGTTGCGCTCGTTGCGGGACTTAACCCAACATCTCACGACACGAGCTGACGACAGCCATGCAGCACCTGTGTCCCAGTCCCCGAAGGGAAAGCCGCATCTCTGCGGCGGTCCGGGCATGTCAAAAGGTGGTAAGGTTCTGCGCGTTGCTTCGAATTAAACCACATGCTCCACCGCTTGTGCGGGCCCCCGTCAATTCCTTTGAGTTTTAATCTTGCGACCGT
+
GGGGGGGGGGGGDGGGGGGGGGGGGGFGGGGGGGGGGGGGGGFGGGGGGGGGGGGGGGGGGGGGGGGGGGGGGGGGGGGGEGGGGGGGGGGDFGGGGGGGEGGG@FFGGDFFGGGGGGGGGEGCGGGGGGGGGGGFFGGGGFGEFGGGGGGGGGGGGGGGGFGGGGGGGGGGEGEGGGCFFG?EGGGGGGGGEFGGGFFGGGFGGGGGGGGGFGF6CFFFGGGGGGGGG7CFFGFD5CGGF7FD=CDFGGGE>D:BAGGFFD4@)84<<<)9FGFG4>>>>BFE
@M02542:52:000000000-J9N43:1:1101:15231:3409 1:N:0:GTGAAA
CGAGTTGACCCCGGCGGTCTCCTGTGAGTCCCCAACCTCCCGAAGGAGTTGCTGGCAACACAGGACAAGGGTTGCGCTCGTTGCGGGACTTAACCCAACATCTCACGACACGAGCTGACGACAGCCATGCACCACCTGTACACCGACCACAAGGGGGCACTATCTCTAATGCTTTCCGGTGTATGTCAAGCCTTGGTAAGGTTCTTCGCGTTGCGTCGAATTAAGCCACATGCTCCGCTGCTTGTGCGGGCCCCCGTCAATTCCTTTGAGTTTTAGCCTTGCGGC
+
GGGGGGGGGGGGGGGGGGGGGGGGGGGGGGGGGGGGGEGGGGGGGGGGGGGGGGGGGGGGGGGGGGGGGGGGGGGGGGGGGGGGGGGGGGGGGGGGGGGGGGGGGGGGGGGGGGGGGGGGGGGGGGGGGGGGGGGGGGGGGGGGGGGGGGGGGDGGGGGGGGGGDFGGGGDGGGGGGGGEEGGGGGGGGGGGGGGGGGGGGEFFGGGGGGGGFGGGDEGGGGGGGGGFGGGGGCGGGGGGGBFGC*@EGGGEFGFFFGGFGGDFFFFBABAGGFFGFFFF:?FF5
@M02542:52:000000000-J9N43:1:1101:13891:3430 2:N:0:GTGAAA
CAGTATATCACTGGCAGTCTCCCTAGAGTTCCCGACTTAACTCGCTGGCAACTAAGGATAGGGGTTGCGCTCGTTGCGGGACTTAACCCAACATTTCACAACACGAGCTGACGACAGCCATGCAGCACCTGTCTTACGGTTCCCGAAGGCACAACCGCATCTCTGCAGTCTTCCGTAGATGTCAAGAGTAGGTAAGGTTCTTCGCGTTGCGTCGAATTAAACCACATGCTCCACCGCTTGTGCGGGCCCCCGTCAATTCATTTGAGTTTTAATCTTTCGACCGT
+
GGGGDFGGGGGGGGGEEGGGGGFFGGFGGGGGGGDGGGFGGGGGGGGGGGGGGGGGGGFGFGFGGGGGGGGGGGGGGGGGGGGGGGGFGGGGGGGGGFGGGGGGGGGGGFGGGGGGGGGGGGGGGFGGGGGECFGFFGGGGEGGDEG@FG:FEFDCDEGCEGGG7F9FFFFF79?CCC*:>C:BGFFF+BBFEFF4?=FGFFFFFFD99B;8@0>>@FF?7A3E5C??G*4:@>;>;1/::)60>6(9;>D31733)6@44=FF)4AD<<AF9A4C793)5..7
@M02542:52:000000000-J9N43:1:1101:16737:3463 2:N:0:GTGAAA
TCTACTTGCGTAGGCAGTCTCACTAGAGTCCCCAACTGAATGATGGCAACTAGTGACAGGGGTTGCGCTCGTTGCAGGACTTAACCTAACACCTCACGGCACGAGCTGACGACAACCATGCAGCACCTTGAAAATTGCCCGAAGGAAGGTCTATTTCTAAACCGATCAATTCCCATTTAAGCCTTGGTAAGGTTCCTCGCGTATCATCTAATTAAACCACATAATCCACCGCTTGTGCGGGCCCCCGTCAATTCCTTTGAGTTTCAAACTTTCGTTCGTACTCCC
+
GGGGGGGGGGGGGGGGGGFDFGGGGGGGGGGGGGGGGGGGGGGGGGGGFGGGGFGGGGGFGGGGGGGGEDGGGGGGGGCGGGGGGGGGGGGGG<F?FGGGGGGGGGGFGFCFGGGGGGG9:,EFGGGGC9DCA=EDDAG?CE8EGGFDF8DFFGGFFGFF7FCCEEGGGGGCCGGGGGGFA9CF:4>FFAF4A?86CFFDBB>DDF:<);CFCEGFFFGFF@AF<EF@G41>::360<596>>BF9943:5*-2:<>28<6FFBA>A9)35)52:FD>BFF5=48
@M02542:52:000000000-J9N43:1:1101:13431:3471 1:N:0:GTGAAA
CCCGTTATCCGAGGCGGTTTCGCCAGAGTGCTCAACTAAATGGTAGCAACTGGAGATAAGGGTTGCGCTCGTTGCGGGACTTAACCCAACATCTCACGACACGAGCTGACGACAGCCATGCAGCACCTATATAGAGGCCTATTGCTAGGCGCCGATATTTCTACCGAATTCCTCTACATTTCGAGCCCAGGTAAGGTTCTTCGCGTTGCGTCGAATTAAACCACATGCTCCACCGCTTGTGCGGGCCCCCGTCAATTCCTTTGAGTTTCAGCCTTGCGACCGTAC
+
GGGGGGGGGGGGGGGGGGGGGGGGGGGGGGGGGGGGGGGGGGGGGGGGGGGGGGGGGGGGGGGGGGGGGGGGGGGGGGGGGGGGGGGGGGGGGFGGGGGGGGGGGGGGGGGGGGGGGGGGGGGGGGGGGGGGGGGGGGGGGGGGGGGGGGECGEGGGGGGGGGGGGGGGGGGFGGFFGGGGGGDGGGGGGGGGGGGGGFGCFGGGGGGGGGGFGFGGGGGGGFFFGGG9FFGGGGGGGGGGF>GGGFFGGGFFDBFFFGFGGBFFADBFFAGFFF439B>B>FF3
@M02542:52:000000000-J9N43:1:1101:12714:3488 2:N:0:GTGAAA
GCGGCTTATCACCGGCAGTCTCCTTAGAGTGCTCAACTAAATGGTAGCAACTAAGGACGGGGGTTGCGCTCGTTGCGGGACTTAACCCAACATCTCACGACACGAGCTGACGACAGCCATGCAGCACCTGTGTTCCAGGCCCCGAAGAGAAGGTCACATCTCTGCGACCGGTCCTGGACATGTCAAGGGCTGGTAAGGTTCTGCGCGTTGCGTCGAATTAAACCACATGCTCCCCCGCTTGTTCGGGCCCCCGTCAATTCCTTTGAGTTTTAAACTTTCGGCCGT
+
GGGDGGGGGGGGGGGGGGGGGGGGGGGGGGGGGGGGGGGGCGGGGGGGGGGGGGGGGGGGGCECGGGGGGGGGGGGGG>FGGGGGGGGGGGGGG9FGGGGGGGDGGGGGGGFFGGGGGGF7C9FGGGGGGD,7<DEFG<E*41:C@CCFGGGGGFGGFGGCFFFFCEEEDEBGGGGGC59?CGFGF@4BE>E?FGGGD=>=BBF;@399E?>;(1)))27:<AFCC>DGG))/)04(-9(4:<B@9B9>FGD957114F2-/9<4)--.<AA,))*:*/)0)0))
@M02542:52:000000000-J9N43:1:1101:13056:3504 1:N:0:GTGAAA
CGGTTTGTCACCGGCAGTCTCCTTAGAGTGCCCACCATCACGTGCTGGTAACTAAGGACAAGGGTTGCGCTCGTTACGGGACTTAACCCAACATCTCACGACACGAGCTGACGACAGCCATGCAGCACCTGTCTCAATGCTCCCGAAGGCACCAATCCATCTCTGGAAAGTTCATTGGATGTCAAGGCCTGGTAAGGTTCTTCGCGTTGCTTCGAATTAAACCACATGCTCCACCGCTTGTGCGGGCCCCCGTCAATTCATTTGAGTTTTAACCTTGCGGCCGT
+
GGGGGGGGGGGGEGGGGGGGGGGGGGGGGGGGGGGGGGGGGGGGGGGGGGGGGGGGGGGGGGGGGGGGGGGGGCGGGGDDGGGGGGGGGGGGGGGDGGGGGGGGGGGGGGGGGGGGGFGGG@FGGGGFGGGGGGGGGGFGGGGGGGGDGGGGGGEFGGGGGGGGFGGGGGGFGFGGGGGGGGGGG@CGGGGGGGGGGGGGGGGGDGGEGGGGFGFGGGGGGGGGGGGGFCFGGGGGGGGGG>FGCCBFGGGFEDBFFGGFGG<FF?FFF>BGGDFGAB;09;E>
@M02542:52:000000000-J9N43:1:1101:24663:3534 1:N:0:GTGAAA
CGGTTTGTCACCGGCAGTCTCATTAGAGTGCCCTTTCGTAGCAACTAATGACAAGGGTTGCGCTCGTTGCGGGACTTAACCCAACATCTCACGACACGAGCTGACGACAGCCATGCAGCACCTGTGTTCCGGTTCTCTTGCGAGCACTCCCAAATCTCTTCGGGATTCCAGACATGTCAAGGGTAGGTAAGGTTTTTCGCGTTGCATCGAATTAATCCACATCATCCACCGCTTGTGCGGGTCCCCGTCAATTCCTTTGAGTTTTAATCTTGCGACCGTACTCCC
+
GGGGGGGGGGGGGGGGGGGGGGGGGGGGGGGGGGGGGGG8FGFGGFGFGGGGGGGFGGGGGGGGGGGGGGGGGGEFGFFGGGGGGGFG<EGGGCGGGDGGGGCGGEGGGGGGGGCFGFFGGGGGGGGGGGCCFGGGGGG9CGCCEGGGGGGGGGGGFGGGGGECEGGGGGGGGGGGGGG;FGEGGGFFGGGGFFGGGGGGGGGGGGGGGGGGFGGCG?@9<?FCFFG8CEEGDGCGCGEGG>EGGG:>ECC?B7<FDG7@7:ABBFBFFA4CC)7C34::?BFFF
@M02542:52:000000000-J9N43:1:1101:13856:3535 1:N:0:GTGAAA
CGGTTTGTCACCGGCAGTCTCATTAGAGTGCCCAACTAAATGTAGCAACTAATGACAAGGGTTGCGCTCGTTGCGGGACTTAACCCAACATCTCACGACACGAGCTGACGACAGCCATGCAGCACCTGTGTTCCGGTTCCCTTTCGGGCACTCCCACCTTTCAGCAGGATTCCAGACATGTCAAGGGTAGGTAAGGTTTTTCGCGTTGCATCGAATTAATCCACATCATCCACCGCTTGTGCGGGTCCCCGTCAATTCCTTTGAGTTTTAATCTTGCGACCGTAC
+
GGGGGGGGGGGGGGGGGGGGGGGGGGGCFEGGGGGGGGGGGGGGGGGGGGGGGGGGGGGFEGGGGGGGGGGGGGGGGGGGGGGGGGGFDFGGGGGGGGGGGGGGGGGGGGGGGGGGGGGGGFFFGGGGGGFGGDFDFGGGFGGGGGGGGGGFGFFGGGGGGGGCBFA@CGGGGFFGGGGGDFGCEGGC:EGGFGGGGGGGGGGGDGE5EFF+);CGGGGGGFGGGFGF99ECCCCEGG5C<9>G550<FGDB@<?FAEDFGF4*,64:AA?F>CF:4;6(42:.)
@M02542:52:000000000-J9N43:1:1101:22778:3565 1:N:0:GTGAAA
CGGTTTGTCACCGGCAGTCCCAATAAAGTGCTCAACTAAATGATGGCAATTATTGGCAAGGGTTGCGCTCGTTGCGGGACTTAACCCAACATCTCACGACACGAGCTGACGACAGCCATGCAGCACCTGTGTCCACTTTCCCTTTCGGGCACCTAATGCATCTCTGCTTCGTTAGTGGCATGTCAAGGCCAGGTAAGGTTTTTCGCGTTGCATCGAATTAATCCACATAATCCACCGCTTGTGCGGGCCCCCGTCAATTCCTTTGAATTTTAATCTTGCGACCGT
+
GGGGGGGGGGGGGGGGGGGGGGGGGFGGGGGGGGGGGGGGGGGGGGGGGGGGGGGGGGGGGGGGGGGGGGGGGGGGGGGGGGGGGGGGGGGGGGGGGGGGGGGGGGGGGGGGGGGGGGGGGGGGGGGGGGGGGGGGGGGGGGGGGGGGGGGGGGGGGGGGGGGGGGGGGGGGGGGGGGGGGGGGGGGGGGGGGGGGEGGGGGGGGGGGGDGGFGGFGGGGGGGGGGGFGGGGFGFGGGGGGFFGGGFFGGGFFGFFFGGFDCA?<AFFFFFGGGFGFAA69>BF>
@M02542:52:000000000-J9N43:1:1101:11429:3565 1:N:0:GTGAAA
CGAGTTGACCCCGGCGGTCTCCTGTGAGTCCCCATCACCCCGAAGGGCATGCTGGCAACACAGGACAAGGGTTGCGCTCGTTGCGGGACTTAACCCAACATCTCACGACACGAGCTGACGACAGCCATGCACCACCTGTACACCGACCACAAGGGGGGCACTATCTCTAATGCTTTCCGGTGTATGTCAAGCCTTGGTAAGGTTCTTCGCGTTGCGTCGAATTAAGCCCCATGCTCCGCTGCCTGTGCGGGCCCCCGTCAATTCCTTTGAGTTTTAGCCTTTCGG
+
GGGGGGFGGFGGGGGGGGGGGGGGGGGGFGGFGGGGGGGGGGFEFFGGGGFGGGGGGGGGGGFGGGGFFGEGGGGGGDEEGGCGGGGGGGGGGGGGEFGGGGGGGGGGGGGGGGGGGGGGGGGGGGGGGGGGGGGGGGGGGGGGGGGGEGFGFGGGGGDEEGGFGGGGCGG7<CFGGGGGGGEFGFGFGGGGGG7<CEFGFGGGGGGFFEGGB*=?DGGGCGGGGGGGGGGG*ACCF*/9C9)9CF)127)7>G>E65<>CF<FFFFB44?:CFFC(:)6<)855
@M02542:52:000000000-J9N43:1:1101:14096:3610 1:N:0:GTGAAA
TCTACTTGCGTAGGCAGCCTCACTAGAGTCCCCAACTGAATGATGGCAACTAGTGACAGGGGTTGCGCTCGTTGCAGGACTTAACCTAACACCTCACGGCACGAGCTGACGACAACCATGCAGCACCTTGAAAATTGCCCGAAGGAAGGTCTATTTCTAAACCGATCAATTCCCATTTAAGCCTTGGTAAGGTTCCTCGCGTATCATCGAATTAAACCACATAATCCACCGCTTGTGCGGGCCCCCGTCAATTCCTTTGAGTTTCAAACTTGCGTTCGTACTCCC
+
GFGGGGFGGDGDCEGFGGGGGFGFGGGGGGGGGGGGGGFGGGGGGGGGFG8AFGGGGCFFGGGGGGGGGGCGGE:E@GGGGGGFGFGCGGGGGEFGFFGGGGGGGGGGDFCDGGGCGGGGG<B<DF8AD<AFGFFGFFGCEDEEGGDGGGGGGGGGGGGFGFG@EFGFCFG;FF:AFGFGFFF:FGGGGGGGGGGGB;AEGGGEGGGGGGGGFGGGGCC386FGGCGFGG=EGCFGEFGGG>>GGDD@GGDB=FAFBGGFGF4=<AAF?AACFGFGFFFFFFFFF
@M02542:52:000000000-J9N43:1:1101:11722:3645 1:N:0:GTGAAA
CGGTTTATCACCGGCAGTCTCCCTAGAGTTCCCGACTTAACTCGCTGGCAACTAAGGATAGGGGTTGCGCTCGTTGCGGGACTTAACCCAACATTTCACAACACGAGCTGACGACAGCCATGCAGCACCTGTCTTACGGTTCCCGAAGGCACAACCGCATCTCTGCAGTCTTCCGTAGATGTCAAGAGTAGGTAAGGTTCTTCGCGTTGCGTCGAATTAAACCACATGCTACACCGCTTGTGCGGGCCCCCGACAATTCATTTGAGTTTTAATCTTGCGACCGT
+
FEEGGGFGEGGFGGGECECEFGGGFFGCGGGGGGGGGGFGFGGGGGGCEFGGFGF8FDFFEEFGFGEFCECECGGGGEGEDGFEFGEGFGFFFFGGFGGGGGGGGGGGGGGGGCF76BFFGGGGGGGGG<,>>DDCGCCFE7FC*<FCF7BFGGECFEEGGGGF;9BFGDFFCGGGCFDGGGGFF@@>F92CFC:FFFCCFFGCEGGGDGEGFDEFGG:CC?CGGGGG+++0<FGG*3CFF0BD537@CDG:)1473FCFC74*)(64)6547CFG26-2>B57
@M02542:52:000000000-J9N43:1:1101:20039:3652 1:N:0:GTGAAA
CGGTTTGTCACCGGCAGTCTCCTTAGAGTGCTCTTGCGTAGCAACTAAGGACAAGGGTTGCGCTCGTTGCGGGACTTAACCCAACATCTCACGACACGAGCTGACGACAGCCATGCAGCACCTGTGCGCCGGTTCTCTTTCGAGCACTCCCGCCTCTCAGCAGGATTCCGACCATGTCAAGGGTAGGTAAGGTTTTTCGCGTTGCATCGAATTAATCCACATCATCCACCGCTTGTGCGGGTCCCCGTCAATTCCTTTGAGTTTTAATCTTGCGACCGTACTCCC
+
GGGGGGGGGGGGGGGGGGGGGGGGGGGGGGGGGGGGGGGGGGGGGGGGGGGGGGGGGGGGGGGGGGGGGGGGGGGGGGGGGGGGGGGGFGGGGGGGGGGGGGGGGGGGGGGGGGGGGGGGGGGGGGGGGGGGGGGGGGGGGGGGGEGGGGGGGGGGFGGGGGGGGGGGGGGGGGGGGGGFGGGFGGGGGGGGFGGGGGEEGEGEGGGGGGGGFGGGGGGGGGGFGGGGGGGGGGDEEGGGGFFGGGF5EGGFFGFFFGGFGGAFA>BAFFA>FCDG6BF::?FFF
@M02542:52:000000000-J9N43:1:1101:17044:3662 2:N:0:GTGAAA
CGGTTTATCACCGGCAGTCTCCCTAGAGTTCCCGACTTAACTCGCTGGCAACTAAGGATAGGGGTTGCGCTCGTTGCGGGACTTAACCCAACATTTCACAACACGAGCTGACGACAGCCATGCAGCACCTGTCTTACGGTTCCCGAAGGCACAACCGCATCTCTGCAGTCTTCCGTAGTTGTAAAGAGTAGGTAAGGTTCTTCGCCCTGCGTCGAACTAAACCACATGCCCCACCGCCTGTTCGGGCCCCCCTCATCCCATTTGAGTCTTAATCCTGCCACCGT
+
GGGFGGGGGGGGGGGGGGGGGGGGGGGGGGG<FGDFGGGFCCCBC:FGGGGGG8FDE<BFGGGGGFCFGGGGGGGGE>F7FGGGGGGGGGGGGGGGG9EFCE<8@FGD>BAF7@@@EGFFFFGGGFC6DGGGDF=<BCCDFCGGG>@4FG:CFFGG>**4=,11=:CA2214<9CF75*+84+1;7C5:7AB6+:=CCFGFFA:0))(/8(=6(95.0077(48;8??**4:BEDBB(14<)6<@11-1,))(9*)))0))18660-)-6<)<4)*29)9=48)
@M02542:52:000000000-J9N43:1:1101:17196:3671 1:N:0:GTGAAA
CGGTTTATCACCGGCAGTCTCCCTAGAGTTCCCGACTTAACTCGCTGGCAACTAAGGATAGGGGTTGCGCTCGTTGCGGGACTTAACCCAACATTTCACAACACGAGCTGACGACAGCCATGCAGCACCTGTCTTACGGTTCCCGAAGGCACAACCGCATCTCTGCTGTCTTCCGTAGATGTCAAGAGTAGGTAAGGTTCTTCGCGTTGCGTCGAATTAAACCACATGCTCCACCGCTTGTGCGGGCCCCCGTCAATTCATTTGAGTTTTAATCTTGCGACCGT
+
GGGGGGGGGGGGGGGGGGGDFGGGGGGGGGGGGGGGGGFGGGGDGGGGGGGGGGGGGGGGGFFGGGGGGGGGGGGFGGGGGGGGGGGGGGGGFGGGGGGGGGGGGGGGGGGGGGGGGGGDFFGGGG8FDFGGGGGGGGGGGGGGGGGGGGFF,FGGGGGC7FGDGG@EGEFGGGGGD@BBCGGGGGGGFGEGCFEGGGFGGCFFGGGGGGGGFGD8CFFGFFGFGGGGFGFCCFGCEGGFG?FGGDF:5CDFBDFEFF:@FGFFF:4<9AAGCCFF4<B;9>F@
@M02542:52:000000000-J9N43:1:1101:17412:3672 1:N:0:GTGAAA
CGAGTTGACCCCGGCAGTCTCCCACGAGTCCCCAACTTTACTTGCTGGCAACGTAGGATAAGGGTTGCGCTCGTTGCGGGACTTAACCAAACATCTCACGACACGAGCTGACGACAGCCATGCAGCACCTGTATGAAAGTAAGTACCATCCCGTTAAGGACAGGTTTTCTTGTTCATATGTCAAGGGTAGGTAAGGTTTTTCGCGTTGCATCGAGTTAATCCACATCATCCACCGCTTATGCGGGTCCCCGTCAATTCCTTTGAGTTTTAATCTTGCGACCGTAC
+
GGGGGGGGGGGGGGGGGGGGGGGGGGGGGGGGGGGGGGGGGGGGGGGGGGGGGGGGGGGFFGGGGGGGGGGGGGGGGGGGGGGGGGGGGGGGGGGGGGGGGGGGGGGGGGGGGGGGGGGGGFGGGGGGGGGGGGGGGGGGGGGGGGGGGGGGGFGGGGGGGGGGDFGGGGGGGGGGGGGGGGGCBBFGGGGGGGGGGGGGGGGGGGGEGGGGFGGGGGGGGGGGGGGGG7CFFCEEGGGGGFFGGGFFGGGFFGFFFGGFGGFFFFFD><?GGGFFBFBFFFFF3
@M02542:52:000000000-J9N43:1:1101:12018:3691 1:N:0:GTGAAA
CGGTTTATCACCGGCAGTCTCCCTAGAGTTCCCGACTTAACTCGCTGGCAACTAAGGATAGGGGTTGCGCTCGTTGCGGGACTTAACCCAACATTTCACAACACGAGCTGACGACAGCCATGCAGCACCTGTCTTACGGTTCCCGAAGGCACAACCGCATCTCTGCAGTCTTCCGTAGATGTCAAGAGTAGGTAAGGTTCTTCGCGTTGCGTCGAATTAAACCACATGCTCCACCGCTTGTGCGGGCCCCCGTCAATTCATTTGAGTTTTAATCTTGCGACCGT
+
GGGGGGGGGGGGGEGGGGGGGGGGGGGGGGGGGGGGGGGGGGGGGGGGGGGGGGGGGGGGFFGGGGGGGGGGGGGGGG@FGGGGGGGGEGGGGGGGGGGGGGGGGGGGGGGGGGGGGGGGGGGGFGGGGGGGGGGGGGEGGGGGGEGGGC7D<FGGGGGGGGGFGC@,CFGGGGGEFGGFGGGCFG:6<EGGGCFFGFGGGGGGGGGGGGGGFGGGGGGGGGGGGGGE?C7FGGGGG5CFG0@DGGFFGGGFDDFFFFG4CCAFF:<AAFFDGGFG9AFBF>BF
@M02542:52:000000000-J9N43:1:1101:23482:3699 1:N:0:GTGAAA
CGGTTTATCACCGGCAGTCTCCCTAGAGTTCCCGACTTAACTCGCTGGCAACTAAGGATAGGGGTTGCGCTCGTTGCGGGACTTAACCCAACATTTCACAACACGAGCTGACGACAGCCATGCAGCACCTGTCTTACGGTTCCCGAAGGCACAACCGCATCTCTGCAGTCTTCCGTAGATGTCAAGAGTAGGTAAGGTTCTTCGCGTTGCGTCGAATTAAACCACATGCTCCACCGCTTGTGCGGGCCCCCGTCAATTCATTTGAGTTTTAATCTTGCGACCGT
+
GGGGGGGGGGGGGGGGGGGGGGGGGGGGGGGGGGGGGGGGGGGGGGGGGGGGGGGGGGGGGGGGGGGGGGGGGGGGGGGGGGGGGGGGGGGGGGGGGGGGGGGGGCGGGGGGGGGGGGGGGGGGGGGGGGGGGGGEGGGGGGGGGGGGGGGGGGGGGGGGGGGGGGGGGGGGGGGGGGGGGGGGGGGGGGGGGGGGGFFGGGGGGGGGGGGGFGEGGGGGGGGGGGGGGGGGGFGGGGGGGFFGGDEFGGGFFGFFFF>BGGFF<<>BFFF:FGFG>AF>BF5>
@M02542:52:000000000-J9N43:1:1101:12967:3708 1:N:0:GTGAAA
ATCCACACCTTCCTCCGGTTTATCACCGGCAGTCTCCCTAGAGTTCCCGACTTAACTCGCTGGCAACTAAGGATAGGGGTTGCGCTCGTTGCGGGACTTAACCCAACATTTCACAACACGAGCTGACGACAGCCATGCAGCACCTGTCTTACGGTTCCCGAAGGCACAACCGCATCTCTGCAGTCTTCCGTAGATGTCAAGAGTAGGTAAGGTTCTTCGCGTTGCGTCGAATTAAACCACATGCTCCACCGCTTGTGCGGGCCCCCGTCAATTCATTTGAGTTTTAATCTTGCGACCGTAC
+
CCCCCGGGGGGGGGGGGGGGGGGGGGGGGGGGGGFGGGGGGGGGGGGGGGGGGGFGGGGGGGGGGGGGGGGGGGGGGGGGGGGGGGGGGGGGGGFGGGGGGGGGGGGGGGGGGGGGGGGGGGDGGGFGGGGGGGGGGGGGGGGGGGGGGGGGGGGGGGGGGGGGGCFGFGGGGGGGFGGGGGGGGGGGGGGGEFGFGGGGGGGGGGGGGGGGGGGGGGGGGGGCGGGGFCCGGGGGGFCGDGEGFGGGGGDGGGFGG4@DEDFEGGDBEGFFF?FFGGFFF<BFFF?FFCF*96>BB9DF:
@M02542:52:000000000-J9N43:1:1101:15715:3713 1:N:0:GTGAAA
ATCCACACCTTCCTCCGGTTTATCGCCGGCAGTCTCCCTAGAGTTCCCGACTTAACTCGCTGGCAACTAAGGATAGGGGTTGCGCTCGTTGCGGGACTTAACCCAACATTTCACAACACGAGCTGACGACAGCCATGCAGCACCTGTCTTACGGTTCCCGAAGGCACAACCGCATCTCTGCAGTCTTCCGTAGATGTCAAGAGTAGGTAAGGTTCTTCGCGTTGCGTCGAATTAAACCACATGCTCCACCGCTTGTGCGGGCCCCCGTCAATTCATTTGAGTTTTAATCTTGCGACCGTAC
+
CCCCCGGGGGGGGGGGGGGGGGGGGGGGGGGGGGFGGGGGG,FFGGGGGGGGGGGGGGGGGGGGGGGGGGGGGGGGGGGGGGGGGGGGGGGGDGGGGGGGGGGGGGGGGGGGGGGGGGGGGGGGGGGGGGGGGGDGGGGGGGGGGGGGGFGGGGGGGGGGGGGGGDFGFGGGGGGGGGGGGFGGGGGGGGGGGGGGGGCFGGGGGGDFGGGCCFFGGGGGGGGGGGGGBGGGGGGGGGGCGGGG99ACCGGGGGGGC>5DCDF>EGGFEGFFFGGFGGFFFAFFFFFGGGFGBFFF>6BF7
@M02542:52:000000000-J9N43:1:1101:12103:3724 1:N:0:GTGAAA
CGGTTTGTCACCGGCAGTCTCCCTGGAGTGCTCTTGCGTAGCAACTAGGGACAAGGGTTGCGCTCGTTGCGGGACTTAACCCAACATCTCACGACACGAGCTGACGACAGCCATGCAGCACCTGTGTTATGGCTCCCTTTCGGGCACCCCCACCTCTCAGCAGGGTTCCATACATGTCAAGGGTAGGTAAGGTTTTTCGCGTTGCATCGAATTAATCCACATCATCCACCGCTTGTGCGGGTCCCCGTCAATTCCTTTGAGTTTTAATCTTGCGACCGTACTCCC
+
GGGGGGEGFGGFGDB@BFAFCE<AFGGGGFFCGGCFFGGGEGGGGFAFGGGDFDFGGGFGG::=C:CFGGGGGCEGGFFFGGGGEGGGEG9ABFG:CCGGGCCCA7>7>F<FFGGGGF,>FEFDC@@==FC7CCGEGAFGCFCFGC@FG7CFEGGFGGFCFF7CGGG,<FGGGG;9F;CCGFFC:7C21+B<>2:BF4:EGGGG*9CEE6CF>?<CCEFGEGEG?+<6+::5*;8EFGGGGFEGCF>:EDGFB>A?5?CFGG>FDAB2AAFDCC3)762<64@F>
@M02542:52:000000000-J9N43:1:1101:9406:3780 1:N:0:GTGAAA
GTCCACACCTTCCTCCGGTTTATCACCGGCAGTCTCCTTTGAGTTCCCGACCGAATCGCTGGCAACAAAGGATAAGGGTTGCGCTCGTTGCGGGACTTAACCCAACATTTCACAACACGAGCTGACGACAGCCATGCAGCACCTGTCTCACGGTTCCCGAAGGCACTAAGGCATCTCTGCCGAATTCCGTGGATGTCAAGAGTAGGTAAGGTTCTTCGCGTTGCATCGAATTAAACCACATGCTCCACCGCTTGTTCGGGCCCCCGTCAATTCATTTGAGTTTTT
+
GGGGGFGGGGGGFGGFEGFGGCGFGFGGEGCEGFGGGGGGFECFGFGCGGEGG@8889,CF:?D,6FDC<DCCEFDDFFFGGG:F@EGGFBFGCGEGGGGGGC>F=FFFD?FGGGGGGEECEFFGE:<FGGGGFGGGGFFEFGGCFG3FBEA@@CE7FGCEFGGGGGGGB8FFCG;,CFFGGCEGEGGCEFE:CGGGGFCFGGGGGGGGDF297ECDGGDGGGDFFCC68FEGGGFGGGFF7?F?<4<C7)5<<34:5CDCD9B>F1:04>F:>6F44)-624B)
@M02542:52:000000000-J9N43:1:1101:13056:3791 2:N:0:GTGAAA
ATCCACACCTTCCTCCGGTTTATCACCGGCAGTCTCCCTAGAGTTCCCGACTTAACTCGCTGGCAACTAAGGATAGGGGTTGCGCTCGTTGCGGGACTTAACCCAACATTTCACAACACGAGCTGACGACAGCCATGCAGCACCTGTCTTACGGTTCCCGAAGGCACAACCGCATCTCTGCAGTCTTCCGTAGATGTCAAGAGTAGGTAAGGTTCTTCGCGTTGCGTCGAATTAAACCACATGCCCCACCTCTTGTGCGGGCCCCCGTCAATTCCTTTGAGTTTTAATCTTTCGACCGTAC
+
CCCCCGGGGGGGGGGGGGGGGFGGGGGGGGEGGGGFGFGGGGGGGGGGGGGGGGFGEGGGGGGGFGGGCGGGGFFFGGGGGFFGGEGGGGGGGGGGGGGGGGGGGGGGGGGGFFGGDCGGGGGGG9F>:FGGGGGGFGGFGGDFFGGFGGCFGDGE<FGGGGGDGGGGGGE8DEGE,B,BF;CGG=EFFDC?7EF>BGGFFEFFFFF=CA6C:<8*AA5)3>:(:BF3(-99>?FF7128/+*,008::D),42*))649BB6916C78*9:)66<<F452<<AB24).6:*2))078B:.
@M02542:52:000000000-J9N43:1:1101:19571:3821 1:N:0:GTGAAA
CGAGTTGACCCCGGCGGTCTCCTGTGAGTCCCCAACCTCCCGAAGGAGTTGCTGGCAACACAGGACAAGGGTTGCGCTCGTTGCGGGACTTAACCCAACATCTCACGACACGAGCTGACGACAGCCATGCACCACCTGTACACCGACCACAAGGGGGGCACTATCTCTAATGCTTTCCGGTGTATGTCAAGCCTTGGTAAGGTTCTTCGCGTTGCGTCGAATTAAGCCACATGCTCCGCTGCTTGTGCGGGCCCCCGTCAATTCCTTTGAGTTTTAGCCTTGCGG
+
GGGGGGGGGGGGGGGGGGGGGGGGGGGGGGGGGGGGGGGGGGGGGGGGGGGGGGGGGGGGGGGGGGGGGGGGGGGGGGGGGGGGGGGGGGGGGGGGGGGGGGGGGGGGGGGGGGGGGGGGEGGGGGGGGGGGGGGGGGGGGGGGGGGGGGGGGGGGGGGGGGGGGCGFGGGGGGGGGGGGGGGGGGGGGGGGGGGGGGGGGGGGGGGGGGGGFGGGGGGGGGGGGGGGGGGGGGCFGGGGGFFFGG4FCDDFFGFFFEGECFFFFFFF><BFGGFGBFFBF2?E>
@M02542:52:000000000-J9N43:1:1101:14092:3823 1:N:0:GTGAAA
GTCCACACCTTCCTCCGAGTTGACCCCGGCGGTCTCCTGTGAGTCCCCAACCTCCCGAAGGAGTTGCTGGCAACACAGGACAAGGGTTGCGCTCGTTGCGGGACTTAACCCAACATCTCACGACACGAGCTGACGACAGCCATGCACCACCTGTACACCGACCACAAGGGGGGCACTATCTCTAATGCTTTCCGGTGTATGTCAAGCCTTGGTAAGGTTCTTCGCGTTGCGTCGAATTAAGCCACATGCTCCGCTGCTTGTGCGGGCCCCCGTCAATTCCTTTGAGTTTTAGCCTTTCGGC
+
CCCCCGGGGGGGGGGGGGGGGGGGGGGGGGGGGGEGGGGGG,FGGGGGGGGGGGGGGGGGGGGGGGGGGGGGGGGGGGGGGGGGGGGGGGGGGGGGGGGGGGGGGGGGGGGGGGGGGGGGGGGGGGGGGGGGGGGGGCGGGGGGGGGGGGGGGGGGGGGGGGGGGGGCGGGGGGGGGGGGGGGGGGGGGGGGGGGEGGFFGGGGGGGGGFGGGGGGGGGGGGGGGGEEFGGGGGGGGGGGFFDGGGGFGCGFGGGGGFFGGGFEGGGDFGFD<GC@FGFFBBFFFFFGGG6CB?FA2>E3)
@M02542:52:000000000-J9N43:1:1101:12492:3832 1:N:0:GTGAAA
GTCCACACCTTCCTCCGGTTTATCACCGGCAGTCTCCCTAGAGTTCCCGACTTAACTCGCTGGCAACTAAGGATAGGGGTTGCGCTCGTTGCGGGACTTAACCCAACATTTCACAACACGAGCTGACGACAGCCATGCAGCACCTGTCTTACGGTTCCCGAAGGCACAACCGCATCTCTGCAGTCTTCCGTAGATGTCAAGAGTAGGTAAGGTTCTTCGCGTTGCGTCGAATTAAACCACATTCTCCACCGCTTGTGCGGGCCCCCGTCAATTCATTTGAGTTTTAATCTTTCCACCGTAC
+
CBCCCGGGGGGGGGGGGGGGGCFFDGGGEGGGGGGGFGGGGDGFGFFGEGGGGGGGGGCGEFGGGGGGGGGGGGGGGGGGGGGDGGGGGGFGGCCFGGGGGGFGGGGGGGGGGGGGGGE7C@EGGGFEGGCFFGGGFGGGGGGGGGGGFGGGDEGGGGGDFGFGG7>FGGDGG**>F;<;CF,CAEF9ACF@FG;,?C;CFGG9;>C9FFGF9FFGFC8EDEGGC8C*):FGF+<FFGGGGG+<++<7*;8=CDGGGF:<E)>DEDCB>DBF<?F*>C9*3)562>FFF7@*.).)4,>>)
@M02542:52:000000000-J9N43:1:1101:20182:3844 1:N:0:GTGAAA
CGAGTTGACCCCGGCGGTCTCCTGTGAGTCCCCAACCTCCCGAAGGAGTTGCTGGCAACACAGGACAAGGGTTGCGCTCGTTGCGGGACTTAACCCAACATCTCACGACACGAGCTGACGACAGCCATGCACCACCTGTACACCGACCACAAGGGGGGCACTATCTCTAATGCTTTCCGGTGTATGTCAAGCCTTGGTAAGGTTCTTCGCGTTGCGTCGAATTAAGCCACATGCTCCGCTGCTTGTGCGGGCCCCCGTCAATTCCTTTGAGTTTTAGCCTTGCGG
+
GGGGGGGGGGGGGGGGGGGGGGGGGGGGGGGGGGGGGGGGGGGGGGGGGGGGGGGGGGGGGGGGGGGGGGGGGGGGGGGGGGGGGGGGGGGGGGGGGGGGGGGGGGGGGGGGGGGGGGGGEGGGGGGGGGGGGGGGGGGGGGGGGGGGGGGGGGGGGGGGGGGGGGGGGGGGGGGGGGGGGGGGGGGGGGGGGGGGGGGGGGGGGGGGGGGGFDGGGGGGGGGGGGGGGFGG?F?FGDGGDFFGGGFFGGGFFGFF>CG>DFA*6<ADFABGGGFD?FFFF7:@3
@M02542:52:000000000-J9N43:1:1101:21855:3868 1:N:0:GTGAAA
CGAGTTGACCCCGGCGGTCTCCTGTGAGTCCCCAACCTCCCGAAGGAGTTGCTGGCAACACAGGACAAGGGTTGCGCTCGTTGCGGGACTTAACCCAACATCTCACGACACGAGCTGACGACAGCCATGCACCACCTGTACACCGACCACAAGGGGGGCACTATCTCTAATGCTTTCCGGTGTATGTCAAGCCTTGGTAAGGTTCTTCGCGTTGCGTCGAATTAAGCCACATGCTCCGCTGCTTGTGCGGGCCCCCGTCAATTCCTTTGAGTTTTAGCCTTGCGG
+
GGGGGGFFGGGGGGGGGGGGGGGGGGGGGGGGGGGGGCGGGGGGGGGGGGGGGGGGGGGGGGGGGGGGGGGGGGGGGGGGGGGGGGDGGGGGGGGGGGGGGGGGGGGGGGGGGGGGGGGGGGGGGGGGGGGGGGFGGGGGFGGGFGGGGGGGFGGGDGGGGGGGGGGFGGGGGGGGGGGGGDEGGGGGGGGGGGGGGGGGGGGGGGGGGGGGFGGGGGGDGGGGGGGGGGFFFF9@CDGG<>FFG<)95CCDDG>DBCD>DFAF<<DFFF0:DFFG?BDAF>FE>
@M02542:52:000000000-J9N43:1:1101:13216:3880 1:N:0:GTGAAA
CGAGTTGACCCCGGCGGTCTCCCGTGAGTCCCCATCACCCCGAAGGGCATGCTGGCAACACTGGACAAGGGTTGCGCTCGTTGCGGGACTTAACCCAACATCTCACGACACGAGCTGACGACAGCCATGCACCACCTGTACACCGACCACAAGGGGGGCACTATCTCTAATGCTTTCCGGTGTATGTCAAGCCTTGGTAAGGTTCTTCGCGTTGCGTCGAATTAAGCCACATGCTCCGCTGCTTGTGCGGGCCCCCGTCAATTCCTTTGAGTTTTAGCCTTGCGG
+
GGGGGGGGFDFFGGGGFGGCCGFGGGGGGGFFGGGGGGGGGGGGBEGGGGGGGGGGGGGFGGGGGGGGGFGGGGGGGGGGGGGGGGDCFGGGGGGG@FFGGGCGGGGGGGGGBE@FAFGGGGGGGFGGGFDEFGGGGF>CCFFGEE7FGGG><,1<FC>EEGFGGGGGGFFGGGGGGGGGEGGGGCCFCCGC8CEFG@FGFGC?EGFGFGGGE7CCDEEDGGFFF+9CF6CGFGGFDDDGD>4CCC?FGDCDD<159:<D<:)14<)-243:CFFF?<3>2)607
@M02542:52:000000000-J9N43:1:1101:16614:3899 2:N:0:GTGAAA
CCCGTTATCCGAGGCGGTTTCGCCAGAGTGCTCAACTAAATGGTAGCAACTGGAGATAAGGGTTGCGCTCGTTGCGGGACTTAACCCAACATCTCACGACACGAGCTGACGACAGCCATGCAGCACCTATATAGAGGCCTATTGCTAGGCGCCGATATTTCTACCGAATTCCTCTACATTTCGAGCCCAGGTAAGGTTCTTCGCGTTGCGTCGAATTAAACCACATGCTCCACCGCTTGTGCGGGCCCCCGTCAATTCCTTTTAGGTTCAGCCTTGCGCACGTG
+
GGGGGGGGGGGGGGGGGFGEGGDGGGGGGGGGGGGGGGGGGGGGGGDGGGGGGGGGGGGGGGGGGGGGGGGGGFGGGGGGGGGGGGGGGGG8F9FFGGEEGGDGGGGGGGDGDGDFGCCFGGGFGGG7BDF;C,CDFGGGGFGGGGGGGFEGGG>CDGCEGFGFFGGGGGCFFGFGGGFACF5>9;>FFFF6.@G43?B76A>37B>30>>396D:>FG?736888*:*234@@:>B15??2:(<92,-(1*,*1))6F<>**63)6<A4<<(,)*0)))).70
@M02542:52:000000000-J9N43:1:1101:17283:3900 1:N:0:GTGAAA
CGGTTTGTCACCGGCAGTCTCATTAGAGTGCCCTTTCGTAGCAACTAATGACAAGGGTTGCGCTCGTTGCGGGACTTAACCCAACATCTCACGACACGAGCTGACGACGGCCATGCAGCACCTGTGTCCAGGTTCTCTTTCGAGCACTCCCACATCTCTGCAGGATTCCTGGCATGTCAAGGGTAGGTAAGGTTTTTCGCGTTGCATCGAATTAAACCACATCATCCACCGCTTGTGCGGGTCCCCGTCAATTCCTTTGAGTTTCAACCTTGCGGCCGTACTCCC
+
GGGGGGGGGGGGGGGGGGGGGGGGGGGGGGGGGGGGGGGGGGGGGGGGGGGGGGGGGGGGGGGGGGGGGGGGGGGGGGGGGGGGGGGGGGGGGGGGGGGGGGGGGGGGGGGGGGGGGGGGGGGGGGGGGGGGGGGGGGGGGGGGGGGGGGGGGGGGGGFGGGGGGGGGGGFGGGGFGGGFGGGFGGGGGGGGGGGGGGGGGGGGGGGGGGGGFGGGGGCFGGGG9CFGGGGGGGGGCDGGGFFGGD>;EDGFFGAFFGGFCDAFDFBA<BFGGG>DFFFFF?FFF
@M02542:52:000000000-J9N43:1:1101:15041:3924 1:N:0:GTGAAA
ATCCACACCTTCCTCCGATTTGAATATCGGCAGTCTCGTTAGAGTGCCCAGCTCAACCTGATGGCAACTAACGACAAGGGTTGCGCTCGTTGCGGGACTTAACCCAACATCTCACGACACGAGCTGACGACAGCCATGCAGCACCTAACTACAGGTTCTCCGAAGAGCACCCCGATTTTTCAACCAGGTTCCTGCACTTTCTAGCCCAAGTAAGGTTCTGCGCGTTGCGTCGAATTGAACCACATGCTCCACCGCTTGTGCGGGCCCCCGTCAATTCCTTTGAGTTTTAGCCTTGCGGCCG
+
CCCCCGGGGGGGGGGGGGGGGGGGGGGG;FGGGGGGGGGGGGGGGGGGGGGGGGGGGGGGGGGGGGGGGGGGGGGGGGGGGGGGGGGGGGGGGGGGGGGGGGGGGGGGGGGCGGGGGGGGGGGGGGGGGGGGGGGGGGGGGGGGGGGGGGGGGGGGGGGGGGGGGGGGGGGGGGGGGGGGGGGGGGGGGGGGGGGGGGGGGGGGGGGGGGGGGGGGGGGGGGGGGGGGFGGGGGGGGGGGGGGGFGGGGGGGGGGGGFFDGGFFGGGFFGFFFGGFGGFF9BDF<>AGCCFGAD0763>B)
@M02542:52:000000000-J9N43:1:1101:15678:3937 1:N:0:GTGAAA
CGGTTTGTCACCGGCAGTCTCTCTAGAGTGCCCTTTCGTAGCAACTAGAGACAAGGGTTGCGCTCGTTGCGGGACTTAACCCAACATCTCACGACACGAGCTGACGACAGCCATGCAGCACCTGTGTCCACTTTCTCTTTCGAGCACCTAATGCATCTCTGCTTCGTTAGTGGCATGTCAAGGGTAGGTAAGGTTTTTCGCGTTGCATCGAATTAATCCACATCATCCACCGCTTGTGCGGGTCCCCGTCAATTCCTTTGAGTTTTAATCTTGCGACTGTACTCC
+
GGGGGGGGGGGG@FGGGGGGGGGGGGGGGGGGGGGGGGGGGGGGGGGFGGGGGGGGGGGGGGGGGGGGGGGGGGGGGGGGGGGGGGGGGGGGGFGGGGGGGGGGGGGGGGGGGGGGGGGCDFGGGGGGGGGGGGGGGGGGGGGGGGGGGGGGGGGGGGGGFFGGFEGGGGGGGGFGGGGFFDFEFFGGGGGGGFGGGGGEGGGGEGGGGGFGFGGGGGGGGGGGGGGEGGGGGGGGG4EDC>FGGFFFGGGFFGFFFGG6CGBBDDF?BFFG7?BGF9>FFBFF@
@M02542:52:000000000-J9N43:1:1101:12883:3955 1:N:0:GTGAAA
CGGTTTATCACCGGCAGTCTCCCTAGAGTTCCCGACTTAACTCGCTGGCAACTAAGGATAGGGGTTGTGCTCGTTGCGGGACTTAACCCAACATTTCACAACACGAGCTGACGACAGCCATGCAGCACCTGTCTTACGGTTCCCGAAGGCACAACCGCATCTCTGCAGTCTTCCGTAGATGTCAAGAGTAGGTAAGGTTCTTCGCGTTGCGTCGAATTAAACCACATGCTTCACCGCTTGTGCGGGCCCCCGTCAATTCATTTGAGTTTTAATCTTGCGACCGT
+
GGGGGGGGGGGGGGGGGGGFGGGGGGGGGGGGGGGGGGGGGGGFGGGGGGGGGGGGGGGGGGGGGGG@FGGGGGGGGGGGGGGGGGGGGGGGGGGGGGGGGGGGGCGGGGGGGGGGGGGGGGGGGGGGGGGGGGGGGGEFGGGGGGGGGGGGGGGGGGGGGFGGGGGGGGGGGGGGGGGGGGGGGGGGGGGGGGGGGGGGGGFGGGGGGGGGFGGGGGGGGGGGGGGGGGGGGFGGGGEGGFFGGGEDGGD>BGFFAEFFGGFFFFD:AB<FGC@G297204>B
@M02542:52:000000000-J9N43:1:1101:20849:3965 2:N:0:GTGAAA
GTCCCCACCTTCCTCCGGTTTATCACCGGCAGTCTCCCTAGAGTTCCCGACTTAACTCGCTGGCAACTAAGGATAGGGGTTGCGCTCGTTGCGGGACTTAACCCAACATTTCACAACACGAGCTGACGACAGCCATGCAGCACCTGCCTTACGGTTCCCGAAGGCACAACCGCATCTCTGCAGTCTTCCGTAGATGTCAAGAGTAGGTAAGGTTCTTCGCGTTTCCTCGAATTAAACCACATGCCCCACCCCTTGTCCGGGCCCCCGTCACTTCATTTGAGTTTT
+
GGGGGGGGGGGGGGGGGEFGGGGGGGGGGGGGGGCFGGGGGGGGGGGGGEGGGGGGGGGGGGGGFFGGGGGGGGDDGGGGFEGGGGGGGGDDGGGGEGGGGGGGGGGGGGGGGGGGGGGGGGGGGGGGGGGEFGGGGGGGGD>DGFFGGFFGCGCGGGGGGEGGGGG@FGGFG5/*+=:8=9;FGCFFFFFA<AGGFGFGFFFFEFFCEFF:4>*99//033;*0+*)*9387*@DF:7<?)))03(,4:*9(996)-72637>247<:?,65257CF*9;FFF=
@M02542:52:000000000-J9N43:1:1101:24290:3970 2:N:0:GTGAAA
CGGTTTATCACCGGCAGTCTCCCTAGAGTTCCCGACTTAACTCGCCGGCAACTAAGGATAGGGGTTGCGCTCGTTGCGGGACTTAACCCAACATTTCACAACACGAGCTGACGACAGCCATGCAGCACCTGTCTTACGGTTCCCGAAGGCACAACCGCATCTCTGCAGTCTTCCGTAGATGTCAAGAGTAGGTAAGGTTCTTCGCGTTCCGTCGAATTAAAACAAATGCTCCACCCCTTGTTCGGGCCCCGTCCAATTATTATAGGTTTTAACTTTCGACCGTTC
+
GGGGGGGGGGGGGGGGGGGGGGGGGGGGGGGGGGGGGGGGGGGGGGGGGGGGGGGGGGGGGGGGGGGGGGGGGGGGGGGGGGGGGGGGGGGGGGGGGGGGFEGGGGGGGGGGGDF:FGGGGGGGGC:6D:DCGGGFGGGGGGGGGGEGB88>FFGGDEC5C9FFGGEC>CCACGEF<:DFA7CCG<F)1@FFFFGGGGF7=F@5;:;7(78/37>:FFGF7)58*;7):7<:45>(,(*(-6)-.40-44)14)1)))/).*0))).4-26)))67*.)77).0)
@M02542:52:000000000-J9N43:1:1101:19837:3971 1:N:0:GTGAAA
CGGTTTATCACCGGCAGTCTCCCTAGAGTTCCCGACTTAACTCGCTGGCAACTAAGGATAGGGGTTGCGCTCGTTGCGGGACTTAACCCAACATTCCACAACACGAGCTGACGACAGCCATGCAGCACCTGTCTTACGGTTCCCGAAGGCACAACCGCATCTCTGCAGTCTTCCGTAGATGTCAAGAGTTGGTAAGGTTCTTCGCGTTGCGTCGAATTAAACCACATGCTCCACCGCTTGTGCGGGCCCCCGTCAATTCATTTGAGTTTTAATCTTGCGACCGT
+
GGGGGGGGGGGGGGGGGGGGGGGGGGGGGGGGGGGGGGGGGGGGGGGDGGGGGGGGGGGGGFGDGGGGGGGGCGGGGGGGGGGGGGCFGGGGGGGGGGGGGGGGDGGGGGFGGGGGEFGGGGCGGGGGGGGGGGFGGGEGGGGGGGGGGGGFGGGGGGGGGFGGGGGGGGGGGGGGGGDGGGGGGGGFGGGGGFFGGFGGGGGGGGGGGGGGFGGGFGDGGGGGGGG?FFEGGGGGGGGGG3FCGGFFGGG>EGFFAEF@G>AB>B6<4<AFGGF>4A;09>:>
@M02542:52:000000000-J9N43:1:1101:7053:3977 1:N:0:GTGAAA
ATCCACACCTTCCTCCGAGTTGACCCCGGCGGTCTCCTGTGAGTCCCCAACCTCCCGAAGGAGTTGCTGGCAACACAGGACAAGGGTTGCGCTCGTTGCGGGACTTAACCCAACATCTCACGACACGAGCTGACGACAGCCATGCACCACCTGTACACCGACCACAAGGGGGGCACTATCTCTAATGCTTTCCGGTGTATGTCAAGCCTTGGTAAGGTTCTTCGCGTTGCGTCGAATTAAGCCACATGCTCCGCTGCTTGTGCGGGCCCCCGTCAATTCCTTTGAGTTTTAGCCTTGCGGC
+
8CCCCGGGGGGGGGGGGGGGGGGGGGGGGGGGGGGGGGGGGFGGGGGGFGGGFGGGGGGGGGGGGGGGGGGGGGGGGGGGGGGGGGGGGGGGGGGGGGGGGGGGGGGGGGGEGGGGGFGGGGGGGGGGGGGGGGGGGGGGGGGGGGFFGGGGGGGGGFGGEFGGGGFGFFCFGGGEGFEFGGFFFGCFCFGGGG58?CEFEE9EGFGGGGCFGEFFGGGGGGGGGGGGFGGGGGDFGGGGDGGGGGF6C9<FEDGDG>9DE*8@GCC@EC15<EC>CFAFBF>))(6FFGBFFFAD7:DB5
@M02542:52:000000000-J9N43:1:1101:12602:4039 1:N:0:GTGAAA
CGGTTTATCACCGGCAGTCTCCCTAGAGTTCCCGACTTAACTCGCTGGCAACTAAGGATAGGGGTTGCGCTCGTTGCGGGACTTAACCCAACATTTCACAACACGAGCTGACGACAGCCATGCAGCACCTGTCTTACGGTTCCCGAAGGCACAACCGCATCTCTACAGTCTTCCGTAGATGTCAAGAGTAGGTAAGGTTCTTCGCGTTGCGTCGAATTAAACCACATGCTCCACCGCTTGTGCGGGCCCCCGTCAATTCATTTGAGTTTTAATCTTGCGACCGT
+
GGGGGGGGGGGGGGGGGGGGGGGGGGGGGGGGGGGGGGGGGGGGGGGGGGGGGGGGGGGGGGGGGGGGGGGGGGGGGGGGGGGGGGGGGGGGGGGGGGGGGGGGGEGGGGGGGGGGGGGGGGGGGGGGGGGGGGGGGGGGGGGGGGGGGGGGGGGGGGGEGGGGGGGGGGGGGGGGGGGGGGGGGGGGGGGGGGGGGFGGGGGGGGGGEGDGFGGGGGGGGGGGGGGGG7<EGGGGGGGGG:FDGGFFGGGF>C:EB?DFGGF=>?<AFFFGGFFG9BBBFBFF
@M02542:52:000000000-J9N43:1:1101:13280:4043 1:N:0:GTGAAA
CGGTTTGTCACCGGCAGTCTCATTAGAGTGCTCTTGCGTAGCAACTAATGACAAGGGTTGCGCTCGTTGCGGGACTTAACCCAACATCTCACGACACGAGCTGACGACAGCCATGCAGCACCTGTGTTCAGGCTCCCTTTCGGGCACCCTCCAATCTCTCGGAGGTTCCTGACATGTCAAGGGTAGGTAAGGTTTTTCGCGTTGCATCGAATTAATCCACATCATCCACCGCTTGTGCGGGTCCCCGTCAATTCCTTTGAGTTTTAATCTTGCGACCGTACTCCC
+
GGGGGGGGGGGGGGGGGGGGGGGGGGGGGGGGGGGGGGGGGGGGGGGGGGGGGGGGGGGGGGGGGGGGGGGGGGGGGGGGGGGGGGGGGGGGGGGGGGGGGGGGGGGGGGGGGGGGGGGGGGGGGGGGGGGGGGGGGGGGGGGGGGGGGGGGGGGG9FEFGGDGGGGGGGGGGGGCFFGGGGGFGGGGGGGGGGGGGGGGGGGGGGGGGGGGFGGGGGGGGGGGGGGGGGGGGGGGCGEGGFFGGG@BGGGFFGFFAGCFGGFFFFFAFFFFGDDGFFFFF:BFF
@M02542:52:000000000-J9N43:1:1101:12666:4044 1:N:0:GTGAAA
CGGTTTATCACCGGCAGTCTCCCTAGAGTTCCCGACTTAACTCGCTGGCAACTAAGGATAGGGGTTGCGCTCGTTGCGGGACTTAACCCAACATTTCACAACACGAGCTGACGACAGCCATGCAGCACCTGTCTTACGGTTCCCGAAGGCACAACCGCATCTCTGCAGTCTTCCGTAGATGTCAAGAGTAGGTAAGGTTCTTCGCGTTGCGTCGAATTAAACCACATGCTCCACCGCTTGTGCGGGCCCCCGTCAATTCATTTGAGTTTTAATCTTGCGACCGT
+
GGGGGGGGGGGGGGGGGGGGGGGGGGGGGGGGGGGGGGGGGGGGGGGGGGGGGGGGGGGGGGGGGGGGGGGGGGGGGGGGGGGGGGGGGGGGGGGGGGGGGGGGGGGGGGGGGGGGGGGGGGGGGGGGGGGGGGGFGGCGGGGGGGGGGGGGGGGEEGGGGGGGFGGFGGGGGGGGGGGGGGDGGGGGGGGGGGGGGGGGGGGGGGGGEGGGFGGGGGFFGGGGGGG?CCGGGGGGGGGGG>FGGGFFGGGFFGFFFGGFGGFFBFFFBAAFGGFGFABBFFFF
@M02542:52:000000000-J9N43:1:1101:11834:4064 1:N:0:GTGAAA
CTCAATTAGTAGCGCTGGCACGTCACTCGGCTCCTCGGCTGACTTCGGCTGCAAAGACTTTCTCCTTAGGCGCATGTCTCAGCAACACAAAACGAGGGTTTCGCTCGTTATAGGACTTGACCAAACATCTCACGACACGAGCTGACGACAGCCATGCAGCACCTGTATGAAAGTAAGTACCATCCCGTTAAGGACAGGTTTTCTTGTTCATATGTCAAGGGCTGGTAAGGTTTTGCGCGTTGTATCGAATTAAACCACATGCTCCACCGCTTGTGCAGGCCCCCGTCAATTCCTTTGAGTT
+
CCCCCGGGGGGGGGGGGGGGGGGGGGGGGGGGGGFGGGGGGGGGGGGGGGGGGGGGGGGGGGGGGGGGGGGGGGGGGGGGGGGGGFGGGGGGGGGGGGGGGGGGGGGGGGGGGGGGGGGGGGGGGGGGGFGGGGGGGGGGGGGGGGGGGGGGGGGGGFGGGGGGGGGGGGGGGGGFGGGGGGGGGGGFGGGGGGGGGG?DGFGGGGGGGGGFGFFFGGGGGD8CEEFGFG7CFGGGGGGGG=CFGCCCGGGGGGDGGFFGFF6BGGGFFGFF02*9DF:@?F9>>?FGGFFCAFFF4>:BF
@M02542:52:000000000-J9N43:1:1101:22976:4080 2:N:0:GTGAAA
CGAGTTGACCCCGGCGGTCTCCTGTGAGTCCCCAACCTCCCGAAGGAGTTGCTGGCAACACAGGACAAGGGTTGCGCTCGTTGCGGGACTTAACCCAACATCTCACGACACGAGCTGACGACAGCCATGCACCACCTGTACACCGACCACAAGGGGGGCACTATCTCTAATGCTTTCCGGTGTATGTCAAGCCGTGGTAAGGTTCTTCGCGTTGCGTCGAATTAAACCAAATGCTCCGCTTCTTGTGCGGGCCCCCGGTACTTTCTTTTGGTTTTATCCTTTGCG
+
GGGGGGFGGGGGGGGGGGDEGGGGGGFGGGGGGGGGGGGGGCEEGGGGGGGGFGGGGGGGGGCGGGGGGGGGGEGGGEGGGGFGEGGDFCFCFFGGGGEFGGCGFGFGGGGGGGDGGGFFFGCFGGGGGGGEFFF5>DFGFFFGCEEGGFCGCCEGGGGCGGGGGC9<FGF99<7C7CGBBC*7DAFFFFFF<)9DG*8FFF@FAFFA6)9;2(*)0)209:?FG+/,**,508*-)(*,(-6>?A)6,()/()>2(()(-/9)52:)))((-88:*9=BF*/*0
@M02542:52:000000000-J9N43:1:1101:14901:4084 1:N:0:GTGAAA
CGGTTTGTCACCGGCAGTCTCCTTAGAGTGCTCTTGCGTAGCAACCAAGGACAAGGGTTGCGCTCGTTGCGGGACTTAACCCAACATCTCACGACACGAGCTGACGACAGCCATGCAGCACCTGTGCGACGGTTCTCTTTCGAGCACCCCTAGCTCTCACCAGGGTTCCGTCCATGTCAAGGGTAGGTAAGGTTTTTCGCGTTGCATCGAATTAATCCACATCATCCACCGCTTGTGCGGGTCCCCGTCAATTCCTTTGAGTTTTAATCTTGCGACCGTACTCCC
+
GGGGGGGGGGGGEGGGGGGGGGGGGGGGGGGGGGGGGGGGGGGGGGGGGGGGGGGGGGGGGGGGGGGGGGGGGGGGGGGGGGGGGGGGGGGGGGGGGGGGGGGGGGEGGEGGGGGGGFGGGGGGGGFEGDFGGGGGGGGGGGGGGGGGGGGGGGGGGGGGGGGGGGGGGDGGGGGGGDFEFGG8CEFFFGGGG@BGGDEGEGGGGGGG5EGGFGGGGFGGGGGGFCGGGGCEEGCFCFCGGFFGGGFFGGGFFGFFFGGFFFFFFFFFFFFDGGDC>>FFF:=FF
@M02542:52:000000000-J9N43:1:1101:20426:4106 2:N:0:GTGAAA
CGGTTTATCACCGGCAGTCTCCCTAGAGTTCCCGACTTAACTCGCTGGCAACTAAGGATAGGGGTTGCGCTCGTTGCGGGACTTAACCCAACATTTCACAACACGAGCTGACGACAGCCATGCAGCACCTGTCTTACGGTTCCCGAAGGCACAACCGCATCTCTGCAGTCTTCCGTAGATGTCAAGGATAGGTCAGGTTCTTCGTGTTGCGTCGAATTAAACCACCTGCTCCACCGCTTGTGCGGGCCCCCGTCCATTCATTTTGGTTTTTACCTTTCTCCCGT
+
GGGGGDFFGGGGGGGGEFFEFGGGGGFFGFFEGGDFGGGFGGGGGGGGGFGGGFFF8FGFAFGG?FCF=FCF@BFGFFEG@FGGGGGFFCFGEFGGGGGGGGGEDCBECD,AFCFGC<CFGGC,68>=F8=,<<DFCFGB7:ECECEE<:,@DGCGGG5*1,51=C21?*===B*8/**+14=63;))2+;6)+2C5F**2688(.2(/;(),-)09FFF7),***0(0*-.)05(7(9(()-(.309;B33-1)(45@:<674),4370(.)--2*1/**))0
@M02542:52:000000000-J9N43:1:1101:13462:4119 2:N:0:GTGAAA
CGGTTTGTCACCGGCAGTCTCATTAGAGTGCTCTTGCGTAGCAACTAATGACAAGGGTTGCGCTCGTTGCGGGACTTAACCCAACATCTCACGACACGAGCTGACGACAGCCATGCAGCACCTGTGTTCAGGCTCCCTTTCGGGCACCCCTCAATCTCTCGAGGGTTCCTGACATGTCAAGGGTAGGTAAGGTTTTTCGCGTTGCATCGAATTAATCCACATCATCCACGGCTTGTGCGGGTCCCCGTCAATTCCTTTGAGTTTTAATTTTGCGACCGTACTTCC
+
GGGGGGGGGGGGGE@FFFGGGGGAGGFGGGGGGGGGGGGGBFCFGGGGGGGGFGGGGGGEGGGGGGGGGGGGG7FEFGGGFGGGGGGGFFCGGGGGG@GFGCEFGGGGGGFGGGGGGGGGGGCCGGGGGF9EFFCDGGGGAEDEECEGGG>EDGF,+DCEC=*=EEDCFGGFGCCFFC+BAFDA*131;AAF<A7C3F>5AEFAFF6?;A7?BAGBFB6@G8?F99*)9*,408:?0)969B2(7498349*4*:<<<44897<A))))).)29(/7@>55.*9?
@M02542:52:000000000-J9N43:1:1101:25953:4170 1:N:0:GTGAAA
CGGTTTGTCACCGGCAGTCACCTTAGAGTGCCCAACTTAATGATGGCAACTAAGATCAAGGGTTGCGCTCGTTGCGGGACTTAACCCAACATCTCACGACACGAGCCGACGACAACCATGCACCACCTGTCACTCTGCTCCCGAAGGAGAAGCCCTATCTCTAGGGTTTTCAGAGGATGTCAAGACCTGGTAAGGTTCTTCGCGTTGCTTCGAATTAAACCACATGCTCCACCGCTTGTGCGGGCCCCCGTCAATTCCTTTGAGTTTCAGCCTTGCGGCCGTACT
+
GEGGGGDGGGGGF7FFGEFGGGGGGGGGGGGGGFGGGGGGGGGFGGGGGFFGGGGGGGGGGGGGGGGDGGGGGGGGGGEGFGGGGECEGGGGGGGGGGGGGGD>CG:>FGGGGDGGGGGGGGGGGGGGFGCGGGGGGFFGGGGEGECFGDGCGFFGEFFCFCFGGFGGGGGGGGGGFG8FGGGCFGGCFGGGFFF<CFGFGGGGGGGG7AFEFFGFFGGFGCGGEFCF?FGFGGDGGGF4C:57CC@@GCDBED<FFGF?F*4554>DADDGGF)C969>>355.
@M02542:52:000000000-J9N43:1:1101:10709:4175 1:N:0:GTGAAA
CGAGTTGACCCCGGCGGTCTCCTGTGAGTCCCCAACCTCCCGAAGGAGTTGCTGGCAACACAGGACAAGGGTTGCGCTCGTTGCGGGACTTAACCCAACATCTCACGACACGAGCTGACGACAGCCATGCACCACCTGTACACCGACCACAAGGGGTGCACTATCTCTAATGCTTTCCGGTGTATGTCAAGCCTTGGTAAGGTTCTTCGCGTTGCGTCGAATTAAGCCACATGCTCCGCTGCTTGTGCGGGCCCCCGTCAATTCCTTTGAGTTTTAGCCTTGCGG
+
GGGGGGGGGGGGGGGGGGGGGGGGGGGGGGGGGGGGGFGGGCFGGG8FFGGGGGGGGGGGGGGGGGGGGFGGGGGGGGGGGGGGGGGGGGGGGGGGGGGGGGGGGGGGGGGGGGGGGGGGGGGGGGGGGGGGGGGGGGGGGGGGGGGGGGGGGFGGGGGGGGGGGFGGGGGGGGGGGGGGGGGGGGGGGGGGGGGGGGGGGGGGGGGGGGGGFGGGGGGGFGGGGFGGGGGGGGFFCCGGDBFFEG?FEGGFFGFEBGD5DGFFFFBB<A1DGG?*2:?FB4?E>
@M02542:52:000000000-J9N43:1:1101:12357:4183 1:N:0:GTGAAA
CGGTTTATCACCGGCAGTCTCCCTAGAGTTCCCGACTTAACTCGCTGGCAACTAAGGATAGGGGTTGCGCTCGTTGCGGGACTTAACCCAACATTTCACAACACGAGCTGACGACAGCCATGCAGCACCTGTCTTACGGTTCCCGAAGGCACAACCGCATCTCTGCAGTCTTCCGTAGATGTCAAGAGTAGGTAAGGTTCTTCGCGTTGCGTCGAATTAAACCACATGCTCCACCGCTTGTTCGGGCCCCCGTCAATTCATTTGAGTTTTAATCTTGCGACCGTT
+
GGGGGGGGGGGGGCGGGGGGGGGGGGGGGGGGGGGGGGGGGGGGGGGEGGGGGGGGGGGGGGGGGGGGGGGCGGGGGGGGGGGGGGGGGGGGGGGGGGGGGGGGGGGGGGGGGGGGGGGGGGGGGGGFGGGGGGGGGGGGGGGGGGGGGGGGGGGGGGGGGFGGGGGGGGGGGGGFGGEGFFFCFGGGGFGGGGGGGGGGGGGGGGGGGGGGFGGGFFGGGCGGFGGGGFFGGGGGGGGFD4*1C);BEGGFEG<EAGGFGGBB<?DBFA26F:=GAF09BF@F)
@M02542:52:000000000-J9N43:1:1101:17629:4187 1:N:0:GTGAAA
CGGTTTATCACCGGCAGTCTCCCTAGAGTTCCCGACTTAACTCGCTGGCAACTAAGGATAGGGGTTGCGCTCGTTGCGGGACTTAACCCAACATTTCACAACACGAGCTGACGACAGCCATGCAGCACCTGTCTTACGGTTCCCGAAGGCACAACCGCATCTCTGCAGTCTTCCGTAGATGTCAAGAGTAGGTAAGGTTCTTCGCGTTGCGTCGAATTAAACCACATGCTCCACCGCTTGTGCAGGCCCCCGCCAATTCCTTTGAGTTTCTGTCTTGCGATCGTT
+
GGGGGCGGFFGFGGECECE<EDFGAEFGFEE9C@FGGGFDGCGDCFGEGGGGGGFGGGGFFGGDCFGGECCFCC@E,7+4FGFGGFG<<CEE@FFDFFGCC=BC::CDGGGGDEG7@,83FDEFGGGGCFGGGGGGCFGFE>7CF:CG>AEFGGDGCC<<EFFFGCFGG?,F9;F,C<C,>CF?B<FDEDF9<<FC+2><?FG8EEGG8?E:B*CFGF702+2*88CFGGCCF=0:=DCFC?FG7C:>*)/))/4>BG*7::A6)4AAF2)2?CBF24(((-5<)
@M02542:52:000000000-J9N43:1:1101:10205:4222 1:N:0:GTGAAA
CGAATTAACTTCGGCAGTACTATTAGAGTGCCCAGCCAAACCTGATGGCAACTAATAGCGAGGGTTGCGCTCGTTGCGGGACTTAACCCAACATCTCACGACACGAGCTGACGACAGCCATGCAGCACCTGTATGAAAGTAAGTACCATCCCGTTAAGGACAGGTTTTCTTGTTCATATGTCAAGGGCTGGTAAGGTTTTGCGCGTTGTATCGAATTAAACCACATGCTCCACCGCTTGTGCAGGCCCCCGTCAATTCCTTTGAGTTTCGGTCTTGCGACCGTAC
+
GGGDGGGGGGGGGGGGGGGGGGGGGGGGGGGGGGGGGGGGGGGGGGGGGGGGGGGGGGGGGGGEGGGGGGGGGGGGGGGGGGGFGGGGGGGGGGGGGGGGGGGGGGGGGFGGGGGGEGGGGGGGGGGGGGGGGGGGGGGGGGGGGGGGGGGGGGFGGGGGGGGGGGGGGGGGGFGGGGGGGGGGGGGGGGGGGFGGGGGGGDGGGCGEEGGGFGGGGGGGCFGGGGFDCGGGGGCECDGGGAFGGG3BGGGFD7<?BFGFGGAFFFAAA:>D<DF*<>9B>FFF7
@M02542:52:000000000-J9N43:1:1101:9820:4231 1:N:0:GTGAAA
ATCCACACCTTCCTCTCTACTTGCGTAGGCAGTCTCACTAGCGTCCCCAACTTAATGATGGCAACTAGTGACAGGGGTTGCGCTCGTTGCAGGACTTAACCTAACACCCCACGGCACGAGCTGACGACAACCATGCAGCACCTTGAAAAATGTCCGAAGAAAAGTCTATTTCTAAACCTGTCATTTCCCATTTAAGCCTTGGTAAGGTTCCTCGCGTATCATCGAATTAAACCACATAATCCACCGCTTGTGCGGGCCCCCGTCAATTCCTTTGAGTTTCATTCTTGCGAACGTACTCCCC
+
8BCCCGGGGFGGGGGCEEFFFGCFCGG@FGFDGFGGFFGFF,@@@CGGGGG8FGGGA,CF@G<FFFFFGGGF9<@FGGGCFCGGEEGGGGGGGGGGGGGGGF<FEGGE+CCEECGE:FE7FGGG8CCEGF<=ED9BFFGGGGGGCGGBD=F<@FDGDGGGG7FFGFGFCCBFGFGGGCCGAFFGDGGGCEE9EAAAACFFD?>FGGFGEGFFFCCEGDCGEFGCC668FGGGF=FFC?F;FFGG>EDE=;F6C5=CC>BDGGFFG:FFFGFF)<:3CCAFA>6<FF977C5C9??:69F>:
@M02542:52:000000000-J9N43:1:1101:9105:4256 1:N:0:GTGAAA
GTCCACACCTTCCTCCGGTTTATCACCGGCAGTCTCCCTAGAGTTCCCGACTTAACTCGCTGGCAACTAAGGATAGGGGTTGCGCTCGTTGCGGGACTTAACCCAACATTTCACAACACGAGCTGACGACAGCCATGCAGCGCCTGTCTTACGGTTCCCGAAGGCACAACCGCATCTCTGCAGTCTTCCGTAGATGTCAAGAGTAGGTAAGGTTCTTCGCGTTGCGTCGAATTAAACCACATGCTCCACCGCTTGTGCGGGCCCCCGTCAATTCATTTGAGTTTTAATCTTGCGACCGTAC
+
CCCCCGGGGGGGGGGGGGEGGGGGGGGGGGGGGGGGFGGGG,FFGGGGDGGGGGGGGGGGGGGGGGGGGCGGGGFGFGGGGGGGGGGGGGGGGGGGGGGEFGGGGGGGGGGGGGGGGFEGGGGGFGGGGGGG?FGDFGGGGGG@CCDCGGFGFGGGGCFCGGGEGGGGGGCFDE:FFFGGGDFGGGDFGGGGG@C?FGGGGCGGFGGGFFCGGGGFFGC>GGGGGCEEDGGFGFGGGGGGGGCECFGG6FEGGG5<6A:DCG>>GGDD391=2CGFGGF??FBFBDFGFCFCB01736BF)
@M02542:52:000000000-J9N43:1:1101:13176:4266 1:N:0:GTGAAA
CGGTTTATCACCGGCAGTCTCCCTAGAGTTCCCGACTTAACTCGCTGGCAACTAAGGATAGGGGTTGCGCTCGTTGCGGGACTTAACCCAACATTTCACAACACGAGCTGACGACAGCCATGCAGCACCTGTCTTACGGTTCCCGAAGGCACAACCGCATCTCTGCAGTCTTCCGTAGATGTCAAGAGTAGGTAAGGTTCTTCGCGTTGCGTCGAATTAAACCACATGCTCCACCGCTTGTGCGGGCCCCCGTCAATTCGTTTGAGTTTTAATCTTGCGACCGT
+
GGGGGGGGGGGGGGGGGGGGGGGGGGGGGGGGGGGGGGGGGGGGGGGGGGGGGGGGGGGGGGGGGGGGGGGGGGGGGGGGGGGGGGGFGGGGGGGGGGGGGGGGGGGGGGGGGGGGGGGGGGGGGGGGGGGGGGGGGGGGGGGGGGGGGGGGGGGGGGGGGGGGGGGGGGGGGGGGGGGCGGGGGGGGGGGGGGGGGCEGGGGGGGGGDGGGFGGGGGGGGGGGGGGGGGGGGGGDGGGGG:FDG<>@EGGFBCB@B::FFGFFA?<><AAFGGFGBFFB;BEF
@M02542:52:000000000-J9N43:1:1101:22119:4269 1:N:0:GTGAAA
ATCCACACCTTCCTCCGGTTTATCACCGGCAGTCTCCCTAGAGTTCCCGACTTAACTCGCTGGCAACTAAGGATAGGGGTTGCGCTCGTTGCGGGACTTAACCCAACATTTCACAACACGAGCTGACGACAGCCATGCAGCACCTGTCTTACGGTTCCCGAAGGCACAACCGCATCTTTGCAGTCTTCCGTAGATGTCAAGAGTAGGTAAGGTTCTTCGCGTTGCGTCGAATTAAACCACATGCTCCACCGCTTGTTCGGGCCCCCGTCAATTCATTTGAGTTTTAATCTTGCGACCGTA
+
CCCCCGGGGFFGGGGGGGGGGGGGGFGGGDFGGGFGGGGGFDGGGGGGGGGGGGGFGFEGGGGGFGGGGGFGGGGGGGGGGGGGGGGGGGCGGGDGGGGGGGFGGGGFFGGFEGGFFFGGGGEGGGFEGGGGGGGGGFGFGFGGGFGGGGGGFGGGGGGEGGGGGGGGGGGGCECFGGGGGGGF:FGCECFCCDFFE2@C9CFFF;CECGDCCGCGGGFGGGGGGGGG:5@FC<FGGGGFGFD?3<6E=C5CCDC<*-)/:5BBGGD>E*28<9*0:C:FFB<AAB?G77=:2136((.8
@M02542:52:000000000-J9N43:1:1101:15445:4272 2:N:0:GTGAAA
CGGTTTATCACCGGCAGTCTCCCTAGAGTTCCCGACTTAACTCGCTGGCAACTAAGGATAGGGGTTGCGCTCGTTGCGGGACTTAACCCAACATTTCACAACACGAGCTGACGACAGCCATGCAGCACCTGTCTTACGGTTCCCGAAGGCACAACCGCATCTCTGCAGTCTTCCGTAGATGTCAAGAGTAGGTAAGGTTCTTCGCGTTGCGTCGAATTAAACCACATGCCCCACCGCTTGTGCGGGCCCCCGTCCATTCATTTGAGTTTTAATCTTTGGACCGTT
+
GGGGGGGGGGGGGGGCGGGFGGGGGGFGGGGGGGGGGGGGGGGGGGCGGGGGGGGGGFFGGGGGGDGGGGGGGGGGGGGGGGGGGGGGGGGGGGFGGGGGFGGGGGGGGGGGGCGGGGGGGGG9EGGGGF73:EFFFF7@FEGGGD8EGGGGGGGDGCEEEFCFFG9@>CCF?CCG4**4+=::;@F;:AFFF=CFF:FFFF63;>>>9B>5(,1<F3@FGF<GF5/49*(-<:.31(1(3.9?DBFB0751(9)-444<)**-616244A?A<<>C*))9))0)
@M02542:52:000000000-J9N43:1:1101:26261:4282 1:N:0:GTGAAA
CGGTTTATCACCGGCAGTCTCCCTAGAGTTCCCGACTTAACTCGCTGGCAACTAAGGATAGGGGTTGCGCTCGTTGCGGGACTTAACCCAACATTTCACAACACGAGCTGACGACAGCCATGCAGCACCTGTCTTACGGTTCCCGAAGGCACAACCGCATCTCTGCAGTCTTCCGTAGATGTCAAGAGTAGGTAAGGTTCTTCGCGTTGCGTCGAATTAAACCACATGCTCCACCGCTTGTGCGGGCCCCCGTCAATTCATTTGAGTTTTAATCTTGCGACCGT
+
GGGGGGGGGGGGGGGGGGGFGGGGGGGGGGGGGGGGGGGGGGGGGGGGGGGFGGGGGGGGGDGGGGGGGGGGGGGGGGEGGGGGGGFFFGGGFFGGGGGGGGGGGCFGGGGGGDEEGFGGGGGGGGGGGGGGGGGGGGGGGGGGGGGEFCGFGGGGGGGEGFGGGGFFGFGGFGGGF7CFGFFGGG9CFGGGGGGGGGFFGGGGDGGGGGGG@=EGFGGGGGGGGGD@FCFFFEFECDGGDBFGGGFECDDB5>:B<FGFGG<@AB<BFFB4C:=>A<-37,55
@M02542:52:000000000-J9N43:1:1101:13935:4288 1:N:0:GTGAAA
CGGTTTGTCACCGGCAGTCTCCTTAGAGTGCTCTTGCGTAGCAACTAAGGACAAGGGTTGCGCTCGTTGCGGGACTTAACCCAACATCTCACGACACGAGCTGACGACAGCCATGCAGCACCTATGCGACGGTTCTCTTTCGAGCACCCCTAGCTCTCACCAGGGTTCCGTCCATGTCAAGGACAGGTAAGGTTTTTCGCGTTGCATCGACTTAATCCACATCATCCACCGCTTGTGCGGGTCCCCGTCAATTCCTTTGAGTTTTAATCTTGCGACCGTACTCCC
+
EFC@CFEDCA<A,@F:@F8FAFFGFC,,E,EFGCF<DFCF:FCC@E9EFFFG@FC,FFD:8C@C:@FFDF:7FDDFCF<A,B+DF@<E??,E?F7+8FCFF@=@4+BF:FCFCEDDF33B>FB,@FA::3FC<FE9=;=F,*5DE<3D7FEFC,,?,?>,<<,*63,6,46,<=,,?FF+<++=BC@FC9B6>:2=F,**::CEDFCG5**;>?E9*+<<8?+:+<FC<**5C888C7CC345C=7>:53*==0:@<:7*1?A4<47<2<AFF37<024,4,=;@
@M02542:52:000000000-J9N43:1:1101:20236:4305 1:N:0:GTGAAA
ATCCCCACCTTCCTCCGGTTCATCACCGGCAGTCTCCCTAGAGTTCCCGACTTAACTCGCTGGCAACTAAGGATAGGGGTTGCGCTCGTTGCGGGACTTAACCCAACATTTCACAACACGAGCTGACGACAGCCATGCAGCACCTGTCTTACGGTTCCCGAAGGCACAACCGCATCTCTGCAGTCTTCCGTAGATGTCAAGAGTAGGTAAGGTTCTTCGCGTTGCGTCGAATTAAACCACATGCTCCACCGCTTGTGCGGGCCCCCGTCAATTCATTTGAGTTTTAATCTTGCGACCGTAC
+
CCCCCGGGGGGGGGGGGGGGGGGGGGGGGGGFGGCGGGGGGGGGGGGGGGGGGGGGGGGGGGGGGGGGGGGGGGGGGGGGGGGGGGGGGGGGGGGGGGGGGGGGGGGGGGGGGGGGGGGGGGGGGGGGGGGGGGGGGGGGGGGGGGGGGGGGGGGGGGGGGGGGGGGGGGGGGGGGGGGGGGGGGGGGGGGGGGGGGGGGGGGGGGGGGGGGGGGGGGGGGGGGGGGGBGGGGGGGGGGGGGCFFGGGGGGGCDGGCAEGGGBEEGGFFG?F<CFFGGFFFFFFABDGGGF7>9;>FBFF5
@M02542:52:000000000-J9N43:1:1101:12722:4332 1:N:0:GTGAAA
CGGTTTGTCACCGGCAGTCTCATTAGAGTGCCCTTTCGTAGCAACTAATGACAAGGGTTGCGCTCGTTGCGGGACTTAACCCAACATCTCACGACACGAGCTGACGACAGCCATGCAGCACCTGTGTTCCGGTTCTCTTGCGAGCACTCCCAAATCTCTTCGGGATTCCAGACATGTCAAGGGTAGGTAAGGTTTTTCGCGTTGCATCGAATTAATCCACATCATCCACCGCTTGTGCGGGTCCCCGTCAATTCCTTTGAGTTGTAATCTTGCGACCGTACTCCC
+
GGGGGGGGGGGGGGGGGGGGGGGGGGGGGGGGGGGGGGGGGGGGGGGGGGGGGGGGGGGGGGGGGGGGGGGGGGGGGGGGGGGGGGGGGGGGGGGGGGGGGGGGGGGGGGGGGGGGGGGGGGGGGGGGGGGGGGGGGGGGGGGGGGGGFGGGFGGGFGGGFGGGGGGGGGGGGGGGGGGGFGGGGGGGGGGGGGGGF>:CEGEGGGGGDGGGFGGGGGGGGGGGGGGGGGGGGG=F6FGGGFFGGFFFEDGFFGDFAGG?FGDFAFFF<AAF7<BD16??FBFFF
@M02542:52:000000000-J9N43:1:1101:11254:4353 1:N:0:GTGAAA
CGTCCCACCTTCCTCCGAATTAACTTCGGCAGTACTATTAGAGTGCCCAGCCAAACCTGATGGCAACTAATAGCGAGGGTTGCGCTCGTTGCGGGACTTAACCCAACATCTCACGACACGAGCTGACGACAGCCATGCAGCACCTGTGTCCCAGTCCCCGAAGGGAAAGCCGCATCTCTGCGGCGGTGCGGGCAGGTCAAAAGGCGGTAAGGTTCTGCGCGTTGCTTCGAATCAAACCACATGCACCACCGCTTGTGCGGGCCCCCGTCAATTCCTTTGAGTTTCAGTCTTGACACCGTA
+
CCC<C@EFCFFFC<C@FG7CCDFFFEECE7CEG9F@<CFF<F<CE<EECFDGGAF8CE@CF,CED9<,,E,CEFE76CFCECF:++?6>=8?=CE+>FDCFGGFGBFECDFC,5=BFFFCFCCG,CFE+FFE8F,C8<>F@<8<,BFF9@,>@>F,3@F<3>:BC>,6D35<*>*><>@,,5*******=<C*8*:*<2:@9FG*:*:*8083+<++<8/?E5=GC9<3**+*3<*07888?:<++20588/=<C>GBDG5735*>DB)947<GG4DGA6(<A9A462*0/0))),((.)
@M02542:52:000000000-J9N43:1:1101:22389:4367 1:N:0:GTGAAA
CGGTTTGTCACCGGCAGTCTCATTAGAGTGCCCTTTCGTAGCAACTAATGACAAGGGTTGCGCTCGTTGCGGGACTTAACCCAACATCTCACGACACGAGCTGACGACAGCCATGCAGCACCTGTGTGCAGGTTCTCTTTCGAGCACTCCCAAATCTCTCCGGGATTCCTGCCATGTCAAGGGTAGGTAAGGTTTTTCGCGTTGCATCGAATTAATCCACATCATCCACCGCTTGTGCGGGTCCCCGTCAATTCCTTTGAGTTTTAATCTTGCGACCGTACTCCC
+
GGGGGGGGGGGGGGGGGGGGGGCGGGGGGGGGGGGGFGGFGGGGGGGGGGGGGGGGGGGCEGEFEGGG,CFGDGGGGGGGFGGGGGGGFGGGGDGGGGGGGGFFGGGGGGGGGGFEGFGGGGF=FGGGGGDGGFFCFGGGGGGGGGGGGGGGGGGGFGGGGGGGGGGGGFGGGGGGGGFGGGGCCEFGGGGGFGGGGGGEEEE>EGGFGGGFFCCCFGGGGGGGGGGFFGGGGGFF?:E5C239AD@>E5C?FFFFBCF?FCAFFF>AAAA>C)<34>FFFFFFF
@M02542:52:000000000-J9N43:1:1101:8053:4371 1:N:0:GTGAAA
CGGTTTATCACCGGCAGTCTCCCTAGGGTTCCCGACTTAACTCGCTGGCAACTAAGGATAGGGGTTGCGCTCGTTGCGGGACTTAACCCAACATTTCACAACACGAGCTGACGACAGCCATGCAGCACCTGTCTTACGGTTCCCGAAGGCACAACCGCATCTCTGCAGTCTTCCGTAGATGTCAAGAGTAGGTAAGGTTCTTCGCGTTGCGTCGAATTAAACCACATGCTCCACCGCTTGTGCGGGCCCCCGTCAATTCATTTGAGTTTTAATCTTGCGACCGT
+
GGGGGGGGGGGGGGGGEFGFFFGGGGGGGFEFGGGGGGGGGGGFEEGGGGGGGGGGGGGG@FGGCFGGGGGGGGGFGEFGGGGGGGGGGGGGGGGGGGGGGGGGGGGGGGGGGGGGDCFAFGGGGG<DFFGFGGGFGF:FEGGGDCEGGGFFGGGGCFE*<CGGGFFGGGGGGCGGFGDGGGGGGF9CFGGGFGGGGFGGGGGGDECG5==EFGG=0:@CCGGGGGGGFEGFGGGDC7CCF:FGEDEFEDDDB38>5<C*:CB*)4-:<ADGGGFC9<69;BF@
@M02542:52:000000000-J9N43:1:1101:14915:4398 1:N:0:GTGAAA
CGGTTTATCACCGGCAGTCTCCCTAGAGTTCCCGACTTAACTCGCTGGCAACTAAGGATAGGGGTTGCGCTCGTTGCGGGACTTAACCCAACATTTCACAACACGAGCTGACGACAGCCATGCAGCACCTGTCTTACGGTTCCCGAAGGCACAACCGCATCTCTGCAGTCTTCCGTAGATGTCAAGAGTAGGTAAGGTTCTTCGCGTTGCGTCGAATTAAACCACATGCTCCACCGCTTGTGCGGGCCCCCGTCAATTCATTTGAGTTTTAATCTTGCGACCGT
+
GGGCFCFGGGFFFBCEEGGGGGGGGGEGGGGAGCFFGGGFFGGGGG@FFGGGEGGGGGGGFGGEGGGGGEGGGGGGGEGGDEGGGG<FGGGGGGGGGFGGFGGGCCEGE<BFCECCFGFGAAFGGGF<FFG>CEFGGFGFC>BEGCEGGGGGGGGGDGGDCFGGFFGGFCCBFFCE<C8;C<:CCFGGGGGGFG@FG:<CGGFCCEEECGEC>/:C4CFGGGFCGG8+<C+AA8CGGGCFD)/9=C>D5DDE:C1>4:?F>7>?A<<64:9FFF6D6)(29258
@M02542:52:000000000-J9N43:1:1101:6634:4406 1:N:0:GTGAAA
CGGTTTATCACCGGCAGTCTCCCTAGAGTTCCCGACTTAACTCGCTGGCAACTAAGGATAGGGGTTGCGCTCGTTGCGGGACTTAACCCAACATTTCACAACACGAGCTGACGACAGCCATGCAGCACCTGTCTTACGGTTCCCGAAGGCACAACCGCATCTCTGCAGTCTTCCGTAGATGTCAAGAGTAGGTAAGGTTCTTCGCGTTGCGTCGAATTAAACCACATGCTCCACCGCTTGTGCGGGCCCCCGTCAATTCATTTGAGTTTTAATCTTGCGACCGT
+
GGGGGGGGGGGGGGGGGGGGGGGGGGGGGGGGGGGGGGGGGGGGGGGGGGGGGGGGGGGGGGGGGGGGGGGGGGGGGGGGGGGGGGFFGGGGGGGGGGGGGGGGGGGGGGGGGGGGGGGGGGGGGGGGGGGGGGGGGGGGGGGGGGGEGGGGFGGGGGCCEGGGGGGGGGGGGGEEGGDGGGGGGFGGGGGGFGGGGFDFGGGFGGGGGDGGEEGGGGGGGGGGFGGG?CGGGGGGGGGGGDFGGCEFGGGFDDBFFGGFGGAFAFAADABGGGFG990;61:@
@M02542:52:000000000-J9N43:1:1101:22260:4426 1:N:0:GTGAAA
GTCCCCACCTTCCTCCGGTTTATCACCGGCAGTCTCCCTAGAGTTCCCGACTTAACTCGCTGGCAACTAAGGATAGGGGTTGCGCTCGTTGCGGGACTTAACCCAACATTTCACAACACGAGCTGACGACAGCCATGCAGCACCTGTCTTACGGTTCCCGAAGGCACAACCGCATCTCTGCAGTCTTCCGTAGATGTCAAGAGTAGGTAAGGTTCTTCGCGTTGCGTCGAATTAAACCACATGCTCCACCGCTTGTGCGGGCCCCCGTCAATTCATTTGAGTTTTAATCTTGCGACCGTAC
+
CCCCCGGGGGGGGGGGGGGGDGGGGGGGGGGGGGFGGGGGGGGGGGGGGGGGGGGGGGGGGGGGGGGGGGGGGGGGGGGGGGGGGGGGGGGGGGGGGFGGGGFCGGGGGGGGGGGGG?FGDGGGCFFGGGGGGGGGGGGGGGGGFGGGGGGGGGGGGFGGGGDGGDG7FGGGGGGG9FFFGCGGGGGGGG<FGGGGGGGFGFG9EGGFFGGGGGGGGGGGGGGEEEEGEEFGGGGGFFGCGCFFFCGFFGDEEGFGFA3CE3>@EGGFFGBFFGC@GGFF<FB>AADGFGFC4331(-.7)
@M02542:52:000000000-J9N43:1:1101:14195:4459 1:N:0:GTGAAA
CAGTTTATCACCGGCAGTCTCCCTAGAGTTCCCGACTTAACTCGCTGGCAACTAAGGATAGGGGTTGCGCTCGTTGCGGGACTTAACCCAACATTTCACAACACGAGCTGACGACAGCCATGCAGCACCTGTCTTACGGTTCCCGAAGGCACAACCGCATCTCTGCAGTCTTCCGTAGATGTCAAGAGTAGGTAAGGTTCTTCGCGTTGCGTCGAATTAAACCACATGCTCCTCCGCTTGTGCGGGCCCCCGTCAATTCATTTGAGTTTTAATCTTGCGACCGT
+
GEGFGGGGGGGGCFGFFFGCFFEEGGDGGGGGGGGGGGGGGGGGGGGGGGGG@FGGGGGFGGGDGEGGGGCGGGGGGGGGGGGGGGGGGGGGGGGGGGGGFGGGGGGGGDGGGD:FGGGFFCEGGGGGGFGGGGGGGGGGGGGGGGDEDFFGGGGGGGCCF9FFGGGGCFGGFGGGDEEGCEGGGGFFF9FGAFGGGGGGGGFFGGGG==5EBEGGGFGGGGGGGGGFGCCC+;FCEGGGG>BGDCBBGG3@EGB7<ECFGGFFABFBFFF7FDBC.62976)8
@M02542:52:000000000-J9N43:1:1101:12885:4472 1:N:0:GTGAAA
CGGTTTATCACCGGCAGTCTCCCTAGAGTTCCCGACTTAACTCGCTGGCAACTAAGGATAGGGGTTGCGCTCGTTGCGGGACTTAACCCAACATTTCACAACACGAGCTGACGACAGCCATGCAGCACCTGTCTTACGGTTCCCGAAGGCACAACCGCATCTCTGCAGTCTTCCGTAGATGTCAAGAGTAGGTAAGGTTCTTCGCGTTGCGTCGAATTAAACCACATGCTCCACCGCTTGTGCGGGCCCCCGTCAATTCATTTGAGTTTTAATCTTTCGACCGT
+
FGGFEEFGFGGGEEGEEGGEEGGFAFFCGGGGGGGGGGGGGGGGG:B:F<EGFGFGGGFGG?8:F@FFGGCCFGGGGGGGGGGGFGGGGGGGGGGGGGGFCFGGGGCGGGGGGGGGGGEFFGGGGG?BBFGGGGFGGGGGGGGGGDCGEGFACFGGGGGGCFGGGGGGGGGGGGGGGCEFGGGGFEFGGGGFBFGGGGFGGGGGGGGGGGGGDCEFGGGGGGFCEFFF6:C6EGGGGDDFG?FCGCB:EGG38C:><GGFGGF4><ABA9<FGFFF4-,(,3>E
@M02542:52:000000000-J9N43:1:1101:6300:4474 1:N:0:GTGAAA
CGAGTTGACCCCGGCAGTCTCCCACGAGTCCCCAACTTTACTTGCTGGCAACGTAGGATAAGGGTTGCGCTCGTTGCGGGACTTAACCCAACATCTCACGACACGAGCTGACGACAGCCATGCACCACCTGTACACCAACCACAAGGGAAGCCCCATCTCTGGTGATGTCTGGCGCATGTCAAGCCCAGGTAAGGTTCTTCGCGTTGCATCGAATTAATCCACATGCTCCGCCGCTTGTGCGCGCCCCCGTCACTTCCTTTGAGTTTTAGCCTTGCGGCCGTACC
+
GGGFGG9FGGGGGGGG>FGGGGGDGGG7@FFGGGGGGGGGGGDCEF<<FFGFFGGGDGGGGGGGGGDFEGCFCGGCFFGGGFFF<EDFGGGGF=<9FFFGGGGEFGGGGGFGGGGGGGGGGCFDDGFGEG@FFGGGDGGGGGG7DFB:FF7EGGGGFGFFCFC,?FEGGGGGGG:FEGGCGGCEECGCFFEFCCDGGGG7<EGGE:=8+@C;FFFCDEFFGFGG69CCCF5/:*:=EGFFF<)>5977C9DDF*-@?E7*?D<FA4-:>8<F7C:F09>9>BFF5
@M02542:52:000000000-J9N43:1:1101:22101:4477 1:N:0:GTGAAA
CGGTTTATCACCGGCAGTCTCCCTAGAGTTCCCGACTTAACTCGCTGGCAACTAAGGATAGGGGTTGCGCTCGTTGCGGGACTTAACCCAACATTTCACAACACGAGCTGACGACAGCCATGCAGCACCTGTCTTACGGTTCCCGAAGGCACAACCGCATCTCTGCAGTCTTCCGTAGATGTCAAGAGTAGGTAAGGTTCTTCGCGTTGCGTCGAATTAAACCACATGCTCCACCGCTTGTGCGGGCCCCCGTCAATTCATTTGAGTTTTAATCTTGCGACCGT
+
GGGGGGGGGGGGGGGGGGGGGGGGGGGGGGGGGGGGGGGGGGGGGGGGGGGGGGGGGGGGGGGGGGGGGGGGGGGGGGGGGGGGGGGGGGGGGGGGGGGGGGGGGGGGGGGGGGGGGGGGGGGGGGGGGGGGGGGGGGDGGGGGGGGGGGGGGGGGGGGCGGFGGGGGGGGGFGGGGGGGGGGGGGGGGGGGGGGGGFGGGGGFGGGGGGGGFGGGGGGGGGGGGGGGGGGGGGGGGGGGGFFGGGFFGGGFFGFFFCGFCC<FFFFFBFFFGFFGABBFFFBB
@M02542:52:000000000-J9N43:1:1101:23095:4505 1:N:0:GTGAAA
CGAGTTGACCCCGGCGGTCTCCTGTGAGTCCCCAACCTCCCGAAGGAGTTGCTGGCAACACAGGACAAGGGTTGCGCTCGTTGCGGGACTTAACCCAACATCTCACGACACGAGCTGACGACAGCCATGCACCACCTGTACACCGACCACAAGGGGGGCACTATCTCTAATGCTTTCCGGTGTATGTCAAGCCTTGGTAAGGTTCTTCGCGTTGCGTCGAATTAAGCCACATTCTCCGCTGCTTGTGCGGGCCCCCGTCAATTCCTTTGAGTTTTAGCCTTGCGG
+
GGFGGGGGGGGGGGGGGGGGGGGGGGGGGGGGGGGGGGGGGGGGGGGGGGGGGGGGGGGGGGGGGGGGGGGGGGGGGGGGGGGGGGGGGGGGGGGGGGGGGGGGGGGGGGGGGGGGGGGGGGGGGGGGGGGGGGGGGGGGGGGGGGGGEGGGGGGGGGGGGGGGGCGGGGGGGGGGGGGGEGGGGGGGGGGGGFFGGGGGGGGGGGGGGGGGFGGGGGCGGGGGGGGGGGGG+<9@FGD5C>FGGF?@CGDFEGFFB=DFGGFFFFFFA><FGGFF49:9<2;))
@M02542:52:000000000-J9N43:1:1101:24979:4510 2:N:0:GTGAAA
CGGTTTATCACCGGCAGTCTCCCTAGAGTTCCCGCCATTACGCGCTGGCAACTAAGGATAAGGGTTGCGCTCGTTGCGGGACTTAACCCAACATTTCACAACACGAGCTGACGACAGCCATGCAGCACCTGTCTTACAGTTCCCGAAGGCACAACCGCATCTCTGCAGTCTTCTGTAGATGTCAAGAGTAGGTAAGGTTCTTCGCGTTGCGTCGAATTAAACCACATGCCCCACCGCTTGTGCGGGCACCCGTCAATTCATTTGAGTTTTAATCTTTCGACCGT
+
GGGGGGGGGGGGGGGGGGGGGGGGGGGGGGGGGGGGGGGGGGGGGGGGGGGGGGGGGGGGGGFGGGGGGGGGGGGGGGGGGGGGGGGGGGGGGGGGGGGGGGGGGDEGGGGGGGGGGGGGGGGGGGGGGGGAFCFFGGGGGGGGGGDECF6ECFCDDGGGGGGGGGFGGDGFGGFGC<DBCFDCGFFFFFFF>AFGGFFDFFAFFBD;;FFEBB3>:@G?GF?F8C?3<*4:>@E9;BC?B7<:E>>(4(9/4C*24)9928=9<?AF9547AF<C*955@3<@
@M02542:52:000000000-J9N43:1:1101:20577:4552 1:N:0:GTGAAA
TCTACTTGCGTAGGCAGTCTCACTAGAGTCCCCAACTGAATGATGGCAACTAGTGACAGGGGTTGCGCTCGTTGCAGGACTTAACCTAACACCTCACGGCACGAGCTGACGACAACCATGCAGCACCTTGAAAATTGCCCGAAGGAAGGTCTATTTCTAAACCGATCAATTCCCATTTAAGCCTTGGTAAGGTTCCTCGCGTATCATCGAATTAAACCACATAATCCACCGCTTGTGCGGGCCCCCGTCAATTCCTTTGAGTTTCAAACTTGCGTTCGTACTCCC
+
GGGGGGGGGGGDFGGGGGGGGGGGGGFGGGGGGGGGGGEGGFGFGGGFFGFGFGGGGGGGGGGGGGGGGGGGGGGGGGGGGGGGGGFFGGGGGGGGFGGGGGGGCFGGGGGGGGGGGGGGFGGGGGGGGFDDFGGGGFGGGGGGGGGGGGGG9FGGGGGGGGGGGCGGGFFFGGGGGGGGGGGGGGGGGGGGGGCFFFEEGC8:ECGGC9ED:CEGGGEDGGGGFGGGGGGGGGGGFGEDDBBDGGFFGGG?FGAFBGG=CCDFF2<A<AAFFGFD3:B7<<FFF
@M02542:52:000000000-J9N43:1:1101:26120:4555 1:N:0:GTGAAA
TCTACTTGCGTAGGCAGTCTCACTAGAGTCCCCAACTGAATGATGGCAACTAGTGACAGGGGTTGCGCTCGTTGCAGGACTTAACCTAACACCTCACGGCACGAGCTGACGACAACCATGCAGCACCTTGAAAATTGCCCGAAGGAAGGTCTATTTCTAAACCGATCAATTCCCATTTAAGCCTTGGTAAGGTTCCTCGCGTATCATCGAATTAAACCACATAATCCACCGCTTGTGCGGGCCCCCGTCAATTCCTTTGAGTTTCAAACTTGCGTTCGTACTCCC
+
GGGGGGGGGGGGFGGGGGGGGGGGGGGGGGGGGGGGGGGGGGGGGGGGGGGGGGGGGGGGGGGGGGGGGGGGGGGGGGGGGGGGGGGGGGGGGGGGGGGGGGGGGGGGGGGGGGGGGGGGGGGGGGGGGGGGGFGGGGGGGGGGGGGGGGGGGGFFGGGFGGGGGGGDGGGGGCFGGGGGGGGGGGGGGGGGGGGGGGGGGGGGGGFGGGGGFGGGGGGGGGGGGGGGGGGGGGGGGGGGGBFGGGFFGGGFFGBFBGGFGGFFBBF>BFFGGGFGBBF?F?F@F
@M02542:52:000000000-J9N43:1:1101:12865:4562 2:N:0:GTGAAA
CGAATTGACCCCGGCAGTCTCCTACGAGTCCCCGCCATTACGCGCTGGCAACATAGAATAAGGGTTGCGCTCGTTGCGGGACTTAACCCAACATCTCACGACACGAGCTGACGACAGCCATGCACCACCTGTGCTGGGCCCCGAAGGACACCGTATCTCTACGGCTTTTCCCAGCATGTCAAACCCAGGTAAGGTTCTTCGCGTTGCATCGAGTTAAGCAACACGCTCCGCTGCTTGTTCGGGCCCCCGTCCATTCCCTTGAGTTTTAGCGTTTCCCCCCTTCTC
+
GGGGGGGGGGGGGGGFGGGGGGGGGGGGGGGGGGGGGGGGGFGGGGGGGGGGGGGGGGGGGGGGGGGGGDEGGGGGGGGGGGGGGGGGGGGGGGGGGGGGGGGGGGGGGFGGGEGDGGGGFCGGGFGGGGGGGDFFGGGGGGGGGGDGGGGGGFCB?EGCFFFEECGGEFGF+>=6FC:A:CDFFFFFFFFAEFGGGGFF7:579:5))/(.(.9*9*+/9,(*2*.4)*-())0:)(*.,392BF>B>(9/4*2)6)16(*0)64>)(.(-(-20*08)).7**
@M02542:52:000000000-J9N43:1:1101:7244:4578 1:N:0:GTGAAA
ATCCCCACCTTCCTCCGGTTTGTCACCGGCAGTCTCATTAGAGTGCCCTTTCGTAGCAACTAATGACAAGGGTTGCGCTCGTTGCGGGACTTAACCCAACATCTCACGACACGAGCTGACGACAGCCATGCAGCACCTGTATGAAAGTAAGTGCCATCCCGTTAAGGACAGGTTTTCTTGTTCATATGTCAAGGGCTGGTAAGGTTTTGCGCGTTGTATCGAATTAAACCACATGCTCCACCGCTTGTGCAGGCCCCCGTCAATTCCTTTGAGTTTCGGTCTTGCGATCGTACTCCCCAGG
+
-CCCCGGGGGGGGGGGGGEGGGGGGGGGGGGGGGFFGGGGF,FFGGGGGGGGGGGGGGGGGGFGGGGGGGGGGGGGGGEGGGGGGGGGGGGGGGGGGGGGFF=FFGGGGGGGGGGGGGFGGGGGGGGGDGGGGGGGGGGGGGGFF9FDEGGGGGGGGCFCFFGGGGFFGGFG:FGGGGGGGGGF;FFCFGGGFGGGFGDC9@F6CBFF@9<FEGGGGGGGGEFGGFCFFGGGGGFGFGFGGGG?CCGGGGFGGGGGGFBDGDDF?:CFFF>@6?DFGC;)(3<><-1*97FGB?94:3::8
@M02542:52:000000000-J9N43:1:1101:4951:4620 1:N:0:GTGAAA
CGGTTTGTCACCGGCAGTCTCCCTGGAGTGCTCTTGCGTAGCAACTAGGGACAAGGGTTGCGCTCGTTGCGGGACTTAACCCAACATCTCACGACACGAGCTGACGACAGCCATGCAGCACCTGTGTTATGGCTCCCTTTCGGGCTCCCCCACCTCTCAGCAGGGTTCCATACATGTCAAGGGTCGGTAAGGTTTTTCGCGTTGCATCGAATTAATCCACATCATCCACCGCTTGTGCGGGTCCCCGTCAATTCCTTTGAGTTTTAATCTTGCGACCGTACTCCC
+
GG7FGGGGGGGGGGGEEGE<@FEFGFEGGFGGGGGGGFFGGFGGGGGGGGGGGGDFCGGGGGGGFEGGGGGGGDCFGGGGGGGGGGGGGGGGGGGGGGGGGD@FFCGGDDDFGGGGDDGC<DAF,=FGGGGCFFGGFGGGCGCCGGGGFGC*>CCGF7:;FFFBEFFCGGGGF,;;C@,;<CFG*=FEF>FFC@FGGGGGGGGGD9+<E8:8<FGGDEFGGGDCCFGFGFEGGDFG6:=5)7@<=FEDGD<FFG4FFG=F:0:*:>2>BA<7CCBG1;?4(-9@F
@M02542:52:000000000-J9N43:1:1101:22055:4628 2:N:0:GTGAAA
CGGTTTGTCACCGGCAGTCTCATTAGAGTGCCCTTTCGTAGCAACTAATGACAAGGGTTGCGCTCGTTGCGGGACTTAACCCAACATCTCACGACACGAGCTGACGACAGCCATGCAGCACCTGTGTTCAGGCTCCCTTTCGGGCACCCCCCGATCTCTCGAGGGTTCCTGACATGTCAAGGGTAGGTAAGGTTTTTCGCGTGGCATCGAATTAATCCACAACATCCACAGCTTGGGTGGGTCCCCGTCAATTCCTTTGAGTTTTAATCTTGCGACCGTACTCCC
+
GGGGGGGGGGGGGGGGGGGGGGGGGGGGGGGGGGGGGGGGGGGGGGGGGFGGGGGGGGFDFGGGGGGGGGGGGGGGGGGGGGGGGGGGGGFFGGGEGEGGEFGGC@FCCC<DFF?DCFGGGGF?CEGGFGGGF8FGGGGDF6BEEEGGECGGGGEGFGGGG,7C5EGFGGG+9<CFF7+;ACD8*6AC7AFF4AG*96:DBE)52:*44FB@BBC8496?D(,;*<?>F4,1??)(((1,36?0<29210/C4*:4::*)3/9<A6:><5>).4(17)8)))19.
@M02542:52:000000000-J9N43:1:1101:22246:4640 1:N:0:GTGAAA
CGAATTAACTTCGGCAGTACTATTAGAGTGCCCAGCCAAACCTGATGGCAACTAATAGCGAGGGTTGCGCTCGTTGCGGGACTTAACCCAACATCTCACGACACGAGCTGACGACAGCCATGCAGCACCTGTGTCCCAGTCCCCGAAGGGAAAGCCGCATCTCTGCGGCGGTCCGGGCATGTCAAAAGGTGGTAAGGTTCTGCGCGTTGCTTCGAATTAAACCACATGCTCCACCGCTTGTGCGGGCCCCCGTCAATTCCTTTGAGTTTTAATCTTGCGACCGT
+
GGGGGGGGGGGGGGGGGGGGGGGGGGGGGGGGGGGGGGGGGGGGGGGGGGGGGGGGGGFGGGGGGGGGGGGGGEGGGGGGGGGGGGGGGGGGGGGFGGGGGGGGGGGGGGGFGGGGGGGGGGGGGGGGGGGGGGGGGGGGGGGGGGGGGGGGGGGGGGGGGFFG9CEFGGGGGGGGGGGFFFCGGGGGGFGGEGGGGGFFGEGGGGGGGGFGFGGGGGGGGGGGGGGGGCFGGGGGGGGGG:FGGGFDGGGFFGFFFGGF=FA?A<2:AADFGFFGAFFFFFFD
@M02542:52:000000000-J9N43:1:1101:19865:4640 2:N:0:GTGAAA
CGGTTTGTCACCGGCAGTCTCATTAGAGTGCCCTTTCGTAGCAACTAATGACAAGGGTTGCGCTCGTTGCGGGACTTAACCCAACATCTCACGACACGAGCTGACGACGGCCATGCAGCACCTGTGTCCAGGTTCTCTTTCGAGCACTCCCACATCTCTGCAGGATTCCTGGCATGTCAAGGGTAGGTAAGGTTTTGCGCGTTGTATCGAATTAAACCACATGCTCCACCGCTTGTGCAGGCCCCCGTCAATTCCTTTTATTTTCGGTCTTGCGACCGTCCCCCC
+
GGGGGGGGGGGGGGGGGGG@FGGGGGGGGGGGGGGGGGGGGGGGGGGGGGCFGGGGFGGGGGGGGGFEEEGGGGGGGGGGFGGGGFGGGFGGGGGGGDGGGGFFFGGGDGGGCFFF:CD,@DFGDF@@AEEFGE@CFGGGCEGCD7:,@:FGF5BFDGFGGF67?FGGGGG*4,<6B?@+;FDF*5?BCFA46=FC<FBCBFEEF+;?F),664FFBFGF<))++094*93()753))*)30:2@;7,,(9*.*:)6)*))*1)4-,(,-646((1730)0)075
@M02542:52:000000000-J9N43:1:1101:10937:4663 1:N:0:GTGAAA
TCGGCTTATCACCGGCAGTCCCCTTAGAGTGCCCAACCAAATGCTGGCAACTAAGGGCGAGGGTTGCGCTCGTTGCGGGACTTAACCCAACATCTCACGACACGAGCTGACGACAGCCATGCAGCACCTGTGTCCAAGTCCCCGAAGGGAAAACTACATCTCTGTAGCGAACTTGGCATGTCAAGGGCTGGTAAGGTTCTGCGCGTTGCTTCGAATTAAACCACATGCTCCACCGCTTGTGCGGGCCCCCATCAATTCCTTTGAGTTTTAATCTTGCGACCGTAC
+
GGGGGGGGGGGGGG@FEGGGGGGGG8FGGGGGGGGGGGGGGGGGGGGGGGGGGGGGGGGGGGGGGGGGGGGGGGGGGGGGGGGGGGGGGGGGFGFGGGGDGGGGGGGGFGGGDGGGGGGGFGGAFGGGGGGFGGGGGGGGFGGEDEDGDGFGGEFGGGCA<FGGGG9FGGGGFCCFFBBECEGGFFGGGDGGGFGGGGGGGGGGGGG5C:EGECGGGGGGGGGGGGGG?ECFGGGGCDFF4A5CEGFD=73?FCBFFGGFFF4@BF>FF<?GFGF7AB(360>5)
@M02542:52:000000000-J9N43:1:1101:23408:4686 1:N:0:GTGAAA
CGAGTTGACCCCGGCGGTCTCCTGTGAGTCCCCATCACCCCGAAGGGCATGCTGGCAACACAGGACAAGGGTTGCGCTCGTTGCGGGACTTAACCCAACATCTCACGACACGAGCTGACGACAGCCATGCACCACCTGTACACCGACCACAAGGGGGGCACCATCTCTGATGCTTTCCGGCGTATGTCAAGCCTTGGTAAGGTTCTTCGCGTCGCGTCGAATTAAGCCACATGCTCCGCTGCTTGTGCGGGCCCCCGTCAATTCCTTTGAGTTTTAGCCTTGCGG
+
GGGGGGGGGGGG7CGGGGGDGGGGGGGGGGEFGCFGGGGGGEFGGGGGCGGGGGGGGGGGEGGGGGGGFGGGGGGGGEEFGGGGGGGGEGGGGGGF@FFGGGDGGFGGGEGGGGGGGFGGGGGGGFGGGGGGGGGGGGGGGGGFGEGGEGFFGCEC@EGGC@FDGFGCGCCGGGGGGGGGEE?ECFGF?<EFCGFCCF?GGC+<FFGFGGGG>CGGGECDCFCEF9F:@CCGGFC7?<CCD>@:CC46EDGD@39E>7C@GGAF>ADF<<BGGGFG:40AF)6)5
@M02542:52:000000000-J9N43:1:1101:18029:4706 1:N:0:GTGAAA
CGAGTTGACCCCGGCAGTCTCCGATGAGTCCCCAACCGAATTGCTGGCAACATGGGACGAGGGTTGCGCTCGTTGCGGGACTTAACCCAACATCTCACGACACGAGCTGACGACAGCCATGCACCACCTGTCACCCGCCCCGAAGGACCCCTCATCTCTGCGAGTTTTCGAGTGATGTCAAACCCAGGTAAGGTTCTTCGCGTTGCATCGAATTAATCCGCATGCTCCGCCGCTTGTGCGGGCCCCCGTCAATTCCTTTGAGTTTTAGCCTTGCGGCCGTACTCC
+
GGCFFGFGGGFEG>EFCFFGGG7FFGGGGGFGGGG,BFC@FFGFGAFGFFFFGFFGFGGGGEFGC+F:E>FFGFEEFGC=CFFGGFGCGCGGCFBFFEGCGEGCFEGGGEFGGGECGFGGGG<C<@F@BFGFGGGGGDGGGGGGC=FFGGCCCCFGGG@FFFGCEEGCFCCGGFGGGGGFFFFGGGCAECCF?<FGGGCGGGGGGGGGGCCFF=FEF<CCCEEEDCEGGGDEEEGGGGGGDBFGGGFBC5*7FD<FAGF=:CAFFFF7<?DGCF3C66>F06F??
@M02542:52:000000000-J9N43:1:1101:11787:4721 1:N:0:GTGAAA
CGAGTTGACCCCGGCAGTCTCCCATGAGTCCCCAACCGAATTGCTGGCAACATGGGACGAGGGTTGCGCTCGTTGCGGGACTTAACCCAACATCTCACGACACGAGCTGACGACAGCCATGCACCACCTGTCACCCGCCCCGAAGGACCCCGTATCTCTACGAGTTTTCAGGCGATGTCAAACCCAGGTAAGGTTCTTCGCGTTGCATCGAATTAATCCGCATGCTCCGCCGCTTGTGCGGGCCCCCGTCAATTCCTTTGAGTTTTAGCCTTGCGGCCGTACTCC
+
GGGGGGGGGGGGGGGGGGGGGGGGGGGGGGGGGGGGGGGGGGGGGGGGGGGGGGGGGGGGGGGGGGGGGGGGGGFGGGGGGGGGGGGGGGGGGGFFGGGGGGGGGGGGGGGGFGGGGGGGGGGGGGGGGGGFGGGGGGGGEGDGGGGGGGGGGGGGGGFGGGDG=FGGGGGGGG:FCGFGGGGGGGGGGGGGGFGGGGGGGEGGGGGGG5ACFFEGFDFGGGG5CEFGEDGGG=EFG*ADGFBGGGB>=DGFFGFFFGGF7CAFFFFFBFFGFD3<>>>F?F>9<
@M02542:52:000000000-J9N43:1:1101:20072:4723 1:N:0:GTGAAA
CGGTTTATCACCGGCAGTCTCCCTAGAGTTCCCGACTTAACTCGCTGGCAACTAAGGATAGGGGTTGCGCTCGTTGCGGGACTTAACCCAACATTTCACAACACGAGCTGACGACAGCCATGCAGCACCTGTCTTACGGTTCCCGAAGGCACAACCGCATCTCTGCAGTCTTCCGTAGATGTCAAGAGTAGGTAAGGTTCTTCGCGTTGCGTCGAATTAAACCACATGCTCCACCGCTTGTGCGGGCCCCCGTCAATTCATTTGAGTTTTAATCTTGCGACCGT
+
GGGGGGGGGGGGGGGGGGGGGGGGGGGFGGGGGGGGGGGGGGGGGGGGGGGGGGGGGGGGGGGGGGGGGGGGGGGGGGGGGGGGGGGGGGGGGGGGGGGGGFFGGGGGGGGGDGGGGGGFDFFGGGGGGGGGGGGGGGGGGGGGGGGGGGGGGGGGGGGGGGGGGGGGFGGGGGGGGGGGGFGGFCFGGGGGFCFGGEGGGGGGGGGGEGGGFEEGGGGGGGGFGGGCF++<FGFEGGGGG0?CCCB>EDDF>D0:2?FFGG2*6?FFFFFGG79FAF9>B2B>
@M02542:52:000000000-J9N43:1:1101:12470:4726 2:N:0:GTGAAA
CGGTTTGTCACCGGCAGTCTCATTAGAGTGCCCTTTCGTAGCAACTAATGACAAGGGTTGCGCTCGTTGCGGGACTTAACCCAACATCTCACGACACGAGCTGACGACGGCCATGCAGCACCTGTGTCCAGGTTCTCTTTCGAGCACTCCCACATCTCTGCAGGATTCCTGGCATGTCAAGGGTAGGTAAGGTTTTTCGCGTTGCATCGAATCAAACCACATCATCCACCGCTTGTGCGGGTCCCCGTCAATTCCTTTGAGTTTCAACCTTGCGGCCGTACTCCC
+
GGGGGGGGGGGGGGGEGGGCGGGGGGGGGGGGGGGGGGGGGGGGGGGGGGGGGGGGGGGGGGGGGGGGGGGGGGGGGGGGGGGGGGGGFGAFFGGGGGGGGGGFFEED>FGCCFFGGGGCFGGGGGGFGGGFGGGGGGGGFEGGGGGGGGGGGGEF=DFGGGGGGFGGGGGAGFFGGGGCFGDAGDFFF=AF3=FFGF>GBBB5;FF90A;F(.9FFFGFG??GF7@>GGFFEF>1)47>19B?FFFFB<<7:>FBD4@D?FFA49241:BB?F0C7)0).59?F
@M02542:52:000000000-J9N43:1:1101:23536:4726 1:N:0:GTGAAA
GTCCACACCTTCCTCCGGTTTGTCACCGGCAGTCTCTCTAGAGTGCCCTTTCGTAGCAACTAAAGACAAGGGTTGCGCTCGTTGCGGGACTTAACCCAACATCTCACGACACGAGCTGACGACAGCCATGCAGCACCTGTGCGACGGTTCTCTTTCGAGCACTCCCACCTCTCAGCGGGATTCCATCCATGTCAAGGGTAGGTAAGGTTTTTCGCGTTGCATCGAATTAATCCACATCATCCACCGCTTGTGCGGGTCCCCGTCAATTCCTTTGAGTTTTAATCTTGCGACCGTACTCCCC
+
CCCCCGGGGGGGGGGGGGGGGGGGGGFG7FGGGGFFFGGGFGGGGGGGGGGCGGGGGGGGGGGGFGGGGGFGGGGGGGGGGGEGGGGGDFGGGGGGGGFGGGD<EGGGGGGGGGGGGGGGGEGGGFCFGFGGGGGDFFGGCFGDEGGGGGDGFCEFF7@CEFFFGFGGGGGCFGGGDEDCGGFDFGGGGGFGGBBFCG<CECF9@FF?FEEGF7CEGEEDC:E**:7:F?E97?FCGGGDFCE8FGGEG5FFFGGGGBFFGDBECD7@FFAFDEFFGD<F246:264*)9@9>B?B?4FFF
@M02542:52:000000000-J9N43:1:1101:11233:4773 2:N:0:GTGAAA
TCGGCTTATCACCGGCAGTCCCCTTAGAGTGCCCAACTGAATGCTGGCAACTAAGGGCGAGGGTTGCGCTCGTTGCGGGACTTAACCCAACATCTCACGACACGAGCTGACGACAGCCATGCAGCGCCTGTGTCTCGGTCCCCGAAGGGAACACTTCATCTCTGCAGGTAGCCGGGCATGTCAAGGGCTGGGAAGGTTCTGCGCGTTGCTTCGAATTAAACCACATGCTCACCCGCTTCGTCGGGCCCCCGTCAATTCCTTTGAGTTTTAAACTTGCGACCGTAC
+
CFCFF@CFGFGCFEGCFEG<E?CECACAFGFFFGFECGDEFE,C@E<F8E@6EEF8CGG7FEGGGG?+FG7@=?FE7FFGGGFGGF,?FGCFA8FFFDFEG+F+=FGGFCF7FF6>,=D,,>C:7+898+7@FG;B:><E78D7C71=B58;,4,,2,=91,4,<CGECGF),=CEC:CAF++@6;)).883(;5<*<**9*8717)4:*)*-42)8@@FF76**3142:)4)75-3(*((,47B(4>11C7(*9)))96)9*),-6:A<2)-.42*).7.))0)
@M02542:52:000000000-J9N43:1:1101:13188:4796 1:N:0:GTGAAA
GTCCACACCTTCCTCCGGTTTATCACCGGCAGTCTCCCTAGAGTTCCCGACTTAACTCGCTGGCAACTAAGGATAGGGGTTGCGCTCGTTGCGGGACTTAACCCAACATTTCACAACACGAGCTGACGACAGCCATGCAGCACCTGTCTTACGGTTCCCGAAGGCACAACCGCATCTCTGCAGTCTTCCGTAGATGTCAAGAGTAGGTAAGGTTCTTCGCGTTGCGTCGAATTAAACCACATGCTCCACCGCTTGTGCGGGCCCCCGTCAATTCATTTGAGTTTTAATCTTGCGACCGTAC
+
CCCCCGGGGGGGGGGGGGGGGGGGGGGGGGGGGGGGGGGGGGGGGGGGGGGGGGGGGGGGGGGGGGGGGGGGGGGGGGGGGGGGGGGGGGGGGGGGGGGGGGGGGGGGGGGGGGGGGGGGGGGGGGGGGGGGGGGGGGGGGGGGGGGGFGGGGGGGGGGGGGGGGGGGGGGGGEEGGGGGGGFGGGGGGGGGGGG?FGGGGGGFGGGGGGGGGGGGGGGGGGGGGGGGFGGGGGGGGGGGGEEG9CF6FGGGGGGFFDEGGDFFGGGBBGFFFGGFGGFFF2<BBF?GCGF:A>>F>;B:7
@M02542:52:000000000-J9N43:1:1101:13158:4819 1:N:0:GTGAAA
CGGTTTGTCACCGGCAGTCTCATTAGAGTGCCCTTTCGTAGCAACTAATGACAAGGGTTGCGCTCGTTGCGGGACTTAACCCAACATCTCACGACACGAGCTGACGACGGCCATGCAGCACCTGTGTCCAGGTTCTCTTTCGAGCACTCCCACATCTCTGCAGGATTCCTGGCATGTCAAGGGTAGGTAAGGTTTTTCGCGTTGCATCGAATTAAACCACATCATCCACCGCTTGTGCGGGTCCCCGTCAATTCCTTTGAGTTTCAACCTTGCGGCCGTACTCCC
+
GGGGGGGGGGGGGGGGGGGGGGGGGGGGGGGGGGGGGGGGGGGGGGFGGGGGGGGGGGGGGGGGGGGGGGGGGGGGGGGGGGGGGGGGFGGGGGGGGGGGGGGGGGGGGGGGGGGGGGGGGGGGGFGGGGGGGGGGGGGGGGGGGGGGGGGGGGFGFGEFGGCFGGGGGGGGG7FCFGG9FGGGGGGGGGGGGGGGGFCEGGG>EGGGDGGGFGGGFGGGFCFFFGFFGG55EGGG+?=DD;BFGG>)159?FGFFFGGBGGFFF)6<BFF7CCBDF>>?F?@?F
@M02542:52:000000000-J9N43:1:1101:16945:4831 2:N:0:GTGAAA
CGGTTTATCACCGGCAGTCTCCCTAGAGTTCCCGACTTAACTCGCTGGCAACTAAGGATAGGGGTTGCGCTCGTTGCGGGACTTAACCCAACATTTCACAACACGAGCTGACGACAGCCATGCAGCACCTGTCTTACGGTTCCCGAAGGCACAACCGCATCTCTGCAGTCTTCCGTAGATGTCAAGAGTAGGTAAGGTTCTTCGCGTTGCGTCGAATTAAACCACATGCTCCCCTGCTTGTGCGGGCCCCCCTCAATTCATTTGAGTTTTAATCTTGCGCCCGTG
+
GGGGGGGGGGGGGGGGDFGEGGGGGCFGGGGGGGGGGGGGGGGGDGGGGCFGGCGGEFFGCFFGGGGGGG7FEGG@FFDCFEGGGGGGGGGGFGFGGGGGGGFGGEFGGEFCCEFGGGGGGF?9EF8DFFFFGFFCFG:FGGGG5>CC*DFFGFEE9EGCC7CFFGGGGFCBFD*<8?78@FC+;;FFAFFF96;461;>AF65?):91>>701756>CF*)38CF@27:63)70(.423?:A051629>3),**)-)944/9)-().6)-.6<AD*8)))008)
@M02542:52:000000000-J9N43:1:1101:17911:4844 1:N:0:GTGAAA
CGGTTTGTCACCGGCAGTCTCATTAGAGTGCCCAACTAAATGTAGCAACTAATGACAAGGGTTGCGCTCGTTGCGGGACTTAACCCAACATCTCACGACACGAGCTGACGACAGCCATGCAGCACCTGTGTTACGGTTCTCTTTCGAGCACTAAGCCATCTCTGGCGAATTCCGTACATGTCAAAGGTGGGTAAGGTTTTTCGCGTTGCATCGAATTAAACCACATCATCCACCGCTTGTGCGGGTCCCCGTCAATTCCTTTGAGTTTCAACCTTGCCGCCGTAC
+
GGGGGGGGGGGGGGGGGGGGGGGGGGGGGGGGGGGGGGGGGGGGGGGGGGGGGGGGGGGGGGGGGGGGGGGGGGGGGGGGGGGGGGGGGGGGCGGGGGGGGGGGGGGGGGGGGGGGGGGGGGGGGGGGGGGGGGGGGGGGGGGGGGGFGGGGGGGGGGGGGGGGGGGGGGGCFGGFGGGGGFGGGGGGGGGGGGGGGGGGGGGGGGGGGGGGFGGGGGFGGGGGGGGGGGGGGGGGCC7D6>DGGGFFGGGFFGBFAGGFGGFFFFFFFFFGFF?77?9>9>E@)
@M02542:52:000000000-J9N43:1:1101:23320:4855 1:N:0:GTGAAA
CGGTTTATCACCGGCAGTCTCCCTAGAGTTCCCGACTTAACTCGCTGGCAACTAAGGATAGGGGTTGCGCTCGTTGCGGGACTTAACCCAACATTTCACAACACGAGCTGACGACAGCCATGCAGCACCTGTCTTACGGTTCCCGAAGGCACAACCGCATCTCTGCAGTCTTCCGTAGATGTCAAGAGTAGGTAAGGTTCTTCGCGTTGCGTCGAATTAAACCACATGCTCCACCGCTTGTGCGGGCCCCCGTCAATTCATTTGAGTTTTAATCTTGCGACCGT
+
GGGGGGGGGGGGGGGGGGGGGGGGGGGGGGGGGGGGGGGGGGGGGGGGGGGGGGGGGGGGGGGGGGGGGGGGGGGGGGGGGGGGGGGGGGGGGGGGGGGGGGGGGGGGGGGGGGGGGGGGGGGGGGGGGGGGGGGGGGFGGGGGGGGGGGGGGGGGGGGGGGGGGGGGGGGGGGGGGGCGGGGGGGGGGGGGGGFGGFGGGGGGGGGGGGGGFEGGGGGGGGGGGGGGGGGGGGGGGGGGG0FDGGFFGGGD:C:><CCFGGBFA6<BA2<9C7@F2936;>@>
@M02542:52:000000000-J9N43:1:1101:22161:4861 1:N:0:GTGAAA
ATCCACACCTTCCTCCGGTTTGTCACCGGCAGTCTCATTAGAGTGCCCTTTCGTAGCAACTAATGACAAGGGTTGCGCTCGTTGCGGGACTTAACCCAACATCTCACGACACGAGCTGACGACAGCCATGCAGCACCTGTGTTCCGGTTCTCTTGCGAGCACTGCCAAATCTCTTCGGCATTCCAGACATGTCAAGGGTAGGTAAGGTTTTTCGCGTTGCATCGAATTAATCCACATCATCCACCGCTTGTGCGGGTCCCCGTCAATTCCTTTGAGTTTTAATCTTGCGACCGTACTCCCC
+
CCCCCGGGGGGGGGGGGGGGGGGGGGGGGGGGGGGGGGGGGGGGGGGGGGGGGGGGGGGGGGGGGGGGGGGGGGGGGGGGGGGGGGGGGGGGGGGGGGGGGGGGGGGGGGGGGGGGGGGGGGGGGGGGGGGGGGGGGGGGGGGGGGGGGGGGGGCGGGGGGGGGGGGGGGGGGGGGGGGGGGGGGFGGGGGGGGGGGGFGGGGGGGGGGGGGGGGGGGGGGGGGGGGGFGGGGGGGGGGGGGGGGGGGGGGEGGGGGFFGGGFEGGGFFGFFACGFGGFFFFFFFFFGGDFGF:BFFFFFF
@M02542:52:000000000-J9N43:1:1101:16651:4877 1:N:0:GTGAAA
CGAATTAACTTCGGCAGTACTATTAGAGTGCCCAGCCAAACCTGATGGCAACTAATAGCGAGGGTTGCGCTCGTTGCGGGACTTAACCCAACATCTCACGACACGAGCTGACGACAGCCATGCAGCACCTGTGTCCCAGTCCCCGAAGGGAAAGCCGCATCTCTGCGGCGGTCCGGGCATGTCAAAAGGTGGTAAGGTTCTGCGCGTTGCTTCGAATTAAACCACATGCTCCACCGCTTGTGCGGGCCCCCGTCAATTCCTTTGAGTTTTAATCTTGCGACCGT
+
GGEGGGGGGGGGGGGGGGGGGFGGGGFGGGGGGGGGFGGFGGGGGGGGGGGGGGGGGGGGGGGGGGGGGGEGGGGGGGGGGEGGGGGGGGGGGGGAFGGGGGGDFGGGGGGGGGGGGGGGGGGFGGGGGFGGGGEEGGGGGGGGGGGCFGF7FFFGGG7FGGGGDCGGGGGGGDEDGGGGFACCCGGGGGGFEGGGGEGGGGGGGGCGGE?FFECEFGGFGGGGFGFFGGD6CFGGGGGFGFFGGGFBGGGBDD6B<9FBF>2=9::4:A<FDGFGFFF>B;FE
@M02542:52:000000000-J9N43:1:1101:10057:4895 2:N:0:GTGAAA
CGGTTTATCACCGGCAGTCTCCCTAGAGTTCCCACCATTACGTGCTGGCAACTAAGGATAAGGGTTGCGCTCGTTGCGGGACTTAACCCAACATTTCACAACACGAGCTGACGACAGCCATGCAGCACCTGTCTTAGCGTTCCCGAAGGCACCATCGTATCTCTACAATCTTCGCTAGATGTCAAGAGTAGGTAAGGTTCTTCGCGTTGCGTCGAATTAAACCACATGCTCCACCGCTTGTGCGGGCCCCCGTCAATTCATTTGAGTTTTACTCTTTCGACCTT
+
GGGGGGGGGGGGGGG@FGGFGGGGGGGGGGGFFFGEFGGGGGGGGGCFGDGGGGGGGGGGGGCGGGGGGGFGGGGGGGGGGGGGGGGGGGGGGGGGGGGGGGGGEGGGGGGGGGGEGGFGGGFCGG@FGGGGFGAFGG7EEGGGEGEEGF6F*@C?CFGGF:FFDFG9;F9B:EECGGGFFGGFGFFFFF6=CAC*;CACBFFFD>B0(:;A12<@FFCF:>FGC867F:6,/7>03(9(4)-439;9>BGG?7/())*.-7*)):46<DA))).:075)<3)1
@M02542:52:000000000-J9N43:1:1101:26891:4899 1:N:0:GTGAAA
CGTCGGCACCGTCCTCCGGGGGGACCCCGGCAGTCTTCGATGAGTCCCAGCCATAACGCGCTGGCAACATCGAACGAGGGTTGCGCTCGTTGCGGGACGTAACACAACATCTCACGACACGAGCTGACGACAGCCATGCACCACCTGTCACCGGCCCCGAAGGACCCCGCATCTCTGCGAGTTTTCCGGCGATGTCAAACCCAGGTAAGGTTCTTCGCGTTGCATCGAATTAATCCGCATGCTCCGCCGCTTGTGCGGGCCCCCGTCAATTCCTTTGAGTTTTAGCCTTGCGGCCGTACTC
+
8888-+=87=@;@@FEGG+687+8@=CE@EFCFEFGGCDFGF?DFFDDFGGFGGGCFGEE7FG7+,EFFGGGGFGGGGG@FFGF7CCE*>FFGCGCCF*=<FG9FFFDGFGDF9FGDGG>ECEEECE8EGGGC8F@?6EDGFGGCCFFGF?EA8?EG5ECEGEG@FGG>EGEE7CFFCC8ECCFFFGE5/:ECEEGGGGGGGCFGFF?FC3CCFF7CGGGG8CC@9A8778:?C<>CFGG>FCFGC:EEGEE*02:997DECB@E55BFGA4<FFF7:8BAAB28A:FF*9C3;B>F:3)0
@M02542:52:000000000-J9N43:1:1101:13199:4924 1:N:0:GTGAAA
CGGTTTGTCACCGGCAGTCTCATTAGAGTGCCCTTTCGTAGCAACTAATGACAAGGGTTGCGCTCGTTGCGGGACTTAACCCAACATCTCACGACACGAGCTGACGACGGCCATGCAGCACCTGTGTCCAGGTTCTCTTTCGAGCACTCCCACATCTCTGCAGGATTCCTGGCATGTCAAGGGTAGGTAAGGTTTTTCGCGTTGCATCGAATTAAACCACATCATCCACCGCTTGTGCGGGTCCCCGTCAATTCCTTTGAGTTTCAACCTTGCGGCCGTACTCCC
+
GGEFFGEEGGGFEGGGGGGGGGGGGGGGGGGGGGGGGGGCFFGGGGGFGGGGGGEC7FEGGGGGGGGGGGCGGGEFGGGGGGGGGGGGGGGGGGGGGGGGGEFGGGGFEGGGGGFGGDGGFFG<FGGGGFCFFFFGGFGGD<FCCGGGGGGGFGGG=FGFCFGGGGGCFGFGFFC7FFFF?,1BECFFFGGGGGGGGGGGEGGG=FG?8C6EFGGFGGF5CGFGGGGGGG5:EGGF+>*CCB@DFFF>CC<==FB6<97@C:<FDAF2::2*><>G629?:1F?F
@M02542:52:000000000-J9N43:1:1101:19437:4926 1:N:0:GTGAAA
TCCTCCGGTTTATCACCGGCAGTCTCCCTAGAGTTCCCGACTTAACTCGCTGGCAACTAAGGATAGGGGTTGCGCTCGTTGCGGGACTTAACCCAACATTTCACAACACGAGCTGACGACAGCCATGCAGCACCTGTCTTACGGTTCCCGAAGGCACAACCGCATCTCTGCAGTCTTCCGTAGATGTCAAGAGTAGGTAAGGTTCTTCGCGTTGCGTCGAATTAAACCACATGCTCCACCGCTTGTGCGGGCCCCCGTCAATTCATTTGAGTTTTAATCTTGCGACCGTACTCCCCAGGCG
+
CCCCCGGGGGGGGGGGGGGGGGGGGGGGGCGGGGGGGGGGGGGGGGGGGGGGGGGGGGGGGGGGGGGGGGGGGGGGGGGGGGGGGGGGGGGGGGGGGGGGGGGGGGGGGGGGGGGGGGGGGGGGGGGGGGGGGGGGGGGGGGGGGGGGGGGCGGGGGGGGGGGGGGGGGGGGGGGGGGGGGGGGGGGGGGGGGGGGGGGGGGGGGGGGGGEGGGGEGGGGGGGGGGGGFGGGGGGGGGGGGGGGGGGGGGGGGGGGGFFGGGFFGGGFFGFFFGGFGFAFD<D>>FFGGGFGFFFFFF>F>
@M02542:52:000000000-J9N43:1:1101:21028:4937 1:N:0:GTGAAA
CGGTTTGTCACCGGCAGTCTCATTAGAGTGCCCTTTCGTAGCAACTAATGACAAGGGTTGCGCTCGTTGCGGGACTTAACCCAACATCTCACGACACGAGCTGACGACAGCCATGCAGCACCTGTGTTCAGGCTCCCTTTCGGGCACTCCCGGATCTCTCCAGGATTCCTGACATGTCAAGGGTAGGTAAGGTTTTTCGCGTTGCATCGAATTAATCCACATCATCCACCGCTTGTGCGGGTCCCCGTCAATTCCTTTGAGTTTTAATCTTGCGACCGTACTCCC
+
GGGGGGGGGGGGGGGGGGGGGGGGGGGGGGGGGGGGGGGGGGGGGGGGGGGGGGGGGGGGGGGGGGGGGGGGGGGGGGGGGGGGGGGGFGGGGGGGGGGGGGGGGGGGGGGGGGGGFFGGGGGGGGGGGGGGG8>CFGGGGGGGGGGFGGGGGGGGFGFGGGGGGGGGGGGGGGFGGGGGGGGFGGGGGGGGCGGGGFGGGGGEGGGGGGGFFGGGGGGGGGGGGGGGGFEGEGGGCFEGGFFGGGFFGGGFFGFFFGFFFGFFFFFFFFFFGGEDFFFBFBFFF
@M02542:52:000000000-J9N43:1:1101:17731:4937 1:N:0:GTGAAA
CGGTTTATCACCGGCAGTCTCCCTAGAGTTCCCGACTTAACTCGCTGGCAACTAAGGATAGGGGTTGCGCTCGTTGCGGGACTTAACCCAACATTTCACAACACGAGCTGACGACAGCCATGCAGCACCTGTCTTACGGTTCCCGAAGGCACAACCGCATCTCTGCAGTCTTCCGTAGATGTCAAGAGTAGGTAAGGTTCTTCGCGTTGCGTCGAATTAAACCACATGCTCCACCGCTTGTGCGGGCCCCCGTCAATTCATTTGAGTTTTAATCTTGCGACCGT
+
GGGGGGGGGGGGGGGGGGGGGGGGGGGGGGGGGGGGGGGGGGGGGGGGGGGGGGGGGGGFGFFGGGGGGGGGGGGGGGGGGGGGGGGGGGGGGGGGGGGGGGGGGGGGGGGGGGGGGGGGGGGGGGGGGGGGGGGGGGGGGGGGGGGGDGGGGFGGGGGGGGGGGGGGGGGGGGGGGGGGGGGGGGFGGGGGGGGGGGGGGGFGGGGGGGGGFGGGGGGGGGGGFGG?FFFGGGGGCDGGG?FGGGDFGGGFFGFFFGGFGGFFDFFFFF<GGFFGAB;6>FDE
@M02542:52:000000000-J9N43:1:1101:12853:4941 1:N:0:GTGAAA
CGGTTTGTCACCGGCAGTCTCATTAGAGTGCCCTTTCGTAGCAACTAATGACAAGGGTTGCGCTCGTTGCGGGACTTAACCCAACATCTCACGACACGAGCTGACGACGGCCATGCAGCACCTGTGTCCAGGTTCTCTTTCGAGCACTCCCACATCTCTGCAGGATTCCTGGCACGTCAAGGGTAGGTAAGGTTTTTCGCGTTGCATCGAATTAAACCACATCATCCACCGCTTGTGCGGGTCCCCGTCAATTCCTTTGAGTTTCAACCTTGCGGCCGTACTCCC
+
GGGGGGGGGGGGGGGGGGGGGGGGGGGGGGGGGGGGGGGGGGGGGGGGGGGGGGGGGGGGGGGGGGGGGGGGGGEGGGGGGGGGGGGGFGGGGGGGGGGEGGGGGGGGE>FFCGGGGGGGGGGGDAFFGGGGGGGGGFGGFEGGG>CGGGGGGGGG9>CCFAGGDFGGGGG?CGGGGGGGGGGGFECGGGFGFDGGGGEGEGG*?CEECGGG>GCGGFCGGGFFGGC+<CEGEGGG6CEC59>GGGFFEDGFFGDFAG7/9C<FF>BBFFB777336046<BFFF
@M02542:52:000000000-J9N43:1:1101:19826:4952 1:N:0:GTGAAA
CGGTTTATCACCGGCAGTCTCCCTAGAGTTCCCGACTTAACTCGCTGGCAACTAAGGATAGGGGTTGCGCTCGTTGCGGGACTTAACCCAACATTTCACAACACGAGCTGACGACAGCCATGCAGCACCTGTCTTACGGTTCCCGAAGGCACAACCGCATCTCTGCAGTCGTCCGTAGATGTCAAGAGTAGGTAAGGTTCTTCGCGTTGCGTCGAATTAAACCACATGCTCCACCGCTTGTTCGGGCCCCCGTCAATTCCTTTGAGTTTTAATCTTGCGACCGT
+
GGGGGGGGGGGGGGGGGGGCAFEFGGGGGGGGG>FGGGGGFGFCFGF@CGF@<CFDEFEAFGGCGCFGEGDE>F=FFGGD:FEFFEFFACFCCGGFGDFCFFE+FF:=F=DFCFC7><FF9>DDDGFFFGC=FGDCAC@FCGGGCECGGGFFGGGG:<FFGCGGE9FGCF*@FCFFFEGGGCFGGGG6FCFFGGGGGFFDGGGGGGGG8E7CBGGGDGEFGGGGGGGGG:FCGGGCE<EGF)9>EG>3=DD>BD?FFGG*CGF?2:4:A:9C*0=DAD62;>EF
@M02542:52:000000000-J9N43:1:1101:7074:4960 2:N:0:GTGAAA
CGGTTTATCACCGGCAGTCTCCCTAGAGTTCCCGACTTAACTCGCTGGCAACTAAGGATAGGGGTTGCGCTCGTTGCGGGACTTAACCCAACATTTCACAACACGAGCTGACGACAGCCATGCAGCACCTGTCTTACGGTTCCCGAAGGCACAACCGCATCTCTGCAGTCTTCCGTAGATGTCAAGAGTAGGTAAGGTTCTTCGCGTTGCGTCGCATTAAACCACATGCACCACCGCTTGTGCGGGCCCCCGTCCACTCATTTGAGGTTTAATCTTGCGACCGTC
+
GGGGGGGGGGGGGGGGGFGDGGGGGGG<FEGGGGGGGGDGGGGGGGGGGGCFGGGGFGGGGGGGGGGGGGDG>FGGGGGGCFGFFGGGGGGGGGGGGGGGGGGGGC=FGFGGGGGGGGGGG8D,EFCFFEFEFFGGGGGFFGGGG7BECF:FGGEGGGGEE,,4CCDGGF9BFGG6*55BFFFCD<FFAFFF9+@=FE=FAFF>@3)66A>B60)87>+/7<?FF8F7C0.())82;9C0().()49>0;D),7)-)6)(6=6))4:.(.(.6--:*7).)000)
@M02542:52:000000000-J9N43:1:1101:20310:4969 1:N:0:GTGAAA
CGGTTTATCACCGGCAGTCTCCCTAGAGTTCCCGACTTAACTCGCTGGCAACTAAGGATAGGGGTTGCGCTCGTTGCGGGACTTAACCCAACATTTCACAACACGAGCTGACGACAGCCATGCAGCACCTGTCTTACGGTCCCCGAAGGCACAACCGCATCTCTGCAGTCTTCCGTAGACGTCAAGAGTAGGTAAGGTTCTTCGCGTTGCGTCGAATTAAACCACATGCTCCACCGCTTGTGCGGGCCCCCGTCAATTCATTTGAGTTTTAATCTTGCGACCGT
+
GGGGGGGGGGGGGGGGGGGGGGGGGGGGGGGGGGGGGGGGGGGGGGGGGGGGGGGGGGGGGGGGGGGGGGGGGGGGGGGGGGGGGGGGGGGGGGGGGGGGGGGGGGGGGGGGGGGGGGGGGGGGGGGGGGGGGGGGGGEGGGGGGGGGGGGGGGGGGGGGGGGGGFGGGGGGGGGGGGGGGGGGGGGGGGGGGGGGGFGGGGGGGGGGGGGGFGGGGGGGGGGGGGGGGGGGGGGGGGGGGFFDGGFEGGGFEDFFBGGFGGFFFFFFFFDGGGFF<AFFFFFF
@M02542:52:000000000-J9N43:1:1101:22695:4989 1:N:0:GTGAAA
CGAGTTGACCCCGGCGGTCTCCTGTGAGTCCCCATCACCCCGAAGGGCATGCTGGCAACACAGGACAAGGGTTGCGCTCGTTGCGGGACTTAACCCAACATCTCACGACACGAGCTGACGACAGCCATGCACCACCTGTACACCGACCACAAGGGGGGCACTATCTCTAATGCTTTCCGGTGTATGTCAAGCCTTGGTAAGGTTCTTCGCGTTGCGTCGAATTAAGCCACATGCTCCGCTGCTTGTGCGGGCCCCCGTCAATTCCTTTGAGTTTTAGCCTTGCGG
+
GGGGGGGGGGGGGGGGGGGGGGGGGGGGGGGGGGGGGGGGGGGGGGGGGGGGGGGGGGGGGGGGGGGGGGGGGGGDGGGGGGGGGGGEGGGGGGGGGGGGGGGGGGGGGGGGGGGGGGGGEFGGGGGGGGGGGGGGGGGGGGGGGGEGGGGGGGDGGGGGGGGGGGGGGGGGGGGGGGGGGGGGGGGGGGGGGGGGGGGGGGGGGGGGGGGGFGGGGGGDFGGGGGGGGGGFCFFFEGGGGFFGGGFFGDDBBGFFFEGFDF)9><BF<ABGGG4>0434>5655
@M02542:52:000000000-J9N43:1:1101:8502:5004 2:N:0:GTGAAA
TCCACACCTTCCTCCGGTTTATCACCGGCAGTCTCCCTAGAGTTCCCACCATTACGTGCTGGCAACTAAGGATAAGGGTTGCGCTCGTTGCGGGACTTAACCCAACATTTCACAACACGAGCTGACGACAACCATGCAGCAACTGTCTTAGCGTTCCCGAAGGCCCAAACGTATCTCTACAATCCTCGCTAGATGTCAAGAGTAGGTAAGGTTTTTCCCGTTGCGTCGTATTAAAACACATTCTCCCCCGCTTTTTCGGGCCCCCTCCCATTCATTTTAGTTTTAATCTTGTCGCCCTCCC
+
CCCCCA;F<ECF66FFG@FG8<C9FFFG:+@FAEFFGFFFEE@FFGGDFG8FEDFED,CF9,66,,:CF,EFCCE,BE,FC8@FED@FE?C:EGEEEGFGFGGGF@@,EF<,4BF:F78+8+6,>F+C+++8+CDAA9,:,,@=8EC;D,86+3++5<+@8>CD,6*@,3*6934,@,,,5D,,,52*4*4**,+++=C68(1==8187*044,.9)/002A)(,86),,2;:6C+9((/+00);0((805(,(04((4()--(-(*1,9*6))0-<**(.)-)))-)--)**))))))))
@M02542:52:000000000-J9N43:1:1101:13463:5020 1:N:0:GTGAAA
ATCCACACTTTCCTCCCCGTTATCCGAGGCGGTTTCGCCAGAGTGCTCAACTAAATGGTAGCAACTGGAGATAAGGGTTGCGCTCGTTGCGGGACTTAACCCAACATCTCACGACACGAGCTGACGACAGCCATGCAGCACCTATATAGAGGCCTATTGCTAGGCGCCGATATTTCTACCGAATTCCTCTACATTTCGAGCCCAGGTAAGGTTCTTCGCGTTGCGTCGAATTAAACCACATGCTCCACCGCTTGTGCGGGCCCCCGTCAATTCCTTTGAGTTTCAGCCTTGCGACCGTACT
+
CCCCCGGGGGGGGGGGGGGGGGGGGGGGGGGGFGGGGGGGGGGGGGGGGGGGGGGGGGGGGGGGGGGGGGGGGGGGGGGGGGGGGGGGGGGGGGGGGGGGGGGGGGGGGGGGGGGGGGGGGGGGGGGGGGGGGGGGGFGCFGGGGGGGGGGGGGGGGGGGGGGGGGGGGGGGGGGGGGGGGGGGGGGGGGGGGGGGGGG>CGGGGGGGGGGDFGGGGGGGGGGGGGEDEGGGGGC>FGGF+3<0AGDFGGGCECFFFBFGGDFFGGDDECAFBGGFGGFFFFFFABFGGGFFFFFFBFFF)
@M02542:52:000000000-J9N43:1:1101:15063:5028 1:N:0:GTGAAA
CGGTTTATCACCGGCAGTCTCCCTAGAGTTCCCGACTTAACTCGCTGGCAACTAAGGATAGGGGTTGCGCTCGTTGCGGGACTTAACCCAACATTTCACAACACGAGCTGACGACAGCCATGCAGCACCTGTCTTACGGTTCCCGAAGGCACAACCGCATCTCTGCAGTCTTCCGTAGATGTCAAGAGTAGGTAAGGTTCTTCGCGTTGCGTCGAATTAAACCACATGCTCCACCGCTTGTGCGGGCCCCCGTCAATTCATTTGAGTTTTAATCTTGCGACCGT
+
GGGGGGGGGGGGEGGGGGGGGGGGGGGGGGGGGGGGGGGGGGGGGGGGGGGGGGGGGGGGGGGDGGGGGGGGGGGGGGGGGGGGGGGGGGGGGGGGGGGGGGGGGGGGGGGGDGEGGGGGGGGGGGGGGGGGGGGGGFGGGGGGGGGGGGGGFGGGEGGGGGGFGGCFGGGGCFGGGDGGGGGGGGGGGGGGGGGGGGGGGGGGGGGGCEGGFGGGGGGGGGGGGGGCF:CFGGGC>DCGG)=DGGFFGGDEFG:DFFG?FGF?93AFFF9<F:BG<A9>BF3B
@M02542:52:000000000-J9N43:1:1101:20995:5034 1:N:0:GTGAAA
CGGTTTGTCACCGGCAGTCTCCCTGGAGTGCTCTTGCGTAGCAACTAGGGACAAGGGTTGCGCTCGTTGCGGGACTTAACCCAACATCTCACGACACGAGCTGACGACAGCCATGCAGCACCTGTGTTACGGCTCCCTTTCGGGCACCCCCACCTCTCGGCAGGGTTCCGTACATGTCAAGGGTAGGTAAGGTTTTTCGCGTTGCATCGAATTAATCCACATCATCCACCGCTTGTGCGGGTCCCCGTCAATTCCTTTGAGTTTTAATCTTGCGACCGTACTCCC
+
GGGGGGGGGGGGGGGGGGGGGGGGGGGGGGGGGGGGGGGGGGGGGGGGGGGGGGGGGGGGGGGGGGGGGGGGGGGGGGGGGGGGGGGGGGGGGGGGGGGGGGGGGGGGGGGGGGGGGGGGFGGGGGGGGGGGGDEGGGGGGGGEGGGGGGGDGGEF<FGGGGGGGGGGGGGGGGGFGGGGFCFCFGGGGGGFCGGGGGGGGGGGGFGGGFFGFGGGGGGGGGGCCGGFFGEGGGGGDGGGDBEGGGBEGGGFFGFFFGG?GGBFFB7A46>>FD@G9>?:<<F?F
@M02542:52:000000000-J9N43:1:1101:15212:5082 1:N:0:GTGAAA
CGAGTTGACCCCGGCGGTCTCCCGTGAGTCCCCAGCACCACAAGGGCCTGCTGGCAACACGGGACAAGGGTTGCGCTCGTTGCGGGACTTAACCCAACATCTCACGACACGAGCTGACGACGGCCATGCACCACCTGTACACCGACCACAAGGGGGGCACTATCTCTAATGCTTTCCGGTGTATGTCAAGCCTTGGTAAGGTTCTTCGCGTTGCGTCGAATTAAGCCACATGCTCCGCCGCTTGTGCGGGCCCCCGTCAATTCCTTTGAGTTTTAGCCTTGCGGC
+
GGGGGGGGGGGGDGGGGGGGGGGGGGGGGGGGGGGGGGGGGGGGGGGGGGGGGGGGGGGGGGGGGGGGGGGGGGGGGGGGGGGGGGGGGGGGGGGGGGGGGFGGGGGGGGGG7FGGGGGEGGGGGGGGGGGGGGGGGGGGGGGGGGGGGGGGGGGGGGGGGGGGGGFGGGGGGGGGGGG:5C9FGGCFGGGGGGGGGGGGGGGGGGGGGGGGFGGEDGGF?FGGGGGGGFF?C?FGEGGGG9EFFFFDGGGFFGFDFECBGGFFFFFF)34DGGBFFD><)()7)
@M02542:52:000000000-J9N43:1:1101:25193:5083 1:N:0:GTGAAA
CGGTTTATCACCGGCAGTCTCCCTAGAGTTCCCGACTTAACTCGCTGGCAACTAAGGATAGGGGTTGCGCTCGTTGCGGGACTTAACCCAACATTTCACAACACGAGCTGACGACAGCCATGCAGCACCTGTCTTACGGTTCCCGAAGGCACAACCGCATCTCTGCAGTCTTCCGTAGATGTCAAGAGTAGGTAAGGTTCTTCGCGTTGCGTCGAATTAAACCACATGCTCCACCGCTTGTGCGGGCCCCCGTCAATTCATTTGAGTTTTAATCTTGCGACCGT
+
GGGGGGGGGGGGGGGGGGGGGGGGGGGGGGGGGGGGGGGGGGGGGGGGGGGGGGGGGGGGGFGGGGGGGGGGGGGGGGGGGGGGGGGGGGGGGGGGGGGGGGGGGGEGGGGGGGGGGGGGGGGGGGGGGGGGGGGGGGGGGGGGGGGGGGGGGGGGGGGGGGGFGGGGGGGGGGGGGEGGGGGGGGGGGGGGGGGGGFGGGGGGGGGGGGGGFEGGGGGGGGGGGGGFE@CCFFGGGGGFGFFDGGDFGGGFFGFFFEFFFFAFABFAFFFGG7@G<B;>FFF3
@M02542:52:000000000-J9N43:1:1101:21034:5091 1:N:0:GTGAAA
CGAGTTGACCCCGGCAGTCTCCTATGAGTCCCCACCATCACGTGCTGGCAACATAGAACGAGGGTTGCGCTCGTTGCGGGACTTAACCCAACATCTCACGACACGAGCTGACGACAACCATGCACCACCTGTATACCGACCTTGCGGGGCCCCCATCTCTGAGAGTTTCCGGTATATGTCAAGCCTTGGTAAGGTTCTTCGCGTTGCATCGAATTAATCCGCATGCTCCGCCGCTTGTGCGGGCCCCCGTCAATTCCTTTGAGTTTTAGCCTTGCGGCCGTACTC
+
GGGGGGFGGFGGGGGGGGGCEFGGGGGFEGGGGGGGGGGGGGGGGFGGGGGGGGGGGGGGGGGGGGGGGGGGGGGGGGGGGEGGGGGGGGGGGGGGGGGGGGGGGEFGGGGGGGGGGGG@C<DCGGGGGGGFGGGGGFGGGGG9FGGGGGGGGGEFG:CFCGGFCFGGGGGGGEGGGGGGDFGGGGGGGGGGGGGGGGGGGG5EGCCGGGGFFGGGGGCCCFDE>F+:@*5CCEDGFG+?DFDCGDEFCCDBDFAB>GG?:*8@<AFF064>C46900969:D39
@M02542:52:000000000-J9N43:1:1101:23026:5101 1:N:0:GTGAAA
CGAGTTGACCCCGGCGGTCTCCTGTGAGTCCCCAACCTCCCGAAGGAGTTGCTGGCAACACAGGACAAGGGTTGCGCTCGTTGCGGGACTTAACCCAACATCTCACGACACGAGCTGACGACAGCCATGCACCACCTGTACACCGACCACAAGGGGGGCACTATCTCTAATGCTTTCCGGTGTATGTCAAGCCTTGGTAAGGTTCTTCGCGTTGCGTCGAATCAAGCCACATGCTCCGCTGCTTGTGCGGGCCCCCGTCAATTCCTTTGAGTTTTAGCCTTGCGG
+
GGGGGGGGGGGGGGGGGGGGGGGGGGGGGGGGGGGGGGGGGGGGGGGGGGGGGGGGGGGGGGGGGGGGGGGGGGGGGGGGGGGGGGGGGGGGGGGGGGGGGGGGGGGGGGGGGGGGGGGGGGGGGGGGGGGGGGGGGGGGGGGGGGGGGGGGGGGGGGGGGGGGGFGGGFGGGGGGGGGGGGGGGGGGGGGGGGGGGGGGGGGGGGGGGGGGFGGGGGDGGGGGGGGGGGGGGGGGGGGGGFFGGGFFDGGFFGFEFCG@DGFFADFF>9?CGGF7?FFFF2775
@M02542:52:000000000-J9N43:1:1101:17477:5107 2:N:0:GTGAAA
CGAGTTGACCCCGGCGGTCTCCTGTGAGTCCCCAACCTCCCGAAGGAGTTGCTGGCAACACAGGACAAGGGTTGCGCACGTTGCGGGACTTAACCCAACATCTCACGACACGAGCTAACGACAGCCATGCACCACCTGTACACCAAGCACAAGGCGGGCCCTATCACTAATGCTTTCCGGTATATGGCGGGCCTTGGGTGGCTTGTGCGGGTTGCTTCATAATAACCCACGATGACCGCCGCTTGTGCGGGCCACAGTACATTACTTTGATTCTTAGCCTTGCGG
+
C@+7CBDF<@@CG7@:FFFEFDAF,C9,99EF<<FE,C,C,@6+6@C8C,C,C,CFE,6,6,=A8,4=F,,:=+BCF+:CF?<7>B:+>AE,BFEG7FG+,A,,,,8=+3@+=>+3,@D73@+<>3,=6>B,3,*3,<,,,,5>*>,=,,,=,6**)***126+=+5>+930+++0*+977*9676*)))))-)**9*.*8).)(0)6:)(844**/*+*2)6:C+/(*9(())*)(,/((-44;1,)46CD6*9((.*))/*..-.-4<))-))2210**)/)0
@M02542:52:000000000-J9N43:1:1101:14616:5120 1:N:0:GTGAAA
CGGTTTATCACCGGCAGTCTCCCTAGAGTTCCCACCATTACGTGCTGGCAACTAAGGATAAGGGTTGCGCTCGTTGCGGGACTTAACCCAACATTTCACAACACGAGCTGACGACAGCCATGCAGCACCTGTCTTACAGTTCCCGAAGGCACAACCGCATCTCTGCAGTCTTCTGTAGATGTCAAGAGTAGGTAAGGTTCTTCGCGTTGCGTCGAATTAAACCACATGCTCCACCGCTTGTGCGGGCCCCCGTCAATTCATTTGAGTTTTAATCTTGCGACCGT
+
GGGGGEGGGGGG7FFFGGGGGGGGGGFGGGGGGGGGGGGGGGGGCFGFEFGGGGGGGGGGFAAFGGGGGGGDGGGGGFGGGGGGGGGGFEGGFGGGGGGGFEGGGCCGGGGGGGGGGGGGGFFEGGFFGGGEFFFFGFCFFDFC+CFGCF7FGGEGGGDGGFGGFGGGGGGFGFFFC;9BEGGFGGGCFGGGGGGGFFGGG?FGDEGGDEGGB==8>GFGECF>>FGGF7EFCDFC=DEGGFFGGGFFGGGEEDBFA9:F:CA4AFA4:<>DGGFGAF0>693<
@M02542:52:000000000-J9N43:1:1101:20563:5123 2:N:0:GTGAAA
CGGTTTGTCACCGGCAGCCTCCTTAGAGTGCTCTTGCGTAGCAACTAAGGACAAGGGTTGCGCTCGTTGCGGGACTTAACCCAACATCTCACGACACGAGCTGACGACAGCCATGCGGCACCTGTGCGACGGTTCTCTTTCGAGCACGACCACCTCTCAACGGCCTTCCGTCCATGTCAAGGGTAGGTAAGGGTTTTCGCTTTGCATCGAAGTAATCCACATCATGCACACATTGTGCGGGTCCCCGGAAATTCCTTCGAGTTTATATCTTGCGACCGTATCCCC
+
CFG@C@FFGGFEEEFE:FFEA@FFGGGGGF,CFG9EFCCG7F<@<,EEFCF8<@C@EF<FFGG+,@6B8,@=>C@CF9EDACCE+=8E,?F<E?@@E@F::=A9<@=>++,3DFGF++@FDE,,33,3>7:BF*44@FFFFGGFEG,**4/C**:;6E7,,/>=756C65=)::=EFFCFF6<=*/8/@49)(0939+)*))094F69(.4)4):@F7+/93)3<+922*(()*1-49D0799?)49((()*)*2)6))-(7)6)--))-6).29)/8))))*)0
@M02542:52:000000000-J9N43:1:1101:26434:5131 1:N:0:GTGAAA
TCGGCTTATCACCGGCAGTCCCCTTAGAGTGCCCAACCTAATGCTGGCAACTAAGGGCGAGGGTTGCGCTCGTTGCGGGACTTAACCCAACATCTCACGACACGAGCTGACGACAGCCATGCAGCACCTGTGTCCCGGTCCCCGAAGGGAACCTTGCATCTCTGCAAGTAGCCGGGCATGTCAAGGGCTGGTAAGGTTCTGCGCGTTGCTTCGAATTAAACCACATGCTCCACCGCTTGTGCGGGCCCCCGTCAATTCCTTTGAGTTTTAATCTTGCGACCGTAC
+
GGGGGGGGGGGGGGGGGGGGGGGGGGGGGGGGGGGGGGGGGGGGGGGGGGGGGGGGGGGGGGGGGGGGGGGGGGGGGGGGGGGGGGGGGGGGGGDFGGGGGGGGGGGGGGGGGGGGGGGGGGGGGGGGGGGGGGGGGGGGGGGGGGGGGGFGGGGGGGGGGGGGGGGGGGGGGGGGGGGGGGGGGGGGGGGGGFFGGGGGGGGGGGGGGGGGFGGGGGGGGGGGGFGGFGGGGGEGEGGGFA:DGGFFGGGFFGFFACFFGGAF?<A>AA?GGGFFB>9BFFFF5
@M02542:52:000000000-J9N43:1:1101:7798:5164 1:N:0:GTGAAA
ATCCACACCTTCCTCCGGTTTATCACCGGCAGTCTCCCTAGAGTTCCCGACTTAACTCGCTGGCAACTAAGGATAGGGGTTGCGCTCGTTGCGGGACTTAACCCAACATTTCACAACACGAGCTGACGACAGCCATGCAGCACCTGTCTTACGGTTCCCGAAGGCACAACCGCATCTCTGCAGTCTTCCGTAGATGTCAAGAGTAGGTAAGGTTCTTCGCGTTGCGTCGAATTAAACCACATGCTCCACCGCTTGTGCGGGCCCCCGTCAATTCATTTGAGTTTTAATCTTGCGACCGTAC
+
-CCCCGGGGGGGGGGGGGGGGGGGGGGGGGGGGGGGGGGGGGGGGGGGGGGGGGGGGGGGGGGGGGGGGGGGGGGGGGGGGGGGGGGGGGGGGGGGGGGGGGGGGGGGGGGGGGGGGGGGGGGGGGGGGGGGGGGGGGGFGGGGGGGGGGGGGDGGFFGGGGGGGGGGGGGGGGGGGGGGGGGGGGGFFC@FCEEGGGFGGGGGGGGGGGGGGGGGGGGGGGGGGDEGFGGGGGGGGGG5FFGGFGGGGG==GC7D*9BDGG>BGGGB:DB4<GG=7DA?BFAAFBBG=CF?>9699>EF5
@M02542:52:000000000-J9N43:1:1101:22497:5184 1:N:0:GTGAAA
CGGTTTGTCACCGGCAGTCTCATTAGAGTGCCCAACTAAATGTAGCAACTAATGACAAGGGTTGCGCTCGTTGCGGGACTTAACGCAACATCTCACGACACGAGCTGACGACAGCCATGCAGCACCTGTGTTCCGGTTCCCTTTCGGGCACTCCCACCTTTCAGCAGGATTCCAGACATGTCAAGGGTAGGTAAGGTTTTTCGCGTTGCATCGAATTAATCCACATCATCCACCGCTTGTGCGGGTCCCCGTCAATTCCTTTGAGTTTTAATCTTGCGACCGTAC
+
GGGGGGGGGGGGGGGGGGGGGGGGGGGGGGGGGGGGGGGGGGGGGGGGGGGGGGGGGGGGGGGGGGGDGGGGGGGGGGGGGGGGGGGGGGGGGGGGGGGGGGGGGGGGGGGGGGGGGGGGGGGGGGGGGGGGGGGGGGGGGGGGGGGGGGGGGGGGGGGGGGGGGGGGGGGGGGGGGGGGGGGGGGGGGGGFGGGGGGGGGGGGGGGGGGGGEGGGGGGGGGGGGGGGGGGGGGGGGG=C0<>GGGFFGGDFFGFFFGGFGGFFFFBFFFFGGGFGFF9>>BFF:
@M02542:52:000000000-J9N43:1:1101:24623:5204 1:N:0:GTGAAA
CGGTTTGTCACCGGCAGTCTCATTAGAGTGCCCTTTCGTAGCAACTAATGACAAGGGTTGCGCTCGTTGCGGGACCTAACCCAACATCTCACGACACGAGCTGACGACGGCCATGCAGCACCTGTGTTCTGGCTCTCTTTCGAGCACTCCCAAATCTCTTCAGGATTCCAGACATGTCAAGGGTAGGTAAGGTTTTTCGCGTTGCATCGAATTAAACCACATCATCCACCGCTTGTGCGGGTCCCCGTCAATTCCTTTGAGTTTCAACCTTGCGGCCGTACTCCC
+
GGGGGGGGGGGGGGGGGGGGGGGGGGGGGGGGGGGGGGGGGGGGGGGGGGGGGGGGGGGGGGGGGGGFGGGGGGGGGGGGGGGGGGGGGGFGGGGGGGGGGGGGGGGGGGGGGGGGGGGGGGGGGGGGGGGGGGGGGGGGGGCFEGGGGGGGGGGGGGGGGGGGGGGGGGGGGGG@GFFGGGGGGGGGGGGGGGGGGGGDGGGGGGGGDGGGFGGGGGGGGGGFGGGGGGGGGGGGDGGGGFFGGGF>=DD?FDBFDFFFGGBFFFA<BFA>FGDD>>FBFFFFF
@M02542:52:000000000-J9N43:1:1101:15538:5206 1:N:0:GTGAAA
CGGTTTGTCACCGGCAGTCTCCCTGGAGTGCTCTTGCGTAGCAACTAGGGACAAGGGTTGCGCTCGTTGCGGGACTTAACCCAACATCTCACGACACGAGCTGACGACAGCCATGCAGCACCTGTGTTATGGCTCCCTTTCGGGCACCCCCACCTCTCAGCAGGGTTCCATACATGTCAAGGGTAGGTAAGGTTTTTCGCGTTGCATCGAATTAATCCACATCATCCACCGCTTGTGCGGGTCCCCGTCAATTCCTTTGAGTTTTAATCTTGCGACCGTACTCCC
+
GGGGGGGGGGGGEGGGGGGGGGGGGGGGGGGGGGGGGGGGGGGGGGGGGGGGGGGGGGGGGGGGGGGGGGGGGGGGGGGGGGGGGGGGGGGGGGGGGGGGGGGGGGGGGGGGGGGGGGGFGGGGGGGGGGGGGGGGGGGGGGGGGGGGGGGGGGGGGGGGGGGGGGGGGGGGGGGGGGGGFFCEGGGGGGGFFGGGGGGGGGGDGGGGGGGGFGGGGGGGGGGFGGGFGGGGGGCG6CEDGF>GGGFFGCCFFGFFFGFFGGFFBFBFAAB7:C@C7>FFFF6FF
@M02542:52:000000000-J9N43:1:1101:22657:5216 1:N:0:GTGAAA
CGGTTTGTCACCGGCAGTCTCATTAGAGTGCCCAACCAAATGTAGCAACTAATGACAAGGGTTGCGCTCGTTGCGGGACTTAACCCAACATCTCACGACACGAGCTGACGACAGCCATGCAGCACCTGTGTTACGGTTCTCTTTCGAGCACTAAGCCATCTCTGGCGAATTCCGTACATGTCAAAGGTGGGTAAGGTTTTTCGCGTTGCATCGAATTAAACCACATCATCCACCGCTTGTGCGGGTCCCCGTCAATTCCTTTGAGTTTCAACCTTGCGGCCGTAC
+
GGGGGGGGGGGGGGGGGGGGGGGGGGGGGGGGGGGGGGGGGGGGGGFGGGGGGGGGGGGGGGGGGGGGGGGGGGGGGGGGGGGGGGGGGGGGGGGGGGGGGGGGGGGGGGGGGGGGGGGGGGFGGGGGGGGGGGGGGGGGGGGGGGGGGGGGGGDGGFGGGCFGGGGGGGGGGGGG>FGGGGGGGFGFGGGGGGGGGGGFGGGGGGGGGGGGFGGGGGGGGFGGGGGGFGGFEFG57CGGGFFGGGEFGGGFFGFFFGGFGGFF?DBFFBAFFG408BFBBFFF>
@M02542:52:000000000-J9N43:1:1101:10886:5219 1:N:0:GTGAAA
GTCCCCACCTTCCTCTCTACTTGCGTAGGCAGTCTCACTAGAGTCCCCAACTGAATGATGGCAACTAGTGACAGGGGTTGCGCTCGTTGCAGGACTTAACCTAACACCTCACGGCACGAGCTGACGACAACCATGCAGCACCTTGAAAATTGCCCGAAGGAAGGTCTATTTCTAAACCGATCAATTCCCATTTAAGCCTTGGTAAGGTTCCTCGCGTATCATCGAATTAAACCACATAATCCACCGCTTGTGCGGGCCCCCGTCAATTCCTTTGAGTTTCAAACTTGCGACCGTACTCCCC
+
CCCCCGGGGGGGGGGGGGGGGGGGGGGGGGGGGGCGGGGGGGGGGGGGGGGGGGGGGGGGGG8CFFGGGGGGGGGGGGGGGGGGGGGGGGGGGGFGGGGGGGGGGGFGGGGGGGGGGGGGGGGGGGGGGGGGEGGGGGGGFGGGGGGGGGGGGGGGGGGDGGGGGGGGGGGGGGGGGGGG*@FGGGGGGGGGGGGGGGGGEGGGGFGGGFGGGGGGGGGGGGGGGFGGFGGGGGGG6CGGDGGGGGGEGGGFGGE3<>FGGDB>5C?FFDDFFDGFGG<FA5>?<AFGCDEGFBBF?4?FE
@M02542:52:000000000-J9N43:1:1101:20059:5242 1:N:0:GTGAAA
CGGTTTGTCACCGGCAGTCTCATTAGAGTGCCCAACTGAATGTAGCAACTAATGACAAGGGTTGCGCTCGTTGCGGGACTTAACCCAACATCTCACGACACGAGCTGACGACAGCCATGCAGCACCTGTGTTCCAGTTCTCTTTCGAGCACTCCCACCTTTCAGCAGGATTCCGGACATGTCAAGGGTAGGTAAGGTTTTTCGCGTTGCATCGAATTAATCCACATCATCCACCGCTTGTGCGGGTCCCCGTCAATTCCTTTGAGTTTTAATCTTGCGACCGTAC
+
GGGGGGGGGGGGGGGGGGGGGGGGGGGGGGGGGGGGGGGGGGGGGGGGGGGGGGGGGGGGGGGGGGGGGGGGGGGGGGGGGGGGGGGGGGGGFGGGGGGGGGGGGGGGGGGGGGGGGGGGGGGGGGGGGGGGGGGGGGGGGGGGGGGGGGGGGGGGGGGGGGGGGGGGGGGGGGGGGGGGGGFGGGGGGGGGGGGGGGGGGGGGGGGEGGGGFGGGGGGCFFGGFGGGGFGGGGEGGGGGGF>DEGFFGGGFFGFFAGGFGCAFFFFFFFFGGGFGF;;FFFFF3
@M02542:52:000000000-J9N43:1:1101:4581:5246 1:N:0:GTGAAA
CGGTTTGTCACCGGCAGTCTCATTAGAGTGCCCTTGCGTAGCAACTAATGATAAGGGTTGCGCTCGTTGCGGGACTTAACCCAACATCTCACGACACGAGCTGACGACGGCCATGCAGCACCTGTGTTCAGGTTCTCTTTCGAGCACTCCCACATCTCTGCAGGATTCCTGACATGTCAAGGGTAGGTAAGGTTTTTCGCGTTGCATCGAATTAAACCACATCATCCACCGCTTGTGCGGGTCCCCGTCAATTCCTTTGAGTTTCAACCTTGCGGCCGTACTCCC
+
GGGGGGGGGGFGGGGGGGGGG9CFGGGGGDGGGGGGGGGGGGGGGGGGGGGDEFGEGGGGGGGGGGGGFGGEFGGGGGGGGFGGGFGGFGFFGGGGGGGGGGDFGGGGDGGGGGGGGGGGGGGGGGGGGGGGFFGGGGGGFFFFGGGFFGGGGDGFFGGGGFFGGGGGGGCCF9FFGFGGGEGGGDFFGGGGGGGGGFGGGGGDCGGGG?CC:FGGGDGGGGDGGGGFFGGGGGGG?C5<DBFFFGB@EGGFFGB=<F7BFDAFAAAA??FCGGEGF0;:?8FFF
@M02542:52:000000000-J9N43:1:1101:9176:5280 1:N:0:GTGAAA
TCCCCACCTTCCTCCGGCTTGTCACCGGCAGTCTTCTTAGAGTGCCCTCGCGTAGCAACTAAGAACAAGGGTTGCGCTCGTTGCGGGACTTAACCCAACATCTCACGACACGAGCTGACGACAGCCATGCAGCACCTGTGCGTCGGTTCCCTTTCAGGCACCCCAACCTCTCAGTCAGGTTCCAACCATGTCAAGGGTAGGTAAGGTTCTTCGCGTAGCATCGAATTAATCCACATCATCCACCGCTTGTGCGGGTCCCCGTCAATTCCTTTGAGTTTTAATCTTGCGACCGTACTCCCCC
+
CCCCCGGGGGGGFGGGGGGGGGGGGGGGGGGGGGGGGGGGGGGGGGGGGGGGGGGGGGGGGGGGGGGGGGGGGGGGGGGGGGGGGGGGGGGGGGGGGGGGGGGFGGGGGGGGGGGGGGGGGGGGGGGGGGGGGGGGGGGGGGGGGGGGGGGGGGGGGGGGGGGGGGGGGGCFGFGGDGGGFGGGGGGGGFGGGGGFEGFEGGGGGGGGGGGGGGGGGGGGGGCF?FFGFGFGGCFGGGGGFGGGCGGGGGGGEGDDDFFGGGFFGGGFFGFFF<CFGFFFFFABAA<97DEGFBFFFFFF)
@M02542:52:000000000-J9N43:1:1101:9103:5292 1:N:0:GTGAAA
ATCCACACCTTCCTCCGGTTTATCACCGGCAGTCTCCCTAGCGTTCCCGACTTAACTCGCTGGCAACTAAGGATAGGGGTTGCGCTCGTTGCGGGACTTAACCCAACATTTCACAACACGAGCTGACGACAGCCATGCAGCACCTGTCTTACGGTTCCCGAAGGCACAACCGCATCTCTGCAGTCTTCCGTAGATGTCAAGAGTAGGTAAGGTTCTTCGCGTTGCGTCGACTTAAACCACATGCTCCACCGCTTGTGCGGGCCCCCGTCAATTCATTTGAGTTTTAATCTTGCGACCGTAC
+
ACCCCFGDGGGGGGGGGD@FGGGGGGGGGEEEGGFGGGGFG,CFGGGGGGGGGGGGG9FCGGGGGGFFGGGGGGGGGGGGGGGGGGGGGGGGGGGGGGGEEGEFGGGGGGGGGGGGGGGGGGDGGGGGGGGGGGGGFGGGFFFGGGGFFA=<BFCGGCF@ECCEGFC7<F@FC:7FGGGFGGGFBFGGGDGC*<FFGGGFFGCFCFGFGGFFF<+5?CFCEEG**:EEFG*:CCFGGCFGG?C6++<CGCCEGG=07<B<E:DFGDD))9:?<:*0::46:4)6<A)*2:BCA(79((78)
@M02542:52:000000000-J9N43:1:1101:7747:5303 1:N:0:GTGAAA
CAGAATATCACTGGCAGTCTCCTTAGAGTGCTCTTGCGTAGCAACTAAGGACAAGGGTTGCGCTCGTTGCGGGACTTAACCCAACATCTCACGACACGAGCTGACGACAGCCATGCAGCACCTGTGCGCCGGTTCTCTTTCGAGCACTCCCACCTCTCAGCAGGATTCCGACCATGTCAAGGGTAGGTAAGGTTTTTCGCGTTGCATCGAATTAATCCACATCATCCACCGCTTGTTCGGGTCCCCGTCAATTCCTTTGAGTTTTAATCTTGCGACCGTACTCCC
+
GGG,CFCGG<FGGGGGDGGGGGGGGGGGGGGGGGGGGGGGGCDGGCECEGGFFGGGGGGDGGEFCBFFFGGGD>FGFGGGGGGGGGD@<FFFGGGGCCFGGGGGGFGGEFGGGGGGGCGGGGGGGGGGGGGDGGGGGGGGGGGGGGGGGCGGGEGGGGGGGGGGGFGGGGEGGGGGFGDFGFGGGGDCFGGGGGGFGGEEEEGDGCFG8CFGFGGGGGGGGG6FFFGGGGDGGGGG+?EDGF>7EGBFGGC4=CBFDGGFFFAFFBFFBFB*><:D9;?(4:BFF
@M02542:52:000000000-J9N43:1:1101:24958:5318 1:N:0:GTGAAA
CCACACCTTCCTCCGGTTTATCACCGGCAGTCTCCCTAGAGTTCCCGACTTAACTCGCTGGCAACTAAGGATAGGGGTTGCGCTCGTTGCGGGACTTAACCCAACATTTCACAACACGAGCTGACGACAGCCATGCAGCACCTGTCTTACGGTTCCCGAAGGCACAACCGCATCTCTGCAGTCTTCCCTAGATGTCAAGAGTAGGTAAGGTTCTTCGCGTTGCGTCGAATTAAACCACATGCTCCACCGCTTGTGCGGGCCCCCGTCAATTCATTTGAGTTTTAATCTTGCGACCGTACTC
+
CCCCCGGGGGGGGGGGFGGGGGGGGGGGGGGGGGGGGGGGGGGGGGGGGGGFGGGGGGGGGGGGGGGGGGGGGGGGGGGGGGGGGGGGGGGGGGGGGGGGGGGGGGGGGGGGGGGGGGGGGGGGGGGGGGGGGGGGGGGGGGGGGGGGGGGGGGGGGGGGGGGGGGGGGGGGGGFGFGGGGGGGGGGGGGGGGGGGGGGGGGGGGGGGGGGGFGFFGGGGGGGGGGEGFGGGGGGGGGGGGGCGGGGGDGGGGG?FG>BGGGFFDGGFFGFFFGGFDD?FFFFFFBBGGDF59>FBFFFF4
@M02542:52:000000000-J9N43:1:1101:22555:5327 1:N:0:GTGAAA
CGGTTTATCACCGGCAGTCTCCCTAGAGTTCCCGACTTAACTCGCTGGCAACTAAGGATAGGGGTTGCGCTCGTTGCGGGACTTAACCCAACATTTCACAACACGAGCTGACGACAGCCATGCAGCACCTGTCTTACGGTTCCCGAAGGCACAACCGCATCTCTGCGGTCTTCCGTAGATGTCAAGAGTAGGTAAGGTTCTTCGCGTTGCGTCGAATTAAACCACATGCTCCACCGCTTGTGCGGGCCCCCGTCAATTCATTTGAGTTTTAATCTTGCGACCGT
+
GGGGGGGGGGGGGGGGGGGGGGGGGGGGGGGGGGGGGGGGGGGGGGGGGGGGGGGGGGGGGGGGGGGGGGGGGGGGGGGGGGGGGGGGGGGGGGGGGGGGGGGGGGGGGGGGGGGGGGGGGGGGGGGGGGGGGGGGGGGGGGGGGGGGGGGGGGGGGGGGGGGGGGGGGGGGGGGGGGGGGGGGGGGGGGGGGGGGGGGGGGGGGGGGGGGGFGGGGGGGGGGGGGGGGCFGGGGGGGGGGB=DGGFDGGGFFGFFFCGFGGFBABBAAFFGGGFGF>9>FFFF
@M02542:52:000000000-J9N43:1:1101:10825:5377 1:N:0:GTGAAA
CGGTTTGTCACCGGCAGTCTCCTTAGAGTGCTCTTGCGTAGCAACTAAGGACAAGGGTTGCGCTCGTTGCGGGACTTAACCCAACATCTCACGACACGAGCTGACGACAGCCATGCTGCACCTGTGCGACGGTTCTCTTTCGGGCACCCCTAGCTCTCACCAGGGTTCCGTCCATGTCAAGGGTAGGTAAGGTTTTTCGCGTTGCATCGAATTAATCCACATCATCCACCGCTTGTGCGGGTCCCCGTCAATTCCTTTGAGTTTTAATCTTGCGACCGTACTCCC
+
GGGFFGGGGGGGEFGGGGGGGGGGGGFGGGGGGGGGGGGGGGGGGG8FGGGGGGGGGGGGGGGGGGGGGGGDGGGGGGGGGGGGGGGGFFGGGGGGGGGEGGGGGGGGGGGGGGFGGGFGGGGGGGGGGGGGGGEGGGGGGGGGFGGGGGGGGGFGGGGGGGGGGGGGGG@FGGGEGGGGGGGCFEGGGGGG@FGFFFGGGGECCF?@5FEGFGECF?FGGGFGGGG68FGGGG=80:/9595FG<DF=CGF?C>FAD7*>*6@A28ABFAFDGEDFBFF?B=FF
@M02542:52:000000000-J9N43:1:1101:11284:5380 1:N:0:GTGAAA
CGGTTTGTCACCGGCAGTCTCCCTGGAGTGCTCTTGCGTAGCAACTAGGGACAAGGGTTGCGCTCGTTGCGGGACTTAACCCAACATCTCACGACACGAGCTGACGACAGCCATGCAGCACCTGTGTTATGGCTCCCTTTCGGGCACCCCCACCTCTCAGCAGGGTTCCATACATGTCAAGGGTAGGTAAGGTTTTTCGCGTTGCATCGAATTAATCCACATCATCCACCGCTTGTGCGGGTCCCCGTCAATTCCTTTGAGTTTTAATCTTGCGACCGTACTCCC
+
GGDGEGEGGGGGEFFGGGGEFGGGGGGFGGGGGGGGGGGGGGGGGGDEFGGGGGGGGGGGGEGGGGGGFGGGECFGGGDGGGGGGGGGGGGGGG7CFFGFGGGFGGGGGGGGGGGGGDF@GGGFGGGGGGFBCAFGGGGCFEEEGGGFGGGGGECGCGGCGFFF7FEFGGGGGGC,77CFG?FGCECGGGGGFCGGGGGGGGGGGGEECCFC@G977<9FFFGF:F<CFCCCEGGGCFGD:;E75C5>C<7FFGFFFFDB<GB86<7<A<<CFCEGB9:B:(89>
@M02542:52:000000000-J9N43:1:1101:12258:5391 1:N:0:GTGAAA
CGGTTTATCACCGGCAGTCTCCCTAGAGTTCCCGACTTAACTCGCTGGCAACTAAGGATAGGGGTTGCGCTCGTTGCGGGACTTAACCCAACATTTCACAACACGAGCTGACGACAGCCATGCAGCACCTGTCTTACGGTTCCCGAAGGCACAACCGCATCTCTGCAGTCTTCCGTAGATGTCAAGAGTAGGTAAGGTTCTTCGCGTTGCGTCGAATTAAACCACATGCTCCACCGCTTGTGCGGGCCCCCGTCAATTCATTTGAGTTTTAATCTTGCGACCGT
+
GGGGGGGGGGGGGGGGGGGGGGGGGGGGGGGGGGGGGGGGGGGGGGGGGGGGGGGGGGGGGGGGGGGGGGGGGGGGGGGGGGGGGGGGGGGGGGGGGGGGGGGGGGGGGGGGGGGGGGGGGGGGGGGGGGGGGGGGGGGGGGGGGGGGGGGGGGGGGGGDGGGGGGGGGGGGGGGGGGGGGGGGGGGGGGGGGGGGGGFDGGGGGGGGGGGGFGGGGGGGGGGGGGGFGGGGGGGEGGEGG?FGGGD>EGGEFGBFAGGFFF>?AFAFAA<6CC6?2<9>FFEF
@M02542:52:000000000-J9N43:1:1101:20989:5401 1:N:0:GTGAAA
CGGCTTGTCACCGGCAGTCTTCTTAGAGTGCCCTCGCGTAGCAACTAAGAACAAGGGTTGCGCTCGTTGCGGGACTTAACCCAACATCTCACGACACGAGCTGACGACAGCCATGCGGCACCTGTGCGTCGGTTCCCTTTCAGGCACCCCAACCTCTCAGTCAGGTTCCAACCATGTCAAGGGTAGGTAAGGTTCTTCGCGTAGCATCGAATTAATCCACATCATCCACCGCTTGTGCGGGTCCCCGTCAATTCCTTTGAGTTTTAATCTTGCGACCGTACTCCC
+
GGGGGGGGGGGGGGGGGGGGGGGGGGGGGGGFGFGGGGGGGGGGGFGGGGGGGGGGGGGEGGGGGGGGGGGGEGGGGGFFFGCCFGGGGGGGGGDGGGGGGGGDFEGGGDGGGGFGGGEFCFGGCACCFGGFFGGGGGFGGGGGGGGGGGDGEGFF,?EFFGFGGGFFGGGGDGGGF9FFGF@=<8CCFGGGGFFGGGGGGGECFGFCC?FEFFGGG?EFGGGGGGDFGFGGDEGGGFE:G>DGGGF@5*7=404@AEFFF::FABFFFFA7FDDG1446:2=FF
@M02542:52:000000000-J9N43:1:1101:17921:5417 1:N:0:GTGAAA
CGGCTTGTCACCGGCAGTCTTCTTAGAGTGCCCTCGCGTAGCAACTAAGAACAGGGGTTGCGCTCGTTGCGGGACTCAACCCAACATCTCACGACACGAGCTGACGACAGCCATGCAGCACCTGTGCGTCGGTTCCCTTTCAGGCACCCCAACCTCTCAGTCAGGTTCCAACCATGTCAAGGGTAGGTAAGGTTCTTCGCGTAGCATCGAATTAATCCACATCATCCACCGCTTGTGCGGGTCCCCGTCAATTCCTTTGAGTTTTAATCTTGCGACCGTACTCCC
+
GGGGGGGGGGGGGGGGGGGGGGGGGGGGGGGGGGGGGGGGGGGGGGGGGGGGGGGGGGGGGGGGGGGGGGGGGGGGFGGGGGGGGGGGGGGGGGGGGGGGGGGGGGGGGGGGGGGGGGGGGGGGGGGGGGGGGGGGGGGGGGGGGGGGGGGGGGGGFGFGGGGGFGGGGGGGGGGGGGGGGGGGGGGGGGGGGGFGGGGGGGGGGFFGGGGGFGGGGGGGGGGGGGGGGGGGGECCCFGGD>FGGGFFGGGFFGFFDCFFGGFFFFFFFFA7CC>DFFFFF?FFF
@M02542:52:000000000-J9N43:1:1101:24601:5425 2:N:0:GTGAAA
CGAGTTGACCCCGGCGGTCTCCTGTGAGTCCCCAACCTCCCGAAGGAGTTGCTGGCAACACAGGACAAGGGTTGCGCTCGTTGCGGGACTTAACCCAACATCTCACGACACGAGCTGACGACAGCCATGCACCAACTGTACCCCGACCACAAGGGGGGCACTATCCCTAATGCTTTCCTGTGTATGTCAAGTCTTGGTAATGTTCTTCGCGTCGCGTTGAATTAAAACACATGTCCCGCCGCGTGGGCGGGCCCCCGTCCAATGCTTTGCGTTTTCGCCTTCCCG
+
GGGCFEGGFFDFGD7@:FGEGGGGGGFFGEEBFFGG,@CFGF@FGEFGGFFECGGD<AFGDAFC<7F<C??CFGGDFEGG@FCC7@CEEEFEDEEFCECF@F9C,?FEEGG7FCGGG@,+>C87DGFD88C9F>,*,>;;,,,>CC*=FFCF5:*=555157++<+0+<*+/90<?D7*79+:@DA648==049::99@7*99FBB4A?B>B(()0.)2)*))3++1.*1,4?/*))-3((4,4:,((3(1)(//((-0(,*1(()6)-6(4(-4:1))0)*.))
@M02542:52:000000000-J9N43:1:1101:22086:5432 1:N:0:GTGAAA
CGGTTTATCACCGGCAGTCTCCCTAGAGTTCCCGACTTAACTCGCTGGCAACTAAGGATAGGGGTTGCGCTCGTTGCGGGACTTAACCCAACATTTCACAACACGAGCTGACGACAGCCATGCAGCACCTGTCTTACGGTTCCCGAAGGCACAACCGCATCTCTGCAGTCTTCCGTAGATGTCAAGAGTAGGTAAGGTTCTTCGCGTTGCGTCGAATTAAACCACATGCTCCACCGCTTGTGCGGGCCCCCGTCAATTCATTTGAGTTTTAATCTTGCGACCGT
+
GGGGGGGGGGGGGGGGGGGGGGGGGGGGGGGGGGGGGGGGGGGGGGGGGGGGGGGGGGGGGGGGGGGGGGGGGGGGGGGGGGGGGGGGGGGGGGGGGGGGGGGGGGGGGGGGGGGGGGGGGGGGGGGGGGGGGGGGGGGGGGGGGGGGGGGGGGGGGGGGGGGGGGGGGGGGGGGGGEGGGGGGGGGGGGGGGGGGGFGGGGGGGGGEGGGGFGGGGGGGGGGGCGGGGGGGGGGGGGGGG0?DGGFFGGGFDG?FFGGFGGBFFFFFDFFGGGFGAFFFFFFF
@M02542:52:000000000-J9N43:1:1101:9349:5442 2:N:0:GTGAAA
CGGTTTGTCACCGGCAGTCTCCTTAGAGTGCTCTTGCGTAGCAACTAAGGACAAGGGTTGCGCTCGTTGCGGGACTTAACCCAACATCTCACGACACGAGCTGACGACAGCCATGCAGCACCTGTGCGCCGGTTCTCTTTCGGGCACTCCAACCTCTCAGCGGGATTCCGACCATGTCAAGGGTAGGAAAGGTTTTTCGCGTTGCATCGAATTAATCCACCTCAACCACCGCTGCTGCTGGCCCCCGTCCATTCCTTCGAGTTTTAACTTTTCGACCGTGCTCCC
+
FCG@FG@CFCFGGGC+:FF,CF9E<FCCECFFAG<,E:@FEF,C8F8EF8,CAF8FGGDCE7@@B=CEGG:4C@F,CFGFGFGGGFGGGB<EFDG7=EF=7+,CFCFFC3,6DFF8>>FFFC@>@6>688FEF8CCCF9F9*****>?EG,>BE,DFF,;C555**80<*:>:*+23A7:F?72C78*+;5A<?:FG637))7506*4()46()29*/<?*(30+27(>D;F@))))4*.(((-522<?(*7-27)))0(8@35A20)))))6,,/1)0)))007
@M02542:52:000000000-J9N43:1:1101:14343:5444 2:N:0:GTGAAA
TCTACTTGCGTAGGCAGTCTCACTAGAGTCCCCAACTGAATGATGGCAACTAGTGACAGGGGTTGCGCTCGTTGCAGGACTTAACCTAACACCCCACGGCACGAGCTGACGACAACCATGCAGCACCTTGAACATTCCCCGAAGGAAGGTCTATTTCTAAACCGATCAATTCCCATTTAAGCCTTGGTAAGGTTCCTCGCGTATCAACGAATTAAACCACATAATCCACCGCTAGTCCGGGCCCCCGTCAATTCCTTTGAGTTTCCAACCTGAGTTCTTATCCCC
+
FAFDGEF<CFE;@FF<,EC9@<FGG<,<EDFCFGGG?E<F9EC9@@8C@FC6@CC,EC@7CCCF@DCBFCFFF<CDF,@F8AFEGGGEGGGE==7F=FCFE7?E7@=8EFGDBFCGGGG9F,,A,,@?@;:@,=FG9=,,++@B6CFE+@A;9E9D+EFE7E71;3BEGFCA5D:C>FGFAFCFF@>4BA*;=+:*1=)8?8))/++,(8?A@)1:=)=)*/7>+1+/*2,2B))-.-*(4;;(7>;(,6*0)*2:A<=4(*14))644(.,(()2**/1*/1))
@M02542:52:000000000-J9N43:1:1101:16446:5461 1:N:0:GTGAAA
CGGTTTGTCACCGGCAGTCTCCTTAGAGTGCTCTTGCGTAGCAACTAAGGACAAGGGTTGCGCTCGCTGCGGGACTTAACCCAACATCTCACGACACGAGCTGACGACAGCCATGCAGCACCTGTGCGACGGTTCTCTTTCGAGCACCCCTAGCTCTCACCAGGGTTCCGTCCATGTCAAGGGTAGGTAAGGTTTTTCGCGTTGCATCGAATTAATCCACATCATCCACCGCTTGTGCGGGTCCCCGTCAATTCCTTTGAGTTTTAATCTTGCGACCGTACTCCC
+
GGGGGGGGGGGGGGGGGGGGGGGGGGGGGGGGGGGFGGGGGGFGGGGGGGGGGGGGGGGGGGGGGGGGGGGGGGGGGGGGGGGGGGGGGGGGGGGGGGGGGGGGGGGGGGGGGGGGGGGGGGGGGGGGGGGGGGGGGGGGGGGFGGGGGGGGGGGGGGGGGGGGGGGGGGGGGGGGGGGGGGGGFEFGGGGGGGGGGFEGGGGGGGGGDGGGFGGGGGGGGGGGGGGGGGGGGGGG6DEGGFFGGGFFGDGFFGFFFGDFFGBFFFFFFFF=DGFDBBFFFFFFF
@M02542:52:000000000-J9N43:1:1101:25975:5516 2:N:0:GTGAAA
CGAGTTGACCCCGGCGGTCTCCTGTGAGTCCCCAACCTCCCGAAGGAGTTGCTGGCAACACAGGACAAGGGTTGCGCTCGTTGCGGGACTTAACCCAACATCTCACGACACGAGCTGACGACAGCCATGCACCACCTGTACACCGACCACAAGGGGGGCACTATCTCTAATGCTTTCCGGTGTATGTCAAGCCTTGGTAAGGTTCTTCGCGTTGCGTCGAATTAATCCACCTGCTCCGCTGCCTGTGCGGGCCCCCGGCAATTTACTTGAGTTTTAGCCTTTCGG
+
GEEGGEEFGEFGECFGEFGEFGGGGGGGEGGGGFGEC<FFGFGGGGGGG8FEECFF8F7EC<FFFDGGADEFEEGGGEDGG=F:FG>F:=FFGGGFG7FF?FDDCEFGCFEGDFGEGG@CCGEGCDGGGGGGGGFDEFFGGGGGGGE=*=@FFG5C8C=CECCEF+3<?C??77<+:?C>7CGFF9@4BB?*1?2>C<7>F?=F)9BAF>(04;3507*8*)4+<+*.97((/))-)(*(-((.*-).(4C31/>1,4:09)*))).64)26626*2*/87/*07
@M02542:52:000000000-J9N43:1:1101:13608:5560 2:N:0:GTGAAA
CGGCTTATTACCGCGCGTTCCGTTAGAGTACCCAACTAAATGATGGCAACTAAAGGCGAGGGTTGCGCTCGTTGCGGGGCTTTACCCAACCTCGCACGACACCAGCGGACGACAGCCATGCAGCCCCGCTCACCTATCCAGCCGAACTGAAGGACAGTGTCTGCACCAGCCGCGACCGTGGAGTCAAACGTTGGTAGGGGTTGGCCCGGTGTCTTGCCGGAAAACACATGACCTCCTCGCTATCCAGTCCCCCGCCCAACCCTTTTGGTTTCCACACGCCGTCCC
+
EFCC+8,C,C@,,+++++6,;,,,686CE<;CFC,@FC8,99E,EFEFGG8FF,CC8+6CCBF,:6>F+,@+,:4++++8@E,:,<,C<F+=D+36>3C:+@++@<+5++@FD37:CF:,>>FG,=8/*14:,,,2>FD,,,3=11BCG9+>8C**/++1+1++=B8321*0:**1)7*0)*//0)/=/).).51:*2))))07().((0-)))0**)*)1,(***),**).0*)(((*(-((.).))).7929)4-4)(,.)(.4-(,(())).*/))).).))
@M02542:52:000000000-J9N43:1:1101:20686:5569 1:N:0:GTGAAA
CGGTTTGTCACCGGCAGCCTCATTAGAGTGCCCTTTCGTAGCAACTAATGACAAGGGTTGCGCTCGTTGCGGGACTTAACCCAACATCTCACGACACGAGCTGACGACAGCCATGCAGCACCTGTGTTACGGTTCTCTTTCGAGCACCCCCACCTCTCAGCAGGGTTCCGTACATGTCAAGGGTAGGTAAGGTTTTTCGCGTTGCATCGAATTAATCCACATCATCCACCGCTTGTGCGGGTCCCCGTCAATTCCTTTGAGTTTTAATCTTGCGACCGTACTCCC
+
GGGGGGGGGGGGGGGGGGGGGGGGGGGGGGGGGGGGGGGGGGGGGGGGGGGGGGGGGGGGGGGGGGGGGGGGGGGGGGGGGGGGGGGGGGGGGGGGGGGGGGGGGGGGGGGGGGGGGGGGGGGGGGGGGGGGGGGGGGGGGGGGGGGGGGGGGGCFGGGGGGGGGGGFGGGGFGGGGGGGGGGCFGGGGGGGGGGGGFEGGGGGGGGGGGGGFGFGGGGGGGCGGGGGGGGGGGDG6FGGD>DFGGFFGGGFFGFFAGGFGGDFAFFFFFFGFC>C1>F?FFFFF
@M02542:52:000000000-J9N43:1:1101:6136:5574 1:N:0:GTGAAA
CGGTTTATCACCGGCAGTCTCCCTAGAGTTCCCGACTTAACTCGCTGGCAACTAAGGATAGGGGTTGCGCTCGTTGCGGGACTTAACCCAACATTTCACAACACGAGCTGACGACAGCCATGCAGCACCTGTCTTACGGTTCCCGAAGGCACAACCGCATCTCTGCAGTCTTCCGTAGATGTCAAGAGTAGGTAAGGTTCTTCGCGTTGCGTCGAATTAAACCACATGCTCCACCGCTTGTGCGGGCCCCCGTCAATTCATTTGAGTTTTAATCTTGCGACCGT
+
GGGGGFGGGGGGGGGGGGGGGGGGGGGGGGGGGGGGGGGGGGGGGGGGGGGGGGGGGGGGGGGGGGGFFGGGGGGEFGGGGGGGGGFGGGGGGGGGGGGGGGGGGGGGGGGGGGGGGCGGGGGGGGGGFGFGGGGGGGCGGGGGGG>EECGG:FGGGDGEEFFGGGFGEGGGGFGGGGGGGGGCGGFGGGFGACFFGFGGGGGGGGEGGGEGFGGGGGGFGGGFFGFDGFC6CFGGED7F<?FDGGEFGD5>DD:@FFFFC>AFFFFF9A>4CFFGBAB>90@@
@M02542:52:000000000-J9N43:1:1101:11362:5581 2:N:0:GTGAAA
CGGTTTGTCACCGGCCGTCTCCCTGGAGTTCTCTTCCGTAGCAACTAGGGACAAGGGTTGCGCTCGTTGCGGGACTTAACCCAACATCTCACGACACAAGCTGACCACAGTCATGCAGCCACTGTTTTATGGCTCCCTATCGGTCACCCCCACCTCTCAGCAGGGTTCCATACCTGTCAAGGGTAGGTAGAGTTTTTCGCATTGCCTCGAAATAATCCACATCATCCAACGCTTGTCCGGGTCCCCGTCAAATACTTTGCGTTTTTATCTTGCCTCCCTACTGCC
+
GEEBF;7FEFCEF@F+@:F<C@<AE8,@6,C,E9E,@FEEECFGFF<C@FFG@FFF,6A:B+CCG7FDF@F>+8+4=9;EAE?<:BA,5BE<<:=+@,+BBF,,8,7A=<,:,A?CFG@,,@,,8,3=;=9,@8D+@3,8>8B8@+>:,3@5B*3@2:AEDC6*92:44@,=D,1,=6++*,*/*-)88*+11=++2+8*)084)*+)(:()(1:AF++)*54+++1)*2(4)7)4-496((-(049,4(90)*262)*),0.4(((-))).6(.*/))1)**1)
@M02542:52:000000000-J9N43:1:1101:26243:5590 2:N:0:GTGAAA
TCGGCTTATCACCGGCAGTCCCCTTAGAGTGCCCAACCAAATGCTGGCAACTAAGGGCGAGGGTTGCGCTCGTTGCGGGACTTAACCCAACATCTCACGACACGAGCTGACGACAGCCATGCAGCACCTGTGTCCAAGTCCCCGAAGGGAAAACTACATCTCTGTAGCGAACTTGGCATGTCAAGGGCTGGTAAGGTTCTGCGCGTTGCTTCGAATTAAACCACATGCCCCACCGCTTGTTCGGGCCCCCGGCAATTCCTTTGAGTTTTAATCTTGCGACCGTCC
+
GGGGGGGGGGGGGGGGGGGGGGFGGGGGGGGGGGGGGGGGGGGGGGGGFGGFGGGGGGGGGGGGGGGGGGEFGGGGGGGGGGGGGGGGGGDGGG?FGGGGGGGGGGGGGGGGGGCGFGGGGGGGFGGGCFFEFGGGCGFEGFGD>GCGGGGGGGGGGC:>5=,=FFCGCDGFFF@FGCF;AF+@DEEFF3>AEFGGGGF7++:505>11@>7,(96>FGF:7<5*09>*7<?3>:91<3,)6297419117)()9:-)94AF*534.6<)56)-<*:)))7>B))
@M02542:52:000000000-J9N43:1:1101:17678:5593 1:N:0:GTGAAA
CGGCTTATCACCGGCAGTTTTCTTAGAGTTCCCACCATTACGTGTTGGCAACTAAGAATGAGGGTTGCGCTCGTTGCGGGACTTAACCCAACATCTCACGACACGAGCTGACGACAGCCATGCAGCACCTGTATGAAAGTAAGTACCATCCCGTTAAGGACAGGTTTTCTTGTTCATATGTCAAGGGCTGGTAAGGTTTTGCGCGTTGTATCGAATTAAACCACATGCTCCACCGCTTGTGCAGGCCCCCGTCAATTCCTTTGAGTTTCGGTCTTGCGACCGTGC
+
GGGGGGGGGGGGGGGGGGGGGGGGGGGGGGGGGGGGGGGGGGGGGGGGGGGGGGGGGGGGGGGGGGGGGGGGGGGGGGGGGGGGGGGGGGGGGGGFGGGGGGGGGGGGGGGGGGGGGGGGGGGGGGGGGGGGGGGGGGFGGGFGGGGGGGGGGGGGGGGGGGGGGGGGGGGGGGGGGGGGGGGGGGGGGGGGGGGGGGGGGGGGGGGGGGGGDCGGGGGGGGGGGGFGFEGGGGGGGGGGDDFGGGEFGGGFEGFF4<FFGGA?<DFFB6>GDCF:<FF>FFFF3
@M02542:52:000000000-J9N43:1:1101:23063:5632 2:N:0:GTGAAA
CGAGTTGACCCCGGCGGTCTCCCGTGAGTCCCCATCACCCCGAAGGGCATGCTGGCAACACGGGACAAGGGTTGCGCTCGTTGCGGGACTTAACCCAACATCTCACGACACGAGCTGCCGACAGCCATTCACCACCTGTACACCGACCACCAGGGGGGCACTATCTCTAATGCTTTCCGGTGTATGTCAAGCCTTGGTAAGGTTCTTCGCGGTGCGTCGAATTAAGCCACATGCCCCTCCGCTTGTGCGGGCCCCCGTCAATTCCTTTCAGTTTTTGCCTTTCGG
+
GCGCFGFDFGFFEGGDCFGGGGCEEC7CFFFGFFDDEFEGGEECE:=B<FFGGGFCFGGGEGGEGGGGG@@FBFGGGGG7F<FGGG>EGGECGFGGGFGDAFADFGF@>7:+5<<CC,6*<B@*>FGC,,@D2<FC:DFGEGFFCEGE*6*=*18*:EG=566C<+::9CF*0A:?7?CDEGGF79==*9F98):CDF*779F?)**.,)(.-,))87*858:GG7=>FGBFF4/8((*(((--78)-29CC>C31((01(**.5)-4-)66)6611?=*77*83
@M02542:52:000000000-J9N43:1:1101:14711:5633 2:N:0:GTGAAA
CGGTTTATCACCGGCAGTCTCCCTAGAGTTCCCGACTTAACTCGCTGGCAACTAAGGATAGGGGTTGCGCTCGTTGCGGGACTTAACCCAACATTTCACAACACGAGCTGACGACAGCCATGCAGCACCTGTCTTACGGTTCCCGAAGGCACAACCGCATCTCTGCAGTCTTCCGTAGATGTCAAGAGTAGGTAAGGTTCTTCGCGTTGCGTCGAATTAAACCACATGCTCCACCGCTTGTGCGGGCCCCCGGCAATTCATTTGAGTTTTAATCTTGCGACCTT
+
GGGGGGGGGGGGGGGCGGGFGGGGGGGGGGGGGGGGGGGGGGGGGGGGGGGGGGGGGGGGGGGGGGGGGGGGGGGGGGGGGGGGGGGGFGGGGGGGGGGGGGGGGGGGGGGGDGGDGGGGGGGFGDGGGGGGGGGCEFGFGGGGGGGEEFFGGGGGGGGGG7CGGFCFGGFFGGCFGE56+4+1;=AFF=FFE7CCGEFDFF6>45>@FF;B>9DFF@G?GABGF5@<F7<?65F0((742)-(7299903)())30)*)69=4A:4><>9)))-:**0)8B3*
@M02542:52:000000000-J9N43:1:1101:23476:5635 1:N:0:GTGAAA
CGGTTTATCACCGGCAGTCTCCCTAGAGTTCCCGCCATTACGCGCTGGCAACTAAGGATAAGGGTTGCGCTCGTTGCGGGACTTAACCCAACATTTCACAACACGAGCTGACGACAGCCATGCAGCACCTGTCTTACAGTTCCCGAAGGCACAACCGCATCTCTGCAGTCTTCTGTAGATGTCAAGAGTAGGTAAGGTTCTTCGCGTTGCGTCGAATTAAACCACATGCTCCACCGCTTGTGCGGGCCCTCGTCAATTCATTTGAGTTTTAATCTTGCGACCGT
+
GGGGGGGGGGGGDGGGGGGGGGGGGGGGGGGGGGGGGGGGGFGGGGGGGGGGGGGGGGGGGGGGGGGGGGGGGGGGGGGGGGGGGGGGGGGGGGGGGGGGGGGGGGGGGGGGGGGGGGGFGFGGGGGGGGGGGGGGGGDGGGGGGGGGGGGGGGGGDGGGEFGGGGGGGGGGGGGGGGGGGGGGGGFGGGGGGDGGGGGGGGGGGGGGGGGGFGGGGGGGGGGGGGGGGGGGGGGGGGGGG?FDGGFFGGGFFGFFBFGFGGFFABADFFFFGCBF<A>(19DE
@M02542:52:000000000-J9N43:1:1101:19027:5657 1:N:0:GTGAAA
CGAGTTGACCCCGGCGGTCTCCACTGAGTCCCCACCATAACGTGCTGGCAACAGTGAACAAGGGTTGCGCTCGTTGCGGGACCTAACCCAACATCTCACGACACGAGCTGACGACGGCCATGCACCACCTGTGAACCGACCCCAAAAGAGGCACACCCATCTCTGAGCACTCCCGATCCATGTCAAACCCAGGTAAGGTTCTACGCGTTGCATCGAATTAATCCGCATGCTCCGCCGCTTGTTCGGGGCCCCGTCAATTCCTTTGAGTTTTAGCCTTGCGGCCGT
+
GGGGFCEFFGGGGGGGDGGGGGGGFGGGGGGGGGGGGGGGFEFGFGCFGGGGGGGGGGGFGGGGFGGGGGGGGGGEEGGGGGGGFFGGFGGEGGGGGGGGGGGGGGGGGGGGGGEC7B>CCFFF:FGEEGGFF,DFFDGGGECG:FGG7:FCGGFGGGFGFFAFG?:@EGDGGGGECGGFFFGGGGGGFGGGFEGGGGGGGFGGFGGGGEGGFG5C5EFGGGGFCEGGEFFFGGGGGGGGGF*07<3>GGGDEGFFFGFFFGFF<A:AFFFFFG?FA04>0>EF5
@M02542:52:000000000-J9N43:1:1101:15372:5663 1:N:0:GTGAAA
CGGTTTATCACCGGCAGTCTCCCTAGAGTTCCCGACTTAACTCGCTGGCAACTAAGGATAGGGGTTGCGCTCGTTGCGGGACTTAACCCAACATTTCACAACACGAGCTGACGACAGCCATGCAGCACCTGTCTTACGGTTCCCGAAGGCGCAACCGCATCTCTGCAGTCTTCCGTAGATGTCAAGAGTAGGTAAGGTTCTTCGCGTTGCGTCGAATTAAACCACATGCTCCACCGCTTGTTCGGGCCCCCGTCAATTCATTTGAGTTTTAATCTTGCGACCGTT
+
GGGF@;FFFDGG7@F7CEG9<FFD<CFFGFFGGCCFGEGGFGGGGGG7CCFG@FGGGFGGC8EFGC:@=7:BFFGGDEGD>CFFGGGFFGFFGGGGGDFGGGGG@=F=EFGFCB===BGFGGGGFGFFFG8FEGA<FFGGGECG>FF:7CC@:BEFCGDEFFGGGGFFGEGGCFCFGD5;9BCGGG?EC9;FF,CCFF?CEGGFECCE*8CC@E=CFGGG9CFCFGD:CCF?0CF=*1775)*9=/5<55C@)9:;<C>8:>49<?4A<<A*:CFF4<(39;)7)
@M02542:52:000000000-J9N43:1:1101:10845:5679 1:N:0:GTGAAA
CGGTTTGTCACCGGCAGTCTCCTTAGAGTGCTCTTGCGTAGCAACTAAGGACAAGGGTTGCGCTCGTTGCGGGACTTAACCCAACATCTCACGACACGAGCTGACGACAGCCATGCAGCACCTGTGCGACGGTTCTCTTTCGAGCACCCCTAGCTCTCACCAGGGTTCCGTCCATGTCAAGGGCATGTAAGGTTTTTCGCGTTGCATCGAATTAATCCACATCATCCACCGCTTGTGCGGGTCCCCGTCAATTCCTTTGAGTTTTAATCTTGCGACCGTACTCCC
+
GGGGGGGGGGGGGGGGFGGGGGGGGGGGGGGGGGG<FGEGGGGGGG8FGFFFGGGGGGGGGGGGGGGGGGGGGGGGGGGGGGGGGGFGCFGGGGGGGGCFGGGGGGGGGGGFGGGGGFGGGGGGGGGGGGGGGGGGFFGGGGGGGGGGGGGGGGFGGGGGGGGGGGGGGGGFGGGGGGGGGGGGGGGGDCFGGGG>ECGGGGGGGFFC8CFGFGGCGCCCFGGGGGGGGGGGGGDECFEDDB><F<B>GDGFFGFFFFGFFCBFBDFFFFBDGGFG>6?BFFFFF
@M02542:52:000000000-J9N43:1:1101:20690:5706 1:N:0:GTGAAA
CGGTTTGTCACCGGCAGTCTCATTAGAGTGCCCTTTCGTAGCAACTAATGACAAGGGTTGCGCTCGTCGCGGGACTTAACCCAACATCTCACGACACGAGCTGACGACGGCCATGCAGCACCTGTGTCCAGGTTCTCTTTCGAGCACTCCCACATCTCTGCAGGATTCCTGGCATGTCAAGGGTAGGTAAGGTTTTTCGCGTTGCATCGAATTAAACCACATCATCCACCGCTTGTGCGGGTCCCCGTCAATTCCTTTGAGTTTCAACCTTGCGGCCGTACTCCC
+
GGGGGGGGGGGGGGGGGGGGGGGGGGGGGGGGGGGGGGGGGGGGGGGGGGGGGGGGGGGGGGGGGGGGGGGGGGGGGGGGGGGGGGGGGGGGGGGGGGGGGGGGGGGGGGGGGGGGGGGGGGGGGGGGGGGGGGGGGGGGGGGGGGGGGGGGGGGGGGGGGGGGGGGGGGGGGGGGGGGGGGGGGGGGGGGGFGGGGGGGGGGEEGGGGGGGFGGGGGGGGGGGGGGGGGGGGGGGGGGGGFFGGFFFGGGFFGFF>CC=C><FAFBBBFFCFGFGFFFFBFFFF
@M02542:52:000000000-J9N43:1:1101:12745:5707 1:N:0:GTGAAA
CGAATTAACTTCGGCAGTACTATTAGAGTGCCCAGCCAAACCTGATGGCAACTAATAGCGAGGGTTGCGCTCGTTGCGGGACTTAACCCAACATCTCACGACACGAGCTGACGACAGCCATGCAGCACCTGTGTCCCAGTCCCCGAAGGGAAAGCCGCATCTCTGCGGCGGTCCGGGCATGTCAAAAGGTGGTAAGGTTCTGCGCGTTGCTTCGAATTAAACCACATGCTCCACCGCTTGTGCGGGCCCCCGTCAATTCCTTTGAGTTTTAATCTTGCGACCGT
+
GGGGGGGGGGGGGGGGGGGGGGGGGGGGGGGGGGGGGGGGGGGGGGGGGGGGGGGGGGGGGGGGGGGGGGGGGGGGGGGGGGGGGGGGGGGGGGGGGGGGGGGGGGGGGGGGGGGGGGGGGGGGGGGGGGGGGGGGGGGGGGGGGGGGGGGGGGGGGGGGGGGGGGGGGGGGGGGGGGGGGGGGGGGGGGGGGGGGGFGGGGGGGGGGGGGGFGGGGGGGGGGGGGGGGGGGGGGGGGGGGBFGGGFFGDGFFGFF>DGFGGB=<?FFABFGGGFGDFFBFFEF
@M02542:52:000000000-J9N43:1:1101:19532:5718 2:N:0:GTGAAA
CGAGTTGACCCCGGCGGTCTCCTGTGAGTCCCCATCACCCCGAAGGGCATGCTGGCAACACAGGACAAGGGTTGCGCTCGTTGCGGGACTTAACCCAACATCTCACGACACGAGCTGACGACAGCCATGCACCACCTGTACACCGACCACAAGGGGGGCACCATCTCTGATGCTTTCCGGCGTATGTCAAGCCTTGGTAAGGTTCTTCGCGTTGTATCGAATTAAAACAGATGCTCCACCGCTTGTGCAGGCCCCCGTCAATTCCTTTTAGTTTCTGTCTTGTGG
+
GGFEGGFGGFGGGGG+6C:7FGGG<F,CFE<FG<CFFGGCCE>EGGGEF@E,,<=FGGC8CE?<FDFGEFEAE:AFF+@FG7EFGGDFEGGGGGGGG7GFFCCE9AFCCEGGG@FEGBF@@EEGGFF8DC,@FEEC8EGF,DC,*8C*1=EC:CGG58>CEEFG6+0<?CF?7@F?CE553CG5<17967=?2)*06<B7@:762092-<>01(10*=*09::GGC*5**.68?7-22C<19900()4)675075;2:5<:*/-6:)))6()).)2:7==***).
@M02542:52:000000000-J9N43:1:1101:27037:5721 1:N:0:GTGAAA
CGGCGGGTCACCGGCAGTCTTCTTAGAGTGCCCTCGCGTAGCAACTAAGAACAAGGGTTGCGCTCGTTGCGGGACTTAACCCAACATCTCACGACACGAGCTGACGACAGCCATGCAGCACCTGTGCGTCGGTTCCCTTTCAGGCACCCCAACCTCTCAGTCAGGTTCCAACCATGTCAAGGGTAGGTAAGGTTCTTCGCGTAGCATCGAATTAATCCACATCATCCACCGCTTGTGCGGGTCCCCGTCAATTCCTTTGAGGTTTAATCTTGCGACCGTACTCCC
+
GG678878@FGGGGGGGGGGGGGGGGFGGFFFCGGGGGGGGGGGGGGGGGGGGGGGGGGGGGGGGGGGDGGGGGGGGGGGGGGGGGGGCFGGGGGGGGDEGGGGGGGGGGGGGGGGGGFDDFGGGGGGGGGGGGGGGGGGGFCFGFGGGGGGGGGGFFGGGGGGGGGGGGGGGGGGGGGGGGGGGGGGGFFG<@FGGGFEGGEGGGGGE;FFFF<CGGGGGGFFGGGGGGGGGGFF+:EGGBFGGGF:EG<=FGAFF?FF5*45<4<<A><?DGFGF081616?F
@M02542:52:000000000-J9N43:1:1101:23501:5728 1:N:0:GTGAAA
CGGTTTATCACCGGCAGTCTCCCTAGAGTTCCCGACTTAACTCGCTGGCAACTAAGGATAGGGGTTGCGCTCGTTGCGGGACTTAACCCAACATTTCACAACACGAGCTGACGACAGCCATGCAGCACCTGTCTTACGGTTCCCGAAGGCACAACCGCATCTCTGCAGTCTTCCGTAGATGTCAAGAGTAGGTAAGGTTCTTCGCGTTGCGTCGAATTAAACCACATGCTCCACCGCTTGTGCGGGCCCCCGTCAATTCATTTGAGTTTTAATCTTGCGACCGT
+
GGGGGGGGGGGGGGGGGGGGGGGGGGGGGGGGGGGGGGGGGGGGGGGGGGGGGGGGGGGGGGGGGGGGGGGGGGGGGGGGGGGGGGGGGGGGGGGGGGGGGGGGGGGGGGGGGGGGGGGGGGGGGGGGGGGGGGGGGGGGGGGGGGGGGGGGGGGGGGGGGGGGGGGGGGGGGGGGGGDGGGGGGGGGGGGGGGGGGGGGGGGGGGGGGGGGFGGGGGGGGGGGGGGGGFGGGGFGGGGGG7FGGGDFGGGDBD<FDCGFGG>4:14:AABGGGFGFFF>9>B)
@M02542:52:000000000-J9N43:1:1101:14893:5737 1:N:0:GTGAAA
CGGTTTGTCACCGGCAGTCTCCCTGGAGTGCTCTTGCGTAGCAACTAGGGACAAGGGTTGCGCTCGTTGCGGGACTTAACCCAACATCTCACGACACGAGCTGACGACATCCATGCAGCACCTGTGTTACGGCTCCCTTTCGGGCACCCCCACCTCTCGGCAGGGTTCCGTACATGTCAAGGGTAGGTAAGGTTTTTCGCGTTGCATCGAATTAATCCACATCATCCACCGCTTGTGCGGGTCCCCGTCAATTCCTTTGAGTTTTAATCTTGCGACCGTACTCCC
+
GGGGGGGGGGGGEGGGGGGGGGGGGGGGGGGGGGGGGGGGGGGGGGGGGGGGGGGGGGGGGGGGGGGGGGGGGGGGGGGGGGGGGGGGGGGGGGGGGGGGGGGGGGGGGGGGGGGGGGGGGGGGGGGGGGGGGGGGGGGGGGGGGGGGGGGGGGFGGGGGGGGGGGGGGGGGGGGGGGGGGGGGGGGGGFGGGGGGGGGGGGGGGGGGGGGG>FGGGGGCGGGGGGGGFGGGGGGG6DEGGFFGGGEFGGGFFGFFFFGFGGAFFFFFAAFFFDDGF>BBFBFFF
@M02542:52:000000000-J9N43:1:1101:15174:5765 1:N:0:GTGAAA
CGAGTTGACCCCGGCGGTCTCCTGTGAGTCCCCATCACCCCGAAGGGCACGCTGGCAACACAGGACAAGGGTTGCGCTCGTTGCGGGACTTAACCCAACATCTCACGACACGAGCTGACGACAGCCATGCACCACCTGTACACCGACCACAAGGGGGGCACTATCTCTAATGCTTTCCGGTGTATGTCAAGCCTTGGTAAGGTTCTTCGCGTTGCGTCGAATTAAGCCACATGCTCCGCTGCTTGTGCGGGCCCCCGTCAATTCCTTTGAGTTTTAGCCTTGCGG
+
GGGGGGGGGGGGGGGGGGGGGGGGGGGGGGGGGGGGGGGGGGGGGGGGGGGGGGGGGGGGGGGGGGGGGGGGGGGGGGGGGGGGGGGGGGGGGGGGGGGGGGGGGGGGGGGGGGGGGGGGGGDGGGGGGGFFGGGGGGGGGGGGGGGGGGGGGGEGGGGGGGGGGFGGGGGGGGGGGGGGGGGGGGGGGGGGGGGGGGGGGGGGGGGGGGGGFDDGGGEGGGGGGGGGGGGGGGCCGGGGGBFGGGFFGGGFFGFFFGGFGGFFFFFF<A?:CFFF7<?2<2?)7
@M02542:52:000000000-J9N43:1:1101:9566:5767 1:N:0:GTGAAA
CGGTTTGTCACCGGCAGTCTCCTTAGAGTTCCCACCATTACGTGCTGGCAACTAAGGACAAGGGTTGCGCTCGTTGCGGGACTTAACCCAACATCTCACGACACGAGCTGACGACAGCCATGCAGCACCTGTGTTCCGATTCCCGAAGGCACTCCCGCATCTCTGCAGGATTCCGGGCATGTCAAGGCCAGGTAAGGTTCTTCGCGTTGCATCGAATTAAACCACATACTCCACCGCTTGTTCGGGCCCCCGTCAATTCCTTTGAGTTTCAGTCTTGCGACCGTT
+
GGGGGGGGGGGGGGGGGGGGGGGGGGGGGGGGGGGGGGGGGGGGGGGGGGGGGGGGGGGGGGGGGGEGGGGGDGGGGGGGGGGGGGGGGGGGGGGGGGGGGGGGGGGGGGGGGGGGGGGGGGGGGGGGGGGGFGGGGGGGGGGGGGGGGGDGGGGGGGGGGGGGGGGGGGGGGGGGGGGGGGGGGGGGGGGGGGGGGFFGGGGGGGGGGGGGFDGGGGGGGGGGGGGFGGF?FGGGGDEGG)@GGGFFGGGFEGBFFGGFGGFF>BFFDAAFGFFGAFF;FBDF)
@M02542:52:000000000-J9N43:1:1101:24264:5802 2:N:0:GTGAAA
CGGTTTGTCACCGGCAGTCTCCTTAGAGTGCCCACCATTACGTGCTGGTAACTAAGGACAAGGGTTGCGCTCGTTACGGGACTTAACCCAACATCTCACGACACGAGCTGACGACAGCCATGCAGCACCTGTGTCTGAGTTCCCGAAGGCACCAATCCATCTCTGGAAAGTTCTCAGCATGTCAAGGCCAGGTAAGGTTCGTCGCGTTGCTTCGAATTAAACCACATGCTCCACCGCTTGTGCGGGCCCCCGTCACTTCATTTGAGCTTTAACCTTTCGGCCGTG
+
GGGGGGGGGGGGGGGGGGGGGGGGGGGGGGGGGGGGGGGGGGFGGGGGGGGGGGGGGGGGGGGGGGGGGGGDGGGGGGGGGGGGGGGGGDGGGGGCFAFGGGGGGEGGEFCGGGGGFFGGGGFGFGGGGGGGDFGDFFFGGFEGEGGDGFGGGGGGGGGEE,@CFFDGGGGCFFFGGGGFFGFFC@FAFFFF=BCG4,;:)2?>BFFB05>FE0CFFFGFG88C@862CC28@@>1;;DBF)62BB>(367>6<3(46F<AFFBA0).:AAB)..:0*7)0.)8)
@M02542:52:000000000-J9N43:1:1101:26227:5806 1:N:0:GTGAAA
CGAGTTGACCCCGGCGGTCTCCTGTGAGTCCCCAACCTCCCGAAGGAGTTGCTGGCAACACAGGACAAGGGTTGCGCTCGTTGCGGGACTTAACCCAACATCTCACGACACGAGCTGACGACAGCCATGCACCACCTGTACACCGACCACAAGGGGGGCACTATCTCTAATGCTTTCCGGTGTATGTCAAGCCTTGGTAAGGTTCTTCGCGTTGCGTCGAATTAAGCCACATGCTCCGCTGCTTGTGCGGGCCCCCGTCAATTCCTTTGAGTTTTAGCCTTGCGG
+
GGGGGGGFGFGGGGGGGGGGGGGGGGGGGGGGGGGGGGGGGGGGGGGGGGGGGGGGGGGGGGGGGGGGGGGGGGGGGGGGGGGGGGGGGGGGGGGGGGGGGGGGGGGGGGGGGGGGGGGGGGGGGGGGGGGGGGGGGGGGGGGGGGGGGGGGGGGGGGGGGGGGGFGGGGGFFGGGGGGGGGGGGGGGGGGGGGGFGGGGGGCFCGGGGGGGFGGGGGGDC?EGGGGGGGGGGGFGGGGGG>FGGGFFGDGEFGFE>CDDGGFFFFFFFFBGGGFGFF:<ABFFD
@M02542:52:000000000-J9N43:1:1101:17353:5811 2:N:0:GTGAAA
CGGTTTATCACCGGCAGTCTCCCTAGAGTTCCCGACTTAACTCGCTGGCAACTAAGGATAGGGGTTGCGCTCGTTGCGGGACTTAACCCAACATTTCACAACACGAGCTGACGACAGCCATGCAGCACCTGTCTTACGGTTCCCGAAGGCACAACCGCATCTCTGCAGTCTTCCGTAGATGCCAAGAGTAGGTAAGGTTCTTCGCGTTGCGTCGAATTAAACCACATGCCCCACCCCTTGTGCCGGCCCCCCCCCATTCATTTTAGCTTTAAATTTTCGACCCT
+
GGGGGGGGGGGGGGGGGGGEDFGGGGGGGGGGGGGGGGGGGGGGGGGGGFGGGFGGFGGGGGGGGGGGGGGGGGGGGGGDFGGGGGGGF7FEFGGGGGGGGGFGGGGGGGGGCFGCFFGFFGGDFFFCGGDGGCEFGG7DFDGFEGDGGG6>CFGGDCGC59BCCEC<FF?6,>:ED*9=+,2;7;F;FFFF33:CD?=C0A+.().43>,>3(/077<@7),8*;<)97(-.)7(,4C2:0.)8(,4(49)())-../)./@4),)64)).)))2:9).<0)7
@M02542:52:000000000-J9N43:1:1101:16857:5813 1:N:0:GTGAAA
CGGTTTATCACCGGCAGTCTCCCTAGAGTTCCCGACTTAACTCGCTGGCAACTAAGGATAGGGGTTGCGCTCGTTGCGGGACTTAACCCAACATTTCACAACACGAGCTGACGACAGCCATGCAGCACCTGTCTTACGGTTCCCGAAGGCACAACCGCATCTCTGCAGTCTTCCGTAGATGTCAAGAGTAGGTAAGGTTCTTCGCGTTGCGTCGAATTAAACCACATGCTCCACCGCTTGTGCGGGCCCCCGTCAATTCATTTGAGTTTTAATCTTGCGACCGT
+
GGGGGGGGGGGGGGGGGGGGGGGGGGGGGGGGGGGGGGGGGGGGGGGGGGGGGGGGGGGFFFFGGGGGGGGGGGGGGGGGGGGGGGGGGGGGGGGGGGGGGGGGGGGGGGGGGGGDGGGGGGGGGGGGGGGGGGGGGGGGGGGGGGGGGGGGGGGGGGGGGGGGGGGGGGGGGGGGGGGGGGGGGGGGGGGGGFFGGFGGGGGGGGGGC5EC>EGGGGGGGGGGGGGGFEGGGGF8EDGGG7FGGGFFGGGEFGFDFGFBGG<?286AFFACFDFG>FBFB>DF
@M02542:52:000000000-J9N43:1:1101:4605:5813 1:N:0:GTGACA
CGGTTTATCACCGGCAGTCTCCCTAGAGTTCCCACCATTACGTGCTGGCAACTAAGGATAAGGGTTGCGCTCGTTGCGGGACTTAACCCAACATTTCACAACACGAGCTGACGACAGCCATGCAGCACCTGTCTTAGCGTTCCCGAAGGCACAATCGTATCTCTACAATCTTCGCTAGATGTCAAGAGTAGGTAAGGTTCTTCGCGTTGCGTCGAATTAAACCACATGCTCCACCGCTTGTGCGGGCCCCCGTCAATTCATTTGAGTTTTAATCTCGCGACCGT
+
GGGFCGEGGGGG7@EEGGGGGGGGGGGGGGGGGGGGGGGGGGGGGGGGGGGFGGGGGGGFGGGGGGCGGEGGGGGGGGGGDGGGGGFFGGGGGEGGGEFGGGGGGGEGFGGGGGGDGFGGGGGFGGGGGGC>FFGGGGGGGGGGGGGFEFFGGGGGGGGGGGGGGGGGDF@FGGGGCEGGGGGGGGGGGGFGFGGGGGGGGCGGGGGGGGDEFGEFGFGGGGGGGGD@FCFGGGGEGGC5<BFGGGF3CC<>)5:;<GGFFFFFF?<AFA<GCC*:7:9>F9>>
@M02542:52:000000000-J9N43:1:1101:16628:5822 1:N:0:GTGAAA
TCGGCTTATCACCGGCAGTCCCTCTAGAGTGCCCACCCTAATGATGGCAACTAGAGGCGAGGGTTGCGCTCGTTGCGGGACTTAACCCAACATCTCACGACACGAGCTGACGACAGCCATGCAGCACCTGTATGAAAGTAAGTACCATCCCGTTAAGGACAGGTTTTCTTGTTCATATGTCAAGGGCTGGTAAGGTTTTGCGCGTTGTATCGAATTAAACCACATGCTCCACCGCTTGTGCAGGCCCCCGTCAATTCCTTTGAGTTTCGGTCTTGCGACCGTACT
+
CGGGGGGGGGFGGGGGGGEGGGGGFGGGGGGGGGGDEEFGGGGGGAFGFGGGFFGGGGGFGGGGGFGCFCEGGGGGGGGGGGGGGGGGGGEFF=FFGGFGGGG@FEGCFF8CFE+@FGGFCFCFGFFF7BFEAFACFFCFGGGEEEGGGGFEFGGGGGGGFDGFGGGFGGFGGGGGGGGGGCFGCE@2;EF9FFGBCGGG9@CEEGEGGGGD:FFGGGGFFGGGEC?@CCFGFCEE*7EFFFFFC<DEG5/<DD>FACDFG7::>AD9<>:*>7*049910:F@)
@M02542:52:000000000-J9N43:1:1101:25248:5824 2:N:0:GTGAAA
CGGTTTATCACCGGCAGTCTCCCTAGAGTTACCGACTTAACTCGCTGGCAACTAAGGATAGGGGTTGCGCTCGTTGCGGGACTTAACCCAACATTTCACAACACGAGCTGACGACAGCCATGCAGCACCTGTCTTACGGTTCCCGAAGGCACAACCGCATCTCTAGCGGCTTACGGAGATGTCAAGAGTAGGTAAGGTTCTTCGCATTGCGGCGAATTAAACCACAAGCCCCACCGATTGTGCGGGCCCGCGGCAAGTCATTTGAGTTTTAACATGTCGAACGG
+
,C@6@@EFFECFGGDCEGFCDEFAFGFGGF,CCCCGDCECDDEFEE7FEDFGGCEFFGGFEGCCFDFGE>+B:C@8C===CCGFGF,<A@DD7AFGCFAFEEEEE:+6@3EFF>BFE87D=D8D>8,=DFC@<5EEFGG8F6C,@*4**@D56DC84CG*;==9,,,/*2/8+0:**:));+27C@=A;FFF9F7;4+1*1;+)())(5=<)12)7)7<4>2:G*8)(9*(-7>>>((*()))()4(46(7909>;(.*.-865)-).)).,.).0:7)0))))
@M02542:52:000000000-J9N43:1:1101:19978:5825 1:N:0:GTGAAA
CGGTTTGTCACCGGCAGTCTCCCTGGAGTGCTCTTGCGTAGCAACTAGGGACAAGGGTTGCGCTCGTTGCGGGACTTAACCCAACATCTCACGACACGAGCTGACGACAGCCATGCAGCACCTGTGTTACGGCTCCCTTTCGGGCACCCCCACCTCTCGGCAGGGTTCCGTACATGTCAAGGGTAGGTAAGGTTTTTCGCGTTGCATCGAATTAATCCACATCATCCACCGCTTGTGCGGGTCCCCGTCAATTCCTTTGAGTTTTAATCTTGCGACCGTACTCCC
+
GGGGGGGGGGGGGGGGGGGGGGGGGGGGGGGGGGGGGGGGGGGGGGGGGGGGGGGGGGGGGGGGGGGGGGGGGGGGGGGGGGGGGGGGGGGGGGGGGGGGGGGGGGGGGGGGGGGGGGGGGGGGGGGGGGGGGGGGGGGGGGGGGGGGGGGGGGFGFGGGGGGGGGGGGGGGGGGGGGGGGGGGGGGGGGGGFGFGGGEGGGGDGGGGEGGGFGGGGGGGGGGGGGGGGGGGGEGF6FEDGB>GGGFFGDGFFGFFFGGFG*<FFFFFFFBCCC@CBBB???@FF
@M02542:52:000000000-J9N43:1:1101:17027:5835 2:N:0:GTGAAA
CGGTTTGTCACCGGCAGTCTCATTAGAGTGCCCTTTCGTAGCAACTAATGGCAAGGGTTGCGCTCGTTGCGGGACTTAACCCAACATCTCACGACACGAGCTGACGACGGCCATGCAGCACCTGTGTCCAGGTTCTCTTTCGAGCACTCCCACATCTCTGCAGGATTCCTGGCATGTCAAGGGTAGGTAAGGTTTTTCGCGTTGCATCGAATTAAACCACATCATCCACCGCTTGTGCGGGTCCCCGTCAATTCCTTTGAGTTTCACCCTTTCGGCCGTACTCCC
+
GGGGGGGGGGGGGGGGGGGCFGGGGGGGGGGGGGGGGGGGGGGGGGGGGGGGGGGGGGGGGGGGGDGGGGGGGGGGGGFGGGGGGGGGDGFGGGGGGGFGGGGGFFEGG>FGGGGGGGGDGGGGGFGGGGGGGGGGGGGGGGGGGGGG@CDEGGEGFGEDFG?FEDGGGGGFGGGCFC8CA<CF<9>FFFFFCFGGGCDCBDB:@47;64(266D?FFFFD:?F7:@7FG(-5@>0,9<91,,4;(4(,,9>5:C:<)148@?DFF)-18()62(1>7:)5)767
@M02542:52:000000000-J9N43:1:1101:21662:5866 2:N:0:GTGAAA
CGGTTTATCACCGGCAGCCTCCCTAGAGTTCCCGACTTAACTCGCTGGCAACTAAGGATAGGGGTTGCGCTCGTTGCGGGACTTAACCCAACATTTCACAACACGAGCTGACGACAGCCATGCAGCACCTGTCTTACGGTTCCCGAAGGCACAACCGCATCTCTGCAGTCTTCCGTAGATGTCAAGAGTAGGTAAGGTTCTTCGCGTTGCGTCGAATTAAACCACATGCCCCCCCGCGTGTTCGGGCCCCCGTCAATCCATTTGAGTTTTCATTTTGCGACCGTG
+
GGGGGGGGGGGGGGGGGGGAFFGGGGGGGGGGFGGGGGGGGGGGGGDCGEGGGGGGGGGGGGGGGGGGGGGGGGGGGGGGGGGGGGGDFGGGGGGGGGGGGGGGCGCGGGGGGGGGGGGGFGGGGGGGFGGFFGGGGGGGGGGGGGC8<DFDCFGED5*4=,=EGG;8?F?6CFGG6*11ACG=DEBFFFC=98CGGGACB+;>(8>B;B95,49))8CFGA185/)44*.1).704(1(,(-8D09;>>C)(1/(6)8))/9))(.6:A))))-:*17))7).)
@M02542:52:000000000-J9N43:1:1101:13936:5892 2:N:0:GTGAAA
CGGTTTGTCACCGGCAGTCTCATTAGAGTGCCCTTTCGTAGCAACTAATGACAAGGGTTGCGCTCGTTGCGGGACTTAACCCAACATCTCACGACACGAGCTGACGACGGCCATGCAGCACCTGTGTCCAGGTTCTCTTTCGAGCACTCCCACATCTCTGCAGGATTCCTGGCATGTCAAGGGTAGGTAAGGTTTTTCGCGTTGCATCGAATTAAACCACATCATCCACCGCTTTTGCGGGTCCCCGTAAATTCCTTTGAGTTCCAACCTTCCGGCCGTTCCCCC
+
GGGGGGGGGGGGGGGEEGGFFGGGGGGGGGGGGGFGGGGGGGFGGGGGGGGGGGGGGGGGGGGGGGGGGGDGGGGGGGGGGGGGGGGGFGEGGGGGGGFDGDFGGGEGGGGGGGGGGFGFGGCGAFDFGG7B<@EGGGGCFGGFEEF6FFGGGG::CGGFGGCC*?FGGGGFGGFFG77+*,/;C@FFFFFF3BFFGG5CBB::?FFF?43;0>FFF?83>0:7+<?:D9,473))))106;B1:<;(((**-*2.6499:F*5<)<?4:<(.26373>)))*78
@M02542:52:000000000-J9N43:1:1101:14666:5895 1:N:0:GTGAAA
CGGTTTGTCACCGGCAGTCTCCCTGGAGTGCTCTTGCGTAGCAACTAGGGACAAGGGTTGCGCTCGTTGCGGGACTTAACCCAACATCTCACGACACGAGCTGACGACAGCCATGCAGCACCTGTGTTATGGCTCCCTTTCGGGCACCCCCACCTCTCAGCAGGGTTCCATACATGTCAAGGGTAGGTAAGGTTTTTCGCGTTGCATCGAATTAATCCACATCATCCACCGCTTGTGCGGGTCCCCGTCAATTCCTTTGAGTTTTAATCTTGCGACCGTACTCCC
+
GGGGGGGGGGGGCGGGGGGFGGGGGGGGGGGGGGGGGGGGGGGGGGGGGGGGGGGGGGGGGGGGGGGGGGGGGGGGGGGGGGGGGGGGGGGGGGGGGGEGGGGGGGGGGGGGGGGGGGGGGGGGGGGGGGGGGGGGGGGGGGGGGGGGGGGCGGEGCEGGGGGGGGGGGGGGGGGGGGGGGGEFGGGGFFGGFGGGGCEGGGGGGGGGGGGGFGGGGGFGGGGGCFGGGGEGGGGGFGEGG;DFGGFFGGGFFGFFFGGFGGFFFF?FFFFFF<>DFBB1??FFF
@M02542:52:000000000-J9N43:1:1101:14466:5896 1:N:0:GTGAAA
CGAGTTGACCCCGGCAGTCTCCCATGAGTCCCCAACCGAATTGCTGGCAACATGGGACGAGGGTTGCGCTCGTTGCGGGACTTAACCCAACATCTCACGACACGAGCTGACGACAGCCATGCACCACCTGTGACCGCCCCCGAAGGACCTGCCATCTCTGACAGTTTTGCGGCCATGTCAAACCCAGGTAAGGTTCTTCGCGTTGCATCGAATTAATCCGCATGCTCCGCCGCTTGTGCGGGCCCCCGTCAATTCCTTTGAGTTTTAGCCTTGCGGCCGTACTCC
+
GGGGGGGGGGGGGGGEGGGGGGGGGGFGFGGGGGGGGGGGGGFGFGGGGGGGGGGGEGGGGGGGGGGGGGGGGGGGGGGGGG?FGGFGGGGFEGBFFGGGGGGGGDGGFGFGGGGGGGGGGGCFGGGGGGGGFGFFGGGGDEGDGECCGFFGGGCGBFGGGGGGGFFGCGGGGGGGGGGGGGGFGGGGFGGGG9ECFDCFGEEECEC@FGCEFFEEFGGD5CEEG99E5EGCCE8CE<FGD;>GGDDF*>*7@>AFAGG*:CA?<BF<9?FFGGF3;09>(:>F@
@M02542:52:000000000-J9N43:1:1101:18078:5902 1:N:0:GTGAAA
CGGTTTATCACCGGCAGTCTCCCTAGAGTTCCCGACTTGACTCGCTGGCAACTAAGGATAGGGGTTGCGCTCGTTGCGGGACTTAACCCAACATTTCACAACACGAGCTGACGACAGCCATGCAGCACCTGTCTTACGGTTCCCGAAGGCACAACCGCATCTCTGCAGTCTTCCGTAGATGTCAAGAGTAGGTAAGGTTCTTCGCGTTGCGTCGAATTAAACCACATGCTCCACCGCTTGTGCGGGCCCCCGTCAATTCATTTGAGTTTTAATCTTGCGACCGTT
+
GGGGGGGGGGGGGGGGGGGGGGGGGGGGGGGGGGGGGGGGGGGGGGGGGGGGGGGGGGGEFFGGGGGGGGGGGGGGGGGGGGGGGGGGGGGGGGGGGGGGGGGGGGGGGGGGGGGGGGGGGGGGGGGGGGGGGGGGGGGGGGGGGGGGGGGGGGGGGGGGGGGFGGGGGGGGGGGGGGGGGGGGGGGGGGGGGGGGGGGGGGGGGGGGGGGGEGGGGGGGGGGGGGGGGGGGGGGGGGGGG?FGGDBFGGGFFGFFBGGFGGFFF?ABFFF<FFFG>D6BFF@D)
@M02542:52:000000000-J9N43:1:1101:26739:5902 1:N:0:GTGAAA
CGGTTTGTCACCGGCAGTCTCATTAGAGTGCCCTTTCGTAGCAACTAATGACAAGGGTTGCGCTCGTTGCGGGACTTAACCCAATATCTCACGACACGAGCTGACGACGGCCATGCAGCACCTGTGTCCAGGTTCTCTTTCGAGCACTCCCACATCTCTGCAGGATTCCTGGCATGTCAAGGGTAGGTAAGGTTTTTCGCGTTGCATCGAATTAAACCACATCATCCACCGCTTGTGCGGGTCCCCGTCAATTCCTTTGAGTTTCAACCTTGCGGCCGTACTCCC
+
GGGGGGGGGGGGGGGGGGGGGGGGGGGGGCEEEFGGGGGGGGGGGGGGFGGGGGGGGGGGGGGGGGGGGGGGGGGGGGGGGGGGGGGDFGFGGGGGGGGGGGGGGFGGGGGGGGGGGFFF=FGGGGGGGGGGGGGGGGGGGGGGGGGGGGGGGGGGGGGFGGGGGGGGGGGGGGGGGGFGGGGGGGGGGGGGCFCGGFEGGGGGGGGGG6EGFF3>DGFGF6EGGGGGGGGGGGGGFGGGGFFGGGFFGD7=FGFFFGFF5::BFFBAB?B7CDED>>B?FFFFF
@M02542:52:000000000-J9N43:1:1101:21928:5936 1:N:0:GTGAAA
GTCACCGGCAGTCTCCTTAGAGTGCTCTTGCGTAGCAACTAAGGACAAGGGTTGCGCTCGTTGCGGGACTTAACCCAACATCTCACGACACGAGCTGACGACAGCCATGCAGCACCTGTGCGACGGTTCTCTTTCGAGCACCCCTAGCTCTCACCAGGGTTCCGTCCATGTCAAGGGTAGGTAAGGTTTTTCGCGTTGCATCGAATTAATCCACATCATCCACCGCTTGTGCGGGTCCCCGTCAATTCCTTTGAGTTTTAATCTTGCGACCGTACTCCCCAGGCGGTCAACTTCACGCGTT
+
CCCCCGGGGGGGGGGGGGGGGGGGGGGGGGGGGGGGGGGGGGGGGGGGGGGGGGGGGGGGGGGGGGGGGGGGGGGGGGGGGGGGGGGGGGGGGGGGGGGGGGGGGGGGGGGGGGGGGGGGGGGGGGGGGGGGGGGGGGGGGGGGGGGGGGGGGGGGGGGGGGGGGGGGGEGGGFFFFCGGGGGGGGGFGGGGGGGGGGGGGGDGGGGGGGGGGGGGGGGGGGGGGGCEFG6EGGGGGGGFEEEDGGGGGGGGGGFCFFFFGGFFGGGEFD>B:=D3:FBE???F>F>GGDFGFFA<2:>FE
@M02542:52:000000000-J9N43:1:1101:14588:5946 2:N:0:GTGAAA
CGGTTTGTCACCGGCAGTCTCATTAGAGTGCCCTTTCGTAGCAACTAATGACAAGGGTTGCGCTCGTTGCGGGACTTAACCCAACATCTCACGACACGAGCTGACGACGGCCATGCAGCACCTGTGTTCTGGTTCTCTTTCGAGCACTTTCACATCTCTGCAAAATTCCAGACATGTCAAGGGTAGGTAAGGTTTTTCGCGTTGCATCGAATTAAACCACATCATCCACCGCTTGTGCGGGTCCCCGTCAATTCCTTTGAGTTTCAACCTTCCGGCCGTACTCCC
+
GGGGGGGGGGGGGGGFGGGGEGGGGGCGGGCGGGGGGGGGGGGGGGGGGGGGGGGGGGGGGGGGGGGGGGGGGCGGGGGGEFGGGGGGGGFGG:FGGGGGGGGGGGGGGEGGGGGGFGGGGGGGGFEFGGFGGGGGGGGGGGGFGGGGFGGCFGGFFGGDFGGFGG8DFGFFGGGGGGGFFGDAF:;FFFF49?CFDEDGEFFFFFFE0FFFDECFF;CFGBFGFF*.9<9>>>@B:AD>;-4:FF>8(45CBGCAA<=B<=652))61,2(3:>D).0)759?@
@M02542:52:000000000-J9N43:1:1101:6167:5949 2:N:0:GTGAAA
CGAGTTGACCCCGGCAGTCTCCCACGAGTCCCCAACTTTACTTGCTGGCAACGTAGGATAAGGGTTGCGCTCGTTGCGGGACTTAACCCAACATCTCACGACACGAGCTGACGACAGCCATGCACCACCTGTACACCGACCACAAGGGGGGCACTATCTCTAATGCTTTCCGGTGTATGTCAAGCCTTGGTAAGGTTCTGCGCGTTGCGTCGAATTAAGCCAAATGCTCCGCTGCCTTTTCGGGCCACCGCTACTTCCTGTGACGTTTACGCTTTTCTCCGTTCC
+
DCEEDFEFGGFGGDGGGG@,CFFFFE:FBFDFFGGGGGFGFGCEGGGFG8FFG,C<@FEAEFGGFCFCFF:FBCF,::C>FEFF9EEFEGFGGCGC9?F<+@FEGCC78>=F@+@+>EGCCFD,ED3@C8F@@:,CFE7EEEFG>8DGG**::CCCC:?<CE7++<CGGGG)*21:CF>790C6*4)/))94)6**039*1))76:5((075(:FF=6<*24(*3+*.:7((.7>(.)*).((151,-47))(/99AFF)4)/.(-4(4),,---***0085).)
@M02542:52:000000000-J9N43:1:1101:11213:5967 1:N:0:GTGAAA
CGGTTTGTCACCGGCAGTCTCATTAGAGTGCCCTTTCGTAGCAACTAATGACAAGGGTTGCGCTCGTTGCGGGACTTAACCCAACATCTCACGACACGAGCTGACGACGGCCATGCAGCACCTGTGTCCAGGTTCCCTTTCGAGCACTCCCACATCTCTGCAGGATTCCTGGCATGTCAAGGGTAGGTAAGGTTTTTCGCGTTGCATCGAATTAAACCACATCATCCACCGCTTGTGCGGGTCCCCGTCAATTCCTTTGAGTTTCAACCTTGCGGCCGTACTCCC
+
GGGGGGGGGGGGGGGGGGGGGGGGGGGGGGGGGGGGGGGGGGGGGGDGGGGGGGGGGGGGGGGGGGGGGGGGGGGGGGGGGGGGGGGGGGGGGGGGGGGGGGGGGGGGGGGGGGGGGGGGGGGGGGGGGGGGGGG@FGGGGGGGGGGGGGGGGGDFGGGGGGGGGGGGGGGDGGGGGGGGGGGFGGGGGGGGGGGGGGGGGGGDGGGGGGGGFGGGGGGGGGGGGGGGGGGGGGGF6CGDGBEGGGFEGGGFFGFFFGGFGGBFFFFFFFFDCDDGB;FFBBFF>
@M02542:52:000000000-J9N43:1:1101:12067:5983 1:N:0:GTGAAA
ATCCACACCTTCCTCCGAATTAACTTCGGCAGTACTATTAGAGTGCCCAGCCAAACCTGATGGCAACTAATAGCGAGGGTTGCGCTCGTTGCGGGACTTAACCCAACATCTCACGACACGAGCTGACGACAGCCATGCAGCACCTGTGTCCCAGTCCCCGAAGGGAAAGCCGCATCTCTGCGGCGGTCCGGGCATGTCAAAAGGTGGTAAGGTTCTGCGCGTTGCTTCGAATTAAACCACATGCTCCACCGCTTGTGCGGGCCCCCGTCAATTCCTTTGAGTTTTAATCTTTCGACCGTAC
+
CCCCCGGGGGGGGGGGGGGGGGGGGGGGGGGGGGGGGGGGGGGGGGGGGGGGGGGGGGGGGGGGGGGGGGGGGGGGGGGGGGGGGGGGGGFGGGGGGGGGGGGGGGGGGGDFGGGGGGGGGGGGGGGGGGGGGGGGGGGGGGGGGGGGGGGGGGGGGGGGGGGGGGGGGGGGGGGGGGGGGFGG:FGGGGGGGDCFFGGGGGFGGGGGGGGGGGGGGGGGGGGGGGGGFGGGGGGGGGGGFFFGEFEGGGEGGGGG:BDGGG3:CD<EFGFFAFG=FG<BBADBFF0FC7F*6<??60757
@M02542:52:000000000-J9N43:1:1101:7924:6003 1:N:0:GTGAAA
CGAGTTGACCCCGGCGGTCTCCACTGAGTCCCCACCATAACGTGCTGGCAACAGTGAACAAGGGTTGCGCTCGTTGCGGGACTTAACCCAACATCTCACGACACGAGCTGACGACAGCCATGCACCACCTGTGAACCGACCCCAAAAGAGGCACACCCATCTCTGAGCACTCCCGATCCATGTCAAACCCAGGTAAGGTTCTACGCGTTGCATCGAATTAATCCGCATGCTCCGCCGCTTGTGCGGGGCCCCGTCAATTCCTTTGAGTTTTAGCCTTGCGGCCGT
+
GGGGGGCEF@FFFGEEEGGCEFGGGFG<FGGFGGGGFGFGF7FGGGGGDGGGGFGGGGGGGGGGGGGGGGGGGEGFGEFFFGGFGGGGAFGGGGGGGGGGGGGGGGGGGGFFFGGGEGDFGGFGFFGGEGFB<FFGFGGE>CFGGGGGGFGGGGGDGGFFFFGG9FGGGGGG4C1=*<5CFGGGGGGCEGGGGFFGGF<CC@FGGG8EGGEFFGEFGGGGG+A:8CCGGFF7<::CCGGGGFFGEG3<*9DBB>150CGFG74=>9:D<<A:>DFG<87>9>B30
@M02542:52:000000000-J9N43:1:1101:18499:6012 1:N:0:GTGAAA
CGACTTAACTTCGGCAGTGCTATTAGAGTGCCCAGCCAAACCTGATGGCAACTAATAGCGAGGGTTGCGCTCGTTGCGGGACTTAACCCAACATCTCACGACACGAGCTGACGACAGCCATGCAGCACCTGTGTCCCAGTCCCCGAAGGGAAAGCCGCATCTCTGCGGCGGTCCGGGCATGTCAAAAGGTGGTAAGGTTCTGCGCGTTGCTTCGAATTAAACCACATGCTCCACCGCTTGTGCGGGCCCCCGTCAATTCCTTTGAGTTTTAATCTTGCGACCGT
+
GGG+FGGGGFFFGGG+@EGGGGGGGGGGGGGGGGGGGGGGGGGGGGGGGFGG@FFGGGGGGGGGGDGGGGEGGGGGEGGGEGGFGGGF@FGGGGF,FEFGGGGGGECEGGGGGGGEEGGGGGFGGFAFGCFFFGGGGGGGFEFFEE7BFGGGGCFFGGG7*<FFGFGGGECFFFGEGGGFGGFF@FCEC?FC;CFGGE?CEGGGGGEE?*<C?EFFGGGGFGFF8CGGFCFGGGFECGEFGFFDGG@51>3>B<?EB7CFGG>?2?9AB2ADFFFG<4626;EB
@M02542:52:000000000-J9N43:1:1101:14868:6013 1:N:0:GTGAAA
CGGTTTGTCACCGGCAGTCTCATTAGAGTGCCCAACTAAATGTAGCAACTAATGACAAGGGTTGCGCTCGTTGCGGGACTTAACCCAACATCTCACGACACGAGCTGACGACAGCCATGCAGCACCTGTGTTCCGGTTCCCTTTCGGGCACTCCCACCTTTCAGCAGGATTCCAGACATGTCAAGGGTAGGTAAGGTTTTTCGCGTTGCATCGAATTAATCCACATCATCCACCGCTTGTGCGGGTCCCCGTCAATTCCTTTGAGTTTTAATCTTGCGACCGTA
+
GGGGGGGGGGGGGGGGGGGGGGGGGGGGGGGGGGGGGGGGGGGGGGGGGGGGGGGGGGGFGGGGFGG>EGGGGGGGGGGGGGGGFGGGGGEGFDCGGGGGCGGGGGGGGGGGGGGGGGFFFFGGGGGGGGGGDGGGGGGFGGGGGGEGGGGGGGGGGGGGGGGGGGGGGGGFGGGGGGFCCGGGGGGCGGGFGGFGEGGFGFC5?EE58EFFFCGFGGGGGFCCGF<CF0CG6CCE5DF006>GGGFFGGGF59<=9:DBF*)8(.:AFFFGFFFFB(,4;>5>
@M02542:52:000000000-J9N43:1:1101:13543:6016 1:N:0:GTGAAA
CGGTTTATCACCGGCAGTCTCCCTAGAGTTCCCGACTTAACTCGCTGGCAACTAAGGATAGGGGTTGCGCTCGTTGCGGGACTTAACCCAACATTTCACAACACGAGCTGACGACAGCCATGCAGCACCTGTCTTACGGTTCCCGAAGGCACAACCGCATCTCTGCAGTCTTCCGTAGTTGTCAAGAGTAGGTAAGGTTCTTCGCGTTGCGTCGAATTAAACCACATGCTCCACCGCTTGTGCGGGCCCCCGTCAATTCATTTGAGTTTTAATCTTGCGACCGT
+
GGGGGGGGGGGGGGGGGGGFGGGGGGGGGGGGGGGGGGGGGGGGGGGGGGGGGGGGGGGGGGGGGGEFGGCFGGGGGGGGGGGGGGGGGGGGGGGGGGGGGGGGGGGGGGGGGGGGGGGGGGGGGFGGGGGGGGGGGGGGGGGGGGGGGGGGGGGGGGGEGGGGGGGGCEGGGGGGGGGGGGGGGGGGGGGGFFGGGGGGGGGGGGGGGGGGFGEFGGGGGGCGGGDGGGGGGFGGGGGGGFFGGGDBGDGEDGFFFFFFGCDF>F<<A46<CC4C6)7992@F
@M02542:52:000000000-J9N43:1:1101:14630:6026 1:N:0:GTGAAA
CAGTATATCACTGGCAGTCTCATTAGAGTGCCCAACTAAATGTAGCAACTAATGACAAGGGTTGCGCTCGTTGCGGGACTTAACCCAACATCTCACGACACGAGCTGACGACAGCCATGCAGCACCTGTGTTACGGTTCTCTTTCGAGCACTAAGCCATCTCTGGCGAATTCCGTACATGTCAAAGGTGGGTAAGGTTTTTCGCGTTGCATCGAATTAAACCACATCATCCACCGCTTGTGCGGGTCCCCGTCAATTCCTTTGAGTTTCAACCTTGCGGCCGTAC
+
GGGGFAFGGGGGFGGGGGGGGFGGGGGGGGGGGGGGGGGGGFGGGGGGGGGGGGGGGGGGGGGGGGGGGGGGGGGGGGGGGGGGGGGGGGGGFGGGGGGGGGGGGGGGGGGGGGGGGGGGGGGGGGGGGGGGGGGGFGGGGGGGGGGGGGGGGGGGGGGGGGGGGGGGGGGGGGGGGGGGGGGGGGGGGGGGGGGGCGGGGFGGGGGGEGGGFGGGGGGGGFGEGGGGGGGGFGGGGGGGGFFGGGEFGGGFFGFBAGGFGGFFFAA<BFBGFGF7?FFFFFFF7
@M02542:52:000000000-J9N43:1:1101:16419:6031 1:N:0:GTGAAA
GACTTGACCAAACATCTCACGACACGAGCTGACGACAGCCATGCAGCACCTGTGTTCCGGTTCTCTTGCGAGCACTCCCAAATCTCTTCGGGATTCCAGACATGTCAAGGGTAGGTAAGGTTTTTCGCGTTGCATCGAATTAATCCACATCATCCACCGCTTGTGCGGGTCCCCGTCAATTCCTTTGAGTTTTAATCTTGCGACCGTACTCCCCAGGCGGTCAACTTCACGCGTTAGCTGCGCTACCAAGCCCCGAAGGACCCAACAGCTAGTTGACATCGTTTAGGGCGTGGACTACC
+
CCCCCGGGGGGGGGGGGGGGG7FGGGGGGGGGGGGGGGGGGGGGGGGGGGGGGGGGGGGGGGGGGGGGGGGGGGGGGGGGGGGGGGGGGGGGGFGGGGGGGGGGGGGGGGGFGGGFGGGGGGGGGGGGGGGGGGGGGGGGGGGGGGGGGGFGGCGGGGGGGGGGGGGGGGGGGGGFFGGGGFGGGGGGGGGGGGGGGGGGGGGGGGGGGGGGGGGGFGGGGGGGGGGCFGGGGGGGGGGGGGG>EGGGGGGGGGGGGFFGGGFFGGGFFGFFFGGFGGFFF?B?FBFGGD5D9?:?:>:
@M02542:52:000000000-J9N43:1:1101:16335:6032 1:N:0:GTGAAA
CGGTTTATCACCGGCAGTCTCCCTAGAGTTCCCGACTTAACTCGCTGGCAACTAAGGATAGGGGTTGCGCTCGTTGCGGGACTTAACCCAACATTTCACAACACGAGCTGACGACAGCCATGCAGCACCTGTCTTACGGTTCCCGAAGGCACAACCGCATCTCTGCAGTCTTCCATAGATGTCAAGAGTAGGTAAGGTTCTTCGCGTTGCGTCGAATTAAACCACATGCTCCACCGCTTGTGCGGGCCCCCGTCAATTCATTTGAGTTTTAATCTTGCGACCGT
+
GGGGGGGGGGGGGGGGGGGFGGGGGGGGGGGGGGGGGGGGGGGGGGGGGGGGGGGGGGGFGGGGGGGGGGGGGGGGGGGGGGGGGGGFGGGGGGGGGGGGGGGGGGGGGGGGGEGGGGGGGGGGGGGGGGGGGGGGGGGGGGGGGGGGGGGGGGGGGGGGGGGGGGGGGGGGGGGGGGGGGGGGGGGGGGGGGGGGGGGGGGGGGGGGEGGGFGGGGGGGGCGGFGGEGGGEEGF8CDAFGFFGGGFEGGGFEGFFFGGFGGFFFBA24)6DFGFF)6>9>>:@
@M02542:52:000000000-J9N43:1:1101:22106:6041 1:N:0:GTGAAA
CGGTTTATCACCGGCAGTCTCCCTAGAGTTCCCGACTTAACTCGCTGGCAACTAAGGATAGGGGTTGCGCTCGTTGCGGGACTTAACCCAACATTTCACAACACGAGCTGACGACAGCCATGCAGCACCTGTCTTACGGTTCCCGAAGGCACAACCGCATCTCTGCAGTCTTCCGTAGATGTCAAGAGTAGGTAAGGTTCTTCGCGTTGCGTCGAATTAAACCACATGCTCCACCGCTTGTGCGGGCCCCCGTCAATTCATTTGAGTTTTAATCTTGCGACCGT
+
GGGFGGGGGGFGGGGGGGGFGFFGGGGGGGGCFGGGEGGGGGGEEGGGGGGGGGGGFGCEFGGGCFEGGGGGGEGGGGGEGEGGGGFFFGGGFGGGDFGGGGGGGGEGDDFAEEGGGG<FFGFGFDFFGFGGGCFGGFGGGEFGGGGGGFCEGGGGEGGC<FGDGGGGCGGFGGCFFGD@FG@FBC:E>EFFFGGGGFFF?9FGEGGGDEEC:EDG4:C:F?:FFGGG?7+<C*;C5D5FFFFGGGFFGGGF>GFFACGFCF>FFFA<A9>DCC@FFFFB>>D7
@M02542:52:000000000-J9N43:1:1101:8912:6042 1:N:0:GTGAAA
CGGTTTATCACCGGCAGTCTCCCTAGAGTTCCCGACTTAACTCGCTGGCAACTAAGGATAGGGGTTGCGCTCGTTGCGGGACTTAACCCAACATTTCACAACACGAGCTGACGACAGCCATGCAGCACCTGTCTTACGGTTCCCGAAGGCACAACCGCATCTCTGCAGTCTTCCGTAGATGTCAAGAGTAGGTAAGGTTCTTCGCGTTGCGTCGAATTAAACCACATGCTCCACCGCTTGTGCGGGCCCCCGTCAATTCATTTGAGTTTTAATCTTGCGACCGT
+
GGEFEGGGGGGECEGGGFCFGGGGFGGFE@EFGGGECGGFGGEFGEEEGGGGGGGEGG<FGGGGGGGGDGCCFCD=:FC:CF8BGGFG=BFEFGGFFFFGGGG7C:>:7FG<FF>FGFFEGGGGA@BFFGGG<<C,EFDFEEGGGGG@FGCFFGDFGCFF7><,2:FGGDGCCFCFF>ECF;FGGGGGGGGGFEFGGFFFCFGFEEEEGGGGFEEGFCFGGEGG8C+<C9E+<A=EE3CC<)4CGGF35DDD)<?>B?CFCF>FAB4<)4<C776:<>9B1>3:
@M02542:52:000000000-J9N43:1:1101:23657:6046 1:N:0:GTGAAA
CGGTTTGTCACCGGCAGTCTCATTAGAGTGCCCTTTCGTAGCAACTAATGACAAGGGTTGCGCTCGTTGCGGGACTTAACCCAACATCTCACGACACGAGCTGACGACAGCCATGCAGCACCTGTGTTCCGGTTCTCTTGCGAGCACTCCCAAATCTCTTCGGGATTCCAGACATGTCAAGGGTAGGTAAGGTTTTTCGCGTTGCACCGAATTAATCCACATCATCCACCGCTTGTGCGGGTCCCCGTCAATTCCTTTGAGTTTTAATCTTGCGACCGTACTCCC
+
GGGGGGGGGFGG>FGGGGGGGFCFGGGGGGGGGGGGGGGGGGGGGGGGGFGFGGGGGGGGGGECGFFGGGGGDEGGGGFBFGEFGGGG9FGGGGFGGGGGGGGGGGGGGGGGGGGGGFGGGGDGGGGGGGGGFGGGGGGGCFGGGGGCFFCGGGGGEGGGGGGGEFGGGGGGCFFGCBEGGGGBCEG,AFGGC@F7CFE=ECGGGGGGGDGCFGG9D7CCFFC?C?9CFFGGC=F@?7EDG;)7CFE>EGGFFC4F>GCFG7:FABF26>2:FDFDF>FBF?FFF
@M02542:52:000000000-J9N43:1:1101:23615:6056 1:N:0:GTGAAA
CGGTTTGTCACCGGCAGTCTCATTAGAGTGCCCAACCAAATGTAGCAACTAATGACAAGGGTTGCGCTCGTTGCGGGACTTAACCCAACATCTCACGACACGAGCTGACGACAGCCATGCAGCACCTGTGTTACGGTTCTCTTTCGAGCACTAAGCCATCTCTGGCGAATTCCGTACATGTCAAAGGTGGGTAAGGTTTTTCGCGTTGCATCGAATTAAACCACATCATCCACCGCTTGTGCGGGTCCCCGTCAATTCCTTTGAGTTTCAACCTTGCGGCCGTAC
+
GGGGGGGEFFGGDGGGGGGGGGGCFGGGGGGGFGGEE@DFF,CEEGGGGDEFFFFEFGGGGGGGGGGCGGGFCFGGGGCAFGGGG8FFGGEFDFGGGCDGGGEGGGFGFGGGGGGGGEF8BFF@FGFGGGGGGFGGGGGGADFFGDGGGGGGGCCGGGGGDCCFGCC@FGCC9CEBEFGGEBFC?CFGGGGGGGGGFGG5CEGGGGEGCFG@.:CFFFGCFCFGG6FG?G:EFGGEGDFG44B3CDE>F4D>><3FA7C*::AF<BFBAAADGC6?:>;07;F@.
@M02542:52:000000000-J9N43:1:1101:10143:6058 1:N:0:GTGAAA
CGGTTTATCACCGGCAGTCTCCCTAGAGTTCCCACCATTACGTGCTGGCAACTAAGGATAAGGGTTGCGCTCGTTGCGGGACTTAACCCAACATTTCACAACACGAGCTGACGACAGCCATGCAGCACCTGTCTTAGCGTTCCAGAAGGCACAACCGCATCTCTGCAGTCTTCGCTAGAGGTCAAGAGTAGGTAAGGTTCTTCGCGTTGCGTCGAATTAAACCACATGCTCCACCGCTTGTGCGGGCCCCCGTCAATTCATTTGAGTTTTAATCTTGCGACCGT
+
@FFCF78FFGACFFGGGGGD9FF<EDFGFCE<EF8CECFF6CEED@EEEGGG<@FGGGGGGGFGG?CFF:FGCFFFDCFDFGG,EG,?FGG:@FFGABEFGGFECEGG7FAAFCFECDDFDFEDF8,>,DFFGFCDEDFBC+D,@FE><@C,@EG*@CC@B>;2;FFCFC5@,>*>:*B,<EABF9FFECFEFDFFG<<CB@<:*3=:=CCC>CCGFFGCCC0AEFEF:2<+<88?555*9??GE7)7:7)7078:<7*8*?4BA:2-5:<6*2*0.4>>6()7
@M02542:52:000000000-J9N43:1:1101:11195:6067 2:N:0:GTGAAA
CGAGTTGACCCCGGCGGTCCCCTGTGAGTCCCCAACCTCCCGAAGGAGTTGCTGGCAACACAGGACAAGGGTTGCGCTCGTTGCGGGACTTAACCCAACATCTCACGATACGAGCTGACGACAGCCATGCACCACCTGTACACCAAACACAAGAAGGGCACCAACACTAAGGCTTTACGGCGTTAGTCAAGCCTTGGTAAGGTTCTTCGCGTTGCGTTCAAATAAGCCACATGCGCCTCGGCCTGTGCGGGTCCGTGTCACTTCCTTTGATGTTTAACCATGCG
+
,7F@C,,,;,66CCGGEGG+CF<DG<A@CFGFFGGF,9EF:@FF:@,EF,6,C,,8CF@8FC?<EFFG88BCFGCCF+4>@<,8=:CGFFFCEG,:=F+B,8,69?A7+@:FGCC:,B:+<+@78@,8DD,3>EF5D,2@7>;>*,,16,4:5,,49:*=C*;,A81>C60)*+*++4C>)*2)*/18666/(/:47+*:671*-96:?>6>91<)7)*0;))+<+*(7*,3*))(((1((((43<7),-)/4<)(((06-**5-))))))).).**/1*1*0.
@M02542:52:000000000-J9N43:1:1101:9331:6081 1:N:0:GTGAAA
CGGTTTGTCACCGGCAGTCTCATTAGAGTGCCCTTTCGTAGCAACTAATGACAAGGGTTGCGCTCGTTGCGGGACTTAACCCAACATCTCACGACACGAGCTGACGACGGCCATGCAGCACCTGTGTCCAGGTTCTCTTTCGAGCACTCCCACATCTCTGCAGGATTCCTGGCATGTCAAGGGTAGGTAAGGTTTTTCGCGTTGCATCGAATTAAACCACATCATCCACCGCTTGTGCGGGTCCCCGTCAATTCCTTTGAGTTTTAATCTTGCGACCGTACTCCC
+
GGGGGGGGGGGGGGGGGGGGGGGGGGGGGGGGGGGGGGGGGGGGGGCEGGGGGGGGGGGGGGGGGGGGGGGGGGGGGGGFGGGGGGGGEGGGGGGGGGGGGGGGGGGGGGGGGGGGGGGGFGGGGGGGGGGGFGGGGGGGGGGGGGGGGGGGGGEGFGGGGGGGGGGGGGGGGGGGGFGGGGGCFGGFGGGGAFCFGGGGGGGDGGGGGGGGFGGGGGGGGFCGGGFGGGGGGGGGGGGGGBEGGGFFGGGFFGFFFGGFGCAF<ADAAAFGGGECBFBFBFFFF
@M02542:52:000000000-J9N43:1:1101:19072:6098 1:N:0:GTGAAA
TCCCCACCTTCCTCCGGTTTATCACCGGCAGTCTCCCTAGAGTTCCCGACTTAACTCGCTGGCAACTAAGGATAGGGGTTGCGCTCGTTGCGGGACTTAACCCAACATTTCACAACACGAGCTGACGACAGCCATGCAGCACCTGTCTTACGGTTCCCGAAGGCACAACCGCATCTCTGCAGTCTTCCGTAGATGTCAAGAGTAGGTAAGGTTCTTCGCGTTGCGTCGAATTAAACCACATGCTCCACCGCTTGTGCGGGCCCCCGTCAATTCATTTGAGTTTTAATCTTGCGACCGTACC
+
CCCCCGGGGGGGGGGGGGGGGGGGGGGGG@FGGGGGGGGGGGGGGGGGGGGGGGGGGGGGGGGGGGGGGGGGGGGGGGGGGGGGGGGGGGGGGGGGGGGGGGGGGGGGGGGGGGGFGGGGGGGGGGGGGGGGGFGGGGGGGGGGGGGGGGGGGGGGGGGGGGGGGGGGGGGGGDGGGGGGGGGGGGGGGFGEGGGFCGGGGGGGGGGGGGG:FGGGGGGGGGGGGGGGFGGGGGGGGGGGGGGGGGGGGGGGGGGGGBFGGCEFGGCEFGFFFGFFGGFF4AF<AFFGGGFG>B;F;6F>)
@M02542:52:000000000-J9N43:1:1101:23723:6102 1:N:0:GTGAAA
CGGTTTGTCACCGGCAGTCTCATTAGAGTGCCCTTTCGTAGCAACTAATGACAAGGGTTGCGCTCGTTGCGGGACTTAACCCAACATCTCACGACACGAGCTGACGACGGCCATGCAGCACCTGTGTCCAGGTTCTCTTTCGAGCACTCCCACATCTCTGCAGGATTCCTGGCATGTCAAGGGTAGGTAAGGTTTTTCGCGTTGCATCGAATTAAACCACATCATCCACCGCTTGTGCGGGTCCCCGTCAATTCCTTTGAGTTTCAACCTTGCGGCCGTACTCCC
+
GGGGGGGGGGGGGGGGGGGGGGGGGGGGGGGGGGGGGGGGGGGGGGGGGGGGGGGGGGGGGGGGGGGGGGGGGGGGGGGGGGGGGGGGGGGGGGGGGGGGGGGGGGGGGGGGGGGGGGGGGGGGGGGGGGGGFGGGGGGGGGGGGGGGGGGGGGGGGGGFGEGGGGGGGGGGGGFGGGGGGGGGGGGGGGGGFGGGGFGGGGGGGGGGGC*+8FF;0AFGGGGGFGFGGGGGGGGGGGGGGFFGGGFFGGG4FGFFA7C=FFBFAFFF2>ACFGB3>BBF:(19>
@M02542:52:000000000-J9N43:1:1101:24126:6103 1:N:0:GTGAAA
TCTACTTGCGTAGGCAGTCTCACTAGAGTCCCCAACTGAATGATGGCAACTAGTGACAGGGGTTGCGCTCGTTGCAGGACTTAACCTAACACCTCACGGCACGAGCTGACGACAACCATGCAGCACCTTGAAAATTGCCCGAAGGAAGGTCTATTTCTAAACCGATCAATTCCCATTTAAGCCTTGGTAAGGTTCCTCGCGTATCATCGAATTAAACCACATAATCCACCGCTTGTGCGGGCCCCCGTCAATTCCTTTGAGTTTCAAACTTGCGTTCGTACTCCC
+
FGGGGGGGGGGGGGGGGGGGGGGGGGGGGGGGGGGGGGGGGGGGGGGGGGGGGGGGGGGGGGGGGGGGGGGGGGGGGGGGGGGGGGGGGGGGGGGGGGGGGGGGGGGGGFGGGGGGGGGGGGGGGGGFFGGGGGGGFGGGGGGGGGGGGFGGGFGGGGGGGGGGGDGGGGGGGGGGGGGGGGGGGGGGGFGGGGGGGGGGGGGGGGGGGGGDFGGGGGGGGGGGGGGGGGGGGGGGGGGGGFFGGGF>EGGFFGFFDCCFGFDFFFFFFFA>DGFG:0:??FFFF
@M02542:52:000000000-J9N43:1:1101:23226:6105 2:N:0:GTGAAA
TCGGCTTATCACCGGCAGTCCCCTTAGAGTGCCCAACTGAATGCTGGCAACTAAGGGCGAGGGTTGCGCTCGTTGCGGGACTTAACCCAACATCTCACGACACGAGCTGACGACAGCCATGCAGCACCTGTGTCCCGGTCCCCGAAGGGAACCCTGCATCTCTGCAGATGTCCGGGCATGTCAAGGGCTGGTAAGGTTCTGCGCGTTGCTTCGAATTAACCCACATGCCCCACCGCTTGTGCGGGCCCCCGTCAATTCCTTTGAGTTTTAATCTTGCGACCGTAC
+
EFGGGGGGFGGGGGGGGGGGGGGGGFFGGGGGEGGGGGGGGGGGGGGGGGGFGGGGGGGGGGGGGGDFGEGGGGGDGGGGGGFGGGGGGGFGGG<EEGFC7FFEGGG7><FGGGDCFFGFGGGGGFFFGGGGGGFGGGC7@FGGGECCCFGGDCBFGGGGCGGGFGFG?FGFFGEGGGGF8<+;C@FEABBFCFGG>FF7?FE>97@9:BFF9:G?>BG**4:*;<6:*9<:37.2(->::DFBF>346;G*(*96)4=248*-(.)..6392)4*2).)8BE3)
@M02542:52:000000000-J9N43:1:1101:20050:6106 1:N:0:GTGAAA
CGGTTTGTCACCGGCAGTCTCCCTGGAGTGCTCTTGCGTAGCAACTAGGGACAAGGGTTGCGCTCGTTGCGGGACTTAACCCAACATCTCACGACACGAGCTGACGACAGCCATGCAGCACCTGTGTTATGGCTCCCTTTCGGGCACCCCCACCTCTCAGCAGGGTTCCATACATGTCAAGGGTAGGTAAGGTTTTTCGCGTTGCATCGAATTAATCCACATCATCCACCGCTTGTGCGGGTCCCCGTCAATTCCGTTGAGTTTTAATCTTGCGACCGTACTCCC
+
GGGGGGGGGGGGGGGGGGGGGGGGGGGGGGGGGGGGGGGGGGGGGGGGGGGGGGGGGGGGGGGGGGGGGGGGGGGGGGGGGGGGGGGGGGGGGGGGGGGGGGGGGGGGEGGGGGGGGGGGGGGGGGGCGGGGGGGGGGGGGGGGGGGGGGGGGGDGDFGGGGGGGFGGGGGGGGGGGGGGGFGFGEGFGGGG7<CGGGGGGGGGGGGGGGGCFGGCF+CGGGDGGGFFGFC>EEGGCCEDGB:FFFB@ECGF?75)56CFGC>F<A?2):2*:CBDF18B00BF@
@M02542:52:000000000-J9N43:1:1101:11413:6109 2:N:0:GTGAAA
CGGTTTATCACCGGCCGTCTCCCTAGAGTTCCCGACTTAACTCGCTGGCAACTAAGGAGAGGGGTTGCGCGCGTTGCGGGACTTAACCCAACATTTCACAACACGAGCTGACGACAGCCATGCAGCACCTGGCTTACGGTTCCCGAAGGCACAACCGCATCTCTTCAGTCTTCCGTAGATGTCAAGAGTAGGTAAGGTTCTTCGCGTTGCGTCGGATTAAACCCAAAGCTCAGACGCGTGTGCGGGCCCCCGGCAGTGCATTTGAGTTTTAGTCTTGCTACCGT
+
GGDF7@DCCFAFEEE+8+@6E<E,FFDFEAD9FG,CEGDFF<EGCGEECFFFC,,CFE,C=FCE?:>=FC+CGFC@7BG:CFCFGG,5EFC7F>FGFG<FFG88CFD+6DFD@FEDF<@FGC83@,,;:F?,,:D7F5>><*?CE@CC*,0:BF:C4CE5E7@F+23@2798+C57*:CFC:+;:.8)+;6=)3C4<+97*8/)(.),4)452()87:9*:<7***)(*0)))*046(),-(),0(((-()),)1(((/))*=A)3<)4))(-..0**1**))0
@M02542:52:000000000-J9N43:1:1101:5583:6117 1:N:0:GTGAAA
GTCCCCACCTTCCTCCGGTTTGTCACCGGCAGTCTCATTAGAGTGCCCAACTAAATGTAGCAACTAATGACAAGGGTTGCGCTCGTTGCGGGACTTAACCCAACATCTCACGACACGAGCTGACGACAGCCATGCAGCACCTGTGTTACGGTTCTCTTTCGAGCACTAAGCCATCTCTGGCGAATTCCGTACATGTCAAAGGTGGGTAAGGTTTTTCGCGTTGCATCGAATTAAACCACATCATCCACCGCTTGTGCGGGTCCCCGTCAATTCCTTTGAGTTTCAACCTTGCGGCCGTACT
+
CCCCCGGGGGGGGGGFFGGGGEGDGAFE@FGGGFEGG<EAE,EFGGGGGGEGGGGGGGGDFFGGGGGGGGGGAFEGGGGCGGGGGGGGGEGG@CCFEGGFFFFFGG8?ECFGEGGGGGEGGGGGGGGGG8FGDFFCCCCDFFG<FGFFFG@FGF,FFGGGGGGG@>FFGG7F7CG;;@FCDGGGGG?FFFGGEFGGG9FFDGFG=EGG7CC:>CF8FGDECEGGGFFC8E6F*<@FCGCF+0CFCCF6C=CCGCE<FBB3=C>FEGG>DG47<GGFGG<FAB>>4<29D7@F07669F@30
@M02542:52:000000000-J9N43:1:1101:5420:6122 1:N:0:GTGAAA
CAGTTTGTCACCGGCAGTCTCCTTAGTGTGCCCTTGCGTAGTAACTAAGGATAAGGGTTGCGCTCGTTGCGGGACTTAACCCAACATCTCACGACACGAGCTGACGACAGCCATGCAGCACCTGTGTGCCGGTTCTCTTGCGAGCACCCCCGAATCTCTTCAGGATTCCGGCCATGTCAAGGGTAGGTAAGGTTTTTCGCGTTGCATCGAATTAATCCACATCATCCAACGCTTGTGCGGGTCCCCGTCAATTCCTTTGAGTTTTAATCTTGCGACCGTACTCCC
+
FGFGCEFGGGFF;FFGGGGGGE9EFDFFC@F@,EFGGGGGC:@FFEFFGF@EFFGFGGGGGG7@FC@FA,@F:=@,=FGEGGGFGFDFGGGC=FFFEGCCEGGGGGCGE+4+,:FDDEAFFGFG<FGGGGGGGGGGFGDFGCFG:FBBFEGGDFGGGF;FFFGGGFGFGG7*:<,7@A;CGFD:<C*+12?CFFFD8B=88=8CE@F788?6;FGFFGFF6<<EGGCF8EEGDEGC6*A<C>8CF<50ACC89F<*.+29<*6=654:<4):79BC>>:0:4@@:
@M02542:52:000000000-J9N43:1:1101:22003:6127 1:N:0:GTGAAA
ATCCACACCTTCCTCCGGTTTGTCACCGGCAGTCTCATTAGAGTGCCCTTTCGTAGCAACTAATGACAAGGGTTGCGCTCGTTGCGGGACTTAACCCAACATCTCACGACACGAGCTGACGACGGCCATGCAGCACCTGTGTCCAGGTTCTCTTTCGAGCACTCCCACATCTCTGCAGGATTCCTGGCATGTCAAGGGTAGGTAAGGTTTTTCGCGTTGCATCGAATTAAACCACATCATCCACCGCTTGTGCGGGTCCCCGTCAATTCCTTTGAGTTTCAACCTTGCGGCCGTACTCCCC
+
CCCCCGGGGGGGGGGGGGGGGGGGGGGGGGGGGGGGGGGGGGGGGGGGGGGGGGGGGGGGGGGGGGGGGGGGGGGGGGGGGGGGGGGGGGGGGGGGGGGGGGGDGGGGGGGGGGGGGGGGGGGGGGGGGGGGGGGGGGGGGGGGGGGFFGGGGGGGGGGGGGGGGGGGGFGEGGGGCFEGGGGGGGGGGGGGGDGGGGGGGGGGGGGGGGGGGGGGGECEFGGEFGGGFGGGGFCFCCFD?F8FGEGGGGG?FDEGGBFGGGDB=DC@FDAFBF7FC>:@ADABBAAGGGEGB>??09FFF
@M02542:52:000000000-J9N43:1:1101:22461:6148 2:N:0:GTGAAA
CGAGTTGACCCCGGCGGTCTCCTGTGAGTCCCCGTCACCCCGAAGGGCACGCTGGCAACACAGGACAAGGGTTGCGCTCGTTGCGGGACTTAACCCAACACCTCGAGACACCAGCTGACGACAGCCATCCACCACCTGTACGCCGACCACAAGGGGGGCACTATCTCTAATGCTTTCCGGTGTATGTCAAGCCTGGGTAAGGTTGTTCGCGTTGCGTGGAATTAAGCCTCATGCGGCGCTTCTTGTTGGGGCCCCCGTCACTTCCTTTGAGATTTACCCTTGCGG
+
GGEE@,EECAEC@FCC:FCFF9C@CEFFFA<,F+8BFGFF:@FFGG7FFEC@:FF@FE<CC=F<?CEE8FE?A:8CC:+>=7,@@C+3@FFF9DAD7D:F+=<87F+5C73+@DC::9,****53@@D,>78,4>*,,>D,*4:CEC=4=*;***:58>85:0<++<+9::B?+<+:93)0*1=F969*0==B:*9/:/*1?@/(.))-)3.(27)))*)2))+3+*(*25<@4)4(,93(-6)/.)(,,/*(//3((04(18<A956A)(()..***/17./)8
@M02542:52:000000000-J9N43:1:1101:11282:6156 2:N:0:GTGAAA
CGGTTTATCACCGGCCGTCTCCCTAGAGTTCCCGCCTTAACTCGCTCGCAACTAAGGATAGGGGTTGCGCTCGTTGCGGGACTTAACCCAACATTTCACAACACGAGCTGACGACAGCCATGCAGCCCCTGTCTTACGGTTCCCGAAGGCACAACCGCATCTCTGCAGTCTCCCGTAGATGTCCAGAGTAGGTAAGGTTCTTCGCGTTGCGTCCAATTAAACCACATGCTCCACCGCCTGTGCGCGCCCCCCCCCACCCCTTTGAGTCTTAATCTTCCCACCGCC
+
GFC776@,E@EGC+C+8@F,EFG,C,,;C<FDG:+F:,,,C,E7CC,6C@:F,@6,6,69,,,+864BCF7F@74=C+8:>F<<<,5EGCFF<?C?E,C8,@<C+@:FE8,D7FFF=FG8:>D:EF87C+:@F7CGG876@CFGEC*1*>,44,BE)C5*=,=,9C>,??9+>C5;)29861;++6*=:AC49+3**1+;687)(.8(,5(0,(**19+/*5:*C*),9:A?7FF94(*4).62)469>9D)-//(((0(,)/)),4)5)))-.-**/0*8>))0
@M02542:52:000000000-J9N43:1:1101:11789:6184 1:N:0:GTGAAA
TTCCTCCGGTTTGTCACCGGCAGTCTCCCTGGAGTGCTCTTGCGTAGCAACTAGGGACAAGGGTTGCGCTCGTTGCGGGACTTAACCCAACATCTCACGACACGAGCTGACGACAGCCATGCAGCACCTGTGTTATGGCTCCCTTTCGGGCACCCCCACCTCTCAGCAGGGTTCCATACATGTCAAGGGTAGGTAAGGTTTTTCGCGTTGCATCGAATTAATCCACATCATCCACCGCTTGTGCGGGTCCCCGTCAATTCCTTTGAGTTTTAATCTTGCGATCGTACTCCCCAGGCGGTC
+
CCCCCGGGGGGGGGGGGGGGGGGGGGGGGGGGGGGGGGGGGGGGGGGGGGGGGGGGGGGGGGGGGGGGGGGGGGGGGGGGGGGGGGGGGGGGGGGGGGGGGGGGGGGGGGGGGGGGGGGGGGGGGGGGGGGGGGGGGGGGGGGGGGGGGGGGGGGGGGGGGGFGGGGGGGGGGGGGGGGGGFGGGGGGGGGGGGGGGGGGGGGGGGGGGGGGGGGGGGGGGGGGGGGGF7CFGGGGGGGGFGGGGGGGGGGGGGGGGFFGGGFFGGGFFGFFFGGFGGFDFFF9B?FGDGFGFFFF;BFF
@M02542:52:000000000-J9N43:1:1101:6612:6206 1:N:0:GTGAAA
CGGTTTATCACCGGCAGTCTCCCTAGAGTTCCCGACTTAACTCGCTGGCAACTAAGGATAGGGGTTGCGCTCGTTGCGGGACTTAACCCAACATTTCACAACACGAGCTGACGACAGCCATGCAGCACCTGTCTTACGGTTCCCGAAGGCACAACCGCATCTCTGCAGTCTTCCGTAGATGTCAAGAGTAGGTAAGGTTCTTCGCGTTGCGTCGAATTAAACCACATGCTCCACCGCTTGTGCGGGCCCCCGTCAATTCATTTGAGTTTTAATCTTGCGACCGT
+
GGGFGDGGGGGCFCEFGGGGGGGG9F<FGGGGGGGGGGGGGCGGEEEGGFGGGGGGFGGGGGCCFGGGCEDGGGGGGGGDFGGGGGGGGGGGGGFGGGGFGGGGGGD7FGGGGGEEC8FGGGGGGGGGGGGGCFFGG7FGGGGGEGG7:CAFGGGE7BFEGGGGGCFCAFFGGGEFFECFFGCBCFGCGGGGF?FFGGCFGGGGGGGGGGGE:CEGGGGGGEGGEGGGGGGGGGGEGGGGG:FDCC3B><C>>DF:9:C=CGFFFFA<<D4DGGFG29-11>FF
@M02542:52:000000000-J9N43:1:1101:10179:6230 1:N:0:GTGAAA
CGGTTTGTCACCGGCAGTCTCCCTGGAGTGCTCTTGCGTAGCAACTAGGGACAAGGGTTGCGCTCGTTGCGGGACTTAACCCAACATCTCACGACACGAGCTGTCGACAGCCATGCAGCACCTGTGTTACGGCTCCCTTTCGGGCACCCCCACCTCTCGGCAGGGTTCCGTACATGTCAAGGGTAGGTAAGGTTTTTCGCGTTGCATCGAATTAATCCACATCATCCACCGCTTGTGCGGGTCCCCGTCAATTCCTTTGAGTTTTAATCTTGCGACCGTACTCCC
+
GGGGGGGGGGGG7@FFGGGGGF<CFGFEGGGGGGFCEGEGGGGGGGFAEFGDCFGGGGGGGGGGGGGFGGGGGDGGGGFCGGGGGGDFFGGGDGGCCGCCEE<FFFEEEGFGGGCGFGGCGGGGGFFFFGEGG::CFGGGGE77:FGFGGGGGG:FC@EFGCEG7<E:FCC:BBCFGGGF9CGCFEG97CFGFG9FEG58EEG5CCFG5@GGF7@C*0AFF?89CFE+CFE=EEFG+:CD)459CCBBE93@FD9?BG>4C*6*45>AB:42:9BGF>B028FFF
@M02542:52:000000000-J9N43:1:1101:22527:6232 1:N:0:GTGAAA
CGGCTTGTCACCGGCAGTCTTCTTAGAGTGCCCTCGCGTAGCAACTAAGAACAAGGGTTGCGCTCGTTGCGGGACTTAACCCAACATCTCACGACACGAGCTGACGACAGCCATGCAGCACCTGTTCGTCGGTTCCCTTTCAGGCACCCCAACCTCTCAGTCAGGTTCCAACCATGTCAAGTGTAGGTAAGGTTCTTCGCGTAGCATCGAATTAATCCACATCATCCACCGCTTGTGCGGGTCCCCGTCAATTCCTTTGAGTTTTAATCTTGCGACCGTACTCCC
+
GGGGGGGGGGGGGGGGGGGGGGGGGGEFFGGGGGGGGGGGGGGGGGGGGGGGGGGGGGGGGGGGGGGGGGGGGGGGGGGGGGGGGGGGGGGGGGGGGGFEGGGGGGGGGGGGGGFFGGGDGGFGG,EGGGGGGGGGGGGGGGGFGGGGGGDGGGFG:E@EGGGGGGGFGGGGGGGFGFGEGGGGGGGGGGGGFGFFGGGG>EEEGGCF8@EGFF@CGGGGGGGGFCFFGFEGGEGG6FGD39EGGGDEGD3@FGFFFGG?GGFFBF7>4<>DGC>C29?:BBFFF
@M02542:52:000000000-J9N43:1:1101:19965:6249 1:N:0:GTGAAA
CGGTTTGTCACCGGCAGTCTCATTAGAGTGCCCTTTCGTAGCAACTAAGGACAAGGGTTGCGCTCGTTGCGGGACTTAACCCAACATCTCACGACACGAGCTGACGACAGCCATGCAGCACCTGTGCGACGGTTCTCTTTCGAGCACCCCTAGCTCTCACCAGGGTTCCGTCCATGTCAAGGGTAGGTAAGGTTTTTCGCGTTGCATCGAATTAATCCACATCATCCACCGCTTGTGCGGGTCCCCGTCAATTCCTTTGAGTTTTAATCTTGCGACCGTACTCCC
+
GGEGGDCEFGGGEGGGGFGGGCFGGGGGFFGGEFGGGGFECGCFFGG?FGGGGGGGGGGGGGGGGGFG,FEFECFGGFFFGFDCCFGFFFGGGGGEGCGGGGGGFEGGGDFGGGFGGGFFFGGGGCCCGGGGGECCCFFGGFGGGGGGGGFFGG<>FFGGGGGGGGGGGGGCG@F9FGGEGFCFGGGGFGGGCFFFGECGGGG8ECGFCGGGFGGGFGGGGGGGGGG6FGGDEGF@+:CDDF@FGGFFGGCF?7<FFGF67:>FABFF):A:*9)>>0:B?<F?@
@M02542:52:000000000-J9N43:1:1101:23282:6265 1:N:0:GTGAAA
CGGTTTGTCACCGGCAGTCTCCCTGGAGTGCTCTTGCGTAGCAACTAGGGACAAGGGTTGCGCTCGTTGCGGGACTTAACCCAACATCTCACGACACGAGCTGACGACAGCCATGCAGCACCTGTGTTACGGCTCCCTTTCGGGCACCCCCACCTCTCGGCAGGGTTCCGTACATGTCAAGGGTAGGTAAGGTTTTTCGCGTTGCATCGAATTAATCCACATCATCCACCGCTTGTGCGGGTCCCCGTCAATTCCTTTGAGTTTTAATCTTGCGACCGTACTCCC
+
GGE@BCFFDFAC@+@@CFCEFEF<CFFGGCFGGDGGG+FF:DFFDCDAFCGGCEGGGGG@CFG+,@@CF@=F:FEFEFBFCF=BFGGGGB9FDF@++BC>FCE=?:C==:8D=D88FC<FG8CFFFE<<@FGDDEEFCGGGBCFCEFCEFF::@>C2<FFGCF7CFGCFGFGGGGGGGGGGG><8:F?@2<C7:F@CFGD8CGD:FCFEFGGF?9CFFGGA6+A0+000*:EG=8A+:755309CCE@E<C?FD9FA7C?7:6=A9245::*:C))49?<6:FFF
@M02542:52:000000000-J9N43:1:1101:19996:6266 1:N:0:GTGAAA
TCTACTTGCGTAGGCAGTCTCCCTAGAGTCCCCAACTGAATTATGGCAACTAGTGACAGGGGTTGCGCTCGTTGCAGGACTTAACCTAACACCTCACGGCACGAGCTGACGACAACCATGCAGCACCTTGAAAATTGCCCGAAGGAAGGTCTATTTCTAAACCGATCAATTCCCATTTAAGCCTTGGTAAGGTTCCTCGCGTATCATCGAATTAAACCACATAATCCACCGCTTGTCCGGGCCCCCGTCAATTCCTTTGAGTTTCAAACTTGCGTTCGTACTCCC
+
FFFCFGD@FEF7@FGGGGGGG,FGGGGGGGGGGFGGGGFGC,;C6@8@,CCC,;9CFGD7FGGGEFFGCGEFGF>A<FFC=CECFEE@EFGGDG8FF?+8>CEBFEG8?FC:BFC<C@9?=E,==FEFFEA=?BF=?<FDE:>:CFGGGFFCGFABC<F;@@FCCC@F7@@ACGCFFGG9D,FFCF@?7DFGGGFCEFCECGE8C<FEF*=CA9CG7AF*:?7C;+2+BECE5?:C+27CC;B<=7)0C5*@6C<FFE:=FFDF9<).58>*?<DGFF:0??6FF
@M02542:52:000000000-J9N43:1:1101:12120:6280 1:N:0:GTGAAA
CGGTTTATCACCGGCAGTCTCCCTAGAGTTCCCGACTTAACTCGCTGGCAACTAAGGATAGGGGTTGCGCTCGTTGCGGGACTTAACCCAACATTTCACAACACGAGCTGACGACAGCCATGCAGCACCTGTCTTACGGTTCCCGAAGGCACAACCGCATCTCTGCAGTCTTCCGTAGATGTCAAGAGTAGGTAAGGTTCTTCGCGTTGCGTCGAATTAAACCACATGCTCCACCGCTTGTGCGGGCCCCCGTCAATTCCTTTGAGTTTTAGCCTTGCGGCCGT
+
GGGGGGGGGGGGGGGGGGGGGGGGGGGGGGGGGGGGGGGGGGGGGGGGGGGGGGGGGGGGGGGGGGGGGGGGGGGGGGGGGGGGGGGGGGGGGGGGGGGGGGGGGGGGGGGGGGGGGGGGGGGGGGGGGGGGGGGGGGFGGGGGGGGGGGGGGGGGGGGGGGGGGGGGGGGGGGGGGGGGGGGGGGGGGGGGGGGGGFFGGGGGGGGGGGGGFGGGGGGGGGGGGGGGGCFGGGGGGGGGG?FGGGFFGGGFFGFFFGGFD>AFBBFFBAFFGFFGF?BFFFFB
@M02542:52:000000000-J9N43:1:1101:11155:6286 1:N:0:GTGAAA
CGAGTTGACCCCGGCGGTCTCCTGTGAGTCCCCAACCTCCCGAAGGAGTTGCTGGCAACACAGGACAAGGGTTGCGCTCGTTGCGGGACTTAACCCAACATCTCACGACACGAGCTGACGACAGCCATGCACCACCTGTACACCGACCACAAGGGGGGCACTATCTCTAATGCTTTCCGGTGTATGTCAAGCCTTGGTAAGGTTCTTCGCGTTGCGTCGAATTAAGCCACATGCTCCGCTGCTTGTGCGGGCCCCCGTCAATTCCTTTGAGTTTTAGCCTTGCGG
+
GGGGGGGGGGGGGGGGGGGGGGGGGGGGGGGGGGGGGFFGGGEGGGGGGGGGGFGGGGGGGGGGGGGGGGGGGGGGGGGGGGGGGGGDGGGGGGGGGGGGGGFGGGGGGGGGGGGGGGGGGGGGGGGGGGGGGGGGGGGGGGGGGGGGGGGGGDGGGGGGGGDFG?FFCFG9FGGGGGGGGGGGGGGGGGGGGGGGGGGGGGGGGGGGGGGGFDGGGGGDCFGGGGGFGFGGGGFFGGGGGFFGGG@@GGGBBDB>>EG@DGA7>FFFFFFGCGFC2<09A0?B>
@M02542:52:000000000-J9N43:1:1101:15296:6287 2:N:0:GTGAAA
CGAGTTGACCCCGGCAGTCTCCCATGAGTCCCCAACCGAATTGCTGGCAACATGGGACGAGGGTTGCGCTCGTTGCGGGACTTAACCCAACATCTCACGACACGAGCTGACGACAGCCATGCACCACCTGTCACCCGCCCCGAAGGACCCCGCATCCCTGCGAGTTTTCGAGTGATGTCAAACCCAGGTAAGGTTCTTCGCGTTGCATCGAATTAATCCGCATGCCGCGCCGCCTGTGCGGGCCCCCGCCAATTCCTTTGAGTTTTAGCCTTCCGGCCGGACGCC
+
GGGGGGGGGGGGGGG>FGGCGFGGGGGGGFFGGGGGGGCFCF9FGGGG@FGGGGGCFGGGGGGGGGGGGCEGGGDGEDDGGGFGGGGGGGGGGGFG9EFGGGGG>FGGGCF::FFGGGG97DGEFFGGFG=CA=,9*@FEGGC85BFC7BEDG8CE*:C8C5:=7CCCB3/)C*+C:EDCF9C>*477?*=629:>CEFC:08>()6)674?:?7=*9<:F>?*00)-)1((0)0(.)*-4039@1-0(()),**642=):5@<AA2().4<).(//8))0.))0
@M02542:52:000000000-J9N43:1:1101:3918:6290 1:N:0:GTGAAA
CGAATTAACTTCGGCAGTACTATTAGAGTGCCCAGCCAAACCTGATGGCAACTAATAGCGAGGGTTGCGCTCGTTGCGGGACTTAACCCAACATCTCACGACACGAGCTGACGACAGCCATGCAGCACCTGTGTCCCAGTCCCCGAAGGGAAAGCCGCATCTCTGCGGCGGTCCGGGCATGTCAAAAGGTGGTAAGGTTCTGCGCGTTGCTTCGAATTAAACCACATGCTCCACCGCTTGTGCGGGCCCCCGTCAATTCCTTTGAGTTTTAATCTTGCGACCGTT
+
GGG7FGGGGGGGGGGGGGFGG9@FEFGGGGGGGGFFGGEGGGGGGGGGGGGGGFGFGGGGGFGEGGGGGGGEGGGGGEFGGEGGFGGGGGGGGGF,?FFGDEFGGGEGGDGGDGGGGGGGGGGGGFFFGEGGGGFGCGGCFFFGGGGGGGGGGFGGGGCEGGGGGGGGGGGGCFGGGGGGGCGFFGGCEFGGGFGGGFCFFCEGGDGGGDGGF7CCFFGGGGGGFCFGFFDFGGGGGG5<D0@GGGDBED<DBGFFFGGFGCAF2<6<<<4FF7@D29>1;9FF)
@M02542:52:000000000-J9N43:1:1101:24190:6291 1:N:0:GTGAAA
ATCCCCACCTTCCTCCGGTTTATCACCGGCAGTCTCCCTAGAGTTCCCGACTTAACTCGCTGGCAACTAAGGATAGGGGTTGCGCTCGTTGCGGGACTTAACCCAACATTTCACAACACGAGCTGACGACAGCCATGCAGCACCTGCCTTACGGTTCCCGAAGGCACAACCGCATCTCCGCAGTCTTCCGTAGATGTCAAGAGTAGGTAAGGTTCTTCGCGTTGCGTCGAATTAAACCACATGCTCCACCGCTTGTGCGGGCCCCCGTCAATTCATTTGAGTTTTAATCTTTCGACCGTAC
+
CCCCCGGGGGGGGGGGGGDGGGGGGGGGGGGGGGFGGGGGGGFGGGGGGGGGGGGGGGGGGGGGGGGGGGGGFFFFFCGGFGGGGGGGGGGGGGDFGGGGGGGGGGGGGGGGGGGGGGEGGGGGGGGGGGGGGGGGGGFGGGGGGGGGGGGGGGGGGGGGGGDEG:F,DFGGGGEE;FGEG7<FFCGFGGGGGGGGG?,BCF:;7CGGGGGGFFGGGGGGGGGGGGGG)7CGGFGFEGGGGGFG7CFFGGEEC5=F7<BC5>BEGGGFFDBF43:BCG<B?2<>FFFGGGB*6:6<F9>))
@M02542:52:000000000-J9N43:1:1101:7397:6309 1:N:0:GTGAAA
CGAGTTGACCCCGGCGGTCTCCTGTGAGTCCCCAGCCTCCCGAAGGAGTTGCTGGCAACACAGGACAAGGGTTGCGCTCGTTGCGGGACTTAACCCAACATCTCACGACACGAGCTGACGACAGCCATGCACCACCTGTACACCGACCACAAGGGGGGCACTATCTCTAATGCTTTCCGGTGTATGTCAAGCCTTGGTAAGGTTCTTCGCGTTGCGTCGAATTAAGCCACATGCTCCGCTGCTTGTGCGGGCCCCCGTCAATTCCTTTGAGTTTTAGCCTTGCGG
+
FEGEGGEEGCFGGFGEEFEGCGGGGGGGGGGGFGGFGGGGGDECCCGEGGGGGGGGGGGDEEFGGGGGGFEFGGGGGFGEEFFGEGGCFGGCGAFGGGGFGGGGGGGGGGGGGCCGGGGGGGGEGGFG:FGG8CGFGGGGFGGGGGGGGD:FF7@:FGGGGGGGGCCFGGGEGGGGGGG52:::FFGGGG66CEFFGGGFFEGGGGGGGGEGEGGCCE=);7EG7+ACF8:++<:CFGCD<>FDGC)7:D35:DFFFGGFGG9F:4<<:A<GGFFF8A?B<2@:5
@M02542:52:000000000-J9N43:1:1101:10238:6309 1:N:0:GTGAAA
CGAATTAACTTCGGCAGTACTATTAGAGTGCCCAGCCAAACCTGATGGCAACTAATAGCGAGGGTTGCGCTCGTTGCGGGACTTAACCCAACATCTCACGACACGAGCTGACGACAGCCATGCAGCACCTGTGTCCCAGTCCCCGAAGGGAAAGCCGCATCTCTGCGGCGGTCCGGGCATGTCAAAAGGTGGTAAGATTCTGCGCGTTGCTTCGAATTAAACCACATGCTCCACCGCTTGTGCGGGCCCCCGTCAATTCCTTTGAGTTTTAATCTTTCGACCGT
+
GGGGGGGGGGGGGGGGGGGGGGGGGGGGGGGGGGGGGGGGGGGGGGGGGGGGGGGGGGGGGGGGGGGGGGGGGGGGGGGGGGGGGGGGGGGGGGGFFGGGGGGGGGGGGGGGGGGGGGGGGGGGGGGGGGGGGGGGGGGGGGGGGGGGGDGGGGGGGEGGGGGGGGGGGGGGGGGGGGGGGGGGGGGFGGGGGGGGGGGGGGGGGGGGGGGGFGGGFGGGGGGGGGGGGGCGGGGGGGGFG>FDGGEEGGD>7C<349C6DFA=226:A>4>FDFF244(:6)8
@M02542:52:000000000-J9N43:1:1101:25671:6314 1:N:0:GTGAAA
CGAGTTGACCCCGGCAGTCTCCCATGAGTCCCCAACCGAATTGCTGGCAACATGGGACGAGGGTTGCGCTCGTTGCGGGACTTAACCCAACATCTCACGACACGAGCTGACGACAGCCATGCACCACCTGTCACCCGCCCCGAAGGACCCCGCATCTCTGCGAGTTTTCGAGTGATGTCAAACCCAGGTAAGGTTCTTCGCGTTGCATCGAATTAATCCGCATGCTCCGCCGCTTGTGCGGGCCCCCGTCAATTCCTTTGAGTTTTAGCCTTGCGGCCGTACTCC
+
GGGGGGGGGGGGGGGGGGGGGGGGGGGGGGGGGGGGGGGGGGGGGGGGGGGGGGGGGGGGGGGGGGGGGGGGGGGGGGGGGGGGGGGGGGGGGGGGGGGGG>GGGGGGGGGGGGGGGGGGGGGGGGGGGGGGGGGGGGGGGGGGGGGGGGGGGEGGGGGGGGGGGGGGGGGGGGGGGGGGGGGGGGGGGGGGGFGGGGGGGGGGGGGGGGGGFFGGGGGDGGGGGGGGGGGGGGGGGGGGGFFGGGEFEGGFFGFFFGGFGGFFFF>15?AGDFFG9>FFFFFFF
@M02542:52:000000000-J9N43:1:1101:18166:6317 1:N:0:GTGAAA
CGGTTTGTCACCGGCAGTCTCCCTGGAGTGCTCTTGCGTAGCAACTAGGGACAAGGGTTGCGCTCGTTGCGGGACTTAACCCAACATCTCACGACACGAGCTGACGACAGCCATGCAGCACCTGTGTTATGGCTCCCTTTCGGGCACCCCCACCTCTCAGCAGGGTTCCATACATGTCAAGGGTAGGTAAGGTTTTTCGCGTTGCATCGAATTAATCCACATCATCCACCGCTTGTGCGGGTCCCCGTCAATTCCTTTGAGTTTTAATCTTGCGACCGTACTCCC
+
GGGGGGGGGGGGDGGGGGGGGGGGGGGGGGGGGGGGGGGGGGGGGGGGGGGGGGGGGGGGGGGGGGGGGGGGGGGGGGGGGGGGGGGGGGGGGGGGGGGGGGGGGGGGGGGGGGGGGGGGGGGGGGGGGGFFGEGGGGGGGGGDGGGGGGGGGGGGGGGGGFGGGGGGGCFFGGGGGGGGGGGGGGGGGFGG<FGGGFGGGGGCGGGGGGGGFGGGGGGFGGGFFGGCFGGGDGFF7>EGGFFGGGF>GCDFFGFFAC7B<FBFFFBAADF>D7@GBFFBFBFFF
@M02542:52:000000000-J9N43:1:1101:26898:6323 1:N:0:GTGAAA
CGGTTTATCACCGGCAGTCTCCCTAGAGTTCCCGACTTAACTCGCTGGCAACTAAGGATAGGGGTTGCGCTCGTTGCGGGACTTAACCCAACATTTCACAACACGAGCTGACGACAGCCATGCAGCACCTGTCTTACGGTTCCCGAAGGCACAACCGCATCTCTGCAGTCTTCCGTAGATGTCAAGAGTAGGTAAGGTTCTTCGCGTTGCGTCGAATTAAACCACATGCTCCACCGCTTGTTCGGGCCCCCGTCAATTCCTTTGAGTTTTAATCTTGCGACCGT
+
GGGGGGGGGGGGFGGDEGGGGGGGGGFGGGGGGGGGGGGGGGGGGGGGGFGGGGGGGGGGGGGCGEGGGGGGGGGFFFGGGGGGGGFGGGFGGGGGGGGEFGDFGEGGGGGGGFGGGGGGG=FGGGGGGG8FGGGFGGFGGGGGGEGFDFGGGFFGGGDEGFGEGGGGGGGGGGGGGGGG+B:BFFFCGGGGG9F9?C;FGGFGGEGG58*:<5EFFGFCFGGGGGGCGFC?FGF=CDGGG)97ECD@EGD>@GFEBGG*:DAF)1<AAA9G7:0C<>0>FFFF
@M02542:52:000000000-J9N43:1:1101:24722:6343 1:N:0:GTGAAA
GTCCACACCTTCCTCCGGTTTATCACCGGCAGTCTCCCTAGAGTTCCCGACTTAACTCGCTGGCAACTAAGGATAGGGGTTGCGCTCGTTGCGGGACTTAACCCAACATTTCACAACACGAGCTGACGACAGCCATGCAGCACCTGTCTTACGGTTCCCGAAGGCACAACCGCATCTCTGCAGTCTTCCGTAGATGTCAAGAGTAGGTAAGGTTCTTCGCGTTGCGTCGAATTAAACCACATGCTCCACCGCTTGTGCGGGCCCCCGTCAATTCATTTGAGTTTTAATCTTGCGACCGTAC
+
CCCCCGGGGGGGGGGGGGGGGGGGGGGGGGGGGGDGGGGGGGGGGGGGGGGGGGGGGGGGGGGGGGGGGGGGGGGGGGGGGGGGGGGGGGGGGGGGGGGGGGGGGGGGGGGGGGGGGCEGGGGGGGGGGGGGGGGGGGGGGGGGGGGGGGGGGGGGGGGGGGGGGGGGGGGGGGGGGGGGGGGGGGGGGGGGGGGGGGGGFGGGGGGGGGGGGGGGGGGGGEGCGGGGFGGGGFFDGEGGFGFGGGGGGGGGEGFGFA:DCD>DGGGFFDFFFGGFGGF??B<>FBFFFGFCAF>FBFF3)
@M02542:52:000000000-J9N43:1:1101:8798:6355 2:N:0:GTGAAA
CGGCTTATCACCGGCAGTCCCTCTAGAGTGCCCAACTAAATGATGGCAACTAAAGGCGAGGGTTGCGCTCGTTGCGGGACTTAACCCAACATCTCACGACACGAGCTGACGACAGCCATGCAGCACCTGTGTGCAAGTCACCGAAGTGAAGGAATCCATCTCTGGAAACCGTCCTGCCATGTCAAGGGCTGGTAAGGTTCTTCGCGTTGCTTCGAATTAAACCACCTGCTCCACCGCTTGTGCGGGCCCCCGTCCATTCCTTTGACTTTTACTCTTGCGACCTTT
+
GEEGEDFGFCFGGGGEEGGGGGGGFGGGGGGFFFGGGF@FGFCFFGGFEGGGGGGFGGGEGGGGGGGGCFEGGFGEGCCGGGGGGC=FGGGGGF?FGFGGGCC@EECGGGDEG@FD@<DCCGFFCFFGFFFE7;@+DDF;;E>C**DFGG,>D?6FFGFGCFCFFGGCF4CBEGDCFGGFFFF=C=ABF4:BF6@=<<FGFFC:;>5>>FA@AFG5FFD@C>,CC*7:C6)4)<433,9240<(5,960,3)45),-5=2<FF).)64)643525:06))).)0*
@M02542:52:000000000-J9N43:1:1101:19078:6366 1:N:0:GTGAAA
CGGTTTGTCACCGGCAGTCTCATTAGAGTGCCCTTTCGTAGCAACTAATGACAAGGGTTGCGCTCGTTGCGAGACTTAACCCAACATCTCACGACACGAGCTGACGACAGCCATGCAGCACCTGTGTTACGGCTCTCTTTCGAGCACGAAGCCATCTCTGGCAACTTCCGTACATGTCAAAGGTGGGTAAGGTTTTTCGCGTTGCATCGAATTAAACCACATCATCCACCGCTTGTGCGGGTCCCCGTCAATTCCTTTGAGTTTCAACCTTGCGGCCGTACTCCC
+
GGGGGGFGGGGGGGGGGGGGGFGGGGGGGGGGGGGGGGGGGGGGGGGGGGGGGGGGGGGGGGGGGGGGGGGGGGGGGGGGGGGGGGGGGGGGGGGGGGGGGGGGGGGGGGGGGGGGGGGGGGGGGGGGGGGGGGGGGGGGGGGGGGGGGGGGGGGGDGGGGGCFGGGGGGGGGGGGGGGGGGGGGGGGGGGGGGGGGGGGGGGGGGGGGGGGFGGGGGGGGDGGGGGGGGGGGGGG6FGGGFFGGGFFGGGFFFFFFGGFGGFFFFFFFFFGFGEDFFFFFFFFF
@M02542:52:000000000-J9N43:1:1101:12919:6401 1:N:0:GTGAAA
CGGTTCGTCACCGGCAGTCTCATTAGAGTGCCCTTTCGTAGCAACTAATGACAAGGGTTGCGCTCGTTGCGGGACTTAACCCAACATCTCACGACACGAGCTGACGACGGCCATGCAGCACCTGTGTCCAGGTTCTCTTTCGAGCACTCCCATATCTCTGCAGGATTCCTGGCATGTCAAGGGTAGGTAAGGTTTTTCGCGTTGCATCGAATTAAACCACATCATCCACCGCTTGTGCGGGTCCCCGTCAATTCCTTTGAGTTTCAACCTTGCGGCCGTACTCCC
+
GGGGGGGGGGGGGGGGGGGGGGGGGGGGGGGGGGGGGGGGGGGGGGGGGGGGGGGGGGGGGGGGGGGGGGGGGGGGGGGGGGGGGGGGFGGGGGGGGGGGGGGGGGGGGGGGGGGGGGGGGGGGGGGGGGGGGGGGGGGGGGGGGGGGGGGGGGGGFGGGGGGGGGGGGGGGGGGGGGGGGGGGGGGGGGGGGFFGGGGGGGGGGGGGGFFFFGGGGGGGGGGGGGGGGGGGGGGGGGGGGFFGGGFEGGGFFGFFFGGFGF<FFFABBFFGFG@GF>F<??FFF
@M02542:52:000000000-J9N43:1:1101:18436:6409 1:N:0:GTGAAA
CGGTTTATCACCGGCAGTCTCCCTAGAGTTCCCGACTTAACTCGCTGGCAACTAAGGATAGGGGTTGCGCTCGTTGCGGGACTTAACCCAACATTTCACAACACGAGCTGACGACAGCCATGCAGCACCTGTCTTACGGTTCCCGAAGGCACAACCGCATCTCTGCAGTCTTCCGTAGATGTCAAGAGTAGGTAAGGTTCTTCGCGTTGCGTCGAATTAAACCACATGCTCCACCGCTTGTGCGGGCCCCCGTCAATTCATTTGAGTTTTAATCTTGCGACCGT
+
GGGGGGGGGGGGGGGGGGGGGGGGGGGGGGGGGGGGGGGGGGGGGGGGGGGGGGGGGGGGGGGGGGGGGGGGGGGGGGGGGGGGGGGGGGGGGGGGGGGGGGGGGGGGGGGGGGGGGGGGGGGGGGGGGGGGGGGGGFGGGGGGGGGGGGGGGGGGGGGGGGGGFGGGGGGGGGGGGGGGGGGGGGGGGGGGFGGGGGGGGGGGGGGGGGGGFGGGGGGGGGGGGGGGGGGGGGGGGGGGGFFGGGFFGGGFFGFBFGGFGGFFFFF9ABAGGGFGFF>FFFFE
@M02542:52:000000000-J9N43:1:1101:19796:6410 1:N:0:GTGAAA
CGGTTTATCACCGGCAGTCTCCCTAGAGTTCCCGACTTAACTCGCTGGCAACTAAGGATAGGGGTTGCGCTCGTTGCGGGACTTAACCCAACATTTCACAACACGAGCTGACGACAGCCATGCAGCACCTGTCTTACGGTTCCCGAAGGCACAACCGCATCTCTGCAGTCTTCCGTAGATGTCAAGAGTAGGTAAGGTTCTTCGCGTTGCGTCGAATTAAACCACATGCTCCACCGCTTGTGCGGGCCCCCGTCAATTCATTTGAGTTCTAATCTTGCGACCGT
+
GGGGGGGGGGGGGGGGGGGGGGGGGGGGGGGGGGGGGGGGGGGGGGGGGGGGGGGGGGGGGGGGGGGGGGGGGGGGGGGGGGGGGGGGGGGGGGGGGGGGGGGGGGGGGGGGGGGGGGGGGGGGGGGGGGGGGGGGGGGGGGGGGGGGGGGGGFGGGGGGGGGGGGGGGGGGGGGGGGGGGGGGGGGGGGGGGGGGGGGGGGGGGGGGGGGGFGGGGGGGGGGGGGGGG:EGGGGGGDGGG:FGGGFFGGGFFGFFFGGFGG>*<B>AABAF>DFG4<B>0>FF
@M02542:52:000000000-J9N43:1:1101:11873:6434 1:N:0:GTGAAA
CGGTTTGTCACCGGCAGTCTCATTAGAGTGCCCTTTCGTAGCAACTAATGACAAGGGTTGCGCTCGTTGCGGGACTTAACCCAACATCTCACGACACGAGCTGACGACGGCCATGCAGCACCTGTGTCCAGGTTCTCTTTCGAGCACTCCCACATCTCTGCAGGATTCCTGGCATGTCAAGGGTAGGTAAGGTTTTTCGCGTTGCATCGAATTAAACCACATCATCCACCGCTTGTGCGGGTCCCCGTCAATTCCTTTGAGTTTCAACCTTGCGGCCGTACTCCC
+
GGGGGGGGGGGGGGGGGGGGGGGGGGGGGGGGGGGGGGGGGGGGGGGGGGGGGGGGGGGGGGGGGGGGGGGGGGGGGGGGGGGGGGGGGGGGGGGGGGGGGGGGGGGGGGGGGGGGGGGGGGGGGGGGGGGGGGDFGGGGGGGGGGGGGGGGGGGGGGGGGGGGGGGGGGGGGGGFGGGGGGGGGGGGGGGG,?FGG:EDGGGGGGGFEFGGAGGGFCGGGDFCFGGFFGGGGGGG6CGGGFDGGGFFGGDFFGFFFGGFGGDFFFFF?2<:CDDGF>>?B:FFF
@M02542:52:000000000-J9N43:1:1101:12333:6449 1:N:0:GTGAAA
ATCCACACCTTCCTCCGGTTTGTCACCGGCAGTCTCCTTAGAGTGCTCTTGCGTAGCAACTAAGGACAAGGGTTGCGCTCGTTGCGGGACTTAACCCAACATCTCACGACACGAGCTGACGACAGCCATGCAGCACCTGTGCGACGGTTCTCTTTCGAGCACGACCACCTCTCAGCGGCCTTCCGTCCATGTCAAGGGTAGGTAAGGTTTTTCGCGTTGCATCGAATTAATCCACATCATCCACCGCTTGTGCGGGTCCCCGTCAATTCCTTTGAGTTTTAATCTTGCGACCGTACTCCCC
+
CCCCCGFGGGGGGGGGGGGGGGFFGGGGDGGGFGGGFGFGGGGGGGGGGGGGGGGGGGEFGGGGGGGGGGGGGGGGGGGGGEFFEGGGGGGGGGGGGGFEGGGFFGCFCFEGGECGGGGEFGGD=DBCFGFGGGGFFGGFBFG@CFFCGGGFCFCFFFEE@FFFFFGFGFFGFGG@<EFFEGGGGGFGGGCGG99FGEFGEF<<EGFGGGGGFCEGEGDGFGFGF@FFFF<?GCEGFG7@?FFCCGE7**22<>EDG>:DFDD@=DFF6D2F<+7<2:<FB?FFABFGGGB<B?6??BFF@
@M02542:52:000000000-J9N43:1:1101:24577:6451 1:N:0:GTGAAA
ATCCACACCTTCCTCCGAGTTGACCCCGGCGGTCTCCTGTGAGTCCCCAACCTCCCGAAGGAGTTGCTGGCAACACAGGACAAGGGTTGCGCTCGTTGCGGGACTTAACCCAACATCTCACGACACGAGCTGACGACAGCCATGCACCACCTGTACACCGACCTCAAGGGGGGCACTATCTCTAATGCTTTCCGGTGTATGTCAAGCCTTGGTAAGGTTCTTCGCGTTGCGTCGAATTAAGCCACATGCCCCGCTGCTTGTGCGGGCCCCCGTTAATTCCTTTGAGTTTTAGTCTTGCGGC
+
CCCCCGGGEGGGGGGGGGGGGDGFGDEGEEDEFG:FCFGGFFFG9FGGGEGGFGGGGGGGGGGGGDFEEGGFFEFEGGGFGCFDC@FFGGGGGGGGDEFGGGDFGGGGGGGGGGGFGCFFFGGGGGGDDGFCCCE@FGGGGFGF<CF?8:FGGGGGFFGFGED*>FGG7<CFGGGGGG7FC:CFGF?FCFGGFGGGGGGG700<EGCFGF6A@C9FC<EFGFCC58=?DGGGD*29@F+C<@CF8*<9F+88>D*9C??FFFF7EGGFD36<8*75>FFFB>24:?DCFGF*)6><6<3@5
@M02542:52:000000000-J9N43:1:1101:6147:6472 1:N:0:GTGAAA
TCTACTTGCGTAGGCAGTCTCACTAGAGTCCCCAACTGAATGATGGCAACTAGTGACAGGGGTTGCGCTCGTTGCAGGACTTAACCTAACACCTCACGGCACGAGCTGACGACAACCATGCAGCACCTTGAAAATTGCCCGAAGGAAGGTCTATTTCTAAACCGATCAATTCCCATTTAAGCCTTGGTAAGGTTCCTCGCGTATCATCGAATTAAACCACATAATCCACCGCTTGTTCGGGCCCCCGTCAATTCCTTTGAGTTTCAAACTTGCGTTCGTACTCCC
+
GGGGGDGGGGGDGDFFEGGAF9FGGGGGGGGEGGGGGGGGGCAFDDFCFGGGGGGGGGGGGGGGGGDGGGEEGGGGGGGFFGCEFGGGFGGGG@FFFFCGECGGGGGFDECFGDFGGGGDCEFGFGGGFFEDGGGGGFGGGGGGCFGGD@FFECFAF9FCFFGGGDGGGGCDFFGGAGGFGGF7?C<DGGG67>FCFGGGCBECFGGGGGCGFGG9:CFFGGGGEF9BF85>EEGG+:=DG>>DEGE>E3*8/:AF<FG=FGABA<467AD7>)<DF?F?B:F4<
@M02542:52:000000000-J9N43:1:1101:15994:6481 1:N:0:GTGAAA
CCCCACCTTCCTCCGGTTTATCACCGGCAGTCTCCCTAGAGTTCCCGACTTAACTCGCTGGCAACTAAGGATAGGGGTTGCGCTCGTTGCGGGACTTAACCCAACATTTCACAACACGAGCTGACGACAGCCATGCAGCACCTGTCTTACGGTTCCCGAAGGCACAACCGCATCTCTGCAGTCTTCCGTAGATGTCAAGAGTAGGTAAGGTTCTTCGCGTTGCGTCGAATTAAACCACATGCTCCACCGCTTGTGCGGGCCCCCGTCAATTCATTTGAGTTTTAATCTTGCGACCGTACTC
+
CCCCCGGGGGGGGGGGGGGGGGGGGGGGGGGGFGGGGGGGGGGGGGGGGGGGGGGGGGGGGGGGGGGGGGGGGGGGGGGGGGGGGGGGGGGGGGGGGGGGGGGGGGGGGGGGGGGGGGGGGGGGGGGGGGGGGGGGGGGCGGGGFGGGGGGGGGGGGGGGGGGGGGGGGGGDEGGGFGGGGGGGGGGGGGGEFGCEGGGGGEFGGCGGFGBGFGCFGGEEEEGGEDEGFFFGGGGGGGGGEGFEGGGGCEEEFGGFGFFGGGFFGDG>EGFF47F@FFFFFFFFBFFGD7FGFFFFFF3;9
@M02542:52:000000000-J9N43:1:1101:11908:6484 1:N:0:GTGAAA
CGAGTTGACCCCGGCGGTCTCCTGTGAGTCCCCAACCTTCCGAAGGAGTTGCTGGCAACACAGGACAAGGGTTGCGCTCGTTGCGGGACTTAACCCAACATCTCACGACACGAGCTGACGACAGCCATGCACCACCTGTACACCGACCACAAGGGGGGCACTATCTCTAATGCTTTCCGGTGTATGTCAAGCCTTGGTAAGGTTCTTCGCGTTGCGTCGAATTAAGCCACATGCTCCGCTGCTTGTGCGGGCCCCCGTCAATTCCTTTGAGTTTTAGCCTTGCGG
+
GGGGGGGGGGGGGGGGGEGGGGGGGGGGGGGGGGGGGGGGGGGGGGGGGFGGGGGGGGGGGFGGFEGGGGGGGGGGGGGGGGGGGGGGGGGGGGGGGGGGGGGGGGGGGGGGGGGGGGGGGGGGGGGGGGGGGGGGGGGGGGGGGGEGGGGGGGGGGGGGGGGGGCFGGGGGGGGGGGGGG>EFGGFGGGGGGGGGGGGGGGGGGGGGEEECEEEGDEG<CGGGEGGGGGGGFGGGGGGGDBF7?D)=EGGFFDFF92>>GGAFAFFFFF?GGGFGFA:BB3?55
@M02542:52:000000000-J9N43:1:1101:24901:6485 1:N:0:GTGAAA
CGGTTTATCACCGGCAGTCTCCCTAGAGTTCCCGACTTAACTCGTTGGCAACTAAGGATAGGGGTTGCGCTCGTTGCGGGACTTAACCCAACATTTCACAACACGAGCTGACGACAGCCATGCAGCACCTGTCTTACGGTTCCCGAAGGCACAACCGCATCTCTGCAGTCTTCCGTAGATGTCAAGAGTAGGTAAGGTTCTTCGCGTTGCGTCGAATTAAACCACATGCTCCACCGCTTGTGCGGGCCCCCGTCAATTCATTTGAGTTTTAATCTTGCGACCGT
+
GGGGGGGGGGGGGGGGGGGGGGGGGGGGGGGGGGGGGGGGGGGGGGGGGGGGGGGGGGGGGGGGGGGGGGGGGGGGGGGGGGGGGGGGGGGGGGGGGGGGGGGGGGGGGGGGGGGGGGGGGGGGGGGGGGGGGGGGGGGGGGGGGGGGGGGGGGGGGGGGGGGGGGGGGGGGGGGGGGGGGGGGGGGGGGGGGGGGGGGGGGGGGGGGGGGGFDDGGGGGGGGGGFFGGGGGGGGGGDGGG?FGGGFFGGGFFGFFFGGFGGFFBF>BFFFGGF?GAFFFFFFE
@M02542:52:000000000-J9N43:1:1101:12468:6503 1:N:0:GTGAAA
CGAGTTGACCCCGGCGGTCTCCTGTGAGTCCCCAACCTCCCGAAGGAGTTGCTGGCAACACAGGACAAGGGTTGCGCTCGTTGCGGGACTTAACCCAACATCTCACGACACGAGCTGACGACAGCCATGCACCACCTGTACACCGACCACAAGGGGGGCACTATCTCTAATGCTTTCCGGTGTATGTCAAGCCTTGGTAAGGTTCTTCGCGTTGCGTCGAATTAAGCCACATGCTCCGCTGCTTGTGCGGGCCCCCGTCAATTCCTTTGAGTTTTAGCCTTGCGG
+
GGGGGGGGGGGGGGGGGGGGGGGGGGGGGGGGGGGEGGGGGGGGGGGGGGGGGGGGGGGGGGGGGGGGGGGGGGGGGGGGGGGGGGGGGGGGGGGGGGGGFGGGGGFGEDFGGGGGGGGGGEGGGGGGGGGGGGGCFFGGGGGGGGGEGGGFGFEEGGGGGGGFGFFFGDGFGGGGFGGGGGGGGGGGGGGGGGGGGFGGGGGGGGGGGGGGFGGGGGEDECFFCFCFGGGGG609<CEGD>FFGG@FGGGB>DFF9AD@GC67AFFF94:FFGFD1A7AF>FE>
@M02542:52:000000000-J9N43:1:1101:5087:6507 1:N:0:GTGAAA
CGGTTTATCACCGGCAGTCTCCCTAGAGTTCCCGACTTAACTCGCTGGCAACTAAGGATAGGGGTTGCGCTCGTTGCGGGACTTAACCCAACATTTCACAACACGAGCTGACGACAGCCATGCAGCACCTGTCTTACGGTTCCCGAAGGCACAACCGCATCTCTGCAGTCTTCCGTAGATGTCAAGAGTAGGTAAGGTTCTTCGCGTTGCGTCGAATTAAACCACATGCTCCACCGCTTGTGCGGGCCCCCGTCAATTCATTTGAGTTTTAATCTTGCGACCGT
+
GGGCGGGGGGGGGGGGDGGGCE8<<FFCFGFFFEGGGGGGGGGGGGGGGCFFGGGGGGGGGGGEFGGGGGCEGG?DEGDGGGGGGGGGDGGDGGGGGFGGGGGGGGGGGGGGCEDGFCEEFGGGC8D@FGDGGGFGGGGGGEGCEG><FFGGGGGGGGGCFGG;EFGGGFF9CCCCFCCGFFFCCFCCEFEC>B::E2>FGGCFEGGGGGE=5CCCFGFG7?FG;FC9E9CGGEGGGDGGGBFGGCE3EGDFEG?>4CGFGGFFBFF49ABGF>FF999>FBFF
@M02542:52:000000000-J9N43:1:1101:12777:6516 2:N:0:GTGAAA
CGAGTTGACCCCGGCGGTCTCCTGTGAGTCCCCAACCTCCCGAAGGAGTTGCTGGCAACACAGGACAAGGGTTGCGCTCGTTGCGGGACTTAACCCAACATCTCACGACACGAGCTGACGACAGCCATGCTCCCCCTGTACACCGACCACAAGGGGGGCGCTAGCTCTAATGCTTTCCGGTGTATGTCAAGCCTTGGTGAGGTTCTTCGCGTTGCGTCCAAGTAAGCCCCATTCCCCGCTGCTTGTGCGGGCCCCCGTCAATTCCTTTGAGTTTTAGCCTTTCTG
+
GC:@F@@9C,,B@@@+FF@,FFD,@,66CF<@FACF7,<CFG,@66CFGG,E9,C=6,,,BA,B,FG<,:,9,4<C:8=+@F<FE+@CC8EFGFG,3+@3,A9,CF8+@CGEG7C+3>::33B*D8>DC@,,,*334D<,@D;:>C*=:>==E,*=D:5*****+++0@:9BC++<CC387C74*.9@4*9*()20*3)08>?FF49)45,<>(*008*8*)6:F7*,*/((***.(334(15461.43(55(/97((030946>B95)4,))..:**09?****
@M02542:52:000000000-J9N43:1:1101:19581:6541 2:N:0:GTGAAA
CGGTTTGTCACCGGCAGTCACCTTAGAGTGCCCAACTTAATGATGGCAACTAAGATCAAGGGTTGCGCTCATTGCGGGACTTAACCCAACATCTCACGACACGAGCTGACGACAACCATGCACCACCTGTCACTCTGCTCCCGAAGGAGAAGCCCTATCTCTAGGGTTTTCAGAGGATGTCAAGACCTGGTAAGGTTCTTCGCGTTGCTTCGAATTAAACCACATGCTCCACCGCTTGTGCAGGCCCCCGTCAATTCCTTTGAGTTTCGGTCTTGCGCCCGTACC
+
GGGGEGGGGGGGGGGGGGGGGGGGGGFGGGGGGGGGGGGGGFGGGGGDGGGGGGFGFGGGGGGGGGGGGGGGGAGGGDGGGGGGGGGGGGGGGFGGGGGGGGGCFGGGGGFGGGGFGGGCFFGG@FGGGGGGGGGGGGGGGGGGGGG6FFGCFFGFF8?3EBAF6CDFGGGFEDFGFC>F>GFF=@F4AFA=@FG=CEFFAFFF@EA@);?>78FFFFGFF?DGG?F)*2(.75;((,>>>)61B?BFFFCDBD*-6>=54**,.4<4:B0((6)07)0<>5)70
@M02542:52:000000000-J9N43:1:1101:23124:6550 1:N:0:GTGAAA
CGGCTTGTCACCGGCAGTTTCTTCGGAGTGCCCAACTAAATGATGGCAACTCAAGATGAGGGTTGCGCTCGTTGCGGGACTTAACCCAACATCTCACGACACGAGCTGACGACAGCCATGCAGCACCTGTGTGGACGCCAGCCGAACTGAAGGACCCGATCTCTCGAGCCCATACGTCCCATGTCAAGGGTTGGTAAGGTTCTTCGCGTTGCTTCGAATTAAACCACATGCTCCACCGCTTGTGCAGGCCCCCGTCAATTCCTTTGAGTTTCGGTCTTGCGACCG
+
GGGGGGGGGGGGGGGGGGGGGGGGFGBCFCGGGGGDGGGGGGGGGGGGGGG<FGGGGGGFGGGGGGGGGGGGGGGGGGGGGGGGGGGGGGGGGCGEFGGGGGGGGGG?EGGGGGGGGGGGGEFFFGGGFGGGGGGGGGGGGGGGGGGGGGGGGGGGGGGGGGGGGGGGGGGGGGGGGGGGGGGGGGGGGGGGGGGGFGGGGGGGFGGGGDEGFGFC<FFGGGGFGGGGGEC?<FC8EDGGG?F<FFFFGGG>EGFFFCFFGGDFF><?FFBCDDFDB<4<9;DE)
@M02542:52:000000000-J9N43:1:1101:24955:6551 1:N:0:GTGAAA
ATCCACACCTTCCTCCAGTATATCACCGGCAGTCACCCTAGAGTTCCCGACTTAACTCGCTGGCAACTAAGGATAGGGGTTGCGCTCGTTGCGGGACTTAACCCAACATTTCACAACACGAGCTGACGACAGCCATGCAGCACCTGTCTTACGGTTCCCGAAGGCACAACCGCATCTCTGCAGTCTTCCGTAGATGTCAAGAGTAGGTAAGGTTCTTCGCGTTGCGTCGAATTAAACCACATGCTCCACCGCTTGTGCGGGCCCCCGTCAATTCATTTGAGTTTTAATCTTGCGACCGTAC
+
CCCCCGGGGGGGGGGGGGGGGGGGFGGGGGGGGGGGGGGGGGGGGGGGGGGGGGGGGGGGGGGGGGGGGGGGGGGGGGGGGGGGGGGGGGGGGGGGGGGGGGGGGGGGGGGGGGGGGGGGGGGGGGGGGGGGGGGGGGGGGGGGGGGGGGGGGGGGGGGGGGGGGGGGGGGGGGGGGGGGGGGGGGGGGGGGGGGGGGGGGGGGGGGGGGGGGGGGGGGGGGGGGGGG@EGGGGGGGGGGGGGG:FGGGGGGGGFGCBFGGGFFGGGBEGFFFGGFGGF=:>BFFD0:7FF>>>BFF>FF<
@M02542:52:000000000-J9N43:1:1101:24605:6551 2:N:0:GTGAAA
CGGTTTGTCACCGGCAGTCTCCTTAGAGTGCTCTTGCGTAGCAACTAAGGACAAGGGTTGCGCTCGTTGCGGGACTTAACCCAACATCTCACGACACGAGCTGACACAGCCATGCAGCACCTGTGCGACGGTTCTCTTTCGAGCACCCCTAGCTCTCACCAGGGTTCCGTCCATGTCAAGGGTCGGTAAGGTTTTTCGCGTTGCATCGAATTAATCCACATCACCCAACGCTTGTGCGGGTCCCCGTCAATTCCTTTGAGTTTTAATCTTGCCGACGTTCCCCCC
+
GGGGGGEGGGGGGGGGGGGGGGGGGDCGGFGGGGGFFGGGGGGEGGGGGGGGGFGGGGFFGGGGGGGGFGGDFDFGGGGFGGGGGGFGEFEFG@GGGGGGGGGGGGGGGGGGGGGGGGGGGGGG?EGGGDC8FEEG;EGFC@CEGGGGGF*4>?CCC9<FFCEDF8FGEFGDCFD:8914?59))6.5>F;8;AG5*5;DE>B>2=?0:FDFFF>*9?<4*.4+;=),>5(,5)0)66DF>>F?>><6,02:4C*--.*4ABF44)666<).(((/)0).)*08@
@M02542:52:000000000-J9N43:1:1101:19382:6560 2:N:0:GTGAAA
CGGTTTATCACCGGCAGTCTCCCTAGAGTTCCCGACTTAACTCGCTGGCAACTAAGGATAGGGGTTGCGCTCGTTGCGGGACTTAACCCAACATTTCACAACACGAGCTGACGACAGCCATGCAGCACCTGTCTTACGGTTCCCGAAGGCACAACCGCATCTCTGCAGTCTTCCGTCGATGTCACGAGTAGGTAAGGTTCTTCGCGTTGCGTCCAATTAAAACACATGCCCCACCGCTTGTCCGGGCCCCCCTCCATTCATTTGGATTTGAATCTTTCGCCCTG
+
GGGEGGGGGGGGGEGGDGG@DEGGGE@AFFGGGGGGGG@FGGDFEGGDGGGGGGGGGGDGGG8CCFGG>GFGDGGGGEDGFEFGGGAFFG?FCGGFFCAEEC,BF@ECEEFGDFGDCEFFD8D9=F8?FFFGGGGGGGDCGG6EE*@:*B,@ECEEDEG*;9CF,C,>98=:,>EF**/.+*38+()22=FFFF=FG@87;;+.8;)36DB>0(>8*9:FG438;8)366(3))8(06C0,)-,076>FFG)(1*,.-*6)10))(-)5))))))229))))))
@M02542:52:000000000-J9N43:1:1101:11415:6566 1:N:0:GTGAAA
CGGTTTATCACCGGCAGTCTCCCTAGAGTTCCCGACTTAACTCGCTGGCAACTAAGGATAGGGGTTGCGCTCGTTGCGGGACTTAACCCAACATTTCACAACACGAGCTGACGACAGCCATGCAGCACCTGTCTTACGGTTCCCGAAGGCACAACCGCATCTCTGCAGTCTTCCGTAGATGTCAAGAGTAGGTAAGGTTCTTCGCGTTGCGTCGAATTAAACCACATGCTCCACCGCTTGTTCGGGCCCCCGTCAATTCATTTGAGTTTTAATCTTGCGACCGT
+
GGGGGGGGGGGGGGGGGGGGGGGGGGGGGGGGGGGGGGGGGGGGGGGGGGGGGGGGGGGGGGGGGGGGGGGGGGGGGGGGGGGGGGGGGGGGGGGGGGGGGGGGGGGGGGGGGGGGGGGGGGGGGGGGGGGGGGGGGGGGGGGGGGGGGGGGGGGGGGGGGFGGGGGGGGGGGGGGGGGGGGGGGGGGGGGGGGGGGGGGGGGGGGGGGGGGFGGGFGGGGGGGGGGGGCFGGGGGGGGGG2=GGDEEGDDDDDBFFGGFGGAFABFBFFFFGFFG2<>>BF@F
@M02542:52:000000000-J9N43:1:1101:21673:6574 1:N:0:GTGAAA
GTCCCCACCTTCCTCCGGTTTATCACCGGCAGTCTCCCTAGAGTTCCCGACTTAACTCGCTGGCAACTAAGGATAGGGGTTGCGCTCGTTGCGGGACTTAACCCAACATTTCACAACACGAGCTGACGACAGCCATGCAGCACCTGTCTTACGGTTCCCGAAGGCACAACCGCATCTCTGCAGTCTTCCGTAGATGTCAAGAGTAGGTAAGGTTCTTCGCGTTGCGTCGAATTAAACCACATGCTCCACCGCTTGTGCGGGCCCCCGTCAATTCATTTGAGTTTTAATCTTGCGACCGTAC
+
CCCCCGGGGGGGGGGGGGGGGGGGGGGGGGGGGGGGGGGGGGGGGGGGGGGGGGGGGGGGGGGGGGGFGGGGGGGFGGGGGGGGGGGGGGGGGGGGGGGGGGGGGGGGGGGGGGGGGGGGGGGGGGGGGGGGGGGGGGGGGGGGGGGGGGGGGGGGGGGGGGGGGGGGGGGGGGEGGGFGGGGGGGGGGGGGGGGGGGGGGGGGGGGGFGGGGGGGGGGGGGGEGGGGBGGGGGGGGGGGGGFG9CFGGGGGGGFGCFFGGGFFGGGFFCBFFGGFGGB?BFF<><?GGGFCAB>;9>DF5
@M02542:52:000000000-J9N43:1:1101:27596:6579 2:N:0:GTGAAA
CGGTTTGTCACCGGCAGTCTCATTAGAGTGCCCAACTAAATGTAGCAACTAATGACAAGGGTTGCGCTCGTTGCGGGACTTAACCCAACATCTCACGACACGAGCTGACGACAGCCATGCAGCACCTGTGTTACGGTTCTCTTTCGAGCACTAAGCCATCTCTGGCGAATTCCGTACATGTCAAAGGTGGGTAAGGTTTTTCGCGTTGCATCGAATTAAACCAAATCATCCACCGCTTGTGCGGGTCCCCGTCAATTCCTTTGAGTTTCAACCTTTCGGCCCTAC
+
GGGGGGCGGGGGGGGGGGGFGGGGGGGGGGGGGGGGGGCGGGGCFGGGGGGGGGGGGGGGGGGGGGGGGGGGGGGGGGGGGGGGFGGGGGGGCFGGGGGGGGGGGGGFGDFGGGGGGGGGGFFDCFFGBFGGGGGDGEGGGFFGFEFGGEGGGECFGFEGAFFCGGGGGGGFFGGCD5CFF?:FGEFFFFFDA4CGGFFGFFFFFF:4?FCF15>?FFF7:7:**+1-:>A?@).26?38)689@F08(8973CDA<DBAFF4.264<>4:)3>A77.7@8)050
@M02542:52:000000000-J9N43:1:1101:13995:6593 1:N:0:GTGAAA
CGGTTTATCACCGGCAGTCTCCCTAGAGCTCCCGACTTAACTCGCTGGCAACTAAGGATAGGGGTTGCGCTCGTTGCGGGACTTAACCCAACATTTCACAACACGAGCTGACGACAGCCATGCAGCACCTGTCTTACGGTTCCCGAAGGCACAACCGCATCTCTGCAGTCTTCCGTAGATGTCAAGAGTAGGTAAGGTTCTTCGCGTTGCGTCGAATTAAACCACATGCTCCACCGCTTGTGCGGGCCCCCGTCAATTCATTTGAGTTTTAATCTTGCGACCGT
+
GGGEGEGGGGGGGGGDGGGFGGGGGGGGGGGGGGGGGGGGGGGGGGGGGGGGGGGGGGGFGGGGGGGGGGGGGGGGGGGGGGGGGGGGGGGGGGGGGGGAFEGGGGGGGGGGGDGDEFG8FFGGGGGGGGGGGGGGGGGGGGGGGGGGGGGGGGGGGGGDGFGGFGGGGGGGGGGGGDEGGGGGGGG6EGGGGGGGGGGGGGGGGGEG:EGGFGGGGGGGGGGGGFGFGCEGGGGGG3EFG0FGGGFFGGGFD58>A:>?FGFF<:<DFFFGGCFGAFFB>;FF
@M02542:52:000000000-J9N43:1:1101:8686:6603 2:N:0:GTGAAA
CGGTTTATCACCGGCAGTCTCCCTAGAGTTCCCGACTTAACCCGCTGGCAACTAAGGATAGGGGTTGCGCTCGTTGCGGGACTTAACCCAACATTTCACAACACGAGCTGACGACAGCCATGCAGCACCTGTCTTACGGTTCCCGAAGGCCCAACCGCATCTCCGCAGTCTTCCGTCGATGTCAAGAGTAGGTAAGGTTCTTCGCGTTGCGTCGAATTAAACCACATGCCCCACCCCTTTTTCGGGCCCCCGTCAATTCTTTTGAGTTTT
+
FGEF@FFGECEF7CGGD@FFFFFFFFDFGGDFFD:FEEGGDGGCE+>+?EFCBF@FGGDFE@=7,4==FBFGGG@C7>@CEEGFGG9F8FFEGGGGGFFFFGGE@:BEGFFGGGGCCECFF>FGFC68D3D;DGC;FEC>>;DGE5?**6,*=CDE4C*/:;A*.)*)8DCFC=AF)():7029*/*016=*)6184<47?FF*)14,**2)-))-4099)3(71(2<)6701>6*>0*0),5)735361,--((-6).)2**1))9B*1
@M02542:52:000000000-J9N43:1:1101:16440:6624 1:N:0:GTGAAA
CGGTTTGTCACCGGCAGTCTCATTAGAGTGCCCTTTCGTAGCAACTAATGACAAGGGTTGCGCTCGTTGCGTGACTTAACCCAACATCTCACGACACGAGCTGACGACGGCCATGCAGCACCTGTGTCCAGGTTCTCTTTCGAGCACTCCCACATCTCTGCAGGATTCCTGGCATGTCAAGGGTAGGTAAGGTTTTTCGCGTTGCATCGAATTAAACCACATCATCCACCGCTTGTGCGGGTCCCCGTCAATTCCTTTGAGTTTCAACCTTGCGGCCGTACTCCC
+
GGGGGGGGGGGGGGGGGGGGGGGGGGGGGGGGGGGGGGGGGGFFGGGGGGGGGGGGGGGGGGGGGGGGGGGGGGGGGGGGGGGGGGGGFGGGGGGGGGGGGGGGGGGGGGGGGGFGGGGDGGGGGGGGGGGGGGGGGGGGGGFGGGGGGGGGGGGGGGGGGGGGGGGGGGGGGGGGGGDGGGGGGGGGGGGGFGGGGGGGGGGGGGGFECGGFFGGGFFGGGGGGGGGGGGGGGGFFGGCGFBDFGFFGGDFFGFFBGCFGGDF9:)6??A:C<5DBBF??BFFF
@M02542:52:000000000-J9N43:1:1101:14158:6632 2:N:0:GTGAAA
CGGTTTATCACCGGCAGTCTCCCTAAAGTTCCCGACTTAACTCGCTGGCAACTAAGGATAGGGGTTGCGCTCGTTGCGGGACTTAACCCAACATTTCACAACACGAGCTGACGACAGCCATGCAGCACCTGTCTTACGGTTCCCGAAGGCACAACCGCATCTCTGCAGTCTTCCGTATATGTCAAGAGTAGGTAAGGTTCTTCGCGTTGCGTCGAATTAAACCACATGCGCCACCGCTTGTGCGGGCCCCCGTCCATTCATTTGAGTTTTCATCTTGCCACCGT
+
GGGGGGGGGGGGGGGGGGGFGGGGGGGGGGGGGGGGGGGGGGGDGGGGGGGGGGGGGGGGGGGGGFCFGGGGGGGGGGGGGGGGGGGFGGGGGGGGGGGGFGCEEGEFGGGGGGG>:FGGGFCFFGGFGGFBCGGGGGGFGGGGCGGE>FGGGCCE>ECCEFGGCGCCGGGFGGGGF,*=FFCCGEF;A=FA;+;;DFFGFF65;EF>;E>5(,9>47FFG>0**1),0)-1>FFF>>D0.)6:56>FF6CCB<)4))942BF9434<A4))6).:*1)0=)))
@M02542:52:000000000-J9N43:1:1101:20612:6637 1:N:0:GTGAAA
CGGCTTGTCACCGGCAGTCTCCTTAGAGTGCCCTTGCGTAGCAACTAAGGACAAGGGTTGCGCTCGTTGCGGGACTTAACCCAACATCTCACGACACGAGCTGACGACAGCCATGCAGCACCTGTGTGCCGGCTCTCTTGCGAGCACCCCAGCCTCTCAGCCAGGTTCCGACCATGTCAAGGGTAGGTAAGGTTTTTCGCGTAGCATCGAATTAATCCACATCATCCACCGCTTGTGCGGGTCCCCGTCAATTCCTTTAAGTTTTAATCTTGCGACCGTACTCCC
+
GGGGGGGGGGGGGGGGGGGGGGGGGGGGGGGGGGGGGGGGGGGGGGGGGGGGGGGGGGGGGGGGGGGGGGGGGGGGGGGGGGGGGGGGFGGGGGGGGGGGGGGGGGGGGGGGGGGGGGGGGGGGGGGGGGGGGGGGGGGGGGGGGGGGGGGGGGGGFFGGGGGGGGGGGGGGGGGGGGGGGGGGGGGGGGGGFGGGGGGGGGGGGGGGGGGGFGGGGGGGGGGCFGGGGGGGGGGGGGGGGFFGGGFFGDGFFCAFFGFFGGFFFFFF<BFFGGDGFFFFFFFFF
@M02542:52:000000000-J9N43:1:1101:5448:6644 2:N:0:GTGAAA
GTCCACACCTTCCTCCGGATTAACTCCGGCAGTATGATTAGAGTGCCCAGCCAAACCTGATGGCAACTAATCACGAGGGTTGCGCTCGTTGCGGGACTTAACCCAACATCTCACGACACGAGCTGACGACAGCCATGCAGCACCTGTGTCCCAGTCCCCGAAGGGAAAACCACATCTCTGTTGCGGTCCAGGCATGTCAAAAGGTGGTAGGGTTCTTCGCTGTGCCCCGAATTAAACCCCCGTCCCCACCGCTTTTTCGTGCCCCCGTCAATTCCTTTTAGTTTT
+
GGEGCGGGGGGGGGGGGGGGEDGGDFGGEBFCFFGCAFFG9F<E9FGGGGGGGCGGGGDFGFGF<CGGGCDGGGGGCGGGGGGCFCFG>FCF7F7FC,,EFG,@FGEEGGFGGGDGGCFFGDGC8EFDE++>CFC?CGCGGGGGGGGCFG,@;D>@*>9ECGGG*28@FGGFGD6CCFF61,0=39BDFAA)1);57<@7A=5B@)=15@33(47**1*.*(-+3+)45)2:)66<4:*((((-.,((31/9(*/),,.(.))(46,8?(8)65):7968)9=4*
@M02542:52:000000000-J9N43:1:1101:23921:6650 2:N:0:GTGAAA
CGGTTTATCACCGGCAGTCTCCCTAGAGTTCCCGACTTAACTCGCTGGCAACTAAGGATAGGGGTTGCGCTCGTTGCGGGACTTAACCCAACATTTCACAACACGAGCTGACGACAGCCATGCAGCACCTGTCTTACGGTTCCCGAAGGCACAACCGCATCTCTGCAGTCCTCCGTAGCTGTCAAGAGTAGGTAAGGTTCTTCGCGTTGCGTCGCATTAAACCACCTGCTCCACCGCTTGTGCGGGCCCCCGTCAATTCATTTTAGTTTTAATCTTTCGACCGTC
+
GGGFGGGGGGGGGGGGDGGCGGGGGFCEEFFGGGGGGGFFGGGGGGGGGGGGGGFFF@B@DFFGGGEGGGCFEEGFGGGECFGEGGGGGGGGGGGGGFGGGDGCFGECEFFFCDGGGGFFGGGAFGFGDGF,,5ECFFGFEGGGGGC>FG,DC>BE>EDEE@FGFCFF<?8BE,:EGG*88CCFGFAF:AFF7+;CF=AC8AF:0>A0:59596)8BBCF>7(***)52*-46F)(-733::4(8046(4C3,7*,))15)*14.:499A)):))2**0)>))7)
@M02542:52:000000000-J9N43:1:1101:9326:6654 1:N:0:GTGAAA
CGGTTTATCACCGGCAGTCTCCCTAGAGTTCCCGACTTAACTCGCTGGCAACTAAGGATAGGGGTTGCGCTCGTTGCGGGACTTAACCCAACATTTCACAACACGAGCTGACGACAGCCATGCAGCACCTGTCTTACGGTTCCCGAAGGCACAACCGCATCTCTGCAGTCTTCCGTAGATGTCAAGAGTAGGTAAGGTTCTTCGCGTTGCGTCGAATTAAACCACATGCTCCACCGCTTGTGCGGGCCCCCGTCAATTCATTTGAGTTTTAATCTTGCGACCGT
+
GGGFFCFGGGEF7EGGGGGGGGGGGFFGEFGFFGGGGGFFDFGDCGFGGFGGFFFG8CFFGGGGGDFGGGGGGGGGGGDGEGFFGGFGF@GGGFGGGGFGGGGDEFGGGGGGGGGGGCCFFGD9AEGGFGFGGGGGGGGGD:FGEGDEGGGGGGGGEG7:FDFGGGGGGGGGGCB,CCGC?GECGGGGGGGGGFGFG@CGFFGGGGGGGGGGF=EGFGGGGGGGG8CFGGCFEGGECGGGGFF5=775=DD5>32>2EC4*7<?4:46A9>DF7*0)613>>F>
@M02542:52:000000000-J9N43:1:1101:5738:6681 1:N:0:GTGAAA
CGGTTTATCACCGGCAGTCTCCCTAGAGTTCCCACCATTACGTGCTGGCAACTAAGGATAAGGGTTGCGCTCGTTGCGGGACTTAACCCAACATTTCACAACACGAGCTGACGACAGCCATGCAGCACCTGTCTTAGCGTTCCCGAAGGCACAATCGTATCTCTACAATCTTCGCTAGATGTCAAGAGTAGGTAAGGTTCTTCGCGTTGCGTCGAATTAAACCACATGCTCCACCGCTTGTGCGGGCCCCCGTCAATTCATTTGAGTTTTAATCTTGCGACCGT
+
GGGCEGGGGGGGGGGGGGGGGGG8EGGGGGGGGGGGGGGDGGGFGGGGGGGGGGGGGGGGGGGGGGGGGGGGGGGCGGGGGGGGFGGGGGGGGGFGGGGGGGGGGGGGGGGGGGGGGGGGGGGGGGGGGGGGGGGGGGGGGGF9BF7@7FGFGFGGGGGGGGGGGGGGGGGGGGGGGGGGGCFGGGGGGGGGGGGGGFGGGGGGGGG5*CEGFGGGGGGGGGGGGGGFGG?FGGGGGGGGG:FGGGFFGC7>75?@A97B*:A?2:<<<AFGGGFF<DF>11)8
@M02542:52:000000000-J9N43:1:1101:22734:6688 1:N:0:GTGAAA
CGAGTTGACCCCGGCAGTCTCCTGTGAGTCCCCATCACCCCGAAGGGCATGCTGGCAACACAGAACAAGGGTTGCGCTCGTTGCGGGACTTAACCCAACATCTCACGACACGAGCTGACGACAGCCATGCACCACCTGTATACCGACCACAAGGGGGCGACCATCTCTGGCCGTTTCCGTTATATGTCAAGCCTTGGTAAGGTTCTTCGCGTTGCGTCGAATTAAGCCACATGCTCCGCTGCTTGTGCGGGCCCCCGTCAATTCCTTTGAGTTTTAGCCTTGCGG
+
GGGGGGFGGGGGGGGGGGGGGGGGGGC;EFGGGGGGGGGGGGGGGGGGGGGGGGGGGGGGGGGFGGGGGGGGGGGGGGGGGGGGGGGGGGGGGGGGGGGGGGGGGGGGGGGEGGGGGGGGGEGGGGGGFGGGGGGGGGGGGGGGGGGGGGGGFGGGGGGGGGEBF9CFEFGGGEGFFGGGGGGFGCCFCG@CFGCFFGGGGGGGGGGGDGGGEGGEGGG<FFGGGGGGGGGGFGGGGGGGGFFGGG@FGDGFFGFFBEGDGG>FFFFFA<:FFGFGFFBFFF?>>
@M02542:52:000000000-J9N43:1:1101:13799:6697 1:N:0:GTGAAA
CGGTTTGTCACCGGCAGTCTCATTAGAGTGCCCTTTCGTAGCAACTAATGACAAGGGTTGCGCTCGTTGCGGGACTTAACCCAACATCTCACGACACGAGCTGACGACGGCCATGCAGCACCTGTGTCCAGGTTCTCTTTCGAGCACTCCCACATCTCTGCAGGATTCCTGGCATGTCAAGGGTAGGTAAGGTTTTTCGCGTTGCATCGAATTAAACCACATCATCCACCGCTTGTGCGGGTCCCCGTCAATTCCTTTGAGTTTCAACCTTGCGGCCGTACTCCC
+
GGGGGGGGGGGGGGGGGGGGGGGGGGGGGGGGGGGGGGGGGGGGGGGGGGGGGGGGGGGGGGGGGGGGGGGGGGGGGGGGGGGGGGGGGGGGGGGGGGGGGGGGGGGGGGGGGGGGGGGGGGDGFGGGGGGGGGGGGGGGGGGGGGGGGGGGGGGGGGGGGG7FEGGGGGGGGGG7FFFGGGGBFGGGGGGGFGGGGGGGGGGGGGGGEFFGFGGGGGGGGGGGGGGGGGDGEGFGCC5DGFFGGGFEGGGFFGFFDE:?FD6=:9AA:?A7FCEG>9>BF0/<F
@M02542:52:000000000-J9N43:1:1101:7724:6702 2:N:0:GTGAAA
CGGTTTGTCACCTGCAGTCTCCTTAGAGTGCTCTTGCGTCGCAACTAAGGACAAGGGTTGCGCTCGTTGCGGGACTTAACCCAACATCTCACGACACGAGCTGACGACAGCCCTGCAGCCCCATCGCGACGGTTCCCTTTCGAGCACCCCTAGCTCTCAACAGGGTTCCGTCCTTGTCAAGGGTGGGTACGTTGTTTAGCGTTGCAGCGAACTAATCTATATCTTTCACCGCTTGTGCGGGTACCTGGCAATTCCTTCTGATTTTAAACCTGCGTCCGTACTGCC
+
@@@F:FG<,6@6,CCCCCFFGGF9F,CAFE9F6F@E9:F+@CB:+CFF,,C9CFG8,,,6:+7@FEGF8FCFGC>4E99FCF+A:F,A<?BCF==FF=+>++,>D:+68+D7+3DFGF8,+@+,,+3+++**CE7*,@F,,1*,1*,,11;5,6,,2,0,44A,*=,=CD+A/*+31=++/+*2*63=F).)()*1*+0*00))4=*)4)4)4)070*38*))+3+/6>C:6DD)4327(-(-,/))((.**)0:9>)*-)9@2>2)))...((()).)00.**.
@M02542:52:000000000-J9N43:1:1101:26371:6708 2:N:0:GTGAAA
CGGTTTATCACCGGCAGTCTCCCTAGAGTTCCCGACTTAACTCGCTGGCAACTAAGGATAGGGGTTGCGCTCGTTGCGGGACTTAACCCAACATTTCACAACACGAGCTGACGACAGCCATGCAGCACCTGTCTTACGGTTCCCGAAGGCACAACCGCATCTCTGCAGTCTTCCGTAGATGTCAAGAGTAGGTAGGGTTCTTCGCGTTGCGTCGAATTAAACCACATGCTCCACCGCTTGTTCGGGCCCCCGTCAATTCATTTGAGTTGTAATCTTGCGACCGTT
+
GGGGGGGGGGGGGGGGGGGFGGGGGGGGGGGGGGGGGGGGGGGGGGGGGGGGGGGGGGGGGGGGGGGGGGEGGGGGGGGGGGGGGGGGGGGGEFGGGGGGGGGGGGGGGFFGGGGGGGGGGGGGGGGGGGGGGGGGGGGGGGGFGGCEGGFGGGGGGGGDGEFFCFGFGGEFGGGGGEDFFGG=F<FFFFFFCAFGGGFGFFFFFF>>@>;E>1DF?5FFGFFGFFFFG7<?FFFFF9GBF2)(<;B9,4>5-9*46:FA97F<<?A<465A<>BF27)))5)0.
@M02542:52:000000000-J9N43:1:1101:11995:6718 2:N:0:GTGAAA
CGGTTTATCACCGGCAGTCTCCCTAGAGTTCCCGACTTAACTCGCTGGCAACTAAGGATAGGGGTTGCGCTCGTTGCGGGACTTAACCCAACATTTCACAACACGAGCTGACGACAGCCATGCAGCACCTGTCTTACGGTTCCCGAAGGCACAACCGCATCTCTGCAGTCTTCCGTAGATGTCAAGAGTAGGTAAGGTTCTTCGCGTTGCGTCGAATTAAACCACATGCTCCACCGCTCGTGCAGGCCCCCGTCAATGCCTTTTAGTTTCGGTCTTTCGACCGT
+
GGGGGGGGGGGGGGG+FGGFGGGFGGGGGGGGGGGGGGFFGGGGGGGGGGGGGGGGGFDGGGGGGGGGGGGGGGGGGGGGGGGGGGGFGGGGGGGGGGGGGGGGGGGGGGGGGGGGGGGGGFGGGGFDGGGGGGFFGFG8FEGGGGGEGGGGFGGCD>*1=9FGFGGGGFDA<ACF<EG68FGF7=FFFCAFEFGGGCAFFAF5;D896D0)79CFFFGFGA:EFC??F748).>92(7,4310/.46:65),//8))04<B?4)(669<096(3C**))07)0
@M02542:52:000000000-J9N43:1:1101:11851:6761 1:N:0:GTGAAA
GTCCACACCTTCCTCCGAGTTGACCCCGGCGGTCTCCTGTGAGTCCCCAACCTCCCGAAGGAGTTGCTGGCAACACAGGACAAGGGTTGCGCTCGTTGCGGGACTTAACCCAACATCTCACGACACGAGCTGACGACAGCCATGCACCACCTGTACACCGACCACAAGGGGGGCACTATCTCTAATGCTTTCCGGTGTATGTCAAGCCTTGGTAAGGTTCTTCGCGTTGCGTCGAATTAAGCCACATGCTCCGCTGCTTGTGCGGGCCCCCGTCAATTCCTTTGAGTTTTAGCCTTGCGGC
+
CCCCCGGGGGGGGGGGGGGGGGGGGGGGGGGGGGGGGGGGGGGGGGGGGGGGGGGGGGGGGGGGGGGGGGGGGGGGGGGGGGGGGGGGGGGGGGGGGGGGGGGGGGGGGGGGGGGGGGGGGGGGGGGGGGGGGGGEGGGGGGGGGCGGGGGGGGFFFGGGGGGGGGGGGGGGGGGG6CFGFGGGGGGGGGGGGGGEGGFFGGGGGGGGGGGGGGGGGGGGGGGGGGGGFDCGGGGGGGGGCFGFFGGFF7CG597CDFFG66@>CGDDEGFFFGDEFFFF<>>BA?AGGG?9::<B7:5>)
@M02542:52:000000000-J9N43:1:1101:24494:6767 1:N:0:GTGAAA
TCTACTTGCGTAGGCAGTCTCACTAGAGTCCCCAACTGAATGATGGCAACTAGTGACAGGGGTTGCGCTCGTTGCAGGACTTAACCTAACACCTCACGGCACGAGCTGACGACAACCATGCAGCACCTTGAAAATTGCCCGAAGGAAGGTCTATTTCTAAACCGATCAATTCCCATTTAAGCCTTGGTAAGGTTCCTCGCGTATCATCGAATTAAACCACATAATCCACCGCTTGTGCGGGCCCCCGTCAATTCCCTTGAGTTTCAAACTTGCGTTCGTACTCCC
+
GGGGGGGGGGGGGGGGGGGGGGGGGGGGGGGGGGGGGGGGGGGGGGGGGGGGGGGGGGGGGGGGGGGGGGGGGGGGGGGGGGGGGGGGGGGGGGGGGGGGGGGGGGGGGGGGGGGGGGGGGGGGGGGGGGGGGGGGGGGGGGGGGGGGGGGGGGGGGGGGGGGGGGGGGGGGGGGGGGGGGGGGGGGGGGGGGGGGGGGGGGGGGGGGFGGGFGGGGGGGGGGGGGGGGGGGGGGGDGGGG;@GGGFFGGGFFGFFFGGFGGFFFBFFFFFGGGFGF03:B?FFF
@M02542:52:000000000-J9N43:1:1101:10133:6771 1:N:0:GTGAAA
CGGCTTGTCACCGGCAGTCTTCTTAGAGTGCCCTCGCGTAGCAACTAAGAACAAGGGTTGCGCTCGTTGCGGGACTCAACCCAACATCTCACGACACGAGCTGACGACAGCCATGCAGCACCTGTGCGTCGGTTCCCTTTCAGGCACCCCAACCTCTCAGTCAGGTTCCAACCATGTCAAGGGTAGGTAAGGTTCTTCGCGTAGCATCGAATTAATCCACATCATCCACCGCTTGTGCGGGTCCCCGTCAATTCCTTTGCGTTTTAATCTTGCGACCGTACTCCC
+
GGGGGGGGFGGGDFGGGGGGGGGGGGGGGGGGGGGGGGGGGGGGGGGGGGGGGGGGGGGGGGGGGGGGGGGGGGEGGGGGGGGGEGGGFGFGDGGGGGGGGEGGGGEGGGGGCGGGGBFEGGGGG@FGGGDGGGDGGFGGGGEFF7,@FFGGGGFFCGGGGC9FG9<<FGGGGGGGGGGGFDEGFGG9FCCFGFFGFGGGGC:CFF@ECGGGFGGFF9F6EF8EGF?@FFEEGGGGDFGGGFEGGC>@E:<=4CBFF<**953BFA?FAAA7C3@D(,86:?FFF
@M02542:52:000000000-J9N43:1:1101:14503:6781 1:N:0:GTGAAA
CGAGTTGACCCCGGCGGTCTCCTGTGAGTCCCCAACCTCCCGAAGGAGTTGCTGGCAACACAGGACAAGGGTTGCGCTCGTTGCGTGACTTAACCCAACATCTCACGACACGAGCTGACGACAGCCATGCACCACCTGTACACCGACCACAAGGGGGGCACTATCTCTAATGCTTTCCGGTGTATGTCAAGCCTTGGTAAGGTTCTTCGCGTTGCGTCGAATTAAGCCACATGCTCCGCTGCTTGTGCGGGCCCCCGTCAATTCCTTTGAGTTTTAGCCTTGCGG
+
GGFEGGGGGGGEFEFFCFFGGGGGGGCGGGGGGGDEGFGGGGDGGGGGGFGGGFGGGGGGGGGFFGFEGGGGGGCCFFGGGFFFGGEFGGGGGGGGGGGGGGFGGGGGGGGGGGGGGGFEGGEGGGGGGG?AAFFEGGGFGFFGGGGGGGGGGGGGCEGE8FGFGFGG7AFGGGGGGGG>8EGGGFFFFFGGGCFGG9<EFGFGFGGGGGGEDGGEGGDG8F8@CC?GGGG6?GFC?GGGGFF>FF?F=DC>>C656=DEGGFFAA><A)8CDFF7(5:A>)9<7
@M02542:52:000000000-J9N43:1:1101:9277:6811 1:N:0:GTGAAA
CGAGTTGACCCCGGCGGTCTCCTGTGAGTCCCCAACCTCCCGAAGGAGTTGCTGGCAACACAGGACAAGGGTTGCGCTCGTTGCGGGACTTAACCCAACATCTCACGACACGAGCTGACGACAGCCATGCACCACCTGTACACCGACCACAAGGGGGGCACTATCTCTAATGCTTTCCGGTGTATGCCAAGCCTTGGTAAGGTTCTTCGCGTTGCGTCGAATTAAGCCACATGCTCCGCTGCTTGTGCGGGCCCCCGTCAATTCCTTTGAGTTTTAGCCTTGCGG
+
GGGGGGGGGGGGGGGGGGGGGGGGGGGGGGGGGGGGGGGGGGGGGGGGGGGGGGGGGGGGGGGGGGGGGGGGGGGGGGGGGGGGGGGFGGGGGGGGDGGGGGGGGGGGGGGGGGGGGGGGGGGGGGGGGGGGGGGGGGGGGGGGDGGGGGGFGGGGGGGGGGGFGCGGGGGGGGGGGGGG8ECGGGGGGGGGGGF?FFFGGGFFGGGCEEGGFEGGCGEDGFFGGGDGFEGGGGGGGGGGG>FC?DF@EGGF>CBFB*7)9:<=AFFFAF?GDGFF(65A7)<B@
@M02542:52:000000000-J9N43:1:1101:7236:6825 1:N:0:GTGAAA
CGAATTAACTTCGGCAGTACTATTAGAGTGCCCAGCCAAGCCTGATGGCAACTAATAGCGAGGGTTGCGCTCGTTGCGGGACTTAACCCAACATCTCGCGACACGAGCTGACGACAGCCATGCAGCACCTGTGTCCCAGTCCCCGAAGGGAAAGCCGCATCTCTGCGGCGGTCCGGGCATGTCAAAAGGTGGTAAGGTTCTGCGCGTTGCTTCGAATTAAACCACATGCTCCACCGCTTGTGCGGGCCCCCGTCAATTCCTTTGAGTTTTAATCTTGCGACCGT
+
GGGGGGGGGGGGGGGGGGGGGGGGGGGGGGGGGGGGGGGGGGGGGGGGGGGGGGGGGGGGGGGGGGGGGGGGGGGGGGGGGGGGGGGGGGGGGGGGGFGGGGGGGEFGGGGGGGGGEFGGGFGGGGGGGGGFFFGGGGFGGGGGGGGGGCEFGGGGGGGGGGGGGGGGGGGGGGGGGGGGD<CFGGGGGGGGCCGGGGGGGGGDGGGGGGGGFGGFGGECFFFGGGGGG777?FGGGGGFG>FCEGFFGGGEED<EF?DFGG<B<BAFFF2CGGFGF>>>9BFF
@M02542:52:000000000-J9N43:1:1101:18002:6851 1:N:0:GTGAAA
CGGTTTATCACCGGCAGTCTCCCTAGAGTTCCCGACTTAACTCGCTGGCAACTAAGGATAGGGGTTGCGCTCGTTGCGGGACTTAACCCAACATTTCACAACACGAGCTGACGACAGCCATGCAGCACCTGTCTTACGGTTCCCGAAGGCACAACCGCATCTCTGCAGTCTTCCGTAGATGTCAAGAGTAGGTAAGGTTCTTCGCGTTGCGTCGAATTAAACCACATGCTCCACCGCTTGTGCGGGCCCCCGTCAATTCATTTGAGTTTCGGTCTTGCGACCGT
+
GGGGGGGGGGGGFGGGGGGGGGGGGGGGGGGGGGGGGGGGGGGGGGGGGGGGGGGGGGGGGGGGGGGGGGGGGGGGGGGGGGGGGGGGGGGGGGGGGGGGGGGGGGGGGGGGGGGGGGGGGGGGGGGGGGGGGGGGGGGGGGGGGGGGGGGGGGGGGGGGGGGGGGGGGGGGGGGGGGGGGGGGGGGGGGGGGGGFGCFGGGGGGGGGGGEGFGGGGGGGGGGGGGGGGFGGGGGGGDGGGFFGGGEDGGGFBC?BAGGFGGFFFFFFFFFGGGFG)99>9BFB
@M02542:52:000000000-J9N43:1:1101:24198:6861 1:N:0:GTGAAA
CGGTTTATCACCGGCAGTCTCCCTAGAGTTCCCGACTTAACTCGCTGGCAACTAAGGATAGGGGTTGCGCTCGTTGCGGGACTTAACCCAACATTTCACAACACGAGCTGACGACAGCCATGCAGCACCTGTCTTACGGTTCCCGAAGGCACAACCGCCTCTCTGCAGTCTTCCGTAGATGTCAAGAGTAGGTAAGGTTCTTCGCGTTGCGTCGAATTAAACCACATGCTCCACCGCTTGTTCGGGCCCCCGTCAATTCATTTGAGTTTTAATCTTGCGACCGTC
+
GGGFGGGGFGGGGGGDFGGFGFGGGGGGGGFCFEFFEE9@FEFGFGGGGGGGFFGFGFGFGGGGGGGGEGGGGGFGGGGGGGGGGGGGGGGD<FGGGFFFGGGGCGDGG<BF+CC7FCFGGCF<@DFGGGFGGFFGFGCFB<FGGGGGGGFFFFFCCF*1=FB:,?BF<<FGGGG:,<C?CFFFDCFG;EGG,,<FEF@@CCFCEGCE5CEE57::<C0CFGCFG5@C?<?EGGGCE<**9)*5C17BGG9557(72CF?FF)*-(6546<<C**:))((,(.<.
@M02542:52:000000000-J9N43:1:1101:13917:6867 1:N:0:GTGAAA
CGGCTTATCACCGGCAGTCTCCCTAGGGTTCCCGACTTAACTCGCTGGCAACTAAGGATAGGGGTTGCGCTCGTTGCGGGACTTAACCCAACATTTCACAACACGAGCTGACGACAGCCATGCAGCACCTGTCTTACGGTTCCCGAAGGCACAACCGCATCTCTGCAGTCTTCCGTAGATGTCAAGAGTAGGTAAGGTTCTTCGCGTTGCGTCGAATTAAACCACATGCTCCACCGCTTGTGCGGGCCCCCGTCAATTCATTTGAGTTTTAATCTTGCGACCGT
+
GGGGGGGGGGGGGCFCGGGGGGGGGGGGGGGGGGGGGGFGGGGGGGDGGGGGGGGGGGGGGGGGGGGGGGGGGGGGGGGGGGGGGGGGGGGGGGGGGGGGGGGGGGGGGGGGGGGGGGGGGFGGGGGGGGFGGGGGGGGGGGGGGGGGGGGGGGGGDGFGGGGGGGGGGGGGGGGGGGEGGGGGGGGGGGGGGGGGGGGGGGGGGGGGCGGGFGGGGGGFGGGGGGGGGGGGGGGGGDGGG?FGGGFFGDDFFGF@BGGFGGBFFB>BDFAGGGFGFFFBF>B>
@M02542:52:000000000-J9N43:1:1101:13156:6868 1:N:0:GTGAAA
CGGTTTATCACCGGCAGTCTCCTTTGAGTTCCCGACCGAATCGCTGGCAACAAAGGATAAGGGTTGCGCTCGTTGCGGGACTTAACCCAACATTTCACAACACGAGCTGACGACAGCCATGCAGCACCTGTCTCACGGTTCCCGAAGGCACTAAGGCATCTCTGCCGAATTCCGTGGATGTCAAGAGTAGGTAAGGTTCTTCGCGTTGCATCGAATTAAACCACATGCTCCACCGCTTGTGCGGGCCCCCGTCAATTCATTTGAGTTTTAACCTTGCGGCCGTAC
+
GGGGGGGGGGGGGGGGGGGGGGGGGGGGGGGGGGGGGG@@88CFFGGGGGGGGGGGGGFDFGGGGGGGGGGGGGCGGGGGGGGGGGGGGGGGGGGGGGGGGGGGGGGGGGGGGGGGGGGGGGCGGGGGGGGGFGGGGGGGGGGGGGGGGGGGFFCFGGGGGGFGGGGGGEGFGGGGGGFGGGGGGGGGGGGGGGGGGGFGGGGGGGGGGGGGFGGGGGGGGGGGGGGGCFGGGGDGGGGGGFFGDGFEGGDEFGFF<FDFGGFFBFFFFF?FDGF*59BB908>7
@M02542:52:000000000-J9N43:1:1101:4230:6872 1:N:0:GTGAAA
CGGTTTGTCACCGGCAGTCTCATTAGAGTGCCCAACTAAATGTAGCAACTAATGACAAGGGTTGCGCTCGTTGCGGGACTTAACCCAACATCTCACGACACGAGCTGACGACAGCCATGCAGCACCTGTGTTCCGGTTCCCTTTCGGGCACTCCCACCTTTCAGCAGGATTCCAGACATGTCAAGGGTAGGTAAGGTTTTTCGCGTTGCATCGAATTAATCCACATCATCTCCCGCTTGTGCGGGCCCCCGTCAATTCCTTTGCGTTTTAATCTTGCGACCGTAC
+
FCFFE7FGGAFGCEGDFGGGGCEFGGEEC,CFFFCFFFFGGGGGGAEFF,CF<FGGEGEDDGGGFCG:CCE?8?@:BFGCEEGGE8CF:+:BCFEAA4FCGC@=:FG@FGDGFCDGG9<FFFFF@EGFF<FF<FEC@FEGFFECF::7BFG7C:CGGGG@FF9FCBBF*2,2<F;FF,;:C,,@F,*6,18BC@CC9?+;CC:BCC5:EDF+:69FGFG*+<<<0+:EG9++<CEDC5C2945<*)0<55CD>C1=4<*/:*:*3489(677>7=*)(-196B:5
@M02542:52:000000000-J9N43:1:1101:12044:6881 2:N:0:GTGAAA
CGGTTTATCACCGGCAGTCTCCCTAGAGTTCCCGACTTAACTCGCTGGCAACTAAGGATAGGGGTTGCGCTCGTTGCGGGACTTAACCCAACATTTCACAACACGAGCTGACGACAGCCATGCAGCACCTGTCTTACGGTTCCCGAAGGCACAACCGCATCTCTGCAGTCTTCCGTAGATGTCAAGAGTAGGTAAGGTTCTTCGCGTTGCGTCGAATTAAACCACATGCCCCACCGCTTGTGCGGGCCCCCGTCAATTCATTTGAGTTTTAATCTTTCTACCGT
+
GGGGGGGGGGGGGGG:FGGFGFGGGGGGGGGGGGGGGGGGGGGGGGGGGGGGGGGGGDGFGGGGGGGGGGGGGGGGGGGGGGGGGGGGGGGGGGGGGGGGGGGGGGGGGGGGGGGEGGGGGCGFEGGGGGGGGGGFGG7DFGGGGGGGGGGGFGGGGGGDGCGGGGGGGGGFGGGGGGDFFGGF7=AAFFFFFAGGFGFGFFFFFF>@@FFD9;C@FF7@CAFFGF?2>*.855>699C::)4(.9;>36C3157:):=)4@F241<4:64449<C*1*/9@)0
@M02542:52:000000000-J9N43:1:1101:5620:6907 1:N:0:GTGAAA
CGGTTTATCACCGGCAGTCTCCCTAGAGTTCCCGACTTAACTCGCTGGCAACTAAGGATAGGGGTTGCGCTCGTTGCGGGACTTAACCCAACATTTCACAACACGAGCTGACGACAGCCATGCAGCACCTGTCTTACGGTTCCCGAAGGCACAACCGCATCTCTGCAGTCTTCCGTAGATGTCAAGAGTAGGTAAGGTTCTTCGCGTTGCGTCGAATTAAACCACATGCTCCACCGCTTGTGCGGGCCCCCGTCAATTCATTTGAGTTTTAGTCTTGCGACCGT
+
GGGGGGGGGGGGGGGGGGGGGGFCFGGGGGGGGGGGGGGGGGGGGGGGGGGGGGGGGGGGGGGGGGGGGGGGGGGGGGGGGGGGGGG9FGGGGGGGGGGGGGGGGGGGGGGGGGGGGGGGGGGGGFGGGGGGGGGGFEEFFGGGGGGCFGGGGFGGGGGGGGGGGGCFGFGGGGGGGGGFGGGGGGG>FGGGGGGGGGCGGGGGGGGCCEGGFDGFDFGGGGGGCGGGG+<CGGGGGD5DGFFGG:BFGGGFFG0>ACFFGGFFFFFAFFB5CFFF4939FBBE
@M02542:52:000000000-J9N43:1:1101:10706:6943 1:N:0:GTGAAA
ATCCACACCTTCCTCCGGTTTGTCACCGGCAGTCTCATTAGAGTGCCCAACTAAATGTAGCAACTAATGACAAGGGTTGCGCTCGTTGCGGGACTTAACCCAACATCTCACGACACGAGCTGACGACAGCCATGCAGCACCTGTGTTACGGTTCTCTTTCGAGCACTAAGCCATCTCTGGCGAATTCCGTACATGTCAAAGGTGGGTAAGGTTTTTCGCGATGCATCGAATTGATCCACATCATCCACCGCTTGTGCGGGTCCCCGTCAATTCCTTTGAGTTTTAATCTTTCGACCGTACT
+
CCCCCGGGGGGGGGGGEGFGGGGGGGGGGGGGGGGGGGGGFGGGGGGGGGGGGGGGGGGGGGGGGGGGGGGFGGFDGGGGGGGGGGGGGGGGGEGGGGGGGGGGGGGCGGGGGGGGGGDGGGGGGGGCCDGGGGGGGGGFGGGGGGGGAGGGGGGGGGGGGGFGGGGGGGGGGGGGGGGGGGGGGGGGGGGGGGGGGGGFGGGGGGGGGGGFFGFGGGGGGGCEGGGGFGFGGGGGFGGGEGCFFGGGGGGGGGG6GBBGGGF>CDDFFDBF<F:FGCBF-<<AD:<>FG*:?:?FFFFE)
@M02542:52:000000000-J9N43:1:1101:11934:6950 2:N:0:GTGAAA
CGGTTTATCACCGGCAGTCTCCCTAGAGTTCCCGACTTAACTCGCTGGCAACTAAGGATAGGGGTTGCGCTCGTTGCGGGACTTAACCCAACATTTCACAACACGAGCTGACGACAGCCATGCAGCACCTGTCTTACGGTTCCCGAAGGCACAACCGCATCTCTGCAGTCTTCCGTAGATGTCAAGAGTAGGTAAGGTTCTTCGCGTTGCGTCGAATTAAACCACATGCCCCACCACTTGTTCGGGCCCCCGTCACTTCATTTGAGTTTTAATCTTGCGAATTGT
+
GGGGGGCGGGGFGGG7:FGFFGFGGC@GGGGFGGEGGGFFGFFECFGEGFCFCF8CFFFEFGGEFC:FEDFGDC<EFEDGGGGGGFGECFGGGGGGGGGGGGGGGGGGGGDF:FDCCFGG>8EDEEFCBEDFCGFC;+C:<E?CG7EGGFGGGGGGCEGGGC9:7<CF>?GFCFGC<E?6CC>+@EFAFFFFC+7*8ABFFFFFFE)7(.(0,27.6<9@*-2;:*?)>*(-857((,:9A2),)-40219515*())*6)9B)6().)-)564):74)))).*1
@M02542:52:000000000-J9N43:1:1101:9102:6967 2:N:0:GTGAAA
CGGTTTGTCACCGGCAGTCTCCCTGGAGTGCTCTTGCGTAGCAACTAGGGACAAGGGTTGCGCTCGTTGCGGGACTTAACCCAACATCTCACGACACGAGCTGACGACAGCCATGCAGCACCTGTGTTATGGCTCCCTTTCGGGCACCCCCACCTCTCAGCAGGGTTCCATACATGTCAAGGGTAGGTAAGGTTTTTCGCGTTGCATCGAATTAATCCACATCATCCACCCCTTGTTCGGGTCCCCGTCACTTCCTTTGGATTTTAATCTTGCCACCGTTCTCCC
+
GGGGGGGGGGGGGGGGGGGCGFGGGGGGGGGGGGGGGGGGGGCFGGGGGG8FGGGGGGGFFGGGGGGGGGGGGGGGGGGGGGGGGGGGC<?FFGGGEEFFGGGDCFGGDGFGGG8FFFG<FGFFGDGFGGGGC8DDFG=>CGEEGEGEECC1BG8B4FGGGGFD*C2@F@=+=,,==,B8=7CF66:13;A6;6CF<+)*)2))-96605:F?FGBF*07*,47+2*46D(47>FF)-999?>FF?0,(4*:)*264:4((/9<AA).))..)()673>)))*1<
@M02542:52:000000000-J9N43:1:1101:22623:6976 2:N:0:GTGAAA
CGGTTTGTCACCGGCAGTCTCCCTGGAGTGCTCTTGCGTAGCAACTAGGGACAAGGGTTGCGCTCGTTGCGGGACTTAACCCAACATCTCACAACACGAGCTGACGACAGCCATGCAGCACCTGTGTTACGGCTCCCTTTCGGGCACCCCCACCTCTCAGCAGGGTTCCGTACATGTCAAGGGTAGGTAAGGTTTTTCGCGTTGCATCGAATTAATCCACATCAACCACCGCTTGTGCGGGTCCCCGTCAATTCCTTTGAGTTTTAATCTTGAGACTGTCCTCCC
+
GGGGGGGGGGGGGGGGGGGFGGGGGGECCEFFGGFGGGGGGGGGGGGGGGGGGGFGGFGGGGGGGGGGGGGGGGGGGGFBFGGGGGFGEGFGGGGGGFFGGGGGGDCFGGGGGGGGFFGFGGGGGGGGGGGGGGC=>DGGGGG7C7EFGGGGEG6ECECGCE6CEGCFGGDFG5FGGGDFFCCFGFFFFFFF3AFGGGECEF5)368:0)(9<DGF?499F72F+*.4*91;<508)6<>9>F?4(4<:(*2:DCB<BB)4=79BB:>94<<))(7*/0*/*177
@M02542:52:000000000-J9N43:1:1101:22418:6977 2:N:0:GTGAAA
CAGTTTGTCACTGGCAGTCTCCTTAGAGTGCCCTTGCGTAGCAACTAAGGATAAGGGTTGCGCTCGTTGTGGGACTTAACCCAACATCTCACGACACGAGCTGACGACAGCCATGCAGCACCTGTGTGCCGGTTCTCTTGCGAGCACACCCGAATCTCTTCAGGTTTCCGGCCATGTCAAGGGTAGGTAAGGTTTTTCGCGTTGCAACGAATTAATCCACAACATCCACCGCTTGTTCGGGTCCCCGTCAATTCCTTTGAGTTTTAATCTTGCGATCGTACCTCC
+
GGGGGGGGGGGGGGGGGGGFGGGGGGFFFFGGGGGDGGGGGGGGGGGGGGFFGGGGGGGGGGGGGGGGGGGGGGGGGGFFFFGGGGGGGGGGGGGGGGGGGGGGGGGGGGGGGGGGGGGGGGGGGGGGGGGGGGGGGGGFGEEGGGFFGGGEEECEGFGFGGGGGGG7CDGFGGGFGGFFAEGFG@FFFF=ACFGGGG>C>BF3?6AE@>?F6CGFFC?6D;0:007:4D>608)().19;B9?FF9:<:<FA7FA><*:0=FDFFF24<A624(**)0.7)*95
@M02542:52:000000000-J9N43:1:1101:13944:6983 1:N:0:GTGAAA
CGAGTTGACCCCGGCGGTCTCCTGTGAGTCCCCAACCTCCCGAAGGAGTTGCTGGCAACACAGGACAAGGGTTGCGCTCGTTGCGGGACTTAACCCAACATCTCACGACACGAGCTGACGACAGCCATGCACCACCTGTACACCGACCACAAGGGGGGCACTATCTCTAATGCTTTCCGGTGTATGTCAAGCCTTGGTAAGGTTCTTCGCGTTGCGTCGAATTAAGCCACATGCTCCGCTGCTTGTGCGGGCCCCCGTCAATTCCTTTGAGTTTTAGCCTTGCGG
+
GGEEGDFFFGGGGGGGGGGGGGGGGGEGFGGGGGGGG<FFFGCFGGGGGDGGGGGGGGGGGGGGGGGGGGGGGGGGGGGGGGGGG>BCFGGGGGFBFFGGD=?FFGGGGEGGDEGGGEFEEFGGGFBFFFCFFCGGGGGGGGGGGGGE7FFC<:<F7EEEEGF7C99AFGGCEGF:CGEGE5CCCFGGGGFGGFGGGGGCFF2C@EGFCEGC@5*17C?DGGGGGEGF*;FF96CCCDGG<3F7?2)9*1CBEGF@F5DD3F2*6AA2-42DFGF*3<:AA0?>:
@M02542:52:000000000-J9N43:1:1101:4537:6987 1:N:0:GTGAAA
CGAGTTGACCCCGGCGGTCTCCTGTGAGTCCCCAACCTCCCGAAGGAGTTTCTGGCAACACAGGACAAGGGTTGCGCTCGTTGCGGGACTTAACCCAACATCTCACGACACGAGCTGACGACAGCCATGCACCACCTGTACACCGACCACAAGGGGGGCACTATCTCTAATGCTTTCCGGTGTATGTCAAGCCTTGGTAAGGTTCTTCGCGTTGCGTCGAATTAAGCCACATGCTCCGCTGCTTGTGCGGGCCCCCGTCAATTCCTTTGAGTTTTAGCCTTGCGG
+
GEFGGGGGGGGGDGGEGGGEGGGFGFGGGGGGGGGGGCGGCGFGGGGGGGGGGGGGGGGGGGGCGGGGFGGGGGGGGGGGGGGGGG7EFGFGGGFFGFGFCGFFGGGGDGGGGGGGDFGEGGGGGGGGGFCGGGGGGGGGFFGFGGGGGGGG7FEGGGGGEF+CFCECCFFGGGGGFCEDECEGGFGGGGGGGGGGGGGGGGGGGGGCE5>EFEGGGGEDCFCFGF9C>CFF+329ADGGGBFFGG@F=DGFFDBF;=CFDG9@>AAB<<0CFFFCB>FFF76:B
@M02542:52:000000000-J9N43:1:1101:18022:6990 1:N:0:GTGAAA
CGAGTTGACCCCGGCGGTCTCCTGTGAGTCCCCAACCTCCCGAAGGAGTTGCTGGCAACACAGGACAAGGGTTGCGCTCGTTGCGGGACTTAACCCAACATCTCACGACACGAGCTGACGACAGCCATGCACCACCTGTACACCGACCACAAGGGGGGCACTATCTCTAATGCTTTCCGGTGTATGTCAAGCCTTGGTAAGGTTCTTCGCGTTGCGTCGAATTAAGCCACATGCTCCGCTGCTTGTGCGGGCCCCCGTCAATTCCTTTGAGTTTTAGCCTTGCGG
+
GGGGGGGGGGGGGGGGGGGGGGGGGGGGGGGGGGGGGGGGGGGGGGGGGGGGGGGGGGGGGGGGGGGGGGGGGGGGGGGGGGGGGGDGGGGGGGGGGGGGGGGGGGGGGGGGGGGGGGGGCFGGGGGGGGGGGGGGGGGGGGGGGGGGGGGGGGGGGGGGGGCFGCGGCFGGGGGGGGGGGGGGGGGGGGGGGGGGGGGGGGGGGGGGGGGGFGGGGGDGGGGGGGGGGGGGGGGGGGGGGFFCFG4FGGGFFGFEFGG>GFAFFFBFF<?GGGFG2A?BF7F55
@M02542:52:000000000-J9N43:1:1101:26904:6991 1:N:0:GTGAAA
CGGTTTGTCACCGGCAGTCTCATTAGAGTGCCCTTTCGTAGCAACTAATGACAAGGGTTGCGCTCGTTGCGGGACTTAACCCAACATCTCACGACACGAGCTGACGACAGCCATGCAGCACCTGTGTTACGGCTCTCTTTCGAGCACGAAGCCATCTCTGGCAACTTCCGTACATGTCAAAGGTGGGTAAGGTTTTTCGCGTTGCATCGAATTAAACCACATCATCCACCGCTTGTGCGGGTCCCCGTCAATTCCTTTGCGTTTCAACCTTGCGGCCGTACTCCC
+
GGGGGGGGGGGGEGGGGGGGGAFGGGGGGGGGGGGGGGGGGGGGGGGGGCGGGGGGGGGGGGGGGGGGGGGGGGGGGGGGGGGGGFGGFGGGGGGGFGGEGGGGGCGGGGGGGGGGGGGGGGFGGGGGFGGGGCGGGGGGC+DFEGGGGDCCGGGGFGGFGGGGGGDFGGGCF:@EGGGGGF:FGFGGGGGGFGGGGEGGGGGGGGGFECCC>?CFGFCFF6@FCGGGGGCEGGCFCCCGGF5FGGFEE<<8@>AFFG=*)93D?>>DB?ADFGFGB>><B0F6>
@M02542:52:000000000-J9N43:1:1101:7216:6992 1:N:0:GTGAAA
CGAGTTGACCCCGGCGGTCTCCTGTGAGTCCCCAACCTCCCGAAGGAGTTGCTGGCAACACAGGACAAGGGTTGCGCTCGTTGCGTGACTTAACCCAACATCTCACGACACGAGCTGACGACAGCCATGCACCACCTGTACACCGACCACAAGGGGGGCACTATCTCTAATGCTTTCCGGTGTATGTCAAGCCTTGGTAAGGTTCTTCGCGTTGCGTCGAATTAAGCCACATGCTCCGCTGCTTGTTCGGGCCCCCGTCAATTCCTTTGAGTTTTAGCCTTGCGG
+
GGEGGGGGGGGGGGGGGGGGGGGGGGGGGGGGGGGGGDFGGGGGGGGGGGGGGGGGGGGGGGGGGGGGGGGGGEGGGEDEGGGGGGGGGGGGGGGGGGGGGGGGGGGGGGGGGGGGGGGGGGDEGGGGGGGFGGGGGGGGGGGGGGGGGGGGFGGGGGGGGGGFGFGFGGGGGGGGGGGGGEGGGFGGGGGGGGFDGCFGGGGGC?FGGDEE5CEEDGC3EFGGGGCFFFGG6@CGG:CDDB4769*9=DG>DG9>>:D:*:AFABFA6>?GDFFC1<2<>:?)7
@M02542:52:000000000-J9N43:1:1101:25981:6996 2:N:0:GTGAAA
CGGTTTGTCACCGGCAGTCTCCCTGGAGTGCTCTTGCGTAGCAACTAGGGACAAGGGTTGCGCTCGTTGCGGGACTTAACCCAACATCTCACGACACGAGCTGACGACAGCCATGCAGCACCTGTGTTATGGCTCCCTTTCGGGCACCCCCACCTCTCAGCAGGGTTCCATACATGTCCAGGGTAGGTAAGGTTTTTCGCGTTGCATCGAATTAATCCACATCATCCACCGCTTGTGCGGGTCCCCGTCAATTCCTTTGAGTTTTAATCTTGCGACCGTACTCCC
+
GGGGGGGGGGGGGGGGGGGAFGGGGGDGGGGGGGGGGGGGGGGGGGGGGGGGGGGGGGGFGGGGGGGGGCGGGGGGGFGGFGGGGGGGGGFGGGGGGEFGGGCGGCFGGFGGGGGG@EG@@FFGGGGGGG;CG<@DGGGGGGGGGGGGGGGCEGFFDGGFGFFCGGFFCFFFGGGFF7+=):CA4;FFF+AF<FGGGGFDBEA:?4B>0?<FB2C?FFGFG0)<<C=>F049:5;?7AG09BBB::>FF:/:>D><9A?21*9>BB2<BB>9)-,CG5@F>5@4>
@M02542:52:000000000-J9N43:1:1101:16655:7001 1:N:0:GTGAAA
GTCCACACCTTCCTCCGGTTTATCACCGGCAGTCTCCCTAGCGTTCCCTACTTAACTCGCTGGCAACTAAGGATAGGGGTTGCGCTCGTTGCGGGACTTAACCCAACATTTCACAACACGAGCTGACGACAGCCATGCAGCACCTGTCTTACGGTTCCCGAAGGCACAACCGCATCTCTGCAGTCTTCCGTCGATGTCAAGAGTTGGTAAGGTTCTTCGCGTTGCGTCGAATTAAACCACATGCTCCACCGCTTGTGCGGGCCCCCGTCAATTCATTTGAGTTTTAATCTTGCGACCGTAC
+
CC@@CCEF7FEGGFGGGG:7F,CF9F8@@:F:E@EEECEFG,@FGC<D,;CCFGFFGGG>FFE,,CC@@EEG9C,C8FGGECG:C=F:FCCBFG@CBAFGD?FEFGGGDGFGEFGDG<F@CF:FF<8CC=FF8==F,,,:<=<<=DF<FFCE<:B@33@<C:@FGG7FF7FFEE:C<BFF9@C,<@FGECB7F78BC9FG92=+>+8BF9FEFGFCCCGGGGG=88>85*1@7<E7<:CCC0:C?@EEGFCEGGGGCAEDDC3<=DDBB*8FFG>*:>2/3AA>A<BG7CFC<90,3(5)0
@M02542:52:000000000-J9N43:1:1101:21969:7010 2:N:0:GTGAAA
ACAGTTTACACTGGCAGTCTCGTTAGAGTTCCCGACATGACTCGCTGGCAACTAACGACAGGGGTTGCGCTCGTTATAGGACTTAACCTGACACCTCACGGCACGAGCTGACGACAACCATGCAGCACCTTGAAGATTGTCTTGCGAAAGGTCTGTTTCCAAACCGGTCAATCCCCATTTAAGCCTTGGTAAGGTTCCTCGCGTATCATCGAAGTAAACCACATGCTCCACCGCTTGTGCCGGCCCCCGTCAATTCCTTTGAGTTTCCTTCTTGCGAACGTACCC
+
GGGGGGGGGGGGGGGGCGGFGGGGGGE@EFGGGGGGGGGGGEGGGGFEGCFFGGGGDEFEEGDCFFGGGGGGEFGCF9ECFGGGGGGGGGGGGGGFGGGFCGCEEGFGEGGGEGGGGGEGGFGCFFFGGFGGGGGCGFAEGGGCD+@CGGGGGGGFGGGGGG9ACBEGGGGFGGGGGGGFFF=86(;AAFC6>F:C0<+4)8):9);?<A.)6(2:AFFFGFF69>6<6C?:)0)41:*))4(35;046:D52>:4)-6-66)-)-)-4<9-699))))..)))*
@M02542:52:000000000-J9N43:1:1101:8501:7010 1:N:0:GTGAAA
CGAGTTGACCCCGGCGGTCTCCTGTGAGTCCCCAACCTCCCGAAGGAGTTGCTGGCAACACAGGACAAGGGTTGCGCTCGTTGCGGGACTTAACCCAACATCTCACGACACGAGCTGACGACAGCCATGCACCACCTGTACACCGACCACAAGGGGGGCACTATCTCTAATGCTTTCCGGTGTATGTCAAGCCTTGGTAAGGTTCTTCGCGTTGCGTCGAATTAAACCACATGCTCCACCGCTTGTGCAGGCCCCCGTCAATTCCTTTGAGTTTCGGTCTTTCG
+
GGGGGGGGGFFEGCEGFGGFFGGGGGGGGGGGGGGGEFGGGGGGGGGGGFGGGGGGGGGG@FGFEFGGEGCCE=EGGGGGGGGGD@::FFG?FFFGGGEGFG<FGGGGECGECF@GGGGGCE@FGFGGCFFEGGGGFGFF9FGGGG@@FGCFFECGCGCEGGGGGGGGFGGFGGGGGGG8CGGGGGEGGDEGGGFDCFFEFCFGGFDGGGDG@EGGGGEGFFEGGGGGGGGFEGFGGFGGGFFGFFFFFGGFEC9>>:CDDGFFBBFA4<?D7:?9(8::5)95
@M02542:52:000000000-J9N43:1:1101:17070:7029 1:N:0:GTGAAA
CGGTTTGTCACCGGCAGTCTCCTTAGAGTGCTCTTGCGTAGCAACTAAGGACAAGGGTTGCGCTCGTTGCGGGACTTAACCCAACATCTCACGACACGAGCTGACGACAGCCATGCAGCACCTGTGCGACGGTTCTCTTTCGAGCACCCCTAGCTCTCACCAGGGTTCCGTCCATGTCAAGGGTAGGTAAGGTTTTTCGCGTTGCATCGAATTAATCCACATCATCCACCGCTTGTGCGGGTCCCCGTCAATTCCTTTGAGTTTTAATCTTGCGACCGTACTCCC
+
GGGGGGGGGGGGGGGGGGGGGGGGGGGGGGGGGGGGGGGGGGGGGGGGGFGGGGGGGGGGGGGGGGGGGGGGGGGGGGGGGGGGGGGGGGGGGGGGGGGGGGGGGGGGGGGGGGGGGGGGGGGGGFFGGGGGGGGGGGGGGGGGGGGGGGGGGGGGGGGGGGGDEGGGGGGGGGGGGGGGGGGFGGGFGGGGGGFGGFGGGGGGGGGGGGGGFGGGGGGGFGGFGGGGFGEGGGGGCDGGG>@FFGFFGDGFFGBFFFGF*>>FA>FFADF7DDE:>>B??:BFF
@M02542:52:000000000-J9N43:1:1101:8015:7033 2:N:0:GTGAAA
CGGTTTATCACCGGCAGTCTCCCTAGAGTTCCCGACTTAACTCGCTGGCAACTAAGGATAGGGGTTGCGCTCGTTGCGGGACTTAACCCAACATTTCACAACACGAGCTGACGACAGCCATGCAGCACCTGTCTTACGGTTCCCGAAGGCGCAACCGCATCTCTGCAGTCTTCCGTAGATGTCAAGAGTAGGTAAGGTTCTTCGCGTTGCGTCGAATTAAACCACCTGCCCCGCCGGTTGTGCGGGCCCCCGTCCATTCATTTGAGTTATAATTTTGCGACCTGT
+
GGCFFDGGGGGGGGGGGGGG9EA@FGGFGGFGGGGGGG9FFDGGGCCEC@DF8FFGGCD9FGFGCEEEECCFGFFFGGGGGEFCFGGGGGGGGGAFGGFGGGB8CCFEEFGGGGGFGFFGGFDFADFGD8>DCGAFCFGEEEGGC*>:@F>CGGDG*B*/=7::9:,:BCFFG7*,/5*18:@FG)8;:FFF)3:DC=AFFF+815899EBE6(9>FFCFF2:5**)(9*(-07:(((1-48)(7((((-//-*)-4<6659*)6(6))))).).:2*7)05)0*
@M02542:52:000000000-J9N43:1:1101:9695:7044 1:N:0:GTGAAA
CGGTTTATCACCGGCAGTCTCCCTAGAGTTCCCGACTTAACTCGCTGGCAACTAAGGATAGGGGTTGCGCTCGTTGCGGGACTTAACCCAACATTTCACAACACGAGCTGACGACAGCCATGCAGCACCTGTCTTACGGTTCCCGAAGGCACAACCGCATCTCTGCAGTCTTCCGTAGATGTCAAGAGTAGGTAAGGTTCTTCGCGTTGCGTCGAATTAAACCACATGCTCCACCGCTTGTGCGGGCCCCCGTCAATTCATTTGGGTTTTAATCTTGCGACCGT
+
GGGGGGGGGGGGEGGGGGGGGGGGGGGGGGGGGGGGGGGGGGGGGGGGGGGGGGGGGGGGGGGGGGGGGGGGGGGGGGGGGGGGGGGGGGGGGGGGGGGGGGGGGGGGGGGGGGGGGGGGGGGGGGGGGGGGGGGGGGGGGGGGGGGGGGGGGGGGGGGGGGGGGGGGGGGGGGGGGGGGGGGGGGGGGGGGGGGGGGGGGGGGGGGGEGGGFGGGGGGGGGGGGGGGGGGGGGGGGGGGGBFGGGFFGGCEBGFFBGGFGGFFFFFF:BFCFFFGBFBBFFEF
@M02542:52:000000000-J9N43:1:1101:26623:7056 1:N:0:GTGAAA
CAGTATATCACCGGCAGTCTCCCTAGAGTTCCCACCATTACGTGCTGGCAACTAAGGATAAGGGTTGCGCTCGTTGCGGGGCTTAACCCAACATTTCACAACACGAGCTGACGACAGCCATGCAGCACCTGTCTTACGGTTCCCGAAGGCACAACCGCATCTCTGCAGTCTTCCGTAGATGTCAAGAGTAGGTAAGGTTCTTCGCGTTGCGTCGAATTAAACCACATGCTCCACCGCTTGTGCGGGCCCCCGTCAATTCATTTGAGTTTTAATCTTGCGACCGT
+
GGGGEFGFGGGGCGGGGGGGGGGGGGGGGGGGGGGGGGGGGGGGGGGGGGGGGGGGGGGGGGGGGGGGGGGGGGGGGGGGGGGGGGGGGGGGGGGGGGGGGGGGGGGGGGGGGGGGGGGGGGGGGGGGGGGGGGGGGGGGGGGGGGGGGGGGGGGGGGGGGGGGGGGGGGGGGGGGGGGGGGGGGGGGGGGGGGGGGFFGGGGGGGGGGGGGFGGGGGGGGGGGGGGGGGGGGGGGGGEGG0=DGGFFGCDFFGFB>GGFGGFFFFAFFAFFGGFG499;BFFF
@M02542:52:000000000-J9N43:1:1101:23564:7069 2:N:0:GTGAAA
CGGTTTATCACCGGCAGTCTCCCTAGAGTTCCCGACTTAACTCGCTGGCAACTAAGGATAGGGGTTGCGCTCGTTGCGGGACTTAACCCAACATTTCACAACACGAGCTGACGACAGCCATGCAGCACCTGTCTTACGGTTCCCGAAGGCACAACCGCATCTCTGCAGTCTTCCGTAGACCTCAAGAGTAGGTCAGGTTCTTCGCGTTGCGTCGCATTAAACCACATGCCCCCCCGCTTGTGCGGGCCCCCCTCCATTCATTTAAGTTTTCATCTCTCGACCCTC
+
GEGGGC<CEEFGGDGGCD@<EFGGGFDFEFEDGGGGGGFGGG<FEFGGGGGGGFGGCEAEFFFGGCFGGGGGGGGCFF@F4@FFFGFGGGFGFGGGG<,,,=,BFG+@>A,A=CCF7CD8A,,,8A,AFDFGGGF9F6@8::DF>CCGGCFGGD>CDGEE5,=C7<BFCFG6;C7A<:*+)3;6<)8AA+3A;+;*<1=*;@F)2>)63>;FF2)55>CFC2?FGC424*(4)7>(,3CB<2A059B699GD,**35)/6>4=)).6<<<4))44**/.))8)).
@M02542:52:000000000-J9N43:1:1101:4786:7082 1:N:0:GTGAAA
CGGTTTATCACCGGCAGTCTCCCTAGAGTTCCCGACTTAACTCGCTGGCAACTAAGGATAGGGGTTGCGCTCGTTGCGGGACTTAACCCAACATTTCACAACACGAGCTGACGACAGCCATGCAGCACCTGTCTTACGGTTCCCGAAGGCACAACCGCATCTCTGCAGTCTTCCGTAGATGTCAAGAGTAGGTAAGGTTCTTCGCGTTGCGTCGAATTAAACCACATGCTCCACCGCTTGTGCGGGCCCCCGTCAATTCATTTGAGTTTTAATCTTGCGACCGT
+
GGGGGGGGGGGGEGGGCFGFGGGGGGGGGGGGGGGGGGGGGGGGGGGGGGGGGGGGGGGGGGGGGGDGGGGGGGGGGGGGGGGGGGGGGGGGGGGGGGGGGGGGGGGGGGGGGGGGGGGGGGGGGGGGGGGGGGGGGGGGGGGGGGGGGGGGGGGGGGGGGGGGGGGGGGGGGGFGGCEFCGGGGGGGGGGGGGGGGGGGGGGFGGGGCGEGFGGGGGGFEGGGFGGEFFF6CFG=EDGCF0=5=DFFGGGFFGBEBGG4FDA?ABAF9<DGFF?FAAB>>B3>
@M02542:52:000000000-J9N43:1:1101:15799:7084 1:N:0:GTGAAA
GTCCACACCTTCCTCCGGTTTATCACCGGCAGTCTCCCTAGAGTTCCCGACTTAACTCGCTGGCAACTAAGGATAGGGGTTGCGCTCGTTGCGGGACTTAACCCAACATTTCACAACACGAGCTGACGACAGCCATGCAGCACCTGTCTTACGGTTCCCGAAGGCACAACCGCATCTCTGCAGTCTTCCGTAGATGTCAAGAGTAGGTAAGGTTCTTCGCGTTGCGTCGAATTAAACCACATGCTCCACCGCTTGTGCGGGCCCCCGTCAATTCATTTGAGTTTTAATCTTTCGACCGTAC
+
CCCCCGGGGGGGGGGGGGGGGGGGGGGGDFGGGGGGGGGGG9FGGGGGGGGGGGGGGGGGGGGGGGGGGGGGGGGGGGGGGGGGGGGGGGGGGGGGGGGGGGGGGGGGGGGGGGGGGGGDGGGGGGGGGGGGGGGGGGGGGGGGGGGGGGGGGGGGFGGGGGFGGGFGGGGGGEGGGGFGGGGGGGGGGGFGCFGGGGGGGGGGGFGGGGGGGGGGGGGG5CE?EEGEEGGGGCGFFGGGG6?FCFGGGGCE=DGGGFFGGG>FGGGFFGBFDGGFGGB??>BA>4)CCFF7<?FF;FBF3
@M02542:52:000000000-J9N43:1:1101:13922:7089 1:N:0:GTGAAA
CGGTTTGTCACCGGCAGTCTCCCTGGAGTGCTCTTGCGTAGCAACTAGGGACAAGGGTTGCGCTCGTTGCGGGACTTAACCCAACATCTCACGACACGAGCTGACGACAGCCATGCAGCACCTGTGTTACGGCTCCCTTTCGGGCACCCCCACCTCTCGGCAGGGTTCCGTACATGTCAAGGGTAGGTAAGGTTTTTCGCGTTGCATCGAATTAATCCACATCATCCACCGCTTGTGCGGGTCCCCGTCAATTCCTTTGAGTTTTAATCTTGCGACCGTACTCCC
+
GGGGGGGGGGGGGGGGGGGGGGGGGGGGGGGGGGGGGGGGGGGFGGGGGGGGGGGGGGGGGGGGGGGGGGGGGGGGGGGGGGGGGGGGGGGGGGGGGGGGGGGGGGGGGGGGFGGGGGGGGGGGGGGGGGCGGEGGGGGGGGGGGGGGGGGGGG@FCFGGGGGGGGGGGDGGGGGGGGGGGGG@FGGF7EGGGGGGGGGGGEGGGGGGCCCFFGFGGGGGGGGGGGCFGFEGEEFGEGGGGF5DGGEFGGGFFCAFADG*7:<FDFBAAAFCFGFDF9?<:1FFF
@M02542:52:000000000-J9N43:1:1101:7925:7105 1:N:0:GTGAAA
CTCCTCGGCTGACTTCGGCTGCAAAGACTTTCTCCTTAGGCGCATGTCTCAGCAACACAAAACGAGGGTTTCGCTCGTTATAGGACTTGACCAAACATCTCACGACACGAGCTGACGACAGCCATGCGGCACCTGTATGAAAGTAAGTACCATCCCGTTAAGGACAGGTTTTCGTGTTCATATGTCAAGGGCTGGTAAGGTTTTGCGCGTTGTATCGAATTAAACCACATGCTCCACCGCTTGTGCAGGCCCCCGTCAATTCCTTTGAGTTTCGGTCTTGCGACCGTACTCCCCAGGCGGG
+
CCCCCGGGGGGGGGGGGGGGGGGGGGGGGGGGGGGGGGFGGGGGGGGGFGGDGGGGGGGGGGDGC@FGGGGGGGGGGGGGGGGGGGGGGGGGGGGGGGGGFGGGGGGGGGGGGGGGGGGGGGGGGGGGDDGEGGGGGGGGECDFGGGGGGGGGGGGGGGGGGGCG@FGGGGGGGGFGGGGFA=3FGEF9@:F:FGGGGGGGGGGGGGGGGGGGGGGGGGFGGGGFFGF4C>@:FGFGG=EEDC8@GGGGGGGGGGGG?FGGFFFGG>*7FAFBCD@DCA4449>F>BFDC@FB:1(-4<E)
@M02542:52:000000000-J9N43:1:1101:19609:7107 1:N:0:GTGAAA
CGGCTTGTCACCGGCAGTCTCCTTAGAGTGCCCTTGCGTAGCAACTAAGGACAAGGGTTGCGCTCGTTGCGGGACTTAACCCAACATCTCACGACACGAGCTGACGACAGCCATGCAGCACCTGTGTTATGGCTCCCTTTCGGGCACCCCCACCTCTCAGCAGGGTTCCATACATGTCAAGGGTAGGTAAGGTTTTTCGCGTTGCATCGAATTAATCCACATCATCCACCGCTTGTGCGGGTCCCCGTCAATTCCTTTGAGTTTTAATCTTGCGACCGTACTCCC
+
GGGGGGGGGGGGGGGGGGGGGGGGGGGGGGGGGGGGGGGGGGGGGGGGGGGGGGGGGGGGGGGGGGGGGGGGGGGGGGGGGGGGGGGGGGGGGGGGGGGGGGGGGGGGGGGGGGGGGGGGGGGGGGGGGGGGGFGGGGGGGGGGGGGGGGGDGGGGFGGGGGGGGGGGGGGGGGGGGGGGGGGGGGGGFEGGGGGGGGGGGGGGGGGGGGGGFGGGGGGGGGGGGGGGGGGEGGGG?CEGD>EGGGFFGDGFFGFFFGF?DFFFBF:DFBF7:7@GBBFFFFFFF
@M02542:52:000000000-J9N43:1:1101:10153:7108 2:N:0:GTGAAA
CGGTTTGTCACCGGCAGTCTCATTAGAGTGCCCAACTAAATGTAGCAACTAATGACAAGGGTTGCGCTCGTTGCGGGACTTAACCCAACATCTCACGACACGAGCTGACGACAGCCATGCAGCACCTGTGTTCCGGTTCCCTTTCGGGCACTCCCACCTTTCAGCAGGATTCCAGACATGTCAAGGGTAGGTAAGGTTTTTCGCGTTGCATCGAATTAATCCACAACATCCACCGCTTGTGCGGGGTCCCGTCAATTCCTTTGAGTTTCGGTCTTGCGACCGTTC
+
GGGGGGGGGGGGGGGDGFGGGGGGGGGGGFGGGGGGGGEGGGGGGGGGGGGGGGGGFFGGGGGGGGGGGGGGFGGG>FGGGGGGGGGGGGGGGGFGGGGCFGGEFGGGGG>BEGGGGFGGGGG:D@FGGGG8;DEG>CFGGGE7E@EEGGECCFG>>EFGCEGGG;EF:*=/>EFGFF>*BCFCGF:028A:@6;CDGFGFFFF>;;38FFA(67AFFGF*<)+3*027>:295.4(3*4)-(4:((,437>:G*4)6@.5B9)4:A22(14?FF705)575))0
@M02542:52:000000000-J9N43:1:1101:22123:7128 1:N:0:GTGAAA
CGAATTAACTTCGGCAGTACTATTAGAGTGCCCAGCCAAACCTGATGGCAACTAATAGCGAGGGTTGCGCTCGTTGCGGGACTTAACCCAACATCTCACGACACGAGCTGACGACAGCCATGCAGCACCTGTGTCCCAGTCCCCGAAGGGAAAGCCGCATCTCTGCGGCGGTCCGGGCATGTCAAAAGGTGGTAAGGTTCTGCGCGTTGCTTCGAATTAAACCACATGCTCCACCGCTTGTGCGGGCCCCCGTCAATTCCTTTGAGTTTTAATCTTGCGACCGT
+
GGGGGGGCEGGGGDD@FGGGGGGEFG<6CCECEFFCCEADFCFGGGGFFFFFGGGGFFF@FGGGGG78CFCCGEG@CB7BFEFFEFEGGECEDGGBEEFF7>CF+CFF@E@FECFG>FCCEG@FC@FDEFFC=FFDFFFGCG<FB7C>>:DFGGEFGGGGECF@EC@CFC@F@E7C:FE8:0:+0<F?8<8>10<@CFFGG9<8C=EG=EFGF*:EGGGFG?G@*C8+:+<A<CF8C<G<>)9>EDD3>DG>5C6:9EFFFCA=96:A<5.9CFFF2<(((,7.
@M02542:52:000000000-J9N43:1:1101:23873:7150 2:N:0:GTGAAA
CGGTTTATCACCGGCAGTCTCCCTAGAGTTCCCGACTTAACTCGCTGGCAACTAAGGATAGGGGTTGCGCTCGTTGCGGGACTTAACCCAACATTTCACAACACGAGCTGACGACAGCCATGCAGCACCTGTCTTACGGTTCCCGAAGGCACAACCGCATCTCTGCAGTCTTCCGTAGATGTCAAGAGTAGGTAAGGTTCCTCGCGTTGCGTCGAATTAAACCACATGCTCCACCGCTTGTTCGGGCCCCCGTCAATTCATTTTAGTTTTAATCTTTCGCCCGTC
+
GGGGGGGGGGGGGGGGGGGFGGGGGGCCFGGGGGGGGGGGGGGGGGEGGFFGGGGGGFGGGGGGGGGGGGEFGGGGGGGGGGGGGGGGGGGGGGGGGGGGGDFGGGDGGGGGGGECGGGGGFGCGGGGGGGGFGGFFGEGGGGGGGEGGGGGGGGGGEGCCCFGGG9?CCFFGGEGGG4BC?FCG@FFFFFFFFGGGFBDFF68;>5;6@BFBFGFFFGF=<:8:/92D:<?FFF9>(90.).356;607C3(1>(66@AFFF4216.)66?AA)C098)8;)7)
@M02542:52:000000000-J9N43:1:1101:6034:7167 1:N:0:GTGAAA
CAGTATATCACTGGCAGTCTCATTAGAGTGCCCAACTAAATGTAGCAACTAATGACAAGGGTTGCGCTCGTTGCGGGACTTAACCCAACATCTCACGACACGAGCTGACGACAGCCATGCAGCACCTGTGTTACGGTTCTCTTTCGAGCACTAAGCCATCTCTGGCGAATTCCGTACATGTCAAAGGTGGGTAAGGTTTTTCGCGTTGCATCGAATTAAACCACATCATCCACCGCTTGTGCGGGTCCCCGTCAATTCCTTTGAGTTTCAACCTTGCGGCCGTAC
+
GGGGGGGGGGGGFGGGGGDGGAFGGGGFGFFFGGGGGFGGGGGGFFCFGGGGGGGGFGGGGGGGGGGCCFEGDGGGGGGGGGGGGGGGGGGGCFGGFCGCEF@FGGGGGGGGGCFGEFGGFGF<FGGFFGGGGGGGGECFGGGGG>FGGEFGGGFGFGGGGGGGGGGGGGGFGGGGGGGFGGGG?F>DFFGGGGGGGGGGGGDGGGGEGGGGEGEFGGGGGGGFG679?CFFCF=CCDGFFBBDGD>FGGDFFDBF2::=FG>48:4<<>AF*9?*29>BB9E>5
@M02542:52:000000000-J9N43:1:1101:25380:7168 1:N:0:GTGAAA
CGGTTTATCACCGGCAGTCTCCCTAGAGTTCCCGACTTAACTCGCTGGCAACTAAGGATAGGGGTTGCGCTCGTTGCGGGACTTAACCCAACATTTCACAACACGAGCTGACGACAGCCATGCAGCACCTGTCTTACGGTTCCCGAAGGCACAACCGCATCTCTGCAGTCTTCCGTAGATGTCAAGAGTAGGTAAGGTTCTTCGCGTTGCGTCGAATTAAACCACATGCTCCACCGCTTGTGCGGGCCCCCGTCAATTCATTTGAGTTTTAATCTTGCGACCGT
+
GGGGGGGGGGGGGGGGGGGGGGGGGGGGGGGGGGGGGGGGGGGGGGGGGGGGGGGGGGGGGFGGGGGGGGGGGGGGGGGGGGGGGGGGGGGGGGGGGGGGGGGGGEGGGGGGGGGGGGGGGGGGGGGGGGGGGGGGGGGGGGGGGGGGGGGGGGGGGGGGGGGGGGGGGGGGGGGGGGGFGGGGGGGGGGGGGGGGGGGGGGGGGGGGEGGGFGGGFFGGGGGGGGGGGFGGGGGGGGGFF0?DEGF>GDGEFGBFAGG?CF>FBF<AFFADGFFG2A>BFFF>
@M02542:52:000000000-J9N43:1:1101:25769:7183 1:N:0:GTGAAA
CCACACCTTCCTCCGGTTTATCACCGGCAGTCTCCCTAGAGTTCCCGACTTAACTCGCTGGCAACTAAGGATAGGGGTTGCGCTCGTTGCGGGACTTAACCCAACATTTCACAACACGAGCTGACGACAGCCATGCAGCACCTGTCTTACGGTTCCCGAAGGCACAACCGCATCTCTGCAGTCTTCCGTAGATGTCAAGAGTAGGTAAGGTTCTTCGCGTTGCGTCGAATTAAACCACATGCTCCACCGCTTGTGCGGGCCCCCGTCAATTCATTTGAGTTTTAATCTTGCGACCGTACTC
+
CCCCCGGGGGGGGGGGGGGGGGGGGGGGGGGGGGGGGGGGGGGGGGGGGGGGGGGGGGGGGGGGGGGGGGGGGGGGGGGGGGGEGGGDGGGGFEGGGFGGGGGGGGGGGGGGGGGGGGGGGGGGGGGGGGGGGGGGGGGGGGGGGGGGFGGGFGGGGGDGGGGGGFFGGGGGEGGGGGFGGGGGFGGGGGGGGGGGGGGGGGFGFFGGGGGGGGGGGGGGGGGGGGGGFGGGGGGGGGGGGGGEGGGFGEDGFGFFG>EGGGDFGDC5>FFBAGGF7C?FF>A22<4CG7@399B9?BFF8
@M02542:52:000000000-J9N43:1:1101:6741:7186 1:N:0:GTGAAA
CAGTATATCACTGGCAGTCCCCTTAGAGTGCCCAACTGAATGCTGGCAACTAAGGGCGAGGGTTGCGCTCGTTGCGGGACTTAACCCAACATCTCACGACACGAGCTGACGACAGCCATGCAGCACCTGTGTCCCGGTCCCCGAAGGGAACCCTGCATCTCTGCAGATGTCCGGGCATGTCAAGGGCTGGTAAGGTTCTGCGCGTTGCTTCGAATTAAACCACATGCTCCACCGCTTGTGCGGGCCCCCGTCAATTCCTTTGAGTTTTAATCTTGCGACCGTACC
+
GGGAFFGGGGFFGGGGGGGGGGGFGGGGGGGGFDGGGGFGGGGGGFGGGGGGGGGGDCGGGGGGGGGGGGGGGGGGGGCCGGGGGGGGGGGFGDGGGGGGEGGGDGGGGGDGFGG8BFF8FFGGGGGF8F8FFGGGDEGG<FCCFCFEFFFFGGFGF@9>BF<FCFFGGG?A<7:FEF>CFFGCFEGEGGFFCCEFG9CEF88C/:5CCFFC;CCCDGGGG5CGC6C7CE+6>8CC=9F*??)9EC;BC5*))9<FDG>@=*5)644<2:>*2?*:3(49(43))
@M02542:52:000000000-J9N43:1:1101:10429:7229 2:N:0:GTGAAA
CGGTTTGTCACCGGCAGTCTCATTAGAGTGCCCAACTAAATGTAGCAACTAATGACAAGGGTTGCGCTCGTTGCGGGACTTAACCCAACATCTCACGACACGAGCTGACGACATCCATGCAGCACCTGTGTTCCGGTTCCCTTTCGGGCACTCCCACCTTTCAGCAGGATTCCAGACATGTCAAGGGTAGGTAAGGTTTTTCGCGTTGCATCGAATTAATCCACATAATCCACCGCTTGTGCGGGTCCACGTCAAGTCCTTTGAGTTTTAATCTTTCGACCGTAC
+
GGGFGGGGGGGGGGGGGGFGGFGGGGAGGCEGFDGGFC,CFEGCGGFGFEGGFGFFGGGGEGDEGGGGCCCF8CF7CFD<F<EAF<F<BFF8CFAFCC>FEC4@FEFGF@FEG+AD8FGG=A8,36B?;EGGGE8C@83DC9A@>BC6:*:DFG53;EGGFCEF?,>D>99;DFC9C6FFCC7FF;A;)0:FE6CCC7AC=8;:@8B;?*56;3;;>FC3+686E+/6D>4>)7)(((1..9:139>?2,7C(*1).)9)6BFB?AA<2-)5<>9*:)).))0))
@M02542:52:000000000-J9N43:1:1101:11665:7236 1:N:0:GTGAAA
CGGTTTATCACCGGCAGTCTCCCTAGAGTTCCCGACTTAACTCGCTGGCAACTAAGGATAGGGGTTGCGCTCGTTGCGGGACTTAACCCAACATTTCACAACACGAGCTGACGACAGCCATGCAGCACCTGTCTTACGGTTCCCGAAGGCACAACCGCATCTCTGCAGTCTTCCGTAGATGTCAAGAGTAGGTAAGGTTCTTCGCGTTGCGTCGAATTAAACCACATGCTCCACCGCTTGTGCGGGCCCCCGTCAATTCATTTGAGTTTTAATCTTGCGACCGT
+
GGGGGGGGGGGGGGGGGGGFGGGGGGGGGGGGGGGGGGGGGGGGGGGGGGGGGGGGGGGGGGGGGGGGEGGGGGGGGGGGGGGGGGGGGGGGFGGGGGGGGGGGEGGGGGGGGGGGGGGGGGGGGGGGGGGGGGGGGGGGGGGGGGGGGGGGGGGGGGGGGGGGDGF@FGGGGGGGGGGCBFGGGGGGGGGGBEGGGGGGGGGGGDEE8CEGEEGGGGGGGGDCCEGGGGGGGGGGGGGGG:FDEGFFGGGFFGFEFFGFGGFFF?9AFFFGGC6C4A9BBF3;
@M02542:52:000000000-J9N43:1:1101:8760:7273 1:N:0:GTGAAA
CGGTTTGTCACCGGCAGTCTCCCTGGAGTGCTCTTGCGTAGCAACTAGGGACAAGGGTTGCGCTCGTTGCGGGACTTAACCCAACATCTCACGACACGAGCTGACGACAGCCATGCAGCACCTGTGTTATGGCTCCCTTTCGGGCACCCCCACCTCTCAGCAGGGTTCCATACATGTCAAGGGTAGGTAAGGTTTTTCGCGTTGCATCGAATTAATCCACATCATCCACCGCTTGTGCGGGTCCCCGTCAATTCCTTTGAGTTTTAATCTTGCGACCGTACTCCC
+
GGGGGGGGGGGGGGGEGGGGGGGGGGGGGGGGGGGGGGGGGGGGGGGGGGGGGGGGGGGGGGGGGGGGGGGGGGFGGGGGGGGGGGGGGGGGGGGGGGGGGGGGGGGGGGGGGGGGGGGGGGGGGGGGGGGGGGGGGGGGGGGGGGGGGGGGGGFGFGGGGGGGGGFGGFGGGEGGGGGGGGGGGGGGGGGGGGGGGGGGGGGGGGGGGGGGFGGGGGGGGGGGFGGGGGGGGGGGGGGGGFFGGGFFG<DFFGFFFGGFGCAFFFFFFFBFGD>G9BFFFFFFF
@M02542:52:000000000-J9N43:1:1101:9434:7295 1:N:0:GTGAAA
CCCGTTATCCGAGGCGGTTTCGCCAGAGTGCTCAACTAAATGGTAGCAACTGGAGATAAGGGTTGCGCTCGTTGCGGGACTTAACCCAACATCTCACGACACGAGCTGACGACGGCCATGCAGCACCTATATAGAGGCCTATTGCTAGGCGCCGATATTTCTACCGAATTCCTCTACATTTCGAGCCCAGGTAAGGTTCTTCGCGTTGCGTCGAATTAAACCACATGCTCCACCGCTTGTGCGGGCCCCCGTCAATTCCTTTGAGTTTCAGCCTTGCGACCGTAC
+
GGGGGGGGGGGGGGGGGGGGGGGGGGGGGGGGGGGGGGGGGGGGGGGGGGGGGGGGGGGGGGGGGGGGGGGGGGGGGGGGGGGGGGGGGGGGGGGGGGGGGGGGGGGGGGGGGGGGGGGGGGGGFGGGGGGGGGFGGGGGGGGFGGGGGGGGGGGG>EGGFGGFFGGGGGGGGGGCGGGGGGEEGGGGGGGGGGG?<CGGGGGGGGGGGGGGFDGGDFGGGCFGGGFGFGFGGCCEGGFGCAEGGG@DGDDD3*4=AGGFGGFF06<<>>DGGGFGB>>FFFFF5
@M02542:52:000000000-J9N43:1:1101:21068:7298 2:N:0:GTGAAA
CGGTTTGTCACCGGCAGTCTCATTAGAGTGCCCAACTAAATGTAGCAACTAATGACAAGGGTTGCGCTCGTTGCGGGACTTAACCCAACATCTCACGACACGAGCTGACGACGGCCATGCAGCACCTGTGTTACGGTTCTCTTTCGAGCACTAAGCCATCTCTGGCGAATTCCGTACATGTCAAAGGTGGGTAAGGTTTTTCGCGTTGCATCGAATTAAACCACAACATCCACCCCTTGTGCGGGTCCCCGTCAATTCCTTTGGGTTTCAACCTTTCGGCCGTAC
+
GGGGGGGGGGGGGGGGGGGFGGGGGGFGGGGGGGGGGG<CGGGGGGGGGGGGGGGGGGGGGGGGGEGGGGGGGGGGGGGGGGGGGGGGGGGG<FGGDFGGGEGGGGCFFGGGGGGGGFCFFGGFGGGGGGGGGGGGGEFCFFGEF@EGFGGGGGCFGFGGGGGGGG5EGDG=F?ECDDG+19CCG=F;FFFFFFFGFGFGFFD80>D>B?)91:FFFFGFG028:*0.99())8)44,7<)6393(-4::3/,9D9<:64>?/(4:66>A443(3*:7>>E:>))
@M02542:52:000000000-J9N43:1:1101:25211:7301 1:N:0:GTGAAA
ATCCACACCTTCCTCCGGTTTGTCACCGGCAGTCTCATTAGAGTGCCCAACTAAATGTAGCAACTAATGACAAGGGTTGCGCTCGTTGCGGGACTTAACCCAACATCTCACGACACGAGCTGACGACAGCCATGCAGCACCTGTGTTCCGGTTCCCTTTCGGGCACTCCCACCTTTCAGCAGGATTCCAGACATGTCAAGGGTAGGTAAGGTTTTTCGCGTTGCATCGAATTAATCCACATCATCCACCGCTTGTGCGGGTCCCCGTCAATTCCTTTGAGTTTTAATCTTGCGACCGTACT
+
CCCCCGGGGGGGGGGGGGGGGGGGGGGGGGGGGGGGGGGGGGGGGGGGGGGGGGGGGGGGGGGGGGGGGGGGFGGGGGGGGGGGGGGGGGGGGGGGGGGGGGGGGGGGGGGGGGGGGEEGGGGGGGGGGGGGGGGGGGGGGGGGGGGGGGGGGGGGGGGGGGGGGGGGGGGGGGGGGFEFGGGGGGGGGGGGGGGGFFFGGGGFGGFFGGGGGGGGGGGGGGGGGGGGFGGGGGGGGGGGGGGGGGGGGGGGGGGFGBEDGGF>EGGFFGFFDCCFG><5:ADFF:DGGG?G9BFFB?FD)
@M02542:52:000000000-J9N43:1:1101:19869:7310 1:N:0:GTGAAA
CGGTTTATCACCGGCAGTCTCCCTAGAGTTCCCGACTTAACTCGCTGGCAACTAAGGATAGGGGTTGCGCTCGTTGCGGGACTTAACCCAACATTTCACAACACGAGCTGACGACAGCCATGCAGCACCTGTCTTACGGTTCCCGAAGGCACAACCGCATCTCTGCAGTCTTCCGTAGATGTCAAGAGTAGGTAAGGTTCTTCGCGTTGCGTCGAATTAAACCACATGCTCCACCGCTTGTGCGGGCCCCCGTCAATTCCTTTGAGTTTTAGCCTTGCGGCCGT
+
GGGGGGGGGGGGGGGGGGGGGGGGGGGGGGGGGGGGGGGGGGGGGGGGGGGGGGGGGGGGGGGGGGGGGGGGGGGGGGGGGGGGGGGGGGGGGGGGGGGGGGGGGGGGGGGGGGGGGGGGGGGGGGGGGGGGGGGGGGGGGGGGGGGGGGGGGGGGGGGGGGGGGGGGGGGGGGGGGGGGGGGGGGGGGGGGGGGGGGGGGGGGGGGGGGGGFGGGGGGGGGGGGGGGGGGGGGGGGGGGGFFGCGFFGGGFFGFFFGGFGGFFF?AFFFFGGGFG??F>FFFF
@M02542:52:000000000-J9N43:1:1101:20016:7318 1:N:0:GTGAAA
CGGTTTATCACCGGCAGTCTCCCTAGAGTTCCCGACTTAACTCGCTGGCAACTAAGGATAGGGGTTGCGCTCGTTGCGGGACTTAACCCAACATTTCACAACACGAGCTGACGACAGCCATGCAGCACCTGTCTTACGGTTCCCGAAGGCACAACCGCATCTCTGCAGTCTTCCGTAGATGTCAAGAGTAGGTAAGGTTCTTCGCGTTGCGTCGAATTAAACCACATGCTCCACCGCTTGTTCGGGCCCCCGTCAATTCATTTGAGTTTTAATCTTGCGACCGT
+
GGGGGGGGGGGGGGGGGGGGGGGGGGGGGGGGGGGGGGGGGGGGGGGGGGGGGGGGGGGFFGGGGGGGGGGGGGGGGGGGGGGGGGGGGGGGGGGGGGGGGGGGGGGGGGGGGGGGGGGGGFGGGGGGGGGGGGGGGGDGGGGGGGGGGGGGGGGGGGGGGGGGGGGGGGGGGGGGGGGGGGGGGGGGGGGGGGGGGFGGGGGGGGGGGGGGDGGGGGGGGGGGGGGGGCGGGGGGGGGGGFFGEGF:GDGFFGFFFGGFFGFFBB:<DFFGGGFGF>>FFFFF
@M02542:52:000000000-J9N43:1:1101:27213:7330 1:N:0:GTGAAA
CGGTTTGTCACCGGCGGTCTCCCTGGAGTGCTCTTGCGTAGCAACTAGGGACAAGGGTTGCGCTCGTTGCGGGACTTAACCCAACATCTCACGACACGAGCTGACGACAGCCATGCAGCACCTGTGTTATGGCTCCCTTTCGGGCACCCCCACCTCTCAGCAGGGTTCCATACATGTCAAGGGTAGGTAAGGTTTTTCGCGTTGCATCGAATTAATCCACATCATCCACCGCTTATGCGGGTCCCCGTCAATTCCTTTGAGTTTTAATCTTGCGACCGTACTCCC
+
GGGGGGGGGGGGEGGGGGGGGGGGGGGGGGGGGGGGGGGGGGGGGGGGGGGGGGGGGGGGGGGGGGGGGGGGGGGGGGGGGGGGGGGGGGGGGGGGGGGGGGGGGGGGGGGGGGGGGGGGGGGGGGGGGGGGGGGGGGGGGGGGGGGGGGGGGGGGGGGGGGGGGGGGGGGGGGGGGGGGGGGGGGGGGGGGFFGGGGGGGGGGGGGGGGGGFGGGGGGGG6EFCFGGGGGGEGG?+0/CDBBGGGFFGGGFFGFFBF7@FGFFBFBBAFFFFDDGFFF?:??FF
@M02542:52:000000000-J9N43:1:1101:12612:7335 1:N:0:GTGAAA
CGGTTTGTCACCGGCAGTCTCATTAGAGTGCCCAACTAAATGTAGCAACTAATGACAAGGGTTGCGCTCGTTGCGGGACTTAACCCAACATCTCACGACACGAGCTGACGACAGCCATGCACCACCTGTGACCGCCCCCGAAGGACCTGCCATCTCTGACAGTTTTGCGGCCATGTCAAACCCAGGTAAGGTTCTTCGCGTTGCATCGAATTAATCCGCATGCTCCGCCGCTTGTGCGGGCCCCCGTCAATTCCTTTGAGTTTTAGCCTTGCGGCCGTACTCCCC
+
GGGGGGGGGGGGCGGGGGGGGGGGGGGGGGGGGGGGGGGGGFGGGGGGGGGGGGGGGGGGGGGGGGGGGGGGGGGGGGGGGGGGGGGGGGGGGGGGGGGGGGGGGGGGGGGGGGGGGGGGGGGFGGGGGFCFGGGGGGGGGGGGGGGGGGGGGGEGGGFGGGGGGG,FCGGGGGGGGGGGGGGGGGGGGGGGGGGGGFGGGGCDFFGDGGGGFGFFGGGGGGGFGG?EGEGGGCF8CCDDGFFGGGFEDGGFFCAFFC7FFGFFF?FFFF0CD3@GB9:<:9FFF
@M02542:52:000000000-J9N43:1:1101:26988:7341 1:N:0:GTGAAA
CGGTTTGTCACCGGCAGTCTCATTAGAGTGCCCTTTCGTAGCAACTAATGACAAGGGTTGCGCTCGTTGCGGGACTTAACCCAACATCTCACGACACGAGCTGACGACGGCCATGCAGCACCTGTGTCCAGGTTCTCTTTCGAGCACTCCCACATCTCTGCAGGATTCCTGGCATGTCAAGGGTAGGTAAGGTTTTTCGCGTTGCATCGAATTAAACCACATCATCCACCGCTTGTGCGGGTCCCCGTCAATTCCTTTGAGTTTCAACCTTGCGGCCGTACTCCC
+
GGGGGGGGGGGGEGGGGFGGGFGGGFGGGGGGGGGGGEGGGGGGGGFGGCFGGGGGGGGGGGGGGGGGGGGGGGGGGGGGGGGGGGGGFGGGGGGEFGGGGGGGGGGGGGGGGGGGGFGGGGG?GGGGGGGGGGGGGGGGGGGGGGGGGGGGGGGGGGGGGGGGGGGGGGFFGFCFGGGGGCFGGGGGGGGGGGGGGFGGGGGGGGCFEGGGFGGGGGG<CFFFFGGGGGGGGGGECFDGDFFGGGF>CCDFFGFFFGFFGGBFFFFA4:DCFGFGFFF0?FFFF
@M02542:52:000000000-J9N43:1:1101:13499:7352 1:N:0:GTGAAA
CGAGTTGACCCCGGCAGTCTCCCACGAGTCCCCAACTTTACTTGCCGGCAACGTAGGATAAGGGTTGCGCTCGTTGCGGGACTTAACCCAACATCTCACGACACGAGCTGACGACAGCCATGCACCACCTGTACACCAACCACAAGGGAAGCCCCATCTCTGGGGATGTCTGGCGCATGTCAAGCCCAGGTAAGGTTCTTCGCGTTGCATCGAATTAATCCACATGCTCCGCCGCTTGTGCGGGCCCCCGTCAATTCCTTTGAGTTTTAGCCTTGCGGCCGTACT
+
GGGGGGGGGGGGGGGGGGGGGGGGGGGGGGGGGGGGGGGGGGGGGGGGGGGGGGGGGGGGGGGGGGGGGGGGGGGGGGGGGGGGGGGGGGGGGGGGGGGGGGGGGGGGGGGGGGGGGGGGGGGGGGGGGGGGGGGGGGGGGGGGGFGGGGGGGGGGGGFGGGGGGGGGGGGGGGGGGGGGGGGGGGGGGGGGGGGGGGGGGGGGGGGGGGGGFGGGGGGGGGGGGGGGGGGGGGGGGGGDFFFGGGFFGGGFDGFFFGGFGGFFFABFA?>CFGFG>BF>BB@B)
@M02542:52:000000000-J9N43:1:1101:10914:7362 1:N:0:GTGAAA
ATCCACACCTTCCTCCGGTTTATCACCGGCAGTCTCCCTAGAGTTCCCGACTTAACTCGCTGGCAACTAAGGATAGGGGTTGCGCTCGTTGCGGGACTTAACACAACATTTCACAACACGAGCTGACGACAGCCATGCAGCACCTGTCTTACGGTTCCCGAAGGCACAACCGCATCTCTGCAGTCTTCCGTAGATGTCAAGAGTAGGTAAGGTTCTTCGCGTTGCGTCGAATTAAACCACATGCTCCACCGCTTGTGCGGGCCCCCGTCAATTCATTTGAGTTTTAATCTTGCGACCGTAC
+
CCCCCGGGGGGGGGGGGGGGGGGGGGGGGGGGGGGGGGGGGGGGGGGGGGGGGGGGGGGGGGGGGGGGGGGGGGGGGGGGGGGGGGGGGGGGGGGGGGGGGGGGGGGGGGGGGGGGGGGGGGGGGGGGGGGGGGGGGGGGGGGGGGGGGGGGGGGGGGGGGGGGGGGGGGGGGGCGGGGGGGGGGGGGGGFFFGGGGGGGGGGGGGGGGGGGGGGGGGGGGGGGGGGGFGGGGGGGGGGGGGGGGGGGGGGGGGGGGBFGCDBFGGGFFGFFBGGFGGFFFF>FBBFGGGFGFBBFFFFF5
@M02542:52:000000000-J9N43:1:1101:6936:7395 1:N:0:GTGAAA
CGAGTTGACCCCGGCGGTCTCCCGTGAGTCCCCATCACCCCGAAGGGCATGCTGGCAACACGGGACAAGGGTTGCGCTCGTTGCGGGACTTAACCCAACATCTCACGACACGAGCTGACGACAGCCATGCACCACCTGTACACCGACCACAAGGGGGGCACTATCTCTAATGCTTTCCGGTGTATGTCAAGCCTTGGTAAGGTTCTTCGCGTTGCGTCGAATTAAGCCACATGCTCCGCTGCTTGTGCGGGCCCCCGTCAATTCCTTTGAGTTTTAGCCTTGCGG
+
GGGGGGGFGGGGGDGGGGGGGGGGGGGGGGFGFGGGGGGGGGGGGGGGGGGGGGGGFGGFGGGGGGGGGGGGGGGGGGGGEGGGGCFEGGGGGGGGDGGGGGGGGGGGGGGGGGGGGGGGGGGDGGGGGGGGGGGGGFGGGGGGGGGGDGGGGGGGGGGGGGGGC<CGGGGFGGGGGGGDGGGGGGG9CEFFGGGGGGGGGGGGGGGGFGGGFGGGGGGGGGGGGGGGGGGG6FFGGGGGGFFGGGFFGGGF3D9B>EDFGGAFFFFFF4?GGGFCBAFFD2?:5
@M02542:52:000000000-J9N43:1:1101:11851:7400 1:N:0:GTGAAA
GTCCACACCTTCCTCCGGTTTGTCACCGGCAGTCTCATTAGAGTGCCCTTTCGTAGCAACTAATGACAGGGGTTGCGCTCGTGCCGGGACTTAACCCAACATCCCACGACAGGACTTGACAACGCCCATCCACCACCTTTGTCCAGGTTCTCTTTCGACCACCCCCACACCCCTCCAGAATTCCTGCCATGCCAAGGTTAGGTAAGGTTTTTGCGTTTCCTTTGATTTAAACCACATCATCCACCGCTTTTCCGGGTCCCCGTCATTTCCTTTGAGTTTCACCTTTCCGCCCGTACCCCCC
+
CCCCCGGGGGGGGGGGGGGGGGGGGGGGGGGGGGGGGGGGGGGGGGGGGGGGGGGGGGGGGG,9,,6C,CF+C+6,6++66@,,6@F+++C,C?FG,C7==45?,,4+4++++,+,:,,5,,,@4F:+:,3,,3,B3,,,3:F<,D,F,,,,CF,3+3+++3+@F7**333*16**,@,,?,?,7F,2,2,,,?,=>97,6:?E,B,CFGG:*,*/=*+2+>;1A+A;FGEG4/:<8+++<++<8**2*1++09C))4>G55)):*?7@7:?A+*)::266)8)3))*9*8)(-(,(.<BB
@M02542:52:000000000-J9N43:1:1101:22714:7404 1:N:0:GTGAAA
GTCCACACCTTCCTCCAGTATATCACTGGCAGTCTCCTTAGAGTTCCCGACTTAACTCGCTGGCAACTAAGGATAGGGGTTGCGCTCGTTGCGGGACTTAACCCAACATTTCACAACACGAGCTGACGACAGCCATGCAGCACCTGTCTTACGGTTCCCGAAGGCACAACCGCATCTCTGCAGTCTTCCGTAGATGTCAAGAGTAGGTAAGGTTCTTCGCGTTGCGTCGAATTAAACCACATGCTCCACCGCTTGTGCGGGCCCCCGTCAATTCATTTGAGTTTTAATCTTGCGACCGTAC
+
CCCCCGGGGGGGGGGGGGGGGGGGGGGGGGGGGGGGGGGGGGGGGGGGGGGGGGGGGGGGGGGGGGGGGGGGGGGGGGGGGGGGGGGGGGGGGGGGGGGGGGGGGGGGGGGGGGGGGGGGGGGGGGGGGGGGGGGGGGGGGGGGGGGGGGGGGGGGGGGGGGGGGGGGGGGGGGGGGGGGGGGGGGGGGGGGGGGGGGGGFGGGGGGGGGGGGGGGGGGGEEGGGGGGFGGGGGGGGGGGFGCFCGGGGGGGGGGG*9@GEDEEGGGFDDFFFGGFFGFFFFFFBF?GFFFGFBFFBFFF;
@M02542:52:000000000-J9N43:1:1101:15280:7416 1:N:0:GTGAAA
CGGTTTGTCACCGGCAGTCTCATTAGAGTGCCCTTTCGTAGCAACTAATGACAAGGGTTGCGCTCGTTGCGGGACTTAACCCAACATCTCACGACACGAGCTGACGACGGCCATGCAGCACCTGTGTCCAGGTTCTCTTTCGAGCACTCCCACATCTCTGCAGGATTCCTGGCATGTCAAGGGTAGGTAAGGTTTTTCGCGTTGCATCGAATTAAACCACATCATCCACCGCTTGTGCGGGTCCCCGTCAATTCCTTTGAGTTTCAACCTTGCGGCCGTACTCCC
+
GGGEGGGGGGGGEGGGGGGEFGGGGGGGGGGGGGGGGGGGGGGFGDFFGFGGGGGGGFFGGGGGFGGGGGGGGGGGGGGGGGGGGCFGGGGGFGGGGGEGGGGDGEGGG>EEGFGGDGGECDFGGGGGFGGFGGFGGGGGGGC@FGGFGGGGGDCGGGGGGD@FCCFGFDDGGFGFGFGGG6CF?EGGGGGGGGGGGGG5EGGGGGGGGGDGFGGGFFGGGFGFCGFFFGGGGDGGGGEGGFFGGGE>GG3@FFDFFGGFFFFFFBFB0:A7DDEGFFFFF16<F
@M02542:52:000000000-J9N43:1:1101:9663:7434 1:N:0:GTGAAA
CCCGTTATCCGAGGCGGTTTCGCCAGAGTGCTCAACTAAATGGTAGCAACTGGAGATAAGGGTTGCGCTCGTTGCGGGACTTAACCCAACATCTCACGACACGAGCTGACGACAGCCATGCAGCACCTATATAGATGCCTATTGCTAGGCGCCGATATTTCTACCGAATTCCTCTACATTTCGAGACCAGGTAAGTTTCTTCGCGTTGCGTCGAATTAAACCACATGCTCCACCGCTTGTGCGGTCCCCCGTCAATTCCTTTGAGTTTCAGCCTTGCGACCGTAC
+
F;F@F<@A,6C,++@:@@CECGEF@FE<<CFGGGGGGG8CFDGGCFE@EF?F?FCAAFE<=,FFGGGGEEG@FG,@CEEFGGGG9B<FBCFFGFD?AAFGGGDC7CFFCDCC7FCCG?FDEG<F7<FFGFF9F,=,:=D9=:FGGC;ADF@E*CF*CFFGGG9FCGF1FFC;EGC@FDDFC>78**=8<88CFGF,;7+>++1=?8***:CG3*;8D99CG6:FFGGC9<CCFGG=CDC7*67C*/8@FGDEEG:F5+09CGF*:<)6).)*9C=7((41(107.
@M02542:52:000000000-J9N43:1:1101:22706:7443 2:N:0:GTGAAA
CGGTTTGTCACCGGCAGTCTCCTTAGAGTGCTCTTGCGTAGCAACTAAGGACAAGGGTTGCGCTCGTTGCGGGACTTAACCCAACATCTCACGACACGAGCTGACGACAGCCATGCAGCACCTGTGCGACGGTTCTCTTTCGAGCACCCCTAGCTCTCACCAGGGTTCCGTCCATGTCCAGGGTAGGTAAGGTTTTTCGCGTTGCATCGAATTAATCCACATCATCCACCGCTTGTGCCGGTCCCCGTCAATTCCTTTGCGTTTTAATCTTTCACCCGTCCTCCC
+
GGGGGGGGGGGGGGGGGGGGGFGGGGGFGFGGGGGEGGGDEGGGGGGGGFDFGGGGGGGGGGG@EGGFGGGGGGG8?FFCEFGGDDFGCEEGGGGD@F7FB@=CFCGEGEFFDFC8:<FFGGFCF@>DEGGGGGE8FAFGFGGGGCGEEE@DFG;D:DFGGDFGGGGGGGGFGGFGGF+8AEG)06=;==FF<FFGFFA*>B@3:?@A1.,94:>FFB9)9))0+39)29((.884:<*-2-((8190,(*26?C4<2/-(7568).)))6A)))*/.7:))087
@M02542:52:000000000-J9N43:1:1101:20534:7453 1:N:0:GTGAAA
CGGTTTGTCACCGGCAGTCTCCCTGGAGTGCTCTTGCGTAGCAACTATGGACAAGGGTTGCGCTCGTTGCGGGACTTAACCCAACATCTCACGACACGAGCTGACGACAGCCATGCAGCACCTGTGTTATGGCTCCCTTTCGGGCACCCCCACCTCTCAGCAGGGTTCCATACATGTCAAGGGTAGGTAAGGCTTTTCGCGTTGCATCGAATTAATCCACATCATCCACCGCTTGTGCGGGTCCCCGTCAATTCCTTTGAGTTTTAATCTTGCGACCGTACTCCC
+
GGGGGGGGGGGGGGGGGGGGGGGGGGGGGGGGGGGGGGGGGGGGGGGGGGGGGGGGGGGCFGGGGGGGGGGGGGGGGGGGGGGGGGGGFGGGGGGGGGGGGGGGGGGGGGGGGGGGGGGFGGGGGGGGGGGGGGFGGGGGGGGGGGGGGGGGGGGGGGGGGGGGGGGGGGGGGGGGGGGFGGGGGGGGCFGGGGGGGGGGGGGGGGGGGGGG>FGGGGGGGGGFFGGGGGGGGGGG6?:DDFFGGGFFGDGFF><=>GGFGGFFAA?FF<BGGC@G(3?:?:F@F
@M02542:52:000000000-J9N43:1:1101:12261:7454 1:N:0:GTGAAA
CGAATTAACTTCGGCAGTACTATTAGAGTGCCCAGCCAAACCTGATGGCAACTAATAGCGAGGGTTGCGCTCGTTGCGGGACTTAACCCAACATCTCACGACACGAGCTGACGACAGCCATGCAGCACCTGTGTCCCAGTCCCCGAAGGGAAAGCCGCATCTCTGCGGCGGTCCGGGCATGTCAAAAGGTGGTAAGGTTCTGCGCGTTGCTTCGAATTAAACCACATGCTCCACCGCTTGTGCGGGCCCCCGTCAATTCCTTTGAGTTTTAATCTTGCGACCGT
+
GGGGGGGGGGGGGGGGGGGGGGGGFGGGGGGGGGGGGGGGGGGGGGG9FGGGGGGG9FFGGGDGGGGGGGGGGGGFGG7FCGGGGGGGGGGGGGGFFCFGGGCGGE7FGFGGGGGECGG?FFGGGGGGGGGGGGGGGGGGGGGGGGGG7FGCFGGGGGGDGGGGFFCFGGGGGGGGGGGGFGGGCFF6CCFFGGGGGFGGGGGGGGGGGGGGFGG=FGCGGGGGGGGGGCCFFGGGGGGGG?FG5<DFGGGF@D0>AC>FD7:BA?>AF26C>CFC)99BFFFF
@M02542:52:000000000-J9N43:1:1101:11195:7457 1:N:0:GTGAAA
CGGTTTATCACCGGCAGTCTCCCTAGAGTTCCCGACTTAACTCGCTGGCAACTAAGGATAGGGGTTGCGCTCGTTGCGGGACTTAACCCAACATTTCACAACACGAGCTGACGACAGCCATGCAGCACCTGTCTTACGGTTCCCGAAGGCACAACCGCATCTCTGCAGTCTTCCGTAGATGTCAAGAGTAGGTAAGGTTCTTCGCGTTGCGTCGAATTAAACCACATGCTCCACCGCTTGTGCGGGCCCCCGTCAATTCATTTGAGTTTTAATCTTGCGACCGT
+
CF:@@@CFGGGGDFGGGFGAEFGGGGFGGGFFGGGCFFEFGGGGGGGGGGGGGGFGGGFGGGGGGEGGGGGGGGGECEDGCCFGGGCEFEGFDFFFGGGGGGGGDCCGGGCGE@>FGGF=FGGGFGFGGGGGCFGGGGGGG@<EGGGGGGGGGFEDECC@CEGFGG@FFFGGGCFCA7ECGGGGFE7B@EFGGGGGGF;@FGGGGE888C5:5CECFGGF?C8C5*CGGGGE6:FC*1CFG?FD=D@5*)185>45<9DFF74F<2)6)6AC0:F7441299B>
@M02542:52:000000000-J9N43:1:1101:6200:7478 2:N:0:GTGAAA
CGAGTTGACCCCGGCGGTCTCCTGTGAGTCCCCAACCTCCCGAAGGAGTTGCTGGCAACACAGGACAAGGGTTGCGCTCGTTGCGGGACTTAACCCAACATCTCACGACACGAGCTGACGACAGCCATGCACCACCTGTACACCGACCACAAGGGGGGCACTATCGCTAATGCTTTCCGGTATATGTCAAGCCTGGGTAAGGTTCTTCGCGTTGCGTCGAATTAAGCCACATGCTTCGCTGCTTGTGCGGGCCCCCTCCAATTCATTTGAGTTTTAGCCGTTCGG
+
GG@FFGGGGGGCFGGCEGD7EFFFFGFGGG9FFDFCCF@FE@C7FGGGGEDFCFFG?AECC<FFCDG@EGEFECF>CCFFGFDEGGGCFCFGFGEFFFGGGG<B9?FFE:FFEE7>CFGDGEEE>FGG7CF;7<8CF8FFF7?E:*BCFFG=:5C5C*5EEGGFE*;CCDGF7AFCFC5:B*9@>-9486?=?4*9CEF:?49=>FF23)376055.585*),<C<@:543:??*)6631(14)*,)600D3-9519(0.4/9))))-))(64))0**))00)))
@M02542:52:000000000-J9N43:1:1101:9877:7485 2:N:0:GTGAAA
CGGTTTGTCACCGGCAGTCTCCCTGGAGTGCTCTTGCGTAGCAACTAGGGACAAGGGTTGCGCTCGTTGCGGGACTTAACCCAACATCTCACGACACGAGCTGACAACAGCCATGCAGCACCTGTGTTATGGCTCCCTTTCGGGCACCCCCACCTCTCAGCAGGGTTCCATACATGTCAAGGGTAGGTAAGGTTTTTCGCGTTGCATCGAATTAATCCACATCATCCACCGCTTGTGCGGGTCCCCGTCAATTCCTTTGAGTTTTAATCTTGCGACCGTACCCCC
+
GGGGGGGGGGGGGGGGGGGGGGGGGGGGGGGGGGGFGGGGGGFGGGGGGGGGGGGGGGGGGGGGGGGGGDCFGGGGGGGGGGGGGGGGCECGGGGGGDGEEGGGGDFGD@FGGGGGGFDFGGGGFDFGGGEGGGFGGGGGF6EGGGGGGGGDGGFGCGFGGGFFGGGGFCCFGFGGFG76=6C;F>FFFFFFFFGGGGAGEFFBFFFCDFBF?A=7=BF:44?F?<@,2909>E)3)6C037;?F<6(4(1?<CC94A6A(94<B9?4<49))--1))875767>
@M02542:52:000000000-J9N43:1:1101:25512:7490 1:N:0:GTGAAA
CAGTATATCACTGGCAGTCTCCCTAGAGTTCCCGACTTAACTCGCTGGCAACTAAGGATAAGGGTTGCGCTCGTTGCGGGACTTAACCCAACATTTCACAACACGAGCTGACGACAGCCATGCAGCACCTGTCTTACGGTTCCCGAAGGCACAACCGCATCTCTGCAGTCTTCCGTAGATGTCAAGAGTAGGTAAGGTTCTTCGCGTTGCGTCGAATTAAACCACATGCTCCACCGCTTGTTCGGGCCCCCGTCAATTCCTTTGAGTTTTAATCTTGCGACCGT
+
GGGGGGGGGGGGGGGGGGGGGGGGGGGGGGGGGGGGGGGGGGGGGGGGGGGGGGGGGGGGGGGGGGGGGGGGGGGGGGGGGGGGGGGGGGGGGGGGGGGGGGGGGGGGGGGGGGGGGGGGGGGGGGGGFGFFGGGGGGGGGGGGGGGGGGGGGGGGGGGGGGGGGGCGFGGGGGGGGGGGGGGGGGGGGGGGGGGGGGGFGGGGGGGGGGGGFGGGGGGGGGGGGGGGGDGGGGGGGDEGG)9DGGFFG3DFFGFFFGG*:C26:?AADFFGGF?G29BBFFBE
@M02542:52:000000000-J9N43:1:1101:16570:7493 1:N:0:GTGAAA
CGGTTTGTCACCGGCAGTCTCATTAGAGTGCCCTTTCGTAGCAACTAATGACAAGGGTTGCGCTCGTTGCGGGACTTAACCCAACATCTCACGACACGAGCTGACGACAGCCATGCAGCACCTGTGTTACGGTTCTCTTTCGAGCACTAAGCCATCTCTGGCGAATTCCGTACATGTCAAAGGTGGGTAAGGTTTTTCGCGTTGCATCGAATTAAACCACATCATCCACCGCTTGTGCGGGTCCCCGTCAATTCCTTTGAGTTTCAACCTTGCGGCCGTACTCCC
+
GGGGGGGGGGGGDGGGGGGGFGGGGGFGGGGGGFGGFFGGGGFGGGGGFFEFGGFGGCFEDFGGGGGFFGGGEFGF<FGGGGDGGGGGGGFFFDCCCFGGGGGGGGGGGGGGGGFDFFGFAGDGGGGGGG7:FGC9CFGGGGGC@FGGGGFFFFFD;FGGGGGFGGG;FEGGGGCCEFBC9CCFCC<BFGFD>FEGGGGG>BEEGGGGE6C@@7<EGFCFFFFGCGGGGGEEEGGC0>ECD>>7EC>BGGDFFC9FBGF45FFFFFF>FFF7CC5<>9>16?=<F
@M02542:52:000000000-J9N43:1:1101:17765:7522 1:N:0:GTGAAA
TCGGCTTATCACCGGCAGTCCCCTTCGGGTGCCCACCCAAATGCTGGCAACTAAGGGCGAGGGTTGCGCTCGTTGCGGGACTTAACCCAACATCTCACGACACGAGCTGACGACAGCCATGCAGCACCTGTGTCCCGGTCCCCGAAGGGAACCTTGCGTCTCTGCAAGTAGCCGGGCATGTCAAGGGCTGGTAAGGTTCTGCGCGTTGCTTCGAATTAAACCACATGCTCCACCGCTTGTGCGGGCCCCCGTCCATTCCTTTGAGTTTTAATCTTGCGATCGTAC
+
F@F@C<CFGCF<EC7FG7CF@E<CE,,6FF+@E8C,8@,66C<CC<F@FDDFCFFF<F@++>FEF7=7>F,+F<FC+4+8>FA<??EG@F=<B<FA@B?+8+@=F+>7,=BFGDCF<<DF8FCCB7>FF8F,,@FF**351661>C**1@FF*,?FG*441C@:9?FFFC+<BCGC<:B9;<,>:@1/;8?EFDF69@E99F*:8?CE8700.**+1<FGC*;FCG:6++0+0;C5*9/**)))*1>>EDGDD)8@9<>7>79*16)6A9):?2=:9,7(447:)
@M02542:52:000000000-J9N43:1:1101:15514:7522 1:N:0:GTGAAA
CGGTTTATCACCGGCAGTCTCCCTAGAGTTCCCGACTTAACTCGCTGGCAACTAAGGATAGGGGTTGCGCTCGTTGCGGGACTTAACCCAACATTTCACAACACGAGCTGACGACAGCCATGCAGCACCTGTCTTACGGTTCCCGAAGGCACAACCGCATCTCTGCAGTCTTCCGTAGATGTCAAGAGTAGGTAAGGTTCTTCGCGTTGCGTCGAATTAAACCACATGCTCCACCGCTTGTGCGGGCCCCCGTCAATTCATTTGATTTTTAATCTTGCGACCGT
+
GGGFEGFGGGGGFGGGGGGGGFGGGGCGGGGGGGGGGGGGGGGGGGEGGGGGGGGEFGGGGGGGGGGGGGGGGGGGGEGGGGGGGGGFGGGGGFGGGGGGGGGGGGGGGGGGGEGGGGGFGDDFGGGGGGFGGGGGFGGGGGGGG>FGGGGGD7>F*CFCFFFGGGGGGGGCGGGDGG>BEFGGCF,=1BGGF@CGG:C@CC+;?EGG5CEE>58FFF9FGGGFGGGF6FFF?GEGGGGGGBFGGGFFGGD5>C6:6?CFCF<F2))5>FF*209C4),4>9BD
@M02542:52:000000000-J9N43:1:1101:9659:7524 2:N:0:GTGAAA
CCCGTTATCCGAGGCGGTTTCGCCAGAGTGCTCAACTAAATGGTAGCAACTGGAGATAAGGGTTGCGCTCGTTGCGGGACTTAACCCAACATCTCACGACACGAGCTGACGACAGCCATGCAGCACCTATATAGAGGCCTATTGCTAGGCGCCGATATTTCTACCGAATTCCTCTACATTTCGAGCCCAGGTAAGGTTCTTCGCGTTGCGTCGAATTAAACCACATGCCCCACCGCCTGTTCGGGCCCCCGTCAATTCCTTTTAGTTTCAGCCTTTCGCACGGTC
+
GGGGGGGGGGGGGGGGGGGGGGGGGGGGGGGGGGGGGGGGGGGGDGGGGGGGGGGGGGGGGGGGGCFGGGGGG@@FDGDGGGGGGGGGGGGGGDGGGGGGGGGGGGGGGGEGGD@FGGGGGGGGGGGGGGGGGGGGGGGFGGGFGGGGGGDGGGGG)4:@ECCGG>EGGGDFCCC?DFFFFC7F5?>FFF>A;CFGGGFGFFFB>:EBFF>B>9FFFFGFGBF>E6?:*9::)871(4*)6)(-)4-7>7<*,7*.4:*)6*1)3<<<<4)),4>*2))).0.))
@M02542:52:000000000-J9N43:1:1101:17804:7524 1:N:0:GTGAAA
CGAGTTAACCTCGGCAGTACTATTAGAGTGCCCAGCCAAACCTGATGGCAACTAATAGCGAGGGTTGCGCTCGTTGCGGGACTTAACCCAACATCTCACGACACGAGCTGACGACAGCCATGCAGCACCTGTGTCCCAGTCCCCGAAGGGAAAGCCTCATCTCTGAGGCGGTCCGGGCATGTTAAAAGGTGGTAAGGTTCTGCGCGTTGCTTCGAATTAAACCACATGCTCCACCGCTTGTGCGGGCCCCCGTCAATTCCTTTGAGTTTTAATCTTGCGACCGT
+
GGEFGGGGGGGGGGGGGGGGGGGGGGGGGGGGGGGGGGGGGGGGGGGGGGGGGGGGGGGGGGGGGGGGGGGGGGGGGGGGGGGGGGGGGGGGGGGGGGGGGGGGGGGGGGGGGGGGGGGGGGGGGGGGGGGGGGCCGGGGGGGGGGGGGGFGGGGGGGGGGGGGGGGGGGGGGGDGDGGGGGGGGGGGGGGGEFFFGGGGGGGGGGGGGGGGFCCFGGGGGGGGGGGGGGFGGGA?CDECCDFGGGFFGGG:>DB>:?>FFGA?AFBFFFF<FFFG><99>;3>
@M02542:52:000000000-J9N43:1:1101:16592:7525 1:N:0:GTGAAA
CGAGTTGACCCCGGCAGTCTCCCATGAGTCCCCAACCGAATTGCTGGCAACATGGGACGAGGGTTGCGCTCGTTGCGGGACTTAACCCAACATCTCACGACACGAGCTTACGACAACCATGCAGCACCTTGAAAATTGCCCGAAGGAAGGTCTATTTCTAAACCGATCAATTCCCATTTAAGCCTTGGTAAGGTTCCTCGCGTATCATCGAATTAAACCACATAATCCACCGCTTGTGCGGGCCCCCGTCAATTCCTTTGAGTTTCAAACTTGCGTTCGTACTCC
+
GGGGGGGGGGGGGGGGGGGGGGGGGGGGGGGGGGGGGEGGGGEGGGGGGGGGGGGGDGG@FGGGGGGGGGGGGGGGGGGGGGGGGGGGGGGGGGGGGGGGG@FGGGGGGGGGGGGGGGGGFGGGGGGGGGGGGGFGGGGGGGGGGGGGGCFGGGGGGGGGGGGFGDEEDGGFGGGGGGGGGGGGGGGGGGGGGGGGGGGGGGGGGGGGECGDFFGFGGGGGGFGGGGFGGGGGGGGGFGGD>FDEDBBCC5<@F4BAGG4D<AFFF24:?AGDF:>8<<F?FFFF
@M02542:52:000000000-J9N43:1:1101:15202:7548 1:N:0:GTGAAA
ATCCCACCTTCCTCCGGTTTATCACCGGCAGTCTCCCTAGAGTTCCCGACTTAACTCGCTGGCAACTAAGGATAGGGGTTGCGCTCGTTGCGGGACTTAACCCAACATTTCACAACACGAGCTGACGACAGCCATGCAGCACCTGTCTTACGGTTCCCGAAGGCACAACCGCATCTCTGCAGTCTTCCGTAGATGTCAAGAGTAGGTAAGGTTCTTCGCGTTGCGTCGAATTAAACCACATGCTCCACCGCTTGTGCGGGCCCCCGTCAATTCATTTGAGTTTTAATCTTGCGACCGTACT
+
CCCCCGGGGGGGGGGGGGGGGGGGGGFCFGGGGGGGGGGGGGGGGGGGGGGGGGGGGGGGGGGGGGGGGGGGGGGGGGGGGGGGGGGGGGGGGGGGGGGGGGGGGGGGGGGGGGGGGGGGGGGGGGGGGGGGGGGGGGGGGGGGGGGGGGGGGGGGGGGGGGGGGGGGGGGGGGGGGGGGGGGGGGGGGGGGGGGGGGGGGGGFGGGGGGGFGGGGGGGGGGDGEEGCFGGGGGGGGGGGGGGFGGGGGGGGGGGFGF>DGGFFGGGFFGFFFGGFGGAFAFFF<7AGCF=G>>B6>FFF3
@M02542:52:000000000-J9N43:1:1101:11117:7549 2:N:0:GTGAAA
CGGCTTGTCACCGGCAGTCTTCTTAGAGTGCCCTCGCGTAGCAACTAAGAACAAGGGTTGCGCTCGTTGCGGGACTTAACCCAACATCTCACGACACGAGCTGACGACAGCCATGCAGCACCTGTGCGTCGGTTCCCTTTCAGGCACCCCAACCTCTCAGTCAGGTTCCAACCATGTCAAGGGTAGGTAGGGTTCTTCGCGTAGCATCGAATTAATCCACATCATCCACCGCTTGTTCGGGTCCCCGGCAATTCCTTTGAGTTTTAATTCTGCCACCGTACCTCC
+
GGGGGGGGGGGGGGGGGGGGGGGGGGGGGGGGGGGGGGGGGGGGGGGGGGGGGGGGGGGGGGGGGGGGGGGGGGGGGGGGGGGGGGGGFCFGGFGGGGGGGGGFGGGGEEEGGG,DFFFCDGGGG8DCEGFGGGGGGGGGGGCAFGGGGGGGGGFG*<<CGGGGCBCCE8CFG599:C+:6EGF*;>AF4FFFFGFC?FGB:.7(*1585<F6<G==69)9).+++=0670()0)())13(49?F:((-,9>A7F4<A@9019BD27>))6)),.>77>)))*17
@M02542:52:000000000-J9N43:1:1101:10626:7566 1:N:0:GTGAAA
ATCCACACCTTCCTCCGGTTTGTCACCGGCAGTCTCCCTGGAGTGCTCTTGCGTAACAACTAGGGACAAGGGTTGCGCTCGTTGCGGGACTTAACCCAACATCTCACGACACGAGCTGACGACAGCCATGCAGCACCTGTGTTATGGCTCCCTTTCGGGCACCCCCACCTCTCGGCAGGGTTCCATACATGTCAAGGGTAGGTAAGGTTTTTCGCGTTGCATCGAATTAATCCACATCATCCACCGCTTGTGCGGGTCCCCGTCAATTCCTTTGAGTTTTAATCTTGCGACCGTACTCCCC
+
CCCCCGGGGGGGGGGGGGGGGGGGGGGGDGGGGGGGGGGGGGGGGGGGGGGGGGGGGGGGGGGGGGGGGGGGGGGGGGGGGGGGGGGGGGGGGGGGGGGGGGGFGGGGGGGGGGGGGGGGGGGGGGGGGGGGGGGGGGGGGGGGGDGGEGGGGGFFEGDFGFGGGGDGG,DFGEGG>EGGGGGGGGGGGGGGGGGGGGGGGGGGGGGGGGGGGDEGGGEDGGGGGGGGFFFFGGGCFCCEFFFGGGGGG8CDG5CDG0@GGDFFG3CBFGFFACFFGF>FFFB>AD<DDD3C>B?BFFFFF
@M02542:52:000000000-J9N43:1:1101:10172:7569 1:N:0:GTGAAA
CGGTTTGTCACCGGCAGTCTCATTAGAGTGCCCTTTCGTAGCAACTAATGACAAGGGTTGCGCTCGTTGCGGGACTTAACCCAACATCTCACGACACGAGCTGACGACGGCCATGCAGCACCTGTGTCCAGGTTCTCTTTCGAGCACTCCCACATCTCTGCAGGATTCCTGGCATGTCAAGGGTAGGTAAGGTTTTTCGCGTTGCATCGAATTAAACCACATCATCCACCGCTTGTGCGGGTCCCCGTCAATTCCTTTGAGTTTCAACCTTGCGGCCGTACTCCC
+
GGGGGGGGGGGGGGGGGGGGGGGGGGGGGGGGGGGGGGGGGGFGGGGGGGGGGGGGGGGGGGGGGGGGGGGGGGGGGGGGGGGGGGGGGGGGGGGGGGGGGGGGGGGGGGGGGGGGGGGGGFGGGGGGGGGGGGGGGGGGGGGGGGGGGGGGGGGGGGFGGGGGGGGGGGGGGGGGGGGGGGGFFGGFGGGGGGGGGCCEGGGEGGGGEGGGFGGGGGGGGGGGCGG6FGEGGGCG+>EGGFFGGGFFGGGF6C<FFGGBGFAFFFFFFFFGGDBD>FFF?FFFF
@M02542:52:000000000-J9N43:1:1101:24448:7582 2:N:0:GTGAAA
CGGTTTATCACCGGCAGTCTCCCTAGAGTTCCCGACTTAACTCGCTGGCAACTAAGGATAGGGGTTGCGCTCGTTGCGGGACTTAACCCAACATTTCACAACACGAGCTGACGACAGCCATGCAGCACCTGTCTTACGGTTCCCGAAGGCACAACCGCATCTCTGCAGTCTTCCGTAGCTGTCAAGAGTAGGTAAGGTTCTTCGCGTTTCGTCGAATTAAACCACATGCTCCACCGCTTGTTCGGGCCCCCGTCAATTCAGTTGAGTTTTAACCTTTCGACCGTT
+
GGGGGGGGGGGGGGGGGGGCFGGGGGGGGGGGGGDGGGGGGGGGGGGGGGGGGGGGGGGGGGGGGGGGGGGGGGGGGGGGGGGGGGGGGGGGGGGGGGGGGGGGGGGGGGGGGGGEGGGGGGGGFGFGGGGGGGGGGGFFGEGGGCGGCGFGGGGGDDCCC9C=EDGGFF9BGGECF**==FGF@@FFFFFF<A76FFFGFFFFFDF0(02>?(75F:FBFF?F8=@?G*6095>>;15(()6:34>19;71(1/(6)74-9B>B3:).6.2)).0*97).))))
@M02542:52:000000000-J9N43:1:1101:15868:7589 2:N:0:GTGAAA
CGGTTTATCACCGGCAGTCTCCCTAGAGTTCCCGACTTAACTCGCTGGCAACTAAGGATAGGGGTTGCGCTCGTTGCGGGACTTAACCCAACATTCCACAACACGAGCTGACGACAGCCATGCAGCACCTGTCTTACGGTTCCCGAAGGCACAACCGCATCTCTGCAGTCTTCCGTAGATGTCAAGAGTAGGTAAGGTTCTTCGCGTTGCGTCGAATTAAACCACATGCCCCACCGCTTGTTCGGGCCCCCGTCCATTCATTTTGGTTTTAATCTTCTGACCGT
+
GGGGGGGGGGGGGGGGGGGAFGGGFGGGGGGGGGGGGGGGGGGGGGGGGGGGGGGGGGGGDGDCGCGGFGGGGGGGGGGGGGGGGGGGGGGGGGGGGFGGGGGGGFGGEGFGGGGG7FGGEFGFFGGFFGGGGGGGA6FDE:DGGGGGGGGG>FGEGGG5C9E<FFCEGGG8BFG?DGDBFFGAGEFFFAFFF6:6CFFGFFC),0821@>>9;))/7AF>)18*@F?4*.:57:902D0,)6-<9>9BBC)(*),59FA276))(44?()..))?***/*9)0
@M02542:52:000000000-J9N43:1:1101:5755:7601 1:N:0:GTGAAA
CGGTTTATCACCGGCAGTCTCCCTAGAGTTCCCGACTTAACTCGCTGGCAACTAAGGATAGGGGTTGCGCTCGTTGCGGGACTTAACCCAACATTTCACAACACGAGCTGACGACAGCCATGCAGCACCTGTCTTACGGTTCCCGAAGGCACAACCGCATCTCTGCAGTCTTCCGTAGATGTCAAGAGTAGGTAAGGTTCTTCGCGTTGCGTCGAATTAAACCACATGCTCCACCGCTTGTGCGGGCCCCCGTCAATTCCTTTAAGTTTTAATCTTGCGACCGT
+
GGGGGGGGGGGGDGEEEGGGGGGGGGGGGGGGGGGGGGGGGGGGGGGDEGGGGGGGGGGGGGGGGGGGGGGGGFFGGGGGGGGFFGGGGGGGGGGGGGGGGGGGGDGGGGGGGGGGGGGFGGGGGFGGGGGGGGFGGGGGGGGGEEEGGGGGGGGGGGG:FA;9CGGFGGFGFGGGGG5<CGGGGGGGFGFFFGGGG:FGGGFFGGGGGGGGFEGGFGGGFEGGGFGCF99CGCGGGGGGG?BGGGFE:>CEFGFEAEGFGGF=<25>4:A<FCFFAA996>BF
@M02542:52:000000000-J9N43:1:1101:21930:7611 2:N:0:GTGAAA
CGGTTTATCACCGGCAGTCTCCCTAGAGTTCCCACCATAACGTGCTGGCAACTAAGGATAAGGGTTGCGCTCGTTGCGGGACTTAACCCAACATTTCACAACACGAGCTGACGACAGCCATGCAGCACCTGTCTTACAGTTCCCGAAGGCACCAAAGCATCTCTGCTAAGTTCTGTAGATGTCAAGAGTAGGTAAGGTTCTTCGCGTTGCGTCGAATTAAACCACATGCCCCACCGCTTGTGCGGGCCCCCGTCCATTCATTTGAGTTTTAATCTTTCGCCCTTG
+
GGGFGGGGGGGGGGGGDGGFGGGGGGGFGGGGGGGGGGGGGGGGGGGGGGGGGGGGGFGGGGGGGGGGGGGGGGGGGGGGGGGGGGGGGGGGGGGGGGGGFGCGGGGGGFGGGGGGGGGGGGGDGG8FGFGEGFGGGGGGGGFG:EGDFFGGGGGGGFGGGFFEGFFFGGGFGGGGCF7ACFGFGEFFFFFA:AFGGGFFAFFF(6899B9ABFGFFFGFGF@CFGFDF*4:5>>6(,C?BD><DF>BBBGD<3/4<A7AAF=696B<>A2:>>4:7@)))0)))
@M02542:52:000000000-J9N43:1:1101:13019:7613 1:N:0:GTGAAA
GTCCACACCTTCCTCCGGTTTGTCACCGGCAGTCTCCTTAGAGTTCCCACCATTACGTGCTGGCAACTAAGGACAAGGGTTGCGCTCGTTGCGGGACTTAACCCAACATCTCACGACACGAGCTGACGACAGCCATGCAGCACCTGTGTTCTGATTCCCGAAGGCACTCCCGCATCTCTGCAGGATTCCAGACATGTCAAGGCCAGGTAAGGTTCTTCGCGTTGCATCGAATTAAACCACATACTCCACCGCTTGTGCGGGCCCCCGTCAATTCCTTTGAGTTTCAGTCTTGCGACCGTAC
+
CCCCCGGGGGGGGGGGGGGGGGGGGGGGGGGGGGGGGGGGGGGGGGGGGGGFFGGGGGGGGGGGGGGGGGGGGGGGGGGGGGGGGGGGGGGGGGGGGGGGGGGGGGGGGGEGGGFGGGGGGGGGGGGGGGDEGGGGGGCFGGGGGGFGGGFGGGGGGGGGDGGGGGGFFGGDD@:C9FFFGGGGG:FCFFGGGGGGGGFGGGGGGGGFGGFGFGGGGGGGGGGEEFFFFFFGGGGGGFCFGGGG79AFGGGGGGFGGADGGDFDEGGDFGBFFGG?FG47?FFFADFF7:F*629BFBB:;
@M02542:52:000000000-J9N43:1:1101:13626:7616 1:N:0:GTGAAA
TCCACACCTTCCTCGCGGCTTATCACCGGCAGTCTCCTTAGAGTGCTCAACTAAATGGTAGCAACTAAGGACGGGGGTTGCGCTCGTTGCGGGACTTAACCCAACATCTCACGACACGAGCTGACGACAGCCATGCAGCACCTGTGCTCCAGGCTCCGAAGAGAAGGTCACGTCTCTGCGACCGGTCCTGGACATGTCAAGGGCTGGTAAGGTTCTGCGCGTTGCGTCGAATTAAACCACATGCCCCACCGCTTGTGCGGGCCCCCGTCAATTCCTTTGAGTTTTAATCTTGCGACCGTAC
+
CCCCCGGGGGGGGGGGGGGGGGGGGGGGGGGGGGGGGGGGGGGGGGGGGGGGGGGGGGGGGGGGGFGGGGGGGGGGGGGEGGGEFGGF@EGGEGGGGGGGGGGFGGGGGFGGGGGGGGGGGGGGGGGGEEGGGGDFF=FCFGGGG:F;DFGGFG>FGGGGEFGGGGFGGFFGGG7CFGGGGEEEGEEDGGGGGGGFGGGGGGGGGGGGGGDGCCFGGGGDEGGEGGGGE5CFFGGGGFFG>CFG88CCEG5CCGGGD<>GGGFFGG<;>D<FBGGFGGFFF9BAAB0C7FB*692291BF3
@M02542:52:000000000-J9N43:1:1101:17335:7629 1:N:0:GTGAAA
TCTCCTTGCGTAGGCAGTCTCACTAGAGTCCCCAACTGAATGATGGCAACTAGTGACAGGGGTTGCGCTCGTTGCAGGACTTAACCTAACACCTCACGGCACGAGCTGACGACAACCATGCAGCACCTTGAAAATTGCCCGAAGGAAGGTCTATTTCTAAACCGATCAATTCCCATTTAAGCCTTGGTAAGGTTCCTCGCGTATCATCGAATTAAACCACATAATCCACCGCTTGTGCGGGCCCCCGTCAATTCCTTTGAGTTTCAAACTTGCGTTCGTACTCCC
+
GGG9FGGGGGGGGGGGGGGGGGGGGGGGGGGGGGGGGGGGGGGGGGGGGGGGGGGGGGGGGGGGGGGGGGGGGGGGGGGGGGGGGGGGGGGGGGGGGGGGGGGGGGGGGGGGGGGGGGGGGGGGGGGGGGGGGGGGGGGGGGGGGGGGGGGGGGGGGGGGGGGGGGGGGGGGGGGGGGGGGGGGGGGGGGGGGGGGGGGGGGCEGGGGGGGGFGGGGGGGGGGGGGGGGGGGGGGGGGGGGFEGGGFEDDGFFGFFFGGFGGFFFFFFFFFCFDFGF1?BFFFFF
@M02542:52:000000000-J9N43:1:1101:7428:7661 1:N:0:GTGAAA
CGAATTAACTTCGGCAGTACTATTAGAGTGCCCAGCCAAACCTGATGGCAACTAATAGCGAGGGTTGCGCTCGTTGCGGGACTTAACCCAACATCTCACGACACGAGCTGACGACAGCCATGCAGCACCTGTGTCCCAGTCCCCGAAGGGAAAGCCGCATCTCTGCGGCGGTCCGGGCATGTCAAAAGGTGGTAAGGTTCTGCGCGTTGCTTCGAATTAAACCACATGCTCCACCGCTTGTGCGGGCCCCCGTCAATTCATTTGAGTTTTAATCTTGCGACCGTC
+
GGCFFGGCGDEFGGGGGG9<,CCFFGGGGGGGGGFFFFGGFGCF@FFFGFGGGGGGGC9F7FCEEG:AFGEGGGGF7>7F=FGGFGFGGGGGGGGCFGFGCGGGCGGGGCEGBEGGDGGGFEFFGGGCGGGGFFFGGG,@FFGGGGGGG73CFCCG@CEGG9DG;:F7FD*=FGGG>FCCGCEEFFGG*3<;?CF@C+0A?:9EGGGCE5FGFGGCFFFCGGGGGG?FG7CG6CF=EDCFG:FGGD3<EGG@EG(79:?B7FB6><AF4<<4:7BG)4,6>1D3)
@M02542:52:000000000-J9N43:1:1101:11131:7668 1:N:0:GTGAAA
CGGTTTATCACCGGCAGTCTCCCTAGAGTTCCCGACTTAACTCGCTGGCAACTAAGGATAGGGGTTGCGCTCGTTGCGGGACTTAACCCAACATTCCACAACACGAGCTGACGACAGCCATGCAGCACCTGTCTTACGGTTCCCGAAGGCACAACCGCATCTCTGCAGTCTTCCGTAGATGTCAAGAGTAGGTAAGGTTCTTCGCGTTGCGTCGAATTAAACCACATGCTCCACCGCTTGTGCGGGCCCCCGTCAATTCATTTGAGTTTTAATCTTGCGACCGT
+
GGGGGGGGGGGGGGGGGGGGGGGGGGGGGGGGGGGGGGGGGGGGGGGGGGGGGGGGGGGGGGGGGGGGGGGGGGGGGGGGGGGGGGGGGGGGGGGGGGGGGGGGGGGGGGGGGGGGGGGGGGGGGGGGGGGGGGGGGGGGGGGGGGGGGGGGGGGGGGGGGGGGGGGGGGGGGGGGGGGGGGGGGGGGGGGGEGFGGFGGGGGGGGGGGGGGFGGGGGGGGGGGGGGGGGGGGGGGGGGGG:FGGGFEGGGDFGFDBGGFGGFF>BFFFFFGGGFG4AB>FFDF
@M02542:52:000000000-J9N43:1:1101:23870:7674 2:N:0:GTGAAA
TCTACTTGCGTAGGCAGTCTCACTAGAGTCCCCAACTGAATGATGGCAACTAGTGACAGGGGTTGCGCTCGTTGCAGGACTTAACCTACCACCTCACGGCACGAGCTGACGACAACCATGCAGCACCTTGAAAATTGCCCGAAGGAAGGTCTATTTCTAAACCGATCAATTCCCATTTAAGCCTTGGTAAGGTTCCTCGCGTATCATCGAATTAAACCACATAACCCACCGCTTGTTCGGGCCCCCGTCAATTCCTTTGCGTTTCAAACTTGCGTTCGTACTCCC
+
GGGGGGGGGGGGGGGGGGGAFGGGGGCCCFGGGGGGGGFGGGGGFGG?FGG8FGGGGECFGGGEGGGGGGGGGGGGGGFFEDFGGGGG,=CFGFGGGGGGGGCEDGDFFGGGGEEGGGGGFDGGGGFDFEGGGGGGGGGGGGG7EGGGGFGFGFGGGGGGFGGGG>EGGGEFFGGGGFFFFGCADEFFF>FFEFFGGGFG>BA?37FC;A@FFCGFF48>D=;CC6A7:C>0=>8?))122169F>>F??5:<CC<ABF)4<B>?9A2?A>)6,;<*)0)0)*07
@M02542:52:000000000-J9N43:1:1101:16261:7679 1:N:0:GTGAAA
CGGTTTATCACCGGCAGTCTCCCTAGAGTTCCCGACTTAACTCGCTGGCAACTAAGGATAGGGGTTGCGCTCGTTGCGGGACTTAACCCAACATTTCACAACACGAGCTGACGACAGCCATGCAGCACCTGTCTTACGGTTCCCGAAGGCACAACCGCATCTCTGCAGTCTTCCGTAGATGTCAAGAGTAGGTAAGGTTCTTCGCGTCGCGTCGAATTAAACCACATGCTCCACCGCTTGTGCGGGCCCCCGTCAATTCATTTGAGTTTTAATCTTGCGACCGT
+
GGGGGGGGGGGGGGGGGGGGGGGGGGGGGGGGGGGGGGGGGGGGGGGGGGGGGGGGGGGGGGGGGGGGGGGGGGGGGGGGGGGGGGFGGGGGGGGGGGGGGGGGGGGGGGGGGGGGGGGGGGGGGGGGGGGGGGGGGGFGGGGGGGGDGGGGGFGGGGGGGGGGGGGGGGGGGGGGGGGGGGGGGGCFFGFGGGGGGGGGGGGGGGGGGGGGFGGGGGGGGGGGGGGGGGGGGEGCGDGGGFFGDGFFGGGFEGFFFGGFFFDFB66>AAF4CDFG>DF(99)7
@M02542:52:000000000-J9N43:1:1101:16112:7687 1:N:0:GTGAAA
CGAATTAACTTCGGCAGTACTATTAGAGTGCCCAGCCAAACCTGATGGCAACTAATAGCGAGGGTTGCGCTCGTTGCGGGACTTAACCCAACATCTCACGACACGAGCTGACGACAGCCATGCAGCACCTGTGTCCCAGTCCCCGAAGGGAAAGCCGCATCTCTGCGGCGGTCTGGGCATGTCAAAAGGTGGTAAGGTTCTGCGCGTTGCTTCGAATTAAACCACATGCTCCACCGCTTGTGCGGGCCCCCGTCAATTCCTTTGAGTTTTAATCTTGCGACCGT
+
GGGGGGGGGGGGGGGGGGGGGGGGGGGGGGGGGGGGGGGGGGGGGGGGGGGGGGGGGGGGGGGGGGGGGGGGGGGGGGGGGGGGGGGGGGGGGGGGGGGGGGGGGGGGGGGGGGGGGGGGGGGGGGGGGGGGGGGGGGGGGGGGGGGGGGGGGGGGGGGGGGGGGGGGGEGGGGGGGGGGGGGGGGGGGGGGGGGGGFGGGGGGGGGGGGGGFGGGGGGGGGGGGGGGGGGGGGGGGGGGG?FGGGFFGGGFEGFEFFGFGGFFABDFFFFGFFFGA<B699BE
@M02542:52:000000000-J9N43:1:1101:24466:7695 1:N:0:GTGAAA
CGGTTTATCACCGGCAGTCTCCCTAGAGTTCCCGACTTAACTCGCTGGCAACTAAGGATAGGGGTTGCGCTCGTTGCGGGACTTAACCCAACATTTCACAACACGAGCTGACGACAGCCATGCAGCACCTGTCTTACGGTTCCCGAAGGCACAACCGCATCTCTGCAGTCTTCCGTAGATGTCAAGAGTAGGTAAGGTTCTTCGCGTTGCGTCGAATTAAACCACATGCTCCACCGCTTGTGCGGGCCCCCGTCAATTCATTTGAGTTTTAATCTTGCGACCGT
+
GGGFGGGGGGGGGGGGGGGGGGGGGGGGGGGGGGGGGGGGGGGGGGGGGGGGGGGGGGGGGGGGGGGGGGGGGGGGGGGGGGGGGGGGGGGGGGGGGGGGGGGGGGGGGGGGGGGGGGGGGGGGGGGGGGGGGGGGGGGGGGGGGGGGGGGGGGGGGGGGGGGGGGGGGGGGGGGGGGGGGGGGGGGGGGGGGGGGGGGGGGGGGGGGGGGGFGGGGGGGGGGGGGGGGGGGGGGGGGGGG7FGGGFEGGGFFGFFFGGFGGFFFFBFFFFGGGFG9<99B>FF
@M02542:52:000000000-J9N43:1:1101:26368:7716 1:N:0:GTGAAA
CGGTTTATCACCGGCAGTCTCCCTAGAGTTCCCGACTTAACTCGCTGGCAACTAAGGATAGGGGTTGCGCTCGTTGCGGGACTTAACCCAACATTTCACAACACGAGCTGACGACAGCCATGCAGCACCTGTCTTACGGTTCCCGAAGGCACAACCGCATCTCTGCAGTCTTCCGTAGATGTCAAGAGTAGGTAAGGTTCTTCGCGTTGCGTCGAATTAAACCACATGCTCCACCGCTTGTGCGGGCCCCCGTCAATTCATTTGAGTTTTAATCTTGCGACCGT
+
GGGGGGGGGGGGGGGGGGGGGGGGFGGGGGGGGGGGGGGGGGGGGGG@FGGGGGGGGFGGGGFGGGGGGGGGGGGGGGGGEGGGGGGFGG@FGGGGGGGGGGGGGGGGGGGGGGGGGGGGGGGCFFGGGGGGGGGGGGEGGGFFGGGGGGGGGGGGGG@@FFGGGGGGGGGGGGGGGGEF9BCEGGGGGGGGGGFCFGGFGGFFGCEGGGGGF5CGGGGGCGGCF=FGF9ECGGGEEDGGC2=DEDF@GGGBBGF5<EC?FG<@DF4A<2<7FGFG24;9>FFD
@M02542:52:000000000-J9N43:1:1101:21673:7727 2:N:0:GTGAAA
CGGTTTATCACCGGCAGTCTCCCTAGAGTTCCCGACTTAACTCGCTGGCAACTAAGGATAGGGGTTGCGCTCGTTGCGGGACTTAACCCAACATTTCACAACACGAGCTGACGACAGCCATGCAGCACCTGTCTTACGGTTCCCGAAGGCACAACCGCATCTCTGCAGTCTTCCGTAGATGTCAAGAGTAGGTAAGGTTCTTCGCGTTGCGTCGAATTAAACCACATGCTCCACCGCTTGTGCGGGCCCCCGTCAAATCATTTGAGTTTTAGTCTTTCGACCGT
+
GGGGGEDFGGGGECGGEGG9FFGGGG@CCEEGGG>FGGCFGGGGGGGGGGGGGGGGGFFGDE8>BFFFGGDGDGGGGGGECFGGGGFGFGFEDEGGGCFG9F<EGGGGDDDFFEFGCGGGGGGGGG8=E:FCFFGGGGG8CCEGGGGGGGGGGGGGGGGEGGG9:,?@E64=AEE6CEC8C9+114AAF=FBEF>CG7=>=FFFFFFFBFBFF0D)?FEBC>?*8C<<G7)59;>(,(90::A0>>F9(93)(1*4)-*)676:),<6)52,)49::6))05)0
@M02542:52:000000000-J9N43:1:1101:24333:7743 1:N:0:GTGAAA
CGGTTTATCACCGGCAGTCTCCCTAGAGTTCCCGACTTAACTCGCTGGCAACTAAGGATAGGGGTTGCGCTCGTTGCGGGACTTAACCCAACATTTCACAACACGAGCTGACGACAGCCATGCAGCACCTGTCTTACGGTTCCCGAAGGCACAACCGCATCTCTGCAGTCTTCCGTAGATGTCAAGAGTAGGTAAGGTTCTTCGCGTTGCGTCGAATTAAACCACATGCTCCACCGCTTGTGCGGGCCCCCGTCAATTCATTTGAGTTTTAATCTTGCGACCGT
+
GGGGGGGGGGGGGGGGGGGGGGGGGGGGGGGGGGGGGGGGGGGGGGGGGGGGGGGGGGGGGGGGGGGGGGGGGGGGGGGGGGGGGGGGGGGGGGGGGGGGGGGGGGGGGGGGGGGGGGGGGGGGGGGGGGGGGGGGGGGGGGGGGGGGGGGGGGGGGGGGGGGGGGGGGGGGGGGGGGGGGGGGGGGGGGGGGGGGGGGGGGGGGGGGGGGGFGGGFGGGGGGGGGGGGFGGGGGGGGGGG:FGGGFFGGGFFGFFBGGFGGFFBFFFFADGGGFG2>;F>1B:
@M02542:52:000000000-J9N43:1:1101:26088:7743 2:N:0:GTGAAA
CGAGCTGACCCCGGCGGTCCCCTGTGAGTCCCCAACCTCCCGAAGGAGTTGCTGGCAACACATGGCAAGGGTTGTGCTCGTTGCGGGACTTAACCCCAAATCTCACGACACGAGCTCACCACAGCCATGCACCACCCGTACAACGACCACACGGCGGCCACTCTCTCTAATGCTTTCCGGTGTTTGTCAAGCCCTGGCAAGGTCCTTCACGTAGCGTCTAATTAACACCCATGCTCCTCTCTCTCTCCGGCCCCCCGTTACCTCCGTTGAGTCTTATCCCCTGGG
+
C@@6+7;@D,;;:7F@+8C+CEG,C,6,<F,AFG7@@CE@@+,@:FC8FGFAFE8:,,,CF8,5,CFG<=FFCF=+C@,+8BF+8C7:C,F,CFE,+3+,55,8EF8=BFGE:7:C,,,,8+@,D4,+4@,,@DD***6*54>D***4>*4;***4C5785C*<EEF++*2/7++3:+157*9)0.8=6=*1(0953/7*8.9*5199)0(0((9.7)*<C))+<+*(*)-85@/42(>4()).*.).(()1->),(-)-,*/54(,4<0(:)4)****/.))).
@M02542:52:000000000-J9N43:1:1101:21426:7746 1:N:0:GTGAAA
CGGTTTATCACCGGCAGTCTCCCTAGAGTTCCCGACTTAACTCGCTGGCAACTAAGGATAGGGGTTGCGCTCGTTGCGGGACTTAACCCAACATTTCACAACACGAGCTGACGACAGCCATGCAGCACCTGACTTACGGTTCCCGAAGGCACAACCGCATCTCTGCAGTCTTCCGTAGATGTCAAGAGTAGGTAAGGTTCTTCGCGTTGCGTCGAATTAAACCACATGCTCCACCGCTTGTGCGGGCCCCCGTCAATTCATTTGAGTTTTAATCTTGCGACCGTT
+
GGGGGGGGGGGGGGGGGGGGGGGGGGFGGGGGGGGGGGGGGGGGGGGGGGGGGGGGGGGGGGGGGGGGGGGGGGGGGGGGGGGGGGGGGGGGGGGGGGGGGGGGGGGGGGGGGGGGGGGGGGGGGGGGGGGGGGGGGGGGGGGGGGGGGGGGGGGGGGGGGGGGGGGGGGGGFGGGFGGGGGGGGGGGGGGGFGGGGGGFGGGGGGGGDGGGEGGGGGGGGGGG>GGGGCFGGGGGGGGGGFFGDGFFGGGD:<8BFGGFGG<F>6><BBFGGD?GAD9>BFFF)
@M02542:52:000000000-J9N43:1:1101:5371:7746 1:N:0:GTGAAA
CGGTTTGTCACCGGCAGTCTCATTAGAGTGCCCTTTCGTAGCAACTAATGACAAGGGTTGCGCTCGTTGCGGGACTTAACCCAACATCTCACGACACGAGCTGACGACAGCCATGCAGCACCTGTGTTCCGGTTCTCTTGCGAGCACTCCCAAATCTCTTCGGGATTCCAGACATGTCAAGGGTAGGTAAGGTTTTTCGCGTTGCATCGAATTAATCCACATCATCCACCGCTTGTGCGGGTCCCCGTCAATTCCTTTGAGTTTTAATCTTGCGACCGTACTCCC
+
GGDGGGGGGGGGCFGGGGGFGAGGGGGCGGGGGGGGGGGGGGGGGGGGGFGFGGGGGGGEGGGGGGGGEGEGEGGGGGGGGGGGGFFGFGGGGGGGGGGGGGGGGCGGGFGGGGGGGGGGGGGGGFGGGGGEFFGGGGGFGGGGEGGGGGGGFGGGGFGGGFGGGGGFGGGCFGGGGGCFGGGGGCCFGGGGGGGGGGGGDGGGEGGG=EFFFGGFGGGGGGGFGGGFGG=EGGGGFFGDGF>FGGD@C<<BFC2@>GFFGGFF>ABBFFFFG35<99FFFBFFF
@M02542:52:000000000-J9N43:1:1101:7193:7747 1:N:0:GTGAAA
CGGTTTATCACCGGCAGTCTCCCTAGAGTTCCCGACTTAACTCGCTGGCAACTAAGGATAGGGGTTGCGCTCGTTGCGGGACTTAACCCAACATTTCACAACACGAGCTGACGACAGCCATGCAGCACCTGTCTTACGGTTCCCGAAGGCACAACCGCATCTCTGCAGTCTTCCGTAGATGTCAAGAGTAGGTAAGGTTCTTCGCGTTGCGTCGAATTAAACCACATGCTCCACCGCTTGTGCGGGCCCCCGTCAATTCATTTGAGTTTTAATCTTGCGACCGT
+
@F@6@FGFCFFEECFC@FD9E@FEGGFGGGG9F@:CCF9,C<CFFCFGGGGCCEE@ECFFFGGGGEGG:==FEEGGDEG@FGGGGGD<FFFCEF<F?9EFFG@F:>>CC,8B++6++3BFE3>,=C@DFGEFGGGGG@FGCCFFF7EGGGF<FF:::F>FGGFCC:9F36;2,=@FFG52B+,5+47<CCGG:F?A87<@FGFCEC:CECGEF58:7EC7FGFFCGC@++CFFECEGDD<<)*5C5>@E))7)7<3<<CF>0)*44A6A26F7C4C6)-4(,7.
@M02542:52:000000000-J9N43:1:1101:15638:7751 1:N:0:GTGAAA
CGGTTTGTCACCGGCAGTCTCATTAGAGTGCCCAACTAAATGTAGCAACTAATGACAAGGGTTGCGCTCGTTGCGGGACTTAACCCAACATCTCACGACACGAGCTGACGACAGCCATGCAGCACCTGTGTTCCGGTTCCCTTTCGGGCACTCCCACCTTTCAGCAGGATTCCAGACATGTCAAGGGTAGGTAAGGTTTTTCGCGTTGCATCGAATTAATCCACATCATCCACCGCTTGTGCGGGTCCCCGTCAATTCCTTTGAGTTTTAATCTTGCGACCGTAC
+
GGGGGGGGGGGGEEGGGGGGGGGGGGGGGGGGGGGGGGGGGGGGGGGGGGGGGGGGGGGGGGGGGGGGGGGGGGGGGDGGGGGGGGGGGGGGGGGGGGGGGGGGGGFGGGGGGGGGGGGGGBFGGGGGGGGGGGGGGGEGGGGGGGGGGGGGFGGGGGGGGGGGGGFFGGGGGGGGGGGGGGGGGGDGGGGGGGGGFGGGGGDEGGGGGGCF5EFG3CFF@GFGGGFGGGGGGG=EEGC59>BGGGDFGGGFFG?F<GGFGGBFFFFFFF7>DGFDB9>B>6578
@M02542:52:000000000-J9N43:1:1101:21020:7765 1:N:0:GTGAAA
CGGTTTGTCACCGGCAGTCTCATTAGAGTGCCCTTTCGTAGCAACTAATGACAAGGGTTGCGCTCGTTGCGGGACTTAACCCAACATCTCACGACACGAGCTGACGACAGCCATGCAGCACCCGTGTTCCGGTTCTCTTGCGAGCACTGCCAAATCTCTTCGGCATTCCAGACATGTCAAGGGTAGGTAAGGTTTTTCGCGTTGCATCGAATTAATCCACATCATCCACCGCTTGTGCGGGTCCCCGTCAATTCCTTTGAGTTTTAATCTTGCGACCGTACTCCC
+
GGGGGGGGFGGGCGGGGGGGGAFGGGFGGGGGGGGGGGGGGGGFFGGGGGGGGGGGGGGGGGGGGGGGGGGGGGGGGGGGGGGGGGGGFGGGGGGGGGGGGGGGGGGGGEGGGGGGGGGGGGGGGGGGGGGGGGEGGGFFGGGGGGGGDGGGGGGGGGGGGGGGGGGGGGGGGGFGGGGCFFGGFGG?CGGGFFGGGGGGGGGDGGGGGEGGFFFGGGGGG?FGCG9FGGEGGGGGFFEGG>DFGGFFG3CFFGFFFFGFGGFFAF7ADFFGGGBG>BFFFFFFF
@M02542:52:000000000-J9N43:1:1101:25716:7770 1:N:0:GTGAAA
TCGGCTTATCACCGGCAGTCCCCTTAGAGTGCCCAACTGAATGCTGGCAACTAAGGTCGAGGGTTGCGCTCGTTGCGGGACTTAACCCAACATCTCACGACACGAGCTGACGACAGCCATGCAGCACCTGTGTCCCGGTCCCCGAAGGGAACCCTGCATCTCTGCAGATGTCCGGGCATGTCAAGGGCTGGTAAGGTTCTGCGCGTTGCTTCGAATTAAACCACATGCTCCACCGCTTGTGCGGGCCCCCGTCAATTCCTTTGAGTTTTAATCTTGCGACCGTAC
+
GGGGGGGGGGGGGGGGGGGGGGGGGGGGGGGGGGGGGGGGGGGGGGGGGGGGGGGGGGGGGGGGGGGGGGGGGGGGGGGGGGGGGGGGGGGGGGFGGGGGGGGGGGGGGGGGGGGFGGGGGGGGGGGGGGGGGGGGGGGGGGGGGGGGGGGGGGGGGGGGGGGGGGGGGGGGGGGGGGGGGGGGGGGEGGGGGCDGGGGGGFDGGGGGGGGGFGGGGGGGGGGGGGGGGGGGGGEDGGGGFBEGGGFFGGGFFGFFFFGFGGFFFFA<D<:C7FF:A69BF;>3.
@M02542:52:000000000-J9N43:1:1101:16867:7794 1:N:0:GTGAAA
CGGTTTATCACCGGCAGTCTCCCTAGAGTTCCCGACTTAACTCGCTGGCAACTAAGGATAGGGGTTGCGCTCGTTGCGGGACTTAACCCAACATTTCACAACACGAGCTGACGACAGCCATGCAGCACCTGTCTTACGGTTCCCGAAGGCACAACCGCATCTCTGCAGTCTTCCGTAGATGTCAAGAGTATGTAAGGTTTTTCGCGTTGCATCGAATTAATCCACATCATCCACCGCTTGTGCGGGTCCCCGTCAATTCCTTTGAGCTTTAATCTTGCGACCGT
+
GCEGEEFFDEGF@CF@@CF<EFEFC,CEE6EEGECFFG,FEGDCGCGEG8FFGGGGCEF,CC8@F:>F@:C=:FF<FB+@::FEEG?FFGFE7FGGGGE?EBEF:>7FGCEBCFC:=F<DFBD9=D8DF<FFGECCGG<FFGGFFDFGCF7F:FE<FGGGBCC@FFCGG:BF<F7C<FC;9C<99<<BF9CF>:<<E?EGGGGEEGGGGGG96/009CCFCFG?GGG:CCFCFGFGEDC324B7EG5@GGG:@G?:AG7=>7)*-4)60<47>>6:)433;>D>
@M02542:52:000000000-J9N43:1:1101:22091:7806 1:N:0:GTGAAA
CAGTATATCACTGGCAGTCTCATTAGAGTGCCCTTTCGTAGCAACTAATGACAAGGGTTGCGCTCGTCGCGGGACTTAACCCAACATCTCACGACACGAGCTGACGACAGCCATGCAGCACCTGTGTGATGGTTCTCTTTCGAGCACTCCCAAGTCTCTTCGGGATTCCATCCATGTCAAGGGTAGGTAAGGTTTTTCGCGTTGCATCGAATTAATCCACATCATCCACCGCTTGTGCAGGCCCCCGTCAATTCCTTTGAGTTTCGGTCTTGCGACCGTACTCCC
+
GGGGGGGGGGGGGFGGGGGGGGGGGG@CFGGGGGGGGFGGGGGGGGGGGGGGGGGGGGGGGGGGGGGGEGGGGGGGGGGGGGGGGGGGGGGGGGGGGGGGGGGGGGFGGEFGGGGGGGGFGGGGGGGGGGGGGGGGGGGGGGGGGEGFFGGGGGGGGGCGFGDEEGGGGGGGGFGEGGGGGGGGFGGGGGGGCGGGGGGGGGGGGGGGGGGGFGFGGCGGFCFGGGDGCGED=EGGFFG=D>EGGG@FGGDFFFBFAGFFFGAFABF:02ACF<BGF>?<??FFF
@M02542:52:000000000-J9N43:1:1101:12064:7808 2:N:0:GTGAAA
GTCCACACCTTCCTCCGAGTTAACCTCGGCAGTACTATTAGAGTGCCCAGCCAAACCTGATGGCAACTAATAGCGAGGGTTGCGCTCGTTGCGGGACTTAACCCAACATCTCACGACACGAGCTGGCGACAGCCATGCAGCACCTGTGTCCCAGTCCCCGAAGGGAAAGCCTCATCTCTGAGGCGGTCCGGGAATGTCAAAAGGTGGTAAGGTTCTGCGCGTTGCTTCGAATTAAACCACATGCTCCACCGCTTGTGCTGGCCCCCGTCAATTCCTTTGCGTTTCGGTCTTGCGGCCGTTC
+
CCCCCGGGGGGGGGGGGGGGGFGGGDGGGGGEGGGGGGGGGGGGGGGGGGGGGFFGGGGGGGGG,EFDEGGGGGGGFGGGGEGGGGGGDGGGGGDGGGGGGGGGGGGGCG<FGFGEGEEGFCGGGGGGCGCGGGGGGGGGGGGFFEG@=DDC9DFG?EDE>CGGEGF>CFGFFBEFFGGGGGGGGGGFGGGD3CFA:C:@FEFBAAFBEFGG:E=FFF3@9@DBB=>F6(C?:FG?>:?GGD620::?4776(4D?))).6:2:>1/7(9<A:<=<BF4),7:>22(4:(6*0))).)0)0
@M02542:52:000000000-J9N43:1:1101:14438:7812 1:N:0:GTGAAA
CGAATTAACTGCGGCAGTACTATTAGAGTGCCCAGCCAAACCTGATGGCAACTAATAGCGAGGGTTGCGCTCGTTGCGGGACTTAACCCAACATCTCACGACACGAGCTGACGACAGCCATGCAGCACCTGTGTCCCAGTCCCCGAAGGGAAAGCCGCATCTCTGCGGCGGTCCGGGCATGTCAAAAGGTGGTAAGGTTCTGCGCGTTGCTTCGAATTAAACCACATGCTCCACCGCTTGTGCGGGCCCCCGTCAATTCCTTTGAGTTTTAATCTTGCGACCGT
+
FGG;B,CFGF<@CFEGGGFCFFFGFGGGEFFGGGFFGGFFGFFEFGFCFAFGGGGGGGFEEFGECGGGDGCFGG7<,FFEGGGGGGD??FGFGGFFGGGG@CCFCFGGGGGGGG>FCFG8,8BADGGGDGGFGGGGCDF>FFFGGGGFG:DAFFGD<7FFCFFEGFGGGGGGD:FCDEC8CFGGDGGGD:@;;CGGGGGGGCFGGGEGE=FGFGCFGFGGCECEFGGGGFGFC8EEGCCCFB?GGGFF=3CE5C?D<FFFGG49)(.).4<7:7FG2)4136EF
@M02542:52:000000000-J9N43:1:1101:21532:7826 1:N:0:GTGAAA
GTCCCCACCTTCCTCCGGTTTATCACCGGCAGTCTCCCTAGAGTTCCCGACTTAACTCGCTGGCAACTAAGGATAGGGGTTGCGCTCGTTGCGGGACTTAACCCAACATTTCACAACACGAGCTGACGACAGCCATGCAGCACCTGTCTTACGGTTCCCGAAGGCACAACCGCATCTCTGCAGTCTTCCGTAGATGTCAAGAGTAGGTAAGGTTCTTCGCGTTGCGTCGAATTAAACCACATGCTCCACCGCTTGTCCGGGCCCCCGTCAATTCATTTGCGTTTTAATCCTTCGACCGTAC
+
CCCCCGGDGGGFAFFGGEGGGGGGGGGGGG@@FFFGGGGFGGGGGGGGGGGGGF9@FEFDGGGGFAE8EFFG,CC@EFFGGDDFEEGGGG@FE:FEGGDFGGGGGGGGGGGEGGGFGEFBF+C@DGDEGGGGGCDFFDGGFFGFFDGFFFCGC:DGGGGCCEDFCCFFFGGE77CF@EB;CFFGGGGGGDF,<BFDFFGFCEFG79BFFGFGGGGGGGCCGGGC88CG>**8DCC7CC=FGCFC7E6+AFCE5CCG*.)9*/7:57))8<?FAGC=FCB*7,39?25C7CF7)4??6(.)0
@M02542:52:000000000-J9N43:1:1101:20148:7837 1:N:0:GTGAAA
CGAGTTGACCCCGGCGGTCTCCTGTGAGTCCCCAACCTCCCGAAGGAGTTGCTGGCAACACAGGACAAGGGTTGCGCTCGTTGCGGGACTTAACCCAACATCTCACGACACGAGCTGACGACAGCCATGCACCACCTGTACACCGACCACAAGGGGGGCACTATCTCTAATGCTTTCCGGTGTATGTCAAGCCTTGGTAAGGTTCTTCGCGTTGCGTCGAATTAAGCCACATGCTCCGCTGCTTGTGCGGGCCCCCGTCAATTCCTTTGAGTTTTAGCCTTGCGG
+
GGGGGGGGGGGGGGGGGGGGGGGGGGGGGGGGGGGGGGGGGGGGGGGGGGGGGGGGGGGGGGGGGGGGGGGGGGGGGGGGGGGGGGGDGGGGGGGGGGGGGGFGGGGGGGGGGGGGGGGGGGGGGGGGGGGGGGGGGGGGGGGGGGGGGGGGGGGGGGGGGGGGGCGGGGGGGGGGGFGEGGGGGGGGGGGGGGGGGGGGGGGGGGGGGGGGEGGGGGCGGGGGGGGGGGGGFGFFFGGGGFFGFGFFGGGFFG>F>EG:GGBFBDFFFFFCDFFGFFFFF>F>D
@M02542:52:000000000-J9N43:1:1101:28627:7839 1:N:0:GTGAAA
CGAATTAACTTCGGCAGTACTATTAGAGTGCCCAGCCAAACCTGATGGCAACTAATAGCGAGGGTTGCGCTCGTTGCGGGACTTAACCCAACATCTCACGACACGAGCTGACGACAGCCATGCAGCACCTGTGTCCCAGTCCCCGAAAGGAAAGCCGCATCTCTGCGGCGGTCCGGGCATGTCAAAAGGTGGTAAGGTTCTGCGCGTTGCTTCGAATTAAACCACATGCTCCACCGCTTGTGCGGGCCCCCGGCAATTCCTTTGAGTTTTAATCTTTCGACCGTT
+
GGEF;@FGDF<FCC@FCFGGG9FCEAEFFCGGGGFFGGGGCFFGGFG9FGGFFGGGG9EEGGGGGGGGFGGFE:C,CFCEF7FGGGFG8@FCDF8B?EFGGGEGGG@FC4CF+3CEFGGFGGGGGD=FFGFFDF9FFGAD9D,FEFD*@7CFG7:FDGGGEGGGGFBBCECF*=*:FCCB*3<F<EE*?@+;/<?+A<<<C:</?C5*/;?78*/;DFCFD7FGFG80<<+<CF8?5):7<761*CBFCDDB))4>2008:>)*42<A<>ACCF=C)),,40.8)
@M02542:52:000000000-J9N43:1:1101:19466:7855 1:N:0:GTGAAA
CGGTTTATCACCGGCAGTCTCCCTAGAGTTCCCGACTTAACTCGCTGGCAACTAAGGATAGGGGTTGCGCTCGTTGCGGGACTTAACCCAACATTTCACAACACGAGCTGACGACAGCCATGCAGCACCTGTCTTACGGTTCCCGAAGGCACTAAGGCATCTCTGCCGAATTCCGTGGATGTCAAGAGTAGGTAAGGTTCTTCGCGTTGCATCGAATTAAACCACATGCTCCACCGCTTGTGCGGGCCCCCGTCAATTCATTTGAGTTTTAACCTTGCGGCCGT
+
GGGGGGGGGGGGDGGGGGGGGGGGGGGGGGGGGGGGGGGGGGGGGGGGGGGGGGGGGGGGGGGGGGGGGGGGGGGGGGGGGGGGGGGGGGGGGGGGGGGGGGGGGGGGGGGGGGGGGGGGGGGGGGGGGGGGGGGGGGGGGGGGGGGGGGGGGGGGGGGGGGGGGGGGGGGGGGGGGGGGGGGGGGGGGGGGGGGGGGGGGGGGGGGGGGGGFDGGGGGGGGGGGGGGGGGGGGGGGGGGGFFGGGFBGGGFFGFFFGGFGG26A:AFFFFGGGFGABFFBBDE
@M02542:52:000000000-J9N43:1:1101:10637:7868 1:N:0:GTGAAA
GCGGCTTATCACCGGCAGTCTCCTTAGAGTGCTCAACTAAATGGTAGCAACTAAGGACGGGGGTTGCGCTCGTTGCGGGACTTAACCCAACATCTCACGACACGAGCTGACGACAGCCATGCAGCACCTGTGTTCCAGGCTCCGAAGAGAGGGTCACATCTCTGCGACCGGTCCTGGACATGTCAAGGGCTGGTAAGGTTCTGCGCGTTGCGTCGAATTAAACCACATGCCCCACCGCTTGTGCGGGCCCCCGTCAATTCCTTTGAGTTTTAATCTTGCGACCGT
+
GGGGGGGGGGGGGGGGGGGGGGGGGFFGGGGGGGGGGGGGGGGGGGGGGGGGGGGGGGGGGGGGGGGGGGGGGGGGGGGGGGGGGGGGGGGGGGGGGGGGGGGGGGGGGGGGGGGGGGGGGGGGGGGGGGGGGGGGGGFGGGGGGGGGGGGGGGGFGGGGGGGGGGGGGGGGGGGGGGGGGGGGGGGGGGGGGFGGGGCFGGGGGGGGGGGGFGGGGGGGGGGCGGFEGGGGGGGGDCEGGF4:EGFDGGGFFGFFFGC7F76BAAFA>AAGGG6:<BD>01@F)
@M02542:52:000000000-J9N43:1:1101:19919:7871 2:N:0:GTGAAA
CGGTTTATCACCGGCAGTCTCCCTAGAGTTCCCACCATTACGTGCTGGCAACTAAGGATAAGGGTTGCGCTCGTTGCGGGACTTAACCCAACATTTCACAACACGAGCTGACGACAGCCATGCAGCACCTGTCTTAGCGTTCCCGAAGGCACAATCGTATCTCTACAATCTTCGCTAGATGTCAAGAGTAGGTAAGGTTCTTCGCGTTGCGTCGAATGAAACCACATGCCCCACCGCTTGTGCGGGCCCCCGTCAAGTCATTTGAGTTTTAATCTTGCTCCCGG
+
GGGGGEGGGGGGGGGGGGGFFFGGGGFGGGGGGGGGGGGDFDFGGGFGGGFFGGFEFGGGGGGGGGGGGGCFFGGGGGGGGGGGGGGGGGCEFDGGGGGGGGGGDGEEGGGG7FGGGGGGFFGGGGGGG8,33,@CEG7EGGGGC>C6CC:DFFFFGGGGFCFGG9E,;CFFF:CGDG=ACCFFGEFFACF8;C@FGGA7BFCFFFFFFE>B3:5>F)<@F)3@CF98C*.4@DD13(9(().671146>9),990.:BB9BB444)-4).4656:7***07))
@M02542:52:000000000-J9N43:1:1101:23119:7874 1:N:0:GTGAAA
GTAGCGCTGGCACGTCACTCGGCTCCTCGGCTGACTTCGGCTGCAAAGACTTTCTCCTTAGGCGCATGTCTCAGCAACACAAAACGAGGGTTTCGCTCGTTATAGGACTTGACCAAACATCTCACGACACGAGCTGACGAAAGCCATGCAGCACCTGTATGAAAGTAAGTACCATCCCGTTAAGGACAGGTTTTCTTGTTCATATGTCAAGGGCTGGTAAGGTTTTGCGCGTTGTATCGAATTAAACCACATGCTCCACCGCTTGTGCAGGCCCCCGTCAATTCCTTTGAGTTTCGGTCTT
+
CCCCCGGGGGGGGGGGGGGGGGGGGGGGDGGGGGGGGGGGGGGGGGGGGGGGGGGGGGGGGFGGGGDGGGGGGGGGGGGGGGGGGGGGGGGGGGGGGGGGGGGGGGGGGGGGGGGGGGGGGCFDFGGGGGFGGGGGGGEGGGGGGGGGGGGGGGGGGGGGGGGGGGGGGGGGGGGGGGGGFGGGGGGGGGDFFGGGGGGGGGGGGGGFFFGGGGGGGGDGGGGGGFGGFGGGGGGGGGGGGGGGGGGFGGGGCGEFGFFGGD@FGGGFBC?EBGGFD96>FDDABDFG7:>GFAB?>?DFF
@M02542:52:000000000-J9N43:1:1101:22881:7883 1:N:0:GTGAAA
CGGTTTATCACCGGCAGTCTCCCTAGAGTTCCCGACTTAACTCGCTGGCAACTAAGGATAGGGGTTGCGCTCGTTGCGGGACTTAACCCAACATTTCACAACACGAGCTGACGACAGCCATGCAGCACCTGTCTTACGGTTCCCGAAGGCACAACCGCATCTCTGCAGTCTTCCGTAGATGTCAAGAGTAGGTAAGGTTCTTCGCGTTGCGTCGAATTAAACCACATGCTCCACCGCTTGTGCGGGCCCCCGTCAATTCATTTGAGTTTTAATCTTGCGACCGT
+
GGGGGGGGGGGGGGGGGGGGGGGGGGEFGGGGGGGGGGGGGGGGGGGGGGGGGGGGGGGGGGGGGGGGGGGGGGGGGGGGGGGGGGGGGGGGGGGGGGGGGGGGGGGGGGGGGGGGGGGGGGGGGGGGGGGGGGGGGGGGGGGGGGGGGGGGGGGGGGGGGGGGGGGGGGGGGGGGGGGGGGDGGGGGGFGGEGFGGFFGGGGGGGGGGGGE>GGFFGFFGGGGGG?+AEFGGGGGGGGCGFFGGGFFGGGEFGFFFGGFGGFFBFFFBAAGGGFGFBFFFFFF
@M02542:52:000000000-J9N43:1:1101:11833:7887 2:N:0:GTGAAA
CTGGTTAACCCAGGCCGTCTCGCCAGAGTGCCCAACTTAATGCTGGCAACAGACGATAGGGGTTGCGCTCGTTGCGAGACTTAACCCAACATTTCACAACACGAGCTGACGACAGCCATGCAGCACCTCTCACTCAATTCCCTTGCGGGCACTTCAACCATTACGTCGAATTCTGAGGAGTTCAAGCCTAGGTAAGGTTCTGCGCGTTGCTTCGAATTAAACCACATAATCCACCGCTTGTGCGGGCCCCCGTCCATTGTTTTGAGTTTTAGCCTTTCTGCCGTT
+
GGGGGGGGGGGGGGG:FFGFGGGGGGCFGGGGGGGGGGGGGGGGGGGGFGGGGGGGG7FFGGGGGGGGGGGGGGGGGGGGGGGGGGGGGGGGGGGGGGGGGGGGGGGGGGGGGGGGGGGGGGGGGGGGGFGGGGGGGGFFFFDG8BEGDGGCCFDEFGGEGGGGGGG>EDFFFFGCCFCBFGF>F?AFFFFFFCGGGFFG4@FFBFFFFD<FFBF4@FGFFDFGGGFB>*-6@4F>B;G0<>FB39B06>D)3>)4<4F45@F(,-.6:>:1-2<F*/*1*0)7)
@M02542:52:000000000-J9N43:1:1101:4311:7898 1:N:0:GTGAAA
CGGTTTATCACCGGCAGTCTCCCTAGAGTTCCCGACTTAACTCGCTGGCAACTAAGGATAGGGGTTGCGCTCGTTGCGGGACTTAACCCAACATTTCACAACACGAGCTGACGACAGCCATGCAGCACCTGTCTTACGGTTCCCGAAGGCACAACCGCATCTCTGCAGTCTTCCGTAGATGTCAAGAGTAGGTAAGGTTCTTCGCGTTGCGTCGAATTAAACCACATGCTCCACCGCTTGTGCGGGCCCCCGGCAATTCCTTTGAGTTTCGGT
+
GGGGGGGGGCGGGGGGGGGGGGGGGGGGGGGGGGDGGGGGGGGGGGGDGGFGGGGGGGGGGGGGGGGGGGGGGGGGGGGGGGGGGGGGGGGGGGAFGGGGGGGGGCFFGGGGGGGGGGGGGGGGGGGGGGGGGGGGGGGGGGGGGGGDGFCFGGGGGGGGGGFFCFGGGFGGGGGGGGEGGGGGGGGGGGGGGGGGGGGGFGGGGGEGC5CGGEGGGG?FGCFGD4FCGFFFC<:BGGDF>*4@>GGFGD6>((31885DFFF742>AB<B:)
@M02542:52:000000000-J9N43:1:1101:9758:7902 1:N:0:GTGAAA
CGGTTTATCACCGGCAGTCTCCCTAGAGTTCCCGACTTAACTCGCTGGCAACTAAGGATAGGGGTTGCGCTCGTTGCGGGACTTAACCCAACATTTCACAACACGAGCTGACGACAGCCATGCAGCACCTGTCTTACGGTTCCCGAAGGCACAACCGCATCTCCGCAGTCTTCCGTAGATGTCAAGAGTAGGTAAGGTTCTTCGCGTTGCGTCGAATTAAACCACATGCTCCACCGCTTGTGCGGGCCCCCGTCAATTCATTTGAGTTTTAATCTTGCGACCGT
+
GGGGGGGGGGGGGGGGGGGGGGGGGGGGGGGGGGGGGGGGGGGGGGGGGGGGGGGGGGGGGGGGGGGGGGDGGGGGGGGGGGGGGGGGGGGGGGGGGGGGGGGGGGGGGGGGGGGGGGGGGGGGGGGGGGGGGGGGGGGGGGGGGGGGGGGGGGGGGGGGGGGGGGGGGGGGGGGGGGGGGGGGGGGGGGGGGGGGGGGGGGGGGGGG5EGGFGCGGGGGGGGGGGGGF+<CGGGGGDGGG?FCEGEFGGGEEDFFF7:FGGFFFFBBAAADFFBG>BFF9BFE
@M02542:52:000000000-J9N43:1:1101:17974:7919 1:N:0:GTGAAA
CGGTTTATCACCGGCAGTCTCCCTAGAGTTCCCGACTTAACTCGCTGGCAACTAAGGATAGGGGTTGCGCTCGTTGCGGGACTTAACCCAACATTTCACAACACGAGCTGACGACAGCCATGCAGCACCTGTCTTACGGTTCCCGAAGGCACAACCGCATCTCTGCAGTCTTCCGTAGATGTCAAGAGTAGGTAAGGTTCTTCGCGTTGCGTCGAATTAAACCACATGCTCCACCGCTTGTGCGGGCCCCCGTCAATTCATTTGAGTTTTAATCTTGCGACCGT
+
GGGGGGGGGGGGGGGGGGGGGGGGGGGGGGGGGGGGGGGGGGGGGGGGGGGGGGGGGGGGGGGGGGGGGGGGGGGGGGGGGGGGGGGGGGGGGGGGGGGGGGGGGGGGGGGGGGGGGGGGGGGGGGGGGGGGGGGGGGGGGGGGGGGGGGGGGGGGGGGGGGGGGGGGGGGGGGGGGGGGGGGGGGGGGGGGGGGGGGGGGGGGGGGGGGGGFEGGGGGGGGGGGGGGGEFGGGGGGGGGGFFGGGFFGGGFFGFFFGGFGGF?ABABFAAGGCBGBFBFBFFF
@M02542:52:000000000-J9N43:1:1101:24819:7923 1:N:0:GTGAAA
CGGTTTGTCACCGGCAGTCTCCTTAGAGTGCTCTTGCGTAGCAACTAAGGACAAGGGTTGCGCTCGTTGCGGGACTTAACCCAACATCTCACGACACGAGCTGACGACAGCCATGCAGCACCTGTGCGACGGTTCTCTTTCGAGCACCCCTAGCTCTCACCAGGGTTCCGTCCATGTCAAGGGTAGGTAAGGTTTTTCGCGTTGCATCGAATTAATCCACATCATCCACCGCTTGTGCGGGTCCCCGTCAATTCCTTTGAGTTTTAATCTTGCGACCGTACTCCC
+
GGGGGGGGGGGGGGGGGGGGGGGGGGGGGGGGGGGGGGGGGGGGGGGGGGGGGGGGGGGGGGGGGGGGGGGGGGGGGGGGGGGGGGGGGGGGGGGGGGGGGGGGGGGGGGGGGGGGGGGGGGGGG8FGGGGGGGGGGGGGGGGGGGGGGGGGGGGGGGGDGGGGGGGGGGGGGDGGGGGGFCF=CEGGGGGGAFGGGGGGGGGGGFGGGCCFFFGFGGGGGFGGFGGFGG=DECFG+::DGFFGGFFEG5DF@:A?AFD?CDAFFA)65<B*:)8C>>FFB?FFF
@M02542:52:000000000-J9N43:1:1101:18812:7923 1:N:0:GTGAAA
CGGTTTGTCACCGGCAGTCTCCCTGGAGTGCTCTTGCGTAGCAACTAGGGACAAGGGTTGCGCTCGTTGCGGGACTTAACCCAACATCTCACGACACGAGCTGACGACAGCCATGCAGCGCCTGTGTTACGGCTCCCTTTCGGGCACCCCCACCTCTCGGCAGGGTTCCGTTCATGTCAAGGGTAGGTAAGGTTTTTCGCGTTGCATCGAATTAATCCACATCATCCACCGCTTGTGCGGGTCCCCGTCAATTCCTTTGAGTTTTAATCTTGCGACCGTACTCCC
+
GGGGGGGGGGGGGGGGGGGGGGGGGGGGGGGGGGGGGGGGGGGGGGGGGGGGGGGGGGGGGGGGGGGGGGGGGGGGGGGGGGGGGGGGGGGGGGGGGGGGGGGGGGGGGGGGGGGGGGGGGGGGGGGGGGGGGGGGGGGGFGGGGGGGGGGGGGFGCGCGGGGGGGGGGGGGGGGGGGGGGGGBFGGGGGGGCFGGGGGGGGGGGGFGGGGGFEFGGGGGGGG?FFGGGGGGGGGG67ECGFEGGGFFGGDFFGBFAEFFGGFFFBFFFFBCC<>CF>F?FBFFF
@M02542:52:000000000-J9N43:1:1101:7874:7964 1:N:0:GTGAAA
CGGTTTGTCACCGGCAGTCCCATTAGAGTGCCCTTTCGTAGCAACTAATGGCAAGGGTTGCGCTCGTTGCGGGACTTAACCCAACATCTCACGACACGAGCTGACGACAGCCATGCAGCACCTGTGTTACGGCTCTCTTTCGAGCACTCCTCTATCTCTAAAGGATTCCGTACATGTCAAAGGTGGGTAAGGTTTTTCGCGTTGCATCGAATTAAACCACATCATCCACCGCTTGTGCGGGTCCCCGTCAATTCCTTTGAGTTTCAACCTTGCGGCCGTACTCT
+
<FEGGECFGGGGECFE@FFGFGFC,EFGGGGGGGEFGEEFGGGGGGGFGCDG8EGGEGGGFECFGGGGEGCEGDGFFEFFEFGGGGGA,CFGDGECFFFGGGGFGGGGG>FF8BADFGGFGGEFGFGGDACEE>FGGGGGGGGGGEGCFG=:9>=C;FF;FF:;ACF9B8FFGGGCFGGGGC:FGCCEGGGGABBEG+?EGGGGGGGC;*CFCFGGCEGGGGFGG?9F+AEGGEF64CDGFFGCF>5293<*:46<?C4DFAB<BFFF??GGGEC;B91:6)*/
@M02542:52:000000000-J9N43:1:1101:9673:8004 1:N:0:GTGAAA
CGGTTTGTCACCGGCAGTCTCCCTGGAGTGCTCTTGCGTAGCAACTAGGGACAAGGGTTGCGCTCGTTGCGGGACTTAACCCAACATCTCACGACACGAGCTGACGACAGCCATGCAGCACCTGTGTCTACTTTCCCTTTCGGGCACCTAATGCATCTCTGCTTCGTTAGTAGCATGTCAAGGCCAGGTAAGGTTTTTCGCGTTGCATCGAATTAATCCACATAATCCACCGCTTGTGCGGGCCCCCGTCAATTCCTTTGAGTTTTAATCTTGCGACCGTACTCC
+
GGGGGCGF@EGFCFGGGGGA6EEGGGDEEFFFGFGGGFGEGGCFCFFEGGGGDFCFCFC7EEFEBFGD8:FGEGCFCGGGGFGG>GGGF<<FGGGG:CGFFG<<B=CFEEAFEGDCDFFED,:<C>FA,CB=9<CFFFFGCB<CGGGFGCGGF9BEG;FGFG@FGGCCF*5@FG9C:<<BC,:*BFGGGGGGG,>FFBCEEGGGGGGGGC09AFGCCECGGGGFGGGGCCFCGCEGC4:<9;EGCC>3ED55@>AFAGGF7C4@<A236ABCCC7D99;<0:>F@
@M02542:52:000000000-J9N43:1:1101:17503:8022 1:N:0:GTGAAA
CGGTTTGTCACCGGCAGTCTCCTTAGAGTGCTCTTGCGTAGCAACTAAGGACAAGGGTTGCGCTCGTTGCGGGACTTAACCCAACATCTCACGACACGAGCTGACGACAGCCATGCAGCACCTGTGCGACGGTTCTCTTTCGAGCACCCCTAGCTCTCACCAGGGTTCCGTCCATGTCAAGGGTAGGTAAGGTTTTTCGCGTTGCATCGAATTAATCCACATCATCCACCGCTTGTGCGGGTCCCCGTCAATTCCTTTGAGTTTTAATCTTGCGACCGTACTCCC
+
GGGGGGGGGGGGGGGGGGGGGGGGGGGGGGGGGGGGGGGGGGGGGGGGGGGGGGGGGGGGGGGGGGGGGGGGGGGGGGGGGGGGGGGGGGGGGGGGGGGGGGGGGGGGGGGGGGFGGGGGGGGGGFGGGGGGGGGGGGGGGGGGGGGGGGGGGGGGGGGGGGGGGGGGGGGGGGGGGGGGGGGGGGGGGGGGCFGGGGGGGGGGGGGGGGGGFFGGGGGGGGGGGGGGGGGGGGGGGGGCGBEGGGFFGGGFFGFFFGG?FFFFFFFF>DFGGG3DFFFFFFFFF
@M02542:52:000000000-J9N43:1:1101:11694:8026 2:N:0:GTGAAA
GTCCACACCTTCCTCCGAGTTGACCCCGGCGGTCTCCTGTGAGTCCCCAACCTCCCGAAGGAGTTGCTGGCAACACAGGACAAGGGTTGCGCTCGTTGCGGGACTTAACCCAACATCTCACGACACGAGCTGACGACAGCCATGCACCACCTGTACACCGACCACAAGGGGGGCACTATCTCTAATGCTTTCCGGTGTATGTCAAGCCTTGGTAAGGTTCTTCGCGTTGCGTCGAATTAAGCCACCTGCTCCGCTGCCTGTGCGGGCCCCCGTCAATTTCTTTGAGTTTTAGCCTTTCGGC
+
CCCCCGFGGGGGGGGGGGGGGGGGGGGGGGGGGGCGGGGGGGGGGGGGGGGGFGGGGC:FGGGGGGGGGGGFGGGGGGGFFGGGGGGGEGGGGGGEGGGGGDCFFGFFFGGEGGGGGGGFGGGGGGGGGGGGGGC@FGGGGGGFGDFGGEGGGGGGC7ECCBEGGGGGFG8CDGDEGGGGDGGGGGGF<AFFCEGFDG7BFA?@FF4.:=FGFGFG)09=AB@?<@65(4)088CF4:<FE7FBG4(())186:C9((52F0)((,7)9D5(--)-46*5:<B<4(-46A49*09?**)))
@M02542:52:000000000-J9N43:1:1101:4874:8031 1:N:0:GTGAAA
CGGTTTATCACCGGCAGTCTCCCTAGAGTTCCCGACTTAACTCGCTGGCAACTAAGGATAGGGGTTGCGCTCGTTGCGGGACTTAACCCAACATTTCACAACACGAGCTGACGACAGCCATGCAGCACCTGTCTTACGGTTCCCGAAGGCACAACCGCATCTCTGCAGTCTTCCGTAGATGTCAAGAGTAGGTAAGGTTCTTCGCGTTGCGTCGAATTAAACCACATGCTCCACCGCTTGTGCGGGCCCCCGTCAATTCATTTGAGTTTTAATCTTGCGACCGT
+
GGE@FCEGFF96,@CC@FF,,EFCGGCGGGFFGGFF:FFFAFFGGGEC:EG@EFAFF<CE<FGGGC@=BEFE7@C=CBFGGEFFGG9<BEGCFGE@EFDGGGGGGGC:FEFGCFG@FDFG=FGGFGGGGGDFAEGGCCEGGDGGG@FDGGDEFGEC:C:7FFGGCG,CFGGFCCFFAC:;E<<CB:FCCC9C<FFF@CCCGGFFGDEEGG7EB*:CCEGFGGFGCFGCF+<FGGGGCDECF7FGCDFD7/9>>DBF<+?F7:9FF:A2<>57:C4046;9>2)8
@M02542:52:000000000-J9N43:1:1101:14194:8069 2:N:0:GTGAAA
CGGTTTGTCACCGGCAGTCTCCTTAGAGTGCTCTTGCGTAGCAACTAAGGACAAGGGTTGCGCTCGTTGCGGGACTTAACCCAATATCTCACGACACGAGCTGACGACAGCCATGCAGCACCTGTGCGCCGGTTCTCTTTCGAGCACTCCCGCCTCTCAGCAGGATTCCGACCATGTCAAGGGTAGGTAAGGTTTTTGGCGTTGCATCGAATTAATCCACATCATACACCGCTTGTCCGGGTCCCCGTCATTTCCTTTGAGTTTTAATCTTGCGACCGTACTCCC
+
GG7@FFFF9FFEEGGFGGGGFGGFGFFCGEGG9FCFFGGGCGADFGGGGG?FCFFGGGF+AFG7BCFGGGGGGEGGFGDFFAFGGGAFAE<FEF7+>FFCGEF,A?CGBEGGFFCGG<>@DGFFG,3@ECFGCEGFF7FFF*:BC7@@D6DEGC1>;>9;CECEEEFCE<*8CC79;+7@A6>2C;F618AFF4C<7*)*<@B)(*16,87?4)*/99C?<:2<9+15CC(,785:)-900-7?@<03((*2.0:9)54)(/9:AB04:<44>907/)8)))007
@M02542:52:000000000-J9N43:1:1101:11350:8074 1:N:0:GTGAAA
CGGTTTATCACCGGCAGTCTCCCTAGAGTTCCCACCATTACGTGCTGGCAACTAAGGATAAGGGTTGCGCTCGTTGCGGGACTTAACCCAACATTTCACAACACGAGCTGACGACAGCCATGCAGCACCTGTCTTAGCGTTCCCGAAGGCACAATCGTATCTCTACAATCTTCGCTAGATGTCAAGAGTAGGTAAGGTTCTTCGCGTTGCGTCGAATTAAACCACATGCTCCACCGCTTGTGCGGGCCCCCGTCAATTCATTTGAGTTTTAATCTTGCGACCGT
+
GGGGGGGGGGGGEGGGGGGGGGGGGGGGGGGGGGGGGGGGGGGGGGGGGGGGGGGGGGGGGGGGGGGGGGGGGGGGGGGGGGGGGGGGGGGGGGGGGGGGGGGGGGGGGGGGGGGGGGGGGGGGGGGGGGGGGGGGGGGGGGGGGGGGGGGGGGGGGGGGGGGGGGGGGGGGGGGGGGGFGGGGGGGGGGGG;FGGGGGGGGGGGEGGCGGGFGGGGGGGGGGGGGGGGGGGGGGGGGGC52BGGGFFGGGFFGF:<GGFGGFFBFFFFFFFFDFGAF07>B3>
@M02542:52:000000000-J9N43:1:1101:18243:8076 1:N:0:GTGAAA
ACTGACAGCACAGCTACGTGCTGGCACTCAATTAGTAGCGCTGGCACGTCACTCGGCTCCTCGGCTGACTTCGGCTGCAAAGACTTTCTCCTTAGGCGCATGTCTCAGCAACACAAAACGAGGGTTTCGCTCGTTATAGGACTTGACCAAACATCTCACGACACGAGCTGACGACAGCCATGCAGCACCTGTATGAAAGTAAGTACCATCCCGTTAAGGACAGGTTTTCTTGTTCATATGTCAAGGGCTGGTAAGGTTTTGCGCGTTGTATCGAATTAAACCACATGCTCCACCGCTTGTG
+
CCCCCGGGGGGGGGGGGGGGGGGGGGGGGCGGGGGGGGGGGGGGGGGGGGGGGGGGGGGGGGGGGGGGGGGGGGGGGGGGGGGGGGGGGGGGGGGGGGGGGDGGGGGGGGGGGGGGG<FGEGGGGGGGGGGGGGGGGGGGGGGGGGGGGGGGGGGFGGGGGGGGGGGGGGGGGEGGGGGGGGGGGG@FGGGGGGEFCGGGGGGGEFGGGGGGGFFCGGGGGFGFFFGGFGGGGGGGGGGF?9CFGGGGFEGF?FGGDFFFFG37=>DDDG>B?CCFGDAF2?:0(,)9*:?*(8296?:@)
@M02542:52:000000000-J9N43:1:1101:15414:8082 1:N:0:GTGAAA
CGAGTTGACCCCGGCAGTCTCCCACGAGTCCCCAACTTTACTTGCTGGCAACGTAGGATAAGGGTTGCGCTCGTTGCGGGACTTAACCCAACATCTCACGACACGAGCTGACGACAGCCATGCACCACCTGTACACCAACCACAATGGAAGCCCCATCTCTGGGGATGTCTGGCGCATGTCAAGCCCAGGTAAGGTTCTTCGCGTTGCATCGAATTAATCCACATGCTCCGCCGCTTGTGCGGGCCCCCGTCAATTCCTTTGAGTTTTAGCCTTGCGGCCGTACT
+
GGGGGGGGGGGGGGGGGGGGGGGGGGGGGGGGGGGGGGGGGGGGGGGGGGGGGGGGGGGGGGGGGGGGGGGGGGGGGGGGGGGGGGGGGGGGGGGGGGGGGGGGGGGGGGGGGGGGGGGGGGGGGGGGGGGGGGGGGGGGGGGGGGGFGGGGGGGGGGGGGGGGGGGGGGGGGGDGGGGGGGGGGGGGGGGGGGGGGGGGGGGGGEEGGGGGFGGGF9CFGGGGGGGFGGGGGGGGGGGGGFFGGGFFGGGF><4FAGFBG72>A>ADF0>CFG?F>>9>FBDE5
@M02542:52:000000000-J9N43:1:1101:24778:8093 1:N:0:GTGAAA
CGAGTTGACCCCGGCGGTCTCCTGTGAGTCCCCAACCTCCCGAAGGAGTTGCTGGCAACACAGGACAAGGGTTGCGCTCGTTGCGGGACTTAACCCAACATCTCACGACACGAGCTGACGACAGCCATGCACCACCTGTACACCGACCACAAGGGGGGCACTATCTCTAATGCTTTCCGGTGTATGTCAAGCCTTGGTAAGGTTCTTCGCGTTGCGTCGAATTAAGCCACATGCTCCGCTGCTTGTCCGGGCCCCCGTCAATTCCTTTGAGTTTTAGCCTTGCGG
+
GGGGGC,C@EFGGEGEEFG7CFFGGGGGGGGGGGGGGFGGGEGGGGCDFE?FFDFEADFGGGGGGFDFEFGGGGGEG7BFCGE:>476@CCFFFCF=+>BDF<FFF@FFGGGGGGGGFF@@FCFGGCGEFFGGGGGGGGGGGGGGEEB@@FFCA*<F858?F++<+<C7<F:C7@C?EEE>CE+AEEGCCF68<F6C@E?FG9CCFGCCGGEEDE8CCCCF6@FC9CCG86C+A+<CD5/916CFD*75CD@EG;@9=D>57<F<<9<A2<G=>@?(42<<BF@@
@M02542:52:000000000-J9N43:1:1101:27753:8094 1:N:0:GTGAAA
CGAGTTGACCCCGGCGGTCTCCTGTGAGTCCCCAACCTCCCGAAGGAGTTGCTGGCAACACAGGACAAGGGTTGCGCTCGTTGCGGGACTTAACCCAACATCTCACGACACGAGCTGACGACAGCCATGCACCACCTGTACACCGACCACAAGGGGGGCACTATCTCTAATGCTTTCCGGTGTATGTCAAGCCTTGGTAAGGTTCTTCGCGTTGCGTCGAATTAAGCCACATGCTCCGCTGCTTGTGCGGGCCCCCGTCAATTCCTTTGAGTTTTAGCCTTGCGG
+
GGGGGGGGGGGGEGGGGGGGGGGGGGGGGGGGGGGGGGGGGGGGGGGGGGGGGGGGGGGGGGGGGGGGGGGGGGGGGGGGGGGGGGGGGGGGGGGGGGGGGGGGGGGGGGGGGGGGGGGFGEGGGGGGGGGGGGGGGGGGGGGGGGGGGGGGGFGGGGGGGGGGGGGGGGGGGGGGGGGGGGGGGGGGGGGFGGGFFGGGGGGGGGGGGGGGFGGGGGEGGGGGGGGGGGGG6FFFGDGGC>FGFF4=CDGFBDBB>AD5DF<FBFFFFBFGGGF7<DFFF)<@:
@M02542:52:000000000-J9N43:1:1101:7437:8099 1:N:0:GTGAAA
CGGTTTATCACCGGCAGTCTCCCTAGAGTTCCCGACTTAACTCGCTGGCAACTAAGGATAGGGGTTGCGCTCGTTGCGGGACTTAACCCAACATTTCACAACACGAGCTGACGACAGCCATGCAGCACCTGTCTTACGGTTCCCGAAGGCACAACCGCATCTCTGCAGTCTTCCGTAGATGTCAAGAGTAGGTAAGGTTCTTCGCGTTGCGTCGAATTAAACCACATGCTCCACCGCTTGTGCGGGCCCCCGTCAATTCATTTGAGTTTTAATCTTGCGACCGT
+
GGGGGGGGGGGGGGGGGGGGGGGGGGGGGGGGGGGGGGGGGGGGGGGGGGGGGGGGGGGFFEFGGGGGGGGGGGGGGGGGGGGGGGGGGGGGGGGGGGGGGGGGGGGGGGGGGGGECGGGGGGGGCGFGGGGGGGGGGGGGGGGGGGGGGGGGGGGDGFGGGGGGGGFGGGGGGGGGGGGGGGGGGFGGGGGGGGGG:CFGGGGGCEEEGEE>EGFFCFGGGFGGGGGGGGGGGGDGGEFF?FGGGEFGGGFF7?EBCFFFG>@B?2<>>FFG>BGBFFFFF>D
@M02542:52:000000000-J9N43:1:1101:23019:8145 1:N:0:GTGAAA
CGGTTTATCACCGGCAGTCTCCCTAGAGTTCCCGACTTAACTCGCTGGCAACTAAGGATAGGGGTTGCGCTCGTTGCGGGACTTAACCCAACATTTCACAACACGAGCTGACGACAGCCATGCAGCACCTGTCTTAGCGTTCCCGAAGGCACAATCGTATCTCTACAATCTTCGCTAGATGTCAAGAGTAGGTAAGGTTCTTCGCGTTGCGTCGAATTAAACCACATGCTCCACCGCTTGTGCGGGCCCCCGTCAATTCATTTGAGTTTTAATCTTGCGACCGT
+
GGGGGGGGGGGGGGGGGGGGGGGGGGECFGGGGGGGGGGGGGGGGGGGGGGGGGGGGGGGGGGGGGGGGGGGGGGGGGGGGGGGGGGGGGGGGGGGGGGGGGGGGGGGGGGGGGGGGGGGGGGGGGGGGGGGGGGGGGGGGGGGGGGGGGGGGGGGGGGGGGGGGGGGGGGGGGGGGGGGGGGGGGGGGGGGGGGGGGGGGGGGGGGGGGGGFGGGGGGGGGGGGGGGGGGGGGGGGGGGGFFGGGFFGGGFFGFFFGGFGGFFFFBFFFAFGFFG<A>>FFBE
@M02542:52:000000000-J9N43:1:1101:26151:8164 1:N:0:GTGAAA
CGGTTTATCACCGGCAGTCTCCCTAGAGTTCCCGACTTAACTCGCTGGCAACTAAGGATAGGGGTTGCGCTCGTTGCGGGACTTAACCCAACATTTCACAACACGAGCTGACGACAGCCATGCAGCACCTGTCTTACGGTTCCCGAAGGCACAACCGCATCTCTGCAGTCTTCCGTAGATGTCAAGAGTAGGTAAGGTTCTTCGCGTTGCGTCGAATTAAACCACATGCTCCACCGCTTGTGCGGGCCCCCGTCAATTCATTTGAGTTTTAATCTTGCGACCGT
+
GGGGGGGGGGGGGGGGGGGGGGGGGGGGGGGGGGGGGGGGGGGGGGGGGGGGGGGGGGGGGGGGGGGGGGGGGGGGGGGGGGGGGGGGGGGGGGGGGGGGGGGGGGGGGGGGGGGGGGGGGGGGGGGGGGGGGGGGGGGGGGGGGGGGGGGGGGGGGGGGGGGGGGGGGGGGGGGGGGGGGGGGGGFGGGGGGGGGGGGGGGGGGGGGDEGGFGGGGGGGGGGGGGGGGGGGFCFGGGGGG7FGGGFFGDGFFGFFFGGFGFFFBBBAAFFGGFFG<A;FBFDF
@M02542:52:000000000-J9N43:1:1101:18662:8168 1:N:0:GTGAAA
CGGTTTGTCACCGGCAGTCTCATTAGAGTGCCCTTTCGTAGCAACTAATGACAAGGGTTGCGCTCGTTGCGGGACTTAACCCAACATCTCACGACACGAGCTGACGACGGCCATGCAGCACCTGTGTCCAGGTTCTCTTTCGAGCACTCCCACATCTCTGCAGGATTCCTGGCATGTCAAGGGTAGGTAAGGTTTTTCGCGTTGCATCGAATTAAACCACATCATCCACCGCTTGTGCGGGTCCCCGTCAATTCCTTTGAGTTTCAACCTTGCGGCCGTACTCCC
+
GGGGGGGGGGGGGGGGGGGGGGGGGGGGGGGGGGGGGEGGGGGGGGGGGGGGGGGGGGGGGGGGGGGGGGGGGGGGGGGGGGGGGGGGFCFGGGGDGGGGGGGGGGGGGGGGGGFGGGGGGGGGGGGGGGGGFGGGGGGGGGGGGGGGGGEGGGGGFGGGGGGFGGGGGGGGGGGGGGFGGFGGGGGGGGGGCFGGGGGGGGGGGGGGCFGGFFGGGGGGGF89CFFGGGGGGGGGEGGDGFFGGGFEGCGFFGFFAC:=DGFFFFFF??B>FD>DFFFFFFFFF
@M02542:52:000000000-J9N43:1:1101:6352:8173 1:N:0:GTGAAA
CGAGTTGACCCCGGCAGTCTCCCATGAGTCCCCAACCGAATTGCTGGCAACATGGGACGAGGGTTGCGCTCGTTGCGGGACTTAACCCAACATCTCACGACACGAGCTGACGACAGCCATGCACCACCTGTGACCGCCCCCGAAGGACCTGCCATCTCTGACAGTTTTGCGGCCATGTCAAACCCAGGTAAGGTTCTTCGCGTCGCATCGAATTAATCCGCATGCTCCGCCGCTTGTGCGGGCCCCCGCCAATTCCTTTGAGTTTTAGCCTTGCGGCCGTACTCC
+
G+@BFB9<FD<;@7C:+C,,<CFGGGGAEFC@DG>B@F:CFEFEGGFGFGDF<<FFGGGDG++?ECFEGGGDGG?F7=F+@EAFECFAFDFFFG,???E8F=:7:FCGGGG7FEGGFFGF@G,@CC<>FFF,3@FCFE>::<>CE*<<BFFGGGGGCFFFGGG<E<FF+2BFDFECGGGCC9CGGGGCAF<9<9:CGGFED5EE=ECGG80;9*3+:<<5*:C8F7<C>5E*>*;CCC?779B7C)5)*915)0-=<F:175<646<3489FGG>)((,44,5*9
@M02542:52:000000000-J9N43:1:1101:22717:8173 2:N:0:GTGAAA
CGGTTTATCACCGGCAGTCTCCCTAGAGTTCCCGACTTAACTCGCTGGCAACTAAGGATAGGGGTTGCGCTCGTTGCGGGACTTAACCCAACATTTCACAACACGAGCTGACGACAGCCATGCAGCACCTGTCTTACGGTTCCCGAAGGCACAACCGCATCTCTGCAGTCTTCCGTAGATGTCAAGAGTAGGTAAGGTTCTTCGCGTTGCGTCGAATTAAACCACATGCTCCACCGCTTGTGCGGGCCCCCGTCCATTCATTTGAGTTTTAATCTTTCGACCGTT
+
GGGGGGGGGGGGGGGGGGGFGGGGGGFEFGGGGGGGGGGGGGGGGGGGGGGGGGGGGEEGGGGGGGCGGGGGGGGGGGGGGGGGGGGGGGGGGGGGGGGGGGGGGGGGGGGGGGG>FGGGGGGFGGGGGGGGGGGGGGGGGGGGGGGGGGGGGEEGDGG8E:FGGGDGGGGFGGCFGDDF6C7FGFFFAFFFFFGGGC8FFFFF0DFFFD9@>()5;3@FGFFGGGFFG76?:FF>>>C??><0>>BFF>C34/)-<4@>9?F):844<B2))65:*/))8B)00
@M02542:52:000000000-J9N43:1:1101:28700:8177 1:N:0:GTGAAA
CGAGTTGACCCCGGCGGTCTCCTGTGAGTCCCCAACCTCCCGAAGGAGTTGCTGGCAACACAGGACAAGGGTTGCGCTCGTTGCGGGACTTAACCCAACATCTCACGACACGAGCTGACGACAGCCATGCACCACCTGTACACCGACCACAAGGGGGGCACTATCTCTAATGCTTTCCGGTGTATGTCAAGCCTTGGTAAGGTTCTTCGCGTTGCGTCGAATTAAGCCACATGCTCCGCTGCTTGTGCGGGCCCCCGTCAATTCCTTTGAGTTTTAGCCTTGCGG
+
GGEEDGGGGGFE+@C@CGFCGGGFFGGGFFDFGGGEGGGFFFGDGGGGGGGGGGGGGGGGGGGFFGGGGGGGC@FFGGGEGGFGCEFCFGGFGFFGECCGGGGGGGGGGGEEGGGGGGG7FGGGGGGG<FGGGFGFGGFGBCFFEEGGGGFF:FEDCECGGGG9::CF7FGGG?FGGGEEGGGGGGGDGGGFGGFC@A@CCGFGGFF9CEGGFC8EDEGDFGGGGGGFFFGGGGGGFGGGDFFGCDF@5CD3:C;DFED@D>A=):A<ADBGFFF71))9A?FFF
@M02542:52:000000000-J9N43:1:1101:8524:8191 1:N:0:GTGAAA
CGGTTTATCACCGGCAGTCTCCCTAGAGTTCCCGACTTAACTCGCTGGCAACTAAGGGCGAGGGTTGCGCTCGTTGCGGGACTTAACCCAACATTTCACGACACGAGCTGACGACAGCCATGCAGCACCTGTCTCTACGCCACCGAAGTGGAAACTGCATCTCTGCAGCGGTCGTAGGATGTCAAGGGCTGGTAAGGTTCTGCGCGTTGCTTCGAATTAAACCACATGCTCCACCGCTTGTGCGGGCCCCCGTCAATTCCTTTGAGTTTTAATCTTGCGACCGT
+
GGGGGGGGGGGGGGGGGGGGGGGGGGGGGGGGGGGGGGGGGGGGGGGGGGGGGGGGGGGGGGGGGGGGGGGGGGGGGGGGGGFGGGGGGGGGGGGGGGGGGGGGGGGGGGGGGGGGGGGGGGGGGGGGGGGGGGGGGGGGGGGGGGGGGGGGGGGGGGGGGGGGGGGGGGGGGGGGGGGGGGGFGGGGGGGGGGGGGFGGGGGGGGGGGGGGFGGGDFFGGGGGGGGGGGGGGGGGGGGGGFFGGGEDGGDFFGFFFGGFGGBFFFDFFFFGFDFGAFFF>FB;
@M02542:52:000000000-J9N43:1:1101:24462:8194 1:N:0:GTGAAA
CGGCTTATCACCGGCGGTTTCCTTAGAGTGCCCAACTAAATGATGGCAACTAAGGACGAGGGTTGCGCTCGTTGCGGGACTTAACCCAACATCTCACGACACGAGCTGACGACAGCCATGCAGCACCTGTCACTAGGTCCCCGAAGGGAAGGAATCTGTCTCCAGAAGCCGTCCTAGGATGTCAAAAGCTGGTAAGGTTCTGCGCGTTGCTTCGAATTAAACCACATGCTCCACCGCTTGTGCAGGCCCCCGTCAATTCCTTTGAGTTTTAATCTTGCGACCGT
+
GGGGGGGGGGGGGGGGGGGGGGGGGGGGGFGGGGGGGGGGGGGGGGGGGGGGGGGGGGGGGGGGGGGGGGGGGGGGGGGGGGGGGGGGGGGGGFGGGGGGGGGGGGGGGGGGGGGGGGGGGGGGGGGGGGGGGGGGGGGGGGGGGGGGGGGGGGGGGGGGGGGGGGGGGGGGGGGGGGGGGGGGGGGFGGGGGGGGGGGGGGGGGGGGGGGGFGGGGGGGGGGGGGGGGFGGGGGGGGGGGFFGGGFFCGGFFGFFBGGFFGFFAF5>D<<DGGFGAFFFF>FF
@M02542:52:000000000-J9N43:1:1101:16515:8205 1:N:0:GTGAAA
CGGTTTATCACCGGCAGTCTCCCTAGAGTTCCCGACATAACTCGCTGGCAACTAAGGATAAGGGTTGCGCTCGTTGCGGGACTTAACCCAACATTTCACAACACGAGCTGACGACAGCCATGCAGCACCTGTCTTACAGTTCCCGAAGGCACCAAAGCATCTCTGCTAAGTTCTGTAGATGTCAAGAGTAGGTAAGGTTCTTCGCGTTGCGTCGAATTAAACCACATGCTCCACCGCTTGTGCGGGCCCCCGTCAATTCATTTGAGTTTTAATCTTGCGACCGTT
+
GGGGGCCFFGFEGGGGEGGFGGGGGFDFGGGGGGGGEG9<EEFGGGGGGAEFDEEGGFG<FGFFGGGGGGGGGGGGGGEGGGGFFGFGEFGE7FGGGGGGGGGGGGFGEGGFFECGEFGGFEF9,8DDCFGFGGGGCG@B<=CG7FCCCGFC:FGGGGGGGGCGGGGG9FGFFF9FGGFDGFCFGFGGG?BFGFGFGFGGGG?>EEGGGCCGDECFFFGGGG885:CE0+AFGG6?CD55C>=DGGE5ECCB5<?)6:>BC:<6>FA<AA2DD>7C<4147>BE)
@M02542:52:000000000-J9N43:1:1101:23975:8220 1:N:0:GTGAAA
CCCCACCTTCCTCCGGTTTGTCACCGGCAGTCTCATTAGAGTGCCCTTTCGTAGCAACTAATGACAAGGGTTGCGCTCGTTGCGGGACTTAACCCAACATCTCACGACACGAGCTGACGACGGCCATGCAGCACCTGTGTCCAGGTTCTCTTTCGAGCACTCCCACATCTCTGCAGGATTCCTGGCATGTCAAGGGTAGGTAAGGTTTTTCGCGTTGCATCGAATTAAACCACATCATCCACCGCTTGTGCGGGTCCCCGTCAATTCCTTTGAGTTTCAACCTTGCGGCCGTACTCCCC
+
CCCCCGGGGGGGGGGGGGGGGGGGGGGGGGGGGGGGGGGGGGGGGGGGGGGGGGGGGGGGGGGGGGGGGGGGGGGGGGGGGGGGGGGGGGGGGGGGGGGGGGGGGGGGGGGGGGGGGGGGGGGGGGGGGGGGGGGGGGGGGGGGGGGGGGGGGGGGGGGGGGGGGGDGGGGGGGGGGGGGGGGGGGGGGGGGGGGGGGGGGGGGGGFGFGFGGGGGGGGGGGGGGGGGFGGGGGGGGGGGGGGGGGDCGFDEEGGGGFFDCGEEG>FFFF<94*29CC:*64:A.3>DG359(-(6:BE
@M02542:52:000000000-J9N43:1:1101:28179:8239 2:N:0:GTGAAA
TCCACACCTTCCTCCGAGTTGACCCCGGCGGTCTCCTGTGAGTCCCCAACCTCCCGAAGGAGTTGATGGCAACACCGGACAAGGGTTGCGCTCGTTGCGGGACTTAACCCAACATCTCACGACACGACCTGACGACAGCCATGCACCACCTGTACACCGACCACAAGGGGGGCCCTATCTCTAATGCTTTCCGGTGTATGTCAAGCCTTGGGAAGGTTCTTCGCGTTGCGTCGAATTAAACCACCTGCTACGCTGCTTGGGCGGGCCGCCGTCAATTCCTTTGGGTTTTAGCCTTTAGGGC
+
@CCCCGCGFFGG,EDCBFC@,<E9F,:F@FFFCGGGGGEDGFE@,6C@7BF,,::F7C:FF<FE,,9CAFG@=FC,CF@FG<F<FFGCFCGFGGE@CCC7+@FG9FA?FACFFFA>,?3DFEFFEGG+@FB@C7F7*>DC>DBC9;:>C5B4>,@D,8>4*:E*,,/=*8::</2862<CD7++<CF?E:9:>=C:5CFBG2//9*767)7*7+7>?F4*.*)-9)4)(3)..)8492)+<8;:55:8/*143(5704)().,42(7)-97(-,726*7<>2)((4(42).*7=7***/))
@M02542:52:000000000-J9N43:1:1101:28628:8247 2:N:0:GTGAAA
CGGTTTATCACCGGCAGTCTCCTTTGAGTTCCCGACCGAATCGCTGGCAACAAAGGATAAGGGTTGCGCTCGTTGCGGGACTTAACCCAACATTTCACAACACGAGCTGACGACAGCCATGCAGCACCTGTCTCACGGTTCCCGAAGGCACTAAGGCATCTCTGCCGAATTCCGTTGATGTCAAGAGTAGGTAAGGTTCTTCGCGTTGCATCGAATTAAACCACATGATCCACCGCTTTTGCGGGCCCCCGTCAATTCATTTGAGTTTTAACCTTTCGGCCTTGC
+
GGGGGEGFGGGGGGGGEFGGGGGGGGGGGGGGGGGGGGFFGGGFFGGGGGGGGGDGGGG9EFEFFEGGGGGGGGGGGGGGGGGGGGFDGGGGGGGGCAFGGGGGCFEGGGGGGGCFGGGGFFBFGGGGGGC6;E@FG6DE@FGGGGDEGGFFC?,:>DCGGG@:FFGGGGF6EG6,2=DFFGGFCAFFCFFFFCGGFGBGAAFE>BE><*6?005?>FGFF7<*:@F)0:4<:7),((*)).3(01(,-,/*3//)45*-46*<::<>AF))8).*27))0))))
@M02542:52:000000000-J9N43:1:1101:28330:8251 2:N:0:GTGAAA
CGGTTTATCACCGGCAGTCTCCCTAGAGTTCCCGACTTAACTCGCTGGCAACTAAGGATCGGGGTTGCGCTCGTTGCGGGACTTAACCCAACATTTCACAACACGAGCTGACGACAGCCATGCAGCACCTGTCTTACGGTTCCCGAAGGCACAACCGCATCTCTGCAGTCTTCCGTAGATGTCAAGAGTAGGTAAGGTTCTTCGCGTTGCGTCGAATTAAACCACATGCTCCACCGCTTGTTCGGGCCCCCGTCCATTCATTTTAGTTTTACCCTTTCGACCGTT
+
GGGGGGGGGGGGGGGGGGGAFGGGGGGGGGGGGGGGGGGFFGGGGGGGGGGGGGGGGGG,BFGGGGGGGGDFGGGGDGGGGGGGGGGGGGGGFGGGGCDGGGFGGGGGGGGGEFGCFGDGGFGGGGGFGGGGGGFCEFGBFGGGGG5:FGFGGGGGGGGEG7F9::CFGFFFGGGGGGGF+4@AGEFAF6AAE6DFGFFGFFF:?BFF9D18133@FFGFGBF**8<2F7<?FFF169GFF2)431((3,>)-9332)75:F?))8-64<2))547**)).7)))
@M02542:52:000000000-J9N43:1:1101:11853:8255 1:N:0:GTGAAA
CGGTTTGTCACCGGCAGTCTCCTTAGAGTGCTCTTGCGTAGCAACTAAGGACAAGGGTTGCGCTCGTTGCGGGACTTAACCCAACATTTCACAACACGAGCTGACGACAGCCATGCAGCACCTGTCTTACGGTTCCCGAAGGCACAACCGCATCTCTGCAGTCTTCCGTAGATGTCAAGAGTAGGTAAGGTTCTTCGCGTTGCGTCGAATTAAACCACATGCTCCACCGCTTGTGCGGGCCCCCGTCAATTCATTTGAGTTTTAATCTTGCGACCGTACTCCCCC
+
GGGGGGGGGGGGGGGGGGGGGGGGGGGGGGGGGGGGGGGGGGGGGGGGGGGGGGGGGGGGGGGGGGGFGGGGGGGGGGGGGGGGGGGGGGGGGGGGGGGGGGGGGGGGGGGFGGGGGGGGGGGGGGGGGGGGGGGGGGGCGGGGGGGGGGGGGGFGGGGGGGGGFFGGCFEGGFCFGGGGFECFFGGGGGGGGGGFGGGGGGGGGGDCGGGFFGGGGGFFGGGG6CGGEE5EFGGGGGGGGFFGGDFB=:DFFFBF<EF6CFF??24:ABFGGGDDBFF<<BFF)
@M02542:52:000000000-J9N43:1:1101:5693:8255 1:N:0:GTGAAA
ATCCACACCTTCCTCCCCGTTATCCGAGGCGGTTTCGCCAGAGTGCTCAACTAAATGGTAGCAACTGGAGATAAGGGTTGCGCTCGTTGCGGGACTTAACCCAACATCTCACGACACGAGCTGACGACAGCCATGCAGCACCTATATAGAGGCCTATTGCTAGGCGCCGATATTTCCACCGAATTCCTCTACATTTCGAGCCCAGGTAAGGTTCTTCGCGTTGCGTCGAATTAAACCACATGCTCCACCGCTTGTGCGGGCCCCCGTCAATTCCTTTGAGTTTCAGCCTTGCGACCGTACT
+
@CCCCGGGGGGFGGGGFDCGGGGGGGEGDFGDCFFGGGGGG8FF9FAFCGGGGGFCFDDGE<FGGFFGGFGGGGGFGEGGDEGEGGGGCGGGDGGGGGGADAF<CGFG<F,EF>F@FGGDGGGGGGGGGGGGGGFGFGFFGGGGGFFGFGD7FGEGGFCCC9FCGGGGGGGGGGGEFGGGGGEGGCFFFCFGGFFGGDFEEGFGGGFG:9F?FEGGG;CECG=C5878@FGGGGGGGGG5+<C+<@+CFEGDC<=4>?:3CDFFG3D:>DBF<EGFGG>3-.:A<DBGGGFC9>>F91>B3
@M02542:52:000000000-J9N43:1:1101:12112:8256 1:N:0:GTGAAA
CCCGTTATCCGAGGCGGTTTCGCCAGAGTGCTCAACTAAATGGTAGCAACTGGAGATAAGGGTTGCGCTCGTTGCGGGACTTAACCCAACATCTCACGACACGAGCTGACGACAGCCATGCAGCACCTATATAGAGGCCTATTGCTAGGCGCCGATATTTCTACCGAATTCCTCTACATTTCGAGCCCAGGTAAGGTTCTTCGCGTTGCGTCGAATTAAACCACATGCTCCACCGCTTGTGCGGGCCCCCGTCAATTCCTTTGAGTTTCAGCCTTGCGACCGTAC
+
GGGGGGGGFGGGEGGFGGGDGGGGGGDGGGGGGGGGGGGGGGGGFGGGGGGGGGGGGGGEFGGGGGGGGGGGGCGGGDGGGGGGGGGGGGFGGFGFFGGGDEEGGGGGCDFEGG7FGGGGGFGGFGGGCFGGGGGGGGGGGGGGGCGFGGGEGGGGDGGGGGGFFGCCGGGGGGGGGGGGGGFGEGGGGGGFGGGGGGGGGGGGDGGGGGGG:C:ADFGGFGGGGGFF9CFCGG8:CGGFFFBG=C>BEDC7@G<FFGGFGGFFBFFFFFFG5C=6:,4;B6D57
@M02542:52:000000000-J9N43:1:1101:8108:8257 1:N:0:GTGAAA
GCTCGTTATAGGACTTGACCAAACATCTCACGACACGAGCTGACGACAGCCATGCAGCACCTGTATGAAAGTAAGTACCATCCCGTTAAGGACAGGTTTTCTTGTTCATATGTCAAGGGCTGGTAAGGTTTTGCGCGTTGTATCGAATTAAACCACATGCTCCACCGCTTGTGCAGGCCCCCGTCAATTCCTTTGAGTTTCGGTCTTGCGACCGTACTCCCCACGCGGAGTGTTTCACGCGTTAGCTGGGCCCCTGATCCGCGTAGACCAAGCGCGAACACTCCTCGTTTACGGCATGGAC
+
CCCCCGGGGCFGFFGGGGFGGGGGGGGGGGGGGGGGGEGGGGGGG>F@FFDFGGGGGFGGGGGFFGGC<FGFGGGGGGGGGGFFGGGGGGGGGGGGCGGFFGGGGGCDGGGGGGGGFGGGGGGFGGGGGGGGGGGGGGGGGGGGDFD=FGGGGGGGGGGGADGGGGGGGDFFCFGGGCGGCBFGGGCFGFGEGG;CEGGGGGEEGGGF:CFE@FCFEGGGFGFGEGGGEGGGGGGC?CEGEEG88F??CCFFGGGGG>BFGFBFEGDBFF:50:)8<C>:?4?().3<FC:76?>9>?F0)
@M02542:52:000000000-J9N43:1:1101:26603:8272 1:N:0:GTGAAA
CGAGTTAACCCCGGCAGTCTCTCATGAGTCCCCACCACCACGTGCTGGCAACATAAGACAAGGGTTGCGCTCGTTGCGGGACTTAACCCAACATCTCACGACACGAGCTGACGACAACCATGCACCACCTGTACACCAACCACAAAGGGAAAACGCATCTCTGCGCCGATCTGGTGTATGTCAAGCCCAGGTAAGGTTCTTCGCGTTGCATCGAATTAATCCACATGCTCCGCCGCTTGTGCGGGCCCCCGTCAATTCCTTTGAGTTTTAGCCTTGCGGCCGTAC
+
GGGGGGGGGGGGDGGGGGGGGGGGGGGGGGGGGGGGGGGGGGGGGGGGGGGGGGGGGGGGGGGGGGGGGGGGGGGGGGGGGGGGGGGGGGGGGGGGGGGGGGGGGGGGGGGGGGGGCGGGGGGGGGGGGGGGGGGGGGFGGGGCEEFGGGGGCFGGGGGGGGGGGGGGGGGGGGGGGGGGGGFGFGGGGGGGGGGFCFGGGGGGGGGGGGGGFGGGGGGGGGGGEG?F9CGGGGGGEGGG7AEDGGFFGGGFF<<FFGGFGGFFFFFFFF<GGGF4:209>2>D<
@M02542:52:000000000-J9N43:1:1101:3618:8273 1:N:0:GTGAAA
CGGTTTATCACCGGCAGTCTCCCTAGAGTTCCCACCATTACGTGCTGGCAACTAAGGATAAGGGTTGCGCTCGTTGCGGGACTTAACCCAACATTTCACAACACGAGCTGACGACAGCCATGCAGCACCTGTCTTAGCGTTCCCGAAGGCACAATCGTATCTCTACAATCTTCGCTAGATGTCAAGAGTAGGTAAGGTTCTTCGCGTTGCGTCGAATTAAACCACATGCTCCACCGCTTGTGCGGGCCCCCGTCAATTCATTTGAGTTTTAATCTTGTGACCGTT
+
GGGGGGGGGGGDEGEGGGGGFCEF,CFGGGFFGGGGGGGGGGGGGGGGGFGGGGGGGGGGGGGFFFGGGGG=FFGGGGGGGEGGGGGGGGGGGDFGDFGGGDGGGGGGGGGFCCFDGF<=FCEG98BFFFGFDFGGGGGGGGG<EGCFCAFGGCGGFGGGGFCGGDGGCFGGGGGDEGGGGGCEEGCFGGGGGGGGG9CFGGFGGEEGCEEG5CC*9CGG?CGGGGGGGGGGGGG=EGGGGFFGGGFEGDGED36DAFF?CD<=2<<):<><FGFFA)5.:AFF)
@M02542:52:000000000-J9N43:1:1101:9335:8312 1:N:0:GTGAAA
CGGTTTATCACCGGCAGTCTCCCTAGAGTTCCCGACTTAACTCGCTGGCAACTAAGGATAGGGGTTGCGCTCGTTGCGGGACTTAACCCAACATTTCACAACACGAGCTGACGACAGCCATGCAGCACCTGTCTTACGGTTCCCGAAGGCACAACCGCATCTCTGCAGTCTTCCGTAGATGTCAAGAGTAGGTAAGGTTCTTCGCGTTGCGTCGAATTAAACCACATGCTCCACCGCTTTTGCGGGCCCCCGTCAATTCATTTGAGTTTTAATCTTTCGACCGT
+
GGGGGGGGGGGGDGGGGGGGGGGGGGGGGGGGGGGGGGGGGGGEGGGGGGGGGGGGGGGGGGGGGGGGGGGGGGGGGGGGGGGGGGGGGGGGGGGGGGGGGGGGGGGGGGGGGGGGGGGGGGGGGGGGGGGGGGGGGGGGGGGGGGGEGGFGGGGGGGGGGGGGGGGGGGGGGGGGGGGGGGGGGGGGGGGGGGGGGGGGGGGGGGGGGGGGFGGGGGGGGGGGGGGFGFGGGGGCEGGGGDFGGGEFGGGBFGF@BGGBGGFFBFFAABF4DCFG)::6?>5>
@M02542:52:000000000-J9N43:1:1101:25717:8327 1:N:0:GTGAAA
TCGGCTTATCACCGGCAGTCCCCTTAGAGTGCCCAACTGAATGCTGGCAACTAAGGGCGAGGGTTGCGCTCGTTGCGGGACTTAACCCAACATCTCACGGCACGAGCTGACGACAGCCATGCAGCACCTGTGTCCCGGTCCCCGAAGGGAACCCTGCATCTCTGCAGGTAGCCGGGCATGTCAAGGGCTGGTAAGGTTCTGCGCGTTGCTTCGAATTAAACCACATGCTCCACCGCTTGTGCGGGCCCCCGTCAATTCCTTTGAGTTTTAATCTTTCGACCGTAC
+
GGGGGGGGGGGGGGGGGGGGGGGGGGGGGGGGGGGGGGGGGGGGGGGGGGGGGGGGFGEGGGGGGGGEGGGGGGGDGGGGGGFGGGGGGGGGGGGGGGGGG7FGGGGGGGGGGGGGGGGGGGGGGGGGGFGGGGGGGGGGGGGGGGGGGFGGGGGGGGFGCGGGGGGGGGGGGGGGGGGGGGGGGGGGEGEGGFGFFGGG?CCEGGGG=?GFFGFGGGGGGGGGGGCGDFGFGG5C7DCGFDFGGGDFGD37<DBF>GGFGGB7?FAFFA:F>FF*5<:?>9<37
@M02542:52:000000000-J9N43:1:1101:19774:8336 1:N:0:GTGAAA
CGGTTTGTCGCCGGCAGTCTCCTTAGAGTGCTCTTGCGTAGCAACTAAGGACAAGGGTTGCGCTCGTTGCGGGACTTAACCCAACATCTCACGACACGAGCTGACGACAGCCATGCAGCACCTGTGCGCCGGTTCTCTTTCGAGCACTCCCACCTCTCAGCGGGATTCCGACCATGTCAAGGGTAGGTAGGGTTTTTCGCGTTGCATCGAATTAATCCACATCATCCACCGCTTGTGCGGGTCCCCGTCAATTCCTTTGAGTTTCGGTCTTGCGACCGTACTCCC
+
GGGGGGGGGGGGGGGGGGGGGGGGGGFGGGGGGGGGGGGGGGGGGGGGGGGGGGGGGGGGGGGGGGGGGGGGGGGGGGGGGGGGGGGGGGGGGGGGGGGGGGGGGGGGGGGGGGFFGGGGGGGGGGGGGGGGGGGGGGGGGGGGGGGGGGGGGGGGGGCGGGDGGGGGGGGGGGGGGGGGGGGGGGGGGGGG?FEGGGDGDGGGEGGG=FGGFGGFGGGGFGGCFGGDGGGGGGGGGGGGGFBGGFEFGGGFFGFFBGFFFGFFA6>6015CGGFDF>FBF:=@F
@M02542:52:000000000-J9N43:1:1101:22254:8345 1:N:0:GTGAAA
CGGTTTGTCACCGGCAGTCTCCCTGGAGTGCTCTTGCGTAGCAACTAGGGACAAGGGTTGCGCTCGTTGCGGGACTTAACCCAACATCTCACGACACGAGCTGACGACAGCCATGCAGCACCTGTGTCCCAGTCCCCGAAGGGAAAGCCGCATCTCTGCGGCGGTCCTGGCATGTCAAAAGGTGGTAAGGTTCTGCGCGTTGCTTCGAATTAAACCACATGCTCCACCGCTTGTGCGGGCCCCCGTCAATTCCTTTGAGTTTTAATCTTGCGACCGTACTCCCCC
+
GGGGGGGGGGGGGGGGGGGGGGGGGGECFGGGGGGGGEGGGGGGGGGGGGGGGGGGGGGGGGGGGGGGGGGGGGGGGGGGGGGGGGGGFGGGGGGGGGGGGGGGGGGGGGGGGGGGGGGGGGGGGGGGGGGGGGGGGGGDCEDGGGGFGEGGGGGGGGGDDGGGGGGGGGGGGGGGGGGG6CFFGGGGGGGGFGGGGGGGGDGGGGGGGGFGFGGGGGGGFGGGGGGF5EEEFGDFCDGGD>FGEDFFGGGFFGFFFGF=CG<=:AADF<BDGCDC:BB?F:FD)
@M02542:52:000000000-J9N43:1:1101:7903:8356 1:N:0:GTGAAA
CGGTTTATCACCGGCAGTCTCCCTAGAGTTCCCGACTTAACTCGCTGGCAACTAAGGATAGGGGTTGCGCTCGTTGCGGGACTTAACCCAACATTTCACAACACGGGCTGACGACAGCCATGCAGCACCTGTCTTACGGTTCCCGAAGGCACAACCGCATCTCTGCAGTCTTCCGTAGATGTCAAGAGTAGGTAAGGTTCTTCGCGTTGCGTCGAATTAAACCACATGCTCCACCGCTTGTGCGGGCCCCCGTCAATTCATTTGAGTTTTAGCCTTGCGGCCGT
+
GGGGGGFGGGGGGGG@FFF<FGGGGGGCGGGGGGGGGGGGGGAFGGGEGFGGFGGCF@FGD,9@FFDGFEEGGGGGGG7BCFGFGGGGFGGGFGGGGFGFFGFC:CFFECFGGGGG7FFGGFFGGFFEFCFFGGGGGGGGGEF>:CCFCGGFFGG>FEGGGEE;FCEFFCGGGGEGG:ECCF<@CFGGGGGGF9C<EFCFGEG>EG?EEGD?>5=5CCFGGGGGGGG9FFFFFGD*5CEFF?FGDGFFDGGDFC(7<EFF>C>?4?FFAAFCFF=:):199,55
@M02542:52:000000000-J9N43:1:1101:23125:8361 1:N:0:GTGAAA
CAGTATATCACTGGCAGTCTCCTTAGAGTGCCCTTGCGTAGCAACTAAGGATAAGGGTTGCGCTCGTTGCGGGACTTAACCCAACATCTCACGACACGAGCTGACGACAGCCATGCAGCACCTGTGTGCCGGTTCTCTTGCGAGCACACCCGAATCTCTTCAGGTTTCCGGCCATGTCAAGGGTAGGTAAGGTTTTTCGCGTTGCATCGAATTAATCCACATCATCCACCGCTTGTGCGGGTCCCCGTCAATTCCTTTGAGTTTTAATCTTGCGATCGTACTCCC
+
GGGGGGGGGGGGGGGGGGGGGGGGGGCECFGGGGGGGGGGGGGGGGGGGGGGGGGGGGGGGGGGGGGGGGGGGGGGGGGGGGGGGGGGGGGGGGGGGGGGGGGGGGGGGGGGGGFGGGGGGGGGGGGGGGGGGGGGGGGGGGGGGGGGGGGGGGGGGGGGGGGGGGGGGGGGGGGGGGGGFGGGGGGGGGGGFGGGGGGGGGGGGGFGGGGGFGFGGGFGGGGGGGGFGF5CGGFGGGGGGBFGGGFFGGGFFGFFBGG@CD>FBA?FFFFFFGDGF9?FFFFFF
@M02542:52:000000000-J9N43:1:1101:14503:8364 1:N:0:GTGAAA
TCGGCTTATCACCGGCAGTCCCCTTAGAGTGCCCAACTGAATGCTGGCAACTAAGGGCGAGGGTTGCGCTCGTTGCGGGACTTAACCCAACATCTCACGACACGAGCTGACGACAGCCATGCAGCACCTGTGTCCCGGTCCCCGAAGGGAACCCTGCATCTCTGCAGATGTCCGGGCATGTCAAGGGCTGGTAAGGTTCTGCGCGTTGCTTCGAATTAAACCACATGCTCACCCGCTTGTGCGGGCCCCCGTCAATTCCTTTGAGTTTTAATCTTGCGACCGTCC
+
FFFGEG@FGEGFGFGGGGGGGGGGGDGGGGGCGGDEFGGGGGFG<FGGGFFEEFGGGGGGGGGGGGGGGFFGGGGGGEGGGFGGGGBEGFGGGG9FFGGGGGGGGDECFDDFGGECB>FFGGFGGF@CCFGGFFDFEGGGECFGEDCCC:>:CFGFGCGFDFG9@C:FECCFFF@FFEGGCFFFGFCEGDEGGGCFCF7FGGGGGEGGGC?C@=E@DFGFGGGFCEGGGG++:CE857C909BC=C3>=<DD>GBF9C7=>:A6?AB>25?>FFF7A;;9>2>))
@M02542:52:000000000-J9N43:1:1101:12360:8377 1:N:0:GTGAAA
CGGTTTATCACCGGCAGTCTCCCTAGAGTTCCCGACTTAACTCGCTGGCAACTAAGGATAGGGGTTGCGCTCGTTGCGGGACTTAACCCAACATTTCACAACACGAGCTGACGACAGCCATGCAGCACCTGTCTTACGGTTCCCGAAGGCACAACCGCATCTCTGCAGTCTTCCGTAGATGTCAAGAGTAGGTAAGGTTCTTCGCGTTGCGTCGAATTAAACCACATGCTCCACCGCTTGTGCGGGCCCCCGTCAATTCATTTGAGTTTTAATCTTGCGACCGT
+
GGGGGGGGGGGGGGGGGGGGGGGGGGGGGGGGGGGGGGGGGGGGGGGGGGGGGGGGGGGGGGGGGGGGGGGGGGGGGGGGGGGGGGGGGGGGGGGGGGGGGGGGGGGGGGGGGGGGGGGGGGGGGGGGGGGGGGGGGGGGGGGGGGGGGGGGGGGGGGGGGGGGGGGGGGGGGGGGGGGGGGGGGGGGGGGGGGGGGGGGGGGGGGGGGGDGFGGGGGGGGGGGGGGGGCFGGDGGGGGGG>FGGGEFGGGFDGFFFGG?FDDFFF2<<BFGGC@FFFFFFFF:
@M02542:52:000000000-J9N43:1:1101:14036:8383 1:N:0:GTGAAA
CGAGTTGACCCCGGCGGTCTCCTGTGAGTCCCCATCCTCCCGAAGGAGTTGCTGGCAATACAGGACAAGGGTTGCGCTCGTTGCGGGACTTAACCCAACATCTCACGACACGAGCTGACGACAGCCATGCACCACCTGTACACCGACCACAAGGGGGGCACTATCTCTAATGCTTTCCGGTGTATGTCAAGCCTTGGTAAGGTTCTTCGCGTTGCGTCGAATTAAGCCACATGCTCCGCTGCTTGTGCGGGCCCCCGTCAATTCCTTTGAGTTTTAGCCTTGCGG
+
GGGGGGGGGGGGGGGGGGGGGGGGGGGGGGGGGGGGGGGGGGEGGGGGGGGGGGGGGGGGGGGGGGGGGGGGGGGGGGGGGGGGGGGGGGGGGGGGGGGGGGGGGGGGGGGGGGGGGGGGGGEGGGGGGGGGGGGGGGGGGGGGGGGGGGGGGDEGGGGGGGGGGCGFFCFFGGGGGGGGGGGGGGGGGGGGGGGGGGGGGGGGGGGGGGGGFGGGGGEDGGGGGGGGGGGGGGCFGGGGGFFGGG@FEDGFFGBEFEC5DGAF>>AFF>BGGGFG?F?FB:F:3
@M02542:52:000000000-J9N43:1:1101:28267:8392 1:N:0:GTGAAA
CCTCCGGTTTATCACCGGCAGTCTCCCTAGAGTTCCCGACTTAACTCGCTGGCAACTAAGGATAGGGGTTGCGCTCGTTGCGGGGCTTAACCCAACATTTCACAACACGAGCTGACGACAGCCATGCAGCACCTGTCTTACGGTTCCCGAAGGCACAACCGCATCTCTGCAGTCTTCCGTAGATGTCAAGAGTAGGTAAGGTTCTTCGCGTTGCGTCGAATTAAACCACATGCTCCACCGCTTGTGCGGGCCCCCGTCAATTCATTTGAGCTTTAATCTTGCGACCGTACTCCCCAGGCTG
+
CCCCCGGGGGGGGGGG@FGGDGFFGGGGGGGFFGGGGG>FFGGGGGGGGDFCEEFCFGFGFD@EFGGGGGGGGGGGGGGGGEGCGGGGGGGGGECFGGGGGGGGGGGGGFDGGGCC:7CEGG@FGGEFGFGGGFGGFFGGDFDFFCCCGGGGEFCFC:FGGCGGGFFGFCF7<FBFGGGGCCFGGF;FFGEGGGGFCC:9CGEGGGGGGGCFGDGGGGGGGFGFGGCCFGGFGGGGGGFCEGGGGGG=CEEGGDGGGBFC7CBFCG7BFF)9:F7BG7>?A411379<CDF>8:12307)0
@M02542:52:000000000-J9N43:1:1101:14552:8397 1:N:0:GTGAAA
CGAGTTAACCCCGGCAGTCTCTCATGAGTCCCCACCACCACGTGCTGGCAACATAAGACAAGGGTTGCGCTCGTTGCGGGACTTAACCCAACATCTCACGACACGAACTGACGACAACCATGCACCACCTGTACACCAACCACAAAGGGAAAACGCATCTCTGCGCCGATCTGGTGTATGTCAAGCCCAGGTAAGGTTCTTCGCGTTGCATCGAATTAATCCACATGCTCCGCCGCTTGTGCGGGCCCCCGTCAATTCCTTTGAGTTTTAGCCTTGCGGCCGTAC
+
GGGGGGGGGGGGGGGGGGGGGGGGGGGGGGGGGGGGGGGGGGGGGGGGGGGGGGGGGGGGGGGGGGGGGGGGGGGGGGGGGGGGGGGGGGGGGGGGGGGGGGGGGGGGGGGGGGGGGGGGGGGGGGGGGGGGGGGGGGGGGGGGGGGGGGGGGGGGGGGGGGGGGGGGGGGGGGGGGGGGGGGGGGGGGGGGGGGGGGGGGGGGGGGGGGGGFGGGGGGGGGGGGGGGGGGGGGGGGGGG<AEGGDFEGGGFDCBFAFGFFFB4<<AAFFFGGGFCB;FFBFFF5
@M02542:52:000000000-J9N43:1:1101:17580:8405 1:N:0:GTGAAA
CGACTTAACTTCGGCAGTACTATTAGAGTGCCCAGCCAAACCTGATGGCAACTAATAGCGAGGGTTGCGCTCGTTGCGGGACTTAACCCAACATCTCACGACACGAGCTGACGACAGCCATGCAGCACCTGTGTCCCAGTCCCCGAAGGAAAGCCGCATCTCTGCGGCGGTCCGGGCATGTCAAAAGGTGGTAAGGTTCTGCGCGTTGCTTCGAATTAAACCACATGCTCCACCGCTTGTGCGGGCCCCCGTCAATTCCTTTGAGTTTTAATCTTGCGACCGTAC
+
GGG+@FGGGGGGGGGGGGGGGGGGGGGGGGGGGGGGGGGGGGGGGGGGGGGGGG8FGGGGGGGGGGGGGGGGGGGGGGGGGGGGGGGGGGGGGGGGGGGGGGGGGGGGGGGGGGGGGGGGGFGGGGGGGGGGGGGFGGGGGGGGGGGGGGGGGGGGGFGGGGGGGGGGGGGGGGGGGGGGGGGGGGGGGGFGGGGGGGGGGFGGGGGGGGGGFGGGGGFGGGGGGGGGGGGGGGGGGGGGGFFGGGEFGGGDEDFFFGGFGCA4:ABFFFBFFGF7<FB9>0BF>
@M02542:52:000000000-J9N43:1:1101:28379:8413 1:N:0:GTGAAA
CGGTTTATCACCGGCAGTCTCCCTAGAGTTCCCGACTTAACTCGCTGGCAACTAAGGATAGGGGTTGCGCTCGTTGCGGGACTTAACCCAACATTTCACAACACGAGCTGACGACAGCCATGCAGCACCTGTCTTACGGTTCCCGAAGGCACAACCGCATCTCTGCAGTCTTCCGTAGATGTCAAGAGTAGGTAAGGTTCTTCGCGTTGCGTCGAATTAAACCACATGCTCCACCGCTTGTGCGGGCCCCCGTCAATTCATTTGAGTTTTAATCTTGCGACCGT
+
GGGGGGGGGGGGCGGEGGGGGGGGGGGGGGGGGGGGGGGGGGGGGGGGGFGGGGGGGGGGGGGGGGGGGGGGGGGGGGGGGGGGGGGGGGGGGGGGGGGGGGGGGEGGGGGGGGGGGGFDGGGGGGFGGGGGGGGGGGGGGGGGGGGGGGGGGGGGGGGGGGFGGGFGGGGGGGGGGGGGGGGGGGGGGGGGGGGGEFGGGGGGGGGGGGGGFGGFGGGGGCGGGGGGGGGGGFGGGGDGGBFGG<>DGGGFFGFFFGGFFGBFFFFFFFFGGGFGAFFFF6<B
@M02542:52:000000000-J9N43:1:1101:23420:8415 2:N:0:GTGAAA
CGAATTAACTTCGGCAGTACTATTAGAGTGCCCAGCCAAACCTGATGGCAACTAATAGCGAGGGTTGCGCTCGTTGCAGGACTTAACCCAACATCTCACGACACGAGCTGACGACAGCCATGCAGCACCTGTGTCCCAGTCCCCGAAGGGAAAGCCGCATCTCTGCGGCGGTCCGGGCATGTCAAAAGGTGGTAAGGTTCTTCGCGTTGCTTCGAATTAAACCACATGCCCCACCGCTTGTGCGGGCCCCCGTCCATTCCTTTGCGTTTTGATCTTTCTACCGTC
+
FGGGGGGGGGGGGGGGGGGGGGGGGGFEFGGGGGGGGGGGGGGGGGGGGGFFGGGGGGGGGGGGGGDGGGGGDGGGGCEFEGDGGGGGGGGDGFGFGGGGGGCEGGGGGEFGG@FGGGGGGGGGGGGGGGFC8DD=9DFGFGGGGGGEGGGGGGFGDECEGGFGCGC8CC=BCEEGDC5=AFFAFCFF)=A:?FFGGGFG=**)(77;(049>>/7?FGFFFFFC*929*,3>E<(1-<?F).3;613>>D),5)-<4*69682)(7?6?(,6A9F*/**9B)00
@M02542:52:000000000-J9N43:1:1101:21936:8427 2:N:0:GTGAAA
CGAGTTGACCCCGGCGGTCTCCTGTGAGTCCCCGTCACCCCGAAGGGCACGCTGGCAACACAGGACAAGGGTTGCGCTCGTTGCGGGACTTAACCCAACATCTCACGACACGAGCTGACGACAGCCATGCACCACCTGTACACCGACCACAAGGGGGGCACTATCTCTAATGCTTTCCGGTGTATGTCAAGCCTTGGTAAGGTTCTTCGCGTTGCGTCGAATTAAGCCACATGCTCCGCTGCGTGTGCGGGCCCCCGTCAATTCCTTTGCGTTTCGGTCTTTCCG
+
GGFEGGGGGGGGGGGGGGGFFGGGGGEFFGFGGGGGGGGGGGGGGGGGGGGGGDGGGCFFGGGGGGGFGGGGGGGGGGGGGGFGGGGGGGGGGGGG>EGGGG<FGGFGGFEEEGGCFGGGGGDGGGGGFCCCFGGDFFFGGGGGGGGGGGG=CFG8CCCEGGGCG+:<C7F4@FGFDCGF@*C?FA@B=F?=BFGGG7@DFFFFBFFF<B1;96D@:D8>CD6CFF??FG0?F?=>76<013(4)4(601C>3559>478:*9)-646<224:3,7).).9***0
@M02542:52:000000000-J9N43:1:1101:11920:8464 1:N:0:GTGAAA
GTCCACACCTTCCTCCGGCTTGTCACCGGCAGTCTCCTTAGAGTGCCCTTGCGTAGCAACTAAGGACAAGGGTTGCGCTCGCTGCGGGACTTAACCCAACATCTCACGACACGAGCTGACGACAGCCATGCAGCACCTGTGTGCCGGCTCTCTTGCGAGCACCCCAGCCTCTCAGCCAGGTTCCGACCATGTCAAGGGTAGGTAAGGTTTTTCGCGTAGCATCGAATTAATCCACATCATCCACCGCTTGTGCGGGTCCCCGTCAATTCCTTTAAGTTTTAATCTTGCGACCGTACTCCCC
+
CCCCCGGGGGGGGGGGGGGGGGGGGGGGGGGGGGGGGGGGGGGGGGGGGGGGGGGGGGGGGGGGGGGGGGGGGGGGGGGGGGGGGGGGGGGGGGGGGGGGGGGDGGGGGGDGGGGGGGGGGGGGGGGGGCDGGGGGGGGGGGGGGEGGCFGGGGFGGGFGGGGGGDGGGFFCCCGFGGGGGGGGGGGGDGGGGGGGGGE<BFGGGGGG@EGGGEEGCEGGFGGGFFGGFFFGGGGFGGGFFC0CFEEGGDF+ADGGGFFGGGEFDGGFFGFFFFFFGGBFFFFFFF2CDG>71:1:?9FFD
@M02542:52:000000000-J9N43:1:1101:5470:8465 1:N:0:GTGAAA
ATCCACACCTTCCTCCGGTTTGTCACCGTCAGTCTCCTTAGAGTGCCCACCATTACGTGCTGGTAACTCAGGACAAGGGTTGCGCTCGTTACGGTACTTAACCCAACATCTCACGACACGAGCTGACGACAGCCATGCAACACCTGTGTCTGAGTTCCCGAAGGCACCAATCCATCTCTGGAAAGTTCTCAGCATGTCAAGGCCAGGTAAGGTTCTTCGCGTTGCTTCGAATTAAACCACGTGCTCCACCGCTTGTGCAGGCCCCCGTCAATTCCTTTGAGTTTCTGTCTTGCGTCCTTAC
+
<@CCCGGG;CFFFGGGGGGFGFG@FA@E6BCFFGGGFGGC<9FCFFGGGGGFGGFC,C,CF,,C<<@C,CFFFGCGDGCEG@E:CGGCFG@?C@9=?FGFGGG8FF7FEEFDGFEEEGGEGGD@F9<+C==FFGFD=FFGFCFGDFDFGDCDGGGGCFGFEG:+FF8+F@<A@CA>=FGFCF@F>F,EFG9FF,,@,;@E?CGG8DCFGF::D,<@FG8EEEC*=,B@D5<C>CCGGCF>*;BC*2+=F6:CGDCF49F:*77:EGCB5CB=4E7FGG<*356<B)):>GFD2,((((090
@M02542:52:000000000-J9N43:1:1101:20282:8468 1:N:0:GTGAAA
CGAGTTGACCCCGGCAGTCTCCTATGAGTCCCCGGCATTACCCGCTGGTAACATAGGACGAGGGTTGCGCTCGTTGCGGGACTTAACCCAACATCTCACGACACGAGCCGACGACAGCCATGCACCACCTGTACACCGACCACAAGGGGGGCACTATCTCTAATGCTTTCCGGTGTATGTCAAGCCTTGGTAAGGTTCTTCGCGTTGCGTCGAATTAAGCCACATGCTCCGCTGCTTGTGCGGGCCCCCGTCAATTCCTTTGAGTTTTAGCCTTGCGGCCGTACT
+
GGGGGGFFGFFGGGGDGGGDGGGGGGFFGGGGGGGGGGGGGFFEGGGGFFGGGGGGGFGGGGGGGGDGGGGGGGGGGGDFGGGGDGGGGGGGGGFGG,CDC>CCEEFF=:FECEGDEGGGG8D9DFCGGGGFFG9FFEGGGDG>FFCEGGGG>8CCFGCFFG+<FGGGGF<EG8C?EGGGGGF?FFFGFFFGGG?FFG0@E5C?E===EGG*)AFE7C7DGGGCFCFC7EC=C5:CC4C<76>3=DDEG)>@5DABBCFFC?))-5<<A799D7:G0;FFFF:5)
@M02542:52:000000000-J9N43:1:1101:20968:8471 1:N:0:GTGAAA
TCTACTTGCGTAGGCAGTCTCACTAGAGTCCCCAACTGAATGATGGCAACTAGTGACAGGGGTTGCGCTCGTTGCAGGACTTAACCTAACACCTCACGGCACGAGCTGACGACAACCATGCAGCACCTTGAAAATTGCCCGAAGGAAGGTCTATTTCTAAACCGATCAATTCCCATTTAAGCCTTGGTAAGGTTCCTCGCGTATCATCGAATTAAACCACATAATCCACCGCTTGTGCGGGCCCCCGTCAATTCCTTTGAGTTTCAAACTTGCGTTCGTACTCCC
+
GGGGGGGGGGGGGGGGGGGGG9FGGGGGGGGGGGGGGGGGGEGGFGGGGGGGGGGGGGGGGGGGGGGGGGGGGGGGGGGGGGGGGGGGGGGGGGGGGGGGGGGGGGGGGGGGGGGGGGGGGGGGGGGGGGGGGGGGGGGGGGGGGGGGGFGGGGGGGGGGGGGGGGGGGGGGGGGGGGGFGGGGGGGGGGGGGGGGGGGGGGGGGGGGGGCGFGGGGGGGGGGGGGDFGGGGGGGG6FGGGFFGGGFFDCDFFGFFFGGFGFFFFF94?BFGGDFGBFFFFFFFF
@M02542:52:000000000-J9N43:1:1101:5091:8487 2:N:0:GTGAAA
CGAGTTGACCCCGGCGGTCTCCTGTGAGTCCCCAACCTCCCGAAGGAGTTGCTGGCAACACAGGACAAGGGTTGCGCTCGTTGCGGGACTTAACCCAACATCTCACGACACGAGCTGACGACAGCCATGCACCACCTGTACACCGACCACAAGGGGGGCACTATCTCTAATGCTTTCCGGTGTATGTCAAGCCTTGGTAAGGTTCTTCGCGTTGCGTCGAATTAAGCCACATGCTCCGCCGCTTGTGCTGGCTCCCGTCTATTCCTTTGAGTTTTAGCCTTGCGG
+
GGGGGGGGGGGGGGGGGGG@FFGGGFGFGGGGGGGGGFGGGGGGGGFGGGFGFF<FFDGGGCA@FFGFGGGGGGGGGEEF=FCEEGGDCFGGGGGGGGGFAFDEDFFGGGGGGDE@FGGGGGGGGGGGGGCFFGGDBE<EGGFG1CGGGF,/2=8CDEDEDCF<<7<C:CF=+<<7CCD)0*19DBFBFBF@FFGDC2=7=?/*-76>6>B:711007/533(3++98D*()*0*)56D:490(0:)44:<C(9C:7()(-*1.6A)64-:<95A02=)6*))8)
@M02542:52:000000000-J9N43:1:1101:19272:8499 1:N:0:GTGAAA
CGGTTTATCACCGGCAGTCTCCTTAGAGTGCTCTTGCGTAGCAACTAAGGACAAGGGTTGCGCTCGTTGCGGGACTTAACCCAACATCTCACGACACGAGCTGACGACAGCCATGCAGCACCTGTGCGACGGTTCTCTTTCGAGCACCCCTAGCTCTCACCAGGGTTCCGTCCATGTCAAGGGTAGGTAAGGTTTTTCGCGTTGCATCGAATTAATCCACATCATCCACCGCTTGTGCGGGTCCCCGTCAATTCCTTTGAGTTTTAATCTTGCGACCGTACTCCC
+
GGGGGGGGGGGGGGGGGGGGGGGGGGGGGGGGGGGGGGGGGGGGGGGGGGGGGGGGGGGGGGGGGGGGGGGGGGGGGGGGGGGGGGGGGGGGGGGGGGGGGCGGGGGGGGGGGGGGGGGGGGGGGGGGGGGGGGGGGGGGGGGGGGGGGGGGGGGGGGCGGGGGDGGGGGGGGGGGGGGGGGGGGGGFCFGGGGGGGGGGGGGGGGFGGGGGFFGGGGGGGGGGGGGGGGGEGGGF6CGGD>EFGGFFGGDF?DAFFFFFGGAFFA?BFFFFFGFGF6??BFF?F
@M02542:52:000000000-J9N43:1:1101:9257:8502 1:N:0:GTGAAA
CGGTTTATCACCGGCAGTCTCCCTAGAGTTCCCGACTTAACTCGCTGGCAACTAAGGATAGGGGTTGCGCTCGTTGCGGGACTTAACCCAACATTTCACAACACGAGCTGACGACAGCCATGCAGCACCTGTCTTACGGTTCCCGAAGGCACAACCGCATCTCTTCAGTCTTCCGTAGATGTCAAGAGTAGGTAAGGTTCTTCGCGTTGCGTCGAATTAAACCACATGCTCCACCGCTTGTGCGGGCCCCCGTCAATTCATTTGAGTTTTAATCTTGCGACCGT
+
GGGGGGGGFGFGGGGGGGGGGFGGGGGGGGGGGGEGGGGGGGGGGGGGGGGGGGGGGGGGGGGGGDGGGGGGGGGGGGGGGGGGGGGGGGGGGGGGGGGGGGGGEGGGGGGGGGGGGGGGGGGGFGFGGGGGGGGGGGGGGGGGGGDGGGGGFGGFEGGGGGGG;F@EGGGGGGG7FCDGFGF9EFGGGGGGFGGGGFEGGGGFGEGGEGEBG?CCGGGGGGGGDFG?FFGGGGGGDE>F?@GEGFF5CDF:96BFGDBFF9FAABAA>A>C>FGF<A9BBFF7
@M02542:52:000000000-J9N43:1:1101:23319:8503 2:N:0:GTGAAA
CGGTTTATCACCGGCAGTCTCCCTAGAGTTCCCGACTTAACTCGCTGGCAACTAAGGATAGGGGTTGCGCTCGTTGCGGGACTTAACCCAACATTTCACAACACGAGCTGACGACAGCCATGCAGCACCTGTCTTACGGTTCCCGAAGGCACAACCGCATCTCTGCAGTCTTCCGTAGATGTCAAGAGTAGGTAAGGTTCTTCGCGTTGCGTCGAATTAAACCACATGCTCCACCGCCTGTGCGGGCCCCCGTCAATTCATTTGAGTTTTTATCTTTCGACCGTT
+
GGGCFGGGGGGGGGGGGGGFGGGGGGE<FFEFFG@GGGGGGFFGGGGGGGGGGC@EDC@FGG8FEFGGGGDGGGGGGEGGEECFGGGGGGGGGGGGGGGGGGGGEGGGGGGGGGGGGGGGGGGGFGGGGGGGGGFFGFGGGGGGGDGGGFCECFGGGGGGE9@FFGD?96,=AEGGGED8++;FF@F;FAF64@FGFE6*;@;F;B>6:@>E6053?FGFGA:F*/0)7:5:<)<31->14.),560273D)13*4)4=<2?@<)(.44)(,.46C*/)))05).
@M02542:52:000000000-J9N43:1:1101:8615:8512 2:N:0:GTGAAA
CGGTTTATCACCGGCAGTCTCCCTAGAGTTCCCGACTTAACTCGCTGGCAACTAAGGATAGGGGTTGCGCTCGTTGCGGGACTTAACCCAACATTTCACAACACGAGCTGACGACAGCCATGCAGCACCTGTCTTACGGTTCCCGAAGGCACAACCGCATCTCTGCAGTCTTCCGTAGATGTCAAGAGTAGGTAAGGTTCTTCGCGTTGCGTCGAATTAAACCACATGCTCCACCGCTTGTTCGGTCCCCCGTCCATTCATTTGAGGTTTAATATTTCGACCGT
+
GGGGGGGGGGGGGGGEGGGCGGGGGGFFFGCFGGCEGGGGGGGGGGGGGF9FGGGFFGGGGGGGGGGGGG>CFGDGGGGGGGGGGGGGGGGGGGGGGGGGGGFGGGGDGGGFFFEGGDGFGC8CEGGGFFGGGGGGGGGCFGGGCEGGECCGFGEGGDGCG7EGGGGGFGFFFFGGF=4B+=@=G@FFA6=A<@FGF2;CFFAF?DD>;F9>10556>CFG)35**),0*.46@F1((914)648(((48C3(1)2<<@42=*))(45()(-)))0*1..5>))
@M02542:52:000000000-J9N43:1:1101:11596:8527 2:N:0:GTGAAA
CGGCTTGTCACCGGCCGTCTTCTTAGAGTGCCCTAGCGTAGCAACTAAGAACAAGGGTTGCGCTCGTTGCGGGACTTAACCCAACATCTCACGACACGAGCTGACGACAGCCATGCAGCACCTGTGCGTCGGTTCCCTTTCAGGCACCCCAACCTCTCAGTCAGGTTCCAACCATGTCAAGGGTAGGTAAGGTTCTTCGCGTAGCATCGAATTAATCCACATCATCCACCGCTTGTTCGGGTCCCCGTCCATTCCTTTGAGTTTTACTCTTGCTACCGTACTACC
+
GGGGGGGGGGGGGGG+CFGGGGGGGGGGGGGGGGGGGGGGGGEGGGGGGGFGGGGGGGGEFGGGGGGGGGGGGGGGGGGGGGGGGGGGCGGGGGGGGGGGGGGGGGGGGDGGGGGGGGGGGGGFGFGGEGGGGGGGGGGGGGGGFFGFEG>EEECCCGGFGGGGDFGCFGFFEDGFGGFFFCDFF?FF=@AACFFGGGFGB53>?FF>8F(72>FFFFGFG0)3<CF?CF698@F?).79>F;:F?>?3(1CA>F<BB*.-/79:<)-:AB24)):D3F@D59F5
@M02542:52:000000000-J9N43:1:1101:19335:8529 1:N:0:GTGAAA
CGGTTTATCACCGGCAGTCTCCCTAGAGTTCCCGACTTAACTCGCTGGCAACTAAGGATAGGGGTTGCGCTCGTTGCGGGACTTAACCCAACATTTCACAACACGAGCTGACGACAGCCATTCAGCACCTGTCTTACGGTTCCCGAAGGCACAACCGCATCTCTGCAGTCTTCCCTAGATGTCAAGAGTAGGTAAGGTTCTTCGCGTTGCGTCGAATTAAACCACATGCTCCACCGCTTGTGCGTGCCCCCGTCAATTCATTGGAGCTTTAATCTTTCGACCGT
+
D:@F7CC<CFFFG7@@@6,,CE<EE86CC<AEF:FGCG,FEF<@F@F:BCF@FGGG<<F96CA:?+@,@C7,+8D<F=:+:+4CFFEGEFGC+4FFE@B,5+4=+++@F8BD+B6@CFCDF<,F,,:=FDGGGGCFG+>FCFC@+*@FF,@FEFE*>FG:<FGCGGFGGGGC<C,7@,B9,?@C;B2*>;9E<:FC:<97<FGFDC?E=EG?BEC*9CCCGFGGGGG+<20<CF8C5D=*28@**9;5FGC3.9()-<CFD*))4:(4().**:/*)--(495.
@M02542:52:000000000-J9N43:1:1101:10660:8552 2:N:0:GTGAAA
CGAGTTGACCCCGGCGGTCTCCTGTGAGTCCCCAACCTCCCGAAGGAGTTACTGGCCACACAGGACAAGGATTGTGCTCGTTGCGGGACTTAACCCAACATCCCACGACACGAACTGACGACACCCATGCACCACCTGTACACCGACCCCACAGGGGGCAATTGCCCTAATGCCTTCCATGTTATGCCAAGCCTTTGTAAGGTTCTTTGCGTTGCCTTGAATCAAACCACATGCTCCGCAGCTTGTCCGGCTCCCCGTCAACTCCTCTTGGTTTTATCCTTCCTG
+
GDGFDCACG,CCCCFEFCB:@FG@FF<FCFGGGGCF7EF<FB,@+@A<C,,CE,6,,C6,B,B<EG=B<,=9CE,@?FAF=<,=++++64<<FA?,+4C=,A48>F+3BFEE@>FFG,>+<+++8:C54:@BGF7C633@,,7>*88*5*;:*,,*2**3*0++++3522+;++4:>C+++1;++)+/1)0),)2*23**16**)*/))1(03(**9/+9C))+++1-*/4)/9*).(*((-()7,).--))-C3((,04(*/).-(--))542:**19**/)*1
@M02542:52:000000000-J9N43:1:1101:23491:8577 1:N:0:GTGAAA
GTCCACACCTTCCTCCGAGTTGACCCCGGCGGTCTCCTGTGAGTCCCCAACCTCCCGAAGGAGTTGCTGGCAACACAGGACAAGGGTTGCGCTCGTTGCGGGACTTAACCCAACATCTCACGACACGAGCTGACGACAGCCATGCACCACCTGTACACCGACCACAAGGGGGGCACTATCTCTAATGCTTTCCGGTGTATGTCAAGCCTTGGTAAGGTTCTTCGCGTTGCGTCGAATTAAGCCACATGCTCCGCTGCTTGTGCGGGCCCCCGTCAATTCCTTTGAGTTTTAGCCTTGCGGC
+
CCCCCGGGGGGGGGGGGGGGGGGGGGGGGGGGGGGGGGGGFGFGGGGGGGGGGGGGGGGGGGGGGGGGGGGGGGGGGGGGGGGGGGGGGGGGGGGGGGGGGGGGGGGGGGGGGGGGGGGGGGGGGGGGGGGGGGGGGFFGGGGGGGGGGGGGGGGGGGGGGGGGFCFFGGGGGG>EGGGFFGGFGGGGGGGGGGGE>EFGGGGFGGGGGGGGGGGGGGGFGGGGGGGG>58EDCEGGGGGGGGGGGGCGCGGGGGGGFFGG4=BGGGFFGFFFGGEFGFFBFFF<06CGGF5>:AB0>DF)
@M02542:52:000000000-J9N43:1:1101:26165:8583 1:N:0:GTGAAA
GTCCACACCTTCCTCCGGTTTATCACCGGCAGTCTCCCTAGAGTTCCCGACCTAACTCGCTGGCAACTAAGGATAGGGGTTGCGCTCGTTGCGGGACTTAACCCAACATTTCACAACACGAGCTGACGACAGCCATGCAGCACCTGTCTTACGGTTCCCGAAGGCGCAACCGCATCTCTGCAGTCTTCCGTAGATGTCAAGAGTAGGTAAGGTTCTTCGCGTTGCGTCGAATTAAACCACATGCTCCACCGCTTGTGCGGGCCCCCGTCAATTCATTTGAGTTTTAATCTTGCGACCGTAC
+
CCCCCGGGGGGGGGGGGGGGGGGGGGGGGGGGGGGGGGGGGGGGGGGGGGGGGGGGGGGGGGGGGGGGGGGGGGGGGGGGGGGGGGGGGGGGGGGGGGGGGGGGGGGGGGGGGGGGGDGGGGGGGGGGGGGGGGGGGGGGGGGGCFFGGGGGGGGGGGGGGGGGGEGGGGGGGGEGFGGGGFFGGGGGGGGGGGGGGGFGGGGGFGGGFGGGGGGGGGGGGGGGGGGGFGFGGGGGGDGGGGGGGGGDFGGGGDFGGFBGGGFEGGDFFGFFFGGFGGB??FFB>2:GGFF*62>B>>FFB
@M02542:52:000000000-J9N43:1:1101:13721:8605 1:N:0:GTGAAA
CGGTTTGTCACCGGCAGTCTCCCTGGAGTGCTCTTGCGTAGCAACTAGGGACAAGGGTTGCGCTCGTTGCGGGACTTAACCCAACATCTCACGACACGAGCTGACGACAGCCATGCAGCACCTGTGTTACGGCTCCCTTTCGGGCACCCCCACCTCTCGGCAGGGTTCCTTACATGTCAAGGGTAGGTAAGGTTTTTCGCGTTGCATCGAATTAATCCACATCATCCACCGCTTGTGCGGGTCCCCGTCAATTCCTTTGAGTTTTAATCTTGCGACCGTACTCCC
+
GGGGGGGGGGGGDGGGGGGGGGGGGGGGGGGGGGGGGGGGGGGGGGGGGGGGGGGGGGGGGGGGGGGGGGGGGGGGGGGGGGGGGGGGGGGGGGGGGGGGGGGGGGGGGGGGGGGGGGGGGGGGGGGGGGGGGGGGGGGGGGGGGGGGGGGGGGGGGGGGGGGGGGGGGGGGGGGGGGGGGGGGFGGGGGGG<FGGGGGGGGGGGGGGGGGGFGGGGGGGGGGGGGGGGGGGGGGGEGGGGFFGGGFFGGGFFGFFFGGFGFFFAFBFFFFGGGFGFFF?FBFFF
@M02542:52:000000000-J9N43:1:1101:21597:8606 1:N:0:GTGAAA
CGGTTTGTCACCGGCAGTCTCCCTGGAGTGCTCTTGCGTAGCAACTAGGGACAAGGGTTGCGCTCGTTGCGGGACTTAACCCAACATCTCACGACACGAGCTGACGACAGCCATGCAGCACCTGTGTTACGGCTCCCTTTCGGGCACCCCCACCTCTCGGCAGGGTTCCGTACATGTCAAGGGTAGGTAAGGTTTTTCGCGTTGCATCGAATTAATCCATATCATCCACCGCTTGTGCGGGTCCCCGTCAATTCCTTTGAGTTTTAATCTTGCGACCGTACTCCC
+
GGGGGGGGGGGGGGGGGGGGGGGGGGEEFGGGGGGGGGGGGGGGGGGGGGGGGGGGGGGGGGGGGGGGGGGGGGGGGGGGGGGGGGGGGGGGGGGGGGGGGGGGGGGGGGGGGGGGGGGGGGGGGGGGGGGGGEGGGGGGGGGGGGGGGGGGGGFGAFGGGGGGGGGGGGGGGGGGGGGGGGGGGGGGGGGGCFGGGGGGGGGGGGGG=FFGFGGGGGGGGGCGGGGGGGCEGGGG?DGGGFEGGGFFGGGFFGFFBGGFGGFFFFFFFFFGDCDG;FFFB?FFF
@M02542:52:000000000-J9N43:1:1101:9586:8606 1:N:0:GTGAAA
ATCCACACCTTCCTCCGAGTTGACCCCGGCAGTCTCCCATGAGTCCCCAACCGAATTGCTGGCAACATGGGACGAGGGTTGCGCTCGTTGCGGGACTTAACCCAACATCTCACGACACGAGCTGACGACAGCCATGCACCACCTGTCACCCGCCCCGAAGGACCCCGCATCTCTGCGAGTTTTCGAGTGATGTCAAACCCAGGTAAGGTTCTTCGCGTTGCATCGAATTAATCCGCATGCTCCGCCGCTTGTGCGGGCCCCCGTCAATTCCTTTGAGTTTTAGCCTTGCGGCCGTACTCCC
+
CCCCCGGGGGGGGGGGGGGGGFGGGGGGGGGGGGGGGGGGGGGGGGGGGGGGGGGGGGGGGGGGGGGGGGGGGGGGGGGGGGGGGGGGGGGGGGGGGGGGGGGGGGGGGG9FGGGGEGGGGDEGGGGGGGGGGGGFGGGGGGGGGGGGGGGGGGGGGGGGGGGGGGGGGGGCGGGGGCGGGGGFFGGGGGGGGGGGGGGGDGGGGGFGGGGGGGGGGGGGGGGGGFGGFGGGGGGGDEGG@GGGGGGGGG5F6DCD32:DGGFFGDDFFGB?AFF*CGFFFFFFFFFGGGEDB>>0:3@FF
@M02542:52:000000000-J9N43:1:1101:25752:8607 1:N:0:GTGAAA
CGGCTTGTCACCGGCAGTCTTCTTAGAGTGCCCTCGCGTAGCAACTAAGAACAAGGGTTGCGCTCGTTGCGGGACTTAACCCAACATCTCACGACACGAGCTGACGACAGCCATGCAGCGCCTGTGCGTCGGTTCCCTTTCAGGCACCCCAACCTCTCAGTCAGGTTCCAACCATGTCAAGGGTAGGTAAGGTTCTTCGCGTAGCATCGAATTAATCCACATCATCCACCGCTTGTGCGGGTCCCCGTCAATTCCTTTGAGTTTTAATCTTGCGACCGTACTCCC
+
GGGGGGGGGGGGGGGGGGGGGGGGGGGGGGGGGGGGGGGGGGGGGGGGGGGGGGGGGGGGGGGGGEGGGGGGGGGEGGGGGGGGGGGGFGGGFGGGGGGGGGGGGGGGGGGGGGGGDFGCGGGGGEGGGGDE@FFFGGGGGGGGGGCFGGGGGGFF<FGGGGGGGGGFGGGGGECDGGFGGGGGGGGGGGGGGGGGGGGGGGGGGGGGGGGGFCGGGGGGGFGGGGGGGGGG>E88+:CDGFFGGGFDG3CFFFFFFGGFGGFFFA04<<AF7<>D99?<:BFFF
@M02542:52:000000000-J9N43:1:1101:7513:8607 2:N:0:GTGAAA
CGAATTAACTTCGGCAGTACTATTAGAGTGCCCAGCCAAACCTGATGGCAACTAATAGCGAGGGTTGCGCTCGTTGCGGGACTTAACCCAACATCTCACGACACGAGCTGACGACAGCCATGCAGCACCTGTGTCCCAGTCCCCGAAGGGAAAGCCGCATCTCTGCGGCGGTCCGGGCCTGTCAAAAGGTGGTAAGGTTCTGCGCGTTGCTTCGAATTAAACCACATGCTCCACCCCTTGTGCGGGCCCCCGCCAATCCCTTTGTGTTTTTATCTTGCTACCTTC
+
GGGGGGGGGGGGGGGGGGGGGGGGGGGGGGGGGGGGGGGGGGGGGGGGGGGGGGGGGGGGGGGGGGEGEGGGGGGGGGGDGFGGGGGGGG@CF?FAFAFGGG>EG7>@CC=F:7:+@F@FGGG,>@EFG8=FGFGFG7ACCFGGEG5@D@@FG3@EDC5:9,=7=C*:C<5AGCGC75)7339=F)67BFFF0=7=C<@F??F>6BDB9D2F<17))7<F><BF**0)2*6)))0(-457A26(.,4606<)(/)-:(054F4).34??:(46).?*1*09?*9)
@M02542:52:000000000-J9N43:1:1101:24336:8614 1:N:0:GTGAAA
CGGTTTGTCACCGGCAGTCTCATTAGAGTGCCCAACTAAATGTAGCAACTAATGACAAGGGTTGCGCTCGTTGCGGGACTTAACCCAACATCCCACGACACGAGCTGACGACAGCCATGCAGCACCTGTGTTACGGTTCTCTTTCGAGCACTAAGCCATCTCTGGCGAATTCCGTACATGTCAAAGGTGGGTAAGGTTTTTCGCGTTGCATCGAATTAAACCACATGCTCCACCGCTTGTGCAGGCCCCCGTCAATTCCTTTGAGTTTCGGTCTTGCGACCGTAC
+
GGGEGFGGGGGGGGGGGGGGGGGGGGGGGGGGGGGGGGGGGGGGGGGGGGGGGGGGGGGGGGGGGGGEGGGGGGGGGGGGGGFGGGGGGGGGGGGGGDGGGGGGGGGGGGGGGGGGGGGGFCFGGGGGGFGGGGGGFFEGGGGGGGGGGGGGGGFEGGGGFFGGFGGGDFDFGGGGGGGGGGFF9F@CFGGCFGGGGGGGGGGGGGGGG6EF:FFGGEFFGGGGGGGGFFGFFGD87DGCCBFGGGBDEGGEBC:F<:CBDGF=<AFAA6>DGDF7AB491(8))
@M02542:52:000000000-J9N43:1:1101:9521:8620 1:N:0:GTGAAA
CGGTTTATCACCGGCAGTCTCCCTAGAGTTCCCGACTTAACTCGCTGGCAACTAAGGATAGGGGTTGCGCTCGTTGCGGGACTTAACCCAACATTTCACAACACGAGCTGACGACAGCCATGCAGCACCTGTCTTACGGTTCCCGAAGGCACAACCGCATCTCTGCAGTCTTCCGTAGATGTCAAGAGTAGGTAAGGTTCTTCGCGTTGCGTCGAATTAAACCACATGCTCCACCGCTTGTGCGGGCCCCCGTCAATTCATTTGAGTTTTAATCTTGCGGCCGT
+
GGGFGGGGGGGGGGGGGGGGGGGGGGGGGGGGGGGGGGGGGGGGGGGGGGGGGGGGGGGGGGGGGGGGGGGGGGGGGGGGGGGGGGGGGGGGGGGGGGGGGGGGEGGGGGGGGGDGGGGGGGGGGGGGGGGGGGGGGGGGGGGGDEGGGGFGGGGGGDDGGGGCFGGGGGGGGGGFFGGGGGGGGGGGGGGGGGGGGGGGDGGGGGGGGGGGFGDFCGGGGGGGGGGGGGGGGFGGGGGGG?FGGGFFGGGFFGFF<GF6CFFFFFFF4<>4DC8C2A4;FFFB
@M02542:52:000000000-J9N43:1:1101:23950:8648 1:N:0:GTGAAA
TCTACTTGCGTAGGCAGTCTCACTAGAGTTCCCAACTGAATGATGGCAACTAGTGACAGGGGTTGCGCTCGTTGCAGGACTTAACCTAACACCTCACGGCACGAGCTGACGACAACCATGCAGCACCTTGAAAATTGCCCGAAGGAAGGTCTATTTCTAAACCGATCAATTCCCATTTAAGCCTTGGTAAGGTTCCTCGCGTATCATCGAATTAAACCACATAATCCACCGCTTGTGCGGGCCCCCGTCAATTCCTTTGAGTTTCAAACTTGCGTTCGTACTCCC
+
FFEFGGGGGGGGGGGGGGGGGFGFFGDCFGGGFGGGGEEFGGGGGGFFCFGGGGFGFCGGGGGGGFCEGEGGGGGFGGCFCFGGGGGGGGCFGFGGGGGGDFCGGGE8FFGGGGGGGGGGGEAFGGGGGGADGGGGFFEFFGEGGGGGGFGGGGGGGGGGGGFFGG@FFCFGAFGGGGGGGFFCF@FB9CCCDCA@ECEGCECEGE<7CG?CFGGGGD57CEFGCCCGGG5ECCEE6>GG:>DGGCB>CDGBFGDFDFC=7:<F2AAAFFFGFDFD::?BFFFFF
@M02542:52:000000000-J9N43:1:1101:11012:8651 1:N:0:GTGAAA
CGGTTTGTCACCGGCAGTCTCCCTGGAGTGCTCTTGCGTAGCAACTAGGGACAAGGGTTGCGCTCGTTGCGGGACTTAACCCAACATCTCACGACACGAGCTGACGACAGCCATGCAGCACCTGTGTTATGGCTCCCTTTCGGGCACCCCCACCTCTCAGCAGGGTTCCATACATGTCAAGGGTAGGTAAGGTTTTTCGCGTTGCATCGAATTAATCCACATCATCCACCGCTTGTGCGGGTCCCCGTCAATTCCTTTGAGTTTTAATCTTGCGACCGTACTCCC
+
GGGGGGGGGGGGGGGGGGGGGGGGGGGGGGGGGGGGGGGGGGGGGGGGGGGGGGGGGGGGGGGGGGGGGGGGGGGGGGGGGGGGGGGGGGGGGGGGGGGGGGGGGGGGGGGGGGGGGGGGGGGGGGGGFGGGGGGGGGGGGGGGGGGGGGGGGGGGFFGGGGGG>FFGGGGGGGGFGFGGGGGGGGGGGGGGGGGGGGGGGGGGGGGGEGGGFGGGGDGGGGGGGGGGGGGGGGGGGFGGD>FGGGFEGGGFFGFFFGGFGFAFFBFFBFFCFD:D;>F?FBFFF
@M02542:52:000000000-J9N43:1:1101:15290:8654 1:N:0:GTGAAA
TCTACTTGCGTAGGCAGTCTCACTAGAGTCCCCAACTGAATGATGGCAACTAGTGACAGGGGTTGCGCTCGTTGCAGGACTTAACCTAACACCTCACGGCACGAGCTGACGACAACCATGCAGCACCTTGAAAATTGCCCGAAGGAAGGTCTATTTCTAAACCGATCAATTCCCATTTAAGCCTTGGTAAGGTTCCTCGCGTATCATCGAATTAATCCACATCATCCACCGCTTGTGCGGGTCCCCGTCAATTCCTTTGAGTTTTAATCTTGCGACCGTACTCCC
+
GGGGFGGGGGGGCFFGGGGGGGGGGGGGGGGGGGGGGGGGGGGGGGGGGGGGGGGGGGGGGGGGGGGGGGGGGGGGGGGGGGGGGGGGGGGGGGGGGGGGGGGGGGGGGGGGGGGGGGGGGGGGGGGGGGGGGGGGGGGGGGGGGGGGGGGGGGGGGGGGGGGGGGGGGGGGGGGGGGGGGGGGGGGGGGGGGGGGGGGGGGGGGGGGGGGGFGGGGGGGGGGGGGGGGGGGGGGG6CEGGBFGGFFFGGGFFGFFAGGFCFFFFAFFFFFDF5BGB>B?BBFFF
@M02542:52:000000000-J9N43:1:1101:17590:8669 1:N:0:GTGAAA
ATCCACACCTTCCTCCGGTTTATCACCGGCAGTCTCCCTAGAGTTCCCGACTTAACTCGCTGGCAACTAAGGATAGGGGTTGCGCTCGTTGCGGGACTTAACCCAACATTTCACAACACGAGCTGACGACAGCCATGCAGCACCTGTCTTACGGTTCCCGAAGGCACAACCGCATCTCTGCAGTCTTCCGTAGATGTCAAGAGTAGGTAAGGTTCTTCGCGTTGCGTCGAATTAAACCACATGCTCCACCGCTTGTGCGGGCCCCCGTCAATTCATTTGAGTTTTAATCTTGCGACCGTAC
+
CCCCCGGGGGGGGGGGGGGGG@FGGGGGGGGGGGGGGGGGG,FFGGGGFGGGGGGGGGGGGGGGGGGGGGGGGG<FGGGGGGGGGGGGGGGGGGGGGGGGGGGGGGGGGGGGGGGGGEGGGGGGGGGGGGGGGGGGCFGGGGGGGGGGGGGGGGGGGGGGGGGGGGGGGGGGGGGGGGGGGGGGGGGGGGGGGGGGGGGGGGGGGGGGGGGGGGGGGGGGGGGGGGGGFGGGGCGGGGGGGGFGFGGGGGGGGGGGGB>GGGFFGGGFEGFFFGGFGGFF?AFFFFFGGGF>A9BFFFFF@
@M02542:52:000000000-J9N43:1:1101:17348:8686 1:N:0:GTGAAA
CGGTTTGTCACCGGCAGTCACCTTAGAGTGCCCAACTTAATGATGGCAACTAAGATCAAGGGTTGCGCTCGTTGCGGGACTTAACCCAACATCTCACGACACGAGCTGACGACAACCATGCACCACCTGTCACTCTGCTCCCGAAGGAGAAGCCCTATCTCTAGGGTTTTCAGAGGATGTCAAGACCTGGTAAGGTTCTTCGCGTTGCTTCGAATTAAACCACATGCTCCACCGCTTGTGCGGGCCCCCGTCAATTCCTTTGAGTTTCAGCCTTTCGGCCGTACC
+
GGGGGGGGGGGGGGGGGGGGGGGGGGGGGGGGGGGGGGGGGGGGGGGGGGGGGGGGGG<FGGGGGGGGGGGGGG,FGGGGGGGGGGGGGGGGGGGFGGGGGGGGGGGGGFGGGGGGGGGGGGGGGGGGGGGGGGGGGGGFGGGDGGCFGGGGGGGGGGCCFGFGGGGGGGFGGGGGGFGFGGGGGGGFGG@GGFGFECFGEGGGGGGGGFGGFCCFGFGGGGGGGCFFGGGGGGGEGGGDG<DCEDBECD<DF3<FBGGFG><>A<A<<<<5FG*03(240;)8)
@M02542:52:000000000-J9N43:1:1101:25557:8689 1:N:0:GTGAAA
CGAGTTGACCCCGGCGGTCTCCTGTGAGTCCCCAACCTCCCGAAGGAGTTGCTGGCAACACAGGACAAGGGTTGCGCTCGTTGCGGGACTTAACCCAACATCTCACGACACGAGCTGACGACAGCCATGCACCACCTGTACACCGACCACAAGGGGGGCACTATCTCTAATGCTTTCCGGTGTATGTCAAGCCTTGGTAAGGTTCTTCGCGTTGCGTCGAATTAAGCCACATGCTCCGCTGCTTGTGCGGGCCCCCGTCAATTCCTTTGAGTTTTAGCCTTGCGG
+
GGGGGGGGGFCEGECGGGGGFFGGGGGGGGGGGGGGDGGGGGDEGGGGGCFGGGGGGGGGFFGGGFFGCFGFF:EGDGG@FGFFFGGDGGGGFGEFFGGGGGDGDDFGGGGGGGGDFGFCCGDGGGDFFGGFGCFGGGGGDGGGGEGGEFGFGFCFGDEEGGFGF?FGFCFGGGGGGGGEGGGGGGGGGGGG8CFGFFGFGGCGGFGGGGGGFGGGGGGGGFGGGGFGCCFGDGCCFDGGGFF>FGFFGGGFFD0@>EGDDGFFFFDAFB?CFGFGFFFFA:FB<
@M02542:52:000000000-J9N43:1:1101:22974:8694 1:N:0:GTGAAA
CAGTATATCACTGGCAGTCTCCCTAGAGTTCCCGACTTAACTCGCTGGCAACTAAGGATAGGGGTTGCGCTCGTTGCGGGACTTAACCCAACATTTCACAACACGAGCTGACGACAGCCATGCAGCACCTGTCTTACGGTTCCCGAAGGCACAACCGCATCTCTGCAGTCTTCCGTAGATGTCAAGAGTAGGTAAGGTTCTTCGCGTTGCGTCGAATTAAACCACATGCTCCACCGCTTGTGCGGGCCCCCGTCAATTCATTTGAGTTTTAATCTTGCGACCGT
+
GGGGGGGGGGGGGGGGGGGGGGGGGGEEFGGGGGGGGGGGGGGGGGGGGGGGGGGGGGGGGGGGGGGGGGGGGGGGGGGGGGGGGGGGGGGGGGGGGGGGGGGGGGGGGGGGGGGGGGGGGGGGGGGGGGGGGGGGGGGGGGGGGGGGGGGGGGGGGGGGGGGGGGGGGGGGGGGGGGGGFFGGGGGGGGGGGGGGGGGGGGGGGGGGGGGGFGGGGGGGGGGGGGGGG+AFGGGGGGGGGFFGGGFFGGGEDGFDFGGFGGFFFFDFFFFGGGFGFFFF>>>E
@M02542:52:000000000-J9N43:1:1101:14559:8697 2:N:0:GTGAAA
CGGTTTGTCACCGGCGGTCTCCTTAGAGTGCCCAACTTAATGCTGGCAACTAAGGACAAGGGTTGCGCTCGTTGCGGGACTTAACCCAACACCTCACGACACGAGCTGACGACAGCCATGCAGCACCTGTGTTCGAGTTCCTTGCGGCACTCCCAAATCTCTTCGGGATTCTCGACATGTCAAGGCCAGGTAAGGTTCTTCGCGTTGCATCGAATTAAACCCCATGCTCCACCGCTTGTGCGGGTCCCCGTCAATCCCTTTGATTTTCAACCTTGCGGCCGTTCC
+
GGGGGGGGGGGGGGGGGGGGGGGGGGGGGGGGGGGGGGGGGGGGGGGGGGGGGGGGGGGGGGGGGGGGGGDGGGGGGGGGGGGGGGGGGGGGG8<AFGGGGGGGGGCFGGGGGEGDGGGGGGGGGFGF7FGGGGCCEEGGGGGCFC>C7CCFCF>FGGGFGGGGGGD5BFFFF5?ECEC1@EGFC;AFFFFFCFF;F7?F=FFB93:?76-.,4>FFFFF4((2C*9)2*((0074(4<2),19)(4?011729:).5).5**))449).<((56*9)07>5)7)
@M02542:52:000000000-J9N43:1:1101:14769:8713 2:N:0:GTGAAA
CGGTTTGTCACCGGCAGTCTCATTAGAGTGCCCAACTAAATGTAGCAACTAATGACAAGGGTTGCGCTCGTTGAGGGACTTAACCCAACATCTCACGACACGAGCTGACGACAGCCATGCCGCACCTGTGTTCCGGTTCCCTTTCGGGCACTCCCACCTTTCAGCCGGAGTCCAGACATGTCACGGGCAGGTAAGGTTTTTCGCGTTTCATCGAATTAATTCACCTCATCCACCGCATGTTCGGGTCCCCGTCCATTCCTTTGAGTTTTAATCTTTCGACCGTAC
+
FFFFCFECC9CFE::@FEE,EFEFE<A,66,,;E@BF8,<FGEG@E9,C9,EF@EFFGC8FGGG?7FC:>FCFG8B7?:BBEE9EAF<CDC<E,EE::FC+CEECFF<4@=FF+AF?<,E,BC7B+,68@=DFC=>BC+8FEFCF+83@+5<EGC8DBCF7@,=?,*;4*4*444CF==*:<C6D=4)):>.)+28;FF55;>;(.0(./467:767BG4*4:C++5:CD42;5@6(31.)--,53,3(49*,)9)).*))*94,-6464)))).*2))7.5><7
@M02542:52:000000000-J9N43:1:1101:16585:8726 1:N:0:GTGAAA
CGGTTTATCACCGGCAGTCTCCCTAGAGTTCCCGACTTAACTCGCTGGCAACTAAGGATAGGGGTTGCGCTCGTTGCGGGACTTAACCCAACATTTCACAACACGAGCTGACGACAGCCATGCAGCACCTGTCTTACGGTTCCCGAAGGCACAATCGTATCTCTACAATCTTCGCTAGATGTCAAGAGTAGGTAAGGTTCTTCGCGTTGCGTCGAATTAAACCACATGCTCCACCGCTTGTGCGGGCCCCCGTCAATTCATTTGAGTTTTAATCTTGCGACCGT
+
GGGGGGGGGGGGGGGGGGGGGGGGGGGGGGGGGGGGGGGGGGGGGGGGGGGGGGGGGGGGGGGGGGGGGGGGGGGGGGGGGGGGGGGGGGGGGGGGGGGGGGGGGGGGGGGGGGGGGGGGGGGGGGGGGGGGGGGGGGGGGGGGGGGGGGGGGGGGGGGGGGGGGGGGGGGGGGGGGGGGFGGGGGGGGGGGGGGGGGGGGGGGGGGGGGGGFDGGGGFGGGGGGFFGGFGGGGGGGGGCF?FGGGFFGGGFFGFBBEGFGGFF42>2<DFFGGFF9AF>FFFF
@M02542:52:000000000-J9N43:1:1101:13549:8749 2:N:0:GTGAAA
CGGTTTGTCACCGGCAGTCTCATTAGAGTGCCCAACTAAATGTAGCAACTAATGACAAGGGTTGCGCTCGTTGCGGGACTTAACCCAACATCTCACGACACGAGCTGACGACAGCCATGCAGCACCTGTGTTACGGTTCTCTTTCGAGCACTAAGCCATCTCTGGCGAAGTCCGTACATGTCAAAGGTGGGTAAGGTTTTTCGCGTTGCATCGAAATAAACCACATCATCCACCGCCGGCTCGGGTCCCCGTCAATTCCTTTGAGTTTCCACCTTGCGGCCGTAC
+
FDECEEGGGGGGGGG+FFGAFDGFGGFCFFGGGG?FG8@EGFGFGGGGGGGGGGGGGEFGCBDE8FGCFGGGGDCC7CCBFFGGGFGGGFFGEFCFFGGGEEE7FEGGFEDEEDF7=DCF,>D,>?8DB,EFFG8DF>F9C7EDF8B8+8@D,@@>FFF?,@CE?F*@B*=CFGFFDCFFA=CF=>FAFF>5@FFF@E=F3;A>()06;F6@32<).99FFB?5CC:<>F<))7801()((-49).,486D*,**)))1)5@*)(.:464:)433*2).00)8.)
@M02542:52:000000000-J9N43:1:1101:13254:8752 1:N:0:GTGAAA
CGAGTTGACCCCGGCGGTCTCCTGTGAGTCCCCAACCTCCCGAAGGAGTTGCTGGCAACACAGGACAAGGGTTGCGCTCGTTGCGGGACTTAACCCAACATCTCACGACACGAGCTGACGACAGCCATGCACCACCTGTACACCGACCACAAGGGGGGCACTATCTCTAATGCTTTCCGGTGTATGTCAAGCCTTGGTAAGGTTCTTCGCGTTGCGTCGAATTAAGCCACATGCTCCGCTGCTTGTGCGGGCCCCCGTCAATTCCTTTGAGTTTTAGCCTTGCGG
+
GGGGGGGGGFGGGEFGGGGEGGGGGGGGGGGGEFBFGGGGGGGGGEGEFAFGGGGGGGGGGFGCFGGGFFGDFGFGGDGGGG8?:CF=FGGFGG9FGGEGFD<BEFGGGGGCCGGGGGGECGDFGGFFFFCFFGFGCFGGGGGGECFGGGGGGGEGG>EEGGGFFGGGFEFGGGGGGGGGGDGGGGGGDCFFCCCGGGFFGGGGGGGGGGG=BCEEGGCDEGEGEFGGGGCEFGFGGGGGGFF7CGFFCGDEFD9>BEDFDFAFFBBAAFFGFCF>:A>FA0F>>
@M02542:52:000000000-J9N43:1:1101:22788:8770 1:N:0:GTGAAA
CGGTTTGTCACCGGCAGTCTCATTAGAGTGCCCTTTCGTAGCAACTAATGACAAGGGTTGCGCTCGTTGCGGGACTTAACCCAACATCTCACGACACGAGCTGACGACAGCCATGCAGCACCTGTGTGCAGGTTCTCTTTCGAGCACCCTCCAATCTCTCGGAGGTTCCTGCCATGTCAAGGGTAGGTAAGGTTTTTCGCGTTGCATCGAATTAATCCACATCATCCACCGCTTGTGCGGGTCCCCGTCAATTCCTTTGAGTTTTAATCTTGCGACCGTACTCCC
+
GGGGGGGGGGGGGGGGGGGGGGGGGGDEFGGGGGGGGGGGGGGGGGGGGGGGGGGGGGGGGGGGGGGGGGGGGGGGGGGGGGGGGGGGGGGGGGGGGGGGGGGGGGGGGGGGGGFGGGGGGGGGGGGGGGGGGGGGGGGGGGGGGGGGGGGGGGGGCGGGGGGGGGGGGGGGGGGGGGGGGGC<FEGFGGGGBFGGGGGGGGGGGGGGGGGGFGGGGGGGGCGGGGGGGGEGGGGGCFGGGFFGGGFFGGGFFGFFFGG?GGFFFFFF<ADGC<>D>9BB?<FFF
@M02542:52:000000000-J9N43:1:1101:27149:8784 1:N:0:GTGAAA
GTCCCACCTTCCTCCGAATTAACTTCGGCAGTACTATTAGAGTGCCCAGCCAAACCTGATGGCAACTAATAGCGAGGGTTGCGCTCGTTGCGGGACTTAACCCAACATCTCACGACACGAGCTGACGACAGCCATGCAGCACCTGTGTCCCAGTCCCCGAAGGGAAAGCCGCATCTCTGCGGCGGTCGGGGCATGTCAAAAGGTGGTAAGGTTCTGCGCGTTGCTTCGAATTAAACCACATGCTCCACCGCTTGTGCGGGCCCCCGTCAATTCCTTTGAGTTTTAATCTTGCGACCGTACC
+
CCCCCGGGGGGGGGGGGGGG@,CFFGGGGCGGGGGGGGGGGGGGGGGGGGG<FFGGGGGGGGGGGGGGGGGGGGCGGGGGGGGGGGGGGFGGGGGGGGGGGGGGGGGGGGGGGGGGGGCGGGGEGGGGGGGGGGGFGGGGGGGGGFFFGGGGGGGGGGDFGFGGFGGGGGDGDEGGGGFGGGGGGGG*FGGGGGGGGFGGGGGGGGCFGCFGFGCGGGEGGGGGGGGGFGGGGG?FGGFGG6CCGG?EFGGGECG*C?@DGGFFGCCBDCBFAGFFGCAFFFFBDFFGGGFG6>>>>:FF)
@M02542:52:000000000-J9N43:1:1101:12574:8784 1:N:0:GTGAAA
CGGTTTGTCACCGGCAGTCTCATTAGAGTGCCCTTTCGTAGCAACTAATGACAAGGGTTGCGCTCGTTGCGGGACTTAACCCAACATCTCACGACACGAGCTGACGACGGCCATGCAGCACCTGTGTCCAGGTTCTCTTTCGAGCACTCCCACATCTCTGCAGGATTCCTGGCATGTCAAGGGTAGGTAAGGTTTTTCGCGTTGCATCGAATTAAACCACATCATCCACCGCTTGTGCGGGTCCCCGTCAATTCCTTTGAGTTTCAACCTTGCGGCCGTACTCCC
+
GGGGGGGGGGGGGGGGGGGGGGGGGGGGGGGGGGGGGGGGGGGGGGGGGGGGGGGGGGGGGGGGGGGGGGGGGGGGGGGGGGGGGGGGAFGGGGGGGGGGGGGGGGGGGGGGGGCFGGGGGGGGGGGGGGGGGGFFGGGGGGGGGGGGGGGGGGGGFGGGGGGGGGGGGGGFGGGGEFGGGFGFGGGGGGGG:CFGGGCGEGGGGGGGGCGGFFGGGGGGGGGGGGGGFGGGGGGGGGGGGFFFGGFFGGGFFGFFFGFFFFAFFFFF?BBGGGEGB6>64<FFF
@M02542:52:000000000-J9N43:1:1101:9293:8791 2:N:0:GTGAAA
CGGTTTGTCACCGGCAGTCTCATTAGAGTGCCCTTTCGTAGCAACTAATGACAAGGGTTGCGCTCGTTGCGGGACTTAACCCAACATCTCACGACACGAGCTGACGACGGCCATGCAGCACCTGTGTTCTGGCTCTCTTTCGAGCACTCCCAAATCTCTTCAGGATTCCAGACATTTCAAGGGTAGGTAAGGTTTTTCGCGTTGCATCGAATTAAACCACGTCATCCACCGCTTGTGCGGGTCCCCGTCAATTCCTTTGAGTTTCAACCTTGCGGCCGTACCCCC
+
GGGGGGGGGGGGGGGGGGGFGGGGGGGGGGGGGGGGGGGGGGGGGGG8FGGGGGGGGGFGGGGGGGGGGGGGGDGGGGGGGGGFGGGGGGGGGGGGGGGGGGGGGGGGDGGGGGGGFGGFGGGFGGGGGGAFGFGGGGGGGGCCEGGGGGGCFFFGGGGGG@FGGGGGG9EFFFF,=9+=86DACD>FFFFFFFGGGGEGFDEADAAE15(=;9GFFFFFD??56CF?GGBF:@3:2AG9>F02>:3??(7CA>FFF<B2(08<A4:AFFF)516<C)8<>)67@
@M02542:52:000000000-J9N43:1:1101:27887:8801 1:N:0:GTGAAA
CAGTTTGTCACTGGCAGTATCCTTAAAGTTCCCGGCATTACCCGCTGGCAAATAAGGAAAAGGGTTGCGCTCGTTGCGGGACTTAACCCAACATCTCACGACACGAGCTGACGACAGCCATGCAGCACCTGTATCTAAGTTCCCGAAGGCACCAATCCATCTCTGGAAAGTTCTTAGTATGTCAAGGCCAGGTAAGGTTCTTCGCGTTGCATCGAATTAAACCACATGCTCCACCGCTTGTGCGGGCCCCCGTCAATTCATTTGAGTTTTAGTCTTGCGACCGT
+
GGGGGGGGGGGGFGGGGGGGGGGGGGGGGGGGGGGGGGGGGGGGGGGGGGGGGGGGGGFGGGGGGGGGGGGGGGGGGGGGGGGGGGGGGGGGGGGGGGGGGGGGGGGGGGGGGGGGGGGGGGGGGGGGGGGGGGGGGGGGGGGGGGEGGGGGGGGGGGGGGGGGGGGGGGFGGGGGGGGGGGGGGGGFGGGGGGGGGGGGGGGGGGGG=EGGFDGGGGGGGGGGGGGGGGGGGGGGGGGFG:FGGGFFGGGFFGFFFGGFGGB@9<ADFAFGFGFG2<091>EF
@M02542:52:000000000-J9N43:1:1101:28736:8802 2:N:0:GTGAAA
CAGTTTGTCACTGGCAGTCTCCTTAGAGTGCCCTTGCGTAGCAACTAAGGATAAGGGTTGCGCTCGTTGCGGGACTTAACCCAACATCTCACGACACGAGCTGACGACAGCCATGCAGCACCTGTGTGCCGGTTCTCTTGCGAGCACACCCGAATCTCTTCAGGTTTCCGGCCATGTCAAGGGTAGGTAAGGTTTTTCGCGTTGCATCGAATTAATCCACATCATCCACCGCTTGTGCGGGTCCCCGTCAATTCCTTTGAGTTTTAGCCTCGCGGCCGTACTCCC
+
GGGGGGGGGGGGGGGGGGGGGGGGGGGGGGGFGGGGGGGGGGGGGGGGGGGGFGGGGGGGGDGGGGGGGGGGGGGGGFGGGGGGGGGGEGGGGGGGF+CFGGF@FGGGGGGGGGDEFFGGGGGGGGFGGGGGECEGGFGGGEGGCCFFGGG5CEEGFGGFGCGCGG9>FGGF5CC6DGGF=6D);>AB88AF=ADGFE5<58>DDFAC;FDF647@:CEFG?:C9EF?GF(-7@),449>>16?>?((-3/0-0:>BF?9<=4<A2(249((-4;CC37.7)//7
@M02542:52:000000000-J9N43:1:1101:24761:8817 1:N:0:GTGAAA
CGAGTTGACCCCGGCAGTCTCCTGTGAGTCCCCATCACCCCGAAGGGCATGCTGGCAACACAGAACAAGGGTTGCGCTCGTTGCGGGACTTAACCCAACATCTCACGACACGAGCTGACGACAGCCATGCACCACCTGTACACCGACCACAAGGGGGACCCTGTCTCCAGGGTTTTCCGGCGTATGTCAAGCCTTGGTAAGGTTCTTCGCGTTGCGTCGAATTAAGCCACATGCTCCGCTGCTTGTGCGGGCCCCCGTCAATTCCTTTGAGTTTTAGCCTTGCGG
+
GGGGGGGGGGGGGGGGGGGGGGGGGGGGGGGGGGGGGGGGGGGGGGGGGGGGGGGGGGGGGGGGGGGGGGGGGGGGGGGGGGGGGGGGGGGGGGGGGGGGGGFGGGGGGGGGGGGGGGGGGGGGGGGGGGGGGGGGGGGGGGGGGGGGGGGGGGGGGGGGGGGGGGGGFGGGGGGGGGGDGGGGGGGGFFFGGGGGGGGGGGGGGGGGGGGGFGGGGGGGGGGGGGGGGGGGGGGGGGGGGBFGGG?FGGGFFGFFFED>GGFFFFFFAFFGGGFD?AFFFBFF:
@M02542:52:000000000-J9N43:1:1101:23314:8818 1:N:0:GTGAAA
CGGTTTATCACCGGCAGTCTCCCTAGAGTTCCCGACTTAACTCGCTGGCAACTAAGGATAGGGGTTGCGCTCGTTGCGGGACTTAACCCAACATTTCACAACACGAGCTGACGACAGCCATGCAGCACCTGTCTTACGGTTCCCGAAGGCACAACCGCATCTCTGCAGTCTTCCGTAGATGTCAAGAGTAGGTAAGGTTCTTCGCGTTGCGTCGAATTAAACCACATGCTCCACCGCTTGTGCGGGCCCCCGTCAATTCATTTGAGTTTTAATCTTGCGACCGT
+
GGGGGGGGGGGGGGGGGGGGGGGGGGDFFGGGGGGGGGGGGGGGGGGGGGGGGGGGGGGGGGGGGGGGGGGGGGGGGGGGGGGGGGGGGGGGGGGGGGGGGGGGGGGGGGGGGGGGGGGGGGGGGGGGGGGGGGGGGGGGGGGGGGGGGGGGGGGGGGGGGGGGGGGGGGGGGGGGGGGGGGGGGGGGGGGGCGGGGGGGGGGGGGGGGGGGFGGGGGGGGGGGGGGGGGFGGGGGGGDFG?FGGGFFGGGFFGFFFFGFGGFFFFAADBFFGGFGAFFBFFFF
@M02542:52:000000000-J9N43:1:1101:9199:8837 1:N:0:GTGAAA
CGAGTTGACCCCGGCGGTCTCCTGTGAGTCCCCATCCTCCCGAAGGAGTTGCTGGCAACACAGGACAAGGGTTGCGCTCGTTGCGGGACTTAACCCAACATCTCACGACACGAGCTGACGACAGCCATGCACCACCTGTACACCGACCACAAGGGGGGCACTATCTCTAATGCTTTCCGGTGTATGTCAAGCCTTGGTAAGGTTCTTCGCGTTGCGTCGAATTAAGCCACATGCTCCGCTGCTTGTGCGGGCCCCCGTCAATTCCTTTGAGTTTTAGCCTTGCGG
+
GGGGGGGGGGGGGGFGGGGGGGGGGGGGGGGGGGGGGGGGGGGGGGGGGGGGGGGGGGGGGGGGGGGGGGGGGGGGGGGGGGGGGGGGGGGGGGGGGGGGGGCAFGGGGGGGGGGGGFGCFEGGGGGGGGGGGGGGGGGGGGGGGGGGGGGGGGGGGGGGGGGFGEDFGGGGGGGGGGGGEGGGGGGGGGGGGGGGGGGGGGFGGGGGGGGGFGGGGGDDGGGGGGGGGGGGCFFEFGGGC>FFGF)6:DGFF>>FBAG55DAFBFAFD2<FGGFF?FFFF7FD3
@M02542:52:000000000-J9N43:1:1101:22966:8848 2:N:0:GTGAAA
CGGTTTATCACCGGCAGTCTCCCTAGAGTTCCCGCCATTACGCGCTGGCAACTAAGGATAAGGGTTGCGCTCGTTGCGGGACTTAACCCAACATTTCACAACACGAGCTGACGACAGCCATGCAGCACCTGTCTTACAGTTCCCGAAGGCACAACCGCATCTCTGCAGTCTTCTGTAGATGTCAAGAGTAGGTAAGGTTCTTCGCGTTGCGTCGAATTAAACCACATGCTCCACCGCTTGTGCGGGCCCCCGTCAATTCATTTGAGGTTTAATCTTTCGACCGT
+
GGGGGGGGGGGGGDGGGGGFGGGGGGE@FGGGGGGGGGGGGGGGGGGGGGGGGGGGGEAFFGGFGFCGGGGGGGGGGGGGGGGGGGGGGGGGGGGGGGGGGGFCGGGGGGGGGGGGGGGGGGGGGGGGGGGGGGGGGGGGGGGGGG5CEGGF6DEGGGG5ECCEFGGGGGGFGFCE7:=@AFFFGFFFFFFFEFGGGF6>A6;838>9(86E0(9FF:FFGA?GFFF<C268?)8(-,/1<068B>1919C)-9><2)0).@B<43(5140<<:5D*8)7773<
@M02542:52:000000000-J9N43:1:1101:13007:8856 2:N:0:GTGAAA
CGGTTTATCACCGGCAGTCTCCCTAGAGTTCCCGACTTAACTCGCTGGCAACTAAGGATAGGGGTTGCGCTCGTTGCGGGACTTAACCCAACATTTCACAACACGAGCTGACGACAGCCATGCAGCACCTGTCTTACGGTTCCCGAAGGCACAACCGCATCTCTGCAGTCTTCCGTAGATGTCAAGAGGAGGTAAGGTTCTTCGCGTTGCGTCGAATTAAACCACATGCCCCACCGCTTGTGCGGGCCCCCGTCCATTCATTTGAGTTTTAATCTTGGTACCGT
+
GGGFGEGGGGGGGGG+BFGFEFGGGGFGGGGGGGGGGGGAFFEGGGEGGGGGGGDGGFDEGGGGGGGFFEEGGGGFGGGGGGGGGGGGGGGGGGGGGGGGGGA@+@FFEDEGFEGGGGGGGGC:9DDFGGEGGFFG9EGGGGGGGC>EGG>FFFEG>GCEEFGGGG9F<?F><C=<*C4::=7AF@88))086FDFF+;7;AC>;E524D0)337:7>EFGF7CF=9)2*,3<5>(3;G<F>D0>(,(42C<?<)3).@4)*064:<:4<):<AAG**099=)0
@M02542:52:000000000-J9N43:1:1101:19524:8856 1:N:0:GTGAAA
TCCCCACCTTCCTCCGGTTTGTCACCGGCAGTCTCCCTGGAGTGCTCTTGCGTAGCAACTAGGGACAAGGGTTGCGCTCGTTGCGGGACTTAACCCAACATCTCACGACACGAGCTGACGACAGCCATGCAGCACCTGTGTTATGGCTCCCTTTCGGGCACCCCCACCTCTCAGCAGGGTTCCATACACGTCAAGGGTAGGTAAGGTTTTTCGCGTTGCATCGAATTAATCCACATCATCCACCGCTTGTGCGGGTCCCCGTCAATTCCTTTGAGTTTTAATCTTGCGACCGTACTCCCC
+
CCCCCGGGGGGGGFGDGGGGGGGGGGGGGEGGGGGGGGGGGGGGGGGGGGGGGGGGGGGGGGGGGGGGGGGGGGGGGGGGGGGGGGGGGGGGGGGGGGGGGGFGGGGGGGGGGGGGGGGGGGGGGGGGGGGGGGGGGGGGGGGGGGGEGGGGGGGGGGGGGGGGGGGGGGFGGFGGGGGGGGGGGGGGGGGGGGFGGGGGGGGGGGGGGGGGGGGGGGGGGGEGGGGGFGGGGFGGGGGGGGGGGGCEGGGGGGGGGFFGGGF@GFGFFG>F<+>FFFFFFFBFFFADDGFGB??FB?:E
@M02542:52:000000000-J9N43:1:1101:16168:8857 1:N:0:GTGAAA
CGGTTTATCACCGGCAGTCTCCCTAGAGTTCCCGACTTAACTCGCTGGCAACTAAGGATAGGGGTTGCGCTCGTTGCGGGACTTAACCCAACATTTCACAACACGAGCTGACGACAGCCATGCAGCACCTGTATGAAAGTAAGTACCATCCCGTTAAGGACAGGTTTTCTTGTTCATATGTCAAGGGCTGGTAAGGTTTTGCGCGTTGTATCGAATTAAACCACATGCTCCACCGCTTGTGCAGGCCCCCGTCAATTCCTTTGAGTTTCGGTCTTGCGACCGTAC
+
GGGGGGGGGGGGGGGGGGGGGGGGGGGGGGGGGGGGGGGGGGGGGGGGGGGGGGGGGGGGGGGGGGGGGGGGGGGGGGGGGGGGGGGGGGGGGGGGGGGGGGGGGGGGGGGGGGGGGGGGGGGGGGGGGGGGGGGGGGGGGGGGGGGGGGGGGGGGGGGGGGGGGGGGGGGGGGGGGGGGGGGGGGGGGGGGGGGGGGGGGGGGGEGGGGGGFGGGGGGGGGGGGGGGDGGGGGGGDGGGCAFGGGFFGGGF@GFFAGGFGGFFFFFFF?>GGGFFAFFFFFFF3
@M02542:52:000000000-J9N43:1:1101:15357:8860 1:N:0:GTGAAA
CGGTTTGTCACCGGCAGTCTCCTTAGAGTGCTCTTGCGTAGCAACTAAGGACAAGGGTTGCGCTCGTTGCGGGACTTAACCCAACATCTCACGACACGAGCTGACGACAGCCATGCAGCACCTGTGCGCCGGTTCTCTTTCGAGCACTCCCGCCTCTCAGCAGGATTCCGACCATGTCAAGGGTAGGTAAGGTTTTTCGCGTTGCATCGAATTAATCCACATCATCCACCGCTTGTGCGGGTCCCCGTCAATTCCTTTGAGTTTTAATCTTGCGACCGTACTCCC
+
GGGGGGGGGGGGGGGGGGGGGGGGGGGGGGGGGGGGGGGGGGGGGGGGGGGGGGGGGGGGGGGGGGGGGGGGGGGGGGGGGGGGGGFGGGGGGGGGGGGGGGGGGGGGGGGGGGGGGGGGGGGGGGGGGGGGGGGGGGGGGGGGGGGGGGGGGGGGGGGGGGGGGGGGGGGGGGGGGGGGGGGGGGGGFGGGCGGGGGGGGGGGGGGGGFGGFGGGGGGGGGGGGGGGGGGGGGFGFGGGGFFGGGFFGGGFFGFFAFGFGGFFFFFA>2>7CCDGFFFFFBFFF
@M02542:52:000000000-J9N43:1:1101:10291:8880 1:N:0:GTGAAA
CGGTTTATCACCGGCAGTCTCCCTAGAGTTCCCACCATTACGTGCTGGCAACTAAGGATAAGGGTTGCGCTCGTTGCGGGACTTAACCCAACATTTCACAACACGAGCTGACGACAGCCATGCAGCACCTGTCTTAGCGTTCCCGAAGGCACAATCGTATCTCTACAATCTTCGCTAGATGTCAAGAGTAGGTAAGGTTCTTCGCGTTGCGTCGAATTAAACCACATGCTCCACCGCTTGTGCGGGCCCCCGTCAATTCATTTGAGTTTTAATCTTGCGACCGT
+
GGGGGGGGGGGGGGGGGGGGGGGGGGGGGGGGGGGGGGGGGGGGGGGGGGGGGGGGGGGGGGGGGGGGGGGGGGGGGGGGGGGGGGGGGGGGGGGGGGGGGGGGGGGGGGGGGGDGGGGGGGGGGGGGGGGGGGGGGGGGGGGGGGGGGGGGGCFGGGGGGCGGGGGGGGGGGGGGGGGGGGGGGGGGGGGFGGGGGGGGGGGGGGGGGGGGFGGGGGGGGGGFGGGGGGGGGGGGGGGGGFFGGGFEGGGFFGFFFGGFGGFF<:AFFFACFGFG9<;BFBFF
@M02542:52:000000000-J9N43:1:1101:7810:8883 1:N:0:GTGAAA
CGAGTTGACCCCGGCGGTCTCCTGTGAGTCCCCATCACCCCGAAGGGCATGCTGGCAACACAGGACAAGGGTTGCGCTCGTTGCGGGACTTAACCCAACATCTCACGACACGAGCTGACGACAGCCATGCACCACCTGTACACCGACCACAAGGGGGGCACTATCTCTAATGCTTTCCGGTGTATGTCAAGCCTTGGTAAGGTTCTTCGCGTTGCGTCGAATTAAGCCACATGCTCCGCTGCTTGTGCGGGCCCCCGTCAATTCCTTTGAGTTTTAGCCTTGCGG
+
GGGGGGGGGGGGGGGGGGGGGGGGGGGGGGGGGGGGGGGGGGGGGGGGGFGGGGGGFGGGGGFGGGGGFGGGGGGGGGGGGGGGGGC@FGGGGGGGGFGGGGGGGGGGGGGGGGGGGGGGGGGGGGGGGGGGGGGGGGGGGGGGGGGGGGGGGGGGGGGGGGGGG9CCFCGGGGGGCFEGEGGGGGGGGGFGEGGFGGGGGGGGGGGGGGGGFGGDGGGGGGGGGFFE@EGG6FEFGGGGDB):FG?FEGDEFC>E;EDFDF<FFFFF26:FGGFDBB?BF2F@5
@M02542:52:000000000-J9N43:1:1101:25289:8892 2:N:0:GTGAAA
CGGTTTGTCACCGGCAGTCTCATTAGAGTGCCCAACTAAATGTAGCAACTAATGACAAGGGTTGCGCTCGTTGCGGGACTTAACCCAACATCTCACGACACGAGCTGACGACAGCCATGCAGCACCTGTGTTCCGGTTCCCTTTCGGGCACTCCCACCTTTCAGCAGGATTCCAGACATGTCAAGGGTAGGTAAGGTTTTTCGCGTTGCATCGAATTAATCCACAACATCCACCGCTTGTTCGGGTCCCTGTCAATTCCTTTTAGTTTTTATCTTTCCACCGTAC
+
GGGGGGGGGCGGGEGGFGGCFFGGGCCGGGGGGGGGGGGGGGGGGGGGGGGGGGGGGC8EFGGGGGGDGGGGDEGGGCGFEEFFGGGGGGFGEGGGGGGGGGGDFFGGFFGDE78FDFFGGFG?FFGGGGGGGGGGBCEGG7EC9:CCFGG6FGGGGGFEGGFFFCFF5?FFG@,<C,86BF++27)/8)?F<AFFGFAFFF3).8=(6*9;(6*/=8CF72)+<*.(2912<F>91:5?A--20,,22)2287*)6<?>5**..6A:)(..4)5:***958@))
@M02542:52:000000000-J9N43:1:1101:25322:8906 1:N:0:GTGAAA
CGGCTTACCATCGGCAGTCCCACTAGAGTGCCCAACTTAATGATGGCAACTAATGGCGAGGGTTGCGCTCGTTGCGGGACTTAACCCAACATCTCACGACACGAGCTGACGACAGCCATGCAGCACCTGTGTCCCTGTCCCCGAAGGGAAAACCGGATCTCTCCGGCGGTCAGGGCATGTCAAAAGGTGGTAAGGTTCTGCGCGTTGCTTCGAATTAAACCACATGCTCCACCGCTTGTGCGGGCCCCCGTCAATTCCTTTGAGTTTTAATCTTGCGACCGTACT
+
GGGGGGGGGGGGGGGGGGGGGGGGGGGGGFFGGGGGGGGGGGGGGGFGGGGGGGGGGGGGGEFFGGEGGGGEGGGGGGGGGGFFGGDGFGGGGGGGGGGGGGGGGGGGGGGGGGCGGGGGGFFGGGGGGGGGGGGGGGGDGGGGGGGGEFGGGGGGCFGGGGGGDGGGGGGGGGFGGGGGGFFFG?EFGEEGFFFEFEGE?GGGGG=EFGGGFGGGFGGCGGGGGFF:@EFGGEEGGDF47?>CGCEDCD<D@G<=:CDFF>AF4A<<AD>GFG*:29>9;:3>)
@M02542:52:000000000-J9N43:1:1101:20182:8946 1:N:0:GTGAAA
CGGTTTGTCACCGGCAGTCTCCCTGGAGTGCTCTTGCGTAGCAACTAGGGACAAGGGTTGCGCTCGTTGCGGGACTTAACCCAACATCTCACGACACGAGCTGACGACAGCCATGCAGCACCTGTGTTACGGCTCCCTTTCGGGCACCCCCACCTCTCGGCAGGGTTTCGTACATGTCAAGGGTAGGTAAGGTTTTTCGCGTTGCATCGAATTAATCCACATCATCCACCGCTTGTGCGGGTCCCCGTCAATTCCTTTGAGTTTTAGTCTTGCGACCGTACTCCC
+
GGGGGGGGGGGGGGGGGGGGGGGGGGGGGGGGGGGGGGGGGGGGGGGGGGGGGGGGGGGGGGGGGGGGGGGGGGGGGGGGGGGGGGGGCGFGGGGGGGGGGGGGGGGGGGGGGGGGGGGGGGGGGGGGGGGGGGGGGGGGGGGGGGGGGGGGGGGGGGGGGGGGGGGGGEGGGGGGGFGGGGGFGGGGGGGGGGGGGGGGGGGDGGGGGGGGFGGGGDGGGGGGGGGGGGGGGGGGGGGDGFFGGGFFGGGFFGFFFGG?CGFFFFFFBAFFDGEGFFFBBFFFF
@M02542:52:000000000-J9N43:1:1101:18427:8965 1:N:0:GTGAAA
CGGTTTGTCACCGGCAGTCTCCTTAGAGTTCCCACCATTACGTGCTGGCAACTAAGGACAAGGGTTGCGCTCGTTGCGGGACTTAACCCAACATCTCACGACACGAGCTGACGACAGCCATGCAGCACCTGTGTTCTGATTCCCGAAGGCACTCCCGCATCTCTGCAGGATTCCAGACATGTCAAGGCCAGGTAAGGTTCTTCGCGTTGCATCGAATTAAACCACATACTCCACCGCTTGTGCGGGCCCCCGTCAATTCCTTTGAGTTTCAGTCTTGCGACCGT
+
GGGGGGGGGGGGGGGGGGGGGGGGGGGGGGGGGGGGGGGGGGGGGGGGGGGGGGGGGGGGGGGGGGGGGGGGGGGGGGGGGGGGGGGGGGGGGGGGGGGGGGGGGGGGGGGGGGGGGGGGGGGGGGGGGGGGGGGGGGGGGGGGGGGGGGGGGGGGGGGGGGGGGGGGGGGFGGGGGGGGGGGGGGGGGGGGFGGGGGGGGGGGGGGGGGGGFGGGGGGGGGGGGGGGGGFGGGGGGGGGG>FGGGFFGDGFFGFFFFGFGGFFFBFFFFFGGGFG<FBFFFFF
@M02542:52:000000000-J9N43:1:1101:9807:8975 2:N:0:GTGAAA
CGAGTTGACCCCGGCGGTCTCCTGTGAGTCCCCAACCTCCCGAAGGAGTTGCTGGCAACACAGGACAAGGGTTGCGCTCGTTGCGGGACTTAACCCAACATCTCACGACACGAGCTGACGACAGCCATGCACCACCTGTACACCGACCACAAGGGGGGCACTATCTCTAATGCTTTCCGGTGTATGTCAAGCCTTGGTAAGGTTCTTCGCGTTGCGTCGAATTAAGCCACATGCTCCGCTTCTTGTGCGGGCCCCCGTTAATTCCTTTTGGTTTTAGCCTTGTGG
+
GGGGGGGGGGGGGGGGGGGGGGGGGGGGGGGGGGGGGDGGGG@EGGFGGGGGGFGGGFGGGGGGGGGGGGGGGGGGGGGGGGGGGDECFGGGGGGFCGGFFGEGGGGGGGGGDGDGGGGGGG7FGGGGFFECFDDC>DFGGFGGCEGGGGGGFFECDEECEFFCE9C0<7C4FFFGGGGBB59=:AF=*9@@<)07DF4?FFBFAFFF?>>EB>/8>>5758??FFF?FG()*/*-833:(342*.).(,/749C69()((/16<6:A))(,481***009)*))
@M02542:52:000000000-J9N43:1:1101:23439:8982 1:N:0:GTGAAA
CGAGTTGACCCCGGCGGTCTCCTGTGAGTCCCCAACCTCCCGAAGGAGTTGCTGGCAACACAGGACAAGGGTTGCGCTCGTTGCGGGACTTAACCCAACACCTCACGGCACGAGCTGACGACAGCCATGCACCACCTGTACACCGACCACAAGGGGGGCACTATCTCTAATGCTTTCCGGTGTATGTCAAGCCTTGGTAAGGTTCTTCGCGTTGCGTCGAATTAAGCCACATGCTCCGCTGCTTGTGCGGGCCCCCGTCAATTCCTTTGCGTTTTAGCCTTGCGG
+
GGGGGGGGGGGGDGGGGGGGGGGGGGCEFGGGGGGGGGGGGGGGGGGGGGGGGGGGGGGGGGGGGGGGGGGGGGGGGGGGGGGGGGGGGGGGGGGGGGGGGGGGGGGEGGGGGGGGGGGGGGGGGGGGGGGGGGGGGGGGGGGGGGGGGGGGGGDGGGGGGGGGFCGGCGGFFGGGGGGGGGGGGGGGGGGGGGGGGGGGGGGGGGGGGGGGFGGGGGGGGGGGGGGGGGGGGGGGGGGGDFFGGGFFGGGFFGFFBGG>DGFFFFFA2)4DDGFF<D?FF?FFE
@M02542:52:000000000-J9N43:1:1101:14955:8986 1:N:0:GTGAAA
CGGTTTGTCACCGGCAGTCTCCCTGGAGTGCTCTTGCGTAGCAACTAGGGACAAGGGTTGCGCTCGTTGCGGGACTTAACCCAACATCTCACGACACGAGCTGACGACAGCCATGCAGCACCTGTGTTATGGCTCCCTTTCGGGCACCCCCACCTCTCAGCAGGGTTCCATACATGTCAAGGGTAGGTAAGGTTTTTCGCGTTGCATCGAATTAATCCACATCATCCACCGCTTGTGCGGGTCCCCGTCAATTCCTTTGAGTTTTAATCTTGCGACCGTACTCCC
+
GGGGGGGGGGGGGGGGGGGGGGGGGGGGGGGGGGGGGGGGGGGGGGGGGGGGGGGGGGGGGGGGGGGGGGGGGGGGGGGGGGGGGGGGGGGGGGGGGGGGGGGGGGGGGGGGGGGGGGGGGGGGGGGGGGGGGGGGGGGGGGGGGGGGGGGGGGGGGGGGGGGGGGGGGGGGGGGGGGFFGGGGGGGGGGGGGGGGGGGGGGGDGGGGGGGGFGGGGGGGGGGGGGGGGGEGGGGGFGGGGFEGGGFFGGGFFGFFBD7@FFBFFB?FFFFFFGEDBFFFF?FFF
@M02542:52:000000000-J9N43:1:1101:24242:8991 1:N:0:GTGAAA
CGGTTTATCACCGGCAGTCTCCCTAGAGTTCCCGACTTAACTCGCTGGCAACTAAGGATGGGGGTTGCGCTCGTTGCGGGACTTAACCCAACATTTCACAACACGAGCTGACGACAGCCATGCAGCACCTGTCTTACGGTTCCCGAAGGCACAACCGCATCTCTGCAGTCTTCCGTAGATGTCAAGAGTAGGTAAGGTTCTTCGCGTTGCGTCGAGTTAAACCACATGCTCCACCGCTTGTGCGGGCCCCCGTCAATTCATTTGAGTTTTAATCTTGCGACCGT
+
GGGGGGGGGGGGGGGGGGGGGGGGGGGGGGGGGGGGGGGGGGGGGGGGGGGGGGGGGGGGGGGGGGGGGGGGGGGGGGGGGGGGGGGGGGGGGGGGGGGGGGGGGGGGGGGGGGGGGGGGGGGGGGGGGGGGGGGGGGGGGGGGGGGGGGGGGGGGGGGGGGGGGGGGGGGGGGGGGGGGGGGGGGGGGGGGGGFGGGGGGGGGGGGGGGGGFGGGGGGGGGGGGGGFGFGGGGGGGGGGG?FGGGFFGGGFFGFFFGGBGDBFFFDFAAFFFGFG4<>9>FFF
@M02542:52:000000000-J9N43:1:1101:28167:9020 1:N:0:GTGAAA
CGGTTTGTCACCGGCAGTCTCCCTGGAGTGCTCTTGCGTAGCAACTAGGGACAAGGGTTGCGCTCGTTGCGGGACTTAACCCAACATCTCACGACACGAGCTGACGACAGCCATGCAGCACCTGTGTTATGGCTCCCTTTCGGGCACCCCCACCTCTCAGCAGGGTTCCATACATGTCAAGGGTAGGTAAGGTTTTTCGCGTTGCATCGAATTAATCCACATCATCCACCGCTTGTGCGGGTCCCCGTCAATTCCTTTGAGTTTTAATCTTGCGACCGTACTCCC
+
GGGGGGGGGGGGGGGEGGGGGGGGGGGGGGGGGGGGGGGGGGGGGGGGGGGGGGGGGGGGGGGGGGGGGGGGGGGGGGGGGGGGGGGGGGGGGGGGGGGGGGGGGGGGGGGGGGGGGGGGGGGGGGGGGGGGGGGGGGGGGGGGGGGGGGGGGGGGGGGGGGGGGGGGGGGGGGGGGGGGGGGGGGGGGGGGGGGGGGGGGGGDEGGGGGGGFGFGGFGGGGGGGGGFGGGGGGGGGGGDGFEGGGFBDGGFFGFFFGGFGGF4AABAFFACDDEGFFFFFFFFF
@M02542:52:000000000-J9N43:1:1101:10257:9021 1:N:0:GTGAAA
CGGTTTGTCACCGGCAGTCTCCCTGGAGTGCTCTTGCGTAGCAACTAGGGACAAGGGTTGCGCTCGTTGCGGGACTTAACCCAACATCTCACGACACGAGCTGACGACAGCCATGCAGCACCTGTGTTATGGCTCCCTTTCGGGCACCCCCACCTCTCAGCAGGGTTCCATACATGTCAAGGGTAGGTAAGGTTTTTCGCGTTGCATCGAATTAATCCACATCATCCACCGCTTGTGCGGGTCCCCGTCAATTCCTTTGAGTTTTAGCCTTGCGGCCGTACTCCC
+
GGGGGGGGGGGGGGGGGGGGGGGGGGGGGGGGGGGGGGGGGGGGGGGGGGGGGGGGGGGGGGGGGGGGGGGGGGGGGGGGGGGGGGGGGGGGGGGGGGGGGGGGGGGGGGGGGGGGGGGGGGGGGGGGGGGGGGGGGGGGGGGGGGGGGGGGGGGGCGGGGGGGGGGGGGGGGGGGGFFGGGGCCEGGGGGGGGGGGGGGGGGGGGGGGGGGFGGGGGGGGGGGGGGGGGGGGGGGGGGGGFFGGGFFGGGFFGFFFCD?CD>FFFF9?FBGGDDGF9>BBFFFF
@M02542:52:000000000-J9N43:1:1101:15248:9049 1:N:0:GTGAAA
CGGCTTGTCACCGGCAGTCTCCTTAGAGTGCCCTTGCGTAGCAACTAAGGACAAGGGTTGCGCTCGTTGCGGGACTTAACCCAACATCTCACGACACGAGCTGACGACAGCCATGCAGCACCTGTGTGCCGGCTCTCTTGCGAGCACCCCAGCCTCTCAGCCAGGTTCCGACCATGTCAAGGGTAGGTAAGGTTTTTCGCGTAGCATCGAATTAATCCACATCATCCACCGCTTGTGCGGGTCCCCGTCAATTCCTTTAAGTTTTAATCTTGCGACCGTACTCCC
+
GGGGGGGGGGGGGGGGGGGGGGGGGGGGGGGGGGGGGGGGGGFGGGGGGGGGGGGGGGGGGGGGGGGGGGGGEGGGGGGGGGGGGGGGGGGGGGGGGGGGGGGGGGGGGGGGGGGGGGGGDGGGGGGGGGGGGGGGGGGCGEGGGGGGGGGGGGGGDGGGGGGGGGGGGGGGGGGGGGGGGGGBFGGGGGGGFGGGGGGGGGGGGGGGGGGGFGGGGGGGGGGGGGGGGGGGEGFG6>EGGF>FGGFFGGGFFGAFFGGFGGAFFFFBAFBGG35<9BFFF?BFF
@M02542:52:000000000-J9N43:1:1101:26241:9052 2:N:0:GTGAAA
CGGTTTGTCACCGGCAGTCTCCCTGGAGTGCTCTTGCGTAGCAACTAGGGACAAGGGTTGCGCTCGTTGCGGGACTTAACCCAACATCTCACGACACGAGCTGACGACAGCCATGCAGCACCTGTGTTATGGCTCCCTTTCGGGCACCCCCACCTCTCAGCAGGGTTCCATACATGTCAAGGGTAGGTGAGGTTTTTCGCGTTGCATCGAATTAATCCACATCATCCACCGCTTGTGCGGGTCCCCGTCAATTCCTTTGAGTTTTAATCTTGCCACCGTACTCCC
+
GGGFGDGGGFGGGGGGGGGEGFCGGGGGGGGGGGGFFEGGGGGGGGGGGG8FGFFGGGFGGGGGGGGFFGGGGDGGFFGGGGGGGGGGGGCEGFFGGGGCC7BFGEFGEFGGGGFG9DGFFGDDFG;?DEGGGGGDEGEGGG5EG@BFGGGGDC8D*62>F,:CGF>FF@FFGDFCD@C64CCFFDFF4=FF(A7C732/:5DF??=A?FFF?AG==FDFF)8E+<?26C((755:)6C>BFBFF<93327>9F7)))*-8@?BA),)5-4))()9C)))7.9<F
@M02542:52:000000000-J9N43:1:1101:16347:9053 1:N:0:GTGAAA
CCCGTTATCCGAGGCGGTTTCGCCAGAGTGCTCAACTAAATGGTAGCAACTGGAGATAAGGGTTGCGCTCGTTGCGGGACTTAACCCAACATCTCACGACACGAGCTGACGACAGCCATGCAGCACCTATAGAGGCCTATTGCTAGGCGCCGATATTTCTACCGAATTCCTCTACATTTCGAGCCCAGGTAAGGCTCTTCGCGTTGCGTCGAATTAAACCACATGCTCCACCGCTTGTGCGGGCCCCCGTCAATTCCTTTGAGTTTCAGCCTTGCGACCGTACTC
+
GGGGGGGGGGFFFGGGGGGGGGGGGGGGGGGGGGGGGGGGGGGGGGGGGGGGGGGGGGGGGGGGGGGGGGGGGGGGGGGGGGGGGGGGGGGGGGGGGGGGGGGGGGGGGGGGGGGGGGGGGGGGGGGGGGGGGGGGGGGGGGGGGGGGGGGGGGGGGGGGGGGGGGGGGGGGGGGGGGGGGGGGGGGGGGGGGGGGFGGGGGGGGGGGGGGGFGGGCCCGGGGGGGGGGGGGGGGGGGGGGFFGGGFFGGGFFGFFFGGFGGFFFBDAFFFGGCFGFFFF??D)9
@M02542:52:000000000-J9N43:1:1101:27952:9058 1:N:0:GTGAAA
CGGTTTATCACCGGCAGTCTCCCTAGAGTTCCCGACTTAACTCGCTGGCAACTAAGGATAGGGGTTGCGCTCGTTGCGGGACTTAACCCAACATTTCACAACACGAGCTGACGACAGCCATGCAGCACCTGTCTTACGGTTCCCGAAGGCACAACCGCATCTCTGCAGTCTTCCGTAGATGTCAAGAGTAGGTAAGGTTCTTCGCGTTGCGTCGAATTAAACCACATGCTCCACCGCTTGTGCGGGCCCCCGTCAATTCATTTGAGTTTTAATCTTGCGACCGT
+
GGGGGGGGGGGGGGGGGGGGGGGGGGGGGGGGGGGGGGGGGGGGGGGGGGGGGGGGGGGGGFGGGGGGGGGGGGGGGGGGGGGGGGGGGGGGGGGGGGGGGGGGGGGGGGGGGGGGGGGGGGGGGGGGGGGGGGGGGGGGGGGGDGGGGGGGGGGGGD7FGGGGGGGGGGGGGGGGFEGGGGGGGGFGGGGGGGGGGGGFGCFFGGGGDGEGFGGFGGGGGGGGGGF68<CFGGGGGGGGGBB3CDBFGGGFBGB:ACGFGFFFB?AAADFGDC=F<AFFF>)8
@M02542:52:000000000-J9N43:1:1101:13935:9065 2:N:0:GTGAAA
ATCCCACCTTCCTCGTCCACACCTTCCTCCGGTTTGTCACCGGCAGTCTCCCTGGAGTGCTCTTGCGTAGCAACTAGGGACAAGGGTTGCGCTCGTTGCGGGACTTAACCCAACATCTCACGACACGAGCTGACGACAGCCATGCAGCACCTGTGTTACGGCTCCCTTTCGGGCACCCCCACCCCTCGGCCGGGTTCCGTACATGTCAAGGGTAGGTAAGGTTTTTCGCGTTGCATCGAATTAATCCACATCATCCACCGCTTGTGCGGGTCCCCGTCAATTCCC
+
GGGGGFGGGGGGGGGGGGGGGGGGGGGGGGGGGGGGGGGGGGGGGGGGGGGGGGGFGGGGGGGGFGGGGGGGGGGGGGGGGGGGGGGGGGGGGGGGGGGGGGGGGGGGGEGGGGFGGFGGGGGGC>EGGGGGGGGGGCGGGGGGGGGF:EFFGA6E?,CCEG>CEFGGGGGFGGGGGGGFFGG):2A58A3>>EGDGGFG@@>B4@?9AF0:2>GFFFGFFABF5F:9<3(3.7?B<BFB?F2:?A4<FFF492:90:7(25)(,)6:9>9(::<)17)7***9*
@M02542:52:000000000-J9N43:1:1101:24790:9088 1:N:0:GTGAAA
CGGTTTGTCACCGGCAGTCTCCCTGGAGTGCTCTTGCGTAGCAACTAGGGACAAGGGTTGCGCTCGTTGCGGGACTTAACCCAACATCTCACGACACGAGCTGACGACAGCCATGCAGCACCTGTGTTATGGCTCCCTTTCGGGCACCCCCACCTCTCAGCAGGGTTCCATACATGTCAAGGGTAGGTAAGGTTTTTCGCGTTGCATCGCATTAATCCACATCATCCACCGCTTGTGCGGGTCCCCGTCAATTCCTTTGAGTTTTAATCTTGCGACCGTACTCCC
+
GGGGGGGGGGGGGGGGGGGGGGGEFFGGGGGGGGGGGGGGGGFGGGGGFFGGGGGGGGFEGGGCGGGGGGGGGGGGGGGGFGGGGGGGGFFFFGGGEEDGG=FFFFF@=CBGGG8DEDFFGGGGGAFFGGGGGGFGGGGFF7FGDGGGGFC>FGFF:FGGGGGGGGFCFEGGGGFGFBEGGGE9EEGCFCCF:FFGDCGEEGGDCFFCC*::BCEFGCC786<CCFG6@@5=E88C77EDC>5CFC)5C*>=B*:F9F7BGFAF<4,544<?D7)77>BB43B6F
@M02542:52:000000000-J9N43:1:1101:16175:9093 1:N:0:GTGAAA
CGGTTTATCACCGGCAGTCTCCCTAGAGTTCCCGACTTAACTCGCTGGCAACTAAGGATAGGGGTTGCGCTCGTTGCGGGACTTAACCCAACATTTCACAACACGAGCTGACGACAGCCATGCAGCACCTGTCTTACGGTTCCCGAAGGCACAACCGCATCTCTGCAGTCTTCCGTAGATGTCAAGAGTAGGTAAGGTTCTTCGCGTTGCGTCGAATTAAACCACATGCTCCACCGCTTGTGCGGGCCCCCGTCAATTCATTTGAGTTTTAATCTTGCGACCGT
+
GGGGGGGGGGGGGGGGGGGGGGGGGGGGGGGGGGGGGGGGGGGGGGGGGGGGGGGGGGGGGGGGGGGGGGGGGGGGGGGGGGGGGGGGGGGGGGGGGGGGGGGGGGGGGGGGGGGGGGGGGGGGGGGGGGGGGGGGGGGGGGGGGGGGGGGGGGGGGGGGGGGGGGGGGGGGGGGGGGGGGGGGGGGGGGGGGGGGGFFGGGGGGGGGEGGGFGGGGGGGGGGGGGGGGGGGGGGGGDGGGFFGGGDFGGGFFGFDBFGFGGFFFFFFFFFGGGFGAFFB>;>E
@M02542:52:000000000-J9N43:1:1101:19656:9125 1:N:0:GTGAAA
CGGTTTATCACCGGCAGTCTCCCTAGAGTTCCCGACTTAACTCGCTGGCAACTAAGGATAGGGGTTGCGCTCGTTGCGGGACTTAACCCAACATTTCACAACACGAGCTGACGACAGCCATGCAGCACCTGTCTTACGGTTCCCGAAGGCACAACCGCATCTCTGCAGTCTTCCGTAGATGTCAAGAGTAGGTAAGGTTCTTCGCGTTGCGTCGAATTAAACCACATGCTCCACCGCTTGTGCGGGCCCCCGTCAATTCATTTGAGTTTTAATCTTGCGACCGT
+
GGGGGGGGGGGGEGGGGGGGGGGGGGGGGGGGGGGGGGGGGGGGGGGGGGGGGGGGGGGGGGGGGGGGGGGGGGGGGGGGGGGGGGGGGGGGGGGGGGGGGGGGGGGGGGGGGGGCGGGGGFGGGGGGGGGGGGGGGGGGGGGGGGGGGGGGGGGGGGGGGFGFFGFGGGGGGGGGGGGGGGGGGGGGGGGGGGFGGGGGGGGGGGGGGGGGEGGFGGGGGGGGGGGGGGFFGGGCGGGGGFFGGGFFGGGFFGFFFGGFGGFBAFFFBFFGGGFGBFF>B;BE
@M02542:52:000000000-J9N43:1:1101:11072:9126 2:N:0:GTGAAA
CGGTTTGTCACCGGCAGTCTCCTTAGAGTGCTCTTGCGTAGCAACTAAGATCAAGGGTTGCGCTCGTTGCGGGACTTAACCCAACATCTCACGACACGAGCTGACGACAGCCATGCAGCACCTGTGTTCCGGTTCTCTTGCGAGCACTCCCAAATCTCTTCGGGATTCCAGACATGTCAAGGGTAGGTAAGGTTTTTCGCGTTGCATCGAATTAATCCACATCATCCACCGCTTTTGCGGGTCCCCGTCAATTCCTTTGAGTTTTAATCTTGCGACCGTTATCCC
+
GGGFGGGGGGGGGGGGGGGFGGGGGGGGGGGGGGGGGGGGCFCGGGGGEEFGGFDFGGGGGGGGGGGGGGGGGEGGGGGGGGGGGGGGDFGFGGGGGGGGGGGGGGGGGFGGFF@FGFGCFDFDDFG?FGGGGC8C@FFGGGGGGGGCAFGGGGCFG;@:9;EGCCFF@:CFGC7<FG@FFGGA42FFFCFA;8FGGF><>BDFFA@CD).91<DFFF96C7>F:9@BFF66>D)))5DF9>F?F<B20,>><*2).)*.8/9>4-,)5:A)60-DC5>).)9B:
@M02542:52:000000000-J9N43:1:1101:28324:9134 1:N:0:GTGAAA
TCCCCACCTTCCTCCGGTTTATCACCGGCAGTCTCCCTAGAGTTCCCGACTTAACTCGCTGGCAACTAAGGATAGGGGTTGCGCTCGTTGCGGGACTTAACCCAACATTTCACAACACGAGCTGACGACAGCCATGCAGCACCTGTCTTACGGTTCCCGAAGGCACAACCGCATCTCTGCAGTCTTCCGTAGATGTCAAGAGTAGGTAAGGTTCTTCGCGTTGCGTCGAATTAAACCACATGCTCCACCGCTTGTGCGGGCCCCCGTCAATTCATTTGAGTTTTAATCTTGCGACCGTACT
+
CCCCCGGGGGGGGGGGGGGGFFGGGGGGGGGGGGGGGGGGGGGGGGGGGGGGGGGGGGGGGGGGGGGGGGGGGGGGGGGGGGGGGGGGGGGGGGGGGGGGGGGGGGGGGGGGGGGGGGGGGGGGGGGGGGGGGGGGGGGGGGGGGGGGGGGGGGGGGGGGGGGGGGGGGGGGGGGGGGGGGGGGGGGGGGGGGGGGGGGGGFGGGGGGGGGGGGGGGGGGGGGGGGGGFGGGGGGGGGGGGGGFGGGGGGGGGGGGGFFGGGFFGGGF@GFFFGFFGGBFFFFF<:BGGG?GB9FFBBFF3
@M02542:52:000000000-J9N43:1:1101:23783:9145 2:N:0:GTGAAA
CGGTTTATCACCGGCAGTCTCCCTAGAGTTCCCGACTTAACTCGCTGGCAACTAAGGATAGGGGTTGCGCTCGTTGCGGGACTTAACCCAACATCTCACGACACGAGCTGACGACAGCCATGCAGCACCTGTGTTCCGGTTCTCTTGCGAGCACTCCCAAATCCCTTCGGGATTCCAGACATGTCAAGGGTAGGTAAGGTTTTTCGCGTTGCATCGAATTAATCCACATCATCCACCGCTTGTGCGGGTCCCCGGCAATTCCTTTGAGTTTTAACTTTGCTACCG
+
GGGGGGGGGGGGGGGGGGGCGGGGGGCCFFFGGGGGGGGGGGGGGGGGDDCGGDFGGCFFGGGGGGGGGGGGGGGGGGGGGGFFGGGGGDGGGG85F<FGGGFEGGGGCBFGGGEFGGGFFFFFEFEDGCGGGGGGGDFGDEGGGGCD:CEEGG8EGG6C>E,,=BC,69C5=GGD@E75ACCFF5AFABFA;F:F@EFCFFFF3>:6>E0>?A7)77+7CD99@+9:67))184389D18(254:(((-9F?))((4<2)9?DF244<9262))*00*1***55
@M02542:52:000000000-J9N43:1:1101:16167:9159 1:N:0:GTGAAA
ATCCCCACCTTCCTCCGGTTTGTCACCGGCAGTCTCTCTAGAGTGCCCTTTCGTAGCAACTAGAGACAAGGGTTGCGCTCGTTGCGGGACTTAACCCAACATCTCACGACACGAGCTGACGACAGCCATGCAGCACCTGTTCTGGGGCCAGCCTAACTGAAGGACATCGTCTCCAATGCCCATACCCCGAATGTCAAGAGCTGGTAAGGTTCTGCGCGTTGCTTCGAATTAAACCACATGCTCCACCGCTTGTGCGGGCCCCCGTCAATTCCTTTGAGTTTTAATCTTGCGACCGTACTCC
+
CCCCCGGGGGGGFFFFEGFFCEFGCEGG@FCCGEGFFGGGE,6F<FGFGGGGEGGFCFFGGGGGGGGDFGGEEFGGGGEGGBDFF=CFECGGGGFFGGDGFFG9<EAEFCGGD7CGBGGGGGGGEGGGG8@GDGCFCFF>FGGGGCC:<<<FFFEFGFGF,FCB:DDFGFC:@DGGFFD<:DEG@F@FG7FGGGFDC<@CEE<60?,?77>FFG78B8E>EEFGGE5*;:?9CC8DFF8+<++2<86:EEGFGGFCD>FGGG:@GGDE?><BAGGFGG>B).67AFFGGG>3B17??B5@:
@M02542:52:000000000-J9N43:1:1101:10957:9170 2:N:0:GTGAAA
CGAGTTGACCCCGGCAGTCTCCCATGAGTCCCCAACCGAATTGCTGGCAACATGGGACGAGGGTTGCGCTCGTTGCGGGACTTAACCCAACATCTCACGACACGAGCTGGCGACAGCCATGCACCACCTGTGACCGCCCCCGAAGGACCTGCCATCTCTGACAGTTTTGCGGCCATGTCAAACCCAGGTAAGGTTCTTCGCGTTGCATCGAATTAATCCGCATTCCTCGCCACTTGTGCGGGCCCCCGTCCATTCCTTTGAGTTTCGGTCTTTCGACCGTTCTCC
+
GGGGGGFGGGGGGGGGGGGGGGGGGGGGGGGGGGGGGGGGGGGGGGGGGGGGGGGGGDEGGGGGFFGGD77FEGGGGGGGGGGGGGGGGGGGGG,5EFEFFFGDCEFGGGGGGGGGGG:D:7,@EGGG@BF6EFGGGDGCGGGDGCFC@C6CCFGGGGF+<CEFCEFG<CGEGG=FCCFCACFF<?F59=??>?7C:EF3:@EF9EFF<5:7><CF=@FFGF?*<+*.959(.0*64):?66;>EB6312)*-2*62<6))01.))-4<<::)6(*15.5)7.//
@M02542:52:000000000-J9N43:1:1101:6900:9176 1:N:0:GTGAAA
CGAATTAACTTCGGCAGTACTATTAGAGTGCCCAGCCAAACCTGATGGCAACTAATAGCGAGGGTTGCGCTCGTTGCGGGACTTAACCCAACATCTCACGACACGAGCTGACGACAGCCATGCAGCACCTGTGTCCCAGTCCCCGAAGGGAAAGCCGCATCTCTGCGGCGGTCCGGGCATGTCAAAAGGTGGTAAGGTTCTGCGCGTTGCTTCGAATTAAACCACATGCTCCACCGCTTGTGCGGGCCCCCGTCAATTCCTTTGAGTTTTAATCTTGCGACCGT
+
GGGGGGGGGGGGEFGGGGGGGGGGGGGGGGGGGGFGGGGGGGGGGGGGGGGGGGGGGGGGGGGGGGGGGGGGGGGGGGGGGGGGGGGGGEFGGGGGGGGGGGGGGGGDGFGGGGGGGGGGGGGGGGGGGGGGGGGDGFGGGGGGGGDGFGGGGGGGGGEEGGGGGGGGGGGGGGEGGG5CGGGGEG+**CFGGGGGD<CGGGGGGGGGGGGGFGFGGGGGGEGCGGGGG@CGGGGGGGDGGFFGGGFDGGGFFGFFFGGF7DAFFFA)6<B7DFFGDFFF>BDF
@M02542:52:000000000-J9N43:1:1101:3020:9194 1:N:0:GTGAAA
CCCCACCTTCCTCCGGTTTATCACCGGCAGTCTCCCTAGAGTTCCCGACTTAACTCGCTGGCAACTAAGGATAGGGGTTGCGCTCGTTTCTGGACTTAACCCAACATTTCACAACACGAGCTGACGACAGCCATGCAGCACCTGTCTTGCGGTTCCCGAAAGCACAACCGCATCTCTGCAGTCTTCCGTAGATGTCAAGAGTAGGTAAGGTTCTTCGCGTTGCGTCGAATTAAACCACATCCCCCACCGCCTGTGCGGGCCCCCCTCAATTCATTTTAGTTTTAATCTTGCCACCGTACTC
+
CCCCCGGGGGGGGGG+@@FFGGGGGGECC6CE9FGGG,,C,<ECFEC,C:E,CFGF@FG7+@<CF@FGF?EG9CE<FCFGF>FFFEGG,C,59CFGFFGGF<FEGGGGGGGGGFG@CFGC@CCFF@FFGCCFC,<FF<DFGFF,CFFG9C:FG@FGGEGG++@FF,FGGFGG7*?>@2DBFGGFGGGB,2*<,@6CEGCGCEGF7CEGCFGGGEFGFGEGE5C8857C@EFGFGGGGG*<+2*/2/>5*/*2:F+;*4)3CCE5*195?7472A7**:2*-).6?:40C*1*4)8(4()./
@M02542:52:000000000-J9N43:1:1101:24749:9195 2:N:0:GTGAAA
CGGTTTATCACCGGCAGTCTCCCTAGAGTTCCCGACTTAACTCGCTGGCAACTAAGGATAGGGGTTGCGCTCGTTGCGGGACTTAACCCAACATTTCACAACACGAGCTGACGACAGCCATGCAGCACCTGTCTTACGGTTCCCGAAGGCACAACCGCATCTCTGCAGTCTTCCGTAGATGTCAAGAGTAGGTAAGGTTCTTCGCGTTGCGTCGAATTAAACCACATGCTCCACCGCGTGTGCAGGCCCCCGTCAATTCCTTTGAGTTTTGGTCTTGCGACCGTG
+
GGGGGGGGGFGGGGD@CGGDGGGCDGCGGGGGGGGGGG<CFFGGGGGGGFCGFFFGG<BFGCFGFGCFGG7CFGG@GGGGGFFFGGGGGG@CFGGGGGGFGFBEGGDGGGGGG7FCCFFGFFFCEGGFGGGGGGD?DGDFGEGGG*8CCCFFGGGEGGG8E?B1BCECGGGCFF=E***184;6+7AA1+;=>CGGGGF7ACC5;BF;BF>:>0D@FFGFGB0@GGF277<?6F>F9(92?0<<F1>??>DC6C/4A49>AB=)605)-),3:ABGF?.)7>)8)
@M02542:52:000000000-J9N43:1:1101:12955:9246 1:N:0:GTGAAA
CCCCACCTTCCTCTCTACTTGCGTAGGCAGTCTCACTAGAGTCCCCAACTGAATGATGGCAACTAGTGACAGGGGTTGCGCTTGTTGCAGGACTTAACCTAACACCTCACGGCACGAGCTGACGACAACCATGCAGCACCTTGAAAATTGCCCGAAGGAAGGTCTATTTCTAAACCGATCAATTCCCATTTAAGCCTTGGTAAGGTTCCTCGCGTATCATCGAATTAAACCACATAATCCACCGCTTGTGCGGGCCCCCGTCAATTCCTTTGAGTTTCAAACTTGCGTTCGTACTCCCC
+
CCCCCGGGGGGGGGGGGGGGGGGGGGGGGGGGFGGGGGGGGGGGGGGGGGGFFGGGG<CGGGGGGGGGGGGGGGGGGGGGGGGGGGGGGGGGGGGGGGGGGGGGGGGGGGGGGGGGGGGGGGGGGGGGGGGGGGGGGGGGGGGGGGGGGGGGGGGGGGGGGGGGGGGGGGGGGGGGGGGGGGGGGGGGGGGGGGGGGGGGGGGGGGGGGGGGGGGGGGGGGGGGGGGGFGGGGGGGGGGGGGGGGGGGG9CGGGGGGFFGEGFFGGGFFGBFFGGFGGDFFFFFAABGGGFD:?FFFFF
@M02542:52:000000000-J9N43:1:1101:21289:9248 1:N:0:GTGAAA
CGGTTTGTCACCGGCAGTCTCCCTGGAGTGCTCTTGCGTAGCAACTAGGGACAAGGGTTGCGCTCGTTGCGGGACTTAACCCAACATCTCACGACACGAGCTGACGACAGCCATGCAGCACCTGTGTTATGGCTCCCTTTCGGGCACCCCCACCTCTCAGCAGGGTTCCATACATGTCAAGGGTAGGTAAGGTTTTTCGCGTTGCATCGAATTAATCCACATCATCCACCGCTTGTGCGGGTCCCCGTCAATTCCTTTGAGTTTTAATCTTGCGACCGTACTCCC
+
GGGGGGGGGGGGGGGGGGGGGGGGGGGGGGGGGGGGGGGGGGGGGGGGGGGGGGGGGGGGGGGGGGGGGGGGGGGGGGGGGGGGGGGGGGGGGGGGGGGGGGGGGGGGGGGGGGGGGGGGGGGGGGGGGGGGGGGGGGGGGGGGGGGGGGGGGGGGGGGGGGGGGGGGGGGGGGGGGGGGGGGGFGGFGGGGGGGGGFGGGGGGGGGGGGGGFGGGGGGGGGGGGGGGGGGGGGFGGGGGGFFGGGFFGGGFFGBFFGG?CFFFFFFFFFFCCDFGFBF:?FFFF
@M02542:52:000000000-J9N43:1:1101:12740:9263 1:N:0:GTGAAA
CGGTTTATCACCGGCAGTCTCCCTAGAGTTCCCGACTTAACTCGCTGGCAACTAAGGATAGGGGTTGCGCTCGTTGCGGAACTTAACCCAACATTTCACAACACGAGCTGACGACAGCCATGCAGCACCTGTCTTACGGTTCCCGAAGGCACAACCGCATCTCTGCAGTCTTCCGTAGATGTCAAGAGTAGGTAAGGTTCTTCGCGTTGCGTCGAATTAAACCACATGCTCCACCGCTTGTGCGGGCCCCCGTCAATTCATTTGAGTTTTAATCTTGCGACCGTT
+
GGGGGGGGGGGGGGGGGGGFGGGGGGGGGGGGGGGGGGGGGGGGGGGGGGGGGGGGGGGGGGGGGGGGGGGGGGGGGGGGGGGGGGGGGGGGGGGGGGGGGGGGGGGGGGGGGGGGGGGFGGGGGGGGGGGGGGGGGGGGGGGGGGGGGGGGGGGGGGGGGGGGGGGGGGGGGGGGGGGGGGGGGGGGGGGGFGGGGGGGGGGGGCEGEDGGFGGGGGGGGGGGGGGGGFGGGGGGGCGDC7BDGGF@GGGFFDBFFFGFGC)*6:AFBFFFFCFG>A>>9;DE)
@M02542:52:000000000-J9N43:1:1101:15184:9293 1:N:0:GTGAAA
GTCCACACCTTCCTCCGGTTTATCACCGGCAGTCTCCCTAGAGTTCCCGACTTAACTCGCTGGCAACTAAGGATAGGGGTTGCGCTCGTTGCGGGACTTAACCCAACATTTCACAACACGAGCTGACGACAGCCATGCAGCACCTGTCTTACGGTTCCCGAAGGCACAACCGCATCTCTGCAGTCTTCCGTAGATGTCAAGAGTAGGTAAGGTTCTTCGCGTTGCGTCGAATTAAACCACATGCTCCACCGCTTGTGCGGGCCCCCGTCAATTCATTTGAGTTTTAATCTTGCGACCGTAC
+
CCCCCGGGGGGGGGGGGGFGGGGGFGGGGGGGGGFFGGGGGCFGGGGGGEGGGGGGGCGGGGGGGGGFGGGGGGGGGGGGGGGGGGGGGGGGGGGGGGGGGGGGGGGGGGGGGGGGGGGGGGGGGGGGGGGGGGGG8FFGGGGGGGGGGGFGFGGGCEGGGGGGGGGGFFGGGG>FCCFGGGGGFGGGGGGGGGGGGGGGF?GGGGGFGGGGGGGGGGGGCEGEC5:53CGGG7FC7E5;8CCC?EGGCE=CEGFC*9>DGD:5EDG50*:FA<*0:>5*3<DAFFFG=7F*626992)))
@M02542:52:000000000-J9N43:1:1101:6513:9297 1:N:0:GTGAAA
CGGTTTGTCACCGGCAGTCTCCTTAGAGTGCTCTTGCGTAGCAACTAAGGACAAGGGTTGCGCTCGTTGCGGGACTTAACCCAACATCTCACGACACGAGCTGACGACAGCCATGCAGCACCTGTGCGCCGGTTCTCTTTCGAGCACTCCCGCCTCTCAGCAGGATTCCGACCATGTCAAGGGTAGGTAAGGTTCTTCGCGTTGCATCGAATTAATCCACATCATCCACCGCTTGTGCGGGTCCCCGTCAATTCCTTTGAGTTTTAATCTTGCGACCGTACTCCC
+
GGGGGGGGGGGGGGGGGGGGGGGGGGGGGGGGGGGGGGGGGGGGGGGGGGGGGGGGGGGGGGGGGGGGGGGGGGGGGGGGGGGGGGGGFGGGGGGGGGGGGGGGGGGGGGGGGGGGGFGGGGGGFFFGGGGGGGGGGFGGGGGGGGGGGGGGGGEGAFEFGGGGGGGGGGGGGGGGGGGGGGGFFCCEGGGGGGGGGFFGGGGGGGGGGGFGFFGGGGGGGGGGCFGGGGEGGGGGFGGGGFFGGGFFGGGFFFBFFGGFGGFFFFFF)6<7?DBGF(:?BFFFF
@M02542:52:000000000-J9N43:1:1101:16593:9308 1:N:0:GTGAAA
[truncated: 47,198,964 more chars]
