# Supplementary material for: 16S rRNA gene amplicon sequence data from sunflower endosphere bacterial community
Source: Data Brief. 2021 Nov 26;39:107636. doi: 10.1016/j.dib.2021.107636 (PMC8639433; doi:10.1016/j.dib.2021.107636)
Supplement: Supplementary file 11 [file mmc11.zip]

Archive with 1 entries (1 files):
- mmc11.fastq
