# Supplementary material for: 16S rRNA gene amplicon sequence data from sunflower endosphere bacterial community
Source: Data Brief. 2021 Nov 26;39:107636. doi: 10.1016/j.dib.2021.107636 (PMC8639433; doi:10.1016/j.dib.2021.107636)
Supplement: Supplementary file 11 [file mmc11.zip › mmc11.fastq]

@M02542:52:000000000-J9N43:1:1101:15579:1149 2:N:0:GTGAAA
GTAGTCCACGCCGTAAACGATGTCTACTAGCTGTTCGTGTCCTTGTGATGTGAGTAGCGCAGCTAACGCACTAAGTAGACCGCCTGGGGAGTACGGTCGCAAGATTAAAACTCAAATGAATTGACGGGGGCCCGCACAAGCGGTGGAGCATGTGGTTTAATTCGACGCAACGCGAAGAACCTTACCTCCCCTTGACATCTACGGAAGACTGCAGAGATTCCGTTGTGCCTTCGGGAACCGTAAGGCAGGTCCTGCATGGCTGTCGTCTGCTCCG
+
FGGGGGGGGEGGGGGGGGGGGGGGGGGGGGGGGGGGGGC@EDDGGFGGGGGGGGGGFFEGGGGGGGGGDCGGGFGGGGGGGEGDEGGGEEGGGGGGGGGGEEGGGCFGGGFGGCGFCFFGBF?EFGGGGGDEEGGGGGGDGGCEED5CFGF7@CEBF=F,+>CE?D=)5:EC:31>>EF@F:?DGGG**)0:<?4?9<FFFF:G3:3@FD?B7+2810*))0)7:<1DA<4<45(2916>D1D*)(()(.)1).5:490<?:1,**)))7*/))
@M02542:52:000000000-J9N43:1:1101:21587:1188 1:N:0:GTGAAA
GTAGTCCACGCCGTAAACGATGTCTACTAGCTGTTCGTGTCCTTGTGATGTGAGTAGCGCAGCTAACGCACTAAGTAGACCGCCTGGGGAGTACGGTCGCAAGATTAAAACTCAAATGAATTGACGGGGGCCCGCACAAGCGGTGGAGCATGTGGTTTAATTCGACGCAACGCGAAGAACCTTACCTACTCTTGACATCTACGGAAGACTGCAGAGATGCGGTTGTGCCTTCGGGAACCGTAAGACAGGTGCTGCATGGCTGTCGTCAGCTCGG
+
GGGGGGGFFFGGGEFGGG@FGGGGGGGGFGGGGGGGGGGGGGGGGGGGGGGGCFGGGGGGGGEGGGGGGGGGGGGFFGGGFGGGGGGGGGGGGGGGGGGGGDC@DFGGF<,=EFFFGFGGGFFFGGE@CFGGEGGGGGGDGGEEEG7AFFGGGGGGGGGGGGG>CEDDEGGG8BEEEGGFEFGFCGG7<CFGCCFCCFGGFBE=EDCGGGGGGFFGGGCCECECGGGGGGF=CG>7BE7DEFG64?F5F:<:62<3)626D75*<?B13))<>)
@M02542:52:000000000-J9N43:1:1101:16252:1208 2:N:0:GTGAAA
GTAGTCCACGCCGTAAACGATGTCTACTAGCTGTTCGTGTCCTTGTGATGTGAGTAGCGCAGCTAACGCACTAAGTAGACCGCCTGGGAGTACGGTCGCAAGATTAAAACTCAAATGAATTGACGGGGGCCCGCACAAGCGGTGGAGCATGTGGTTTAATTCGACGCAACGCGAAGAACCTTACCTACTCGTGACATCTACGGAAGACTGCCAAGATGCGGTTGTGCCTTCGGGAACCGTAAGACAGGTGCTGCACGGCGTTCGTCGTCCCGTG
+
GFGGGGGG?FGGGGGGFEFGGGGGFGGGGGGGFGGGGGGFGGGGGGGGGGGFGGFGFFEG>FGFFGGGGGEDGGGGGF5CFGGGGGFGGGFFGCFGGGGGGCGGFFFGGGD@FFFFGFE;DF9;>CEGGGGG8CEGGCGGGCBEGGGG8EFC?CB*AGGGFGGGGGEDEDEGFG0))075FAFCFCFF*008.(5=<?=<64<*7<@GFG((+3/03**44<73:09>>2360@93??>D5:**)5:F376*422(,(-3(-8(*1)).))8)7
@M02542:52:000000000-J9N43:1:1101:9234:1215 2:N:0:GTGAAA
GTAGTCCACGCCGTAAACGATGTCTACTAGCTGTTCGTGTCCTTGTGATGTGAGTAGCGCAGCTACCGCACTAAGTAGACCGCCTGGGGAGTACGGTCGCAAGATTAAAACTCAAATGAATTGACGGGGGCCCGCACAAGCGGGGGAGCATGTGGTTTAATTCGACGCAACGCGAAGAACCTTACGTACTCTTGACATCTATGGAAGACTGCAGAGATGCGGTTGTTCCTTCTGGAACCGTAAGACAGGATCTTGATTGCTGTCGTGCGGACGG
+
GGCFGGGGGGGGGG7FFFDGGGGGGGGGGGFD<CFFFGCFGGFFGGFFFDG9EFFFFFCFGGGGG,BFG@FGDCGGGGGGFGDCGGGGGCEG8FEGGGGFFFGGGGGGGGGGG9DF9EFGGFFA?E>7@CE>7CEE>FGGG>ECGG5C8=FC9+9=*<>9AF?*:C557>>).5,555)85?4DF*295)9*14*6449:=))*175;57)2700)(206;5739((*..5<)9<),(4C5<DF))(0(()0))))).62)4<)9*..0.))85
@M02542:52:000000000-J9N43:1:1101:17410:1312 2:N:0:GTGAAA
TAGTCCACGCCGTAAACGATGTCTACTAGCTGTTCGTGTCCTTGTGATGTGAGTAGCGCAGCTAACGCACTAAGTAGACCGCCTGGGGAGTACGGTCGCAAGATTAAAACTCAAATGAATTGACGGGGGCCCGCACAAGCGGTGGAGCATGTGGTTTAATTCGACGCAACGCGAGGAACCTTACCTACTCTTGACATCTACGGAAGACTGCAGAGCTCCGGTTTTGCCTTCGGGAACCGTAAGACAGGTTCCGTATGGCTGTCGTCAGCCCGTG
+
GEFGGGGGEGGGGG,CCBCEGFGGFGGGGGGGGGGGGCGGGGGGGGGGFGGGGGGGGGGGGGGGGGDGDGEG<EGGFFFGGGGGGGGGDCFFGGGGGGGGGGGGGGCEFGFFGDGGGCFFCBFFCEECDGCCCEGGEGFGGGGGGGGGC,A9:F,;=,BFFGCCEC58AFGG>G9B3>FF@F*49CFF66*96)9=<?=-*(49>5)A6*.58@F))**-,5>.87<G4<<:<D9(261DG(/*8225<<9)-)(,,((,-333<*)7))0)).
@M02542:52:000000000-J9N43:1:1101:20623:1374 2:N:0:GTGAAA
GTAGTCCACGCCGTAAACGATGTCTACTAGCTGTTCGTGTCCTTGTGATGTGAGTAGCGCAGCTAACGCACTAAGTAGACCGCCTGGGGAGTACGGTCGCAAGATTAAAACTCAAATGAATTGACGGGGGCCCGCACAAGCGGTGGCGCATGTTGTTTAATTCGACGCAACGCGAAGAACCTTACCTACTCTTGACATCTACGGATGACTGCAGAGAAGCTGTTGTGCCTTCTGGAACCGTAAGACTAGCGCTGCATGGTTGTGTTTTGCGCGG
+
GGGCFGGGGGGCCGGDGGEGGFGGFGGEGGDGGGGEGGF<FGCCCE8C@CFD9FFEFGCEEGGGADFGE=:FG@AFCGGGFGGEGGGF7CFFGGEEFEEGC7=,AEFGGGGGGGFFFFF,@C?;BG6FCF>>EEEEEFD>C55CCD,?ECGD,,?C;E:18;>=+*2900/))7(.)77>)37:<FC@<@F=8246-)6)9)->3))8?G),0+0<(**,)9**4<6FFB28)9<9:?F3D?**)4-*,(0.-,7()-()-(((**)).*)))0
@M02542:52:000000000-J9N43:1:1101:22717:1426 2:N:0:GTGAAA
GTAGTCCACGCCGTAAACGATGTCTACTAGCTGTTCGTGGTCTTGTACTGTGAGTAGCGCAGCTAACGCACTAAGTAGACCGCCTGGGGAGTACGGTCGCAAGATTAAAACTCAAATGAATTGACGGGGGCCCGCAAAAGCGGTGGAGCATGTGGCTTAATTCGAGGCAACGCGAAGAACCTTACCTACTCTTGACATCTAGCGAAGATAGTAGAGATACGATTGGTCCTTCGGGAACGCTAAGACAGTCGCTTACTGGCTCGCGGCAGCTCGG
+
FG>FGGFFFEGGEG@FDF,CFFGGGFEFGACCFGGGGGG>F<FEAFFFGFFFCFGGD9CF7@FGGGFCEG7>8FFCFA9CFCEGCDFGGGG:EEDGGEGGGGC@=FFFFF@8@FGFFGDFCA8DB8@>B@*4@85**>>:,>>B5CCCFF6<@F,*469:@;CF?*1)))*).2(85)?>F(/:CCCFG9/*1266))140)))0).?F*6-0+<*-**.1).>((.056<4::>(7149*4D*)4())))0(((,))).3)793)8)0)))..
@M02542:52:000000000-J9N43:1:1101:20838:1444 2:N:0:GTGAAA
GTAGTCCACGCCGTAAACGATGTCTACTAGCTGTTCGTGTCCTTGTGATGTGAGTAGCGCAGCTAACGCACTAAGTAGACCGCCTGGGGAGTACGGTCGCAAGATTAAAACTCAAATGAATTGACGGGGGCCCGCACAAGCGGTGGAGCATGTGGTTTAATTCGACGCAACGCGAAGAACCTTACCTACTCTTGACATCTACGGAAGACTGCAGAGATGCGGTTGTGCCTTCGGGAACCGTAAAACAGGTGCTGCATGGCTGTGTTCAGGCCGG
+
GGGGFGFFFGGGGGFEGGGGGGGGGGGGGGGGFFGGGGGGGGGGGGGGGGGGGGGGGGGGGGGGGGGEGEGCGGGGGGGGGGGGGGGGGGGGGGGGGGGGGGGGGGGGGGGGGGGCCFDF9=FFGGGGGD5B@E7*:CGGGE>>EDCECCFGFGC,AFGGFGGFGDE<3>EDADB:BDFFF<FFG9<=<*<F?2@46)9<FFFGEDBG?7,(+++)(*2)3:@>>:1F>A<),7;133651(/*),.72<6/5))())..,(4(*09197))05
@M02542:52:000000000-J9N43:1:1101:17227:1522 2:N:0:GTGAAA
GTAGTCCACGCCGTAAACGATGTCTACCAGCTGTTCGTGTCCTTGTGATGTGAGTAGCGCAGCTAACACACTAAGTAGACCGCCTGGGGAGTACGGTCGCAAGATTAAAACTCAAATGAATTGACGGGGGCCCGCACAAGCGGTGGAGCATGTGGTTTAATTCGACGCAACGCGAAGAACCTTACCTACTCTTGACATCTACGGAAGACTGCAGAGATGCGGTTGTGCCTTCGGGAACCGTAAGACAGGTTCTGCATGGCTGTCGTCAGCTCGG
+
GGEGGFGGGGGGGG,BFGGGGGGGFGGGGGGGFFGGGGGGGGGGGGGGGGGGGGGGGGGGCGGGGGGGGGGFGGGGGGGGGGGGGGFGGEGGGGGGGDGGGGGGGGFDGGGGGGGGGGGGGG8FGGGG7CEEGGGGGGGGGGGEC?=CGF6?:C?BFD;CFGGG7DEDEFEGB36>35?F@0=FGFGFG@:?@>F?AA@ABAFCB@:FF:27C<0<?FGABB5:081CAF<42DF9B22D/295..8??F*73:AF24.2<(,55*.07)/08>
@M02542:52:000000000-J9N43:1:1101:15456:1565 1:N:0:GTGAAA
GTAGTCCACGCCCTAAACGATGTCAACTGGTTGTTGGGTCTTCACTGACTCAGTAACGAAGCTAACGCGTGAAGTTGACCGCCTGGGGAGTACGGCCGCAAGGTTGAAACTCAAAGGAATTGACGGGGACCCGCACAAGCGGTGGATGATGTGGTTTAATTCGATGCAACGCGAAAAACCTTACCCACCTTTGACATGTACGGAATCCTTTAGAGATAGAGGAGCGCTCGAAAGAGAGCCGTAACACAGGTGCTGCATGGCTGTCGTCAGCTCG
+
GGGGGGGGGGGGGG,EFFGGGGGGGGGGGGGFGGGGGGGGGGGGGGGGGGGGGGGGGGDEGGGGGGGGGGGGGFGGGGGGGGGGGGGGGGGGGGDGGEGFGGGGGGGGGGGGGFGGGGGGGGGGGGGGDGGGFGGGGGGGCFGEGDFGGGGGGGGGGGFGFFGFGFGGGGGGGGGGGGGGGGFGGGGGGGGGGGGGGGGGGFGGGGGGFGGFGFGGGGGGGGGEGGGE:D>FGG4>?EGGFFGFFBGFFGG2F<BFFFFFGGGFG??233:6:.
@M02542:52:000000000-J9N43:1:1101:21254:1589 2:N:0:GTGAAA
GTAGTCCACGCCGTAAACGATGTCTACTAGCTGTTCGTGTCCTTGTGATGTGAGTAGCGCAGCTAACGCACTAAGTAGACCGCCTGGGGAGTACGGTCGCAAGATTAAAACTCAAATGAATTGACGGGGGCCCGCACAAGCGGTGGAGCATGTGGTTTAATTCGACGCAACGCGAAGAACCTTACCTACTCTTGACATCTACGGAAGACTGCAGAGATGCGGTTGTGCCTTCGGGAACCGTAAGACAGGGGCTGCATGGTTGGCGTCAGCTCGG
+
GGGFFGGGGGGGGGGDGGGGGGGGGGGGGGGGGGGGGGGGGGGGGGGGGGGGFGGGGGGDGEGGGGGGGFGEGCFFGGGGGGGGGGGGGGGGGGGGGGGGGDEFGGGGFGGGGGFGGGGGFFGGGGGGGGGGGGGDEEGFGGEEEGGGGFGGGEFGGG;FC9;CGGGGFFGDAGFFFDFFFFFGGGGFC*9@?)9FBBF>FBF3)75CFGFFGGFF:7CA6>E5,48FAF>4,;96>B1CG?GG<<3)((053-8?9:?-.((,7*.0)997))
@M02542:52:000000000-J9N43:1:1101:12604:1633 2:N:0:GTGAAA
GTAGTCCACGCCGTAAACGATGTCTACTAGCTGTTCGTGTCCTTGTGATGTGAGTAGCGCAGCTAACGCACTAAGTAGACCGCCTGGGGAGTACGGTCGCAAGATTAAAACTCAAATGAATTGACGGGGGCCCGCACAAGCGGTGGAGCATGTGGTTTAATTCGACGCAACGCGAAGAACCTTACCTACTCTTGACGTCTACGGAAGACTGCAGAGATGCGGTTGTGCCTTCGGGAACGGTAAGACAGGTGCTGCATGGCTTACGTCAGCTCGG
+
GGGGFFGGGGGGGGGGGGGGGGGGGGGGGGCGGGGGGGFGGGGGGGGCG9E6FFGGGGGGGGGGGGGGGGDGFE8FGDBFGCCGGF77==FGGGGGGGGGGGGGGGGGGGGGGE8D9=A=EADGG>C@EDDGGGG5CFGGGG5*4C*,=FGGGGGGGGGFFG<?F<*78:7)532573<FFFF*>6E9CFFFF29:<?B:F247>B3;FF3(<8+.(2:4(58B94:CBFBF(71,7<(*91*9-2:@?A?FAAB0<<(3((),1287@F?0<)
@M02542:52:000000000-J9N43:1:1101:12584:1636 1:N:0:GTGAAA
GTAGTCCACGCCGTAAACGATGTCTGCTAGCTGTTCGTGTCCTTGTGATGTGAGTAGCGCAGCTAACGCACTAAGTAGACCGCCTGGGGAGTACGGTCGCAAGATTAAAACTCAAATGAATTGACGGGGGCCCGCACAAGCGGTGGAGCATGTGGTTTAATTCGACGCAACGCGAAGAACCTTACCTACTCTTGACATCTACGGAAGACTGCAGAGATGCGGTTGTGCCTTCGGGAACCGTAAGACAGGTGCTGCATGGCTGTCTTCAGCTCGG
+
GFFGGGGGGGEGC:FEGGGGGGGGFGGGCGGGGGGFGGGGGGGGGGGGGGGFFGGGGCFGGC:EGGGGGGGGGGGFGGDDEFFGGGGGGEGGGGGGFGGGGGGFGGGGGGFGGD<FFGGGGCGFGGGGGCFCCGGGGGGFGGGGGGFFFEGFGGG7F<B9FC9<FGGGGE5F7EGGG=C8FFC+2:<FGGGGEFFCFCEFFFGDEGGGG9FCFEEC*@E?5CGGD5DFGGFFGGG>BFFGD>D:?<CDF><>69??2:107**6*--:<4<?@)
@M02542:52:000000000-J9N43:1:1101:21981:1643 1:N:0:GTGAAA
GTAGTCCACGCCGTAAACGATGTCTACTAGCTGTTCGTGTCCTTGTGATGTGAGTAGCGCAGCTAACGCACTAAGTAGACCGCCTGGGGAGTACGGTCGCAAGATTAAAACTCAAATGAATTGACGGGGGCCCGCACAAGCGGTGGAGCATGTGGTTTAATTCGACGCAACGCGAAGAACCTTACCTACTCTTGACATCTACGGAAGACTGCAGAGATGCCGTTGTGCCTTCGGGAACCGTAAGACAGGTGCTGCTTGGCTGTCGTCAGGTCGG
+
GGGGGGGGGGEGDC@EGC@FF<CFFGGGGFCFEFCGGGGCFFFFGG@DFEFGEGFFCFGGDGGCFCGGGCFEGG8FGEGGFGGEFEFDF7BBFFGDGGGGGDFC<??EGE9FFGFFFFFA<CEFGGGGGCF@CFFFCFFFCF:FBF><FDGCGCCC:FGG;FFFGDGGE5:7B587?AC@>FF?:EFF6@EEFGFGGGGGGFF=*9CF<GGGC6C>FGDG+:CE=:DECFFFGGGEFGGG::526><C:7>4?<2).)8>>><?C((3(,5?>)
@M02542:52:000000000-J9N43:1:1101:9739:1644 1:N:0:GTGAAA
GTAGTCCATGCCGTAAACGATGAGTGTTCGCCCTTGGTCTACGCGGATCAGGGGCCCAGCTAACGCGTGAAACACTCCGCCTGGGGAGTACGGTCGCAAGACCGAAACTCAAAGGAATTGACGGGGGCCTGCACAAGCGGTGGAGCATGTGGTTTAATTCGAGGCAACGCGAAGAACCTTACCAGGCCTTGACATGCCTCTCGCGGGATCCAGAGACGGATCCCTTCAGTTCGGCTGGAGAGTGCACAGGTGCTGCATGGCTGTCGTCAGCTCG
+
GGGGGGGGGFGGGGCFGGGGGGGGGGGGCEGGGGGGGGGGGGGGDGDEGGGGGGGGGGGGGGGGGGGGGGGGGGGGGGEGGGGGGGEEGGGGGGGGGGDGG@DFG7F@FGGGFFGGGGGGGGGGGGEGEEFGGGGGFGGGGFEGGGFGGFGGGFDEGGGFFFCEEGCGGGGGGGGGCFFFGGGFFGGGCGGFFGGC68:CE?EC8CCEGFECC7FGGGG5>CF8EFGGFGDFGGG)8C*7?DGFF2EFFGGFF49?F9<0CFDF6:86600695
@M02542:52:000000000-J9N43:1:1101:22046:1669 2:N:0:GTGAAA
GTAGTCCACGCCGTAAACGATGTCTACTAGCTGTTCGTGTCCTTGTGATGTGAGTAGCGCAGCTAACGCACTAAGTAGACCGCCTGGGGAGTACGGTCGCAAGATTAAAACTCAAATGAATTGACGGGGGCCCGCACAAGCGGTGGAGCATGTGGTTTAATTCGACGCAACGCGAAGAACCTTACCTACTCTTTACATCTACGGAAGACTGCAGAGATGCGGTTGTGCCTTCGGGAACCGTAAGACAGGTGCTGCATGGCTGTCGCCAGCTCGG
+
GGEGGFAFFGGGGGGGGGGGGEGGGGCFGEGGEECFEGCECD,CEFGGGGFFEGG9EFGGCFCFGGG:>FGGGGFGFDDG<CEG7:=FGGEGGGGGFGGGGGC=FFGGGGGGGGGC?E9DEFGGGDC>CF:CEEE>E@DCFEECEG;?6C9,=CGCEFGG7>+:+*255>EGE)3>5@@F5<7DFGG4<6<B@24@<)*)9<:3).0@@DB<GCG>7:*4,:00(,4::268::;>9??GGFDC2,()4<?:)).5AA?0(44)C*)).5)9))
@M02542:52:000000000-J9N43:1:1101:17669:1704 2:N:0:GTGAAA
GTAGTCCACGCCGTAAACGATGTCTACTAGCTGTTCGCGTCCTTGTGATGTGAGTAGCGCAGCTAACGCACTAAGTAGACCGCCTGGGGAGTACGGTCGCAAGATTAAAACTCAAATGAATTGACGGGGGCCCGCACAAGCGGTGGAGCATGCGGTTTAATTCGAAGTAACGCGAAGAACCTTACCTTCCCTTGCCACCTACGGAAGACTGCAGCGATGCGGTTTTGCCTTGCGGAACCGCAAGGCAGGTGCTGCATGGCGGTCGTCACCCCGG
+
<CEFGGFFGGDCCF,8DFCFDCFACFFFGGGGGGGGGGG+6FCEFGGGGGEGFGFCFGCF:CEG<EEF@EGGFC,EEFEA,:FEF?BDFFEF8,=FFGDFEGE89CD,@>>D,@DCFGC;,,3BFEG>CD588>8E>@C5,=:14:CCGG=7+/BEEG<7=F+:7***1+17>C2;EB)7>(9:6FG*0)867864-)0(/((1<@)0.*)(+<+0(17:(07>(-.9)4-)(732((-))-9)(,(871)/54)(.).4((-(19F))/))))
@M02542:52:000000000-J9N43:1:1101:13993:1715 2:N:0:GTGAAA
GTAGTCCACGCCGTAAACGATGTCTACTAGCTGTTCGTGTCCTTGTGATGTGAGTAGCGCAGCTAACGCACTAAGTAGACCGCCTGGGGAGTACGGTCGCAAGATTAAAACTCAAATGAATTGACGGGGGCCCGCACAAGCGGTGGAGCATGTGGGTTAATTCGACGCAACGCGAAGGACCTTACCTACTCTTGACATCTACGGAAGACTGCAGAGATGCGGTTGTGCCTTCGGGAAACGTAAGACAGGGGCTGCATGGCTGTCGTTAGCTCGG
+
GGGGGGGGGGGGGGGGGGEGGGFGGGGGGGGGGFFGFGGGGGGGGGGGGGGFGGGGGGCECFGGGGGGGGGEGFCFGGGGGEFGGGGGGCEGGGGGFGGGGGGGCFFGGGGGGGGGGGGEGGGGGEGGGDGGEEGGGGGGGGGGGDCCFFGGCEC5/BCEFGGFGGGGE5/1>C6>)5>:FB=:F<C=FFFFFFFF26FAF<3DBD3C?77<C+7)327<93.>1:<C<25<(>09((49DBC*-57@(())4:(()),.11145C)))***.)
@M02542:52:000000000-J9N43:1:1101:18871:1720 1:N:0:GTAAAA
GTAGTCCACGCCGTAAACGATGTCTACTAGCTGTTCGTGTCCTTGTGATGTGAGTAGCGCAGCTAACGCACTAAGTAGACCGCCTGGGGAGTACGGTCGCAAGATTAAAACTCAAATGAATTGACGGGGGCCCGCACAAGCGGTGGAGCATGTGGTTTAATTCGACGCAACGCGAAGAACCTTACCTACTCTTGACATCTACGGAAGACTGCAGAGATGCGGTTGTGCCTTCGGGAACCGTAAGACAGGTGCTGCATGGCTGTCGTCAGCTCGT
+
GGGGGGGGGGGGGGGGGGGGGGGGGGGGGGGGGGGGGGGGGGGGGGGGGGGGGGGGGGGGGGGGGEFEGGGGGGCGGGGGGGGGGGGGGGGGGGGGGGGGGGGGGGGGGGGGGGGGGGGGGGGGGGGGGGGGGGGGGGGGGGGGGGGGGGGGEFGGDGGGFGGGGGGGGGGGGGGGGGFEGGGGGGCEGGGGGGFEFGGGGFGG8CGGGGGGGDCGGGGGGGGGGGDGGGFFGGGFFFGGFFGFFFEFFC4:FFFFFFFFGGGFGBBB?B>?E)
@M02542:52:000000000-J9N43:1:1101:19638:1724 2:N:0:GTGAAA
GTAGTCCACGCCGTAAACGATGTCTACTAGCTGTTCGTGTCCTTGTGATGTGAGTAGCGCAGCTAACGCACTAAGTAGACCGCCTGGGGAGTACGGTCGCAAGATTAAAACTCAAATGAATTGACGGGGGCCCGCACAAGCGGTGGAGCATGTGGTTTAATTCGACGCAACGCGAAGAACCTTACCTACTCTTTACATCTACGGAGGACTGCAGAGATCCGGTTGTGCCTTTGGGAACCGTAAGACAGGTGCTGCATGGCTGTCGTCAGCTCGG
+
GGGGGGFGGGGGGGGGGGGGGGGGGGGGGGGGGGGGGGGGGGGGGGGGGGGGGGGGGGGGGFGGGGGEGGGEGGGGGGFGGGGGGGGGGEEGGGGGGGGGDGDF9EFGGGGGGGGGGGGGGGFGFECGGGGC>EGGGGGDGGGE8?CFFFFC@?ECFFGGF<17:DCD3>E5>GFF>EFFF?FGGGGF<97?F29/::6<?ABC50<EFGFFG8+),0*,()5;9:(2669)46<0??:<*(1*).(0(5)9>)).)).1(-(49/7)7?*/))
@M02542:52:000000000-J9N43:1:1101:18019:1730 2:N:0:GTGAAA
GTAGTCCACGCCGTAAACGATGAGAACTAGTTATTGGGGGTATTGACTCCCTCAGTGACGCAGCTAACGCATTAAGTTCTCCGCCTGGGGAGTACGGCCGCAAGGCTAAAACTCAAAACAATTGACGGGGGCCCGCACAAGCGGTGGATTATGTGGTTTAATTCGAAGCAACGCGCAGAACCTTACCTAGGCTTGAACTCCTCAGAATTCGACGTAATGGTTGAAGTGCCCGCAAGGGAATTGAGTGAGAGGTTCTGCATGGCTGTCGGTAGCG
+
GG7BFGFGGGGGGG,CGGGGGGGGFGGGGGGGFFGGGGGE@FFGGGGFFFGGGGGGGGGGGGGGGGGFGGGGC<FGGGGAFFGGEFGGGGGGGGCFGGGGGGGGGGEGGGFGGGFB=AFGFF7,DFCFGCEGECGCCCGGF>>5=7C*++++4=EFGGGFF?FGGCFCDFGG:)435:<F)8FFGGG=76.7::@F?:/6@22;)=4A=C04C:?<?GCA56.))66=A2:B0049??:972D7)))*)))..(-.4)).:71(909))0)065
@M02542:52:000000000-J9N43:1:1101:17788:1759 2:N:0:GTGAAA
GTAGTCCACGCCGTCAACGATGTCTACTAGCTGTTCGTGTCCTTGTGATGTGAGTAGCGCAGCTAACGCACTAAGTAGACCGCCTGGGGAGTACGGTCGCAAGATTAAAACTCAAATGAATTGACGGGGGCCCGCACAAGCGGTGGAGCATGTGGTTTAATTCGACGCAACGCGAAGAACCTTACCTACTCTTGACATCTACGGAAGACTGCAGAGAAGCGGTTGTGACTTCGGGAACCGGAAGACCGGTGCTGCATGGCTGGCGGCCGCCGGG
+
GGAFFFGGGGGGGG+FDGGGGFEFFGGGGGGGGGFF@,CCFEFFFGGGGGG<FFGGGGE7E7CDDEGFGGGEFFGGGGGGBBGGGGGFFFCCE9CEGCFC>F@EFAFGGGGGGGCGFFFFGG8D8+@CGGGGGDDGGGGGG>C>:C*=85,04BFFFFGGCGFGGGGGD5=C:)(8)<FF5<F=*>F?CFF46)/))6*.06(5)8);F::<+2<),*059>B>,((*.-<<BEF(6(())(/)4:()(()04<2())(30((-)))))))))0
@M02542:52:000000000-J9N43:1:1101:23283:1761 1:N:0:GTGAAA
GTAGTCCACGCCCTAAACGATGTCTACTAGTTGTTGGTGGAGTAAAATCCATGAGTAACGCAGCTAACGCGTGAAGTAGACCGCCTGGGGGGTACGGTCGCAAGATTAAAACTCAAATGAATTGACGGGGGCCCGCACAAGCGGTGGAGCATGTGGTTTAATTCGACGCAACGCGAAGAACCTTACCTACTCTTGACATCTACGGAAGACTGCAGAGATGCGGTTGTGCCTTCGGGAACCGTAAGACAGGTGCTGCATGGCTGTCGTCAGCTCG
+
<CC,F<F,C;FCCEEFFFCFFC@FGDCEDEECFFCC8:9,6EC,CECFFGDGDCGGGCFGGEFGECFF7>@GCFFCEFGEFFGCGGFDFGGE:FCEEGGCG7CB:FFGF,?EFGGF@FEGF9:<<FEGEG8CCEGEEGGGC5?ECEEE*8CGGGGFA>CC9@:EGF*:8:CEGG8CE8EEGFEGG6@CGG6<<FGGFFCFF=FC5CCEGGGFFGDEEF99C5C;:=CEGF)**17BBEGGEE<?:<9D43*,6<<242<095<07344:???FB
@M02542:52:000000000-J9N43:1:1101:18589:1770 2:N:0:GTGAAA
GTAGTCCACGCCGTAAACGATGTCTACTAGCTGTTCGTGTCCTTGTGATGTGAGTAGCGCAGCTAACGCACTAAGTAGACCGCCTGGGGAGTACGGTCGCAAGATTAAAACTCAAATGAATTGACGGGGGCCCGCACAAGCGGTGGAGCATGTGGTTTAATTCGACGCAACGCGAAGAACCTTACCTACTCTTGACATCTACGGATGACTGCAAAGATGCGGTTGTGCCTTCGGGAACCGTAAGACAGGTGCGTCATGTCTATCGGCAGCTCGG
+
GG,FFF<FGDCGGG,BDFGGGGGFFGFG<EEFG,FEFGCFF99CFE@CF9FFFE<FFFGGEC>EGGDFGFEGGG@FE9EF<FDGEGGGGGEGGG@CFEGC:=CFG9FGGGGDGADDFECEF,E9+@C@E7+>E>*@:F>FG:CEGDDFCCFGGCG<:,;=:B,:4:CCBBC5>G@D3))8.49FFGGFG?4=?2*/5:999<3<@))3*:<:G++)(:796)076<(:94)4()4-4135*-7*.48?1A?41,7<1<.)))).*))8.))9:3
@M02542:52:000000000-J9N43:1:1101:8539:1773 2:N:0:GTGAAA
GTAGTCCACGCCGTAAACGATGTCTACTAGCTGTTCGTGTCCTTGTGATGTGAGTAGCGCAGCTAACGCACTAAGTAGACCGCCTGGGGAGTACGGTCGCAAGATTAAAACTCAAATGAATTGACGGGGGCCCGCACAAGCGGTGGAGCATGCGGTTTAATTCGACGCAACGCGAAGAACCTTACCTACTCTTGAAATCTACGGAAGACTTGAGAGATGCGGTTGTGCCTTCGGGAACCGTATGACAGGGGACGCTTGGCTGTCGTCAGCGGGG
+
GGFGGEFGGDGGGEGGGGGGFG<FFGGGGG8CF<FFGGGG@FCFGGDFFGFGGGGFFGCCECFFFABFCCG+AFEFE9BEFEFGGGFGGGGGGGGGG>GGGGGGGFDBDDFFGF?,+;DA;F?BF>CDCC5CE*:EE>FFGGGCCDCFDGGF658;3BCFF7+2<55555>C>D6@D:)..86*669*9?F9=AF)).9<*-3C7)5*77))+0*61:721@3;1(,2).6<1@B((311/4*2)6AF?<30(((((-(4(-.,9*.)0)))))
@M02542:52:000000000-J9N43:1:1101:20090:1804 2:N:0:GTGAAA
GTAGTCCACGCCGTAAACGATGTCTACTAGCTGTTCGTGTCCTTGTGATGTGAGTAGCGCAGCTAACGCACTAAGTAGACCGCCTGGGGAGTACGGTCGCAAGATTAAAACTCAAATGAATTGACGGGGGCCCGCACAAGCGGTGGAGCATGTGGTTTTATTCGACGCAACTCGAAGTACCTTACCTACCCTTGACATCGACGGAAGACTGCCGAGATGCGGTTGTGCCTTCGGGAACCGTAAGTCCGGTGCTTCATGGCTGTCTTCTGCTCGG
+
GGEAFGGGGGG8BFGGGGGGFEFFDFFFGGC<FGEDFF@<@FFCGACEFFGCCFGAFF:::>CGFFG7FFFCGFFFGGGGGGGGG+B?CBFGGGGGG>CCFGE<AEDACECDFGFAD,EFD=9EF6+>E7>EGGG8CFFGGGG8*:=CEFFG9=E,AF*=@F?F7C=C5:E*8/3F>)+3;5@F*7<BD)0*7(*)..=(03-).)7@F>710:5>(*261).792,:>A>243971?6)13**))).-48)).4)-))(((.5**1****/..
@M02542:52:000000000-J9N43:1:1101:11125:1815 1:N:0:GTGAAA
GTAGTCCACGCCGTAAACGATGTCGACTTGGAGGTTGTTCCCTTGAGGAGTGGCTTCCGGAGCTAACGCGTTAAGTCGACCGCCTGGGGAGTACGGCCGCAAGGTTAAAACTCAAATGAATTGACGGGGGCCCGCACAAGCGGTGGAGCATGTGGTTTAATTCGATGCAACGCGAAGAACCTTACCTACTCTTGACATCCAGAGAACTTAGCAGAGATGCTTTGGTTCCTTCGGGAACTCTGAGACAGGTGCTGCATGGCTGTCGTCAGCTCGT
+
FGGGGGGGGGGGGG7FGGDGGFGGGGGGGGFFGGGGGEGGGFF9AFGGGGFGGGGGGFGGGDFGGGGGGGGGGGGGGGGGGGGGDGGGGGGGGG7CEGGGGGGDGFGGGGGFGGGGGGGGGGFGGDGGEGEGGDGEFGGGGGDCEDFFGGGGGGFCFFGGGGF7CFCCGFFFGDGGGGGGGGCFGGCGGGGGGFGGGG?CGFF@EFFGGGGGGGFGGCGGGFGGF=*29F>F<C:37:CFFFG)=<A4>F*2=ADFA9??GDFFF<BFFFA4@.
@M02542:52:000000000-J9N43:1:1101:9568:1820 2:N:0:GTGAAA
GTAGTCCACGCCGTAAACGATGTCTACTAGCTGTTCGTGTCCTTGTGATGTGAGTAGCGCAGCTAACGCACTAAGTAGACCGCCTGGGGAGTACGGTCGCAAGATTAAAACTCAAATGAATTGACGGGGGCCCGCACAAGCGGTGGAGCATGTGGTTTAATTCGACGCAACGCGAAGAACCTTACCTACTCTTGACATCTACGGAAGACTGCAGAGATGCGGTTGTTCCTTCGGGAACCGTAAGACAGGTTCTGCATTGCTGTCGTCAGCCCGG
+
GGFGGGGGGGGGGCFGGGGGFGGGGGGGGGGGGEGGGGCFFGGGGGGGGGGGGGGGGGGGGGGGFGGGDGGGGGGGGGGGGGGGGGGGGFGGGGGGGDGCEEGGGGGGGGGGGGGGCFGFGGCGGGCGGGGEGGGCEGGGDGG*19=CFGGC?FGCCCGGCGFGFGGC8=CGEDF@B3<F48=FDGGFG?FFFFFFF>6)*-29BBBCF*,7A8+).>DAFFFF>,(25<AA1>9363:D<(1947?FBF6*-<>44436<94.9*0)7)))0)
@M02542:52:000000000-J9N43:1:1101:21754:1825 1:N:0:GTGAAA
GTAGTCCACGCCGTAAACGATGTCTACTAGCTGTTCGTGTCCTTGTGATGTGAGTAGCGCAGCTAACGCACTAAGTAGACCGCCTGGGGAGTACGGTCGCAAGATTAAAACTCAAATGAATTGACGGGGGCCCGCACAAGCGGTGGAGCATGTGGTTTAATTCGACGCAACGCGAAGAACCTTACCTACTCTTGACATCTACGGAAGACTGCAGAGATGCGGTTGTGCCTTCGGGAACCGTAAGACAGGTGCTGCATGGCTGTCGTCAGCTCGT
+
GGGGGGGGGGGGGGGGGGGGGGGGGGGGGGGGGGGGGGGGGGGGGGGGGGGGGGGGGGGGGGGGGGGGGGGGGGGGGGGGGGGGGGGGGGGGGGGGGGGGGGGGGGGGGGGGGGGGGGGGGGGGGGGGGDGGGGGGGGGGEGGGGGGGGGGGGGGGGGGGGGGGGGGGGGGGEGGGGGGGGGGGGGGGGGGGGGGGGGGGGBGG=9CGGGFFFFGGGGGGCEGGGGGGGGAFGGGFFGGGFFGFFBFFFFGFFA?FFFFFGGGFGFF6?><FE)
@M02542:52:000000000-J9N43:1:1101:21962:1864 2:N:0:GTGAAA
GTAGTCCACGCCCTAAACGATGTCAACTGGTTGTTGGGTCTTCACTGACTCAGTAACGAAGCTAACGCGTGAAGTTGACCGCCTGGGGAGTACGGCCGCAAGGTTGAAACTCAAAGGAATTGACGGGGACCCGCACAAGCGGTGGATGATGTGGTTTAATTGCATGCTACGCGAAAAACCTTACCCACCTTTTACATGTACGGAATCCTTTAGAGATAGAGGAGGTCTCGAAAGAGAGCCGTAACCCAGGTCTTGCATGTCTTGCGATCGCTCG
+
FFFEFFGGGGG<@@FF@GFGG<CE,CECCEFC:B<FGGBCGGGGGFFFG9<F?GDFGCC@FEGF@F7=@6C6D,CD@,9E+@CFFF+@C:F8;?7+@EE+FC7FF?F9F>EDBFF,+,@C=9=A6B=FEGDGG88C83>EC5>ECCDCE7<B79>>FDCCC,,11+4+18:C47;8))28;3+*8*2:<FFF*)1165=2*,278)/0**-:++0*.:*))00)(-4*)5:7().,,11DC219().).())-).))))).)))*)).).5.7.
@M02542:52:000000000-J9N43:1:1101:19620:1934 2:N:0:GTGAAA
GTAGTCCACGCCGTAAACGATGTCTACTAGCTGTTCGTGTCCTTGTGATGTGAGTAGCGCAGCTAACGCACTAAGTAGACCGCCTGGGGAGTACGGTCGCAAGATTAAAACTCAAATGAATTGACGGGGGCCCGCACAAGCGGTGGAGCATGTGGTTTAATTCGACGCAACGCGAAGAACCTTACCTACTCTTGACATCTACGGAAGACTGTAGAGATGCGGTTGTGCCTTCGGGAACCGTAAGACAGGATCTGCATGGCGGTCGTCAGCGCGG
+
GGGFFGGGGGGFGGGGGGGGGGGGGGGGGGGGGGGGGGGGGGGGGGFGGGGFFGGGGG>FGGGGGGG7FEGGGGGFGGGGGGGGGGGGGGGGGGGGGGDGDGG@FGAGFGCDGGGGGGGGGGFGFGEFGFGECED5CECC>EGEGDFGGGFFGC?:8FCFFCGC,9CD=A=):795339>FFFGFGFFC??FF<*94:@AF5:5<BBFFG2)39<=2:*61>>30::GF9<B13990133>:99<<:43()0))6)<2<:((-49C))8)).))
@M02542:52:000000000-J9N43:1:1101:19761:1940 1:N:0:GTGAAA
GTAGTCCACGCCCTAAACGATGTCAACTGGTTGTTGGGTCTCTTCTGACTCAGTAACGAAGCTAACGCGTGAAGTTGACCGCCTGGGGAGTACGGCCGCAAGGTTGAAACTCAAAGGAATTGACGGGGACCCGCACAAGCGGTGGATGATGTGGTTTAATTCGATGCAACGCGAAAAACCTTACCCACCTTTGACATGTACGGAATTTGCCAGAGATGGCTTAGTGCTCGAAAGAGAGCCGTAACACAGGTGCTGCATGGCTGTCGTCAGCTCG
+
GG,FFGGGGGGGGGGGGGGGGGGGGGGGGGGGGGGGGGGGGGGGGGGGGGGGGGGGGGGGGGGGGGGGGGGGGGGGGGGGGGGGGGGGFGGGGGGGGGGGGGGGGGGGGGCGGGGGGGGGGGFGGG@FGGGGGGGGGDFGGGGGG@FEFGGGGGFGFGFFCCFFGGGDGGGGGD@FEFGGGGGGGGFGGFFGFGGGGFGGGFGDDGGGFFGGGG5CFGGF?FGGGGGFGGBF3C<@FGFGFFGFF2FGFGC(926?><>?GGGF=2::<:?6@)
@M02542:52:000000000-J9N43:1:1101:19167:1944 1:N:0:GTGAAA
GTAGTCCACGCCGTAAACGATGTCTACTAGCTGTTCGTGTCCTTGTGATGTGAGTAGCGCAGCTAACGCACTAAGTAGACCGCCTGGGGAGTACGGTCGCAAGATTAAAACTCAAATGAATTGACGGGGGCCCGCACAAGCGGTGGAGCATGTGGTTTAATTCGACGCAACGCGAAGAACCTTACCTACTCTTGACATCTACGGAAGACTGCAGAGATGCGGTTGTGCCTTCGGGAACCGTAAGACAGGTGCTGCATGGCTGTCGTCAGCTCGT
+
GGCFGGGGGGGGGGBFGGGGGGGGGGGGGGGGGGGGGGGGGGGGGGGGGGGGGGGGGGGGGGGGGGGGGGGGGGGGGGGGGGGGGGGGGGGGGGGGGGGGGGGGGGGGGGGGGGGGGGGGGGGGGGGGGGGGGGGGGGGGGGGGGGGGGFGGGCGFFGGGGGGGGGGGGGGGGGGGGGGGGGGGGGGGGGGGGGGGGGGGGFGGGGGGGCFFGGGGGGGGGGGGGGGGGGFFGGGFFGGGFFGFFFFFFG4?FFFFBBFFGGGFG?FFFDAFE)
@M02542:52:000000000-J9N43:1:1101:19321:1948 1:N:0:GTGAAA
GTAGTCCACACCGTAAACGATGTCTACTAGCTGTTCGTGTCCTTGTGATGTGAGTAGCGCAGCTAACGCACTAAGTAGACCGCCTGGGGAGTACGGTCGCAAGATTAAAACTCAAATGAATTGACGGGGGCCCGCACAAGCGGTGGAGCATGTGGTTTAATTCGACGCAACGCGAAGAACCTTACCTACTCTTGACATCTACGGAAGACTGCAGAGATGCGGTTGTGCCTTCGGGAACCGTAAGACAGGTGCTGCATGGCTGTCGTCAGCTCGT
+
GGAGGGGGGGGGGGFGGGGGGGGGGGGGGGGGGGGGGGGGGGGGGGGGGGGGGGGGGGGGGGGGGGGGGGGGGGGGGGGGGGGGGGGGGGGGGGGGGGGGGGGGGGGGGGGGGGGGGGGGGGGGGGGGGGGGGGGGGGGGGGGGGGGGGGGGGGGGGGGGGGGGGGGGGGGGGGGGGGGGGGGGGGGGGGGGGGGGGGGGGFGGDDEGGGGFGGFGGGFFEGGGGGGGGGAFGGGFFGGGFFGFFFEFFGFBFF?094:BFC7/9<<<?DBFF)
@M02542:52:000000000-J9N43:1:1101:21160:1968 2:N:0:GTGAAA
GTAGTCCACGCCGTAAACGATGTCTACTAGCTGTTCGTGTCCTTGTGATGTGAGTAGCGCAGCTAACGCACTAAGTAGACCGCCTGGGGAGTACGGTCGCAAGATTAAAACTCAAATGAATTGACGGGGGCCCGCACAAGCGGTGGAGCATGTGGTTTAATTCGACGCAACGCGAAGAACCTTACCTACTCTTTACATCTACAGAAGACTGCAGAGATGCCGTTGTGCCTTCGGGAACTGTAAGACAGATGCTGCATGGCTGTCTTCAGCTCGG
+
GGFEFGGGGGGGGGGDGFGGGGGGGGGGGGGGGGGGGGGGGGGFGGGGGGGDFGGGGGGGGGGGGGFFGGGFGGFGGGGFGGGGGGGGGGGGGGGGGGGGGGGGFFFFGGGFGF8>FGFGFGGFG>6=EGCCEEC:=CFFFGGGDCCGEGGGGGG6CC<@FFFGGGGD>BCCDGF::545)4FFCDGFG??F6)8@))94@A<>?46FFG>BFAFF(00))78B?:(:<<A7(7>9>B7CFF>:48(<()/*-.<(--11(((5**9*9@?F3>
@M02542:52:000000000-J9N43:1:1101:17830:1997 2:N:0:GTGAAA
GTAGTCCACGCCGTGAACGATGATAACTAGCTGTCCGGTTTCATGGAACTTGGGTGGCACAGCTAACGCATTAAGTTATCCGCCTGGGGAGTACGGTCGCAAGATTAAAACTCAAAGGAATTGACGGGGGCCTGCCCAAGCGGGGGAGAATGCGGTTTAATTCGAAGCAACGCGAAGATCCTTACCAGGGTTTGACATGGCTAGTATAATTTCCAGAGATGGGTTTCTTCAGTTCGGTTGGCTAGCCCCCAGGGTCTTCATTACTGTCGTCAGG
+
,C,,;E<F<;C<B@+:DC,F8<E@<EFE9,F9FCF,C7+@,E,CFEEC,BFAFFFC+C=F@FF,5B,:@:BCECE<FGGGAC,?FD7BE7CG@9?FB8F:BB7EA,E,:A>E,C?F=CD,@D8,+++3=7E5>BC,::DD5:C4B585*0+1+/3***;+@9<A9C5D::6C>3(78)***-97<9+/*.85>:F?<AF(.8<7B?F+7:4)3+:94*0-8)))((6*5-.6.4-49,-)<79*((()(,))(3,4()))))).**07).))57
@M02542:52:000000000-J9N43:1:1101:11251:2004 2:N:0:GTGAAA
GTAGTCCACGCCGTAAACGATGTCTACTAGCTGTTCGTGTCCTTGTGATGTGAGTAGCGCAGCTAACGCACTAAGTAGACCGCCTGGGGAGTACGGTCGCAAGATTAAAACTCAAATGAATTGACGGGGGCCCGCACAAGCGGTGGAGCATGTGGTTTAATTCGACGCAACGCGAAGAACCTTACCTACCCTTGACATCTACGGAAGACTGCAGAGATGCGGTTGTGCCTGCGGGAACCGTAAGACAGGTGCGGCATGGCTGTTCGCCGCTCGG
+
GGGGGGGGGGGGGGGGGFFGGGGGGGGGGGGGGGGGGGGGGGGGGGGGGGGGGGGGGGGGGGGGGGGGDGGEGGGGGGGGFGGGGGGGG>FGGGGGGGFG:FGGEFGGGGGGGGGGFGGGFGCCGGGEGE:BEGEEGGGGGGGCCGEGGC6==CF2==DGFF@CEDDC>AGDDG>:@BFF@:FGGG?*2.5??:FFA)6:@<6C@E5@4C007++71*:49)))(-(*-6)(4B>;66(77,94),4?<A@4(43>((.4(,()**)).).)))
@M02542:52:000000000-J9N43:1:1101:15264:2007 1:N:0:GTGAAA
GTAGTCCACGCCGTCAACGATGTCTACTAGCTGTTCGTGTCCTTGTGATGTGAGTAGCGCAGCTAACGCACTAAGTAGACCGCCTGGGGAGTACGGTCGCAAGATTAAAACTCAAATGAATTGACGGGGGCCCGCACAAGCGGTGGAGCATGTGGTTTAATTCGACGCAACGCGAAGAACCTTACCTACTCTTGACATCTACGGAAGACTGCAGAGATGCGGTTGTGCCTTCGGGAACCGTAAGACAGGTGCTGCATGGCTGTCGTCAGCTCGT
+
GGGGGGGGGGGGGG+FFGGGGGGFGGGGGGGGGGGGFGGGGGGGGGGGGGGGGGGGGGGGGGGGGGGGGGGGGGGGGGGGGGGGGGGGGEGGGGGGGGGGGGGGGGGGGGGGGGGFGGGGGGGGGGGCGGGGGGGGEEGGGG>EGGCGGGGGGGGGGGGGGGGGGGGGGGGGEEGDEEFGGGGFGFGGGCGGGGFGGGGGGFGGGGGGGGFGGGGGGGG7:CEGGGGGGGFFGGDBFGGGFFGFFF?C5:C7FFFF4)4:C<2*9:16B0<?B)
@M02542:52:000000000-J9N43:1:1101:15408:2033 2:N:0:GTGAAA
GTAGTCCACGCCGTAAACGATGTCTACTAGCTGTTCGTGTCCTTGTGATGTGAGTAGCGCAGCTAACGCACTAAGTAGACCGCCTGGGGAGTACGGTCGCAAGATTAAAACTCAAATGAATTGACGGGGGCCCGCACAAGCGGTGGAGCATGTGGTTTAATTCGACGCAACGCGAAGAACCTTACCTACTCTTGACATCTACGGAAGACTGCAGAGCTGCGGTTGTGCCTTCGGGAACCGTAAGCCAGGTTCTGCATGGATGGCGTTAGCCCGG
+
GGGFGGGGGGGGGGGGGGGGGGGGGGGGGFGGGFGGGGGGGGGGGGGGGGGFGGGGGGGGGGGGGGGGGGGGGGGGFFFGGGGGGGGGGCEGGGGEAEGGGGGFGGGGGGGGGGGG?EGGGGGGGCEEGDGGGCEGGCFGGGGEEGGGGGCFGGFGGFG?=<9*B?EC355DED>F3>9FFF=*CFF?G4?FFFFF<BFDF<25>>DGFGF:FG?F(**5;EFFF?FG<9),(>;626:7DBC4),.70)0/4A22922)-)(()*)))*))))
@M02542:52:000000000-J9N43:1:1101:17611:2056 1:N:0:GTGAAA
GTAGTCCACGCCGTAAACGATGTCTACTAGCTGTTCGTGTCCTTGTGATGTGAGTAGCGCAGCTAACGCACTAAGTAGACCGCCTGGGGAGTACGGTCGCAAGATTAAAACTCAAATGAATTGACGGGGGCCCGCACAAGCGGTGGAGCATGTGGTTTAATTCGACGCAACGCGAAGAACCTTACCTACTCTTGACATCTACGGAAGACTGCAGAGATGCGGTTGTGCCTTCGGGAACCGTAAGACAGGTGCTGCATGGCTGTCGTCAGCTCGG
+
GGGGGGGGGGGGGEFGGGGGGGGGGGGGGGGGGGGGGGGGGGGGGGGGGGGGGGGGGGGGGGGGGEFGGGGGGGGGGGGGGGGGGGGGGGGGGGGGGGGGGGGGGGGGGGGGGGGGGGGGGGGGGGGGGGGGGGGGGGGGGGGGGGGGGGGGGGGGGGGGGGGGGGGGGGGGGGGGGGFGGGGGGGGGGGGGGFGGGGGGGFGGDGGGFFGGGGGGGCFGGGGGGGDGGGFFGGGFFGGGFFGF???DFFC:=AFFFF7:GGGFG?<((:AFE)
@M02542:52:000000000-J9N43:1:1101:22669:2069 1:N:0:GTGAAA
GTAGTCCACGCCGTAAACGATGTCTACTAGCTGTTCGTGTCCTTGTGATGTGAGTAGCGCAGCTAACGCACTAAGTAGACCGCCTGGGGAGTACGGTCGCAAGATTAAAACTCAAATGAATTGACGGGGGCCCGCACAAGCGGTGGAGCATGTGGTTTAATTCGACGCAACGCGAAGAACCTTACCTACTCTTGACATCTACGGAAGACTGCAGAGATGCGGTTGTGCCTTCGGGAACCGTAAGACAGGTGCTGCATGGCTGTCGTCAGCTCGT
+
GGGGGGGGGGGGGGGGGGGGGGGGGGGGGGGGFGGGGGGGGGGGGGGGGGGGGGGGGGGGGGGGGGGGGGGGGGGGGGGGGGEGGGGGGGGGGGGGGGGGGGGGGGGGGGGGGGGGGGGGGGEGGGGGGGGGGGGGGGGGGGGGGGGGGGGGGGGGGGGGGGGGGGGGGGGGGGGGGGGGGGGGGGGGGGGDGGGGFEFFGFCGGDGGGGGGGFGEFF7<5>EGEGGGGGFFGGGDEGGGFFGFFFGGFGG?F>??DA?FGGGFFF61:>49:.
@M02542:52:000000000-J9N43:1:1101:23785:2072 2:N:0:GTGAAA
GTAGTCCATGCCGTAAACGATGTCTACTAGCCGTTGGGGCCTTTGAGGCTTTAGTGGCGCAGCTAACGCGATAAGTAGACCGCCTGGGGAGTACGGTCGCAAGACTAAAACTCAAATGAATTGACGGGGGCCCGCACAAGCGGTGGAGCATGTGGTTTAATTCGATGCAACGCGAAGAACCTTACCTGGTCTTGACATAGTAAGAACTTTCCAAAGATGGATTGGTTCCTGTGGGAACTTACATACAGGTGCCGTATTGCTGTCGTCATCTCGG
+
GGGGGGGGGGGGGCFFGGGGGGGGGGGGGDGGGFGG@:FGGGGGGGGGGGGGGGGGFEGECGGGGGGGGGDC:FFFF<FGGGGDGBCGGEDEGFEGGGDGGGCFFGFGGFCFFGFGFFFGGGEFFEEGGGGGGGDEEEGGGGG8CDFGGG?GFCFGFGGGFG>E@F?DAFG)3:>:;;FFFFFGGGG?DF4FF<FFFDFF6)6**95:*?>>++378*::?*=4:B(059)))803430:*4:7427/(./0((((((.)6).4>C)))09*.)
@M02542:52:000000000-J9N43:1:1101:10556:2073 2:N:0:GTGAAA
GTAGTCCACGCCGTAAACGATGTCTACTAGCTGTTCGTGTCCTTGTGATGTGAGTAGCGCAGCTAACGCACTAAGTAGACCGCCTGGGGAGTACGGTCGCAAGATTAAAACTCAAATGAATTGACGGGGGCCCGCACAAGAGGTGGAGCATGGGGTTTAATTCGACGCAACGCGAAGAACCTTACCCACTCTTGACATCGCCGGAAGACTGCAGGGACGAGGTTGTGCCTTAGGGACCCGTAAGACAAGGGATGCAAGGCTGTCGTTAGCTCGG
+
DC,CE<@@F@CGGFC,C6:FF,CF9FGGF@FFGE9,FF,:,6EEEECCF@AF9FEF,CF7:++,5<<C:CCE8FCFCFA<FE::?++=:B=@E,CEEEEC7FF,A,?FGFFGFCDFGGGAF,6,=CGGC@E88@8>>FG5,6>41;;C=*9A,:CC*:C9=9+7<CGG:3/:)8(0<)9<>1?>6*+*9F56*)*/.)*,)(-55>)2?7)(20*),9D((77><((*...).927((,)1-5*))()(()).42)))((.(4379)).*1*)0
@M02542:52:000000000-J9N43:1:1101:17086:2097 1:N:0:GTGAAA
GTAGTCCACGCCGTAAACGATGTCTACTAGCTGTTCGTGTCCTTGTGATGTGAGTAGCGCAGCTAACGCACTAAGTAGACCGCCTGGGGAGTACGGTCGCAAGATTAAAACTCAAATGAATTGACGGGGGCCCGCACAAGCGGTGGAGCATGTGGTTTAATTCGACGCAACGCGAAGAACCTTACCTACTCTTGACATCTACGGAAGACTGCAGAGATGCGGTTGTGCCTTCGGGAACCGTAAGACAGGTGCTGCATGGCTGTCGTCAGCTCGG
+
GGGGGGGGGGGGGGGGGGGGGGGGGGGGGGGGGGGGGGGGGGGGGGGGGGGGGGGGGGGGGGGGGEFFGGGGGGGGGGGGGGGGGGGGGGGGGGGGGGGGGGGGFFGGGGGGGGGGGGGGGGGGGGGGGGGGGGGGGGGGGGGGGGGGGGGGGGGGGGGGGGCGGGGDGGGGGGGGGGGGGGGGGGGGGGGGGGGGGGFDGFGGGGGGGGGGGGGGGCEGEEGGGGGGGGFFGGGFEFGGFFGFFFGGFGGFFFFFF9<BGDGFC:?FBFBF>)
@M02542:52:000000000-J9N43:1:1101:23477:2105 2:N:0:GTGAAA
TAGTCAACGCCGTAAACGATGTCTACTAGCTGTTCGTTTCCTTGTGATGTGAGTAGCGCAGCTAACGCACTAAGTAGACCGCCTGGGGAGTACGGTCGCAAGATTAAAACTCAAATGAATTGACGGGGGCCCGCACAAGCGGTGGAGCATGCGGTTTAATTCGACGCAACGCGAAGAACCTTACCTACTCTTGACACCTACGGAAGACTGAAGAGATGCGGTTGTGCCTTCGGGAACCGTAAGACAGGTGGTGCATGGCTGTCATACGACTGTG
+
B@F@FEFF@FGC:F@8EC+,BFG9AFFCFGFGCCG@F,C<,CECCF,@F@<FFDCFFEGGD>G9?FGG7@+AFC?FFFGCFCCCC7F7FFFEFDGFBC@FED@EFFGG<CF9FGE,@,,AFGGFG6CGDF>*@EEDCBFFGCBEG*BC5,4,441*=+3<778C5CGDA)2>>C;>:)55))9677CFG:B?65948,)4<((10)78?C0-++2)6:74>>))-(4:6))4(7>((-4/98<F),27<()0262))((.(.))***)..)01/
@M02542:52:000000000-J9N43:1:1101:15990:2131 2:N:0:GTGAAA
GTAGTCCACGCCGTAAACGATGTCAACTAGCCGTTGGGATCCTTGAGATCTTAGTGGCGCAGCTAACGCATTAAGTTGACCGCCTGGGGAGTACGGCCGCAAGGTTAAAACTCAAATGAATTGACGGGGGCCCGCACAAGCGGTGGAGCATGTGGTTTAATTCGAAGCAACGCGAAGAACCTTACCTGGCCTTGACATGCTGAGAACTTTCCAGAGATGGATTGGTGCCTTCGGGAACTCAGACAAAGGTGCTGCATGGCTGTCGTTAGGCCGG
+
GGGGCFGGGGGGDG@7FGEGG<@EFGFEGGFGCFGGF@E,DFCFGGGGFFGGGGEF@FFDFEGGAFFEG@FGGEDGCGFGFGGGG+AFE7FFG9ECFGGCGGGFGFGGDEFFGF8DFDCFCG9,=C>FE+:B@EGGDE6D@::CEGGC,?6?9=CCGGG7++57EG=C);68=345))))0(*7<>FF44>F@???<A4084:***02*:9AG7+.(2*.4=FFBF(::<A<<339>BB:7:07((,71>96)-,())(.(-.2*/).))))00
@M02542:52:000000000-J9N43:1:1101:13530:2133 2:N:0:GTGAAA
GTAGTCCACGCCGTAAACGATGAGTACTAGCTGTCGGAGGTTACCCCCTTCGGTGGCGCAGCTAACGCATTAAGTACTCCGCCTGGGAAGTACGCTCGCAAGAGTGAAACTCAAAGGAATTGACGGGGACCTGCACAAGTAGCGGAGCATGTGGTTTAATTCGAAGTAACGCGAAGAACCTTACCTACGCTTGACATCCTTTTGACCTCTCCCCAATCGAAGCTTTCCCTTCGGGGCAACAAGTGACAGGTGGTTCATTGTTGTCGTCAGCTCG
+
GFEC6FFGGGGG:F@CFFC+ACFACEA<FF,EFGGGDE:@FFGCC6FF:,,,8F,>,6BCF7FFAF:++48FG,B,CFBGGGGGC4?,,8F<@7C7FBC7C7F,C;,C73CD,@,3+,3D,,@9+@+=8+3,@D8,,5,E7,>@B*>C>C7,2:2>C,2=@FC7;D*++4*)2)65B;4)27804@E)*:))0()*62??*63057*26*(4;88>?<C(()))-.97.4).4707>(-*22*2:)6*50*)(((..6)66>:.**0)07@6/0
@M02542:52:000000000-J9N43:1:1101:7979:2150 2:N:0:GTGACA
GTAGTCCACGCCGTAAACGATGTCTACTAGCTGTTCGTGGTCTTGTACTGTGAGTAGCGCAGCTAACGCACTAAGTAGACCGCCTGGGGAGTACGGTCGCAAGATTAAAACTCAAATGAATTGACCGGGGCCGGCACAAGCGGTGGGGCATGTGGTTTAATTCTACGCAACTCTAAGAACCTTACCTACTCTTGACTTCTAGCGAAGATTGTAGAGTTTCTGTTGTGCCTTCGGGCACCCTACGACCGGCCCCGCCTGTTTCTACTTAGGTCGG
+
,C<@@<EDF,CC+@B7D@6@F,;,@ECFDC<E,6,<BF,,:9C<E9C@CEF,,C<CFC++6+6C5F8=F+>FFE,C<@,C54=>:7B7CE7CC,87A6+44+C,C?EEF9EC4>89C;DE9;,66,+@B+@@348>CEECC**4*3*4**,==C9=8,*,1>;,1+*).)/;*3/;+/:8),8+;91+9;A++)+/))8)+)))))0***.)+30*)00))***.467:4),4;9,,((/*(**-4(),(.)(-(((-))))))*2****/0)0
@M02542:52:000000000-J9N43:1:1101:20305:2158 1:N:0:GTGAAA
GTAGTCCACGCCGTAAACGATGTCTACTAGCTGTTCGTGTCCTTGTGATGTGAGGAGCGCAGCTATCGCACTAAGTAGACCGCCTGGGGAGTATGGTCGCAAGATTAAAACTCAAATGAATTGACGGGGGCCCGCACAAGCGGTGGAGCATGTGGTTTAATTCGACGCAACGCGAAGAACCTTACCTACTCTTGACACCTACGGAAGACTGCAGAGGCGCGGTTGTGCCTTCGGGAACCGTAAGACAGGTGCTGCATGGCTGTCGTCAGCTCGG
+
GG@<F,CE9@:@CCFEGCF:CFG9,C9F9FGGGGGF@FG@FDFGCF@,EDEF9F,,,6@+:+=FF,C?7:@FCACCF,<5C>FFBD7FDCFGD,,4AEC@CC:,,8CFGFFFD9AFGGF<FFF,,87FE7:F>**@CED,><7>CG7,,1?<FF9=<:?EA9,*<F75:**4B***:88@CCF7<C+2<CCFE+<+A+;C@?/*/1>ED++:CC?***/1**:C:ACGCFB?<517)A>5<550/4<*7720=<?0)-387DGF3-2138)9.)
@M02542:52:000000000-J9N43:1:1101:22106:2164 1:N:0:GTGAAA
GTAGTCCACGCCGTAAACGATGTCTACTAGCTGTTCGTGTCCTTGTGATGTGAGTAGCGCAGCTAACGCACTAAGTAGACCGCCTGGGGAGTACGGTCGCAAGATTAAAACTCAAATGAATTGACGGGGGCCCGCACAAGCGGTGGAGCATGTGGTTTAATTCGACGCAACGCGAAGAACCTTACCTACTCTTGACATCTACGGAAGACTGCAGAGATGCGGTTGTGCCTTCGGGAACCGTAAGACAGGTGCTGCATGGCTGTCGTCAGCTCGT
+
7FGGGGGGFFEG7FFEGGEGGGGFGGFGGGGGGGGGGGGGGFGGGGGGGGGFCFGFGGGGGGGFGEGGGDEGGGFGFFGG<FGEGGGGGEGGDECEFFDEDGGFGFGFGEFGGF8BFGFFGGGGGGGGGCFEGGEGGEGFFCFGGG<FE@FDCBFFGGGGEGG72FFGGGGEGCEGG*<8:@F9@F9CEGG?FGFGGGGGE**8?CGFGGGG?@FDFGGC*:CEGGGGGGFFGGGFB:C5@:DB687*5C689<D:<BFFG52=<8:(()6<D.
@M02542:52:000000000-J9N43:1:1101:12819:2192 1:N:0:GTGAAA
GTAGTCCACGCCCTAAACGATGTCGACTAGGTGTTCGGTGAGGAGACTCATTGAGTACCGCAGCTAACGCGTGAAGTCGACCGCCTGGGGAGTACGGTCGCAAGATTAAAACTCAAAGGAATTGACGGGGACCCGCACAAGCGGTGGATGATGTGGATTAATTCGATGCAACGCGAAAAACCTTACCTACCCTTGACATGTACGGAACCCTGCTGAGAGGTGGGGGTGCTCGAAAGAGAGCCGTAACACAGGTGCTGCATGGCTGTCGTCAGCC
+
GGGGGGGGGGGGGGGGGGGGGGGGGGGGGGGGGGGGEGGGGGGGGGFGGGGGGGGGGGGGGGGGGGGGGDGFEGGGGGCFGCFGGGGGGGGGGGFGGGGDEGFG=DFFFAFGGF9DDGGGGFGCFGGGGGGGGEGGGGEFGGGGGEGGGGGCFEGFFGGGGGGFFFFCEGGCEGGGGGGGGGGGGGGGGGGGGGGGGGGFGFFFGGGGFGGGGEF?>FFGFCGGGGDDDC4><F9D:CCDF@<?E?=FFGG<65:<437<CFGFGFFFFFFEF)
@M02542:52:000000000-J9N43:1:1101:15812:2206 2:N:0:GTGAAA
GTAGTCCACGCCGTAAACGATGTCTACTAGCTGTTCGTGTCCTTGTGATGTGAGTAGCGCAGCTAACGCACTAAGTAGACCGCCCGGGGAGTACGGTCGCAAGATTAAAACTCAAATGAATTGACGGGGGCCCGCACAAGCGGTGGAGCATGTGGCTTAATTCCACGCAACGCGAAGAACCTTACCTACTCTTGACATCTACGGAAGACTGCAGAGAGGCGGATGTGCCTTCGGGGAACATAAGACAGGTGCCGCACGGCTGTCGTGAACTCGG
+
GGGGGGFFGGGGGGGGFGGGGGGGGGGGGGGGGGGGGGGGGDGGGGGFGGGFGGGGGGGGGGGGGGGGGGGGGGGGGGGGFE>EGGGDGGGGFGGEDGDGGGGG9DFGGAGGGGFAFFGGGG6,BBCFDGGGGEGGGG>88B88CDCGGG6CFCF*=8<CF?C7:+1:53:737>@3>FFF(?>C6+9C66662=69.0)1)(/855CFGFFG8+)(**41)).(,)*6)).,.2(,(,**.?*).()2-)/(109(,36>(.)*1)))/1*)0
@M02542:52:000000000-J9N43:1:1101:14138:2232 1:N:0:GTGAAA
GTAGTCCATGCCGTAAACGGTGGGCGCTAGGTGTGAGTCCCTTCCACGGGGTTCGTGCCGTAGCTAACGCATTAAGCGCCCCGCCTGGGGAGTACGGCCGCAAGGCTAAAACTCAAAGGAATTGACGGGGGCCCGCACAAGCGGCGGAGCATGTGGATTAATTCGATGCAACGCGAAGAACCTTACCTGGGCTTGACATACACCAGATCGCTGCAGAGATGTAGTTTCCCTTTGTGGTTGGTGTACAGGTGGTGCATGGTTGTCGTCAGCTCGT
+
GGGGGGGGGGGGGG7FFGGGGGGGGGGGGGGGGGGGGGGGGGGGGGGGGGFGGGGGGGGGGGGGGGGGGGGGGGGGGGGGGGGGGGGGGGGGGGGGGGGGGGGGGGGGGGGGGGGFGGGGGGGFFGGGGGGGGGGGGEGFGGGGGGGGGGGFFGGGGGGGGFGGGGGGGGGGGGGGGGGGGGGGGGGGGGGGGGGGGGGGGFGGFGGGGGGGGGGGGGGGGGGGGGGFGGBFGGGFFGGGDFGFFFCGFCCBEBBB948A7<DBDBBFBFA<@)
@M02542:52:000000000-J9N43:1:1101:15454:2265 1:N:0:GTGAAA
GTAGTCCACGCCGTAAACGATGTCTACTAGCTGTTCGTGTCCTTGTGATGTGAGTAGCGCAGCTAACGCACTAAGTAGACCGCCTGGGGAGTACGGTCGCAAGATTAAAACTCAAATGAATTGACGGGGGCCCGCACAAGCGGTGGAGCATGTGGTTTAATTCGACGCAACGCGAAGAACCTTACCTACTCTTGACATCTACGGAAGACTGCAGAGATGCGGTTGTGCCTTCGGGAACCGTAAGACAGGTGCTGCATAGCTGTCGTCAGCTCGT
+
FFDCFD,EEBCFCF7CDFE:CDFGGGCGFG8FFFEEFGGGGFCFGGGFGGGGAEFFGGCCEFE8CFG7=::=FFFGGFF<,@F@@D7@:CCCFFEEGGED@FC=FGGGGGFGGGGGGGGGGGCCFGC+67@CCF:C:ECGGC75B:FF7CB<=2:FFFFGFF;FGGDEC81:EEGD*?66:@FF@EFGGGG?E?EGGG9CGB=E87EFGGG??6:FFGFFE=88:CD?DGF?35>>DF*)7>5:/2EFFGF0=4<4AA33*2:/980::D<6>0
@M02542:52:000000000-J9N43:1:1101:23515:2265 2:N:0:GTGAAA
GTAGTCCACGCCGTAAACGGTGGGAACTAGGTGTTGGCGACATTCCACGTCGTCGGTGCCGCAGCTAACGCATTAAGTTCCCCGCCTGGGGAGTACGGCCGCAAGGCTAAAACTCAAAGGAATTGACGGGGGCCCGCACAAGCAGCGGAGCATGTGGCTTAATTCGACGCAACGCGAAGAACCTTACCAAGGCTTGACATACACCGGAAAGCATTAGAGATAGTTCTCCCCTTGTGGTCGGTGTACAGGTGGTGCACGGCTGTCCTCCGCTCGG
+
GGGGGGFGGGGGGCFFGGGGGGGG<FGGGGGGGGGGGGCGGGGGGFGGGGGGGGGGGDGGGGGGGGGEGEGGGGGGCGGGGGGGGGDGGGGFEFGGGGGGGEGGEFFDFFGGGBCFGGGFGGG@CDFGGGGGGGGECFEGGGGFFCB==EEGFFFC78CGF7@7?FFG:DG3)/37>57>@<FF*00)?6>3>:FEBF?A47?GF3@C5D?:C7:9)::49BF*))):973(,).2812C7111)-6@0))8((-,)((-6124***)..7:5)
@M02542:52:000000000-J9N43:1:1101:6973:2282 2:N:0:GTGAAA
GTAGTCCACGCCGTAAACGATGTCTACTAGCTGTTCGTGTCCTTGTGATGTGAGTAGCGCAGCTAACGCACTAAGTAGACCGCCTGGGGAGTACGGTCGAAAGATTAAAACTCAAATGAATTTACGGGGGCCCGCACAAGCGGTGGAGCAAGCGTTTTAATTTGAAGCAACGCGACGAACCTTACCTACACTTGTCATTTACTGTAGACTTCAGATATGCGGTTTGTCCTTCCGGAACCGTAATCCAGGTTCTTCATTGCTGGTCTTAACTCCG
+
DCFAFFC@E;CG@CC@DFBFDDFFGFGFGDFFCCC,8B@FEGGGG9@6E,A<DGDGF9@FGGGFFFGFEGCFD8,5C@F?E+@+44+:F@FGGGC+A6C++@:B,??=EFGFFGFD9C>FF;,6=>+3+++5844*@FB,=B*6*9F=A5,47:16*14,=++11+08);67>)3)..>>3177*9EFD/.86)*/4)*./4)*/0*37*).<++*.*2)-))032(*))..(0(-,1(/137*)))*,5*/)))-)).).)((***/**/0))
@M02542:52:000000000-J9N43:1:1101:20925:2323 1:N:0:GTGAAA
GTAGTCCACGCCGTAAACGATGTCTACTAGCTGTTCGTGTCCTTGTGATGTGAGTAGCGCAGCTAACGCACTAAGTAGACCGCCTGGGGAGTACGGTCGCAAGATTAAAACTCAAATGAATTGACAGGGGCCCGCACAAGCGGTGGAGCATGTGGTTTAATTCGACGCAACGCGAAGAACCTTACCTACTCTTGACATCTACGGAAGACTGCAGAGATGCGGTTGTGCCTTCGGGAACCGTAAGACAGGTGCTGCATGGCTGTCGTCAGCTCGG
+
GG<FFGGGGGGGGGFGGGGGGGGGGGGGGGGGGGGGGGGGGGGGGGGGGGGGGGGGGGGGGGGGGGGGGGGGGGGGGGGGGGGGGGGGGGGGGGGGGGGGGGGGGGGGGGGGGGGGGGGGGGGGGGGGGGGGGGGGGGGGGGGGGGFCGGGGGGGGGGGGGGGGGGGGGDGGGGGGGGGGGGGGGGGGGGGGGGGGGGGGGFGGEGGGGGGGGGGFGGFGGGGG=EGGFGFFGGGFFGGGFFDFFDCFFGFBFFFFFFFFGGGFG?FFBF497)
@M02542:52:000000000-J9N43:1:1101:16464:2325 2:N:0:GTGAAA
GTAGTCCACGCCGTAAACGATGATAACTAACTGTCCGGGTTCATGGAACTTGGGTGGCGCAGCTAACGCATTAAGTTATCCGCCTGGGGAGTACGGTCGCAAGATTAAAACTCAAAGGAATTGACGGGGGCCTGCACAAGCGGTGGAGCATGTGGTTTATTTCGAAGCAACGCGCAGAACCTTACCAGCGTTTGACCTGTCCAGTAGGTTTCCCAGAGTTGGGTTGCTTTAGTTGGGCTGGCCAGAACACAGTTGCTGCCTGGCTGTCGTCCGG
+
GGCGGGGGGGGGGG7BFGGCFE@FAFGGG?FGGG,CFFGF:F,CF96C@6CFCFG7FGGGGGGGFFGGGGFEGGGGGC<ECFGGGGGGGGEGGFGGGGGGGGGGGGGGGGGGFGF98BEFGGGGGGGGGFDE>DFGGGGGGGGEEGF7FE6?EE92AFCFCFGD5<CGFF=5:CBFFB8;A8B7<F+/>575>0F8)-)6)))99**+126><9:68D*).))0:((0-))-6*)(,1137(*2302)(,.7)).)4<)(,)-(*/0*8>)07)
@M02542:52:000000000-J9N43:1:1101:17095:2342 2:N:0:GTGAAA
GCAGTCCACGCCGTAAACGATGAATGCCAGCCGTTCGTGGGTTTACTCGCAAGTGGCGCAGCTAACGCTTTAAGCATTCCGCCTGGGGAGTACGGTCGCAAGATTAAAACTCAAAGGAATTGACGGGGGCCCGCACAAGCGGTGGAGCATGTGGTTTAATTCGACGCAACGCGAAGAACCTTACCTACTCTTGACATCTACGGAAGACTGCAGAGATGCTGTTTGGCCTTCGGGAACCGTAAAACAGGTACGTCATGGCTGTCGTCAGCCCGGG
+
GG7FFGFGGGGGGGGFGGCFGFGGGGGGGGGFG@FFGGGEFCF:FDEGGGGGGGGGGEGGGGGGGGGGCCFFGGGGGFGGCFGGFFGEDGGGGGGGECFGEGGGGGF9FGGF98DBFFFAGFGEDE>EG7?EG>@8ECGGGGEEECCFCGGG+ABEFCCFF+/C5):58)5<:C9DBFFFFAFFGGGF9FBF4)/=AFF>FB0<>5FGF6()03/7<C*)619*.()0.5>B<:06<<;<C?**).2)))*)(.47<2:(,3)(19F36))535
@M02542:52:000000000-J9N43:1:1101:19196:2345 2:N:0:GTGAAA
GTAGTCCACGCCGTAAACGATGTCTACTAGCTGTTCGTGTCCTTGTGATGTGAGTAGCGCAGCTAACGCACTAAGTAGACCGCCTGGGGAGTACGGTCGCAAGATTAAAACTCAAATGAATTGACGGGGGCCCGCACAAGCGGTGGAGCATGTGGTTTAATTCGACGCAACGCGAAGAACCTTACCTACTCTTGACATCTACGGAAGACTGCAGAGATGCGGTTGTGCCTTGGGGAACCGTAAGGCAGGTTCTGCATGGCTGTCTGCAGCGCGG
+
GGGFGGFGGGGGGGFFGGGGGGGGGGGGGGGGGGGGGGGGGGGAAFGGGGGGGFGGGGGGGGGGFGGGGEGGGGGGGCFGGGGGGGGGGGGGGGGGGGGGCGGFGGGGDGDFGGGGGGGGFGGC@EGGGGG>CCC8EGGGFGEEEDEFGGGGGGG>C:DEFGGGGGGGFFD<37>>DDFFF:FGFFGFC*9@F26?4:=AF94/3<384::?7++.4**)(0<BB81:4A<),861?3:7*(**)..)3(/*5))).-4242:)*20*0))773
@M02542:52:000000000-J9N43:1:1101:19113:2347 2:N:0:GTGAAA
GTAGTCCACGCCGTAAACGATGTGCGCTGGATGTTGGGGCCCTTAGGGTCTCAGTGTCGTAGCCAACGCGGTAAGCGCACCGCCCGGGGAGTACGGCCGCAAGGTTGAAACTCAAAGGAATTGACGGGGGCCCGCACAAGCGGTGGAGCATGTGGTTTAATTTGAAGCAACGCGCAGAACCTTACCAGCCCTTGACATGGTCGCGACAGGCTCAGAGATGGGTTTTCCCCGCAGAGGGCGCGACGCACGGGTGGCGCATGGCTGTCGTCCGCTC
+
E,F<FF<AECGGG@C:C9C@FDFCFBF7@+6C@FFC@FD:@@@FEGF<FC=FFFEFF<@FGGFGGG7FE::F:+CEF7+8BCE:44CF:FGG8A:=F>C7<3+3>:@FFEE3333>=8E<C:ACC>>FEGG8E8*38CG5/=*1:5*:*/<:<CF;8*77=C++0:C4@F6C>DFF>@FF417DFD<95.8:;(*)426<7A0))07*.9(,09**)2:<>@752()0).3(()(-36(//,)14;;)(-))-((((-((44((*2))8)).))
@M02542:52:000000000-J9N43:1:1101:20896:2424 2:N:0:GTGAAA
GTAGTCCACGCCGTAAACGATGATAACTAGCTGTCCGGGTTCATGGAACTTGGGTGGCGCAGCTAACGCATTAAGTTATCCGCCTGGGGAGTACGGTCGCAAGATTAAAACTCAAAGGAATTGACGGGGGCCTGCACAAGCGGTGGAGCATGTGGTTTAATTCGAAGCAACGCGCAGAACCTTACCAGCGTTTGACATGTCCAGTATGTTTCCCAGAGATGGGTTACCTTAGTTCGGCTGGCTAACAAATAGGTGCTGCCTGGCTGTCGTCCGG
+
GGFFGGGFGGGGGGGGGGGGGGCFFFGGGGGGGG,CF@EFCF<FGCFFA6EFCGGGGGGGGGGGGGGGGD:FGGGGFA@FGGGGEGGGGGEGGGGGGGGGGGGGGGGGGGGGGGGGGFFGGGGCDEEGGGGGCEDFGGGGFGGEGGCCCFFGGGGGGGGGFGFGG<CDF;C55C0:5)8A71FC7F+0>@;>EBFFD96:*.)7@F*+1:)6+39??C*).659:1>C4))54722(0(1/(*0)()*()*0,)).5<2(.4110*0/.))))0
@M02542:52:000000000-J9N43:1:1101:24241:2424 2:N:0:GTGAAA
GTAGTCCACGCCCTAAACGATGTCAACTAGTTGTTGGGGATTTACTTCCTTGGTAACGTAGCTAACGCGTGAAGTTGACCGCCTGGGGAGTACGGCCGCAAGGTTAAAACTCAAAGGAATTGACGGGGACCCGCACAAGCGGTGGATGATGTGGATTAATCCGATGCAACGCGAAAAACCTTACCTACCCTTGACATGGCAGGAACTTTCCAGAGATGGAATGGTGCTCGAACGAGAACCTGCACACAGGTGCTGCCTGGGTGTCGTCCGCTCC
+
GGGFGGGCGFGGGGFGGGGGGGGGGGGGGGGGGGGGGGGGGGGGGGGGGCGGGGGGGGFGFGGFGGGGGGGGGGGGGGGGGGGGGGGGGDGGGGGGEGGGGGGDEFFCFDGGGFGGGGGGFGC;DGGFEFEGGDCEGGCFGGGGGGFGGGGGGGGGGGGFFGDE=CEDAFG<:C;BBF:B4.6>FC9;5AF@))?F2<F:<693;FFGFG)4+<8)6:7()1945-4*.42<()8>045CD?**.),;<:6)5)6)2.)(((((275)).5)0)
@M02542:52:000000000-J9N43:1:1101:23759:2425 1:N:0:GTGAAA
GTAGTCCACGCCGTAAACGATGTCTACTAGCTGTTCGTGTCCTTGTGATGTGAGTAGCGCAGCTAACGCACTAAGTAGACCGCCTGGGGAGTACGGTCGCAAGATTAAAACTCAAATGAATTGACGGGGGCCCGCACAAGCGGTGGAGCATGTGGTTTAATTCGACGCAACGCGAAGAACCTTACCTACTCTTGACATCTACGGAAGACTGCAGAGATGCGGTTGTGCCTTCGGGAACCGTAAGACAGGTGCTGCATGGCTGTCGTCAGCTCGT
+
GGGGGGGGGGGGGGGGGGGGGGGGGGGGGGGGGGGGGGGGGGGGGGGGGGGGGGGGGGGGGGGGGGGGGGGGGGGGGGGGGGGGGGGGGGGGGGGGGGGGGGGGGGGGGGGGGGGGGGGGGGGGGGGGGGGGGGGGGGGGGGGGGGGGGGGGGGGGGGGGGGGGGGGGGGGGGGGGGGFFGGGGGGGGGGGGGGGGGGGGGFGGGGGGGGGGGGFGFGGGEGGGGGGGGGFFGGCEFGGGFFGFFFGGFGGFFFFFFAF?GDGFFFFFFFFFE)
@M02542:52:000000000-J9N43:1:1101:15148:2457 1:N:0:GTGAAA
GTAGTCCACGCCCTAAACGATGTCAACTGGTTGTTGGGTCTTCACTGACTCAGTAACGAAGCTAACGCGTGAAGTTGACCGCCTGGGGAGTACGGCCGCAAGGTTGAAGCTCAAAGGAATTGACGGGGACCCGCACAAGCGGTGGATGATGTGGTTTAATTCGATGCAACGCGAAAAACCTTACCCACCTTTGACATGTACGGAATCCTTTAGAGATAGAGGAGTGCTCGAAAGAGAGCCGTAACACAGGTGCTGCATGGCTGTCGTCAGCTCG
+
GGGGGGGGGGGGGG@DFGGGGGGGGGGGGGGGGGGGGGGGGGGGGGGGGGGGGGGGGGGEGGGGFGGGGGGGGGGGGGGGGGGGGGGGGGGGGGGGGGGGGGGGGGGGGGCFGGGGGGGGGGGFGGGGGGGGGGGGGGGGGGFGGGGGGGGGGGGGGGGGFGGGGGGGGGGGGGGEGGGGGGGGGGGGGGGGGGGGGGGGGFGGGGGGGGGGGGGGGGGGGGGGGGGGGGFFGGGFFCGGFFGFF<FGFGG?FAABFFBFGGDFGBBFFFFFF5
@M02542:52:000000000-J9N43:1:1101:13946:2462 2:N:0:GTGAAA
GTAGTCCACGCCGTAAACGATGTCTACTAGCTGTTCGTGTCCTTGTGATGTGAGTAGCGCAGCTAACGCACTAAGTAGACCGCCTGGGGAGTACGGTCGCAAGATTAAAACTCAAATGAATTGACGGGGGCCCGCACAAGCGGTGGTGCATGTGGTTTAATTCGACGCAACGCTAAGAACTTTACCTACTCTTGTCATCTAACGAAGAACGCAGAGATGCGGGTTTCCGTTCGGGAACCGCAAGACAGGTGCTGCATGGCTGGTTTCCGCTTGC
+
DFFFFFAFGGGGGGGGGFGCBDFEFGGGGF89FGGC@F,CCFF9EFFAAFGG<FEGGFG7FGGFGFGGDGE7FED<FF5,BBFG:++AFC:FDDECFGGGGGGCCEFFGGCE99D9=D9=>=,;9B6BEE*:C8EEGBDFFEEC*?*/9<,44=E=:BFC>;FF75=DFEC9)*/:AAAF4)/:CCCFG*/18<**).*6*))/)8)//*,,:**)(004()).(()2(.)(,0(-4?(9)())(.2??2)).))(.)(..((.****0)))))
@M02542:52:000000000-J9N43:1:1101:21242:2489 1:N:0:GTGAAA
GTAGTCCACGCCGTAAACGATGTCTACTAGCTGTTCGTGTCCTTGTGATGTGAGTAGCGCAGCCAACGCACTAAGTAGACCGCCTGGGGAGTACGGTCGCAAGATTAAAACTCAAATGAATTGACGGGGGCCCGCACAAGCGGTGGAGCATGTGGTTTAATTCGACGCAACGCGAAGAACCTTACCTACTCTTGACATCTACGGAAGACTGCAGAGATGCGGTTGTGCCTTCGGGAACCGTAAGACAGGTGCTGCATGGCTGTCGTCAGCTCGG
+
GGCGGGGGGGGGGGFGGGGGGGGGGGGGGGGGGGGGGGGGGGGGGGGGGGGGGGGGGGGGGGGGGGGGGGGGGGGGGGGGGGGGGGGGGGGGGGGGGGGGGGGGGGGGGGGGGGGGGGGGGGGGGGGDEGGGGGGGGGGGGGGGGGGGGGGGGGGGGGGGGGGGGGGGGGGGGGGGGGGGGGGGGGGGGGGGGGGGGGGGFFGGGGGGGGGGGGGGGGGGGGGGGGGGGGFFGG<BFGGGFFGFFFGFFGGFFBFFFFFFGDFFF?FFFF)05)
@M02542:52:000000000-J9N43:1:1101:18655:2544 1:N:0:GTGAAA
GTAGTCCATGCCGTAAACGATGAGTGTTCGCCCTTGGTCTACGCGGATCGGGGGCCCAGCTAACGCGTGAAACACTCCGCCTGGGGAGTACGGTCGCAAGACCGAAACTCAAAGGAATTGACGGGGGCCTGCACAAGCGGTGGAGCATGTGGTTTAATTCGACGCAACGCGAAGAACCTTACCTACTCTTGACATCTACGGAAGACTGCAGAGATGCGGTTGTGCCTTCGGGAACCGTAAGACAGGTGCTGCATGGCTGTCGTCAGCTCGTGTT
+
GGGGGGGGGGGGGFGGGGGGGGGGGGGGGGGGGGGGGGGGGGGGGGGGGGGGGGGGGGGGGGGGGGGGGGGGGGGGGGGGGGGGGGGGGGGGGGGGGGGGGGGGGGGGGGGGGGGGFGGGGGGGGGGGGGGGGGGGGGGGGGGGGGGGGGGGGGGGGGGGGGGGGDEDEGGGGGGGGGGGGGGGGGGFGGGGGGGGGGGGG:EGGGGGGGGGGGGFGGGGDGGGGGFGFG?>GEFFEGGGFFFBF::DFDF)9<AFB?0.9CFFC<>A>?BFFF
@M02542:52:000000000-J9N43:1:1101:15999:2544 2:N:0:GTGAAA
GTAGTCCACGCCCTAAACGATGTCAACTAGTTGTTGGGGATTTACTTCCTTGGTAACGTAGCTAACGCGTGAAGTTGACCGCCTGGGGAGTACGGCCGCAAGGTTAAAACTCAAAGGAATTGACGGGGACCCGCACAAGCGGTGGATGATGTGGATTAATTCGATGCAACGCGAAAAACCTTACCTACCCTTGACATGGCAGGAACTTTCCAGAGTTGGATTGGTGCCCGAAAGAGAACCTGCACACAGGTGCTGCATGGCCGTGGTCAGCGCG
+
GGGGGGGGGGGGGG,CFGGGGGGGGGGGGFGGCFFGGGGGGGGGGGGGGFGGFFGGGGGGGGGGGGGGGGGGGGGG<FGGGGGGGGGGGGGGGGGGGGGGGEGGGGGGGGGGDFGGFFGAFFDFCCGDGD8CEGCDECGGGGEEGGGGFGGGGG?EFGGGF7F<@FGGFAED>D>D3)8);AFFGGF;FFFFFAFFFFFB)899>FFGFD).9<8*-:6)47F>>6)*,,(4-733(5)1*(*2.)8>007/24A<74:2(,(-))0/*5))50
@M02542:52:000000000-J9N43:1:1101:10060:2572 1:N:0:GTGAAA
GTAGTCCACGCCGTAAACGATGTCTACTAGCTGTTCGTGTCCTTGTGATGTGAGTGGCGCAGCTAACGCACTAAGTAGACCGCCTGGGGAGTACGGTCGCAAGATTAAAACTCAAATGAATTGACGGGGGCCCGCACAAGCGGTGGAGCATGTGGTTTAATTCGACGCAACGCGAAGAACCTTACCTACTCTTGACATCTACGGAAGACTGCAGAGATGCGGTTGTGCCTTCGGGAACCGTAAGACAGGTGCTGCATGGCTGTCGTCAGCTCGG
+
GGGGGGGGGGGFGF7FGGGGGFGFFFGGGGGGGEFFGGGGGGGGGGGGGGGGGGGGGGGGGGGGGGGGGGGGGFFGGGGGGGGGFGGGGGGGGGGGGDGDGGGGGGGGGGGGGFCFFGGFCFFGGD>CCCF@@CFEGDGF,CFGDDCFGGGGGGG<CGGGGGGGG:C5EGGGGGGGEGGGCGGGGDFCCFFGGGGGGFFFGFGGCCEFGGD?C:F8C??GGGGGGGDFGGFFGGGEBGFDFFGFFFGGFFGFF2>?A47(7>C@C??:10))0)
@M02542:52:000000000-J9N43:1:1101:16444:2639 2:N:0:GTGAAA
GTAGTCCACGCCGTAAACGATGATAACTAGCTGTCCGGGTTCATGGAACTTGGGTGGCGCAGCTAACGCATTAAGTTATCCGCCTGGGGAGTACGGTCGCAAGATTAAAACTCAAAGGAATTGACGGGGGCCTGCACAAGCGGTGGAGCATGTGGTTTAATTCGAAGCAACGCGCAGAACCTTACCAGCGTTTGACATGGCTAGTATGATTTCCAGAGTCGGATTTCTTCAGTTCGGCTGGCTAGCACACAGGTTCTGCATGGCGGTCGTCAGG
+
GGEGGGGGGGGGGG7CFGGGGGGGGGGGGGGGGGGFEGGGGDGGGGGGGFFGGGGGGGGGGGDFGGGGGGGGGGGGGGGGGGGGEGGGGGGGGGGGGGGGGGCGCFGGGGGGFDFGCGGGGG?FGDGDGGGG78BGGGGGGGDCGGGGGGGGFGGGGDGG=GFFGGECAA=5>GFFFDFFFFFFFFFFGB@>DFFF>44:5(8FFFFGF=><3<+729*),8)78><><:AA5B280(-9D1>F:0-*,.7)(-,-442<<)4.))..0)5574
@M02542:52:000000000-J9N43:1:1101:21131:2644 2:N:0:GTGAAA
GTAGTCCACGCCGTAAACGATGTCTACTAGCTGTTCGTGTCCTTGTGATGTGAGTAGCGCAGCTAACGCATTAAGTAGACCGCCTGGGGAGTACGGTCCCAAGATTAAAACTCAAATGAATTGACGGGGGCCCGCACAAGCGGTGGAGCATGTGGTTTAATTCGACGCAACGCGAAGAACCTTACCTACTCTTGACATCTACGGAAGCCTGCAGAGATGCGGTTGTGCCTTCGGGAACCGTTAGACAGGTGCGGCATGGCTGGCTTCTCGTCGG
+
,CFFGFAA<@@@CCC@FFGGGGFFFGGG9<FGGEEAGEFCCFACEEFGGGGFFGGFGGGG77FF9@FEG:,BEFGEEFFGGGGCBF@FFF@F=FGGFGGGFGGDGEFFGFGGGGFD8EA9D;DEGGGGDGG>EEGGEGGF;BCG>DC5DCGGGFGEFGGGFCGGFDEC?AC5351BFDF55=FF<DFF<7?*=AF?AAF<=9(*.0.*09((2++01D7.(8>D;2(*6A<2(710(,,1/(1*).))44)/(((3(.8:00(2**0**))7:)
@M02542:52:000000000-J9N43:1:1101:15111:2647 2:N:0:GTGAAA
GTAGTCCACGCCGTAAACGATGTCTACTAGCTGTTCGTGTCCTTGTGATGTGAGTAGCGCAGCTAACGCACTAAGTAGACCGCCTGGGGAGTACGGTCGCAAGATTAAAACTCAAATGAATTGACGGGGGCCCGCACAAGCGGTGGAGCATGTGGTTTAATTCGACGCAACGCGAAGAACCTTACCTACTCTTGACATCTACGGAAGACTGCAGAGATGCGGTTGTGCCTTCGGGAACCGTAAGACAGGTGCTGCATGGCTGTCGTCAGCTCGG
+
GGGGGGGGGGGGGGGGGGGGGGGGGGGGGDFGGGGGGGGGGGGGGGGGGGGGGGGGGGGGGGGGGGGGGGGGGGGGGGGGGGGGGGGGGGGGFFGGGGGGGGGGGGGGGGGGGGGGGGGGGG8EFEGGGGGEGGEEGDGGGGGCEC5CFGFGGGGCCFGGFFFFGGGGFFEGDGBFED@F@?FGGGGFG@:BF2BFFFFAFF6C>FFGFGFFG6+77>C49B>D1:07<):<<39;>(,19:G<)5(<:<6;4:8054013:B<*58>5)/95)
@M02542:52:000000000-J9N43:1:1101:10023:2697 2:N:0:GTGAAA
GTAGTCCACGCCGTAAACGATGTCTACTAGCTGTTCGTGTCCTTGTGATGTGAGTAGCGCAGCTAACGCACTAAGTAGACCGCCTGGGGAGTACGGTCGCAAGATTAAAACTCAAATGAATTGACGGGGGCCCGCACAAGCGGAGGAGCATGCGGTTTAATTCGACGCAACGCGAAGAACCTTACCTACTCTTGACATCTACGGAAGACCGCAGAGATGCGGTTGTGCCTTCGGGAACCGTAAGACGGGTTCTGCATTGCTGTCGTCCGCCCGG
+
GGECFGGGGGGGGGGGGGGEGDC<EFGGGGFEEF@<BB,CFGFGGGGFECGGCGGAFGGGFFGGGCFGGCGCGEFFGCGGFE:EGGGF7CGFFGGG<EGGGGG<FFFGCCFFGG8BFG9EC,6D=EGGGGGEGEGGGGGGG*>*=D87FFC?,=EGGGGGFGGF1CED:>ED@D;>@F?FF<?FGG?FG@6*786?<AF<?90CBB)85*43/**837:4;:BD0(4CAA<)3B42222/9319>)(03>5@7<<B)-,).6:45*)0837.).
@M02542:52:000000000-J9N43:1:1101:8802:2727 1:N:0:GTGAAA
GTAGTCCACGCCGTAAACGATGAGTGCTAAGTGTCGGGGGTGACCAACCCTCGGTGCTGTCGCTAACGCAATAAGCACTCCGCCTGGGGAGTACGGCCGCAAGGCTGAAACTCAAAGGAATTGACGGGGACCCGCACAAGCGGTGGAGCATGTGGTTTAATTCGAAGCAACGCGAAGAACCTTACCAAGGCTTGACATCCCCCTGACCGATTTAGAGATAGATCTTTCCCTTCGGGGACAGGGGTGACAGGTGGTGCATGGTTGTCGTCAGCTC
+
GGGGGGGGGGGGCF,CFCGGGGFGFGFGGGEEFFGGGGGGEGGFGGGGGEGFGGGEGGGGGGGGGGGGGGGGGGGGFFDGFGGFCFGEGDEFGGGGGGGGGGGGGCGGGGGGGGGGGGGGGGGGGGGGGGGGGGGGCFFFGEGGGG7CFGGGGFFCFCFEFGCGGGGGGGFGEGGGGGGGFCGGGGGGGGGFGGGCFFFFGFGGGGGGGGGDFFGGG7CCCGGFG9CFGDFFCGGFFGGGFFGF:65>FFC4@B<<<))6CFCE<22??<BF60
@M02542:52:000000000-J9N43:1:1101:7802:2762 2:N:0:GTGAAA
GTAGTCCACGCCGTAAACGATGTCTACTAGCCGTTCGTGTCCTTGTGATGTGAGTAGCGCAGCTAACGCACTAAGTAGACCGCCTGGGGAGTACGGTCGCAAGATCAAAACTCAAATGAATTGACGTGGGTCCGCACAAGCGGCGGAGCATGTGGTTTAATTCGACGCAACGCGAAGAACCTTACCTACTCTTGACATCTCCGGAAGACCGCACAGTTGCGTTTGGTCCTACGGGTACCGTTAGAAAGTTGCTTGCATACTGTCCGTCTCTCGC
+
FF@EFGFGGGG8@F,6CCB@F<6@<F96FFGFFC@FECCFC,,@C6EFGFFG@F@ADF+BC++=FFE7=CGEGGFGFFGGGCDCE+?FECGECEC@=6C7+@ED@,A>?A,@FC8BFF3=D9DE?C8FC7+3,48B:*,,:>8**2**/*=E:@C28CCF:CC7EC:<55=5:7().7;F5(6***<*C4)8*)*9<:FF4.(/))08.*,(:**.-0242)00((.0))).,.0(-2<//(*9)).0))//.).())),6)))*10)))/0))
@M02542:52:000000000-J9N43:1:1101:22633:2772 2:N:0:GTGAAA
GTAGTCCACGCCGTAAACGATGTCTACTAGCTGTTCGTGTCCTTGTGATGTGAGTAGCGCAGCTAACGCACTAAGTAGACCGCCTGGGGCGTACGGTCGCAAGATTAAAACTCGAATGAATTGACGGGGGCCCGCACAAGCGGTGGAGCATGTGGTTTAATTCGACGCAACGCGAAGAACCTTACCTACTCTTGACATCTACGGAAGACTGCAGAGATGCGGTTGTGCCTTCGGGAACCGTAAGAACGGGCCTGCATGGCTGTCGGCGGCGCGG
+
GG7FGGGGGGGGGGF@FCGGGGGGGGGFFCGGGGGGGGGGGFFGFGGGFFGGCGGFGGGE+7>FGEGGGEDG?E,CF<?E8FGGGFGGF+CF7@FGFEBGE:F@FFGGG99FGGG@8ECF9FFF7:CFEGGGGGGGDEGGF5EGDC*CCGGGC7CC@CC7++1195EDF5*)777B:E:>:7?7CGC47?FFFAF:4)94842DBF56)7)(08+)(*:4(507><<C4)62(>0(4:(9<(/*)),)-(00(4(,4:B6(43<1))))0))07
@M02542:52:000000000-J9N43:1:1101:16758:2818 1:N:0:GTGAAA
GTAGTCCACGCCCTAAACGATGTCCACTGGTTGTCTGGCCTTCATTGGCTTGGTAACGTAGCTAACGCGTGAAGTTGACCGCCTGGGGAGTACGGTCGCAAGATTAAGACTCAAAGGAATTGACGGGGACCCGCACAAGCGGTGGATGATGTGGATTAATTCGATGCAACGCGAAAAACCTTACCTACCCTTGACATGTACGGAACCCTGCCGAGAGGTGGGGGTGCCCGAAAGGGAGCCGTAACACAGGTGCTGCATGGCTGTCGTCAGCTCG
+
GGGGGGGGGGGGGGGGGGGGGGGG,EFGGGGGGGGGGGGGGGGGGGGGGGGGGGGGGGGGGGGGGGGGGGGGGGGGGGGGGGGGGGGGGGGGGGGGGGGGGGGGGGGGGGGGGGGGGGGGGGGGGGGGGGGGGGGGGGGGGGGGGGGGGGGGGGGGGGGGGGGFGFGGGGGGGGGGGGGGGGGGGGGGGGGGGGGGGGGGGFGGGGGGGGGGGGGGGGGFGGGGGGGGGGFFCGG>FGGDFFGFFFGGFGGBFFA?FFBBGG<>FF?FF?74?5
@M02542:52:000000000-J9N43:1:1101:22732:2819 2:N:0:GTGAAA
GTAGTCCACGCCGTAAACGATGTCTACTAGCTGTTCGTGTCCTTGTGATGTGAGTAGCGCAGCTAACGCACTAAGTAGACCGCCTGGGGAGTACGGTCGCAAGATTAAAACTCAAATGAATTGACGGGGGCCCGCACAAGCGGTGGAGCATGTGGTTTAATTCGACGCAACGCGAAGAACCTTACCTACTCTTGACATCTACGGAAGACTGCAGAGATGCGGTTGTGCCTTCGGGAACCGTTAGACAGGTTCTGCATGGCCTTCGTCAGCCGGG
+
GG7FFGGGGGGGGDFCFGGGGGGGGGGGGGGGG9FFGGFGFFGGGGGGGFGGGGGGGGGGGGGGGGGGGGGGGGGFGFFFGGFGGCDEGDGGGGGGGGGGGDEGGGGGGGGGFCEFFGGFDFGGFGGEGGEEGGEGCGGFFCCGGGGEFG60=BFFGGGGFGGGGDED>EGDB)737@FFF:BFGFCFG496@2@?ABFDFA<GB@:CFC?BG@<F<D76(57@(:?GA<>24>9342:GD05*65<FF2105<DA)5(4().)*2)0)/))0)
@M02542:52:000000000-J9N43:1:1101:18273:2833 2:N:0:GTGAAA
GTAGTCCACGCCGTAAACGATGTCTACTAGCTGTTCGTGTCCTTGTGATGTGAGTAGCGCAGCTAACGCACTAAGTAGACCGCCTGGGGAGTACGGTCGCAAGATTAAAACTCAAATGAATTGACGGGGGCCCGCACAAGCGGTGGAGCATGTGGTTTAATTCGACGCAACGCGAAGAACCTTACCTACTCTTGACATCTACGGAAAACTGCAGAGATGCGGTTGTGCCTTCGGGAACCGTAAGACAGGTGCTGCATGGCCGTCGGCAGCCCGG
+
GGCGGGGGGGGGGG7FGGGGGGGGGGGGGGGGGGGGGGGGGGGGGGGGGGGGFGGGGGDGEGGGFGGGDCFGGGGGGGFGGGGGGGGGGEGGGGGGGGGGGGGGGGGFGGGDCGGGGGGGGGFGGEEFGGGGGGD>>FG>FGGGGGGFGGFGGCFFGGGGAFCFGGGGFF=DEGFFBD@FFFFGGGGBG@F/9)9?46?>FA6GBE)0)*.)0<9.4CD)4BEFFB6CAF422>1(4?07CBGF),4<?B948)23)6<2((,-))0)7))0)5
@M02542:52:000000000-J9N43:1:1101:22184:2838 1:N:0:GTGAAA
GTAGTCCACGCCGTAAACGATGTCTACTAGCTGTTCGTGTCCTTGTGATGTGAGTAGCGCAGCTAACGCACTAAGTAGACCGCCTGGGGAGTACGGTCGCAAGATTAAAACTCAAATGAATTGACGGGGGCCCGCACAAGCGGTGGAGCATGTGGTTTAATTCGACGCAACGCGAAGAACCTTACCTACTCTTGACATCTACGGAAGACTGCAGAGATGCGGTTGTGCCTTCGGGAACCGTAAGACAGGTGCTGCATGGCTGTCGTCAGCTCGT
+
GGGGGGGGGGGGGGGGGGGGGGGGGGGGGGGGGGGGGGGFGGGGGGGFGGGGGGGGGGGGGGGGGGGGGGGDGGCGGGGGGGGGDGGGGGGGFGGGGGGGGGGGGGGGGGGGFGGEGGGGGGGGGGGGGGGGGGGGGGGGGGGGGGGGGGGGGGGGGGGGGGGGGGGGGGGGGGGGGEGGGGGC@FGGGGGGGGGGGGGGGFGGGDGGGDFGGFGGGGFEEEGGGGGGGGFFGGGFFGGGFFD1FDFGFCD?F<B?>AFFGGGFCB<BFFB?B)
@M02542:52:000000000-J9N43:1:1101:13884:2844 2:N:0:GTGAAA
TAGTCCACGCCGTAAACGATGTCTACTAGCTGTTAGTGTCCTTGTGATGTGAGTAGCGCAGCTAACGCACTAAGTAGACCGCCTGGGGAGTACGGTCGCAAGATTAAAACCCAAATGAATTGACGGGGGCCCGCACAAGCGGTGGAGCATGTGGTTTAATTCGACGCAACGCGAAGAACCTTACCTACTCTTGACATCTACGGAAGACTGCAGAGATGCGGTTGTGCCTTCGGGAACCGTAAGACAGGTGCTGCATGGCTGTCGTCTGCTCGTG
+
GGGGGGGGEGGGGGGGGGGGGGGGGGGGFGGGGGGGGGGGGGGGGFFGGGGGGGGGGGGGGGGGGGGGGGGGGGGGGGGGGGGGGG@FFGFGGGGGGCGGGGGGGGGGGGGGGGGGGGGGGGCGGGGGGGGGGGEEGFGGGGGGGGGGGGGGGGGGGGGGFGFC=DGGEF7DFGFFBFFFFFFG:FFFGFFFFDFF>FFB*2?DF5)**04-0<57>F>39D>5219>9><08>9;:?>GD<*0301:37)9)).))1?1(4)(11)09*/8<)
@M02542:52:000000000-J9N43:1:1101:11970:2850 2:N:0:GTGAAA
GTAGTCCACGCCGTAAACGATGTCTACTAGCTGTTCGTGTCCTTGTGATGTGAGTAGCGCAGCTAACGCACTAAGTAGACCGCCTGGGGAGTACGGTCGCAAGATTAAAACTCAAATGAATTGACGGGGGCCCGCACAAGCGGTGGAGCATGTGGTTTAATTCGACGCAACGCGAAGAACCTTACCTACTCTTGACATCTACGGAAGACTGCAGAGATGCGGTTGTGCCTTCGGGAACCGTAAGACAGGTGCTGCATGGCTGTCGTCGGCTCGG
+
GGGGGGGGGGGGGGGGGGGGGGGGGGGGGGGGGGGGGGGGGGGGGGGGGGGGGGGGGGGGGGGGGEGGGGGGGGGGGGGGGGGGGGGGGGGGGGGGGGGGGGGGGGGGGGGGGGGGGGGGGGGGGGGGGD5CGGGGGGGGGGGGGGGGGGDCEEECFGGGFGGGGGGG>>EGFGFFFEFFFBFGGGGFGFFFF2FFDDFBFFBDE55EFFFFGGFF?:CAFF7>6<?GFFFFFF>BBF:DDBGGF23F?<::)6>>2<(31612FD>)7>)).)
@M02542:52:000000000-J9N43:1:1101:16610:2855 1:N:0:GTGAAA
GTAGTCCACGCCGTAAACGATGTCTACTAGCTGTTCGTGTCCTTGTGATGTGAGTAGCGCAGCTAACGCACTAAGTAGACCGCCTGGGGAGTACGGTCGCAAGATTAAAACTCAAATGAATTGACGGGGGCCCGCACAAGCGGTGGAGCATGTGGTTTAATTCGACGCAACGCGAAGAACCTTACCTACTCTTGACATCTACGGAAGACTGCAGAGATGCGGTTGTGCCTTCGGGAACCGTAAGACAGGTGCTGCATGGCTGTCGTCAGCTCGT
+
GGGGGGGGGGGGGGGGGGGGGGGGGGGGGGGGGGGGGGGDGGGGGGGGGGGGGGGGGGGGGGGGGFGFGGGGGGCCEGGGGGGGGGGGGGGGGGGGGGGGGGGGGGGGGGGGGGDGGGGGGGGGGGGGGGDGGGGDGGDFGGGGGGGGGGGGGGGGGGGGGGGGGGGGGGGGGGDGGGFGGGGGGGGGGFGGGCFGGGGFGFGGGGGGGGGGGGGGGGFGGGGGGGGGGGFFGGGFEGGGEFGFFFFFFG67?A??:4:<FGFFGFFF17:F@)
@M02542:52:000000000-J9N43:1:1101:22802:2884 1:N:0:GTGAAA
GTAGTCCACGCCGTAAACGATGTCTACTAGCTGTTCGTGGTCTTGTACCGTGAGTAGCGCAGCTAACGCATTAAGTAGACCGCCTGGGGAGTACGGTCGCAAGATTAAAACTCAAATGAATTGACGGGGGCCCGCACAAGCGGTGGAGCATGTGGTTTAATTCGACGCAACGCGAAGAACCTTACCTACTCTTGACATCTACAGAACTTAGCAGAGATGCTTTGGTGCCTTCGGGAACTGTAAGACAGGTGCTGCATGGCTGTCGTCAGCTCGT
+
GGGGGGGGGGGGGGGGGGGGGGGGGGGGGGGGGGGGGGGGGGGGGGGGGGGGGGGGGGGGGGGGGGGGGGGGGGGGGGGGGGGGGGGGGGGGGGGGGGGGGGGGGGGGGGGGGGGGGGFGGGGGGGGGGGGGGGGGGGGGGGGGGGFGGGGGGGGGGGGGGGGGGGGGGGGGGGGGGGGGFGGGGGGGGGGGGGFGGGGGGFDGGGGGGFFGGGGEFGGGGGGGGGGGFGA?FDDBEGGGFFGAFBGGFGGFFFFFFABFGGFFG<:BF?<?@.
@M02542:52:000000000-J9N43:1:1101:12772:2886 2:N:0:GTGAAA
GTAGTCCACGCCGTAAACGATGTCTACTAGCTGTTCGTGTCCTTGTGATGTGAGTAGCGCAGCTAACGCACTAAGTAGACCGCCTGGGGAGTACGGTCGCAAGATTAAAACTCAAATGAATTGACGGGGGCCCGCACAAGCGGTGGAGCATGTGGTTTAATTCGACGCAACGCGAAGAACCTTACCTACTCTTGACATCTACGGAAGACTGCAGAGATCCGGTTTTGCCTTCGGGAACCGTAAGACAGGTGCTGCATGGCTGTCGTCACCTCGG
+
@FFFEFEEA@CGEE>BDE@FGFGCFGCGFFFCFFGEGCC<DCCCEF8FGGGDGFEFCFGD@CFGFGGGGGGEFEFFCFFGGGGGDFGGG>+@FGDEECBBCCCFFFGECEGFFBFG8=FF9;,CDGEECC5>C8@CGGGG8CEEGGFFFGG,4BFCC4?1;@@C7CEDFDECAC1>@)9>>?*:CC9***9F734?24*.=:0DF3)88FDFF+304**),)05304C)-534BB9>?(9C?5*.<:?6A:9)6)(6.(33(48/*)))**8.5
@M02542:52:000000000-J9N43:1:1101:21167:2895 2:N:0:GTGAAA
GTAGTCCACGCCGTAAACGATGTCTACTAGCTGTTCGTGTCCTTGTGATGTGAGTAGCGCAGCTAACGCACTAAGTAGACCGCCTGGGGAGTACGGTCGCAAGATTAAAACTCAAATGAATTGACGGGGGCCCGCACAAGCGGTGGAGCATGTGGTTTAATTCGACGCAACGCGAAGAACCTTACCTACTCTTGACATCTACGGAAGACTGCAGAGATGCGGTTGTGCCTTCGGGAACCGTAAGACAGGTTCTGCATGGCTGTCGTCAGCTCGG
+
GGG@FEGGGGGGGGF@FFCFGFGGGGGGGGGGFFGGGGGGGGGGGGEGGGGGFGGFGGGGGGGGGGGGGGGGGGFFFGGGGGG7?=FGGGGGFGGGFGGG>CGGGGGEGGGGGGGGGGEFFGFBD8C:CFGGDEGGEGGGGGCCGGFFFFGG7?FFFFGGFGFGFGGD3>CDBCBBD>?FFBFGCDF?FFF?FAFFA9?AFFFGF@:EFD?BGCCF?DFBBFDEB<:DB<)42>019B:DG(7*655??)/9>9A)-)431:B43C>@D?4)).
@M02542:52:000000000-J9N43:1:1101:14579:2916 2:N:0:GTGAAA
TAGTCCACGCCGTAAACGATGTCTACTAGCTGTTCGTGTCCTTGTGATGTGAGTAGCGCAGCTAACGCACTAAGTAGACCGCCTGGGGAGTACGGTCGCAAGATTAAAACTCAAATGAATTGACGGGGGCCCGCACAAGCGGTGGAGCATGTGGTTTAATTCGACGCAACGCGAAGAACCTTACCTACTCTTGACATCTACGGAAGACTGCAGAGATGCGGTTGTTCCTTCCGGAACCGGAAGACAGGAGCTGCTTGGCTGTTGGTAGGTCGTG
+
GGGGGGGGGGGGGGGGGGGGGGGGGGGGGGGGGGGGGGGFGGGGGGFFGGGGGGFGGGGGGGGGGGGGGGDGGGGGFFGGGGGGGGGGGGEFGGGGGGGGGGGGGGGBDGGGGGAFGGGGGGDGDGGGG<EGGGECEFFGGGGGBDFGGFGGFGGFGGG?FGDCGGGGFFDG>GFFFFFFF<6DFFD647@FFBF?>>FF*8,9>3)89C?AEGEFA7C,,8>)((.C2)6((8((-47))497?FFF((5)(5)),870(.).*/**)17:05
@M02542:52:000000000-J9N43:1:1101:14376:2920 2:N:0:GTGAAA
GTAGTCCACGCCCTAAACGATGCGAACTAGGTGTTGGGGAAGGAGACTTCTTTAGTACCGTAGCTAACGCGTGAAGTTCGCCGCCTGGGGAGTACGGTCGCAAGATTAAAAATCAAAGGAATTGACGGGGACCCGCACCAGCGGTGCATTATGTGGATTAATTCGATGCAACGCGAAAAACCGTAGCTACCCTTGACATGCTAGGAACTTTCCAGCGAGGGATTGGTTCTCGAAAGAGAGCCTGGACCCCGTTCGCGGATGGGAGTCGGCAGCC
+
F<C6;EGGGGG,::@8E,68B:6::7+CFEE<6@,E,+6C,,,CF<FBAFGGFG<EEG,CF<FCF5E:FG:448B<5<EC+F+++@+49+@+@FGEFGDE+@+>A:?,,86,,@,C+==:=,,6+@3=CG>+++**@3*3,4***3*25,,4,4?CACFGCC,9*1=C/8428<;BD30=3():7*//*6)5?7)*5>84@.)*)08C4*):@?:)())(-.))((-*).6(..2((((*1(*9118)((00,(-0(((--(((*1/).)))).
@M02542:52:000000000-J9N43:1:1101:11159:2928 2:N:0:GTGAAA
GTAGTCCACGCCGTAAACGATGTCTACTAGCTGTTCGTGGTCTTGTACTGTGAGTAGCGCAGCTAACGCACTAAGTAGACCGCCTGGGGAGTACGGTCGCAAGATTAAAACTCAAATGAATTGACGGGGGCCCGCACAAGCGGTGGAGCATGTGGTTTAATTCGACGCCACGCGAAGAACCTTACCTACTCTTGACATCTAGCGAAGATTGTAGAGATACGATTGTGCCTTCGGGAACGCCAAGACAGGTGCCGCATGGCTGTCGTCCGCTCGG
+
GGGGGGGGGEGFGGGGGGGEGGGGGGGGGDGGGGGGGGGGGGGGGGEGGFGFGGGGGGGGGGGGGGGGGGGGGFGGGGGGFGGGDGGGGDFGGG@GFGGGGGGGGGGGGGGGFGFCGAFGGGGGGGGDGGGGGEGDGGG>CGGBCC8,<FEGFCFEFGFGFFCFGG5))01>>79555?FFFFGGGG?D666@2*/.:FDFABG3558@73A99+7)0?<:8353A27<)441)6>B?0*)4352<:::7)0,(-4(14(.((,1C))))).))
@M02542:52:000000000-J9N43:1:1101:13701:2930 1:N:0:GTGAAA
GTAGTCCACGCCGTAAACGATGTCGACTAGCCGTTGGGATCCTTGAGATCTTAGTGGCGCAGCTAACGCATTAAGTCGACCGCCTGGGGAGTACGGCCGCAAGGTTAAAACTCAAATGAATTGACGGGGGCCCGCACAAGCGGTGGAGCATGTGGTTTAATTCGAAGCAACGCGAAGAACCTTACCAGGCCTTGACATGCAGAGAACTTTCCAGAGATGGATTGGTGCCTTCGGGAACTCTGACACAGGTGCTGCATGGCTGTCGTCAGCTCGG
+
GGGGGGGGGGGGGGGGGGGGGGGGGGGGGGGGGGGGGGGGGGGGGGGGGGGGGGGGGDGGEGGGGGGGGGGGGGGGGGGGGGGEGGGGGGGGGGGDGGGGGGGGGGGGGGGGGGGGGGGGGGGGGGGGGGGGGGGGGGGGGDFGGGGGEGGFFGFGGGGGGFGGGGGGGGGGGGGGGGGGGGGGGGGGGGGGGGGFGGGGGFGGGDGFGGGGGGGGFGGGGFGFG<*CFGBFGGGEFGGGFFGFFFGGFF68?<7?>AFF47C?D?BFBF<FF)
@M02542:52:000000000-J9N43:1:1101:20904:2948 2:N:0:GTGAAA
GTAGTCCACGCCCTAAACGATGTCAACTGGTTGTTGGGTCTTCACTGACTCAGTAACGAAGCTAACGCGTGAAGTTGACCGCCTGGGGAGTACGGCCGCAAGGTTGAAACTCAAAGGAATTGACGGGGACCCGCACAAGCGGTGGATGATGTGGTTTAATTCGATGCAACGCGAAAAACCTTACCCACCTTTGACATGTACGGAATCCTTTAGAGATAGAGGAGTGCTCGAAAGAGAGCCGTAACACAGGCGCTGCAGGGCTGTCGTCCGCCCG
+
GGGEFGGGGGGGGGGEGGGGGGGGGGGGGGGGGGGGGGGGFFGGGGGGG<EGGGGGGGGGGGGGFGGGGGGGGFGGGGGGGGGGFCFGGGFGGGGGGGGGGGGGGGGGGGGGFFGGGGGGGGGGGGGDE7:CEGEGDFGGGG*CEFCFCGGFGG8:FF7=B7:FGGEGFFEDDGFFBF>DFEBFGGG>DF?FFB==9>FA*(19:>6CBGFFFC7*.*:4957>:76*5:6?:@::736*1(191-4)(())-4132(10280,0/)))0)5)7
@M02542:52:000000000-J9N43:1:1101:20330:2987 2:N:0:GTGAAA
GTAGTCCACGCCGTAAACGATGAGAACTAGTTATTGGGGGTATTGACTCCCTCAGTGACGCAGCTAACGCATTAAGTTCTCCGCCTGGGGAGTACGGCCGCAAGGCTAAAACTCAAAACAATTGACGGGGGCCCGCACAAGCGGTGGATTATGTGGTTTAATTCGAAGCAACGCGCAGAACCTTACCTAGGCTTGAACTCCTCAGAATTCGACGTAATGGTTGAAGTGCCCGCAAGGGAATTGAGTGAGAGGTGCTGCATGGCTGTCGTCAGCG
+
GGGGGGGGGGGGGEFFGGGGGGGGGGGGGGGGGGGGGGGGGGGGGGGGGEGGGGGGGGFEDGGGGGGGGGGGGGGGGGGGGGGDGGGGGGCGGGGGGGGGGGGGGGGGGGGGGGGGGGGGGGGCFEEGGGGGGGDEE@EGGFE>=CE*4:E?74BCCCFGFFGGGGGGFFF<D>9D@FFFFFFGDFFFFFFFFFF>??=>FF:FF=FEFGFBGGC@:<C>:@DF><9=6AB?>D99::25C)9*).4846?D?,)44<?A4?B15*/50))0/)
@M02542:52:000000000-J9N43:1:1101:21910:2987 2:N:0:GTGAAA
GTAGTCCACGCCCTAAACGATGCGAACTAGGTGTTGGGGAAGGAGACTTCTTTAGTACCGTAGCTAACGCGTGAAGTTCGCCGCCTGGGGAGTACGGTCGCAAGATTAAAACTCAAAGGAATTGACGGGGACCCGCACAAGCGGTGGATGATGTGGATTAATTCGATGCAACGCGAAAAACCTTACCTACCCTTGACATGCCAGGAACTTTCCAGAGATGGAATGGTGCTCGAAAGAGAGCCTGGACACAGGTTCTGCATGGCTTTCGTCAGCC
+
GGGGGGGGGGGGGGGGGGEGGGGGGGGGGGGGGGGGGGGGGGGGGGGGGGGGGGGGGGGFFGDGGGGGGGGGGGDFGGGGGGGGGGGGGGGGGGGGGGGGGGGGGGGGGGGGGGGGGGFGGGGGGGGDEEEGGGGGGEGGGGGGEGGCFFFFFGGGGGGGFGGFGFCFF8EF>D;EFEFFEFFGGGGFDF>FF3)7:463643>F)<FFG2:CFC44*0-5)*94?A*6.469F?>740*>?G4:<?;2:@>4))).)).616.*09.0000))
@M02542:52:000000000-J9N43:1:1101:22587:3024 2:N:0:GTGAAA
GTAGTCCACGCCGTAAACGATGATAACTAGCTGTCCGGGTTCATGGAACTTGGGTGGCGCAGCTAACGCATTAAGTTATCCGCCTGGGGAGTACGGTCGCAAGATTAAAACTCAAAGGAATTGACGGGGGCCTGCACAAGCGGTGGAGCATGTGGTTTAATTCGAAGCAACGCGCAGAACCTTACCAGCGTTTGACATGTCTAGTATGTTTCCCAGAGATGGGTTACTTCAGTTCGGCTGGCTAGAACACAGGTGCTGCATGGCTTGCGGTAGG
+
GGGGGGGGGGGGGGGGGGGGGGGGGGGGGGGGGGGFGGGGEGGGGGGGGFGGGGGGGGGGGEGGGGGGGGGGGGGGGGGFGGGGGGGGGGGGGGGGGGGGGGGFCFGGGGGGGGGGGFCGGGGGGGGGGEGGGGGGGGGGGGGECDC>FGGGGGGFGGGGFG7CFFEDFAEDBC;FE>FFF@FGGGG:FEEFFFF=2964BB>F7=?E*>AAFF76(1*--?FFF:0C>)6:<FFF>6(>D0*2(,)1(.7><A?:2422<>F?**0)))))00
@M02542:52:000000000-J9N43:1:1101:10498:3025 2:N:0:GTGAAA
GTAGTCCACGCCGTAAACGATGTCTACTAGCTGTTCGTGTCCTTGTGATGTGAGTAGCGCAGCTAACGCACTAAGTAGACCGCCTGGGGAGTACGGTCGCAAGATTAAAACTCAAATGAATTGACGGGGGCCCGCACAAGCGGTGGAGCATGTGGTTTAATTCGACGCAGCGCGAAGACCCTTACCTACTCTTGACATCTACGGAAGACTGCAGGGATGCGGTGGTGCCTTCGGGAACGTTACGACGGGTTCTGCATGCCGTTCGCCTGCTCGG
+
GF9CFFAFFFGGGFC@FFFGFGGGGGGGGE<FFGFGGFF8CFED,:@FGGEE<F9ECFDGGBGGFCGGGFGGF<AFFFGFGEGG7@FFE+>FFFFGFGGGGEGGFGGD,EFGGFCF?DCFED@,DEEGG>:B**3**5>DGE>*8C5:C*,,4=B,;,;7++5:+8*28:C<)/93)8))03<DF9CBC*)1@>*)).6<F<67@3);:C??FE*8:FD((7<)(--C3A>2()30,8(*2(1*,7(.(().4))-)6))-((.*)))08)/7)
@M02542:52:000000000-J9N43:1:1101:10438:3072 1:N:0:GTGAAA
GTAGTCCACGCCGTAAACGATGGATACTAGTTGTTTGGATTTATCTGAGTGACTAAGCGAAAGTGATAAGTATCCCACCTGGGGAGTACGAACGCAAGTTTGAAACTCAAAGGAATTGACGGGGGCCCGCACAAGCGGTGGAGCATGTGGTTTAATTCGATGATACGCGAGGAACCTTACCAAGGCTTAAATGGGAGACGACGTATTTGGAAACAGATATTTCTTCGGACGTCTTTCAAGGTGCTGCATGGTTGTCGTCAGCTCGTGCCGTG
+
GGGGGGGGGGGGGGCEGGGEGGGGGGGGFGGGGFGGGGGFGGGGGGGGGGGGGGGGGFGGGGGGGGGGGGGGGGGGFGGGGGGGGGGGGGGGGGGGGGFGGGGGGGGGGGGGGGGGGGGGGDGGGGGGGGGGGGGGGGGGGGGGGGGGGGGGGFGGGGGGGGGGGGGGGGGGCFGFGGGGGGGGGGGGGGGGGGGGEEFGGFGGGGGGFGFGGGGGGGFFFGGFCFGGGGFFGGGFFGGGFFGFFDGGFGGFFFFFFFB?GGGFGBF??FFF
@M02542:52:000000000-J9N43:1:1101:12487:3102 1:N:0:GTGAAA
GTAGTCCACGCCGTAAACGATGTCTACTAGCTGTTCGTGTCCTTGTGATGTGAGTAGCGCAGCTAACGCACTAAGTAGACCGCCTGGGGAGTACGGTCGCAAGATTAAAACTCAAATGAATTGACGTGGGCCCGCACAAGCGGTGGAGCATGTGGTTTAATTCGACGCAACGCGAAGAACCTTACCTACTCTTGACATCTACGGAAGACTGCAGAGATGCGGTTGTGCCTTCGGGAACCGTAAGACAGGTGCTGCATGGCTGTCGTCAGCTCGG
+
GGGGGGGGGGGGGGGGGGGGGGGGGGGGGGGGGFGGGGGGGGGGGGGGGGGGGGGGGGGGGGGGGGGGGGGGGGGGGFGEEGGGGGGGGGGGGGGGGGGGGGGGGGGGGGGGGGGGGGGGGGGGGGGGGGGGGGGGGGGGGGGGGGGGGGGGGGGFGGFGGGGGFGGGGGGGGGGGEGGFGGGGGGGGGGGGGGGGGGGGGFGGGGGGGGGGGGGFCFGGGGGGGGCCGGFFGGGBEFFGB><:@?GFFFC:FFF:4A1:DD56<::6:?AF@)
@M02542:52:000000000-J9N43:1:1101:15366:3129 2:N:0:GTGAAA
GTAGTCCACGCCGTAAACGATGTCTACTAGCTGTTCGTGTCCTTGTGATGTGAGTAGCGCAGCTAACGCACTAAGTAGACCGCCTGGGGAGTACGGTCGCAAGATTAAAACTCAAATGAATTGACGGGGGCCCGCACAAGCGGTGGAGCATGTGGTTTAATTCGACGCAACGCGAAGAACCTTACCTACTCTTGACATCTACGGAAGACTGCAGAGATTCGGTTGTGCCTTCGGGAACCGTAAGACAGGTGCTGGATGGCTTGCGTTCGCTCGG
+
GGGGGGGGGGGGGGEEGGGGGGGGGGFGGGGGGGGGGGGEGFFGGGGGGGGECFGGGGGGGGGGGGGGGGGGGGGGGGGGGGGGGGGGGGGGGGGGGGGGDGG=9FGGGAGFGGGGFGGGGGGGGGGGGGG6EGGEEGC5CGGGGD>FGGFG7,CBFGFGFCCGDGGD>AEGEG6EFB4553BGGFFF<?F46-6:46?<FD6*8<:8)*.4EC77:**.4>@>>6(2:A>3()(-414370**44:??>))))((-.4:<(((9C))0.555)
@M02542:52:000000000-J9N43:1:1101:18605:3147 2:N:0:GTGAAA
GTAGTCCACGCCGTAAACGATGTCTACTAGCTGTTCGTGTCCTTGTGATGTGAGTAGCGCAGCTAACGCACTAAGTAGACCGCCTGGGGAGTACGGTCGCAAGATTAAAACTCAAATGAATTGACGGGGGCCCGCACAAGCGGTGGAGCATGTGGTTTAATTCGACGCAACGCGAAGAACCTTACCTACTCTTGACATCTACGGAAGACTGCAGAGATGCGGTTGTGCCTTCGGGAACCGTAAGACAGGTGCTGCCTGGCTGGCCTCGGCCCGG
+
GGEFGGGGGGGGGG7CFFGGGGGGGGGGGGGGGGGGGGGEGFGGGGGGGGGGGGGGGGGGGGGGGGGGGGGGGGGEGFGGGGGGGGGGCFGGGGGGGGGGGGGGGGGGGGGFGGGGGGGEDF@EDGGGGGGCEGCBEGGGGGGEGGFGGGFF77BEGGFCACCD7CCGFDGGFG0>>>6>FFFGGDG?G=?FBB4FDA6-8)3C@EEGF>)(<EGF?FCA;>7>>6(C<)63(50476<CC?D<)23??<40)-)(.26(,(((**0))))083
@M02542:52:000000000-J9N43:1:1101:10910:3161 2:N:0:GTGAAA
GTAGTCCACGCCGTAAACGATGAGTACTAGCTGTCGGAGGTTACCCCCTTCGGTGGCGCAGCTAACGCATTAAGTACTCCGCCTGGGAAGTACGCTCGCAAGAGTGAAACTCAAAGGAATTGACGGGGACCCGCACAAGTAGCGGAGCATGTGGTTTAATTCGAAGCAACGCGAAGAACCTTACCTAAGCTTGACATCCTTTTGACCTCTCCCTAATCGGAGATTTCCCTTCGGGGACAGAAGTGACAGGTGGTGCATGGTTGTCGTCAGCTCC
+
GGGFGGGGGGGGGGGGGGGGGFGFGGGGGGGGGGGGGGGGGGGGGGGDGGGGGGBFGGGGGGGFFGDGGGGFGAFGGGGGGGGGGGGFGGFFFGGGEGEEG>8FDAFFGGEFFFFFFGGGFGGGGGGGGGGGGGGEEGGGGGG85CCEGGGFFGFFFGFFFF8C:5**;55CBG9>FAFFFFFGGGC?>?FFF06*-,8<F4A>DF?FF*428;+8-2*,(.0?A>>G?AA:1:>B>;1D*)*;)))*,49)430-4AFFDF?BFD<7FE)*/)
@M02542:52:000000000-J9N43:1:1101:19045:3162 2:N:0:GTGAAA
GTAGTCCACGCCGTAAACGATGTCTACTAGCTGTTCGTGTCCTTGTGATGTGAGTAGCGCAGCTAACGCACTAAGTAGACCGCCTGGGGAGTACGGTCGCAAGATTAAAACTCAAATGAATTGACGGGGGCCCGCACAAGCGGTGGAGCATGTGGTTTAATTCGACGCAACGCGAAGAACCTTACCTACTCTTGACATCTACGGAAGACTGCAGAGATGCGGTTGTGCCTTCGGGAACCGGAAGACAGGTGCTGCATTGATGTCGTGCACCCGG
+
GGGFFGGGGGGGGGF:EFGGGGGGGGGGGGGGGGGGGGGFGGGGGGGGGGGGGGGGGGGGGGGGGGGGGEEGGGGGGGGGGGGGGGGGGGGGGGGGGDFGGGGGFFGGGGG@FGGGGGFFFAEGGGGGGGGG@EEEGGGGGGGCGG>CFG6CCFFFFGGGFGGGGGGGFAGC8D6>>57FFF=>FGFB49<6@27?<6=<F26C3;7CF7)3EF@5.004>D3>3:?:)).,(<>(413C),)/,(25<4))2))())))))..1*)00*0).7
@M02542:52:000000000-J9N43:1:1101:19380:3173 2:N:0:GTGAAA
GTAGTCCACGCCGTAAACGATGTCTACTAGCTGTTCGTGTCCTTGTGATGTGAGTAGCGCAGCTAACGCACTAAGTAGACCGCCTGGGGAGTACGGTCGCAAGATTAAAACTCAAATGAATTGACGGGGGCCCGCACAAGCGGTGGAGCATGTGGTTTAATTCGACGCAACGCGAAGAACCTTACCTACTCTTGACATCTACGGAAGACTGCAGAGATGCGGTTGTGCCTTCGGGAACCGTAAGACAGGGGCTGCATTGCTGTCGTCAGCGCGG
+
GGFFFGFGGGGGGGGGGGGGGGGGGGGGGGGGGGGGGGGFGGGGGGGGGGGGGGGGGGGGGGGGGGGGGGGGGGGGGGGGGGGGGGGGGFGGGGGGGGGGGGGGGGGGGGGGGGGGGGGGGFFGDEEGGDGGGGDGEEGGGGGGGGGCGGFC?EFGGGGGFG,=FGGGFECCBD(=DDFFFB?:CCC=FFFFFF??4)*:FBFG:>5CFF:7F?C5:>7<9@EE9?<GFB2<?>91448DC?D<<)2<1(5:3<B0))5)))-)**.).))))0
@M02542:52:000000000-J9N43:1:1101:17889:3174 1:N:0:GTGAAA
GTAGTCCACGCCGTAAACGATGTCTACTAGCTGTTCGTGCCCTTGTGATGTGAGTAGCGCAGCTAACGCACTAAGTAGACCGCCTGGGGAGTACGGTCGCAAGATTAAAACTCAAATGAATTGACGGGGGCCCGCACAAGCGGTGGAGCATGTGGTTTAATTCGACGCAACGCGAAGAACCTTACCTACTCTTGACATCTACGGAAGACTGCGGAGAAGCGGTTGTGCCTTCGGGAACCGTAAGACAGGTGCTGCATGGCTGTCGTCAGCTCGG
+
FE@CCFFGFGFFGGGGGGEGGGGGGFGGGGG9FFFGGGFGDFGGGGGGFGGAGGGGGGGGEGEFGEF@C:FFEEFGACFG?>:FGGGGGGGGAEFGGGGDF@CGFFGFG<?EFGGGFGGFGGGGGC7EEDG7@FGDCGGGGBE*>EE<EGGGFGGEFFGCFGG:CCFGECE@EGGDCGGGFGDF8ECCFFFGG97@7+<<?FGG=DEGGFDG8CGGG68C5:;8CE<?CGAFGGGE>GCCD@C:@?<5FF4:6<F?B<315DGFG<:?FB9?5)
@M02542:52:000000000-J9N43:1:1101:12888:3179 2:N:0:GTGAAA
TAGTCCACGCCGTAAACGATGTCTACTAGCTGTTCGTGTCCTTGTGATGTGAGTAGCGCAGCTAACGCACTAAGTAGACCGCCTGGGGAGTACGGTCGCAAGATTAAAACTCAAATGAATTGACGGGGGCCCGCACAAGCGGTGGAGCATGTGGTTTAATTCGACGCAACGCGAAGAACCTTACCTACTCTTGACATCTACGGAAGACTGCAGAAATGCGGCTGTGCCTTCTGGAACCGTAAGACAGGTCCTGCATGGCTGACGTCAGGTCCTG
+
GGGGGGGGGGGEGGGGGGGFGFFGFGGGGGGFGGGGG@EFGGGGGGGGGGECFFAEE:@@BCCFFGGGCGGDEDFFBDFGGGGGGGFGGGGGC:FFGEGGGGGGGFG=CGFGFGGGGGGGGEDG6CCFEEGGGGGGGFFC8BCEGGCFDGFGFGFFF8FG6;8:CGGDEDCCDDBA3?5FFA4*9:+)9@F44)<@42@<@:<G>>)29D7-+++06:C1()0>B0:7<<<))/6:??19>(1*,5(75)9@D?022(301((-99>3)*)**/
@M02542:52:000000000-J9N43:1:1101:18230:3198 1:N:0:GTGAAA
TAGTCCATGCCGTAAACGATGAGTGTTCGCCCTTGGTCTACGCGGATCAGGGGCCCAGCTAACGCGTGAAACACTCCGCCTGGGGAGTACGGTCGCAAGACCGAAACTCAAAGGAATTGACGGGGGCCTGCACAAGCGGTGGAGCATGTGGTTTAATTCGACGCAACGCGAAGAACCTTACCTACTCTTGACATCTAGCGAAGACTGCAGAGATGCGGTTGTGCCTTCGGGAACGCTAAGACAGGTGCTGCATGGCTGTCGTCAGCTCGTGTTT
+
GGGGGGGGGGGGGGGGGGGGGGGGGGGGFGGGGGGGGGGGGGGGGGGGFFGGGGGGGGGGGGGGGGGGGGGGGGGGGGGGGGGGDGGGGGGGGGGGGGGGGGGGGGGGGC8FFGGGGGGGGGGEGGGCGGGGCCFG>GDGGGCFGGGGCGGGGFCGGGGGFGCGGC>C>EGGGCFGGFFGGC@CFGGGFCGG?FG:??CGG@EEFF6CGCFGGCE7CEEEGE=CECFF7D>7DGGF@GGFFFG0)5CCFGF?=AFF?FFFGGGFDB<:?>F>>)
@M02542:52:000000000-J9N43:1:1101:21214:3210 2:N:0:GTGAAA
GTAGTCCACGCCCTAAACGATGTCAACTAGTTGTTGGGGATTTACTTCCTTGGTAACGTAGCTAACGCGTGAAGTTGACCGCCTGGGGAGTACGGCCGCAAGGTTAAAACTCAAAGGAATTGACGGGGACCCGCACAAGCGGTGGATGATGTGGATTAATTCGATGCAACGCGAAAAACCTTACCTACCCTTGACATGGCAGGAACTTTCCAGAGATGGATTGGTGCTCGAAAGAGAACCTGCACACAGGTGCTGCATGGCCGTCGTCCGTCCG
+
GGFFGFGGGGGGGGFAFFGGGGGGGGGGGGGGGCEGFGGDGGGGGGGGGGGGGGGGGGGGGGGGGGGGGGGGFGGGGGGGGGGGGF@EFEGGGGGGGEGGGGGGGGGGGGFCFGFGFCFGGFGFGGGDGCGGGGGGGGGGGG:EE7@EFGF:C7CEGGFGF@FGFGGGFFCDED>DBAEDFFFGCDCFGFFF8A;FC3A<4(49:FFGFCB<<FF@57C06?FF<(6*6:,4(52:FB25C?DC2A?FF<6442)504)31(43)).))...)5
@M02542:52:000000000-J9N43:1:1101:11890:3217 1:N:0:GTGAAA
GTAGTCCACGCCGTAAACGATGTCTACTAGCTGTTCGTGTCCTTGTGATGTGAGTAGCGCAGCTAACGCACTAAGTAGACCGCCTGGGGAGTACGGTCGCAAGATTAAAACTCAAATGAATTGACGGGGGCCCGCACAAGCGGTGGAGCATGTGGTTTAATTCGACGCAACGCGAAGAACCTTACCTACTCTTGACATCTACGGAAGACTGCAGAGATGCGGTTGTGCCTTCGGGAACCGTAAGACAGGTGCTGCATGGCTGTCGTCAGCTCGG
+
GGAFGGGGGGGFGGDGGFGGGGGGFFGGGGGGGGGGGGGGGGGGGGGGGGGGFGGGGFECEGGGGGGGGDGGGGGGGGFGGGGGGGGGGGGGGGGGGGGGGGGGGGGFFFGFGG@CF9FAFDGGGGGGGGGGCFE7CCFGGGGGGGGGFGGGGGFFGGF?GFGGGGGGC8EFGEGCEGGGFFGFGCCFG?GGGGEGGGFFF@F=CGEGGGGGGGGGGGGGCEGGGE3AFFDFFGGFFGGGFFGFF?FGFGF>FF?0<240C3CFDB?BB:>F>)
@M02542:52:000000000-J9N43:1:1101:15367:3227 2:N:0:GTGAAA
GTAGTCCACGCCGTAAACGATGTCTACTAGCTGTTCGTGTCCTTGTGATGTGAGTAGCGCAGCTAACGCACTAAGTAGACCGCCTGGGGAGTACGGTCGCAAGATTAAAACTCAAATGAATTGACGGGGGCCCGCACAAGCGGTGGAGCATGTGGTTTAATTCGACGCAACGCGAAGAACCTTACCTACTCTTGACATCTACGGAAGACTGCAGAGATTCGGTTGTGCCTTCGGGAACCGTAAGGAAGGTGCCGCATGGCTTGTGTCCACTCGG
+
GGGGGGGGGGGGGGGGGGGGGGGGGGGGGGGFGGGGGGGGGGGGGGGCFEGFGGGGGGEGGGGGGGGEECGGGGGGFGGEGGGGGGGGGEEGGGGGGGGGGGGFGGGGGGGGGGGGGGG9>FFGGEGDGGGGGGGGGGFGGGGGGGGGCECGGFG>CFFEFGEGGCCDBDGDAD3:>DF@FBFGGGGFC=FFF2@F>AF>F<09>3):5D?B78:<2*0.,.8B>?0C><:.,59;06:C36**))(0(.)0(,-(-(8(((-.******/.))
@M02542:52:000000000-J9N43:1:1101:23658:3237 2:N:0:GTGAAA
GTAGTCCACGCCGTAAACGATGTCTACTAGCTGTTCGTGGTCTTGTACTGTGAGTAGCGCAGCTAACGCACTAAGTAGACCGCCTGGGGAGTACGGTCGCAAGATTAAAACTCAAATGAATTGACGGGGGCCCGCACAAGCGGTGGAGCACGTGGTTTAATTCGACGCAACGCGAAGAACCTTACCTACTCTTGACATCTAGCGAAGATTGTAGAGATACGATTGTGCCTTCGGGAACGCTAAGACAGGTGCTGCATGGCTGTCGTCAGCCCGG
+
GGGGGGGGGGGGGGGGGGGGGDGGGGGGGGGGGGGGGGGGGGGGGGGGGFGGGGGGGGGGGGGGGGGDGGGGGGGGGGGGGGGGGGGGGGGGGGGGGGGGGGGG?FFEGGGGGGFGFGGFGGGGFECGGGGEEGCCCGGFGGGEGGDCFFGGGGGGGGGGFGGGGGDDBBEDED>D33?FF?F7<FFFG469F24/65*6BFFDFFBGFC)-A<9=4D:<?>5FB94CA9:36DFF;F?GGFC*-50<64)9<<)44<?F00()9C3)>4))0)
@M02542:52:000000000-J9N43:1:1101:12309:3259 2:N:0:GTGAAA
GTAGTCCACGCCGTAAACGATGTGCGCTGGATGTTGGGGCCCCTAGGGTCTCAGTGTCGTAGCCAACGCGGTAAGCGCACCGCCTGGGGAGTACGGCCGCAAGGTTGAAACTCAAAGGAATTGACGGGGGCCCGCACAAGCGGTGGAGCATGTGGTTTAATTCGAAGCAACGCGCAGAACCTTACCAGCCCTTGACATGGGTCGGACCGGTCCCGGGAGGGACTTTCCTTGGCATAGGCCGGCCGCACGTGTGCTGCCTGGCTGGTGTCAGGCC
+
GGGGGGGGGGGGGFGGGGDGGGGDGGGGGGFGGGGGGDGGGGGFGGGGGGAFDGDGGG>FFFGGGGGGGEGGGGGGGGGGGGGGGGGFGDCG8<=FCC::CFGGGFGCFFGGGCGGFGECCFFEGCCEGGGDBE>8CCCCCEGGGD57EEDGGFGCF*2<@GG*+7:5??=3:36BEDFF51/*7496<)7@FB?6.)*.84,9>BB=>3495*/)())(,05>>)4:2))((0.)),4<)35C-4(.(.7)())),())-(41*0)0)*1)).
@M02542:52:000000000-J9N43:1:1101:22555:3263 2:N:0:GTGAAA
GTAGTCCACGCCGTAAACGATGTCTACTAGCTGTTCGTGTCCTTGTGATGTGAGTAGCGCAGCTAACGCACTAAGTAGACCGCCTGGGGAGTACGGTCGCAAGATTAAAACTCAAATGAATTGACGGGGGCCCGCACAAGCGGTGGAGCATGTGGTTTAATTCGACGCAACGCGAAGAACCTTACCTACTCTTGACATCTACGGAAGACTGCAGAGATGCGGTTGTGCCTTCGGGAACCGTAAGACAGGTGCTGCATGGCTGTCGGCAGCTCGG
+
GGGGGGFGGGGGGGGEGGGGGGGGGGGGGGGGGGGGGGFGGGGGGGGGGGGGGGGGGGGGGGGGGGGGGGGGGGDGGFGGGGGGGGGGGCGGGGGGGGGGGGGGGGGGGGGGGGGGGGGGGFFGGGGGGGGGGDEEGGGCCGGEEDGGGGGGFGFFGGGGFGGGGGGDB351:C;FBD?>>B?FGGGFG=FFFFBFFFFAFFBC:D@F@G08FGGF7FGABEFFF1(:<AA<<EB>0??GC,9*.5:42<)9228(-),2(,44*)0)0<)05>
@M02542:52:000000000-J9N43:1:1101:21292:3265 2:N:0:GTGAAA
GTAGTCCACGCCCTAAACGATGTCAACTGGTTGTTGGTTCTTCACTGACTCAGGAACGAAGATAACCCCTGAAGTTGACCGCCTGGGGAGTACGGCCGCAAAGTTGAAACTGAAAGTAATTGACGGGGACCCGGACAAGCGGTGGATGGTGTGGTTTAATTGCGAGCCAACCCAAAAACCTTACCCACCTTTGGAATGTCCGGCATTTTTTCGAAGTAGAGGAGTACCCGGAATAGCGCCGTAATAACGGTGCTGCATGTCCGCCGTACAGCCG
+
DFFFEEFGGGGG>FG,FEGGG@D,<CFFDDFFEEFFE,CCC,@F,6<A<,,6,,:CE,@,@,,<CE,96,9<=,CC<,,:CC7:,,:@++8,,+4@++C=B+ACFCA;B:=,,3E9+,87,9,,+6=C7+@C7+335,3::C438*,,*,5,**,61,2=3,,**/*/2)*2)2/)05)8).+*0*+)*));:()+/53)32(/0)*+/*((***)-*:54.0)(()*.((,-)))),()9,>*12-*(()0(.)5()).))((*1..7)*07)
@M02542:52:000000000-J9N43:1:1101:22341:3293 2:N:0:GTGAAA
GTAGTCCACGCCGTAAACGATGTCTACTAGCTGTTCGTGTCCTTGTGATGTGAGTAGCGCAGCTAACGCACTAAGTAGACCGCCTGGGGAGTACGGTCGCAAGATTAAAACTCAAATGAATTGACGGGGGCCCGCACAAGCGGTGGAGCATGTGGTTTAATTCGACGCAACGCGAAGAACCTTACCTACTCTTGACATCTACGGAAGACTGCAGAGATGCGGTTGTGCCTTCGGGAACCGTAAGACAGGTGCTGCATGGCTGTCGTCAGCCCGG
+
GGFGGGGGGGGGGGEGGGGGGGGGGGGGGGGGGGGGGGGGGGGGGGGGGGGGGGGGGGGGGGGGGGGGDFGGGGDGGGGGGGGGEGGFGGGGGGGGGGGGGGGGGGGCGGGGGGGG?FGGDDGFGGGEGGGGGGGGGGGGGGGGGGGGGGGCC7<BFGFCAFEGGGGGFFGD>DF>BEF>FB?GGGGFC66F62@FAFFFFF?CEB<CFD77F69:?7C<475.(-8F9<4>?BF;F::GG:**-4:FF2);<B27<<0((-2)//)0.4))07
@M02542:52:000000000-J9N43:1:1101:19575:3294 2:N:0:GTGAAA
GTAGTCCACGCCGTAAACGATGTCTACTAGCTGTTCGTGTCCTTGTGATGTGAGTAGCGCAGCTAACGCACTAAGTAGACCGCCTGGGGAGTACGGTCGCAAGATTAAAACTCAAATGAATTGACGGGGGCCCGCACAAGCGGTGGAGCATGTGGTTTAATTCGACGCAACGCGAAGAACCTTACCTACTCTTGACATCTACGGAAGACTGCAGAGATGCGGTTGTGCCTTCGGGAACCGTAAGCCAGGTTCTGCATGGCTGTCGTCAGCTCGG
+
GGGDFGGGGGGGGGGGGGGGGGGGGGGGGGGGGGGGGGGGGGGGGG8FGGGGGGGGGGGGGGGGGGGGGGGGGGGGGGGGGGGGGGGGGGGGGGGGGGGGGGGGGGGGGGGGGGGGGGGGGGGGFGEGGGGEGGGGGGGGGGGEGGGEGGGGGGGGGGGGFGECFGGGFFGGFG@E>E@@F?F=GCFFGFFFFA4FDBFAFF<5>@BFFG87C8CF8::<6>@F>??CAD<21<>09:0//,97)(4587/98B<)))28((4.CF:>>F*)0)
@M02542:52:000000000-J9N43:1:1101:14525:3302 2:N:0:GTGAAA
GTAGTCCACGCCGTAAACGATGGATACTAGTTGTTTGGATTTATCTGAGTGACTAAGCGAAAGTGATAAGTATCCCACCTGGGGAGTACGAACGCAAGTTTGAAACTCAAAGGAATTGACGGGGGCCCGCACAAGCGGTGGAGCAGGTGGTTTAATTCGATGATACGCGCGGTACCTTACCAAGGCTGAATTGGGAGACGACGTATTTGGAAACAGAAATTTCTTCTGACGTCTTTCAAGGTGCTGCATGGTTGTCTTCTGCCTCTGCGGTGGG
+
FFFGEFGGGDG@BFC@FFCFF,:C@FGEFGGGGEGGC:C,,CCEECFFFEFAFF,EEFGG+@FGGGGFDFGFCF,E,9,CB,4F@CFGG7CA7>CG+=5,A?FFFGFA?,9E==D=F99EEF>E6C+6B++++@,:;:48:E,D8**44*=C>F;,DC>CADF,=C*5))*2)2(0+1+2/;A*5*+)2*+1=45A165<:6;/)/9E=08A?28?1*0.:6=*4))*..846@0))))0*5**.))).6.*62(4))6)6)))**/9)8@E3@
@M02542:52:000000000-J9N43:1:1101:17646:3317 2:N:0:GTGAAA
GTAGTCCACGCCGTCAACGATGTCTACTAGCTGTTCGTGTCCTTGTGATGTGAGTAGCGCAGCTAACGCACTAAGTAGACCGCCTGGGGAGTACGGTCGCAAGATTAAAACTCAAATGAATTGACGGGGGCCCGCACAAGCGGTGGAGCATGTGGTTTAATTCGACGCAACGCGAAGAACCTTACCTACTCTTGACATCTACGGAAGACTGCAGAGATGCGGTTGTGCCTTCGGGAACCGTAAGACAGGTGCTGCATGGCTGTCGTCAGCCCGG
+
GGDFGGGGGGGGGG+BFGGGGGFGGGGGGGGGGGGGGGGGGGGGGGGGGGGGGGGGGGGGGGGGGGGGGGGGGGGFGGGGGGGGGGGGGGGGGGGGGGGGGGGGFGGGGGGGGGGFGGGGGGGGGGGGGDGGGGGGGGGGGGGBCDCFGGGGGFGGGGGCFGGGCCGDBBCDFG>FFFFFFFFGGGGFGF??FAFFAAFFFF:D>B>GFFBBG?7<8C742)7>64(7<AA?6BF;>??GD0DC22(7(8)7<A<7A4:0(4?<FG@:))))..
@M02542:52:000000000-J9N43:1:1101:19369:3318 2:N:0:GTGAAA
GTAGTCCACGCCGTAAACGATGTCTACTAGCTGTTCGTGTCCTTGTGATGTGAGTAGCGCAGCTAACGCACTAAGTAGACCGCCTGGGGAGTACGGTCGCAAGATTAAAACTCAAATGAATTGACGGGGGCCCGCACAAGCGGTGGAGCATGTGGTTTAATTCGACGCAACGCGAAGAACCTTACCTACTCTTGACATCTACGGAAGACTGCAGAGATGCGGTTGTGCCTTCGGGAACCGTAAGGCAGGTGCTGCATGGCTGTCGTCAGCGCGG
+
GGGFGGGGGGGGGGGGGGGGGGGGGGGGGGGGGGGGGGGGGGGGGGGGGGGGGGGGGGGGGGGGGGGGGGGGGGGGGGGEGGGGGGGGGGGGGGGGGGGGGGGGGGGGGGGGGGGGGGGGGGGGFGGGDGGCGGGGGGGGGGGEGGCFGFFGCCGGFGGGFGGGGGDGDBG<BC>>33?FFFFGGGGFGFFFF<FFFFFBFFFGFFBGF74(<<0<:**<>FEF>?<GFFAB?<>6368758<*)(4BF?)/-)5())44,(../*0)76.)05
@M02542:52:000000000-J9N43:1:1101:15470:3329 1:N:0:GTGAAA
GTAGTCCACGCCCTAAACGATGTCAACTAGTTGTTGGGGATTTACTTCCTTGGTAACGTAGCTAACGCGTGAAGTTGACCGCCTGGGGAGTACGGCCGCAAGGTTAAAACTCAAAGGAATTGACGGGGACCCGCACAAGCGGTGGATGATGTGGATTAATTCGATGCAACGCGAAAAACCTTACCTACCCTTGACATGGCAGGAACTTTCCAGAGATGGATTGGTGCTCGAAAGAGAACCTGCACACAGGTGCTGCATGGCTGTCGTCAGCTCG
+
GGGGGGGGGGGGGG8FGGGGGGGGGGGGGGGGGGGGGGGDGGGGGGGGGGGGGGGGGGGGGGGGGGGGGGGGGGGGGGGGGGGGGGGGGGGGGGGGGGGGGGGGGGGGGGGGGGGGGGGGGGGGGGGGGGGGGGGGGGGGGGFGGGGGFFGGGGGGGGGGGGGGGGGGGGGGGGGGGGGGGGGGGGGGGGGGGGGGGGGGGFGGGGGGGGGGGGGGGGGGGGGGGGGGGGBFGGGFFGGGFFGFFFGGFGGFFFFFBFFBFCDFG?BFFFFFF>
@M02542:52:000000000-J9N43:1:1101:10598:3414 1:N:0:GTGAAA
GTAGTCCATGCCGTAAACGATGTCTACTAGCCGTTGGGGCCTTTGAGGCTTTAGTGGCGCAGCTAACGCGATAAGTAGACCGCCTGGGGAGTACGGTCGCAAGACTAAAACTCAAATGAATTGACGGGGGCCCGCACAAGCGGTGGAGCATGTGGTTTAATTCGATGCAACGCGAAGAACCTTACCTGGTCTTGACATAGTAAGAACTTTCCAGAGATGGATTGGTGCCTTCGGGAACTTACATACAGGTGCTGCATGGCTGTCGTCAGCTCGT
+
GGGGGGGGGGGGGG;FFGGGGGGGGGGGGGGGG@FGGGDGGGGGGGGGGGFFFGFCGGGGGEGGGGGGGGGGGGGGGGGGGEEGFGGGGGCFFFFGCGGGGGGGGFGGGGGGGFGGGGGGGDFEGGGGCE>>FFEGGGGGGGGGCFGGGGGGFGGCFFFGFGGGFFCEGGGGGGGGGGGFGGFGGFGFFGGGGGGCFGGGFFGFGGGGGGFGGGGFGG9CFGGCGGCGGGFFGGDE:GFGFFGFFFGGFGF?FA?FFF0?FGGFGB0:<:AF:0
@M02542:52:000000000-J9N43:1:1101:24180:3443 2:N:0:GTGAAA
GTAGTCCACGCCGTAAACGATGAGAACTAGTTATTGGGGGTATTGACTCCCTCAGTGACGCAGCTAACGCATTAAGTTCTCCGCCTGGGGAGTACGGCCGCAAGGCTAAAACTCAAAACAATTGACGGGGGCCCGCACAAGCGGTGGATTATGTGGTTTAATTCGAAGCAACGCGCAGAACCTTACCTAGGCTTGAACTCCTCAGAATTCGACGTAATGGTTGAAGTGCCCGCAAGGGAATTGAGTGAGAGGTTCTGCATGGCTGTCGTCAGCG
+
GGGGGGGGGGGGGGGGGGGGGGDFFFFGGGGGGGGGGGGGCEGGGGGGGGGGGGGGGGGGGGDGGGGGGGGGGGGGGGGGGFGGGGGGGGGGGGGGGGGGGGEEGGGGGGGGGGGGFGGGGCE@FGGGGGGGGEEGGGGGFGGGCDG5CCECGEGGG5>C+AEGGGGGFFCFBDFFFDEFFFFGGGF*:F44?:374:?9?)409FFGFD?BD=:>:CGD<?3?><>GB2:?05;>?F<<726:79>@<<F3)(-5<2:54((.*01)0)08?.
@M02542:52:000000000-J9N43:1:1101:25268:3462 2:N:0:GTGAAA
GTAGTCCACGCCGTAAACGATGTCTACTAGCTGTTCGTGTCCTTGTGATGTGAGTAGCGCAGCTAACGCACTAAGTAGACCGCCTGGGGAGTACGGTCGCAAGATTAAAACTCAAATGAATTGACGGGGGCCCGCACAAGCGGTGGAGCATGTGGTTTAATTCGACGCAACGCGAAGAACCTTACCTACTCTTGACATCTACGGAAGACTGCAGAGATGCGGTTGTGCCTTCGGGAACCGTAAGACAGGTTCTGCATGGCTGTCGTCAGCTTCG
+
GGGGGGGGGGGGGGGGGGGGGGGGGGGGGGGGGGGGGGGGGGGGGGGGGGGGGGGGGGGGGGGGGGGGGFGGGGGGGGGGGGGGGFGGGGGGGGGGGGGGGDGGGGGGGGGGGGGGGGFFGFFGGGGGE7C@EGGGGEGCGGGEGDGGGFGFCFGGGGGFFFGGGGGG35C5BGFEE@FFFFFGGGGFF*)9FDF@AA?BFFFDDF:EFG7BFCFF0F7<3>BEB6?DA4:58B10-86/>0C9>7:F?2*13)4<A4???2:D*95>)6/**)
@M02542:52:000000000-J9N43:1:1101:20196:3468 2:N:0:GTGAAA
GTAGTCCACGCCCTAAACGATGTCAACTGGTTGTTGGTGCTTCACTGACGCAGTAACGAAGCTAACGCGTGAAGTTAACCGCCCGGGGAATACGGCTGCAAGGTTGAAACTCAAAGGAATTTGACGGGAGCCGCACAAGGCGGGGGAGAATTTGTTTAATTCGAAGCAAACCCGAACACCTTTCCCTCCTCTGACCTGTACCGAATCCCTGCAGGGAAGCGGAGGTCCCTAAAGAAAGCGGAAAACAGGGTGCTGCTGGGCTTTCTGCAGCCCG
+
GGGFGGGGGGGG:FFFGGGGGGGF<FFG,E6FFGGCG:C@,,6:,C<F@:,684,C@68,,6,9CA=:++++A,:E,,5C=+@++@FF++4,,+B3+6+,C,A7A,DEGF,6,@E968D3D,,,+68C++5>***58F2,*4**:)*2**+++30;C:FCF<:7*91*<)**)/-<)8)853**2C+)17.9))*))(1)/)4*)))309).;3*)(*/((0.0(-,04))(,/)(.(.))(19(((.((0.(.)4))5(,((.**/**0).).
@M02542:52:000000000-J9N43:1:1101:21512:3471 1:N:0:GTGAAA
GTAGTCCACGCCGTAAACGATGAATGTTAGCCGTCGGGCAGTATACTGTTCGGTGGCGCAGCTAACGCATTAAACATTCCGCCTGGGGAGTACGGTCGCAAGATTAAAACTCAAAGGAATTGACGGGGGCCCGCACAAGCGGTGGAGCATGTGGTTTAATTCGAAGCAACGCGCAGAACCTTACCAGCTCTTGACATCCGGGTCGCGGACAGTGGAGACATTGTCCTTCAGTTAGGCTGGACCCAGGACAGGTGCTGCATGGCTGTCGTCAGCC
+
GGGGGGGGGGGGGGGGGGGGGGGGGGGGGGGGGCGGGGGGGGGGGGGGGGGGGGGGGGGGGGGGGGGGGGGGGGGGGGGGGGGGGGGGEGGGGGDGGGGGGGGGGGGGGGGGGGCEFGGFGCFGGGGGGGGGGGGGGGGFGGGGGGGGGGGGGGGGFGGGGGGFGGGGGGGGEGGGGGGFGGGGGFGGGGGGGGGGGGGG53C?EGGGDEDFFGGG>:ECGFGGFGGGGGFFGGGFFDCGFFGFFFGC:*51=27AABFFGGG@D?<BFF65:)
@M02542:52:000000000-J9N43:1:1101:16715:3487 2:N:0:GTGAAA
GTAGTCCACGCCGTAAACGATGTCTACTAGCTGTTCGTGTCCTTGTGATGTGAGTAGCGCAGCTAACGCACTAAGTAGACCGCCTGGGGAGTACGGTCGCAAGATTAAAACTCAAATGAATTGACGGGGGCCCGCACAAGCGGTGGAGCATGTGGTTTAATTAGACGCAACGCGAAGAACCTTACCTACTCTTGACATCTACGGAAGACTGCAGAGATGCGGTTGTGCCTTCGGTAACCGTAAGACAGGTGCTGCATGGCTGTCGTCCCCTCGG
+
GGCGGGGGGGGGGGCFGGGGGGGGGGGGGGDGFGGGGGG9FGFCFGGFFGGGCGFGFACECF:E<FFGECEGFGCGDGDGGGGGCFFGDFEGCFCFFGGGGGGGEGDFGGCFCGDFGCEGGC8DDEGGG78E@EEGGFDFGGGGGGDFC=6CCFGFF<FGFG,<9CCC>BGDBGFDBEFFFBFGGFGB46?44)*76A@BFF?*78DCFF??CCC50C*665)893(:4-62(.-.34<5>29*)4:F())/).)(-:(,,(42<3))))0007
@M02542:52:000000000-J9N43:1:1101:20416:3487 2:N:0:GTGAAA
GTAGTCCACGCCCTAAACGATGCGAACTAGGTGTTGGGGAAGGAGACTTCTTTAGTACCGTAGCTAACGCGTGAAGTTCGCCGCCTGGGGAGTACGGTCGCAAGATTAAAACTCAAAGGAATTGACGGGGACCCGCACAAGCGGTGGATGATGTGGATTAATTCGATGCAACACGAAAAACCTTACCTACCCTTGACATGCCAGGAACTTTCCAGAGATGGATTGGTGCCCGAAAGAGAGCCTTGACTGCGGTTCGTCATGGCTGTCGTCGGCG
+
GGFFGGFFFGDFGGGAFEFGGGGGGGGGGGGEGGG8AFGGGGGGGGGFGGGGGGGGGGGGGGGGGGGGGGDFGGGGGFGDGCFDGGGFFGGGGGGDGFGGGGGGGGGGGGD9FFAFGGGFFG8;CCGGGGGE7EEB>F>,DFEE>9C*,=?CCGGGGGGC=BFGDCFGB6C8)/6585BFB?F77C+:;6FF?84674B<FF3C>FFGFC))0+0*4**).)*97?<*)(.4,)4((((/1.**,).*)(.7804;(23:ABF0*00))))))0
@M02542:52:000000000-J9N43:1:1101:23310:3509 2:N:0:GTGAAA
GTAGTCCACGCCGTAAACGAAGTCTACTAGCTGTTCGTGTCCTTGCGATGTGAGTAGCGCAGCTAACGCACTAAGTAGACCGCCTGGGGAGTACGGTCGCAAGATTAAAACTCAAATGAATTGACGGGGGCCCGCACAAGCGGTGGAGCATGTGGTTTAATTCGACGCAACGCGAAGAACCTTACCTACTCTTGACATCTACGGAAGACTGCAGAGATGCGGTTGTTCCTTCGGTAACCGTAAGACCGGTGCTGCATGGCTGGCGTCAGCCCGG
+
GGGGGGGGGGGGGCFEFFCGGGGGGGGGGGGGGGGGGGF,<FFGGGGGGGGGGGGFGGGDFEGGGGG>EFFGGG?AF9FFEEGGGGGGGGEGGGGGGGGGGGEFFFGGGGGGGGGGGGGGEFCFDEGGGGGGGEGDGBFFGGE>58;EGGCCFDGGGGGFFF+=95*/5>EGFGFE@DFFFBFGGGGFF*9@F2@46699FDFGFFEC472(0++83:746BE@2:(069<4(8,,,,4/96D9)),)47))))),<<B?B018C*..)).)))
@M02542:52:000000000-J9N43:1:1101:15019:3537 2:N:0:GTGAAA
GTAGTCCACGCCGTAAACGATGTCGACTAGCCGTTGGCCTCCTTGAGGGGTTAGTGGCGCAGCTAACGCGATAAGTCGACCGCCTGGGGAGTACGGCCGCAAGGTTAAAACTCAAATGAATTGACGGGGGCCCGCACAAGCGGTGGAGCATGTGGTTTAATTCGACGCAACGCGAAGAACCTTACCTACTCTTGACATCCAGATAACCTCGTAAAGGTATGAGGGTGCCTTCGGGAAATCTGTGACAGGTGCTGCAGTGCTGTGGTCCGGTCGG
+
GGGDFFGGDBFFCFEEGGEGGFGFGGGGEEGGGGG>8FGFFGGG9FFCFGGEGGGGGGGGG:FGDGGGGG7::FAFFEEGGEGG@F=FGDFG@FG>FGECFEGF@DF,FFFD@FGGGFGGD=DFBBEEGDC88:C5CCFGFEC11:**==<92=99EFD+*2<*0*1905757C(77)65>??FF6+8C9F?F2=0<<*3?<27*1*A4*3(1**14FFB7BF5,((*(-:5?@B>>067?)*06-)/4<)/5<>7(.349)-(220)0.7)8)
@M02542:52:000000000-J9N43:1:1101:18003:3542 1:N:0:GTGAAA
GTAGTCCACGCCGTAAACGATGTCCACTAGCCGTTGGGATCCTTGAGATCTTAGTGGCGCAGCTAACGCATTAAGTTGACCGCCTGGGGAGTACGGCCGCAAGGTTAAAACTCAAATGAATTGACGGGGGCCCGCACAAGCGGTGGAGCATGTGGTTTAATTCGAAGCAACGCGAAGAACCTTACCTGGCCTTGACATGCTGAGAACTTTCCAGAGATGGATTGGTGCCTTCGGGAACTCAGACACAGGTGCTGCATGGCTGTCGTCAGCTCGG
+
GGGGGEGFGGGGGGGGGGDGGGGG,CFGCFFGEF:CCEGGG@FGGGGGFGGGFGGGFGGGGGGGGGFGGEGGGGGGGGFGGGG>FGGFCGGGGDDGGGGGGGGGFDGGGA@FGFGFFF9FEGGA,@CF@FGC7FECFGFGD@7<FFGGGGCGBFDG<F?GGC:FFGEEGGGGGEEEGGGGGGGGGGGFGGGGGGGGGGGFFFGGGG6@FFFGGG7:>E9F6<F6C77?DG<FGGGFEGGGFFG?>??<FFF)9<87AA0:CCGFF0,:B:2@E)
@M02542:52:000000000-J9N43:1:1101:14920:3600 2:N:0:GTGAAA
GTAGTCCACGCCGTAAACGATGTCTACTAGCTGTTCGTGTCCTTGTGATGTGAGTAGCGCAGCTAACGCACTAAGTAGACCGCCTGGGGAGTACGGTCGCAAGATTAAAACTCAAATGAATTGACGGGGGCCCGCACAAGCGGTGGAGCATGTGGTTTAGTTCGACGCAACGCGAAGAACCTTACCTACCCTTGACATCTACGGAAGACTGCAGAGATGCGGTTGTGCCTTCGGGAACCGTAAGACAGGTGCTGCATGGCTGTCGTCAGCTTGG
+
GGGGGGGGGGGGGGGGGGGGFFGGGGGGGGGGGGGFGGGGGGGGGGGGGGGGGGGGGGGGGGGGFGFGGGGGGGCFGGGGGGGGGGFFGFGGGGGGFEGGGGGGGGGGGGGFGGGGGCGFFGGGGGGGGGGE@EGGGGGGGGGGECCFGGCFFCFFF6CFFGC=?CEGFFGGFGFFFFFF>B6779EF7)06@749<4?AFB6DBE3E?>2:F<90477<9DF@>:?C44<23>BB>::<C(55442512)).<2:)<((4442**07579*0)
@M02542:52:000000000-J9N43:1:1101:8084:3608 2:N:0:GTGAAA
GTAGTCCACGCTGTAAACGATGGATACTAGCTGTTGGGGGCAACTTCAGTGGCTAAGCGAAAGTGATAAGTATCCCACCTGGGGAGTACGTTCGCAGGAATGAAACTCAAAGGAATTGACGGGGGCCCGCACAAGCGGTGGAGCATGTGGTGTAATTCGATGATACGCGAGGAACATTACCAAGGCTTAAATGTAGATTGACAGGTTTGGAAACAGACTTTTCTTCGGACAATTTACAAGGTTCTGCATGGTTGTCGTCAGCTCGGTCCGGTGG
+
GGGGGGGGGGGG7FGGGGDFFFGGGGGGGGGGGFGGGGGGGGFFFGGFGGGGGGGGGGEGG7=FEFGGGG<FGG<DG8FGGGGGCCFFAEGGFE7=CCEGCE9FF:FCFG9D8@@E=,@B8+=8>:;7BEC5CGFFEE8?E8D>*CFGCE=:AFFG7?*44CA@,+=55=CDFGF;4A66AEAFDC6=<F=?F>F=26621:46>9F7:DF<C885:FG2)99BA<:C013:??9>AA<C*,*2)55/-)5*66-),(33?)),*))0)5)0)0
@M02542:52:000000000-J9N43:1:1101:19308:3639 1:N:0:GTGAAA
GTAGTCCACGCCGTAAACGATGTCTACTAGCTGTTCGTGTCCTTGTGATGTGAGTAGCGCAGCTAACGCACTAAGTAGACCGCCTGGGGAGTACGGTCGCAAGATTAAAACTCAAATGAATTGACGGGGGCCCGCACAAGCGGTGGAGCATGTGGTTTAATTCGACGCAACGCGAAGAACCTTACCTACTCTTGACATCTACGGAAGACTGCAGAGATGCGGTTGTGCCTTCGGGAACCGTAAGGCAGGTGCTGCATGGCTGTCGTCAGCTCGG
+
GG7CGGGGGGGGGGFFGGGGGGGGGGGGGGGGGEFGEGGGGGGGGGGGGGGFFGGGGGGGGGGGGGFGGGGGGGDGGGGGGGGGGGGGGGGGGGGGGGGGGGGGGGGGGGGGGGGGGGGGGGFGGGDGGGF>FFGGGGGGGGGGGG7FFFGGFEGGGGGGGGGGGGGGGGGGGGGGGDGGGGGGGGGGGGGGGGGGGGGGGFGE5DGGFGFCFFGGFGGGGGGGGGGGG7<FGGGFFGFGB@GFFF6C>F*5BA22>):BGDD=5:?1<DFFF)
@M02542:52:000000000-J9N43:1:1101:6362:3645 2:N:0:GTGAAA
GTAGTCCACGCCGTAAACGATGTCTACTAGCTGTTCGTGTCCTTGTGATGTGAGTAGCGCAGCTAACGCACTAAGTAGACCGCCTGGGGAGTACGGTCGCAAGATTAAAACTCAAATGAATTGACGGGGGCCCGCACAAGCGGTGGAGCATGTGGTTTAATTCGACGCAACGCGAAGAACCTTACCTACTCTTGACATCTACGGAAGACCGAAGAGATGCGGTTGTGCCTTCGGGAACCGTAAAGCAGGGTCGGCATGGCTGTCGTCAGCTCGG
+
GGFGGA6EFGGGGF,CGGCGFFGFFGGGGCFGCFFFGGGG@@AEFG?GFFGGGGGGGGGGC+FFGAFF7FGGCG8AFEFGFCFF:@D?FE:FCEFGFEGEC+>BGDEFFGGGDFGGCDDAEFGGGGGGD73C8EDCGFDE8C>EED566/AFG9F2=FG?7>;=9D5DE:CC3C>FF;9F>(9><D7@<@4F4)9).:F4*41*8>>65F2(*11)(00-->D53,10..:)4)2-2(->D(7*-)4)3()0(44,9(433(,4195.))*9))
@M02542:52:000000000-J9N43:1:1101:10805:3650 1:N:0:GTGAAA
GTAGTCCACGCCGTAAACGATGTCTACTAGCTGTTCGTGTCCTTGTGATGTGAGTAGCGCAGCTAACGCACTAAGTAGACCGCCTGGGGAGTACGGTCGCAAGATTAAAACTCAAATGAATTGACGGGGGCCCGCACAAGCGGTGGAGCATGTGGTTTAATTCGACGCAACGCGAAGAACCTTACCTACTCTTGACATCTACGGAAGACTGCAGAGATGCGGTTGTGCCTTCGGGAACCGTAAGACAGGTGCTGCATGGCTGTCGTCAGCTCGG
+
GGGGGGGGGGGGGGCGGGGGGFGGGGGGGGGGGGGGGGGGGGGGGGGGGGGGGGGGGGGGGGGGGGGGGGGGGGGGFGGGGGGGGGGGGGGGGGGGGGGGGGGGGGGGGGGGGGGGGGGGGGGGGGGGGGGGGGGGGGGGGGGD>FFGGGGGGGFGGGGGGGGFGGGGGGGGGGEGEGGGGGGGGGGGGFGGGDGGGGFFFFFGGGCFFGGGGGGGGGCCEGGGGGGGGGFFGGGFFGGGFFG0=?GGFG48BA?FA)::D<9=DB??:>)7:)
@M02542:52:000000000-J9N43:1:1101:9648:3682 1:N:0:GTGAAA
GTAGTCCACGCCGTAAACGATGTCTACTAGCTGTTCGTGTCCTTGTGATGTGAGTAGCGCAGCTAACGCACTAGGTAGACCGCCTGGGGAGTACGGTCGCAAGATTAAAACTCAAATGAATTGACGGGGGCCCGCACAAGCGGTGGAGCATGTGGTTTAATTCGACGCAACGCGAAGAACCTTACCTACTCTTGACATCTACGGAAGACTGCAGAGATGCGGTTGTGCCTTCGGGTACCGTAAGACAGGTGCTGCATGGCTGTCGTCAGCTCGG
+
GGGGGGGGGGGGGGGGGGGGGGGGGGGGGGGGGGGGGGGGGGGGGGGGGGGGGGGGGGGGGGGGGGGGGGGGGGGGGGGGGGGGGGGGGGGGGGGECFGGGGGFGGGGGGGGGGGGGGGGGGGGGGGEEGGGGGGGGGGGGGGGGGGGGGGGGGGGGGGGGGGGGGGGGGGGGGGGDGGFGGGGGGGGGGGGGGGGGGGGGFGGGDGGGGGGGGGGGFCFGGGGGGGGGGFFGGGFFCFGFF31=?E<;FFDFFFF>DFFCD96F8:?<?AFF)
@M02542:52:000000000-J9N43:1:1101:21877:3694 2:N:0:GTGAAA
GTAGTCCACGCCGTAAACGATGTCTACTAGCTGTTCGTGTCCTTGTGATGTGAGTAGCGCAGCTAACGCACTAAGTAGACCGCCTGGGGAGTACGGTCGCAAGATTAAAACTCAAATGAATTGACGGGGGCCCGCACAAGCGGTGGAGCATGTGGTTTAATTCGACGCAACGCGAAGAACCTTACCTACTCTTGACATCTACGGAAGACTTCAGAGATGCGGTTGTGCCTTCGGGAACCGTAAGACAGGTGCTGCTTGGTAGTCGTCAGCCTGG
+
GGGGGGGGGGGGGGGGGGGGGGGGGGGGGGGGGGGGGGGGGGGGGGGGGGG9FGGGGGGGGGGGGGGGGGGGGGGGG9CFGGGGGGGGGGGGGGGGGGGGGGGGGGGGGGGCFFGFFGFAEFFFFGGGGDGGGGGEEFGGGGGCEGGFGGGC9CEFGGGGFGGGGGGGFFEDDG9BFFFFFB?CCFFFG?FFF<4@9<=AB465B>.:FC)-<++*1:D<(8<>(4<DB<<>0>041::5*,174)(84<)9)-.))5(..).)170))/.)).
@M02542:52:000000000-J9N43:1:1101:25697:3699 1:N:0:GTGAAA
GTAGTCCACGCCGTAAACGATGTCTACTAGCTGTTCGTGTCCTTGTGATGTGAGTAGCGCAGCTAACGCACTAAGTAGACCGCCTGGGGAGTACGGTCGCAAGATTAAAACTCAAATGAATTGACGGGGGCCCGCACAAGCGGTGGAGCATGTGGTTTAATTCGACGCAACGCGAAGAACCTTACCTACTCTTGACATCTACGGAAGACTGCAGAGATGCGGTTGTGCCTTCGGGAACCGTAAGACAGGTGCTGCATGGCTGTCGTCAGCTCGG
+
FGGGGGGGFGGGGGGGGGGGGGGGGGGGGGGGGGGGGGGGGGGGGGGGGGGGGGGGGGGGGGGGGGGGGGGGGGGGGGGGGGGGGGGGGGGGGGGGGGGGGGGGGGGGGGGGGGGGGGGGGGGGGGGGGGGGGGGGGGFGGGGGGGGGGGGGGGGGGGGGGGGGGGGGGGGGEGGDGGGGGGGGGGGGGGGGGGGGGGGGGFGGGDGGGGGGGGGGGGGGGGGGGGGGGGFFGGGFFGFGD>DFFBFGF77?FFFFF9?FFGGF32?FFF<?E)
@M02542:52:000000000-J9N43:1:1101:8355:3705 2:N:0:GTGAAA
GTAGTCCACGCCGTAAACGATGTCTACTAGCTGTTCGTGTCCTTGTGATGTGAGTAGCGCAGCTAACGCACTAAGTAGACCGCCTGGGGAGTACGGTCGCAAGATTAAAGCTCAAATGAATTGACGGGGGCCCGCACAAGCGGTGGAGCATGTGGTTTAATTCGACGCAACGCGAAGAACCTTACCTACTCTTGACATCTACGGAAGACTGCAGAGATGCGGTTGTGCCCTCGGGAACCGTAAGACAGGTTGCGCATGGCTGTCGTCAGCTCGC
+
GGGGGGGGGGGGGGEGGGFEGGGGGGGGGGGFGGGFGGGGGGGGFGFFGGGGGGGGGGGG7FGGGGGGGDDGG?FFFCGGGGGGGGGGGGGGGGGGGGGGDCCFEGGGGGGCFG?FFFCF;FDCFGDEGGGGGGGGEGGGGDDC>D>7==?9C7F8CFGGFFFFFGGCDD59>C@B>5:4@<FDDGG?C?FFF<@44<FA=)35.57;@77?GF+5(*0)-7))34(7)(.43:91>(2<DFDC-)(.-.*)(,-(,(((.,8495)836=?B)
@M02542:52:000000000-J9N43:1:1101:21946:3718 1:N:0:GTGAAA
GTAGTCCACGCCGTAAACGATGAGTGCTAAGTGTTAGAGGGTTTCCGCCCTTTAGTGCTGCAGCAAACGCATTAAGCACTCCGCCTGGGGAGTACGGTCGCAAGACTGAAACTCAAAGGAATTGACGGGGGCCCGCACAAGCGGTGGAGCATGTGGTTTAATTCGAAGCAACGCGAAGAACCTTACCAGGTCTTGACATCCTTATGACCTCCCTAGAGATAGGGATTTCCCTTCGGGGACATAAGTGACAGGTGGTGCATGGTTGTCGTCAGCT
+
FFGGGGGFDECFDFGEGGCGGGGGGGGGGGGGGGGGGCFGEGGGGGGEFFGGGGGGGGGGGGGGGGFGGGGGGGGCFGGGGCFEGGGGGGEGGGGGGGGGGGGGGGGGGCFGGGGGGGGGGGGCGGGGGGGGGGGGGGGGGGGE>CGFFFFGGGGFGGGGGGGGGGGGGFCCGDGGDGGGGGGGGGGEE5FFFGGGGGGFGFGGGGGGFGFGGFGCFGEFCGGFGGGGFF?FGG<5B=DG:FGF?DGGFFF0?31:?AB>FDDFD?A:BFFFF*
@M02542:52:000000000-J9N43:1:1101:9778:3758 2:N:0:GTGAAA
GTAGTCCATGCCGTAAACGATGAGTGTTCGCCCTTTGTCTACGCGGATCAGGGGCCCAGCTAACGCGTGAAACACTCCGCCTGGGGAGTACGGTCGCAAGACCGAAACTCAAAGGAATTGACGGGGGCCTGCACAAGCGGTGGAGCAAGTGGCTTAATTCGATACAACGCGCAAAACCTTACCAGCCCGTGACATATGAACGAAAAAACCTATCCTTAACGGGATGATACTTACTTTCATAAAGGTGCTGCATTGCTGTCGTCAGCCCGTTTCG
+
GGGGEFGGGFEGGGCCFCBF<CE@EFGGGEGC:@E,CFGGFGEGGGGCFFGF<FGEGEEGGD<F,:FEGGFGGGGG8FCG>FFFGF@@BFF=EGGG@+CFGGFCFDE:<FCFGFGFC7D:DGECD85<CGGGDGECFG5C;CGC808*0<++*2*C@FGG>9>*:D+;>>EDDG>?.7<?F:FG*CFE)<33<>BB)6=46((*0>FG)9((3<@7:D>)-05;;<(0.:49A4<4445:F:0?-)()4-9))).))).31:04**)7>7))00
@M02542:52:000000000-J9N43:1:1101:6843:3762 2:N:0:GTGAAA
GTAGTCCACGCCGTAAACGATGATAACTAGCTGCCGGGGCACATGGTGTTTCGGTGGCGCAGCTAACGCATTAAGTTATCCGCCTGGGGAGTACGGTCGCAAGATTAAAACTCAAAGGAATTGACGGGGGCCTGCCCAAGCGGTGGTGCATGTGGTTTAATTCGAAGCAACGCGCAGACCCTTCCCCGCGCTTGACATCATCACCGCGGCTTTTAGAGAATATTTCCTTAGGTTTGGACGGTGATGTGACTGCGGCTGCTTGGCTGGTGTTACC
+
GGGFGGGGGGGFGGDCFGGFFFFF9FEGGCADFGCFEGGDGE6@,CFFFC,68F?==,+,4>F<A9BCC:?7E<?CFC,5,BBCGCDFGF:FEG@+68B@FEGD9AFD9B9DF9=D+8,,67=F+>C+>35C**:2,2*,**414/**1017,+2*=30<A++*:;*8A66:)).)0)))).)*9*07C>)05,<?42=)*)-*0.)*.),(+++8.*2()***.6):<)).644(,4))1,**)64*65**(((-3(()..((**))0))**1
@M02542:52:000000000-J9N43:1:1101:6521:3768 2:N:0:GTGAAA
GTAGTCCACGCCGTAAACGATGTCTACTAGCTGTTCGTGTCCTTGTGATGTGAGTAGCGCAGCTAACGCACTAAGTAGACCGCCTGGGGAGTACGGTCGCAAGATTAAAACTCAAATGAATTGACGGGGGCCCGCACAAGCGGTGGAGCATGTGGTTTAATTCGACGCAACGCGAAGACCCTTACCTACTCTTGACATCTACGGAAGACTGCAGAGAATCGGTTGTGCCTTCTGGAACCGTAAGACAGGTTCTGCATGGCTGTCGTTCACCCGG
+
GFGGGDFFGGGGGGGGGGEDFGGGEGGGGFF9CFDFDFGGGCEEEGGGG9FG,ECEFGEFGGGGGGFEGGEEEGGGGGGAFGGGGGGGGGGGFGE=,64=CC@DGFGGGFGGGADACEGCAB?9=EDGGG5BCEGG>FGFFGG*B<;?FFC7,,?::>FFFCFE?DGDFFG:)76855))0(8F><F?<=FBF26?<:?98<69>>00)*)3:@9)(**.(77B>::F2-4<)972(.2718C*4),58)**-.))690:?0..**00)**00)
@M02542:52:000000000-J9N43:1:1101:15640:3776 1:N:0:GTGAAA
GTAGTCCACGCCGTAAACGATGTCTACTAGCTGTTCGTGTCCTTGTGATGTGAGTAGCGCAGCTAACGCACTAAGTAGACCGCCTGGGGAGTACGGTCGCAAGATTAAAACTCAAATGAATTGACGGGGGCCCGCACAAGCGGTGGAGCATGTGGTTTAATTCGACGCAACGCGAAGAACCTTACCTACTCTCGACATCTACGGAAGACTGCAGAGATGCGGTTGTGCCTTCGGGAACCGTAAGACAGGTGCTGCATGGCTGTCGTCAGCTCGG
+
GGGGGGGGGGGGGG7FFFGGGGGGGGGGGGGGGGGGGGGGGGGGGGGGGGGGGGGGGGGGGGGGGGGGGGGGGGGGGGGGGGGGGGGGGGGGGGEGFEGGGGGGGGGGGGGGGGGGGGGGGGGGGGGGGGGGGGGGGGGGGGGDGGFGGGGGGGGGGGFGGGDGGGGGGGGGDGEEGDGGGGGGGGGGGGGGGGGGGGFDGFFG:DGGGGGGGGGGGFFF5EGGGGCFGGFFGGGFFGFGE>5?FFGGFG62F<?:BFBFCCCFGFF1:?D67)
@M02542:52:000000000-J9N43:1:1101:14748:3819 2:N:0:GTGAAA
GTAGTCCACGCCGTAAACGATGTCTACTAGCTGTTCGTGTCCTGGTGATGTGAGTAGCGCAGCTAACGCACTAAGTAGACCGCCTGGGGAGTACGGTAGCAAGATTAAAACTCAAATGAATTGACGGGGGCCCGCACAAGCGGTGGAGCATGTGGTTTAATTCGACGCAACGCGAAGAACCTTACCTACGCTTGAAATCTACTGAAGACTGACGAGAGGCGGGTGAGCCTTCGGGAACCGGTAGACAGGTGTTGTATGACCGCAGTCAGCTGGG
+
CFFGGAEGGGCFGGDCGGC:@9E@DGFGAFDFFCC9CFCF,9E,,6CE<EFCGG,E,,6+8+76,:B,@>7BDD,EF<9CBCC+B49=FFBFFFE>E+@<7A<?=?FGE9CEFA8,DFAAC,=,+6CF+:>8:EG*@C,,:*>B*98C>FFFCC9CC6C:+B;7,9=3557>>C93<>FFFF67CC9*7))).-.)))1:64)9***+00))+2*.()*(37)7((.9033)4B>((-,9)(1*)66.3)/*(,..-))-((((11)10)1)).
@M02542:52:000000000-J9N43:1:1101:20255:3823 2:N:0:GTGAAA
GTAGTCCACGCCGTAAACGATGTCTACTAGCTGTTCGTGTCCTTGTGATGTGAGTAGCGCAGCTAACGCACTAAGTAGACCGCCTGGGGAGTACGGTCGCAAGATTAAAACTCAAATGAATTGACGGGGGCCCGCACAAGCGGTGGAGCATGTGGTTTAATTCGACGCAACGCGAAGAACCTTACCTACCCTTGACATCTACGGAAGACTGCAGAGATGCGGTTGTGCCTTCGGGAACCGTAAGACAGGTTCTGCATGGCTTGCGTCAGCCCGG
+
GGGGGGGGGGGGGGFEGFGGGGGGGGGGGGGGGGGGGGGGGGGGGGGGGGGGGGGGGGFGDCGGGFGGGGGGGGGGGGGGGGGGGGGGGDGGGGGGGGGGGGGGCFGGGGGGFFGGGGGGGGGGGGGDGGGGDGG5C:FFFGDBE)*;CE?FGCFCEFGGFGGG7C7DFFGGDGB>5)9@>?FCD<7@F))/?76)6>44@4,*757857)(:++)(204437>6<0>AAA4()949??DC:C567:54<*1)))).)((,.(8))007)))0)
@M02542:52:000000000-J9N43:1:1101:18537:3878 2:N:0:GTGAAA
GTAGTCCACGCCGTAAACGATGTCTACTAGCTGTTCGTGTCCTTGTGATGTGAGTAGCGCAGCTAACGCACTAAGTAGACCGCCTGGGGAGTACGGTCGCAAGATTAAAACTCAAATGAATTGACGGGGGCCCGCACAAGCGGTGGAGCATGTGGTTTAATTCGACGCAACGCGAAGAACCTTACCTACTCTTGACATCTACGGAAGACTGCAGAGATGCGGTTGTGCCTTCGGGAACCGTAAGACAGGTGCTGCGTGGCCGTCGTCCGCCCGG
+
GGAGGGGGGGGGGG,BFGGGGGGGGGGGGGGGGGGGGGGGGGGGGGGGGGGGGGGGGGGGGGGGGGGGGGGGGGGGGGGGGGGGGGGGGGGGGGGGGGGGGGGGGGGGGGGGGGGGGGGGGFFGGGGGGGGBEGGGGGGGFGGEGDFGGGGGGGGGGGDGF@EGGGGGFFGGFGFDBDFFF?FCFFFFG46*9)9@FFFF?A?<:B;67:)(<E<>?:746D7>9::GFF9)8D9>01<DD854<D?FF2/4)62(-(71((-())).))0)).
@M02542:52:000000000-J9N43:1:1101:19982:3879 2:N:0:GTGAAA
GTAGTCCACGCCGTAAACGATGTCTACTAGCTGTTCGTGTCCTTGTGATGTGAGTAGCGCAGCTAACGCACTAAGTAGACCGCCTGGGGAGTACGGTCGCAAGATTAAAACTCAAATGAATTGACGGGGGCCCGCACAAGCGGTGGAGCATGTGGTTTAATTCGACGCAACGCGAAGAACCTTACCTACTCTTGACATCTACGGAAGACTGCAGAGATGCGGTTGTGCCTTCGGGAACCGTAAGACAGGTGCTGCATGGCTGTCGTCCGCTCGG
+
GGFFFGGGGGGGGEFFGGGGGGGGGGGGGGGGGGGGGGGGGGGGGGGGGGGGGGGGGGGGGGGGGGGGGGGCGFGGGGGGGGGGGEGFGGFGGGGGGGGGGGGGFFFGGGGGGGGGGGGGGGGGGGGGGGGEGGGGGGGGGEG8>DCFGEGGFGGGGGGFFGFGGCEGFFDGFGBFF:FFFF?747:?GFFFFFFFFF@AF<:GDDBCF74:FFFF<FFFFF>D>:(*):A)8B>B1?6DC0CFA<B@?26)2:2:>90?0635F7)05<).0)
@M02542:52:000000000-J9N43:1:1101:14193:3883 2:N:0:GTGAAA
GTAGTCCACGCCGTAAACGATGTCTACTAGCTGTTCGTGTCCTTGTGATGTGAGTAGTGCAGCTAACGCACTAAGTAGACCGCCTGGGGAGTACGGTCGCAAGATTAAAACTCAAATGAATTGACGGGGGCCCGCACAAGCGGTGGAGCATGTGGTTTAATTCGACGCAACGCGAAGAACCTTACCTACTCTTGACATCTACGGAAGACTGCAGAGATGCGGTTGTGCGTTCGGGAACCGTAAGACAGGTGCTGCATGGCTGGCGTTAGCTCGG
+
GGGGGGGGGGGGGGGGGGGGGGGGGGGGGGGGGGGGGGGGGGGGGGGGGGGGGGGGG9FFGGGGCFGGGGGDGGGGGGGFFGGGGGFGGGGGGGGGGCEGGDGE9BFGGGGGGGGGGGFDDFCAFECF+>ECGC@EGCFFGGGEGGEC6E6CFGGEGDDF>EEGGD=D>DEDEG@BDFFF>7BGG<FFG6FF7)9?FF@FFF?C5><FFF01FGGFBFDBB>:@><6C(-1(45>>6(4C36D<A?:?:<F:)5<2))4(,((-77))0*09B:
@M02542:52:000000000-J9N43:1:1101:18398:3906 2:N:0:GTGAAA
GTAGTCCACGCCGTAAACGATGTCTACTAGCTGTTCGTGTCCTTGTGATGTGAGTAGCGCAGCTAACGCACTAAGTAGACCGCCTGGGGAGTACGGTCGCAAGAGTAAAACTCAAATGAATTGACGGGGGCCCGCACAAGCGGTGGAGCATGTGGTTTAATTCGACGCAACGCGAAGAACCTTACCTACTCTTGACATCTACGGAAAACTGCAGATAAGCGGTTGCGCCTTCGGGAACCGTAATCCGGGTGCTGCGAGGCGTTCCGCACCGCGG
+
@F:@FEE<FCFCC:,@CCB@FCFGGGGGGFGCFG6F,C@D<C6FE<<FFEB,BFCFFGGGDGGCF?BF@FCGG,?FFFACFEGCC+D77CFFEDFGGDEECGCF,ADFCDGC,D@9DEFFG9=,B8=@EEE5*@75?:D,;CGCCDFG:7<CCFFEF6C98CCFC5=CBBEDEG()7.<FF<FGG49=FF;79)=F))167)(/87)*)2-)0++14**.4).)(((1-4:.471(,4(1*4**)),0(-.).62((((((-((*1).))).))
@M02542:52:000000000-J9N43:1:1101:13298:3918 1:N:0:GTGAAA
GTAGTCCACGCCGTAAACGATGTCTACTAGCTGTTCGTGTCCTTGTGATGTGAGTAGCGCAGCTAACGCACTAAGTAGACCGCCTGGGGAGTACGGTCGCAAGATTAAAACTCAAATGAATTGACGGGGGCCCGCACAAGCGGTGGAGCATGTGGTTTAATTCGACGCAACGCGAAGAACCTTACCTACTCTTGACATCTACGGAAGACTGCAGAGATGCGGTTGTGCCTTCGGGAACCGTAAGACAGGTGCTGCATGGCTGTCGTCAGCTCGG
+
GGGGGGGGGGGGGGGGGGGGGGGGGGGGGGGGGGGGGGGGGGGGGGGGGGGGGGGGGGGGGGGGGGGGGGGGGGGGGGGGGGGGGGGGGGGGGGGGGGGGGGGGGGGGGGGGGGGGGGGGGGGGGGGGGGGGGGGGGGGFGGGGGGGGGGGGGGGGGGGGGFFGGGGGGGGGGGGGGGGFGGGGGGGGGGGGGGGGGGGFGFGGGGGGGGGGGGGGGGGGGGGGGGDGGGFFGGGDFGGGFFGFFFGGFGGFFF?BABFBGGGFFFFFFFAFF)
@M02542:52:000000000-J9N43:1:1101:20413:3918 2:N:0:GTGAAA
GTAGTCCACGCCGTAAACGATGTCTACTAGCTGTTCGTGGTCTTGTACTGTGAGTAGCGCAGCTAACGCACTAAGTAGACCGCCTGGGGAGTACGGTCGCAAGATTAAAACTCAAATGAATTGACGGGGGCCCGCACAAGCGGTGGAGCATGTGGTTTAATTCGACGCAACGCGAAGAACCTTACCTACTCTTGACAGCTACAGAAGACTGCAGAGATGCGGTTGGCCCTTCGGGAACTGTAAGACAGGTTCTGCAATGCTTTCCTTAGGCCCG
+
GGEFGGGGFGGGGGF@FGGGGEFGGGGGGGGGGFFEGGG@FFGGGGGCGGGG9EEFGGFGGGEGGFGGEGGGGGGFEGGGDEEGG?CFFGGGGGGGGGGGCGE@FGFGGGGFFGGFGGD;DFGFDG>FGGDGCGGGGGFGGGDG5?:A,*=:FDGGGGGGF+;5ADGD>:*/5D1<3>FFF<FCGFFFG?4B@A6?4)),1329F)6+7:0(38+).*:<95<50((2((,.3796;<2*26:>))5508*7<):))).2))--**//1*)))0
@M02542:52:000000000-J9N43:1:1101:18589:3923 2:N:0:GTGAAA
GTAGTCCACGCCGTAAACGATGGGTACTAGGTGTAGGAGGTATCGACCCCTTCTGTGCCGCAGCAAACGCATTAAGTACCCCGCCTGGGGAGTACGTTCGCAAGAATGAAACTCAAAGGAATTGACGGGGGCCCGCACAAGCGGTGGAGCATGTGGTTTAATTCGACGCAACGCGAAGAACCTTACCAGGTCTTGACATCCCTTGACAACTTCAGAGATGAAGCTTTCCCTTCGGGGTCAAGGAGACAGGTGGGTCATGGTTGTTGTCAGCTCG
+
GG<FGGGFGGGGGG,BFGGGGGGGGGGGGGGGCGGGGGGGGGGGGGGEGGGGGGGGGGFGGGGGGGGGGGGGGGGGGGGFFGGGGGGGGGGGGGGGGGGGGEGFGGGGGGGGGGGGGGGGDFC9DEEGGGGGDGGDEGGFGGDGB5EFGCE?FCEGG5DFFGGGGGEDB5CGBC;BD>)9>:FDGFGFGFFFFFFF?D?D<??F@FF7@FFDCCC*8*056*//52->A76<?>BBB(,7D<7D08?44?76:(((.64))5((*2.*1*/*).
@M02542:52:000000000-J9N43:1:1101:21009:3927 2:N:0:GTGAAA
GTAGTCCACGCCGTAAACGATGTCTACTAGCTGTTCGTGTCCTTGTGATGTGAGTAGCGCAGCTAACGCACTAAGTAGACCGCCTGGGGAGTACGGTCGCAAGATTAAAACTCAAATGAATTGACGGGGGCCCGCACAAGCGGTGGAGCATGTGGTTTAATTCGACGCAACGCGAAGAACCTTACCTACTCTTGACATCTACGGAAGACTGCAGAGATGCGGTTGTGCCTTCGGGAACCGTAAGCCAGGTGCTGCATGGCTCTCGTCAGCTCGG
+
GGGFGGGGGGGGGGGGGGGGGGGGGGGGGGGGGGGGGGGGGGGGGGGGGGGGGGGGGGGGGGGGFGGDGGGGGGGGGGGGGGGGGGGGGGGGGGGGGGGGGGGGGGGGGGGGGGGGGGGGGGGGGGEGGGGGGGGGGGGGGGGGGGGGGGGGGGGFGGGGFEGFGDGGFFGGFGFDB7@F:?FGGGGFC*?FFDFF>>FFFA?DFDEGFGFFGFFFF7:)15>@1??CAFB?BDFF>66DG(9*)51;2.))))).)6((,)(./*08)/*9B>
@M02542:52:000000000-J9N43:1:1101:6200:3935 1:N:0:GTGAAA
GTAGTCCACGCCGTAAACGATGTCTACTAGCTGTTCGTGTCCTTGTGATGTGAGTAGCGCAGCTAACGCACTAAGTAGACCGCCTGGGGAGTACGGTCGCAAGATTAAAACTCAAATGAATTGACGGGGGCCCGCACAAGCGGTGGAGCATGTGGTTTAATTCGACGCAACGCGAAGAACCTTACCTACTCTTGACATCTACGGAAGACTGCAGAGATGCGGTTGTGCCTTCGGGAACCGTAAGACAGGTGCTGCATGGCTGTCGTCAGCTCGG
+
GGGGGGGGGGGFGE@GGFGGGGEGGGGGGGGGGGGGGGGGGGGGGGGGGGGGGGGGGGGGGGGGFGGGGGGGGGGGGGGGGGGGGGGGGGEGGGGGGGGGGGGGGGGGGGGGGGGGGGGGGGFEGGGFGGD>GCEEGGFGGGGGGGGGGGGGGGGGGGGGGG<F:FGDCEGGCEGGGGGGGGGGGFGGDEGG7CFFF?CCFFGG5DEGGGF?FFCFFC<CEEGCGGDGFGFFGGG>EF3DFFG?FFGGFGF?FDBFBFB:FD5?C?:<FF)07)
@M02542:52:000000000-J9N43:1:1101:16075:3964 2:N:0:GTGAAA
GTAGTCCACGCCGTAAACGATGTCTACTAGCTGTTCGTGTCCTTGTGATGTGAGTAGCGCAGCTAACGCACTAAGTAGACCGCCTGGGGAGTACGGTCGCAAGATTAAAACTCAAATGAATTTACGGGGGCCCGCACAAGCGGTGGAGCATGTGGTTTAATTCGACGCAACGCGAAGCACCTTACCTACTCTTGACCTGTACGGAAGACTGCAGAGAATCGGGTGTGCTTTCGGGAACCGTAAGTCAAGTGCTGCATGGCGTTCTGCTGGCTGG
+
FFC<FGEEFCEC:F,BFGGFFFGFFFF9CFDFCF<EFCDFDDFGGEGEFFC@@BEFGGGGGGGF<,B=BFFECEFGGE<FFGCFBDDCF7:?,5B+,4@CF7@8=FECGAFBA,@D8,=,,36CD+=FEE5E>E@B*F6=EGE5>DFF6C4,4C9,4:C=@99CF3:D>3E)0/()))9<@19*9C9FG*)97-@)).).=A(9)00;)0)(33<>4**-.7)8(-,2)-).-0,(4:,)1,<4.6>*45*6<.).)),((--(****0))00)
@M02542:52:000000000-J9N43:1:1101:12152:3978 2:N:0:GTGAAA
GTAGTCCACGCCGTAAACGATGTCTACTAGCTGTTCGTGTCCTTGTGATGTGAGTAGCGCAGCTAACGCACTAAGTAGACCGCCTGGGGAGTACGGTCGCAAGATTAAAACTCAAATGAATTGACGGGGGCCCGCACAAGCGGTGGAGCATGTGGTTTAATTCGACGCAACGCGCAGAACCTTACCTACTCTTTACATCTCCGGAAAACTGCAGAGATGCGGTTGTGCCTTCGGGACCCCTAAGACAGGTTCTGCCTGGCTTTCGGCAGCCCGG
+
GGGGFGGGGGGGGGGGGGGGGGGGDFGGGGGGF@C9C@FFGGGFGGGGGGGFGGGGGGGGCCFGGGGGGCFEFF<FFFGGGGGGG@AFGGGGGGGEGEGGGGGFGFGG9FGGGGGGGGGFGGGGFGEGGGGGGGGGE<F:F*B8BCFFFC<C<CFC=F4?ACCCFD5C>>CC;C9EB5FFF?F*9CFFF669F)*9927<*-(9>).*77<BF8:>::*69>>;(31C<)6,(7972((**-005)(53)*1)6))))((((()*).0737)))
@M02542:52:000000000-J9N43:1:1101:24703:3986 2:N:0:GTGAAA
GTAGTCCACGCCCTAAACGATGTCAACTGGTCGTTGGGTCTTCACTGACTCAGTAACGAAGCTAACGCGTGAAGTTGACCGCCTGGGGAGTACGGCCGCAAGGTTGAAACTCAAAGGAATTGACGGGGACCCGCACAAGCGGTGGATGATGTGGTTTAATTCGATGCAACGCGAAAAACCTTACCCACCTTTGACATGTACGGAATCCTTTAGAGATAGAGGAGTGCTCGAAAGAGAGCCGTAACACAGGTGCTGCATGGCTGTCCTCAGCTCG
+
GGGGGGGGGGGGGGGGGGGGGGGFGGGGGGGFGFFGGGGGGGGGGGGGGFGGGGFGGGCFFEEGGGCFGFDFGGGGDGGGGGGGGGGGGGGGGDGGCEGGDGG<FFGGGGGGGGGFFEF8,@=9CEGECFEGEDGGGGGGGD>*:4>76CGFGDFFC6CCA@ECFGD7?ACDFG>>:F>BA4FGGGC)9@F4FDFFF?F99,(17)9@*::4CCFB27?<<>>531)26?7::::?F?:CD2CG:28:30*0422)4))3((-.2**/07)/).
@M02542:52:000000000-J9N43:1:1101:24500:3986 2:N:0:GTGAAA
GTAGTCCACGCCGTAAACGATGTCTACTAGCTGTTCGTGTCCTTGTGATGTGAGTAGCGCAGCTAACGCACTAAGTAGACCGCCTGGGGAGTACGGTCGCAAGATTAAAACTCAAATGAATTGACGGGGGCCCGCACAAGCGGTGGAGCATGTGGTTTAATTCGACGCAACGCGAAGAACCTTACCTACTCTTGACATCTACGGAAGACTGCAGAGATGCGGTTGTGCCTTCGGGAACCGTAAGACAGGTGCTGCCTGGCCGTCGTCAGCTCGG
+
GGGGGGGGGGGGGGGGGGGGGGGGGGGGGGFGGGGGGGGGGGGGGGGGGGGGGGGGGGGGGGGGGFGGGDDGGGGGGGGGGGGGGGGGG7FEGGGGGGGGGGDGFAFFFGDGGGGGGDGGFFGGGGGGGGGGEEGGGG>CFGGGGG>FGGGGGGGGGFFGFFGGGDGG38CDFGBB@D)5>FFGCGGFG?FFFBFFFBF:6<?D@E<FFFFFGFFF?*0),75>0:<G><AF:D>6,83DGFD7-8(7:A)9)-5(.510(,(4)1.)8)*9))
@M02542:52:000000000-J9N43:1:1101:21322:4019 2:N:0:GTGAAA
GTAGTCCACGCCGTAAACGATGTCTACTAGCTGTTCGTGGTCTTGTACTGTGAGTAGCGCAGCTAACGCACTAAGTAGACCGCCTGGGGAGTACGGTCGCAAGATTAAAACTCAAATGAATTGACGGGGGCCCGCACAAGCGGTGGAGCATGTTGTTTAATTCGACGCAACGCGAAGAACCTTACCTACTCTTGACATCTACAGAAGACTGCAGAGATGCGGTTGGGCTTTCGGGAACTGTAAGGCAGGTGCTGCATGGCTGTCGGTCGCACGG
+
GGFFFGGGGGGCGEBBDAFGGGGGGGFGGGGGGGGGGEG>FGGGGGGGGGGGGGEFGGGGGFGGGGGGGGGGGGGGGGGGGGGGGG7DFEGGGGGEGEGDGGGGFGGGGGGGEGGBFDGGFFFGG6EGGGGGGEGEEGFCFCEB8*5,:=,=4,?8=EFCAFCFFG=DFE=33<>E)>FFFF=7F<C6FFF=B<76:41-95:C6)6+.03(2+0807*4(05@>((9((560511,406:::*)4(5-36)3:):))(80(()*)))..)))7
@M02542:52:000000000-J9N43:1:1101:19162:4028 2:N:0:GTGAAA
GTAGTCCACGCCGTAAACGATGTCTACTAGCTGCTCGTGACCTTGTGTCGTGAGTAGCGCAGCTAACGCATTAAGTAGACCGCCTGGGGAGTACGGTCGCAAGATTAAAACTCAAATGAATTGACGGGGGCCCGCACAAGCGGTGGAGCATGTGGTTTAATTTGACGCAACGCGAAGAACCTTACCTACTCTGTACATCTACAGAACTTAGCAGAGATGCATTGGTGACTTCGGGAACTGTAAGACAGGTGCTGCATGGCTCTCGTCAGCTCGG
+
<@FCFE,,;@FEC+686,86B,;CFF@CF9F,6,,CBBC<<,CFEE,,,868,BC<<,8FFE+6?<6@+F:F9BF5,95CF=F+4+F7>BE?>,4=9>7C==:F:;?>A,9,7==>3;DCG;F9DC?FGGG**:*>*:C,,>811/*/0*44,=?<*2;=@;+++1/*88=7)79D@>F:F?FFCF:9*9:F*.=*)6FFFFBCFF)<@C<4C?FFBG7))9=*06:*.45)->011(.4?5C0))()-.)))))4541(()..9F55)0*9>3
@M02542:52:000000000-J9N43:1:1101:21910:4089 2:N:0:GTGAAA
GTAGTCCACGCCGTAAACGATGGATACTAGCTGTTCGGAGCAATCTGAGTGGCTAAGCGAAAGTGATAAGTATCCCGCCTGGGGAGTACGGTCGCAAGATTAAAACTCAAATGAATTGACGGGGGCCCGCACAAGCGGTTGAGCATGTGGTTTAATTCGACGCAACGCGAAGAACCTTACCTACTCTTGACATCTACGGAAGACTGCAGAGATGCGGTTGTGCCTTCGGGAACCGTAAGACAGGTTCTGCATGGCTGGTGTCAGGTCGGGTTTG
+
GGGGGGGGGGGGGGGGGGGGGGGGGGGGGGGGGGGGGGGGGGGGGGGGGGGGGGGGGGGGGGGGGGGGGGGGGGGGGGGGGGGGGGGGGGGGGGGGGGGGGGGGGGGGGGGGGGGGGFGGGDCCDC6@EGGGGGGGGGE*;>CC?FGGGGGGFGGGGGFDDGGGEGEGFEGGEGFFFFF@FFFGFGFFGFFFB7@FBBF6>((0667E@7(4+90)4/>;?BBFFFFC?>9>?F023?(**(0/)).*).97):60(((..)))**0))).))0
@M02542:52:000000000-J9N43:1:1101:17712:4111 2:N:0:GTGAAA
GTAGTCCACGCCGTAAACGATGTCTACTAGCTGTTCGTGTCCTTGTGATGTGAGTAGCGCAGCTAACGCACTAAGTAGACCGCCTGGGGAGTACGGTCGCAAGATTAAAACTCAAATGAATTGACGGGGGCCCGCACAAGCGGTGGAGCATGTGGTTTAATTCGACGCAACGCGAAGAACCTTACCTACTCTTGACATCTACGGAAGACTGCAGAGATGCGGTTGTGCCTTCGGGAACCGTAAGACAGGTGCTGCATGGCGTTCGTCAGCGCGG
+
GGFGGGGGGGGGGG,BDFGGGGGGGGGGGGGGGGGGGGGGGGGGGGGGGGGGGGGGGGDEGGGGGGGGGEGGGGGFGCFGEGGGGGGGGGGGGGGGGGGGGGGGGGGGGGGGGGGCGGGGGGFFGEGGGGGGGGGGGGGGGGGEGGGGGGGGGGGFFG<9AF@FGGGGFDGD>D;::BFFFFFGGGDFGFFFFBFFB4=AFFFGD>3CFDDB+<FF?7*)-8>DB??FBFFFFD>09?2DGFD7<7>F<)/).6?3-<011(4(9C.).7)08:
@M02542:52:000000000-J9N43:1:1101:25590:4119 1:N:0:GTGAAA
GTAGTCCACGCCGTAAACGATGTCTACTAGCTGTTCGTGGTCTTGTACTGTGAGTAGCGCAGCTAACGCACTAAGTAGACCGCCTGGGGAGTACGGTCGCAAGATTAAAACTCAAATGAATTGACGGGGGCCCGCACAAGCGGTGGAGCATGTGGTTTAATTCGACGCAACGCGAAGAACCTTACCTACTCTTGACATCTAGCGAAGATTGTAGAGATACGATTGTGCCTTCGGGAAAGCTAAGACAGGTGCTGCATGGCTGTCGTCAGCTCGG
+
GGGFGGGGGGGGGGGGGGGGGGGGGGGGGGGGGGGGGGGGGGGGGGGGGGGGGGGGGGGGGGGGGGFGGGGGGGGGGGGGGGGGGGGGGGGGGGGGGGGGGGGGGGGGGGGGGGGGGGGGGGGGGGGGGGGGGGGGGGFCGGGGGGGFGGGGGGGGGGGGGGGGGGGGDEGGGGGGEGGGFEGGGGGGGGGGGGFGGGGGGFGGCDEGGGGEGFFGFGCGGGGGGFGGGGAFGGGFFGGGFFGFFFGC@GC?FF?FFA??GDF*9:BF<BBF>)
@M02542:52:000000000-J9N43:1:1101:15522:4120 2:N:0:GTGAAA
GTAGTCCACGCCGTAAACGATGTCTACTAGCTGTTCGTGCCCTTGTGATGTGAGTAGCGCAGCTAACGCACTAAGTAGACCGCCTGGGGAGTACGGTCGCAAGATTAAAACTCACATGAATTGACGGGGGCCCGCACAAGCGGTGGAGAACGGGGTTTAATTCGACGCAACACGCAGAACCTTACCTACTCTTGACACATACGCTAGACTGCCAAGATGCGGGTGTGACGTTGGGAACCTGAAAACCGTCGCTCGACTGCTCACGACAGCCCGG
+
GGGCFGGGGGGC:FDEFDE@F<EFFCFCFFFGCEFCGF8@FE<FEEDGEFFC6EC,9F6:F7:FFGGGG>@CFEAE<EFGGD@+B++A++@7,C84,64++@+=FEA;A?EFGG8>?DDGF,=36>@=EGE+B5CE35>,,>EEGD*=,4,*/*:*:CF?63>*+2:<3)2*.*(.<37FF<FG*9??**97*)*/6)..6)(*.7)3=::(*2<)42*-,8)0,4:*.(,,459(((3**(2*.((0((.7:((((((4))).*/)07)))0.
@M02542:52:000000000-J9N43:1:1101:9553:4157 2:N:0:GTGAAA
GTAGTCCACGCCGTAAACGATGTCTACTAGCTGTTCGTGTCCTTGTGATGTGAGTAGCGCAGCTAACGCACTAAGTAGACCGCCTGGGGAGTACGGTCGCAAGATTAAAACTCAAATGAATTGACGGGGGCCCGCACAAGCGGTGGAGCATGTGGTTTAATTCGACGCAACGCGAAGAACCTTACCTACTCTTGACATCTACGGAAGACTGCAGAGATGCGGTTGTGCCTTCGGGAACCGTAAGACAGGTGCTGCATGGCTGTCGTCAGCTCGG
+
GGGGGGGFGGGGGGGGGGGGGGGGGGGGGGGGGGGFGG?EFFFGGGGGGGGCGGGGGFGGGGGGGGGEGDGGGGGGGCGGGGGGGFGGGGGGFGGEGGGGFGGGGGGGGGGGGGGGGGGGGFEGFG8BBFGCGGG>EGGGGEECECBFFGDCFGGCFGFFFGGGGGGDFFGG38;555@FFFFGGDGFGFFF?)*99<FBFB?GFE:FFF?BG?+)40*)2)079?<*))4<6>;02<0)9?DG92451<)0)-.4<>?FFF??FG))74907)
@M02542:52:000000000-J9N43:1:1101:16923:4180 2:N:0:GTGAAA
GTAGTCCACGCCGTAAACGATGTCTACTAGCTGTTCGTGTCCTTGTGATGTGAGTAGCGCAGCTAACGCACTAAGTAGACCGCCTGGGGAGTACGGTCGCAAGATTAAAACTCAAATGAATTGACGGGGGCCCGCACAAGCGGTGGAGCATGTGGTTTAATTCGACGCAACGCGAAGAACCTTACCTACTCTTGACATCTACGGAAGACTGCAGAGATGCGGTTGTGCCTTCGGGAACCGTAAGACAGGTGCTGCATGGCCGTCGTCAGCCCGG
+
GGGGGGGGGGGGGG,BFGGGGGGGGGGGGGGGGGGGGGGGFGGGGGGGGGGGGGGGGGGGGGGGGGGGGGGGGGGGGGGGGGGGGGGGGGGGGGGGGGGGGGGGGGGGGGGGGGGGGGGGGGGGGGGGGGGGGGG>GGGGGGG>EGGGGGD?E@FFGGFGFGGD9DECEBGDDG9BFFFF@:FCG:FFG6?@?DFFFB?>64:D>55CFG?7FC?>?CFA258>6<?GB<A?BE>9031C53C*)3(.8<4084)(-.,(((,()18))/)853
@M02542:52:000000000-J9N43:1:1101:11417:4201 2:N:0:GTGAAA
GTAGTCCACGCCGTAAACGATGTGCGCTGGATGTTGGGCCCTTAGGGTCTCAGTGTCGTAGCTAACGCGGTAAGCGCACCGCCTGGGGAGTACGGCCGCAAGGTTGAAACTCAAAGGAATTGACGGGGGCCCGCACAAGCGGTGGAGCATGTGGTTTAATTCGAAGCAACGCGCAGAACCTTACCAGCTCTTGACATGGACAGGACCGCCGCATAGATGCGTTTTCCCCGCAAGGGGCCTGTTGCACAGGTTCTGCCTGGCTGTCGTTAGCTCC
+
GGGGGFGGGGGGGGGGGGGGGGG9FFGGGGCFGGGGFGFGGGGGGFGGFGGGGGGGGGGGGGGGGGGDGGGGGGGGGGGGGGGFGGGGB=FFGEGGFGGGGGGFGGGGGGGGGGFFGGGGG?GFGCEGGEGE@CCCCFGG=EGGG3>=CGFGFFGGFGCFFGCFGGD<4>ED3335B647>AFGGGFF*99F=2:4)5@76),7)5F5))(,***14C*42>B>?>AG06(,,5:(4(29CA>>428*4(/*))-)).2:B((.01))0.0**)
@M02542:52:000000000-J9N43:1:1101:25207:4252 1:N:0:GTGAAA
GTAGTCCACGCCGTAAACGATGTCTACTAGCTGTTCGTGTCCTTGTGATGTGAGTAGCGCAGCTAACGCACTAAGTAGACCGCCTGGGGAGTACGGTCGCAAGATTAAAACTCAAATGAATTGACGGGGGCCCGCACAAGCGGTGGAGCATGTGGTTTAATTCGACGCAACGCGAAGAACCTTACCTACTCTTGACATCTACGGAAGACTGCAGAGATGCGGTTGTGCCTTCGGGAACCGTAAGACAGGTGCTGCATGGCTGTCGTCAGCTCGC
+
GGGGGGGGGGGGGGGGGGGGGGGGGGGGGGGGGGGGGGGGGFGGGGGGGGGGGGGGGGGGGGGGGGGGGGGGGGGGGGGGGGGDGGGGGGGGGGGGGGGGGGGG<FGGGGGGGGGGGGGGGGGGGGGGGGGGGGGDGGGGGGGFGGGGGGGGGGFCGFGGGGGGGGGGGGGGGGGGGGGGGGFGGGGGGGGGGGGGGGGGGFGGGDGGGGGGGGGGGGFGGGGGGGGGGGFFGGGFFGGGFFGFF?E<>F60?ABFFBFFGGGFG?F?BDDFF3
@M02542:52:000000000-J9N43:1:1101:19946:4257 2:N:0:GTGAAA
GTAGTCCACGCCGTAAACGATGTCTACTAGCTGTTCGTGTCCTTGTGATGTGAGTAGCGCAGCTAACGCACTAAGTAGACCGCCTGGGGAGTACGGTCGCAAGATTAAAACTCAAATGAATTGACGGGGGCCCGCACAAGCGGTGGAGCATGTGGTTTAATTCGACGCAACGCGAAGAACCTTACCTACTCTTGACATCTACGGAAGACTGCAGAGATGCGGTTGTGCCTTCGGGAACCGTAAGACCGGTGCTGCATGGCTGTCGTCAGGTCGG
+
GGGGGGGGGGGGGGGGGGGGGGGGGGGGGGFGGGGGGGGGGGGGGGGGGGGGGGGGGGGGGGGGGGGGGGGGGGGGGGGGGGGGGGGGGGGGGGGGGGGGGGGGGGGGGGGGGGDGGGGGGGGGGGDGGDECGGGCEGGGGGDBEGGGGCGGGFGFFGGFFGGGGGGGFDCDFGFFD@?>>7FDGGGFG?FFB<FFFA62@>?GD>BC?DDBDC97?CDF;>BFFBBGAD<43BFB718<78*16<(099>784)().1((((.99))..*/)7
@M02542:52:000000000-J9N43:1:1101:15055:4263 2:N:0:GTGAAA
GTAGTCCACGCCGTAAACGATGTCTACTAGCTGTTCGTGTCCTTGTGATGTGAGTAGCGCAGCTAACGCACTAAGTAGACCGCCTGGGGAGTACGGTCGCAAGATTAAAACTCAAATGAATTGACGGGGGCCCGCACAAGCGGTGGAGCATGTGGTTTAATTCGACGCAACGCGAAGAACTTTACCTACTCTTGACATCTACGGAAGACTGCAGAGATGCGGTTGTGCCTTCGGGAACCGTAAGACAGGTTCTGCATGGCTGGCGTCAGGCCGG
+
GGGGGGFGGGGGGGGGGGGGGGGGGGGGGGGGGGGGGGGGGGGGGGGGGGGGGGGGGGGGGGGGGGGGGGGGGGGGGGFGGFGGGGGGGGGGGGGGGGGGGGGFGFGGGGGGGGGGGFGGGGGGGGGGGGGGGGGDG7FFFEEBC?:CGGFGGGGEFCCCFGGGGC=<>DEGDGFEBE65@>FGGFGFG4?B44=FDA?>FFF3:@BGFFFF7EFF?DF215>:(-3CA26)(59(4:1>/(1*-).<826*).)6<).18:0335;5;.).))
@M02542:52:000000000-J9N43:1:1101:22155:4267 2:N:0:GTGAAA
GTAGTCCACGCCCTAAACGATGTCAACTGGTTGTTGGGTATTCACTGACTCAGTAACGAAGCTAACGCGTGAAGTTGACCGCCTGGGGAGTACGGCCGCAAGGTTGAAAATCAAAGGAATTGACGGGGACCCGCACAAGCGGTGGATGATGTGGTTTAATTCGATGCAACGCGAAAAACCTTACCCACCTTTGACATGTACGGAATCCTTTAGAGATAGAGGAGTGCTCGAAAGAGAGCCGTACCACCGGTGCTGCATGGCTGTCGTCAGCCCG
+
GGGGGGFFGGDFEGFGGGGGGGGGDFFGGGGGGGGGGDEGFGGGGGGGGFCGGGGGGGGGGGFGGGGGGGGGGGGGGGGGGDEGGGCGEEFFFGGD=EEFGGGGGGFCFFG8FCDGDGGFGGGGGGGGGECEEGGEGGGGGGGEEFGGGFGF9C,:<FFFF@=CFFGGFFGGFC@EFFFFFFFGGGGEDFFFFFFFC>FA4405B:*<6D4<<?E@AFC>9FF57:B*.89:?DFFFF0*51>*(-.)-4>)33A22<>?:(239*)))))).7
@M02542:52:000000000-J9N43:1:1101:11655:4307 2:N:0:GTGAAA
GTAGTCCACGCCGTAAACGATGTCTACTAGCTGTTCGTGTCCTTGTGATGTGAGTAGCGCAGCTAACGCACTAAGTAGACCGCCTGGGGAGTACGGTCGCAAGATTAAAACTCAAATGAATTGACGGGGGCCCGCACAAGCGGTGGAGCATGTGGTTTAATTCGACGCAACGCGAAGAACCTTACCTACTCTTTACATCTACGGAAGACTGCAGAGATGCGGTTGTGCCTTCGGGAACCGTAAGACAGGTGCTGCATGGCTGTCGTCAGCCCGG
+
GGGGGGFGGGGGGGGGGGGGGGGGGGGGGGGGGGGGGGGFGGGGGGGGGGGGGGGGGGGGGGGGCGGGGGGGGGGGGGFFGGGGGGGGGGGGGGGGGGGGGDG8=FGGGGGGGGGGFGGGGGGFGGCGGDEEEEEDEDGGGGGEGG>FGDFGGDFBE6DFFF9:+5=DBFGGAGBF:7;>>BFG<FG?F46FF)9665?>FFFGFEFGFC,(9++0,20)4;574:6>6:5<:E>9>(,958D4).:FFA?45))..40(413)9/0)76))))
@M02542:52:000000000-J9N43:1:1101:24135:4316 2:N:0:GTGAAA
GTAGTCCACGCCGTAAACGATGTCTACTAGCTGTTCGTGTCCTTGTGATGTGAGTAGCGCAGCTAACGCACTAAGTAGACCGCCTGGGGAGTACGGTCGCAAGATTAAAACCCAATGGAATTGCCGGGGGCCGGCACAAGCGGTGGGGCATGTGGTTTAATTCGACGCAACGCGAGGAACCTTACCAACTCTTGACACTTACGGAAGACGGCAAAGATGCGGTTGTGCCTCCGGGAACCGTAGGACGGGTACCGATGGGAGTCTGGGAGCCGTG
+
@F<<FG9<<;F@@@FG866@D<;CECA6,;6EEEF9,@6:E@@,C6CA9<9,<CCE@E@:@>EFFGGCCBFCEF=@D,<E=:C>?FGGEE7@E5?+:>C7F++4C=FFG9E++@@,+8E9D,3,2@>FGGE>*1*44F,,4=>;C4***2*02:;C*<911>+*95:3>B:97C>))7)<>?607*+)/.9=*-/6))).92:*<7)05*(,1**)(2:<357)(,(*6<04(800(4,1*11*))-)-()))-(,24(((-()**)))0.)))
@M02542:52:000000000-J9N43:1:1101:24408:4363 2:N:0:GTGAAA
GTAGTCCACGCCGTAAACGATGTCTACTAGCTGTTCGTGTCCTTGTGATGTGAGTAGCGCAGCTAACGCACTAAGTAGACCGCCTGGGGAGTACGGTCGCAAGATTAAAACTCAAATGAATTGACGGGGGCCCGCACAAGCGGTGGAGCATGTGGTTTAATTCGACGCAACGCGAAGAACCTTACCTACTCTTGACATCTACGGAAGACTGCAGAGATGCGGTTGTGCCTTCGGGAACCGTAAGACAGGTGCGGCATGGCTGTCGTCAGCCCGG
+
GGGGGGGGGGGGGGFGGGGGGGGGGGGGGGGGGFGGGGGGGGFGGGGGGGGGGGGGGGGGGGGGGFFGGDGGGGGGGGGGGGGGGGGGGGGGGGGGGGGGGGGFFFFGGGCCGGGGGGGGGGGGGGGGGGDGECE>EGGGGDGCCGCFGGGGFGGGGGGGF?CFGGG3>EGDAD9@FFFFFBFFFGFFD@?767=FF>?)9<6DEE>=?*409E9)3>CB9B5>94:FB<>?BB6,-,4C52579?BFF<4@((46(((114?45*0)0)5)8)
@M02542:52:000000000-J9N43:1:1101:18807:4378 1:N:0:GTGAAA
GTAGTCCACGCCGTAAACGATGTCTACTAGCTGTTCGTGTCCTTGTGATGTGAGTAGCGCAGCTAACGCACTAAGTAGACCGCCTGGGGAGTACGGTCGCAAGATTAAAACTCAAATGAATTGACGGGGGCCCGCACAAGCGGTGGAGCATGTGGTTTAATTCGACGCAACGCGAAGAACCTTACCTACTCTTGACATCTACGGAAGACTGCAGAGATGCGGTTGTGCCTTCGGGAACCGTAAGACAGGTGCTGCATGGCTGTCGTCAGCTCGG
+
GGGGGGGGGGGGGGGGGGGGGGGGGGGGGGGGGGGGGGGGGGGGGGGGGGGGGGGGGGGGGGGGGCECGGGGGGGGGGGGGGGGGGGGGGGGGGGGGGGGGGGGGGGGGGFGGGGGGGGGGGGGGGGGGGGGGGGGGGGGGGGGGGGGGGGGGGGGGGGGGGGGGGGGGGGGGGGGGGGGGGGGGGGGGGGGGGGGGGGGGFGGGGDGGGGGGGGGGGFFGGGGGGGGGGFFGGGFEGGGFFGFFFFGFFDBFBFFFAF?4DGFGFFFF?5?D)
@M02542:52:000000000-J9N43:1:1101:24707:4380 2:N:0:GTGAAA
GTAGTCCACGCCGTAAACGATGTCTACTAGCTGTTCGTGGTCTTGTACTGTGAGTAGCGCAGCTAACGCACTAAGTAGACCGCCTGGGGAGTACGGTCGCAAGATTAAAACTCAAATGAATTGACGGGGGCCCGCACAAGCGGTGGAGCATGTGGTTTAATTCGACGCAACGCGAAGAATCTTACCTACTCTTGACATCTAGCGAAGATTGTAGAGATACGATTGTGCCTTGGGGAACGCTAAGACAGGTGCTGCATGGCTTGCGGCAGCCCCG
+
GGGGGGGGGGGGGGGGGGGGGGFGGGGGGGDGGGGGGGGDGGDGGGGGGGGGGGGGGGDGGGGGGFGEGGGGGGGGGGGGGGGGGGGGGEEGGGGGGGGGGGGGGGGGGGG8FGGGGGFGGGFGFGGGGGGGGGCGGGGGGEGCCC86F=6<CCFCGDC?CFFGDCE3>AEGE7955@F486?CGFF?D@F?FFF4)644BA>C37>C*7<<<+06)0*6105@0)6F4>2)(8961--9*-90)4458<))))..)6<?:?0())0)8)))))
@M02542:52:000000000-J9N43:1:1101:25586:4384 1:N:0:GTGAAA
GTAGTCCATGCCGTAAACGATGAGTGTTCGCCCTTGGTCTACGCGGATCAGGGGCCCAGCTAACGCGTGAAACACTCCGCCTGGGGAGTACGGTCGCAAGACCGAAACTCAAAGGAATTGACGGGGGCCCGCACAAGCGGTGGAGCATGTGGTTTAATTCGACGCAACGCGAAGAACCTTACCTACTCTTGACATCTACGGAAGACTGCAGAGATGCGGTTGTGCCTTCGGGAACCGTAAGACAGGTGCTGCATGGCTGTCGTCAGCTCGTGTT
+
GGGGFGGGGGGGGGGGGGGGGGGGGGGGGGGGGGGGGGGGGGGGGDGGGGGGGGGEGGGGGGGGGGGGGGFGGGGGGGGGGGGGGGGGGGGEGFGGG>FFFGGGGGGGGGGFGGGGDFFEGGGGCFGGGGGGCGFGGGGGEGGEFFEGGGGCGFGGGFGC:AFGEGEGDEG5CEGGGFGGGGGGGGGGGGGGGGGGGGGGGF=EGGG?GGG9CCGGCGDCEEGGGGGGG*8@35DFFGF75FG3@0CCFFFF@DFFFFFFGGGF*8))56>F<7
@M02542:52:000000000-J9N43:1:1101:21673:4406 1:N:0:GTGAAA
GTAGTCCACGCCGTAAACGATGTCTACTAGCTGTTCGTGTCCTTGTGATGTGAGTAGCGCAGCTAACGCACTAAGTAGACCGCCTGGGGAGTACGGTCGCAAGATTAAAACTCAAATGAATTGACGGGGGCCCGCACAAGCGGTGGAGCATGTGGTTTAATTCGACGCAACGCGAAGAACCTTACCTACTCTTGACATCTACGGAAGACTGCAGAGATGCGGTTGTGCCTTCGGGAACCGTAAGACAGGTGCTGCATGGCTGTCGTCAGCTCGG
+
GGGGGGGGGGGGGGGGGGGGGGGGGGGGGGGGGGGGGGGGGGGGGGGGGGGGGGGGGGGGGGGGGGGGGGGGGGGGGGGGGGGGGGGGGGGGGGGGGGGGGGGGGGGGGGGGGGGGGGGGGGGGGGGGGGGGGGGGGGGGGGGGGGGGGGGGGGGGGGGGGGGGGGGGGGGGGGGGGGGGGGGGGGGGGGGGFFGGGGGGGFGGGGGGGGGGGGGGGGGG=EGGGGGGGGFFGGGFEGCGFFGFFFGGFDGBFFFF29?FGC7@F<:2:7<F@)
@M02542:52:000000000-J9N43:1:1101:17077:4425 2:N:0:GTGAAA
GTAGTCCACGCCGTCAACGATGTCTACTAGCTGTTCGTGTCCTTGTGATGTGAGTAGCGCAGCTAACGCACTAAGTAGACCGCCTGGGGAGTACGGTCGCAAGATTAAAACTCAAATGAATTGACGGGGGCCCGCACAAGCGGTGGAGCATGTGGTTTAATTCGACGCAACGCGCAGAACCTTACCTACTCTTGACATCTACGAAAGACTGCAGAGATTCGGTTGTGCCTTCGGCGACCGTAACACCGGTTCTGTCTGGCTGTCTTGTGGTCGG
+
GG,EFGAFGGGF@F7BFFEFFFFFD9FFGGFFFGGGG@F6EEFGCEEFG9FABFGGGFFEGCFGGGFGD=@FEFFFGEEGGGDGEGG7CCEG8FEDE8:FGEGAFFFFGGGFGFFFCDGGGGGGGGGECFGGBEGEGEFFG>EEEGGFGG6C@C?BFFGCFFGFFGEDBBGDEG9BE@:>@?FDGCFFF?FFFA*?249A*)-*0)085:)2<<+8:**-4@@E62175)64(7(,(-219?3*64(.34)).:.))6(21(8,*2**))09))
@M02542:52:000000000-J9N43:1:1101:17231:4427 2:N:0:GTGAAA
GTAGTCCACGCCGTAAACGATGTCTACTAGCTGTTCGTGTCCTTGTGATGTGAGTAGCGCAGCCAACGCACTAAGTAGACCGCCTGGGGAGTACGGTCGCAAGATTAAAACTCAAATGAATTGACGGGGGCCCGCACAAGCGGTGGAGCATGTGGTTTAATTCGACGCAACGCGAAGAACCTTACCTACTCTTGACATCTACGGAAGACTGCAGAGATTCGGTTGTGCCTTCGGGAACCGTAAGACAGGTGCTGCATGGCTGTCGTCCGCTCGG
+
GGFGGGGGGGGGGG,@FGFGGGGGGGGGGGGGGGGGGGGFFGGGGGGGGFGGGGGGGGGGGGGGFGGGGGGCFGEGGGFGGGGGGGGGGGGGGGGGGDGGGGGGGGGGGGGGGGGAFEFGGGCGGGDGGDEC>EG*CEFCCEGEGGFGGGFFCEGFCEGGFG9EFGGC>BCCBDBB5BFFFFFGGFFFG67@FF=?))96BABGFF:E:DF?E8:@?:*),.552<?GABABBD09>F:DD1CD)83?BFF4):?()6414((.5*))070))5
@M02542:52:000000000-J9N43:1:1101:16548:4439 2:N:0:GTGAAA
GTAGTCCACGCCGTAAACGATGTCTACTAGCTGTTCGTGTCCTTGTGATGTGAGTAGCGCAGCTAACGCACTAAGTAGACCGCCTGGGGAGTACGGTCGCAAGATTAAAACTCAAATGAATTGACGGGGGCCCGCACAAGCGGTGGAGCATGTGGTTTAATTCGACGCAACGCGAAGAACCTTACCTACTCTTGACATCTACGGAAGACTGCAGAGATCCGGTTGTGCCTTCGGGAACCGTAAGACAGGTGCTGCATGGCTTTCGTCAGCTCGG
+
GGCFGGGGGGGGGGCFGGEGGGGGGGGGGGGGGGGGGGGCGGGGGGGGGGGGEFGGGGGGGGGGGGGGGGGGGGGGGGGGGGGGGFGGGGGGGGGGGGGGGGGGGGGGGGGGGGGGGGGGGGGGGGGGGGGGGGGGGGGGGGGGGGEGCDEEFGGGGGGGFG7:ECGGFFGGFGFBDFFFF?FCGDFFG?FFFBFFBB@DBBFGFF3CFG?0E6:::>*,.)8BB?6DBFF<8B0,2237*(>*)).76<?4.)5(--332,()**..))*/.)
@M02542:52:000000000-J9N43:1:1101:18637:4446 2:N:0:GTGAAA
GTAGTCCACGCCCTAAACGATGCGAACTAGGTGATGGGGAAGGAGACTTCTTTAGTACCGTAGCTAACGCGTGAAGTTCGCCGCCTGGGGAGTACGGTCGCACGATTAAACCACAAAGGAATTGACGGGGACCCGCCCAAGCGGAGGATGATGTGGATTAATTCGGTTCAACGCGAAAAACATTACCTACCCTTTACATCCCAGGAAATCTCCAGAGAAGGATTGGTGCTCGAAAGAGAGCCTCGCCACAGGTTGTCAATGCGTCTCGACGGCG
+
CCBFDEEFGEGGD@,CFGEGGGD+8F+;:CA:C,CECFC7BF:ECFG<EFGG9AFGC9FCD<CFCFGGFCG++8BFF,E7:F:CEEGD<=+@C<FFGGGE7C++6+8+,C,@,@=,=8D@GBF,<EE@7::8*@:5;114:E5>*:8=,4A4:B;+05:9+@FF5*2*0+:+)).)777)8(**27?4C:55?:)06)*)).3*0<F6**66FFF4(*04(5*/226/48)39.(,.4:*7:<*(,43(,)<A703)))--,(-)1))/)))))
@M02542:52:000000000-J9N43:1:1101:21764:4463 1:N:0:GTGAAA
GTAGTCCACGCCGTAAACGATGTCTACTAGCTGTTCGTGTCCTTGTGATGTGAGTAGCGCAGCTAACGCACTAAGTAGACCGCCTGGGGAGTACGGTCGCAAGATTAAAACTCAAATGAATTGACGGGGGCCCGCACAAGCGGTGGAGCATGTGGTTTAATTCGACGCAACGCGAAGAACCTTACCTACTCTTGACATCTACGGAAGACTGCAGAGATGCGGTTGTGCCTTCGGGAACCGTAAGGCAGGTGCTGCATGGCTGTCGTCAGCTCGG
+
GGGDGGGGGGGGGGGGGGGGGGGGGGGGGGGGGGGGGGGGGGGGGGGGGGGGGGGGGGGGGGGGGGGGGGGGGGGGGGGGGGGGGGGGGDFGGGGGGGGGGGGGGGGGGGGGGGGGGGGGGGGGGGGGGGGGGGGGGGGFFGGGGGGGGGGGGGGGGGGGGGGGGGGGGGGGGGGGGGGGGGGGGGGGGGGGGGGGGGGGGFGGGGGGGGGGGGFFGGCGCGGGGGGGGGFFGGGBFGGGFFGFFF67@CGFFF<4<DFFGGF@GFFFFFAFF)
@M02542:52:000000000-J9N43:1:1101:11619:4469 1:N:0:GTGAAA
GTAGTCCACGCCCTAAACGATGTCAACTAGTTGTTGGGGATTTACCTCCTTGGTAACGTAGCTAACGCGTGAAGTTGACCGCCTGGGGAGTACGGCCGCAAGGTTAAAACTCAAAGGAATTGACGGGGACCCGCACAAGCGGTGGATGATGTGGATTAATTCGATGCAACGTGAAAAACCTTACCTACCCTTGACATGGCAGGAACTTTCCAGAGATGGATTGGTGCTCGAAAGAGAACCTGCACACAGGTGCTGCATGGCTGTCGTCAGCTCG
+
GGGGGGGGGGGGGGGGGGGGGGGGGGGGGGGGGGGGGGGGGGGGGGGGGGGGGGGGGGGGGGGGGGGGGGGGGGGGGGGGGGGGGGGGGFGGFGGEGGGGGGGGGGGGGGGGGGGGGGGGGGGGEGCDGGGGGGGGGGGGGGEEEDGFGFBFFGFFGFGGGGFFFC7FGGEGGGGGGGGGGGFGFGGGGGGGGGGGGGGGGFGGGGGGGGGGGFGGGGGGGGGGGFGEDD>FDGGFFGCGFFG?FDGGFGG:FBFB:AF?GF*7D?<?B248?5
@M02542:52:000000000-J9N43:1:1101:12055:4489 2:N:0:GTGAAA
GTAGTCCACGCCGTAAACGATGTCTACTAGCTGTTCGTGTCCTTGTGATGTGAGTAGCGCAGCTAACGCACTAAGTAGACCGCCTGGGGAGTACGGTCGCAAGATTAAAACACAAATGAATTGACGGGGGCCCGCACAAGCGGTGGAGCATGTGGTTTAATTCGACCCAACGCGAAGAACCTTACCTACTCTTGACATCTACGGAAGACTGCAGAGATGCGGTTGTGCCTTCGGGAACCGTAAGACAGGTGCTGCATGGCTGTCGTCAGCTCGG
+
GGGGGGGGGGGGGGGGGGGGGGGGGGGGGGGGGGGGGGGGGGGGGGGGGGGGGGGGGGGGGGGGGGGGGGGGGGGGGGGGGGGGGGGFGGGGFGGGGGGGGGGGGGCGGGGGGGGGGGGGGFFGF6CFGDGGGEGGGGGGGGGCEGGGGGGGGGGGGFGGFGFCFGGGFFGGFGFFEFF@F?FGGGGFGFFFF<BFF>=<FF?GF>BGFGFFGG75(*:A>FBF><BGAD24?E>>>FFC><<74>>F(566357>)-(,.(4537<3@?*05)
@M02542:52:000000000-J9N43:1:1101:7280:4506 2:N:0:GTGAAA
GTAGTCCACGCCGTAAACGATGTCTACTAGCTGTTCGTGTCCCTGTGATGTGAGTAGCGCAGCTAACGCACTAAGTAGACCGCCTGGGGAGTACGGTCGCAAGATTAAAACTCAAATGAATTGACGGGGGCCCGCACAAGCGGTGGAGCATGTGGTTTAATTCGACGCAACGCGAAGAACCTTACCTACTCTTGACTTCTACGGAATAATGCAGAGGTGCGGTTGTGCCTTCGGGAACCGTACGACAGGTACCGCATGCGTGTTGTCAGGCCCG
+
GGFCFGGGGCF<7C7BFFEGFCFGGGGFGFFFEFGGDCECC6,CCFGFFGGG,FCCFGGGDG7FFGFCGGGCF@FFGEGFGCGCFCBFC:CFEFCEEE@4+>BEFC9A?FGDDD8,?;A=DGGFFE>:EGGG*>BB8FFCFEE8B96=87CF9EFB8EG9:;CCC*7CEFGC:D>3:E)5@?F77<?*0/9@*)16).94B::DB5)3**.699@>:**)2))72,(:<<2>(769>?07*3*1(,2)--**)(((-()(-(,(*2**0))0)0
@M02542:52:000000000-J9N43:1:1101:5521:4513 2:N:0:GTGAAA
GTAGTCCACGCCGTAAACGATGTCTACTAGCTGTTCGTGTCCTTGTGATGTGAGTAGCGCAGCTAACGCACTAAGTAGACCGCCTGGGGAGTACGGTCGCAAGATTAAAACTCAAATGAATTGACGGGGGCCCGCACAAGCGGTGGAGCATGTGGTTTAATTCGACGCAACGCGAAGAACCTTACCTACGCTTGACATCTACGGAAGACTGCAGAGATGCGGTTGTGCCTTCGGGAACCGTAAGACAGGTTCTGCATGGCCTTGGTTAGCTCGG
+
FGGFGGCFGGGGGGDGGGGGFGGGGGGFFGGGGFCGG6FECFGGAEFFGGGGGGGGGCFGGCGGGGGGGGGG?FFGGFGE@FFGGGFDDFFDEGDEGGGGGGGC,9EDCFFFGGGFGGGGFGCEFGGCE7EGEGGCEGGFFG5*=9BCF7,4BFF:@FFGF?ECC5CDDAE5:D6@D5?F::?7D6+4C)85<8>F<>FDF<0*)7)*8:4(C0+0(*:<9E@)1:BGFAA)4@>F;<:<74//442@:2/7))-6--86()53*:)*)**18)
@M02542:52:000000000-J9N43:1:1101:8378:4516 2:N:0:GTGAAA
GTAGTCCACGCCGTAAACGATGATAACTAGCTGTCCGGGTTCATAGAATTTGGGTGGCGCAGCTAACGCATTGAGTTATCCGCCTGGGGAGTACGGTCGCAAGATTAAAACTCAAAGGAATTGACGGGGGCCTGCACAAGCGGTGGCGCATGTGATTTAATTCTAAGCAACGCGCTGAACCTTACCAGCGTTTGACATCCAAATCGCGGATCGTTGAGATCCTTTCCTTCAGTTCGGCTGGAGTAGTCGAAGGAGCTGAATGGATGTTGTTCG
+
<C,FGGFAEEDGD:@CDC:FG<,@,E9FECFGG,CAEGG6,C<FG,C,CA@FAFE@+CC:+CFFE<FE+:FC,B<E9<FE,+AC+4+<FGGEG,4+ECFE7>C=B,,3:C=,3EG,B,8:F,=A7BEG7FG*:5@8,2>C85**13,7;:*7=1,,5;BB:,,+47:*=4>).:95>>F4>1=76C965)5)8?FB<)/,).4*7.5*5C(3?F*.(**),*9@D))*6))))0.(23()9(**())*(,).4(((.,.)))()**//*0)*7
@M02542:52:000000000-J9N43:1:1101:23873:4518 2:N:0:GTGAAA
GTAGTCCATGCCGTAAACGGTGGGCGCTAGGTGTAGGGGTCTTCCACGACTTCTGTGCCGCAGCTAACGCATTAAGCGCCCCGCCTGGGGAGTACGGCCGCAAGGCTAAAACTCAAAGGAATTGACGGGGGCCCGCACAAGCGGCGGAGCATGTGGATTAATTCGATGCAACGCGAAGAACCTTACCTGGGCTTGACATGGACCGGATCGGCGTAGAGATACCTTTTCCCTTGGGGTCGGTTTCCAGGTGTTGCAGGGTTGTCGTTGGGCCGGG
+
GGGGGGGFGGGGGGGGGGGGGGGGGGGEGGGGGGFGGGGGGGGGGGGGGGGGGGFGGGGGGC:FGDGGGGGGGGGGG@FGEGGDEFFFGGDFEGGGGGCFGDGGGGGGGCD9FGGGGGFFGCFGGGGGDDGGEGGGGGGGGGGGD5CCEGGGGGFGGEGGFGGGGFGGFFGFFG>>BB3;F1@DDGFBGFFFF<3776=)7:0<B@D*75<9**/5(*2-67)*.)8><)6>:)(-4(3)>13*)-:F)(/)()))(-8((-)4/*).)).)).
@M02542:52:000000000-J9N43:1:1101:6193:4523 2:N:0:GTGAAA
GTAGTCCACGCCGTCAACGATGTCTACTAGCTGTTCGTGTCCTTGTGATGTGAGTAGCGCAGCTAACGCACTAAGTAGACCGCCTGGGGAGTACGGTCGCAAGATTAAAACTCACATGAATAGACGGGGGCCCGCACAAGCGGTGGAGCATGTGGTTTAATTCGACGCCAAGCGCAGACCCTTACCTACACCTGACATCTTCTGAAGACTGCAGAGATGCGGTTTTTCCTTTGGGACCCTCAAGACGAGTTCCTCATGGGTCGCCTCCGGTCGC
+
GGF<CF<FGE7:@@+BBF;DF8<FCGCFFC<EFCF9F@6CFCGGG,:,CFFAG<<6CFCCF:FGG9<:FCEE,AEF955EAFGCE+AFFGGGGGGGG68@FGCDB?FCFFGDFE,@=,>,@,,6=88:8+@CECC>>F>,,686B75CFF??<9?BEGDFF9C597C))2*1:*(25)));8F*29??F)7)7()))-9)*))2/**07:2178C38**)4).)((-*-6)))),,((8**(2*)(-)4-)9))))6)),,((-**.0))0.))
@M02542:52:000000000-J9N43:1:1101:11059:4525 2:N:0:GTGAAA
GTAGTCCACGCCGTAAACGATGTCTACTAGCTGTTCGTGTCCTTGTGATGTGAGTAGCGCAGCTAACGCACTAAGTAGACCGCCTGGGGAGTACGGTCGCAAGATTAAAACTCAAATGAATTGACGGGGGCCCGCACAAGCGGTGGAGCATGTGGTTTAATTCGACGCAACGCGAAGAACCTTACGTACTCTTGACATCTACGGAAGACTGCAGAGATGCGGTTGTGCCTTCGGGAACCGTAAGACAGGTGCTGCATGGCTGTCGTCAGCTCGG
+
GGCFGGGGGGGGGGGGGGGGGGGGGGGGGGGGGGGGGGGFGGGGFGGGGGGGGGGGGGGGGFGGFGGDGGGGGGGGGGGGGGGGFGGGGGGGGGGGGGGGGGGGGGGGGGGGGGGGGCFGGGGGGGDGGGGGDGGGGGGGGGGGGGFGGGGGG7FEFCFGFGGGGGGGA>EGAD>>E5?@>?BGGDGF7>?=F77:269AF<?<7>);FF?FF6+<:776>F3566(066:76399>6<D<3CD2424:-)97<B:AFF6:1(.9C>)5)*/0)
@M02542:52:000000000-J9N43:1:1101:23034:4540 1:N:0:GTGAAA
GTAGTCCACGCCGTAAACGATGTCTACTAGCTGTTCGTGTCCCTGTGATGTGAGTAGCGCAGCTAACGCACTAAGTAGACCGCCTGGGGAGTACGGTCGCAAGATTAAAACTCAAATGAATTGACGGGGGCCCGCACAAGCGGTGGAGCATGTGGTTTAATTCGACGCAACGCGAAGAACCTTACCTACTCTTGACATCTACGGAAGACTGCAGAGATGCGGTTGTGCCTTCGGGAACCGTAAGACAGGTGCTGCATGGCTGTCGTCAGCTCGG
+
FFGGGGGGGGCE7@;FFFDGGFFAFGEGGGGGGGFGGGFE@EFCFFCCDFGCFFFGGFE@CCEGGAEEEEG@FGGGGEFFFGGGGGGGGGGGFFFGFGGDGGGFGFGGG9==FFGGGGEGCFFGFFGEGGGE@FGECEFGG7EGEG:F:BAFG9FFFGG;FFGGCFGDGGGG**:CEC<@8EG7:CCFGD:FFDGGFFGGG6=EGC=FGCGCEGG/;7CFEEECEGG:DGBFGGG>5EGGD5*./)3<7:>7*.)()620750=*((((.6:5.
@M02542:52:000000000-J9N43:1:1101:22665:4555 2:N:0:GTGAAA
GTAGTCCACGCCCTAAACGATGTCAACTGGTTGTTGGGTCTCTTCTGACTCAGTAACGAAGCTAACGCGTGAAGTTGACCGCCTGGGGAGTACGGCCGCAAGGTTGAAACTCAAAGGAATTGACGGGGACCCGCACAAGCGGTGGATGATGTGGTTTAATTCGATGCAACGCGAAAAACCTTACCCACCTTTGACGTGTACGGAAGTTGCCAGAGATGGCTTCGTGCTCGAAAGAGAGCCGTAACACCGGTGCTGCATTGCTGGCGGTGGCCTG
+
GGGGGEGGFGGGGCFGGGEGFGGGGGGFGGGGGGGGGGGF8CFGGG9EFCFGGGGGFC7CFGGGFGGDGG=:FGGFF9?FEGDFFGDECFEE9=+@BEGGGGG=FGGGGFFFGGGG8>EFGF9D8CEEE+4CBEEECA@CCE8>CF>CD@7DGG>CGCFG6=CFF+**;AED3C9AE4>>5=4CFD?85./992*042??=2-9@5F7008>CF85)0C??F5786?*:?0(077..(-75<<D<AB)(-0)-5<<04).6:)(*)0)0)))*8
@M02542:52:000000000-J9N43:1:1101:15232:4611 1:N:0:GTGAAA
GTAGTCCACGCCGTAAACGATGTCTACTAGCTGTTCGTGTCCTTGTGATGTGAGTAGCGCAGCTAACGCACTAAGTAGACCGCCTGGGGAGTACGGTCGCAAGATTAAAACTCAAATGAATTGACGGGGGCCCGCACAAGCGGTGGAGCATGTGGTTTAATTCGACGCAACGCGAAGAACCTTACCCACTCTTGACATCTACGGAAGACTGCAGAGATGCGGTTGTGCCTTCGGGAACCGTAAGACAGGTGCTGCATGGCTGTCGTCAGCTCGG
+
GGGGGGGGGGGGGG;FFGGGGGGGGGGGGGGGGGGGGGGFGGGGGGGGGGGGGGGGGGGGGGGGGFGGGGGGGGGGGGGGGGGGGGGGGFGGGGGDGGGGGGGGGFGGGGGGGGGGGGGGGGGGGGGGGGGGGGGGGGGGGGGGGGGGGGGGGGGGGGGGGGGGGGGGGGGGGGGGGGGGGGGGGGGGGCFGGFFGGGGGFFGGGGGGGGGGGG7CGFFFGGGGGG3FGGBFFGGEFGFDBFD?FFGGFGGFFAFFFBB:GGGFGFFFB?AFE)
@M02542:52:000000000-J9N43:1:1101:15427:4624 2:N:0:GTGAAA
TAGTCCACGCCGTAAACGATGTCTACTAGCTGTTCGTGGTCTTGTACCGTGAGTAGCGCAGTTAACGCATTAAGTAGACCGCCTGGGGAGTACGGTCGCAAGATTAAAACTCAAATGAATTGACGGGGGCCCGCACAAGCGGTGGAGCATGTGGTTTAATTCGACGCAACGCGAAGAACCTTACCTACTCTTGACATCTACAGAACTTAGCAGAGATGCTTTGGTTCCTTCGGGAACGGTAAGACAGGTGGTGCATGGCCTTCGTCAGCCTGGG
+
GGGGGGGGGGGGGGGGGGGFFGGGGGGGGGGGGGGGGGGFGGGGGGGGGFGGGGGGGGGGGGGGGGGGGEEFGGGGGGGGGGGCGGGGEEGGGCEG:CCEGGGGGGGGGGGGGGGGGGG;D@EFGGGGGGEEGGGGGGGGGGECGFGGGCFFGGGGGGGGFG=CCCGD>B:D5)375?FFFFFGGG?@FFFFFBFF9<@B=98CFFFGFCAACC54<7>46B?:4()9A<6:BF>B<(37DF>*)3(5-())())).3<(,)),2*0))))0))
@M02542:52:000000000-J9N43:1:1101:11368:4652 2:N:0:GTGAAA
GTAGTCCACGCCCTAAACGATGTCAACTGGTTGTTGGGTCTTCACTGACTCAGTAACGAAGCTAACGCGTGAAGTTGACCGCCTGGGGAGTACGGCCGCAAGGTTGAAACTCAAAGGAATTGACGGGGACCCGCACAAGCGGTGGATGATGTGGTTTAATTCGATGCAACGCGAAAAACCTTACCCACCTTTGACATGTACGGAATCCTTTAGAGATAGAGGAGTGCTCGAAAGAGAGCCGTAACACCGGTTCTGCCTGGCTGTCGTTAGCTCG
+
GGGGGGGGGGGGGGGGGGGGGGGGGGGGGGGGGGGGGGGGGGGGGGGGGGGGGGGGGGGGGGGGGGGGGGGGFGGGFGGGGGGGGGGGGGGGGGGGGGGGGGGGGGGGGFGG9EGGGGGGGGGGCEDC8F+@EEEGEF>EEGEEG4DC6:?CFGCFGGGGFCEG@FGF8FGGF31>>AEFFFFGGGFDD>4@?AFF<<F2BB;9E:F<7F2<FFGF):F<>>432,:2-2(38>((42159<D*(-(0-47.(.)))))-,4(,09.)).9**)
@M02542:52:000000000-J9N43:1:1101:23308:4667 2:N:0:GTGAAA
GTAGTCCACGCCGTAAACGATGAATGCCAGCCGTTCGTGGGTTTACTCACAAGTGGCGCAGCTAACGCTTTAAGCATTCCGCCTGGGGAGTACGGTCGCAAGATTAAAACTCAAAGGAATTGACGGGGGCCCGCACAAGCGGTGGAGCATGTGGTTTAATTCGACGCAACGCGCAGAACCTTACCAGCCCTTGACCTGTCCAGGACCGGCACCAGAGATGGAGCCCTCTCTTCGGACCCCTGAGCACAGGTTCTGCATGGCTGTCGTCACCTCG
+
GGGEFGGGGGGGEGGGGGGDGFFGFGGGGGGGEGGGGFCFGGGGEGGGGF@FFGGFEGGCEEGFFGGGG@EGGGGGFGGGGGGGGGGGBCGFGGFGGGGDGGGGGDCGEGGGF8D;?FBFG9FGDEDCEE>EGGC:CDCFED1BEFG=CFG@EFGGFFGFFFDGGGGDEFGG3565>))8@>FFDGGFCDF@?BF*42@?F<2<FFFD>GBBC*271*:4:))),(4/(45))),1((379:05:<?4461*.3)62)).3,13**)).0**0.
@M02542:52:000000000-J9N43:1:1101:16970:4712 1:N:0:GTGAAA
GTAGTCCACGCCCTAAACGATGTCCACTGGTTGTTGGGAGGGTTTCTTCTCAGTAACGTAGCTAACGCGTGAAGTTGACCGCCTGGGGAGTACGGCCGCAAGGTTGAAACTCAAAGGAATTGACGGGGACCCGCACAAGCGGTGGATGATGTGGTTTAATTCGATGCAACGCGAAAAACCTTACCTACCCTTGACATGCCAGGAATCCTGCAGAGATGTGGGAGTGCTCGAAAGAGAACCTGGACACAGGTGCTGCATGGCCGTCGTCAGCTCG
+
GGGGGGGGGGGGGGGGGGGGGGGG,FFGGGGGGGGGGGGGGGGGGGGGGGGGGGGGGGGGGGGGGGGGGGGGGGGGFGGGGGGGGGGGGGGGGGGGGGGGGGGGGGGGGGGGGGGGFGGGGGGGGGGGGGFGGGGGGGGGGGGGGGGGGGGGGGGGGGGGGGGGFGGGGGGGGGGGGGGGGGGGGGGGGGGGGGGGGGGGFFGGGDGGGGGGGGGFGGGGGGGGGGGGGGFFDGGFFGCFFFGFFFGGFGG?FFF206>?GGGEGFFFFFFFF5
@M02542:52:000000000-J9N43:1:1101:25622:4722 2:N:0:GTGAAA
GTAGTCCACGCCGTAAACGATGTCTACTAGCTGTTCGTGTCCTTGTGATGTGAGTAGCGCAGCTAACGCACTAAGTAGACCGCCTGGGGAGTACGGTCGCAAGATTAAAACTCAAATGAATTGACGGGGGCCCGCACAAGCGGTGGAGCATGTGGTTTAATTCGACGCAACGCGAAGAACCTTACCTACTCTTGACATCTACGGAAGACTGCAGAGATGCGGTTGTGCCTTCGGGAACCGTAAGACAGGTTCTGCATGGCTGTCGTCAGCTCGG
+
GGGGGFFFFGGGGGGGGGGGGGFC<FGGF9FGGFGGGGGF<FFGGGGCGGGGFGGFGCC>+:FEFFFGGGGGGGFGGGGG?FGCCFGGGGD@FGGG8C:F>F7ECFGGGFB,EEFGFF;DDAEGGGCGCCE>CEEG5:EGGEGGGDEEGCFFF?FCFFG7AC?:9CGGFEGG3>0@DBFFF:FDCF?F6?4=FBF?AAF<B>B*77>F?72(<+<.2C797DEFB1:?<94<?DFF962<C6**)5:F6>*0).5))64(46?<*/)07)793)
@M02542:52:000000000-J9N43:1:1101:22964:4732 2:N:0:GTGAAA
GTAGTCCACGCCGTAAACGATGTCTACTAGCTGTTCGTGTCCTTGTGATGTGAGTAGCGCAGCTAACGCACTAAGTAGACCGCCTGGGGAGTACGGTCGCAAGATTAAAACTCCAATGAATTGACGGGGGCCCGCACAAGCGGTGGAGCATGTGGTTTAATTCGACGCAGCGCGAAGAACCTTACCTACCCTTGACATCTACGGAAGAATGCAGAGATGCGGCTGTGCCCTCGGGAACCGTAAGACAGGTGCTGCCTTGCTGGCCTCCGCGCGG
+
GGG7FFGGGGGFGGGCGG@FFDF6,EEEGFDEFGCEGCCFEFGGFE@D@9F69F<EFE7CFGGGGFG@F=FBFFFEF,CFA:FEGGF=C?BC8EFE=CFCGG:,?,AA@FFGF,6DDCDF;FAED6C@EFE5CGGGEE6CFC5BBD::EGGFBFC=:EF<6CG=7CEGD:C)):7)086FF??7DCCFF))/01645)*.=4,*)))*)0.4<+<7:7>49B)8>40*6(.31)-(462)9:3C2.(7(.)0)))(,).(.)((*0.)).75.7
@M02542:52:000000000-J9N43:1:1101:22154:4735 1:N:0:GTGAAA
GTAGTCCACGCCGTAAACGATGTCTACTAGCTGCTCGTGTCCTTGTGATGTGAGTAGCGCAGCTAACGCACTAAGTAGACCGCCTGGGGAGTACGGTCGCAAGATTAAAACTCAAATGAATTGACGGGGGCCCGCACAAGCGGTGGAGCATGTGGTTTAATTCGACGCAACGCGAAGAACCTTACCTACTCTTGACATCCACGGAAGACTGCAGAGATGCGGTTGTGCCTTCGGGAACCGTAAGACAGGTGCTGCATGGCTGTCGTCAGCTCGG
+
GGGGGGGGGGGGGGGGGGGGGGGGGGGGGGGGGGGGGGGGGGGGGGGGGGGGGGGGGGGGGGGGGGGGGGGGGGGGGGGGGGGGGGGGGGGGGGGGGGGGGGGGGGGGGGGGGGGGGGGGGGGGGGGGGGGGGGGGGGGGGGGGGGGGGGGGGGGGGGGGGGGGGGGGGGGGGGGGGGGGGGGGGGGGGGGGGGGGGGGGGFGGGGGGGGGGGGGGGGGGGGGGGGGGGGDFGGGFFGGGFFGFFFGGFGGBFFFFFFFFGGGFGFFFF>AFF)
@M02542:52:000000000-J9N43:1:1101:11476:4752 2:N:0:GTGAAA
GTAGTCCACGCCGTAAACGATGTCTACTAGCTGTTCGTGTCCTTGTGATGTGAGTAGCGCAGCTAACGCACTAAGTAGACCGCCTGGGGAGTACGGTCGCAAGATTAAAACTCAAATGAATTGACGGGGGCCCGCACAAGCGGTGGAGCATGTGGTTTAATTCGACGCAACGCGAAGAACCTTACCTACTCTTGACATTTACGGAAGACTGCAGGGATGCGGTTGTGCCTTCGGGAACCGTAAGACAGGTGCTGCTGTGCTGTCGTCAGCTCCG
+
GGGEFGGFGGGGGFEGGGGGGGGFFGGGGGGGGGGFGGGFEGGFGGGGGGGGGGGG9E:FGGDGGGGGGGGEGGDGGGFGGGGGGGGGGGGGGGGGGGGGGGCFGGFGFFCFGG,>F9AFCGDFDCEGGGGEGGGGGGGGGGGGGGGGCCF7<:CFGGGGAFCGGDEGABEDFG>EFD@FFBFGG<CFG=@48)9F9A?AF9:C)77EFG:<FC*71*/,->@E9(4CAAB<<F6;0?<3CB77>45??)/)).4))),.)).)/9;5>:6)))
@M02542:52:000000000-J9N43:1:1101:20245:4759 2:N:0:GTGAAA
GTAGTCCACGCCGTAAACGATGTCAACTAGCCGTTGGGATCCTTGAGATCTTAGTGGCTCAGCTAACGCATTAAGTTGACCGCCTGGGGAGTACGGCCGCAAGGTTAAAACTCAAATGAATTGCCGCGGGCCCGCACAAGCGGTGGCGCCTGTAGTTTAATTCGAAGCAACGTGAATAACCTTACCCGGTCTCGCCATGCTGCGAACTTTCCAGAGATGGACTTGATCCTTCCGGAAACCAGACAACAGTTGTGCATGGCCGGCGTCAGCACCG
+
GE6;6EFGGGGC:F7BD<:@F<CCC<C<FGF<@@:CD:,6@6<,:,,,6CFG9F,C,F,CF,AFF9FCGCFDGDAFA9FGC+7>FB+++BFC,,4:FG:C:>++CDG9C;=8F9=,?;38@,,,+6++@7@334>E>>,=EB86*8,***4/0+?;CFGG679*<CC7)0:))*/5+3+/0)2:>7+)1)).*.))-(),*))/)0):/04<++38(**4()1*5.)*).))(.2(((,2*(*1((().)**-,).))(((((())).)0*))0
@M02542:52:000000000-J9N43:1:1101:9434:4784 1:N:0:GTGAAA
TAGTCCATGCCGTAAACGTTGGGCACTAGGTGTGGGGGGCATTCCACGTTCTCCGCGCCGTAGCTAACGCATTAAGTGCCCCGCCTGGGGAGTACGGCCGCAAGGCTAAAACTCAAAGGAATTGACGGGGGCCCGCACAAGCGGCGGAGCATGCGGATTAATTCGATGTAACGCGAAGAACCTTACCAGGGCTTGACATCCACCGGACCGCCCCAGAGATGGGGTTTCCCTTCGGGGTCGGTGGACAGGTGGTGCATGGTTGTCGTCAGCTCGT
+
GGGGGGGFEEFGGGCFGGFFE8F@EFFFGGGFFFGGGGGGGGGGGGGGFGD=FGCEEGEGGD=EGGGGGCGGGGGGGGG,<C@FECG>FGGGGGGGDGGGGGGGCCFFGGFGGGGGGGGGGGFGGGGGGEEGGGGGGGGGGGG>CCEGGE59A8C>ECCFC9<FFCFFFGGFGECECEEGFCFGGGGGGGDGGGGGGGGFC:A8EGGGGC=ECC*?8F@FCGGGGG3?C06=5F3>7>G<:@GFFB<CFFC0<<DDF<?AF</9<--8:244.0
@M02542:52:000000000-J9N43:1:1101:20076:4799 2:N:0:GTGAAA
GTAGTCCACGCCGTAAACGATGTCTACTAGCTGTTCGTGTCCTTGTGATGTGAGTAGCGCAGCTAACGCACTAAGTAGACCGCCTGGGGAGTACGGTCGCAAGATTAAAACTCAAATGAATTGACGGGGGCCCGCACAAGCGGTGGAGCATGTGGTTTAATTCGACGCAACGCGAAGAACCTTACCTACTCTTGACATCTACGGAAGACTGCAAAGATGCGGTTGTGCCTTCGGGAGCCGGAAAACAGGTTATGTCATGCTGTAGTTAGCCCGG
+
FFGGGFGGFECFGFECGAFGDGFFGGGGGGCFFGGGCCG@F9FFGFGGFFDGFGFGGD@@FGGEADGDDFCBFGGGCFFE<=FFFFFFDF7C85C:FEEE7CFFGFGGGF==BFGFD=DGF=D9DGGGGGDC888*;7>1;>51:4;ECFFC,=E:ACGGFC@C<*:555*)23.70)055(**2*</>69F4)9?4:9469(/)7)@F7>:<++)4**-23<>>?(:6)-.,.,((-,))-)).(()4)**).-))).4))-)****0*))7>
@M02542:52:000000000-J9N43:1:1101:8895:4804 2:N:0:GTGAAA
GTCGTCCACGCCGTAAGCTATGTCTACTAGCTGTTCGTGACCTTGTGATGTGAGTAGCGCAGCTAACGCACTAAGTAGACCGCCTGGGGAGTACGGTCGCAAGATTAAACCTCAAATGAATTGACGGGGGCACGCACAAGCGGTTGCGCATGTGGTTTAATACGACGCAACGCGAAGAACGTTACCTACTCTTGACATCTACGTAAGACTGCAGAGCTGAGGTTGTGCCTTCGGGAACCGTAAGCCAGGTGGTGCATGGCTGTCGTCTGCTCGG
+
,,,8F@,6@C@F+68,@@,CF,CEEGEGA,FGG@F,CF,,,:<6E@,CE@@F,FD,@F:@+7+C<<EC+>=F,EB95,,C:C+>?9A=++48@CFEAC+8+6+,7,EFF,,,A==,?63>E;E9=CDGG:++3@EG**,5114B*/,*=*CEGCG:;,*4=,5**8=))858><0>E)9.)-0C<C9B6?0798F?2)949<:29)8+1:30A69)(2*)()0>?3(:<>)2,7,-3(4C<25*).18,50)--).6A0(((37*1<.0**/))
@M02542:52:000000000-J9N43:1:1101:9373:4824 2:N:0:GTGAAA
GTAGTCCACGCCGTAAACGATGTCTACTAGCTGTTCGTGTCCTTGTGATGTGAGTAGCGCAGCTAACGCACTAAGTAGACCGCCTGGGGAGTACGGTCGCAAGATTAAAACTCAAATGAATTGACGGGGGCCCGCACAGGCGGTGGAGCATGGGGTTTAATTCGACGCAACGCGAAGAACCTTACCTACTCTTGACATCTACGGAAGACTGCAGAGATGCGGTTTGTCCTTCGGGAACCGTAATACAGGTTCTGCATGGCTGTCGTCAGGCCCG
+
GGFFGGGGGGGGDGGGGGFGEFGGGGGGGAEEFGGGGGF<@FGGGGGGGGGGGGGGGGGGGGGGCAACGFCFGGGGGGDGGGGGGGGGGFFFFGD@FGGGGGGGGGGGGGGGGGGGFGGGFGGGDGE@@BECE87>CFGGGGGGGDGGC:A,,*;:EGGGFGF5FD/53BE5BDF37@F@FFFFGGGFG=FBF7BF<69>FA?>E)5CFG:?@0A@:C*4(.8)(-(:6)6<159(,8?3D?C*6:2648*0).69A)4:(-(.*1))))))))
@M02542:52:000000000-J9N43:1:1101:19203:4879 2:N:0:GTGAAA
GTAGTCCACGCCGTAAACGATGTCTACTAGCTGTTCGTGTCCTTGTGATGTGAGTAGCGCAGCTAACGCACTAAGTAGACCGCCTGGGGAGTACGGTCGCAAGATTAAAACTCAAATGAATTGACGGGGGCCCGCACAAGCGGTGGAGCATGTGGTTTAATTCGACGCAACGCGAAGAACCTTACCTACCCTTGACATCTACGGAAGACTGCAGAGATGCGGTTGTTCCTTCGGGAACCGTAAGGCCGGTGCTGCATGGCTGGCTGCAGCCCGG
+
GGGFGGGGGGGGGGGGGGGGGGGGGGGGGGGGGGGGGGGGGGGGGGGGGGGGGGGGGGGGGGGGGGGGGGGGGGGGGGGGGGGGGGGGGGGGGGGGGGGGGGGGFGGGGGGGGGGGGGGGGGGFGGGGGDGEECGGGGGGGGGGGGGGGGFGGGGGGG<EFGGGGGGGFFC<>D@AB@?>FFFGG6??F).???FFFA6A=><G3@@GFGFFF8+)(?FF>FFF91,*).)),>;;>:397(9*)(..(7))))3(62:4(((-**)))).0>3
@M02542:52:000000000-J9N43:1:1101:25728:4887 1:N:0:GTGAAA
GTAGTCCACGCCGTAAACGATGTCTACTAGCTGTTCGTGTCCTTGTGATGTGAGTAGCGCAGCTAACGCACTAAGTAGACCGCCTGGGGAGTACGGTCGCAAGATTAAAACTCAAATGAATTGACGGGGGCCCGCACAAGCGGTGGAGCATGTGGTTTAATTCGACGCAACGCGAAGAACCTTACCTACTCTTGACATCTACGGAAGACTGCAGAGATGCGGTTGTGCCTTCGGGAACCGTAAGACAGGTGCTGCATGGCTGTCGTCAGCTCGG
+
GGGGGGGGGGGGGGGGGGGGGGGGGGGGGGGGGGGGGGGGGGGGGGGGGGGGGGGGGGGGGGGGGGGGGGGGGGGGGGGGGGGGGGGGGGGGGGGGGGGGGGGGGGGGGGGGGGGGGGGGGGGGGGGGGGGGGGGGGGGGGGGGGGGGGGGGGGGGGGGGGGGGGGGGGGGGGGGGGGGGGGGGGGGGGGGGGGGGGGGGGFGGGGGGGGGGGGGGGGGGGGGGGGGGGGFFGGGFFGGGFFGFFFFGFG4>FF??FFFFGGGFGFFFFFAFF)
@M02542:52:000000000-J9N43:1:1101:13708:4919 1:N:0:GTGAAA
GTAGTCCACGCCCTAAACGATGCGAACTGGATGTTGGGTGCAATTTGGCACGCAGTATCGAAGCTAACGCGTTGAGTTCGCCGCCTGGGGAGTACGGTCGCAAGGCTGAAACTCAAAGGAATTGACGGGGGCCCGCACAAGCGGTGGGGTATGTGGTTTAATTCGATGCAACGCGAAGAACCTTACCTGGCCTTGACATGTCGAGAACTTTCCAGAGAAGGAATGGTGCCTTAGGGAACGCGAACACAGTTACTGCATGGCTGGCGTCAGCTCC
+
<@FDC@EF@G@,@CEFGCGGF@C@ED7FF8CFAEEFEDFCEFAEEEFC@EGG7FEGGAGGFFC@FEFGC7>F@:FEBEGEGCFE+CF@F7=F+BB@:=3CEGC@<<FDF9E<=,=,EF@<3<<9F9>73<7*>*=CFEFGCCEG**=*<F:F:+2<FF@7,C:<F9AF>FGFEEE>8EG6A8CCF6<:@F58CF67CCEE98E==FEEFC90@<9FGF+:57*200:CC4<4*<D4<*5*7@<9)7*97**)16<9<))(9>*)*48(4(30/)
@M02542:52:000000000-J9N43:1:1101:21480:4934 2:N:0:GTGAAA
GTAGTCCACGCCGTAAACGATGTCTACTAGCTGTTCGTGTCCTTGAGATGTGAGTAGCGCAGCTAACGCACTAAGTAGACCGCCTGGGGAGTACGGTCGCAAGATTAAAACTCAAATGAATTGACGGGGGCCCGCACAAGCGGTGGAGCATGTGGTTTAATTCGACGCAACGCGAAGAACCTTACCTACTCTTGACATCTACGGAAGACTGCAGAGATGCGGTTGTGCCTTCGGGAACCGTAAGACAGGTGCTGCATGGCTGTCGTCAGCCCGG
+
GGGGGGGGGGGGGGFFGGGGGGGGGGGGGGGGGGGGGGGFGGGGGGGFGGGGGGGGGGGGGGGGGGGGGGGGGGGGGGGGGGGGGGGGGGGGGGGGGGGGGGGGGGGGGGGGGGGGGGGGGGGGGGGGGGGGGGGCCGGGGGGGGGGGGFFGGFGGGGGGFGFDCDGGFFGGFG>@FFFFFFFGGGFFD?@=BFFFBFFAF2?CED56?G04C8C58:*62)0>>?BGBFA<?FF>>?BDCB<*)),<:<)7-680548<:124**0)09)).)
@M02542:52:000000000-J9N43:1:1101:18574:4941 1:N:0:GTGAAA
GTAGTCCACGCCGTAAACGATGTCTACTAGCTGTTCGTGGTCTTGTACCGTGAGTAGCGCAGCTAACGCATTAAGTAGACCGCCTGGGGAGTACGGTCGCAAGATTAAAACTCAAATGAATTGACGGGGGCCCGCACAAGCGGTGGAGCATGTGGTTTAATTCGACGCAACGCGAAGAACCTTACCTACTCTTGACATCTACAGAACTTAGCAGAGATGCTTTGGTGCCTTCGGGAACTGTAAGACAGGTGCTGCATGGCTGTCGTCAGCTCGT
+
GGGGGGGGGGGGGGGGGGGGGGGGGGGGGGGGGGGGGGGGGGGGGGGGGGGGGGGGGGGGGGGGGDFFGGGGGGGGGGGGGGGGGGGGGGGGGGGGGGGGGGGGGGGGGGGGGGGGGGGGGGGGGGGGGGGGGGGGGGGGGGGGGGGGGGGGGGGGGGGGGGGGGGGGGGGGGGEGGGGGGGGGGGGGGGGGGFGGGGGGGFGGGFGGGGGGGFEFGGGGGGGGGGGGGGAFGGGBBFFGFFGFFFGGFGGFFFFFFFBFFGGFGFFFFFFFF.
@M02542:52:000000000-J9N43:1:1101:11059:4942 1:N:0:GTGAAA
GTAGTCCACGCCGTAAACGATGTCTACTAGCTGTTCGTGTCCTTGTGATGTGAGTAGCGCAGCTAACGCACTAAGTAGACCGCCTGGGGAGTACGGTCGCAAGATTAAAACTCAAATGAATTGACGGGGGCCCGCACGAGCGGTGGAGCATGTGGTTTAATTCGACGCAACGCGAAGAACCTTACCTACTCTTGACATCTACGGAAGACTGCAGAGATGCGGTTGTGCCTTCGGGAACCGTAAGACAGGTGCTGCATGGCTGTCGTCAGCTCGT
+
GGGGGGGGGGGGGG>FGGGGGFGGGGGGGGGGGGGGGGGGGGGGGGGGGGGGGGGGGGGGGGGGGGGGGGGGGGGGGGDEGGGGGGGFEGGGGGGGGGGGGGGGGGGGGGGGGGFGGGGGDFFGGGGGGDGGGGGGGGGGGGGGGGGGGGGGGGGGGGGGGGGGGGGEGGGDGGGGGGGGGGGCEFGGGGGGGGGGGGGGGFGGGDGFGGGGGGGGGFGFEG8EGGGGGGFFGGGEBGFGEFGBFFCDFG4??AF?AA76FDGFGFFF::./5)
@M02542:52:000000000-J9N43:1:1101:11855:4944 1:N:0:GTGAAA
GTAGTCCACGCCGTAAACGATGTCTACTAGCTGTTCGTGTCCTTGTGATGCGAGTAGCGCAGCTAACGCACTAAGTAGACCGCCTGGGGAGTACGGTCGCAAGATTAAAACTCAAATGAATTGACGGGGGCCCGCACAAGCGGTGGAGCATGTGGTTTAATTCGACGCAACGCGAAGAACCTTACCTACTCTTGACATCTACGGAAGACTGCAGAGATGCGGTTGTGCCTTCGGGAACCGTAAGACAGGTGCTGCATGGCTGTCGTCAGCTCGG
+
GGFGGGGGGGDEGGGGGGGGGGGGGGGGGGGGGGGGGGGGGGGGGGGGGGGGGGGGGFGGGFGGGGGGGGGGGGGGGGGGGGGGGGGGGGGGGGGGGGGGGGGGGGGGGCFGGGGGGGFGGGGGGGGGG7FGGGGGEGFFFGGGGG:F+CFGGGGGGGGGGGGGFGGEEGGGGGGGGDGEGFGGGGFGGGGFGGGGGGGGFFFG=DGGGEGFFGCFGGFDGGGGGGGGGGFFGGG>EEDGEFGFF?FGFGF?FD22<4:BGDDFGBFFF:<?D)
@M02542:52:000000000-J9N43:1:1101:18935:4945 2:N:0:GTGAAA
GTAGTCCACGCCGTAAACGATGTCTACTAGCTGTTCGTGTCCTTGTGATGTGAGTAGCGCAGCTAACGCACTAAGTAGACCGCCTGGGGAGTACGGTCGCAAGATTAAAACTCAAATGAATTGACGGGGGCCCGCACAAGCGGTGGAGCATGTGGTTTAATTCGACGCAACGCGAAGAACCTTACCTACCCTTGACATCTACGGAAGACTGCAGAGATGCGGTTGTGCCTTCGGGAACCGTAAAGCAGGTGCTGCATGGCTGTCTGCAGGCCGG
+
GGGDFGGGGGGGGGGGGGGGGGGGGGGGGGGGGGGGGGGGGGGGGGDFGGGGGGGGGGGGGGGGGGGGGGGGGGGGGGGGGGGGGFDFGGGGGGGGGGGGGGGGFGGGGGGEGGGGGGGGGFCGGGGEGGGGGGDEGGFFFGGGGGGGGFGGGGGFGGFCFGF=FG=DBAGDED1>:EFFFFFFGGGFF).??766:<*)9<6D:D:FFC??7++.(::),77;;6:FA5<<0509B:0CD:3*))(0-4)92)4(6).471:)**907))07)
@M02542:52:000000000-J9N43:1:1101:13765:4962 1:N:0:GTGAAA
GTAGTCCACGCCGTAAACGATGAGTGCTAAGCGTTAGGGGGTTTCCGCCCCTTAGTGCTGCAGCTAACGCATTAAGCACTCCGCCTGGGGAGTACGCACGCAAGTGTGAAACTCAAAGGAATTGACGGGGGCCCGCACAAGCGGTGGAGCATGTGGTTTAATTCGAAGCAACGCGAAGAACCTTACCAGGTCTTGACATCCCATTGACCACTGTAGAGATACAGTTTTCCCTTCGGGGACAACGGTGACAGGTGGTGCATGGTTGTCGTCAGCC
+
GGGGGGGGGGGGGGGGGGGGGGGGGGGGGGGGGGGGGGGGGGGGGGGGGGGGGGGGFGGGGGGGGGGGGGGGGGGGGGGGGGGGGGGGGGGGGGGGGGGGGGGGGGGGGGGGGGGGGGGGFGGGGGGGGGGGGGGGGGGGGGGGFGGGGGGGGGGGGGGGGGGGGGGGGGGGGGGGGGGGGGGGGGGGGEGGGGGGGGGGGFGGGGGGGGGGFFGFGGGGGGGGFGFGGGFFGGGBBGDGFFGFFBFF?FG?FFFF:ABDGGGFGFFF?FFFF)
@M02542:52:000000000-J9N43:1:1101:9456:4982 2:N:0:GTGAAA
GTAGTCCACGCCGTAAACGATGTCTACTAGCTGTTCGTGACCTTGTGTCGTGAGTAGCGCAGCTAACGCATTAAGTAGACCGCCTGGGGAGTACGGTCGCAAGATTAAAACTCAAATGAATTGACGGGGGCCCGCACAAGCGGTGGAGCATGTGGCTTAATTCGACGCAACGCGAAGAACCTTACCTACTCTTGACATCTACAGAACTTAGCAGAGATGCTTTGGTGCCTTCGGGAACTGTAAGACAGGTTCTGCATGGCTGTCGTCAGGTCGG
+
GGGGGGFGGGGGGGGGGGEGGGGGGGGGGFGGGGGGGGCFFFGGGGGGFGGGGGGGGGGGGEGGGGGGCGGGGGGGFFGEGGGCFDFFEEGGGGGGGGGGGGGFEGGGGGGGGGCFGGGGGC8DFCCGDGGGE>ECEGGCFEEBCG8CGCFGGGF*;,0:C@FCFDGGBEGGFG(5B3655<F=FFGFD??@F>FFFFFDBA97F6>FF79AEG6>:FF24@F=?4(*4<><1>0(38)02):7)5?5136=>)45:24::??)*1))))*)))
@M02542:52:000000000-J9N43:1:1101:26729:4995 2:N:0:GTGAAA
GGAGTCCACGCCGTAAACGATGTCTACTAGCTGTTCGTGTCCTTGTGCTGTGAGTAGCGCAGCTAACGCACTAAGTAGACCGCCTGGGGAGTACGGTCGCAAGATTAAAACTCAAATGAATTGACGGGGGCCCGCACAAGCGGTGGAGCATGTGGTTTAATTCGACGCAACGCGAAGAACCTTACCTACTCTTGACATCTACGGAAGGCTGCAGAGATGCGGTTGTGCCTTCGGGAACCGTAAGACAGGTTCCGCATGGCTTGCGTCCGCCCGG
+
@96CFGGGDGGGGGF@DGGGFGGGFFGGGFGGGGGGGGGGGFGGGGG<F,CEFFGGGGGGEGGGG,,CGGGGGGGGGFGGGGGGGGGGEGGGGGGDECGGGGGGGFGGFCEDFGFGGGGFGGGCD>E77FGGGGEGGGGGGCCG558,:FFGF7FFFFGC=EEGGGGGBFGDED9>5@4F44FFCCA?FFF4=>?@BFF<B9?G3>@E>GF?FGC@(>DF>35B6::CAB251<;06:059<DF2?2)(.*9(43(((.41(7(/98)05).))
@M02542:52:000000000-J9N43:1:1101:21161:5023 2:N:0:GTGAAA
GTAGTCGACGCCGTAAACGATGTCAACTAGCCGTTGGGTTACTTGGGAACTTCGTGGCGCAGCTAACGCATTAAGTTGACCGCCTGGGGCGTACGGCCGCCAGGTTAAAACTCAAATGAATTGACGGGGGCCCGCACAAGCGGTGGAGCGTGTGGTTTAATTCGAAGCAACGAGAAGAACCTTACCTGGCGTTGACATGCTGCGACCTTTCCAGAGAGGGATTGGGGCCTTGGGGAGCTGAGACACAGGTGTGGCATGGCTGGCTCGCGGTGGG
+
<<CCF9+88CCGG7:,:,BEF<,<6E,C<,C,@CF7CEE@,,6C,,,,66,,,B,,6@FDGD:FFGFF+7:C<A?<AE,:BF7++9FDF+>@+8>FCECG+>>+@<DFF,>;>EF,53>9,3@EGGCGCCE51=B5/::E8E>3=C:53*2A7/:0;>C?4+0/9<*9??*579(05/;))(12*2+7*.))0,>*.-?74))))))19*:9+<9>(*73,.7)1((*-(.)(0(-(4(**47243,)4>)0(-(.-<(((((4**))0)))))
@M02542:52:000000000-J9N43:1:1101:21132:5024 1:N:0:GTGAAA
GTAGTCCACGCCGTAAACGATGTCTACTAGCTGTTCGTGTCCTTGTGATGTGAGTAGCGCAGCTAACGCACTAAGTAGACCGCCTGGGGAGTACGGTCGCAAGATTAAAACTCAAATGAATTGACGGGGGCCCGCACAAGCGGTGGAGCATGTGGTTTAATTCGACGCAACGCGAAGAACCTTACCTACTCTTGACATCTACGGAAGACTGCAGAGATGCGGTTGTGCCTTCGGGAACCGTAAGACAGGTGCTGCATGGCTGTCGTCAGCTCGG
+
GG7FGGGGGGGGGGFGGGGGGGGCFGGGGGGGGGGGGGGGFFGGGGGGGGGGGGGGGGGGGGGGGGFEGGGGGGCEFFGGGEDFGGGGGGFGGGGGGGGGGGGGGGGGGGGFGGGGGGGGGGGGGGGGGGGGGGG@FGDGGGDGGGGGGGGGGFGGGGGGGGGGGGGGGGGEGGGGGGGFGGGGFFFGG9EFG7EECFFGG=FGGC5;FG66EF?CEFFGGGGGGGGGDFFFFGGFBEGGEFGFFBFGFGG:FF?BFDF?GDCFG?FFFFB?B3
@M02542:52:000000000-J9N43:1:1101:19023:5027 2:N:0:GTGAAA
GTAGTCCACGCCGTAAACGATGTCTACTAGCTGTTCGTGTCCTTGTGATGTGAGTAGCGCAGCTAACGCACTAAGTAGACCGCCTGGGGAGTACGGTCGCAAGATTAAAACTCAAATGAATTGACGGGGGCCCGCACAAGCGGTGGAGCATGTGGTTTAATTCGACGCAACGCGAAGAACCTTACCTACTCTTGACATCTACGGAAGACTGCAGAGATGCGGTTGTGCCTTCGGGAACCGTGAGACAGGTGCTTGATGGCTGGCCGAAGCTCGG
+
DGFFFGFGDGEGGGF@FEGGGCFGGGGGGGFGGFGGGFGEGGGGGGFGEFGGGGGG<E@FCCFGGGFFGGDGFGGGGGGGGGGDGFFF7FGGGGGGGGGG7F:AFFGFFADGGGGGGGGGGGGED>CGGCGGBGCEGGCG8CC:*7*,=EGGG?ECFEDEAC;5:C:75=ECBD>@))0)88BCDFGF6*7672*))66>FA?*7>;FFCDB7++)(2:46>8:>??7A<<4?B;621(9>(1*)54??F?0))),-4<B<((,*))).))).)
@M02542:52:000000000-J9N43:1:1101:15759:5028 2:N:0:GTGAAA
GTAGTCCACGCCGTAAACGATGTCTACTAGCTGTTCGTGTCCTTGTGATGTGAGTAGCGCAGCTAACGCACTAAGTAGACCGCCTGGGGCGTACGGTCGCAAGATTAAAACTCAAATGAATTGACGGGGGCCCGCACAAGCGGTGGAGCATGTGGTTTAATTCGACGCAACGCGAAGAACCTTACCTACTCTTTACATCTACGGAAGACTGCAGAGCAGCGGTGTTGCCTTCGGGAACCGTAAGGCAGGTGCCGACTGGTTGGTGGCCGCTCCG
+
FFGEGGGGGGGFGG7:DFGGGEFFAA@FFFDFCFFD:FFDF9@CFGF9CFFEEG<CAFBE@:CFFGG7F=:FGD<EEEFGGGGGGF?BC+@FDEEEEBFFC@F8D>FG9DFGFDFDGGG9;=E9FE:>E:?EDB7CCG6:FGDGCD:>ACFF<C?3*=FC735:F**7=DEGEC05).)7).?CF4<4207=6)*16<F>?<05)5.*5>:?2<9)(**2630)(-3>)6<<0D9B>B3)*(**),.<96:)(-(,(,,))-,(**.)7:))).
@M02542:52:000000000-J9N43:1:1101:26484:5046 2:N:0:GTGAAA
GTAGTCCACGCCGTAAACGATGTCTACTAGCTGTTCGTGTCCTTGTGATGTGAGTAGCGCAGCTAACGCACTAAGTAGACCGCCTGGGGAGTACGGTCGCAAGATTAAAACTCAAATGAATTGACGGGGGCCCGCACAAGCGGTGGAGCATGTGGTTTAATTCGACGCAACGCGAAGAACCTTACCTACTCTTGACATCTACGGAAGACTGCAGAGATGCGGTTGTGCCTTCGGGAACCGTAAGACAGGTGCTGCATGGCTGTCGTCAGCCCGG
+
GGGGFGGGGDGGGGGGGGGGGGGGGGGGGGGGGFGCGGGFFGGFGGGGGGGGGGGGGFGGFFGGGGGGGGGFGGGGGGGGF7FFCCGGGGGGGGGGGGGGGGGGFGGGGGGGGGGGGGGGGGDGGGGEGGEEGE@EGGGGGGGGGDBFGGGGGFGEC8?FFCCGFD5<BBE38<;:>B@FF<FGGGGF4*9FBFFFFFFAFAFD:5)8?C?BGF+),:7)7D:B0(,75<>?<DB>9045<:D<<?BF?D)).))(.<081?:29>7).6)0.)
@M02542:52:000000000-J9N43:1:1101:23974:5048 1:N:0:GTGAAA
GTAGTCCACGCCGTAAACGATGTCTACTAGCTGTTCGTGTCCTTGTGATGTGAGTAGCGCAGCTAACGCACTAAGTAGACCGCCTGGGGAGTACGGTCGCAAGATTAAAACTCAAATGAATTGACGGGGGCCCGCACAAGCGGTGGAGCATGTGGTTTAATTCGACGCAACGCGAAGAACCTTACCTACTCTTGACATCTACGGAAGACTGCAGAGATGCGGTTGTGCCTTCGGGAACCGTAAGACAGGTGCTGCATGGCTGTCGTCAGATCGT
+
FFGFGGGGEGGGGGGGGGGGEGEG9FGGFF@FGGGGGGGGCFG<EFFGGGGGGGGGGGGGDGEGGGGGGEGGGGGFGGGEFE::FFFFFFDGGGGGGEGEEGDFFCFGGG@FFGG,CAFGGGGGFECF=CEGGGE7<FFDGG7>F@GGFFGGCGGFGGGGGCFEGCFGGD5CGEBF85CEEGGGGGGF6CGGF?C@FGCFGF=?*97FG7<EGF7@EE7?=C;:/C/:CCA=<E5>>FFGF>C?F<GFFFGBF>B?B4?<>CD@3::B:)))7)
@M02542:52:000000000-J9N43:1:1101:14756:5059 2:N:0:GTGAAA
GTAGTCCACGCCGTAAACGATGTCTACTAGCTGTTCGTGGTCTTGTACTGTGAGTAGCGCAGCTGACGCACTAAGTAGACCGCCTGGGGAGTACGGTCGCAAGATTAAAACTCAAATGAACTGACGGGGGCCCGCACAAGCGGTGGAGCATGTGGTTTAATTCGACGCAACGCGAAGAACCTTACCTACTCTTGACATCTACAGAAGACTGCAGAGATGCGGTTGTGCCTTCGGGAACTGGAAGACAGGTTCTGCATGGCTGTCGTCAGGCCGG
+
GGGGGGGGGGGGGGGGGGGGGGGGGGGGFGGGFGGFGGGGGGGGGGGGGGGGGGGGGGGGGGGGGGGGGGGGGGGGGGGGGGGGGFGGGEDGGFGEGGGGGGGGGGGGGGGGGGGGGGCGGG?FDEGGGGGEGCEGGGGGGGGGGGFCGGGGGGGGGFGGACGGGCGGFFGDEGFBBDFFFFFGGDGFGFFFFFFFFFFAFFF<4?78?FFFGFGFB7C>BFFD9:(?AAA>:3>9965**(294047?A*14<29><:603()/*))0))00)
@M02542:52:000000000-J9N43:1:1101:10838:5086 1:N:0:GTGAAA
GTAGTCCACGCCGTAAACGATGTCTACTAGCCGTTGGAAATCTTGAATTTTTAGTGGCGCAGCTAACGCGATAAGTAGACCGCCTGGGGAGTACGGCCGCAAGGTTAAAACTCAAATGAATTGACGGGGGCCCGCACAAGCGGTGGAGCATGTGGTTTAATTCGATGCAACGCGAAGAACCTTACCAGGTCTTGACATCCACGGAATCCTGCAGAGATGCGGGAGTGCCTTCGGGAACCGTGAGACAGGTGCTGCATGGCTGTCGTCAGCTCGT
+
GGGGGGGGGGGGGGGGGGGGGGGGGGGGGGGGGGEFGGGGGGGGGGGGGGGGGGGGGGGGGGGGGGGGGGGGGGGGGGGGGGGGGGGGGGGGGGGGGGGGGGGGGGGGGGGGGGGGGGGGGGGGGGGGGGGGGGGGGGGGGGGGGGGGGGGGGGGGGGGGGGGDGGGGGGGGGGGGGDGGGGGGGGGGGGGGGGGGGGGGGFGGGGGGGGGGGGFGGGGGGGGGGEFGGGFFGGGEFGGGFFGFFFGGFG4:FFFFBFFFGC7FGBFFFFAF>)
@M02542:52:000000000-J9N43:1:1101:12726:5094 2:N:0:GTGAAA
GTAGTCCACGCCCTAAACTATGTCAACTGGTTGTCGGGGAAGAAATTCCTTGGTAACGAAGCTAACGCGTGAAGTTGACCGCCTGGGGAGTACGGCCGCAAGGTTAAAACTCAAAGGAATTGACGGGGACCCGCACAAGCGGTGGATTATGTGGATTAATTCGATGCAACGCGAAAAACCTTACCTACCCTTGACATTCTAGGAAGTCCGCAGAGATGTGGATGTGCCCGAAAGGGAACCTGGACACAGGTTCTGCATGGCTGTCGTCAGCTCG
+
GGGGGGGGGGGFGGGGGGGGGGGGGGGGGGGGGGGGGGGGGGGGGGGGGGGGGGGGGGGGGGGGGGGGGGGGGGGGFGGGGGGGGGGDFGGGGGGGGGGGGGGGGGGGGGGGFGGGGGGGGGGGGGGCEGCEGGGGEGGGGGGGG>DAFGGGGGFGFGGGFGGGG7E:8A:4A)3:5FADFA+6CGGFGFFF4A?49)94=44C?FFGFGB>EE8)4*0657FF42474:>F9D?131295?47(,4<80**54-)6:A?FFFFGG3)0>9*))
@M02542:52:000000000-J9N43:1:1101:18273:5105 2:N:0:GTGAAA
GTAGTCCACGCCGTCAACGATGTCTACTAGCTGTTCGTGTCCTTGTGATGTGAGTAGCGCAGCTAACGCACTAAGTAGACCGCCTGGGGAGTACGGTCGCAAGATTAAAACTCAAATGAATTGACGGGGGCCCGCACAAGCGGTGGAGCATGTGGTTTAATTCGACGCAACGCGAAGAACCTTACCTACTCTTGACATCTACGGAAGACTGCAGAGATGCGGTTGTGCCTTCGGGAACCGTAAGCCAGGTGCCGCATGGCGGTTGTCTGCTCGG
+
GGFGGGGGGGGGGG+CFGGGGGGDGGGGGGGGGGGGGGGGGGGFFGGGFGGGGFGGGGGGDFGFGGGGGDGGGGGGGGGGGGGGGGGGGECGGGGGGGGGGGGGGFFGGGGGGGFFGFGGGGGGGGEFGGGGGGGGGGGCFGGGGGFGGFGFG?EGGGGFFGGGGDGGFFGGFG9B>3FFF?FGGFDFGFFFFFFFDFF<628DEEFC4::?C8C5,**)1>BFF?:*<>F)(76(2(11/-C4)5:44:6)(,((-48:(((()/1*1**175
@M02542:52:000000000-J9N43:1:1101:16431:5116 1:N:0:GTGAAA
GTAGTCCACGCCGTAAACGATGTCTACTAGCTGTTCGTGACCTTGTGTCGTGAGTAGCGCAGCTAACGCATTAAGTAGACCGCCTGGGGAGTACGGTCGCAAGATTAGAACTCAAATGAATTGACGGGGGCCCGCACAAGCGGTGGAGCATGTGGTTTAATTCGACGCAACGCGAAGAACCTTACCTACTCTTGACATCTACAGAACTTAGCAGAGATGCTTTGGTGCCTTCGGGAACTGTAAGACAGGTGCTGCATGGCTGTCGTCAGCTCGT
+
GGGGGGGGGGGGGGGGGGGGGGGGGGGGGGGGGGGGGGGGGGGGGGGGGGGGGGGGGGGGGGGGGCFFGGGGGGGGGGGGGGGGGGGGGGGGGGGGGGGGGGGGGGG<FGGGGGGGGGGGGGGGGGGGGGGGGGGGGGGGGGGGGGGGGGGGGGGGGGGGGGGGGGGGGGGGGGGGGGGGGGGGGGGGGGGGGGGGGGGGGFGGFFGGGGGFGGGGGGGGFGGFGGGGGGFFGGGFFGGGFFGFFFGGFGC?FFFFFF?FGDGFGF??FFFFF)
@M02542:52:000000000-J9N43:1:1101:23507:5122 2:N:0:GTGAAA
TAGTCCATGCCGTAAACGATGAGTGTTCGCCCTTGGTCTACGCGGATCAGGGGCCCAGCTAACGCGTGAAACACTCCGCCTGGGGAGTACGGTCGCGAGACCGAAACTCAAAGGAATTGACGGGGGCCTGCACAAGCGGTGGAGCATGTGGTTTAATTCGATACAACGCGCAAAACCTTACCAGCCCTTGACATATGAACAAGAAAACCTGTCCTTAACGGGATGGTACTTACTTTCATACAGGTGCTGCATGGCTGTCGTAAGCCCGTGTCGC
+
GGGGGGGGGGGGGGGGGGGGGGGGGGGGGGGGGGGGGGGGGGGGGGGGGGGGGGGGGGGGGGGGGGGGGGGGGGGCFGGGGGGGGDEGGGGGGGCDCEGGGGGGGGGCGFGFGGFFGGGFA@EGGGECGGGGGGGGGGG?:ECBFCCF9+<:EGGEGGGGAFF5CCCC)7CDFGFF356*)56CGCEF<5094:FFFFFAF?BGFFFGF41AGF?FBC7837508?37<A45AF>ADFBF:>*78247426=-8:<(.8(4((.**0)7)0)))
@M02542:52:000000000-J9N43:1:1101:6930:5129 2:N:0:GTGAAA
GTAGTCCACGCCGTAAACGATGTCTACTAGCTGTTCGTGTCCTTGTGATGTGAGTAGCGCAGCTAACGCACTAAGTAGACCGCCTGGGGAGTACGGTCGCAAGATTAAAACTCAAATGAATTGACGGGGGCCCGCACAAGCGGTGGAGCATGTGGTTTAATTCGACGCAACGCGAAGAACCTTACCTACTCTTGACATCTACGTAACACTGTAGAGATGCGGTTGTGCCTGTGTGAACCGTAAGGCAGGTGCTGCCTGGCTGGCTTCTGCTCGT
+
GGGGGGGFGCE8CFEGFGCFFGGFGGFGGGDFCFGGGGCEFF<FEFFEAFF,E<FCFFF>:FCGGGGGGECFEGDFGGF98@FFFG@FEFFC@AFGGGGDGEEGAEFF9FFGCDD36,3863,EDEEEB+@@BEG*8<EC@E5CE**1<54,4=FFFB?7BC7*,2:<3>EG)),8;567@7?D4DG*9/6@65BF9<@:*)(*1<)3):).3:<=2*0.-)0<>B(:<2)).*4.:)1)14*1)(.0(,)/).)(,3((4(((**.**/99)0
@M02542:52:000000000-J9N43:1:1101:19093:5139 2:N:0:GTGAAA
GTAGTCCACGCCGTAAACGATGTCTACTAGCTGTTCGTGTCCTCGTGATGTGAGTAGCGCAGCTAACGCACTAAGTAGACCGCCTGGGGAGTACGGTCGCAAGATTAAAACTCAAATGAATTGACGGGGGCCCGCACAAGCGGTGGAGCATGTGGTTTAATTCGACGCAACGCGAAGAACCTTACCTACTCTTGACATCTACGGAAGACTGCAGAGATGCGGTTGTGCCTTCGGGAACCGTAAGACAGGTGCTGCATGGCTGTCGTCCGCTCGG
+
GGFFGGFCFGGGGGGGGGGGGGGGGGGGFGGGGCFFGGGGGGGGGGGGGGGGGGGGGGGGGGFFFGGGGGGGGGGGGGGFGGGGGGGCFGGGFGGGGGGGGGEFGGGGGGGFFGGGGGGGGGGFFGGDEGGEGGGGGGGFGCC*=DGGGG?9B9CEGGGGAF@CCDC3;DGGFG>EEFFFFFFFFFGFGF@FFAF?2<?BFFFGFE)C?GBFGG738FCABBEFF6(?<46.4@>9104DG?DG25:F:B093438AF00(,.)*1.555)).)
@M02542:52:000000000-J9N43:1:1101:18755:5139 1:N:0:GTGAAA
GTAGTCCACGCCGTAAACGATGTCTACTAGCTGTTCGTGTCCTTGTGATGTGAGTAGCGCAGCTAACGCACTAAGTAGACCGCCTGGGGAGTACGGTCGCAAGATTAAAACTCAAATGAATTGACGGGGGCCCGCACAAGCGGTGGAGCATGTGGTTTAATTCGACGCAACGCGAAGAACCTTACCTACTCTTGACATCTACGGAAGACTGCAGAGATGCGGTTGTGCCTTCGGGAACCGTAAGACAGGTGCTGCATGGCTGTCGTCGGCTCGG
+
GGGGGGGGGGGGGGGGGGGGGGGGGGGGGFGGGGGGGGGGGGGGGGGGGGGGGGGGGGGGGGGGGEFFGGGGGGGGGGGGGGGGGGGGGGGGGGGGGGGGGGGGGGGGGGGGGGGGGGGGGGGGGDGFGGGGGGGGGGGGGGGGGGGGGGGGGDGGGGGGGGGGGGGGGGGGGGGGGDGGGGGFF8EGGGGGGGEFGFGGGFGGGDGGFGGGGGGGGGGGEEGDDGGGFGFFFEGEFGGGFFDBBF<5>FFFFFF>DB:(7CF?C:899>4:E)
@M02542:52:000000000-J9N43:1:1101:10433:5143 1:N:0:GTGAAA
GTAGTCCACGCCGTAAACGATGTCTACTAGCTGTTCGTGTCCTTGTGATGTGAGTAGCGCAGCTAACGCACTAAGTAGACCGCCTGGGGAGTACGGTCGCAAGATTAAAACTCAAATGAATTGACGGGGGCCCGCACAAGCGGTGGAGCATGTGGTTTAATTCGACGCAACGCGAAGAACCTTACCTACTCTTGACATCTACGGAAGACTGCAGAGATGCGGTTGTGCCTTCGGGAACCGTAAGACAGGTGCTGCATGGCTGTCGTCAGCTCGG
+
GGGGGGGGGGGGGG7FFGGGGGGGGGGGGGGGGGGGGGGGGGGGGGGGGGGGGGGGGGEGGGGGGGGGGGGGGGGGGFGGGDG>FGFFGGGGGGGDGGGGGGGGDFFDGGGGGGGGGGGGGGGCFEGGCGGGGGGGGGGGGGGGEGFFCBCEFGGGGFGGGFFFGGGDEGE:E5BGGGGGGGGGGGE7FGGGGFGGF?CGGFFGCDEFFGFFCC?CFGGCEGGGDCGGGCBFGGDEFGG3BFC0=47<:F*,7)48AFBFC*29C041(,-9;5
@M02542:52:000000000-J9N43:1:1101:20332:5150 2:N:0:GTGAAA
GTAGTCCACGCCGTAAACGATGTCTACTAGCTGTTCGTGTCCTTGTGATGTGAGTAGCGCAGCTAACGCACTAAGTAGACCGCCTGGGGAGTACGGTCGCAAGATTAAAACTCAAATGAATTGACGGGGGCCCGCACAAGCGGTGGAGCATGTGGTTTAATTCGACGCAACGCGAAGAACCTTACCTACTCTTGACATCTACGGAAGACTGCAGAGATGCGGTTGTGCCTTCGGGAACCGTAAGAAAGGTGCTGCATGGCTGTCGTCAGCCCGG
+
GGGEFGGGGGGGGGFFGGGGGGGGGGGGGGGGGGGGGGGGGGGGGGGGGGGGGGGGGGGGGGGGGGGGGGGGGGGGGGGGGGGGGGGGGGGGGGGGGGGGGGGGGGGGGGGGGGGGGGGGGGGGGGGGGCGEGGGE8FCCFGGGGGFFFGGGC9BCCGFGFGG=FGGGFFE<BG9BEFFFFFFGGGGFG46FF27?>:6<FFFG:B38?GFBF?CFBFGF>E@>9?3CAFAB::>F;8<<*(996-(9:7<:2<?0)51<7::<3>575)).53
@M02542:52:000000000-J9N43:1:1101:23448:5169 2:N:0:GTGAAA
GTAGTCCACGCCGTAAACGATGTCAACTAGCCGTTGGGTTCCTTGAGAACTTAGTGGCGCAGCTAACGCATTAAGTTGACCGCCTGGGGAGTACGGCCGCAAGGTTAAAACTCAAATGAATTGACGGGAGCCCGCACAAGCGGTGGAGCATGTGGTTTAATTCGAAGCAACGCGAAGAACCTTACCTGGCCTTGACATGCTGAGAACTTTCCAGAGATGGATTGGTGCCTTCGGGAACTCAGACACAGGTGCTGCATGGCGTTCGTCAGCCCGG
+
GGGGGGGGGGGGGEFGGGGGGGGGGGGGGGGGGGGGGGGGGGGGGGGGGGGGGGGGGGGGGGGGGGGGGGGGGGGGGGGGGGGGCFGGGGGGGGGGGGGGGGGGGGGGGGGGGFFGGGGGCF8BFECFGGGGGGGGGGGFGGGGEG>CCGGGGGGGGGGGFGGFFFGGFFGGFDBFFFFF;@FGGGGFGFFFF7FFF<*4=4<5B46EFGF2:FCF:7C28@F4<A0>?9<<?B9>B??FG)*980273))0-:<3<>:<(,((995).))0))
@M02542:52:000000000-J9N43:1:1101:17763:5176 2:N:0:GTGAAA
GTAGTCCACGCCGTAAACGATGTCTACTAGCTGTTCGTGTCCTTGTGATGTGAGTAGCGCAGCTAACGCACTAAGTAGACCGCCTGGGGAGTACGGTCGCAAGATTAAAACTCAAATGAATTGACGGGGGCCCGCACAAGCGGTGGAGCATGTGGTTTAATTCGACGCAACGCGAAGAACCTTACCTACTCTTGACATCTACGGAAGACTGCAGAGATGCGGTTGTGCCTTCGGGAACCGTAAGACAGGGTCTGTATGGCGGTGGTCAGCGCGG
+
GG9FGGGGGGGGGF7BFGGGGGGGGGGGGGGGGGGGGGGGGGGGGGGGGGGGGGGGGGGGGGGGGFGGGGGGGGGGGGGGGGGGCEGGGGGGGGGGGGGGGGGGGGGGGGGGGGGGGFGGGG?FGGGGGGGGGGGGGGGGGGGGGGFFGGGGCCGGGGCGFGDFFGGGFFGGFGFFFFFFFBB7DGGFGFF?F<FF<>?A=4<DFFEGF7:0E8350C>B6:>D9BBC<BA??EF6>?0C525942074()0.454<A?(((-(19*909))).
@M02542:52:000000000-J9N43:1:1101:17607:5179 2:N:0:GTGAAA
GTAGTCCACGCCGTAAACGATGATAACTAGCTGTCCGGGCACTTGGTGCTTGGGTGGCGCAGCTAACGCATTAAGTTATCCGCCTGGGGAGTACGGTCGCAAGATTAAAACTCAAAGGAATTGACGGGGGCCTGCACAAGCGGTGGAGCATGTGGTTTAATTCGAAGCAACGCGCAGAACCTTACCAGCTTTTGACATCCCGCGCTACAACCAGAGATGGTTGGTTCCCTTCGGGGACGCGGTGCACGGTGCTGCATGGCTGTCGTCAGCCTGG
+
GG<FGGGGGGGGGE,BFFGGGGGGFFGGGGG9CFEFEEECGGGGGFGGGCGGDGGGGCCE7@FGFEGGGGEFGGGGGGGGCCFGG@FGGGFGGGGGGEGGEGGG=DFFGAFGGF8F@FGGGFGGGCEGCCEGDGG6DFGGGGE859B6CF9C<@CBFGGFFGGGGGGGFFGGFGBBFB?FFFFGGFGFGF=*=<)9546:F6;CE>>GFG?2*/C01::>AFFFFBFG?FBF0>>B02()/()1())),4)5)-349)4:(,3?<9;8B4<)))
@M02542:52:000000000-J9N43:1:1101:19975:5188 2:N:0:GTGAAA
GTAGTCCACGCTGTAAACGGTGGGTACTAGGTGTGGGGTCCATTCCACGGGTTCCGCGCCGTAGCTAACGCTTTAAGTACCCCGCCTGGGGAGTACGGCCGCAAGGCTAAAACTCAAAGGAATTGACGGGGCCCCGCACAAGCGGCGGAGCATGCGGATTAATTCGATGCAACGCGTAGAACCTTACCTGGGTTTGACATGGATCGGGAGTGCTCAGAGATGGGTGTGCCTCTTTTGGGGTCGGTTCCCCGGTGGTGCATGGCTTTCGTCAGCG
+
GGF@FGGGGGGGGGGGGGGGGGGGGGGGGGGGGGGGGGGFGGGGGGGGGGGGGGGGGGGGGGGGGGGFFCFEDGGGGGGFGGGGGGGGGGGGGGGGGGGGGGDCFGGGGG9FGGGGFF=F?@DGGGGGEEGGGGEGGBEGGGGGGGEE8:ECEC8>EC3=?FFGGGGG?BCF6CBF>BDF?7F4FC6?79FFF3:B<DBB=:406>DC>>((+038(22044?;?<1*-):::7<2A6?DG(/9,31))(.54198<A)62((.**17)))./)
@M02542:52:000000000-J9N43:1:1101:25424:5200 2:N:0:GTGAAA
GTAGTCCACGCCGTAAACGATGTCTACTAGCTGTTCGTGTCCTTGTGATGTGAGTAGCGCAGCTAACGCACTAAGTAGACCGCCTGGGGAGTACGGTCGCAAGATTAAAACTCAAATGAATTGACGGGGGCCCGCACAAGTGGTGGAGCATGTGGTTTAATTCGACGCAACGCGAAGAACCTTACCTACTCTTGACATCTACGGAAGACTGCAGAGATGCGGTTGGGCCTTCGGGAACCGTAAGACAGGTTCCGCATGGCTGGCGGCAGGTCGG
+
GGGGGGGGGGGGGGGGGGGGGGGGGEFGGGFCGFFGGGGGGGGEGG@FGEGGGGGGGGGGGEGGGGGGGGGGGG@FGGGGGGEGG@FFGFGGGAFFGEGGCFGFGGGGGGGGGDFFGGGFGEFGFGDCGEE>CEGCC@F>=;,>DDGGGGFGGGGFGGGGFDGEFGGGFBCCEGF:BFFF>??GGCCFGF47=)746)/6?26D>B:EF:4(<8?)1**-,<8@2((9:?:>?>9(4(49*3C<<2(8()**(-(--(.27:(2C)).)..)))
@M02542:52:000000000-J9N43:1:1101:22189:5202 2:N:0:GTGAAA
GTAGTCCACGCCGTAAACGATGTCTACTAGCTGTTCGTGTCCTTGTGATGTGAGTAGCGCAGCTAACGCACTAAGTAGACCGCCTGGGGAGTACGGTCGCAAGATTAAAACTCAAATGAATTGACGGGGGCCCGCACAAGCGGTGGAGCATGTGGTTTAATTCGACGCAACGCGAAGAACCTTACCTACTCTTGACATCTACGGAAGACTGCAGAGATGCGGTTGTGCCTTCGGGAACCGTAAGACAGGTGCTGCATGGCTGTCGTCAGCTCGG
+
GGGGGGGGGGGGGGGGGGGGGGGGGGGGGGGGGGGGGGGGGGGGGGGGGGGGGGGGGGGGGGGGGGGGGGGGGGGGGGGGGGGGGGGGGGGGGGGGGGGGGGGGGGGGGGGGGGGGGGGGGGGGGGGGGGGGGGG:CGGFGGGGGGGGGGGFFFGGGGGGFGGGGGGGFFGDFDFFFDFFFFFGFGGFG?FFFFFFFFFBFAF<>EFGFGFFGC2)(:7<;E>BFF1D>AA),8;09<?GG:D4-4>?0<)<AFF044487((37*7:36*00)
@M02542:52:000000000-J9N43:1:1101:10052:5204 2:N:0:GTGAAA
GTAGTCCACGCCCTAAACGATGTCAACTGGTTGTTGGGTCTCTTCTGACTCAGTAACGAAGCTAACGCGTGAAGTTGACCGCCTGGGGAGTACGGCCGCAAGGTTGAAACTCAAAGGAATTGACGGGGACCCGCACAAGCGGTGGATGATGTGGTTTAATTCGATGCAACGCGAAAAACCTTACCCACCTTTGACATGTACGGAAGTTGCCAGAGATGGCTTCGTTCCCGAAAGAGAGCCGTAACACAGGTGCTGCATGGCTGTCGTCAGCGCG
+
GGFFGFGFFECFFGGGGGGGGGGFGGGGGFGGGGGDGDGG8FGGCFGFGFGG<FGGGGGGCEGGFFG7CFFGEFGGGGGE@EGFEDGGEFEEGGGD==@@CEGEGGGGFGEFGGGGGGGGFGGFDGGGGGGCEEGGGGGGGGEGGFCFEGGFCFFEFGGFFFFG7@E7A4:C8C9):AB5AEFG;4==D;AF6?F=ADF<6:9GD)799CA>+01)6**(.7.8402*34(2;)(,,4?F3-/9<23@?0/)4))..46::0(37*8>3)9)))
@M02542:52:000000000-J9N43:1:1101:20853:5209 1:N:0:GTGAAA
GTAGTCCACGCCGTAAACGATGATAACTAGCTGTCCGGGTTCATGGAACTTGGGTGGCGCAGCTAACGCATTAAGTTATCCGCCTGGGGAGTACGGTCGCAAGATTAAAACCCAAAGGAATTGACGGGGGCCTGCACAGGCGGTGGAGCATGTGGTTTAATTCGAAGCAACGCGCAGAACCTTACCAGCCTTTGACATCCTAGGACGACTTCTGGAGACAGATTTCTTCCCTTCGGGGACCTAGTGACAGGTGCTGCATGGCTGTCGTCAGCTC
+
GGCGGGGGGGGGGGGGGGGGGGGGGGGGGGGGGGGGGGGGGGGGGGGGGGGGGGGGGGGGGGGGGGGGGGGGGGGGGGGGGGGGGGGGGGGGGGGGGGGGGGGGGGGGGGGGGGGGGGGGGGGGGGGGGGGGGGGGGGGGGGGFGGGGGGGGGGGGGGGGGGGGGGGGGGGGGGGGGGGGFGGGGGGGGGGGGGFGGGGGGFGGGGGGGGGGGGGEECFGGGGGGGGGGGFFGGGFFGGGFFGFFFGGFGGF:?FBFFFFGGGFG<?FFFF@*0
@M02542:52:000000000-J9N43:1:1101:26950:5244 2:N:0:GTGAAA
GGAGTCCACGCCGTAAACGATGTCTACTAGCTGTTCGTGTCCTTGTGCTGTGAGTAGCGCAGCTAACGCACTAAGTAGACCGCCTGGGGAGTACGGTCGCAAGATTAAACCTCAAATGAATTGACGGGGGCCCGCACAAGCGGTGGAGCATGTGGTTTAATTCGACGCAACGCGAAGAACCTTACCTACTCTTGACATCTACGGAAGACTGCAGAAATGCCGTTGTTCCTTCGGGAACCGTAAGACAGGTGCCTGATGGCTGTCCTCAGCCCGG
+
G::FFGGGDCGGGGC6FGGGGGGGGGGGGGGGGGGGGGFFGGGGGGG<FCFFDFGGGGGGGGGGG9FGGGEEGGGGGF<,BFGGGGGFGGGGGGGGGGGGGGGGGGGGG,=DCG,@FAAFF9DEGEGGGGGGGGCEGFGCGGG>558,=:EFFGGFGGGGFCFFGGGGDFGD7C9B85?>FBFFFGC?C?/1=2FF>49A?>BD35)2)C7:?++)):><)))03((26ADA6BF2383DGBGF>22;(.0)())(.:<?10(.****)0)00)
@M02542:52:000000000-J9N43:1:1101:22017:5291 2:N:0:GTGAAA
GTAGTCCACGCCGTAAACGATGTCTACTAGCTGTTCGTGTCCTTGTGATGTGAGTAGCGCAGCTAACGCACTAAGTAGACCGCCTGGGGAGTACGGTCGCAAGATTAAAACTCAAATGAATTGACGGGGGCCCGCACAAGCGGTGGAGCATGTGGTTTAATTCGACGCAACGCGAAGAACCTTACCTACTCTTGACATCTACGGAAGACTGCAGAGATGCCGTTGTGCCTTCGGGAACCGTAAGACCGGTGCTGCATGGCTTTCGGCAGCGCGG
+
GGGGGGGGGGGGGGGGGGGGGGGGGGGGGGGGGGGGGGGGGGGFGGGGGGGGGGGGGGGGGGGGGGGGGGGGGGGGGGGGGGGGGGGGGDGGGGGGGGGGGGGGGGFGGGGDFFGGFCGDDGGGGGGGGGGGGGGGGGGGGGGGGGGFGGFGGGGGGGGGFGFGFGDG>D57>DFEFEFFFFFGGGGFGFFFFF?69AFFFDBDFD);?DD?C8+7(2*.)7)<(3(:)4:4(<679::C/-99<42.435354)().3(,(,.*))0)7))0)
@M02542:52:000000000-J9N43:1:1101:6164:5293 1:N:0:GTGAAA
GTAGTCCACGCTGTAAACGATGTCGATTTGGAGGTTGTGCCCTTGAGGCGTGGCTTCCGGAGCTAACGCGTTAAATCGACCGCCTGGGGAGTACGGCCGCAAGGTTAAAACTCAAATGAATTGGCGGGGGCCCGCACAAGCGGTGGAGCATGTGGTTTAATTCGATGCAACGCGAAGAACCTTACCTACTCTTGACATCCAGAGAATTTAGCAGAGATGCTTTAGTGCCTTCGGGAACTCTGAGACAGGTTCTGCATGGCTGTCGTCAGCTCGT
+
CFEFGGGGGGEGGGFGGGGG?FGGFG:FGG,@CCFGFFFGGGGGFGFFEGGDDEGGGGGEEGFGGGCGGGGGGGFCGGGGG7FC:FF7CGFCGGDGGFCGEFGGFAECGGCFGGFCFFGFFGEGGGGEGGGGGGGD:FF;EGG*8CEFGG+A0<F@FFGGGEG5@<E:CEFGGCEGGGGFFCFGEFFGG6EGDFGFDG6CCFGDGGFEGFCFG:CCF+2A97@FEFGGGGA@CE3).:7FFBF)63CC@G*4=<A><<::GDF49?:<B?FF5)
@M02542:52:000000000-J9N43:1:1101:6091:5300 2:N:0:GTGAAA
GTAGTCCACGCCGTAAACGATGTCTACTAGCTGTTCGTGTCCTTGTGATGTGAGTAGCGCAGCTAACGCACTAAGTAGACCGCCTGGGGAGTACGGTCGCAAGATTAAAACTCAAATGAATTGACGGGGGCCCGCACAAGCGGTGGAGCATGTGGTTTAATTCGACGCAACGCGAAGAACCTTACCTACTCTTGACATCTACGGAAGACTGCAGAGATGCGGTTGGGCCTTCGGGAACCGTAAGACAGGTGCTGCATGGCTGGCGTTCGCTCGG
+
GGGGGGGGGGGFGFFGGGGGFGGGGGGGGGGGFGGGGGGGGGGGDEFFGCBFGGGGGGGGGGGGFFGGGDEGDFCGFFG,BF:CGFGCFCCFGGGGGGGDDGGG,AFGFGGFGGGFGGGGG,@FGCEEGGGGGEGEECF88EG>8CBFGG9CFG9FCCFCFEDFFGCGFFGD):,55>FFF?FGGFFFGFFF?)9F<>@AF24>5@>CFG0(:E77:CGD(5>3(((141:26B69>023/2>*)8(70))/)644<)4470((11))8)0)7)
@M02542:52:000000000-J9N43:1:1101:10893:5302 2:N:0:GTGAAA
GTAGTCCACGCCGTAAACGATGTCTACTAGCTGTTCGTGTCCTTGTAATGTGAGTAGCGCAGCTAACGCACTAAGTAGACCGCCTGGGGAGTACGGTCGCAAGATTAAAACTCAAATGAATTGACGGGGGCCCGCACAAGCGGTGGAGCATGTGGTTTAATTCGACGCAACGCGAAGAACCTTACCTACTCTTGACATCTACGGAAGACTGCAGAGATGCGGTTGTGCCTTCGGGCACCGTAAGCCAGGTTCTGCATGGCTGTCGTCAGCTGGG
+
GGGGGGGGGGGGGGGGGGGGGFFGGGGGGGGFFFGGGGGGGGGGGGGGGFEFAFGGGGGGGGGGGGGGDDEGGGGGGFGCDFCGCFGFGGGG8FF@FEGGGGGGGGGGGGGGGGG9DFGGGGFADGGGGDGEEGG5CGFG>8:EECFGCFGGGGGCCFGGFF,=ECCGEDEDDGFF:BFFFBFGGGGFG?666-8946=5@A?5>:7CF*)4CE<)(*0917>D9:0::B)8:EF(44:CD(91)((70:**49:94<4:74(.79))<@4)))
@M02542:52:000000000-J9N43:1:1101:7671:5310 2:N:0:GTGAAA
GTAGTCCACGCCGTAAACGATGATAACTAGCTGTCCGGGTTCATGGAACTTGGGTGGCGCAGCTAACGCATTAAGTTATCCGCCTGGGGAGTACGGTCGCAAGATTAAAACTCAAAGGAATTGACGGGGGCCTGCACAAGCGGTGGAGCATGTGGTTTAATTCGAAGCAACGCGCAGAACCTTACCAGCGTTTGACATGGCTAGTATGATTTCCAGAGATGGATTTCTTTAGTTTGGCTGGCTTGCCCCCAGGTGCTGCCATGGTTTTGTCC
+
GFAFGFCAEFGFEF@F@FC7DDGGE<FGGFFGGC9ECGCCG8FGGFG<CA@FEFGGDGDGDGGFGGGCGGGEFG9EEFGGC7D:B4<F7+@BFGGGGGGG7F7BFFF,<FF8:98,=,@,8,,=DDG>E>*CE58:>B8D8CG*4;8?6EC??=FGFC8CFGG=@C5));278)655));)4?GG<+9*55@>?F?-:484(.**9=</C:AC9@4)**.3?)973:><).)-1))40,9*(**,3(/(().24..).,()))(2*)0)019
@M02542:52:000000000-J9N43:1:1101:16863:5336 2:N:0:GTGAAA
GTAGTCCACGCCGTAAACGATGTCTACTAGCTGTTCGTGTCCTTGTGATGTGAGTAGCGCAGCTAACGCACTAAGTAGACCGCCTGGGGAGTACGGTCGCAAGATTAAAACTCAAATGAATTGACGGGGGCCCGCACAAGCGGTGGAGCATGTGGTTTAATTCGACGCAACGCGAAGAACCTTACCTACTCTTGACATCTACGGAAGACTGCAGAGATGCGGTTGTGCCTTCGGGAACCGTAAGACAGGTGCTGCAAGGCCGTCGTCTGGCTGG
+
GG9FGGGGGGGGGG@BFFGGGGGGGGGGGGGEGGGGGGFGFGGGGGGGGGFGGGGGGGDDEGGGGGGGGGGGGGGGGGGGGGFFFGGGGGGGGGGGGEGGGGGFGFGEGGGGGGGGGGGGGGGGGGGGGGGDGGGGGGGFGGGEEC>EGGFGCEFFFEDFFGGCFGDGFFEDDD;AD@:5><?FGGGBCF@*97492:=AFA?CBF58?FB198+<2F>417)79BFFFA<):@;>F<(9>1D4)3,<?<)024<:))-(((,(1)0)0)))05
@M02542:52:000000000-J9N43:1:1101:12340:5363 1:N:0:GTGAAA
GTAGTCCACGCCGTAAACGATGATAACTAGCTGTCCGGGTTCATAGAACTTGGGTGGCGCAGCTAACGCATTAAGTTATCCGCCTGGGGAGTACGGTCGCAAGATTAAAACTCAAAGGAATTGACGGGGGCCTGCACAAGCGGTGGAGCATGTGGTTTAATTCGAAGCAACGCGCAGAACCTTACCAGCCTTTGACATCCTAGGACGACTTCTGGAGACAGATTTCTTCCCTTCGGGGACCTAGTGACAGGTGCTGCATGGCTGTCGTCAGCCC
+
GGFCFFGGGGEFGGGGGGGGGGGGGGGGGGGGGGGGGGGEGGGGGGGGGCCFGGGGGGGGGGGGGFEFEGCF9FFGGGGFGGGEFGCFGDGGGGFGGGEGG7FGG9DGGGGGFFFGFGGGGGGGGG>FGGGGGFGGGGGGGGGCEG:FFGGGGGGFGGGDFGGGGGGG6EGGGGGGGGGGDGGGGCFDGGGGGGGFFGGGGFGGGGGGGG=FDFCGGGFGGGGGGGGFG>?FFFF3>CDGEFGFFF?FFGGF6:>F?0<DG:<>FF?BF::@)0
@M02542:52:000000000-J9N43:1:1101:22116:5402 1:N:0:GTGAAA
GTAGTCCACGCCCTAAACGATGCGAACTAGGTGTTGGGGAAGGAGACTTCTTTAGTACCGTAGCTAACGCGTGAAGTTCGCCGCCTGGGGAGTACGGTCGCAAGATTAAAACTCAAAGGAATTGACGGGGACCCGCACAAGCGGTGGATGATGTGGATTAATTCGATGCAACGCGAAAAACCTTACCTACCCTTGACATGCCAGGAACTTTCCAGAGATGGATTGGTGCTCGAAAGAGAGCCTGGACACAGGTGCTGCACGGCTGTCGCCAGCC
+
GGGGGGGGGGGGGGGGGGGGGGGGGGGGGGGGGGGGGGGGGGGGGGGGGGGGGGGGGGGGGFGGGGGGDGGGGGGGGGGGGGGGGGGGGGGEGGFGGGGGGGEEGGGGGGGGGGGGGGGGGGGGGGGGGGFFCGEGGGGGGGGGFGGGGGGGGGGGGGGFGGGGGGGGGGGGGGGGEGGGGEGGGGGGGGGGGGGGGGGFGFGGGGGGGGGGGGGGGFGGGGGGGGGGGFAFGGGFFGGGFFGFFFGGFGGFFFFB<>BFGDDFDF?8:FBFF0
@M02542:52:000000000-J9N43:1:1101:18945:5408 2:N:0:GTGAAA
GTAGTCCACGCCGTAAACGATGTCTACTAGCTGTTCGTGTCCTTGTGATGTGAGTAGCGCAGCTAACGCACTAAGTAGACCGCCTGGGGAGTACGGTCGCAAGATTAAAACTCAAATGAATTGACGGGGGCCCGCACAAGCGGTGGAGCATGTGGTTTAATTCGACGCAACGCGAAGAACCTTACCTACTCTTGACATCTACGGAAGACCGCAGAGATGCGGTTGTGCCTTCGGGAACCGTAAGACAGGTGCTGCATGGCTGTCGTCGGCCCGG
+
GGGGGGGGGGGGGGGGGGGGGGGGGGGGGGGGGGGFGGGGGGGGGGGGGGGGGGGGGGGGGGGGGGGGGEGGGGGGGGGGGGGGGGGGGGGGGGGGGGDGGGGGGGGGGGGGGGGGGGGGGGGGFGGGGGGGGGGGGGGGGGGGGGDFGFFGF?GGGGGGFF@FCDCD>>GGFG;EBEFFFFFGGFGF47;FF<FFBBFFBB<DDB);F<>FEEDF70*645>@(46F9442:EFFF:05D?DCA<:F:A6;2>F7<<B(((.5*90)85)075
@M02542:52:000000000-J9N43:1:1101:17589:5416 1:N:0:GTGAAA
GTAGTCCACGCCGTAAACGATGTCTACTAGCTGTTCGTGTCCTTGTGATGTGAGTAGCGCAGCTAACGCACTAAGTAGACCGCCTGGGGAGTACGGTCGCAAGATTAAAACTCAAATGAATTGACGGGGGCCCGCACAAGCGGTGGAGCATGTGGTTTAATTCGACGCAACGCGAAGAACCTTACCTACTCTTGACATCTACGGAAGACTGCAGAGATGCGGTTGTGCCTTCGGGAACCGTAAGACAGGTGCTGCATGGCTGTCGTCAGCTCGG
+
GGGGGGGGGGGGGGGGGGGGGGGGGGGGGGGGGGGGGGGGGGGGGGGGGGGGGGGGGGGGGGGGGAFFGGGGGGGGGGGGGGGGGGGGGGGGGGGGGGGGGGGGGGGGGCFGGGGGGGGGGGGGGGGGGGGG@FGGGGGGGGGGGGGGGGGGGGGGGGGGGGGGGGGGGGGGGEEGGGGGGGGGGGGGGGGGGGGGGGGGGFGDGGGGFFGFGGGGGGGGGGGGGGGGGGAFGGGFFGGGFFGFFFFGFC4:BFFBFFFBGGG@33?FFFFFE)
@M02542:52:000000000-J9N43:1:1101:22065:5419 2:N:0:GTGAAA
GTAGTCCACGCCGTAAACGATGTCTACTAGCTGTTCGTGTCCTTGTGATGTGAGTAGCGCAGCTAACGCACTAAGTAGACCGCCTGGGGAGTACGGTCGCAAGATTAAAACTCAAATGAATTGACGGGGGCCCGCACAAGCGGTGGAGCATGTGGTTTAATTCGACGCAACGCGAAGAACCTTACCTACTCTTGACATCTACGGAAGACTGCAGAGATGCGGTTGTGCCTTCGGGAACCGTAAGACAGGTGCTGCATGGCTGTCGTCAGCCCGG
+
GGFGGGGGGGGGGGGFGGGGGGGGGGGGGGGGGGGGGGGGGGGGGGGGGGGGGGGGGGGGGGGGGGGGGGGGGGGGGFFGGGGGGGGGGGGGGGGGGGGGGGGGGGGGGGFGFGGGFGFGGGGGGGDGGGGGGGGGGGGGGGGEGGFCCFFGGFD:CFDGFGFGFG5<>AEDEGFB3)65>?FGGGGFF6?=FB4FBBFA?ABGDB5EFC?7EFEF:77<9D@F>3(0649?B>619?<DD<GFA?B@22/0.)534>260:2,1/))07)0).
@M02542:52:000000000-J9N43:1:1101:25362:5445 2:N:0:GTGAAA
GTAGTCCACGCCGTAAACGATGTCTACTAGCTGTTCGTGTCCTTGTGATGTGAGTAGCGCAGCTAACGCACTAAGTAGACCGCCTGGGGAGTACGGTCGCAAGATTAAAACTCAAATGAATTGACGGGGGCCCGCCCAAGCGGTGGAGCATGTGGTTTAATTCGACGCAACGCGAAGGACCTTACCTACTTTTGACATCTACGGAAGACTGCAGAAATGCGGTTGGGCCTTGGGGAGCCGTAAAGCAGGGTCGCCAGGGCTGTGGGGAGACCGG
+
GGGGGGGFGGDFGEGGGGGGGFG9CCCFCE8EEEFGGGGCFGGCFEEGGGGGGGGGGGGG7@CCFGECFCEGFFFFGGGFFFFEGGFGGCGEEGGGGGGDEGDCFAFGGFFGG,=9DFEF;AFFGGGE@EEGC@C*;<6;*:>BEDFFGGGF77B:*=6CBG>*,57<B>575)6DE))75:9>6C9@</*/9)7=9<FD696C8B5*8::(9?+))2:2(0079((14(.,,44,((-)*(**))(04(0.,((,(-1(((,(**)00)))))
@M02542:52:000000000-J9N43:1:1101:7725:5455 1:N:0:GTGAAA
GTAGTCCATGCCGTAAACGATGTCTACTAGCTGTTCGTGTCCTTGTGATGTGAGTAGCGCAGCTAACGCACTAAGTAGACCGCCTGGGGAGTACGGTCGCAAGATTAAAACTCAAATGAATTGACGGGGGCCCGCACAAGCGGTGGAGCATGTGGTTTAATTCGACGCAACGCGAAGAACCTTACCTACTCTTGACATCTACGGAAGACTGCAGAGATGCGGTTGTGCCTTCGGGAACCGTAAGACAGGTGCTGCATGGCTGTCGTCAGCTCGG
+
GGGGGGGGGGDGDGCGGGGGGFGGGGGGGGGGGGGGGGGGGGGGGGGGGGGFCFGGAFEGGGGGGGGGGEGGEFFGGFGGGGEGGGGGEGCFFGG>FGGDGCGGGGGGGGGGGGGGGGGGGGFFGECCF7FEGGGGGGGGDECFGEFGGGGGGFFGGGF@FGG7FFFEDGGGEGGGDGFGGGGGGCFGGGGGGCGGGGGGFBGGEGEDGGGGGGGGF:ECGGGGGGGGCF9FGGGFEFFGFFG<F<ADFG63=<?:A27?F<F=7(4<<?<F@)
@M02542:52:000000000-J9N43:1:1101:21757:5458 2:N:0:GTGAAA
GTAGTCCACGCCGTAAACGATGTCTACTAGCTGTTCGTCTCCTTGTGATGTGAGTAGCGCAGCTAACGCACTAAGTAGACCGCCTGGGGAGTACGGTCGCAAGATTAAAACTCAAATGAATCGATGGGGGCCCGCACAAGCGGAGGAGCATGTGGGTTAATTCGACGCAACGCCAAGAACCTTACCCACTCTTGACAACGACGGAAGACCGCACAGAAACGCTTGTTCCTTCGGGAACCGTAAGACCGGTGCTGCATGGCTGTCGTCAGGCCGG
+
FC+66EFGGGGD:FG:F<,+B,;C66C<FG8@6C@6,6,,,,:6E6,@,6C@6EE<BF:+7+@FABF,@>F7F=,C<5EG=+4+B4+A6+@@>5=7:4CC:F=,C,,CCF9>F,33?36==,,,+3+383+3B8B8@*>5=1**1:**4/,,,4?14=5?8EG*A>EC30*))/6))).)0.9*2*+1>75*/5*<>)0(.32))))27*(3?*:@:**.,)0.82):6)596:>(((2)9(>C)).0--)05<24<4.3(((,*1))0)00>)
@M02542:52:000000000-J9N43:1:1101:18527:5479 2:N:0:GTGAAA
GTAGTCCACGCCGTAAACGATGTCTACTAGCTGTTCGTGTCCTTGTGATGTGAGTAGCGCAGCTAACGCACTAAGTAGACCGCCTGGGGAGTACGGTCGCAAGATTAAAACTCAAATGAATTGACGGGGGCCCGCACAAGCGGTGGAGCATGTGGTTTAATTCGACGCAACGCGAAGAACCTTACCTACTCTTGACATCTACGGAAGACTGCAGAGATGCGGTTGTGCCTTCGGGAACCGTAAGACAGGTTCTGCATGGCTGTCGTCAGCTCGG
+
GGFGGGGGGGGGGG7FGGGGGGGGGGGGGGGGGGGGGGGGGGGGGGGGGGGGGGGGGGGGGGGGGGGGGGGGGGCFGGGGGGGGGGGGGGGGGGGGGGGGGGGGGGGGGGGGGGGGGGGGGGGGGGGGGGGGGGGGGGGGGGGCGGGGGGGGGGGGGGGGFGFGGDGGEAEDEG@DEFFFFFFGGFGFGFFFBAFFFFFFFFFGFFEFFGFFGC:73::<>FFEFB:GFFD<3:>>;4<CC2<54<7582*/394)))421674397)86*/05
@M02542:52:000000000-J9N43:1:1101:13221:5495 2:N:0:GTGAAA
GTAGTCCACGCCCTAAACGATGTCAACTGGTTGTTGGGTCTTCACTGACTCAGTAACGAAGCTAACGCGTGAAGTTGACCGCCTGGGGAGTACGGCCGCAAGGTTGAAACTCAAAGGAATTGACGGGGACCCGCACAAGCGGTGGATGATGTGGTTTAATTCGATGCAACGCGAAAAACCTTACCCACCTTTTACCTGTACGGAATCCTTTAGAGATAGAGGAGTGCTCGAAAGAGAGCCGTAACACAGGGTCGCCATGGCTGTCGTCCGCCGG
+
GGGGGGGGGGGGEGGGGGGFGGGG9EGGGGEDGGGGG>FGG9FFCGGFF9FFFGFFGCFDFF<EFF@FE=:BDA?FEEBFFFGEGGGGC7FCAFFGF=4CFEG9FFFGGGA3,DDBCCC,@FCD6CEGD<>EC>:8*D5::C@CE4,<?7,2=C:8@BF7FF=,147*86*7?5;EA;0>8<AGFF?:DFAF*)1*).9.6(,957=+/:5)+<@/47C))5))41<*61,(,8((4120)(1C0).)43)),,(-44:???6,0*))))7)))
@M02542:52:000000000-J9N43:1:1101:15020:5566 2:N:0:GTGAAA
GTAGTCCACGCCCTAAACGATGTCAACTGGTTGTTGGGTCTCTTCTGACTCAGTAACGAAGCTAACGCGTGAAGTTGACCGCCTGGGGAGTACGGCCGCAAGGTTGAAACTTAAAGTAATTTACGGGGACCCGCACAAGCGGGGGATGATGTGGTTTTATTCGATGCCACGCGAAAAAACTTACCCACCTTTGACATGTAACGAATTTGCCAGAAATGGCCTAGTGCCCGAAAGAGAGCCGAAAACAAGGTGCTGCATGGCTGTCGTCCGCCGG
+
GGGGGGGGGGGGGGGGGGGGGGGGGGGGGGEGGGGDGEBE,FGGEGGGG,A@F@CFFEG,@@<FFDCGEFCDD<@F99FF@7C,BDFG:@C8;+@>@C4>CCG=FFGGGG=,,8@>+6C3D,3,+BEG36@E+++3+@8DCE**:)*2+4A:1A8CF*:<C7*<9:C*;;/5=76>35)7?A*:F6+010<FF9@FBB?)*)-/77799CAB8**)6:9((*))6<4*(41>(<0(4(4>/(1)((,)20/0)8>2(-).1(13*/0.)83)))
@M02542:52:000000000-J9N43:1:1101:15291:5577 1:N:0:GTGAAA
GTAGTCCACGCCGTCAACGATGTCTACTAGCTGTTCGTGTCCTTGTGATGTGAGTAGCGCAGCTAACGCACTAAGTAGACCGCCTGGGGAGTACGGTCGCAAGATTAAAACTCAAATGAATTGACGGGGGCCCGCACAAGCGGTGGAGCATGTGGTTTAATTCGACGCAACGCGAAGAACCTTACCTACTCTTGACATCTACGGAAGACTGCAGAGATGCGGTTGTGCCTTCGGGAACCGTAAGACAGGTGCTGCATGGCTGTCGTCAGCTCGG
+
GGGGGGGGGGGGGG+CFGGGGGGGGGGGGGGGGGGGGGGGGGGGGGGGGGGGGGGGGGGGGGGGGGGGGGGGGGGGGGGGGGGGGGGGGGGGGGGGGGGGGGGGGGGGGGGGGGGGGGGGGGGGGGGGGGGGGGGDEGGGGGGGGGGGGGGGGFGGGGGGGGGGGGGGGGGGGGGGGGGGGGGGGGGGGFGGGDGGGGGGGFGGGGGGGGGFGEFEFFFGDGGGGGGGGGAFGGGFFGGGFFGFFDFGFFFFFF<>ADBFGC>=FBFFF?467)
@M02542:52:000000000-J9N43:1:1101:4841:5583 2:N:0:GTGACA
GTAGTCCACGCAGTAAACTATGATTACTCGCTGTTTGCGATACACAGCAAGCGGCTTAGCGAAAGCGTTAAGTAATCCACCTGGGGAGTACGTTCGCAAGAATGAAACTCAAAGGAATTGACGGGGGCCCGCACAAGCGGAGGAACATGGTGTTTAATTCGATGATACGCGAGGAACCTTACACGGGCTTGCAATGCATCTGACAGGAGCAGAGACGCTCTTTGCCGTCGGGACAGATGGGTAGGTGCGTCATGGTTGTCGTCAGCCTGTGCCG
+
CFCCGGFFF;:E@8CFFGDFGGD,6FGFGGGGEGGGGCE@7CCFFFFFEF8DFEFEGFDFGGGGDFGG7BACEBFCE,BAC<=EFCED+?,7>4A7>>FC?AA9=E5E<FGGEFGCD8D>9;?EDCEECCEG*@@8,7*88*8CFGC,5,0447CCC9+1>CFFFFG7)8*7)),;5>)=64*29>E395B)74648<*4@)607*);5C826*:)(774(**/4)(9(-((,862().**,*1())0(()0()8A23:)1(-:CD)))10*0)
@M02542:52:000000000-J9N43:1:1101:16452:5597 2:N:0:GTGAAA
GTAGTCCACGCCGTAAACGGTGGGCGCTAGGTGTGGGTTTCCTTCCACGGGATCCGTGCCGTAGCCAACGCATTAAGCGCCCCGCCTGGGGAGTACGGCCGCAAGGCTAAAACTCAAAGGAATTGACGGGGGCCCGCACAAGCGGCGGAGCATGTGGATTAATTCGATGCAACGCGAAGAACCTTACCTGGGTTTGACATTTACCGGACGACTGCAGAAATGTGGTTTCCCTTGTGGCCGGTAGACAGGTGGTGCATGGCTGTCGTCAGCCGGG
+
GGDGGGGGGGGGGC,CFGGGGGGGGGGGDGGFGGGDGGGGGGGFGGFGGGGGGGGGGGGGGGGGGGG:FGGGCEFFAACFGGGGGCFFFGFGGGGGGG>GFGFCECGGGGCFGGGFGCCFGGGGGGGFD7ECGEGGGCEGFGGGGGGGDGDGGG@FF<7E?FGECGCF4>C:FD>>57BF6:4FGF??CBFF@?>@2<6A*44*95BEED,9EE?9,20))0**).45)6))4)),46(97,/165)<()/5:(),)4:((4()*1.)7)))05
@M02542:52:000000000-J9N43:1:1101:20115:5602 2:N:0:GTGAAA
GTAGTCCACGCCCTAAACGATGTCAACTGGTTGTTGGGTCTTCACTGACTCAGTAACGAAGCTAACGCGTGAAGTTGACCGCCTGGGGAGTACGGCCGCAAGGTTGAAACTCAAAGGAATTGACGGGGACCCGCACAAGCGGTGGATGATGTGGTTTAATTCGATGCCACGCGAAAAACCTTACCCACCTTTGACATGTACGGAATCCTTTAGAGATAGAGGAGTGCTCGAAAGAGAGCCTTAACACAGGTGCTGCATGGCTGTCGTCAGCTCG
+
GGFCFGGGGGGFGGGEFFG@FFGFEFGGGGGGGGFGFFCFGGGGGGGCG<FGGGDFGDFCFGGGGGGGGGGGGGGGEFGGGGGGGDFGGGGGFGGEGC7CCFFFGDFGFACD:EFGCC=,@:DFGGEF+3+3@E7:>FCG5CECC?,2,5=CFG8:EEGGFFGGFGE*1;*:B<9EDFFFFAADF4EDGF?69>FBA<F<FF0<>@F?B:))3@F*)2*.6>F383>:<:9B0)3:060C*)974<:@((9)544<:2),3((,97@@)>)*/7
@M02542:52:000000000-J9N43:1:1101:13257:5635 2:N:0:GTGAAA
GTAGTCCACGCCGTAAACGATGTCTACTAGCTGTTCGTGTCCTTGTGATGTGAGTAGCGCAGCTAACGCACTAAGTAGACCGCCTGGGGAGTACGGTCGCAAGATTAAAACTCAAATGAATTGACGGGGGCCCGCACAAGCGGTGGAGCATGTGGTTTAATTCGACGCAACGCGAAGAACCTTACCTACTCTTCACATCTACGGAAGACTGCAGGGATGCGGTTGTGCCTTCGGGAACCGTAAGACAGGTGCTGCATGGCTGTCGTCAGCCCGG
+
GGGGGGGGGGGGGGGGGGGGGGGGGGGGGGGGGGGGGDFGGGGGGGGGGGGGGGGGGGGGGGGGGFGGGGGGGGGGGGGFGGGGGGGGGGGGGGEGGDGCFEGGGGGGGGGGGGGFGGGGFGFGFGGGGGDEEGGGGGGGGGG1:CEGGGFC9?CBEGGCFFFCFGGD>:EGFGBD>5@5>?FGGGGFC=FBF)94:<FFFFF3.>>*)>:BF?FEFG3:>>EE9B(:4<9)4B>9>B:CC:<*)4:FBA?4A))().40(,829/7).6.)0)
@M02542:52:000000000-J9N43:1:1101:12926:5689 1:N:0:GTGAAA
TAGTCCACGCCGTAAACGATGAGTGCTAAGTGTTAGAGGGTTTCCGCCCTTTAGTGCTGCAGCTAACGCGTTAAGCACTCCGCCTGGGGAGTACGGCCGCAAGGCTGAAACTCAAAGGAATTGACGGGGGCCCGCACAAGCGGTGGAGCATGTGGTTTAATTCGAAGCAACGCGAAGAACCTTACCAGGTCTTGACATCCTCTGACAACCCTAGAGATAGGGCTTTCCCCTTCGGGGGACAGAGTGACAGGTGGTGCATGGTTGTCGTCAGCTC
+
GGGGGGGGGGGGGGGGGGGGGGGGGGGGGGGGGGGGGGGGGGGGGEGGGGGGGGGGGGGGGGGGGGGGGGGGGGFGGGGGGGGGGGGGGGGGGGGGGGGGGGGGGGGGGGGGGGGGGGGGGGFGGGGGGGGGGGGEGGGFFEGGGGFGGGGGGGGGGGGGGGGGGGGGGGGGGGGGGGGGGGGGGGGGGGGGGGGGGGGGGFGGGC?GGEGGGGFGCFCGGGGGGGFGGGFFGGGE3CDC55C?*)<F?FFA4<:FF>FAGGG5D<<?:BB?4)
@M02542:52:000000000-J9N43:1:1101:9641:5690 2:N:0:GTGAAA
GTAGTCCACGCCGTAAACGATGTCTACTAGCTGTTCGTGTCCTTGTGATGTGAGTAGCGCAGCTAACGCACTAAGTAGACCGCCTGGGGCGTACGGTCGCAAGATTAAAACTCAAATGAAGTGACGGGGGCCCGCACAAGCGGTTGACCCTGTGGTTTAATTCCACGCAACGCTAATAACCTTACCTACTCTCGACATCCACGGAAATCTGCAGCAGTTCGGTGGTTCCTTCCTGAAACCGACGACATGTACTTGCTGGCTGTCCTCACCACCT
+
GGGC,FFF9FGC:F77FFCCG@FEFFFEFG?,,CFC@@<9CC6,C:,C@<F<<FCFCF@:@FGF<,B4>C::F,5EA,:F@===FB++7+C@@F4:,@::6FC<E;?FGCF,@93,28CD,96,638>>*5*4>E5E@CCEEG**)2++**00=F9F*24113+=?/).:C3>7(.*9B49)**29:=<@F6)()0(4?0?(8/)))0/0-.+++)(0*6(55)4,(24)))(*.))-.*),))(-3)5>**)6))4-(((-(.*2/*))/)))
@M02542:52:000000000-J9N43:1:1101:17355:5698 2:N:0:GTGAAA
GTAGTCCACGCCGTAAACGATGTCTACTAGCTGTTCGTGTCCTTGTGATGTGAGTAGCGCAGCTAACGCACTAAGTAGACCGCCTGGGGAGTACGGTCGCAAGATTAAAACTCAAATGAATTGACGGGGGCCCGCACAAGCGGTGGAGCATGTGGTTTAATTCGACGCAACGCGAAGAACCTTACCTACTCTTGACATCTACGGAAGACTGCAGAGATGCGGTTGTGCCTTCGGGAACCGTAAGACAGGTTGTGCATTGCTGTCGTCAGCTCGG
+
GGDGGGGGGGGGGG7CFFGGGGGGGGGGGGGGGGGDEGGDFGGGGGGGGGGGGGGGGGGGGGGGGGGGGGGGGGGGGGGGGEEGGGGGGGGGGFGGGGGGGGGGGGGGGGGGGGGGGEFGGGGGGGGGGGGEGEGGGGFFFGGEEDG>FFGGGGGGGGGGCFFF@CEGEAGCED95@DF>@FF=FGG4C?FF?)9<4<@DF>?GBB)AFF::?C957CC<1BFFFF0D>92415>61:?DD67*682F3>*)-2-6)).)-643CC)75)*)7)
@M02542:52:000000000-J9N43:1:1101:21465:5725 2:N:0:GTGAAA
GTAGTCCATGCCGTAAACGATGTCTACTAGCCGTTGGGGCCTTTGAGGCTTTAGTGGCGCAGCTAACGCGATAAGTAGACCGCCTGGGGAGTACGGTCGCAAGACTAAAACTCAAATGAATTGACGGGGGCCCGCACAAGCGGTGGAGCATGTGGTTTAATTCGATGCAACGCGAAGAACCTTACCTGGTCTTGACATAGTAAGAACTTTCCAGAGATGGATTGGTGCCTTCGGGAACTTACATACAGGTTCTGCCTGGCTGTCGTCAGCTCGG
+
GGGFGGGGGGGGGGGGGGGGGGGGGGGGGGFGEGGGGGDGGGGFGGGGGEFGGGGGGGGGGGGGCFGGGGGGGGGGGFGGGGGGGGGGGGGGGGGGGGGGGGGGDGGGGGGGGGGGGGGGAFAFFGGGGGGGGGEGGGGGGGGEGDGGGGGGGGGCEFGGFGGFFGGDFBGGEGFFB<FFFBFGGG?*9??=FAFF49FB7<<CF?>CFFDFG73<<FF?FFFFF<(2:FF73>979?F*0.::-))*43*9464.,51:8(,8*18)8?=F33
@M02542:52:000000000-J9N43:1:1101:20764:5746 1:N:0:GTGAAA
GTAGTCCACGCCGTAAACGATGTCTACTAGCTGTTCGTGTCCTTGTGATGTGAGTAGCGCAGCTAACGCACTAAGTAGACCGCCTGGGGAGTACGGTCGCAAGATTAAAACTCAAATGAATTGACGGGGGCCCGCACAAGCGGTGGAGCATGTGGTTTAATTCGACGCAACGCGAAGAACCTTACCTACTCTTGACATCTACGGAAGACTGCAGAGATGCGGTTGTGCCTTCGGGAACCGTAAGACAGGTGCTGCATGGCTGTCGTCAGCTCGG
+
GGCFGGGGGGGGGGGGGGGGGGGGGGGGGGGGGGGGGGGGGGGGGGGGGGGGGGGGGGGGGGGGGGGGGGGGGGGGGGGGGGGGGGGGGGGGGGGGGGGGGGGGGGGGGGGGGGGGGGGGGGGGGGGGGGGGGGGGGGGGGGGGGGCFGGGGGGGFGGGGGGGGGGGGGGGGGGGGGGGGGGGGGGGGGFGGGGGGGGGGGFGGGGGGGGGGGGGGGGCFGGGGGGCCFGFFGGGFFGFDEFGFFFGGFGGFFFFFBFFFGGGFGFF?F?<FF)
@M02542:52:000000000-J9N43:1:1101:17249:5769 2:N:0:GTGAAA
GCAGTCCACGCCCTAAACGATGTCAACTGGTTGTTGGGTCTTCACTGACTCAGTAACGAAGCTAACGCGTGAAGTTGACCGCCTGGGGAGTACGGCCGCAAGGTTGAAACTCAAAGGAATTGACGGGGACCCGCACAAGCGGTGGATGATGTGGTTTAATTCGATGCAACGCGAAAAACCTTACCCACCTTTGACATGTACGGAATCCTTTAGAGATAGAGGAGTGCCCGAAAGAGAGCCGTAAAACAGGTGCTGCATGGCTGTCGTTAGCCCG
+
GGDGGGGGGGGDGG8FGGGGGGGGGGGGGGGGGGGGGGGGGGGGGGGGGGGGGGGGGGEGGGGGGGGGGGGGGGGGDFGGGGGGGGGGGGGGGGGGGGGGGGGDGGGGGGGG9DCFGGFGF:EFGGGCCFGGGGGEGGGGGDGGGGF7F@?EFGEGDGGGFC=F9CC*;AEGFD>FBAB>FFA<DFGDGFFFF<4F>?FD@1;9B>F8@FBFGGG44::6<45530)*4:0;BE??0:1778D51))04(0)).<2(5),(21:**0))0*)0.
@M02542:52:000000000-J9N43:1:1101:12483:5771 2:N:0:GTGAAA
GTAGTCCACGCCGTAAACGATGTCGACTTGGAGGTTGTTCCCTTGAGGAGTGGCTTCCGGAGCTAACGCGTTAAGTCGACCGCCTGGGGAGTACGGCCGCAAGGTTAAAACTCAAATGAATTGACGGGGGCCCGCACAAGCGGTGGAGCATGTGGTTTAATTCGATGCAACGCGAAGAACCTTACCTACTCTTGACATCCAGAGAACTTTCCAGAGATGGATTGGTGCCTTAGGGAACTCTAAGACAGGTGCTGCATGGCTGTTGTTCGCTCGG
+
GGGGGGCFFGGGGGGGGGGGGGGGGGGGGGGGCEFGGGFGADEGFGFGGGGGGGFEFGGGGECGFGGGGGGGEGCFFGDFCFGGGGFGGGGGGGGGGGGGGGEGGGGGGDF8BE@CFGGGGGGGGGGGCFGGEDEGEGGGGGGEGDGGGGG7=CGFGG<FAFCFFCFDFBFGED>DEB407797>FC@GFFF@)=?FF*4??>C@?FE@C96C20<:2::?FFF?A?C2<2).?1<F642:)2*.825826))).5)),,2(()200*8)<5).
@M02542:52:000000000-J9N43:1:1101:15601:5820 1:N:0:GTGAAA
GTAGTCCACGCCGTAAACGATGTCTACTAGCTGTTCGTGTCCTTGTGATGTGAGTAGCGCAGCTAACGCACTAAGTAGACCGCCTGGGGAGTACGGTCGCAAGATTAAAACTCAAATGAATTGACGGGGGCCCGCACAAGCGGTGGAGCATGTGGTTTAATTCGACGCAACGCGAAGAACCTTACCTACTCTTGACATCTACGGAAGACTGCAGAGATGCGGTTGTGCCTTCGGGAACCGTAAGACAGGTGCTGCATGGCTGTCGTCAGCTCGG
+
GGGGGGGGGGGGGG;FGGGGGGGGGGGGGGGGGGGGGGGGGGGGGGGGGGGGGGGGGGGGGGGGGGGGGGGGGGGGGGGGGGGGGGGGGGGGGGGGGGGGGGGGGGGGGGGGGGGGGGGGGGGGGGGGEGGGGGGGGGGGGGGGGGGGGGGGGGGGGGGGGGGGGGGGGGGGGGGGGGGFGGGCGGGGGFGGGGGGGGGGGFGGGGGGGGGGGGFGGC7CCEEGGGGGGGB=FGDFFGGGFFGFFFFGFGFBFFFFFFBBGGGFG?BFF?A4))
@M02542:52:000000000-J9N43:1:1101:9009:5835 2:N:0:GTGAAA
GTAGTCCACGCCGTAAACGATGTCTACTAGCTGTTCGTGTCCTTGTGATGTGAGTAGCGCAGCTAACGCACTAAGTAGACCGCCTGGGGAGTACGGTCGCAAGATTAAAACTCAAATGAATTGACGGGGGCCCGCACAAGCGGTGGAGCATGTGGTTTAATTCGACGCAACGCGAAGAACCTTACCTACTCTTGACATCTACGGAAGACTGAAGAGATGCGGTTGTGCCTTCGGGAACCGTAAGACAGGTTCTGCATGGCTGTCGTCAGCCCGG
+
FGFEGGGGGGGGGGGGGGEFGDFGGGGGGCGGGGGGGG,EEGGGGGCAFCFGFGFFGGGGGGGFFGGGGGGGGGGGGGGGG>FCEFGGEFGGGFECGGGGGGGGGGGGFFFGFGDGGGGGGGGGFGCGGGDCECECEGGGGGD:CCFFFE<CGGGGGGGCC@CFGDGDFFCDED>BDFFF).=CGCGFGF6@4>4@>DFFF)2C@B3EFF?)9<07:F*6755>0((:6247:>>B(2:)*-/942?FB<*03)46)4733144CG3>5)))0.
@M02542:52:000000000-J9N43:1:1101:16745:5845 2:N:0:GTGAAA
GTAGTCCACGCCGTAAACGATGAGAACTAGTTATTGGGGGTATTGACTCCCTCAGTGACGCAGCTAACGCATTAAGTTCTCCGCCTGGGGAGTACGGCCGCAAGGCTAAAACTCAAAACAATTGACGGGGGCCCGCACAAGCGGTGGATTATGTGGTTTAATTCGAAGCAACGCGCAGAACCTTACCTAGGCTTGAACTCCTCAGAATTCGACGTAATGGTTGAAGTGCCCGCAAGGGAATTGAGTGAGAGGTGCTGCATGGCTGTCGGCTGCG
+
GGCFGGFFGDGCGE7BFGGGGGGF9FGFGGGAEGFDFGGGFGGGGGGGFGGGGFCFFGGEGGGGGGFGEGGGGGGGGGGGGGGGGGGFGGGGGGGFEEGGEEFGF@FGGGFGCFFGFGFFGGGDFGGGDGGG7EGGE@EECGGGEGGGGFGGGCGGG5CFCGGGFGEDFF6<>5>D>DF@F?FCCDFFCFFFF:@7>:F)942D?FFFF::A*C*)3/C><FFFA246497:B5((3:6<<?*2847*,4F:2(.).<>>B?8:7**8)))).)
@M02542:52:000000000-J9N43:1:1101:21760:5847 2:N:0:GTGAAA
GTAGTCCACGCCGTAAACGATGTCTACTAGCTGTTCGTGTCCTTGTGATGTGAGTAGCGCAGCTAACGCACTAAGTAGACCGCCTGGGGAGTACGGTCGCAAGATTAAAACTCAAATGAATTGACGGGGGCCCGCACAAGCGGTGGAGCATGTGGTTTAATTCGACGCAACGCGAAGAACCTTACCTACTCTTGACATCTACGGAAGACTGCAGAGATGCGGTTGTGCCTTCGGGAACCGTAAGACAGGTGCTGCATGGCCTGCGTCAGCTCGG
+
GGFGGGGGGGGGGGGGGGGGGGGGGGGGGGGGGGGGGGGGGFGGGGGGGGGFGGGGGGGGGGGGGGGGGGGEGGCGGGGGGGGGGGGGGGGGGGGGGGGFGGGGFEGGGGGGFAFGGGGFGGGGGGG@EGECEDGEGGFFGGGCEGCFFFGGC,B=CFF?F@?EGCEC5>CDFGFD))9>58FGGGG49*0@F>FF4AFFFF0D>>)A?7::70C332:445<>6?0><A4<0>B9>::CG?59)3(03)0)-<>(:<<?()(.)1.)0)*))0
@M02542:52:000000000-J9N43:1:1101:14383:5856 2:N:0:GTGAAA
GTAGTCCACGCCGTAAACGATGTCTACTAGCTGTTCGTGTCCTTGTGATGTGAGTAGCGCAGCTAACGCACTAAGTAGACCGCCTGGGGAGTACGGTCGCAAGATTAAAACTCAAATGAATTGACGGGGGCCCGCACAAGCGGTGGAGCATGTGGTTTAATTCGACGCAACGCGAAGAACCTTACCTACTCTTGACATCTACGGAAGACTGCAGAGATTCGGTTGTGCCTTCGGGACCCGTAAAGCAGGTTCTGCAGTGCTGGTGGTGGCCCGG
+
GGGGGGGGGGGGGGGGGGGGGGGGGGGGGGGGGGGGGGGGGGGGGGGGGGGGGGGGGGGGGGGGGGGCGGGGGGFGGGGGGGGGGGGGGGGGGGGGGGGGGGGGGGGGFGGGGGGFGGGGGGGDFGGGCGGGGGGGGGFFGGGGGGCC6EFGGGGGGGGGFFCCFGEGEFCDFG@DBFFFFFFGGFGFGFF?=4@@FA?<FA1C>@DCFG?(:2+)(:068F>@(,(*6.62(<9;(4:5*,9*))(738*1)665().)))((**)))).)0)
@M02542:52:000000000-J9N43:1:1101:24326:5911 1:N:0:GTGAAA
GTAGTCCACGCCGTAAACGATGTCTACTAGCTGTTCGTGTCCTTGTGATGTGAGTAGCGCAGCTAACGCACTAAGTAGACCGCCTGGGGAGTACGGTCGCAAGATTAAAACTCAAATGAATTGACGGGGGCCCGCACAAGCGGTGGAGCATGTGGTTTAATTCGACGCAACGCGAAGAACCTTACCTACTCTTGACATCTACGGAAGACTGCAGAGATGCGGTTGTGCCTTCGGGAACCGTAAGACAGGTGCTGCATGGCTGTCGTCAGCTCGT
+
GGGGGGGGGGGGGGGGGGGGGGGGGGGGGGGGGGGGGGGGGGGGGGGGGGGGGGGGGGGGGGGGGGGGGGGGGGGGGGGGGGGGGGGGGGGGGGGGGGGGGGGGGGGGGGGGGGGGGGGGGGGGGGDGGGGGGGGGGGGGGGGGGGGGGGGGGGGGGGGGGGGGGCGGGGGGGGGGGGGGGGGGGGGGGGGGGGGGGGGGGFGGDGGGGGGGGGGGGFGGGGEGGGGGGGFFGGGFDGFDFFGFFFGFFGGFFFBFFFFFGGGFFBBFFB2@D.
@M02542:52:000000000-J9N43:1:1101:11907:5935 2:N:0:GTGAAA
GTAGTCCACGCCGTAAACGATGTCTACTAGCTGTTCGTGTCCTTGTGATGTGAGTAGCGCAGCTAACGCACTAAGTAGACCGCCTGGGGAGTACGGTCGCAAGATTAAAACTCAAATGAATTGACGGGGGCCCGCACAAGCGGTGGAGCATGTGGTTTAATTCGACGCAACGCGAAGAACCTTACCTACTCTTGACACCTACGGAAGACTGCAGAGATGCGGTTGTGCCTTCGGGAACCGTAAAACGGGTGCTGCATGGCTGTCGTCCGGTCGG
+
GGGGGGFF<FEGGFGGGGGGGGGGGGGGG9FGGFGGGGGGGEDFGF89FGGGGGFAAFGGDFGGGGGGGGEGGGFGGFEDFGGGEGFGG+@FEF@CEGGGDEFGCFGGGGGDDG8>FGGGFGGCGGGEDC?:>**8=C8EFC8CEC5AF*<:ECGBF>CFFG?CGCGGBA555D6>>>FF>?FDFFGFGFF4@<FF2:>:?((*)7):FC)(33+)4>*43BF>6<2C<<B21>>>F?(791**-.(.3933))48<611(338C<F.))))0)
@M02542:52:000000000-J9N43:1:1101:14221:5937 2:N:0:GTGAAA
GTAGTCCACGCTGTAAACGATGGATACTAGCTGTTGGGGGCAACTTCAGTGGCTAAGCGAAAGTGATAAGTATCCCACCTGGGGAGTACGTTCGCAAGAATGAAACTCAAAGGAATTGACGGGGGCCCGCACAAGCGGTGGAGCATGTGGTTTAATTCGATGATACGCGAGGAACCTTACCAAGGCTTAAATGTAGATTGACAGGTTTGGAAAAAGACTTTTCTTCGGACAATTTACAAGGTGGTGCACGGTTTTCGTCACATCCTGCCGTGGG
+
GGFGGGGGFEGEGGGEFFGGFF@EEFGGAFFGGGGGGGGGGGGGGFGGGFFGGGGGCGECGGCE,EFGGGGGGFGGFFGGGGGGCGGGGGAFFCFBF>EEEAECEFDGGFEEFCEFADEE6FGGG+8+@@:EGE8CEGEGGGFC>7E,,<EFGFF,BCDCCGGCFGGG>AG5)*().;A);)=5CD?8*89*8:FF<>?)94)9@9?EEG7<G**01**6:*/=4<:G299:7792><)C<8**,(.9)())4(2)4,((()))*2/4)5)))0
@M02542:52:000000000-J9N43:1:1101:14013:5941 2:N:0:GTGAAA
GTAGTCCATGCCGTAAACGATGAGTGTTCGCCCTTGGTCTACGCGGATCAGGGGCCCAGCTAACGCGTGAAACACTCCGCCTGGGGAGTACGGTCGCAAGACCGAAACTCAAAGGAATTGACGGGGGCCTGCACAAGCGGTGGAGCATGTGGTTTAATTCGATACAACGCGCAAAACCTTACCAGCCCTTGACATATGAACAAGAAAACCTGTCCTTAACGGGCTGGTACTTACTTTTATACAGGTGCTGCATGGCTTTCGTCAGCCCTTGTCG
+
GGEFGGGGGFGGGGGGGGGGGGGGEGGGGGGGGGGGGGGGGGGGGGDGGGGGCGGGFEGGEFGGGGGGGGGGGGGFGGGGGGCFGGCGGGGGGGGGGGGGGGGGDDGGFGG7FFGGFFGGGGGGGGEGEDGF8<;EF@ED=GGCC4BFEGGGFGGG?FFFFF7CCD97:D=5<D>F@DFFFFFGGGGEFF4BFAF=><FB8:(*8@?FFDF:C?8=<DFBBD>),4194)66<6A<:):7*.:>:-,92)*0-:((,(.4(3(4<2)8.)0/*7
@M02542:52:000000000-J9N43:1:1101:7796:5945 2:N:0:GTGAAA
GTAGTCCACGCCGTAAACGATGTCTACTAGCTGTTCGTGTCCTTGTGATGTGAGTAGCGCAGCTAACGCACTAAGTAGACCGCCTGGGGAGTACGGTCGCAAGATTAAAACTCAAATGAATTGACGGGGGCCCGCACAAGCGGTGGAGCATGTGGGTTAATTCGACGCAACGCGAAGAACCTTACCTACTCTTGACATCTACGGAAGACTGCAGAGATGCGGTTGTGCCTTCGTGAACCGTACGGCAGGCGCTGCCTGGCTGTCGTCAGCTCGC
+
GGGGGGFFFGGGGGGGGGGEGDF9EFFGGGGGGAEFGGGFGGGGGGFBEFGCBEGFFGEGEEGFGGGGGGFG<8FGGDFGGEEGGGFFGEGGGGGGFGC7>FEGGGGGGGGGGF,>EEEFEG?FGGCDD:@>7CEECEGC,:*>:C*=<CFFFFE*=*5<@,=5CDCDBDECAC>:D3?F4(*029FF4??4@7BF)-99=4:D@3)*0:41+0CF<CDA>FFEF??G2924<)4.,)()9:5),(()4>)049(())3,(.4>5175@F4?5)
@M02542:52:000000000-J9N43:1:1101:26318:5953 2:N:0:GTGAAA
TAGTCCACGCCGTAAACGATGTCTACTAGCTGTTCGTGTCCTTGTGATGTGAGTAGCGCAGCTAACGCACTAAGTAGACCGCCTGGGGAGTACGGTCGCAAGATTAAAACTCAAATGAATTGACGGGGGCCCGCACAAGCGGTGGAGCATGTGGTTTAATTCGACGCAACGCGAAGAACCTTACCTACTCTTGACATCTACGGAAGACTGCAGAGATGCGGTTGTGCCTTCGGGAACCGTAAGACAGGTGCGGCATGGCTGTCGTCAGCTCGGG
+
GGGGGGGGGGGGGGGGGGG@FFGGGGGGGGGGGGGGCEGGGGGGGGGGGFGGGGGGGGGGGGGGGGGGGGGGGGGGGGGGGGGGGGGGGGGGGGGGGGGGGGGGGGGGGGGGGGGGFFGGGGGFDGG>EFEGGGGGGGGGGGGEEFEGGFGGGG,=CFGGFEC<=DGGFFGDEGFFEFFFFFFGGGGFD@FB=AF44<=A*40<B@FF6*.48<FFAGG>FBE:(-9CAA?<BD990:BGGFGG222F324)(,(2:?,:?:>?*97@?*)))7
@M02542:52:000000000-J9N43:1:1101:12483:5970 1:N:0:GTGAAA
TAGTCCACGCTGTAAACGTTGGGCGCTAGGTGTGGGGGACCTCTCCGGTTCTCTGTGCCGCAGCTAACGCATTAAGCGCCCCGCCTGGGGAGTACGGCCGCAAGGCTAAAACTCAAAGGAATTGACGGGGGCCCGCACAAGCGGCGGAGCATGCGGATTAATTCGATGCAACGCGAAGAACCTTACCTGGGTTTGACATGGCCGCAAAACTGTCAGAGATGGCAGGTCCTTCGGGGGCGGTCACAGGTGGTGCATGGCTGTCGTCAGCTCGTGT
+
GGGGGGGGGGGGGGGGGGGGGGGGGGGGGGGGGGGGGGGGGGGGGGGGGGGGGGGGGGGGGGGGGGGGGGGGGGGGGGGGGGGGGGGGGGGGGGGGGGGGGGGGGGGGGGGGGGGGGGGGGGGGGGGGGGGGGGGGGGGGGGGGGGGGGGGGDGGGGGGGGGGGGGGGGGGGGGGGGGGGGGGGGGGGGGGGGGGGGGGGGFGGGGGGGGGGEFCFGGGGGGGGGGGGGGFBCGDFBDDGFFGFFAGC:FGFFFAAF?<3>FC>F08?F??B4)
@M02542:52:000000000-J9N43:1:1101:13310:5973 2:N:0:GTGAAA
GTAGTCCACGCCGTAAACGATGTCTACTAGCTGTTCGTGTCCTTGTGATGTGAGTAGCGCAGCTAACGCACTAAGTAGACCGCCTGGGGAGTACGGTCGCAAGATTAAAACTCAAATGAATTGACGGGGGCCCGCACAAGCGGTGGAGCATGTGGTTTAATTCGACGCAACGCGAAGAACCTTACCTACTCTTGACATCTACGGAAGACTGCAGAGATGCGGTTGTGCCTTCGGGAACCTTAAGACAGGTGCTGCATTGGTGTCGGTAGCTCGG
+
FGFFFFFEFGGFGGGGGGEGGGGGGGGGGFGFFEEGGCFGDDGGGGGGGGGFGGGGGGGGCGGEFEFCCFGGGGFFFEFFFGGGGFEEGGEGGGGGFEEGGGGGGGGF9FFGFGGGGGGGGFGGGGGD+>CGE>CBCBE@FDEGGGF=FGDFGGGGGGD=ACE5F5*:>D=CACB>5>6F>?FFGGGFGFFF?)*0<2@A?A<*)55C7:43C878:209(083((-:4A>22>;B9(,**-::9?>?<B))5.4()),)--44*).0769*83
@M02542:52:000000000-J9N43:1:1101:26156:5977 1:N:0:GTGAAA
GTAGTCCACGCCGTAAACGATGTCTACTAGCTGTTCGTGTCCTTGTGATGTGAGTAGCGCAGCTAACGCACTAAGTAGACCGCCTGGGGAGTACGGTCGCAAGATTAAAACTCAAATGAATTGACGGGGGCCCGCACAAGCGGTGGAGCATGTGGTTTAATTCGACGCAACGCGAAGAACCTTACCTACTCTTGACATCTACGGAAGACTGCAGAGATGCGGTTGTGCCTTCGGGAACCGTAAGACAGGTGCTGCATGGCTGTCGTCAGCTCGG
+
FEGGCFGFFDGGGGGGGGGGGGGGGGGDGFGGGGGGDGGGFGGFGGGGGGGGFGGGGGDGGGGGGGGGGG7FFFGGGFGFGGDGGFGGGGGEGGGGGGCCFGGGGDGGFGGGDFGFFGGGGFFFFGGGGGGGEFGGCFGGGGGGGE:FGGGG9BFFC<FFGGGGGGGGDE5FEGDDEEFGGGGGGGGGCGCFGGG6ACCCFFGGGGGGGGGCFFF@FGF+25;EGGCFGGFFGGGFB5CGFFC:?>FGFD*)75>0<<?BCDFF<1:B67965)
@M02542:52:000000000-J9N43:1:1101:25756:5982 2:N:0:GTGAAA
GTAGTCCACGCCGTAAACGATGTCTACTAGCTGTTCGTGTCCTTGTGATGTGAGTAGCGCAGCTAACGCACTAAGTAGACCGCCTGGGGAGTACGGTCGCAAGATTAAAACTCAAATGAATTGACGGGGGCCCGCACAAGCGGTGGAGCATGTGGTTTAATTCGGCGCAACGCGAAGAACCTTACCTACTCTTGACATCTACGGAAGACTGCAGAGATGCGGTTGTGCCTTCGGGAACCGTAAGACAGGTGCTGCATGGCTGTCGCCAGCTCGG
+
GGGGFGFFFGGGGGFGGGGGGGGGGGGGGGGGGFGGGCFGGGGGGGGGGGGGGCGGGGGEGGGGGGGGGDGGGGEGGGGFFGGGGGGGGGGCBBGGGGGE@FGGFGGGGGGGFGFFFD9FD;DGGGGGGGGGGEGGCF>>8EG>BDEGG5,0BCEEG6C=FGGGGDCC>EEGBC9DFEFFF?FC6FFFG?FFFBFFDFF2@<?GDB7FF7)1EAE>07CD>37@9??G>A226B>>6047909547?512604)).)6(24(.<C*8<5:/75)
@M02542:52:000000000-J9N43:1:1101:22570:6010 1:N:0:GTGAAA
GTAGTCCACGCCGTAAACGATGTCTACTAGCTGTTCGTGTCCTTGTGATGTGAGTAGCGCAGCTAACGCACTAAGTAGACCGCCTGGGGAGTACGGTCGCAAGATTAAAACTCAAATGAATTGACGGGGGCCCGCACAAGCGGTGGAGCATGTGGTTTAATTCGACGCAACGCGAAGAACCTTACCTACTCTTGACATCTACGGAAGACTGCAGAGATGCGGTTGTGCCTTCGGGAACCGTAAGACAGGTGCTGCATGGCTGTCGTCAGCTCGG
+
GGGGGGGGFGGGGGGGGGGGGGGGGGGGGGGGGGGGGGGGGGGGGGGGGGGGGGGGGGGGGGGGGGGGGGGGGGGGGGGGGGGGGGGGGGGGGGGGGGGGGGGGFGGGGGGGGGGGGGGGGGGGGGGGGGGGGGGGGGGGGGGGGGGGGGGGGGGGGGGGGFGGGGGGEGGGGGGGGGGFGGGGGGGGGGGGGGGGGGGGGFGGGCEFGFGGGGGGGGFGGGGDEEGGGGDFFGGFDGDDDFGFFFGGFGGFF9>>9A:?FDCFC16<:06FE)
@M02542:52:000000000-J9N43:1:1101:21801:6047 2:N:0:GTGAAA
GTAGTCCACGCCGTAAACGATGTCTACTAGCTGTTCGTGTCCTTGTGATGTGAGTAGCGCAGCTAACGCACTAAGTAGACCGCCTGGGGAGTACGGTCGCAAGATTAAAACTCAAATGAATTGACGGGGGCCCGCACAAGCGGTGGAGCATGTGGTTTAATTCGACGCAACGCGAAGAACCTTACCTACTCTTGACATCTACGGAAGACTGCAGAGAAGCGGGTGTGCCTTCGGGAACCGTAAGACAGGTGCGGCATGGCTGGCGTCAGGCGGG
+
GGGGGGGFFGGGGGFFGGGGGGGFGGGGGGGGGGGGGGGFFGGDFFGGGGGGGGGGGGGGGGGGGGGGGGGEFGGGFFGAFGFDCFFGGGGEFFGGFGGGGGGGGGGGGGGGGGGGGGGF9DDGGGGGGGGGCEGGGGGGGGGCGG>C=ECEFFG,AGGGFFGGGDGCBF=D>DFF55FF514CCFGFF=7==BF?<BFFFF?G>>>GFFB:F?<>:*0(4B)7928F<2).(769163C52**)),0(.9?0((((.42(6(-)18BB4))05
@M02542:52:000000000-J9N43:1:1101:12642:6053 2:N:0:GTGAAA
GTAGTCCACGCCGTAAACGATGTCTACTAGCTGTTCGTGTCCTTGTGATGTGAGTAGCGCAGCTAACGCACTAAGTAGACCGCCTGGGGAGTACGGTCGCAAGATTAAAACTCAAATGAATTGACGGGGGCCCGCACAAGCGGTGGAGCATGTGGTTTAATTCGACGCAACGCGAAGAACCTTACCTACTCTTGACACCTACGGAAGACTGCAGAGATGAGGTTGTGCCCTCGGGAACCGTAAGACAGGTGCTGCATGGCTGGCGTCAGCCCGG
+
GGCGGFGGGGGGGEGGGGGGGGGGGFGGGGFFGGGCGCGFGGGGGGGGGGGGGGFGGGEFGGGGGFGGGCFGFFFGGGGGGGGGDGFGGGGGGGGGGGGGGGGFGGGGGGGGGGGGGGGGGFGGGGGGGGGCGGGGGGFCFDGCEGGGGGFFFGG<;CGFFFCFGDGCEE=GBG9DFFF@FFFGGGC=C?:FBDFFBF@FFFF3>0.8?731CEF:?**).8/)(((::0:12D>>F-3CDFGC<>0<0-9<8>)82<B(43(,7*.75)))05
@M02542:52:000000000-J9N43:1:1101:15993:6087 2:N:0:GTGAAA
TAGTCCACGCCGTAAACGATGGATGCTAGCCGTTGGACAGCATGCTGTTCAGTGGCGCAGCTAACGCATTAAGCATCCCGCCTGGGGAGTACGGTCGCAAGACTAAAACTCAAAGGAATTGACGGGGGCCCGCACAAGCGGTGGAGCATGTGGTTTAATTCGAAGCAACGCGCAGAACCTTACCAACCCTTGACATCCCGGTCGCGGACACCAGAGATGGAGTCCTTCAGTTCGGCTGGACCGGTGACAGGTGGTGCATGGCTGTTGTCAGCCG
+
GGGGGGGGGGFGEE7E@CF8DCE9CFFGGGGGGGGGGGGGGGFFGGGEEFFGGGGDGGGCGGFGGGGGGGGGGGGFGGGGDEFGFGGGG:FFCFGGGGGGGGGDFEEFGGGGGGGGGFGGFGGE8EG:8*;EEEGGGGCEG:BEBCEGGGGGGG:FFGDGFFGFGGFDAEGCDG9EFFF4?9?9FG579<5FF?FF<:)8;>2<5BDC>D(,*1*04*:4::7669)*466247>704?C47DD0417<4)03(4:)))6::?:**9)/**)))
@M02542:52:000000000-J9N43:1:1101:21330:6103 1:N:0:GTGAAA
GTAGTCCACGCCGTAAACGATGTCTACTAGCTGTTCGTGTCCTTGTGATGTGAGTAGCGCAGCTAACGCACTAAGTAGACCGCCTGGGGAGTACGGTCGCAAGATTAAAACTCAAATGAATTGACGGGGGCCCGCACAAGCGGTGGAGCATGTGGTTTAATTCGACGCAACGCGAAGAACCTTACCTACTCTTGACATCTACGGAAGACTGCAGAGATGCGGTTGTGCCTTCGGGAACCGTAAGACAGGTGCTGCATGGCTGTCGTCAGCTCGG
+
GG9FGGGGGGGGGC@FGFGGGGGGGGGGGGGGGGGGGGGGGGGGGGGGGGGGGGGGGGGGGGGGGGGGGGGGGGGGGGGGGGGGGGGGGGGGGGGGGGGGGGGGGGGGGGFFGGGGGGGGGGGGGGGGGGGGGGGGGGGGGGGGGGGGGGGGFGGGGGGGGGGGGGGGGGGGDGGGGGGGGGGGGGGGGGGGGGGGGGGGGFGGEGGGGGGGGGGGGGGGCGEGGGGGGGFFGGGFDFDGEFGFFFGGFFFBFDDFBFFFGGFFF,3??:)9D5
@M02542:52:000000000-J9N43:1:1101:12026:6131 2:N:0:GTGAAA
GTAGTCCATGCCGTAAACGATGTCTACTAGCCGTTGGGGCCCTTGAGGCTTTAGTGGCGCAGCTAACGCGATAAGTAGACCGCCTGGGGAGTACGGTCGCAAGACTAAAACTCAAATGAATTGACGGGGGCCCGCACAAGCGGTGGAGCATGTGGTTTAATTAGATGCAACGCGAAGAACCTTACCTGGCCTTGACATACAGAGAACTTTCCAGAGATGGATTGGTGCCTTCGGGAACTCTGATACAGGTGCTGCATGGCTGTCGTCAGATTGG
+
GGCGGGGGGGGGGGGGGGGGGFGGGGGGGGGGGGGGGGGGGGGGGGGGGGGGGGGGGGGGGGGGGGGGGGGGGGGGGGFFGGGGGGGCGGEGGGGGGGGGGGGGGGGGG9EFGGGGGGGGGGGGGGGGGGGGGGGGGGGFGGGGEGGGGGGGGGF<FGGE7CC7CFC==BEDFG>D@DF>F?FGGGFFGFFFFF=FFFFF?<>FF))+9C49?C9>0?C?:??F:),>:B).4B69014C767:>FAF<FF?5<B3))4416147*0.71=**)
@M02542:52:000000000-J9N43:1:1101:23778:6132 2:N:0:GTGAAA
GTAGTCCACGCCGTAAACGATGTCTACTAGCTGTTCGTGTCCTTGTGATGTGAGTAGCGCAGCTAACGCACTAAGTAGACCGCCTGGGGAGTACGGTCGCAAGATTAAAACTCAAATGAATTGACGGGGGCCCGCACAAGCGGTGGAGCATGTGGTTTAATTCGACGCAACGCGAAGAACCTTACCTACTCTTGACATCTACGGAAGACTGCAGAGATGCGGTTGTGCCTTCGGGAACCGTAAGACAGGTTCCGCATGGCTGGCGTCAGCTCCG
+
GGGGGGGGGGGGGGGCDFEGGGGGFEGGGGGGGGGGGGGGGGGGGGGGGGGGGGGGGGGGGGGGDFGGGEGGGGGGGGGGGEFGEFFGFFFGGGGGC>GGGGGFGGFGGGFGGGGGGGGGGFFCFGGGGDEGGG7E>ED>FGD:BCFF=CCGFGFFGGFGFFFFC45CBEEGFD6>))08>?FGGGF49*6FFB44<A?5?2:G3<;CFG?0:<CFBF*-->B>;<<DB<224@099?BDCBC*:<0??A**(-(-((3(,-((9CB<>?*/))
@M02542:52:000000000-J9N43:1:1101:26394:6143 2:N:0:GTGAAA
GTAGTCCACGCCGTAAACGATGTCGACTAGCTGTTCGTGTCCTTGTGATGTGAGTAGCGCAGCTAACGCACTAAGTAGACCGCCTGGGGAGTACGGTCGCAAGATTAAAACTCAAATGAATTGACGGGGGCCCGCACAAGCGGTGGAGCATGTGGTCTAATTCGACGCAACGCGAAGAACCTTACCTACTCTTGACATCTACGGAAGACTGCAGAGATGCGGTTGTTCCTTCGGGAACCGTAAGGCAGGTGCTGCATGGCTGTCGGCCGCTCGG
+
GGGGGGFGGGGGGGGGGGGGGGGGGGGGDGGGGGGGGGGGGGGGGGGGGGGGGGGGGGGGGGDGGGFGGGGGGGGGGGGGGGGGGGGGEFGGGGGGFGGGGGGGGGGGGGGGGGFFGGGFGGDGGGGGGGGDGGGGGGGGGGGGGG>ECFFFFGGGGGGGAGCECDED:>EGBGFFE)<5F?FFGGGFG9?FF266)6?AFFBDBD36;C:7C++72C:<0:;50((*6:942@64>1<DD13*).154<6:--5:BF?FB((,*)5057<)))
@M02542:52:000000000-J9N43:1:1101:8842:6188 2:N:0:GTGAAA
GTAGTCCACGCCGTAAACGATGTCTACTAGCTGTTCGTGTCCTTGTGATGTGAGTAGCGCAGCTAACGCACTAAGTAGACCGCCTGGGGAGTACGGTCGCAAGATTAAAACTCAAATGAATTGACGGGGGCCCGCACAAGCGGTGGAGCATGTGGTTTAATTCGACGCAACGCGAAGAACCTTACCTACTCTTGACATCTACGGAAGACTGCAGAGATGCGGTTGTGCCTTCGGGAACCGTAAGACAGGTGCTGCATGGCTGTCGTCAGCTCGG
+
GGGGGGGGGGGGGGCFGGGGGGGGGGGGGGGGGGGGGGGGGGGGGGGGGGGGGGGGGGGGGGGGGGGGGGGGGGGGGGGGGGGGGGGGGGGGGGGGGGGGEGGGGGGGGGGFFGGGGGGGGFGGGG>FGGGGGGGGGGFGGGGGGGGEGGGGGGGGGGGFFGGGGGGGFFGGED>EFB4<FBFGC<FFGFFFFFFFFFFAFFBG>:);@7)2CE@@<GGF>38@B??GBA92(79>9B:CC6CGF22?0)))-.3(-4??((,3*10)>6*73)
@M02542:52:000000000-J9N43:1:1101:16554:6200 2:N:0:GTGAAA
GTAGTCCACGCCGTAAACGATGTCTACTAGCTGTTCGTGTCCTTGTGATGTGAGTAGCGCAGCTAACGCACTAAGTAGACCGCCTGGGGAGTACGGTCGCAAGATTAAAACTCAAATGAATTGACGGGGGCCCGCACAAGCGGTGGAGCATGTGGTTTAATTCGACGCAACGCGAAGAACCTTACCTACTCTTGACATCTACGGAAGACTGCAGAGATGCGGTTGTGCCTTCGGGAACCGTAAGACAGGTTCTGCATGGCTGTCGTCAGTCCGG
+
GGGGGGGGGGGGGE,BFGEGGGGGGGGGGGGGGGGGGGGGGGGGGGGGGGGGFGGGGFGGGGGGGGGGGGGGGGGGGGGGGEGGGFGGGGGGGGGGGGGGGGGGGGGGGGGGGGGGGGGGGGGGCEGGGGGEEGGDGGGGGGGEGD8FFGGFCFEBCFGGFGGGGGGGFEGGFG9DE>FFFBFGGGGFG?4FFA?FA4?AFFBG>>DGFGFFGC<@7C7<>>3>>((:9<6.(739>?FDDFG59<:)3<*0)):<94082::)*1.08*6)))
@M02542:52:000000000-J9N43:1:1101:24270:6207 2:N:0:GTGAAA
GTAGTCCACGCCGTAAACGATGTCTACTAGCTGTTCGTGTCCTTGTGATGTGAGTAGCGCAGCTAACGCACTAAGTAGACCGCCTGGGGAGTACGGTCGCAAGATTAAAACTCAAATGAATTGACGGGGGCCCGCACAAGCGGTGGAGCATGTGGTTTAATTCGACGCAACGCGAAGAACCTTACCTACTCTTGACATCTACGGAAGACTGCAGAGATGCGGTTGTGCCTTCGGGAACCGTAAGACAGGTGCTGCATGGCTGTCGTCAGCTCGG
+
GGGGGGGGGGGGGGGGGGGGGGGGGGGGGGGGGGGGGGCFGGGGGGFGGGGGFGGGGGGGGGGGGGGGG@EGGGGGGGGGGGGGGGGGGGEGGGGGGGGGDGGFGGGGGGGFGGGCGGFGEGGFGE>FGGGGGGGGGGGGGDGGGGCFGGGGGGGCFFGG=EGGGGEC>DGGFGFEE>:@F1BFGGGFG*99=A=@2<@BFF<CBD>CFF2?EFFFFCF<9;<39??G2)-<:B69>F<DDFG54<?7:B)67<)().4:70:BDFF3BFF@>3
@M02542:52:000000000-J9N43:1:1101:13250:6230 1:N:0:GTGAAA
GTAGTCCACGCCGTAAACGATGTCTACTAGCTGTTCGTGTCCTTGTGATGTGAGTAGCGCAGCTAACGCACTAAGTAGACCGCCTGGGGAGTACGGTCGCAAGATTAAAACTCAAATGAATTGACGGGGGCCCGCACAAGCGGTGGAGCATGTGGTTTAATTCGACGCAACGCGAAGAACCTTACCTACTCTTGACATCTACGGAAGACTGCAGAGATGCGGTTGTGCCTTCGGGAACCGTAAGACAGGTGCTGCATGGCTGTCGTCAGCTCGG
+
GGGGGGGGGGGGGGGGGGGGGGGGGGGGGGGGGGGGGGGEFGGGGGGGGGGGGGGGGGGGGGGGGGGGGGGGGGGGGGGGGGGGGGGGGEGGGGGGGGGGGGGGGGGGGGGGGGGGGGGGGGGGGGGGGGGGGGGGGGGGGGGGGGGGGGGGGGGGGGGGGGGFGGGGGGGGGGGGGGFFFGGGGGGGGGGGGFGGGGGGGFGGGGGGGGGGGGGGFGFGDGGGGGGGGGFFGGGDFGGGFFGFFFGGFGGFFB?FFFFFGDFFGFFFF?<FE)
@M02542:52:000000000-J9N43:1:1101:15311:6242 2:N:0:GTGAAA
GTAGTCCACGCCGTAAACGATGTCAACTAGCCGTTGGGTTCCTTGAGAACTTAGTGGCGCAGCTAACGCATTAAGTTGACCGCCTGGGGAGTACGGCCGCAAGGTTAAAACTCAAATGAATTGACGGGGGCCCGCACAAGCGGTGGAGCATGTGGTTTAATTCGAAGCAACGCGAAGAACCTTACCTGGCCTTGACATGCTGAGACCTTTCCAGAGATGGATTGGTGCCTTCGGGAACTCAGACACAGGTGCTGCATGGCTGTCGTCTGGTCGG
+
GGFGGGFGGGGGGEGGGGGGGGGG<FGGGGGGGGGGGGGGGGGGGGGGGGGGGGGGGGGGGGGGGGGGGGGGGGGGGGGGGGGGGGGGGDBGGGGGGGGGGGGGGGGGGGGGGFFCFGGFFG?FGGGGGGGGGGGGGGGGGGGGGGEFCFFFFGGGCFGGAFFGCFGCAACDFGF3@BFFFFFGGGGFFFFFF74:AAFFBABCF*78=:9AGG+<7DGFBFFF?<(?<BB<<BFBBFDF74CD?<(0(5)08AFFDA:21673*/.))./9>)
@M02542:52:000000000-J9N43:1:1101:22634:6262 2:N:0:GTGAAA
GTAGTCCACGCCGTAAACGATGTCTACTAGCTGTTCGTGTCCTTGTGATGTGAGTAGCGCAGCTAACGCACTAAGTAGACTGCCTGGGGAGTACGGTCGCAAGATTAAAACTCAAATGAATTGACGGGGGCCCGCACAAGCGGTGGAGCATGTGGTTTAATTCGACGCAACGCGAAGAACCTTACCTACTCTTGACATCTACGGAAGACTGCAGAGATGCGGTTGTGCCTTCGGGAACCGTAAGACAGGTTCTGCATGGCTGGCGTCAGGCCGG
+
GGGGGGGGGGGGGGG@CFFGGGGGGGGGGGGGGGGGGGGGGGGGGGGGGGGGGGGGGGGGGGGGGGGGGGGGGGGGGGGGGGGGGGGGGG>FGGGGGGGGGDGGFFGGGGGGGGGGGGGGGGGGGGGGGGGGGGGGGGGGGGDCEDFGGGGGB:EFGGGGFG@CCGGGDFGDAGB>=@FFFFFGGGGFG=FFFFFFBFFFFA?G>E:CFG?7CFFF7>FF>E3@9((?AFA<(<60;::C*1CC2<:F<<66><2446<?8(((/*007)))77
@M02542:52:000000000-J9N43:1:1101:19148:6265 2:N:0:GTGAAA
TAGTCCACGCCGTAAACGATGTCTACTAGCTGTTCGTGTCCTTGTGATGTGAGTAGCGCAGCTAACGCACTAAGTAGACCGCCTGGGGAGTACGGTCGCAAGATTAAAACTCAAATGAATTGACGGGGGCCCGCACAAGCGGTGGAGCATGTGGTTTAATTCGACGCAACGCGAAGAACCTTACCTACTCTTGACATCTACGGAAGACTGCAGAGATGCGGTTGTGCCTTCGGGAACCGTAAGACAGGTGCTGCATGGCTGTCGTCATCTCGGG
+
GGGGGGGGGGGGGG:CFGGGGFGGFGGGGGGGGGGGGEGGGGGGGGGGGGGGGGGGGGGGGGGGGGGGGGGGGGGGGGGGGGFCGGDGEEGGGGGGGEGGGGGGGGGGGGGGGGGGGGGGFGGGGGGGGDCEGGGGCGGCGGEDGGGFG?EGFGGGGGGGFGGGEGGGFECDFDFFBFFFFFFGGC9696694>FFFFFFF:09>5>CFG0283/7:707>BD:8(9>4443:>>FFFFCFF**83(05(99)42<A?:(,(41/1))***)).
@M02542:52:000000000-J9N43:1:1101:22200:6292 2:N:0:GTGAAA
GTAGTCCACGCCGTAAACGATGTCTACTAGCTGTTCGTGTCCTTGTGATGTGAGTAGCGCAGCTAACGCACTAAGTAGACCGCCTGGGGAGTACGGTCGCAAGATTAAAACTCAAATGAATTGACGGGGGCCCGCACAAGCGGTGGAGCATGTGGTTTAATTCGACGCAACGCGAAGAACCTTACCTACTCTTGACATCTACGGAAGACTGCAGAGATGCGGTTGTGCCTTCGGGAACCGTAAGACAGGTTGTGCCTCGCTGTCGTCAGCTCGG
+
GGGGGGGGGGGGGGFCDFFGGGGGGGGGGGGGGGGGGGGCFGGGGGGGGGGGGGGGGGEFGGGGGGGGGGGGGGGGGGGGGGGGGGGGGGGGGGGGGGGGGGGGGDGGGGGGFFGGGGGDFGCFGGGGGGGGGGGGEGGGGGGGGGGDGCFGGGGFEGG?FFFEFGDDDEDGFGBFEFFFFFFGGGGFF?FFF)*995@AFD?D@>);):>1C8371:*96E>E918>>AFB:DBFFF659:5*4<7:34*),-.))),-2:1839@.)90/.5
@M02542:52:000000000-J9N43:1:1101:24708:6323 1:N:0:GTGAAA
GTAGTCCACGCCGTAAACGATGTCTACTAGCTGTTCGTGTCCTTGTGATGTGAGTAGCGCAGCTAACGCACTAAGTAGACCGCCTGGGGAGTACGGTCGCAAGATTAAAACTCAAATGAATTGACGGGGGCCCGCACAAGCGGTGGAGCATGTGGTTTAATTCGACGCAACGCGAAGAACCTTACCTACTCTTGACATCTACGGAAGACTGCAGAGATGCGGTTGTGCCTTCGGGAACCGTAAGACAGGTGCTGCATGGCTTTCGTCAGCTCGG
+
GFFEEFGFFGGFEGGGF,CCGGEEFFEEGG<@@CEF@:FFGDGFGG@EFFGFCFFFFGEGCFGDGFGEGEGGGDCG<,FGG=FEGFEFEFGGGGECFCFFGGE8FAFFDC=FGG8DFGGCDADEFG7FG@FEC7@FE:FDGECFEGFFFGCE<FGGGGFGGFGF@CCCECE<EE**1*<@>CFFG?CFF<E<@@CCGFEGCFCE*CCGGGGGGGF*:<:C5C;C8><?GGFFFG57>FGC@FG?FFCCFCC?FFB><9((2*09523234<<5)
@M02542:52:000000000-J9N43:1:1101:19114:6333 1:N:0:GTGAAA
GTAGTCCACGCCGTAAACGATGTCTACTAGCTGTTCGTGTCCTTGTGATGTGAGTAGCGCAGCTAACGCACTAAGTAGACCGCCTGGGGAGTACGGTCGCAAGATTAAAACTCAAATGAATTGACGGGGGCCCGCACAAGCGGTGGAGCATGTGGTTTAATTCGACGCAACGCGAAGAACCTTACCTACTCTTGACATCTACGGAAGACTGCAGAGATGCGGTTGTGCCTTCGGGAACCGTAAGACAGGTGCTGCATGGCTGTCGTCAGCTCGG
+
GG7FGGGGGGGGGGGGGGGGGGGGGGGGGGGGGGGGGGGGGGGGGGGGGGGGGGGGGGGGGGGGGGGGGGGGGGGGGGGGGGGGGGGGGG>FGGGGGGGGGGGGGGGGGGGGGGGGFGGGGGGGGGGGGGGGGGGGGGGGGGGGGGGGGGGGGGGGGGGGGGGGGGGGGGGGGGGGGGGGGGGGGGGGGGGGFGGGGGGGGFGGGGGGGGGGGGGGGGGFGGGGGGGGGGFFGGGFFGGGFFD?FBGG>:<>FFFFFFFFGGGFGFFB0>AFE)
@M02542:52:000000000-J9N43:1:1101:11568:6359 2:N:0:GTGAAA
GTCGTCCACGCCGTAAACGATGTCTACTAGCTGTTCGTGTCCTTGTGATGTGAGTAGCGCAGCTAACGCACTAAGTAGACCGCTTGGGGAGTACGGTCGCAAGATTAAAACTCAAATGAATTGATGGGGGCCCGCACAAGCGGTGGCGCATGTGGTTTAATTCGACGCAACGCGAAGAACCTTACCTACTCTTGACCTCTACTGACTACTGTCGAGATGCTGTTGTGCCTTCGGGGAGCGTAAAATAGATGCTGCCTGGCTGCCTTACGCCCCG
+
CF,6+CCCG;+FCF@6CFF7FFEFGGD,EF@FGGG<FCF,6@E,EFD9EE@,6<F9@E@:66CE,?E4C:FEF<,AF,C9E+@+?+444+C6@98@FEGGB:@,4,,A,,CD>,D,3CE;9;,,+,,6@@++4@+@:3>@88C6**,4:*A*5:D>EG*1B,<7,9CC5:/):5:.))))0(*>F4CFFFF*947)))))/6)27)*0)*.)+*18(92))*/92:(*6)4,-)((--()1(*/))./))*16A2())-(((((*0*)).))))
@M02542:52:000000000-J9N43:1:1101:20897:6386 2:N:0:GTGAAA
GTAGTCCACGCCGTAAACGATGTCTACTAGCTGTTCGTGGTCTTGTACTGTGAGTAGCGCAGCTAACGCACTAAGTAGACCGCCTGGGGAGTACGGTCGCAAGATTAAAACTCAAATGAATTGACGGGGGCCCGCACAAGCGGTGGAGCATGTGGTTTAATTCGACGCAGCGCGAAGAACCTTACCTACTCTTGACATCTAGCGAAGATTGTAGAGATACGATTGTGCCTTCGGGAACGCTAAGGCAGGTGCTGCATGGCTGTCGTCAGCCCGG
+
GGGGGGGGGGGGGG7FGGGGGDGGGGGGGFGGGGGGGGGGGGGGGGGGGGGGGGGGGGGGGGGGGGGGGGGGGGGGGGGGGGGGGGGGGGGGGGGGGGGGGGGGGGGGGGGGGGGGGGGGGGCFGGGGGGGGGGDGGGGGGDGGGDCGGGGGDFGGGFGGFGGFFGGG5)/:>D>BDF@FFFFGGFGFGFFFF<=4)6=98))10>EGFGFFGEF?)025::5)8))2664.4>01>B11*,/*(((03:)0-<2(6)3:8(..*1.0.))0).
@M02542:52:000000000-J9N43:1:1101:13004:6404 1:N:0:GTGAAA
GTAGTCCACGCCGTAAACGATGTCTACTAGCTGTTCGTGTCCTTGTGATGTGAGTAGCGCAGCTAACGCACTAAGTAGACCGCCTGGGGAGTACGGTCGCAAGATTAAAACTCAAATGAATTGACGGGGGCCCGCACAAGCGGTGGAGCATGTGGTTTAATTCGACGCAACGCGAAGAACCTTACCTACTCTTGACATCTACGGAAGACTGCAGAGATGCGGTTGTGCCTTCGGGAACCGTAAGACAGGTGCTGCGTGGCTGTCGTCAGCTCGT
+
GGGGGGGGGGGGGGFFGGGGGGGGGGGGGGGGGGGGGGGGGGGGGGGGGGGGFGGGGGGGGGGGGGGGGGGGGGGGGGGGGGGGGGGGGGGGGGGGGGCGGGGGGGGGGGGGGGGFGGGGGGGGGGGGGGGGGGGGGGGGGGGGGGGGGGGGGGGGGGGGGGGGGGGGGGGGGGGGGGGCFFGGGGGGGGGGGGGGGGGGGFGGGGGGGGGGGGGGGGFGGCEGGGGGGGFFGGG>DGGGFFGFFF6CFGGFFFFFFFFFGGGFG::::?:?D)
@M02542:52:000000000-J9N43:1:1101:8258:6413 1:N:0:GTGAAA
TAGTCCACGCCGTAAACGATGTCTACTAGCTGTTCGTGTCCTTGTGATGTGAGTAGCGCAGCTAACGCACTAAGTAGACCGCCTGGGGAGTACGGTCGCAGGATTAAAACTCAAATGAATTGACGGGGGCCCGCACAAGCGGTGGAGCATGTGGTTTAATTCGACGCAACGCGAAGAACCTTACCTACTCTTGACATCTACGGAAGACTGCAGAGATGCGGTTGTGCCTTCGGGAACCGTAAGACAGGTGCTGCATGGCTGTCGTCAGCTCGTG
+
GGGGGFFFCCFFCF,CFFFFGGGGGGGGGGGGFGFGEGGFCCECFGGGAGFEFGGFGGE:CEGGGGCGGGGGF<FGGGGGG@FEGGGGEGGGGGGGGGGGDEGGGGAFFGGGGFGGGGGFGCEGGDFGGGGGGGGGGGGC::F*<*=FFGGGGGGGGGGFFGGGGGGGCEGGGDGCEGGGGGFGGGGGCFGGFGGGGGGGGFGDDGGGG6?CGGGGGFGGGEGGEEGGGGFFDDCDFFDGFEG2F?FGFGGB?BFA>:?FCGGFGFB:?90><7
@M02542:52:000000000-J9N43:1:1101:8301:6414 2:N:0:GTGAAA
GTAGTCCACGCCCTAAACGATGTCAACTGGTTGTTGGGTCTTCACTGACTCAGTAACGAAGCTAACGCGTGAAGTTGACCGCCTGGGGAGTACGGCCGCAAGGTTGAAACTCAAAGGAATTGACGGGGACCCGCACAAGCGGTGGATGATGTGGTTTAATTCGATGCAACGCGAAAAACCTTACCCACCTTTGACATGTACGGAATCCTTTAGAGATAGAGGAGTTCTCGAAAGAGAGCCGTAACCCAGGTTCTGCATGGCTTGCGTTAGCTCG
+
GGGFFGAGGDGFGGFGGGGGFGGGGGGGGGFGGGGGCGGFEGGFGGGGFCFFGGGGFGGGGGGGGGGGDCFC7EFGGGFGGGEEGGGECGGEFGDGEGGGGGGGGGFDAFGGGGGG6BFGGCEGGGGGGGGGGGEEEGC@EG5*>*69>EEGDD>=FEFGF@F77+=8BACDFGFBA:.8AE+*;*0=DF:67-69-)166?(9;>68?F<<<0:*67:)6@>:<(-7<??3:5((4(49D-91()(81<6*-5))45)(,41(1)).).0*0)
@M02542:52:000000000-J9N43:1:1101:13716:6428 1:N:0:GTGAAA
GTAGTCCACGCCGTAAACGATGTCTACTAGCTGTTCGTGTCCTTGTGATGTGAGTAGCGCAGCTAACGCACTAAGTAGACCGCCTGGGGAGTACGGTCGCAAGATTAAAACTCAAATGAATTGACGGGGGCCCGCACAAGCGGTGGAGCATGTGGTTTAATTCGACGCAACGCGAAGAACCTTACCTACTCTTGACATCTACGGAAGACTGCAGAGATGCGGTTGTGCCTTCGGGAACCGTAAGACAGGTGCTGCATGGCTGTCGTCAGCTCGG
+
GGDEFGGGGGGGEFFGGGGGGGGGGGGGGGGGGFGGGGGGGGGGGGGGGGGGGGG9FGGGGGGGGGGGGGGGGGGGGGFGGGGGGGGGGGGGGGGGGGGGGGGGGGGGGGGGGGFFGGGGGGGGGGGGGGGGGGGGGDGGGGGGGGGCEFGFFGGGGGGGGGGFGEGCEGGEGCEEGGGGGCGFG?GFGFGGGCCFGGGFGFGGCDGGGGG?FCFG>CFG=CCGGEGGGG>FFCD3>FFGFFG:FBEFF>DD=A??FFB?GGG?C??BFFFF:)
@M02542:52:000000000-J9N43:1:1101:25495:6432 2:N:0:GTGAAA
GTAGTCCACGCCGTAAACGATGATAACTAGCTGTCCGGGTTCATGGAACTTGGGTGGCGCAGCTAACGCATTAAGTTATCCGCCTGGGGAGTACGGTCGCAAGATTAAAACCCAAAGGAATTGACGGGGGCCTGCACAAGCGGTGGAGCATGTGGTTTAATTCGAAGCAACGCGCAGAACCTTACCAGCGTTTGACATGTCTAGTATGTTTCCCAGAGATGGGTTACTTCAGTTCGGCTGGCTAGAACACAGGTGCTGCATGGCTGTCTTTCGC
+
FGGGFGFGGGGGGGGGGGGGGGGGGGGGGGGGGGGGGCE@FFFGGGGGGEGGGGGGGGGGEGEGGGGGGECGCAFGGFGGGGGGGFDGGGGFGGGGGGGGGDGGGGFGGGGGGGGFGGGGFFGGFGGFGEGGDGGGCFG>EECCGGCEFGGFGGGGGGGGFGGGGGGGFFF5>D>DDA:@@?FGGGFFFFFD@:FB)-9AB2<C?F6C@C9)0<FF?C523<FFF0)2).644?BF;B1D*1<*().6?B>::8(.)),(<<((2*7/****).
@M02542:52:000000000-J9N43:1:1101:14777:6444 2:N:0:GTGAAA
GTAGTCCACGCCGTAAACGATGAATGCCAGTCGTCGGGTAGCATGCTATTCGGTGACACACCTAACGGATTAAGCATTCCGCCTGGGGAGTACGGTCGCAAGATTAAAACTCAAAGGAATTGACGGGGGCCCGCACAAGCGGTGGAGCATGTGGTTTAATTCGAAGCAACGCGCAGAACCTTACCAACCCTTGACATGTGTATCGCGGTTCCAGAGATGGTTCCTTCAGTTCGGCTGGATACAAAACAGGTGCGTCATGGCTGTCGTCAGGCCC
+
GGGGGGGGGGGGGEEGGGGGGGGGGGGGGGGGGGGGGGGCGGGGGGGGGGGGGGGGGGGEEGGGGGGGGGGFGGGGGGGGGGGEGGGGGGGGGGGGGEGGGGGGGGFFGGGGGGGGGGGGGCFGGGGGGGGDGG7CGGFCEGGGGGGGGGGGFGGGGGGGFGFGGGGGFFEGFGFFFFFFFAFG<7CFGFFFF7FFA2@2@<A>BF>5BG1?9EF5(?F?BFFFFFFGFB4)-),,(427*5:0)(.8:?B/3((-,().((,.**.7)7))))
@M02542:52:000000000-J9N43:1:1101:27406:6458 2:N:0:GTGAAA
GTAGTCCACGCCGTAAACGATGTCTACTAGCTGTTCGTGTCCTTGTGATGTGAGTAGCGCAGCTAACGCACTAAGTAGACCGCCTGGGGAGTACGGTCGCAAGATTAAAACTCAAATGAATTGACGGGGGCCCGCACAAGCGGTGGAGCATGTGGTTTAATTCGACGCAACGCGAAGAACCTTACCTACTCTTGACATCTACGGAAGACTGCGGAGATGCGGTTGTGCCTTCGGGAACCGTAAGACAGGTGCTGCATGGACGTCGGCAGCTCGG
+
GGCGGGGFGGGGGFGGGGGGGGGGGGGGGFFGGDGGGGGGGGGGGGGGGFGGGGGGGGGGGGGFGFGGGGGGGGGGGGGGGGGGGGGGGGGGGGGGGGGGGGGFFGGGGGGGGGCFGGGGGGGGGG6FGGCGEEGGGGFFFEGEGCFGGGGGGGGGGGFGFECGFGEDFFGDEGBFFBFFFFBGFGGFF=@FFFFFAA?>FA?DF558?>4:EGE>37FB3B>33:BF<:4<03,413(7*3*76<0.:<)/5<BF2<?),((,)))07)00.)
@M02542:52:000000000-J9N43:1:1101:27015:6468 2:N:0:GTGAAA
GTAGTCCACGCCGTAAACGATGTCTACTAGCTGTTCGTGTCCTTGTGATGTGAGTAGCGCAGCTAACGCACTAAGTAGACCGCCTGGGGAGTACGGTCGCAAGATTAAAACTCAAATGAATTGACGGGGGCCCGCACAAGCGGTGGAGCATGTGGTTTAATTCGACGCAACGCGAAGAACCTTACCTACTCTTGACATCGACGGAAGACTGCAGAGATGCGGTTGTGCCTTCGGGAACCGTAAGACAGGTGCTGCATGGCCGTCGTCAGCCCGG
+
GGAFGFEFGGDGGECCDFGGGFGGFFGGG@EGGFCFGGGCEGGGEFGGGGFGGGGGGGGGE:@FG<FFEFGGGG@FGGGGFGEECGD<CGGGDGGGGGGDGGGFEFGGGGGGGGGGGGGDCFGGGGGGGGGDEEGG*>C5CCEGGGCFDFCFF,B=CCGCF99CCGEGFBEG>D;BEB:@78?C7CE49?)9=497<66(<;>3>:>F4??F++0)(*:<0<>BF?6GFFFB?)73><1<D05<)7076</))))()).,(4((/)))0)0)0)
@M02542:52:000000000-J9N43:1:1101:16198:6470 2:N:0:GTGAAA
GTGGTCCACGCCGTAAACGATGTCTACTAGCTGCTCGTGTCCTTGTGATGTGAGTAGCGCAGCTAACGCACTAAGTAGACCGCCTGGGGAGTACGGTCGCAAGATTAAAACTCAAATGAATTGACGGGGGCCCGCACAAGCGGTGGAGCATGTGGTTTAATTCGACGCAACGCGAAGAACCTTACCTACTCTTTACATCTACGGAAGACTGCAGAGATGCGGTTGTGCCTTCGGGAACCGTAAGACAGGTGCTGCTTTGCTGTCGTCAGCTCGG
+
GGGGGGGGGGGGGGDGGGDGGGGGGGGGGGGGGGGGGGGGGGGGGGGGGGGGGGGGGGEGGGGGFGGGGGGGFFFGGGGGGGGGGGGGG>CFGEFFFEGGECGGGGGGG9FGGGGGGGGGGCGFCGGGGGGGGGDGGGGFFGGGGD*AEGFGFGGGGGGGFFFGGDEGBFCDBC0)55?FF?4FFDGF<@FFF)9FBFFA@4:DEFBGFD?0@+05::0)-)0014(><ABFFEBFFF0DD<97)5.7<A??<:2))..-.-).7/))./*05:
@M02542:52:000000000-J9N43:1:1101:12258:6480 2:N:0:GTGAAA
GTAGTCCACGCCGTAAACGATGTCTACTAGCTGTTCGTGTCCTTGTGATGTGAGTAGCGCAGCTAACGCACTAAGTAGACCGCCTGGGGAGTACGGTCGCAAGATTAAAACTCAAATGAATTGACGGGGGCCCGCACAAGCGGTGGAGCATGTGGTTTAATTCGACGCAACGCGAAGAACCTTACCTACTCTTGACATCTACGGAAGACTGCAGAGATGCGGTTGTGCCTTCGGGAACCGTAAGACAGGTGCTGCATGGCTGTCGTCAGCTCGG
+
GGCGGGGGGGGGGBFEGGEGGGGGGGGGGGGGGGGGGGGGGGGGGGGGGGGGGGGGGGGGGGGGGGGGGGGGGGGGGGGFGGGGFGGGGGGGGGGGFGGGGGGGGGGGGGGGGGGFFGGGGGEGGGGGGGGGGGG>EGGGFGGGDD5FFGGGGGFFGGGGFFGGGGGGEEEDBG9BEFFF>?FGGGFFGFFFFFFFFBFB?<?CB>DD@C?FGD<@07:>93771(-:<BF24510;:()*-/9:,.?4A?6))42<4????<>*175D6*9>)
@M02542:52:000000000-J9N43:1:1101:20942:6483 2:N:0:GTGAAA
GTAGTCCACGCCGTCAACGATGTCTACTAGCTGTTCGTGTCCTTGTGATGTGAGTAGCGCAGCTAACGCACTAAGTAGACCGCCTGGGGAGTACGGTCGCAAGATTAAAACTCAAATGAATTGACGGGGGCCCGCACAAGCGGTGGAGCATGTGGTTTAATTCGACGCAACGCGAAGAACCTTACCTACTCTTGACATCTACGGAAGACTGCAGAGATGCGGTTGTGCCTTCGGGAACCGTAAGACAGGTGCTGCATGGCTGTCCTCAGCTCGG
+
GGC<CFFGGGGGGG+CFEFFGCEEFGGGGGGGGFFFGCCCFFGGFGGGGGGEFGGGG9@FFEEGGFFEG7:FFFFGGCGEF=FEEGDFGEGGGCGGGG7CFGFFGGFGC;EGGGGGGGGC=;=ADGCCGCEGD*CEGGGGGEE4*:CECEECFC98*BCFF+1:?DDDFFGGAC>@)5:>.8?GD4:F4969=3*65)*.0:(155);?>,8<<C::7:<0)081,3C2<4<:397963)1(99..8?0506<>22))3::::<*29*)9*97)
@M02542:52:000000000-J9N43:1:1101:20101:6491 2:N:0:GTGAAA
GTAGTCCACGCCGTCAACGATGTCTACTAGCTGTTCGTGTCCTTGTGATGTGAGTAGCGCAGCTAACGCACTAAGTAGACCGCCTGGGGAGTACGGTCGCAAGATTAAAACTCAAATGAATTGACGGGGGCCCCCACAAGCGGTGGAGCATGTGGTTTAATTCGACGCGACGCGAAGAACCTTACCTACTCCTGACATCTAGCGAAGATTGTAGAGATACGATTGTGCCTTCGGGAACGCTAAGCCAGGTGCTGCCTGGGTGGCGTCCGCCCGG
+
DGC<EFFFGGGD:F+8,C@DFDCEFGFAFGGGFGEGGE8CEEFGGF8@C,F<,CC,@A:FCC7CEFFCECCCFCF<ECDFGG@EDGG7+:FCFA:@,>=FE7+AA=<AA99EE9,,?3>9;FD,B+CEGGGG@EGGC7D,:*>6>9>C,?<FEC?<FGGGFFGCBCC3):=CA<;))0).),770>+*99))9?*<26*48:A/).7**:)-<0<9)*:)8)))4))2).6>0>9>>:?GG0)9((()(,)9).)()-((((((7C53.))0)0
@M02542:52:000000000-J9N43:1:1101:25307:6500 2:N:0:GTGAAA
GTAGTCCACGCCGTAAACGATGTCTACTAGCTGTTCGTGTCCTTGTGATGTGAGTAGCGCAGCTAACGCACTAAGTAGACCGCCTGGGGAGTACGGTCGCAAGATTAAAACTCAAATGAATTGACGGGGGCCCGCACAAGCGGTGGAGCATGTGGTTTAATTCGACGCAACGCGAAGAACCTTACCTACTCTTGACATCTACGGAAGACTGCAGAGATTCGGTTGTTCCTTCGGGAACCGTAAGACAGGTTCTGCATGGCTGTCGTCAGCTCGG
+
FFACFF9EF@FFGGFGFFECFFFGDDFFGGGGGGGA@BFFGFGGGGGGGGGF<AFD@E7:F=CAE<FCE7CCGGGFFGGG?FFEEGGGGCFC8EFEFGEDGGGFG9FDGGGDFGG9FFGEFFDGFEEGGGDGGEGGGGCCGCEC:)*=EFFGGGCFGGFGFF7=+>E:>>538CB@53)5<<?*94<7>7<@?24646?<7):C7@)AFF:0+++03:*-4).72((0))66<@;6,8?35(>D<3(<:B?*)-:<528::0,)*17)5)*)0)
@M02542:52:000000000-J9N43:1:1101:4757:6512 2:N:0:GTGAAA
GTAGTCCACGCCGTAAACGATGTCAACTAGCCGTTGGGTTCCTTGAGACCTTAGTGGCGCAGCTAACGCATTAAGTTGACCGCCTGGGGAGTACGGCCGCAAGGTTAAAACTCAAATGAATTGACGGGGGCCCGCACAAGCGGTGGAGCATGTGGTTTAATTCGACGCAACGCGAAGAAACTTACCTGGCCTTGACCTGCTGAGAACTTTCCAGGGAAGGATTGGGTCCTTCGGGAAGCTAGGACCAGGTGCCGGATGGCTGTCGGCAGCCCGG
+
8FEFFDEFGGCCGGGFFEGGGFE9,CFFGF8<@B@FGGGGFFE,C9F8,DFFFFFAFG>FDGDG9<FEF7F,C<,CC,<F,:+4BF@AFGGGFFC@@EC++@FGGAFG?FCDFGCDFGGGCF@99EG73F*>E88CGCGGGGDGGGFG8AC9<+?=8CC961>FG*7).)*7>D35).))0)9CFGCF<)06?0/9)6)(95)***9FFG9)+0*)-**(.//5(((0(66<:390,(.**.**)-(.45)0(((((-((.3()*)0..)))00
@M02542:52:000000000-J9N43:1:1101:23985:6544 2:N:0:GTGAAA
GTAGTCCACGCCGTAAACGATGTCTACTAGCTGTTCGTGTCCTTGTGATGTGAGTAGCGCAGCTAACGCACTAAGTAGACCGCCTGGGGAGTACGGTCGCAAGATTAAAACTCAAATGAATTGACGGGGGCCCGCACAAGCGGTGGAGCATGTGGTTTAATTCGACGCAACGCGAAGAACCTTACCTACTCTTGACATCTACGGAAGACTGCAGAGATGCGGTTGTGCCTTCGGGAACCGTAAGAAAGGTTCTGCATGGCTGTCGTTCGCTCGG
+
GGGGEGFFFGGGGGFCFFFGGGGGGGGGGGGGGGGGGGGGGGG9EGFGGGGGGGGGGGGGGGGGGGGGGFFGGG8EFEFCFCGEGG7FC++@EGGGGGGGGGGFEFGGFF9DFGGGFGGGGGGGGGGG7FGEEB8*CG8DDGDGECF=8=,,4C9FFEFGCFDFFGGC3:CC>36<DDFF@FFGGGG?C7??B7FF4AF>*64375)0)::798C74*06;FFE((,:54<43>(321(/90DC)-(93,**)))66-4::((,1*)).)))))
@M02542:52:000000000-J9N43:1:1101:10258:6552 2:N:0:GTGAAA
GTAGTCCACGCCGTAAACGATGTCTACTAGCTGTTCGTGTCCTTGTGATGTGAGTAGCGCAGCTAACGCACTAAGTAGACCGCCTGGGGAGTACGGTCGCAAGATTAAAACTCAAATGAATTGACGGGGGCCCGCACAAGCGGTGGAGCATGTGGTTTAATTCGACGCAACGCGAAGAACCTTACCTACTCTTGACATCTACGGAAGACTGCAGAGATGCGGTTGTGCCTTCGGGAACCGTAAGACAGGTGCTGCATGGCTGTCGTCAGCTCGG
+
GGGGGGGGGGGGGGCFGGGGGGGGGGGGGGGGGGGFGGGGGGGGGGGGGGGGGGGGGGDEGFGGGGGGGGGGGGGGGGGGGGGGGGGGGGGGGFGGGGGGEGGGGGGGGGGGGGGGGGGGGGGGGEG>EGGGGGGGGGGGGGGEGDCEGGGGGFFGGGGGFGGGFDEGFDEDAG@>5@:FFFFCGGGFGF?FFFFFABFF*::C5>):?FFFGC9787C9()8>1?3F<AA<?>019<<GGBD>AFFFFF)<AA20<D0:4(477<>)59F?@)
@M02542:52:000000000-J9N43:1:1101:16131:6578 2:N:0:GTGAAA
GTAGTCCACGCCGTAAACGATGTCTACTAGCTGTTCGTGTCCTTGTGATGTGAGTAGCGCAGCTAACGCACTAAGTAGACCGCCTGGGGAGTACGGTCGCAAGATTAAAACTCAAATGAATTGACGGGGTCACGCACAAGCGGTGGGGCAAGTGGTTTAATTCCACGCAACGCTAAGAACCTTACCTACTCTTGACATCTACCGAATACTTCAGAGATGCGGTTGTGCCTTCGGGCACCGTAAGACAGTTGCTGCCTGGCTGTGCTGCGCACGG
+
FGEF6@EEFEEGFC7@CF@CG8CFC<@<FGGGGFGGGGGC@6,<EEEDFGF9<EFCDC+@CCDFGGGDGGE7F<<FDE5E=>FE7=+4C7FFG9=C,+>4+8+:EC<F9DED,==ED9BADF=D=CGCE+@,8:,@EGC:?5**@C***1*12D92=2;CB;9,=DG)?)*:5*2))1+.)//+*9@+>AFF:=+;698)@<37730**2).9@9*.2*)4)0561(:).6)-;;(-0-)94<1)5(5.6*9)))()-(4(-.(**/*))0)0)
@M02542:52:000000000-J9N43:1:1101:22398:6589 2:N:0:GTGAAA
GTAGTCCACGCCCTTAACGATGTCAACTGGTTGTTGGGTCTCTTCTGACTCAGTAACGAAGCTAACGCGTGATGTTGACCGCCTGGGGAGTACGGCCGCAAGGTTGAAACTCAAAGGAATTGACGGGGACCCGCACAAGCGGTGGATGATGTGGTTTAATTCGATGCAACGCGAAAAACCTTACCCACCTTTGACATGTACGGAAGTTGCCAGAGATGGCTTCGTGCTCGAAAGAGAGCCGTAACACAGGTTCTGCTTGGCTGTCGTCCGCTCG
+
GGGGGGGGGGGGGGGCCFFFGGGGGGGGGGGGGGGGGGGG@FGGGGGGGDGGGGGGGGGEFGGGGGGGGEGGGGGGGGGGGGGEGGGGGGGGGGGGGGGDGGGFFGGFGGGFFGGGGGFFGCGGGGGGGGGGGGGGGGGGGGGGGGCFFGGGGGGGGGGGACGFGGGGFFEGFGBF>FFFFFFGGGGFGFFFFBFFF<FFB?95>:FC*:<<C8C;>CF?BFFFF(35<?F??B8:?12CC:<DFF>4:1=*52:AA2)4(((.**77)77).)
@M02542:52:000000000-J9N43:1:1101:14184:6613 2:N:0:GTGAAA
GTAGTCCACGCCGTAAACGATGATAACTAGCTGTCCGGGTTCATGGAACTTGGGTGGCGCAGCTAACGCATTAAGTTATCCGCCTGGGGAGTACGGTCGCAAGATTAAAACTCAAAGGAATTGACGGGGGCCTGCACAAGCGGTGGAGCATGTGGTTTAATTCGAAGCAACGCGCAGAACCTTACCAGCGTTTGACATGTCTAGTATGTTTCCCAGAGATGGGTTACTTCAGTTCGGCTGGCTAGAACACAGGTGCTGCATGGCTGTCGTCAGG
+
GGGGGGGGGGGGGGGGGGGGGGGGGGGGGGGGGGGGGGGGGGGGGGGGGGGGGGGGGGGGGGGGFGGGGGGGGGGGGGGGGGGGGGGGGGGGGGGGGGGGGGGGGGGGGGGGGGGGGGGGGGGGGGGGGGGGGGGFGG>DFGGGGGGGEGGFGGGGGDFGFG9FGG5DFFGGFGFFDFFFFDFDGG+/>:DDEFF?<<=AFAFGFF*9@FFFCFCFFG*44:>FBFB7<<9)4@A?BB?D5:DD:?BFF?FF080)4)28AF0(9<@*<75>5.
@M02542:52:000000000-J9N43:1:1101:22798:6621 2:N:0:GTGAAA
GTAGTCCACGCCGTAAACGATGTCTACTAGCTGTTCGTGTCCTTGTGATGTGAGTAGCGCAGCTAACGCACTAAGTAGACCGCCTGGGGAGTACGGTCGCAAGATTAAAACTCAAATGAATTGACGGGGGCCCGCACAAGCGGTGGAGCATGTGGTTTAATTCGACGCAACGCGAAGAACCTTACCTACTCTTGACATCTACGGAAGACTGCAGAGATGCGGTTGTGCCTTCGGGAACCGTAAGACAGGTGCTGCATGGCTGTCGTCAGCTCGG
+
GGGGGGGGGGGGGGG:CFFGGGGGGGGGGGGGGGGGGGGGGGGGGGFGGGGGGGGGGGGGGGGGGGGDGGGGGGGGGGGGGGGGGGGGGGGGGGGGGGGGGGGGGGGGGGGGGGGGGGGGGGGGGGGGGGGEGGGGGGGGGGGEGGFGGGGGGGGFGGGGFGGGGGGGEBEGDG9DDFFFFFFFGGGFG/<FFFFFFFFF?ABGBB7EFGFB?87<7FC>>>5:>BBGFA><BB069:37DBG7>DFFFFF@D><?2)82133)19:@5)*/.)
@M02542:52:000000000-J9N43:1:1101:11722:6627 1:N:0:GTGAAA
GTAGTCCACGCCCTAAACGATGTCGACTGGTTGTTGGGTCTTCACTGACTCAGTAACGAAGCTAACGCGTGAAGTTGACCGCCTGGGGAGTACGGCCGCAAGGTTGAAACTCAAAGGAATTGACGGGGACCCGCACAAGCGGTGGATGATGTGGTTTAATTCGATGCAACGCGAAAAACCTTACCCACCTTTGACATGTACGGAATCCTTTAGAGATAGAGGAGTGCTCGAAAGAGAGCCGTAACACAGGTGCTGCATGGCTGTCGTCAGCTCG
+
GGGGGGGGGGGGGGGGGGGGGGGGGGGGGGGGGGGGGGGGGGGGGGGGGGGGGGGGGGGGGGGGGGGGGGGGGGGGGGGGGGGGGGGGGGGGGGGGGGGGGGGGGGGGGGGGGGGGGGGGGGGGGGGGGGGGGGGGGGGGGGGGGGGGGGGGGGGGGGGGGGGGGFGGGGGGGEGCEGGGGGFGGGGGCFGGGGGGGGGGGFGDEGGGGFGGGGG@EGGGGGGGGGCFGGFFGGGFFEFGFFGFFFGGFGF0:<>?:>F75<>>FBBBFFF?F3
@M02542:52:000000000-J9N43:1:1101:13319:6652 1:N:0:GTGAAA
TAGTCCATGCCTTAAACGATGTATACTAGGAGTAGGAGGGCTCAACCCCCCCTGTTCCGGAGCTAACGCATTAAGTATACCGCCTGGGGAGTACGCTCGCAAGGGTGAAACTCAAAAGAATTGACGGGGGCCCGCACAAGCAGTGGAGCATGTGGTTTAATTCGATGCAACGCGAAGAACCTTACCTGGGCTCGAAATATAGAGGACGACATCAGAGATGATGTTTCTCGAAAGGGTCTTTATATAGGTGCTGCATGGCTGTCGTCAGCTCGTG
+
GGGGGGEFFGGGGGGGGGGGGGGGEFFGGGGGGGGGGGGGGGGGGGGGGGGGGGGGGGGGGGGGGGGGGGGGGGGGGGGGGGGGGGGGGGGGGGGGGGGGGGGGGGGGGGGGGGGGGGGGGGGGGGGGGGGGGGGGGGGGGGGGGGGGGGGGGGGFGEGGGGGGGGGGGGGGGGGGGGGGGGGGGGGGGGGGGGGGGGGGGFGGGGGGGGGGGGGGGGGGGGGGGGGGGGFFGEGFFGFCFFGFFFGGFGGFFFFFFFFFGGGFGFFFDADEB5
@M02542:52:000000000-J9N43:1:1101:11114:6671 2:N:0:GTGAAA
GTAGTCCACGCCGTAAACGATGTCCACTAGCTGTTCGTCTCCTTGTGATCTGAGTAGCGCAGCTAACGCACTAAGTAGACCGCCTGGAGAGTACGGTCGCAAGTTTAAAACTCAAATGAATTGACGGGGGCCCGCACAAGCGGTGGAGCATCTGGTTTAATTCCACGCAACGTGAAGAACCTTACCTACCCTTGACATCTACGGAAGACTACCGGGATGCGGTTGTTACTTCGGGAACCGTAATGATGGCGCTGGCTGGTTGCCCTCAGCCCGG
+
F<F@CFGGGGGFEFG@C<@CFC@C,6C<F,,,,,C,C6,69C@<C69@C,C66C<6@C+67+@F,BF,F:++E<,CEACG=44+B+<,4=BAEB:+:@FC+@85;,7AF?EDFFFBD9A;>F@E++38@FEG7B:**334@81>*;E,11=,,,?<1<*BFFF,=:*))2/))/35;+6AF88>60268;5/)(/;4.2)168*73>*5*).***0()*((.07913*.))6(8(-,4()/(/*)))*,())(-,(.-(()4(-**)00))0)0
@M02542:52:000000000-J9N43:1:1101:17011:6671 2:N:0:GTGAAA
GTAGTCCACGCCGTAAACGATGTCTACTAGCTGTTCGTGTCCTTGTGATGTGAGTAGCGCAGCTAACGCACTAAGTAGACCGCCTGGGGAGTACGGTCGCAAGATTAAAACTCAAATGAATTGACGGGGGCCCGCACAAGCGGTGGAGCATGTGGTTTAATTCGACGCAACGCGAAGAACCTTACCTACTCTTGACATCTACGGAAGACTGCAGGGATGCGGTTTGGCCTTCCGGAACCGTAAGACAGGGTCTGTGTGGGTTGCGTCAGCTCGG
+
GGGGGGGGGGGGGG,FFGGGGEGGGGGGGDGGGGGGGGGCGGGGGGGEGGGGAFGGGGGGDEFGGFGGGGGGGGGGGGFGGGGGGG<FGE7FGGGGGGGGGGGGGGGGGGGGGGGGFGGGGGGGGGGGEEGGGGGGGGGCFED*:71AEGGGGGGGCEC,3<<7EGGGFFEC35;EFF45F?FCCC09FFFFFF4):69-9:8DBE);)7)1@+*)(**(,77>(((24)5,(0221>0<7(**).(7(3))(.))-48((4629)7)5)*0.>
@M02542:52:000000000-J9N43:1:1101:25783:6673 1:N:0:GTGAAA
GTAGTCCACGCCGTAAACGATGTCTACTAGCTGTTCGTGTCCTTGTGATGTGAGTAGCGCGGCTAACGCACTAAGTAGACCGCCTGGGGAGTACGGTCGCAAGATTAAAACTCAAATGAATTGACGGGGGCCCGCACAAGCGGTGGAGCATGTGGTTTAATTCGACGCAACGCGAAGAACCTTACCTACTCTTGACATCTACGGAAGACTGCAGAGATGCGGTTGTGCCTTCGGGAACCGTAAGACAGGTGCTGCATGGCTGTCGTCAGCTCGG
+
GFGGGGFFFGCFGGGGGCGFGGGGGGGGGGGFFEGGGGGFFGGGGGGGGGFGGEFFGGGDGGDEEFFGGEGGFGGGGGGGGGGGGGGGGGGGGGGGGGGGGGGGGCFEGGGGFFGCFDFFCEFGGGGFG@FCFGCCFGGFGGGGGGFGFFGGGGGGGGEFGCC@FGGEEGGG7ECEEEGGGGGGGGGGGFFGGGGGGFGFGFGDGGEFDG?CCA78E?<+:E8:?CDFCFFFGGG)7FFGEF38@<FDFGG7FAB><A76DCFFFF2(4?AFF)
@M02542:52:000000000-J9N43:1:1101:13969:6681 2:N:0:GTGAAA
GTAGTCCACGCCGTAAACGATGTCTACTAGCTGTTCGTGTCCTTGTGATGTGAGTAGCGCAGCTAACGCACTAAGTAGACCGCCTGGGGAGTACGGTCGCAAGATTAAAACTCAAATGAATTGACGGGGGCCCGCACAAGCGGTGGAGCATGTGGTTTAATTCGACGCAACGCGAAGAACCTTACCTACTCTTGACATCTACGGAAGACTGCAGAGATGCGGTTGTTCCTTCGGGAACCGTAAGACGGGTGCTGCAGTGCTGTCGTCAGCTCGG
+
GGFGGGGGGGGGGGGGGGGGGGGGGGGGGGGGGGGFGGGGGGFGFGGGGGGGGGGGGGGGGGGGGGGGGGGGGGFGGGGGGGGGDGGGGGGGGGGGGGGGGGGGGGGGGGGGGGGFGGGGGGGGGGGGGGGGGGGGGGFFGGGGDGBFGFGGGGGGGGGGFEGFGGGGFFG38337>DFFFFFGGGG@6/9?F>BF24?<F>0>7B)8FG?0E8+)4D><(;5722(2-4:<?F0>F:B<D?C*.50@B9)...)2().).66259;>B/*9))
@M02542:52:000000000-J9N43:1:1101:23703:6694 2:N:0:GTGAAA
GTAGTCCACGCCGTGAACGATGTCTACTAGCTGTTCGTGTCCTTGTGATGTGAGTAGCGCAGCTAACGCACTAAGTAGACCGCCTGGGGAGTACGGTCGCAAGATTAAAACTCAAATGAATTGACGGGGGCCCGCACAAGCGGTGGAGCATGTGGTTTAATTCGACGCAACGCGAAGAACCTTACCTACTCTTGACATCTACGGAACACTGCAGAGATGCGGTTGTTCCTTCGGGAACCGGAAGACAGGTTCTGCATGGCTGTCGTCAGCTCGG
+
GGGGGGGFGGGGGGGCDCFFGGGGGGGGGGGGGGGGGGGGGGGGGGGGFGGGGGGGGGGGGGGGGGGGGGGGGGFGGGGFGGGGGGGGGD:FEFGGGDGGGGGEEFGGGGGGGGGGFGGFGGGGDGEGCGGGGGGGGGGGGGGGGC5CFGGFECFCFGG7BC9:FG5<)::5>CBBD>@@F<F*7DGFG46B6)*?5AFBFFFDD>);):38+<<7.:DAFDF@0((*6<B423>>BFFC)(1).((84)0*4-)-64:B(((4*/)0<?/)))
@M02542:52:000000000-J9N43:1:1101:19059:6719 2:N:0:GTGAAA
GTAGTCCACGCCCTCAACGATGTCAACTGGTTGTTGGGTCTCTTCTGACTCAGTAACGAAGCTAACGCGTGAAGTTGACCGCCTGGGGAGTACGGCCGCAAGGTTGAAACTCAAAGGAATTGACGGGGACCCGCACAAGCGGTGGATGATGTGGTTTAATTCGATGCAACGCGAAAAACCTTACCCACCTTTGACATGTACGGAAGTTGCCAGAGATGGCTTCGTGCTCGAAAGAGAGCCGTAACACAGGTGCTGCATGGCTGTCGTCAGCCCG
+
GGGGGGGGGGGGGG,CFGEGGGGG<FGGGGGGGGGGGCCFGGGFGGGGGAFGGG,EGDGFGGGGGGGGGGGGGGGGDGGGGGGGGGFGGGGGGDDGGGGGGGGDF@FGGGGGC>FFFG8EGGGGGGDCE+AE>E8E:FEGDEEEEGGGFFGGGGFCGGGGF9/B@7?7FFCDDDBDD48;FFFGG;+0>>FFFBF?A2FAF6>3))7CFCBAAC85A7F?77;58<B39(-,:5(4::6DD?7D<<?5:?BF?BFF())11??7FD>5>DF)5<
@M02542:52:000000000-J9N43:1:1101:6481:6732 2:N:0:GTGAAA
GTAGTCCACGCCGTAAACGATGTCTACTAGCTGTTCGTGTCCTTGTGATGTGAGTAGCGCAGCTAACGCACTAAGTAGACCGCCTGGGGAGTACGGTCGCAAGATTAAAACTCAAATGAATTGACGGGGGCCCGCACAAGCGGTGGAGCATGTGGTTTAATTCGACGCAACGCGAAGAACCTTACCTACTCTTGACATCTACGGACGACTGCAGAGATGCGGTTGTGCCTTCGGGAACCGTAAGACAGGTGCTGCATGGCTGTCGTCAGCTCGG
+
GGGGGGGGGGGGGGGGGGGGGGGGGGGGGGGGGGGGGGGGGGGGGGGFFFFFFCFFGGGGDGGGGFFDGFGGGGGGGFGFGGGGGGGGGGGGGGCEGGDDGDGGFFFFGGGGGGGFDFDFGGFGFGDGGGGCEGGGGFGGGGGE>CGGC5<?:CE=CGG9@ECGC557)8:CDG6;)<6FFFF76C?F<*)9BF??AA*5F>1<3)):<GF0<<:F7*:99EFFFF(*:>2),519(-4)98*/-)(032)).67:--(,3(4.**0)7610))
@M02542:52:000000000-J9N43:1:1101:5660:6738 2:N:0:GTGAAA
GTAGTCCACGCCGTAAACGGTGGGAACTAGGTGTTGGCGACATTCCACGTCGTCGGTGCCGCAGCTAACGCATTAAGTTCCCCGCCTGGGGAGTACGGCCGCAAGGCTAAAACTCAACGGAATTGACGGGGGCCCGCACAAGCAGCGGAGCATGTGGCTTAATTCGACGCAACGCGCAGAAACTTACCAAGGATTGACATACACCGGAACGCACTAGAGATCGTGCCCCCCTTGGGGTCGGTGTACCGGTGGGGCATGGCTGTCGCCCGTCCGG
+
EFDFFGGDGGGGGE@CGGDEG,@C,EFFGG8FFECFFF@FEE:<FGGF@BBFFF7>FF7FDGGD@<EBACFFDGGG9FFGDGGG+>F<7+F+3CD9+C+:CFC@FEFF@>9AF;D99,@F*@*>D;ACE>EDEGGGGCGCE;EGC<:5:5E*<CGFGDG=;CCCFG+95BED5515)75)6,8CCFC6C65)),/)3<*6*))2.)5EE)4:**1/4762465<2(8*((-4().(44?55(**))))33:)(,(-,((((-,./*0)8)..0)
@M02542:52:000000000-J9N43:1:1101:13350:6746 2:N:0:GTGAAA
GTAGTCCACGCCGTAAACGATGTCTACTAGCTGTTCGTGTCCTTGTGATGTGAGTAGCGCAGCTAACGCACTAAGTAGACCGCCTGGGGAGTACGGTCGCAAGATTAAAACTCAAATGAATTGACGGGGGCCCGCACAAGCGGTGGAGCATGTGGTTTAATTCGACGCAACGCGAAGAACCTTACCTACTCTTGACATCTACGGAAGACTGCAGAGATGCGGTTGTGCCTTCGGGAACCGTAGGACAGGTGCTGCATGGCTGTCGTCCGCTCGG
+
GGDGGGGGGGGGGGFGGGGGGGGGGGGGGGGGGGGGGGGGGGGGGGGGGGGGGGGGGGGGGGGGGGGGGGGGGGFFGGGGGGGGGGGGGGGGGGGGGGGGGGGGGGGGGGGGGGGGGGGGGGGGGGGEGGGGGGGGGGGGGGGGGGBFGGCGGGGGGGGGFGGGGDCC>>CDBDFFEE?@FFFGGGGFGFFFFFFFFF=AFFFGD@:F?C?1@FFF:FGFF37:9?BGBFFFF@6;>B()>6<3)8:F629749>0:506.(4)7<7)83)75)
@M02542:52:000000000-J9N43:1:1101:25277:6786 1:N:0:GTGAAA
GTAGTCCACGCCGTAAACGATGTCTACTAGCTGTTCGTGTCCTTGTGATGTGAGTAGCGCAGCTAACGCACTAAGTAGACCGCCTGGGGAGTACGGTCGCAAGATTAAAACTCAAATGAATTGACGGGGGCCCGCACAAGCGGTGGAGCATGTGGTTTAATTCGACGCAACGCGAAGAACCTTACCTACTCTTGACATCTACGGAAGACTGCAGAGATGCGGTTGTGCCTTCGGGAACCGTAAGACAGGTGCTGCATGGCTGTCGTCAGCTCGG
+
GGGGGGGGGGGGGGFGGGGGGGGGGGGGGGGGGGGGGGGGGGGGGGGGGGGGGGGGGGGGGGGGGFGGGGGGGGGGGFGGGGGGGGGGGGGGGGGGGGGGGGGGGGGGGGGGGGGGGGGGGFGGGGGGGGGGGGGGGGGGGGGGGGGGGGGGGGGGGGGGGGGGGGGGGGGGGGGGGGGGGGGGGGGGGGGGGGGGGGGGGFGGGGGGGGGGGFGFFGFGGGEEGGGGGGFFGGGFFGGDDFGFFFFGFG<3FDF:BBFFGGGF5:??B:<FE)
@M02542:52:000000000-J9N43:1:1101:15800:6806 2:N:0:GTGAAA
GTAGTCCACGCCGTAAACGATGTCTACTAGCTGTTCGTGGTCTTGTACTGTGAGTAGCGCAGCTAACGCACTAAGTAGACCGCCTGGGGAGTACGGTCGCAAGATTAAAACTCAAATGAATTGACGGGGGCCCGCACAAGCGGTGGAGCATGTGGTTTAATTCGACGCAACGCGAAGAACCTTACCTACTCTTGACATCTAGCGAAGATTGTAGAGATACGATTGTGCCTTCGGGAACGCTAAGACAGGTGCTGCATGGCTGGCGTCCGGTCGG
+
GGGGGGGGGGGGGGGGGGGGGGGGGGGGGGGGGGGGGGGGGGGGGGGGGGGGGGGGGGGGGGGGGGGGGGGFGGGGGGFGGGGGGGGGGGDGGGGGFGGGGGGGGGGGGCEGGGGGGGGFGGGGGGGGGGGGDGGGGGGGGGGGGGFGGGGGGGCCGGGGCC9CGGGGDEEDFD>BDFFFFFFGGGG?C=FFF3?FAF=5@ABD>35*@CDFG+29<C7<B3)8<A2:>A<<6B>9>??5C<G4))3?:7)/444,6<0.3-(,915))).0))
@M02542:52:000000000-J9N43:1:1101:10870:6825 2:N:0:GTGAAA
GTAGTCCACGCCGTAAACGATGTCTACTAGCTGTTCGTGTCCTTGTGATGTGAGTAGCGCAGCTAACGCACTAAGTAGACCGCCTGGGGAGTACGGTCGCAAGATTAAAACTCAAATGAATTGACGGGGGCCCGCACAAGCGGTGGAGCATGTGGTTTAATTCGACGCAACGCGAAGAACCTTACCTACTCTTGACATCTACGGAAGACTGCAGAGATGCGGTTGTGCCTTCGGGAACCGTAAGCCAGGTTCTGCATGGCTTTCGTACGGCCGG
+
GGDGGGGGGGDGGF@BDF7CGGGGGGGGF<FFFFGGGG8EEEFGGGGGGGGGFGAFGFGGGDGGFGGGDCFGGGGGGGGGGGGGGFDFGGGGFGGGGGGGGGGCFGCGGGGGGFGF?AFFGFGGGGDGG7EGDGGGGGGCFEGGGDGFGGFF9=FFGFGGFGFGEC=5BFGGFGFFEB?;)4?FGGGFGFFF?)9FDA@ABA:7>D>CF*.1C?+),::47BFE0:1D4A94<EBF901)*4CF)57F??*/.-)66>11(((-*1)))))0))
@M02542:52:000000000-J9N43:1:1101:19657:6831 1:N:0:GTGAAA
GTCGTCCATGCCGTAAACGATGAGTGTTCGCCCTTGGTCTACGCGGATCAGGGGCCCAGCTAACGCGCGAAACACTCCGCCTGGGGAGTACGGTCGCAAGACCGAAACTCAAAGGAATTGACGGGGGCCCGCACAAGCGGCGGAGCATGTGGATTAATTCGATGCAACGCGAAGAACCTTACCTGGGCTTGACATGGACCGGATCGGCGTAGAGATACGTTTTCCCTTGTGGTCGGTTCACAGGTGGTGCATGGTTGTCGTCAGCTCGTGTCGG
+
GG+CGGGGGGGGGGGGGGGGGFFGGGGGGGGGGGGGGGGGGGGGGGGGGGGGFGGGF?4:9FGFGGGGGGDGDFGGGGEGGGGGGGGGGFFGEGGGGGGGFCFGFGDGGGGFGGFFFFGGFFGDGEGGGEGE@CCF*<<FGEECEGGGF:CG7<CGGFFCFGCCCGGGGGDGGGGGGGGGGGDGGG>DGGGGGGGGGFGGGE:889*:58EG>CFFDF:CCGGC@FGGGG7BFFGFFGD:??:460CDFGF<FFAD?BA?FGF>C>::>?4FD3
@M02542:52:000000000-J9N43:1:1101:23257:6831 2:N:0:GTGAAA
GTAGTCCACGCCGTAAACGATGTCTACTAGCTGTCCGTGTCCTTGTGATGTGAGTAGCGCAGCTAACGCACTAAGTAGACCGCCTGGGGAGTACGGTCGCAAGATTAAAACTCAAATGAATTGACGGGGGCCCGCACAAGCGGTGGAGCATGTGGTTTAATTCGACGCAACGCGAAGAACCTTACCTACTCTTGACATCTACGGAAGACTGCAGAGATTCGGTTGTGCCTTCGGGAACCGTGAGACAGGTGGTGCATGGCTGTCTTCCGCACGG
+
GGGGGGGGGGGGGGG:CCFFGGGGGGGGGGGGGGGGGGGGGGGGGGGGGGGGFGGGGGEEGGGGGGGEGGGGGGCFFGGGGGGGGGGGGGGGGGGDGGGGGGGGGGGFGGFFGGGGGGGCFGGGGGGGGDDEGC>EGGGDGGGGGGGGGGGG,=FFCF<FFG7*<CEDFFD<DG2BF>4@F:*DGCFFF=FFF>FF2<?A?<<GFFFF472<?@7><:*.,><DBBFGAA9??3007:49*,15.)8::>))-242)6(3(,4)****))))0)
@M02542:52:000000000-J9N43:1:1101:4609:6845 2:N:0:GTGAAA
GTAGTCCACGCCGTAAACGATGTCTACTAGCTGTTCGTGTCCTTGTGATGTGAGTAGCGCAGCTAACGCACTAAGTAGACCGCCTGGGGAATACGGTCGCAAGATTAAAACTCAAATGAATTGACGGGGGCCCGCACAAGCGGTGGAGCATGTGGTTTAATTCGACGCAACGCGAAGAACCTTACCTACTCTTGACTTCTACGGAAGACTGCAGAGATGGGGTTGTGCCTTCGGGAACCGTAAGACAGGTGCGGCATGGCTTTCGTCAGCACGG
+
GGFGGGGGGGGGGGGGGGDGG<FGGGGGGFFEEF@GGGGFFGGEFFDEFEEF9FGGGGEFGGGGGGGGG=@FDF8FFFGGGGGGEGGGGGGGGGGGGEGGGGGGGGCEFGGGFGGGC>AEFCCFFGEDDDGGGG7*:FE8:CEEGD>,0C6?FFCCFEG?FCAFGGGGEFEC:)3<BEFFFFFFGGGBGFF6/87))6=69<?GFB5A?FDFFE:F1**),<551(-CAAD<?E(14:(/9?**).,7(<@?((1(-2:?(((63*7.<4*).)
@M02542:52:000000000-J9N43:1:1101:23834:6862 2:N:0:GTGAAA
GTAGTCCACGCTGTAAACGATGGATACTAGCTGTTGGGGGCAACTTCAGTGGCTAAGCGAAAGTGATAAGTATCCCACCTGGGGAGTACGTTCGCAAGAATGAAACTCAAAGGAATTGATGGGGGCCAGCACAAGCGGTGGAGCATGTGGTTTAATTCGATGCTACGCGAGGACCCTTACCAAGGCTTAAACGTAGCATGACAGGTTTGGAAACAGAAATTCCTTAGGACGATTTACAAGGTCCTGCCTGGTTGTCGTCCGCTCGTGCCGTG
+
FCC:CFGGGGGGGGF<E<6@FF:E9CDDFGGGDFCGF7:+@@F<CFE6@69@EF?,?A@C+6FFGG<E9,BF,:,=,,8CEB=@+>8FGCF<@+CFEGGGFFGGCF?,?=9EE8=8D9,,@9=++@@+@=F?F836A+B>46>,>C9:E7@FA7EEGE>=+<*9,=E9?A*4)*8;A4AA6>4;**3.98@*:,)0()+7*/)08FFF5*54:FFF<**.)*19<)-06)((->3))))2*.**64()))))-484((,(((,45))05>58
@M02542:52:000000000-J9N43:1:1101:22671:6880 2:N:0:GTGAAA
GTAGTCCACGCCGTAAACGATGTCTACTAGCTGTTCGTGTCCTTGTGATGTGAGTAGCGCAGCTAACGCACTAAGTAGACCGCCTGGGGAGTACGGTCGCAAGATTAAAACTCAAATGAATTGACGGGGGCCCGCACAAGCGGGGGAGCATGTGGTTTAATTCGACGCAACGCGAAGAACCTTACCTACTCTTGACACCTACGGAAAACTGCAGAGATGCGGTTGTGCCTTCGGGAACCGTAAGACAGGTGTTGCATGGCTGTCGTCAGCCGGG
+
GGGGGGGGGGGGGDFEGGGGGGGGGGGGGGGGGGGGGGGGGGGGGGFGGGGGGGGGGGGDFGFGGGGCFGG@FGGGGGGGGGGGGGGGGGGGGGGGFDGGGGGGGGGGGGGGGGGGGGGGGGGGGGGGGGCEEGGGEGGCGGD*=CCEEC601AEGGGGGFGGGFCGGEEGDEGFFFFFFFFFGGGGFGFFFFFBF9?:?FFFG@<)27CB?7++0,:C<7))8332FF)4)(<>021:C*(97<FFF())*,.)32).(2:??GCFFF45)))
@M02542:52:000000000-J9N43:1:1101:20723:6917 2:N:0:GTGAAA
GTAGTCCACGCCCTAAACGATGAGAACTAGTTGTTGGGAGGGTCTGCCTCTCAGTGACGCAGCTAACGCGTTAAGTTCTCCGCCTGGGGAGTACGGCCGCAAGGTTGAAACTCAAAGGAATTGACGGGGGCCCGCACAAGCGGTGGAGCATGTGGTTTAATTCGATGCAACGCGAAGAACCTTACCTGCCCTTGACATGCCAGGAATCTCGCAGAGATGCGGGAGTGCCTTCGGGACACTGGACCCAGGGGCTGCAAGGGCGTCGTCCGCTCGG
+
GGGGGGGGGGGGGGAFFGGGGGGGAFGGGGGGGGGGGGGGGGGGGGGGGGGGGGGGGGGGGGGGFEFCFFGGGGGGGGGFGGGGEGGGGGGGGGGGGGGGG>7D>AAFGGGGGGDFGGGGGGGGFGGGEGGGGGDCGGGFGGEEEGGGGC9FCFGGGGGGFDFEGGGGFFGGEGBFFEFFFBFGFGGFFFFFF0??ABF0??FGF:496>76EGEF2>*625>536<F<)64:>12-(4**.25(4?>0())((-())-((-709)))875)))
@M02542:52:000000000-J9N43:1:1101:8606:6928 2:N:0:GTGAAA
GTAGTCCACGCCCTAAACGATGCTCACTCGCTGTATGTCCGAATGAGGATATGTGGTTAAGCGAAAGCGATAAGTGAGCCACCTGGGGAGTACGCCCGCAAGGGTGAAACTCAAAGGAATTGACGGGGGTCCGCACAAGCGGTGGAGCATGTGGTTTAATTCGATGATACGCGAGGAACCTTACCTGGGCTAGAATTTGAGTGAATGTGTATGAAAGTATGCAGGCCTGCAAGGGACACGAAACAAGGTCCTGCATGGCTGTCGTCAGCCCGGT
+
GGGGGGGGGGGGGGGFFFGGGGGFGGGEFGGGGGGGGGGGGGDCF9FF,BFGGGGGFGGGGGGGGGCGDFGGGGFEFFGCFGGGGGF77CGFGGGGGGGGGGG>FGGGGGGGGGGGGGGGG9EGGDDCGGGGGGECEFFGGG>ECCEGGG7C,,248::FFGGGGGGGAFC<>)3:3=A5;=BCGGGFGFFFF2@8).=2)6>F??FFB7>FFCG@)*2).*9=?(49:((.2>B(4:45993).3743)19A?()4:?:0(,-157))0)).)
@M02542:52:000000000-J9N43:1:1101:20066:6940 2:N:0:GTGAAA
GTAGTCCACGCCGTCAACGATGTCTACTAGCTGTTCGTGTCCTTGTGATGTGAGTAGCGCAGCTAACGCACTAAGTAGACCGCCTGGGGAGTACGGTCGCAAGATTAAAACTCAAATGAATTGACGGGGGCCCGCACAAGCGGTGGCGCATGTGGTTTAATTCGACGCAACGCGAAGAACCTTACCTACTCTTGACATCTACGGAAGACTGCAGAGATGCGGTTGTGCCTTCGGGAACCGTAAGACTGGTGGTGCCTGCCTGTCGGCCGGCCGG
+
GGFGGFFGGGGG7F7:FFCFGFFF<FGGGGGGGFDFEEDDF9EDFGFGFAGFEGFF<FFDFEGGGFGGGGGDFEFFFCGF=CFC?:<7>BF68B@CFEFG7@+,FBFFG9DCF,@EFGF9@DCFDBEDEGGGGGGGGGGDG8CEEG,:::5*=C9=@F4:A?FCEGEDFFEGF37@DFFF5:/7CDCFG6/*/84@A<6)660<@3)*5*.8C+<)3:>49:))24(04A)4(<962(111(*16))).))),-)().(().).*)0))).0)5
@M02542:52:000000000-J9N43:1:1101:14281:6961 2:N:0:GTGAAA
GTAGTCCACGCCCTAAACGATGTCAACTGGTTGTTGGGTCTTCACTGACTCAGTAACGAAGCTAACGCGTGAAGTTGACCGCCTGGGGAGTACGGCCGCAAGGTTGAAACTCAAAGGAATTGACGGGGACCCGCACAAGCGGTGGATGATGTGGTTTAATTCGATGCAACGCGAAAAACCTTACCCACCTTTGACATGTACGGAATCCTTTAGAGATAGAGGAGTGCTCGAAAGAGAGCCGTAACACAGGTTCTGCATGGCTGTTGTCAGCTCG
+
GGCFGGGGGGGGGGGGGGGGGGGGFGGGGGGGGGGGGGGGGGGGGGGGGGGGGGDGGGGEGGGGGGGGGGGGGGGGDFGGGGGGGGGGGGGGGFGGGGGGGGGGGGGGGGGGGCFGGGGFGGFGGGGDGGGGGGDGGGGGGGGGGF9CFFGGGGGGGGGGFGGGGFGGFF?CDG;EAF>DFFFGGGGFGFFFFFFFAFFFBB9D>@FFFGA>CFDFBGGFFF>>B?<CA<91?B0:B<<GGBG31),5:?7*.542)6)20:?.**09*=:?F)
@M02542:52:000000000-J9N43:1:1101:20901:6964 2:N:0:GTGAAA
GTAGTCCACGCCGTAAACGATGTCTACTAGCTGTTCGTGTCCTTGTGATGTGAGTAGCGCAGCTAACGCACTAAGTAGACCGCCTGGGGAGTACGGTCGCAAGATTAAAACTCAAATGAATTGACGGGGGCCCGCACAAGCGGTGGAGCATGTGGTTTAATTCGACGCAACGCGAAGAACCTTACCTACTCTTGACATCTACGGAAGACTGCAGAGATGCGGTTGTGCCTTCGGGAACCGTAAGACAGGTGCTGGATGGCTGTCCTCCGCTCGG
+
GGFGGGGGGGGCGG,@FGGGGGGGFGGGGGGGGGGGGEFGGGGFGGGGGGGGGGFGGGGGEGGGGGGGGEGGGGGGGFGGEFGGGGGGGGGGGGGGGGGEGGGFGFGGGGGGGGGDDDFGDGFGGGGDG>8C:EGCGGFGGGGEGGFC8EAF<<CFGG4CFGGGGGGD3>EDFGF@>>97F?FDG6FFD46*82*946=<F<(9@@5FF>>FF69F0*069:5:0(4C4><<1:0(7?:5C,77)5(7:A?4)..(6:1(41,5*:9)7))08)
@M02542:52:000000000-J9N43:1:1101:24706:6997 1:N:0:GTGAAA
GTAGTCCACGCCGTAAACGATGTCTACTAGCTGTTCGTGTCCTTGTGATGTGAGTAGCGCAGCTAACGCACTAAGTAGACCGCCTGGGGAGTACGGTCGCAAGATTAAAACTCAAATGAATTGACGGGGGCCCGCACAAGCGGTGGAGCATGTGGTTTAATTCGACGCAACGCGAAGAACCTTACCTACTCTTGACATCTACGGAAGACTGCAGAGATGCGGTTGTGCCTTCGGGAACCGTAAGACAGGTGCTGCATGGCTGTCATCAGCTCGG
+
GGGGGGGGGGGGGGFGGGGGGGGGGGGGGGGGGGGGGGGGGGGGGGGGGGGGGGGGGGGGGGGGGGGGGGGGGGFGGGGGGGGGGGGGGGGGGGGGGGGGGGGGGGGGGGGGGGGGGGGGGGGGGGGGGGGGGGG@FGGGGGGGGGGGGGGGGGGGGGGGGGGGGGGGGGGGGGGGGGGGGGGGGFGGGGGGGGGGGGGGGFGGGDEFFGGGCFFGGGFFGGGGGGDGGGFFGGGFFGGGFFGFFFFGFGFBFFF:><??47>F:<AAFB<?D3
@M02542:52:000000000-J9N43:1:1101:12476:7010 2:N:0:GTGAAA
GTAGTCCACGCCGTAAACGATGTCTACTAGCTGTTCGTGTCCTTGTGATGTGAGTAGCGCAGCTAACGCACTAAGTAGACCGCCTGGGGAGTACGGTCGCAAGATTAAAACTCAAATGAATTGACGGGGGCCCGCACAAGCGGTGGAGCATGTGGTTTAATTCGACGCAACGCGAAGAACCTTACCTACTCTTGACATCTACGGAAGACTGCAGAGATGCAGTTGTGCCTTCGGGAACGGTAAGACAGGTTCTGCATGGCTGTCGTCATCGCGG
+
GG,EFE,FGGCFFFE7FACGFFFGGGDGGAFGGDFFGGGGGGGFGFFGGCGGCEGCGGGGEEEG9,F@FFGGFGGGGFDDFGGGGGGGGGGFFGGGFEGGDB:<:EFGGFGGFEF9EFFGGGFFFECD@GGEGGG>>EC8EECBED5CEGEFC9EFGGGGF3<CGG5<3;CDFG>:@5?F@:FFGGFB6/9@?AFFBAF27:?*8:7FF:3:G+37:7:2)09@2<:C6)438:(96:(/>1<4-)(.()105ABBD40((,449*)))9))))
@M02542:52:000000000-J9N43:1:1101:17980:7031 2:N:0:GTGAAA
GTAGTCCACGCTGTCAACGATGGATACTAGCTGTTGGGGGCAACTTCAGTGGCTAAGCGAAAGTGATAAGTATCCCACCTGGGGAGTACGTTCGCAAGAATGAAACTCAAAGGAATTGACGGGGGCCCGCACAAGCGGTGGAGCATGTGGTTTAATTCGATGATACGCGAGGAACCTTACCAAGGCTTAAATGTAGATTGACAGGTTTGGAAACAGACTTTTCTTCGGACAATTTACAAGGTGCTGCATGGTTGTCGTCAGCTCGTGCCGTGGG
+
GGGGGGGGGGGGGG9FGGGFGGGGGGGGGGGGGGGGGGGGGGGGGGGGGGGGGGGGGFGGGGGGGGGFGGGGGGGGGGGGGGGGGGGGGGGGGGGGGGGGGGGGGGGGGGGGGGGGGGGGGGGGGGCFGGGGGGFGGGBEGGGGGFGGFFGGGGEGGGGGFGFGGGGDAEGGFGFFFFAAFFFFGGC@GFFFFFFFA972F>AFFFFEEGFFG8C53FD95/19)6:D:>B1<FA2))5=*5**)436)5)*6:6>B<((3045*/)7F@5))0
@M02542:52:000000000-J9N43:1:1101:7262:7045 2:N:0:GTGAAA
GTAGTCCACGCCGTAAACGATGTCTACTAGCTGTTCGTGTCCTTGTGATGAGAGTAGCGCAGCTAACGCACTAAGTAGACCGCCTGGGGAGTACGGTCGCAAGATTAAAACTCAAATGAATTGACGGGGGCCCGCACAAGCGGTGGCGCATGTGGTTTAATTCGACGCAACGCGAAGAACCTTACCTACTCTTGACATCTACGGAAGACTGCAGAGATGCGGTTGTGCCTTCGGGAACCGTAAGACAGGTGCTGCATGGCTGTCGTTAGCTAGG
+
DGGGGGGGGGGGGGGGGGGGGFGFGGGGGAFGGGGGGGGGGGGGGGGGGGGGDFFGGGGGGDGGGGGGGGGGGGGGGGGCEGGDGGFCCFGGGGGGGDGGGGGGGGGGGGGGGGCFGGGFFGGGFEGGGCGGGGGDGGGGGEC4C<2=C5EC79EFG6DFFGG5C3CCBFEGFGBED:4:57FGGG?BGFF?82?FAA*)14:9>B38@FF?G?FF?::<(.0<(22DA2<>(59(4?41>6DC2).71./65).(.:::0((./1))0/***)
@M02542:52:000000000-J9N43:1:1101:23020:7051 2:N:0:GTGAAA
GTAGTCCACGCCGTAAACGATGATAACTAGCTGTCCGGGTTCATGGAACTTGGGTGGCGCAGCTAACGCATTAAGTTATCCGCCTGGGGAGTACGGTCGCAAGATTAAAACTCAAAGGAATTGACGGGGGCCTGCACAAGCGGTGGAGCATGTGGTTTAATTCGAAGCAACGCGCAGAACCTTACCAGCGTTTGACATGGCTATTCTTATTTCCAGAGTTGGATTTCTTCAGTTCGCCTGGCTAGCACACAGCTTCTGCATGGCTGTCGTCCGG
+
GGGGFGGGGGGGGEGFGFEFGGGGGGGGGGGGGGGGGG@@FGGGGGGGGFFGEFFGGGE,+8CEEFGGG:FEGCGGGFGGGGGGEFFF=7BFGGGGGD@C7CCFFGGFGEGFG,DFD@8>FF8>@BCFG:CECGFFCFGFGDCEGGGFGCGGGGF:@>69FG7*<<=C49><33(.756553/C<<G495<3>1F?)643).3*1**+0:)6C@FF29*).<FF<>4C.56)6=6:(8(37(7:1()/33)7(.)))644)..,5C5=)>7BF5
@M02542:52:000000000-J9N43:1:1101:9759:7061 2:N:0:GTGAAA
GTAGTCCACGCCCTAAACGATGTCAACTGGTTGTTGGGTCTTCACTGACTCAGTAACGAAGCTAACGCGTGAAGTTGACCGCCTGGGGAGTACGGCCGCAAGGTTGAAACTCAAAGGAATTGACGGGGACCCGCACAAGCGGTGGATGATGTGGTTTAATTCGATGCAACGCGAAAAACCTTACCCACCTTTGACATGTACGGAATCCTTTAGAGATAGAGGAGTGCTCGAAAGAGAGCCGTAACACAGGTGCTGCATGGCTGTCGTCAGCCCG
+
GGGGGGGGGGGGGGEFGGGGGGGG9FGGGGGGGGGGGGGGGGGGGGGGGGGGGGGGGGGGGGGGGGGGGGGGGGGGFGGGGGGGGGGGGGGFGGGGGGGGGGGGFGGGGGGGGGGGFGGGFGGGGGGEGGCEEGGGGGGGGGGDECBCFGGFC?>CEFCGFGGGFFGGFF7DEGFFFFEBFFFFCGG;DF?BB4B?ABFAFBFG@3?FFG)5AC9@977)6073<(6:<:>8?F?77007)(95?9,)3(/))4)43:A?0:<<4C<)7B4)8)
@M02542:52:000000000-J9N43:1:1101:15472:7072 2:N:0:GTGAAA
GTAGTCCATGCCGTAAACGATGTCTACTAGCCGTTGGGGCCTTTGAGGCTTTCGTGGCGCAGCTAACGCGATAAGTAGACCGCCTGGGGAGTACGGTCGCAAGACTAAAACTCAAATGAATTTACGGGGGCCCGCCCAAGCGGTGGAGCATGTGGTTTAATTCGATGCAACGCGAAGAACCTTACCTGGTCTTGACATAGTAAGAACTTTCCAGAGATGGATTGGTGCCTTCGGGAACTTACATACAGGTGCTGCATTGCTTTCGTCAGCTCGG
+
GG9CCE@FFGGGCCFGGF@FG@FGGGFGGGFGGFFCGEGGGECFEFFGGD6F,,,C@FFGGGFFGGGEGCGEGFCFEEFG<FG7=B<@>=FGGGGGGE>7FFCFGG9A8,=DFFGGF,ED;@,3?BEGEG*C38***<DE::8CG5C=8C,?=@+3;C4+;9+*+;ADABC78)()<7))707*96+*/<47*9@F44=29<<C@F:+9*:)<0A@?7FF?F=514(::9A2(819B:>D74*24)36:4)05A)(4)5:)).)19)>>)*/7)
@M02542:52:000000000-J9N43:1:1101:14137:7112 1:N:0:GTGAAA
TAGTCCACGCCCTAAACGATGTCAACTAGTTGTTGGGGATTTACTTCCTTGGTAACGTAGCTAACGCGTGAAGTTGACCGCCTGGGGAGTACGGCCGCAAGGTTAAAACTCAAAGGAATTGACGGGGACCCGCACAAGCGGTGGATGATGTGGATTAATTCGATGCAACGCGAAAAACCTTACCTACCCTTGACATGGCAGGAACTTTCCAGAGATGGATTGGTGCTCGAAAGAGAACCTGCACACAGGTGCTGCATGGCTGTCGTCAGCTCGT
+
FGGGGGGGGGGGGGGGGGGGGGGGGGGFGGGGGGGGGGGGGGGGGGGGGGGGGGGGGGGGGGGGGGGGGGGGGGGGFGGGGGGGGGGGGGGGGGGGGGGGGGGGGGGGGGGGGGGGGGGGGGGGGGGGGGGGGGGGGGGGGGGGGGGGGGGGGGGGGGGGGGGGFGGGGGGGGGGCFGGGGGGGGGGGGGGFGGGGGGGGGFGGGGGGGGGGGGGGGGGGGFGGFGGGGGFFGGFFFGGGFFGBFFGGFGGFFFF?FFFFGGGFG:BBFFFFF)
@M02542:52:000000000-J9N43:1:1101:7357:7115 2:N:0:GTGAAA
TAGTCCACGCCCTAAACGATGCGAACTAGGTGTTGGGGAAGGAGACTTCTTTAGTACCGTAGCTAACGCGTGAAGTTCGCCGCCTGGGGAGTACGGTCGCAAGATTAAAACTCAAAGGAATTGACGGGGACCCGCACAAGCGGTGGATGATGTGGAGTAATTCGATGCAACGCGAAAAACCTTACCTACCCTTGACATTCCAGGAACTTTCCAGAGATGGATTGGTACCCGAAAGAACGCCTGGACACAGGTTCTGCATGGGTGTCGTCACGCC
+
GGGGGGGGGGGGGGGFGEGGGGGGGEAFGFE,CCFGGCDEGGFGGGGGG9<FGGGGGEGFFGFGFEFECGCFCDEAFFFGDGGGGGGGGG7CEGF@EEGGGGGGGGGCABDDFFGG=BFGDFDFGGGDC>E6@BC>ECF>>>51>)*41==FGGFD,?FGFGG5ECCDBFFGFD@F)>ADF0FFCCF=D)06<1?FF2*)9444)7)@FGF)+3<)2**5?47)())2.)-(43(((,-*9(*94()..(57))).4-467(.(10)0))0)))
@M02542:52:000000000-J9N43:1:1101:14626:7123 2:N:0:GTGAAA
GTAGTCCACGCCGTAAACGATGATAACTAGCTGTCCGGGTTCATGGAACTTGGGTGGCGCAGCTAACGCATCAAGTTATCCGCCTGGGGAGTACGGTCGCAAGATTAAAACTCAAAGGAATTGACGGGGGCCTGCACAAGCGGTGGAGCATGTGGTTTAATTCGAAGCAACGCGCAGAGCCTTACCAGCGTTTGACATGTCTAGTATGTTTCCCAGAGATGGGTTACTTCAGTTCGGCTGGCTAGGACACAGGTGCTGCATGGCTGTCGTCAGC
+
GGGGGGGGGGGGGGGGGGGDGGGGFGGGGGGGGGGGGGGEGGGGGGFFGGGGGGGGGGGGGFFEFGGGGGGGGGGGGCFFGGGGGGGGEGEGGGGGGGGGGGGGGFFGGGGGGGGGGGFG8C,BFGGDGGGGGGGFFGGGGDGGGGEFGGGGCFFGGGGGFGGGGD=DFFFCDGBBFDFFFFFGGGGFGFFFFFFFBB@6*:AGFFFG4C9AG<9??F<<<FF)41)::5:<<FFF>F?G:6F>((59((0828(8)4)(64?0977?3).)))
@M02542:52:000000000-J9N43:1:1101:14343:7129 2:N:0:GTGAAA
GTAGTCCACGCCGTAAACGATGTCTACTAGCTGTTCGTGTCCTTGTGATGTGAGTAGCGCAGCTAACGCACTAAGTAGACCGCCTGGGGAGTACGGTCGCAAGATTAAAACTCAAATGAATTGACGGGGGCCCGCACAAGCGGTGGAGCATGTGGTTTAATTCGACGCAACGCGAAGAACCTTACCTACTCTTGACATCTACGGAAGACTGCAGAGATGCGGTTGTGCCTTCGGGAACCCTAAGACAGGTTCCTCATGGCTGTCGTCCGCTCCG
+
GGDGGGGGGGGGGGGGGGGGGGGGGGGGGGGGGGGGGGGGGGGGGGGGGGGGGGFGGGGGGGGGGGGGGGGGGGGGGGGGGGGGGGGGGGGGGGGGGGEGGDGGGGGGGGGGGGGGGGGGFFGDFGGGGGGGGGGGGD>CGEGEEGBFGF?GGGGGFFGGFFAEGGGCEEE5DGFFFDFFFFFGGCF?DFFFF>FFAFFAFD057)7;@>??CFC>:DF>;D>BF<1DDAD3?:>>9?(*24C*)2242./7()))6:7((,,)**)0).))))
@M02542:52:000000000-J9N43:1:1101:21081:7154 2:N:0:GTGAAA
GTAGTCCACGCCCTAAACGATGTCAACTGGTTGTTGGGTCTTCACTGACTCAGTAACGAAGCTAACGCGTGAAGTTGACCGCCTGGGGAGTACGGCCGCAAGGTTGAAACTCAAAGGAATTGACGGGGACCCGCACAAGCGGTGGATGATGTGGTTTAATTCGATGCAACGCGAAAAACCTTACCCACCTTTGACATGTACGGACTCCTTTAGCGATCGAGGAGTGCCCGAAAGAGAGCCGTAACACAGGTTCTGCATGGCTGTCGTCAGACCG
+
GGGGGFFGFEGCGGF8FGGGGEFGFGGGGGGGGGGGGGEGFGGGGGGGGE9ECF<FGGGDCEFGG8CFGGFEGGFF9FGGGFGGGGFGGCFCFG>CFGGDFGFFFGGFEGGFGGGGF8FDFGGFD6CDEF6>EGEGGGGGGGGGGGFFD7E<CGEGGGGF=FGF@:C>8A*90C055:BEFF4<FF95<@FB=4?F229>*36<3)78?7<-++:>(//,(.7)4(4*3<;B657011(95(/*(.,7<26*5246:>:?0:01*18@3)*).0
@M02542:52:000000000-J9N43:1:1101:13979:7204 2:N:0:GTGAAA
GTAGTCCACGCCGTAAACGATGTCTACTAGCTGTTCGTGTCCTTGTGATGTGAGTAGCGCAGCTAACGCACTAAGTAGACCGCCTGGGGAGTACGGTCGCAAGATTATAACTCAAATGAATTGACGGGGGCCCGCACAAGCGGTGGAGCATGTGGTTTAATTCGACGCAACGCGAAGAACCTTACCTACTCTTGACATCTACGGAAGACTGCAGAGATGCGGTTGTGCCTTCGGGAACCGTAAGACAGGTGCTGCATGGGTTTCGTTCGCTCTG
+
GGGGGGGGGGGGGGFGGGGGGGGGGGGGGGGGGGGGGGGGGGGGGGGGGGGGGGGGGGGGGGGGFFGGGGGGGCFGGGGFGGGGGCFGGEGGFFGGGGDGGGGGGGGGGGGGGGGGGGGGCFDGGGDCGEGGGGE5CFGGGGGEGGFGGG?FGFCCFFGGFFFGFGED:BGDDGBFFBFF>7BGGCFFG=FFB2@?9AFFF<0>;>>FFF?BFEGF?*0)3.)8(4?GAAA?6>>996:CD0*9)5:4849/)-)(-)((.(()/*.0)0)8)*
@M02542:52:000000000-J9N43:1:1101:20729:7214 2:N:0:GTGAAA
GTAGTCCACGCCGTAAACGATGTCTACTAGCTGTTCGTGTCCTTGTGATGTGAGTAGCGCAGCTAACGCACTAAGTAGACCGCCTGGGGAGTACGGTCGCAAGATTAAAACTCAAATGAATTGACGGGGGCCCGCACAAGCGGTGGAGCATGTGGTTTAATTCGACGCAACGCGAAGAACCTTACCTACTCTTGACATCTACGGAAGACTGCAGAGATGCGGTTGTGCCTTCGGGAACCGTAAGACAGGTGCTGCCTGGCTGTCGTCAGCTCGG
+
GGGGGGGGGGGGGGCFFGGGGGGGGGGGGGGGGGGGGGGGGGGGGGGGGGGGGGGGGGGGGGGGGGG7FFGGGGGGGGGGGGGGGGGGDGGGGGGGGGGGGGGGGGGGGGGGGGGFGGGGGGFGGGGGGGGGGGGGGGGGGGGGGDCGGGGGGGGGFFGGFG?5CDCGFDGGFGFB>3?FFFFGGFGFG?FFFAFFBBFBFBBGFD>GFGBFGCCF:C7>BFFFF6?GFA976@FBB??D<?DFB?BFFFFF2<70)-368:14<C3>34*)))
@M02542:52:000000000-J9N43:1:1101:25105:7214 2:N:0:GTGAAA
GTAGTCCACGCCGTAAACGATGTCTACTAGCTGTTCGTGTCCTTGTGATGTGAGTAGCGCAGCTAACGCACTAAGTAGACCGCCTGGGGAGTACGGTCGCAAGATTAAAACTCAAATGAATTAACGGGGGCCCGCACAAGCGGTGGCGCATGTGGTTTAATTCGACGCAACGCGAAGAACCTTACCTACTCTTGACATCTACGGAAGACTGCAAAAATGCGGTTGTGCCTTCGGGACACGTAAAACAGGTTCTGATTGCACTCCTTCCGGTCGC
+
EFAFGGFGGDGDGGDFFACFBCE@<FEGGDGGEGGFGEGGGFFGGCAFFGGGAFFEFGDGECF,FCECGFF>FGGGFGFA8FGGGGCDGFDCFGEGFG@C:FG,,CFGFGF8EE8DF;=,3,,3+@@+8@EEGE7:CCCFGGG5BD8;CCED1,?<CC6FFG9EC<>CBEGGFGFEB3/)5?F7D7F***/*9.@4)494B)(97>)257:<E++)(2:<;3)0(,(*.6<),530(((19(9*.4:)44/*.)))))).,)(.*:*)0)).7)
@M02542:52:000000000-J9N43:1:1101:10747:7214 1:N:0:GTGAAA
GTAGTCCACGCCGTAAACGATGTCTACTAGCGGTTCGTGTCCTTGTGATGTGAGTAGCGCAGCTAACGCACTAAGTAGACCGCCTGGGGAGTACGGTCGCAAGATTAAAACTCAAATGAATTGACGGGGGCCCGCACAAGCGGTGGAGCATGTGGTTTAATTCGACGCAACGCGAAGAACTTTACCTACTCTTGACATCTACGGAAGACTGCAGAGATGCGGTTGTGCCTTCGGGAACCGTGAGACAGGTGCTGCATGGCTGTCGTCAGCTCGG
+
GGGGGGGGGGGGGGFGGGGGGGGGGGGGGGGEGGGGGGGGGFGGGGGGGGGGGGGGGGGGGGGGGGGGGGGGGGGGGGGGGGGGGGGGGGGGGGGGGGGGGGGGGGGGGGGGGGGGGGGGGGGGGGGGGGGGGGGGGGGGGGGGGGGGGGGGGGGGGGGGFFGFGGGGGGGGGGGGGCFGFGGDGGGGGGGGGGGGGGGGGFFGGGGGGGFGGGGGGG7CCEGGGC5FGGAFGEGEDGGGF5<?FFGG3:<>FFF:A<:?CC<FGFF?FF<FF)
@M02542:52:000000000-J9N43:1:1101:23250:7224 2:N:0:GTGAAA
GTAGTCCACGCCGTAAACGATGTCTACTAGCTGTTCGTGTCCTTGTGATGTGAGTAGCGCAGCTAACGCACTAAGTAGACCGCCTGGGGAGTACGGTCGCAAGATTAAAACTCAAATGAATTGACGGGGGCCCGCACAAGCGGTGGAGCATGTGGTTTAATTCGACGCAACGCGAAGAACCTTACCTACTCTTGACATCTACGGAAGACTGCAGAGATGCGGTTGTGCCTTCGGGAACCGTAAGACAGGTGCTGCATGGCTGTCCTCAGCTCGG
+
GGGGGGGGGGGGGGFCFFFGGGGGGGGGGGGGGGGGGGGGGGGGGGGGGGGGGGGGGGGGGGGGGGGGGGGGGGGFGGGGGGGGFGGGGGGGGGGGGGGGGGGGFGGGGGGGGGGGGGGGGGGGGGGGGDGGGGEEGGGGGGDGGGGGGGGGGGGGGGGGFGGFGDDGEEEGFG9>BEFFFFFGGFGFG?FFFFFFFFFFFFFGFFEGFG::GGGFFGG<9B:BB??GBBA26BF9986GD?D4)2(788)0-),()680,(,)*2**)/*)))
@M02542:52:000000000-J9N43:1:1101:6320:7230 2:N:0:GTGAAA
GTAGTCCACGCCCTAAACGATGTCAACTGGTTGTTGGGTCTTCACTGACTCAGTAACGAAGCTAACGCGTGAAGTTGACCGCCTGGGGAGTACGGCCGCAAGGTTGAAACTCAAAGGAATTGACGGGGACCCGCACAAGCGGTGGATGATGTGGTTTAATTCGATGCAACGCGAAAAACCTTACCCACCTTTGACATGTACGGAATCCTTTAGAGATAGAGGAGTGCTCGAAAGAGAGCCGTAACACAGGTTCTGCATGGCTGTCGTCAGCCCG
+
GGGFGGFGGGGFGGGGGGGGGGGGGGGGGGGGGGGGGDFGGGGFGGGGGFGGGGGGGGD@EGGGGGGGGGGGFGGGGGGGGGGGGGFGGGGGFFGGCGGGGGGGGGGGGGGGGGGGGGGG,:EFDGDEGGEGGGGDGGGGGDE5EDGGGFGGFGCFGGGGFEGDFGGGFF5D><9>>A5AAA4CC<CEC>FFFFFF<<FBF?BD>@=87C>9EGFF>7>A))7.326C:3(48@??B?<CDBD<?B:FB?6/8>495>2:01<B49>3>56).)
@M02542:52:000000000-J9N43:1:1101:22687:7233 2:N:0:GTGAAA
GTAGTCCATGCCGTAAGCGATGAGTGTTAGCCCTTGGTCTACGCGGATCAGGGGCCCAGCTAACGCACTAAGTAGACCGCCTGGGGAGTACGGTCGCAAGATTAAAACTCAAATGAATTGACGGGGGCCCGCACAAGCGGTGGAGCATGTGGTTTAATTCGACGCAACGCGAAGAACCTTACCTACTCTTGACATCTACGGAAGACTGCAGAGATGCGGTTGTGCCTTCGGGAACCGTAAGACAGGTGCTGCATTGCTGTCGTCAGCTCGTGTG
+
GGGGGGGGGGGGGGGCEFFFGGGGGGGGGGGGGGGGGGGGGGGGGGCFFGGGGGGGGGGGGGGGGGGGGGGGGGGGGGGGGGGGFGGGGGGGGGGGGGGGGGGGGFGGGGGFFGGGGGGGGGGG6EGGGGGGGGGGGGGGGGEEGFGGGGDGGGGGGGFGF?CCDG5<:DECBD6?FF>FBBFFFG9?FFFFFFFF<5??DBBCFF4<<C?95@A*)19<B375AB<GFB0>9D?:;<<D<A4D112)3)**(6)..4<A??:-*190))7).)
@M02542:52:000000000-J9N43:1:1101:16970:7243 2:N:0:GTGAAA
GTAGTCCACGCCCTCAACGATGTCAACTGGTTGTTGGGTCTCTTCTGACTCAGTAACGAAGCTAACGCGTGAAGTTGACCGCCTGGGGAGTACGGCCGCAAGGTTGAAACTCAAAGGAATTGACGGGGACCCGCACAAGCGGTGGATGATGTGGTTTAATTCGATGCAACGCGAAAAACCTTACCCACCTTTGACATGTACGGAAGTTGCCAGAGATGGCTTCGTGCTCGAAAGAGAGCCGTAACACAGGTGCTGCATGGCGGTCCTCAGTCCG
+
GGGGGGGGGGGFGG8FGGGFF@FG<FGGGGGGGGGGGGGGGGGGGGGGGGGGGGGGGGGDECEFGGFGGGGGGGGGGGGGGGGDG7DGGGGGGGGGGGGGDFFGGGGGGGGFFFGGGGGGFFFGGD>F>FCEC57:EFCGC8BBECD7,:CGGGGGFGGFA9*,=CCCFA*>DC>EFFE:A8AGGGGEGFFFFFFF9?F99<69>:<+1C<<<@F><D<024)).8?9>:(41>:7.30>327<(57<:(/6))647AB?6-(())17*)**0.
@M02542:52:000000000-J9N43:1:1101:6360:7253 1:N:0:GTGAAA
GTAGTCCACGCCGTAAACGATGTCTACTAGCTGTTCGTGTCCTTGTGATGTGAGTAGCGCAGCTAACGCACTAAGTAGACCGCCTGGGGAGTACGGTCGCAAGATTAAAACTCAAATGAATTGACGGGGGCCCGCACAAGCGGTGGAGCTTGTGGTTTAATTCGACGCAACGCGAAGAACCTTACCTACTCTTGACATCTGCGGCAGACTGCAGAGATGCGGTTGTTCCTTCGGGCACCGTAAGACAGGTGCTGCATGGCCGTTGTCAGCTCGG
+
GGGFGGGGGGGGEG,@FFGEE@C@@FFGGGFAFFFGCFFFEF<<FFDE,EEG,FA,CFBFE:CFF,CFGCECFFEFFC,FF7BEE+?<:?+B?FGDGDGG@FC8DEFG,CDEG,A,C<F55,,?,8+@::7+C>C<**6>:<7F:FF72,4,,,<=:F:F9@2=24**3=*=*37**;8E8;:CFF97<<?:7CGGC7A++0/**11ADG66<:FG6A:<**;2*:/<F0-95C<57:CDFFDF?<?<3002448:<-20*1))*-.5<2)9))
@M02542:52:000000000-J9N43:1:1101:14862:7265 1:N:0:GTGAAA
GTAGTCCACGCCGTAAACGATGTCTACTAGCTGTTCGTGTCCTTGTGATGTGAGTAGCGCAGCTAACGCACTAAGTAGACCGCCTGGGGAGTACGGTCGCAAGATTAAAACTCAAATGAATTGACGGGGGCCCGCACAAGCGGTGGAGCATGTGGTTTAATTCGACGCAACGCGAAGAACCTTACCTACTCTTGACATCTACGGAAGACTGCAGAGATGCGGTTGTGCCTTCGGGAACCGTAAGACAGGTGCTGCATGGCTGTCGTCAGCTCGG
+
CFFEGGGGGGGGG@FEGFGGGGGFGGGGGGFFGGGGGGFFFGGGGGGGGGGGGGGGGGGGGGGGGGGGGGGGGGGGGGGGFGGDCFGGGGCFFGGDGGGGGGGGGGFGGDFGGGGGGGGGGGGGGGGGGGGGGGGGGGFGGGGGGGGFCFGGGGGGGGGGGGGGGGGGGGGGGEGGGGGGF>FGGDGGG?EFGGGGGGGGGFGGCDEGFGGGGGGGCCGGGEGGGGGGGG<FFG3@EFDDBFGFF?6CFGC?FFF?FFFFGGGFGFF6?FA@>)
@M02542:52:000000000-J9N43:1:1101:19260:7266 2:N:0:GTGAAA
GTAGTCCACGCCGTAAACGATGTCTACTAGCTGTTCGTGTCCTTGTGATGTGAGTAGCGCAGCTAACGCACTAAGTAGACCGCCTGGGGAGTACGGTCGCAAGATTAAAACTCAAATGAATTGACGGGGGCCCGCACAAGCGGTGGAGCATGTGGTTTAATTCGACGCAACGCGAAGAACCTTACCTACTCTTGACATCTACGGAAGACTGCAGAGATGCGGTTGTGCCTTCGGGAACCGTAAGACAGGTGCTGCATGGCTGGCGGCAGCTCGG
+
GGDGGGGGGGGGGG,@FGGGGGGGGGGGGFGGGGGGGGGEFGGGGGGGGGGGGGGGGGGGGGGGGGFGEGGGGGFGGGGGGGGGGGGFGGGEGGGGDEGGGGGFGGGGGGGGGGGGGGGGGGGGGGGDGGGGGGGDGGGGGGGGGGFGGGGGGCGFFGGGFCFGGGGG>BGCEG>DDB?FFFFGGGGFGFFFF2?::4=9FFF3:DEG?73?G<+<0C:63>DFB:(:<AA?6>>>9B<351C7)47FF4)04))(.4:?71(,)))).)773)
@M02542:52:000000000-J9N43:1:1101:22240:7268 2:N:0:GTGAAA
GTAGTCCACGCCGTAAACGATGTCTACTAGCTGTTCGTGGTCTTGTACTGCGAGTAGCGCAGCTAACGCACTAAGTAGACCGCCTGGGGAGTACGGTCGCAAGATTAAAACTCAAATGAATTGACGGGGGCCCGCACAAGCGGTGGAGCATGTGGTTTAATTCGACGCAACGCGAAGAACCTTACCTACTCTTGACATCTAGCGAAGATTGTAGAGATACGATTGTGCCTTCGGGAAAGCTAAGACAGGTTCTGCATGGCTGTCGTCAGCTCGG
+
GGGGGGGGGGGGGGG@CFCFGGGGGGGGGGGGGGGGGGGDGGGGGGDFFFGGGGGGGGGGGGGGGGGDGEGGGGGGGFGGGGGG>DGGG@GGGGDGGGGGFGGGGGGGGGCFGGGGGGGGGGGGGGGC>EEGGGD8CGECGGGEGGGGGGFGFDG8CFGG=@;C@DGDDFGG3D0>@::@>BFGFF7647:FFBFF<2?AFFFD@@.;BF?DD@A9:>:4338>0<AGFFB2(519>(3**6?*.58?0.**.:ADAB<BF<??CD307)*/.)
@M02542:52:000000000-J9N43:1:1101:14628:7282 2:N:0:GTGAAA
GTAGTCCACGCCGTAAACGATGTCTACTAGCTGTTCGTGTCCTTGTGATGTGAGTAGCGCAGCTAACGCACTAAGTAGACCGCCTGGGGAGTACGGTCGCAAGATTAAAACTCAAATGAATTGACGGGGGCCCGCACAAGCGGTGGAGCATGTGGTTTAATTCGACGCAACGCGAAGAACCTTACCTACTCTTGACATCTACGGAAGACTGCAGCGATGCGGTTGTGCCTTCGGGAACCGTAAGACAGGTGCTGCCTGGCTGGCGTCAGCTCGG
+
GGFGGGFGGGGGGECEGGGGGFGGGGFGGGGGGGGGGGFFFFAGGGGGGGGGFGGGGGCFGEGGGGGGGGGGFGGGGCFFFGGGEGGGDEGGGGGEGGFGGGGGGGGGGGGFGGGGGGGGGGGGGGGGGGGGGGGGEGGGGGGGGGCFGGGGGGGGGDFGFCB5CDGDEEGGFG>BEBFFFFFGGGFFG4?FF2FFAFFFFFFG@)7:5C?:CF+)(1*,4BEFBF(26A<B?E0(4(()1,7*).85:A9)447(.32(((((11>)5)/)))
@M02542:52:000000000-J9N43:1:1101:11036:7287 1:N:0:GTGAAA
GTAGTCCACGCCGTAAACGATGTCTACTAGCTGTTCGTGTCCTTGTGATGTGAGTAGCGCAGCTAACGCATTAAGTAGACCGCCTGGGGAGTACGGTCGCAAGATTAAAACTCAAATGAATTGACGGGGGCCCGCACAAGCGGTGGAGCATGTGGTTTAATTCGACGCAACGCGAAGAACTTTACCTACTTTTGACATCTACGGAAGACTGCAGAGATGCGGTTGTGCCTTCGGGAACCGTAAGACAGGTGCTGCATGGCTGTCGTCAGCTCGT
+
GGGGGGGGGGGGGGFGGGGGGGGGGGGGGGFGGGGGGGGGGGGGGGGGGGGGGGGGGGGGGGGGGGGGGGGGGGGGGFGGGGGGGGGGGECFGGGGGGGGGGGGGGGGGGGGGGGGGGGGGGGGGGGGGGGGGGGGGGGGGGD:FGGGGGGGGGGGGGGGGGFGGGGGGGGGGGGGGGGGGGGGGGGGGGGGGGGGGGGGGFGGGGGGGGGGGGGG6FFGGDEGGGGGGGFFGGGFFGGGFFGFFFGFF:*5BA<?FABFG<F?DB:<BFAFE)
@M02542:52:000000000-J9N43:1:1101:16557:7287 2:N:0:GTGAAA
GTAGTCCACGCCGTCAACGATGTCTACTAGCTGTTCGTGTCCTTGTGATGTGAGTAGCGCAGCTAACGCACTAAGTAGACCGCCTGGGGAGTACGGTCGCAAGATTAAAACTCAAATGAATTGACGGGGGCCCGCACAAGCGGTGGAGCATGTGGTTTAATTCGACGCAACGCGAAGAACCTTACCTACTCTTGACATCTACGGAAGACTGCAGAGATGCGGTTGGGCCTTCGGGAACCGTAAGACAGGTGCTGCATGGCTCGCGTCCGCTCGG
+
GGGFFGGGGGGGGG+CFGGGGFFD<FFGGGGGFFGGGGGFGGGGGGGGGGGFBGGGGGEGGCEGCAGCFFFGGGGGGFGGEGEGGGGGGGGGGFEGFGGGGGGGGFGGDGGGGDFFFEFFGFEDDEG=CEGE@CGGGGGGGGGCCCFGGGGGGGGFFGF?CFGFFDEGF>CG3C9>:>)8719FGGGF<@FFF2696A?2B419:))2?>279+35(20.()0>10(*-22<B>>19?F)74<F))(03)97-67(6<((33((//).75)8)5
@M02542:52:000000000-J9N43:1:1101:7162:7288 2:N:0:GTGAAA
GTAGTCCACGCCGTAAACGATGTCTACTAGCTGTTCGTGCCCTTGTGATGTGAGTATCGCAGCTAACGCACTAACTAGACCGCCTGGGGATTACGGTCGCAAGATTAAAACTCAAATGAATTTACGGGGGCTTGCACAAGCGGTGGAGCATGTGGTTTAATTCGACGCAACACGAAGAACCTTCACTACTCTTCATATCTACGGATTCATTCAGACATTCGGATGTGCCTCCGGGAACCGTAAGAAAGGTTGTGCTTCGCTTTTCATCGCCTCC
+
8FC<6,,6,,@C++8@6,8@,C;6FF9FFGDG,;6<:FF7FFE8,C6,C,6,<:CF,6B@6,8C,C<@CFFC8A,C?,,<FCCEGFFD7B4<,,+@,@+@C7@FF,EF9,EFFD8F8,33@,,,?>8+++@+,5*,@9>8,****;8,=99CC,,,=B8,89,*,*:4):**):(85);45=F***=@4+;:=)++--1)060*7.)+*2)-0<+)47*.:5)044)74)).3.((-(()*(1*.)().,*)--4)))(-31()****)0))))
@M02542:52:000000000-J9N43:1:1101:8472:7300 1:N:0:GTGAAA
GTAGTCCATGCCGTAAACGATGAGTGTTCGCCCTTGGTCTACGCGGATCAGGGGCCCAGCTAACGCGTGAAACACTCCGCCTGGGGAGTACGGTCGCAAGACCGAAACTCAAAGGAATTGACGGGGGCCCGCACAAGCGGTGGAGCATGTGGTTTAATTCGATGCAACGCGAAGAACCTTACCTGGCCTTGACATACTAAGAACTTTCCAGAGATGGATTGGTGCCTTCGGGAACTTAGATACAGGTGCTGCATGGCTGTCGTCAGCTCGTGTC
+
GGGGGGGGGFGGGGGGGGGGGGGFGGGGGGGGGGGGGGGGGGGGGGGGGGGGGGGEGGGGGGGGGGGGGGGGGGGGGGGGGGGGGGGEGGGGGGGGGGGEGGGGGGGGGGGGGGGDGGGGFGGDGGGGGEGGEGGEFFGG*<FGGGGGGGFGGFFGGGGGGGGDEFFFGGGGGGGGFGGGG6E?9@FFGGGGGGGGGGGGFFFGGGGGGGGGCCFGGG??FFF=:EGGGGFFGGGFFFFFFFGFFBGDFFGFFFF<???:GDF:<1)))47)0)
@M02542:52:000000000-J9N43:1:1101:7647:7301 2:N:0:GTGAAA
GTAGTCCACGCCGTAAACGATGTCTACTAGCTGTTCGTGTCCTTGTGATGTGAGTAGCGCAGCTAACGCACTAAGTAGACCGCCTGGGGAGTACGGTCGCAAGATTAAAACTCAAATGAATTGACGGGGGCCCGCACAAGCGGTGGAGCATGTGGTTTAATTCGACGCAACGCGAAGAACCTTACCTACTCTTGACCTCTACGGAAGACTGCAGAGATGCGGTTGTGCATTCGGGAACCGTAAGACAGGTTATGCATGGCTGTCTGCAGCTCGT
+
FGGGGGGGGGGGGGFGGGGGGGGGCEGFGG@EFGGFGGFGGGGGGFGGGGF<DFFFGGGGGGGGGFFEGGGEGGAEFFGGGGGGFGGGGGGCFGGGGGGGGGCDFGGGGGGFFG8DGGGG9FEFGEGGGGGDEGEEGEFFDGG8EGGFGGGG?GGEGCFGF+9ACDED)::C33(7@5@F:?FGGGC?D46B64F?2-9)94:C@F36.?>7CEF>BDC<;).5(-8F)54-)09>;?6<D?G5)385()**)-.)))(,18:2****)75)8)
@M02542:52:000000000-J9N43:1:1101:27757:7302 2:N:0:GTGAAA
GTAGTCCACGCCGTAAACGATGTCTACTAGCTGTTCGTGTCCTTGTGATGTGAGTAGCGCAGCTAACGCACTAAGTAGACCGCCTGGGGAGTACGGTCGCAAGATTAAAACTCAAATGAATTGACGGGGGCCCGCACAAGCGGTGGAGCATGTGGTTTAATTCGACGCAACGCGAAGAACCTTACCTACTCTTTACATCTACGGAAGACTGCAGAGATGCGGTTGTGCCTTCGGGAACCGTAAGACAGGTTGTGGAGGGTTGTCGTCCGCCTGG
+
GGFGGGGGGGGGGD:FFGGGGGGGGGGGGGGGGGGGGGGGGGGGGGGGGGGGGGGGGGGGDCGGGGGGGGGEGGGEGGGGGGGEEFFGGEEEGGGGGGGGGGGGCFGGGGGGGGGGGGGGGG,>D=8CEEEEEGGGDEGGGGGEGG5:CFGG:CFFFFGGFGG5:5=<3;ED3:;:;DFFFFFF4FFFG4FFB)*16>7A*),CE:.A?F>?G<7<0CD<13)5(((26<27<3190(-79,99))(),.*)-(()(-3313:2915))).)0)
@M02542:52:000000000-J9N43:1:1101:27792:7331 1:N:0:GTGAAA
GTAGTCCACGCCGTAAACGATGTCTACTAGCTGTTCGTGTCCTTGTGATGTGAGTAGCGCAGCTAACGCACTAAGTAGACCGCCTGGGGAGTACGGTCGCAAGATTAAAACTCAAATGAATTGACGGGGGCCCGCACAAGCGGTGGAGCATGTGGTTTAATTCGACGCAACGCGAAGAACCTTACCTACTCTTTACATCTACGGAAGACTGCAGAGATGCGGTTGTGCCTTCGGGAACCGTAAGACAGGTGCTGCATGGCTGTCGTCAGCTCGG
+
GG9FGGGGGGGGGGGGGGGGGGGGGGGGGGGGGGGGGGGGGFGGGGGGGGGGGFGGGGGGGGGGGGGGGGGGGGGGGDFGGGGGGGGFGGGGFGGGGGGGGGGGGGGGGGGGGGGGGGGGGGGGGGGGGGGGGGGGGGGGGGEGGGGGGGGGGGGGGGGGGGGGGGGGGGGGGGGGEEGGGGGGGFGGGGGGGGGGGGGGGFGGEDGGGGGGGFGFG7<EGGGGGEGGGGFFGGGFFFCDBFGFB<CFFFG:FFFFFDFBCCGFGFFBF?2<>)
@M02542:52:000000000-J9N43:1:1101:12689:7341 2:N:0:GTGAAA
GTCGTCCACGCCGTAAACGATGTCTACTAGCTGTTCGTGTCCTTGTGATGTGAGTAGCGCAGCTAACGCACTAAGTAGACCGCCTGGGGAGTACGGTCGCAAAATTAAAACTCAAATGAATTGACGGGGGCCCGCACAAGCGGTGGAGCAGGTGGGTTAATTCGACGCAACGCGAAGAACCTTACCTACTCTTGACATCTACGGAAGACTGCAGAGATGCGGTTGTGCCGTCGGGAACCGTAAGAACGGTGCAGCATGGGTGTAGGCATCCCGG
+
:F+6FD@FFECDFGC@@FF7@FCEFGF<FFF9FG9<66,CA<<DFEFFCEB@DEF9,C:CCGFF,BFC::+@,EB,,<<<E++>?FDFC@F?8,4C=8@=+>FC=FEFD,3@DE,,?FGGGGGGG8=CEGG5>>7BEE8CF5E;*?CFGC0:CFC*?:5?71;5<*:C>E*)7C05))0077?7CF+@4/<@6<=6)665=<:GFF38?F?FG8+)(*0)275)1((2.(,-4>B33(3<*(11))40(()))))())(((-()****))))))
@M02542:52:000000000-J9N43:1:1101:14449:7344 2:N:0:GTGAAA
GTAGTCCACGCCGTAAACGATGTCTACTAGCTGTTCGTGTCCTTGTGATGTGAGTAGCGCAGCTAACGCACTAAGTAGACCGCCTGGGGAGTACGGTCGCAAGATTAAAACTCAAATGAATTGACGGGGGCCCGCACAAGCGGTGGAGCATGTGGTTTAATTCGACGCAACGCGAAGAACCTTACCTACTCTTGACATCTACGGAAGACTGCAGAGATGCGGTTGTGCCTTCGGGAACCGTAAGACAGGTGCTGCATGGCTGTCGTCCGCTCGG
+
GGGGGGGGGGGGGGFGGGGGGGGGGGGGGGGGGGGGGGGGGGGGGGGGGGGGGGGGGGGGGGGGGGGGGGGGGFGGGGGEFGGGGGGGGGGGGGGGGGGGGGGGGFGGGGGGGGGGGGGGGF8EFGGGDGGGGGGGGGFFGGGGGGFGGGFGECGGGGGGFECFFDEGFECDEGFDBEFFFFFGFGGFGFFFFFFFFFFBFBFDDFEGFGFFGG7>0?C99B@>(4(><442-79>>:2)9495:2(53</05282)4(112<)*1)).0.>))
@M02542:52:000000000-J9N43:1:1101:15119:7347 2:N:0:GTGAAA
GTAGTCCACGCCGTAAACGATGTCTACTAGCTGTTCGTGTCCTTGTGATGTGAGTAGCGCAGCTAACGCACTAAGTAGACCGCCTGGGGAGTACGGTCGCAAGATTAAAACTCAAATGAATTGACGGGGGCCCGCACAAGCGGTGGAGCATGTGGTTTAATTCGACGCAACGCGAAGAACCTTACCTACTCTTTACATCTACGGAAGACTGCAGAGATGCGGTTGTGCCTTCGGGAACCGTAAAGCAGGTTCTGCATGGCTGTCGTCCGCTCGG
+
GGGGGGGGGGGGGGGGGGGGGGGGGGGGGGGGGGGGGGGFGGGGGGGFFGGFFGGGGGGGGGGGFFGGGGGGGGGGGGGGGGGGGGGGGDCFEGGGGGGGGGGGGGGGGGGGGGGFGGGCEFDD?EEGGDEEGGGGGGGGGGGGGD>=FG6A:C?FGGGGFCFFFGGGBAEGEGBFDBF>)47CGGGFGFFFF47=5<F<FDFDEF)*7C7:C@77:FG<>5<5606>A>A?(70-16:DGBC*)64?:6*984)).)3::(,,*7))7.).0)
@M02542:52:000000000-J9N43:1:1101:6391:7349 2:N:0:GTGAAA
TAGTCCATGCCGTAAACGTTGGGCGCTAGGTGTGGGGACTTTCCACGGTTTTCGCGCCGTAGCTAACGCATTAAGCGCCCCGCCTGGGGAGTACGGCCGCAAGGCTACACCTCACAGGAATTGACGGGGGCCCGCACAAGCGGCGGCGCATGTTGCTTAATTCGACGCAACTCGAAGAACCTTACCAAGGTTTGACATCACCCGTGGAACCGTAGGAGTACAGGGTCACTTCGTTGGCTGGTGGCGGGTGGTGCCTGGCTGTCGTCAGCTCGTG
+
GGGGAFFF<FEFFEEGFGGC@,@FGGE7FFC,E7CGG7CEGGGCFFEGGGG,CFC++84C:?<FFC@EDGGGGEFFDDGG+4+@+F+4@:CCBA7+@EEC+3C@FGG,@,,@FC,@FG8CECD,2*8>B***=:@55:<C8*3**9***::::99C79CE*<9CCC=DE5/*754:>)97;0?F77+9*7??63@4).?2*(357))***((1;*))*2(-*7?6((*)).),).(4((9<74*(((8(3;)(),)4((.4()(*1).6*)08)
@M02542:52:000000000-J9N43:1:1101:7418:7420 1:N:0:GTGAAA
GTAGTCCACGCCGTAAACGATGTCTACTAGCTGTTCGTGTCCTTGTGATGTGAGTAGCGCAGCTAACGCACTAAGTAGACCGCCTGGGGAGTACGGTCGCAAGATTAAAACTCAAATGAATTGACGGGGGCCCGCACAAGCGGTGGAGCATGTGGTTTAATTCGACGCAACGCGAAGAGCCTTACCTACTCTTGACATCTACGGAAGACTGCAGAGATGCGGTTGTGCCTTCGGGAACCGTAAGACAGGTGCTGCATGGCTGTCGTCAGCTCGG
+
GGGGGGGGGGGGGGGGGGGGGGGGGGGGGGGGGGGGGGGGGGGGGGGGGGGGGGGGGGGGGGGGGGGGGGGGGGFGGGGGGGGGGGGGGGGGGGGGGGGGGGGGGGGGGGGGGGGGGGGGGGGGGGGGGGGGGGGGGGGGGGGGGGGGGGGGGGGGGGGGGGGGGGGGGGGGGGGGGGGGGGGGGGGGGGGGGGGGGGGGGFGGGGGGGGGGGGGGGGGFGGGGGGGGGGFFGGGFFCGGFFGFFFFG>DC?FFF?FFFFG:CFF<?1?BFFF)
@M02542:52:000000000-J9N43:1:1101:20988:7454 2:N:0:GTGAAA
GTAGTCCACGCCGTAAACGATGTCTACTAGCTGTTCGTGTCCTTGTGATGTGAGTAGCGCAGCTAACGCACTAAGTAGACCGCCTGGGGAGTACGGTCGCAAGATTAAAACTCAAATGAATTGACGGGGGCCCGCACAAGCGGTGGAGCATGTGGTTTAATTCGACGCAACGCGAAGAACCTTACCTACTCTTGACATCTACGGAAGACTGCAGAGATGCGGTTGTGCCTTCGGGAACCGTAAGACCGGTGCTGCATGGCTGTCGTTCGCTCGG
+
GGGGGGGGGGGGGGDGGGGGGGGGGGGGGGGGGGGGGGGGGGGGGGGGGGGGGGGGGGGGGGGGCFGGGFGGGGGGGGGGGGEGGGFFGGGGGGGGGEGGGGGGGGGGGCFGGGGGGGGGGGFGGGGGGGGGGGGEGGGGGDEEGDGGGG?FGGFCFGGGFGFDFGGGBE=DFGFFDEFFFFFGGGGFGFFFFFFFFFFAFAFGFFFGFGF?GFFF2*263D>B61<GAFA??B>9>::CC?GCA40>7;5><2)4<<767((,/*)00)0))5
@M02542:52:000000000-J9N43:1:1101:10307:7471 2:N:0:GTGAAA
GTAGTCCACGCCGTAAACGATGTCTACTAGCTGTTCGTGTCCTTGTGATGTGAGTCGCGCAGCTAACGCACTAAGTAGACCGCCTGGGGAGTACGGTCGCAAGATTAAAACTCAAATGAATTGACGGGGGCCCGCACAAGCGGAAGAGCATGTGGTTTAATTCGACGCAACGCGAAGAACCTTACCTACTCTTGACCTCTACGGAAGACTGCAGAGATGCGGTTGTGCCTTCGGGAACCGTAAGCCAGGTGCTGCATGGCTTGCGGTCGGCCGG
+
CF@@FFCE@;FDCFCB@C@:FCECG<FFGGGGCGFG7@,C@@EGFGGGGFF,,CE,8C=FGG+EFFFEEG+F=,EF?EB,FBCCFGGF:?F?8A=>,63+8:+A7E,3,CF,C9,3C;DFGACC=>CGGGG578C5:BCC/1***2=:*03<1=EC5*>+:+<*+8*>DD5DE)75.79FF(*?<6E=F4?BF2*0)6;?F483)7)2)*)4@+<):7:<1)77(4(::)-5<EFB6(2)/-1*)(,7(./93))244:?41((1)))))0)0)
@M02542:52:000000000-J9N43:1:1101:17601:7488 2:N:0:GTGAAA
GTAGTCCACGCCCTAAACGATGTCAACTGGTTGTTGGGTCTCTACTGACTCAGTAACGAAGCTAACGCGTGAAGTTGACCGCCTGGGGAGTACGGCCGCAAGGTTGAAACTCAAAGGAATGGACGGGGACCCGCACAAGCGGTGGATGATGTGGTTTAATTAGATGCAACGCGAAAAACCTTACCCACCTTTGACATGTACGGAAGTTGCCAGAGATGGCTTTGTGCTCGAAAGAGAGCCGTGACACACGTGCTGCATGGCCGCCGTCTGCCCG
+
GGF<FFFFFF@CCF8FGG7CFFGGCFFGGFFFGC8FGGGGAFDDCGGAEG9FFF9EFFGGGGFGGF:FECFDDF,FAADGGBB+BFFGGC+A>FGGFBF7FEFEGGF;FGE>B8=AFCFG,,=DCGEGBCECCBC5:FGGED:::4>??,2=B?,=8CDFF,<:,+,?4)42)::582:2;4F<GF6=DFF4=)*944941,(9:B@F?*49<88)6>F7())*.()248003.:14((*91)9?4,8(,00-2)80):0(((())00))*1)7
@M02542:52:000000000-J9N43:1:1101:12056:7492 2:N:0:GTGAAA
GTAGTCCACGCCGTAAACGATGTCTACTAGCTGTTCGTGTCCTTGTGATGTGAGTAGCGCAGCTAACGCACTAAGTAGACCGCCTGGGGAGTACGGTCGCAAGATTAAAACTCAAATGAATTGACGGGGGCCCGCACAAGCGGTGGAGCATGTGGTTTAATTCGACGCAACGCGAAGAACCTTACCTACTCTTGACATCTACGGAAGACTGCAGAGATGCGGTCGTGCCTTCGGGAACCGTAAGACAGGTTCTGCATGGCTGTCGTCAGCTCGG
+
GG>FGGGGGGGGGGGGGGGGGGGGGGGGGGGGGGGGGGGGGGGGGGGGGGGGGGGGGGGGGGGGGGGGGGGGGFGFGGGGGGGGGGGGGGGGGGGGGGGGGGGCFGGGGCFGGGGGGGGGGGGGGGGGGGGGGGGDGGGGGDDEGDGFGGGGG7FGGGGEFFGGGGGDFFGGFG93:>FFFBFGGFGFGFFFFFFFFFFFFF<GD:@GFF?FGGGF?GCA>:@EFFFGFF92:D9BBFBDDBGGB?440.*/5>DFAB:0((43**.)7)*)7)
@M02542:52:000000000-J9N43:1:1101:9004:7502 1:N:0:GTGAAA
GTAGTCCACGCCGTAAACGATGTCTACTAGCTGTTCGTGTCCTTGTGATGTGAGTAGCGCAGCTAACGCACTAAGTAGACCGCCTGGGGAGTACGGTCGCAAGATTAAAACTCAAATGAATTGACGGGGGCCCGCACAAGCGGTGGAGCATGTGGTTTAATTCGACGCAACGCGAAGAACCTTACCTACTCTTGACATCTACGGAAGACTGCAGTGATACGGTTGTGCCTTCGGGAACCGTAAGACAGGTGCTGCATGGCTGTCGTCAGCTCGG
+
FGG<FEGGGEG<7FF;FC@+CFEFGGA<FGGGFGCFCCFG8FAFFGGGFDGF9F@,6C@@FFEEGCFEEGCGFDGFE?FEG>7BFFBF+?FCDF7>98C:EG:EFEDG95<=AA@DFFGEG9D,CBFFGGGGEGGGCCFCF@*>7F7<,<CFCEGGFGGFFFGCA@BEGECFEBG5/;CF8F:96@??FGGG@F7F0<FEF4/A*C/;7<CEFFFFG9+0:A:*::C:DC<FGCDE@GGGFF7?=?6FFD*2=A2(6>727C>@G??:?7)9>)
@M02542:52:000000000-J9N43:1:1101:22101:7503 1:N:0:GTGAAA
GTAGTCCACGCCCTAAACGATGTCAACTGGATGTTGGGTCTTCACTGACTCAGTAACGAAGCTAACGCGTGAAGTTGACCGCCTGGGGAGTACGGCCGCAAGGTTGAAACTCAAAGGAATTGACGGGGACCCGCACAAGCGGTGGATGATGTGGTTTAATTCGATGCAACGCGAAAAACCTTACCTACCTTTGACATGTACGGAATCCTTTAGAGATAGAGGAGTGCTCGAAAGAGAGCCGTAACACAGGTGCTGCATGGCTGTCGTCAGCTCG
+
GGGFGFFGGGGGGGE@FEF@FGGGFGGEFGFCFGGGFCGGGGFGGGGGGGFGGGGGGGGDFEEFFFEEG>:BFGGGGGFGGGGDG@DEGFFFFCD:=F7FEEGGGGGGFGGGFECFGDFGGDGGGGGGEDFFCGGEGGEGGG><F:<FGGGGGGFCFGCGGGGCFC7BBGGDEGGGGEGEGGFGG9CEGFCFGGGGGDGC?FEGGG?CGGGCFCFEFGFG7=FEGC=0CDBF5ED>F5<F7>DBDA74<7:4FB9>FA<:FFC@=?<26B0=@>
@M02542:52:000000000-J9N43:1:1101:21725:7505 2:N:0:GTGAAA
GTAGTCCACGCCGTAAACGATGTCTACTAGCTGTTCGTGTCCTTGTGATGTTAGTAGCGCAGCTAACGCACTAAGTAGACCGCCTGGGGCGTACCGTCGCAAGATTAAAATTCCAATGAATTGACGGGGGCCCGCACAATCGGTGGAGCATGTGGTTTAATTCCACGCAACGCGAAGAACCTTACCTACTCTTGACATCTACGGAAGACTGCCGAGATGAGGTTGTGCCTTCTGGAACCGTACGACTGGGCCCTCAGGCCTGCCGTCGCCTCGG
+
DE6<6FGGGGG86F@:CC6@F<;6;CE,CECF@6,,689,6,,,C9,966F,,C9E<E:+6+@F?BF7F>FBFE8FA,EF<>C+B+4+7+846+++:@=F+@=3F9?9,,,8C,,,?D,3,,,36+43BF8>E5CE81=,>***1:148*<=F+52*=2=+1C9<DCD5:5)0)-).)/0.3=76<+=C*9*/-*9))9-*.(/0))*0*,10*/0(**).5)08:(0-56<)*..286)/1*980(8(())(((((((-)(((/*)))))0.7
@M02542:52:000000000-J9N43:1:1101:13651:7516 2:N:0:GTGAAA
GTAGTCCACGCCGTAAACGATGTCAACTAGCCGTTGGGTTCCTTGAGAACTTAGTGGCGCAGCTAACGCATTAAGTTGACCGCCTGGGGAGTACGGCCGCAAGGTTAAAACTCAAATGAATTGACGGGGGCCCGCACAAGCGGTGGAGCATGTGGTTTAATTCGAAGCAACGCGAAGAACCTTACCTGGCCTTGACATGCTGAGAACTTTCCAGAGATGGATTGGTGCCTTCGGGAACTCAGACAACGGGAGTGCATGGGTGTCGTCAGCTGGG
+
FF<FGGGGGGDGGGFCDGGGGGGGAFGGGFGFGBC:FCCEEFGGGGGCGFAAEG@FGGGDEDDFFFGGGECGFFEGGCFE?FFGC:BFDGCFFGGGGGGF+CFF>FGFG9@DFFF9CD,C@D86=88CGCGGGGGC8EFGGGGE>D5E@5?GGGGGCF4+;>>5:7C3FA:35)47>>FFF?**27:=C)7??:7?-<6:49>5=9):BFA<F70.1C721*95::0*45:)3<(((()224:*((()-()),.6)--,(.1(.**0)))*)))
@M02542:52:000000000-J9N43:1:1101:20810:7522 2:N:0:GTGAAA
GTAGTCCACGCCGTCAACGATGAGAACTAGTTATTGGGGGTATTGACTCCCTCAGTGACGCAGCTAACGCATTAAGTTCTCCGCCTGGGGAGTACGGCCGCAAGGCTAAAACTCAAAACAATTGACGGGGGCCCGCACAAGCGGTGGATTATGTGGTTTAATTCGAAGCAACGCGCAGAACCTTACCTAGGCTTGAACTCCTCCGAATTCGACGTAATGGTTGAAGTGCCCGCAAGGGAATTGAGTGAGAGGTTCTGCCTTGCTGTCGTCAGCG
+
GGGGGGGGGGGGGG+CFGFGGGGGFFGG,CEFFFGGGGGGGGGFGGGDGGGGGGGGGFGGGGEEGFGGGGGGGGGGGGGGGGGGCFGGGGGEEEGDCECFECFGGGDDG:BF:FFDFEGFGGGFCGEGGEGGEDEGEGGGGGGGECC5CC++<CCFGGCGFGGGGGGGFFGC:DFFD)7?F:):FG6=7??FF?EFFFF<FA7*7@>2<DBAC:1)(1*).1>F:-)0)6:<0)403:8F*20?<))*5<F5.(.4:)))).()2*/)05)0)0
@M02542:52:000000000-J9N43:1:1101:20371:7569 2:N:0:GTGAAA
GTAGTCCACGCCGTAAACGATGTCTACTAGCTGTTCGTGTCCTTGTGATGTGAGTAGCGCAGCTAACGCACTAAGTAGACCGCCTGGGGAGTACGGTCGCAAGATTAAAACTCAAATGAATTGACGGGGGCCCGCACAAGCGGTGGAGCATGTGGTTTAATTCGACGCAACGCGAAGAACCTTACCTACTCTTGACATCTACGGAAGACTGCAGAGCTGCGGTTGTGCCTTCGGGAACCGTAAGGCAGGTGCTGCATGGCTGGCGTCAGGTCGG
+
GGCGGGGGGGGGGG:@FGDEFFGGGGGGGGGGGGGGGGFEGGGGGGGGGGGGGGGGGGGGDECGGGGGDEGGGGFGGGFGGGGGGGDGGGDGGGGGGGGGGGGF,EFGGGGGGGFGGGGGGGFGGGGGGGECEGGGGGGGGGGGGGFGGCCEEGG,:=CFFGFFGGG:DFEGFG0>E:@F>:779><6D?:=FBF:<2FDFF<G@EFFF7::CC08(:CBFFDDFF0>:<:<?EF;>F6D<?D>)(.<>BF924)(.48((-(()1))0)1673
@M02542:52:000000000-J9N43:1:1101:13113:7587 1:N:0:GTGAAA
GTAGTCCACGCCGTAAACGATGTCTACTAGCTGTTCGTGTCCTTGTGATGTGAGTAGCGCAGCTAACGCACTAAGTAGACCGCCTGGGGAGTACGGTCGCAAGATTAAAACTCAAATGAATTGACGGGGCCCGCACAAGCGGTGGAGCATGTGGTTTAATTCGACGCAACGCGAAGAACCTTACCTACTCTTGACATCTACGGAAGACTGCAGAGATGCGGTTGTGCCTTCGGGAACCGTAAGACAGGTGCTGCATGGCTGTCGTCAGCTCGTG
+
GGGFGGGGGGGGGGEFGGGGGGGGGGGGGGGGGGGGGGGGGGGGGGGGGGGGGGGGGGGGGGGGGGGGGGGGGGGGGGGGGGGGEGGGGGGGGGGGGGGGGGGGGGGGGGGGGGGGGGGGGGGGGGGGGGGGGGGGGGGGGGGGGGGGGGGGGGGGGGGGGGGGGDGGEGGGGEGGGGGGGGGGGGGGGGGGGGGGGGGGGFEEGGGFGFGGGGGGC:CGGGGGGGGGGG?5DGDBFGGGFFGFFFGGFGGFF2:DFFBBGGFFGB?FFB:E@5
@M02542:52:000000000-J9N43:1:1101:11411:7603 2:N:0:GTGAAA
GTAGTCCACGCCGTAAACGATGTCTACTAGCTGTTCGTGGTCTTGTACTGTGAGTAGCGCAGCTAACGCACTAAGTAGACCGCCTGGGGAGTACGGTCGCAAGATTAAAACTCAAATGAATTGACGGGGGCCCGCACAAGCGGTGGAGCATGTGGTTTAATTCGACGCAACGCGAAGAACCTTACCTACTCTTGACATCTAGCGAAGATTGTAGAGATACGATTGTGCCTTCGGGAACCGTAAGACAGGTGCTGCATGGCTGTCGTCAGCTCGG
+
GG7FGGGGGGGGGGGGGGGGGGGGGGGGGGGGGGGGGGGGFGGGGGFGGDGGGGGGGGGGGGGGFFGGGGGGGGGGGFGGGDFGGFGGGGGGGGGGGGGGGGGGGGGGGGGGGGF9FGGGGGGGGGDGGGGGGGDDGGGGGGGGGGFGGGGGFFFCCFGGF7@FFGGGBFDDBD>EE>@FFFFGCGGFG?:@FFFF9464=2)7;7>5@744C+<76:C)(55>:-):<B<2<F>FFF?DC:GC>BB5(-))).<744:?2:0<*/8)769733
@M02542:52:000000000-J9N43:1:1101:6059:7675 1:N:0:GTGAAA
GTAGTCCACGCCGTAAACGATGTCTACTAGCCGTTGGGATCCTTGAGATCTTAGTGGCGCAGCTAACGCACTAAGTAGACCGCCTGGGGAGTACGGTCGCAAGATTAAAACTCAAATGAATTGACGGGGGCCCGCACAAGCGGTGGAGCATGTGGTTTAATTCGAAGCAACGCGAAGAACCTTACCAGGTCTTGACATCCAGAGAACTTTCCAGAGATGGATTGGTGCCTTCGGGAACTCTGAGACAGGTGCTGCATGGCTGTCGTCAGCTCGT
+
GGFCGDFGGGGGGGDGGGGGFDGDFGGFGGGGGFCECEGCFGGFFCFAFGGGGGFGCGEGECEGFFGGGGDDGGGGGGGGGGEGEGGG7FGGGG@EGCEFGEC@FGGGGGFFFGFGFGFGGC9=FGDECFGGEGGGGGGFG>F<FGGGGGGGGGE:FGFGGFFDDGCGGGGDGGEG5:CGGGGGFGDGGEGGGFFGGG?GGFGG6FGGGGGFGGG>@CGGGFGGGGGGFF<FFEGBEFFGFFGFFFGFFGG?FFB><416FGGFF??0??>F3)
@M02542:52:000000000-J9N43:1:1101:14241:7676 2:N:0:GTGAAA
GTAGTCCACGCCGTAAACGATGTCTACTAGCTGTTCGTGTCCTTGTGATGTGAGTAGCGCAGCTAACGCACTAAGTAGACCGCCTGGGGAGTACGGTCGCAAGATTAAAACTCAAATGAATTGACGGGGGCCCGCACAAGCGGTGGAGCATGTGGTTTAATTCGACGCAACGCGAAGAACCTTACCTACTCTTGACATCTACGGAAGACTGCAGAGATGCGGTTGTGCCTTCGGGAACCGTAAGACAGGTGCTGCCTGGCTGTCGTCAGCTCGG
+
GGFGGGGGGGGGGGGGGGGGGFGGGGGGGGGGGGGGGGGGGGGGGGGGGGGGFGGGGGGGGGGGFFGGGGGGGGGGGGGGGDFGGFGGGGEGGGGGGGGGGGGGGGGGGGGGGGEFGGGGGGGFFGGEEGGGGDCEEGGGFE8BEGCGGGCCFFCFGFGGFF<FCGGGFF7DFD>55;9F>?FFGGF?G@?FFFFFFFF4?<?C:>5CFG?098+04:*6;))04<?F9:44:>>B1:1)14*9))(0,-)/.-2(.4(10,3)9C))))*).)
@M02542:52:000000000-J9N43:1:1101:15074:7723 2:N:0:GTGAAA
GTAGTCCACGCCGTAAACGATGTCTACTAGCTGTTCGTGTCCTTGTGATGTGAGTAGCGCAGCTAACGCACTAAGTAGACCGCCTGGGGAGTACGGTCGCAAGATTAAGACTCAAATGAACTGACGGGGGCCCGCACAAGCGGTGGAGCATGTGGTTTAATTCGACGCAACGCGAAGAACCTTACCTACTCTTGACATCTACGGCAGACTGCAGAGATGCGGTTGTGCCTTCGGGAACCGTAAGACAGGTGCTGCCTGGCTGTCGGCAGCCCGG
+
GGFGGGGGGGGGGGGGGGGGGGGGGGGGGGGGGGGGGGGGGGGGGGGGGGGGGGGGGGGGGGGGGFGGGGGEGGGGGGGGGGGGGGGGDGGGGGGGGGGGGGGFGGGFGFGGGFGGGGGGGGGGGGGEGGGGGGGGGGGCGGGGC56CGGCGFGGGGGGGFGGGGG5DFFGGFGFDD5@FFFFGG:FFGFFFF2@FFFFFFFFD)7387D2(<@?<:FFB>D7>>F0:6):7:>(-3:<D90<*),,7()/0)-)(.),411(.*)005))).)
@M02542:52:000000000-J9N43:1:1101:17689:7725 2:N:0:GTGAAA
GTAGTCCACGCCGTAAACGATGTCTACTAGCTGTTCGTGTCCTTGTGATGTGAGTAGCGCAGCTAACGCACTAAGTAGACCGCCTGGGGAGTACGGTCGCAAGATTAAAACTCAAATGAATTGACGGGGGCCCGCACAAGCGGTGGAGCATGTGGTTTAATTCGACGCAACGCGAAGAACCTTACCTACTCTTGACATCTACGGAAGACTGCAGAGATGCGGTTGGGCCTTCGGGAACCGTAAGACAGGTGCTGCATGGCTGTCGTCAGCCCGG
+
FGGGGGGGG7@FGG7CFGGGGGGGGGGGGGGGGGGGGGGGGGGFGGGGGGGGGGGGCGGGGGGGFCGGGEEE8E8EFFGGCCGC7?FFGGGGGGGDGEGGGDEGGGGGGGGGGGGGGGFGGGFGGGGGGGGGGGGGGGGGGGG*CCCFGFGGGGGFGD4=FGGCFGEGA359>D(75<?FF7BGGGGFGFFFF2@?<>4)9<?GF:@F?7:7+<:F7F064)8B9((94<:??@F>F0:CD6D4))4:?3))-<<(65:6:02<75>57@)..)
@M02542:52:000000000-J9N43:1:1101:24146:7780 2:N:0:GTGAAA
GTAGTCCACGCCGTAAACGATGTCTACTAGCTGTTCGTGTCCTTGTGATGTGAGTAGCGCAGCTAACGCACTAAGTAGACCGCCTGGGGAGTACGGTCGCAAGATTAAAACTCAAATGAATTGACGGGGGCCCGCACAAGCGGTGGAGCATGTGGTTTAATTCGACGCAACGCGAAGAACCTTACCTACTCTTGACATCTACGGAAGACTGCAGAGATGCGGTTGTGCCTTCGGGAACCGTAAGACAGGTGCTGCATGGCTGTCCTCAGCCCGG
+
GGFGGGGGGGGGGGFGGGGGGGGGGGGGGGGGGGGGGGGGGGGGGGGGGGGGGGGGGGGGGGGGFFGCGEGFGGGGGGGGGGGGGGGGGGGGGGGGGEFGGGGFFFGGGGGGGGGGGGGGGGGGGGGFGGGGEGG>GGGGGDEEGGGGGFFG:ECGGGGGFFFGCGEGFFECEDBDBEFFFBFGGGGFGFFFFB4:AAFFFF:D:DDG?FBFGGFFFGCAB:>316:CAAA?FB9>>?4CD?<54<(<(30<79<0<4?B(34.***8))).))
@M02542:52:000000000-J9N43:1:1101:6379:7789 2:N:0:GTGAAA
GTAGTCCACGCCGTAAACGATGTCTACTAGCTGTTCGTGTCCTTGTGATGTGAGTAGCGCAGCTAACGCACTAAGTAGACCGCCTGGGGAGTACGGTCGCAAGCTTAAAACTCAAATGCATTGACGGGGGCCCGCACAAGCGGTGGAGCATGTGGTTTAATTCGACGCAACGCGAAGACCATTACATACTCTTGACATCTACGGAAGACTGCAGAGCTCCGGCTTTGCCTTTGGGAACCGTAAGACAGGTTCGGTATGGTTGTCGTCAGTTCGG
+
?FC,EFC@<FFG+FE@C,@@F8F,,CCEA<E,;CE<@@C,:CFGGGGGGFC,,CFC,F@@++@E9EFGG+6+=8FFF<,FEEG8+A9D+=C@>EC@B>7>F7++A=,?FFFBF,6EDG,,=,=3=8C77<C+5@>B@E,;>C5>C**,==?9BCFFDG*:BF9/<**))2C3.)(0)7)))5=FC*+/2*/112966)*:@>0*7.)2)0,.+<AF(**(,)))((.*-)-)5)(.5?:)9-**6<28()**((((-(4--(2)/1.).**17)
@M02542:52:000000000-J9N43:1:1101:4574:7792 2:N:0:GTGAAA
GTAGTCCACGCCGTAAACGATGTCTACTAGCTGTTCGTGTCCTTGTGATGTGAGTAGCGCAGCTAACGCACTAAGTAGACCGCCTGGGGAGTACGGTCGCAAGATTAAAACTCAAATGAATTGACGGGGGCCCGCACAAGCGGTGGAGCATGTTGTTTAATTCGACGCAACGCGAAGAACCTTACCTACTCTTGACATCTACGGAAGACTGCAGAGATGGCGTTGTGCCTTCGGGAACCGTAAGACCGGTTCTGCATGGCAGTTGTCAGCTCGT
+
GGGGGGCFGGGGGGGCGGGGFGGCFGGGGGGGGGGGGGGGGGGGGGGGGGGGGFGGGGDGDEGGAFGGGEGGFFFGGGDGGGGGGGGGGGGGFGDGGCEF@FGGGGGGGGGGGFFGGGFGGFFGGGGGECE>E58CEGGGCCG>CD5,,49?=,?CFGG7@F7*<5CD:557>GB@>3))83FC<CFFG=6@F7*9A9949:<G;;)*778090+).7*)())0--17<<4<?B>60((9*(1*-4(0(()))).).)(3(,()*21/*)*)))
@M02542:52:000000000-J9N43:1:1101:15691:7807 2:N:0:GTGAAA
TAGTCCACGCCGTAAACGATGTCTACTAGCTGTTCGTGTCCTTGTGATGTGAGTAGCGCAGCTAACGCACTAAGTAGACCGCCTGGGGAGTACGGTCGCAAGATTAAAACTCAAATGAATTGACGGGGGCCCGCACAAGCGGTGGAGCATGTGGTTTAATTCGACGCAACGCGAAGAACCTTACCTACTCTTGACATCTACGGAAGACTGCAGAGATGCGGTTGTGCCTTCGGGAACCGTAAGACAGGTTCTGCCAGGCTGTGCTCAGCCCGGG
+
GGGGFGFGGGGGGDGGGGGGGGGGGGGGGGGGGGGGGGGGGGGGGDFGFGGEFGEGGEGCCFGGFGGGGGGGGGGGGGGGGGGGGGGGGCGFFGGGGDGGGEFGGGGFGGGGGGGGGGGGGGGGGGGGGGGGGGGGGGFGGGGDC4:FFGGGGFFGGFFGFGGGGGDGFFCDDGFF>FFFFFFGGGFFC?FBBFFFADFF*12CBBFC4C720:;)-**437@5<:AFA922?F01(109D?4D7>(7))1/..)))-((242)026?6))0))
@M02542:52:000000000-J9N43:1:1101:9391:7807 2:N:0:GTGAAA
GTAGTCCACGCCGTAAACGATGTCGACTTGGAGGTTGTTCCCTTGAGGAGTGGCTTCCGGAGCTAACGCGTTAAGTCGACCGCCTGGGGAGTACGGCCGCAAGGTTAAAACTCAAATGAATTGACGGGGGCCCGCACAAGCGGTGGAGCATGTGGTTTAATTCGATGCAACGCGAAGAACCTTACCTACTCTTGACATCCAGAGAACTTAGCAGAGATGCTTTGGTGCCTTCGGGAACTCTGAGACAGGTGCTGCCTGGCTGTCGTCAGCTCGG
+
GGGGGGGGGGGGGGCFGGGGGGGGGGGGGGGGGGGGGGGGGGGGGGGGGGGGGGCFFGGGDGGGGGGGGGGGGGFGGGGGGGGGGGGGGGGGGGGGGGGGGGGGCAGFGGFGGGGGFFFGGG9FGGGGGDEGGGG>=CFGGGGGGGG59FGGDFDCFF;9CFFGCG7CBFC<@G0@EEFFFBF=CGGFG6;FFAFFAB*7F<2/7?FGFCA<DDF>?FC<AFF6:??7:A<B?E>FF0)*067:<2:F6<)))-5(5-8??0:)**.)7)76))
@M02542:52:000000000-J9N43:1:1101:16187:7810 1:N:0:GTGAAA
GTAGTCCACGCCGTAAACGATGAGTACTAGCTGTCGGAGGTTACCCCCTTCGGTGGCGCAGCTAACGCATTAAGTACTCCGCCTGGGAAGTACGCTCGCAAGAGTGAAACTCAAAGGAATTGACGGGGACCCGCACAAGTAGCGGAGCATGTGGTTTAATTCGAAGCAACGCGAAGAACCTTACCTAAGCTTGACATCCTTTTGACCTCTCCCTAATCGGAGATTTCCCTTCGGGGACAGAAGTGACAGGTGGTGCATGGTTGTCGTCAGCTCG
+
FGAFCFGGGGGGGGCEGGGGGGGGGGGGGGGGGGGGGGGGFGGGGGGGGGGGGGGGGGGGGGGGGGGGGGGGGGGGGGGGGGGGGGGGGGGGGGGGGGGGGGGGGGGGGFGGGGGGGGGGGGGG7FFCFFGGGGGGGGGGGGGGGGGGGGGGGGGGGGGGGGGGGGGGGGGGGGEGGGGGGGGGGGGGGGGGGGGGGGGGGFGGGGGGGGGGGGGGGGGGGGGGGGGGGGAFGCD@DGGG?FGFF<FGFGFFFFFFBFFBGGD5F??FFFFF45
@M02542:52:000000000-J9N43:1:1101:15323:7818 1:N:0:GTGAAA
GTAGTCCACGCCGTAAACGATGTCTACTAGCTGTTCGTGTCCTTGTGATGTGAGTAGCGCAGCTAACGCACTAAGTAGACCGCCTGGGGAGTACAGTCGCAAGATTAAAACTCAAATGAATTGACGGGGGCCCGCACAAGCGGTGGAGCATGTGGTTTAATTCGACGCAACGCGAAGAACCTTACCTACTCTTGACATCTACGGAAGACTGCAGAGATGCGGTTGTGCCTTCGGGAACCGTAAGACAGGTGCTGCATGGCTGTCGTCAGCTCGT
+
FFGFGGGGGGGGGGGGGGGGGGGGGGGGGGGGGGGGGGGGGGGGGGGGGGGGGGGGGGGGGGGGGGGGGGGGGGGFGGGGGGGGGGGGGGGGGGGGGGGGGGGGGGGGGFFGGGFGGGGGGGGGGGGGGGGGGGGGGGGGGGGGGGGGGGGGGGGGGGGFGGGGGGGGGGGGGGDEGGGGGGGGGGGGGGGGGGGGGGGFGFGGEDEGGGGGGGGGG@FGGGGGGC<CDGFFGGGFEGGGFFGFFFFCFGGFFFF:AFFFGGGFGF6(13<7D.
@M02542:52:000000000-J9N43:1:1101:5066:7831 2:N:0:GTGAAA
GTAGTCCACGCCCTAAACGATGTCAACTGGTCGTTGGGTCTTCACTGACTCAGTAACGAAGCTAACGCGTGAAGTTGACCGCCTGGGGAGTACGGTCGCAAGATTAAAACTCAAAGGAATTGACGGGGACCCGCACAAGCGGTGGATGATGTGGATTAATTCGATGCAACGCGAAAAACCTTACCTACCCTTTACATTTATGGAACCCTGCTGAGAGGTGGGGGTGCCCGACAGGGAGCCATAACACAGGTGCTGCAGGGCTGTCGTAAGCTCG
+
GGGFGGGGGGGGGGCGGGGGGGGGFGGGGGGGGGEEGGGGGGGGGGGFGEGGGGGGGGGGGGFGGGGGGGDGGGGGGGGGGGGGGGGC?@FGGGGBF6FGGGFGGGCFGGGGGGGCFGGGGFEFGGC7CFCEGEGGCGFGCC@E>C>CFFFGGGG9;DFGFFGFFGGGAADDBG9B3=E>AEFGGGGFGFAA).;+7)96*60:4?@GFG<?FF*973<<6BD>>;?FFFF(35<08BF:C2DG7<48((0)2427(((-1264*170))**0)
@M02542:52:000000000-J9N43:1:1101:20613:7840 2:N:0:GTGAAA
GTAGTCCACGCCGTCAACGATGTCTACTAGCTGTTCGTGTCCTTGTGATGTGAGTAGCGCAGCTAACGCACTAAGTAGACCGCCTGGGGAGTACGGTCGCAAGATTAAAACTCAAATGAATTGACGGGGGCCCGCACAAGCGGTGGAGCATGTGGTTTAATTCGACGCAACGCGAAGAACCTTACCTACTCTTTACATCTACGGAAGACTGCAGAGCTGCGGTTGTTCCTTCGGGCACCGTAAGACAGGTTCTGCAGGGCTGTCCTGCGGTCGG
+
GGGGGGGGGGGGGG+BFGGGGD@FGGGGGGGGGFFGGG79<FGGGGFFGGGGAFGGGGDECFFFGFGGGGGGGGGF<AFGGDGGGGFDGGGGGGGCFGDGGG@AEEFGGG?8FDGCDFEGG,=;868+@@EGECEGGGG>F:C>>D55@FGGFG?<FGCFFGGGFGGGF>E5:D0)77<@FFFGDD?FFFF??)**-:=<FFFG5@>8)*)(3++7(20((.7.3,(064<-(59021()1(1*6)2;?4**)))-((-4:(..***).).083
@M02542:52:000000000-J9N43:1:1101:28215:7845 2:N:0:GTGAAA
GTAGTCCACGCCGTAAACGATGTCTACTAGCTGTTCGTGTCCTTGTGATGTGAGTAGCGCAGCTAACGCACTAAGTAGACCGCCTGGGGAGTACGGTCGCAAGATTAAAACTCAAATGAATTGACGGGGGCCCGCACAAGCGGTGGAGCATGTGGTTTAATTCGACGCAACGCGAAGAACCTTACCTACTCTTGACATCTACGGAAGACTGCAGAGATGCGGTTGTGCCTTCGGGAACCGTAAGACAGGTGCTGCATTGCTGTCGCCCGCTCGT
+
FECFGGGGGGGGGG@BFGFEGFGFAFGGGGCGFCFFGGF@@FCFGFGGFCF@FGGGGGFG+CFGGDFGG@FGGFFGGGGGGC@FGFG7CEFGFDCCFGGGGGGGGFGDGGGGGG8EDDA;EFGFDGDG>BEEDCGGEGGGFGC5BD*=:5CF,=C64B9?FFG57CEGBDE)=76>5:67@?=7FCC?69;@?<FFA4?B?2:*;:3*<:207<F570*47:5>><0:>B9<<>>(6?BC33CC)837(-)944<>A).--)..**)0))))))
@M02542:52:000000000-J9N43:1:1101:15644:7857 1:N:0:GTGAAA
GTAGTCCATGCCGTAAACGATGTCAACTAGCCGTTGGGTTCCTTGAGAACTTAGTGGCGCAGCTAACGCATTAAGTTGACCGCCTGGGGAGTACGGCCGCAAGGTTAAAACTCAAATGAATTGACGGGGGCCCGCACAAGCGGTGGAGCATGTGGTTTAATTCGAAGCAACGCGAAGAACCTTACCTGGCCTTGACATGCTGAGAACTTTCCAGAGATGGATTGGTGCCTTCGGGAACTCAGACACAGGTGCTGCATGGCTGTCGTCAGCTCGG
+
DFGGGGGGGGGGGGGGGGGGGGGGGGGGGGGGGGGGGGGGGGGGGGGGGGGGGGGGGGGGGGGGGGGGGGGGGGGGGGGGGGGGGGGGGGGGGGGGGGGGGGGGGGGGGGGGGGGGGGGGGGGGGGGGGGGGGGGGGGGGGGGGGGGGGGGGGGGGGGGGGGGGGGGGGGGGGGGGGGGGGGGGGGGGGGGGGGGGGGGGGFGGGGGGGGGGGGGGGGGGGGGGGGGGGGFFGGGFFGGGFFGFFFGGFGGFFFFFF<<FGGGFF??:?FAFB)
@M02542:52:000000000-J9N43:1:1101:16268:7864 2:N:0:GTGAAA
GTAGTCCACGCCGTAAACGATGAGAACTAGTTATTGGGGGTATTGACTCCCTCAGTGACGCAGCTAACGCATTAAGTTCTCCGCCTGGGGAGTACGGCCGCAAGGCTAAAACTCAAAACAATTGACGGGGGCCCGCACAAGCGGTGGATTATGTGGTTTAATTCGAAGCAACGCGCAGAACCTTACCTAGGCTTGAACTCCTCAGAATTCGACGTAATGGTTGAAGTGCCCGCAAGGGAATTGAGTGAGAGGTGCTGCATGGCTGTCGTCAGCC
+
GGDGGGGGGGGGGGGGGGGGGGGGGGGGGGGGGGGGGGG>FGGGGGGGGGGGGGGGGGGGGGEGGGGGGGGGGGGGGGGGGGGGGGGGGGGGGGGGGGGGGGGGGGGGGGGGGGGGFGGGGGGFGGGGGGDGGGGG>FEGFGGGGGGFGCGFFFFGFGGGFGGGGGGGFFGGFGBFFFF6FFFGGGGFGFFFFFFFFFFFFF?GFFFG?FFBGG8>:<><6FBF5<4=4A(:BE>0::8FG2CG2:A=<<F7),8)423997::3*67)77B6)
@M02542:52:000000000-J9N43:1:1101:24843:7873 2:N:0:GTGAAA
GTAGTCCATGCCGTAAACGATGAGTGTTCGCCCTTGGTCTACGCGGATCAGGGGCCCAGCTAACGCGTGAAACACTCCGCCTGGGGAGTACGGTCGCAAGACCGAAACTCAAAGGAATTGACGGGGGCCTGCACAAGCGGTGGAGCATGTGGTTTAATTCGATACAACGCGCAAAACCTTACCAGCCCTTGACATATGAACAAGAAAACCTGTCCTTAACGGGATGGTACTTACTTTCATACAGGTGCTGCATGGCTTTTGTCAGCTCGTTTCG
+
GGGGGGGGGGGGGGGGGGGGGGGGGGGGGGGGGGGGGGGGGGGGGGGGGGGGGGGGGGGGGGGGGGGGGGGGGGGGGGGGGGGGGGGGGGGGGGGGGEGD<FGGG>:FAGGGCFGGGGGCFC5E>EEGGGGGECGGGGGGEGGFGGGGGGGG=CFGGGGGFGGGGGGCA@=DFD>FFFFFF>FGGGDEGFFFFFFF99?A4:85<4?CFGFBFGGFFGFD?BF3((4CA<4<AFFFFA)**-0*(5(0)64):6?F1(())(..*7*0>)7)/)
@M02542:52:000000000-J9N43:1:1101:15438:7876 1:N:0:GTGAAA
GTAGTCCACGCCGTAAACGATGTCTACTAGCTGTTCGTGTCCTAGTGATGTGAGTAGCGCAGCTAACGCACTAAGTAGACCGCCTGGGGAGTACGGTCGCAAGATTAAAACTCAAATGAATTGACGGGGGCCCGCACAAGCGGTGGAGCATGTGGTTTAATTCGACGCAACGCGAAGAACCTTACCTACTCTTGACATCTACGGAAGACTGCAGAGATGCGGTTGTGCCTTCGGGAACCGTAAGACAGGTGCTGCATGGCTGTCGTCAGCTCGG
+
FFGGGGGGGGGGGGGGGGGGGGGGGGGGGGGGGGGGGGGGGGGGGGGGGGGGGGGGGGGGGGGGGGGGGGGGGGFFGGGGGGGGGGGGGGGGGGGGGGGGGGGGGGGGGGGGGGGGGGGGDGGGGGGGGGGGGGGGGGGGGGGGGGGGGGGGGGGGGGGGGGGGGGGGGGGGGGGGGGGGGGGGGGGGGGGGGGGGGGGGGFGGGGGGGGGGGGGGGGGGGGGGGGGGGGFFGGG@BGGGFFGFFFGGFGGFFFFFFFFFGGFFF?FFB?DFF)
@M02542:52:000000000-J9N43:1:1101:19803:7888 2:N:0:GTGAAA
GTAGTCCATGCCGTAAACGATGAGTGTTCGCCCTTGGTCTACGCGGATCAGGGGCCCAGCTAACGCGTGAAACACTCCGCCTGGGGAGTACGGTCGCAAGACCGAAACTCAAAGGAATTTACGGGGGCCTGCACAAGCGGGGGTGCATGGGGTTTAATTCAATGCAACGCAAAAAACCTTACCCACCTTTGCCATGTACGGAATTTGCCAGCGAAGGTTTCGTCCTCGAACGAGAGCGGGAACAACAGTTCGGCTTGGCTGCCCGTCGCCTCTG
+
GG<FGGGDEFGGGF,,CE@FGD@FECFFCCFG76CFGGE@F<FFCCG7FFGF=F:+@:FDFFF,C@+684BEEF,:=A@CE+AFG7+++AAF7F7B+@7=,,,+8+8<=EC@,@,@?F@,7,;EG**>:=C,,?,=5,1:*888?33<<*/:5:?++<:+*<C?6CF*))*/7*->@)7*1,9**>=)C=***)*9:)9::0(*)/12*2)(2**0(*2.-5752()12((-1)27:(())359((()-)/)(((((,,(1(.(*))).)0)//
@M02542:52:000000000-J9N43:1:1101:26726:7890 2:N:0:GTGAAA
TAGTCCACGCCATAAACGATGATAACTAGGTGTTGAGGGAGTTGACCCCCTCAGTACCGTAGCTCACGCGTTAAGTTATCCGCCTGGGGAGTACGACCGCAAGGTTAAAACTCAAAGGAATTGACGGGGGCCCGCACAAGAGGTGGAGTATGTGGTTTAATTCGAAGCAACGCGAAGAACCTTACCTGGGTTTGACATCCCATGAAAAATCCAGAGATGCATAATAGTCGCAAGATACATGGAAACCGGTCCTGCATGGCTTGCGGTAGCCCGG
+
GGGGGG9FEGGGGG,FFGEEGFGGFGGGGGGGGGGGGFEGGGGGGGGGGGGEGFGGGGGGGECFGGFGGGCFEGGFAFFFGGGGGGCFE@FGGGGGCEEGGC@DGGGGFGFGG9EFFFG8?:,;3=8=EFCEECGG8FGG68DFGG8=,AFFGGGCG>FG><CFCFE)AAG<>D9>35;8=:F799EFGFFF3:6F24=?5)5066=E)*(.<97)(:D4)97B)6)0:9601)4<)6:>*(0*)(()-()))),2.<1<(3211))).)*)0)
@M02542:52:000000000-J9N43:1:1101:6247:7900 2:N:0:GTGAAA
GTAGTCCACGCCGTAAACGATGTCTACTAGCTGTTCGTGTCCTTGTGATGTGAGTAGCGCAGCTAACGCACTAAGTAGACCGCCTGGGGAGTACGGTCGCAAGATTAAAACTCAAATGAATTGACGGGGGCCCGCACAAGCGGTGGAGCATGTGGTTTAATTCGACGCAACGCGAAGAACCTTACCTACTCTTGACATCTACGGAAGACTGCAGAGATGCGGTTGGGCCTTCGGGAACCGTAAAACAGGTGCTGCATGGCTGTCGGCAGGTCGG
+
GGGGGGGGGGGGGGGGGGGGGGGGGGGGGGFGGGGGGGGGGGGGGGGGGGGGGGGFFGGGGGGGGGGGGGGDFGGGGGGGGGGGGGGGGGGGGGGDGGEGGGGEGGGGGGGGGG?FFFCFFGGGGGCECGGGGGGDGGGGGGGGGGFGGGGGGGGGGGGGFGGGDDEGFFGGBG;B3<@FFFFGFDFFF6?FFAFFAA=:BBBC@E3;?F:1F6+7(0*6155>(((1:05),7179<:<53C*.80:2<66).)4-)2111,)1)))0)0)))
@M02542:52:000000000-J9N43:1:1101:8130:7905 2:N:0:GTGAAA
GTAGTCCACGCCGTAAACGATGTCTACTAGCTGTTCGTGTCCTTGTGATGTGAGTAGCGCAGCTAACGCACTAAGTAGACCGCCTGGGGAGTACGGTCGCAAGATTAAAACTCAAATGAATTGACGGGGGCCCGCACAAGCGGTGGAGCATGTGGTTTAATTCGACGCAACGCGAAGAACCTTACCTACTCTTGACATCTACGGAAGACTGCAGAGATGCGGTTGTGCCTTCGGGAACCGTAAGACAGGTGCTGCATGGCTGTCGTCAGCTCGG
+
GGGGGGGGGGGGGGFGGGGGGGGGGGGGGGGGGGGGGGGGGGGGGGGGFGGGDFFGGGGGGGGGGGGDGEGGGGGGGFGGFGGGFFGGGGGGGGGGGGGGGCGGGGGGCFGFGGGGGGGGGGGGGGGGEDE>EGGGCFGGGGGGGDGGGGGGGGGGGGGGFGGGGDGDFFEGBG@>>E?FF0BGGGGFG=F?FFFFFBF>FF?GFFBF:*,4E89>BC*-(7<59:(:4<A20>>>61-)*4<*),556<F7)437>A?376:?G7;;EF79.)
@M02542:52:000000000-J9N43:1:1101:11844:7920 1:N:0:GTGAAA
GTAGTCCACGCCGTAAACGATGTCTACTAGCTGTTCGTGTCCTTGTGATGTGAGTAGCGCAGCTAACGCACTAAGTAGACCGCCTGGGGAGTACGGTCGCAAGATTAAAACTCAAATGAATTGACGGGGGCCCGCACAAGCGGTGGAGCATGTGGTTTAATTCGACGCAACGCGAAGAACCTTACCTACTCTTGACATCTACGGAAGACTGCAGAGATGCAGTTGTGCCTTCGGGAACCGTAAGACAGGTGCTGCATGGCTGTCGTCAGCTCGG
+
GGGGGGFGGGGGGGGGGGGGGGGGGGGGGGGGGGGGGGGFFGGGGGGGGGGGGGGGGGGGGGGGGGGGGGGGGGGGGGGGGGGGGGGGGGGGGGGGGGGGGGGGGGGGGGGGGGGGGGGGGGGGGGGGGGGGGGGGGGGGGGGGGGGGGGGGGGGGGGGGGGGGGGGGGGGGGGGGDGGGGGGGGGGGGGGGGGGGGGGGGFGGGGGGGGGGGGGGGGGGGGGGGGGGGGFFGGGFFGGGFFGFFFGGFGGFFFFFFF::GGFFG??BFFFFF)
@M02542:52:000000000-J9N43:1:1101:26111:7927 1:N:0:GTGAAA
GTAGTCCACGCCGTAAACGATGTCTACTAGCTGTTCGTGTCCTTGTGATGTGAGTAGCGCAGCTAACGCACTAAGTAGACCGCCTGGGGAGTACGGTCGCAAGATTAAAACTCAAATGAATTGACGGGGGCCCGCACAAGCGGTGGAGCATGTGGTTTAATTCGACGCAACGCGAAGAACCTTACCTACTCTTGACATCTACGGAAGACTGCAGAGATGCGGTTGTGCCTTCGGGAACCGTAAGACAGGTGCTGCATGGCTGTCGTCAGCTCGT
+
GGGGGGGGGGGGGGFGGFGGGGGGGGGGGGGGGGGFGGGGGGGGGGGGGGGGGGGGGGGGGGGGGGGGGGGGGGGGGFGGGGGGGGGGGGGGGGGGGGGGGGGGGGGGGGGGGGGGGGGGGGGGGGGGGGGGGGGGGGGGGGGGGGGGGGGGGGGGGGGGGGGGGGGCGGGGGGGGGGGGGGGGGGGGGGGGGGGGGGGGGFGGGDEGGGGGGGGGFGGGGGGGGGGGGGFFGGGFFGCDBFGFFFGGFGGFFFFFFFFFGGFFF<BFFF2<B)
@M02542:52:000000000-J9N43:1:1101:10690:7932 1:N:0:GTGAAA
GTAGTCCACGCCGTAAACGATGTCTACTAGCTGTTCGTGTCCTTGTGATGTGAGTAGCGCAGCTAACGCACTAAGTAGACCGCCTGGGGAGTACGGTCGCAAGATTAAAACTCAAATGAATTGACGGGGGCCCGCACAAGCGGTGGAGCATGTGGTTTAATTCGACGCAACGCGAAGAACCTTACCTACTCTTGACATCTACGGAAGACTGCAGAGATGCGGTTGTGCCTTCGGGAACCGTAAGACAGGTGCTGCATGGCTGTCGTCAGCTCGG
+
GGGGGGFGGGGGGECFGGEGGGGGGGGGGGGGGFGGGGGGGGGGGGGGGGGFFGGGGGEGGGGGFGGEGGGGGGFEGGGGGGGGGGFDGGGGGGGGGGGGGEFGGGGGGFGGGGFGGGGGGGGFGEGGGCEEGGGEGGGGFFGGG>7FGFGCFFGGGGGGGGGGCFGGGGGGGG8:CGGGGCGGGDGGGGGGGGGGGGGFGFFG5C*;FGGFGFGF><:CEGGGGGGGGGFFGGGFFGGGFFGFFFGGFGC09A?FFFFFGGGFGFFFBB2)7)
@M02542:52:000000000-J9N43:1:1101:21269:7949 2:N:0:GTGAAA
GTAGTCCACGCCGTAAACGATGTCTACTAGCTGTTCGTGTCCTTGTGATGTGAGTAGCGCAGCTAACGCACTAAGTAGACCGCCTGGGGAGTACGGTCGCAAGATTAAAACTCAAATGAATTGACGGGGGCCCGCACAAGCGGTGGAGCATGTGGTTTAATTCGACGCAACGCGAAGAACCTTACCTACTCTTGACATCTACGGAAGACTGCAGAGATGCGGTTGTGCCTTCGGGAACCGTAAGACAGGTGCTGCATGGCTGTCGTCAGCTCGG
+
GGGGGGGGGGGGGGCGGGGGGGGGGGGGGGGGGGGGGGDDFGGGGGGGGGGFGGGGGGGGGGGGGFGGGGGGGGGFGGGGGGGGEGGGGGGGGGGGFCGGGGGGGGGGGGGGGGGGGGGGGGGGGGGGGGGGDEEGGEGGGGECGGFGGGGGCCFGGFFCCGGGGDGGEEEG>G>EEFFFFFFFGFFFFFF=FFFFBFFFFA0C5>@DFF01C?771*:>058)3?6F6>47<BB>F:,)9:DD<2253>/02<2(.6(4(4:25/))8@*955
@M02542:52:000000000-J9N43:1:1101:17833:7958 2:N:0:GTGAAA
GTAGTCCACGCCGTAAACGATGTCTACTAGCTGTTCGTGTCCTTGTGATGTGAGTAGCGCAGCTAACGCACTAAGTAGACCGCCTGGGGAGTACGGTCGCAAGATTAAAACTCAAATGAATTGACGGGGGCCCGCACAAGCGGTGGAGCATGTGGTTTAATTCGACGCAACGCGAAGAACCTTACCTACTCTTGACATCTACGGAAGACTGCAGAGCTGCGGTTGTGCCTTCGGGAACCGTAAGCCAGGTGCTGCATGGCCGTCGTCCGCCCGG
+
GGGGGGGGGGGGGB,CFGDGGFFGGGGGGGGGGGGGGGGFCFGGGGGGGGGGGFGFGGGGGCGEGEFCFGGGGGGGGGGGGGGGGGGGGGCG8AFFGGGGGGGGBFGGGGGGGGGGGGGGGGGFGGGGDGGGEGEGEGGGGEGECDEGGGGGGGFBCGGGFFFFFDEDD>55>3:EFFFFFFFGGGGFGFF4=-@FAFF)@9?DF>5:FC:?GC@5(**((7@EFBFGFFFFFE;022:D323*).4>?>)/8:7266?:(((,9>)08))073
@M02542:52:000000000-J9N43:1:1101:9202:7960 1:N:0:GTGAAA
GTAGTCCACGCCGTAAACGATGTCTACTAGCTGTTCGTGGTCTTGTACCGTGAGTAGCGCAGCTAACGCATTAAGTAGACCGCCTGGGGAGTACGGTCGCAAGATTAAAACTCAAATGAATTGACGGGGGCCCGCACAAGCGGTGGAGCATGTGGTTTAATTCGACGCAACGCGAAGAACCTTACCTACTCTTGACATCTACAGAACTTAGCAGAGATGCTTTGGTGCCTTCGGGAACTGTAAGACAGGTGCTGCATGGCTGTCGTCAGCTCGG
+
GGGGGGGGGGGGGGGGGGGGGGGGGGGGGGGGGGGGGGGGGGGGGGGGGGGGGDGGGGGGGGGGGGGGGGGGGGGGGGGGGGGGGGGGGGGGGGGGGGGGGGGGGGGGGGGGGGGGGGFGGGGGGGDGGGGGGGGGGGGGGGGGGGGGGGGGGCFGGGGGGGGGGGGGGGGGGGGGGGGGGGGGGGGGGGGGGGGGGGGGGFGGGGGGGGGGGGCFGGGGGGGGGGGGGGFFGGGFFGGGFFGFFFFGFGFBFFF0<AF?FGGFGFF(-8<@F)
@M02542:52:000000000-J9N43:1:1101:6671:7974 2:N:0:GTGAAA
TAGTCCACGCCGTAAACGATGTCTACTAGCTGTTCGTGTCCTTGTGATGTGAGCAGCGCAGCTAACGCACTAAGTAGACCGCCTGGGGAGTACGGTCGCAAGATTAAAACTCAAATGAATTGACGGGGGCCCGCACAAGCGGTGGAGCATGTGGTTTAATTCGACGCAACGCGAAGAACCTTACCTACTCTTGACATCTACGGAAGACTGCAGAGATGCGGTTGTGCCTTCGGGAACCGTAAGACAGGTGCTGCATGGCTGTCGTCAGCTCTTG
+
GGGGEFFEGGGEFGDGGGGGGGGGFGGGGDEGGGGGFFFGD<FGEGEGGGFGFGGGGEDGGGGFDFGGGGGGGGGGGDFGGGGEGGGGGEFGGGGEFEEGGGGGGGGGGGGGAFGFF,DGG99BCCCGGGGG@>CCEGFGGCCEGFFFC?CFCFFGGGGGFGE@CDC3BAC7:D@7865@5<?FDDF?FFFF?<@F<?B<F6<DB>>8FFF<C@EF>7>>>@FF?:AF4A7(28>08?;<F<FG>50>)(01))()-3(.(()(**).9*)**0
@M02542:52:000000000-J9N43:1:1101:9131:7987 1:N:0:GTGAAA
GTAGTCCACGCCCTAAACGATGTCAACTGGTTGTTGGGTCTTCACTGACTCAGTAACGAAGCTAACGCGTGAAGTTGACCGCCTGGGGAGTACGGCCGCAAGGTTGAAACTCAAAGGAATTGACGGGGACCCGCACAAGCGGTGGATGATGTGGTTTAATTCGATGCAACGCGAAAAACCTTACCCACCTTTGACATGTACGGAATCCTTTAGAGATGGAGGAGTGCTCGAAAGAGAGCCGTAACACAGGTGCTGCATGGCTGTCGTCAGCTCG
+
GGGGGGGGGGGGGGGGGGGGGGGGGGGGGGGGGGGGGGGGGGGGGGGGGGGGFGGGGGGGGGG<FGGGGGGGGGGGGGGGGGGGGGGGGGGGGGGGGGGGGGGFGGGGGGGGGGGGGGGGGGGGGGGGGGGGGGGGGGGGGGGGGGGGGGGGGGGGGGGGGGGGGGGGGGGGGGGGGGGGGGGGGGGGGGGGGGGGGGGGGFGGGGGGGGC9CFFFGGGCCGGEGGGGGGFFGGGFFGGGDDGF@4CDFGG>FFFFFFFBFGGFG:?FB?B?F5
@M02542:52:000000000-J9N43:1:1101:27485:7996 1:N:0:GTGAAA
GTAGTCCACGCCGTAAACGATGTCTACTAGCTGTTCGTGTCCTTGTGATGTGAGTAGCGCAGCTAACGCACTAAGTAGACCGCCTGGGGAGTACGGTCGCAAGATTAAAACTCAAATGAATTGACGGGGGCCCGCACAAGCGGTGGAGCATGTGGTTTAATTCGACGCAACGCGAAGAACCTTACCTACTCTTGACATCTACGGAAGACTGCAGAGATGCGGTTGTGCCTTCGGGAACCGTAAGACAGGTGCTGCATGGCTGTCGTCAGCTCGG
+
GGAFGGGGGGGGGGGGGGGGGGGGGGGGGGGGGGGGGGGFGGGGGGGFGGGGGGGGGGGGGGGGGGGGGGGGGGGGGGGGGGGGGGGGGGGGGGGGGGGGGGGGGGGGGGGGGGGGGGGGGGGGGGGGGGGGGGGGGGGGGGGGGGGGGGGGGGGGGGGGGGGGGGGGGGGGGGGGGGGGGGGGGGGGGGGGGGGGGGFGFFGGGGGGGGGGGGFCFFCFGGEEGGGGFGFFGGDFFGGGFFGF??FGFGGBFFFFFAFFGGGFGBBFFBBFF)
@M02542:52:000000000-J9N43:1:1101:15933:7999 1:N:0:GTGAAA
GTAGTCCACGCCGTAAACGATGTCTACTAGCTGTTCGTGTCCTTGTGATGTGAGTAGCGCAGCTAACGCACTAAGTAGACCGCCTGGGGAGTACGGTCGCAAGATTAAAACTCAAATGAATTGACGGGGGCCCGCACAAGCGGTGGAGCATGTGGTTTAATTCGACGCAACGCGAAGAACCTTACCTACTCTTGACATCTACGGAAGACTGCAGAGATGCGGTTGTGCCTTCGGGAACCGTAAGACAGGTGCTGCATGGCTGTCGTCAGCTCGT
+
GGFEGGGGGGGGGFFGGGGGGGGGGGGGGGGGGGGGGGGGGGGGGGGGGGGGGGGGGGGGGGGGGGGGGGGGGGGGGGGGGGGGGGGGGFGGGGGGGGGGGGGGGGGGGGGGGGGGGGGFGGGGGGGGGGGGGGGGGGGGGGGGGGGGGCFGGGGGGGGGGGGGGGGGGGGGGGGGGDGGGGGGGGGGGGGGGGGGGGGGGFGDEDGGDG?CGGGGGGFGGGGGDCDGFGFFGGGFFG:>B:GFFFGGFGGFFAF?FB??GGGFGFFFFBFFF)
@M02542:52:000000000-J9N43:1:1101:6406:8002 2:N:0:GTGAAA
GTAGTCCACGCCGTAAACGATGTCTACTAGCTGTTCGTGTCCTTGTGATGTGAGTAGCGCAGCTAACGCACTAAGTAGACCGCCTGGGGAGTACGGTCGCAAGATTAAAACTCAAATGAATTGACGGGGGCCCGCACAAGCGGCGGAGCATGTAGTTTAATTCGACGCAACGCGAAGAACCTTACATACTCTTGACATCTACGGAAGACTGCAGAGAAGAGGTTGTTCCTTCGGGAACCCTAAGACGGGTGCTGCATGGTCGTCGTCAGCTCGG
+
GGGGFFFGGGGGGGGGGGGGG<CCEFFGGG8FEFFFFG7@AFEGFEE@CFGF,FFGGGEGGGGGGAE@FCF7FE8FFFGGD:>CFDGGGGC@D?4FFC:FDGEGG9DF9FFFGGGA=>>=;FCGGCE7>+@CGE7EGGGGFCE*4>*2*5<+++55>CC9:CFGED=DEFG35395>B45><7*9*2*947*BBBF))1)95(95)7C4C)4030)(**((./<?6(*.))6270198:*9(2*))()-7)..-22)5())-(,1)))09*/0)
@M02542:52:000000000-J9N43:1:1101:25219:8004 2:N:0:GTGAAA
GTAGTCCACGTCGTAAACGATGTCTACTAGCTGTTCGTGTCCTTGTGATGTGAGTAGCGCAGCTAACGCACTAAGTAGACCGCCTGGGGAGTACGGTCGCAAGATTAAAACTCAAATGAATTGACGGGGGCCCGCACAAGCGGTGGAGCATGTGGTTTAATTCGACGCAACGCGAAGAACCTTACCTACTCTTGACACCTACGGAATACTGCAGAGATGCGGTTGTGCCTTCGGGAACCGTAAGACAGGTTCTGCATTGCCGTCGTCCGCTCGG
+
GGGGGGFFGGGGGGGGGGGGGGGGGGFGGFCFGGGGGGGGGGGGGGGGGGGGGGGGGGGDDEFGGGGFG@FGGGGGGGGGFGGGGFFGGGGGGGGDGGEGGGG8FGFFGF9EGGGGGGGGGDGGGGGDEFC>ECGEGGGGGGDEDDFGGGGG:FC2ACCFFC@FC5ED38=9>33@@EFFF?F7C6F?F?F@FAF:)55:62:75))2@7)49EGF?G=A>:B>(41CB9).8D>0,(3)71C4))()42*/4-).6)..)(((19).)))0))
@M02542:52:000000000-J9N43:1:1101:10644:8031 1:N:0:GTGAAA
GTAGTCCACGCCGTAAACGATGTGCGCTGGATGTTGGGGCCCATAGGGTCTCAGTGTCGTAGCCAACGCGGTAAGCGCACCGCCTGGGGAGTACGGCCGCAAGGTTGAAACTCAAAGGAATTGACGGGGGCCCGCACAAGCGGTGGAGCATGTGGTTTAATTCGAAGCAACGCGCAGAACCTTACCAGCCCTTGACATGGTCACGACCGGTCCAGAGATGGACTTTCCTAGCAATAGGCGTGATGCACAGGTGCTGCATGGCTGTCGTCAGCTC
+
GGGGGGFFGCFGGGCGGGDGGGGGGGGGGGFGGGGGGGGGGGGGGGGGGGGGGGGFGDEGDFGGGGGGG>FGGGGGGGDGGGGGGGGCFCFGGGGGCGCC>@CCFDFGGCEEGFCFGGFGCFFFFGCEGGGG*<<FDEFFFDE:CEFGGGGG9EFGGD79>E<BFCGEFFGGGGGGGEE@FG?0<FGGGFGGFGGGGGEFC?F6CD58DD::8@E+86+<A6<FFGGGFF<4>F>BFGGG3<*47:FFFC<A?7<A20).997DD<?:<?06*0
@M02542:52:000000000-J9N43:1:1101:18954:8047 2:N:0:GTGAAA
GTAGTCCACGCCGTAAACGATGATAACTAGCTGTCAGGGTTCACAGAACCTTGGTGGCGCAGCTAACGCATTAAGTTATCCGCCTGTGGAGTACGGTCGCAAGATTACAACTCAAAGGAATTGACGGGGGCCTGCACAAGCGGTGGAGCATGTGGATTAATTCGAAGCAACGCGCAGAACCTTACCAGCGTTTGACATGCCTAGTAAGGTTTCCAGAGATGTAATCCTTCAGTTCGGCTGGCTAGTGCACAGGTGCTGCATGGCTGTCGTTCGG
+
@FAFGFFAEFGFCG:BF<,FDD<E9F@,,,C,E6CFG8EF<E9FFF86C,A@F8E,,<FC++7,,:<,@+BF?D5,A<?E9?4?FG,AF?EF8F=CEEG+FG@,,CF,CEE@FG,>?8@DD86,=>CFE:8CE?FCF,@:D:B*3;B,=C,,55D,4>?C9C77:CE56A8DBG9>A5A)=34DGDC)*:)5>6**-6*466AD@@*+/:4>E+AFAD*68*/*.69>>A52-84107(1*(>C?2)*43=74<47))5,-.142*)0080)7)
@M02542:52:000000000-J9N43:1:1101:14999:8050 2:N:0:GTGAAA
GTAGTCCACGCCCTAAACGATGTCAACTGGTTGTTGGGTCTTCACTGACTCAGTAACGAAGCTAACGCGTGAAGTTGACCGCCTGGGGAGTACGGCCGCAAGGTTGAAACTCAAAGGAATTGACGGGGACCCGCACAAGCGGTGGATGATGTGGTTTAATTCGATGCAACGCGAAAAACCTTACCCACCTTTGACATGTACGGAATCCTTTAGAGATAGAGGAGTTCTCGAAAGAGAGCCGTAACACAGGTGCTGCATGGCTTTCTTCCGCTCG
+
GGGGGGGGGGGGGGGGGGGGGGGGGGGGGGGGGGGGGGGGGGGGGGGGGGGGFGFGGGGEGGGGGGGGGGGGGFFGFGGGGGGGGGGGGGGDGGGGGGDGGGGDGFGGGGGGGGGGGGGGGGGGGGGGGGGGGGGGCFGGDGEGGFFC6CFGGGBEFG7FFFGGGGGGFF*)5D>DBFEEFFF*7CGFGFFF4<?*:2949?>GDFF@BF>2+<C4)0:4);>B1,6:4122:B:(4?1CD6DG<4:)4:7<7<477))4(14302*9*57).)
@M02542:52:000000000-J9N43:1:1101:25246:8091 2:N:0:GTGAAA
GTAGTCCACGCCGTAAACGATGTCTACTAGCTGTTCGTGTCCTTGTGATGTGAGTAGCGCAGCTAACGCACTAAGTAGACAGCCTGGGGAGTACGGTCGCAAGATTAAAACTCAAATGAATTGACGGGGGCCCGCACAAGCGGTGGAGCATGTGGTTTAATTCGACGCAACGCGAAGAACCTTACCTACTCTTGCCATCTACGGAAGACTGCAGAGATGCGGTTGCGCCTTTGGGAACCGTAAGACCGGTGCTGCCTTGCTGTTGTTCGCTCGG
+
GGCCFEEFGG>@FGDEGGGGGFGGGGGGFGGGGFGGGGGCCFFGGGCGGGGGGGGGGGGGDEEGCFG7F7CFGFFGGGAG,CFFCFDFGGGGGGGG=CCFGGEGGCGFFGGGGFGGGGEGGG8>FGGGGGG>EGGGG@CFGD:*4;>E,/<CFFF>FGFGFGGCC<E853*93<,5>>))8:FGGGGB66?FF)*06>7)0623).)2):)(<++022:91))0(((1,16))91:0,(191D72),71()52:)334:7))),*0)173)..)
@M02542:52:000000000-J9N43:1:1101:9979:8099 2:N:0:GTGAAA
GTAGTCCACGCCGTAAACGATGTCTACTAGCTGTTCGTGGTCTTGTACTGTGAGTAGCGCAGCTAACGCACTAAGTAGACCGCCTGGGGAGTACGGTCGCAAGATTAAAACTCAAATGAATTGACGGGGGCCCGCACAAGCGGTGGAGCATGTGGTTTAATTCGACGCAACGCGAAGAACCTTACCTACTCTTGACATCTAGCGAAGACTGCAGATATGCGGTTGTGCCTTCGGGAACGCCAAGACAGGTGCTGCATGGCTGTCGGCAGGTCGG
+
GGGGGGGGGGGGGGCFGGGGGGGGGGGGGGGGGGGGGGGGGGGGGFGGGGGGGGGGGGGGGGGGGGGGGGGGGGGGGGCFGGGGGGGGGGGGFFGGGGGGDEGGFFGGGGGGGGGGGGGGGGFGGGGGGGGGGGGGGGFGGGGGGGGGGGFGFGGGGGGGFGFCGG5DFBGGFGBFE:?>F?FFGGGFGFFFFFF4<DFAFDAC>B>CFF0(+3+*):><2@BF9??DAAB>259664(/)(1*,4(814)9>2?(6:7:4,(.*)007)))))
@M02542:52:000000000-J9N43:1:1101:5323:8121 2:N:0:GTGAAA
GTAGTCCACGCCGTAAACGATGTCTACTAGCTGTTCGTGTCCTTGTGATGTGAGTAGCGCAGCTAACGCACTAAGTAGAACGCCTGGGGAGTACGGTCGCAAGATTAAAACTCAAATGAATTGACGGGGGCCCGCACAAGCGGTGGAGCATGTGGTTTAATTCGACGCAACGCGAAGAACCTTACCTACTCTTGACATCTAAGGAAGACTGCAGAGATGCGGTTGTGCATTCGGGAACCGTAAGACAGGTGCTGCATGGCTGTCGTCAGCCCGG
+
GGGGGGGGGGGGGGGGGGGGGGGAAFFGFGGGDFGFGECFGGGGGGGFEGGGFGGGGGGGGGG<FGGGGGGEGGGGFGGGGGGDGGFFGGEGGGGGGGGGGGGFGFGGGGGGGGGGGGGDFC8,=>C:EFGC8EGGGGGGFEGGDCGGGGGGGGGFGCFGFGGGGDEDFFGDDD@55)<)71FGGGG?F*)9=34)-6=<F))*/758?C?:?C@5(:>D9308321:)-)6AFF9914D5-*9-,()4<))-4224)4:2::)*9)07/))0)
@M02542:52:000000000-J9N43:1:1101:27864:8132 2:N:0:GTGAAA
GTAGTCCACGCCGTAAACGATGTCTACTAGCTGTTCGTGTCCTTGTGATGTGAGTAGCGCAGCTAACGCACTAAGTAGACCGCCTGGGGAGTACGGTCGCAAGATTAAAACTCAAATGAATTGACGGGGGCCCGCACAAGCGGTGGAGCATGTGGTTTAATTCGACGCAACGCGAAGAACCTTACCTACTCTTGACATCTACGGAAGACTGCAGAGATGCGGTTGTGCCTTCGGGAACCGTAAGACAGGTGCTGCATGGCTGGCGTCAGCTCGG
+
GGGGGGGGGGGFFF:FGGGGGGGGGGGGGGGGGGGGGGGGGGGGGGGGGGGGGGGGGGGGGGGGGGGGGGGGGGGGGGGGFGGGGGGGGGGGGGGGGGGGGGGGDFGGGGGDFGFGGGGGGGGGFGEEGGGGDGG*::DGGEGCEGCCGGEFF?FGGGGGCCCEGD5D>BEDEG9>EFFFFBFGGGG?FFFFFFFFA:=<FFF:DB:EFF7?FGFF?>F<>E7B63(CA):40>;>663D50C7-)(7:<:?FBBFA)(((,((19>.0)*0))
@M02542:52:000000000-J9N43:1:1101:24064:8176 2:N:0:GTGAAA
GTAGTCCATGCCGTAAACGATGTCTACTAGCCGTTGGGGCCCTTGAGGCTTTAGTGGCGCAGCTAACGCGATAAGTAGACCGCCTGGGGAGTACGGTCGCAAGACTAAAACTCAAATGAATTGACGGGGGCCCGCACAAGCGGTGGAGCATGTGGTTTAATTCGATGCAACGCGCAGAACCTTACCTGGCCTTGACATACAGAGAACTTTCCAGAGATGGATTGGTGCCTTCGGGAACTCTGGTACAGGTGCTGCCTGGCTGTCGTCAGCTCGG
+
GGFGGGGGFGGGGGDEGGGGGGGGGGGGGGGGGCGGFEGGGEGFGFFFFEGGGGGGGGGG:B@CFFGGGG@FGGFGGGGGEEGFGGGGGGGGGGGGFEFCCEGCDAFGGGGGGGGGGFGGGGGFFGGGGEGGGGGGGGGGGCEGGGCGGGGGCFGCEGGGFGFGGCGGFFDGDG0735))8:BGFFG?<7>FF?FFFB*4?><F5@@F*:<9@CC>1:C:(975:40*46241>017<>**-*062<@0<<;49)())23:6(5*9).))*)))
@M02542:52:000000000-J9N43:1:1101:10228:8208 1:N:0:GTGAAA
GTAGTCCACGCCCTAAACGATGTCAACTGGTTGTTGGGTCGTCACTGACTCTGTAACGAAGCTAACGCGTGAAGTTGACCGCCTGGGGAGTACGGCCGGAAGGTTGAAACTCAAAGGAATTGACGGGGACCCGCACAAGCGGTGGATGATGTGGGTTAATTCGATGCAACGCGAAAAACCTTACCCACCTTTGACATGTACGGAATCCATTAGAGATAGAGGAGTGCTCGAAAGAGACCCGTAACACAAGTGCTGCATGGCTGTCGTCAGCTCG
+
GC66;EDFCFG8@CDCGFE7FD<C,;C,@FGGGGGGFE6C+@6C@F@EF,,,9C@C<@::EEC,6CF@C+:CFEEGECFGGG7F7BF:+8B,5B7C@F+@FEGGGCGG9FFD?F9A83,>@>FGEEC@:3@F7C***5,,@F*>**,35F;F;B*1=C2@@;4;,C*<?<*<E>8C:@GG?C,4,<,=8CGG+0::EG0<E>55*1+<*2+3<99<CG+<+2;CC=C+07()***)7*1C30),).0/)*2)=<BB>F209D5.>(4:,18*0)
@M02542:52:000000000-J9N43:1:1101:15861:8210 1:N:0:GTGAAA
GTAGTCCACGCCGTAAACGATGTCTACTAGCTGTTCGTGTCCTTGTGATGTGAGTAGCGCAGCTAACGCACTAAGTAGACCGCCTGGGGAGTACGGTCGCAAGATTAAAACTCAAATGAATTGACGGGGGCCCGCACAAGCGGTGGAGCATGTGGTTTAATTCGACGCAACGCGAAGAACCTTACCTACTCTTGACATCTACGGAAGACTGCAGAGATGCGGTTGTGCCTTCGGGAACCGTAAGACAGGTGCTGCATGGCTGTCGTCAGCTCGG
+
@F7FFGGGGGGGGF,BFGGGGGGGGGGGGGGGGGGGGGFEGGGGGGGGGGGGGGGGGFGGGGGGGGGGGGGGGGGFGGGGGGGGGGGGGGGGGGGGGGGGGGGGGGGGGGGGGGGGGGGGGGFGGGGGGGGGGGGGGGGGGEGGGGGGGGGGGGGFGGGGGGFEFGGGGGGGGGGGDEGGGGGGGGGGGGGGGGGGGGGCFFGGDDGGGGGGGGGGFFFCGDCCGGGGGGFFGGGFEFFG>FD?BBFG@CF?FFFFBB:B<CFFDBFF:?AFF)
@M02542:52:000000000-J9N43:1:1101:11069:8219 2:N:0:GTGAAA
GTAGTCCACGCCGTAAACGATGTCTACTAGCTGTTCGTGTCCTTGTGATGTGAGTAGCGCAGCTAACGCACTAAGTAGACCGCCTGGGGAGTACGGTCGCAAGATTAAAACTCAAATGAATTGACGGGGGCCCGCACAAGCGGTGGATCATGTGGTTTAATTCGACGCAACGCGAAGAACCTTACCTACTCTTGACATCTACGGAAGACTGCAGAGATGCGGTTGTGCCTCCGGGAACCGTAAGACAGGTGGTGCATGGCTGTCGTCCGCTCGG
+
GACFFEFD@C:FEFB8DFGGGFFF<FFGFDFGGAACFFDFF9<CEFGFG9FGCF9FFFG7B@=9CFCCCF@FCF,EFGAEEEE=FFFFGCCGCFFGGEEDFEGFFGGFGGGCEFGFDBDG;CEDDG8CEF*>@C7B5B6>@*CB*?B,1:CF9,;2;,*4=B?5CC*)8>C3837E3>FF>:?GGG9BDFF4B)66<AF2@26DB>3*)*47+8C51CC4(57@F?:><4)((03(42(99:3*)5>)4-))-(6).5:0,(.55*7)8.))))
@M02542:52:000000000-J9N43:1:1101:24559:8243 2:N:0:GTGAAA
GTAGTCCACGCCGTAAACGATGTCTACTAGCTGTTCGTGTCCTTGTGATGTGAGTAGCGCAGCTAACGCACTAAGTAGACCGCCTGGGGAGTACGGTCGCAAGATTAAAACTCAAATGAATTGACGGGGGCCCGCACAAGCGGTGGAGCATGTGGTTTAATTCGACGCAACGCGAAGAACCTTACCTACTCTTGACATCTACGGAAGACTGCAGAGATGCGGTTGTGCCTTCGGGAACCGTAAGACAGGTTCTGCATGGCTGTCGTCAGCCCGG
+
GGGGGGGGGGGGGGGGGGGGGGGGGGGGGGGGGGGGGGGGGGGGGGGGEGGGGGFCGGFFGGGGGGGGGGCFGGGFFFGGFFGEFFFGGGGGGGGGGC7CFGGGGCGGGGGFGGGGGFCFEF8DGGGGGEG:@EGGGGG5DGGCCD>CFFGGFGGGGGGGF9EGGGGGF3>DFG;FDDFFF7=77<FFF66=@>4?A<FDFF67>E5EFGFFFGC>::>B>>DFB1:FAD>4,<(-42:DGFG4<?0:14/94A2)6)42(((5*9F))0)0))
@M02542:52:000000000-J9N43:1:1101:7714:8246 1:N:0:GTGAAA
GTAGTCCACGCCGTAAACGATGTCTACTAGCTGTTCGTGGTCTTGTACTGTGAGTAGCGCAGCTAACGCACTAAGTAGACCGCCTGGGGAGTACGGTCGCAAGATTAAAACTCAAATGAATTGACGGGGGCCCGCACAAGCGGTGGAGCATGTGGTTTAATTCGACGCAACGCGAAGAACCTTACCTACTCTTGACATCTACAGAAGACTGCAGAGATGCGGTTGTGCCTTCGGGAACTGTAAGACAGGTGCTGCATGGCTGTCGTCAGCTCGT
+
GGGGGGGGGGGGGGGGGFGGGGGGGGGGGGGGGGGGGGGGGGGGGGFGGGGGDGGGGGEGGGGGGGGGGGGGGGFGEFGGGGGGDFFCGGEGCEFGGGGGGGGGGGGGGGGGGGGGGFGGGGGGGGGGGEGGEGGEGGGGGGCFCEGFGGGGGFGGGGGGGGGGGGGGEDGFDGGGGEFFGGGGGGGGGFGGDGGGGGGGGFGGGGFFGGGGGGEFGGFCGGGGCGGGGGFFGGGFFFGFFFGFFF<C>FD>FB<>FAFFFDG=CB:<6:<4:)
@M02542:52:000000000-J9N43:1:1101:6822:8250 2:N:0:GTGAAA
GTAGTCCACGCCCTAAACGATGTCAACTGGTTGTTGGGTCTCTTCTGACTCAGTAACGAAGCTAACGCGTGAAGTTGACCGCCTGGGGAGTACGGCCGCAAGGTTGAAACTCAAAGGAATTGACGGGGACCCGCACAAGCGGTGGAGGATCTGGCTTAATTCGATGCAACGCTAACAACCTAACCCACCTTTGACATTTACGGACTTTGCCAGAGATGTCTTCGTGCTCGAAAGAGAGCCGTAACACTGGTGCTGCATTGCTTTCGTTATCCCG
+
FECC,E<AFGDC@CFF<@F7@@FFGFFFE8C<FCDC<@BEC@<@E,CD@,,@,:E@F:@:F:8E5:?:@7+4A9EE9,B==CF:7:<@:C@F9:CF>+>FC7CFFD,3A>,C,,6;+8@D==@F6+=>@+:C7>>*:3,D>>*413,**<,4,=,4,,+,1C*,4=::84*).*.);8A56.)2;**)/)/8+6;+))1./34<))1<**)6@E*7::*))19>:81*6:-.-0(40(,5/4C7().*,20..-).(-))).)-*977))**00
@M02542:52:000000000-J9N43:1:1101:12266:8266 2:N:0:GTGAAA
GTAGTCCACGCCGTAAACGATGTCTACTAGCTGTTCGTGTCCTTGTGATGTGAGTAGCGCAGCTAACGCACTAAGTAGACCGCCTGGGGAGTACGGTCGCAAGATTAAAACTCAAATGAATTGACGGGGGCCCGCACAAGCGGTGGAGCATGTGGTTTAATTCGACGCAACGCGAAGAACCTTACCTACTCTTGACATCTACGGAAGACCGCAGAGATGCGGTTGTGCCTTCGGGAACCGTAAGACAGGTGGTTGATGGACGTCCTCCGGTCGG
+
GG9FGGGFGGGGGGGEGGGGGGGGGGGGGFGGGGGGGGGGGGGGGGGGGGGGGGGGGGGGGGGGGCEF:FGGGGFGFEFGGGGGGGGGGGGGGGGGGGGGGEGGGFGFG,EFGGGGF9EEGGGGFGEGGGGGGGGGGGGGGGGGDD878EGGGGGCFGGGF79F7CEDFFGG>)3>E@FFFFF7CFGFGFFFFBF4946<FFF:E35*5991C*85(::9,55>BB1744:,,5;032,71,1*-.()4.))-((,.<)(),(,**/)0)))))
@M02542:52:000000000-J9N43:1:1101:26462:8312 2:N:0:GTGAAA
GTAGTCCACGCCGTAAACGATGTCTACTAGCTGTTCGTGTCCTTGTGATGTGAGTAGCGCAGCTAACGCACTAAGTAGACCGCCTGGGGAGTACGGTCGCAAGATTAAAACTCAACTGAATTGACGGGGGCCCGCACAAGCGGTGGAGCATGTGGTTTAATTCGATGCAACGCGAAGACCCTTACCTACTCTTGACATCTACGGAAGAATGCAGAGATGCGGTTGGTACTTCGGGACACGTAAGACAGGTTCTGGCTTGCTGGTCGTAGCTCGG
+
GGGGGFGFGGGGGGGGGGGGGGGGGGFGGGFGGGGCEGGDFEFGFGGGGFEF9FFGFFD@EGCFF@FCFFGGGGGGFGGFFFGGGFFFGGFGFGG+AEGEEGGFG9FFGGGGGGG,?>DF=A=ADCEE@F8CC8CGEEFGCEE:>DDCDDGGGGFGCFG<1>EFC@F5BFC35).))5))./;FG<F=*9)0*)*64<64642>>));)2)-<0C)(**.(<>)(,4*624)-396((,/2(1*.).0(-*034))((-,)),,*/))7)**0)
@M02542:52:000000000-J9N43:1:1101:20034:8319 2:N:0:GTGAAA
GTAGTCCACGCCGTAAACGATGTCTACTAGCTGTTCGTGTCCTTGTGATGTGAGTAGCGCAGCTAACGCACTAAGTAGACCGCCTGGGGAGTACGGTCGCAAGATTAAAACTCAAATGAATTGACGGGGGCCCGCACAAGCGGTGGAGCATGTGGTTTAATTCGACGCAACGCGAAGAACCTTACCTACTCTTGACATCTACGGAAGACTGCAGAGATGCGGTTGTGCCTTCGGGAACCGTAAGACAGGTGCTGCATGGCTGTCGTCAGCTCGG
+
GGFGGGGGGGGGGFCCFGGGGGGGGGGGGGGGGGGGGGGGGGGGGFGGGGGGGGGGGGGGGGGGGGGGGGGGGGGGGGFFGGGGEGGGGGGGGGGGGGGGGGDGGGGGGFGGGGGGGGGGGGGGFGGGGGGEGGGGGGGGGGGGGGGGGGGGGGGGGGGGFGFFGGGCFFGGFGFFFFFFF?FGGGGFGFFFFFFFFFFFF<?3<BECFFDFG89><GFD9>EFFFFGFF<5:EF>F<<DC:DF9)()8>6@>A2()616((.)9CF>EF4673
@M02542:52:000000000-J9N43:1:1101:4010:8345 2:N:0:GTGAAA
GTAGTCCACGCCGTAAACGATGTCTACTAGCTGTTCGTGTCCTTGTGATGTGAGTAGCGCAGCTAACGCACTAAGTAGACCGCCTGGGGAGTACGGTCGCAAGATTAAAACTCAAATGAATTGACGGGGGCCCGCACAAGCGGTGGAGCATGTGGTTTAATTCGACGCAACGCGAAGACCCTTACCTACTCTTGACATCTACGGAAGACTGCAGGGATGCGGTTGTGCCTTCGGGAACCGTAAGAAGAGTGCTGCAAGGCTGTCGTCAGCTCCG
+
GGAFGGFCFGGGGGC7FFFGG<FGFGGGE@FFGGGGGGF8<@EDGGDFFFGD,E<C@D7C@=:E<?BECFFFE?,CE,CFCGGGGDFCEGG:E,?@FGG@FEEFGCCF<;DFEC,@9CA;A,9,?BE@CECGGCGGDGGCFGEEED*,::<CFGGEDFGCFF@CCDECDFGDBD;>B@))8:FGFFC406)96)065)*)/)-15))8?FF<GG*829CBBFF>>43:))6,4@>96:(/>095))()..//..<4).-42(,5/*85.:=))0
@M02542:52:000000000-J9N43:1:1101:21426:8347 2:N:0:GTGAAA
GTAGTCCACGCCGTAAACGATGTCTACTAGCTGTTCGTGTCCTTGTGATGTGAGTAGCGCAGCTAACGCACTAAGTAGACCGCCTGGGGAGTACGGTCGCAAGATTAAAACTCAAATGAATTGACGGGGGCCCGCACAAGCGGTGGAGCATGTGGTTTAATTCGACGCAACGCGAAGAACCTTACCTACTCTTGACATCTACGGACGACTGCAGAGATGCGGTTGTGCCTTCGGGAACCGTAAGACAGGTGCTGCATGGCTGTCGTCCTGTCGG
+
GGGGGGGGGGGGGF:BFGGGGGGGGGGGGGGGGGGGGGGGGGGGGGGGGGGGGGGGGGGGEGGFFEFDGBGGGGGFGGGGGGGGCFGGGGGGGGGGGGGGGGGGGGGGG9DCEBEFGGGGGGGGGGGGG>CEE>7CGCGDGGGGGGECFGC?CCEGFBD7BFCCCDGD5>CDBC>E>36>F?FDGCGFG6FFB7?FFFFB@<0*5)0:;52,@6<5(2*),5)7>((0)-628>99>1(113D5.53?(5))..)5)4(48-.4**.0)**)))
@M02542:52:000000000-J9N43:1:1101:9402:8357 1:N:0:GTGAAA
GTAGTCCACGCCGTAAACGATGTCTACTAGCTGTTCGTGTCCTTGTGACGTGAGTAGCGCAGCTAACGCACTAAGTAGACCGCCTGGAGAGTACGGTCGCAAGATTAAAACTCAAATGAATTGACGGGGGCCCGCACAAGCGGTGGAGCATGTGGTTTAATTCGACGCAACGCGAAGAACCTTACCTACTCTTGACATCTACGGAAGACTGCAGAGATGCGGTCGTGCCTTCGGGAACCGTAAGACAGGTGCTGCATGGCTGTCGTCAGCTCGG
+
GGGGGGGGGGGGGGEFGGGGGGGGGGGGGGGGGGGGGGGGGGGGGGGGGGGGGGGGGGGGGGGGGGGGGGGGGGGGGGGGGGGGGGGGGGGGGGGGGGGGGGGGGGGGGGGGGGGGGGGGGGGGGGGGGGGGGGGGGGGGGGGGGGGGGGGGGGGGGGGGGGGGGGGGGGGDGGGGGGGGGGGGGGGGGGGGGDFGGGGGGFGGGGGGGGGGGGFGGGGGGEGGGGGGGGFFGGGFFGGGFFGFFFGGFGFBFFFFFFFFGGGFGFFFFFFFF)
@M02542:52:000000000-J9N43:1:1101:23051:8364 2:N:0:GTGAAA
GTAGTCCACGCCCTAAACGATGTCAACTAGTTGTTGGGGATTTACTTCCTTGGTAACGTAGCTAACGCGTGAAGTTGACCGCCTGGGGAGTACGGCCGCAAGGTTAAAACTCAAAGTAATTGACGGGGACCCGCACAAGCGGTGGATGATGTGGATTAATTCGATGCAACGCGAAAAACCTTACCTACCCTTGACATTGCAGGAACTTTCCAGAGATGGATTGGTGCTCGAAAGAGAACCTGCACACAGGTGCCGCATGGCTGTCGTCAGCTCG
+
GGGGGGGGGGGGGGGFFGGGGGGGGGGGCFGGGGGGGGGGGGGGGGGGGFGGFGGGGGGGGGGGGGGCFGGGGGGGEGGFGGDGGGCFGFGGGGGGCGGFFEGGFF,E?@FGGGGG+@EGFFFACGGGGEGGGGGGGGGC8C4*@CFFCGGGGGGFDFG7BEGFCCGGFFC5ADF3BFFBFEFGG@EAGFFFFEFF?);CFF;C>FFGF:)4+0/5)2C?BFF44(<7)4(8?EBB?8:C>,4*4)()(4940(10(11,,((.**0)0)/767
@M02542:52:000000000-J9N43:1:1101:20060:8375 2:N:0:GTGAAA
GTAGTCCATGCCGTAAACGATGAGTGTTCGCCCTTGGTCTACGCGGATCAGGGGCCCAGCTAACGCGTGAAACACTCCGCCTGGGGAGTACGGTCGCAAGACCGAAACTCAAAGGAATTGACGGGGGCCTGCACAAGCGGTGGAGCATGTGGTTTAATTCGATACAACGCGCAAAACCTTACCAGCCCTTGACATATGAACAAAAAAACCTGTCCTTAACGGGATGGTACTTACTTTCATACAGGTTCTGCATGGCTGTCGTCAGCTCGTTTCG
+
GGGGGGGGGGGGGE:FFGGGGGGGGGGGGGGGGGGGGGGGGGGGGGGGGGGGGGGGGGGGGGGGGGGGGGGGGGGGGGGGGGGGGGGGGGGGGGEGGGGGGGGGGGGGGGGGGGFGGGGFFGGDGGGGGGGGGGGDFGGGGEGCGGGGGGGGFFGGGGGGFGG5*:FF@D5DFGFFFFF=*.?DCGGEG?FFFF?FBBF9@<0C>FFGF3019CEF<7*6:>DF6(4:<--69@<<A<A?F2CG0-)/.:@4<>7BF0:)4,((96*9<7)0))
@M02542:52:000000000-J9N43:1:1101:4500:8377 2:N:0:GTGAAA
GTAGTCCACGCCGTAAACGATGTCTACTAGCTGTTCGTGTCCTTGTGATGTGAGTAGCGCAGCTAACGCACTAAGTAGACCGCCTGGGGAGTACGGTCGCAAGATTAAAACTCAAATGAATTCACGGGGGCACGCACAAGAGGTGGAGCATGTGGTTTAATTCGACGCAACGCGAAGAACCTTACCTACTCTTGACATCTACGGAGGACTGCAGAGATGCGGGTGTGCCTTCGGGAACCGTAAGACCGGTGCTGCATGGAGTTTTTCGGCCCGG
+
FGGGG9<FGGGGD:FBFGGEEGGGGFGGGFGEEFF9@@DFGGGGGFGFFFGG9FFFGG7FGGCFEFDGGFGG?<AFFCFGGEC7FFFFCFCFGGGGGGGGGGGGBFFCFFFFGGF99BFGGF,@DFE7CGG*3BEE5FG5,2>DCF5;>7,=BCFCFGFCFF,779?33=553/2>>>)558BFGGGFG46@B)9:A46<*)-*)))/7623:+0)(**)-))04((*).),(7(((((/>4DG<)(0((0).6)4)-()(,(.**))))))))
@M02542:52:000000000-J9N43:1:1101:7377:8388 1:N:0:GTGAAA
GTAGTCCACGCCGTAAACGATGTCTACTAGCTGTTCGTGTCCTTGTGATGTGAGTAGCGCAGCTAACGCACTAAGTAGACCGCCTGGGGAGTACGGTCGCAAGATTAAAACTCAAATGAATTGACGGGGGCCCGCACAAGCGGTGGAGCATGTGGTTTAATTCGACGCAACGCGAAGAACCTTACCTACTCTTGACATCTACGGAAGACTGCAGAGATGCGGTTGTGCCTTCGGGAACCGTAAGACAGGTGCTGCATGGCTGTCGTCAGCTCGG
+
GGGGGGGGGGGGGGGGGGGGGGGGGGGGGGGGGGGGGGGGGGGGGGGGGGGGGGGGGGGGGGGGGGGGGGGGGGGGGCFGGGGGGGGGGGGGGGGGGGGGGGGGGGGGGGGGGGGFGGGGGGGGGGGGGGGGGGGGGGGGGGGGGGGGGGGGGGGGGGGGGGGGGGGGGGGDGGGGGGGGGGGGGGGGGGGGGGGGGGGGGFGEGGGGGGGGGGGGGGFGGEGGGGGGGGFFGGGEEEGGDFD?FFFGFGGFFFFFFBFFGGF=32:BFF<FD)
@M02542:52:000000000-J9N43:1:1101:20912:8392 1:N:0:GTGAAA
GTAGTCCACGCCGTAAACGATGTCTACTAGCTGTTCGTGACCTTGTGTCGTGAGTAGCGCAGCTAACGCATTAAGTAGACCACCTGGGGAGTACGGTCGCAAGATTAAAACTCAAATGAATTGACGGGGGCCCGCACAAGCGGTGGAGCATGTGGTTTAATTCGACGCAACGCGAAGAACCTTACCTACTCTTGACATCTACAGAACTTAGCAGAGATGCTTTGGTGCCTTCGGGAACTGTAAGACAGGTGCTGCATGGCTGTCGTCAGCTCGG
+
GGFGGGGGGGGGGGGGGGGGGGGGGGGGGGGGGGGGGGGGGGGGGGGGGGGGGGGGGGGGGGGGGGGGGGGGGGGGGGGGGGGGGGGGGEEGGGGGGGGGGGGGGGGGGGGGGGGGGGGGGGFGGGGGGGGGGGGGGGGGGGGGGGGGGGGGGGGGGGGGGGGGGGGGGGGGGGGGGGGGGGGGGGGGGEGGGFFGGGFGGFGGGGGGGGFEFGGGGGGGGGGGGGGGGGBFGGGFFGGGFFGFFFFGFCC>FFFFFFFFGGG?F??B??>4:)
@M02542:52:000000000-J9N43:1:1101:24411:8427 2:N:0:GTGAAA
GTCGTCCACGCCGTAAACGATGGAGGCTAGCTGTGGTGGGTATTGACCCCCGCCGTGGCGACGCTAACGCAATAAGCATCCCGCCTGGGAAGTACGGCCGCAAGGTTAAAACTCAAAGGAAATGACGGGGGCCCGACCAAGCGGCGGAGCTTGTGGTTTAATTTGCCGCAACGCGCCGAACCTTACCCAGACCTGACATCCACGGAAAACCGCAAGCGGGTGGGGAGTCCCGCAAGGGGGCCGTGAGAACGGTGGTGTAATGCCGTCGGTGCCC
+
CC,@FDF@CCGGDB:,C,BFF<78,8BFA6CEFEFFG7:E@<E<9CF,C66@FCFGE7:+4+4@FCC:?FF@FGGC9BEG,:CEEGDF<,D>DFEC+@:FG+3:<@3@FDF,@@A>C9,@@,,389:F>*=E:1:****/;*3=*)/*:*2+2*2*2/9+99++<*+))8=5))-7).)87;57*CC@F505).)04)1).,(1.)02)*(-***),*/,-5))(--*(48>>FFB16(7)(114<:F)))7(,(-(.)))))))/)).).)))
@M02542:52:000000000-J9N43:1:1101:6825:8431 2:N:0:GTGAAA
GTAGTCCACGCCGTAAACGATGAATGTTAGCCGTCGGGCAGTATACTGTTCGGTGGCGCAGCTAACGCATTAAACATTCCGCCTGGGGAGTACGGTCGCAAGATTAAAACTCAAAGGAATTGACGGGGGCCCGCACAAGCGGTGGAGCATGTGGCTTAATTCGAAGCAACGCGCAGAACCTTACCAGCTCTTGACATTCGGGGTATGGGCAGTGGAGACCTTGTCCTTCCGTTCGGCTGGCCCTAGAACGGGTGCAGCATGGCTGTTCGTAGCC
+
GGGGGGGGGGGGGGGGGGGGGGGGFAFGGG9CCCGE7@F:FGGFGGGFFCF,CF?>EEGG@FFFF877:BFEFGGGGGGAFCG@FFGD7FFCFGGGDCFEGECFCGDG<DF@F8EG6DFEFFFGCCCGD*;>EEE5CCFGG5B8:C26:?FGFF=CEF=CACCFE87<AFGGF:,7)9>@FB*6CFGFGFF/94)/.46))76)7?68)92(;CF6(27()*0*5)4:4(,82;(49?65D?5/1(845(0)--()),493((.9>*1)))).*
@M02542:52:000000000-J9N43:1:1101:20340:8458 2:N:0:GTGAAA
GTAGTCCACGCCGTAAACGATGTCAACTAGCCGTTGGGTTCCTTGAGAACTTAGTGGCGCAGCTAACGCATTAAGTTGACCGCCTGGGGAGTACGGCCGCAAGGTTAAAACTCAAATGAATTGACGGGGGCCCGCACAAGCGGTGGAGCATGTGGTTTAATTCGAAGCAACGCGAAGAACCTTACCTGGCCTTGACATGCTGAGAACTTTCCAGAGATGGATTGGTGCCTTCGGGAACTCAGACAAAGGTGCTGCATGGCTGTCGTCAGCCCGG
+
GGGGGGGGGGGGGG:CFGGGGGGGEFGGGGGGGGGGGGGGGGGGGGGGGGGGGGGGGGGGGGGGGGGGGGGGGGGGGGGGGGGGGGGGGGGGGGGGGGGGDGGGGGGGGGFGGGFGGGGGGGGGGGGGGGGGGGGGG>FGGGGGGGGGGGGGGGGGGGGFCGGGFGCDF4;7DGFEDFFFFFFFGGGFGFFFF>FF>BFF=AFGFFFGFGBAGG?F<>CBFFF51.(??2:80B0-9?77*)*9((.50)/74>D:94?B7:B<F<7))0))))
@M02542:52:000000000-J9N43:1:1101:11438:8462 1:N:0:GTGAAA
GTAGTCCATGCCGTAAACGATGAATGTTAGCCGTCGGGCAGTATACTGTTCGGTGGCGCAGCTAACGCATTAAACATTCCGCCTGGGGAGTACGGTCGCAAGATTAAAACTCAAAGGAATTGACGGGGGCCCGCACAAGCGGTGGAGCATGTGGTTTAATTCGAAGCAACGCGCAGAACCTTACCAGCTCTTGACATTCGGGGTATGGGCAGTGGAGACATTGTCCTTCAGTTCGGCTGGCCCTAGAACAGGTGCTGCATGGCTGTCGTCAGCC
+
GGGGGF<FFAFGGEC7FEFCFF9F<FGGGFF@FCGGGGGGGGGGGGFGGGFGGGGDGGGE7FFFGGGGGGGCFGFFGGGFGGGGGGFGGFCFGGFGFFEEGGDGGGGGGGGGFFFGFFGDFGGGGGDGGD7*CF:FFGCCGGGFG:FGF9CGGGCCGGGGGGGGGCFCFFGDEC@<EFGGGGGG6:?FCCGGGGDF7CGGGBEGEGGG<:*CFCFG5CCGDFGF@EGGGGFFCEC>EG35>F5354E>FGG?FF)<>??FGFF)787(,-45?.
@M02542:52:000000000-J9N43:1:1101:20767:8471 1:N:0:GTGAAA
GTAGTCCACGCCGTAAACGATGTCAACTAGCCGTTGGGATCCTTGAGATCTTAGTGGCGCAGCTAACGCATTAAGTTGACCGCCTGGGGAGTACGGCCGCAAGGTTAAAATTCAAATGAATTGACGGGGGCCCGCACAAGCGGTGGAGCATGTGGTTTAATTCGAAGCAACGCGAAGAACCTTACCTGGCCTTGACATGCTGAGAACTTTCCAGAGATGGATTGGTGCCTTCGGGAACTCAGACACAGGTGCTGCATGGCTGTCGTCAGCTCGT
+
GG:FGGGGGGGGGGGGGGGGGGGGGGGGGGGGGGGGGGGGGGGGGFGGGGGGGGGGGDGGGGGGGGGGGGGGGGGGGGGGGGGGGGGGGGGGGGGGGGGGEGGGGGGGGFGGGGGGGGGGGGGGGGGGGGGGGGGGGGGGGGGGGGGGGFGGGGGGGGGGGGGGGGGGGGGGGEGGGGGGGGGGGGGGFGGGGGGGGGGGGFGGGGGGFGFGGGGGGGGGGGGGGFGGGGFFGEGFEGGGFFGFFFGGFGGDFFFFBBBBGDGFGFFFFFBFF.
@M02542:52:000000000-J9N43:1:1101:6936:8481 2:N:0:GTGAAA
GTAGTCCACGCCGTAAACGATGTCTACTAGCTGTTCGTGGTCTTGTACTGTGAGTAGCGCAGCTAACGCACTAAGTAGACCGCCTGGGGAGTACGGTCGCAAGATTAAAACTCAAATGAATTGACGGGGGCCCGCACAAGCGGTGGAGCATGTGGTTTAATTCGACGCAACGCGAAGAACCTTACCTACTCTTGACATCTAGCGAAGATTGTAGAGATACGATTGTGCCTTCGGGAACGCTAAGACAGGTGGTGCATGGCTTTCGGCCGCCTGG
+
GGGGGGGGGGGGGGFGGGGGGGGGGGGGGGEFGGGFGGGGGGGGFGFGGGGGGGGGGGGGGGGGGGGGGGGGGGCFGGGGGGDG=F=FGGDGGGGGGGDGGGGFGGGGGGGGGGGEFFGGGGGDD6EE7:CBBGEEGGGGGGGGEDCG8FF9FGGGGGDFFGGGGGGGBBEC:32BE:FFFB4CCFGFGFF464@FF>6<F62<>5>EFG>>E?969:>>FF5>644C>A>36:999??<93<<)434:A))-842:>B6,(..*)0)0))05)
@M02542:52:000000000-J9N43:1:1101:19903:8495 2:N:0:GTGAAA
GTAGTCCACGCCGTAAACGATGAATGCCAGCCGTTCGTGGGTTTACTCACAAGTGGCGCAGCTAACGCTTTAAGCATTCCGCCTGGGGAGTACGGTCGCAAGATTAAAACTCAAAGGAATTGACGGGGGCCCGCACAAGCGGTGGAGCATGTGGTTTAATTCGACGCAACGCGCAGAACCTTACCAGCCCTTTACATGTCCAGGACCGGCACCCGAGATGGAGCCTTCTCTTCGGAGCCTGGGGCACAGGTTCTGCATGGCTGTCGTCAGGTCG
+
GGFGGGGGGGGGGG7@FGGGGGGGGGGGGGGGGGGGGGGGGGGGGGGGGGGGGGFFGGGGGGGGGGGGDGGGGGGGGGGGGGG>FGGGGFGGGGGGGGGGGGFFFFGGFGGGGGFDFFGGFGGGGGGGGGGGGGEEGFGGGG58>F5EF6<:CGFGGGGGFCE+*/C3ADCD>GFB>FF44<=7F7C>FEFF))8*)-/57<)C:@FCB5,9***.,)1485)<?F2C.45<>51:0(4DD:*)((2)(41*-)44-:)437:.**0))))*/0
@M02542:52:000000000-J9N43:1:1101:9817:8516 2:N:0:GTGAAA
GTAGTCCACGCCGTAAACGATGAATGTTAGCCGTCGGGAAGTATACTGTTCGGTGGCGCAGCTAACGCATTAAACATTCCGCCTGGGGAGTACGGTCGCAAGATTGAAACTCAAAGGAATTGACGGGGGCCCGCACAAGCGGTGGAGCATGTGGTTTAATTCGAAGCAACGCGCAGAACCTTACCAGCTCTTGACATTCGGGGTATGGGCAGTGGAGACATTGTCCTTCAGTTCGGCTGGCCCTAGCACAGGTGCTGCATGGCTGTCGTCAGCC
+
GGF9FGGFGGGGGGFFFGGGGGGGF9FFGGGGGF7CCFF7@FFGGGCCEF<FGG7CF@FGGGGGAFGCGFGGGGGGGFGGGGGGGGGG=+@FF:CFCDGGGGGFFFCFG=D9=FEA+@,@DGD9CGDG>FGG8C8EGGGG5:E5:CCCEFGCFGCFGGGGFGGGG*>CFFDDBGB:)/4))494FFGF4:FFFFF7)6BBFB9).)9@;*,22<2=(2*.6FB=AF<G<?):AF?;>(2*14932((15<4FB00<B<34410(991)0).8@4
@M02542:52:000000000-J9N43:1:1101:14886:8521 1:N:0:GTGAAA
GTAGTCCACGCCGTAAACGATGTCTACTAGCTGTTCGTGTCCTTGTGATGTGAGTAGCGCAGCTAACGCACTAAGTAGACCGCCTGGGGAGTACGGTCGCAAGATTAAAACTCAAATGAATTGACGGGGGCCCGCACAAGCGGTGGAGCATGTGGTTTAATTCGACGCAACGCGAAGAACCTTACCTACTCTTGACATCTACGGAAGACTGCAGAGATGCGGTTGTGCCTTCGGGAACCGTAAGACAGGTGCTGCATGGCTGTCGTCAGCTCGG
+
CFGGGGGGGGGGGGGGGGGGGGGGGGGGGGGGGGGGGGGGGGGGGGGGGGGGGGGGGGGGGGGGGGGGGGGGGGGGGGGGGGGGGGGGGGGGGGGGGGGGGGGGGGGGGDFFGGGGGGGGGGGGGGGGGGGGGGGGGGGGGGGGGGGGGGGGGGGGGGGGGGGGGGGGGGGGGGGGGGGGGGGGGGGGGGGGGGGGGGGGGFGGGDEGGGGGGGGGFFCEGDCEGGGGGGFFGGGFFGGGFFGFFFFGFGGFFBFFADFFGGGFGFFFF:<FF)
@M02542:52:000000000-J9N43:1:1101:5474:8533 2:N:0:GTGAAA
GTAGTCCACGCCGTAAACGCTGTCCACTAGCTGTTCCTGTCCTTGTGATGTGAGCAGCTCAGCTAACGCACAAAGTAGACCGCCTGGGCAGTACGATCGCAAGATTAAAACTCAAATGATTTGACGAGGGCCCGCACATTCGGTGGAGCATGTGGTTTAATTCCACGCGACGCGAAGAACCTTACCTACTCTTGCCATCTCCGGAAGTCTACAGAGAAGTGGTTGTTCACGCGGGCACCGTACGACATGTGCTGCATGGCTGTCGTCTCCACGG
+
@@+,CFFFCFG8:F@6CC,+8,6C6,E,@F8C@,6@,<,6,E@6C6,<6,C9@E,,,E,96,BFFCFCF7>+A4,CDFGGGC7:FF4+,46A,5+++9>?@@+4C,5,7ED8F98,68,,3,,,3+3+8@++++4>8+,5@>36*<@A6*@E,2D,*29?=,2,,+4**2:C)).).56F4=*+76++*;AF*)*/)-06*)()).)+*0)-+00/(0*))*/)--(*))(,(07(,311C?9)(4()..**).3(6AB((,82*1)0)**)))
@M02542:52:000000000-J9N43:1:1101:23277:8535 1:N:0:GTGAAA
GTAGTCCACGCCGTAAACGATGTCTACTAGCTGTTCGTGTCCTTGTGATGTGAGTAGCGCAGCTAACGCACTAAGTAGACCGCCTGGGGAGTACGGTCGCAAGATTAAAACTCAAATGAATTGACGGGGGCCCGCACAAGCGGTGGAGCATGTGGTTTAATTCGACGCAACGCGAAGAACCTTACCTACTCTTGACATCTACGGAAGACTGCAGAGATGCGGTTGTGCCTTCGGGAACCGTAAGACAGGTGCTGCATGGCTGTCGTCAGCTCGG
+
GG>CGGGGGGGGGCFCFCCCFFFFDCFGGEGGGGGGGGGEFFFGDFGEGGGGFGFGGGGGGGCFFEFGGGGGCG<FCFEGGCGGE=EFDGCFGGGGGG@C:CGGDFFGGGCGEGGGGFGAFGGGGGGGGDEGGGGGFCCF@C7=FF@EGGGGFEG<BFCFGGG<BGGDGGE:C>?EE5C8@FECCFGEFGGGGGFGGGGGGFGGGCCCFGCFCGGGGG?ECCGGGGGGGG>FFCDBFGGGFFGFF?75>DCD4)5?FB70FDGFFFB??FFFF)
@M02542:52:000000000-J9N43:1:1101:7469:8538 2:N:0:GTGAAA
GTAGTCCACGCCGTAAACGATGTCTACTAGCTGTTCGTGTCCTTGTGATGTGAGTAGCGCAGCTAACGCACTAAGTAGACCGCCTGGGGAGTACGGTCGCAAGATTAAAACTCAAATGAATTGACGGGGGCCCGCACAAGCGGTGGAGCATGTGGTTTAATTCGACGCAACGCGAAGAACCTTACCTACTCTTGACATTTACGGAAGACTGCAGAGATGCGGTTGTGCCTTCGGGAACCGTAAGACAGGTGCTTCATGGCTTTCGTCAGCCCGG
+
GGGFGGGGGGGGGGFGGGGGGGGGGGGGFGGGGGGGGGGGGGGGGGGGGGGGGGGGGGGDEGGGGGGGGGGGGGFGGGGGGGGGGGGGGGDGGGGGGGGDGGGGGFGFGGGGGGGCFGDFFGEGGGGGGGE*@EGEGGG,DEGCC4B:FGCGG7EFCFCFFFGFGGDGFFC8>G>DDDFFF?=>F*<BG?:FFFFF<>*6?4,9>@>FFFF?GD95:FGD0>BB1(-C>94<?DB0(4()14315<>F1)094)-)6)21((()**.)))))8)
@M02542:52:000000000-J9N43:1:1101:14914:8552 2:N:0:GTGAAA
GTAGTCCATGCCGTAAACGATGTCTACTAGCCGTTGGGGCCTTTGAGGCTTTAGTGGCGCAGCTAACGCGATAAGTAGACCGCCTGGGGAGTACGGTCGCAAGACTAAAACTCAAATGAATTGACGGGGGCCCGCACAAGCGGTGGAGCATGTGGTTTAATTCGATGCAACGCGAAGAACCTTACCTGGTCTTGACATAGTAAGAACTTTCCAGAGATGGATTGGTGCCTTCGGGAACTTACATACAGGTGCCGCATGGCTGTCGTCAGCCCGT
+
GGGGGGGGGGGGGGGGGGGGGGGGGGGGGGGGGGGGGGGGGGGGGGGGGGGGGGGFGGGGGFGGGGGGGGGGGGGGGGGGGGGGGGGGGGGGGGGGGGGGGGGFGGGGGCFGGGGGGGGCGGGGGGGGGGGGGGGEDGFFGGDEGG>EEE991<CGGFGGFG9=FGFDFFFDFGBFFFFFFFFFGGGFG?@FB>F666@4=)6C?=4CBGAAGEF5:7DDFFFFFB0>:DF5(>03;?:F>47><?<??>6421966<70318)//)))))07)
@M02542:52:000000000-J9N43:1:1101:28223:8593 2:N:0:GTGAAA
GTAGTCCACGCCGTAAACGATGTCTACTAGCTGTTCGTGTCCTTGTGTTGTGAGTAGCGCAGCTAACGCACTAAGTAGACCGCCTGGGGAGTACGGTCGCAAGATTAAAACTCAAATGAATTGACGGGGGCCCGCACAAGCGGTGGAGCATGTGGTTTAATTCGACGCAGCGCGAAGAACCTTACCTACTCTTGACATCTACGGAAGACTGCAGATATGCGGTTGTGCCTTCGGGAACCGTAAGACAGGTTCTGCATGGCTGTCGTCCGTCCGT
+
GGDGGGGGGGGGGGDD@GEGGFGGGGGGGGGGGGGGGGGFGGDGFGGGGGGGGGGGGGGGCFGGGGGDGGGGGGGGGCFGGGGGGGFCFDEGGGGGGEGEGGGGGFGGGFGGGFGGFGCGGGGGGG67EGCGGGGD5FCFGGGEGG56FGFGFGGFGGGG=GGFDGGGFFG))),5@D:FF2?GCFG=F?)9*)9?A<*4=467@:)0)*51<0+*.0*-,5>32((2:>FF03(31(,1/1716>??62*12).6))((,,4)**))7)).))
@M02542:52:000000000-J9N43:1:1101:15306:8596 1:N:0:GTGAAA
GTAGTCCACGCCGTAAACGATGTCTACTAGCTGTTCGTGTCCTTGTGATGTGAGTAGCGCAGCTAACGCACTAAGTAGACCGCCTGGGGAGTACGGTCGCAAGATTAAAACTCAAATGAATTGACGGGGGCCCGCACAAGCGGTGGAGCATGTGGTTTAATTCGACGCAACGCGAAGAACCTTACCTACTCTTGACATCTACGGAAGACTGCAGAGATGCGGTTGTGCCTTCGGGAACCGTAAGACAGGTGCTGCATGGCTGTCGTCAGCTCGT
+
CFFFGGGGGGGGGFGGGGGGGGGEGGGGGGGGGGGGEGFFGGGGGGGGGGGGGGGGGGGDCGGCFGGGGGGGGGGCFGFGGGGGGGGGGEGGGGGC<FEGGDFFGGGGGDDFGFFFGGGGFFFGGGGEGGGGGGGGGGGGGGGGGGCGGGGGFGGGGGGGGGGGGGGGDGGGGGGGG5EGGEGGGGGFCCFFCGGGFGGGGFGGGGEGGGGCFGGGGGGGGGGGGGGGGGFFDCDEEF*CDFGB=?6CFCC>FFFFF97?CC56F???FB2/5)
@M02542:52:000000000-J9N43:1:1101:9540:8605 1:N:0:GTGAAA
GTAGTCCACACCCTAAACGATGATTACTCGTCATTTGCGATATACAGTGAGTGACCAAGGGAAACCGTTAAGTAATCCACCTGGGAAGTACGTTCGCAAGAATGAAACTCAAAGGAATTGACGGGGGTCCGCACAAGCGGTGGAGCATGTGGTTTAATTCGATGATACGCGAGGAACCTTACCTGGGCTAGAATGTGATCGACCGGTAGTGAAAGCTACCTTTCCGCAAGGACGAGAAACAAGGTGCTGCATGGCTGTCGTCAGCTCGTGCCGG
+
GFFDEFGGGGG@:FGFGFF+FFGGFFGAEFGCGCFF<CCFFGGGGFFGD<AFCFGGG<6FGCE,9EBFB@FDFGGGGFGGFDECED<CCFFGGGGDFGCEFGGGC,BFE<FE?,=<FF=<FGGG@E:FFD=:3FGGGF7B<3<FCFF9>>C>@*@<@FGGFD@EGFGGGGC:EEGEBCFGGGFFECCGGFF?FGCC?CGFC:E88CEE<EECF?CFGGGGGG+<9C9CDDFFGDC:@G*>@FC?FBDFFFDD=0:??:D<CDGFG908;6<F;)
@M02542:52:000000000-J9N43:1:1101:27653:8615 1:N:0:GTGAAA
GTAGTCCACGCTGTAAACGATGGATACTAGCTGTTGGGGGCAACTTCAGTGGCTAAGCGAAAGTGATAAGTATCCCACCTGGGGAGTACGTTCGCAAGAATGAAACTCAAAGGAATTGACGGGGGCCCGCACAAGCGGTGGAGCATGTGGTTTAATTCGATGATACGCGAGGAACCTTACCAAGGCTTAAATGTAGATTGACAGGTTTGGAAACAGACTTTTCTTCGGACAATTTACAAGGTGCTGCATGGTTGTCGTCAGCTCGTGCCGTG
+
GG9EGGGGGGGGGGGGGGGFGGGGGGGGGGGGGGGGGGEEGGGGGGGEGGGGGGGGGGGGGGGGGCGGGFGGGGGGGGGGGGGGGGGGGGGGGGGGGGGGGGGGGGGGGGFGGCFCGGGGGGGGGGGGGGGGGGGCFGGEFGGGGGGGGFGGGGFGGGFGGGGG@FGGGGGGEGGGGGGGGGGGGGGG6ECGGGGGGGGGGFGGFFFGGGCFFGGGCCF7CFGGDFGGGGFFGGGFFGGFFFGBFB?FFGGFFFFFFFB:DD7@GFFFFFF5
@M02542:52:000000000-J9N43:1:1101:14519:8627 1:N:0:GTGAAA
GTAGTCCACGCCGTAAACGATGTCTACTAGCTGTTCGTGTCCTTGTGATGTGAGTAGCGCAGCTAACGCACTAAGTAGACCGCCTGGGGAGTACGGTCGCAAGATTAAAACTCAAATGAATTGACGGGGGCCCGCACAAGCGGTGGAGCGTGTGGTTTAATTCGACGCAACGCGAAGAACCTTACCTACTCTTGACATCTACGGAAGACCGCAGAGATGCGGTTGTGCCTTCGGGAACCGTAAGACAGGTGCTGCATGGCTGTCGTCAGCTCGT
+
FGGGGGGGGGGGGGDGGGGGGGGGGGGGGGGGGGGGGGGGGGGGGGGGGGGGGGGGGGGGGGGFGGGGGGGGGGGGGGGGGGGGGGFGGGGGGGGGGGGGGGGGGFGGGGGGGGGGGGGGGGGGGGGGGGGGGGGGGCGGGGGGGGGGGDEGGGGGGGGGGGGGGGGGGGGG7CEGGGGGGGGGGGGGGGGGGFGGGGGGGFGGGGGGGGGDGGGGGGDFCEGGGGDGGGFFGGGDECDGFFGFF?GGFGG?FFF?F>FFGGGFGFF?F2.9>)
@M02542:52:000000000-J9N43:1:1101:6732:8640 2:N:0:GTGAAA
GTAGTCCACGCCGTAAACGATGTCTACTAGCTGTTCGTGTCCTTGTGATGTGAGTAGCGCAGCTAACGCACTAAGTAGACCGCCTGGGGAGTACGGTCGCAAGATTAAAACTCAAATGAATTGACGGGGGCCCGCACAAGCGGTGGAGCATGTGGTTTAATTCGACGCAACGCGAAGAACCTTACCTACTCTTGACATCTACGGAAGACTGCAGAGATGCGGTTGTGCCTTCGGGAACCGTAAGACCGGTTCTGCATGGCTGTCGTCCACCCGG
+
GGGCFFGGGGGFC@FEGGGGGGGGGGGGGGCFFGG<FFFCC<<EFGGGFGGGFGDGGGFGGDGGGGGGGGGGGG<FGGGGD:C=?FFGGC7FGGGGFGGGGGG@GGGGGCFGGGG9DFD=EDDFFDEFE:EE@CECEE65FCGBCG>FGC<EEFGGGFC<FCGCFD5<>BCC:9>>@>)<FFFCFFGBG?FFFA?@>4=<B<:<3)76@F??C?+7<C7)45)7188FD-6)-0((4::>*(91-)()-4.02))6A9??1(.)**)))*0)))
@M02542:52:000000000-J9N43:1:1101:9056:8643 2:N:0:GTGAAA
GTAGTCCACGCCGTAAACGATGTCTACTAGCTGTTCGTGTCCTTGTGATGTGAGTAGCGCAGCTAACGCACTAAGTAGACCGCCTGGGGAGTACGGTCGCAAGATTAAAACTCAAATGAATTGACGGGGGCCCGCACAAGCGGTGGAGCATGTGGTTTAATTCGACGCAACGCGAAGAACCTTACCTACTCTTGACATCTACGGAAGACCGCAGAGATGCGGTTGTGCCTTCCGGCACCTCACGACAGGCTCTGCATGGCCTGCGCCCGCCCGC
+
:F@@CFGFG;FGG@FBDG7@@<CFFEGADAGECFGGE@@CFG<F<CEEEE9@,ACCEFFG@7CF<FFGG@EF8??EEA<FGEGGCF7?=+@+>FF=AC7C7@7<,35,:=E,A==>9=,C9@3>2@+3+*@EECG:E*,4C8*6*:*,=:9C19;3338++9C5+*/9)8C):)-5))9>@26*9F+096?==20<>4=)*.(/0))0?*,48*2)4**-(0)023(?A4:>(8((,,2**.1*(.23(()0,)))64(.,)(2))7>B3>3))
@M02542:52:000000000-J9N43:1:1101:24157:8651 2:N:0:GTGAAA
GTAGTCCACGCCGTAAACGATGTCTACTAGCTGTTCGTGTCCTTGTGATGTGAGTAGCGCAGCTAACGCACTAAGTAGACCGCCTGGGGAGTACGGTCGCAAGATTAAAACTCAAATGAATTGACGGGGGCCCGCACAAGCGGTGGAGCATGTGGTTTAATTCGACGCAACGCGAAGAACCTTACCTACTCTTGACATCTACGGAAGACTGCAGAGATGCGGTTGTGCCTTCGGGAACCGTAAGACAGGTGCTGCATGGCTCTCGTTAGCTCGC
+
GGGGGGGGGGGGGGFGGGGGGGGGGGGGGGGGGGGFGGGFEGGGGGGGGGGGGGGGGGGGGGGGGGGGGGGGGGGGGGGGCGGGGGGFGGDFFGGGFGGGGGGGGGGGGGGGGGGGGGGGGGGGGGGGGDGGGGGGGGGGGGGGGGGGGGGGGGGFFCGFFGFGGGGGFFGGFGBFBFFFFFFGFFGFG66?FD=?A2668<?3>35C5D7<F8CFBF*43)0<9?BGFFF?0>>B6:(176<7<B:F:<<)8><?F2(3,)../*)))1075)
@M02542:52:000000000-J9N43:1:1101:14533:8658 2:N:0:GTGAAA
GTAGTCCACGCCGTAAACGATGTCTACTAGCTGTTCGTGGTCTTGTACTGTGAGTAGCGCAGCTAACGCACTAAGTAGACCGCCTGGGGAGTACGGTCGCAAGATTAAAACTCAAATGAATTGACGGGGGCCCGCACAAGCGGTGGAGCATGTGGTTCAATTCGACGCAACGCGAAGAACCTTACCTACTCTTGACATCTACAGAAGACTGCAGAGATGCTGTTGTGCCTTCGGGAACGTTAAGGCAGGTGCTGCATGGCGGTCGTCCGCTCGG
+
GGGGGGGGGGGGGEFGGGGGGGGGGGGGGGGGGGGGGGGGGGGGGGGGGGGF<FGGGGGGDDGGGFGGGDGGGGGFGGFGGDGGGCFGGGGGGGGGGGGGEGFFGGGGGFCFGGGGGGGGGGGGFGGGGGGGDGG5EDGGGGGGGGFEGGFEFGGGG97EAFGGGDCDBAGDDG9D>>6:FFFGGG?8C=F?FFFFBFF2@<967?)<@FF7C60..024)=@?D:(:4<BF0>>B63(*22<*),4>>F695:)(5208((72)))..)))7)
@M02542:52:000000000-J9N43:1:1101:6685:8658 2:N:0:GTGAAA
GTAGTCCACGCCGTAAACGATGTCTACTAGCTGTTCGTGTCCTTGTGATGTGAGTAGCGCAGCTAACGCACTAAGTAGACCGCCTGGGGAGTACGGTCGCAAGATTAAAACTCAAATGAATTGACGGGGGCCCGCACAAGCGGTGGCGCATGTGGTTTAATTCGACGCAACGCGACGAACCTTACTTACTCTTGACATCTACGGAAGACTGCAGAGATGCGGTTGTTCCGTCGGGACCCGTAAGCCAGCTGCTGCAGGGCTGTCCTCAGCCCGC
+
GFG@EFFEEGGF@FFEGGC+BCCC6FFEFG,CE6CC,8C<F9<@E,:EEBFFAFFGFG76++@FEFFCE+C7FFAF9,BEF4+@FD+A7CFC8FGG=EGECFGCC,?D?FFGG9,3=9,CDD=ED+@CE>EEGG@8E7,;DCC>:C,=C=5*==ECC6*1:>EC+:*C855CA593<<.7709D<70@>7F4*)7?2-99=42C@D:6)2.39+<),::>(<7>2((24(5:B>0,2(,9C>**.(()()))))),((,-.4.)*2**6:))))
@M02542:52:000000000-J9N43:1:1101:21336:8667 2:N:0:GTGAAA
GTAGTCCACGCCGTAAACGATGTCTACTAGCTGTTCGTGTCCTTGTGATGTGAGTAGCGCAGCTAACGCACTAAGTAGACCGCCTGGGGAGTACGGTCGCAAGATTAAAACTCAAATGAATTGACGGGGGCCCGCACAAGCGGTGGAGCATGTGGTTTAATTCGACGCAACGCGAAGAACCTTACCTACTCTTGACATCTACGGATGACTGCAGAGATGCGGTTGTGCCTTCGGGAACCGTAAGACAGGTGCTGCATGGCTGTCGGCTGCTCGG
+
GGGGGGGGGGGGGG,@FGGGGGGGGGGGGGGGGGGGGGGGGGGGGGGGGGGGGGGGGGGGGGEGGGGGGFGGGGGGGGGGGGGGEGGGGDGGGGGGGGGGGDEGFGGFGGGFGGFGGGDGGGGGGGGGGDGGGGE5CGEGGDGGGGCFGGGFF7FFEFFGFFFCFGGGFEG8=8;>>BFF4?FGGGGFG*?FFAFF4A?4=<:9)05<4:<?CFFF?F764:7@21(2<A9.:>12(-17*2**).4;1)0).-4?>>BB:3(,*).))0)/))
@M02542:52:000000000-J9N43:1:1101:9037:8669 2:N:0:GTGAAA
GTAGTCCACGCCGTAAACGATGTCTACTAGCTGTTCGTGTCCTTGTGATGTGAGTAGCGCAGCTAACGCACTAAGTAGACCGCCTGGGGAGTACGGTCGCAAGATTAAAACTCAAATGAATTGACGGGGGCACGCACAAGCGGTGGAGCATGTGGTTTAATTCGACGCAACGCGAAGAACCTTACCTACCCTTGACATCTACGGAAGACTGCAGAGATGCGGTTGTGCCTTCGGGAACCGTAAGACAGGTGCTGCATGGCTGTCGTCAGCCCCG
+
GGGGGGGGFGGGGGCCGGGGGGGGGGGGGGGGGDGCEGCFFGGGGGGGGDGACGDFGGGGDEGFFFGGEFGGGGGGGGG<FGGGGGGGGGGGDGGG<E7BEG+FGFGGGGGGGGFGGGGGGFCFDGEGGE>*@8ECEGGGGGGECDFF6EFGC9FCEG;9BCEGCCGGEDG5:<>DDBFFFBFGGGGF7)0=F7B4<AF>F>077:)*77>BFD:F<GC99DFFB?6FAF<7:)411<(71,CFA)(84<)/4<772).(((,)710)0)))).
@M02542:52:000000000-J9N43:1:1101:18161:8676 2:N:0:GTGAAA
GTAGTCCACGCCGTAAACGATGTCTACTAGCTGTTCGTGTCCTTGTGATGTGAGTAGCGCAGCTAACGCACTAAGTAGACCGCCTGGGGAGTACGGTCGCAAGATTAAAACTCAAATGAATTGACGGGGGCCCGCACAAGCGGTGGAGCATGTGGTTTAATTCGACGCAACGCGAAGAACCTTACCTACTCTTGACATCTACGGAAGACTGCAGAGATGCGGTTGTGCCTTCGGGAACCGTAAGACAGGTGCTGCATGGCTGTCGTCAGGCCGG
+
GGGCFGGGGGGGGG,CGGGGGGGGGGGGGGGGFGGGGGGFGGGGGGGGGGGGGGGGGGGGGGGGFGGDGGGGGGGGGGGGGGGGEGGGGGGGGGGGGGGGGGGGGGGGGGGGGGGGGGGGGGGGGGGFGGGGGGGGGGGGGGG:EGCGGGGGGFGGGGGGFGGGFDGGFEDDFG9:BE45:2?CFFGFGFFFFF??<<4<FA:C>53FFGFFFG7>8::4(78DFBFGAA<7:FF;B::DGBDC9<7:?)4;AF<:290((34)/*)00)).85
@M02542:52:000000000-J9N43:1:1101:14739:8692 2:N:0:GTGAAA
GTAGTCCACGCCCTAAACGATGTCGACTAGGTGTTCGGTGAGGAGACTCATTGAGTACCGCAGCTAACGCGTGAAGTCGACCGCCTGGGGAGTACGGTCGCAAGATTAAAACTCAAAGGAATTGACGGGGACCCGCACAAGCGGGGGATGATGTGGATTAATTCGATGCAACGCGAAAAACCTTACCTACCCTTGACATGTACGGAACCCTGCTGGGAGGTGGGGGTTCTCGACAGCGAGCCGTAACCCCGGTGCTGCATGGTCTTCGTCAGCC
+
GG9FFGGGGGGDEGGGGGGGGGGGGGGGFGGGGGGGGGGGGGGGGGGGGCGGGGGGGGFGDGGGGGGGGGGEDGGGGGEFGGGGGGGGGFGGGGFGGGGGGGGGGGGGGGGGGGGGGGGGFGGFFGCFEGGGEGGC5@CGGCEE*):***0=AF9CFGGGFGF9CCFF>BGC)9>EDEFFFFF:DGGFG?F:??5*5<F)82)*))7*7C((2++)(294()751;F)()--)),(431)/4394?(/4()0-493).3))2-)0*/)07))).
@M02542:52:000000000-J9N43:1:1101:11304:8692 1:N:0:GTGAAA
GTAGTCCATGCCGTAAACGATGTCTACTAGCCGTTGGGGCCTTTGAGGCTTTAGTGGCGCAGCTAACGCGATAAGTAGACCGCCTGGGGAGTACGGTCGCAAGACTAAAACTCAAATGAATTGACGGGGCCCGCACAAGCGGTGGAGCATGTGGTTTAATTCGATGCAACGCGAAGAACCTTACCTGGTCTTGACATAGTAAGAACTTTCCAGAGATGGATTGGTGCCTTCGGGAACTTACATACAGGTGCTGCATGGCTGTCGTCGGCTCGTG
+
GGGGGGGGGGGGGGGGGGGGGGGGGGGGGGGGGGGGGGEGGGGGGFGGGFGGGGGGGGGGGGGGGGGGGGGGGGGGGGGGGGGGEGGGGGGGGGGGGGGGGGGGFGCDDGGGGGGGGGGGGGFGGGCFEGGGGGGGGGGFGDF@CGGGGGGEGGGGGGGGGGGGGGGGGGGGGGGGGGGFGGFEGGGGGFGGFGGGGGGGGFGGGGGGGGGGGGG>FGGGGG=EGCCCCFFFDGC>FGG=FFGFFFFDB4DBFFFFF<BFGGGFF<F9>:?>:)
@M02542:52:000000000-J9N43:1:1101:26332:8736 2:N:0:GTGAAA
GTAGTCCACGCCGTAAACGATGTCTACTAGCTGTTCGTGGCCTTGTGATGTGAGTAGCGCAGCTAACGCACTAAGTAGACCGCCTGGGGAGTACGGTCGCAAGATTAAAACTCAAATGAATTGACGGGGGCCCGCACAAGCGGTGGAGCATGTGGTTTAATTCGACGCAACGCGAAGAACCTGACCTACTCTTGACATCGACGGAAGACTGCAGAGATGCGGTTGTGCCTTCCGGAACGGTAAGACAGGTTCTGCCTGGCCTTTGTCCGCTTGC
+
GGGGFGGGGGGGGGCGGGGGD6EF9FFGGG8FGFFFC@G,@FFCFEGCFGGG@FFFGG>C7FGGG<?FD7C=FFEEFGGF8:CEG+777+@FCG7FBCEGGGGCF,7><>9DDBCDDA===DC9=>EGGDGCE:B>CE8CEEC8:58C=7?CE7B,8CCFCF?5EDG)85ED:<9DFEFF>?.>DFFF*7??7264)4*(8709<><A?7)(++07(*04(;D>;<0C:-:5(89((,(*96*9)5.),)*1))6).43(()))****..))))
@M02542:52:000000000-J9N43:1:1101:10931:8767 1:N:0:GTGAAA
GTAGTCCACGCCGTAAACGATGTCTACTAGCTGTTCGTGTCCTTGTGATGTGAGTAGCGCAGCTAACGCACTAAGTAGACCGCCTGGGGAGTACGGTCGCAAGATTAAAACTCAAATGAATTGACGGGGGCCCGCACAAGCGGTGGAGCATGTGGTTTAATTCGACGCAACGCGAAGAACCTTACCTACTCTTGACATCTACGGAAGACTGCAGAGATGCGGTTGTGCCTTCGGGAACCGTAAGACAGGTGCTGCATGGCTGTCGTCAGCTCGT
+
GGGGGGGGGGGGGGFGGGGGGGGGGGGGGGGGGGGGGGGGGGGGGGGGGGGGGGGGGGGGGGGGGGGGGGGGGGFGGGGGGGGGGGGGGGGGGGGGGGGGGGGGGGGGGGGGGGGGGGGGGGGGGGGGGGGGGGGGGGGGGGGGGGGGGGGGGGGGGGGGGGGGGGGGGGGGGGGGGGGGGGGGGGGGGGGGGFGFGGGGGFGGGGGGGGGGGGCGGGGFGGGGDCGFFGFFGGGFFGGGFFGFFFGGFFF?FFFFFFFFGGGFFFFFFF<05)
@M02542:52:000000000-J9N43:1:1101:11683:8805 2:N:0:GTGAAA
GTAGTCCACGCCGTAAACGATGAATGCCAGCCGTTCGTGGGTTTACTCACAAGTGGCGCAGCTAACGCTTTAAGCATTCCGCCTGGGGAGTACGGTCGCAAGATTAAAACTCAAAGGAATTGACGGGGGCCCGCACAAGCGGTGGAGCATGGGGTTTAATTCGACGCAACGCGCAGAACCTTACCAGCCCTTGACATGTCCAGGACCGGCACCAGAGATGGAGCCTTCGCTTCGGGGCCTGGAGCCCAGGTGCTGCCTGGCTGTCGCTCGCCCC
+
GG7CFGGGGGGGGGGGGGGGGGGGGGGGGGGGDFGGDGGGFGGGGGGG<FGGGGGGGGGEGGGGGGGGFGGGGGGGGGGFFGGGGGGGGGGGGGGGGEGGGGFGGGGFGGGGGGGGGCGGGDFFGGGGGDGGGC8C>FGDEGCGEFGG=9,,:5:CCF7FFFGGGGG:>D=<>C>>34<>FBBCGCCFGF@F?B:7<7@>F<0*7>:8>796FFF>1*2)4:5>??<D(,34:31((,25><542(-)((0/.)-4())(,31(21)0))))))
@M02542:52:000000000-J9N43:1:1101:17305:8831 2:N:0:GTGAAA
GTAGTCCACGCCGTCAACGATGTCTACTAGCTGTTCGTGTCCTTGTGATGTGAGTAGCGCAGCTAACGCACTAAGTAGACCGCCTGGGGAGTACGGTCGCAAGATTAAAACTCAAATGAATTGACGGGGGCCCGCACAAGCGGTGGAGCATGTGGTTTAATTCGACGCAACGCGAAGAACCTTACCTACTCTTGACATCTACGGAAGACTGCAGCGATGCGGTTGTGCCGTCGGGAACCGTAAGACAGGTTCTGCATTGCTGTCGTCAGCTTGG
+
FGGGFGFGGGGGGG+FFGEGGDCFGGGGGGGCFCFGGCF:CCFGGGGFGGGGGGGGFGGGGGEGGGDFDCGGGGGGG9FGEEGGDGGGGGGFEDGGGGGGGGGG?FDDGGGFGGFGGCFGFGFGGGGGGDCECGGGGGGGGGGGGDCGGG?FGGGCCGF?CF7EFGEGF>E73C;75>6>@?FDFFFFG?F6F7466>=)1)3>)>);?>:7C6+03C*32D>E;:?F2(4-(>BF(8?37?G44<(7:)*=<<2)<)5>)6:4*17))0**0)
@M02542:52:000000000-J9N43:1:1101:7464:8838 2:N:0:GTGAAA
GTAGTCCACGCCGTAAACGATGTCTACTAGCTGTTCGTGTCCTTGTGATGTGAGTAGCGCAGCTAACGCACTAAGTAGACCGCCTGGGGAGTACGGTCGCAAGATTAAAACTCAAATGAATTGACGGGGGCCCGCACAAGCGGTGGAGCATGTGGTTTAATTCGACGCAACGCGAAGAACCTTACCTACTCTTGACATCTACGGAAGACTGCAGAGATGCGGTTGTGCCTTCGGGAACCGTAAGACAGGTGCTGCATGGCTGTCGTCCGCTCGG
+
GGGGGGGGGGGGGGGGGGGGGGGGGGGGGGGGGGGGGGGGGGGGGGGGGGGGGGGGGFGGGGGGGGGGGEGGGGFGGGGGGGGGGGGGGGGGGGGGGGGGGEFGGGGGGGGGGGGGGGGGGGGGGGGGGGGGGGGCCFGGGGD*BDFFGGGGGGGGGGGGFGGGGGGGFFGDDG>E:76FFBFGGGGFG?F?F<FFFF?)7<FGEFEGFG>:FDC>3D*)3;>E9B?GABF>1>69B0?DDFD4.2()8<)/4<>(6)3:BF<,**.)733.<)
@M02542:52:000000000-J9N43:1:1101:19539:8839 2:N:0:GTGAAA
GTAGTCCACGCCCTAAACGATGTCAACTGGTTGTTGGGTCTTCACTGACTCAGTAACGAAGCTAACGCGTGAAGTTGACCGCCTGGGGAGTACGGCCGCAAGGTTGAAACTCAAAGGAATTGACGGGGACCCGCACAAGCGGTGGATGATGTGGTTTAATTCGATGCAACGCGAAAAACCTTACCCACCTTTGACATGTACGGAATCCTTTAGAGATAGAGGAGTGCTCGAAAGAGAGCCGTAACACAGGTGCTGCATGGCTGTCGTCCGCCCG
+
GGFGGGGGGGGGGG<FFGGGGGGGFGGGGGGGGGGFGGGGGGGGGGGGGFGGGGCGGGGGGGGGGGGGGGGGGGGFCFGGGGGGGGGGCDFFGGGDEE7CEGFGCDGGGGGFGGGGFGGGGGGFGGGGEFGGGDEGGGGGGGCEEGGGGGGGGGGGGGGGFGGFGGGGFFGGFD9>:AADFFFGGCFBCFFFFFFFFFF<*49DFFFFFC2<<<:9-20))<F>:7>7<?;:?EB07?:FDF:C<2(04:6605<),69767(.99)7).).)0
@M02542:52:000000000-J9N43:1:1101:17684:8842 2:N:0:GTGAAA
GTAGTCCACGCCGTAGACGATGTCTACTAGCTGTTCGTGTCCTTGTGATGTGAGTAGCGCAGCTAACGCACTAAGTAGACCGCCTGGGGAGTACGGTCGCAAGATTAAAACTCAAATGAATTGACGGGGGCCCGCACAAGCGGTGGAGCATGTGGTTTAATTCGACGCAACGCGAAGAACCTTACCTACTCTTGACATCTACGGAAGACTGCAGAGATGCGGTTGTGCCTTCGGGAACCGTCAGACAGGGTTTCCAAGGGTGTCGTCAGCTCGG
+
GGGGGGGGFGGGGG7CGGCFGGGGGGGGGGGGGFGGGGGGGGGGGGGGGGGGGGGGGGGGGGGEG<FEGCFFG<=FGGGGGGGGECCFGDFGGGGGGGGGCEG8?EFGGGG8FGGFGDFGGCDADCGG7FECCEEG:7DCG*>BBD5;CFG9=ECFFGCCFG9CFGCD:BEC.84<@@FFF2FFGGGF<?FFFF?FBD*.96:D57);?CFF<0+8(0:<6EBE>?(7A9A<(52(,-,9C(1/)5(0(()),).6))-(,(-4**0)7?7)7)
@M02542:52:000000000-J9N43:1:1101:16474:8843 2:N:0:GTGAAA
GTAGTCCACGCCGTAAACGATGTCTACTAGCTGTTCGTGGTCTTGTACTGTGAGTAGCGCAGCTAACGCACTAAGTAGACCGCCTGGGGAGTACGGTCGCAAGATTAAAACTCAAATGAATTGACGGGGGCCCGCACAAGCGGTGGAGCATGTGGCTTAATTCGACGCAACGCGAAGAACCTTACCTACTCTTGACATCTAGCGAAGATTGTAGAGATACGATTGTGCCTTCGGGAACGCTAAGACAGGTGCTGCATGGCTTTCGTCAGCCCGG
+
GGGGGGGGGGGGGG7FGGGGGGGGGGGGGGGGGGGGGGGGGGGGGGGGGGGGGGGGGGGGGGGGGCGGGGGGGGFGGGGGGGGGGGGGGGGGGGGDGGGGGGGGGGGGGGGGGGGGGGGGGGGGGEEGGGGGGGGGGGGFGGGCGDCFFGGGGC9FGFFFFGGGGGGGDBGGFG@EE:FFF?FGGGGFGF?@F27@4<?6FFFGEFEEF7?AG79@<FGF:<35,4<FFA933@B>9107*1C4<7()-5::<9<2:.3,4(()*10..)).))
@M02542:52:000000000-J9N43:1:1101:18935:8846 2:N:0:GTGAAA
GTAGTCCACGCCCTAGACGATGTCAACTAGTTGTTGGGGATTTACTTCCTTGGTAACGTAGCTAACGCGTGAAGTTGACCGCCTGGGGAGTACGGCCGCAAGGTTAAAACTCAAAGGAATTGACGGGGACCCGCACAAGCGGGGGATGATGTGGATTAATTCGATGCAACGCGAAAAACCTTACCTACCCTTGACATGGCAGGAACTTTCCAGAGATGGATTGGTGTCCGAAAGGAAACCTGCCCACCGGTTCTGCCAGGCCTTCGTCCGCCCG
+
FGGGGGGGGEGGGG<FGGGGCCFG9FGFGGGGGFGGGGCCFGGGGGGGGFGGGGAEFGGGGGGGGGGCGGGGGGGGDGGGGGGGG:<FGGGGGDGDDGDEGGCC:AGGGGDDEGGFGFDGGFFGGDEEE=@EEE8@+,68E5*>BCC5<CFGGGC9EG7CFFGF7+/;=AGDB39EF>>EFA4CFGFFGFFF?BFFF?F07117F5/C?>A)+3272:7:2B>54(.*)4,4;5((.5(*2(90.,()(-)),)).)))--())**.7)7))))
@M02542:52:000000000-J9N43:1:1101:24598:8876 2:N:0:GTGAAA
GTAGTCCACGCCGTAAACGATGTCGACTTGGAGGTTGTTCCCTTGAGGAGTGGCTTCCGGAGCTAACGCGTTAAGTCGACCGCCTGGGGAGTACGGCCGCCAGGTTAAAACTCAAATGAATTGACGGGGGCCCGCACAAGCGGTGGAGCATGTGGTTTAATTCGATGCAACGCGAAGAACCTTACCTACTCTTGACATCCAGAGAACTTAGCAGAGATGCTTTGGTGCATTCGGGGACTCTGGAGCAAGTTCTGCATGGCTGTCGTTCTGTCGG
+
GGGGGGDFGGEFEFEEGGGGGGEFFGGGD<FFGGGGGGFFECFGGEGGG@FFGDFGGGGGE:FCG98FEGGGGGFBEECFFGEGGGDBC+CFFGDG7BC++3=FFGGFGGCEFFGFC;>A;9A9DGDDGEGGGE8EGG6E5EGEE3CF=5?9=9F<**;CF795C+A3=FGGF<67>5FFF<?FCC<@FFF6B)96-:?(9)-1566+1C9)+<0.377))*/7?:(0))--)80(49?*;)**(.()..**.)..662(.,..790))*19F3
@M02542:52:000000000-J9N43:1:1101:23234:8891 2:N:0:GTGAAA
TAGTCCACGCCGTAAACGATGTCTACTAGCTGTTCGTGTCCTTGTGATGTGAGTAGCGCAGCTAACGCACTAAGTAGACCGCCTGGGGAGTACGGTCGCAAGATTAAAACTCAAATGAATTGACGGGGGCCCGCACAAGCGGTGGAGCATGTGGTTTAATTCGACGCAACGCGAAGAACCTTACCTACTCTTGACATCTACGGAAGACTGCAGAGATGCGGTTGTGCCTTCGGGAACCGTAAGACAGGTGCTGCAGGGCGGTCCTCAGCTCGTG
+
GGGGGGGGGGGGGGGCEFFGGGGGGGGGFFGGGGGGGGGGGGGGGGCEEFFAFGGGGGGGGGGGGGGEFGGGGCFGFGGGGGGGGGGGGGGGGGGGGGGGGGGGGGGGGGGGGGGFFGGGGGFGGGGGGGDEGGGGGGGGGGGGGGFGGFFGGFCGGGGGFGGGGGGGE37C3C>EEF5>@BFGGGGF4:@FFBFFFFF<FF65@BFC9<BFCGCF)*246DED:69F)688?:0681-9/310.(1>)(0?4)((((,-(-4(***99*))).
@M02542:52:000000000-J9N43:1:1101:16508:8896 2:N:0:GTGAAA
GTAGTCCACGCCGTCAACAATGTCTACTAGCTGTTCGTGTCCTTGTGATGTGAGTAGCGCAGCTAACGCACTAAGTAGACCGCCTGGGGGGTCCGGTCGCAAGATTAAAACTCAAATAAATTAACGGGGGCCCGCCCAACCGGTGGAGCATGTGGTTTAATTCGACGCACCCCGAAAAACCTTACTTACTCTTGCCATCTCGGGAGAACGGAAGAGAGTCGTTTTGCCCTTCGGGAACCGGAAGACGGTTGCTGAATGGCTGCTGTCGGCCGGG
+
,CE,;F,,C6CC@@+B;C,,@,CCDFFF<@AAFGGC@:@@FAF,,:6<E@EF6@C@,<++6+@CF,BCB7>:E<,CE<AF=:FC::BF7+35*6@@1>:<<:1,72?FGGC8<EG;+,67B9,+2=8FE<CE8858*;/*1?8:CC*1:C?G0<?EF6D<?7?7?D*)0)/*)14))0)87:*:D*39**09*)*0)66-*(-/7)5*)),,***)(1*),).)(()25?1((5(7(42/)-1)434@1-.)))).-6,,(((.*00).)0)))
@M02542:52:000000000-J9N43:1:1101:26991:8930 2:N:0:GTGAAA
GTAGTCCACGCCGTAAACGATGTCTACTAGCTGTTCGTGTCCTTGTGATGTGAGTAGCGCAGCTAACGCACTAAGCACACCGCCTGGGGAGTACGGTCGCAAGATTAAAACTCAAATGAATTGACGGGGGCCGGCACAAGCGGTGGAGCATGTGGTTTAATTTGACGTAACGCTAAGAACCTTACCCACTGTTGACAGCTAAGGAAGACTGGAGAGATTCGGTTTTGCCTTCGTGAACCGTACAACCGGCACTGCCTGGCTGGCGATCTCTCGC
+
@F,<CF<FGGGGD@@7FF@FD<@,,CFF,,,EFF<C@@6,@,,6:E,BC@6A,:C,,,8B:+@E??8F:7>C<E,,5,,CFC7B7:+9>44@8,?FA>>CBC+,CBE;FGGCE9,>=D,,6=@,9CGGGG5:*@***6,=F8:1*21,,4AF9=9CFG8:AE+4<;5*2)*:5*())*2.;@87**+*9))*146*6)))*))**.7*)2)(2*+)(**)()00(,(*55).(.4(3A:D*(**.)()(()).,2(,),(1(,-1))))*/00)
@M02542:52:000000000-J9N43:1:1101:24471:8930 2:N:0:GTGAAA
GTAGTCCACGCCCTAAACGATGTCAACTAGTTGTTGGGGATTTACTTCCTTGGTAACGTAGCTAACGCGTGAAGTTGACCGCCTGGGGAGTACGGCCGCAAGGTTAAAACTCAAAGGAATTGACGGGGACCCGCACAAGCGGTGGATGATGTGGATTAATTCGATGCAACGCGAAAAACCTTACCTACCCTTGACATGGCAGGAACTTTCCAGAGATGGATTGGTGCCCGAAAGAGAACCTGCACACAGGTGCTGCATGGCTGTCTTCAGCCCG
+
GGGGGGGGGGGF:FA<FGGFGGEGGGFFFF9F<CEGGGGGDGGGGGGGGAFGGGGGGGGCGGGGGGGGG:+FGGGGGGGGGGGGGGFEFGGGGC:+@8E=FEFFGFGAFCFDC@AFFGEGFFG;DEEC7+;6BCBEEGGGGGCGE;DFFGCE:9E?ECF@8@E7CCCFAA75A330>4>:5);C6@FAG;AAF<FFF256F60C55@GFGBA7@C><FC?665))()*.:;02:B08()*9(**,).)11?4)-:<:))(,.,4***09*7)0)
@M02542:52:000000000-J9N43:1:1101:15121:8936 2:N:0:GTGAAA
GTAGTCCACGCCGTAAACGATGTCAACTAGCCGTTGGAATCCTTGAGATTTTAGTGGCGCAGCTAACGCATTAAGTTGACCGCCTGGGGAGTACGGCCGCAAGGTTAAAACTCAAATGAATTGACGGGGGCCCGCACAAGCGGTGGAGCATGTGGTTTAATTCGAAGCAACGCGAAGAACCTTACCAGGCCTTGACATCCAATGAACTTTCCAGAGATGGATTGGTGCCTTCGGGAACATTGAGACAGGTGCTGCATGGCTGTCGTCAGCTCGG
+
GFFGGGGGGGGGGGGGGGGGGFGGAFGGGGGGGGGGGGCEFGGCFGGGGGFGFGFGGGGGGGGFCFFCFGGGGGGGGGGGGGGGGGGCEGGGCGGGCEGD7FEGGGGGGCGGGGGGGGGFFFGGDEGGGGGEEGGGGDGGGGGEGGFFGGFG,:CFFGGGFGGCGGEDAACDFGBFFEFF>BFGFG7)75>???F?AAFFFBFG?FFFFGFBG7<<0CG???FFBFBGFFDFBFF9;?:*>4CFB??56A))5<<24<<(((..**)8.)*)))
@M02542:52:000000000-J9N43:1:1101:12166:8950 1:N:0:GTGAAA
GTAGTCCACGCCGTAAACGATGTCTACTAGCTGTTCGTGTCCTTGTGATGTGAGTAGCGCAGCTAACGCACTAAGTAGACCGCCTGGGGAGTACGGTCGCAAGATTAAAACTCAAATGAATTGACGGGGGCCCGCACAAGCGGTGGAGCATGTGGTTTAATTCGACGCAACGCGAAGAACCTTACCTACTCTTGACATCTACGGAAGACTGCAGAGATGCGGTTGTGCCTTCGGGAACCGTAAGACAGGTGCTGCATGGCTGTCGTCAGCTCGG
+
GGGGGGGGGGGGGGGEGGGGGGGGGGGGGGGGGGGGGGGFGGGGGGGGGGGGGGGGGGGGGGGGGGGGGGGGGGGFGGGGGGGGGGGGGGGGGGGGGGGGGGGGGGGGGGGGGGGGGGGGGGGGGGGGGGGGGGGGGGGGGGGGGGGGGGGGGGGGGGGGGGGGGGGGGGGGGGGGGGGGGGGGGGGGGGGGGGGGGGGGGFGGGGGGGGGGGGFGGGGGGGGGGGGGGGFFGGGFFG<DFFGFFFGGFGGFFFB0<DBFGGGFGFFBFFFFD3
@M02542:52:000000000-J9N43:1:1101:25548:8983 2:N:0:GTGAAA
GTAGTCCACGCCGTAAACGATGATAACTAGCTGTCCGGGTTCATGGAACTTGGGTGGCGCAGCTAACGCATTAAGTTATCCGCCTGGGGAGTACGGTCGCAAGATTAAAACTCAAAGGAATTGACGGGGGCCTGCACAAGCGGTGGAGCATGTGGTTTAATTCGAAGCAACGCGCAGAACCTTACCAGCGTTTGACATGGCTAGTATGATTTCCAGAGATGGATTTCTTTAGTTCGGCTGGCTAGCACACAGGTGCTGCCTGGCTGTCGTCAGC
+
GGGGGGGGGGGGGGGGGGGGGGGGGGGGGGGGGGGGGGG:FGGGGGGGGGGGGGGGGGGGGGGGGGGGGGGGGGGGGGFGGGGGGGGGGEGGGGGGGGGGGGGGGGGGGGFGGGGGGGGGFFDGGEGGDEGGDCFFGGGGGEGGGGGGGGGG::C2=CGGFGGCFG5<FFFDED9AEEFFF:?FFG+6CE5@FFFF296:F07FF?BF@:ADFF?=27*57?56<B<FB))).9A?0(3/71*:(.4BBBEF:>(,)),(546(**)1)0)0.)
@M02542:52:000000000-J9N43:1:1101:4705:8985 2:N:0:GTGAAA
GTAGTCCACGCCCTAAACGATGTCAACTGGTTGTTGGGTCTTCACTGACTCAGTAACGAAGCTAACGCGTGAAGTTGACCGCCTGGGGAGTACGGCCGCAAGGTTGAAACTCAAAGGAATTGACGGGGACCCGCACAAGCGGTGGATGATGTGGTTTAATTCGATGCAACGCGAAAAACCTTACCCACCTTTGACATGTACGGAATCCTTTCGAGATAGAGGAGTGCTCGAAAGAGAGCCGTAACACAGGTCCTGAATGGCTGTTGTCACGTCG
+
FGGGGGCGEFCDGGGGGGGGG8FD@EFGGFFCCGGGGGGGEFGGGGG9EFFGGFGFGGDGGD<9FFGDEFFGFFFFFF<CFGG7F:F+:4@FFGGG7=CGGC=:AEFGG,C9FGFGGCGFDGGFGC6=CFGGGEEGGGGGGGECE4?CFFGFGCFFFFGG6=FF,B7*;6*CA39ADAD3A8FGF;FFCFAA6?@A),9A*89CE:F6*2))1;C>2C746>F@??A*.(4(-52113:7)35>:2253(1)).8<7<421:F?*:)*/*))0.
@M02542:52:000000000-J9N43:1:1101:13241:8996 2:N:0:GTGAAA
GTAGTCCACGCCGTAAACGATGTCTACTAGCTGTTCGTGTCCTTGTGATGTGAGTAGCGCAGCTAACGCACTAAGTAGACCGCCTGGGGAGTACGGTCGCAAGATTAAAACTCAAATGAATTGACGGGGGCCCGCACAAGCGGTGGAGCATGTGGTTTAATTCGACGCAACGCGAAGAACCTTACCTACTCTTGACATCTACGGAAGACTGCAGAGATGCGGTTGTGCCTTCGGGAACCGTAAGACAGGTGCTGCATGGCTGTCGTCAGCTCGG
+
GGCFGGGGGGGGGGGGGGGGGGGGGGGGGGGGGGGDGGGGGGGGGGGGGGGGGGGGGGGGGGGGFGGGGGGGGGGFGGEFFGGGGGGGDGGGGGGDGGGGGGGGFGFDGGGGGGGGGGGGGGGGFGGGDGDEGGGEEGGGGGGCEDFGGGFGGGGFGGFFCFFGGGCDFFGGED>DFEFFF?4:DGFFGFFFFBFFFBFAFFF:>B>CFFBFGGF5?>*.(8;@;??FA<4.4>>>6?2C7859AFFFFA?FF><::4043287C*..7)*)7)
@M02542:52:000000000-J9N43:1:1101:27328:9002 2:N:0:GTGAAA
GTAGTCCACGCCGTAAACGATGTCTACTAGCTGTTCGTGTCCTTGTGATGTGAGTAGCGCAGCTAACGCACTAAGTAGACCGCCTGGGGAGTACGGTCGCAAGATTAAAACTCAAATGAATTGACGGGGGCCCGCACAAGCGGTGGAGCATGTGGTTTAATTCGACGCAACGCGAAGAACCTTACCTACTCTTGACATCTACGGAAGACTGCAGCGATGCGGTTGTGCCTTCGGGAACCGTAAGACAGGTGCTGCATGGCTGTCGTCAGCCCGG
+
GGGGGGGGGGGGGGGGGGGGGGGGGGGGGGGGGGGFGGFGGGGGGGGDFGGGGGGGGGGGGDGGGGGGGGGGGGGGGGGGFGGGFGGGGGGGGGGGGGGGGGGFGFFGGGGGGGGGGGGGGGGGGGDGGGG>EDEGGGGFGGG8EDGGFGGGGFGC=FFGFGGFCDCGBEEGFD65:>FFFFFGGGGFG*6@FFFFFA=<F>69>D3AFF01FG+.7CD?BF>D0(,CDF93:3>>9?6C7(9992(5(.0;222:AABF0???GF@356))0)
@M02542:52:000000000-J9N43:1:1101:9690:9034 1:N:0:GTGAAA
GTAGTCCATGCCGTAAACGATGTCTACTAGCCGTTGGGGCCTTTGAGGCTTTAGTGGCGCAGCTAACGCGATAAGTAGACCGCCTGGGGAGTACGGTCGCAAGACTAAAACTCAAATGAATTGACGGGGGCCCGCGCAAGCGGTGGAGCATGTGGTTTAATTCGATGCAACGCGAAGAACCTTACCTGGTCTTGACATAGTAAGAACTTTCCAGAGATGGATTGGTGCCTTCGGGAACTTACATACAGGTGCTGCATGGCTGTCGTCAGCTCGT
+
GGGGGGGGGGGGGGGGGGGGGGGGGGGGGGGGGGGGGGGGGGGGGGGGGGGGGGGGGGGGGGGGGGGGGGGGGGDFGGGGGGGGDFGGGGGGGGGGGGGGGGGFGGGFGGGGGGGGGGGGGGGGGGGGGGGGGGGGGGGGGGG<EGGGGGGGGGGGGGGGGGGGGGGGGGFGGGGGGGGGGFGGGGGGGGGGGGGGGGGGGFGGGGGGGGGGGGGG6EGGGGGGGGGFGGFFGGGFFGGGFFGFFFGGFGF??:<:4<1?GGGFFFF?FFBFB.
@M02542:52:000000000-J9N43:1:1101:8154:9049 2:N:0:GTGAAA
GTAGTCCACGCCGTAAACGATGTCTACTAGCTGTTCGTGTCCTTGTGATGTGAGTAGCGCAGCTAACGCACTAAGTAGACCGCCTGGGGAGTACGGTCGCAAGATTAAAACTCAAATGCATTGACGGGGGCCCGCACAAGCGGTGGAGCATGTGGTTTAATTCGACGCAACGCGAAGAACCTTACCTACTCTTGACATCTACGGAAGACTGCCGAGATGCGGTTGTGCCTTCGGGAACCGTAAGACAGGTGCTGCTCTGCTGTCCTCTGCCCCC
+
FFGFFGGGGGGCFGGGDFEGG8EFEFFEFG<FC;FFEFDE8FEFECFFA@FC<FFGGCGGGGCGGFGCGCF:FFFFFFGGF::BE:?DFBFFCFGEFEGDEGGGGACGFFGF?9D,D;,C;=DCD88@EBCGGGG*@CGCF5C:*CFGFGG7::92;FFFCBEGFGG<A>75;CB>B367FF?FFGC4<76@=74?>DFFF)4D)))272).*/:.(9:46@>B9?6>A<>?B>9;;F?39(94)).)-4)))62))).265:7**8*)/*.))
@M02542:52:000000000-J9N43:1:1101:7249:9052 2:N:0:GTGAAA
GTAGTCCACGCCGTAAACGATGTCTACTAGCTGTTCGTGTCCTTGTGATGTGAGTAGCGCAGCTAACGCACTAAGTAGACCGCCTGGGGAGTACGGTCGCAAGATTAAAACTCAAATGAATTGACGGGGGCCCGCACAAGCGGTGGAGCATGTGGTTTAATTCGACGCAGCGCGAAGAACCTTACCTACTCTTGACATCTACGGAAGACTGCAGAGATGCGGTTGTGCCTTCGGGGACCGTAAGACAGGTGCTGCATGGCTGTTGTCAGGCCGG
+
FGGFGGFGEGDGGGGGGGGGGGGGGGGGGGGGGGGGGGGFFGGGGGGGGGGCFAFCFGFGGGGFGGGGGFGGGG<BFFGGGDGGGGCEGCEFFGGGGGEGFGGGGGGGGGGGGGGGFGGFGGFGG6>@EGGEECGGGDFGGGEEGGFFGGFFCGGGFGGFFGGGGGDD>):C:DFED>FF4<=FFGC?CF:==2*9<<?AF4:C>).;?*.(:?C>7*:<6;5)736*-:2):@BF9>:DCBD4)),7:A))))524<?0((()02/*/))).)
@M02542:52:000000000-J9N43:1:1101:15764:9075 1:N:0:GTGAAA
GTAGTCCACGCCGTAAACGATGTCTACTAGCTGTTCGTGTCCTTGTGATGTGAGTAGCGCAGCTAACGCACTAAGTAGACCGCCTGGGGAGTACGGTCGCAAGATTAAAACTCAAATGAATTGACGGGGGCCCGCACAAGCGGTGGAGCATGTGGTTTAATTCGACGCAACGCGAAGAACCTTACCTACTCTTGACATCTACGGAAGACTGCAGAGATGCGGTTGTGCCTTCGGGAACCGTAAGACAGGTGCTGCATGGCTGTCGTCAGCTCGT
+
FG:BFGGGGGGGGG;FGGGGGGGGGGGGGGGGGGGGGGGGGGGGGGGGGGGGGGGGGGGGGGGGGGGGGGGGGGGGGGGGGGGGGGGGGGGGGGGGGGGGGGGGGGGGGGGGGGGGGGGGGGGGGGGGGGGGGGGGGGGGGGGGGGGGGGGGGGGGGGGGGGGGFEGGGGGGGGGGGEGGGGGGGGGGGGGGGGGGGGGGGFGGGGGGGGGGGGGGFGFGGGGGGGGGFG<FGGGEFGFGFFGFF?GF>FF?FFFFFFBBGGGFDBF??B26B7
@M02542:52:000000000-J9N43:1:1101:26190:9084 2:N:0:GTGAAA
GTAGTCCACGCCGTAAACGATGTCTACTAGCTGTTCGTGTCCTTGTGATGTGAGTAGCGCAGCTAACGCACTAAGTAGACCGCCTGGGGAGTACGGTCGCAAGATTAAAACTCAAATGAATTGACGGGGGCCCGCACAAGCGGTGGAGCATGTGGTTTAATTCGACGCAACGCGAAGAACCTTACCTACTCTTGACATCTACGGAAGACTGCAGAGATGCGGTTGTGCCTTCGGGAACCGTAAGACAGGTGGTGCCTGGCTGTCTGCAGCCCGG
+
GGFGGGFFGGGGGGGGGGGGGGGGGGGGGGGGGGGGGGGGGGGGGGGGGGGGGGGGGGGGGGGGGGGGGGGGGGGGGGGGGGDGDGFGGGGGGGGDFEGGGDGC@FGGDGGGGGGGFCFGGGGGGCEGEGEGGGGGGGGGGDDEGD8AGGEFGGGGGGFFFGGGGGGGEFGGAC;D@:FFFFFGGGGFG47FF7FFA<66@A(7875=5C>(<AEFF**67DF:6??F2)6,-),-4::D<:D562(864))-4)(-82((-.5**/194))8)
@M02542:52:000000000-J9N43:1:1101:15246:9092 1:N:0:GTGAAA
GTAGTCCACGCCCTAAACGATGTCAACTAGTTGTTGGGGATTTACTTCCTTGGTAACGTAGCTAACGCGTGAAGTTGACCGCCTGGGGAGTACGGCCGCAAGGTTAAAACTCAAAGGAATTGACGGGGACCCGCACAAGCGGTGGATGATGTGGATTAATTCGATGCAACGCGAAAAACCTTACCTACCCTTGACATGGCAGGAACTTTCCAGAGATGGATTGGTGCTCGAAAGAGAACCTGCACACAGGTACTGCATGGCTGTCGTCAGCTCG
+
DFGGGGGGGGGGGGGGGFGGGGGFGGGGFGGGGFCFGGGCGGGGGGGGGGGGGGGGGGGGGGCFGGGGGGGGCFGAFGGGGGGGGCFGGGGGGDGGGGGGGGCEFDFGGFGGGGGGGGGGGGGGGGDEFDCFFGGGGGGGEC>C:FGEFFAFF9FGGGGGGGGGG@CFFGGGGGGFGGGGFGGFGFGFGGGGGGGGGFGFC7EGGGGGGGGGCECFGGGGFGFGGCFGCD;FGGF@F?65@FGFFFFC@G:)0:AABAB17CC>GF?::BBFF;
@M02542:52:000000000-J9N43:1:1101:16820:9118 2:N:0:GTGAAA
GTAGTCCACGCCGTAAACGATGTCTACTAGCTGTTCGTGTCCTTGTGATGTGAGTAGCGCAGCTAACGCACTAAGTAGACCGCCTGGGGAGTACGGTCGCAAGATTAAAACTCAAATGAATTGACGGGGGCCCGCACAAGCGGTGGAGCATGTGGTTTAATTCGACGCAACGCGAAGAACCTTACCTACTCTTGACATCTACGGAAGACTGCAGAGATGACGTTGTGCCTTCGGGAACCGTAAGACAGGTTCTGGATTGCTGTCGTCAGGTCGG
+
GGGGGGFGGGGGGG,BFG7FGFGGGGGGGGGGGGGGGGCCAFCFGFFFFFBFGGGGGGGGGGGGGFGEGEGGFFFGGGGGGGGGFFGGDGGFGGGGGGGGGGGFFFGGFGGGGAEADEGGGFGGGDCGGGGGDEGGGDFGFGGGGDCFFGCFGGGGGFFF=C+*<<EGF>*:B3>BBBFFFF=:DGGFGF7/62@?>99<FFBGBE@FFFF?FG73(:>))07>?F?GBAB23>664809/(>C<<252)19<A))))4.6463**0787*).7
@M02542:52:000000000-J9N43:1:1101:21669:9120 2:N:0:GTGAAA
GTAGTCCACGCCGTAAACGATGTCAACTAGCCGTTGGGATCCTTGAGATCTTAGTGGCGCAGCTAACGCATTAAGTTGACCGCCTGGGGAGTACGGCCGCAAGGTTAAAACTCAAATGAATTGACGGGGGCCCGCACAAGCGGTGGAGCATGTGGTTTAATTCGAAGCAACGCGAAGAACCTTACCTGGCCTTGACATGCTGAGAACTTTCCAGAGATGGCTTGGTGCCTTCGGGAACTCAGACACAGGTGCTGCATGGCTTTCGTCCGCTCGG
+
GGGGGGGGGGGGGEFBFGFGGGGGGGGGGGGGGGGGGGGGGGGGGGGGGGGGGGGGGGGGGEGGGGGDGGGGGGGGGGGGGGGG:=FGGEGGGGGGFG@FGGGGGGFGGGGGGGGGGGFGGGFFFEEEGCECEGGGGGGGGGDC5DFFGGCFFGGGGGGG6@9FGGGGFFFGFG0;>:@FFFFGD<C?GFFFFFFFDDFF4:4<0=FCFGF<<0372:C?()>:0),:1>23?FB96:7*257*470<:))/.6)(.)3(4(()*/075)))))
@M02542:52:000000000-J9N43:1:1101:7605:9162 2:N:0:GTGAAA
GTAGTCCACGCCGTAAACGATGTCTACTAGCTGTTCGTGTCCTTGTGATGTGAGTAGCGCAGCTAACGCACTAAGTAGACCGCCTGGGGAGTACGGTCGCAAGATTAAAACTCAAATGAATTGACGGGGGCCCGCACGAGCGGTGGAGCATGTGGTTTAATTCGACGCAACCCGAAGAACCTTACCTACTCTTGACATCTACGAAAGACTGAAGCGATCCGGTTGTGCCTTCGGGAACCGTAAGACGGGTGTTGCATGGCGTTGGTCAGCTCGG
+
GGGGGGGGGGGGGGCGGFGGGGGGFGGGGFGGGGGGGGGCFGGGGGGGGGGGGGGGGGGGGGGGGEFFGCEGG8AFFGGGGGGGEFDFGC+@,?FEG67:F+8AE9FGGFGCFGGF8,E9E,@D==CGGEEG@CE8:*6*:C>8EC*;,=,0=CEFG8<7@9>>EGGGEA5*)12::>@@::67D*<9406@*)*04)16@<?*7.)*0:2):<+)(/*-3)7>>13>4><)-761(--59:D423(0477.,.4)6<?:((((*//1.//0.)
@M02542:52:000000000-J9N43:1:1101:18926:9176 2:N:0:GTGAAA
GTAGTCCACGCCGTAAACGATGTCTACTAGCTGTTCGTGTCCTTGTGATGTGAGTAGCGCAGCTAACGCACTAAGTAGACCGCCTGGGGAGTACGGTCGCAAGATTAAAACTCAAATGAATTGACGGGGGCCCGCACAAGCGGTGGAGCATGTGGTTTAATTCGACGCAACGCGAAGAACCTTACCTACTCTTGACATCTACGGAAGACTGTAGAGATGCGGTTGTGCCTTCGGGAACCGTAAGACAGGTGCTGCATGGCTGTCGTCCGCTCCG
+
GGEFGGGGGGGGGGCGGGGGGGGGGGGGGGGGGGGFGGDDFGGGGGGGGGGGGGGGGGGGCFGGGDGGGGGGGGGEFFGGFEGGGGGGGGGGGGGGGEGGGGGGGGGGGGGGGGGGGGGGGGGGGEGDG7CEEGGGCFCGGGGGGGFFFDCCCCCFGGGGFGGGGG5CAEGGFGB37>))<?F=DCEBC=:BBA*06AFAFFFD5@@D?F?AGFGFFFG<>3>BBFFGFAFFFFFFB02DG?GG22,503742)).6:?<?((.97)))))7)0
@M02542:52:000000000-J9N43:1:1101:6530:9183 2:N:0:GTGAAA
GTAGTCCATGCCGTAAACGATGAGTGTTCGCCCTTGGTCTACGCGGATCAGGGGCCCAGCTAACGCGTGAAGTTGACCGCCTGGGGAGTACGGCCGCAAGGTTGAAACTCCAAGGAATTGACGGGGACCCGCACAAGCGGTGGATGATGTGGTTTATTTCGATGCAACGCGAAAAACCTTACCCACCTTTGACATGTACGGTATCCTTTAGAGATAGATGAGTGCTCGGAAGAGAGCCGCACCACAGGTTGTGCACGGCCGTCCTCAGGACGCG
+
GGGGGGGGFGGGGGGGGGEFGFGFGGFGFGGGDFGFGGGGGGGGGGC:BBFFFGGDC:FGFDEG:+@:=F=AFACEGGEGGCC<FGE@CFFEEEBGGGFGFEB,@DE9E@,@CFFEF7@DCEECCE8FC:;8E>7DGGGEE>E8,;<9?F,:0AFFGC+:==CFG7?GDB5/.)4>@FFB@B?FFDE7*96=7<=?<A4:>(4*/9B76:))+3+9-2*.))0*)).1((,-171((893C()*((4532))(.6)499(,4((127?))0)))
@M02542:52:000000000-J9N43:1:1101:27680:9191 2:N:0:GTGAAA
GTAGTCCACGCCGTAAACGATGTCTACTAGCTGTTCGTGACCTTGTGTCGTGAGTAGCGCAGCTAACGCATTAAGTAGACCGCCTGGGGAGTACGGTCGCAAGATTAAAACTCAAATGAATTGACGGGGGCCCGCACAAGCGGTGGAGCATGTGGTTTAATTCGACGCAACGCGAAGAACCTTACCTACTCTTGACATCTACAGAACTTAGCAGAGATGCTTTGGTTCCTTCGGGAACTGTAAGACAGGTGCTTCATGGCTGTCGTCTGCTCGG
+
GGGCGGGGGGGGGGGGGGGGGGGGGGGGFGGGGGGGGGGGGGGGGGGGGGGGFGGGGGGGGGGGGGGGGGGGGGGGGFGGGGGGDGGGGFGGGGGGGGGGGGGGGGGGGGGGGGGGGGG9DECFGGGGGCCECGG*@FDFGGGGGG>CFGFFF7E=EFFGFGFD<DEGFBCDEG>F@3FFF?FGGGG4D7;?F2BFAAFA7))0/?5<9:2<@C6)12:69FF*83(2,)64(7>033.00)0*5),0(5)))).).48:???>*9))0***)7
@M02542:52:000000000-J9N43:1:1101:11365:9206 2:N:0:GTGAAA
GTAGTCCACGCCGTAAACGATGTCTACTAGCTGTTCGTGTCCTTGTGATGTGAGTAGCGCAGCTAACGCACTAAGTAGACCGCCTGGGGAGTACGGTCGCAAGATTAAAACTCAAATGAATTGACGGGGGCCCGCGCAAGCGGTGGAGCATGTGGTTTAATTCGACGCAACGCGAAGAACCTTACCTACTCTTTACATCTACGGAAGACTGCAGAGATGCGGTTGTGCCTTCGGGAACCGTAAGACAGGTGCTGCATGGCTGTCGTCAGCTCGG
+
GGGGGGGGGGGGGGGGGGGGGGGGGGGGGGGGGGGGGGGGGGGGGGGGGGGGGGGGGGEGGGGGGGGGGGGGFGGGGGGGGGGGGGGGGGGGGGGGGGGGGGGGFGGGGFGGGGGGGGGDFGGGFECGGGG8CGGEGGGGGGEGDDFFGGGGGGGGGGFGFEGGGGCCDDGGBDFFDFFFFFFGGGGFGFFF=)9@AAFFFFFGFFEFFC71++<>?FDD;:EDB1(CA<)5<>>;6?1CD?**)2:708F:7AB:AFF?743?3*0756BFE:
@M02542:52:000000000-J9N43:1:1101:27304:9206 2:N:0:GTGAAA
GTAGTCCACGCCGTAAACGATGTCTACTAGCTGTTCGTGTCCTTGTGATGTGAGTAGCGCAGCTAACGCACTAAGTAGACCGCCTGGGGAGTACGGTCGCAAGATTAAAACTCAAATGAATTGACGGGGGCCCGCACAAGCGGTGGAGCATGTGGTTTAATTCGACGCAACGCGAAGAACCTTACCTACTCTTGACATCTACGGAAGACTGCAGAGATGAGGTTGTGCCTTCGGGAACCGGAAGACAGGGGCTTGATGGCTGGTGGCCGCCCGG
+
CF>@FGCFFEFCC7:7FF>EFGGFCFGGDFGFGFGFGG,E8ECEFAEGGBFFF@FGFF6FCF7,?FEFDGGGEEEEFCCFFGG7FEFGGDFGGEEEGEGGG@@FGGGCCB@FFGGGGGFBDDFA@++CE@CE*B@C*:DC,:B4:C:E6:9CEGD:@8CGCE+*12::55*::99@@375>:FG:>C=4?:=FAFF9AFFF)(9B>)*5:2(<?C)4:D))00.(,(24).)(8;B>11D),/)(.(710))((((.67,(((.*9)7)))077
@M02542:52:000000000-J9N43:1:1101:25241:9208 1:N:0:GTGAAA
GTAGTCCACGCCGTAAACGATGTCTACTAGCTGTTCGTGTCCTTGTGATGTGAGTAGCGCAGCTAACGCACTAAGTAGACCGCCTGGGGAGTACGGTCGCAAGATTAAAACTCAAATGAATTGACGGGGGCCCGCACAAGCGGTGGAGCATGTGGTTTAATTCGACGCAACGCGAAGAACCTTACCTACTCTTGACATCTACGGAAGACTGCAGAGATGCGGTTGTGCCTTCGGGAACCGTAAGACAGGTGCTGCATGGCTGTCGTCAGCTCGG
+
GGGGGGGGGGGGGGGGGGGGGGGGGGGGGGGGGGGGGGGGGGGGGGGGGGGGGGGGGGGGGGGGGGGGGGGGGGGGGGGGGGGGGGGGGGGGGGGGGGGGGGGGGGGGGGGGGGGGGGGGGGGGGGGGGGGGGGGGGGGGGGGGGGGGGGGGGGGGGGGGGGGGGGGGGGGGGGGGGGGGGGGGGGGGGGGGGGGGGGGGGFGGEDEGGGGGFFGGDFGGGGGGGGGGGGFFGGGFFGGGFFGFFFGFFG4:FFFFFFFFGDCFG?:6::4@:)
@M02542:52:000000000-J9N43:1:1101:14017:9211 2:N:0:GTGAAA
GTAGTCCACGCCGTAAACGATGTCTACTAGCTGTTCGTGTCCTTGTGATGTGAGTAGCGCAGCTAACGCACTAAGTAGACCGCCTGGGGAGTACGGTCGCAAGATTAAAACTCAAATGAATTGACGGAGGCCCGCACAAGCGGTGGAGCATGTGGTTTAATTCGACGCAACGCGAAGAACCTTACCTACTCTTGACATCTACGGAAGACTGCAGAGATGCGGTTGTGCCTTCGGGAACCGTAAGACAGGTGCTGCATGGCTGTCGTCAGCTCGG
+
GGGGGGGGGGGGGGGGGGGGGGGGGGGGGGGGGGGGGGGGGGGGGGGGGGGGGGGGGGGGGGGGGGGDGGGGGGGGGGGGGGGGGGGGGGGGGGEGGGGGGGGGGGGGGGGGGGGGGGGGGGGGDGEGGGGGGGGGGGGGGGGGGGGGGGDCEFGGGGGGFGGGF5CDFFDGFGFEFEFFFFFGGGGBGFFFFFBF<AFFFD:GBF>F?D?BGGF@::F49BBEF:(CA<>??B>>B:07D?G*)5,703)746?())264(4.7D>FD:@:))
@M02542:52:000000000-J9N43:1:1101:21682:9227 2:N:0:GTGAAA
GTAGTCCACGCCGTAAACGATGTCTACTAGCTGTTCGTGTCCTTGTGATGTGAGTAGCGCAGCTAACGCACTAAGTAGACCGCCTGGGGAGTACGGTCGCAAGATTAAAACTCAAATGAATTGACGGGGGCCCGCACAAGCGGTGGAGCATGTGGTTTAATTCGACGCAACGCGAAGAACCTTACCTACTCTTGACATCTACGGAAGACTGCAGAGATGCGGTTGTGCCTTCGGGAACCGTAAGACAGGCGCTGCATGGCTGTCGTCAGCTCGG
+
GGGGGGGGGGGGGGEEFFGGGGGGGGGGGGGGGGGGGGGGGGGGGGFGGGGGGGGGGGGGGGGGGGGCGGGGGGGGGGGGGGGGGGGGGGGGGGGGGGGGGGGGGGGGGGGGGGGFGGGGGGGGGGGGGGGGGGGGGGGGGGGGGGGGGGGGGGGGGGGGFFGGGGGGDBEGFGFDEDFFFFFGGGGFGFFFFAFFFFFAFFFDB>>@FGB?C8C@0C>9>BBF08?G>FFFFE>0666DG:DGF3(.44)8479().0,2((,*/0)0)1))0
@M02542:52:000000000-J9N43:1:1101:12854:9242 1:N:0:GTGAAA
GTAGTCCACGCCCTAAACGATGTCAACTGGTTGTTGGGTCTTCACTGACTCAGTAACGAAGCTAACGCGTGAAGTTGACCGCCTGGGGAGTACGGCCGCAAGGTTGAAACTCAAAGGAATTGACGGGGACCCGCACAAGCGGTGGATGATGTGGTTTAATTCGATGCAACGCGAAAAACCTTACCCACCTTTGACATGTACGGAATCCTTTAGAGATAGAGGAGTGCTCGAAAGAGAGCCGTAACACAGGTGCTGCATGGCTGTCGTCAGCTCG
+
GGGGGGGGGGGGGGGGGGGGGGGGFGGGGGGGGGGGGGGGGGGGGGGGGGGGGGGGGGGGGGGGGGGGGGGGGGGGGGGGGGGGGGGGGGGGGGGGGGGGGGGGGGGGGGGGGGGGGGGGGGGGGGGGGGGGGGGGGGGGGGGGGFGGGGFGGGGGGGGGGGGGGGGGGGGGGGGGGGGGGGGGGFGGGGGGFGGGGGGGGFGGGGGGGGGGGGGGGGGGGGGGGGGGGGBFGGGFFGFCBEGFFFFGFCC>FAAFFFFFFGGFC?BFFFFBF)
@M02542:52:000000000-J9N43:1:1101:21822:9244 1:N:0:GTGAAA
GTAGTCCACGCCCTAAACGATGTCAACTAGGTGTCGGGGAAGGTGACTTCCTTAGTACCGCAGCTAACGCGTGAAGTTGACCGCCTGGGGAGTACGGCCGCAAGGTTAAAACTCAAAGGAATTGACGGGGACCCGCACAAGCGGTGGATGATGTGGATTAATTCGATGCAACGCGAAAAACCTTACCTACCCTTGACATGCCTGGAACCCTGCTGAGAGGTGGGGGTGCCCGAAAGGGAGCCGGGACACAGGTGCTGCATGGCTGTCGTCAGCC
+
GGGGGGGGGGGGGGG@FFFGGGGGGGGGGGGFFGGGGGGGGGGGGGGGGGGGGGGGGGGGGGGGGGGGGGGGGGGGGGGGGGGGGGGGGGGGGGGGGGGGGGGGGGGGGGGGGGGGGGGGGGGGGGGGGGGGGGGGGGGGGGGGGGGGGGGGGGGGGGGGGGGGGGGGGGGGGGGGGGGGGGGGGGGGGGGGGGGGGGCCFFGGGGGGGGGGGGGE@9FGGFGGGGGGGGFFGGGFFGGGFFGFFFGGFGGFFFFFAFBFGGGFGF???B?EF)
@M02542:52:000000000-J9N43:1:1101:11245:9266 1:N:0:GTGAAA
GTAGTCCACGCCGTAAACGATGTCTACTAGCTGTTCGTGTCCTTGTGATGTGAGTAGCGCAGCTAACGCACTAAGTAGACCGCCTGGGGAGTACGATCGCAAGATTAAAACTCAAATGAATTGACGGGGGCCCGCACAAGCGGTGGAGCATGTGGTTTAATTCGACGCAACGCGAAGAACCTTACCTACTCTTGACATCTACGGAAGACTGCAGAGATGCGGTTGTGCCTTCGGGAACCGTAAGACAGGTGCTGCATGGCTGTCGTCAGCTCGT
+
GGGGGGDFGGGGGGGGGGGGGGGGFGGGGGGGGGGGGGGGGGGGGGGGGGGGGGGGGGGDGGGGGGGGGGGGGGGGGGGGFGGDGGGGGGGGGGGGDGGGGGGGGGGGGGFFGGGGGGGGGGGGGGGGGGGGDGGGGGGGGGGGGGGGGGGGG@GFCFGGGGGGGGGGGGGGGGGGGGGCFFGGGGGGFGFGGGGGGGGGGFFGGGGGGGGGGGGFGGGDGGEGGGGGFFAFGDGFFFFDDFGFFFGGFDG?FFFFFF:BGDCFGF?FF>BFE)
@M02542:52:000000000-J9N43:1:1101:11887:9272 2:N:0:GTGAAA
GTAGTCCACGCCCTAAACGATGTCAACTGGTTGTTGGGTCTTCACTGACTCAGTAACGAAGCTAACGCGTGAAGTTGACCGCCTGGGGAGTACGGCCGCAAGGTTGAAACTCAAAGGAATTGACGGGGACCCGCACAAGCGGTGGATGATGTGGTTTAATTCGATGCAACGCGAAAAACCTTACCCACCTTTGACATGTACGGAATCCTTTAGAGATAGAGGAGTTCTCGAAAGAGAGCCGTAACCACGGTGTTGCATGGCGTTCGTTAGCCCG
+
GGGGGGGGGGGGGGGGGGGGGGGGFFGGGGGGGGGGGGGGGGGGGGGCGGFGGGFGGGGEEGGGGGGGGGGGGGGGGGGGGGGGGGFGGCFGGEGGGGGGFGGFGFGGGGGGGGGGGGGGGGGGGDGDGGGEEGGGGDGFEGEEGFFFGDFGGGGGGGGGFGGGGFEC8AC<>DBBFAEFFFFGGG?>DFFFFB?FF?FA??B:D>@GFFF<?8EF9*:4->>>?(4:9?2??@0(((,774>5()))-17),((),62:?(-(9*0)0.*/.5
@M02542:52:000000000-J9N43:1:1101:9419:9276 2:N:0:GTGAAA
GTAGTCCACGCCGTAAACGATGATAACTAGCTGTCAGGGTTCACAGAACTTTGGTGGCGCAGCTAACGCATTAAGTTATCCGCCTGGGGAGTACGGTCGCAAGATTAAAACTCAAAGGAATTGACGGGGGCCTGCACAAGCGGTGGAGCATGTGGTTTAATTCGAAGCAACGCGCAGAACCTTACCAGCGTTTGACATGCCTAGTATGGTTTCCAGAGATGGATTCCTTCAGTTCGGCTGGCTAGTGCACAGGTGCTACATGGCTGTCTTCAGG
+
GGEFGGGGGGGGGGGGGGGGGGGGGGGGGGGGGGGGGGGGGGGGGGGGGGGGGGGGGGGGGGGGGGGGGGGGGGGGFFGGGGGGGGGGGGGGGGGGGGGGGGGFFGGGFGGGGGGFGGGGGGGGGGGGGGGGGGDGFGGGGGGEGGGGGGGGFGGGGGGGFGGFGGGGFFGGFD@AFFFFFDFGGGGFGFFFFFFFBFF:?<AF?FFF>CBFEEC=7<5><??FA?2C)-8<6?ABB>?D5<57(54=<<*7:<8>B44<<)3,09)*****09
@M02542:52:000000000-J9N43:1:1101:26331:9276 2:N:0:GTGAAA
GTAGTCCACGCCGTAAACGATGTCTACTAGCTGTTCGTGTCCTTGTGATGTGAGTAGCGCAGCTAACGCACTAAGTAGACCGCCTGGGGAGTACGGTCGCAAGATTAAAACTCAAATGAATTGACGGGGGCCCGCACAAGCGGTGGAGCATGTGGTTTAATTCGACGCAACGCGAAGAACCTTACCTACTCTTGACATCTACGGAAGACTGCAGAGATGCGGTTGTGCCTTCGGGAACCGTAAGACAGGTGCTGCATTGCTTGCGTCAGGTCGG
+
GGGGGGGGGGGGGGGGGGGGGGGGGGGGGGGGGGGGGGGGGGGGGGGGGGGGGGGGGGGGGGGGGGGGGGGGGGGGGGGGGGGGGGGGGGGGGGGGGGGGGGGGGGGGGGGGGGGGGGGGGGFFFGGGGDECGGECGGGCFGGEED>FEFFGFEGGGGFGFGFGGDCDFFGD:D@FBFFFFFFGGGGFF?@FFBBFAAFFFBBG>BDGFGB?GFDFFGGF;EFFF??GFF<<1>>BBF:DDBDGAFFF<D4<<><06).4-5)-97755)*087
@M02542:52:000000000-J9N43:1:1101:16192:9289 2:N:0:GTGAAA
GTAGTCCACGCCCTAAACGATGTCAACTAGTTGTTGGGGATTTACTTCCTTGGTAACGTAGCTAACGCGTGAAGTTGACCGCCTGGGGAGTACGGCCGCAAGGTTAAAACTCAAAGGAATTGACGGGGACCCGCACAAGCGGTGGATGATGTGGATTAATTCGATGCAACGCGAAAAACCTTACCTACCCTTGACATGGCAGGAACTTTCCAGAGATGGATTGGTTCTCGAAAGAGAACCTGCCAACAGGTGCTGCATGGCTGTCGTCAGCTCG
+
GGGGGGGGGGGGGGGGGGGGGGGGGGGGGGFGGGGGGGGGGGGGGGGGGGGGGGEFFEGGGGGFFGGGGFFGGGGGGGGGGGGGGGGGGGGGGGGGGGGGGGGFGGFFFGGGGGGGGGGGGGGGGGGGGEGGGGGGGGFFEGEGECDCD,=@ECEGGGGGFFGGGGGGFF5CEGFDBF:AFEFGGGF4FFFFFF46?)8;F?FG@FFGFF99?</)-:D:9?F4)(.*-47B25:(.42**,9*))4>7079034)())4:?<?F3>.)7)*)8
@M02542:52:000000000-J9N43:1:1101:23812:9291 2:N:0:GTGAAA
GTAGTCCACGCCGTAAACGATGTCTACTAGCTGTTCGTGTCCTTGTGATGTGAGTAGCGCAGCTAACGCACTAAGTAGACCGCCTGGGGAGTACGGTCGCAAGATTAAAACTCAAATGAATTGACGGGGGCCCGCACAAGCGGTGGAGCATGTGGTTTAATTCGACGCAACGCGAAGAACCTTACCTACTCTTGACATCTACGGAAGACTGCAGAGATGCGGTTGTGCCTTCGGGAACCGTAAGACCGGTTCTGCATGGCTGTCGTCAGCCCGG
+
GGGGGGGGGGGGGGG@DC@FGGGGGGGGGGGGCFGGGGGEGGGGGGGGGGGGGGGGGGD@CFGGGGGCFGGGGGGGGGGGGGGFDGFFGGGGGGGGGGGGGGGAFCFFAEF?FFGAFFGGGGGGFGGEGGGGGGGGGGFGCGECBDDFGGGGGGGGGGGGFGCFG:EGFEGDFD(55::F4:B>FFGFG@FFF<B46<?AFD<G>55=?GF::8<5,**997>@9?FGAB>BBF(4111CD:*1<2(89>3554<6<<0(.4(3977074)))7
@M02542:52:000000000-J9N43:1:1101:21309:9297 2:N:0:GTGAAA
GTAGTCCACGCCGTAAACGATGTCTACTAGCTGTTCGTGTCCTTGTGATGTGAGTAGCGCAGCTAACGCACTAAGTAGACCGCCTGGGGAGTACGGTCGCAAGATTAAAACTCAAATGAATTGACGGGGGCCCGCACAAGCGGTGGAGCATGTGGTTTAATTCGACGCAACGCGAAGAACCTTACCTACTCTTGACATCTACGGAAGACTGCAGAGATGCGGTTGTTCCTTCGGGAACCGTAAAACAGGTGCTGCATGGCTGTCGTTCGCTCGG
+
GGGGGGGGGGGGGGCFGGGGGGGGGGGGGGGGGGGGGGGGGGGGGGGGGGGGGGGGGGGGGGGGGGGGGGGGGGGGGGGGGGGGGGGGGGGGGGGEDEGGGGGGGGGGGGGGGGGGGFGGGGFFGGGGGGGGGGGGGDGCFGGGGGFFGGGGGGGCFGGGFGGGGGGG3:>CBGF3B>FFFF?FGGGFF/9?FDBFFBF<FB?DEDDGFG??FF@7<G744<>F>13:ABA<1B>(7<:DDB<*)4(<?A)926)().3.,4()1*)0.))0)7
@M02542:52:000000000-J9N43:1:1101:13319:9304 2:N:0:GTGAAA
GTAGTCCACGCCCTAAACGATGTCAACTGGTTGTTGGGTCTTCACTGACTCAGTAACGAAGCTAACGCGTGAAGTTGACCGCCTGGGGAGTACGGCCGCAAGGTTGAAACTCAAAGGAATTGACGGGGACCCGCACAAGCGGTGGATGATGTGGTTTAATTCGATGCAACGCGAAAAACCTTACCCACCTTTGACATGTACGGAATCCTTTAGAGATAGAGGAGTGCTCGAAAGAGAGCCGTAACACAGGTTCTGCATGGCTGTCGTCAGCTCG
+
GGGGGGGGGGGGGGGFGGDEGGGGDGGGGGGGGGGGGGGGGGGGGGGGGGGGGG9FGGGEGGGGGGGGGGGGGGGGGGGGGGGGGGGGGGGGGGGGGGGGGGGGGGGCGGGGGGGGGGGGGGCFDCEGGEGCEDGGGGGFGGCEGGGGGFGGDFDFGGGGFGGGG7:CFFCDFGFEFFFFFEFGFGCEGFFF*)9F>284??;DFFFG4F>A+<<69C*:>447:B>06:0::)334:BGC:DG?2(.((/*.))6-4-1(.(4**7:F>4*75
@M02542:52:000000000-J9N43:1:1101:9222:9304 1:N:0:GTGAAA
GTAGTCCACGCCGTAAACGATGTCTACTAGCTGTTCGTGTCCTTGTGATGTGAGTAGCGCAGCTAACGCACTAAGTAGACCGCCTGGGGAGTACGGTCGCAAGATTAAAACTCAAATGAATTGACGGGGGCCCGCACAAGCGGTGGAGCATGTGGTTTAATTCGACGCAACGCGAAGAACCTTACCTACTCTTGACATCTACGGAAGACTGCAGAGATGCGGTTGTGCCTTCGGGAACCGTAAGACAGGTGCTGCATGGCTGTCGTCAGCTCGG
+
GGGGGGGGGGEGGGFGGGGGGGGGGGGGGFCGGGGGGEGGGDGGFGGGGGGGGGGGGGGEGDCGGGGGGGGGFFGGGGGGFEGGGGGGGEGGGFGGGGGGGGGGGGGGGGGGGGGGGCDDGGGGGDFEGGGGGEGGGGGFGGGGGGGGGGGGGFFGGGGFGCFGGDEGGGGGGGECGDFGGGGGFEGFGGGGGGGGGGGGGFGGGGGGGGGGGGGGGGGFGGCEEGDGGGA?CGGEBCDGDFGFFFFCFDGDFFFFFBBB4<9FC?BF:>B@3)
@M02542:52:000000000-J9N43:1:1101:23196:9308 1:N:0:GTGAAA
GTAGTCCACGCCGTAAACGATGTCTACTAGCTGTTCGTGTCCTTGTGATGTGAGTAGCGCAGCTAACGCACTAAGTAGACCGCCTGGGGAGTACGGTCGCAAGATTAAAACTCAAATGAATTGACGGGGGCCCGCACAAGCGGTGGAGCATGTGGTTTAATTCGACGCAACGCGAAGAACCTTACCTACTCTTGACATCTACGGAAGACTGCAGAGATGCGGTTGTGCCTTCGGGAACCGTAAGACAGGTGCTGCATGGCTGTCGTCAGCTCGG
+
GGGGGGGGGGGGGGGBFFFGGGGGGGGGGGGGGGGGGGGGGGGGGGGGGGGGGGGGGGGGGGGGGGGGGGGGGGGGGGGGGGGGGGGGGGGGGGGGGGGGGGGFGGGGGGEDGGGGFGGGGGGGGGGGGGGGGGGGGGGGGGGGGGGGGGGGACGFGGGGGGGGGGGGGGGGGGGGGDFFGGGGGGGGGGGGGGGGGGGGGFGEEGGGGGGGGGGGGGFGEEEGGGG?DGFFGGGFFGGC>>D?FFGGFGFF?>BFFBF<*9>?C2??F?DFF)
@M02542:52:000000000-J9N43:1:1101:23871:9313 2:N:0:GTGAAA
GTAGTCCACGCCGTAAACGATGTCTACTAGCTGTTCGTGTCCTTGTGATGTGAGTAGCGCAGCTAACGCACTAAGTAGACCGCCTGGGGAGTACGGTCGCAAGATTAAAACTCAAATGAATTGACGGGGGCCCGCACAAGCGGTGGAGCATGTGGTTTAATTCGACGCAACGCGAAGAACCTTACCTACTCTTGACATCTACGGAAGACTGCAGAGATGCGGTTGTGCCTTCGGGAACCGTAAGACAGGTGCTGCATTGACTTCGGTAGCTCGG
+
GGGGGGGGGGGGGFEBCCFFGGGGGGGGGGGGGGGGGGGGFGGGGGGGGGGGGGGGGGGGGGGGGFGDGGGGGGGGGGGGGGGGGGGGGGGGGGGGGGGGDGGFGGGGDFGGFGGGGFGGFGGGGGDFGGDGGGCGGGGGGGGGEGGGGGCFGGGGGGGGFGGGGCEG3>E))73;57@FF?FGCCE=7*9B?AFFFFFF?26D>E:F?C>1+0<72:*6(77@9:<FB6>),>9>FFFGC,**-8?F?))/562(-),)))).1*).06=*)5
@M02542:52:000000000-J9N43:1:1101:27042:9317 2:N:0:GTGAAA
GTAGTCCACGCCGTAAACGATGTCTACTAGCTGTTCGTGTCCTTGTGATGTGAGTAGCGCAGCTAACGCACTAAGTAGACCGCCTGGGGAGTACGGTCGCAAGATTAAAACTCAAATGAATTGACGGGGGCCCGCACAAGCGGTGGAGCATGTGGTTTAATTCGACGCAACGCGAAGAACCTTACCTACTCTTGACATCTACGGAAGACTGCAGAGATGCGGTTGTGCCTTCGGGAACCGCAAGACAGGTGCTGCATGGCTGTCGTCAGCTCGG
+
GGGGGGGGGGGGGGGGGGGGGGGGGGGGGGGGGGGGGGGGGGDGGGGGGGGGGGGGGGGGGGGGGGGGGGGGGGGGGFGGGGGGGGGGGGGGGGGGGGGGGGGGGGGGGGGGFEFGGGGGAFFFGGGGGGGGGEGEGGGGGGGGECCFGGFGCFFCFGGGFGG=FGGGFE5CED>EFDFFFFFGGGGFG=FFFFFFFF@A?D?D@E3;@GBFF8<><DGF15.7166F<)<?FF>BFB0D3(><:7?F:<)044<:2)4(((,./*.)0//67<
@M02542:52:000000000-J9N43:1:1101:20548:9323 2:N:0:GTGAAA
GTAGTCCACGCCGTAAACGATGTCTACTAGCTGTTCGTGGTCTTGTACTGTGAGTAGCGCAGCTAACGCACTAAGTAGACCGCCTGGGGAGTACGGTCGCAAGATTAAAACTCAAATGAATTGACGGGGGCCCGCACAAGCGGTGGAGCATGTGGTTTAATTCGACGCAACGCGAAGAACCTTACCTACTCTTGACATCTAAAGAAGACTGCAGAGATGCGGTTGGTCCTTCGGGAACGGTAAGAAAGGTTCCGCATGGCTGTCCTCAGGCCGG
+
GGGGGGGGGGGGGGCCGGGGGGGFGGGGGGGGGGGFGGGGDGGDGGGGGGGGGGGGGGGGGGGGGGGGGGEFGGFGGGGGGFEGGGGGGGGGGGGGFGGGGGGDFEGFFDFGGGFGGGGGGF8FFED@EGGGGGGGGGGGGGGGGGGGGFGCGGGGCGGFFGGGGGGG>ACCBC9357?:>B=>*C??F6)9/44)).744))29:6C):0:E6E@(0:<,>B>0(,2:44<6:7(4((*/474))(/44**(-(-3:??(((,*26*0)))8<
@M02542:52:000000000-J9N43:1:1101:22513:9328 2:N:0:GTGAAA
TAGTCCACGCCGTAAACGATGGATACTAGCTGTTCGGAGCAATCTGAGTGGCTAAGCGAAAGTGATAAGTATCCCACCTGGGGAGTACGCACGCAAGTGTGAAACTCAAAGGAATTGACGGGGGCCCGCACAAGCGGTGGAGCATGTGGTTTAATTCGATGATACGCGAGGAACCTTACCAGGGCTTAAATGTAGATTGACAGGTCTGGAAACAGACTTTTCCTCGGACAATTTACAAGGTGCTGCATGGTTGTCGTCAGCTCGTGCCGTGAGG
+
GGGGGGGGGGGGGGB@CB:FDFGGGGGGGGGGGGGGGDGGGGGGGGGFFGGGGGGGGDGEFGGGGGGFDGGGGCGGGGGGGGGGGGGGGGGEGGGGGGGGGGGGGGGGGGGGGGGGDFGGGGGGGCGGGEGGGCC*@@EGCFGG?CFGGGGG?CFGGFGGFGGGG:E<>FDDFG;4AFFFFEDGDCGACFF=+)6*6>426<2FFF=CFGBA6@C484:A2=B=A1(14>??AF>)).5>C(9><??6)0*92,66:?:?0:::D*7>).).)0
@M02542:52:000000000-J9N43:1:1101:28658:9346 2:N:0:GTGAAA
GTAGTCCACGCCGTAAACGATGTCTACTAGCTGTTCGTGTCCTTGTGATGTGAGTAGCGCAGCTAACGCACTAAGTAGACCGCCTGGGGAGTACGGTCGCAAGATTAAAACTCAAATGAATTGACGGGGGCCCGCACAAGCGGTGGAGCATGTGGTTTAATTCGACGCAACGCGAAGAACCTTACCTACTCTTGACATCTACGGAAGACTGCAGAGATGCGGTTGTGCCTTCGGGAACCGTAAGACAGGTGCTGCAGGGCTGTCGTCAGCTCGG
+
GGGGGGGGGGGGGGGGGGGGGGGGGGGGGGGGGGGGGGGGGGGGGGGGGGGGGGGGGGGGGGGGGGGGGGGGGGGGGGGGGGGGGGGGGGGG?EGGGGGEGGGGGFGGGGGFGGGGGGGGFGDFFGGGGGGGGGGDGCCGGGGGGG8CCFGGF7<CCBF@F<CECDCDFFEGBGBFF>FF58FGGGGFF??FF2F@FA64@9?GFFEGFG?09E?F:>FF9E:>2(4DBFFFFF>;FF(9D?D4<<:F:A77)6<?((-:??4<9/7>))*005
@M02542:52:000000000-J9N43:1:1101:23013:9348 1:N:0:GTGAAA
GTAGTCCACGCCGTAAACGATGTCTACTAGCTGTTCGTGTCCTTGTGATGTGAGTAGCGCAGCTAACGCACTAAGTAGACCGCCTGGGGAGTACGGTCGCAAGATTAAAACTCAAATGAATTGACGGGGGCCCGCACAAGCGGTGGAGCATGTGGTTTAATTCGACGCAACGCGAAGAACCTTACCTACTCTTGACATCTACGGAAGACTGCAGAGATGCAGTTGTGCCTTCGGGAACCGTAAGACAGGTGCTGCATGGCTGTCGTCAGCTCGG
+
GGGGGGGGGGGGGGGBFFGGGGGGGGGGGGGGGGGGGGGGGGGGGGGGGGGGGGGGGGGGGGGGGGGGGGGGGGGGGGGGGGGGGGGGGGGGGGGGGGGGGGGGGGGGGGGGGGGGGGGGGGGGGGGGGGGGGGGGGGGGGGGGGGGGGGGGGGGGGGGGGGGGGGGGGGGGGGGGGGGGGGGGGGGGGGGGGGGGGFFGGFGGGGGGGGGGGGGGGGGGGGGGGGGGGGFFGGGEEGGGFFGFFBFGFGGFFFFFFF7?GGCFGFFFFBBFD)
@M02542:52:000000000-J9N43:1:1101:20726:9353 1:N:0:GTGAAA
GTAGTCCACGCCGTAAACGATGTCTACTAGCTGTTCGTGTCCTTGTGATGTGAGTAGCGCAGCTAACGCACTAAGTAGACCGCCTGGGGAGTACGGTCGCAAGATTAAAACTCAAATGAATTGACGGGGGCCCGCACAAGCGGTGGAGCATGTGGTTTAATTCGACGCAACGCGAAGAACCTTACCTACTCTTGACATCTACGGAAGACTGCAGAGATGCGGTTGTGCCTTCGGGAACCGTAAGACAGGTGCTGCATGGCTGTCGTCAGCTCGG
+
GGGGGGGGGGGGGGGGGGGGGGGGGGGGGGGGGGGGGGGGGGGGGGGGGGGGGGGGGGGGGGGGGGGGGGGGGGGGGGGGGGGGGGGGGGGGGGGGGGGGGGGGGGGGGGGGGGGGGGGGGGGGGGGFGGGGGGGGGGGGGGGGGGFGGGGGGGGGGGGGGGGGGGGGGGGGGGGGGGGGGGGGGGGGGGGGGGGGGGGGGFGGDGGGGGGGGGGGGGGGGCEEGGGGGGFFG=DDDGGGFFGFFFDGFC7:FFB?DFFFGC5?C?:BF?AFB)
@M02542:52:000000000-J9N43:1:1101:20454:9360 1:N:0:GTGAAA
GTAGTCCACGCCCTAAACGATGCGAACTAGGTGTTGGGGAAGGAGACTTCTTTAGTACCGTAGCTAACGCGTGAAGTTCGCCGCCTGGGGAGTACGGTCGCAAGATTAAAACTCAAAGGAATTGACGGGGACCCGCACAAGCGGTGGATGATGTGGATTAATTCGATGCAACGCGAAAAACCTTACCTACCCTTGACATGCCAGGAACTTTCCAGAGATGGATTGGTGCTCGAAAGAGAGCCTGGACACAGGTGCTGCATGGCTGTCGTCAGCC
+
GGGGGGGGGGGGGGGGGGGGGGGGEGGGGGGGGGGGGGGGGGGGGGGGGGGGGGGGGFEGGGGGGGGGGGGGGGGGGGFGGGGGGGGGGGGGFGGGGGGGGGGGGGGGGGGGGGGGGGGGGFGGGGGGGGGGGGGGGGGFGGGGGGGGGGFEFCGGFFGGGGGGGGGGGGGGGGGGGGGGG8FGGGGGGGGGGGGGGGGGF@FGGGGGGFGGGGGGGCFFGFCFF6CFGGFFGGDEFFDGFFGBF?FFFGF<FBFFBFFFGGGFGF7?FF?BF4
@M02542:52:000000000-J9N43:1:1101:6699:9369 2:N:0:GTGAAA
GTAGTCCACGCCGTAAACGATGGATACTAGCTGTTGGGGGCAACTTCAGTGGCTAAGCGAAAGTGATAAGTATCCCACCTGGGGAGTACGTTCGCAAGAATGAAACTCAAAGGAATTGACGGGGGCCCGCACAAGCGGTGGAGCATGTGGTTTAATTCGATGATACGCGAGGAACCTTACCAAGGCTTAAATGTAGATTGACAGGTTTGGAAACAGACGTTTCTTCGGACAATTTACAAGGTGCTGCATGGTTGTCGTCAGCTCGTGCCGTTCG
+
GGGGFGGGGGGGGGFGGGGGGGGGGGGGGGGGGGGGGGGGGGGGGGGGGFF8FFGGFFGGGGGGGGGGGGGGGFGGGGGGGGGGGGGGGGGGGGGGGGGFC9FGGGGGGGGGG?DDDFGGEDCEGCGGGGDEGGGGGGGGG5>B>FC9CGFGGGFGFGGFFFFGGGGGBEEGFGFFFF=;AFFGGCCF4??@=AFF24?>F<>=@FFGFG:AF?C57C)4:FFF<A?D:>9?>FF:<<46<2*22<?F>2@F<0:AB?63<7)5*1.055))).
@M02542:52:000000000-J9N43:1:1101:13576:9394 1:N:0:GTGAAA
GTAGTCCACGCCGTAAACGATGTCTACTAGCTGTTCGTGTCCTTGTGATGTGAGTAGCGCAGCTAACGCACTAAGTAGACCGCCTGGGGAGTACGGTCGCAAGATTAAAACTCAAATGAATTGACGGGGGCCCGCACAAGCGGTGGAGCATGTGGTTTAATTCGACGCAACGCGAAGAACCTTACCTACTCTTGACATCTACGGAAGACTGCAGAGATGCGGTTGTGCCTTCGGGAACCGTAAGACAGGTGCTGCATGGCTGTCGTCAGCTCGT
+
GGGGGGGGFFGGGGECFGGGGCGGFFFGGGGGGGGEGGGGGGGGGGGGGGGGCGGGGCEGGDFFGGGGEEGGGGGGGGCEGGGGGFDFEGGGGGEDFFDFEGGFEFFGGGGGGGGGGGGGGFGFGGGGDGGGDEGGGEFGFFGGGG7FF:CGGGGGGGGGGGDGGGGGGEGGGGGGCGG>8C<CEGGGGGDGEGGFCGGGGFGGGGGGFFFFGFGFCFGF5CEGGGGFFGFFGGD>>GGGFFGFFFGFFDC7FAFFFFF?FD<F<1(1,2:FE7
@M02542:52:000000000-J9N43:1:1101:4294:9417 1:N:0:GTGAAA
GTAGTCCACGCCGTAAACGATGATAACTAGTTGTTCGGTCACTTGGTGACTGAGTGACGCAGCTAACGCATTAAGTTATCCGCCTGGGGAGTACGGTCGCAAGATTAAAACTCAAAGGAATTGACGGGGGCCTGCACAAGCGGTGGAGCATGTGGTTTAATTCGAAGCAACGCGCAGAACCTTACCAGCGTTTGACATCCCGCGCTACCCAGAGAGATTTGGGGTTCCCTTCGGGGACGCGGTGACAGGTGCTGCATGGCTGTCGTCAGCTCGT
+
GGGGGGGGGGEGGGGGGGGGGGGGEGGGGGGGGGGGGGGGGGGGGGGGGGGGGGGGGGGGGGGGGGGGGGGGGGGGGGGGGGGGGGGGGGGGFGEGGGGGGGGGGGGGGGGGGGGGGGGGGGCGGGGGGDGGGGGFGGGGGGGGGGFGGGGGGGGGGGGGGGGGGGGDGGGGGGGGGGGGGGGGGGGGGGEGGGGFGGGFG>CEEGGGGGGCCFEGGGGGGCEGEGFGGGFFGGG>D59DEFGFFFFG::*7FAFFFFFFGGGFF:<BFFAF3.
@M02542:52:000000000-J9N43:1:1101:14399:9418 2:N:0:GTGAAA
GTAGTCCACGCCGTAAACGATGTCTACTAGCTGTTCGTGTCCTTGTGATGTGAGTAGCGCAGCTAACGCACTAAGTAGACCGCCTGGGGAGTACGGTCGCAAGATTAAAACTCAAATGAATTGACGGGGGCCCGCACAAGCGGTGGAGCATGTGGTTTAATTCGACGCAACGCGAAGAACCTTACCTACTCTTGACATCTACGGAAGACTGCAGAGATGCGGTTGTGCCTTCGGGAACCGTAAGACAGGTTCTGCAGTGCTGTCGTCAGCCCGG
+
GGGFGGGGGGGGGGGGGGGGGGGGGGGGGGGGGGGGGGGGGGGGGGGGGGGGGGGGGGGG>FGGGFGGGGGGGGGGGGGGGGGGGGGGGGGGGFGGGGGGGGGGGGGGGGGGGGGGGGGGGGGGGGDGDGGEGGGGGGGGGGGGGGFGGGGGGGGGGGGGFGGGGGGGFFGD>79:>F:FFFFGGGG=D?FFF)7?AB6<@<(3)00@FG::CCC3?F>A3B)7--37<44)(<B96(47C?C<9?F4:)*1)6<2().).4-)1*.05))..0
@M02542:52:000000000-J9N43:1:1101:15964:9459 1:N:0:GTGAAA
GTAGTCCACGCCCTAAACGATGATAACTCGATGTCGGCGATATACAGTCGGTGTCTTAGCGAAAGCGTTAAGTTATCCACCTGGGGAGTACGCCCGCAAGGGTGAAACTCAAAGGAATTGACGGGGGCCCGCACAAGCGGAGGAGCATGTGGTTTAATTCGATGATACGCGAGGAACCTTACCCGGGCTTGAAAGTTAGTGAATGATCCAGAGACGGATCAGTCCTTCGGGACACGAAACTAGGTGCTGCATGGCTGTCGTCAGCTCGTGCCGG
+
GGGGGGGGGGGGGG?FGGGGGGGGGGGGGGGGGGGGGGGGGGGGGGGGGGGGGGGGGGGGGGGGGGGGGGFGGGGGGGGGGGGGGGGGGGGGGGFGGGGGGGGGGGGGGGGGGGGGGGGGGGGGGGGGGGGGGGGGGGGGEGGGGGFGGGGGGGGGFGGGGGGGGGGGGGGGGGGGGGGGGGGGGGGGGGGDGEFGGGGGG6CGGGGF>FGGFFGGGGDGGGGGGCCGGDFFGF47D=7>@FF7FFG7@FFFFFBBFF?FGGGEFFFF>:?FF3
@M02542:52:000000000-J9N43:1:1101:8246:9469 1:N:0:GTGAAA
GTAGTCCACGCCCTAAACGATGTCAACTAGGTGTTGGGGAAGGTGACTTCCTTAGTACCGCAGCTAACGCGTGAAGTTGACCGCCTGGGGAGTACGGCCGCAAGGTTAAAACTCAAAGGAATTGACGGGGACCCGCACAAGCGGTGGATGATGTGGATTAATTCGATGCAACGCGAAAAACCTTACCTACCCTTGACATGCCTGGAACCCTGCTGAGAGGTGGGGGTGCCCGAAAGGGAGCCGGGACACAGGTGCTGCATGGCTGTCGTCAGCC
+
GGGGFGGGGGGGGGGGGGGGGGGGGGGGGGGGGGGGGGGGGGGGGGGGGGGGGGGGGGGGGGGGGGGGGGGGGGGGGGGGGGGGGGGGGGGGGGGGGGGGGGGGGGGGGGGGGGGGGGGGGGGGGGGGGGGGGGGGGGGGGGGGGGGGGGGGGGFGGGGGGGGGFGGGGGGGGGGGGGGGGGGGGGGGGGFGGGGGGGGGFFGGGFGGGEGGG6F?:AFG65EGGGDGGFFFGGGF@EGGFFGFF>GGFGF:?>DAFF7>GFGFGFFFFFFFF)
@M02542:52:000000000-J9N43:1:1101:13348:9470 2:N:0:GTGAAA
GTAGTCCACGCCGTAAACGATGTCTACTAGCTGTTCGTGTCCTTGTGATGTGAGTAGCGCAGCTAACGCACTAAGTAGACCGCCTGGGGAGTACGGTCGCAAGACTAAAACTCAAATGAATTGACGGGGGCCCGCACAAGCGGTGGAGCATGTGGTTTAATTCGACGCAACGCGAAGAACCTTACCTACTCTTGACATCTAGCGAAGATTGTAGAGATACGATTGTGCCTTCGGGAACGCTAAGACAGGGTCTGCATGGCTGTCGTAAGGTCGG
+
GGGGGGGFGGGGGGGGGGGGGGGGGGGGGGGGGGGGGGGGGGGGGGGGGGGGGGGGGGGGGGDGGGGGGGGGGGGGGGGGGGGGGGGGGGGGGGGGGGGGGGGGGGGGGCFGGGGGGGGGGGGFGGGGGGCCEGGGGGGGGGGGGGGGGGGGGGGGGGGGFGFGGDGGE>CDBD>FFFFFFBFGGGGFG4@=FFFFFF?2BBAGFFDE=FBFGE9*:FFF?F>:(9:C<AA??B>>F??C3:G<<<05((8.4746))3(((..1*)07)9@5>
@M02542:52:000000000-J9N43:1:1101:9971:9487 2:N:0:GTGAAA
GTAGTCCACGCCGTAAACGATGTCTACTAGCTGTTCGTGTCCTTGTGATGTGAGTAGCGCAGCTAACGCACTAAGTAGACCGCCTGGGGAGTACGGTCGCAAGATTAAAACTCAAATGAATTGACGGGGGCCCGCACAAGCGGTGGAGCATGTGGTTTAATTCGACGCAGCGCGAAGAACCTTACCTACTCCTGACATCTACGGAAGACTGCAGAGATGCGGGTGTGCCTTCGGGAACCGTAAGACAGGTTCTGCATGTCTGGCGGCAGCCCGG
+
FFGEFFFFGGGGGGGGGGGGGGGGGGGGGFGGGGGGGGGGGGGFFGFGGGGGGGGGGGGDCEFGGGGDFGGDFGFFGGGGGGGGGGGGGGGGGGGGGCE@GGEGGGFGGGGGDGGGGGGGGGCEFGGCED>47CCCGGDCGGGEEDFCF*,AGGGCECG@FCCF7*:<.)=9>C;3>DFFFFFGGCG?FFFFF:4@<A?>42<C>>38?*:?FF+)37*.07)8042D4)).-79231,)1,1>)).78-**.<AD2A9)-)()9))00))075
@M02542:52:000000000-J9N43:1:1101:15371:9510 2:N:0:GTGAAA
GTAGTCCACGCCGTAAACGATGTCTACTAGCTGTTCGTGTCCTTGTGATGTGAGTAGCGCAGCTAACGCACTAAGTAGACCGCCTGGGGAGTACGGTCGCAAGATTAAAACTCAAATGAATTGACGGGGGCCCGCACAAGCGGTGGAGCATGTGGTTTAATTCGACGCAACGCGAAGAACCTTACCTACTCTTGACATCTACGGAAGACTGCAGAGATGCGGTTGTGCCTTCGGGAACCGTAAGACAGGTGCTGCATGGCTGTCGGCCGCCCGG
+
GGGGGGGGGGGGGGGGGGGGGFGGGGGGGGGGGGGGGGGGGGGGGGGGGGGGGGGGGGGGGGGGGGGGGGGGGGGGGGGGGGGGGGDGGGGEFGGGGGGGGGGGGGGGGGGDGFGGGFGGGGGGGGDDEGGGGGGDEGGFGGDCED>FGGFGGGGGGGDFFGFFGGGGEE=8BG@DEDFFFFFCFGGFG*99?<?F>2*6B>0C:B>FFG)(30<>87*47)0.,8(:<257<3;69:0C56*/<D3545))-653))3(40(,*)).5)))07
@M02542:52:000000000-J9N43:1:1101:17304:9512 2:N:0:GTGAAA
GTAGTCCACGCCGTAAACGATGTCAACTAGCCGTTGGGTTCCTTGAGAACTTAGTGGCGCAGCTAACGCATTAAGTTGACCGCCTGGGGGGTACGGCCGCAAGGTTAAAACTCAAATGAATTGACGGGGGCCCGCACAAGCGGTGGAGCATGTGGTTTAATTCGAAGCAACGCGAAGAACCTTACCTGGCCTTGACATGCTGAGAACTTTCCAGAGATGGATTGGTGCCTTCGGGAACTCAGACACCGGTCCTGCATGGCTGTCGTCCGCCCGG
+
GGGGGGGGGGGGGG,BFGFGGGGGAFGGGGGFGGGGGGGDGGGGGFGGGGGGFGGGGGGGGGGGGAF@GGGGFDGGGGGGGGGGGGGFGGDGGGGGGGGGEGGGGGGGGGGGGC@9CCCFGF6@FGGGGEGEEGGGGGGGGEGEGGDGGGGGGGGGGGGFBGEFGGGGFFFGFGFBBD4F::FFGGGFC@@?F?F:4-94=<ADFFFGFCAB+2:.(0:><8=F?24246:<273(7?)02,*0(((.-7).67:0)-2((448CC5)73)))0
@M02542:52:000000000-J9N43:1:1101:28524:9514 1:N:0:GTGAAA
GTAGTCCACGCCGTAAACGATGTCTACTAGCTGTTCGTGTCCTTGTGATGTGAGTAGCGCAGCTAACGCACTAAGTAGACCGCCTGGGGAGTACGGTCGCAAGATTAAAACTCAAATGAATTGACGGGGGCCCGCACAAGCGGTGGAGCATGTGGTTTAATTCGACGCAACGCGAAGAACCTTACCTACTCTTGACATCTACGTAAGACTGCAGAGATGCGGTTGTGCCTTCGGGAACCGTAAGACAGGTTCTGCATGGCTGCCGTCAGCTCGG
+
GF<FG<FEF,FFCFE;FF:FFGEEGGGGGGGGGFGGGG<@FEDGG9F,C<FADCEFCFGGC:7CFFFEFFGGCFGEFF5E5CF:?CFGDC=FEFC+B:=FEEFGGGGGG,CFA<D5?F<FGCGDDG7FG7@C*<<F*C7F@FEEGFGC@EBGG;FFC,,6<B:*24<*BC>FG5:EGDFFFG7+<C<F?6<:9<70@FGGGF5*<57@CCC6CCF>EDC?E5;?EGGF>F2*9A)53A3C)7/(/46*8:*-/)).4A<?<>*7360417B6.)
@M02542:52:000000000-J9N43:1:1101:10562:9514 1:N:0:GTGAAA
GTAGTCCACGCCGTAAACGATGAATTTTGGCCGTCGGGCAGTATACTGTTCGGTGGCGCAGCTAACGCATTAAACATTCCGCCTGGGGAGTACGGTCGCAAGATTAAAACTCAAAGGAATTGACGGGGGCCCGCACAAGCGGTGGAGCATGTGGTTTAATTCGAAGCAACGCGCAGAACCTTACCAGCCCTTGACATCCTACGACCGCTGCAGAGATGCAGTTTCCACTTCGGTGGCGTAGAGACAGGTGCTGCATGGCTGTCGTCAGCTCGTT
+
GGGGGGGGGGGGGGGGGGGGGGGGGGGGGGGGGGGGGGGGGGGGGGGGGGGGGGGGGGGGGGG<FGGGGGGGGGGGGGGGGGGGGGGGGGGGGGGGGGGGGGGGGGGGGGGGGGGGGGGGGGGGGGGGGGGGGGGGGGGGGGGGGGGGGGGGGGGGGGGGGGGGGGGGGGGGGGGGGGGGGGGGGGGGGGGGGGGGGGGGGFGGDGGGGGDGCCF89CFFF9CFGGFGGGFFGGDFFGGGDFF>F?GGFGGBFFB24<?1<CC:F6::0),>7)
@M02542:52:000000000-J9N43:1:1101:27264:9519 2:N:0:GTGAAA
GTAGTCCACGCCGTAAACGATGAGAACTAGTTATTGGAGGTATTGACTCCTCCAGTGACGCAGCTAACGCATTAAGTTCTCCGCCTGGGGAGTACGGTCGCAAGACTAAAACTCAAACAAATTGACGGGGGCCCGCACAAGCGGTGGATTATGTGGTTTAATTCGAAGCAACGCGCAGAACCTTACCTAGGCTTGAACTCCTACGAACCTGTTTTCATCGACGGGGTGTCCGCAAGGAAATGTAGTGAGAGGTGCGTCCTGGCTGTCGTCCGCG
+
GGGGGGGGGGG8FFF@DGGGGGGGDGGGGFGGGGGGGFGG@FGGGGGFGGGGGCFGGGGEEGGCEFGEDCGGGGGCFGCGGGGGGGGGGCCCEDFGGGGGGGGDGGGGFGAEFFGGGGGGDCDEFGGFEGGGDEEEGGEGDCEGCGGCCEFGGF9FGGGGFFGGGGGD:AF4)/2>>>);F?:*2*<6C?)06:5>?BFAF>?*.5>EB7?AGCF*6::7BEEFF0->-.6:0B>04.2C*)02-68?2)95:6:(-(((.3((12*77)).)7
@M02542:52:000000000-J9N43:1:1101:16664:9519 2:N:0:GTGAAA
GTAGTCCACGCCGTAAACGATGTCTACTAGCTGTTCGTGTCCTTGTGATGTGAGTAGCGCAGCTAACGCACTAAGTAGACCGCCTGGGGGGTACGGTCGCAAGATTAAAACTCAAATGAATTGACGGGGGCCCGCACAAGCGGTGGAGCATGTGGTTTAATTCGACGCAACGCGAAGAACCTTACCTACTCTTGACATCTACGGAAGACTGCAGAGATGCGGTTGTTCCTTCGGGAACCGTAAGACAGGTGCTGCATGGCTGTCGTCAGCCGGG
+
GGGGGGGGGGGGGGDFGGGGGGGGGGGGGGGGGGGGGGGGGGGGGGGGGGGGGGGGFGGGGGGGGFFGGDGGGGFGGGGGGGGGGGGGGGGGGGGGGGGGGGGGGGGGGGGGGGGGGGGGGGGGDEGGGGGGGGGGGGGGGGGCGGGGGGGGGGGGGGGGFGGGGGGGDFDGFGFFFB6FFFFGGGGFGFFFF24?BFFB=66<.<>FFF::CC+)(::A17;B>6(25<>48DBBB1,1>:GG9>2<:>?))-.2))(3(((.*9<3B4))07
@M02542:52:000000000-J9N43:1:1101:17162:9528 2:N:0:GTGAAA
GTAGTCCATGCCGTAAACGTTGGGCGCTAGATGTGGGGACCATTCCACGGTTTCCGTGTCGCAGCTAACGCATTAAGCGCCCCGCCTGGGGAGTACGGCCGCAAGGCTAAAACTCAAAGGAATTGACGGGGGCCCGCACAAGCGGCGGAGCATGCGGATTAATTCGATGCAACGCGAAGAACTTTACCAAGGCTTGACATATACGAGAACGCTCTAGAAATAGAGAACTCTTTGGACACCCGTATACAGGTTGTGCATGGTTGTCGTCAGCTCG
+
GGGFFGGGGGGGGG7FGGGGGGGGGGGGGGDGGGGGGGGGGGGGGGGGGGGGGGGGGGGGGGGGGGGGGGGGGGF9FFGGGGGGGGGGGGGGGGGGGCGGGGGGGGGGGG9EGGGGGGGGGGGFFGGGGGGGGGDCCCEEGFFEGGEEGGGGGFFGE5C=FGGGGGGGFBF76C;:DFFFFF?FFFGFGFFFF>)7:?FFFF<*7F3C@FF?*A8B4?D44FFF<ABGA<)5:@?:),(*)(97(5:6:B*/4(()-)4:AF((**.08.7*9<
@M02542:52:000000000-J9N43:1:1101:7085:9547 2:N:0:GTGAAA
GTAGTCCACGCCGTAAACGATGTCTACTAGCTGTTCGTGTCCTTGTGATGTGAGTAGCGCAGCTAACGCACTAAGTAGACCGCCTGGGGAGTACGGTCGCAAGATTAAAACTCAAATGAATTGACGGGGGCCCGCACAAGCGGTGGAGCATGTGGTTTAATTCGACGCAACGCGAAGAACCTTACCTACTCTTGACATCTACGGAAGACTGCAGAGACGCGGTTGTGCCTTCGGGAACCGTAAGACAGGTGCTGCATGGCTGTCGTCAGCCTGG
+
GGCFGGGFFEEGGGGGGGGGGGGFGGGGGGGGGGGFGGGFE9ECFFFGGGGGFGGGGGGDGEEGGFFGGFGGGGGGGGAFGGGGGGGGFGGGGGECFGGGGGGFCFGFFGGGGG8E?>BFEFFGGGECCGG>EEDDGGGGGGGGGGGFGGFC@F9:CB<CAFCGGCGGDBG35D0BDD?:F?FGFGGFGFFFF2B@BFFAFF:>>3)28D?(+8<77*/3()089:6CBD><?>99>B?318<55)(.4<)/3B?F<6:?0:B2*97).))..)
@M02542:52:000000000-J9N43:1:1101:17076:9571 2:N:0:GTGAAA
GTAGTCCACGCCGTAAACGATGTCTACTAGCTGTTCGTGTCCTTGTGATGTGAGTAGAGCAGCTAACGCACTAAGTAGACCGCCTGGGGAGTACGGTCGCAAGATTGAAACTCAAATGAATTGACGGGGGCCCGCACAGGCGGTGGAGCATGTGGTTTAATTCGACGCAACGCGAAGAACCCTACCTCCCCTTGACATCTACGGACGACTGCAACGATGACGTTGTGCCTTCGGGAATCGTAAGACTGGTTCTGCATGGCTGGCGGCAGCGAGG
+
DF<FCFFGFGGGDG7:DFEEFGCDFGGGGGGDF@@,BFCC,E,FGGFFGGGFCFFGG,CFFGGGGCF@CEEGFGFE@FCG,>CECF7FGEEEG?FFGBCF=FEFFGGGDFAEFGGGFGG;9EGC9>8EGD>87BEB:CGCCCB1CDCF,:,4=CF2:8<=BFGF9*=955*>>D93>DFFF(0C<F6*/)0)036?><9<FA(97))273((+++.-93))7)73<67<)).2>0(-(.7C?F*))-046*1)))-..704,((/)00777))0
@M02542:52:000000000-J9N43:1:1101:20727:9574 2:N:0:GTGAAA
GTAGTCCACGCCGTAAACGATGTCTACTAGCTGTTCGTGTCCTTGTGATGTGAGTAGCGCAGCTAACGCACTAAGTAGACCGCCTGGGGAGTACGGTCGCAAGATTAAAACTCAAATGAATTGACGGGGGCCCGCACAAGCGGTGGAGCATGTGGTTTAATTCGACGCAACGCGAAGAACCTTACCTACTCTTGACATCTACGGAAGACTGCAGAGATGCGGTTGTGCCTTCGGGAACCGTAAGACCGGTGCTGCATGGCTTGCGTCAGCCCGG
+
GGGGGGGGGGGGGGC:FGGGGGGGGGGGGGGGGGGGGGFGGGGGGGGGGGGGGGGGGGGGEGGGGGGGGGGGGGGFGGGGGGGGGGGGGGGGGGGGFGGGGGGGGGGFEGGGGGGGGGGGFGGGGDGGGDDEGGGGEGGGGGGGGGGFFGFFGGGGGFGGFGGGGGGG:;EDDD>FB)94<<BGGGG7D*9@B)9@DF@A@<(*).5CFC)4<+304>C>3D>31,(2446.-7902:<C*8C4))(0-()0)6),6<2(4(4(9C>)))).)7
@M02542:52:000000000-J9N43:1:1101:8305:9577 2:N:0:GTGAAA
GTAGTCCACGCCGTAAACGATGAATGTTAGCCGTCGGGCAGTATACTGTTCGGTGGCGCAGCTAACGCATTAAACATTCCGCCTGGGGAGTACGGTCGCAAGATTAAAACTCAAAGGAATTGACGGGGGCCCGCACAAGCGGTGGAGCATGTGGTTTAATTCGAAGCAACGCGCAGAACCTTACCAGCTCTTGACATTCGGGGAATGGGCAGTGGAAGCATTGTCCTTCAGTTCGGCTGGCCCTAGAACAGGTGCTGCATTGCTGTCGTCAGCC
+
GGCFGGGFGGGGGE@EFGEDGDCCFEGAFDGCGGDEFGGG7CEFFGGGGGGGGGGDFGGGGGGGGFDGGCCG9FGGGFGED7?FGFFE:FGGFEGFGCFGCGFFGGGFGGFFGGGGGGG8DGGGGGEDC@C>EGEGGFGGGGGED7FGGF?FCG>F6EFGFGGGGDC6F4ED379;BF@>FAFFCCFF<4=7FB4@A49<F4()07?FFFF?;<;4)**,<*76))6CAFAF4@?09:(9<?F*((54)()08?0<2)2))42)*:1;>55>4)
@M02542:52:000000000-J9N43:1:1101:26831:9589 1:N:0:GTGAAA
GTAGTCCATGCCGTAAACGATGAGTGTTCGCCCTTGGTCTACGCGGATCAGGGGCCCAGCTAACGCGTGAAACACTCCGCCTGGGGAGTACGGTCGCAAGACCGAAACTCAAAGGAATTGACGGGGGCCTGCACAAGAGGTGGAGTATGTGGTTTAATTCGAAGCAACGCGAAGAACCTTACCTGGGTTTGACATCCCATGAAAAATGCAGAGATGCATAATAGTCGCAAGATACATGGAGACAGGTGCTGCATGGCTGTCGTCAGCTCGTGTC
+
GGFGGGGGGGGGGGGGGGGGGGGGGGGGGGGGGGGGGGGGGGGGGGGGGGGGGGGGGGGGGGGGGGGGGGGGGGGGGGGGGGGGGGGGGGGGGGGGGGGGGGGGGGGGGGGGGGGGGGGGGGGGGGGGGGGGGGGGGGFGFGGGGGGGGGGGGGGGFGGGGGGGGGGGGGGCEGGGGGGGGGGGGGGGGGGGGGGGGGGGGFGGGGGGGGGGGGGGGGGGGGGCGGDGGGFFGGGFFGGGFFGFFFGFFGF<FFFFFFFFGGGFGBF2:?>F5)
@M02542:52:000000000-J9N43:1:1101:28789:9602 2:N:0:GTGAAA
GTAGTCCACGCCGTAAACGATGAGAACTAGTTATTGGAGGTATTGACTCCTCCAGTGACGCAGCTAACGCATTAAGCTCTCCGCCTGGGGAGTACGGTCGCAAGACTAAAACTCAAACAAATTGACGGGGGCCCGCACAAGCGGTGGATTATGTGGTTTAATTCGAAGCAACGCGCAGAACCTTACCTAGGCTTGAACTCCTACGAACCTGGTTTAATCGACGGGGTGTCCGCAAGAAAATGGAGTGTGAGGTGCTGCATGGCTGTCGTTGGCG
+
GGGGGGGGGGGGGFDFFGGGGGGGGGGGGGGGGGGGGGGGGGGGGGGGGFGGGGGGFEGDGGGGGGGGGGGGGGGGGGGEFFGGDGGGFGGGGFGGDE7=CFGGDGGGGGGGGGGGGGGGGGGGGGGGGGGG@*BEGGEGGFGGECE5<CEGGCGGGGDGFGFGFFGGEFGFDG0)>>DF)2<CGG?=D@?FF?D5).=>F22*5>FC@C((3<CFBCF1:5)5;;934?AFFFFF((4774**,.39.6=>((5-)50)434,5C*).)))).
@M02542:52:000000000-J9N43:1:1101:22126:9635 2:N:0:GTGAAA
GTAGTCCACGCCGTAAACGATGTCTACTAGCTGTTCGTGTCCTTGTGATGTGAGTAGCGCAGCTAACGCACTAAGTAGACCGCCTGGGGAGTACGGTCGCAAGATTAAAACTCAAATGAATTGACGGGGGCCCGCACAAGCGGTGGAGCATGTGGTTTAATTCGACGCAACGCGAAGAACCTTACCTACTCTTGACATCTACGGAAGACTGCAGAGATGCGGTTGTGCCTTCGGGAACCGTAAGACAGGTGCTGCATGGCCGTCGTCAGGCCGG
+
GGGGGGGGGGGGGGCEFFFGGGGGGGGGGGGGGGGGGGGGGGGGGGGGGGGGGGGGGGGGGGGGGGGGGGGGGGGGGGGGGGGGDGGGGGGGGGGGGGGGGGGGGGGGGGGGGGGGGGGGGGGGFGGGGGGGGGGGGGGGGGGGGGGGGGGG?7ECGGGGFGGGGGGG>BCCDDBFBEFFFFFGGGGFGFFFFFFFDFFDFDFDBFEGFFF?FF9:3C>26>DDB?BGFF)46>660(1C50CC225?<B)7<<?F>D?1(,,-95.))))))3
@M02542:52:000000000-J9N43:1:1101:10628:9636 2:N:0:GTGAAA
GTAGTCCACGCCGTAAACGATGTCTACTAGCTGTTCGTGTCCTTGTGATGTGAGTAGCGCAGCTAACGCACTAAGTAGACCGCCTGGGGAGTACGGTCGCAAGATTAAAACTCAAATGAATTGACGGGGCCCGCACAAGCGGTGGAGCATGTGGTTTAATTCGACGCAACGCGAAGAACCTTACCTACTCTTGACATCTACGGAAGACTGCAGAGATGCGGTTGTGCCTTCGGGAACCGTAAGACAGGTGCTGCATGGCTGGCGTCAGCTCGTG
+
GGGGGGGGGGGGGGGGGGGGGGGGGGGGGGGGGGGGGGFGGGGGGGGGGGGGGGGGGGGGGGGGGGGGGGGGGGGGGGFGGGGGGGGGGGGGGGGGGGGGGGGGEFGGGGGGGGGGGGGGGGGGGGGGGGGGGGGGGGFGGGGGGFGGGFGGGGGGGGGGFGGGGDGGFFGGFGFB:AAFFFFGGGGFGFFFFFFFAFFFF?FGFBFGFC?DC::74FFBF@FB,(6:5>D6?E>BBB>CGF<C222@A0<7<2?D<::((((,9/)8?*/87;
@M02542:52:000000000-J9N43:1:1101:6311:9642 2:N:0:GTGAAA
GTAGTCCACGCCGTAAACGATGTCTACTAGCTGTTCGTGTCCTTGTGATGTGAGTAGCGCAGCTAACGCACTAAGTAGACCGCCTGGGGAGTACGGTCGCAAGATTAAAACTCAAATGAATTGACGGGGGCCCGCACAAGCGGTGGAGCATGTGGTTTAATTCGACGCAACGCGAAGAACCTTACCTACTCTTGACATCTACGGAAGACTGCAGAGATGCGGTTGTGCCTTCGGGAACCGTAAGACAGGGGCTGCATGGCCGTCGGCAGCCGCT
+
GGGFFGGGGGGGGGGGGGGGGGGGGGGGGGFGGFGGGGGGGGGGGGGGGGGEGGGGGGGGGGGGCFGGGGGGGGEGGGGGGGGGGGGFGGDGGGGGGGGGGGGGFGGGGGGGGGGGCCGGGGDADEGGGGECCEGD>FCFGGGGGGGGGGGFGGFB=CFGFFGGGGGGFFGD:39EFBFFFFFGGFGBC69BF</9<29:FABC5>>6?GF<F6+87>*.9:>B6<F=<<B<:>29>01754<C<<4?0(036<?0)),(((-())))))))))
@M02542:52:000000000-J9N43:1:1101:11533:9659 1:N:0:GTGAAA
GTAGTCCACGCCGTAAACGATGGATACTAGTTGTTTGGATTTATCTGAGTGACTAAGCGAAAGTGATAAGTATCCCACCTGGGGAGTACGAACGCAAGTTTGAAACTCAAAGGAATTGACGGGGGCCCGCACAAGCGGTGGAGCATGTGGTTTAATTCGATGATACGCGAGGAACCTTACCAAGGCTTAAATGGGAGACGACGTATTTGGAAACAGATATTTCTTCGGACGTCTTTCAAGGTGCTGCATGGTTGTCGTCAGCTCGTGCCGTG
+
GGGGGGGGGGGGGGGGGGGGGGGGGGGGGGGGGFGGGGGGGGGGGGGGGGGGGGGGGGGGGGGGGGGGGGGGGGGGGGGGGGGGGGGGGGGGGGGGGGFGGGGGGGGGGGGGGGGGGGGGGGGGGGGGGGGGGGGGGGGGGGFGGGGGGGGGGGGGGGGGGGGGGGGGGGGGGGGGFGGGGGGGGGGGGGGGGGGGGGGGGFGGFGGFGGGGGGGGGGFDGGGGGGFGGGFFGGGFFGFFFFGFFFGFFGGFFFFFFFFFGGGFGF<<:2?F
@M02542:52:000000000-J9N43:1:1101:25712:9660 1:N:0:GTGAAA
GTAGTCCACGCCGTAAACGATGATAACTAGCTGTCCGGGTTCATGGAACTTGGGTGGCGCAGCTAACGCATTAAGTTATCCGCCTGGGGAGTACGGTCGCAAGACTAAAACTCAAAGGAATTGACGGGGGCCTGCACAAGCGGTGGAGCATGTGGTTTAATTCGAAGCAACGCGCAGAACCTTACCAGCGTTTGACATGGCTAGTATGATTTCCAGAGATGGATTTCTTCAGTTCGGCTGGCTAGCACACAGGTGCTGCATGGCTGTCGTCAGC
+
GGFGGGGGGGGGGGGGGGGGGGGGGGGGGGGGGGGGGDFFGGGGGGGFFFFGGGGGGGGEECFGGGGGGGGGGGGGGGGGGGGGGGGGGGGGGFGGGGGGGGGGGGGGGGGGGGGGGF=FGGGGGGGGGGGGGGGGGGGGGGECFDCGGGGGGGGGGGGGGGFGGGEGGGGGEGGGGGGGGGFCEFGGGGDGEGGGGGGGGFFGCFGGGGGGGGGG?F6CGGGFCFGGFFFFGGCDEGGGEFC7<:CC7C76FDFB>AFFFGGFGFB?:BBF@9
@M02542:52:000000000-J9N43:1:1101:9296:9675 2:N:0:GTGAAA
GTAGTCCACGCCGTAAACGATGTCTACTAGCTGTTCGTGTCCTTGTGATGTGAGTAGCGCAGCTAACGCACTAAGTAGACCGCCTGGGGAGTACGGTCGCAAGATTAAAACTCAAATGAATTGACGGGGGCCCGCACAAGCGGTGGAGCATGTGGTTTAATTCGACGCAACGCGAAGAACCTTACCTACTCTTGACATCTACGGAAGACTGCAGAGATGCGGTTGTGCCTTCGGGAACCGTAAGACAGGTGCTGCATGGCTGTCGTTAGCCCGG
+
GGGGGGGFFGEGGGGGGGGGGGGGGGGGFFFGGGGGGGDFGFGGGGGGGGGGGGFFGGGGD=FGCFFGGGGGGGGGGGEFGGGCEDFGGGGGGGGGGGGG7FFFDGGGGGGFGGGGGGGGGFGGGGGG>FGCECCCEFC>FGGGGGGFGFGC9=<BFGD?AGFGG3>DEEGDED>@EEFF>?FFFFC@D*6@47B@<AFFF98CD3385F:(<87:?FFFFF>DF<?GFF))27>;>:259:C72<?484698)24)).4.4,)**.)8*)0)7
@M02542:52:000000000-J9N43:1:1101:4027:9686 2:N:0:GTGAAA
GTAGTCCACGCCGTAAACGATGTCTACTAGCTGTTCGTGTCCTTGTGATGTGAGTAGCGCAGCTAACGCACTAAGTAGACCGCCTGGGGAGTACGGTCGCAAGATTAAAACTCAAATGAATTGACGGGGGCCCGCACAAGCGGTGGAGCATGTGGTTTAATTCGACGCAACGCGAAGAACCTTACCTACTCTTGACATCTACAGAAGACTGCAGAGATGCGGTTGTGCCTTCGGGAACCGTAAGACTGGGGCTGCATGGCTGTCGTCAGCTCGG
+
GGFGGGGGGGGGGGGGGGGGGFGGGGGGFGGGGGGGGGFGGG9FGGGDGGGGGGGGGGGGGGGGGGGGGGGGGGGGGGGGGGGFGGGGGGGGGGGGGGGGGFGGGGGGGGGGAFGGGGGGFGFGFCEGG>EGGGGGGGF@CGGGGGGGGGGGGGGFFFFGFFFCFDGD>B=<>C;BEFF@FBFGGGGFGFFF4<FF4)66?--7=@FD)*.:C6<:2::>9))8216>)624-86>9B1>72394)-02())(-,())41((.)9*))0)/)0)
@M02542:52:000000000-J9N43:1:1101:18553:9701 2:N:0:GTGAAA
TAGTCCACGCCGTACACGATGAGAACTAGTTATTGGGGGTATTGACTCCCTCAGTGACGCAGCTAACGCATTAAGTTCTCCGCCTGGGGAGTACGGCCGCAAGGCTAAAACTCAAAACAATTGACGGGGGCCCGCACAAGCGGTGGATTATGTGGTTTAATTCGAAGCAACGCGCAGAACCTTACCTAGGCTTGAACTCCTCAGAATTCGACGTAATGGGTGAAGTGCCCGCAAGGGAATTTAGTGAGAGGTGCTGCATGGCTGTGTTCAGCTG
+
GGGGGGGGGGGGGD,@FFCGGGGGFFFGEEGCFGGGG@FCFGGCGGGGFFGGGGGGDDCGGGGGGFGGGGGGFGGGGGGGGGGGGGGFFEGGGFGGGDGGGGFDGGGGGGGGGFCFDFEFGGGGGGGGG@EGGGG>EFGCGGG1BD;EFGGGGFFGGFDGFEE5@FDD;AGDADFFBEFF::BCFGFFFFFFF2)95:6477<FFFFFF34:E=8>:GC(4779<<BGF3:017>:<2170)2:<A>F)8@?(52<2:<4(23:D*/)*1*1*)
@M02542:52:000000000-J9N43:1:1101:10477:9705 2:N:0:GTGAAA
GTAGTCCACGCCGTAAACGATGAATGTTAGCCGTCGGGCAGTATACTGTTCGGTGGCGCAGCTAACGCATTAAACATTCCGCCTGGGGAGTACGGTCGCAAGATTAAAACTCAAAGGAATTGACGGGGGCCCGCACAAGCGGTGGAGCATGTGGTTTAATTCGAAGCAACGCGCAGAACCTTACCAGCTCTTGACATTCGGGGTATGGGCAGTGGCGACATTGTCCTTCAGTTCGGCTGGCCCTAGAACAGGTTCTGAATGGCTCTCCTCCACC
+
<FFFGFCAFGGGGGGDG@7@FDD@@EFFF<@<FFC@FGGGGEGGGGGF<EEGFG7@<:7CBCFGFGGDEGGEGFGFD95EFECE7+B+B:FCFGGGFEDC+@=F,FGGFF8EGDFGC8DFDGFD+C+CC>8>B8>E5<E::8EG5CBC56C<CF88@EFFF7@F7C569==3>52>5F))05=DCFC@F6F??FF=A)7:F7(1)76C)/,1:8*0())((/**.6:09265.9:(,49G76**,,46)(<@A))))).)58:(*0/)*)7)0)
@M02542:52:000000000-J9N43:1:1101:21140:9720 1:N:0:GTGAAA
TAGTCCACGCCGTAAACGATGTCTACTAGCTGTTCGTGTCCTTGTGATGTGAGTAGCGCAGCTAACGCACTAAGTAGACCGCCTGGGGAGCACGGTCGCAAGATTAAAACTCAAATGAATTGACGGGGGCCCGCACAAGCGGTGGAGCATGTGGTTTAATTCGACGCAACGCGAAGAACCTTACCTACTCTTGACATCTACGGAAGACTGCAGAGATGCGGTTGTGCCTTCGGGAACCGTAAGACAGGTGCTGCATGGCTGTCGTCAGCTCGTG
+
GGGGGGGGGGGGGGGFGGGGGGGGGGGGGGGGGGGGGGGGGGGGGGGGGGGGGGGGGGGGGGGGGGGGGGGGGGGGGGGGGGGGGGGGGGGGGGGGGGGGGGGGGGGGGGGGGGGGGGGGGGGGGGGGGGGGGGGGGGGGGGGGGFFGGGGGGGGGGGGGGGGGGGGGGGGGGGGGGGGGGGGGGGGGGGGGGGGGGGGGGFGGGGGGGGGGFFGGGGGGGGGGGGGGGGF>DG<>FGGGFEGFF?FGFF4<?2:A):B:<79;F3?FF<BF:7
@M02542:52:000000000-J9N43:1:1101:6619:9735 2:N:0:GTGAAA
GTAGTCCACGCCGTAAACGATGTCTACTAGCTGTTCGTGTCCTTGTGATGTGAGTAGCGCAGCTAACGCACTAAGTAGACCGCCTGGGGAGTACGGTCGCAAGATTAAAACTCAAATGAATTGACGGGGGCCCGCACAAGCGGTGGAGCATGTGGTTTAATTCGACGCAACGCGAAGAACCTTACCTACTCTTGACATCTACGGAAGACTGCAGAGATGCGGTTGTGCCTTCGGGAACCGTAAGCAAGGTGCTGCATGGCTGTCGTCAGCTCGG
+
GGGGGGGGGGGGGECCFFGGGGGGFGGGGGGGGGGFGGGGGGGGGGGGGGGGGGGGGGGGGGGGGFGGGGGDGGGGGGGGGGGGGGGGGGGGGFGGGGGGGGGGGGGFGGGGGFFGGGGGGGFGGGCFGGGGGGGGGGFGGDGGGGFGGGGGGGGGGGDFAFFGGGCGFFEGDD0BFFFFF?BGGGGFGFFFB)*9<AFABAFGEFFFFGFFGC<<<C:<65>DF??GFFFF?E>9>F(191DC))(0(4)9>BFFAF?<?F28F*.)76@)5)
@M02542:52:000000000-J9N43:1:1101:21418:9747 2:N:0:GTGAAA
GTAGTCCACGCCGTAAACGATGTCTACTAGCTGTTCGTGTCCTTGTGGTGTGAGTAGCGCAGCTAACGCACTAAGTAGACCGCCTGGGGAGTACGGTCGCAAGATTAAAACTCAAATGAATTGACGGGAGCCCGCACAAGCGGTGGAGCATGTGGTTTAATTCGACGCAACGCGAAGAACCTTACCTACTCTTGACATCTACGGAAGACTGCAGAGATGCGGTTGTGCCTTCGGGAACCGTAAGACAGGTGCTGCATGGCTGTCGGCAGGTCGG
+
GGGGGGGGGGGGGGEGFGGGGGGGGGGGGGGGGGGGGGFGGGGGGGGGGGGGGGGGGGGGGGGGGFGCGGGGGGGGGGGGGGGGGGGGGGGGGGGGFGGGGGGGGGGGGGGGGGGGGGGGGGGGGGGGGGE>FGGGGGGGGGEEGGGGGGGGGFFGGGGGFGGGGGGGFFGGFGFFFBFFFFFFCFGFC?FFF2FFDBFFFF?GFFEF?C:BGC?FFFFB0B7>BB(7<AB?FFFBF?FDC89*5>??1-)0.5),4)423(,)*)08>))9>3
@M02542:52:000000000-J9N43:1:1101:24113:9748 2:N:0:GTGAAA
GTAGTCCACGCCGTAAACGATGTCTACTAGCTGTTCGTGGTCTTGTACTGTGAGTAGCGCAGCTAACGCACTAAGTAGACCGACTGGGGAGTACGGTCGCAAGATTAAAACTCAAATGAATTGACGGGGGCCCGCACAAGCGGTGGAGCATGTGGTTTAATTCGACGCAACGCGAAGAACCTTACCTACTCTTTACATCTAGCGAAGATTGTAGAGATACGATTGTGCCTTCGGGAACGCTAAGACAGGTACGGCATGTCTGTCGTCAGCTCGG
+
GGGGGGGGGGGFCGGEFGGGGGGGGGGFGGGGFFGGEEGGGGGGGGGGGDGDCFFDCFGEEGGGGGGGG:FFFFFFGFGGGGGEGGGFEFGGGGCEFEC7>FEFGD<,FFGGGFGDFE=AFF3>@EDBECGGGGGGGGGCFCECED:78FD9EGCEGGDFF71:EC5DD55<>DBB>)<FFF=FCDFFF?FF6)/B<<?AF<DC75BGFF?6@0CFA**-4.)),46726<?6D>>>B?D<?D*-355(./6((((-4.52:4)*1)0.)19<B
@M02542:52:000000000-J9N43:1:1101:26468:9762 2:N:0:GTGAAA
GTAGTCCACGCCGTAAACGATGTCTACTAGCTGTTCGTGTCCTTGTGATGTGAGTAGCGCAGCTAACGCACTAAGTAGACCGCCTGGGGAGTACGGTCGCAAGATTAAAACTCAAATGAATTGACGGGGGCCCGCACAAGCGGTGGAGCATGTGGTTTAATTCGACGCAACGCGAAGAACCTTACCTACTCTTGACATCTACGGAAGACTGCAGAGATGCGGTTGGTCCTTCGGGAACCGTAAGCCAGGTACTGTATGGATGTCGTCAGGCCCG
+
GGFGGGGGGGGGGGGGGGGGGGGGGGGGGGGGGGGGGGGGGFGFDFFGGGGGGGGGGGGGGGGGGEGGGGGGGFE<FFGGGGGEEGGGG:@F8FGGGGGDCGGGGGGGGGGGFGGFCDFFGFFGGEEEDGG6>EG8CG6FGGGGGDFF6:EC=CCF*=DGAC;*:DCDDEGGED0;5)75@BFCDFCBG=?FF7B?4<FFFF(/8:>EFD?BG+C>(:C<(87>>,,:8).--82042(1123*).4)-5**.:))-60))).5*1))7))0)0
@M02542:52:000000000-J9N43:1:1101:11044:9787 1:N:0:GTGAAA
TAGTCCACGCCGTAAACGATGGATACTAGTTGTTTGGATTTATCTGAGTGACTAAGCGAAAGTTATAAGTATCCCACCTGGGGAGTACGAACGCAAGTTTGAAACTCAAAGGAATTGACGGGGGCCCGCACAAGCGGTGGAGCATGTGGTTTAATTCGATGATACGCGAGGAACCTTACCAAGGCTTAAATGGGAGACGACGTATTTGGAAACAGATATTTCTTCGGACGTCTTTCAAGGTGCTGCATGGTTGTCGTCAGCTCGTGCCGTGAGG
+
GGGGGGGGGGGGGGGGGGGGGGGGGGGGGGGGGGGGGGGGGGGGGGGGGGGGGGGGGGGGGGGGGGGGGGGGGGGGGGGGGGGGGGGGGGGGGGGGGGGGGGGGGGGGGGGGGGGGGGGGGGGGGGGGGGGGGGGGGGGGGGGGGGFGGGGGGGGGGGGGGGGGGGGGGGGGGGGGGGGGGCFGGGGGGGGGGGGGGGGGGFGGGGGGGGGGGGFGGGGGGGGGGGGGGGFFGGGFFGFGFFGFFFGGFGGFFFFFFFFFGGGDGBFF>B>F>F
@M02542:52:000000000-J9N43:1:1101:28729:9788 2:N:0:GTGAAA
GTAGTCCACGCCGTAAACGATGTCTACTAGCTGTTCGTGTCCTTGTGATGTGAGTAGCGCAGCTAACGCACTAAGTAGACCGCCTGGGGAGTACGGTCGCAAGATTAAAACTCAAATGAATTGACGGGGGCCCACACAAGCGGTGGAGCATGTGGTTTAATTCGACGCAACGCGAAGAACCTTACCTACTCTTGACAGCTACGGAAGGCTGCAGAGATGCGGTTGTGCCTTTGGGGACCGTAAGTCAGGTGCTGCATGGTCGTCGGCTGGTCGG
+
CGAEFGEEFGDGGFE7FFGGGCFDFFGGGFFGGFFFEGGFGG9<CGEGGGGGFGFFFGCCCEFFFGFGGG@FDGFGGGDFA7FG>DCCF@CE@AECFEGGGGG8FCGGGFGGGGFA=FAFAFGFFCE7>73@B8BE8FCFCECEGCC5,:?FGGGCFGFCF,<CFGGD>:><>5>D55/588?*9>+9*6)*9AF@A)<09<15@B>=FF<BGC+7(:CA0<>B>??F<<)).9:(,11CD:C5-)6B:2968B3()61-),-4))0))))/)8
@M02542:52:000000000-J9N43:1:1101:24704:9819 2:N:0:GTGAAA
GTAGTCCACGCCGTAAACGATGTCTACTAGCTGTTCGTGTCCTTGTGGTGTGAGTAGCGCAGCTAACGCACTAAGTAGACCGCCTGGGGAGTACGGTCGCAAGATTAAAACTCAAATGAATTGACGGGGGCCCGCACAAGCGGTGGAGCATGTGGTTTAATTCGACGCAACGCGAAGAACCTTACCTACTCTTGACATCTACGGAAGACTGCAGAGATGCGGTTGTGCCTTCGGGAACCGTAAAACAGGTGCTGCATGGCTGTCGGAAGCCCGG
+
GGGGGGGGGGGGGGGGGGGGGGGGGGGGGGGGGGGGGGGFGGGGGGGGGGGGFGGGGGGGGGGGFGGGGGGGGGGGGGGGGGGGFFGGGGEGGGGGGC:EBFGGFGGGGGGGGFFGGGCFGF9A=CE+BFDBEGD8EGGGGGGGGGFGGGG7CFGGGGFFFGGGC<CDA55C:D;E:>FFF7FC6FGFF?)*9)*959FA*6<337)A?FB0<CC>8>74(5)74((*62:4231(74:5C<3*)5:?2A)?7))84:(3,-48*))00))005
@M02542:52:000000000-J9N43:1:1101:22735:9832 2:N:0:GTGAAA
GTAGTCCACGCCGTAAACGATGTTCACTCGCTGTTTGCGATATACAGTAAGCGGCTTAGCGAAAGCATTAAGTGAACCACCTGGGGAGTACGATCGCAAGGTTGAAACTCAAAGGAATTGACGGGGGCCCGCACAAGCGGAGGAACATGTGGTTTAATTCGATGATACGCGAGGAACCTTACCTGGGCTTAAATGTAGAGTGCATGCGGTGGAAACACCCTTCCCTTCGGGGCTCTCTGCAAGGTGCTGCATGGTTGTCGTCAGCTCGTGCCGG
+
GGGGGGGGGGGGGGF@:CFFGGGGGGGGGGGGGGGGGGGGGGGGGGFGGGGGGGGGGGGGGGGGGGGGGGGGGGGGGGGGGGGGGGGGGGGGGGGGGGCEGGGGGGGGGGG@FGGGGGGGGGGGGEGGGGGGGGGEFGGGGGGGGGGGGGGGGGGGGGGGFFGFGGGGFFGGFGFAFFFFFFF7><F@GFF??AF?FFFAFDFGF4:EFGFFGGGFFGG>8?FFF>2FBF9195:??FFC>7FC?:4FADFFFFFFFFFF?BFF<7@E@4>>5:
@M02542:52:000000000-J9N43:1:1101:18712:9832 2:N:0:GTGAAA
GTAGTCCACGCCGTAAACGATGTCTACTAGCTGTTCGTGTCCTTGTGATGTGAGTAGCGCAGCTAACGCACTAAGTAGACCGCCTGGGGAGTACGGTCGCAAGATTAAAACTCAAATGAATTGACGGGGGCCCGCACAAGCGGTGGAGCATGTGGTTTAATTCGACGCAACGCGAAGAACCTTACCTACTCTTGACATCTACGGAAGACTGCAGAGATGCGGTTGTGCCTTCGGGAACCGTAAGACAGGTGCTGCATGGCTGTCGTCAGCTCGG
+
GGGGGGGGGGGGGG>FGGGGGGGGGGGGGGGGGGGGGGGGGGGGGGGGGGGGGGGGGGGGGGGGGGGGGGGGGGGGDFFGGGGGGGGGGGGGGGGGGGGGGGGGGGGGGGGGGGGGGGGGFGFGFGGGGGDCBCGGGGGGGGGGGGGGGGGGGGGGGGGFCEFFFGDGEEEDFG9BEFFFF?FGFFGFGFFFFFFF24@AFFFGFF@GFG?:7+:>?7DA;BFFF13FBA<?:EFF>?2CC:>F9??FFF7:7<22)-21((353*0.7F@?:@
@M02542:52:000000000-J9N43:1:1101:26489:9838 1:N:0:GTGAAA
GTAGTCCACGCCGTAAACGATGTCTACTAGCTGTTCGTGTCCTTGTGATGTGAGTAGCGCAGCTAACGCACTAAGTAGACCGCCTGGGGAGTACGGTCGCAAGATTAAAACTCAAATGAATTGACGGGGGCCCGCACAAGCGGTGGAGCATGTGGTTTAATTCGACGCAACGCGAAGAACCTTACCTACTCTTGACATCTACGGAAGACTGCAGAGATGCGGTTGTGCCTTCGGGAACCGTAAGACAGGTGCTGCATGGCTGTCGTCAGCTCGT
+
GGFGGGGGGGGGGGGGGGGGGGGGGGGGGGGGGGGGGGGGGGGGGGGGGGGGGGGGGGGGGGGGGGGGGGGGGGGGGGGGGGGGGGGGGGGGGGGGGGGGGGGGGGGGGGGGGGGGGGFGGGGGGGGGGGGGGGGGGGGGGGGGGGGGGGGGGGGGGGGGGGGGGGGGGGGGGGGGGGGGGGGGGGGGGGGGGGGGGGGGGFGGCDGGGGGGFGGGGGCFGEGGGGGGGGDFGGGFFGGGFFGFFFGGFGGFFFFFFFFFGDGFC6BBFFFFF)
@M02542:52:000000000-J9N43:1:1101:20932:9847 2:N:0:GTGAAA
GTAGTCCACGCCGTACACGATGAGAACTAGTTATTGGGGGTATTGACTCCCTCAGTGACGCAGCTAACGCATTAAGTTCTCCGCCTGGGGAGTACGGCCGCAAGGCTAAAACTCAAAACAATTGACGGGGGCCCGCACAAGCGGTGGATTATGTGGTTTAATTCGAAGCAACGCGCAGAACCTTACCTAGGCTTGAACTCCTCAGAATTCGACGTAATGGTTGAAGTGCCCGCAAGGGAATTTAGTGAGAGGTGCTGAATGGATGGCTATCACG
+
GG9EGD<C<@FGDCC,@C:@FFFD9EFGGF9C,6<EECCG:@FF9CEFG,BEEFGGFFG=CG@+AF?E::F@CFGGGEGGFF7FGGGGDE7>BGGG@E:FD7@@C3FFFCFE@FFFGGCF8:E@7DG@EGGD8E85;FC6/:EGCCG*+:<FGC9CFDF+;FG9C+A<8A?FBGF3<;5F:?F*2><6*=?404)7)8@29)(*96B7FGFF5:*),/>)-0)0)-5*-)413<((-:(*9)**)-.*).<)4(244),))4))**))*0///7
@M02542:52:000000000-J9N43:1:1101:18095:9848 2:N:0:GTGAAA
GTAGTCCACGCCCTAAACGATGTCAACTGGTTGTTGGGTCTCTTCTGACTCAGTAACGAAGCTAACGCGTGAAGTTGACCGCCTGGGGAGTACGGCCGCAAGGTTGAAACTCAAAGGAATTGACGGGGACCCGCACAAGCGGTGGATGATGTGGTTTAATTCGATGCAACGCGAAAAACCTTACCCACCTTTGACATGTACGGAAGTTGCCAGAGATGGCTTCGTGCTCGAAAGAGAGCCGTAACACAGGTGCTGCATGGCTGGCGTCAGCCCG
+
GGGGGGGGGGGGGG@FGGGGGGGGCFFGGGFGGGGGGDGGGGGGGGGGGGGGGGGGGGGGGGGDFGGGGGGGGGGGGGGGGGGGGGGGGGGGGGGGGDEGGGGGGGGGGGGGGGGGGGGGGGGGGGCEC@C>EGGGGGGGGGGGGGGGGFGCFFEGGFGGF7FGGGGDFFGGFGFFFFFEFEFGFFGFDFFFAEFFBFFAB?95B@FCBGFA@FC5<G67:5)),(4/:?>?FF:,:6?FC1CC::?)(,1052-)().,10((1).75:4))7
@M02542:52:000000000-J9N43:1:1101:10214:9857 2:N:0:GTGAAA
GTAGTCCACGCCGTAAACGATGAATGTTAGCCGTCGGGCAGTATACTGTTCGGTGGCGCAGCTAACGCATTAAACATTCCGCCTGGGGAGTACGGTCGCAAGATTAAAACTCAAAGGAATTGACGGGGGCCCGCACAAGCGGTGGAGCATGTGGTTTAATTCGAAGCAACGCGCAGAACCTTACCAGCTCTTGACATCCGGGTCGCGGACAGTGGAGACATTGTCCTTCAGTTAGGCTGGACCCAGGACCGGTGCTGCATGGCCGTCGTCCGCG
+
GGGFGGGGGGGFGGGGGGGGGFGGGGGFD9EGGGEGGFGGCGFCFFGGFGGGGGDECCFGGGDFFGGEEGGGGGGGGGGGGGGGGGFEGGFGEGGGGGGGGGGGGAFGGGGFFDFFGGC@EEFGGGDCGEGGGGDBEEEFEECCE4EF5C9=FGCFGGFFFGFGGGDGFA=GDGF@E:F:@4FFGFF:6??6BBFF<?F:53>D>)>E)132::*=0<CB<8@BBAA:24<AD4>07:33*4*906(04(00(,2463:<400(19))).)0))
@M02542:52:000000000-J9N43:1:1101:27426:9864 1:N:0:GTGAAA
GTAGTCCACGCCGTAAACGATGTCTACTAGCTGTTCGTGTCCTTGTGATGTGAGTAGCGCAGCTAACGCACTAAGTAGACCGCCTGGGGAGTACGGTCGCAAGATTAAAACTCAAATGAATTGACGGGGGCCCGCACAAGCGGTGGAGCATGTGGTTTAATTCGACGCAACGCGAAGAACCTTACCTACTCTTGACATCTACGGAAGACTGCAGAGATGCGGTTGTGCCTTCGGGAACCGTAAGACAGGTGCTGCATGGCTGTCGTCAGCTCGG
+
GGCFFGGGGGGFGGGGGFCFGGGGGGGGGGGGGGGGGGGGGGGGGGG9FGFEFGGGGGGGGEEGGGGGGGGGGGGGGGGGGGGGGGGGCFFGGGGGGGGGGGGGGGFFFFGGGFGFGGGFGGGGGGGGGGGFGGGGGGFGCEGGDGGFGGGGFFGGGGGGGGGGGGGGGGGGGDC8CEGGGGGGGGGCECFGGGGGGGGFGFGGGDG6C9CGGCFGGF+<:7888CGGCDDFGDC>DFGDF>C:B<AFFGGF?AFFAD<F:55?C(4<F74?E)
@M02542:52:000000000-J9N43:1:1101:11002:9880 1:N:0:GTGAAA
GCAGTCCACGCCGTAAACGATGGATACTTGTTGTTAGAGGTATTGACCCCTTTAGTGACGAAGCTAACGCGTTAAGTATCCCGCCTGGGGAGTACGGTCGCAAGATTAAAACTCAAAGAAATTGACGGGGGCCCGCACAAGCGGTGGAGCATGTGGTTTAATTCGATGCAACGCGAAGAACCTTACTTAGGCTTGACATGTACTGGAATATTGGCGGAAACGCCGTAGCCCGCAAGGGTCGGTACACAGGTGCTGCATGGCTGTCGTCAGCTCG
+
GGGGGGGGGGGGGGGGGGGGGGGGGGGGGGDGGGGGGGGGGGGGGGGGGGGGGGGGGGGGGGGGGGGGGGGGGGGGGGGGGGGGGGGGGGFGGGGGGGGGGGGGGGGGGGGGGGGGGGGGGGGGGGGGGGGGGGGGGGGGGGGGEEGGGGGFGGGGGGGGGGGGGGGGGGGGGGGGGGGGGGGGGGGGGGGGGGEGGGGGGFGGGGGGGGGG9FGGGGGGGGGGGEDGDGBFGGGFFGGGFEGBFF:CFCD?FFFFFFFFGGGFGFFFFFFFF3
@M02542:52:000000000-J9N43:1:1101:8315:9891 1:N:0:GTGAAA
GTAGTCCACGCCGTAAACGATGTCTACTAGCCGTTGGAAATCTTGAATTTTTAGTGGCGCAGCTAACGCGATAAGTAGACCGCCTGGGGAGTACGGCCGCAAGGTTAAAACTCAAATGAATTGACGGGGGCCCGCACAAGCGGTGGAGCATGTGGTTTAATTCGATGCAACGCGAAGAACCTTACCAGGTCTTGACATCCACGGAATCCTGCAGAGATGCGGGAGTGCCTTCGGGAACCGTGAGACAGGTGCTGCATGGCTGTCGTCAGCTCGG
+
GFGGGGGGGGGGGGGGGGGGGGGGGGGGGGGGGGFGGGGGGGGGGFGGFFGGGGGGGGEEGGGGGGGGGGGGGGGGGGGGGGGFGGGCGGGGGGEFEGGGGGGGFFGGGGGGGGGGGGGGGGFGGGGDGGGGGGGGGGGGGGDF>FGGGGGGGGGGGGGGGGGGGGGGGGGGGEEGGGGGGGGGGGGGGGGGG?FGFGGGGFGGC72AFGGGGGFFFFGGGDECEE4CF><FGGDEFGFGF@<?FFGGFGGFFF>?BD??GDGF38:?B?9@E)
@M02542:52:000000000-J9N43:1:1101:25148:9906 2:N:0:GTGAAA
GTAGTCCACGCCGTAAACGATGTCTACTAGCTGTTCGTGTCCTTGTGATGTGAGTAGCGCAGCTAACGCACTAAGTAGACCGCCTGGGGAGTACGGTCGCAAGATTAAAACTCAAATGAATTGACGGGGGCCCGCACAAGCGGTGGAGCATGTGGTTTAATTCGACGCCACGCGAAGAACCTTACCTACTCTTGACATCTACGGAAGACTGCAAAGCTGCGGTTGTGCCTTCGGGAACCGTAAGACAGGTGCTGCATGGCTGCAGTCAGGTCGG
+
GGFEFFGGGEEGGGEFGGGGGGGGGGGGGGGGGGGGEGGGGGGGGGGGGGGGGFGGGGGGDGGGGGGEGGGGGGGGGFFGGGGGG?FGGGGGGGCCGGGGGGGGGGGGGFFG9DDFGGGGGGGGFGGFGGGGGGDGEGEGGGECGC8ECGCCFGGFGGGGFGGGFCCC):E<>D;>:>:@F??7*0<FD=FFF2=@ABF<FABGFF>GFGF?7+3)(2*(4@D)(((:<B9>BB>F>F<376D54?()440?72<0<41,30((**0*/)*).7
@M02542:52:000000000-J9N43:1:1101:23146:9908 1:N:0:GTGAAA
GTAGTCCACGCCGTAAACGATGTCAACTAGCCGTTGGGTTCCTTGAGAACTTAGTGGCGCAGCTAACGCATTAAGTTGACCGCCTGGGGAGTACGGCCGCAAGGTTAAAACTCAAATGAATTGACGGGGGCCCGCACAAGCGGTGGAGCATGTGGTTTAATTCGAAGCAACGCGAAGAACCTTACCTGGCCTTGACATGCTGAGAACTTTCCAGAGATGGATTGGTGCCTTCGGGAACTCAGACACAGGTGCTGCATGGCTGTCGTCAGCTCGG
+
GGGGGGGGGGGGGGGCFFFGGGGGEFFGGGGGGFGGGGGGGGGGGFGGGGGGGGGGGGGGGGGGGGGGGGGGGGGGGGGGGGGGGGGGEFGGGGGGGGGGGGGGGGGGGGGGGGGGGGGGGGGGGGGGGGGGGGGEGGGGGGGGGGGGGGGGGGGGGGGGGGGGGGGGGGGGGEGGGGGGGGGGGGGGGGGGGGGGGGGGGFGGGGGGGGGGGGGGGGGGGGGGGGGGGGFFGGGFFGGGFFGFFFGGFGGFFFFFFFFFGGGFGFFFFFAFF)
@M02542:52:000000000-J9N43:1:1101:24815:9909 2:N:0:GTGAAA
GTAGTCCACGCCGTAAACGATGTCTACTAGCTGTTCGTGTCCTTGTGATGTGAGTAGCGCAGCTAACGCACTAAGTAGACCGCCTGGGGAGTACGGTCGCAAGATTAAAACTCAAATGAATTGACGGGGGCCCGCACAAGCGGTGGAGCATGTGGTTTAATTCGACGCAACGCGAAGAACCTTACCTACTCTTGACATCTACGGAAGACTGCAGAGATGCGGTTGTGCCTTCGGGAACCGTAAGACAGGTGCTGCATGGCTGTCGTCAGCTCGG
+
GGGFGGGGGGGGGDFGGGGGGGGGGGGGGGGGGGGGGGGGGGGGGGGGGGGGGGGGGGGGGGEGGGGGGGGGGGGGGGGGGGGGGGGGGGGGGGGGGGGGGGGGGGGGFGFGGGGGGGGGGGGFFGDFGGGGDGGGGGGGGGGGGGGGGGGGGGGGGGGGFCFGGGDGFFGGFGFFFDFFFBFGFFGFG?:FF)9F<B=AFFFGBBBF?FFFGGGFBG7>>FE>086DBB<51@914:<<D?G94<:??A4<3>77A4:<?F<731>88?*9)5
@M02542:52:000000000-J9N43:1:1101:19951:9917 2:N:0:GTGAAA
GTAGTCCACGCCGTAAACGATGTCTACTAGCTGTTCGTGTCCTTGTGATGTGAGTAGCGCAGCTAACGCACTAAGTAGACCGCCTGGGGAGTACGGTCGCAAGATTAAAACTCAAATGAATTGACGGGGGCCCGCACAAGCGGTGGAGCATGTGGTTTAATTTGACGCAACGCGAAGAACCTTACCTACTCTTGACATCTACGGAAGACTGCAGAGATGCGGTTGTGCCTTTGGGAACCGTAAGACAGGGTGTGAATGGCTGCCGGCAGCCTGG
+
FGDGGGGGFGEGGEECFGGGGFGGGGGGGFFGGGGGGGGFGGGGGGGGGGGGFGGGGGGECDEGGGGGEFGGGGGGGGGGGGGGGFG?FGEGGGGGGGGGEE@F:FFGGGFGGGGEGGGFF9,6?3CFEGGCC>CCCFC8CEGGGD4:<?CC=:92@EDG=C+=CD*9;=553<055))7F7=C6CC=47)0@<=))6926)-75>567C)(<+2.4:7<9B0>BBB=--4)))4.((,9D?G<)5:5((0)-().622((4(())))0)0).0
@M02542:52:000000000-J9N43:1:1101:20934:9918 2:N:0:GTGAAA
GTAGTCCACGCCGTAAACGATGTCGACTTGGAGGTTGTTCCCTTGAGGAGTGGCTTCCGGAGCTAACGCGTTAAGTCGACCGCCTGGGGAGTACGGCCGCAAGGTTAAAACTCAAATGAATTGACGGGGGCCCGCACAAGCGGTGGAGCATGTGGTTTAATTCGATGCAACGCGAAGAACCTTACCTACTCTTGACATCCAGAGAACTTTCCAGAGATGGCTTGGTGCCTTCGGGAACTCTGAGACAGGTGCTGCATGGCTGTCGTCTGCCCGG
+
GGGGGGGGGGGGGGC7FGGGGGGGGGGGGGGGGGGGGGGGGGGGGGGGGGGGGGGGGGGGGGGGGGGGDGGGGFFGGGGGGGGGGGGGGGGGGGDECECE7FCEFGG:EGGGGGCEGGGFDEFGGGGGGGGDEGDGGGGGCEE;EGCC@FFGFFGFGG4C=F;CGCCGFFGGFGFD>BFFF?6DCFGFGFFFFDFFFBFBF77C>FFGFGFFGFDF7CC:()..(-4F?A><65;96?:F*67742:F?>6:72<7)<?02:<DG38)54*0.5
@M02542:52:000000000-J9N43:1:1101:21682:9951 2:N:0:GTGAAA
GTAGTACACGCCGTAAATGATGTCTACTAGCTGGTCGTATACTTGTGATGTGAGTAGCGCAGCTAACGCACTAAGTAGACCGCCTGGGGAGTACGGTCGCAAGATTAAAACTCAAATGAATTGACGGGGGGCGGCACAAGCGGTGGAGCATGTGGTTTAGTTACACGCAACGAGAAGAACGTTCCCTAATCTCGAATTCTACGGAAGAATGCAGAGATGCGGTTGTGCCTTCGCGAACGGTGAGGCAGGTGCTGCATGGCAGTCTCCAGCTAGG
+
CC<FG,;6C@CFB:@FC,,CFE<CAFFGC<EGG8F<FF,<,,<,,9@@<,6@,CCFDGG@@+6EE<FEBCCFCF,AFEAFAC@=4A+:+::+@ACC4>+@4@+AE=FFG9,3E98DD3,9,,@AF6@EE7*=*:*/1C::=8*;C:FCC/?FGCG8**9+9<+++:C)7:5))175<:FF)4.*090**//**.6.)(1)161CE)78)2))02:>1DG)(0)048<7<>2,()(((4(97(**(-4:(.6))-)4))((.-8(**1*0)08*8
@M02542:52:000000000-J9N43:1:1101:21211:9953 2:N:0:GTGAAA
GTAGTCCACGCCGTAAACGATGTCTACTAGCTGTTCGTGTCCTTGTGATGTGAGTAGCGCAGCTAACGCACTAAGTAGACCGCCTGGGGAGTACGGTCGCAAGATTAAAACTCAAATGAATTGACGGGGGCCCGCACAAGCGGTGGAGCATGTGGTTTAATTCGACGCAACGCGAAGAACCTTACCTACTCTTGACACCTACGGAAGACTGCAGAGATGCGGTTGTGCCTTCGGGAACCGTAAGACAGGTGCTGCATTGCTGTCGTCAGCCCGG
+
GGEGGGGGGGGGGFGEGGGGGGGGGGGGGGGGGGGGGGGGGGGFFGGGGGGGGGGGGGGGGGGGGFGEGGGGGGGGGGGGGGGGCFGFGGEEGGGGGGGGGGGF=DFGGGGGGGGGGGGGFG?CDGDGGD>CGG@>CC>>ECG*CDD5FEEGF?GEFGGGFG?ECG5DDEE75<9EE3?FF?FFDFGFF6<@BAFF9>F?F??9@3;=7FDBD6+.(2*42<554?FGF9>20>9(9:1>C?G<)2(08A//)670:)5944487>:)7))075
@M02542:52:000000000-J9N43:1:1101:18926:9974 2:N:0:GTGAAA
GTAGTCCACGCCGTAAACGATGTCTACTAGCTGTTCGTGGTCTTGTACTGTGAGTAGCGCAGCTAACGCACTAAGTAGACCGCCTGGGGAGTACGGTCGCAAGATTAAAACTCAAATGAATTGACGGGGGCCCGCACAAGCGGTGGAGCATGTGGTTTAATTCGACGCAACGCGAAGAACCTTACCTACTCTTGACATCTACAGAAGACTGCAGAGATGCGGTTGTGCCTTCGGGAACTGTAAGACAGGTGCTGCATGGCTGTCGTCAGCTCGG
+
GGGGGGGGGGGGGGEEFGGGGGGGGGGGGGGGGGGGGGGDGGGGGGGGGGGGGGGGGGGGGGGGDGGDGGGGGGGGGGGGGGGGGGGGGGGGGGGGGGGGGGGGGGGGGGGGGGGGGCEGGGFGGGGGGGGGGGGGGGGGGGGGGG>FGGGGGGGGGGGFFGFFFGGGDFGGFGFF>>FFFBFFFDGFGFFFFBFFFFF>FD46BF@FFGF?FC7>:C7<BFFF011FFDBBFF>>;?>=CAGC4.(01)6:824(..204:?<*1).))*0)7
@M02542:52:000000000-J9N43:1:1101:15033:9985 2:N:0:GTGAAA
GTAGTCCACGCCGTAAACGATGTCTACTAGCTGTTCGTGTCCTTGTGATGTGAGTAGCGCAGCTAACGCACTAAGTAGACCGCCTGGGGAGTACGGTCGCAAGATTAAAACTCAAATGAATTGACGGGGGCCCGCACAAGCGGTGGAGCATGTGGTTTAATTCGACGCAACGCGAAGAACCTTACCTACTCTTGACATCTACGGAAGACTGCAGAGATGCGGTTGTGCCTTCGGGAACCGTAAGACAGGTGCTGCATGGCTGTCGTCAGCCCCG
+
GGGGGGGGGGGGGGGGGGGGGGGGGGGGGGGGGGGGGGGGGGGGGGGGGGGGGGGGGGGGGGGGGGGGGGGGFGGGGGGGGGGDFGGGGEGGGGGGGGGGGGGGGGGGGGGGGGGGGFGFGGGGGGDDGGGCEEGGGGFGFGDEGGCFFG,CGGGGGGGGFGGGFGGG3>CDBCBFDFFFFFFGGGGFGFFFFBFFA6=6B<635.)2?F?BGF<@?GGF9>BF9<(:<29>:>;9>((7CBG7.52?<AFFFA?0-:7?:0.31>)))7))))
@M02542:52:000000000-J9N43:1:1101:8014:9988 2:N:0:GTGAAA
GTAGTCCATGCCGTAAACGATGAGTGTTCGCCCTTGGTCTACGCGGATCAGGGGCCCAGCTAACGCGTGAAACACTCCGCCTGGGGAGTACGGTCGCAAGACCGAAACTCAAAGGAATTGACGGGGGCCTGCACAAGCGGTGGAGCATGTGGTTTAATTCGATACAACGCGCAAAACCTTACCAGCCCTTGACATATGAACAAGAAAACCTGTCCTTAACGGGATGGTACTTACTTTCATACAGGTTCTGCATGGCTGTAGATCGGAAGAGAGG
+
GGGGGGGGGGGGGGFGGGGGGGGGGGGGGGGGGGGGGGGGGGGGGGEGGGGGGGGGGGGGGGGGGGGGGGGGGGGGGGGGGGFGGGDGGGGGGGGGGGGGGGGGGGGGFGGGFGGGGGGGGGGGGGGGGGGGGGGGGGGGGGG:CGGGG@EGEGGGGGGGFGFGGGGGADEGDC9?FEFFFFFGGGFFGFFFFFFF<)9<@D?7@F@FFGB:C@C@<DGFFFFF>BBGABFFFFFBF99:C47:())15:9*441:((39)).63<)8)).).)
@M02542:52:000000000-J9N43:1:1101:15247:9997 2:N:0:GTGAAA
GTAGTCCACGCCGTAAACGATGTCTACTAGCTGTTCGTGTCCTTGTGATGTGAGTAGCGCAGCTAACGCACTAAGTAGACCGCCTGGGGAGTACGGTCGCAAGATTAAAACTCAAATGAATCGACGGGGGCCCGCACAAGCGGTGGAGCATGTGGTTTAATTCGACGCAACGCGAAGAACCTTACCTACTCTTGACATCTACGGAAGACTGCAGAGATGCGGTTGTGCCTTCGGGAACCGTAAGACAGGTGCTGCATGGCTGTCGTTAGCTCGG
+
GGGGGGGGGGGGGGGGGGGGGGGGGGGGGGGGGGGGGGGGGGGGGGGGGGGGFGGGGGGGGGGGGGGGGGGGGGGGGGGGGGGGGGGGGDGGGGGGGGGGGGGGGGGFFGGGGGGGFFFGDGGGDEGGGGGEEEEGGGGGGEGGEDFGGGGGGGGGGGGGFFECFDCDEFGGFG9EDEFF>7FFGFG?C=<FBA?FFAFBFFFGFF>;?7:BFFFFFCF>0@5<9?FG><),3>>;9?<DDB34<3??:<))4<2:A)80,4()*/005=**.7
@M02542:52:000000000-J9N43:1:1101:6038:10032 2:N:0:GTGAAA
GTAGTCCACGCCGTAAACGATGTCTACTAGCTGTTCGTGTCCTTGTGATGTGAGTAGCGCAGCTAACGCACTAAGTAGACCGCCTGGGGAGTACGGTCGCAAGATTAAAACTCAAATGAATTGACGGGGGCCCGCACAAGCGGTGGAGCATGTGGTTTAATTCGACGCAACGCGAAGAACCTTACCTACCCTTGACATCTACGGAAGACTGCAGCGATGCGGTTGTTCCTTCGGGAACCGTAAGACAGGTGCCGCATGGCTGGCGTCAGCTCGT
+
GGFFGGGFFGEGGGDGGGFEGFGGGGGGGFFCFD<ECFCFGGEGGGFGGFGGGGGGFFGGE7:,CFGGCFE7FFFEAFDEFGGCFC7FFEGC,FFGGEF>FE:D:FFGGGGDCGGCFGGGG9DGD68:CGGG@EGGGGFGCCGEEDCC@F69,4B,420BFFGFGD*:)0=9DD@3:BFFFBFGF4FFF:)=F?F?2)96=917::>8<G?(+++0,*940<5>B:(:<A)<:)2,4:6750C*-)(048/6((-((,(4(-((/1<>341)0)
@M02542:52:000000000-J9N43:1:1101:25159:10037 2:N:0:GTGAAA
GTAGTCCACGCCGTAAACGATGTCTACTAGCTGTTCGTGGTCTTGTACTGTGAGTAGCGCAGCTAACGCACTAAGTAGACCGCCTGGGGGATACGGTCGCAAGATTAAAAATCAAATGAATTGACGGGGGCCCGCCCAAGCGGTGGAGCATGTGGTTTAATTCGACGCAACGCGAAGAACCTTACCTACTCTTGACATCTAGCGAAGATTCTAAAGATAAGATTGTGCCTTCGGGAACGCTAAGACAGGTGCTGCCTGGCTGTCGTCCGCCCGG
+
GGGGGGGGGGGGGGGGGGGGGGECFCGGGC8FGGG<F@FGD<FGEF9FC@FC,,CEFGCEG+@EEF<?:++@:BBEFE,CFE@F+4DFG+++9A+CAECC+@>,4A<,CF,,>EF93E>FCF8;6>>EGGCEGGE*;*D5:>EBEG*==/9?7:?=CGFGFG9*@/:73=*2=D,>8)95<:6F4CCF66;BF<6@FF9)15<D:@3E=:))++<=AC:)-/*1)6<F<:97<DF69<69931*-4(78<6))-.())4(4<B2*/.)))..)5
@M02542:52:000000000-J9N43:1:1101:17124:10037 2:N:0:GTGAAA
GTAGTCCACGCCGTAAACGATGTCTACTAGCTGTTCGTGTCCTTGTGATGTGAGTAGCGCAGCTAACGCACTAAGTAGACCGCCTGGGGAGTACGGTCGCAAGATTAAAACTCAAATGAATTGACGGGGGCCCGCACAAGCGGTGGCACATGTGGTTTAATTCGACGCAACGCGAAGAACCTTACCTACTCTTGACATCTACGGAAGACTGCAAAGATGCGGTTGTGCCTTAGGGAACCGTAAGACAGGTGCTGCATGGCTGTCCTCAGCACGG
+
@@@B6CCFFBCDEC,CDFEGG<E@F<CC@;FFGDCFFG,EAF@FGF?,CBF@@<F9<A6C7FB=,5B4F=CEF<BCF?9FEE7CF@FFG=FGCACFECGGGG7E,=E>D;=DBF@FCCD9DF,,63+@E+:3**@1**>EF5EC>?,,58CF@FF2*,;97CC::*=>D3/C31,5)7?@:(/:DFGFG*0/@A*7569:BA:*)8.8?7)(<+:7(:D41)0041(26>).2=6??(27*,>5))(0,.9)5<244-(2:6()*2176)*055
@M02542:52:000000000-J9N43:1:1101:28365:10053 2:N:0:GTGAAA
GTAGTCCACGCCGTAAACGATGTCTACTAGCTGTTCGTGTCCTTGTGATGTGAGTAGCGCAGCTAACGCACTAAGTAGACCGCCTGGGGAGTACGGTCGCAAGATTAAAACTCAAATGAATTGACGGGGGCCCGCACAAGCGGTGGAGCATGTGGTTTAATTCGACGCAACGCGAAGAACCTTACCTACTCTTGACATCTACGGAAGACTGCAGGGATGAGGTTGTGCCTTCGGGAACAGTAAGACAGGTGCTGCATGGCTGTAGGTCGATCGG
+
GGCGGGGFGGGGGGGGGGGGGGGFEGGFGGFFFFGGGGGGGGGGGGFGGDGGGGGGGGDGGGGFGGGGGGGGGGGGGCDGGGGGCF<FGEEEGGGGGCGGGGGGGGGGGGGGGGFGGGGGDFGGGEGGEGGGDGBEGGGGCCE:EDEGGGGF:FGGGGGG6C;CFGDD:BCDE:>>D:6;F?FGGGGFF=:BFBFFA666=46CDD)AFG70:CCEB75()89@?8(*6-634)399:15*)226<:)44)74A72:<011:()****))..87
@M02542:52:000000000-J9N43:1:1101:17185:10083 2:N:0:GTGAAA
GTAGTACACGCCGTCAACGATGTCTACTAGCTGTTCGTGTCCTTGTGATGTGAGTAGCGCAGCTACCGCACTAAGTAGACCGCCTGGGGAGTACGGTCGCAAGATTAAAACTCAAATGAATTGACGGGGGCCCGCACAAGCGGTGGAGCATGTGGTTTAATTCGACGTAACGCGAAGAACCTTACCTACTCTTGACATCTACGGAAGACTGCAGAGGTGCGGTTTTGCCTTCGGGAACCGTAAGACAGGTTGTGCATTGCTGTCGTCAGTTCGG
+
?FCFC,C<@7FDFG7,CEFFGDEFGE@FDFFDGCACE:CCFFCFGGGGGFFFFFE<EE:FC+>FA,BFCCGGC@,EEDA?EE7F+F7+=+:FFGEEFGED@CEFGGGFGGG8FF8,?38FD,@>=>@E@@::*:CGEC,;;CGEGD5,8*4?FGGE=C<:+<91+:*))2*2870>))9)04=CCF?9CFF?FAFFA26<?A:*8>5=)0).<?+7(2*)-)0<(,(*..6)17(13(,7*(**))()-5*)---))),-5<))**).)***.7
@M02542:52:000000000-J9N43:1:1101:14492:10111 2:N:0:GTGAAA
GTAGTCCACGCCGTAAACGATGATAACTAGCTGTCAGGGTTCACAGAACTTTGGTGGCGCAGCTAACGCATTAAGTTATCCGCCTGGGGAGTACGGTCGCAAGATTAAAACTCAAAGGAATTGACGGGGGCCTGCACAAGCGGTGGAGCATGTGGTTTAATTCGAAGCAACGCGCAGAACCTTACCAGCGTTTGACATGCCTAGTATGGTTTCCAGAGATGGATTCCTCCAGTTCGGCTGGCCAGTGCACAGGTTCTTCATGGCTGTCGTTAGG
+
GGGGGGGGGGGGGGGGGGGGGGGGGGGGGGGGGFGGGGGGGGGGGGCFGGGGGGGGGGGGGGGGGGGGGDGGFGGGGGGGGGGDGGGGGDGGGGGGGGGGEGGGGGGGGGGGGGGGGGGGFGGGGGGGGEGGEGGGGGGGGGGGGGFGGGGGGGGGGGGGFDGGGGGGFFGGFGFFFFFFFFFFCGFADB:DE?FFFFF?FFF40*/CFCA<0<+18C*43@7@A3>:)480.9::99:GC(**3.)944=F0)4-.)-.)).4**00))))08
@M02542:52:000000000-J9N43:1:1101:3953:10140 2:N:0:GTGAAA
GTAGTCCACGCCGTAAACGATGTCTACTAGCTGTTCGTGTCCTTGTGATGTGAGTAGCGCAGCTAACGAACTAAGTAGACCGCCTGGGGAGTACGGTCGCAAGATTAAAACTCAAATGAATTGACGGGGGCCCCCAAAACAGTTGGAGCATGGGGTTAAATTCGAGCCAACCCGACAAACCTTCCTAGTCCTTGCAATTTACGGAAAACTGAGGAAATGCGTTTGTGCCTCTGGGACCCGAAAACAAGTTGTTGCTGAGCTGCTGGAGCCTGGG
+
GG7FEGFFEEDGGCFCGGEGDFGGGFGD9CFEFAGGEGGGGGGGFEG<FFGGEFEFCCFCEFDC,?BF,BCFGG@FA<EEGGGGGDFDGCCFFFEGGGDGGDEGGGGGFGGCFGGGGGGD>,,CFCEGG+;C**3**,,,,?,,6*,1,4<,4/8==*?9B,1*,**)2;/*.13))));)(**;++++*/1/-)*)-*-*)-*7));)0))+*0)(**--.7.(,(:)48(4?1:(3())-/)((.>)-71(4<))).()(()2*).).)7))
@M02542:52:000000000-J9N43:1:1101:10500:10186 2:N:0:GTGAAA
GTAGTCCACGCCGTAAACGATGTCTACTAGCTGTTCGTGTCCTTGTGATGTGAGTAGCGCAGCTAACGCACTAAGTAGACCGCCTGGGGAGTACGGTCGCAAGATTAAAACTCAAATGAATTGACGGGGGCCCGCACAAGCGGTGGAGCATGTGGTTTAATTCGACGCAACGCGAAGAACCTTACCTACTCTTGACATCTACGGAAGACTGCAGAGATGCGGTTGTGCCTTCGGGAACCGTAAGACCGGTGCTGCATGGCTTTCGTCAGCTCGG
+
GFGGGGGGGGGGGGFGGGGGGGGGGGGGGGGGGGGGGGDGGGFGGFGGGGGGGGGGGGGGGGGGGGGGGGGGGGFFGGGGGGGGGGGGGGGEFGGGGGGGGGGGGFGGGFGGGGGFGGDGEFGGGGGGGGGGGGGGGGGGGGEEGGGGGFCEGGGGGFG?FF9=FGGGFBGGFDBDB>FFFFFGCCFFG=?@FFF@<4@DFD<GFFFFFG:BG8+)4:>215)8(80?ABA<6B9>FF:D31C>5,(727)034)..42:(((-**))8)1))0
@M02542:52:000000000-J9N43:1:1101:9340:10193 2:N:0:GTGAAA
GTAGTCCACGCCGTAAACGATGTCTACTAGCTGTTCGTGTCCTTGTGATGTGAGTAGCGCAGCTAACGCACTAAGTAGACCGCCTGGGGAGTACGGTCGCAAGATTAAAACTCAAATGAATTGACGGGGGCCCGCACAAGCGGTGGAGCATGTGGTTTAATTCGACGCAACGCGAAGAACCTTACCTACTCTTGCCATCTACGGAAGACTGCAGAGATGCGGTTGTGCCTTCGGGAACCGTAAGACAGGTGCTGCATGCTTGTCGTCATCCTGG
+
GGGGGGGGGGGEGGGFGGGGGGGGFGGGGFGFGGGGGGGGGGGGGGGGGGGGGGGGGGGCFGECFFG:FFGGGGGFFGF9<=CCFFGGGDFGGGGG<EGGGGGGGGGFBFGGGGGGGGGFFGGGFGDFGGEGGGGGGGGGFGGC8?:FFGGGGGGGGGG?@>;*:CE:::CC>DFFFF4753?DGDFFG@FB6>*/9>F)*6:9<5<FFG??7+<57:726>.>9:6F>2<<?B>>9:?3*4<D9505:4/7)).(-6)).8:2*9>0)****/
@M02542:52:000000000-J9N43:1:1101:25264:10194 1:N:0:GTGAAA
GTAGTCCACGCCGTAAACGACGTCTACTAGCTGTTCGTGTCCTTGTGATGTGAGTAGCGCAGCTAACGCACTAAGTAGACCGCCTGGGGAGTACGGTCGCAAGATTAAAACTCAAATGAATTGACGGGGGCCCGCACAAGCGGTGGAGCATGTGGTTTAATTCGACGCAACGCGAAGAACCTTACCTACTCTTGACATCTACGGAAGACTGCAGAGATGCGGTTGTGCCTTCGGGAACCGTAAGACAGGTGCTGCATGGCTGTCGTCAGCTCGT
+
GGFFGGGGGGGGGGGGGGGGGGGGGGGGGGGGGGGGGGGGGGGGGGGGGGGGGGGGGGGGGGGGGGGGGGGGGGGGGGGGGGGGGGGGGGGGGGGGGGGGGGGGGGGGGGGGGGGGGGGGGGGGGGGGGGGGGGGGGGGGGGGGGGGGGGGGGGGGGGGGGGGGGGGGGGGGGGGGGGGGGGGGGGGGGGGGGGGGGGGGGFGGGGGGGGGGGGGGGGGGGGGGGGGGGGFFGGGFFGGGFFGFFFGGFGGFFFFFBFFFGGGFGFFFFFFFF)
@M02542:52:000000000-J9N43:1:1101:16217:10208 2:N:0:GTGAAA
GTAGTCCACGCCGTAAACGATGTCTACTAGCTGTTCGTGTCCTTGTGATGTGAGTAGCGCAGCTAACGCACTAAGTAGACCGCCTGGGGAGTACGGTCGCAAGATTAAAACTCAAATGAATTGACGGGGGCCCGCACAAGCGGTGGAGCATGTGGTTTAATTCGACGCAACGCGAAGAACCTTACCTACTCTTGACATCTACGGAAGACTGCAGAGATGCGGTGGTGCCTTCGGGAACCGTAAGACAGGTGCTGCATGGCTGGTGTCAGCCCGG
+
GGGGGGGGGGGGGEDGGGGGGGGGGGGGGGGGGGGGGGGGGGGGGGGGGGGGGGGGGGGGGGGGGGGGGGGGGGGGGGGGGGGGGGGGGGGGFGGGGGGGGGGGCFFGGGG8FGFGGGGGGGFGDGGGGGGEEGGGGGGGGGGGGGFFGG9CEGGGFGGGAFGF7>EDEFEGEG0><B?@FFFGGGGF:?FFFF?@AA@BFFFGD@BDFC??G8CF?*:<3>>)(4<C1)-.3>>;B:?DC?GC<D:F?AF6AF??294040((979*9))0)7
@M02542:52:000000000-J9N43:1:1101:3997:10223 2:N:0:GTGAAA
GTAGTCCACGCCGTAAACGATGTCTACCAGCTGTTCGTGTCCTTGTGATGTGAGTAGCGCAGCTAACGCACTAAGTAGACCGCCTGGGGGGTACGGTCGCAAGATTAAAACTCAAATGAATTGACGGGGGCCCGCACAAGCGGTGGAGCATGTGGTTTAATTCGACGCAACGCGAAGAACCTTACCTACTCTTGACATCTACGGAAGACTGCAGGGATTCGGTTGTGCCTTCGGGAACCGTAAGACAGGTTCTGCATGGCTTTTGTCAGCCAGG
+
GG9EFGFFGEGGGGGGGGGGFGGGGGGEFGGGGGGGEFGFGGGFGG8AFGGGGGGDFFGDDCCFGGGGDFGGFGGEGGGGFCGGGGGFGG7FGGGGGGGGGDFF:<FF?EGG99:+@CGGFF6C@EG7CEGG8C>8CEFGGEEC8<EEG=+CC?EG5EFFBECFFGC<3;EG>313>)6@F?4CGDG@<*9?8AF@4:66@>:G3>5EFF?:++2),2*48>B>331>A>B32)9>B<?DD09/)52<?</*):AD2)2((,(,22170).).)
@M02542:52:000000000-J9N43:1:1101:20338:10224 2:N:0:GTGAAA
GTAGTCCACGCCGTAAACGATGTCTACTAGCTGTTCGTGTCCTTGTGATGTGAGTAGCGCAGCTAACGCACTAAGTAGACCGCCTGGGGAGTACGGTCGCAAGATTAAAACTCAAATGAATTGACGGGGGCCCGCACAAGCGGTGGAGCATGTGGTTTAATTCGACGCAACGCGAAGAACCTTACCTACTCTTTACATCTACGGAAGACTGCAGAGATGCGGTTGTGCCTTCGGGAACCGTAAGACAGGTGCTGCATGGCTGTCGTCAGGCCGG
+
GGEGGGGGGGGGGGGGGGGGGGGGGGGGGGGGGGGGGGGGGGGGGGGGGGGGGGGGGGGGCFGGGFGGDEGGGGGGGGGGGGGGGGGGGGGGGGGGGGGGGGGGGGFGGGGGGGGGGGGGGG8EGGGGGGGGGEGGGGGGGGGEGGGGFGCGCCGGGFFFFGGGG5=DDFEGFGFFFEFFFFFGGGGFF*/**)96<:=A?)(9DF>C?7:0CC@F?::46)5)4((::<:<?F>>>F<CD1<427?F02?<A2.(6),,4(.5*1).8.)0).
@M02542:52:000000000-J9N43:1:1101:23454:10238 2:N:0:GTGAAA
GTAGTCCACGCCGTAAACGATGTCTACTAGCTGTTCGTGTCCTTGTGATGTGAGTAGCGCAGCTAACGCACTAAGTAGACCGCCTGGGGAGTACGGTCGCAAGATTAAAACTCAAATGAATTGACGGGGGCCCGCACAAGCGGTGGAGCATGTGTTTTATTTCACGCCACGCCGAAGACCTTAACTTCCCCTTAACATCAACGGACAACGCAAGGATTGCGGTTGTGCCTCCGGGACCGGTAAGACAGTGGTTCACTGGCTGTCGTCGGCCGGG
+
GGGGGGGGGGGGGGFCFFGGGGGGGGGGGGGGGGGGGGGGGGGGGGGGGGGGFGGGGGGGGGGGGFGDGGGDDGGGGGGGGGGGGGGGGGGGGGGGFEGGGGGFGGGGGGGGGGGGGGGFGGGGGGGFGGGGGEGGGGGGGGD>B<*,,*,,,=,?E6D7C;+++***0)*).)6))2)8/5**:0+*0))85)*0.-)-0(,)8)7*)1(-***))**)-)7)(,(2)5.(-779,4()145*))(7)))*-).)).,(,48)3*).)))).0
@M02542:52:000000000-J9N43:1:1101:3923:10264 2:N:0:GTGAAA
GTAGTCCACGCCGTAAACGATGTCTACTAGCTGTTCGTGTCCTTGTGATGTGAGTAGCGCAGCTAACGCACTAAGTGGACCGCCTGGGGAGTACGGTCGCAAGATTAAAACTCAAATGAATTGACGGGGGCCCGCACAAGCGGTGGAGCATGTGGTTTAATTCGACGCAACGCGAAGAACCTTACCTACTCTTGACATCTACGGAAGACTGCAGAGATGCGGTTGGTCATTCGGGAACCGTAAGACCGGTGCCGGATGGCTGTAGTTAGCCCGG
+
GGAEFGGGGGGGGGGCFGGCFFFFCEGFGGFGGGGCGGGGGGAFGFCFFGG<FGFGGGGGGEEGGGGGGGGGGFGGGGGGDGEEDEFGGGDGGFGGGDFGGGEDFGFE,FFGGGF9DD9FGFFGGGGCGECC7CGBEFFFGGG1CGE7CFGGCFGGGGGGFC7CCDE9>ECDEGF>EF4;:?FF:FG6C766BA=F<>6:=AFGBDBG@F??GG?0(*2.3>53((,:).5):41(46?<DFC7))(.3-)),(((-4:2:<2)*2**940))0
@M02542:52:000000000-J9N43:1:1101:14750:10265 2:N:0:GTGAAA
GTAGTCCACGCCCTAAACGATGTCAACTGGTTGTTGGGTCTTCACTGACTCAGTAACGAAGCTAACGCGTGAAGTTGACCGCCTGGGGAGTACGGCCGCAAGGTTGAAACTCAAAGGAATTGACGGGGACCCGCACAAGCGGTGGATGATGTGGTTTAATTCGATTCAACGCGAAAAACCTTACCCACCTTTGACATGTACGGAATCCTTTAGAGATAGAGGAGTGCTCGAAAGAGAGCCGTAACAAAGGGTCTGCCTTGCCGGCGTCAGCTCG
+
GGGGGGGGGGGFGGGGGGGGGGGGGGGGGGGGGGGGGGGGGGGGGGGGGGGFGGCFGGGFEDGGGGGGGFGECAFFFFGGGGGGGGGG7FFGGGGGGEGGGGGGGGGGGGFFGFGGGGGDGGF;CGGGC7EEG>*>EGFFGC:BEGGCDFGGGGDBFGGFFFGGF1=FFCCC:D9EBF3>FFA4DC?)7AFBF<FFA<@2*365@:FGFG9<++0/)*2)6>F)21-*)-3:-710,-17>:D70))).()0(,())))..(((110>)5)*07
@M02542:52:000000000-J9N43:1:1101:6948:10266 2:N:0:GTGAAA
GTAGTCCACGCTGTAAACGATGCTAACTCGTCTTTGGGGATTTATCTTCAGAGACTAAGCGAAAGTGATAAGTTAGCCACCTGGGGAGTACGAACGCAAGTTTGAAACTCAAAGGAATTGACGGGGGCCCGCACAAGCGGTGGATTATGTGGTTTAATTCGATGATACGCGAGGAACCTTACCAAGGCTTAAATGGGAATTGATCGGTTTAGAAATAGACCTTCCTTCGGGCAATTTTCAAGGTGCTGCATGGTTGTCGTCAGCTCGTGCCGTG
+
FGFGGGGGGGGGGGEFGGGGGGGGGGGGGGGGGGGGGGGEGGGGGGGGGGFGFGGGGGGGGGGGGGGGGCGGGGGGGGGFGGGDGGGGEGGGGGCFGGEGGGGGGGFGFGGGGGGGGGGEFGGGGGEC:FEGGGGFFGEGG8EGGG?FGGCGGGFGGGGGFGGGGCGD>B5<AG0AAFFFB@FG2;FFFFF6;?FA@;4843<:BFFGFG04@FCF47CB7:?FBAFC6?(1(58A<>9CFAC2(.)*,,768A<?BFF2??F)2*7))0;B))
@M02542:52:000000000-J9N43:1:1101:24773:10266 2:N:0:GTGAAA
GTAGTCCACGCCCTAAACGATGTCAACTGGTTGTTGGGTCTTCACTGACTCAGTAACGAAGCTAACGCGTGAAGTTGACCGCCTGGGGAGTACGGCCGCAAGGTTGAAACTCAAAGGAATTGACGGGGACCCGCACAAGCGGTGGATGATGTGGTTTAATTCGATGCAACGCGAAAAACCTTACCCACCTTTGACATGTACGGAATCCTTTAGAGATAGAGGAGTGCCCGAAAGAGAGCCGTAACACAGGTGCTGCATGGCTGTCGTCAGCTCG
+
GGGGGGGGGGGGGGGGGGGGGGGGGGGGGGGGGGGGGGGGGGGGGGGGGFGGGGGGGGGGGGGGGGGGGGGGGGGGGGGGGGGGGGGGCFGGGFGGGDGGGGGGGGGGGGGGGGGGGGGGGGGGDGGGGGGGEGCGGGGGGGEGDC9ACGGGGGGGGGGGFGGGGGGGFFEDBGBDFFFFFFFGGGGFDAFFFFFFFBB2=6>G>56<@C92<FA=6*:6<:>3:<4*(4143:?<1::9C:DG:97F11B?7AB<:2)30((,*95)>>F*<8
@M02542:52:000000000-J9N43:1:1101:29345:10267 2:N:0:GTGAAA
GTAGTACACGCCGTAAACGATGTCTACTAGCTGTTCGTGCCCTTGTGATGTGAGTAGCGCAGCTAACGCACTAAGTAGACCGCCTGGGGAGTACGGTCGCAAGATTAAAACTCATATGAATTTACGGTGGCCCGCACGAGCGGAGGTGCATGTTGTTTAATTCGACGCAACACGTAGAAACTTACCTCCTCATGACATCTAGCGTAGACTGCAGCAAGTCGGTTGTGCATTCGGGAACCCTAAGCCAGTTGCTGCAAGGCTGCCTTCCGCTCGG
+
FF9@@,<<,@@87C,@8EED,,C,<ECF9,@9CEFC@@<,<8,,:F@,,,E,,,<6<,+@CCF?,,,,88+7A,,5C,CEC++7++?FG7+?,,8+,6=>+@@,43?,<,,,A9,,=,,,,=,,6+@,+=8=++8C++43:C5****1>?@CF7,,::CFAE,*18*)))=*5/(.;3++8)+0:7+*18)+:);F3)*48).1.53CB*3(+8+.,**)(08:9:0>)44-)),4(((**.**(((.))1*).).)),4(3((**0)0))0.7
@M02542:52:000000000-J9N43:1:1101:6476:10284 2:N:0:GTGAAA
GTAGTCCACGCCGTAAACGATGTCTACTAGCTGTTCGTGTCCTTGTGATGTGAGTAGCGCAGCTAACGCACTAAGTAGACCGCCTGGGGAGTACGGTCGCAAGATTAAAACTCAAATGAATTGACGGGGGCCCGCACAAGCGGTGGAGCATGTGGTTTAATTCGACGCAACGCGAAGAACCTTACCTACTCTTGACATCTACGGAAGACTGCAGAGATTCGGTTGTGCCTTCGGGAACCGTAAGACAGGTGCTGCCTGGCTGTCGTTAGCTCGG
+
GGGGGGGGGGGGGGCFGGGGGGGGGGGGFGGGGGGGGGGGGGGGGGGGGGGGGGGGGGGGGGGGGFGGGCGGGGGGGGGGGGGGGGGGGEGGGGGFGEEGGGGGGGGGGGGGGGGGGGGGGGGGGGGGGGGGCEGGEGGGFGGGGGFEGGGGGGFEGFGGFG@FGGGDBEG)5C9)):?FFBFGGGGFGFFFF2=FFAFF=4:DF>);FF2(3<:@3:*6:>D3,,(::2<51713>F:3C?C<>4278-)0)-,(4)-(4:8.*1))<4*18)
@M02542:52:000000000-J9N43:1:1101:27683:10298 2:N:0:GTGAAA
GTAGTCCACGCCGTAAACGATGTCTACTAGCTGTTCGTGTCCTTGTGATGTGAGTAGCGCAGCTAACGCACTAAGTAGACCGCCTGGGGAGTACGGTCGCAAGATTAAAACTCAAATGAATTGACGGGGGCCCGCACAAGCGGTGGAGCATGTGGTTTAATTCGACGCAACGCGAAGAACCTTACCTACTCTTGACATCTACGGAAGACTGCAGGGATTCGGTTGTGCCTTCGGGAACCGTAAGCCAGGTGCTGCATGGCTGTCGTCATCTGGG
+
GGGGGGGGGGGGGGGGGGDGGGGGDGGGGGGGGFGGGGGEGGGFFGGGGGGGGGGGGGGGGGGGGGGGDDGGGGFGGGGGGGGGEF=FGGGGGGGGGGGGGGGGGCFGGGGGGGGGGFGGGGGGGGGCEDEGGGGGGGGGGGGCCDDGGGCGGGGGGGFGFFGCGGGGFFGGADFFBDF>5?FGGGGFG4??FAF?AFFDFF:DB>587F:<DC*)30*)-7<DF?(?<44><EFF>16513/7,(.72)))362:2<(1(138D733)//**.
@M02542:52:000000000-J9N43:1:1101:11006:10300 2:N:0:GTGAAA
GTAGTCCACGCCGTAAACGATGTCTACTAGCTGTTCGTGTCCTTGTGATGTGAGTAGCGCAGCTAACGCACTAAGTAGACCGCCTGGGGAGTACGGTCGCAAGATTAAAACTCAAATGAATTGACGGGGGCCCGCACAAGCGGTGGAGCATGTGGTTTAATTCGACGCAACGCGAAGAACCTTACCTACTCTTGACATCTACGGAAGACTGCAGAGATGCGGTTGTGCCTGCGGGAACCGTAAGACAGGTGCTGCATGGCCGGCGTCAGCTCGG
+
GGGGGGGGGGGGGGGGGGGGGGGGGGGGGGFGGGGGGGGGGGGGGGGGGGGGGGGGGGGGGGGGGGGGGGGGGGCGGGGGGCGGGGGGGGGGGGGGGEGGGGGGGGGGGGGGGGGGGGGGGGGFGEGGEGGEGGGEGGGGGGGGGGGGGGGGGGGGFGGGFGGGGGGGFEDGFG9>DF4>>?FGGGGFG=F46>FFBDFAF2:D@EBEFC?FCE7F?FGA9BEF>6(0:<)(-562324<DBDGBF?F62)).:7()4:<(((-)907>4*9>>
@M02542:52:000000000-J9N43:1:1101:14713:10301 1:N:0:GTGAAA
GTAGTCCACGCCGTAAACGATGTCTACTAGCTGTTCGTGTCCTTGTGATGTGAGTAGCGCAGCTAACGCACTAAGTAGACCGCCTGGGGAGTACGGTCGCAAGATTAAAACTCAAATGAATTGACGGGGGCCCGCACAAGCGGTGGAGCATGTGGTTTAATTCGACGCAACGCGAAGAACCTTACCTACTCTTGACATCTACGGAAGACTGCAGAGATGCGGTTGTGCCTTCGGGAACCGTAAGACAGGTGCTGCATGGCTGTCGTCAGCTCGG
+
FGFGGGGGGGGGGGCGGGGGGGGGGGGGGGGGGGGGGGGGGGGGGGGGGGGGGGGGGGGGGGGGGGGGGGGGGGGGGGGGGGGGGGGGGEGGGGGGGGGGGGGGGGGGGEFGGGGGGGGGGGGGGGGGGGGGGGGGGGGGGGGGGGGGGGGGFFGGGGGGFGGGGGGGGGGGGGGGGGGGGGGGGGGGG?CEGGGGGGGGGFGGEDGGGD?FGGGGGECFGGGGGGGGGGFFGGGFFGGGFFGFFFGGFGGFFBFFFFFFGGGFGFFFFF)9B)
@M02542:52:000000000-J9N43:1:1101:9431:10327 2:N:0:GTGAAA
GTAGTCCACGCCGTAAACGATGTCTACTAGCTGTTCGTGTCCTTGTGATGTGAGTAGCGCAGCTAACGCACTAAGTAGACCGCCTGGGGAGTACGGTCGCAAGATTAAAACTCAAATGAATTGACGGGGGCCCGCACAAGCGGTGGAGCATGTGGTTTAATTCGACGCAACGCGAAGAACCTTACCTACTCTTGACATCTACGGAAGACTGCAGAGATGCGGTTGTGCCTTCGGGAACCGTAAGACAGGTGCTGCCTGGCTGTCGTTCGCCCCG
+
GGGGGGGGGGGGGGEFGGGGGGGGGGGGGGGGGGGGGGGFGGGGGGGGGGGGGGGGGGGGGGGGGGGGGGDGGFGGGGFFGGGGGGGGGGGGGGGGGGGGGGGGGGGGGDFGGGGGGGGGGGFFGGGGEGEGEGGDEGGGGGGGGGGGFGGGGGGGGFGDFDCCFGGGFFGGEGBEF>FFF?FGGGGFGFFFF<BFDF4:?DF:3>5:FFDFGC?><:*.2>7B9??F>BA)-8093049D?G92,,704)04)2(,313:<?2**)).)))).
@M02542:52:000000000-J9N43:1:1101:20326:10334 2:N:0:GTGAAA
TAGTCCACGCCCTAAACGATGCGAACTGGACGTTGGGCTCACTTTGGAGCTCAGTGTCGAAGCTAACGCGTTAAGTTCGCCGCCTGGGGAGTACGGTCGCAAGACTGAAACTCAAAGGAATTGACGGGGGCCCGCACAAGCGGTGGAGTATGTGGTTTAATTCGATTCAACGCGCAGAACCTTACCTGGCCTTGCCATTTCCGGAACCCTGCAGCGATGCGGGGTGGCCTTCGGTAATCGGAACCCCAGTCCTTCCTGGCCTGCGTCCGCTCTG
+
FFGGGGGGGGFGGG,CFFCFCFCG:FFCFGGGFF,E7F6F,CFFG9FEEFEFF8FCEGEC,8:CAEG:FDFGGGGFGGEGGEGGG?F7FFEGGGECFG7FFGGFFGGG9=F;F9@E+33@DD8B=EG7@*CGG*>:EC,;EE5BE5*C<?FGEFGEGGGGFE?=EG+;7=G3;59B33).77F7CDF=4@F??>)6-:*6@A?9)8BEEC4?*<+.(/*4()8>(((283:<(7(.(4:*943C003)(,*/.).(-.4:,)(,11>)7>)))/
@M02542:52:000000000-J9N43:1:1101:28982:10357 1:N:0:GTGAAA
GTAGTCCACGCCGTAAACGATGTCAACTAGCCGTTGGGTTCCTTGAGAACTTAGTGGCGCAGCTAACGCATTAAGTTGACCGCCTGGGGAGTACGGCCGCAAGGTTAAAACTCAAATGAATTGACGGGGGCCCGCACAAGCGGTGGAGCATGTGGTTTAATTCGAAGCAACGCGAAGAACCTTACCTGGCCTTGACATGCTGAGAACTTTCCAGAGATGGATTGGTGCCTTCGGGAACTCAGACACAGGTGCTGCATGGCTGTCGTCAGCTCGG
+
GEFGGGGGGGGGGGDFGGGGGGGGCEFFFGGCGEGGGCFEGGCGGGGCFGGFGFGGGGFEFGDGGGDE@CGGGGFGGGGFGCGGGGGCFGGFFG7FDGGDFGGGFGGGGAFGFFGGGGGGFFGD,CCEFGGGGGGGEEFFFGGGGDGGGFFGGCFFGFGGCCF7CECGGGGEEGGEGEFGFCFFGGG7C8CGGGGGG9?CGBGCGFFD:@FCFCC8;CG?AFCCGFGGGGDFGGG@@5CC?FC::?GDFGG?F<BFFF?BGD5?*2:B?7-/<)
@M02542:52:000000000-J9N43:1:1101:6764:10381 2:N:0:GTGAAA
GTAGTCCACGCCGTAAACGATGATAACTAGCTGTCCGGGTTCATAGAATTTGGGTGGCGCAGCTAACGCATTAAGTTATCCGCCTGGGGAGTACGGTCGCAAGATTAAAACTCAAAGGAATTGACGGGGGCCTGCACAAGCGGTGGAGCATGTGGTTTAATTCGAAGCAACGCGCAGAACCTTACCAGCGTTTGACATCCTAATCGCGGATCGTAGAGATACTTTCCTTCAGTTCGGCTGGATTAGTGACCGGTGCTGCATGGCTGTCGTCAGC
+
GGGGGGGGGGGGGGGGGGGGGGGGGGGGGGGGGGGGGGGGGGGGGD9CECFGGGGG+F7FGCFGCGGDGEGGGGFGFGGGGGGGGGGGGGGFFGGGGGGGDGGGGGGGGGGGGGDGFCFGGGGGGGGGGGDEEFGGGFB:FGGEE48EDFGCFFGGGGGGFFGGGGDC;FFCEGBF)8FFFB=:**+0CE;>53*=9<?(6<ACFFFEFG>>>FCF?7:5-6*94:2>A9>4AFFFF>:C:1CD<2>?AB*.4;06>BF:9><BF3)*)7)0.)
@M02542:52:000000000-J9N43:1:1101:9714:10400 1:N:0:GTGAAA
GTAGTCCACGCCGTAAACGATGTCAACTAGCCGTTGGGTTCCTTGAGAACTTAGTGGCGCAGCTAACGCATTAAGTTGACCGCCTGGGGAGTACGGCCGCAAGGTTAAAACTCAAATGAATTGACGGGGGCCCGCACAAGCGGTGGAGCATGTGGTTTAATTCGAAGCAACGCGAAGAACCTTACCTGGCCTTGACATGCTGAGAACTTTCCAGAGATGGATTGGTGCCTTCGGGAACTCAGACACAGGTGCTGCATGGCTGTCGTCAGCTCGT
+
GGGGGGGGGGGGGGGGGGGGGGGGEFGGGGGGGGGGGGGGGGGGGGGFGGGGGGGGGGGGGGGGGGGGGGGGGGGGGGGGGGGGGGGGGGGGGGGGGGGGCFEGGGGGGGGGGGGGGGGGGGGGFGDFGGGGGGGGGGGGGGG<FGFGGGGGGGGGGGGDGGGGGGCGGGGGGGGGGGGG5FGGGFCFGGGGGGGGGGGGFFGGGGGGGFGGGGDCEFGGGGFGGCCFGGBFDGGFFGDFFFGDFFGGFG4:FAFBFFFFC5FFG??<BFBF>)
@M02542:52:000000000-J9N43:1:1101:24523:10401 2:N:0:GTGAAA
GTAGTCCACGCCCTAAACGATGTCAACTGGTTGGTGGGTCTTCCCTGACTCAGTAACGAAGCTAACGCGTGAAGTTGACCGCCTGGGGAGTACGGCCGCAAGGAAGAAACTCGAAGGAATAGCCGGGGAACCGCACAAGCGGTGGGTGAAGTGGTTTAATTCGATGCAACGCGAAAAACCTTACCCACCTTGTACATGTACGGAATCCTTTAGAGATAGAGGAGTGCCAGAAAGAGAGCCGTAACCAAGGTGCTGCATGGCTCTTGTCAGCCGG
+
,E9,EA<F,6+97@F,;;,6D<,<,66CE<,CF+BFGF:C,,,,,,,,6,,6,:@,9B,:,+:,,<?CC:@4:EE<F,,94++?+AFEGGE<;+448+++C=3,,A,A3:;D+,@BD8>=,338;68FG>*****1@,,1:E88C)*=5,=4AF,;,2+13+*++;C7+):38<2>5)0)04*6>C+)*)9*0)*9-)9</(-9>:666*6::+:6)0:)4.7)48)*)).4:F?(((-*127D:)))461))-.),.5<(3)(*219@F)))0
@M02542:52:000000000-J9N43:1:1101:18540:10403 2:N:0:GTGAAA
GTAGTCCACGCCGTAAACGATGTCTACTAGCTGTTCGTGTCCTTGTGATGTGAGTAGCGCAGCTAACGCACTAAGTAGACCGCCTGGGGAGTACGGTCGCAAGATTAAAACTCAAATGAATCGACGGGGGCCCGCACAAGCGGTGGAGCATGTGGTTTAATTCGACGCAACGCGAAGAACCTTACCTACTCTTGACATCTACGGAAGACTGCAGAGCTGCGGTTGTGCCTTCGGGAACCGTAAGACAGGTGCTGCATGGCTGGCGTCCACTCGG
+
FFGGGGGGGGGGGG,CFFGGG@FFCFFGGFGGGDGGGGGGGGECDGGGGGFFAFGGGG>@@=:FC,BFDCFGGGGGGDFGCFFGCF@DF:>FG9FGFGEGGE7<FGGGGGGFFFEFFA=DEFGF>>>FGDE5BBEGGGGGGEGGGDFF85ECF9C=EGCCFFFGGDGC3>55AD0>;<FF)(9CDG9FFFFF*.@?<6*:6-(>))0AF>,108:)(20((.).46?FA2<8:33((-45/47*.4:@:F?:<<284)1878(,110))**))0
@M02542:52:000000000-J9N43:1:1101:15466:10407 2:N:0:GTGAAA
GGTAGTCCACGCCGTAAACGATGTCTACTAGCTGTTCGTGTCCTTGTGATGTGAGTAGCGCAGCTAACGCACTAAGTAGACCGCCTGGGGAGTACGGTCGCAAGATTAAAACTCAAATGAATTGACGGGGGCCCGCACAAGCGGTGGAGCATGTGGTTTAATTCGACGCAACGCGAAGAACCTTACCTACTCTTGACATCTACGGAAGACTGCAGAGATGCGGTTGTGCCTTCGGGAACCGTAAGACAGGTGCTGCATGGCTGTCGTCGGCCCG
+
GGGGGGGGGGGGGGGGG8FFGGGGGGGGGGGGGGGGGGFFGGFDGFGGGGGGGGGGGGGGGGGGGGGGGGGGGGGGGGFFGGGGGGGGGGGGGGGDDFGGGGGGGGGGGGGGGGGGFGGGGGGFDGGGGGGGGDGE5:BE:FGGCDGCFGGGGGGGFGGGFGGGGGGDFFGDFG;AEDBFFFFGGGFFGFFFF<?FDF?)96AF@EF*8C).;9F?0<FDAE3<90:*6<A9?@0017:5)4CC,))7:0944))43<A??B?1**7>)03)7>
@M02542:52:000000000-J9N43:1:1101:13233:10424 2:N:0:GTGAAA
GTAGTCCACGCCGTAAACGATGTCTACTAGCTGTTCGTGTCCTTGTGATGTGAGTAGCGCAGCTAACGCACTAAGTAGACCGCCTGGGGAGTACGGTCGCAAGATTAAGACTCAAATGAATTGACGGGGGCCCGCACAAGCGGTGGAGCATGTGGTTTAATTCGACGCAACGCGAAGAACCTTACCTACTCTTGACATCTACGGAAGACTGCAGAGAGGCGGTTGTGCCTTCGGGAACCGTAAGCCAGGTGCTGACATGCTGTCGTCAGCCCTG
+
GGGGGGCFGGGGGGGGGGGGGGGGGGGGGGGGGFFFGGGGGGGGGGGGGGGGGGGGGGGGGGEGGGFGEGGGGGGGGGGGGGGEGGGFEGGGGGGGFGGDGGGG9FFGGAFGDGGGGGFGGGGGFGGGGGGGGDDGGGGGGGGEGG>6CGGGF7ECFGGGFGGGGGGGEECGBG>EDF@FFFFGGGGFGFF=FB=FFFF<B><DBF:C5*8<GED>?*9:07@>>(1D2<A71;0(4?17789*)((7(./)5))())))-)6)9>@))))))0
@M02542:52:000000000-J9N43:1:1101:15440:10426 1:N:0:GTGAAA
GTAGTCCACGCCGTAAACGATGAATGCCAGTCGTCGGGTAGCATGCTATTCGGTGACACACCTAACGGATTAAGCATTCCGCCTGGGGAGTACGGTCGCAAGATTAAAACTCAAAGGAATTGACGGGGGCCCGCACAAGCGGTGGAGCATGTGGTTTAATTCGAAGCAACGCGCAGAACCTTACCAACCCTTGACATGTGTATCGCGGTTCCAGAGATGGTTCCTTCAGTTCGGCTGGATACAACACAGGTGCTGCATGGCTGTCGTCAGCTCG
+
GGFGGGGGGGGGGG7FFGGGGGGGGGGGGGGGGGGGGGGGGGGGGGGGGGGGGGGGGGGGGGGGGGGGGGGGGGGGGGGGGGGGGGGGGGGGGGGGGGGGGGGGGGGGGGGGGGGGGGFGGGGGGGGGGGGEGGGGGGGGGGGGGGGGGGGGGGGGGGGGGGGGGGGGGGGDGGGGGGGGGGGGGGGGGGGGGGGGGGGGGFGGGGGGGGGFFFGGGGGGFF:EGGGGGGFBGGGFEGGGFFGFFFGGFGGF@BF>BB>FFFG@F1?F?BBF47
@M02542:52:000000000-J9N43:1:1101:27904:10437 2:N:0:GTGAAA
GTAGTCCACGCCGTAAACGATGTCTACTAGCTGTTTGTGTCCTTGTGATGTGAGTAGCGCAGCTAACGCACTAAGTAGACCGCCTGGGGAGTACGGTCGCAAGATTAAAACTCAAATGAATTGACGGGGGCCCGCACAAGCGGTGGAGCATGTGGTTTAATTCGACGCAACGCGAAGAACCTTACCTACTCTTGACATCTACGGAAGACTGCAGAGATGCGGTTGTGCCTTCGGGAACCGTAAGCCAGGTGCTGCATGGATGTCGTCAGGTCGG
+
FCAFGFGEECEGGCEFCGGGGFGFGGGGG9FGGEFGGG@FFFG9EGGGFEGGFGGGGGGGE>EGGGGGDFCEFGGGGGGGFGDGGGCDEGGFGGGGGGGGGGEGFFFGGFGGGGGGGGCF>F,8=6CGG76CCEGGGGGFGC>:CGGFFGCGFGGGGFCEFCCCFGCDB>CCDG>F:@FFFFFCFFGFF*)*=AF?<>?<BA<GDFDGFGD?G6:52C*43B5:1::CDF470399;0,9*8C1),45?5)).))():3)))52<*0).)19;<
@M02542:52:000000000-J9N43:1:1101:3734:10458 1:N:0:GTGAAA
GTAGTCCATGCCGTAAACGATGAGTGTTCGCCCTTGGTCTACGCGGATCAGGGGCCCAGCTAACGCGTGAAACACTCCGCCTGGGGAGTACGGTCGCAAGATTAAAACTCAAATGAATTGACGGTGGCCCGCACAAGCGGTGGAGCATGTGGTTTAATTCGACGCAACGCGAAGAACCTTACCTACTCTTGACATCTACGGAAGACTGCAGAGATGCGGTTGTGCCTTCGGGAACCGTAAGACAGGTGCTGCATGGCTGTCGTCAGCTCGTGTT
+
GGFEGFGGGGGGGEGGGGGGGGGGGGGGGGGG>FCEGGGGCFFGGGGGDCGGGG7FGGGGGGGFFGGGGGGGGGGGGGGGGGFGGGECGGFCCG:FFEDCFGGDGFFGGDF?AFC<FFGFE,+6@@CGCFFEGGGF<FGGFGG>EFFCGGFGGGCFEFGF>9<<FGCEE58=4BEFFFCFFG3<?F6@:CGG?FGEFG7=8BE8ACFCFCFFGGGGGCDE5CCGG7?96D?EG5707AGGFFG??:F<):*<?AAFF???F:7>5:?-43(<<)
@M02542:52:000000000-J9N43:1:1101:12689:10481 1:N:0:GTGAAA
GTAGTCCACGCCGTAAACGATGTCTACTAGCTGTTCGTGTCCTTGTGATGTGAGTAGCGCAGCTAACGCACTAAGTAGACCGCCTGGGGAGTACGGTCGCAAGATTAAAACTCAAATGAATTGACGGGGGCCCGCACAAGCGGTGGAGCATGTGGTTTAATTCGACGCAACGCGAAGAACCTTACCTACTCTTGACATCTACGGAAGACTGCAGAGATGCGGTTGTGCCTTCGGGAACCGTAAGACAGGTGCTGCATGGCTGTCGTCAGCTCGG
+
GGGGGGGGGGGGGDFGGGGGGGFGGGGGGGGGGGGGGGGGGGGGGGGGGGGGGGGGGGGGGGGGGGGGGGGGGGGGGGGGGGGGGGGGGGGGGGGGGGGGGGGGGGGGGGGGGGGGGGGGGGGGGGGGGGGGGGGGGGGGGGGGGGGGGGFGFGGGGGGFFGGGGGGGGGGGGGGGGGGGGGGGGGGGGFGGGGGGGGGGGFGGGGGGGGGGGGGGGGGGGGGGGGGFGFAFGGGFFGGGFFGFFFGGFGG?FF<:>BBFGDCFG6?FFFFFD)
@M02542:52:000000000-J9N43:1:1101:19177:10508 2:N:0:GTGAAA
GTAGTCCACGCCGTAAACGATGTCTACTAGCTGTTCGTGTCCTTGTGATGTGAGTAGCGCAGCTAACGCACTAAGTAGACCGCCTGGGGAGTACGGTCGCAAGATTAAAACTCAAATGAATTGACGGGGGCCCGCACAAGCGGTGGAGCATGTGGTTTAATTCGACGCAACGCGAAGAACCTTACCTACTCTTGACATCTACGGAAGACTGCAGAGATGCGGTTGTGCCTTCGGGAGCCGTAAGACAGGTGCTGCATGGCTGTCTTCCGCTCGG
+
GGGGGGGGGGGGGGC:FGGGGGGGGGGGGGGGGGGGGGCGGGGGGGGGGGGGGGGGGGGGGGGGGGGGGEGGGGGGGGGFGEGGGGFGDGGGGGFGGGGGGCGCFFGGGGGGGGGGGGGGGGGGGGGDDEDCEGGGEGFGGGGGGGGGGGGGGGGGGGGGFFECGDCDBE=<DGFFFFFFFFFGFDFFG9@FFFFF))94@26CD5)*<>2:GCC3::>>3:DB>BFGFFA<?391(745CBGC9,(<?F49)).54A017<(.*21*08).75
@M02542:52:000000000-J9N43:1:1101:14460:10516 2:N:0:GTGAAA
GTAGTCCACGCCGTAAACGATGTCTACTAGCTGTTCGTGTCCTTGTGATGTGAGTAGCGCAGCTAACGCACTAAGTAGACCGCCTGGGGAGTACGGTCGCAAGATTAAAACTCAAATGAATTGACGGGGGCCCGCACAAGCGGTGGAGCATGTGGTTTAATTCGACGCAACGCGAAGAACCTTACCTACTCTTGACATCTACGGAAAACTGCAGAGATGCGGTTGTGCCTTCGGGAACCGTAAGACAGGTGCTGCATGGCTGTCGTCAGCCCGG
+
GGGGGGGGGGGGGGGGGGGGGGGGGGGGGGFGGGGGGGGGGGGGGGGGGGFGGGGGGGGGDGGGGGGGGGGGGGGGGGFCEGDGGGGGGDGGGGGDFGGGGGGGGGGGGGGGGGGGGGGGGGGGGGGGGGGGGGGGGGGFGGD>BD8CGGGGGGGFFBCCAFFGGGGGFFECBG@F:BF@FFBGGGGFGFF?FAFFFFFFFF:DDF3*5*449<@F0CCABDEEF1:G>>A?BD60(((//3<5)4>FBA6:2<2()616,-()1/7)8)).7:
@M02542:52:000000000-J9N43:1:1101:19778:10517 2:N:0:GTGAAA
GTAGTCCACGCCGTAAACGATGATAACTAGCTGTCCGGGTTCATGGAACTTGGGTGGCGCAGCTAACGCATTAAGTTATCCGCCTGGGGAGTACGGTCGCAAGATTAAAACTCAAAGGAATTGACGGGGGCCTGCACAAGCGGTGGAGCATGTGGTTTAATTCGAAGCAACGCGCAGAACCTTACCAGCGTTTGACATGGCTAGTATGATTTCCAGAGATGGATTTCTTCAGTTCGGCTGGCTAACACACAGGTTAGGCATGGCTGTCGTCCGG
+
GGGGGGGGGGGGGGCCFGGGGGGGDGGGGGFGGGGGGEGGGGGGGGGGGGGGGGGGGGGGGGGGFFGGGGGGGGGGGGGFDGGGGGGGGGGGGGGGGGGGGGGGGGGGGGGGGGGGGGGGGGFFDGGGGGDGGGF?FGGGGDGGGDGGGGGGFFDGGGGGFGGGGGDGFFGGF36BBEFFFFFFFGG?FFFFFF=@4AFBF:ACFFF?FG<A@C?@>*567F:9-44><:>2-6446>FDGFFD?2,9:37<1.))((.)433(2979)0)).7
@M02542:52:000000000-J9N43:1:1101:14927:10517 2:N:0:GTGAAA
TAGTCCACGCCGTAAACGATGAGAACTAGTTATTGGGGGTATTGACTCCCTCAGTGACGCAGCTAACGCATTAAGTTCTCCGCCTGGGGAGTACGGCCGCAAGGCTAAAACTCAAAACAATTGACGGGGGCCCGCACAAGCGGTGGATTATGTGGTTTAATTCGAAGCAACGCGCAGAACCTTACCTAGGCTTGAACTCCTCAGAATTCGACGTAATGGTTGAAGTGCCCGCAAGGGAATTGAGTGAGAGGTGCTGCATGGCTGTCGTCAGCTG
+
GGGGGGGGGGGGGGGGGGGGGGGGGGGGGGGGGGGGGGGGGGGGGGGGGGGGGGGGGGGGGGGGFEGGGGGGGGGGGGGGGGGGGGGGGGGGGGGGGGGGGGGGGGGGGGGGGGGGGGGGGGGGGGGDGGGGGGGGGGGGGGGGGGFCFGGGGGGGGGGGFGGGGGGGFFGDFGFFFFFFF<FGFGGFGFFFFFFF:FF>914CF4=@BCB<EEEF?7C5)7<FA<>FF0<01>BBB<35D2*75<:@9:B?<?A5?F))2(.2*25757B)/)
@M02542:52:000000000-J9N43:1:1101:16880:10527 2:N:0:GTGAAA
GTAGTCCACGCCCTCAACGATGTCAACTAGTTGTTGGGGATTTACTTCCTTGGTAACGTAGCTAACGCGTGAAGTTGACCGCCTGGGGAGTACGGCCGCAAGGTTAAAACTCAAAGGAATTGACGGGGACCCGCACAAGCGGTGGATGATGTGGATTAATTCGATGCAACGCGAAAAACCTTACCTACCCTTGACATGGCAGGAACTTTCCAGAGATGGATTGGGGCTCGAAAGAGAAACTGCACACAGGTGCGGCATGGCTGTCTACAGCTCG
+
CF@@C@@EFGGFGE<@FG@DFDDGFGEFECEFF;6C,CC:FGFEGEFAFF,EEFFFGGFAFGGGGACE7@F,DEFF?FGGGGGCC?<8CF=FGGEGEGGEC7DDFFFF98@EGF8;+DD,@,DDC6CCCFGCDD@8@FC8>>>*>*298=C:,<CE?BFGFEF7,1/;9FEG>31=D4>DF<6621+)2;=A5<6@A353??0*77)9*:)-+<8).:01)*)8((4989(487:,,((9*)2*8<33(19))---,((.((((22*106/)0<
@M02542:52:000000000-J9N43:1:1101:16549:10547 2:N:0:GTGAAA
GTAGTCCACGCCGTAAACGATGTCTACTAGCTGTTCGTGTCCTTGTGATGTGAGTAGCGCAGCTAACGCACTAAGTAGACCGCCTGGGGAGTACGGTCGCAAGATTAAAACTCAAATGAATTGACGGGGGCCCGCACAAGCGGTGGAGCATGTGGTTTAATTCGACGCAACGCGAAGAACCTTACCTACTCTTGACATCTACGGAAGACTGCAGAGATGCGGTTGTGCCTTCGGGAACCGTAAGACAGGTTCTGCATGGCTGTCGTCAGCTCGG
+
GGGGGGGGGGGGGGDFGGGGGGGGGGGGGGGGGGGGGGGGGGGGGGGGGGGGGGGGGGGGGGGGGGGGGGGEGGGGFGGGGGGGGGGGGGGGGGGGGGGGGGGGGGGGGGGGGGGAFFGGGFGGGGGGGGGGGGGGGGGGGGGEGGGDGGGGGGGCC8DDFGEGGGCGEFCCBG0>>>FFFFFFGGGFC66*6)66AB?9FB?CD3):@D0:GGC>80223))0266FFFFFFF;113:<7<C*54:F?D*7<AD954<??6?BGFF5@@8?B3
@M02542:52:000000000-J9N43:1:1101:6794:10549 1:N:0:GTGAAA
GTAGTCCACGCCCTAAACGATGTCAACTGGTTGTTGGGTCTTCACTGACTCAGTAACGAAGCTAACGCGTGAAGTTGACCGCCTGGGGAGTACGGCCGCAAGGTTGAAACTCAAAGGAATTGACGGGGACCCGCACAAGCGGTGGATGATGTGGTTTAATTCGATGCAACGCGAAAAACCTTACCCACCTTTGACATGTACGGAATCCTTTAGAGATAGAGGAGTGCTCGAAAGAGAGCCGTAACACAGGTGCTGCATGGCTGTCGTCAGCTCG
+
GGGGGGGGGGGGGGGGGGGGGGGGGGGGGGGGGGGGGGDGGGGGGGGGGGGGGGGGGGGGDEGGGGGGGGGGGGGGGGGGGGGGGGGGGGGGGGGGGGGGGGGGFGGGGGGGGGGGGGGGDDGGGGGGGGGGGGCGGGGFFCFGGGGGGGGGGFCGGGGDFGFGGGGGGGGGGGGGGGGGGGCGGCCEGGGGGGGGGGGGGFGGGGGGGGGGGGGGGGGFGFDEG=DEGGFFCGD:FGGGF@GBB5FFFF>:FDF<>BF?FG3;C:<::??79<
@M02542:52:000000000-J9N43:1:1101:5620:10564 2:N:0:GTGAAA
GTAGTCCACGCCGTAAACGATGTCTACTAGCTGTTCGTGTCCTTGTGATGTGAGTAGCGCAGCTAACGCACTAAGTAGACCGCCTGGGGAGTACGGTCGCAAGATTAAAACTCAAATGAATTGACGGGGGCCCGCACAAGCGGTGGAGCATGTGGTTTAATTCGACGCAACGCGAAGAACCTTACCTACTCTTGACATCTACGGAAGACTGCAGAGATGCGGTTGTGCCTTCGGGAACCGTAAGACAGGTGCTGCATGGCTGTCGTCAGCTCGG
+
GGCFGGFGGEGFGGGGGG7FGGGGGGGGEFGGGGGGGGGGGGGGGGGDFGGGGGGGFG@EFCFGGGGGGCF>FFFFGA?FFGGGGGGGGGGGFGGGGDCBGGGGGGFFGGGGGEG9=EGGGGEGFGDG8:CGED@EEECFCECEGGGGFGGGFFGEC>FGFGGGFGCD>BC8=C@E5)6>FBFGFGGFF?@FF>FFF<=2@A6CB53*8*).9<7:<7:<9>)>9?0*5).)-8(422(<C:G4)52?1))0).2,.)4:(((.*183::*)8)
@M02542:52:000000000-J9N43:1:1101:19263:10567 2:N:0:GTGAAA
GTAGTCCACGCCGTAAACGATGTCTACTAGCTGTTCGTGTCCTTGTGATGTGAGTAGCGCAGCTAACGCACTAAGTAGACCGCCTGGGGAGTACGGTCGCAAGATTAAAACTCAAATGAATTGACGGGGGCCCGCACAAGCGGTGGAGCATGTGGTTTAATTCGACGCAACGCGAAGAACCTTACCTACTCTTGACATCTACGGAAGACTGCAGAGATGCGGTTGTGCCTTAGGGAACCGTAAGGCAGGTGCTGCATTGCTGTCGTCAGCGCGG
+
GFFGGGFGGGGGGG7FGGGGGFGGGGGGFGGGGGGGGGFGGGGGGGGGGGEGFGGGGGGDDGGGGGGGGCGGGGGGGGGGGGGGG7EGGEDFDFGGGGGGGGGFGGGGGGGGGGGCFGGF9FFGDGGFDCEGGGGEGGGFGGGGEC*AFDGGGGFGGGGGFGGGGGEGFFC):DB)5<FFFFFFGGC*66:4B76@<AFB*5:9>5>G?C0::+0<(?*<;BBF>:1>))45)9:::02<<6DF)11>(.0)5<7:4)54))-,7*)).6).7:
@M02542:52:000000000-J9N43:1:1101:21454:10577 1:N:0:GTGAAA
GTAGTCCACGCCGTAAACGATGTCTACTAGCTGTTCGTGTCCTTGTGATGTGAGTAGCGCAACTAACGCACTAAGTAGACCGCCTGGGGAGTACGGTCGCAAGATTAAAACTCAAATGAATTGACGGGGGCCCGCACAAGCGGTGGAGCATGTGGTTTAATTCGACGCAACGCGAAGAACCTTACCTACTCTTGACATCTACGGAAGACTGCAGAGATGCGGTTGTGCCTTCGGGAACCGTAAGACAGGTGCTGCATGGCTGTCGTCAGCTCGG
+
GGGGGGGGGGGGGGGGGGGGGGGGGGGGGGGGGGGGGGGGGGGGGGGGGGGGGGGGGGGGGGGGGGGGGGGGGGGGGGGGGGGGGGGGGGGGGGGGGGGGGGGGGGGGGGGGGGGGGGGGGGGGGGGGGGGGGGGGGGGGGGGGGGGGGGGGGGGGGGGGGGGGGGGGGGGGEEGGGGFGGGGGGGGGGGGGGGGGGGGGGFGGGGGGGGGGGGGGGGGGGGGGGGGGGGFFGGGFFGGGFFGFF>FGFF48BBFFFFFFGGGFF6:??BFFD3
@M02542:52:000000000-J9N43:1:1101:16565:10579 2:N:0:GTGAAA
GTAGTCCACGCCCTAAACGATGAGAACTAGTTGTTGGGAGGGTCTGCCTCTCAGTGACGCAGCTACCGCGTTAAGTTCTCCGCCTGGGGAGTACGGCCGCAAGGTTGAAACTCAAAGGAATTGACGGGGGCCCGCACAAGCGGTGGAGCATGTGGTTTAATTCGATGCAACGCGAAGAACCTTACCTGCCCTTGACATGCCAGGAATCTCGCAGAGATGCGGGAGTGCCTTCGGGAACCTGGACACAGGTGCTGCATGGCTGTCGTCAGCGCGG
+
GGGGGGGGGGGFGGCFGGGGGGGG9FFGGGFGFFGGGEDFFGGGGGGGGGGGGGGGGGGEEFGGG,ECGGGGGGGGGGGGGGGGGGGGGGGFGGGGGGGGGGGGGGGFCFFFGFFEGGGGGDGGGGGGEDGEGGGGGGEFGGGGGGGGGGGGGGGGGD4FFGGFGGGDFFEDEG63AEFFF<FGGFGFFFFFF<FFFFFFFB>GFFFG**(2C8EF1FDDF@7>BF?G)-64:59>041**85F:0(0:A7:25<49>03:6<2*1)))9).<>
@M02542:52:000000000-J9N43:1:1101:24143:10585 1:N:0:GTGAAA
GTAGTCCACGCCCTAAACGATGTCGACTAGGTGTTCGGTGAGGAGACTCATTGAGTACCGCAGCTAACGCGTGAAGTCGACCGCCTGGGGAGTACGGTCGCAAGATTAAAACTCAAAGGAATTGACGGGGACCCGCACAAGCGGTGGATGATGTGGATTAATTCGATGCAACGCGAAAAACCTTACCTACCCTTGACATGTACGGAACCCTGCTGAGAGGTGGGGGTGCTCGATAGCGAGCCGTAACACAGGTGCTGCATGGCTGTCGTCAGCC
+
FEACEFACF7FGGEEFFFCFFGEFGFGGGCFEGCFGGGGGDFFGGFGGFEF9FGDGF<FFEGGGFGFGGGDGGEGGGGEGD@CGGC+AE:F@@DDGEG:+>CC=>F>DFAFF,DADFFGCFFGFFFDGFEGGGGDGGD>FC:>C5=F@CAFGGGGGCCEFFEDFGGGCGFCGDCEE5?CE5>?<<C@EFCCFGGGFGGFGFFG=5DEE7*A858FF:23:<CE5?CGECFAFD*77*217<>G07:E7@<F<?08-4<2:>FFFG:<?(8<F4)
@M02542:52:000000000-J9N43:1:1101:12047:10586 1:N:0:GTGAAA
GTAGTCCACGCCGTAAACGATGTCTACTAGCTGTTCGTGTCCTTGTGATGTGAGTAGCGCAGCTAACGCACTAAGTAGACCGCCTGGGGAGTACGGTCGCAAGATTAAAACTCAAATGAATTGACGGGGGCCCGCACAAGCGGTGGAGCATGTGGTTTAATTCGACGCAACGCGAAGAACCTTACCTACTCTTGACATCTACGGAAGACTGCAGAGATGCGGTTGTGCCTTCGGGAACCGTAAGACAGGTGCTGCATGGCTGTCGTCAGCTCGG
+
GGGGGGGGGGGGGGGGGGGGGGGGGGGGGGGGGGGGGGGGGGGGGGGGGGGGGGGGGGGGGGGGGGGGGGGGGGGGGGGGGGGGGGGGGGGGGGGGGGGGGGGGGGGGGGGGGGGGGGGGGGGGGGGGGGGGGGGGGGGGGGGGGGGGGGGGGGGGGGGGGGGGGGGGGGGGGGGGGGGGGGGGGGGGGGGGGGGGGGGGGFGGGGGGGGGGGGGGGGCFGGGGGGGGGGFFGGGFFGGGEFGFFFFGFGGFFFFBADFFGGFFG<?F??<FE)
@M02542:52:000000000-J9N43:1:1101:21132:10588 1:N:0:GTGAAA
GTAGTCCACGCCGTAAACGATGAGAACTAGTTATTGGAGGTATTGACTCCTCCAGTGACGCAGCTAACGCATTAAGTTCTCCGCCTGGGGAGTACGGTCGCAAGACTAAAACTCAAACAAATTGACGGGGGCCCGCACAAGCGGTGGATTATGTGGTTTAATTCGAAGCAACGCGCAGAGCCTTACCTAGGCTTGAACTCCTACGAACCTGTTTTAATCGACGGGGTGTCCGCAAGGAAATGTAGTGAGAGGTGCTGCATGGCTGTCGTCAGCC
+
GGGGGGGGGGGGGGGGGGGGGGGGFFGGGGGGGGGGGGGGGGGGGGGGGGGGGGGGGCCCFGGGGGGGGGGGGGGGGGGGGGGGGGGGGGGGGGGGGGGGGGGGGGGGGGGGGGGGGGGGGGGGGGGGGGGGGGGGGGGGGGGGGGGGGGGGGGGGGGGGGGGGGGGGGGGGGGGGGGGGGGGGGGGGGGFGGGGGGGGGGFGGGGGGGGGGGGGGGGGGGGGGGGGGGGFFGCDDFFGGFFG>FFGGFGGFFFFFFF>FGGGFGFFFB:?F@)
@M02542:52:000000000-J9N43:1:1101:23174:10604 2:N:0:GTGAAA
GTAGTCCACGCCGTAAGCGATGTCTACTAGCTGTTCGTGTCCTTGTGATGTGAGTAGCGCAGCTAACGCACTAAGTAGACCGCCTGGGGAGTACGGTCGCAAGATTAAAACTCAAATGAATTGACGGGGGCCCGCACAAGCGGTGGAGCATGTGGTTTAATTCGACGCAACGCGAAGAACCTTACCTACTCTTGACATCTACGGAAGACTGCAGAGATGCGGTTGTGCCTTCGGGAACCGTAAGACAGGTTCTGCATGGCTTTCGTCCGCCCGG
+
GGGGGGGGGGGGGGFBCCFEGGGGGGGGGGGGGGGGGGGFGGGGGGGGGGGGGGGGGGGDGGGGDFG7FGGGGGGGGFGGGGGGGFFGGGEGGGGGGGGGGGGGGGGGGGGGGGGFFFGGFGGGGGGGGGGGGGGGGGGGGGGCEGGGGG6FGGGGGGGGFGGGF<EG>BGGFGFFB@?>5:=FFGGFG@FFF2B<<<@AFAFGE>:FFGBFFCCF?:*69>DB9?1DAAA<:@B>FF63>:<7AB0?:8*14:)).58?0((.*97)00.7).
@M02542:52:000000000-J9N43:1:1101:12405:10621 2:N:0:GTGAAA
GTAGTCCACGCCGTAAACGATGTCTACTAGCTGTTCGTGTCCTTGTGATGTGAGTAGCGCAGCTAACGCACTAAGTAGACCGCCTGGGGAGTACGGTCGCAAGATTAAAACTCAAATGAATTGACGGGGGCCCGCACAAGCGGTGGAGCATGTGGTTTAATTCGACGCAACGCGAAGAACCTTACCTACTCTTGACATCTACGGAAGACTGCAGAGATGCGGTTGGTCCTTCGGGAACCGTAAGACAGGTGCTGCATGGCTGTCGTCAGCTCGG
+
GGFGGGGGGGGGGGGGGGGGGGGGGGGGGGGGGGGGGGGGGGGGGGGGGGGGGGGGGGGGGGGGGGGGGGGGGGGGGGGGGGGGGGGGGGGGGGGGGGGGGGGGGGGGGFGGGGGGGGGGGGFGGGGGGGGGGGGGGGGGGGGEDDFGGGGGGGGFGGGGFGGGGDGGE>EGFDFFBEFFF:FGGGGFG*9FFFFFFFFFFDF3;>>FFGF?GFGFF>FF6@DF6((28<263@>(7:?G<0DCA<7@?F4?>)2:AA?:76,./1)8.)//75
@M02542:52:000000000-J9N43:1:1101:12127:10629 2:N:0:GTGAAA
GTAGTCCACGCCGTAAACGATGTCTACTAGCTGTTCGTGTCCTTGTGATGTGAGTAGCGCAGCTAACGCACTAAGTAGACCGCCTGGGGAGTACGGTCGCAAGATTAAAACTCAAATGAATTGACGGGGGCCCGCACAAGCGGTGGAGCATGTGGTTTAATTCGACGCAACGCGAAGAACCTTACCTACTCTTGACATCTACGGAAGACTGCAGAGATGCGGTTGTGCCTTCGGGAACCGTAAGACAGGTGCTGCATGGCTGTCGTCAGCCCGG
+
[truncated: 35,361,121 more chars]
