# Supplementary material for: 16S rRNA gene amplicon sequence data from sunflower endosphere bacterial community
Source: Data Brief. 2021 Nov 26;39:107636. doi: 10.1016/j.dib.2021.107636 (PMC8639433; doi:10.1016/j.dib.2021.107636)
Supplement: Supplementary file 12 [file mmc12.zip › mmc12.fastq]

@M02542:52:000000000-J9N43:1:1101:15579:1149 1:N:0:GTGAAA
CGGTTTATCACCGGCAGTCTCCCTAGAGTTCCCGACTTAACTCGCTGGCAACTAAGGATAGGGGTTGCGCTCGTTGCGGGACTTAACCCAACATTTCACAACACGAGCTGACGACAGCCATGCAGCACCTGTCTTACGGTTCCCGAAGGCACAACCGCATCTCTGCAGTCTTCCGTAGATGTCAAGAGTAGGTAAGGTTCTTCGCGTTGCGTCGAATTAAACCACATGCTCCACCGCTTGTGCGGGCCCCCGTCAATTCATTTGAGTTTTAATCTTGCGACCGTT
+
GGGGGGGGGGGGEGGGGGGGGGGGGFFGGGGGGGGGGGGGGGGGGGGGGGGGGGGGGGGGGGGGGGGGGGGGGGGGGGGGEGGGGGGGGGGGGGGGGGGGGGGEG7FFGFGGGEGGGFGGGGGGGGGGGFEGGGGGGGGGGGGGDFGGGF7FFGGG<C@FGGGGCFCFGGGGGGGGGEGGGGGGGGGFFFFF72FFFGGGCBFFGGGG5E=EFEDGFGFGGGGGGGCCFFFGGGGDGCGGG2FDD5>EGGDFFGFF><C*2?4@96AF)6<DGGFF)629>;)5)
@M02542:52:000000000-J9N43:1:1101:21587:1188 2:N:0:GTGAAA
CGGTTTATCACCGGCAGTCTCCCTAGAGTTCCCGACTTAACTCGCTGGCAACTAAGGATAGGGGTTGCGCTCGTTGCGGGACTTAACCCAACATTTCACAACACGAGCTGACGACAGCCATGCAGCACCTGTCTTACGGTTCCCGAAGGCACAACCGCATCTCTGCAGTCTTCCGTAGATGTCAAGAGTAGGTAAGGTTCTTCGCGTTGCGTCCAATTAAACCACATGCCCCACCGCTTGTTCTGCCTCCCGCCAATTCATTTGAGCTTTAATCCTTCTACCCT
+
GGCCF;CGEDFGGGGGFGG@,EEGGGGGGGGFGGGGGGGGGGGGGGGGGGGGGFFGGFGGGFFCGGGGEEECEGG@FFGGGEGFEGG?F:FFGGGGGGFEGGFGE7BFEEFGE7==FGFFGFGBBF8DFFCCB7;<FFEG7+@>BEDEGFF588>84>E*?:CCGFBFGCFFF7=8CCD8FF++17=5AAFB.37CFC/*;;8573)1(5172(96BFF4CA?8;*9)**.3))04(,>1()6)9).)56D)(1)-,67)697)68)6(-))))):*/*0/*)*
@M02542:52:000000000-J9N43:1:1101:16252:1208 1:N:0:GTGAAA
CGGTTTATCACCGGCAGTCTCCCTAGAGTTCCCGACTTAACTCGCTGGCAACTAAGGATAGGGGTTGCGCTCGTTGCGGGACTTAACCCAACATTTCACAACACGAGCTGACGACAGCCATGCAGCACCTGTCTTACGGTTCCCGAAGGCACAACCGCATCTCTGCAGTCTTCCGTAGATGTCAAGAGTAGGTAAGGTTCTTCGCGTTGCGTCGAATTAAACCACATGCTCCACCGCTTGTGCGGGCCCCCGTCAATTCATTTGAGTTTTAATCTTGCGACCGT
+
GGGGGGGGGGGGDEGEGGGGGGGGGGGGGGGFGGGGGGGGGGFEGGGGGGGGGGGGGGGGGGGGGGGGGGGGGGGGGGGGGGGGGGGGGGGEFFGGGGGGGGGGGGGGGGGGDEGGGGGGGFGGGGGGGGGGGGGGGGGGGGGGGGGGGGGGGCGGGGGD@AFF;CFGGFGFGGGGGGGGGGGFGGGGGGGGGGCFGGGGGGGDGGGEEGGGFGG=DGGGGGGGGGGFC9CCFGGGGDEG<)9DDDE:5DDDBC6@DFCFGGFFBFF2<AAF>FFF29039B>E
@M02542:52:000000000-J9N43:1:1101:9234:1215 1:N:0:GTGAAA
CGGTTTATCACCGGCAGTCTCCCTAGAGTTCCCGACTTAACTCGCTGGCAACTAAGGATAGGGGTTGCGCTCGTTGCGGGACTTAACCCAACATTTCACAACACGAGCTGACGACAGCCATGCAGCACCTGTCTTACGGTTCCCGAAGGCACAACCGCATCTCTGCAGTCTTCCGTAGATGTCAAGAGTAGGTAAGGTTCTTCGCGTTGCGTCGAATTAAACCACATGCTCCACCGCTTGTGCGGGCCCCCGTCAATTCATTTGAGTTTTAATCTTGCGACCGT
+
GGGFGGGGGGGGEFGGGGGGGGGGGGEEGGGGGGEGGGGGGGGGGGGGGGGGFGGGGGGGGGGGGGGGGDGGGGGGGGGGGGGGGFFFGGG@FFGFFFGGGGGGGCFGGGFGEGGGGFFDFGGGGGGGGFFCGGGGGGGGGGGGEG@CCGGFEGG7CF7<FGGGGDGGFGGGGGG7CE*?FF;FGFGGGGFGGEEGGGGGGGCCEE=ECE=:@GGFFGGCFFCGFGGGGFGGGGFEE3A5C?FGCD8@CCDBE<?>BF>F7CAFFB<<>BFFGCF7)6(3313<
@M02542:52:000000000-J9N43:1:1101:17410:1312 1:N:0:GTGAAA
CGGTTTATCACCGGCAGTCTCCCTAGAGTTCCCGACTTAACTCGCTGGCAACTAAGGATAGGGGTTGCGCTCGTTGCGGGACTTAACCCAACATTTCACAACACGAGCTGACGACAGCCATGCAGCACCTGTCTTACGGTTCCCGAAGGCACAACCGCATCTCTGCAGTCTTCCGTAGATGTCAAGAGTAGGTAAGGTTCCTCGCGTTGCGTCGAATTAAACCACATGCTCCACCGCTTGTGCGGGCCCCCGTCAATTCATTTGAGTTTTAATCTTGCGACCGT
+
GGGGGGGGGGGGGGGGGGGGGGGGGGGGGGGGGGGGGGGGGGGGGGGGGGGGGGGGGGGFGGGGGGGGGGGGGGGFGGGGGGGGGGGGGGGGGGGGGGGGGGGGGGGGGGGGGGGGGGGGGGGGGGGGGGGGGGGGGGGGGGGGGGGFEGGGGGGGGGGGGGGGGFGGGGGGGGGGGGGGFGGGGGCFGGGGGGGGGGGFGGGGGGGGEGGGFGGFGGGGGGGGGFFFGFGGGGG=ECEGG?FGGDEFGGGFDGFB<GG4CF>BAFBFFFA4DCFG>A03(47@
@M02542:52:000000000-J9N43:1:1101:20623:1374 1:N:0:GTGAAA
ATCCACACCTTCCTCCGGTTTATCACCGGCAGTCTCCCTAGAGTTCCCGACTTAACTCGCTGGCAACTAAGGATAGGGGTTGCGCTCGTTGCGGGACTTAACCCAACATTTCACAACACGAGCTGACGACAGCCATGCAGCACCTGTCTTACGGTTCCCGAAGGCACAACCGCATCTCTGCAGTCTTCCGTAGATGTCAAGAGTAGGTAAGGTTCTTCGCGTTGCGTCGAATTAAACCACATGCTCCACCGCTTGTGCGGGCCCCCGTCAATTCATTTGAGTTTTAATCTTGCGACCGTAC
+
CCCCCGGGGGGGGGGGGGGGGGGGGGGGGGGDFFEGGGGGFFGGGGGGGGGGGGGGGGDEGGGGGGGGGGGGGGGFGFGGGFGGGGGGGGGGGECFGGGGGGGGGGGGGGGGGGGGDFCFGEDGFGGGGGGGCGGGFGFF?@GCGCFGGGGGGGGGGFGGGGEDGGGGGGGGGGGGGGGGGFGGGGGGGGGGGGGGGGFFF?FGGGGFGGGGGGGGGGGGDEGEEGGGEEFFGFGDGFGGGGGGFFFGGGGGGGGGGFEGGGD@G:<:@GFF9FGFFGFF?24ADFFGGGFG4(249(0..
@M02542:52:000000000-J9N43:1:1101:22717:1426 1:N:0:GTGAAA
CGGTTTATCACCGGCAGTCTCCCTAGAGTTCCCACCATTACGTGCTGGCAACTAAGGATAAGGGTTGCGCTCGTTGCGGGACTTAACCCAACATTTCACAACACGAGCTGACGACAGACATGCAGCACCTGTCTTAGCGTTCCCGAAGGCACAATCGTATCTCTACAATCTTCGCTAGATGTCAAGAGTAGGTAAGGTTCTTCGCGTTGCGTCCAATTAAACCACATGCTACACCGCTTGTGCGGGCCCCCGTCAATTCATTTGAGTTTTAATCTTGCGACCGT
+
GGGGGEGGGGGGDGGGEGGGGGFGGGFCFFEFGGGGGGEFF@CCFGGGGGGGGGGGGGGGGGFC,C:@FGGEGGGFFGDCCFCEFGFF,BDCFGGGGFFGFEFGEGGGGGEFGGGGC,FGGCFGCDFCCDEFGGGFGGGGGGGDGGGGGGGFCFFFGFF?:CFFFGDGGD@DFD*>FGFG,2@CGCC,>CFGFGGC7<E7BFGGG5ECEGGG8*;CFGGGCFGGGGE+A9+<C*88CDGDC,@5E3;357C5)/(89CG?CF:74(.66<)6C7**)--(,45)
@M02542:52:000000000-J9N43:1:1101:20838:1444 1:N:0:GTGAAA
CGGTTTATCACCGGCAGTCTCCCTAGAGTTCCCGACTTAACTCGCTGGCAACTAAGGATGGGGGTTGCGCTCGTTGCGGGACTTAACCCAACATTTCACAACACGAGCTGACGACAGCCATGCAGCACCTGTCTTACGGTTCCCGAAGGCACAACCGCATCTCTGCAGTCTTCCGTAGATGTCAAGAGTAGGTAAGGTTCTTCGCGTTGCGTCGAATTAAACCACATGCTCCACCGCTTGTGCGGGCCCCCGTCAATTCATTTGAGTTTTAATCTTGCGACCGTT
+
GGGGGGGGGGGGGGGGGGGGGGGGGGGGGGGGGGGGGGGGGGGGGGGGGGGGGGGGGGGGGGGGGGGGGGGGGGGGGGGGGGGGGGGGGGGGGGGGGGGGGGGGGGGGGGGGGGGGGGGGGGGGGGGGGGGGGGGGGGGFFGGGGGGDGGGGGGGGGGGGGGGGGGGGGGGGGGGGGGGGGGGGGGGGGGGGFGGGGGGGGGGGGGGGGDGGFGGGGGGGGGGGGGGGGCCCFFGGGGGGGBFDGGFFGGGFFGFFBFFFFFFFFFFB66<<FG?D9<>>;>FF)
@M02542:52:000000000-J9N43:1:1101:17227:1522 1:N:0:GTGAAA
CGGTTTATCACCGGCAGTCTCCCTAGAGTTCCCGACTTAACTCGCTGGCAACTAAGGATAGGGGTTGCGCTCGTTGCGGGACTTAACCCAACATTTCACAACACGAGCTGACGACAGCCATGCAGCACCTGTCTTACGGTTCCCGAAGGCACAACCGCATCTCTGCAGTCTTCCGTAGATGTCAAGAGTAGGTAAGGTTCTTCGCGTTGCGTCGAATTAAACCACATGCTCCACCGCTTGTGCGGGCCCCCGTCAATTCATTTGAGTTTTAATCTTGCGACCGTT
+
GGGGGGGGGGGGGGGGGGGGGGGGGGGGGGGGGGGGGGGGGGGEGGGGGGGGGGGGGGGFGFFGGGGGGGGGGGGGGGGGGGGGGGGGGGGGGGGGGGGGGGGGGGEGGGGGGGGGGGGGGGGGGGGGGGGGGGGGGGGGGGGGGGGGGGGGGGGGGGGGGGGGGGDGGGGGGGGGGGGGGGGGGFGGGGGGGGGGGGGGGGGGGGGGEGGGFECFGGGGGFFGGG?9FEFGGGGGGGGGGFFGGCDDEGDE>G6DF7DFGGFF9?BFFABFF>FFABBFFF:>)
@M02542:52:000000000-J9N43:1:1101:15456:1565 2:N:0:GTGAAA
CGGTTTGTCACCGGCAGTCCCATTAGAGTGCCCTTTCGTAGCAACTAATGGCAAGGGTTGCGCTCGTTGCGGGACTTAACCCAACATCTCACGACACGAGCTGACGACAGCCATGCAGCACCTGTGTTACGGCTCTCTTTCGAGCGCTCCTCTATCTCTAAAGGATTCCGTACATGTCAAAGGTGGGTAAGGTTTTTCGCGTTGCCTCCACTTAAACCACATCATCCACCGCTTGTGCGGGTCCCCGTAAATTCCTTTTGGTTTCCACCTTTCGGCCGTACTCCC
+
GGGGGGGGFGGGDGG7CGGGGGGGGG9FGGGGGFGGGGGFGGGGGGGGGGFGGGGGGGGGGGGGGGGF<FGGGGEGGGGGGGGGGGGGCCAFGDGEGG7>7C8EFC=:>FFG=FFG9DDFGGGGGGGGGGEEGGGCF?=CFG+:85BC@E3DGGG;:;C79CCFFC;DFDGFGD@,BF:AACF/66))08AF9+@CFD53B5:)6*@.(2(+)):7=58>*),32+93*7;9@DF?76*233-.7(38((*2.2:<>9*)()8?4)64,,.).,33CBF)<:@FF
@M02542:52:000000000-J9N43:1:1101:21254:1589 1:N:0:GTGAAA
ATCCACACCTTCCTCCGGTTTATCACCGGCAGTCTCCCTAGAGTTCCCGACTTAACTCGCTGGCAACTAAGGATAGGGGTTGCGCTCGTTGCGGGACTTAACCCAACATTTCACAACACGAGCTGACGACAGCCATGCAGCACCTGTCTTACGGTTCCCGAAGGCACAACCGCATCTCTGCAGTCTTCCGTAGATGTCAAGAGTAGGTAAGGTTCTTCGCGTTGCGTCGAATTAAACCACATGCTCCACCGCTTGTGCGGGCCCCCGTCAATTCATTTGAGTTTTAATCTTGCGACCGTAC
+
CCCCCGGGGGGGGGGGGGGGGFGGGGGGGGGGGGFGGGGGGGGGGGGGGGGGGGGGGGGGGGGGGGGGGGGGGGGGGGGGGGGGGGGGGGGGGGGGGGGGGGGGGGGGGGGGGGGGGFGGGGGGGGGGGGGGGGGGGGGGGGGGGGGGGGGGGGGGGGGGGGGGGGGGFGGGGGGGGGGGGGGGGGGGGGGGGGGGGGGGGGGGGGFGGFGGFFGGGGGDEGE?GGGGFGGGGGGGGGGGGGFGGGGGGGGGEGFFFFFGGGF>GGGFFGFFFGGFGG2F:4<4<A>FFFFF<67>FFFF3
@M02542:52:000000000-J9N43:1:1101:12604:1633 1:N:0:GTGAAA
CGGTTTATCACCGGCAGTCTCCCTAGAGTTCCCGACTTAACTCGCTGGCAACTAAGGATAGGGGTTGCGCTCGTTGCGGGACTTAACCCAACATTTCACAACACGAGCTGACGACAGCCATGCAGCACCTGTCTTACGGTTCCCGAAGGCACAACCGCATCTCTGCAGTCTTCCGTAGACGTCAAGAGTAGGTAAGGTTCTTCGCGTTGCGTCGAATTAAACCACATGCTCCACCGCTTGTGCGGGCCCCCGTCAATTCATTTGAGTTTTAATCTTGCGACCGT
+
GGGGGGGGGGGGGGGGGGGGGGGGGGGGGGGGGGGGGGGGGGGGGGGGGFGGGGGGGFFGGGGGGGGGGGGGGGGGGGGGGGGF9EFGGGGGGGGGGGGGGGGGGGGGGGGGGGGGGGGGGGDGFGGGGGGGGGGGGCFGGGGGGGEEEFGGFFGGGGGEGGGGGGC7<CCFGFEGFFGGGGGGDFFGGFGGGGGGGGGGFGGGGGGG5EGGFGDGGGGGGG6CGGGC6CFGFCD?=DGGGFFDE)8>GGGFEGFFFGG*:?:7434<AABGF7=F99(1;B3B
@M02542:52:000000000-J9N43:1:1101:12584:1636 2:N:0:GTGAAA
CGGTTTATCACCGGCAGTCCCCCTAGAGTTCCCGACTTAACTCGCTGGCAACTAAGGATAGGGGTTGCGCTCGTTGCGGGACTTAACCCAACATTTCACAACACGCGCTGACGACAGCCATGCAGCACCTGTCTTACGGTTCCCGAAGGCACAACCGCATCTCTGCAGTCTTCCGTAAATGTCAAGAGTCGGTACGGTTCTTCTGGTTGCGTTCAATTAAACCACATGCCACACCGCTTGTGCGGGCCCCCGCCCCTTCATTTGAGTTTTAATCTCGCGTCCGA
+
GGGGBFE<FFFGG7F+7CEFGGGGGGGGGAEFGDGGGGFGGFE@FEE>B@F7EGFG89<FEFEGGGGGGGGFCGG@FF@FCEFA<FFFFGF@FGGGFDCAAF?>F++@EFCFGGED@FDBEEF<D?8+:BFGG:A9,@*33:,4*>>C*,11DC5*5B5*=CG=,>64CC+3<<7A/*27+4;+;764+*089F*9C*8*=46*)*152@B<((00=4E=F20*82<<**33))0419*-.4)2:9>(3;<)())((4)).*9).(6))))))..*0))))0))
@M02542:52:000000000-J9N43:1:1101:21981:1643 2:N:0:GTGAAA
CGGTTTATCACCGGCAGTCTCCCTAGAGTTCCCGACTTAACTCGCTGGCAACTAAGGATCGGGGTTGCGTTCGTTGCGTGACTTAACCTAACATTTCACAACATGAGCTGACGACAGACATTCAGCATCTGTCTTACGGTACCCGAAGGCCCAACCGCAACTCCGCAGTCTTACGTAGAGTTCTAGAGTAGGTCAGGTCTTTCGCTTTTCTTGTAATTTAACCAACTGTCCACCCGCCCTGGCGGGACCCCGTCCGTTCATTTGAGCCTTAGACTCCCCACCCG
+
ABFC@CEC<DF<@7FG7C,6CF@FF8C@FEEFGEGGEECFFFC6@:F7F<FD88F,,:C,B,+:CE7E:4?4:B,,B>6+4AEFE9,A,B,<<@FFF9,EDF,,,9<F6F=A+C>:+,8,9,6839D+@9C,33CDFG+3+@B,+8:>+@,:B8BC****4,:,****60,+,5:=8,*++14+4*=*1+1;/+**21)++1;33.)()+)1)/++13+3+.)+**).+0).*0)((()(((.4)4-,(-//-75-()0()0*65()(.))-6))**.085<)0
@M02542:52:000000000-J9N43:1:1101:9739:1644 2:N:0:GTGAAA
CTGCTTAACGCAGGCAGTTTCCTTAGAGTTCCCAACTGAATGATGGCAACTAAGGATGAGGGTTGCGCTCGTTGCGGGACTTAACCCAACATCTCACGACACGAGCTGACGACAGCCATGCAGCACCTGTGCACTCCCCAGCCGAACTGAAGGGATCCGTCTCTGGATCCCGCGAGAGGCATGTCAAGGCCTGGTAAGGTTCTTCGCGTTGCCTCGAATTAAACCACATGTGCCACCGCTGGTGCCGGCCCCCCGCACTTCCTTTGAGTTTCGGATTTTCGACCC
+
FEGGGGGGGGGGGGG8@FFGGGGG,FF96ECFGGCGGGCGGF9FFGGGFGCGFFFGFGCFEDCFDGGGCFEGG8FGGCEDFGGGGGGDGGGGGFGF9<FGGGGC:CF8EFGGGECFGFFBFC9F,,DFE=FDAGFG8E7@>,DEG78E:93<DEGCFGF8,,@,,:,;B0A4***/44?EF?<F7E7*)58)6FFG+CFF+;BF.8864>0)5<>5)?@3C247;*0(0*)-/9*)40>7((((1(-((,9C>5)(7().)1*6-)6(5)6-(,(**0**))05)
@M02542:52:000000000-J9N43:1:1101:22046:1669 1:N:0:GTGAAA
CGGTTTATCACCGGCAGTCTCCCTAGAGTTCCCGACTTAACTCGCTGGCAACTAAGGATAGGGGTTGCGCTCGTTGCGGGACTTAGCCCAACATTTCACAACACGAGCTGACGACAGCCATGCAGCACCTGTCTTACGGTTCCCGAAGGCACAACCGCATCTCTGCAGTCTTCCGTAGATGTCAAGAGTAGGTAAGGTTCTTCGCGTTGCGTCGAATTAAACCACATGCTCCACCGCTTGTGCGGGCCCCCGTCAATTCATTTGAGTTTTAATCTTGCGACCGT
+
GGGGGGGGGGGGGGGGGGGGGGGGGGGGGGGGGGGGGGGGGGGGGGGGGDGGFGGGGDGGGGGGGGGGGGGGGGGDFFGDGEGGFGFGGGGGGGGGGGGGGGGGG@CGGGGGGGGGGGGGGFGGFGGGGGGGGGGGGGGGGGGGGGGGGGGGGGGGGGGGGFGGCFGGGGGGGGG@CEGFGGGGGGGGGGGGGCFGGFFGGGGGGGGGCG=GFE8CFFFGGGECEGGGGFG+CGGGGGGFG?FDEDEFGGGFFGFFBGGF>:)/-:DFBAADGGFG)493>>FF
@M02542:52:000000000-J9N43:1:1101:17669:1704 1:N:0:GTGAAA
CGGTTTATCACCGGCAGTCTCCCTAGAGTTCCCGACTTAACTCGCTGGCAACTAAGGATAGGGGTTGCGCTCGTTGCGGGACTTAACCCAACATTTCACAACACGAGCTGACGACAGCCATGCAGCACCTGTCTTACGGTTCCCGAAGGCACAACCGCATCTCTGCAGTCTTCCGTAGATGTCAAGAGAAGGTAAGGTTCTTCGCGTTGCGTCGAATTAAACCACATGCTCCACCGCTTGTGCGGGCCCCCGTCAATTCATTTGAGTTTTAATCTTGCGACCGTT
+
GGGGGGFGGGGGEDGDGFGFGCFGFFGFFGGADGEFGGGGGFGGGGGDGGDCFAFGFGGFC8FDEGGGCCECFGDGGGGGGEGGGGGGGGGGGGGGGGGDFFGGC@FEFGCDF@FGGFFDFFF9BF8FGFGGGGGGFGGGGFGGGGGDGGGGGGDGGGGGGGFA;B,C<FGGGGGGGGGGCFGFFG988+BBFFGGF<E>CFGCGGGG=E=E>EGGGGG7E:?FGFGGGGGFG6C*>3:CF>FGGDFEG39BBD?:AAFFGF4=43--65<FGFFC)6(202<D)
@M02542:52:000000000-J9N43:1:1101:13993:1715 1:N:0:GTGAAA
CGGTTTATCACCGGCAGTCTCCCTAGAGTTCCCGACTTAACTCGCTGGCAACTAAGGATAGGGGTTGCGCTCGTTGCGGGACCTAACCCAACATTTCACAACACGAGCTGACGACAGCCATGCAGCACCTGTCTTACGGTTCCCGAAGGCACAACCGCATCTCTGCAGTCTTCCGTAGATGTCAAGAGTAGGTAAGGTCCTTCGCGTTGCGTCGAATTAACCCACATGCTCCACCGCTTGTGCGGGCCCCCGTCAATTCATTTGAGTTTTAATCTTTCGACCGT
+
GGGGGGGGGGGGCGGGGGGGGGGGGGFGGGGGGGGGGGGGGGGGGGGGGG,FFGGGGGGGGGGGGGGGGGGGGGGGGGGGGGGGGGGGGGGGGGGGGGGGGGGGGGGGGGGGGGGGGFGGGGGGGGGGGGGGGGGGGGGGGGGGGGGEFGGGGGGGGGGGGGGGGGGGGGGGGGGAGGGGGCCFFFGGGFGGGGGFGGCEGGFGGGGGGGGG:E=FFFGGFG=EGEFCGGEGGCFGGGGGF7=DEGFBGGD379?FFGGFGGFFF046<<B*:CFF9>10:9>D
@M02542:52:000000000-J9N43:1:1101:18871:1720 2:N:0:GTAAAA
CGGTTTATCACCGGCAGTCTCCCTAGAGTTCCCGACTTAACTCGCTGGCAACTAAGGATAGGGGTTGCGCTCGTTGCGGGACTTAACCCAACATTTCTCAACACGAGCTGACGACAGCCATGCAGCACCTGTCTTACGGTTCCCGAAGGCACAACCGCATCTCTGCAGTCTTCCGTAGATGTCAAGAGTAGGTAAGGTTCTTCGCGTTGCGTCGAATTAAACCACATGCTCCACCTCCTGTGCGGGCCCCCGTCCATTCATTTTAGTTTTAATTTTGTCACCGTG
+
GGGGGGGGGGGGGGGGDGGGFGCEAFCAFFEFGGGGDGDGGCF@FGGEGGGGGGGGGGGGGGFEFGGGGD@CEFFGEDCGGGGGGGGGGGGGGGGGG9EAEFGGGGE@EEGGGCF>7FFGGCFGFE8DFGFFFGGGGGCDCGGGGDG@FC8,@BCEDGDCE7B:EG9<EGCBCFEE65*88FCF774AFCCA9AGFGGFF4CFFD30:0)(<>>DFF:C?C<:///?>D:55))8(((2))).4B0(499D<?*)(468-.7=4)(6:A>9)--):*010995)0
@M02542:52:000000000-J9N43:1:1101:19638:1724 1:N:0:GTGAAA
CGGTTTATCACCGGCAGTCTCCCTAGAGTTCCCGACTTAACTCGCTGGCAACTAAGGATAGGGGTTGCGCTCGTTGCGGGACTTAACCCAACATTTCACAACACGAGCTGACGACAGCCATGCAGCACCTGTCTTACGGTTCCCGAAGGCACAACCGCATCTCTGCAGTCCTCCGTAGATGTCAAGAGTAGGTAAGGTTCTTCGCGTTGCGTCGAATTAAACCACATGCTCCACCGCTTGTGCGGGCCCCCGTCAATTCATTTGAGTTTTAATCTTGCGACCGTT
+
GGGGGGGGGGGGGGGGGGGGGGGGGGGGGGGGGGGGGGGGGGGGGGGGGGGGGGGGGGGGGGGGGGGGGGGGGGGGGGGGGGGGGGGGGGGGGGGGGGGGGGGGGGGGGGGGGGGGGGGGGGGGGGGGGGGGGGGGGGGGGGGGGGGEGGGGGGGGGGGGGGGGGGGGGGGGGGGGGGGGGFGGGGGGGGGGGGGGGGGGGGGFGGGGEGGEFG==FGGGGGGGGGFCFEEGGGGEGGGFGFFDGGFFGGGFBGFFAFGFGGDB:?BFFAACGGFGA<9BFFFF)
@M02542:52:000000000-J9N43:1:1101:18019:1730 1:N:0:GTGAAA
CTGGTTAACCCAGGCAGTCTCGCCAGAGTGCCCAACTTAATGCTGGCAACAGACGATAGGGGTTGCGCTCGTTGCGAGACTTAACCCAACATTTCACAACACGAGCTGACGACAGCCATGCAGCACCTCTCACTCAATTCCCTTGCGGGCACTTCAACCATTACGTCGAATTCTGAGGAGTTCAAGCCTAGGTAAGGTTCTGCGCGTTGCTTCGAATTAAACCACATAATCCACCGCTTGTGCGGGCCCCCGTCAATTGTTTTGAGTTTTAGCCTTGCGGCCGT
+
GGGGGGGGGGGGGGGGGGGGGGGGGGGGGGGGGGGGGGGGGGGGGGGGGGGGGGGGGGGGGGGGGGGGGGGGGGGGEEGGGGGGGGGGGGGGGGGGGGGGGGGGGGGGGGGGFFGGGGGGGGGGGGGGGGGGGGGGGGGGGGGGFG@FEGGGGGGGGGGGGGGGGGGGGGGGGGGGGGGGBFGGGGGGGGGGGGGGGGGGGGGGGGGGGGFGFC5ADGGFGGFFGGGGGCG7CFFEGGGGGFFGGDF@GGGB>G?DAGG?FDBF<BAAAFAGGGFGF>FFFBFF
@M02542:52:000000000-J9N43:1:1101:17788:1759 1:N:0:GTGAAA
CGGTTTATCACCGGCAGTCTCCCTAGAGTTCCCGACTTAACTCGCTGGCAACTAAGGATAGGGGTTGCGCTCGTTGCGGGACTTAACCCAACATTTCACAACACGAGCTGACGACAGCCATGCAGCACCTGTCTTACGGTTCCCGAAGGCACAACCGCATCTCTGCAGTCTTCCGTAGATGTCAAGAGTAGGTAAGGTTCTTCGCGTTGCGTCGAATTAAACCACATGCTCCACCGCTTGTGCGGGCCCCCGTCAATTCATTTGAGTTTTAATCTTGCGACCGT
+
GGGFEEGGGGGGGGGGGGGGGGGGGGGGGGGGGGGGGGGGGGGGGGGGGGGGGGGGGFGFGGGGGGGGGGGGGGGGGGGGGGGGGGGGGGGGFGGGGFGGGGGGGGGGGGFGGGGGGFFGGGGGGGGGGGGGGGGGDGGGGGGGGGGGGGGGGGGGGGGGGGGGGGGGFGFGGGGGGGGGFFACEFFGGGGGA:FGG<FGGGGGGGGGGGGGBEDGGGGGGGFCGGG6:<FEGGGGDGGGC:BGGDB>GGCBFG:DF<7*0:AFFFBFAF<9?:=DDB6;>>FE
@M02542:52:000000000-J9N43:1:1101:23283:1761 2:N:0:GTGAAA
CGGTTTATCACCGTCAGTCTCCCTAGAGTTCCCGACTTCACTCGCTGGCAACTAAGGCTAGGGGTTGCGCTCGTTGCGGGACTTAACGCAACATTTCACAACACGAGCTGACGACAGCCATGAAGCACCTTTCTTACGGTTCACGGAGGCCAAACCTCATGTCCGCAGGCGTCCGTAGTTGTCAAGAGTAGTTCAGGTTCTTCGCGTGTCTTCGAATTAAACCACATGCTCCACCGCTTTTTCGGGCCCGCGTCCATGCATTTTAGTTTTCATCTTACGACCTT
+
GGC:+66;C9,;,6B,,,;E96C,,C,<FCF@E@B@+C,C@,,:7@BFD<@:,9CFG,66,,@:@F@CCF+=FC,<=:+F:+,=<FG+@CCDF,,C,,5,B@,==C:C+AD<:+3F+A:@=>,,8D>8>D,DED,+;+@4@:,=B@*@:>*,4,***6<,,5,,=:C;*/4/*=CFCE/+1+21+)*2+1;1)++1:9;0*;@:<).--))1),*0?>CFF2:E*/)5>7-,)0.3(4*(),31)(2(4(/).))(.)0.-1*))(.6:4)-)).:*6535))1
@M02542:52:000000000-J9N43:1:1101:18589:1770 1:N:0:GTGAAA
CGGTTTATCACCGGCAGTCTCCCTAGAGTTCACGACTTAACTCGCTGGCAACTAAGGATAGGGGTTGCGCTCGTTGCGGGACTTAACCCAACATTTCACAACACGAGCTGACGACAGCCATGCAGCACCTGTCTTACGGTTCCCGAAGGCACAACCGCATCTCTGCAGTCTTCCGTAGATGTCAAGAGTAGGTAAGGTTCTTCGCGTTGCGTCGAATTAAACCACATGCTCCACCGCTTGTGCTGGCCCCCGTCAAATCATTTGAGTTTTAATCTTGCGCCCGT
+
FGEGEGGGGGGGEGGGGGGFGGGGGGGGGGGGGGGGGGAGFGGEGGGGGGGGGGGGGDFFGEFGFDGGGGGEGGGFGGGGGGFGGGFGGGGGGFGGGGGCGGGGGGGGGGGGGGGGGGGGFCFGGGEFGGGGGGGGGGGEGFFGEGGGGGGGGGGGGGGEGFFGGGGGGGGGEFFFFEGFGFGGGCFGFGGGC<FGF:CCFCGCC=GG5EEGEGGDFGFFFCGGCFFGD9C+7@CEGD=CF4=*<CB)=7D>57?:)<9F7CBF4?26)56CCFFG<<(((->B
@M02542:52:000000000-J9N43:1:1101:8539:1773 1:N:0:GTGAAA
CGGTTTATCACCGGCAGTCTCCCTAGAGTTCCCGACTTAACTCGCTGGCAACTAAGGATAGGGGTTGCGCTCGTTGCGGGACTTAACCCAACATTTCACAACACGAGCTGACGACAGCCATGCAGCACCTGTCTTACGGTTCCCGAAGGCACAACCGCATCTCTGCAGTCTTCCGTAGATGTCAAGAGTAGGTAAGGTTCTTCGCGTTGCGTCGAATTAAACCACATGCTCCACCGCTTGTGCGGGCCCCCGTCAATTCATTTGAGTTTTAATCTTGCGACCGT
+
GEGFGGCGCFGGGGGGGGGGGGGFGFFFGGGGCFGGGGGGGGFEGGGGCEGGGGGGGGGGGGCCCGEGGDGDGGGGDGCGCFGFGGFDGGGGGGGGGGFGGGGGGGGGGGGFGGGGGFG,CECEFG,,=B<=FFFGFCEGGG7FFDDFGGGFGGG7F7F@<FGGGGG,?FFGGFGGC@>CGGGGFF@EGGGF<BFGG>EFGGGGCE5C?::EDGGGCGG>FFG8@FGG6++<7AF55DEG<:FGDD<3C<DE@C?>)AF@DCAF5?<<B24D>29*)),,76EF
@M02542:52:000000000-J9N43:1:1101:20090:1804 1:N:0:GTGAAA
CGGTTTATCACCGGCAGTCTCCCTAGAGTTCCCGACTTAACTCGCTGGCAACTAAGGATAGGGGTTGCGCTCGTTGCGGGACTTAACCCAACATTTCACAACACGAGCTGACGACAGCCATGCAGCACCTGTCTTACGGTTCCCGAAGGCACAACCGCATCTCTGCAGTCTTCCGTAGATGTCAAGAGTAGGTAAGGTTCTTCGCGTTGCGTCGAATTAAACCACATGCTCCACCGCTTGTGCGGGCCCCCGTCAATTCATTTGAGTTTTAATCTTGCGACCGT
+
GGGFGGGGGGGGGGGGGGGGGGGGGGGGGGGFGGGGGGFGGGFGGGGGGGGGGGGGGGGGGGGEGGEGGGCGGGGGGGGGGGGGGGFGGGGGGGGGGGGGGGGGGGGGGDGGGEGEGGGGG@GGGDGGGGGGGGGGGFFGGGGGGGGGGGGGFGDGGGGGGGGGGGGGGGGGGGGGGGGGGGGGGCEGGGGGBEFFFC;@CGGGGGGGGGGEFEGGGGFGGGGGGGGG6<CFF6@=E3CFG?BDGDEF5DDFDD<8<GDFGFAFFFF4<ABGFF?G:AF099@>
@M02542:52:000000000-J9N43:1:1101:11125:1815 2:N:0:GTGAAA
CAGTTTATCACTGGCAGTCTCCTTTGAGTTCCCGGCCTAACCGCTGGCAACAAAGGATAAGGGTTGCGCTCGTTGCGGGACTTAACCCAACATTTCACAACACGAGCTGACGACAGCCATGCAGCCCCTGTCTCATAGTTTCCGAAGGCACCAAAGCATCTCTGCTAAGTTCTCTGGATGTACAGAGTAGGTAAGGTTCTTCGCGTTGCATCGAATTAAACCACATGCCTCACCGCTTGTGCGGGCCCCCGTCAATTCATTTAAGTTTTAACCTTGCGGCCGTTC
+
GGGGGGGGGFFGCGF8CGGE@E9EGGGGGGGGGGGGGFFGGFCEGEGDCFGC<<FFGGGGDFGGGGGGGGGGGG@CCEGEGGGFGGFGDGGGFFGGGGGGGGD7FCFGGGGC=FEG,FFD,=DF>,8=@8F>,EA+EFFE,,7+B@CC@F6C?E8,;8FFCGGFC99EFFA;7<CCFF29?,+4BAFFFFFF6+*9F7*;86??=EF>146AD@FF>=FFGDD8*+*6*+)(28)17(18><(()((-(-7/(*9).)*4)**..6<4<2?A24779)8;5..).
@M02542:52:000000000-J9N43:1:1101:9568:1820 1:N:0:GTGAAA
CGGTTTATCACCGGCAGTCTCCCTAGAGTTCCCGACTTAACTCGCTGGCAACTAAGGATAGGGGTTGCGCTCGTTGCGGGACTTAACCCAACATTTCACAACACGAGCTGACGACAGCCATGCAGCACCTGTCTTACGGTTCCCGAAGGCACAACCGCATCTCTGCAGTCTTCCGTAGATGTCAAGAGTAGGTAAGGTTCTTCGCGTTGCGTCGAATTAAACCACATGCTCCACCGCTTGTGCGGGCCCCCGTCAATTCATTTGAGTTTTAATCTTGCGACCGTT
+
GGGGGGGGGGGGGGGGGGGGGGGGGGGGGGGGGGGGGGGGGGGGGGGGGGGGGGGGGGGGGGGGGGGGGG7FGGGGGGGGGGGGGGGGGGGGGGGGGGGGGGGGGGGGGGGGGGGGGGGGGGGGGGGGGGGGGGGGGGGGGGGGGGGGGGGGGGGGGGGGGGGGGGGGGGFGGGGGGGGGFFGGGGGGGGGGGGGGGCFGGGGGGGGGGGGGEEGGGGGGGFFGG5FFGFGGGFGGGGGGGBFGGD>@GGGDBD:BA:FFGGF4)(6AAFAGGGFF<B6969FF)
@M02542:52:000000000-J9N43:1:1101:21754:1825 2:N:0:GTGAAA
CGGTTTATCACCGGCAGTCTCCCTAGAGTTCCCGACTTAACTCGCTGGCAACTAAGGATAGGGGTTGCGCTCGTTGCGGGACTTAACCCAACATTTCACAACACGAGCTGACGACAGCCATGCAGCACCTGTCTTACGGTTCCCGAAGGCACAACCGCATCTCTGCAGTCTTCCGTAGATGTCAAGAGTAGGTAAGGTTTTTCGCGTTGCGTCGAATTAAACCAAATGCTCCACCGCTTGTGCGGGCCCCCGTCAATTCATTTTAGGTTTAATCTTGCGACCCT
+
GGGGGGGGGGGGGGGGGGGGGGGGGGGGGGFGGGGGGGGGGGGGGGGGGGGGGFGGGGGGGGGGGGGGGGGGEGGGGGGGGGGGGGGGGGGGGGGGGGGGGGGGGGGGGGGGCF7BFFGCFGGGGGGGGGFGF:FGGDGDG6C@BCECEG6@C@EGCCC*@7=ECFG??CCAEBEGD=7CC@@FG</;8FAFFFGFGGA+):)0(8:;;:,86(18:>?=>)::*/94F7)5)8)-,(961).1)303901)(1*())9):FF2)().6)(-)).:*1)03)).
@M02542:52:000000000-J9N43:1:1101:21962:1864 1:N:0:GTGAAA
CGGTTTGTCACCGGCAGTCCCATTAGAGTGCCCTTTCGTAGCAACTAATGGCAAGGGTTGCGCTCGTTGCGGGACTTAACCCAACATCTCACGACACGAGCTGACGACAGCCATGCAGCACCTGTGTTACGGCTCTCTTTCGAGCACTCCTCTATCTCTAAAGGATTCCGTACATGTCAAAGGTGGGTAAGGTTTTTCGCGTCGCATCGAATTAAACCACATCCTCCACCGCCTGTGCGGGTCCCCGGCAATTCCTTTGAGGTTCAACCTTGCGGCCGTACTCCC
+
GGGCFGGGGGFDCEC@CCFFGGFGGGDGGGGAGGGFEEGGGGGFFGDFFFG<C<FFEFFEGEGCFGGGFGGGGFFGFEFF<?FGGGGGGGGGFGEGGGG7FEG9EGGGGGFG@CF8FFFFGGGGDDGGFFEGGGEDFEFG@@>F<FF@GGGCCGFF=FE9;FGFF,>DB<DF7>F<F9;BCCF?,=F:729EFEGGGG58**13/?=?ECF<7+<7:?CC:+<*<<8@8C5E*2*A6*:CD>3C5D@)1/766><*6<:BG*5:7<2>:BA*9)<)47>F?<FFF
@M02542:52:000000000-J9N43:1:1101:19620:1934 1:N:0:GTGAAA
CGGTTTATCACCGGCAGTCTCCCTAGAGTTCCCGACTTAACTCGCTGGCAACTAAGGATAGGGGTTGCGCTCGTTGCGGGACTTTACCCAACATTTCACAACACGAGCTGACGACAGCCATGCAGCACCTGTCTTACGGTTCCCGAAGGCACAACCGCATCTCTGCAGTCTTCCGTAGATGTCAAGAGTAGGTAAGGTTCTTCGCGTTGCGTCGAATTAAACCACATGCTCCACCGCTTGTGCGGGCCCCCGTCAATTCATTTGCGTTTTAATCTTTCGACCGT
+
GGGGGGGGGGGGGGGGGGGDGGGGGGGGGGGGGGGFGGFGGGGGGGGGGGGGGGGGGGGDGGGGGGGGGGGGGGGGGGGGGGGGGGGGGGGGGGGGGGGGGGGGGDFGGGGGGFEGGGGGGGGFF8DDFGGGGGGGGGFGGGGGGG>CFGGGGGGGGGDFGGGGGC9FGGGGGGGGCCEGGGGGGGGGGGGGGGGGGGGGGGGGG58:ECEC>CGGGFFGGGGGGCEGGEEGFCECEDED9)9>EDE;=3DBED(75C*=7DA=)7639<2<F:/:)61(:67<
@M02542:52:000000000-J9N43:1:1101:19761:1940 2:N:0:GTGAAA
CGGTTTGTCACCGGCAGTCTCATTAGAGTGCCCTTTCGTAGCAACTAATGACAAGGGTTGCGCTCGTTGCGGGACTTAACCCAACATCTCACGACACGAGCTGACGACAGCCATGCAGCACCTGTGTTACGGCTCTCTTTCGAGCACTAAGCCATCTCTGGCAAATTCCGTACATGTCAAAGGTGGGTAAGGTTTTTCGCGTTGCATCCAATTAAACCCCCTCCTCCACCGCCTGTGCGTTGCCCCCTCCACTCCCTTGCGTTTCAACCCTGCGGCCCTACCCCC
+
GGGGEECCFFGGEGGGGGG<FFGEFGGDFGGGGGGGGG<CFFEFGFEFGGGE@,CEEFGGGGGGGGEGFGCCDGGDGCFFGGGGGGGG9B,C,@FGG@FGGEF@F@CEE=@FDFFGGFF=FCF@D?FFGGCCG8EGGEGFFE6:E8F,@DFGG8@DCF7D,7:,4>BEG>,6C*==:C+4B?8?4>??F;FA*4=CFFB3=5)),*19(/)11)1+;A*.)(-**;?0>F(1)<)-).>((-,56:((((**.*2(,)8035)34))6((((,((19)0)0)455
@M02542:52:000000000-J9N43:1:1101:19167:1944 2:N:0:GTGAAA
CGGTTTATCACCGGCAGTCTCCCTAGAGTTCCCGACTTAACTCGCTGGCAACTAAGGATAGGGGTTGCGCTCGTTGCGGGACTTAACCCAACATTTCACAACACGAGCTGACGACAGCCATGCAGCACCTGTCTTACGGTTCCCGAAGGCACAACCGCATCTCTGCAGTCTTCCGTAGATGTCAAGAGTAGGTAAGGTTCTTCGCGTTGCGTCGAATTAAACCACCTGCTCCACCGCTTGTGCGGGCCCCCGTCCATTCCTTTGAGTTTTAATCTTTCGAACGT
+
GGG@FEFGGGGGGCEEGGGDGFGGGF9FGGFGGGGGGGFGGGGGGGGGGGFFGGFGGGGFGFGGGDGGGGDGGGGGGGDGGGGGGGFFFG?FGGGGGGGGGG87@FFEEGGGGGGCFGGGGGGGGFGGGGGCF7F?BFEFB>EFGG>CDG6DEGGGGDEEG7:@,?,>BCCFECGGC5/:8C+6+)85CAFFC@FGGFFCBCFF;>831A>FF09:?FGF73?>1*78C*..))<706<(,)6:>>;9>377(9),644)-@FB<6<AA2<)-).:*100)0.8
@M02542:52:000000000-J9N43:1:1101:19321:1948 2:N:0:GTGAAA
CGGTTTATCACCGGCAGTCTCCCTAGAGTTCCCGACTTAACTCGCTGGCAACTAAGGATAGGGGTTGCGCTCGTTGCGGGACTTAACCCAACATTTCACAACACGAGCTGACGACAGCCATGCAGCACCTGTCTTACGGTTCCCGAAGGCACAACCGCATCTCTGCAGTCTTCCGTAGATGTCAAGAGTAGGTAAGGTTCTTCGCGGTGCGTCGAATTAAACCACCTGCTCCACCGCTTGTGCGGGCCCCCGTCAATTCATTTGAGGTTTTATCTTTCCACCCTT
+
GGGGGGGGGGGGGGGGGGGDGGGGGGFGGGGGGGGGGGFGGGGGGGGGGGGGGGGGGGGGGGGGGGGGGGGGGGGGGGGGGGGGGGGGGGGGGGGGGGGGGGGGEFG@EGGGDDGGGGGGFGFGG8DFGGGFG7DFGFEGG>FGGGD5CGCFFFGGGECCE:CEFGGGGG@F??EGC=?@FB>AFFFFFAFF>+CGFF=>AFFF?E)6;3(71355@)2=:>?GE5>7D4).9>F9>BG<B74-5119>,7),1/84<FBA?694-,..6(.-)-:2@*18;).0
@M02542:52:000000000-J9N43:1:1101:21160:1968 1:N:0:GTGAAA
ATCCACACCTTCCTCCGGTTTATCACCGGCAGTCTCCCTAGAGTTCCCGCCATTACGCGCTGGCAACTAAGGATAAGGGTTGCGCTCGTTGCGGGACTTAACCCAACATTTCACAACACGAGCTGACGACAGCCATGCAGCACCTGTCTTACAGTTCCCGAAGGCACAACCGCATCTCTGCAGTCTTCTGTAGATGTCAAGAGTAGGTAAGGTTCTTCGCGTTGCGTCGAATTAAACCACATGCTCCACCGCTTGTGCGGGCCCCCGTCAATTCATTTGAGTTTTAATCTTGCGACCGTAC
+
CCCCCGGGGGGGGGGGGGGGGGGGGGGGGGGGGGGGGGGGGFFGGGGGGGGGGGGGGGGGGGDGGGGGGGGGGGGGGGGGGGGGGGGGGGGGGGGGGGGGGGGGGGGGGGGGGGGGGFGGGGGGGGGGGGGGGGGGGGGGGGGGGGGGGGGGGGGGGGGGGGGGGGGGGEGGGDGGGGGFGGGGGGGGGGGGFGGGGGGGGGGFGGGGGGGDFFGGGGGGGGGGGGGGFDGGGGGGGDGGGGFGCFGGGGEEGGGGGFDDEG@DEGCDFGFFAGGBGFAF06:)5::CGGF7<;BBB;E5)
@M02542:52:000000000-J9N43:1:1101:17830:1997 1:N:0:GTGAAA
CGGCTTATCACCGGCGGTTTCTTTAGAGTGCCCAACTAAATGATGGCAACTAAAGACGAGGGTTGCGCTCGTTGCGGGACTTAACCCAACATCTCACGACACGAGCTGACGACAGTCATGCAGCACCTGTGTGCTAGCCAGCCGAACTGAAGAAATCCATCTCTGGAAATCATACTAGCCATGTCAAACGCTGGTAAGGTTCTGCGCGTTGCTTCGAATTAAACCACATGCTCCACCGCTTGTGCAGGCCCCCGTCAATTCCTTTGAGTTTTAATCTTGCGACCG
+
GGGGGGFGGFGGGGGGE@FGGGFFFDFDFEGGDGGGGGGGGGAFD?FGFGGGGGFFFFDEDCFGGGGGEGGFGGGGGC>FGGGCGCGGGGC@5<?9FEBFGGG>FEDGGDCCEGCE>@=>F<FEFFFCCFFGFEFECGGCGDFGEEFFGGGGC,<CCCEAFEDGGGGGGGGGGGGFGFGCFGDGGFDGGGGGGGFFBFF;EGGDC=8:CEC=@FGCGE8FGGCF?FGGGCF7<AFGGCEGGBFFGGFFGGC5<D?FFCCFFGBFFFFFAFFGG6*:<ABF9;ED)
@M02542:52:000000000-J9N43:1:1101:11251:2004 1:N:0:GTGAAA
CGGTTTACCACCGGCAGTCTCCCTAGAGTTCCCGACTTAACTCGCTGGCAACTAAGGATAGGGGTTGCGCTCGTTGCGGGACTTAACCCAACATTTCACAACACGAGCTGACGACAGCCATGCAGCACCTGTCTTACGGTTCCCGAAGGCACAACCGCATCTCTGCAGTCTTCCGTAGATGTCAAGAGTAGGTAAGGTTCTTCGCGTTGCGTCGAATTAAACCACATGCTCCACCGCTTGTTCGGGCCCCCGTCAATTCATTTGAGTTTTAATCTTGCGACCGT
+
GGGGGGGGGGGGGGGGGGGGGGGGGGGGGGGGGGGGGGGGGGGGGGGFGGGGGGGGGGGGGGGGGGEGGGEEFGGGGGGGGGGGGGGGGGGGGGGGGFGGGGGGGGGGCFGGGGGGGGGGGGGGGGGGGGFFCGGGGGFGGGGGGGGCGGGGGGDGGGGGDGGGGGGBFFGGGGGCFGGGFFFGGGGGFGGGCFECE?EDF9FFGGGGGGGGEGGGGGDGGGGGFGGGGFGDFGGGGDGGG)9>=CDFCDDFBDFDBFGFGGF?ABBF<>49CFFFAF9>9;BF
@M02542:52:000000000-J9N43:1:1101:15264:2007 2:N:0:GTGAAA
CGGTTTATCACCGGCAGTCTCCCTAGAGTTCCCGACTTAACTCGCTGGCAACTAAGGATAGGGGTTGCGCTCGTTGCGGGACTTAACCCAACATTTCACAACACGAGCTGACGACAGCCATGCAGCACCTGTCTTACGGTTCCCGAAGGCACAACCGCATCTCTGCAGTCTTCCGTAGATGTCAAGAGTAGGTAAGGTTCTTCGCGTTGCGTCGAATTAAACCACATGCCCCACCGCTTGTTCGGGCCCCCGTCAATTCATTTGAGGTTTAATCTTTCGACCGT
+
GGGEGGGGGGGGGGGCGGGFGDGGGGFGGGGGGGGGGGFFGGGGGGGGGGGGGGGGGGGGGGGGGGGGGGGGGGGGGGGGGGGGGGGFGGGEGGGGGGGGGGGGFFGGGFEGDGGGGGGGGFGGFGGGGGGCFGGGGGGB@@EGEGGEGGGGFGCCDGEGE9FGGCGGEGGFGFEGGG*8BCCFCEFFFA6=;A+0>CF>6AAFDDD69A2>B09FFF9?FA:**16377(47@EB(-93(.-(7(11143)(1*-6<F<AF?))((.(),6)))**6.8:))0
@M02542:52:000000000-J9N43:1:1101:15408:2033 1:N:0:GTGAAA
CGGTTTATCACCGGCAGTCTCCCTAGAGTTCCCGACTTAACTCGCTGGCAACTAAGGATAGGGGTTGCGCTCGTTGCGGGACTTAACCCAACATTTCACAACACGAGCTGACGACAGCCATGCAGCACCTGTCTTACGGTTCCCGAAGGCACAACCGCATCTCTGCAGTCTTCCGTAGATGTCAAGAGTAGGTAAGGTTCTTCGCGTTGCGTCGAATTAAACCACATGCTCCACCGCTTGTGCGGGCCCCCGTCAATTCATTTGAGTTTTAATCTTGCGACCGT
+
GGGGGFGFGGGGFGGGGGGGGGGGGGGGGGGGGGGGGGGGGGGGGGGGGGGGGGGGGGGGGGGGGGGGGGGGGGGGGGGGGGGGGGGGGGGGGGGGGGGGFGGGGGGGGGGGGGGGGGGGGGGGGGGGGGGGGGGGGGGGGGGGGGGGGGGGFGGGGGG>ECGGGGGGGGGGGCGGGGGGGGGGGGGGGFGG@ECGGGGGGGGGGGGGEDEGFGGGGGGGGGC5CEGFGGGFGGGC=5EGF)@DGGB>GGCBEC?3)<C=FGF=<<A<<<:CC7FG)<>>FF>E
@M02542:52:000000000-J9N43:1:1101:17611:2056 2:N:0:GTGAAA
CGGTTTATCACCGGCAGTCTCCCTAGAGTTCCCGACTTAACTCGCTGGCAACTAAGGATAGGGGTTGCGCTCGTTGCGGGACTTAACCCAACATTTCACAACACGAGCTGACGACAGCCATGCAGCACCTGTCTTACGGTTCCCGAAGGCACAACCGCATCTCTGCAGTCTTCCGTAGATGTCAAGAGTAGGTAAGGTTCTTCGCGTTGCGTCGAATTAAACCACATGCTCCACCGCTTGTGCGGGCCCCCGTCAATTTATTTGATTTTTATTCTTTCGACCGTG
+
GGGGGGGGGGGGGGGGGGGGGGGGGGGGGGGGGGGGGGGGGFGGGGGGGGGGGGGGGGGGGGGGGGGGDECGGGGGGGGGGGGGGGGGGGGGFFGGGFGGGGGGGDGGGGGGGGGDGGGFGFGGGGGGGGFGGGGGGFDDFGGGGEB>FGGGGGGGGDGGGGGFFG9CCFFAFGGFF5CFFC>FG@FFAFFBCFFCFF4;BF7315>@2A6<667547CF><(1:5)4DCABFF53725(4?<:>>B662DD1353.)1)69B)))))-62))))**0)008>D)
@M02542:52:000000000-J9N43:1:1101:22669:2069 2:N:0:GTGAAA
CGGTTTATCACCGGCAGTCTCCCTAGAGTTCCCGACTTAACTCGCTGGCAACTAAGGATAGGGGTTGCGCTCGTTGCGGGACTTAACCCAACATTTCACAACACGAGCTGACGACAGCCATGCAGCACCTGTCTTACGGTTCCCGAAGGCACAACCGCATCTCTGCAGTCTTCCGTAGATGTCAAGAGTAGGTAAGGTTCTTCGCGTTGCGTCGAATTAAACCACATGCTCCACCGCTTGTGCGGGCCCCCGTCAATTCATTTGAGTTTTAATCTTGCGACCGT
+
GGGFGGGGGGGGGGGGGGGFGGGGGGFFGGGGGGGGGGGGGGGGGGCEEGFGGGGFGCGGGGGGGGGGDGGGGGC=FFGGGFFGGGGFGGGGGGCGGGGGGGGGEGGGGFGGEGGGGGGGDCFGFGGGGFFFGGGGGGGGGGGGCCE8CFGGGGGECEE89@F7CE?CC<1=F?5FCCCF>FDC77AAFFFF>+;=*:=7FFFF2AAFFF079(/7;3<F*8(::*9)9:-5F:FF99D61).()37;>9G)(1*,.:*).==)-3).)6)56<):*/).07)0
@M02542:52:000000000-J9N43:1:1101:23785:2072 1:N:0:GTGAAA
CAGTTTGTCACTGGCAGTATCCTTAAAGTTCCCGGCTTAACCCGCTGGCAAATAAGGAAAAGGGTTGCGCTCGTTGCGGGACTTAACCCAACATCTCACGACACGAGCTGACGACAGCCATGCAGCACCTGTATGTAAGTTCCCGAAGGCACCAATCCATCTCTGGAAAGTTCTTACTATGTCAAGACCAGGTAAGGTTCTTCGCGTTGCATCGAATTAAACCACATGCTCCACCGCTTGTGCGGGCCCCCGTCAATTCATTTGAGTTTTAGTCTTGCGACCGT
+
FFFGGGGGGGGGGGGGGGGGGGGGGGGGGGGGGGGGGGGGGGGGGGGGGGGGGGFGGGGGGGEEGGGGGGGGGGGGGGGGGGGGGGGGGGGGGGGGGGGGGGGGGGGGGGGGGGGDFGGGGGGGGGGGGGGGGGGGGGGGGGGGGGGGGFGGGGGG@GFGGFGGGDGGGGGGGGGGGGGGGGGGGFGGGGGGGGGFGGGGGGGGGGGGDGGFACGGGGGGGGGGGGGGGGGGGFGGGCGGG?FGGGFFGGGFEGF:AGGFGGF4AB<945ADDCFGABFBFFFE
@M02542:52:000000000-J9N43:1:1101:10556:2073 1:N:0:GTGAAA
TTCCCGACTTAACTCGCTGGCAACTAAGGATAGGGGTTGCGCTCGTTGCGGGACTTAACCCACCATTTCACAACACGAGCTGACGACAGCCATGCAGCACCTGTCTTACGGTTCCCGAAGGCACAACCGCGTCTCTGCAGTCTTCCGTAGATGTCAAGAGTAGGTAAGGTTCTTCGCGTTGCGTCGAATTAAACCACATGCTCCACCGCTTGTGCGGGCCCCCGTCAATTCATTTGAGTTTTAATCTTGCGACCGTACTCCCCAGGCGGTCTACTTAGTGCGTTAGCTGCGCTACTCACA
+
CCCCCGGGGGFGCEGGGGE7FGGGGF8FF<FEC@FFCF7C+@+:FFFGGE>@CFGGCC9<FG,BFEGEAFFFGGGGG7CGGCCD:=FEEF<EFGAECFF8,B?CBFFFGDFGGGGGGGE+:EGFDFG733@FGBFDFEFGF@CFFG@FC@CECGDFCGFGD,@CFFFGC=F,=@FEGGEGGGGGGG>FGGFFGGGCCFF9CCF?CFGGEGGD@<F=8>>EEGDG8EGEBGGGGGGFCFGGF+3++2AGCF8EGGEDF?FGGGFFEDGEBD>EAGGFCFB*69?FFBFGDGDG>9>>:26F
@M02542:52:000000000-J9N43:1:1101:17086:2097 2:N:0:GTGAAA
GTCCACACCTTCCTCCGGTTTATCACCGGCAGTCTCCCTAGAGTTCCCGACTTAACTCGCTGGCAACTAAGGATAGGGGTTGCGCTCGTTGCGGGACTTAACCCAACATTTCACAACACGAGCTGACGACAGCCATGCAGCACCTGTCTTACGGTTCCCGAAGGCACAACCGCATCTCTGCAGTCTTCCGTAGATGTCAAGAGTAGGTAAGGTTCTTCGCGTTGCGTCGAATTAAACCACATGCCCCACCGCTTGTGCGGGCCCCCGGCCATTCCTTTTAGTTTTAATCCTGCCACCGTCC
+
CCCCCGGGGGGGGGGGGGGGGGGGGGGGGGGGGGGGGGGGG,FGGGGGGGGGGGGGGGGGGGGGGGGGGGGGGGGGGGGGGGGGGGGGGGGGGGDGGGGGGGFGGGGGGGGGGGGGGGGGGGGGGGGGGGGGGGGGFCCFGGDFGGGCGDFGGGGGFGGGCDEEG6FGGGGCGGDG,2=CE?CEC+=@FGGGGGFFFGGAD@AFFFFFEFGGGGFDFFFBFFF905;:9>GFF6F=F((/;EF?*946BD343:32)4(-;1>>075)()1())*).9*-(.6<2)45)-6*0)0*7)<))
@M02542:52:000000000-J9N43:1:1101:23477:2105 1:N:0:GTGAAA
CGGTTTATCACCGGCAGTCTCCCTAGAGTTCCCGACTTAACTCGCTGGCAACTAAGGATAGGGGTTGCGCTCGTTGCGGGACTTAACCCAACATTTCACAACACGAGCTGACGACAGCCATGCAGCACCTGTCTTACGGTTCCCGAAGGCACAACCGCATCTCTGCAGTCTTCCGTAGGTGTCAAGAGTAGGTAAGGTTCTTCGCGTTGCGTCGAATTAAACCACATGCTCCACCGCTTGTGCGGGCCCCCGTCAATTCATTTGAGTTTTAATCTTGCGACCGT
+
GEEGGGGGGFGG@@C@CF@,;E@FECAFFFCGGDBEGGFGFFGCEEG@@EFEGFFGF9FEAEFCFDEGGGGEGGGCGCFDCFGGGGGGGGGGFGGGFFGGGEGGGB:FGF?FCFGGFFFDF8D9CDFGDFFEGGGGGGEFFGGG7CGC7F,F:FFEGGG:>FGGGGFFGGGFGGGGC*;>:EBCFFFFFFGDCFCBFFCGDGGGG5CE5C5E3*857E:CGFG5CG8:++<C?GGGGGGGGBFGGGFDGCD>BGF@AGGFGC<FB?BBAA<F7:=DAA6>FFB>
@M02542:52:000000000-J9N43:1:1101:15990:2131 1:N:0:GTGAAA
CGGTTTGTCACCGGCAGTCTCCTTAGAGTGCCCACCATAACGTGCTGGTAACTAAGGACAAGGGTTGCGCTCGTTACGGGACTTAACCCAACATCTCACGACACGAGCTGACGACAGCCATGCAGCACCTGTGTCTGAGTTCCCGAAGGCACCAATCCATCTCTGGAAAGTTCTCAGCATGTCAAGGCCAGGTAAGGTTCTTCGCGTTGCTTCGAATTAAACCACATGCTCCACCGCTTGTGCGGGCCCCCGTCAATTCATTTGAGTTTTAACCTTGCGGCCGT
+
GGGGG@FGGGGGCFGGGGGGGGGGGGEGGGGCFGGGGGGGGGGGGGGGGGG@CGGGGGGFGGGCGGGGGGGGG+DFGGGGGGGFGGFFGGGGGGGEFFGG:FGGGGGGGGGGGGGGGGGGGAFGGGGGGGGGFGGGGGGGGGGGGGG7FGGGGGGGGGGGGGGGGGGGGGGCGGGF@FGGGGFGGGFGGGGGFGCFGFEGGFCFGGEGGGDFFG=CFGGCEGC8CFCCGFCFFGGGGGGGG?FG=DEFGD<B@DFDAGGFCC>FFBFFBA>DFFFCABF09BDF
@M02542:52:000000000-J9N43:1:1101:13530:2133 1:N:0:GTGAAA
ATCCACACCTTCCTCCAGGTTATCCCTGGCAGTCCCTCTAGAGTGCCCAACTTAATGCTGGCAACTAAAGGCAAGGGTTGCGCTCGTTGCGGGACTTAACCCAACATCTCACGACACGAGCTGACGACAACCATGCACCACCTGTCACTTCTGTCCCCGAAGGGAAATCTCCGATTAGGGAGAGGTCAAAAGGATGTCAAGCTTAGGTAAGGTTCTTCGCGTTGCTTCGAATTAAACCACATGCTCCGCTACTTGTGCGGGTCCCCGTCAATTCCTTTGAGTTTCACTCTTGCGAGCGTAC
+
CCCCCGGGGGGGGGFGGGGGG,CC<FGFEFFECCFGGGGGGCFGGFGGGGGFGGFGFFGGGGGGGGGGGGGGGGFGGGGG8FEGEEED,CFGDGGDFGFFCFGFGGF8EFAGGGGGGGGGGGGGFEGGFBFCGGGCDAFDF:FGGFFGGCEFGGGCGFGEGGGEG<DBFGGAFGGGEGGGGGFCEFFGGG<>7>EGG?@CCCC9FFFGGFGGGFGGGGGD8EE==FFFFGDCCEGGFGGGGFCGC7EDCGECGGG776BGGGEFGGG>BD:FDGDFGG2=06::9<47>:F*699061>5.
@M02542:52:000000000-J9N43:1:1101:7979:2150 1:N:0:GTGACA
CGGTTTATCACCGGCAGTCTCCCTAGAGTTCCCACCATTACGTGCTGGCAACTAAGGATAAGGGTTGCGCTCGTTGCGTGACTTAACCCAACATTTCACAACACGAGCTGACGACAGCCATGCAGCCCCTGTCTTAGCGTTCCCGAAGGCACAATCGTATTTCTACAATCTTCGCTAGATGTCAAGAGTAGGTAAGGTTCTTCGCGTTGCGTCGAATTAAACCACATGCTCCACCGCTTGTGCGGGCCCCCGTCAATTTATTTGAGTGTTAATCTTGCGACCGT
+
F7BFFF8<EEC<C7:F:EFCGFFGD<E,<C,CFGGGC<FEF@C<FFGGGFFFGFGG<<CFF9,C9F+C6>F@:CF,B@+B,FGGGFCF8FE7DEFGDFGFFFEF==C+8,5BCFEE7E7F,,BCFF,@+B<5>FGGADCG+@FC+3@++>FDFG=,F3F7,@FFFCFCF,,7@@C@G7DBDF;;,,?><FGC@@C92?C<9FGGE*CE5CEG35*38C?CCECEFGFE++076CFCED5CC>F*/9).:5C>BD:D4:*0:C<*)(6)-6<:**9*)),,2957
@M02542:52:000000000-J9N43:1:1101:20305:2158 2:N:0:GTGAAA
CGGTTTATCACCGGCAGTCTCTTGAGAGTGCCCGACTTCACTTGCTGGCAACTAAGCATAGGGGTTGGGCGCGTCGCGGGACTTAACCCAACCTTTCACACCACAAGCTGAGCACCGCTACGCACCAAGTATCATTCATCAACAGAACGTTCCAACGGATCTTTGGAGTCTACCTTAGATATCACGCGAAGATATGGTGGTTCGCGTTCCTCCCAATTAAAGCACATGCTACCCTGCCGGTATTTGCCACCCACATTTCAGTTAATTGTTACTTCTTCAAGCGT
+
C6+6+;FFF,EC@7FF76,,C,,,<66,6,,5C,8@+B6C,<,6,CFEE<CDCEEG8FF,CFCC,67++6+@+4+8++8@7>F,,C,CAF8B+?<,A9,,,8++,,,3,AE=,@8,8++8=C888+,+,8,,,3,+,,,7,,7,,@E,*1,1,6,,31*4*<,,44?,<*,1=@<4+,:1+++1+()))).)111;C1+*209;()0((0)*(-2)88:4*))02*0)6*)-.)*((()(-(()*)-)).*/(**,6-1-)/*)..:).-))-))2:*/**1))
@M02542:52:000000000-J9N43:1:1101:22106:2164 2:N:0:GTGAAA
CGGTTTATCACCGGCAGTCTCCCTAGAGTTCCCGACTTAACTCGCTGGCAACTAAGGATAGGGGTTGCGCTCGTTGCGGGACTTAACCCAACATTTCACAACACGAGCTGACGACAGCCATGCAGCACCTGTCTTACGGTTCCCGAAGGCACAACCGCATCTCTGCAGTCTTCCGTTGATGTCAAGAGTAGGTAAGGTTCTTCGCGTTGCGTCTAATTAAAACACATGCCCCACCGCCTGGTCGGGCCCCCGTCAATTCATTGTAGTTTGTATCTTTCGACCTCC
+
GCEFGCC<FFEFGGG7:FC9C@FFGG9FGFF@CCFGD@,<C@<FGGECEGGFG,F,99,@EFD@FG>GGGC?FGGCFG+CCEF<,FBFE@DFEFGG9?DB@F<@:FCDC<AF:CGCGGFGG8D:D88+@E7,7:@D9+@><CFDG*4:7D8DFG>*;C**4B=,49<1?*1=,BC?*:81=B8+;7*);8+A>FF*2=/76CAF0>2.45(0-(**/6<8:)4@*A)560(4)>DF9(91(54()4,4;7<)(9C14)7<6@*.).).6.(-)-.0:@>>5))))
@M02542:52:000000000-J9N43:1:1101:12819:2192 2:N:0:GTGAAA
CGGTTTGTCACCGGCCGTCTCATTAGAGTGCTCTTGCGTAGCAACTAATGACAAGGGTTGCGCTCGTTGCGGGACTTAACCCAACATCTCACGACACGAGCTGACGACAGCCATGCAGCACCTTTGTTACGGCTCTCTTTCGAGCACCCCCACCTCTCAGCAGGGTTCCGTACATGTCAAGGGTAGGTAAGGTTTTTCGCGTTGCATCGAATTAATCCACAACACCCACCGCTTGTTCGGGTCTCCGCCAATTCCTTGTAGGTTTAATCTTGTGACCTTACTCCC
+
GGEGGGGGGGGGGGG+FFG@FFGGGGGGGFFGGGG@FFFGGFGGGGGCGGGDACCE:FGGG7CFFGGFDCFGECEFGG=FBF7F:FGGGGGFGG@FG:F7FFFCF7CEEEFGGE,,C,:,6@=,3=3=@E:E++8;FGGFGE*@5*3,@>:4:E882?97,,,*46,4:C0;CECF+,+1/?5);13AFFF6.2:CD+)1)::)4?6)47()46***1+/9((2/*.435195)584>G04.3(*-4(-()9-**).)1-4*9<)5)4<<))-.)***1/9@??@
@M02542:52:000000000-J9N43:1:1101:15812:2206 1:N:0:GTGAAA
CGGTTTATCACCGGCAGTCTCCCTAGAGTTCCCGACTTAACTCGCTGGCAACTAAGGATAGGGGTTGCGCTCGTTGCGGGACTTAACCCAACATTTCACAACACGAGCTGACGACAGCCATGCAGCACCTGTCTTACGGTTCCCGAAGGCACAACCGCATCTCTGCAGTCTTCCGTAGATGTCAAGAGTAGGTAAGGTTCTTCGCGTTGCGTCGAATTAAACCACATGCTCCACCGCTTGTGCGGGCCCCCGTCAATTCATTTGAGTTTTAATCTTGCGACCGT
+
GGGGGGGGGGGGGGGGGGGGGGGGGGGGGGGGGGGGGGGGGGGGGGGGGGGGGGGGGGGGGGGGGGGGGGGGGGGGGGGGGGGGGGGGGGGGGGGGGGGGGGGGGGGGGGGGGGGGGGGGGGGGGGGGGGGGFGGGGGDGGGGGG7CFGGGGGGGGGGGGGGGGGGGGGGGGDGGGGGDGGGGGGFGGFGGGGGGGGEGGGGGGGGGGEEEGEGGGGGGGGGGGGGGGGCGGGGGGGGGGGFFGGGFFGGG>5C<::CCFGGFFF?F29<BCFGFGFFF>>>EF
@M02542:52:000000000-J9N43:1:1101:14138:2232 2:N:0:GTGAAA
CGAGTTAACCCCGGCAGTCTCTCACGAGTCCCCACCATAACGTGCTGGCAACATAAGACAAGGGTTGCGCTCGTTGCGGGACTTAACCCAACATCTCACGACACGAGCTGACGACAACCATGCACCACCTGTACACCAACCACAAAGGGAAACTACATCTCTGCAGCGATCTGGTGTATGTCAAGCCCAGGTAAGGTTCTTCGCGTTGCATCGAATTAATCCACATGCCCCGCCGCTTGTGCGGGCCCCCGTCAATTCCTTTGAGTTTTAGCTTTGCGGCCGTAT
+
GGGGGGGGGGGGGGGFDGGGGCFEGGGGGGGGGGGGGGGGGGGGGGFGGGGGGEGGFCFDGGGGGGGGGGGGG7F,FFEGGGGGGGGGGCFGGGGCFAFGDGGGFGFGCCFGDFGGEFGGGGG9BFGGGGGFGD9CEFGCGDF>5DFGGGGGGGGGGDGGGF7E@8CEE*:6CGEGF?8@AEFF4*/?:AF6CFGGFCFCAAFA9::>DA)+/.2/)9FFC48+8@=?FC?2>B)79:C129(4:0(7B(/12*9-)-8)66*.8AF<<432))-*2)))707))
@M02542:52:000000000-J9N43:1:1101:15454:2265 2:N:0:GTGAAA
CGGTTTATCACCGGCAGTCTCCCTAGAGTTCCCGACTTCACTCGCTGGCAACTAAGGATAGGGGTTGCGCTCGTTGCGGGACTTAACCCAACATTTCACAACACGAGCTGACGACCGCTATGCAGCACCTGCATTCCGGTTACCGAAGGCACAACCGCATCCCTGCAGTCTTCCGTAGATTTCGAGAGTAGGGAAGGTTCTTCGCGTTTCGTCCAAATAGACCAACTTCTCCACCCCTTGTTCGGGCCTCCCTCAATTCATTTTATCTTTAACCTTACGACCGGC
+
;C7B+C6CFFGEFB@6@<E,<C<FFEFG<F@ECECBCE,E<FC,FGGG>FG7@,,C<E<FG<<B:BFGB+@F:FCDF=+:+=E<E9A,,8FEFF,<@?E9FBFC++@:>,CF++@+8C7FCA9,3,,=:><,,@@+3@@:5*@EE***5>D@:,*>C*=8=,4=,,4,6CCFEEC74**;8+;)56):AA6=2)*:5=F7?FB3(087(),8((*/*0+**.30**0)**.6*).((->364)3)(((((1/.**)))*).8@)))))))-)).-;:9)).).))
@M02542:52:000000000-J9N43:1:1101:23515:2265 1:N:0:GTGAAA
CGAGTTGACCCCGGCGGTCTCCCGTGAGTCCCCATCACCCCGAAGGGCATGCTGGCAACACGGGACAAGGGTTGCGCTCGTTGCGGGACTTAACCCAACATCTCACGACACGAGCGGACGACAGCCATGCACCACCTGTACACCGACCACAAGGGGGGCACTATCTCTAATGCTTTCCGGTGTATGTCAAGCCTTGGTAAGGTTCTTCGCGTTGCGTCGAATTAAGCCACATGCTCCGCTGCTTGTGCGGGCCCCCGTCAATTCCTTTGAGTTTTAGCCTTGCGG
+
GGGGGGFGGGGGGGGGGGGGGGGGGGGGGGGGGGGGGGGGGDGGGGGGGGGGGGGGGGGGGGGGGGGGGGGGGGGGGGGGGGGGGGGGGGGGGGGGGGGGGGGGGGGGGGGGGGGGGGGGGGGGGGGGGGGGGGGGGGGGGGGGGGGGDGGGGGGGGGGGGGGGGGGFGCGGGGGGGGGGGCCFGGFGFGGGGFCCGGGGGGGGGGGGGGGGFGGGGGGGGFGGGGGGGGGGFGFGGGGGGFFGGGFFGGGFFGFFFCD3CF2/:<AFAAFGGGFF<A:28.<B>
@M02542:52:000000000-J9N43:1:1101:6973:2282 1:N:0:GTGAAA
CGGTTTATCACCGGCAGTCTCCCTAGAGTTCCCGACTTAACTCGCTGGCAACTAAGGATAGGGGTTGCGCTCGTTGCGGGACTTAACCCAACATTTCACAACACTAGCTGACGACAGCCATGCAGCACCTGTCTTACGGTTCCCGAAAGCACAACCGCATCCCTGCAGTCTTCCGTAGATGTCAAGAGTAGGTAAGGTTCTTCGCGTTTCTTCGAATTAAACCGCATGCTCCACCGCTTGTGCGGGCCCCCGTCAATTCATTTTAGTTTTATTCTTGCGACCGTT
+
G:F@FFGGGGGAFGGGFEGGGGGGGCFCFEFFEGGFGDGGGFG7@EB@FGGGFF@,CFDED8,8BFCE@F7FCCC,?F>:FGDFFGGGGGG+BBEFFFFFFGGD<<CAEFEF+=+@+DFFF>,>,@F@FF>>DFGGG++@C:CD8F@*5@CFGGGG:>E:7,67?CD<3?>9;CFA<**6,CFFGFEDFF9CFFGDG:CF?CCFG*=E*0+>@*/;CFGGF+C55?8*<9<CEFG8*C5*74*/:CEB79C8<<,7ACFFF*)*)(.5<A>*::=7)-(4(-<>)
@M02542:52:000000000-J9N43:1:1101:20925:2323 2:N:0:GTGAAA
CGGTTTATCACCGGCAGTCTCCCTAGAGTTCCCGACTTAACTCGCTGGCAACTAAGGATAGGGGTTGCGCTCGTTGCGGGACTTAACCCAACATTTCACAACACGAGCTGACGACAGCCATGCAGCACCTGTCTTACGGTTCCCGAAGGCACAACCGCATCCCTGCATTCCTCCGTAGATGTCAAGAGTAGGTAAGGTTCTTCGCGTTGCGTCGAATTAAACCCAATGCCCCACCGCTTGGTCGGGCCCCTGTCCATTCATTTGCGTTTTAATTTTTCGCCCGT
+
GGGGGGGGGGGGGGGGGGGGGGGGGGGCFGGGGGGGGGAFGGGGGGGGGGGGGGGGGGGGGGGGGGGGGGFGGGGGGGGGGGGGGGGGGGGGEGGGGFGGGGGEGEEGEGCDEEGDGGG8CEFDFGGGGGGGFCDEFCEGGGGGGGC*>C@F6@EEGD5:C4;EGFE,=:,=<CEGC558@CCACE4AAFFFFFGGG@BFAFFF7:>@1A>>B0C<::E4C<?*/*7(0*(-5:>(43D6(543>9BF>(1*.20).68))9B9)-,492))-))207)))77)
@M02542:52:000000000-J9N43:1:1101:16464:2325 1:N:0:GTGAAA
CGGCTTATCACCGGCGGTTTCTTTAGAGTGCCCAACTGAATGATGGCAGCTAAAGACGAGGGTTGCGCTCGTTGCGGGACTTAACCCAACATCTCACGACACGAGCTGACGACAGCCATGCAGCACCTGTGTTCTAGCCAGCCGAACTGAAGTAACCCATCTCTGGGAAACATACTAGACATGTCAAACGCTGGTAAGGTTCTGCGCGTTGCTTCGAAATAAACCACATGCTCCACCGCTTGTGCAGGCCCCCGTCAATTCCTTTGAGTTTTAATTTTGCGACCG
+
GGGGGGGGGGGGGGGGGGGGGGGGGGGGGCGGGGGGG,EFGGECEFGDCFGDEGGGGCEEGGEFFGGGGGGGGECFGGCFFFDEEFFGGGGFGGGFGF:3@FC:F7FEF<:CGGEG@7>,>F<FFGGGFGGGDCGG;;BF3DFEFFGGGGGFFGFGFFEGGGGGGGCFF7:FFC<CFGGFCF9?22FBGEGGGG<F99C9C9AGGG5CGEECFGG8*:E5FCF?E88EF9FCFGFFGDC3<?@FFG?4CGD@7)35(:7@7:AF<<)(<A622*1*64))-4@:)
@M02542:52:000000000-J9N43:1:1101:17095:2342 1:N:0:GTGAAA
CGGCTTATCACCGGCGGTTCCTTTAGAGTACCCAACTAAATGCTGGCAACTAAAGGCGAGGGTTGCGCTCGTTGCGGGACTTAACCCAACATCTCACGACACGAGCTGACGACAGCCATGCAGCACCTGTCTTACGGTTCCCGAAGGCACAACCGCATCTCTGCAGTCTTCCGTAGATGTCAAGAGTAGGTAAGGTTCTTCGCGTTGCGTCGAATTAAACCACATGCTCCACCGCTTGTGCGGGCCCCCGTCAATTCCTTTGAGTTTTAATCTTGCGACCGTACT
+
GGGGGGGGGGGGGGGGGGGGGGGGGGGGGGGGGGGGGGGGGGGGGGGGGGGGGGGGGGGGGGGGGGGGGGGGGGGGGGGGGGGGGGGGGGGGGFFGGGGGEGGGGGGGGGGGGGGGGGGGGGGGGGGGGGGGGGGGGGGGGGGGG7FGGGGGGGGGGGGFGG?FGGGGGGGGGCGGEGGFFGFFFFGGGG@FGGGFGGGGGGGGGE=EGGE=>GGGGGGFGGGGG6FFEFFFGGGDGFFFGFFDEGFFGDGFFDAFFGCFGFAFFBFFAFF:FGBF911;>?:B3
@M02542:52:000000000-J9N43:1:1101:19196:2345 1:N:0:GTGAAA
CGGTTTATCACCGGCAGTCTCCCTAGAGTTCCCGACTTAACTCGCTGGCAACTAAGGATAGGGGTTGCGCTCGTTGCGGGACTTAACCCAACATTTCACAACACGAGCTGACGACAGCCATGCAGCACCTGTCTTACGGTTCCCGAAGGCACAACCGCATCTCTGCAGTCTTCCGTAGATGTCAAGAGTAGGTAAGGTTCTTCGCGTTGCGTCGAATTAAACCACATGCTCCACCGCTTGTGCGGGCCCCCGTCAATTCATTTGAGTTTTAATCTTGCGACCGT
+
GGGGGGGGGGGGGGGGGGGGGGGGGGGGGGGGGGGGGGGGGGGGGGGGGGGGGGGGGGGGGGGGGGGGGGGGGGGGGGGGGGGGGGGGGGGGGGGGGGGGGGGGGGGGGGGGGGGGGGGGFGGGGGGGGGGGGGGGGGGGGGGGGGGGGGGGGGGGGGGGGGGGGGGGGGGGGGGGGGGGGGGGGGGGGGGGFFGGGGGGGGGGGGGGGGGGFGDFGGGFGGGGGGFGGCFGGGGGGGEFG:FGGGFFGGGFBGFBAGGFGFAFFFFAABFGGFFG<AFFFF>>
@M02542:52:000000000-J9N43:1:1101:19113:2347 1:N:0:GTGAAA
CGGCTTGTCACCGGCAGTTCCCCTAGAGTGCCCACCCAAGGTGCTGGCAACTAGGGGCGAGGGTTGCGCTCGTTGCGGGACTTAACCCAACATCTCACGACACGATCTGACGACAGCCATGCAGCACCTGTGCGTCGCGCCCCTTGCGGGGAAAACCCATCTCTGAGCCTGTCGCGACCATGTCAAGAGCTGGTAAGGTTCTGCGCGTTGCTTCGAATTAAACCACATGCTCCACCGCTTGTGCGGGCCCCCGTCAATTCCTTTGAGTTTCAACCTTGCGGCCGT
+
GGEGEGCGGGGGGG7CFGFEFGGGFGFCGGGGCFGGGGFFEFGGGGGGGFFGGGGGGGGGGDEFFFGGGCGEFCFCGGGGGFDGGDGFGGGGD=5CDFDEGGG=7+DDGGGEGEE7FGGG@>A>,35FFFFCC<FFCEG@FFGGGCEGDGGGGGGECEG?FGGCCFCCFFGCCCF8>>EGGG9E?F?FGGGFCC?FGGCCFGGGGDGGEEGFFG=C4CC7CCFFGCGFCGFFFFGGGDGGG??GGDEFGGGFDGF>?GGFGGFF22?D>AB*?F@C<<B9;>@5.
@M02542:52:000000000-J9N43:1:1101:20896:2424 1:N:0:GTGAAA
CGGCTTATCACCGGCGGTTTCTTTAGAGTGCCCAACTAAATGATGGCAACTAAAGACGAGGGTTGCGCTCGTTGCGGGACTTAACCCAACATCTCGCGACACGAGCTGACGACAGCCATGCAGCACCTGTGTTCTAGCCAGCCGAACTGAGGTAACCCATCTCTGGGAAACATACTAGACATGTCAAACGCTGGTAAGGTTCTGCGCGTTGCTTCGAATTAAACCACATGCTCCACCGCTTGTGCAGGCCCCCGTCAATTCCTTTGAGTTTTAATCTTGCGACCG
+
GGGGGGGGGGGGGGGCGGEGGGGGGGGGGGGGGGGGGGGGG@FDCEEDECCCEGECFEEEGGGFEFGGEGGGG,?FCFFBEEE?EEGGGEGCEFF@FBFBCFB@GEEGA>>CFFC7D:D:8,38:FCC7FGGF;FGGGFGEFGC@FGGGFC::FFFFGGGGGGGGF@+<<?@FE:FGGGGGGGC?FFFFEBC@>8CFGGGGC?FGGGDECGGFGGE<FG7FG?@FGFFEFF7?FCFGGGGG:7F:7=)CGGFB5,52*2=0CA?<A>,.667*>@*)6<B(7:;)
@M02542:52:000000000-J9N43:1:1101:24241:2424 1:N:0:GTGAAA
CGGTTTGTCACCGGCAGTCTCATTAGAGTGCCCTTTCGTAGCAACTAATGACAAGGGTTGCGCTCGTTGCGGGACTTAACCCAACATCTCACGACACGAGCTGACGACAGCCATGCAGCACCTGTGTGCAGGTTCTCTTTCGAGCACCAATCCATCTCTGGAAAGTTCCTGCCATGTCAAGGGTAGGTAAGGTTTTTCGCGTTGCATCGGATTAATCCACATCATCCACCGCTTGTGCGGGTCCCCGTCAATTCCTTTGAGTTTTAACCTTGCGGCCGTACTCCC
+
GGGGGGGGGGGGGGGGGGGGGGGGGGGGGGGGGGGGGGGGGGGGGGGGGGGGGGGGGGGGGGGGGGGGGGGGGGGGGGGGGGGGGGGGGGGGGGGGGGGGGGGGGGGGGGGGGGGGGGGGGGGGGGGGGGGGGFGGGGGGGGGGGGGGGGGGGGGGFGGFGGGGGGGGGGGGGGGGGGGGGGGGGGGGGGGGFGGGGFGGGGGGGGGGEGEGBFGGGGGGF6EGGGGGGGGGGGGGGGGGGFFGGGFFGG3=FFFFBFFFGGFFFF?:>FFGFGFG>0>FFFFFF
@M02542:52:000000000-J9N43:1:1101:23759:2425 2:N:0:GTGAAA
CGGTTTATCACCGGCAGTCTCCCTAGAGTTCCCGACTTAACTCGCTGGCAACTAAGGATAGGGGTTGCGCTCGTTGCGGGACTTAACCCAACATTTCACAACACGAGCTGACGACAGCCATGCAGCACCTGTCTTACGGTTCCCGAAGGCACAACCGCATCTCTGCAGTCTTCCGTAGATGTCAAGAGTAGGTAAGGTTCTTCGCGTTGCGTCGAATTAAACCACATGCCCCACCGCTTGTGCGGGCCCCCGTCAATTCTTTTGAGGTTTAATCTTTCGACCGT
+
GGGGGGGGGGGGGGGGGGGFGGGGGGGGGGGGGGGGGGGGGGGGGGGGGGGGGGGGGGGGFGGGGGGGGGGGGGGGGGGGGGGGGGGGGGGGCGGGGGGGGGGGGGGGGGGFGGGGGFGGGGGGGGGGGGGGGGCFGGGGE6EGCC>EGGCGGGGGGDG8?5BFGGGGGD7BCGGGFC4CFF>=77BFFACFEFGGGFFF4AFFD:5;9>0>9(7;6>+*?<?CCFF7*236>3D99FD??7A<;9BB;9G),//()6@)6=F2-((.4526))-:*9555;:)
@M02542:52:000000000-J9N43:1:1101:15148:2457 2:N:0:GTGAAA
CGGTTTGTCACCGGCAGTCCCATTAGAGTGCCCTTTCGTAGCAACTAATGGCAAGGGTTGCGCTCGTTGCGGGACTTAACCCAACATCTCACGACACGAGCTGACGACAGCCATGCAGCACCTGTGTTACGGCTCTCTTTCGAGCACTCCTCTATCTCTAAAGGATTCCGTACATGTCAAAGGTGGGTAAGGTTTTTCGCGTTGCATCTAATTAAACCACATCATCCACCGCTTGTTCGGGTCCCCGTCAATTCCTTTGAGCTTCAACCTTTCTGGCGTTCTCCC
+
GGGGGGGGGGGGGGG7FFGGGGGGGGGGGGGGGGGGGGGGFGGGGGGGGGGGGGGGGGGGGGGGGGGGGGGGGGGGGGGGGGGGGGGGFGGGGGGGGDC:CGFEGCFFCFGGGGGGGFGFFGFGGGGGDEF6F+@DGDGGC>FGGGG@:F<6>EFGFGCEFGCFE9DGFDCFC:FGGGGAFFGFF=BA+/9)@4@FGGFG>D58?FF?)3.A76C+8FC:<:)<:+7)2C625:),-)149B66FF>:F:*750:<<>FA?6/(-)--282))))*2)).7)*18
@M02542:52:000000000-J9N43:1:1101:13946:2462 1:N:0:GTGAAA
CGGTTTATCACTGGCAGTCTCCCTAGAGTTCCCGACTTAACTCGCTGGCAACTAAGGATAGGGGTTGCGCTCGTTGCGGGACTTAACCCAACATTTCACAACACGAGCTGACGACAGCCATGCAGCACCTGTCTTACGGTTCCCGAAGGCACAACCGCATCTCTGCAGTCTTCCGTAGATGTCAAGAGTAGGTAAGGTTCTTCGCGTTGCGTCGAATTAAACCACATGCTCCACCGCTTGTGCGGGCCCCCGTCAATTCATTTGAGTTTTAATCTTGCGACCGT
+
GGGGGGGGGGGG,CFFEFFGFFGGGGFGGGGGGGCGGGGGGGGGGGEGGGFGFCFFFGGGGFGGFGGGGGECGGGGGDGGCCGGGGGGGGCCDGGGFGFFGGGGGGGGGGGGGGGGEGGGGGGFGGGGGGGCGGGGGGGGGGFEEGGGGGGGGGGEGGGGEFFGCFGGGGGFFGGGFGGGGGGGGFCECFGGGGFFEFGGFGG5EEEGGGGGFG=FFFGGGGGGFFG6ECCGGGGGGCEGGDFGG5>):CD5>53BA9>FFCA@F049>BFF>D?F<AFFFBE>
@M02542:52:000000000-J9N43:1:1101:21242:2489 2:N:0:GTGAAA
CGGTTTATCACCGGCAGTCTCCCTAGAGTTCCCGACTTAACTCGCTGGCAACTAAGGATAGGGGTTGCGCTCGTTGCGGGACTTAACCCAACATTTCACAACACGAGCTGACGACAGCCATGCAGCACCTGTCTTACGGTTCCCGAAGGCACAACCGCATCTCTGCAGTCTTCCGTAGATGTCAAGAGTAGGTAAGGTTCTTCGCGTTGCGTCGAATTAAACCACATGCTCCACCGCTTGTTCGGGCCCCCGTCCATTCATTTGAGTTGTAATCTTTCGACCCTG
+
GGGGGGGGGGGGGGGGGGGGGGGGGGGGGGGGGGGGGGGGGGGGGGGGGGGGGGGGGFGFG8FEGGGGGGGGGGGGGGDGGGGGGGGGGGGGGGGGGGGGGGGGGECEGGGGGEGEEGGGGGGGGGFGGGGBCCFFGGGGECFGEGGCCF6@FGGGDGGEGCFF?FFC<81BC9=C7*:FFGG+;<A5++AF3+;CFFFC6FFFFFEB0>,7927>FF79?A<58;?<F*6865>9B0DB12:1@629B9D)(1/35<=>AFB).(-:)66469)00*)87>).0
@M02542:52:000000000-J9N43:1:1101:18655:2544 2:N:0:GTGAAA
ATCCACACCTTCCTCCGGTTTATCACCGGCAGTCTCCCTAGCGTTCCCGACTTAACTCGCTGGCAACTAAGGATAGGGGTTGCGCTCGTTGCGGGAATTAACCCAACATTTCACAACACGAGCTGACGACAGCCATGCAGCACCTGTCTTACGGTTCCCGAAGGCACAACCGCATCTCTGCAGTCTTCCGTAGATGTCAAGAGTAGGTAAGGTTCTTCGCGTTCCGTCGAATTAAACAACAAGCTCCACCGCCTGTGCAAGCCCCCGTCAATTCCTTTTAGTTTCGGTTTTGCCCCCTTTC
+
CCCCCGGGGGGFGGGGEGFDGEGFGGGGGGGGGGGGGGGGG8:FCGFFGGGGEFCGFGGGGFGGGGGFFGGFGGGFGCFGG=FCE@GGGGGGGGGGGGGGGFGGGDGGGGFFGGCGGGE77:FFDFFFDEGDFGGGGGCCDGGGC7,,8EFFFG@EGFG7CG5:@D868EG87E>ECEF:E?8FF+=8AE,4*4;FAF7AF<FAFFFFCAC4;FFF+1)2(25(3<:F(2/9>BFFF)(***)(29(,<4),(-*6)44)0,(-,()1,1*5<-8<<@7)4<24<((4(,,**1))0)0)*
@M02542:52:000000000-J9N43:1:1101:15999:2544 1:N:0:GTGAAA
CGGTTTGTCACCGGCAGTCTCATTAGAGTGCCCTTTCGTAGCAACTAATGACAAGGGTTGCGCTCGTTGCGGGACTTAACCCAACATCTCACGACACGAGCTGACGACAGCCATGCAGCACCTGTGTGCAGGTTCTCTTTCGAGCACCAATCCATCTCTGGAAAGTTCCTGCCATGTCAAGGGTAGGTAAGGTTTTTCGCGTTGCATCGAATTAATCCACATCATCCACCGCTTGTGCGGGTCCCCGTCAATTCCTTTGAGTTTTAACCTTGCGGCCGTACTCCC
+
GGGGGGGGGGGG>FGGGGGGGGGGGGGGGGGGGGGGGGGGGGGGGGGGGGGGGGGGGGGGGGGGGGGGGGGGGGGGGGGGGGGGGGGGGGGGGGGGGGGGGGGGGGGGGGGGGGGGGGGGGGGGGGGGGGGGGGGGGGGGGGGGGGGGGGGFGGGGACFGFFGGGGGGGGGGGGGFFFGFFEF>EEGGGGGG@FGGGGGGGGGGGGGGDGGGFGGGGGGGGGF9FFDGGFECEE5FGGGGGFFGGFFFGGGFFGAF<ACFGFFFFFFFFFF>FGFGF>BF?FFFF
@M02542:52:000000000-J9N43:1:1101:10060:2572 2:N:0:GTGAAA
CGGTTTATCACCGGCAGTCTCCCTAGAGTTCCCGACTTAACTCGCTGGCAACTAAGGATAGGGGTTGCGCTCGTTGCGGGACTTAACCCAACATTTCACAACACGAGCTGACGACAGCCATGCAGCACCTGTCTTAAGGTTCCCGAAGGCACAACCGCCTCTCTGCAGTCTTCCGTAGATGTCAAGAGTAGGTCAGGTTCTTCGCGTTGCGTCGAATTAAACTAAATGACCCACCGCTTTTGCGGGCCCCCTTCAATTCATTTGACTTTTTATCTTTCGCCCGT
+
FF@FCFGGGFG?FGG+BFGFDGDGFFFGFFGGGGGGGGGGFFGC+:CCEFECGFEGFEG<@,E7C+@AC76,FFD8FEFEGDGFCFFGFGGGGGGG9,:<FGGGEG>GEFGGEG7CBFF8D=DFDE8DD@GFFFFG,3EEGGDDC:*:75,,>,*6***4=,=9,?EFEGGF11:<9:C++,+=@;F4@+;A<+;CF+;>F+15;B)3:E07215>F5<@7))+++*)**,(0<)((-*(.42;3099695).*2)).*.)87<A)).65)())62?*.))))0
@M02542:52:000000000-J9N43:1:1101:16444:2639 1:N:0:GTGAAA
TCCCCACCTTCCTCCGGCTTATCACCGGCGGTTTCTTTAGAGTGCCCAACTCAATGATGGCAACTAAAGACGAGGGTTGCGCTCGTTGCGGGACTTAACCCAACATCTCACGACACGAGCTGACGACAGCCATGCAGCACCTGTGTGCTAGCCAGCCGAACTGAAGAAATCCATCTCTGGAAATCATACTAGCCATGTCAAACGCTGGTAAGGTTCTGCGCGTTGCTTCGAATTAAACCACATGCTCCACCGCTTGTGCAGGCCCCCGTCAATTCCTTTGAGTTTTAATCTTGCGACCGT
+
CCCCCGGGGGGGGGGGGGGGGGGGGGGGGGGGGGGGGGGGGGGGGGGGGGG,EFGGGGGGGGGGGGGGGGGGGGGGDGFGGGGGGGGGGGGGEGGGGGGGGGGGGGGGGGGGGGGGGGGGGGGGGGGGGGGGGGGGGGGGGGGGGGGGGGGGGGGGGGGGGGGGGGGGGGGGGGFGGGFGGFFGGGGGGGGGGGGGGGGGGGGGGGGGGFEGGGGGGFGGGGGGEGGGFGFCDFGGGGGGGCCFGFGGGGGGGDGGGFFDGGEBCCG>5C:DBGGFGF2*6?<<ABA>FDBCAFB61>FF
@M02542:52:000000000-J9N43:1:1101:21131:2644 1:N:0:GTGAAA
CGGTTTATCACCGGCAGTCTCCCTAGAGTTCCCGACTTAACTCGCTGGCAACTAAGGATAGGGGTTGCGCTCGTTGCGGGACTTAACCCAACATTTCACAACACGAGCTGACGACAGCCATGCAGCACCTGTCTTACGGTTCCCGAAGGCACAACCGCATCTCTGCAGTCTTCCGTAGATGTCAAGAGTAGGTAAGGTTCTTCGCGTTGCGTCGAATTAAACCACATGCCCCACCGCTTGTGCGGGCCCCCGTCAATTCATTTGAGTTTTAATCTTGGGACCGT
+
GGGGGGGGGFDFGGGGCEE<EGGGEFEFFGFGGGGGEGEGGGGEEEG7FEFGFFGGCGGAF<,CGGGGGCCGGGGFGE:FGGGFFGGGFGGGGGGGGGGFFDFGFGDGGEFGGGGGCFF>CAFBD8DFFFGFGGGGGGFGEGGGGGGGD:FGGGEGGGGGF;F;CGGGGGGGGGECFE5B9CFGGECFC9;FG,7<FCFCFGG5C5?C3CGC5788>G9C9<E8FGGFF+*:*:EEGGDFF)@D5CEEGDG>5C:><G7?FG<4<<6A<<:6>CFG)8(2<F3)
@M02542:52:000000000-J9N43:1:1101:15111:2647 1:N:0:GTGAAA
CGGTTTATCACCGGCAGTCTCCCTAGAGTTCCCGACTTAACTCGCTGGCAACTAAGGATAGGGGTTGCGCTCGTTGCGGGACTTAACCCAACATTTCACAACACGAGCTGACGACAGCCATGCAGCACCTGTCTTACGGTTCCCGAAGGCACAACCGCATCTCTGCAGTCTTCCGTAGATGTCAAGAGTAGGTAAGGTTCTTCGCGTTGCGTCGAATTAAACCACATGCTCCACCGCTTGTGCGGGCCCCCGTCAATTCATTTGAGTTTTAATCTTGCGACCGTT
+
GGGGGGGGGGGGGGGGGGGGGGGGGGGGGGGGGGGGGGGGGGGGGGGGGGGGGGGGGGGGGGGGGGGGGGGGGGGGGGGGGGGGGGGGGGGGGGGGGGGGGGGGGGGGGGGGGGGGGGGGGGGGGGGGGGGCFFGGGGGGGGGGGGGGDGGGGGGGGGGGEEGGGC@FFGGGCFGGGGGFGFGGGGGGGGGGGFFGGFFFFFGGGGG::CGGFGGGGGFFF9FGGGGGGGGGGGGGEDEGGFFGGDF>GGGB>7:BA?>BGGFF9?AFFFBFGGFG2)1(9B35)
@M02542:52:000000000-J9N43:1:1101:10023:2697 1:N:0:GTGAAA
CGGTTTATCACCGGCAGTCTCCCTAGAGTTCCCGACTTAACTCGCTGGCAACTAAGGATAGGGGTTGCGCTCGTTGCGGGACTTAACCCAACATTTCACAACACGAGCTGACGACAGCCATGCAGCACCTGTCTTACGGTTCCCGAAGGCACAACCGCATCTCTGCAGTCTTCCGTAGATGTCAAGAGTAGGTAAGGTTCTTCGCGTTGCGTCGAATTAAACCACATGCTCCACCGCTTGTGCGGGCCCCCGTCAATTCATTTGAGTTTTAATCTTGCGACCGT
+
GGGFGDGGGGGGGGGGGGGGGGGGGGFGGGGGGEGEGGFGGGGGGGGGGFGGGGGGGGGGGGGGGGGGGGGGGGGGGGGGGGGGGGFFGGGGGGGGGGGGGGGGGEGGGGGGGGGGGGGGGGGGGGGGGGGFFFFGF<F<FFFCFGGDGGGGGGGGGG@*CFGFFFFGGGGGGCC<:CCFF;CFCGFGCGGGFGGCF:CEFFFFGGEGGGGGFDCC6EFGGGFG>F66:EGGGFGCCDG7FBFGGC>DCGDF>D?:<C7@GGFFFF<>ADFGFC4DAB;996BB
@M02542:52:000000000-J9N43:1:1101:8802:2727 2:N:0:GTGAAA
GTCCCCACCTTCCTCCGGTTTGTCGCCGGCAGTCTCTCTAGAGTGCCCAACTGAATGCTGGCAACTAAAGATAAGGGTTGCGCTCGTTGCGGGACTTAACCCAACATCTCACGACACGAGCTGACGACAACCATGCACCACCTGTCACCCCTGTCCCCGAAGGGAAAGATCTATCTCTAAATCGGTCAGGGGGATGTCAAGCCTTGGTAAGGTTCTTCGCGTTGCCTCGAATTAAACCACATGCCCCACCGCTTGTGCGGGTCCCCGTCCATTCCTTTGAGTTTCCTCCTTTCGGCCGTTC
+
CCCCCCFGDGGGGGGGGDEGGCFFGGGGGGCEEGGGGGGGGGGGGGGC<FGGGGFFFCGGCEEDFFFGDFGFGGFGGGGCGGGGGGGF@FF>BFDD?AFGFFEFEG8FGGGGG7F::E7+@+AFFEEGGGGGGGGCFF,,>CFDFCBCEDEDCEF7D8BCCEEC,D5@>,?;:;ECEGGGDFFGE45?F:5=G=CAA@7AFE>46;AFEAFC@<FDA6>EF>7(4*:),1*07?CFC??FFGF26*4()0514073342()3-:4()/()*-.6*5<F/4:4:A4))).22*2)8.7)0).
@M02542:52:000000000-J9N43:1:1101:7802:2762 1:N:0:GTGAAA
CGGTTTATCACCGGCAGTCTCCCTAGAGTTCCCGACTTAACTCGCTGGCAACTAAGGATAGGGGTTGCGCTCGTTGCGGGACTTAACCCAACATTTCACAACACGAGCTGACGACAGACATGCAGCACCTGTCTTACGGTTCCCGAAGGCACAACCGCATCTCTGCAGTCTTCCGTAGATGTCAAGAGTAGGTAAGGTTCTTCGCGTTGCGTCGAATTAAACCACATGCTCCACCGCTTGTGCGGGCCCCCGTCAATTCATTTGAGTGTTAATCTTGCGACCGT
+
GGGBFFFGFFFFDGGGFGGFGGGGFG<FFGEEGGGGGEGFEF9FEFF7EGGC<FACGFGGGG,@B:BFE==F:@D4C=CFGDGGGG9?FGGCEFGEFGGGGG8F77>FG8<D:FFFG8FGGCEFFEFFGGF<<DFGGGDFF7<FECF*:7BEGGD:>F@@CF9F@:@CFFCGG9<FFCE,BFFGGFFGCFFGCCF@@?>9;BBCEE8:*858@ECGCFFGGFFF8E:FFGGC6ECD5DCFF06<EDFFE<CB@D::<?C6*0)9A(<26<AD::@GAB(464))
@M02542:52:000000000-J9N43:1:1101:22633:2772 1:N:0:GTGAAA
CGGTTTATCACCGGCAGTCTCCCTAGAGTTCCCGACTTAACTCGCTGGCAACTAAGGATAGGGGTTGCGCTCGTTGCGGGACTTAACCCAACATTTCACAACACGAGCTGACGACAGCCATGCAGCACCTGTCTTACGGTTCCCGAAGGCACAACCGCATCTCTGCAGTCTTCCGTAGATGTCAAGAGTAGGTAAGGTTCTTCGCGTTGCGTCGAATTAAACCACATGCTCCACCGCTTGTGCGGGCCCCCGTCAATTCATTCGAGTTTTAATCTTGCGACCGT
+
GGCFGGGGGGGGGGGDGGGFGGGGGGFGGGGGGGGGGGFGGGGGGGGGGGGGGGGGGGGFGGGGGGGGGGGGGGGGGGGGGGGGGGGGGGGGGDGFEFGFGGGGGGGGGGGGGGGDGGGGG<<=FGGGGFGGGGGGGGCGGGFGEFGDGGGGGGGGGG7BFFGGGGGGGGGGGFGEC<EGGFGGGFGGGGGGGGGGGGGCGGGGGGGGGGGG>EEGGGGFFFGGGGGDGFG6CFGGGGGGG0?CED3):C)7;D::>7CFGFDF<???2ABDG7=F4A69B97:
@M02542:52:000000000-J9N43:1:1101:16758:2818 2:N:0:GTGAAA
CGGTTTGTCACCGGCAGTCTCCCTGGAGTGCTCTTGCGTAGCAACTAGGGACAAGGGTTGCGCTCGTTGCGGGACTTAACCCAACATCTCACGACACGAGCTGACGACAGCCATGCAGCACCTGTGTTACGGCTCCCTTTCGGGCACCCCCACCCCTCGGCAGGGTTCCGTACATGTCAAGGGTAGGTAAGGTTTTTCGCGTTTCATCCAATTAATCCACATCATCCACCGCTTGTTCGGGCTCCCGTCAAGTCCTTTGAGTTCTAAATTTGCGACCGTTCTCCC
+
GGGGGGGGGGGGGGGGGGG<FGGGGGGGGGGGGGGFFGGGGGGGGGGGGCEFGGGGEGGGGGDG@GGGFGGGGGEGGGGGGGGGGGGGGGDGCFEGGGGGGG?EFCEGEGGFGGFGGGGFFG8:FGGFDGGGG>CCFGGGGGGEG*BFGGG5EG*=7C5CE*=EEBCFG3CF*3CCFG+1;CCF965;FA64)87>G6:DDE>),*@2)75*64C6@?+/*42+++93*9(4:D3,)65(3(((72(((,**.0:44)99(**--))-)-))-((1>3>)7)*97
@M02542:52:000000000-J9N43:1:1101:22732:2819 1:N:0:GTGAAA
CGGTTTGTCACCGGCAGTCTCATTAGAGTGCCCTTTCGTAGCAACTAATGACAAGGGTTGCGCTCGTTGCGGGACTTAACCCAACATCTCACGACACGAGCTGACGACAGCCATGCAGCACCTGTCTTACGGTTCCCGAAGGCACAACCGCATCTCTGCAGTCTTCCGTAGATGTCAAGAGTAGGTAAGGTTCTTCGCGTTGCGTCGAATTAAACCACATGCTCCACCGCTTGTGCGGGCCCCCGTCAATTCATTTGAGTTTTAATCTTGCGACCGTACTCCCC
+
GGGGGFGGFGGGGGGGGGGGGGGGGGFGGGGGGGGGGGGGGGGGGGGGGGGGGGGGGGGGGGGGGGGGGGGGGFGGGGGGGGGGGGGGGGGGGGGEGGGGGGGGGGGGGGGGGFGGGGGGGGGGGGGGGGGGGGGGGGGGCGGGGGGGGGGGGGFGGFGGGGFGGGGGGFGGGFGFFFGGGGGFGGDFFGGGDFGGGGGGGGGEG=EGGGGFFGGGGDEG6CCGGC8F*:CGGGCGCC5CC;FDGG>@5C>FFFBFFCC6FFFFFFFFFFA5DGFG?<?:438@
@M02542:52:000000000-J9N43:1:1101:18273:2833 1:N:0:GTGAAA
CGGTTTATCACCGGCAGTCTCCCTAGAGTTCCCGACTTAACTCGCTGGCAACTAAGGATAGGGGTTGCGCTCGTTGCGGGACTTAACCCAACATTTCACAACACGAGCTGACGACAGCCATGCAGCACCTGTCTTACGGTTCCCGAAGGCACAACCGCATCTCTGCAGTCTTCCGTAGATGTCAAGAGTAGGTAAGGTTCTTCGCGTTGCGTCGAATTAAACCACATGCTCCACCGCTTGTGCGGGCCCCCGTCAATTCATTTGAGTTTTAATCTTTCGACCGT
+
GGGGGGGGGGGGGGGGGGGGGGGGGGGGGGGGGGGGGGGGGGGGGGGGGGGGGGGGGGGGGFGGGGGGGGGGGGGGGGGGGGGGGGGGGGGGGGGGGGGGGGGGGGGGGGGGGGGGGGGGGGGGGGGGGGGGGGGGGGGGGGGGGGGGGGGGGGGGGGGGGGGGGGGGGGGGGGGGGEGGFGGGGGGGGGGGGFGGGGGGGGGGGGGGGGGGFGGFFGGGGGGGGGGGGGGGGGGDGDGGGFFGGGFFCDGFFG?EFGGFGGFFFFAAB<<CFFFG)6:?FFEF
@M02542:52:000000000-J9N43:1:1101:22184:2838 2:N:0:GTGAAA
CGGTTTATCACCGGCAGTCTCCCTAGAGTTCCCGACTTAACTCGCTGGCAACTAAGGATAGGGGTTGCGCTCGTTGCGGGACTTAACCCAACATTTCACAACACGAGCTGACGACAGCCATGCAGCACCTGTCTTACGGTTCCCGAAGGCACAACCGCATCTCTGCAGTCTTCCGTAGATGTCAAGAGTAGGTAAGGTTCTTCGCGTTGCGTCGAATTAAACCACATGCTCCACCGCTTGTTCGGGCCCCCGTCACTTCATTTGAGTTTTAATCTTTCGACCTG
+
GGGGGGGGGGGGGGGGGGGGGGGGGGGGGGGGGGGGGGGGGGGGGGGGGGGGGGGGGGGGGGGGGGGGGGGGGGGGGGGGGGGGGGGFGGGGGGGGGGGGGGGGGGEGEGGGGGGGGGGGG8@EDGGGGGGFFFGDFGGB7:FG>G58F>EGGGGEGGDEGGGGFF9CFGEFG?E66CCA+128CEFFF76AE6CFF<67AFF><>8>6A9B(,93/5+9CB?F@F4)20-46)8(-(1(().8>99(-3772**()-*6467)):4))645:26**/))))0)
@M02542:52:000000000-J9N43:1:1101:13884:2844 1:N:0:GTGAAA
CGGTTTATCACCGGCAGTCTCCCTAGAGTTCCCGACTTAACTCGCTGGCAACTAAGGATAGGGGTTGCGCTCGTTGCGGGACTTAACCCAACATTTCACAACACGAGCTGACGACAGCCATGCAGCACCTGTCTTACGGTTCCCGAAGGCACAACCGCATCTCTGCAGTCTTCCGTAGATGTCAAGAGTAGGTAAGGTTCTTCGCGTTGCGTCGAATTAAACCACATGCTCCACCGCTTGTGCGGGCCCCCGTCAATTCATTTGGGTTTTAATCTTGCGACCGT
+
GGGGGGGGGGGGCGGGGGGGGGGGGGGGGGGGGGGGGGGGGGGGGGGGGGGGGGGGGGGGGGGGGGGGGGGGGGGGGGGGGGGGGGGGGGGGGGGGGGGGGGGGGGGGGGGGGGGGGGGGGGGGGGGGGGGGGGGGGGGGGGGGGGGGGGGGGGGGGGGGGGGGGGGGGGGGGGGGGGGGGGGGGGGGGGGGGGGGGGGGGGGGGGGGGGGGFGGGGGGGGGGGGGGGGFGGGGGGGDGGGB?DEGFEGGGFFGF>>FGFGFAFFFF?FFFGGFFG4A;B99EF
@M02542:52:000000000-J9N43:1:1101:11970:2850 1:N:0:GTGAAA
CGGTTTATCACCGGCAGTCTCCCTAGAGTTCCCGACTTAACTCGCTGGCAACTAAGGATAGGGGTTGCGCTCGTTGCGGGACTTAACCCAACATTTCACAACACGAGCTGACGACAGCCATGCAGCACCTGTCTTACGGTTCCCGAAGGCACAACCGCATCTCTGCAGTCTTCCGTAGATGTCAAGAGTAGGTAAGGTTCTTCGCGTTGCGTCGAATTAAACCACATGCTCCACCGCTTGTGCGGGCCCCCGTCAATTCATTTGAGTTTTAATCTTGCGACCGT
+
GGGGGGGGGGGGGGGGGGGGGGGGGGGGGGGGGGGGGGGGGGGGGGGGGGGGGGGGGGGGGGGGGGGGGGGGGGGGGGGGGGGGGGGGGGGGGGGGGGGGGGGGGGGGGGGGGGGGGGGGGGGGGGGGGGGGGGGGGFGGGGGGGGGGGGGGGGGGGGGDGGGGGGGGGGGGGGGGGGGGGGGGGGGGGGGGGGGGGGGGGGGGGGGGGGGGFGGGGGGGGGGGGGGGGGGGGGGGGGGGG:FGGGFFGGGFFG:EBGGFGGFFFFFFFFFGGGFGFFFBFFFF
@M02542:52:000000000-J9N43:1:1101:16610:2855 2:N:0:GTGAAA
ATCCACACCTTCCTCCGGTTTATCACCGGCAGTCTCCCTAGAGTTCCCGACTTAACTCGCTGGCAACTAAGGATAGGGGTTGCGCTCGTTGCGGGACTTAACCCAACATTTCACAACACGAGCTGACGACAGCCATGCAGCACCTGTCTTACGGTTCCCGAAGGCACAACCGCATCTCTGCAGTCTTCCGTAGATGTCAAGAGTAGGTAAGGTTCTTCGCGTTGCGTCGAATTAAACCACATGCCCCACCGCTTGTGCGGGCCCCCGTCAATTCATTTGAGTTTTAATCTTCTGACCTTA
+
CCCCCGGGGGGGGGGCGGCGGGGGGGGGGGGGGGDFGGGGG,6FEGFFEGGGGGGGGGGGGDGGGGFGGGGGGFGFGGGGG:EFGEGGFFGGGGCECGGGGGGGGFEGFGGFFGGGFACGGDFGGGGDEDFEFGGGDD9AFGGGG8>DFGGFEGGGFDFGGGEEFGFEFEC>>E1:,5<9CCC,,+1:C:FG45B+BE+163)1;F41)+7DCG6>AFF328>2;D>3(,*9F4:?246CCGFB*9:<7:)79052))-,7(7234)117><92*)-=*.4>26--5>)59*****0*/*
@M02542:52:000000000-J9N43:1:1101:22802:2884 2:N:0:GTGAAA
CGGTTTATCACCGGCAGTCTCCCTAGAGTTCCCACCATAACGTGCTGGCAACTAAGGATAAGGGTTGCGCTCGTTGCGGGACTTAACCCAACATTTCACAACACGAGCTGACGACAGCCATGCAGCACCTGTCTTACAGTTCCCGAAGGCACCAAAGCATCTCTGCTAAGTTCTGTAGATGTCAAGAGTAGGTAAGGTTCTTCGCGTTGCGTCGAATTAAACCACATGCCCCACCGCTTGTTCGGGCCCCCGTCAATTCCTTTGAATTTTTATTTTTCGACCGT
+
GGGGGGGGGGGGGGGDGGG<FGGGGGGGGGGGGGGGGGFFFGGFGGFGCFGGGGGGGGFGGGGGGGGGGGGGGGGGGGGDGGGGGGFGGGGGGGGGGGGGFGGGGGGGGGGGGGGGEFGGGGFGGGB8EFF>DFCFFGGGGFGGGGGGGGGGGGGGGFGA,,7A99;,5A:B:CFG+=:BFGDFGFF4F+=AEFDGCG428CFFFFE@(89D>9)=A;5;7<@CC8:27*.4)8>>9(C::)6:;(2966C)4*14).9)-9B)))))6:21)))2:;.<)..7
@M02542:52:000000000-J9N43:1:1101:12772:2886 1:N:0:GTGAAA
CGGTTTATCACCGGCAGTCTCCCTAGAGTTCCCGACTTAACTCGCTGGCAACTAAGGATAGGGGTTGCGCTCGTTGCGGGACTTAACCCAACATTTCACAACACGAGCTGACGACAGCCATGCAGCACCTGTCTTACGGTTCCCGAAGGCACAACCGCATCTCTGCAGTCTTCCGTAGATGTCAAGAGTAGGTAAGGTTCTTCGCGTTGCGTCGAATTAAACCACATGCTCCACCGCTTGTGCGGGCCCCCGTCAATTCATTTGAGTTTTAATCTTGCGACCGT
+
GGGFGGGGGGGGGGGGGGGFFGFGGGGGGGGGGGGGGGFGGGG>FGGGGGGGGGGGGGGGGGGGGGGGGFCFGGGGGGDEGGGGFGFAFGFGGFGGGGGGGGGGGGGGGFGGGGGGGFGFFCGFG@DDFGFGGGGFGGGFGEGGGGGGGGFGGGGGDEGDGGGGFGGCCFGGGGGGGDCFGGGGGGGFCFFFGFGGGGGGGGGCEDEGEEGGE/:CFDFFGGGGGFGG?EGDEGGGC<EGF:BDGD:DDCCB:D?3<97/>FFF.8AA<25CC7B>6<6>FBEF
@M02542:52:000000000-J9N43:1:1101:21167:2895 1:N:0:GTGAAA
CGGTTTATCACCGGCAGTCTCCCTAGAGTTCCCGACTTAACTCGCTGGCAACTAAGGATAGGGGTTGCGCTCGTTGCGGGACTTAACCCAACATTTCACAACACGAGCTGACGACAGCCATGCAGCACCTGTCTTACGGTTCCCGAAGGCACAACCGCATCTCTGCAGTCTTCCGTAGATGTCAAGAGTAGGTAAGGTTCTTCGCGTTGCGTCGAATTAAACCACATGCTCCACCGCTTGTGCGGGCCCCCGTCAATTCATTTGAGTTTTAATCTTGCGACCGT
+
GGGGGGGGGGGGGGGGGGGGGGGGGGGGGGGGGGGGGGGGGGGGGGGGGGGGGGGGGGGGGGGGGGGGGGGGGGGGGGGGGGGGGGFGGGGGGGGGGGGGGFGGGGGGGGGGGGGGGGGFCGGGGGGGGGGGGFGGGGDGGGGGGGGEGGGGGGGGGGGGGGGGGGGGGGGGGACGGGGGGGGGGGGGGGGGGGGGGGGGGGGFEGGE5CGGFGGGGGGGGGGGGGGGGGGGGGGGGCEGGFFGGGFFGGGFFGBFAGGFGGFF>:44AFFFGD@G9A;;BF>D
@M02542:52:000000000-J9N43:1:1101:14579:2916 1:N:0:GTGAAA
CGGTTTATCACCGGCAGTCTCCCTAGAGTTCCCGACTTAACTCGCTGGCAACTAAGGATAGGGGTTGCGCTCGTTGCGGGACTTAACCCAACATTTCACAACACGAGCTGACGACAGCCATGCAGCACCTGTCTTACGGTTCCCGAAGGCACAACCGCATCTCTGCAGTCTTCCGTAGATGTCAAGAGTAGGTAAGGTTCTTCGCGTTGCGTCGAATTAAACCACATGCTCCACCGCTTGTGCGGGCCCCCGTCAATTCATTTGAGTTTTAATCTTGCGACCGT
+
GGGGGGGGGGGGEGGGGGGGGGGGGGDGGGGGGGGGGGGGGGGGGGGGGGGGGGGGGGGGGGGGGGGGGGGGGGGGGGGGGGGGGGGGGGGGGGGGGGGGGGGGGGGGGGGGGGGGGGGGGGGGGGGGGGGGGGGGGGGFGGGGGGGGGGGGGGGGGGGGGGGGFGGGGGGGGFGGGGGGGGGGGGGGGGGGGGGGGGGGGGGGGGGGCE=EFGGGGGGGCCGGGGDFGGGGG=FEGGGGG)@GGGFFGGGFFGFFFGGFGGFFF(6AABFCGF6D<A62;>3<
@M02542:52:000000000-J9N43:1:1101:14376:2920 1:N:0:GTGAAA
CCCCACCTTCCTCCGGTTTGTCACCGGCAGTCTCATTAAAGTGCCCAACTGAATGATGGCAATTAATGACAAGGGTTGCGCTCGTTGCGGGACTTAACCCAACATCTCACGACACGAGCTGACGACAGCCATGCAGCACCTGTGTCCAGGCTCTCTTTCGAGCACCAATCCATCTCTGGAAAGTTCCTGGCATGTCAAGGGTAGGTAAGGTTTTTCGCGTTGCATCGAATTAATCCACATCATCCACCGCTTGTGCGGGTCCCCGTCAATTCCTTTGAGTTTTAATCTTGCGACCGTACTC
+
@CCCC@F<F<C<F<FF+6@@FG<FFC@@FCEF,@6CFC<FCC<CADF@FEGGFFF<@@E<CFFGDGD,CC9FGFGGGGGGG:FFCDGG7:C:CFEFGE?=FF:=FF<<??F=>:FF76C7FA<=F@F=@D<<C<<,B,=F=FFF@=BFF@FFFGDFFEFGFG@F7F<3@::A,FEACCGAD@>DFFE;>C@C,>FG;DD8*6>CF;@BF:72<<58C:CCEC5@FFGG)6AE7@C+AC<6<9B9BE6ACEG5:CFFD9DC7F>7CG<))*696009DF664:AA7>A7229)3911(3>)/
@M02542:52:000000000-J9N43:1:1101:11159:2928 1:N:0:GTGAAA
GTCCACACCTTCCTCCGGTTTATCACCGGCAGTCTCCCCAGAGTTCCCACCATTACGTGCTGGCAACTAAGGATAAGGGTTGCGCTCGTTGCGGGACTTAACCCAACATTTCACAACACGAGCTGACGACAGCCATGCAGCACCTGTCTTAGCGTTCCCGAAGGCACAATCGTATCTCTACAATCTTCGCTAGATGTCAAGAGTAGGTAAGGTTCTTCGCGTTGCGTCGAATTAAACCACATGCTCCACCGCTTGTGCGGGCCCCCGTCAATTCATTTGAGTTTTAATCTTGCGACCGTAC
+
CCCCCGGGGGGGGGGGGGGGGGGGGGGGGGGGGGFGGGGGGFGGGGGGGGGGGGGFCGGGGGGGGGGGGGGGGGGGFFFGGGGGGGGGGGGGGGDCFGGGFGGGGGGGGGGGGFGGEGGGGEGGGGGDGGGFFFFGGGGGGGF<FGGFGGGCGGGGGGGGGGGFGGGGGGGFGGFGGGCFGGGFGGG<FGGGFGGFGGGGGGGGGGGGGGGGGGGDGGFDCEE=;8CEBCFDGGGGFGGGGG689CFGGGGGEGGG<AFGGGF>C>DEDG(9>C7FGGB?6.<AFF?F7FFC>6>119BF)
@M02542:52:000000000-J9N43:1:1101:13701:2930 2:N:0:GTGAAA
CGGTTTGTCACCGGCAGTCTCCTTAGAGTGCCCACCTCAACGTGCTGGTAACTAAGGACAAGGGTTGCGCTCGTTACGGGACTTAACCCAACATCTCACGACACGAGCTGACGACAGCCATGCAGCACCTGTGTCAGAGTTCCCGAAGGCACCAATCCATCTCTGGAAAGTTCTCTGCATGTCAAGGCCTGGTAAGGTTCTTCGCGTTGCTTCGAATTAAACCACATTCTCCACCGCTTGGGCGGGCCCCCGTCAAGTCATTTGAGTTGTAACCTTGCGGCCGTG
+
GGGGGGGGGGGGGGGCGGGGGGGGGGGGGGGGGGGGGGGGGGGGGGGGGGGGGGGG?FGGGGGGFGEFGGEDGCFGGGGGGGGGGGGGGGGGGGGCFCFFGGGGGGDEGGCFC7FC@F:89=DDDFC6D8:FA@DFGFFGGFFFEG687DEGGGCFDGFAFCCGFC9,@9FFGGGFFGGFFEFFFE>?6A?)7=DF619FF=AF2=>BFF@FC>G)/);FC3383*))3+6>*)7(((*(,.4(5,403,))(/*-).8)4/7A)(6:)654<4)00).))05).
@M02542:52:000000000-J9N43:1:1101:20904:2948 1:N:0:GTGAAA
CGGTTTGTCACCGGCAGTCCCATTAGAGTGCCCTTTCGTAGCAACTAATGGCAAGGGTTGCGCTCGTTGCGGGACTTAACCCAACATCTCACGACACGAGCTGACGACAGCCATGCAGCACCTGTGTTACGGCTCTCTTTCGAGCACTCCTCTATCTCTAAAGGATTCCGTACATGTCAAAGGTGGGTAAGGTTTTTCGCGTTGCATCGAATTAAACCACATCATCCACCGCTTGTGCGGGTCCCCGTCAATTCCTTTGAGTTTCAACCTTGCGGCCGTACTCCC
+
GGGGGGGGGGGGGGGGGGGGGGGGGGGGGGGGGGGGGGGGGGGGGGGGGGGGGGGGGGGGGGGGGGGGGGGGGGGGGGGGGGGGGGGGGGGGGGGGGGGGGGGGGGGGGGGGGGGGGGGGGGGGGGGGGGGGGEGGGGGGGGGGGGGGGGGGGGFGGGGGGCFFGGGGGGGGGGGGGGGGGGGGGGGGGGGG@FGGGGGGGGGCGGFEGGGGFEGGGGGGGCFFFGGGFGGGGGFGFGGDDFDGGGFFGGGF?><FFGF=<C<FFFFFFFF>GD:D>BF?:<FFF
@M02542:52:000000000-J9N43:1:1101:20330:2987 1:N:0:GTGAAA
CTGGTTAACCCAGGCAGTCTCGCCAGAGTGCCCAACTTAATGCTGGCAACAGACGATAGGGGTTGCGCTCGTTGCGAGACTTAACCCAACATTTCACAACACGAGCTGACGACAGCCATGCAGCACCTCTCACTCAATTCCCTTGCGGGCACTTCAACCATTACGTCGAATTCTGAGGAGTTCAAGCCTAGGTAAGGTTCTGCGCGTTGCTTCGAATTAAACCACATAATCCACCGCTTGTGCGGGCCCCCGTCAATTGTTTTGAGTTTTAGCCTTGCGGCCGTT
+
GGGGGGGGGGGGGGGGGGGGGGGGGGGGGGGGGGGGGGGGGGGGGGGGGGGGGGGGGGGGGGGGGGGGGGGGGGGGGGGGGGGGGGGGGGGGGGGGGGGGGGGGGGGGGGGGGGGGGGGGGGGGGGGGGGGGGGGGGGGGGGGGFGGGGGGGGGGGGGGGGGGGGGGGGGGGGFGGGGGGGGGGGGFFGGGGGFFGGGGGGGGGGGGGGGGGFGGGGGGGGFGGGGGGGGGGGGGCEGGGG7FDGGFFGGGFFDBEFGG=CDBFFFFFFFFDFGFG3>BFBFFF)
@M02542:52:000000000-J9N43:1:1101:21910:2987 1:N:0:GTGAAA
CGGTTTGTCACCGGCAGTCTCATTAAAGTGCCCAACTGAATGATGGCAATTAATGACAAGGGTTGCGCTCGTTGCGGGACTTAACCCAACATCTCACGACACGAGCTGACGACAGCCATGCAGCACCTGTGTCCAGGCTCTCTTTCGAGCACCAATCCATCTCTGGAAAGTTCCTGGCATGTCAAGGGTAGGTAAGGTTTTTCGCGTTGCATCGAATTAATCCACATCATCCACCGCTTGTGCGGGTCCCCGTCAATTCCTTTGAGTTTTAATCTTGCGACCGT
+
GGGGGGGGGGGGGGGGGGGGGGGGGGGGGGGGGGGGGGGGGFGGGGGGGGGGGGGGGGGGGGGGGGGGGGGGGGGGGGGGGGGGGGGGGGGGGGGGGGGGGGGGGGGGGGGGGGGGGGGGGGGGGGGGGGGGGGGGGGGGGGGGGGGGGGGGGGGGGGGGGGGGGGGGGGGGGGGGGGGGGGGGGGGGGGGGGGGGGFGGGGGGGGGGGGGGFGFGGGGFGGGGGGFGGGFFGGGGGGGGGFFGG:BFGGGFFG?DAEGFGGFFFFFFFFFGGGFGFF>FFFFF
@M02542:52:000000000-J9N43:1:1101:22587:3024 1:N:0:GTGAAA
CGGTTTATCACCGGCAGTCTCCCTAGAGTTCCCGACTTAACTCGCTGGCAACTAAGGATAGGGGTTGCGCTCGTTGCGTGACTTAACCCAACATTTCACAACACGAGCTGACGACAGCCATGCAGCACCTGTGTTCTAGCCAGCCGAACTGAAGTAACCCATCTCTGGGAAACATACTAGACATGTCAAACGCTGGTAAGGTTCTGCGCGTTGCTTCGAATTAAACCACATGCTCCACCGCTTGTGCAGGCCCCCGTCAATTCCTTTGAGTTTTAATCTTGCGAC
+
GGGGGGGGGGGGGGGGGGGGGGGGGGGGGGGGGGGGGGGGGGGGGGGGGGGGGGGGGGGFGGCFGGGGGGGGGGGGFGGGGGGGGGGGGGGGGGGGGGGGGGGGGGGGGGGGGGGGGGGFGGFGGGGGGGGGGGGGGGGGGGGGGGGGGGGGGGGGGGGGGGGGGGGGGGGGGGGGGGGGGGGGGGGGFGGGGGGGGGGGGGGGGGGGGGGGFGGGGCE4EGGGGGGGGFG?ECFGGGGGGFFGGGFFG4D3@D>DFG<DG=>FAB>B9?<FFG?GBA<A9A3>>
@M02542:52:000000000-J9N43:1:1101:10498:3025 1:N:0:GTGAAA
CGGTTTATCACCGGCAGTCTCCCTAGAGTTCCCGACTTAACTCGCTGGCAACTAAGGATAGGGGTTGCGCTCGTTGCGGGACTTAACCCAACATTTCACAACACGAGCTGACGACAGCCATGCAGCACCTGTCTTACGGTTCCCGAAGGCACAACCGCATCTCTGCAGTCTTCCGTAGATGTCAAGAGTAGGTAAGGTTCTTCGCGCTGCGTCGAATTAAACCACATGCTCCACCGCTTGTTCGGGCCCCCGTCAATTCATTTGCGTTTTAATCTTTCGACCGTT
+
GGGFCFGGGGGGGGGCFGFFGFGGGGGGGGGGGGGGGGGGGGFEFGGGGGGGGGGGGGGGGGGGGGGGGGEEGGGFEGGGGGFGEGGGFGGGEGGGGGGGGGEFGGGGGGGGGGGGDCFGFGGGGCGGGGFCGGGGGFFFFEFGEGDGGGD:ADCE7FGE7;CEGGGGGCCGGGEGFEC,+<:<9E@>CGFGCCEGECFFGGGFG8CC8CC:5CEF4EFGGGGGGGGFGCFGGFFCE35CF2**5/<>=DGD>DFD>+*1?F)*)-46(249C77C))3127:D5
@M02542:52:000000000-J9N43:1:1101:10438:3072 2:N:0:GTGAAA
ACGGTTTGCACCGGCAGTCTTGCTAGAGTTCCCGACATTACTCGCTGGCAACTAACAACAGGGGTTGCGCTCGTTATAGGACTTAACCTGACACCTCACGGCACGAGCTGACGACAACCATGCAGCACCTTGAAAGACGTCCGAAGAAATATCTGTTTCCAAATACGTCGTCTCCCATTTAAGCCTTGGTAAGGTTCCTCGCGTATCATCGAATTAAACCACATCCCCCACCGCTTGTGCCGGCCCCCGTCAATTCCTTTGAGTTTCAAACTTTCGTTTTTTCTT
+
GGGGGFGGGGGGGGG:FFGGGGGGGGGGGFGGGGGGGGGGGGGDGGGGGGGGGGGGFGGGGGGGGGGGGGGGGGGGGGGGGGGGFGGGGFGGDFGGGFGGGDFGGEGCEFFGGDCEECGGGGF99EFGGGGGAFGGFF7@F+CCC@:DF;D:DFG7BDFGGGGGGGG>,;@:5FFGFGCFAFGFGEF4AFFFE6+:CEFF85586;F55@15;37AFA7553,A+*),7>>BEE)4:7*-)(((0((4(-191::)6AF>595<AA)).4736))*1?)))))**
@M02542:52:000000000-J9N43:1:1101:12487:3102 2:N:0:GTGAAA
CGGTTTATCACCGGCCGTCTCCCTAGAGTTCCCGACTTAACTCGCTGGCAACTAAGGATAGGGGTTGCGCTCGTTGCGGGACTTAACCCAACATTTCACAACACGAGCTGACGACAGCCATGCAGCACCTGTCTTACGGTTCCCGAAGGCACAACCGCATCTCTGCAGTCTTCCGTAGATGGCAAAAGTAGGTAAGGTTCTTCGCGGTGCGTCGAATTAAACCACATGCCTCACCGCTTGTTCGGGCCCACGTCCAATCATTTGAGTTTTAAATTTTCTCCCGTT
+
GGGGGGGGGGGGGGG7FGGFGGGGGGGGGGDFGGGGGGGGGGGGGGGGGGGGGGGGFGFGGGGGGGGGGGGGGGGGGGDGGGGGGGGFGGGG7FGGGGGGGGGGFEGGGGGC7FEGEFF8AFGABFFGGG<>CFGGFCG@E5DGDDGCEGGGGG*>DDEDE4,=,2;CGGEF7CCFFE5+1+2;>(.;;;:B>F7CC=BC*;A>D>)4(79>((776@@FGA1CC*<<C7)4)5>1((1,.451<;9>>(/)(**())0,6@8).44466).))):****1007)
@M02542:52:000000000-J9N43:1:1101:15366:3129 1:N:0:GTGAAA
CGGTTTATCACCGGCAGTCTCCCTAGAGTTCCCGACTTAACTCGCTGGCAACTAAGGATAGGGGTTGCGCTCGTTGCGGGACTTAACCCAACATTTCACAACACGAGCTGACGACAGCCATGCAGCACCTGTCTTACGGTTCCCGAAGGCACAACCGCATCTCTGCAGTCTTCCGTAGATGTCAAGAGTAGGTAAGGTTCTTCGCGTTGCGTCGAATTAAACCACATGCTCCACCGCTTGTGCGGGCCCCCGTCAATTCATTTGAGTTTTAATCTTGCGACCGT
+
GGGGGGGGGGGGDGGGGGGGGGGGGGGGGGGGGGGGGGGGGGGGGGGGGGGGGGGGGGGGGGGGGGGGGGGGGGGGGGGGGGGGGGGGGGGGGGGGGGGGGGGGGGGGGGGGGGGGGGGGGGGGGGGGGGGGGGGGGGGGGGGGGGGGGGGGGGGGGGGGGGGGGGGGGGGGGGGGGGGGGGGGGGGGGGGGGGGGGGGGGGGGGGGGEGGGFGGGFGGCGGGGGGGGGGGGCGGGGGGGGFFGGDFEGGGF@GBDAFGFGGFFBFFFFFFGGGFF)6>F9>BD
@M02542:52:000000000-J9N43:1:1101:18605:3147 1:N:0:GTGAAA
CGGTTTATCACCGGCAGTCTCCCTAGAGTTCCCGACTTAACTCGCTGGCAACTAAGGATAGGGGTTGCGCTCGTTGCGGGACTTAACCCAACATTTCACAACACGAGCTGACGACAGCCATGCAGCACCTGTCTTACGGTTCCCGAAGGCACAACCGCATCTCTGCAGTCTTCCGTAGATGTCAAGAGTAGGTAAGGTTCTTCGCGTTGCGTCGAATTAAACCACATGCTCCACCGCTTGTGCGGGCCCCCGTCAATTCATTTGAGTTTTAATCTTGCGACCGT
+
GGGGGGGGGGGGGGGGGGGGGGGGGGGGGGGGGGGGGGGGGGGGGGGGGGGGGGGGGGGEFFFGGGGGGGGGGGGGGGGGGGGGGGGGGGGGGGGGGGGGGGGGGGGGGGGGGGGGGGGGGGGGGGGGGGGGGGGGGGGGGGGGGGGGGGGGGGGGGGGGGGGGGGGGGGGGGGGGGGGGGGGGGGGGGGGGGEFGGGGGGGGGGGGGCGGGFGGGGGFGGGGGFGGGGGGGGGGGGDEGGBFGGGFFGGGEDD?DAFGFGGA=A<FFFFBGGGFGFF>FFF3B
@M02542:52:000000000-J9N43:1:1101:10910:3161 1:N:0:GTGAAA
CAGGTTATCCCTGGCAGTCCCTCTAGAGTGCCCAACTTAATGCTGGCAACTAAAGGCAAGGGTTGCGCTCGTTGCGGGACTTAACCCAACATCTCACGACACGAGCTGACGACAACCATGCACCACCTGTCACTTCTGTCCCCGAAGGGAAATCTCCGATTAGGGAGAGGTCAAAAGGATGTCAAGCTTAGGTAAGGTTCTTCGCGTTGCTTCGAATTAAACCACATGCTCCGCTACTTGTGCGGGTCCCCGTCAATTCCTTTGAGTTTCACTCTTGCGAGCGT
+
GGGGGGGGGGGGGGGGGGGGGGGGGGGGGGGGGGGGGGGGGFGGFGGGGGGGGGGGGGGGGGGGGGGGGGGGGGGGGGGGGGGGGGGGGGGGGGGGGGGGGGGGGGGGGGGGGGGGGGGFGCFGGGGGGGGGGGFGGGGFGGGGGGGGGGGGGGGGGGGGGGGGGFEGGGGGGGGGGGGGGGGGGGGGGGGGGGGGGGGGGGGGGGGGGGGGFGGGGGGGGGGGGGGGGGE?EGGGGDGGG:FGGGFBCGGFFGFDBGGFGGFFFFFFFF9CFGFGFFF>F9;>
@M02542:52:000000000-J9N43:1:1101:19045:3162 1:N:0:GTGAAA
CCACACCTTCCTCCGGTTTATCACCGGCAGTCTCCCTAGAGTTCCCGACTTAACTCGCTGGCAACTAAGGATAGGGGTTGCGCTCGTTGCGGGACTTAACCCAACATTTCACAACACGAGCTGACGACAGCCATGCAGCACCTGTCTTACGGTTCCCGAAGGCACAACCGCATCTCTGCAGTCTTCCGTAGATGTCAAGAGTAGGTAAGGTTCTTCGCGTTGCGTCGAATTAAACCACATGCTCCACCGCTTGTGCGGGCCCCCGTCAATTCATTTGAGTTTTAATCTTGCGACCGTACTC
+
CCCCCGGGGGGGGGGGGGGGGGGGGGGGGGGGGGGGGGGGGGGGGGGGGGGGGGGGGGGGGGGGGGGGGGGGGGGGGGGGGGGGGGGGFGGGGGGGGGGGGGGGGGGGGGGGGGGGGGGGGGGGGGGGGGGGGGGGGGGGGGGGGGGGGGGGGGGGGGGEGGGGGGGGGGGGGGDFGGGGGGGGGGGGGGGGGGGGGGGGGGGGGGGGGGGGGGGGGGGGGGGGGGGGFGGFGGGGGGGGGGEFGGGGGGGGCGCFGFFGGGEFGGDEEGFFFGGF7>:6<>FA>BFGGCFDF>BFF?F>=
@M02542:52:000000000-J9N43:1:1101:19380:3173 1:N:0:GTGAAA
CGGTTTATCACCGGCAGTCTCCCTAGAGTTCCCGACTTAACTCGCTGGCAACTAAGGATAGGGGTTGCGCTCGTTGCGGGACTTAACCCAACATTTCACAACACGAGCTGACGACAGCCATGCAGCACCTGTCTTACGGTTCCCGAAGGCACAACCGCATCTCTGCAGTCTTCCGTAGATGTCAAGAGTAGGTAAGGTTCTTCGCGTTGCGTCGAATTAAACCACATGCTCCACCGCTTGTGCGGGCCCCCGTCAATTCATTTGAGTTTTAATCTTGCGACCGT
+
GGGGGGGGGGGGGGGGGGGGGGGGGGGGGGGGGGGGGGGGGGGGGGGGGGGGGGGGGGGGGGGGGGGGGGGGGGGGGGGGGGGGGGGGGGGGGGGGGGGGGGGGGGGGGGGGGGGGGGGGGGGGGGGGGGGGGGGGGGGGGGGGGGGGGGGGFGGGGGGGGGGGGGGFFGGGGGGGGGGGGGGGGGGGGGGGGGGGGGGGGGGGGGGGGGGGFGGGGGGGGGGGGGGGGGGFGGGGGGGGG?FGGDFFGGGFBDFFFGGFGGDFA1<<A>FGF:?G4A>6>>>D
@M02542:52:000000000-J9N43:1:1101:17889:3174 2:N:0:GTGAAA
CGGTTTATCACCGGCAGTCTCCCTAGAGTTCCCGACTTAACTCGCTGGCAACTGAGGATAGGGGTTGCGCTCGTTGCGGGACTTAACCCAACATTTCACAACACGAGCTGACGACAGCCATGCAGCACCTGTCTTACGGTTCCCGAAGTCCCAACCGGATATTCGCAGTCGTCCGGAGATGTCAAGAGTAGGTAAGGTTCTTGGCGTTGTGTCGAATTAAACGACATGCTCCACCGCTTGTGCGGGCCCCCGTCACCTCATTTAAGTGTTAATCTTGCGAACGT
+
FGG:@FGA<CEEC:F7:CCFGGC8FE9EGEFD<@,@CFFF,9C@:@@@7EE@C,:CF8<E<<@@FFDGGG+CFGGF7+>+=+BB?5CF8=<FFCF9A,?E<4FEGG:CEFGG>FGCFG@=FC8FAE>?7@F9>:CC93>@C6,;*6***,,43@84**14*,,4,68**;*:8/C***75A<+;;<4)31;4>@>FG98CAA+;/7809.10),7.9)<6?2(/1:>2<FA7007(4;368).8@FBFF(7)-75(),7,)1*)))6-.4)).))0*/)))7>>
@M02542:52:000000000-J9N43:1:1101:12888:3179 1:N:0:GTGAAA
CGGTTTATCACCGGCAGTCTCCCTAGAGTTCCCGACTTAACTCGCTGGCAACTAAGGATAGGGGTTGCGCTCGTTGCGGGACTTAACCCAACATTTCACAACACGAGCTGACGACAGCCATGCAGCACCTGTCTTACGGTTCCCGAAGGCACAACCGCATCTCTGCAGTCTTCCGTAGATGTCAAGAGTAGGTAAGGTTCTTCGCGTTGCGTCGAATTAAACCACATGCTCCACCGCTTGTGCGGGCCCCCGTCAATTCCTTTGAGTTTTAATCTTGCGACCGT
+
GGGGGGGGGGGGGDGGFGFGGGGGGGGGGGGGGGGGGGGGGGGGGGGGGGGGGGGGGGGGFGGGFEEGGGGGGGGGGGGGGGGGDGAFGDGGDGGGGGGGGGGGEEGGGDGGDEGGGGGGGFEGGGGGGGGGGGGGFCFGGEFFGGGGGGGGGGGGGGGCFCFGGGGGFGGGGGGGGDGGDGGGGFGGGGGGGGGGGGGGGGGGGGGE=5CE.78CGGGGGGFGGGGFE7CFGFGG5DD:F>?DGGFDGGCDDGFF9<7**:48A:<4)4<CC:=F<B((4938
@M02542:52:000000000-J9N43:1:1101:18230:3198 2:N:0:GTGAAA
CGGTTTATCACCGGCAGTCTCCCTAGAGTTCCCACCATTACGTGCTGGCAACTAAGGATAAGGGTTGCGCTCGTTGCGGGACTTAACCCAACATTTCACAACACGAGCTGACGACAGCCATGCAGCACCTGTATTAGCGTTCCCGAAGGCACAACCGCATCTCTGCAGTCTTTGCTAGATGTCAAGAGTTGGTAAGGTTCTTCGCGTTGCGTCCATTTAAACCACATGCTCCACCGATTGTGCAGGCCCCCGTCAATTCATTTTAGTTTCGGTCTTGCTACCGT
+
GGGGD>FGGFGGGGGDEGGCEGGGGGGGGGGGGGGEGGGGGGGGGGGFGFGGGGGGGFCFGGGFGGGGGGDGGGGGGDGGGGGFGGGGGGGGGGGGFD,BFEFGCE7EGFCFEGGGGC>FFFGF9DFFGF:E,@@=EECCFEC9:C+:+638,@5EDG*1?@C:E9?,DFEF,9918:FFAFCFCBAF++166ADFG=4CFA8)<:5(,)(8((/+/1<@GA(858))*2:260.-(,*3<))-1:6,2-9)3**(-.1)-962)..)6.(-1((2*/**/7))
@M02542:52:000000000-J9N43:1:1101:21214:3210 1:N:0:GTGAAA
CGGTTTGTCACCGGCAGTCTCATTAGAGTGCCCTTTCGTAGCAACTAATGACAAGGGTTGCGCTCGTTGCGGGACTTAACCCAACATCTCACGACACGAGCTGACGACAGCCATGCAGCACCTGTGTGCAGGTTCTCTTTCGAGCACCAATCCATCTCTGGAAAGTTCCTGCCATGTCAAGGGTAGGTAAGGTTTTTCGCGTTGCATCGAATTAATCCACATCATCCACCGCTTGTGCGGGTCCCCGTCAATTCCTTTGAGTTTTAACCTTGCGGCCGTACTCCC
+
GGGGGGGGGGGGGGGGGGGGGGGGGGGGGGGGGGGGGGGGGGGGGGGGGGGGGGGGGGGGGGGGGGGGGGGGGGGGGGGGGGGGGGGGGGGGGGGGGGGGGGGGGGGGGGGGGGGGGFGGGGGGGGGGGGGGGGGGGGGGGGGGGGGGGGGGGGGGGGGGGGGGGGGGGGGGGGGGGGGGGGGGGGGGGGGGFGGGGFGGGGGGGGGGGGGGFGGGGGGGGDGGGGFGGGGGGGGGGGDGGFBFCGFEGGGFFGFFFGGFGGFFFFFFFFFGGGFG;>F?B6@FF
@M02542:52:000000000-J9N43:1:1101:11890:3217 2:N:0:GTGAAA
CGGTTTATCACCGGCCGTCTCCCTAGAGTTCCCGACTTAACTCGCTGGCAACTAAGGATAGGGGTTGCGCTCGTTGCGGGACTTAACCCAACATTTCACAACACGAGCTGACGACAGCCATGCAGCACCTGTCTTACGGGTCCCTAAGGCACAACCGCATCTCGGCAGTCTTCCGCAGATGTCCAGAGTAGGTAAGGTTCTTCGCGTTGCGTCGAATTAAACCACATGCCCCACCGCTTGTTCGGGCCCCCGTCCAACCATTTTAGTTGTCATCTCACTACCCT
+
GGGGGGGGFFGGEGGCGGG,EFGFGGGGFEFGGGGGGE@FCFGGGGGDGGGFD<EFFG?FFF?CFFDFEGDFGGGGGGCDFGGGGGFFFCDCGFGFGFGGGGG=:+=FC<9=CCE7CF?<,=EFG:F?B87D,<ECDGG*@EGC,435@?FG6FCEDDE**,,0****4?=8;;**)29*+4;+;3=.1+:4>6;*C<=FFFA>::D;6BBD1(/8;F@6DA:8*/6<D*(4).0(((9(.)-(.709(453-*)()(0(.*945:<9).)..46***094))1
@M02542:52:000000000-J9N43:1:1101:15367:3227 1:N:0:GTGAAA
CGGTTTATCACCGGCAGTCTCCCTAGAGTTCCCGACTTAACTCGCTGGCAACTAAGGATAGGGGTTGCGCTCGTTGCGGGACTTAACCCAACATTTCACAACACGAGCTGACGACAGCCATGCAGCACCTGTCTTACGGTTCCCGAAGGCACAACCGCATCTCTGCAGTCTTCCGTAGATGTCAAGAGTAGGTAAGGTTCTTCGCGTTGCGTCGAATTAAACCACATGCTCCACCGCTTGTGCGGGCCCCCGTCAATTCATTTGAGTTTTAATCTTGCGACCGT
+
GGGGGGGGGGGGEGGDGGGGGGGGGGGGGGGGGGGGGGGGGGGGGGGGGGGGGGGGGGGGGGGGGGGGGGEGGGGGGGGGGGGGGGGGGGGGGGGGGGGGGGGGGGGGGGGGGGDGGGGGGGGGGGGGGGGGGGGGGGGGGEGGGGGGGGGGGGGGGGGGGGGGGGGGGGGGGGGGGGGGGGGGGGGGGGGGFFFGGGGGGGGGGGGGGGGGFGGGGGGGGGGGGGGGGCFGGGGGGGGGGFFGGGF>GGGFDG?FFGGFGGFFAFBFAABGGGFGFFFF9BFF
@M02542:52:000000000-J9N43:1:1101:23658:3237 1:N:0:GTGAAA
CGGTTTATCACCGGCAGTCTCCCTAGAGTTCCCTCCATTACGTGCTGGCAACTAAGGATAAGGGTTGCGCTCGTTGCGGGACTTAACCCAACATTTCACAACACGAGCTGACGACAGCCATGCAGCACCTGTCTTAGCGTTCCCGAAGGCACAATCGTATCTCTACAATCTTCGCTAGATGTCAAGAGTAGGTAAGGTTCTTCGCGTTGCGTCGAATTAAACCACGTGCTCCACCGCTTGTGCGGGCCCCCGTCAATTCATTTGAGTTTTAATCTTGCGACCGT
+
GGGGGGGGGGGGGGGGGGGGGGGGGGGGGGGGGGGGGGGGGDGGGGGGGGGGGGGGGGGGGGGGGGGGGGGGGGGGGGGGGGGGGGGGGGGGGGGGGGGGGGGGGGGGGGGGGGGGGGGGGGGGGGGGGGGGGGGGGGGGGGGGGGGGGFFGGGGGGGGGGGGGFGGGGGGGGCFGGGGGGGGGGGGGGGGGGGGGGGGGGGGGGGGGGGGGFGGGGGGGGGGGGGGFGGGGGGGEGGGGG07<CDDEGGGFFGBFFGGFGGFF<?<AAFFGG76C2>>6>BDE
@M02542:52:000000000-J9N43:1:1101:12309:3259 1:N:0:GTGAAA
CGGCTTGTCACCGGCAGTTCCTTTAGAGTGCCCACCCAAACATGCTGGCAACTAAAGGCGAGGGTTGCGCTCGTTGCGGGACTTAACCCAACATCTCACGACACGAGCTGACGACAGCCATGCAGCACCTGTGCGGCCGGCCTATTGCTAGGAAAGTCCATCTCTGGACCGGTCCGACCCATGTCAAGGGCTGGTAAGGTTCTGCGCGTTGCTTCGAATTAAACCACATGCTCCACCGCTTGTGCGGGCCCCCGTCAATTCCTTTGAGTTTCAACCTTGCGGCCG
+
GGGGGGGGGGGGGGGGGGGGGGGGGGGGGGGGGGGGGGGGGGGGGGGCE@FGGGGGGGGGGEDGGGGGGGGGGGGGGGGGGEGGGGGGGGGGGGGGGFGFGGGGGCCGGGFGEGGGGGG7ECGGGGCFGGGGFGGCFGDGGGGGGGGGGGGGGDFFGGGGGGCFGGGGGFGGCCGEEGEECG?GGGGG6EEGCCFECFCCFFGGGCEGGGGGFGGGDGGGGCGGGGFC6@E?FGFGGCE3C?F*<553CDGFFDB@:CGFGGFFAAAF44<GDFFD>A2:09DF)
@M02542:52:000000000-J9N43:1:1101:22555:3263 1:N:0:GTGAAA
CGGTTTATCACCGGCAGTCTCCCTAGAGTTCCCGACTTAACTCGCTGGCAACTAAGGATAGGGGTTGCGCTCGTTGCGGGACTTAACCCAACATTTCACAACACGAGCTGACGACAGCCATGCAGCACCTGTCTTACGGTTCCCGAAGGCACAACCGCATCTCTGCAGTCTTCCGTAGATGTCAAGAGTAGGTAAGGTTCTTCGCGTTGCGTCGAATTAAACCACATGCTCCACCGCTTGTGCGGGCCCCCGTCAATTCATTTGAGTTTTAATCTTGCGACCGT
+
GGGGGGGGGGGGGGGGGGGGGGGGGGGGGGGGGGGGGGGGGGGGGGGGGGGGGGGGGGGGGGGGGGGGGGGGGGGGGGGGGGGGGGGGGGGGGGGGGGGGGGGGGGGGGGGGGGGGGGGGGGGGGGGGGGGGGGGGGGCGGGGGGGGGGGGGGGGGGGGGGGGGGGGGGGGGGGGGGGGGGGGGGGGGGGGGGGGGGGGGGGGGGGGGGGGGFGGGGGGGGGGGGGGFGFFGGGGGGGGGG0?DGGFFGGGF>C6@AEGFGGFFFFFFFAACFCFG9A>BFFFF
@M02542:52:000000000-J9N43:1:1101:21292:3265 1:N:0:GTGAAA
CGGTTTGTCACCGGCAGTCCCATTAGAGTGCCCTTTCGTAGCAACTAATGGCAAGGGTTGCGCTCGTTGCGGGACTTAACCCTACATCCCACGACACGAGCTGACTACAGCCATGCAGCACCTGTGTTCCGGCTCACTTTCGAGTACTCCTCTATCTCTAAAGGATTCCGTACATGTCAAATGATGGGAAGGTTTTTCGCGTTGCATCGAATTAAACCACATCATCCACCGCTTGTCCGGTTCCCCGGCAATTCCTCTGAGTTTCAACCTTGCGGCCGTACTCCC
+
GGCFGF7FGGAFEFGGGGG8F9<FGGGFGGAGGFGGCE<FF?,6FFF,9,,CCFFFGFG@FEG7,@8=ECG+4C7,5CCFFF,9?EEC,,BF:C7CFF@::>8,8,,F5,,BBFDC9?FG,B8,AFD@,3C=FG@,@@FGA+@,,:,,>>,>;FCCCFC;@C:,6@C:D@DBG:;92,5;;,,,,67,<:;E@,<:*>/A*=B5CFFC=C6EA7;AC*@*=+5?C>;:<FCE:8*0+2*//286CF5)/))007)/)097:268AA.)3:4**)))-,,(41B@5
@M02542:52:000000000-J9N43:1:1101:22341:3293 1:N:0:GTGAAA
CGGTTTATCACCGGCAGTCTCCCTAGAGTTCCCGACTTAACTCGCTGGCAACTAAGGATAGGGGTTGCGCTCGTTGCGGGACTTAACCCAACATTTCACAACACGAGCTGACGACAGCCATGCAGCACCTGTCTTACGGTTCCCGAAGGCACAACCGCATCTCTGCAGTCTTCCGTAGATGTCAAGAGTAGGTAAGGTTCTTCGCGTTGCGTCGAATTAAACCACATGCTCCACCGCTTGTGCGGGCCCCCGTCAATTCATTTGAGTTTTAATCTTGCGACCGT
+
GGGGGGGGGGGGGGGGGGGGGGGGGGGGGGGGGGGGGGGGGGGGGGGGGGGGGGGGGGGGGGGGGGGGGGGGGGGGGGGGGGGGGGGGGGGGGGGGGGGGGGGGGGGGGGGGGGGGGGGGGGGGGGGGGGGGGGGGGGGGGGGGGGGGDGGGGGGGGGGEGFFGGGCGGGGGGGGGD@EGGGGGGGGGGGGGGEGGG:CFCGGGGGGGCGGGFGGGGGGGGGGGGGGFGFFGGGGGGDGFG:FDGGFFGGGFFGFFAGF?CGFFFFFFDA4CGGFGFFBFBF:>
@M02542:52:000000000-J9N43:1:1101:19575:3294 1:N:0:GTGAAA
CGGTTTATCACCGGCAGTCTCCCTAGAGTTCCCGACTTAACTCGCTGGCAACTAAGGATAGGGGTTGCGCTCGTTGCGGGACTTAACCCAACATTTCACAACACGAGCTGACGACAGCCATGCAGCACCTGTCTTACGGTTCCCGAAGGCACAACCGCATCTCTGCAGTCTTCCGTAGATGTCAAGAGTAGGTAAGGTTCTTCGCGTTGCGTCGAATTAAACCACATGCTCCACCGCTTGTGCGGGCCCCCGTCAATTCATTTGAGTTTTAATCTTGCGACCGT
+
GGGGGGGGGGGGGGGGGGGGGGGGGGGGGGGGGGGGGGGGGGGGGGGGGGGGGGGGGGGGGGGGGGGGGGGGGGGGGGGGGGGGGGGGGGGGGGGGGGGGGFGGGGGGGGGGGGGGGGGGGGGGGGGGGGGGGGGGGGGGGGGGGGGFCFFGGGGGGGGGGGGFGGGGGGGGGGGGGGGGGFGGGGGGGGGGGGGGGFFGGGGGGGGGGGGGFGGGGGGGGGGGGGGGGFGGGGGGGGGGG0@GGGFEGGGFFG?FFGGFGGFFFFFFFFFGGCFF49>F>>DD
@M02542:52:000000000-J9N43:1:1101:14525:3302 1:N:0:GTGAAA
ACGGTTTGCACCGGCAGTCTTGCTAGAGTTCCCGACATGACTCGCTGGCAACTAACAACAGGGGTTGCGCTCGTTATAGGACTTAACCTGACACCTCACGGCACGAGCTGACGACAACCATGCAGCACCTTGAAAGACGTCCGAAGAAATATCTGTTTCCAAATACGTCGTCTCCCATTTAAGCCTTGGTAAGGTTCCTCGCGTATCATCGAATTAAACCACATGCTCCACCGCTTGTGCGGGCCCCCGTCAATTCCTTTGAGTTTCAAACTTGCGTTCGTACTC
+
GGGGGGGCEADFEGGDCFGGGGGGGFFDGGGFGCFFGGGGGGG@EGGGDGGGGGGGGGGGGFGDFGEGGE:@FGGGGGGCFGGGGGGGFFGGGDG=FFGGGGGCGGGGGFGGCGGGGFE@FFFGDFGGGF<<DEEGGGGGEFG::FGGFC>CFFGGAFDCFCCG@FC<CFEFFGA:,CCFGCFCFGG:?FGCF?GGGGCGEEGGEEGGGG6FA+=CCFGD555<6A+<CFGFEGG8CC6DGF3CCD@3>7DDED2*50:F:CBFBFFF4<?GGFFDBF?<6<F@8
@M02542:52:000000000-J9N43:1:1101:17646:3317 1:N:0:GTGAAA
CCTTCCTCCGGTTTATCACCGGCAGTCTCCCTAGAGTTCCCGACTTAACTCGCTGGCAACTAAGGATAGGGGTTGCGCTCGTTGCGGGACTTAACCCAACATTTCACAACACGAGCTGACGACAGCCATGCAGCACCTGTCTTACGGTTCCCGAAGGCACAACCGCATCTCTGCAGTCTTCCGTAGATGTCAAGAGTAGGTAAGGTTCTTCGCGTTGCGTCGAATTAAACCACATGCTCCACCGCTTGTGCGGGCCCCCGTCAATTCATTTGAGTTTTAATCTTGCGACCGTACTCCCC
+
CCCCCGGGGGGGGGGGGGGGGGGGGGGGGGGGGGGGGGGGGGGGGGGGGGGGGGGGGGGGGGGGGGGGGGGGGGGGGGGGGGGGGGGGGGGGFGGGGGGGGGGGGGGGGGGGGGGGGGGGGGGGGGGGGGGGGGGGGGGGGGGGGGGGGGGGGGGGGGGGGGGGGGGGGGGGGGGGGGGGGGGGGGGGGFFGGGGGGGGGGGFGGGGGGGGGGGGGGGGGGDG5FGGGFGCGGGFCGFGGGGGGGGGFGGGGGGGGGFFGGGFFCFGFFGF?DGGFGGFFFADFAFFGGGFGFF?<??F
@M02542:52:000000000-J9N43:1:1101:19369:3318 1:N:0:GTGAAA
CGGTTTATCACCGGCAGTCTCCCTAGAGTTCCCGACTTAACTCGCTGGCAACTAAGGATAGGGGTTGCGCTCGTTGCGGGACTTAACCCAACATTTCACAACACGAGCTGACGACAGCCATGCAGCACCTGTCTTACGGTTCCCGAAGGCACAACCGCATCTCTGCAGTCTTCCGTAGATGTCAAGAGTAGGTAAGGTTCTTCGCGTTGCGTCGAATTAAACCACATGCTCCACCGCTTGTGCGGGCCCCCGTCAATTCATTTGAGTTTTAATCTTGCGACCGT
+
GGGGGGGGGGGGGGGGGGGGGGGGGGGGGGGGGGGGGGGGGGGGGGGGGGGGGGGGGGGGGGGGGGGGGGGGGGGGGGGGGGGGGGFGGGGGGGGGGGGGGGGGGGGGGGGGEGGGGGGGGGGGGGGGGGGGGGGGGGGGGGGGGGCFGGGGGGGGGGGGGGGGGGGGFGGFGGGGGGGGGCGGGGGGGGGGGGGGGGGGGGGGGGGGEGGG>EGEGGGFGGGGGGGGG9?FE6CCGDGFGBFGGGE<EDGF376EF7DFGGFFD:<DFBA*:7=GFFB;BF>E
@M02542:52:000000000-J9N43:1:1101:15470:3329 2:N:0:GTGAAA
CGGTTTGTCACCGGCAGTCTCATTAGAGTGCCCTTTCGTAGCGACTAATGACAAGGGTTGCGCTCGTTGCGGGACTTAACCCAACATCTCACGACACGAGCTGACGACAGCCATGCAGCACCTGTGTGCAGGTTCTCTTTCGAGCACCAATCCATCTCTGGAAAGTTCCTGCCATGTCAAGGGTAGGTAAGGTTTTTCGCGTTGCATCGAATTAATCCACATCATCCACCGCTTGTGCGGGTCCCCGTCAATTCCTTTGAGTTTTAACCTTTCGGCCGTACTCCC
+
GGGGGGGGGGGGGGGCFGFDFFGGGGGGGGGGGGGGGGGGGGDGGGGGGGGGGGGGGGGGGGGGGGGGGGGGGGGGGGGGGGGGGGGGGGGGGGGGGEGGGGGGGGGGGGFGGGGFFGGCCDFGGGGGGGGGFFGGGGGGGGGGGGGGGGGGGGGG>GGGGFGC5D>DGGGFGGG?EF@FFFCFFDFFFAAF=AF<FGFDDABDDFFE;A(=0;FFFFFFC:?CGFF>FF9>>>>()6<>>BBFF:2(-8DGAFF<<AFB??46AF:><4<)5:0/737)).16>
@M02542:52:000000000-J9N43:1:1101:10598:3414 2:N:0:GTGAAA
CAGTTTGTCACTGGCAGTGTCCTTAAAGTTCCCGGCTTAACCCGCTGGCAAATAAGGAAAAGGGTTGCGCTCGTTGCGGGACTTAACCCAACATCTCACGACACGAGCTGACGACAGCCATGCAGCACCTGTATGTAAGTTCCCGAAGGCACCAATCCATCTCTGGAAAGTTCTTACTATGTCAAGACCAGGTAAGGTTCTTCGCGTTGCATCGAATTAAACCACATGCCCCACCGCTTGTCCGGGCCCCCGTCAATTCATTTGAGTTTTAGTCTTTTGACCTT
+
GGGGGGGGGGGFGGGGGFGGGGGGGGGGFFGGGEFGGGGGGGGEG7FGGGGGGGGGGGGCGGGGGGGFFG7FGGF<FGGGGGGGGFGGGGGGGGGGGGGGGGGGGGGGCFGGGGGGGCFFGGGGGGEFF,,@FFGDFF9EFGGGGGD>FFGGGGGFFEFGCAF,5DFFGFFFGGGGGGFFA7=EGEFFF6F>=FGGC?FGFFA42>>9>E8:.,<);8FFGE;GC*/)**/=EEE09(93().-7200,9D3,996546<9F@)6:6:<44<B-6:***)*///
@M02542:52:000000000-J9N43:1:1101:24180:3443 1:N:0:GTGAAA
CTGGTTAACCCAGGCAGTCTCGCCAGAGTGCCCAACTTAATGCTGGCAACAGACGATAGGGGTTGCGCTCGTTGCGAGACTTAACCCAACATTTCACAACACGAGCTGACGACAGCCATGCAGCACCTCTCACTCAATTCCCTTGCGGGCACTTCAACCATTACGTCGAATTCTGAGGAGTTCAAGCCTAGGTAAGGTTCTGCGCGTTGCTTCGAACTAAACCACATAATCCACCGCTTGTGCGGGCCCCCGTCAATTGTTTTGAGTTTTAGCCTTGCGGCCGT
+
GGGGGGGGGGGGGGGGGGGGGGGGGGGGGGGGGGGGGGGGGGGGGGGGGGGGGGGGGGGGGGGGGGGGGGGGGGGGGGGGGGGGGGGGGGGGGGGGGGGGGGGGGGGGGGGGGGGGGGGGGGGGGGGGGFGGGGGGGGGGGGGGAFGGGGGGGGGGGGGGGGGGGGFCGGGGGGGGGGGGFFFGGGGGGGGGGGGGGFGGGGGGGGGGGGGGFEGG*CFGGGGGGGGCFCFCFGGGGGGGGFFGGGFFGGGFDGFFFGGFGGFFFFFFFFFGFFFG?BFFFFFF
@M02542:52:000000000-J9N43:1:1101:25268:3462 1:N:0:GTGAAA
CGGTTTATCACCGGCAGTCTCCCTAGAGTTCCCGACTTAACTCGCTGGCAACTAAGGATAGGGGTTGCGCTCGTTGCGGGACTTAACCCAACATTTCACAACACGAGCTGACGACAGCCATGCAGCACCTGTCTTACGGTTCCCGAAGGCACAACCGCATCTCTGCAGTCTTCCGTAGATGTCAAGAGTAGGTAAGGTTCTTCGCGTTGCGTCGAATTAAACCACATGCTCCACCGCTTGTGCGGGCCCCCGTCAATTCATTTGAGTTTTAATCTTGCGACCGTT
+
GGGGGGGGGGGGGGGGGGGGGGGGGGGGGGGGGGGGGGGGGGGGGGGGGGGGGGGGGGGGGGGGGGGGGGGGGGGGGGGGGGGGGGGGGGGGGGGGGGGGGGGGGGGGGGGGGGGGGGGGGGGGGGGGGGGGGGGGGGGGGGGGGGGGGGGGGGGGGGGGGGGGGGGGGGGGFGGGGGGGGGGGGGGGGGGGGGGGGGFGGGGGGGGGEGGGFGGFGGFGG7FGGGF6CFFGGGGCGGGCG?FGCGFFGDGDEC:E<EFFFGFBFFBFFFFDGG?GB<>699@D)
@M02542:52:000000000-J9N43:1:1101:20196:3468 1:N:0:GTGAAA
CGGTTTGTCACCGGCAGTCCCATTAGAGTGCCCTTTCGTAGCAACTAATGGCAAGGGTTGCGCTCGTTGCGGGACTTAACCCAACATCCCACGACACGAGCTGACGACAGCCATGCAGCACCTGTGTTACGGCTCTCTTTCGAGCACTCCTCTATCTCTAAAGGATTCCGTACATGTCAAAGGTGGGTAAGGTTTTGCGCGTTGCATCGAATTAAACCACATCATCCACCGCTTGTGCGGGTCCCCGTCAATTCCTTTGATTTTCAACCTTGCGTTCGTACCCCC
+
GGGGGGCGGGGGGGGGGGG<FCCFGGGGGAGGG@D<68;E666CFG<@66,C<F<FGEGB8F+66++,CF7:F+7,,59:,B+4BF?F,,BE@+44@+44+4:BA4=F7F<F85,=>,BF,>,=77C,C@C+CF+3E<DG,+*,*@,35F:F,E,F9FC,,2,,,3737,?,C:2,7,?>C,,2,=4*>CGGFF,*+,/=8C8CG9C<C*0C5?FG>*C7FCGG79++AC*C5/*0+2*>)4>**1)):7**1:-/:F7?*;A6<2)),34**/.*--47:(/.0
@M02542:52:000000000-J9N43:1:1101:21512:3471 2:N:0:GTGAAA
TCGGCTTATCACCGGCAGTCCCCTTAGAGTGCCCAACTGAATGCTGGCAACTAAGGGCGAGGGTTGCGCTCGTTGCGGGACTTAACCCAACATCTCACGACACGAGCTGACGACAGCCATGCAGCACCTGTCCTTGGTCCAGCCTAACTGAAGGACAATGTCTCCACTGTCCGCGACCCGGATGTCAAGAGCTGGTAAGGTTCTGCGCGTTGCCTCGAATTAAACCACATGCTCCACCGCTTGTGCGGGCCCCCGTCAATTCCTTTGAGTTTTAATCTTGCGAAC
+
GGGGGGGF@@EGFEFGGGFDGGGGGGGFFGGGFGEDGGGGGGGGGGCEFGFDFGDDEF+C7FGGGDGGC4FFCDDEGCGGGGGGGGGFGGGGFF9FGGGCEBF8+6CFFGCF>CFEGGFG=CFDE6:7E@@EFF,23@DC>FGGF@FECAACCCCC*><?FF@F7D6DCGFFCE*=4CGBB58>GFAF6*.8>;50:CAC7B??AF)((.30()2))88:DFAF?F40CF286F)(.(/(-4(.)-(-,2CD>3CF??)..09.6669(6:444)**09*/))))
@M02542:52:000000000-J9N43:1:1101:16715:3487 1:N:0:GTGAAA
CGGTTTATCACCGGCAGTCTCCCTAGAGTTCCCGACTTAACTCGCTGGCAACTAAGGATAGGGGTTGCGCTCGTTGCGGGACTTAACCCAACATTTCACAACACGAGCTGACGACAGCCATGCAGCACCTGTCTTACGGTTCCCGAAGGCACAACCGCATCTCTGCAGTCTTCCGTAGATGTCAAGAGTAGGTAAGGTTCTTCGCGTTGCGTCGAATTAAACCACATGCTCCACCGCTTGTGCGGGCCCCCGTCAATTCATTTGAGTTTTAATCTTGCGACCGT
+
GGGGGGGGGGGGGGGGGGGGGGGGGGGGGGGGGEGGGGAFGFGGGGGGGGGGGGGGGGGF<CFGGGGGGGGGGGGFGGGGGGGGGGGFGGGGGGGGGGGGGGGGGGDGGFGGGGGGGFFGGGGGFGGGGGGGGGGGGGGGGGGGGGGGDGGGGGGGGGEGGGGFCCFFGGGGGGGGFGGFGGGGGGGGFGFGFEEGGGEGGGGGEEGECGGGFGEDFCFGGCFF>EEGG7C<CGGGG<EFG?FDGGFFGDDF)>0:<?CFGGF=>?ABFA9CGFFGBBB0(47>
@M02542:52:000000000-J9N43:1:1101:20416:3487 1:N:0:GTGAAA
CGGCTTGTCACCGGCAGTCTCATTAAAGTGCCCAACTGAATGATGGCAATTAATGACAAGGGTTGCGCTCGTTGCGGGACTTAACCCAACATCTCACGACACGAGCTGACGACAGCCATGCAGCACCTGTGTCCAGGCTCTCTTTCGAGCACCAATCCATCTCTGGAAAGTTCCTGGCATGTCAAGGGTAGGTAAGGTTTTTCGCGTTGCATCGAATTAATCCACATCATCCACCGCTTGTGCGGGTCCCCGTCAATTCCTTTGAGTTTTAATCTTGCGACCGTT
+
GGGGGGGGGGGGGGGGGGGGGGGGGGGGGGGGGGGGGGGGGGGGGGGGGGGGGGGGGGGGGGGGGGGGGGGGGGGGGGGGGGGGGGGGGGGGGFFGGGGGGGGGGGGGGGGEGGGGGGGGGGGGGGGGGGGGGGGGGGGGGGGGGGGGGGGGGGGGGGGGFGGGGGGGGFGGGGGGGGGGGGGFFCFGGGGGF@EFFFGGGGGGGGGGDGGGAEGGGGGGGFGGGGGGGFGGGCGGGGGGG?FGGGFFGGF:5/,79CFFFGFBAF>AAADCDCFF<>129>BD)
@M02542:52:000000000-J9N43:1:1101:23310:3509 1:N:0:GTGAAA
CGGTTTATCACCGGCAGTCTCCCTAGAGTTCCCGACTTAACTCGCTGGCAACTAAGGATAGGGGTTGCGCTCGTTGCGGGACTTAACCCAACATTTCACAACACGAGCTGACGACAGCCATGCAGCACCTGTCTTACGGTTCCCGAAGGCACAACCGCATCTCTGCAGTCTTCCGTAGATGTCAAGAGTAGGTAAGGTTCTTCGCGTTGCGTCGAATTAAACCACATGCTCCACCGCTTGTGCGGGCCCCCGTCAATTCATTTGAGTTTTAATCTTGCGACCGT
+
GGGGGGGGGGGGGGGGGGGGGGGGGGGGGGGGGGGGGGGGGGGGGGGGGGGGGGGGFGGGGGGGGGGGGGGGGGGGGGGGGGGGGGGGGGGGGGGGGGGGGGGGGGGGGGGGGGGGGGGGGGGGGGGGGGGGGGGGGGGGGGGGGGGGGGGGGFGGGGGDEFGGGGGFGGGGGGGGGGCFGGGGGGGGGGGGGGGGGGGGGGGGGGGGGGGGFGGGGGGGGGGGGGGGG?F?EFGGGGGGG>FGGDEFGGGFFGFFFGGBFFFFF:AFFFFFGGFG9B>FFFFF
@M02542:52:000000000-J9N43:1:1101:15019:3537 1:N:0:GTGAAA
CGGTTTGTCACCGGCAGTCTCCTTAGAGTTCCCAACTGAATGATGGCAACTAAGGACAAGGGTTGCGCTCGTTACGGGACTTAACCCAACATCTCACGACACGAGCTGACGACAGCCATGCAGCACCTGTCTCAGATTTCCCGAAGGCACCCTCATACCTCTACGAGGTTATCTGGATGTCAAGAGTAGGTAAGGTTCTTCGCGTTGCGTCGAATTAAACCACATGCTCCACCGCTTGTGCGGGCCCCCGTCAATTCATTTGAGTTTTAACCTTGCGGCCGTACC
+
GGGGGGGGFFGG;:FGGGGGGGGGGGFGGGGGGGGGGGGGGGFGGGGGGGGGGGGGGGGGGGFGFGGGGGGGGGGGGGGGGGGGGGGGGGGGGGGGGGGGGGGGGGGGGGGGGGGGGGGGGGGGGGGGGGGFFGGGGGGGGGGGGGGGFGGGGGGGGGGCGFFFCDGGGGGGGGGGGGGGGGGGGGGGGGGGGGGGGGGGGGGGGDGGGGGGFFGGGGGCGGGGGFFGGGFGGGGGGGG4F:FDEG:EGGGDDGABF:FFGFAF<<FFFB<DGG4<31;>9BDF5
@M02542:52:000000000-J9N43:1:1101:18003:3542 2:N:0:GTGAAA
CGGTTTGTCACCGGCAGTCTCCTTAGAGTGCCCACCATAACGTGCTGGTAACTAAGGACAAGGGTTGCGCTCGTTACGGGACTTAACCCAACATCTCACGACACGAGCTGACGACAGCCATGCAGCACCTGTGTCTGAGTTCCCGAAGGCACCAATCCATCTCCGGAAAGTTCTCAGCATGTCAAGGCCAGGGAAGGTTCTTCGCTTTGCTTCTATTTAAACCAAATGCCCCACCTATTGTGCGGGCCCCCGCCCATTACTTTTGGGTTTTACCTTGCGGCTGGG
+
GGGGGGGFEEFFC7FFEFG9EFFFE9@CE9FFFGGGGGGGF>FFFFFGGFFEC,<E8FGGGC8@FG@FB+68>CFFF:FCEFEFFGF<=FGG7BBFGFGG=++@F:F>EFF<+=:FCCD,A,,,,3D=8=,@,@,?;AC@@9,@E:+8>,5@DFFGCFCGGA,,1*68>CEFC:2B>7+0/=@+40?)?A?A9)74*09>A6+)/)0()+/@.)3++31@733***0)1*,()))(()*).))(),-4,1C5()),()1))1*6)304<1()))-*2)8))0))0
@M02542:52:000000000-J9N43:1:1101:14920:3600 1:N:0:GTGAAA
CGGTTTATCACCGGCAGTCTCCCCAGAGTTCCCGACTTAACTCGCTGGCAACTAAGGATAGGGGTTGCGCTCGTTGCGGGACTTAACCCAACATTTCACAACACGAGCTGACGACAGCCATGCAGCACCTGTCTTACGGTTCCCGAAGGCACAACCGCATCTCTGCAGTCTTCCGTAGATGTCAAGAGTAGGTAAGGTTCTTCGCGTTGCGTCGAACTAAACCACATGCTCCACCGCTTGTGCGGGCCCCCGTCAATTCATTTGAGTTTTAATCTTGCGACCGT
+
GGGGGGGGGGGGDGGGGGGGGGGGGGGGGGGGGGGGGGGGGGGDGGGGGGGGGGGGGGGGGGGGGGGGGGGGGGGGGGDGGGGGGGGGFGGGGGGGGGGGGGGGGGGGGGGGGGGGGGGGGFGGGGGGGGGGGGGGGGGGGFGGGGGCFDGGGGGGGGGGGFGGGGGGGGGGGGGGGC5CGGGGGGGGGGGGGGGGG<FGGGGGGGGGGGGGFGGGGGGGGGGGGGG?F9CGGGGGGGDFF,=CEG:>GGGFED(5:AFFGGA6>66<AB>0>>FC.961;B5>
@M02542:52:000000000-J9N43:1:1101:8084:3608 1:N:0:GTGAAA
ACAGTTTACACTGGCAGTCTTGCTAGAGTTCCCGACATCACTCGCTGGCAACTAACAACAGGGGTTGCGCTCGTTATAGGACTTAACCTGACACCTCACGGCACGAGCTGACGACAACCATGCAGCACCTTGTAAATTGTCCGAAGAAAAGTCTGTTTCCAAACCTGTCAATCTACATTTAAGCCTTGGTAAGGTTCCTCGCGTATCATCGAATTAACCCACATGCTCCACCGCTTGTGCGGGCCCCCGTCAATTCCTTTGAGTTTCATTCCTGCGAACGTACTC
+
GGGGGGGGGGGGGGFGGGGGGGGGGGGGGGGGGGCCFGCGGGFDFFCCCFGGFFFGGDEGGGGEEEGGGGDGGGCGFFFFFGGEGGGGGGGGGGGEFFGGDGGGGGEGGGGGDC77:,BCFGGGGGGFGGGGGCCEGGFGGGGGGGEGGFGB=EFFGCGFGGGGGGGGGGDFGGGGECFGGGCEGGGGDGGDGCAFGFGGEEGGGGFFC?6:AFFD@+5>EEEGFC?FG+;=E=CEFCCDGBEGEGEEGGGFFFAFBFGFCF0BD9<A<F4C7C0).496:?F39
@M02542:52:000000000-J9N43:1:1101:19308:3639 2:N:0:GTGAAA
CGGTTTATCACCGGCAGTCTCCCTAGAGTTCCCGACTTAACTCGCTGGCAACTAAGGATAGGGGTTGCGCTCGTTGCGGGACTTAACCCAACATTTCACAACACGAGCTGACGACAGCCATGCAGCACCTGCCTTACGGTTCCCGAAGGCACAACCGCATCTCTGCAGTCTTCCGTAGCTTTCAAGAGTAGGTAAGGTTCTTCGCGTTTCGTCGAATTAAACCACATGCTCCACCCCTTGTTCGGGCCCCCGTCAATGCATTTGAGTTTTAATCTTTCGACCTT
+
GGGGGGGGGGGGGGGGGGG<FGGGGGGGGGGGGGGGGGGGGGGGGGGGGEGGGEGGGGGGGGGGGGGGEGCFGGGGGGGDGGGGGGGGGGGGGGGGGGGGGGGGE@FGEFGGC@FGEFGFG8C9=DECFG,@FGGGG6@BFCDF*>ECEE63,@CEDG5:?9FFGGD8EC,=<C5CF=*1+4;7C<FFF+86CCFF4=8:AFFFD:80(;272(95)8@@>B?C8F:26*64F>F(-(2()))(04>(439)-9*,6)/4)=8450<4>A23)..**1)))0)*
@M02542:52:000000000-J9N43:1:1101:6362:3645 1:N:0:GTGAAA
CGGTTTATCACCGGCAGTCTCCCTAGAGTTCCCGACTTAACTCGCTGGCAACTAAGGATAGGGGTTGCGCTCGTTGCGGGACTTAACCCAACATTTCACAACACGAGCTGACGACAGCCATGCAGCACCTGTCTTACGGTTCCCGAAGGCACAACCGCATCTCTGCGGTCTTCCGTAGATGTCAAGAGTAGGTAAGGTTCTTCGCGTTGCGTCGAATTAAACCACATGCTCCACCGCTTGTGCGGGCCCCCGTCAATTCATTTGAGTTTTAATCTTGCGACCGT
+
GGGGGGGGGFFGCGGGGGG9FGGGGGGGGGGFGEGGGGFGGGAFGGGGGGGGGGGGGGFGGGFEFFCCFCEGGGGGGGGGGGGGDCEF<F?B=FGGGGGGGGGGGCCGGGGGGGGCCF@DGFGDEGFFFDGGGGFGGCFFGGGGGGGGGGGGFGE@FGGGGFGGGFGGGGGGGGGG@FGGGGFGFGFGG9EGF9FCCFEGGGGGGGGGGEGGFG=FFGCCEFFGGGGFGD7+6CCEECEGGFFGGC@BGGGFDG?3>FGF7C<F2:54:A<GGF67)6(71>F>
@M02542:52:000000000-J9N43:1:1101:10805:3650 2:N:0:GTGAAA
CGGTTTATCACCGGCAGTCTCCCTAGAGTTCCCGACTTAACTCGCTGGCAACTAAGGATAGGGGTTGCGCTCGTTGCGGGACTTAACCCAACATTTCACAACACGAGCTGACGACAGCCATGCAGCACCTGTCTTACGGTTCCCGAAGGCACAACCGCATCTCTGCAGTCTTCCGTAGATGTCAAGAGTAGGTAAGGTTCTTCGCGTTGCGTCGAATTAAACCACATGCTCCACCCCTTGTGCGGGCCCCCGCCACTTCCTTTGAGTTTTAATCTTTCGACCGTT
+
GGGGGGGGGGGGGGGFGGGGGGGGGGFGGGGGGGGGGGGGGGGGGGGGGGGGGGGFFFGGGGFGGGCGGGGGDGGGGGDEGGGGGGGGGGGGGGGGFGGGGGGGGGGDGGGGD7CGEFGGGGGGGGGGFFGGFGGFFGDDF8FGDEGEEG>:FEGGGGGDGFFGGGCFC6:=??EGG*5:ABD@FEBF77FFFFGGG7ACFFFF<3:9@E>D>0C5:>9FC7:EGCF2*7::FFF(((73<?AFF0069>95())(.67))164)3)-)44><).?785>)0)8)
@M02542:52:000000000-J9N43:1:1101:9648:3682 2:N:0:GTGAAA
CGGTTTATCACCGGCAGTCTCCCTAGAGTTCCCGACTTAACTCGCTGGCAACTAAGGATAGGGGTTGCGCTCGTTGCGGGACTTAACCCAACATTTCACAACACGAGCTGACGACAGCCATGCAGCACCTGTCTTACGGTACCCGAAGGCACAACCGCATCTCTGCAGTCTTCCGTAGATGTCAAGAGTAGGTAAGGTTCTTCGCGTTGCGTCGAATTAAACCACATGCTCCACCGCTTGTTAGGGCCCCCGTCCATTCATTTGAGTTTTACACTTGCGACCCG
+
GGGGGGGGGGGGGGGCGGGEFGGGGGGFGGFGGGGGGGFGGGGGGGGGDFGGGGGGGFGFGGGGGFGGGGGGGGGGGGGDGGGGGGG<EGGGGGGGGGGGGGFGGGCGGGGGGGGGGGF<FGGGGGGD@FFGFFFGGGGGGGGGGGGGGEGGGGGGGGDGG,=7=:;C;DCFGGGGGGDC6C>FGFFFFFFFCAFGG<=78@C51;)473250;G>47CF*8788E6.<*60<FF>>0C?0)))0(.4(4571934))9)4@F)5:-6-64))--:**))).))
@M02542:52:000000000-J9N43:1:1101:21877:3694 1:N:0:GTGAAA
CGGTTTATCACCGGCAGTCTCCCTAGAGTTCCCGACTTAACTCGCTGGCAACTAAGGATAGGGGTTGCGCTCGTTGCGGGACTTAACCCAACATTTCACAACACGAGCTGACGACAGCCATGCAGCACCTGTCTTACGGTTCCCGAAGGCACAACCGCATCTCTGCAGTCTTCCGTAGATGTCAAGAGTAGGTAAGGTTCTTCGCGTTGCGTCGAATTAAACCACATGCTCCACCGCTTGTGCGGGCCCCCGTCAATTCATTTGAGTTTTAATCTTGCGACCGT
+
GGGGGGGGGGGGGGGGGGGGGGGGGGGGGGFGGGGGGGGGGGGGGGGGGGGGGGGGGGGGGGGGGGGGGGGGGGGGGGGGGGGGGGGGGGGGGGGGGGGGGGGGGGGGGGGGGGGGGGGGGGGGGGGGGGGGGGGGGGDGGGGGGGGGGGGGGGGGGGGFCGGGGGGGGGGGGGGGGGGGGGGFGGGGGGGGGGGGGFGGGGFFGGGGGGGGFGGFFGGGFGGGGFGGGGGGGGGGEDGGG2FDGGFFGGGFFGFFDGGBGCAFB?>BDFFGGGFG2>29BFBE
@M02542:52:000000000-J9N43:1:1101:25697:3699 2:N:0:GTGAAA
CGGTTTATCACCGGCAGTCTCCCTAGAGTTCCCGACTTAACTCGCTGGCAACTAAGGATAGGGGTTGCGCTCGTTGCGGGACTTAACCCAACATTTCACAACACGAGCTGACGACAGCCATGCAGCACCTGTCTTACGGTTCCCGAAGGCACAACCGCATCTCTGCAGTCTTCCGTAGATGTCAAGAGTAGGTAAGGTTCTTCGCGTTGCGTCGAATTAAACCACATGCTCCACCGCTTGTGCGGGCCCCCGCAACTTCATTTGAGTTTTAATCTTTCGACCGTC
+
GGGGGGGGGGGGGGGGGGF,CFGGGDGGE@<FGGGGGGFGGGGDGGGGGGGGGGGGGGF<AFGGGGGGFGGGGGGGGG+CEGGGFGEGGGGFFFGGGFGGGGGEGGCFEGFFGGGGGG?>F@FFGG8DFCFGGFGGG:CFFEGG53:EDFGGFGGEDECEGDCCGGG:;C9AEGG6;CDF>CF7:76=7@AFCFGGGFA:/8CFDFF9BA(0(-97@FGFGD<>FGFFCD24)5@90(14?7A?>979(49/())((.8<467)62:<:<<BFA<>09)07>ED)
@M02542:52:000000000-J9N43:1:1101:8355:3705 1:N:0:GTGAAA
CGGTTTATCACCGGCAGTCTCCCTAGAGTTCCCGACTTAACTCGCTGGCAACTAAGGATAGGGGTTGCGCTCGTTGCGGGACTTAACCCAACATTTCACAACACGAGCTGACGACAGCCATGCAGCACCTGTCTTACGGTTCCCGAAGGCACAACCGCATCTCTGCAGTCTTCCGTAGATGTCAAGAGTAGGTAAGGTTCTTCGCGTTGCGTCGAATTAAACCACATGCTCCACCGCTTGTGCGGGCCCCCGTCAATTCATTTGAGCTTTAATCTTGCGACCGT
+
GGGGGGGGGGGGGGGGGGGGGGGGGGGGGGGGGGGGGGGGGGGGGGGGGGGGGGGGGGGGGGGGGGGGGGGGGGGGGGGGEGGGGGGFGGGGGGGGGGGGGGGGGCCEGFGGGGGGGGGGGGGGGGGGGGGGGGGGGGGGGGGGGGGGGGGFGGGGGGGGGGGGGGGGGGGGGGGGFE:FGGGGGGGGGGGGGGGGGGGGGGFGGGGGCGGGFGGGGGGGGGGGGGGGF+<C?FCCGGGFD28DGCFFE3CDEGF3>CGFGG>B<BFFFFAGGGFG<22>B>B5
@M02542:52:000000000-J9N43:1:1101:21946:3718 2:N:0:GTGAAA
CGGTTTGTCACCGGCAGTCACCTTAGAGTGCCCAACTGAATGCTGGCAACTAAGATCAAGGGTTGCGCTCGTTGCGGGACTTAACCCAACATCTCACGACACGAGCTGACGACAACCATGCACCACCTGTCACTTATGTCCCCGAAGGGAAATCCCTATCTCTCGGGAGGTAATAAGGATGTCAAGACCTGATAAGGTTCTTCGCGTTGCTTTACATTAAAACAAACACTCCCCACGTTCTTCTGGCCCCCGCCCATTCCTTTGATGTCCTGCTCTTCAACCGT
+
FGGECCFFCCEFGEG:CFGGGGGGFF9F9EDF<F,@F8CEFGGCC,FFGGGGGFGFAAFAEGD@EFGGDGGG7BE7>==CFGGGFGGDGGGCG<FFGF7F@@F7C:>FDF=CC@FGGFGF8CDFDFGCFGDAAE9DGC,@,4:B+>8@*,,@37D69E,:,=,,=>*C8?/*,4==C<*6FCF6+*;AAAF))+1;C+67*1:.655(())+))++3196C)4F*;)(17:()0)(((*((-))1),33>3)(7)(.)6.-@/)).).-.4)(():***1/)7)
@M02542:52:000000000-J9N43:1:1101:9778:3758 1:N:0:GTGAAA
TTACTGACAGCACAGCTACGTGCTGGCACTCAATTAGTAGCGCTGGCACGTCACTCGGCTCCTCGGCTGACTTCGGCTGCAAAGACTTTCTCCTTAGGCGCATGTCTCAGCAACACAAAACGAGGGTTTCGCTCGTTATAGGACTTGACCAAACATCTCACGACACGAGCTGACGACAGCCATGCAGCACCTGTATGAAAGTAAGTACCATCCCGTTAAGGACAGGTGTTCTTGTTCATATGTCAAGGGCTGGTAAGGTTTTGCGCGTTGTATCGAATTAAACCACATGCCCCACCGCTTT
+
CCCCCGGGGGGGGGGGGGGGGDGGGGGGGGGGGGGGGGGGGGGGGGGGGEGGGGGFD@CFGEFGGGGGGGGFGGGGGGGGFGGGFGGFFF<FGGGGGGGGGGDGGGGGGGGCFFGGGGGFGGGFEGGGGG7F7FGGGGGGFGGGGGGGGGGGGGGCC;BFGGGG7=7>:FGGFEGFGGEFFGGGGGGGGGGGGGGGCFCFCDFFCFFGGFGGGDG=FEG?C<=ACFF+;:1>C15?9??FCFF9CGGGG5<EGC7DC:@FGGFFGGD5>D:?AGG3968/:<A:?:?F*0)28:>609>D)
@M02542:52:000000000-J9N43:1:1101:6843:3762 1:N:0:GTGAAA
CGGCTTATCACCGGCGGTTCCTTTAGAGTACCCAACCAAATGCTGGCAACTAAAGGCGAGGGTTGCGCTCGTTGCGGGACTTAACCCAACATCTCACGACACGAGCTGACGACAGCCATGCAGCACCTGTCACTCATCCAGCCGAACTGAAGGAAATCATCTCTGAAATCCGCGATGAGGATGTCAAACGCTGGTAAGGTTCTGCGCGTTGCTTCGAATTAAACCACATGCTCCACCGCTTGTGCAGGCCCCCGTCAATTCCTTTGAGTTTTAATCTTGCGACCG
+
GGGEGGGGFGGGGGGGDGGC<CFGD<8,C<F<EFGGGGFCG9,CF<CFGGGGFEFG<:FDGG:FEGGG:FCFFAFE@FGGG<FFFEGGGDDGGDB<BFEG>FGG:BBACCFGGGGGG,@>FFEFFGFGGB@FGFG,,3>FF7DCF7:,7FCF7CCB?,,CF,7@EG@CFFC:EE@=7:8*BCF@B+CEAECCEEGGGFFGF7EFFGDDGG*AFCCEGGGGGGGFGCGGC@FF?FCCGGD3>17FGF4:753)>DFFBGC4>F<F)696)..:C<FC<9<A>>B))
@M02542:52:000000000-J9N43:1:1101:6521:3768 1:N:0:GTGAAA
CGGTTTATCACCGGCAGTCTCCCTAGAGTTCCCGACTTAACTCGCTGGCAACTAAGGATAGGGGTTGCGCTCGTTGCGGGACTTAACCCAACATTTCACAACACGAGCTGACGACAGCCATGCAGCACCTGTCTTACGGTTCCCGAAGGCACAACCGCATCTCTGCAGTCTTCCGTAGATGTCAAGAGTAGGTAAGGTTCTTCGCGTTGCGTCGAATTAAACCACATGCTCCACCGCTTGTGCGGGCCCCCGTCAATTCATTTGAGTGTTAATCTTGCGACCGT
+
GGGGGGGGGGFFEEGGFEFGFCFGGGGGGGFGGGEEEEGGFFFGCEGGGGGGGGFGGGGGGGFDBBGCFGGGGEGGGGDGGGDFGGGGFGG+D@EGFGGAEFDGGC:CEGGCGEGDGCFGGGGGFGGGGFFGCFGGEFFGGGFCCEF:*@@@BEGGDGGGGGF;CFGG9<FGGGCFB:ECGFCFGCFC?EFGG?CCG9;C?FGCCEGECEGGF5EGGGGGGFGGGGGGCCFGGGFEGCC39:?GGGFFGDG@>GB@A?FFC:)*)-6):A>F*:?FB<1;BFBF
@M02542:52:000000000-J9N43:1:1101:15640:3776 2:N:0:GTGAAA
CGGTTTATCACCGGCAGTCTCCCTAGAGTTCCCGACTTAACTCGCTGGCAACTAAGGATAGGGGTTGCGCTCGTTGCGGGACTTAACCCAACATTTCACAACACGAGCTGACGACAGCCATGCAGCACCTGTCTTACGGTTCCCGAAGGCACAACCGCATCTCTGCAGTCTTCCGTAGATGTCGAGAGTAGGTAAGGTTCTTCGCGTTGCGTCGAATTAAACCACATGCTCCACCGCTTGTGAGGGCCCCCGTCAATTCATTTGAGTTTTAATCTTTCGACCGT
+
GGGEGGGGGGGGGGD:CGGAFFGGGGGGGFFGGGGGGGGGFGGGGGCFGGGG@FGGGGGGGGFGGGGGGGGGGGGGGEGGGGGFEGCFFGGGGGGGGGGGGGGGGGGGGGGGGGGGGGGGGGCFFFGGGGGAFGGGD:<3@CEGEC>5CFGGGDEGGGGEG:CFFGFE,C9AFGGFG54@@++881)5=F=F<77CC=B7*;@>?AF>>3(79(/547EFGF0@8863C::)))8(-(9(2))-042(3;D<83512)16<99)4(6<<9A2<<BDC*0..055
@M02542:52:000000000-J9N43:1:1101:14748:3819 1:N:0:GTGAAA
CGGTTTATCACCGGCAGTCTCCCTAGAGTTCCCGACTTAACTCGCTGGCAACTAAGGATAGGGGTTGCGCTCGTTGCGGGACTTAACCCAACATTTCACAACACGAGCTGACGACAGCCATGCAGCACCTGTCTTACGGTTCCCGAAGGCACAACCGCATCTCTGCAGTCTTCCGTAGATGTCAAGAGTAGGTAAGGTTCTTCGCGTTGCGTCGAATTAAACCACATGCTCCACCGCTTGTGCGGGCCCCCGTCAATTCATTTGAGTTTTAATCTTGCGACCGT
+
GGGGG@FFDFGF@FG:CFGC<FDGGF9AF<FFGGGGGFEFFGE@FFGDFFGGGGGGD9F@@C8CGFGGG7@EEFFCF+@=4=EFFGAFFGFFFGGGGA5,BCFGE>=CGFGGGFGE7>@DF,<=<FCDFDF=CEGGGCFF@:C<FGGG*:DFFFGDGGGGGCGCFG;FGGFDFGCCCEE@FG@FFB,=FFGGCCGFGGGGGGGCDCGG=EC:>EE*9FGFCFGGFF?+<+:CFGCE7DGG<>F5CDFEGGG@:D1@>CCFC7>6<?64)5:FGGFF26(3>9E>
@M02542:52:000000000-J9N43:1:1101:20255:3823 1:N:0:GTGAAA
CGGTTTATCACCGGCAGTCTCCCTAGAGTTCCCGACTTAACTCGCTGGCAACTAAGGATAGGGGTTGCGCTCGTTGCGGGACTTAACCCAACATTTCACAACACGAGCTGACGACAGCCATGCAGCACCTGTCTTACGGTTCCCGAAGGCACAACCGCATCTCTGCAGTCTTCCGTAGATGTCAAGAGTAGGTAAGGTTCTTCGCGTTGCGTCGAATTAAACCACATGCTCCACCGCTTGTGCGGGCCCCCGTCAATTCATTTGAGTTTTAATCTTGCGACCGT
+
GGGGGGGGGGGGGGGGGGGGGGGGGGGGGGGGGGGGGGGGGGGGGGGGGGGGGGGGGGGGGGGGGGGGGGGGGGGGGGGGGGGGGGGGGGGGGGGGGGGGGGGGGGGGGGGGGGGGGGGGGFGGGGGGGGGGGGGGGGGGGGGGGGGGGGGGFGGGGGGGGGGGGFGGGGGGGGGGGGGGGGGGGGGGGGGGFGGGGFGGGGGGGGGGDGGGFGGGGGGGGGGGGGGGGGGGGGGGGGGGG?FGGGFFGGGFFGBFFGGFGGFFFF<AA>BGGGFGFFBFFF>>
@M02542:52:000000000-J9N43:1:1101:18537:3878 1:N:0:GTGAAA
CGGTTTATCACCGGCAGTCTCCCTAGAGTTCCCGACTTAACTCGCTGGCAACTAAGGATAGGGGTTGCGCTCGTTGCGGGACTTAACCCAACATTTCACAACACGAGCTGACGACAGCCATGCAGCACCTGTCTTACGGTTCCCGAAGGCACAACCGCATCTCTGCAGTCTTCCGTAGATGTCAAGAGTAGGTAAGGTTCTTCGCGTTGCGTCGAATTAAACCACATGCTCCACCGCTTGTGCGGGCCCCCGTCAATTCATTTGAGTTTTAATCTTGCGACCGT
+
GGGGGGGGGGGGGGGGGGGGGGGGGGGGGGGGGGGGGGGGGGGGGGGGGGGGGGGGGGGFFFFGGGGGGGGGGGGGGGGGGGGGGGGGGGGGGGGGGGGGGGGGGGGGGGGGGGGGGGGGGGGGGGGGGGGGGGGGGGGGGGGGGGGGGGGGGGGGGGGGGGGGGGGGGGGGGGGGGGGGGGGGGGGGGGGGGGGGGFGGGGGGGGGGDGGGFGGGGGGGGGFGGGGGGGGGGGGEGGGGG>FDGDEEGGGD:DFEFGGFGGFFFF<ABFFGG>FGFFFBF>>:
@M02542:52:000000000-J9N43:1:1101:19982:3879 1:N:0:GTGAAA
CGGTTTATCACCGGCAGTCTCCCTAGAGTTCCCGACTTAACTCGCTGGCAACTAAGGATAGGGGTTGCGCTCGTTGCGGGACTTAACCCAACATTTCACAACGCGAGCTGACGACAGCCATGCAGCACCTGTCTTACGGTTCCCGAAGGCACAACCGCATCTCTGCAGTCTTCCGTAGATGTCAAGAGTAGGTAAGGTTCTTCGCGTTGCGTCGAATTAAACCACATGCTCCACCGCTTGTGCGGGCCCCCGTCAATTCATTTGAGTTTTAATCTTGCGACCGT
+
GGGGGGGGGGGGGGGGGGGGGGGGGGGGGGGGGGGGGGGGGGGGGGGGGGGGGGGGGGGGGGGGGGGGGGGGGGGGGGGGGGGGGGGGGGGGGGGGGGGGGGGGGGGGGGGGGGGGGGGGGGGGGGGGGGGGGGGGGGGGGGGGGGGGGGGGGGGGGGGGGGGGGGGGGGGGGGGGGGGGGGGGGGGGGGGGGGGGGGGGGGGGGGGGGGGGFGGGGGGGGGGGGGGGGGGGGGGGGGGGGFFGGGFFGGGFFD<DA9FFGGFFFF<AAFFGGGFGBF9>9>3B
@M02542:52:000000000-J9N43:1:1101:14193:3883 1:N:0:GTGAAA
CGGTTTATCACCGGCAGTCTCCCTAGAGTTCCCGACTTAACTCGCTGGCAACTAAGGATAGGGGTTGCGCTCGTTGCGGGACTTAACCCAACATTTCACAACACGAGCTGACGACAGCCATGCAGCACCTGTCTTACGGTTCCCGAAGGCACAACCGCATCTCTGCAGTCTTCCGTAGATGTCAAGAGTAGGTAAGGTTCTTCGCGTTGCGTCGAATTAAACCACATGCTCCACCGCTTGTGCGGGCCCCCGTCAATTCATTTGAGTTTTAATCTTGCGACCGT
+
GGGGGGGGGGGGCGGGGGGGGFGGGGGGGGGGGGGGGGGGGGGGGGGGGGGGGGGGGGGGGGGGGGGGGGGGGGGGGGDGGGGGGGGGGGGGGGGGGGGGGGGGGGGGGGGGGGGGGGGGGGGGGGGGGGGGGGGGGGDFGGGGGGGEGGGGGGGGGDCGGGGG?GGGGFEFCGGGG7CFCFGGGFFFGGGGGGGGGGGGGGGGGGGGCGGG@GGGGGGGGGFGGGGFC@FF?FGGGCEGG:BCEDBFGCDF>D<BFFG4FGFFBFDFFFBFFGFG2990(9>@
@M02542:52:000000000-J9N43:1:1101:18398:3906 1:N:0:GTGAAA
CGGTTTATCACCGGCAGTCTCCCTAGAGTTCCCGACTTAACTCGCTGGCAACTAAGGATAGGGGTTGCGCTCGTTGCGGGACTTAACCCAACATTTCACAACACGAGCTGACGACAGCCATGCAGCACCTGTCTTACGGTTCCCGAAGGCACAACCGCATCTCTGCAGTCTTCCGTAGATGTCAAGAGTAGGTAAGGTTCTTCGCGTTGCGTCGAATTAAACCACATGCTCCACCGCTTGTGCGGGCCCCCGTCAATTCATTTGAGTTTTAATCTTGCGACCGTT
+
GEGBFDCGEEGGGGCFEFGGGDEGGGGGGGGFGGCGGGGGCEEGGGCFGGGGGGGG8FFFCFGEEGGCCDGGGGGGEDFEFGGGGGFAFGGGGGFGGGGGGGGGDGGGCAFFGGGCEFGFFFGGGGGGGEFGFGGGGGCAFFGGGGGGGFGGGGC@CCGGGFG;FGGA>CFGGFGGGFGGG=F@BFFCCCGGGGGGGGGGGGEGGGGG5=CEFGGF7CFCFCFCCFGFGGGGGGGGGGGGG>?DEDBDGDDBB<:BDCG?CC29ABAF<<2CFFFG<BB>>F3>)
@M02542:52:000000000-J9N43:1:1101:13298:3918 2:N:0:GTGAAA
CGGTTTATCACCGGCAGTCTCCCTAGAGTTCCCGACTTAACTCGCTGGCAACTAAGGATAGGGGTTGCGCTCGTTGCGGGACATAACCCAACATTTCACAACACGAGCTGACGACAGCCATGCAGCACCTGTCTTACGGTTCCCGAAGGCACAACCGCATCTCTGCAGTCTTCCGTAGATGTCAAGAGTAGGTAAGGTTCTTCGCGTTGCGTCGAATTAAACCACATGCTCCACCGCTTGTTCGGGCCCCCGTCAATTCATTTGAGTTTTAATCTTTCGACCGT
+
GGGGGGGGGGGGGGGCGGGFGGGGGGGGGGGGGGGGGGGGGGGGGGFGGGGGGGGGGGGGGGGGGGGGGGGGGGGGGGCEFG+EFGGGGGGGGGGGGGGGGGGGGGGGGGGGGGGCFGGGGGGGGGGGGGFGGGGGGGDGGGGGGGGGGGDCEGGGGG>CGCGFFFDFEGDFFFGE<:CFFGGCFFFFFFFFFFGGGFFGFFFFFDE;05(<>;GFFFGFGFBGGF62C72447FFB1D?7<A?@B>>>BGGFD5:4<F<9BFA9?FFF<A?A<<D*7.55@3.
@M02542:52:000000000-J9N43:1:1101:20413:3918 1:N:0:GTGAAA
CGGTTTATCACCGGCAGTCTCCCTAGAGTTCCCACCATTACGTGCTGGCAACTAAGGATAAGGGTTGCGCTCGTTGCGGGACTTAACCCAACATTTCACAACACGAGCTGACGACAGCCATGCAGCACCTGTCTTACAGTTCCCGAAGGCACAACCGCATCTCTGCAGTCTTCTGTAGATGTCAAGAGTAGGTAAGGTTCTTCGCGTTGCGTCGAATTAAACCACATGCTCCACCGCTTGTGCGGGCCCCCGTCAATTCATTTGAGTTTTAATCTTGCGACCGT
+
GGGGGGGGGGGGGGGGGGGGGGGGGGGGGGGGGGGGGGGGGGGGGGGGGGGGGGGGGGGGGGGGGGGGGGGGGGGGGGGGGGGGGGGGGGGGGGGGGGGGGEGGGEDEGGGGGGGGGGGGGGGGGGGGGGGGGGGGGGGEFGGGGGGGGGGGGGGGGGGGGCFFB@DFFFDGGGGGGGFGFGGGGFGFGGGG@@FGGFFGGGFGEGCEEGGGFEEGGGGGGGGFGGGDGGGGFFGGGGGGGFFGGDBDGGGFEGB3<FGFGGA?>BDFAFDGC>7F<F;>;;F@
@M02542:52:000000000-J9N43:1:1101:18589:3923 1:N:0:GTGAAA
CGGTTTGTCACCGGCAGTCCCTTTAGAGTGCCCATCCAAAATGCTGGCAACTAAAAGTAGGGGTTGCGCTCGTTGCGGGACTTAACCCAACATCTCACGACACGAGCTGACGACAACCATGCACCACCTGTCTCCTTGTCCCCGAAGGGAAAGCTTCATCTCTGAAGTTGTCAAGGGATGTCAAGACCTGGTAAGGTTCTTCGCGTTGCGTCGAATTAAACCACATGCTCCACCGCTTGTGCGGGCCCCCGTCAATTCCTTTGAGTTTCATTCTTGCGAACGTAC
+
GGGGGGGGGGGGGGGGGGGGGGGGGGGGGGGGGGGGGGGGGGGGGGGGGGGGGGGGGGGGGGGGGGGGGGGGGGGGGGGGGGGGGGGGGGGGGGGGGGGGGGGGGGGGGGGGGGGGGGGGGGGGGGGGGGGGGGGGGGGGGGGGGGGGGGGGGGFGGGGG?FGGGGGGGGGGGGGGGGGGGGGGGGGGGGGGGGGGGGGGGGGGGGGGGGGGA=FGGGGGGGGGGGGFCECGGG=EEGGGGFDGGGFFGGDFFG<B4AFFGG<FFDBFF<AFCGFFD9BF>FFF:
@M02542:52:000000000-J9N43:1:1101:21009:3927 1:N:0:GTGAAA
CGGTTTATCACCGGCAGTCTCCCTAGAGTTCCCGACTTAACTCGCTGGCAACTAAGGATAGGGGTTGCGCTCGTTGCGGGACTTAACCCAACATTTCACAACACGAGCTGACGACAGCCATGCAGCACCTGTCTTACGGTTCCCGAAGGCACAACCGCATCTCTGCAGTCTTCCGTAGATGTCAAGAGTAGGTAAGGTTCTTCGCGTTGCGTCGAATTAAACCACATGCTCCACCGCTTGTGCGGGCCCCCGTCAATTCATTTGAGTTTTAATCTTGCGACCGT
+
GGGGGGGGGGGGGGGGGGGGGGGGGGGGGGGGGGGGGGGGGGGGGGGGGGGGGGGGGGGGGGGGGGGGGGGGGGGGGGGGGGGGGGGGGGGGGGGGGGGGGGGGGGGGGGGGGGGGGGGGGGGGGGGGGGGGGGGGGGGGGGGGGGGGGGGGDGGGGGGGGGGGGGGGGGGGGGGGGGGGGGGGGGGGGGGGGGGGGGGGGGGGGGGGDGGGFGGGGGGGGGGGGGGGGGGGGGGGGGGGGFFGGGFFGGGFFGFFFFGFGGFFFFFFFBFGGGFG29>BFFEE
@M02542:52:000000000-J9N43:1:1101:6200:3935 2:N:0:GTGAAA
CGGTTTATCACCGGCAGTCTCCCTAGAGTTCCCGACTTAACTCGCTGGCAACTAAGGATAGGGGTTGCGCTCGTTGCGGGACTTAACCCAACATTTCACAACACGAGCTGACGACAGCCATGCAGCACCTGTCTTACGGTTCCCGAAGGCACAACCGCATCTCTGCAGTCTTCCGTAGATGTCAAGAGTAGGTAAGGTTCTTCGCGTTGCGTCGAATTAAACCACATGCTCCCCCGCTTGTGCGGGCCCCCGTTAATGCCTTTGAGTTTTACATTTGCGCCATTT
+
GGDGGGGGGGGGEGGEGFFAFGFGGGGGGGGGGGCGGGEGGFGGGGGGGFGGGGGGGGFGGGDGFGGGGGEGGGGFGGGEGGGGGFGGGGGGGGGGGGGGGGGGEEGECF<FC7FGEFGGGGG?FGG?DDFGGGGCFFCFE6DGGCE>FGGGGGGD*C5:?=EFC9C?CGGFCC5?<EDFB,;FGFFA=CFACAGFGE6D=8=F(=B9034@1-9)07C=>A4*;C4<F:<7)5;(((*,4)66B>;09B7)-**(6)*))**).,.4)66))))2*1))0))**
@M02542:52:000000000-J9N43:1:1101:16075:3964 1:N:0:GTGAAA
CGGTTTATCACCGGCAGTCTCCCTAGAGTTCCCGACTTAACTCGCTGGCAACTAAGGATAGGGGTTGCGCTCGTTGCGGGACTTAACCCAACATTTCACAACACGAGCCGACGACAGCCATGCAGCACCTGTCTTACGGTTCCCGAAGGCACAACCGCATCTCTGCAGTCTTCCGTAGATGTCAAGAGTAGGTAAGGTTCTTCGCGTTGCGTCGAATTAAACCACATGCTCCACCGCTTGTGCGGGCCCCCGTCAATTCATTTGAGTTTTAATCTTGCGACCGT
+
GEGGGGGGGGGG7BEFGGGFGFGGGFEFGGGGGGGGGGGGGGGGGGGDEGGGGGGGGGGGGCE@FGEGC7:FEFGGGC>7CFGGGGGGGGFGDEEFGGGGGGGGEGFDG@FE:FGGDGGGGGGFCFF7FGGGGGFFGGEGGECC7@EC*>FFCCFGGGEFE<,@BCF,7FFGFGGGGCCCBCGGGGGGGGGGFFFCDFGG9CFFEEEGDGGGDGGGGFGFFECFGGGGGCF6CF:8CGEGFDFGGGB>GDDFEC:DFGGFCFF=<B<2<:9>>FFC:)(799BE
@M02542:52:000000000-J9N43:1:1101:12152:3978 1:N:0:GTGAAA
CGGTTTATCACCGGCAGTCTCCCTAGAGTTCCCGACTTAACTCGCTGGCAACTAAGGATAGGGGTTGCGCTCGTTGCGGGACTTAACCCAACATTTCACAACACGAGCTGACGACAGCCATGCAGCACCTGTCTTACGGTTCCCGAAGGCACAACCGCATCTCTGCAGTCTTCCGTAGATGTCAAGAGTAGGTAAGGTTCTTCGCGTTGCGTCGAATTAAACCACATGCTCCACCGCTTGTGCGGGCCCCCGTCAATTCATTTGAGTTTTAATCTTGCGACCGT
+
GGGGGGGGGGGGGGGGGGGGGGGGGGGGGGFFGGGGGGFGGGGGGGG>EGGGGGCGGFGGGGGGGGGGGGGGGGGGGGGGGGGGGGEGGGGGGGGGGGGGGGGGFCCGGGGG@FFGGGGFGGFFGFGGGGGGGGGGFGFEFGGGGGGGGGGGGGGGGGGGGGGGGGGGGGGGGFEGGDGGEGGGGGFGGGGGGGGGGFGGGGGGGGDGCEGGFCEGGGGGGGFGGGG6CEFGFFGGDGGG52BGGGFDDGD:<D?E<EFBGG)=A?BFFFAG7>8FAFFBB0BD
@M02542:52:000000000-J9N43:1:1101:24703:3986 1:N:0:GTGAAA
CGGTTTGTCACCGGCAGTCCCATTAGAGTGCCCTTTCGTAGCAACTAATGGCAAGGGTTGCGCTCGTTGCGGGACTTAACCCAACATCTCACGACACGAGCTGACGACAGCCATGCAGCACCTGTGTTACGGCTCTCTTTCGAGCACTCCTCTATCTCTAAAGGATTCCGTACATGTCAAAGGTGGGTAAGGTTTTTCGCGTTGCATCGAATTAAACCACATCATCCACCGCTTGTGCGGGTCCCCGTCAATTCCTTTGAGTTTCAACCTTGCGGCCGTACTCCC
+
GGGGGGGGGGGGGGGGGGGGGGGGGGGGGGGGGGGGGGGGGGGGGGGGGGGGGGGGGGGGGGGGGGGGGGGGGGGGGGGGGGGGGGGGGGGGGGGGGGGGGGGGGGGGGGGGGGGGGGGGGGGGGGGGGGFDGGGGGGGGGGGGGGGGGGGGGGGGGGGGGGGGGGGGGFGGGGGGGGGGGGGGGGGGGGGGCCFGGGGGGGGEGGGGGGGGFGGGGGGGGGFGGGGGGGGDDCFGGGGCGBFGGGFEGDGFFGFFDGGFGGFFDFBB7:BGGGFG>B>?FBFFF
@M02542:52:000000000-J9N43:1:1101:24500:3986 1:N:0:GTGAAA
CGGTTTATCACCGGCAGTCTCCCTAGAGTTCCCGACTTAACTCGCTGGCAACTAAGGATAGGGGTTGCGCTCGTTGCGGGACTTAACCCAACATTTCACAACACGAGCTGACGACAGCCATGCAGCACCTGTCTTACGGTTCCCGAAGGCACAACCGCATCTCTGCAGTCTTCCGTAGATGTCAAGAGTAGGTAAGGTTCTTCGCGTTGCGTCGAATTAAACCACATGCTCCACCGCTTGTGCGGGCCCCCGTCAATTCATTTGAGTTTTAATCTTGCGACCGT
+
GGGGGGGGGGGGGGGGGGGGGGGGGGGGGGGGGGGGGGGGGGGGGGGGGGGGGGGGGGGGGGGGGGGGGGGGGGGGGGGGGGGGGGGGGGGGGGGGGGGGGGGGGGGGGGGGGGGGGGGGGGGGGGGGGGGGGGGGGGGGGGGGGGGGGGGGGGGGGGGGGGGGGGGGGGGGGGGGGGGGGGGGGFGGGGGGGGGGGGGGGGGGGGGGEGGGFGGGGGGGGGGGGGGGG7CFGGGGGGGGGFFGGGFFCDGF>GF:AEDFFGFFBFFBFFFFGGFGFDF;>BFF
@M02542:52:000000000-J9N43:1:1101:21322:4019 1:N:0:GTGAAA
CGGTTTATCACCGGCAGTCTCCCTAGAGTTCCCGCCATTACGCGCTGGCAACTAAGGATAAGGGTTGCGCTCGTTGCGGGACTTAACCCAACAGTTCACAACACGAGCTGACGACAGCCATGCAGCACCTGTCTTACAGTTCCCGAAGGCACAACCGCATCTCTGCAGTCTTCTGTAGATGTCAAGAGTAGGTAAGGTTCTTCGCGTTGCGTCGAATTAAACCACATGCTCCACCGCTTGTGCGGGCCCCCGTCAATTCATTTGAGTTTTAATCTTGCGACCGT
+
GGGGGGGGGGGGGGGGGGGGGGGGGGGGGGGGGGGGGGGGGFGGGGGEGGGGGGGGGGGGGGGGGGGGGGGGGGGGGGGGGGGGGGFGGGGGGGGGGGGGGGGGGGGGGGGGGGGGDGGGGGGGGGGGGGFGGFGGGGGGGGGFEGGEGGGGGGGGGGGGGGGGGGGGGGGGGGGGGGGGGGCGGGGGGGGGGGGGGGGGGFGGGGGGDGGGFGGGGGGGGGFGFCFGGCCEF8CCCDEGG?FGGGFFGGGFFGFB>FFFGGDFA6-4<B>47:@FAB29>F5@
@M02542:52:000000000-J9N43:1:1101:19162:4028 1:N:0:GTGAAA
CGGTTTATCACCGGCAGTCTCCCTAGAGTTCCCGACATAACTCGCTGGCAACTAAGGATAAGGGTTGCGCTCGTTGCGGGACTTAACCCAACATTTCACAACACGAGCTGACGACAGCCATGCAGCACCTGTCTTACAGTTCCCGAAGGCACCAAAGCATCTCTGCTAAGTTCTGTAGATGTCAAGAGTAGGTAAGGTTCTTCGCGTTGCGTCGAATTAAACCACATGCTCCACCGCTTGTGCGGGCCCCCGTCAATTCATTTGAGTTTTAATCTTGCGACCGT
+
GGGFFCGGGGGGGGGEGGGGGGGGGGGGGGGGGGGGGGFGGFFGGGGGGFGGFGFGGGGGGGFFFGGGGGEEGGGGFGGGGGGGGGGGGGGGGGGGGGFFGEFGGGGGGGGGGGEGGGGGGGGGFFGGGGFGGGGGGGGEFGGGGDEGDC:7>FGGCGGGGGGGGCFGGGGGCFGGGFFGGFFGFGGGGGGFGGGGGGGGGGGGGGGGGGGGDGDFFGGDGGGGGGGGG99?FGGGGGGFG:FGGGF@GGGF><?FFGGFGGFFA?AFFF<FGGFGD>>;09BB
@M02542:52:000000000-J9N43:1:1101:21910:4089 1:N:0:GTGAAA
CGGTTTATCACCGGCAGTCTCCCTAGAGTTCCCGACTTAACTCGCTGGCAACTAAGGATAGGGGTTGCGCTCGTTGCGGGACTTAACCCAACATTTCACAACACGAGCTGACGACAGCCATGCAGCACCTGTCTTACGGTTCCCGAAGGCACAACCGCATCTCTGCAGTCTTCCGTAGATGTCAAGAGTAGGTAAGGTTCTTCGCGTTGCGTCGAATTAAACCACATGCTCCACCGCTTGTGCGGGCCCCCGTCAATTCATTTGAGTTTTAATCTTGCGACCGT
+
GGGGGGGGGGGGGGGGGGGGGGGGGGGGGGGGGGGGGGGGGGGGGGGGGGGGGGGGGGGGGGGGGGGGGGGGGGGGGGGGGGGGGGGGGGGGGGGGGGGGGGGGGGGGGGGGGGGGGGGGGGGGGGGGGGGGGGGGGGGGGFGGGGGGGGGGGGGGGGGGGGGGGGGGGGGGGGGGGGGGGGGGGGGGGGGGGGGGGGGGGGGGGGGGGGGGFGGGFGGGGGGGGGGGGFGGGGGGGGGGG:?GGGFFGCDFFGBEB7DFFGBFFFFFDBAGGF6749(99>FF
@M02542:52:000000000-J9N43:1:1101:17712:4111 1:N:0:GTGAAA
CGGTTTATCACCGGCAGTCTCCCTAGAGTTCCCGACTTAACTCGCTGGCAACTAAGGATAGGGGTTGCGCTCGTTGCGGGACTTAACCCAACATTTCACAACACGAGCTGACGACAGCCATGCAGCACCTGTCTTACGGTTCCCGAAGGCACAACCGCATCTCTGCAGTCTTCCGTAGATGTCAAGAGTAGGTAAGGTTCTTCGCGTTGCGTCGAATTAAACCACATGCTCCACCGCTTGTGCGGGCCCCCGTCAATTCATTTGAGTTTTAATCTTGCGACCGT
+
GGGGGGGGGGGGGGGGGGGGGGGGGGGGGGGGGGGGGGGGGGGGGGGGGGGGGGGGGGGGGGGGGGGGGGGGGGGGGGGGGGGGGGGFGGGGGGGGGGGGGGGGGGGGGGGGGGGGGGGGGGGGGGGGGGGGGGGGGGGGGGGGGGGGGGGGGGGGGGGEGGGGGGGGGGGGGGGGEDGGGGGFGGGGGGGGGGGGGGGGGGGGGGGGGGGGFGGGGGGGGGGGFCGGGFGGGGGGGDEGG:FGGGFFGGGFFGFFFGGFGGFFFF>FFFFGGFFGFDBBFFBD
@M02542:52:000000000-J9N43:1:1101:25590:4119 2:N:0:GTGAAA
GTCCACACCTTCCTCCGGTTTATCACCGGCAGTCTCCCTAGAGTTCCCACCATTACGTGCTGGCAACTAAGGATAAGGGTTGCGCTCGTTGCGGGACTTAACCCAACATTTCACAACACGAGCTGACGACAGCCATGCAGCACCTGTCTTAGCTTTCCCGAAGGCACAATCGTATCTCTACAATCTTCGCTAGATGTCAAGAGTAGGTAAGGTTCTTCGCGTTGCGTCGAATTAAACCACATGCTCCACCGCTTGTGCGGGCCCCCGTCAATTCATTTGAGTTTTAATCTTGCGACCCTAC
+
CCCCCGGGCGFGECGGGGGCCCGGGGGGGGGGFFGGGCGGGGFGGGFGFGGDEFDGGDGGGFEGGFGGCEGC,C<FFCFFGDGGGFGGFGGGEGGGGFGGFGG8EEGGFGGGFGGGGGGEEGDGFDECEFEFFDC9FD=FG?F?FGGCGA,?F9;FCAECG7EGG,@:E;6DCG?CFFFGFFE96+B9C*;;/9:A3:CFC@41BFF6@FG4+=AFFC??4A>3?:9B39GFFCGCG1858+*.::>:7;)3(-7:?<(4@>6((4C*2*/4)67-<77)4):)6:0).64**55)7)))8
@M02542:52:000000000-J9N43:1:1101:15522:4120 1:N:0:GTGAAA
CGGTTTATCACCGGCAGTCTCCCTAGAGTTCCCGACTTAACTCGCTGGCAACTAAGGATAGGGGTTGCGCTCGTTGCGGGACTTAACCCAACATTTCACAACACGAGCTGACGACAGCCATGCAGCACCTGTCTTACGGTTCCCGAAGGCACAACCGCATCTCTGCAGTCTTCCGTAGATGTCAAGAGTAGGTAAGGTTCTTCGCGTTGCGTCGAATTAAACCACATGCTCCACCGCTTGTGCGGGCCCCCGTCAATTCATTTGAGTTTTAATCTTGCGACCGT
+
GGGCF;<FEGGE,@CFCGFFGAFCGGCFGGGGGGGGGGGGGGGGGEGGDGGGGGFFFGGGFGGDGGCFGGGGGCFFEFEGGDGGGGGGGCGGFGEFFGGGDFGGECCEGGGGFE7FGFFFGG=DFFFGGGGFFGGCCGGGG:<DBFFGE7FFGGDGFEGGGGGFFDCFFF9C@;FC<<EC;FGG?BFFFGGFFGGGG<@CFGGGGGEG*;EC>E8*>CCGGGF@CGC+<+<A6:CE=CGG5:6CEGB55C)>5D?>>FCFG7<B>(6<4<><7:/?AA423>>>
@M02542:52:000000000-J9N43:1:1101:9553:4157 1:N:0:GTGAAA
CGGTTTATCACCGGCAGTCTCCCTAGAGTTCCCGACTTAACTCGCGGGCAACTAAGGATAGGGGTTGCGCTCGTTGCGGGACTTAACCCAACATTTCACAACACGAGCTGACGACAGCCATGCAGCACCTGTCTTACGGTTCCCGAAGGCACAACCGCATCTCTGCAGTCTTCCGTAGATGTCAAGAGTAGGTAAGGTTCTTCGCGTTGCGTCGAATTAAACCACATGCTCCACCGCTTGTGCGGGCCCCCGTCAATTCATTTGAGTTTTAATCTTGCGACCGT
+
GGGGGGGGGGGGGGGGGGGGGGGGGGGGGGGGGGGGGGGGGGGGGGGGGGGGGGGGGGGGGGGGGGGGGGGGGGGGGGGGGGGGGGGGGGGGGGGGGGGGGGGGGGGGGGGGGEGGGGGGGGGGGGGGGGGGGGGGGGGGGGGGGGEEGGFGGGGGGGCFEGGGGGGGGGGGGGGGGGGGGGFGGGGGGGGGGGGGGGGGGGGGGGGEGGGGFGGGFGGFGGGGGGGFFF?FCFGEDCEFGBFDGGE3CCCEEGBFFGGFGGFF9?FFAAFGCC@GAA(2;2DE
@M02542:52:000000000-J9N43:1:1101:16923:4180 1:N:0:GTGAAA
CGGTTTATCACCGGCAGTCTCCCTAGAGTTCCCGACTTAACTCGCTGGCAACTAAGGATAGGGGTTGCGCTCGTTGCGGGACTTAACCCAACATTTCACAGCACGAGCTGACGACAGCCATGCAGCACCTGTCTTACGGTTCCCGAAGGCACAACCGCATCTCTGCAGTCTTCCGTAGATGTCAAGAGTAGGTAAGGTTCTTCGCGTTGCGTCGAATTAAACCACATGCTCCACCGCTTGTGCGGGCCCCCGTCAATTCATTTGAGTTTTAATCTTGCGACCGT
+
GGGGGGGGGGGGGGGGGGGGGGGGGGGGGGGGGGGGGGGGGGGGGGGGGGGGGGGGGGGFFFGGGGGGGGGGGGGGGGGGGGGGGGGGGGGGGGGGGGGGFGGGGGGGGGGGGGGGGGGGGGGGGGGGGGGGGGGGGGGGGGGGGGGGGGGGGGGGGGGGGGGFGGGGC:CCFGGGGGGGGGGGGGGGGGGGGGGGGFGGGGGFGGGGDDGGFGGGGFGGGGGGGGGGG77CGGGGGGGGGFFGGGFFGGGBBD?FFGGFGGFFFBABFFFDGDFGFFBBB>FE
@M02542:52:000000000-J9N43:1:1101:11417:4201 1:N:0:GTGAAA
CGGCTTGTCACCGGCAGTTCCTCCAGAGTGCCCACCCAGACGTGCTGGCAACTGGAGGCGAGGGTTGCGCTCGTTGCGGGACTTAACCCAACATCTCACGACACGAGCTGACGACAGCCATGCAGCACCTGTGCAACAGGCCCCTTGCGGGGAAAACGCATCTCTGCGTCGGTCCTGTCCATGTCAAGAGCTGGTAAGGTTCTGCGCGTTGCTTCGAATTAAACCACATGCTCCACCGCTTGTGCGGGCCCCCGTCAATTCCTTTGAGTTTCAACCTTGCGGCCG
+
GGGGGGGGGGGGGGGGGGGGGGGGGGGGGGGGGGGGGGGGGGGGGGGGGGGGGGGGGGGGGGGGGGGGGGGGGGGGGGGGGGGGGGGGGGGGGGGGGGGGGGGGGGGGGFGGGGGGGGGGGGGGGGGGGGGGGGGGGGGGGGGGGGGGGGEEGGGGGGGGECFGGFGGGGGGGGGGGGFGGGGGGGGGGGGGGGGGGGGFGGGCFEGGGGDGFGGEGFGGGGGGGGGGGGGFGGFGGGGGD?FGFGFEGGGFFGFFFEGFDGFFFFFFDFFGGGFGFF<?06BE3
@M02542:52:000000000-J9N43:1:1101:25207:4252 2:N:0:GTGAAA
CGGTTTATCACCGGCAGTCTCCCTAGAGTTCCCGACTTAACTCGCTGGCAACTAAGGATAGGGGTTGCGCTCGTTGCGGGACTTAACCCAACATTTCACAACGCGAGCTGACGACAGCCATGCAGCACCTGTCTTACGGTTCCCGAAGGCACAACCGCATCTCTGCAGTCTTCCGTAGATGTCAAGAGTAGGTAAGGTTCTTCGCGTTGCGTCGAATTAAACCACATGCCACACCGCTTGTGCGGGCCCCCGTCAATTCATTTGAGTTTTAATCTTTCGACCGT
+
GGGGGGGGFFGGGGGGGGGFGGGGGGGGGFGGGGGGGGGGGGGGGGGDGGGGGGGGFGGGG8FGEG7EEEGGGGGGGGCFEGFFGGF9EGGC@FGGGGGGGGGGG7FGGGGFEGGGDGFGGGFGGGGGGFFCDEEGGGF>CEGGGDEEEG8F8DCGGGGGGGFF9FFFFFGAFGC6<E*8@+++376A++:A;@FFG2A>A68):=56>:2)(-9>FFGFG<?*;*029*).8;529>*43:<?D9F>63)),972A4*-)17)4:44))-4)))**/)7>5>5
@M02542:52:000000000-J9N43:1:1101:19946:4257 1:N:0:GTGAAA
CGGTTTATCACCGGCAGTCTCCCTAGAGTTCCCGACTTAACTCGCTGGCAACTAAGGATAGGGGTTGCGCTCGTTGCGGGACTTAACCCAACATTTCACAACACGAGCTGACGACAGCCATGCAGCACCTGTCTTACGGTTCCCGAAGGCACAACCGCATCTCTGCAGTCTTCCGTAGATGTCAAGAGTAGGTAAGGTTCTTCGCGTTGCGTCGAATTAAACCACATGCTCCACCGCTTGTGCGGGCCCCCGTCAATTCATTTGAGTTTTAATCTTGCGACCGT
+
GGGGGGGGGGGGGGGGGGGGGGGGGGGGGGGGGGGGGGGGGGGGGGGGGGGGGGGGGGGGGGGGGGGGGGGGGGGGGGGGGGGGGGGGGGGGGGGGGGGGGFGGGGGGGGGGGGGGGGFGFFGGGGGGGGGGGGGGGGGGGGGGGGGGGGGGFGGEGGGGGGGGGGGGGGGGGGGGGGGGFGGGGCFGGFGGGGGGGGGGGGGGGGGGGGGEEGGGGGGGGGCFGGGGG?FGGGG8EGGGGFFGGGFFGGGFFGFBBCGFGGFFFFAAFBFFGGFGAB>FB9>B
@M02542:52:000000000-J9N43:1:1101:15055:4263 1:N:0:GTGAAA
CGGTTTATCACCGGCAGTCTCCCTAGAGTTCCCGACTTAACTCGCTGGCAACTAAGGATAGGGGTTGCGCTCGTTGCGGGACTTAACCCAACATTTCACAACACGAGCTGACGACAGCCATGCAGCACCTGTCTTACGGTTCCCGAAGGCACAACCGCATCTCTGCAGTCTTCCGTAGATGTCAAGAGTAGGTAAAGTTCTTCGCGTTGCGTCGAATTAAACCACATGCTCCACCGCTTGTGCGGGCCCCCGTCAATTCATTTGAGTTTTAATCTTGCGACCGT
+
GGGGGGGGGGGGDGGGGGGGGGGGGGGGGGGGGGGGGGGGGGGGGGGGGGGGGGGGGGGGGGGGGGGGGGGGGGGGGGGGGGGGGGGGGGGGGGGGGGGGGGGGGGGGGGGGGGGGGGGGGGGGGGGGGGGGGGGGGGGGGGGGGGGGGGGGGGGGGGGGGGGGGGGGGGGGGGGGGGGGGGGGGGGGGGGGGGGFGGGGGGGGGGGGGCCCDGGGGGGGGGGGGGGGGGGGGGGGGGGGGFFGDGFEGGGFFGFBAEGFGGFFF?FFFFFCFFFG>A;BFF@E
@M02542:52:000000000-J9N43:1:1101:22155:4267 1:N:0:GTGAAA
CGGTTTGTCACCGGCAGTCCCATTAGAGTGCCCTTTCGTAGCAACTAATGGCAAGGGTTGCGCTCGTTGCGGGACTTAACCCAACATCTCACAACACGAGCTGACGACAGCCATGCAGCACCTGTGTTACGGCTCTCTTTCGAGCACTCCTCTATCTCTAAAGGATTCCGTACATGTCAAAGGTGGGTAAGGTTTTTCGCGTTGCATCGAATTAAACCACATCATCCACCGCTTGTGCGGGTCCCCGTCAATTCCTTTGATTTTCAACCTTGCGGCCGTACTCCC
+
GGGGGGGGGGGGGGGEGGGGGGGGGGGGGGGGGGGGGGGGGGGGGGGGGGGGGGGGGGGGGGGGGGGGGGGGGGGGGGGGGGGGGGGGGGGGGGGGGGGGGGGGGGGGGGGGGGGGGGGGGGGGGEGFGGGGGGGGGGGGGGGDGGGFEGGGGGGGFGGGGGGGGGGGGGGGGGFGGGGGGGDCFGGGGGGGFFGGGGGGDCGGGGGGGGGGF?GEGGGGDCFEFGGGGGGGEEFGGGGGGFEGGGFFGC3@=>AFBGF?GFAFFA>>??FDG3BGF>F?6,8?F
@M02542:52:000000000-J9N43:1:1101:11655:4307 1:N:0:GTGAAA
CGGTTTATCACCGGCAGTCTCCCTAGAGTTCCCGACTTAACTCGCTGGCAACTAAGGATAGGGGTTGCGCTCGTTGCGGGACTTAACCCAACATTTCACAACACGAGCTGACGACAGCCATGCAGCACCTGTCTTACGGTTCCCGAAGGCACAACCGCATCTCTGCAGTCTTCCGTAGATGTCAAGAGTAGGTAAGGTTCTTCGCGTTGCGTCGAATTAAACCACATGCTCCACCGCTTGTGCGGGCCCCCGTCAATTCATTTGAGTTTTAATCTTGCGACCGT
+
GGGFGGGGGGGGGGGGGGGGGGGGGGGGGGGGGGGGGGGGGGGGGGGGGGGGGGGGGFGGGGGGGGGGGGGGGGGGGGGGGGGGGGGGGGGGGGGGGGGGGGGGGGGGGGGGGGGGGGGGGGGGGGGGGGGGGGGGGGDGGGGGGDGGGGGGGGGGGGGGGGGGGFFGGGGGGGGGGGGGGGGGGGGGGGGGGGGGGGGGGGGGGGGGGGGGFGGGGGGGGGGGGGGCGGGGGGGGGG=FF:FGGGFFGGGFFGFEFGGFGG2@9BBAFF2CFFFGF<>FFBFF
@M02542:52:000000000-J9N43:1:1101:24135:4316 1:N:0:GTGAAA
CGGTTTATCACCGGCAGTCTCCCTAGAGTTCCCGACTTAACTCGCTGGCAACTAAGGATAGGGGTTGCGCTCGTTGCGGGACTTAACCCAACATTTCACAACACGAGCTGACGACAGCCATGCAGCACCTGTCTTACGGTTCCCGAAGGCACAACCGCATCTCTGCAGTCTTCCGTAGATGTCAAGAGTAGGTAAGGTTCTTCGCGTTGCGTCGAATTAAACCACATGCTCCACCGCTTGTGCGGGCCCCCGTCAATTCATTTGAGTTTTAATCTTGCGACCGT
+
GGGGGDGGGGGGGGGGGGGGGGGGGGGGGGGGGGGGGGGGGGGGGGGGGGGGGGGGGFGGGG8CFGGGGGGGGGGGGGGGGGGFGGGGGGGGGGGGGGGGGGGGGGGGGGGGGGGGGGGGGGGGGGGGGGGGGGGGGGGGGGGGGGGGGFGGGGGEGGGDGGGGGGGGGGGGGGGGGGGGG9FGGGGGGGGGGGGGGCGGGGGGGGGGGGGGFDGDGGGGGGGGGGGFG:?GFGGGGGGFF:FDEGFBGGGFBDFBFGGFGGFFFF<AA><CGFFFABF>FFEF
@M02542:52:000000000-J9N43:1:1101:24408:4363 1:N:0:GTGAAA
GTCCACACCTTCCTCCGGTTTATCACCGGCAGTCTCCCTAGAGTTCCCGACTTAACTCGCTGGCAACTAAGGATAGGGGTTGCGCTCGTTGCGGGACTTAACCCAACATTTCACAACACGAGCTGACGACAGCCATGCAGCACCTGTCTTACGGTTCCCGAAGGCACAACCGCATCTCTGCAGTCTTCCGTAGATGTCAAGAGTAGGTAAGGTTCTTCGCGTTGCGTCGAATTAAACCACATGCTCCACCGCTTGTGCGGGCCCCCGTCAATTCATTTGAGTTTTAATCTTGCGACCGTAC
+
CCCCCGGGGGGGGGGGGGGGGGGGGGGGGGGGGGGGGGGGGGGGGGGGGGGGGGGGGGGGGGGGGGGGGGGGGGGGGGGGGGGGGGGGGGGGGGGGGGGGGGGGGGGGGGGGGGGGGGGGGGGGGGGGGGGEGGGGGGGEGGGGGGGGGGGGGGGGGGGGGGGGGGGGGGGGGGGFGGGGGGGGGGGGGGGGGGGGGGGGGGGGGGGGGGGGGGGGGGCEGGG8CGGGFGGGGGCDGGGGGGGGDGGGGGGG5C5C<4)9=D>DGGGEF36BBGGFFGBFFFBFFA?GGGFC>(1690D5)
@M02542:52:000000000-J9N43:1:1101:18807:4378 2:N:0:GTGAAA
CGGTTTATCACCGGCAGTCTCCCTAGAGTTCCCGACTTAACTCGCTGGCAACTAAGGATAGGGGTTGCGCTCGTTGCGGGACTTAACCCAACATTTCACAACACGAGCTGACGACAGCCATGCAGCACCTGTCTTACGGTTCCCGAAGGCACAACCGCATCTCTGCAGTCTTCCGTAGATGTCAAGAGTAGGTAAGGTTCTTCGCGTTGCGTCGAATTAAACCACATGCCCCACCGCTTGTGCGGGCCCCCGTCAATTCATTTGAGTTTTAATTTTTCCACCGT
+
GGGGGGGGGGGGGGGGGGGCGGGGGGGGGGGGGGGGGGGGGGGGGGGGGGGGGGGFGGGGGGGGGGGGGG7CFGGGGCGGGGGGGGFGGGGGGFGGFAFGGGGGGDEGGGGGGCCEEFGFFGGGGGGFFG@;ADGCFGGGGGGGEDGEFGGGGGGGGGGCECFFGGFFG<,:,B=,*4:C8@+:@EFFFFFFEFGGGGFCAFFFFEEFBFFF>6)7?>FFG2:CFC)56*,3)7<0((141)93:;61;BGD1/*,.)*).9=))-6566>:5)-2*0*1*05@
@M02542:52:000000000-J9N43:1:1101:24707:4380 1:N:0:GTGAAA
CGGTTTATCACCGGCAGTCTCCCTAGAGTTCCCACCATTACGTGCTGGCAACTAAGGATAAGGGTTGCGCTCGTTGCGGGACTTAACCCAACATTTCACAACACGAGCTGACGACAGCCATGCAGCACCTGTCTTAGCGTTCCCGAAGGCACAATCGTATCTCTACAATCTTCGCTAGATGTCAAGAGTAGGTAAGATTCTTCGCGTTGCGTCGAATTAAACCACATGCTCCACCGCTTGTGCGGGCCCCCGTCAATTCATTTGAGTTTTAATCTTGCGACCGT
+
GGGGGGGGGGGGGGGGGGGGGGGGGGGGGGGGGGGGGGGGGGGGGGGGGGGGGGGGGGGGGGGGGGGGGGGGGGGGGGGGGGGGGGGGGGGGGGGGGGGGGGGGGGGDGGGGGGGGGGGGGGGGGGGGGGGGGGGGGGGGGGGGGGGEDGGGFFGGGGGGGGGGGFGGGGGGCFGGGGGGGGGGGGGGGGGGGGGG,FCFFGGGGGGGGGGGFGGGGGGGGGGGGGGFGFFGGGGGGGGGGFFGDGFFGGGF>D<EFFGFGGFFFFDA49AGG77FAA0>>BBE
@M02542:52:000000000-J9N43:1:1101:25586:4384 2:N:0:GTGAAA
CGGTTTATCACCGGCAGTCTCCCTAGAGTTCCCGACTTAACTAGCTGGCAACTAAGGATAGGGGTTGCGCTCGTTGCGGGACTTAACCCAACATTTCACAACACGAGCTGACGACAGCCATGCAGCACCTGTCTTACGGTTCCCGACGGCACAACCGCATCTCTGCAGTCTTCCGTAGATGTCACGAGTAGGTAAGGTTCTTCGCGTTGCGTCGAATTAAACCCCCTGCTCCACCGCTTGTGCGGGCCCCCGTCATATCCTTTTAGTTTCCGTCCTTCTACCGGC
+
GGG:CF?FGGGGGCFCEGGDGGG8<EF9EFFFFC:@@E@FGGAFGFFGGF9FED8FGGGGF8EEFFGG>E@FECFEFFEF7FGGGGGF<=?FFDFAGCFGGGGEC@>=C<,F::FGG,FGCEFGGG8+@FF=,@EF,::,FC8BBE*5FC::66*>98:?E9=B79,168CF@F5+8*1;AACF+2>2.;CF/+2>FCAGA@A>1))(-73740)0)0A?FA?5**)(/*6:?@5931*4()-(541(9(9/4**().9:A87))(.62-),5((/*/1//6.))
@M02542:52:000000000-J9N43:1:1101:21673:4406 2:N:0:GTGAAA
CGGTTTATCACCGGCAGTCTCCCTAGAGTTCCCGACTTAACTCGCTGGCAACTAAGGATAGGGGTTGCGCTCGTTGCGGGACTTAACCCAACATTTCACAACACGAGCTGACGACAGCCATGCAGCACCTGTCTTACGGTTCCCGAAGGCACAACCGCATCTCTGCAGTCTTCCGTAGATGTCCAGAGTAGGTAAGGTTCTTCGCGTTGCGTCGAATTAAACCACATGCTCCACCGCTTGTTCGGGCCCCCGGCAATTCATTTTAGTTTTAATCTTTCCACCGT
+
GGGGGGGGGGGGDGGDGGGFGGGGGGGGGGGGGGGGGGGGGGGGGGGGGGGGGFGGGGCFDCEGGGGGGGCGGGGGGGGGGGGGGGGGGGGGGGGGGGGGGGGGGGGGGFFDFGGGDGGGGFGGGGGGGGFGCFGGGFF>FGGGGGGCEGCFGGGEGEE:EFGGGGGGGGG>FGGGGEG8>FF1;@BAF+;*7AFGGGFGFFFFF>=>9>0.(-/007FFG>B5C593C*)560>(39<1,).(8((-41>)(1)4:)*6:@B)-2:-6<2)))6**1*9950>
@M02542:52:000000000-J9N43:1:1101:17077:4425 1:N:0:GTGAAA
CGGTTTATCACCGGCAGTCTCCCTAGAGTTCCCGACTTAACTCGCTGGCAACTAAGGATAGGGGTTGCGCTCGTTGCGGGACTTAACCCAACATTTCACAACACGAGCTGACGACAGCCATGCAGCACCTGTCTTACGGTTCCCGAAGGCACAACCGCATCTCTGCAGTCTTCCGTAGATGTCAAGAGTAGGTAAGGTTCTTCGCGTTTCGTCGAATTAAACCACATGCTCCACCGCTTGTGCGGGCCCCCGTCAATTCATTTGAGTTTTAATCTTGCGACCGTC
+
GGGFGGGGGGGGGGGGGGGCFCDFGGGGGGFGGCEGGGGG<FECFG7@CFF@ECFGCEFADFGG?FFGCEC7BFGECCCCGEGGAFGGE:FFFAFFFGG9FFFED7FCFFGG7BFFGADF=DF,7D@FGG<FFFGGCC:<FGGF*::@GDGG7FE7>CGFGFCFGGGFFFGGGCFFC:C=CE:+;<C:ACFGFG::?7>EFGGGGGGE*<EE):8;9/:7@7;CCF+<CGG6<EGEG5CDF3775D3>CGG58C63:CFFF7<*4(6<<<2*:7*?A)(,(4)0.
@M02542:52:000000000-J9N43:1:1101:17231:4427 1:N:0:GTGAAA
CGGTTTATCACCGGCAGTCTCCCTAGAGTTCCCGACTTAACTCGCTGGCAACTAAGGATAGGGGTTGCGCTCGTTGCGGGACTTAACCCAACATTTCACAACACGAGCTGACGACAGCCATGCAGCACCTGTCTTACGGTTCCCGAAGGCACAACCGCATCTCTGCAGTCTTCCGTAGATGTCAAGAGTAGGTAAGGTTCTTCGCGTTGCGTCGAATTAAACCACATGCTCCACCGCTTGTGCGGGCCCCCGTCAATTCATTTGAGTTTTAATCTTGCGACCGT
+
GGGGGGGGGGGGGGGGGGGGGGGGGGGGGGGGGGGGGGGGGGGGGGGGGGGGGGGGGGGFFFGGGGGGGGGGGGGGGGGGGGGGGGGGGGFGGGGGGGGGGGGGGGGGGGGGGGGGGGGGGGGGGGGGGGGGGGGGGGGGGGGGGGGGGGGGGGGGGGGGGGDFGGGGGGGGGGGGGGGGGGGGGGGGGGGGEGGGGGGGGGGGGGGGGGGGFGGGGGGGGGGGGGGGG7FFGGGGGGGGG?FGGDDDGDGFEGFFFFFFGGFF916AAFFGGGFGFFFFFFFF
@M02542:52:000000000-J9N43:1:1101:16548:4439 1:N:0:GTGAAA
CGGTTTATCACCGGCAGTCTCCCTAGAGTTCCCGACTTAACTCGCTGGCAACTAAGGATAGGGGTTGCGCTCGTTGCGGGACTTAACCCAACATTTCACAACACGAGCTGACGACAGCCATGCAGCACCTGTCTTACGGTTCCCGAAGGCACAACCGCATCTCTGCAGTCTTCCGTAGATGTCAAGAGTAGGTAAGGTTCTTCGCGTTGCGTCGAATTAAACCACATGCTCCACCGCTTGTGCGGGCCCCCGTCAATTCATTTGAGTTTTAATCTTGCGACCGT
+
GGGGGGGGGGGGGGGGGGGGGGGGGGGGGGGGGGGGGGGGGGGGGGGGGGGGGGGGGGGGGGGGGGGGGGGGGGGGGGGGGGGGGGGGGGGGGGGGGGGGGGGGGGGGGGGGGGGGGGGGGGGGGGGGGGGGGGGGGGGGGGGGGGGGGGGGGGGGGGGGGGGGGGGGGGGGGGGGGGGGGGGGGGGGGGGGGGGGGGGGGGGGGGGGGGGGFGGGGGGGGGGGGGGGGGGGGGGGGGGGGFFGGGFFGGGFFGBFBFGFGGBFFFFBAAFGGFFGFB9BF9EF
@M02542:52:000000000-J9N43:1:1101:18637:4446 1:N:0:GTGAAA
CGGTTTGTCACCGGCAGTCTCATTAAAGTGCCCAACTGAATGATGGCAATTAATGACAAGGGTTGCGCTCGTTGCGGGACTTAACCCAACATCTCACGACACGAGCTGACGACAGCCATGCAGCACCTGTGTCCAGGCTCTCTTTCGAGCACCAATCCATCTCTGGAAAGTTCCTGGCATGTCAAGGGTAGGTAAGGTTTTTCGCGTTGCATCGAATTAATCCACATCATCCACCGCTTGTGCGGGTCCCCGTCAATTCCTTTGAGTTTTAATCTTGCTACCGTT
+
FGGGGGGGGFFFGGCGGFGGGCFGFGG9F@,EDFGGFDGGGGFF@<FG9CFFGGGGGGF@@CFFEFGGGGC>7<=7+@CBFGCGCFGG7CEEF,CFFGCEGE@FCEGFDF@G7=7FFFCCGE<FGGG8FFCFGC3FEF8@FFFGGG><A+@FCF<:FCFFFC;FFGG7@A>F7FFBEFC?C>BEC9CGA8CFGEGFGCE7CFCCGEGECGCGF=EFCFDGGGGGEFGGGGGFGG6?EDGFG7?DE)).CF470*454E:BGG>*),66626027*:.<)--(.>)
@M02542:52:000000000-J9N43:1:1101:21764:4463 2:N:0:GTGAAA
CGGTTTATCACCGGCAGTCTCCCTAGAGTTCCCGACTTAACTCGCTGGCAACTAAGGATAGGGGTTGCGCTCGTTGCGGGACTTAACCCAACATTTCACAACACGAGCTGACGACAGCCATGCAGCACCTGCCTTACGGTTCCCGAAGGCACAACCGCATCTCTGCAGTCTTCCGTAGATGTCAAGAGTAGGTAAGGTTCTTCGCGTTGCGTCGAATTAAACCAAATGCCCCACCGCTTGTTCGGGCCCCCCTTAATTCATTTGAGTTTTAATTCTTCCACCGT
+
GGGFGGGGGGGGGGGGCGGGGFGGGGGGGGGFFEGGGGCFGCGEGGDGGFGGFFGFEFGFEFGGGGGGGGCGGGGGGGGGGGGGGGG?FFGGFGGGGFGGGGGDGGGDGGGGGGGEGGGGG8BFEGGGGGGGGGCCGGGGGGGGEEGEGGGGGGGGGGG57,B9FGFF,8,=CFG?***1==:AGF48AFFFFAFFG@FC6@AAFEFFB0,799CFFFGFG2(8**16F*4()00-7-7:(-5(72(-3(/)(**-6-9:<4?)6(626<)4))-:*****0)0
@M02542:52:000000000-J9N43:1:1101:11619:4469 2:N:0:GTGAAA
CGGTTTGTCACCGGCAGTCTCATTAGAGTGCCCTTTCGTAGCAACTAATGACAAGGGTTGCGCTCGTTGCGGGACTTAACCCAACATCTCACGACACGAGCTGACGACATCCATGCAGCACCTGTGTGCAGGTTCTCTTTCGAGCACCAATCCATCTCTGGAAAGTTCCTGCCATGTCAAGGGTAGGTAAGGTTTTTCACGTTGCATCGAAGTAATCCACATCAACCACCGCTTGTTCGGGTCCCCGTCAATTCCTTTGAGTTTTAACCTTTCGGCCTTACTCCC
+
GGGGGGGGGGGGGGGEDFFGGGEFGGFGGCFGFGGGFGGGGGGGFGGGGGGGCEGGGGGGGGGGGGGGGGGGGG@GGGGGGGGGDGFGFFGGGGGCF7CCGGGGGGGGG+CFGGFGFFGGGFC,CFGGGGGFD8DDGGCGGGGFEEFFCCFDGGFG7>CFGA7:EGGGGGGFGC?7B:+=>GG3?@?BCFFFFFFF4,:C6AF:;FF4(5=)6?@6AA6=F3.2+381C832>:@B))14021<FF6((,1:)20-<2?A?9@9AA?44)).6:()/))*90*98
@M02542:52:000000000-J9N43:1:1101:12055:4489 1:N:0:GTGAAA
CGGTTTATCACCGGCAGTCTCCCTAGAGTTCCCGACTTAACTCGCTGGCAACTAAGGATAGGGGTTGCGCTCGTTGCGGGACTTAACCCAACATTTCACAACACGAGCTGACGACAGCCATGCAGCACCTGTCTTACGGTTCCCGAAGGCACAACCGCATCTCTGCAGTCTTCCGTAGATGTCAAGAGTAGGTAAGGTTCTTCGCGTTGGGTCGAATTAAACCACATGCTCCACCGCTTGTGCGGGCCCCCGTCAATTCATTTGTGTTTTAATCTTGCGACCGT
+
GGGGGGGGGGGGGGGGGGGGGGGGGGGGGGGGGGGGGGGGGGGGGGGGGGGGGGGGGGGGGGGGGGGGGGGGGGGGGGGGGGGGGGGGGGGGGGGGGGGGGGGGGGGGGGGGGGGGGGGGGGGGGGGGGGGGGGGGGGGGGGGGGGGDGGGGGGGGGGGGGGGGGGGGGGGGGGGGGGGGGFGGGGGGGGGGGGGGGGFGGGGGGGGGGFGGFGGGGGGGGGGGGGGGGGGGGGGGGGGGG:FGGGFEGGGEFGFFFGGFGGFFFFBFFFBGFFFG<BFFF6BF
@M02542:52:000000000-J9N43:1:1101:7280:4506 1:N:0:GTGAAA
CGGTTTATCACCGGCAGTCTCCCTAGAGTTCCCGACTTAACTCGCTGGCAACTAAGGATAGGGGTTGCGCTCGTTGCGGGACTTAACCCAACATTTCACAACACGAGCTGACGACAGCCATGCAGCACCTGTCTTACGGTTCCCGAAGGCACAACCGCACCTCTGCAGTCTTCCGTAGATGTCAAGAGTAGGTAAGGTTCTTCGCGTTGCGTCGAATTAAACCACATGCTCCACCGCTTGTGCGGGCCCCCGTCAATTCATTTGAGTTTTAATCTTGCGACCGT
+
GGDCFGGGGGGFGFGDFGGGGFGEGGGGGGECFGGGGGGFFEAFGGCGGGGFFGFEGFFCFGGCFFDFCFFGEGF,FGGGEFGGGGGDGGGCGGGGFFFGGGGGEGEFF,=FFEGGGGGGGCFEACGGGGDFGCFGGGGGCEFFGGGGGCEGGGG7CFGDDGFCCFGGFFGG9C::<F5?CBFFGDCFGGGGBFC:<FCEGFFCEG=EGGGGFECCFGFFGFGGGGGGD7:FFD=EGG55C2@<7<>EGGGD8*,7AACFFGBF<14699A<CGFG)91>0;>8
@M02542:52:000000000-J9N43:1:1101:5521:4513 1:N:0:GTGAAA
GCGGTTTATCACCGGCAGTCTCCCTAGAGTTCCCGACTTAACTCGCTGGCAACTAAGGATAGGGGTTGCGCTCGTTGCGGGACTTAACCCAACATTTCACAACACGAGCTGACGACAGCCATGCAGCACCTGTCTTACGGTTCCCGAAGGCACAACCGCATCTCTGCAGTCTTCCGTAGATGTCAAGAGTAGGTAAGGTTCTTCGCGTTGCGTCGAATTAAACCACATGCTCCACCGCTTGTGCGGGCCCCCGTCAATTCATTTGAGTTTTAATCTTGCGACCGT
+
GGDGFEGGGGGGGEGGGGGGGGGGF<FGGGGGFFGGGGGGGGGGGGGGGGGGGGGGGGGGGGGGGGGGGGGGGEGGFFFGGGGGGGGGGGGGGGGGGGGGGGGGGGGGGGGGGGGDGGGGCCFFGGGGGGGGGGGGGFFCFGGGGGGGGGG@FEGGGGGGGGGFCFGGFFGGFGGEFGDE9C<FFGGGGFGGF<BFCFGGGGGFEGGGG5C=BCEGGGGGGGGFGG58:8?FGGFGDD>GC?4CEGEDGGD>)>(.:9FF=CBFA2<.6<):DFFCAFFBFFD)0
@M02542:52:000000000-J9N43:1:1101:8378:4516 1:N:0:GTGAAA
ATCCACACCTTCCTCCGGCTTATCACCGGCAGTTTCCTTAGAGTGCCCAACTAAATGATGGCAACTAGGGATGAGGGTTGCGCTCGTTGCGGGACTTAACCCAACATCTCACGACACGAGCTGACGACAGCCATGCAGCACCTGTCACTAATCCAGCCGAACTGAAGGAAAGTATCTCTACGATCCGCGATTAGGATGTTAAACGCTGGTAAGGTTCAGCGCGTTGCTTCGAATTAAACCACATGCTCCACCGCTTGTGCAGGCCCCCGTCAATTCCTTTGAGTTTTCATCTTGCTACCG
+
-ACCCEFEGGGGGGGGGGGGDFGGGFGFE+@@;ECFEEFE,,CCCFGGGGG<EFDFEEC@;E<CFFFF@FGFDAFD@FGGGGGGEEGF6F+FF7FFE?EGCF=?BFC,,BFB<C@:=B+:FGC<FGEGEG,BFECA<,B,>D>,>F9D,EFFGGGGGG+:>F::=FC,,3@FF9,7,@7@E*>>3>::F=CG*CFGD6F,,@,?:C8CFCECF:@?9CGGEGGG=EGC7FC*7FGGCECG>8FGFEG+C8FCE5795?)*<C>BEGGFE31)4<FFCC>=>A:<<-<*:CF*46>).:40
@M02542:52:000000000-J9N43:1:1101:23873:4518 1:N:0:GTGAAA
CGAGTTAACCCCGGCAGTCTCTCATGAGTACCCACCATGATGTGCTGGCAACATAAGACAAGGGTTGCGCTCGTTGCGGGACTTAACCCAACATCTCACGACACGAGCTGACGACAACCATGCACCACCTGTGAACCGACCACAAGGGAAAACGTATCTCTACGCCGATCCGGTCCATGTCAAGCCCAGGTAAGGTTCTTCGCGTTGCATCGAATTAATCCACATGCTCCGCCGCTTGTGCGGGCCCCCGTCAATTCCTTTGAGTTTTAGCCTTGCGGCCGTACT
+
GGGGGGGGGGGGGGGGGGGGGGGGGGGGGGGGGGGGGGGGGGGGGGGGGGGGGGGGGGGGGGGGGGGGGGGGGGGGGGGGGGGGGGGGGGGGGGGGGGGGGGGGGGGGGGGGGGGGGGGGGGGGGGGGGGGGGGGGGGGGGGGGGGGGGFGGGGGGGGGGGGGGGGGGGGGGGGGGGGGGGGGGGGGGGGGGGGGGGGGGGGGGGGGGGGGGFGGGGGGGGGGGGGGGGGGGGEGGGGGGGFFGGGFBEGGFFGFFFGGFGGBFBABBFFFFGG6FBFFFFBB>)
@M02542:52:000000000-J9N43:1:1101:6193:4523 1:N:0:GTGAAA
CGGTTTATCACCGGCAGTCTCCCTAGAGTTCCCGACTTAACTCGCTGGCAACTAAGGATAGGGGTTGCGCTCGTTGCGGGACTTAACCCAACATTTCACAACACGAGCTGACGACAGCCATGCAGCACCTGTTTTACGGTTCCCGAAGGCACAACCGCATCTCTGCAGTCTTCCGTAGATGTCAAGAGTAGGTAAGGTTCTTCGCGTTGCGTCGAATTAAACCACATGCTCCACCGCTTGTGCGGGCCCCCGTCAATTCATTTGAGTTTTAATCTTGCGACCGT
+
ECFFGGGGGGFDCGCGGGGGF<F<FGF@CECCFEGGGGFGGDDEGGG@FGGGGDFGGGFGG@FGFECFFGGGD@EFC:+@FEGGGFGCDFGDFGGGGGGGGGEEFFFGGEG?@C7+@EFGGFFGGGFGGGGF,EFF,>CDCFGGDGG*@FC@>FFECGE:FFEFFGGFGGF9FCDGFD59EGFGGF:CF9C97FC<CFGGFCGGGC8C58:E>G:**AFGFC6*:CC689<CFG;*:<E*9)19C3:753DE5C1.69>4>7)8)-<<449*:D4:6<(42>@7
@M02542:52:000000000-J9N43:1:1101:11059:4525 1:N:0:GTGAAA
CGGTTTATCACCGGCAGTCTCCCTAGAGTTCCCGACTTAACTCGCTGGCAACTAAGGATAGGGGTTGCGCTCGTTGCGGGACTTAACCCAACATTTCACAACACGAGCTGACGACAGCCATGCAGCACCTGTCTTACGGTTCCCGAAGGCACAACCGCATCTCTGCAGTCTTCCGTAGATGTCAAGAGTACGTAAGGTTCTTCGCGTTGCGTCGAATTAAACCACATGCTCCACCGCTTGTGCGGGCCCCCGTCAATTCATTTGAGTTTTAATCTTGCGACCGT
+
GGGGGGGGGGGGGGGGGGGGGGGGGGGGGGGGGGGGGGGGGGGGGGGGGGGGGGGGGGGGGGGGGGGGGGGGGGGGGGGGGGGGGGGGGGGGGGGGGGGGGGGGGGGGGGGGGGGGGGFFGGGGGGGGGGGGGGGGGGGGGGGGGGGDGGGGGGGGGGGGGGGGGGGGGGGGGGGECFGGGGGGGGGGGGGGGGGGGGGGGGGGGGGGGGEGFGGGGGGGGGGGGGGGG@FGGGGGG<EGGFFGGGFFGGGFFGFFFGGFGGAFBFFB<AA<FGFGAB9>F;FF
@M02542:52:000000000-J9N43:1:1101:23034:4540 2:N:0:GTGAAA
CGGTTTATCACCGGCAGTCCCCCTAGAGTTCCCGACTTAACTCGCTGGCAACTAAGGATAGGGGTTGCGCTCGTTGCGGGACTTAACCCAACATTTCACAACACGAGCTGACGACAGCCATTCAGCACCTGTCTTACGGTTCCCGAAGGCACAAACGCATCTCTGCAGTCTTACGTAGATGTCAAGAGTAGGTAAGGTTCTTCGCGTTGCGGCCAATTAAAACAAATGCTCCACCGACTGGTCGGGCTCCCGTGCATCCATTTGGTTTTAAATCTCGTCACCGT
+
GGGFG@E@CFGGGGGD@CC,@FFCFF,;CFEEGDBFGG9FFGAFCFG@E@FF<E@FC@A<@F8CC7FEEGGD+8=FFCGCFCFDFG9E<?<?+<,BA55C,@,B+=FFE<,A8@:FGGG8C,,,=EF6D:,,@:E?ECFD+::9>@E>7DC588,5CGGC*D?@9:9A,*=+,5::*=*+=:++=;=887@4)1+0C<+2A6;)(0:133,)(-1)0=+9F)58*;*67:-,))8(-(/((-.(.70,,,*/4**(.)).)88)).(24),6)-)**))))*.0
@M02542:52:000000000-J9N43:1:1101:22665:4555 1:N:0:GTGAAA
CGGTTTGTCACCGGCAGTCTCATTAGAGTGCCCTTTCGTAGCAACTAATGACAAGGGTTGCGCTCGTTGCGGGACTTAACCCAACATCTCACGACACGAGCTGACGACAGCCATGCAGCACCTGTGTTACGGCTCTCTTTCGAGCACGAAGCCATCTCTGGCAACTTCCGTACATGTCAAAGGTGGGTAAGGTTTTTCGCGTTGCATCGAATTAAACCACATCATCCACCGCTTGTGCGGGTCCCCGTCAATTCCTTTGAGTTTCAACCTTGCGGCCGTACTCCC
+
GGGGGGGGGGGGGGGGGGGGGGGGGGGGGGGGGGGGGGGGGGGGGGGGGGGGGGGGGGGGGGGGGGGGGGGGGGGGGGGGGGGGGGGGFGGGGGGGGGGGGGGGGGFEGGGGGGGGGGGFGGGGGGGGGGGGGGGGFCGGGGGGGGGFGGECFGGGGGGFGGGGGGGGGGGGGGGGGGGGGGGFGFGGGGGGFCFGFFGGGGGGGGGGGGCCFFFGCGGGGGGGGGGGGFGECEFGGFGGGFFDGFFEGDGFFCAFBFGFGGFF<BFFFFFFGD>D9>F?B64@F
@M02542:52:000000000-J9N43:1:1101:15232:4611 2:N:0:GTGAAA
CGGTTTATCACCGGCAGTCTCCCTAGAGTTCCCGACTTAACTCGCTGGCAACTAAGGGTAGGGGTTGCGCTCGTTGCGGGACTTAACCCAACATTTCACAACACGAGCTGACGACAGCCATGCAGCACCTGTCTTACGGTTCCCGAAGGCACAACCGCATCTCTGCAGTCTTCCGTAGATGTCAAGAGTGGGTAAGGTTCTTCGCGTTGCGTCGAATTAAACCACATGCTCCACCGCTTGTGCGGGCCCCCGTCAATTCATGTGAGTTTTAATCTTGCGACCGT
+
GGGGGGGGGGGGGGGGGGGEGGGGGGGGGGGGGGGGGGGGGGGGGGGGGGGGFGGGGGGGGCGGGGGGGGGGGGGFFGGGGGGGGGGGGGGGFFGGGGGGGGGGGF@EEFGGGGGGGGGGF@GGGGGGGGGGGCFGGGGFGGGGGD>CGGDGGF>E>DDEG9EG7C;<CDFAGECFGE7AFFGAGEFFFFFFFFGGG@=;6@A3;DD>6:3B>>GFFFGFGF:8F=72C*6?F@F;>FGB?7<1B0(4925C1C<3-<FBB*9:2:AAAD2?99:::/0<B@35
@M02542:52:000000000-J9N43:1:1101:15427:4624 1:N:0:GTGAAA
CGGTTTATCACCGGCAGTCTCCCTAGAGTTCCCACCATAACGTGCTGGCAACTAAGGATAAGGGTTGCGCTCGTTGCGGGACTTAACCCAACATTTCACAACACGAGCTGACGACAGCCATGCAGCACCTGTCTTACAGTTCCCGAAGGCACCAAAGCATCTCTGCTAAGTTCTGTAGATGTCAAGAGTAGGTAAGGTTCTTCGCGTTGCGTCGAATTAAACCACATGCTCCACCGCTTGTGCGGGCCCCCGTCAATTCATTTGAGTTTTAATCTTTCGACCGT
+
GGGGGGGGGGGGEGGGGGGFGGGGGGGGGGGGGGGGGGGGGGGGGGGGGGGGFGGGGGGGGGGGGGGGGGGGGGGGGGGGGGGGGGGGGGGGGGGGGGGGGGGGGGGGGGGGGGGGGGGGGGGGGGGDFGGGGGGGGGGGGGGGGGGEGGGGGGGGGGGGGCEGFFGGGGGGGGGGGGGGGGGGGFFGGGGGGGGGGGGGGGGGGGGGEGEGFCEGGGFGGGGFGGGGGGEFFFGEGGGGG0?GGDDFGGGF>DBFAFGFGGFB<?<ABFAFGGFD)62<BFB5
@M02542:52:000000000-J9N43:1:1101:11368:4652 1:N:0:GTGAAA
CGGTTTGTCACCGGCAGTCCCATTAGAGTGCCCTTTCGTAGCAACTAATGGCAAGGGTTGCGCTCGTTGCGGGACTTAACCCAACATCTCACGACACGAGCTGACGACAGCCATGCAGCACCTGTGTTACGGCTCTCTTTCGAGCACTCCTCTATCTCTAAAGGATTCCGTACATGTCAAAGGTGGGTAAGGTTTTTCGCGTTGCATCGAATTAAACCACATCATCCACCGCTTGTTCGGGTCCCCGTCAATTCCTTTGAGTTTCAACCTTGCGGCCGTACTCCC
+
GGGGGGGGGGGGGGGGGGGGGGGGGGGGGGGGGGGGGGGGGGGGGGGGGGGGGGGGGGGGGGGGGGGGGGGGGGGGGGGGGGGGGGGGFGGGGGGGGGGGGGGGGGGGGGGGGGGGFGGGGGCGGGGGGGGGGGGGGGGGGGGGGGGGGGGGGGGGGGFGGGGC7BFCGGGGGGGGGGGGGGGGGGGGGFGGGGGGGFEGGEGCEGGGGGGGFGGGGGGGGFCEGGGFGGGGGEGG9>EGG?EFGGDBE:<BFG94AGFFGGB?2>>FF?FCFGFDBFB6:1/9F
@M02542:52:000000000-J9N43:1:1101:23308:4667 1:N:0:GTGAAA
GCGGCTTATCACCGGCAGTCTCTTTAGAGTGCTCAACTAAATGGTAGCAACTAAAGACGGGGGTTGCGCTCGTTGCGGGACTTAACCCAACATCTCACGACACGAGCTGACGACAGCCATGCAGCACCTGTGCTCCAGGCTCCGAAGAGAAGGCTCCATCTCTGGTGCCGGTCCTGGACATGTCAAGGGCTGGTAAGGTTCTGCGCGTTGCGTCGAATTAAACCACATGCTCCACCGCTTGTGCGGGCCCCCGTCAATTCCTTTGAGTTTTAATCTTGCGACCGT
+
DGGGGGGGGGGGEGGGGGGGGFGGGGFGGGGGGGGFFGGGGGGGGGGGGFGGGGGGFGGGGGGGGGGGGDGGGGGGGGGGGFGGGGFGGGGGGGAGGGGGGGGGDGGGGFGGGGCEGFGFGFGGGGGFGGGFFCFCGGGGFFGGGEGGGFGGGGGGGGGGFGGGGGFGGGGGGGGGGDGGGGFGGGGGGGCGGGGGGG7@CFFCGGG5?EDGB5:5CCCFFGGGGGG6ACCGGGGGGGGGGFFGGGFF577@@/4:?FG=FFAF).1)6<B7FGFGFFF2(7D>)
@M02542:52:000000000-J9N43:1:1101:16970:4712 2:N:0:GTGAAA
CGGTTTGTCACCGGCAGTCTCATTAGAGTGCCCTTTCGTAGCAACTAATGACAAGGGTTGCGCTCGTTGCGGGACTTAACCCAACATCTCACGACACGAGCTGACGACGGCCATGCAGCACCTGTGTCCAGGTTCTCTTTCGAGCACTCCCACATCTCTGCAGGATTCCTGGCATGTCAAGGGTAGGTAAGGTTTTTCGCGTTGCATCGAATTAAACCACATCACCCACCGCTTGTTCGGGTCCCCGTCAATTCCTTTGAGTTTCAACCTTGCGGCCTTCCTCCC
+
GGGGGGGGGGGGGGGGGGGGGGGGGGGGGGGFGGGGGGGGGGGGGGGGGGGGGGGGGGGGGGGGGGGGGGGGGGGGGGGGGGGGGGGG9EGGGDGGGGGGGGGGGGDGECCFGGGG9@D>FFE8FCFGA9<CFGFCFFFGGGFFCGGFGGFCCB6E:>E7EFFG5>EFF7B>ECF6BC+=FCCAG>F8=>FF)97CFF>DBFF:?FFE14=6:9FF=?=:90)++2503>1;E5584-*4(49:>?041(/2:7><A94)(*162)))(,3)(,(73)9*)**..
@M02542:52:000000000-J9N43:1:1101:25622:4722 1:N:0:GTGAAA
CGGTTTATCACCGGCAGTCTCCCTAGAGTTCCCGACTTAACTCGCTGGCAACTAAGGATAGGGGTTGCGCTCGTTGCGGGACTTAACCCAACATTTCACAACACGAGCTGACGACAGCCATGCAGCACCTGTCTTACGGTTCCCGAAGGCACAACCGCATCTCTGCAGTCTTCCGTAGATGTCAAGAGTAGGTAAGGTTCTTCGCGTTGCGTCGAATTAAACCACATGCTCCACCGCTTGTGCGGGCCCCCGTCAATTCATTTGAGTTTTAATCTTGCGACCGT
+
GGGGGGGGGGGGGGGGGGGCGGGGGGGGGGGGGGGGGGGGGGGGGGGGGGGGGGGGGGGGGGGGGGGGGGDEGGGGGGCFGGGGGGGGGGGGGGGGGGGGGGGGGGGGGGGGGGGGEGGGGGGGGFFGGGGGGGGGGGFGGGGGGGGGGGGGGGGGGGGGGGGGGGGGGGGFGGGGGGGGGGGGGGGGGGGGGFGGGGGGGGGGGGGGGGGGDCEDGGGGGGGGGGGGG9EFGGGGGGGGGFFGGGFFGGGD>GF>AGGFGGFF<B5>AAFFDCFFBB>FFFFF
@M02542:52:000000000-J9N43:1:1101:22964:4732 1:N:0:GTGAAA
CGGTTTATCACCGGCAGTCTCCCTAGAGTTCCCGACTTAACTCGCTGGCAACTAAGGATAGGGGTTGCGCTCGTTGCGGGACTTAACCCAACATTTCACAACACGAGCTGACGACAGCCATGCAGCACCTGTCTTACGGTTCCCGAAGGCACAACCGCATCTCTGCAGTCTTCCGTAGATGTCAAGAGTAGGTAAGGTTCTTCGCGCTGCGTCGAATTAAACCACATGCTCCACCGCTTGTGCGGGCCCCCGTCAATTCATTTGAGTTTTAATCTTGCTACCGT
+
GGGFF;CFCEGGGGGGCEGFFFGEGGCGGGCCFGEFGG@EFFFGEGGGGGGGEE@FGEGFFGGGGGDFCGGGEGGGGGG>CCGGGGFGGGGGCGGGGGGGCGDGGCFGGGGGG7FFGFGG<BFEGGGGGGGGGFGGGGGGGGG<FGGGGGGGFFG:FFGB@FGGGGGGFGDEGE<CFEGGGFFGGGGG@FGGGG9<BC@@FGGGGEGGGGGGF5CGCGFDGGGGGGGGGGGGFFCEGGG5C7?DCCBEDGG>59<><GGF*?AFFFD2<>AGGG6>49)66(5>
@M02542:52:000000000-J9N43:1:1101:22154:4735 2:N:0:GTGAAA
CGGTTTATCACCGGCAGTCTCCCTAGAGTTCCCGACTTAACTCGCTGGCAACTAAGGATAGGGGTTGCGCTCGTTGCGGGACTTAACCCAACATTTCACAACACGAGCTGACGACAGCCATGCAGCACCTGTCTTACGGTTCCCGAAGGCACAACCGCATCTCTGCAGTCTTCCGTGGATGTCAAGAGTAGGTAAGGTTCTTCGCGTTGCGTCGAATTAAACCACATGCTCCACCGCTTGGGCGGGCCCCCGTCAATTCATTTGAGTTTTAATCTTTCGACCTT
+
GGGGGGGGGGGGGGGGGGGFGGGGGGGGGGGGGGGGGGGGGGGGGGGGGGGGGGFGGGGGGGGGGGGGGGGGGGGGGGGGGGGGGGGGGGGGGGGGGGGGGGGGGGGGGFGGGGGGGGGGGGG@FGGGGGFGGGGGGGG@FGGGDEC8CFCGGGGGCEECGFGGCGFFGGGFGGGG4CDFAG=@@@AA@FFFF+;CFCFGFFFFFFFB9D0049DFFFFFGFBCGG4)9*676>:((,*-(.(1>BF4;BD)(7*())14)9@-<(66-44)6).C*95)7>)*
@M02542:52:000000000-J9N43:1:1101:11476:4752 1:N:0:GTGAAA
CGGTTTATCACCGGCAGTCTCCCTAGAGTTCCCGACTTAACTCGCTGGCAACTAAGGATAGGGGTTGCGCTCGTTGCGGGACTTAACCCAACATTTCACAACACGAGCTGACGACAGCCATGCAGCACCTGTCTTACGGTTCCCGAAGGCACAACCGCATCTCTGCAGTCTTCCGTAAATGTCAAGAGTAGGTAAGGTTCTTCGCGTTGCGTCGAATTAAACCACATGCTCCACCGCTTGTGCGGGCCCCCGTCAATTCATTTGAGTTTTAATCTTGCGACCGT
+
GGGFGGGGGGGGGGGGGGGGGGGGGGGGGGGGGGGGGGGGGGGGGGGGGGGGGGGGGGGGGGGGGGGGGGGDGGGGGGGGGGGGGGGGGGGGGGGGGGGGGGGGGGGGGGGGGGGGGGGFGGGGGGGGGGGGGGGGGCEGGGFFGGGFGGGGGGGGGGG:<FFF9FGGGGGGGGGGGGGGGGGGFGGGGGGGGGGGGDFGGFCCEEGG?CEGEGGGGGGGGGCCC8FGG?FGGCE8CD5DG?FGGGEBCDGEFGFEAGGFFGFFF:245<B<FC?C>>9>>FD>
@M02542:52:000000000-J9N43:1:1101:20245:4759 1:N:0:GTGAAA
CGGTTTGTCACCGGCAGTCTCCTTAGAGTGCCCACCATAACGTGCTGGTAACTAAGGACAAGGGTTGCGCTCGTTACGGGACTTAACCCAACATCTCACGACACGAGCTGACGACAGCCATGCAGCACCTGTGTCTGAGTTCCCGAAGGCACCAATCCATCTCTGGAAAGTTCTCAGCATGTCAAGGCCAGGTAAGGTTCTTCGCGTTGCTTCGAATTAAACCACATGCTCCACCGCTTGTGCGGGCCCCCGTCAATTCATTTGAGTTTTAACCTTGCGGCCGT
+
FGGEFEGGGGGDEEGGGGGFEFFGGGFGGGFDGGEEFEFFGFGGFGFGGGGGEAE8FFDFGGGDGGEEC=FGFFFGGEGFGEFFGGGDFCGEEGG??BFEGCEFGEGGGFGGGEFFG=>FF<<DA,:3DFGFGFGGGGGDD=FDF@F:FGC7BFFGGGGC>FEGFG9>=CFFFGGGF>;>DDBFFFD>:BFGBF@<FF,5CF;*/?8:?E?CFC8@FFF7FG@CGGCF6>CEGGGG*7532)8C:5@EGGD>.7854<DFCDFFF?BB>BDGGG6>).49B9>)
@M02542:52:000000000-J9N43:1:1101:9434:4784 2:N:0:GTGAAA
CGAGTTGACCCCGGCAGTCTCCTATGAGTCCCCACCATCACGTGCTGGCAACATAGAACGAGGGTTGCGCTCGTTGCGGGACTTAACCCAACATCTCACGACACGAGCTGACGACAACCATGCACCACCTGTCCACCGACCCCGAAGGGAAACCCCATCTCTGGGTCGGTCCGGTTGATGTCAAGCCCTGTTAAGGTTCTTCGCGTTACATCGAATTAATCCGCATGCTCCGCCGCTTGTGCGGCCCCCCGCCCATTCCTTTGAGGTTTATCCTTCCCGCCGTAC
+
GGFGGGCFGGFGGGBCGGGAFGGGGCGAFGDFGGGEGGGGFEGCGGFDGGFGFFDEGGFGGCBCGGC8CFFEGFGGGGGECFG@FCGGGGGGGFGCFCFGGGGGEEC>EFFFECFCG8CE9@8DE?B7EF:,8<DD6>7CECGDECEGGF>F:CEECE69<9,<42?C>D=.=E**1=:CF9>76<FFFF)0.9FGCE4C=F539B56266=(,>?FFCFF>(;**747:4005>6(3*4)9?9)4,(44))()*4457):=*)((,(63)-):<**)0>>)0))
@M02542:52:000000000-J9N43:1:1101:20076:4799 1:N:0:GTGAAA
CGGTTTATCACCGGCAGTCTCCCTAGAGTTCCCGACTTAACTCGCTGGCAACTAAGGATAGGGGTTGCGCTCGTTGCGGGACTTAACCCAACATTTCACAACACGAGCTGACGACAGCCATGCAGCACCTGTCTTACGGTTCCCGAAGGCACAACCGCATCTCTGCAGTCTTCCGTAGATGTCAAGAGTAGGTAAGGTTCTTCGCGTTGCGTCGAATTAAACCACATGCTCCACCGCTTGTGCGGGCCCCCGTCAATTCATTTGAGTTTTAATCTTGCGACCGT
+
GGGGGGGGGGGGGGGGGGGEGGGGGGGGGGGGGGGGGGGGGGGEGGGDGGGGGGGGGGGCGGFGEGGGGGGDGGGGGGGGGGGGGGFGGGGGGGGGGGGGGGFGGGGGGGGGGGGGGGGGGFFDGGGGGGGGGGGGGGGGGGGGGGGGGGGGFGGGGGGGGGGGGGGGGGFGFGGGGGDGGGGGGDGGGFCFGGGGGFGGGGGFGGGGGGGGBEGGGGGGGFGGFFFCGF?<EGGGGGCFC?FG5DEFGGGB5C?EAFGF>FFF<<469AB4>C?F<4>BF9@5
@M02542:52:000000000-J9N43:1:1101:8895:4804 1:N:0:GTGAAA
CGGTTTATCACCGGCAGTCTCCCTAGAGTTCCCGACTTAACTCGCTGGCAACTAAGGATAGGGGTTGCGCTCGTTGCGGGACTTAACCCAACCTTTCACAACACGAGCTGACGACTGCCATGCAGCACCTGTCTTACGGTTCCCGAAGGCACAACCGCATCTCTGCAGTCTTCCGTAGATGTCAAGAGTAGGTAAGGTTCTTCGCGTTGCGTCGAATTAAACCACATGCTCCACCGCTTGTGCGGGCCCCCGTCAATTCATTTGAGTTTTAATCTTGCGACCGT
+
A@:FEEDFD<CCB@F::;C,CF<F<CC@FCF<FEGGGGCGEGG@+BF7FEGC<FEG@,CC<,67B=F<6=>:>FG<F=::FEGE?DEG8FBF+9FGDFEFDGGEC+4FCAEA3B:++B=<A3>C<,>=F,,DFC@=FC+@<CC@FDGG@:FFGF*1FGGD<FGBF?,FG:2<@F<,418;=EFF?CE>FCCCF,72B<>@F@F5EECGGGGCBC/*9C7::CFFC5C@++3+3CFECGD59)7**9DBGGGB)C6DAG>FC*67<:5<6424:FFC941(20)0
@M02542:52:000000000-J9N43:1:1101:9373:4824 1:N:0:GTGAAA
CGGTTTATCACCGGCAGTCTCCCTAGAGTTCCCGACTTAACTCGCTGGCAACTAAGGATAGGGGTTGCGCTCGTTGCGGGACTTAACCCAACATTTCACAACACGAGCTGACGACAGCCATGCAGCACCTGTCTTACGGTTCCCGAAGGCACAACCGCATCTCTGCAGTCTTCCGTAGATGTCAAGAGTAGGTAAGGTTCTTCGCGTTGCGTCGAATTAAACCACATGCTCCACCGCCTGTGCGGGCCCCCGTCAATTCATTTGAGTTTTAATCTTGCGACCGT
+
GGGFGGGGGGGGGGGGGGGGGGGGGGGGGGFGGGGGGGGGGGGGGGGGGGGGGGGGGGGGGGFDFCGGEGGGEEFGGGCGGGGGGFEFFGGGGGGGGGGGGGGGGGDGGGGG7FGGGGGGGGGGGGGGGGGGGGGGGGGGGGGGGGGGGGGGGGGGGGGEFGGGGFFGGGGGGGGGGGGGGGGGGGGGGGGGCFFGGG7ECGGGGGG5/CGGFGGGGG:CEGGGFFGGDCGGGGGDGGGFC0@GGGDFG5D@)5:EF?>6DG4B9?A<:4:CCGF7.47>;FFF
@M02542:52:000000000-J9N43:1:1101:19203:4879 1:N:0:GTGAAA
CGGTTTATCACCGGCAGTCTCCCTAGAGTTCCCGACTTAACTCGCTGGCAACTAAGGATAGGGGTTGCGCTCGTTGCGGGACTTAACCCAACATTTCACAACACGAGCTGACGACAGCCATGCAGCACCTGTCTTACGGTTCCCGAAGGCACAACCGCATCTCTGCAGTCTTCCGTAGATGTCAAGAGTAGGTAAGGTTCTTCGCGTTGCGTCGAATTAAACCACATGCTCCACCGCTTGTGCGGGCCCCCGTCAATTCATTTGAGTTTTAATCTTGCGACCGT
+
GGGGGGGGGGGGGGGGGGGGGGGGGGGGGGGGGGGGGGGGGGGGGGGGGGGGGGGGGGGGGGGGGGGGGGGGGGGGGGGGGGGGGGGGGGGGGGGGGGGGGCFGGGGGGGGGGGGGGGGGGGGGGGGGGGGGGGGGGGGGGGGGGGGGGGGGGGGGGGGGGGGGGGGGGGGGGGGGGGGGGGGGGGGGGGGGGGGGGGGGGGGGGGGGGGGGFGGGGGGGGGGGGGGGGFGGGGGGGGGGG:FGGGFFGGGFFGFFFGGFGGFFABBFFFFGGGFGFFBFFFFF
@M02542:52:000000000-J9N43:1:1101:25728:4887 2:N:0:GTGAAA
CGGTTTATCACCGGCAGTCTCCCTAGAGTTCCCGACTTAACTCGCTGGCAACTAAGGATAGGGGTTGCGCTCGTTGCGGGACTTAACCCAACATTTCACAACACGAGCTGACGACAGCCATGCAGCACCTGTCTTACGGTTCCCGAAGGCACAACCGCATCTCTGCAGTCTTCCGTAGATGTCAAGAGTAGGTAAGGTTCTTCGCGTTGCGTCGAATTAAACCACATGCTCCACCGCTTGTGCGGGCCCCCGTCAATTCATTTGAGTTTTAATCTTGCGACCGT
+
GGGEGGGGGGGGGGGGGGGFGGGGGGGGGGGGGGGGGGGGGFGGGGGGGGGGGGFGGGGGGGGGGGGGGGGGGGGGGGGGGGGGGGGGGGGGGGGGGGGGGGGGGGDEEGGGGGGGGGGGGGGGGFGGGGGFGGGCAFGEGGGG5CG5FDFGGGGGDGGCG,:==CGFBFGA<FGF<C*+1=:FGFFAFFF476CFFFFGFFA>?FEBFF>F9>CF:FGFG)3888??GC>?F>5(2(78B223561993C)-1*,))9.)9764:A<<2)44><F**)5)).8
@M02542:52:000000000-J9N43:1:1101:13708:4919 2:N:0:GTGAAA
CGGTTTGTCACCGGCGGTCGCCTTAGAGTTACCACCATTACTTGCTGGCAACTACGGACAAGGGTTTCGCTTGCTGCGAGACATAACCCAACATCTCACGACACAGGCTCACGGCAGCCAGTCAGCCACACTGCTCGAGTTCCCGAATCCACCGATCAATCTCAGGATTGTTCGTGTAATGCCAGTGATGGGTGAGGTTCTTATCGTATCCAGAGATTTAACTCTATAATCCACCGTCTGTGCGGGCCACCTGCCTTGCCATTGTAGTTTATCTTTGCCCACCGC
+
FEF7FFEF9@A@7+@+7F:+78,CC<FEE9,:9CF7FC<<F,C66@<8,,6C,C,,6?+66A,,4C,9BB=,4+CB,8+4+@,,,,:A,?FG?FGFCC9<C:=8,,,+7,8,,+8++@F,,3,9,@,+,,+7,,8+3@<4CFG9*3*5*,>DD1>***,59B:,,,,,,*,11**/9*+7:+0/*//+++/;.)**1C4*2+++)2.(,)-*))*)*/00*-)+++1)**-)*08(,(7()))-<10(((10(*2.))).)**))))-.--))-.2***))))0)
@M02542:52:000000000-J9N43:1:1101:21480:4934 1:N:0:GTGAAA
CGGTTTATCACCGGCAGTCTCCCTAGAGTTCCCGACTTAACTCGCTGGCAACTAAGGATAGGGGTTGCGCTCGTTGCGGGACTTAACCCAACATTTCACAACACGAGCTGACGACAGCCATGCAGCACCTGTCTTACGGTTCCCGAAGGCACAACCGCATCTCTGCAGTCTTCCGTAGATGTCAAGAGTAGGTAAGGTTCTTCGCGTTGCGTCGAATTAAACCACATGCTCCACCGCTTGTGCGGGCCCCCGTCAATTCATTTGAGTTTTAATCTTGCGACCGT
+
GGGGGGGGGGGGGGGGGGGGGGGGGGGGGGGGGGGGGGGGGGGGGGGGGGGGGGGGGGGGGGGGGGGGGGGGGGGGGGGGGGGGGGGGGGGGGGGGGGGGGGGGGGGGGGGGGGGGGGGGGGGGGGGGGGGGGGGGGGGGGGGGGGGGGGGGGGGGGGG>FGGGGGGG<FGGGGGGGGGGGGGGGGGGGGGGGGGGGGGGGGGGGGGGEGGGFGGGGGGGGGGGGGGGGGGGGFGGGGGFGFFGGGFFGGGFFGFFFGGFGGFF464:AAADG:?F9>6>>FEF
@M02542:52:000000000-J9N43:1:1101:18574:4941 2:N:0:GTGAAA
ATCACCGGCAGTCTCCCTAGAGTTCCCACCATAACGTGCTGGCAACTAAGGATAAGGGTTGCGCTCGTTGCGGGACTTAACCCAACATTTCACAACACGAGCTGACGACAGCCATGCAGCACCTGTCTTACAGTTCCCGAAGGCACCAAAGCATCTCTGCTAAGTTCTGTAGATGTCAAGAGTAGGTAAGGTTCTTCGCGTTGCGTCGAATTAAACCACATGCTCCACCGCTTGTGCGGGCCCCCGTCAATTCATTTGAGTTTTAATCTTGCGACCGTACTCCCCAGGCGGTCTACTTAA
+
CCCCCGGGGGGGGGGGGGGGGGGGGGGGGGGGGGGGGFGGGGDFGGGGGGGGGGGGGGGGDGGGGGGGGGGGGGGGGGGGGDGGGGGGGGGGGGGGGGGGGGGGFGGGGGGGGGGGGGGGGFGGGGFGGGGGGGGGGGGCEGDFGGGGGGCDFFGACEFGGGFGGGGGCCFGGGFGGGGGGGGGG>F>ADCADGGFFFGEGBA>5BFA@4*2CEFG5AFFFAF)7;@F1::85FE);7@C=8519913)0*<25C>4).8=:AABFGGDG>442>6>>5::)(21::6<029>;BFBFB*
@M02542:52:000000000-J9N43:1:1101:11059:4942 2:N:0:GTGAAA
CGGTTTATCACCGGCAGTCTCCCTAGAGTTCCCGACTTAACTCGCTGGCAACTAAGGATAGGGGTTGCGCTCGTTGCGGGACTTAACCCAACATTTCACAACACGAGCTGACGACAGCCATGCAGCACCTGTCTTACGGTTCCCGAAGGCACAACCGCATCTCTGCAGTCTTCCGTAGATGTCAAGAGTAGGTAAGGTTCTTCGCGTTGCTTCGAATTAAACCAAATCTCCAACCGATCGGTCCGGCCCCCGTCCATTCCTTTGCGTTTTAAACTTTCCACCGTC
+
GGGGGGGGGGGGGGGDGGGDGGGGGG9FGGGGGGGGGGFGGFFGGGGGGGGFGGGGGGGFGGGGGGGGGGGGGGGGGGDEGGGGGGFGFGGGGGGGGGGGGGGGEGGGGDGGGEEDG?FFF@FCFDFGGGGGGCGDG6CCFGGGGGG>EFCFGGGGGG51=CFD7?;@F<,=?FGFCA4=@B>A@3=F=FCFEFFGGFFFFFCFFBBBFE)9A6CF4@CFC<?****)**.))/7-((1((,-(0((7(95)49/2))1))99))(-490-).))**1*9*8>))
@M02542:52:000000000-J9N43:1:1101:11855:4944 2:N:0:GTGAAA
CGGTTTATCACCGGCAGTCTCCCTAGAGTTCCCGACTTAACTCGCTGGCAACTAAGGATAGGGGTTGCGCTCGTTGCGGGACTTAACCCAACATTTCACAACACGAGCTGACGACAGCCATGCAGCACCTGTCTTACGGTTCCCGAAGGCACAACCGCATCTCTGCCGTCTTCCGTAGATGTCAAGAGTAGGTAAGGTTCTTCGCGTTTCGTCGAATTAAACCACATGCTCCACCGCTTGGTCGGGCCCCCCTCACTTCATTTTAGTTTTACACTTTCCACCGTC
+
GGGG>E<E<FGGGGG7@FD,@CFGF8FGGGGFGGGGGGFEFEFEGGGGCE<D<EFFD9FFGGGDFGEGCEEGEGGGGDGGGGCAFCFEFGGG7FFGEEFDFBGGG++CB,<DFGF+:@@<DGFFFF@FF8FGGGECF+@::@?9@C>:FFFGCFGGGECE=7E7,,,*1)6?9CC6/*21;=C6@);AFFFFFAFGGFF=AFF>;DEF(66519D39><9*-4*2;F27*))97>109<((.66B-,(409)2*7(--=).9*).().)..-)4270/*19)).)
@M02542:52:000000000-J9N43:1:1101:18935:4945 1:N:0:GTGAAA
CGGTTTATCACCGGCAGTCTCCCTAGAGTTCCCGACTTAACTCGCTGGCAACTAAGGATAGGGGTTGCGCTCGTTGCGGGACTTAACCCAACATTTCACAACACGAGCTGACGACAGCCATGCAGCACCTGTCTTACGGTTCCCGAAGGCACAACCGCATCTCTGCAGTCTTCCGTAGATGTCAAGAGTAGGTAAGGTTCTTCGCGTTGCGTCGAATTAAACCACATGCTCCACCGCTTGTGCGGGCCCCCGTCAATTCATTTGAGTTTTAATCTTGCGACCGT
+
GGGGGGGGGGGGGGGGGGGGGGGGGGGGGGGGGGGGGGGGGGGGGGGGGGGGGGGGGGGGGGGGGGGGGGGGGGGGGGGGGGGGGGGGGGGGGGGGGGGGGGGGGGDGGGGGGGGGGGGGGGGGGGGGGGGGGGGGGGDGGGGGGGEFGGGGGGGGGGGGGGGGGGGGGGGGGGGGGGGGGGGGGGGGGGGGGGGGGGGGGGGGGGGGEGGGFGGGGGGGGGGGGGGGGFGGGGGGGGGGG0BGEGFFGGGFFGFFFGGFGFAFF?F<>BFFGGFGFFFBFFFF
@M02542:52:000000000-J9N43:1:1101:13765:4962 2:N:0:GTGAAA
CGGTTTATCACCGGCAGTCTCCTTAGAGTGCCCAACTAAATGATGGCAACTAAGAACAAGGGTTGCGCTCGTTGCGGGACTTAACCCAACATCTCACGACACGAGCTGACGACAACCATGCACCACCTGTCACCGTTGTCCCCGAAGGGAAAACTGTATCTCTACAGTGGTCAATGGGATGTCAAGACCTGGTAAGGTTCTTCGCGTTGCTTCGAATTAAACCACATGCTCCACCGCTTGTGCGGGCCCCCGTCAATTCCTTTTAGTTTCACACTTGCGTTCGT
+
GGGGGGGFFGGGGGG7CFGFGGGGGGGGGGGGGGGGGGFGGDGG9EGDEFFFEEFGGCGFGGGGGGGG:FGGGGDGDCFGGGGGGGFGGGFGGGGGGGGGGGGGCGGCFGGGGGGGGGGCFFGGGGGGGGGGGFEGEGC,@EGGEGGDF8FGG?EGGGGD@FFGGGGGGGFFF6CC>>4ADFGCCBFFFFFFE88?F<=>FFFFFFFFFFFFE@FFF5CFGF0*:C:?G*)8?>;16>DB?BBBDBF9;>37-972448<BFF)47)6<AABF::C*9))).8<
@M02542:52:000000000-J9N43:1:1101:9456:4982 1:N:0:GTGAAA
CGGTTTATCACCGGCAGTCTCCCTAGAGTTCCCGACATAACTCGCTGGCAACTAAGGATAAGGGTTGCGCTCGTTGCGGGACTTAACCCAACATTTCACAACACGAGCTGACGACAGCCATGCAGCACCTGTCTTACAGTTCCCGAAGGCACCAAAGCATCTCTGCTAAGTTCTGTAGATGTCAAGAGTAGGTAAGGTTCTTCGCGTTGCGTCGAATTAAACCACATGCTCCACCGCTTGTGCGGGCCCCCGTCAATTCATTTGAGTTTTAATCTTGCGACCGT
+
GGGGGGGGGGGGGGGGGGGGGGGGGGGGGGGGGGGGGGGGGGGGGGGGGGGGGGGGGGGGGGGGFGGGGGGGGGGFGGGGGGGGGFGGFGGGGGGGGGGGGGGGGGGGGGGGGGGGDGGGGGGGGGGGGGGGGGGGGGGGGGFGGGGGGGGGGGGGGGGGGGGGGGGGFGGGGGGGGGGGGGGGGGGGGGGGEFGGGGGGGGGGGGGGGGGEBGGGGGGGFGFFFGGGG?CFGGGGGGGGG:FDGGFFGGGF>G?EAGGFGGFFFFFFADFFGGFGFFFF9>FD
@M02542:52:000000000-J9N43:1:1101:26729:4995 1:N:0:GTGAAA
GGCCACACCTGCCTCCGGGGGATCACCGGCAGTCTCCCTAGAGTTCCCACCATTACGTGCTGGCAACTAAGGATAAGGGTTGCGCTCGTTGCGGGACTTAACCCAATATTTCACAACACGAGCTGACGACAGCCATGCAGCACCTGTCTTACGGTTCCCGAAGGCACAACCGCATCTCTGCAGCCTTCCGTAGATGTCAAGAGTAGGTAAGGTTCTTCGCGTTGCGTCGAATTAAACCACATGCTCCACCGCTTGTGCGGGCCCCCGTCAATTCATTTGAGTTTTAATCTTGCGACCGTAC
+
88888====CCCFGGGGG8@C88:;EFGGGGGGGGGGGGEG,FFGGGG6:8:CCCFGGGGGGGG=CFEFFGGGGG<EFGFFGGGGGGGGGGGGGGFGGGGGGGGGGGGGGGGGGGGGGG@FEE@FGGGGGGGGFFGGFFGGGGFFGGGGGFEG7FFG7FFGGE@EFGGGGGGGGBFFGGDGFGGGGGGGGGGGGGGEEFGGGFGGGGGFCC@FFGGGGGECEGEDGGGFG*A<+AFFFGGGGFC+<FGGGGEEDFC4<>DE355ECDEFDFFBC79C:<?6A<>DF?GFC=><(434755)
@M02542:52:000000000-J9N43:1:1101:21161:5023 1:N:0:GTGAAA
CGGTTTGTCACCGGCAGTCTCCTTAGAGTGCCCACCATTACGTGCTGGTAACTAAGGACAAGGGTTGCGCTCGTTACGGGACTTAACCCAACATCTCACGACACGAGCTGACGACAGCCATGCAGCACCTGTGTCTGAGTTCCCGAAGGCACCAATCCATCTCTGGAAAGTTCTCAGCATGTCAAGGCCAGGTAAGGTTCTTCGCGTTGCTTCGAATTAAACCACATGCTCCACCGCTTGTGCGGGCCCCCGTCAATTCATTTGAGTTTTAACCTTGCGGCCGT
+
ECEGGCFFFEGFFGGGGGGGFGGGFFFEFAFGGGGGGF@EFGFFFFG<CFFFGGGGCEG8EFGDEGGG:FBCFGGGGG=F:FGGGGFFEDFEFEEFGFFFGGEGEGCFGFFC+?FGEGGFGCGA<F8FG8=@FDGGFG<FGFGFEGGGGFGGGGGFGGGGG,DFE:DFF7BFGFGFGGGGGGGGGGFGGGGGG9FGGBFFFFGGGGEGGGCCA=FCDGFGGFFFGG??FCFCCCEGCDEFFFFCCDF@EGGFFG0BBGGFGG>6AB4ADF<FFGFG<0;>6>F>
@M02542:52:000000000-J9N43:1:1101:21132:5024 2:N:0:GTGAAA
CGGTTTATCACCGGCAGTCTCCCTAGAGTTCCCGACTTAACTCGCTGGCAACTAAGGATAGGGGTTGCGCTCGTTGCGGGACTTAACCCAACATTTCACAACACGAGCTGACGACAGCCATGCAGCACCTGTCTTACGGTTCCCGAAGGCACAACCGCATCTCTGCAGTCCTCCGTAGATGTCAAGAGTAGGTAAGGTTCTTCCCGTTGCGTCGAATTAAACCACATGCTCCACCGCCTGTGCGGGCCCCCGGCCACTCATTTGAGCTTTAATCATGCCACCGTT
+
FFGCFGGGFGGGEGGGGG@CFGGFF8FFF9F@C@CCGFED9<F7FEGDGGFGDFFFFFGGG?CBFGCF=C+,+C<EF>FFGGGFGGFG8BEFFFFAEFGCFGGGGG:FEDFFGGDF:FD=DFF:>ED=8>5,7@,<;6<BC:FG8:8E:5DF,,*>7E55;,14,6,><F,B@E?*;55B;CCF+7BA++;67+38F16C*3++(2A3(>6A>1>)))</*4(;2*))906:?>4(((1,94)(.4(311))(/),(.<1<44-46).(.6-464***)**0)0)
@M02542:52:000000000-J9N43:1:1101:19023:5027 1:N:0:GTGAAA
CGGTTTATCACCGGCAGTCTCCCTAGAGTTCCCGACTTAACTCGCTGGCAACTAAGGATAGGGGTTGCGCTCGTTGCGGGACTTAACCCAACATTTCACAACACGAGCTGACGACAGCCATGCAGCACCTGTCTTACGGTTCCCGAAGGCACAACCGCATCTCTGCAGTCTTCCGTAGATGTCAAGAGTAGGTAAGGTTCTTCGCGTTGCGTCGAATTAAACCACATGCTCCACCGCTTGTGCGGGCCCCCGTCAATTCATTTGAGTTTTAATCTTGCGACCGT
+
GGGGGGGGGGGGGGGGGGGCGGGGGGGGGGGGGGGGGGGGGGGGGGGGGGGGGGGGGGGGGGGGGGGGGGGGGGGGGGGGGGGGGGGGGGGGGGGGGGGGGGGGGGGGGGGGGGGGGGGGGGGGGGGGGGGGGGGGGGGGGGGGGGGGGGGGGGGGGGGGGGGGGGGGGGGGGGGGGGGGGGGGGGGGGDGGGGGGGGGGGGGGGGGGEGGGFGGGGGGGG?FGGGGGGCFGGGGGGDGGG)@GGGFFGGGF59:D>FFFCF4664:AFBFFDFFG2>16>BEF
@M02542:52:000000000-J9N43:1:1101:15759:5028 1:N:0:GTGAAA
CGGTTTATCACCGGCAGTCTCCCTAGAGTCCCCGACTTAACTCGCTGGCGACTAAGGATAGGGGTTGCGCTCGTTGCGGGACTTAACCCAACATTTCACAACACGAGCTGACGACAGCCATGCAGCACCTGTCTTACGGTTCCCGAAGGCACAACCGCATCTCTGCAGTCTTCCGTAGATGTCAAGAGTAGGTAAGGTTCTTCGCGTTGCGTCGAATTAAACCACATGCTCCACCGCTTGTGCGGGCCCCCGTCAATTCATTTGAGTTTTAATCTTGCGACCGT
+
GGGGGGGGGGGGGGGGGGGGGGGGGGGGGGGGGGGDGGGGGGGGGDGGG+CFGGGGGGGGGGGGGGEGGGGGGGGGGGGGGGGGGGGGGGFGGGAFGGGGGGGGGGGGGGGGGGGGGFGGGGGGGGGGFGFGGGGDG7CGGDGGGGGGGGCGGEGGDEEFFGGFGGGGGF@FGF@FEGGGGGGGGGGGFGFGFECGDFFGGGGGGGGDGGGGFGGGGGGFFEGGFGGFFFGGGGGGD:EFFF?GGCD>EGGFBD?3<?CFFC<=>FBF46ACFDFC4<>>>BEE
@M02542:52:000000000-J9N43:1:1101:26484:5046 1:N:0:GTGAAA
CGGTTTATCACCGGCAGTCTCCCTAGAGTTCCCGACTTAACTCGCTGGCAACTAAGGATAGGGGTTGCGCTCGTTGCGGGACTTAACCCAACATTTCACAACACGAGCTGACGACAGCCATGCAGCACCTGTCTTACGGTTCCCGAAGGCACAACCGCATCTCTGCAGTCTTCCGTAGATGTCAAGAGTAGGTAAGGTTCTTCGCGTTGCGTCGAATTAAACCACATGCTCCACCGCTTGTGCGGGCCCCCGTCAATTCATTTGAGTTTTAATCTTGCGACCGT
+
GGGGGGGGGGGGGGGGGGGGGGGGGGGGGGGGGGGGGGGGGGGGGGGGGGGGGGGGGGGGGGGGGGGGGGGGGGGGGGGGGGGGGGGGGGGGGGGGGGGGGGGGGGEGGGGGGGGGGGGGGGGGGGDGGGGGGGGGGGGGGGGGGGGEGFGGGGGGGGGGGGGGGGGGGGGGGGGGGGGGGGGGGGGGFFGGFGGGGFGGGGGFGGGGGGGGFGGGGGGGGGGGGGGGGGGGGGGGGGGGG0@GGGFFGGGFFGFEFGGFGGFFAFFFFABFGGFGFFB>FBBD
@M02542:52:000000000-J9N43:1:1101:23974:5048 2:N:0:GTGAAA
CGGTTTATCACCGGCAGTCTCCCTAGAGTTCCCGACTTAACTCGCTGGCAACTAAGGATAGGGGTTGCGCTCGTTGCGGGACTTAACCCAACATTTCACAACACGAGCTGACGACAGCCATGCAGTAACTGTCTTACGGTTCCCGAAGGCACAACCGCATCTCTGCAGTCGTCCCTCGATGTCAACAGTAGGTAAGGTTACTCGCGATGCGTCCAATTAAAACACTTGCCCCACCGCTCGTTCGGGCCCCCGGCAAATCATTTGTGTTGTTACATTTCGACCGT
+
GGGGGFFGGGGFGGDE@FFCF9<FGGGFFGGFGDGGGEFAAEGGGG@ECFEFGCEFE,B@BFGGGEGGGG7FCFD8=C::@=FFAGGGFGGDDGFF=E9<EEECCG7@B<,,3@E7:CFGF,3>,,,+83;6,7@23@:4C83,>:ECED8DGFEEGGG5CGGF,9,1?8*2=**0***)+*3:7);;17+*)+;CCE++)+12(8)-(.()4(/19*+/*)4*/+0.0*)-0)0391)((-(4)3236-9),))((-0361/))(48041)))-**9))05)0
@M02542:52:000000000-J9N43:1:1101:14756:5059 1:N:0:GTGAAA
CGGTTTATCACCGGCAGTCTCCCTAGAGTTCCCGCCATTACGCGCTGGCAACTAAGGATAAGGGTTGCGCTCGTTGCGGGACTTAACCCAACATTTCACAACACGAGCTGACGACAGCCATGCAGCACCTGTCTTACAGTTCCCGAAGGCACAACCGCATCTCTGCAGTCTTCTGTAGATGTCAAGAGTAGGTAAGGTTCTTCGCGTTGCGTCGAATTAAACCACATGCTCCACCGCTTGTGCGGGCCCCCGTCAGTTCATTTGAGTTTTAATCTTGCGACCGT
+
GGGGGGGGGGGG@FGGGGGGGGGGGGGGGGGGGGGGGGGGGGGGGGGGGGGGGGGGGGGGGGGGGGGGGGGGGGGGGGGGGGGGGGGGGGGGGGGGGGGGGGGGGDGGGGGGGGGGGGGGGGGGGGGGGGGGGGGGGGGGGGGGEGGFGGGGGGGGGGGCGGGGGGGGGGGGGGGGGFGGFFFGGGGGGGGGGGGGGGGGGGGGGGGG55:EEGECGGGGGGGG>8@9FCCGGGGEGGGGG7FG5CD@GGCB@56B<CGFGGBF>?BFBABFF*9C4926>6:7
@M02542:52:000000000-J9N43:1:1101:10838:5086 2:N:0:GTGAAA
CGGTTTGTCACCGGCAGTCTCCCTAGAGTTCCCGACATTACTCGCTGGCAACTAAGGACAAGGGTTGCGCTCGTTACGGGACTTAACCCAACATTTCACAACACGAGCTGACGACAGCCATGCAGCACCTGTCTCACGGTTCCCGAAGGCACTCCCGCATCCCTGCAGGATTCCGTGGATGTCAAGACCTGGTAAGGTTCTTCGCGTTGCATCGAATTAAACCACATTCTCCACCGCTTGGTCGGGCCCCCGTCAATTCATTTGAGTTTTAACCTTTCGGCCGTT
+
GGGGGGGGGGGGGGG:FGGGGGGGGGGGGGGGGGGGGGGGGGGGGGGGGGGGGGGGGGGFGGGCFGDGGGGGGGGGGGDECFGGGGGGGGGGGGGGGGGGGGGGEEGGGFGGEGGGGGFFGGF9,DCFGGGGGGGCF8CFGEGGGGC8EF>C,BDGGG78E6>F6CE6DDCBF@<C5:DA)4BAGBF;FAAA;CGGGGFGBFFF0:>;9><FE0<56FC?*83C@*7)2*.99:@(,,/((.:,7;6>>0C)-/*4)67><FF))().)6)5<>DCCF5.0.77)
@M02542:52:000000000-J9N43:1:1101:12726:5094 1:N:0:GTGAAA
CGGTTTGTCACCGGCGGTCCCATTAGAGTGCTCAACTGAATGTAGCAACTAATGGCAAGGGTTGCGCTCGTTGCGGGACTTAACCCAACATCTCACGACACGAGCTGACGACAGCCATGCAGCACCTGTGTCCAGGTTCCCTTTCGGGCACATCCACATCTCTGCGGACTTCCTAGCATGTCAAGGGTAGGTAAGGTTTTTCGCGTTGCATCGAATTAATCCACATAATCCACCGCTTGTGCGGGTCCCCGTCAATTCCTTTGAGTTTTAACCTTGCGGCCGTAC
+
GGGGGGGGGGGGGGGGGGGGGGGGGGGGGGGGGGGGGGGGGGGGGGGGGGGGGGGGGGGGGGGGGGGGGGGGGGGGGGGGGGGGGGGGGGGGGGGGGGGGGGGGGGGGGGGGGGGGGGGGGGGGGGGGGGGGGGGGGGGGGGGGGGGGGGGGGGGGGGGGGGGGGGGGGGGGGGGGGGGGGGGGGGGGGGGGGGGGGGGGGGGGGGGGGGGGFGGGFGGGGGGGGGGGGGFGGGGGGGGGGFFGGGFFGGGFFGFF<CGFGGFFFFFFFFFGGGF7:>>9BFFB8
@M02542:52:000000000-J9N43:1:1101:18273:5105 1:N:0:GTGAAA
CGGTTTATCACCGGCAGTCTCCCTAGAGTTCCCGACTTAACTCGCTGGCAACTAAGGATAGGGGTTGCGCTCGTTGCGGGACTTAACCCAACATTTCACAACACGAGCTGACGACAGCCATGCAGCACCTGTCTTACGGTTCCCGAAGGCACAACCGCATCTCTGCAGTCTTCCGTAGATGTCAAGAGTAGGTAAGGTTCTTCGCGTTGCGTCGAATTAAACCACATGCTCCACCGCTTGTGCGGGCCCCCGTCAATTCATTTGAGTTTTAATCTTGCGACCGT
+
GGGGGGGGGGGGGGGGGGGGGGGGGGGGGGGGGGGGGGGGGGGGGGGGGGGGGGGGGGGFGGGGGGGGGGGGGGGGGGGGGGGGGGGGGGGGGGGGGGGGGGGGGGGGGGGGGGGGGGGGGGGGGGGGGGGGGGGGGGGGGGGGGGGGGGGGGGGGGGGGGGFGGGGGGGGGGGGGGGGGGGGGGGGGGGGGGGGGGGGGGGGGGGGGGGGGFGGGGGGGGGGGGGGGGGGGGGGGGDEFGDFGGGFFGGGFFGFFDCFFGG<FABFFFFFGGGFGAF;BBFFF
@M02542:52:000000000-J9N43:1:1101:16431:5116 2:N:0:GTGAAA
CGGTTTATCACCGGCAGTCTCCCTAGAGTTCCCGACATAACTCGCTGGCAACTAAGGATAAGGGTTGCGCTCGTTGCGGGACTTAACCCAACATTTCACAACACGAGCTGACGACAGCCATGCAGCACCTGTCTTACAGTTCCCGAAGGCACCAAAGCATCTCTGCTAAGTTCTGTAGATGTCAAGAGTAGGTAAGGTTCTTCGCGTTGCGTCGAATTAAACCACATGCTCCACCGCTTGTGCGGGCCCCCGTCAATTCATTTGAGTTCTAATCTTTCGACCGT
+
GGGGGGGGGGGGGGGGGGGFGGGGGGGGGGGGGGGGGGGGGGGGGGGGGGGGGGGGGGGGGGGGGGGGGDGGGGGGGGGGGGGGGGGGGGGGGGGGGGGGGGGGGGGGGGGGGGGGGGGFADFGGGGGGGGGGGGGGGGGGFGGGGGDGGGGGDF@FGCEGFFGGGGGGGGFFGGGGGDFFGGFGFFFBAF*8AGGGGFGFFF:<B590518:9GFFFGFFFBGGGFFGGFBFFF>>>C(4)28DF;B>;C54**(4.9AAFF4:04)-69AA).;*9)).8))
@M02542:52:000000000-J9N43:1:1101:23507:5122 1:N:0:GTGAAA
CTGGCACGTCACTCGGCTCCTCGGCTGACTTCGGCTGCAAAGACTTTCTCCTTAGGCGCATGTCTCAGCAACACAAAACGAGGGTTTCGCTCGTTATAGGACTTGACCAAACATCTCGCGACACGAGCTGACGACAGCCATGCAGCACCTGTATGAAAGTAAGTACCATCCCGTTAAGGACAGGTTTTCTTGTTCATATGTCAAGGGCTGGTAAGGTTTTGCGCGTTGTATCGAATTAAACCACATGCTCCACCGCTTGTGCAGGCCCCCGTCAATTCCTTTGAGTTTCGGTCTCGCGACC
+
CCCCCGGGGGGGGGGGGGGGGGGGGGGGGGGGGGGGGGGGGGGGGGGGGGGGGGGGGCFGGGGGGGGGGGGGGGGGGGGGGGGGGGGGGGGGGGGGGGGGGGGGGGGGGGGGGGGFGGGGGGGGGGGGGGGGGGGGGGGGGGGGGGGGGGGGGGGGGGGGGGGGGGGGGEGGGGGGGGGGGGGGDFGGGGGGGGGGGGGGGGGGGGGGGGGGGEFGFGGGGGGDGGGGFGGGGGGGGGGGGGGGGGGGGGGEFGGGGFFGGGFFGGGDFGFFFGGFGFDFDF2<BFFGFCBC?6<?BFFFF
@M02542:52:000000000-J9N43:1:1101:6930:5129 1:N:0:GTGAAA
CGGTTTATCACCGGCAGTCTCCCTAGAGTTCCCGACTTAACTCGCTGGCAACTAAGGATAGGGGTTGCGCTCGTTGCGGGACTTAACCCAACATTTCACAACACGAGCTGACGACAGCCATGCAGCACCTGTCTTACGGTTCCCGAAGGCACAACCGCATCTCTGCAGTCTTCCGTAGATGTCAAGAGTAGGTAAGGTTCTTCGCGTTGCGTCGAATTAAACCACATGCTCCACCGCTTGTGCGGGCCCCCGTCAATTCATTTGAGTTTTAATCTTGCGACCGT
+
GGGGEGGGGGGGGDGGEGGGGGAFGGGGGGGGGEGGGGGGGGGDGGGGGGG<@FEGGGGGDFFGDFGGDGGEGFFCEGGEGGGGGGD<FGGGGGFGGGGGGCGGGGCEGEGGGGGGCCFFGFFGDFFGFGFGGGGGGF7>FFGGGCFEFGGGGGGG*CF@FCFCGFGDCFGGGFEFGGGGGGGGGGGGGGGFFFGFFEGGEGCBCEGGGGGGFGGFCEGFGGGGFGGCFFCFCEF857CDGFBCGGF>EDCBED?5<<CFFG29):<2)65<C:BG2<((-7<5
@M02542:52:000000000-J9N43:1:1101:19093:5139 1:N:0:GTGAAA
CGGTTTATCACCGGCAGTCTCCCTAGAGTTCCCGACTTAACTCGCTGGCAACTAAGGATAGGGGTTGCGCTCGTTGCGGGACTTAACCCAACATTTCACAACACGAGCTGACGACAGCCATGCAGCACCTGTCTTACGGTTCCCGAAGGCACAACCGCATCTCTGCAGTCTTCCGTAGATGTCAAGAGTAGGTAAGGTTCTTCGCGTTGCGTCGAATTAAACCACATGCTCCACCGCTTGTGCGGGCCCCCGTCAATTCATTTGAGTTTTAATCTTGCGACCGT
+
GGGGGGGGGGGGGGGGGGGGGGGGGGGGGGGGGGGGGGGGGGGGGGGGGGGGGGGGGGGGGFGGGGGGGGGGGGGGGGGGGGGGGGGGGGGGGGGGGGGGFCFGGGGGGGGGGGGDGGGGDFGGGGGGGGGGGGGGGFEGGGGGGGDGGGGGGGGGGGGGGC@G@FGGGGFCAFGGG>CEFGGGFGFGGGGGGGGGGGGGGGGGGGGGEEGGFCEFGGFFGF?CFGGGG?9FGCGEEDGGG)@DGGFEECGFED<EA9DFGGF?>?BBAFBDF:=C<A9>>>>B
@M02542:52:000000000-J9N43:1:1101:18755:5139 2:N:0:GTGAAA
CGGTTTATCACCGGCAGTCTCCCTAGAGTTCCCGACTTAACTCGCTGGCAACTAAGGATAGGGGTTGCGCTCGTTGCGGGACTTAACCCACCATTTCACAACACGAGCCGACGACAGCCATGCAGCACCTGTCTTACGGTTCCCGAAGGCACAACCGCCTCTCTGCAGTCTTCCGTAGATGTCAAGAGTAGGTAAGGTTCTTCGCGTTGCGTCGAATTAAACCACATGCTCCACCGCTTGTGCGGGCCCCCGTCAATTTATTTTAGTTTTAATTTTTCGACCGT
+
GGGGGGGGGGGGGGGGGGGFGGGFFFGGGGGGGGGGGGFGGGGGGGGGGFFGGGGGGGGGGGGDGGDGGGGGGGGGGGGGGGGGGGGGFG+FEFGGG<?FGC<EFGGGGEDGDGG+@F+>=8E@FG8DGGGGGDEGF*@EFGGGGB5;FFEE6FGG48**448A,6<CFG9FDFEG<=5++=FAF@BFAFFFFFFGCA=CFF8:2>>90:6:((/)07EFG>0::E??D*).))7,((*-4896B;;9>>C3(9D(.-*)6@B24<A<AAD0.-.**07)57))
@M02542:52:000000000-J9N43:1:1101:10433:5143 2:N:0:GTGAAA
CGGTTTATCACCGGCAGTCTCCCTAGAGTTCCCGACTTAACTCGCTGGCAACTAAGGATAGGGGTTGCGCTCGTTGCGGGACTTAACCCAACATTTCACAACACGAGCTGACGACAGCCATGCAGCACCTGTCTTACGGTTCCCGAAGGCACAACCGCATCTCTGCAGTCTTCCGTAGATGTCAAGCGTAGGTAAGGCTCTTCGCGTTGCGTCGAATTAAACCACATGCTCCACCGCATGTGCGGGCACCCGTCAATTCATTTGAGGTTTTATCTTTCTACCGTC
+
GGGGGGGGGGGGGGG@EFGFGGGGGGCFGGGGGGGGGGGGGGGCFGE+FEFGGGGCFCGFGCGDFGGFGGGFEGG@FGGGGGGGGGGG@FFGGGGGGGGGGDFEGGCFEGGGCGGGGGGGGFGCD,>DGCBFG7FGGGED>@FFEECCCFFGFGDG4CEDCFFFFGF6<;:B?,:<7/*=+A;A><*58AAECFFCC*2;AFCFF3=9;EF3((7)9>:?721***0)**.5?>F19(936)<1)42(-4C)(1*(6)=<<@B44(1.(.(.).)2*7*0**))0
@M02542:52:000000000-J9N43:1:1101:20332:5150 1:N:0:GTGAAA
CGGTTTATCACCGGCAGTCTCCCTAGAGTTCCCGACTTAACTCGCTGGCAACTAAGGATAGGGGTTGCGCTCGTTGCGGGACTTAACCCAACATTTCACAACACGAGCTGACGACAGCCATGCAGCACCTGTCTTACGGTTCCCGAAGGCACAACCGCATCTCTGCAGTCTTCCGTAGATGTCAAGAGTAGGTAAGGTTCTTCGCGTTGCGTCGAATTAAACCACATGCTCCACCGCTTGTGCGGGCCCCCGTCAATTCATTTGAGTTTTAATCTTGCGACCGT
+
GGGGGGGGGGGGGGGGGGGGGGGGGGGGGGGGGGGGGGGGGGGGGGGGGGGGGGGGGGGGGGGGGGGGGGGGGGGGGGGGGGGGGGGGGGGGGGGGGGGGGGGGGGGGGGGGGGGGGGGGGFFGGGGGGGGGGGGGGGGGGGGGGGGGGGGGGGGGGGGGGGGGGGGGGGGGGGGGGGGGGGGGGGGGGGGGGFFGGFGGGGGFGGEG=EGGFGGGGGGGGGGGFGGGGFFGGGGGGGGGGFFGGGFFGGGFDD?FFFGFGFF=>FDBBFFGGGFGAFFBBFFF
@M02542:52:000000000-J9N43:1:1101:23448:5169 1:N:0:GTGAAA
CGGTTTATCACCGGCAGTCTCCCTAGAGTTCCCGGCTTAACTCGCTGGTAACTAAGGACAAGGGTTGCGCTCGTTACGGGACTTAACCCAACATCTCACGACACGAGCTGACGACAGCCATGCAGCACCTGTGTCTGAGTTCCCGAAGGCACCAATCCATCTCTGGAAAGTTCTCAGCATGTCAAGGCCAGGTAAGGTTCTTCGCGTTGCTTCGAATTAAACCACATGCTCCACCGCTTGTGCGGGCTCCCGTCAATTCATTTGAGTTTTAACCTTGCGGCCGT
+
GGGGGGGGGGGGGGGGGGGGGGGGGGGGGGGGGGGGGGGGGGGGGGGGGGGGGGGGGGGGGGGGGGGGGGGGGGGGGGGGGGGGGGGGGGGGGGGGGGGGGGGGGGGGGGGGGGGGGGGGGGGGGGGGGGGGGGGGGGGGGGGGGGGGGGGGGGGGGGGGGGGGGGGGGGGGGGGGFGGGGGGGGGGGGGGGGGGGGFGGGGGGGGGGGGGGFGGGGDGFGGGGGGGGGFGEGGGGGGGGGFFGGGFFGGGFFGBFFGGFGGFFAFFFFFFC>DBG<B>B0;E>
@M02542:52:000000000-J9N43:1:1101:17763:5176 1:N:0:GTGAAA
CGGTTTATCACCGGCAGTCTCCCTAGAGTTCCCGACTTAACTCGCTGGCAACTAAGGATAGGGGTTGCGCTCGTTGCGGGACTTAACCCAACATTTCACAACACGAGCTGACGACAGCCATACAGCACCTGTCTTACGGTTCCCGAAGGCACAACCGCATCTCTGCAGTCTTCCGTAGATGTCAAGAGTAGGTAAGGTTCTTCGCGTTGCGTCGAATTAAACCACATGCTCCACCGCTTGTGCGGGCCCCCGTCAATTCATTTGAGTTTTAATCTTGCGACCGT
+
GGGGGGGGGGGGGGGGGGGFGGGGGGGGGGGGGGGGGGGGGGGGGGGGGGGGGGGGGGGFFFGGGGGGGGGGGGGGGGGGGGGGGGGGGGGGGGGGGGGGGGGGGGGGGGGGGGGGGGGGGGGGGGGGGGGGGGGGGGGGGGGGGGGGGGGGGGGGGGGGGGGGGGGGGGGGGGGGGGGGGGGGGGGGGGGGGGGGGGGGGGGGGGGGEGGGFGGGGGGGGGGGGGGGGGGGGGGGGGGGGFFGGGFDGGGFFGFFFEFFGGFFFFADFFA*:>BGFFFFFBFF
@M02542:52:000000000-J9N43:1:1101:17607:5179 1:N:0:GTGAAA
CGGCTTATCACCGGCGGTTTCCTTAGAGTGCCCAACTGAATGATGGCAACTAAGGACGAGGGTTGCGCTCGTTGCGGGACTTAACCCAACATCTCACGACACGAGCTGACGACAGCCATGCAGCACCTGTCACCGCGTCCCCGAAGGGAACCAACCATCTCTGGTTGTAGCGCGGGATGTCAAAAGCTGGTAAGGTTCTGCGCGTTGCTTCGAATTAAACCACATGCTCCACCGCTTGTGCAGGCCCCCGTCAATTCCTTTGAGTTTTAATCTTGCGACCGTACT
+
GGGGGGGGGGGGGGGGGGGGGGGGGGGGGGGGGGGGGGGGGGFGGGGGGGGGGGGGGGGGGGGGGGGGGGGGGCGGGGGGGGGGGGGGGGGGG<FFGGGGGGGGGGE@FGGGGGFCGFGFG?FFFGGGGGGGGGGGGGGGGGGGGGGGGGGGGGGGGGGCGGGGFGGGGGGDGGGGGGGFGGGGGGEGGGGGGGGGGGGGGGGGGGGGDGGGFFGGGGGGGGGGGFGGGGCGGGGGGGGGGF=DEDFFGGGEFGFFAGFFGGFFBFFFFFFGFGBD69>B>FFD)
@M02542:52:000000000-J9N43:1:1101:19975:5188 1:N:0:GTGAAA
CGAGTTGACCCCGGCGGTCTCCACTGAGTCCCCACCATAACGTGCTGGCAACAGTGAACAAGGGTTGCGCTCGTTGCGGGACTTAACCCAACATCTCACGACACGAGCTGACGACAGCCATGCACCACCTGTGAACCGACCCCAAAAGAGGCACACCCATCTCTGAGCACTCCCGATCCATGTCAAACCCAGGTAAGGTTCTACGCGTTGCATCGAATTAATCCGCATGCTCCGCCGCTTGTGCGGGGCCCCGTCAATTCCTTTGAGTTTTAGCCTTGCGGCCGT
+
GGGGGGGGGGGGGGGGGGGGGGGGGGGGGGGGGGGGGGGGGGGGGGGGGGGGGGGGGGGGGGGGGGGGGGGGGGGGGGGGGGGGGGGGGGGGGGGGGGGGGGGGGGGGGGGGGGGGGGGGGGGGGGGGGGGGGGGGGGGGGGGGGGGGGGGGGGGGGGGGGGGGGGGGGGGGGGGGGGGGGGGGGGGGGGGGGGGGGECEGGGGFGGGGGGGFGCGFGGFFGGGGGGGGGGGGGGGGGGGGF?GGGFFGGGFFGBFFGFFGGFFFAF9BFBCFFFGFFFFBFFB7
@M02542:52:000000000-J9N43:1:1101:25424:5200 1:N:0:GTGAAA
CGGTTTATCACCGGCAGTCTCCCTAGAGTTCCCGACTTAACTCGCTGGCAACTAAGGATAGGGGTTGCTCTCGTTGCGGGACTTAACCCAACATTTCACAACACGAGCTGACGACAGCCATGCAGCACCTGTCTTACGGTTCCCGAAGGCACAACCGCATCTCTGCAGTCTTCCGTAGATGTCAAGAGTAGGTAAGGTTCTTCGCGTTGCGTCGAATTAAACCACATGCTCCACCACTTGTGCGGGCCCCCGTCAATTCATTTGAGTTTTAATCTTGCGACCGT
+
GGGFGGGGGGGGGGGGGGGGGGGGGGGGGGGGGGGGGGGGGGGGGGGGGGGGGGGGGGGGGGGGGGGGGGGGGGGGGGGGGGGGGGGGGGGGGGGGGGGGGEGGGGCFGGGGGGGDFCGGGGGGGGGGGGGGGGGGGGEFGGGGGGGGGGGGGGGGGGGGEGGGGGFGGGGGGGGGGGGGGGFGGC@CGGGGGGGGGFCFFGFGGGGGCEEGDDCGGGGFFFGGGGGGGGGGG=EGGGGGGFFC5CB@EGGEEGFEFCFFGFAFA?:AAFFGGGFGBFFFF>:>
@M02542:52:000000000-J9N43:1:1101:22189:5202 1:N:0:GTGAAA
CGGTTTATCACCGGCAGTCTCCCTAGAGTTCCCGACTTAACTCGCTGGCAACTAAGGATAGGGGTTGCGCTCGTTGCGGGACTTAACCCAACATTTCACAACACGAGCTGACGACAGCCATGCAGCACCTGTCTTACGGTTCCCGAAGGCACAACCGCATCTCTGCAGTCTTCCGTAGATGTCAAGAGTAGGTAAGGTTCTTCGCGTTGCGTCGAATTAAACCACATGCTCCACCGCTTGTGCGGGCCCCCGTCAATTCATTTGAGTTTTAATCTTGCGACCGT
+
GGGGGGGGGGGGGGGGGGGGGGGGGGGGGGGGGGGGGGGGGGGGGGGGGGGGGGGGGGGGGGGGGGGGGGGGGGGGGGGGGGGGGGGGGGGGGGGGGGGGGGGGGGGGGGGGGGGGGGGGGGGGGGGGGGGGGGGGGGGGGGGGGGGGGGGGGGGGGGGGGGGGGGGGGGGGGGGGGGGGGGGGGGGGGGGGGGGGGGGGGGGGGGGGGGGGFGGGGGGGGGGGGGGGGGGGGGGGGGGGGBFGGGFFGGGFFGFFFGGFGGFFFBFFFFFGGDFGAB>FFFEF
@M02542:52:000000000-J9N43:1:1101:10052:5204 1:N:0:GTGAAA
CGGTTTGTCACCGGCAGTCTCATTAGAGTGCCCTTTCGTAGCAACTAATGACAAGGGTTGCGCTCGTTGCGGGGCTTAACCCAACATCTCACGACACGAGCTGACGACAGCCATGCAGCACCTGTGTTACGGCTCTCTTTCGAGCACGAAGCCATCTCTGGCAACTTCCGTACATGTCAAAGGTGGGTAAGGTTTTTCGCGTTGCATCGAATTAAACCACATCATCCACCGCTTGTGCGGGTCCCCGTCAATTCCTTTGAGTTTCAACCTTGCGGCCGTACTCCC
+
GGDGGGGGGGGGGDGGGGGEGGGGGGGGGGGGGGGGGGGGFGGGGG,FFFGGGGGGGGGGGGGGGGGGGGGGGGGGGGGGGGGGGGGGGGGFGGGGGGGGGGFFGGGGGGGGGGGGGGGFGGGGGGGGGGGCEEGGGGGGGGGGGGGGGGDGGFFGCFFGGGFGGGGGGEGGGEG;CFFGGFG@8FGEEFGGGDGGGFGGDEG>CCFGCGGGFFFFGGGGGGGGF9CGFGDGGGGG+:>DGFEFGGEFGDDFF7<4:FGFGGBFF4<9?F)26CEG>99<B?6<@
@M02542:52:000000000-J9N43:1:1101:20853:5209 2:N:0:GTGAAA
CGGCTTATCACCGGCAGTTTCCTTAAAGTGCCCAACTTAATGATGGCAACTAAGGACGAGGGTTGCGCTCGTTGCGGGACTTAACCCAACATCTCACGACACGAGCTGACGACAGCCATGCAGCACCTGTCACTAGGTCCCCGAAGGGAAGAAATCTGTCTCCAGAAGTCGTCCTAGGATGTCAAAGGCTGGTAAGGTTCTTCGCGTTGCCTCGAATTAAACCACATGCTCCACCGCCTGTGCAGGCCCCCGTCAATTCCTTTGGGTTTTAATCTTTCCCACCT
+
GGGGGGGGGGGGGGGGGGGGGGGGGGGGGGGGGGGGGGGGGGGGGGGGGGGGGGGGGGGGGGGGEGGGGGGGGGGGGGGGGGGGGGGGGGGGGGGGGGGGGGGGGGGGGGGDFGGGGGGGGGGGFGGG?FGEFCEFGGGGGGGGGGGGFGEFGGGGF9@D?CGGDCC@DFEFGG7C>FFAAFGAGFFFFFFFFAFGGCAD*++2(5>025):3-5)97?@*.8/*/92C74747F9>951-)6-=766?BD74/*3))9:<9=2712(,36.46):*****0)0
@M02542:52:000000000-J9N43:1:1101:26950:5244 1:N:0:GTGAAA
CGGGGGATCACCGGCAGTCTCCCTAGAGTTCCCGACTTAACTCGCTGGCAACTAAGGATAGGGGTTGCGCTCGTTGCGGGACTTAACCCAACATTTCACAACACGAGCTGACGACAGCCATGCAGCACCTGTCTTACGGTTCCCGAAGGCACAACCGCATCTCTGCAGTCTTCCGTAGATGTCAAGAGTAGGTAAGGTTCTTCGCGTTGCGTCGAATTAAACCACATGCTCCACCGCTTGTGCGGGCCCCCGTCAATTCATTTGAGTTTTAATCTTGCGACCGT
+
GG688888CFGGEGGEEGGGGGGGGGCGGGGGGGGGGGGGGGGGGGGGGGGGGGGGGFGC@CFEGGGGGGGGGGGGGGGGGGGGGGGGGGGGGGGGGGGGGGGGGGGGGGGGGGGGG7FFFGGGGGGGGGGGGGGGGGGGGGGG*:CFEFGGGGGGGGEGGGGGGGGGGGGGFGEGFGCFGGGGGGGGGGGGGGGGGGGGGGFGGGGGGGGGFCCCFFFGGGGGGGGGGGGGFFG5EGDGGFFGEG:>EGG)8DBFFFGFGFA=9<A>9A9FGGFFF<9>99DB
@M02542:52:000000000-J9N43:1:1101:22017:5291 1:N:0:GTGAAA
CGGTTTATCACCGGCAGTCTCCCTAGAGTTCCCGACTTAACTCGCTGGCAACTAAGGATAGGGGTTGCGCTCGTTGCGGGACTTAACCCAACATTTCACAACACGAGCTGACGACAGCCATGCAGCACCTGTCTTACGGTTCCCGAAGGCACAACCGCATCTCTGCAGTCTTCCGTAGATGTCAAGAGTAGGTAAGGTTCTTCGCGTTGCGTCGAATTAAACCACATGCTCCACCGCTTGTGCGGGCCCCCGTCAATTCATTTGAGTTTTAATCTTGCGACCGT
+
GGGGGGGGGGGGGGGGGGGGGGGGGGGGGGGGGGGGGGGGGGGGGGGGGGGGGGGGGGGGGGGGGGGGGGGGGGGGGGGGGGGGGGGGGGGGGGGGGGGGGGGGGGGGGGGGGGGGGGGGGGGGGGGGGGGGGGGGGGGGGGGGGGGGGGGGGGGGGGGGGGGGGGGGGGGGGGGGGGGGGGGGGGFGGGGGGGGGGGGGGGGGGGGGGGGGFGGGGGGGGGGGFCGGGGGGGGGCE5EGG0@DGGFFGGGE59:DFGGF7CDFAFF2<AAGG:BGFFFBFFFF
@M02542:52:000000000-J9N43:1:1101:6164:5293 2:N:0:GTGAAA
CGGTTTATCACCGGCAGCCTCCTTTGAGTTCCCGACCGAATCGCTGGCAACAAAGGATAAGGGTTTCGCTCGTTGCGGGACTTAACCCAACATTTCACAACACGAGCTGACGACAGCCATGCAGCACCTTTCTCAGAGTTCCCGAAGGCACTAAAGCATCTCTGCTAAATTCTCTGGATGTCAAGAGTAGGTAAGGTTCTTCGCGTTGCATCGAATTAAACCACATGCTTCACCGCTGGTTCTGCCCCCCGCCAATTCATTTGAGTTCTAACCTTGCGGCCGTAC
+
EF7@FDGGFGGGGGGGG@E<FEGGGAFFGFFFC7B@B@FBEG<FEC7FA@DCFFGFGC,6E98E<,C?@GGGFGGEEEF::AFFGF<FF<:DFGGCGG<F@<44=7FFGEFFGGCFCCFGCF,F8@EDD,>C,@EC3EF@,;?B5CC>F8DE8D69;:=D,=:C9,?E?F,=,1==*,+/?@+=23;BF6F=5=66DG4CFFFFFFE9</)3155A);E4:8,/8CF>**6<@F)37(14))))*.(3(-)9151.).1)5@*.15<)6).6::)*0).))07.7
@M02542:52:000000000-J9N43:1:1101:6091:5300 1:N:0:GTGAAA
CGGTTTATCACCGGCAGTCTCCCTAGAGTTCCCGACTTAACTCGCTGGCAACTAAGGATAGGGGTTGCGCTCGTTGCGGGACTTAACCCAACATTTCACAACACGAGCTGACGACAGCCATGCAGCACCTGTCTTACGGTTCCCGAAGGCACAACCGCATCTCTGCAGTCTTCCGTAGATGTCAAGAGTAGGTAAGGTTCTTCGCGTTGCGTCGAATTAAACCACATGCTCCACCGCTTGTGCGGGCCCCCGTCAATTCATTTGAGTTTTAATCTTGCGACCGT
+
GGGGGGGGGGGGGGGGGGGGGGGGGGGGGGGGGGGGGGGGGGGGGGGCGDGGGGGGGGGGGCFGGGGGGGEGGGGGGGGGGGGGGGGGGGGGGFGGGFGGGGGGGGGGGGGGDGGGGFGGGGGGGGGCGGGGG9FGGGFGGGGGCGGFDFGGGCGGGGGGGGGGGGGFGGGFFFGGGEGFFFFGFCFCCEGGGGGGGFGGGGGDEG5ECGGGFGGGGCFGGFGGGGGFG+<?C=F5CDEGF:FGG3>7EGGFFGF:4<DFG>6?BBD<A<>6CCFG2<;>>B:>
@M02542:52:000000000-J9N43:1:1101:10893:5302 1:N:0:GTGAAA
CGGTTTATCACCGGCAGTCTCCCTAGAGTTCCCGACTTAACTCGCTGGCAACTAAGGATAGGGGTTGCGCTCGTTGCGGGACTTAACCCAACATTTCACAACACGAGCTGACGACAGCCATGCAGCACCTGTCTTACGGTTCCCGAAGGCACAACCGCATCTCTGCAGTCTTCCGTAGATGTCAAGAGTAGGTAAGGTTCTTCGCGTTGCGTCGAATTAAACCACATGCTCCACCGCTTGTGCGGGCCCCCGTCAATTCATTTGAGTTTTAATCTTGCGACCGT
+
GGGGGGGGGGGGGGGGGGGGGGGGGGGFGGDCFGGGGGGGFGFGEEGGEGFFGGGGGGGGGGFGGDGGGG:FGGGFGGGGEGGGGGGGGGGGGGGGGGGGGGGDGGGFCEFG@EEFFGGGG<=FEGGGCCFCDFGFGG7DFGFCCEGGDFGGGGGE<FG7FDGGFFGGFFGGGDFEFECCF>FGGGGGGGGCFCFGFGGGG@FCEEGGEG5EBEE*>FGFEGGGGFGGGGGCCFF=EGE3C2=DGDFDGG<3.*4BA+**2?>FA0>4:5<00*=FAB9>B25>
@M02542:52:000000000-J9N43:1:1101:7671:5310 1:N:0:GTGAAA
CGGCTTATCACCGGCGGTTTCTTTAGAGTGCCCAACTAAATGATGGCAACTAAAGACGAGGGTTGCGCTCGTTGCGGGACTTAACCCAACATCTCACGACACGAGCTGACGACAGCCATGCAGCACCTGTGTGCCAGCCAGCCGAACTGAAGAAATCCATCTCTGGAAATCATACTAGCCATGTCAAACGCTGGTAAGGTTCTGCGCGTTGCTTCGAATTAAACCACATGCTCCACCGCTTGTGCAGGCCCCCGTCAATTCCTTTGAGTTTTAATCTTGCGACCG
+
GGGGGGFGGGGGGGGGGGGGGGGGGGGGGGGGGGGGGGGGGFFGGGGGGGGGGGGGGGGGGGGGGGGGEGGGGGDGDGGGGGGGFGGGGGFGGCFEFGGGGGCFCFFGG?FGGGGGGGGGGGFGCFGGGGCFGGFGFGFFGGFGGEGFFFDC9CFGFFFGGGG9BFDGGGGGFGGGGFGGGG?EFDGFGGGGGGGGGACECGGGGEEGGGGGFGGDCGGFGGGGGGGGGFGFGGGCC<EGGFF*9C=FECC>>D?><5FFGGF8<AFFA>BGFFFGFF<A1;F;)
@M02542:52:000000000-J9N43:1:1101:16863:5336 1:N:0:GTGAAA
CGGTTTATCACCGGCAGTCTCCCTAGAGTTCCCGACTTAACTCGCTGGCAACTAAGGATAGGGGTTGCGCTAGTTGCGGGACTTAACCCAACATTTCACAACACGAGCTGACGACAGCCATGCAGCACCTGTCTTACGGTTCCCGAAGGCACAACCGCATCTCTGCAGTCTTCCGTAGATGTCAAGAGTAGGTAAGGTTCTTCGCGTTGCGTCGAATTAAACCACATGCTCCACCGCTTGTGCGGGCCCCCGTCAATTCATTTGAGTTTTAATCTTGCGACCGT
+
GGGGGGGGGGGGGGGGGGGGGGGGGGGGGGGGGGGGGGGGGGGGGGGGGGGGGGGGGGGFGGGGGGGGGGGGGGGGGGGGGGGGGGGGGGGGGGGGGGGGGGGGDFGGGGGGGGGGGGGGGGGGGGGGGGGGGGGGGGGGGGGGGGGGGGGGGGGGGGGGGGGGGGGGGGCFGGGGGGGGGGGGGGGGGFGGGGGGGGGGGGGGGGGGGGGGBGEGGGGGGGGGGGGGGGGGGGG5EDEFG0FGGGFFGGGFFGFFFGGFGGA=9:<55ABFGDFG9A>9>FFE
@M02542:52:000000000-J9N43:1:1101:12340:5363 2:N:0:GTGAAA
CGGCTTATCACCGGCAGTTTCCTTAAAGTGCCCAACTTAATGATGGCAACTAAGGACGAGGGTTGCGCTCGTTGCGGGACTTAACCCAACATCTCACGACACGAGCTGACGACAGCCATGCAGCACCTGTCACTAGGTCCCCGAAGGGAAGAAATCTGTCTCCAGAAGTCGTCCTAGGATGTCAAAGGCTGGTAAGGTTCTGCGCGGTGCTTCGAATTAAACCAGATGCTCCACCGCTTGTTCAGGCCCCCGTCAATCCCTTTGAGTTTTAAACTTTGCACCGT
+
GGGGG@FGF<EFEE@+CFGGGFFFCAE@CFCFDFGGGGGGGGGGGG8<CCGG<8EF8CFGEEFFFFEGGGGGGGGGGGCFGGGFEEFGGGCF<<FGFFGGGGE@7F@ADAGFDFCD+@=,@B9,3=,=C9,@,,=C?EF9:@>EEBEGCGECF8?>CFGC7:4,,2?8?77ACE5,+,2=?4+6C*=?FFF336@>*C+7A++2,)).:DAFF1C5;3C@7)8>*1927*.,))83035:?)))/).-(-1/(1*())0)5@))-4-)))-)))6****1*)87
@M02542:52:000000000-J9N43:1:1101:22116:5402 2:N:0:GTGAAA
CGGTTTGTCACCGGCAGTCTCATTAAAGTGCCCAACTGAATGATGGCAATTAATGACAAGGGTTGCGCTCGTTGCGGGACTTAACCCAACATCTCACGACACGAGCTGGCGACAGCCGTGCAGCACCTGTGTCCAGGCTCTCTTTCGAGCACCAATCCATCTCTGGAAAGTTCCTGGCATGTCAAGGGTAGGTAAGGTTTTTCGCGTTGCATCGAATTAATCCACATCATCCACCGCTTGTGCGGGTCACCGTCAATTCCTTTGAGTTTGTATCTTTCCACCGT
+
GGDGGGGGGGGGGGGGGGGFGGGGGFE9FFGGGGGGGGGGGCFGGGGGGGGGGGGGGGGGGGGGGGGGCGFEGGGGDDGGGGGGGGG7FGFCG9FAEGGGCGEDCEGFGGG7FGGGGGGGGCEGFGFGGEAEFFFGGG,@>E9FFGGGGGGGC8>6CFFEGGCCGGGGGGEF7DFGGGCFFBF:+*;?AFFF=6=D;BFGFFFF6>>>FE;A4<FFFFGFG?)+++)5>:2466>9>1/(.))-52(-()2183*(-)9<F?F>)().6)(.)-4;0/*9=5))
@M02542:52:000000000-J9N43:1:1101:18945:5408 1:N:0:GTGAAA
CGGTTTATCACCGGCAGTCTCCCTAGAGTTCCCGACTTAACTCGCTGGCAACTAAGGATAGGGGTTGCGCTCGTTGCGGGACTTAACCCAACATTTCACAACACGAGCTGACGACAGCCATGCAGCACCTGTCTTACGGTTCCCGAAGGCACAACCGCATCTCTGCGGTCTTCCGTAGATGTCAAGAGTAGGTAAGGTTCTTCGCGTTGCGTCGAATTAAACCACATGCTCCACCGCTTGTGCGGGCCCCCGTCAATTCATTTGAGTTTTAATCTTGCGACCGT
+
GGGGGGGGGGGGGGGGGGGGGGGGGGGGGGGGGGGGGGGGGGGGGGGGGGGGGGGGGGGGGGGGGGGGGGGGGGGGGGDGGGGGGGGGGGGGGGGGGGGGGGGGGFGGGGGGGGGGGGGGGGGGGGGGGGGGGGGGGGDGGGGGGGGDGGGGDGGGGGGGGFGGGGGGGGGGGGGGGGGGGGGGGGGGGGGGGGGGGGGGGGGGGGGG=CEGFGDGGGGGGGGGGGGGGCFFGGGGGGGFG0FGGGFFGGGFDC?EFGGFGFFFAFAB9>ADFGFGBD>>>>EF
@M02542:52:000000000-J9N43:1:1101:17589:5416 2:N:0:GTGAAA
CGGTTTATCACCGGCAGTCTCCCTAGAGTTCCCGACTTAACTCGCTGGCAACTAAGGATAGGGGTTGCGCTCGTTGCGGGACTTAACCCAACATTTCACAACACGAGCTGACGACAGCCATGCAGCACCTGTCTTACGGTTCCCGAAGGCACAACCGCATCTCTGCAGTCTTCCGTAGATGTCAAGAGTAGGTAAGGTTCTTCGCGTTGCGTCGAATTAAACCACATGCTCCCCCGCTTGTGCGGGCCCCCGTCAATTCATTTGAGTTTTAATCTTTCCACCGT
+
GGGGGGGGGGGGGGGGGGGFGGGGGGGGGGGGGGGGGGGGGGGGGGGGGGGGGGGGGGGGGGGGGGGGGGGGGGGGGGGGGGGGGGFGGGGGGGGGGGGGGGGGGGGGGGFFGGGGGGGGGGGGGGGGGF7@FFFGFGGGGGGGGDGCFFGGGGGGGG5:>,BCEGGDGGCFEGE?C=7B>EF+;@FFFFAFFFGFGFFGFFA3<BBBFE(7919FFF?FGA:8;*),9>A?)8@((-924)6(79>>BFG3(**4)695<F@<<1:>AB<:<)-20**/6>3>
@M02542:52:000000000-J9N43:1:1101:22065:5419 1:N:0:GTGAAA
CGGTTTATCACCGGCAGTCTCCCTAGAGTTCCCGACTTAACTCGCTGGCAACTAAGGATAGGGGTTGCGCTCGTTGCGGGACTTAACCCAACATTTCACAACACGAGCTGACGACAGCCATGCAGCACCTGTCTTACGGTTCCCGAAGGCACAACCGCATCTCTGCAGTCTTCCGTAGATGTCAAGAGTAGGTAAGGTTCTTCGCGTTGCGTCGAATTAAACCACATGCTCCACCGCTTGTGCGGGCCCCCGTCAATTCATTTGAGTTTTAATCTTGCGACCGT
+
GGGGGGGGGGGGGGGGGGGGGGGGGGGGGGGGGGGGGGGGGGGGGGGGGGGGGGGGGGGGGGGGGGGGGGGGGGGGGGGGGGGGGGGGGGGGGGGGGGGGGGGGGGGGGGGGGGGGGGGGGGGGGGGGGGGGGGGGGGGGGGGGGGGFGGGGGGGGGGGGGGGGGGFGGGGGGGGFGGGGGGGGGGGGGGGGGGGGGGGGGGGGGGGGGGGGFGGFGFGGGGGGGGGGGGGGG=EEGDGGG)=DGGFFGGGFFGFFA?C@GGFFFFAFFFACFCBF9A16>>BF
@M02542:52:000000000-J9N43:1:1101:25362:5445 1:N:0:GTGAAA
CGGTTTATCACCGGCAGTCTCCCTAGAGTTCCCGACTTAACTCGCTGGCAACTAAGGATAGGGGTTGCGCTCGTTGCGGGACTTAACCCAACATTTCACAACACGAGCTGACGACAGCCATGCAGCACCTGTCTTACGGCTCCCGAAGGCACAACCGCATCTCTGCAGTCTTCCGTAGATGTCAAGAGTAGGTAAGGTTCTTCGCGTTGCGTCGAATTAAACCACATGCTCCACCGCTTGTGCGGGCCCCCGTCAATTCATTTGAGTTTTAATCTTGCGACCGT
+
GGGGGGGGGGGGCCFGGGGGGGGGGGFFFGGFGEGGGGGFDFGGGGGGGFGGGGGGGGGGGGFGGGEGGGGGGCFGGEGGGGFGFFFGFGGGGGGGGGGFGGGGGGGGGGGGGEGGGGGGGGGGGGFGFGFGGGGGGGGEEGFEGDGGGGGG:<FEGCFGEFGGGGGG@CEGGGEFEFGFFF@CGGGCCCGGCFGFG@FGEFFFGGEG*CGGFEGGGG7>FEGGGGGFC7FGGGGGG5E774FGGGFFGGG:5C?><?:F:>)/6<4:2<<D7>BFBFBB;9>@
@M02542:52:000000000-J9N43:1:1101:7725:5455 2:N:0:GTGAAA
CGGTTTATCACCGGCAGTCTCCCTAGAGTTCCCGACTTAACTCGCTGGCAACTAAGGATAGGGGTTGCGCTCGTTGCGGGACTTAACCCAACATTTCACAACACGAGCTGACGACAGCCATGCAGCACCTGTCTTACGGTTCCCGAAGTCACAACCGCACCTCTGCAGTCTTCCGTAGATGTCAAGAGTAGGTAAGGTTCTTCGCGTTTCTTCGAATTAAACCACATGCCCTCCCGCTTGTGCGGGCACCCGTCAATTCATTTTAGTTTTCATCTTTCGACCGTT
+
EEFCEFGGGGD@F7F+6CF9FGGFA8FFG<CFEEGFFGCFFFGGGEB:FGGGFFGGDGGGGFGGF=EG7C:?FCGCCEFFGEGGGGFGGGFG?=FGGGEFGG?@=>74@<,>BGG7FFGF,,6@BFFG,,,@@=D9@C@,@>DE>7C5*,,@FGDGCCE*77,9<?;:CFBB;C50;**41=FC@4AFA6+AC6;*>9=F4A7)8)).(2)+.(/7F)CFGABG**)5C*4())0(--138?)()(-(-8D9,C3(.)9)-8*6),6)-))..))2*/)0)0)7)
@M02542:52:000000000-J9N43:1:1101:21757:5458 1:N:0:GTGAAA
CGGTTTATCACCGGCAGTCTCCCTAGAGTTCCCGACTTAACTCGCTGGCAACTAAGGATAGGGGTTGCGCTCGTTGCGGGACTTAACCCAACATTTCACAACACGAGCTGACGACAGCCATGCAGCACCTGTCTTACGGTTCCCGAAGGCACAACCGCATCTCTGCAGTCTTCCGTAGATGTCAAGAGTAGGTAAGGTTCTTCGCGTTGCGTCGAATTAAACCACATGCTCCACCGCTTGTGCGGGCCCCCGTCAATTCATTTGAGTTTTAATCTTGCGACCGT
+
GGFBCEGGDFGE@CFGGGECFFGGGGCGGGFEGEEEGGD<EFEGEEGGGGGGDEEEGFEE@FACF@FFGGGBCCC<F:FFGEGGGGDEGFF7?FACEEFGFGCGGEGGEFCGCEG@F8>FF<==FGGDGGAFFAFDC<FFE<BBF:F@F@CFGGG::FC<:F9FCCCF:CF;FEECCF8,<47B?F9CEGGGCF:7>F@;ECB1**38EGECEC=FFGGGGF*CF88<8<CFF6@8CC59F7@3=DDD=D5BDCB35<FF775@9?AA<297::6CDA>FF4><
@M02542:52:000000000-J9N43:1:1101:18527:5479 1:N:0:GTGAAA
CGGTTTATCACCGGCAGTCTCCCTAGAGTTCCCGACTTAACTCGCTGGCAACTAAGGATAGGGGTTGCGCTCGTTGCGGGACTTAACCCAACATTTCACAACACGAGCTGACGACAGCCATGCAGCACCTGTCTTACGGTTCCCGAAGGCACAACCGCATCTCTGCAGTCTTCCGTAGATGTCAAGAGTAGGTAAGGTTCTTCGCGTTGCGTCGAATTAAACCACATGCTCCACCGCTTGTGCGGGCCCCCGTCAATTCATTTGAGTTTTAATCTTGCGACCGT
+
GGGGGGGGGGGGGGGGGGGGGGGGGGGGGGGGGGGGGGGGGGGGGGGGGGGGGGGGGGGFGFGGGGGGGGGGGGGGGGGGGGGGGGGGGGGGGGGGGGGGGGGGGGGGGGGGGGGGGGGGGGGGGGGGGGGGGGGGGGGGGGGGGGGGGGGGGGGGGGGGGGGGGGGGGGGGGGGGGGGGGGGGGGGGGGGGGGGGGFGGGGGGGGGGGGGGFGGGGGGGGGGGGGGGGGGGGGGGGGGGGDFGGDFFGGGFDGBF<CGFGGF7<?4<BFFGGGFGFFB>BFFF
@M02542:52:000000000-J9N43:1:1101:13221:5495 1:N:0:GTGAAA
CGGTTTGTCACCGGCAGTCCCATTAGAGTGCCCTTTCGTAGCAACTAATGGCAAGGGTTGCGCTCGTTGCGGGACTTAACCCAACATCTCACGACACGAGCTGACGACAGCCATGCAGCACCTGTGTTACGGCTCTCTTTCGAGCACTCCTCTATCTCTAAAGGATTCCGTACATGTCAAAGGTGGGTAAGGTTTTTCGCGTTGCATCGAATTAAACCACATCATCCACCGCTTGTGCGGGTCCCCGTCAATTCCTTTGAGTTTCAACCTTGCGGCCGTACTCCC
+
GGGGGGGGGGGGGGGGGGGGGGGGGGGGGGGGGGGGFGGGFEFGGGGGGGDGGGGGGGGEGGEGGGGEGGGGGGDF=EFGGGGGDGGG,AFGGGGGGEFCFGFEFGGGGGCF8?<DFGGGGGDFFFGFGFGGGGEFGGGGF@FCEGF@CFFFCG9FFGGGFGFDFFFEGDGFGGGFFGGGGGGCGGGGFGGGGGCCFF:E8CC8EGGGGDEF5CFGGCGCF6<CCFFGGD=CC:E@+:CDDFFGGGEFG*CF?FAFAC:?FGFF<<:<:?AF<))9217:?:=)>
@M02542:52:000000000-J9N43:1:1101:15020:5566 1:N:0:GTGAAA
CGGTTTGTCACCGGCAGTCTCATTAGAGTGCCCTTTCGTAGCAACTAATGACAAGGGTTGCGCTCGTTGCGGGACTTAACCCAACATCTCACGACACGAGCTGACGACAGCCATGCAGCACCTGTGTTACGGCTCTCTTTCGAGCACTAAGCCATCTCTGGCAAATTCCGTACATGTCAAAGGTGGGTAAGGTTTTTCGCGTTGCATCGAATTAAACCACATCATCCACCGCTTGTGCGGGTCCCCGTCAATTCCTTTGAGTTTCAACCTTGCGGCCGTACTCCC
+
GGGGGGEGGGGGCGGGGGGGGGGGGGGGGFGGGGGF<@CF<<,CFGGCFFGGGGFGGGG@FGGDEFF@FGDFGCEFEFFEBFEFEGFG95FGF7CFF@=>>><EFCFGEGDGGG@@CFFFDFA>FEF8FDGGGGGCGEFGB>F,>FFGGGCFFF:F9FC>FFAFFFFFBCG7F@C;B9>FGF:?,8BEGGGGGFFCFFCGCGECEFGFEFGGFGGGGFGGGFEFFFCFGFCE5C@C6F*9DFFGEC>7EDDFFGAFAF775CDBAFB2:?DC77>)4;1:?:F?F
@M02542:52:000000000-J9N43:1:1101:15291:5577 2:N:0:GTGAAA
CGGTTTATCACCGGCAGTCTCCCTAGAGTTCCCGACTTAACTCGCTGGCAGCTAAGGATAGGGGTTGCGCTCGTTGCGGGACTTAACCCAACATTTCACAACACGAGCTGACGACAGCCATGCAGCACCTGTCTTACGGTTCCCGAAGGCACAACCGCATCTCTGCAGTCTTCCGTAGATGTCAAGAGTAGGTAAGGTTCTTCGCGTTTCGTCCAATTAAACCACATGCTCCACCCGTTGTGCGGGCCCCCGTCACTTCATTTGGGTTTTAATCTTGCTACCGT
+
GGGCGGGGGGGGGGG@GGG,FGGGGDGGGGGGGGGGGGCGGGGGGEGDDGGG8FGGGFGGGGGGGGGGCFFGGGGGGCBFCFFGGGDGGGG7DFGGGGFFGGGGGEGGGGFGCGE+:ADFFGGFCFFFECGGFGGGGG>3>EFGGEGDEGGF8EGGGGG>E,=ECF9@EF4=?FGEC=C6+4;@:@=AAFAFCFFFF@FFFA75().((047((19*6:9F<:8C8/)2:5:)).(((23:?9:>022(4C527*().6-)*/4)(463328<)):***1*<00
@M02542:52:000000000-J9N43:1:1101:4841:5583 1:N:0:GTGACA
TCATCTTACGATGGCAGTCTCGTTAGAGTCCCCAGCTTAACCTGATGGTAACTAACAATGAGGGTTGCGCTCGTTATGGCACTTAAGCCGACACCTCACGGCACGAGCTGACGACAACCATGCAGCACCTACACATCTGTCCCGAATGAAGAGAGCGTCTCTGCTCCTGTCAGATGCATTTCAAGCCCGGGTAAGGTTCCTCGCGTATCATCGAATTAAACCACATGTTCCTCCGCTTGTTCGGTCCCCCGTCAATTCCTTGGAGTTTCATTCTTGCAAACGTAC
+
,CFFGFFGG,DDF7FE7FFGGFF8CFF<FDEFFGFFFGGGGGCEFCFGFFFGGGGGGG<,C@C@CEFFFFEGGGGGGEFAFFEFGGAFGGCFGGGGGGGFGDGDEGEFFCEGCCFGGGDGF<<E?D@EGGGGGG9AFC<ADFFGGG3@=FEFGGFFEFFC7;@FEFFC,@@FDFF9FCG9BFCFDF>>:8CECF,7,<,>2BE5EC8CFGCF;6@<C?FGGCGGGG9;EFG7:F=EE*:9748D79BFGGGFF<0649:9D*,9(,4ABF<F>CBC4)).:47:@
@M02542:52:000000000-J9N43:1:1101:16452:5597 1:N:0:GTGAAA
CGAGTTGACCCCGGCAGTCTCCTGCGAGTCCCCACCATCACGTGCTGGCAACACAGGACAAGGGTTGCGCTCGTTGCGGGACTTAACCCAACATCTCACGACACGAGCTGACGACAGCCATGCACCACCTGTCTACCGGCCACAAGGGAAACCACATTTCTGCAGTCGTCCGGTACATGTCAAACCCAGGTAAGGTTCTTCGCGTTGCATCGAATTAATCCACATGCTCCGCCGCTTGTGCGGGCCCCCGTCAATTCCTTTGAGTTTTAGCCTTGCGGCCGTACT
+
GGGGGGGGGGGGGGGGGGGGGGGGGGGGGGGGGGGGGGGGGGGGGGGGGGGGGGGGGGGFFGGGGGGGGGGGGGGGGGGGGGGGGGGGGGGGGGGGGGGGGGGGGGGGGGGGGGGGGGGGGGGGGGGGGGGGGGGGGGGGGGGGGGGGGGGGGGGGGGGGGGGGGGGGGGGGGGGGGGGGGGGGGGGGGGGGGGGGGGGGGGGGGGGGGGGGFGGGGGGFGGGGGGGFFGGGGGGGGGGDGFFGGDFFGGGFFGFFFGGFGGBFBFFFFFFGGF)7919;>>)0)
@M02542:52:000000000-J9N43:1:1101:20115:5602 1:N:0:GTGAAA
CGGTTTGTCACCGGCAGTCCCATTAGAGTGCCCTTTCGTAGCAACTAATGGCAAGGGTTGCGCTCGTTGCGGGACTTAACCCAACATCTCACGACACGAGCTGACGACAGCCATGCAGCACCTGTGTTACGGCTCTCTTTCGAGCACTCCTCTATCTCTAAAGGATTCCGTACATGTCAAAGGTGGGTAAGGTTTTTCGCGTTGCATCGAATTAAACCACATCATCCACCGCTTGTGCGGGTCCCCGTCAATTCCTTTGAGTTTCAACCTTGCGGCCGTACTCCC
+
GGGGGGGGGGGGGGGGGGGEEFGGGGGGGGGGGGGGGGGGGGGGGGGGGGGGGGGGGGGGGGGGGGGGGGGGGGGGGGGGGGGGGGGG<FGGGGGGGGGGGGGFFGEGGGGGGGGGGGGGGFDFGGGGFGGGGGGGGGGGGGGGGGFFFFGGGGGGAFGGFCFCGFFGGFFCGGGFCEGGFGGGGGGGFGGGGGGGGFGGGGGGGGGGGGGF>FGGGGGGGGGGGGGGGGGGGGGGFFDCG>>GGGF>CGGFFFAFFGGFFGFFFFB4?B<:FGBGFBFF?BFFF
@M02542:52:000000000-J9N43:1:1101:13257:5635 1:N:0:GTGAAA
CGGTTTATCACCGGCAGTCTCCCTAGAGTTCCCGACTTAACTCGCTGGCAACTAAGGATAGGGGTTGCGCTCGTTTCGGGACTTAACCCAACATTTCACAACACGAGCTGACGACAGCCATGCAGCACCTGTCTTACGGTTCCCGAAGGCACAACCGCATCCCTGCAGTCTTCCGTAGATGTCAAGAGTAGGTAAGGTTCTTCGCGTTGCGTCGAATTAAACCACATGCTCCACCGCTTGTGCGGGCCCCCGTCAATTCATTTGAGTTTTAATCTTGCGACCGT
+
GGGGGGGGGGGGGGGGGGGEGGGGGGGGGGGGGGEGGGGGGGGGGGGGGGGGGGGGGGGGGGDGGGGGGGGGGGGGGGGGGGGGGGGGGGGGGGGGGGGGFGGGGGGGGGGGGGGGGFFDFGGGGGGGGGGGGGGGGGGGGGGGGGGGGGGGGGGGGGGGGGGGGGGGGGGGGGGGGGGGGFGGGGGGFGGEGCGGGGGGGGGGGGGGGDGGFDEGGFGGGGCCC5C<FFFFGGGCGDGGGFFGGGFFGDGF:DFFFGGFCFDFBF<<>BFGGGFFBF>BFFE@
@M02542:52:000000000-J9N43:1:1101:12926:5689 2:N:0:GTGAAA
CGGTTTGTCACCGGCAGTCACCTTAGAGTGCCCAACTGAATGCTGGCAACTAAGATCAAGGGTTGCGCTCGTTGCGGGACTTAACCCAACATCTCACGACACGAGCTGACGACAACCATGCACCACCTGTCACTCTGTCCCCCGAAGGGGAAAGCCCTATCTCTAGGGTTGTCAGAGGATGTCAAGACCTGGTAAGGTTCTTCGCGTTGCTTCGAATTAAACCACATGCCCCACCGCTTGTGCGGGCCCCCGTCAATTCCTTTGAGTTTCAGCCTTTCGGCCTGT
+
GGGGGGGGGGGGGGG7FGGGGFGGGGGGGGGGGGGGGGGGGGGGGGGDGGGGGGGGGGGGGDGGGGGGGGGGGFGEGGGGGGGGGGGGGGGGGGGGGGEGGGGEEEGDFGGGGGGGGEGFGCFGGEGGEFGFFEF<EGGGGCE78CEECGGGGGGGGGGGFGGFDEEGGCG?EFFGGFFFFCF+=>FFFFFFF=>FGGFGFFA>@FFF>DFFBFGFF)<BFFBFFC@BG*.()0<9>;C042>B>90239D<:D*4)5FFA?B444A99))64??F77737B))0
@M02542:52:000000000-J9N43:1:1101:9641:5690 1:N:0:GTGAAA
CGGTTTATCACCGGCAGTCTCCCTAGAGTTCCCGACTTAACTCGCTGGCAACTAAGGATAGGGGTTGCGCTCGTTGCGGGACTTAACCCAACATTTCACAACACGAGCTGACGACAGCCATGCAGCACCTGTCTTACGGTTCCCGAAGGCACAACCGCATCTCTGCAGTCTTCCGTAGATGTCAAGAGTAGGTAAGGTTCTTCGCGTTGCGTCGAATTAAACCACATGCTCCACCGCTTGTGCGGGCCCCCGTCAATTCTTTTGAGTTTTAATCTTGCGACCGTT
+
EGGGEEFFCEFFGGGGGGGCEEFFDEDGEA6CFE@FGEF@CAFC@FGEEGGFFGGGGCFG8FA@FFGCC7CGEFGGGCC7FFGGGGDGCBFE<FFDAFF9FCFGD=FFGF<,CC@F=><FFEG<F<<BDFE3<3@ECFEFCF<<FGGE*F<FF7FG:@FEEGG9,<C<CFC;ACCFFEGGGFCCF?:CCFCFF9<FC,>95><5?EGG*?5?>=EFCFEFG9FGGGG+<<C6EGGE557C0)**:D35*99@8D?B<?**0:>*(2::A:4***9:)6(,39)7)
@M02542:52:000000000-J9N43:1:1101:17355:5698 1:N:0:GTGAAA
CGGTTTATCACCGGCAGTCTCCCTAGAGTTCCCGACTTAACTCGCTGGCAACTAAGGATAGGGGTTGCGCTCGTTGCGGGACTTAACCCAACATTTCACAACACGAGCTGACGACAGCCATGCAGCACCTGTCTTACGGTTCCCGAAGGCACAACCGCATCTCTGCAGTCTTCCGTAGATGTCAAGAGTAGGTAAGGTTCTTCGCGTTGCGTCGAATTAAACCACATGCTCCACCGCTTGTGCGGGCCCCCGTCAATTCATTTGAGTTTTAATCTTGCGACCGT
+
GGGGGGGGGGGGGGGGGGGFGGGGGGGGGGGGGGGGGGGGGGGGGGGGGGGGGGGGGGGFFFGGGGGGGGGGGGGGGGGGGGGGGGGGGGGGGGGGGGGGGGGGGGGGGGGGGGGGGGGGGGGGGGGGGGGGGGGGGGGGGGGGGGGGGGGGGGGGGGGGGGGGGGGGGGGGGGGGGGDGGGGGGGGGGGGGGGGGGCFGGGGGGGGGGGGGFDGGGGGGGGGGGGGGGCGGGGGGGDEGG?FGGGBFGDGEEDBFFFGFGGFBD?4<BBBFGDFGDFFFFFFF
@M02542:52:000000000-J9N43:1:1101:21465:5725 1:N:0:GTGAAA
CAGTTTGTCACTGGCAGTATCCTTAAAGTTCCCGGCTTAACCCGCTGGCAAATAAGGAAAAGGGTTGCGCTCGTTGCGGGACTTAACCCAACATCTCACGACACGAGCTGACGACAGCCATGCAGCACCTGTATGTAAGTTCCCGAAGGCACCAATCCATCTCTGGAAAGTTCTTACTATGTCAAGACCAGGTAAGGTTCTTCGCGTTGCATCGAATTAAACCACATGCTCCACCGCTTGTGCGGGCCCCCGTCAATTCATTTGAGTTTTAGTCTTGCGACCGT
+
GGGGGGGGGGGGGGGGGGGGGGGGGGGGGGGGGGGGGGGGGGGGGGGGGGGGGGGGGGGGGGGGGGGGGGGGGGGGGGGGGGGGGGGGGGGGGGGGGGGGGGGGGGGGGGGGGGGGGGGGGGGGGGGGGGGGGGGGGGGGGGGGGGGGGGGGGGGGGGGGGGGGGGGGGGGGGGGGGGGGGGGGGGGGGGGGGGGGGGGGGGGGGGGGGGGGFGGGGGGGGGGGGGGGGGGGGGGGGDGGG0FGGGDFGGDFFGFFFGGFGGFFFFFFFFFGGGFGFFFFFFFF
@M02542:52:000000000-J9N43:1:1101:20764:5746 2:N:0:GTGAAA
CGGTTTATCACCGGCAGTCTCCCTAGAGTTCCCGACTTAACTCGCTGGCAACTAAGGATAGGGGTTGCGCTCGTTGCGGGACTTAACCCAACATTTCACAACACGAGCTGACGACAGCCATGCAGCACCTGTCTTACGGTTCCCGAAGGCACAACCGCATCTCTGCAGGCTTCCGTAGATGTCAAGAGTAGGTAAGGTTCTTCGCGTTGCGTCGAATTAAACCACATGCCCCACCGCTTTTGCGGGCCCCCGTCAATTCATTTGAGTTTTAATCTTTGCACCGTC
+
GGGGGGGGGGGGGGGGGGGFFGGGGGGGGGGGGEGGGGDGGGGGGGGGGGGGGGGGGGGGGGGGGGGGGGEGGGGGGDECFGFGGGFGGGGGGGGGGGGGGGGGDGGGGFFFGGGGGGGGGGGFFGFGG=FCFGGGGFEFE>EGEC8>FG6DCEEDGGG>>,=C?EB8,)40,1AFD5CA+1;CF<AAAA=FE6@FGEFGFF@:?FEFFFF@99CFFFCBF<<C8*))*2145>.-60*(,432BB>390<)(**4<4B49??).86:9AA?254C*****0)7)
@M02542:52:000000000-J9N43:1:1101:17249:5769 1:N:0:GTGAAA
CGGTTTGTCACCGGCAGTCCCATTAGAGTGCCCTTTCGTAGCAACTAATGGCAAGGGTTGCGCTCGTTGCGGGACTTAACCCAACATCTCACGACACGAGCTGACGACAGCCATGCAGCACCTGTGTTACGGCTCTCTTTCGAGCACTCCTCTATCTCTAAAGGATTCCGTACATGTCAAAGGTGGGTAAGGTTTTTCGCGTTGCATCGAATTAAACCACATCATCCACCGCTTGTGCGGGTCCCCGTCAATTCCTTTGAGTTTCAACCTTGCGGCCGTACTCCC
+
GGGGGGGGGGGGGGGGGGGGGGGGGGGGGGGGGGGGGGGGGGGGGGGGGGGGGGGGGGGGGGGGGGGGGGGGGGGGGGGGGGGGGGGGGGGGGGGGGGGGGGGGGGGGGGGGGGGCFFGGGGGGGGGGGGGGGGGGGGGGGGGGGGGGGGGGGGGGGGGGGFGCGGGGGGGGGGGGGGGGGGGGGGGGGGGGGGGGGGGGGGGGGGGGGGGGFGGGGGGGGGGGGGGGGGGGGGGGFFEGGF>FFGFFGGGFFGFFFG>BGGFFFFFF?FFGGG379>F<?07FF
@M02542:52:000000000-J9N43:1:1101:12483:5771 1:N:0:GTGAAA
CAGTTTATCACTGGCAGTCTCCTTTGAGTTCCCGGCCGGACCGCTGGCAACAAAGGATAAGGGTTGCGCTCGTTGCGGGACTTAACCCAACATTTCACAACACGAGCTGACGACAGCCATGCAGCACCTGTCTCAGAGTTCCCGAAGGCACCAATCCATCTCTGGAAAGTTCTCTGGATGTCAAGAGTAGGTAAGGTTCTTCGCGTTGCATCGAATTAAACCACATGCTCCACCGCTTGTGCGGGCCCCCGTCAATTCATTTGAGTTTTAACCTTGCGGCCGTAC
+
GGGGGGGGGGGGGFGGEGGGGGGGGGGGGGGGGGCFFGGGGGGGGGGGGGGGGGGGGGGGGGGGGGGGGGGGGGDGGGGGGGGGGGGGGGGGGGGGGGGFGGGGEGGGGGGGGGGGGGGFFFGGGGGGGGGFFGGGGGGGGGGGGGE@FGGGCG:DFGAFFGGCF9CFGGF9@FFGGFGGGGGGGGGGFGGGGGGGGGGGGGFCGGGDCFGGFGGGGGGGGG8CFFFG7CFGGGGGGDEC995CGDFFGGGFFD<F2+*6CFA4?4<<BBBGFG?*(79>;2@5<
@M02542:52:000000000-J9N43:1:1101:15601:5820 2:N:0:GTGAAA
CGGTTTATCACCGGCAGTCTCCCTAGAGTTCCCGACTTAACTCGCTGGCAACTAAGGATAGGGGTTGCGCTCGTTGCGGGACTTAACCCAACATTTCACAACACGAGCTGACGACAGCCATGCAGCACCTGTCTTACGGTTCCCGAAGGCACAACCGCATCTCTGCAGTCTTCCGTAGATGTCAAGAGTAGGTAAGGTTCTTCGCGTTGCGTCGAATTAAACCACATGCTCCACCGCTTGTTCGGGCCCCCGTCAACTCCTTTGAGGTTTAATCTTTCCACCGT
+
GGGGGGGGGGGGGGG@FGGGGGGGGGGGGGGFGGGGGGGGGEGGGGGGGGGGGGFGGGGGGGGGGGGGGGEGGGGGGGGGGGGGGGGGGGFEGGFGGGGGGGGGGGDDGGGGEGGFGGGGGGGFFGGGCFFGGGGGGGGFFGGGGGGGGGGGG,1B?EGC>BFC79?CFFC6;CGGGCDFFGGA74AFAFCFCF7C69BD=638;B5368>5((/00;:FCB(/;CF7>*630)5((-*(().4>;((,-9)47*().*.3@8))3(..<(64)):****/7)0
@M02542:52:000000000-J9N43:1:1101:9009:5835 1:N:0:GTGAAA
CGGTTTATCACCGGCAGTCTCCCTAGAGTTCCCGACTTAACTCGCTGGCAACTAAGGATAGGGGTTGCGCTCGTTGCGGGACTTAACCCAACATTTCACAACACGAGCTGACGACAGCCATGCAGCACCTGTCTTACGGTTCCCGAAGGCACAACCGCATCTCTGCAGTCTTCCGTAGATGTCAAGAGTAGGTAAGGTTCTTCGCGTTGCGTCGAATTAAACCACATGCTCCACCGCTTGTGCGGGCCCCCGTCAATTCATTTGAGTTTTAATCTTGCGACCGT
+
GGG@FBFGGGGGGGGGGGGGGGGGGGGGGGGGGGGGGGGGGGGGGGEGGGGGGGGGGGGGGGGGGGGGGGGGGGGGGGGGGGGGGGGGGGGGGGGGGGGGGGGGGGGGGGGGGGEGGGGGGGGGGGGGGGGGGGGGGGGGGGGGGGDGGGGGGFGCFGGEEGGGGGGGFGGGGGGGGGGGGGGGGGGGGGGGCGGGGGGGGGGGGGGGDGGGEDGGGGGGGGGGGGGGGGGGGGGGGCEGGFFGGGFFGGGFFG:EFCFFFGF?BF>ABFFGGC?F2<16BBDF
@M02542:52:000000000-J9N43:1:1101:16745:5845 1:N:0:GTGAAA
CTGGTTAACCCAGGCAGTCTCGCCAGAGTGCCCAACTTAATGCTGGCAACAGACGATAGGGGTTGCGCTCGTTGCGAGACTTAACCCAACATTTCACAACACGAGCTGACGACAGCCATGCAGCACCTCTCACTCAATTCCCTTGCGGGCACTTCAACCATTACGTCGAATTCTGAGGAGTTCAAGCCTAGGTAAGGTTCTGCGCGTTGCTTCGAATTAAACCACATAATCCACCGCTTGTGCGGGCCCCCGTCAATTGTTTTGAGTTTTAGCCTTGCGGCCGTT
+
GGGGGGGGGGGGGGGGGGGGGGGGGGGGGGGGGGGGGGGGGGGGGGGGGGGGGGGGGGGGGGGGDGGGGGGGGGGGEFGGGGGGGGGGGGGGGGGGGGGGGGGGGGGGGGGGGGGGGGGFGGGGGGGGGGGGGGGGGGGGGGGGACEGGGGGGGGGGGGGGGGGGGGGGGGGGGGGGGGGGGGGGGGGGGGGFGGGGFGGGGGGGGGGGGGGFGGGGGGGGGGGFGGGGCFGFFFEGGGGGFFGGGFFGGGEFGFFACFFGF3>?BFFA<4DC7FGFFFFFFFF)
@M02542:52:000000000-J9N43:1:1101:21760:5847 1:N:0:GTGAAA
CGGTTTATCACCGGCAGTCCCCCTAGAGTTCCCGACTTAACTCGCTGGCAACTAAGGATAGGGGTTGCGCTCGTTGCGGGACTTAACCCAACATTTCACAACACGAGCTGACGACAGCCATGCAGCACCTGTCTTACGGTTCCCGAAGGCACAACCGCATCTCTGCAGTCTTCCGTAGATGTCAAGAGTAGGTAAGGTTCTTCGCGTTGCGTCGAATTAAACCACATGCTCCACCGCTTGTGCGGGCCCCCGTCAATTCATTTGAGTTTTAATCTTGCGACCGT
+
GGGFDGGGGGGGGGGGGGGGGGGGGGGGGGGGGGGGGGGGGGGGGGGGGGGGGGGGGGGGGGGGGGGGGGGGGGGGGGGGGGGGGGGGGGGGGGGGGGGGGGGGGGGDGGGGGGGGGGGGGGGGGGGGGGGGGGGGGGGGGGGGGGG@FCEGFGGGGGGGEGGGGGGGGGGGGGGGGGGGGGGGGGGGGGGGFGGGGFGGGGGGGGGGDGGGEGGGFGGGGFGGGGGGGCGGGGGGGGGGG3FDGGFEGDDFEGFBFEGFGGFFAF<DBFBGGG=FBD9>B>ED
@M02542:52:000000000-J9N43:1:1101:14383:5856 1:N:0:GTGAAA
CGGTTTATCACCGGCAGTCTCCCTAGAGTTCCCGACTTAACTCGCTGGCAACTAAGGATAGGGGTTGCGCTCGTTGCGGGACTTAACCCAACATTTCACAACACGAGCTGACGACAGCCATGCAGCACCTGTCTTACGGTTCCCGAAGGCACAACCGCATCTCTGCAGTCTTCCGTAGATGTCAAGAGTAGGTAAGGTTCTTCGCGTTGCGTCGAATTAAACCACATGCTCCACCGCTTGTGCGGGCCCCCGTCAATTCATTTGAGTTTTAATCTTGCGACCGT
+
GGGFGGGGGGGGCEGGGGGGGGGGGGGGGGGGGGGGGGGGGGGGGGGGGGGGGGGGGGGGGGGGGGGGGGGGGGGGGGGGGGGGGGGGGGGGGGGGGGGGGGGGGGGGGGGGGGGGGGGGGGGCFGGGGGGGGGGGGGGGDGGGGGGEGGGGGGGGGGGGGCFGGGGGGGGGGGGGGGGGGGGGGGGGGGGGGGGGGGGGGGGGGGGG5==E>CGFGGGGGGGGGGGFGGFGG=FEGGGGG?FDGGFFGGGFFDBFAFGFGGFFFB6:>>BGGCFG2960>FEF
@M02542:52:000000000-J9N43:1:1101:24326:5911 2:N:0:GTGAAA
CGGTTTATCACCGGCAGTCTCCCTAGAGTTCCCGACTTAACTCGCTGGCAACTAAGGATAGGGGTTGCGCTCGTTGCGGGACTTAACCCAACATTTCACAACACGAGCTGACGACAGCCATGCAGCACCTGTCTTACGGTTCCCGAAGGCACAACCGCATCTCTGCAGTCTTCCGTAGATGTCAAGAGTAGGTAAGGTTCTTCGCGTTGCGTCGAATTAAACCACATGCTCCACCGCTTGTGCGGGCCCCCGTCAATTCATTTGAGTTTTAATCTTGCGACCGTT
+
GGGGGGGGGGGGGGGGGGGGGGGGGGGGGGGGGGGGGGGGGFGGGGGGGGGGGGGGGGGGGFGGGGGGGGGGGGGGGGGGGGGGGGGGGGGGGGGGGGGGGGGGGGGGGGGGGGGEGGCGGGGGGFFGGGGGGGGGGG>C7>BDEGGGGGCCFDCGDC7CE?FGCGFGB6CCEGD?DC<FFGGAFFFFFFFFCFCGFFBD4::>@A>;951766)745CBGFFFCF?BCCA:?F>10>C(:7>?:17(43<747*(4)82.9?>A:DD9>AB25<7*/.;@357)
@M02542:52:000000000-J9N43:1:1101:11907:5935 1:N:0:GTGAAA
CGGTTTATCACCGGCAGTCTCCCTAGAGTTCCCGACTTAACTCGCTGGCAACTAAGGATAGGGGTTGCGCTCGTTGCGGGACTTAACCCAACATTTCACAACACGAGCTGACGACAGCCATGCAGCACCTGTCTTACGGTTCCCGAAGGCACAACCGCATCTCTGCAGTCTTCCGTAGGTGTCAAGAGTAGGTAAGGTTCTTCGCGTTGCGTCGAATTAAACCACATGCTCCACCGCTTGTGCGGGCCCCCGTCAATTCATTTGAGTTTTAATCTTGCGACCGT
+
GGGGGEGFDFGGGGGGDGFFGGGGGGFFGGGGGGGGGGDGGGGEGGGCGEFFGGGGGFGFGGFGGEFGGCGGEGGCFG7FEGGGGGFGGGFGGGGGGGGGGGE>FG7FGFFFGGG:EGGEG<FDGG,6FFFGFGFAGFFGGCFFDGDEEGGG:FGGGGGEGGFDCFCFGGFFGGCCFGGGGGGCFGCGGGGGGFEGFEGGGGG>ECEG=E=E@C=CFGGGGFGGGGGFFFGCFGG/:C=C92BCCGBBGGGFFGFFDC:@DF29<B>BFA>DCCFGFF919F3;
@M02542:52:000000000-J9N43:1:1101:14221:5937 1:N:0:GTGAAA
ACAGTTTACACTGGCAGTCTTGCTAGAGTTCCCGACATCACTCGCTGGCAACTAACAACAGGGGTTGCGCTCGTTATAGGACTTAACCTGACACCTCACGGCACGAGCTGACGACAACCATGCAGCACCTTGTAAATTGTCCGAAGAAAAGTCTGTTTCCAAACCTGTCAATCTACATTTAAGCCTTGGTAAGGTTCCTCGCGTATCATCGAATTAAACCACATGCTCCACCGCTTGTGCGGGCCCCCGTCAATTCCTTTGAGTTTCATTCTTGCGAACGTACTC
+
GGGGGGGGFGGGFFFFGGGGGGGGGGGGGGGGGGGGGGGGGGGFEFF@FFFGGGGGGGGGGGGGGGGGGCGGEGGGGGGD<FGGGGFGGCFGGGGGGGGGCECFGGGFGFGGGGGGGGGGGGGGGDFEFGGGAFF<FFFGFGGGGGGGGGFGGGGGGFGGGGGGGGGGFGGEGGGGGGGGGGGGFGGFFGGGGGGGGGGGGGECEEGGGGGGFGGFGCGC*7CFCFFFCGGG5EGGGGFGGFF:*9B577CDBGFFAGF6:C?*:>A29:<FGDFG9690<4F@?
@M02542:52:000000000-J9N43:1:1101:14013:5941 1:N:0:GTGAAA
TTCGCTCGTTATAGGACTTGACCAAACATCTCACGACACGAGCTGACGACAGCCATGCAGCACCTGTATGAAAGTAAGTACCATCCCGTTAAGGACAGGTTTTCTTGTTCATATGTCAAGGGCTGGTAAGGTTTTGCGCGTTGTATCGAATTAAACCACATGCTCCACCGCTTGTGCAGGCCCCCGTCAATTCCTTTGAGTTTCGGTCTTGCGACCGTACTCCCCAGGCGGAGTGTTTCACGCGTTAGCTGGGCCCCTGATCCGCGTAGACCAAGGGCGAACACTCATCGTTTACGGCATG
+
CCCCCGGGFGGGFGGGGGGGGGGGGGGGGGGGGGGGGGGGGGGGGGGGGGGGGGGGGGGGGGGGGGGGGGGGGGGGGGGGGGGGGGGGGGGGGGGGGGGGGGGGGGGGGGGGGGGGGGGGGGGGGGGGGGGFGGGGGGGGGGGGGGGGGGGGGGGGGGGGGGGGGGGGGGGGGGGFGGGGGGGGGGGGGGGGGGGGGGFFFGGGGGGGGGGGGGGGGGGGGGGGGGGGFGGGGEC7@FGGGGF>CGECFGGFEGGGGB:FGGFFFCDFE3<F?CGFGD9B6>0,)3::*9>FFFFF(05))
@M02542:52:000000000-J9N43:1:1101:7796:5945 1:N:0:GTGAAA
CGGTTTATCACCGGCAGTCTCCCTAGAGTTCCCGACTTAACTCGCTGGCAACTAAGGATAGGGGTTGCGCTCGTTGCGGGACTTAACCCAACATTTCACAACACGAGCTGACGACAGCCATGCAGCGCCTGTCTTACGGTTCCCGAAGGCACAACCGCATCTCTGCAGTCTTCCGTAGATGTCAAGAGTAGGTAAGGTTCTTCGCGTTGCGTCGAATTAAACCACATGCTCCACCGCTTGTGCGGGCCCCCGTCAATTCATTTGAGTTTTAATCTTGCGACCGT
+
GGGEGGGGGFFEFGGGGGFFCFGFGGGGGGGFGGCGGGGGGGFFGDGGGGGFGGGCEFEGGGGGGGEFEFGGGEFFGGGGGGGGGGGGGGGGGFGG<FGGGGGGGGGGGGFGDEGGGGFFDDGGGGGGFGGC<FFGGGDG@FGGGGGGGGGGGGFCFGGGGGGGCCCCFFGG@GGGGC8FCC,BFFGFECFG<F9<FF;<FGGCEGCECCEGFCEFFGFGGGGGFGC9?:+<CCFGDD5>F:FGGGFECDGFFGF>AGGFGGD=9BF<AFFGG77F)<9;FBBF
@M02542:52:000000000-J9N43:1:1101:26318:5953 1:N:0:GTGAAA
CGGTTTATCACCGGCAGTCTCCTAGAGTTCCCGACTTAACTCGCTGGCAACTAAGGATAGGGGTTGCGCTCGTTGCGGGACTTAACCCAACATTTCACAACACGAGCTGACGACAGCCATGCAGCACCTGTCTTACGGTTCCCGAAGGCACAACCGCATCTCTGCAGTCTTCCGTAGATGTCAAGAGTAGGTAAGGTTCTTCGCGTTGCGTCGAATTAAACCACATGCTCCACCGCTTGTGCGGGCCCCCGTCAATTCATTTGAGTTTTAATCTTGCGACCGTAC
+
GGGEGGGGGGGGGGGGGGGGGGGGGGGGGGGGGGGGGGGGGGGGGGGGGGGGGGGGGGGGGGGGGGGGGGGGGGGGGGGGGGGGGGGGGGGGGGGEFGGGGFGGGGGGGGGGGGGGGGGGGGGGGGGGGGGGGGGGGGGGGGGGGGGGGGGGGGGGGGGGGFGGGGGGGGGGGGGGGGGGGGGGGGGGGGGGGGGGGGGGGGGGGGGGGGGGFGGGGGGGFGGFGGGGGGGGGGGGGGGGGDFGECDEEGGFFDFFBGGFGGFFFDFFAFFGGGFGAFFFFFFF)
@M02542:52:000000000-J9N43:1:1101:12483:5970 2:N:0:GTGAAA
CGAGTTGACCCCGGCAGTCTTCCATGAGTCCCCGCCATAACGCGCTGGCAACATGGAACGAGGGTTGCGCTCGTTGCGGGACTTAACCCAACATCTCACGACACGAGCTGACGACAGCCATGCACCACCTGTGACCGCCCCCGAAGGACCTGCCATCTCTGACAGTTTTGCGGCCATGTCAAACCCAGGTAAGGTTCTTCGCGTTGCATCGAATTAACCCGCATGCTCCCCCGCTTGTGCGGGCCCCCGTCCATTCCTTTTGGTTTTAGCCTTTCGGCCGTACCC
+
GGGGGGGGGGGGGGG>FGGGGGGGGGGGGGGGGGGGGGGGGEGGGGGGGGGGGGGGGGGGDGGGGGGGGGGGGGGGGGGGGGGGGGGGGGGGGGGGGGGGGGGGGGGGGGGGDGGGGGGGGGGGGGGGGGFFGCGFEGEGGGCEGCEGGGGGGGGGGFECCGGCCCFGCDGFGGGGGGGFFGFFFB@F@?=6>?:>C?F73:>>75B39B15(4CFF*07)42;?D*-2*44<D>0(,26(469764;;:5)4>75.67>)*04118)1-:B255C)55).)0)/
@M02542:52:000000000-J9N43:1:1101:13310:5973 1:N:0:GTGAAA
CGGTTTATCACCGGCAGTCTCCCTAGAGTTCCCGACTTAACTCGCTGGCAACTAAGGATAGGGGTTGCGCTCGTTGCGGGACTTAACCCAACATTTCACAACACGAGCTGACGACAGCCATGCAGCACCTGTCTTACGGTTCCCGAAGGCACAACCGCATCTCTGCAGTCTTCCGTAGATGTCAAGAGTAGGTAAGGTTCTTCGCGTTGCGTCGAATTAAACCACATGCTCCACCGCTTGTGCGGGCCCCCGTCAATTCATTTGAGTTTTAATCTTGCGACCGT
+
GGGGGGGGGGGGGGGGGGGGGGGGGGGGGGGGGGGGGGGGGGGFGGGGGGGGGGFGFGGGGGCGEGGGGGGGGGGGGGGGGGGGFGFGGGGGGGGGGGGGGGGGGEGGGGGGGGGGFGGGGGGGGGFGGGGGGGGGGGGGEGGGGGGEFFGGGEFGGGEEGFGGGGGGFGFGGGGGGGGGGGGGGGGGGGGGGGGGGGGGGGGGGGGGGDGGFGGGGGGGGGFGGGGGGGGGGGG8:CE5F4BDGDEEGGGFBD:B>EGFGF<FF:4<>AFFG:=>42(276)7
@M02542:52:000000000-J9N43:1:1101:26156:5977 2:N:0:GTGAAA
CGGTTTATCACCGGCAGTCTCCCTAGAGTTCCCGACTTAACTCGCTGGCAACTAAGGATAGGGGTTGCGCTCGTTGCGGGGCTTAACCCAACATTTCACAACACGAGCTGACGACAGCCATGCAGCACCTGTCATACGGTTCCCGCAGGCACAACCGCAACTTTGCAGTCTTCCGTAGATGTCAAGAGGAGGTAAGGTTCTTCGCGTTTCGTCGAATTAAAACCCAATCTCCACCCACTGTGCCGGCCCCCGTCCAATGATTTGTGTCTTTGTCTTTCAACCGTC
+
GGGGG>8<DE@FEG7:@CE<<EFGCCCFEF,CFCFGEG9FAFFGGGGGGGGFGGGGC,6EFE,6BCFAFGF:FEGCFEFG+@:FFFFFFGGF<,CFFE,@5+,+6FEEEGG,:FCECF:,@EFCBFGF?8<FF,@@C,*4@E6EB*>C>8;DFC5:?>E5C6+1:E?>+;:7+>*+*/:+1<277)*)))834*@G:392*96.,789008.(()./7<@C).*8;5(**).*7)((,0).-))).((--1/-*)(.4)))/*).(4))))))..***/1*))0)
@M02542:52:000000000-J9N43:1:1101:25756:5982 1:N:0:GTGAAA
CGGTTTATCACCGGCAGTCTCCCTAGAGTTCCCGACTTAACTCGCTGGCAACTAAGGATAGGGGTTGCGCTCGTTGCGGGACTTAACCCAACATTTCACAACACGAGCTGACGACAGCCATGCAGCACCTGTCTTACGGTTCCCGAAGGCACAACCGCATCTCTGCAGTCTTCCGTAGATGTCAAGAGTAGGTAAGGTTCTTCGCGTTGCGCCGAATTAAACCACATGCTCCACCGCTTGTGCGGGCCCCCGTCAATTCATTTGAGTTTTAATCTTGCGACCGT
+
GGGGGGGGGGGGGGGGGGGGGGGGGGGGGGGGGGGGGGGGGGGGGGGGGGGGGGGGGGGGGGGGGGGGGGGGGGGGGGGGGGGGGGGGGGGGGGGGGGGGGGGGGGGGGGGGGGGGGGGGGGGGGGGGGGGGGGGGGGGGGGGGGGGGGGGGGGGFGGGGGGGGGGGGGGGGGGGGGGGGGGGFGGGGGGGGGGGGG?FFGGEGGGGGGGGGFGGGGGGGGGGGGGGGGGGGGGGGGGGGGFFGGGFDGGGFFDFFF+:?FGA?9?DFFFFGFFFGFFF>>;>>
@M02542:52:000000000-J9N43:1:1101:22570:6010 2:N:0:GTGAAA
CGGTTTATCACCGGCAGTCTCCCTAGAGTTCCCGACTTAACTCGCTGGCAACTAAGGATAGGGGTTGCGCTCGTTGCGGGACTTAACCCAACATTTCACAACACGAGCTGACGACAGCCATGCAGCACCTGTCTTACGGTTCCCGAAGGCACAACCGCATCTCTGCAGTCTTCCGTAGATGTCAAGAGTAGGTAAGGTTCTTCGCGTTGCGTCGAATTAAAACACATGCTCCACCGCTTGTGCGGGCCCCCGTCCATTCATTTTAGTTTTAATCTTGCGACCGT
+
GGGGGGGGGGGGGGGGGGGEGGGGGGGGGGFGGGGGGGGGGGGGGGGGGGGG?FGGGGGGGFGGGGGGGGEGGGGGGGGGGGFGGGGFGGGGGGGGGGGGGGGGDGEGDGGGGGGGGGGGGFGCFG?FFFGGGGGGFGGGGDGGGGGEECFFGGGGC59AGGGGGGGGFGG6<FGGGEGAFCDFF@AFFFFF>AFGGGFCFFFF<E>;>DBFF;DFF3<?C)5C*A6<F*)8@FFBF67(22>BEF;076C),91-54@))/1).(.:2:6?A<4>**))).7)
@M02542:52:000000000-J9N43:1:1101:21801:6047 1:N:0:GTGAAA
CGGTTTATCACCGGCAGTCTCCCTAGAGTTCCCGACTTAACTCGCTGGCAACTAAGGATAGGGGTTGCGCTCGTTGCGGGACTTAACCCAACATTTCACAACACGAGCTGACGACAGCCATGCAGCACCTGTCTTACGGTTCCCGAAGGCACAACCGCATCTCTGCAGTCTTCCGTAGATGTCAAGAGTAGGTAAGGTTCTTCGCGTTGCGTCGAATTAAACCACATGCTCCACCGCTTGTGCGGGCCCCCGTCAATTCATTTGAGTTTTAATCTTGCGACCGT
+
GGGGGGGGGGFGGGGGGGGGGGGGGGGGGGGGGGGGGGGGGGGGGGGGGGGGGGGGGGFGGGGGGGGGGGGGGGGGGGGGGGGGGGFGGGGGGGGGGGGGGGGGGGGGGGGGGGGGGFGGGGGGGGGGGGGGGGGGGGGGGGGGGGGGGGGGGGGGGGGGGGGGGGGGGGGFGGGGGGG@FGGGGGGGGGGGFGGGGFFGGGGGGGGGGGGGFGGGFGGGFFGGGGGGGGGGGFGGGGGDGFFGGGBFGGGEEGFFFDFFGGAFF?DFAABFDFFFBFFFFFFF
@M02542:52:000000000-J9N43:1:1101:12642:6053 1:N:0:GTGAAA
CGGTTTATCACCGGCAGTCTCCCTAGAGTTCCCGACTTAACTCGCTGGCAACTAAGGATAGGGGTTGCGCTCGTTGCGGGACTTAACCCAACATTTCACAACACGAGCTGACGACAGCCATGCAGCACCTGTCTTACGGTTCCCGAGGGCACAACCGCATCTCTGCAGTCTTCCGTAGGTGTCAAGAGTAGGTAAGGTTCTTCGCGTTGCGTCGAATTAAACCACATGCTCCACCGCTTGTGCGGGCCCCCGTCAATTCATTTGAGTTTTAATCTTGCGACCGT
+
GGGGGGGGGGGGGGGGGGGAFGGGGGGGGGGGGGGGGGGGGGGGGGGGGGGGGGGGGGGGGGGGGGGGGGGGGGGGGGGGGGGGGGGGGGGGGGGGGGGGGGGGGGGGGGGGGGGGGGGGGGGGGGGGGGGCGGGGGGGGGGGGGGGGGGGGGGGGGGGGGGGGGGGGGFFGGGGGGGGGGGGGGFGGGGGGGCGGGFFGFFGGGGGD:CGGFGGGFGGGGGCGFGGFGFGGGGF=CGGGDFFGGGFFGDG3)14><CGFGGAFFB:<BFFGGGFGFFF994@:
@M02542:52:000000000-J9N43:1:1101:15993:6087 1:N:0:GTGAAA
GTCCCCACCTTCCTCCGGCTTATCACCGGCAGTCCCTCTGGAGTGCCCAACTTAATGATGGCAACTAGAGGCGAGGGTTGCGCTCGTTGCGGGACTTAACCCAACATCTCACGACACGAGCTGACGACAGCCATGCAGCACCTGTCACCGGTCCAGCCGAACTGAAGGACTCCATCTCTGGTGTCCGCGACCGGGATGTCAAGGGTTGGTAAGGTTCTGCGCGTTGCTTCGAATTAAACCACATGCTCCACCGCTTGTGCGGGCCCCCGGCAATTCCTTTGAGTTTTAGTCTTGCGACCGT
+
CCCCCGGGGGGFGGGGGEEGGGGGGGGGGGGGGFGGGFGGG,CFFGFGGGGCFGGGFGGGGCFGGGGGGGGGGGGGGC8FGGEGGGGGGGEDGGGGGGGAFGGG>FAF?EF9FFGGGDCGGGGGFDGCGGGGGGFBFFGGGGGGGGGGGGGGGGGGDGGGGFFE9FGGGGGGGGGCFGFGGGFFGFG:BBFGGGGGGGAF?:CEGFFGGCGFFFFCCCCFGEE:CEC7=CC=FGGCGDF?ECG@CFGFGCGD5DE3584*AD@BCDGFF)(03<>F7:9=:A<-4:AC4:7749)90;@E8
@M02542:52:000000000-J9N43:1:1101:21330:6103 2:N:0:GTGAAA
CGGTTTATCACCGGCAGTCTCCCTAGAGTTCCCGACTTAACTCGCTGGCAACTAAGGATAGGGGTTGCGCTCGTTGCGGGACTTAACCCAACATTTCACAACACGAGCTGACGACAGCCATGCAGCACCTGTCTTACGGTTCCCGAAGGCACAACCGCATCTCTGCAGTCTTCCGTAGATGTCAAGAGTAGGTAAGGTTCTTCGCGTTGCGTCGAATTAAACCACATGCCCCACCGCTTGTGCGGGCCCCCGTCAAGTCATTTGAGTTTTAATCTTTCGACCGG
+
GGGGGGGGGGGGGGGGGGGEGGGGGGGGGGGGGGGGG@FGGGGGGGGGGGGGGGGGGGGGGGGGGGGGGGGGGGGGGGGGGGGGGGGFGEGEGGGGGGGGGGGGGGGGGGGGGGGGGGGGGGGGGGGGGGFCFGGGGGGFEEGCEGGGCFGGGGGGGGGDG?GGGGGGEC:C<CGGGGGFFGGFGEFFFFFF<FGGGEBF=@=51>336)(031D<?>EF=)288F6><*((.)5339D:1)41@FF9>9D5195:))1))1*6<?):<<>?)))2*/0>BF@)
@M02542:52:000000000-J9N43:1:1101:12026:6131 1:N:0:GTGAAA
CAGTTTGTCACTGGCAGTATCCTTAAAGTTCCCACCCGAAGTGCTGGCAAATAAGGAAAAGGGTTGCGCTCGTTGCGGGACTTAACCCAACATCTCACGACACAATCTGACGACAGCCATGCAGCACCTGTATCAGAGTTCCCGAAGGCACCAATCCATCTCTGGAAAGTTCTCTGTATGTCAAGGCCAGGTAAGGTTCTTCGCGTTGCATCTAATTAAACCACATGCTCCACCGCTTGTGCGGGCCCCCGTCAATTCATTTGAGTTTTAGTCTTGCGACCGTAC
+
GGGGGGGGGGGGGGGGGGGGGGGGGGGGGGGGGGGGGGGGGGGGGGGGGGGGGGGGFGGGGGGGGGGGGGGGGGGGGGGGGGGGGGGGGGGGGGGGGGGGGGGGGGGGGGGGGGGGGGGGGGGGGGGGGGGGFGGGGGGGGGGGGGGGGGGGGGGGGGGGGGGGGGGGGGGGGGGGGGGGGGGGGGGGGGGGGGGGGGGGGGGGGGGGECGGFGGGGGGGGGGGGGGGEEFFGGGGGGGGGEBGGDBEGDGEFGFFFGG?FGBFFFFFFFFGGGFFFF>FFFEF3
@M02542:52:000000000-J9N43:1:1101:23778:6132 1:N:0:GTGAAA
CGGTTTATCACCGGCAGTCTCCCTAGGGTTCCCGACTTAACTCGCTGGCAACTAAGGATAGGGGTTGCGCTCGTTGCGGGACTTAACCCAACATTTCACAACACGAGCTGACGACAGCCATGCAGCACCTGTCTTACGGTTCCCGAAGGCACAACCGCATCTCTGCAGTCTTCCGTAGATGTCAAGAGTAGGTAAGGTTCTTCGCGTTGCGTCGAATTAAACCACATGCTCCACCGCTTGTGCGGGCCCCCGTCAATTCATTTGAGTTTTAATCTTGCGACCGT
+
GGGGGGGGGGGGGGGGGGGFGGGGGGGGGGGGGGGGGGGGGGGDGGGGGGGGGGGGGFFGGGGGGGGGGGGGGGGGGGGGGGGGGGGGGGGGGGGGGGGGGGGGGGGGGGGGGEGGGGGFGGGGGGGGGGGGGGGGGGGGGGGGGGGCFGGGGGGGGGGGGGGGGGGGGGGGGGGGGGGGGGGGGGGGGGGGGGGGGFGGGGGGGGGGGGGGFGGGGGGGGGGGGGGGGGGGGGGGGGGGGFFGCDBEGGGFFGFFFGGFDGDF9?AFFFACDGFF2<BFFFFF
@M02542:52:000000000-J9N43:1:1101:26394:6143 1:N:0:GTGAAA
GTCCACACCTTCCTCCGGTTTATCACCGGCAGTCTCCCTAGAGTTCCCGACTTAACTCGCTGGCAACTAAGGATAGGGGTTGCGCTCGTCGCGGGACTTAACCCAACATTTCACAACACGAGCTGACGACAGCCATGCAGCACCTGTCTTACGGTTCCCGAAGGCACAACCGCATCTCTGCAGTCTTCCGTAGATGTCAAGAGTAGGTAAGGTTCTTCGCGTTGCGTCGAATTAGACCACATGCTCCACCGCTTGTGCGGGCCCCCGTCAATTCATTTGAGTTTTAATCTTGCTACCGTAC
+
CCCCCGGGGGGGGGGGGGGGGGGGGGGGGGGGGGCGGGGGGGFGGGGGGGGGGGGGGGGGGGGGGGGGGGGGFFGGGGGGGGGGGGGGGGGGGGGGGGGGGGGGGGGGGGGGGGGGGGGGGGGGGGGGGGGGGGGGGGGGGGGGGGGGGGGGGGGGCFGCGEGGGFFGGEGCGGDGGGGGGFGGGGGGGECFGGGCFGGGGCFGGGGGGGGGGGGGGGBEGGGGGEGGF5@FGGGGGGGECC9FCGGFGGGEDGGG4<DDEC>DGGDBF3:FAG79CG>4<ADBF>FGFGFC2)6<?FF))
@M02542:52:000000000-J9N43:1:1101:8842:6188 1:N:0:GTGAAA
GTCCCCACCTTCCTCCAGTATATCACTGGCAGTCTCCCTAGAGTTCCCGACTTAACTCGCTGGCAACTAAGGATAGGGGTTGCGCTCGTTGCGGGACTTAACCCAACATTTCACAACACGAGCTGACGACAGCCATGCAGCACCTGTCTTACGGTTCCCGAAGGCACAACCGCATCTCTGCAGTCTTCCGTAGATGTCAAGAGTAGGTAAGGTTCTTCGCGTTGCGTCGAATTAAACCACATGCTCCACCGCTTGTTCGGGCCCCCGTCAATTCATTTGAGTTTTAATCTTGCGACCGTAC
+
CCCCCGGGGGGGGGGGGGGGGGGGGGGGGGGGGGGGGGGGGGGGGGGGGGGGGEFGGGGGGGGGGGGGGGGGGGGGGGGGGGGGGGGGGGGGGGGGGGGGGGGGGGGGGGGGGGGGGGGGGGGGGGGGGGGGGGGGGGGGGGGGGGGGFGGGGGGGGGGFGGGGGGGGFGGGGEDG;EDFGGGGGGGGGGGGDEFGGGGGFGGGGGGGFGGGGFGGGFFGEEECGGEGBGGGGGGGGGGGGGDGEFGFGGCGCGFF*:DDGGF@EGC>>DFF2:7@FGFFFFFFFBDG>CF:>1>>FBE30
@M02542:52:000000000-J9N43:1:1101:16554:6200 1:N:0:GTGAAA
ATCCACACCTTCCTCCGGTTTATCACCGGCAGTCTCCCTAGAGTTCCCGACTTAACTCGCTGGCAACTAAGGATAGGGGTTGCGCTCGTTGCGGGACTTAACCCAACATTTCACAACACGAGCTGACGACAGCCATGCAGCACCTGTCTTACGGTTCCCGAAGGCACAACCGCATCTCTGCAGTCTTCCGTAGATGTCAAGAGTAGGTAAGGTTCTTCGCGTTGCGTCGAATTAAACCACATGCTCCACCGCTTGTTCGGGCCCCCGTCAATTCATTTGAGTTTTAATCTTGCGACCGTAC
+
CCCCCGGGGGGGGGGGGGGFG@FGGGGGCFGGGGGGGGGGG9FGGGGGGGGGGGGGGGGGGGGGGGGGGGGGGG9F@GGGGGGGGGGGGGGGGGGEGGGGGGGGGGGGGGGGGGGGGCGGGGGGGGGGGGGGGGGGFGGGGGGGGGGGGGGGGGGGGFGGGGGGGFGGGGGGGGEGGGFGGGFFGGGGGGGGGGFGFGGGGGGGGGGFFGGGGGGFGGGGGGG588CC5>=FFCFGGFGGGG6@0<F6*C8CEDCC74;DGD>>GDDFF32@<GFFGGA=0<<<AFBG*:@:<19>>>DF>
@M02542:52:000000000-J9N43:1:1101:24270:6207 1:N:0:GTGAAA
GTCCACACCTTCCTCCGGTTTATCACCGGCAGTCTCCCTAGAGTTCCCGACTTAACTCGCTGGCAACTAAGGATAGGGGTTGCGCTCGTTGCGGGACTTAACCCAACATTTCACAACACGAGCTGACGACAGCCATGCAGCACCTGTCTTACGGTTCCCGAAGGCACAACCGCATCTCTGCAGTCTTCCGTAGATGTCAAGAGTAGGTAAGGTTCTTCGCGTTGCGTCGAATTAAACCACATGCTCCACCGCTTGTGCGGGCCCCCGTCAATTCATTTGAGTTTTAATCTTGCGACCGTAC
+
CCCCCGGGGGGGGGGGGGGGGGGGGGGGGGGGGGGGGGGGGGGGGGGGGGGGGGGGGGGGGGGGGGGGGGGGGGGGGGGGGGGGGGGGGGGGGGGGGGGGGGGGGGGGGGGGGGGGGDGGGGGGGGGGGGGGGGGGGGGGGGGGGGGGGGGGGGGGGGGGGGGGGFGGGGGGGGGGGGGGGGGGGGGGGGGGGGGGGGGGGGGGGGGGGGGGCFGGGFFGEEGEGGEEDC@EFGGGGGGGGGFFFGGFFGG*:DFGCDEGGGFFGGGFFG??<CDFGGF=?>DFFBFGGGFC<B;;>FFF)
@M02542:52:000000000-J9N43:1:1101:13250:6230 2:N:0:GTGAAA
CGGTTTATCACCGGCAGTCTCCCTAGAGTTCCCGACTTAACTCGCTGGCAACTAAGGATAGGGGTTGCGCTCGTTGCGGGACTTAACCCAACATTTCACAACACGAGCTGACGACAGCCATGCAGCACCTGTCTTACGGTTCCCGAAGGCACAACCGCATCTCTGCAGTCTTCCGTAGATGTCAAGAGTAGGTAAGGTTCTTCGCGTTGCGTCGAATTAAACCACATGCTCCACCGCTTGTGCGGGCCCCCGTCCATTCCTTTGAGTTTTAATCTTTGGCCCGTT
+
GGGGGGGGGGGGGGG+CEGFGGGGGGFGGGGGGGGGGGGGGGGGGGGGGGGGFGGGFCFFGGGGGGGGGGGGGGFFGGGGGGGGGGGGGGGGGFFGGGGGGGGGGGGGGGGGGGGDGGGGG8D9AFCFE8BEFCFEGFFGGGGGGGDGGGGGGGDGDD>CGCGGCGGFFFFFGGGGFC?BFGFFGFFFFFFFC6CGGGFGFFFF638995()--55@FGFGAFDFF624:)8@5;(2(932>B(7991>BD3(*)-..9))19)-,69A>)3:<6C7*)))7)))
@M02542:52:000000000-J9N43:1:1101:15311:6242 1:N:0:GTGAAA
CGGTTTGTCACCGGCAGTCTCCTTAGAGTGCCCACCATTACGTGCTGGTAACTAAGGACAAGGGTTGCGCTCGTTACGGGACTTAACCCAACATCTCACGACACGAGCTGACGACAGCCATGCAGCACCTGTGTCTGAGTTCCCGAAGGCACCAATCCATCTCTGGAAAGTTCTCAGCATGTCAAGGCCAGGTAAGGTTCTTCGCGTTGCTTCGAATTAAACCACATGCTCCACCGCTTGTGCGGGCCCCCGTCAATTCATTTGAGTTTTAACCTTGCGGCCGTT
+
GGGGGGGGGGGGGGGGGGGGGGGGGGGGGGGGGGGGGGGGGGGGGGGGGGGGGGGGGGGGGGGGGGGGGGGGGGGGGGGGGGGGGGGGGGGGGGGGGFGGGGGGGGGGGFGGGGGDGGGDCFGGGGGGGGGGFDGGGGGGGGGGGGGGGGGGGGGGGGGGGFFGGGFGGGGGFGGGFGGGGFGGGGGGGFGGGFGGGFGGGGFGGGGGGGGGFEFFFGGGGGGGGGGFG;FGFGGEEGGGGFFGGDDD=DGFFGFFBFD@FGFFBFABBAFCCCFG9?>FFFEF)
@M02542:52:000000000-J9N43:1:1101:22634:6262 1:N:0:GTGAAA
CGGTTTATCACCGGCAGTCTCCCTAGAGTTCCCGACTTAACTCGCTGGCAACTAAGGATAGGGGTTGCGCCCGTTGCGGGACCTAACCCAACATTTCACAACACGAGCTGACGACAGCCATGCAGCACCTGTCTTACGGTTCCCGAAGGCACAACCGCATCTCTGCAGTCTTCCGTAGATGTCAAGAGTAGGTAAGGTTCTTCGCGTTGCGTCGAATTAAACCACATGCTCCACCGCTTGTGCGGGCCCCCGTCAATTCATTTGAGTTTTAATCTTGCGACCGT
+
GGGGGGGGGGGGGGGGGGGGGGGGGGEEFGGGGGGGGGGGGGGGGGGGGGGGGGGGGGGGGGGGGGGGGGGGGGGGGGGGGGGGGGGGGGGGGGGGGGGGGGGGGGGGGGGGGGGGGGGGGGGGGGGGGGGGGGGGGGGGGGGGGGGGGGGGGGGGGGGGGGGGGGGGGGGGGGGGGGGGGGGGGGGGGGGGGGGGGGGGGGGGGGGGDGGGFGDGGGGGGGGGGGGDFFFGGGFEEGDGF:FGGGFFGGGB>CBFFGGFGF<FB?FFFFFGGGFG>ABF>F>D
@M02542:52:000000000-J9N43:1:1101:19148:6265 1:N:0:GTGAAA
CGGTTTATCACCGGCAGTCTCCCTAGAGTTCCCGACTTAACTCGCTGGCAACTAAGGATAGGGGTTGCGCTCGTTGCGGGACTTAACCCAACATTTCACAACACGAGCTGACGACAGCCATGCAGCACCTGTCTTACGGTTCCCGAAGGCACAACCGCATCTCTGCAGTCTTCCGTAGATGTCAAGAGTAGGTAAGGTTCTTCGCGTTGCGTCGAATTAAACCACATGCTCCACCGCTTGTGCGGGCCCCCGTCAATTCATTTGAGTTTTAATCTTGCGACCGT
+
GGGGGGGGGGGGGGGGGGGGGGGGGGGGGGGGGGGGGGGGGGGGGGGGGGGGGGGGGGGGGGGGGGGGGGGGGGGGGGGGGGGGGGGGGGGGGGGGGGGGGGGGGGGGGGGGGGGGGGGGGGGGGGGGGGGGGGGGGGEGGGGGGGGGGGGGGGGGGGGGGGGGGGGGGGGGGGGGGGGGGGGGGGGGGGGGGGGGGGGGGGGGGGGGGGGGFGGGGGGGGGGGGGGGGGGGGGGGEDGGG:FGDG@DGGGFDGFFFGGFGGFFBF9AFAAGGGFG4<9>>F>5
@M02542:52:000000000-J9N43:1:1101:22200:6292 1:N:0:GTGAAA
CGGTTTATCACCGGCAGTCTCCCTAGAGTTCCCGACTTAACTCGCTGGCAACTAAGGATAGGGGTTGCGCTCGTTGCGGGACTTAACCCAACATTTCACAACACGAGCTGACGACAGCCATGCAGCACCTGTCTTACGGTTCCCGAAGGCACAACCGCATCTCTGCAGTCTTCCGTAGATGTCAAGAGTAGGTAAGGTTCTTCGCGTTGCGTCGAATTAAACCACATGCTCCACCGCTTGTGCGGGCCCCCGTCAATTCATTTGAGTTTTAATCTTGCGACCGT
+
GGGGGGGGGGGGGGGGGGGGGGGGGGECFGGGGGGGGGGGGGGGGGGGGGGGGGGGGGGGGGGGGGGGGGGGGGGGGGGGGGGGGGGGGGGGGGGGGGGGGGGGGGGGGGGGGGGGGGGGGGGGGGGGGGGGGGGGGGGGGGGGGGGGGGGGGGGGGGGGGGGGGGGGGGGGGGGGGGGGGGGGGGGGGGGGGGGGGGGGGGGGGGGGEEGGFGGGGGGGGGGGGGGGGFGGGGGGCDGGG?FGGGFFGGGE>DBFFFF*>C>FB?AAFFAFGCFF)6(49BBB
@M02542:52:000000000-J9N43:1:1101:24708:6323 2:N:0:GTGAAA
CGGTTTATCACCGGCAGTCTCCCTAGAGTTCCCGACTTAACTCGCTGGCAACTAAGGATAGGGGTTGCTCTCGTGGCGGGACTTAACCCAACATTTCCCAACCCGAGCTGACGAGGGCCATGCAGCACCTGTCTTACGGTTCCCGAAGGCACAACCGCAGCTCTGCAGTCTTCCGCAGATGTCATGAGTAGGGCAGGATCTTCGCGTTGCGTTGAATTAAACCACATTCCCCACGGCTTGTGCGGGCCACCGTCCATCCAGTGGTGTTTTACTCTTGGCACCGA
+
AF78+,,66CE6,@FB+C,C<<F<FF,EFGCAF>:7@C,<FFCF@CCG7EFC,C,C,,69,BE6B+=,,,C,,B,,@+@FF+F9FG9C,844+,,,7,,:,@+>F++36A,:++++8+:+@C,>,,@D@8B@,@;<CF@@F::;:CEGGD,=E,1>CEG**,,,4B,>F<+++<=5)*)*2A+;+97=@+:=():9<*0*09@:(5.4()-0(-**187B*-1*;*0)**,4)0)(-,71())(0,(-(-*/4*)()))..8/(.(.-((.-64)0**)*/0))
@M02542:52:000000000-J9N43:1:1101:19114:6333 2:N:0:GTGAAA
CGGTTTATCACCGGCAGTCTCCCTAGAGTTCCCGACTTAACTCGCTGGCAACTAAGGATAGGGGTTGCGCTCGTTGCGGGACTTAACCCAACATTTCACAACACGAGCTGACGACAGCCATGCAGCACCTGTCTTACGGTTCCCGAAGGCACAACCGCATCTCTGCAGTCTTCCGTAGATGTCAAGAGTAGGTAAGGTTCTTCGCGTTGCGTCCAATTAAACCACATGCTCCACCGCTTGTGCGGGCCCCCGTCAATTCATTTTAGTTTTAATCTTTCGACCTT
+
GGGGGGGGGGGGGGGGGGGFGGGGGGGGGGGGGGGGGGFGGGGGGGGGGGGGGGGGGGGGGGGGGGGGGGGFGGGGGGGGFGGGGGGGGGGGGGGGGGGGGGCE7FFGGGGGGDGGGGGGGGGGGFGGGGDGGGFGGGEFGGGGGCGEGGGGGGGGGGDGGDGGCGGGFFGFFGGGFEDFFGD=D<8;CFFF<FFFFFFGFA3.3>516=0@>(*88@:FGFFDFG48<7<5<5>(3;*48044B10147D)83914:@AF?84)8A<)))5<4-:**7).>)*
@M02542:52:000000000-J9N43:1:1101:11568:6359 1:N:0:GTGAAA
CGGTTTATCACCGGCAGTCTCCCTAGAGTTCCCGACTTAACTCGCTGGCAACTAAGGATAGGGGTTGCGCTCGTTGCGGGACTTAACCCAACATTTCACAACACGAGCTGACGACAGCCATGCAGCACCTGTCTTACGATTCCCGAAGGCACAACCGCATCTCTGCAGTCTTCCGTAGATGTCAAGAGTAGGTAAGGTTCTTCGCGTTGCGTCGAATTAAACCACATGCTCCACCGCTTGTGCGGGGCCCCGTCAATTCATTTGAGTTTTAATCTTGCGACCGT
+
FGC@FEGFGGG<;@F:CFAGGFFFGGGGGDFGGG7:CF<@FGGGGCEEGGGGGF8F<ECEFGGCFCGGGGGGGG78CGG>FGGDGGGA?FGGCEGGGC<FGGGG@FF@+3AF+B:+:FFG<,3>FAC3@EGG@FFFEFF<38<3@<FCEFG7FGGGDG@F7DFGGGEFAFCFFGGGGGG,CF;;9CFGCCFG,2F<EFCFEGEC5/=E585:>C?8*:+7@FGFG*+<?00<+@8=CD5CD?FGE3).*)/5071))0*8CFB=)(6<).5FF7/C)4(422)7
@M02542:52:000000000-J9N43:1:1101:20897:6386 1:N:0:GTGAAA
CGGTTTATCACCGGCAGTCTCCCTAGAGTTCCCACCATTACGTGCTGGCAACTAAGGATAAGGGTTGCGCTCGTTGCGGGACTTAACCCAACATTTCACAACACGAGCTGACGACAGCCATGCAGCACCTGTCTTAGCGTTCCCGAAGGCACAATCGTATCTCTACAATCTTCGCTAGATGTCAAGAGTAGGTAAGGTTCTTCGCGCTGCGTCGAATTAAACCACATGCTCCACCGCTTGTGCGGGCCCCCGTCAATTCATTTGAGTTTTAATCTTGCGACCGT
+
GGGGGGGGGGGGGGGGGGGGGGGGGGFGGGGGGGGGGGGGGGGGGGGGGGGGGGGGGGGGGGGGGGGGGGGGGGGGGGGGGGGGGGGGGGGGGGGGGGGGGGGGGGGGGGGGGGGGGGGGGGGGGGGGGGGGGGGGGGGGGGGGGGGGGGGGGGGGGGGGGGGGGGGGGGGGGFGGGGGGGGGGGGGGGGGGGGGGGGGGGGGGGGCGEGGGFGGFGGGGGGGGGGGGGFGGGGGGGGGGG?FGGGFFGGGFFGBDAGGFGGAFFBFFFFFGGFFF)69BFFFF
@M02542:52:000000000-J9N43:1:1101:13004:6404 2:N:0:GTGAAA
CGGTTTATCACCGGCCGTCTCCCTAGAGTTCCCGACTTAACTCGCTGGCAACTAAGGATAGGGGTTGCGCTCGTTGCGGGACTTAACCCAACATTTCACAACACGAGCTGACGACAGCCACGCAGCACCTGTCTTACGGTTCCCGAAGGCACAACCGCATCTCTGCAGTCTTCCGTAGATGTCAAGAGTAGGTAAGGTTCTTCGCGTTGCGTCGAATTAAACCACATGCCCCACCGCTTGTCGGGGCCCCCGTCAATTCATTTGAACTTTTATCTTGTCACCGT
+
GGGCFCFGGGGGGGG+@FGCFFGGGGGGGGGGGGGGGGGGGGGGGGGGGGGGGGGGGECFGGGGGGEGGGEGGGGGGGGGGGGGGGGGEGGGGGGGGGGGGGFEGCGEGFCGGFGGGG@CDED+:EFFGGGGGGGGGGGGEGGGDGGGEG6DFFGEDC5/?9F<CECF;C1=1>E<FC57@F77C<AF:A=FE6DD<<A>F81=<B76>D059(9@F5C*:><*8C?>F6(47B546(/28)((706>6493:<*,)6=>4*9)))).64)6<:5C*0*0*0)8
@M02542:52:000000000-J9N43:1:1101:8258:6413 2:N:0:GTGAAA
CGGTTTATCACCGGCAGTCTCCCTAGAGTTCCCGACTTAACTCGCTTGCAACTAAGGATAGGGGTTGCGCTCGTTGCGGGACTTAACCCAACATTTCACAACACGAGCTGACGACAGCCATGCAGCACCTGTCTTACGGTTCCCGAAGGCACAACCGCATCACTGCAGTCTTCCGTTGCTGTCAAGAGTAGGTAAGGTTCTTCGCGTTGCGTCTAATTAAACCACATTCTCCACCACTTCTGCGGTCCCCCGTCACTTCATTTGATCTTTGATCATGCCCCCCTC
+
GGDFEF8CFCFFCF7:@FFFC<,@FGG9FFE@@@EBFG<6CCFGGD,FD,EFGDFGF9E9A,,+@F78F>+BFFC=@BBGE:?A,FGFFGD@GG<EFGGGGGGD7FG7CEGFG+C:><DCFF=F,D=DDF@@A,C+,5@CE6@DCB8C*:,:8,38CCE*1,<,5,942?,8>AE?*=*+;CC8CBFFA6AAE6C*6A876A7=;5),3>(.((17*9:*242:**04**)-*)7.-3:26.)15(1((49)-*/(-:@2)*/)-))..<))6>)***0800)0)
@M02542:52:000000000-J9N43:1:1101:8301:6414 1:N:0:GTGAAA
CGGTTTGTCACCGGCAGTCCCATTAGAGTGCCCTTTCGTAGCAACTAATGGCAAGGGTTGCGCTCGTTGCGGGACTTAACCCAACATCTCACGACACGAGCTGACGACAGCCATGCAGCACCTGTGTTACGGCTCTCTTTCGAGCACTCCTCTATCTCTAAAGGATTCCGTACATGTCAAAGGTGGGTAAGGTTTTTCGCGTTGCATCGAATTAAACCACATCATCCACCGCTTGTGCGGGTCCCCGTCAATTCCTTTGAGTTTCAACCTTGCGGCCGTACTCCC
+
GGGGGGGGGGGGGGGGGGGGGGGGGGGGGGGGGGGGGGGGFFGGGGGGGGGGGGGGGGGGGGGGGGGGGGGGGGGGGGGGGGGGGGGGFGGGGGGGGGG7FFGGGDGGGGGGGG8FEGGGCGGGGCFFGFFDGEFFGGGGGGD<FFGAFGCFFGFG9,@@FFGGGFFFGFECFGGCFFGGGGGCEECGGGGGGGGGGGDGGGGDGGGGD?FGFGGGCFCCGGGGGFG??EGGGGFG6DGGG>>GFGEFGDGFF>AFACFFFFDFA):<?BF*>DEG>>F((17@F
@M02542:52:000000000-J9N43:1:1101:13716:6428 2:N:0:GTGAAA
CGGTTTATCACCGGCTGGCTCCCTAGAGTTCCCGACTTAACTCGCTGGCAACTAAGGATAGGGGTTGCGCTCGTTGCGGGACTTAACCCAACATTTCACAACACGAGCTGACGACAGCCATGCAGCACCTGTCTTACGGTTCCCGAAGGCACAACCGCATCTCTGCAGTCTTCCGTAGTAGTCAAGAGTAGGTAAGGTTCTTCGCGTTGCGTCGAATTAAACCACATGCTCCACCGCTTGTGCGGGCCCCCGTCCATTCATTTTAGTGTTAATCTTTCGACTCT
+
GGC@@FFGGGGGGGE+@CF@DEFGGGGGGGGFFECGGEGGGEGGDEGGCFG7,<F,,,C,,9<@B=FF@FDFC=FE7+C:+CFFGG9FGGGGCFGGGCFFFGGGCE73>,A<:FFFD8@F9,@==,>0DFGFGCB7EEFCF@DFG888CDCG6D*B/CEC7,,:1,,><6=6995<651++431C3FFFFFB>6CC<CA>FFA5;5>0::9>>173:5FFGF1*;;6<D7)3?FF9(354()4(),(4((//-9)4<)94)*7)),.)66<446):*9)08))*
@M02542:52:000000000-J9N43:1:1101:25495:6432 1:N:0:GTGAAA
CGGCTTATCACCGGCGGTTTCTTTAGAGTGCCCAACTAGATGATGGCAACTAAAGACGAGGGTTGCGCTCGTTGCGGGACTTAACCCAACATCTCACGACACGAGCTGACGACAGCCATGCAGCACCTGTGTTCTAGCCAGCCGAACTGAAGTAACCCATCTCTGGGAAACATACTAGACATGTCAAACGCTGGTAAGGTTCTGCGCGTTGCTTCGAATTAAACCACATGCTCCACCGCTTGTGCAGGCCCCCGTCAATTCCTTTGGGTTTTAATCTTGCGACCG
+
GGGGGGGGGGGGGGGGGGGGGGGGGGGGGGGGGGGGGGGGGGGGGGGEGGGGGGGGGGGFGEGGGGGGGGGGGGGGGGGGGGGGGGGGGGGGGAFEFGGGGGGGGGGGGGGGGGFFGGGGGFGGGGGGGGGGFGGFGGGGGGGGGFGGGGGGGGGGGGGGGEFFFGGGGFGGGGGGGGGGGGGGFCGCFGGGGGGGGGGFECGGGGGGGGGGFGGGGGGGGGGGFFGGG??FFGGGGGGDGFFGGGFFGDD>5D?EBCDFGGBFAFFF??BGGGFGFF2<9>ED)
@M02542:52:000000000-J9N43:1:1101:14777:6444 1:N:0:GTGAAA
CGGCTTATCACCGGCAGTTCTCCTAGAGTGCCCAACTGAATGATGGCAACTAAGAGTGTGGGTTGCGCTCGTCGCCGGACTTAACCGAACATCTCACGACACGAGCTGACGACAGCCATGCAGCACCTGTGTTGTATCCAGCCGAACTGAAGGAACCATCTCTGGAACCGCGATACACATGTCAAGGGTTGGTAAGGTTCTGCGCGTTGCTTCGAATTAAACCACATGCTCCACCGCTTGTGCGGGCCCCCGTCAATTCCTTTGAGTTTTAATCTTGCGACCGTT
+
GGGGGGGGGGGGGGGGGGGGGGGGGGGGGGGGGGGGGGGGGGGGGGGGGGGGGGGGGGGGGGGGGGGGGGGGGGGGGGGGGGGGGGECGGGGGFGGGGDGGGGGGGGGGGGGGGGGGGGGGGGGGGGGGGGGGGGGGGGGGGGGGGGGGGGGGGGGGGGGFGGGGGGGGGGGGGGGGGGGGGGGGGGGGGGGGGGGGFGGGGGGGGGGGGGGFGGGGGGGGGFGGGGGGFGGGGGGGGGGG7FGGGFFGGGFFDBFFGGFGGFFAFFBFD2FF7=FDA69>FFD)
@M02542:52:000000000-J9N43:1:1101:27406:6458 1:N:0:GTGAAA
CGGTTTATCACCGGCAGTCTCCCTAGAGTTCCCGACTTAACTCGCTGGCAACTAAGGATAGGGGTTGCGCTCGTTGCGGGACTTAACCCAACATTTCACAACACGAGCTGACGACAGCCATGCAGCACCTGTCTTACGGTTCCCGAAGGCACAACCGCATCTCCGCAGTCTTCCGTAGATGTCAAGAGTAGGTAAGGTTCTTCGCGTTGCGTCGAATTAAACCACATGCTCCACCGCTTGTGCGGGCCCCCGTCAATTCATTTGAGTTTTAATCTTGCGACCGT
+
GGGGGGGGGGGGDGGGGGGFGGGGGGGGGGGGGGGGGGGGGGGGGGGGGGGGGGGGGGGGGGGGGGGGGGGGGGGGGGGGGGGGGGGGGGGGFGGGGGGGGGGGGGGGGGGGGGGGGGGGGGGGGGGGGGGGGGGGGGGGGGGGGGGFGFFGGGGGGGGGGGGGGGGGGGGGGGGGGGGGGGGGGGGGGGGGGGGFFFGGGGGGGGGGGGGGFGEFFGDFGG?5CGGGGGGGGGFCC<EGG?FGGGFFGGGF@GBFDFF?GGFFBF:>AAAGGCFG)499BF:5
@M02542:52:000000000-J9N43:1:1101:27015:6468 1:N:0:GTGAAA
CGGTTTATCACCGGCAGTCTCCCTAGAGTTCCCGACTTAACTCGCTGGCAACTAAGGATAGGGGTTGCGCTCGTTGCGGGACTTAACCCAACATTTCACAACACGAGCTGACGACAGCCATGCAGCACCTGTCTTACGGTTCCCGAAGGCACAACCGCATCTCTGCAGTCTTCCGTAGATGTCAAGAGTAGGTAAGGTTCTTCGCGTTGCGTCGAATTAAACCACATGCTCCACCGCTTGTGCGGGCCCCCGTCAATTCATTTGAGTTTTAATCTTGCGACCGT
+
GGGGGGGGGGGGEGGGGGGGGGGGGGGFGGGGGGGGGGGGGGGGGGGGGGGGGGGGGGGGGGGGGGGGGGGEGGGGGDGCGGGGGGGGFGGEGGGGGGGGGGGGGGGGGGGGGGGGEFGGGGGGGGGGGGGGGGGGGGGCGGGFEFFGGFFGGGGGGGGGGGGFGGDGGGGG9FFGGGGGCCFGGGGGGGGGEFFGGE9?FCGCEEGGEDEEBGGGGGGGGGGGGGGGFCFEEFGGGGGGG0@DGCDEGGG357::>FFFGDAFF0AAAAFGFGFG><BFFFFF
@M02542:52:000000000-J9N43:1:1101:16198:6470 1:N:0:GTGAAA
CGGTTTATCACCGGCAGTCTCCCTAGAGTTCCCGACTTAACTCGCTGGCAACTAAGGATAGGGGTTGCGCTCGTTGCGGGACTTAACCCAACATTTCACAACACGAGCTGACGACAGCCATGCAGCACCTGTCTTACGGTTCCCGAAGGCACAACCGCATCTCTGCAGTCTTCCGTAGATGTCAAGAGTAGGTAAGGTTCTTCGCGTTGCGTCGAATTAAACCACATGCTCCACCGCTTGTGCGGGCCCCCGTCAATTCATTTGAGTTTTAATCTTGCGACCGT
+
GGGGGGGGGGGGGGGGGGGGGGGGGGGGGGGGGGGGGGGGGGGGGGGGGGGGGGGGGGGGGDGGGGGGGGGGGGGGGGDGGGGGGGGGGGGGGGGGGGGGGGGGGGGGGGGGGGGGGGGGGGGGGGFGGGGGGGGGGGGGGGGGGGGGGGGGGGGGGGGGGGGGGFGFGGGGGGGGGEGGGGGFGGGGFGGGGGGGGCFGGGFFGGGGCGEEDEEGGGCDGGGGGGGGGGGGGFGGGDGGGFFGGGEFGGGF)9?:ACFFGGFF4?4<AFFGF*9D)49>>>3>
@M02542:52:000000000-J9N43:1:1101:12258:6480 1:N:0:GTGAAA
CGGTTTATCACCGGCAGTCTCCCTAGAGTTCCCGACTTAACTCGCTGGCAACTAAGGATAGGGGTTGCGCTCGTTGCGGGACTTAACCCAACATTTCACAACACGAGCTGACGACAGCCATGCAGCACCTGTCTTACGGTTCCCGAAGGCACAACCGCATCTCTGCAGTCTTCCGTAGATGTCAAGAGTAGGTAAGGTTCTTCGCGTTGCGTCGAATTAAACCACATGCTCCACCGCTTGTGCGGGCCCCCGTCAATTCATTTGAGTTTTAATCTTGCGACCGT
+
GGDEGGGGGGGGGGGGGGGGGGGGGGGGGGGGGGGGGGFGGGGGGGGGGGGGGGGGGGGFGGGGGGGGGGGGGGGGGFGGGGGGGGGGGGGGGGGGGGGGGGGGGGGGGGGGGGGGGGGGGDF>FGGGGGGGGGGGGDFGGGGGGGGFGGGGGFGGGGGGGGGGGG?FGGGGGGGGGGGGGGGGGGGGGGGGGGGGGGGGGGGGGGGGEGGGDGGGGGGGGGFGGGGGGGGGGGGGGGGGGFFGGGFFGGGFFGFFFGGFGGF=>BAB<B><DCFGFFFF>>DE
@M02542:52:000000000-J9N43:1:1101:20942:6483 1:N:0:GTGAAA
CGGTTTATCACCGGCAGTCTCCCTAGAGTTCCCGACTTAACTCGCTGGCAACTAAGGATAGGGGTTGCGCTCGTTGCGGGACTTAACCCAACATTTCACAACACGAGCTGACGACAGCCATGCAGCACCTGTCTTACGGTTCCCGAAGGCACAACCGCATCTCTGCAGTCTTCCGTAGATGTCAAGAGTAGGTAAGGTTCTTCGCGTTGCGTCGAATTAAACCACATGCTCCACCGCTTGTGCGGGCCCCCGTCAATTCATTTGAGTTTTAATCTTGCGACCGTT
+
GCCGFEGGFFFGGGGFGGGFGFFGFFFGFGFFEECFGGGGGGGEGGGFGCFGDGGFGDEFC@CC=FFGGGGGGGGGGDCGGCGFCFGGFGGGFFGGFGEGGCGGECCEC<<@BCFGGGGGGGGGGGFAF=FEGGGGGGDGEGCGFGEGEFGGFFGGGECEGGCFGGFGF:FGFGECFGGEGE9CF@CFEFGGE9CFFFGGGGFGGGGE8=GG>/:;>*ACFGEFGFGGGGGGGFCEDCEGF46CE<)5CDD@5<?::CFFCCAF-464<99DD7/?AAF09>FF)
@M02542:52:000000000-J9N43:1:1101:20101:6491 1:N:0:GTGAAA
CGGTTTATCACCGGCAGTCTCCCTAGAGTTCCCACCATTACGTGCTGGCAACTAAGGATAAGGGTTGCGCTCGTTGCGGGACTTAACCCAACATTTCACAACACGAGCTGACGACAGCCATGCAGCACCTGTCTTAGCGTTCCCGAAGGCACAATCGTATCTCTACAATCTTCGCTAGATGTCAAGAGTAGGTAAGGTTCTTCGCGTTGCGTCGAATTAAACCACATGCTCCACCGCTTGTGGGGGCCCCCGTCAATTCATTTGAGTTTTAATCTTGCGACCGT
+
GGDCEFGGGGFGGCEEGGGGGGGGGGFFGGGGGGGGGFGFGGGFFGGGGGGGGFCCDDFEFGGGGGGGGGGGGGGGGGGGGGGGGGCFGFGGGGGGGGGGGGGGGGGGGGGFFEGGGFGGGFFGGGGFGGGGGGFDFGCGGGGGGG7>FGDCGGGGGGC,@@CFGDF>FGGGGFGGGGGGGGGFG,C>FGGGGGFGGFGGGGGGGGGGGECGFGCFCFGFCFFGGFG68+<EEC=EGGECC3B5EDBDGDC>DC<3<<:7DDAFFBDFAAAFGG4>4A9>9;EB
@M02542:52:000000000-J9N43:1:1101:25307:6500 1:N:0:GTGAAA
CGGTTTATCACCGGCAGTCTCCCTAGAGTTCCCGACTTAACTCGCTGGCAACTAAGGATAGGGGTTGCGCTCGTTGCGGGACTTAACCCAACATTTCACAACACGAGCTGACGACAGCCATGCAGCACCTGTCTTACGGTTCCCGAAGGCACAACCGCATCTCTGCAGTCTTCCGTAGATGTCAAGAGTAGGTAAGGTTCTTCGCGTTGCGTCGAATTAAACCACATGCTCCACCGCTTGTGCGGGCCCCCGTCAATTCATTTGAGTTTTAATCTTGCGACCGT
+
GGGGGGGGGGGGGGGGGGGGGGGGGGGGGGGGGGGGGGGGGGGGGGGGGGGGGGGGGGGGGGGGGGGGGGGGGGGGGGGGGGGGGGGGGGGGGGGGGGGGGGGGGGGGGGGGEGGGGGGGGGGGGGGGGGGGGGGGGGGGGGGGGGGGGGGGGGGGGGGGGGGGGGGGGGGGGGGGGGGGGGGGGGGGGGGGGGGGGGGGGGGGGGGGGGGGFGGGGGGGGGCGGGGGGGGGGGGGGDGGG7FGGGEFGGGFFGFFBGGFGG<@BF46<BDGGGFGBF6669EF
@M02542:52:000000000-J9N43:1:1101:4757:6512 1:N:0:GTGAAA
CGGTTTGTCACCGGCAGTCTCCTTAGAGTGCCCACCATTACGTGCTGGTAACTAAGGACAAGGGTTGCGCTCGTTACGGGACTTAACCCAACATCTCACGACACGAGCTGACGACAGCCATGCAGCACCTGTGTCTGAGTTCCCGAAGGCACCAATCCATCTCTGGAAAGTTCTCAGCATGTCAAGGCCAGGTAAGGTTCTTCGCGTTGCTTCGAATTAAACCACATGCTCCACCGCTTGTGCGGGCCCCCGTCAATTCATTTGAGTTTTAACCTTGCGGCCGT
+
GGGGGGGGFGAFGGGGGGGGGGGGGGGGGGGFGGGGGGGGGGGGGGGEGGGCAFFGGGGGGGF>FFEFGGGGGGGGGGGGFEGFGG9FCFGGGGGAFGGGGGEGGGEGEGGGGGGCCFGCFFFFGDFDFCGGGGEGGFGGFFGGGGEEDGC,+@:BC:CFFGGGDFCGFGGGGGFGGGGGGGG@FFGEGFECEFGGFAG7FGGGGG=EEEFFFGFGGFFGGGGGF*<FGGGGG==EGDEFF0*>EG37:C37@903)<2=CF<?)4A>A4:47C=F42,(16<>
@M02542:52:000000000-J9N43:1:1101:23985:6544 1:N:0:GTGAAA
CGGTCTATCACCGGCAGTCTCCCTAGAGTTCCCGACTTAACTCGCTGGCAACTAAGGATAGGGGTTGCGCTCGTTGCGGGACTTAACCCAACATTTCACAACACGAGCTGACGACAGCCATGCAGCACCTGTCTTACGGTTCCCGAAGGCACAACCGCATCTCTGCAGTCTTCCGTAGATGTCAAGAGTAGGTAAGGTTCTTCGCGTTGCGTCGAATTAAACCACATGCTCCACCGCTTGTGCGGGCCCCCGTCAATTCATTTGAGTTTTAATCTTGCGACCGT
+
GGGGGGGGGGGGGGGFGGGDGGGGGGCCFFGFGGGGGGGGGGGGGGGGGCGGGGGGGGGGGFGGGGGGGGGEGGGGGGGGGGGGGGFGGGGGCFGGGGGGGGGGGEEGGGGGGGGGGGGGGDF@DGGGGGGFGFGFGGGGGGGGGGGFGGGGGGGGGGCGG;FFFGGGGGGGGGGGFGGGGGGFGGGGGCGGFCGGGEGGGGGGGGGGCEEGBEGGFGGGGCGF@FF6C<?G?FGGEDGGG)8DGGFFGGGFFG1@>GG6FGFBAFD9AA9FGF6C<B1;>>:>
@M02542:52:000000000-J9N43:1:1101:10258:6552 1:N:0:GTGAAA
CGGTTTATCACCGGCAGTCTCCCTAGAGTTCCCGACTTAACTCGCTGGCAACTAAGGATAGGGGTTGCGCTCGTTGCGGGACTTAACCCAACATTTCACAACACGAGCTGACGACAGCCATGCAGCACCTGTCTTACGGTTCCCGAAGGCACAACCGCATCTCTGCAGTCTTCCGTAGATGTCAAGAGTAGGTAAGGTTCTTCGCGTTGCGTCGAATTAAACCACATGCTCCACCGCTTGTGCGGGCCCCCGTCAATTCATTTGAGTTTTAATCTTTCGACCGTT
+
GGGGGGGGGGGGGGGGGGGGGGGGGGGGGGGGGGGGGGGGGGGGGGGGGGGGGGGGGGGGGGGGGGGGGGGGGGGGGGGGGGGGGGGGGGGGGGGGGGGGGGGGGGGGGGGGGGGGGGGGGGGGGGGGGGGGGGGGGGGGGGGGGGGGGGGGGGGGGGGDGFGGFGGGGGGGGGGGGGGGEGGGGGGGGGGGGGGGGGGGGGGGGDGGEEGGFGGGGGGGGGGGGGFGG?FGGGGEGGGGG?FGCGDEGGGFFGFFFGG4CGF4<?BAAB2<:0=C)6(-893;)
@M02542:52:000000000-J9N43:1:1101:16131:6578 1:N:0:GTGAAA
ATCCACACCTTCCTCCAGTTTATCACCGGCAGTCTCCCTAGAGTTCCCGACTTAACTCGCTGGCAACTAAGGATAGGGGTTGCGCTCGTTGCGGGACTTAACCCAACATTTCACAACACGAGCTGACGACAGCCATGCAGCACCTGTCTTACGGTTCCCGAAGGCACAACCGCATCTCTGCAGTCTTCCGTAGATGTCAAGAGTAGGTAAGGTTCTTCGCGTTGCGTCGAATTAAACCACATGCTCCACCGCTTGTGCGGGCCCCCGTCAATTCATTTGGGTTTTTATCTTGCGACCGTAC
+
CCCCCGGGDGGGGGGGFGGGGCGFEFGGCFC@CFFGDEGGG9@FGGGGGGGGGGFGGGGGGGGGGGCECFF8EFGFGGGGGGGGGGGDGGGGGGGGEFGFGGCFGGGGGGGGGGFGG8CFFGGCFDECFGGDDFGGGGFGDEFGGGGGGG9FGGGGECGGGGGGFGGFFFGDG7FEDFG99DCDFFFGGEGGEEGGGGFDFCFFE;92CCGCCFFFGGGGGGG55*:C@E5+1+<:7:CEE??G+9+0:E85*7:**6:DD33>CDD)./47<CC4?:)*-4<:((.::06*.(-(26.7)
@M02542:52:000000000-J9N43:1:1101:22398:6589 1:N:0:GTGAAA
CGGTTTGTCACCGGCAGTCTCATTAGAGTGCCCTTTCGTAGCAACTAATGACAAGGGTTGCGCTCGTTGCGGGACTTAACCCAACATCTCACGACACGAGCTGACGACAGCCAAGCAGCACCTGTGTTACGGCTCTCTTTCGAGCACGAAGCCATCTCTGGCAACTTCCGTACATGTCAAAGGTGGGTAAGGTTTTTCGCGTTGCATCGAATTAAACCACATCATCCACCGCTTGTGCGGGTCCCCGTCAATTCCTTTGAGTTTCAACCTTGCGGCCGTACTCCC
+
GGGGGGGGGGGGGGGGGGGGGGGGGGEEFFGGGGGGGGGGGGGGGGGGGGGGGGGGGGGGGGGGGGGGGGGGGGGGGGGGGGGGGGGGGGGGGGGGGGGGGGGGGGGGGGGGGGGGGGGGGGGGGGGGGGGGGGGGGGGGGGGGGGGGGGGGGGGGFGGGGGFGGGGGGGGGGGGGGGGGGGGGGGGEGGGGFGGGGGGGGGGGGGGGGGGGFGGGGGGGGGGGGGGGGGGGGGGGGGGGGFFGGGFFGGGFFGFFFGGFGGFFFFFFFFADGGFGBFFFFFFFF
@M02542:52:000000000-J9N43:1:1101:14184:6613 1:N:0:GTGAAA
CGGCTTATCACCGGCGGTTTCTTTAGAGTACCCAACTAAATGATGGTAACTAAAGACGAGGGTTGCGCTCGTTACGGGACTTAACCCAACATCTCACGACACGAGCTGACGACAGCCATGCAGCACCTGTGTTCTAGCCAGCCGAACTGAAGTAACCCATCTCTGGGAAACATACTAGACATGTCAAACGCTGGTAAGGTTCTGCGCGTTGCTTCGAATTAAACCACATGCTCCACCGCTTGTGCAGGCCCCCGTCAATTCCTTTGAGTTTTAATCTTGCGACCG
+
GGGGGGGGGGGGGGGGGGGGGGGGGGGGGGGGGGGGGGGGGGGGGGGGGGGGGGGGGGGGGGGG>GGGGGGGGGGGGGGGGGGGGGGGGGGGGGGGGGGGGGGGGGGGGGGGGGGGGGGGGGGGGGGGGGGGGGGGGGGGGGGGGGGGGGGGGGFGGGGGGGGGGGGGGGGGGGGGGGGGGGGGGGGGGGGGGGFGGGGFGGGGGGGGGGGGFGGGGFGGGGGGGGGGGDGGGGGGGGGGGFFGGGFFGGGFFGFFF7CFGGFFFFFBAABGGFFGFFAFFFBE)
@M02542:52:000000000-J9N43:1:1101:22798:6621 1:N:0:GTGAAA
CGGTTTATCACCGGCAGTCTCCCTAGAGTTCCCGACTTAACTCGCTGGCAACTAAGGATAGGGGTTGCGCTCGTTGCGGGACTTAACCCAACATTTCACAACACGAGCTGACGACAGCCATGCAGCACCTGTCTTACGGTTCCCGAAGGCACAACCGCATCTCTGCAGTCTTCCGTAGATGTCAAGAGTAGGTAAGGTTCTTCGCGTTGCGTCGAATTAAACCACATGCTCCACCGCTTGTGCGGGCCCCCGTCAATTCATTTGAGTTTTAATCTTGCGACCGT
+
GGGGGGGGGGGGGGGGGGGGGGGGGGECFGGGGGGGGGGGGGGGGGGGGGGGGGGGGGGGGGGGGGGGGGGGGGGGGGGGGGGGGGGGGGGGGGGGGGGGGGGGGGGGGGGGGGGGGGGGGGGGGGGGGGGGGGGGGGGGGGGGGGGGGGGGGGGGGGGGGGGGGGGGGGGGGGGGGGGGGGGGGGGGGGGGFGGGGGGGGGGGGGGGGGGGDGGGGGGGGGGGGGFFGFGGGGGGGGCFGFFGGGFFGGG>>GBBDCFFGGFFA:<AFFAFGDFG9996B>35
@M02542:52:000000000-J9N43:1:1101:11722:6627 2:N:0:GTGAAA
CGGTTTGTCACCGGCAGTCCCATTAGAGTGCCCTTTCGTAGCAACTAATGGCAAGGGTTGCGCTCGTTGCGGGACTTAACCCAACATCTCACGACACGAGCTGACGACAGCCATGCAGCACCTGTGTTACGGCTCTCTTTCGAGCACTCCTCTATCTCTAAAGGATTCCGTACATGTCAAAGGTGGGTAAGGTTTTTCGCGTTGCATCCAATTAAACCACATCATCCACCGCTTGTTCGGGTCCCCGTCAATTCCTTTGAGTTTCAACCTTGCGGCCTTACGCCC
+
GGGGGGGGGGGGGGG7EGGGGGGGGGGGGGGGGGGGGGGGGGAGGGGGGGFGGGGGGGGGGGGGGGGGGGGGGGGGFGFEGGGGGGGG9FFGGGGGGGGGGGCFGGGGGGGGGGGGFGGGGGGGGGGFGGCGGEEGGGGGGGGGGGGGGGGG9ACFCGF7AFGGGGGGGCGA1=,,521BCC6?6>DEFFF4*A77C+8:5BDB<F66(2=FCCGFFFGF4)4@7<BBGG07@;>(-)/7>?76F62?<?*:ACC9494)2==><4).4:A2(-(//)0*0))00
@M02542:52:000000000-J9N43:1:1101:13319:6652 2:N:0:GTGAAA
CTGGTTAACCCAGGCAGTCTCGTTAGAGTTCCCACCTTTACGCGCTGGCAACTAACGATAAGGGTTGCGCTCGTTGCTGGACTTAACCAAACACCTCACGGCACGAGCTGACGACAGCCATGCAGCACCTATATAAAGACCCTTTCGAGAAACATCATCTCTGATGTCGTCCTCTATATTTCGAGCCCAGGTAAGGTTCTTCGCGTTGCATCGAATTAAACCACATGCCCCACTGCTTTTGCGGGCCCCCGTCCATTCTTTTTAGTTTCCCCCTTGCGAGCGTA
+
GGGGGGGGGGGGGGG8FFGFGGGGGGGGGGGGGGGGGGGGGGGCEGGGGGGGGGFGGGFEGGGGGGGGGGGGGGGGGGGGGGGGGGGGGGGGGGGGGGGGGGGGEGGGGGGGCFGDGGFCGFGGFGCGGGEEGGGGFFDFGGGGGGDGCFG??FEGGGFFGGGDG;EGGGGFGGG?FFGFFG9FGAFFFF>FF6DGGGFGFFFEBDB9DAEF68FFFFGFDD@CEFF@*;:<@F?24)04456(<9>FB63<6)9><489<=*(2<AFF)<(394*0)0)558)
@M02542:52:000000000-J9N43:1:1101:11114:6671 1:N:0:GTGAAA
CGGTTTATCACCGGCAGTCTCCCTAGAGTTCCCGACTTAACTCGCTGGCAACTAAGGATAGGGGTTGCGCTCGTTGCGGGACTTAACCCAACATTTCACAACACGAGCTGACGACAGCCATGCCGCACCTGTCTTACGGTTCCCGAAGGCACAACCGCATCTCTGCCGTCTTCCGTAGATGTCAAGGGTAGGTAAGGTTCTTCGCGTTGCGTCGAATTAAACCACATGCTCCACCGCTTGTGCGGGCCCCCGTCAATTCATTTGAGTTTATATCTTGCGACCGT
+
FG@8@@FFDFF@66:6@FGFFFFEGGFGGGGDG@BFEGC<CC@FCFGGGGG,,<CFGGGFGGGGE@ECCFGGG@FCGFGGGGGGGG<EGG@BFFFE,C?FFG@FECEGCFFG7+@3FDBDE<B,3C7<FF87<FFBCDF:CCA<CEG:@FC:<FCF7F*<<>CF9<,<*1::CB@,2F*5?C,?BB@ECFGG?FF9C<9>EFDE8?8*?EG:@C8FFECCFGCF;8::+++<AFFGD35<F)*57C@>5/75733>4<:F70:=:(.6<)):?C=*))-7(()0
@M02542:52:000000000-J9N43:1:1101:17011:6671 1:N:0:GTGAAA
CGGTTTATCACCGGCAGTCTCCCTAGAGTTCCCGACTTAACTCGCTGGCAACTAAGGATAGGGGTTGCGCTCGTTGCGGGACTTAACCCAACATTTCACAACACGAGCTGACGACAGCCATGCAGCACCTGTCTTACGGTTCCCGAAGGCACAACCGCATCTCTGCAGTCTTCCGTAGATGTCAAGAGTAGGTAAGGTTCTTCGCGTTGCGTCGAATTAAACCACATGCTCCACCGCTTGTGCGGGCCCCCGTCAATTCATTTGAGTTTTAATCTTGCGACCGT
+
GGGGGGGGGGGGGGGEGGGCGGGGGGGGGGGGGGGGGGGGGGGGGGGGGGGGGGGGGGGAEFGGGGGGGGGGGGGGGGGGGGGGGGGGGGGGGGGGGGGGGGGGGGGGGGGGGGGGGGGGGGGGGGGGGGGGGGGGGGGGGGGGGDGGGGGGGGGCGGGGGGGGGGGGGGGGGGGGGGGGGGGGGGFFGGGGFGGGGGGGGGGGGGGGGGGGFGGGGEEGFGFCFGGGGGGGGGGGGGGGGFFGGDEFGGGFFDFFFGGFGF<FFF2AFA4FGFFG)6>>9>>>
@M02542:52:000000000-J9N43:1:1101:25783:6673 2:N:0:GTGAAA
CGGTTTATCACCGGCAGTCTCCCTAGAGTTCCCGACTTAACTCGCTGGCAACTAAGGATAGGGGTTGCGCTCGTTGCGGGACTTAACCCAACATTTCACAACACGAGCTGACGACAGCCATGCCACACCTGTCTTACGGTTCCCGAAGGCACAACCCCATCTCCGCAGTCTTCCGAATATGTTAAGAGTAGGTAAGGTGCTTCGCGTTGCGTCTAATTAAACCACATGCCCTCACGCTTCTACGGGCCCCCGTCAATTCATTTGCGTTTTAATCTTTCTGTCGTT
+
GCCF@,CFFFFFECGE@FF,C@FEFGACAD@FGDEEGGFGGAFGCGGD7CFFCFFGFFGF@<FFEEGG77CBCEFFGGGCBCBFEFFAEFGG<FGEADFGGG887CFGG8,3@38+:=F=36@,,,3+@@F>7;D+>6FFEGFCC@**5:DECF*8*4419BC,*6*468,=,==***2+;9++;)+*1+;*)+;;79)*2+15<>EF63>;1(/0@*ABG72**27800,()0711(>(-).4)30((.99475().*.66@))4>324<24))229***1.00
@M02542:52:000000000-J9N43:1:1101:13969:6681 1:N:0:GTGAAA
CAGTATATCACTGGCAGTCTCCCTAGAGTTCCCGACTTAACTCGCTGGCAACTAAGGATAGGGGTTGCGCTCGTTGCGGGACTTAACCCAACATTTCACAACACGAGCTGACGACAGCCATGCAGCACCCGTCTTACGGTTCCCGAAGGCACAACCGCATCTCTGCAGTCTTCCGTAGATGTCAAGAGTAGGTAAGGTTCTTCGCGTTGCGTCGAATTAAACCACATGCTCCACCGCTTGTGCGGGCCCCCGTCAATTCATTTGAGTTTTAATCTTGCGACCGT
+
GGGGGEFGGGGGGGGGGGGGGGGGGGGGGGGGGGGGGGGGGGGGGGGGGGGGGGGGGGGGGGGGGGGGGGGGGGGGGGGGGGGGGGGGGGGGGGGGGGGGGGGGGGGGGGGGGGGEGGGGGGGGGGGGGGGGGGGGGGGGGGGGGGGGGGGGGGGGFGGGGCFGGGGGGFGGGGGGGGGGGGGGGGGGGGGGGGGGGGGGGGGGGGGGGGGGFDGGGGGGGGGGGGGGGGFGGGGDGDGGG?FGGGFFGGGFEGFFFGGFGGFFFFDBF<4CFFFF9>1;F9EF
@M02542:52:000000000-J9N43:1:1101:23703:6694 1:N:0:GTGAAA
CGGTTTATCACCGGCAGTCTCCCTAGAGTTCCCGACTTAACTCGCTGGCAACTAAGGATAGGGGTTGCGCTCGTTGCGGGACTTAACCCAACATTTCACAACACGAGCTGACGACAGCCATGCAGCACCTGTCTTACGGTTCCCGAAGGCACAACCGCATCTCTGCAGTCTTCCGTAGATGTCAAGAGTAGGTAAGGTTCTTCGCGTTGCGTCGAATTAAACCACATGCTCCACCGCTTGTGCGGGCCCCCGTCAATTCATTTGAGTTTTAATCTTGCGACCGT
+
GGGGGGGGGGGGGGGGGGGFGGGGGGCEFGGGGGGGGGGGGGGGGGGGGGGGGGGGGGGGGGGGGGGGGGGGGGGFGGGGGGGGGGGGGGGGGGGGGGGGGGGGGGGGGGGGGGGEGGGGGGGGGGGGGGGGGGGGGGGGGGGGGGGGGGGGGGGGGGGGGFGG9EGGGGGGGGGGGGGGGGGGGGGGGGGGGGGGGGFGGGGFGGGGGGGGFGGGGGGGGGGGGGGGGG?CFFGCEGDGG7FGGG>BEDGFFGFDAGG=CGDFFFFAFFFGGFFG9<>FFFFF
@M02542:52:000000000-J9N43:1:1101:19059:6719 1:N:0:GTGAAA
CGGTTTGTCACCGGCAGTCTCATTAGAGTGCCCTTTCGTAGCAACTAATGACAAGGGTTGCGCTCGTTGCGGGACTTAACCCAACATCTCACGACACGAGCTGACGACAGCCATGCAGCACCTGTGTTACGGCTCTCTTTCGAGCACGAAGCCATCTCTGGCAACTTCCGTACATGTCAAAGGTGGGTAAGGTTTTTCGCGTTGCATCGAATTAAACCACATCATCCACCGCTTGTGCGGGTCCCCGTCAATTCCTTTGAGTTTCAACCTTGCGGCCGTACTCCC
+
GGGGGGGGGGGGGGGGGGGGGFGGGGGGGGGGGGGGGGGGGGGGGGGGGGGGGGGGGGGGGGGGGGGGGGGGGGGGGGGGGGGGGGGGGGGGGGGGGGGGGGGGGGGGGGGGGGGGGGGGGGGGGGGGGGGGGGGGGGGGGDGGGGGGGGGGGGGGBFGFGGFGGGGGGGGGGGGACBFGGFFGFGGGGGGGFCFGGGCGGGGGGGGGGGGFFACGGFGGGGFGFCFFGGGGGGGGCGGGGFFGGGFFGGDFFGFF>?CFCD<BFDB<<:<:FCBD>>>FFFFFF
@M02542:52:000000000-J9N43:1:1101:6481:6732 1:N:0:GTGAAA
CGGTTTATCACCGGCAGTCTCCCTAGAGTTCCCGACTTAACTCGCTGGCAACTAAGGATAGGGGTTGCGCTCGTTGCGGGACTTAACCCAACATTTCACAACACGAGCTGACGACAGCCATGCAGCACCTGTCTTACGGTTCCCGAAGGCACAACCGCATCTCTGCAGTCTTCCGTAGATGTCAAGAGTAGGTAAGGTTCTTCGCGTTGCGTCGAATTAAACCACATGCTCCACCGCTTGTGCGGGCCCCCGTCAATTCATTTGAGTTTTAATCTTGCGACCGT
+
GGGGGGGGGGGGGGGGGGGGGGGGGGGFGGGGGGGGGGGGGGGGGGGGGGGGGGGGGGEFGGGGGGGFGGGGGGGGGGGDGGGGGGGGGGGGFGGGGGGGGGGGGGGGGGGGGGG7FGGGGGGGGGGDEGFGGGFCFFGFGEGGDGEEGGGGGGGGGGGGGGGGGGFFFGGGFGGGGGEGGCFGGGGFGGFGGGGGGGGGGGGGGGEEEGGGFGGFGGGGGGGGGGGGGGFGGFGEGDEGG0BGGGEDEGGFFG?FFFGFGGAFB095<<BFGGFG<A>9>>EE
@M02542:52:000000000-J9N43:1:1101:5660:6738 1:N:0:GTGAAA
CGAGTTGACCCCGGCGGTCTCCCGTGAGTCCCCATCACCCCGAAGGGCATGCTGGCAACACGGGACAAGGGTTGCGCTCGTTGCGGGACTTAACCCAACATCTCACGACACGAGCTGACGACAGCCATGCACCACCTGTACACCGACCACAAGGGGGGCACTATCTCTAATGCTTTCCGGTGTATGTCAAGCCTTGGTAAGGTTCTTCGCGTTGCGTCGAATTAAGCCACATGCTCCGCTGCTTGTGCGGGCCCCCGTCAATTCCTTTGAGTTTTAGCCTTGCGG
+
GG>CGGGGGGGG7@FGEGGGGGGGFGFFGGGFGGGGGGDGGGGGFGEFGGGGGFFGGFGFGEGFGGGEGFGGGGGGGGGGGGGGGGEGGGGGGGGG7DFGGG<FAFGGGGG7F@FGFGGFGGGGG@FEFGGGGGGCFGGGGGGGGGGGDGGGGGCG@CEGGGGGGFGGGCGC?CGGGGDGGEGGGFFGGGGGFGGFGGFG?EFFF?CC5?CEE=CCDGDCFCCFGFGGCGF?CG<<7CEGGB@7A7:F=DGFEDBF>C3:D=2F4>DFFF0::FFG?D3427FB;
@M02542:52:000000000-J9N43:1:1101:13350:6746 1:N:0:GTGAAA
CGGTTTATCACCGGCAGTCTCCCTAGAGTTCCCGACTTAACTCGCTGGCAACTAAGGATAGGGGTTGCGCTCGTTGCGGGACTTAACCCAACATTTCACAACACGAGCTGACGACAGCCATGCAGCACCTGTCCTACGGTTCCCGAAGGCACAACCGCATCTCTGCAGTCTTCCGTAGATGTCAAGAGTAGGTAAGGTTCTTCGCGTTGCGTCGAATTAAACCACATGCTCCACCGCTTGTGCGGGCCCCCGTCAATTCATTTGAGTTTTAATCTTGCGACCGT
+
GGGGGGGGGGGGGGGGGGGGGGGGGGGGGGGGGGGGGGGGGGGGGGGGGGGGGGGGGGGGGGGGGGGGGGGGGGGGGGGGGGGGGGGGGGGGGGGGGGGGGGGGGGGGGGGGGGGGGGGGGFGFGGGGGGGGGGGGGGGGGGGGGGGGGGGGGGGGGGGGGFGGGGGGGGGGGGGGGGGGFGGGGGGGGGGGFGFGGGGGGGGGGGGGDEGGFGGGGGGGGGGGGGGGGFGGGGFCEGGD97FGGGEFGGGEED?EFGGFGGA=2?ADBFFGG>=F>FFFFFFF
@M02542:52:000000000-J9N43:1:1101:25277:6786 2:N:0:GTGAAA
CGGTTTATCACCGGCAGTCTCCCTAGAGTTCCCGACTTAACTCGCTGGCAACTAAGGATAGGGGTTGCGCTCGTTGCGGGACTTAACCCAACATTTCACAACACGAGCTGACGACAGCCATGCAGCACCTGTCTTACGGTTCCCGAAGGCACAACCGCATCTCTGCAGTCTTCCGTAGATGTCAAGAGTAGGTAAGGTTCTTCGCGTTGCGTCGAATTAAACCACATGCTCCCCCGCTTGTGCCGGCCCCCCTCCCTTCATTTGTGTTTTAATCTTTCCACCGTC
+
GGGFGGGGGGGGGGGGGGGFGGGGGGGGGGGGGGGGGGGGGAEGGGGGGGGGGGGGGGGGGGFGGGGGGGGGGGGGDEGGGGGGGGGGGGFGCGDGGGGGGGECEGGGGFGGGGG>EGGCFFGA>EFFFC@FGGGGFGDFGGGGG7CEEGFFFEDGCBC:>@F@@FGFC84==EEF7798C,367<AA+@@F97CFGE4>/AF>;):6(8(899C@F3CFG<BGE5/4C054)).,,(*(4)6)799;>F3)(**(44:)./@))(...4)3))):*8/1*.)0)
@M02542:52:000000000-J9N43:1:1101:15800:6806 1:N:0:GTGAAA
CGGTTTATCACCGGCAGTCTCCCTAGAGTTCCCACCATTACGTGCTGGCAACTAAGGATAAGGGTTGCGCTCGTTGCGGGACTTAACCCAACATTTCACAACACGAGCTGACGACAGCCATGCAGCACCTGTCTTAGCGTTCCCGAAGGCACAATCGTATCTCTACAATCTTCGCTAGATGTCAAGAGTAGGTAAGGTTCTTCGCGTTGCGTCGAATTAAACCACATGCTCCACCGCTTGTGCGGGCCCCCGTCAATTCATTTGAGTTTTAATCTTGCGACCGT
+
GGGGGGGGGGGGGGGGGGGGGGGGGGGGGGGGGGGGGGGGGGGGGGGGGGGGGGGGGGGGGGGGGGGGGGGGGGGGGGGGGGGGGGGGGGGGGGGGGGGGGGGGGGGGGGGGGGGGGGGGGGGGGGGGGGGGGGGGGGGGGGGGGGGGGGGGGGGGGGGGGGGGGGGGGGGGGGGGDEGGGGGGGGGGGGGGGGGGGGGGGGGGGGGGGGGGFGGGGGGGGGGGGGGGGGGGGGGGGGGGGFFGGGFFGGGEFGFFBEGFGGB?ABFAAABCFGFGAB>FFF>B
@M02542:52:000000000-J9N43:1:1101:10870:6825 1:N:0:GTGAAA
CGGTTTATCACCGGCAGTCTCCCTAGAGTTCCCGACTTAACTCGCTGGCAACTAAGGATAGGGGTTGCGCTCGTTGCGGGACTTAACCCAACATTTCACAACACGAGCTGACGACAGCCATGCAGCACCTGTCTTACGGTTCCCGAAGGCACAACCGCATCTCTGCAGTCTTCCGTAGATGTCAAGAGTAGGTAAGGTTCTTCGCGTTGCGTCGAATTAAACCACATGCCCCACCGCTTGTGCGGGCCCCCGTCAATTCATTTGAGTTTTAATCTTGCGACCGT
+
GGGFGGGGGGGGEGGEEFFFGGGGFCFCGGGGGGFEGGGGGGGGGGCEGGGGG8FGGGFFGGGDCGGGGCCFCGGCECGGGDFFFGGGFGGGGGGGFABEEFF=CFDG=@FGEEGCCD<<F,B<>FFFG<87<FFGFGGGGGGG7FFGGGFFCC@CC>*5>;C;9CCCF7FGGGDEFFECBCEFGGGFFGGGF@F:CFCECFGGGC=E=C*:>=8FGG?FEFGGGGDG8+:CEEGGGDEDG)@GDGFEGGGB<<0)-::*?><F24:A:669CFFG)4169>37
@M02542:52:000000000-J9N43:1:1101:19657:6831 2:N:0:GTGAAA
CGAGTTAACCCCGGCAGTCTCTCATGAGTACCCACCATGATGTGCTGGCAACATAAGACAAGGGTTGCGCTCGTTGCGGGACTTAACCCAACATCTCACGACACGAGCTGACGACAACCATGCACCACCTGTGAACCGACCACAAGGGAAAACGTATCTCTACGCCGATCCGGTCCATGTCAAGCCCAGGTAAGGTTCTTCGCGTTGCATCGAATTAATCCACATGCTCCGCCGCTTGTGCGGGCCCCCGTCAATTCCTTTGCAGTTCGGTTTTCCGCCCCTTCC
+
GGFGFEFFGEGGCCEECFG<FEFCGGCFGFGGGGGGGGFGGCGEGGGFGGGF8FGFDFGGFEFGGFFGFGDGGGG?FGGG:CFFGGGGGGCGGGGFGFGGGGGGGG@FEFF8>FGECFG@G9C9D8D?EDEEFGFGG6>7<CEF87BECGGGGGGGGG:DFFDE5BB=CDEFD/=EFGD@=?D*4=FA4>FA5AC@>FFGF3;)-.7()/6>(197/9CFGB:+++)-2C(8D))(-(*))((45-22439*3**-).844/*)..6)(((((-)0*0.))0.))
@M02542:52:000000000-J9N43:1:1101:23257:6831 1:N:0:GTGAAA
CGGTTTATCACCGGCAGTCTCCCTAGAGTTCCCGACTTAACTCGCTGGCAACTAAGGATAGGGGTTGCGCTCGTTGCGGGACTTAACCCAACATTTCACAACACGAGCTGACGACAGCCATGCAGCACCTGTCTCACGGTTCCCGAAGGCACAACCGCATCTCTGCAGTCTTCCGTAGATGTCAAGAGTAGGTAAGGTTCTTCGCGTTGCGTCGAATTAAACCACATGCTCCACCGCTTGTGCGGGCCCCCGTCAATTCATTTGAGTTTTAATCTTGCGACCGT
+
GGGGGGGGGGGGGGGGGGGGGGGGGGEFFGGGGGGGGGGGGGGGGGGGGGGGGGGGGGGGGGGGGGGGGGGGGGGGGGGGGGGGGGGGGGGGGGGGGGGGGGGGGGGGGFGGGGGGGGGGGGGGGGGGGGGGGGGGGGDGGGGGGGGFDCFGFGGGGGCCGFGGGGFGGGGGGGGGGGGGGGGGGGGGGGGGCFGGGGGGGGGGGGGGGGGGFGGGGGGGGDCEFGGGGGGGGGGGGGGGG:FGGGFFGGGFFG6BBFGFGGFFAFFFFFFGGGFG)4;FBBFF
@M02542:52:000000000-J9N43:1:1101:4609:6845 1:N:0:GTGAAA
CGGTTTATCACCGGCAGTCTCCCTAGAGTTCCCGACTTAACTCGCTGGCAACTAAGGATAGGGGTTGCGCTCGTTGCGGGACTTAACCCAACATTTCACAGCACGAGCTGACGACAGCCATGCAGCACCTGTCTTACGGTTCCCGAAGGCACAACCGCATCTCTGCAGTCTTCCGTAGATGTCAAGAGTAGGTAAGGTTCTTCGCGTTGCGTCGAATTAAACCACATGCTCCACCGCTTGTGCGGGCCCCCGTCAATTCATTTGAGTTTTAATCTTGCGACCGT
+
GGGGGGGGGGGGGGGGGGGGGGGGGGGGGGGGGGGGGGGGGGGDGGGGGGGGGGGGGGGFGGGGGGGGGGGGGGGGGGGGGGGGGGGGEFGGGGGGGGGGGGGGGGGGGGGGGGGGGFFGGGGGFGGGGGGGGGGGGGGGGGGGGGGGGGGGGGGGGGGGGGGGGGGGGGGGGGGGGGGGGGGGGGGGGGGGFGGGGGGGGGGGGGGGGGGGFGGGGFFGGGGGGGGCGGGGGGGGGGGGGFFGGGFEGGGFFGF3<FDFGGFF<:>9AAAFGGFG>B;>FF>D
@M02542:52:000000000-J9N43:1:1101:23834:6862 1:N:0:GTGAAA
ACAGTTTACACTGGCAGCCTTGCTAGAGTTCCCGACATCACTCGCTGGCAACTAACAACAGGGGTTGCGCTCGTTATAGGACTTAACCTGACACCTCACGGCACGAGCTGACGACAACCATGCAGCACCTTGTAAATTGTCCGAAGAAAAGTCTGTTTCCAAACCTGTCAATCTACATTTAAGCCTTGGTAAGGTTCCTCGCGTATCATCGAATTAAACCACATGCTCCACCGCTTGTGCGGGCCCCCGTCAATTCCTTTGAGTTTCATTCTTGCGAACGTACTC
+
GG99ECCDFGGG9@FE;CFFGGGGGGGFGGFEFGGGGGGFFCFGEGGGGGGGD@@CEDFCCGCCCFEFGGEGC>FEEFGFGFGDGG,EEFEECFGEAFGGGFFGGFGGGGFGGGGGGF:FDFFGGGGGGGGGE9@=EFGGDGFEECFGC@FF==>FCFFGGGGFCCDFFFCDC;,@DFFGFGCCEFGGGEFEG7>:DGFC>EGC=C@EFGGGAGGGGFGGGGGGGC9CCFFFGGGECGGG5;@D5<DBED:>ED<FBGGF>GFFFFFFFFFGG7F)0,29?<F59
@M02542:52:000000000-J9N43:1:1101:22671:6880 1:N:0:GTGAAA
CGGTTTATCACCGGCAGTCTCCCTAGAGTTCCCGACTTAACTCGCTGGCAACTAAGGATAGGGGTTGCGCTCGTTGCGGGACTTAACCCAACATTTCACAACACGAGCTGACGACAGCCATGCAGCACCTGTCTTACGGTTCCCGAAGGCACAACCGCATCTCTGCAGTCTTCCGTAGGTGTCAAGAGTAGGTAAGGTTCTTCGCGTTGCGTCGAATTAAACCACATGCTCCACCGCTTGTGCGGGCCCCCGTCAATTCATTTGAGTTTTAATCTTGCGACCGT
+
GGGGGGGGGGGGGGGGGGGGGGGGGGCCEFGGGGGGGGGGGGGGGGGGGGGGGGGGGGGGGGGGGGGGGGGGGGGGGGGGGGGGGGGGGGGGGGGGGGGGGGGGGGGGGGGGGGGGGGGGGGGGGGGGGGGGGGGGGGEGGGGGGGGGGGGGGGGGGGGGGFGGFGGGGGGGGGGGGGGGGGGGGGGGGGGGBFGGGFFGGGGGGGGGCGGG@CGFGGGGGGGGGCC6C<CFGGGEGG=7F>FGGGF@GGD>:D?F>GGFGGA=<?AFFFADGC9F4A6>BF3.
@M02542:52:000000000-J9N43:1:1101:20723:6917 1:N:0:GTGAAA
CGGTTTATCACCGGCAGTCTCCCTAGAGTTCTCAGCCGAACTGTTAGTAACTAGAGACAAGGGTTGCGCTCGTTGCGGGACTTAACCCAACATCTCACGACACGAGCTGACGACAGCCATGCAGCACCTGTGTCCAGGTTCCCGAAGGCACTCCCGCATCTCTGCGAGATTCCTGGCATGTCAAGGGCAGGTAAGGTTCTTCGCGTTGCATCGAATTAAACCACATGCTCCACCGCTTGTGCGGGCCCCCGTCAATTCCTTTGAGTTTCAACCTTGCGGCCGTAC
+
GGGGGGGGGGGGGGGGGGGGGGGGGGGGGGGGGGGGGGGGGGGGGGGGGGGGGGGGGGGGGGGGGGGGGGGGGGGGGGGGGGGGGGGGGGGGGGFGGGGGGGGGGGGGGGGGGGGGGGGGGGGGGGGGGGGGGGGGGGGGGGGGGGGGGGGGGGGGGGGGGGGGGGGGDGFGGGGGGGGGGGGGGGGGGGGGGGGGGGGGGGGGGGGEEGGGEGGGGGGGGGGGGG?GDGGGGGGGGGGGGA@CGGFFGGGF@DBFFGGFGGFFFFAB<ABGDF?*:6>FFFFB7
@M02542:52:000000000-J9N43:1:1101:8606:6928 1:N:0:GTGAAA
TCAGCTTACGCTGGCAGTCTTCTTAGAGTCCCCAACTTTACTTGCTGGCAACTAAGAACAGGGGTTGCGCTCGTTGCGGGACTTAACCCAACACCTCACGGCACGAGCTGACGACAGCCATGCAGCACCTTGTTTCGTGTCCCTTGCAGGCCTGCATACTTTCATACACATTCACTCACATTCTAGCCCAGGTAAGGTTCCTCGCGTATCATCGAATTAAACCACATGCTCCACCGCTTGTGCGGACCCCCGTCAATTCCTTTGAGTTTCACCCTTTCGGGCGT
+
GGGGGGGGGGGGGGGGGGGGGGGGGGGGGGGGGGGGGGGGGGGGGGGGGGGGGGGGGGGGGGGGGGGGGGGGGGGGGGGGGGGGGGGGGGGGGGGGGGGGGGGGGGGGGGGGGGGGGGGGGGGGGGGGGGGGGGGGGGGGGGGGGGGGGGGGGGFGGGGGGGGGGGGGGGGGGGGGGGGGGGGGGGGGGGGGGGGGGGGGGGGGGGGGGGGGFDFGGGGGGGFGGGGGGGGDFGGDGGGGF?FGGGFFGGGFBC875<:FGFA?<BBFFAAGGFFG)6:0>BFF
@M02542:52:000000000-J9N43:1:1101:20066:6940 1:N:0:GTGAAA
CGGTTTATCACCGGCAGTCTCCCTAGAGTTCCCGACTTAACTCGCTGGCAACTAAGGATAGGGGTTGCGCTCGTTGCGGGACTTAACCCAACATTTCACAACACGAGCTGACGACAGCCATGCAGCACCTGTCTTACGGTTCCCGAAGGCACAACCGCATCTCTGCAGTCTTCCGTAGATGTCAAGAGTAGGTAAGGTTCTTCGCGTTGCGTCGAATTAAACCACATGCTCCACCGCTTGTGCGGGCCCCCGTCAATTCATTTGAGTTTTAATCTTGCGACCGT
+
GGGGGGGGGGGGGGGEGGGDGGGGGGGGGGGGGGGEGGGGGGGGGGGGGGGGGGFGGDGFGGGEG@FGGGGGGGGGGGGGGGGGGGFGFGFGGGGGGGGGGDCGGGGGGGGGGGGGGGGGGGDCFFGGGGFFGGGGGGGFGGGGGGDGGGGGFGGGGG7:FGGGGFCGGGGGFGGGGGGDGGGGGGGGGGGGFFCCFFGGGGGGGGGGGGGGD>=FGFGCFDGGGGGGGCFGGGGGGGGGG:BDEDB:CDDEFGFDBGGFFGAFB?<<>BFDGF6D<ABBF6:D
@M02542:52:000000000-J9N43:1:1101:14281:6961 1:N:0:GTGAAA
CGGTTTGTCACCGGCAGTCCCATTAGAGTGCCCTTTCGTAGCAACCAATGGCAAGGGTTGCGCTCGTTGCGGGACTTAACCCAACATCTCACGACACGAGCTGACGACAGCCATGCAGCACCTGTGTTACGGCTCTCTTTCGAGCACTCCTCTATCTCTAAAGGATTCCGTACATGTCAAAGGTGGGTAAGGTTTTTCGCGTTGCATCGAATTAAACCACATCATCCACCGCTTGTGCGGGTCCCCGTCAATTCCTTTGAGTTTCAACCTTGCGGCCGTACTCCC
+
GGGGGGGGGGGGEGGGGGGGGGGGGGGGGGGGGGGGGGGGGGGGGGGGGGGGGGGGGGGGGGGGGGGGGGGGGGGGGGGGGGGGGGGGFGGGGGGGGGDGGGGGGGGGGGGGGGGGGGGGGGGGGGGGGGGGGGGGGGGGGGGGGGGGGGGGGGGGGGGGDGGGGGGGGGGGGGGFFGGGGGGGGGGGGGGGGGGGGFGGGEGCGGDGGGGGFGGGGGGGGFFFGEGEFGEGGGGGFFGGGFFGGGFEGGGFFGAFBFGFGGBFFFFD(8A7CDBDFFFFFBFFF
@M02542:52:000000000-J9N43:1:1101:20901:6964 1:N:0:GTGAAA
CGGTTTATCACCGGCAGTCTCCCTAGAGTTCCCGACTTAACTCGCTGGCAACTAAGGATAGGGGTTGCGCTCGTTGCGGGACTTAACCCAACATTTCACAGCACGAGCTGATGACAGCCATGCAGCACCTGTCTTACGGTTCCCGAAGGCACAACCGCATCTCTGCAGTCTTCCGTAGATGTCAAGAGTAGGTAAGGTTCTTCGCGTTGCGTCGAATTAAACCACATGCTCCACCGCTTGTGCGGGCCCCCGTCAATTCATTTGAGTTTTAATCTTGCGACCGT
+
GGGGEGGGGGGGGGGGCFGEGGGGGGGGGGGGGGGGGGGGGGGGGGGGGGGGGGGGGCGDGGGGGGGGGGGGGGGGGGGGGGGGGGFGGGFGGGGGGGGGGGGGGGGGGGGGGGGGFGFGGGGGGFGGGGGFGGGGGGGGGGGGGGGGGGGGGGGGGGGCGGGGFFGGGGGGGGGGGGGGGGFFGGGD>BFGGGGGGFGGGGFGGGGGGGGGFEGGGGGGECGGGGGGGGGGGGGGGDCFG>FGDGFFGGGDFD?FFGF?FGB=43<AFA277:?G4A>>B>B;
@M02542:52:000000000-J9N43:1:1101:24706:6997 2:N:0:GTGAAA
CGGTTCATCACCGGCAGTCTCCCTAGAGTTCCCGACTTAACTCGCTGGCAACTAAGGATAGGGGTTGCGCTCGTTGCGGGACTTAACCCAACATTTCACAACACGAGCTGATGACAGCCATGCAGCACCTGTCTTACGGTTCCCGAAGGCACAACCGCATCTCTGCAGTCTTCCGTAGATGTCAAGAGTAGGTAAGGTTCTTCGCGTTGCGTCGAATTAAACCACATGCTCCACCGCTTGTTCGGGCCCCCGCCCATTCCTTTGAGTTTTAATCTTTCGAACGT
+
GGGGGGGGGGGGGGGGGGGFGGGGGGGCGGGGGGGGGGGGGGGGGGGGGGGGGGGGGGGGGGGGGGGGGGGGGGGGGGGGGGGGGGGGGGGGGGGGGGGGGGGGGGGGGGGGGGGGGGG<DGGGGGGGGGGGGGGGGGDGGGGGGGGECG:FGGGGGGGEGCC:7DBFGGFAEGGGCCDF=FD+=>FFFFFF3;FGF<AFFFFF@F>9(89EB(1))7EFG<?CFFF>G7::@4>(1950?):(<96>FFGD(/)(4)/).=*)--).4:<8<));*1)))0)8
@M02542:52:000000000-J9N43:1:1101:12476:7010 1:N:0:GTGAAA
ATCCACACCTTCCTCCGGTTTATCACCGGCAGTCTCCCTAGAGTTCCCGACTTAACTCGCTGGCAACTAAGGATAGGGGTTGCGCTCGTTGCGGGACTTAACGCAACATTTCACAACACGAGCTGACGACAGCCATGCAGCACCTGTCTTACGGTTCCCGAAGGCACAACCGCATCTCTGCAGTCTTCCGTAGATGTCAAGAGTAGGTAAGGTTCTTCGCGTTGCGTCGAATTAAACCACATGCTCCACCGCTTGTGCGGGCCCCCGTCAATTCATTTGAGTTTTAATCTTGCGACCGTAC
+
CCCCCGGGGGGGGGGGGGCEGGGFGGGG77F@FEFFFGGFGFFEFGGGGGGGGGGGGGCEEDGGGGGGGGGGE<EFFDDFFGGGGGGGGGCEGG7CFGGGEGGGGGGGGGGFFGGFGGGGGGGGGGGGGGD@FGGGGGGFFFGGGGGGGGGGGGGGGFGGGEGCGGFF:FDGG7CFFGCCFFGGCGGGGGFCF<CGFGGGGGGGGGGGGFG7FFFGGG5C5CECEGED55CF*:CFFGGG5C9ECFCGGGEGGGGGCAFGGG>BGG3<5>:@)32=C:<F?FFAAB:CGGFF>;9B9>D3)
@M02542:52:000000000-J9N43:1:1101:17980:7031 1:N:0:GTGAAA
ACAGTTTACACTGGCAGTCTTGCTAGAGTTCCCGACATCACTCGCTGGCAACTAACAACAGGGGTTGCGCTCGTTATAGGACTTAACCTGACACCTCACGGCACGAGCTGACGACAACCATGCAGCACCTTGTAAATTGTCCGAAGAAAAGTCTGTTTCCAAACCTGTCAATCTACATTTAAGCCTTGGTAAGGTTCCTCGCGTATCATCGAATTAAACCACATGCTCCACCGCTTGTGCGGGCCCCCGTCAATTCCTTTGAGTTTCATTCTTGCGAACGTACTC
+
GGGGGGGGGGGGGGGGGGGGGGGGGGGGGGGGGGGGGGGGGGGGGGGGGGGGGGGGGGGGGGGGGGGGGGGGGGGGGGGGGGGGGGGGGGGGGGGGGGGGGGGGGGGGGGGGGGGGGGGGGGGGGGGGGGGGGGGGGGGGGGGGGGGGGGGGGGGGGGGGGGFGGGGGGGGGGGGGGGGGGGFGGGGGGGGGGGGGGGGGGGGGGGGDFGGGFGGGGFGFGGGGFG;EGGEFGGGGGGGGG>FGGGFFGDGFFGFFFGGF7DBFAFFFFFAGG7BC9;904?F56
@M02542:52:000000000-J9N43:1:1101:7262:7045 1:N:0:GTGAAA
CGGTTTATCACCGGCAGTCTCCCTAGAGTTCCCGACTTAACTCGCTGGCAACTAAGGATAGGGGTTGCGCTCGTTGCGGGACTTAACCCAACATTTCACAACACGAGCTGACGACAGCCATGCAGCACCTGTCTTACGGTTCCCGAAGGCACAACCGCATCTCTGCAGTCTTCCGTAGATGTCAAGAGTAGGTAAGGTTCTTCGCGTTGCGTCGAATTAAACCACATGCTCCACCGCTTGTGCGGGCCCCCGTCAATTCATTTGAGTTTTAATCTTGCGACCGT
+
GGGFGGGGGGGGGGGGGGGGGGGGGGGGGGGGGGGGGGGGGGGGGGGGGGGGGGGGFGGGGGGGGGGGGGGGGGGGGGGGGGGGGGGGGGGGGGGGGGGGGGGGGGGGGGGGGGGGGGGGGGGGGGGGGGGGGGGGGGCGGGGGDGGGGGFGGGGGGGEGGGGGGGGGGGGGGGGGGGEEGGGGGGGGGGGGGGGGGGGGGGGGGGGGGGGGFEGGGGGGGGGGGGGGG7EGGGGGGGGGGFFGGGFFGCGFEG:BACCFGGAF<BAFFFBGFGFGAF>FFFFB
@M02542:52:000000000-J9N43:1:1101:23020:7051 1:N:0:GTGAAA
CGGCTTATCACCGGCGGTTTCTTTAGAGTGCCCAACTAAATGATGGCAACTAAAGACGAGGGTTGCGCTCGTTGCGGGACTTAACCCAACATCTCACGACACGAGCTGACGACAGCCATGCAGCACCTGTGTGCTAGCCAGCCGAACTGAAGAAATCCATCTCTGGAAATCATACTAGCCATGTCAAACGCTGGTAAGGTTCTGCGCGTTGCTTCGAATTAAACCACATGCTCCACCGCTTGTGCAGGCCCCCGTCAATTCCTTTGAGTTTTAATCTTGCGACCC
+
GGGGGGGGGGGGGGGGGGGGGGGGGGFFGGGGGGGGGGGGGGGGGGGGGGGGGGGGGGGGGGGGGGGGGGGGGGGGGGGGGGGGGGGGGGGGGGGGGGGGGGGGGGGFGGGGGGGGGGGGGE>FFGGGGGGGGGGGGGGGFFGE@FGGGGGGCGGGGGGGGGFGGGCGGGFGGGGEGFGGGGEGGGGGGGGEGGCFFGGFFGG?DEECCEEGFGG=DGGGGGGFGFCFF9CGGGGGGGGGGFF4?*1;EGGFDC?B1C>FGGFF9246<AAGGGB:6<-696.5)
@M02542:52:000000000-J9N43:1:1101:9759:7061 1:N:0:GTGAAA
CGGTTTGTCACCGGCAGTCCCATTAGAGTGCCCTTTCGTAGCAACTAATGGCAAGGGTTGCGCTCGTTGCGGGACTTAACCCAACATCTCACGACACGAGCTGACGACAGCCATGCAGCACCTGTGTTACGGCTCTCTTTCGAGCACTCCTCTATCTCTAAAGGATTCCGTACATGTCAAAGGTGGGTAAGGTTTTTCGCGTTGCATCGAATTAAACCACATCATCCACCGCTTGTGCGGGTCCCCGTCAATTCCTTTGAGTTTCAACCTTGCGGCCGTACTCCC
+
GGGGGGGGGGGGGGGGGGGGGGGGGGGGGGGGGGGGGGGGGGGGGGGGGGGGGGGGGGGGGGGGGGGGGGGGGGGGGGGGGGGGGGGGGGGGGGGGGGGGGGGGGGGGGGGGGGGGGGGFGGGGGGGGGGGGGEGGGGGGGGGCGGGGGGGGGGGGCGGGGGGGFFFGGGGGGGGGFFFGGFCCGGEGGGGGFGGGGFGGGGGGGGFGEGGGFGGGGGGGGGGC<:FGGGGGGGGGFFEDCBEGFFFFG*>FFGBFFGGFGGBFBF>A??FGFGFG;>FFF?FFF
@M02542:52:000000000-J9N43:1:1101:15472:7072 1:N:0:GTGAAA
CAGTTTGTCACTGGCAGTATCCTTAAAGTTCCCGGCTTAACCCGCTGGCAAATAAGGAAAAGGGTTGCGCTCGTTGCGGGACTTAACCCAACATCTCACGACACGAGCTGACGACAGCCATGCAGCACCTGTATGTAAGTTCCCGAAGGCACCAATCCATCTCTGGAAAGTTCTTACTATGTCAAGACCAGGTAAGGTTCTTCGCGTTGCATCGAATTAAACCACATGCTCCACCGCTTGTGCGGGCCCCCGTCAATTCATTTGAGTTTTAGTCTTGCGACCGT
+
GGF@@CFGGFGF9EFGGGFFGFGGG9EFGGGGEGGGGGGGFGGGGGGGGFGGGGGGGGGGGGGGFFGGGGGGGGGGGEGEEGFGFGFFGGGGGGGGGGGGDGEGGEEGGFGGGGGGGGGGGGGFFG<DFFDGCFGGGGGGGGGGGGGDDFGGGGGGGGGGGGGGGF9FGGGGGGGGGFGGGGGGGDGGGFGGGGGGGFGFGGGGGGGG=EGGFGGGGGGGGGGGGGGCCFGGGGFEEGGGG7FGGGBEGGDEEGFFFGGFFGB/<1A>FFFD707D))(419:5
@M02542:52:000000000-J9N43:1:1101:14137:7112 2:N:0:GTGAAA
CGGTTTGTCACCGGCAGTCTCATTAGAGTGCCCTTTCGTAGCAACTAATGACAAGGGTTGCGCTCGTTGCGGGACTTAACCCAACATCTCACGACACGAGCTGACGACAGCCATGCAGCACCTGTGTGCAGGTTCTCTTTCGAGCACCAATCCATCTCTGGAAAGTTCCTGCCATGTCAAGGGTAGGTAAGGTTTTTCGCGTTGCATCGAATTAATCCACATCATCCACCGCTTGTGCGGGTCCCCGTCAATTCCTTTGAGTTTTAACCTTGCTGCCGTCCTCCC
+
GGGGGGGGGGGGGGGGGGGCGGGGGGGGGGGGGGGGFGGGGGFFGGFGGGGGGGGGGGGGGGGGGGGGGGGGGGGGGGGGGGGGGGGGCGGGGGGGGGGGGGGGGGGGGGGGGG,A:?FDGGD?;=FFGFGGD@DDGGGGGGGEEGGGCFFGGGGGGCFFGGGGGFGGGGGFFGGGDGFAFGGFC@FFFFFFFAGGGG>D>:DB?AFF;F;F6>DFF7<=6@@B9<A@GG09DB@2)6C00,(8F:9?:0CG6*:4A<FFBF?<B4:A>AB<:)69C>E357?FB
@M02542:52:000000000-J9N43:1:1101:7357:7115 1:N:0:GTGAAA
CGGTTTGTCACCGGCAGTCTCATTAAAGTGCCCAACTGAATGATGGCAATTAATGACAAGGGTTGCGCTCGTTGCGGGACTTAACCCAACATCTCACGACACGAGCTGACGACAGCCATGCAGCACCTGTGTCCAGGCTCTCTTTCTAGCACCAATCCATCTCTGGAAAGTTCCTGGCATGTCAAGGGTAGGTAAGGTTTTTCGCGTTGCATCGAATTAATCCACATCATACACCGCTTGTGCGGGTCCCCGTCAATTCCTTTGAGTTTTAATCTTGCGACCGT
+
GGGFGGGGGGGFGGGDFGGGGGGGGDGGGGGGGGGGGFGFGGGGGGGFF8EFGGGFFGGFGGDFDGCFGGGGGFFGGGEGGGGGAFGGGGGGGFGGGGGGGGDC7FFGGGGGGD:FFGGGGGG8>8F=DFFFGGGCFFFDFGGGGG,=DGGFGGGGGGGFGGCGFF9FFCBFCFGGGGFGGGGGGGFGGDEG<CFFGCEFFGGEGGGEEDFFFCCF*=CF?CFEE6+?FF+<?@CCCDEGG:@DEC@EFGGE5*4@A+:@7C<F<?4<FFBGGGFG9<0(208>
@M02542:52:000000000-J9N43:1:1101:14626:7123 1:N:0:GTGAAA
CGGCTTATCACCGGCGGTTTCTTTAGAGTGCCCAACTAAATGATGGCAACTAAAGACGAGGGTTGCGCTCGTTGCGGGACTCAACCCAACATCTCACGACACGAGCTGACGACAGCCATGCAGCACCTGTGTTCTAGCCAGCCGAACTGAAGTAACCCATCTCTGGGAAACATACTAGACATGTCAAACGCTGGTAAGGCTCTGCGCGTTGCTTCGAATTAAACCACATGCTCCACCGCTTGTGCAGGCCCCCGTCAATTCCTTTGAGTTTTAATCTTGCGACCG
+
GGGGGGGGGGGGDGGGGGGGGGGGGGGGGGGGGGGGGGGGGGGGGGGGGGGGGGGGGGGGGGGGGGGGGGGGGGGGGGGGGGGGGGGGGGGGGGGGGGGGGGGGGGGGGGGGGGGGGGGGGGGGGGGGGGGGGGGGGGGGGGGGGGGGGGGGGGGGFGGGGGGGGGGGGGGGGGGGGGGGGGGGGGGGGDGGGGGGGGGGGGGGGGGGGGGGFGGEGGGGGGGGGFGGGGGGGGGGGGGGGFFGGGFFGGGFFGFFFGGFGGFFFFBBAADGGDFGFAAFFFFF5
@M02542:52:000000000-J9N43:1:1101:14343:7129 1:N:0:GTGAAA
CGGTTTATCACCGGCAGTCTCCCTAGAGTTCCCGACTTAACTCGCTGGCAACTAAGGATAGGGGTTGCGCTCGTTGCGGGACTTAACCCAACATTTCACAACACGAGCTGACGACAGCCATGCAGCACCTGTCTTACGGTTCCCGAAGGCACAACCGCATCTCTGCAGTCTTCCGTAGATGTCAAGAGTAGGTAAGGTTCTTCGCGTTGCGTCGAATTAAACCACATGCTCCACCGCTTGTGCGGGCCCCCGTCAATTCATTTGAGTTTTAATCTTGCGACCGT
+
GGGGGGGGGGGGGGGGGGGGGGGGGGGGGGGCFEGGGGGGGGGGGGGGGGGGGGGGGGGGGGGGGGGGGGGGGGGGGGGGGGGGGGGGGGGGFGGGGGGGGGGGGGGGGGGGGGGGGGGG9BFGGGGGGGGGGGGGGGDGGGGGGGGGGGGGGGGGDGGGGGGGGGGGGGGGGGGGGGGGGGGGGGFFGGGFGGGGGGGGGGGGGGGGEEGGFGGGGGGGGGGGGGFGGGGGGGGGEGGGG?FGEGEEGGG3>G?BDGFFGGB4<BBBAFA<FCFC296>FF37
@M02542:52:000000000-J9N43:1:1101:21081:7154 1:N:0:GTGAAA
CGGTTTGTCACCGGCAGTCCCATTAGAGTGCCCTTTCGTAGCAACTAATGGCAAGGGTTGCGCTCGTTGCGGGACTTAACCCAACATCTCACGACACGAGCTGACGACAGCCATGCAGCACCTGTGTTACGGCTCTCTTTCGAGCACTCCTCTATCTCTAAAGGATTCCGTACATGTCAAAGGTGGGTAAGGTTTTTCGCGTTGCATCGAATTAAACCACATCATCCACCGCTTGTGCGGGTCCCCGTCAATTCCTTTGAGTTTCAACCTTGCGGCCGTACTCCC
+
GGGGGGGGGGGGGGGGGGGGGAFGGGFGGGGGGGGGGGGGGGGGGGGGGGGGGGGGGGGGGGGGGGGGGGGGGGGGGGGGGGGGGGGGGGGGGGGGGGGGGGGGGGGGGGGGGGGGGGGGGGGGGGGGGGGGGGGGGGGGGGGGGGGGGGGGGGGGFGGGGGGGGGGGGGGGGGGGGGGGGGGGGGGGGGGGGGGGGFGGGGGGGGGGGGGGFFGGGGGGGGFFFGGGCGEGGGGG?DGGGFFGGGFFGGGFFGAFFGGBGGAFFFFFFFFGF3>GBBFB:(7;F
@M02542:52:000000000-J9N43:1:1101:13979:7204 1:N:0:GTGAAA
CGGTTTATCACCGGCAGTCTCCCTAGAGTTCCCGACTTAACTCGCTGGCAACTAAGGATAGGGGTTGCGCTCGTTGCGGGACTTAACCCAACATTTCACAACACGAGCTGACGACAGCCATGCAGCACCTGTCTTACGGTTCCCGAAGGCACAACCGCATCTCTGCAGTCTTCCGTAGATGTCAAGAGTAGGTAAGGTTCTTCGCGTTGCGTCGAATTAAACCACATGCTCCACCGCTTGTGCGGGCCCCCGTCAATTCATTTGAGTTATAATCTTTCGACCGTT
+
GGGFDEGGGGGGCFGGGGGGGGGGGGGGGGGGGGGGGGGGGGGGGGGGGGGGGGGGGGGGGGGGGGGGGGGGGGGGGGDGGGGGGGGGGGGGFFGGGGGGGGGGGGGGGGGGGGGDGGGGGGGGGGGGGGGGGGGGGGGGGGGGGGGFFFGGGGGGFGCFGGGGFEFGGGGGGFGGGGGGGGGGGGGGGGGGFGGGGGGGGGGGGGGGGGGGFGGGGFGGGGGGGGGGFCFGGGFCEGGGGBFGGG>BGDGEFGF34CFFGFA=ABFBFFBCCGFG<<?08BE>)
@M02542:52:000000000-J9N43:1:1101:20729:7214 1:N:0:GTGAAA
CGGTTTATCACCGGCAGTCTCCCTAGAGTTCCCGACTTAACTCGCTGGCAACTAAGGATAGGGGTTGCGCTCGTTGCGGGACTTAACCCAACATTTCACAACACGAGCTGACGACAGCCATGCAGCACCTGTCTTACGGTTCCCGAAGGCACAACCGCATCTCTGCAGTCTTCCGTAGATGTCAAGAGTAGGTAAGGTTCTTCGCGTTGCGTCGAATTAAACCACATGCTCCACCGCTTGTGCGGGCCCCCGTCAATTCATTTGAGTTTTAATCTTGCGACCGT
+
GGGGGGGGGGGGGGGGGGGGGGGGGGGGGGGGGGGGGGGGGGGGGGGGGGGGGGGGGGGGGGGGGGGGGGGGGGGGGGGGGGGGGGGGGGGGGGGGGGGGGGGGGGGGGGGGGGGEGGGGGGGGGGGGGGGGGGGGGGGGGGGGGGGGGGGGGGGGGGGGGGGGGGGGGGGGGGGGGGGGGGGGGGGGGGGGGGGGGGGGGGGGGGGGGGGGFGGGGGGGGGGGGGGGGGFGFDGGEDEGG:FGGGFFGGGFFGFEFGGFGGBFF?AFFFBGGGFG)66191>E
@M02542:52:000000000-J9N43:1:1101:25105:7214 1:N:0:GTGAAA
CGGTTTATCACCGGCAGTCTCCCTAGAGTTCCCGACTTAACTCGCTGGCAACTAAGGATAGGGGTTGCGCTCGTTGCGGGACTTAACCCAACATTTCACAACACGAGCTGACGACAGCCATGCAGCACCTGTCTTACGGTTCCCGAAGGCACAACCGCATCTCTGCAGTCTTCCGTAGATGTCAAGAGTAGGTAAGGTTCTTCGCGTTGCGTCGAATTAAACCACATGCTCCACCGCTTGTGCGGGCCCCCGTCAATTCATTTGAGTTTTAATCTTGCGACCGT
+
GGGFFGGGGGGGGGGGGGGFGGGGGGGGGGGFGGGGGGFGGGGGGGGDGGGGGGGGGGGGGGGGGGGGGGGGGGGGGEDGGGGFGGFFGGGGGGGGGGGGGGGGGGGGGFFG>FG7FGGGFGGFF@FGGGGBFGGGGFCEEGGGGGGGDGGGGAEGEG7>F;BECGCGGGGGFGGCFGEFGGGGGGGGGGGGGGGGGGGGGGGGGGGG5EGG>CEGFFFGGGGGG=FFGGGGGGGEC<CGG?FGGDEDGGGFFGFBAFFFGGFFFB:A<A<<CFFG49>(7>EF
@M02542:52:000000000-J9N43:1:1101:10747:7214 2:N:0:GTGAAA
CGGTTTATCACCGGCAGTCTCCCTAGAGTTCCCGACTTAACTCGCTGGCAACTAAGGATAGGGGTTGCGCTCGTTGCGGGACTTAACCCAACATTTCACAACACGAGCTGACGACAGCCATGCAGCACCTGTCTCACGGTTCCCGAAGGCACAACCGCATCTCTGCAGTCTTCCGTAGATGTCAATAGTAGGTAAAGTTCTTCGCGTTTCGTTGAATTAAACCACATGCTCCACCGCTTGTGCGGGCCCCCGTACAATCATTGTAGATTTACTCTTCCGACCGT
+
GGGEGDFGGGGGGGGGGGGGGGGDF@FCGFCFGGGGGGFGGGGGGGG77FFGGGGGCFGGGGBCC=CFCGGGGGGGCECCEFEFGGFGGGGGGDGGFGCEGGFGCCFEGGFGGGGGCDFGGFGFEFGFGGGGGGGGGGGF<?FGGDGGGGFEGGGGCGGGG,=@CFCGGG7BFFCGFC766=:AG31811@FE6D7CC8+;@A52887()37((1*8BCFGA(;@F?)9*58::FFF1D(3>21>B996(9>(/*().).)1*.5-)4:4<).--:*10)).)0
@M02542:52:000000000-J9N43:1:1101:23250:7224 1:N:0:GTGAAA
CGGTTTATCACCGGCAGTCTCCCTAGAGTTCCCGACTTAACTCGCTGGCAACTAAGGATAGGGGTTGCGCTCGTTGCGGGACTTAACCCAACATTTCACAACACGAGCTGACGACAGCCATGCAGCACCTGTCTTACGGTTCCCGAAGGCACAACCGCATCTCTGCAGTCTTCCGTAGATGTCAAGAGTAGGTAAGGTTCTTCGCGTTGCGTCGAATTAAACCACATGCTCCACCGCTTGTGCGGGCCCCCGTCAATTCATTTGAGTTTTAATCTTGCGACCGT
+
GGGGGGGGGGGGGGGGGGGGGGGGGGEEFFGGGGGGGGGGGGGGGGGGGGGGGGGGGGGGGGGGGGGGGGGGGGGGGGGGGGGGGGGGGGGGGGGGGGGGGGGGGGGGGFGGGGGGGGGGGGGGGGGGGGGGGGGGGFGGGGGGGGGGGGGGGGGGGGGGGGGGGGGGGGGGGGGGGGGGGGGGGGGGGGGGFGGGGGGGGGGGGGGG8EEGFGGGGGGGGGGGGGGGGFGGGGGGGGGGGFFGGGFFGGGFFGFFBGGFGGFBFFFFFFFGGGFF4ABFFFEF
@M02542:52:000000000-J9N43:1:1101:6320:7230 1:N:0:GTGAAA
CGGTTTGTCACCGGCAGTCCCATTGGAGTGCCCTTTCGTAGCAACTAATGGCAAGGGTTGCGCTCGTTGCGGGACTTAACCCAACATCTCACGACACGAGCTGACGACAGCCATGCAGCACCTGTGTTACGGCTCTCTTTCGAGCACTCCTCTATCTCTAAAGGATTCCGTACATGTCAAAGGTGGGTAAGGTTTTTCGCGTTGCATCGAATTAAACCACATCATCCACCGCTTGTGCGGGTCCCCGTCAATTCCTTTGCGTTTCAACCTTGCGGCCGTACTCCC
+
GGGGGGGGGGGGGGGGGGGGGGGG,EGGGGGGGGGGGGGGGGGGGGGGGGFGGGGGGGGGGGGGGGGGGGGGGGGGGFGGGGGGGGGGFGGGGGGGGGGGGGGGGGGGGGGGGGGGGGGGGGGGGGGGGGGGGEGGGGGGGGGFDGGFGGGGGGGGGGGEGFFFFCGGGGGGGGGGGGGGGGGGGGDGGGGGGGDFGFGGGGEDEEGGCCFGFGGGGGGGGGGDEEFCF>:C=EGGEG*>C93CFGEFGDDFFDAF<CF*9>:B2>FAFFFCDD@D>;B0:B?@F
@M02542:52:000000000-J9N43:1:1101:22687:7233 1:N:0:GTGAAA
CGGTTTATCACCGGCAGTCTCCCTAGAGTTCCCGACTTAACTCGCTGGCAACTAAGGATAGGGGTTGCGCTCGTTGCGGGACTTAACCCAACATTTCACAACACGAGCTGACGACAGCCATGCAGCACCTGTCTTACGGTTCCCGAAGGCACAACCGCATCTCTGCAGTCTTCCGTAGATGTCAAGAGTAGGTAAGGTTCTTCGCGTTGCGTCGAATTAAACCACATGCTCCACCGCTTGTGCGGGCCCCCGTCAATTCATTTGAGTTTTAATCTTGCGACCGT
+
GGGGGGGGGGGGGGGGGGGGGGGGGGEEFGGGGGGGGGGGGGGGGGGGGGGGGGGGGGGGGGGGGGGGGGGGGGGGGGGGGGGGGGGGGGGGGGGGGGGGGGGGGGGGGGGGGGGGGGGGGGGGGGGGGGGGGGGGGGGGGGGGGGGGGGGGFGGGGGGGGGGGGGGGGGGGGGDGGGGGGGGGGGGGGGGGGGGGGGGGGGGGGGGGGGGGFGGGGGGGGGGGGGGGGGGGGGGGEDGGGFFGGGFFGGGFFGBFFGGFGGFFBFFFFFFGFDFG9<>>F>BE
@M02542:52:000000000-J9N43:1:1101:16970:7243 1:N:0:GTGAAA
CGGTTTGTCACCGGCAGTCTCATTAGAGTGCCCTTTCGTAGCAACTAATGACAAGGGTTGCGCTCGTTGCGGGACTTAACCCAACATCTCACGACACGAGCTGACGACAGCCATGCAGCACCTGTGTTACGGCTCTCTTTCGAGCACGAAGCCATCTCTGGCAACTTCCGTACATGTCAAAGGTGGGTAAGGTTTTTCGCGTTGCATCGAATTAAACCACATCATCCACCGCTTGTGCGGGTCCCCGTCAATTCCTTTGAGTTTCAACCTTGCGGCCGTACTCCC
+
GGGGGGGGFGGGGGGGGGGGGGGGGGGGGFGGGGGGGGGGGGGFGGGFGGGGGGGGGGGGGGGGGGGGGGGGGGGGGGGGGGGGGGGGFGGGGGGGGGGGGGGGGGGGGGGGDFFGFGGCGGGGGGGFFGGGGGGGGGGGGGGFDGGGGGGGGGGG;FGGGGFGGGGGGGGGGGGGGGGGGGGFGGGGGGGG2<CGGGGGGGGGDGGGGCGF@7FFGFCGGFCFGGGGGGEGGGFF6CGGG>DGGGFEGCDFFGFF>GGFGDA?ABAFFFBCGG))3;BF?BFFF
@M02542:52:000000000-J9N43:1:1101:6360:7253 2:N:0:GTGAAA
CGGTTTATCACCGGCTGTCTCCCTAGAGTTCCCGACTTAACTCGCTGGCAACTAAGGCTTGGGGTTCCGCTCGTTGCGGGTCTTAACCCACCATTTCACAACCCGCGCTTACGACAGCCATTCCGCACCTGTCTTACGGTCTCCGCAGGTTCAATCGCTTCTCTGCAGTCATCCGCAGTAGTCCAGAGAAGGTAAGGTTCTTCGCGTTGCGTCCACTTAAACCACAACCTCCCACGGCTCGCCCGGCCCCCGCAAACTACTTTGATTTTTAATCTTCACACCGT
+
GDC6@,,<,;F8,@C++,,,6CEE<@,EGCF<@7@7@F<FCF@@+8,+B<FF86,@@,<,@@,++8,:B,8@7FF,C7++++9A@F<A,8+8,AFBE,:,,++8@+3=+8+=<A:+@F+B,,C3,3+08,,,3@D7@>CD**@98*51<,,5;>,6/D,4*,4=?,,,6*,=>;7?2**+1=++3.;))/5A1++2*4+0/1+)/)0,,.()((1*78A=CAF>8*)(1*48))7(((9(((-,5((,(457(/)((.*3)/*65)5).-().4)**/1067)8
@M02542:52:000000000-J9N43:1:1101:14862:7265 2:N:0:GTGAAA
CGGTTTATCACCGGCAGTCTCCCTAGAGTTCCCGACTTAACTCGCTGGCAACTAAGGATAGGGGTTGCGCTCGTTGCGGGACTTAACCCAACATTTCACAACACGAGCTGACGACAGCCATGCAGCACCTGTCTTACGGTTCCCGAAGGCACAACCGCATCTCTGCAGTCTTCCGTAGATGTCAAGAGTAGGTAAGGTTCTTCGCGTTGCGTCGAATTAAACCACATGCTCCACCGCTTGTGCGGGCACCCGTCAAGTCATTTGAGTTTTAATCTTGCGACCGT
+
GGGC@FFGFCGGGGFCCGGDFEGCG?EGGGGGGGGGGGFGGGGGGGEEGFGGGG8F8,FFGGDGGFEGGGGGEGGGGGGGGGDGGGGGEGFGFGGGFGGGGG<EEFCCCFFGE+>:CEGGGGGGCD8=8DCFGGGGGGGGGGGGGG**3@E,3@CEG5E5EFFGF9CCB?CFFC*=F5C=B<+8:<AFF6AAEF@F<=6CAA=>@5>>>E0@>4<FF:EFCAFF5*)4CC2:FFF1(7<(2).2<19(-(5)-CD()-1)-9@22().6A24<A>G747<5)08
@M02542:52:000000000-J9N43:1:1101:19260:7266 1:N:0:GTGAAA
CGGTTTATCACCGGCAGTCTCCCTAGAGTTCCCGACTTAACTCGCTGGCAACTAAGGATAGGGGTTGCGCTCGTTGCGGGACTTAACCCAACATTTCACAACACGAGCTGACGACAGCCATGCAGCACCTGTCTTACGGTTCCCGAAGGCACAACCGCATCTCTGCAGTCTTCCGTAGATGTCAAGAGTAGGTAAGGTTCTTCGCGTTGCGTCGAATTAAACCACATGCTCCACCGCTTGTGCGGGCCCCCGTCAATTCATTTGAGTTTTAATCTTGCGACCGT
+
GGGGGGGGGGGGGGGGGGGGGGGGGGGGGGGGGGGGGGGGGGGGGGGGGGGGGGGGGGGGGGGGGGGGGGGGGGGGGGGGGGGGGGGGGGGGGGGGGGGGGGGGGGGGGGGGGGGGGGGGGGGGGGGGGGGGGGGGGFGGGGGGGGGGGGGGFGGGGGGGGGGGGGGGGGGGGGGGGGGGGGGGGGGGGGGGGGGGGGGGGGGGGGGGDGGGFGGGGGGGGGGFFGGGGCGGGGGGGGGGGFFGGGFFGGGEFGBFFFGFGGFFFFFFDF>GFGFGAFFFF>DF
@M02542:52:000000000-J9N43:1:1101:22240:7268 1:N:0:GTGAAA
GTCCCCACCTTCCTCCGGTTTATCACCGGCAGTCTCCCTAGAGTTCCCACCATTACGTGCTGGCAACTAAGGATAAGGGTTGCGCTCGTTGCGGGACTTAACCCAACATTTCACAACACGAGCTGACGACAGCCATGCAGCACCTGTCTTAGCGTTCCCGAAGGCACAATCGTATCTCTACAATCTTCGCTAGATGTCAAGAGTAGGTAAGGTTCTTCGCGTTGCGTCGAATTAAACCACATGCTCCACCGCTTGTGCGGGCCCCCGTCAATTCATTTGAGTTTTAATCTTGCGACCGTAC
+
CCCCCGGGGGGGGGGGGGGGGGGGGGGGGGGGGGGGGGGGGGGGGGGGGGGGGGGGGGGGGGGGGGGGGGGGFGFFDFGGGGGGGGDGGGGGGGGGGGGGGGGGGGGGGGGGGGGDCEEGGGGGGGGGGGGGGGGGGGCFGFGGGGGGGGGFGGGGEGGGGGGGGGGGFFGGGGGGGGGGGGGGCFGGGGGGGGGGGGGGGGGGGGGGGGFGFGGGFGGGGGGGGGGGFGGFFGGGGGGGGGGGGGGGGGGG5C5D*45CEGFEGGGFBC?FFGFFGGFFFFFFFF?FGG?>A;9>>>EF3
@M02542:52:000000000-J9N43:1:1101:14628:7282 1:N:0:GTGAAA
CGGTTTATCACCGGCAGTCTCCCTAGAGTTCCCGACTTAACTCGCTGGCAACTAAGGATAGGGGTTGCGCTCGTTGCGGGACTTAACCCAACATTTCACAACACGAGCTGACGACAGCCATGCAGCACCTGTCTTACGGTTCCCGAAGGCACAACCGCATCTCTGCAGTCTTCCGTAGATGTCAAGAGTAGGTAAGGTTCTTCGCGTTGCGTCGAATTAAACCACATGCTCCACCGCTTGTGCGGGCCCCCGTCAATTCATTTGAGTTTTAATCTTGCGACCGTT
+
GGGGGGGGGGGGGGGGGGGGGGGGGGGGGGGGGGGGGGGGGGGGGGGGGGGGGGGGGGGGGGGGGGGGGGGGGGGGGGGGGGGGGGGGGGGGGGGGGGGGGGGGEGGGGGGGGGGGGGGGGGGGGGGGGGGGGGGGGGGGGGGGGGGGGGGGGGGGGGGGGGGGGGGGGGGGGGGGGGGGGGGGGGGGGGGGGGGGFFFGGGFFGGGGEGGGFEGGGGFGGGGGGGGGGCGGGFEE=DGGG?FGGGEFGGGB7>?EBGGFFGFFF<AA>A<4C>FG>A9>FFEF)
@M02542:52:000000000-J9N43:1:1101:11036:7287 2:N:0:GTGAAA
CGGTTTATCACCGGCAGTCTCCCTAGAGTTCCCGACTTAACTCGCTGGCAACTAAGGATAGGGGTTGCGCTCGTTGCGGGACTTAACCCAACATTTCACAACACGAGCTGACGACAGCCATGCAGCACCTGTCTTACGGTTCCCGAAGGCACAACCGCATCTCTGCAGTCTTCCGTAGATGTCAAAAGTAGGTAAAGTTCTTCGCGTTTCGTCGAATTAAACCACATGCTCCACCGCTTGTGCGGGCCCCCGTCCATTCATTTGAGTTTTAATCTTTCGACCGTT
+
GGGGGGGGGGGGGGGGGGGFGEGGGGGGGGGGGGGGGGGGGGGGGGGGGGGGGGDFGGGGGGGGGGGGGGGGGGGGGGGGGGGGGGGGGGGGGGGGGGGGGGGGECEGGGGGGDEGGGGFG?FGGFGFGGAFGGGGGCFFGEGG8EC:CFFGGCEEGGG5C9EGCFGGFGFFFGEGGD5BBFFFGEFAAAFFE=>GGCACFFCFFFF9(;<@B1DFF3CFGA7C88;2**64<>:69(<?F74:)96(49C)-*9:9<?94FF44254):)4)-.:**)0)5)))
@M02542:52:000000000-J9N43:1:1101:16557:7287 1:N:0:GTGAAA
CGGTTTATCACCGGCAGTCTCCCTAGAGTTCCCGACTTAACTCGCTGGCAACTAAGGATAGGGGTTGCGCTCGTTGCGGGACTTAACCCAACATTTCACAACACGAGCTGACGACAGCCATGCAGCACCTGTCTTACGGTTCCCGAAGGCACAACCGCATCTCTGCAGTCTTCCGTAGATGTCAAGAGTAGGTAAGGTTCTTCGCGTTGCGTCGAATTAAACCACATGCTCCACCGCTTGTGCGGGCCCCCGTCAATTCATTTGAGTTTTAATCTTGCGACCGT
+
GGGGGGGGGGGGGGGGGGGGGGGGGGGGGGGGGGGGGGGGGGGGGGGGGGGGGGGGGGGGGGGGGGGGGGGGGGGGGGGGGGGGGGGGGGGGGGGGGGGGFGGGGGGGGGGGGGGGGGGGGGGGGGGGGGGGGGGGGGGGGGGGGGGGGGGGGGGGGGGGGGGGGGGGGGGGGGGGGGGGGGGGGGGGGGGGGGGGGGGGGGGGGGGGGGGGFGGGGGGGGGGGFGGGGGGGGGGGGGGGGFFGGD@BGGGFEGFFAFGFGFDFFFFFFFFGGGFGFF9BFBEF
@M02542:52:000000000-J9N43:1:1101:7162:7288 1:N:0:GTGAAA
CGGTTTATCACCGGCAGTCTCCCTAGAGTTCCCGACTTAACTCGCTGGCAACTAAGGATAGGGGTTGCGCTCGTTGCGGGACTTAACCCAACTTTTCACAACACGAGCTGACGACAGCCATGCAGCACCTGTCTTACGGTTCCCGAAGGCACAACCGCATCTCTGCAGTCTTCCGTAGATGTCAAGAGTAGGTAAGGTTCTTCGCGTTCCGTTGAATTTAACCACATGCCCCACCGCTTGTGCCGGTCCCCGTCAAATCATTTGTGATTTAATCTTGCAGCCGTT
+
GCC@+FFFAE<@CFEC:FCGFC,,6,EGA,FAECF7F@@@CCE:7:,@FCEDF@EE8CECE8,@6@+<+C@=@CD,?4++>BFGADGA=FB+,C55?EFCFC<B7++@F8F<B=F:CDD3=DGGAC=FE83@<@FGGG7FEFAF:****3@D<D*>*:>C72?,;FG,?7C,,@<74<*2,+,<+2?<C92;?<A:+?FGFFCEEEEG**10)*;3:C+;E0AFCCF+8+**:EG**977C07*:7)):/75>985)0>=7C4?42).:>.>7**:))))).)))
@M02542:52:000000000-J9N43:1:1101:8472:7300 2:N:0:GTGAAA
CAGTTTGTCACTGGCAGTATCCTTAAAGTTCCCGGCATTACCCGATGGCAAATAAGGAAAAGGGTTGCGCTCGTTGCGGGACTTAACCCAACATCTCACGACACGAGCTGACGACAGCCATGCAGCACCTGTATCTAAGTTCCCGAAGGCACCAATCCATCTCTGGAAAGTTCTTAGTATGTCAAGGCCAGGTAAGGTTCTTCGCGTTGCATCGAATTAAACCACATGCCCCACCGCTTGTGCGGGCCCCCGTCAATTCCTTTGAGTTTCGGTCTTTCGACCCT
+
FFGG<FGFFGGGGDFFGGC@ECGGGFGFGEFFGGGGGGGGGFFGFGGGGGDG9CEAFGGGGGDEFG7FEEGGGGGGGCFDFGFGGGGGGGGGGGGGG9AEGDFGGDEFCFGGDGGGGFFFGGF=E8DGFGCE9,@=DFGFGGGGG>EGD6DCCCFEG,<CFF2@,@96,99?;AFFGGF=9:E6EEA9FA>AEFG8?C=FFFA)/8B@B33;?0DAFFGFC<@FEFF@C*(6=>D;B>C?<:9,7116145<?DGF<49AAFF)-,6A)),((((2**)...))
@M02542:52:000000000-J9N43:1:1101:7647:7301 1:N:0:GTGAAA
CGGTTTATCACCGGCAGTCTCCCTAGAGTTCCCGACTTAACTCGCTGGCAACTAAGGATAGGGGTTGCGCTCGTTGCGGGACTTAACCCAACATTTCACAACACGAGCTGACGACAGCCATGCAGCACCTGTCTTACGGTTCCCGAAGGCACAACCGCATCTCTGCAGTCTTCCGTAGATGTCAAGAGTAGGTAAGGTTCTTCGCGTTGCGTCGAATTAAACCACATGCTCCACCGCTTGTGCGGGCCCCCGTCAATTCATTTGAGTTTTAATCTTGCGACCGT
+
GGGGGGGGGGGGGGGGGGGGGGGGGGGGGGGGGGGGGGGGGGGGGGGGGGGGGGGGGGGFGGGGGGGGGGGGGGGGGGGGGGGGGGGGGGGGGGGGGGGGGGGGGGGGGGGGGGGGGGGGGGGGGGGGGGGCGGGGGGEFGGGGGGGGGGGGGGCFFGGGGGGGGGGGGFGGGGGGGEGGGGGGGGFGGGGGGGGGGGGGGGFGGGGGGGEGFGGGGGGGGFFGGGGGGCCFGGGGGGGGGFFGGGFFEDGFFGFFAFGFGGF4<06:<ABFGGFGBDBB>B37
@M02542:52:000000000-J9N43:1:1101:27757:7302 1:N:0:GTGAAA
CGGTTTATCACCGGCAGTCTCCCTAGAGTTCCCGACTTAACTCGCTGGCAACTAAGGATAGGGGTTGCGCTCGTTGCGGGACTTAACCCAACATTTCACAACACGAGCTGACGACAACCATGCAGCACCTGTCTTACGGTTCCCGAAGGCACAACCGCATCTCTGCAGTCTTCCGTAGATGTCAAGAGTAGGTAAGGTTCTTCGCGTTGCGTCGAATTAAACCACATGCTCCACCGCTTGTGCGGGCCCCCGTCAATTCATTTGAGTTTTAATCTTGCGACCGT
+
GGGGGGGGGGGGGGGGGGGGGGGGGGGGGGGGGGGGGGGGGGGGGGGGGGGGGGGGGGGGGGGGGGGGGGGGGGGGGGGGGGGGGGGGGGGGGGGGGGGGGGGGGGGGGGGGGGGGGGGGGGGGGGGGGGGGGGGGGGGGGGGGGGGGGGGGGGGGGGGEGFGFGGGFGGGGGGGGGGGGGGGGGGGGGGGGGGFFGGGGGGGGGGGGGGGGFGGGGGGGGGGGGGGGGDGGGGG=EGGGGBFGGG>EGGGFEGFEBGGFGGFFFF<AFFFGGC*C6<BF>BF3
@M02542:52:000000000-J9N43:1:1101:27792:7331 2:N:0:GTGAAA
CGGTTTATCACCGGCAGTCTCCCTAGAGTTCCCGACTTAACTCGCTGGCAACTAAGGATAGGGGTTGCGCTCGTTGCGGGACTTAACCCAACATTTCACAACACGAGCTGACGACAGCCATGCAGCACCTGTCTTACGGTTCCCGAAGGCACAACCGCATCTCTGCAGTCTTCCGTAGATGTAAAGAGTAGGTAAGGTTCTTCGCGTTGCGTCGAATTAAAACACATGCTCCACCGCTTGTGCGGGCCCCCGTCAATTCATTTGCGTTTTAATCTTGCCACCGT
+
GGCFEGGGGGGGGGGGCGGCFGGGFGGGGGGGGGGGGGEGGGFGGGGGGGGGFGGGGGG<F8FGEEGGEGGGGGGFGGGGGGGGGGGFGGEGGGGGGGGFGGGGGDECEGGGGGGGGGGGFG@,>DFFFFDAFFFGGGGGGEGFGGD5FGGEGGGGGGG>EFG799,>?FGFGGGGGEGFFGGFGFFFFAAA;AFGGGFGF6A3()0:9EF302)7@>EB0)48EF6<4*64)<@9>>G<<D<6B9>9>171-7*84)95A**))-96(8)5::>:27)/*.)8
@M02542:52:000000000-J9N43:1:1101:12689:7341 1:N:0:GTGAAA
CGGTTTATCACCGGCAGTCTCCCTAGAGTTCCCGACTTAACTCGCTGGCAACTAAGGATAGGGGTTGCGCTCGTTGCGGGACTTAACCCAACATTTCACAACACGAGCTGACGACAGCCATGCAGCACCTGTCTTACGGTTCCCGAAGGCACAACCGCATCTCTGCAGTCTTCCGTAGATGTCAAGAGTAGGTAAGGTTCTTCGCGTTGCGTCGAATTAAACCACATGCTCCACCGCTTGTGCGGGCCCCCGTCAATTCATTTGCGTTTTAATTTTGCGACCGT
+
GGGGGGGDGGGG7@FFGGGGGGGGFD<ECEFGGGGGGCAFFE98FGGEG@FGGGGGF9FFFFFD:FCGEEGGFGGGGGGGGGGGCDFGGGGGGGGGGGGGGGFGFEGEEGGGCFGGGGGCFGGGGFGGGGGFGGGGGGGEGGGGGG:*FFGGGGGGGGDFE9<CFBFCFF@FGGGGGGGGG@FDCFF6>FG?<:<BFFGGGGGGGGG55AEEFDECFGGG7CCEGFFFGGGFGGGEECEGG28DGDDFGGDEDDBDACC*0:<4)(4<>BFGGGFG<<>>(45;
@M02542:52:000000000-J9N43:1:1101:14449:7344 1:N:0:GTGAAA
CGGTTTATCACCGGCAGTCTCCCTAGAGTTCCCGACTTAACTCGCTGGCAACTAAGGATAGGGGTTGCGCTCGTTGCGGGACTTAACCCAACATTTCACAACACGAGCTGACGACAGCCATGCAGCACCTGTCTTACGGTTCCCGAAGGCACAACCGCATCTCTGCAGTCTTCCGTAGATGTCAAGAGTAGGTAAGGTTCTTCGCGTTGCGTCGAATTAAACCACATGCTCCACCGCTTGTGCGGGCCCCCGTCAATTCATTTGAGTTTTAATCTTGCGACCGT
+
GGGGGGGGGGGGGGGGGGGGGGGGGGGGGGGGGGGGGGGGGGGGGGGGGGGGGGGGGGGGGGGGGGGGGGGGGGGGGGGGGGGGGGGGGGGGGGGGGGGGGGGGGGGGGGGGGGGGGGGGGGGGGGGGGGGGGGGGGGGGGGGGGGGGGGGGGGGGGGGGGGGGGGGGGGGGGGGGGGGGGGGGGGGGGGGGGGGGGGGGGGGGGGGGCGGGFGGGGGGGGFGGGGGGGFGGGGGGGCGGGFFGGGF>GGGEEGFDAFGFGGB?DFFFFD<CFGFGFFFFFFFF
@M02542:52:000000000-J9N43:1:1101:15119:7347 1:N:0:GTGAAA
CGGTTTATCACCGGCAGTCTCCCTAGAGTTCCCGACTTAACTCGCTGGCAACTAAGGATAGGGGTTGCGCTCGTTGCGGGACTTAACCCAACATTTCACAACACGAGCTGACGACAGCCATGCAGCACCTGTCTTACGGTTCCCGAAGGCACAACCGCATCTCTGCAGTCTTCCGTAGATGTCAAGAGTAGGTAAGGTTCTTCGCGTTGCGTCGAATTAAACCACATGCTCCACCGCTTGTGCGGGCCCCCGTCAATTCATTTGAGTTTTAATCTTGCGACCGT
+
GGGGGGGGGGGGGGGGGGGGGGGGGGGGGGGGGGGGGGGGGGGGGGGGGGGGGGGGGGGGGGGGGGGGGGGGGGGGGGGGGGGGGGGGGGGGGGGGGGGGGGGGGGGGGGGGGDGGGGGGFFGGGGGGGGGGGGGGGGGGGGGGGGGGGGGGGCEGGGGGGFGGGGGGGGGGGGGGGGGGGGGGGGGGGGGGGGGGGDFGGGFGGGGGEGGGFGGGGGGGGGGGGGGGG9FGGGGCGGGGG0FGGGFFGDCDFGFD<GG4DFFB><6>ABAGGCFGA>9>FB>>
@M02542:52:000000000-J9N43:1:1101:6391:7349 1:N:0:GTGAAA
CGAGTTGACCCCGGCAGTCTCCCATGAGTCCCCACCATTACGTGCTGGCAACATGGAACAAGGGTTGCGCTCGTTGCGGGACTTAACCCAACATCTCACGACACGAGCTGACGACAGCCATGCACCACCTGTCACCCACCAACTAAATGACCCTGTATCTCTACAGGTCCACGGGTGATGTCAAACCTTGGTAAGGTTCTTCGCGTTGCGTCGAATTAAGCAACATGCTCCGCCGCTTGTGCGGGCCCCCGTCAATTCCTTTGAGTTTTAGCCTTGCGGCCGTAC
+
GGGGGGGGGFGGFCGFGGGAFGGGGGGGGGGDFGGGGGGGGGGFFGGGGGGGGGGGGGGFFGGEGGCGGGEFGGGGGGDFEGFGFGGGGGGGGGG?F<FGGGGGGGEFGFGGGEGD=>FFGFGFGGDGEDGGGGGGGGGC,@FDGGGGGGGGGGGGGFFCGGFGCACFGFCFGGGCFGFCCCFCFGGGGGFF@ECCGGG9<>8EEEE8CEG8;EGGG7E:@CGFE8CF7@?=DGDEEGGGDFBGGD>@EC75>31F:FG?FF<434>BAFFGGGFFBB919>EB5
@M02542:52:000000000-J9N43:1:1101:7418:7420 2:N:0:GTGAAA
CGGTTTATCACCGGCAGTCTCCCTAGAGTTCCCGACTTAACTCGCTGGCAACTAAGGATAGGGGTTGCGCTCGTTGCGGGACTTAACCCAACATTCCACAACACGAGCTGACGACAGCCATGCAGCACCTGTCTTACGGTTCCCGAAGGCACAACCGCATCTCTGCAGTCTTCCGTAGATGTCAAGAGTAGGTAAGGCTCTTCGCGTTGCGTCGAATTAAACCACATGCCCCCCCGCTTGTGCGGGCCCCCGTCAAGTCATTTGAGTTTTATTCTTGCGACCGC
+
GGGGGGGGGGGGGGGGGGGCFFGGFGGGGFFAGGGGEGFFAFGGGGGEGGGGGFGGGGGGGGFCFGCFGGEGECFGGEEF+@FGGGGFGGGGGGGGGGGGGEDGGGFEF8>FEEGGDGG@GGGFGGGCGDFGGCFFAFC>CBGGGDEEGGFGGGGGBC8AEGGFFGGFDG=FGF*24:?FDGA+.;45+;@<A>G4CFC8)0+(.879)(.969))0;FF6>F**.0*2)(7)79>0)((.82722(2,971//--)9<5?=<:)2:4<<<).)*:**0)))))
@M02542:52:000000000-J9N43:1:1101:20988:7454 1:N:0:GTGAAA
CGGTTTATCACCGGCAGTCTCCCTAGAGTTCCCGACTTAACTCGCTGGCAACTAAGGATAGGGGTTGCGCTCGTTGCGGGACTTAACCCAACATTTCACAACACGAGCTGACGACAGCCATGCAGCACCTGTCTTACGGTTCCCGAAGGCACAACCGCATCTCTGCAGTCTTCCGTAGATGTCAAGAGTAGGTAAGGTTCTTCGCGTTGCGTCGAATTAAACCACATGCTCCACCGCTTGTGCGGGCCCCCGTCAATTCATTTGAGTTTTAATCTTGCGACCGT
+
GGGGGGGGGGGGGGGGGGGGGGGGGGGGGGGGGGGGGGGGGGGGGGGGGGGGGGGGGGGGGGGGGGGGGGGGGGGGGGGGGGGGGGGGGGGGGGGGGGGGGGGGGGGGGGGGGGGGGGGGGGGGGGGGGGGGGGGGGGGGGGGGGGGGGGGGGGGGGGGGGGGGGGGGGGGGGGGGGGGGGGGGGGGGGGGGGGGGGGGGGGGGGGGGGGGGFGGGGGGGGGGGGGGGGGGGGGGGGGGGGFFGGGFFGGGFFGFFAGGFGGFFFF<ADFFGGGFG9AFFF>FF
@M02542:52:000000000-J9N43:1:1101:10307:7471 1:N:0:GTGAAA
CAGTATATCACTGGCAGTCTCCCTAGAGTTCCCGACTTAACTCGCTGGCAACTAAGGATAGGGGTTGCGCTCGTTGCGGGACTTAACCCAACATTTCACAACACGAGCTGACGACAGCCATGCAGCACCTGTCTTACGGTTCCCGAAGGCACAACCGCATCTCTGCAGTCTTCCGTAGATGTCAAGAGTAGGTAAGGTTCTTCGCGTTGCGTCGAATTAAACCACATGCTCCACCGCTTGTGCGGGCCCCCGTCAATTCATTTGAGTTTTAATCTTGCGACCGT
+
GGGGGGGGGGGGFGGGGGGGGGGGFGGFGGGGGGGGGGGGGDEGGGGGGGGGGGGGGGGGFGFGGGGGGGFGGGGGGGGGGGGGFGGG8=FEGGGGGGGGGGGGEGGDGGGGGGGGG8EGGGGGCGGGGGGGGCFGGCFFGEGGGGGGGGFGGFGGGEG7CECDECCFCFFFGFFGFCEGDFF@CGGGGGGGGDFGGCFEGGFC85EGGGC/8:8@CEAFGFGG8*<AEEGGG8EDCDGGG09>CGFFGGGE>*8@A9:7>FFB<,6:AFFGG7?F994602)5
@M02542:52:000000000-J9N43:1:1101:17601:7488 1:N:0:GTGAAA
CGGTTTGTCACCGGCAGTCTCATTAGAGTGCCCTTTCGTAGCAACTAATGACAAGGGTTGCGCTCGTTGCGGGACTTAACCCAACATCTCACGACACGAGCTGACGACAGCCATGCAGCACCTGTGTTACGGCTCTCTTTCGAGCACGAAGCCATCTCTGGCCACTTCCGTACATGTCAAAGGTGGGTAAGGTTTTTCGCGTTGCATCGAATTCAACCACATCATCCACCGCTTGTGCGGGTCCCCGTCAATTCCTTTGAGTTTCAACCTTGCGGCCGTACTCCC
+
GGGGGEFGGFFGGDFCEFF@FFGGG<EFGFF9FFFFF@FGGGCFGFFDFEGGFGFGGFGDGECBFECGGGGGGGEGGGGGGCGGEGGGGFDF?FGE:EF:FGCFF@FGC>DFGGGGE9FD=BFGDGGGFGGGGEGGGGGGF<><ECFGGGDFGGG:?FEFFG,DCFGFGDEGF:CCCGFC9CCFF7::9<CF<:FGGCEGGGG5*9>CC<?67+<:CEED8<C9<FFC6@555ACE67CGD>FGFGE5C*/9475?<C**126699)).8AC<7>D6BFFB1BFF
@M02542:52:000000000-J9N43:1:1101:12056:7492 1:N:0:GTGAAA
CGGTTTATCACCGGCAGTCTCCCTAGAGTTCCCGACTTAACTCGCTGGCAACTAAGGATAGGGGTTGCGCTCGTTGCGGGACTTAACCCAACATTTCACAACACGAGCTGACGACAGCCATGCAGCACCTGTCTTACGGTTCCCGAAGGCACGACCGCATCTCTGCAGTCTTCCGTAGATGTCAAGAGTAGGTAAGGTTCTTCGCGTTGCGTCGAATTAAACCACATGCTCCACCGCTTGTGCGGGCCCCCGTCAATTCATTTGAGTTTTAATCTTGCGACCGT
+
GGGGGGGGGGGGGGGGGGGGGGGGGGGGGGGGGGGGGGGGGGGGGGGGGGGGGGGGGGGGGGGGGGGGGGGGGGGGGGGGGGGGGGGGGGGGGGGGGGGGGGGGGGGGGGGGGGGGGGGGGGGGGGGGGGGGGGGGGGGGGGGGGGGGGGGGGGGGGGGGGGGGGGGGGGGGGGGGGGGGGGGGGGGGGGGGGGGGGGGGGGGGGGGGGGGGFGGGGGFGGGGGGGGGGFGGGGGGGGGGG7FGGGFFGGGFFGFBDGGFGGFFFFDA>BFGGFFGFFFFFFDE
@M02542:52:000000000-J9N43:1:1101:9004:7502 2:N:0:GTGAAA
CGTCCAAAGTTTCCTCCGGCTTATCACCGGCAGTCTCCCTAGAGTTCCCGACTTAACTCGCTGGCAACTAAGGATAGGGGTTGCGCTCGTTTCGGGACTTAACCCAACATTTCACAACACGAGATGACGTCAGACACGCAGCACCTGTCTTACGGGTCACGAAGGCACAACCGCAAGACTGCAGTCTTCCGTAGTTGTCAATAGTAGGAAAGGTTCTTCGCGTTGCGTCTAATTAAACCACATGCGCAACCGCTTGTGCGGGCCCCCGTGATATCATTGGAGTTTTCAGCCTGCGCCCGTC
+
A@8A,,-6,,<<CCEFFG:+++,@<CC<77++7C@F<6C,CF,EFG,,6FC:+B,CC,6F:CCE7C9F,6,CF,9@,B@@FC7FGGFCEF,,:F@F@+BFAFE,,++8F<FFAE?F=FE=+6@=6BD9C+8@F?AD,>+>+@8+6D8E8DGF9=F+@+43>+>::@,@D>>8CEE5*;,=22;82;:8,1=?<E7+B,8@B*+;A7@=);6FC++2=A+26)0,.::@6(99@FG4><?G/89<*91(07)(((513))(0,2334)9(**(.)06)=*)31482).)))(2*))))08.)
@M02542:52:000000000-J9N43:1:1101:22101:7503 2:N:0:GTGAAA
CGGTTTGTCACCGGCAGTCCCATTAGAGTGCCCTTTCGTAGCAACTAATGGCAAGGGTTGCGCTCGTTGCGGGACTTAACCCAACATCTCACGACACGAGCTGACGACAGCCATGCAGCACCTGTGTTACGGCTCTCTTTCGAGCTCTCCTCTATCTCTAAAGGATTCCGTACATGTCAAAGGTTGGTAAGGATTTTCGCGTTGCATCCAATTAAACCACATCATCCACCGCTTGCTCGGGTTCCCGGTCATTCCTTGTCGTTTCAACCTTTCGGCCCTACTCCC
+
GGDGGGGGGGGGGECF7FFCGGEFGFCCFCEA<FGGGGGFFGGGGGGCF9DFCCFDFFG:EFGCFCFGFDEFFGCGGGEF<FGFGGF=,C?5ECGGEBE7CF<9FFDE>FDCDDFDF?FD=D,@DDF?E9@CFGCFFGFF9>68B*:<FEEFC9@EGGGDGGG979?DCF6AE5CFCC9>FGGA>3:A@AA4*2=CC15*:5>>@F67(/););@788*)*)/<C?=84CF().)()-1(,3(464((((126*:-6./)(.047)-6,52-::,)>))0847<:
@M02542:52:000000000-J9N43:1:1101:21725:7505 1:N:0:GTGAAA
CGGTTTATCACCGGCAGTCTCCCTAGAGTTCCCGACTTAACTCGCTGGCAACTAAGGATAGGGGTTGCGCTCGTTGCGGGACTTAACCCAACATTTCACAACACGAGCTGACGACAGCCATGCAGCACCTGTCTTACGGTTCCCGAAGGCACAACCGCATCTCTGCAGTCTTCCGTAGATGTCAAGAGTAGGTAAGGTTCTTCGCGTTGCGTCGAATTAAACCACATGCTCCACCGCTTGTGCGGGCCCCCGTCAATTCATTTGAGTTTTAATCTTGCGACCGT
+
GGE@@6CCCFEEC:CFEFFFGGGFGGGGGGF@FCCCFFEFCE@FC@@@EFGGFGCCG@AFDGGEBEFFGGGGC>C=FCECFCGGGG9?FFFC7BEEEFFGEGFGGGG+F3AFFD>>FEFGF8>DGCFGGGGFCCFFGCEF::<BFCFGGGCFFGEECFC@FFCFCC;FFCFCFC12<F5<FCFGCCEBCGGGBFFGE<@CGGGFCGGEGGGEBE8EFGCCGG8CFG:+:70<?F6C5CC7C)=<:9>):7<>7*45)0*977)961<><4<G>F6C499>69)8
@M02542:52:000000000-J9N43:1:1101:13651:7516 1:N:0:GTGAAA
CGGTTTGTCACCGGCAGTCTCCTTAGAGTGCCCACCATTACGTGCTGGTAACTAAGGACAAGGGTTGCGCTCGTTACGGGACTTAACCCAACATCTCACGACACGAGCTGACGACAGCCATGCAGCACCTGTGTCTGAGTTCCCGAAGGCACCAATCCATCTCTGGAAAGTTCTCAGCATGTCAAGGCCAGGTAAGGTTCTTCGCGTTGCTTCGAATTAAACCACATGCTCCACCGCTTGTGCGGGCCCCCGTCAATTCATTTGAGTTTTAACCTTGCGGCCGT
+
GGGGGGEGGGGGGGGGGGGDGGGGGGGGGGGFGGGGGGGGG<FEFGGFFDFGGGGGFFGGCFGGGGGGGGGGDGGGGEGCFGGGGGGGGGGGGGFEFFGGGGGGFCFGG@FGGGGGDGGFG,D=FFEFGFGFEFGGGFFGGGGGGGGGGGFGGGGGGGGGGCGGGGABFFGGGGGGEGGGGGGGG?FGGGGGFGGFGFGGGGGGGEGGEGGGFGGGGGGFGGECGGGGGEF?FGGGGGGGG?FGCGFFGGGDFGFEFGDFGGFBFFFF>DF4CD6F<?9BF>37
@M02542:52:000000000-J9N43:1:1101:20810:7522 1:N:0:GTGAAA
CTGGTTAACCCAGGCAGTCTCGCCAGAGTGCCCAACTTAATGCTGGCAACAGACGATAGGGGTTGCGCTCGTTGCGAGACTTAACCCAACATTTCACAACACGAGCTGACGACAGCCATGCAGCACCTCTCACTCAATTCCCTTGCGGGCACTTCAACCATTACGTCGAATTCTGAGGAGTTCAAGCCTAGGTAAGGTTCTGCGCGTTGCTTCGAATTAAACCACATAATCCACCGCTTGTGCGGGCCCCCGTCAATTGTTTTGAGTTTTAGCCTTGCGGCCGT
+
GGGGGGGGGGGGGGGGGGGGGGGGGGGGGGGGGGGGGGGGGCGGGGGGGGGGGGGGGGGGGGGGGGGGGGGGGGGGGGGGGGGGGGGGGGGGGGGGGGGGGGGGGGGGGGGGGGGGGGGGGGGGGGGGG@@FGGGDGGGGGGGGFGGGGGGGGGGGGGGGGGFCGFGGGGGGFGGGGGGGGGGGFGGGGGGGGGGGGFGGGFGGGGGGGGGGFGDFCGGGGGGGGGGGGGGGGGGGGDGGGFFGGGFFGGGFFGFEACFFGGBFFFFFFFA4CG4C2?FB9>@E
@M02542:52:000000000-J9N43:1:1101:20371:7569 1:N:0:GTGAAA
CGGTTTATCACCGGCAGTCTCCCTAGAGTTCCCGACTTAACTCGCTGGCAACTAAGGATAGGGGTTGCGCTCGTTGCGGGACTTAACCCAACATTTCACAACACGAGCTGACGACAGCCATGCAGCACCTGTCTTACGGTTCCCGAAGGCACAACCGCATCTCTGCAGTCTTCCGTAGATGTCAAGAGTAGGTAAGGTTCTTCGCGTTGCGTCGAATTAAACCACATGCTCCACCGCTTGTGCGGGCCCCCGTCAATTCATTTGAGTTTTAATCTTGCGACCGT
+
GGGGGGGGGGGGGGGEGGGFFGGGGGGGGGGGGGGGGGGGGGGGGGGGGGGGGGGGGGGFGGGGGGGGGGGGGGGGGGEGGGGGGGGGGGGGGGGGGGGGFCFGGGGGGGGGGGGGGGGFGGGGGGBFGGGGGGGGGGGGGGGGGEGGGFGG:FFGGGGGG@FFGFGGGGFGGGGFGGEG?FFGGGGF1CFGGAFGFFGGGGGGGGGGGGGGFCGGGGFGCCG>EGGGGGGGDFGGGGGGGBFDGGFFGGG@BGFFA7*67:.*5?2>AF2FGGBG<A;B;95B
@M02542:52:000000000-J9N43:1:1101:13113:7587 2:N:0:GTGAAA
CGGTTTATCACCGGCCGTCTCCCTAGAGTTCCCGACTTAACTCGCTGGCAACTAAGGATAGGGGTTGCGCTCGTTGCGGGACTTAACCCAACATTTCACAACACGAGCTGACGACAGCCATGCAGCACCTGTCTTACGGTTCCCGAAGGCACAACCGCATCTCTGCAGTCTTCCGTAGATGTCAAGAGTAGGTAAGGTTCTTCGCGTTGCGTCGAATTAAACCACATGCTCCACCGCTTGTTCGGGCCCCGTCCATTCATTTGAGTTTTGATCTTGCGACCGTAC
+
GGGGGGGGGGGGGGG+FGGFGGGGGFGGGGGGGGGGGGGGGGGGGGGGGGGGGGGGFGGGGGGGFCCFGGDGGGGGGDEGGGGGGGGGFGGGGGGGGGGGGGGGGGGGGCDF:FGGGFC8F@CEGG87FFGGGGGDGFDFGGGG5C5:<DFEGFGGDEC:EFFF,:CFCC9ACFC?8CDFFFCF73=A@FCFFFGGFCFFFFAFDE>@B@9>90C5FFCFCABF8C))20.597>(-->(,)6(03(3;BDC?/<2<2*.:6*.8:<).(,).6<**0))0)7))
@M02542:52:000000000-J9N43:1:1101:11411:7603 1:N:0:GTGAAA
CGGTTTATCACCGGCAGTCTCCCTAGAGTTCCCGACTTAACTCGCTGGCAACTAAGGATAGGGGTTGCGCTCGTTGCGGGACTTAACCCAACATTTCACAACACGAGCTGACGACAGCCATGCAGCACCTGTCTTACGGTTCCCGAAGGCACAATCGTATCTCTACAATCTTCGCTAGATGTCAAGAGTAGGTAAGGTTCTTCGCGTTGCGTCGAATTAAACCACATGCTCCACCGCTTGTGCGGGCCCCCGTCAATTCATTTGAGTTTTAATCTTGCGACCGT
+
GGGGGGGGGGGGGGGGGGGGGGGGGGGGGGGGGGGGGGGGGGGGGGGGGGGGGGGGGGGGGGGGGGGGGGGGGGGGGGGGGGGGGGGGGGGGGGGGGGGGGGGGGGGGGGGGGGGGGGGGGGGGGGGGGGGGGGGGGGGGGGGGGGGGGGGGGGGGGGGGGGGGFGGGGGGGGGGGGGGGGGGGGGGGGGGGGGGGGGGGGGGGGGGGGGGGFGGGGGGGGGGGGGGGGGGGGGGGGCGGG?FGGGFFGGGFFGFEFFFFGGFFFFFFFFBGGGFGABBFFFFF
@M02542:52:000000000-J9N43:1:1101:6059:7675 2:N:0:GTGAAA
CGGTTTGTCACCGGCAGTCTCCTTAGAGTTCCCGACATTACTCGCTGGCAACTAAGGACAAGGGTTGCGCTCGTTACGGGACTTAACCCAACATCTCACGACACGAGCTGACGACAGCCATGCAGCACCTGTCTCAGAGTTCACGAAAGCACCAATCCATCTCTGGAAAGTTCTCTGGATGTCAAGACCTGGTAAGGTTCTTCGCGTTGCTTCTAATTAAACCACATGCTCCACCGCTTGTTCGGGCCCCCGTCCATTCATTTGAGTTTTAATCTTGCGACCGT
+
FGGCFFDFGFFCF7@FCGGGEFEFFGGCFGGGFCEGGCCGFGGGGC@FCG,,CFEFGEFFFF8CEE+<=F>FFEF@EF>F+FCFFFFCEBGEFGF9=FFF:=F7:E:+4=A3=>F77<D<FDF,=8@8=886,,,?ECC,@D9=:@++5>@CGCF6CD9EA7C,2>D?9DFFG,,2=CFFFFCAF*8?AA4AE:FFC:88AF6)4>>@10);))+:8AE677;C588)7C>:))8((-5((.:?B(2(,1>3(5)4))9)5*92::.<<F<)455:**07<)55
@M02542:52:000000000-J9N43:1:1101:14241:7676 1:N:0:GTGAAA
CGGTTTATCACCGGCAGTCTCCCTAGAGTTCCCGACTTAACTCGCTGGCAACTAAGGATAGGGGTTGCGCTCGTTGCGGGACTTAACCCAACATTTCACAACACGAGCTGACGACAGCCATGCAGCACCTGTCCTACGGTTCCCGAAGGCACAACCGCATCTCTGCAGTCTTCCGTAGATGTCAAGAGTAGGTAAGGTTCTTCGCGTTGCGTCGAATTAAACCACATGCTCCACCGCTTGTGCGGGCCCCCGTCAATTCATTTGAGTTTTAATCTTGCGACCGT
+
GGGGGGGGGGGGGGGGGGGGGGGGGGGGGGGGGGGGGGFGGGGGGGGGGGGGGGGGGGGGGGGGGGGGGGGGGGGGGGGGGGGGGGGGGGGGGGGGGGGGGGGGGGGGGGGGGGGCFGGGGGGGGGGGGGGGG,FGGGGGGGGGDCFDFGGGGGGGGGGDGGGGGGCGCFGFFGGGGGGGGGGGGGG>GGGGFGGGGGGGGGGGGGGGGGGGFGGGGGGGGGGGGGGGGFGGGGGGGGGGGFFGEGFFGG:BEGFFA<F?F><FF0<AAAFGGGFGFF9>>BEF
@M02542:52:000000000-J9N43:1:1101:15074:7723 1:N:0:GTGAAA
CGGTTTATCACCGGCAGTCTCCCTAGAGTTCCCGACTTAACTCGCTGGCAACTAAGGATAGGGGTTGCGCTCGTTGCGGGACTTAACCCAACATTTCACAACACGAGCTGACGACAGCCATGCAGCACCTGTCTTACGGTTCCCGAAGGCACAACCGCATCTCTGCAGTCTTCCGTAGATGTCAAGAGTAGGTAAGGTTCTTCGCGTTGCGTCGAATTAAACCACATGCTCCACCGCTTGTGCGGGCCCCCGTCAGTTCATTTGAGTCTTAATCTTGCGACCGT
+
GGGGGGGGGGGGGGGGGGGGGGGGGGGGGGGGGGGGGGGGGGGGGGGGGGGGGGGGGGGGGGGGGGGGGGGGGGGGGGGGGGGGGGGGGGGGGGGGGGGGGGGGGGGGGGGGGGGGGGGGGGGGGGGGGGGGGGGGGGDGGGGGGGGGGGGGGGGGGGGGGGGGGGFGGGGGGGGGGGGGGGGGGGGGGGGGGGGGGGGGGGGGGGGGGGGGFGGGGGGGGGGGGGGGGEGGGGGGGGGGG>FGGGFFGGGFFGFFBGGFGGB=<05ABADFC7@GAF9>FFEF
@M02542:52:000000000-J9N43:1:1101:17689:7725 1:N:0:GTGAAA
CGGTTTATCACCGGCAGTCTCCCTAGAGTTCCCGACTTAACTCGCTGGCAACTAAGGATAGGGGTTGCGCTCGTTGCGGGACTTAACCCAACATTTCACAACACGAGCTGACGACAGCCATGCAGCACCTGTCTTACGGTTCCCGAAGGCACAACCGCATCTCTGCAGTCTTCCGTAGATGTCAAGAGTAGGTAAGGTTCTTCGCGTTGCGTCGAATTAAACCACATGCTCCACCGCTTGTGCGGGCCCCCGTCAATTCATTTGAGTTTTAATCTTGCGACCGT
+
GGGGGGGGGGGGEGGGGGGGGGGGGGGGGGGGGGGGGGGGGGGGGGGGGGGGGGGGGGGGGGGGGGGGGGGGGGGGGGGGGGGGGGGGGGGGGGGGGGGGGGGGGEGGGGGGGGGGGGGGGGGFGGGGGGGGGGGGGGGGGGGGGGGGGGGGFGGGGGGGGGGGGGGGGGFGGGGGGGGGGGGGGGGGGGGGGGGGGGGGGGGGGGGGGGGGFDGGGGGGGGGGGGGGGFFGDGGGGDGGGFFGGGFFGGGFFGFFF?F?FG9F<BABFFFGGGFG2ABFFFDF
@M02542:52:000000000-J9N43:1:1101:24146:7780 1:N:0:GTGAAA
CGGTTTATCACCGGCAGTCTCCCTAGAGTTCCCGACTTAACTCGCTGGCAACTAAGGATAGGGGTTGCGCTCGTTGCGGGACTTAACCCAACATTTCACAACACGAGCTGACGACAGCCATGCAGCACCTGTCTTACGGTTCCCGAAGGCACAACCGCATCTCTGCAGTCTTCCGTAGATGTCAAGAGTAGGTAAGGTTCTTCGCGTTGCGTCGAATTAAACCACATGCTCCACCGCTTGTGCGGGCCCCCGTCAATTCATTTGAGTTTTAATCTTGCGACCGT
+
GGGGGGGGGGGGGGGGGGGGGGGGGGGGGGGGGGGGGGGGGGGGGGGGGGGGGGGGGGGGGGGGGGGGGGGGGGGGGGGGGGGGGGGGGGGGGGGGGGGGGGGGGGGGGGGGGGGGGGGGGGGGGGGGGGGGGGGGGGGGGGGGGGGGGGGGGGGGGGGEGGGGGGGGGGGGGGGGGGGGGGGGGGGGGGGGGGGGGGGGGGGGGGGGCEGGFGGGGGGGGGGGGGGGGGGGGGGGGGGGG2FGGGFFGGGFEGFFFGGFGGF?DFDFFFFGGGFGFFFFFFFF
@M02542:52:000000000-J9N43:1:1101:6379:7789 1:N:0:GTGAAA
CGGTTTATCACCGGCAGTCTCCCTAGAGTTCCCGACTTAACTCGCTGGCAACTAAGGATAGGGGTTGCGCTCGTTGCGGGACTTAACCCAACATTTCACAACACGAGCTGACGACAGCCATGCAGCACCTGTCTTACGGTTCCCGAAGGCACAACCGCATCTCTGCAGTCTTCCGTAGATGTCAAGAGTAGGTAAGGTTCTTCGCGTTGCGTCGAATTAAACCACATGCTCCACCGCTTGTGCGGGCCCCCGTCAATTCATTTTAGTTTTAATCTTGCGACCGT
+
FFDBFGGGFFGGGGGG@FGGCFFFFGGCGGCFGGGGGCFFGGGGGGEGGGFFFGFFEGGGGC@FFE:E:7@FGGGFGGDGGGGGGGE,FF=B<E?FFDFGGDCEGDEGGGFGDGECGGGFFCGGF@FG,><FGFGGA><B@FFCGGDE7C,D,3C*<FC7CBFEFCFGGGGFB?72BG*BC<:BFGFCECF9?2C@CFF;EFGDGEEGEGCGF5EGFGGDCGGGDCGFF:ECFCEE5>E3C:?GGC)0575>DG(5.<DF>C)*.36::6)9CF?F<<;0>>>8
@M02542:52:000000000-J9N43:1:1101:4574:7792 1:N:0:GTGAAA
CGGTTTATCACCGGCAGTCTCCCTAGAGTTCCCGACTTAACTCGCTGGCAACTAAGGATAGGGGTTGCGCTCGTTGCGGGACTTAACCCAACATTTCACAACACGAGCTGACGACAGCCATGCAGCACCTGTCTTACGGTTCCCGAAGGCACAACCGCATCTCTGCAGTCTTCCGTAGATGTCAAGAGTAGGTAAGGTTCTTCGCGTTGCGTCGAATTAAACCACATGCTCCACCGCTTGTGCGGGCCCCCGTCAATTCATTTGAGTTTTAATCTTGCGACCGT
+
GGGGGGGGGGGGGGGGGGGGGGGGDGGGGGGGGGGGGGFGGGGGGGGGGGEGGGGGGGGGGGGGGGGGGGGGGGGGGGGGGGGGGGGGGGGGGGGGGGGGGGGGGGGGGGGGGGGGGGGGGGGGGGGGGGGGFGGGGGGGGGGGGGGFDGGGFGDGGGGGGGGGDFFGGGGGGGGGGEGGGGGDEGGGGFGGGGGGG>CEGGFGGGGGEEEGFGG5DFFGGGFGF=FCF9FFFGFEGDGDG>FDE333CDGBBD?BDGF?FGFFBB5645ADGC7CA<6>B>BF
@M02542:52:000000000-J9N43:1:1101:15691:7807 1:N:0:GTGAAA
CGGTTTATCACCGGCAGTCTCCCTAGAGTTCCCGACTTAACTCGCTGGCAACTAAGGATAGGGGTTGCGCTCGTTGCGGGACTTAACCCAACATTTCACAACACGAGCTGACGACAGCCATGCAGCACCTGTCTTACGGTTCCCGAAGGCACAACCGCATCTCTGCAGTCTTCCGTAGATGTCAAGAGTAGGTAAGGTTCTTCGCGTTGCGTCGAATTAAACCACATGCTCCACCGCTTGTGCGGGCCCCCGTCAATTCATTTGAGTTTTAATCTTGCGACCGT
+
GGGFGDGGGGGGDEGGGGGGGGGGGGGGGGGGGGGGGGGGGGGGGGGGGGGGGGGGGGGGGGGEGGGGGGGGGGGGGGGGGGGGGGGGGGGGGGGGGGGGGGGGGGGGGGGGGGGDGGGGGGGGGGGGGGGGGGGGGGGFFGGGGGGGGGGGGGGGDGGGGGGGGGGGGGGGGGGGGGGGGGGGGGGGGGGGGGGGGGGGGGGGGGGGGGGGFGGDDCGGFGGGGGGGGFFCFGGEEGGGGBFGGCFEGGGFFGF>AFFFFGFFABFAF<<DFGFGF99BFF@5
@M02542:52:000000000-J9N43:1:1101:9391:7807 1:N:0:GTGAAA
CAGTTTATCACTGGCAGTCTCCTTTGAGTTCCCGGCCTAACCGCTGGCAACAAAGGATAAGGGTTGCGCTCGTTGCGGGACTTAACCCAACATTTCACAACACGAGCTGACGACAGCCATGCAGCACCTGTCTCAGAGTTCCCGAAGGCACCAAAGCATCTCTGCTAAGTTCTCTGGATGTCAAGAGTAGGTAAGGTTCTTCGCGTTGCATCGAATTAAACCACATGCTCCACCGCTTGTGCGGGCCCCCGTCAATTCATTTGAGTTTTAACCTTGCGGCCGTAC
+
GGGGGGGGGGGGGGGGGGGGGGGGGGGGGGGGGGGGGGGGGGGGGGGGCFGGGGGGGGGGGGGGGGGGGGGGGGGGGGGGGGGGGGGGGGGGGGGGGGGGGGGGGDGGGGGGGGGGGGGGGGGGGGGGGGGGGGGGGGGGGGGGGGGGGGGGGGGGGGGGGGGGGGGGGGGGGGGGGGGGGGGGGGGGGGGGGGGFFGGGGGFGGGGGGGGGFGGGGGGGGGGGGF9CCFGGGGGGGGGGCA@GEGDDGGDFFGFFBGGFGGFFFFFFFF:FCGFFFF>BF>ED5
@M02542:52:000000000-J9N43:1:1101:16187:7810 2:N:0:GTGAAA
CGGTTTATCACCGGCAGTCTCCCTAGAGTTCCCGACTTAACTCGCTGGCAACTAAGGATAGGGGTTGCGCTCGTTGCGGGACTTAACCCAACATCTCACGACACGAGCTGACGACAACCATGCACCACCTGTCACTTCTGTCCCCGAAGGGAAATCTCCGATTAGGGAGAGGTCAAAAGGATGTCAAGCTTAGGTAAGGTTCTTCGCGTTGCTTCGAATTAAACCACATGCTCCGCTACTTGTTCGGGTCCCCGTCCATTCCTTTGAGTTTCCCCTTTGCGAGCG
+
GGGGGGGGGGGGGGGDGGGGGGGGGGGGGGGGGGGGGGGGGGGGGGGGGGGGGGGGGGGGGGGGGGGGGGGGGGGGGGGGGGGGGGGGGGGGGGGFGEFGGGGGGGGCEGGGGGGGGGGGGGGFGGG7CDFGGGGCGGGGCDGGFC:EGGEFGGGGGGGGEGG5FGC6:DGDGCEGCGGFFFGFG?FFF6FF@F:FGFFGFF=F<A519>>369*)5>C@FFA+;*507*5<@FF<F><):99-1499?1C5()1((-*.)996<))(-6<.).,*06**))))0
@M02542:52:000000000-J9N43:1:1101:15323:7818 2:N:0:GTGAAA
CGGTTTATCACCGGCAGTCTCCCTAGAGTTCCCGACTTAACTCGCTGGCAACTAAGGATAGGGGTTGCGCTCGTTGCGGGACTTAACCCAACATTTCACAACACGAGCTGACGACAGCCATGCAGCACCTGTCTTACGGTTCCCGAAGGCACAACCGCATCTCTGCAGTCTTCCGTAGATGTCAAGAGTAGGTAAGGTTCTTCGCGTTGCGTCCAATTAAACCACATGCTCCACCGCTTGTGCGGGCCCCCGTCAATTCATTTGAGTTTTAATCTTTCGACTGTT
+
GGGGGGGGGGGGGGGEGGGGGGGGGGGGGGGGGG@EGGGGGFGGGGGGG?GGFGGGGGGGGGFGGEGGGG>EGGGGGGGCGGGCGGGGGGGGGGGFGGGGGFGGDGGGGGGGGGDGGGGGGFGGGGCGDEGGGFCCFFDGGGFCCC5CEFGGGGDGGGGCE<FGGG?FFFFAGG=FF=?FFG>AFFFFFFFFEFFGCEFC4AFFDF>B0)(04(9@=FGFGDBG8*/5C7<0?FFF>05<??A:DB99((1)47*3):B<A6@)56)6<<2)-))::4).7))9*
@M02542:52:000000000-J9N43:1:1101:5066:7831 1:N:0:GTGAAA
CGGTTTATCACCGGCAGTCTCCCTAGAGTTCCCGACTTAACTCGCTGGCAACTAAGGATAGGGGTTGCGCTCGTTGCGGGACTTAACCCAACATCTCACGACACGAGCTGACGACAGCCATGCAGCACCTGTGTTATGGCTCCCTTTCGGGCACCCCCACCTCTCAGCAGGGTTCCATACATGTCAAGGGTAGGTAAGGTTTTTCGCGTTGCATCGAATTAATCCACATCATCCACCGCTTGTGCGGGTCCCCGTCAATTCCTTTGAGTTTTAATCTTGCGACCG
+
GGGGGGGGGGGGGGGGGGGGGGGGGGGGGGGGGGGGGGGGGGGGGGGGGGGGGGCGGGGGGGGGGGDGGGGGGGGGGGGGGGGGGGGGGGGGGGGGGGGGGGGGGGGGGGGGDCGGGGGGGGGGGGGGGGGGGGGGGFFGAFGGGGGGGGGE7FCFGGGGGGGGGGGGGFFG7CGGGGGGFGGGGGGGGGBFG><CEFGGGGGGGGGGGGGGFGGDFDFGGGGG?CFGFEFGGGGGFGEDC:F6ACBDGGF>FGFFFCGFGGFFFFFFADFGFFFFFF4996B>)
@M02542:52:000000000-J9N43:1:1101:20613:7840 1:N:0:GTGAAA
CGGTTTATCACCGGCAGTCTCCCTAGAGTTCCCGACTTAACTCGCTGGCAACTAAGGATAGGGGTTGCGCTCGTTGCGGGACTTAACCCAACATTTCACAACACGAGCTGACGACAGCCATGCAGCACCTGTCTTACGGTTCCCGAAGGCACAACCGCATCTCTGCAGTCTTCCGTAGATGTCAAGAGTAGGTAAGGTTCTTCGCGTTGCGTCGAATTAAACCACATGCTCCACCGCTTGTGCGGGCCCCCGTCAATTCATTTGAGTTTTAATCTTGCGACCGT
+
GGGGGGGGGGGGGGGGGGGFGGGGGGGGGGGGGGGGGGGGGGGGGGGGGGGGGGGGGGGGGGGGGGGGEGGGGGGGGGGGGGGGGGGFGGGGGGGGGGGGGGGGGGGGGGGGGGGGGGGGGFGGGGGGGGGGGGGGGGGGGGGGGGGEGGGGGGGGGGGGGGGGGGGGGGGGGGGGGGDGGGGGGFCGGGGGFFFGGGGGGGGGGGGGGGGGFCDGGGGFFFCGGGGFGG7FGGGGGGGDG:FGDGFFEGGFBDFFAGGFGGA=2:4<>A<FGGFGDF>>;>BE
@M02542:52:000000000-J9N43:1:1101:28215:7845 1:N:0:GTGAAA
CGGTTTATCACCGGCAGTCTCCCTAGAGTTCCCGACTTAACTCGCCGGCAACTAAGGATAGGGGTTGCGCTCGTTGCGGGACTTAACCCAACATTTCACAACACGAGCTGACGACAGCCATGCAGCACCTGTCTTACGGTTCCCGAAGGCACAACCGCATCTCTGCAGTCTTCCGTAGATGTCAAGAGTAGGTAAGGTTCTTCGCGTTGCGTCGAATTAAACCACATGCTCCACCGCTTGTGCGGGCCCCCGTCAATTCATTTGAGTTTTAATCTTGCGACCGT
+
GGGGEGGGGGGGEGGDGGGGGGGGGGGGGGGGGEGGGGGGGGGGGGGGGGGGGGGGGGGGGGGGGEGGGGGGGGGGGGGGGGGGGGFGGGGGGGGGGGGGGGGGGGGGGGGGGGGGGGGGGGGGGGGGGGGGGGFGGGGGGGGGGGGGDGGGGGGGGGGGGGGGGGGGGGFGGGG<FGGGFGFFGGGGGDEGFEFGGFGFGGGGGGCEEGGGFGGGGGGF?FGGGGCCGEFGGGGCEGGGG7FGGGFFGCCEBC?7<EGFFGDFF?AAFA9DFGFGFF0;>BEF
@M02542:52:000000000-J9N43:1:1101:15644:7857 2:N:0:GTGAAA
CGGTTTGTCACCGGCAGTCTCCTTAGAGTGCCCACCATTACGTGCTGGTAACTAAGGACAAGGGTTGCGCTCGTTACGGGACTTAACCCAACATCTCACGACACGAGCTGACGACAGCCATGCAGCACCTGTGTCTGAGTTCCCGAAGGCACCAATCCATCTCTGGAAAGTTCTCAGCATGTCAAGGCCAGGTAAGGTTCTTCGCGTTGCTTCGAATTAAACCACATGCTCCACCGCTTGTGCGGGCCCCCGTCATTTCATTTTAGTTTTAACCTTTCGGCCTTT
+
GGGGGGGGGGGGGGGGGGGFGGGGGGGGGGGGGGGGGGGGGGGGGGGGGGGGGGGGGGGGEFGGGGEGGGGGGGGGGGGGGGGGGGGGGGGGGGGGGGGGGGCGGGGGGGGGGC@FGGGFGGGGFD@DDFFGFDGGGFFGGGGGGGC6FGGGGGGGGGGFGGGGGFGCGGGFGG?:9FGFFGGF@E>FFFFFFFGGGCFGFFFFDBDB0>AF?BFA;FFAFF@C=*93019>FFF>>(>:<BD0B(993;D5,75(.:F>DF@46,<<AB90<<>F>95))7)/*
@M02542:52:000000000-J9N43:1:1101:16268:7864 1:N:0:GTGAAA
CTGGTTAACCCAGGCAGTCTCGCCAGAGTGCCCAACTTAATGCTGGCAACAGACGATAGGGGTTGCGCTCGTTGCGAGACTTAACCCAACATTTCACAACACGAGCTGACGACAGCCATGCAGCACCTCTCACTCAATTCCCTTGCGGGCACTTCAACCATTACGTCGAATTCTGAGGAGTTCAAGCCTAGGTAAGGTTCTGCGCGTTGCTTCGAATTAAACCACATAATCCACCGCTTGTGCGGGCCCCCGTCAATTGTTTTGAGTTTTAGCCTTGCGGCCGT
+
GGGGGGGGGGGGGGGGGGGGGGGGGGGGGGGGGGGGGGGGGGGGGGGGGGGGGGGGGGGGGGGGGGGGGGGGGGGGGGGGGGGGGGGGGGGGGGGGGGGGGGGGGGGGGGGGGGGGGGGGGGGGGGGGGGGGGGGGGGGGGGGGDGGGGGGGGGGGGGGGGGGGGGGEGGGGGGGGGGGGGGGGGGGGGGGGGGGGGFGGGGGGGGGGGGFGCEGGGGGGGCFGGGGGGFGGFGGCEGGGGFFGGGFFGGGFDGFFFFGFGGF)6?FBFFFDGD?F>BFBF>:@
@M02542:52:000000000-J9N43:1:1101:24843:7873 1:N:0:GTGAAA
GCACAGCTACGTGCTGGCACTCAATTAGTAGCGCTGGCACGTCACTCGGCTCCTCGGCTGACTTCGGCTGCAAAGACTTTCTCCTTAGGCGCATGTCTCAGCAACACAAAACGAGGGTTTCGCTCGTTATAGGACTTGACCAAACATCTCACGACACGAGCTGACGACAGCCATGCAGCACCTGTATGAAAGTAAGTACCATCCCGTTAAGGACAGGTTTTCTTGTTCATATGTCAAGGGCTGGTAAGGTTTTGCGCGTTGTATCGAATTAAACCACATGCTCCACCGCTTGTGCAGGCCC
+
CCCCCGGGGGGGFGGGGGGGGGGGGGGGGGFGGGGGGGGGGGGGGGGGGGGGGGGGGGGGGGGGGGGGGGGGDGGGGGGGGGGGGGGGGGGGGGGGGFGGGGGGGGGGGGGGGGGGGGGGGGGGGGGGGGGGGGGGGGGGGGGGGGGGDGGFGDEGGGDCEGGGGEFGGGGGGGGGGGGGGGGGGBCFFGAAFGGGGGGGGGGGGGGGEGGGGGGGG<CGGGGGGGG7AFGGGGGGGGGGGFEGFEGCGFDGGGGGG>DDEGFFGGGFFGFFFFG5CC?635:7?BFDDCEGFF<<BBB5B
@M02542:52:000000000-J9N43:1:1101:15438:7876 2:N:0:GTGAAA
CGGTTTATCACCGGCAGTCTCCCTAGAGTTCCCGACCTAACTCGCTGGCAACTAAGGATAGGGGTTGCGCTCGTTGCGGGACTTAACCCAACATTTCACAACACGAGCTGACGACAGCCATGCAGCACCTGTCTTACGGTTCCCGAAGGCACAACCGCATCTCTGCAGTCTTCCGTAGATGTCAAGAGTAGGTAAGGTTCTTCGCGTTGCGTCCAATTAAACCACATGCCCCACCGCTTGTGCGGGCCCCCGTCAATTCATTTGACTTTTAATCTTTCGACCTT
+
GGGGGGGGGGGGGGGEGGGFGGGGGGGGGGGGGGGGGGGGGFGGGGGGGGGGGGGGGGGGGGGGGGGGGGGGGFGGGGGDGGGGGGGGGGGGGGGGGFGGGGGGGGGGGFGGGGGDGGGGGGGGGGGGGGGGGGGGF?FGGGGGGGGGDGGFGGGDDECEGF@C?F9ACGGFGGGGGEGFAGGFFFFFFFFF9FGGGGFGFFFFD::2(79FF(>FFFGFFB08@F:2C*,:)7>(42C(().-70176>C)45*4)6B9<?B46)))-:)4<)-*20))05)*
@M02542:52:000000000-J9N43:1:1101:19803:7888 1:N:0:GTGAAA
CGGTTTGTCACCGGCAGTCTCATTAGAGTGCCCTTTCGTAGCAACTAATGACAAGGGTTGCGCTCGTTGCGGGACTTAACCCAACATCTCACGACACGAGCTGACGACAGCCATGCAGCACCTGTGTTACGGCTCTCTTTCGAGCACGAAGCCATCTCTGGCAACTTCCGTACATGTCAAAGGTGGGTAAGGTTTTTCGCGTTGCATCGAATTCAACCACATGCTCCACCGCTTGTGCAGGCCCCCGTCAATTCCTTTGAGTTTCGGTCTTGCGACCGTACTCCC
+
FGGGGGCFFFEFCFECEFF<E,FGFAEFGCFAFFGGGGGGGF6EGCE8FEGG<F@GGGGDF:F@CFF<AEGGECCF=E?FGFCFGGGGGFGFEFE:FCGCGGGGG=FGG@FCGDFA=?B>F@8>C<FFFGEGGEGGGGGCF7FCFGFGGGEGGG9:?FCCC7,7:DCEF@2CF:<BFCGG,,<28:<=C89C2<FFFCEG5CG>8?FGGF6EF+A<FF5<EC?F+0A68F*/7:=F?>?*03DGGG>5:**9*:9FAG*6704/441:14A>7)09>9((((*)0
@M02542:52:000000000-J9N43:1:1101:26726:7890 1:N:0:GTGAAA
CGATTTATCATCGGCAGTCCCCCTAGAGTGCCCAACTGAATGCTGGCAAATAAGGGAAAGGGTTGCGCTCGTTGCGGGACTTAACCCAACATCTCACGACACGAGCTGACGACAGCCATGCAGCACCTGTCTCCATGTATCTTGCGACTATTATGCATCTCTGCATTTTTCATGGGATGTCAAACCCAGGTAAGGTTCTTCGCGTTGCTTCGAATTAAACCACATACTCCACCTCTTGTGCGGGCCCCCGTCAATTCCTTTGAGTTTTAACCTTGCGGTCGTACC
+
GGGGGGGGGGGGFGGEGGGGGGGGGGGGGGGGGGGGGGGGGGGGGGGGGGGGGGGGGG8FEGGGGGGGGGGGGGGGGGGGGGGGGGGGGGGGGGGGGGGGGGGGGGG=<EFGGGGGGGGCGFGGGGGGCGGGGGGGGFGGFFFFGGGGGGGGFF9CCFGFGGGFFGGGGGGGGFEGEGGGGGGGGGGGGGGDFGFGGGGGGGGGGEGEGGFCFGGGGGGGDGGGGGGGGGGGG8:9CGFGG<D<EDEFGGGE>DBFBGC@F*-74<BFA>>F=FFGFBB9;B>>)
@M02542:52:000000000-J9N43:1:1101:6247:7900 1:N:0:GTGAAA
CGGTTTATCACCGGCAGTCTCCCTAGAGTTCCCGACTTAACTCGCTGGCAACTAAGGATAGGGGTTGCGCTCGTTGCGGGACTTAACCCAACATTTCACAACACGAGCTGACGACAGCCATGCAGCACCTGTCTTACGGTTCCCGAAGGCACAACCGCATCTCTGCAGTCTTCCGTAGATGTCAAGAGTAGGTAAGGTTCTTCGCGTTGCGTCGAATTAAACCACATGCTCCACCGCTTGTGCGGGCCCCCGTCAATTCATTTGAGTTTTAATCTTGCGACCGT
+
GGGGGGGGGGGGGGGGGGGGGGGGGGGGGGGGGGGGGGGGGGGGGGGGGGGGGGGGGGGGGGGGGGGGGGGGGGGGGGGGGGGGGGGGGGGGGGGGGGGGGGGGGGGGGGGGGGGGGGGGGGGGGGGGGGGGGGGGGGGGGGGGGGGGGGGGGFGGGGGGGGGGGGGGGGGGGGGGGGGGGGGGGG9CGGGGGGGGGFFGGGGGGGGGDGGGFGCFGGFGGGGGGGGGGCFFFCFEGGGGG:FGGG@DGGGFFG6EAGGFGGF?AFFF<AAGGGFGA>;B;FEF
@M02542:52:000000000-J9N43:1:1101:8130:7905 1:N:0:GTGAAA
CGGTTTATCACCGGCAGTCTCCCTAGAGTTCCCGACTTAACTCGCTGGCAACTAAGGATAGGGGTTGCGCTCGTTGCGGGACTTAACCCAACATTTCACAACACGAGCTGACGACAGCCATGCAGCACCTGTCTTACGGTTCCCGAAGGCACAACCGCATCTCTGCAGTCTTCCGTAGATGTCAAGAGTAGGTAAGGTTCTTCGCGTTGCGTCGAATTAAACCACATGCTCCACCGCTTGTGCGGGCCCCCGTCAATTCATTTGAGTTTTAATCTTGCGACCGT
+
GGGGGGGGGGGGGGGGGGGFGGGGGGGGGGGGGGGGGGGGGGGGGGGGGGGGGGGGGGGGGGGGGGGGGGGGGGGGGGGGGGGGGGGGGGGGGGGGGGGGGGGGEGGGGGGGGDEGGGFGGGGGGGGGGGGGGGGGGGGGGGGGGGGGGFGGGGGGGGGGGCGGFGFGGGGGGGGFGFEGCEGGGGGGGFGGCGGGFBFGGGGGECEEGGGGFGGGCGGGGGGGCFFFG7CCFGGDGDCDG2FGGD>EGDGE)72><EFBCDDFFFAAFDFGGF?F24>B>>D;
@M02542:52:000000000-J9N43:1:1101:11844:7920 2:N:0:GTGAAA
CGGTTTATCACCGGCAGTCTCCCTAGAGTTCCCGACTTAACTCGCTGGCAACTAAGGATAGGGGTTGCGCTCGTTGCGGGACTTAACCCAACATTTCACAACACGAGCTGACGACAGCCATGCAGCACCTGTCTTACGGTTCCCGAAGGCACAACTGCATCTCTGCAGTCTTCCGTAGATGTCAAGAGTAGGTAAGGTTCTTCGCGTTGCGTCGAATTAAACCACATGCCCCACCGCTTGTGCGGGCCCCCGTCAATTCATTTGAGTTTTAATCTTGCGACCGT
+
GGGGGGGGGGGGGGG+FGGEGGGGGGGGGGGGGGGGGGDGGGGGGGGGGGGGGGGGGDFFGGGGGGGGGGGGGGGGGGGGGGGGGGGFGGGGGGGGGGGGGGGGGGGGGGGGGGGGDGGGGGGCEGFGGGGGGGGFFFFGGGGGGGGGGGGGGGGFCFFCGGGGFG9DFGFFGGDGGCC8BEC+C=F4C66ACF>=D@A>BFF32=5:@F@E@1DFFFGF727**/93C*,20)7((4D?:043>9990(9<1**())1-66@)46<96))46));*/)77B)8
@M02542:52:000000000-J9N43:1:1101:26111:7927 2:N:0:GTGAAA
CGGTTTATCACCGGCAGTCTCCCTAGAGTTCCCGACTTAACTCGCTGGCAACTAAGGATAGGGGTTGCGCTCGTTGCGGGACTTAACCCAACATTTCACAACACGAGCTGACGACAGCCATGCAGCACCTGTCTTACGGTTCCCGAAGGCACAACCGCATCTCTGCAGTCTTCCGTAGATGTCAAGAGTAGGTAAGGTTCTTCGCGTTGCGTCGAATTAAACCACATGCTCCACCGCTTGTTCGGGCCCCCGGCCATTCATTTGAGGTTTAATCTTTGCACCGTT
+
GGGGGGGGGGGGGGGGGGGGGGGGGGGGGGGGGGGGGGGGGGGGGGGGGGGGGGGGGGGGGGGGGGGGGGGGGGGGGGGGGGGGGGGGGGGGGGGGGGGGGGGGGGDGGGGGGGGGGGGGGGGGGGGGGGGGGGGGGGGDGGGGEEEGGFFFFGGGGGGCE,CF,<EGGGGFGGEGGGGAFGGFGFFFFCFFEFG6FFBCFFAA6D>1(:>DBFGFFFFFGDF8@/92C7<7?FF9((143)62:1(14>D3())(,)9-:FB))((.4A2<:)5D7**/94)))
@M02542:52:000000000-J9N43:1:1101:10690:7932 2:N:0:GTGAAA
CGGTTTATCACCGGCAGTCTCCCTAGAGTTCCCGACTTAACTCGCTGGCAACTAAGGATAGGGGTTGCGCTCGTTGCGGGACTTAACCCAACATTTCACAACACGAGCTGACGACAGCCATGCAGCACCTGTCTTACGGTTCCCGAAGGCACAACCGCATCTCTGCAGTCTTCCGTAGATGTCAAGAGTAGGTAAGGTTCTTAGCGTTGCGTCGAATTAAACCACATGCTCCACCGCTTGTGCGGGCCCCCGTCAATTCATTTGAGTTTTAATCTTGCGACCGT
+
GDG@BFGCFGFFEGGGGEFGCGGF9<E<FFG9EFCBFFFGGGGCEECCFFCFGFCEFFEFE88@GEFGGGCFCGCEG:FEGGGFFGGGGGGGGGG<FGFEFEGGGG:CE>FGGGEGGGGEC,3D9FFG@DDGGGFFFGGCCEFGGG:@7DFFFC>EG5CC79@C?CFG9?F8E?7A4CGFFFFFG<BF=:AFFFGGGGFGFF+:@FFF>>(511<>?>GFG23FFE))9*6)).8179C015A?E>9>91C)4<*8<)44<FF24?256>A:A<BGC?>)7)7.
@M02542:52:000000000-J9N43:1:1101:21269:7949 1:N:0:GTGAAA
CGGTTTATCACCGGCAGTCTCCCTAGAGTTCCCGACTTAACTCGCTGGCAACTAAGGATAGGGGTTGCGCTCGTTGCGGGACTTAACCCAACATTTCACAACACGAGCTGACGACAGCCATGCAGCACCTGTCTTACGGTTCCCGAAGGCACAACCGCATCTCTGCAGTCTTCCGTAGATGTCAAGAGTAGGTAAGGTTCTTCGCGTTGCGTCGAATTAAACCACATGCTCCACCGCTTGTGCGGGCCCCCGTCAATTCATTTGAGTTTTAATCTTGCGACCGT
+
GGGGGGGGGGGGGGGGDGGGGGGGGGGGGGGGGGGGGGGGGGGGGGGGGGGGGGGGGGGGGGGGGGGGGGGGGGGGGGGGGGGGGGGFGGGGGGGGGGGGGGGGGGGGGGGGGGGGGGGGGGGGGGGGGGGGGGGGGGGGGGGGGGGGGGGGGGGGGGGGGGGGGGGGGGGGGGGGGGGGGGGGGGGGCFGGGGGFFEGGGGGFGGGGGGGGFDGGCGGGGGGGGGGGGGGGGGGGGGGGG?BCEDFFGGDBFGFFFDGFGGFFFFAFFB>FCC6F>DFFF>FF
@M02542:52:000000000-J9N43:1:1101:17833:7958 1:N:0:GTGAAA
CGGTTTATCACCGGCAGTCTCCCTAGAGTTCCCGACTTAACTCGCTGGCAACTAAGGATAGGGGTTGCGCTCGTTGCGGGACTTAACCCAACATTTCACAACACGAGCTGACGACAGCCATGCAGCACCTGTCTTACGGTTCCCGAAGGCACAACCGCATCTCTGCAGTCTTCCGTAGATGTCAAGAGTAGGTAAGGTTCTTCGCGTTGCGTCGAATTAAACCACATGCTCCACCGCTTGTGCGGGCCCCCGTCAATTCATTTGAGTTTTAATCTTGCGACCGT
+
GGGGGGGGGGGGDGGGGGGDGGGGGGGGGGGGGGGGGGDGGGGGGGGGGGGGGGGGGGGEFFGGGGGGGGGGGGGGGGGGGGGGGGFGGGGGGGGGGGGGGGGGGGGGGFFGGGGGEGGGGFFFFEBFGGGFGGGGGGGGGGGGGCFGEGGG7FGGGGGGGGGGFGFGGFFGGGGGGGGGGGGGGFGFG?BGFGFFGFFGGGGGGGGGEGGGFEGGGGGGGGGFGGGGGGGFGGFCGGEGGFFGCGBEGGGFFGBDAFFFFF<*:?:ABAFCGGFG>>>B167>
@M02542:52:000000000-J9N43:1:1101:9202:7960 2:N:0:GTGAAA
CGGTTTATCACCGGCAGTCTCCCTAGAGTTCCCACCATAACGTGCTGGCAACTAAGGATAAGGGTTGCGCTCGTTGCGGGACTTAACCCAACATTTCACAACACGAGCTGACGACAGCCATGCAGCACCTGTCTTACAGTTCCCGAAGGCACCAAAGCATCTCTGCTAAGTTCTGTAGATGTCAAGAGTAGGTAAGGTTCTTCGCGTTGCGTCGAATTAAACCACATGCTCCACCGCTTGTTCGGGCCCCCGTCAATTCATTTGAGTTTTTATCTTGCGCCCGT
+
GGGCGGGGGGGGGGGGGGGFGGGGGGGGGGGGGGGGGGGGGGGGGGGGGGGGGGFGFGGGGGGGGGGGGGGGGGGGGGDC=FGGGGGGGGGGGGGGFGGGGC@EGGGGGGFGGGGGGGGGG@FGGGG?FGGGGGGDC8:EDFGGGGGDGFGGGFC>FGGGGGGGGFF;FDEFGGFGGCFFF@+9=38A>FFFCF+8CEFCFF>FFEBFFF6AB0D3):FFFE;C58/)0*509>FFF09:?).-;>B>6BGD6571)-*-:FF<<1)625(4222>*6.)).)8
@M02542:52:000000000-J9N43:1:1101:6671:7974 1:N:0:GTGAAA
CGGTTTATCACCGGCAGTCTCCCTAGAGTTCCCGACTTAACTCGCTGGCAACTAAGGATAGGGGTTGCGCTCGTTGCGGGACTTAACCCAACATTTCACAACACGAGCTGACGACAGCCATGCAGCACCTGTCTTACGGTTCCCGAAGGCACAACCGCATCTCTGCAGTCTTCCGTAGATGTCAAGAGTAGGTAAGGTTCTTCGCGTTGCGTCGAATTAAACCACATGCTCCACCGCTTGTGCGGGCCCCCGTCAATTCATTTGAGTTTTAATCTTGCGACCGT
+
GGGGGGGGGGGGGGGGGGGGGGGGGGGGGGGGGGGGGGGGGGGGGGGGGGGGGGGGGGGGGEFGEGGGGGGGGGGGGGGGGGGGGFFGGGGGGGGGGGGGGGGGGGGGGGGGGDG@FGGGGGGGGGGGGGGGGGGGGGFGGGGGGGGGDGCGGGGGGGGGG9FGGGGGGGFGGGGFGGGGFGGGFEEGGGCGEFGGGGGGGGGGGGEE5CEGEGGGGGGGGGGGGGGGGDDGGGGCEDG5056CCDDBGGG:DG054?DFCFDFFF<AFFA<FGFG2<99>FFF
@M02542:52:000000000-J9N43:1:1101:9131:7987 2:N:0:GTGAAA
CGGTTTGTCACCGGCAGTCCCATTAGAGTGCCCTTTCGTAGCAACTAATGGGAAGGGTTGCGCTCGTTGCGGGACTTAACCCAACATCTCACGACACGAGCTGACGACAGCCATGCAGCACCTGTGTTACGGCTCTCTTTCGAGCACTCCTCCATCTCTAAAGGATTCCGTACCTGTCAAAGGTGGGTAAGGTTTTTCGCGTTGCATCGAATTAAACCACATCATCCACCGCTTGTGCGGTTCCCCGTCAATTCCTTTGATTTTCAACCTTTCCGCCGTACTCCC
+
GGGGGGGGGGGGGGGGGGGGGGGGGGGGGFGGGGGGGGGGGGGGGGG@FGGGGGGGGGGGGGGGGGGGFGGGEGGFCFFGGGGGGGGGGGGGGCGGFBFCEGGGGCGGECGGGGFF:FC<>DBFFDGCFD:EEGGGGFFGACECEEGCFGCFG6CF@EGGG7AFCCEC@7E41*5:C,+4BBDAG(?84AAA9FGGG6>DABA)2AFF0;1):CFFBFGF:)4C?GFBGG00)57?:AG;((,4?3(((4*26CFF2>64)*9544<A484)-)49>)>)))*95
@M02542:52:000000000-J9N43:1:1101:27485:7996 2:N:0:GTGAAA
CGGTTTATCACCGGCAGTCTCCCTAGAGTTCCCGACTTAACTCGCTGGCAACTAAGGATAGGGGTTGCGCTCGTTGCGGGACTTAACCCAACATTTCACAACACGAGCTGACGACAGCCATGCAGCACCTGTCTTACGGTTCCCGAAGGCACAACCGCATCTCTGCAGTCTTCCGTCGATGTCAAGAGTAGGTAAGGTTCTTCGCGTTGCGTTGAATTAAACCACATGCTCCACCGCTTGTGCGGGCCCCCGTCACTTCCTTTTGTGTTTAATCCTTCCGCCGTT
+
GGGGGGGGGGGGGGGGGGGCFFGGGGGGGGGFGGGGGGGGGGGGGGGGGGGGGGGGFEF9<FFCGGGGGG:FGGGGGGGGGGFFGGGGGGC7FGGGGFGGGGDGEGGGGGGGGGGDCGDCDFGFDFGGGGGC:CFFCCFFEEFGGGGCFDCCFEGDGGGGCCG9@9EGBFCBFGEG*:38A*7+@);AFFFFFFGC4=BGF8856DDFBB(7(,194@GFGFFGF57>CCAFFFFF>BD18)66B>>9>>G3(*1()-*).=F)).(427:42))0**.)8))))
@M02542:52:000000000-J9N43:1:1101:15933:7999 2:N:0:GTGAAA
CGGTTTATCACCGGCAGTCTCCCTAGAGTTCCCGACTTAACTCGCTGGCAACTAAGGATAGGGGTTGCGCTCGTTGCGGGACTTAACCCAACATTTCACAACACGAGCTGACGACAGCCATGCAGCACCTGTCTTACGGTTCCCGAAGGCACAACCGCATCTCTGCAGTCTTCCGTAGATGTCAAGAGTAGGTAAGGTTCTTCGCGTTGCGTCGAATTAAACCACATGCTCCACCGCTTGTGCGGGCCCCCGTCAATTCATTTGAGTTTTAATCTTGCGACCGT
+
GGGGGGGGGGGGGGGFGGGGGGGGGGGGGG@<EFGGGGGGGDGEGGGGGFGGGGFGGGGGGGGGGGGGGGGGGGGGGGGGGGGGGGGGFEGGGGGFG?FFGGDEEEGGGGGGEGG:CFGGG88:EGGGDCGGG7EEFGGGEEGG5CB5FF:EC8>:78*1/4C@FF??FGEFGG5?*/2BAGGF7@F476A4)3;6D9FGFFC8()06,84B3,9)0709>5:GG5/)9*62?4@((4*03))(8(3;((93(**--)1)6@B)6:-64<4)6-6C:@5<D>)8
@M02542:52:000000000-J9N43:1:1101:6406:8002 1:N:0:GTGAAA
CGGTTTATCACCGGCAGTCTCCCTAGAGTTCCCGACTTAACTCGCTGGCAACTAAGGATAGGGGTTGCGCTCGTTGCGGGACTTAACCCAACATTTCACAACACGAGCTGACGACAGCCATGCAGCACCTGTCTTACGGTTCCCGAAGGCACAACCGCATCTCTGCAGTCTTCCGTAGATGTCAAGAGTAGGTAAGGTTCTTCGCGTTGCGTCGAATTAAACCACATGCTCCACCGCTTGTGCGGGCCCCCGTCAATTCATTTGAGTTTTAATCTTGCGACCGT
+
GGGFGGGGGGGGGGGGGGGGGGGGGGGGGGGGGGGGGGGGGGGGGGGGGGGGGGGGGGGFFGGGEGDGGGGGGGGGGEGGGGGGGGEDFCGGFFGGGGGGGGGGDGGGGFFGGEGCFFGGGGGGGCEGGGGGGGGGGCGGG@FGGGGGGGGGGGGGGGDGGGGGGGGGGGGGFGGFGGGGGGGGGGGEGGGGGGFGEFGGFGFFGGGGGGDGEGGEGGGGGGEEFGGG6<?7ECEGGGGGG?FGGGFBEGGFDGFE<77=FG9=<<AFADFGGGFGFF9>9>><
@M02542:52:000000000-J9N43:1:1101:25219:8004 1:N:0:GTGAAA
CGGTTTATCACCGGCAGTCTCCCTAGAGTTCCCGACTTAACTCGCTGGCAACTAAGGATAGGGGTTGCGCTCGTTGCGGGACTTAACCCAACATTTCACAACACGAGCTGACGACAGCCATGCAGCACCTGTCTTACGGTTCCCGAAGGCACAACCGCATCTCTGCAGTCTTCCGTAGGTGTCAAGAGTAGGTAAGGTTCTTCGCGTTGCGTCGAATTAAACCACATGCTCCACCGCTTGTGCGGGCCCCCGTCAATTCATTTGAGTTTTAATCTTGCGACCGT
+
GGGGGGGGGGGGGGGGDGGGGGGGGGGGGGGGGGGGGGGGGGGGGGGGGGGGGGGGGGGGGGGGGGGGGGGGGGGGGGGGGGGGGGGGGGGGGGGGGGGGGGGGGGGGGGGGGGGGGGGGGGGGGGGGGGGGGGGGGGGGGGGGGGCFGGGGFGGGG>FFGGGGGGG?FGFGGGGGGGGGGGGGGGGGGGGGGGGFGGGGGGGGGGGGGGGGFGGGGGGGGGGGGGGDFDGGDFGE=CEGG049>DFDGCDFBGF3>GGFGGBFFF<A<ADCD>BGA>B636>@
@M02542:52:000000000-J9N43:1:1101:10644:8031 2:N:0:GTGAAA
CGGCTTGTCACCGGCAGTTCCTCTAGAGTGCCCACCCGAACATGCTGGCAACTAGAGGCGAGGGTTGCGCTCGTTGCCGGACTTAACCCAACATCTCACGACACGAGCTGACGACAGCCATGCAGCACCTGTGCATCACGCCGATTGCTAGGAAAGTCCATCTCTGGACCGGTCGTGACCATGTCCAGGGCTGGTAAGGTTCTGCGCGTTGCTCCGAATTAAACCACCTGCTCCACCGCTTTGTCGGGCCCCCCTCAATACCTTCGCGGTTCTACCTTGCGGCCG
+
FGGG@7F<CFFFEGG7CCDGFGGCEFD@GCFFGGDGGGDEFEC,C<F,F,FFGGCG,CF776>@FGEGED+B:@F,?,4+4C=FAFFEFGEF<=EFFFF8::+6+F7FCFFFFGG3<B>@FDFG,8,=C7@,,,@EE?FGGD*4*>EFG9D8ECC:=C,5:CCG=2C,48::*8*=5<<9A?7AC):44)))(02*:<42*9**))0(-0459)2))0;7D4>9CF)(**(4@4).47)(-,)6*,224>D)3)94:??),9=9(1(-((-()))0096)<BD5)
@M02542:52:000000000-J9N43:1:1101:18954:8047 1:N:0:GTGAAA
CGGCTTATCACCGGCGGTTTCTTTAGAGTACCCAACTAAATGATGGTAACTAAAGACGAGGGTTGCGCTCGTTGCGGGACTTAACCCAACATCTCACGACACGAGCTGACGACAGCCATGCAGCACCTGTGCACTAGCCAGCCGAACTGAAGGAATCCATCTCTGGAAACCATACTAGGCATGTAAAACGCTGGTAAGGTTCTGCGCGTTGCTTCGAATTAAACCACATGCCCCACCGCTTGTGCAGGCCCCCGTCAATTCCTTTGAGTTTTAATCTTGCGACCG
+
GGGGGGGFCFGFGGGGDGGGGGFGGCFDFGFFGGGGGGGGGEGDGGGGGGGGGGGFFGGGGGGGGG7BFGEGFGGGGGGGGGGGGGGGGGGCEAEFFGGGCCFGGGEG@FB>:FGFFGG<FGGGGGGGGGG9CGCFGGC9BFGGGGGGGGF@FCC:CFFGGGG;EGGGGFFG?F7<FAEGCFF2+2?;FGGDFG<:CFGGGGGGDGGG*C58FF<=3FGFGGG?CF5:8+<+28:=ECEGGFFGGG6FEDGDEGBF0:>=DFBFA4)2:AA>7FFDA<)<025B)
@M02542:52:000000000-J9N43:1:1101:14999:8050 1:N:0:GTGAAA
CGGTTTGTCACCGGCAGTCCCATTAGAGTGCCCTTTCGTAGCAACTAATGGCAAGGGTTGCGCTCGTTGCGGGACTTAACCCAACATCTCACGACACGAGCTGACGACAGCCATGCAGCACCTGTGTTACGGCTCTCTTTCGAGCACTCCTCTATCTCTAAAGGATTCCGTACATGTCAAAGGTGGGTAAGGTTTTTCGCGTTGCATCGAATTAAACCACATCATCCACCGCTTGTGCGGGTCCCCGTCAATTCCTTTGAGTTTCAACCTTGCGGCCGTACTCCC
+
GGGGGGGGGGGGGGGGGGGGGGGGGGGGGGGGGGGGGGGGGGGGGGGGGGGGGGGGGGGGGGGGGGGGGGGGGGGGGGGGGGGGGGGGGGGGGGGGGGGGGGGGGGGGGGGGGGGGGGGGGGGGGGGGGGGGGGGGGGGGGGGGGGGGGGGGGGGGGGGFFGGGGGGGGGGGGGGGGGGGGGGGGGGGGGGGFGGGGGGGGGGGGGGGGGGGFGGGGGGGGGGGGGGGGGGGGG=@CGGGGFFGGGEFGGGFFGFFFFGFGGFFFFFF?:)0>CBG>9>???FFF
@M02542:52:000000000-J9N43:1:1101:25246:8091 1:N:0:GTGAAA
CGGTTTATCACCGGCAGTCTCCCTAGAGTTCCCGACTTAACTCGCTGGCAACTAAGGATAGGGGTTGCGCTCGTTGCGGGACTTAACCCAACATTTCACAACACGAGCTGACGACAGCCATGCAGCACCTGTCTTACGGTTCCCGAAGGCACAACCGCATCTCTGCAGTCTTCCGTAGATGTCAAGAGTAGGTAAGGTTCTTCGCGTTGCGTCGAATTAAACCACATGCTCCACCGCTTGTGCGGGCCCCCGTCAATTCATTTGAGTTTTAATCTTGCGACCGT
+
GGG@FGGGGGGGGGGGGGGGGGGGGGGGGGGGGGGGGGGGGGGGGGGGGGGGGGGGGGGGGGGGGGGGGGGGGGGGGGGGGGGGGGGGGGGGGGGGGGGGGGGGGGGGGGGGGGGGGGGGGGGGGGGGGGGGGGGGGGGGGGGGGGGGGGGGGGGGGGDGGGGGGGGGGFGGGGGGGGGGGGGGGGGGEFFGGGGGFEGFGGGGGGGGGGGGFEGGGGGGGGGGGGGFGCGGGGFGGGGGGBFGGGFFGGGFFGFFFGGFGGF=AFABFFFGFGFGF>;BFFE>
@M02542:52:000000000-J9N43:1:1101:9979:8099 1:N:0:GTGAAA
CGGTTTATCACCGGCAGTCTCCCTAGAGTTCCCACCATTACGTGCTGGCAACTAAGGATAAGGGTTGCGCTCGTTGCGGGACTTAACCCAACATTTCACAACACGAGCTGACGACAGCCATGCAGCACCTGTCTTAGCGTTCCCGAAGGCACAACCGCATCTCTGCAGTCTTCGCTAGATGTCAAGAGTAGGTAAGGTTCTTCGCGTTGCGTCGAATTAAACCACATGCTCCACCGCTTGTGCGGGCCCCCGTCAATTCATTTGAGTTTTAATCTTGCGACCGT
+
GGGGGGGGGGGGGGGGGGGGGGGGGGGGGGGGGGGGGGGGGGGFGGGFECFGGGGGGGGCFFFGGGGGGGGGGGGGGG@FCFGGGGGGGGGGGGGGGGGGFGGGEGGGGGGGGDGGGGGGGGFFGGFGGGGFFGGGGGGGGGGFGGCFGGFGGGGGGGCEGGGGFFGGGGGGGGGGGGGGGGGGGGGFFGGGGGGGGGGGGGGGGGGGGGGGECEFFGFFFFCFGGGGGCFGCGGGGDEGG>FGGGFEGGG>BG?FBFGFFFA=AB><AB>7>7@GDD9BFFEE
@M02542:52:000000000-J9N43:1:1101:5323:8121 1:N:0:GTGAAA
ATCCCCACCTTCCTCCGGTTTATCACCGGCAGTCTCCCTAGAGTTCCCGACTTAACTCGCTGGCAACTAAGGATAGGGGTTGCGCTCGTTGCGGGACTTAACCCAACATTTCACAACACGAGCTGACGACAGCCATGCAGCACCTGTCTTACGGTTCCCGAAGGCACAACCGCATCTCTGCAGTCTTCCGTAGATGTCAAGAGTAGGTAAGGTTCTTCGCGTTGCGTCGAATTAAACCACATGCTCCACCGCTTGTGCGGGCCCCCGTCAATTCATTTGAGTTTTAATCTTGCGACCGTAC
+
9CCCCGGGGGGGGGGGGGGGGGGGGGGGDGGGGGFGGGGGGFGGGGGGGGGGGGGGGGGGGGGGGGGGGGGGGGGGGGGGGGGGGGGGGGGGGGGGGGGGGGGGGGGGGGGGGGGGGGGGGGGGGGGGGGGGGGGFGGGGFGGGGGGGGGDFGGGGFGGGGGFGGGGGGGGGGGGGGFGGGGGGGGGGGGGFGGGGGGGGGGFF7CGG:FGGCGFGGGGGGCEEGGGGFGGGGGGGGFEFGDCC:EFD6CCE/CFF9<B3CD7>CGG7>7:*)0:4CFFFFFFABFFGDFF7>16;9BEF5
@M02542:52:000000000-J9N43:1:1101:27864:8132 1:N:0:GTGAAA
CGGTTTATCACCGGCAGTCTCCCTAGAGTTCCCGACTTAACTCGCTGGCAACTAAGGATAGGGGTTGCGCTCGTTGCGGGACTTAACCCAACATTTCACAACACGAGCTGACGACAGCCATGCAGCACCTGTCTTACGGTTCCCGAAGGCACAACCGCATCTCTGCAGTCTTCCGTAGATGTCAAGAGTAGGTAAGGTTCTTCGCGTTGCGTCGAATTAAACCACATGCTCCACCGCTTGTGCGGGCCCCCGTCAATTCATTTGAGTTTTAATCTTGCGACCGT
+
GGGGGGGGGGGGGGGGGGGGGGGGGGGGGGGGGGGGGGGGGGGGGGGGGGGGGGGGGGGGGGGGGGGGGGGGGGGGGGGGGGGGGGGGGGGGGGGGGGGGGGGGGGGGGGGGGGGGGGGGGGGGGGGGGGGGGGGGGGGGGGGGGGGGGGGGGGGGGGGGGGGGGGGGGGGGGGGGGGGGGGGGGGGGGGGGGGGGGGGGGGGGGGGGGGGGFGGGGGGGGGGGGGGGGGGGGGGGGGGGGFFGGGFFGGGFFGFFFGGFGGFFFFFABFFFGGFGA<>6B>FF
@M02542:52:000000000-J9N43:1:1101:24064:8176 1:N:0:GTGAAA
CAGTTTGTCACTGGCAGTATCCTTAAAGTTCCCACCCGAAGTGCTGGCAAATAAGGAAAAGGGTTGCGCTCGTTGCGGGACTTAACCCAACATCTCACGACACGAGCTGACGACAGCCATGCAGCACCTGTATCAGAGTTCCCGAAGGCACCAATCCATCTCTGGAAAGTTCTCTGTATGTCAAGGCCAGGTAAGGTTCTTCGCGTTGCATCGAATTAAACCACATGCTCCACCGCTTGTGCGGGCCCCCGTCAATTCATTTGAGTTTTAGTCTTGCGACCGTAC
+
GGGGGGGGGGGGGGGGGGGGGGGGGGGGGGGGGGGGGGGGGGGGGFGGGGGEGGGGGGGGGGGGGGGGGGGEGGGGGGGGGGGGGGGGGGG=FGFGGGGGG7FGGGGGGGFEGGCFGGGGGGGGGGGGFFGG=FFGCEFGGGGGGGGGGCFGGGGGGGGGCFGGG:FCFCEFCGGGGGGGGG@FGGGGGFGCGGGGGGGFFFFGGGGGGFFGFGGGFGGGGGGGGE9C9CFGGGCEGGGGFBDGGGEFGGGFEGFFFFFFFGF6?FFBDA?D>FF7990>FBFF)
@M02542:52:000000000-J9N43:1:1101:10228:8208 2:N:0:GTGAAA
CGGCTTGTCACCGGCTGTCCCATAAGAGTTCTCTTTCGTAACAACTAATGGCAGGGGTTGCGCCGGTTGCGGGACTTAACACAACACCCCACGACCCGAGCCGATGACTGCCTTTCAACACCGGTGTTCCGGCGTTCTTTCGAGCACTCTTCAATCCCCAATGGATTCCGTCCATGTCAAAGGAGGGTAAGGTTTTTCGCGGTGCATCTATATAAACCACATCACAACCCGCTTGTACGGCTCCCCGCCAATTTCTTTGAGTTGCATCTTCACGGCCGTATTCCC
+
6C+++8C<,E<9,+@++;,,;C<,,,,CE,,,,,,,@@EC,B6;,<CCF9C,66C+CCC+,@>:+C:4@,F+=+8EEG;E,,,+8B+8++4=7=+++8>+@+3+++C,,,,:,:3@F<=FF+++@:>5,7<B**1/642,2=BG>*=F7,,1,,B;0>*4**0+=2+>+*3)*3<71++3+4*2*()0)97?9**/*<)*))0)(9*-)*-*-.0=F8*.90)+++/(**(-50)(--90(-(4)(-(-,/6)*:4:9*:698)))).)))).((15508))*9=
@M02542:52:000000000-J9N43:1:1101:15861:8210 2:N:0:GTGAAA
CGGTTTATCACCGGCAGTCTCCCTAGAGTTCCCGACTTAACTCGCTGGCAACTAAGGATAGGGGTTGCGCTCGTTGCGGGACTTAACCCAACATTTCACAACACGAGCTGACGACAGCCATGCAGCACCTGTCTTACGGTTCCCGAAGGCACAACCGCATCTCTGCAGTCTTCCGTAGATGTCAAGAGTAGGTAAGGTTCTTCGTGTTGCGTCCAATTAAACCACATGCTCCACCGCTTGTGCGGGCCCCCGTCAATCCATTTGAGTTTTAATCTTTGGCACGT
+
GGG@@BFGFGGGGGG7BFGDFFGGGFCGGGGGGGGGGGFGG<FF@FGGGGGF,CFGG9ADFGGGGGGGGGEGEEG,FCFGGGGGGGA,FCGGGGGGG9<<FF8C7:=FGDFGG7FE:FCGC8F@E8D6>EFFGFFCF?+@C+:>5C5*@C>CE6>B9BE*@9F@BF,<CGGF?F5FGE5@FCGFC3*)+;@AEAFFFG67=C=3(.)6161>>(*9=@+*:7?F=5)4**)5?)7((,C0?))(017(3(9D195(-))).8*)),64).))--6C**))*1))
@M02542:52:000000000-J9N43:1:1101:11069:8219 1:N:0:GTGAAA
CGGTTTATCACCGGCAGTCTCCCTAGAGTTCCCGACTTAACTCGCTGGCAACTAAGGATAGGGGTTGCGCTCGTTGCGGGACTTAACCCAACATTTCACAACACGAGCTGACGACAGCCATGCAGCACCTGTCTTACGGTTCCCGAAGGCACAACCGCATCTCTGCAGTCTTCCGTAGATGTCAAGAGTAGGTAAGGTTCTTCGCGTTGCGTCGAATTAAACCACATGCTCCACCGCTTGTGCGGGCCCCCGTCAATTCATTTGAGTTTTAATCTTGCGACCGT
+
GGGGGGGGDFGGCFFCECFFGGGGGFGGGGGGGGGGGGGGFGGGGGGFFAGGGGGGGFF<F@CGGGFGGGGGGGGGGGGEGEGFGGFGGGGGGGGGGGGGGGGGGGGGGGGFFGGDEGGFGEFDDFAEFECFGGGGGGGFGGGGGGGGGGGGGGDDGGCFG,F<CGGGFCFGGGGGGGGCFGGGFGAFG9CFFG9FFB?9EGGGG5CGEEGGFGGCFFFGGGGCFFGGG7967CGGGDGGG7BDCDEFGGGFFG?@DGG4>7<?9?F9A<AFGGFFFFF>>BEF
@M02542:52:000000000-J9N43:1:1101:24559:8243 1:N:0:GTGAAA
CGGTTTATCACCGGCAGTCTCCCTAGAGTTCCCGACTTAACTCGCTGGCAACTAAGGATAGGGGTTGCGCTCGTTGCTGGACTTAACCCAACATTTCACAACACGAGCTGACGACAGCCATGCAGCACCTGTCTTACGGTTCCCGAAGGCACAACCGCATCTCTGCAGTCTTCCGTAGATGTCAAGAGTAGGTAAGGTTCTTCGCGTTGCGTCGAATTAAACCACATGCTCCACCGCTTGTGCGGGCCCCCGTCAATTCATTTGAGTTTTAATCTTGCGACCGT
+
GGGEGGGGGGGGGGGGGGGGGGGGGGGGGGGGGGGGGGGGGGGGGGGGGGGGGGGGGGGGGGGGGGGGGGGGGGGGGGGGGGGGGGGGGGGGGGGGGGGGGGGGGGGGGGGGGGGGGGGGGGGGGGGGGGGGGGGGGGGGGGGGGGDFGGGGGGGGGGGGGGGGGGGGGGGGGGGGGGGGGGGGGGGGGGGGGGGGGGGGGGGGGGGGGGGGFCGGGGGGGGGGGGGGGGGGGGGGGGGGG2FGGGFFGGGFDC?FAFGFGGFFF?AFFDAFGGFF2ABFBBBB
@M02542:52:000000000-J9N43:1:1101:7714:8246 2:N:0:GTGAAA
CGGTTTATCACCGGCAGTCTCCCTAGAGTTCCCGCCATTACGCGCTGGCAACTAAGGATAAGGGTTGCGCTCGTTGCGGGACTTAACCCAACATTTCACAACACGAGCTGACGACAGCCATGCAGCACCTGTCTTACAGTTCCCGAAGGCACAACCGCATCTCTGCAGTCTTCTGTAGATGTCAAGAGTAGGTAAGGTTCTTCGCGTTGCGTCGAATTAAATCACATGCTCCACCGCTTGTGCGGGCCGCCCTCCACTCATTTTAGTTTTAATTTTTCTACCCTT
+
GGGECFGGGGGGGGGGCFFFGGGGFGEFGEGGGGG7FGGGG7FCCGGEGGCEGGGGFEEEGDEFFGDFFGGGGFGGCCCF@FGFGGGGGDEGFEGGGGGFGG8EC:CFEG9AFGGCFGGDFGC:,@DGGBFGFGGGGGCFF<;BBE55@C,,,,>CCEE>EFGG7CCGEF7BECFGGCC8+1=6@E*5:AF4C67;CFFFF@1.28A@956B(477670=C)6C?CF76*43/07326*1:4<1:6>9(,11(/*4(6.(679):2<9A<-2)).:*9*19/)*)
@M02542:52:000000000-J9N43:1:1101:6822:8250 1:N:0:GTGAAA
CGGTTTGTCACCGGCAGTCTCATTAGAGTGCCCTTTCGTAGCAACTAATGACAAGGGTTGCGCTCGTTGCGGGACTTAACCCAACATCTCACGACACGAGCTGACGACAGCCATGCAGCACCTGTGTTACGGCTCTCTTTCGAGCACGAAGCCATCTCTGGCAACTTCCGTACATGTCAAAGGTGGGTAAGGTTTTTCGCGTTGCATCGAATTAAACCACATCATCCACCGCTTGTGCGGGTCCCCGTCAATTCCTTTGAGTTTCAACCTTGCGGCCGTACTCCC
+
GGG@CFGGCFGGGGGGE<FDDAFGGGCEGGFFGFC8EGFF@FEAFGEFGGGG9@F@FGF7FFDGGG=FDFC@@CCGGFF9,EFFGGFGAFAFGCGGGDGGGE<@F?F::FFGCF>DDDEFGC@>>FGGGF:FEFECFGFGGFCCFEGGDG@7FF9,,?C,2<>2DF:<:FGFEEEF@@F@CC,<,:<EEGFGFGGGG,?CC::8/@><CCFC37<EFGGCF6@F?EFCCCCC*2/222273(07E5:@CCD=**:7ACDFC*4/--6<3,2*9))93(((3:?:>
@M02542:52:000000000-J9N43:1:1101:12266:8266 1:N:0:GTGAAA
CCCCACCTTCCTCCGGTTTATCACCGGCAGTCTCCCTAGAGTTCCCGACTTAACTCGCTGGCAACTAAGGATAGGGGTTGCGCTCGTTGCGGGACTTAACCCAACATTTCACAACACGAGCTGACGACAGCCATGCAGCACCTGTCTTACGGTTCCCGAAGGCACAACCGCATCTCTGCGGTCTTCCGTAGATGTCAAGAGTAGGTAAGGTTCTTCGCGTTGCGTCGAATTAAACCACATGCTCCACCGCTTGTGCGGGCCCCCGTCAATTCATTTGAGTTTTAATCTTGCGACCGTACTC
+
CCCCCGGGGGGGGGGGGGGGGGGGGGGGGGGG9FGGGGGGGFGGGGGGGGGGFFFGGGGGGGGGGFGGGGGGFGGGFGGGGGGGGGGGDGDGGGGGGFGGGGGCGGGGGGGGGGGFGGGGGGGGGGGGGGGGGGGGGGGDGGFGGGGGGGGGGFGGGGGEEGGGGGEGGGDGGGGGGGGECFGGGGGD:FGGGGGGGFGGGFGGGGGGGGGGFGGGGGGGG=ECEG=EFFGGGGGFGGFF6CC?FEFFCEGGGG<FD;3DGGFFDDG@;>9BAGF4CC?=><<AFA<DC*9C9>;;B6BF=
@M02542:52:000000000-J9N43:1:1101:26462:8312 1:N:0:GTGAAA
CGGTTTATCACCTGCAGTCTCCCTAGAGTTCCCGACTTAACTCGCTGGCAACTAAGGATAGGGGTTGCGCTCGTTGCGGGACTTAACCCAACATTTCACAACACGAGCTGACGACAGCCATGCAGCACCTGTCTTACGGTTCCCGAAGGCACAACCGCATCTCTGCAGTCTTCCGTAGATGTCAAGAGTAGGTAAGGTTCTTCGCGTTGCATCGAATTAAACCACATGCTCCACCGCTTGTTCGGGCCCCCGTCAATTCATTTGAGTTTTAATCTTTCGACCGT
+
GGGGGGGGFGFGGGGGGGGFGGGGGGGGDFCFFECGGGGGGGGGGGGGGGGGFFGGGGGGGGFGGEGGGGGGGGGGGDFGEGGGGGGGGGGGEGGGGGGGGGGGGGGGGGGGGGGFGGGGGDFFGGGGGGGGFGFDGGFGGGGGGGGFEGGGGGGGGGGGGEDGGGGGGGGGGGCB<FGFGG@FGGGFG?GGGGGGGGGGGGFF=C?EGGGDF5FGGGGGGGG>GGG6@7CC+CFGGDGGD4=<EGDFGGGFFGBFFGDFGGA=4649<A<CD:@F))((,35B
@M02542:52:000000000-J9N43:1:1101:20034:8319 1:N:0:GTGAAA
CGGTTTATCACCGGCAGTCTCCCTAGAGTTCCCGACTTAACTCGCTGGCAACTAAGGATAGGGGTTGCGCTCGTTGCGGGACTTAACCCAACATTTCACAACACGAGCTGACGACAGCCATGCAGCACCTGTCTTACGGTTCCCGAAGGCACAACCGCATCTCTGCAGTCTTCCGTAGATGTCAAGAGTAGGTAAGGTTCTTCGCGTTGCGTCGAATTAAACCACATGCTCCACCGCTTGTGCGGGCCCCCGTCAATTCATTTGAGTTTTAATCTTGCGACCGT
+
GGGGGGGGGGGGGGGGGGGGGGGGGGGGGGGGGGGGGGGGGGGGGGGGGGGGGGGGGGGGGGGGGGGGGGGGGGGGGGGGGGGGGGGGGGGGGGGGGGGGGGGGGGGGGGGGGGGGGGGGGGGGGGGGGGGGGGGGGGGGGGGGGGGGGGGGGGGGGGGGGGGGGGGGGGGGGGGGGGGGGGGGGGGGGGGGGGGGGFGGGGGGGGGG5EGGFGGGGGGGGGGGGGGDGFGGGGGGGGGGG>FGGGFBGGGFFGFBDGGFGDBFFFFABFADGFFGBA;;>9>E
@M02542:52:000000000-J9N43:1:1101:4010:8345 1:N:0:GTGAAA
CGGTTTATCACCGGCAGTCTCCCTAGAGTTCCCGACTTAACTCGCTGGCAACTAAGGATAGGGGTTGCGCTCGTTGCGGGACTTAACCCAACATTTCACAACACGAGCTGACGACAGCCATGCAGCACCTGTCTTACGGTTCCCGAAGGCACAACCGCATCTCTGCAGTCTTCCGTAGATGTCAAGAGTAGGTAAGGTTCTTCGCGTTGCGTCGAATTAAACCACATGCTCCACCGCTTGTGCGGGCCCCCGTCAATTCATTTGAGTTTTAATCTTGCGACCGT
+
GGGGEEGGFGGGDDFFGGGFFFGGGGGGFGGEGGGGGGFFGGGGGGGGGGGGGGFGG<FEEFGDGGCF=EGGGGGGGGGGGGGCFGGGEGFFDEGGGCEGGGGGGGGGGGGGEEGGGFGGDBDB>ECFGGGGGGFFGFEGGGGGGDG7CFGFGGGGCFEFGDFGGGGGGGGGGGGF>FGGGGFDFGGGGGGG9<CFE?;>CFEGGGGGGDGGECEGGGCFGGGGGGGCFDFE6F6CEGCGG?FGEGFFEGGFFDBB9FF?FGFF96AAAFFF>F=C29(36;E>
@M02542:52:000000000-J9N43:1:1101:21426:8347 1:N:0:GTGAAA
CGGTTTATCACCGGCAGTCTCCCTAGAGTTCCCGACTTAACTCGCTGGCAACTAAGGATAGGGGTTGCGCTCGTTGCGGGACTCAACCCAACATTTCACAACACGAGCTGACGACAGCCATGCAGCACCTGTCTTACGGTTCCCGAAGGCACAACCGCATCTCTGCAGTCTTCCGTAGATGTCAAGAGTAGGTAAGGTTCTTCGCGTTGCGTCGAATTAAACCACATGCTCCACCGCTTGTGCGGGCCCCCGTCAATTCATTTGAGTTTTAATCTTGCGACCGT
+
GGGGGGGGGGGGGGGGGGGGGGGGGGGGGGGGGGGGGGGGGGGGGGGGGGGGGGGGGGGGGGGGGGGGGGGGGGGGGGGGGGGGGGGGGGGGGGGGGGGGGGGGGGGGGGGGGGGGGGGGGGGFGGGGGGGGGGGGGGGGGGGGGGGGGGGGFGGGGGCFGGGGGGGGGGGGGGGGGGGGGGGGGGGGGGGGGGGGGGGGGGGGGGGGDGEGFDEGGGGGGGGGFGGGG9FGGGGGGGGGGBFGGGFEGGGEEG?DFGGFFFFFFF>DFF<FCFFG24312>BF
@M02542:52:000000000-J9N43:1:1101:9402:8357 2:N:0:GTGAAA
CGGTTTATCACCGGCAGTCTCCCTAGAGTTCCCGACTTAACTCGCTGGCAACTAAGGATAGGGGTTGCGCTCGTTGCGGGACTTAACCCAACATTTCACAACACGAGCTGACGACAGCCATGCAGCACCTGTCTTACGGTTCCCGAAGGCACGACCGCATCTCTGCAGTCTTCCGTAGATGTCAAGAGTAGGTAAGGTTCTTCGCGTTGCGTCGAATTAAACCACATGCGCCACCGCTTGTGCGGGCCCCCGTCCATTCATTTGAGGTTTAATCTTGCGACCGT
+
GGGEGGGGGGGGGGGGGGGAFGGGGGGGGGGGGGGGGGFGGFGGGGGGGGGGGGGGGGGGGGGGGGGGGGGGGGGGGGDGGGGGGGGGGGGGGGGGGGGGGGGGGGGGGFDGEGGGGGGGGGGGGGGGGGGGGGGGGGDFGGGGGGG>FFGGGDGCCGG8ECEFFFCFFFF+4C5ECECF7+:;FFFAAAAFCFFGGGFGFFFFDE:>>)15-(1)<5:=FA88:8?2D/,4BFF1>><?:041:999,49)4<),:.949F?26((44-4:<)):*1)05@..
@M02542:52:000000000-J9N43:1:1101:23051:8364 1:N:0:GTGAAA
CGGTTTGTCACCGGCAGTCTCATTAGAGTGCCCTTTCGTAGCAACTAATGACAAGGGTTGCGCTCGTTGCGGGACTTAACCCAACATCTCACGACACGAGCTGACGACAGCCATGCAGCACCTGTGTGCAGGTTCTCTTTCGAGCACCAATCCATCTCTGGAAAGTTCCTGCCATGTCAAGGGTAGGTAAGGTTTTTCGCGTTGCATCGAATTAATCCACATCATCCACCGCTTGTGCGGGTCCCCGTCAATTCCTTTGAGTTTTAACCTTGCGGCCGTACTCCC
+
GGGGGGGGGGGGGGGGGGGGGGGGGGFFFGGGGGGGGGGGGGGGGGGGGGGGGGGGGGGGGGGGGGGGGGGGGGGGGGGGGGGGGGGGGGGGGGGGGGGGGGGGGGGGGGGGGGGGGGGGGGGGGGGGGGGGGGGGGGGGGGGGGGGGGGGGGGGGGGGGGGFGGGGGGGGGGGGGGGGGGGFFGGGGGGGGFGGGGGGGGGGEGGGGGGGGFGGGGGGGGGGGGGGGGGGGGGGGGGGGGFFGGGFFGGDFFGFFFGGFGGFFFF?FFFFFGGFGFFFFF?FFF
@M02542:52:000000000-J9N43:1:1101:20060:8375 1:N:0:GTGAAA
CGGTTTATCACCGGCAGTCTCCCTAGAGTTCCCGACTTAACTCGCTGGCAACTAAGGATAGGGGTTGCGCTCGTTGCGGGACTTAACCAAACATCTCACGACACGAGCTGACGACAGCCATGCAGCACCTGTATGAAAGTAAGTACCATCCCGTTAAGGACAGGTTTTTTTGTTCATATGTCAAGGGCTGGTAAGGTTTTGCGCGTTGTATCGAATTAAACCACATGCTCCACCGCTTGTGCAGGCCCCCGTCAATTCCTTTGAGTTTCGGTCTTGCGACCGTAC
+
GGGGGGGGGGGGGGGGGGGGGGGGGGGGGGGGGGGGGGGGGGGGGGGGGGGGGGGGGGGGGGGGGGGGGGGGGGGGGGGGGGGGGGGGGGGGGGGGGGGGGGGGGGGGGGGGGGGGGGGGGGGGGGGGGGGGGGGGGGGGGGGGGGGGGGGGGGGGGGGGGGGGGGGGGGGGGGGGGGGGGGGGGGGGGGGGGGGGGGGGGGGGGGGGGGGGFGGGGGGGGGGGGGGG7CGGGGGGGDGGGFFGGGFEGGGFFGFFFGGFGGBFBB<AFF>C<DF7<;>>F>F>7
@M02542:52:000000000-J9N43:1:1101:4500:8377 1:N:0:GTGAAA
CGGTTTATCACCGGCAGTCTCCCTAGAGTTCCCGACTTAACTCGCTGGCAACTAAGGATAGGGGTTGCGCTCGTTGCGGGACTTAACCCAACATTTCACAACACGAGCTGACGACAGCCATGCAGCACCTGTCTTACGGTTCCCGAAGGCACAACCGCATCTCTGCAGTCTTCCGTAGATGTCAAGAGTAGGTAAGGTTCTTCGCGTTGCGTCGAATTAAACCACATGCTCCACCGCTTGTGCGGGCCCCCGGCAATTCATTTGAGTTTTAATCTTGCGACCGT
+
EF@FFGGGGGGFFGDGGGGFFG@FGGGDGGGGGGGGGGGECF9FFGGGEGGGGGFGGGG<AE<FFGDFGGGGGGCDDFEGGGGGGGGG<FFGGGFGGG9FGGFE:>:FGGCGGGGCF=FFCDCEF8DA<DFFGFGGGG>3FECFGGGCGCFFF@FGDEBGDFGGF9BGEFGC9F:CCCE,2?CFGGFGFGFFFFGGF<>CFC;FGE8:EGEGE5EGGFGGGGFC55FCF<0<A8C:CDEDF:FGGG3:CC55)9>>:+*92:<8A?45<9ADFF?GAD66>>>D
@M02542:52:000000000-J9N43:1:1101:7377:8388 2:N:0:GTGAAA
CGGTTTATCACCGGCAGTCTCCCTAGAGTTCCCGACTTAACTCGCTGGCAACTAAGGATAGGGGTTGCGCTCGTTGCGGGACTTAACCCAACATTTCACAACACGAGCTGACGACAGCCATGCAGCACCTGTCTTACGGTTCCCGAAGGCACAACCGCATCTCTGCAGTCTTCCGTAGATGTCAAGAGTAGGTAAGGTTCTTCGCGTTGCGTCTAATTAAACCACATGCTCCACCGCTTGTTCGGGCCCCCTGCCATTTCTTTGAGTTTTAATTTTTCGACCGT
+
GGGGGGGGGGGGEGGGGGGFGGGGCCFGGGGGGGGGGGGGGGGGGGGGGGGGGGGGGCFDGGFGGGGFCGEGGGGGGGGGGGGGGGGGGGGDFFGGGGGFGGGGC7CFEFGG>FGGGGGGGFGFFGGGGGFFGCECFCFGDGGFECEEGFGGGGGGGCGE=7CGCGFGGGGFGGGGGGGFACDF>@45AFFF<AFGGF6CFF6:<BA@0>1@F<F@FFDFGA:*AC?)9*.845)(,358<-6(;90174C)(*0.54*)-9=22::4:4).6))**))75<50
@M02542:52:000000000-J9N43:1:1101:20912:8392 2:N:0:GTGAAA
CGGTTTATCACCGGCAGTCTCCCTAGAGTTCCCGACATAACTCGCTGGCAACTAAGGATAAGGGTTGCGCTCGTTGCGGGACTTAACCCAACATTTCACAGCACGAGCTGACGACAGCCATGCAGCACCTGTCTTACAGTTCCCGAAGGCACCAAAGCATCTCTGCTAAGTTCTGTAGATGTCAAGAGTAGGTAAGGTTCTTCGCGTTGCGTCGAATTAAACCACCTGCTCCACCGCTTGGGCGGGCCCCCGTCAATTCATTTTAGTTTTAATCCTGCGACCGT
+
GGGEGEGGGGGGGGGGGGGFGGGGGGFGGGGGGGGGGGFGGGGGGGGDGGGGGGGGGGGGGGGGGGGGGGFGGGGGGGCGCGGGGGGDGGGGFFGGGGGGGGGGGGGDGGGGFEGCGGGGGFCEGGGGGGGGGGGGGGDFFFGGGGGGGGFCFGGDCEGGF9CGGGGFGGGFF79CFFG6@CCFGFF48BAFCFGGG18FBCFFFFFB1>>>905.0:FFGAF*/*)(2*9:45;-,17((,4(0179B9C)(1*4<9=)66B))()6452:<<)2*))0)7.7
@M02542:52:000000000-J9N43:1:1101:24411:8427 1:N:0:GTGAAA
CGGCTTGACACCGGCAGTCCCTCCAGAGTGCCCAACCTAATGATGGCAACTGGAAGCGAGGGTTGCGCTCGTTGCGGGACTTAACCCAACATCTCACGACACGGGCTGACGACAGCCATGCAGCACCTGTCTCACGGCTCCCTTGCGGGCACTCCCACATCTCTGCAGGATTCCGTGGATGTCAAGTCTGGGTAAGGTTCTGCGCGTTGCGTCGAATTAAACCACATGCTCCGCCGCTTGTGCGGGCCCCCGTCAATTCCTTTGAGTTTTAACCTTACGGCCGT
+
GECEEC@FFGGGGCFCBFFFGDECDFFGG<FGGGGGEGFGFA<E<CCCCGFF?FGGGGE:@+BFGG7FGGGFGGCGCFEGFGFGFGE@EFGDGCEFFEFGEF=:>FGGFCEGGG:DFEGCG9>F7FFF<F<9FCG77>:>CFFCFG:FEEG:,<,C7FGGFGGCGGGGG*:C@FF<<F8F?F2C9CGGG97C+222CGF7:@F**:1?*;C:)*2:CGFGG+CCGGF<++7C5EGECDE<77F55D>5=CG><D(><F7?C>:*.44424<C7C?F)(4<9B:7
@M02542:52:000000000-J9N43:1:1101:6825:8431 1:N:0:GTGAAA
TCGGCTTATCACCGGCAGTCCCCTTAGAGTGCCCAACTGAATGCTGGCAACTAAGGGCGAGGGTTGCGCTCGTTGCGGGACTTAACCCAACATCTCACGACACGAGCTGACGACAGCCATGCAGCACCTGTTCTAGGGCCAGCCGAACTGAAGGACAATGTCTCCACTGCCCATACCCCGAATGTCAAGAGCTGGTAAGGTTCTGCGCGTTGCTTCGAATTAAACCACATGCTCCACCGCTTGTGCGGGCCCCCGTCAATTCCTTTGAGTTTTAATCTTGCGACC
+
GGGGGGGGGFGGGGGGGGGGGGGGGCGGGGGGGGGGGGGGGGGGGCFGGGGGGGGGDGGGGGGGGGGGGGGGGGGGGGGGGGGGGGGGDGGFGGFGGGGGGGGGGFDEFGGGGGGGGGGG@FGGGGGCCCBCGGGGGGGGGGGGGGGGGGGG::CGGCFFGGFGGGGGFFFGGGGGGFGGEGDFFGFG9CFFGGCGGF?FFGGGGGDC8CG8>:CFCCGFGGGGEF*:CC6E?FGGGGC9DF:FEF>BCDGFFG>FFDGFFCAFBBA28)6FG7?:)6A)63<>@
@M02542:52:000000000-J9N43:1:1101:20340:8458 1:N:0:GTGAAA
CGGTTTGTCACCGGCAGTCTCCTTAGAGTGCCCACCATTACGTGCTGGTAACTAAGGACAAGGGTTGCGCTCGTTACGGGACTTAACCCAACATCTCACGACACGAGCTGACGACAGCCATGCAGCACCTGTGTCTGAGTTCCCGAAGGCACCAATCCATCTCTGGAAAGTTCTCAGCATGTCAAGGCCAGGTAAGGTTCTTCGCGTTGCTTCGAATTAAACCACATGCTCCACCGCTTGTGCGGGCCCCCGTCAATTCATTTGAGTTTTAACCTTGCGGCCGT
+
GGGGGGGGGGGGDGGGGGGGGGGGGGGGGGGGGGGGGGGGGFGGGGGGGGGGGGGGGGGGGGGGGGGGGGGGGGGGGGGGGGGGGGGGGGGGGGGFGGGGGGGGGGGGGGGGGGGGGGGGGGGGGGGGGGGGGGGGGGGGGGGGGGGGGGGGGGGGGGGGGGGGGGGGGGGGGGGGGGGGGGGGGGGGGGGGGGGGGGGGGGGGGGGGGGGGFGGGGGGGGGGGGGGGGGGGGGGGGDG5D?BGGGFBGGGFBDBFFGGFGGFFF<AFFFFFFGFGAB>F>BDF
@M02542:52:000000000-J9N43:1:1101:11438:8462 2:N:0:GTGAAA
TCGGCTTATCACCGGCAGTCCCCTTAGAGTGCCCACCTGAATGCTGGCCACTAAGGGCGAGGGTTCCGCCCGTTGCGTGACTTAACCCAACATCTCACGACACGAGCCGACGACAGCCATGCAGCACCTGTTCTAGGGCCAGCCGCACTGACGGACACAGTTTCCCCTGCCCATACCCAGAATTTCAAGAGCTGGTAAGGTTCTGCGCGTTGCCTCGAATACAACCATCAGCCCCACCCCATGGCGGGGCCCCCGTCAATGCCGTTGTGGTTGAATCCTTCCCCC
+
GFCGG<FCGACC<,6@6@CF6F,CFAFGFE,,CF,,BF<FGF,C<6:@,CFGCFGG@:@F+FG=,,6,,6@F+,,8@+88+9EFGC,E@F7<<,?,A?F4C4CCC:@++3>@F:C+@F3<,3;:F,DC,4FFC7,+,,336*3:**>*>67,*114:,,/=,=:,,64*;C5<**2*3*8)2:+19+;@6))))7CF<A*1=AFCFEBF3()82:))0*)/)-0287)**)))..(,-*-(((()(((2(9CFG>18?)).)0(-2(-((.3(.-*2)1**)0<)
@M02542:52:000000000-J9N43:1:1101:20767:8471 2:N:0:GTGAAA
CGGTTTGTCACCGGCAGTCTCCTTAGAGTGCCCACCATAACGTGCTGGTAACTAAGGACAAGGGTTGCGCTCGTTACGGGACTTAACCCAACATCTCACGACACGAGCTGACGACAGCCATGCAGCACCTGTGTCTGAGTTCCCGAAGGCACCAATCCATCTCTGGAAAGTTCTCAGCATGTCAAGGCCAGGTAAGGTTCTTCGCGTTGCTTCGAATTAAACCACATGCTCCACCGCTTGTGCGGGCCCCCGTCAATTCATTTGAATTTTAACCTTGCGGCCGT
+
GGGGGGGGGGGGGGGGGGGGGGGGGGFGGGGGGGGGGGGGGGGGGGGGGGGGGGGGGGGGGGGGGGGGGGGGGGGGGGDGFGGGGGGGGGGGGGGGGGGGGGEGFGGGGGGGGEGDGGGGGFFCFGGGFGGGGGGFGGGGFFGFGGD8FGGGGGFEFGGGGGGGGGGFGGGFGGGGGGFFFFCF7>FFFFFF@CGGFBA>ACAF=E>2>34A?:75;FGFGFFCCFA)77606>@6;9DF?3<13>BFF>GG?DC16)9<BF42:22-<<)5:76C*)0<>D30
@M02542:52:000000000-J9N43:1:1101:6936:8481 1:N:0:GTGAAA
CGGTTTATCACCGACAGTCTCCCTAGAGTTCCCACCATTACGTGCTGGCAACTAAGGATAAGGGTTGCGCTCGTTGCGGGACTTAACCCAACATTTCACAACACGAGCTGACGACAGCCATGCAGCACCTGTCTTAGCGTTCCCGAAGGCACAATCGTATCTCTACAATCTTCGCTAGATGTCAAGAGTAGGTAAGGTTCTTCGCGTTGCGTCGAATTAAACCACATGCTCCACCGCTTGTGCGGGCCCCCGTCAATTCATTTGAGTTTTAATCTTGCGACCGT
+
GGGGGGGGGGGGGGGGGGGFGGGGGGGGGGGGGGGGGGGGGGGGGGGGGGGGGGGGGGGFFFGGGGGGGGGGGGGGGGGGGGGGGGGGGGGGGGGGGGGGGGGGGGGGGGGGGGGGGGGGGGGGGGGFGGGGGGGGGFGEGGGGGGGGGGFGGGGGGGGGGACEGGGFFGGGGGGGGGGGGGGGGFCFGGGGEGGGGGGGGGGGGGGGGGGGFGGGGGGGGGGGGGGGGFGGGGGGGCEGG7BDGG@>EGGFFGFFFGGFGF4*5:AFAAD>FGFGFA9>FFFD
@M02542:52:000000000-J9N43:1:1101:19903:8495 1:N:0:GTGAAA
GCGGCTTATCACCGGCAGTCTCTTTAGAGTGCTCAACTAAATGGTAGCAACTAAAGACGGGGGTTGCGCTCGTTGCGGGACTTAACCCAACATCTCACGACACGAGCTGACGACAGCCATGCAGCACCTGTGCTCCAGGCTCCGAAGAGAAGGCTCCATCTCTGGTGCCGGTCCTGGACATGTCAAGGGCTGGTAAGGTTCTGCGCGTTTCGTCGAATTAAACCACATGCTCCACCGCTTGTGCGGGCCCCCGTCAATTCCTTTGAGTTTTAATCTTGCGACCGT
+
GGGGGGGGGGGGGGGGGGGGGGGGGGGGGGGGGGGDFGGGGGGGGGGGGGGGGGGGGGGGGGGGGGGGGGGGGGGGGGGGGGGGGGGGGGGGGGFGGGGGGGGGGGGGGGGGGGDEGGGGCGGGGGGGGGGCFGGGGGFFCGGGGGGGFFFFGG7FE@CFFGGGGGCGGGGGGGGGGGGGGGGGGGGGGGGGGFGGGG?FFFGGGGGGG*<A@CCCGGGGGGGFFGDFFGGGGGGGGGGGGF@FGGBFGGGFE7-;?FGFGFFF<9<49<DFFCBCD>B>F>@>>
@M02542:52:000000000-J9N43:1:1101:9817:8516 1:N:0:GTGAAA
GTCCACACCTTCCTCTCGGCTTATCACCGGCAGTCCCCTTAGGGTGCCCAACTGAATGCTGGCAACTAAGGGCGAGGGTTGCGCTCGTTGCGGGACTTAACCCAACATCTCACGACACGAGCTGACGACAGCCATGCAGCACCTGTTCTAGGGCCAGCCGAACTGAAGGACAATGTCTCCACTGCCCATACCCCGAATGTCAAGAGCTGGTAAGGTTCTGCGCGTTGCTTCGAATTAAACCACATGCTCCACCGCTTGTGCGGGCCCCCGTCAATTCCTTTGAGTTTCAATCTTGCGACCG
+
CCCCCGGGGGGGGGGCGGGGGGGGGGGGGGGGGGGGGGGGGGEGGGGGGGGGGGFGGGGGFGGGGGFGGGGGGGGGGEGGGGGGGFFGGFEG>FGGGGGGGGGEFGFGG,CFFGGDFGGGGGGGFGGEDFFGGGGFGFGGGGGGEGGGGGGGFGGGFGGGGGGGGFFGDCFGGFGGGGG:FGFGGC@7<FGFGGGDGGE;CFGGG8<FCCEGGGD9CFGFGGGGGGCCFGG*>FGGGGGGFGGFGFFGGGGFGDGGDFFFGGBEGCGFBGFFFEGFGGBF><2:)6AGGCFGFF2A>0@E)
@M02542:52:000000000-J9N43:1:1101:14886:8521 2:N:0:GTGAAA
CGGTTTATCACCGGCAGTCTCCCTAGAGTTCCCGACTTAACTCGCTGGCAACTAAGGATAGGGGTTGCGCTCGTTGCGGGACTTAACCCAACATTTCACAACACGAGCTGACGACAGCCATGCAGCACCTGTCTTACGGTTCCCGAAGGCACAACCGCATCTCTGCAGTCTTCCGTAGATGTCAAGAGTAGGTAAGGTTCTTCGCGTTGCTTCGAATTAAACCACATGCCCCACCGCTTGTGCGGGCCCCCGTCAATTCCTTTTAGTTTTAATTTTTCCACCGTT
+
GGGGGGGGGGGGGGGGGGGGGGGGGGGGGGGGGGGGGGGGGGGGGGGGGGGGGGGGGGGF@EFGGGGGGGGGGGGGGGGGGGGGGGGGGGGGGGGGGGGGGGGGGGGGGCGGGGGGGGGGGGGGGGGGGGGGGGGGGGGGGGGGGGGGGGGGGGGGGGGGGCGGGFGGGGFACFGGFEDF6FD7C<FFFFFFCFGGGGF>ACFFFFFB>D)7<BG:FFGFD<?FGF?<F41:BFEBFFD:B)48:9>B>BG34C*-4<4).@=)61<4A<)4A).:*0*1*077)
@M02542:52:000000000-J9N43:1:1101:5474:8533 1:N:0:GTGAAA
CGGTTTATCACCGGCAGTCTCCCTAGAGTTCCCGACTTAACTCGCTGGCAACTAAGGATAGGGGTTGCGCTCGTTGCGGGACTTAACCCAACATTTCACAACACGAGCTGACGACAGCCATGCAGCACCTGTCTTACGGTTCCCGAAGGCACAACCGCATCTCTGCAGTCTTCCGTAGATGTCAAGAGTAGGTAAGGTTCTTCGCGTTGCGTCGAATTAAACCACATGCACCACCGCTTGTGAGGGCCCCCGTCAATTCATTTGAGTTATAATCTTGCGACCGT
+
F:FFE7,C@E<F@7FF@ECDFGG?FFGCGGAFEFCCFFFCAECFGG@:@FFDEFGGFGCFG@DEFEGF=FD@CC=8,@FGCFF<FFEGFGFFCGFGGGGFEEF=4@FFGGGF@7:F>,B=D@AFCA,=DDFC>,@F9F+:@+@FFG77BDAC:>:>FGC:CFC@2C3?CCFGC9F,,*8;96999B9EFFC+7?FFF7<+3B?E8::?EGEEFEEGCE:::FFGCF:C?+0*:;=**)***4**A/)0*)9>>DB:6+:B*26*)-..).4:7C8:>B>>6;)7
@M02542:52:000000000-J9N43:1:1101:23277:8535 2:N:0:GTGAAA
CGGTTCATCACCGGCAGTCTCCCTAGAGTTCCCGACTTAACTCGCTGGCAACTAAGGATAGGGGTTGCGCTCGTTGCGGGACTTAACCCACCATTTCACAACACGAGCTGACGACAGCCATGCAGCACCTGTCTTACGGTTCCCGAAGGCACAACCGCATCTCTGCCGTCTTCCGTAGATGTCAAGAGTAGGTAAGGGTCTTCGCGTTTCGTTCAATTAAACCACATGCCACACCGCTTGTTCGGGCCCCCCTCCATCCAATTCAGTTTTAATCTTCTTCCCGT
+
GGEGD,6<FFFFEDEECEA9EFGDEGC6<CFFDGGGGG9@FAEFGGE77,C@CFEF8F@FE6@@F>:FCF7?CFGGG+7:+4BFDCAFEF+?<FGGC9,@8F<>=:FEG8<=6@CFGGG,7,@D,D3=D=FF@<B7EE+8++@>+BEC@C8FGFED7EG>>,@1::,*:5,5;A*01*2:+42;1.*;AF6=.+3*>*;58CA)()0,(),.,,**19:=CA(*:84)**,.)7.(((/-(.),.(2,-(9)(9*()))))**).).).5<36-)00****))0
@M02542:52:000000000-J9N43:1:1101:7469:8538 1:N:0:GTGAAA
CGGTTTATCACCGGCAGTCTCCCTAGAGTTCCCGACTTAACTCGCTGGCAACTAAGGATAGGGGTTGCGCTCGTTGCGGGACTTAACCCAACATTTCACAACACGAGCTGACGACAGCCATGCAGCACCTGTCTTACGGTTCCCGAAGGCACAACCGCATCTCTGCAGTCTTCCGTAGATGTCAAGAGTAGGTAAGGTTCTTCGCGTTGCGTCGAATTAAACCACATGCTCCACCGCTTGTGCGGGCCCCCGTCAATTCATTTGAGTTTTAATCTTGCGACCGT
+
GGGFGGGGGGGGGGGGGGGGGGGGGGGGGGGGGGGGGGGGGGGGGGGGGGGGGGGGGGGFCFFGGGGGGGGGGGGGGGGGGGGGGGFFGGGGGGGGGGGGGGGGGGGGGGGGCEGEFGGGGGGGGFGGGGGGGGGGGGGGGGGFGGG@FGFGFGGGGGGGGFGG?GGGGGGGGGGGGGGGGGGGGGGGGGGGGGGGGGCFFGEGGE=E8C5EFGGGFGDGGGCGGCF9FECCDGGCEGECF0?GG3<DEGGEFC<@AGFFGGF*<16:2<4DFG@FAA(36477
@M02542:52:000000000-J9N43:1:1101:14914:8552 1:N:0:GTGAAA
CAGTTTGTCACTGGCAGTATCCTTAAAGTTCCCGGCTTAACCCGCTGGCAAATAAGGAAAAGGGTTGCGCTCGTTGCGGGACTTAACCCAACATCTCACGACACGAGCTGACGACAGCCATGCGGCACCTGTATGTAAGTTCCCGAAGGCACCAATCCATCTCTGGAAAGTTCTTACTATGTCAAGACCAGGTAAGGTTCTTCGCGTTGCATCGAATTAAACCACATGCTCCACCGCTTGTGCGGGCCCCCGTCAATTCATTTGAGTTTTAGTCTTGCGACCGT
+
GGGGGGGGGGGGGGGGGGGGGGGGGAGGGGGGGGGGGGGGGGGGGGGGGGGGGGGGGGGGGGGGGGGGGGGGGGGGGGGGGGGGGGGGGGGGGGGGGGGGGGGGGGGGGGGGGGGGGGGGGGGGGGGGGGGGGGGGGGGGGGGGGGGGGGGGGGGGGGGGGGGGGGGGGGGGGGGGGGGGGGGGGGGGGGGGGGGGGGGGGGGGGGGGGGGGFGGGGGGGGGGGGGGGGGGGGGGGGGGGGFFGGGFFGGGFFG?FBGGFGGFFF?FFFFFGFFFGAFFFBFBD
@M02542:52:000000000-J9N43:1:1101:28223:8593 1:N:0:GTGAAA
CGGTTTATCACCGGCAGTCTCCTAAAGGTTCCGACCTTACTTCGCTGCCAACTAGGAATAGGGTTGGGCTCGTTTCCGGAATTTAACCAACCTTTTACAAACAGAGCTGACGACCGCCATTCAGCACCTTTCCTTCGGTTTCCGAAAGCCACAACGCAACCCCTCAGTCCTTCGTAAATGTCCAGGGTTGGGAAGGTTCCTCCCCCCTCCGCCAAATAAAACAAAATCCTCACCCGCTGGTCCGGCCCCCGTTCAATTCATTGAGGTTTAAATCTTCCACCGTA
+
GGGGGGGGGGGGCGGGGGGGFG@<,,,,C,CF:,++@,C,,,6,66B6,C,,,C,F9,,,CFF@F+++,6,++:45,BF:+,B,C5CF=F++,CF,C,,C,,,,,,,5,,:4+4+++@6+55,,55:A3,,,,C,3+8BF+@F++@+@3,,,@,@3*53*,*5*1,,3,,@,D:<,,*2,2,26,,*6,*=*2?1C+?++?+****/3*/**)*2*:+<F0C/***++0+32*;**/9*)9-)):/8BGD)))2,*6+**:D)*)(5:A3<**09*.))).-).
@M02542:52:000000000-J9N43:1:1101:15306:8596 2:N:0:GTGAAA
CGGTTTATCACCGGCAGTCTCCCTAGAGTTCCCGACTTAACTCGCTGGCAACTAAGGATAGGGGTTGCGCTCGTTGCGGGACTTAACCCAACATTTCACAACACGAGCTGACGACAGCCATGCAGCACCTGTCTTACGGTTCCCGAAGGCACAACCGCATCTCTGCAGTCTTCCGTAGATGTCAAGAGTAGGTAAGGTTCTTCGCGTTGCGTCTAATTAAACGACATGCTCCACCGCTTGTGCGGGCCCCCGTCATATCATTTGAGTTTTAATCTTTCGACCGT
+
GEGCFGGGGGGGGGDFFGGGGGGGGGGGGGGGGDGGGGGGGGGEEGGGGGGGGFDFCFGFGC8FFFFGGGGGGGGGGGGCCGGGGG<AFGGGGGGGGAECB7ACGDGDGGGGGGGDGFFFFFG,EGFGGGGAFFFFG8BDFGGGGDEEDD6FGGGEGGG5@7:@FGFEGGGFFGGGGEGFF=1@FEFAFFFFFFGFDFFGBFF;8A>>>BB>9(/696CFG>(*28;<60646)5((-/422)(0;F>0;D7(*7())*-.8=).1-.426))-6::47>)700
@M02542:52:000000000-J9N43:1:1101:9540:8605 2:N:0:GTGAAA
ACGCCTTACGGCGGCAGTTTCCCTAGAGTTCCCAACTGAATGATGGCAACTAAGGATGGGGGTTGCGCTCGTTGCGGGACTTAACCCAACACCTCACGGCACGAGCTGACTCCTGCCATGCAGCACCTTGTTTCTCGACCTTGCGGAAAGGTAGCTTTCACTACCGGTCGATCACATTCTAACCCAGGTAAGGTTCCTCGCGTCTCATCGAGTTAAACCACATGCTACCCCGGCTGCGCGGACCCCCGTCAAGTCCTTTGAGTTTCATTCTTGCGCACGTAATTC
+
C8,F,68<E,6+@:@@@F<FCCFCFD,FF,69F,C@EF9,6,,6EFGEE@,F@6CFF,D<EG77C=:4>F7FF=?===B=F,:???=+4C+BF,33A<+++@F7F7CFCF,,,,,8,@A<F9C,,,,0,7@,<,@<8,585<D:EE:C7:C1=B,?+;CC<CC66:*:=37)0A*+;+1+++0)*,286A+/39209<7DBDE)(07<4).).4*0*0087(8@++*)*14(..5((()((-,4:13(--*1)2C9-)/)-./549>:>4))-93)).)))))*1
@M02542:52:000000000-J9N43:1:1101:27653:8615 2:N:0:GTGAAA
ACAGTTTACACTGGCAGTCTTGCTAGAGTTCCCGACATCACTCGCTGGCAACTAACAACAGGGGTTGCGCTCGTTATAGGACTTAACCTGACACCTCACGGCACGAGCTGACGACAACCATGCAGCACCTTGTAAATTGTCCGAAGAAAAGTCTGTTTCCAAACCTGTCAATCTACATTTAAGCCTTGGTAAGGTTCCTCGCGTATCATCGAATTAAACCACATGCTCCACCGCTTGTGCGGGCCCCCGTCAATTCCTTTGAGTTTCATTCTTGCTAACGTACTC
+
GGGGGGGGAFEAFGFGEGGGGGGGGG9FGGGGGGGGGGGFCCDDCGGG7CFGDFGGGGFCEFGGEGGGGDEGGGGDGGFGEFGGGGGAEEC8EEA<FEGGGD=BFFGCEGGGE7FCFFGGGGGCDDFFGGGGCFGGF:;EF9CC8CGDFGGGGGGGGGAFF7E7CDEGGGGFCC:A+<CAA,:AF>FFFFFFEFFCF?EC4;5?@))9>F(68;FAFFFF:@D?95+)2;,588A?D@*;:906>B>6039<?FGF25@B9*7946)-6<44<>A*:*07>F>)*
@M02542:52:000000000-J9N43:1:1101:14519:8627 2:N:0:GTGAAA
CGGTTTATCACCGGCAGTCTCCCTAGAGTTCCCGACTTGACTCGCTGGCAACTAAGGATAGGGGTTGCGCTCGTTGCGGGACTTAACCCAACATTTCACAACACGAGCTGACGACAGCCATGCAGCACCTGTCTTACGGTTCCCGAAGGCACAACCGCATCTCTGCGGTCTTCCGTAGATGTCAAGAGTAGGTAAGGTTCTTCGCGTTGCGTCGAATTAAACCACACGCTCCACCGCTTTTGCGGGCCCCCGTCCATTCTTTTGAGTTTTAATCTTGTGACCGTT
+
GGGGGGGGGGGGGGGEGGGEGGGGGGGCGGGGGGGGGGGGGGGGGGGGGGFGGGGGGGGGGFEGGGGGGGGGGGGGGGGGGGGGGGGGGGGGGGGGG9FGGGGGDFEGEDFGGGGGDGGGGDGGGGGGGGGGGGGGGFDDFGGGEGGEGF6EFCGGGGGEGGGGGGCEEGGFDC=FFGGFAACFDE=AAACFCFGGGFFGFFF>@FF9(76>>9)<?>FFGDFGGG)4D7-46@:9>BD(,-40>F6;;9D)4D)3<2*).9@),(.-444)-..>*0)9=63;)
@M02542:52:000000000-J9N43:1:1101:6732:8640 1:N:0:GTGAAA
CGGTTTATCACCGGCAGTCTCCCTAGAGTTCCCGACTTAACTCGCTGGCAACTAAGGATAGGGGTTGCGCTCGTTGCGGGACTTAACCCAACATTTCACAACACGAGCTGACGACAGCCATGCAGCACCTGTCTTACGGTTCCCGAAGGCACAACCGCATCTCTGCAGTCTTCCGTAGATGTCAAGAGTAGGTAAGGTTCTTCGCGTTGCGTCGAATTAAACCACATGCTCCACCGCTTGTGCGGGCCCCCGTCAATTCATTTGAGTTTTAATCTTGCGACCGT
+
GGGFGGGGGGGGGGGGGGGGGGGGGGGGGGGEGGGGGGFGGGF:FGCFGGGGFGGGGGGGGGGGGGDEGGDGGGCFGGDGDGGGDFGGDFGGGGGFGFGGGGGEGGGGGGGGFGG@FGGGEF<FGG@FGGGGGGGGGGEGGGGGGG><<FF7CF@FDGDCGGGGGGFGEEGGGGGGECCFE?F@FGEECCFGG:<FGGGGGGGGG=EGGGGGBEGEGGGGGGGGF=FFC+<AFGFGGDGFG?FG5CE5CD3)<C:EACFFGGFFF?4<5<<FFFFF9A9>B(.7
@M02542:52:000000000-J9N43:1:1101:9056:8643 1:N:0:GTGAAA
CGGTTTATCACCGGCAGTCTCCCTAGAGTTCCCGACTTAACTCGCTGGCAACTAAGGATAGGGGTTGCGCTCGTTGCGGGACTTAACCCAACATTTCACAACACGAGCTGACGACAGCCATGCAGCACCTGTCTTACGGTTCCCGAAGGCACAACCGCATCTCTGCAGTCTTCCGTAGATGTCAAGAGTAGGTAAGGTTCTTCGCGTTGCGTCGAATTAAACCACATGCTCCACCGCTTGTGCGGGCCCCCCTCACTTCATTTGAGTTTTAATCTTCCGACCGTC
+
GGGGGGGGGGGGGGGGGGGGGGGGGGGGGGGGGGGGGGGGGGGGGGGGGGGGGGGGGGGGGGGGGGGGGGGGGGGGGGGGGGGGGGGGGGGGGGGGGGGGGGGGGGGGGGGGGGGGGGGGGGG9FFFGGFC>FGCEGF+:@FGG@C:**@<F><FGEG7:C2F,2C@<?FFFGGE7,C:2,6C;B+,:>B9<F::FEF9E9<FCG5C**ACEE*:8C59C?FFCF=89F+<E?GG*:7577,@5*1>DGDG.)91).+>4::49)8)..5)*2:/:).(,7()0)
@M02542:52:000000000-J9N43:1:1101:24157:8651 1:N:0:GTGAAA
CGGTTTATCACCGGCAGTCTCCCTAGAGTTCCCGACTTAACTCGCTGGCAACTAAGGATAGGGGTTGCGCTCGTTGCGGGACTTAACCCAACATTTCACAACACGAGCTGACGACAGCCATGCAGCACCTGTCTTACGGTTCCCGAAGGCACAACCGCATCTCTGCAGTCTTCCGTAGATGTCAAGAGTAGGTAAGGTTCTTCGCGTTGCGTCGAATTAAACCACATGCTCCACCGCTTGTGCGGGCCCCCGTCAATTCATTTGAGTTTTAATCTTGCGACCGT
+
GGGGGGGGGGGGGGGGGGGGGGGGGGGGGGGGGGGGGGGGGGGGGGGGGGGGGGGGGGGGGGGGGGGGGGGGGGGGGGGGGGGGGGGGGGGGGGGGGGGGGGGGGGGGGGGGGGGGGGGGGGGGGFGGGGGGGGGGGGGGGGGGGGGGGGGGGGGEGGGEEFGGGGGGGGGGGGGGGGCFCFGGGGGGGGGGGGGGGGGGGGGGGGGGGGGDB=EGGGGGGGGGGGGGGCGFGGGGGCGGG3FGEGFBEDGEFC:D>EFFGGFFA?6A<ADCDCFF2909>>>B
@M02542:52:000000000-J9N43:1:1101:14533:8658 1:N:0:GTGAAA
CGGTTTATCACCGGCAGTCTCCCTAGAGTTCCCGCCATTACGCGCTGGCAACTAAGGATAAGGGTTGCGCTCGTTGCGGGACTTAACCCAACATTTCACAACACGAGCTGACGACAGCCATGCAGCACCTGTCTTACAGTTCCCGAAGGCACAACCGCATCTCTGCAGTCTTCTGTAGATGTCAAGAGTAGGTAAGGTTCTTCGCGTTGCGTCGAATTGAACCACATGCTCCACCGCTTGTGCGGGCCCCCGTCAATTCATTTGAGTTTTAATCTTGCGACCGT
+
GGGGGGGGGGGGGGGGGGGGGGGGGGGGGGGGGGGGGGGGGGGGGGGGGGGGGGGGGGGGGGGGGGGGGGGGGGGGGGGGGGGGGGFGGGGGGGGGGGGGGGGGGGGGGGGGGGGGGGGGGGGGGGGGGGGGGGGGGGGGGFGGGGGGGGGGGGGGGGGGGGGGGGGGGGGGGGGGGGGGGGGGGGGGGGGGGGFFGGGGGGGGGGGGEGGGFGGGGGGGGGGGGGGGF+<AFGGGEGGGG:FGGGFFGGGFFGFF<9CFGFAFABFF9>><GGFGBF9>9>EB
@M02542:52:000000000-J9N43:1:1101:6685:8658 1:N:0:GTGAAA
CGGTTTATCACCGGCAGTCTCCCTAGAGTTCCCGACTTAACTCGCTGGCAACTCAGGATAGGGGTTGCGCTCGTTGCGGGACTTAACCCAACATTTCACAACACGAGCTGACGACAGCCATGCAGCACCTGTCTTACGGTTCCCGAAGGCACAACCGCATCTCTGCAGTCTTCCGTAGATGTCAAGAGTAAGTAAGGTTCTTCGCGTTGCGTCGAATTAAACCACATGCTCCACCGCTTGTGCGGGCCCCCGTCAATTCATTTGAGTTTTAATCTTGCGACCGT
+
GGGFEFFGGGGGGGGGDGGDFGGGGGGGGGFGGEGGGGG<FGGGGGCEGGGGG,CAG@FCFFGGGGGGGGGGGGGCGGGGGGGGGGGFGGGGGGGGGEFGGGFGCCGGEGDGDFGGGGGFGGGDGGGEGGFFGFGGGGDGGGGGGGGFGGGGGGGGGGGGG9<FGGCGGGGGGFGECECFG9FGFGFGGCBFFGFFGFFGGGGFGGECEGGGECEGCFGGGFFGFFGCCCFGGGGGD5=DG?FDGDDFEGGFFC:>AFC?GG26<?DAADBGGGBG6<16>0DE
@M02542:52:000000000-J9N43:1:1101:21336:8667 1:N:0:GTGAAA
CGGTTTATCACCGGCAGTCTCCCTAGAGTTCCCGACTTAACTCGCTGGCAACTAAGGATAGGGGTTGCGCTCGTTGCGGGACTTAACCCAACATTTCACAACACGAGCTGACGACAGCCATGCAGCACCTGTCTTACGGTTCCCGAAGGCACAACCGCATCTCTGCAGTCATCCGTAGATGTCAAGAGTAGGTAAGGTTCTTCGCGTTGCGTCGAATTAAACCACATGCTCCACCGCTTGTGCGGGCCCCCGTCAATTCATTTGAGTTTTAATCTTGCGACCGT
+
GGGGGGGGGGGGGGGGGGGGGGGGGGGGGGGGGGGGGGGGGGGGGGGGGGGGGGGGGGGGGGGGGGGGGGGGGGGGGGGGGGGGGGGGGGGGGGGGGGGGGGGGGGGGGGGGGGGGGGGGGGGGGGGGGGGGGGGGGGGGGGGGGGGGGGGGGGGGGGGGGGGGGGGFGGGGGGGGGGGGGGGGGGGGGGGGGGGGGGGGGGGGGGGGGGGGFGGGGGGGGGGGGGGGGGFGGGGDEGGGG?FGGDFFGGGFFG<EFGG?CG<B<BBFFFAGGGFG2<12>;BF
@M02542:52:000000000-J9N43:1:1101:9037:8669 1:N:0:GTGAAA
CGGTTTATCACCGGCAGTCTCCCTAGAGTTCCCGACTTAACTCGCTGGCAACTAAGGATAGGGGTTGCGCTCGTTGCGGGACTTAACCCAACATTTCACAACACGAGCTGACGACAGCCATGCAGCACCTGTCTTACGGTTCCCGAAGGCACAACCGCATCTCTGCAGTCTTCCGTAGATGTCAAGAGTAGGTAAGGTTCTTCGCGTTGCGTCGAATTAAACCACATGCTCCACCGCTTGTGCGGGCCCCCGTCAATTCATTTGAGTTTTAATCTTGCGACCGT
+
GGGGGGGGGGGGGGGGGGGGGGGGGGGGGGGGGGGGGGGGGGGGGGGGGGGGGGGGGGGGGGGGGGGGGGGDGGGGGGGGGGGGGGGGGGGGGGGGGGGGGGGGGGGGGGGGGGGGGGGGGGGGGGGGGGFFGGGGGGGGGGGGGGECFFFGGGGGGGGD:FGGGGGGGGGGGGGGGGDCGGGGGGGGGGGGFGGGGGGGGGGGGGGGGGGGFGGGGGFGGGGGGFEGGGFGGGGGGGGGG2BGGGFFGGGD><?DFGG@7C2@A?<D<2)97*@F)646B9@D
@M02542:52:000000000-J9N43:1:1101:18161:8676 1:N:0:GTGAAA
TCCACACCTTCCTCCGGTTTATCACCGGCAGTCTCCCTAGAGTTCCCGACTTAACTCGCTGGCAACTAAGGATAGGGGTTGCGCTCGTTGCGGGACTTAACCCAACATTTCACAACACGAGCTGACGACAGCCATGCAGCACCTGTCTTACGGTTCCCGAAGGCACAACCGCATCTCTGCAGTCTTCCGTAGATGTCAAGAGTAGGTAAGGTTCTTCGCGTTGCGTCGAATTAAACCACATGCTCCACCGCTTGTGCGGGCCCCCGTCAATTCATTTGAGTTTTAATCTTGCGACCGTACT
+
CCCCCGGGGGGGGGGGGFGGGGGGGGGGG+FGGGGGGGGGGGGGGGGGGGGGGGGGGGGGGGGGGGGGCGGGGGGGGGGGGGGGGGGGGGGGGGGGGGGGFGGGGGGGGGGGGGGGGGGGGGGGGGGGGGGGGGGGGGGGGGGGGGGGGGGGGGGGFGGGGEGFGGGGGGGGGGGFGGGGGGGGGGDFGGGGGGGGGGGGGGGGGGGGGFFEFGGGGGGGGGGGGGGGFFGGGFGGGGGGGGGDGGGGGGGGGGGDFFFGGG>EGDGFFGFFFG>@77<FADFFFFFGGGFGFFFFBF@F)
@M02542:52:000000000-J9N43:1:1101:14739:8692 1:N:0:GTGAAA
CGGTTTGTCACCGGCAGTCTCATTAGAGTGCTCTTGCGTAGCAACTAAGGACAAGGGTTGCGCTCGTTGCGGGACTTAACCCAACATCTCACGACACGAGCTGACGACAGCCATGCAGCACCTGTGTTACGGCTCTCTTTCGAGCACCCCCACCTCTCAGCAGGGTTCCGTACATGTCAAGGGTAGGTAAGGTTTTTCGCGTTGCATCGAATTAATCCACATCATCCACCGCTTGTGCGGGTCCCCGTCAATTCCTTTGAGTTTTAATCTTGCGACCGTACTCCC
+
GGGGGGGGGGGGGGGGGGGGGGGGGGGGGGGGGGGGGGGGGGGGGGGDGGGGGGGGGGGGGGGGGGGGGGGGGGGGGGGGGGGGGGGGGGGGGGGGGGGGGEGGGGGGGGGGGGGGGGGGFGGGGGGGGGGGGDGGGGGGDGEFGGF@EGGGGGFGGGGGGGGGGGGGGGGGGGGGFGGG?FGC?EGDGGGGGGGGGGEGEGGEGGGGGGGGFGGFFGGGGGGGGGFEGGDGGGFGFGCGC>>FGG5>EGGFFGFFFGF*7><FFADFFFA*?CBGF(41::@FF
@M02542:52:000000000-J9N43:1:1101:11304:8692 2:N:0:GTGAAA
CAGTTTGTCACTGGCAGTATCCTTAAAGTTCCCGGCTTAACCCGCTGGCAAATAAGGAAAAGGGTTGCGCTCGTTGCGGGACTTAACCCAACATCTCACGACACGAGCCGACGACAGCCATGCAGCACCTGTATGTAAGTTCCCGAAGGCACCAATCCATCTCTGGAAAGTTCTTACTATGTCAAGACCAGGTAAGGTTCTTCGCGTTGCATCGAATTAAACCACATTCTCCACCGCTTGTTCCGGCCCCGTCAATTCATTTTAGTTTTAGTCTTGCGCCCGTAC
+
GGGGGGGGGGGGGGG8CFFFGGGGGGGGGGGGGGGGGGGGGGGGGGGGGGGGGGGGG@F8EGGGFGCFGGCGGGGGGGGGEGGGGGGGGGGGGGGGGGGGGGDGGGGGGGGGGGGDGFGGGCFFGF8DFGGFGGAFAC@FFFGGGGCEGGGGGG5DDFGGF?FGFEGGGGFAFFFFGGGFFGGFGFFFFA;BEFGGCFFGFC7>18B2(:@67;CFFFGFGEFGF*)):04965>>B0D64<A)8(9>>BDC:53>BF?AF?*-1:6>AA:<4<F7:.).557))
@M02542:52:000000000-J9N43:1:1101:26332:8736 1:N:0:GTGAAA
CGGTTTATCACCGGCAGTCTCCCTAGAGTTCCCGACTTAACTCGCTGGCAACTAAGGATAGGGGTTGCGCTCGTTGCGGGACTTAACCCAACATTTCACAACGCGAGCTGACGACAGCCATGCAGCACCTGTCTTACGGTTCCCGAAGGCACAACCGCATCTCTGCAGTCTTCCGTAGATGTCAAGAGTAGGTAAGGTTCTTCGCGTTGCGTCGAATTAAACCACATGCTCCACCGCTTGTGCGGGCCCCCGTCAATTCATTTGAGTTTTAATCTTGCGACCGT
+
GGGF@CFGGGGGCGGGDGGGGGGGGFGF<FGGGGFGGGGGGGGGGEGGGGGGGGGGFGGGGFGGGDGGDCFCGGGGEGGGGGGGGGFGFGGGGGGGGGGGGGEGGGGGGGGGCFG+CDGEFCFCEFGGGGGGGGGGGGGGGGGGGGGCGGFFEGGGGDCFCC@GGG,C:BG@FGGGGGGGGEFFFFGGGGGGGGGGGFGFF@CEEEGEGGGGEEGGFEC:9EGGGGGG?EGGGGFGGG7CG7FGG5)7EDD>598@2AC?>74@A?BFFFAGGFFGA>90915>
@M02542:52:000000000-J9N43:1:1101:10931:8767 2:N:0:GTGAAA
CGGTTTATCACCGGCAGTCTCCCTAGAGTTCCCGACTTAACTCGCTGGCAACTAAGGATAGGGGTTGCGCTCGTTGCGGGACTTAACCCAACATTTCACAACACGAGCTGACGACAGCCATGCAGCACCTGTCTTACGGTTCCCGAAGGCACAACCGCATCTCTGCAGTCTTCCGTAGATGTCAAGAGTAGGTAAGGTTCTTCGCGTTGCGTCGAATTAAACCACATGCTCCACCGCTTGTGCGGTCCCCCGTCAATTCATTTGAGTTTTAATCTTTCGACCGTT
+
GGGGGGGGGGGGGGGGGGGFGGGGGDGGGGGGGGGGGGGFFFGEGGGGGGGGGGGGGGGGGGGGGGGGGGGGGGGGGGGDGGGGGGGGGGGGGGGGGGGGGGGGGGGGGGGGGGGDGGGGGGGGGGGGGGGGGGGFCFEFGGGGGGGGGGFGGGGGDEECE7CEGFGGCFCCG?CGG=DFFCFFGEFFFFFAEF:=FFFGFFFF@BAB9B9DF0CFFFFFCAFGGFF?C0<?FFF092>6?>A?B(,14?G<<770-:?2>F4))-66<4646).C*9)537;>)
@M02542:52:000000000-J9N43:1:1101:11683:8805 1:N:0:GTGAAA
GCGGCTTATCACCGGCAGTCTCTTTAGAGTGCTCAACTAAATGGTAGCAACTAAAGACGGGGGTTGCGCTCGTTGCGGGACTTAACCCAACATCTCACGACACGAGCTGACGACAGCCATGCAGCACCTGTGCTCCAGGCTCCGAAGAGAAGGCTCCATCTCTGGTGCCGGTCCTGGACATGTCAAGGGCTGGTAAGGTTCTGCGCGTTGCGTCGAATTAAACCACATGCTCCACCGCTTGTGCGGGCCCCCGTCAATTCCTTTGAGTTTTAATCTTGCGACCGT
+
GGGGGGGGGGGGGGGGGGGGGGGGGGGGGGGGGGGCFFEEGGGGGGGGGGGGGGGGGGGGGGGGGGGGGGGGGGGGGGGGGGGGGGGGGGGGGGDGGGGGGGGGGGGGGGGGGGGGGGGGGGGGGGGGGGGGGGGGGGGGGGGGGGGGGGGGGGGGGGGGGGGGGGFGGGGGGGGGGEFGGGGGGGGGGGGGGGFGGGGGGG?CEGGGGGGGFGGGGFGFGFGGGGGFFF7?FFGGGGGGF?;GGGFDEGGFFGBFBGGFGC<BFFF<AFA=CFFD<)9>BFFB<
@M02542:52:000000000-J9N43:1:1101:17305:8831 1:N:0:GTGAAA
CGGTTTATCACCGGCAGTCTCCCTAGAGTTCCCGACTTAACTCGCTGGCAACTAAGGATAGGGGTTGCGCTCGTTGCGGGACTTAACCCAACATTTCACAACACGAGCTGACGACAGCCATGCAGCACCTGTCTTACGGTTCCCGAAGGCACAACCGCATCTCTGCAGTCTTCCGTAGATGTCAAGAGTAGGTAAGGTTCTTCGCGTTGCGTCGAATTAAACCACATGCTCCACCGCTTGTGCGGGCCCCCGTCAATTCATTTGAGTTTTAATCTTGCGACCGT
+
GGGGGGGGGGGGGGGGGGGGGGGGGGGGGGGGGGGGGGGGGGGGGGGGGGGGGGGGGGGGGGGGGGGGGGGGGGGGGGGGGGGGGGGGGGGGGGGGGGGGGGGGGGGDEGGGGGGGGGGGGGGGGGFFFGGGGGGGGGGGGGGGGECCFGFGGCFGGGGGGFGGFGG7FGGDFGGGGGGGGGGGGGGFGFGFFFGFGGFFGGCFGGGD*?EEE5CFFGGGG:FCCFF9@+0<FGGDGGG5D3?C=C5@E9C5B33749>*:F<?ABFFA9>CC>/C4<BFB>)7
@M02542:52:000000000-J9N43:1:1101:7464:8838 1:N:0:GTGAAA
CGGTTTATCACCGGCAGTCTCCCTAGAGTTCCCGACTTAACTCGCTGGCAACTAAGGATAGGGGTTGCGCTCGTTGCGGGACTTAACCCAACATTTCACAACACGAGCTGACGACAGCCATGCAGCACCTGTCTTACGGTTCCCGAAGGCACAACCGCATCTCTGCAGTCTTCCGTAGATGTCAAGAGTAGGTAAGGTTCTTCGCGTTGCGTCGAATTAAACCACATGCTCCACCGCTTGTGCGGGCCCCCGTCAATTCATTTGAGTTTTAATCTTGCGACCGT
+
GGGGGGGGGGGGGGGGGGGGGGGGGGGGGGGGGGGGGGGGGGGGGGGGGGGGGGGFFFGGGGGGGGGGGGGGGGGGGGGGGGGGGGGGGGGGGGGGGGGGGGGGGGGGGGGGGGGGGGGGGGGGGGGGGGGGGGGGGGGGGGGGGGGGDGGGGGGGGGGGGGGGGGGGGGGGGGGGGGGGGGGGGGGGGGGGGGGGGGGGGGGGGGGGGGGGFGGGGGGGGGGGGGGGGGGGGGGGGGGGGFFGGDFFGGGFFGFFFGGFGGFFFFFFF<><FGFG<DB>FBFF
@M02542:52:000000000-J9N43:1:1101:19539:8839 1:N:0:GTGAAA
CGGTTTGTCACCGGCAGTCCCATTAGAGTGCCCTTTCGTAGCAACTAATGGCAAGGGTTGCGCTCGTTGCGGGACTTAACCCAACATCTCACGACACGAGCTGACGACAGCCATGCAGCACCTGTGTTACGGCTCTCTTTCGAGCACTCCTCTATCTCTAAAGGATTCCGTACATGTCAAAGGTGGGTAAGGTTTTTCGCGTTGCATCGAATTAAACCACATCATCCACCGCTTGTGCGGGTCCCCGTCAATTCCTTTGAGTTTCAACCTTGCGGCCGTACTCCC
+
GGGGGGGGGGGGGGGGGGGGGFGGGGGGGGGGGGGGGGGGGGGGGGGGGGGGGGGGGGGGGGGGGGGGGGGGGGGGGGGGGGGGGGGGFGGGGGGGGGGGGGGGGGGGGGGGGGGGGGGGGGGGGGGGGGGGGGGGGGGGGGGGCGGGGGGGGGCGEFF9CGGGGGGGFGGGGGGGGGGGGFGGGGGGGGGGGGGGGGGGGGGGGGGGGGC@>EFGGCCFFGGGGGGGGGGGGGGG6>EGGFFGGGF3=7CFFF<FAEFFGGAFFABFFFF7FGFC>;>BFF??F
@M02542:52:000000000-J9N43:1:1101:17684:8842 1:N:0:GTGAAA
CGGTTTATCACCGGCAGTCTCCCTAGAGTTCCCGACTTAACTCGCTGGCAACTAAGGATAGGGGTTGCGCTCGTTGCGGGACTTAACCCAACATTTCACAACACGAGCTGACGACAGCCATGCAGCACCTGTCTTACGGTTCCCGAAGGCACAACCGCATCTCTGCAGTCTTCCGTAGATGTCAAGAGTAGGTAAGGTTCTTCGCGTTGCGTCGAATTAAACCACATGCTCCACCGCTTGTGCGGGCCCCCGTCAATTCATTTGAGTTTTAATCTTGCGACCGT
+
GGGGGGGGGGGGGGGGGGGGGGGGGGGFGGGGGGGGGGGFGGGGGGGGGGGGGGGGGGGCGFFGGGGGGGGGGGGGGGGDGGGGCGGGGGGGGGGGGFGGGGGGGGDGGGGGGGGGGGGGGGGGFGFGGGGGGGGGFFEFGGFGGGGGCGFGGGGGGGGGGGFFC@FFGGGGGGCGGDEGGGGGFFGFGGGGGFGGGGGGGGGCEGGGGGGGFGGFGF7>FGGGGGGGGDGGGGGGGGGFGFFGGGEEGGGFEG?@>CFFGGFFF6BFFBD4DCFF9AFBFBBB
@M02542:52:000000000-J9N43:1:1101:16474:8843 1:N:0:GTGAAA
CGGTTTATCACCGGCAGTCTCCCTAGAGTTCCCACCATTACGTGCTGGCAACTAAGGATAAGGGTTGCGCTCGTTGCGGGACTTAACCCAACATTTCACAACACGAGCTGACGACAGCCATGCAGCACCTGTCTTAGCGTTCCCGAAGGCACAATCGTATCTCTACAATCTTCGCTAGATGTCAAGAGTAGGTAAGGTTCTTCGCGTTGCGTCGAATTAAGCCACATGCTCCACCGCTTGTGCGGGCCCCCGTCAATTCATTTGAGTTTTAATCTTGCGACCGT
+
GGGGGGGGGGGGEGGGGGGGGGGGGGGGGGGGGGGGGGGGGGGFGGGGGGGGGGGGGGGGGGGGGGGGGGGGGGGGGGGGGGGGGGGGGGGGGGGGGGGGGGGGGGGGGGGGGGGGGGGGGGFEGGGGGGGGGGGGGGGGGGGGGGGFGGGGGGGGGGFGGGGGGGGGGGGGGGGGGGGGGGGGGGGGGGGGFGGGGGFGGGGGGGGGGGGGFGGGGGGGGGGGGFGGGCFGGGGGGGGGGFFGGGFFGGGF;DFFFGGFGGFFBB<AAA<GGDFGAF>>BFDF
@M02542:52:000000000-J9N43:1:1101:18935:8846 1:N:0:GTGAAA
CGGTTTGTCACCGGCAGTCTCATTAGAGTGCCCTTTCGTAGCAACTAATGACAAGGGTTGCGCTCGTTGCGGGACTTAACCCAACATCTCACGACACGAGCTGACGACAGCCATGCAGCACCTGTGTGCAGGTTCTCTTTCGAGCACCAATCCATCTCTGGAAAGTTCCTGCCATGTCAAGGGTAGGTAAGGTTTTTCGCGTTGCATCGAATTAATCCACATCATCCACCGCTTGTGCGGGTCCCCGTCAATTCCTTTGAGTTTTAACCTTGCGGCCGTACTCCC
+
GGGGGGGGGGGGGGGGGGGGG@FGGFGGGGGGGGGGGGGGGGGGGGGGGGGGGGGGGGGGGGGGGGGGGGGGGGGGGGGGGGGGGGGGGGGGGGGDGGGDGGGGGGGGGGGGGGGGGGGDGGGGGGGGGGGGGFGGGGGGGGGGGGGGGGGGGGFGFGGGGGFGGGGGGGGGGGGGGGGGGGGGGDGGFFGGGGGGGEGGGGGGGGGGGGGGFGGGGGGGGGGGGGGFGGGGGGGGFGDGGFFGGGFFGGGFFGFFFGGFGGFFFF:4>DDFGGFGF>F?B?F?F
@M02542:52:000000000-J9N43:1:1101:24598:8876 1:N:0:GTGAAA
CAGTTTATCACTGGCAGTCTCCTTTGAGTTCCCGGCCGGACCGCTGGCAACAAAGGATAAGGGTTGCGCTCGTTGCGGGACTTAACCCAACATTTCACAACACGAGCTGACGACAGCCATGCAGCACCTGTCTCAGAGTTCCCGAAGGCACCAAAGCATCTCTGCTAAGTTCTCTGGATGTCAAGAGTAGGTAAGGTTCTTCGCGTTGCATCGAATTAAACCACATGCTCCACCGCTTGTGCGGGCCCCCGTCAATGCATTTGAGTTTTAACCTTGCGGCCGTAC
+
GGGGGGGGGGGGGGGGGGGGGGGGFGGGGGGGGGDGGGGGGGGGEGGGGGGGGGGFGFFFFGGGGEGGGGGGGGFDEFBEGGGGGGFCGGGGGGGGGGGGGFGGGGGGFGGGGGGGGGGGFGGGGGGGGGGGFGFCCGGGGGGGGGGGDFFGGGGGGGCF9<FGGGFGGGGCCGGGGGGGFFFEGF7;CFGGGGGGGGGGGBFEEEECEFFFBGGFCGGGGGGFGGDF9AFGGGGGCDFGDA@GCC@DGGGB>DBF)<D@7D<?BA42:A0>*:?C?FFFFFF>5
@M02542:52:000000000-J9N43:1:1101:23234:8891 1:N:0:GTGAAA
CGGTTTATCACCGGCAGTCTCCCTAGAGTTCCCGACTTAACTCGCTGGCAACTAAGGATAGGGGTTGCGCTCGTTGCGGGACTTAACCCAACATTTCACAACACGAGCTGACGACAGCCATGCAGCACCTGTCTTACGGTTCCCGAAGGCACAACCGCATCTCTGCAGTCTTCCGTAGATGTCAAGAGTAGGTAAGGTTCTTCGCGTTGCGTCGAATTAAACCACATGCTCCACCGCTTGTGCGGGCCCCCGTCAATTCATTTGAGTTTTAATCTTTCGACCGT
+
GGGGGGGGGGGGGGGGGGGGGGGGGG@CFFGGGGGGGGGGGGGGGGGGGGGGGGGGGGGGGGGGGGGGGGGGGGGGGGGGGGGGGGGGGGGGGGGGGGGGGGGGGGGGGGGGGGGEGGGGGFGGGGGGGGGGGGGGGGGGGGGGGGGEGGGGGGGGGGGGGGGGFGGGGGGGGGGGGGGGGGGFGGGGGGGGGGGGGGGGGGGGGGGGGGGGFGGGGGGFGGGGFGGGG@FGGGDGGGGGGFFGGGFFGGGF>7?FFGGFGGFFBF9>FDAFFDF7)6:?FBBE
@M02542:52:000000000-J9N43:1:1101:16508:8896 1:N:0:GTGAAA
CGGTTTATCACCGGCAGTCTCCCTAGAGTTCCCGACTTAACTCGCTGGCAACTAAGGATAGGGGTTGCGCTCGTTGCGGGACTTAACCCAACATTTCACAACACGAGCTGACGACAGCCATGCAGCACCCGTCTTACGGTTCCCGAAGGCACAACCGCATCTCTGCAGTCTTCCGTAGATGTCAAGAGTAGGTAAGGTTCTTCGCGTTGCGTCGAATTAAACCACATGCTCCACCGCTTGTGCGGGCCCCCGTCAATTCATTTGAGTTTTAATCTTGCGACCGT
+
GGGGGGGGGGGGGGGGGGGGGGGGGGGGGGGGGGGGGGFGGGGGGGGGGGGGGGGGGGGFGGGGGGGGGGGGGGGGGGGGGGGGGGGGGGGGGGGGGGGGGGGGGGGGGGGGGGGGGGGGGGGGGGGGGGGGGGGGGGGGGGGGGGGDGGGGGGGGGGGGGGGGGGGGGGGGGGGGGGGGGGGGGGGGGGGGFGGGGGGGGGGGGGGG=EGGFCEGGGGGGGG88CECGGFGGGGGDGGGF:FGGGBFGGGFFGFFFGGFGG<FDBAFADFGGGFFAB>>BF:)
@M02542:52:000000000-J9N43:1:1101:26991:8930 1:N:0:GTGAAA
CACACCTTCCTCCGGTTTATCCCCGGCAGTCTCCCTAGAGTTCCCGACTTAACTCGCTGGCAACTAAGGATAGGGGTTGCGCTCGTTGCGGGACTTAACCCAACATTTCACAACACGCGCTGACGACAGCCATGCAGCACCTGTCTTACGGTTCCCGAAGGCACAACCGCATCTCTGCAGTCTTCCGTAGATGTCAAGAGTAGGTAAGGTTCTTCGCGTTGCGTCGAATTAAACCACATGCTCCACCGCTTGTGCAGGCCCCCGTCAATTCATTTGAGTTTTAATCTTTCGACCGTACTCC
+
@CCCCEGGGGGFGGGBFGGGG9FGE>CEFGG9FGGGFFGGGEFGFDGGG@E<EFG:@@,@EGGGGGGGFGFGGFGGCFFFEG7?FGGGGGGG:FFFGGGFFGGGGGFGGGG9EEGGE++3FFGGGGGGEGGG>3>,,@BFFG<FFGGGGFDF*CB9<CFGGFFGFGDGE:<:47>@9<BBFG@FC;EFGGCE:<CBCDG+2?,+>F@C@?C@ECFC58C5=*:E5/>EFF?C7<CFGG62C+<<CF*/:/ACC4C*:8>*/9<>CC3)**44):C*07-*.44):A<C*C)9((-413)8?
@M02542:52:000000000-J9N43:1:1101:24471:8930 1:N:0:GTGAAA
CGGTTTGTCACCGGCAGTCTCATTAGAGTGCCCTTTCGTAGCAACTAATGACAAGGGTTGCGCTCGTTGCGGGACTTAACCCAACATCTCACGACACGAGCTGACGACAGCCATGCAGCACCTGTGTGCAGGTTCTCTTTCGAGCACCAATCCATCTCTGGAAAGTTCCTGCCATGTCAAGGGTAGGTAAGGTTTTTCGCGTTGCATCGAATTAATCCACATCATCCACCGCTTGTGCGGGTCCCCGTCAATTCCTTTGAGTTTTAACCTTGCGGCCGTACTCCC
+
GGGGGGGGGGGGGGGGGGGGGGGGGGGGGGGGGGGGGGGGGGFGGGGGGGGGGGGGGGGGGGGGGGGGGGGGEGGGGGGGGGGGGGGGGGGGGGGGGGGGGGGGGGGGGGGGGGDGGGGGGGGCFDGGGGGGGGGGGGGGGGGGGGGGGGGGGGGGFGGGGGGGGGGGGGGGGGGGGGGGGGCDFEGGGGGGFFGGGGGGGGGGGGGGGGGGFGGFGGGGGGGGGGG6BFGGGGGFFGGGG>0>EFEEGGGFFGFFFGGFGGBFB<?BFFFGF:>D>BFF::FFF
@M02542:52:000000000-J9N43:1:1101:15121:8936 1:N:0:GTGAAA
CGGTTTGTCACCGGCAGTCTCCTTAGAGTGCCCACCATAACGTGCTGGTAACTAAGGACAAGGGTTGCGCTCGTTACGGGACTTAACCCAACATCTCACGACACGAGCTGACGACAGCCATGCAGCACCTGTCTCAATGTTCCCGAAGGCACCAATCCATCTCTGGAAAGTTCATTGGATGTCAAGGCCTGGTAAGGTTCTTCGCGTTGCTTCGAATTAAACCACATGCTCCACCGCTTGTGCGGGCCCCCGTCAATTCATTTGAGTTTTAACCTTGCGGCCGT
+
GGGGGGGGGGGGDGGGGGGGGGGGGGGGGGGGGGGGGGGGGGGGGGGGGGGGGGGGGGGFGGGGGGGGGGGGGGGGGGGGGGGGGGGGGGGGGGGGGGGGGGGGGGGGGGGGGGGGGGGGGGGGGGGGGGGGGGGGGGDFGGGGGGGFGGGGGGGGGGGGGGGGGGGFFGGGGGGGGGGGGGGGGGGGGGGGGGGGGGGGGFGGGGGGGGGGFGGGGGGGGGGGGGGGGFEGGGGGGGGGGFFGGGFFGGGFFG?@<EF?FGB=9:ABFFFDGGFG2229BFFF
@M02542:52:000000000-J9N43:1:1101:12166:8950 2:N:0:GTGAAA
CGGTTTATCACCGGCAGTCTCCCTAGAGTTCCCGACCTAACTCGCTGGCAACTAAGGATAGGGGTTGCGCTCGTTGCGGGACTTAACCCAACATTTCACAACACGAGCTGACGACAGCCATGCAGCACCTGTCTTACGGTTCCCGAAGGCACAACCGCATCTCTGCAGTCTTCCGTAGATGTCAAGAGTAGGTAAGGTTCTTCGCGTTGCGTCGAATTAAACCACATGCTCCACCGCTTGTGCGGGCCCCCGTCAATTCATTTGAGTTTTAATCTTGCTACCGT
+
GGGGGGGGGGGGGGG:FGGGGGGGGGGGGGGGGGGGGGGGGGGGGGGGGGGGGGGGGGGGGGGGGGGGGGGGGGGGGGGGGGGFGGGGGGGGGGGGGGGGGGGGGGGGGGGGGGGGGGGGGGGCDGGGGGGGGGGGGGGDFGGGGGGDEFFFCFGGGGGCC,BFCG9EGGGFGGGGGGDCFGG7DFF41@FFEFGGG9BFFFFFFFF;(>9EBFGFFFGFGFFGC*))>*:848>>FFGFF09:@(79;97)19*44<=<<=F2<:A)6:40:<9C*9**9@)5
@M02542:52:000000000-J9N43:1:1101:25548:8983 1:N:0:GTGAAA
CGGCTTATCACCGGCGGTTTCTTTAGAGTGCCCAACTAAATGATGGCAACTAAAGACGAGGGTTGCGCTCGTTGCGGGACTTAACCCAACATCTCACGACACGAGCTGACGACAGCCATGCAGCACCTGTGTGCTAGCCAGCCGAACTGAAGAAATCCATCTCTGGAAATCATACTAGCCATGTCAAACGCTGGTAAGGTTCTGCGCGTTGCTTCGAATTAAACCACATGCTCCACCGCTTGTGCAGGCCCCCGTCAATTCCTTTGAGTTTTAATCTTGCGACCG
+
GGGGGGGGGGGGGGGGGGGGGGGGGGGGGGGGGGGGGGGGGGGGGGGGGGGGGGGGGGGGGGGGGGGGGGGGGGGGGGGGGGGGGGGGGGGGGFGGGGGGGGGGGGGGGGGGGGGGGGGGGGGGGGGGGGGGGGGGGGGGGGGGGGGGGGGGGGGGGGGGGGGGGGGGGGGGGGGGGGGGGGGGGGGGGGGGGGGGGFG@CGGGGGGGGGGGFGGEGGGGGGGGGFGGGGGFGGGGGGGGGFFGGGF@GGGEEGFFFGGFGGFFFFBB>AFGGCFFBFDF>BFF)
@M02542:52:000000000-J9N43:1:1101:4705:8985 1:N:0:GTGAAA
CGGTTTGTCACCGGCAGTCCCATTAGAGTGCCCTTTCGTAGCAACTAATGGCAAGGGTTGCGCTCGTTGCGGGACTTAACCCAACATCTCACGACACGAGCTGACGACAGCCATGCAGCACCTGTGTTACGGCTCTCTTTCGAGCACTCCTCTATCTCTAAAGGATTCCGTACATGTCAAAGGTGGGTAAGGTTTTTCGCGTTGCATCGAATTAAACCACATCATCCACCGCTTGTGCGGGTCCCCGTCAATTCCTTTGAGTTTCAACCTTGCGGCCGTACTCCC
+
GGGGGGGGGGGGCGGGGGG<FAFGGGGGGFEFGGGGFGGGGGGGGGGGGGGGGGGGGGGGGGGGGGGGGEGEGGGGGGGGGCGGGGGGGGDGGEGGGGGGGGGGGGGFFGGFGGGFFGGGGGGGGFGFEGGGGEGGGGGGGGGGGGGFGDGG;F;C@ECCACGGCFFGGGEGGEFDFGFGGGGGGGGCCFCGFFGGG:EEGGGDCFEGGFGGFEFGCGGGGGE?CFCFFGC=EGG@E7CCDFEGGFFFG<3/8:<F<GG*>FAF<A<BBFACDGDC>>FBB?F@F
@M02542:52:000000000-J9N43:1:1101:13241:8996 1:N:0:GTGAAA
CGGTTTATCACCGGCAGTCTCCCTAGAGTTCCCGACTTAACTCGCTGGCAACTAAGGATAGGGGTTGCGCTCGTTGCGGGACTTAACCCAACATTTCACAACACGAGCTGACGACAGCCATGCAGCACCTGTCTTACGGTTCCCGAAGGCACAACCGCATCTCTGCAGTCTTCCGTAGATGTCAAGAGTAGGTAAGGTTCTTCGCGTTGCGTCGAATTAAACCACATGCTCCACCGCTTGTGCGGGCCCCCGTCAATTCATTTGAGTTTTAATCTTGCGACCGT
+
GGGGGGGGGGGGGGGGGGGFGGGGGGGGGGGGGGGGGGGGGGGGGGGGGGGGGGGGGGGGGGGGGGGGGGGGGGGGGGGGGGGGGGGGGGGGGGGGGGGGGGGGGGGGGGGGGGGGGGGGGGGGGGGGGGGGGGGGGGGGGGGGGGGGGGGGFDGGGGGGGGGGGGGGGGGGGGGGGGGGGGGGGGGGGGGGGGGGG@FGGGGGGGGGGGGGFGEGGGGGGGGGGGGGGGGGGGGEGGGGGBFGEGEFGGGF>DFDA?FFGFB?B?AFFFF4CCFGFFF9BFFF
@M02542:52:000000000-J9N43:1:1101:27328:9002 1:N:0:GTGAAA
CGGTTTATCACCGGCAGTCTCCCTAGAGTTCCCGACTTAACTCGCTGGCAACTAAGGATAGGGGTTGCGCTTGTTGCGGGACTTAACCCAACATTTCACAACACGAGCTGACGACAGCCATGCAGCACCTGTCTTACGGTTCCCGAAGGCACAACCGCATCTCTGCAGTCTTCCGTAGATGTCAAGAGTAGGTAAGGTTCTTCGCGTTGCGTCGAATTAAACCACATGCTCCACCGCTTGTGCGGGCCCCCGTCAATTCATTTGAGTTTTAATCTTGCGACCGTT
+
GGGGGGGGGGGGGGGGGGGGGGGGGGGGGGGGGGGGGGGGGGGGGGGGGGGGGGGGGGGGGGGGGGGGGGGGGGGGGGGGGGGGGGGGGGGGGGGGGGGGGGGGGGGGGGGGGGGGGGGGGGGGGGGGGGGGGGGGGGGGGGGGGGGGGGGGGGGGGGGGGGGFGGGGGGGGGGGGGGGGGGGGGGFGGGFGGGGGGGGGGGGGGG=E5CEGFEGGGGGGGGGGGGGGGGGGGGGDEGGGGFFGGGBFGGGFBCBFFGGFCCA*6?FFBFFDGFFG)479075@)
@M02542:52:000000000-J9N43:1:1101:9690:9034 2:N:0:GTGAAA
CAGTTTGTCACTGGCAGTATCCTTAAAGTTCCCGGCTTAACCCGCTGGCAAATAAGGAAAAGGGTTGCGCTCGTTGCGGGACTTAACCCAACATCTCACGACACGAGCTGACGACAGCCATGCAGCACCTGTATGTAAGTTCCCGAAGGCACCAATCCATCTCTGGAAAGTTCTTACTATGTCAAGACCAGGTACGGTTCTTCGCGTTGCATCGAATTAAACCACATGCTCCACCGCTTTCGCGGGCCCCCGTCAATTCATTTGAGTTTTAGTCTTGCGACCGT
+
GGGGGGGGGGGGGGGGGGGGGGGGGGFFGGGGGGDGGGDGGGGGGGGGGFGGGGGGGGGGGGGGGGGGGGGGGGGGGGGGGGGGGGGGGGGEGGGFGFFGGGGGGGGGGGCFGGGCGGGDGCGFFGFGGGGGFGGFGG9FFCFGEC8EGGGGGGG?D:EGG9ECCFA8ECCAADFFGGGFF:CAFEFFFAFFFA+8<88DBFF5=BA@9EFFC3F5;FGFGE@*=@634+14)7@,345(6-((<;34;2D34798))0).=@)-()6<>2(-).:*177)>5>
@M02542:52:000000000-J9N43:1:1101:8154:9049 1:N:0:GTGAAA
CGGTTTATCACCGGCAGTCTCCCTAGAGTTCCCGACTTAACTCGCTGGCAACTAAGGATAGGGGTTGCGCTCGTTGCGGGACTTAACCCAACATTTCACAACACGAGCTGACGACAGCCATGCAGCACCTGTCTTACGGTTCCCGAAGGCACAACCGCATCTCTGCAGTCTTCCGTAGATGTCAAGAGTAGGTAAGGTTCTTCGCGTTGCGTCGAATTAAACCACATGCTCCACCGCTTGTGCGGGCCCCCGTCAATTCATTTGAGTTTTAATCTTGCGACCGT
+
GGGFGGGGGGGGGDFGGGGGGGGGGGGGGGGEGGGGGGGGGGGGGGGGGGGGGGGFDEG@FEGGGGGFCCFGGEGGGEGGGGGGGGGF8CFGCCFFFGGGGGGGGGEGFFFFGEGGGFGGGGGGFGGGGGGGGGGGGGGGGGGGGGD@<FEFGGFGCGGCFGGFCGDG9BCFEFGGGG>FG?,CF:<CCGCFGGGG8?C9CFFCEEGGGGECEGGGGGGGFGGGGFG9CGGGGGGEGGGDF)9CE7@DGDCDFDBEACFFGGAFA(:4<9<CFGFG2<>9>9D>
@M02542:52:000000000-J9N43:1:1101:7249:9052 1:N:0:GTGAAA
ATCCACACCTTCCTCCGGTTTATCACCGGCAGTCTCCCTAGAGTTCCCGACTTAACTCGCTGGCAACTAAGGATAGGGGTTGCGCTCGTTGCGGGACTTAACCCAACATTTCACAACACGAGCTGACGACAGCCATGCAGCACCTGTCTTACGGTCCCCGAAGGCACAACCGCATCTCTGCAGTCTTCCGTAGATGTCAAGAGTAGGTAAGGTTCTTCGCGCTGCGTCGAATTAAACCACATGCTCCACCGCTTGTGCGGGCCCCCGTCAATTCATTTGAGTTTTAATCTTGCGACCGTAC
+
CCCCCGGGGGGGGGGGGGGEGGGGGGGGGGGGGGGGGGGGGCFGGGGGGGGGGGGGFGGGGGDGGGGGGGGGFGFFFDEGGGGGGEGGGGGGGEEGGGGGGGGGGGGBFGGGGGFGGGGGGGGGGGGGGEDFGGGGGGGGGGGGGGGGGGGGGCFEEFGDFECFGGGGGGGDEG:FFGGGGFGGG@FGGG:FFGGGGGGGGGGFGGGGFFGFGGGGGGGGGGGGGGGEFGGGGGGGGGGGGGGGFGGGGGEGGGGGCA>GGDBB=DG5<D<FDGGFCFDFFABFFA?FFGF*9>BFFBDF5
@M02542:52:000000000-J9N43:1:1101:15764:9075 2:N:0:GTGAAA
CGGTTTATCACCGGCAGTCTCCCTAGAGTTCCCGACTTAACTCGCTGGCAACTAAGGATAGGGGTTGCGCTCGTTGCGGGACTTAACCCAACATTTCACAACACGAGCTGACGACAGCCATGCAGCACCTGTCTTACGGTTCCCGAAGGCACAACCGCATCTCTGCAGTCTTCCGTAGATGTCAAGAGTAGGTAAGGTTCTTCGCGTTGCGTCGAATTAAACCACCTGCCCCACCGCTTGTTCGGGCCCCCGTTCATTCATTTCAGCTTTAATCTTGCGACCTT
+
GGGFGGGGGGGGGGG7FFGDGGFFEGGGGGGGGGEFGCFFGCFGGGGGGGGGGGGGG?FFGGGGGGEGGGCFGGGGGGGGGGGGGGGCGGGEFGGGGGGGFGDE7@FEC=DFFGGEEFFGC8DGFEGGGGCCGGGGFGGFGEGGGGD8FFGGGGGE48*1=,BEFG,>BCFFDF5,/:5BFGFF:<A48CFFFFGFGGFD68;=<BDB6@>E9-9@67EFG<:8**0.2*(47)7(-(/284<6>0(-4(9/8**56>F4<**).4)-.6..))):*1)))05?
@M02542:52:000000000-J9N43:1:1101:26190:9084 1:N:0:GTGAAA
CGGTTTATCACCGGCAGTCTCCCTAGAGTTCCCGACTTAACTCGCTGGCAACTAAGGATAGGGGTTGCGCTCGTTGCGGGACTTAACCCAACATTTCACAACACGAGCTGACGACAGCCATGCAGCACCTGTCTTACGGTTCCCGAAGGCACAACCGCATCTCTGCAGTCTTCCGTAGATGTCAAGAGTAGGTAAGGTTCTTCGCGTTGCGTCGAATTAAACCACATGCTCCACCGCTTGTGCGGGCCCCCGTCAATTCATTTGAGTTTTAATCTTGCGACCGT
+
GGGGGGGGGGGGGGGGGGGFGGGGGGGGGGGGGGGGGGGGGGGGGGGGGGGGGGGGGGGGGGGGGGGGGGGGGGGGGGGGGGGGGGGGGGGGGGGGGGGGGGGGGGGGGGGGGGGGGGGGGGGGGGGGGGGGGGGGGGGGGGGGGGGGGGGGFGGGDGGGGGGFGGGGGGGGGGGGFGDGGGGGGGGGGGGGFGGGGGGGGGGGGGGGEGGGFGGGGGFFGGGGGGGGGGGGFGGGGGGGG>FGGGFFGGG@BD?B>GG4DGFFFFAAADFFGGFGADFFFFFF
@M02542:52:000000000-J9N43:1:1101:15246:9092 2:N:0:GTGAAA
CGGTTTGTCACCGGCAGTCTCATTAGAGTGCCCTTTCGTAGCAACTAATGACAAGGGTTGCGCTCGTTGCGGGACTTAACCCAACATCTCACGACACGAGCTGACGACAGCCATGCAGCACCTGTGTGCAGGTTCTCTTTCGAGCACCAATCCATCTCTGGAAAGTTCCTGCCATGTCAAGGGTAGGAAAGGTTTTTCGCGTTGCATCGAATTAATCCACTTCATCCACCCCTTGTGCGGGTCCCCGTCAATTCCTTTGAGTTTTAACCTTTCGGCCGTACTCCC
+
GEGGGEFGGFGGGGGGGGGFFGGGG9CEG<EG8FGGEGFGFGGGGG8<<<FFDFDFGGGEFGGGGGGGCGFEFCG8FEFDGGGCEF@EFFFF<F7=>C7=@+:>F:=>8FGGC,,A,9A=FFGGGD;?9DFGGG9DFC;FA83,:CCGFGFGFFFGCEFEFCF,43@AFGGFECEFFC+=?,7*A=)*+/06@;C<7,8?5:.8;FFF<F;F;E=FF+<6+))5<@;4D<((8>4<06369BF<F?><:29:42>44)*)(1*6:4,:AB2).2()9>:)>)1;>
@M02542:52:000000000-J9N43:1:1101:16820:9118 1:N:0:GTGAAA
CGGTTTATCACCGGCAGTCTCCCTAGAGTTCCCGACTTAACTCGCTGGCAACTAAGGATAGGGGTTGCGCTCGTTGCGGGACTTAACCCAACATTTCACAACACGAGCTGACGACAGCCATGCAGCACCTGTCTTACGGTTCCCGAAGGCACAACCGCATCTCTGCAGTCTTCCGTAGATGTCAAGAGTAGGTAAGGTTCTTCGCGTTGCGTCGAATTAAACCACATGCTCCACCGCTTGTGCGGGCCCCCGTCAATTCATTTGAGTTTTAATCTTGCGACCGT
+
GGGGGGGGGGGGDGGGGGGEGGGGGGGGGGGGGGGGGGFGGGGGGGGGGGGGGGGGFGGFGGGGGGGGGGGGGGGGGEGGGGGGGGFGGGGGGGGGGGGGGGGGGGDGGGGGGGGGGGGFGGGFGGGGGGGGGGGGGGEGEGFGFGGFGGGGGGGGGGGGGGGGFGGGGGGGGGGGGGGGFGGGFFGGGGGGGF:CGFGGGGGGGGGG=GGG>CEGGGGGGGGGGGGFF@FGGGGGGGGFGFFDEGDDEGGFFDBFFGGFGGB4>?)6><BFGDBGAABF>FDF
@M02542:52:000000000-J9N43:1:1101:21669:9120 1:N:0:GTGAAA
CGGTTTGTCACCGGCAGTCTCCTTAGAGTGCCCACCATAACGTGCTGGTAACTAAGGACAAGGGTTGCGCTCGTTACGGGACTTAACCCAACATCTCACGACACGAGCTGACGACAGCCATGCAGCACCTGTGTCTGAGTTCCCGAAGGCACCAATCCATCTCTGGAAAGTTCTCAGCATGTCAAGGCCAGGTAAGGTTCTTCGCGTTGCTTCGAATTAAACCACATGCTCCACCGCTTGTGCGGGCCCCCGTCAATTCATTTGAGTTTTAACCTTGCGGCCGT
+
GGGGGGGGGGGGGGGGGGGGGGGGGGCCFFGGGGGGGGGGGGGGGGGGGGGGGGGGGGGGGGGGGGGGGGGGGGGGGGGGGGGGGGGGGGGGGGGGGGGGGGGGGGGGGGGGGGGEGGGGGFGGGGGGGGGGGGGGGGGGGGGGGGGGGGGGGGGGGGGGGFGGGGGGGGGGGGGGGGGGGGGGGGGGGGGGFGGGGFGGGGGGGGEGGGGGFGGGGGGGGGF>EGGGGFEGDFGGGGGGGFFGGGFFGDDFEGBFFGGFGGFFBFBB9<AGGFFGFF>B>>>:
@M02542:52:000000000-J9N43:1:1101:7605:9162 1:N:0:GTGAAA
CGGTTTATCACCGGCAGTCTCCCTAGAGTTCCCGACTTAACTCGCTGGCAACTAAGGATAGGGGTTGCGCTCGTTGCGGGACTTAACCCAACATTTCACAACACGAGCTGACGACAGCCATGCAGCACCTGTCTTACGGTTCCCGAAGGCACAACCGCATCTCTGCAGTCTTCCGTAGATGTCAAGAGTAGGTAAGGTTCTTCGCGTTGCGTCGAATTAAACCACATGCTCCACCGCTCGTGCGGGCCCCCGTCAATTCATTTGAGTTTTAATCTTGCGACCGTT
+
GGGGGGGGGGGGGGGGGGGGGGGGGGGGGGGGGGGGGGGGGGGGGGGGGGGGGGGGGGGFGFFGGGGGGGGGGGGGGGGGDGGGGGGGGGGGGGGGGGGGGGGGGGGGGGGGGGGGGGGGFGGGGGGGGGGGGGGGGGGGGGGGGGCGEGGGGGGGGGGGGGGGGGGGGGGGGGGGGGGGGGGGGGGGGGGGGGGGGGGGGGGGGCGGDEGGFGGGGGGGGGGGGGGGGFGGGGGEGGGGGBFGGGF>GGDEEGFF2CF@FGAF2?AABAAGGGFGAFB>>FEF)
@M02542:52:000000000-J9N43:1:1101:18926:9176 1:N:0:GTGAAA
CGGTTTATCACCGGCAGTCTCCCTAGAGTTCCCGACTTAACTCGCTGGCAACTAAGGATAGGGGTTGCGCTCGTTGCGGGACTTAACCCAACATTTCACAACACGAGCTGACGACAGCCATGCAGCACCTGTCTTACGGTTCCCGAAGGCACAACCGCATCTCTACAGTCTTCCGTAGATGTCAAGAGTAGGTAAGGTTCTTCGCGTTGCGTCGAATTAAACCACATGCTCCACCGCTTGTGCGGGCCCCCGTCAATTCATTTGAGTTTTAATCTTGCGACCGTT
+
GGGGGGGGGGGGGGGGGGGGGGGGGGGGGGGGGGGGGGGGGGGGGGGFGGGGGGGGGGGGGGGGGGGGGGGGGGGGGGGGGGGGGGGGGGGGGGGGGGGGGGGGGGGGGGGGGGGGGGGGGGGGGGGGGGGGGGGGGGGGGGGGGGGGGGGGGGGGGGGGGGGGGGGGGGGGGGGGGGGGGGGGGGGGGGGGGGGGGFGGGGGGGGGGGGGGEGG5CGFGGGFGGGGGF+<CFGGGGGGGG?FGGGFFGGGFFGFFF?CFGG>6:?DFFA9FGFBG>A9>>B5>)
@M02542:52:000000000-J9N43:1:1101:6530:9183 1:N:0:GTGAAA
CGGTTTGTCACCGGCAGTCCCATTAGAGTGCCCTTTCGTAGCAACTAATGGCAAGGGTTGCGCTCGTTGCGGGACTTAACCCAACATCTCACGACACGAGCTGACGACAGCCATGCAGCACCTGTGTTGCGGCTCTCTTTCGAGCACTCCTCTATCTCTAAAGGATTCCGTACATGTCAAAGGTGGGTAAGGTTTTTCGCGTTGCATCGAAATAAACCACATCATCCACCGCTTGTGCGGGTCCCCGTCAATTCCTTTGAGTTTCAACCTTGCGGCCGTACTCCC
+
GGGGGGGGGGGGGGGGGGGGGGFGGGGGGGGGGGGGFFGGGGFGGGGGGGGGGGGGGGGEGGGGGGGGGGGGGGDGFFGGGGGGGGGGAGGGFEEGGGGGGGGGGFFGGGGGGGGGGGGGGGGGGGGGGGEDGEGGGGGGGEGDGGGGGGGGCGGGGGGGGGGGGFCCFFFCFFGEFFGGGGC98BCEGGGGGGGGGCGGGGGGGCFC5CDG@FGFGFGGGFGG??FFF>:ED58@<>CCGFFCCCBEGDDFFGFFFG7@F?>FFBFA?FB7<D576BFFBBF@F
@M02542:52:000000000-J9N43:1:1101:27680:9191 1:N:0:GTGAAA
GCAGTCTCCCTAGAGTTCCCGACATAACTCGCTGGCAACTAAGGATAAGGGTTGCGCTCGTTGCGGGACTTAACCCAACATTCCACAACACGAGCTGACGACAGCCATGCAGCACCTGTCTTACAGTTCCCGAAGGCACCAAAGCATCTCTGCTAAGTTCTGTAGATGTCAAGAGTAGGTAAGGTTCTTCGCGTTGCGTCGAATTAAACCACATGCTCCACCGCTTGTGCGGGCCCCCGTCAATTCATTTGAGTTTTAATCTTGCGACCGTACTCCCCAGGCGGTCTACTTAATGCGTT
+
CCCCCGGGGGGGGGGGFGGGGCGGGGGGGGEGGGGGGGGFFFGGGGGGGGGGGGFGGGGGGGGGGEGGGGGGGGGGGGGGGGGGGGGGDGGGGDCFGGGGGGGGGGGGFGGGGGFGGGGGGGGGGFGGFGGGGGGGGCFFGGGGGGFGGGGGGGGGGGGGGGGGGGGGGGGGDDFEGGGGGGGGGGGDGGFGGGGGGGGGGGGGGFGGGFDGGGGG9FCFGFGGGGGGFGGGGGGGGGG8:EGGGGGGGGGGGCGCGBFC?FFFFGD>EGFF:*7?FG?B6?;F>FFGGGFG>AA508D
@M02542:52:000000000-J9N43:1:1101:11365:9206 1:N:0:GTGAAA
CGGTTTATCACCGGCAGTCTCCCTAGAGTTCCCGACTTAACTCGCTGGCAACTAAGGATAGGGGTTGCGCTCGTTGCGGGACTTAACCCAACATTTCACAACACGAGCTGACGACAGCCATGCAGCACCTGTCTTACGGTTCCCGAAGGCACAACCGCATCTCTGCAGTCTTCCGTAGATGTCAAGAGTAGGTAAGGTTCTTCGCGTTGCGTCGAATTAAACCACATGCTCCACCGCTTGCGCGGGCCCCCGTCAATTCATTTGAGTTTTAATCTTGCGACCGT
+
GGGGGGGGGGGGGGGGGGGGGGGGGGGGGGGGGGGGGGGGGGGGGGGGGGGGGGGGGGGGGGGGGGGGGGGGGGGGGGGGGGGGGGGGGGGGGGGGGGGGGGGGGGGGGGGGGGGGGGGGGGGGGGGGGGGGGGGGGGGGGGGGGGGGGGGGGGGGGGGGGGGGGGGGGGGGGGGGGGGGGGGGGGGGGGGGBCFGGGGGGGGFEGGGGGGGFDGGFGGGGGGGGGGGGCFGCFGGGGGGGFFGGGFFEGGD>D?>AGGFFFBFAFFFFFFGG7FFAD>>FFBF
@M02542:52:000000000-J9N43:1:1101:27304:9206 1:N:0:GTGAAA
CGGTTTATCACCGGCAGTCTCCCTAGAGTTCCCGACTTAACTCGCTGGCAACTAAGGATAGGGGTTGCGCTCGTTGCGGGACTTAACCCAACATTTCACAACACGAGCTGACGACAGCCATGCAGCACCTGTCTTACGGTTCCCGAAGGCACAACCGCATCTCTGCAGTCTTCCGTAGATGTCAAGAGTAGGTAAGGTTCTTCGCGTTGCGTCGAATTAAACCACATGCTCCACCGCTTGTGCGGGCCCCCGTCAATTCATTTGAGTTTTAATCTTGCGACCGT
+
GGGGGGGGGGGGGGGGGGGFGGEGGFFEF<FEFGGGDGGGGGGGGGGGGGFFFGGFGGGFGCFFGGBFEGEEEGGGGGGGGGGGGGGGGGGGGGGGGGGGGEGGGGGGGGGGFGGGGGFGGFGGGGFFGGFGGGFGGGGGGGGGGGGGGGGG@FEGGGGGDFGEGGGGGFGGGGGGGGGGEGGGDFCFGFGF<<<FGGGGGGGGGGEEEGGGFCEGFGFGGFGGGGFGG7FC?CEGGDEG<7FDEDB>GGGEDGFB>FGFGCBB>BA24><>FGFGFFFFFFFF
@M02542:52:000000000-J9N43:1:1101:25241:9208 2:N:0:GTGAAA
CGGTTTATCACCGGCAGTCTCCCTAGAGTTCCCGACTTAACTCGCTGGCAACTAGGATAGGGGTTGCGCTCGTTGCGGGACTTAACCCAACATTTCACAACACGAGCTGACGACAGCCATGCAGCACCTGTCTTACGGTTCCCGAAGGCACAACCGCATCTCTGCAGTCTTCCGTAGATGTCAAGAGTAGGTAAGGTTCTTCGCGTTGCGTCGAATTAAACCACATGCTCCACCGCCTGTGCGGGCCTCCGTCCATTCATTTGAGTTTTAAGCTTTCGACCGTAC
+
GGGFGGGGGGGGGGGGGGGCFGGGGFGGGGGGGGGGGGGGGGGGGGGGGGGGFDEFFGGGGGGGGGGGGGGGGGGGGGGGGGGGGGGCFGGGGGGFFGGGDGGGGGGGGGGE7CCFFFGGGGCF88FFFGGGGGGGGGGGGGGG5:BEGGGGGGGGGDCCFGGGG?FGGFFFDGGCDGGF6,=AGF4AFFAF?FGGGGFGFFFF0=B0(7>B>(>?FFFFF(,/8<*5*?3>F4)((3*65:1,<,7(4()*.)*664@25=@)::9:<2)))69**)8@F:>.)
@M02542:52:000000000-J9N43:1:1101:14017:9211 1:N:0:GTGAAA
CGGTTTATCACCGGCAGTCTCCCTAGAGTTCCCGACTTAACTCGCTGGCAACTAAGGATAGGGGTTGCGCTCGTTGCGGGACTTAACCCAACATTTCACAACACGAGCTGACGACAGCCATGCAGCACCTGTCTTACGGTTCCCGAAGGCACAACCGCATCTCTGCAGTCTTCCGTAGATGTCAAGAGTAGGTAAGGTTCTTCGCGTTGCGTCGAATTAAACCACATGCTCCACCGCTTGTGCGGGCCTCCGTCAATTCATTTGAGTTTTAATCTTGCGACCGT
+
GGGGGGGGGGGGGGGGGGGGGGGGGGGGGGGGGGGGGGGGGGGGGGGGGGGGGGGGGGGGGGGGGGGGGGGGGGGGGGGGGGGGGGGGGGGGGGGGGGGGGGGGGGGGGGGGGGGGGGGGGGGGGGGGGGGGGGGGGGGGGGGGGGGGGGGGGGGGGGGGGGGGGGGGGGGGGGGGGGGGGGGGGGGGGGGGGGGGGGGGGGGGGGGGGG5EDEGGGGGGGGGGGGGGGFGGFFGGGGGGGFFGGGFFEGFEFGFEFGGFGFFFFFFFFFFFG>FG)<>1>F3B
@M02542:52:000000000-J9N43:1:1101:21682:9227 1:N:0:GTGAAA
CGGTTTATCACCGGCAGTCTCCCTAGAGTTCCCGACTTAACTCGCTGGCAACTAAGGATAGGGGTTGCGCTCGTTGCGGGACTTAACCCAACATTTCACAACACGAGCTGACGACAGCCATGCAGCGCCTGTCTTACGGTTCCCGAAGGCACAACCGCATCTCTGCAGTCTTCCGTAGATGTCAAGAGTAGGTAAGGTTCTTCGCGTTGCGTCGAATTAAACCACATGCTCCACCGCTTGTGCGGGCCCCCGTCAATTCATTTGAGTTTTAATCTTGCGACCGT
+
GGGGGGGGGGGGGGGGGGGGGGGGGGCFFGGGGGGGGGGGGGGGGGGGGGGGGGGGGGGGGGGGGGGGGGGGGGGGGGGGGGGGGGGGGGGGGGGGGGGGGGGGGGGGGGGGGGGGGGGGGGGGGGGGGGGGGGGGGGGGGGGGGGGGGGGGGGGGGGGGGGGGGGGGGGGGGGGGGGGGGGGGGGGGGGGGGGGGGFGGGGGGGGGG=EGGFGGGGGGGGGGGGGGGGGGGGGGGGGGGG?FGGGFBGGGFFGFFFGGFGGF49?DFFFFGGGFGAA>>F>FF
@M02542:52:000000000-J9N43:1:1101:12854:9242 2:N:0:GTGAAA
CGGTTTGTCACCGGCAGTCCCATTAGAGTGCCCTTTCGTAGCAACTAATGGCAAGGGTTGCGCTCGTTGCGGGACTTAACCCAACATCTCGCGACACGAGCTGACGACAGCCATGCAGCACCTGTGTTACGGCTCTCTTTCGAGCACTCCTCTATCTCTAAAGGATTCCGTACATGTCAAAGGTGGGTAAGGTTTTTCGCGTTGCATCGAATTAAACCACATCATCCACCGCTTGTGCGGGTCCCCGTCAATTCCTTTTAGTTTCAACCTTGCGGCCGTACTCCC
+
GGGGGGGGGGGGGGG+@FFFGGGGGFGGGGGDFGDFGGGGGGGGGGCFGGGGGGGGGGGGGGGGGGGGGGGGEFGCEGDFGGGDGGGGGGGGGGG@FFGGGGGGGGCGGFGGGDFFGFFFGGGGGGGGDFEDDEGCF?FF9CCFGGGFCEFFCF;;+2B:FGGG>9DFG<EFC*=9C9BFF7C68>DBFFFFFFFGF?>CE:>5;FFF051?:4FFF@55970A7+*)0*(48B3,)6DF99,:)40-(-7:>CFFB)*-,966-2)).4>A03(/)7>75)7/0
@M02542:52:000000000-J9N43:1:1101:21822:9244 2:N:0:GTGAAA
CGGTTTGTCACCGGCAGTCTCGTTAAAGTGCCCAACTAAATGATGGCAATTAACGACAAGGGTTGCGCTCGTTGCGGGACTTAACCCAACATCTCACGACACGAGCTGACGACAGCCATGCAGCACCTGTGTCCCGGCTCCCTTTCGGGCACCCCCACCTCTCAGCAGGGTTCCAGGCATGTCAAGGGTAGGTAAGGTTTTTCGCGTTGCATCGAATTAATCCACCTCATCCACCGCTTGTCCGGGTCCCCGTCAATTCCTTTGAGTTTTAACCTTTCGGCCGTG
+
GGGGGGGGGGGGGGGGGGGGGGGGGFGFFFGGGGGGGGGGGGGGGGGGGGGGGGGGGGGFGGGGGGGGFGDGGCGFFGFGGGGGGGGGGGGGGGGGGFGEEFFCEGDCGGGGGDFGGFGGGGFGGGGGGGGGEGGGGGEGGFGGG98@CEGGGGGGGGG660=9=CCFF4:A;FD@FG4A)2@A+7A8)9)5.+;FF49DFFFFB3)37>?BA0577FCFC49FG*04C><A4)7(1(>(,).,<>966:C<<778<9=<AFF))-6<<A204<9C*1<))0).8
@M02542:52:000000000-J9N43:1:1101:11245:9266 2:N:0:GTGAAA
CGGTTTATCACCGGCAGTCTCCCTAGAGTTCCCGACTTAACTCGCTGGCAACTAAGGATAGGGGTTGCGCTCGTTGCGGGACTTAACCCAACATTTCACAACACGAGCTGACGACAGCCATGCAGCACCTGTCTTACGGTTCCCGAAGGCACAACCGCATCTCTGCAGTCTTCCGTAGATGTCAAGAGTAGGTAAGGTTCTTCGCGGTGCGTCGAATTAAACCACATGCTCCACCGCTTGTGCGGGCCCCCGTCAATTCATTTGAGTTTTAATCTTTCGATCGT
+
GEGGFGGGGGGGGGGGGGFCFFGGGFFGGGGFGGEGGGGGGGGDGGGGGGGGFGGGGGGGGGGGGDGGGGDEGGGFGGGGGGCFFGGFGDGDFFGGGGFGGGGGGGGGGGFGGEFEGGEFFGFGGGC?EFFGGGGFGGGGGGGC*4>CGGGGGGGCGEC8CFGGFGCFFGFF7BCGGGDBFGGF=@4ACFFFF=FFF+=7AF6FFF)64>BB19D3;>FFFB:EE56>FFB4;>@>9>D?B:)()4404(9)(**-4>7)28B2<35<-6))6467C65F65BF
@M02542:52:000000000-J9N43:1:1101:11887:9272 1:N:0:GTGAAA
CGGTTTGTCACCGGCAGTCCCATTAGAGTGCCCTTTCGTAGCAACTAATGGCAAGGGTTGCGCTCGTTGCGGGACTTAACCCAACATCTCACGACACGAGCTGACGACAGCCATGCAGCACCTGTGTTACGGCTCTCTTTCGAGCACTCCTCTATCTCTAAAGGATTCCGTACATGTCAAAGGTGGGTAAGGTTTTTCGCGTTGCATCGAATTAAACCACATCATCCACCGCTTGTGCGGGTCCCCGTCAATTCCTTTGAGTTTCAACCTTGCGGCCGTACTCCC
+
GGGGGGGGGGGGGGGGGGGGGGGGGGGGGGGGGGGGGGGGGGGGGGGGGGGGGGGGGGGGGGGGGGGGGGGGGGGGGGGGGGGGGGGGGGFGGGGGGGGGGGGGGGGGGGGGGGGFGGGGGGGGGGGGGGGGGGGGGGGGGGGGGGGGGGGGGGGGCFFFDGGGEGGGGGGGG:C<FFGGG=FGGGGEGGGG=FGGGF5=EGGCEGGGGFFGFGGGGGGGGGGGGGGGGGCEGGGGGFEGDFFGGGBDGGGFFGF62C*95:6BAF2AFFAGF)7>B9B08:FFF
@M02542:52:000000000-J9N43:1:1101:9419:9276 1:N:0:GTGAAA
CGGCTTATCACCGGCGGTTTCTTTAGAGTACCCAACTAAATGATGGTAACTAAAGACGAGGGTTGCGCTCGTTGCGGGACTTAACCCAACATCTCACGACACGAGCTGACGACAGCCATGTAGCACCTGTGCACTAGCCAGCCGAACTGAAGGAATCCATCTCTGGAAACCATACTAGGCATGTCAAACGCTGGTAAGGTTCTGCGCGTTGCTTCGAATTAAACCACATGCTCCACCGCTTGTGCAGGCCCCCGTCAATTCCTTTGAGTTTTAATCTTGCGACCG
+
GGGGGGGGGGGGGGGGGGGGGGGGGGGGGGGGGGGGGGGGGGGGGGFGGGGGGGGGGGGGGGGGGGGGGGGGGGGGGGGGGGGGGGGGGGGGGFGGGGGGGGGGGGGGGGGGGGGGGGGCGGGGGGGGGGGGGGGGGGGGGGGGGGGGGGGGGGGGGGGGGGGGGGGGGGGGGGGGGGGGGGGGGGGGGGGGGGGGGGGGGGGGGGGGGGGGFGGGGGGGGGGGGGGGGGGFGGFGGGGGGFFGGGFFGGGFFGFFFGG?FGFF<BDBFFFGGGFFFFFFBFFE3
@M02542:52:000000000-J9N43:1:1101:26331:9276 1:N:0:GTGAAA
CGGTTTATCACCGGCAGTCTCCCTAGAGTTCCCGACTTAACTCGCTGGCAACTAAGGATAGGGGTTGCGCTCGTTGCGGGACTTAACCCAACATTTCACAACACGAGCTGACGACAGCCATGCAGCACCTGTCTTACGGTTCCCGAAGGCACAACCGCATCTCTGCAGTCTTCCGTAGATGTCAAGAGTAGGTAAGGTTCTTCGCGTTGCGTCGAATTAAACCACATGCTCCACCGCTTGTGCGGGCCCCCGTCAATTCATTTGAGTTTTAATCTTGCGACCGT
+
GGGGGGGGGGGGGGGGGGGGGGGGGGGGGGGGGGGGGGGGGGGGGGGGGGGGGGGGGGGGGGGGGGGGGGGGGGGGGGGGGGGGGGGGGGGGGGGGGGGGGGGGGGGGGGGGGGGGGGGGGGGGGGGGGGGGGGGGGGGGGGGGGGGGGGGGGGGGGGGGGGGGGGGGGGGGGGGGGGGGGGGGGGGGGGGGGGGGGGGGGGGGGGGGGGGGFGGGGGGGGGGFFGGFGFGGGGGGGGGGG?FGGGFFGGGFFGFFBGGFGGAFABFDFFFGGFFF)<9>>FEF
@M02542:52:000000000-J9N43:1:1101:16192:9289 1:N:0:GTGAAA
CGGTTTGTCACCGGCAGTCTCATTAGAGTGCCCTTTCGTAGCAACTAATGACAAGGGTTGCGCTCGTTGCGGGACTTAACCCAACATCTCACGACACGAGCTGACGACAGCCATGCAGCACCTGTGTGCAGGTTCTCTTTCGAGCACCAATCCATCTCTGGAAAGTTCCTGCCATGTCAAGGGTAGGTAAGGTTTTTCGCGTTGCATCGAATTAATCCACATCATCCACCGCTTGTGCGGGTCCCCGTCAATTCCTTTGAGTTTTAACCTTGCGGCCGTACTCCC
+
GGGGGGGGGGGGGGGGGGGGGGGGGGGGGGGGGGGGGGGGGGGGGGGGGGGGGGGGGGGGGGGGGGGGGGGGGGGGGGGGGGGGGGGGGGGGGGGGGGGGGGGGGGGGGGGGGGGGGGGGGGGGGGGGGGGGGGGGGGGGGGGGGGGGGGGGGGGGGGGGGGGFGGGGGGGGFGGGGGGGGGGGGGGGGGGGGGGGGGGGGGGGGGGGGGGGFGGGGGGGGGGGGGGGGGGGGGGGGGGGGBDGFF@DGGGFFGFFBFGFGGAFAADBFFFCF3BG6>>:::FFF
@M02542:52:000000000-J9N43:1:1101:23812:9291 1:N:0:GTGAAA
CGGTTTATCACCGGCAGTCTCCCTAGAGTTCCCGACTTAACTCGCTGGCAACTAAGGATAGGGGTTGCGCTCGTTGCGGGACTTAACCCAACATTTCACAACACGAGCTGACGACAGCCATGCAGCACCTGTCTTACGGTTCCCGAAGGCACAACCGCATCTCTGCAGTCTTCCGTAGATGTCAAGAGTAGGTAAGGTTCTTCGCGTTGCGTCGAATTAAACCACATGCTCCACCGCTTGTGCGGGCCCCCGTCAATTCATTTGAGTTTTAATCTTGCGACCGT
+
GGGGGGGGGGGGGGGGGGGGGGGGGGEFFGGGGGGGGGGGGGGGGGGGGGGGGGGGGGGGGGGGGGGGGGGGGGGGGGGGGGGGGGGGGGGGGGGGGGGGGGGGGGGGGGGGGGGGGGGGGGGGGGGGGGGGGGGGGGGGGGGGGGGFGGGGGGGGGGGGGGGGGGGGGGGGGGGGGGGGGGGGGGGGGGGGFFGGGGGGGGGGGGGGGGGGFGGGGGGGGGGGGGGGGDGGGGGGGGGGG?FGGGFFGGGFFGFFFGGFGGFFFFFFFABGGGFGBFFFFF::
@M02542:52:000000000-J9N43:1:1101:21309:9297 1:N:0:GTGAAA
CGGTTTATCACCGGCAGTCTCCCTAGAGTTCCCGACTTAACTCGCTGGCAACTAAGGATAGGGGTTGCGCTCGTTGCGGGACTTAACCCAACATTTCACAACACGAGCTGACGACAGCCATGCAGCACCTGTCTTACGGTTCCCGAAGGCACAACCGCATCTCTGCAGTCTTCCGTAGATGTCAAGAGTAGGTAAGGTTCTTCGCGTTGCGTCGAATTAAACCACATGCTCCACCGCTTGTGCGGGCCCCCGTCAATTCATTTGAGTTTTAATCTTGCGACCGT
+
GGGGGGGGGGGGGGGGGGGGGGGGGGGGGGGGGGGGGGGGGGGGGGGGGGGGGGGGGGGGGGGGGGGGGGGGGGGGGGGGGGGGGGGGGGGGGGGGGGGGGCGGGGGGGGGGGGGDGGGGGGGGGGGGGGGGGGGGGGGGGGGGGGGFGGGGGGGGGGGGGGGGGGGGGGGGFGGGGGGGFGGGGGGGGGGGGFGGGFGGGGGGGGGGGGGG;CEGGGGGGGGFGGGGGGGGGFGEECG3F0FDGGFFGGGFFG?FBGG?FFDFFFBFFFFCGGFG)9;B>FDE
@M02542:52:000000000-J9N43:1:1101:13319:9304 1:N:0:GTGAAA
CGGTTTGTCACCGGCAGTCCCATTAGAGTGCCCTTCGTAGCAACTAATGGCAAGGGTTGCGCTCGTTGCGGGACTTAACCCAACATCTCACGACACGAGCTGACGACAGCCATGCAGCACCTGTGTTACGGCTCTCTTTCGAGCACTCCTCTATCTCTAAAGGATTCCGTACATGTCAAAGGTGGGTAAGGTTTTTCGCGTTGCATCGAATTAAACCACATCATCCACCGCTTGTGCGGGTCCCCGTCAATTCCTTTGAGTTTCAACCTTGCGGCCGTACTCCCC
+
GGGGGGGGGGGGGGGGGGGGGGGGGGGGGGGGGGGGGGGGGGGGGGGGGGGGGGGGGGGGGGGGGGGGGGGGGGGGGGGGGGGGGGGGGGGGGGGGGGGGGGGGGGGGGGGGGGGGGGGGGGGGGGGGGGGGGGGGFGGGGGGGGGGGGGGGGGGFGGGGGGGGGGGGGGGGGGGGGGGGGGGGGGGGGGGGGGGGGGGGGGGGGGGGGGGGFGGGGGGGGGGGGGGGGDGEGGGCFGGGGFFGGGEFGGFFFGFFFFGFGGFFBFDFFFFGDDBD9>6?64FFF
@M02542:52:000000000-J9N43:1:1101:9222:9304 2:N:0:GTGAAA
CGGTTTATCACCGGCAGTCTCCCTAGAGTTCCCGACTTAACTCGCTGGCAACTAAGGATAGGGGTTGCGCTCGTTGCGGGACTTAACCCAACATTTCACAACACGAGCTGACGACAGCCATGCAGCACCTGTCTTACGGTTCCCGAAGGCACAACCGCATCTCTGCAGTCTTCCGTAGATGTCAAGAGTAGGTAAGGTTCTTCGCGTTGCGTTGAATTAAACCACATGCTCCACCGCTTGTGCGGGCCCCCGTCAATTCACTTGAGCTTTAATCTTTCCACCGT
+
GGGEEGGGFFGGGGGFGGG6FFGGAFCGFGGGGGGGCGCGGGGGGGGGGGGGFFGFGGGGGCFDFGGGEFCFGGGGGC=F:FGGFFFFFFGGCCFGGGGFGGFGG:FCECFFGGGGECDFF88D9?88DD7DFFDGGGE@EEGGC@*:FD<CDFGGG55:C,9C?9<CEF?:19=CF59A6=C7C@AFFFFFFFFFGFF=4AF57>D@BF0.-,1*99FFG238@8?2**6:?>F2919<84)()2211(7)(//()./:)*9623)6,:54)))2*/***7>@
@M02542:52:000000000-J9N43:1:1101:23196:9308 2:N:0:GTGAAA
CGGTTTATCACCGGCAGTCTCCCTAGAGTTCCCGACTTAACTCGCTGGCAACTAAGGATAGGGGTGCGCCTGGTTCGGGGCCTTAACCAACCTTTCCCAAAACGAGCTTGCCACGGCCCATGCGCAACCTGCTTTCCGGTTCCCGAAGCCACAACGCCACCTCTCCAGCCTTCGGTGGAGTCAAGATGAGGGTAGGGTCCTTCGCTTGCGTCCAAATTAAACACCAGCCCCACCCGCTTGTGCGGGCCCCCGCCAGTCCTTTTGGTTTTTAGCCTTCCTCCCACG
+
GGGGGGFFGGGGGGGGEGGDFFGGG<@CCFFEFGFEGGFGGGGGGGGG7@EGGGGGG@EFFEG+C+,+8,,,,:,:+@F+++B,5,?9,BC=8C?5,9,B,,,++++87,3,,,++38+6,,3+33+=,,,4,@;+,@*@*@D93B8*5,4:D,>**4:*,,,,0,21,*4*5*2***1))+++*)*1+)284A3C*=)*9**0,)080@930(09**<**)688*)(//-()))(((*-()-()(((--))())(.,).)1*),,-86((()))**)*/5)).0
@M02542:52:000000000-J9N43:1:1101:23871:9313 1:N:0:GTGAAA
CGGTTTATCACCGGCAGTCTCCCTAGAGTTCCCGACTTAACTCGCTGGCAACTAAGGATAGGGGTTGCGCTCGTTGCGGGACTTAACCCAACATTTCACAACACGAGCTGACGACAGCCATGCAGCACCTGTCTTACGGTTCCCGAAGGCACAACCGCATCTCTGCAGTCTTCCGTAGATGTCAAGAGTAGGTAAGGTTCTTCGCGTTGCGTCGAATTAAACCACATGCTCCACCGCTTGTGCGGGCCCCCGTCAATTCATTTGAGTTTTAATCTTGCGACCGT
+
GGGGGGGGGGGGGGGGGGGGGGGGGGEFFGGGGGGGGGGGGGGGGGGGGGGGGGGGGGGGGGGGGGGGGGGGGGGGGGGGGGGGGGGGGGGGGGGGGGGGGGGGGGGGGGGGGGGGGGGGGGGGGGGGGGGGGGGGGGGGGGGGGGGGGGGGGGGGGGGGGGGGGGGGGGGGGGGGGGGGGGGGGGGCFGGGGGGGGFGGGGGFEGGGGGGGFGGGGGGGGGGGGGGGGFGFGGGGGDGGGFFGGGFFGGGFFGFFBCFFGGFFFFFFFFFFGGFG<B>>F>EF
@M02542:52:000000000-J9N43:1:1101:27042:9317 1:N:0:GTGAAA
CGGTTTATCACCGGCAGTCTCCCTAGAGTTCCCGACTTAACTCGCTGGCAACTAAGGATAGGGGTTGCGCTCGTTGCGGGACTTAACCCAACATTTCACAACACGAGCTGACGACAGCCATGCAGCACCTGTCTTGCGGTTCCCGAAGGCACAACCGCATCTCTGCAGTCTTCCGTAGATGTCAAGAGTAGGTAAGGTTCTTCGCGTTGCGTCGAATTAAACCACATGCTCCACCGCTTGTGCGGGCCCCCGTCAATTCATTTGAGTTTTAATCTTGCGACCGT
+
GGGGGGGGGGGGGGGGGGGGGGGGGGGGGGGGGGGGGGGGGGGGGGGGGGGGGGGGGGGGGGGGGGGGGGGGGGGGGGGGGGGGGGGGGGGGGGGGGGGGGGGGGGGGGGGGGGGGGGGGGGGGGGGGGGGGGGGGGGGFFEGGGGGGGGGGGGGGGGGGGGGGGGGGGGGGGGGGGGGGGGGGGGGGGGGGGGGGGGGGGGGGGGGGGGGGFGGGGGGGGGGGGGGGGFGGGGGGGGGGGFFGGGFFGGGE@D?EFGGFGFFFFFFFFFBFGGFG4A09>>BF
@M02542:52:000000000-J9N43:1:1101:20548:9323 1:N:0:GTGAAA
CGGTTTATCACCGGCAGTCTCCCTAGAGTTCCCACCATTACGTGCTGGCAACTAAGGATAAGGGTTGCGCTCGTTGCGGGACTTAACCCAACATTTCACAACACGAGCTGACGACAGCCATGCAGCACCTGTCTTACAGTTCCCGAAGGCACAACCGCATCTCTGCAGTCTTCTGTAGATGTCAAGAGTAGGTAAGGTTCTTCGCGTTGCGTCGAATTAAACCACATGCTCCACCGCTTGTGCGGGCCCCCGTCAATTCATTTGAGTTTTAATCCTGCGACCGT
+
GGGGGGGGGGGGGGGGGGGGGGGGGGFGGGGGGGGGGGGGGGGGGGGGGGGGGGGGGGGGGGGGGGGGGGGGGGGGGGGGGGGGGGGGGGGGGGGGGGGGF>FGGGGGGGGGGGGGGGGGGFFGGGGGGGGGGGGGGGGGGGGGGGGEGGGGGGGGGGGGGGGGGGGGFGGFGGGGGGGGGGGGGGGGGGGGGGGGGGGGGGEFEGGGGGDGFDEGGGFFGGGG5*09C+<EGGGGGGGD526/CG>EGGGF:C?E>GGFGGFFA:)-<A2CC0*:.5>BF;>B
@M02542:52:000000000-J9N43:1:1101:22513:9328 1:N:0:GTGAAA
ACAGTTTACACTGGCAGTCTCGTTAGAGTTCCCGACATGACTCGCTGGCAACTAACGACAGGGGTTGCGCTCGTTATAGGACTTAACCTGACACCTCACGGCACGAGCTGACGACAACCATGCAGCACCTTGTAAATTGTCCGAGGAAAAGTCTGTTTCCAGACCTGTCAATCTACATTTAAGCCCTGGTAAGGTTCCTCGCGTATCATCGAATTAAACCACATGCTCCACCGCTTGTGCGGGCCCCCGTCAATTCCTTTGAGTTTCACACTTGCGTGCGTACTC
+
GGGGGGGGGGGGGGGGGGGGGGGGGGDFFGFGGGGGGGGGGGGGGGGGGGGGGGGGGGGGGGGGGGGGGGGGGGGGGGGGGGGGGGGGGGGGGGGGGGGGGGGGGGGGGGGGGGGGGGGGGGGGGGGGGGGGGGGGGGGGGGGGGGGGGFGEGGGGGGGGGGGGGGGGGGGGGGGGGGGGGGGGGGGGGGGGGGGGGGGGGGGGGGGGGGGGFGGGGGGGGGGGGGEFGGGGGGGGGGGGGBDGEGBFGGGFEGFFAGGFGG?FFFFFFFFGGGFGF<FFFFDFB
@M02542:52:000000000-J9N43:1:1101:28658:9346 1:N:0:GTGAAA
CGGTTTATCACCGGCAGTCTCCCTAGAGTTCCCGACTTAACTCGCTGGCAACTAAGGATAGGGGTTGCGCTCGTTGCGGGACTTAACCCAACATTTCACAACACGAGCTGACGACAGCCATGCAGCACCTGTCTTACGGTTCCCGAAGGCACAACCGCATCTCTGCAGTCTTCCGTAGATGTCAAGAGTAGGTAAGGTTCTTCGCGTTGCGTCGAATTAAACCACATGCTCCACCGCTTGTGCGGGCCCCCGTCAATTCATTTGAGTTTTAATCTTGCGACCGT
+
GGGEGGGGGGGGGGGGGGGGGGGGGGGGGGGGGGGGGGGGGGGGGGGGGGGGGGGGGGGGGGGGGGGGGGGGGGGGGGGGGGGGGGGGGGGGGGGGGGGGGGGGGGGGGGGGGGGGGGGGGGGGGGGGGGGGGGGGGGGGGGGGGGGGGGGGGGGGGGGGGGGGGGGGGGGGGGGGGGGGGGGGGGGGGGGGGGGGGGGGGGGGGGGGGGGGFGGGGGGGGGGGGGGGGFGGGGGGGGGGG?FGGGFFGGGFDDFFAGGFGGFFFFA:AFFGGFFGFF2>>>FF
@M02542:52:000000000-J9N43:1:1101:23013:9348 2:N:0:GTGAAA
CGGTTTATCACCGGCAGTCTCCCTAGAGTTCCCGACTTAACTCGCTGGCAACTAAGGATAGGGGTTGCGCTCGTTGCGGGACTTAACCCAACATTTCACAACACGAGCTGACGACAGCCATGCAGCACCTGTCTTACGGTTCCCGAAGGCACAACTGCATCTCTGCAGTCTTCCGTAGATGTCAAGAGTAGGTAAGGTTCTTCGCGTTGCGTCGAATTAAACCACATGCTCCACCGCTTGTGCGGGCCCCCGTCAATTCATTTGAGTTTTAATCTTTCGCCCGT
+
GGGEGGGGGGGGGGGGGGGGGGGGGGEFGGFGGGGGGGGGGGGGGGGGGGGGGGGGGEFGGFGGGGGGGGGGGGGGGGGGGGGGGGGGGGGGGGGGGGGGGGGGGGGGGGFGGGGGGGGGGGGFGGGGGGGGGGDFGGGGGGGGGG8CFGGGGGGFCGG?FFGGGGGFFCGFGGGGGEGFFGGFGFFFFFFFCAFGGGFGFFFFDFBF6B@F>>DFFFFFGFBGF5F?GFA:6)<>FFGFF0>0BBFF;099?9*4<4@D<FB<4:4<):6)<<AC793)07)7
@M02542:52:000000000-J9N43:1:1101:20726:9353 2:N:0:GTGAAA
CGGTTTATCACCGGCAGTCTCCCTAGAGTTCCCGACTTAACTCGCTGGCAACTAAGGATAGGGGTTGCGCTCGTTGCGGGACTTAACCCAACATTTCACAACACGAGCTGACGACAGCCATGCAGCACCTGTCTTACGGTTCCCGAAGGCACAACCGCATCTCTGCAGTCTTCCGTAGATGTCAAGAGTAGGTAAGGTTCTTCGCGTTGCGTCGAATTAAACCACATGCTCCACCGCTTGTTCCGGCCCCCGTCCATTCCTTTGAGTTTGTATCTTTCGACCGTC
+
GGGEGEDEGGGGGGGGGGGGGGGGGGEGGGGGGGGGGGFCGFGGGGGGGGGGGGGGGGGGGGGGGGDGGGDGGGGGGGGDGDGGGGGCFGFGGGGGGGGGGGGGGGGGGGGGDGGDGGGGGGG:EG8DFGF;DFACGGGGEGGG>CE*FFCFGGEGGGGD>F7E?<,>BCCFFGGGFGCACE1@@88.3@FFEFGG4EFGFFFF?B:>;BBF>2/<6@EFGF?5**))>:<:?4>;;9D?()-)0(,411>)(/)-)6*))*96>04<<5()-4)2*1)0087))
@M02542:52:000000000-J9N43:1:1101:20454:9360 2:N:0:GTGAAA
CGGTTTGTCACCGGCAGTCTCATTAAAGTGCCCAACTGAATGATGGCAATTAATGACAAGGGTTGCGCTCGTTGCGGGACTTAACCCAACATCTCACGACACGAGCTGACGACAGCCATGCAGCACCTGTGTCCAGGCTCTCTTTCGAGCACCAATCCATCTCTGGAAAGTTCCTGGCATGTCAAGGGTAGGTAAGGTTTTTCGCGTTGCATCGAATTAATCCACATCATCCACCGCTTGTTGGGGTCCCCGTCAATTCCTTTTAGTTTTAATGCTGCCACCGT
+
GGGGGGGGGFGGGGGGGGGEGGGGG96CFGGGGGGGGGGGGGGGGGGG9FGGGGGGGGGGFGGCFGGGGEGGGBFC@CGGGGGGGFGGGGGGGCGGFEF=FFF>+>FFGGGGD+@>FGFDFCCFEEDDDG:@FCFFGG,@A,EFCCCD::C:DCGGGGFEFECED8@8EFC@,=C?49;A*,=9+:FF4)8?EFCFGC8DFF))/=.:653+77CF489C@5<EG+))++).//>91(/44)(()--,(,*/4<1,4496:97)).6456224)):26))*.).
@M02542:52:000000000-J9N43:1:1101:6699:9369 1:N:0:GTGAAA
CCCACCTTCCTCACAGTTTACACTGGCAGTCTTGCTAGAGTTCCCGACTTGACTCGCTGGCAACTAACAACAGGGGTTGCGCTCGTTATAGGACTTAACCTGACACCTCACGGCACGAGCTGACGACAACCATGCAGCACCTTGTAAATTGTCCGAAGAAAAGTCTGTTTCCAAACCTGTCAATCTACATTTAAGCCTTGGTAAGGTTCCTCGCGTATCATCGAATTAAACCACATGCTCCACCGCTTGTGCGGGCCCCCGTCAATTCCTTTGAGTTTCATTCTTGCGAACGTACTCCCCC
+
CCCCCGGGGGGGGGGGGGGGGGGGGGGGGGGGGGGGGGGGGGGGGGGGGGGGGGGGGGGGGGGGGGGGGGGGGGGGGGGGGGGGGGGGGGGGGGGGGGGGGGGGGGGGGGGGGGGGGGGGGGGGGGGGGGGGGGGGGGGGGGGGGFGGGGGGGGGGGGGGGGGGGGGGGGGGGGGGGGGGGGFGGGGGGGGGGGGGGGGGGGFFGGGGFGGGGGGGGGGGGGDGDFGGFGGGGGGGGGGGGGGGGGGGGGFGEDGGGBEGGGFFCGGFFGFFFFGFGGFFFFFFFFBGGGEC?FF?AFFF)
@M02542:52:000000000-J9N43:1:1101:13576:9394 2:N:0:GTGAAA
CGGTTTATCACCGGCAGTCTCCCTAGAGTTCCCGACTTAACTCGCTGGCAACTAAGGATAGGGGTTGCGCTCGTTGCGGGACTTAACCCAACATTTCACAACACGAGCTGACGACAGCCATGAAGCACCTGTCTTACGGTTCCCGAAGGCACAACCGCATCTCTGCAGCCTTCCGTAGCTGTCATGAGTAGGTAAGGTTCTTCGCGTTGCGTCGAATTAAACCACAGTCCCCACCGCTTGTTCCGGCCCCCGGCCTTTCATTTTAGTTTTAATCTTTCGACCCT
+
FE7@FFGGF@EGG7F+@F@CFGDGGG@FF,<BFCGGGEAEGFG:FFGGGG9CAFGGF,E<A<F@FFBFGC+==FDFCCBC:CGGGGCFBBFECFFGGGF,=FAECBC+=6,3@FGG7FDFG,,9,D8+@E3E,@@=;FCFG6DGEG>C:CGF,DC59>**455,=C<,,/=A9CCG<5*8+:*:+9+)1;+*1+392C=CBFC=05061@B51,).77@?>>(*2;))**),0)7,7;3:8A4)760931)/())(.)/).**)).)6))))-.):0*))87)8
@M02542:52:000000000-J9N43:1:1101:4294:9417 2:N:0:GTGAAA
CGGCTTATCACCGGCGGTTTCCTTAGAGTGCCCAACTGAATGATGGCAACTAAGGACGAGGGTTGCGCTCGTTGCGGGACTTAACCCAACATCTCACGACACGAGCTGACGACAGCCATGCAGCACCTGTCACCGCGTCCCCGAAGGGAACCCCCAATCTCTCTGGGTAGCGCGGGACGTCAAACGCTGGTAAGGTTCTGCGCGTTGCTTCGAATTAAACCACATGCCCCACCGCTTGTGCAGGCCCCCTTCAATTCCTTTGAGTTTTAATCTTGCGACCGTACC
+
GGGGGGGGGGGGGGGGGGGGGGGGGFFGFDGGGGGGGEFGGFCFGGGGGGGGGGGGGG@CCFGGDGGGGGGGG8FEGEDGGGGGGGG:FGGGD,?EFEFGDFE+8FC@EFGGGGGGGGGCD@97:D,ADCB,E687CEBECFGG5CGGGF:=BC*=*3:;F@<9EF6C9DCAC=E5C*9>EG3778BE>BFF2?FCC?=*=5:>,<@629<>(,2<FFGFGFFGC+0)9C?>E)8(4(>3A96(80399(5C?*064<@BA4@B4>A:436A2<)*1).5)5)8)
@M02542:52:000000000-J9N43:1:1101:14399:9418 1:N:0:GTGAAA
CGGTTTATCACCGGCAGTCTCCCTAGAGTTCCCGACTTAACTCGCTGGCAACTAAGGATAGGGGTTGCGCTCGTTGCGGGACTTAACCCAACATTTCACAACACGAGCTGACGACAGCCATGCAGCACCTGTCTTACGGTTCCCGAAGGCACAACCGCATCTCTGCAGTCTTCCGTAGATGTCAAGAGTAGGTAAGGTTCTTCGCGTTGCGTCGAATTAAACCACATGCTCCACCGCTTGTGCGGGCCCCCGTCAATTCATTTGAGTTTTAATCTTGCGACCGT
+
GGGFGGGGGGGGGGGGGGGGGGGGGGGGGGGGGGGGGGGGGGGGGGGGGGGGGGGGGGGGGGGGGGGGGGGGGGGGGGGGGGGGGGGGGGGGGGGGGGGGGGGGGGGGGGGGGGGGGGGGGGGGGGGGGGGGGGGGGGGGGGGGGGGGGGGGGGGGGGGGGGGGGGGGGGGGGGGGGGGGGGGGGGGGGGGGGGGGGGGGGGGGGGGGGGGGDGGGGGGGGGDGGGGGGEFCFGGGGGGGGFFGGGDEGGGFFDFEAFFFGGAFF:4<:<ADGDFG9AFFFFDE
@M02542:52:000000000-J9N43:1:1101:15964:9459 2:N:0:GTGAAA
TCCGCTTGCGCGGGCAGTCTGTCTAGAGTCCCCATCATTACATGCTGGCAACTAAACATAGGGGTTGCGCTCGTTGCGGGACTTAACCCAACACCTCACGGCACGAGCTGACGACAGCCATGCAGCACCTAGTTTCGTGTCCCGAAGGACTGATCCGTCTCTGGATCATTCACTAACTTTCAAGCCCGGGTAAGGTTCCTCGCGTATCATCGAATTAAACCACATGCTCCTCCGCCTGTGCGGGCCCCCTTCAATTCCTTTTAGTTTCACCCTTGCGGGCGGACC
+
GFFEG;FEDGGGGGGCEFFEFGGGGGFFGGGGGGFGGGGGGGCEGGGGGGGGGGGGG9FCGG8EGEEFEEFFGGG8F>B=FCFFGGFGGEGEGDG=F,FBEG:=@C@FEFEFGGGDEGFBF8D9=68@C,@D,@@E:D*@FFG>C8BEFDFCCC?DDCF=8BC<7BEGGFFFC;:CDEGFFGG6D2>B:>8A;ACFGGFCFDBB>;31)*4)(32>?@F=C:1*+396*9:?F)7(-,:><1((),4(4,*C):::4<?AF6=15645):7,4((*)))))))))
@M02542:52:000000000-J9N43:1:1101:8246:9469 2:N:0:GTGAAA
CGGTTTGTCACCGGCAGTCTCGTTAAAGTGCCCAACTAAATGATGGCAATTAACGACAAGGGTTGCGCTCGTTGCGGGACTTAACCCAACATCTCACGACACGAGCTGACGACAGCCATGCAGCACCTGTGTCCCGGCTCCCTTTCGGGCACCCCCACCTCTCAGCAGGGTTCCAGGCATGTCAAGGGTAGGTAAGGTTTTTCGCGTTGCATCGAATTAATCCACATCATCCACCGCTTGTGCGGGTCCCCGTCAATTCCTTTGAGTTTTAACCTTTCGGCCTTT
+
GGGGGGGGGGGGGGGGGGGGGGGGGGGGGGGGGGGGGGGGGGFGGGGGGGGGGGGGGDFFGGGGGFGGGGGGFFGGGGGGGGGFFGGGGGGGGGGGGGGGGGGGGGG8EFGGGGCGGGGGGGFGGGCGGGGGGFGGGEGGGGGGGC*@7>CEFEGGGGEFGGGG7CBEGDF6;C790AC657C=+.;55;;8;FCGGCFD3AFEBF5>152*--7477+97446CF;::76<6<4(4,5(().4:9;7??CC:C*3)6?44@F)6(.699)4-.-0:@))..))1
@M02542:52:000000000-J9N43:1:1101:13348:9470 1:N:0:GTGAAA
CGGTTTATCACCGGCAGTCTCCCTAGAGTTCCCACCATTACGTGCTGGCAACTAAGGATAAGGGTTGCGCTCGTTGCGGGACTTAACCCAACATTTCACAACACGAGCTGACGACAGCCATGCAGCACCTGTCTTAGCGTTCCCGAAGGCACAATCGTATCTCTACAATCTTCGCTAGATGTCAAGAGTAGGTAAGGTTCTTCGCGTTGCGTCGAATTAAACCACATGCTCCACCGCTTGTGCGGGCCCCCGTCAATTCATTTGAGTTTTAGTCTTGCGACCGT
+
GGGGGGGGGGGGGGGGGGGGGGGGGGGGGGGGGGGGGGGGGGGGGGGGGGGGGGGGGGGGGGGGGGGGGGGGGGGGGGGGGGGGGGGGGGGGGGGGGGGGGGGGGGGGGGGGGGGGGGGGGGGGGGGGGGGGGGGGGGGGGGGGGGGGGGGGGGGGGGGGGGGGGGGGGGGGGGGGGGGGGGGGGGGGGGGGFGGGGGGGGGGGGGGGGGGGFGGGGGGGGGFGGGGGGGGGGGGGGGGGGFFDGGFFGGDEBGBBA7DFGG<FA<FF<AFGGFFGFFF;FFFF
@M02542:52:000000000-J9N43:1:1101:9971:9487 1:N:0:GTGAAA
CGGTTTATCACCGGCAGTCTCCCTAGAGTTCCCGACTTAACTCGCTGGCAACTAAGGATAGGGGTTGCGCTCGTTGCGGGACTTAACCCAACATTTCACAACACGAGCTGACGACAGCCATGCAGCACCTGTCTTACGGTTCCCGAAGGCACAACCGCATCTCTGCAGTCTTCCGTAGATGTCAGGAGTAGGTAAGGTTCTTCGCGCTGCGTCGAATTAAACCACATGCTCCACCGCTTGTGCGGGCCCCCGTCAATTCATTTGAGTTTTAATCTTGCGACCGT
+
GGGGGGGGGGGGGGGGGGGCFGGGGCFFGGGGGGGGGGGGGGGGGGGGGGGGGGGGGGGGGGGGGGGGGGGGGGGGGGGGGGGGGGGGGGGGGGGGGGGGGGGGGGGGGGGGGGGGGFGGGFGCFGGGGGGGGGGGGFGGGGGGGGGFFGGDAFGED7FEGCGGGGGGGGGFGGGGFEGGGGF9FGGGGFGGGFGGGGGGGGFGGGEECGGGFDEFGGGGGGGGGFGGGGGFGGGGGGGGGFFGGD:>EDGFFG:BBGGFGGFFFFFF9AF6DGFGA4699>FF
@M02542:52:000000000-J9N43:1:1101:15371:9510 1:N:0:GTGAAA
GTCCACACCTTCCTCCGGTTTATCACCGGCAGTCTCCCTAGAGTTCCCGACTTAACTCGCTGGCAACTAAGGATAGGGGTTGCGCTCGTTGCGGGACTTAACCCAACATTTCACAACACGAGCTGACGACAGCCATGCAGCACCTGTCTTACGGTTCCCGAAGGCACAACCGCATCTCTGCAGTCTTCCGTAGATGTCAAGAGTAGGTAAGGTTCTTCGCGTTGCGTCGAATTAAACCACATGCTCCACCGCTTGTTCGGGCCCCCGTCAATTCATTTGAGTTTTAATCTTGCGACCGTAC
+
CCCCCGGGGGGGGGGGGGGGGGGGFGGGGGGGGGGGGGGGG9FGGGGGGGGGGGGGGGGGGGGGGGGGGGGGGGGGGGGGGGGGGGGGGGGGGGGGGGGGGGGGGGGGGGGGGGGGGGGGGGGGGGGGGGGGGGGGGGGGGGGGGGGGGGGGGGGGFGGGGGGGGGGGGGGGGGDGGGGGGGGGGGGGGGGGGGGGGGGGGGGGGGGGGGGGGGGGGGGGGGGCGEGGFGGGFFFGGFCEFGFD?FGGGGGGGGGG*6>CED:BGGGFFGFFFGGFGGFFFFFFFF3FFGF*<9BF;9D>)
@M02542:52:000000000-J9N43:1:1101:17304:9512 1:N:0:GTGAAA
CGGTTTGTCACCGGCAGTCTCCTTAGAGTGCCCACCATTACGTGCTGGTAACTAAGGACAAGGGTTGCGCTCGTTACGGGACTTAACCCAACATCTCACGACACGAGCTGACGACAGCCATGCAGCACCTGTGTCTGAGTTCCCGAAGGCACCAATCCATCTCTGGAAAGTTCTCAGCATGTCAAGGCCAGGTAAGGTTCTTCGCGTTGCTTCGAATTAAACCACATGCTCCACCGCTTGTGCGGGCCCCCGTCAATTCATTTGAGTTTTAACCTTGCGGCCGT
+
GGGGGGFGGGGGGGGGGGGGGGGGGGGGGGGGGGGGGGGGGGGFGGGGGGGGGGGGGGGGGGGGGGGGGGGGGGGGGGGGGGGGGGGGGGGGGGGFGGGGGGGGGGGGGGGGGGGEGGGGGGGGGGGGGGGGGGGGGGGGGGGGGGGGEGDF7FEGGGGGGGGGGGGGGGGGGGGGGGGG9;FCFEFGGGGGGGGFF>CFGGGFCGGGGGGGFGFGGGGGGGGGDGGGGGGFGGGGGGEGGFFGGGFFGGGF:C155FFFGGFFFFFFFAFGGFFG)59>>F:5
@M02542:52:000000000-J9N43:1:1101:28524:9514 2:N:0:GTGAAA
CGGTTTATCACCGGCAGTCTCCCTAGAGTTCCCGACTTAACTCGCTGGCCACTAAGGATCGGGGTTGCGCTCGTTTCGGCACTTAACCCAACCTTTCACAACACGAGCTGACGACAGCCATGCAGCACCTGTCTTACGGTTCCCGAAGGCACAACCGCATCTCTGCAGTCTTGCGTAGATGTCACGAGTAGGTCAGGTTCTTCGCGCTGCGTCGAATTAAACCACATGCTCCACCGCTTGCACGGGCCCCCGTCACATCATTTCAGTTTTACACTTCCCACCGT
+
CF:C:,C9CDCF7CE:+;C,CF<F@CE<F6F<FEGGEF,EFFF@BCF7F,EFFG8C8@F,,:7FB+@<BCEGGGC+BF:+>:?,9?,CAB?B+4?FG<@E??C87F@FG<DFGEC>@FF<F8,,>8B?F?>;:,5?EF:,@CFF>E5C7,4;6@58?858CCG,=99<<C98,>=79?C++=D+1,)):)+;96C7D2;786F:05)4()(0(-))9)27758***/)0*.2?F>(((*-())4)---393)(**().).6*/))-6)).))).)2**)05)))
@M02542:52:000000000-J9N43:1:1101:10562:9514 2:N:0:GTGAAA
TCGGCTTATCACCGGCAGTCCCCTTAGAGTGCCCAACTAAATGCTGGCAACTAAGGGCGAGGGTTGCGCTCGTTGCGGGACTTAACCCAACATCTCACGACACGAGCTGACGACAGCCATGCAGCACCTGTCTCTACGCCACCGAAGTGGAAACTGCATCTCTGCAGCGGTCGTAGGATGTCAAGGGCTGGTAAGGTTCTGCGCGTTGCTTCGAATTAAACCACATTCCCCAACGCTTGGTCGGGCCCCCGTCCATTCCTTTGAGTTTTAATCTTGCCACCGTT
+
FGGGGGGGFGGGGGGGGGGGGGGGGGFGGGGGFGGGGGGGGGGGGGGGGGGGGGGGGGGGGGGGGFGGGGGGGGGGGGGGGGGGGGGGGFGGGGCEGGGGGGGGGCCGGGGDGGGGGGGGGGGGGGGGGGGGBEGGGFGGGGGEGG>FFGGGFGGFGGGGGGGGGGGGGDC?CC5CDGG;FGG=D38>5>BACFGGGGFGFFF@9>E9:@<FB?GFF?GFG?FGF<*)091,)5)43</(.666>>B;>9<*()/)64=26B*.(662<)86444**)107)))
@M02542:52:000000000-J9N43:1:1101:27264:9519 1:N:0:GTGAAA
CTGGTTAACCCAGGCAGTCTCGTCAGAGTGCCCAACTTAATGCTGGCAACAGACGATAGGGGTTGCGCTCGTTGCGAGACTTAACCCAACATTTCACAACACGAGCTGACGACAGCCATGCAGCACCTCTCACTACATTTCCTTGCGGACACCCCGTCGATTAAAACAGGTTCGTAGGAGTTCAAGCCTAGGTAAGGTTCTGCGCGTTGCTTCGAATTAAACCACATAATCCACCGCTTGTGCGGGCCCCCGTCAATTTGTTTGAGTTTTAGTCTTGCGACCGT
+
GGGGGGGGGGGGGGGGGGGGGGGGGGFGGGGGGGGGGGGGGGGGGGGGGGGGGGGGGGGGGGGGGGGGGGGGGGGGGGGGGGGGGGGGGGGGGGGGGGGGGGGGGGGGGGGGGGGGGGGGGGGGGGGGFFGGGGGGGGGGGGGG9FGGGGGGGGGGGGGGGGGGGGGGGGGGGGGFFGGGGGGGGGGDDCGGGGGGGFGGGGGGGGGGDGGGFGGFDFGGGFFGGGGGGGGFGF8:EDGGGFFGGDFFGGDEFG05><FFGGFFDBDD>>DGGGFGFFF>>BBE
@M02542:52:000000000-J9N43:1:1101:16664:9519 1:N:0:GTGAAA
CGGTTTATCACCGGCAGTCTCCCTAGAGTTCCCGACTTAACTCGCTGGCAACTAAGGACAGGGGTTGCGCTCGTTGCGGGACTTAACCCAACATTTCACAACACGAGCTGACGACAGCCATGCAGCACCTGTCTTACGGTTCCCGAAGGCACAACCGCATCTCTGCAGTCTTCCGTAGATGTCAAGAGTAGGTAAGGTTCTTCGCGTTGCGTCGAATTAAACCACATGCTCCACCGCTTGTGCGGGCCCCCGTCAATTCATTTGAGTTTTAATCTTGCGACCGT
+
GGGGGGGGGGGGGGGGGGGGGGGGGGGGGGGGGGGGGGGGGGGGGGGGGGGGGGGGGGGGGGGGGGGGGGGGGGGGGGGGGGGGGGGGGGGGGGGGGGGGGGGGGGGGGGGGGGGGGGGGGGGGGGGGGGGGGGGGGGGGGGGGGGGGGGGGGGGGGGGGGGGGGGGGGGGGGGGGGGGGGGGGGGGGGGGGGGGGGGGGGGGGGGGGGGGGFGGGGGGGGGGGGGGGGGGGGGGGGGGGG?FGGDBEGDDFFGFFFGGFGGFFFFBBFFFGGCFG<BF>FBFF
@M02542:52:000000000-J9N43:1:1101:17162:9528 1:N:0:GTGAAA
ATCCACACCTTCCTCCGAGTTGACCTCGGCAGTCTCCTATGCGTTCCCACCCTAACGTGCTGGCAACATAGAACGAGGGTTGCGCTCGTTGCGGGACTTAACCCAACATCTCACGACACGAGCTGACGACAACCATGCACCACCTGTATACGAGTGTCCAAAGAGTTCTCTATTTCTAGAGCGTTCTCGTATATGTCAAGCCTTGGTAAAGTTCTTCGCGTTGCATCGAATTAATCCGCATGCTCCGCCGCTTGTGCGGGCCCCCGTCAATTCCTTTGAGTTTTAGCCTTGCGGCCGTACT
+
CCCCCGGGGGGGGGGGGGGGGGGGGGGGGGGGGGGGGGGGG,CFGGGGGGG7FGGGGGGGGGGGGGGGGGGGGGGGGGGGGGGGGGGGGGGGGGGGGGGGGGGGGGGGGGGGGGGGGEGGGGGGGGGGGGGGGGGGGGGGGGGGGGGGGGGGGGGGGGGGGGGGGGGGGGGGGGGGGGGGGGGGGGGGGGGGGGGGGGGGGGGGGFFGGGGGGGCGGGGGGGEGGGGEFGGGGGDGGGGGGGGGGGGGGCGGGGGDFFFDGGFFGGGFFCAFFGGFGFFFFFFFBFFGGG4D>;>FFF:D)
@M02542:52:000000000-J9N43:1:1101:7085:9547 1:N:0:GTGAAA
CGGTTTATCACCGGCAGTCTCCCTAGAGTTCCCGACTTAACTCGCTGGCAACTAAGGATAGGGGTTGCGCTCGTTGCGGGACTTAACCCAACATTTCACAACACGAGCTGACGACAGCCATGCAGCACCTGTCTTACGGTTCCCGAAGGCACAACCGCATCTCTGCAGTCTTCCGTAGATGTCAAGAGTAGGTAAGGTTCTTCGCGTTGCGTCGAATTAAACCACATGCTCCACCGCTTGTGCGGGCCCCCGTCAATTCATTTGAGTTTTAATCTTGCGACCGT
+
GGGGGGGGGFGGGEGGGGGGGGGGFGGGGGGGGGGGGGEGGGGGGGGGGGGGGFGFFGGDGCEFFGGGGGGGGGGGGGGGGGGGGFGFGGFGGGGGGGGGGGGGGGGEGGGGGDGGGGGGGGGGGGGGGGGGGGGGGGGFGGGGGGGDGGGGFGGGGDGGGGGGGGGGGGFGGGEFFCGG?CFGGGGGGGGGGGGGGGGGGGGGGGGD88=EEGE=CGGGGGGGGGGGGGGFGGGDEDGFGBFGGDB5CCDEB*8B<:>?7CAF<?FFFFFGGGFG<BB0-1@D
@M02542:52:000000000-J9N43:1:1101:17076:9571 1:N:0:GTGAAA
CGGTTTATCACCGGCAGTCTCCCTAGAGTTCCCGACTTAACTCGCTGGCAACTAAGGATAGGGGTTGCGCTCGTTGCGGGACTTAACCCAACATTTCACAACACGAGCTGACGACAGCCATGCAGCACCTGTCTTACGGTTCCCGAAGGCACAACCGCATCTCTGCAGTCTTCCGTAGATGTCAAGAGTAGGTAAGGTTCTTCGCGTTGCGTCGAATTAAACCACATGCTCCACCGCCTGTGCGGGCCCCCGTCAATTCATTTGAGTTTCAATCTTGCGACCGT
+
GGGGGGGGGGCFEGGGGGGCCFFGFCFGGGGDFGGGGGGGGGGGGEGGGGGGGGGGEFFGFGGDEEEDGGFEGGGGGGGGG>BFGGGGFEGG<<FGGGGFGGGGGGGGGGGGDF@FEGCFGC8FCGGFFFFFEDFEGGG>FGFGGDGEGG>F7F@CGGGC>FGCGGFGF@9CFGEGGGGFGGGFGFGGFDEF?FBCGCFGGGGFEE?EEGGGD5EFGGGFCCFGFFGG?EGGGGGG575>C0FGGGFFGGGF5C1>:CCFGF26.().-<AF7012)),7;6))
@M02542:52:000000000-J9N43:1:1101:20727:9574 1:N:0:GTGAAA
CGGTTTATCACCGGCAGTCTCCCTAGAGTTCCCGACTTAACTCGCTGGCAACTAAGGATAGGGGTTGCGCTCGTTGCGGGACTTAACCCAACATTTCACAACACGAGCTGACGACAGCCATGCAGCACCTGTCTTACGGTTCCCGAAGGCACAACCGCATCTCTGCAGTCTTCCGTAGATGTCAAGAGTAGGTAAGGTTCTTCGCGTTGCGTCGAATTAAACCACATGCTCCACCGCTTGTGCGGGCCCCCGTCAATTCATTTGAGTTTTAATCTTGCGACCGT
+
GGGGGGGGGGGGGGGGGGGGGGGGGGGGGGGGGGGGGGGGGGGGGGGGGGGGGGGGGGGGGGGGGGGGGGGGGGGGGGGGGGGGGGGGGGGGGGGGGGGGGGGGGGGGGGGGEGGGGGGGGGGGGGGGGGGGGGGGGGGGGGGGGGGGGGGGGGGGGGGGGGGGGGGGGGGGGGGGGGGGGGGGGGGGGGGGGGFGGFGGGGGGGDGGGGGGFGGGGGGGGGGGGGGGGGGGGGGGGGGGGDFGGGFFGGGFFDBFFFGFGGDFBFAAFFAGGGFG9A>BFFFF
@M02542:52:000000000-J9N43:1:1101:8305:9577 1:N:0:GTGAAA
TCGGCTTATCACCGGCAGTCCCCTTAGAGTGCCCGACTGAATGCTGGCAACTAAGGGCGAGGGTTGCGCTCGTTGCGGGACTTAACCCAACATCTCACGACACGAGCTGACGACAGCCATGCAGCACCTGTTCTAGGGCCAGCCGAACTGAAGGACAATGTCTCCACTGCCCATACCCCGAATGTCAAGAGCTGGTAAGGTTCTGCGCGTTGCTTCGAATTAAACCACATGCTCCACCGCTTGTGCGGGCCCCCGTCAATTCCTTTGAGTTTTAATCTTTCGACC
+
FGGGGGGGGGGGGGEGGGGGGGGGGGGGGGGGGGGGGGGGGGGGGGGGGGGGGGGGGGGGGGGDGGGGGEGGGGGGGEFGGGGGGGGGGGGGGG,EGGGGGGGGGGGGGGGGGGGGGGGGGGGFDGFGGGGG;AEGGGGGGGGGGGGDCEFGGGF7FFFFFDGGGCFCFFGGGGGGFGGG5EEGGG?EFGDFGGGGGEGGDGF9CFGGGGGEFGG95=FFFCFGCFGCGGGGGGGGGGGGGFFFCGFFGGGFFGFD?GGFGGBFFFAA?FFGGG@FAFF))(77<
@M02542:52:000000000-J9N43:1:1101:26831:9589 2:N:0:GTGAAA
CGATTTATCATCGGCAGTCCCCCTAGAGTGCCCAACTGAATGCTGGCAAATAAGGGAAAGGGTTGCGCTCGTTGCGGGACTTAACCCAACATCTCACGACACGAGCTGACGACAGCCATGCAGCACCTGTCTCCATGTATCTTGCGACTATTATGCATCTCTGCATTTTTCATGGGATGTCAAACCCAGGTAAGGTTCTTCGCGTTGCTTCGAATTAAACCACATACTCCACCTCTTGTGCAGGCCCCCGGCAATTCCTTTGAGTTTCGGTTTTGCCCCCGTACC
+
GGGGGGGGGGGGGGGGGGGGGGGGGGGGGGGFGGGGGGGGGFGGGGGGGGGGGGGGGGGGGGGGGGGGGGGGGGGGGGCEGFGGGGEFFGGGGCEGFFGGGGGGEGGGGGGGGGGGGGGGGG9FFGGGGDE9EDGFDGGFGCGACBGEGEGGGGGGGCG,@E;EFFFGGGGFG7EGCG>?FFGF>@BBFFFF?64:?FFFF5)=::5;46;A(/;FFFFB5?FG6@A.6C>1>).542::D9.(.449>0)1476>4:?64/*,--:<66:(80(0*0.5)8)))
@M02542:52:000000000-J9N43:1:1101:28789:9602 1:N:0:GTGAAA
CTGGTTAACCCAGGCAGTCTCGTCAGAGTGCCCAACTTAATGCTGGCAACAGACGATAGGGGTTGCGCTCGTTGCGAGACTTAACCCAACATTTCACAACACGAGCTGACGACAGCCATGCAGCACCTCTCACTACATTTTCTTGCGGACACCCCGTCGATTAAAACAGGTTCGTAGGAGTTCAAGCCTAGGTAAGGTTCTGCGCGTTGCTTCGAATTAAACCACATAATCCACCGCTTGTGCGGGCCCCCGTCAATTTGTTTGAGTTTTAGTCTTGCGACCGT
+
GGGGGGGGGGGGGGGGGGGGGGGGGGGGGGGGGGGGGGGGGGGGGGGGGGGGGGGGGGGGGGEFGGGGGGGGGGGGGGGGGGGGGGGFGGGGGGGGGGGGGGGGGGGGGGGGGGGGGGGGGGGGFGGGGGGGGGGGGGFGGGGGCGGGGGGGGGGGGGGGGGGFGGGGGGGGGGGGGGGGGGGGGGGGGGGGGGFGGFGGGGGEEGEGGGFGFGGGGGGGGGDEGGFFECGGGGGGGDEDG0=D=DDFGGGE>GFF>ECFGGF?BFBAAFFFFCBG469>F;DE
@M02542:52:000000000-J9N43:1:1101:22126:9635 1:N:0:GTGAAA
CGGTTTATCACCGGCAGTCTCCCTAGAGTTCCCGACTTAACTCGCTGGCAACTAAGGATAGGGGTTGCGCTCGTTGCGGGACTTAACCCAACATTTCACAACACGAGCTGACGACAGCCATGCAGCACCTGTCTTACGGTTCCCGAAGGCACAACCGCATCTCTGCAGTCTTCCGTAGATGTCAAGAGTAGGTAAGGTTCTTCGCGTTGCGTCGAATTAAACCACATGCTCCACCGCTTGTGCGGGCCCCCGTCAATTCATTTGAGTTTTAATCTTGCGACCGT
+
GGGGGGGGGGGGGGGGGGGGGGGGGGAEFFGGGGGGGGGGGGGGGGGGGGGGGGGGGGGGGGGGGGGGGGGGGGGGGGGGGGGGGGGGGGGGGGGGGGGGGGGGGGGGGGGGGGGGGGGGGGGGGGGGGGGGGGGGGGGGGGGGGGGGGGGGGGGGGGGGGGGGGGFGGGGGGGGGGGGGGGGGGGGGGGGGGFGGGGGGGGGGGE8EDEDGEGGFFGGGGGGGGGGGG:EGGGGGGGGGGFFGCGFFGDG>DGBDD?C6FGF?B:5>>DF4CCFG4<>FFF37
@M02542:52:000000000-J9N43:1:1101:10628:9636 1:N:0:GTGAAA
CGGTTTATCACCGGCAGTCTCCCTAGAGTTCCCGACTTAACTCGCTGGCAACTAAGGATGGGGGTTGCGCTCGTTGCGGGACTTAACCCAACATTTCACAACACGAGCTGACGACAGCCATGCAGCACCTGTCTTACGGTTCCCGAAGGCACAACCGCATCTCTGCAGTCTTCCGTAGATGTCAAGAGTAGGTAAGGTTCTTCGCGTTGCGTCGAATTAAACCACATGCTCCACCGCTTGTGCGGGCCCCGTCAATTCATTTGAGTTTTAATCTTGCGACCGTAC
+
GGGGGGGGGGGGGGGGGGGGGGGGGGGGGGGGGGGGGGGGGGGGGGGGGGFGGGGGGGGGGGGGGGGGGGGGGGGGGGGGGGGGGGGGGGGGGGGGGGGGGGGGGGGGGGGGGGGGGGGGGGGGGGGGGGGGGGGGGGGGGDGGDGGEGGGGGCEGGGGGGGGGGGGGGGGGGGGGGGGGGGGGGGGFGGGGGGGGGGGGFGFGGGGGEDGGFGGGGGGGGGGGGGGGGGGGGGGEGGGGGFFGGGFFGGGFFGFFFGGFGGFFFFFFFFFGCGFFB>F>>>FF<
@M02542:52:000000000-J9N43:1:1101:6311:9642 1:N:0:GTGAAA
CGGTTTATCACCGGCAGTCTCCCTAGAGTTCCCGACTTAACTCGCTGGCAACTAAGGATAGGGGTTGCGCTCGTTGCGGGACTTAACCCAACATTTCACAACACGAGCTGACGACAGCCATGCAGCACCTGTCTTACGGTTCCCGAAGGCACAACCGCATCTCTGCAGTCTTCCGTAGATGTCAAGAGTAGGTAAGGTTCTTCGCGTTGCGTCGAATTAAACCACATGCTCCACCGCTTGTGCGGGCCCCCGTCAATTCATTTGAGTTTTAATCTTGCGACCGT
+
GGGGGGGGGGGGGGGGGGGFGGGGGGGGGGGGGGGGGGGGGGGGGGGGGGGGGGGGGGGGGFFGGGGGGGGGGGGGGGGGGGGGGGGGGGGGGGGGGGGGGGGGGGGGGGGGGGGGGGGGGGGGGGGGGGGGGGGGGGCFFGGGGGGGGGGF7FGGGGEGGGGGGGGGGGGGGGGGGGGFGGGGGGGGGGGGGGGGGGGGGGGGGGGGEGGGFGGGGGGGFGGGGGGFGFGGGFGEGGGFG)6DGDDFGGGFFGFFFGF?F74*-8AFA<<*?CFGAA>999BD
@M02542:52:000000000-J9N43:1:1101:11533:9659 2:N:0:GTGAAA
ACGGTTTGCACCGGCCGTCTTGCTAGAGTTCCCGACATTACTCGCTGGCAACTAACAACAGGGGTTGCGCTCGTTATAGGACTTAACCTGACACCTCACGGCACGAGCTGACGACAACCATGCAGCACCTTGAAAGACGTCCGAAGAAATATCTGTTTCCAAATACGTCGTCTCCCATTTTAGCCTTGGTAAGGTTCCTCGCGTAACCTCGAATTAAACCACATCCTCCACCGCTTGTTCGGGCCCCCGTCAATTCCTTTGGGTTTCCAACTTTCTTTTGTTCCC
+
GGGGGGGGGGGGGGG7FGGGGGGGGFFGGGGGGGGGGGGGGGGGGGGEGDGGGGGGG<A<FGGGGGGC>@FGGGGGGF;FAFGGGGGGGGGGGGDFFA<<FFEGCCFEEDCFEGD7:FFEGFG9FFGGG8DC9@@?F@CFGEDEGCCGGGD7FC,;FDGGGF?C9;5D5*=5;:EF6ED6+4;+;;F4;9+:34CCCGFGFE:D0):).;4A17C6@?@@*4(0+2*-22435>5<::*4((,353931-//2::).-=A<))-415).4((4).**9**0)1**
@M02542:52:000000000-J9N43:1:1101:25712:9660 2:N:0:GTGAAA
CGGCTTATCACCGGCGGTTTCTTTAGAGTGCCCAACTAAATGATGGCAACTAAAGACGAGGGTTGCGCTCGTTGCGGGACTTAACCCAACATCTCACGACACGAGCTGACGACAGCCATGCAGCACCTGTGTGCTAGCCAGCCGAACTGAAGAAATCCATCTCTGGAAATCATACTAGCCATGTCAAACTCTGGTAAGGTTCTGCGCGTTGCTTCGAATTAAACCACATTCTCCACCGCCTGTGCAGGCCCCCGTCAAATCCTTTTGGTTTTAGACTTTCGACCG
+
FGGGGGGGGGGGGGGGGGGGGGGGGGFFGFGGGGGGGGGGGGCFGFGCCFF@EFFFGGDEGGFGGGEG::FFFCFGGGGGGGGGGGFEGGGGG9FFD8+CFGEE@FGCFC7FG@FFGGGG7BCFG6C>3@CGGGFCAF@CBCFGGGDCGCCA,?:C>FGFG79B@,?,>:<BC,1<7+;FFF*;C?CF***+);2;CC4++2;6;589>F>3)62)).38C24+2*.(**))*1*.41C(-,-.7))((-191)*((,*-560<<))-(,,8)2)*:9=*)0<>3
@M02542:52:000000000-J9N43:1:1101:9296:9675 1:N:0:GTGAAA
CGGTTTATCACCGGCAGTCTCCCTAGAGTTCCCGACTTAACTCGCTGGCAACTAAGGATAGGGGTTGCGCTCGTTGCGGGACTTAACCCAACATTTCACAACACGAGCTGACGACAGCCATGCAGCACCTGTCTTACGGTTCCCGAAGGCACAACCGCATCTCTGCAGTCTTCCGTAGATGTCAAGAGTAGGTAAGGTTCTTCGCGTTGCGTCGAATTAAACCACATGCTCCACCGCTTGTGCGGGCCCCCGTCAATTCATTTGAGTTTTAATCTTGCGACCGT
+
GGGGGGGGGGGGGGGGGGGGGGGGGGGGGGGGGGGGGGGGGGGGGGGGGGGGGGGGGGGGGGGGGGGGGDGGGGGGGGGGGGGGGGFG<FGGGGGGGGGFGGGGGCEGGGGGGGGGGGGGGGGGGDGGGGGGGGGGGGGGGGGGGGGGGGGGGGGGGGGGGGGGGFGGGGGGGGGGGFGGGG@FGGGGGGGGGGGGGFFGGGGGGGGGGGEE>EGGGGFGGGGGGGGFGDFGCFGGGGGGG7FDCDFBGGGF>G:E<FGFGGFFAFFFFAFGGGF?A9;F66>B
@M02542:52:000000000-J9N43:1:1101:4027:9686 1:N:0:GTGAAA
CGGTTTATCACCGGCAGTCTCCCTAGAGTTCCCGACTTAACTCGCTGGCAACTAAGGATAGGGGTTGCGCTCGTTGCGGGACTTAACCCAACATTTCACAACACGAGCTGACGACAGCCATGCAGCACCTGTCTTACGGTTCCCGAAGGCACAACCGCATCTCTGCAGTCTTCTGTAGATGTCAAGAGTAGGTAAGGTTCTTCGCGTTGCGTCGAATTAAACCACATGCTCCACCGCTTGTGCGGGCCCCCGTCAATTCATTTGAGTTTTAATCTTGCGACCGT
+
GGGFGGGGGGGGGGGGGGGGGGGGGGGGGGGGGGGGGGGGGGFGGGGGGGGGGGGGGGGGGGGGGGGGGGGGGGGGGGGGGGGGGGGGGGGGGGCGGGGGGGGGGGGGGGGGGGGGGGGGGGGGGGGGGGGGGGGGGGGGGEGFGGGEGGCFGGGGGGGEGGGGGGGGGGGGGGGGGGGGGGCFFGGGGGGGGGFGGEGCGGGGGGGGC=EEFGDGGGGDEF;FCGFGGGF+CEFGGGGGGFFGEGBDE59@DGFDAFGFCC9FFFFBFFFG=7=D24>969BD
@M02542:52:000000000-J9N43:1:1101:18553:9701 1:N:0:GTGAAA
CTGGTTAACCCAGGCAGTCTCGCCAGAGTGCCCAACTTAATGCTGGCAACAGACGATAGGGGTTGCGCTCGTTGCGAGACTTAACCCAACATTTCACAACACGAGCTGACGACAGCCATGCAGCACCTCTCACTCAATTCCCTTGCGGGCACTTCAACCATTACGTCGAATTCTGAGGAGTTCAAGCCTAGGTAAGGTTCTGCGCGTTGCTTCGAATTAAACCACATAATCCACCGCTTGTGCGGGCCCCCGTCAATTGTTTTGAGTTTTAGCCTTGCGGCCGT
+
GGGGGGGGGFGGFGGGGGGGGGGGGGGGGFGGGGGGGGGGGGGGGGGGGGGGGGGGGGGGGGGGGGGGGGGGGGGGGCFGGGGGGGGGGGGGGGGGGGGGGGGGGGGGGGGGGGGFFGGGGGGGGGGDFGGGGFGGGGGGGGGGGGGGGGGGGGGGGGGGGGGGGGGGDGGGGGCFGGGGGG?GGGGGGGGGFGGGGCFGGGCEEGGDDGFFFGGGGGGGGGGGGGGGGGGGGGGGGGGGG:FGGGFDEGDBFGFDBEGFGG?FFFFFFFB<FDFGFF>BFFB>
@M02542:52:000000000-J9N43:1:1101:10477:9705 1:N:0:GTGAAA
TCGGCTTATCACCGGCAGTCCCCTTAGAGTGCCCAACTGAATGCTGGCAACTAAGGGCGAGGGTTGCGCTCGTTGCGGGACTTAACCCAACATCTCACGACACGAGCTGACGACAGCCATGCAGCACCTGTTCTAGGGCCAGCCGAACTGAAGGACAATGTCTCCACTGCCCATACCCCGAATGTCAAGAGCTGGTAAGGTTCTGCGCGTTGCTTCGAATTAAACCACATGCTCCACCGCTTGTGCGGGCCCCCGTCAATTCCTTTGAGTTTTAATCTTGCGACC
+
GGGGGFGGGGFGGGEG:FFGGGGGGGGGGGGGGGG8CFEFGGCGGGCE8FFGGGFGFGGCFGGFGGGGGGFGGGGGGGD7FFGGGGGGGGGGEGGEEGGCGEG@FCFFGFGGGGGGGGGGFGFCFCFFFFGGGGGGFGGGGGGGGEEFFGGG9DEFGGGFGG,@CGGG:CFG:FAFFAFEGDFB2?<E?FGGGFFGGGGCEGGGFGDGEGEEDFFE)AFCGE@GGGGGFFAF?CCFG4/>D?3C6C>E7CDFFG6>:CDBCFAFF24<1<AGGG4:66>)43;;7
@M02542:52:000000000-J9N43:1:1101:21140:9720 2:N:0:GTGAAA
CGGTTTATCACCGGCAGTCTCCCTAGAGTTCCCGACTTAACTCGCTGGCAACTAAGGATAGGGGTTGCGCTCGTTGCGGGACTTAACCCAACATTTCACAACACGAGCTGACGACAGCCATGCAGCACCTGTCTTACGGTTCCCGAAGGCACAACCGCATCTCTGCAGTCTTCCGTAGATGTCAAGAGTAGGTAAGGTTCTTCGCGTTGCGTCGAATTAAACCACATGCCCCACCGCCTGTGCGGGCGCCCGTCAATTCATTTTAGTTTTAATCTTTCGACCGTG
+
GGGGEGFGGGGGGGGGGGG<FGGGGGCGGGGGGDFGGEFAF@FGGGGEGGGGGGFGGGGECFFGCGGGGGFGGEGGGGEGGGGGGGGGG7FGGFGGGGGGGGGGGGGGGFGGF@EFGGGGGGGGGGGDFGGGGFF9EF@:>CGGGEGEE>8CF>EDDEE:9,B9C?=8>C:A,CGG:5*=+1;+;<FFFFFFEF7>FFFDAFFFF5>>6B>)(2C5)7CFG22*;8:<4*,38)>0((/46061.10(--9)47*(--955FF)<?-6.46>994C*00)0.)8;
@M02542:52:000000000-J9N43:1:1101:6619:9735 1:N:0:GTGAAA
CGGTTTATCACCGGCAGTCTCCCTAGAGTTCCCGACTTAACTCGCTGGCAACTAAGGATAGGGGTTGCGCTCGTTGCGGGACTTAACCCAACATTTCACAACACGAGCTGACGACAGCCATGCAGCACCTGTCTTACGGTTCCCGAAGGCACAACCGCATCTCTGCAGTCTTCCGTAGATGTCAAGAGTAGGTAAGGTTCTTCGCGTTGCGTCGAATTAAACCACATGCTCCACCGCTTGTGCGGGCCCCCGTCAATTCATTTGAGTTTTAATCTTGCGACCGT
+
GGGGGGGGGGGGGGGGGGGGGGGGGGGGGGGGGGGGGGGGGGGGGGGGGGGGGGGGGGGGGGGGGGGGGGGGGGEGGGGGGGGGGGGGGGGGGGGGGGGGGGGGGGGGGGGGGGGGGGGGGGGGGGGGGGGGGGGGGGGGGGGGGGGGGGGGGGGGGGGGGGGGGGGGGGGGGGGGGGGGGGGGGGGGGGGGGGGGGFGGFFGGGGGGGGGGFGGGGGGGGGGGGGGGGGCGGFFGGGGGG?FGGGFDGGGFFG:BDGGFC7AFAF4<AAFGGFFGFFB;9>EB
@M02542:52:000000000-J9N43:1:1101:21418:9747 1:N:0:GTGAAA
CGGTTTATCACCGGCAGTCTCCCTAGAGTTCCCGACTTAACTCGCTGGCAACTAAGGATAGGGGTTGCGCTCGTTGCGGGACTTAACCCAACATTTCACAACACGAGCTGACGACAGCCATGCAGCACCTGTCTTACGGTTCCCGAAGGCACAACCGCATCTCTGCAGTCTTCCGTAGATGTCAAGAGTAGGTAAGGTTCTTCGCGTTGCGTCGAATTAAACCACATGCTCCACCGCTTGTGCGGGCTCCCGTCAATTCATTTGAGTTTTAATCTTGCGACCGT
+
GGGGGGGGGGGGGGGGGGGGGGGGGGGGGGGGGGGGGGGGGGGGGGGGGGGGGGGGGGGGGGGGGGGGGGGGGGGGGGGGGGGGGGGGGGGGGGGGGGGGGGGGGGGGGGGGGGGGGGGGGGGGGGGGGGGGGGGGGGGGGGGGGGGGGGGGGGGGGGGGGGGGGGGGGGGGGGGGGGGGGGGGGGGGGGFGGGGFGFGGGGGGGGGGEGGGF=EFGGGGGGGGGGGGGGGGGGGGGGGGGFFCGDB>GGGFFG<DFGGFGGFFF?>DDFFGG>FGB>33>BDE
@M02542:52:000000000-J9N43:1:1101:24113:9748 1:N:0:GTGAAA
CGGTTTATCACCGGCAGTCTCCCTAGAGTTCCCACCATTACGTGCTGGCAACTAAGGATAAGGGTTGCGCTCGTTGCGGGACTTAACCCAACATTTCACAACACGAGCTGACGACAGCCATGCAGCACCTGTCTTAGCGTTCCCGAAGGCACAATCGTATCTCTACAATCTTCGCTAGATGTCAAGAGTAGGTAAGGTTCTTCGCGTTGCGTCGAATTAAACCACATGCTCCACCGCTTGTGCGGGCCCCCGTCAATTCATTTGAGTTTTAATCTTGCGACCGT
+
GGGFFEGGGGGECCFGGGGGGGGGGGGGGGGGGGFGGGGGGGGGGGGGGGGGFGEGGFFGGGGGGGGGGGGGGGGGGGGGGGGGGGGGGGFEFGGGGGGGGGGGGGGGGGGGGGGGGGGGGGGGG8FFGGGDGGGGFGGGGGGGGGGGGGGGGGGGGGGFGGGGGGGGGGGGGGGGGGGGGGGGFGGGGGGGFGGGGGGGGGGGGGGGGGGGFGDGGGGGGGGGGFGFGGGGGGCGGGGGGFFGEDFFGDDEBCBFAF7FFG9F966<>F<FGGFGFFFFF>@E
@M02542:52:000000000-J9N43:1:1101:26468:9762 1:N:0:GTGAAA
CGGTTTATCACCGGCAGTCTCCCTAGAGTTCCCGACTTAACTCGCTGGCAACTAAGGATAGGGGTTGCGCTCGTTGCGGGACTTAACCCAACATTTCACAACACGAGCTGACGACAGCCATGCAGCACCTGTCTTACGGTTCCCGAAGGCACAACCGCATCTCTGCAGTCTTCCGTAGATGTCAAGAGTAGGTAAGGTTCTTCGCGTTGCGTCGAATTAAACCACATGCTCCACCGCTTGTGCGGGCCCCCGTCAATTCATTTGAGGTTTAATCTTGCGACCGT
+
GGGGGGGGGGGGGEGGGGGEGGGGGGGGGGGGGGGGGGGGGGGGGGGGGGGGGGGGGGGGGFGGGGGGGGGGGGGGGGGGGGGGGGGGGGGGFGGGGGGGGGGGGGGGGGGGGGGGGGGGGGGFFGGGGGGGGGGGGGGGGGGGGGGGGGGGGGGGGGGDGGFFGGGGGGGGGGGGGGGGGGGGGGGGGGGGGGGGGFFGGGGGGCEGGGGGFCGGGGGGGGGGGGGGGFGFFFFEGGGFGFFGDDFBGGGFFGFFAC>FFFFFFF(.3<BCGF7DBF;BFF)7
@M02542:52:000000000-J9N43:1:1101:11044:9787 2:N:0:GTGAAA
ACGGTTTGCACCGGCAGTCTTGCTAGAGTTCCCGACATTACTCGCTGGCAACTAACAACAGGGGTTGCGCTCGTTATAGGACTTAACCTGACACCTCACGGCACGAGCTGACGACAACCATGCAGCACCTTGAAAGACGTCCGAAGAAATATCTGTTTCCAAATACGTCGTCTCCCATTTAAGCCTTGGTAAGGTTCCTCGCGTATCATCGAATTAAACCACATGCTCCACCGCTTGTGCGGGCCCCCGTCAATTCCTTTTAGTTTCAAACTTTCGTTCGTACTC
+
GGGGGGGGGGGGGGGGGGGGGGGGGGGGGGGGGGGGGGGGGGGGGGGGGGGGGGGGGGGGGGGGGGGGGGGGGGGGGGGGGGGGGGGGGGGGGGGCGGGGCFEGGGGGGGCGGGGDFGGGGGGGGGGGGGGGGGGGGGGGGGCCGED@FGGEGFGEFGGGGGGGGGGGGGGFGGFGGGGFFGGFGEFFFFFFFF@FGGFGFFFEFEFFFFFFFFGFFFGFGF?@<F64C7?FFED<0:6A02(->>9;;?C7:>C9ABF2)*0<4<<)46?F<4<*9@577@))*
@M02542:52:000000000-J9N43:1:1101:28729:9788 1:N:0:GTGAAA
CGGTTTATCACCGGCAGTCTCCCTAGAGTCCCCGACTTAACTCGCTGGCAACTAAGGATAGGGGTTGCGCTCGTTGCGGGACTTAACCCAACATTTCACAACACGAGCTGACGACAGCCATGCAGCACCTGTCTTACGGTTCCCGAAGGCACAACCGCATCTCTGCAGCCTTCCGTAGATGTCAAGAGTAGGTAAGGTTCTTCGCGTTGCGTCGAATTAAACCACATGCTCCACCGCTTGTGTGGGCCCCCGTCAATTCATTTGAGTTTTAATCTTGCGACCGT
+
GGGGGEGGFFFGEEGCFFGAFGGGGGFGGGAFGGDGGGGGGGGEGGGGGGGGGGGGGFECFEGGGGGGDGGGGGGFGGGEGGGGGGFGFGGGGGGGFGEEFGFCFEEGGGDGGGDFFFGGGDFFGGGGGGGGGGGFGGGGFGCGEFGEGGGGGGGFGGGCCGGGGGGGGGGGGGGGFGGGGGGCCEBC;BFGFGFGFFFGGGGFEGEGEGGGF=EFFGGGGFGGGGGG6CECFGFGGG57CBFGGGFFDGGF5C?BFGGF=F<FFF<AAFBGGGFD5<>>;9EB
@M02542:52:000000000-J9N43:1:1101:24704:9819 1:N:0:GTGAAA
CGGTTTATCACCGGCAGTCTCCCTAGAGTTCCCGACTTAACTCGCTGGCAACTAAGGATAGGGGTTGCGCTCGTTGCGGGACTTAACCCAACATTTCACAACACGAGCTGACGACAGCCATGCAGCACCTGTCTTACGGTTCCCGAAGGCACAACCGCATCTCTGCAGTCTTCCGTAGATGTCAAGAGTAGGTAAGGTTCTTCGCGTTGCGTCGAATTAAACCACATGCTCCACCGCTTGTGCGGGCCCCCGTCAATTCATTTGAGTTTTAATCTTGCGACCGT
+
GGGGGGGGGGGGGGGGGGGGGGGGGGGGGGGGGGGGGGGGGGGGGGGGGGGGFGGGGGCGGGGGGGGGGGGGGGGGGGGGGGGGGGGGGGGGGGGGGGGGGGGGGGGGGGGGGGGGGGGGGGGGGGGGGGGGGGGGGGGGGGGGGGGGGGGGGGGGGGGGGGGGGGGGGGGGGGGGGGGGGGGGGGGGGGGGGGGGGGGGGGGGGGGGGGGGFGGGGGGGGGGGGFGGG+AEFGGGGGGGG?FGGGFFGGGFFGFF<EFFGGFF<?BFFFFFGGFGADF>FFF>
@M02542:52:000000000-J9N43:1:1101:22735:9832 1:N:0:GTGAAA
TCACCTTACGGTGGCAGTCCCGCTAGAGTCCCCAGCTTCACCTGTTGGCAACTAACGGTAAGGGTTGCGCTCGTTATGGGACTTAACCCGACACCTCACGGCACGAGCTGACGACAACCATGCAGCACCTTGCAGAGAGCCCCGAAGGGAAGGGTGTTTCCACCGCATGCACTCTACATTTAAGCCCAGGTAAGGTTCCTCGCGTATCATCGAATTAAACCACATGTTCCTCCGCTTGTGCGGGCCCCCGTCAATTCCTTTGAGTTTCAACCTTGCGATCGTACT
+
GGGGGGGGGGGGGGGGGGGGGGGGGGACEFGGGGGGGGGGGGGGGGGFGGGGGGGGGGGGGGGGGGGGGGGGGGGGGGGGGGGGGGGGGGGGGGGGGGGGGGGGGGGGGGGGGGGGGGGGGGGGGGGGGGGGGGGGGGGGGGGGGGGGGGGGGGGGGGGGGGGGGGGGDGGGGGGGGFGGGGGCFFGGGGGGGFD,?FGGGGGGGGGGGGGFFGGGGGGGGGGGFEECFGF?FEEGGFGGGBFCEGFFGGDEFGFFFGGFGGFFFFFFFFA7CG6F>>FF>?>F3
@M02542:52:000000000-J9N43:1:1101:18712:9832 1:N:0:GTGAAA
CGGCTTATCACCGGCAGTCTCCCTAGAGTTCCCGACTCAACTCGCTGGCAACTAAGGATAGGGGTTGCGCTCGTTGCGGGACTTAACCCAACATTTCACAACACGAGCTGACGACAGCCATGCAGCACCTGTCTTACGGTTCCCGAAGGCACAACCGCATCTCTGCAGTCTTCCGTAGATGTCAAGAGTAGGTAAGGTTCTTCGCGTTGCGTCGAATTAAACCACATGCTCCACCGCTTGTGCGGGCCCCCGTCAATTCATTTGAGTTTTAATCTTGCGACCGT
+
GGGGGGGGGGGGGGGGGGGGGGGGGGGGGGGGGGGGGGGGGGGGGGGGGGGGGGGGGGGGGGGGGGGGGGGGGGGGGGGGGGGGGGGGGGGGGGGGGGGGGGGGGGGGGGGGGGGGGGGGGGGGGGGGGGGGGGGGGGGGGGGGGGGFGGGGGGGGGGGGGGGGGGGGGGGGGGGGFGGGGGGGGGGGGGGGGGGGGGGGGGGGGGGGGGGGFGGGGGGGGGGGGGGGGFFGGGGGGGGGG:FGGGFFGGGFE<<BD?DFGGFFFF<ADAAFGFFG<A9>B>FE
@M02542:52:000000000-J9N43:1:1101:26489:9838 2:N:0:GTGAAA
CGGTTTATCACCGGCAGTCTCCCTAGAGTTCCCGACTTAACTCGCTGGCAACTAAGGATAGGGGTTGCGCTCGTTGCGGGACTTAACCCAACATTTCACAACACGAGCTGACGACAGCCATGCAGCACCTGTCTTACGGTTCCCGAAGGCACAACCGCATCTCTGCAGTCTTCCGTAGATGTCAAGAGTAGGTAAGGTTCTTCGCGTTGCGTCGAATTAAACCACATGCTCCACCGCTTGTGCGGGCCACCGTCAATTCATTTGAGTTTTAATCTTGCGACCGTG
+
GGGFGGGGGGGGDGGGGGGGGGGGGGGGGGGGGGGGGGFFGGGGGGGGGGGGGGGGG9FFGGGGGGGGGGGGGGGGGGGGGGGGGGFGGGGGGGGGGGGGGGGGGGGGEEGGGGGGGGGGGGGGFDFGGGGGGGGGGGGGGGGGDEGEGGGGGGGGGGCEGCEGGGCCBD7B7CEGCEC@AFG=F@FFFFFFFFGGGGFFFFFFFFFF656>;>GFF>GFGF?GGGF2475:FFF;60D1<092>17,(-1).**2)6*)5?FAF?A2<<A)6::C*67;>B;))
@M02542:52:000000000-J9N43:1:1101:20932:9847 1:N:0:GTGAAA
CTGGTTAACCCAGGCAGTCTCGCCAGAGTGCCCAACTTAATGCTGGCAACAGACGATAGGGGTTGCGCTCGTTGCGAGACTTAACCCAACATTTCACAACACGAGCTGACGACAGCCATGCAGCACCTCTCACTCAATTCCCTTGCGGGCACTTCAACCATTACGTCGAATTCTGAGGAGTTCAAGCCTAGGTAAGGTTCTGCGCGTTGCTTCGAATTAAACCACATAATCCACCGCTTGTGCGGGCCCCCGTCAATTGTTTTGAGTTTTAGCCTTGCGGCCGTT
+
DGGGGGGGGGGGGGFFGGGGGGGGGEFFGCGGGGGFFGGGGEFFFGGGGGGGGGGGGGGGGGGGGGGGGGGGGGGDGGGF<FFGGGGGGGFGGGFGGGGGGGGGGGGGGGGGEGGGGGGFGGFGGGGGGGFGGGGGGFFGGGGG8FGGGGGEGGCGGGGEFGGGGGGGGGGGGGGGGGGGGGFFG9C>8CGGGCGGFFFFGGFGG8EGGGFGFGCFFGGGGGGGGGGGGGGGGGGGEDEGGBBDGDE>EGCBFG<54CFFGF:50:AFAF>FFFFD)32>69>B)
@M02542:52:000000000-J9N43:1:1101:18095:9848 1:N:0:GTGAAA
CGGTTTGTCACCGGCAGTCTCATTAGAGTGCCCTTTCGTAGCAACTAATGACAAGGGTTGCGCTCGTTGCGGGACTTAACCCAACATCTCACGACACGAGCTGACGACAGCCATGCAGCACCTGTGTTACGGCTCTCTTTCGAGCACGAAGCCATCTCTGGCAACTTCCGTACATGTCAAAGGTGGGTAAGGTTTTTCGCGTTGCATCGAATTAAACCACATCATCCACCGCTTGTGCGGGTCCCCGTCAATTCCTTTGAGTTTCAACCTTGCGGCCGTACTCCC
+
GGGGGGGGGGGGGGGGGGGGGGGGGGGGGGGGGGGGGGGGGGGGGGGGGGGGGGGGGGGGGGGGGGGGGGGGGGGGGGGGGGGGGGGGFGGGGGGGGGGGGGGGGGGGGGGGGGGGGGGGGGGGGGGGGGGGGGGGGGGGGGGGGGGGGGGGGGGFGGGGGGGGGGGGFGGGGGGFGGGGGGGGGGGGGGGGGGGGGGGGGGGGGGGGGGGGFGGFGGCFGGCGGGGGGGGGGGGGFGGGDFFGGGFFGGGFFGFFFGGFFFAFFF2AFFBGGD@G>FFFFFFFF
@M02542:52:000000000-J9N43:1:1101:10214:9857 1:N:0:GTGAAA
TCGGCTTATCACCGGCAGTCCCCTTAGAGTGCCCAACTGAATGCTGGCAACTAAGGGCGAGGGTTGCGCTCGTTGCGGGACTTAACCCAACATCTCACGACACGAGCTGACGACAGCCATGCAGCACCTGTCCTGGGTCCAGCCTAACTGAAGGACAATGTCTCCACTGTCCGCGACCCGGATGTCAAGAGCTGGTAAGGTTCTGCGCGTTGCTTCGAATTAAACCACATGCTCCACCGCTTGTTCGGGCCCCCGTCAATTCCTTTGAGTTTTAATCTTGCGACC
+
GGGGGGGGGGGGGGDGGGGGGGGGGGGGGGGGGGGGGGGGGGGGGFGGGGGGGGGGGGGGGGGGGFGGGGGGGGFGGGGGGGGGGGFGGGGGGGDFGGGGGGGGGGGGGGFFGGGGGGGGDGDFGGGGGFGGGGGGFGGGGFGGGGGGGGGGGGGGGFFGGGGGGFGGFGGGGGC*CCEGGGGEGDGGFGDFFFGFFFDFGGGGCFGGGGEGFGGGGGGGGGGGGD8FGG6FFGFGGGGGGB39+053CGDBBG;EBCDFFC>FFFBFBAFCGGFG<BF<D93>B
@M02542:52:000000000-J9N43:1:1101:27426:9864 2:N:0:GTGAAA
CGGTTTATCACCGGCAGTCTCCCTAGAGTTCCCGACTTAACTCGCTGGCAACTAAGGATAGGGGTTGCGCTCGTTGCGGGACTTAACCCACCATTTCACAACACGAGCTGACGACAGCCATGCAGCACCTGTCTTACGGTTCCCGAAGGCACAACCGCATCACTGCAGGCTTCCGTAGAATGCAATAGGAGTTAAGGTTCTTCGCGTTGCGTCGAATTAAACCACATGCTCCCCCGCTGGTGCGGGCCCCCGTCAATTCATTTGAGTTTTAACTTTTGTACCGTG
+
GGG@@F@EGFEDGG7FDFFFE<,6@E<FGG9EEFGDEGC6C<CFCE7@:ECFGEFGGAF,@EFFFCFEGGCFCFFGGGGEFEGGGGFF8C+4?F?EEFFFFD,>F@EEDCF8BCF7FD7<,8D:9DG?FGFFC,@CA8CFE8D98C>>ED,,6,>B*>7*=,,1,?,,,288=<*0/=*+++2A0)03)68.,:@7*=6CFA75<>)((79>>4<>?:F*:<,12@;,C*-)0)),22),4.),7990(-))(1*3))9)-9@4<1.64.).)))20*0*94).0
@M02542:52:000000000-J9N43:1:1101:11002:9880 2:N:0:GTGAAA
CGGTTTAACACCGGCAGTCCATCTAGAGTGCCCAACTGAATGCTGGCAACTAAATGCAGGGGTTGCGCTCGTTGCGGGACTTAACCCAACATCTCACGACACGAGCTGACGACAGCCATGCAGCACCTGTGTACCGACCCTTGCGGGCTACGGCGTTTCCGCCAATATTCCAGTACATGTCAAGCCTAAGTAAGGTTCTTCGCGTTGCATCGAATTAAACCACATGCTCCACCGCTTGTGCGGGCCCCCGTCAATTTCTTTTAGTTTTAATCTTTCGACCGTCCC
+
GGGGGGGGGGGGGGGGGGGGGGGGGGGGGGGGGGGGGGGGGGGGFGGGFGGGGGGGGGGGGGGGGEGGGDGGGGGGGGGGGGGGGGGGGGGGGDFGGGGGGGGGGGGGGFGGGEGGGGGGGFGGGGGGGGFAFGGGGGGGFG67C7EEFGGGGGGEGGGGGGDGG?CFGGGFGGGGGCDCFGGFGFFFAFFFFFGGF9FC7>>DBFEFFFFB:?FFFFGFF01CCFF4C4:<7>>0((986199E>F>>99*(97)4-069*/24::AA?9.)6)*1))508)))
@M02542:52:000000000-J9N43:1:1101:8315:9891 2:N:0:GTGAAA
CGGTTTGTCACCGGCAGTCTCCCTAGAGTTCCCGACATTACTCGCTGGCAACTAAGGACAAGGGTTGCGCTCGTTACGGGACTTAACCCAACATTTCACAACACGAGCTGACGACAGCCATGCAGCACCTGTCTCACGGTTCCCGAAGGCACTCCCGCATCTCTGCAGGATTCCGTGGATGTCAAGACCTGGTAAGGTTCTTCGCGTTGCATCCAATTAAACCACATGCCCCACCGCTTGTGCCGGCCCCCGTCAATTCATTTGACGTTTTACCTTGCGGCCGTT
+
GGGGGGGGDFGGDEG@FFGCFGGGGGGGGGFGGGGGGGGGGGGFGGGGGGGGFGGGF9FFFGFGGGGFFEGG@FGGGG>FGGGGGGGGGGGGGGG9FFEGGG?+CF:FEGCFEGGEDFDFFGFFGG88DF=DG:E9ECEFCGFFC8C+3>FG6BFC;CG5>,=C5>FE,;9AFGDG4C<F6FC6@5*;8A5)(1;6F90:66A5;A>0())+7(26A@?B>27;@C4)**,-.8B>F>7(.)6)82;099D5(11(54@))9B)6)-4:((62-)2*6)))).0)
@M02542:52:000000000-J9N43:1:1101:25148:9906 1:N:0:GTGAAA
CGGTTTATCACCGGCAGTCTCCCTAGAGTTCCCGACTTAACTCGCTGGCAACTAAGGATAGGGGTTGCGCTCGTTGCGGGACTTAACCCAACATTTCACAACACGAGCTGACGACAGCCATGCAGCACCTGTCTTACGGTTCCCGAAGGCACAACCGCATCTCTGCAGTCTTCCGTAGATGTCAAGAGTAGGTAAGGTTCTTCGCGTTGCGTCGAATTAAACCACATGCTCCACCGCTTGTGCGGGCCCCCGTCAATTCATTTGAGTTTTAATCTTGCGACCGT
+
GGGGGGGGGGGGGGGGGGGGGGGGGGGGGGGGGGGGGGGGGGGGGGGGGGGGGGGGGGGGGGGGGGGGGGGGGGGGGGGGGGGGGGFGGGGGGGGGGGGGGGGGGGFGGGGGGGGGGGGGGGGGGGGGGGGGGFGGGGCFGGGGGGGGGGGGGGGGGGGFGGGGGGGGGGGGFGGGGGEGGGGGGGGGGGGGFFGGGGGGGGGGGGGGGGGGFGGGGGFGGGGGGFGGGFGGGGGGGGCFG?FGGGFF:C<@EGF>2EGFCF>4>B4AAAFGGF=F<>>>FFDE
@M02542:52:000000000-J9N43:1:1101:23146:9908 2:N:0:GTGAAA
CGGTTTGTCACCGGCAGTCTCCTTAGAGTGCCCACCATTACGTGCTGGTAACTAAGGACAAGGGTTGCGCTCGTTACGGGACTTAACCCAACATCTCACGACACGAGCTGACGACAGCCATGCAGCACCTGTGTCTGAGTTCCCGAAGGCACCAATCCATCTCTGGAAAGTTCTCAGCATGTCAAGGCCAGGTAAGGTTCTTCGCGTTGCTTCGAATTAAACCACATGCTCCAACGCTTTTTCGGGCCCCCGTCCATTCCTTTGAGTTTTAACCTTTCGGCCCTG
+
GGGGGGGGGGGGGGGGGGGFGGGGGGFFFGGGGGGGGGGGGGGGGGGGGGGGGGGGGCEFFGGGGGGGGGGGGGGGGGGGGGGGGGGGGGGGGGGFGGGFGGGGGGGGGFFGGGGGGGGGGGGGGGFDGGGGGGGGGFGGGFGGGGGCGGGGGGFFGGGGGGFGGGGGFFGFGGGGFGGFFGF6B@AFA;FFEFGGG=BGFFFFFF>>>>AFE>FFFFGFGA@F8CF<<77:@)?,1,7().41D;169>D<?*),)46))9F2<:5<>>ABBF4:*/.5)5))0
@M02542:52:000000000-J9N43:1:1101:24815:9909 1:N:0:GTGAAA
CGGTTTATCACCGGCAGTCTCCCTAGAGTTCCCGACTTAACTCGCTGGCAACTAAGGATAGGGGTTGCGCTCGTTGCGGGACTTAACCCAACATTTCACAACACGAGCTGACGACAGCCATGCAGCACCTGTCTTACGGTTCCCGAAGGCACAACCGCATCTCTGCAGTCTTCCGTAGATGTCAAGAGTAGGTAAGGTTCTTCGCGTTGCGTCGAATTAAACCACATGCTCCACCGCTTGTGCGGGCCCCCGTCAATTCATTTGAGTTTTAATCTTGCGACCGT
+
GGGFGGGGGGGGGGGGGGGGGGGGGGGGGGGGGGGGGGGGGGGGGGGGGGGGGGGGGGGGGGGGGGGGGGGGGGGGGGGGGGGGGGGGGGGGGGGGGGGGGGGGGGGGGGGGGGGGGGGGGGGGGGGGGGGGGGGGGGCGGGGGGGGGGGGGGGGGGGGGGGGGGGGGGGGGGGGGGGGGGGGGGGGGGGGGGGGGGGGGGGGGGGGGGGGGFGGGGGGGGGGGGGGGGFGFGGGGGGGGGFFGGGFFGGGFFGBFFGGFGGFFFFFFFFFGGGFGFFFBFFFF
@M02542:52:000000000-J9N43:1:1101:19951:9917 1:N:0:GTGAAA
CGGTTTATCACCGGCAGTCTCCCTAGAGTTCCCGACTTAACTCGCTGGCAACTAAGGATAGGGGTTGCGCTCGTTGCGGGACTTAACCCAACATTTCACAACACGAGCTGACGACAGCCATGCAGCACCTGTCTTACGGTTCCCGAAGGCACAACCGCATCTCTGCAGTCTTCCGTAGATGTCAAGAGTAGGTAAGGTTCTTCGCGTTGCGTCGAATTAAACCACATGCTCCACCGCTTGTGCGGGCCCCCGTCAATTCATTTGAGTTTTAATCTTGCGACCGT
+
GGGGGGGGGGGGGGGGGGGGGGGGGGGEFGGGGGGGGGGGGGGGGGGGGGGGGGGGGGGGGGGGGGGGEGGGGGGGGGGGGGGGGGFGGG7FGGGGGGGGG@EGGGGGGGGGGGGGGGGGGGFGGGFGGGGGGGGGGGGGGGGGEDEGGGGGGGGGGGGGGGGGGGGGGGFGGGGGGEGGCGGFFFGGGGGGGGGGGCFGGFGGGGGGCDCGFGG5DGGGGGGGGGGGGGGGGEGGG:EGD7FDGGFEGGDEBG?EFGG?DG9BDBBFFFFGGGFGFB>>>FF>
@M02542:52:000000000-J9N43:1:1101:20934:9918 1:N:0:GTGAAA
CGGTTTATCACCGGCAGTCTCCCTAGAGTTCCCGACTTAACTCGCTGGCAACTAAGGGTAGGGGTTGCGCTCGTTGCGGGACTTAACCCAACATTTCACAACACGAGCTGACGACAGCCATGCAGCACCTGTCTCAGAGTTCCCGAAGGCACCAATCCATCTCTGGAAAGTTCTCTGGATGTCAAGAGTAGGTAAGGTTCTTCGCGTTGCATCGAATTAAACCACATGCTCCACCGCTTGTGCGGGCCCCCGTCAATTCATTTGAGTTTTAACCTTGCGGCCGT
+
GGGGGGGGGGGGGGGGGGGGGGGGGGGGGGGGGGGGGGGGGGGGGGGGGGGGGGGGGGGGGGGGGGGGGGGGGGGGGGGGGGGGGGGGGGGGGGGGGGGGGDGGGGGGGGGGGGGGGGGGGGGGGGGGGGGGGGGGGGGGGGGGGGGGGGGFFGGGGGGGGGGGGGGGGGGGGGGGGGGGGGGGGGGGGGGGGGGGGGGGGGGGGGGGGGGGFGGGGGGFGGFFGGGGGGGGGGGGGGGGGDFGGGFFGGGFEG?FFGGFGGFFB?AA9AFGGGFGFFFFFFFE
@M02542:52:000000000-J9N43:1:1101:21682:9951 1:N:0:GTGAAA
GTCCACACCTTCCTCCGGTTTATCACCGGCAGTCTCCCTAGAGTTCCCACCATTACGTGCTGGCAACTAAGGATAGGGGTTGCGCTCGTTGCGGGACTTAACCCAACATTTCACAACACTAGCTGACGACAGCCATGCAGCACCTGTCTTACGGTTCCCGAAGGAACAACCGCATCTCTGCATTCTTCCGTAGATGTCAAGACTAGGTAAGGTTCTTCGCGTTTCGTCGAATTAAACCACATGCACCACCGCTTGTTCGGGCCCCCGTCAATTTCTTTGAGTTTTAATCTTGCGACCGTAC
+
CCCCCCFEFFGGDFAFGECF;EE,;;FCF7FF8F9F,FE<<FFEFCF<<F:C,C,;F8C<FCFEC<FECE8<A@EFG8FGGGGDF:FFGGF7+:CE@=C?DFE=@@CCGFD9<FEFGGGGF9?F5F=CFG=:DFFF<AF<F>F<FDBFFFGGGCFG7==<CFC7,@3>FFFE@CEFFE,2?F,7DFG;>:,2**=,44,26<,6>ECEFFG<?FGGF91=:CE*0*;E)>*A>FGD+6/;*328+3A=:;==5C5**6.9*)0):C/5>519<0*9::)=0446>4)0*2**-,(419>50
@M02542:52:000000000-J9N43:1:1101:21211:9953 1:N:0:GTGAAA
CGGTTTATCACCGGCAGTCTCCCTAGAGTTCCCGACTTAACTCGCTGGCAACTAAGGATAGGGGTTGCGCTCGTTGCGGGACTTAACCCAACATTTCACAACACGAGCTGACGACAGCCATGCAGCACCTGTCTTACGGTTCCCGAAGGCACAACCGCATCTCTGCAGTCTTCCGTAGGTGTCAAGAGTAGGTAAGGTTCTTCGCGTTGCGTCGAATTAAACCACATGCTCCACCGCTTGTGCGGGCCCCCGTCAATTCATTTGAGTTTTAATCTTGCGACCGT
+
GGGGGGGGGGGGGGGGGGGDGGGGGGGGGGGGGGGGGGGGGGGGGGGGGGGGGGGGGGGGGGGGGGGGGGGGGGGGGGGGGGGGGGGGGGGGGGGGGGGGGGGGGGGGGGGGGGGGGGGGGGGGGGGGGGGGGGGGGGGGGGGGGGGGGGGGGGGGGGGGGGGGGGGGGGGGGGGGGGGGGFFGGGGGGGGGGGGGGFGGGGGGGGGGCGGGFGGGGGGGGGCFC=GGGFGGFGGGG<CFGBFDG)7>EGGF@D?BFGGFGGBF>:4:AAA<FGFGFFFB>BDF
@M02542:52:000000000-J9N43:1:1101:18926:9974 1:N:0:GTGAAA
CGGTTTATCACCGGCAGTCTCCCTAGAGTTCCCGCCATTACGCGCTGGCAACTAAGGATAAGGGTTGCGCTCGTTGCGGGACTTAACCCAACATTTCACAACACGAGCTGACGACAGCCATGCAGCACCTGTCTTACAGTTCCCGAAGGCACAACCGCATCTCTGCAGTCTTCTGTAGATGTCAAGAGTAGGTAAGGTTCTTCGCGTTGCGTCGAATTAAACCACATGCTCCACCGCTTGTGCGGGCCCCCGTCAATTCATTTGAGTTTTAATCTTGCGACCGT
+
GGGGGGGGGGGGGGGGGGGGGGGGGGGGGGGGGGGGGGGGGFGGGGGGGGGGGGGGGGGGGGGGGGGGGGGGGGGGGGGGGGGGGGGGGGGGGGGGGGGGGGGGGGGGGGGGGGGGGGGGGGGGGGGGGGGGGGGGGGGGGGGGGGGGGGGGGGGGGGGGGGGGGGGGGGGGGGGGGGGGGGGGGGGGGGGGGGGGGGGGGGGGGGGGGGGGFGGGGGGGGGGGGGGGGGGEGGGGGGGGGFFGGGFDGGGFFGFFFGGFGGAF9<ADABFFGGFGFDFFF6DF
@M02542:52:000000000-J9N43:1:1101:15033:9985 1:N:0:GTGAAA
CGGTTTATCACCGGCAGTCTCCCTAGAGTTCCCGACTTAACTCGCTGGCAACTAAGGATAGGGGTTGCGCTCGTTGCGGGACTTAACCCAACATTTCACAACACGAGCTGACGACAGCCATGCAGCACCTGTCTTACGGTTCCCGAAGGCACAACCGCATCTCTGCAGTCTTCCGTAGATGTCAAGAGTAGGTAAGGTTCTTCGCGTTGCGTCGAATTAAACCACATGCTCCACCGCTTGTGCGGGCCCCCGTCAATTCATTTGAGTTTTAATCTTGCGACCGTT
+
GGGGGGGGGGGGGGGGGGGGGGGGGGGGGGGGGGGGGGGGGGGGGGGGGGGGGGGGGGGGGFGGGGGGGGGGGGGGGGGGGGGGGGGGGGGGGGGGGGGGGGGGGGGGGGGGGGGGGGGGGGGGGGGGGGGGGGGGGGGGGGGGGGGGGGGGGGGGGGGGGGGGGGGGGGGGGGGGGGGGGGGGGGGGGGGGGFGGGFGDGGGGGGGGGGGGFGGGGGGGGGGGGGGFGGGGGGGGGGGGGDFGGGFEEGGFDCBDBGGFGGFBA?:<2<AGGFFG2<6>>9EE)
@M02542:52:000000000-J9N43:1:1101:8014:9988 1:N:0:GTGAAA
ACAGCCATGCAGCACCTGTATGAAAGTAAGTACCATCCCGTTAAGGACAGGTTTTCTTGTTCATATGTCAAGGGCTGGTAAGGTTTTGCGCGTTGTATCGAATTAAACCACATGCTCCACCGCTTGTGCAGGCCCCCGTCAATTCCTTTGAGTTTCGGTCTTGCGACCGTACTCCCCAGGCGGAGTGTTTCACGCGTTAGCTGGGCCCCTGATCCGCGTAGACCAAGGGCGAACACTCATCGTTTACGGCATGGACTACCAGGGTATCTAATCCTGGTAGCTTGTT
+
CCCCCGGGGGGGGGGGGGGGGGFGGGGGGGGGGGGGGGGGGGGGGGGGGGGGGGGGGGGGGGGGGGGGGGGGGGGGGGGGGGGGGGGGGGGGGGGGGGGGGGGGGGGGGGGGGGGGGGGGGGGGGGGGGGGGGGGGGGGGGGGGGGGGGGGGGGGGGGGGGGGGGGGGGGGGGGGGGGGGGGGGGGGGGGGGGGGGGGGDGGCFGGGEGFGGGGGGGEEGGGGGGGGGFGGGGGGG7CGGGFGGGFGGGGGG=FFGG?FGCFEBC6DFFGFFFGG4CG>FFADFFF
@M02542:52:000000000-J9N43:1:1101:15247:9997 1:N:0:GTGAAA
CGGTTTATCACCGGCAGTCTCCCTAGAGTTCCCGACTTAACTCGCTGGCAACTAAGGATAGGGGTTGCGCTCGTTGCGGGACTTAACCCAACATTTCACAACACGAGCTGACGACAGCCATGCAGCACCTGTCTTACGGTTCCCGAAGGCACAACCGCATCTCTGCAGTCTTCCGTAGATGTCAAGAGTAGGTAAGGTTCTTCGCGTTGCGTCGAATTAAACCACATGCTCCACCGCTTGTGCGGGCCCCCGTCGATTCATTTGAGTTTTAATCTTGCGACCGT
+
GGGGGGGGGGGGGGGGGGGGGGGGGGGGGGGGGGGGGGGGGGGGGGGGGGGGGGGGGGGGGGGGGGGGGGGGGGGGGGGGGGGGGGFGGGGGGGGGGGGGGGGGGGGGGGGGGGGGGGGGGGGGGGGGGGG>FGGGGGGGGGFGGGDEEGGGGGGGGGGDFGGGGGGGGGGGGGGFGFGGGGEGGGGGGGGGGGGGGGGGGGFGGGGG5CEGFGGGGGGGGG?FGGGGGGGGGGGGGGDGGFFCGGBBEGGFFGFFFGGFGGFFF?49>AF4DDFG<>>6>>D3
@M02542:52:000000000-J9N43:1:1101:6038:10032 1:N:0:GTGAAA
CGGTTTATCACCGGCAGTCTCCCTAGAGTTCCCGACTTAACTCGCTGGCAACTAAGGATAGGGGTTGCGCTCGTTGCGGGACTTAACCCAACATTTCACAACACGAGCTGACGACAGCCATGCAGCACCTGTCTTACGGTTCCCGAAGGCACAACCGCATCTCTGCAGTCTTCCGTAGATGTCAAGAGTAGGTAAGGTTCTTCGCGTTGCGTCGAATTAAACCACATGCTCCACCGCTTGTGCGGGCCCCCGTCAATTCATTTGAGTTTTAATCTTGCGACCGT
+
GGGGGGGGGGGGGEGGGGGGGGGGGGGGGGGGFGGGGGGGGGGGGGGGGGGGGGGGGGGGGGGGGGGGGGGGGGGGGGGGGGGGGGGGGGGGGGGGGGGGGGGGGGGGGGGCFGGGGFGFFFGGGGGGGGGGGGGGGGGGEEGGGGGGGGGGGGGECGGDGFGGGGFFGGGGGGGGGGGGGFDEFGGGGGGGGGGGGGGGFFGGDGGGGGGGFGGGGGGGGFGGCGF6CCCGFFGGGDGGG2@5C507EDGFFG6>AGG?GFFFFFFFFABGG7?GAA1>765@
@M02542:52:000000000-J9N43:1:1101:25159:10037 1:N:0:GTGAAA
CGGTTTATCACCGGCAGTCTCCCTAGAGTTCCCACCATTACGTTCTGGCCACTAAGGATAAGGGTTGCGCTCGTTGCGGGACTTAACCCAACATTTCACAACACGAGCTGACGACAGCCATGCAGCACCTGTCTTAGCGTTCCCGAAAGCACAATCGTCTCTCTACAATCTTCGCTAGATGTCAAGAGTAGGTAAGGTTCTTCGCGTTGCGTCGAATTAAACCACATGCTCCACCGCTTGTGCGGGCCCCCCTCAATTCATTTGAGTTTTAATTTTGCGACCGTT
+
GGGGGG@GGGGGGGGGGGG9FG<FGGGGG9FGGG,CAF,F<FC,9CC,@,:,69EE<F,9@FCEE@FG=E:F+@=F?F:++8,:,,C,48FC+E<,CE?AFGDBG+44445B+B:=3=A>8<D,3F,3>F<7DFF<FG:@<F<@3+53@<FC,3,@3D,@FG<,2;>>F>9<@<>>FB,?,22@C92BC;C?<,@F,7A@C;FGDCE=8=5?.:852/A:9+;F8/<:C+<C60A*=CGGDFFG*9BDGDD))*49A+0*?C9F:0>2)-6*;*/:<<113(7<)
@M02542:52:000000000-J9N43:1:1101:17124:10037 1:N:0:GTGAAA
CGGTTTATCACCGGCAGTCTCCCTAGAGTTCCCGACTTAACTCGCTGGCAACTAAGGATAGGGGTTGCGCTCGTTGCGGGACTTAACCCAACATTTCACAACACGAGCTGACGACAGCCATGCAGCACCTGTCTTACGGTTCCCGAAGGCACAACCGCATCTCTGCAGTCTTCCGTAGATGTCAAGAGTAGGTAAGGTTCTTCGCGTTGCGTCGAATTAAACCACATGCTCCACCGCTTGTGCGGGCCCCCGTCAATTCATTTGAGTTTTAATCTTGCGACCGT
+
GGG:@FGFFGGGEEF:6ECFFGGGECE@FFGGGG@FGFFGE@F::F@@FGF@FEF@FGCFCECEFC=EGGEGGGFFGDG7FFGCAFGGGGGGGGDEEGFCEFGGGGGGGFGGGGGGGGGFGFGG9FDFCFGGGGFGG7FFGGGG:CFG:C>FFCEGGGGEGFGGGDGGFGFCCFEFFEEFGFC+>B:CEGFC?FFCE:CCGFGFECEGGGGEDC559F7CFCFGGGGCFF7CC@FGCDGGG?FGGGFFGGGFBGFDAEF4:DAFABFFFFFGGDFG4949;B:>
@M02542:52:000000000-J9N43:1:1101:28365:10053 1:N:0:GTGAAA
CGGTTTATCACCGGCAGTCTCCCTAGAGTTCCCGACTTAACTCGCTGGCAACTAAGGATAGGGGTTGCGCTCGTTGCGGGACTTAACCCAACATTTCACAACACGAGCTGACGACAGCCATGCAGCACCTGTCTTACGGTTCCCGAAGGCACAACCGCATCCCTGCAGTCTTCCGTAGATGTCAAGAGTAGGTAAGGTTCTTCGCGTTGCGTCGAATTAAACCACATGCTCCACCGCTTGTGCGGGCCCCCGTCAATTCATTTGAGTTTTAATCTTGCGACCGTT
+
GGGGGGGGGGGGGGGGGGGGGGGGGGCFGGGGGGGGGGGGGGGGGGGGGGGGGGGGGGGGGGGEGGGGGGGGGGGGGGGGGDGGGGGGGGGGGGGGGGGGGGGGGGGGGGGGGGGGGGGGGGGFGGGGGGGGGGGGGCGGGGGGGGGGGGGGGGGGGGGGGGGGGGGGGGGGGGGGGGGGGGFGGGCFGGGGGGGGGGGGGGGGGGGGGGGGDECFFGGGGGGGGGG6FCFGGGGGGGGGG:BCGDFFGGCBEGFEFDFFGCAF>B>BFFFGGGFG>B>;>6DF)
@M02542:52:000000000-J9N43:1:1101:17185:10083 1:N:0:GTGAAA
CGGTTTATCACCGGCAGTCTCCCTAGAGTTCCCGACTTAACTCGCTGGCAACTAAGGATAGGGGTTGCGCTCGTTGCGGGACTTAACCCAACATTTCACAACACGAGCTGACGACAGCCATGCAGCACCTGTCTTACGGTTCCCGAAGGCACAACCGCACCTCTGCAGTCTTCCGTAGATGTCAAGAGTAGGTAAGGTTCTTCGCGTTGCGTCGAATTAAACCACATGCTCCACCGCTTGTGCGGGCCCCCGTCAATTCACTTGGGTTTTAATCTTGCGACCGT
+
GGGBCFGGFGGGGGGGEGGDGGGFFEFGCEFFGGDFEGFGGGGGGGGGGGGG@CGGFGGGGGFFCFGGGGGEFEGCECE+>CFG<EBFFGGGGGGGGGGFFGFGEC:FED@E:EGGGGGGDFGGG8FGGGGGGGFGGGEGGGGGEEGEDGCGGFG7FGCFCF:?CFFGGGGGFG:C<:59ECCFFCGG72<CF:F:FCFDGGG5CCEGGGGEB*:/9EF7<FGGGGFF++<<CGFEGCEGF5FGGG3D=CC))9:74CC**:69)(41,(672:8F<2429;57
@M02542:52:000000000-J9N43:1:1101:14492:10111 1:N:0:GTGAAA
CGGCTTATCACCGGCGGTTTCTTTAGAGTACCCAACTAAATGATGGTAACTAAAGACGAGGGTTGCGCTCGTTGCGGGACTTAACCCAACATCTCACGACACGAGCTGACGACAGCCATGCAGCACCTGTGCACTAGCCAGCCGAACTGGAGGAATCCATCTCTGGAAACCATACTAGGCATGTCAAACGCTGGTAAGGTTCTGCGCGTTGCTTCGAATTAAACCACATGCTCCACCGCTTGTGCAGGCCCCCGTCAATTCCTTTGAGTTTTAATCTTGCGACCG
+
GGGGGGGGGGGGGGGGGGGGGGGGGGGGGGGGGGGGGGGGGGGGGGGGGGGGGGGGGGGGGGGGGGGGGGGGGGGGGGGGGGGGGGGGGGGGGGGGGGGGGGGGGGGGGGGGGGGGGGGGGGGGGGGGGGGGGGGGGGGGGGGGGGGGGGGGGGGGGGGGGFGGGGFGGGGGGGGGGGGGGGGGGGGGGGGGGGGGGGGDGGGGGGGGGGGGFGGEGGGGGGGGGGGGC9FGGGGGGGGGGFFGGGFFGGGFFGB>1=FFGFFFFFFF>AFGFGFGFFFFFFEE5
@M02542:52:000000000-J9N43:1:1101:3953:10140 1:N:0:GTGAAA
CGGTTTATCACCGGCAGTCTCCCTAGAGTTCCCGACTTAACTCGCTGGCAACTAAGGATAGGGGTTGCGCTCGTTGCGGGACTTAACCCAACATTTCACAACACGAGCTGACGACAGCCATGCAGCACCTGTCTTACGGTTCCCGAAGGCACAACCGCATCTCTGCAGTCTTCCGTAGATGTCAAGAGTAGGTAAGGTTCTTCGCGTTGCGTCGAATTAAACCACATGCTCCACCGCTTGTGCGGGCCCCCGTCAATTCATTTGAGTTTTAATTTTGCGACCGTT
+
GGGGGGGFFGGFGGGGDGGEGGGGGGGGGGGFGGGGGGFFGFGGEGGGDGGGGGFFGGGGGFFEGGGGGGDFGGGGGG@CFFGGGGFFGGGGFGGGGGGGGEGGEGGCEFGGGGGEGFCFF8FGGGGFCFGFGGGGGGDGGGF@CCFEEFGG,@BFGGGCEGGGGFFGGGFGFGGGF<>FFGFCCFCCGDGGGCGGFGGCEECFGDGG=CEG35:FFFGGGC@>;C666C<CFFGEEDG3D:FGEGB>CG357*4)6?F?FC96)4:A><<*7*=0.36;9(.80
@M02542:52:000000000-J9N43:1:1101:10500:10186 1:N:0:GTGAAA
CGGTTTATCACCGGCAGTCTCCCTAGAGTTCCCGACTTAACTCGCTGGCAACTAAGGATAGGGGTTGCGCTCGTTGCGGGACTTAACCCAACATTTCACAACACGAGCTGACGACAGCCATGCAGCACCTGTCTTACGGTTCCCGAAGGCACAACCGCATCTCTGCAGTCTTCCGTAGATGTCAAGAGTAGGTAAGGTTCTTCGCGTTGCGTCGAATTAAACCACATGCTCCACCGCTTGTGCGGGCCCCCGTCAATTCATTTGAGTTTTAATCTTGCGACCGT
+
GGGGGGGGGGGGGGGGGGGGGGGGGGGGGGGGGGGGGGGGGGGGGGGGGGGGGGGGGGGGGGGGGGGGGGGGGGGGGGGGGGGGGGGGGGGGGGGGGGGGGGGGGGGGGGGGGGGGGGGGGGGGGGGGGGGGGGGGGGGGGGGGGGGGGGGGGGGGGGGGGFGGGGGGGGGGGGGGGGGGGGGGGGGGGGGGGGGGGFGGGGGGGGGGGGGGDCEGGGGGGFGGGGGGGCGGGGGGGGGGGFFGDGFFGGGFBDBFFGGFGGFFFFFFFAFGGFBFBF0>BF@D
@M02542:52:000000000-J9N43:1:1101:9340:10193 1:N:0:GTGAAA
CGGTTTATCACCGGCAGTCTCCCTAGAGTTCCCGACTTAACTCGCTGGCAACTAAGGATAGGGGTTGCGCTCGTTGCGGGACTTAACCCAACATTTCACAACACGAGCTGACGACAGCCATGCAGCACCTGTCTTACGGTTCCCGAAGGCACAACCGCATCTCTGCAGTCTTCCGTAGATGTCAAGAGTAGGTAAGGTTCTTCGCGTTGCGTCGAATTAAACCACATGCTCCACCGCTTGTGCGGGCCCCCGTCAATTCATTTGAGTTTTAATCTTGCGACCGT
+
GGGGGGGGGGGGGGGGGGGFDGGGGGGGGGGGGGGGGGGGGGGGGGGGGGGGGGGGGGGGGGGGGGGGGGGGGGGGGGGGGGGGGGGGGGGGGGGGGGGGGGGGGFGGGGGGGGGGGGGGGGGGGGGGGGGGGGGGGGGGGGGGGGGGGGGGGGGGGGGCFGGGGGGGGGGGGGGFGGGGGGGGGGGGGGGGGFGGGFFGGGGGGGGGGGGGFGEFGGGGGGGGGGGGGGGGGGGGGC=CG0=DGGFFEGGDFG?FDGGFGGBFF?AA:<AGGFFG2ABF>9@F
@M02542:52:000000000-J9N43:1:1101:25264:10194 2:N:0:GTGAAA
CGGTTTATCACCGGCAGTCTCCCTAGAGTTCCCGACTTAACTCGCTGGCAACTAAGGATAGGGGTTGCGCTCGTTGCGGGACTTAACCCAACATTTCACAACACGAGCTGACGACAGCCATGCAGCACCTGTCTTACGGTTCCCGAAGGCACAACCGCATCTCTGCAGTCTTCCGTAGATGTCAAGAGTAGGTAAGGTTCTTCGCGTTGCGTCGAATTAAACCACATGCTCCACCGCTTGTGCGGGCCCCCGTCCATTCATTTGAGTTTTAATCTTTCGACCGTT
+
GGGGGGGGGGGGGGGGGGGGGGGGGGGGGGGGGGGGGGGGGGGGGGGGGGGGGGGGGGGGGGGGGGGGGGDGGGGGGGGGGGGGGGGGGGGGGGGGGGGGGGGGGGGEGFGGGGGGGGGGGGFGGGGGGGGGGGGGGGGGGGGGGCGCFFGGGGGGGGGCG?FCFGGFGGGFGFDA4=DFFGGFGFFFCFFFEFGGGEFGFFFF?ADB;EFFF9GFFFGFGF?CC86?GC<:FFF6>FG2?F<6E96(49C),9)3<BFFAFF>A:):AB>DFBBG*9)77:DF)
@M02542:52:000000000-J9N43:1:1101:16217:10208 1:N:0:GTGAAA
CGGTTTATCACCGGCAGTCTCCCTAGAGTTCCCGACTTAACTCGCTGGCAACTAAGGATAGGGGTTGCGCTCGTTGCGGGACTTAACCCAACATTTCACAACACGAGCTGACGACAGCCATGCAGCACCTGTCTTACGGTTCCCGAAGGCACAACCGCATCTCTGCAGTCTTCCGTAGATGTCAAGAGTAGGTAAGGTTCTTCGCGTTGCGTCGAATTAAACCACATGCTCCACCGCTTGTGCGGGCCCCCGTCAATTCATTTGAGTTTTAATCTTGCGACCGT
+
GGGGGGGGGGGGGGGGGGGGGGGGGGGGGGGGGGGGGGGGGGGGGGGGGGGGGGGGGGGGGFGGGGGGGGGGGGGGGGGGGGGGGGGGGGGGGGGGGGGGGGGGGGGGGGGGGGGGGGGGGGGGGGGGGGGGGGGGGGGGGGGGGGGGGGGGGGGGGGGGGGGGGGGGGGGGGGGGGGGGGGGGGGGGGGGGGGGGGGGGGGGGGGGGGGGGFGGGGGGGGGGGGGGGGGGGGGGGGGGGGFFGGGFDGGGFFGFBFFGFGFAFFF<BFADGGGFGFFFFFBEF
@M02542:52:000000000-J9N43:1:1101:3997:10223 1:N:0:GTGAAA
CGGTTTATCACCGGCAGTCTCCCTAGAGTTCCCGACTTAACTCGCTGGCAACTAAGGATAGGGGTTGCGCTCGTTGCGGGACTTAACCCAACATTTCACAACACGAGCTGACGACAGCCATGCAGCACCTGTCTTACGGTTCCCGAAGGCACAACCGCATCTCTGCAGTCTTCCGTAGATGTCAAGAGTAGGTAAGGTTCTTCGCGTTGCGTCGAATTAAACCACATGCTCCACCGCTTGTGCGGGCCCCCGTCAATTCATTTGAGTTTTAATCTTGCGACCGT
+
GGGGGGGGGGGGDGGGGGGGGGGGGGGFFEFGGGGGGGGFGGGGGGGGGGGGGGGGGGGGGFGGGGGGGDGGGEFGGGGGGGGGGGFFGEGGGGGGGGGGGGGGGGDEGEGGGGEGGGGGGGGGFEGGFG?EDGGGGGGGGGGGGGGGGGGGGGGGGGGD@BFFGGG7FGFFFGGGGEGGG9FC9CFFGGGGFFGGGGGGGGGGGGGE=EGGFEGGGFGGGGGGGGGGGFGGGGGGGGGGG?FGGG:@GGC57>::BFCFGG27A?<AAAFGGGFG<AF6>>FF
@M02542:52:000000000-J9N43:1:1101:20338:10224 1:N:0:GTGAAA
CGGTTTATCACCGGCAGTCTCCCTAGAGTTCCCGACTTAACTCGCTGGCAACTAAGGATAGGGGTTGCGCTCGTTGCGGGACTTAACCCAACATTTCACAACACGAGCTGACGACAGCCATGCAGCACCTGTCTTACGGTTCCCGAAGGCACAACCGCATCTCTGCAGTCTTCCGTAGATGTCAAGAGTAGGTAAGGTTCTTCGCGTTGCGTCGAATTAAACCACATGCTCCACCGCTTGTGCGGGCCCCCGTCAATTCATTTGAGTTTTAATCTTGCGACCGT
+
GGGGGGGGGGGGGGGGGGGGGGGGGGGGGGGGGGGGGGGGGGGGGGGGGGGGGGGGGGGGGGGGGGGGGGGGGGGGGGGGGGGGGGGGGGGGGGGGGGGGGGGGGGGGGGGGEGGGGGGGGGGGGGGGGGGGGGGGGGGGGGGGGGGGGGGGGGGGGGGGGGGGGGGGGGGGGGGGGGGGGGGGGGGGGGGGGGGGGC@GGGGGGGGGGG5EEGGGGGGGGGGGGGGGGGGGGGGGGGGGGFFGGGFFGGGFEGFFFGGFGGFFFFFFFFBFGGFGBD9BB>DF
@M02542:52:000000000-J9N43:1:1101:23454:10238 1:N:0:GTGAAA
CGGTTTATCACCGGCAGTCTCCCTAGAATTCCCGACTTAACTCGCTGGCAACTAAGGATAGGGGTTGCGCTCGTTGCGGGACTTAACCCAACATTTCACAACACGAGCTGACGACAGCCATGCAGCACCTGTCTTACGGTTCCCGAAGGCACAACCGCATCTCTGCAGTCTTCCGTAGATGTCAAGAGTAGGTAAGGTTCTTCGCGTTGCGTCGAATTAAACCACATGCCCACCCCCTGGTGCGGGCCCCCGTAAATTCATTTGGTTTTTAATCTTGCGACCTA
+
GGGGGGGGGGGGGGGGGGGGGGGGGGEFGGGGGGGGGGGGGGGGGGGGGGGGGGGGGGGGGGGGGGGGGGGGGGGGGGGGGGGGGGGGGGGGGGGGGGGGGGGGGGGGGGGGGGGGGGGGGGGGGGGGGGGGGGGGGGGGGGGGGGGGGGGGGGGGGGGGGGGGGGGGGGGGGGGGGGGGGGGGGGGGGGGGGGGGGGGGGGGGGGGGGGGGFGGGGGGGFGGGGGGGG+C+*;**19**9,/>E5BFGG33.)4)60*0:C-*),-8:(4***9>22,(4(.*
@M02542:52:000000000-J9N43:1:1101:3923:10264 1:N:0:GTGAAA
CGGTTTATCACCGGCAGTCTCCCTAGAGTTCCCGACTTAACTCGCTGGCAACTAAGGATAGGGGTTGCGCTCGTTGCGGGACTTAACCCAACATTTCACAACACGAGCTGACGACAGCCATGCAGCACCTGTCTTACGGTTCCCGAAGGCACAACCGCATCTCTGCAGTCTTCCGTAGATGTCAAGAGTAGGTAAGGTTCTTCGCGTTGCGTCGAATTAAACCACATGCTCCACCGCTTGTGCGGGCCCCCGTCAATTCATTTGAGTTTTAATCTTGCGACCGT
+
GGGFEEDGGGGFFGGGGGGGGGGGGGFGGGGGGDFFGGFGGGGGGGGGGGGGGGCFGGGGGGGGGGGGGGGGGGGGDFGGGGG?FGEFGGGGGGGGGGGGGGGGGGGGGGGGGEGGGGGGGGGGGGGGGGGGFGGFGGGGGGGGGCCGGGGGGGGGGGGGGGGGFGGGFFGFFGGGGGGGGGGGDFFGGGGGGGGGGFGGGGGGGGGDGGGGFGGGGGGGGGGGFGFGG7FGGFGGGGDCD8F<EGDDCDDBBGFF<EFFGGFFFFD:AFAFF:7D)4627;35
@M02542:52:000000000-J9N43:1:1101:14750:10265 1:N:0:GTGAAA
CGGTTTGTCACCGGCAGTCCCATTAGAGTGCCCTTTCGTAGCAACTAATGGCAAGGGTTGCGCTCGTTGCGGGACTTAACCCAACATCTCACGACACGAGCTGACGACAGCCATGCAGCACCTGTGTTACGGCTCTCTTTCGAGCACTCCTCTATCTCTAAAGGATTCCGTACATGTCAAAGGTGGGTAAGGTTTTTCGCGTTGCATCGAATTAAACCACATCATCCACCGCTTGTGCGGGTCCCCGTCAATTCCTTTGAGTTTCAACCTTGCGGCCGTACTCCC
+
GGGGGGGGGGGGGGGGGGGGGGGGGGGGGGGGGGGGGGGGGGGGGGGGGGGGGGGGGGGGGGGGGGGGGGGGGGGGGGGGGGGGGGGGGGGGGGGGGGGGGGGGGGGGGGGGGGGGGGGGGGGGGGGGGGGGGGGGGGGGGGGGGGGGGGGGGGGGGGGGGGGGGGGGGGGGGGGCFFFGGGGGGGGGGGGGGGGGGGGGGGGGGFGGGGGGFGGGGGGGGCFGGGGGGGGGGGGGGGGDGFEGGGFFGGGFFGFFFGGFGGBFFFFFBBFGGGFGF1>BFFFFF
@M02542:52:000000000-J9N43:1:1101:6948:10266 1:N:0:GTGAAA
TCTACTTGCGTAGGCAGTCTCACTAGAGTCCCCAACTGAATGATGGCAACTAGTGACAGGGGTTGCGCTCGTTGCAGGACTTAACCTAACACCTCACGGCACGAGCTGACGACAACCATGCAGCACCTTGAAAATTGCCCGAAGGAAGGTCTATTTCTAAACCGATCAATTCCCATTTAAGCCTTGGTAAGGTTCCTCGCGTATCATCGAATTAAACCACATAATCCACCGCTTGTGCGGGCCCCCGTCAATTCCTTTGAGTTTCAAACTTGCGTTCGTACTCCC
+
GGGGGGGGGGGGGGGGGGGGGGGGGGGGGGGGGGGGGGGGGGGGGFGGGGGGGGGGGGGGGGGGGGGGGGGGGGGGGGGGGGGGGGGGDGGGGFGGGGGGGGGGGGGGGGGGGGGGGGGGGGGGGGGGGGGGGGGGFGGGGGGGGGGGGGGGFGGGGGFGGGGG@CFEDFGFGGFGGFGGFGGGGEFGFGGGGGGGGGGDGGGGGGGGGGGGFGGGGGGGGGGGGGGGGGGGGGGGCFGGG9EDGGBBGGD@FGFFFGGFFG<?AD<28AF*:DFGFFFFFFFFF
@M02542:52:000000000-J9N43:1:1101:24773:10266 1:N:0:GTGAAA
CGGTTTGTCACCGGCAGTCCCATTAGAGTGCCCTTTCGTAGCAACTAATGGCAAGGGTTGCGCTCGTTGCGGGACTTAACCCAACATCTCACGACACGAGCTGACGACAGCCATGCAGCACCTGTGTTACGGCTCTCTTTCGAGCACTCCTCTATCTCTAAAGGATTCCGTACATGTCAAAGGTGGGTAAGGTTTTTCGCGTTGCATCGAATTAAACCACATCATCCACCGCTTGTGCGGGTCCCCGTCAATTCCTTTGAGTTTCAACCTTGCGGCCGTACTCCC
+
GGGGGGGGGGGGGGGGGGGGGGGGGGGGGGGGGGGGGGGGGGGGGGGGGGGGGGGGGGGGGGGGGGGGGGGGGGGGGGGGGGGGGGGGGGGGGGGGGGGGGGGGGGGGGGGGGGGGGGGGGGGGGGGGGGGGGGGGGGGGGGGGGGGGGGGGGGGGGGGGGGGGGGGGGGGGGGGGGGGGGGGGGGGGGGGGGGGGGGGGGGGGGGGGGGGGFGGFFGGGGGGGGGGGGGGGGGGGCGGGGFFGGGFFGGGFFGFFFCFFGGFFFFAFFFFGGGFGFFFFFFFFF
@M02542:52:000000000-J9N43:1:1101:29345:10267 1:N:0:GTGAAA
CGGTTTATCACCGGCAGTCTCCCTAGAGTTCCCGACTTAACTCGCTGGCAACTAAGGATAGGGGTTGCGCTCGTTGCGGGACTTAACCCAACATTTCACAACACGAGCTGACGACAGCCATGCAGCACCTGTCTTACGGTTCCCGAAGGCACAACCGCATCTCTGCAGTCTTCCGTAGATGTCAAGAGTAGGTAAGGTTCTTCGCGTTGCGTCGAATTAAACCACATGCCACACCGCTTGTGCGGGCCCCCGTCAATTCATTTGAGTTGTAATCTTGCGACCGT
+
GEG@C@8<<EAECGDCDF<FCCFFGGGGGGFGFG7C7C,<,,CB7@DEGGGC8,ECF9CD8DF:?7CCEDGEEGFFG7CG7=E9FG?98EF>=ECFFEDGGGGG@:FGGGG877CCEGGGG,8DC,D8DF,,33E<<7BFG:<,>@F>@F7<:DF<:E@*<FFF9,,<:C@<2F77C<5;<?<C+9:C?FFG>9,>B<<<+C9C5CEC5?CC@5:C7C77EGCF5E8<E++<:E=ECD**9)835D>D5<7;)*654FG=7*)7<066)4)::7*:9A>BFB).
@M02542:52:000000000-J9N43:1:1101:6476:10284 1:N:0:GTGAAA
CGGTTTATCACCGGCAGTCTCCCTAGAGTTCCCGACTTAACTCGCTGGCAACTAAGGATAGGGGTTGCGCTCGTTGCGGGACTTAACCCAACATTTCACAACACGAGCTGACGACAGCCATGCAGCACCTGTCTTACGGTTCCCGAAGGCACAACCGCATCTCTGCAGTCTTCCGTAGATGTCAAGAGTAGGTAAGGTTCTTCGCGTTGCGTCGAATTAAACCACATGCTCCACCGCTTGTGCGGGCCCCCGTCAATTCATTTGAGTTTTAATCTTGCGACCGT
+
GGGFGGGGGGGGGGGGGGGGGGGGGGGGGGGGGGGGGGGGGGGGGGGGGGGGGGGGGGGFGFGGGGGGGGGGGGGGGGGGGGGGGGGGGGGGGGGGGGGGGGGGEGGGGGGGGGGGGGGGGGGGGGGGGGGGGGGGGGGGGGGGGGGGGGGGGGGGGGGGGGGGGGGGGGGGGGGGGGGGGFGGGGGGGGGGFGFGGGGGGGGGGGGDEEGGFGGGGGGGGGGGFEFGGGFEGGG=EDGGGFFGGGFFGGGFFG?EBCGF7C<=BFAA5AADFFFD>B>BF>FE
@M02542:52:000000000-J9N43:1:1101:27683:10298 1:N:0:GTGAAA
CGGTTTATCACCGGCAGTCTCCCTAGAGTTCCCGACTTAACTCGCTGGCAACTAAGGATAGGGGTTGCGCTCGTTGCGGGACTTAACCCAACATTTCACAACACGAGCTGACGACAGCCATGCAGCACCTGTCTTACGGTTCCCGAAGGCACAACCGCATCTCTGCAGTCTTCCGTAGATGTCAAGAGTAGGTAAGGTTCTTCGCGTTGCGTCGAATTAAACCACATGCTCCACCGCTTGTGCGGGCCCCCGTCAATTCATTTGAGTTTTAATCTTGCGACCGT
+
GGGGGGGGGGGGGGGGGGGGGGGGGGGGGGGGGGGGGGGGGGGGGGGGGGGGGGGGGGGGGGGGGGGGGGGGGGGGGGGGGGGGGGGGGGGGGGGGGGGGGGGGGGGGGGGGGGGGGGGGGGGGGGGGGGGGGGGGGGGGGGGGGGD@FGGGGGGGGGGGGGGGGGGGGGGGGGGGGGGGGGGGGGCGGGGGGGGGGGEGGGGFEGGGGGGGFGGGFFGGGFGFGGGCGGEGGFGGGGGGG243CGFFGGGFFG:EFGG?GG9FBFF<<>BFGGFGF>>BFFFE
@M02542:52:000000000-J9N43:1:1101:11006:10300 1:N:0:GTGAAA
CGGTTTATCACCGGCAGTCTCCCTAGAGTTCCCGACTTAACTCGCTGGCAACTAAGGATAGGGGTTGCGCTCGTTGCGGGACTTAACCCAACATTTCACAACACGAGCTGACGACAGCCATGCAGCACCTGTCTTACGGTTCCCGAAGGCACAACCGCATCTCTGCAGTCTTCCGTAGATGTCAAGAGTAGGTAAGGTTCTTCGCGTTGCGTCGAATTAAACCACATGCTCCACCGCTTGTGCGGGCCCCCGTCAATTCATTTGAGTTTTAATCTTGCGACCGT
+
GGGGGGGGGGGGGGGGGGGGGGGGGGGGGGGGGGGGGGGGGGGGGGGGGGGGGGGGGGGGGGGGGGGGGGGGGGGGGGGGGGGGGGGGGGGGGGGGGGGGGGGGGGGGGGGGGGGGGGGGGGGGGGGGGGGGGGGGGGGGGGGGGGGGGGGGGGGGGGGGGFGGGGGGGGGGGGGGGGGGGGGGGGGGGGGGGGGGGGGGGGGGGGGGGGGGFGGGGGGGGGGGGGGGGGGGGFGGGGGGG>FGGGFFGGGFFGFFFFGFGGAFFFFA>FFGGGFG9>FFF>EF
@M02542:52:000000000-J9N43:1:1101:14713:10301 2:N:0:GTGAAA
CGGTTTATCACCGGCAGTCTCCCTAGAGTTCCCGACTTAACTCGCTGGCAACTAAGGATAGGGGTTGCGCTCGTTGCGGGACTTAACCCAACATTTCACAACACGAGCTGACGACAGCCATGCAGCACCTGTCTTACGGTTCCCGAAGGCACAACCGCATCTCTGCAGTCTTCCGTAGATGTCAAGAGTAGGTAAGGTTCTTCGCGTTGCGTCGAATTAAACCACATGCCCCACCGCTTGTGCGGGCCCCCGTCAATTCATTTGAGTTTTAATCTTGCCACCGT
+
GGGFGGGGGGGGGGGGGGGGGGGGGGGGGGGGGGGGGGGGGGGGGGGGGGGGGGGGGGGGGGGGGGGGGGEEGGGGGGGGGGGGGGGGGGGGGGGGGGGGGGGGGGGGGGGGDGGGGGGGGGGGCFGDFGC,>DGGGGGGGGGGGDGGGGGGGGDGGGGEEFFFGGGFFGFFGGGG:=CCA=C@FFFFFFFFFFDGGGFFFACFFFF99)4@11C>FF7@CABGFGF26*4:))83((93<2<?FF9919CC(1*(.-74)97))-6694))-56C*9)96@>F
@M02542:52:000000000-J9N43:1:1101:9431:10327 1:N:0:GTGAAA
CGGTTTATCACCGGCAGTCTCCCTAGAGTTCCCGACTTAACTCGCTGGCAACCAAGGATAGGGGTTGCGCTCGTTGCGGGACTTAACCCAACATTTCACAACACGAGCTGACGACAGCCATGCAGCACCTGTCTTACGGTTCCCGAAGGCACAACCGCATCTCTGCAGTCTTCCGTAGATGTCAAGAGTAGGTAAGGTTCTTCGCGTTGCGTCGAATTAAACCACATGCTCCACCGCTTGTGCGGGCCCCCGTCAATTCATTTGAGTTTTAATCTTGCGACCGT
+
GGGGGGGGGGGGGGGGGGGGGGGGGGGGGGGGGGGGGGGGGGGGGGGGGGGGGGGGGGGGGGGGGGGGGGGGGGGGGGGGGGGGGGGGGGGGGGGGGGGGGGGGGGGGGGGGGGGGGGGGGGGGGGGGGGGGGGGGGGGGGGGGGGGGGGGGGGGGGGGGGFGGGGGGGGGGGGGGGGGFGGGGGGGGGGGGGGGGGCFGGGFGGGGGGGGGFGGGGGGGGGGGGGGGGGGGGGGGEGGGG0BGGG@EEGGFEGFFF?FFGGFFFFAFFFACGGFG<A>F>9;B
@M02542:52:000000000-J9N43:1:1101:20326:10334 1:N:0:GTGAAA
CGGTTTGTCACCGGCAGTCTCCTTAGAGTTCCCGACATTACTCGCTGGCAACTAAGGACAAGGGTTGCGCTCGTTGCGGGACTTAACCCAACATCTCACGACACGAGCTGACGACAGCCATGCAGCACCTGTGTTCCGATTCCCGAAGGCACCCCCGCATCTCTGCAGGGTTCCGGACATGTCAAGGCCAGGTAAGGTTCTGCGCGTTGCATCGAATTAAACCACATACTCCACCGCTTGTGCGGGCCCCCGTCAATTCCTTTGAGTTTCAGTCTTGCGACCGTT
+
GGGGGGGGGGGGGGGFGGGGGGGGGGFFFGGGGGGGGGGGGGGGGGGEGGGGGGGGGGGGGGGGGGGGGGGGEGGFGEGGGGGGGGGGGGGGGGGGGGGGEDGGGGGGGGGGGGGGGGGGGFGCFGFGGGGGGGGGGGGGGGGGFEGDEGGGGGGGGGGGGGGGGGFGGDGGGGGDEGDGGFF+;CFFGGFGGAFGGGGGGCGGGGGGGG?FFG?FFFFDGFG>FGG?FDEEFGGGGDGGGFFDEGEEGGGEFGB>AGGFGFB=-:AAFFFGC7FG9>9>>>BD)
@M02542:52:000000000-J9N43:1:1101:28982:10357 2:N:0:GTGAAA
CGGTTTGTCACCGGCCGTCTCCTTAGAGTGCCCACCATTACGTGCTGGTAACTAAGGACCAGGGTTGCGCTCGTTACGGGACTTAACCCAACATCTCACGACACGAGCTGACGACAGCCATGCAGCACCTGTGTCTGAGTTCCCGAAGGCACCAATCCATCTCTGGAAAGTTCTCAGCATGTTAAGGCCAGGTAAGGTTCTTCGCGTTGCTTCGAATTAAACCCCATGACTCACCGATTGTGCGGGCCCCCGTCCATTCATTTGATTTTTAAACTTGCGGCCGTG
+
CCFGGEFGCFF<FG7+7@@,@FCFF@F,CEG@FFGGGGGGGFGGFGGGG9FEGGGGEEB66BFCF<BECFCFEGGFGGCEEFCEDF9F<FFEGCEFGG94CCFCC+>BCCA<+CCB:FFAD88F9DDC88,7>@==>F=CG7EDGEEGGG>EGFG65:FFGG7AEGFG9>F>F@EFDGGF89++=*;;AF?4>8:FFC=DA+=/(0),(543..8)85EFG36*=E7(**).))04((/,))),713;(7>>2D)-4<?9-09)))))6)()-))2**))7)).0
@M02542:52:000000000-J9N43:1:1101:6764:10381 1:N:0:GTGAAA
CGGCTTATCACCGGCAGTTTCCTTAGAGTGCCCAACTAAATGATGGCAACTAGGGATGAGGGTTGCGCTCGTTGCGGGACTTAACCCAACATCTCACGACACGAGCTGACGACAGCCATGCAGCACCTGTCACTAATCCAGCCGAACTGAAGGAAAGTATCTCTACGATCCGCGATTAGGATGTCAAACGCTGGTAAGGTTCTGCGCGTTGCTTCGAATTAAACCACATGCTCCACCGCTTGTGCAGGCCCCCGTCAATTCCTTTGAGTTTTAATCTTGCGACCG
+
GGGDGGGGGGGGGGGGGGGGGGGFGGGGGGGGGGGGGGGGGGGGGGGGGGGGGGGGFGGGGGGCFGGGGGGGGFGGDEGGGGGGGGGGGGGGGGGGGGGGGGGGGGGGGGGGGGGGGGGGGFGGDGGGGGGGGGGGGGGGGGGGGGGGGFGGGGGGCCFGGGGGGGGEGGGGFGCGGGGGGGGGGGGGGGGGGGFDGGFGDGGGGGGGGGGGFGGGGGGGGGGGGGGGGGGGGGGGGGGGGFFGGFFFGGGFFGFEFEGFFGFFFFFFBFDFFGF?AB:<76>>)
@M02542:52:000000000-J9N43:1:1101:9714:10400 2:N:0:GTGAAA
CGGTTTGTCACCGGCAGTCTCCTTAGAGTGCCCACCATTACGTGCTGGTAACTAAGGACAAGGGTTGCGCTCGTTACGGGACTTAACCCAACATCTCACGACACGAGCTGACGACAGCCATGCAGCACCTGTGTCTGAGTTCCCGAAGGCACCAATCCATCTCTGGAAAGTTCTCAGCATATCAAGGCCAGGTAAGGTTCTTCGCGTTGCTTCGAATTAAACCACATGCTCCACCGCTTGTGCGGGCCTCCGGCAATTCATTTGAGTTTTAACCTTTGGGCCGTG
+
CCCCFCGGGGGGGGGGGGGGGGGFGGGGGFFGGGGGGGGGFDEGGGGGGGGGFAAFCEGGGGFFBFCGEGGGGGGGGG,F?CDFGGFBFGGCCCFEGGGFF>CGCGEGEGCGGC=+:FEFGDFECF8FGGGGGGFFGDGGGGCFCE>CEGFFFGGDG?FGG7,:@:CFFGCB>DFGGGGF+25=@=FF*)8?6AC??,1;FFFAFA8>0>FFF>FFAAEF>33>ED6@F+;445@06(9:().2>>F>,4*)(/90()/:<?4)),.5AA4:A74F**0>)7)7.
@M02542:52:000000000-J9N43:1:1101:24523:10401 1:N:0:GTGAAA
CGGTTTGTCACCGGCAGTCCCATTAGAGTGCCCTTTCGTAGCAACTAATGGCAAGGGTTGCGCTCGTTGCGGGACTTAACCCAACATCTCACGACACGAGCTGACGACAGCCATGCAGCACCTGTGTTACGGCTCTCTTTCGAGCACTCCTCTATCTCTAAAGGATTCCGTACATGTCAAAGGTGGGTAAGGTTTTTCGCGTTGCATCGAATTAAACCACATCATCCACCGCTTGTTCGGGTCCCCGTCAATTCCTTTGAGTTTCAACCTTGCGGCCGTACTCCC
+
GG7FFFEFEFGGGCFCCG8CFFFGGGGGGGGGGEFGGEGGFGFFFEEGGGGGGGD@FGG:FEGEEFGFGGGGGGGGGGGGGFEGGGGGCGGGEGGDFGG:FFGGGGGGGCCFGFBDFC@F>FFFGGFEFGG7FFGFGCCFG:>ACECCGGGGC@@F9FGFGCFC>FC3@D>FF<,,DCFEFEG98EGGGFFCBGGGGG=C8ECBE6FG=F6CAGGGGGGFG<8<+0@CEGGGGGG8+:5DCBBFGGFFGDGFFGAFBFGFDC>F2-<AB>BFFDEDFFF<?1@FF
[truncated: 36,745,493 more chars]
