# Supplementary material for: 16S rRNA gene amplicon sequence data from sunflower endosphere bacterial community
Source: Data Brief. 2021 Nov 26;39:107636. doi: 10.1016/j.dib.2021.107636 (PMC8639433; doi:10.1016/j.dib.2021.107636)
Supplement: Supplementary file 13 [file mmc13.zip › mmc13.fastq]

@M02542:52:000000000-J9N43:1:1101:15627:1105 2:N:0:GTGAAA
GTAGTCCACGCCCTAAACGATGTCAACTAGTTGTCGGGTCTTCATTGACTTGGTAACGTAGCTAACGCGTGAAGTTGACCGCCTGGGGAGTACGGTCGCAAGATTAAAACTCAAAGGAATTGACGGGGACCCGCACAAGCGGTGGATGATGTGGATTAATTCGATGCAACGCGAAAAACCTTACCTACCCTTGACATGTATGGAACCCTGCTGAGAGGTGGGGGTGCCCGTAAGGGAGCCATAACCCAGGTGCTGCCGGGCTGTTGTCCGTGCC
+
GGGGGGGGGGGGGGGFGGGGGGGGGGGGGGGGGGGGGGGGGGGGGGGGGGGGGGGGGGGGGGGGGGGGGGGGFGGGGGGFGGGDGFGGGGGFFGGGGGGEGGFFGFGGGGGGGGGFFGGGGGGGGGGGEGGGECEGGGGGGG**@CCFGGGGGGGGGGGGFGG7C+**;?758C95AFAAF386FGCFGFFFA;48?8AEF4(:?F>2>DB8EFG44D9(,<5D>90D02(--8>?<:1DD<=F7((0(49)4-)2(((-(-3(0*)/*.))0)
@M02542:52:000000000-J9N43:1:1101:18324:1114 2:N:0:GTGAAA
GTAGTCCACGCCGTCAACGATGAATGTTAGCCGTCGGGCAGTATACTGTTCGGTGGCGCAGCTAACGCATTAAACATTCCGCCTGGGGAGTACGGTCGCAAGATTAAAACGCAAAGGAATTGACGGGGGCCCGCACAAGCGGTTGAGCATGTGGGTTAATTCGAAGCAACGCGCAGAACCTTACCAGCTCTTGACATTCGGTGTCTGGGCATTGGAGACCATGTCCGTCAGTTAGGCTGGCCCCAGAACAGGTGCTGCATGGCTGTCCTCATCG
+
@F,FGFGGCFFGEE+BFGDEGFCFEGGGF<FEGGGGG>CGGFGGGGGGGGEG7FF7=:F+4:A?ABBE+BFEFEGAFFFGG+?BFGGDEGCGE+:F:87+>7,AFE<FD>+++8=DDFGB8F9@:+@FEEG*BE8:?,=@CB8*3;CFCFFEEF*=8:DGA7;+*:*;;.5<:<9D54)0<AFGGDF)066BBF466:?94,-*)1@E7C:(<<<6(*9(.)*944(9:(8<AFA022:5*31/((.<?(?F2(:B4<7AA??0***)168*00
@M02542:52:000000000-J9N43:1:1101:20620:1123 2:N:0:GTGAAA
GTAGTCCACGCCGTAAACGATGTCTACTAGCTGTTCGTGTCCTTGTGATGTGAGTAGCGCAGCTAACGCACTAAGTAGACCGCCTGGGGAGTACGGTCGCAAGATTAAAACTCAAATGAATTGACGGGGGCCCGCACAAGCGGTGGAGCATGTGGTTTAATTCGACGCAACGCGAAGAACCTTACCTACTCTTGACATCTACGGAAGACTGCAGAGATGCGGTTGTGCCTTCGGGAAACGTAAGACAGGTGCTGCATGGCTGTCGTCAGCTCGG
+
FFFFFGGGGEGGGGGDGGGGGGGGGGGGGGGGGFFFGFCEFFGGGGGGGGGGGGGGGGDGGGGGGGGGGGGGFFGGGGGFGGGGGGGGGEGGGGGGGGGGCCGGFGGFFGGGGGGGGGECFGFFGG>DEFGGEGGEGGGGGGGC>CFFGGGFFGGFFGFFFFGGGGGGAEEDAD(<)<:F51=767CF77FBFBFFF)/66:678;:FFC>:7++.3C7)4;)>12(:6<B?:>9(((./9(/968(8(5/9AF>?F2(4((42*1))06*)))
@M02542:52:000000000-J9N43:1:1101:11442:1188 2:N:0:GTGAAA
GTAGTCCACGCCCTAAACGATGTCAACTAGTTGTTGGGGATTCATTTCCTTAGTAACGTAGCTAACGCGTGAAGTTGACCGCCTGGGGAGTACGGTCGCAAGATTAAAACTCAAAGGAATTGACGGGGACCCGCACAGGCGGTGGATGATGTGGATTAATTCGATGCAACTCGAAAAACCTTACCTACCCTTGACATGCCACTAACGAAGCAGACATGCATTAGGTGCTCGAAAGGGAAAGTGGACACAGGTGCTGCATTGCCTGCGTCAGCCC
+
GFGGEFCGGDED7CF,;,BFGEFF,EEAEGFGGFGGGC7CEGG9@FE9C9FA<F<EFGFC<@EEEEFGGGGGGGGGGEGFFGGCFDDC+4C<EE@FDGGE+@EGGFEGGGG@,8,CD8,EF98E86?:C78=CC+@EFFGCE**@7:6DEFG,<?9;:8EFGD,C9C7A40:86:AAFE;A<AF<+<608AF5))+9=F)273*;6;=>*((*2*040*.6=46<439-5((()-,(((1*):*5:::3(./,..62()-463)*1.8)8)600
@M02542:52:000000000-J9N43:1:1101:21679:1246 2:N:0:GTGAAA
GTAGTCCACGCTGTAAACGTTGGGCGCTAGGTGTGGGGGGCCTCTCCGGTTCTCTGTGCCGCAGCTAACGCAGTAAGAGCCCCGCCTGGGGAGTACGGCCGCAAGGCTAAAACTCAAAGGAATTGACGGGGGCCCGCACAAGCGGCGGAGCATGCGGATTAGTTCGATGCAAAGCGAAGCACCTTACCGGGGTTTGACAAGGCCGCAAAAGTGTCAGGGACGGCAGGTGCTTCGGGTGCTGTCAATGGTTGTTCATGTCTGACGTAATCGTGGG
+
FGGGGCCCEFGFF@F<FACCDGGEGGGGG+@9C,,,6++@FF:<3DCEC=FD,BBFFFAFGGGFCCFF?++B*8@9=,8:3@<FEE*>FD**4C8<FEDE>*4::<*2<,5CG<CEFFG>FGE+2+<**:55*:**2*:8E88E5C*5*7**0++/8?3/6+20+1*:4)+0**(.))0)/(8DGG6?/8>)76DB)6*)).(1775*)9(-+0<*)**(().0(-(9()4):50((,(2266*))-)-))0(.6)6)664))-**))0)0)).
@M02542:52:000000000-J9N43:1:1101:13374:1251 2:N:0:GTGAAA
GTAGTCCACGCCGTAAACGGTGGGAACTAGGTGTTGGCGACATTCCACGTCGTCGGTGCCGCAGCTAACGCATTAAGTTCCCCGCCTGGGGAGTACGGCCGCAAGGCTAAAACTCAAAGGAATTGACGGGGGCCCGCACAAGCAGCGGAGCATGTGGCTTAATTCGACGCAACGCGAAGAACCTTACCAAGGCTTGACATACACCGGAAAGCATTAGAGATAGTGCCCCCCTTGTGGTCGGTTTACAGGTGGTGCATGGCTGTCGTTAGCTCGG
+
GGGGGGGGGGGGGGGGGGGGGGGGFFGGGGGGGGGGGGGGGGGGDEGGGGGGGGGGGGGGGGGGGGGGGGGGGGGGGGGGGGGGGGGFGGGGDGGGGGGGGGGDGGGGGGGGGGGG6CGGFGGGGGGGGGDCDBEGGGGGCFFFFGGGCGGGGGGCFF*:??FGFGGGEFGGED9DFFEFFBF>>D?FFF>:>:FE0>@69>>CFF@EED<<F9CF>D:4)/1*6ABGFFBF??)5282DG9*/4A<F?BF),8<3467.2(.)19)0.7*/))
@M02542:52:000000000-J9N43:1:1101:9425:1259 1:N:0:GTGAAA
GTAGTCCACGCCCTAAACGATGTCAACTAGTTGTTGGGGATTCATTTCCTTAGTAACGTAGCTAACGCGTGAAGTTGACCGCCTGGGGAGTACGGTCGCAAGATTAAAACTCAAAGGAATTGACGGGGACCCGCACAAGCGGTGGATGATGTGGATTAATTCGATGCAACGCGAAAAACCTTACCTACCCTTGACATGCCACTAACGAAGCAGAGATGCATTAGGTGCTCGAAAGAGAAAGTGGACACAGGTGCTGCATGGCTGTCGTCAGCTC
+
<FFFGGGGG>GFGF,CEFDEGFFC,CC<CEFCCGEF8F7CCGGGFGGGGFG9<FFGAFFGGGGGEGFDFGGGGFGFGFGFEDCFDFF7+@CFFE:BFGDGGGGFGG9FFE@<?AFDGCF<<FFGC@CCF@FGGGGGGAB7B@*@F7,7<ACG,?CEFFG,2D:F@9>DFFEDECCBEGGCFFFCFFGDGFGGFGFFGGGGC4=8C958D85FFG5FG++C9<CFG9DC7C?:CED7@DFGFFGBFFFC@FC<93<4?BAF47F:F??:?BFF4?
@M02542:52:000000000-J9N43:1:1101:8484:1294 1:N:0:GTGAAA
GTAGTCCACGCCGTAAACGATGTCTACTAGCTGTTCGTGTCCTTGTGATGTGAGTAGCGCAGCTAACGCACTAAGTAGACCGCCTGGGGAGTACGGTCGCAAGATTAAAACTCAAATGAATTGACGGGGGCCCGCACAAGCGGTGGAGCATGTGGTTTAATTCGACGCAACGCGAAGAACCTTACCTACTCTTGACATCTACGGAATACTGCAGAGATGCGGTTGTGCCTTCGGGAACCGTAAGACAGGTTCTGCATGGCTGTCGTCAGCTCGG
+
FFDCFCEGGFGGGCFFFGFEEFGGDCEFGG8FGEFCGGFEFGGAFGGGGFFGFGGAEFC@C@@FFFGDGGGGGGFGGGGFGGGEGGCCCE:FGGEG==FDGGGGFAGGCGG<ECFFGGFGGGGFFGEG+@EEEDGGGGC:FFG7FGFFGGGGGGF3CFGGGGGCEEF>8CG<*=EGD*<AFG7ECEG9FGFGC?FGGGGEGFGEEG*+::?CFFGGF+:CDGG5CE5EGG4?7EGBEGGD5F38?<FC)203?2<AF210*7>F<082(.))))
@M02542:52:000000000-J9N43:1:1101:8890:1305 2:N:0:GTGAAA
GTAGTCCACGCCGTAAACGATGTCTACTAGCTGTTCGTGTCCTTGTGATGTGAGTAGCGCAGCTAACGCACTAAGTAGACCGCCTGGGGAGTACGGTCGCAAGATTAAAACTCAAATGAATTGACGGGGGCCCGCACAAGCGGTGGAGCATGTGGTTTAATTCCACGCAACGCAAAGAACCTTACCTACACTTGACATCTACGGAATACTGCAAAGAATCGGTGGCTCCCTCCTGCACCGTAAGACAGGTGCTGCATGGCTGCCGTCAACTCGG
+
DF<DEFFGGGGECGDCGF;+BC;CC@CFFF,C,;E9B6,69C<<ECE9,6B,,F6C,C:+:+>F,CF=C+C7E=,C9@FFB+@:F7<@4+8+95=:4>C@:F7FGD9,,CCFG9=,?BAFB;=,6@++3@EEGGGGCEF,:>5149*/:*,,4:B,:C<F=@C++2*))221589B;))=A(80**<*>)7?/6*9)6?)*)(*0.)3624<+02)(**),)0.(((*4(.2,)4(48:)1-*1)4(.0)9<).,()<(.:0(.11.).**07)
@M02542:52:000000000-J9N43:1:1101:13226:1328 1:N:0:GTGAAA
GTAGTCCACGCCGTAAACGATGTCTACTAGCTGTTCGTGTCCTTGTGATGTGAGTAGCGCAGCTAACGCACTAAGTAGACCGCCTGGGGAGTACGGTCGCAAGATTAAAACTCAAATGAATTGACGGGGGCCCGCACAAGCGGTGGAGCATGTGGTTTAATTCGACGCAACGCGAAGAACCTTACCTACTCTTGACATCTACGGAAGACTGCAGAGATGCGGTTGTGCCTTCGGGAACCGTAAGACAGGTGCTGCATGGCTGTCGTCAGCTCGT
+
GGGGGGGGGGGGGGGGGGGGGGGGGGGGGGGGGGGGGGGGGGGGGGGGGGGGGGGGGGGGGGGGGGGGGGGGGGGGGGGGGGGGGGGGGGGGGGGGGGGGGGGGGGGGGGGGGGGGGGGGGGGGGGGGGGGGGGGGGGGGGGGGGGFGGFGGGGGGGGG;FGGGGEFGGGGGGGGGGGGGGGGGGGGGGGGGGGGGGGGGGFGGGGGGGGGGGGFGGFFDEGGGGGDGGFFFGGDEFGGGFFGBFFCGFG4:FFF?BFFBGGGFGFFFFFFFF)
@M02542:52:000000000-J9N43:1:1101:22930:1369 1:N:0:GTGAAA
GTAGTCCACGCCGTAAACGATGTCTACTAGCTGTTCGTGTCCTTGTGATGTGAGTAGCGCAGCTAACGCACTAAGTAGACCGCCTGGGGAGTACGGTCGCAAGATTAAAACTCAAATGAATTGACGGGGGCCCGCACAAGCGGTGGAGCATGTGGTTTAATTCGACGCAACGCGAAGAACCTTACCTACTCTTGACATCTACGGAAGACTGCAGAGATGCGGTTGTGCCTTCGGGAACCGTAAGACAGGTGCTGCATGGCTGTCGTCAGCTCGT
+
GGGGGGGGGGGGGGGGGGGGGGGGGGGGGGGGGGGGGGGGGGGGGGGGGGGGGGGGGGGGGGGGGGGGGGGGGGCGGGGGGGGGGGGFGCEGGGGGGGGDGGGGGFGGGGGGGGGFGGFGGGGGGGGEGGDGGGGGGGGFGGEGGGGGGGGGFFGGGGGGGGGGGGGGGGGDEGGGGGGGGGGGGGGFG6ECFFG@FGGGFFGGGD5CCFDGGFGGGD7?*CEGGGGGGGBFFGG>BGGGBFGF?>AD>FC?F2)(:68?GGDFF1,4<?26>)
@M02542:52:000000000-J9N43:1:1101:10334:1391 2:N:0:GTGAAA
GTAGTCCACGCCGTAAACGATGAATGTTAGCCGTCGGGCAGTATACTGTTCGGTGGCGCAGCTAACGCATTAAACATTCCGCCTGGGGAGTACGGTCGCAAGATTAAAACTCAAAGGAATTGACGGGGGCCCGCACAAGCGGTGGAGCATGTGGGTTAATTCGAACCAACGCGCAGAACCTTACCAGCCCTTGACATCCTACGACCGCTGCAGGTATGCAGTTTCCACTTGGGTGGCGCAGAGACAGGTGCTGCATGGCTGTCGTGCGCGCGTG
+
GGFFGFGGGGGGG7FCEGGFFGFGFGGGCFCFGGDGDF7CCC9,CFFE@EEEGGGCD777CFFGFGGEGGCFGF9FFGFFGGGGGCDDGGGGGGGEG=C7>FAFGGGGGGEGGDDFF8DD=ADDC8CEE@EGEE**=<>8EG**C*4043<<:F*==B7CAC@<=*:*25*:5/7:@?@F48FGGDGF*7)004?623<)13,9:)7=>D243*2/:625-994:)::))))(013,(())(*23(4).,6B2).)):1((.<6**)05)))05
@M02542:52:000000000-J9N43:1:1101:21890:1403 1:N:0:GTGAAA
GTAGTCCACGCCGTAAACGATGTCTACTAGCTGTTCGTGTCCTTGTGATGTGAGTAGCGCAGCTAACGCACTAAGTAGACCGCCTGGGGAGTACGGTCGCAAGATTAAAACTCAAATGAATTGACGGGGGCCCGCACAAGCGGTGGAGCATGTGGTTTAATTCGACGCAACGCGAAGAACCTTACCTACTCTTGACATCTACGGAAGACTGCAGAGATGCGGTTGTGCCTTCGGGAACCGTAAGACAGGTGCTGCATGGCTGTCGTCAGCTCGG
+
GGGGGGGGGGGGGEGGGGGGGGGGGGGGGGGGGGGFFGGGGGGGGGGGGGGGGGGGGGGGGGGGGGGGGGGGGGGGGGGGGGGGGGGGGGGGGGGGGGGGGGGGGGGGGGGGGGGGGGGGGGGGGGGGGGGGGGGGGGGGGGGGGGGGGGGGGGGGGGGGGGGGGGGGGGGGGDDGGGGGGGGCGGGGGGGGGGGGGGGGGFGGEGGGGGGGGFEFGGGGDGGGGGGCFGFFFGG:@FFDEFD6F>CF>FC?F>FB<AB?FCFF343::06?D3
@M02542:52:000000000-J9N43:1:1101:16862:1412 1:N:0:GTGAAA
GTAGTCCACGCCGTAAACGGTGGGCACTAGGTGTTGGCGACATTCCACGTCGTCGGTGCCGCAGCTAACGCATTAAGTTCCCCGCCTGGGGAGTACGGCCGCAAGGCTAAAACTCAAAGGAATTGACGGGGGCCCGCACAAGCAGCGGAGCATGTGGCTTAATTCGACGCAACGCGAAGAACCTTACCAAGGCTTGACATACACCGGAAACATCCAGAGATGGGTGCCCCCTTGTGGTCGGTGTACAGGTGGTGCATGGCTGTCGTCAGCTCGT
+
GGGGGGGGGGGGGGGGFFFGGGGG@FEGFGGGGFGGGGCFGGGGGGGGGGGCFGGGGGGGGGCF@FGGGGGGGGGGGGGGFGGGGGGGGGGGGEFGDGGGGGGGGGGGGGGGGGGCCGGGGGGGGGGGGGGGGGGGEGGGGGGGGGEGFGGGGGGGGGGGGGGGGGGGGGGGGC88CEGGGCGGGGFGGGGGGGGGGGGGGFGGGGGGGGGG@FEGFGGFGGGGGGGG<F9:FGFFFGGD:@C1=<:7?:78>?<?BF??FD>F531260-)).
@M02542:52:000000000-J9N43:1:1101:21045:1449 2:N:0:GTGAAA
GTAGTCCACGCCGTAAACGATGAATGTTAGCCGTCGGGAAGTATACTGTTCGGTGGCGCAGCTAACGCATTAAACATTCCGCCTGGGGAGTACGGTCGCAAGATTAAAACTCAAAGGAATTGACGGGGGCCCGCACAAGCGGTGGAGCAGGTGGTTTAATTCGAAGCAACGCGCAGAACCTTACCAGCCCTTGACATCCTACGACCGCCTCAGAGATGCAGTTTCCACTTCGGTGGCGTAGAGACAGGTTCCGCATTGCTGTCCTCGACCTCTG
+
GGGGGGFEFGGGGFF@DFGFGG@FC9FGFFCFGC@FGG+CCFGFGGGGGFCC@@BEFGFECEFFGG7FCCGGGGFGFGGGGDG7FGGGGECEEFGGGGEFE@,F,EEGGGGGFCFFFCEGG9EDCEEGGG:CCEDEE<:8CE6*1*=?F,::6:1;88:EA+:+;<EFAFE3537BDF4>FAFF**<:DB.).4??2<FDFB0*)05/)*-,00+))*:<A?FFB<4F)9?6()(,31:)1(*2.445.)*)-((((.-)..5)00))))))*0
@M02542:52:000000000-J9N43:1:1101:21087:1459 1:N:0:GTGAAA
GTAGTCCACGCTGTAAACGTTGGGCGCTAGGTGTGGGGGGCCTCTCCGGTTCTCTGTGCCGCAGCTAACGCATTAAGCGCCCCGCCTGGGGAGTACGGCCGCAAGGCTAAAACTCAAAGGAATTGACGGGGGCCCGCACAAGCGGCGGAGCATGCGGATTAATTCGATGCAACGCGAAGAACCTTACCTGGGTTTGACATGGCCGCAAAACTGTCAGAGATGGCAGGTCCTTCGGGGGCGGTCACAGGTGGTGCATGGCTGTCGTCAGCTCGTG
+
GG9FGGGGGGGGGGGGGGGFGGGGGGGGGGGFGGGGFGGGGGGGGGGGGGGGGGGGGGGGGGGGGGGGGGGGGGGGGGGGGGGGGGGGGGGEDGGGGGGGGGGGGGGGGGGGGGGGGGGGGGGGGGGGGDEGGGGGGGGGFGGGGGGGGGDGDGGGG5CEEGGCGGGGGGGGGGGGGGGGGGGGGGGGGGGGGGGECGGGFFFGGGGGGGGGEEGGGGFFGGC=CGDGFGFFG=D3>=DGFFGFFAGGFFFFFAFFFFF0CCFF3<?FF:>E:>
@M02542:52:000000000-J9N43:1:1101:12901:1491 2:N:0:GTGAAA
GTAGTCCATGCCGTAAACGATGAGTGTTCGCCCTTGGTCTACGCGGATCAGGGGCCCAGCTAACGCGTGAAACACTCCGCGTGGGGCGTACGGTAGCAAGACCGAAACTAAAAGGAATTGACGGGGGGCTGCACAAGCGGGGGTGCATTGTGTTTAATTCGATACAGCGCGTAAAACGTTACCAGCCCTTGGCGAATGAACTATAAAACCCTTTCCTACAGGGGTTGTAACTTGTTGCAGAGGGGCGCGGCAATGTTGTGCTCTGCTGGGGTTG
+
@EFGFGFCFG8FG6:C@F;FFE9FF,CF,BF:,+;,@C<CCCD6+@@+7FGAFC7+@,<,:CE,8FG@+B+EAF@C,A4++8+>6=4>+@@>+>++,3CF,>,+++8*77,,,7@33@,,,,1*/4:*/2C8++0;C:5:****/9+++33+26:9++:+)<:***+2>)*)0*(0=)5).(***1:)*0.)),).-(1-0)-**/9:**((2++*.0*()).),(-1)))).*..())**(**(((0(-)),().)).:)5))***)))).0)
@M02542:52:000000000-J9N43:1:1101:16165:1527 2:N:0:GTGAAA
GTAGTCCACGCCGTAAACGATGTCTACTAGCTGTTCGTGTCCTTGTGATGTGAGTAGCGCAGCTAACGCACTAAGTAGACCGCCTGGGGAGTACGGTCGCAAGATTAAAACTCAAATGAATTGACGGGGGCCCGCACAAGCGGTGGAGCATGTGGTTTAATTCGACGCAACGCGAAGAACCTTCCCTACTCTTGACATCTACGGAAGACTGCAGAGATGCGGTTGTGCCTTCGGGAACCGTAAGACAGGTGCTGCATGGGTTGCGTTCGCTCGG
+
GGGGGGGGGGGGGGGEFGGGGGGGGGGGGGGGGGGGGGGGGGGCDGGGGGGGGGGGGGGGDFGGGGGGGFGGGGGCFGGGCFGGGGGCGGGGGGGGGGGGG>FD:FFGGGFGGFGGGGGFFFDGGEDGCE>ECEEEEGFC>CGGGDDGGE?FFGG:C8<9AFGF7C=D>DGGF3(<37?FF0=*7CFBF4?F=26@4:9476:<3>>F4D7(<8+5(**)())0,4:F<<<70.4-32(//4D5480)4A9<A470>A((.(,3C>)))).)05
@M02542:52:000000000-J9N43:1:1101:10320:1547 2:N:0:GTGAAA
GTAGTCCACGCCGTAAACGGTGGGCACTAGGTGTGGGCAACATTCCACGTTGTCCGTGCCGCAGCTAACGCATTAAGTGCCCCGCCTGGGGAGTACGGCCGCAAGGCTAAAACTCAAAGGAATTGACGGGGGCCCGCACAAGCGGCGGAGCATGTGGCTTAATTCGACGCAACGCGAAGAACCTTAACAAGGCTTGACATACAACGGAAAGCATTAGAGATAGTGCCCCCCTTTTGGACGGTGTACATGTGGGTCATGGCTGTCGTCAGCTCGG
+
GGGGGGGGGGGCEGGGGGGGEFDEFEGGGGCGGFEGEGFFDGGGGGGGGGG8FGGGE<,DC7>FGGGGGECGGGFGG<EFEGGGGEFGGGGGGFCFEGGGGE7:FFFFFGGGGGFGGGFGEF:EFGG<:C5CGG8C5CE:6CB:EGG*C5EF9<@EGDCFFCFGDC?DFDEGE:6>3).)68)7CF<@*?:FF?@>77@477>*95520/:109<@2*2.6**/-:)>?07(,)5<9()))(*1-6:*6.84(4(4648(48()*1773:*)))
@M02542:52:000000000-J9N43:1:1101:13895:1549 2:N:0:GTGAAA
GTAGTCCACGCCCTAAACGATGTCAACTAGTTGTTGGGGATTCATTTCCTTAGTAACGTAGCTAACGCGTGAAGTTGACCGCCTGGGGAGTACGGTCGCAAGATTAAAACTCAAAGGAATTGACGGGGACCCGCACAAGCGGTGGATGATGTGGATTAATTCGATGCAACGCGAAAAACCTTACCTACCCTTGACATGCCACTAACGAAGCAGAGATGCATTAGGTGCTCGAAAGAGAAAGTGGACACAGGTGCTGCATTGCCGTCGTCAGCTC
+
GGGGGGGGGGGGGGG?GFGGFFGGFFEGFFFFFGGFGGGGGGFGGGGGGFGGGGGGGGGEGDD@FFE7FGGGGGGGGGGGGG>7FCFGGF=FAFEEFGEFGGGGGCEGGGGFGDDEF8BCFFEEDEC:C:CECC@8CFGGEG5>:7BED,2,:,?:>DB=C:FC==CGFFC<8<9E>:B>F@FGG>CA*);=A8AFF3AEF8;*/9>C>37>***)-2>).=FF<429))-,()4(4:?74-7*)54>:0>/())))()).43(*)0>FFB;=7
@M02542:52:000000000-J9N43:1:1101:19310:1552 2:N:0:GTGAAA
GTAGTCCACGCCCTAAACGATGTCAACTGGTTGTTGGGACTTCACTGACTCAGTAACGAAGCTAACGCGTGAAGTTGACCGCCTGGGGAGTACGGCCGCAAGGTTGAAACTCAAAGGAATTGACGGGGACCCGCACAAGCGGTGGACGATGTGGTTTAATTCGATGCAACGTGAAAAACATTACCCACCTTTGACATGTACGGAATCCTTCAGCCATAGAGGATGACTCGAAGGAGAGCCGTAACACTGGTGCTGCACTGCCTTCGTACCACCG
+
DFFEFDCGF@CG7CC,;C@CF@FFFEEFGFFGFEDFC+,6,C<FFD,BF,:E,:CC@,68@C8C,B,:FFGE795C9,AFD=+=,:++B764,87+@C@4>C?,AEAFGG9E78EFG8,D@,3>++@C83;>B++@@C>FG8***/,C*AF,,<4:8?818,4,,=**;F5*)/(32):)*.3C+2+)*8A++)+35)+)+/(*))*38C>)00*0-**64<56((.*)(4(().,(((27-**(),*.(*84)))(().)())2*))0.*085
@M02542:52:000000000-J9N43:1:1101:18129:1565 2:N:0:GTGAAA
GTAGTCCACGCCCTAAACGATGTCAACTGGTTGTTGGGAGGGTTTCTTCTCAGTAACGTAGCTAACGCGTGAAGTTGACCGCCTGGGGAGTACGGCCGCAAGGTTGAAACTCAAAGGAATTGACGGGGACCCGCACAAGCGGTGGATGATGTGGTTTAATTCGATGCAACGCGAAAAACCTTACCTACCCTTGACATGCCAGGAATCCTGCCGAGAAGTGGGAGTGCTCGAAAGAGACACTGGCCACAGGTGCTGCCTGGCCGTCGTCAGCCCG
+
GGGGGGGGGGGGGG8FGGGGGGGGGGGGFFFFGGGGGGGGGGEGGGGGGDGFGGGGGGGGFFFFGGGGCFEGGGGGGGGGGGGGGGGGF@FFGEGG>EEGGGFFCF@FGGFGEFGGDGFGGGGGGGG:+@CCEGDGGGGGGG5:CFFGCFFGGFGGC689C9;CFCE*86:9;D@5:ABBF@BGGFCFGFFF?)79A?F?FFFGFFF86*((1:8)(*2.,0.)41)*.((1:5((..(*0.**,((..49).4<<13A?1:>4)95;)0747)
@M02542:52:000000000-J9N43:1:1101:22905:1578 2:N:0:GTGAAA
GTAGTCCACGCCGTAAACGATGTCTACTAGCTGTTCGTGTCCTTGTGATGTGAGTAGCGCAGCTAACGCACTAAGTAGACCGCCTGGGGAGTACGGTCGCAAGATTAAAACTCAAATGAATTGACGGGGGCCCGCACAAGCGGTGGAGCATGTGGTTTAATTCGACGCAACGCGAAGAACCTTACCTACTCTTGACATCTACGGAAGACTGCAGAGATGCGGTTGTGCCTTCGGGAACCGTAAGACAGGTGCTGCATTGCCGTCGTCAGCTTGG
+
GGGGGGGFGGGGGFFFGGGGGGGGGGGGGGGGGGGGGGGGGGGGGGGGGGGGGGGGGGGGGGGGGGGGDEEGFGFGGAFGGEGEGGGGGGGGGGGGGGGGGGGFGFGGGGGGGGGGGDCBF9=D=EGGGGDGGGGGEGGF5CE8>C:F6FFE,@FGGGCFAAFCF4>D5BGCDD@EF)6>FF?DCFG=<49=F3=)-.*.9<BG>B5C):5,0<7)4>*<9EBBB0372:2,4>BFF:?G76<44<(08AF:<<2:9)54)-23<7)).)**05
@M02542:52:000000000-J9N43:1:1101:13351:1594 1:N:0:GTGAAA
GTAGTCCACGCCCTAAACGATGTCAACTAGTTGTTGGGGATTCATTTCCTTAGTAACGTAGCTAACGCGTGAAGTTGACCGCCTGGGGAGTACGGTCGCAAGATTAAAACTCAAAGGAATTGACGGGGACCCGCACAAGCGGTGGATGATGTGGATTAATTCGATGCAACGCGAAAAACCTTACCTACCCTTGACATGGACGGAAGGCCGCTGAGAGGTGGTCGTGCTCGAAAGAGAACCGTCGCACAGGTGCTGCATGGCTGTCGTCGGCT
+
GGGCFGGGGGG<:F@FFFFCGFEEFFGGGGGGDFFGFDGGGGGGGGGGGFGCGGFGGGGGGDGGGGGCF>CGFFGGDF@DFGCGGGGG:FGG<:@FFFDGGGGGGGFGFGGG9AD?AFGGG>CCCFCCGGGGDDCGGFFFGEC>FDFCDFGGGGFGGGDGGGGCFFFCFGDG@EE*:=EGFGGGGGGGGGFGCFGCF9:+9>EG5CCG4=EECE=FG8@FCEGG==C7*C>?3C7FFGGGFEDF>>CCF7::F<D>?B9?GGGFGFBF;(()
@M02542:52:000000000-J9N43:1:1101:12816:1604 2:N:0:GTGAAA
GTAGTCCACGCCGTAAACGATGTCTACTAGCTGTTCGTGTCCTTGTGATGTGAGTAGCGCAGCTAACGCACTAAGTAGACCGCCTGGGGAGTACGGTCGCAAGATTAAAACTCAAATGAATTGACGGGGGCCCGCACAAGCGGTGGAGCATGTGGTTTAATTCGACGCAACGCGAAGAACCTTACCTACTCTTGACATCTACGGAAGACTGCAGAGATGCGGTTGTTCCTTCGGGAACCGTAAGTCAGGTGCTGCATGGCTGTCCTCCGCTCGG
+
GGGGGGGGGGGGG:FFGGGGGGGGGGGGGGGGGGGGGGGGGGGGGGGGGGGGGGGGGGGGGGGGGGGGGGGGGGGGFGGGGGGGGGCGGGGGGGGGCEGGEDGGGFGGGGGGGGGGGGGGGGGGGGGDGGGGGGEGGGFEFGGGGGFFGGFGGGFGGFGGFGGGC3=DDECDFG0>)7?FF<FGCDFFD*9FFAF@ABFFF5?5<@DFFD:?F6CFFGG)1>>@62(:>2<.3>39(41C*29*)-4@?B:?>9>?F27:<:25**1)....7)
@M02542:52:000000000-J9N43:1:1101:9227:1606 2:N:0:GTGAAA
GTAGTCCACGCCGTAAACGGTGGGCACTAGGTGTGGGCAACATTCCACGTTGTCCGTGCCGCAGCTAACGCATTAAGTGCCCCGCCTGGGGAGTACGGCCGCAAGGCTAAAACTTAAAGGAATAGACGGGGGCCCGCACAAGCGGCGGAGCATGGGGCTTAATTCGACGCAACGCGAAGAACCTTACCAAGGCTTGACATACACCGGAAAGCATAAGAGATAGGGCCCCCCCTCTGGTCGGTGTACAGGTGGTGGATGGCTGTCGTCCGGTCGG
+
FG,,@C<AEGF@EFCCFCFEFF7C,CFFFFGCFFFGD@FCG<FAFFF<@F@FC@EF@<,,+8CBFCADG,7@@CA5?FCC,?DF@CCC@@:CEF8C?4C=:++>=+3,5=,C9,,,=,3,6@D,2EAEC+;>*:4:C*::85,=EDG5377*++*;8><:?C7C<D75.):37)3).73)08)>DF66F?5).24),,*./)4*8B>C@32(0<+8-**()19)((()(,((()..)647<7CG7:)9()08?<(4<:6(.::.//))))0830
@M02542:52:000000000-J9N43:1:1101:17201:1616 1:N:0:GTGAAA
GTAGTCCACGCCGTAAACGATGTCTACTAGCTGTTCGTGTCCTTGTGATGTGAGTAGCGCAGCTAACGCACTAAGTAGACCGCCTGGGGGGTACGGTCGCAAGATTAAAACTCAAATGAATTGACGGGGGCCCGCACAAGCGGTGGAGCATGTGGTTTAATTCGACGCAACGCGAAGAACCTTACCTACTCTTGACATCTACGGAAGACTGCAGAGATGCGGTTGTGCCTTCGGGAACCGTAAGACAGGTGCTGCATGGCTGTCGTCAGCTCGT
+
GGGGGGGGGGGGGGGGGGGGGGGGGGGGGGGGGGGGGGGGGFFGGGGGGGFGGGGGFGFGDEGGCEFGGEGDFGGGGGFFFGGGGGGFGGGGGGGCFFGGGDGEGGGGGFGGGGGGGGFFGCGCCGEGGGGCEGGGGDFGGGGG>EGGGCFGGGGGCCFFFFG5CEGEGGGCGGECGGGF*;CFGFFGFGGG9FGGFFGGCFGG;DGGGGGGGGGDF?F?CEGGGCDGGGAFCCGFFGGGFFGF6<CFF:>:?<?2A<08CGGFC?021?AFF)
@M02542:52:000000000-J9N43:1:1101:11645:1650 2:N:0:GTGAAA
GTAGTCCACGCCGTAAACGATGAGTGCTAAGTGTTAGAGGGTTTCCGCCCTTTAGTGCTGCAGCAAACGCATTAAGCACCCCGCCTGGGGAGTACGGCCGCAAGGCTGAAACTCAAAGGAATTGACGGGGGCCCGCACAAGCGGTGGAGCATGTGGTTTAATTCGAAGCAACGCGAAGAACCTTACCAGGTCTTGACATCCTCTGACAACCCTAGAGATAGGGCGTTCCCCTTCGGGGGACAGAGTGACAGGTGGTGCATGGTTGTCGTCAGCT
+
GGGGGGGGGGGGGGGGGGGGGGGGGGGGGGGFGGGGGGGGGFGGGGEEFGGFGGFGGGGGGGGGGGGGGEGGGGGGGGGGDGGGGGGGGGEDEGGGGGGGGG7FGGGGGGGGGGGGFGGG8BDGFACGGGGGGGGC>GGFFGGGCCEC@EG<CFGGGFGG6FGGGGG<>;EF>DF:38@FFF@FGGCBFD?;99@F?BFF4>AGFF?FF<:<8**/8:FF6F>4,76>?F1147(4>>>73(9*5ADFF295).831<49909ACD/37)))6*
@M02542:52:000000000-J9N43:1:1101:8070:1671 1:N:0:GTGAAA
GTAGTCCACGCCGTAAACGATGTCTACTAGCTGTTCGTGTCCTTGTGATGTGAGTAGCGCAGCTAACGCACTAAGTAGACCGCCTGGGGAGTACGGTCGCAAGATTAAAACTCAAATGAATTGACGGGGGCCCGCACAAGCGGTGGAGCATGTGGTTTAATTCGACGCAACGCGAAGAACCTTACCTACTCTTGACATCTACGGAAGACTGCAGAGATGCGGTTGTGCCTTCGGGAACCGTAAGACAGGTGCTGCATGGCTGTCGTCAGCTCGG
+
GGGGGGGGGGGGGGGGGFGGGGGGGGGGGGGGGGGGGGGGGGGGGGGGGGGGGGGGGGGGGGGGGGGGGGGGGGGGGGGGGGGGGGGGGGGGGGGDGGGGGGGGGGGGGGGGGGGGGGGGGGGGGGDGGGGGGGGGGGGGGGDFEGGGGGGGGGFFGGGFFD<FGDEGGGGGGGGGGGGGGGGGGGGFGGDGGGGGGGGGGFGGGGGGGGGGGGGCGFFGGGGGGGGGGGFFGGGFFGGGFFGFFFGGFG4:F>DBFFFFFCC?GFBFBFAFE)
@M02542:52:000000000-J9N43:1:1101:17714:1680 1:N:0:GTGAAA
GTAGTCCACGCCGTAAACGATGTCTACTAGCTGTTCGTGTCCTTGTGATGTGAGTAGCGCAGCTAACGCACTAAGTAGACCGCCTGGGGAGTACGGTCGCAAGATTAAAACTCAAATGAATTGACGGGGGCCCGCACAAGCGGTGGAGCATGTGGTTTAATTCGACGCAACGCGAAGAACCTTACCTACTCTTGACATCTACGGAAGACTGCAGAGATGCGGTTGTGCCTTCGGGAACCGTAAGACAGGTGCTGCATGGCTGTCGTCAGCTCGT
+
GGGGGGGGGGGGGGGGGGGGGGGGGGGGGGGGGGGGGGGGGGGGGGGGGGGGGGGGGGGGGGGGGFFFGGGGGGGGGGGGGGGGGGGGGGGGFGGGGGGGGGGGGGGGGGGGGGGGGGGGGGGGGDGGGGGGGGGGGGGGGDCEGGGGGGGGGGGGGGGGGGGGGGGGEGGGGGEEGGGGGGGGGGGGGGGGGGGGGGGGGFGGGGGGGGGGGGFGGGGGGGGGGGGGGGFFGGGFFGGGFFGFFFEFFGGFFFFFB2:?GGGFGFFBB?:?@)
@M02542:52:000000000-J9N43:1:1101:20276:1783 1:N:0:GTGAAA
GTAGTCCACGCCGTAAACGATGTCTACTAGCTGTTCGTGTCCTTGTGATGTGAGTAGCGCAGCTAACGCACTAAGTAGACCGCCTGGGGAGGACGGTCGCAAGATTAAAACTCAAATGAATTGACGGGGGCCCGCACAAGCGGTGGAGCATGTGGTTTAATTCGACGCAACGCGAAGAACCTTACCTACTCTTGACATCTACGGAAGACTGCAGAGATGCGGTTGTGCCTTCGGGAACCGTAAGACAGGTGCTGCATGGCTGTCGTCAGCTCGG
+
GGAFGGGGGGGGGGFFGGGGGGGGGGGGGGGGGGGGGGGGGGGGGGGGGGGGGGGGGGGGGGGGGGGGGGGGGGGGGGGGGGGGGGGGGGGGGGGGGGGGGGGGGGGGGEFGGGGGGGGGGGGGGGGEGGGGGGGGGGGGGGGGGGFGGGGGGGGGGGGGGGGGGGGGGGGGGGGGGGGGGGGGGGGGGGGGGGGGGGGGGFGGGGGGGGGGGGGGGGGGGGGGGGGGGGBFGGGFFGGGFFGFFF?FFGGFFFFFFFFFGGGFGFFFF>>FF)
@M02542:52:000000000-J9N43:1:1101:23683:1804 2:N:0:GTGAAA
GTAGTCCACGCCGTAAACGATGTCTACTAGCTGTTCGTGGTCTTGTACTGTGAGTAGCGCAGCTAACGCACTAAGTAGACCGCCTGGGGAGTACGGTCGCAAGATTAAAACTCAAATGAATTGACGGGGGCCCGCGCAAGCGGTGGAGCATGTGGTTTAATTCGACGCAACGCGAAGAACCTTACCTACTCTTTACCTCTACAAAAGACTGCAGAGATGAGGTTGGGCCTTCGGGAACTGTAAGACAGGTGCTGCATGGTTGGCGTCCGCCGCG
+
GGGGGGFCGGGDGGFCGGGGFFGGGGGGFFGGGGGGGGGGGGGGGEFGGFFGCFFGGGFGDFGGGGFGDGGGGGFGGFAFFGGDFGFFGGGGGGGGGGGGGCBFGG?DCCDFGFEADADEEF,,DE>FGC>C7B8BE7>CFGGG>DFGG5,:EGGFF6<97A+7CD55.8=<DG0<757FF?4*9FC?<??67)9?))9)/<:*1)78FF)(0+3)(**).764,((18125(81,-3:4C):D<B?F6>F43<782)(-)((.995)0).)))
@M02542:52:000000000-J9N43:1:1101:20997:1807 1:N:0:GTGAAA
GTAGTCCACGCCGTAAACGGTGGGCACTAGGTGTGGGCAACATTCCACGTTGTCCGTGCCGCAGCTAACGCATTAAGTGCCCCGCCTGGGGAGTACGGCCGCAAGGCTAAAACTCAAAGGAATTGAAGGGGGCCCGCACAAGCGGCGGAGCATGTGGCTTAATTCGACGCAACGCGAAGAACCTTACCAAGGCTTGACCTACACCGGAAAGCATTAGAGATAGTGCCCCCCTTGTGGTCGGTGTACAGGTGGTGCATGGCTGTCGTCAGTCCGG
+
FG9CEFGGGEEEFGGGGGEFGC@FFFFGGGGGFFCEGGCGGAE<FGCF@@FEFFF?6<CFGCE::CFCFGCEEGGFDG,,:ECF@BFF?EGGDFDECF>FGDG::+D>=F=FGC<FFG,@<CE<C<,,@@7:FGGGC>EFG>A:FC14<:*=F9<AF7FFGGC:?>EE5E:>:*//CC*:<*ACGGECCF8;FF6*2++++0+;@3C*>E*;0+3CEG@CGG+3A?DE*99.90:F:FGG3)*4?<0>5*9(<BA::414592*72423)-05)
@M02542:52:000000000-J9N43:1:1101:22234:1825 1:N:0:GTGAAA
GTAGTCCACGCCGTAAACGATGTCTACTAGCGGTTCGTGTTCTTGTGATGTGAGTAGCGCAGCTAACGCACTAAGTAGACCGCCTGGGGAGTACGGTCGCAAAATTAAAACTCAAATGAATTGACGGGGGCCCGCACAAGCGGTGGAGCATGCGGTTTAATTCGACTCAACGCGAAGAACCTTACCTACTCTTGACATCTACGGTAGACTGCAGAGATGCAGTTGTGCCTTCGGGAACCGTAAGACAGGTGCTGCATGGCTGTCGTCAGCTCGT
+
<EE9F96C,,@,88,6CC67D,;EFA@6F,C+@F@F7,,C,,<FCE,CF,<<CFDFE<+@FG@,C9,F:F7FEDFCE<,5C::+8+B++8@=<9:7F+>4@C+4,,5,8,A58A<,,7C,F5F9A3>CFGG>***15>C<:**1*4*326<C,:B<4<<?BCF*,**=+5<*C51**;+;*0:+<C+28EGGGG+A9@C+<//;097<>F+2A+<8F++++030<FDC*?:?3C<)029953C?4??FF7C)7480)61:FC9@<(-8(..?B)
@M02542:52:000000000-J9N43:1:1101:18053:1852 1:N:0:GTGAAA
GTAGTCCACGCCGTAAACGATGTCTACTAGCTGTTCGTGTCCTTGTGATGTGAGTAGCGCAGCTAACGCACTAAGTAGACCGCCTGGGGAGTACGGTCGCAAGATTAAAACTCAAATGAATTGACGGGGGCCCGCACAAGCGGTGGAGCATGTGGTTTAATTCGACGCAACGCGAAGAACCTTACCTACTCCTGACATCTACGGAAGACTGCAGAGATGCGGTTGTGCCTTCGGGAACCGTAAGACAGGTGCTGCATGGCTGTCGTCAGCTCGT
+
GGGGGGGGGGGGGGGGGGGGGGGGGGGGGGGGGGGGGGGGGGGGGGGGGGGGGGGGGGGGGGGGGEFGGEGGGGGGGGGGGGGGGGGGGGGGGGEGGGGGGFGGGFGGGGGGGGGGGFGFGFGGGGGGGGGGGGGGGGGGGGGGGGGGGGGGGGGGGGGGGGG7FCCGGGGGGGCGGCEFGGGGGGGGGFCEFGGGGGGGGFGGGGGFGGGFGGGGGF7CEGEGGEDGGGFFGGG>>FCGFFG<F?GGFGFDFFF7<<?FG35694,2<?96@.
@M02542:52:000000000-J9N43:1:1101:21823:1885 2:N:0:GTGAAA
GTAGTCCACGCCGTAAACGGTGGGAACTAGGTGTTGGCGACATTCCACGTCGTCGGTGCCGCAGCTAACGCATTAAGTTCCCCGCCTGGGGAGTACGGCCGCAAGGCTACAACTCAAAGGAATTGACGGGGGCCCGCACAAGCAGCCGAGCATGTGGCTTCATTCGACGCAACGCGAAGAACCTTACCACGGCTTGACATACACAGGAACGCAATAGAGATACTGCCCCACCTGTGGGTGCTGTGACGGTGGTGCCTTGCGTGCGTCGCATCGG
+
GGECGFAFGGGFC8@6C,B:FCG@,C<F,CFFGGGFC8F7@BCCAC9FGFCECGG+C:CGCGDDGDFEBFCF:BECFE<E,E==C:@=FGCFGGGB7@FCFGFGD++8@,3@F,;ED9CF?FFB9,,6*>854*1:****33**27*28=5*0+++<:*:)3C<<:?*))2>))45).).0(.02:29C))7>9)7146598<C9))/8*(-/1*/6*0.-*1*.47C?(421)))(((1*)22.-)0-.))(-)(-))((((()97))))0).
@M02542:52:000000000-J9N43:1:1101:21510:1902 1:N:0:GTGAAA
GTAGTCCACGCCCTAAACGATGTCAACTAGTTGTTGGGGATTCATTTCCTTAGTAACGTAGCTAACGCGTGAAGTTGACCGCCTGGGGAGTACGGTCGCAAGATTAAAACTCAAAGGAATTGACGGGGACCCGCACAAGCGGTGGATGATGTGGATTAATTCGATGCAACGCGAAAAACCTTACCTACCCTTGACATGCCACTAACGAAGCAGAGATGCATTAGGTGCTCGAAAGAGAAAGTGGACACAGGTGCTGCATGGCTGTCGTCAGCTC
+
GGGGGGGGGGGGGGGGGGGGGGGGGGGGGGGGGGGGGGGGGGGGGGGGGGGGGGGGGGGGGGGGGGGGGGGGGGGGGGGGGGGGGGGGGGGGGGGGGGGGGGGGGGGGGGGGGGGGGGGGGGGGGGGGGGGGGGGGGGGGGGGGGGGFGGGGGGGGGGGGDGGGGGGGGGGGGGGGGGGGGGGGFGGGGGGGGGGGGGGGGFGGGGGGGGGGGGGGGGGGGGGGGCCFGGFFGCCFFGGGFFGFFFGGFGGFFFFFFFFFFGGFGFFFFFFF=<
@M02542:52:000000000-J9N43:1:1101:20005:1915 1:N:0:GTGAAA
GTAGTCCATGCCGTAAACGATGAGTGTTCGCCCTTGGTCTACGCGGATCAGGGGCCCAGCTAACGCGTGAAACACTCCGCCTGGGGAGTACGGTCGCAAGACCGAAACTCAAAGGAATTGACGGGGGCCTGCACAGGCGGTGGAGCATGTGGTTTAATTCGATACAACGCGCAAAACCTTACCAGCCCTTGACATATGAACAAGAAAACCTGTCCTTAACGGGATGGTACTTACTTTCATACAGGTGCTGCATGGCTGTCGTCAGCTCGTGTCG
+
GG:FGGGGGGGGGGGGGGGGGGGGGGGGFGGDEGGGGGGGGGGGGGGGGGGGGGGGGGFFGGGGGGGGGGFGGGGGGGGGGGFGGGGGEFGGDGGGDGGGGGGGGGDGFGGGGGGGGGGGFGGGGGDFGEGGGGGGGGGGGGGFGGGGGGGGGGGGGGGGDGGCEGGGGGGGGEEGGGGGGGCFGGGCFGGGGGGGFFGG<7FGGGGGGEGGGGGGGGGGEGD=C5FGGGFFGGGFFGGGFFGF?AFGFFG49A?FFF?>DCFFGFB>?F08>)
@M02542:52:000000000-J9N43:1:1101:23927:1949 2:N:0:GTGAAA
GTAGTCCACGCCCTAAACGATGTCAACTAGTTGTTGGGGATTTACTTCCTTGGTAACGTAGCTAACGCGTGAAGTTGACCGCCTGGGGAGTACGGCCGCAAGGTTAAAACTCAAAGGAATTGACGGGGACCCGCACAAGCGGTGGATGATGTGGATTAATTCGATGCAACGCGAAAAACCTTACCTACCCTTGACCTGGCAGGAACTTTCCAGAAAGGGTTTGGTCCCCGAAAGAGAACCTGCAACCAGGTGCGGCATGGCTTTGGTCAGCCCG
+
GGGGGGFGGGEDEEF@FFEGGCGGGFFGGGFFFFFGGEDGGGGGGGGFGGFGGGGGGGGFFGGGGGGGGGGGGGGGGCFGDEFGFFGGGGGGGGGGGGGGGGGFGGGGGGGGF8FGGGGGGGFFDGGGGD@EEEEEGGGFGGEEG59@,,==,<?9;EDFFG>FGF5:A4CD?D>33;3:4;B6CDF6CAA5)7;*),;?A6>DF5:?FGFBF7*)(/*.(7058-)*.39>1<<71>:**(94).()(()))(,2((.(((((**./*0))))
@M02542:52:000000000-J9N43:1:1101:23454:1968 2:N:0:GTGAAA
GTAGTCCACGCCGTAAACGGTGGGAACTAGGTGTTGGCGACATTCCACGTCGTCGGTGCCGCAGCTAACGCATTAAGTTCCCCGCCTGGGGAGTACGGCCGCAAGGCTAAAACTCAAAGGAATTGACGGGGGCCCGCACAAGCAGCGGAGCATGTGGCTTAATTCGACGCAACGCGAAGAACCTTACCAAGGCTTGACATACACCGGAAAGCATTAGAGATAGAGCCCTCCTGTTGGTGGGTGTACAGGTGGTTCATGGATGTCGTCCGCTCGT
+
FGGGGGGGGGG8FGC@FCGGGDEGEFG@AFFFGGGGGFGDGGGGGGGGGFGBFFFFG>FGEEGEFGGGFFGGGGGGGGGFCCFDEEGGGGG>E@FGGGG7FGGCC@FCFCGGGFCG?FGGFFD;7>9FC*@CGEEC*=CC6CGC?D>CECDCF?FGGGCF?CF?F3?CBFEGBG>EBB>)),57*:C674)0).)).446@2)0.7>8@)226<<*)0*.)/**)-,9(4(()*.),,(*573C).)/()).(,))6)))),()*1)07)))))
@M02542:52:000000000-J9N43:1:1101:13647:2021 2:N:0:GTGAAA
GTAGTCCACGCCGTAAACGATGTCTACTAGCTGGTCGTGTCCTTGTGATGTGAGTAGCGCAGCTAACGCACTAAGTAGACCGCCTGGGGAGTACGGTCGCAAGGTTAAAACTCAAATGAATTGACGGGGGCCCGCACAAGCGGTGGAGCATGTGGTTTAATTCGACGCAACGCGAAGAACCTTACCTACTCTTGACATCTACTGAAGACTGCAGAGATGCGGTTGTTCCTTCGGGAACCGTAAATCAGGTGCTGCACTGCTGTCGTCCGCCCGG
+
GGGGGGGGGGGFEGGEGGD@FGGGFFGGGGFGFFGFEFGGFFGGGEGGGGGCGGGGGGGGGDGGGGGEGGEFGDEFFFGDGDCFG@FFFDGGGFCFGEGGDGGGGGGGGGGGGG8D@BDGGF?99B=FEEG*CGECGGFGFGE*:C1;=*,04=CFEGFCFFF5:>CC5AED)92575)>F:*79DGF:69/9)=@DF@B?B)**7*A408:@A7510:41BDDF:17.-:<1)319B2)10**)6<?04)0<A?>()4<A)).*/8)03))0)
@M02542:52:000000000-J9N43:1:1101:21664:2033 2:N:0:GTGAAA
GTAGTCCACGCCCTAAACGATGCGAACTGGATGTTGGTCTCAACTCGGAGATCAGTGTCGAAGCTAACGCGTTAAGTTCGCCGCCTGGGGAGTACGGTCGCAAGACTGAAACTCAAAGGAATTGACGGGGGCCCGCACAAGCGGTGGAGTATGTGGTTTAATTCGATGCAACGAGAAGAACCTTACCTGGCCTTGACATGTCCGGAATCTTGCAGAGATGCGGGAGTGCCTTCGGGAATCGGAACAACGGTGCTGCATGGCTGTCGTCAGCTCG
+
GGGGGGGGGGGGGGGDFGGGGGGGDGGGGGGGGGGGGGGGFGGGGGGGGGGGGGGGGGGGGGGGGGGGGGGGGGGGGGGGGGGGGDGGGGGGGGGGGGGGGGEGGGGGGGGGGGFGGGGFGGGCFFEGDEGEDGGGECEGGGGG6?GCFEF:=CGGFCCFFFGGGGGG3*CF>D@FE?6FFFFFFGGFGFF:F?FFB<F76<AGFFEFF7-6<EGF49FBB>E>214CA2)6<FBFFB12>357>0()-28<6<9?:<)(,43(**.)08/*).
@M02542:52:000000000-J9N43:1:1101:21443:2035 1:N:0:GTGAAA
GTAGTCCACGCCGTAAACGATGTCTACTAGCTGTTCGTGTCCTTGTGATGTGAGTAGCGCAGCTAACGCACTAAGTAGACCGCCTGGGGAGTACGGTCGCAAGATTAAAACTCAAATGAATTGACGGGGGCCCGCACAAGCGGTGGAGCATGTGGTTTAATTCGACGCAACGCGAAGAACCTTACCTACTCTTGACATCTACGGAAGACTGCAGAGATGCGGTTGTGCCTTCGGGAACCGTAAGACAGGTGCTGCATGGCTGTCGTCAGCTCGG
+
GG9FGGGGGGGGGGGGGGGGGGGGGGGGGGGGGGGGGGGGGGGGGGGGGGGGGGGGGGGGGGGGGGGGGGGGGGDGGGGGGGGGGGGGGGGGGGGGGGGGGGGGGGGGGFFFGGGGGGGGGFGGGGGGGGGGGGGGGGGGGGGGGGEGGGGGGGGGGGGGGGGGGGGGGGGGGGGGGGGFGGGGGGGGGGGGGGGGGGGGGFGGGGGGGGGGGGGGGGCFGGGGGGGGGGA@GGGDFGGGFFGFFBGGFG<?FAFFFAFFGGGFGFF??FD@E3
@M02542:52:000000000-J9N43:1:1101:11786:2075 1:N:0:GTGAAA
GTAGTCCATGCCGTAAACGGTGGGCACTAGGTGTGGGCAACATTCCACGTTGTCCGTGCCGCAGCTAACGCATTAAGTGCCCCGCCTGGGGAGTACGGCCGCAAGGCTAAAACTCAAAGGAATTGACGGGGGCCCGCACAAGCGGCGGAGCATGTGGCTTAATTCGACGCAACGCGAAGAACCTTACCAAGGCTTGACATACACCGGAAAGCATTAGAGATAGTGCCCCCCTTGTGGTCGGTGTACAGGTGGTGCATGGCTGTCGTCAGCTCGG
+
GGGGGGGGGGGGGGGGGGGGGGGGGGGGGGGGFGDEEFGGGGGGGGGGGGGGGEGGGEGGGGGGGGGGGGGGGGGFGGGGGGGGGGEGGDGGGGGGGGGGGGGGEFGGGGGGGGGGGGGGGGGGAFFGGGGGGGGGGGGGGGGCGGGGGGGGGGGGFGGGGCFCFGGGGGGGGEGGGGDGFGGGGGDFGGGGGGGGGFFGGFGFGGGGGCEGFGF@<C<?CGGCEGCGGD9BFFGFFGGGBBGFFFGFFG6<<1<?AABFGGGFG?BFFB2?D)
@M02542:52:000000000-J9N43:1:1101:21526:2084 2:N:0:GTGAAA
GTAGTCCACGCCGTAAACGATGTCTACTAGCTGTTCGTGTCCCTGTGATGTGAGTAGCGCAGCTAACGCACTAAGTAGACCGCCTGGGGAGTACGGTCGCAAGATTAAAACTCAACTGAATTGACGGGGGCCCGCACAAGCGGTGGAGCATGTGGTTTAATTCGACGCAACGCTAAGAACCTTACCTACTCTTGACATCTACGGAATACAGCAGAGATGAGGTTGATCCTTCGGGAACCGGACGACAGTGGCGGTCTGGTTGCCGTCGGCTCCG
+
FEEFFEFGGGGG:FG7FE,CF<F<FGFGGFGGFGGFGG79C@EEFD89CEGF9FFF9<F@@=CF9,,8F=:CFF<FE?AC<CC>CB+<>+@@EFGDA@CEFFC,E;FGG,68F9@,?8D,,C9E=>@CECEC8:B8CCEGGD8419*5:*<4=:E=:B4@FFC5+:=)55=<5*3)/*+0),0**2<8<6@4=2=?4-=2*-(/7>)AB0)3A**)(*0)))))4(-0)664:>>0>:17)-))(((.-)))((-(((().-())*0..)))0.
@M02542:52:000000000-J9N43:1:1101:13174:2101 2:N:0:GTGAAA
GTAGTCCACGCCCTAAACGATGTCAACTAGTTGTCGGGTCTTCATTGACTTGGTAACGTAGCTAACGCGTGAAGTTGACCGCCTGGGGAGTACGGTCGCAAGATTAAAACTCAAAGGAATTGACGGGGACCCGCACAAGCGGTGGATGATGTGGATTAATTCGATGCAACGCGAAAAACCTTACCTACCCTTGACATGTATGGAACCCTGCTGAGAGGTGGGGGTGCCCGAAAGGGAGCCATAACACAGGTGCTGCATGGCTGGCGTCAGCCCC
+
GGGGGGGGGDGGGCGGGGGGGGGGGGGGGGGGGGGGGGGGGGGGGGGGGGGGGGGGGGGGGGGGGGGGGGGGCGGGGGGGGGGGGGGGGGGGGGGGGGGGGGFGGFFGGGGGGGGGGGGGGGGDGGGGGGGGGGGGGGGGG>EGGGGGGGGGGGCEFFF@EGGGC7CFFFDGFGFFFFFFFEBGCCCFFAAFF@;FCFFFFC?GFFFEFGFFGGC4./96:@F)((491:19>FF008;344F40)4>?09??B)<:))...((/)).)0)).)
@M02542:52:000000000-J9N43:1:1101:16392:2102 2:N:0:GTGAAA
GTAGTCCACGCCGTAAACGATGTCTACTAGCTGTTCGTGTCCTTGTGATGTGAGTAGCGCAGCTAACGCACTAAGTAGACCGCCTGGGGAGTACGGTCGCAAGATTAAAACTCAAATGAATTGACGGGGGCCCGCACAAGCGGTGGAGCATGTGGTTTAATTCGACGCAACGCGAAGAACCTTACCTACTCTTGACATCTACGGAAAACTGCAGAGATGCGGTTGTGCCTTCGGGAACCGTAAGTCAGGTTCTGCATGGCTGTCGTCAGCCCGG
+
DFAFGGGGFGGGGE7BDGEGGGGGGGGGGGGGGFGGDGDGGGGGGGGGGGG<<FDFEFGGGGGGGGGGGGGDGGGGGGFGFGGGGFFFGGGGEFGGGGGGGGGFGGGGGGDFCFGGGGFGGGGGGGEGGGGCCEGEDCFGGGGCCCB7C=9,,4<,;,8CFGF*4/7C)8*:AGFA:;@@FFFCCFFFG*)*186))696643C5));)*.)<CFF?7*)(.050((*)).,45;0((43/(/*.))/3.*15A2)-.3(.(4)1/85B)).)0
@M02542:52:000000000-J9N43:1:1101:17387:2107 1:N:0:GTGAAA
GTAGTCCATGCCGTAAACGATTAGTTTTCGCCCTTGGTCTACGCGGATCAGGGGCCCAGCTAACGCGTGAAACACTCCGCCTGGGGAGTACGGTCGCAAGACCGAAACTCAAATGAATTGACGGGGGCCCGCACAAGCAGCGGAGCATGTGGCTTAATTCGACGCAACGCGAAGCACCTTACCAAGGCTTGACATACACCGGAAAGCATTAGAGATAGTGCCCCCCTTGTGGTCGGTGTACAGGTGGTGCATGGCTGTCGGCAGCTGGAGTCGT
+
8CCFGG<C,6CF@B8@CCB@FDCGE<9F,+BB@B<6FGCEFEG@@F:@FGGG8F7:F7FC<FGCB+C=BF@A9F@<4E+??4FGB:C7B=F?@F=4663CF=AC=FGFAGC8<,C=<@F<3>F73F@CF:FF:=BFC,:F<:7<<@F:FF,<<7B,?CFEFFFE88/****:?E*<0;C+0<8:C8;@6CEEG90@CCGCE5=EGFGFC907C+<:++00A9C82C5=7F4B0<)<8=C7*9*(9(115>69=:0<?<)2)/)7C(,((.:F30
@M02542:52:000000000-J9N43:1:1101:13651:2144 2:N:0:GTGAAA
GTAGTCCATGCCGTAAACGATGTCTACTAGCTGTTCGTGTCCTTGTGATGTGAGTAGCGCAGCTAACGCACTAAGTAGACCGCCTGGGGAGTACGGTCGCAAGATTAAAACTCAAATGAATTGACGGGGGCCCGCACAAGCGGTGGAGCATGTGGTTTAATTCGACGCAACGCGAAGAACCTTACCTACTCTTTACCTCTACGTAAGACTGCATAGACGCGGTTGTGCCTTCGGGAACCGTAAGACGGGTGCTGCCTGGCTGTCCGCAGCCCGG
+
GGGGGFGGGGGGGGGGGGGGGGFGGGGGGFFGGGGGCGGGGGGCGGGGGGGGGGGGGGGGGEGGGGGGGGGGGGDGGGGGF7FGGG7FFGGEFGGGGGGGCGGGGGGGGGGGFGGGFFFFFFCECCCCDEGEEGEDGGG8CEDE>C:CEC=CFF?6A>FFB<9FG4/9=>5C>C>>::4)=0?*09??G*01*)96447)06?0*5)<47.47++*)**(,37;;:(:2.))(0344:-)1,**.56323<><A>(4<?01,4.**)0))))0)
@M02542:52:000000000-J9N43:1:1101:15130:2173 2:N:0:GTGAAA
GTAGTCCACGCCGTAAACGATGTCTACTAGCTGTTCGTGTCCTTGTGATGTGAGTAGCGCAGCTAACGCACTAAGTAGACCGCCTGGGGAGTACGGTCGCAAGATTAAAACTCAAATGAATTGACGGGGGCCCGCACAAGCGGTGGAGCGTGTGGTTTAATTCGACGCAACGCGAAGAACCTTACCTACTCGTGACATCTACGGAAGACTGCAGAGATGCGGTTGTGCCTTCGGGAACCGTAAGACAGGTGCTGCATGGCTGGAGTCAGCCTGG
+
GGGFGGGGGGGGEGEEFGGCGGGGFGGGFGGGGFEFGGGCFFGFFGFGGGGFFFFEFFEGCFEEGGGGGGCCEEFGGEGGGGGGGCGFD=FFGGGGGGEFCFGFFFCGGFGGGGGGGFCFGGDFGECDGEGGGGE8EEFGGEGECD8FGGGDEGG:8CCGFGGGGGGGEFC)8DFDB>F>F<FFFGGFGFF)<<F@>AF<=B1DE>BG:*5(+337::749EBFF?:C464.(819;63C*,*/),(0330).6)(4<?<71(,*20*1)))..
@M02542:52:000000000-J9N43:1:1101:23113:2190 2:N:0:GTGAAA
GTAGTCCACGCCGTAAACGATGTCTACTAGCTGTTCGTGTCCTTGTGATGTGAGTAGCGCAGCTAACGCACTAAGTAGACCGCCTGGGGAGTACGGTCGCAAGATTAAAACTCAAATGAATTGACGGGGGCCCGCACAAGCGGTGGAGCATGTGGTTTAATTCGACGCAACGCGAAGAACCTTACCTACTCTTGACATCTACGGAAGACTGCAGAGATGCGGCTGTGCCTTCGGGAACCGTAAGGAAGGTTCTGCATGGCTGTCGTTAGCTCGG
+
GGGGGGGGGGGGDGGEGFGGGCFGGGGGGGGGGGGGGFDCEFAAFGGGGGGGGGGGGGGECCGFF,FFEEGFGGEGGGFGFGGGGGFB@FGFFGCCEEGFEGGFFBF;DAEGG9,DDGDFGGGDFCC:EFEGCCECE7,,=ECCEGG5=599<9CEFGFF879C?CC7DBG)539D>>6F)8=FC<E69=FF?2?:456:@)8<33):FC0:+8@;(*2)(.))-3(*6:<?:3419?1)96C*))()-,1/.424<90((-,)1/))0*0*))
@M02542:52:000000000-J9N43:1:1101:7508:2215 2:N:0:GTGAAA
GTAGTCCACGCCCTAAACGATGTCAACTGGTTGTTGGGAGGGTTTCTTCTCAGTAACGTAGCTAACGCGTGAAGTTGACCGCCTGGGGAGTACGGCCGCAAGGTTGAAACTCAAAGGAATTGACGGGGACCCGCACAAGCGGTGGATGATGTGGTTTAATTCGATTCAACGCGAAAAACCTTACCTACCCTTGACATGCCAGGAATCCTGCAGAGATGTGGGAGTGCCCGCAAGAGAACCTGGACCAAGGTTCCTCATGGCTGTCGTCAGCTCC
+
GGFFGGGGGGGDGG,<EGGGFGGGFGGFFG6;BBD8FGGGGGGGGGGGGCFGCGFGFEEEFGFGGGCFFFFG=FFFGGFFF>FGGG7FCGG=FGGCGCFDGE7=DEGFFD98CEAFFFFGGFG,+@EEGF38BC@5;C:ECCCEG92=D,=CGG6CCFCCFEF71+4+++45:5,)0;5>));CGFG;C>@?426B<20:F0?3.0=FFG0187;)6:>:)05)34>:,-(-2.(.(2:<*(123((),8**-().))))4(2(21))0)6/))
@M02542:52:000000000-J9N43:1:1101:24174:2228 2:N:0:GTGAAA
GTAGTCCACGCCCTAAACGATGTCAACTAGTTGTCGGGTCTTCATTGACTTGGTAACGTAGCTAACGCGTGAAGTTGACCGCCTGGGGAGTACGGTCGCAAGATTAAAACTCAAAGGAATTGACGGGGACCCGCACAAGCGGTGGATGATGTGGATTAATTCGATGCAACGCGAAAAACCTTACCTACCCTTGACATGTATGGAACCCTGCTGAGAGGTTGGGGTGCCCGAAAGGGAGCAATAACACAGGTTCTGCATGGCTGTCGTCAGCCCC
+
GGGFFGEGGGGGGGFEGGGGGGGGGGGGGGGGGGGGGGGGGGGGGGGGGFGGGGGGGGFGFGGGGGGGGGGGGGGGGGGGGGGGGGGGGGGGGGGGGGGGGGGGGGFGFFGFGGGGGGGGG?9BDEGDE7E6BEEGG7EEEGC>E>9CDAGGGGGFGGGGFFFFFGGGFFCC?GFD>FE>AA=DGFFFG5AAFEFFFFFFFFDGFF>CF4:>FA54)92(,7>3((4F<B((-:?6336**-:*)405.(**.4>2)-.46((,**007)).))
@M02542:52:000000000-J9N43:1:1101:18970:2253 2:N:0:GTGAAA
GTAGTCCACGCCGTAAACGGTGGGAACTAGGTGTTGGCGACATTCCACGTCGTCGGTGCCGCAGCTAACGCATTAAGTTCCCCGCCTGGGGAGTACGGCCGCAAGGCTAAAACTCAAAGGAATTGACGGGGGCCCGCACAAGCAGCGGAGCATGTGGCTTAATTCGACGCAACGCGAAGAACCTTACCAAGGCTTGACACACACCGGAAAGCATTAGAGATAGTGCCCCCCTTGTGGTCGGTTTACCGGTGGTGCATGGCTGTCGTCAGCCCGG
+
GGFEFGGGGGGGGGFBFGGGGGGGGGGGGGGGGGGGGGGGGGGGGGGGGGFGGGGGGGGFGGGGGGGFGGGGGGGGGGGGGGGGGFGGGGGGGCFGCEGGGGDEGGGFGGGGGGFFGGFGGGGGGGFFGFEGGGEGGGGGGGF6:FEG85CFGG++>EGGACFFGGGGFFGGFC>F@F>DFFFF7729C45FFFF:?B*554(*05:5><((<:E8-::49?68<))940(-4)44:4393(*1.))),-551(.5))41,33)*/)0>4))).
@M02542:52:000000000-J9N43:1:1101:19025:2268 1:N:0:GTGAAA
GTAGTCCACGCCGTAAACGGTGGGCACTAGGTGTGGGCAACATTCCACGTTGTCCGTGCCGCAGCTAACGCATTAAGTGCCCCGCCTGGGGAGTACGGCCGCAAGGCTAAAACTCAAAGGAATTGACGGGGGCCCGCACAAGCGGCGGAGCATGTGGCTTAATTCGACGCAACGCGAAGAACCTTACCAAGGCTTGACATACACCGGAAAGCATTAGAGATAGTGCCCCCCTTGTGGTCGGTGTACAGGTGGTGCATGGCTGTCGTCAGCTCGT
+
GGAFGGGGGGGGGGGGGGGGGGGDGGGGGGGGGGGGGGGGGGGFGGGGGGGGGGGGGFGGGGGGGGGGGGGGGGGGGGGGGGGGGGGGGGGECGGGGGGGGGGGGGGFFFGGGGGGGGGGGGGGGGGGGGGDGGGGGGGGGGFGGGGGDGGGGGGGGGGGGGGGGGFGGGGGEGCEEGGGGGGGGGGGGGGDGGGGGGGGGFGGGDEGGGGGGGGGGFFGGGGGFGGGGGFFDGGFEFGGFFGFFFCDFFF<FFFFFA<BGD59C1:?FD29D)
@M02542:52:000000000-J9N43:1:1101:21411:2283 2:N:0:GTGAAA
GTAGTCCACGCCCTAAACGATGTCAACTAGTTGTTGGGGATTCATTTCCTTAGTAACGTAGCTAACGCGTGAAGTTGACCGCCTGGGGAGTACGGTCGCAAGATTAAAACTCAAAGGAATTGACGGGGACCCGCACAAGCGGTGGATGATGTGGATTAATTCGATGCAACGCGAAAAACCTTACCTACCCTTGACATGCCACTAACGAAGCAGAGATCAATTAGGTGCTCGAAAGAGAAAGTGGCCACAGGTGCGGCATGGCTGTCGTCAGCCC
+
GGEFFGGGGGGCFEFCDE@6FFFGGGGGGGGGGGGGFFGGGGGFGGGGGGGGFGFFGGGGGGGGGGGGGFE@F9FGFGDGGGGGGFGGGGCGD7EFECGGGGGGGGFGGGGGGGDGFG,AFGGGGGGDG>EE@CCEGGFGCECEC>FF6CCGGGFGGGFGFCFGGGGGB6CCEC>535=BFEFC7F@AFFFA);A+74FEA33*)2=87528;88.:**,6B@F<4)9):1;7>9,112674FC((4>0(>??)(,4-3??6:09*07.))000
@M02542:52:000000000-J9N43:1:1101:24581:2434 1:N:0:GTGAAA
GTAGTCCACGCCGTAAACGATGTCTACTAGCTGTTCGTGCCCTTGTGATGTGAGTAGCGCAGCTAACGCACTAAGTAGACCGCCTGGGGAGTACGGTCGCAAGATTAAAACTCAAATGAATTGGCGGGGGCCCGCACAAGCGGTGGAGCATGTGGTTTAATTCGACGCAACGCGAAGAACCTTACCTACTCTTGACATCTACGGAAGACTGCAGAGATTCGGTTGTGCCTTCGGGAATCGTAAGACAGGTTCTGCATGGCTGTCGTCAGCTCGG
+
<@<,C<FE9FF@:FG@<FGFF@G<C@6EEFGF,CFFG@FG7FEECFF,CFGC9,E<<FE7C+76CC<FFG++,,,CFGGG8+@:BDFGGCFGFFE>E7+44C:4,?5<,B9<FD>FCG9<,?D<@F7>G*7<:<:F<F+*4*4<@***C<:,79FFCF:CC,+/0*/**2:?8/C**;+;C89<069+<<+CF+<89@6CF?FE537F*7<F9CGEC++2/:C:/:7?F74=F*>8>*2C>5C?4)+95DCAF25<44((9>D458:01?<6:)
@M02542:52:000000000-J9N43:1:1101:17528:2480 2:N:0:GTGAAA
GTAGTCCATGCCGTCAACGATGAGTGTTCGCCCTTGGTCTACGCGGATCAGGGGCCCAGCTAACGCGTGAAACACTCCGCCTGGGGAGTACGGTCGCAAGACCGAAACTCAAAGGAATTGACGGGGGCCTGCACAAGCGGTGGAGCATGTGGTTTAATTCGATACAACGCGCAAAACCTTACCAGCCCTTGACATATGAACAAGAAAACCTGTCCTTAACGGGAGTGTACTTACTTTCATAAAGGTGCTGCATTGCCGTCGTCTGGCCGGGTCG
+
GG9EFGGGGGGFGG+8CCFFGGGCFFGGFEGGGGGGGFGFGGGGGGDCEFGGFGFGEGGGGGGGGGGGGGGGGGGGGGGGGDGGGGEEEGGEGGGGDGG7D>DECCCFDCFGGGFFDEFFFGEGGC8<B=@>BEFFGGECC5B>FCC+>FDC*:CGG9CFF>7=EFGGA3*))14?F>F46(9>CDGE4:FFFFFB45@A@A7C>F;G4*8:9@+*):?A6335(,.CAA)::FAA95A*;)02),(9)-*04)3-)4<9-(((**))0)))0;
@M02542:52:000000000-J9N43:1:1101:9374:2488 1:N:0:GTGAAA
GTAGTCCACGCCGTAAACGATGTCTACTAGCTGTTCGTGTCCTTGTGATGTGAGTAGCGCAGCTAACGCACTAAGTAGACCGCCTGGGGAGTACGGTCGCAAGATTAAAACTCAAATGAATTGACGGGGGCCCGCACAAGCGGTGGAGCATGTGGTTTAATTCGACGCCACGCGAAGAACCTTACCTACTCTTGACATCTACGGAAGACTGCAGAGATGCGGTTGTGCCTTCGGGAACCGTAAGACAGGTGCTGCATGGCTGTCGTCAGCCCGG
+
GGGGGAFFFDEGGE,FFGGGGFGGGGGGGGGGGGGGGF@F8EGCGGGGGGGGGGGFFGGG7:CFGGGGEG>FGGGGGGGC@FGGGGFDCF@FFGGGGGGGG:FGGGEFGD<FFGGAFFFFGGGF9BFFGGGCFGGGFDGGGG7FEE@FFCFGGCFFCFGCBF9CGGGGECCCEGGGGDGCFFFF8FGG@CFCGGG8FC?ECFGGEDECFGGEEGC88EFGEGGGCEGFFGFFFCDBECGDF33:F?FG>>CBFA7:>B?FGGG=F<<0(4.)))
@M02542:52:000000000-J9N43:1:1101:13741:2546 1:N:0:GTGAAA
GTAGTCCATGCCGTAAACGATGAGTGTTCGCCCTTGGTCTACGCGGATCAGGGGCCCAGCTAACGCGTGAAACACTCCGCCTGGGGAGTACGGTCGCAAGACCGAAACTCAAAGGAATTGACGGGGGCCTGCACAAGCGGTGGAGCATGTGGTTTAATTCGATACAACGCGCAAAACCTTACCAAGGCTTGACATACACCGGAAAGCATTAGAGATAGTGCCCCCCTTGTGGTCGGTGTACAGGTGGTGCATGGCTGGCGTCAGCTCGTGTCGT
+
GGGCGGGGGGGGGGGGGFGGGGGGGGGGGGGGGGGGFGGGGGGGDGGGGGGGFGGGGGGGGGGGGGGGGGGGGGGEGGGGGGGGDGGGGGGGGGGGGGGGGGGGGGEGG9FFGGGGFGGGGGGGGGGGGGGGGGGGGGDGGGGGGGGGGGFECFGGGGGGGGGGEGGGED5EE>EGGGGGFFDEFGGGGGGGGGG9?FGGGFC5C<FGGGGGGEFGFEFGGGGGGGGGGGFFGGGFDEGGFFGFFBGGFGGF4:<BFFB0DGD>D27?2??FF)
@M02542:52:000000000-J9N43:1:1101:18366:2549 2:N:0:GTGAAA
GTAGTCCACGCTGTAAACGTTGGGCGCTAGGTGTGGGGGGCCTCTCCGGTTCTCTGTGCCGCAGCTAACGCATTAAGCGCCCCGCCTGGGGAGTACGGCCGCAAGGCTAAAACTCAAAGGAATTGACGGGGGCCGGCACAAGCGGCGGAGCATGCGGAATAATTCGATGAAAGGCGAGGAACCTTACCGGGGTTTTACAGTGCCGCAAAACTGCCAAGGGGTGCAGGTCCTTCGGGGGGGGTTCACGGGTGGTCATGGCTGTGGTTAGGCTGTG
+
GGGGGGGGGGGGGGGGGGGFFFFGGGGGGGGFFGGGGGGGGGGGGGGGGGGGGGCDGGGGGGGGG?F9FGGGGGGGFECF>CCEDGGEGGGCEGGCECGC7:FCEGGFBG?EC>++72C*8:889C9EDEGGEG*****;=8@C*9:5****02+::?):9+:++/+***0***(00))7)35700<6*75)04)0)4*)/))2)))2.9,)++*/,1*(()0),6<*5)6-)<<>9((97()9).,0((0)()-6.2(,2(((**0.))00)0
@M02542:52:000000000-J9N43:1:1101:16468:2571 2:N:0:GTGAAA
GTCGTCCACGCCCTAAACGATGTCAACTGGTTGTTGGGTCTTCACTGACTCAGTAACGAAGCTAACGCGTGAAGTTGACCGCCTGGGGAGTACGGCCGCACGGTTGAAACTCAAAGGAATTGACGGGGACCCGCACAAGCGGAGGATGATGTGGTTTAATTCGATGCAACGTGAAAAACGTTACCCACACTTGACATGTACGGAATCCTTTAGAGATAGAGGAGTGCTCGACAGAGAGCCGTACCACAGGTGCTGCATGGCTGTCGTTCGCCTG
+
FF+@@<:;;CCG7+,CFGGGCGGEFG9CF<EFEGFFFC,:C@D@FCFAE<FFGFG,A@7,B+,CFGGDEGGCFGFFC,FBF@CE=DEFE=FDE7FC+68:+6+:@FGCDEFFEFFEF@F:8D7BCG++*@*>85ECC,>5:**4B*BC6,9B?,,*=?7EAF=+::5*16**.;21=53)55)5+9AB*)0*1)0=A?FB*(-*056+*?AFGGFF<FGBA4)73.-0)(((,80.3?(0/-1*(-)),46)5))52)613.((0/7))))..8
@M02542:52:000000000-J9N43:1:1101:13670:2574 2:N:0:GTGAAA
GTAGTCCACGCCGTAAACGATGTCTACTAGCTGTTCGTGTCCTTGTGATGTGAGTAGCGCAGCTAACGCACTAAGTAGACCGCCTGGGGAGTACGGTCGCAAGATTAAAACTCAAATGAATTGACGGGGGCCCGCACAAGCGGTGGAGCATGTGGTTTAATTCGACGCAACGCGAAGAACCTTACCTACTCTTGACATCTACGGAAGACTGCAGAGATGCGGTTGTGCCTTCGGGAACCGTAAGACAGGTGCTGCATGGCTGTCGTCAGCCCGG
+
FGGGGGGGGGGGGGGGGGGGGGGGFGGGGGGGGGGGGGGGGGGGGGGGGGGGFGGGGGECFGGGDFGEFEEGFGCEFEEFFGGGGCEFGDEGGGGGGGGGGGGGGGGFFFGGGGGGGGGFFGG;DCG7CEGGGGC*@FEFGGGGGDFFGGGFGGCFGGDFCGFEFG5CBFGGFG;FE@FF5:7FGFGFG?7FFF?FFD=6F4?G3@);FG:7FC+.42:A;@>>>F(*4-)225>F>:()*-/16<0)44?)44?2)-((((.)*18.740)8)
@M02542:52:000000000-J9N43:1:1101:20094:2612 2:N:0:GTGAAA
GTAGTCCACGCCCTACACGATGTCAACTAGTTGTTGGGGATTCATTTCCTTAGTAACGTAGCTAACGCGTGAAGTTGACCGCCTGGGGAGTACGGTCGCAAGATTAAAACTCAAAGGAATTGACGGGGACCCGCACAAGCGGTGGATGATGTGGATTAATTCGATGCAACGCGAAAAACCTTACCTACCCTTGACATGCCACTAACGAAGCAGAGAAGCATTAGGTGCCCGAAAGAGAAAGGTGACCCAGGTGCTTCATGGCCGTCGTAAGGTG
+
GFFFECEFFGGGGGG,FCGGGGGGGGGGGGEGG<@EFGCC,<FGGGGCGCFGGGFGGGGEFGEEFGGGGGGGGGGGGGGGGEGFGGGGGDGGF@GGGGDEDFGGGGFFGGGGFGGFGGGGGGFGGGGGG=8EGG78CFC:>DCEGF,C6,;EFFFEECGGFGCFCFGF>AC<5D>E3F>5479CDGFFGA=AAFFFE<FFF@;4AA3877(,*;A@(*9>A4=@>BF4(40(,)4(17(764094)).4:F64))))6<B?:((1)0)).))00
@M02542:52:000000000-J9N43:1:1101:13183:2624 2:N:0:GTGAAA
GTAGTCCACGCCCTAAACGATGTCAACTAGTTGTCGGGTCTTCATTGACTTGGTAACGTAGCTAACGCGTGAAGTTGACCGCCTGGGGAGTACGGTCGCAAGATTAAAACTCAAAGGAATTGACGGGGACCCGCACAAGCGGTGGATGATGTGGATTAATTCGATGCAACGCGAAAAACCTTACCTACCCTTGACATGTATGGAACCCTGCCGCGAGGTGGGGGTGCCCGAAAGGGAGCCATAACACAGGTGCTGCATGTCTGTCGTCAGTCCG
+
FGGFGGGGGGGGGGGGGGDGGGGGGGGGGDFGDFGGD:FGFGGGEGGGGGAFGGGGDEGGGGGGGGGGEFFGGGGGFFFGDEGGGGF@ECFGGGCF7C:B:FGGGGGGCGGGGGFFGGFG8BEFDGGDG@E>GEGGGGGGGG3*@@97D,<:7@99FGGFFGGGF+=:9A*7A)9A:FB3A3=CD>C40.6;A8FFEEA<F3;FAF3/0*4(2**72<*(4)<7(34*,40,(862(,-*24=C?22@:06904))4<<)))6.2975>)0*0)
@M02542:52:000000000-J9N43:1:1101:19373:2648 2:N:0:GTGAAA
GTAGTCCACGCCCTAAACGATGTCAACTAGTTGTTGGGGATTCATTTCCTTAGTAACGTAGCTAACGCGTGAAGTTGACCGCCTGGGGAGTACGGTCGCAAGATTAAAACTCAAAGGAATTGACGGGGACCCGCACAAGCGGTGGATGATGTGGATTAATTCGATGCAACGCGAAAAACCTTACCTACCCTTGACATGCCACTAACGAAGCAGAGATGCATCAGGTGCTCGAAAGGGAAAGGGGACACAGGTGGTTCATGGCCGTCGTCAGCTG
+
GGECEFFGGGGFGGECFGGDFGGGGGGGGGGGGAFGGGGGGFGGGGGGGGGGGFGGGGFGGGGGFGGGGEEGGGGGFGGGGGGGGGGG?CGGGGGGGGDGDFGGGGGGGGGGGGGCFGGGGGFEDGGFGECEEGGGGFGGGG@EGFCG?,:DFCFFF?CF9;E@FGGGFFGGFD>A35>AFFFGG7EFGFFF44AFE<F;67;D?:@GFD(0*;*)6*:8)*09:6>4)4:9?7((,4<<9(*)60:F(1>*((((.-))3((-//7.8@>?*)
@M02542:52:000000000-J9N43:1:1101:20871:2697 2:N:0:GTGAAA
GTAGTCCACGCCGTAAACGGTGGGAACTAGGTGTTGGCGACATTCCACGTCGTCGGTGCCGCAGCTAACGCATTAAGTTCCCCGCCTGGGGAGTACGGCCGCAAGGCTAAAACTCAAAGGAATTGACGGGGGCCCGCACAAGCAGCGGAGCATGTGGCTTAATTCGACGCAACGCGAAGAACCTTACCAAGGCTTGACATACACCGGAAACATCCAGAGATGGGTGCCCCCTTGTGGTCGGCGTACGGGTGGTGCATGGCTGTCGTCAGCCGGG
+
GGFCFFGGGGGGGGGGGFFGCGGGGGGGGGGGGGGGGFGBGGGGGFFDGFGGG@FGGGGGGGGGGGFFFFGGGGGGFEFCFGGGGGEGCFG7CFGGGGGGGGGDGGGGGGGGGGGGFECG8FCGFGFCEG>>EGGGG7E?FFGFFFGGCCCF9<9<FF*:6FGGGFGGFFGG:56>55@FF?F<FF?@::7FF7)),,96B>2*08>G5/113+;?70734=?5(((24821<F).41253(11,6(0(,))4(479A(03:14*10)0)))))
@M02542:52:000000000-J9N43:1:1101:7084:2734 2:N:0:GTGAAA
GTAGTCCACGCCGTAAACGATGTCTACTAGCTGTTCGTGTCCTTGTGATGTGAGTAGCGCAGCTAACGCACTAAGTAGACCGCCTGGGGGGTACGGTCGCAAGATTAAAACTCAAATGAATTGACGGGGGCCCGCACAAGCGGTGGAGCATGTGGTTTAATTCGACGCAACGCGAAGAACCTTACCTACTCTTGACATCTACGGAAGACTGCAGAGATGCGGTTGTGCCTTCGGGAACCGTAAGACAGGTGCTGCATGGCTTCCGTACGCCCGC
+
GGGGEFGGGGGGGG7@,CFFG@FFCFGGGGDCFFGFGEFFFGGGGFCFCGG<FFGFGG@@@FGGG<FGGGGEGGDFGGGGGGG:FG@DGDGFCFF<FEGGDEG7:FFCFGFGGG6CFC;CEG6FG5C:EFGEGGGG=8C*AEC;E)*5*:6?EEC8FGGGFGGGGC*53>59>7>:356>FB?*9*<64?4=F>FFA)9<@40>358EF7>?9+3.(2*99>>B>6:>)).)(79;(:B<>1/1))(),.)0)6)(6).4,.()97))0)0)0)
@M02542:52:000000000-J9N43:1:1101:11133:2763 2:N:0:GTGAAA
GTAGTCCACGCCCTAAACGATGCGAACTAGGTGTTGGGGAAGGAGACTTCTTTAGTACCGTAGCTAACGCGTGAAGTTCGCCGCCTGGGGAGTACGGTCGCAAGATTAAAACTCAAAGGAATTGACGGGGACCCGCACAAGCGGTGGATGATGTGGATTAATTCGATGCAACGCGAAAAACCTTACCTACCCTTGACATGCCAGGAACTTTCCAGAGATGGATTGGTGCTCGAAAGAGAGCCTGGACACAGGTGCTGCATGGCTGTCTTCAGCC
+
GGGGGGGGGGGGGGGGGGGGGGGGGGGGGGGGGGGGGGGGGGGGGGGGGGGGG9@FGGDFGGCEFFFGGGGGGGGGGFGGGGGGGG7FGGEGGGGGGGGGGGGEGDFGGDGCFGCFDGFGGFFCFGDDGGGGCGGGGGGDC>CE8DGGGGGCFGFGD9?FFEGG=CGGFFGG4C>FFEDAF;FCGD76>4;)=:)*8BF?F3<*;F)*0:42<CGFB7*2459F7:AD22)4(51941?3*2*5(.()4:FF3()-627))4319*6*/**16)
@M02542:52:000000000-J9N43:1:1101:12859:2788 1:N:0:GTGAAA
GTAGTCCACGCCGTAAACGATGTCTACTAGCTGTTCGTGTCCTTGTGATGTGAGTAGCGCAGCTAACGCACTAAGTAGACCGCCTGGGGAGTACGGTCGCAAGATTAAAACTCAAATGAATTGACGGGGGCCCGCACAAGCGGTGGAGCATGTGGTTTAATTCGACGCAACGCGAAGAACCTTACCTACTCTTGACATCTACGGAAGACTGCAGAGATGCGGTTGTGCCTTCGGGAACCGTAAGACAGGTGCTGCATGGCTGTCGTCAGCTCGG
+
GGGGGGGGGGGGGGGGGGGGGGGGGGGGGGGGGGGGGGGGGGGGGGGGGGGGGGGGGGGGGGGGGGGGGGGGGGGGGGGGGGGGGGGGGGGGGGGGGGGGGGGGGGGGGGGGGGGGGGGGGGGGGGGCFGGGGGGGGGGGGGGGEGFGGGGGGGGGGGGGGGGGGGGGGGGGGGGGGGGGGGGGGGGGGFGGGGGGGGGGGFGGGDGGGGGGGGGGGGFGGEGGGGGGGGBFGGGD>C7CEFGFFBGGFGGDFBFFFFFFGGCFF?FFF:4?D)
@M02542:52:000000000-J9N43:1:1101:23697:2856 2:N:0:GTGAAA
GTAGTCCACGCCGTAAACGATGTCTACTAGCTGTTCGTGTCCTTGTGATGTGAGTAGCGCAGCTAACGCACTAAGTAGACCGCCTGGGGAGTACGGTCGCAAGATTAAAACTCAAATGAATTGACGGGGGCCCGCACAAGCGGTGGAGCATGTGGTTTAATTCGACGCAACGCGAAGAACCTTACCTACTCTTGACATCTACGGAAGACTGCAGAGATGCGGTTGTGCCTTCGGGAACCGTAAGACAGGTGCTGCATGGCGTTCGTCATGCCGG
+
GGFFGGGGGGGGGGGGGGGGGGGGGGGGGGFGGGGGGGGGGGGGGGGGGGFGFFGGGGGGGGGFGGG7FEGGGGGGGGGGGGGDGGGGGGGGGGGGGGGGGGGGGGG;FFGGGGFFGGGGG;3EDEGGGGGCGGGCCFGGGGGGGGGGGGFGFGGGG>FGFG@CEGGGFAEGFGFFF>FFFFFGGGGFGFFBFBFFFB44=919>D:=:F??GC<7<FGDFEEFF?BG>4)4:EB694:7581*)4:F<)09.6<?4AF03((4CCB3)/*)73
@M02542:52:000000000-J9N43:1:1101:10650:2921 1:N:0:GTGAAA
GTAGTCCACGCCGTAAACGGTGGGCACTAGGTGAGGGCAACATTCCACGTTGTCCGTGCCGCAGCTAACGCATTAAGTGCCCCGCCTGGGGAGTACGGCCGCAAGGCTAAAACTCAAAGGAATTGACGGGGGCCCGCACAAGCGGCGGAGCATGTGGCTTAATTCGACGCAACGCGAAGAACCTTACCAGGGCTTGACATACACCGGAAAGCATTAGAGATAGTGCCCCCCTTGTGGTCGGTGTACAGGTGGTGCATGGCTGTCGTCAGCTCGG
+
GGGGGGGGGGGGGG>FGGGGGCGDGGGGGGDGGGGGGGGGGGGGGGGGGGGGGGGGGGGGGGGGGGGFGGGGGGGFGGGGGGGGGGGGGGGGGGGGGGGGGGGGGGGGGGGGGGGGGGGG@FGGGGGGGGGGGGGGGGGGGFGDGGCEGGGGGGGGGGGC?GGGGGGGGGGGGGGGGGGGGGGGGFGGGFGGGGGGGGGG?=FFGGGGGCGGFFFFE:EGGGGG79FFGGFFGGGF>CFC5594?AGGFGGFFFD:94::DDFFG?BF6):?E)
@M02542:52:000000000-J9N43:1:1101:11833:2944 1:N:0:GTGAAA
GTAGTCCACGCCCTAAACGATGTCAACTGGTTGTTGGGAGGGTTTCTTCTCAGTAACGTAGCTAACGCGTGAAGTTGACCGCCTGGGGAGTACGGCCGCAAGGTTGAAACTCAAAGGAATTGACGGGGACCCGCACAAGCGGTGGATGATGTGGTTTAATTCGATGCAACGCGAAAAACCTTACCTACCCTTGACATGCCAGGAATCCTGCAGAGATGTGGGAGTGCTCGAAAGAGAACCTGGACACAGGTGCTGCATGGCCGTCGTCAGCTCG
+
GGGGGGGGGEGGGGGGGGGGGGGGGGGGGGGFGGGGGGGGGGGGGGGGGGGGGGGGGGGGGGGGGGGGGGGGGGGGGGGGGGGGGGGGGEGGGGGGGGGGEGGGGGGGGGGGGFFGGGGGGGGGGGDGG@CGGGDGGGGGGGGGGGGGGGGGGGGGGGGGGGGGGGGGGGGGGGGCGFGEFGGGGGGGGGGGGGGGGGGGGFGFGGGGGGGGG7E>CGGGGCEGGGGEGGFFDGCFFGGGFFFBFFGD>GF?FFFFFA2,>CDF)6;BFFF?F3
@M02542:52:000000000-J9N43:1:1101:9422:2984 2:N:0:GTGAAA
GTAGTCCACGCCGTAAACGATGTCTACTAGTTGTTCGTGTCCTTGCGATGTGAGTAGCGCAGCTAACGCACTAAGTAGACCGCCTGGGGAGTACGGTCGCAAGATTAAAACTCAAATGAATTGACGGGGGCCCGCACAAGCGGTGGAGCATGTGGTTTAATTCGACGCAACGCGAAGAACCTTACCTACTCTTGACATCTACGGAAGACTGCAGAGATGCGGTTGTGCCTTCGTGAACCGTAAGACAGGTGCAGCATGGCTGTCGTCCGCGCGG
+
CE<C@EEG9FC,@C7@<C@+A6CFFFCFGF,6CFGEF:,66C<@F,6@FFEFEFEEFFGGGCGGG,E:@CCDCCEG9F<C?FGDGF+7:CCF>9CFFGEGGGGGDDGFGDCFGGGGGCGA,F,,6+6=7F*@7@*BE<DF>8CEED8;F?6C9=FBFGGCA9+ACGECDA7D)>6.5:?5)4BGGGGF**/*6<FF).9)*5<*)87;50)2A0<547*6>5B@>B6D446)()-(,)-CC0**-,3)--0))))(.)((4((.1/0).0)00)
@M02542:52:000000000-J9N43:1:1101:16710:2996 1:N:0:GTGAAA
GTAGTCCACGCCGTAAACGATGGGTGCTAGGTGTCGCGGGCTTTGACCCCTGCGGTGCCGTAGCTAACGCATTAAGCACCCCGCCTGGGGAGTACGGCCGCAAGGCTAAAACTCAAAGGAATTGACGGGGGCCCGCACAAGCGGTGGAGCATGTGGTTCAATTCGACGCAACGCGCAGAACCTTACCTGGGCTAGAAAATGCAGGAACCTGGTTGAAAAATCGGGGTGCTCTTCGGAGAACCTGTAGTTAGGTGCTGCATGGCTGTCGTCAGCC
+
GGGGGGGGGGGGGGGGGGGGGGGGGGGGGGGGGGGGGGGGGGGGGGGFFGGGGGGGGGGGGGGGGFFGGGGGGGGGGGGGGGGGGGGGGGGGGGGGGGGGGGGGGGDGGGGGGGGGGGGGGGGGGGGGGGGGGGGGEGGGGGFGGGGGGGGGGFGGFGGGGGGGGGGGGGGGGGGGGGGGGGGGGGGFGGGGFFGFGFGGGFGGGGGGGGGFFCEEFGGGFGGGGGDDDGAFFGGFFGGGF>DBFAGDFGG?FDBBAB>AGGGFG0<?:B?FF)
@M02542:52:000000000-J9N43:1:1101:25003:3001 1:N:0:GTGAAA
GTAGTCCACGCCGTAAACGATGTCTACTAGCTGTTCGTGTCCTTGTGATGTGAGTAGCGCAGCTAACGCACTAAGTAGACCGCCTGGGGAGTACGGTCGCAAGATTAAAACTCAAATGAATTGACGGGGGCCCGCACAAGCGGTGGAGCATGTGGTTTAATTCGACGCAACGCGAAGAACCTTACCTACTCTTTACATCTACGGAAGACTGCAGAGATGCGGTTGTGCCTTCGGGAACCGTAAGACAGGTTCTGCATGGCTGTCGTCAGCTTGT
+
CFA9FEEFCCEFCGGGGGFEFDFGGGGGGDCFCFGG7FCFEFGGGFGCFGGFCCGGFG:FD@:FFFD,@7CF?CCFGACF8:>FEEF?EEGFGCB4B?CFECC8FEFECEFFGCFGFF9FFC,<<7:+F+*@<<F@CCD7>>7>=FF7:CFFFC9FFG7;CF@*F<*8*=:::8*:58E8CGGFF8F9FFEFG+:+A<:FD=****78<F+CC+98003+**;E*A*<CFF6C*/)7*9)>>50*4<0):*5?94)6-((7*99*8(,()-*).
@M02542:52:000000000-J9N43:1:1101:19421:3028 2:N:0:GTGAAA
TAGTCCACGCCCTAAACGATGTCAACTGGTTGTTGGGAGGGTTTCTTCTCAGTAACGTAGCTAACGCGTGAAGTTGACCGCCTGGGGAGTACGGCCGCAAGGTTGAAACTCAAAGGAATTGACGGGGACCCGCACAAGCGGTGGATGATGTGGTTTAATTCGATGCAACGCGAAAAACCTTACCTACCCTTGACATGCCAGGAATCCTGCAGAGATGTGGGAATGCTCGAAAGAGAACCTGGACACAGGTGCTGCATGGCCGTCGTCACGCCGG
+
GGGGGGGGGGGGGGGGGGGGGGGGGGGGGFFEGGGGGGGGGGGGGGGGGGGGGGGGGGGGGGGGGGGGGGDGFGGGGGGGGGGGGGGDGGGGEFGGGGGGGGFGGGGGGGGGGGGFGGGGGGGGGGGGGGGGDGGGFFGGE>CGFGFFGGFFCFGGGGFFFGDCFDCDAFGGFDB5FDEFFEFFC:FFG?5.??F*),)3;6?G6F@7*287F***)0*5:))04AAFF1447),4>085<24F??:4())/..4(.)32(314))0)))).))
@M02542:52:000000000-J9N43:1:1101:25187:3030 2:N:0:GTGAAA
GTAGTCCACGCCGTAAACGATGTCTACTAGCTGTTCGTGTCCTTGTGATGTGAGTAGCGCAGCTAACGCACTAAGTAGACCGCCTGGGGAGTACGGTCGCAAGATTAAAACTCAAATGAATTGACGGGGCCCCGCACAAGCGGTGGAGCATGTGGTTTAATTCGACGCAACGCGAAGAACCTTACCTACTCTTGACATCTACGGATGACTGCAGAGATGCGGTTGTTCCTTCGGTAACCGTAATCCCTGTGCTTCATGGCTTTCCTCCGCTCTC
+
DED9CFFFE7CD@@F:,E,@B6EDGCFGE<CFDFEF7FCEFEFG9E@AF9F9@<FCA<CECF@F9BF=C+@C=D8EA,FFG@@FGCF?EBC@EF+:F>FBCE7,AECF9,>DF=D,==,C3A,,=+3+@+6@@+C+@:6,@B5E*3*1:*A??FCEFFF:6:=*2?7<)87):<(:):)2;8F7CGFCCA4=6<*9--?:?649)))37*61+3+)3**6-)0<(-(2.6<4:3(.(.3)91**))))).)1))-)6)),4((.*2*))))0)*
@M02542:52:000000000-J9N43:1:1101:15187:3035 2:N:0:GTGAAA
GTAGTCCACGCCCTAAACGATGTCAACTGGTTGTTGGGTCTTCACTGACTCAGTAACGAAGCTAACGCGTGAAGTTGACCGCCTGGGGAGTACGGCCGCAAGGTTGAAACTCAAAGGAATTGACGGGGACCCGCACAAGCGGTGGATGACGTGGTTTAATTCGATGCAACGCGAAAAACCTTACCCACCTTTGACATGTACTGAATTCGCCAGAGATGGCTTAGTGCTCGTAAGAGAACCGTAACACAGGTGCTGCATGGCTGTCGTCAGCTCG
+
GGGFEGGGGGG<CGGGFFG:FEFGGGGGFGGGGGGGGFEEFFEFDFFGG9B8FGGGGGGCEFGGGGCGG8@FFDGF<FGGGGGGG?FGFFFCFGG7BCE>CECEGGDG9DF99>A9DF8FG:FD6>CCE788+@@CEFCGDECEDGC?FC7CC54>DCC7@FGF,=ED=F:CA<;>>A>EFFF;>DFEGFFFA2FF<?F94--269*3)966CCE>4CFB:@4=B>2*)(((.06)8:?G:619<)47:?7)52<<2)).831:F35)0.949)
@M02542:52:000000000-J9N43:1:1101:11024:3106 2:N:0:GTGAAA
GTAGTCCATGCCGTAAACGATGAGTGTTCGCCCTTGGTCTACGCGGATCAGGGGCCCAGCTAACGCGTGAAACACTCCGCCTGGGGAGTACGGTCGCAAGGCTAAAACTCAAAGGAATTGACGGGGGCCCGCACAAGCAGCGGAGCATGTGGCTTAATTCGACGCACCGCGAAGAACCTTACCAAGGCTTGACATACACCGGAAAGCAGTAGAGCTAGTGCCCCCCTTGTGGTTGGTGTACAGGTGGTCCATGGCGTGCTTCAGCTCGTGTCGT
+
GGFGGGGGGGGGGGGGGGEGFGGGGDFGGGGGGGGGGGGGGGGDGGGECGGGCGFEGDGGGGGGGEFEGDGGFGGFEF7FGGDDEFFD:FCFEFFGGGEDFGGFFFGGGGABAE88DEFG99C@6ECG@FGGDEECGGGFGGEEEGGGFGGGFF5<3BF+:;3:5<*18:5)7C37F4.77>67C7*.>;B::-8=239:>(()7)58)25)<A+/.7:628)8>(49(6:6?)43((4>:>DGF?05))**6:((-(,(.5>2::7)85@)))
@M02542:52:000000000-J9N43:1:1101:17662:3137 1:N:0:GTGAAA
GTAGTCCACGCCGTAAACGATGAGCACTAGTTATTGGAGGTATTGACTCCTCCAGTGACGCAGCTAACGCATTAAGTGCTCCGCCTGGGGAGTACGGTCGCAAGACTAAAACTCAAACAAATTGACGGGGGCCCGCACAAGCGGTGGATTATGTGGTTTAATTCGAAGCAACGCGCAGAACCTTACCTAGGCTTGAACTCCTTCGAATCTGGGGCAATGCCCGGAGTGCCCGCAAGGGAATGAAGTGAGAGGTGCTGCATGGCTGTCGTCAGCT
+
GGGFGGGGGGGGGGGGGGGGGGGGGGGGGGFGGGGGGGGGFEGGGGGGGGGGGGGGGGGGGGGGGFGGGGGGGGGGGGGGGGGGGGGGGGGGGGGGGGGGGGGGGGGGGFFGGGGFEGGGGGGGGGGGGDGGGGGGGGGGGGGGBCGFGGGGGGGGGGGGGGGGGGFEGGGFGGGGGGGGGFGGGGGGGGGGGGGGFGCEFFGGGGGGGGGGFGGGGGGGGGEGGGGGGDFEDEGEFGC5FFGFFFGGFFG6???AA?FBGDGFG?DFF??:6*
@M02542:52:000000000-J9N43:1:1101:10328:3173 1:N:0:GTGAAA
GTAGTCCACGCCGTAAACGATGTCTACTAGCTGTTCGTGTCCTTGTGATGTGAGTAGCGCAGCTAACGCACTAAGTAGACCGCCTGGGGAGTACGGTCGCAAGATTAAAACTCAAATGAATTGACGGGGGCCCGCACAAGCGGTGGAGCATGTGGTTTAATTCGACGCGACGCGAAGAACCTTACCTACTCTTGACATCTACGGAAGACTGCAGAGATGCGGTTGTGCCTTCGGGAACCGTAAGACAGGTGCTGCATGGCTGTCGTCAGCTCGG
+
GGGGGGGGGGGGGGCGGGGGGGGGGGGGGGGGGGGGGGGGGGGGGGGGGGGGGGGGGGGGGGGGGGGGGGGGGGGGGGGGGGGGGGGGGGGGGGGGGGGGGGGGGGGGGGGGGGGGGGGGGGGGGGGGGGGGGGGGGGGGGGGGGGGGGGFGGGGGGGGGGGCFGGGGGGGGGGGGGGGGGGGGGGGGGGGGGGGGFGGGGFGGGGGGGGGFGGGGGGFFCGEGGG:FGGFFGGG:@FDGFFGFFFGCFG6??>FFFFFFGGGFD?:::?4<>)
@M02542:52:000000000-J9N43:1:1101:11778:3288 2:N:0:GTGAAA
GTAGTCCACGCCGTAAACGATGTCTACTAGCTGTTCGTGTCCTTGTGATGTGAGTAGCGCAGCTAACGCACTAAGTAGACCGCCTGGGGAGTACGGTCGCAAGATTAAAACTCAAATGAATTGACGGGGGCCCGCACAAGCGGTGGAGCATGTGGTTTAATTCGACGCAACGCGAAGAACCTTACCTACTCTTGACATCTACGGAAGACTGCAGAGATGCGGGTGTGCCTTCGGGAACCGTAAAGCAGGTGCTGACTGGCTGTCGTCACGTCGG
+
FFGGGGDFEC@CCCGEGGGGGGGGGFGGGF@FFFCFGGGG?@FFAFGGGGGFGGGGGGGGGEGGGGGGGGEGFGCGFGCFF@FEFGGG7@@FGGGGGDEGEE:8FFCDFG9@FEDF8EECFFGGGDECC>@>BE>ECB>FFGGGGGD::CFGGFFG58??F7B5:557>>>DFGFEF5?:>1B>CFC?<=?F?<F?94*6=4?G3:5C?C?0:A+7:>DA(5)04;:C)4<2<@11(((9/1<*)).81()0)))().(3((3)7/)...)088
@M02542:52:000000000-J9N43:1:1101:14744:3300 1:N:0:GTGAAA
GTAGTCCACGCCGTAAACGATGGATACTAGTTGTTTGGATTTATCTGAGTGACTAAGCGAAAGTGATAAGTATCCCACCTGGGGAGTACGAACGCAAGTTTGAAACTCAAAGGAATTGACGGGGGCCCGCACAAGCGGTGGAGCATGTGGTTTAATTCGATGATACGCGAGGAACCTTACCAAGGCTTAAATGGGAGACGACGTATTTGGAAACAGATATTTCTTCGGACGTCTTTCCAGGTGCTGCATGGTTGTCGTCAGCTCGTGCCGTG
+
GGGGGGGGGGGGGG,FGGGGGGGGGGGGGGGGGGGGGGGGGGGGGGGGGGGGGGGGGGGGGGGGGGGGGGGGGGGGGGGGGGGGGGGGGGGGGGGGGGGGGGGGGGGGGGGGGGGGGGGGGGGGGGGGGGGGGGGGGGGGGGGGGGGGGGGGGGGGGGGGGGGGGGGGGGGFGGGGGGGGGGGGGGGGGGGGGGGGGGGGGFGGGGGGGGGGGGGGGGGGGGGGGGGGGGFFGGGFFGGGFFG?FFGGFGGFFBFBFFFFGGD?D>:B?><@
@M02542:52:000000000-J9N43:1:1101:12945:3335 2:N:0:GTGAAA
GTAGTCCACGCCGTAAACGATGTCTACTAGCTGTTCGTGTCCTTGTGATGTGAGTAGCGCAGCTAACGCACTAAGTAGACCGCCTGGGGAGTACGGTCGCAAGATTAAAACTCAAATGAATTGACGGGGGCCCGCACAAGCGGTGGAGCATGTGGTTTAATTCGACGCAACGCGAAGAACCTTACCTACTCCTGACATCTACGGAAGACTGCAGCGATGCGGTTGTGCCTTCGGGAACCGTAAGACAGGTGCTGCATGGCCGTCGTCAGCCCGG
+
GGGFGGGGGGGGGGGGGGGGGGGGGGGGGGGGGGGGGGGGGGGGAFGGGGGEGGGGGGG>FGGGFFGEGEEFFGGGGFGGGGGGGGGGGGGGGGGGGGGGGDGGGGGGGGGGGGFGGGGGGGGGGGDCGDDGGCGGGGFFGGGGGGGGFFGGGGGCGGGFFGG=FDGD2:7D:C;:BEFFFFFGGGG?GF:)94@7?DFAFAFDFD5CF7),<8+54C<?03@B>FFGBAAB?3>6>?4C9:G<282?BB@:2<DFAA0(((.(/9.).)).7.
@M02542:52:000000000-J9N43:1:1101:22003:3335 1:N:0:GTGAAA
GTAGTCCACGCCGTAAACGATGTCTACTAGCTGTTCGTGTCCTTGTGATGTGAGTAGCGCAGCTAACGCACTAAGTAGACCGCCTGGGGAGTACGGTCGCAAGATTAAAACTCAAATGAATTGACGGGGGCCCGCACAAGCGGTGGAGCATGTGGTTTAATTCGACGCAACGCGAAGAACCTTACCTACTCTTGACATCTACGGAAGACTGCAGAGATGCGGTTGTGCCTTCGGGAACCGTAAGACAGGTGCTGCATGGCTGTCGTCAGCTCGT
+
GGGGGGGGGGGGGGGGGGGGGGGGGGGGGGGGGGGGGGGGGGGGGGGGGGGGGGGGGGGGGGGGGGGGGGGGGGGGGGGGGGGGGGGGGGGGGGGGGGGGGGGGGGGGGGGGGGGGGGGGGGGGGGGGGGGGGGGGGGGGGGGGGGFGGGGGGGGGGGGGGGGGGGGGGGGGGGGGGGGGGGGGGGGGGGGGGGGGGGGGGFGGGGGGGGGGGGGGGGGGGGGGGGGGGGDFGDGFFGGGFFGFFFGGFGGFFFFBFAFFGGGFGFFFFFFFF)
@M02542:52:000000000-J9N43:1:1101:19423:3353 2:N:0:GTGAAA
GTAGTCCACGCCGTAAACGATGTCTACTAGCTGTTCGTGTCCTTGTGATGTGAGTAGCGCAGCTAACGCACTAAGTAGACCGCCTGGGGAGTACGGTCGCAAGATTAAAACTCAAATGAATTGACGGGGGCCCGCACAAGCGGTGGAGCATGTGGTTTAATTCGACGCAACGCGAAGAACCTTACCTACTCTTGACATCTACGGAAGACTGCAGAGACGCGGTTGTTCCTTCGGGAACCGTAAGACTGGTGCTGCATTGCTGTCGTCAGCTCGG
+
GGGAEFGGGGGGGGGGGGGGGGGGGGGGGGGGGGGGEGGGGGGGGGGGGGGFGGGGGGEDGGGGGGGGGCGG?FFFAFGGGGGGGGFGGGGGCGGGGGGCCGGGFGGGGGGGGGCCDGDFGFDFFGE7BCEGGGGGE@E::EE::?BGFGFCEGGGGG*<FGGGGD*).::CEC2575?FFB*:CFD?F=FFF>F@AFFBF>(C383*.*)(:+3.40/((8.>2,(:<4544719;::5C?:/)))046)/)442<)5<:2).**)))9*/))
@M02542:52:000000000-J9N43:1:1101:21698:3369 2:N:0:GTGAAA
GTAGTCCACGCCCTAAACGATGTCAACTGGTTGTTGGGTCTTCACTGACTCAGTAACGAAGCTAACGCGTGAAGTTGACCGCCTGGGGAGTACGGCCGCAAGGTTGAAACTCAAAGGAATTGACGGGGACCCGCACAAGCGGTGGATGATGTGGTTTAATTCGATGCAACGCGAAAAACCTTACCCACCTTTGACATGTACGGAATTTGCCAGAGATGGCTTAGTGCTCGAAAGAGAGCCGTAACACAGGTGCTGCATGGCTGTTGGCAGCCTG
+
GGGGGGGGGGGFGGGFGGGGGFGGGGGGGGGGGGGGGGGGGGGGGGGGGAGGGGGGGGGGGGGGGGDFGFGGGGGGGGGGGGGFGGFEGGGGGGGGGGGGGGGGGGGGGGGGGGGGGGGGGGGGGGGGEFGEGGEEGGDGGGCCEGDFGGGFFCDFGGGGFGGGGGGGFFEGDD@>>AF:A;FGFFFDD@FFFFFF93FBF00<>>?GFG7<CFA><CC:BFFFA9A:)4611B??:,80>?GC?FFF(2*)584)26:(3<?2**))*0)))0
@M02542:52:000000000-J9N43:1:1101:15202:3445 1:N:0:GTGAAA
GTAGTCCACGCCGTCAACGATGTCTACTAGCTGTTCGTGTCCTTGTGATGTGAGTAGCGCAGCTAACGCACTAAGTAGACCGCCTGGGGAGTACGGTCGCAAGATTAAAACTCAAATGAATTGACGGGGGCCCGCACAAGCGGTGGAGCATGTGGTTTAATTCGACGCAACGCGGAGAACCTTACCTACTCTTGACATCTACGGAAGACTGCAGAGATGCGGTTGTGCCTTCGGGAACCGTAAGACAGGTGCTGCATGGCTGTCGTCAGCTCGG
+
GGGGGGGGGGGGGG+@FFGGGGGGGGGGGGGGGGGGGEGGGGGGGGFGGGGGGGGGGGGGGGGGGGGCGGGGGGGGGGGGFGGGGGGGGGGGGGGGGGGGGGGGGGGGGGGGGGGGGGGFGGFGGGDCEDGCEGGGGGGGGGGGEEFGGGGGGGGGFGG;CGGGFGGGG5EEGGGCGGG?8@FGGFGGGGGGGGGGGGGGGFGGG3:@FGGGE?+8@CGGGGGGGGGGGGBFGGCDFGGGFFGB?2098CFFFD7:A4<BFGDFGFFFFFAFD)
@M02542:52:000000000-J9N43:1:1101:22826:3471 1:N:0:GTGAAA
GTAGTCCACGCCGTAAACGATGTCTACTAGCTGTTCGTGTCCTTGTGATGTGAGTAGCGCAGCTAACGCACTAAGTAGACCGCCTGGGGAGTACGGTCGCAAGATTAAAACTCAAATGAATTGACGGGGGCCCGCACAAGCGGTGGAGCATGTGGTTTAATTCGACGCAACGCGAAGAACCTTACCTACTCTTGACATCTACGGAAGACTGCAGAGATGCGGTTGTGCCTTCGGGAACCGTAAGACAGGTGCTGCATGGCTGTCGTCAGCTCGT
+
GGGGGGGGGGGGGGGGGGGGGGGGGGGGGGGGGGGGGGGGGGGGGGGGGGGGGGGGGGGGGGGGGGGGGGGGGGGGGGGGGGGGGGGGGGGGGGGGGGGGGGGGGGGGGGGGGGGGGGGGGGGGGGGGGGGGGGGGGGGGGGGGGGGGGGGGGGGGGGGGGGGGGGGGGGGGGGGGGGGGGGGGGGGGGGGGGGGGGGGGGFGGGGEGGGGGGGGGGGGGGGGGGGGDFGFFGGGFFGGGFFGFFFGGFFG?FBFFFFFFGDGFG?6B??9FF)
@M02542:52:000000000-J9N43:1:1101:10153:3502 2:N:0:GTGAAA
GTAGTCCACGCCGTAAACGATGTCTACTAGCTGTTCGTGTCCTTGTGATGTGAGTAGCGCAGCTAACGCACTAAGTAGACCGCCTGGGGAGTACGGTCGCAAGATTAAAACTCAAATGAATTGACGGGGGCCCGCACAAGCGGTGGAGCATGTGGTTTAATTCGACGCAACGCGAAGAACCGTACCTACCCTTGACATATAAGGAAGACTGCTGAGATGCGGTTGTGCCTTCGGGAACCGTAAGAACGGTGCTGCATGGCCTTCCTCAGCTCGG
+
GGFGGGGGGGGGGGGGGGGGGFGGGGGGGGGGGGGGGECGGGGGGDFGGGGGGGGGGGGGGGGGGFEEGGGGGD8FFGGGGGGCGGGGGGGGGGGGGGGGGGGGGGGCFGGGGGGGGGGAFGGGGGGEGGGEC>CEGGECGGGGGGC>DCCGEGGGEFGGFGCFFCEG:>EGD3(57;6>5(8CDDGFF)7=F:B42-*)*))29?5EFG?:C?974*:>0>E521(0<A<<?D92182C<6**).()4:7.3<224)4((),.*:666)/9;3
@M02542:52:000000000-J9N43:1:1101:16964:3505 2:N:0:GTGAAA
GTAGTCCACGCCCTAAACGATGTCAACTAGTTGTTGGGGATTCATTTCCTTAGTAACGTAGCTAACGCGTGAAGTTGACCGCCCGGGGAGTACGGTCGCAAGATTAAAACTCAAAGGAATTGACGGGGACCCGCACAAGCGGTGGATGATGTGGATTAATTCGATGCAACGCGAAAAACCTTACCTACCCTTGACATGCCACTAACGAAGCAGAGATGCATTAGGTGCTCGAAAGAGAAAGTGGACACAGGTGCTGCATGGCTGTCGGTAGCTG
+
GGFGGGFGGGGGGGDGGGGGGGGGGGGGGGGCFGGGGEGGGGGGGGGGGGGGGGGGGGGGFGGGGGGGGGGDGGGGFGGGGGGGGGGGGGGDGGGGGGGGGGGGGGGGGGGGGGGGGGGGGGGGGGGGGFEGEEEGGGCGGGGEGG9CGGGGGGGGGG>FFGGGGGGGFFEGFGFF>FFFFFF;FGGFGFFAAFFFFFF??<?GFFFGED9>8:*06CC<AFFFFFFF))36?@>(2(5CC<GD<28@FF:=()26<?2<::((*28)))0)/*
@M02542:52:000000000-J9N43:1:1101:20205:3533 2:N:0:GTGAAA
GTAGTCCACGCCGTAAACGGTGTGTACTAGGTGTGGGCAACCTTCCACTTTGTCCGTCCCGCCGCTAACGCATTATGTGCCCCGCCGGGGGAACACTCCCGCAAGGCTAACACTCATAGGAATTGACGGGGGCCCGCACAAGCTGCGGCGCATGTGGCTATATCACACGACGCGAGAAAACTCCCCCCAAGTCTAGACATACCGCGGAAAGCAGTGACGATAGTGTGCCCTTCGTGGTCGTATGACAGGTTGTGCATGGCTGTTCTCTGCTCGG
+
GGFFGGFGGGGGGGGCGGG>FG7,,<FFGG,FFG,,@7@,F,CF8,,6,,BFA@FC,,+8+6++++46B7>+7+:,,5:CFAF+4++8>4@:++3,,,3,+@+@B7<,DF8@B,,:+,,763,,*,,6BF>*4*:8E:*3*;3+30*=8/*7CE++2**+*+3+2*+2))*))/()07:)..10/**0).)0*)16))*.=2(*).)17).4C2+)-*1(,).99-)262(((0.4((5770**-)4?6A*)-(924)3:42:)**1*/9**))
@M02542:52:000000000-J9N43:1:1101:21348:3534 1:N:0:GTGAAA
GTAGTCCACGCCGTAAACGGTGGGAACTAGGTGTTGGCGACATTCCACGTCGTCGGTGCCGCAGCTAACGCATTAAGTTCCCCGCCTGGGGAGTACGGCCGCAAGGCTAAAACTCAAAGGAATTGACGGAGGCCCGCACAAGCAGCGGAGCATGTGGCTTAATTCGACGCAACGCGAAGAACCTTACCAAGGCCTGACATACACCGGAAAGCATTAGAGATAGTGCCCCCCTTGTGGTCGGTGTACAGGTGGTGCATGGCTGTCGTCAGCTCGT
+
FGEGGGGGGGEGGGGGGGGGGGGGGGGGGGGGGFGGGGGGGGGGGGGGGGGGGGGGGGGGGGGGGGGGGGGGEGGGGGGGGGGGGGGGGGEGGGGGGGGGGGGGGGGGGEFCGGGGGGGGGGGG@FGGGGGGGFDGGEGGGGGGGGGGGGGGGGGGGGGGGFGF?GGGGGGEGGGGGGGCGFGGGGDGGF8EFDGGGGFGGFGGGGGGGGGGGGGFGF?FGGGGFGGFGG>)9EGFFGGGBDGFFFEGFGGFFFFBFFFBFGGFG:BF?B<?D)
@M02542:52:000000000-J9N43:1:1101:20359:3541 2:N:0:GTGAAA
GTAGTCCACGCTGTAAACGTTGGGCGCTAGGTGTGGGGGGCCTCTCCGGGTCTCTGTGCCGCAGCTAACGCATTAAGCGCCCCGCCTGGGGAGTACGGCCGCAAGGCTAAAACCCAAAGGAGTTGACGGGGGCCCGCACAAGCGGCGGAGCATGCGGATTAATTCGATGCAACGCGACGAACCTTACCTGGCTTTGACATGGCCGCAAAACCGTCCGTGATGTAAAGTCCCTCGGGGGCGGTTCCCGGTGGTGCAGGGGCGTCGCCAGCGCGTG
+
GFFGGFGFDGGFGGG9<ECCE<C7AFGGGGCFGAEEG>C@CFEGGGGG7+3@DFFGGAFDFGG7+8@FGC<CEGGGA,C@>FC@:F1D@CC***,,=:@FGGE7C@F@,2;?C*8B3826@8C8*<C***:*::?:=::82/8*/7***::*<+<88CC*/<9?FFC:@37:?735535572<F*:6):9@55./99595*.:C))7837.(/*2.-*1-2/0*).)2)))5(0,((4,9/()*(,-8(-).(434((((--4(/*)0)0)0.0
@M02542:52:000000000-J9N43:1:1101:21366:3571 2:N:0:GTGAAA
GTAGTCCACGCCCTAAACGATGTCAACTAGTTGTTGGGGATTCATTTCCTTAGTAACGTAGCTAACGCGTGAAGTTGACCGCCTGGGGAGTACGGTCGCAAGATTAAAACTCAAAGGAATTGACGGGGACCCGCACAAGCGGTGGATGATGTGGATTAATTCGATGCAACGCGAAAAACCTTACCTACCCTTGACATGCCACTAACGAAGCAGAGATGCATTAGGTGCCCGAAAGAGAAAGTGGACACAGGTGCTGCATGGCTGTCGTCAGCCC
+
GGEEEFGGGGGGGGGFGGGGGGGGGGGGGGGGGGGGGGGGGGGGGGGGGGGGGGGGGGGGGGGGGGGGGGGGGGGGGGGGGGGGGGGGEGGGGGGGGGGGGGGGGGFGGGGGGFGGGGGGGGGGGGGGGGGGGGGGGGGGGGE5BFDCCFGGFFGGGGGGFGG7@FGGFF=DFD>DEFFFFFFGGGGFGFFFFFFFFEFFFEECFFFGFD928F5).2?AAB?FAA>6(41(474:?0:*2:FF<:BFFFFF07-:?FD<::1697F>7)79))
@M02542:52:000000000-J9N43:1:1101:13522:3582 2:N:0:GTGAAA
GTAGTCCACGCCCTAAACGATGTCAACTAGTTGTTGGGGATTTACTTCCTTGGTAACGTAGCTAACGCGTGAAGTTGACCGCCTGGGGAGTACGGCCGCAAGGTTAAAACTCAAAGGAATTGACGGGGACCCGCACAAGCGGTGGATGATGTGGATTAATTCGATGCAACGCGAAAAACCTTACCTACCCTTGACATTGCAGGAACTTTCCAGAGCTGGATTAGTGCCCGAAAGCGAACCTGCACACAGGTCCCGCATCGCTGTCGTCCGCCCC
+
CFG<FFGGGDCGGCCF@FE@<DFGA@FECFGFGGGFFCF@CEDEFGGGG<AFFGDGGGGGGGGGAGCEEFFECEFGCFGGFGEFFGCCEF4=ECEEGGE7F=FDAFEFFFFGF=FF88D,D9AFGCE:BFGG:EEC6DFFCEE:CCC<<CFF,:9,<CFGFGGGDC>8FF5DDD6ABAFDFEFDFC9FFFFFF)/+.);>AE(CFFFFFG9A7+*).00,)1674))*.(2993(213(7*(2*,)4)48B)2,169?(3:2:BFC7;)5.77)
@M02542:52:000000000-J9N43:1:1101:23398:3587 1:N:0:GTGAAA
GTAGTCCACGCCCTAAACGATGTCAACTAGTTGTCGGGTCTTCATTGACTTGGTAACGTAGCTAACGCGTGAAGTTGACCGCCTGGGGAGTACGGTCGCAAGATTAAAACTCAAAGGAATTGACGGGGACCCGCACAAGCGGTGGATGATGTGGATTAATTCGATGCAACTCGAAAAACCTTGCCTACCCTTGACATGTATGGAACCCTGCTTGGTGGTGGGGGTGCCCGAAAGGGAGCCATAACACAGGTGATGCATGTCTGTCGTCAGCTCG
+
<EA,;6C,@C:CFEFFEGGCD8;E@<6CFACE<CC@:7EC<EF,F@FAFGF<FFCFDFC,@@,,<@:@>CB,DFCF96EEFEGGD,DF7CB<B44E?FC7@7E,CFAA<F?B,,,:,4DDDF9B:FC@FE7=FCF@F>3,>*53*6@F>FGCCC::F,,@,@>;FG@E?8,2*=FGGC8@C,<FF@>F**<6:00AC9>1>76+<*/*2*;C++=+=*;7A5E*:>DC5C057EF3)*1CFFFB@)3*7C:2*6>6<2<)*:*90(4(1,2*0)
@M02542:52:000000000-J9N43:1:1101:23241:3601 2:N:0:GTGAAA
GTAGTCCACGCCGTAAACGATGTCTACTAGCTGTTCGTGTCCTTGTGATGTGAGTAGCGCAGCTAACGCACTAAGTAGACCGCCTGGGGAGTACGGTCGCAAGATTAAAACTCAAATGAATTGACGGGGGCCCGCACAAGCGGTGGAGCATGTGGTTTAATTCGACGCAACGCGAAGAACCTTACCTACTCTTGACATCTACGGAAGACTGCAGAGATGCGGTTGTGCCTTCGGGAACCGTAAGACAGGTGCTGCATGGCTGTCGTCAGCTCGG
+
GGGGGGGGGGGGGGGGGGGDFGGGGGGGGGGGGGGGGGGGGGGGGGGGGGGGGGGGGGGGGGGGCGGGGGGGGGFGGFGGGGGGGGGGGGGGGGGGGGGGGGGGGGGGGGGGGGGGGGGGGGGGGGGGGGGGGGGDGGGGGGGEGGGGGGGGGGGFGGGGFGGGGGGGFFGG>DBFFFFFFFFGGGGFGF?FFA?FDFFFFF?GB5);?D)3@CFF?FFF>DBFFFFG925<6BBF(-39/1C<9>:FBD:97AF0-)24((,.9*85B4*)8)
@M02542:52:000000000-J9N43:1:1101:16431:3645 2:N:0:GTGAAA
GTAGTCCACGCCGTAAACGATGAGTGCTAAGTGTTAGAGGGTTTCCGCCCTTTAGTGCTGAAGTTAACGCATTAAGCACTCCGCCTGGGGAGTACGGCCGCAAGGCTGAAACTCAAAGGAATTGACGGGGGCCCGCACAAGCGGTGGAGCATGTGGTTTAATTCGAAGCAACGCGAAGAACCTTACCAGGTCTTGACATCCTCTGAAAACCCTAGAGATAGGGCTTCTCCTTCGGGAGCAGAGTGACAGGGGGTGCATGGTTGTCGTCAGCTCG
+
GGDGGGGGGGGGGG7BFGGGGGGGGGGGGGGGGGGGGGGGGGGGGGGGGGGFGGGGGGGGGGGGGGGGGGGGGGGGGGGGGGGGGGGGGGGGGGGGGGGGGGGGGGGGGGGGGGF@DFGGGGFEDEGGEGGGGGGGGGEGGGGGGGDFFGGFG7;EFGGGFGGGFFG<AFGGFGBEFDBFFFFF>7E?GFFFFFFFBA?B53<:66@GFGFFC?66?**).9>FB81*64<9A>6>>0(9*(1?4<<=7:))4911)4<:A91(277))8)*03
@M02542:52:000000000-J9N43:1:1101:21944:3659 1:N:0:GTGAAA
GTAGTCCACGCTGTAAACGATGCTAACTCGTTTTTGGGGATTTATCTTCAGAGACTAAGCGAAAGTGATAAGTTAGCCACCTGGTGAGTACGAACGCAAGTTTGAAACTCAAAGGAATTGACGGGGGCCCGCACAAGCGGTGGATTATGTGGTTTAATTCGATGATACGCGAGGAACCTTACCAAGGCTTAAATGGGAATTGATCGGTCTAGAAATAGACCTTCCTTCGGGCAATTTTCAAGGTGCTGCATGGTTGTCGTCAGCTCGTGCCGTG
+
GGGGGGGGGGGGGGGGGGGGGGGGGGGGGGGFGGGGGGGGGGGGGGGGGGGGGGGGGGGGGGGGGGGGGGGGGGGGGGGGGGGGGGGGGGGGGGGGGGGGGGGGGGGGGGGGGGGGGGGGGGGGGGGGFGGGDGGGGGGGGGGGGGGGGGGGGGGGGGGGGCGGGGGGGGGGGGGGGGGGGGGGGGGGGGGGFGGGGGGGGFGGGGGGGDFGGGGGGGGGGGGGGFGGGGBEGFGFFGGGFFGFFBGGFGGFFAABFFFFGFGF:2:7?BBBB>
@M02542:52:000000000-J9N43:1:1101:7041:3669 1:N:0:GTGAAA
GTAGTCCACGCCGTAAACGATGTCTACTAGCTGTTCGTGTCCTTGTGATGTGAGTAGCGCAGCTAACGCACTAAGTAGACCGCCTGGGGAGTACGGTCGCAAGATTAAAACTCAAATGAATTGACGGGGGCCCGCACAAGCGGTGGGGCATGTGGTTTAATTCGACGCAACGCGAAGAACCTTACCTACTCTTGACATCTACGGAAGACTGCAGAGATGCGGTTGTGCCTTCGGGAACCGTAAGACAGGTGCTGCATGGCTGTCGTCAGCCCGG
+
GFGGGGGGGGGGGG>FGGGGGGGGGGGGGGGGGGGGGGGGGGGGGGGGGGGGGGGGFGGGGGGGGGGGGGGGGGGGGFGGCGGGFGFGGGGGGGEGGGGGGGGGFGGGGGGGGGGGGGGGGGGGGGGFC@FGGGGGGGGGGGGEGGGGGEFGGGGGGGGGGGGGGGGGECGGGGGGGGGGGCGGGGGGGFCGFGGGGGGGGFGGCCEGGFGFGGCFGC?FEDEGGGGGGGFFGGGFDFGG>FGFFFGCF7*2=AF:B<BFGDF=528???(7>)
@M02542:52:000000000-J9N43:1:1101:14771:3681 1:N:0:GTGAAA
GTAGTCCATGCCGTAAACGATGTCAACTAGTTGTTGGGGATTCATTTCCTTAGTAACGTAGCTAACGCGTGAAGTTGACCGCCTGGGGAGTACGGTCGCAAGATTAAAACTCAAAGGAATTGACGGGGACCCGCACAAGCGGTGGATGATGTGGATTAATTCGATGCAACGCGAAAAACCTTACCTACCCTTGACATGCCACTAACGAAGCAGAGATGCATTAGGTGCTCGAAAGAGAAAGTGGACACAGGTGCTGCATGGCTGTCGTCAGCTC
+
GGGGGGGGGGGGGG,FFGGGGGGGGGGGGGGGGGGGGGGGGGGGGGGGGGGGGGGGGGGGGGGGGGGGGGGGGGGGGGGGGGGGGGGGGGGGGGGGGGGGGGGGGGGGGGGGGGFGGGGGGGGGGGGGGGGGGGGGGGGFGGGGGGGGGGGGGGGGGGGGGGGDGGGGGGGGGGGGGGGGGGGGGGGGGGGGGGGGGGGGGFGGGGGGGGGGGGGFFGGGGFFGGGGGGGBEGEGFFGGGFFGFFFGGFCFFFFFFFFFFGGGFGFFFFF?FF?
@M02542:52:000000000-J9N43:1:1101:9897:3686 2:N:0:GTGAAA
GTAGTCCACGCCGTAAACGGTGGGAACTAGGTGTTGGCGACATTCCACGTCGTCGGTGCCGCAGCTAACGCATTAAGTTCCCCGCCTGGGGAGTACGGCCGCAAGGCTAAAACTCAAAGGAATTGACGGGGGCCGGCACAAGCAGCGGAGCATGTGGCTTAATTCGACGCAACGCGAAGAACCTTACCAAGGCTTGACATACACCGGAAAGCATTGGAAATAGTTCCCCCCCTGTGTGCGGTGTACAGGTGGTGCATGGCTGTCGTCAGCCCCG
+
DFAFGGGCFBGFCCBFCF@EG@CCEFFCF9<E<FFFEG@BFEEGGFEFGGGDCGG>>FGGEEGG7FGGGC7@CCGFGGGAFDG:FCGGFFGGGGGGCEG>>CGGGCGGG79@FGGGGG;DCFGC>FGGGCC5CE**?:EC8CCFBGGGEE5A9:C:9EFGFCGFFFEC:5=3779BD>EDF?@*0:A@F4>@>?@EF:?BF?B*5>>*79(4@+C*5**-)160)))*.1,715)2)1-/5(9C<2)*,.)72?AD<A?(4:()*158>)))))
@M02542:52:000000000-J9N43:1:1101:21795:3724 2:N:0:GTGAAA
GTAGTCCATGCCGTAAACGATGAGTGTTCGCCCTTGGTCTACGCGGATCAGGGGCCCAGCTAACGCGTGAAACACTCCGCCTGGGGAGTACGGTCGCAAGACCGAAACTCAAAGGAATTGACGGGGGCCTGCACAAGCGGTGGAGCATGTGGTTTAATTCGATACAACGCGCAAAACCTTACCAGCCCTTGACATATGAACAAGAAAACCTGTCCTTAACGGGATGGTACTTACTTTCATACAGGTTCTGCATGGCTTGCGTCAGCTCGTTGCG
+
GGGGGGGGGGGGGCFCGGGCFGFGGGGGFGFFGGGGGGGGGGGGGEE@FFGFGG7FFGGGGGGFGGGGGGFFGGGGGGGGGGGGGGGGEFGGDEGGGGGGGGGGEGGGGGG8FGCGGGGGEGGGGDGGBF8EB6EGFG>=8CC8CGDCFCFECGFEFFGGFGGFCCE4;A5CDGFFFFFFF?):<D=BGFFFF2=64:?<6479>FFGFGFB?+</.:CA6BD0(:?C)):9A49:4640*)2*233*.67=4:8:0((-(-(4DC47>)0))5
@M02542:52:000000000-J9N43:1:1101:18208:3737 1:N:0:GTGAAA
GTAGTCCACGCCGTAAACGGTGGGCACTAGGTGTTGGCGACATTCCACGTCGTCGGTGCCGCAGCTAACGCATTAAGTTCCCCGCCTGGGGAGTACGGCCGCAAGGCTAAAACTCAAAGGAATTGACGGGGGCCCGCACAAGCAGCGGAGCATGTGGCTTAATTCGACGCAACGCGAAGAACCTTACCAAGGCTTGACATACACCGGAAAGCATTAGAGATAGTGCCCCCCTTGTGGTCGGTGTACAGGTGGTGCATGGCTGTCGTCAGCTCGG
+
GGGGGGGGGGGGGGGGGGGGGGGG,EFFGGGFGGGGGGGGGGGGGGGGGGGGGGGGGGGGGGGGGGGGGGGGGGGGGGGGGGGGGGGGGGGGGGGGGGGGGGGGGGGGG8FGGGGGGGGGGGGGGGGGGGGFGGGGGGGGGGGGGGGGGGGGGGGGGGGGGGCGGGGGGGGGGGGGGGGGGGGGGGGGGGGGGGGGGGGGGFGGGGGGGGGFGGGGGGGGGGGGGCFFGGFFDFGFFGGGFDD:FBEGFGGFF<BBF>?BGGD@>??:?7)9<)
@M02542:52:000000000-J9N43:1:1101:19328:3750 2:N:0:GTGAAA
GTAGTCCACGCCGTAAACGATGTCTACTAGCTGTTCGTGTCCTTGTGATGTGAGTAGCGCAGCTAACGCACTAAGTAGACCGCCTGGGGAGTACGGTCGCAAGATTAAAACTCAAATGAATTGACGGGGGCCCGCACAAGCGGTGGAGCATGTGGTTTAATTCGACGCAACGCGAAGAACCTTACCTACTCTTGACCTCTACGGAAGACTGCAGAGATGCGGTTGTGCCTTCGGGAACCGTAGGACGGGGTCTGCGTGGCTGTTGTCAGCTCGG
+
GGFFFGGGGGGGGGGEGGGGGGGGGGGGGGDGGGGFGGFGGGGFGGFGGGFFGGGGDGFGGGGGGGG@FGGGCGFFGGGGGGEGCFGGGFFGGGGGFGGDC7FFFGGGGGGFFGGGGGGGFG89DCEEGGCGGGD5:CGGGGDCE>>=6:FF?9CCCGD:BF@:ED=<BAE7BC03.5?F@BFFFGFFC*9BFAFF)698=2:DBB>CFGB:EEFFF7*.15@E0<?FBA>3:D>7;B:DD?CDB7(89(.0(4.(,,(,.(.)2>4==)*/83
@M02542:52:000000000-J9N43:1:1101:14437:3767 2:N:0:GTGAAA
GTAGTCCACGCTGTAAACGATGGATACTAGCTGTTGGGGGCAACTTCAGTGGCTAAGCGAAAGTGATAAGTATCCCACCTGGGGAGTACGTTCGCAAGAATGAAACTCAAAGGAATTGACGGGGGCCCGCACAAGCGGTGGAGCATGTGGTTTAATTCGATGATACGCGAGGAACCTTACCAAGGCTTAAATGTAGATTGACAGGTTTGGAAAAAGACTTTTCTTCGGACAATTTACAAGGTTCGGCATGGTTTTCGTCAGCCTGTTCCGGG
+
GGGGGGGFGGGFEEE<FGFFGGGGGGGGGGGGGGCDC@ECGGEFGGGDFGGGGGFGGGGGGGGGGGGFGFEGGGFGGGGCFGGDECGFFGDFC@FGGGCGGGGGGGGGFGGGFFGGD=DGCFG>DEG7EF5EGGGGGG:;ECGFFDGB,=;=FFCFGDGFAEGGF>5C58EGFGF5A8BFA<4<DGG4****9:*7<>6)7<4*774CDD?AF*252DG<9=9B26:G(3133F>44-)*9)00339B015*61()4((-47((2**11)).
@M02542:52:000000000-J9N43:1:1101:12080:3767 1:N:0:GTGAAA
GTAGTCCACGCCGTAAACGATGTCAACTAGCCGTTGGGAGCCTTGAGCTCTTAGTGGCGCAGCTAACGCATTAAGTTGACCGCCTGGGGAGTACGGCCGCAAGGTTAAAACTCAAATGAATTGACGGGGGCCCGCACAAGCGGTGGAGCATGTGGTTTAATTCGAAGCAACGCGAAGAACCTTACCAGGCCTTGACATCCAATGAACTTTCCAGAGATGGATTGGTGCCTTCGGGAGCATTGAGACAGGTTCTGCATGGCTGTCGTCAGCTCGG
+
GGGGGGGGGGGGGGGGGGGGGGGGGGGGGGGGGGGGGGGGGGGGGGGGGGGGGGGGGGGGGGGGGGGGGGGGGGGGGGGGGGGGGGGGGGGGGGGGGGGGGGGGGFGGGGGGGGGGGGGGGGGGGGGGGGGGGGGGGGGGGGGGGGGGGGGGGGGGGGGGGFGGGGGGGGGGGGGGGGGGGGGGGGGEGGGGGGGGGGGGGFGGFGGGGGGGGGGGGGFGGGGGGGGGGGFFGGDEFGGGF?F<@?GFFF*5FFFFFF??G<7?DBFFFF46B)
@M02542:52:000000000-J9N43:1:1101:24297:3776 2:N:0:GTGAAA
GTAGTCCACGCCGTAAACGGTGGGCACTAGGTGTGGGCAACATTCCACGTTGTCCGTGCCGCAGCTAACACATTAAGTGCCCCGCCTGGGGAGTACGGCCGCAAGGCTAAAACTCAAAGGAATTGACGGGGGCCCGCACAAGCGGCGGAGCATGTGGCTTAATTCGACGCAACGCGAATAACCTTACCAAGGCTTGACATACACCGAAAAGCAATAGGGCTAGTGCCCACTTTGTGGTCGGCGTACAGGTGGTGCATGTCTGTCGTCGGCCCGG
+
GGGFFGGGGGGGGGFGGGGGGFGGGFGG?FFGGGGGGGGGGGGGGGGGGGGGGGGGGGGGGGGGGGGCGGGGFGGGGGGFFFGGGDFGGGG7CEGGGCG>CGCEEFGFGGFC,DDGGGGGF@EC7;9FCECBEGD88*=CG>G8>DECGE5C69+<7C<*9CGFGGCD:DGGEGBBF))7627*:CF?G6;>FFF>:79>F22*07):>C:0C+A66**((08?A))*)-(-)1672,255(1/4409,))),(6)).-))..)1/<))00.))
@M02542:52:000000000-J9N43:1:1101:14424:3876 2:N:0:GTGAAA
GTAGTCCACGCCGTAAACGGTGGGAACTAGGTGTTGGCGACATTCCACGTCGTCGGTGCCGCAGCTAACGCATTAAGTTCCCCGCCTGGGGAGTACGGCCGCAAGGCTAAAACTCAAAGGAATTGACGGGGGCCCGCCCAAGCAGCGGAACATGTGGCTTAATTCTACGCAACGCGCAGAACCTTACCAAGGCTTGACATACACCGGAAAGCAATAGAGATATGGCCCCCATTGTGGTCCGTGTACAGGTGGTGCATTGCTGTAGTCCGCCCGG
+
<FFDF<EGGGGCFFEDFEFCFGEEFCG8FEFF<FFGGFF7FCEFGFGFGFFGFGGGG@EAC=:CGDFFGGGGEGACEFFDGFG74CCCDFCC=C=BF6@EFG7FBFG7FF,>FGGCCFAC:,,@*@,***;*::CGD*=C58;*<4858*1=3+3?CEFGF++<9*+:<37C>515)755??)0*709FFF:@(.02:?AF24*.0)?5787@0<@):CB<F*1-,2D79(,-7--(.)*1(19(.)/()0.(,),))422)))2**/8))7;)
@M02542:52:000000000-J9N43:1:1101:20748:3884 2:N:0:GTGAAA
GTAGTCCACGCCCTAAACGATGTCAACTAGTTGTTGGGGATTCATTTCCTCAGTAACGTAGCTAACGCGTGAAGTTGACCGCCTGGGGAGTACGGTCGCAAGATTAAAACTCAAAGGAATTGACGGGGACCCGCACAAGCGGTGGATGATGTGGATTAATTCGATGCAACGCGAAAAACCTTACCTACCCTTGACATGCCACTAACGAAGCAGAGATGCATTAGGTGCCCGAAAGGGAAAGTGGACACAGGTGCTGCATGGCTGTCGTCAGCTC
+
GGFFFGFGGGGGGGG<FGGFGGGGGGGGGGCGGGGGGGGGGFGGGGGFGGFGGGGGGGGGEFEFGGGEEGGGGGGGGGGGGGGGGGGGGGGGGGGGGDGDGGGFFFFFGGGGGGGGGG8DD9@FGGGGG:>BCEGD>FGGGGEGGGGGGGG=CGFGGGFGFGGGGG=CFFGCEGFEF:BDAEFGGDFFGFAFFFFFFFF8F<?FFFFCEG>:8CFF<GF267BFA>294::167928::CCACF>0)781@92:2)5(.4<B?077)..)7)*)
@M02542:52:000000000-J9N43:1:1101:13913:3926 2:N:0:GTGAAA
GTAGTCCACGCCGTAAACGATGAATGTTAGCCGTCGGGCAGTATACTGTTCGGTGGCGCAGCTAACGCATTAAACATTCCGCCTGGGGAGTACGGTCGCAAGATTAAAACTCAAAGGAATTGACGGGGGCCCGCACAAGCGGTGGAGCATGTGGTTTAATTCGAAGCAACGCGCAGAACCTTACCAGCCCTTGGCATCCTACTACCGCCGCAGCGATGCAGTTTCCACTTCCGTGGCCTAGATACTGGTGCTGCAGGGATCTCCTCCGCCCCAT
+
FFE@FGFDGGFCBFG>FEGEF@FECEGDACC8BFFGGGGGG@EFFGGFEF@ECF::,=7@=CFGGF:FGEGGGGGDDGGFFG@FGGF@FBCFGDDFEG77>EFDEFDCFFFEF,=ECDFFF9DBD>87BF@CGGG5C<ECE***=98CC+<<CC*3CGC7+>*C*:EC6A578<>E3).7))9**:<FGB@7)(003>F2??):@).*))(-***..*9)61@FB))*464)-),49()**)**))))-,/9))(.(4(((4.)**))))))))
@M02542:52:000000000-J9N43:1:1101:13474:3963 2:N:0:GTGAAA
GTAGTCCATGCCGTAAACGGTGCGCACTAGGTGTGGGCAACATTCCACGATGTCCGTACCGCAGCTAACGCATTAAGTGCCCCGCCTGGGGAGTACGGCCGCAAGGCAAAAACTCAAAGGGATTGACGGGGGGCCGCACAAGCGGCGGGGCATGTGGCTTAATTGCACGCAACTCGAGACACCTTACCAAGGCTTGACCTACCCCGGAAAGACTTAATGATGGTGACCACCGTACGGTCGGTTTACAGGTGGTGAATGGCTGTCCGCAGGTCGG
+
D@CFF,<CEA8F:@@7<E,BC8+@@@CGC,,E9<C>F7FGG<,C,<,,,+,::5,BB,?,8+B:7<B,A,7+=,CF<,B<<B<FGC+47A++4?FE:=:>7:F:+8@,@D883D,D83;,+88D?C5>E@C>*:2*2/:*8;>8>C*28C/7C=C+<**:)<9?+*+*))/)70255).)0(8*2*26*00<)4F>03*)*((*0.5*.9((*++*)*2--*192)4:)--4()(,4885D(**,544,)))(-.,)-((((.4**))))00)0
@M02542:52:000000000-J9N43:1:1101:9282:3990 1:N:0:GTGAAA
GTAGTCCATGCCGTAAACGATGAGTGTTCGCCCTTGGTCTACGCGGATCAGGGGCCCAGCTAACGCGTGAAACACTCCGCCTGGGGAGTACGGTCGCAAGACCGAAACTCAAAGGAATTGACGGGGGCCTGCACAAGCGGTGGAGCATGTGGTTTAATTCGATACAACGCGCAAAACCTTACCAGCCCTTGACATATGAACAAGAAAACCTGTCCTTAACGGGATGGTACTTACTTTCATACAGGTGCTGCATGGCTGTCGTCAGCTCGTGTCG
+
GGGGGGGGGCFGGE7FFGGGGGGGGGFGFFDGGGGGFGGGGGFGGGGGGGGGGGD7FFGGGGGFFGGGGGGGGGGGGGGGGGGGGGGGGGGGGGGGGGEGGGFGGDGGGGGGGGGGGGGFGGGGGGGG7<FGBFFFCGE<FEGFFGGGGGGGGGCF,CFFGGGGGEFFGGGC5E:FGDGFFGGGCFFCGGGFGGGG7FFDCFFCEDGFFCFFGF8CFGGG7EG5?53<CC277CGFFFGGFFGFFFC7BCF:F<:0833<791)90)5--475)
@M02542:52:000000000-J9N43:1:1101:25551:4017 1:N:0:GTGAAA
GTAGTCCATGCCGTAAACGATGAGTGTTCGCCCTTGGTCTACGCGGATCAGGGGCCCAGCTAACGCGTGAAACACTCCGCCTGGGGAGTACGGTCGCAAGACCGAAACTCAAAGGAATTGACGGGGGCCTGCACAAGCGGTGGAGCATGTGGTTCAATTCGATACAACGCGCAAAACCTTACCAGCCCTTGACATATGAACAAGAAAACCTGTCCTTAACGGGATGGTACTTACTTTCATACAGGTGCTGCATGGCTGTCGTCAGCTCGTGTCG
+
FEEGGFFE<FGGGFFEGGGGDGGGGFGGE;FCFGGGFEFACFFGGEFGGGGGGFGDFGGGFGGGGGC:BC<?EGGGGF@CFGGF7>CGGGCGGG7CFEGEGFFGGEGGCFGFFDFFEGFFFA@GEECGEEFGGGGFCFEGGGGGGGFGGGGFGGGG<FEFGFG<FGGGGGEEGGGGFDFG?+<CEFF8EGFEGGCG9+9C9*CC8CFGFGGG?FGGFCEFE*;8*:CCFFF?7FFFFFG76*CAF>CCF>6>@B?B:4()99<5C?2327:F4)
@M02542:52:000000000-J9N43:1:1101:11989:4038 2:N:0:GTGAAA
GTAGTCCACGCCGTAAACGATGTCTACTAGCTGTTCGTGTCCTTGTGATGTGAGTAGCGCAGCTAACGCACTAAGTAGACCGCCTGGGGAGTACGGTCGCAAGATTAAAACTCAAATGAATTGACGGGGGCCCGCACAAGCGGTGGAGCATGTGGTTTAATTCGACGCAACGCGAAGAACCTTACCTACTCTTGACATCTACGGAAGACTGCAGAGATGCGGTTTTGCCTTCGGGAACCGTAAGACAGGTGCCGCGTGGCTGTTGGCAGCTCGG
+
GGGGGGGGGGGGGGGGGGGGGGGGGGGGGGGGGGGGGGGGFGGGGGGGGGGCGGGGGGGGGGGGGGGGGGGGGGGGGGFGGGGGGGGGGGGGGGGGGGGGGGGGGGGGGGGGGGGGGGFFGGGFDEGGGGGGDGE>EGGDFGGGGDGGGGGGGGGGGGGGFGFFGCCDFBEDDD>EFFFFF?FFGGGFC?FFFAFF<>FD?91D3@:FFG:7FF+7(**)485>(47F>A<7(7690?1394>*)5(0386)((,4,1((,(,5**/0800)73
@M02542:52:000000000-J9N43:1:1101:11160:4042 2:N:0:GTGAAA
GTAGTCCACGCCCTAAACGATGTCAACTAGTTGTTGGGGATTCATTTCCTTAGTAACGTAGCTAACGCGTGAAGCTGACCGCCTGGGGAGTACGGTCGCAAGATTAAAACTCAAAGGAATTGACGGGGACCCGCACAAGCGGTGGATGATGTGGATTAATTCGATGCAACGCGAAAAACCTTACCTACCCTTGACATGCCACTAACGAAGCAAAGGTGCATTAGGTGCTCGAAAGAGAAAGTGGACACGGGTGCTGCATGGATGTCGTCAGCCC
+
GGGGGGGFDGGGGGGDFG;FGFGGGGGGGGFFGDFGGGCC@EFFGGGGGFGGGGGGGGGGFGGGGGGGGGEEGC8A8EDFEGGD7BFEFFGFGE7<:EGEGGG?FEGGGGGF9EGCCEGGGCADGGGGGFCGGGGGGGCEG>@EGF9<DFCFGGCFGGGGFCFGGGGDFF*?BC9BFADEF3FGGGGF*86A53);6)236@3FFFFG5512+80))028)19=94)<AA(-,71(4(422-:4>?))(,7<9:2<>2-4()),**)00)))))
@M02542:52:000000000-J9N43:1:1101:16789:4084 2:N:0:GTGAAA
GTAGTCCACGCCCTAAACGATGTCAACTAGTTGTTGGGGATTCATTTCCTTAGTAACGTAGCTAACGCGTGAAGTTGACCGCCTGGGGAGTACGGTCGCAAGATTAAAACTCAAAGGAATTGACGGGGACCCGCACAAGCGGTGGATGATGTGGATTAATTCGATGCAACGCGAAAAACCTTACCTACCCTTGACATGCCACTAACGAAGCAGAGATGCAATAGGTGCTCGAAAGAGAAAGTGGACACAGGTTCTGCATGGCTGTCGTCAGCCC
+
GG9FGGGGGGGGGG8FGGGDGGGGGGGGGGGGGGGGGGGGGGGGGGGGGGGGGGGGGGGGGGGGGGGGGGGGGGGGGGGGGGGGGGGGGGGGCFGGGGGGGGGGGGGGGGGGGGGGDGGGGGGGGGGGGGDGGGEECGGGGGEEGFGGFCEGGGGGGFGGFFDFFGGFFFGGFGFEBFDEFAFGFDF6CAAF536C?<FF=@1<FFFGFC>2*2/)-*0-)//9:>)C)63(85633<?GF<7D72?F??FF)4)-)66)481(00))).5)).
@M02542:52:000000000-J9N43:1:1101:24127:4104 2:N:0:GTGTAA
GTAGTCCACGCCGTAAACGGTGGGTGCTAGGTGTGGGGGACTTCCACGTTCTCCGTGCCGCAGCTAACGCATTAAGCACCCCGCCTGGGGAGTCCGGCCCCAAGGCTAAAACTCAAAGGAATTGACGGGGGCCCGCACAGGCGGCGGCGTAGTGGGATTAATCCGATGCAACGCGAAGAACAGTACCTGGGCTTTACATGTCATGGAAACCGGTAAAGAAATCGGCGCCTCATGTGCCTGGGTAGAGGTGGTGCGTGGCTGCCGCCCGACCGCG
+
DGFFGEFCGC@<FGGCF<C@FCC::@:FCA8FFFCE>ECEGDEF,,CCD?<,6,+C,=DCFGEB8C?::+84??F,??<F7+6@F7FCFG=+@,5>7>+++8+>:FCFF:9@C>D@+>@FG7,@+;CFBC5::*41:***318C*1**/*2**0**/+*29:++77CG:F?*7<(753;:5()20:0=C4>4),)16404*.)***09*23(*2:))0*.(**0(3()4((()*)-.))**(00(..0.(..,.,((-(.(((-))).))0)).
@M02542:52:000000000-J9N43:1:1101:13709:4109 2:N:0:GTGAAA
GTAGTCCACGCCGTAAACGGTGGGCACTAGGTGTGGGCAACATTCCACGTTGTCCGTGCCGCAGCTAACGCATTAAGTGCCCCGCCTGGGGAGTACGGCCGCAAGGCTAAAACTCAAAGGAATTGACGGGGGCCCGCACAAGCGGCGGAGCATGTGGCTTAATTCGACGCAACGCGAAGAACCTCACCAAGGCTTGACATACACCGGAAAGCATTAGAGATAGTGCCCCCCTTGTGGTCGGTGTACAGGTGGGTCATGGCTGTCGTCAGCTCGG
+
GGGGGGGGGGGGGGGGGGGGEGGGGGGGGGGGGGGGGGGGGGGGFGGGGGGGGGGGGGGGGGGGGGGGGGGGGGGGGGGGGGGGGGGGGGGGGF<FGGGGGGGGEGGGGGGGGGGGGGGGGG?FGAGGGGGDG:>CGFEGGGGGGGEGGGGGGCFGGG*:?EG7:<GDBEGGFGFFF3@E4:F096:;=F>F>BFD?7?<=?<6?D@CBGB?FAFF<?:>BFFB<A6F029>75::?:?DGFCC24<F32@3,,,4))54::1)79:)74*6))
@M02542:52:000000000-J9N43:1:1101:22100:4116 2:N:0:GTGAAA
GTAGTCCACGCCCTAAACGATGTCAACTAGTTGTTGGGGATTCATTTCCTTAGTAACGTAGCTAACGCGTGAAGTTGACCGCCTGGGGAGTACGGTCGCAAGATTAAAACTCAAAGGAATTGACGGGGACCCGCACAAGCGGTGGATGATGTGGATTAATTCGATGCAACGCGAAAAACCTTACCTACCCTTGACATGCCACTAACGAAGCAGAGATGCATTAGGTGCTCGAAAGAGAAAGTGGACACAGGTTCTGCATGGCTGTCCTCAGCTC
+
GGGGGGGGGGGGGGGCFFGGGGGFFGGGGGFGGGGGGGGGGGGGGGGGGGGGGGGGGGGGGGGGGGEGGEGGGGGGGGGGGGGGGGGGGGGGGGGGCEGGGGGGGGGGGGGGGGFGGGGGGGGF>EEGD:CGGG7@EGGGGG5CGGGGG7<EFFGGGGFGFGGFGGGGFFGGFGFDFAD>FFFGGGGFGFFF5)9;?<FFFF3CFFF5>C;>6@5.)00-69B*46)6)480:DB0??F4*6*92(45<BF=3).6924<(((-9*)**/)7*)
@M02542:52:000000000-J9N43:1:1101:15203:4162 2:N:0:GTGAAA
GTAGTCCACGCCGTAAACGATGTCAACTAGCCGTTGGGAGCCTTGAGCTCTTAGTGGCGCAGCTAACGCATTAAGTTGACCGCCTGGGGAGTACGGCCGCAAGGTTAAAACTCAAATGAATTGACGGGGGCCCGCACAAGCGGTGGGGCATGTGGTTTAATTCGAAGCAACGCGAAGAACCTTACCAGGCCTTGACATACAATGAACTTTCCAGCGATGGATTGGTTCCTTCGGGAGCATTGAACACGTTGCTGCATGGCTGTCGTCCGCTCGG
+
DEF,;@CF<FCFE6@CFGGGCEFCGGG<CAEFDF@:E7,FC@CF8FCD,BGGGDEDEGEF@=FEFAFCGFC,,CAF<<FGFCDEGEFFG7+@EGG7CE+7@=F>:BEFFGGGGGFGGGAD=FEF9ECFEG**@:CEGGG8CEG**:***:77ACFCE8C2;CF=?C5C;6E<BGB35>)7@1779226C3@@<5=F))*.=))017BFF7-4:++0(1C8?79)()(25AA4(772-(-C7)2*)).)(40).9)(.)42(44)19).))7)0)
@M02542:52:000000000-J9N43:1:1101:20058:4172 2:N:0:GTGAAA
GTAGTCCACGCCGTAAACGGTGGGAACTAGGTGTTGGCGACATTCCACGTCGTCGGTGCCGCAGCTAACGCATTAAGTTCCCCGCCTGGGGAGTACGGCCGCAAGGCTAAAACTCAAAGGAATTGACGGGGGCCCGCACAAGCAGCGGAGCATGTGGCTTAATTCGACGCAACGCGAAGAACCTTACCAAGGCTTGACATACACCGGAAAGCATTAGAGATAGTGCCCCCCTTGTGGTCGGTGTACGGGTGGGGCATGGGTGTCGTCAGCTCGG
+
GGFEFGGGGGGGGGGDGGEGGGGGGGGGGGGFGGGGGGEGGGGGGGGGGGGGGGGGGGGGGGEGGGGGGGGGGGGGFGGGGGGG>FGGGGGGGGGGGGGGGD@BFGGGDFCGFFGFGGGD3FFFGGGGGGGGGGEGG7EG*;CEFGGE8>EGGGGGGG4>?FGC9CCDBECG))137@<D@BFFF*+<:?.>:3).08F<@?FDFEF5;>00<9C?)*2)6BFF2))98,-33)68,(.>3-*1):?FF9B3(-811(4(5(,.*/0.76*/55
@M02542:52:000000000-J9N43:1:1101:13024:4188 2:N:0:GTGAAA
GTAGTCCACGCCGTAAACGATGTCTACTAGCTGTTCGTGGTCTTGTACTGTGAGTAGCGCAGCTAACGCACTAAGTAGACCGCCTGGGGAGTACGGTCGCAAGATTAAAACTCAAATGAATTGACGGGGGCCCGCACAAGCGGTGGAGCATGTGGTTTAATTCGACGCAACGCGGAATACCTTACCTACTCTTGACTTCTACAGAAGAATGTAGAGTAACGATGGTGCCTTCTGGAACCCTAAGACTGGTCCCGCATGGCGCTCGTCCGCTCGG
+
GFFACFFFGGGGCGEEFFG@F8CC9E@CEFEGEG<@6@6,:CCFFEF@@EF@@FEC<DF77FFGC<FGGFBFGF,FFEGG<C@EGGGC77C?E9FCED7B+F@,CF<FDBCFFC=DE>>F,A=>D+3:C+@BE**:@F>@@1*68?56C5<4B9>6;C09=<C*21><5AG).27)))194-/:60+1*/0*9<6:)6B2=))0/)0+)266C+@*)*2)4)))())*(.-53@>9(,(1>(9C)))036*).--(44:69((()95))))0)0
@M02542:52:000000000-J9N43:1:1101:24704:4189 2:N:0:GTGAAA
GTAGTCCACGCCGTAAACGATGTCAACTAGCCGTTGGGAGCCTTGAGCTCTTAGTGGCGCAGCTAACGCATTAAGTTGACCGCCTGGGGAGTACGGCCGCAAGGTTAAAACTCAAATGAATTGACGGGGGCCCGCACAAGCGGTGGAGCACGTGGGTTAATTCGAAGCAACGCGAAGAACCTTACCAGGCCTTGACATCCAATGAACTTTCCAGAGATGGATTGGTGCCTTCGGGAGCATTGAGACAGGTGCTGCAGTGTTGTTGTCGCCTCGG
+
GGGGFGGGGGGGCGGFFFCGGFFG<FGGGGCGGFEEF7C:F:DGG<CFCFGGCEFFFGGGE::FFGGGG7FGGGDGGFFGFCEGGFFCFFGGFA+4CEG@:FGFFGDFDFGFGBEEFC>F;=,,=>8CE:CEGG7:C7FFGGGCED:CE5,=CCE5?EFCFGC5@F*8AAFDFG>E>>).084D*9+0>@@492?F>>?<4))2**909*-9?9F5(*2.,**8:::D:<2<0@B9;>(2:<DCB3181)))-42:().-),((2**).)))0)
@M02542:52:000000000-J9N43:1:1101:12889:4235 2:N:0:GTGAAA
GTAGTCCACGCCGTAAACGGTGGGAACTAGGTGTTGGCGACATTCCACGTCGTCGGTGCCGCAGCTAACGCATTAAGTTCCCCGCCTGGGGAGTACGGCCGCAAGGCTAAAACTCAAAGGAATTGACGGGGGCCCGCACAAGCAGCGGAGCATGTGACTTAATTCGACGCAACGCGAAGAACCTTACCAAGGCTTGACATACACCGGAAAGCATTAGAGATAGTGCCCCCATTGTGGTCGGTTTACAGGTGGTGCATGGCTGTCGTCTGCCCGG
+
GGGGGGGGGGGGGGGGGGGGGGGGGGGFFGGGGGGGGGGGGGGGGGGGGGGGGGGGGGGGGGGGGCGGGGEGGGGGGGGGGGGGGFGGGGGGGGGGGGGGGGEGGEGGGGGGGGG9CGGGGGGGGGG>7CEEGGEGGCEGG8FCED>EDGGFGGGC?FFGFEGFCCGG>>ECDDBBDFFFFFF5DGEFG?5>>BF><?=>F?FCFFDGFD::FCGF)*24<F?F2-6C?9(247>2325><,*92))97)07?FFB2):62(4)17.)0//)73
@M02542:52:000000000-J9N43:1:1101:19518:4242 1:N:0:GTGAAA
GTAGTCCACGCCGTAAACGGTGGGAACTAGGTGTTGGCGACATTCCACGTCGTCGGTGCCGCAGCTAACGCATTAAGTTCCCCGCCTGGGGAGTACGGCCGCAAGGCTAAAACTCAAAGGAATTGACGGGGGCCCGCACAAGCAGCGGAGCATGTGGCTTAATTCGACGCAACGCGAAGAACCTTACCAAGGCTTGACATACACCGGAAAGCATTAGAGATAGTGCCCCCCTTGTGGTCGGTGTACAGGTGGTGCATGGCTGTCGTCAGCTCGT
+
GGAGGGGGGGGGGGGGGGGGGGGGGGGGGGGGGGGGGGGGGGGGGGGGGGGGGGGGGGGGGGGGGGGGGGGGGGGGGGGGGGGGGGGGGGGGGGGGGGGGGGGGGGGGGFGGGGGGGGGGGGGGGGGGGGGGGGGGGGGGGGGGGGGGGGGGGGGGGGGGGGGGGGGGGGGGGGGGGGGGGFGGGGGGGGGGGGGGGGGGGFGGGGGGGGGGGGGGGGGGGGFGGGGGGG>DFGGFFGGGFFGFFFFGFGGFFFBFBF??GDDFF??FFFAFF)
@M02542:52:000000000-J9N43:1:1101:19088:4255 1:N:0:GTGAAA
GTAGTCCACGCCGTAAACGATGTCTACTAGCTGTTCGTGTCCTTGTGATGTGAGTAGCGCAGCTAACGCACTAAGTAGACCGCCTGGGGAGTACGGTCGCAAGATTAAAACTCAAATGAATTGACGGGGGCCCGCACAAGCGGTGGAGCATGTGGTTTAATTCGACGCAACGCGAAGAACCTTACCTACTCTTGACATCTACGGAAGACTGCAGAGATGCGGTTGTGCCTTCGGGAACCGTAAGACAGGTGCTGCATGGCTGTCGTCGGCTCGG
+
FF,EFFFGGGGGG:CFFFGGGGGFFGFGFG8FGFFGGGGFGDGCGFFGCCFG9FEFGGCCCFCFFCCFFDDGCGGGGGFGFE:CCFGGEEG@EFFGCEGEGDGDEFGGGFFF@DFGGGDDFEFADFEGDEGGCF77CCFGFD7>FG7<C@ECFBF@FCF@FGFEFGE8EE>F7EEGG5CCCG99CFFGGCFFFGGGGDGGFFFGCDGG7EFCGGGFF7E?5EAEGGGGGGAFGGD>DFGGDFC:FB6F@FFBFB<7)54:CD76C?FFF>FEF)
@M02542:52:000000000-J9N43:1:1101:15821:4260 1:N:0:GTGAAA
GTAGTCCACGCCCTCAACGATGTCAACTAGTTGTTGGGGATTCATTTCCTTAGTAACGTAGCTAACGCGTGAAGTTGACCGCCTGGGGAGTACGGTCGCAAGATTAAAACTCAAAGGAATTGACGGGGACCCGCACAAGCGGTGGATGATGTGGATTAATTCGATGCAACGCGAAAAACCTTACCTACCCTTGACATGCCACTAACGAAGCAGAGATGCATTAGGTGCTCGAAAGAGAAAGTGGACACAGGTGCTGCATGGCTGTCGTCAGCTC
+
GG9FGGGGGGGGGG<FGGGGGGGGGGGGGGGGGGGGGGGGGGGGGGGGGGGGGGGGGGGGGGGGGGGGGGGGGGGGGGGGGGGGGGGGGGGGGGGGGGGGGGGGGGGGGGGGGGGGGGGGGGGGGGGGGGGGGGGGGGGGGGGGGGGGGGGGGGGGGGGGGGGGGGGGGGGGGGGGGGGGGGGGGGGGGGGGFGGGGGGGGFGGGGGGGGGGGGGGGGGGGGGGGGGGGGFFGGGFFGGGFFG>FBGGFGGFFFFFBFFBGGGFCDFFFFFF49
@M02542:52:000000000-J9N43:1:1101:16646:4277 1:N:0:GTGAAA
GTAGTCCATGCCGTAAACGATGAGTGTTCGCCCTTGGTCTACGCGGATCAGGGGCCCAGCTAACGCGTGAAACACTCCGCCTGGGGAGTACGGTCGCAAGACCGAAACTCAAAGGAATTGACGGGGGCCCGCACAAGCAGCGGAGCATGTGGCTTAATTCGACGCAACGCGAAGAACCTTACCAAGGCTTGACATACACCGGAAAGCATTAGAGATAGTGCCCCCCTTGTGGTCGGTGTACAGGTGGTGCATGGCTGTCGTCAGCTCGTGTCGT
+
GGGGGGGGGGGGGGGGGGGGGGGGGGGGGGGGGGGGFGGGGGGGGGGGGGGGGGGGGGGGGGGGGGGGGGGGGGGGGGGGGGGGGGGGGGGGGGGGGGGGGGGGGGGGGGGGGGGGGGGGGGGGGGGGGGGGGGGGGGGGGGGGGGGGGGGGGGGGGGGGGGGGGGGGGGGGGGGGGGGGGGGGGGGGGGGGGGGGGGGGGFGGGGGGGGGGGGGGGGGGGGGGGGGGGGFFGGGBEGGGFFGFFFGGFGGFFFB?FFFFGGCEF9?FF?FFF5
@M02542:52:000000000-J9N43:1:1101:26488:4284 2:N:0:GTGAAA
GTAGTCCACGCCGTAAACGATGTCTACTAGCTGTTCGTGTCCTTGTGATGTGAGTAGCGCAGCTAACGCACTAAGTAGACCGCCTGGGGAGTACGGTCGCAAGATTAAAACTCAAATGAATTGACGGGGGCCCGCACAAGCGGTGGAGCATGTGGGTTAATTCGACGCAACGCGAAGAACCTTACCTACTCTTGAAATCTAAGGAATACTGCAGAGATGCGGTTGTGCCTTCGGGAACCGTAAGAAGGTAGCGGCATGGCTGGCGTCAGTCCGG
+
GGGGGGFDFCCGGBCEGGG@FFGFGGEGFGDGGDFFGG@FFGGC<CFGGGFGAEDFGGEGEDGG,?B=:CFFGF@FFGG9FFEGCDCGC4CC8FGDEE7@FE:<84?EFCDGECDGFBFG;FFAFCCECCEDCB@>CEFFCE54=58C=EGGGD9*4*1+1>+::**):55:5:25>EFF4(127CF0**/09<4))4*69).C6?)09:<9@F9)2:D<;@B@>??GBF25(7324<4<91>DA)(0()*)((,(-(16?((-)*)0)9*/5.
@M02542:52:000000000-J9N43:1:1101:11867:4306 2:N:0:GTGAAA
GTAGTCCACGCCGTAAACGATGTCTACTAGCTGTTCGTGTCCTTGTGATGTGAGTAGCGCAGCTAACGCACTAAGTAGACCGCCTGGGGAGTACGGTCGCAAGATTAAAACTCAAATGAATTGACGGGGGCCCGCACAAGCGGTGGAGCATGTGGTTTAATTCGACGCAACGCGAAGAACCTTACCTACTCTTGACATCTACGGAGGACTGCAGAGATGCGGTTGTGCCTTCGGGAACCGTAAGACAGGTGCCGCATGGCTATCGTCAGCTCGG
+
GGGGGGGFGGGGGGGGGGGCDGGFGGGGGGGGGGGGGGCGGGGGGGGGGGGGGFGGGGGGGGGGGGGGGGGGGGGGFFFFFGGGGGGGGGGGGGGGGGGGGDGGGGGGGGGFGGFCFGGGAFEFG6CFGGCCGGGGEDG>EG>>EGFGGGGGFGGGGGGGFGG5CGGGFFGGAG>EB@FFFFFGDFGFGFFFF)9F<A?<FAFD3<EC:D?3F8?>?7:AB)050(,:)6:)(8026<3DG?DD2)(844/)((39:0701),.5>)7B46)))
@M02542:52:000000000-J9N43:1:1101:19629:4306 2:N:0:GTGAAA
GTAGTCCATGCCGTAAACGATGAGTGTTCGCCCTTGGTCTACGCGGATCAGGGGCCCAGCTAACGCGTGAAACACTCCGCCTGGGGAGTACGGTCGCAAGACCGAAACTCAAAGGAATTGACGGGGGCCTGCACAAGCGGTGGAGCATGTGGTTTAATTCGACGCAACGCGAAGAACCTTACCTACTCTTGACATCTACGGAAGACTGCAGAGAAGCGGTTGTGCCTTCGGGAACCGTTAGACAGGTTCTGCCTGGCTGTGCTCAGCCCGTGTG
+
GGFAFGGGGGGGGGGEGGGGFEDGGGGGGG>FGGGGGGGGGGGGGGGGGGGGGGGGGGFFGFGFGGGGEEGGGGGFGGGGGDDEGDGGGGGGGGEDFGGECGGGEEGGGGGGD>FFGGGGGGGGGGGDCFFC8:EFFEEE=8CFGFF6CFGF:/8CFGFGFGECEC5)).*>BG?@F:>FFFFFGGGFGF?B))79>2*:D?F3))*00:248*+.(7<3470)45<>)(80(.1(,-(1*4**82-*))**).),,((.()))*9/))).00)
@M02542:52:000000000-J9N43:1:1101:22543:4310 1:N:0:GTGAAA
GTAGTCCACGCCGTAAACGATGTCTACTAGCTGTTCGTGTCCTTGTGATGTGAGTAGCGCAGCTAACGCACTAAGTAGACCGCCTGGGGAGTACGGTCGCAAGATTAAAACTCAAATGAATTGACGGGGGCCCGCACAAGCGGTGGAGCATGTGGTTTAATTCGACGCAACGCGAAGAACCTTACCTACTCTTGACATCTACGGAAGACTGCAGAGATGCGGTTGTGCCTTCGGGAACCGTAAGACAGGTGCTGCATGGCTGTCGTCAGCTCGG
+
GGGFGGGGGGGGGGGGGGGGGGGGGGGGGGGGGGGFGGGGGGGGFGGGGGGGGGGGGGGGGGGGGGGGGGGEGGGGGGGGFECEGGGFE:FGGFEFGGGGGGGGGGGGGDGGGGGGGGDFFGGGGGGGGGGGGGGGGGEGGGGEFGGGGFGGCF@<FGGGG;FEFEGGEEGGGGGC8A@FFFFF@FGGGGGGGGGGF?FFGFGGGCEGGGFGGGCFGF+CCEGGGGDGFGFFGGG:B5DDBFGFFFCG3CF?99?B<<:BGGGF<:<BFF4?@)
@M02542:52:000000000-J9N43:1:1101:13077:4315 1:N:0:GTGAAA
GTAGTCCACGCCGTAAACGGTGGGAACTAGGTGTTGGCGACATTCCACGTCGTCGGTGCCGCAGCTAACGCATTAAGTTCCCCGCCTGGGGAGTACGGCCGCAAGGCTAAAACTCAAAGGAATTGACGGGGGCCCGCACAAGCAGCGGAGCATGTGGCTTAATTCGACGCAACGCGAAGAACCTTACCAAGGCTTGACATACACCGGAAAGCATTAGAGATAGTGCCCCCCTTGTGGTCGGTGTACAGGTGGTGCATGGCTGTCGTCAGCTCGT
+
GGGGGGGGGGGGGGGGGGGGGGGGGGGGGGGGGGGGGGGGGGGGGGGGGGGGGGGGGGGGGGGGGGGGGGGGGGGGGGGGGGGGGGGGGGGGGGGGGGGGGGGGGGGGGGGGGGGGGGGGGGGGGGGGGGGGGGGGGGGGGGGGGGGGGGGGGGGGGGGGGEFGGGGGGGGGGGGGGGGGGGGGGGGGGGGGGGGGGGGGGFGGGGDEGGGGGGGGGGGGGGGGGGGGGGFEGGGFFGGGEFGFFFFGFCD?FFFBF>??GGGFF?F<2:AFF)
@M02542:52:000000000-J9N43:1:1101:22616:4321 2:N:0:GTGAAA
GTAGTCCACGCCCTAAACGATGTCAACTAGTTGTTGGGGATTCATTTCCTTAGTAACGTAGCTAACGCGTGAAGTTGACCGCCTGGGGAGTACGGTCGCAAGATTAAAACTCAAAGGAATTGACGGGGACCCGCACAAGCGGTGGATGATGTGGATTAATTCGATGCAACGCGAAAAACCTTACCTACCCTTGACATGCCACTAACGAAGCAGAGATGCATTAGGTGCTCGAAAGAGAAAGTGGACACAGGTGCTGCATGGCTGTGGTGACCG
+
GGGGGGGGGGG<FFG<C<FFFFGCEFEC8FGGGGGGC7CFE<@@E<<,CFGGGGG@FCEGCCFF9E:C:CEGGFGGCFBEFGGGGGGGFFGF9FEGFCC@FGGGGFFGGGGD,8=EF88EFCGG+BE7C==EEEG+@A?FECEEG*,24:72=EFDGGGFA,;<CFGG8**:;DB>E4=>4=40;FG45=FFFEF663).931CAAA=B36768C5)*C<47=FAF76)66(489::<077>CF2?B@?0>F:?<))()-8:??F*)80*)/0
@M02542:52:000000000-J9N43:1:1101:20013:4359 1:N:0:GTGAAA
GTAGTCCACGCCCTAAACGATGTTAACTAGTTGTTGGGGATTCATTTCCTTAGTAACGTAGCTAACGCGTGAAGTTGACCGCCTGGGGAGTACGGTCGCAAGATTAAAACTCAAAGGAATTGACGGGGACCCGCACAAGCGGTGGATGATGTGGATTAATTCGATGCAACGCGAAAAACCTTACCTACCCTTGACATGCCACTAACGAAGCAGAGATGCATTAGGTGCTCGAAAGAGAAAGTGGACACAGGTGCTGCATGGCTGTCGTCAGCTC
+
GGCGGGGGGGGGGGGGGGGGGGGGGGGGGGGGGGGGGGGGGGGGGGGGGGGGGGGGGGGGGGGGGGGGGGGGGGGGGGGGGGGGGGGGGGGGGGGGGGGGGGGGGGGGGGGGGGGGGGGGGGGGGGGGGGGGGGGGGGGGGGFGGGGGGGGGGGGGGGGGGGGGGGGGGGGGGGGGGGGGGGGGGGGDGGGGGGGGGGGGGFGGGGGGGGGGGGGGGGGGGGGGGGGGGGFFFGGFFGGGFFG?FFGGFGGAF?FFFFFFGGGEFFBFFFFFB:
@M02542:52:000000000-J9N43:1:1101:20679:4364 2:N:0:GTGAAA
GTAGTCCACGCTGTAAACGTTGGGCGCTAGGTGTGGGGGGCCTCTCCGGTTCTCTGTGCCGCAGCTAACGCATTAAGCGCCCCGCCTGGGGAGTACGGCCGCAAGGCTAAAACTCAAAGGAATTGACGGGGGCCCGCACAAGCGGCGGAGCATGCGGATTAATTCGATGCAACGCGAAGAACCTTACCTGGGTTTGACATGGCCGCAAAACCGTCAGAGATGGCAGGTCCTTCGGGGGCGGTCCGAGGTGGGGCATGGCCGTCGGCAGCTTGGG
+
GGGFGGFGGGGGGGGAEGGGFGGGGGGGGGGFFFGGGGGGGGGGGGGGGGGGGGGGG?FFGGGGGGGGGGGGGGGGGGGGDEGGGGGFGGGGGFGGGGGGGGG@FBFB:C+?FEGG6CG7FCGGGGGGGGGGG5CGG5CECCFEGG8CEGGGGFGGGEDGFFGFGGDCF>F=6)45>BEB?07FFFGFF4:F.3)7-:?A*209@:5*7<0(/A=:2**15F)8(((/)5454)31(3,1)(11((-<::))(-((,244(3(()))0))*0).
@M02542:52:000000000-J9N43:1:1101:12227:4382 2:N:0:GTGAAA
GTAGTCCACGCCGTAAACGGTGGGCACTAGGTGTGGGCAACATTCCACGTTGTCCGTGCCGCAGCTAACGCATTAAGTGCCCCGCCTGGGGAGTACGGCCGCAAGGCTAAAACTCAAAGGAATTGACGGGGGCCCGCACAAGCGGCGGAGCATGTGGCTTAATTCGACGCCACGCGAAGAACCTTCCCAAGGCTTGACCTACACCGGAAAGCATTAGAGTTCGTGCCCCTCTTGTTGTCGGTGGTCAGGTGGTGCCTGGCTGTCGTCAGCTCCC
+
GADEFGGGGEG8FCCGGGCGBFFCCDGFFDGGCFGF7C<F7,,CCEEAF@F8@EFGG@,@:CEGGGCFGEGCG7FGGGDG<FFGGCCCCFC+8FC?+=F+>FC7C7DFF=B@:,,@+,836:DDD,@>CF>>C>EGE**:<5CC*?C=85EE6?ECC***0<+AGCC*>)*1)12;>>@>@BFGF*A4*7>8@?FBB?*6/484))0*))(2C++*.**-)*08<(->:(,.)*6),.4*)-*),.547A4;?<<(68((((.)//.5)/*0)0
@M02542:52:000000000-J9N43:1:1101:12475:4400 2:N:0:GTGAAA
GTAGTCCACGCCCTAAACGATGTCCACTAGTTGTTGGGGATTCATTTCCTTAGTAACGTAGCTAACGCGTGAAGTTGACCGCCTGGGGAGTACGGTCGCAAGATTAAACCTCAAAGGAATTGACGGGGACCCGCACAAGCGGTGGATGATGTGGATTAATTCGATGCAACGCGAAAAACCTTACCTACCCTTGACATGCCCCTAACGAAGCAGAGATGCATTAGGTGCTCGAACGAGAAAGTGGACACAGGTCCTGCATGGCTGTCGTCATCC
+
FEF@CFGGGGG,@FEEF@@@FDF9,;CEGGGGC<FF8@CFDG<F9@@BEEFGFGFFCCFFG7<E<FCEGC7BFFFGFCGGGGGGGG7C@>C8DE>EF8C:BF8EGCF9,8@E:8D96,@A,,@ECC>+>FG+@++3C<,3A5:*CCC7FGFF9F99,D7=FGF7,=?7A;CGEGF>>FF35<+06:+;*.655=;F?@F/)-(95575>*((0**).0:7)**/647C)4:-2)30(-(22)07)().4(8B3)))5144::03*9>5)))/9
@M02542:52:000000000-J9N43:1:1101:9742:4414 1:N:0:GTGAAA
GTAGTCCACGCCGTCAACGATGTCAACTAGCCGTTGGGAGCCTTGAGCTCTTAGTGGCGCAGCTAACGCATTAAGTTGACCGCCTGGGGAGTACGGCCGCAAGGTTAAAACTCAAATGAATTGACGGGGGCCCGCACAAGCGGTGGAGCATGTGGTTTAATTCGAAGCAACGCGAAGAACCTTACCAGGCCTTGACATCCAATGAACTTTCCAGAGATGGATTGGTGCCTTCGGGAGCATTGAGACAGGTGCTGCATGGCTGTCGTCAGCTCGG
+
GGGGGGGGGGGGGG+FGGGGGGGGGGGGGGGGGGGGGGGGGGGGGGGGGGGGGGGGGGGGGGGGGGGGGGGGGGGGGGGGGGGGGGGGGGGGGGGGGGGGGGGGGGGGGGGGGFGGGGGGGGGGGGGGGGGGGGGGGGGGGGGGGGGGGGFGGGGGGGGGGGGGGGGGGGGGGGGGGGGGGGGGGGGGDGGGGGGGGGGGFFGGGGGGGGGCGGGGGGGGGGGGFGGGGGFFGDGFDGGGFFGFFBFGFG:BFFFFFFFFGGGFG1:<<:AFE)
@M02542:52:000000000-J9N43:1:1101:9393:4419 2:N:0:GTGAAA
GTAGTCCACGCCGTAAACGATGTCTACTAGCTGTTCGTGTCCTTGTGATGTGAGTAGCGCAGCTAACGCACTAAGTAGACCGCCTGGGGAGTACGGTCGCAAGATTAAAACTCAAATGAATAGACGGGGGCCCGCACAAGCGGTGGAGCATGTGGTTTAATTCGACGCAACGCGAAGAACCTTACCTACTCTTGACATCTACGGAAGACTGCAGAGATGCGGTTGTGCCTTCGGGAACCGTAGTACAGGTAGTGCATGGCTGGCCGCAGCTTGG
+
EFFFGCEEGGGGDGDFFC,C86CFGGFDFCFGGG@@FGDF<9@FCA@EFC6<EFECF96FFCF8FAEFFCCF8FGGGGE9?BFF7+BCB:FC8CFDFGGGD::FCFGDFDGCC9DG8EAD9,@,+=6CECE8*@7BEEGCCEG*19FFCCCFGGG<CC*=@B,1<<E35)/25).)7;FFF7**>GG4C@4F*.9)4)/-/5255>)8704(<C+)42721>BEF?0F4<6)-8;97(-7/3**.)661-**..)))-(42(1(*))..55*.0
@M02542:52:000000000-J9N43:1:1101:20906:4473 2:N:0:GTGAAA
GTAGTCCACGCCCTAAACGATGTCAACTGGTTGTTGGGAGGGTTTCTTCTCAGTAACGTAGCTAACGCGTGAAGTTGACCGCCTGGGGAGTACGGCCGCAAGGTTGAAACTCAAAGGAATTGACGGGGACCCGCACAAGCGGTGGATGATGTGGCTTAATTCGGTGCAACGCGAAAAACCTTACCTACCCTTGACATGCCAGGAATCCTGCAGAGATGTGGGAGTGCTAGAAAGAGAACCTGGACACAGGTGCTGCGTGGCAGTCGCCAGCTCG
+
GGG9CFGFGCG<:CFEC,6@DFFCC<D<CFCFDE,FFD87C7C<CCGGGFFGAF,C<FF8@@<CBFGGGFG@F9EF,@FFG>:FFCDGE:CDC7BFFEGG7CFF9B,35>=FEG8D+>DGDECG>E6+@3ABEG+5:D5DC>3>EF,4>@?FG?*2=2B1:>C=5C56B4*/.74..)8.;@FG<FFFGFF@)8F*48FDF?4*)9=E?70(++/72**).0)7(2)0).)4)9(3(.)>F?G*,41.44B687<<(,80-(((21))07))/)
@M02542:52:000000000-J9N43:1:1101:17063:4496 2:N:0:GTTAAA
GTAGTCCACGCCGTAAACGATGTCTACTAGCTGTTCGTGTCCTTGTGATGTGAGTAGCGCAGCTAACGCACTAAGTAGACCGCCTGGGGAGTACGGTCGCAAGATTAAAACTCAAATGAATTGACGGGGGCCCGCACAGGCGGTGGAGCATGTGGTTTAATTCGACGCAACGCGAAGAACCTTACCTACTCTTGACATCTACGGAAGACTGCAGAGATGCGGTTGTGCCTTCGGGAACCGTAAGACAGGTGCTGCATGGCTGGTGTCCGCCTGG
+
GGCGGGGGGGGGGG@FFGGGGGGGGGGGGGGGGGGGGGGGGGGGGGGFGGGGGGGGGGGGGGGGGGGGGGGGGGGGGGGGGGGGGGGGGGGCGGGGGGGGGGGGGGGGGFFFGDGGFGGGGGGGGGGGGGGGGGGGGGGGGDG8CCE:@FGGFCGGGFFGFGGGFGGG>5ECEC>DFBFFFBF*94<BG?F693@@AAFA=A0D:)7CFGF:G?:<:FGA6>DFFFFFAA>28BBFFFBD50C4<7(8<<)0))374)((.((,**)*0).)05
@M02542:52:000000000-J9N43:1:1101:15126:4501 2:N:0:GTGAAA
GTAGTCCACGCCCTAAACGATGTCAACTAGTTGTTGGGGATTCATTTCCTTAGTAACGTAGCTAACGCGTGAAGTTGACCGCCTGGGGAGTACGGTCGCAAGATTAAAACTCAAAGGAATTGACGGGGACCCGCACAAGCGGTGGATGATGTGGATTAATTCGATGCAACGCGAAAAACCTTACCTACCCTTGACATGCCACTAACGAAGCAGAGATGCATTAGGTGCTCGAAAGAGAAAGTGGACCACGGTGATGCATGGCTGTCGTCAGCCG
+
GGFFFGGGGGGGGGGGGGGGGGGGGGGGGGGGGGGGGGGGGGGGGGGGGGGGGGGGGGGGGGGGGGGGGFGGGGGGGGGGGGGGGGGGGGGGGGGGFGGGGGGGFEGGGGGGGGGGGGGGGGGGDGGGGFGGGGGGGGGGGGGGGGGGGGGGGGGGGGFGFGGGGGGGFAEDFGFF);BEAEFGGGGFGFFFA<FFFFF@F@4FFA);7CB:8F80-07>)17*9<<4))44?31(8<?D4-0CB0(04(.8((-:4)54060(028)07;)))
@M02542:52:000000000-J9N43:1:1101:7134:4506 2:N:0:GTGAAA
GTAGTCCACGCCCTAAACGATGTCAACTGGTTGTTGGGAGGGTTTCTTCTCAGTAACGTAGCTAACGCGTGAAGTTGACCGCCTGGGGAGTACGGCCGCAAGGTTGAAACTAAAAGGAATTGACGGGGACCCGCACAAGCGGTGGATGATGTGGTTTAATTCGACGCAACGCGAAAAACCTTACCTACCCTTGACATGCCAGGAATCCTGCAGAGCTGTGGAAGTGCGCGAAGGAGAACCTGGAGACATGAGCTGCATGGCCGTCGTCAGCCCG
+
<FFGGFFFFDEDFE8<FGG:@FC9,C,CF8@EF,EDF@,BEGFCCFCGG9ECGG,F@CFGFGGGGGGG:++,AB:EF59CCE+BFFCFFGCFD+8CF>F@FE+:,,A3CF,,A,680=DG,C,3++6=CF>ECE>CCC,:C5*4>CEFFF,25AEE@C7:=>E,/954?5E357(2)..)0)8<CFC:*)*<?BFFA>@0*),759?88C04@918)208:*95))-)740,()(,3()*2.19((-<44*03).((-)(,((()1..0.)0)0
@M02542:52:000000000-J9N43:1:1101:21177:4516 2:N:0:GTGTAA
GTAGTCCACGCCGTAAACGATGTCAACTAGCCGTTGGGAGCCTTGAGCTCTTAGTGGCGCAGCTAACGCATTAAGTTGACCGCCTGGGGAGTACGGCCGCAAGGTTAAAACTCAAATGAATTGACGGGGGCCCGCACAAGCGGTGGAGCATGTGGTTTAATTCGAAGCAACGCGAAGAACCTTACCAGGCCTTGACATCCAATGAACTTTCCAGAGATGGATTGGTGCCTTCGGGAGCATTGAGACAGGTGCTGCATGGCGTTCGTCAGTCCGG
+
GGFFFGGGGGGGGGGCFGGGGGGGGGGGGGGGGBFGGGGFGGGGGFGGGGGEGGGGGGFGGEGGADFGGGGGGGGGFGFEECFGFCCGGGEGGGGFECEG7FEGEEFGGGGFF9DEFFGFGF,;===FEC>EGCEG>FGED:C1:DDG,*CF9CFFGFGCFFG5<>596;CGFGFFFFFFFBFFF<+/7)8?F076<94:F79C47=+9064CF?)(2*37*95<A:7:AB)(>((402C7)*22<1745)6).)84)3891(-1*))897)))
@M02542:52:000000000-J9N43:1:1101:16165:4523 2:N:0:GTGAAA
GTAGTCCACGCCCTAAACGATGTCAACTAGTTGTTGGGGATTCATTTCCTTAGTAACGTAGCTAACGCGTGAAGTTGACCGCCTGGGGAGTACGGTCGCAAGATTAAAACTCAAAGGAATTGACGGGGACCCGCACAAGCGGTGGATGATGTGGATTAATTCGATGCAACGCGAAAAACCTTACCTACCCTTGACATGCCACTAACGAAGCAGAGATGCATTAGGTGCTCGAAAGAGAAAGTGGACACAGGTGCTGAATGGCCGTCGTTATCCC
+
FFFGGGDGGGGGGE8,EEGGGGEDFGGGGFEFGFFGGDEDBFGGGGGGGGCFGGFAFFFGEDFFGFCGFBEEGGGFG<FGGEGEGGGECCFGGGGGGGGEGGCEGCFGGGGFBFGGGDEFGF9FG>EGEDGGGGGGGGGGGDCGD*69EF:C;C9FGGDC9,=FGGG7;ACGDDBE>)::F8FFFGGF9AAA4<FA7@FEFFE6AF:ED3>BGC*><>7):87@A4,0))41(59:??:DGFG64:?F0157::A<))))..((9D)0)))*/)
@M02542:52:000000000-J9N43:1:1101:19797:4530 2:N:0:GTGAAA
TAGTCCACGCCGTAAACGATGTCTACTAGCTGTTCGTGTCCTTGTGATGTGAGTAGCGCAGCTAACGCACTAAGTAGACCGCCTGGGGAGTACGGTCGCAAGATTAAAACTCAAATGAATTGACGGGGGCCCGCACAAGCGGTGGAGCATGTGGTTTAATTCGACGCAACGCGAAGAACCTTACCTACTCTTCACATCTACGGAAGACTGCAGAGATGCAGTCTGTCCTTCGGGAACCGTTAGACAGGTGCGCGATGGCTGTCGTCAGCCCCTG
+
GGGDGGGDE>FGGGGGGGC@F@C,<CFEF?GFDF9FG<C@FGDAF?EFGGFCAE@EFFGGG7EEFFG7:+>FGGFE<EG,@FGEGGF>CCFC9@BFEEGGD@DBFFGCEFFFGGGA=FEGGGF9C++=7+4*:CCEEBDFG>>*8<C=FEDE,,,6<:D?A1;955=DBF*5))-77FF@:8=F**A:44@B*66*<2*6921553);963)+A@F9:0)./)*.6)0)6.,(>996(,/*(**))(0.(0)((29(41?13>09*)7)))))0
@M02542:52:000000000-J9N43:1:1101:8627:4551 2:N:0:GTGAAA
GTAGTCCACGCCGTAAACGGTGGGAACTAGGTGTTGGCGACATTCCACGTCGTCGGTACCGCAGCTAACGCATTAAGTTCCCCGCCTGGGGAGTACGGCCGCAAGGCTAAAACTCAAAGGAATTGACGGGGGCCCGCACAAGCAGCGGAGCATGTGGCTTAATTCGACGCAACGCGAAGAACCTTACCAAGGCCTGACATACACCGGAAAGGATTAGAGATAGTGCCCCCCTTGTGGTCGGGGTACAGGTTGTGCATGGCGGTTGTCAGCCCTG
+
GGGGGGGGGGGFGGDFGGGGEGGGFGGGGGGGCFDF8FGEEGGGFGFGGFGGGGGGGFGGGGGGGGGGGGGGEGGGGFGGAFGGGC:FFGGDCFGGEGGC@>FDGGGGGGFFFDEGFFBABF,4=FGGGD>ECCEDGGEEFFGGGGEE=7C59=2BCGGGFEEG77CD>BGDFC>FF>EB@07FF>F4765>F()722*)*.49<BE5>C3(*+363**)-*1/)4-*2(,-8:24(,5C)())345*..*0-4><4:::((((1/99B?85)0
@M02542:52:000000000-J9N43:1:1101:20906:4574 2:N:0:GTGAAA
GTAGTACACGCCCTACACGATGTCAACTAGTTGGGGGGGAATCGTTTCCTTAGTAACGTAGATAACGCGTGAAGTTGACCGCCTGGGGAGTACGGTCGCAAGATTAAAACTGAAAGGAATTGACGGGGACCCGCCCAAGCGGTGGATGATGTGGATTAATTCGATGCAACGCGAAAAACCTTACCTACCCTTGACAGGCCACTAACGAAGCAGAGATGCAGTAGGTGGTCGAAAGCGAAAGTGGACAAAGGTGATGAATGGCTGTCGTCAGCCG
+
6CEFF,66CC+F++6,,6@FF8;66EFG,,<CF,+8F:*>+,3,8>>,833C:<<,@FFDF*,,?@***==*128<<,?FF:****</?*1+<E5;C5*/*/*3@FGGG?C+<3+C5C@+<<+01*8CG8*;CE**2*;*;8;:8*++++<<F79++0:?*9*++*/:6;*9>59D)0.)).86C79F75*8F<:F)-.:4(87:65CEC90:**)):*.)19B2))145>>FFB((-()76>92(857:F*,)-6)-))(,((**)))076))
@M02542:52:000000000-J9N43:1:1101:20280:4587 2:N:0:GTGAAA
GTAGTCCACGCCGTAAACGGTGGGCACTAGGTGTGGGCAACATTCCACGTTGTCCGTGCCGCAGCTAACGCATTAAGTGCCCCGCCTGGGGAGTACGGCCGCAAGGCTAAAACTCAAAGGAATTGACGGGGGCCCGCACAAGCGGCGGAGCATGTGGCTTAATTCGACGCAACGCGAAGAACCTTACCAAGGCTTGACATACACCGGAAAGCATTAGAAATAGTGCCCCCCTTTGGGTCGGTGTACAGGTGGTTCATTGCTGTCGTCTGCTCGG
+
GGFFFGFGGGGGGGFBFGGGGGGGGGGGGGGFFGGGGGGGGGGGGGGGGGGGGGGGGDGGGGGGGGGEFCGGGGGGGGFGGGGGGGGGGGGGGGGGGGGGGGGGGGGGGFGGGGGGGGGG?FFGCDGGGGGGGGGG=CGGGGGGGGEEEGGG?+0<C>4FFGGCFGGD>35DDC;DF))7??FFGG??FFF>38)0384<98)9FFFGFG<?8+<6)**.-**9)6<G?(2(,))(-(,1<(*1-2)91AF>(().5)).)).)*17)77/85)
@M02542:52:000000000-J9N43:1:1101:9410:4590 2:N:0:GTGAAA
GTAGTCCACGCCGTAAACGATGTCTACTAGCTGTTCGTGTCCTTGTGATGTGAGTAGCGCAGCTAACGCACTAAGTAGACCGCCTGGGGAGTACGGTCGCAAGATTAAAACTCAAATGAATTGACGGGGGCCCGCACAAGCGGTGGAGCATGTGGTTTAATTCGACGCAACGCGAAGAACCTTACCTACTCTTGACATCTACGGAAGACTGCAGAGATGCGGTTGTGCCTTCGGGAACCGTAAGACAGGGTCTGCATGGCTGTCGTCAGCCCGG
+
GGGGGGGGGGGGEGGGGGGGGGGGGGGGGGGFFGGGGGFFGGGGGGGGGGGGGG9FGGGGGGGGGGGGGGGGGGGGFFGFGGGGGGGGGGGGGGGGGGGGG7FFGGGGGGFGGGFGGFCFGGGGGGGGCB>EEC>55B>>FGGB1;>;,?9CFFG,CBCCF9CGGGGC;>CGFGFFFF?F:<FGGF76D*)9*4*94:6)*46CEFB87D7?C6+.3*04(8077,8><26),.996<1CDFDC)),71(0???B<9)(,1:B)*1875)))))
@M02542:52:000000000-J9N43:1:1101:23329:4632 2:N:0:GTGAAA
GTAGTCCACGCCGTAAACGATGAGTGCTAAGTGTTAGAGGGTTTCCGCCCTTTAGTGCTGCAGCAAACGCATTAAGCACTCCGCCTGGGGAGTACGGCCGCAAGGCTGAAACTCAAAGGAATTGACGGGGGCCCGCACAAGCGGTGGAGCATGTGGTTTAATTCGAAGCAACGCGAAGAACCTTACCCGGTCTTGACATCCTCTGACAACCCAAGAGATAGGGCGTTCCCCTTCGGGGGCAAGAGTGCCAGGTGGTGCATGGTTGTGGGCATCG
+
GGGGGGGGGGGGGGEGGGEGGGGGGFGGGGGFEGGGGGGGGGGGGGGGGGGGGGGGGGGGG@GGGGGGGGGGGGGGGGG=FGEGGGGGGGGDGGGGGGG=@FEGGGGGGCAFAFGFDGFBFFGGFGEGGGDEEGDGEFGGCF>E;4::==F9?CCCCGGCCFGG5FCDD4FG)77>EB@6)4):*96))073)6=@>98477<>4@69?F:<*/8:1DF)-7).-447?<?<<48:B>9)),12265*)66))5<81>:9A?<)**)))0))))
@M02542:52:000000000-J9N43:1:1101:15812:4644 2:N:0:GTGAAA
GTAGTCCACGCCCTAAACGATGTCTACTAGTTGTCGGGTCTTAATTGACTTGGTAACGCAGCTAACGCGTGAAGTAGACCGCCTGTGGAGTACGGTCGCAAGATTAAAACTCAAAGGAATTGACGGGGACCCGCCCAAGCGGTGGATGATGTGGATTAATTCGATGCAACGCGAAAATCCTTACCTACCCTTGACCTGTCAGGAATCCTCGCGCAATCGAGTGGTGCCCGTAAGGGAGCCTGAAGACTGGTGCTGCTTGGCCGCACTCACCTCG
+
EFF9CFGFG@E@:F,;EFG+A@CF<CDFAEFG966BFF<7ECFGC,,AF,C9@F,,CB7FEBEEFF7FF=:,F9FF9<FFGGGGG:9FE,A=,4+EC4C=4CFGGG,C,,=,,6,8+6,>8,@ED+C@C++333++@7>*334*4<,21:,5,24?DFFGFC8CF+*0;ACC)),):+;6F?+207+654A55);*9;+)3;(2))10*::1:/*)4**.(*)).--0(3(,()).33152(**).(*,(9).)))).)(5)(()).9)))*08
@M02542:52:000000000-J9N43:1:1101:9934:4686 2:N:0:GTGAAA
GTAGTCCATGCCGTAAACGATGTCTACTAGCTGTTCGTGTCCTTGTGATGTGAGTAGCGCAGCTAACGCACTAAGTAGACCGCCTGGGGAGTACGGTCGCAAGATTAAAACTCAAATGAATTGACGGGGGCCCGCACAAGCGGTGGAGCATGTGGTTTAATTCGACGCAACGCGAAGAACCTTACCTACTCTTGACATCTACGGAAGACTGCAGAGATGCGGTTGTGCCTTCGGGAACCGTAAGACAGGTGCTGCATGGCTGTGGTCAGGCCGG
+
GGGGGGGGGGGGGGGGGGGGGGGGGGGGGGGGGGGGGGGGGGGGGGGGFBFCFFFGGGGGDCGGGG?FGGGDEGGGFFGG@GGFGGGGGCFCGFFGFGG7FCFFGACFFFGGFGFFFGGFGGGFGGCCGCCE+:*BEGFF8CGGGG>5:CAFCFCCFFGFF91:7CEDDFGGEG@BE@FFFFFCCFGFG4?@FA?FAAFFFF<<@>)C7C7:@<:@?:74-575;?(:44A<?33(4?1C98DC>7(5844)).24:<11113(*29=))).0)
@M02542:52:000000000-J9N43:1:1101:12871:4718 1:N:0:GTGAAA
GTAGTCCATGCCCTAAACGATGTCAACTAGTTGTTGGGGATTCATTTCCTTAGTAACGTAGCTAACGCGTGAAGTTGACCGCCTGGGGAGTACGGTCGCAAGATTAAAACTCAAAGGAATTGACGGGGACCCGCACAAGCGGTGGATGATGTGGATTAATTCGATGCAACGCGAAAAACCTTACCTACCCTTGACATGCCACTAACGAAGCAGAGATGCATTAGGTGCTCGAAAGAGAAAGTGGACACAGGTGCTGCATGGCTGTCGTCAGCTC
+
GGGGGGGGGGGGGGGGGGGGGGGGGGGGGGGGGGGGGGGGGGGGGGGGGGGGGGGGGGGGGGGGGGGGGGGGGGGGGGGGGGGGGGGGGGGGGGGGGGGGGGGGGGGGGGGGGGGGGGGGGGGGGGGGGGGGGGGGGGGGGGFGGGGGGGGGGGGGGGGGGGGGGGGGGGGGGGGGGGGGGGGGGGGGGGGGGGGGGGGFGFGGGGGGGGGGGGGGGGGGGGFGGGFGGGFFGGGFFGGGFFGFFFGGFGGF4>AFFFFFGGGEGFFB??FFF?
@M02542:52:000000000-J9N43:1:1101:26468:4722 2:N:0:GTGAAA
GTAGTCCACGCCGTAAACGATGTCTACTAGCTGTTCGTGTCCTTGTGATGTGAGTAGCGCAGCTAACGCACTAAGTAGACCGCCTGGGGAGTACGGTCGCAAGATTAAAACTCAAATGAAATGACGGGGGCCCGCACAAGCGGTGGAGCATGTGGTTTAATTCGACGCAACGCGAAGAACCTTACCTACTCTTGACATCTACGGACGACTGCAGAGCTGCGGTTGGGCCTTCAGGAACCGTAAAACAGGTGCGTAAGTGCTTGCGGCAGCCCGG
+
GGGEFEFGGGEGGGGGGGGGGGGGGGGGGGGGG<FFGGGGGCFFGGGGGGGGGGGFGGGCE@FGGFFGGGGGGGGGGGGGFGGGGGGGGFGGFGGGGDGGGGGG@;FGGGGGDGGFFGGGFGGGGGGC+F>BEEGGEDDFCEEGGDC6FGCF9CGEF:FGAC+=CCC)5:C<AD>D:DF>FFFFGGGFG479?<F)))=:FF?C7)0*0*42:8A)(**((073>((*44)))9)(,,47185*)56).))/((((..--)))())7)5)).))
@M02542:52:000000000-J9N43:1:1101:24886:4746 2:N:0:GTGAAA
GTAGTCCACGCTGTAAACGATGCTAACTCGTTTTTGGGGATTTATCTTCAGAGACTAAGCGAAAGTGATAAGTTAGCCACCTGGGGAGTACGAACGCAAGTTTGAAACTCAAAGGAATTGACGGGGGCCCGCACAAGCGGTGGATTATGTGGTTTAATTCGATGATACGCGAGGAACCTTACCAAGGCTTAAATGGGAATTGATCGGTTTAGAAATAGACCTTCCTTCGGGCAATTTTCAAGGTGCTGCATGGTTGTCGTCAGCTCGTGCCGGG
+
GGGGGGGGGGGGGGGGGGGGGGGGFFGGGGGGGGGGGGGGGGGGGGGGGGGGGGGGGGDGGGGGGGGGGGGGGGGGFFGGGFGGGDFGGGGGGGGDGGDGFGGGGGGGGGGGGGGGGFGGGGGGGGGGGGEC:CEGGFGGGE58BDFGGGF?EFGGGGGGFGGFGGGFFF5DEG7AFFAAFFFGGCFFF;AF@5A??0?7FF<7*<@E39:>GGGF<CF7:FFF?ABG:?66278ADFAFF9C7::DF?FB=?FFFFA<(46?3:675)7>)))
@M02542:52:000000000-J9N43:1:1101:18163:4755 2:N:0:GTGAAA
GTAGTCCACGCCCTGAACGATGTCAACTAGTTGTCGGGTCTTCATTGACTTGGTAACGTAGCTAACGCGTGAAGTTGACCGCCTGGGGAGTACGGTCGCAAGATTAAAACTCAAAGGAATTGATGGGGACCCGCACAAGCGGTGGATGATGGGGATTAATTCGATGCAACGCGAAAGACGTTACCTACCTTGGACATGTAGGGAACCTGGCTGAGAGGGGGGGGTGCCCGAAAGGGGCCCATAACCAAGGTGCTGCATGGACTGGGTCAGCTGG
+
FG,EFFFACECFCC,C,;,CFFGF<FFGFF,CFAE:F@CC<@E9F9FGC9AFCFCEF@FFC@FA<FGGC@FEF?FBFGGFG@FFGG77FBF8EFE<FGCB7F8FA;FGGGGGFF,,=8DDGGG999DE++3+@CE6=:83@>3@80,2:CA,@EGGC9>,B;1:7CCC>?ED>D(?);A)0,)57++)8*1+/)2/))1)+),>4>F*)*/48//=733(-7))-435(((--.4,((-/*.*0.(,)(,1)))))()6()))(**0)).)7)0
@M02542:52:000000000-J9N43:1:1101:23976:4773 2:N:0:GTGAAA
GTAGTCCACGCCGTAAACGATGAATGTTAGCCGTCGGGCAGTATACTGTTCGGTGGCGCAGCTAACGCATTAAACATTCCGCCTGGGGAGTACGGTCGCAAGATTAAAACTCAAAGGAATTGACGGGGGCCCGCACAAGCGGTGGAGCATGTGGTTTAATTCGAAGCAACGCGCAGAACCTTACCAGCTCTTGACATTCGGGGTATGGGCATTGGAGACGATGTCCTTCCGTTAGGCTGGCCCCAGAAAACGTGCTGCTATGCTGTCGTCACAC
+
GGGGGGGGGGGGGGGGGGGGGGGGGGGGGGGGGGGGGGGGGGGGFFFGGGGGDGGGGGGGGGGGGGGGGGGGGGGGGGGGGGGEGGFEFEFFGGGGGEGEGCFGGCGGGGGGG8EDG,@@E@DFDEDEDGDGECC*=<,;CE1:C4EGGGG++33;EFGGA+/:C<EG8FC357>3)6)55874**+869*=F>F6AAF45(,).9:E@C?:7C+6(*9(77)0-5274(-)5<(,(4.75:FD((.?).)).41:A2,.))).**15;5))*)
@M02542:52:000000000-J9N43:1:1101:18646:4788 1:N:0:GTGAAA
GTAGTCCACGCCGTAAACGATGTCTACTAGCTGTTCGTGTCCTTGTGATGTGAGTAGCGCAGCTAACGCACTAAGTAGACCGCCTGGGGAGTACGGTCGCAAGATTAAAACTCAAATGAACTGACGGGGGCCCGCACAAGCGGTGGAGCATGTGGTTTAATTCGACGCAACGCGAAGAACCTTACCTACTCTTGACATCTACGGAAGACTGCAAAGATGCGGTTGTGCCTTCGGGAACCGTAAGACAGGTGCTGCATGGCTGTCGTCAGCTCGT
+
GGGGGGGGGGGGGGGGGGGGGGGGGGGGGGGGGGGGGGGGGGGGGGGGGGGGGGGGGGGGGGGGGEFFGGGGGGGGGGGGGGGGGGGGGGGGGGGGGGGGGGGGGGGGGGGGGGGGGGGGGGGGGGGGGGGGGGGGGGGGGGGGGGGGGGGGGGGGGGGGGGGGGGGGGGGGGGGGGGGGGGGGGGGGGGGGGGGGGGGGGFGGGGGGGGGGGGGGGF@FEGGGGGGGGGFFGGGFFGGGEFGFFFGGFGGFFFFFBBFFGDCFG<?FF?4FF.
@M02542:52:000000000-J9N43:1:1101:26007:4791 2:N:0:GTGAAA
GTAGTACACGCCGTAAACGATGTCTACTAGCTGTTCGTGTCCTTGTGATGTGAGTAGCGCAGCTAACGCACTAAGTAGACCGCCTGGGGAGTACGGTCGCAAGATTAAAACTCAAATGAAATGACGGGGGCCCGAACAAGCGGTGGAGCATGTGGTTTGATTCGACGCAACGCGAAGAACCTTACCTACTCTTGACATCTACGGAAGACTGCAGCGATGCGGTTGTGCCTTCGGGAACCGTAAAACAGGTGCAGCATGGCTTTCGTCAGCCCGG
+
FCEF<,CFFGECGEGDGFE+BFFFGGCFF<@FFGGEGGCCC@ACCEEGF9A9EE@CF9+@FC7C?EFF@7CCFG8F?E?EEFC@@@GGGGGFEEF@<CCEG=BFG,7CFCFG9BDE?DGG,ADFF@8FGGG8CE*@*>C:,>>8*/6:@EF0<:94=87FFE11+:77.8=C:DB@EE?458FG6C7=6=6FB)7?)5@46>?D3).8)*.,AC+0,*11(7>316:F4)-4(7(,9:0>5:**.,85(./?))).)-31(,()9955DF4)))
@M02542:52:000000000-J9N43:1:1101:15602:4798 1:N:0:GTGAAA
TAGTCCATGCCGTACACGATGAGTGTTCGCCCTTGGTCTACGCGGATCAGGAGCCCAGCTAACGCGTGAAACACTCCGCCTGGGGAGTACGGTCGCAAGGCTAAAACTCAAAGGAATTGACGGGGGCCCGCACAAGCAGCGGAGCATGTGGCTTAATTCGACGCAACGCGAAGAACCTTACCAAGGCTTGACATACACCGGAAAGCATTAGAGATAGTGCCCCCCTTGTGGTCGGTGTACAGGTGGTGCATGGCTGTCGTCAGCTCGTGTCGTG
+
GGGGGGGGGGGGGG,FGGGGGGGGGGGGGGGGGGGGGGGGGGGGGGGGGGG,CFGGGGGGGGGGGGGGGGGGGGGGGGGGGGGGGGGGGGGGGGGGGGGGGGGGGGGGGGGGGGGGGGGGGGGGGGGGGGGGGGGGGGGGGGGGGGGGGGGGFGGGGGGGGGDGGGGGGGGDGGGGGGGGGGFGGGGGGGGGGGGGGGFEEFGGGGGGGGGGGGGGGGGFGDFEGGGGDGBFGGG>EGGGFFGF??EFFGGFFFFFB<?FGGGF>:BFFFFF><
@M02542:52:000000000-J9N43:1:1101:24192:4802 2:N:0:GTGAAA
GTAGTCCATGCCGTAAACGATGAGTGTTCGCCCTTGGTCTACGCGGATCAGGGGCCCAGCTAACGCGTGGAACACTCCGCCTGGGGAGTACGGTCGCAAGACCGAAACTCAAAGGAATTGACGGGGGCCTGCACAAGCGGTGGAGCATGTGGTTTAATTCGAAGCAACGCGCAGAACCTTACCAGCTCTTGACATTCGGGGTATGGGCATTGGAGCCGATGTCCTTCAGTTAGGCTGGCCCCCGAACAGGTGCGGCATGGCCGTCGTCAGCGCG
+
GGGGGGGGGGGGGGGGGGGGEG9FFGGGGGGGGGGGGGGFGGGDGGECGGGGGGCFGGGGGGGGGGGGGGGGGGGGGGGGGGGFGGGGGGGGCG7:CEGG?FGGGG@E=<FEFBF@CEFGGCGEDDEE8<@5BCF<,,BEEGGEFGCFCCFF=:CCFG7FFGGGGGGGEFGDEGFFFFF?F:):CFFFGFF7)67646F>E2?<F7@C5*4<F9*).9C1,)/9)).2))6).5::?:BC<4))-49501F6:(,,942<<((-))...5/0).
@M02542:52:000000000-J9N43:1:1101:14112:4881 2:N:0:GTGAAA
GTAGTCCACGCCCTAAACGATGTCAACTAGTTGTTGGGGATTCATTTCCTTAGTAACGTAGCTAACGCGTGAAGTTGACCGCCTGGGGAGTACGGTCGCAAGATTAAAACTCAAAGGAATTGACGGGGACCCGCACAAGCGGTGGATGATGTGGATTAATTCGATGCAACGCGAAAAACCTTACCTACCCTTGACATGCCACTAACGAAGCAGAGATGCATTAGGTGCTCGAACGAGAAAGTGGACACCGGTGCTGCATGGCTGTCGTCAGCCC
+
GGGGGGGGGGGGGGFFGGGGGGGGGGGGGGCFGFGGGGGGGGGGGGGGGGFCFGGGGGGGGGGGFGGGGGDGGGGGGGGGGGGGGGGGEEGFGGGGDGGGGGG=FFGGGGGGGGGGGGGDCFFGGGGGGFGGGGGGGGGCGGEGGCFFGGCFE<,:DFF,BCGGGFCFFFGDBGFFFF>>A<AFGGGFFFFFFFFF<)0)=@FGFFFGFDBF68EFA>FBFFF=<92D2621?)-31(49767C<(4)-(8<99AA<:>9(04(027F..;4))
@M02542:52:000000000-J9N43:1:1101:14406:4888 2:N:0:GTGAAA
GTAGTCCTAGCCCTAAACGATGATTGCTTGGTGTGTCGGGTACCCAATCCGGTCGTGCCGAAGCTAACGCGATAAGCAATCCGCCTGGGGAGTACGGTCGCAAGGCTAAAACTCGAAGGAATTGACGGGGGCCCGCACAAGCGGTGGAGCATGTGGGTTAATTCGACGCAACGCGAAGAACCTAACCTGGGCTCGAACTGGAGTGGAAATCGGTAAGAATATCGGGGCCTAGCAATGGGCCGCTAAAATGGGGTCAGATGGCCGTCGTCGACCG
+
FGGGGCFEEF<FDD8C,C;CGF9C<<9FC@7EFCGGE7@+C@C@CFF<C6+@FFGG7:F6=F++,C??FC::@FG<<?,59,F+BF7<+>BFEFAF@@=BFE@F7+8,,9,,,8+@0++@D8EGD=CF@E5@:::B1F*4,:*B:):=EC*<EGFG5C*:41><:+/)055>))-))..0)(0**7**08F5)())3,))),(*)0*0*0-8>*;)5>C).1*)((()-(((,*-.,48**(/)4()1))17(,(((.2)24(,1).75)))0)
@M02542:52:000000000-J9N43:1:1101:11705:4947 2:N:0:GTGAAA
GTAGTCCACGCCCTAAACGATGTCAACTAGTTGTCGGGTCTTCATTGACTTGGTAACGTAGCTAACGCGTGAAGTTGACCGCCTGGGGAGTACGGTCGCAAGATTAAAACTCAAAGGAATTGACGGGGACCCGCACAAGCGGTGGATGATGTGGATTAATTCGATGCAACGCGAAAAACCTTACCTACCCTTGACATGTATGGAACCCTGCTGAGAGGTGGGGGTGCCCGAAAGGGAGCCATAACAAAGGTGCTGCATGGCTGTCGTCAGCTCG
+
GGGGGGGGGGGGGGGGGGGGFGGGFGGGGGGGGGGGGGGEFGFGGGGGGGGGGGGGGGGGGDFFFGGGGGGGGGGGGFGGGGGGGGGGGGGGGGGGGGGGGCFGGGFGGFGGGFDFGGFGFFGGDEGGGG@EGGGGGGGGGGBEGFGGGGFCGGGGGFGGFCFGGDGGFFEDAG>AAFDDFEFG4CFFGFFFFFFF?@AEFFBGFFFEFGFFGGGF?D7:?>ED>9?4??;19BF?0:>9C<CFB<)..496:).8:A4017:(25)))80*95
@M02542:52:000000000-J9N43:1:1101:18463:5026 2:N:0:GTGAAA
GTAGTCCACGCCGTAAACGGTGGGAACTAGGTGTTGGCGACATTCCACGTCGTCGGTGCCGCAGCTAACGCATTAAGTTCCCCGCCTGGGGAGTACGGCCGCAAGGCTAAAACTCAAAGGAATTGACGGGGGCCCGCCCAAGCAGCGGAGCATGTGGCTTAATTCGACGCAACGCGAAGAACCTTACCAAGGCTTGACATACGCCGGAAAACCCTGGAGACAGGGTCCCCCTTGTGGTCGGTGTACAGGTGGTGCATGGCTGTCGTCAGCTCGG
+
GGFGGGGGGGGGGG>FGGGGGGGGGGGFGGGGGGGGGGGGGGGGGGGGGGGGGGGGGGGGGGGGGGGGGGGDEGGGGGGFGGGGGGG7FGGDGFFGGGGGGGGGGGGGGFFGGGGGGGGG6FFGGFFE@FDGGGGGG*8/:;FCGGEDEDGGC7CFEGG=FFGGGGFD3>EG@D9BEEFBF1<FGGGFGFFFF?FF??FFFFFGBFFGFGB0ECC5<55(()87?F7D6?9BFFDFF7<DG2*94A>F<BF36:D0)>:BF(4)*9>5;48753
@M02542:52:000000000-J9N43:1:1101:15912:5035 2:N:0:GTGAAA
GTAGTCCACGCCGTAAACGATGTCTACTAGCTGTTCGTGTCCTTGTGATGTGAGTAGCGCAGCTAACGCACTAAGTAGGCCGCCTGGGGAGTACGGTCGCAAGATTAAAACTCAAATGAATTGACGGGGGCCCGCACAAGCGGTGGAGCATGTGGTTTAATTCGACGCAACGCGAAGAACCTTACCTACTCTTGACATCTACGGAAGACTGCAGAGATGCGGTTGTGCCTTGGGGAACGGTAAAACAGGTACTGCATGGCTGGCGTCAGGGCGG
+
GGGGGFGGGG>FGG7,CFEDGFGGFGGGGGGGFFGFDFFE@FGCFGAEGFGFGGGGGDCF:C><AEFFGGGGGGGGGG9FBCEFC=4?FCCG?FGGGDEGGGDEDGGGG99DFFFBFGGGGGGGFDC7EECEEGGGGG>FFGGBBD*:8*9:CFGF@CFGFFCFGDE73=C<)767:BFFFFFFC709FFFF=>F?ABF<FA:55>5F):)(+3+83C7AB>E>08:>ADA)55(((-(**(**63:?12*/64-5))40(((()/).))))))
@M02542:52:000000000-J9N43:1:1101:24016:5040 1:N:0:GTGAAA
GTAGTCCATGCCGTAAACGATGAGTGTTCGCCCTTGGTCTACGCGGATCAGGGGCCCAGCTAACGCGTGAAACACTCCGCCTGGGGAGTACGGTCGCAAGACCGAAACTCAAAGGAATTGACGGGGGCCCGCACAAGCGGTGGAGCATGTGGTTTAATTCGACGCAACGCGAAGAACCTTACCTACTCTTGACATCGACGGAAGACTGCAGAGATGCGGTTGTGCCTTCGGGAACCGTAAGACAGGTGCTGCATGGCTGTCGTCAGCTCGTGTT
+
GGGGGGGGGGGGGGGGGGGGGGGGGGGGGGGGGGGGGGGGGGGGGGEDEGGGFGGGGEFGFGGGGGGGGGGGGGGFGGGGGGGGGGGGGGGGGGGGGGEGGGGGCFGGGGG?FGGGGGGGGGGGGGGGGGGGGDFGCFBFGDGFGGGGGGGGGGGGGGGGGGEGGGGEEECDGEGGGGGGDAFFGGFGGGGGGGGG*0CGGFGGGGGGGGGDGAFCFCEGGGGE7FFGGGFFGGFFFECDF474700*9DG?FD4?FF:<C<<>5:8>717FF5
@M02542:52:000000000-J9N43:1:1101:22089:5051 2:N:0:GTGAAA
GTAGTCCACGCTGTAAACGATGGATACTAGCTGTTGGGGGCAACTTCAGTGGCTAAGCGAAAGTGATAAGTATCCCACCTGGGGAGTACGTTCGCAAGACCGAAACTCAAAGGAATTGACGGGGGCCCGCACAAGCGGTGGAGCATGTGGTTTAATTCGACGCAACGCGAAGAACCTTACCTACTCTTGACATCTACGGAAGACTGCAGAGATGCGGTCGTGCCTTCGGGAACCGTAAGACAGGTGCTGCATTGCTGTCGTCAGCTCCGGTTGG
+
GGGGGGGGGGGGGGGGGGGEGGGGGGGGGGGGGGGGGGGGGGGGGGGGGGGGGGGFGGGGGGGGGGGGGFFCEFEFGGGGGGGGGGGGGGGGGGGGGGGGGGGGGGFGFGGEGGF8DFGGGGDGDG8CGGCCEFCFGG8:EGFGFGGF7FFCFG?,CFGGEGEGGGC33;CGFGFFFFFFF26<**<7*6:6828@AFB?E9<D99)<<F?B7AFB;5539))7-6?F:99BFFFB((,2*4*7.(59426=)5>)-.,44(40**/)))0)))
@M02542:52:000000000-J9N43:1:1101:23403:5093 2:N:0:GTGAAA
GTAGTCCTAGCCCTAAACGATGATTGCTTGGTGTGTCGGGTACCCAATCCCGTCGTGCCGAAGCTAACGCGATAAGCAATCCGCCTGGGGAGTACGGTCGCAAGGCTGAAACTCAAAGGAATTTACGGGGGCCCGCACAAGCGGTGGAGCATGTGGTTTAATTTGACGCAACGCGACGAACCTTACCTGGGCTCGAAAGGTAGAGGAATTCGGTAGAAATATCGGCCCCTAGCACGTGGCCTTGAAATAGAGGCTGAATGGCCGTCGGTCGCTC
+
FGGGGGGEGDGG<C@E<<;FFFFGDCFGGFGGG@@F9,+@F7<CEEFFFGCBFEGE7:@@FD+8F<FFGEG+>FEAA,EFAFCFGG@F@F+@CGF7CFFCFG7C7FF@F33,3EF,+8@=,,@,?EC7+6@E:5@*4C*:DFGDGGG5:,5??9C,=C<+@FE+AC:*52=))),87)8>B>@*:7E627@4)->)(-)./))**07F)>>3F/;)6C:66**)4(()-(4(5=)((,()*,*2)..*.-**((((())).:(-977)))8;0.
@M02542:52:000000000-J9N43:1:1101:9688:5119 2:N:0:GTGAAA
GTAGTCCACGCCGTAAACGATGTCTACTAGCTGTTCGTGTCCTTGTGATGTGAGTAGCGCAGCTAACGCACTAAGTAGACCGCCTGGGGAGTACGGTCGCAAGATTAAAACTCAAATGAATTGACGGGGGCCCGCACAAGCGGTGGAGCATGTGGTTTAATTCGACGCAACGCGAAGAACCTTACCTACTCTTGACATCTACGGAAGACTGCAGAGATGCTGTTGTGCCTTCTGGAACCGTAAGACAGGTCCTGGCTGGCTTTTGTCATACCGG
+
GGGGGGGFGGGGGGGGGGGGGGGGGGGGGGGGGGGGFEGGGGGGGGFFFGGGGGGGGGGGGGGGGGGGGGGGGGGGGGGEGDFGGGGGGGGGGGGGGGGGG@CFFFGGGGGGGGFFGGDFGCFG=E+@EFGCEGGGGDFFGGGCEDCGGG,AF?GGGFG@FGGCFGGG38CDADB3B@@F><F=FFGFF???FFFF2264?21C5>:@FC?BG<+83:>A)9@F>?:F<96))/3),(4/91C>:2(5:7)1.)((.8B:7(()201****0))
@M02542:52:000000000-J9N43:1:1101:25214:5141 2:N:0:GTGAAA
GTAGTCCATGCCGTAAACGATGAGTGTTCGCCCTTGGTCTACGCGGATCAGGGGCCCAGCTAACGCGTGAAACACTCCGCCTGGGGAGTACGGTCGCAAGACCGAAACTCAAAGGAATTGACGGGGGCCTGCACAAGCGGTGGAGCATGTGGTTTAATTCGATACCACGCGCAAAACCTTACCAGCCCTTGACATATGAACAAGAAAACCTGTCCTTAACGGGATGGTACCTACTTTCCTTCAGGTTCTGCATGGCTGGCGTTAGCTCTGGTCC
+
GGEEFGGGCFG8:FCFFECGGEGGAFFGGG>,B:FF<9FDFEFCGC@FEFE8<CGGGC8EEDGFGFCGF7BF,BD??FFGGCFC7@=FFCGGDEGEGGGGGGFC7>:C,@343D63+>@@EFC7935:C=/:86C6C:*=*11*;;CCGGFC:=CFFDFFFGF5C*<*)0*))/40)756*.9*>47>CF)7?27*)6*64474)7:8?<7(308=)*0)45@)4:<:<)).6)).)6)**.**)).1..99)671(((((-((****1*)/*)
@M02542:52:000000000-J9N43:1:1101:12305:5143 2:N:0:GTGAAA
GTAGTCCGCGCCCTAAACGATGTCAACTAGTTGTCGGGTCTTCATTGACTTGGTAACGTAGCTAACGCGTGAAGTTGACCGCCTGGGGAGTACGGTCGCAAGATTAAAACTCAAAGGAATTGACGGGGACCCGCACAAGCGGTGGATGATGTGGATTAATTCGATGCAACGCGAAAAACCTTACCTACCTTTGACATGTATGGAACCCTTCTGAGAGGTTGGGGTGCCCGAAAGGGAGCCATAACACAGGGTCTGCATGGCTGTCGTCAGCTGG
+
GGGFGGGGGGGGGGGGGGGGGGGGGGGGGGGGGGGGGGGGGGGGGGGGGGGGFGGGGGGGGFFGGGGGGGGGGGGGGGGGGGGGGGGGFGGFGEGGDGGGGGGGGGGGGGGFDGGFFGGDGGGGGGGGGGDCCGCEGGFFEGECE?DCGGGGGGGDDGGGFGGGGDGCFFCGFGF5BA3>FFAFGGFFG/@FA?FA?@FEFEDDFFFGF573CE7/5D6(4>EFFB:F019BFFF?<69GC9CF74>5::)0310:4A>70(((**..)))*))
@M02542:52:000000000-J9N43:1:1101:20852:5154 2:N:0:GTGAAA
GTAGTCCACGCCGTAAACGGTGGGAACTAGGTGTTGGCGACATTCCACGTCGTCGGTGCCGCAGCTAACGCATTAAGTTCCCCGCCTGGGGAGTACGGCCGCAAGGCTAAAACTCAAAGGAATTGACGGGGGCCCGCACAAGCAGCGGAGCATGTGGCTTAATTCGACGCAACGCGAAGAACCTTACCAAGGCTTGACATACACCGGAAAGCATTAGAGATAGTGCACCCCTTGTGGGCGGTGTCCAGGTGGGGCATTGCTTTCGGCAGCCCGG
+
GGFFFGGGGGGGGGG@FGGGGGGGGGGGGGGGGGGGGGGGGGGGGGGGGGGGGGGGGGGGGGGGGGGFFFGGGDGGGGGGFGGGGGBFFGGGGGFFGGGGGGDCEFGAFEFDFFGGGGGGGGGGGGGEEEGGGGGGGGGGDEGGGGEGE5>5CFFGGGC=AFGG+9CD>37DFG>EB>:3)8>GCFCFFF47)5F322*6F427?>>C5D0,<+A4<**64@==5:):4166(5<>B(-<3;GG)))94)))((422)54))))*)))87)075
@M02542:52:000000000-J9N43:1:1101:12065:5211 1:N:0:GTGAAA
GTAGTCCACGCCCTAAACGATGTCAACTAGTTGTTGGGGATTCATTTCCTTAGTAACGTAGCTAACGCGTGAAGTTGACCGCCTGGGGAGTACGGTCGCAAGATTAAAACTCAAAGGAATTGACGGGGACCCGCTCAAGCGGTGGATGATGTGGATTAATTCGATGCAACGCGAAAAACCTTACCTACCCTTGACATGCCACTAACGAAGCAGAGATGCATTAGGTGCTCGAAAGAGAAAGTGGACACAGGTGCTGCATGGCTGTCGTCAGCTC
+
GGGGGGGGGGGGGGGGGGGGGGGGGGGGGGGGGGGGGGGGGGGGGGGGGGGGGGGGGGGGGGGGGGGGGGEGGGGGGGGGGGGGGGGGGEGGGGGGGGGGGGGGGGGGGGGGGGGGGGGGGGGGGGGGGGEGGGGGGGGGGGGGGGFGGGGGGGGGGGFGGGGGGGGGGGGGGGGGGGGGGGGGGGGGGGGGGGGGGGGGGFGGGGGGGGGGGGGGGGGGGGGGGGGGGGFFGGGFFGGGFFGFFFGGFGGF@BFFFFFFGGGFGFFF?<:FB?
@M02542:52:000000000-J9N43:1:1101:20151:5219 2:N:0:GTGAAA
GTAGTCCACGCCGTAAACGATGTCTACTAGCTGTTCGTGTCCTTGTGATGTGAGTAGCGCAGCTAACGCCCTAAGTAGACCGCCTGGGGAGTACGGTCGCAAGATTAAAACTCAAATGAATTGACGGGGGCCCGCACAAGCGGTGGCGCATGCGGTTTAATTCGATGCAACGCGAAGAACCTTACCTACTCTTGACATTTATGGACGACTGCAGGGATGCGGTTGTGCCTTCTGGCACCGTAAGAACGGTTCTGCATGGCTTGCGTCAGCTTGG
+
FFGGFG<FFGGGGCF7D<FCBCFGGGGGGFFFFGFG>FCE,9EFDF@EGGAFAEE9<<CB@FEG<9EFD+@+A,:A?FGGF7FGGG?@FE7C>9BEG>>F:+8?,C?FAD@@GCD,+@@CFFC=BC++8:CC8:EGDEEC8C51448*AC*=,4:EGCDE++<>C+11*;?CB3,77@6>F(67>GG*6/)*9276).0)*)606/)/7*(.93*)-CC12)001(,:5)6.)*4).4,)1,*/))(),4)7)-).-)1(.,-(117)))*/07
@M02542:52:000000000-J9N43:1:1101:22463:5221 2:N:0:GTGAAA
GTAGTCCATGCCGTAAACGATGAGTGTTCGCCCTTGGTCTACGCGGATCAGGGGCCCAGCTAACGCGTGAAACACTCCGCCTGGGGAGTACGGTCGCAAGATTAAAACTCAAAGGAATTGACGGGGACCCGCACAAGCGGTGGATGATGTGGATTAATTCGATGCAACGCGAAAAACCTTACCTACCCTTGACATGCCACTACCGAAGCAGAGATGCATTAGGTGCTCGAAAGAGAAAGTGGACACAGGTGCTGCATGGCTGTCGTCAGCTCGG
+
GGGGGGGGGGGGGGGGGGDGGFGGFGFGGGGGGGGGGGGGGGGGGG>FGCCFFGGGGDGGGGGGGGGGGGGGGGGGGGGGGGFDGEDGGGFEDGGGGGGGCGGGGCGGGGGGCDFGDFGGGGGGGGG>8FGEGGCCGGGGE:>F9>ECFFCFGGGGGGGDFFFGGGGGFFGGF):AED44=;;CDFGFF@4BFDFF:)9<:>25<>BD:D<788:=9C:4<=FFF?FC<B:?;4328(4005DD>??F?A?@A>24490?:1:<D7.5>4*<5>
@M02542:52:000000000-J9N43:1:1101:25102:5222 2:N:0:GTGAAA
GTAGTCCACGCCCTAAACGATGTCAACTAGTTGTTGGGGATTCATTTCCTTAGTAACGTAGCTAACGCGTGAAGTTGACCGCCTGGGGAGTACGGTCGCAAGATTAAAACTCAAAGGAATTGACGGGGACCCGCACAAGCGGTGGATGATGTGGATTAATTCGATGCAACGCGAAAAACCTTACCTACCCTTGACATGCCACTAACGAAGCAGAAATGCATTAGGTGCTCGAAAGGGAAAGTGGACACAGGTTCTGCATGGCTGGCGTCAGCCC
+
GGFFFGGGGGGGGGGGGGGGGGFGEGGGGGGGGGGGGGGGGGGGGGGGGGGGGGGGGGGGFGGGGGGGGGGGGGGGGGGGGGGGGGGGGGFFGGGGEGGGGGGGGGGGGGGEFGGGGGFGGGGGGGGGGGGBEEGGGGGGGDCEGGGGFFFFAFGGGGGGFFGFGGGGFFEDEGFFFFF3;EFGGGF8FAFFA<FFFFF)8;;FFFEEEC((**+0.::)66/*95<C-44(456((.4C>-7C2?0)23573).652-61(3(*1)0))8)))
@M02542:52:000000000-J9N43:1:1101:4642:5242 2:N:0:GTGACA
GTAGTCCACGCCCTAAACGATGTCAAATAGTTGTCGGGTCTTCATTGACTGGGTAACGTAGCTAACGCGTGAAGTTGACCGCCTGGGGAGTACGGTCGCAAGATTAAAACTCAAAGGAATTGACGGGGACCCGCACAAGCGGTGGATGATGTGGAGTAATTCGATGCAAAGCGAAAAACCTTACCTACCCTTGACATGTATGGAACCCTGCCGAGAGGGGCGGGTGCACGAAAGGGAGCCAATAAACAGGATGTGCATTGCCGGCTCTCGCCCC
+
CFFGGDEDFCCD:@@EFG7F@DFEFFGGGD@EGFGGGFGGGGGGGGGEGA,BFFEEFCFCC@EFFGDCCBFCCE<CB9FGCD+7?FDBCC+AF@7E@EE@C7A=,AE9F@CEF==EFFFE8DGG>>=+@=8+8+4++33@@E8887,,@,2ECC,2>DC@B7*<@G58+398?C@)/85)?>4*;7CFGA6AF8FFE);<;)3+*8=CA*((=58)4**-(000,42040((-<:,.((**(**)-)*,()/(,.)4-))..((/)))*08)0)
@M02542:52:000000000-J9N43:1:1101:7026:5260 2:N:0:GTGAAA
GTAGTCCACGCCGTAAACGATGTCTACTAGCTGTTCGTGTCCTTGTGATGTGAGTAGCGCAGCTAACGCACTAAGTAGACCGCCTGGGGAGTACGGTCGCAAGATTAAAACTCAAATGAATTGACGGGGGCCCGCACAAGCGGTGGAGCATGTGGTTTAATTCGACGCAACGCGAAGAACCTTACCTACTCTTGACATCTACGGAAGACTGCAGAGATGCTGTTGTGTCTTCGGGAACCGTAAGACAAGTGCTGCATGGCTGGCGTCAGCTCGC
+
GGGF<ECEFCGGGGDGGGGEBDFFGGGGFFFFGGGGGEFG@<<EFF,AECF<EFFGGGDGCC@EFFG>FGGGGFFFFGFDGGG7FCCCFCFGEGGGEGGDGGGGGCGAFGGGGFFEFAGF;FGG8B@CEFEG7B7ECFFF,:E1*7*=EGGG?99CEGGGAAFCFCC<A>E5><;57)9;>:?FFGG=C6;?@2??<)9A=)257BDC?FF?7<+7(7C4)19=2,(*.6<5()3,2?BDG:C/6?2).6784-70541:(((-/*7))9*93)
@M02542:52:000000000-J9N43:1:1101:24675:5338 2:N:0:GTGAAA
TAGTCCACGCCCTAAACGATGCGAACTAGGTGTTGGGGAAGGAGACTTCTTTAGTACCGTAGCTAACGCGTGAAGTTCGCCGCCTGGGGAGTACGGTCGCAAGATTAAAACTCAAAGGAATTGACGGGGACCCGCACAAGCGGTGGATGATGTGGATTAATTCGATGCAACGCGAAAAACCTTACCTACCCTTGACATGCCAGGAACTTTCCAGAGATGGATTGGTGCTCGAAAGAGAGCCTGGACACAGGTGCTGCATGGCCGCTGTCAGCTC
+
FAF@FFGFEFGGGA@EAFGGCEEG>:F<CFG<<@,C:CFFGCC,9CF,FFGGFGECGGGGGDDFEFFCFGGDGFGGEGDG7:B=FFE7C4C=E<C:ACCFCBC<F9FGD,,88,6@DD,@>,@8+38>EGEBCEGD5*3@DEB>C4B4<9C,5=F?,CC@FEGC78C5886))795>5AEE(8>DC7:C559::47<>?0:2)9)<5<?*59F+<@2>2,4/9)8<?F2<?9B7((.((948<C(,)0824?307<70641((())0)**1)*0
@M02542:52:000000000-J9N43:1:1101:20036:5339 2:N:0:GTGAAA
GTAGTCCACGCCCTAAACGATGTCAACTGGTTGTCGGGCCTTCATTGGCTTGGTAACGTAGCTAACGCGGGAAGTTGACCGCCTGGGGAGTACGGTCGCAAGATTAAAACTCAAAGGAATTTACGGGGACCCGCACAAGCGGTGGATGATGTGGATTAATTCGATGCAACGCGAAAAACCTTACCTACCCTTGACACGTATGGAACCCCGCTGAGAGGTGGGGGTACCCGAAAGGAAGCCATAACACGAGTTCTGCATGGCTGTCGTCAGCTCG
+
<@@;;CCFFEC,@:6C<EBGDFD9,6<;@CCEF:FEGDD@7,C,,C6F<9E::E,6BFE,=6,654CFG+@FGGG<FGGGD7+??F7F+8864?FBCE+CFF<59CF@3FB9DDAD+,8@C,5@C>+@8>*:>E*>*@8,*1>CE*,,1,1B7C?,56:=@,;4@8*0;):)5325>F).829F4:EF:7=473;4)-5283(:?:)*79((*1**)121857>0(,0)477(<3(((.7><FC(-4)(,)).))64).((,43*970)74*7.
@M02542:52:000000000-J9N43:1:1101:16902:5365 2:N:0:GTGAAA
GTAGTCCATGCCGTAAACGATGTCTACTAGCTGTTCGTGTCCTTGTGATGTGAGTAGCGCAGCTAACGCACTAAGTAGACCGCCTGGGGAGTACGGTCGCAAGATTAAAACTCAAATGAATTGACGGGGGCCCGCACAAGCGGTGGAGCATGTGGTTTAATTCGACGCAACGCGAAGAACCTTACCTACTCTTGACATCTACGGAAGACTGCAGAGATGCGGTTGTGCCTTCGGGAACCGTAAGACAGGTTCTGCATGGCTGTCGTCCGCTCGG
+
GGGGGGGGGGGGGFCFGGGGGGGGGGGGGGGGGGGGGGGGFGGGGGGGGGGGGGGGGGGGGGGGGGGGGFGGGGGGGGDDGGGGGGGGGGGGGGDGGGGGGGGGGGGGGGGGGGGGGGGGGGFGGGG7CEGGGGGGGGCFG5CCEGEGGGGF99CGGGD?6CEGGGCD3>ED>D9>B>FFFFFGGGGFGFFFFAFFFF*)/629B5>C?F??D++8,C*-4:)708(:<BA24509;?09>0C724(0,4**-).4<)48<<125155>)75.)
@M02542:52:000000000-J9N43:1:1101:19555:5381 2:N:0:GTGAAA
GTAGTCCACGCTGTAAACGTTGCGCGCTAGGTGGGGGCGACATCCACGTAGGCCGTGCCGTAGCTAACGCATTAAGCGCCCCGCCTGGGGAGTAGGACCGCAAGGCTAAATCTCAGAGGAATTGGCGGGGGGCGGCAGAGGCGGTGGCGCAGGAGGGGTAATTTGAGTAAACGCGAAGAGGCATACCTGGGCTTGACATGGGCCACACAACCCTCAATGTCGGGTATGCCCTGTGGGTGGGGTGCAGGTTGTGCTTGGTTCTCCCCAGGGCGGG
+
,6CFGC<,68@668;6,6B,B6,@+6+@++9EF,F:F:6@=:85,,CF,,B+F,4F=F+@4?++F9,94>+C+CF9,+@F+3@+@F<==+++8,,,,@@>CE7:>*3@F,,7@FF,;912,25,*,*=C*:*****1***2*2*/)**/*1/**2***129020<:****<:)),7)7;)71)029F*:>F)73)5))*.)((1)))20*4(***.)**.)078(2)06)(,,0),((,)11))(.4).)..4).),8)())))2*)))..0)0
@M02542:52:000000000-J9N43:1:1101:16427:5386 2:N:0:GTGAAA
GTAGTCCACGCCCTAAACGATGTCAACTAGTTGTTGGGGATTCATTTCCTTAGTAACGTAGCTAACGCGTGAAGTTGACCGCCTGGGGAGTACGGTCGCAAGATTAAAACTCAAAGGAATTGACGGGGACCCGCACAAGCGGTGGATGATGTGGATTAATTCGATGCAACGCGAAAAACCTTACCTACCCTTGACATGCCACTAACGAAGCAGAGATTCATTAGGTGCTCGAAAGAGAAAGTGGACACAGGTGCTGCATGGCTGTCGTCAGGCC
+
GG7FGGGGGGGGGG8FFGGGGGGGGGGGGGGGGGFGGGGGEG@EGGGGGF<EFGGGGGGGFGGGGGGGGGGGGGFGGGGGGEEBFGGGGDGCFEGF=BEGGGGGGGGGGGGCFFFFFGF8>B=E=>EEEGCCEGCCEFGGGEB>E>FGF7::@EFGGFGGFFGGGDEGF6=CEG1ABF:>5=FCFDCFCFFF5;A66EF;=<?CFFFGEDFF?EGF2*06)97@2))9-63((71(44:GG2C4),,.41:*(4<<),)58:((02)8))))))
@M02542:52:000000000-J9N43:1:1101:22323:5392 1:N:0:GTGAAA
GTAGTCCACGCCCTAAACGATGTCTACTAGTTGTCGGGTCTTAATTGACTTGGTAACGCAGCTAACGCGTGAAGTAGACCGCCTGGGGAGTACGGTCGCAAGATTAAAACTCAAAGGAATTGACGGGGACCCGCACAAGCGGTGGATGATGTGGATTAATTCGATGCAACGCGAAAAACCTTACCTACCCTTGACATGTACGGAACCTTTGAGAGATCAGAGGGTGCTCGAAAGAGAGCCGTAACACAGGTGCTGCATGGCTGTCGTCAGCTCG
+
GGGGGGGGGGGGGGGGGGGGGGGGGGGGGGGGGGGGGGGGGGGGGGGGGGGGGGGGGGGGGGGGGGGGGGGGGGGGGGGGGGGGGGGGGGGGGGGGGGGGGGGGGGGGGGGGGGGGGGGGGGGGGGGGGGGGGGGGGGGGGGGGGGGGGGGGGGGGGGGGGGGGGGGGGGGGGGGGGGGGGGGGGGGGGGGGGGGGGGGGGFGGGGGGGGGGGGGGGGGGGGGGGGGGGGFFGGGFFGGGFFGFFFGGFGGFFFFFFFFFGGGFGFFBFFFBF:
@M02542:52:000000000-J9N43:1:1101:7399:5395 2:N:0:GTGAAA
GTAGTCCACGCCCTAAACGATGTCAACTAGTTGTTGGGGATTCATTTCCTTAGTAACGTAGCTAACGCGTGAAGTTGACCGCCTGGGGAGTACGGTCGCAAGATTAAAACTCAACGGAATTGACGGGGACCCGCACAAGCGGTGGATGATGTGGATTAATTCGATGCAACGCGAAAAATCTTACATAACCTGGCAAGGCCACTAACGAAGCAAAGAATCATTAGGGGCACGAAAGAGAAAGTGAACAAGGTGTCTGCATGGCTGGCTGCGGCCC
+
DGGGEFCGGGGG7B,,CE7FFDGG9FGFGGGGG<CFF+C@CCFEFEEEF9EFGGGG@FGFDDEACF:FGGDGFAFFGFGGGGEDFFCCC:=FECEF7BGGFGC<99FFGGGFGG,+6@CFF9,8=66:E@+4BC+>C,::C*@>**?4DFG7CCF9;?CFA@8=EC7:?6?DEC18BA);FE7C+3++2):)0,)*(/8:)4(2)))2)*,5+++/(*06<1**)(-343,(-7((4.(**.:*)6<)(./)))-).4)).4((*/))))0))0
@M02542:52:000000000-J9N43:1:1101:11165:5408 2:N:0:GTGAAA
GTAGTCCACGCCCTAAACGATGTCAACTAGTTGTTGGGGATTCATTTCCTCAGTAACGTAGCTAACGCGTGAAGTTGACCGCCTGGGGAGTACGGTCGCAAGATTAAAACTCAAAGGAATTGACGGGGACCCGCACAAGCGGTGGATGATGTGGATTAATTCGATGCAACGCGAAAAACCTTACCTACCCTTGACATGCCACTAACGAAGCAGAGATGCATTAGGGGCCCGAAAGGGAAAGGGGACACAGGTGCTGCATGGCTTTCGTCAGCCG
+
GGGFGGGGGDGGGDFFFGEECFFGGGGGGGGGGGGFGGCGGGGFGGGGGGGGGFGGGGGGGGGFGGGGGGGGGFGGFFGFEEGGFGFGD@FGGFFFGGDGG7AFFGGGGGGGGDFGGGGEGCGCD=8@CCGDGGEGGF6DEGBEGGGG?CB@?7?>AFGGFGFG@@>D8FED;DB8AFE8AEA4CGCFGFFF4@FFF3F;F@:CFFBC><1?*:55)2:8:4@?2((1(-92;@FB<2(/*(*912()8:7/(5)6)(65?<8(*0085<:7).
@M02542:52:000000000-J9N43:1:1101:16959:5413 2:N:0:GTGAAA
GTAGTCCATGCCGTCAACGATGAGTGTTCGCCCTTGGTCTATGCGGATCAGGGGCCCAGCTAACGCGTGAAACACTCCGCCTGGGGAGTACGGTCGCAGGATTAAAACTCAAATGAATTGACGGGGGCCCGCACAAGCGGTGGAGCATGTGGTTTAATTCGACGCAACGCGAAGAACCTTACCTACTCTTGACATCTACGGAAGACTGCAGAGATGCGGTTGTGCCTTCGGGAACCGTAAGACAGGTGCTGCATGGCCGGCGTCCGCTCGTGTG
+
GGFGGGGGGGGGGG7CGGGGGGGGGGGGGGGGGGGGGGGGGGGGGGGGEFGGGGGGGGGFGGGGGGGGDGGGGGGGGGGGGGGGGGDGGGGGEGGGDGGGDGGGGGGGGGGGGGGGFGGGGGEDGGGGGCEE8EGDEGGGECGGGCFGFGGGCEFGFFGFFCEEEDGGFFGGDGFFFFFFF>FFGG6;DFFFFF=?)6??B0<C:77E4D7)2;07AGD?28B>A>>DB(2>9DBF>:3D9)**4646)3==462(((((,-(()1785)))0)
@M02542:52:000000000-J9N43:1:1101:14914:5417 2:N:0:GTGAAA
GTAGTCCACGCCGTAAACGATGTCTACTAGCTGTTCGTGTCCTTGTGATGTGAGTAGCGCAGCTAACGCACTAAGTAGACCGCCTGGGGAGTACGGTCGCAAGATTAAAACTCAAATGAATTGACGGGGGCCCGCACAAGCGGTGGAGCATGTGGTTTAATTCGACGCAACGCGAAGAACCTTACCTACTCTTGACATCTACGGAAGACTGCAGAGATGCGGTTGTGCCTTCGGGAACCGTAAGACAGGTGCTGCAGCGCTGTCGTCGGCCCGG
+
GGGGGGGGGGGGGGDCGGGGGGGGGGGGGGGGGGGGGGGGGGGGGGGGGGGG9FGGGGGGGGGGGFGGGGGGGGGGGGGGG@FFGGGGGEEFGGGGGGEDFGDFGGGGGGGFGGGGGGGGGGFGGEEGGGGEGGGGGGGGGGGEGG5:E5?FGGGGGFGGFGGGFDGGBFEDEG9>E3:@F<FGFGGFC6?FFA*9<BFB441>)756?740C8:>1:7)(005423CDFFBFF>03149*47*4<07(5/9<<2(()---933</>)7)))).
@M02542:52:000000000-J9N43:1:1101:22996:5446 2:N:0:GTGAAA
GTAGTCCATGCCGTAAACGATGTCTACTAGCTGTTCGTGTCCTTGTGATGTGAGTAGCGCAGCTAACGCACTAAGTAGACCGCCTGGGGAGTACGGTCGCAAGATTAAAACTCAAATGAATTGACGGGGGCCCGCACAAGCGGTGGAGCATGTGGTTTAATTCGACGCAACGCGAAGAACCTTACCTACTCTTGACATCTACGGAAGACTGCAGAGATGCGGTTGTGCCTTCGGGAACCGTAAGACAGGTGCTGCATGACTGTCGTCAGCTCGG
+
GGFGGGGGGGGGGGC:FGGGGGGGGGGGGGGGGGGGGGGCFFFEFGGGGGGGGGGGGGGGGGGGGGGGGGGGGGGGGGGGGGGG@GGGGF@FGGGGFGEGFGGGGGGGGGGGGFFFGGGGGFGGGGEGGGGGGEE*@CF8CEEEED>FGFGFFDCCFFGGFGFF@DC<5>53:C6B>DFFFBFGGGG=*49FFFFFFD@2@9?DF>)27C?FGGGF<:>)4>@@9??F2<4,3>662(377:G*),5@046?2<28<D)8>B)6**))./97>3
@M02542:52:000000000-J9N43:1:1101:9086:5446 1:N:0:GTGAAA
GTAGTCCACGCCCTAAACGATGTCAACTAGTTGTTGGGGATTCATTTCCTTAGTAACGTAGCTAACGCGTGAAGTTGACCGCCTGGGGAGTACGGTCGCAAGATTAAAACTCAAAGGAATTGACGGGGACCCGCACAAGCGGTGGATGATGTGGATTAATTCGATGCAACGCGAAAAACCTTACCTACCCTTGACATGGATGGAATCCCGCTGAGAGGTGGGAGTGCTCGAAAGAGAACCGTCGCACAGGTGCTGCATGGCTGTCGTCAGCTCG
+
GGGGGGGGGGGGGG<FFGGGGGGGFFGGGGGGGGGGGGGGGGGGGGGGGGGGGGGGGGGGGGGGGGGGGGGGGGGGGGGGGGGGGGGG@FGGGGDGGGGGGGGGGGGGGGGGGGGGGGGGGCGGGGGGGGGGGGFGGGGGDG@FGCFFGGFFGGGGGGCDFGGGGC@FCCEGGEGGGGGGGGGGGGGGGGGGDGGGGGGGGFGGGGGGGGGGGGGFFE:FG5FGGGGEGDBFGGGFFGGCFFGBEFGGFGG0?BD??FFFGGGFGFF:?F?*93
@M02542:52:000000000-J9N43:1:1101:16601:5505 2:N:0:GTGAAA
GTAGTCCACGCCGTAAACGGTGGGAACTAGGTGTTGGCGACATTCCACGTCGTCGGTGCCGCAGCTAACGCATTAAGTTCCCCGCCTGGGGAGTACGGCCGCAAGGCTAAAACTCAAAGGAATTGACGGGGGCCCGCACAAGCAGCGGAGCATGTGGCTTAATTCGACGCAACGCGAAGAAACTTACCAAGGCTTGACATACACCGGAAAAATCCAGAGATGGTTGCCCCCTTGTGGTCGGTGGACAGGTGGTTCATGGCTGTCGTCAGGTCCG
+
GG,EFFGGGGGGGG7FDGGGEFGGGGGGGGGGGGGGGGGGGCEGGFG9@DDGGGGGGGGGGGGGGGGFGGG7FFFGGFBEFFGGGGGGGGGGGGFGGDDBFGD>FGGGFC9BFFGGF9DFFGCFFGFGGGDG7=8B5:CE=FF6CC8CGGGGGG9CGG4C?CCFF5FGDBGGBGFBB>>@4(7CDFG6*;FFFFFFF?FD6>7C)7:E>),(*0<4)09?<FF*6-4C>66-35<>?:)913/)(4.53AFF:15)6422((()*10.))/)*)
@M02542:52:000000000-J9N43:1:1101:5399:5513 2:N:0:GTGAAA
GTAGTCCACGCCGTAAACGATGTCTACTAGCTGTTCGTGTCCTTGTGATGTGAGTAGCGCAGCTAACGCACTAAGTAGACCGCCTGGGGAGTACGGTCGCAAGATTAAAACTCAAATGAATTGACGGGGGCACGCACAAGCGGTGGAGCATGTGGTTTAATTCGACGCAACGCGAAGAACCTTACCTACTCTTGACATCTACGGAAGACTGCAAAGAAGCGGTTGTGCCTTCGGGAACCGTAAGACAGGTTCTGCATGGCTGTCCTCAGCCCGG
+
GGGGFGGGGGGGGGGGGGGGGGGGGGGGGGGGGGGGFGGGGGGGGGGGGGGGGGGGGGGGDGFGFGGGGGGCEGGFGFGGGGDGGFDDEEFGGGEGGGGGGGGGGGGFGF9EGGGFFGGGGGDFDC>GGGG*:CEGGGGGGGGCC7DFGGFG7,CCFGGGFGFFGC=5)27C:56).8?>F<FGG:E*>6?BFFFF<>?2B4(*7>58:FB0<++9(*9>;3.018:F9424(7>BB:BGC:D<)),88)*0)))-6<:?1(.)*219??0.7)
@M02542:52:000000000-J9N43:1:1101:18769:5585 2:N:0:GTGAAA
GTAGTCCACGCCGTAAACGGTGGGCACTAGGTGTGGGCAACATTCCACGTTGTCCGTGCCGCAGCTAACGCATTAAGTGCCCCGCCTGGGGAGTACGGCCGCAAGGCTAAAACTCAAAGGAATTGACGGGGGCCCGCACAAGCGGCGGAGCACGTGGCTTAATTCGACGCAACGCGAAGAACCTTACCAAGGCTTTACATACACCGGAAAGAATTAGGGATAGTGCCCCCCTTGTGGTCGGTGTACAGGTGGTGCATGGCTCTCGTCAGCCCGG
+
FG<FGGGCGGGGG:,CFFEGG8FGDGEGGGGGGGGGGGGG@FGCFFGF@DFGGGEGGC@FCFGGGCC=FGEGEEGGGG9FAGFGDGGGGGD@@FFG@+>=BEFDFFG:FF,,>,,309FGGF8DDFGG7CC:8B4*;FEGC=EE><*:*:57*1*:*:5C?GGGF<CD:)*109;;).58605CFFF6*)))04<)):*6*249<BEG:7:(2<+=:*9:0.97).)28611().80:2C1(19))4*.8F)(3-5<<0(2)(5**.)8:)0))
@M02542:52:000000000-J9N43:1:1101:11727:5585 2:N:0:GTGAAA
GTAGTCCACGCTGTAAACGATGCTAACTCGTTTTTGGGGATTTATCTTCAGAGACTAAGCGAAAGTGATAAGTTAGCCACCTGGGGAGTACGAACGCAAGTTTGAAACTCAAAGGAATTGACGGGGGCCCGCACAAGCGGTGGATTATGTGGTTTAATTCGATGATACGCGAGGAACCTTACCAAGGCTTAAATGGGAATTGATCGGGTTAGAAATAGACCTTCCTTCGGTCAATTTTCAAGGTTCTGCATGGTTTTCGTCAGCTCGTGCTGGG
+
GGGGGDFFGFEGGEDFGG;FFFGGGGGGGCFG8CDDFGGGGDEGGCFCFEGGGGGGFFA<FEGGGFFGCFGGGGGGGGGGGCFFGGGEGGFFECCFC6FFCFFFG9FGEEGGFGFGCGF=4FEC>8CGCEEECEGGCFGG*@E*D79?FGGGGGG2,>CF4DF7CFF=5?75AD(8AFAF=EFFFGGFD561+6C4(;;8)7>*/>)*0*(4FFC=9:24,9=64>A:,8(((6:2<).:*4>*)-.72:FFFFA(-6(42102*20.)))/)5
@M02542:52:000000000-J9N43:1:1101:23156:5587 2:N:0:GTGAAA
GTAGTCCACGCCGTAAACGATGTCTACTAGCTGTTCGTGTCCTTGTGATGTGAATAGCGCAGCTAACGCACTAAGTAGACCGCCTGGGGAGTACGGTCGCAAGATTAAAACTCAAATGAATTGGCGGGGGCCCGCACAAGCGGTGGAGCATGTGGTTTAATTCGACGCAACGCGAAGAACCTTACCTACTCTTTACATCTACGGAAAACTGCAGAGATGCGGTTGTGCCTTCGGGAACCGTAAGACAGGTGCTGCATGGCTGGCGTCAGCTCGG
+
GGGGGGGGGGGGGGGEGGGGGGGGGGGGGGGGGGGGGGGGGGGGGGGGGGGGGGGGGGGGGGGGGGGGGGGGGGGGGGGGGGGGGGGGGGGGFGGGGGGGGGGGGGGGGGGGGGGGFGGGGGFGGGCFGGGGGGG>EGGDGGG*CDBCFGGGGGGFCGFFFGCFFGDG>@55BDBE@>FF:1FFGGGFF*9F?)9FFBB>F<6*7))*09>7?++73::),05<1((7<A<?BE93>:179<D*)5378A@F2))(.<?(:6(()*))))*0<)
@M02542:52:000000000-J9N43:1:1101:15672:5598 2:N:0:GTGAAA
GTAGTCCACGCCGTAAACGGTGGGCACTAGGTGTGGGCAACATTCCACGTTGTCCGTGCCGCAGCTAACGCATTAAGTGCCCCGCCTGGGGAGTACGGCCGCAAGGCTAAAACTCAAAGGAATTGACGGGGGCCCGCACAAGCGGCGGAGCATGTGGCTTAATTCGACGCAACGCGAAGAACCTTACCAAGGCTTGACATACACCGGAAAGCATTAGAGATATGTCCCCCCTTGTGGTCGGTTTACCGGTGGTGCATGGCCTGTGTCCGCCTGG
+
GGGGFGGGGGGGGGGGFGGGFGGGGGGGGGGGGGGGGGGGGGGGGGGGGGGGGGGGGGGGGGCFGGGGGGGGGCFGGGGGGGGGGFFGGGGGGGGGGGGGGGGGGGGFFG9DGGGG+EGGFGGGDGGGGGGGGGGGEGGGGDFGGGGGEGGGEGFDFG<=FGFGGGGGF>EGED6535BB68FF>7+9DF>@FBF)8?FFF<27?D3C)967C@C7:C2-4***)))91(414)-5-.,7DB*/()))(()0-,429)1(()-)20/*0)8)<)
@M02542:52:000000000-J9N43:1:1101:15678:5658 2:N:0:GTGAAA
GTAGTCCACGCCCTAAACGATGTCAACTAGTTGTTGGGGATTCATTTCCTTAGTAACGTAGCTAACGCATGAAGTTGACCGCCTGGGGAGTACGGTCGCAAGATTAAAACTCAAAGGAATTGACGGGGACCCGCACAAGCGGTGGATGATGTGGATTAATTCGATGCAACGCGAAAAACCTTACCTACCCTTGACATGCCACTAACGAAGCAGAGATGCATTAGGTGCTCGAAAGAGAAAGTGGACACAAGTGCTGCATGGCTGTCGTCAGTCC
+
GGFAFGGGGGGGGGGGGGGGGFFGGGGGGGGGGGGGGGGGGGGGGGGGGFGGGGGGGGGGGGGGGGGGGGGGGGGGFGGGGGGGGGGGDDFGGGGGGGGGGGGGGGGGFGGGGGFCFGGGGGGGDCEGE7EGGGGGGGGGGG:EGGGGGCCGGGGGGGGGFGGGE@EGFFED5CFF:FFFFFFGGGGFGFFF48FFF3A@FEEGFF3EEC>?FF=FD**.49@BF23F7A?6?DB(8B?C6:>64(.7:(77)4))40:<B01?09<5).)*/0
@M02542:52:000000000-J9N43:1:1101:10665:5662 2:N:0:GTGAAA
GTAGTCCACGCCGTAAACGATGTCTACTAGCTGTTCGTTTCCTTGTGATGTGAGTAGCGCAGCTAACGCACTAAGTAGACCGCCTGGGGAGTACGGTCGCAAGATTAAAACTCAAATGAATTGACGGGGGCCCGCACAAGCGGAGGAGCATGTGGTTTAATTCGACGCAACGCGAAGAACCTTACCTACTCTTGACATCTACGGAAGACTGCAGAGATGCGGTTGTGCCTTCGGGAACCGTAAGACTGGTTCTGCATGGCTGTCGTCAGCCCGG
+
DEFGEGGGGGG8FGEGGFE@DDFFFGGFAE8FGFGGGG,CFFFFC@ECGGG,@FFGGGGGECFGGCGGGGGGGGCFFFGFDEEFG+=BFEGGCEFDEGG>FCFFFAFFGEGGGGCADFGGGFDFGG>:CEC*@BGGGGF8@EG*:D>5@FFG7F,,;FFFAFGFGC=C3>EDDD0>B)6>:?BCFCE76767=A=FA)=<?5(17>)2)0)(+<+.(*29>3)89B(*6)67(79906?3<1D7>))01-//-<9<<<7((3,,*9>5795)))
@M02542:52:000000000-J9N43:1:1101:21389:5708 2:N:0:GTGAAA
GTAGTCCATGCCGTAAACGATGAGTGTTCGCCCTTGGTCTACGCGGATCAGGGGCCCAGCTAACGCGTGAAACACTCCGCCTGGGGAGTACGGTCGCAAGGCTAAAACTCAAAGGAATTGACGGGGGCCCGCACAAGCGGCGGAGCATGTGGCTTAATTCGACGCAACGCGAAGAACCTTACCAAGGCTTGACATACCCCGGAACGCATTAGAGATAGTGCCCCCCTTGTGGTCGGTGTACAGGTGGTGCATGGCGGTCGTCAGCCCGCGTGGG
+
GGGEGGGGGGGGGGGEFCGGGGGFGFGGGGGGGGGGFGGGFCGGGGGGGGGGGFGFGGGGFFGGGGGGGGGGGGGAEFGGGGGGCC?CCFFGGFCEGGDFGGFFGGFFFG9FGCCDFG8:=>C7>EEFCFGGGGEFGFEEEGGDEDCC;++CFCFGGCDGFG=::/C9575D37:F5>5=F?9CGGFFF:3746@@<(08>06D)0)85D<):+9*60*))*.747(97A03?*49>1,0*6>FAFF30)0/67(((-,,4:(-0*))))8))5
@M02542:52:000000000-J9N43:1:1101:12885:5719 2:N:0:GTGAAA
GTAGTCCATGCCGTAAACGATGAGTGTTCGCCCTTGGTCTACGCGGATCAGGGGCCCAGCTAACGCGTGAAACACTCCGCCTGGGGAGTACGGTCGCAAGACCGAAACTCAAAGGAATTGACGGGGGCCTGCACAAGCGGTGGAGCATGTGGCTTAATTCGATACAACGCGCAGAACCTTACCAGGCCTTGACATCCAATGAACTCTCCAGAGACGGATTGGTTCCTTCGGGAGCATTTAGAAAGGTTCTGCATGGCTTGCGTCCGCCCGGTGG
+
GGGFDGGGGGGGGGGGGFGGGGGGGGGGGGGGGGGGGGGGGGGGGDGGGGGGGGGGDFDFGGGGGDGGGGGGGGGGGGGGD>DGGGGFGGGECGGDGGDGGGGGGGGGFGGDGGGGGFGGGGGC*:CG>**BBC@F57CGGDE5C*=9FFCCFGGGGGGFAEFCEGGGED53:/267>FF4(9:63ADGFFFF2968?FF:46:@*8AF>:2***.1198:>7)54>CD0?(1)9?F).**)**51)/).**)-)4?3,-((44)))))8))))
@M02542:52:000000000-J9N43:1:1101:14410:5727 2:N:0:GTGAAA
GTAGTCCACGCCGTAAACGGTGGGAACTAGGTGTTGGCGACATTCCACGTCGTCGGTGCCGCAGCTAACGCATTAAGTTCCCCGCCTGGGGAGTACGGCCGCAAGGCTAAAACTCAAAGGAATTGACGGGGGCCCGCACAAGCAGCGGAGCATGTGGCTTAATTCGACGCAACGCGAAGAACCTTACCAAGGCTTGACATACGCCGGAAAACCCTGGAGACAGGGTTCCCCTTGTGGTCGGTGTACAGGTGCTGCATGCCTGTCCTCAGCTCGG
+
GGGGGGGGGGGGDFF@FGGGGGGGDGGFGGGGGGGGGGGEGEGGGFEGGGFGGGGGGGGGGGD=EGGFGGGGGGGGGGGFGGGGGGEFGGGGDGGGEEGGGGEGEDFDFCGGGGGGCGFGGGGGFGGGGCEEGCCE8*=?FECFFGDE8/7FE:?EFF<EFCFFGGGG>3=3)>3..75568;FG=09F?)772)7(39>=<:D>:DEDDF:GD*)470(-5<@B0(9?F?B?4),(.4)9><<256F?<?))-.,4))).)-4**01))*07)
@M02542:52:000000000-J9N43:1:1101:13232:5745 2:N:0:GTGAAA
GTAGTCCACGCCGTAAACGATGTCTACTAGCTGTTCGTGTCCTTGTGATGTGAGTAGCGCAGCTAACGCACTAAGTAGACCGCCTGGGGAGTACGGTCGCAAGATTAAAACTCAAATGAATTGACGGGGGCCCGCACAAGCGGTGGAGCATGTGGTTTAATTCGACGCAACGCGAAGAACCTTACCTACTCTTGACATCTACGGAAGACTGCAGAGATGCGGTTGTGCCTTCGGGAACCGTAAGACCGGTGCTGCATGGCTGTCGTCAGTCCGG
+
GGGGGGFGGDGGGEGGGGGGGGGGGGGGGGGGGGGGFGGGGGGGGGEFGGFGGGGGGGDGGGGGGFGGGGGGGGGGGGGGGGGGGGGGGGGGGGGGGGGGGGGEFGGGGGDGGGGGGGGGGGGGGEGGGGGGGGD>GDGFGCGEGGFFFGFGGGFEEGFGFFGGGD*:BFG8=<9BBF4FFFFGGGGFGFFFFA=))-76FABDEFB85F?FGGD@FG7<9>>B62(:<<93(5249?FGG<346)..19>)).87-)8:0378*98.5**)8)
@M02542:52:000000000-J9N43:1:1101:17799:5764 1:N:0:GTGAAA
GTAGTCCACGCCGTAAACGATGTCTACTAGCTGTTCGTGTCCTTGTGATGTGAGTAGCGCAGCTAACGCACTAAGTAGACCGCCTGGGGAGTACGGTCGCAAGATTAAAACTCAAATGAATTGACGGGGGCCCGCACAAGCGGTGGAGCATGTGGTTTAATTCGACGCAACGCGAAGAACCTTACCTACTCTTGACATCTACGGAAGACTGCAGAGATGCGGTTGTGCCTTCGGGAACCGTAAGACAGGTGCTGCATGGCTGTCGTCAGCTCGT
+
GGGGGGGGGGGGGGGGGGGGGGGGGGGGGGGGGGGGGGGGGGGGGGGGGGGGGGGGGGGGGGGGGEFFGGGGGGGGGGGGGGGGGGGGGGGGGGGGGGGGGGGGGGGGGGGGGGGGGGGGGGGGGGGGGGGGGGGGGGGGGGGGGGGGGGGGGGGGGGGGGGGGGGGGGGGGGGGGGGGGGGGGGGGGGGGGGGGGGGGGGFGGGGGGGGGGGGGGGGGFEGGGGGGFFGFFGGGFFGGGFFGFF?6FFGFDFFFFFFFFGGCFCBFFFFAFF)
@M02542:52:000000000-J9N43:1:1101:23150:5767 1:N:0:GTGAAA
GTAGTCCACGCCCTAAACGATGTCAACTAGTTGTTGGGGATTCATTTCCTTAGTAACGTAGCTAACGCGTGAAGTTGACCGCCTGGGGAGTACGGTCGCAAGATTAAAACTCAAAGGAATTGACGGGGACCCGCACAAGCGGTGGATGATGTGGATTAATTCGATGCAACGCGAAAAACCTTACCTACCCTTGACATGCCACTAACGAAGCAGAGATGCATTAGGTGCTCGAAAGAGAAAGTGGACACAGGTGCTGCATGGCTGTCGTCAGCTC
+
GGGFGGGGGGGGGGGGGGGGGGGGGGGGGGGGGGGGGGGGGGGGGGGGGGGGGGGGGGGGGGGGGGGGGGGGGGGGGGGGGGGGGGGGGGGGGGGGGGGGGGGGGGFGGGGGGGGGGGGGGGGGGGGGGGGGGGGGGGGGGGGGGGGGGGGCFGGGGGGGGGGGGGGGGGGGGGGGGGGGGGGGGGGGGGGGGGGGGGGGGFGGGGGGGGGGGGGGGGGGGGGGGGGGGG?FGGGFFGGGFFGFFFGGFGGFF>DFFFFFDGGFGFFFFFFF*/
@M02542:52:000000000-J9N43:1:1101:25401:5779 2:N:0:GTGAAA
GTAGTCCACGCCCTAAACGATGTCAACTAGTTGTTGGGGATTCATTTCCTTGGTAACGTAGCTAACGCGTGAAGTTGACCGCCTGGGGAGTACGGTCGCAAGATTAAAACTCAAAGGAATTGACGGGGACCCGCACAAGCGGTGGATGATGTGGATTAATTCGATGCAACGCGAAAAACCTTACCTACCCTTGACATGCCACTAACGAAGCAGAGATGCCTTAGGTGCTCGAAAGAGAAAGTGGACACAGGTGCTGCATGGCTGTCGTCAGCTC
+
GGGGGGGGGGGCEGGFFFG+DFFF,EDFGGEFAFFGGEDGGFGGGGGGGGGGGGGGGGGFGGGGGGGGGGGGGGGGGGGGGGGGGGGGGGGGGGGGGGGGGEGGGGGGGFGGGGGGFFFG?DGFGGGGGGGDEEC6CFGGCC>C5*:A6:FFC9DFFGFC>FGEECEGF;CDFG@BFA5>FFFGG7FF4:FFF<AF?EFFFF?FFF3C5*4(;@/74F>)69*9742C2),-3@02<(59*-:F?,47(1>?4:>9<09).23(22000.0)*0
@M02542:52:000000000-J9N43:1:1101:13082:5800 2:N:0:GTGAAA
GTAGTCCATGCCGTAAACGATGAGTGTTCGCCCTTGGTCTACGCGGATCAGGGGCCCAGCTAACGCGTGAAACACTCCGCCTGGGGAGTACGGTCGCAAGACCGAAACTCAAAGGAATTGACGGGGGCCTGCACAAGCGGTGGAGCATGTGGTTTAATTCGAAGCAACGCGCAGAACCTTACCAGCTCTTGACATTCGGGGTATGGGCATTGGAGACGATGTCCTTCAGTTAGGCTGGCCCCAGAACAGGTTCTGCATGGCTGTCGTCAGTGCG
+
GGGGGGGGGGGGGEGGGGEGGGGGGGGGGGGGGGGGGGGGGGGGGGGGGGGGGGGGGGGGGGGFGGGGGGGGGGGGGGGGGGGGGGDGGEGGDGGGGGGGGGGEGGGGGGGFGGCFFGDFGGEEGGCEGG@F,?EGGGGGGC5;FDGFCF7FEGGGGGFGFC05CGGGDA*)8D9:7>FF?>?GFG?FFFFFFF476<4>F>?*9>5E><8>G<@)(/)4156*)64F>4>AFFBB?0:559C<<?:@1:6*-.:926408,837D><).***0
@M02542:52:000000000-J9N43:1:1101:8747:5806 2:N:0:GTGAAA
GTAGTCCACGCCGTAAACGATGTCTACTAGCTGTTCGTGTCCTTGTGATGTGAGTAGCGCAGCTAACGCACTAAGTAGACCGCCTGGGGAGTACGGTCGCAAGATTAAAACTCAAATGAATTGACGGGGGCCCGCACAAGCGGTTGATCATGTGGTTTAATTCGACGCAACGCGAAGAACCTTACCTACTCTTGACATCTACGGAAGACTGCAGGGATGCGGTTGTGCCTTCGGGAACCGTAAGACAGGTGCGGCATGGCTGTCGTCAGCTCGG
+
EG@FGDEFFGGGGGG7FFEGGDFFGGFGDEGGGFCFFG,:6CCCFFGGFEFFFFAFGGDG7:>AFCGDG:FGGGCFCEFFCGEFCF7D@F@FGGDGGDC:FGG<EFGGGGGGGAEFGGGA9;36=>=7BF?EEEBEEGDFFEG:*:,,5CFFFGFCGGDGF,5:9DED:>CC>D075)/0)(/29><@6=F=*-*).)9<=AFCDEEC5:?BG6*)-*9(,))8;?674<2)-)29>B()93*16<2;(5//(((-,22:1,.4CG3)8)9/))
@M02542:52:000000000-J9N43:1:1101:10368:5825 2:N:0:GTGAAA
GTAGTCCACGCCCTAAACGATGTCAACTGGTTGTCGGGCCTTCATTGGCTTGGTAACGTAGCTAACGCGTGAAGTTGACCGCCTGGGGAGTACGGTCGCAAGATTAAAACTCAAAGGAATTGACGGGGACCCGCACAAGCGGTGGATGATGTGGATTAATTCGATGCAACGCGAAAAACCTTACCTACCCTTGACATGTATGGAACCCTGCTGAGAGGTGGGGGTGCCCGAAAGGGATCCATAACACAGGTGCTGCATGGCTGTCGTCAGCTCG
+
GGGGGGGGGGGGGGGGGGGGGGGGGGGGGGGGGGGGGGGGGGGGGGGGGGGGGGGGGGGGGGGFGGGGGGGGGGGGGGGGGGGGGGGGGGGGGGGGGGGGGGGGGGGGGGGGGFGGGGGGGGGGGG>CEEGGGGDGGCCFGGEGGGD?GGGCFFGGGGGGFGGGGCEFFFGGFGBDFFA5FEBCFGGFGFFFFFFFF<65628FFFFC5*32?CF*5C<(->BF>><C:0399B?3,(,97)063)4.,(/)).))(.6:?B0(*/<@38)*7)
@M02542:52:000000000-J9N43:1:1101:17967:5882 2:N:0:GTGAAA
GTAGTCCATGCCGTCAACGATGAGTGTTCGCCCTTGGTCTACGCGGATCAGGGGCCCAGCTAACGCGTGAAACACTCCGCCTGGGGAGTACGGTCGCAAGACCGAAACTCAAAGGAATTGACGGGGGCCTGCACAAGCGGTGGAGCATGTGGTTTAATTCGAAGCAACGCGCAGAACCTTACCAACCCTTGACATCCCGATCGCGGACACCAGAGATGGAGTCCTTCAGTTCGGCTGGATCGGAGACAGGTTCTTCATGGCTGTCGTCAGCTCG
+
GGFFGGGGGGGGGG+FFGGFFGGGGGGGGGGGGGGGGGGGGGGGGGGGGGGGGGGGGGGGGGGGGGGGGGGGGGGGGGGGGGGGGGGGGGGGGGGGD>GGGGGGGDDGGGFGGGGG7EGGGGEGGDGGGGGGFGF88<EC88ECCFGGGGGGFGGG7EGFFF8=ECFD7>:D@D>:FFFF*5:F<3CEG?)946@=:?F056>GD@EGFG<(*8A>AFC(26)99A29<4:A?FB?FF?*2(9CBB?4:?6*5)).62)4((,(29>3).9@4;
@M02542:52:000000000-J9N43:1:1101:15407:5893 2:N:0:GTGAAA
GTAGTCCACGCCGTAAACGATGTCTACTAGCTGTTCGTGTCCTTGTGATGTGAGTAGCGCAGCTAACGCACTAAGTAGACCGCCTGGGGAGTACGGTCGCAAGATTAAAACTCAAATGAATTGACGGGGGCCCGCACAAGCGGTGGAGCATGTGGTTTAATTCGACGCAACGCGAAGAACCTTACCTACTCTTGACATCTACGGAAGACTGCAGAGATGCGGTTGTGCCTTCGGGAACCGGAAGACAGGTTCTGCATGGCTTGTGTCAGCCCGG
+
GGGGGGGGGGGGGGGGGGGGGGGGGGGGGGGGGGGGGGGGGGGGGGGGGGGGGGGGGGGGGGGGGGGDGGGGGGGGGFGGGGGGGGGGGGGGGGGGGGGGGDCFGGGGGGGGGEGGGGGGGGGGGGGGGGGGGGGGGGGGGGGGGGGGGGGGGGGGGGGGFGFCGCEDABECBGBE@DFF>?F77CFFGFF4=AFFFFFAFBFDEEBGFG)1CFC@7C06(5>DFF<GBA)8:>B>>?FD)(97105),46*.-659:24.((,79*1*))0))
@M02542:52:000000000-J9N43:1:1101:6558:5940 2:N:0:GTGAAA
GTAGTCCACGCCGTAAACGATGTCTACTAGCTGTTCGTGTCCTTGTGATGTGAGTAGCGCAGCTAACGCATTAAGTAGACCGCCTGGGGAGTACGGTCGCAAGATTAAAACTCAAATGAATTGACGGGGGCCCGCACAAGCGGTGGAGCATGTGGTTTAATTCGACGCAACGCGAAGAACCTTACCTACTCTTGACATCTACGGAAGACTGCAGAGATGCGGTTGTGCCTTCGGGAACCGTAAGACAGGTGACGCATGGCTGTCGTCCGCCCGG
+
GGGGGGGGGGGGGGGGGGGGEGGGGGGGGGGGGGGGGGGGGFGGGGGFGGGGGGGGGGGGDGGGGGGGGGEGGGGGGFGFGGGGGGGGGGGGGGGGDEGGEGGGFGFGGGGGGGGGGGGFDGDDGGGDGGGEGGDGGGGGGGGEECECDGFGG?CCCCFGFGCCFDGGFEDGBGB3;BFFFFFGGGGFGF?F*)99>4?<FA:D355CF>?B7CFF07:42>@>B?BGAD).:>0-436D<495-48F0))1)(-(2:<??01,/18)).)0))
@M02542:52:000000000-J9N43:1:1101:17369:6002 2:N:0:GTGAAA
GTAGTCCACGCCCTAAACGATGTCAACTGGTTGTTGGGAGGGTTTCTTCTCAGTAACGTAGCTAACGCGTGAAGTTGACCGCCTGGGGAGTACGGCCGCAAGGTTGAAACTCAAAGGAATTGACGGGGACCCGCACAAGAGGTGGATGATGTGGTTTAATTCGATGCAACGCGAAAAACCTTACCTACCCTTGACATGCCAGGAATCCTGCAGAGATGCGGGATGGCTCGAAAGAGAACCTGGACACAGGTGCTGCATTGCCTGCGGCAGCTCG
+
GGFGGGGFGGGGGGFFGGGGGGGFFFFGGGFGGGGGGGGGGGGGGGGGGGGGGGGGGGGGDGGGGGGGGFGGGGGGGGGGGGGGGGGGGGGGDCEGGGFEEGGEGGGFGGGGGGGGGGGGGGGGGDGGDFECGGEGGGG,DF8EEF?FGFGGGGCGGGGGFGFDCGGGB6E4;DBFDFABF<=<6+A=FFA;))2:?EF3=7<FFFFGFF:1:<C@>>*(-0.)((.*),-2<>3:323<4190()(731?7).:<24).)).-1))0>5.)05
@M02542:52:000000000-J9N43:1:1101:19252:6003 2:N:0:GTGAAA
GTAGTCCACGCCGTAAACGATGTCGACTTGGAGGTTGTGCCCTTGAGGCGTGGCTTCCGGAGCTAACGCGTTAAGTCGACCGCCTGGGGAGTACGGCCGCAAGGTTAAAACTCAAATGAATTGACGGGGGCCCGCACAAGCGGTGGAGCATGTGGTTTAATTCGATGCAAGGCGAAGAACCTTACCTGGCCTTGACATCCAGAGAACTTAGCAGAAATGCTTTGGTGCCTTCGGGAACCTCGAGACAGGTTCCTCATGGCTGTCCTCAGCTTGG
+
DC@CFGFGFGG<C@BBFFEGGGGFGFCFCGGGGGCFGGGFFG8FGAFG<CFCCEG8=C=C77>=FFGG>FFFGFGFFFCFEFGGEGCFGGGGGFBFGCB7CCGG==FGGA9E>CEGGFECEDF3++8CCB8*=EE>E@F8EEE:C<*;=CFF<C?*8*;@7C@F9+3>FB055527:5@FFFFG:7<?D>F?4349:<*46)5*)))26:)4@+268FGA4*=*343>:26)-71,4((**(1/(,(),)**().6):<6::1.*2**))*1)5
@M02542:52:000000000-J9N43:1:1101:17671:6004 2:N:0:GTGAAA
GTAGTCCACGCCGTAAACGATGTCTACTAGCTGTTCGTGTCCTTGTGATGTGAGTAGCGCAGCTAACGCACTAAGTAGACCGCCTGGGGAGTACGGTCGCAAGATTAAAACTCAACTGAATTGACGGGGGCCCGCACAAGCGGTGGAGCATGTGGTTTAATTCGACGCAACGCGAAGAACCTTACCTACTCTTGACATCTCCGGAAGACTGCAGAGAGCCGGTTGTGCCTTAGGGAACCGTAAGACAGGTGCTGCATGCCTGTCGTCCGCCCGG
+
@F<<CFGGGCCFEF,BFG;@@CEFEGGFFGGAEFGGGGGEFFFCCFF<EGDAFFGGEFFEG+FEFDGGGGGEFCFFGFGGGGFFFE@CBFGGCFFDFGGFGEE<,CFA<FFFGGG,+>9FFF=,9C8FDDGEG>CBECFCF>E*:5*6C==,=,?=/:DGFGGG+7*2.=C<>36..)9>F1=FGG76>9FFF)=F99F<*81575):?05:7++).**,-7>.41,C:<6)-*.(((45*,94:<?F?2)?74>7):)5<)6:**).7B)873
@M02542:52:000000000-J9N43:1:1101:23193:6019 2:N:0:GTGAAA
GTAGTCCACGCCCTAAACGATGTCAACTGGTTGTTGGGTCTTCACTGACTCAGTAACGAAGCTAACGCGTGAAGTTGACCGCCTGGGGAGTACGGCCGCAAGGTTGAAACTCAAAGGAATTGACGGGGACCCGCACAAGCGGTGGATGATGTGGTTTAATTCGATGCAACGCGAAAAACCTTACCCACCTTTGACATGTACGGAATCCTTTAGAGATAGAGGAGTGCGCGAAAGAGAGCCGTAACACAGGTGATGCATGGCTGGTGTCAGCTCG
+
GGGGGGGGGGGGGGGGGGGGGGGGGGGGGGGGGGFGGGGGGGGGGGGGGGGGGGGGGGGGGGGGGGGCGGGGGGGGGGGGFGCFGGGGFGGGGGGGGG>FGGGFFFGGGFGGGGGGGGGFFGGGGGGGGEGGGGCGEFGGGG>EGGFAECFGGGFEGDFFFEGFGGEGFAGGFG@FFFFF47FGGGG=DFFFF>FFADFBB?9DE:@CF7:>E<CB97DD9@FEF(<)41>49@(3<609C?GGFB2.241)).<28<A:14((09>@FFF=))
@M02542:52:000000000-J9N43:1:1101:15854:6028 1:N:0:GTGAAA
GTAGTCCACGCCCTCAACGATGTCAACTAGTTGTTGGGGATTCATTTCCTTAGTAACGTAGCTAACGCGTGAAGTTGACCGCCTGGGGAGTACGGTCGCAAGATTAAAACTCAAAGGAATTGACGGGGACCCGCACAAGCGGTGGATGATGTGGATTAATTCGATGCAACGCGAAAAACCTTACCTACCCTTGACATGCCACTAACGAAGCAGAGATGCATTAGGTGCTCGAAAGAGAAAGTGGACACAGGTGCTGCATGGCTGTCGTCAGCTC
+
@F9EFEEFGGGGG@,CE<B@,CCCFFGCCE,6EFCC6686F<@D<CFFGGDEFFGGGGFFGC9EGGEDEFC=FFFGGGGGGGGGEGG7FEGGGGE=8CCEEGGGGEGGGGGGGGGGGGGGGGGGGGGGGEGGGGG@FGGGGGEGGCFCFFG;FGGGGFFGGGGGGGGFGGGGGGGGGGGGDEGGGGGGFGGFGGGGGGGCFFGGGGGGGGEFFF=8+CFG7<CFDFGGCF:3CECFFGDGFFFFFFGGFGGAFF)6<?<ACGGEGF?FF??F69
@M02542:52:000000000-J9N43:1:1101:21401:6035 2:N:0:GTGAAA
GTAGTCCACGCCGTAAACGATGTCAACTAGCCGTTGGAATCCTTGAGATTTTAGTGGCGCAGCTAACGCATTAAGTTGACCGCCTGGGGAGTACGGCCGCAAGGTTAAAACTCAAATGAATTGACGGGGGCCCGCACAAGCGGTGGAGCATGTGGTTTAATTCGAAGCAACGCGAAGAACCTTACCAGGCCTTGACATCCAATGAACTTTCCAGAGATGGATTGGTGCCTTCGGGAACATTGAGACAGGTGCTGCATGGCTGTCGTCAGCGCGG
+
GGGGGGGGGGGGGGGEGGGGGGGGGGGGGGGGGFGGGGGCGGGGGGGGGEFGGGGGGGGGGGGGGGGGGGGGGGGGGGGGGGGGGGGGGGGGGGGGGEGGGGGGGGGGGGGGGGGGGGFGAFGGGGGGGGGGGGGGGGGFFGGGDCCGGGCGGGGGGGGGFGFGGFGGA==DEGFFFFFFFFFGGFGFGF>6FFFFAFFFF76C=FFDFGFFGGDFBFFFFFFF?A:7:)6)8>B>>?7F>9C*.87?686;<BDF99::32(.*/))7)).8>
@M02542:52:000000000-J9N43:1:1101:17240:6046 2:N:0:GTGAAA
GTAGTCCACGCCCTAAACGATGTCAACTAGTTGTTGGGGATTCATTTCCTTAGTAACGTAGCTAACGCGTGAAGTTGACCGCCTGGGGAGTACGGTCGCAAGATTAAAACTCAAAGGAATTGACGGGGACCCGCACAAGCGGTGGATGATGTGGATTAATTCGATGCAACGCGAAAAACCTTACCTACCCTTGACATGCCACTAACGAAGCAGAGATGCATTAGGTGCTCGAAAGAGAAAGTGGACAAAGGTGCTGCATGGCTGTCGTCAGCCG
+
GGGGGGGGGGGFGG8FFGGEGGGGGGGGGGGGGGGFGGGGGGGGGGGGGGGGGGGGGGGGGGGGGGGGGGGGGGGGGGGGGGGGGGGGGGGGGGGGGGGGGGGGEGGGGGGGGGGGGGG?EFFGGGGGGGEGGGGGGGGGGGGGGG,CFEGFGGGEGGFFFFFFCFGGFFGGFGFFFFFFA@FGGCE;<:FFFFFFFFFFFFFGFFFGEC9:8F=><>F2)=9=AABG2)443397?78>C<DGF??)47>6()2:20.::1((*27053>)))
@M02542:52:000000000-J9N43:1:1101:12237:6050 2:N:0:GTGAAA
GTAGTCCACGCCGTAAACGATGTCTACTAGCTGTTCGTGTCCTTGTGATGTGAGTAGCGCAGCTAACGCACTAAGTAGACCGCCTGGGGAGTACGGTCGCAAGATTAAAACTCAAATGAATTGACGGGGGCCCGCACAAGCGGTGGAGCATGTGGTTTAATTCGACGCAACGCGAAGAACCTTACCTACTCTTGACATCTACGGAAGACTGCAGAGATGCGGTTGTGCCGTCGGGAACCGTAAGACAGGTGCTGCATGGGTTGCGTCAGCTCGG
+
FG9FFGGGGGGGGEGGGFFGGGGEFGFGGGGGGCGGFGGGGGGGGGGGDGGGGGGGGFGGGGGFFGFGGGGEGGGGGGGGGGGGGFGGGGGGGGGGEEGGGEGFFFGGGGGGDGGGGGGGG=AFFEEGGGGG7EECCGGGFGEEEGGGGGCFFGG8@>FGF7CFFCGDFE7DADBDE@FFF(9C<9EFG?FFFBFFA4=9FBBGFF>877)(<EC;?7*)3<@EFF<C)(--3:027<1CD?CG>F()-39/.57:>4?(((-(1)0)0)*0..
@M02542:52:000000000-J9N43:1:1101:9550:6051 1:N:0:GTGAAA
GTAGTCCACGCCCTAAACGATGTCAACTAGTTGTTGGGGATTCATTTCCTTAGTAACGTAGCTAACGCGTGAAGTTGACCGCCTGGGGAGTACGGTCGCAAGATTAAAACTCAAAGGAATTGACGGGGACCCGCACAAGCGGTGGATGATGTGGATTAATTCGATGCAACGCGAAAAACCTTACCTACCCTTGACATGCCACTAACGAAGCAGAGATGCATTAGGTGCTCGAAAGAGAAAGTGGACACAGGTGCTGCATGGCTGTCGTCAGCTC
+
GGGGGGGGGGGGGGFGGGGGGGGGGEGGGGFGGFGGGGGGCFGGGGGGGGGGGGGGGGGGGGGGGGGGGGGGGGGGGGGGGEGGGGGGGGGGGGGGGGGGGGGGDFGGGGGGGGGGGGGGGGGGGGGGECFGGGGGFFGGGGFGGGFGFGGFGGGGGGGGGGGGGGGFGGGGGGGGGGGGGGGGGGGGGGGGGGGGGGGGGFGGGGGGGGGGGGGGGGGGCFFGGGGGFG?FGGG4<FGGFFGFFFGGFGGFFFFFFFFFFGGFG?<?:BF@B0
@M02542:52:000000000-J9N43:1:1101:4473:6080 2:N:0:GTGAAA
GTAGTCCACGCACTAAACGATGTCAACTAGTTGTTGGGGATTCATTTCCTTAGTAACGTAGCTAACGCGTGAAGTTGACCGCCTGGGGAGTACGGTAGCAAGATTAAAACTCAAAGGAATTGAAGGGGACCCGCACAAGCGGTGGATGATGTGGATTAATTAGATGCAACGCGAAAAACCTTACCTAACCTCGACATGCCACTAACGAAGCAGAGATGCATTAGGTTCTCGAAAGAGAAAGTGGAAACAGGTGCGGGATGGATGTGCGCAGGCC
+
DA<FFEEFGEG:F7FFGCFDDDGCCFG9EFF9FC8E@@FGG8FCEGGGGGCEFFGGFE@FACFGG8CEFCEGGGGGGG@:C@FGDF@FCFGCEEBF+@8FFGGGGGGGGGGFDGGF?F@ADE,,6DEDE@8+@=E++DFFGGCGGGB235E,;9FEGFC,4,@<C;989;**:99BEA??;3B6<+4)2)12>?)88<))*)(;=;>C3*(3;8=;<77<A=46>4)*.)-4:),(..3<4):05,3;70>?()(-(((-1(-42*/)))0)77
@M02542:52:000000000-J9N43:1:1101:22949:6085 1:N:0:GTGAAA
GTAGTCCACGCCCTAAACGATGTCTACTAGTTGTCGGGTCTTAATTGACTTGGTAACGCAGCTAACGCGTGAAGTAGACCGCCTGGGGAGTACGGTCGCAAGATTAAAACTCAAAGGAATTGACGGGGACCCGCACAAGCGGTGGATGATGTGGATTAATTCGATGCAACGCGAAAAACCTTACCTACCCTTGACATGTCAGGAATCCTCGAGAGATCGAGGAGTGCCCGAAAGGGAGCCTGAACACAGGTGCTGCATGGCTGGCGTCAGCTCG
+
GGAFGGGGGGGGGGGGGGGGGGGGGGGGGGGGGGGGGGFGGGGGGGGGGGGGGGGGGGGGGGGGGGGGGGGGGGGGGGGGEGGGGGGGGGGGGGGGGGGGGGGGGGGGGGGGGGGGGGGGGGGGGGGGGGGGGGGGGGGGGGFFGGGGGGEFGGGFGFFGFGGGGGGGGGGDEDECEGGGGGGGGGGGGGGGGGGGGGFGGFGGGGGGGGGGGFGGGGCGGGGGGGGGGGFFDGGFFGGGFFGFFFFGFGGF:<ADFADFFDC)9760383495
@M02542:52:000000000-J9N43:1:1101:8880:6159 2:N:0:GTGAAA
GTAGTCCACGCCGTAAACGATGTCTACTAGCTGTTCGTGTCCTTGTGATGTGAGTAGCGCAGCTAACGCACTAAGTAGACCGCCTGGGGAGTACGGTCGCAAGATTAAAACTCAAATGAATTGACGGGGGCCCGCACAAGCGGTGGAGCATGTGGTTTAATTCGACGCAACGCGAAGAACCTTACCTACTCTTGACATCTACGGTAGACTGCAGAGATGCGGTTGTGCCTTCGGGAACCGGAAGACAGGTGCTGCATTGTTGTCGGCAGGTCGG
+
FGGEGGGGGGGCGGGGGGDDFGGFGGGGGGGGFAFFGG7EFEFDFAFGGDGEFD<FA9FEEGGFGGGGDFFEGF@FFGFGDGGGGGGGGGDFCEFEFEEFGCGFDFGAFGGGGGGGGGGGGGGFGC+CC7EB*8@*?@FF5E5*4?BC=CCCCFGCF,94=CC7+/>DFE5)55(57@)7<<47*<?FF7?FFF4)-)*.6.25)0)<=C::769:?F*49)7B;60>AAD,3>>(4<())-5701,583)05>2:2)5))4()*).)5)))7)
@M02542:52:000000000-J9N43:1:1101:24153:6161 2:N:0:GTGAAA
GTAGTCCACGCCGTAAACGATGTCTACTAGCTGTTCGTGGTCTTGTACTGTGAGTAGCGCAGCTAACGCACTAAGTAGACCGCCTGGGGAGTACGGTCGCAAGATTAAAACTCAAATGAATTGACGGGGGCCCGCACAAGCGGTGGAGCATGTGGTTTAATTCGACGCAACGCGAAGAACCTTACCTACTCTTGACATCTAGCGAAGATTGTAGAGATACGATTGTGCCTTCGGGAACGCTAAGACAGGTTCTGCATGGCTGTCGTCAGCTCGG
+
GGGGGGGGGGGGGGGEGGGGGGGGGGGGGGGGGGGGGGGGGGGGGGGGGGGGGGGGGGGGGGGGGGGGGGGGGGGGGGGGGGGGCEFGGEGGGGGGGGGGGGGGGGGCGGGGGGGGGFGGGG8ADGCFGGGGGGGGGGFGGG5BEGCFFGGGGGGGGD<FFGEFGGGGAEGGFGB>DF4>F<FGGGGFGFFFFAB@<<FA?4<98BFGFG?FGCFF2>7<(.5>BD>FFBDBBFF>>:25/(19<>:F?B*/4<B24)46:?B5355))9*/<)
@M02542:52:000000000-J9N43:1:1101:23812:6170 2:N:0:GTGAAA
GTAGTCCACGCCGTAAACGATGTCTACTAGCTGTTCGTGTCCTTGTGATGTGAGTAGCGCAGCTAACGCACTAAGTAGACCGCCTGGGGAGTACGGTCGCAAGATTAAAACTCAAATGAATTGACGGGGGCCCGCACAAGCGGTGGAGCATGTGGTTTAATTCGACGCAACGCGAAGAACCTTACCTACTCTTGACATCTACGGAAGACTGCAGAGATGCGGTTGTGCCTTCGGGAACCGTAAGACAGGTGCTGCATGGCTGTCGTCAGCCCGG
+
GGGEFGGGGGGGGGG:CECCFFGGGGGGGGCFFGGFGGFEFFGGGGGGGGGGFGGGGGCFF>CGGDG,C@:FGG@FG9EGEFGGG7<D:CE@EGGGGGGGGGG@EFGGGCFGGF8ECEAFEA@ABCEGGEEGEEG>EGF>FE>*BDEGGFEG,=FGGGFFFG7?CDDC5>CC390:7@:@;87CFGC?C?FFFAFF9499B<FC57;EF7,478AF:**)-)8:>037:24<?3039:?3C?57:?:4:3)089206>(031()*17))/).<3
@M02542:52:000000000-J9N43:1:1101:26662:6250 2:N:0:GTGAAA
GTAGTCCACGCCCTAAACGATGCGAACTAGCTGTTGGGGAAGGAGACTTCTGTATTACCGTAGCTAACGCGTGAAGTTCGCCGCCGGGGGAGTAGGTGGGCAAGATAAAAACTCAAAGGAATTGACGGGGACCCGCACAAGCGGGGGATGATGTGGATTAATTCGATCCAACGGGAAAAACCTAACCTACCCTTGACATTCCAGGAACTTCCCAGAGATGGATTGGTGCTCGAAAGAGAGTCTGGCAACGGGTTCTGCATGGGTGTCGGCAGCC
+
FGCGGGFGGGGG>F,FFGEGGGC:CFGGGG,@FFGEF+@::@7,C,CEC<F,6,,,<C@6C<8C<9F=7+@C+=??,,:8C,4>:+@BF@=+><,C,,6++3+36C,CFF,8,,,@:EBFCFF9F>>FGGG*B:8CE7C,4,61*::58:7+03<+<E7F6C9?**<*)9773)(0>>F4>1:*9>**99>>F27/54*)*66>7)0*0:).8<+0(*050)968:<5<>-((8((,48*0)0*.)(*-(0),-.))))-:((,/7)))))0))
@M02542:52:000000000-J9N43:1:1101:26152:6270 2:N:0:GTGAAA
GTAGTCCACGCCGTAAACGATGTCTACTAGCTGTTCGTGTCCTTGTGATGTGAGTAGCGCAGCTAACGCACTAAGTAGACCGCCTGGGGAGTACGGTCGCAAGATTAAAACTCAAATGAATTGACGGGGGCCCGCACAAGCGGTGGAGCATGTGGTTTAATTCGACGCAACGCGAAGAACCTTACCTACTCTTGACATCTACGGAAGACTGCAGAGATGCGGTTGTGCCTTCGGGAACCGTAAGACCGGTGCTGCATGGCTTGCGTCAGCCCGG
+
GGGGGGGGGGGGGGGDGGGGGGGGGGGGGGGGGGGGGGGGGGGGGGGGGGGGGGGGGGGGDGGGGGGDGCEGGGGGGFFFGGGGGGGGGGGGGGGGGGGG7FFFGGGGFGGGGGGGGGFFGGFC@@ECE7CCEGGGEGGGGGGGGG>CGGFGCCGCFFCGFGEGDCEGD>E/5<937<FFF?FGGFGFGFFFFFFFFFFAFA:DBB3CFGF??8F:?FDB>FFFB31>BF>?(8>>B?F37:DG2<(7-3)..))464101(((1))00))..)
@M02542:52:000000000-J9N43:1:1101:13433:6284 2:N:0:GTGAAA
GTAGTCCACGCCCTAAACGATGTCAACTAGTTGTTGGGGATTCATTTCCTTAGTAACGTAGCTAACGCGTGAAGTTGACCGCCTGGGGAGTACGGTCGCAAGATTAAAACTCAAAGGAATTGACGGGGACCCGCACAAGCGGTGGATGATGTGGATTAATTCGATGCAACGCGAAAAACCTTACCTACCCTTGACATGCCACTAACGAAGCAGAGATGCATTAGGTGCTCGAAAGAGAAAGTGGACACAGGTGCTGCATGGCTGTCGGCAGCTC
+
GGFGGGGGGGGGGGGFGGGGGGGGCGGGGGGGGGGGGGGGGGGGGGGGGGGGGGGGGGGGGGGGGGGGGGGGGGGGGGGGGGGGGGGGGGGFGGGGGGGGGGGGGGGGGGGGGGGGGGGGGGGGGGGGGGGGGGGGGGGGGGEGGGFFFDGGGGGGGGGGFGGGGGGGFFGGFG>>EFFFFFFGFGGFGFFFFFFFE@F;A<EGFFDGEGFB@8*.6FGABFFFF<)*))-4:>14<<?FCA7FB())42F7(5AA<FAFFB?:>75))00))0
@M02542:52:000000000-J9N43:1:1101:10754:6306 2:N:0:GTGAAA
GTAGTCCACGCCGTAAACGATGTCTACTAGCTGTTCGTGTCCTTGTGATGTGAGTAGCGCAGCTAACGCACTAAGTAGACCGCCTGGGGAGTACGGTCGCAAGATTAAAACTCAAATGAATTGACGGGGGCCCGCACAAGCGGTGGAGCATGTGGTTTAATTCGACGCAACGCGAAGACCCTTACCTACTCTTGACATCTACGGAAAACTGCAGAGAAGCGGTTGTGCCTTCGGGAACCGTAAGACAGGGTCTGAATGGCTGTTGCCAGGTCGG
+
FFGFGGFFGEGGCFEDGGDFGFGGAAFFGF<FF9AFGGCCFFFFGGGGFGGGFGGGGFGGDGGFGGGEDFGDGD=EEGGD@C7@CGFGGGC:EGGG<CEC:FFGDFG9FF>EGGEGDAFGGDGGGGGGGGGGEG7BEGGGGGGCCDGCFEGG9,B,4=*,=>+:+:758:52884>3))))(06*7<9*0/*0)8/65=<*),97>);?7<D7+<@?*221>)>1((26--,(80(-,-571CC283)((0)(4)))-..((()***/))))0)
@M02542:52:000000000-J9N43:1:1101:4225:6329 2:N:0:GTGAAA
GTAGTCCACGCCCTAAACGATGTCAACTAGTCGTTGGGGATTCATTTCCTTAGTAACGTAGCTAACGCGTGAAGTTGACCGCCTGGGGAGTACGGTCGCAAGATTAAAACTCAAAGGAATTGACGGGGACCCGCACAAGCGGTGGATGTTGCGGATTAATTCGATGCAACGCGAAAACCCTTACCTACCCTTGACATTCCACTAACGAAGCAGAGATGAACTAGGAGCCCGAAAGAGAAAGTCGACACAGGTGTTGCCTGGCTGTCGCCAGCGC
+
GGGGGGGFGGGGFGGEEGGG<FFG9EF9EEF,@FCEECCEE<9FGCF@FGFEFFGFGCGGEGG9FGDGGC7BGF<FGGCFGGGGG:F++86EFGGFGG74=F=DBF<E<F8>BEA9?FD8D9DGGG6@EFE+B8E6CGF,3@*5>7,<,,5,*4B:EFG78CC:=CDGFACDAD9DA):>)34CGC+;<FF4)4?*6)95F)67@F);>*4?***)-**.-9BF:)(1(((4-0(.,(,2*)*1((-7(45*(-(()-6)(.3:020))).)).
@M02542:52:000000000-J9N43:1:1101:14665:6362 1:N:0:GTGAAA
GTAGTCCACGCCCTAAGCGATGTCAACTAGTTGTTGGGGATTCATTTCCTTAGTAACGTAGCTAACGCGTGAAGTTGACCGCCTGGGGAGTACGGTCGCAAGATTAAAACTCAAAGGAATTGACGGGGACCCGCACAAGCGGTGGATGATGTGGATTAATTCGATGCAACGCGAAAAACCTTACCTACCCTTGACATGCCACTAACGAAGCAGAGATGCATTAGGTGCTCGAAAGAGAAAGTGGACACAGGTGCTGCATGGCTGTCGTCAGCTC
+
FGGGGGGGGGGGGGGGGGGGGGGGGGGGGGGGGGGGGGGGGGGGGGGGGGGGGGGGGGGGGGGGGGGGGGGGGGGGFGGGGGGGGGGGGGGGGGGGGGGGGGGGGGGGGGGGGGGGGGGGGGGGGGGGGGGGGGGGGDGGGGFGGGGGGGGGGGGGGGGGGGGGGGGGGGGGGGGGGGGGGGGGGGGGGGGGGGGGGGGGGFGGGDEGGGGG?:@ECCEGGGGGGGFGDGFFGGGFFGGGFFG?FFGGFGGFFFFFFFFFGGG@GFFFFFFF?7
@M02542:52:000000000-J9N43:1:1101:24556:6420 2:N:0:GTGAAA
GTAGTCCACGCCGTAAACGATGTCAACTAGCCGTTGGGAGCCTTGAGCTCTTAGTGGCGCAGCTAACGCATTAAGTTGACCGCCTGGGGAGTACGGCCGCAAGGTTAAAACTAAAATGAATTGACGGGGGCCCGCACAAGCGGTGGAGCATGTGGTTTAATTCGAAGCAACGCGAAGAACCTTACCAGGCCTTGACATCCAATGAACTTTCCAGAGATGGATTGGTGCCTTCGGGAGCATTGAGACAGGTGCTGCATGGCTGTCGTCAGCTCGG
+
GGGGGGGGGGGGGGGGGGGGGGGGGGGGGGGGGGGGGGGFGGGGGGGGFGGGGGGGGGGGGGGGGGGGGGGGGGDGGGGGGGGGEGGGDEGGGGGGGGGGGGGGFGGGGGGGGGGGGFFGGGGGGGGGGGG*CEGGGGGGGGEBCDGFGGGGGGGCGGGGFGDGGGDDFFFGEGFFFFFFF?FGGGGFGFFFFF4?AAFFFFFGFFFGFGBFGGGFBGC?097:?FBGFFF26B>>0>0DG?CFB)()-8))3424A4::0(4.7C:)))/07)
@M02542:52:000000000-J9N43:1:1101:12848:6428 2:N:0:GTGAAA
GTAGTCCACGCCCTAAACGATGTCAACTAGTTGTTGGGGATTCATTTCCTTAGTAACGTAGCTAACGCGTGAAGTTGACCGCCTGGGGAGTACGGTCGCAAGATTAAAACTCAAAGGAATTGACGGGGACCCGCACAAGCGGTGGATGATGTGGATTAATTCGATGCAACGCGAAAAACCTTACCTACCCTTGACATGGATGGAATCCCGCTGAGAGGTTGGAGTGCTCGAAAGAGAACCGTCGCACAGGTGCTGCATGGCTGTCTTCCGATCG
+
CF7@FGEGGGG<F7E<CFDGGGGGGGGGGDCCFFFEFGGGEGGGGGGGGG@FFG,CEEFEFGGGGGDGGGGGGFGGFGFFGGC:FDCFCFFFGGGG@ECFCCFFGFGGGGFGEE9E+@8AFFFFDGGGGC+@8EECE75:CE5CEDDGC:7F,<9DFGFFFGFFFDCFFFCGFG>DFF>5F<=<GG96DA;F44)9<<4)94(*==*<:*7>GG**5**(.7?54<)2.3(48)23720*1-7/61>>(19<))),.660(3126*/9*7))8)
@M02542:52:000000000-J9N43:1:1101:8995:6442 2:N:0:GTGAAA
GTAGTCCACGCCCTAAACGATGTCAACTAGTTGTTGGGGATTCATTTCCTTAGTAACGTAGCTAACGCGTGAAGTTGACCGCCTGGGGAGTACGGTCGCAAGATTAAAACTCAAAGGAATTGACGGGGACCCGCACAAGCGGTGGATGATGTGGATTAATTCGATGCAACGCGAAAAACCTTACCTACCCTTGACATGCCACTAACGAAGCAGAGATGCATTAGGTGCTCGAAAGAGAAAGTGGACACAGGTGCTGCATGGCTGTCGTCAGCCC
+
GFFGGGGGGGGGGGFFGGGGGGGGCFGGGGGGGGGGGGGGGGGGGGGGGFGGGGGGGGGGEFGGGGGGGGGGGGGGFFGGGGGGGGGGGGGGFGGGGGGGGGGGGGGGGGGCGGGGFGGGGGG9DGGGGGGGGGGGGFGGGGGGG54C6CFFGGGDFGGGFGGFFGGGFFEGBDFF:FDFFFFGGGGFGFFFFFFFF@AEFEEGFFDG>D9?DFCFDDCB>F=FA<)98<:>179<<?0C46:=?FFF?:@=()5>?24)3:?029)007.)).
@M02542:52:000000000-J9N43:1:1101:8675:6446 2:N:0:GTGAAA
GTAGTCCACGCCGTAAACGATGTCTACTAGCTGTTCGTGTCCTTGTGATGTGAGTAGCGCAGCTAACGCACTAAGTAGACCGCCTGGGGAGTACGGTCGCAAGATTAAAACTCAAATGAATTGACGGGGGCCCGCCAAAGCGGTGGAGCATGTGGTTTAATTCGACGAAACGCGAAGAACCTTACCTACTCTTGACATCTACGGAAGACTGCAGAGATGCGGTTGTGCCTTCGGGAACCGTAAGGCAGGTGCTGCATGGCTGTCGTCAGCTTGG
+
FFFGGFCEECFGGG@CFEFGGFGGGGGGGGCGGGGGGGDDFFFEGFGGGGGGGGFGGGGFGGEGFFE@EECFFGGDGGG<FF:+CF<FEGDGFGGEGGGGGEGCEFFGFAEGDEG9D9=FF,@FDEDGGFED+BC**@3D6>EGGG5CF5EGGGGGFGFEF>,7EGG):.:8.>9A:5A@>?=FCFGF66:/9<F44<FDFFBDDD>E?C0:C?FFBGGB9E>:9?BF><9.38969<1>/8//),85(())-:32<F?<(3,2*/7)7)**0)
@M02542:52:000000000-J9N43:1:1101:7990:6454 1:N:0:GTGAAA
GTAGTCCACGCCGTAAACGATGTCTACTAGCTGTTCGTGTCCTTGTGATGTGAGTAGCGCAGCTAACGCACTAAGTAGACCGCCTGGGGAGTACGGTCGCAAGATTAAAACTCAAATGAATTGACTGGGGCCCGCACAAGCGGTGGAGCATGTGGTTTAATTCGACGCAACGCGAAGAACCTTACCTACTCTTGACATCTACGGAAGACTGCAGAGATGCGGTTGTGCCTTCGGGAACCGTAAGACAGGTGCTGCATGGCTGTCGTCAGCTCGG
+
GGGGGGGGGEGFGGGFGGGGGFGGGGGGGGGGCGGFGGGGGGGGGGGGGGFGGGGGGGGGGGGGGGGDGGGGGGGGGGGGGGGGFGGGGGGGGGGDGGGDGGGGGGGGGGGGGGGCGGFGGFGGGFGGGEFGGGGGGGG@FEGGCGGGGGFCCFGGGGFFFGGGGGGGGGDGGGGGGGGGGGGGGGF?FFGGGGGGGGGCGFGG=DGDGGGGGGGGGCCCEDEGGGGFGGBFFECBEGGGFFGBFDFG>76:FBFFF<<FGGGF3?FF0::?E)
@M02542:52:000000000-J9N43:1:1101:18351:6460 2:N:0:GTGAAA
GTAGTCCACGCCCTAAACGATGTCAACTAGTTGTTGGGGATTCATTTCCTTAGTAACGTAGCTAACGCGTGAAGTTGACCGCCTGGGGAGTACGGTCGCAAGATTAAAACTCAAAGGAATTGACGGGGACCCGCACAAGCGGTGGATGGTGTGGATTAATTCGATGCAACGCGAAAAACCTTACCTACCCTTGACATGCCACTAACGAAGCAGAGATGCATTAGGTGCTCGAAAGAGAAAGTGGACACAGGTGCTGCATGGCTGTCGTCAGCCG
+
GGFFFGGGGGGFGD,FFGGFGGGGFFGGGGGGGGGGGGGEGGGGGGGGGGGGGGGGGGGGGGFGGGGGGGGGGGGGGGGGGGGGGCFGGGGGGGGGGGCFGGGGGGGGGGGGGGGG6E@FDFFGGGGGGGGGGGEEGEGFGGGGGFEEFFGGGGFFGGFGFGGFFGGGFFGD>G9BFFFEFFFGGGGFGFFFFEFFFFF;F@1F66BGF:9?@?*)6F724@@69AFG)-410)70::?G*6FF74))4:;B0:3483)6:?7:525<>>:65)
@M02542:52:000000000-J9N43:1:1101:19000:6486 1:N:0:GTGAAA
GTAGTCCACGCCGTAAACGATGTCTACTAGCTGTTCGTGTCCTTGTGATGTGAGTAGTGCAGCTAACGCACTAAGTAGACCGCCTGGGGAGTACGGTCGCAAGATTAAAACTCAAATGAATTGACGGGGGCCCGCACAAGCGGTGGAGCATGTGGTTTAATTCGACGCAACGCGAAGAACCTTACCTACTCTTGACATCTACGGAAGACTGCAGAGATGCGGTTGTGCCTTCGGGAACCGTAAGACAGGTGCTGCATGGCTGTCGTCAGCTCGT
+
GGAFGGGGGGGGGGGGGGGGGGGGGGGGGGGGGGGGGGGGGGGGGGGGGGGGGGGGGGGGGGGGGGGGGGGGGGGGGGGGGGGGGGGGGGGGGGGGGGGGGGGGGGGGGGGGGGGGGGGGGGGGGGGGGGGGGGGGGGGGGGGGGGGGGGGGGGGGGGGGGGGGGGGGGGGGGGGGGGGGGGGGGGGGGGGGGGGGGGGGGFGGGGGGGGGGGGGGGGGGGGGGGGGGGGFFGGGFFGGGFFDBFDGGFG:3FBF?AFFFGG7@GFFFFFFFF)
@M02542:52:000000000-J9N43:1:1101:11440:6499 2:N:0:GTGAAA
GTAGTCCACGCTGTAAACGTTGGGCGCTAGGTGTGGGGGGCCTCTCCGGTTCTCTGTGCCGCAGCTAACGCATTAAGCGCCCCGCCTGGGGAGTACGGCCGCAAGGCTAAAACTCAAAGGAATTGACGGGGGCCCGCACAAGCGGCCGAGCATGCGGATTAATTCGATGCAACGCGAAGAACCTTACCGGGGTTTGACATTGCCGCAAAACTTCCAGTGATGGCAGGGCCTTCGGGGGCGGTCACAGGTGGTGCATTGCCGTCGGCAGCGTGTG
+
GGCFGGGGGGGGGGGGEGGGGGGGGGGGGGGGDGGGGEGGGGGGGGGGGGGGGGGGGFGGGGDGGFFFFEGGGGGGGGGGGGGGGGCGCFGGGGGG7CCFEGGECFFCF,?CGGGGGFGGGGGGGGGGGGGGGGGEGGGDFDGCE)*21:C5CGGGG835?FF?CGCF7)<>4)4:D)7>F7>CDDGF*73.7,7>)-4)*..05>5*7C?3+++/)**..0*)(-()3((,,.,4(-(/)-)1564>2.).,),)).4)-(-,))))0)))).
@M02542:52:000000000-J9N43:1:1101:11691:6516 2:N:0:GTGAAA
GTAGTCCACGCCGTAAACGATGAATGTTAGCCGTCGGGCAGTATACTGTTCGGTGGCGCAGCTAACGCATTAAACATTCCGCCTGGGGAGTACGGTCGCAAGGTTAAAACTCAAAGGAATTGACGGGGGCCCGCACAAGCGGTGGAGCATGTGGTTTAATTCGAAGCAACGCGCAGAACCTTACCAGCCCTTGACATTCGGGGTTTGGGCATTGGAGACGATGTCCTTCAGTTAGGCTGGCCCCAGAACCGGTGCGGCATGGCTTTCGTCAGCC
+
FG9CEFFGGGGGGCFEGGGEFDCCFFGGGFGGGGGGCFGGDFGGGGGGGGGG>GEFFGG@FGGGGGGGGGGG9FEFFGFGGGGGGGGDC>FGGGGGGEGDCFF=FGEGGGGFGCFGFFGGGCGGGGGGGGGGGGGEGFGGGGGGED8ECFCFFGGGGGCEA98:CDGGFFGCEGFFEFFFFA?DGGGF*7???BFF<>44:077))0CD5:299E64C746>:@<)6:9>4<4@4<FB:GDFGC?61??()04-2(4>99??((***..0.5))
@M02542:52:000000000-J9N43:1:1101:25424:6518 2:N:0:GTGAAA
GTAGTCCACGCCCTAAACGATGTCTACTAGTTGTTGGGTCTTAATTGACTTAGTAACGCAGCTAACGCGTGAAGTAGACCGCCTGGGGAGTACGGTCGCAAGATTAAAACTCAAAGGAATTGACGGGGACCCGCACAAGCGGTGGATGATGTGGATTAATTCGATGCAACGCGAAAAACCTTACCTACCCTTGACATGTCAGGAATCCTTGAGAGATTGAGGAGTGCCCGAAAGGGAGCCTGAACAAAGGTGCTGCATGGCTGTCGTCAGCTCG
+
GGGGGGGGGGGGGGGFGGGGGGGGGGGGGGGGGGGGGGGGGGGGGGGGGGGGGGGGGGGGGGGGGGGGGGGGGGGGGGGGGGGGGDGGGGGGGGGGGGGGGGGGGGGGGGGGGGGGGGGGGGGGGGGGGFGGEGGGGGFGGGEEGGEFF7FGFGFCFGGGFGGGGGDCFFEGFGBFB58>FFFG<@CFFAFFF<6FC);7@33FFFFF4*6A8;+7>=F?A7<>:?A7::BFFEB:0(3173FGB2:5<(*)2<<7B<2:B0((29@>7>)*/)
@M02542:52:000000000-J9N43:1:1101:10952:6531 1:N:0:GTGAAA
GTAGTCCACGCCGTAAACGATGTCTACTAGCTGTTCGTGTCCTTGTGATGTGAGTAGCGCAGCTAACGCACTAAGTAGACCGCCTGGGGAGTACGGTCGCAAGATTAAAACTCAAATGAATTGACGGGGGCCCGCGCAAGCGGTGGAGCATGTGGATTAATTCGACGCAACGCGAAGAACCTTACCTACTCTTGACATCTACGGAAGACTGCAGAGATGCGGTTGTGCCTTCGGGAACCGTAAGACAGGTGCTGCATGGCTGTCGTCAGCTCGT
+
GGGGGGFFGEGGEGGGGGGGGGGFGGGGGGGGGGGFGGGGGGGGGGGGGGGGGGGGGGGGGGEGFGGGGGGGGGGGGDGGGGGGGGGFDEEGGGGDGGGGGGGGGGGGGGFFGCGGGGGGGFFFGGGGDGGGGGGDGGG@FGGGGGGGGDFGFFFFFGGGGGGGGGGGGEGGGGEGGGGGDFGGGGGGGGGGGCEGCFGGGFGGGGGGGGGGGG95*ACEGCGGGGGGGGFFGGG>DGFGFF3:FFFGFG7:FDF?FA?BDC777<?<<?<FD)
@M02542:52:000000000-J9N43:1:1101:19268:6537 2:N:0:GTGAAA
GTAGTCCACGCCGTAAACGATGTCTACTAGCTGTTCGTGTCCTTGTGATGTGAGTAGCGCAGCTAACGCACTAAGTAGACCGCCTGGGGAGTACGGTCGCAAGATTAAAACTCAAATGAATTGACGGGGGCCCGCACAAGCGGTGGAGCATGTGGTTTAATTCGACGCAACGCGAAGAACCTTACCTACTCTTTACATCTACGGAAGACTGCAGAGATGCGGTTGTGCCTTCGGGAACCGTCAGACAGGTGCTGCCTGGCTGGCGTCATCTCCG
+
GGGGGFFGGGEFGE::FGGGGGGGGGGGFGGGGGGGGGFGGGGGGGGGGGGFFGGGGGGGCGEGFFGGGFGFGCFGFGGFGDGGGGGGDEGEGGGGGDEDEGEEFGGGGCDCGGFGGGFGGGCFGDGGGGGGDGGEEC>CGCECEDCCCCFGECGGGG;F6E?=<C*>B>:5A<6B@><>>:?GG<FFG409F2**6AF:946CDE)65C8,+<+)(:*415576((244<?:39136:)/(**))(0,-))-6>())-((((()1)0)/=**.
@M02542:52:000000000-J9N43:1:1101:25403:6537 1:N:0:GTGAAA
GTAGTCCACGCCGTAAACGATGTCAACTAGCCGTTGGGAGCCTTGAGCTCTTAGTGGCGCAGCTAACGCATTAAGTTGACCGCCTGGGGAGTACGGCCGCAAGGTTAAAACTCAAATGAATTGACGGGGGCCCGCACAAGCGGTGGAGCATGTGGTTTAATTCGAAGCAACGCGAAGAACCTTACCAGGCCTTGACATCCAATGAACTTTCCAGAGATGGATTGGTGCCTTCGGGAGCATTGAGACAGGTGCTGCATGGCTGTCGTCAGCTCGT
+
GGGGGGGGGGGGGGGGGGGGGGGGGGGGGGGGGGGGGGGGGGGGGFGGGGGFFFGGGGGGGGGGGGGGGGGGGGCGGFGGFEGGGGGGGGGGFGGGGGGGGGGCFGGGGGGGGGGGGFGGGGGGGGGGGDDGGGGGGGGGGGGGGGGGGGGGFGGGGGGGGGGGGGGGGFGGEDGGGGGGGGGGGGGGGGGGC@?FGGGGGFGGGGGGGGGG?CFGFFGGGGGGGGGGGGFFGGGFBDFGFFFAF>?GFG*4FFBFFFFFGDGF3:BBFFBFB)
@M02542:52:000000000-J9N43:1:1101:13698:6548 2:N:0:GTGAAA
GTAGTCCACGCCGTAAACGGTGGGCACTAGGTGTGGGCAACATTCCACGTTGTCCGTGCCGCAGCTAACGCATTAAGTGCCCCGCCTGGGGAGTACGGCCGCAAGGCTAAAACTCAAAGGAATTGCCGGGGGCCCGCACAAGCGGCGGAGCATGTGGCTTAATTCGACGCAACGCGAAGAACCTTACCAAGGCTTTACATACACCGGAATGCATTAGAGATAGTGCCCCCCTTGTGGTCGGGGTACAGGATGTGCATGCGTTTCGTCCGGTCGG
+
GGDGGGGGGGGGDEGGFGGGGGGGFGGGGGGGGGGGGGGGGGGGGG<EEFFDGFGGGGEFFGGGGGAEAFGG,FFGGGGG?FDFGG@DGGD7EFGGGGGEGDCF>F@:F,CB:,6=?FG>?FFFG,5>C:@>BCC8:7:?E8;=EGDECCGGCC:9CF4EF9+39C<C755CED;)5.)))45***<?>?F)5??)).*:*4)7)5;:>3:)03+*):>:)***6<2C119(3?>F<(.73(9C:DFFF()0().69A)(,(4,//).)))0))
@M02542:52:000000000-J9N43:1:1101:7914:6563 1:N:0:GTGAAA
GCAGTCCACGCCCTAAACGATGTCAACTAGTTGTTGGGGATTCATTTCCTTAGTAACGTAGCTAACGCGTGAAGTTGACCGCCTGGGGAGTACGGTCGCAAGATTAAAACTCAAAGGAATTGACGGGGACCCGCACAAGCGGTGCATGATGTGGATTAATTCGATGCAACGCGAAAAACCTTACCTACCCTTGACATGCCACTAACGAAGCAGAGATGCATTAGGTGCTCGAAAGAGAAAGTGGACACAGGTGCTGCATGGCTGTCGTCAGCTC
+
GGGGGGGGGGGGGGGGGGGEGGGGGGGGGGGGGGGGGGGGGGGGGGGGGGGGGGGGGGGGGGGGGGGGGGGGGGGGGGGGGGGGGGGGGGGGGGGGGGGGGGGGGGGGGGGGGGGGGGGGGGGGGGGGGGGGGGGGGGFGGGGGGGGGGGGGGGGGGGGGGGGGGGGGGGGGGGGGGGGGGGGGGGGGGGGGGGGGGGGGGFGGGGGGGGGGC@FGGGGGGGGGFEFGFGFFGCD@>FGGFFGFFFGG@57<4>BBFFFFGGG5<?02<:(9=7
@M02542:52:000000000-J9N43:1:1101:22344:6567 1:N:0:GTGAAA
GTAGTCCACGCCGTAAACGGTGGGAACTAGGTGTTGGCGACATTCCACGTCGTCGGTGCCGCAGCTAACGCATTAAGTTCCCCGCCTGGGGAGTACGGCCGCAAGGCTACAACTCAAAGGAATTGACGGGGGCCCGCACAAGCAGCGGAGCATGTGGCTTAATTCGACGCAACGCGAAGAACCTTACCAAGGCTTGACATACACCGGAAAGCATTAGAGATAGTGCCCCCCTGTGGTCGGTGTACAGGTGGTGCATGGCTGTCGTCAGCTCGTG
+
GG,CFGGGGGGGGFG@CF@@FGFGGGDFEGGGGGE<EGGGDGGFG9EC@@@C8CFFF:CFGGGGD<EEFGC:7FFG,CFGGGGGG@:?FFFCFFFFEF7>FGGBFFG8>,::@3>BACC8FEGGGAECE:F:CFFGDFFGFGEFGGGG>FF@FE@CFDEGF9@FGGGC>:CCGGGEC*/?FCF8C9FFGDGFFFCE6CCFG@+<095C):=F8+3<+7CF9+<F+A76957BFGGF5F<C5>D4=:FF76C?FF?FFBF?GGG)7,(()))008
@M02542:52:000000000-J9N43:1:1101:13169:6582 2:N:0:GTGAAA
GTAGTCCACGCCCTAAACGATGTCAACTAGTTGTTGGGGATTCATTTCCTTAGTAACGTAGCTAACGCGTGAAGTTGACCGCCTGGGGAGTACGGTCGCAAGATTAAAACTCAAAGGAATTGGCGGGGACCCGCACAAGCGGTGGATGATGTGGATTAATTCGATGCAACGCGAAAAACCTTACCTACCCTTGACATAGACGGAAGGCCGCTGAGAGGTGGTCGTGCTCGAAAGGGAACCGTCGCCACGGTGCTCCATGGCTGTCGTCAGCCCG
+
GGGGGGGGGGGGGGGFGGGGGGGG9FGGGGGGGGGGGGGGGGGGGGGGGGGGGGGGGGGGGGGGGGGGGGGGGGGGGGGGGGGGGGGGGGGGGGGFEGGGGGDGGGFGGGGGGGGFGGGGGGGGGGGGEECEGGDGDGGGGG8CEGGF<CFECG9CGGGGFGGGG=CDFFCDDC@5DFE@FAFGGGFFF@FFFAFFA)8)04:DEFFGFD((2/848DFB?E?BF06<:?>B?DF033:3)4>39((.415),)))(.<:?7((**..))))0)
@M02542:52:000000000-J9N43:1:1101:10430:6592 2:N:0:GTGAAA
GTAGTCCACGCCGTAAACGGTGGGAACTAGGTGTTGGCGACATTCCACGTCGTCGGTGCCGCAGCTAACGCATTAAGTTCCCCGCCTGGGGAGTACGGCCGCAAGGCTAAAACTCAAAGGAATTGACGGGGGCCCGCACAAGCAGCGGAGCATGTGGCTTAATTCGACGCAACGCGAAGAACCTTACCAAGGCTTGACATACACCGGAAAGCATTAGAGATAGTGCCCCCCTTGTGGTCGGTGTACAGGTGGTGCATTGCTGTCGGCAGCCCGG
+
GGGGGGGGGGGGGGGGGGGGFGGGEGGGGGGGGGGGGGGCFGG,EFFGGGGGGGGGGGGGGGGDGGGGGGGGGGGGGGGGGGGGGGFGGGG7CFGGGGGGGGGGEGGGGGGGGGGGGFGGGGGFGGGGGGGGGGGGGGGGGGGGGGGGDGGGCCCGGGGGFGGGCGGG>>CDBG>FB>>5:?FGCGGFG?FFF:?F?FFFFB?C?BED>C(2::CF4:F22@692<9FB091:7-)-(,7C6514:)98<43((93))5))-.)*)).7).5))
@M02542:52:000000000-J9N43:1:1101:11171:6612 1:N:0:GTGAAA
GTAGTCCACGCCGTAAACGATGTCTACTAGCTGTTCGTGTCCTTGTGATGTGAGTAGCGCAGCTAACGCACTAAGTAGACCGCCTGGGGAGTACGGTCGCAAGATTAAAACTCAAATGAATTGACGGGGGCCCGCACAAGCGGTGGAGCATGTGGTTTAATTCGACGCAACGCGAAGAACCTTACCTACTCTTGACATCTACGGAAGACTGCAGAGATGCGGTTGTGCCTTCGGGAACCGTAAGACAGGTGCTGCATGGCTGTCGTCAGCTCGT
+
GGGGGGGGGGGGGGFGGGGGGGGGGGGGGGGGGGGGGGGGGGGGGGGGGGGGGGGGGGGGGGGGGGGGGGGGGGGGGGGGGGGGGGGGGGGGGGGGGGGGGGGGGGGGGGGGGGGGGGGGGGGGGGGGGGGGGGGGGGGGGGGGGGGGGGGGGGGGGGGGGGGGGGGGGGGGGGGGGGGGGGGGGGGGGGGGGGGGGGGGGFGGGDEGGGGGGGGGCFEFGGGGGGGGGGFFGEGFFGFGFFGFFFGGFGGFFFFFFFFFGGGF*4:16?<FF)
@M02542:52:000000000-J9N43:1:1101:22719:6616 2:N:0:GTGAAA
GTAGTCCACGCCCTAAACGATGTCAACTAGTTGTTGGGGATTCATTTCCTTAGTAACGTAGCTAACGCGTGAAGTTGACCGCCTGGGGAGTACGGTCGCAAGATTAAAACTCAAAGGAATTGACGGGGACCCGCACAAGCGGTGGATGATGTGGATTAATTCGATGCAACGCGAAAAACCTTACCTACCCTTGACATGCCACTAACGAAGCAGAGATGCATTAGGTGCTCGAAAGAGAAAGTGGACACAGGTGCTGCATGGCTGTCGTCAGCTC
+
GGGGGGGGGGGGGGGECFGFGGGGGGGGGGGGGGGGGGGGGGGGGGGGGGGGFGGGGGGGGGGGGGGGEGGGGGGGGGGGGGGGEFFGGGGGGDGFFEGGEGFGGGGGGGGGGGGFGGGGGGGGGDCGGCEGGGGGGGGGGGGGGCCGGDECFFGGGGFGFGGGGGGGFAEDFGBFFFDFFFFGGGGFGAFF;<FFC<4@FBFGFFFDDDBFCFEF<CC79BF?>DBG>ABF?FFBBFFGF>GFDF25<B4B??<9):AB:03279@F>@FF*)
@M02542:52:000000000-J9N43:1:1101:10476:6625 1:N:0:GTGAAA
GTAGTCCACGCCCTAAACGATGTCAACTAGTTGTTGGGGATTCATTTCCTTAGTAACGTAGCTAACGCGTGAAGTTGACCGCCTGGGGAGTACGGTCGCAAGATTAAAACTCAAAGGAATTGACGGGGACCCGCACAAGCGGTGGATGATGTGGATTAATTCGATGCAACGCGAAAAACCTTACCTACCCTTGACATGCCACTAACGAAGCAGAGATGCATTAGGTGCTCGAAAGAGAAAGTGGACACAGGTGCTGCATGGCTGTCGTCAGCTC
+
GGGFGGGGGGGGGGFFGGGGGGGGFGGGGGGGGGGGGGGGGGGGGGGGGGGGGGGGGGGGGGGEGGGGGGGGGGGGGGGGGGGGGGGGGGGGGGGGGGGGGGGGGGGGGGGGGGGGGGGGFGGGGGGGGGGGGGGGGGGGGGFGGFFGGGGGGGGGGGGGGGGGGGGGGGGGGGGGGGGGGGGGGGGGGGGGFGGGGGGGGFGGGGGGGGGGGFFGGGGGGGGGGGGGGFBEGDDFFGFGFFGFFFGGFCFB4:AFFFFBGGGFFBFFFFFFF:
@M02542:52:000000000-J9N43:1:1101:26768:6627 1:N:0:GTGAAA
GTAGTCCACGCCCTAAACGATGTCAACTAGTTGTTGGGGATTCATTTCCTTAGTAACGTAGCTAACGCGTGAAGTTGACCGCCTGGGGAGTACGGTCGCAAGATTAAAACTCAAAGGAATTGACGGGGATCCGCACAAGCGGTGGATGATGTGGATTAATTCGATGCAACGCGAAAAACCTTACCTACCCTTGACATGCCACTAACGAAGCAGAGATGCATTAGGTGCTCGAAAGAGAAAGTGGACACAGGTGCTGCATGGCTGTCGTCAGCTC
+
GGFGGGGGGGGGGGGGGGGGGGGG9FGGGGFFGGGGGGGFGGGGGGGGGGGGGGGGGGGGGGGGGGGGGGGGGGGGGGGGGGGGGGGGGGGGGGGGGGGGGGGGFGGGGGGGG@FGGGGGGGGGGGGGGGGGGGGGGGGGGGGGGGGGGGGGGGGGGGGGGGGFGGGGGGGGGGGGGGGGGGGGGGGGFFGGGGGGGGGGGFGGGGGGGGGGGGFFGGGGGGGGGFFGGG?EFGGFFFGGFFFFFFGGFGGFFFBFFFFFF4CEGFBB:?FFF@
@M02542:52:000000000-J9N43:1:1101:19947:6661 2:N:0:GTGAAA
GTAGTCCATGCCGTCAACGATGAGTGTTCGCCCTTGGTCTACGCGGATCAGGGGCCCAGCTAACGCGTGAAACACTCCGCCTGGGGAGTACGGTCGCAAGATTAAAACTCAAAGGAATTGACGGGGACCCGCACAGGCGGTGGATGATGTGGATTAATTCGATGCAACGCGAAAAACCTTACCTACCCTTGACATGGACGGAAGGCCGCTGAGAGGGGGTCGTGCTCGAAAGGGAACCGTCGCACCGGTTCTGCATGGCCGTCGTCAGCTCGTG
+
GGGGGGGGGGGGGG+:FGGGGFGFGGGGGGGFGGGGGGGGGGGGGGGGGGGGGGGGGDGGGGGFGGGGGGFGGGGGGGGGGGGGGGGGGGGGEGGGGGGGGFGGGGGGFGGCFFDGGGGFGGGGGGGGGGEECGGG>FEG8BEF9FGGGGGGF9ECFFGGFGGGGGGGBFEC)>>A;:F4?2@>DGEFG??FF9FF<BFF3-(7>F>C>CB6><@:(19607))(()/(434().4?:99D69)((-77(874<45)4((((((9*)0)*/)0)
@M02542:52:000000000-J9N43:1:1101:24499:6662 2:N:0:GTGAAA
GTAGTCCACGCCGTAAACGATGTCTGCTAGCTGTTCGTGTCCTTGTGATGTGAGTAGCGCAGCTAACGCACTAAGTAGACCGCCTGGGGAGTACGGTCGCAAGATTAAAACTCAAATGAATTGACGGGGGCCCGCACAAGCGGTGGAGCATGTGGTTTAATTCGACGCAACGCGAAGAACCTTACCTACTCTTTACATCTACGGAAGACTGCAGAGATGCGGTTGTGCCTTCGGGAACCGTAAGACAGGTGCTGCATGGCTGTCGTCCGCTGGG
+
GGGGGGGGGGGGGGGGGGGGGGGGGGGGGGGGGGGGGGGGGGGGGGGGGGGFGGGGGGGGGGGGGGGGGEGGGGFGGGGGGGFGFFGGGEGGGGGDGGGGGGGGGGGGDFFCGGGGGGGGGFFGGGGGGGGGGGGCGGGGGGGGGGCEGGFFFCGGGGGGFGGGFG5DDEGDEGFDDDFFF:FGGGGFG=?BF<*/666AFFFGFF>:?>37?A+.(:749>)<723FA<<.,70793?D<,>*)4,7:))/.-23<2::((,)*10)@5))))
@M02542:52:000000000-J9N43:1:1101:9300:6678 2:N:0:ATGAAA
GTAGTCCATGCCGTAAACGATGAGTGTTCGCCCTTGGTCTACGCGGATCAGGGGCCCAGCTAACGCGTGAAACACTCCGCCTGGGGAGTACGGTCGCAAGACCGAAACTCAAAGGAATTGACGGGGGCCTGCACAAGCGGTGGAGCATGTGGTTTAATTCGATACAACGCCCAAAACCTTACCAGCCCTTGACATATGAACAAGAAAACCTGTCCTTAACGGGATGGTACTTACTTTCATACAGGTGCTGCATGGCTGTCTTCAGCCCGTGTCG
+
GGGGGGGGGGGGGGFCGFGDF<EGGGGGGGGEGGGGGFGFG9FGFGEGEGGGGGGGG@FGGGGGGGGGGDGGGGGGGGGGDGGGGDCFGCACGGEDCEGGG8FFE@C@>,EFGGFCFGGF;FCEGGEGEFCFFGGC5CBECEGC5CFGFFCG:FGFCF7FF+12>@FF3<*7;F?FFDF4/4?C*5*57;:=4<@6)-*5743C>F?GFC31<<@64*:A65)),44:))-66*54AFBFC20:140:72462),8?08))-))02))0.7>4)
@M02542:52:000000000-J9N43:1:1101:16647:6679 2:N:0:GTGAAA
GTAGTCCACGCCGTCAACGATGTCTACTAGCTGTTCGTGTCCTTGTGATGTGAGTAGCGCAGCTAACGCACTAAGTAGACCGCCTGGGGAGTACGGTCGCAAGATTAAAACTCAAATGAATTGCCGGGGGCCCGCACAAGCGGTGGAGCATGTGGTATAATTCGACGCAACGCGAAGAACCTTACCTACTCTTGACATCTACGGAAGACTGCAGAGATGCGGTTGTGCCTTCGGGAACCGTAAGCCAGGTGCTGCATGGCTGTCCTCAGCCCGG
+
GGG9CFAFGEGFGG7CGGGGGGGGGGGGEFFGGGGGGGCEFGGG@FGFGGGFEGGGGGCD:=:CF,BCFGGGGGCGEFFGFEGGGFFFF7CC>FGGGEGGGGEFFGCFEEFGGGG,=9BBDDC,?EG>GEEGGGGGGGGD8EGEGG*;8=6:CFFG79C+1<+:CD=D>BEGA<>)07:F51?:7<FFF=@BFA*9<<FBFABG@D:6)2)1C+<)1::27B5:>B?GDB<>BB96>?<353D*4(2@F?)94<??2A(.4:1,*:6@?4)005
@M02542:52:000000000-J9N43:1:1101:7359:6684 2:N:0:GTGAAA
GTAGTCCACGCCCTAAACGATGTCAACTAGTTGTTGGGGATTCATTTCCTTAGTAACGTAGCTAACGCGTGAAGTTGACCGCCTGGGGAGTACGGTCGCAAGATTAAAACTCAAAGGAATTGACGGGGACCCGCACAAGCGGTGGATGATGTGGATTAATTCGATGCAACGCGAAAAACCTTACCTACCCTTGACATGCCACTAACGAAGCAGAGATGCATTAGGTGCTCGAAAGAGAAAGTGGACACAGGTGCTGCATGGCTGTCGTCAGACC
+
GGGGGGGFFGG<C@FFGGGFGGGGGGGGGGGGGGGFGGGGGGGGGGGGGGEEFGGGGDGFDGGGGGGGGFCEGFGGGGGGGGGGF7FEEEGGGGGGFEGGGGFGGAFGGGGGGGGGGGGG,DAFDCGFGE+@ED@EEGGGGGCEGGGGG7CFEGG?FGGGFGGGFDG7FF5<D:@AFFEEFFFGGGGFGFAF5)6:CE4;FEEG?F>GBC,40;85<GCA)9F=)),945:607>13057<<*C<()71:F?(4).4444(1((200575<9)0
@M02542:52:000000000-J9N43:1:1101:4870:6687 1:N:0:GTGAAA
GTAGTCCACGCCCTAAACGATGTCAACTGGTTGTTGGGAGGGTTTCTTCTCAGTAACGTAGCTCACGCGTGAAGTTGACCGCCTGGGGAGTACGGCCGCAAGGTTGAAACTCAAAGGAATTGACGGGGACCCGCACAAGCGGTGGATGATGTGGTTTAATTCGATGCAACGCGAAAAACCTTACCTACCCTTGACATGCCAGGAATCCTGCAGAGATGTGGGAGTGCTCGAAAGAGAACCTGGACACAGGTGCTGCATGGCCGTCGTCAGCTCG
+
FGGFGFGGGGGFGGGFGGGE@FGGAFGGGGFGGGGGGGGFGGGGGGGGGGGGFGGGGGGGGGG,FCECGCFEFFGGFGGGGGGGGFGGGGGGGGGGGDGGC7F,D8D,DFGGGGFGGGGGGFGGDEDEGGGGGGGGGG7:<CFGGGCDCFFFG@FEGGGGDGGG9CFFECGDDDEG8FEGGGFGGFFGFCGFDDGGFGFFGFGFGGGGFFFFGFGF9C@+<CFGGGF7?D>FDGFFFGGFF4<?FDGFFGG>@>9>?BFFGGGBD;>?B?FFF3
@M02542:52:000000000-J9N43:1:1101:20844:6718 2:N:0:GTGAAA
GTAGTCCACGCCGTAAACGATGTCTACTAGCTGTTCGTGTCCTTGTGATGTGAGTAGCGCAGCTAACGCACTAAGTAGACCGCCTGGGGAGTACGGTCGCAAGATTAAAACTCAAATGAATTGACGGGGGCCCGCACAAGCGGTGGAGCATGTGGTTTAATTCGACGCAACGCGAAGAACCTTACCTACTCTTGACATCTACGGAAGACTGCAGAGATTCGGTTGTGCCCTCGGGAACCGTAAGACAGGTGCTGCATGGCCGTCGTCGGCCCGG
+
GGGGGGGGGGGGGD:,DFDGGFEAEGFGGFGGGEFGGG@FFFGGGEFFGGGG9FGFGGCCCEEGFFGGGGEGGGFGGGGG?FGGGG+B@CCFGGGG8CEEFEGFGGGGEGDFGGFGGGDGFD8FGCCFGGGGEGCGGEGGDC>ECDF,,=<9=C9=CECFFGGFGG5)):=:AD9BB3)7.:*7<>CBG*96=<FF<9@4642C@@>C?*4:G8<31C*.,0<D>18C<(5(,.99(4(9C6C7<?FF?4)6.6<?A<?(29;6<7>)))))07
@M02542:52:000000000-J9N43:1:1101:18928:6718 2:N:0:GTGAAA
GTAGTCCACGCCGTAAACGATGTCTACTAGCTGTTCGTGTCCTTGTGATGTGAGTAGCGCAGCTAACGCACTAAGTAGACCGCCTGGGGAGTACGGTCGCAAGATTAAAACTCAAATGAATTGACGGGGGCCCGCACAAGCGGTGGAGCATGTGGTTTAATTCGACGCAACGCGAAGAACCTTACCTACTCTTGACATCTACGGAAGACTGCAGAGATGCGGTTGTGCCTTCGGGAACCGTAAGACAGGTGCTGCATGGCTGTCGTCAGCTCGG
+
GGGGGGGGGGGGGG7@FFGGGGGGGGGGGGGGGGGGGGGGGGGGGGGGGGGGGGGGGGGGGGGGGGGGGGGGGGGGGGGGGGGGGGGGGGGGGGGGGGGGGGGGFGGCGGGGGGGGGGGFGGFGFGCEGGGGGGGGGGGGGGGGGGFGGGGGGGGGGGGGFGGGGGGGFFGGFD9>B>@FFFFGGGG?FFFFF>?FFFFAFAFGBD;FFGFF9++80:DBBEFE0:?GFFFFFFBFB?BG7:D1)535:2)04422<F?B(,3)9*7)))*)).
@M02542:52:000000000-J9N43:1:1101:19051:6741 1:N:0:GTGAAA
GTCGTCCACGCCGTAAACGATGTCTACTAGCTGTTCGTGTCCTTGTGATGTGAGTAGCGCAGCTAACGCACTAAGTAGACCGCCTGGGGAGTACGGTCGCAAGATTAAAACTCAAATGAATTGACGGGGGCCCGCACAAGCGGTGGAGCATGTGGTTTAATTCGACGCAACGCGAAGAACCTTACTTACTCTTGACATCTACGGAAGACTGCAGAGATGCGGTTGTGCCTTCGGGAACCGTAAGACAGGTGCTGCATGGCTGTCGTCAGCTCGG
+
CC,6CEGFGCGGGGE7FGEGGD<FGGGGCAFGGCFG@GDF<CEECEFECEFC,CFFFFGC::CDC9C:@FFEGGCFGGGFGGGDC<F?ECC?FGGGCF7CFGGGGCFF?E<DCGFGGGGGGGFGFBFF@CGGEGGEGGCFGDDGGCCGGCEFG9C@CFC@FCCEFFGG>CEGDCE5E8:C>C:08CCFGFG70<CGF7C<+=F58*780<F6<<CCFG7?=:ACG=DCFF<FFGGFB*1CDFGBFBGF@:C2*).,-.4:<*9?9?34:2>FD)
@M02542:52:000000000-J9N43:1:1101:6045:6749 2:N:0:GTGAAA
GTAGTCCACGCCCTAAACGATGTCAACTAGTTGTCGGGTCTTCATTGACTTGGTAACGTAGCTAACGCGTGAAGTTGACCGCCTGGGGAGTACGGTCGCAAGATTAAAACTCAAAGGAATTGACGGGGACCCGCACAAGCGGTGGATGCTGTGGACTTATTAGATGCAACGCGAACAACCTTGCCTACCCTTCACATGTATGGAACCCTGCTGAGAGGTGGGGGTCCCCGAAAGTGAGCCATAACACAGGTTGGGCACGGCTGTCTTATCACCG
+
:F7BECEGCFGG@FG,<@FDF,CC,EEFFGGG@FFCFC<6,C<FFFG9E@9<8FC,@FG@E7@<,FF:CFCEFCEFF9EFCGC:BCC++>?BEDF?+@ECEFCFC;CFGGE@,D93ADE,8DFEG>E7C@:CECCEEFCF:8BCC>CF,,,5,16,5,2,=DE?9DE*89?4846):0;);7ADG>FF7)=)))*+).1.9-00*<)*85838786)9>16B)8(((/47>09E)4<23566D4()(..(**,((,((-(3(-.**1//*1*))
@M02542:52:000000000-J9N43:1:1101:16835:6765 2:N:0:GTGAAA
GTAGTCCACGCCCTAAACGATGTCAACTAGTTGTTGGGGATTCATTTCCTTAGTAACGTAGCTAACGCGTGAAGTTGACCGCCTGGGGAGTACGGTCGCAAGATTAAAACTCAAAGGAATTGACGGGGACCCGCACAAGCGGTTGATGATGTGGATTAATTCGATGCAACGCGAAAAACCTTACCTAACCTTGACATGCCACTAACGAAGCAGAGCTGCATTAGGTGCCCGAAAGAGAAAGTGGACACAGGTGCTGCATGGCTGTCGGCAGCTC
+
FGFEEFEFGG7CF+,EFGCFC8EFCFFGDAF9FG<FGEGGGFGGGGFG<BEGDFFAFEEFF@FFGGGDG=:CFAFGFFGEFGGEGGDECFCDFEGGEGGGEGCFGCG9BF8EGFFFF@FGG@DGGGC:BC6CEG7@@AFEGD**@;CCAGEG7?FGFGD@6DF7@FG78A=CED@)=5DDF8A46@A)0;AF63AAC@A@F8(2?F)8)51(*02.-97()16=ADF4(4669)71:B:F*-*9)()5:?4=7.-6.()6:0(-277)55.7))
@M02542:52:000000000-J9N43:1:1101:21803:6776 1:N:0:GTGAAA
GTAGTCCACGCCCTAAACGATGTCAACTGGTTGTTGGGAGGGTTTCTTCTCAGTAACGTAGCTAACGCGTGAAGTTGACCGCCTGGGGAGTACGGCCGCAAGGTTGAAACTCAAAGGAATTGACGGGGACCCGCACAAGCGGTGGATGATGTGGTTTAATTCGATGCAACGCGAAAAACCTTACCTACCCTTGACATGCCAGGAATCCTGCAGAGATGTGGGAGTGCTCGAAAGAGAACCTGGACACAGGTGCTGCATGGCCGTCGTCAGCTCG
+
GGFGGGGGGGGGGGGDFFGGGGGGGGGGGGFGGGGGGGGGGGGGGGGGGGGGGGGGGGGGGGGGGGGGGGGGGGGGGGGGGGGGGGGGGGGGGGGGGGGGGGGGGGGGGGGGGFGGGGGGGGGGGGGEGGCGGGEGGGGGGGGGGGGGGGGGGGGGGGGGGGGGGGGGGGGGGGGGGGGGGGGGGGGGGGGGGGGGGGGGGFGGGGGGGGGGGGGFGGG7FGGGGFGGGGFFGGGFFFGGFFGFFFGGFFF??BFFFFBFGGGEGFFFFFFFF3
@M02542:52:000000000-J9N43:1:1101:4497:6815 2:N:0:GTGAAA
GTAGTCCACGCCCTAAACGATGTCTACTAGTTGTTGGGTCTTAATTGACTTAGTAACGCAGCTAACGCGTGAAGTAGACCGCCTGGGGAGTACGGTCGCAAGATTAAAACTCAAAGGAATTGACGGGGACCCGCACAAGCGGTGGATGATGTGGATTAATTCGATGCAACGCGAAAAACCTTACCGACCCTTGACATGTCAGGAATCCTTGAGAGATTGAGGAGTGCCCGAAAGGGAGCCTACAAACAGGTGCTGCATGGCTGTCGTCAGCTCG
+
GGGFFFEFGGG,@FCCFECEF@F@DAGGGGGGAFFGGGFCGFGGGGGGD9<FFGDFGE7BFEGFGGD7:FGGGGCEE99CCFFGGGGGGGGGGDGGEGEGGGGGGG<EF4BFF8@;+3>FFFGG6=E7E:>EGDDGG,DFEEC>EDGGFGGGFF,:D9FGF@:F=+*;FFCD?C>E8853=3+2***2/58:?2F?>)*)9).*7?98*;<)+*0)6*2,4))),4>*2:((-72:<09D4)*0))..486),4)3:>)8((,(2*)))0)*00
@M02542:52:000000000-J9N43:1:1101:11252:6849 2:N:0:GTGAAA
GTAGTCCACGCCCTAAACGATGTCAACTAGTTGTTGGGGATTCATTTCCTTAGTAACGTAGCTAACGCGTGAAGTTGACCGCCTGGGGAGTACGGTCGCAAGATTAAAACTCAAAGGAATTGACGGGGACCCGCACAAGCGGTGGATGATGTGGATTAATTCGATGCAACGCGAAAAACCTTACCTACCCTTGACATTCCACTAACGAAGCCAAGATGCAGTAGGTGCCCGAAAGAGAAAGTGGAACAAGGTTCTGCATGGCTGTCGGCAGCCC
+
GGCGGGGGGGGGGGGEFGGGGGGG,CFGGGECFGGGGDFDFFGGGGGFCDGGGGFGGGG8<C,<E8@FGFDGFFFGG<FGG7F7FDGG:@4AFEGDCEEGGGG9FFGFGGEFGGDFFCG8DFFCGGEGG:EGECC>CF8DGG:CC?,@:,,27@9DFFFGADG,:FEDFFE55C@>AFFB;88<FFC6FFFF4368C)3):>9FFFDGE3((*;*.47*))19/-522(.40()-.((.**.7C>),)(.5/.)4<9BF>037,*0)).07)))
@M02542:52:000000000-J9N43:1:1101:13023:6879 2:N:0:GTGAAA
GTAGTCCACGCCGTAAACGATGTCTACTAGCTGTTCGTGTCCTTGTGATGTGAGTAGCGCAGCTAACGCACTAAGTAGACCGCCTGGGGAGTACGGTCGCAAGATTAAAACTCAAATGAATTGACGGGGGCCCGCACAAGCGGTGGAGCATGTGGTTTAATTCGACGCAACGCGAAGAACCTTACCTACTCTTGACATCTACGGAAGACTGCAGAGATGCGGTTGTGCCTTCGGGAACCGTAAGACAGGTGCTGCATGGCTTGCGTCAGCCCGG
+
GGCFGGGGGGGGGEGGGGGGGGGGGGGGGGGGGGGGGGGGGGGGGGGGGGGGGGGGGGGGGGGGGGGGGGGGGGGGFGGGGGGGGGGGGGGGFGGGGGGGGGGGGGGGGFGGGGGFFFGGGGGGGGGGGGGGGGGGGCGFFGD:BDEFGGC9=FDCFG;7@FFGGGCDF;=8><;BBFFFFB=7FFGBD?FFFFFFFFF<F<0>)8)8?:>:FCFFBFDD05<>243CAAF<2<>9;62)9-9*))(.-3//-5804)410,(()1)07)))0)
@M02542:52:000000000-J9N43:1:1101:3341:6884 2:N:0:GTGAAA
GTAGTCCACGCCCTAAACGATGTCAACTAGCTGTTGGGGCCTTCGGGCCTTGGTAGCGCAGCTAACGCGTGAAGTTGACCGCCTGGGGAGTACGGTCGCAAGATTAAAACTCAAAGGAATTGACGGGGACCCGACCAAGCGGGGGATGATGTGGATTAATTCGATGCAACGCGCAAAACCTTACCTACCCTTGACATGTCTGGAATCCCGAAGAGATTTGGGAGTGCTCGAAACAGAACCGGAACACCGGCGCTGCATGGCTGTCCCCAGCCCC
+
GGGFGGEFGGGGEGC8CEFCFFFG99FFGG@EFGEGDC7:FB<DG:CFG@GEE<,<8=FEEEG9EFGGGGCFGGGFG<,?FGEGGG7:FCFFGDCGFEGGFGGGGF,CFGGCCC9F6F=@EC=DDGG@E73@E:3@CGFFE>*:8)1AF:CEC?F9EFC9:FGG<7E>F?738)75<45>7>FC400<D:6?FBFFA?FB952:@67A?DB>C88?)*2)6)758(.*.,((-.(40).57(7/2(.0(,))--4(())(.(-(0**)0)5)7.
@M02542:52:000000000-J9N43:1:1101:5536:6909 2:N:0:GTGAAA
GTAGTCCACGCCGTAAACGATGTCTACTAGCTGTTCGTGTCCTTGTGATGTGAGTAGCGCAGCTAACGCACTAAGTAGACCGCCTGGGGAGTACGGTCGCAAGATTAAAACTCAAATGAATTGACGGGGGCCCGAACGAGCGGTGGAGCATGTGGTTTAATTCGACGCAACGCGAAGAACCTTACCTACTCTTGACATCTACGGAAGACTGCAGAGGTCCGGTTGTGCCTTCGGGAACCGGTAAACCGGTGCTGCATGGGTGGTGTCCGCCCGG
+
GGCGFGFFGGG8FC:EGGD7DDGGGGGGGFFGGGGGEGGGGGGGGGF<F<BFFGGGFGECCCEFG<FEFGGECFGGGGGE@FGGGG@DFGFGGGGGGGGG>CGC:FC9?FFGCFGFGGA9CFGF8CECE<+@CE**8BC1;>C8:CFF8/CFFF9=EFD7BC@FCDEGFFGGB<()))0<)(?7CFF?C=?FFD=@):=A726D55>FF7>3<0<7(0*,-..0(43:<9B??@949(->)()*)).)(().)-)(.-4(,(((/9)*))))))
@M02542:52:000000000-J9N43:1:1101:26932:6910 2:N:0:GTGAAA
GTAGTCCACGCCGTAAACGATGTCTACTAGCTGTTCGTGTCCTTGTGATGTGAGTAGCGCAGCTAACGCACCAAGTAGACCGCCTGGGGAGTACGGTCGCAAGATTAAAACTCAAATGAATTGACGGGGGCCCGCACAAGCGGTGGAGCATGTGGTTTAATTCGACGCAACGCGAAGAACCTTACCTACCCTTGACATCTACGGAAGACTGCAGAGAGGCGGTTGTGCCTTCGGGAACCGTAAGACAGGTGCTGCATGGCTGTCGTCAGCTCGG
+
GGFGGGFGGGGFGE:FGGGGGGGGGGGGGGGGGGGGGGGGGGGGGGGEGFGGGGGGGGFGGGGGGGGGGGGGGGFGGGGGGGGGGGGFGGGGGGGGGGGGGGG?FFGGGGGGGGGGGGGGGGEFGGGGG>EGDGGGGGGCEEGCGGCFFFFG?,B<CGGFFGGG7CGDBDEDEC;E>BFF409>FGGFG)7=@?FF><4-94(97:5CF7::C8<5:CG?03.7(-:C449<?3>(,3(112D9<<2:44)9)428))(,(,()*17.))*0))
@M02542:52:000000000-J9N43:1:1101:9544:6947 2:N:0:GTGAAA
GTAGTCCACGCCGTAAACGATGTCTACTAGCTGTTCGTGTCCTTGTGATGTGAGTAGCGCAGCTAACGCACTAAGTAGACCGCCTGGGGAGTACGGTCGCAAGATTAAAACTCAAATGAATTGACGGGGGCCCGCACAAGCGGTGGAGCATGTGGTTTAATTCGACGCAACCCGAAGAGCCTTACCTAATCGTGACATCTACGGAAGACTGCAGATATGCGGTTGTGCCTCCGGGAACCGTAAGACAGGTGCTGCATGGCTGTCGTCGGCTTTG
+
FGGGF<<FGGDGGECCGAFGDGFFCGGGCCFGFGGCEGD<FDFGGFGFF9EFAFCE@FGC+FGFDGGGE>:FFGFGGGGGDDEC7?<DEGEFGGGDGCEDCFF8BFGGGGFFGF=EFFGGGGGCD3=FCCEE@ECGGGGC@C5C:CCCF59CF:FCC>878;1*<D=15::*)21>>).5)3=C6CE**07)8243<<4)*6(*75787C?0<EG*-27),85)(4-*6<)(,769;??<719CA2(.8-0)).345A024,47*1))8))))*
@M02542:52:000000000-J9N43:1:1101:12296:6949 2:N:0:GTGAAA
GTAGTCCACGCCGTAAACGGTGGGCACTAGGTGTGGGCAACATTCCACGTTGTCCGTGCCGCAGCTAACGCATTAAGTGCCCCGCCTGGGGAGTACGGCCGCAAGGCCAAAACTCAAAGGAATTGACGGGGGCCCGCACAAGCAGCGGAGCATGTGGCTTAATTCGACGCAACGCGAAGAACCTTACCAAGGCTTGCCATACACCGGAAAGCATTAGAGATAGTGCCCCCCTTGTGGTCGGTGTACAGGTGGTGCATGGCCTCTGTCAGCGCGG
+
GGAFGGGGGGGGGGGEGGGGGGGGGGGGGGGFFGGGGGGGGFGGGCFGGGGGGGGGGGGGGGGGGGCFGGEGGGGGGFBFFGGGGGGGGG>EEEGGGGGGGGEGEGGGGGFFGGGGGGGFGCFGGFFEEDCBCEC584:88,:<64>C3*:C++5<+8CGFGGF93:CEECC>D9DE35)9209>>?4C:>>>BF>(39<???F?B>5771(<F74-*7)487@AAAD:(3(().8?F<G)47*46)9:27>B?FF44<6()(,2:=/*<0)0)
@M02542:52:000000000-J9N43:1:1101:11168:6989 2:N:0:GTGAAA
GTAGTCCACGCCGTAAACGATGTCTACTAGCTGTTCGTGTCCTTGTGATGTGAGTAGCGCAGCTAACGCACTAAGTAGACCGCCTGGGGAGTACGGTCGCAAGATTAAAACTCAAATGAATTGACGGGGGCCCGCACAAGCGGTGGAGCATGTGGTTTAATTCGACGCAACGCGAAGAACCTTACCTACTCTTGACATCTACGGAAGACTGCAGAGATGCGGTTGTGCCTTCGGGAACCGTAAGACAGGTGCAGCATGGCTGTCGTCAGCTCGG
+
GGGGGGGGFGGGGECFFFCGGFGGGGGGGGGGGGGGGG<FGGGGGGGGGFFFFFGCDGEGGGGGGEEFGGFDFGGGGGFGGGGGGGGGGGGGFGFGFGGGEFGGDFGFGGGGGGGGGGGGGGFGGG>GEGGGGCECEFGCFD8CGDDEF7CFFCF:CCF@8F1=:8E3AECCFC>BB>FFFB6FCGDFGFFFFA4<9AFDF<:*73<EFC:7EC9>BCG91:<5>??G4)42:B9>FF1DDBGG>?>F43)9)622<23:0:173*755)/).)
@M02542:52:000000000-J9N43:1:1101:21678:7004 2:N:0:GTGAAA
GTAGTCCACGCCCTAAACGATGTCAACTAGCTGTTGGGGCCTTCGGGCCTTGGTAGCGCAGCTAACGCGTGAAGTTGACCGCCTGGGGAGTACGGTCGCAAGATTAAAACTCAAAGGAATTGACGGGGACCCGCACAAGCGGTGGATGATGTGGATTAATTCGATGCAACGCGAAAAACCTTACCTACCCTTGACATGTCTGGAATCCCGAAGAGATTTGGGAGTGCTCGCAAGAGAACCGGAACACCGGTGCTGCATGGCTGCCGTTAGCCCG
+
GGGGFGGEGGGFGGFCCECEBGGFGGGGGGGGFFDFGDGGGGGGGEGGECGGFDFFGGEGGGFFC<FFGGG7DDFGCFGGGC@?FFGGGGGFFFGGGGGGGG?DFGGGCDCFGGFFCC>F8FEGDGECEF@8BE@*:AEGGGG5*;,?C:@CFFC9CFGGFC=,4+=CFAEDAG>B>A:>FEFGG=F;556?42)*.)*-9<?G44=<)1,(1;*.6C7)))).-,6*6149(7((4:)7/(>)3?:)(.0.(55)())(3,((*)0)).*))0
@M02542:52:000000000-J9N43:1:1101:21518:7008 2:N:0:GTGAAA
GTAGTCCACGCCGTAAACGATGTCTACTAGCTGTTCGTGGTCTTGTACTGTGAGTAGCGCAGCTAACGCACTAAGTAGACCGCCTGGGGAGTACGGTCGCAAGATTAAAACTCAAATGAATTGACGGGGGCCCGCACAAGCGGTGGAGCATGTGGTTTAATTCGACGCAACGCGAAGAACCTTACCTACTCTTGACATCTAGCGAAGACTGCAGAGATGCGGTTGTGCCTTCGGGAACGCTAAGACAGGTGCTGCATGGCCGTCGTCAGCCCGG
+
GGGGGGGGGGGGGGFEFFFGGGGGGGGGGGGGGGGGGGGGGGGGGGCFFFGGCFGGGGGGDFDGGGGGGGGGGGGGGFFFGGGGFGGGGGGGGGGGGGGGGGGDGGGGGGGGGGGGGGGGGGGGFGEFDGDGGGGDGGGGGGGGGGGGGGGGGFGFFGGGFF?CGDGGBDEDFGFFE>FF:?FGGGF=F/9FFFFFFAFFFFF::B@GFGF?GGF>(?749D>@F3:G2<<B?5626??GD:)04<(78<?F2A779:46(3,3<D50.0).))
@M02542:52:000000000-J9N43:1:1101:17697:7010 2:N:0:GTGAAA
GTAGTCCACGCCCTAAACGATGTCAACTAGTTGTCGGGGATTCATTTCCTTGGTAACGCAGCTAACGCGTGAAGTTGACCGCCTGGGGAGTACGGTCGCAAGATTAAAACTCAAAGGAATTGACGGGGACCCGCACAAGCGGTGGATGATGTGGATTAATTCGATGCAACGCGAAAAACCTTACCTACCCTTGACATGGTCGGAATCCCGCTGAGAGGTGGGAGTGCTCGAAAGAGAACCGGCGCACAGGTTCTGCATGGCTGTCGGCAGCCCG
+
GGFFGGFGGEFFGG,ECGGGGGGGDFGGGGGGGGGGEGGGGGGGGGGGGFGGGGGFGGGEGGGGGGGGGGEDGGGGGGGGGGEEGGGGGGGGGGEGGGGGGGGGGGGGGGGGGGGGGGGGGGGGGGGGGGCEGGGGGGGGGGGGGGGGGGGGGGGGGGGGFGGFCGEGA6EDBC>>DFFEFFFGGGGFGFFF@7F79<F9=>FG:FFGFGFB5=86370,-7@E1.47:?9B:>4(.(479;D<0,(04:**459A-))4212.2*)))0))).
@M02542:52:000000000-J9N43:1:1101:22828:7013 2:N:0:GTGAAA
GTAGTCCACGCCGTAAACGATGTCTACTAGCTGTTCGTGTCCTTGTGATGTGAGTAGCGCAGCTAACGCACTAAGTAGACCGCCTGGGGAGTACGGTCGCAAGATTAAAACTCAAATGAATTGACGGGGGCCCGCACAAGCGGTGGAGCATGTGGTTTAATTCGACGCAACGCGAAGAACCTTACCTACTCTTGACATCTACGGAAGACTGCAGAGATGCGGTTGTGCCTTCGGGAACCGTAAGGCAGGTGCTGCATGGCTGTCTTGCGCCCGG
+
GGGGGGGGGGGGGGG@:CFFFGGGGGGGGGGGGGGGGGGGGGGGGGGGDFGGFGGGGGGGDGGGGGGCGGGGGGGFFFGGGGEGGGGGGCFGGGGGCEEGGGGGGGGGGGGGGGGGCFGFFGGDFEEGGGGGGGGGGGGGGGGDGGGFGC?C:@CBCGGG8@FGGGDGBDC3>D@377?F@B?FFFFF<4)**)*9:)*684<C@BFGFGFBC0<FFGGF;D)77:1*64),404(480)1->*,(4718/0).).4)46((.)0**/.)).0)
@M02542:52:000000000-J9N43:1:1101:26031:7059 2:N:0:GTGAAA
GTAGTCCACGCCGTAAACGATGTCTACTAGCTGTTCGTGTCCTTGTGATGTGAGTAGCGCAGCTAACGCACTAAGTAGACCGCCTGGGGAGTACGGTCGCAAGATTAAAACTCAAATGAATTGACGGGGGCCCGCACAAGCGGTGGAGCATGTGGTTTAATTCGACGCAACGCGAAGAACCTTACCTACTCTTGACATCTACGGAAGACTGCAGAGATGCGGTTGTGCCTTCGGGAACCGTAAGACAGGTGCTGCCTGGCTGTCGTCAGCCCGG
+
GGFFGGGGGGGGGGGGGGGGGGGGGGGGGGGGGGGGGGGGGGGGGGGGGGGGGGGGGGGGGGGGGGGGGGGGGGGGGGGEFGGGGCGGGGGGGGGGGEGGGDGGGGGGGGGGGGGCDFCFGFFFFGGGGGGGDGGGGGGGGGGGGGFGGGGGFFGGGGGGFGGGGGGGFFG55C;BFFFFFFFGGGGFG=FFFFFF2<FAF)2C)>:GFC)7F8<><*:96D37;2(CA<<)4DF11:(97:C5>2(0(5)67<4())42(4:)*9;)))))0)
@M02542:52:000000000-J9N43:1:1101:13124:7082 2:N:0:GTGAAA
GTAGTCCACGCCGTAAACGATGTCTACTAGCTGTTCGTGTCCTTGTGATGTGAGTAGCGCAGCTAACGCACTAAGTAGACCGCCTGGGGAGTACGGTCGCAAGATTAAAACTCAAATGAATTGACGGGGGCCCGCACAAGCGGTGGAGCATGTGGTTTAATTCGACGCAACGCGAAGAACCTTACCTACTCTTGACATCTACGGAAGACTGCAGAGATGCGGTTGTGCCTTCGGGAACCGTAAGACAGGTGCTGCATGGCCGTCGTCAGCTCGG
+
GGDGGGGGGGGGGGEEGGGGGGGGGGGGGGGGGGGGGGGGGGGGGGGGGGGGGGGGGGGGGGGGGGGGGGGGGGGGGDGFGGGGGGGGGGGGFGGGGGGGGGGGGGGGG9FGGGGGGGGGGGGGGGGGGGGGGGGGG>EGGGGGGGGCEFFGGCGGGGGGAEGGFGGGFFGGFGFFFDFFFFFGGGGFGFFFF7FF2)*69905>.7AF=3(<<<::F793>DF9((26:<41>B>F:?<3,C*),(044)742)())..,(-()/00)/*9))
@M02542:52:000000000-J9N43:1:1101:5006:7126 2:N:0:GTGAAA
GTAGTCCACGCCGTAAACGGTGGGAACTAGGTGTTGGCGACATTCCACGTCGTCGGTGCCGCAGCTAACGCATTAAGTTCCCCGCCTGGGGAGTACGGCCGCAAGGCTAAAACTCAAAGGAATTGACGGGGGCCCGCACAAGCAGCGGAGCACGTGGCTTAATTCGACGCAACGCGAAGACCCTTACCAAGGCTTGACATACACCGGAAAGCATTAGAGATAGTTCCCCCATTGTGGTCGGGTTACAGGTGGTGCATGGCTGTCGTCAGCTCGT
+
GGGGGGGFGGGGGGGEGGGG@@FGFGFAFGGGGGGF?FGGGGGGGGGGGGGGGFGEFGGGGGGG>EEFGGGGGGGGGGGGGGGGGGGFGGDGDFGGGGGGDGGGGGGGGGGGGGGGGGFDFFFECAFFGDEGGE7:EBE5@FGGGGGGD==:CEGFEG4EFGGGGFFDEFGGFG;>:)>E)4>FGGGFF47>@25BF?BA*4475@E*<<:<?CGB-*2..1/*.))7<>(.)9<4(..)1(**4>BFB2)72(.3)).,((.4CFF;>?*/7)
@M02542:52:000000000-J9N43:1:1101:27193:7144 2:N:0:GTGAAA
GTAGTCCACGCCGTAAACGGTGGGAACTAGGTGTTGGCGACATTCCACGTCGTCGGTGCCGCAGCTAACGCATTAAGTTCCCCGCCTGGGGAGTACGGCTGCAAGGCTAAAACTCAAAGGAATTGACGGGGGCCCGCACAAGCAGCGGAGCATGTGGCTTAATTCGACGCAACGCGAAGAACCTTACCAAGGCTTGACATCTACGGAAGACTGCAGAGATGCGGTTGTGCCTTCAGGAACCGTAAGAAAGGTGCTGCATGGCTGTCGTCAGGCC
+
FG9CFGAF@CGDF@:,C<;CFGEGFEFGGG@6FDFFCDFCGGGGGGGGGGFGGGCFEGFGDGGD>FFFGCEG7FDFGGGCDFEFGDFFGFEDECGGGGD+@C,=:FGFGGF9D8DFG9DFBFGFGFGDEGC1*>*=E*::FFCC8C5::/:7+<CGGCCFAFG?:F9DDF=C>C>E:BB3??44*:6?>?>3:??@:?4:4<ACFBED>F:4:@E?<FCA>BEE(469122)61)-)4:*>(/*41<*(45*()-.)(.)1(23*27.78))))
@M02542:52:000000000-J9N43:1:1101:8404:7145 2:N:0:GTGAAA
GTAGTCCATGCCGTAAACGATGAGTGTTCGCCCTTGGTCTACGCGGATCAGGGGCCCAGCTAACGCGTGAAACACTCCGCCTGGGGAGTACGGTCGCAAGACCGAAACTCAAAGGAATTGACGGGGGCCTGCACAAGCGGTGGAGCATGTGGTTTAATTCGACGCAACGCGAAGAACCTTACCTACTCTTGACATCTACGGAAGACTGCAGCGATGCGGTTGTTCCTTCGGGAACCGTAAGACAGGTGCTGCATGGCTGTCGTCCGCTCGTGTT
+
GGECEGGGGGGGEGGEFGGCGFGGGGGDFGEFFGGGGFGGGGGGGGCEGGFFEGGGGGGGGGGGGGGGGFDFGGGGGGGGG>FFCGEEFFGEGGGGGGGGGGGGEEDGCGFFGCGFFGF9;FCCDD>*=B8:789CGFEC=B>*;C5?<=:ECFGDCEFFFGGDGGEGFE5DBGB):@>FF>@FGGGF7@?FFF4?A>B?)((/7.9A:>0)/:A@47D0;EE4-.-24:<B;5:<BF05*4*2(,5/,-0*(.<0:3(3<?<1*95.)5))0)
@M02542:52:000000000-J9N43:1:1101:8935:7145 2:N:0:GTGAAA
GTAGTCCACGCCCTAAACGATGTCAACTGGTTGTTGGGAGGGTTTCTTCTCAGTAACGTAGCTAACGCGTGAAGTTGACCGCCTGGGGAGTACGGCCGCAAGGTTGAAACTCAAAGGAATTGACGGGGACCCGCACAAGCGGTGGATGATGTGGTTTAATTCGATGCAACGCGAAAAACCTTACCTACCCTTGACATGCCAGGAATCCTGAAGAGATGTGGGAGTGCTCGAAAGAGAACCTGGAAACAGGTGCTGCATGGCCGTCGTTCGGTCG
+
FFFGGGGG@EGFGFF@EFE@FDFG,ECFCFCFGG8EGGG@GGEGGGGDFDAFAFGEAEGFFGGFFFEGFGGBEFGFCDGFGDEEGCGD:=FECFB7CEGE7FFFGGGGGFEFCFAEFD@FGFGGDE>E+@@8E:CEEFGG>56>B;>A6,5BCC8B@F8EC,A7CFE8?67DBGFFF4>:A);C2:</07FFF<6@>2F?FFFC>;9<*0.)++00)**-).<:332><((42)21(449*39*()(0.1*),)))(.-4(4(-9)0))))000
@M02542:52:000000000-J9N43:1:1101:26769:7153 2:N:0:GTGAAA
GTAGTCCACGCCGTAAACGGTGGGAACTAGGTGTTGGCGACATTCCACGTCGTCGGTGCCGCAGCTAACGCATTAAGTTCCCCGCCTGGGGAGTACGGCCGCAAGGCTAAAACTCAAAGGAATTGACGGGGGCCCGCACAAGCAGCGGAGCATGGGGCTTAATTCGACGCAACGCGAAGAACCTTACCAAGGCTTGACATACACCGGACAGCATTAGAGATAGTGCCCCACTGTTGGTCGGTGTACAGGTGGTGCATTGCCGTCGTCAGCTCGT
+
GGGGGGGGGGGCGB,@FFGGFFGE@FGGFGGGGGGGGGGDGGGGFDGGGBFGGGEGGGGFG>FFD<EFFGGGGGGCFFFFDFGGGGCFGFGD7CGC:EF+@CFGECGGGF9D:BEGGBFFGGEDGACFGCEEEGGGG*:CGCGFF4*:EEEFGG*C5E5CFEG:9C?GE@C7@5>BD3>)<?FGG7F)0)53)47@:2*)*).*737?)9:?GE:*6>CA)99F<29F?(41,16<(()))(*144)1,575(4))-),)),-419@))/1)0)
@M02542:52:000000000-J9N43:1:1101:27149:7173 2:N:0:GTGAAA
GTAGTCCACGCCCTAAACGATGTCAACTAGTTGTTGGGGATTTACTTCCTTGGTAACGTAGCTAACGCGTGAAGTTGACCGCCTGGGGAGTACGGCCGCAAGGTTAAAACTCAAAGGAATTGACGGGGACCCGCACAAGCGGTGGATGATGTGGATTAATTCGATGCAACGCGAAAAACCTTACCTACCCTTGACATGGCAGGAACTTTCCAGAGATGGATTGGTGCTCGAAAGAGAACCTGCACACAGGTGCTGCATGGCTTGCGTCAGTCCG
+
GGGGGGGGGGGGGGGGGGGGGGGFEGGGGGGGGGGGGGGGGGGGGGGGGGGGGGGGGGGEGGGGGGFDGGGGGGFFGGGGGGGGGGGGDGGGGGGGGGGGGGGGGGGGGGGGGGGGGFGGGGGGGGGGGFEEEDEEGCFCEGCECFFGGGGFFGGGGGGGFFG@CGCGFFGGFDBBDFEFFFFGGGGFGFFFFEAC?8A0F<9DFFFF77<ACFG:4FGFAB>:>0626?>??B:02(.>F0<0,68324/)).6<46)3(.((*)0.7)**0)
@M02542:52:000000000-J9N43:1:1101:20478:7174 2:N:0:GTGAAA
GTAGTCCACGCCCTAAACGATGTCAACTAGTTGTTGGGGATTCATTTCCTTAGTAACGTAGCTAACGCGTGAAGTTGACCGCCTGGGGAGTACGGTCGCAAGATTAAAACTCAAAGGAATTGACGGGGACCCGCACAAGCGGTGGATGATGTGGATTAATTCGATGCAACGCGAAAAACCTTACCTACCCTTGACATGCCACTAACGAAGCAGAGATGCATTAGGTGCTCGAAAGAGAAAGTGGACACAGGTGCTGCATGGCTGTCGTCAGCCG
+
GGGGGGGGGGGGGGE@FGGGGFGGCFGGGGGGGGGGGDEGGGGGGGGGGGGGGGFGGGGFGGGGGGGGGGGGGGGGGGGGGGGGGGGGGGGGGGGGGEEGDGGGGGGGGGGFGGGGGGGGGGGGGGGGGG6CCGGGGFGGGGCGGFEFFGGEGGFGGGGFFGGFFGGGFFGGFC9DBFFBFFFGFGGFG);FFFFF<)/4654CF?)8:5;?C687)*25<*9FF>)*)<((.59:?BFGGFGF2(.5:?F44?<<)44<:0((07>>>F>F)0
@M02542:52:000000000-J9N43:1:1101:23302:7195 2:N:0:GTGAAA
GTAGTCCACGCCCTAAACGATGTCAACTAGTTGTTGGGGATTCATTTCCTTAGTAACGTAGCTAACGCGTGAAGTTGACCGCCTGGGGAGTACGGTCGCAAGATTAAAACTCAAAGGAATTGACGGGGACCCGCACAAGCGGTGGATGATGTGGATTAATTCGATGCAACGCGAAAAACCTTACCTACCCTTGACATGCCACTAACGAAGCAGAGATGCATTAGGTGCTCGAAAGAGAAAGTGGACACAGGTGCTGCATGGCTGTCGTCCGCTC
+
GGFGEGFGGGGGGGFAEFGFFGGGGGGGGGGGGFGGGEFGGGGGGGGGGFGGFGGGGGGGGGGGGGGCGGGGGGGGFFGGGGGGGGGGGGGGFEEGFGGGGGFEGGGDGGFGGGGG?GGGGGGGGGGGGGGGGGEGGCF6CEGGGDFGDCAEFFCEGGGGFGGCFFGGFACGFGBABADFFFFGGGGAGFFFFFFFF<FE6<@GFFEGDGFF68;7AGGFABFFFF?D)63>0;>7:<BGGBFGF:3>BBFF:DA2)4567?:1960.7.05).
@M02542:52:000000000-J9N43:1:1101:23682:7217 2:N:0:GTGAAA
GTAGTCCACGCCGTAAACGGTGGGCACTAGGTGTGGGCAACATTCCACGTTGTCCGTGCCGCAGCTAACGCATTAAGTGCCCCGCCTGGGGAGTACGGCCGCAAGGCTAAAACTCAAAGGAATTGACGGGGGCCCGCACAAGCGGCGGAGCATGTGGCTTAATTCGACGCAACGCGAAGAACCTTACCAAGGCTTGACATACACCGGAAAGCATTAGCGATAGTGCCCCCCTTGGGGTCGGTGGACAGGTGGTGGATGGCTGTCGTCAGGCCGG
+
GGGGGGGGGGGGGGG@CFFFGGGGGGGGGGGGGGGGGGFGGGGGGGCFFFGGGGGGGGGGGGGGGGGFGGGGGGFGGGGGGFGGGGCFCGEGDGGGGGGG@FFEGGGGGGFGGGCAFFGGGGGGGGGDGGGGGGGGGDEGCFGEDGGGD=5E?FGDFGGGFCFGGFGGFD=D3525>BEDF0><C>CFFFFFF?@EFF6<*427?DDD5D(36:EFB*)(..7=)..9<FF>B)(,4--)77*)(..733653((,4:1(((4)*/)..)))0)
@M02542:52:000000000-J9N43:1:1101:5958:7220 1:N:0:GTGAAA
GTAGTCCACGCCGTAAACGGTGGGAACTAGGTGTTGGCGACATTCCACGTCGTCGGTGCCGCAGCTAACGCATTAAGTTCCCCGCCTGGGGAGTACGGCCGCAAGGCTAAAACTCAAAGGAATTGACGGGGGCCCGCACAAGCAGCGGAGCATGTGGCTTAATTCGACGCAACGCGAAGAACCTTACCAAGGCTTGACTTACACCGGAAATCATTAGAGATAGTGCCCCCCTTGTGGTCGGTGTACAGGCGGTGCATGGCTGTCGTCAGCTCGT
+
8F<9FEEFG>FGG:F;FF@FFFCE@FGGFDFFAFEEEGEGGGGFAFFFECDGEGDGGGGFF7FGGFGCD,+CCCFG9@F9<FFFGE:F7F>=CEFGF@C@FE@FFFFDFCFGGGGFC<,>7FGGFGGG:*FCGGGCE:CFGC<FGG@:FGGEF@F<B@FFGGGGD5<;CGE8/CEC8:>E:EC87CF6C+5>FGG**<?7:B7A@CGEGE++<C?F?+<C9?+<0:7?F<B:FGG43007>BD:44CF4*)()-4:<BBFGC2/7,20(,40).
@M02542:52:000000000-J9N43:1:1101:12294:7236 2:N:0:GTGAAA
GTAGTCCACGCCGTAAACGATGTCTACTAGCTGTTCGTGTCCTTGTGACGTGAGTAGCGCAGCTAACGCACTAAGTAGACCGCCTGGGGAGTACGGTCGCAAGATTAAAACTCAAATGAATTGACGGGGGCCCGCACAAGCGGTGGAGCATGTGGTTTAATTCGACGCAACGCGAAGAACCTTACCTACTCTTGACATCTACGGAAGACTGCAGAGATGCGGTTGTGCCTTCGGGAACCGTAAGACAGGTGCTGCATGGCGGTCTTCAGCCCGG
+
GGEGGGGGGGGGGGGCGGGGGGGGGGGGGGGGGGGCGGFEGGGGGGGGGGGGFGFGGGGGGEGG9EFEDFGFGGGFGFFEGGGGGGGGGGD?FGGGFGGGGGGG?FGGG9EFGGGGGEGCFGGGGGGFGGGGGGGGGEFGGGGGGG8FGGGGCFGGFGGGFGGGFGGGFF=DAGBFFFFFFBFGCGGFF97@F>FFFFFAFFF3@B<8?G:0<6<:?GGF()7<222*5:)51B>(332)9?9/).,<(4))))2(45:((((-**1/0*)).)
@M02542:52:000000000-J9N43:1:1101:19082:7244 2:N:0:GTGAAA
GTAGTCCATGCCGTAAACGATGAGTGTTCGCCCTTGGTCTACGCGGATCAGGGGCCCAGCTAACGCGTGAAACACTCCGCCTGGGGAGTACGGCCGCAAGGCTAAAACTCAAAGGAATTGACGGGGGCCCGCACAAGCGGCGGAGCATGTGGCTTAATTCGATGCAACGCGAAGAACCTTACCTGGGCTTGACATGCAGGGAAATCTCGTAGAGATACGGGGTCCGCAAGGGCCTTGCACAGGTGGTGCATGGCCGTCGTCAGCCCGTGTCGTG
+
GCAEEFGGFGGGGG,@FFCFGFGGGGGGGGGGGGGGGEAFGGGDGGGGGFEGCFGGGGCFGGGGGGEGGFCFGGGGGGGGGGGGGGCFEFGG>FECGGGGGGGGGGGFFGGGFFFFGGGCDGECCE8FCC=EGGDGGGEDGGEDCDF6CEGGGFCCDGGGF99CECFGEFC3B3?FFFFF?7FGGG=FC>EFFBFF?<6:>??C@F9A:F:?E?F?97380).8096C9(48:>1703)7::5*4-,)),94<6(((-4(((40*175@..7))
@M02542:52:000000000-J9N43:1:1101:27173:7247 2:N:0:GTGAAA
GTAGTCCACGCCGTAAACGATGTCTACTAGCTGTTCGTGGTCTTGTACTGTGAGTAGCGCAGCTAACGCACTAAGTAGACCGCCTGGGGAGTACGGTCGCAAGATTAAAACTCAAATGAATTGACGGGGGCCCGCACAAGCGGTGGAGCATGTGGTTTAATTCGACGCAACGCGAAGAACCTTACCTACTATTGACATCTACAGAAGACTGCAGAGATGCGGTTGTGCCTTCGGGAACTGTAAGACGGGTGCTGCATGGCTGTCGTCAGCTCGG
+
GGGGGGGGGGEGGGGCGGGGGGGGGGGGGGGGGGGGGGGGFGGGFGGGGGGGGGGGFGGGDGGGGGGGGGGGGFFGGGGGGGGGGGGGGGGGGGGGGGGGGGGGGGGGGGGGGGGGGFFFGGGDGGGGGEEGGGGGGGGGGGGGGCBGFGGGGGG>FGG7BF+>CGGGFFGGF:1>>EFFF?FFDGFFGFFFFFF4)6?B?5>6@/9@FG:FFFGF0F><-77:>B::<AA??F;90::6*4::<<<5795@AA).541((4(.//8)84*0))
@M02542:52:000000000-J9N43:1:1101:23149:7248 2:N:0:GTGAAA
GTAGTCCACGCCCTAAACGATGTCAACTAGTTGTTGGGGATTCATTTCCTTAGTAACGTAGCTAACGCGTGAAGTTGACCGCCTGGGGAGTACGGTCGCAAGATTAAAACTCAAAGGAATTGACGGGGACCCGCACAAGCGGTGGATGATGTGGATTAATTCGATGCAACGCGAAAAACCTTACCTACCCTTGACATGCCACTAACGAAGCAGAGATGCATTAGGTGCCCGAAAGAGAAAGTGGACACAGGTGCTGCATGGCTGTCGTCAGCCC
+
GGGGGGGGGGGGGGGFEFGGGGGGGGGGGGGGGGGGGGGGGGGGGGGGGGGGGGGGGGGGGGGGGGGGGGGGGGGGGGGGGGGGGGGGGGGGGGGGFGGGGGGFGGGGGGGGGGGGGGGGGGGGGGGGGFGGGGGGGGGGGGEGGFFGGGGGGGGGGCFGFGGFGGGGFFGGFGFFBFFFFFAGGG748AFFFEFF?8F@FEEGFFFGFC94*2*7AGG2<FF?A<)9(.-,489::B:FC>>C428::377233:2:ABB?1,968)0)74)5
@M02542:52:000000000-J9N43:1:1101:13903:7263 2:N:0:GTGAAA
GTAGTCCACGCCGTAAACGGTGGGAACTAGGTGTTGGCGACATTCCACGTCGTCGGTGCCGCAGCTAACGCATTAAGTTCCCCGCCTGGGGAGTACGGCCGCAAGGCTAAAACTCAAAGGAATTGACGGGGGCCCGCACAAGCAGCGGAGCATGTGGCTTAATTCGACGCAACGCGAAGAACCTTACCAAGGCTTGACATACACCGGAAAGCATTAGAGATAGTGCCCCCCTGGTGTTCGGTGTACAGGTGGTGCATGGCTGTCGTCAGCTCGT
+
GGGFGGGGGGDGGFGGGGGGGGGGCGGGGGGGGGGGGGGGGGGGGGGGGGGGGGGGGGGGGGGGGGGFGGGGGGGEFGGGGFGGGGGGGGGDGGGGGGGGGGGGG@DDF8EFGGGGGGGGGGGFCFGGGGGEGGGGGCGG,8;<FFECEGGF6?FFFGDGFD@F9FGDFEDG>DBFDBEBFFFGGGGFGFFFF7;)(56>F777?D3:>D<(:CFF9**5)7=FD245:99-()5?.4)*)-**5:4B:BFF?0A:>21(41:,/1.0<)*0))
@M02542:52:000000000-J9N43:1:1101:20591:7281 1:N:0:GTGAAA
GTAGTCCACGCCCTAAACGATGTCAACTGGTTGTTGGGAGGGTTTCTTCTCAGTAACGTAGCTAACGCGTGAAGTTGACCGCCTGGGGAGTACGGCCGCAAGGTTGAAACTCAAAGGAATTGACGGGGACCCGCACAAGCGGTGGATGATGTGGTTTAATTCGATGCAACGCGAAAAACCTTACCTACCCTTGACATGCCAGGAATCCTGCAGAGATGTGGGAGTGCTCGAAAGAGAACCTGGACACAGGTGCTGCATGGCCGTCGTCAGCTCG
+
GGDGGGGGGGGGGGGFGGGGGGGGGGGGGGGGGGGGGGGGGGGGGGGGGGGGGGGGGGGGGGGGGGGGGGGGGGGGGGGGGGGGGGGGGGGGGGGGGGGGGGGGGGGGGGGGGGGGGGGGGGGGGGGGGGGGGGGGGGGGGGGGGGFGGGGGGGFGGFGGGGGGGGGGGGGGGGGDEGGGGGGGGGGGGGGGGGGGGGGGG@GGGGGFFGGGGGGGGGC?FEEGGGGGGGFFGGGFFGGGFFGFFFGGFGGBFAFFFABFGGG3CB9?F???F5
@M02542:52:000000000-J9N43:1:1101:14063:7284 2:N:0:GTGAAA
GTAGTCCACGCTGTAAACGTTGGGCGCTAGGTGTGGGGAGCCTCTCCGGTTCTCTGTGCCGCAGCTAACGCATTAAGCGCCCCGCCTGGGGAGTACGGCCGCAAGGCTAAAACTCAAAGGAATTGACGGGGGCCCGCACAAGCGGCGGAGCATGCGGAATAATTCGATGCAACGCGAAGAACCTTACCTGGGTTTGACATCGTCGGAAAACTCGCAGAGCTGCGGGGTCCTTCGGGGCCGGTTACGGGTGGTGCCTGGCGGGCGTCAGCCGGGG
+
GGGGGGGGGGGGGGGGGGGGGFCEGGGGGGGGGGGGGGGCGGGGGGGGGEEFGGGGGGGGGGGGGGGFGDGGGGGGGGGGGGGGGECCFGEEGFGGGGGGGDC@FEEFF7BFGGGGGGFFCGCFCFGEGEGGGCECDCCEFFF5EG>GGGCFF?C?E>9:?EFFGGGGF:::FG;DD::3@FFFFGGFFFFF.837<D?:9,(/775C3C::+:?)-)1())))4(15,(--6F07BB9DC13*.(,0-(8)()()511-11(-97)8:)))))
@M02542:52:000000000-J9N43:1:1101:11500:7285 2:N:0:GTGAAA
GTAGTCCACGCCCTAAACGATGTCAACTAGTTGTTGGGGATTCATTTCCTTAGTAACGTAGCTAACGCGTGAAGTTGACCGCCTGGGGAGTACGGTCGCAAGATTAAAACTCAAAGGAATTGACGGGGACCCGCACAAGCGGCGGATGATGTGGATTAATTCGATGCAACGCGAAAAACCTTACCTACCCTTGACATGCCACTAACGAAGCAGAGATGCATTAGGTGCTCGAAAGAGAAAGTGGACACAGGTGCCGCATGGCTGTCGTCAGCCC
+
GGCGGGGGGGGGGGGGGGGGGGGGDGGFGGGGGGGGGGGGGGGGGGGGGGGGGGGGGGGGGGGGGGGGGGGGGGGGGFGFGGGGGFFGGGGGGGGGGGGGCGGGGGGGGGGFGGGGGGGGGGGGGGGGGGEGGGGGGGGGGGGEEGDECGG7:<9EGFGGFGFFFGGGFFCDFGFFFFFEFFFGGGGFGFFFFBFFF7??F)(9?FFGFCFF68@FAF72<6BFAA76)631?>B?BBFF<4:748))(8;FBFB;FFBFF<7(99)75)76.5
@M02542:52:000000000-J9N43:1:1101:8262:7286 2:N:0:GTGAAA
GTAGTCCATGCCGTAAACGATGAGTGTTCGCCCTTGGTCTACGCGGATCAGGGGCCCAGCTAACGCGTGAAACACTCCGCCTGGGGAGTACGGTCGCAAGACCGAAACTCAAAGGAATTGACGGGGGCCTGCACAAGCGGTGGAGCATGTGGTTTAATTCGATACAACGCGCAAAACCTTACCAGCCCTTGACATATGAACAAGAAAACCTGTCCTTAACGGGATGGTACTTACTTTCATACAGGTCCTGCATGGCTGTCGTCAGCCCGGGTCG
+
GGGGGGGGGGGGGGBGGFGGGGGFGGGGGGGGGGGGGGGGGGGGGGGCGGGGGGGGGGGGGGG?EBF@@FGFEFGEFGGGGGGGGGEGGGGGGGGGFEFGGGGGGGGGGGG8F;6D+D>DFG8EGGGGGGGGGGGGGGE5:CCCFGF999CFFGGCCFGGAGGGGGGGB>*7BG>FF57?FFFGFDCDGF:6F>?@>AFB4:(*<;?GF*((<CEFFGGFFFD32<BC<<AADFA9><>**6C><2)9<<FF))831042::0(1*).5))0))
@M02542:52:000000000-J9N43:1:1101:19570:7289 1:N:0:GTGAAA
GTAGTCCACGCCGTAAACGGTGGGAACTAGGTGTTGGCGACATTCCACGTCGTCGGTGCCGCAGCTAACGCATTAAGTTCCCCGCCTGGGGAGTACGGCCGCAAGGCTAAAACTCAAAGGAATTGACGGGGGCCCGCACAAGCAGCGGAGCATGTGGCTTAATTCGACGCAACGCGAAGAACCTTACCAAGGCTTGACATACACCGGAAAGCATTAGAGATAGTGCCCCCCTTGTGGTCGGTGTACAGGTGGTGCATGGCTGTCGTCAGCTCGT
+
GG<FGGGGGGGGGGFFGGGGGGGGEFGGGGGGGGGGGGGGGGGGGGGGGGGGGGGGGGGGGGGGGGGGGGGGGGGGGGGGGGGGGGGGGGGGGGGGGGGGGGGGGGGGGGFFFGGGGGGGGGGGGGGGGGGGGGGGGGGGGGGGGGGGGGGFFGGGGGGGGGGGGGGGGGGEGGGGGGGGGGGGGGGGGG>FGGGGGGGGGFGGGGGGGGGGGGGGGGGFGGFGGGGGGGFFGFFFFGGGDED?FFGGFGGFFFBFBABFGC2=C?B?BFFFF)
@M02542:52:000000000-J9N43:1:1101:15288:7292 2:N:0:GTGAAA
GTAGTCCACGCCCTAAACGATGTCAACTAGTTGTTGGGGATTCATTTCCTTAGTAACGTAGCTAACGCGTGAAGTTGACCGCCTGGGGAGTACGGTCGCAAGATTAAAACTCAAAGGAATTGACGGGGACCCGCACAAGCGGTGGATGATGTGGATTAATTCGATGCAACGCGAAAAACCTTACCTACCCTTGACATGTATGGAACCCTGCTGAGAGGTGGGGGTGCCCGAAAGTGAGCCATAACACAGGTTCTGCATGGCTGGTGTCAGCTCG
+
GGCFGGGGGGGGGGGGGGGGF?FG<FDGGGGGGGGGGGGGGGGGGGGGGGGFGG9FGDG@FFGGGGGGGGG>DFGGGAFFFEFGGFCGGGG8EEGGGGGGEG?GGGGGGGGGGFGFFFFGCGGGGGGCGGEEGGGGGGGGG5CEEC9C?FGFFG?BEGFGFDGGGGGGFF=D>59A3F>>FA+CFGGFGFFFFFA8?);<8737?@FGFGF?GGCF?5C:<)>BFFFG??>115).4,(944D=?A?@??7*85)6<>)8:2((**)//1)*7)
@M02542:52:000000000-J9N43:1:1101:10365:7304 2:N:0:GTGAAA
GTAGTCCACGCCCTAAACGATGTCTACTAGTTGTCGGGTCTTAATCGACTTGGTAACGCAGCTAACGCGTGAAGTAGACCGCCTGGGGACTACGGTCGCAAGATTAAAACTCAAAGGAATTGACGGGGACCCGCACAAGCGGTGGATGATGTGGATTAATTCGATGCAACGCGAAAAACCTTACCTACCCTTGACATGTCAGGAACCCTCGACAGATCGAGGAGTGCCCGAACGGGAGCCTGAACACAGGTGCCGCCTGGCTGTCGTCCGCCCG
+
GEFGFGGGFFG,@FGEFEC@F8@FFGEDGGGGGGGGGD8@FGFGDGGFGCFE@5C,6@:FFGGF@FF:=>F@FFEG<AFGGGGGG7D=B+,,=FEEFCFCCCEFG;AFGGG9=3=B688F8,=DC6=:CFCEECCGGAFCEE3@5>><D,<2,22,>98CF:FFE=C>;)*18)65)))2;;FGGGGFG4*;;.AAC<;CF4?G>)0183((*2*)-*14(5>::?4F?B>6(806(44DC?<47<(0,:?))((,2(111284=*00.7))0)
@M02542:52:000000000-J9N43:1:1101:4490:7307 2:N:0:GTGAAA
GTAGTCCACGCCCCAAACGATGTCAACTAGTTGTTGGGGATTCATTTCCTTAGTAACGTAGCTAACGCGTGAAGTTGACCGCCTGGGGAGTACGGTCGCAAGATTAAAACTCAAAGGAATTGACGGGGACCCGCACAAGCGGTGGATGATGTGGATTAATTCGATGCAACGCGAAAAACCTTACCTACCCTTGACATGCCACTAACGAAGCAGAGATGCTCTAGGTGCTCAAAAGAGAAAGTGGACACAGGTTCTGCATGGCTGTCGTCAGCCC
+
FD<CFG<DFGGEGGGGGGGG8,CFFFGGGGECF<<E@7FCCE9FFFGGFF@FFFFGGGFG@FGCG8FEGEFGGGGGFFGGGGGBFFGG=F===BBF:CCEGGF=FFF;AF8>:DAD?FCAFGCE?B=EGFG++3CBEFGGDGGCCC,4,5=E7EFGGGG7EEFFG7CFA)*)2C;5:F).=8BC9::62=A8)7/;?<;:44>0?).;5<B78F*89FG))9*9364C29)))/(-18?<>)2>?:0>73)*)-)6)64)((43*207>)86))
@M02542:52:000000000-J9N43:1:1101:12229:7312 2:N:0:GTGAAA
TAGTCCACGCCGTAAACGATGTCTACTAGCTGTTCGTGTCCTTGTGATGTGAGTAGCGCAGCTAACGCACTAAGTAGACCGCCTGGGGAGTACGGTCGCAAGATTAAAACTCAAATGAATTGACGGGGGCCCGCACAAGCGGTGGAGCATGTGGTTTAATTCGACGCAACGCGAAGAACCTTACCTACTCTTGACATCTACGGAAGACTGCAGAGATGCGGTTGTGCCTTCGGGAACCGTAAGACAGGTGCTGCATGGCTGTCGTCCGCCCGGG
+
GGGGGGGGGGGGGGEGGGGGFGGGCGGDGGGGGGGGGGFGGGGGGGGGFGGAFFGGGGGGGGGGGGGGGGGGGCFGGGGGGGGGGGGGGGGGGGGGGGGGGGGGGGGGGGGGGGGGGGGGGGGGGGGCEFGEGGEGGDFGGGGGGGGGGCFCF76=CEGFFGGGGDGGFF=DBGFFFF@:FF=CFGGFFFF@64FF28=AF?BDE>@GFGFAF+1)<*:2(07>::AGFFF<1307??(*98CGF2138:4?<<7<<::12(,2>C)8)))8)5
@M02542:52:000000000-J9N43:1:1101:18948:7339 2:N:0:GTGAAA
GTAGTCCACGCCGTAAACGATGTCTACTAGCTGTTCGTGTCCTTGTGATGTGAGTAGCGCAGCTAACGCACTAAGTAGACCGCCTGGGGAGTACGGTCGCAAGATTAAAACTCAAATGAATTGACGGGGGCCCGCACAAGCGGTGGAGCATGTGGTTTAATTCGACGCAACGCGAAGAACCTTACCTACTCTTGACATCTACGGAAGACTGCAGAGATGCGGTTGTGCCTTCGGGAACCGTAAGCCAGGTGCTGCATGGCTTTCGTGAGCTCGG
+
GGDGGGFGGGGGGGC,FGEGGGGGGGGGGGGGGGGGGGGGGGGGGGGGGGGGGGGGGGGGGEEGGFFGGFGGGGGGGGGFGGGGGGGGGEDGGGGCFGGGGEGGGGFGGGGGGGGGGGGGGGGGFGGGGGGGGGGGGDGGGGG>EGCGGGC?FGGGGGGGFGGGGGGGFFGDAD>D>E6:FFFFGCFFG?FFF<469A46FA65@55*5CB:7@+777*)(775144FAAA?B>>>BF?D74C7)::::?403)4:AFF?(((-**))0)/)))
@M02542:52:000000000-J9N43:1:1101:24950:7363 2:N:0:GTGAAA
GTAGTCCACGCCCTAAACGATGTCAACTAGTTGTTGGGGATTCATTTCCTTAGTAACGTAGCTAACGCGTGAAGTTGACCGCCTGGGGAGTACGGTCGCAAGATTAAAACTCAAAGGAATTGACGGGGACCCGCACAAGCGGTGGATGATGTGGATTAATTCGATGCAACGCGAAAAACCTTACCTACCCTTGACATTCCACTAACGACACAGAGATGCATTAGGTGCCCGAAAGAGAAAGTGGACACAGGTGCATCATGGACGTCGTGAGCCC
+
FFFGGGGGGGGGGGFFFGGGGGGDGGAGFGGGG<FGGGC7FGGCFFGGGGGFGEGGGGGFGGGGGGGGGGGGGGGGGGGGGGGCGFFCGGGGGGCF@B7F:>=EGFFGGFGGGFAF8@8EFF,>CEGGD:?CCC8CECEGGEEEDFGGCFFFFFFGGFFDF;@@@FCGAA7CDDFAEF>;F<AC7:E4;=488.)AC)+);4)7;;>E7)-.*<+)6>7))*/7<-)0,(49;@>(((44*-*>7:FFB6@7(5))),-:).)(1107)97)))
@M02542:52:000000000-J9N43:1:1101:6062:7364 2:N:0:GTGAAA
GTAGTCCATGCCGTAAACGATGAGTGTTCGCCCTTGGTCTACGCGGATCAGGGGCCCAGCTAACGCGTGAAACACTCCGCCTGGGGAGTACGGTCGCACGACCGAAACTCAAAGGAATTGACGGGGGCCCGCACAAGCGGTGCAGCATGTGGTTTCATTCGAAGCCACGCCCAGAACCTTACCAGCCCTTGCCATCCTACGATCGCCGCCGTGATGCCGTTTCCCCTTCGGTGGAGTAGAAACAGGCGCTGCGTGGCTGTCGGTAGCTCGTTTC
+
@CEDE<CC<<FGG8F@FGG7FCA<FFCEE6@@F7EGGFAE96C7@:FCCF<,F>C====FGF<=?C7F=CF9FG<A,,4+F7?7F@B+847@+8+++@++@FFGG5C@F:,@>3,,47DF;CCECEDEE7:8*C@:*4;/88*3<<E+0<9+A53+2<*<4+A=**:CB:*9570.<>;?FFFC7D*77;))))=)(392:1(1)7.?5)2(//;/67)-(0?*)((*.(-,,)(((,)**.**,4(),()0(-((-((.)(((/*0**))0))
@M02542:52:000000000-J9N43:1:1101:21210:7368 2:N:0:GTGAAA
GTAGTCCACGCTGTAAACGATGGATACTAGCTGTTGGGGGCAACTTCAGTGGCTAAGCGAAAGTGATAAGTATCCCACCTGGGGAGTACGTTCGCAAGAATGAAACTCAAAGGAATTGACGGGGGCCCGCACAAGCGGTGGAGCATGTGGTTTAATTCGATGATACGCGAGGAACCTTACCAAGGCTTAAATGTAGATTGACAGGTTTGGAAACAGACTTTTCTTCGGACAATTTACAAGGTGCTGCATGGTTGTCGTCAGCCCGTGCCGTG
+
GGGGGGGGGGGGGG,EFGGGFFGGGGGGGGGGGGGGGGGEGGGGGGGGGGGGGGCGGGGGGGGGGGGGGGGGGGEGGGGGGGGGGGGGGGGGGGGGGGGGFGGGGGDEFGGGGGGGGGGGEGGGGGGGGGGGGGGGGGGGGGF>FGGGGGGGGGGFGGGGF@FGGGGGFF=DFGFFFFFFACFGGGFFGAFFFFFFCFFBFBAGFFFGFG?DG6AFBGGFBFFFFF6<16>F?@>AFF2797CD2<B42:@F20:>::0<:>(-7C5:FE3)
@M02542:52:000000000-J9N43:1:1101:17345:7374 2:N:0:GTGAAA
GTAGTCCACGCCCTAAACGATGTCAACTAGTTGTTGGGGATTTACTTCCTTGGTAACGTAGCTAACGCGTGAAGTTGACCGCCTGGGGAGTACGGCCGCAAGGTTAAAACTCAAAGGAATTGACGGGGACCCGCACAAGCGGTGGATGATGTGGATTAATTCGATGCAACGCGAAAAACCTTACCTACCCTTGACATGGCAGGAACTTTCCAGAGATGGATTGGTTCTCGAAAGAGAACCTGCACACAGTTGCCGCATTGCTGTCGTCAGCTCG
+
GGGFFGGGGGGGGC,CFGGGGGGGFGGGGGGGGFGGGGGGGGGFGGGGGGGGGGGGGGGGGGGGGGGGGGGGGGGFGGGGGGGGGGGGFGGGGGGGGDGGGGFGGGGGGGGGFFGGGGGGGGGGDGEEEDGGEGCCGGGFGGGDGGGGGGCGFGGGGGGGCF=@=CG*9AEGDG>BEFFF;<B<FGEAFAF457A=4)81?<2C5<?C9*64++8><7D::BFF)(-05?B?:>08708FG7F4(4?)()1*)),49?(8>49<**.))))1/)
@M02542:52:000000000-J9N43:1:1101:24416:7378 2:N:0:GTGAAA
GTAGTCCACGCCGTAAACGATGTCAACTAGCCGTTGGGAGCCTTGAGCTCTTAGTGGCGCAGCTAACGCATTAAGTTGACCGCCTGGGGAGTACGGCCGCAAGGTTAAAACTCAAATGAATTGACGGGGGCCCGCACAAGCGGTGGAGCATGTGGTTTAATTCGAAGCAACGCGAAGAACCTTACCAGGCCTTGACATCCAATGAACTTTCCAGAGATGGATTGGTGCCTTCGGGAGCATTTAAACAGGTCCTGCATGGCTGTGGTTCTGCTGG
+
GGGGGGGGGGGGGGGFGGGGGGGGGGGGGGGGGGGGGGGGGGGGFGGGFGGGGGGGGGGGGGGGFGGGGGCGGGGGGGGGGGGGGGGGGGGGFGGGGGGGGGGFFGGFGGDDGGGGGFAFGGGGGGGGGGGGGGGGGGGFGEGEGGGGGGGGGGFGGGGGFGGGGGGGFFFDEGBEFFFFFFFGGGF4/7@FF?=@AD92F>A697=+=C94++25(:C7(7FF04<GBFA?0;6(,43FC4**.)6<04)192:(2)12(,4(*2.*0/**94
@M02542:52:000000000-J9N43:1:1101:24469:7381 2:N:0:GTGAAA
GTAGTCCACGCCGTAAACGATGTCAACTAGCCGTTGGGAGCCTTGAGCTCTTAGTGGCGCAGCTAACGCATTAAGTTGACCGCCTGGGGAGTACGGCCGCAAGGTTAAAACTCAAATGAATTGACGGGGGCCCGCACAAGCGGTGGAGCATGTGGTTTAATTCGAAGCAACGCGAAGAACCTTACCAGGCCTTGACATCCAATGAACTTTCCAGAGATGGATTGGTGCCTTCGGGAGCATTGAGACAGGTTCTGCATTGCTGTCGTCCGCTCGG
+
GGGGGGGGGGGGGGGGGGGGGGGGGGGGGGGGGFGGGGGGGGGGGGGGGGGGGGGGGGGGGGGFGGGGGGGEGGGGGGGGGGGGEFGGGGGGGGGGGGGDCGGGFGGGGGGCGGGGGCFGFA8DDEGGGGEEGGGGEGGGGCE=EDB:FGGFGGGGGGFGFGGGGGGDFFGGFGFFDFFFF??DFGGFGF>@F>F?).9<44>F@FFFFFBAD:75(?C?:=FF()4C05A2:DB29904:)**(,(532*1-))).).:>)-.**)).)055)
@M02542:52:000000000-J9N43:1:1101:9284:7399 1:N:0:GTGAAA
GTAGTCCACGCCCTAAACGATGTCAACTGGTTGTTGGGTCTTCACTGACTCAGTAACGAAGCTAACGCGTGAAGTTGACCGCCTGGGGAGTACGGCCGCAAGGTTGAAACTCAAAGGAATTGACGGGGACCCGCACAAGCGGTGGATGATGTGGTTTAATTCGATGCAACGCGAAAAACCTTACCCACCTTTGACATGTACGGAATTTGCCAGAGATGGCTTAGTGCTCGAAAGAGAGCCGTAACACAGGTGCTGCATGGCTGTCGTCAGCTCG
+
GGFDEFGGGGG,6CFFEF;6D@FF@FDEFGGFC:FFCD,CFEFEGGAFGCFEFFFFAB@FCCG9CFF@+@>BCDFF,CEFEGGG7A==?CGGGGCEGDEGEEDGGG<FFFFE9,FDFG8><>EFC>::FGDGGGGGEFEFG*6>:@:FB9BCAF,*=CE9EFF,CFGGFG5CEBE:C:EEEG:FGGGGGFC@GDF7CFC99>EC8DFGFFGG?**2C??6FGCGFG77C79FG57<?CGGBEC65>CF)7:(;>BD?2)35CCFF?<<BBB79)
@M02542:52:000000000-J9N43:1:1101:4080:7438 2:N:0:GTGAAA
GTAGTCCACGCCCTAAACGATGTCAACTAGTTGTCGGGTCTTCATTGACTTGGTAACGTAGCTAACGCGTGAAGTTGACCGCCTGGGGAGTACGGTCGCAAGATTAAAACTCAAAGGAATTGACGGGGACCCGCACAAGCGGTGGATGATGTGGATTAATTCGATGCAACGCGAAAAACCTTACCTACCCTTGACATGTATGGAACCCTGCTGAGAGGTGGGGGTGCCCGAAAGGGAGCAATAACACAGGTGCTGCATGGCTGTCGTCAGCTCG
+
GFGGGG9FGGGCFGGFGGEG@DFGGCFGGGGFFFGGCEGEGGFGG9EAFFDGGF9CFEGCFGGGFGDGGGCGCFGDGGGACGGGGG7:B+CEFG>F@>F7FGGGFFGFFGGGGFGFGFGCEFEFDEGDE+=CEEEGGGGGDE5@EFGCD7E=CCAFEGG:FFC<FGDGFF*4?G(?)=A5A;FGGGGF5AAFFAAAE3CE6)3@AFF=)01:F+;*45C??EFE9>:41<691521314*9.:*)-371(*)5<AFF5<1??:2*9>F3>6*9)
@M02542:52:000000000-J9N43:1:1101:8086:7444 2:N:0:GTGAAA
GTAGTCCACGCCGTAAACGATGTCTACTAGCTGTTCGTGTCCTTGTGATGTGAGTAGCGCAGCTAACGCACTAAGTAGACCGCCTGGGGAGTACGGTCGCAAGATTAAAACTCAAATGAATTGACGGGGGCCCGCACAAGCGGTGGAGCATGTGGTTTAATTCGACGCAACGCGAAGAACCTTACCTACTCTTGACATCTACGGAAGACTGCAGAGATGCGGTTGTGCCTTCGGGAACCTAAATACAGGTTCTGCATGGCTGTTGGCCGCTCGG
+
GGGGGGG9FFGFGGCFGGGGGGGGGGGGGGGGGGGGGGGGGFGGGGGGGGGGGGGGGFGGGGGGGFFGCEGGGGGGGGGGGGGGGGGGGGGGGGGGG>=FGEGGGGGGGGGGGGGGCCGGG9EGGGGGGGGGGGGGGDFE>>EGGDGFGGGF<CFFFGGGFGGDFD=))2=9357>35FFF:FFF*<@G???=2FFFAFF?4:<@>5FFD>:EFFF0CF>1:5@B6:FB>B2852031(**,2*)-.*(5**.)).)404,(()2*))0)))))
@M02542:52:000000000-J9N43:1:1101:9866:7445 2:N:0:GTGAAA
GTAGTCCACGCCGTAAACGGTGGGCACTAGGTGTGGGCAACATTCCACGTTGTCCGTGCCGCAGCTAACGCATTAAGTGCCCCGCCTGGGGAGTACGGCCGCAAGGCTAAAACTCAAAGGAATTGACGGGGGCCCGCACAAGCGGCGGAGCATGTGGCTTAATTCGACGCAACGCGAAGAACCTTACCAAGGCTTGACATACACCGGAAAGCATTAGAGATAGTGCCCCCCTTGTGGGCGGTGTACAGGTGGTGCCTGGCTGTTGTCAGCCCGG
+
GGFGGGEFGGGGGGCFGFGCF@FGGGGGGDGFGGGGGGGGGGGGFEFGGGGGGG9FGFFGCFGFGCDEFGGGGGGADDB9FEDEEGFGGGDEGGGF@EGDEGECEEDCFFG9FGGGD,E>EGGCFFGEGFGGGC7:ECGEEFFEGGGGECDGFCFCF>*AFGGGGGE555C3579>DE>@F359DCFFGF>F735)3:*)94)*5)018DBBG79=9*:6-/@F24)C?07>?FA7:0(191954A9=03?F<(4().(.(-,.*0*174)07)
@M02542:52:000000000-J9N43:1:1101:3931:7450 1:N:0:GTGAAA
GTAGTCCACGCCGTAAACGGTGGGAACTAGGTGTTGGCGACATTCCACGTCGTCGGTGCCGCAGCTAACGCATTAAGTTCCCCGCCTGGGGAGTACGGCCGCAAGGCTAAAACTCAAAGGAATTGACGGGGGCCCGCACAAGCAGCGGAGAATGTGGCTTAATTCGACGCAACGCGAAGAACCTTACCAAGGCTTGACATACACCGGAAACATCCAGAGATGGGTGCCCCCTTGTGGTCGGTGTACAGATGGTGCATGGCTGTCGTCAGCTCGG
+
GG<CFGGDFGDGFF@FG9FCC<CCCEFGEFCFGGEFFGCC:FFDFGGGGGGEGFGDGGGEFEGGGGG9FE7FGGGGCBBAEEFF@EGFFGGGGGGG:7>FF@:FEGG,B3EFFG9FFEFFGCEGFGCC@:*5>FEEC*:<FFFGFGGDFC*+,?><F:FFGEFC,:@5?EGCEC?EGDEECF8CE9+<@8FG*+;CFC7:@?GGED587CGGF8CFF+86:<FG8=5:*9(75?:?3:9<EEGFF<CC*0:)9AF0<43<FCCFC::??:)9.)
@M02542:52:000000000-J9N43:1:1101:20961:7479 1:N:0:GTGAAA
GTAGTCCACGCCCTAAACGATGTCAACTAGTTGTTGGGGATTCATTTCCTTAGTAACGTAGCTAACGCGTGAAGTTGACCGCCTGGGGAGTACGGTCGCAAGATTAAAACTCAAAGGAATTGACGGGGACCCGCACAAGCGGTGGATGATGTGGATTAATTCGATGCAACGCGAAAAACCTTACCTACCCTTGACATGCCACTAACGAAGCAGAGATGCATTAGGTGCTCGAAAGAGAAAGTGGACACAGGTGCTGCATGGCTGTCGTCAGCTC
+
GG9FGGGGGGGGGGGFGGGGGGGGGGGGGGGGGGGGGGGGGGGGGGGGGGGGGGGGGGGGGGGGGGGGGGGGGGGGCFGGGGGGGGGGGGGGGGGGGGGGGGGGFGGGGGGGGFGGGGGGFFGGGGGGGGEGGGGGGGGGGGEGGGGGFGGFFGGGGGGGGGGFCCDFGGGDGGGGGGGGGGGGGGGGGGGGGGGGGGGGGFGGGGGEDGGGGGGGGGGG79FC?<6FCG?@DCDFFGGGFFGBFFGFFGGF@?ADDBFFGGGFG<BFFF:7*9
@M02542:52:000000000-J9N43:1:1101:26588:7481 2:N:0:GTGAAA
GTAGTCCACGCCGTAAACGATGAATGTTAGCCGTCGGCAAGTTTACTTGTCGGTGGCGCAGCTAACGCATTAAACATTCCGCCTGGGGAGTACGGTCGCAAGATTAAAACTAGAAGGAATTGACGGGGGCCCGCACAAGAGGTGGAACATGTGGTTTAATTCGAAGCAACGCGCAGAACCTTACCAGCCCTTGACATCCTGAGATCGGTCGAGGGGTTTACCTTCCACTTCGGTGGCTCAGAGACAGGTGCTGGATGGCTGGAGTCAGCCCGTG
+
GGGEGGGGGCE@:FGGGDFGDGDG<FEFGGFGDGGGGGGEFGFGGGAF<E<FFC,CFC@>FF<FEF7FFEGGGGGGGGFGGGGGGC<C@FFGG>FEEECFGDFGGF9FF9D,,3@E6FGG8,EFGGG7@CCE7CG>>FG,:8,1B5,4<C,4=C6CEBCC@>8CGG5445/).>:E5))0<2**9*275@?FFA46<)73/6(***)2)*-(/*/)-9C:AB@?>?2>4A<B:.167(.025*28(27<(/*)(..4(22<((,*21=@)0<))
@M02542:52:000000000-J9N43:1:1101:28106:7482 2:N:0:GTGAAA
GTAGTCCACGCCGTCAACGATGTCTACTAGCTGTTCGTGTCCTTGTGATGTGAGTAGCGCAGCTAACGCACTAAGTAGACCGCCTGGGGAGTACGGTCGCAAGATTAAAACTCAAATGAATTGACGGGGGCCCGCACAAGCGGTGGAGCATGTGGTTTAATTCGACGCAACGCGAAGAACCTTACCTACTCTTGACATCTACGGAAGACTGCCGAGATGCGGTTTGGCCTCCGGGAACCGTAGACCGGTTCTGCCTGGCTGTCCGCAGCCCGGG
+
7FBFGGFCEB:FC@+6BE@FGCFF,CEGGC@EGG?EFGC6@FEDEGG@FE,CFFFF9FGEFGG8?AFGGCEGGF8FE5FGGGGGFF7FFFCFDFG:FEECE7FG,,5FFG9@>,,9CEDFCFGF@+@EC78*4@B8*>8=:B8>:7*7:CCFFFFFG8?:8197+>ED>AE33)(0;)<F4:6>7CF?*9?F=7F))6796A:G3>)2770(***),*0)(5.7((3>?)(,,89,7:6C*(**)),8(()*6))426380(),*))0))77))
@M02542:52:000000000-J9N43:1:1101:15193:7488 2:N:0:GTGAAA
GTAGTCCATGCCGTAAACGATGTCTACTAGCTGTTCGTGTCCTTGTGATGTGAGTAGGGCAGCTAACGCACTAAGTAGACCGCCTGGGGAGTACGGTCGCAAGATTAAAACTCAAATGAATTGACGGGGGCCCGCACAAGCGGTGGAGCATGTGGTTTAATTCGACGCAACGCGAAGAACCTTACCTACTCTTGACATCTACGGAAGACTGCAGAGATGCGGTTGTGCCTTCGGGAACCGTAAGACAGGTGCTGCATGGCTGTCGTCAGGTCGG
+
GGDGGGGGGGGGGGGGGGGGGGGGGGGGGGGGGGGGGGGGGGGGGGGGGGGGEGEGGGGGGGGGGGGGGGGGGGGGGGGGGGGGGGGGGGGGGGGGGEGGGGGGGGGGGGGGGGGGGGGGGGGGGGGGGGDGGGGGGGGGGGGGGGFGFGGGFFGGGGGGFGFGGGCDDBEDEDFFFEFFFFFGGGGFGFFFFBFFFBF<@>BGEB5*<G>0C8:7(:721>5DB<(*6:A<3@0(9?1//:GF<?:@:B?)3422:AFB067?DFF55)/))5
@M02542:52:000000000-J9N43:1:1101:7406:7517 2:N:0:GTGAAA
GTAGTCCACGCCGTAAACGATGTCTACTAGCTGTTCGTGTCCTTGTGATGTGAGTAGCGCAGCTAACGCACTAGGTAGACCGCCTGGGGAGTACGGTCGCAAGATTAAAACTCAAATGAATTGACGGGGGCCCGCACAAGCGGTGGAGCATGTGGTTTAATTCGACGCAACGCGAAGAACCTTACCTACTCTTGACCTCTACGGAATACCACAGAGATGCGGATGTGCCTTCTGGCACCGTAAGACAGGTTCTGGATGGCTGTCGTACGGCTGT
+
GFFG@FEFGGG@EGGGGGE@F<FF<EF<FF@F,E<FCCFDDGGFCCC@EFF@9FE,<F+@:CEFCFG@C@F7A<<FF9EGFGEFE77@@CF:8FF7FB@7+=FFGGF9AAEEEGG9C;==DF9EDCDEC76:BCCEGGGFD85*>C5,,4?99BFFFFGCF9E*,:E:A3E:5>3)0))7<16*79+9D477F>4)).646)(17@50=*).**09:7*418)7,.)0).64)12).)3)14C4:),)(.*0).)-6)(.4:4)*9)).0))0.
@M02542:52:000000000-J9N43:1:1101:17406:7551 1:N:0:GTGAAA
GTAGTCCACGCCGTCAACGATGAATGTTAGCCGTCGGGCAGTATACTGTTCGGTGGCGCAGCTAACGCATTAAACATTCCGCCTGGGGAGTACGGTCGCAAGATTAAAACTCAAAGGAATTGACGGGGGCCCGCACAAGCGGTGGAGCATGTGGTTTAATTCGAAGCAACGCGCAGAACCTTACCAGCCCTTGACATCCTACGACCGCTGCAGAGATGCAGTTTCCACTTCGGTGGCGTAGAGACAGGTGCTGCATGGCTGTCGTCAGCTCGTG
+
GG9FGGGGGGGGGG+BFGGGGGGGGGGGGGGGGGGGGGGGGGGGGGGGGGGGGGGGGGGGGGGGGGGGGGGGGGGGGGGGGGGGGGGDGGGGGGGGGGGGGGGGGGGGGGGGGGGGGGGGGGGGGGGGGGGGGGGGGGGGGGFDGGGGGGGGGGGGGGGGGGGGGGGGGGGGGGGGGGFGGGGGGGGGGGGGGGGGGFGGGFGGGGGGGGGGGGGCCCFFGFFGGGGGGGFFGGGDFGGGFFGFF?CGFFGFFFFAFFFFGGGFG6<BF2?FF4
@M02542:52:000000000-J9N43:1:1101:24037:7556 2:N:0:GTGAAA
GTAGTCCACGCCGTAAACGATGTCTACTAGCTGTTCGTGTCCTTGTGATGTGAGTAGCGCAGCTAACGCACTAAGTAGACCGCCTGGGGAGTACGGTCGCAAGATTAAAACTCAAATGAATTGACGGGGGCCCGCACAAGCGGTGGAGCATGTGGTTTAATTCGACGCAACGCGAAGCACCTTACCTACTCTTGACATCTACGGAAGACTGCAGAGATGCGGTTGTGCCTTCGGGAACCGTAAGACAGGTGCTGCATGGCTGGCGTCAGCCCGG
+
GGGGGGGGGGGGGGGCCCFGGGGGGGGGGFGGGGGGGGGGGGGGGGCGGGGGFGGGGGGGCFFGAFG>FBFGGGCFGFGGGGGGGGGGGGGGGGGDGGED+@F?FGGFFGGGGFGGGGGFGG?>BEECCEGGGGGGEGFGGGECEDFGGGGE7:?<EFG9+><FFCEGFFGGFD>3))07F0F>47<BF=?FB<4F<>?2BB?GBFBGF7)(3+08777)(87>1(3F>D<)4<9990<D<?:7)525(.)0)).().4470((177)0)0.))
@M02542:52:000000000-J9N43:1:1101:26102:7576 2:N:0:GTGAAA
GTAGTCCACGCCCTAAACGATGTCAACTAGTTGTTGGGGATTCATTTCCTTAGTAACGTAGCTAACGCGTGAAGTTGACCGCCTGGGGAGTACGGTCGCAAGATTAAAACTCAAAGGAATTGACGGGGACCCGCACAAGCGGTGGATGATGTGGATTAATTCGATGCAACGCGAAAAACCTTACCTACCCTTGACATGCCACTAACGAAGCAGAGATGCATTAGGTGCCCGAAAGAGAAAGTGGACACAGGTGCTGCATGGCTGTCGTCAGCCC
+
GGGGGGGFGGGGGGGGGGGCFFGGGGFFGGFGFFGGGGGDGGGGGGGGGGGGGGGFGGGCEGGGGGGGGGGGGGGGGGGGGGGGFGGGGGGGGGGGGGGGGGFGGGGGGGGG9DFC8DFFGGCFDGGGGG6CGGGEGGGFGGGDC7,2@:FGGGGFGGCFFFF7CGGFFFEDEG;A8AB)8308CDFADFFFFEFFE<AEAE8FFFEGFGB:?88>A>C)68FBFFFC(.41933,41(9*:>D)(,74?@F()8A?(4-361:5450.8>@)0
@M02542:52:000000000-J9N43:1:1101:3865:7582 2:N:0:GTGAAA
GTAGTCCACGCCGTAAACGATGTCTACTAGCTGTTCGTGTCCTTGTGATGTGAGTAGCGCAGCTAACGCACTAAGTAGACCGCCTGGGGAGTACGGTCGCAAGATTAAAACTCAAATGAATTGACGGGGGCCCGCACAAGCGGTGGAGCATGTGGTTTCATTAGACGGAACTCGCAGACCCGTACCTACTCTTGACAGCTACGGAAGACTGACGAGATGCGTTTGTGCCTTCGGGACCCCGAAGTCTGGTTGTGCATGGGTGTCGTCCGCTCGG
+
FGD<CFEGFFG@+@,B,C7F8,CDEDCCFE8EDF,,BFCFGFFCCCE,C<E@<A<FFGG7:FC8EAFGGE:><4BFGCGCBFE7+:D+>+:C8?EFFGCC=7@<F9FEAFG8F9=CFD,9E,,;DEEC+:8CCEG5:C,,=CCEGG*;8?FCBCC2C8+=C,,2C75*))=*1*(.)8)))(2)5*<=4=64=A*/-)))1),*.5)0)2))+2/0(*0),0).24?GF9).4)7(((-*)())(-)9.-*),(.)-5((,4()*100077)7)
@M02542:52:000000000-J9N43:1:1101:17807:7596 2:N:0:GTGAAA
GTAGTCCACGCCGTAAACGATGTCTACTAGCTGTTCGTGTCCTTGTGATGTGAGTAGCGCAGCTAACGCACTAAGTAGACCGCCTGGGGAGTACGGTCGCAAGATTAAAACTCAAATGAATTGACGGGGGCCCGCACAAGCGGTGGAGCATGTGGTTTAATTCGACGCAACGCGAAGAACCTTACCTACTCTTGACATCTACGGAAGACTGCAGAGATGCGGTTGTGCCTTCGGGAACCGTAAGACAGGTGCTGCATGGCTGTCGGCAGCTCGG
+
GGGEGGGGGGGGGG7CFGGGGGGGGGGGGGGGGGGGGGGGGGGGGGGFGGGGGGGGGGCEGGGGGGGGGGGGGGDGGEGGGGGGGGGGGGGGGGGGGGGGGGGCGGGFGGGGGGFGGFAFFGGGGCCCGGGGGGGGGGFFGGD*:C8FCFFFGFGGGGGFFGC*=DCDAE5)5D9F@E4F>FFGGGGBFFFFF26?BA?)=)4>7>7FF*2890<>BC7<077.-,(:<AA<?39>FF2)90**-,55?<)))))()-(40(.2/)0)0))/03
@M02542:52:000000000-J9N43:1:1101:16654:7606 2:N:0:GTGAAA
GTAGTCCACGCCCTAAACGATGTCAACTAGTTGTTGGGGATTCATTTCCTTAGTAACGTAGCTAACGCGTGAAGTTGACCGCCTGGGGAGTACGGTCGCAAGATTAAAACTCAAAGGAATTGACGGGGACCCGCACAAGCGGTGGATGATGTGGATTAATTCGATGCAACGCGAAAAACCTTACCTACCCTTGACATGCCACTAACGAAGCAGAGATGCATTAGGGTCTCGAAAGAGAAAGTGGACACAGGTGCTGCATTGCAGTCGTCAGCCC
+
GGFFGGGGGGGGGG,FFGGGGEGGAFGGGGGGGGGGGGGGGGGGGGGGGGGGGGGGGGGGGGGGGGGDFGGGGGGGGGGGGGGGGGGGFCFFGGGGGGGGGGGGGGGGGGGFGCFGGGGGGFGGCGGGGGGGGGGDGGGGGG@EDFFGGGGCGGGGGGGGFFGCFGEGFFDDFGFABFFAFFFGGGGFGFFFA<ACEFFEFFFFFFEG>714**:4:CG249@@<0:F(600(09,3<B<6>*9?2,7(,09(.-.)2))556):*)0)).)))
@M02542:52:000000000-J9N43:1:1101:18421:7608 2:N:0:GTGAAA
GTAGTCCATGCCGTAAACGATGAGTGTTCGCCCTTGGTCTACGCGGATCAGGGGCCCAGCTAACGCGTGAAACACTCCGCCTGGGGAGTACGGTCGCAAGACCGAAACTCAAAGGAATTGACGGGGGCCTGCACAAGCGGTGGAGCATGTGGCTTAATTCGACGCAACGCGAAGAACCTTACCAAGGCTTGACATACACCGGAAAGCATTAGAGATAGTGCCCCCCTTGTGGTCGGTGTACAGGTGGTGCATGGCTGTCGTCAGCCCGTGTCGG
+
GGGFGGGGGGGGGG,BFGGGGGGGGGGGGGGGGGGGGGGFGGGGGGGGGGGGGGG>CGGFGGGGGGGGGGGGGGGDFGGGGGGGGGGGGGGGGGGGGGGGGGGGCGGGGGGGGGGGGGGGGGGGGGDGGGFGGGGFFGDGGGGCFGG6CFGFFEGGFGGG:E=EGDEGFFDDDC(?FFF=F76FFGGFCFFFFFFFF<@?EF>GB5<CFGAA7<@96FGAA@47>9BD(4:?<=64918CC2CF7>0)44;F24(((.5,41::4*75)))).)
@M02542:52:000000000-J9N43:1:1101:25595:7614 1:N:0:GTGAAA
GTAGTCCACGCCGTAAACGATGAATGTTAGCCGTCGGGCAGTATACTGTTCGGTGGCGCAGCTAACGCATTAAACATTCCGCCTGGGGAGTACGGTCGCAAGATTAAAACTCAAAGGAATTGACGGAGGCCCGCACAAGCGGTGGAGCATGTGGTTTAATTCGAAGCAACGCGCAGAACCTTACCAGCCCTTGACATGCCCGGCTACCTGCAGAGATGCAGGGTTCCCTTCGGGGACCGGGACACAGGTGCTGCATGGCTGTCGTCAGCTCGTG
+
GGFGGGGGGGGGGGGGGGGGGGGGGGGGGGGGGGEGGEGGGGGGGGGGGGGGGGGGGGGGGGGGGGGGGGGGGGGGGGGFGGGGGGGGGGGGGGGGGGGGGGGGGGGGGGGGCFFGGGGGGGGGGGGGGGFGGGGGGGGGGG<<FDFGGGGGGGGGGGGGGGGFFFGGGGGGGGGGGGGGFGGGGGFGFGGGFFGGGGGGGFGGGGGGGGGFGGGGGGGGEGDGGGGGGGFFGGGFFDGGF>G?F:EFFCGB?28ABFB<GCD>G?BFFA?F><
@M02542:52:000000000-J9N43:1:1101:25137:7622 2:N:0:GTGAAA
GTAGTCCACGCCCTAAACGATGTCAACTAGTTGTTGGGGATTCATTTCCTTAGTAACGTAGCTAACGCGTGAAGTTGACCGCCTGGGGAGTACGGTCGCAAGATTAAAACTCAAAGGAATTGACGGGGACCCGCACAAGCGGTGGATGATGTGGATTAATTCGATGCAACGCGAAAAACCTTACCTACCCTTGACATGCCACTAACGAAGCAGAGATGCATTAGGTGCTCGAACGAGAAAGTGGACAACGGTGCTGCATGGCTGTCGTCAGCTC
+
GGGGGGGGGGGGGGGGGGGGGGGGGGGGGGFGGGGGGGGGGGGGGGGGGGGGGGGGGEGEFFGGGGGGGFGGGGGGGGGGGGGGGG?EFGGGGGGGGGCGGGGGGGGGGFGGGGGGFGFGGGGGGGGGGDGGGGEGEGGFGECECFCFGGGFGFF9DGFGFDGFGGDGFFGGFGFFFFDEFF4CFGGFGFAAFFFFFEFFF8EGFFFGFGFBCF874:72)/@=>-4F<B:04)((49?CGACFB:))((8<4>74<3<B:0.122<)).7F*9
@M02542:52:000000000-J9N43:1:1101:21304:7624 1:N:0:GTGAAA
GTAGTCCACGCCCTAAACGATGTCAACTAGTTGTTGGGGATTCATTTCCTTAGTAACGTAGCTAACGCGTGAAGTTGACCGCCTGGGGAGTACGGTCGCAAGATTAAAACTCAAAGGAATTGACGGGGACCCGCACAAGCGGTGGATGATGTGGATTAATTCGACGCAACGCGAAAAACCTTACCTACCCTTGACATGCCACTAACGAAGCAGAGATGCATTAGGTGCTCGAAAGAGAAAGTGGACACAGGTGCTGCATGGCTGTCGTCAGCTC
+
GGGGGGGGGGGGGGGFGGGGGGGGGGGGGGGGGGGGGGGGGGGGGGGGGGGGGGGGGGGGGGGGGGGGGGGGGGGGGGGGGGGGGGGGGGGGGGGGGGGGGGGGGGGGGGGGGGGGGGGGGGGGGGGGGDEGGGGGGGGGGGEGGGGGGGGGGGGGGGGGGGGGGGGGGGGGGGGGGGGGGGGGGGGGGGGGGGGGGGGGGFGGGGGGGGGGGGGGGGGGGGGGGGGGGGFFGGGFFGFGFFGFFFGGFGGAFFFFFFFFGGGFGF?BFFFFB9
@M02542:52:000000000-J9N43:1:1101:24743:7652 2:N:0:GTGAAA
GTAGTCCACGCCCTAAACGATGTCAACTAGTTGTCGGGTCTTCATTGACTTGGTAACGTAGCTAACGCGTGAAGTTGACCGCCTGGGGAGTACGGTCGCAAGATTAAAACTCAAAGGAATTGACGGGGACCCGCACAAGCGGTGGATGATGTGGATTAATTCAATGCAACGCGAAAAACCTTACCTACCCTTGACATGTATGGAACCCTGCTGAGAGGTGGGGGTGCCCGAAAGGGAGCCATAACACAGGTGCTGCATGGCTGTCTTCAGCTCG
+
GGGGGGGGGGGGGGGEGGGGGGGGGGGGGGGGGGGGGGGGGGGGGGFGGGGGGGGGGGGCGFFGGGGGGGGGGGGGGGGGGGGGGGGGGGGDGGGGGGGGGGGGGGFGGGGGGCFFGGGGGGGGGGGGGGCEGEEGGGGGGGEGGGGGGGGGGFFCAGFGFGGGGFGGFF5DEGFDFFFFFEAGGGGFGFFFF<FFF@A?FE@FAFFGF413EFC?>77:<EFFF>?F:?>>>@F:<66CG<C=?F?F?FF6:AA>(452((((2*/19FF*9)
@M02542:52:000000000-J9N43:1:1101:8410:7671 1:N:0:GTGAAA
GTAGTCCACGCCGTAAACGATGTCTACTAGCTGTTCGTGACCTTGTGATGTGAGTAGCGCAGCTAACGCACTAAGTAGACCGCCTGGGGAGTACGGTCGCAAGATTAAAACTCAAATGAATTGACGGGGGCCCGCACAAGCGGTGGAGCATGTGGTTTAATTCGACGCAACGCGAAGAACCTTACCTACTCTTGACATCTACGGAAGACTGCAGAGATGCGGTTGTGCCTTCGGGAACCGTAAGACAGGTGCTGCATGGCTGTCGTCAGCTCGG
+
CFGGGCCE<B:FG@,C@FG@FD<<CEEFAEGGGAF<FGG,,:6<ECA<EDEGCG<FFG+:+C+9?F8F7FCE<E,55CC<,C7BFF7+::CBF9F+,BC@:BE,F<FFFGEFCFEFA?DDDCDFGG7C7+@3<@7F*<FGGF*><CF:<<FFGGG7<<C;2<9<:<ECEE5F7>7EE8C;*2+2+<CFCF:?FGGG99C99FF*;C58*<66::F/*<C7:E2?E5D+>*.0//75>55D5:3,6<FC>:6)*6236<20*5*15((,3):45)
@M02542:52:000000000-J9N43:1:1101:12695:7683 2:N:0:GTGAAA
GTAGTCCACGCCGTAAACGATGTCTACTAGCTGTTCGTGGTCTTGTACTGTGAGTAGCGCAGCTAACGCACTAAGTAGACCGCCTGGGGAGTACGGTCGCAAGATTAAAACTCAAATGAATTGACGGGGGCCCGCACAAGCGGTGGAGCATGTGGTTTAATTCGACGCAACGCGAAGAACCTTACCTACTCTTGACATCTACAGAAGACTGCAGAGATGCGGTTGTGCCTTCGGGAACTGTAAGACAGGTGCTGCATGGCTGACGTCCGGCCGG
+
GGEFFGGGGGGGGGGCFGGGFFGGGGGGGGGGGGGGGGGGGGGGEGFGGGGGGGGGGGGGGGGGGGGGGGDGDFGGGGGGGGGGGGGGGGCFGFGDC>FGGGGGGGGGGGEGGGG9DGGGFDFFFGDEGG6EGGGCGGDGGGGGEG8FGGGGFGGGDFCFFGFFCDGC>DE:BD>BB>@F>?FGGGGFG?:*=>4@4A@DFF>D=FFGFC77@FG>0*049@7>>66DBF2<6B>902)>FACC2)8?0.)9>D8())((.(((1*))85)))8
@M02542:52:000000000-J9N43:1:1101:5222:7706 2:N:0:GTGAAA
GTAGTCCACGCCGTAAACGATGAGCACTAGTTATTGGAGGTATTGACTCCTCCAGTGACGCAGCTAACGCATTAAGTGCTCCGCCTGGGGAGTACGGTCGCAAGACTAAAACTCAAACAAATTGACGGGGGCCCGCACAAGCGGTGGATTATGTGGTTTAATTCGAAGCAACGCGCAGAACCTTACCTAGGCTTGAACTCCTTCGAATCTGGGGCAATGCCCGGAGTGCCCGCAAGGGAATGAAGTGAGAGGTGCTGCATGGCTGTCGTCAGCC
+
FFFGGGGGGGGF7CFEGGECEED<FGECFEF9EFGGG,EEFEFGGGFDFGAAB<EG9EF7EBFGFCFGGGGGCEEGAAFEFGGGGGG+B++4@=?:FFGFE>G@AFFGGF,@EE9=8DCFF,,CFGGG77;E+>EGGEECECEGEG>;:,<,4=9EFCFGAFGGDDFGDFGGE82AFEBFFDFFDFGFF=@F::BFDFFAF)4*75F+.?49EEC:?CF??.579(,2491:B>19014*042*9:28<<6DF(8AADFA<:6130/)).).))
@M02542:52:000000000-J9N43:1:1101:20880:7717 2:N:0:GTGAAA
GTAGTCCACGCCGTAAACGATGTCTACTAGCTGTTCGTGTCCTTGTGATGTGAGTAGCGCAGCTAACGCACTAAGTAGACCGCCTGGGGAGTACGGTCGCAAGATTAAAACTCAAATGAATTGACGGGGGCCCGCACAAGCGGTGGAGCATGTGGTTTAATTCGACGCAACGCGAAGAACCTTACCTACTCTTGACATCTACGGAAGACTGCAGCGATGCGGTTGTGCCTTCGGGAACCGGAAGACAGGTGCTGCCTGGCTGTCGTCGCGCCCG
+
GGGGGGGGGGGGGGDCFGGGGGGGGGGGGGGGGGGGGGFGGGGGGGGGGGGGGGGGFGGGGGGGGEGGGGGGGGGGGGGGGGGGGGGGGGGGCGGGGGGGGGGGDGFGGGCGGGGGGGGGGC9EGGGGGFCBEGGEGGGFFGCECC>EGGGGGGGGGGGGFGGGGGGGFFGGEGBFFBFFFF=CFGC=F/?BF<FFFFFDF<<G@:)C?747E8+79*7:1757(-1><AA<?BFF931))(1),43@0<6)2)),))((.-23C5))).))))
@M02542:52:000000000-J9N43:1:1101:27540:7729 2:N:0:GTGAAA
GTAGTCCACGCCGTAAACGATGTCTACTAGCTGTTCGTGTCCTTGTGATGTGAGTAGCGCAGCTAACGCACTAAGTAGACCGCCTGGGGAGTACGGTCGCAAGATTAAAACTCAAATGAATTGACGGGGGCCCGCACAAGCGGTGGAGCATGTGGTTTAATTCGACGCAACGCGAAGAACCTTACCTACTCTTGACATCTACGGAAGACTGCAGAGATGCGGTTGTGCCTTCGGGAACCGTAAGACAGGTGCTGCATGGCTGTCGTCCGCTCGG
+
GG9FGGGGGGGGGGGGGGGGGGGGGGGGGFGGGGGGGGGFGGGGGGGGGGGGGGGGFGGGGGGGGGGGGEGEGGGGGGGGGGGGGGGGGGGGGGGGGGGGG7FFGFGGGFGGGGGGGGGGGGFGGGGGGG6CGGECGGGGGGGDEGE>GFGGFCFGGGG?C7<E795DFAGDFC@EED7>4:BGGGGFGFFF?-7@BF49BA<C>DBDFGF?+A7;:CCA6)0<>FFGFFA<:D;>9105D6DF<)(8:A6642)(4)424(,.57>)5)7:))
@M02542:52:000000000-J9N43:1:1101:13815:7740 2:N:0:GTGAAA
GTAGTCCACGCCCTAAACGATGTCAACTAGTTGTCGGGTCTTCATTGACTTGGTCACGTCGCTAACGCGTGAAGTTGACCGCCTGGGGAGTACGGTCGCAAGATTAAAACTCAACGGAATTGACGGGGACCCGCACAAGCGGTGGATGATGTGGATTAATTCGATGCAACGCGAAAAACCTTACCTACCCTTGACATTGATGGAACCCTGCTGAGAGGTGGGGGTGCCCGAAAGGGAGCCATAACACAGGTGCTGCATGGCTTGCGTCAGCTCG
+
CF9EFGCEECF<F@FE9C;6B,CF9@EEFDCFCG@E7FFEFGGFCF<FFGFCFF,F<FE67@::FGGGCC@C?EEE9F<F@7BF@7FC+44FBGEGGGGGC+EDGG,@<D,>FG,B>EE+@@EGDDEGD@ECE:@B*:3@C:4BE>,4:F::CF9C9CFFF@*,=+70;6:DDGF3>48>FEBDFGGFG)=@F7F4))*)*.4DFFFGFG?(<9/6:<0345>B>1?52:(((08::?>394*9:>(0((/0:A))()642(((19).854767
@M02542:52:000000000-J9N43:1:1101:25448:7743 2:N:0:GTGAAA
GTAGTCCACGCCCTAAACGATGTCAACTAGTTGTTGGGGATTCATTTCCTTAGTAACGTAGCTAACGCGTGAAGTTGACCGCCTGGGGAGTACGGTCGCAAGATTAAAACTCAAAGGAATTGACGGGGACCCGCACAAGCGGTGGATGATGTGGATTAATTCGATGCAACGCGAAAAACCTTACCTACCCTTGACATGCCACTAACGAAGCAGAGATGCATTAGGTGCTCGAAAGAGAAAGTGGACACAGGTTCTGCATGGCTGTCGGCAGCTC
+
GGGGGGGGGGGGGGGGGGGFGGGGGGGGGGGGGGGGGGGGGGGGGGGGGGGGGGGGGGGGGGGGGGGGGGGGGGGGGGGGGGGGGGGGGGGGGGGGGGGGGGGGGGGGGGGGGGGGGGGGGGGGGGGGGGGGGGGC?FGGGGGGGC@A6EGEEGGGGGFGFCGGGGGGFFGGFG(:8FBFFEBCGGGFFFAFF361<4FE*4;FFFFGFD>>621).>>39FFFA477-6897>9,4<BGGFCF<?BF08)0).8B2>>BF1((2*7)5>>:)0
@M02542:52:000000000-J9N43:1:1101:25461:7753 2:N:0:GTGAAA
GTAGTCCACGCCCTACACGATGTCAACTAGTTGTTGGGGATTCATTTCCTTAGTACCGTAGCTAACGCGTGAAGTTGACCGCCTGGGGAGTACGGTCGCAAGATTAAAACTCACAGTCATTGACGGGGACCCGGACAAGCGGTGGATGATGTGGATGAATTCGAGTCAACGCGAAAAACCTTACCTACCCTTGACATGCCACTCACGAAACAGAAATGCATTAGGTGCTCGGAAGAGAAAGTTGACACAGGTTCTGCATGGCCTTCGTCATCTC
+
<FDGG@@CFF7F@@;,,;@EGFFEAFFGFFFGFC,CFC7F@C,CF<F,CEE@<F,,68D<CFC<<E,>>@F:@9A?,5CFEFBFCC7CFGF<,CF8++84+8,AE;FGGGCC:,@E+,83;=A>?>>F8F==E+48@<D:E*>*:9,@C,:5@,,4,?=E+D*,,34+=**/))0:)).2.7=44@C);)*=4)6A<<F88=;*;A4:)*44;F2):7:-:64BA9,92<((,8(41,(7<<*7<?<:?<)*,)).).).(4(.*28))))**0
@M02542:52:000000000-J9N43:1:1101:5863:7761 1:N:0:GTGAAA
GTAGTCCACGCTGTAAACGATGGATACTAGCTGTTGGGGGCAACTTCAGTGGCTAAGCGAAAGTGATAAGTATCCCACCTGGGGAGTACGTTCGCAAGAATGAAACTCAAAGGAATTGACGGGGGCCCGCACAAGCGGTGGAGCATGGGGTTTAATTCGATGATACGCGAGGAACCTTACCACGGCTTAAATGTAGATTGACAGGTTTGGAAACAGACTTTTCTTCGGACAATTTACAAGGTGCTGCATGGTTGTCGTCAGCTCGTGCCGTG
+
GGGCGGGGGEGFGGCFGGEGEFG8FCGGGCGGFFFCE@CCFEFGGGGEFGGG:FFGGGG7FFEEFFGGGFFGFGGDEEFEEGGGGGGFFGFFFFGGGEF<F,EEFFEFGGFCF@FGGFGG7BC:@CBFGEEGEGGGGG*>>FFGCF,3>CCFGGGGGGGGGG,,CFGGDGGGD8F7CFGGG9,<?EGGGEGGGGGFGGFCFFGFFDD9<*AFGGGFGGGF?F?FGGGEGG659FGFFGCG:79:FBGGFFGAF??FBFFFGFGFC>08B0:B
@M02542:52:000000000-J9N43:1:1101:7040:7792 1:N:0:GTGAAA
GTAGTCCACGCTGTAAACGGTGGGTACTAGGTGTGGGGTCCATTCCACGGGTTCCGTGCCGTAGCTAACGCTTTAAGTACCCCGCCTGGGGAGTACGGCCGCAAGGCTAAAACTCAAAGGAATTGACGGGGCCCCGCACAAGCGGCGGAGCATGCGGATTAATTCGATGCAACGCGTAGAACCTTACCTGGGTTTGACATGGATCGGGAGTGCTCAGAGATGGGTGTGCCTCTTTTGGGGTCGGTTCACAGGTGGTGCACGGCTGTCGTCAGCT
+
GGGGGGGGGGGGGGCGGGGGFGGGGGGFGGGGGGGGGGGGGGGGGGGGGGGGGGGGGGGGGGGGGGGGGGGGDGGGFGGGGGGGGGFGGGGEGGGGGGGGGEEGGFGFGFFGGGGGGGGGGGGGGGGGGDFGGGGGGCEEGFGGGGGGGGGGGGGGGC<EGGGFGGGGGGGGGGGGGGGGGGGCFGCGCFG>:EGGGGGGFFGFGGGGGGGGG+<CFDC=<CFGGGDG>D<?*<>F?EDDDF395<EGF7D:F??FBFF>FGGEG144(4?FF*
@M02542:52:000000000-J9N43:1:1101:25605:7796 2:N:0:GTGAAA
GTAGTCCACGCCGTAAACGATGGATACTAGCTGTCCGGCGCAAGCTGGGTGGCTAAGCGAAAGTGATAAGTATCCCACCTGGGGAGTACGAACGCAAGTTTGAAACTCAAAGGAATTGACGGGGGCCCGCACAAGCGGTGGAGCATGTGGTTTAATTCGATGATACGCGAGGAACCTTACCAGGGCTTAAATGTGGCCTGACAGGTCCGGAAACGGACTTTTCTTCGGACAGTTTACAAGGTGCTGCCTGGTTGTCGTCAGCTCGTGCCGTG
+
GGGGGGGGGGDFGGG@FGGEGGGGGGGGGGGGGGGGGGGGGGGGGGGGGGFGGGGGGGGGGGGGGDGGGGGGGGGGFGGGGGGGFGGGGGGGGGGGGEGGGGGGGGGGGGGGGGGGGGGGGGEGGGGGGEEGGDCFEGEGGFCGFCE9CFGGGGGGGFGFFEFGGGGGFDEGFGFFFFFFF9?GGGCFG**99AFF((12>?DGFB@GFGBF**2837DF<=/=AA3C:>FF2?>229AGGB4*.))0).87<(4<102-:0))5/)..57<
@M02542:52:000000000-J9N43:1:1101:10908:7816 2:N:0:GTGAAA
GTAGTCCACGCCGTAAACGATGTCAACTAGCCGTTGGGAGCCTTGAGCTCTTAGTGGCGCAGCTAACGCACTAAGTAGACCGCCTGGGGAGTACGGTCGCAAGATTAAAACTCAAATGAATTGACGGGGGCCCGCACAAGCGGTGGAGCATGTGGTTTAATTCGACGCAACACGAAGAACCTTACCTACTCTTGACATTTACGGAAGACTGCAGAGATGCGGTTGTGCCTTCGGGAACCGTAAGACAGGTGCTGCATGGCTGGCGTCAGTCCGG
+
GGGFGGGGGGGGGEFFFFGGGGGGGGGGGGGGGGGGGGGGGGGG?FGGGGGGGGGGGGGECGGGGGGGGGGGGGGGFFFGCGGGGGGGGGGGGGGGGEGGGGCDFGGGGGGGGGGFFGGFCF?FFGGGGGGGCGGGGGFCFGGBECFGGGGGCE?CFFGGFGC5FD5CBEE4>DBF>@?57<?GGFFFFF@F657FAF*6=)15B30877)(A+2<?77ABEFF(2(:4AA)8B666(,)18C5)32@0<)6)44(.411<((-19))0/*))0
@M02542:52:000000000-J9N43:1:1101:19061:7818 2:N:0:GTGAAA
GTAGTCCACGCCCTAAACGATGTCAACTAGTTGTTGGGGATTTACTTCCTTGGTAACGTAGCTAGCGCGTGAAGTTGACCGCCTGGGGAGTACGGCCGCAAGGTTAAAACTCAAAGGAATTGACGGGGACCCGCACAAGCGGTGGATGATGTGGATTAATTCGATGCAACGCGAAAAACCTTACCTACCCTTGACATGGCAGGAACTTTCCAGAGATGGATTGGTGCTCGAAAGAGAACCTGCACACAGGTTCTGCCTGGCAGTCCTCAGCTCG
+
GGGGGGGGGGGGGG8CEGGGGFGGFGGGGGGGGGGGGGGGGGGGGGGGGGGGFFCFGGGGGGGGGGGGGGGGGGGGFGGGGGGGGGGDGGGGGGGGEGGGGGGGGGGGGGGGGGGGFGGGGGGGDGGGGEGGGGDGGGGGGGECECCFFCGGGGGGEGFGFGGEGGGFFFGGFD;3A4>BFFFGGGGFGFFFFAFBA<F<FFFG446EFFFFFGGF)27<AFFF<04*6:;BF>(4:0.7*34*.963:B7*)--)))--3((,***/*94*<:
@M02542:52:000000000-J9N43:1:1101:24460:7836 2:N:0:GTGAAA
GTAGTCCACGCCGTAAACGATGTCTACTAGCTGCTCGTGTCCTTGTGATGTGAGTAGCGCAGCTAACGCACTAAGTAGACCGCCTGGGGAGTACGGTCGCAAGATTAAAACTCAAATGAATTGACGGGGGCCCGCACAAGCGGTGGAGCATGTGGTTTAATTCGACGCAACGCGAAGAACCTTACCTACTCTTGACATCTACGGAAGACTGCAGAGATGCGGTTGTGCCTTCGGGAACCGTAAGAACGGTTCTGCCTGGCTGTCGTCAGCCCGG
+
GGGGGGGGGGGGGGGGGGGGGGGGGGGGGGGGGGGGGGGGGGGGGGGGGGGGFFGGGGGGGGGDGGGGGGGGGGGFGGGGGGGGDGGGGGGGGFGGGGGEEGGFFGGGGGGGGGGGGGGGGGGGGGGGGGGGGGGGGGGGGGGGGGGGG=FGFFGGGGGGFG?FGGGGBDGDEGB@FFF>FBFGGGGFG6?@F<FFFFF>FFFD:@>CFG>?F038(:D<6><DF::F>><7:D01186<D?C*))(04:)04<2<)-41:BF<975>)/)08)
@M02542:52:000000000-J9N43:1:1101:23300:7863 1:N:0:GTGAAA
GTAGTCCACGCCCTAAACGATGTCTACTAGTTGTTGGGTCTTAATTGACTTAGTAACGCAGCTAACGCGTGAAGTAGACCGCCTGGGGAGTACGGTCGCAAGATTAAAACTCAAAGGAATTGACGGGGACCCGCACAAGCGGTGGATGATGTGGATTAATTCGATGCAACGCGAAAAACCTTACCTACCCTTGACATGTCAGGAACCTCGGAGAGATCCGGGGGTGCTCGAAAGAGAGCCTGAACACAGGTGCTGCATGGCTGTCGTCAGCTCG
+
GGCGGGGGGGGGGGGCFFGGGGGGGGGGGGGGGGGGGGGGGGGGGGGGGGGGGGGGGGGGGGGGGGGGGGGGGGGGGGGGGGGGGGGGGGGGGGGGGGGGGGGGGGGGGGGGGGGGGGGGGGGGGGGGGGGGGGGGGGGGGGGGGFFGGGGGGGGGGGGGGGGGGGGGGGGGGGGGGGGGGGGGGGGGGGGGGGGGGGGGGFGGGGGGGGGGGGGGGGGGDGGGGGGGGGFFGGGFFGGGFFGFFBGGFFGBFFBDFFFFGGGFGFBB?::FF>
@M02542:52:000000000-J9N43:1:1101:11557:7867 1:N:0:GTGAAA
GTAGTCCACGCCCTAAACGATGTCAACTAGTTGTTGGGGATTCATTTCCTTAGTAACGTAGCTAACGCGTGAAGTTGACCGCCTGGGGAGTACGGTCGCAAGATTAAAACTCAAAGGAATTGACGGGGACCCGCACAAGCGGTGGATGATGTGGATTAATTCGATGCAACGCGAAAAACCTTACCTACCCTTGACATGCCACTAACGAAGCAGAGATGCATTAGGTGCTCGAAAGAGAAAGTGGACACAGGTGCTGCATGGCTGTCGTCAGCTC
+
GGFFGGGGGGGGGGGFGGGGGGGGEFGGGGGGGGGGGGGGGGGGGGGGGGGGGFGGGGGGGGGGGGGGGGGGGGGGGGGGGGGGGGGGGDFGGGGGGGGGGGGGGGGGGGGGGGGGGGGGGGGGGGGGGGGGGGGGGGGGGGFEGGGG7FGGGGGGGGGGGGGGGGGGGGGGGGGGGGGGGGGGGGGGGGGGGGGGGGGGGFGGGGGGGGGGGGGFGGGGGGGGGGGGGGFFGEGFFGGGFFG?FFFGFGGFFBBFFFFFGGGFGFBF?BFFF:
@M02542:52:000000000-J9N43:1:1101:15235:7871 2:N:0:GTGAAA
GTAGTCCACGCCCTAAACGATGTCAACTAGTTGTTGGGGATTTACTTCCTTGGTAACGTAGCTAACGCGTGAAGTTGACCGCCTGGGGAGTACGGCCGCAAGGTTAAAACTCAAAGGAATTGACGGGGACCCGCACAAGCGGTGGATGAGGTGGATTAATTCGATGCAACGCGAAAAACCTTACCTACCCTTGACATGGCAGGAACTTTCCAGAGATGGATTGGTGCTCGAAAGAGAACCTGCACACCGGTGCTGCATGGCTGTCGTCAGCCCG
+
GGGGGGFGGGGGGGGGGGGGGFGGFGGGGGGGGGGGGGGCGGGGGGGGGGGGGGEGGGG@CGGGFGGGGGGGFAFEFGGGGGGGGGGGGGGGGGGGGGGGGGGGGGGGGGGGG?EFGGGGGAFFDGGFEGEEGGGGGFFGGGGGGGGGG,AEGGGGGGGGFGGGGGGGFFGGFGFF:FFFFFFFFGGFGFFF)298<>?1@?BDFFFGFFFFF785<FGFAF:F>(6*-492<E<???BC<1C74)8),1B)3<<?FB4:?FF<9*8>3>6)00
@M02542:52:000000000-J9N43:1:1101:18290:7875 2:N:0:GTGAAA
GTAGTCCACGCCGTAAACGATGTCAACTAGCCGTTGGGAGCCTTGAGCTCTTAGTGGCGCAGCTAACGCATTAAGTTGACCGCCTGGGGAGTACGGCCGCAAGGTTAAAACTCAAATGAATTGACGGGGGCCCGCACAAGCGGTGGAGCATGTGGTTTAATTCGAAGCAACGCGAAGAACCTTACCAGGCCTTGACATCCAATGAACTTTCCAGAGATGGATTGGTGCCTTCGGGAGCATTTAGACAGGTTCTGCATGGTGGTCGTCAGCTCGG
+
FGGFGGGGGGDGGF:FGGGGGGGGGGGGGGGGGGGDFCFGGGGGGCGGFGGGGGGCGGEEGGDFGGGGGGEGGFGGGDGGGGGGCFFGEGGGFGDGEGCGGCFGGGGGGGGGFGGEFGGGGFGGGGGGGGGGGGGGEFGFGGGGDGFGGGFGGGCFFGDFAGC=CF5C;FGD5C>F:BFFFBFGG4C6C>)96?B@AA???0298*=@?:>DG7:.47:7?=F5:>:GB)),-796;04*:<CF:<<?0)*15<9>:A?)-(-)/>F3)6B)0)
@M02542:52:000000000-J9N43:1:1101:15338:7902 1:N:0:GTGAAA
GTAGTCCACGCCGTAAACGGTGGGCACTAGGTGTGGGCAACATTCCACGTTGTCCGTGCCGCAGCTAACGCATTAAGTGCCCCGCCTGGGGAGTACGGCCGCAAGGCTAAAACTCAAAGGAATTGACGGGGGCCCGCACAAGCGGCGGAGCATGTGGCTTAATTCGACGCAACGCGAAGAACCTTACCAAGGCTTGACATACACCGGAAAGCATTAGAGATAGTGCCCCCCTTGTGGTCGGTGTACAGGTGGTGCATGGCTGTCGTCAGCTCGT
+
DFGFGGGGGGGGGGEGGGGGGFEFGGGGGGGGGGGGGGGGGGGGGGGGGGGGGGGGGGGGGGGGGGGGGGGGGGGGGGGGGGGGGGGGGGGFCGGGGGGGGGGGGFGGGFGGGGGGGGGGGGGGGGGGGGGGGGGGGEGGGGGGGGGDGGGGGGGGGGGGGGGGGGGGGDECEGGGGGGGGEGGFGGGGFGGFGGGGGGGGFGGGGGEGGGGGD7FFFGGGGFFGGFGGGFF4CDFFGGG:5C?FFEFFGGFFFBFFFFFGGGFFF::B?DFB)
@M02542:52:000000000-J9N43:1:1101:15157:7950 1:N:0:GTGAAA
GTAGTCCATGCCGTAAACGATGAGTGTTCGCCCTTGGTCTACGCGGATCAGGGGCCCAGCTAACGCGTGAAACACTCCGCCTGGGGAGTACGGTCGCAAGATTAAAACTCAAATGAATTGACGGGGGCCCGCACAAGCGGTGGAGCATGTGGTTTAATTCGACGCAACGCGAAGAACCTTACCTACTCTTGACATCTACGGAAGACTGCAGAGATGCGGTTGTGCCTCCGGGAACCGTAAGACAGGTGCTGCATGGCTGTCGTCAGCTCGTGTT
+
DFGGGGGGGGGGGGGGGGGGGFGGGGGGGGGGGGGGGGGGGGGGGGGGGGGGGGGGGGGGGGGEGGGGGGGGGGGGGGGGGGGGGGGGGFGGGGGGGGGGGGGGGGGGGGGFFGGGGGGFGGGGDGGGDGGGEGGGGGGGGGDFGFGGGGGGGGGGGGGGGGGGGGGGGGGGGGGGGGGGGGGGGGGFGGGGGGGGGGGGGFGGGGGGGGGGGGGFGGEEGGGGGCFGGGFFGGFFDGGGFFGFFFCCFGGFFBBFFFF?GGGFGBBBFF1F>5
@M02542:52:000000000-J9N43:1:1101:17047:7962 2:N:0:GTGAAA
GTAGTCCACGCCGTAAACGGTGGGCACTAGGTGTGGGCAACATTCCACGTTGTCCGTGCCGCAGCTAACGCATTAAGTGCCCCGCCTGGGGAGTACGGCCGCAAGGCTAAAACTCAAAGGAATTGACGGGGGCCCGCACAAGCGGCGGAGCATGTGGCTTAATTCGACGCAACGCGAAGAACCTTACCAAGGCTTGACATACACCGGAAAGCATTAGAGATAGTGCCCCCCTTTTGGTCGGTGTACAGGGTGTTCATGGCTGTCCTCCGCTCGG
+
GGGFGGGGGGGGGG,CGGGGG8FGGGGGGGGGGGGGGGGGGGGGGGGGGGGGGGFGGGGGEEBEEGGGGEGGGGGGGGGGGGGGGGG7FGGGGEGGGGGGGGGGGGGGGG9FGGGGGGGGFGFEDGFGGGGGGGEGGDE5FGGG5DGD5CEGGGGGGGGGFGGGFGGGD@ED;)1>577>@?>CFGFFG?5FF2FE1>@D?7)94>DGFC?08<96)*26697F<4)*46((.)).9?<<C;*9))-9(().,(.).)34(44)*21)05))7)
@M02542:52:000000000-J9N43:1:1101:22912:7965 2:N:0:GTGAAA
GTAGTCCACGCCCTAAACGATGTCAACTAGTTGTTGGGGATTCATTTCCTTAGTAACGTAGCTAACGCGTGAAGTTGACCGCCTGGGGAGTACGGTCGCAAGATTAAAACCCAAAGGAATTGACGGGGGCCTGCACAAGCGGTGGAGCATGTGGTTTAATTCGACGCAACGCGAAGAACCTTACCTACTCTTGACATCTACGGAAGACTGCAGAGATGCGGTTGGGCCATCGGGAACCGTAAGGCAGGTGCTGCATGGCTGTCGCTGGCCCGGG
+
FFGGEGGGGGG,@CEC@FC@FFEEGFGGCGGFEFGGGD@FEFGGFCFDD<FCFGGFGGGFFFFFFFFGG@F7FAFG9EGFGGGGGDFC4@FF;CFFGEDCCFGGGGAFDEGG=E=,8FFDFFGG6CE=:CE*DFCF,>FF811B89FFCFFC??BCCFGG+BEGGDCC355C33;>>FF>4-*2CFGF6F6?74@=<)*.14655>);@C026<*7)*;(3>55((47(4(-15((:(,*98**470)((695>()-32::(.1**))))0))0
@M02542:52:000000000-J9N43:1:1101:17860:7971 2:N:0:GTGAAA
GTAGTCCACGCCGTAAACGATGTCTACTAGCTGTTCGTGTCCTTGTGATGTGAGTAGCGCAGCTAACGCACTAAGTAGACCGCCTGGGGAGTACGGTCGCAAGATTAAAACTCAAATGAATTGACGGGGGCCCGCACAAGCGGTGGAGCATGTGGTTTAATTCGACGCAACGCGAAGAACCTTACCTACTCTTGACATCTACGGAAGACTGCAGAGATGCGGTTGTGCCTTCGGGAACCGTAAGGCAGGTGCAGCCTGGCTGTCGTCAGCTCGG
+
GGGGGGGGGGGGGG7FFGGEGFGGGGGGGGGGGGGGGGGGGFGGGGGGGGGGGGGGGGGGGGGGG9FCGGGGGGGGGGFGGGGGGGGGGGGG?FGGGGGGGGGGGGGGDFDFGGGFFFGGGGGGGGGGGGGDGGGDGGFGF8B>ED:CFGCEFGGE5CDFFGGGGGGG>BCDFD>FE>@>>?FGGGGFGF4@FFFFA<FBFDFDE@3;5:71CF+5(**49E>>630C<4)71>924::DDBDC)48>0()/).),(.40704)11))0;*)))
@M02542:52:000000000-J9N43:1:1101:14820:7982 2:N:0:GTGAAA
GTAGTCCACGCCGTAAACGATGAGTGCTAAGTGTTAGAGGGTTTCCGCCCTTTAGTGCTGAAGTTAACGCATTAAGCACTCCGCCTGGGGAGTACGGCCGCAAGGCTGAAACTCAAAGGAATTGACGGGGGCCCGCACAAGCGGTGGAGCATGTGGTTTAATTCGAAGCAACGCGAAGAACCTTACCAGGTCTTGACATCCTCTGAAAACCCTAGAGATAGGGCTTCTCCTTCGGGAGCAGAGTGACCGGTGGTGCATGGGTGTCTTCAGCCCG
+
GGFGGGGGGGGGGGEGFGGGGGGGGGGGGGGGGGGGGGGGGGGGGGGGGGGGGGGGCGGGGGGGGGGGGGGGGGFGGGGGGGGGGGGGFGGDGFEGGDGGDDCEFGGGGGGGGGGGFFGGGGGGGGE7@FGGGG8C:@BDDFGG59B=CEFGF=9CFGGC6FGEFGGGFFGG:C9>>7)9F0)C7FEBFEFFBABF?2F?@?<F6*@G*9:3*;8?4**).7).(..*-6-)6.401,(*9(*266</49)7(,(.84<((56;***/19*).)
@M02542:52:000000000-J9N43:1:1101:5143:7997 2:N:0:GTGAAA
GTAGTCCATGCCGTAAACGATGAGTGTTCGCCGTCGGGCAGTATACTGTTCGGTGGCGCAGCTAACGCATTAAACATTCCGCCTGGGGAGTACGGTCGCAAGATTAAAACTCAAAGGAATTGACGGGGGCCCGCACAAGCGGTGGAGCATGTGGTTTAATTCGAAGCAACGCGCAGCACCTTACCAGCCCTTGACATGCCCGGCTACCTGCAGAGATGCAGGGTTACTTTCGGGTACTGGGACATGGGTGCTGCACGGCTGGCGGCAGCTCGGG
+
GGCCGGGAGGGFGFF@CFGF@F<EDCCFGGG@FGGGGCF+,CFEGFGGGGGGGEFFA>CFCEFGGGGGFGDFGEAFFAFGGGGGGGFGCGF@FGGEFDG>7FEFGFFGGGGGGGGCFFGGGFAB+>=7EC*8CCEECFFFDG5:CC:6;CF?E7<BCC+CF7C?FDE7;FGDEDBD)>7)))09C>+8DF@4)8?F2)7.76(97@@*6:(38:*06:FB)8;.8(.*).6(4:.,3)6CF(C*)).<?057A<((4((-(-,-))0)))/)).
@M02542:52:000000000-J9N43:1:1101:9964:8000 1:N:0:GTGAAA
GTAGTCCACGCCCTAAACGATGTCCACTAGTTGTTGGGGATTCATTTCCTTAGTAACGTAGCTAACGCGTGAAGTTGACCGCCTGGGGAGTACGGTCGCAAGATTAAAACTCAAAGGAATTGACGGGGACCCGCACAAGCGGTGGATGATGTGGATTAATTCGATGCAACGCGAAAAACCTTACCTACCCTTGACATGCCACTAACGAAGCAGAGATGCATTAGGTGCTCGAAAGAGAAAGTGGACACAGGTGCTGCATGGCTGTCGTCAGCTC
+
GGFFEF,<EFGGGFCFFEGFGDF9,CFFGCF<E<EFGCCF7EFFFGGFGGFGFEFGGGGGGGG,@FFCFG7FGGGFFFGGCC@FGFFGGGEFCEFEGGGECGC<FCGGGFGGDAAFG@BFGGGFEGEDF7FFGGGEE@C7C:>*5633<FGFGGFDFFFDCDCCFAFFGGEDEG@FEG5E8FGCFFG0=FFGGGD;CFDFG?DFFFDGG5CGCGCEFGF?+2<CC<*2:C<3<7DFF6976=F?FB65@5C<@?FFB0:<<FC@7)-40:<FFF
@M02542:52:000000000-J9N43:1:1101:25811:8001 2:N:0:GTGAAA
GTAGTCCACGCCGTAAACGATGAGTACTAGCTGTCGGAGGTTACCCCCTTCGGTGGCGCAGCTAACGCATTAAGTACTCCGCCTGGGAAGTACGCTCGCAAGAGTGAAACTCAAAGGAATTGACGGGGACCCGCACAAGTAGCGGAGCATGTGGTTTAATTCGAAGCAACGCGAAGAACCTTACCTAAGCTTGACATCCTTTTGACCTCTCCCTAATCGGAGATTTCCCTTCAGGGACAGAAGTGACAGGTGGTGCATGGTTGTCGTCAGCTCG
+
GGGGGGGGGGGGGGGGGGGFGGGGGGGGGGGGGGGGGGGGGGGGGGGGGGGGGGEGGGGDGGGGGGGGGGGGGGGGGGGGGGGGGFGFGGGGGEGDGGGGGGGGGGGGFGGGGGGGGGGGGGGGGGEGGCEEEGGGGGGGGFGGGGGGDGG@ECGGGGGGACGC6CEDFFCGFGFFFFFFAA84>FFFGFFFFFFF9?4<FFBC5F?7?C<FG8F::FG?:5)<ADAG?AF:)9A8(339456>7))*.4?604(9?A22<<0:75.7@>6*))
@M02542:52:000000000-J9N43:1:1101:15917:8018 2:N:0:GTGAAA
GTAGTCCACGCCGTAAACGGTGGGAACTAGGTGTTGGCGACATTCCACGTCGTCGGTGCCGCAGCTAACGCATTAAGTTCCCCGCCTGGGGAGTACGGCCGCAAGGCTAAAACTCAAAGGAATTGACGGGGGCCCGCACAAGCAGCGGAGCATGTGGCTTAATTCGACGCGACGCGAAGAACCTTACCAAGGCTTGACATACGCCGGAAAACCCTGGAGACAGGGTCCCCCTTGTGGTCGGTGTACAGGTGGTGCATGGCTGTCGTCAGCTCGG
+
GGGGGGGGGGGGGEEGGGGGGGGCFFGDGGGGGGGGGGGGGGGGGGGGDGGGGGGGGGGGGGDGDGGFGGGGGGGGGGGGFGGGGGGGGGGGGGGGGGGGGGDGGGGDGFGGGFGGFFGFGGGGGGGGGGGGGCEEG7BCGGGGGC8CEEGG?FGGGGGFFFGGGCFGFEEGFDB5>DF::?FFFGGF>@FFF?FDBF?AF3,9>5085DF<GEC56*73:F?7627C??697F9?B:4)915C7<)9:A?38B24))2(4:?4917>E4*/))
@M02542:52:000000000-J9N43:1:1101:6092:8021 1:N:0:GTGAAA
GTAGTCCACGCCCTAAACGATGTCAACTAGTTGTTGGGGATTCATTTCCTTAGTAACGTAGCTCACGCGTGAAGTTGACCGCCTGGGGAGTACGGTCGCAAGATTAAAACTCAAAGGAATTGACGGGGACCCGCACAAGCGGTGGATGATGTGGATTAATTCGATGCAACGCGAAAAACCTTACCTACCCTTGACATGCCACTAACGAAGCAGAGATGCATTAGGTGCTCGAAAGAGAAAGTGGACACAGGTGCTGCATGGCTGTCGTCAGCTC
+
FGFGGGGGGEGGGGFGFGGGGGGGGGGGGGFFFFDFEFGGGGGGGGGGGGGGFGGGGGGGGGG9FGGGGGGGGGGGGGGGGGGEGGGGGGGFGGGGGEGGGGFGGGGGGGGGGGGGGGGGGGGGDGGGGGGEGGGGGGGGEEBFE*,>@;FFFGGGGGGGGGGGGGGGGGGGGEEGGGGGGGGGGGF6FFFFCGCCGGGGGFGGGGGGGAEGGFGGGCFGFGGGC?FC>FFFGGDF:FGGFBGF?8C7FGFAF:<<?BA9<59>GFF02:0F?/
@M02542:52:000000000-J9N43:1:1101:7596:8033 1:N:0:GTGAAA
GTAGTCCACGCCGTAAACGGTGGGAACTAGGTGTTGGCGACATTCCACGTCGTCGGTGCCGCAGCTAACGCATTAAGTTCCCCGCCTGGGGAGTACGGCCGCAAGGCTAAAACTCAAAGGAATTGACGGGGGCCCGCACAAGCAGCGGAGCATGTGGCTTAATTCGACGCAACGCGAAGAACCTTACCAAGGCTTGACATACACCGGAAAGCATTAGAGATAGTGCCCCCCTTGTGGCCGGTGTACAGGTGGTGCATGGCTGTCGTCAGCTCGT
+
GGGFGGGFFGGFGGEFGGGGGGGGGGGGGGDC<FGDDFGGGGGFFGGGGGGGEGGDGCGGGGGGGGGGGGGGGGGGFGGGGGGGGGGGFFGGGFGGGGGGGGGGGFGGFG9>FFGCCFCFGGGGCGGGG@CGGGGGGDFCG7FFGGGGEGGGFGGGGGGGGGGGGCFGGEGD>CE>EEE5CFGFGGGGGGGGGGGEFGGGDFG6ACCGDGFGGCGGEF<FFGFGCF7FGD>>4:C))ACD:7387>FF7:7<B:>BDFFFGGGF*-(4(3:?))
@M02542:52:000000000-J9N43:1:1101:9736:8037 1:N:0:GTGAAA
GTAGTCCACGCCCTAAACGATGTCAACTGGTTGTTGGGAGGGTTTCTTCTCAGTAACGTAGCTAACGCGTGAAGTTGACCGCCTGGGGAGTACGGCCGCAAGGTTGAAACTCAAAGGAATTGACGGGGACCCGCACAAGCGGTGGATGATGTGGTTTAATTCGATGCAACGCGAAAAACCTTACCTACCCTTGACATGCCAGGAATCCTGCAGAGATGTGGGAGTGCTCGACAGAGAACATGGACACAGGTTCTGCATGGCCGTCGTCAGCTCG
+
8EFCFC,EF,@FF@EFFGCCGFG<6FFFGG6EFFFGF7C@:7C<BFDFFGGGEFFFFGFDAFG9EGGGGFGGGGFCGGGG::CCE@G:?CFG<F:FC@FDF@7<5BF<CFE>F=EE8=FGGC,,CEE+3+@:CECFFGGAFGGDDF:<7DFCFFFEGGGC@FFGCEFCFFEEDGC1*;EEGBF7FFG6*;?C6CCGGC+<9978*0C<F++AF?E8FFGE?=*/;C*<*76)1**)7EF*1)77FFCF)9C2?<2<BFF:D<7)/(461::9))
@M02542:52:000000000-J9N43:1:1101:7523:8050 2:N:0:GTGAAA
GTAGTCCACGCTGTAAACGATGGATACTAGCTGTTGGGGGCAACTTCAGTGGCTAAGCGAAAGTGATAAGTATCCCACCTGGGGAGTACGTTCGCAAGAATGAAACTCAAAGGAATTGACGGGGGCCCGCACAAGCGGTGGAGCATGTGGTTTAATTCGATGATACGCGAGGAACCTTACCAAGGCTTAAATGTAGATTGACAGGTTTGGAAACAGACTTGTCTTCGGACAATTTACAAGGTGCGGCAGGGTTTGCGTCAGCTCGGGCCGTGCG
+
GGGGFFGFGGGGGGGGGCF@BFEGGGGGGGGGFCFFFGGGGGGFG9FFF6BFCFFGGFGGGGFDFFEGGGGGFGGGGGGFGGGGGGGGGGGDF7FGGGGGGGGGGGFGGGGGGGGGGGGFEGEGGGGDEGDGDGGGEE*;CEC8>*DCFGE7??FGFCCFFCGGFFG4>DCDEG@FA6=AAEAF<52;6AAFF78AE<B>F9:D:=@+8D?<+*2)(*9<)976:<4<2(-42*64)--94294-(45((07((,61(-1:7A2D)))07<))8
@M02542:52:000000000-J9N43:1:1101:14027:8057 2:N:0:GTGAAA
GTAGTCCACGCCGTAAACGATGTCAACTAGCCGTTGGGAGCCTTGAGCTCTTAGTGGCGCAGCTAACGCATTAAGTTGACCGCCTGGGGAGTACGGCCGCAAGGTTAAAACTCAAATGAATTGACGGGGGCCCGCACAAGCGGTGGAGCATGTGGTTTAATTCGAAGCAACGCGAAGAACCTTACCAGGCCTTGACATCCAATGAACTTTCCAGCGATGGATTGGTGCCTTCGGGAGCATTGAGACAGGTTCCTCCTGGCTGTCGTTCGCTCGG
+
GGGGGGGGGGGGGGGGGGGGFFGGGGGGGGGGGGGGGGGGGGGGGGGGGGGGCGGGGGGGGGGGGGGGGGGGGGFGGGGGGGGGGGGGGGCEGGGGGGGGCFEGFGFGGGGGGGFGFGGGGFGG9ECEEGGEGGGGGGGGGGGGEGFGGGGGGFFFGGGGFGGGGGGGFFGCFGFFFBFFFFFGGFGFD>EFFFFFA>F?F267649CFF>ACC+)479:<7/).<(:8AA?FB9>091CC)2*(2(??A4*(-)(,).,(8?)/7).)00.))
@M02542:52:000000000-J9N43:1:1101:10740:8084 2:N:0:GTGAAA
GTAGTCCACGCCGTAAACGATGTCTACTAGCTGTTCGTGTCCTTGTGATGTGAGTAGCGCAGCTAACGCACTAAGTAGACCGCCTGGGGAGTACGGTCGCAAGATTAAAACTCAAATGAATTGACGGGGGCCCGCACAAGCGGTGGAGCATGTGGTTTAATTCGACGCAACGCGACGAACCTTACCTACTCTTGACATCTACGGAAGACTGCAGAGATGCGGTTGTTCCTTCGGGAACCGTAAGACAGGTGCTGCATGGCTGTCGTCAGCTCGG
+
GGGGGGGGGGGGGGEFGGGGGGGGGGGGGGGGGGGGGGGGGGGGCGGGGGGGGGGGGGGGGGGGGGGGGGGGGGFGGGGGGGGGGGGGGGGGGGGGGGGGGGGGGGFGGGGGGGGGGGGGGGFGGGGDEGGGGGGEEGGGGGGGGCEGGGGGGGGF@BFGFGGGFGGGFFG3>G>ED>BFFFFFGGGFGFFFF<7?BA?A=A?CB358FFDFGDG>?GFDFD@D>B(::B)61:;63::<<6C<)2.)1<76>F?(-)4046<83<5)<6/0.)
@M02542:52:000000000-J9N43:1:1101:28290:8087 2:N:0:GTGAAA
GTAGTCCACGCCGTAAACGATGAGCACTAGTTATTGGAGGTATTGACTCCTCCAGTGACGCAGCTAACGCATTAAGTGCTCCGCCTGGGGAGTACGGTCGCAAGACTAAAACTCAAACAAATTGACGGGGGCCCGCACAAGCGGTGGATTATGTGGTTTAATTCGAAGCAACGCGCAGAACCTTACCTAGGCTTGAACTCCTTCGAATCTGGGGCAATGCCCGGAGTGCCCGCAAGGGAATGAAGTGAGAGGTGCTGCATGGCCGTCGGCAGCC
+
GGGGGGGGGGGGGGECFGGGGGGGGGGGGGGGGGGGGGGGGGGGGGGGGGGGGGGGGFGEGGFGGGGGGGEGGGGGGGGGGGGGGGGGGGGGGGFEGGGEGGGGGGGGGG99FFFDGGGGGGGGFFGGGFG:EGEGGGGGFGGGGGDG>AFFFFCGGGGGFGGGGGGCEFGGE<655AB)4=FFGG6*:?FF::7>DD4)9>AF7FF+.:<>6EE56**,5@FB99:D>9701)(-8((905DCAA2=?)93)12>DF:)6??()98>))).))
@M02542:52:000000000-J9N43:1:1101:17045:8097 2:N:0:GTGAAA
GTAGTCCACGCCCTCAACGATGTCAACTAGTTGTCGGGTCTTCATTGACTTGGTAACGTAGCTAACGCGTGAAGTTGACCGCCTGGGGAGTACGGTCGCAAGATTAAAACTCAAAGGAATTGACGGGGACCCGCACAAGCGGTGGACGATGTGGATTAATTCGATGCAACGCGAAAAACCTTACCTACCCTTGACATGTATGGAACCCTGCTGAGAGGTGGGGGTGCCCTAAAGGGAGCCATAACACAGGTGCCACATCGCTGTCGTCAGCTCG
+
FGGFGGGEGEGGGG,EFGGGGCGGCGGGGGGGGGGGG@DFFGGGGG<AGGGGGGGGGGGGGGFEGGG>FGEGGGFGGGGGGGGGGGGEECFGGGDGGDEGGFGGGGGGGGGGGEFGFGFGFGGGGGEGGDGGGGGGGGGGGGCEEDFGDDF9,=9D;CFGFGFGF7CDFFGGFG@EFA>>FFFGGGGFGFFFFFF=488AFDFFFF>=>56:C9F95*91:3)719?G?2(,5=5003;DFAF*,)5@2:F402..())(,((4*1750)0*97
@M02542:52:000000000-J9N43:1:1101:17505:8114 1:N:0:GTGAAA
GTAGTCCACGCCGTCAACGATGTCTACTAGCTGTTCGTGTCCTTGTGATGTGAGTAGCGCAGCTAACGCACTAAGTAGACCGCCTGGGGAGTACGGTCGCAAGATTAAAACTCAAATGAATTGACGGGGGCCCGCACAAGCGGTGGAGCATGTGGTTTAATTCGACGCAACGCGAAGAACCTTACCTACTCTTGACATCTACGGAAGACTGCAGAGATGCGGTTGTGCCTTCGGGAACCGTAAGACAGGTGCTGCATGGCTGTCGTCAGCTCGT
+
GG@FGGGGGGGGGG+CFGGGGFGGGGGGGGGGGGGGGGGGGGGGGGGDGGGGGGGGGGGGGGGGGCGGGGGGGGGGGGGGGGGGGGGGGGGGGGGGGGGGGGGGGGGGGCFGGGGGGGGGGGGGGGGGGGGGGGGGGGGGGGGGEGFGGGGGGGGGGGGGGFGGGGGGGGGGGGGGGGGGGGGGGGGGGGGGGFGGGGGGGFGGGGGGGGGGFGFGGGGGGGGGGGGGGGFFGGGDFGGGFFDFFFGGFGGFFFFFFFFFGDGFGFFFBFFFF)
@M02542:52:000000000-J9N43:1:1101:8221:8125 2:N:0:GTGAAA
GTAGTCCACGCCCTAAACGATGTCAACTGGTTGTTGGGAGGGTTTCTTCTCAGTAACGTAGCTAACGCGTGAAGTTGACCGCCTGGGGAGTACGGCCGCAAGGTTGAAACTCAAAGGAATTGACGGGGACCCGCACAAGCGGGGGATGATGTGGTTTAATTCGATGCAACGCGAAAAACCTTACCTAACCTTGACATGCCAGGAATCCTGCAGAGATGTGGGAGTGCCCGAAAGAGAACCTGGACAAAGGTGCAGCATGGCCGTCGGCAGGCCG
+
DGGGGACEGGGCCFCFFGGEGGGGFGFEGFCFFBCFGGGGDGGE@@E9FCFFFGGGGEFDC=FAFACFBFG:CGGFF@FCFG@=?BFDEEEC9:@7CECCFFGGGGGFGGGFF,=DDGCEEF=ECG6EEG68>*>EGCFCEE**=C>C<@CC:C*3*>;+;+/=?+5:8/:<392@D:5:))9><0A)*0***)0=)36:FDFGF??84>::?+/0-*:<27))-2)*.,(-(.(,38./*(52()(0.,*/)).)().(4((-115))5)7>)
@M02542:52:000000000-J9N43:1:1101:21310:8144 2:N:0:GTGAAA
GTAGTCCACGCCGTAAACGATGTCTACTAGCTGTTCGTGTCCTTGTGATGTGAGTAGCGCAGCTAACGCACTAAGTAGACCGCCTGGGGAGTACGGTCGCAAGATTAAAACTCAAATGAATTGACGGGGGCCCGCACAAGCGGTGGAGCATGTGGTTTAATTCGACGCAACGCGAAGAACCTTACCTACTCTTGACATCTACGGAAGACTGCAGAGATGCGGTGGTGACTTCGGGAACCGTAAGTAAGGTCCGGCATGGCGTTCTGTAGGTCGG
+
EG,CFGDGGCFEF@,8CE@BF@EGGGGGGGGGGGGGGG7FFCFGFFEAGEFEGGEGGGEGGGGGGGGGGGGGGGFG<FFFGGGGGGFFECDFGAC7=8F:FEGDF,CFFDFCFG,6?>DFFFCFDEDGGGDCCEG*;>:CFGB::CCFG5,CE7C2*=DCAFGFC<5CDF5DBD>@B)9>:?FGCD76C*)*6<BFA<F<F21*55<CFC?F7007:7:),7B)(((*..)6:36(4<?DDFGF)))9))**((-(4:?:4,(,/:/*/*/*).
@M02542:52:000000000-J9N43:1:1101:27965:8169 2:N:0:GTGAAA
GTAGTCCACGCCCTAAACGATGTCAACTAGATGTTGGGGATTCATTTCCTTAGTAACGTAGCTAACGCGTGAAGTTGACCGCCTGGGGAGTACGGTCGCAAGATTAAAACTCAAAGGAATTGACGGGGACCCGCACAAGCGGTGGATGATGTGGATTAATTCGATGCAAGGCGAAAAACCTTACCTACCCTTGACATGGTTGGAATCCAGATGAGAGGTGGGAGTGCTGGAAAGAGAACGGTCGCGCAGGTGCTGCATGGCTGTGGGCCGCCCG
+
8FC6CC<FF7F,@7;<9C,C,,CC,CFCFG,,C6EEF7+66;<CE<E9C,C,,:,E<FF@,CAAFEGGGBFGGGGGGGGGGEDCEC<F7FFAC:>48BFEEG8==FGFDGC9FFC=0,4=E=DFD++FC++3@EGEE::8@CCEECC9:AF:;F,33@F,+,*5@91=A*1*:C5):4)0;*+28+2;05F;A366)4;)+(.;+80A*0.;+15;45*(,7.8<72*)(.5)5(((.,)1,11,(-.,()).44)(.4181(.**)0)..)0)
@M02542:52:000000000-J9N43:1:1101:19191:8189 2:N:0:GTGAAA
GTAGTCCACGCCGTCAACGATGTCTACTAGCTGTTCGTGTCCTTGTGATGTGAGTAGCGCAGCTAACGCACTAAGTAGACCGCCTGGGGAGTACGGTCGCAAGATTAAAACTCAAATGAATTGACGGGGGCCCGCACAAGCGGTGGAGCATGTGGTTTAATTCGACGCAACGCGAAGAACCTTACCTACTCTTGACATCTACGGAAGACTGCAGAGATGCGGTTGTGCCTTCGGGAACCGTAAGACAGGTGCTGCATGGCTGTCGTCTGCCCGG
+
GGGEFGGGGGGGGG+@FFCFFFGGFGGGGGGGGGGGGEFFGGFGGGGGFGGGGGGGGGGDFDGGGFGCG7EGGGGFFGGGGEGGGC@FEGGGGGCCE8CF@FFDGGFGDFGGGGGAFFFFGFGG@ECCEEGGGGGGGGFFFGGGGGGCFGGDEGGGDGFGFGFFGGCG5:=CBD0>>D6>F<FFGGFFF*<BFAFF<BFA?ABD3>)8@>:0+097:CCA930)(--C:)-)4>9(3?:)78C492(<04048433<)4?BF2717)).**)))
@M02542:52:000000000-J9N43:1:1101:6915:8192 2:N:0:GTGAAA
GTAGTCCACGCCGTAAACGATGTCTACTAGCTGTTCGTGGTCTTGTACTGTGAGTAGCGCAGCTAACGCACTAAGTAGACCGCCTGGGGAGTACGGTCGCAAGATTAAAACTCAAATGAATTGACGGGGGCCCGCACAAGCGGTGGAGCATGTGGTTTAATTCGACGCAACGCGAAGAACCTTACCTACCCTTGACATCTAGCGAAGACTGCAGAGATGCGGTTGTGCCTTCGGGAACGCTAAAACAGGATCTGCATGGCTGTCGGTCGCCCGG
+
FGGEFGEGGGGGGGEFDGGEFGGGGGGGGGGGGGGGGGGGGGGGGGGGGGFGGGGGGCCGGEGGGDGGGGGCFEFFGGGGGGGGGGGGDFGGGGGGGGGGGGGGGGGDFFGEFFGGFGGFGGFGG>=@EFGGDGEGGGGECEGGGCCFGGGGFCGGGGGGFG7EFCD))::)559E53<5@BFGGGG?4)0/<?FFFA96?BBGB3)8:F).A++02>C96)7>;107:)))2>;;BFF3*(9*))(7(())--.)644400()*)).0)007)
@M02542:52:000000000-J9N43:1:1101:20901:8211 1:N:0:GTGAAA
GTAGTCCACGCCGTAAACGATGTCTACTAGCTGTTCGTGTCCTTGTGATGTGAGTAGCGCAGCTAACGCACTAAGTAGACCGCCTGGGGAGTACGGTCGCAAGATTAAAACTCAAATGAATTGACGGGGGCCCGCACAAGCGGTGGAGCATGTGGTTTAATTCGACGCAACGCGAAGAACCTTACCTACTCTTGACATCTACGGAAGACTGCAGAGATGCGGTTGTGCCTTCGGGAACCGTAAGACAGGTGCTGCATGGCTGTCGTCAGCTCGG
+
GGCFGGGGGGGGGGFFGGGGGGGGGGGGGGGGGGGGGGGGGGGGFGGGGGGGFFGGGFGGGGGGGGGGGGGGGGGGGGGGGGGGGGGGDFEGGGGGFGGGGGGGGGGGGGGGGGDGGGGGGGGGGGGGGGCGGGGGGGGGGGDGGGGGGGGGGGGGGGGFGFFGGGGGGGGGGGGGGGGGGGGGGFGGGGGGGGGGGGGGGFGGEDEGGGGGGGGGGGGGGGGGGGGGGGFFGCGD>FGGFFGFFFGGFF6>FFBFFFFFGGFFG:?FFDFFD)
@M02542:52:000000000-J9N43:1:1101:8942:8224 2:N:0:GTGAAA
GTAGTCCACGCCGTAAACGATGTCTACTAGCTGTTCGTGTCCTTGTGATGTGAGTAGCGCAGCTAACGCACTAAGTAGACCGCCTGGGGAGTACGGTCGCAAGATTAAAACTCAAATGAATTGACGGGGGCCCGCACAAGCGGTGGAGCATGTGGTTTAATTCGACGCAACGCGAAGAACCTTACCTACTCTTGACATCTACGGAAGACTGCAGAGATGCGGTTGTGCCTTCGGGAACCGTAAGACAGGTGCTGCATGGCTGTCGTCAGCCCGG
+
GGGGGGGGGGGGGGECFGGGGGGGGGGGGGGGGGGGGGFGGGGGGGGGGGGGGGGGGGGGCEGGDGGGGGGGGGCGGGGGGGGGGGGGGGGG@FGGGGGGGCFGGGGGGGGGGGGGGGFGGC?FGG>CEGGGGGGCGEFGGGGGGC>FFGGGGGD=CFDGFGCDGG=DABGC>D9:@>FFFFFFFFGFG?6=*)16AA?:F<1DFE5FFFFFGF::(*249:)724:GAB226@>9BF<GG?C*)),785)/4A<7548(,4()*1))5/.)))
@M02542:52:000000000-J9N43:1:1101:13554:8248 1:N:0:GTGAAA
GTAGTCCACGCCGTAAACGGTGGGAACTAGGTGTTGGCGACATTCCACGTCGTCGGTGCCGCAGCTAACGCATTAAGTTCCCCGCCTGGGGAGTACGGCCGCAAGGCTAAAACTCAAAGGAATTGACGGGGGCCCGCACAAGCAGCGGAGCATGTGGCTTAATTCGACGCAACGCGAAGAACCTTACCAAGGCTTGACATACGCCGGAAAACCCTGGAGACAGGGTCCCCCTTGTGGTCGGTGTACCGGTGGTGCATGGCTGCCGTCAGCTCCT
+
GGGFFGGGGGGGDGCFGFGCG8CFGGFGGGEFFGGG8FCGGDGGGGFDCEGG@CF>FE7ECFGEEGFGFEGGGGGGGGFFDGFGGGGGG@EE@FGGG+CBFGGC>BEFCFEAGG9=7=<FGEFGFFFGDCE>>4CCEFG>,=2=:FGGGGGGGFCCFGGFFFGGGFGEGEGEE8EC>E*AC@FGFDGFGCF:EGGCGF7CFF6CG5:EC5CFGG8*8C*?F6*EGC7CCG63FFGF5:=7@BD(=2+*0>)2.(6:AF0?D7*))-91(8)9)/
@M02542:52:000000000-J9N43:1:1101:25008:8268 2:N:0:GTGAAA
GTAGTCCACGCCCTAAACGATGTCAACTAGTTGTCGGGGATTCATTTCCTTGGTAACGCAGCTAACGCGTGAAGTTGACCGCCTGGGGAGTACGGTCGCAAGATTAAAACTCAAAGGAATTGACGGGGACCCGCACAAGCGGTGGATGATGTGGATTAATTCGATGCAACGCGAAAAACCTTACCTACCCTTGACATGGTCGGAATCCCGCTGAGCGGTGGGAGTGCTCGAAAGAGAACCGGCGCACAGGTGCTGCATGGCTGTCGCCAGTCCG
+
GFGGGGGGGGGFGGFFGGGFGFGGGGGGGGGGGGFGGDGGGGGGGFGGGGGGGGFGGGGCFGGGGGGGGGGGGGGGGGGGGGGGGG?FGGGGGGGEGEEGEGGGGGGF9FEFFC9D?FGGGGGGGGEEEGGGGGECGGGGGC*@CGCC6@FCGFGBEGGGFFGFCFGGFFE765;F3)5:5<4<DD78FFFA;AF6?<@<B>BGF@=CFGF9E88)-59;0)5B(440<:>007:?F??*7(9<9>>>7(9)>2<24<<(2:?795).)))*))
@M02542:52:000000000-J9N43:1:1101:23104:8270 2:N:0:GTGAAA
GTAGTCCACGCCCTAAACGATGTCAACTAGTTGTTGGGGATTCATTTCCTTAGTAACGTAGCTAACGCGTGAAGTTGACCGCCTGGGGAGTACGGTCGCAAGATTAAAACTCAAAGGAATTGACGGGGACCCGCACAAGCGGTGGATGATGTGGATTAATTCGATGCAACGCGAAAAACCTTACCTACCCTTGACATGCCACTAACGAAGCAGAGATGCATTAGGTGCTCGAAAGAGAAAGTGGACACAGGTGCTGCATGGCTGTCGTTCGCTC
+
GGGGGGGGGGGGGGGDEFGGGGGGGGGGGGGGGGGGGGGGGGGGGGGGGGGGGGGGGGGGGGGGGGGGGGGGGGGGGGGGGGGGGGGGGGGGGGGGGGGGGGGGGGGGGGGGGGGGGGGGGGGGGGGGGGEEGGGGGGGGGGGGGG9C,<BGGGGGGGGGFGGGGCGFFFCDED=?BFFFFEFGGGFFGFFFFFFFCEF;F<;FFF>EDC;7CCCFFGGB)9@?AA)74<:9?D9:?<:FGFCF?43)44<73:AA?(-42:<<*2)))..<5)
@M02542:52:000000000-J9N43:1:1101:7402:8270 1:N:0:GTGAAA
GTAGTCCATGCCGTAAACGATGAGTGTTCGCCCTTGGTCTACGCGGATCAGGGGCCCAGCTAACGCGTGAAACACTCCGCCTGGGGAGTACGGTCGCAAGACCGAAACTCAAAGGAATTGACGGGGGCCTGCACAAGCGGTGGAGCATGTGGTTTAATTCGATACAACGCGCAAAACCTTACCAGCCCTTGACATATGAACAAGAAAACCTGTCCTTAACGGGATGGTACTTACTTTCATACAGGTGCTGCATGGCTGTCGTCAGCTCGTGTCG
+
GGGFGGGGGGGGGGEFGGGGGGGGGGGGGGGGGGGGGGGGGGGGGGGGDGGGGGGGGGGGGGGGGGGGGGFGGGGFGGGGGGGGGGGDGFGGGGGGGGGEFGGGGGEDFGGFDGGGGGGGGGGGGGGGGGGGFGGGGGGGGEGGGGGGGGGFGGGGCGGGGFGGGGGGEGGGGGGGGGGGGGGGGGGGGGGGGGGGGGGGGFGGGGGGGEGCFGGGGGGG=5EGGGGGGGFFGGGFFGGGFFF<FFCF?FF:B>?FF6:?GGFFGFD?B;6>77
@M02542:52:000000000-J9N43:1:1101:11357:8283 1:N:0:GTGAAA
GTAGTCCACGCCCTAAACGATGTCAACTGGTTGTTGGGAGGGTTTCTTCTCAGTAACGTAGCTAACGCGTGAAGTTGACCGCCTGGGGAGTACGGCCGCAAGGTTGAAACTCAAAGGAATTGACGGGGACCCGCACAAGCGGTGGATGATGTGGTTTAATTCGATGCAACGCGAAAAACCTTACCTACCCTTGACATGCCAGGAATCCTGCAGAGATGTGGGAGTGCTCGAAAGAGAACCTGGACACAGGTCCTGCATGGCCGTCGTCAGCTCG
+
GGGGGGGGGGGGGGGGGGGGGGGGFGGGGGGGGGGGGGGGGGGGGGGGGGGGGGGGGGGGGGGGGGGGGGGGGGGGGGGGGGGGGGGGGGGGGGGGGGGGGGGGGGGGGGGGGGGGGGGGGGGGGGGGGGGGGGGGGGGGGGGGGGGGGGGGGGGGGGGGGGGGGGGGGGGGGGGGGGGGGGGGGGGGGGGGFGGGGGGGGFGGGGGGGFGGGCFC:CFFGGGGGGGGGGFFGGGFFGGGFFGFFBGFFFF:FFFFFFAFGGDDG6>FB:46@3
@M02542:52:000000000-J9N43:1:1101:15200:8291 2:N:0:GTGAAA
GTAGTCCACGCCGTAAACGATGTCTACTAGCTGTTCGTGGTCTTGTACTGTGAGTAGCGCAGCTAACGCACTAAGTAGACCGCCTGGGGAGTACGGTCGCAAGATTAAAACTCAAATGAATTGGCGGGGGCCCGCACAAGCGGTGGAGCATGTGGTTTAATTCGACGCAACGCGAAGAACCTTACCTACTCTTGACATCTACAGAAGACTGCAGAGATGCGGTTGTGCCTTCGGGAACTGTAAGACAGGTGCTGCAGGGCTGTCGTCAGCCCGG
+
GGGGGGGGGGGGGGGGGGGGGGGGGGGGGGGGGGGGGGGGGGGFCFGGGGGGGGGGGGGGGGDGFFGFGGGGGFGFGGGGGEGGDFFGGGGGGGDGGGGGGDGEFEFGGGGGGFGGGGGGG99D?8EFGGGGDEGGGGD=FEGEGGFGGGGFGFGGCGGGFFCFFG555BG3>D>DE>FFFFFGG::9F4FFF>F?B<?<FAFGFF:CFF:<F+:710*)(.08911C:997(>01;::*:2>2-42?44)9<AF0((4(1(45C3))))))))
@M02542:52:000000000-J9N43:1:1101:16572:8309 2:N:0:GTGAAA
GTAGTCCTAGCCCTCAACGATGATTGCTTGGTGTGTCGGGTACCCAATCCCGTCGTGCCGAAGCTAACGCGATAAGCAATCCGCCTGGGGAGTACGGTCGCAAGGCTGAAACTCAAAGGAATTGACGGGGGCCCGCACAAGCGGTGGAGCATGTGGTTTAATTCGACGCAACGCGAAGAACCTTACCTGGGCTTGAAATGGAGAGGAATTCGGTAGAAATATCCGCGCCCAGCAATAGGCCCCTATATCGGTTCTGCATGGCTGTCCTCAGTCG
+
FGGGGGGGGGGGGG,FFGGGGFGGGGGGGGGGGGGGGGGGGGGGGGGGGGFGGGGGGGGGGGGGGFGGGGGGGGGAGGGFGGGGGEEGGGCCEGGGGGGGCFDDGGGGGGGGGGGFFGGFGGF,=F>GGGGGGDE5*>:CDF*=CDC?FGCGGGFF*;CCFGGGGF:<55C7>5,0<@>@FF;DCFGBGFFF5475:<FA6).2)75C96:1C*279FC64*1*43(<6((,4)().:>6F(/*()./),0)((.-).-)4:.-2*)16=:*9)
@M02542:52:000000000-J9N43:1:1101:24394:8350 2:N:0:GTGAAA
GTAGTCCACGCCCTAAACGATGTCAACTAGTTGTTGGGGATTCATTTCCTTAGTAACGTAGCTAACGCGTGAAGTTGACCGCCTGGGGAGTACGGTCGCAAGATTAAAACTCAAAGGAATTGACGGGGACCCGCACAAGCGGTGGATGATGTGGATTAATTCGATGCAACGCGAAAAACCTTACCTACCCTTGACATGCCACTAACGAAGCAGAGATGCAATAGGTGCCCGAAAGAGAAAGTGGACACAGGTGCTGCATGGCTGTCGTCAGCTC
+
GGGGGGGGGGGGGGGGGGGGGGGGGGGGGGGGGFGGGGGGDGGGGGGGGGGGGGGGGGGGGGGGGGGGGGGGGDGFEFGGGGGGGGGGGGFGGGGGGCGDGGGGGGGGGGFGGGGGGGGGFFGGGGG7CCEGGGGGEGGFGGEEGGGG<:F:,:EFGGFDFFGGGGGGFFGGFG9>BABFFFFFFGDFGFFF5@4AE@AEFFEGFFAGDDB:@E/<AC>A)9970:26((-,,533((4*06>=2(,04::*.87<B0<B:B?(22.7))8)*/
@M02542:52:000000000-J9N43:1:1101:6882:8353 1:N:0:GTGAAA
GTAGTCCACGCCCTAAACGATGTCAACTAGTTGTTGGGGATTCATTTCCTTAGTAACGTAGCTAACGCGTGAAGTTGACCGCCTGGGGAGTACGGTCGCAAGATTAAAACTCAAAGGAATTGACGGGGACCCGCACAAGCGGTGGATGATGTGGATTAATTCGATGCAACGCGAAAAACCTTACCTACCCTTGACATGCCACTAACGGAGCAGAGATGCATTAGGTGCTCGAAAGAGAAAGTGGACACAGGTGCTGCATGGCTGTCGTCAGCTC
+
FGGFGGGGGGGCFCGFFGGEGGGGFFGGGGGGGGGGFGGGGGGGGGGGCGF@EGFFGGGGDDFGGGGGGGGGGCFGGGGGDGGGGGGD?FGGGGGGGGGGGGGGGGGGGGGGGG9FGFGGGGGGGGEGGDGGEGGGGFCFGGGGGDFGGGGGGGGFGGGGCFFGGDFEFFEG8EEEGGGGGGFGFGGGGGGGGGGCGFGGGAECFGGGGGGGGGGGGGGGGGFFGGGGGGBFF=D@FGGGFFGDFFGGFFGF:?AB2?AACFDFGFFFFFFF46
@M02542:52:000000000-J9N43:1:1101:12710:8354 2:N:0:GTGAAA
GTAGTCCACGCCCTAAACGATGTCAACTAGTTGTCGGGTCTTCATTGACTTGGTAACGTAGCTAACGCGTGAAGTTGACCGCCTGGGGAGTACGGTCGCAAGATTAAAACTCAAAGGAATTGCCGGGGACCCGCACAAGCGGTGGATGATGTGGATTAATTCGATGCAACGCGAAAAACCTTACCTACCCTTGACATGTATGGAACCCTGCTGAGAGGTGGGGGTGCCCGAAAGGGAGCCATAACACAGGTGCTGCATGGCTGTCGTCCGCCCG
+
GG<FGGGGGGGGGGGGGGGGGGGGFGGGGGGGGGGGGGGGGGGGGGGGGGGGGGFGGGGCFGGGFGGGGGGGFGFGGGGGGGGGGGGDGGGGGGGGGDGGGGGGDGGGGGGGGGGGGGGGGGGGGGGGGFEGEGGEGFEGGGEDGGCFG7EGGDFGGGGGFFGFGGGGFAEDFGBFFFDFFFFGGGGFGFFFAEFFF@FFF?@GFFFG472?GCEF:GG1<BF:;9?F?6;;05:B?<><F496022>227)4<AFFDAFF?F17*.0)0))7)
@M02542:52:000000000-J9N43:1:1101:19834:8363 2:N:0:GTGAAA
GTAGTCCATGCCGTAAACGATGAGTGTTCGCCCTTGGTCTACGCGGATCAGGGGCCCAGCTAACGCGTGAAACACTCCGCCTGGGGAGTACGGTCGCAAGACCGAAACTCAAAGGAATTGACGGGGGCCTGCACAAGCGGTGGAGCATGTGGTTTAATTCGATACAACGCGCAAAACCTTACCAGCCCTTGACATATGAACAAGAAAACCTGTCCTTAACGGGATGGTACTTACTTTCATACAGGTGCTGCATGGCTGTCGTCAGCTCGTGTCG
+
GGGGGGGGGGGGGGC@FGGGGFFFGGGGGGGFGGGGGGGGGGGGGGGGGGGGGGGGGGGGGGGGGGGGGGGGGGGGGGGGGGGGGGFGGGGGGGGGGGGGGGGGGGGGCFGF9FFGGGGGGGGGDEGGGGGGGGGGGFGGGGGCFFGGGFFGGGGGGGGGFGGGCFFD5:7CECFF@EF??BFGGGFEGF4*/6BF<AFBFFF<57FG?G??F8F?<FGF(5>81<6FA96>AF444<>7:4C73A0:<BF?<)3(3(4<:?F:***9>:4<F3
@M02542:52:000000000-J9N43:1:1101:14795:8370 2:N:0:GTGAAA
GTAGTCCACGCCGTAAACGATGTCTACTAGCTGTTCGTGTCCTTGTGATGTGAGTAGCGCAGCTAACGCACTAAGTAGACCGCCTGGGGAGTACGGTCGCAAGATTAAAACTCAAATGAATTGACGGGGGCCCGCACAAGCGGTGGAGCATGTGGTTTAATTCGACGCAACGCGAAGAACCTTACCTACTCTTGACATCTACGGAAGACTGCAGAGATGCGGTTGTGCCTTCGGGAACCGTAAGACAGGTGCTGCATGGCTGTCGTCAGGTCGG
+
GGGGGGGGGGGGGGFGGGGGGGGGGGGGGGGGGGGGGGGGGGGGGGGGGGGGGGGGGGGGGGGGGGGGGGGGGGGGGGGGGGGGGGGGGGGGGGGGGGGGGGGGGGGGGGGGGGGGGGGGGGGGGGEEGGGGGGGGGGGGGGGEGDEEFGGGGGGGGGGGFGCGFGGGFEECEGFEFFFFFFFGGGGFG@FFFFFFFFFFFFFGFFED@C?BG?<>FF799>DEF?1DDF<<?EFFFF:D3(9544(<8A?).62(5<B(((,,**))8)*0))
@M02542:52:000000000-J9N43:1:1101:27136:8370 2:N:0:GTGAAA
GTAGTCCACGCCCTAAACGATGTCAACTAGTTGTCGGGTCTTCATTGACTTGGTAACGTAGCTAACGCGTGAAGTTGACCGCCTGGGGAGTACGGTCGCAAGATTAAAACTCAAAGGAATTGACGGGGACCCGCACAAGCGGTGGATGATGTGGATTAATTCGATGCAACGCGAAAAACCTTACCTACCCTTGACATGTATGGAACCCTGCTGAGAGGTGGGGGTGCCCGAAAGGGAGCCATAACACAGGTGCTGAATGGCTGTCGTCAGCCCG
+
GGGGGGGGGGGGGGGGGGGGGGGGFGGGGGGGGGGGGGGGGGFGGGFGGGGGFGGGGGGCGGGGGGGGGGGGGGGGGGGGGGGGGGGGGGGGGGGGGGGDGGGGGGGGGGGGGGFFGFFGFGGGGGGCDFECGGGGGGGGGGEGGGGGG=:BC9FDDCCFF,;CFFGFAFCG;DFFFA;=AA=FGFGFGF=AFFFFE@FF@507=F5EFD6(+<8B?G0,4DF>>>?D2?(7;>F?0073940927:51:7))5<))).2((-(2/8357:).)
@M02542:52:000000000-J9N43:1:1101:26026:8374 1:N:0:GTGAAA
GTAGTCCACGCCCTAAACGATGTCAACTAGTTGTTGGGGATTCATTTCCTTAGTAACGTAGCTAACGCGTGAAGTTGACCGCCTGGGGAGTACGGTCGCAAGATTAAAACTCAAAGGAATTGACGGGGACCCGCACAAGCGGTGGATGATGTGGATTAATTCGATGCAACGCGAAAAACCTTACCTACCCTTGACATGCCACTAACGAAGCAGAGACGCATTAGGTGCTCGAAAGAGAAAGTGGACACAGGTGCTGCATGGCTGTCGTCAGCTC
+
GGGGGGFFEGGGGGGGG8FEGFF9FFGGGFEFGGFGGCEGGFGGGGGGFFGGGGGGGGGFFGGGGGGGGGEGFDFF<?FGGGGGGCEGGGFGGGGGGGGEEGFGFGGGGGGCEDDGGF@FGGGGGDGEGGEEEGGEGEFGFG3@F@CFGGFFGGGGGGGGGGG@FGGGGGGGGGGG8C8C6CFGFFG+CCFFGGGGGGGGFFGGGGCEGGGGG?*2;C*5*AE9C?F6*2-)7EC).:CG@FG?FFF4?4>AFBFF7(4ADGFBC?B<:08F09
@M02542:52:000000000-J9N43:1:1101:16881:8410 2:N:0:GTGAAA
GTAGTCCACGCCCTAAACGATGTCAACTAGTTGTTGGGGATTCATTTCCTTAGTAACGTAGCTAACGCGTGAAGTTGACCGCCTGGGGAGTACGGTCGCAAGATTAAAACTCAAAGGAATTGACGGGGACCCGCACAAGCGGTGGATGATGTGGATTAATTCGATGCAACGCGAAAAACCTTACCTACCCTTGACATGGACGGAAGGCCGCTGAGAGGTGGTCGTGCTCGAAAGAGAACCGTCGCACAGGTGCTGCATGGCTTTCGTGAGCCCG
+
GGGAFGGGGGGGGG,FFGGGG@FG9FGGGGFFGGGGGGGCFGGGGGGGGGGCGGGGGGGGGGGGGGGGGGGGGGGGGGGGGGGGGGGD?CFGGGGGGGGGGGGGGGGFGGGFFDFG+@@FFFGGGGGGGGGGGGEEEGGGGGDECDFE:@FFGGGGGGFGFD5@FGCFFFCDFC;B:FFBF@=FGGGFFFFFFFF65@FEF9077B>GFC69C5C*53736>759?:54:>23@::::?CC3D71915807)422305)418((:70))0/).)
@M02542:52:000000000-J9N43:1:1101:20799:8443 2:N:0:GTGAAA
GTAGTCCACGCCCTAAACGATGTCAACTGGTTGTTGGGTCTTCACTGACTCAGTAACGAAGCTAACGCGTGAAGTTGACCGCCTGGGGAGTACGGCCGCAAGGTTGAAACTCAAAGGAATTGACGGGGACCCGCACAAGCGGTGGATGATGTGGTTTAATTCGATGCAACGCGAAAAACCTTACCCACCTTTGACATGTACGGAATCCTTTAGAGGTAGAGGAGTGCCCGAAAGAGAGCCGTAACACAGGTTCTGCCTGGCTGTCGTCAGCTGG
+
GGGGGGFGGGGGGGF<FGGGGFGG<FGGGGGGGGGGGGGGFGEGGGGGGGGGGGFGGGGDGGGGGGGGGGGGGGGGGGGGGGGGGGGGGGGGGGGGGGGGGGGEGGGGGGGGGGGGGGGGGGGGGGGGGGGGGGGGGFGGGGGGGGFGDCGG?CFGGGGGFGGGC7EGBFEGED@FEFBEFFFFF*<8CFFFFAB@B?FBF:;D35@GFG>A9+:).*04:4)04:A*(44;>E((4<0>)3DC197),20*5252)).462(.*/..)))*))
@M02542:52:000000000-J9N43:1:1101:2943:8458 2:N:0:GTGACA
GTAGTCCACGCCCTAAACGATGTCAACTGGTTGTCGGGCCTTCATTGGCTTGGTAACGTAGCTAACGCGTGAAGTTGACCGCCTGGGGAGTACGGTCGCAAGATTAAAACTCAAAGGAATTGACGGGGACCTGCACAAGCGGTGGATGATGTGGATTAATTCGATGCAACTCGAAAAACCTTACCTTCCCTTGACATGTACGGAACCCTGCCGATAGCTTGGGGTGCCCGAAAGGGTGCCGTAACACAGGTTCTGTATGGCTGTTGTTCGCCCG
+
DGGDEG@EDGGCF:,,;@@F?FFA,,CCEFGGDG@CCFEDEF@<CA,8@ECCCFCF9@BDDFC,C<F>FFEE7FECC9CCFGECE=F+4@6,9+>F+BC74>,=FE?9CDDFF88,+8D,D98,=BE7C@6,,@78EGCC+**33?9,<ECCFG9>ECF7B:D,:+?*0@,4:C(:);?4?>+;4C,02)/+5=86<.17:?9*.:FCA<(,*/*04*2-(.)7>((2419(4000(-1*)4*9()(0487*)))))).30,1(0*))105)))
@M02542:52:000000000-J9N43:1:1101:10716:8464 2:N:0:GTGAAA
GTAGTCCACGCCGTAAACGATGAGTGCTAGGTGTTGGAGGGTTTCCGCTCTTCAGTGCCGCAGTTAACGCATTAAGCACTCCGCCTGGGGAGTACGACCGCAAGGTTGAAACTCAAAGGAATTGACGGGGACCCGCACAAGCGGTGGCGCATGTGGTGTAATTCGAAGCAACGCGAAGAACCTTACCAAGTCTTGACATCCTTTGACCACCCAAGAGATAGGGCTTTCCCTTCGGGGAAAATGTGACAGGTTGTGCATGGTTGGTTTCAGCTTG
+
<C@@FF@,6@FEE+66CC@:F,,;C,C,C<@6CCB<8C,@+86CF<FE,7@@F<EC@FG7:>FFCFGC@7FGE<,?BFBFG@CCG@F7+@6CEE<F74C>FC:@E=BEDEFGED8823,8,,,6==+CEGD8:8EC@FG>FG*C4/C,1*:C77B9<*2<+4>9C76/8;+*)).)8A3)):)7CC+0>>F79<*0.)*48<A:*9@F4*:6*;*)40*)6)<>:13:9)642)89>6(*9)**)64@?B**44()).6(6>0(9*08=F4@/)
@M02542:52:000000000-J9N43:1:1101:11945:8509 2:N:0:GTGAAA
GTCGTCCACGCCGTAAACGATGTCTACTAGCTGTTCGTGTCCTTGTGATGTGAGTAGCGCAGCTAACGCACTAAGTAGACCGCCTGGGGAGTACGGTCGCAAGATTAAAACTCAAATGAATTGACGGGGGCCCGCACAAGCGGTGGAGCATGTGGTTTAATTCGACGCAACGCGAAGAACCTTACCTACTCTTGACATCTACGGAAGACTGCAAAGATGCGGTTGTGCCTTCGGGAACCGTAGGACAGGTGCTGCATGGCTGTCGTCAGCTCGG
+
C@,@FFFECFEGGEF78@BFGDFDFGFGGGGGGGGGGGFDEFGCA@EFGGFGFGFCEFGDCEC8E9FEEEEGGGGGGFGGDGGGGGGGEGGGFDEEFGGD7FGGGDG;F,CDFGGGGGGG9CFGGGGGGGGCCEEGGEFFGGEGG<*:=CEFGFGB8EGFF7+/ADG3=>5<5D0>57)7<?FF7FFFFFFFF<FF>A4>=<6*8.5E47::?+2)4:*-4@:3111:4>A2456060(91(**5?00-8@F29??))(.,,(.*1.0))*07)
@M02542:52:000000000-J9N43:1:1101:24228:8518 1:N:0:GTGAAA
GTAGTCCACGCCCTAAACGATGTCAACTAGTTGTTGGGGATTCATTTCCTTAGTAACGTAGCTAACGCGTGAAGTTGACCGCCTGGGGAGTACGGTCGCAAGATTAAAACTCAAAGGAATTGACGGGGACCCGCACAAGCGGTGGATGATGTGGATTAATTCGATGCAACGCGAAAAACCTTACCTACCCTTGACATGCCACTAACGAAGCAGAGATGCATTAGGTGCTCGAAAGAGAAAGTGGACACAGGTGCTGCATGGCTGTCGTCAGCTC
+
GGGFGGGGGGGGGGGGGGGGGGGGGGGGGGGGGGGGGGGGGGGGGGGGGGGGGGGGGGGGGGGGGGGGGGGGGGGGGGGGGGGGGGGGGGGGGGGGGGGGGGGGGGGGGGGGGGGGGGGGGGGGGGGGGGGGGGGGGGGGGGEGGGGGGFGGGGGGGGGGGGGGGGGGGGGGGGGGGGGGGGGGGGGGGGGGGGGGGGGGGFGGGGGGGGGGGGGGGGGGGGGGGGGGGGBBFCGFFGFGFFGFFFGGFGGFF?BFFFFFGGGFGFFFFFFFFF
@M02542:52:000000000-J9N43:1:1101:10206:8519 1:N:0:GTGAAA
GTAGTCCACGCCCTAAACGATGTCAACTAGTTGTTGGGGATTCATTTCCTCAGTAACGTAGCTAACGCGTGAAGTTGACCGCCTGGGGAGTACGGTCGCAAGATTAAAACTCAAAGGAATTGACGGGGACCCGCACAAGCGGTGGATGATGTGGATTAATTCGATGCAACGCGAAAAACCTTACCTACCCTTGACATGCCACTAACGAAGCAGAGATGCATTAGGTGCCCGAAAGGGAAAGTGGACACAGGTGCTGCATGGCTGTCGTCAGCTC
+
DGGGGGGGGGGGGGFGGGGGGGGGGFGGFGFGGGGGGGEGGGGGGGGGGFGGGGGGGGGGGGGAFGGGDGGGGGGFGGGGGEGEDCGGGGGGGGGGGGGGGGFGGGGGGGGGGGGGGGGGGFGFGGGGGGGGGGGGGGGGGGFGG@FCFGGFGFEFDGGGGGGFFACGGGGGGGGGGGGGGCGGCFF6C8FFGGGGCCGGGFGGGGGGGDEGGGFGF+0CGGGGGGGGGFB>GG3>BDFGFFD<F?GC@DCA4:BAF>AFCCF>7??B61:?/)
@M02542:52:000000000-J9N43:1:1101:18696:8523 2:N:0:GTGAAA
GTAGTCCACGCCGTAAACGATGTCTACTAGCTGTTCGTGTCCTTGTGATGTGAGTAGCGCAGCTAACGCACTAAGTAGACCGCCTGGGGAGTACGGTCGCAAGATTAAAACTCAAATGAATTGACGGGGGCCCGCACAAGCGGTGGAGCATGTGGTTTAATTCGACGCAACGCGAAGAACCTTACCTACTCTTGACATCTACGGAAGACTGCAGAGATGCGGTTGGGCCTTCGGGAACCGTAAGCCAGGTGCTGACTGGCTGTCGTCAGCCCGG
+
GGGGGGGGGGGGGG7FGGGEGGGGGGGGGGGGGGGFGGGGFFFGGGGGGGGGGGGGGGGGGGGGGGGGEGGGGGFGGFGGGGGGGGGGGGEGGGGGGGGGDGDGGGGGGGGGGGGGDFDFG;,>@BEGGGGGGGGGGGGGGEGGED8=EGGGGGG=EGGGFGCFGGGGFEGGFGFFFFFFFFFGGGGFGFFFBAF@AF?<FA?DFFFGFF?(<8<5<F*69BEE6((9:BF<?F9B6::<D07<)(471>))-)4(.-2:??FF37;))))77)
@M02542:52:000000000-J9N43:1:1101:19890:8525 2:N:0:GTGAAA
GTAGTCCACGCCGTCAACGGTGGGAACTAGGTGTTGGCGACATTCCACGTCGTCGGTGCCGCAGCTAACGCATTAAGTTCCCCGCCTGGGGAGTACGGCCGCAAGGCTAAAACTCAAAGGAATTGACGGGGGCCCGCACAAGCAGCGGAGCATGTGGCTTAATTCGACGCAACGCGAAGAACCTTACAAAGGCTTGACATACACCGGAAAGCATTAGAGATAGTGCCCCCCCTTTGGTCGGTGTAACGGGTGTTCATGGTTGTCGTTACCCCGG
+
GGGGGGFGGGGGGG+8FGGFGGGGAFGGGGGGGGGFFGCEGGGGFGGGGGGGGGGGGGGGGGGGGGGGGGGEEGGGGGGGGGGGGGGFFGGDCECFGGGGDGG7FFGGGCDAFGGGGGGGGGGGFGG@EEGGGGGGG<C?CFGG?C8=/:C*<?FFGGGDFFGC?C?DEFGC)<65<5@@FBFFGGGF>?FF>:FE:??A@2)285>CBC1(<+AF47*..1*/4<<GF9>((),)5<2)/33C2)4;(()0,(-6<B2)-,-6**))0*)...
@M02542:52:000000000-J9N43:1:1101:5011:8576 1:N:0:GTGAAA
GTAGTCCATGCCGTAAACGATGTCTACTAGCTGTTCGTGTCCTTGTGATGTGAGTAGCGCAGCTAACGCACTAAGTAGACCGCCTGGGGAGTACGGTCGCAAGATTAAAACTCAAATGAATTGACGGGGGCCCGCACAAGCGGTGGAGCATGTGGTTTAATCCGACGCAACGCGAAGAACCTTACCTACTCTTGACATCTACGGAAGACTGCAGAGATGCGGTTGTGCCTTCGGGAACCGTAAGACAGGTGCTGCATGGCTGTCGTCAGCTCGG
+
GGGGGGGGGGGGGFGGGGGGGGGGGGGGGCFGGGGGGGGGGGGGGGGGGGGGGGGGGDEGGGG@EGGGGGGGGGGGGGGGGGGGGGGGGDGGGGEGGGGGGGGGGGGGGGGGGGGGGGGGGGGGGGGDCEFEGGGGGGGGGGGGEGGGGGGGGGGGGGGGGGDGGGGGGGGGGGGGGGGGGGGGGGGGGGGGGGGGGGGGGFGGGGGGGGGGGG?GFEFCEEGGGGGGGGDFGGGFFGGGFFGFFFEGFGC:F<?FFBFFFGGFGB?:?::9:)
@M02542:52:000000000-J9N43:1:1101:17080:8610 1:N:0:GTGAAA
GTAGTCCACGCCGTAAACGATGTCTACTAGCTGTTCGTGTCCTTGTGATGTGAGTAGCGCAGCTAACGCACTAAGTAGACCGCCTGGGGAGTACGGTCGCAAGATTAAAACTCAAATGAATTGACGGGGGCCCGCACAAGCGGTGGAGCATGTGGTTTAATTCGACGCAACGCGAAGAACCTTACCTACTCTTGACATCTACGGAAGACTGCAGAGATGCGGTTGTGCCTTCGGGAACCGTAAGACAGGTGCTGCATGGCTGTCGTCAGCTCGG
+
GG<FGGGGGGGGGF,CFGGGGGGGGGGGGGGGGGGGGGGGGGGGGGGFGGGGGGGGGGGGGGGGGGGGGGGGGGGGGGGGGGGGGGGGGGGGGGGGGGGGGGGGGGGGGDGGGGGGGGGGGGGGGGGGGGGGGGGGGGGGGGGGGGGGGGGGGGGGGGGGGGGGGGGGGGGGGGGGGGGGGGGGGGGGGGGGGGGGGGGGGFGGGGGGGGGGGGGGGGGGGGGGGGGGGGAFGGGFFGGGFFD?FFFGFGD?FFFBBB?FGGGFGFFF?F>@B)
@M02542:52:000000000-J9N43:1:1101:5382:8637 1:N:0:GTGAAA
GTAGTCCACGCCGTAAACGATGTCTACTAGCTGTTCGTGTCCTTGTGATGTGAGTAGCGCAGCTAACGCACTAAGTAGACCGCCTGGGGAGTACGGTCGCAAGATTAAAACTCAAATGAATTGACGGGGGCCCGCACAAGCGGTGGAGCATGTGGTTTAATTCGACGCAACGCGAAGAACCTTACCTACTCTTGACATCTACGGAAGACTGCAGAGATGCGGTTGTGCCTTCGGGAACCGTAAGACAGGTGCTGCATGGCTGTCGTCAGCTCGG
+
GGGGGGGGGGGGGGGGGGGGGGGGGGGGGGGGGGGGGGFGGGGGGGGGGGGGGGGGGGGGGGGGGGGGGGGGGGGGGGGGGGGGGGGGGGGGGGGGGGGGGGGGGGGGGGCFGGGGGGGGGGGGGGGGGGGGDFGGGGGGGGGGGGGGGGGGGGGGGGGGGGFGFCGGGGGGGGGGGGGGGGGGGGGGGGGGGGGGGGCFGFFGEGGGGGGGGGFDGGGGGGGEGGGGGGFFGGGFFGGGFFGFFFGGFGDFFFBFF<:?FGGFD??:<D<?B)
@M02542:52:000000000-J9N43:1:1101:2840:8674 1:N:0:GTGACA
GTAGTCCATGCCGTACACGATGTCTACTAGCTGTTCGTGTCCTTGTGATGTGAGTAGCGCAGCTAACGCACTAAGTAGACCGCCTGGGGAGTACGGTCGCCAGATTAAAACTCAAATGAATTGACGGGGGCCCGCACAAGCGGTGGCGCATGTGGTTTAATTCGACGCAACGCGAAGAACCTTACCTACTCTTGACATCTACGGAAGACTGCAGAGATGCGGTTGTGCCTTCGGGAACCGTAAGTCAGGTGCTGCATGGCTGTCGTCAGCTCGG
+
F6,;EEDEFGGGGE,,B<C+C,CFFG@DF9FGGGEDGGDF<ADFFG8,CC<E,EEEGDF@7+@CFEGGDGDGG88FFGGC@E@CFGDEC+@FFACEFGDF++@,C<,5EED8?5,:C99B9<=,5@BEG++++@>:F@:7BFD<:F7C7*CCCFDG7CF9AFFG9FFCE*8:BC8/8*<;:8<9+3@@+<+<CF9++0AEF*:8*7527CGD:CFF>@F+*:AECC57>::F3=C5>ECDFFD?7>CC5>*,9>2244.(299?G86(405/<)
@M02542:52:000000000-J9N43:1:1101:12951:8687 2:N:0:GTGAAA
GTAGTCCACGCCCTAAACGATGTCAACTAGTTGTTGGGGATTCATTTCCTTAGTAACGTAGCTAACGCGTGAAGTTGACCGCCTGGGGAGTACGGTCGCAAGATTAAAACTCAAAGGAATTGACGGGGACCCGCACAAGCGGTGGATGATGTGGATTAATTCGATGCAACGCGAAAAACCTTACCTACCCTTGACATGCCACTAACGAAGCAGAGATGCATTAGGTGCCCGAAAGGGAAAGTGGACCCAGGTGCTGCATGGGCTGCCGCCGCTC
+
GGGGGGGGGGGGGGGGGGGGGGGGEGGGGGGGGGGGGGGGGGGGGGGGGGGGGGEGGGGGGGGGGGGGGGGGGGGGGGGGGGGGGGGGGGGGGGGGGDGGGGGGGGGGGGGGGGGGGGGGGGGGGGGGGGEGGD7EGGGGGG:CGGGGGGGGGGFGGGGGFFGFGDGGFAEGFD>>EFFFFFFGFGGFFAFFF368C3=@F8@GFFBGFCB:*;8;ACFFB?==<4)7(.3((74(-,4795*C<((0.(890).-28<>:3(.*/)0))0)).
@M02542:52:000000000-J9N43:1:1101:4262:8700 2:N:0:GTGAAA
GTAGTCCACGCCGTAAACGATGTCTACTAGCTGTTCGTGTCCTTGTGATGTGAGTAGCGCAGCTAACGCACTAAGTAGACCGCCTGGGGAGTACGGTCGCAAGATTAAAACTCAAATGAATTGACGGGGGCACGCACAAGCGGTGGAGCATGTGGTTTAATTCGACGCAACGCGAAGAACCTTACCTACTCTTGACATCTACGGAAGACTGCAGAGATGCGGTTGTGCCTTCGGGAACCGTAAGACAGGTGCGCCACGGCTGTCGTTGGGGTGG
+
?FGGGGGGGGDGGGG@FG@FGFGGGGGGGGGGGGGEGGDFGGFGGGGFGFF<EDDGGCGGGDGGGGEGDC7FEG8CFG?FGGGGGGCFG7+F8FGDDGG7F=FG,FFGFAED9>8EGGFGGGGGG6=FDDE8BEDGGGGD5CEGGGFGGF,==FGBF>898<B5:CEGE3>D3C;5>:AA7(1:<F7=76?==AFF<<=9FDFDBDDG?*3(30<)(*:61)>3(-(065A?6@913::C/(//64.5(-)/(((-((7(,(()*1.).)).0)
@M02542:52:000000000-J9N43:1:1101:11739:8721 2:N:0:GTGAAA
GTAGTCCACGCCGTAAACGGTGGGAACTAGGTGTTGGCGACATTCCACGTCGTCGGTGCCGCAGCCAACGCGTGAAGCACTCCGCCTGGGGAGTACGGTCGCAAGACCGAAACTCAAAGGAATTGACGGGGGCCCGCACAAGCAGCGGAGCATGTGGCTTAATTCGACGCAACGCGAAGAACCTTACCAAGGCTTGACATACACCGGAAAGCATTAGAGATAGTGCCCCCCTTTGGGTCGGTGTTCAGGTTGTGCATGGCCTGTGTCAGCTCGG
+
GGAGGGGGGGGGGGGGGGGGGGGG@FGGFGGGGGGGGGGEGGGGGGFGGGGGGFGGGGGGGGCGGGGGGGGGFEGGGGGGGGGGGGGGGGEGGG?F:EGGGDEGEFGGGC7EEGGGGFGGGGGGD>9FEGGGGGCEC@CCG5>FG;>E=CEGFF+<ED>CFGGGGGEGD>EGDC>>D>E>4(097>F67?FFF07).4@D4>>*8)82)/3?C@C64:0).@=*))-289>(())(-80)927*())*.-*0((.64)43()(.**101)*0))
@M02542:52:000000000-J9N43:1:1101:22484:8737 1:N:0:GTGAAA
GTAGTCCACGCCGTAAACGATGTCTACTAGCTGTTCGTGGTCTTGTACTGTGAGTAGCGCAGCTAACGCACTAAGTAGACCGCCTGGGGAGTACGGTCGCAAGATTAAAACTCAAATGAATTGACGGGGGCCCGCACAAGCGGTGGAGCATGTGGTTTAATTCGACGCAACGCGAAGAACCTTACCTACTCTTGACATCTACAGAGGACTGCAGAGATGCGGTTGTGCCTTCGGGAACTGTAAGACAGGTGCTGCATGGCTGTCGTCAGCTCGC
+
GGFGGGGGGGGGGGGCFFGGGGGGGGGGGGGGGGGGGGGGGGGGGGGGGGGGGGGGGGGGGGGGGGGGGGGGGGGGGGGGGGGGGGGGGGGGGGGGGGGGGGGGGGGGGGDGGGGGGGGGGGGGGGGGGGGGGGGGGGGGGGGGGGGGGGGGGGGGGGGGGGGGGGGGGGGGGGGGGGGGGGGGGGGGGGGGGGGGGGGGGFGGGGFGGGGGGGGGGGGGGGGGGGGGGGFFGGGFFGGGFFGFF?FGFG<>FFFFF9?BFGGFGFF??BDFF5
@M02542:52:000000000-J9N43:1:1101:24578:8748 1:N:0:GTGAAA
GTAGTCCACGCCGTAAACGATGTCTACTAGCTGTTCGTGTCCTTGTGATGTGAGTAGCGCAGCTAACACACTAAGTAGACCGCCTGGGGAGTACGGTCGCAAGATTAAAACTCAAATGAATTGACGGGGGCCCGCACAAGCGGTGGAGCATGTGGTTTAATTCGACGCAACGCGAAGAACCTTACCTACTCTTGACATCTACGGAAGACTGCAGAGATGCGGTTGTGCCTTCGGGAACCGTAAGACAGGTGCTGCATGGCTGTCGTCAGCTCGT
+
GGGGGGGGGGGGGGGGGGGGGGGFGGGGGGGGGGGGGGGGGGGGGGGGGGGGDGGGGGGGGGGGGGGGGGGGGGGGGEGGGGGGGGFFGGGGFGBFFGGGGGGGGGGGGGGGGGGGGGFGGGGGGGGGGGGGGGGGGGGGGGGGGGFGGGGGGGGGGGGGGGGGGGGGGGGGGGGGGGGGGGFGGGGGGGFCFGGGGGGGGFGGGGGG<CFGGGGFFGG77EEGGGGGGGFFGGG@EGGGFFG??4AF::9>7A?0)<04<30?36:6<:4?@.
@M02542:52:000000000-J9N43:1:1101:7959:8778 1:N:0:GTGAAA
GTAGTCCACGCTGTAAACGTTGGGCGCTAGGTGTGGGGGGCCTCTCCGGTTCTCTGTGCCGCAGCTAACGCATTAAGCGCCCCGCCTGGGGAGTACGGCCGCAAGGCTAAAACTCAAAGGAATTGACGGGGGCCCGCACAAGCGGCGGAGCATGCGGATTAATTCGATGCAACGCGAAGAACCTTACCTGGGTTTGACATGGCCGCAAACTGTCAGAGATGGCAGGTCCTACGGGGGCGGTCACAGGTGGTGCATGGCTGTCGTCAGCTCGTGT
+
GGGGGGFGGEEEGGGGGCFFEFFFGEGGEEAFGECGGEGGGGGGGGG@FGGGGFGGGDFFGGFFG@FFGEGGGDGG9FGGGGGGGGGCFGCEGGGGDGGGGGGDGFGGGG9FGGGGGGGGGFFFGGGE>CEGEGGEGCGGGFGGGGCGGGGGEC?EE8CCEGGGGFGGGGGGGGGGGGGGGGGGGGGCFFGGGGGGGGGGGFGGGGGGGFFFCCCFGFGFGFCFGC<FGGFFGGG3>:DDEDDFFFF:@FD:FB>BFF?FD6CF:61:<7077)
@M02542:52:000000000-J9N43:1:1101:6384:8788 2:N:0:GTGAAA
GTAGTCCTAGCCCTAAACGATGATTGCTTGGTGTGTCGGGTACCCAATCCCGTCGTGCCGAAGCTAACGCGATAAGCAATCCGCCTGGGGAGTACGGTCGCAAGGCTGAAACTCAAAGGAATTGACGGGGGCCCGCACAAGCGGTGGAGCCTGTGGTTTAATTCGACGCAACGCGAAGAACCTTACCTACTCTTGCCATCTACGGAAGACTGCAGAGAAGCGGTTGTGCCTTCCGGAACCGTCAAACCGGTTCTGCATGGGTGTCGTACGCTGG
+
GGGGGGGGGGGGGGGEFFGFF8FGGGGFGGGGCFGGGEGGGGGGGF7FGFFGGG@CFGCF>FFGGGFGGGCFGE:EFGFFGFEGGGFF@CE@EFFGGGGG+@:CFGCFGGGF;DDBG9=DDEC,DEECE:EGGCCE5@CC5EC5BD>=@,*00A<CEC<?AGGDC7*CD>CD:DFF>55@>15D77CFGFFF?<**3<FB=>D95>@*)9A7G?+*-7*((75814?CAA<<4)4-39>F32**()..((0022<4<26((.(-0*.))..)))
@M02542:52:000000000-J9N43:1:1101:7885:8798 2:N:0:GTGAAA
GTAGTCCATGCCGTAAACGATGAGTGTTCGCCCTTGGTCTACGCGGATCAGGGGCCCAGCTAACGCGTGAAACACTCCGCCTGGGGAGTACGGTCGCAAGACCGAAACTCAAAGGAATTGACGGGGGCCTGCACAAGCGGTGGAGCATGTGGTTTAATTCGATACAACGCGCAAAACCTTACCAGCCCTTGACATATGAACAAGAAAACCTGTCCTTAACGGGATGGTACTTACTTTCATACAGGTGCTGCACGGCTGTCGTCAGCTCGTGTCG
+
GGGGGGFGGGGGGGFEG9FBFDA8EEFGGGGGGGFFEFGGGGGGCEGCFFBEEDEGCGFGCFGGGGCFGGFFF@F9=FFGFFFBFDEEGFCFGGEGGDFCGG8CGGFGGGGGGGGGCFFGCCEEGE5CE@CEGFEGFGGG;*4*8CC9FG772CGG?CFGFGGGGGFDAEGGFG>FFBFFF?:FGG5<CF?FFAFFA4@<F<?FF:?F?D:?C6C?A>7)1>)56?1C4<<<FBBFBBBCF22*4<2?24467104027?0((-*9/)87>).)
@M02542:52:000000000-J9N43:1:1101:18462:8809 2:N:0:GTGAAA
GCAGTCCACGCCCTAAACGATGTCAACTGGTTGTTGGGAGGGTTTCTTCTCAGTAACGTAGCTAACGCGTGAAGTTGACCGCCTGGGGAGTACGGCCGCAAGGTTGAAACTCAAAGGAATTGACGGGGACCCGCACAAGCGGTGGATGATGTGGTTTAATTCGATGCAACGCGAAAAACCTTACCTACCCTTGACATGCCAGGAATCCTGCAGAGATGTGGGAGTGCTCGAAAGAGAACCTGGACACAGGTGCTGCATGGCCGTCGTCAGCCCG
+
GGFFFGGGGGGGGG,FGGGGGGGGFGGGFGGGGGGGGGGGGGGGGGGGGGGGGGGGGGGGGGGGGGGGGGGGGGGGGGGGGGGGGFGGGGGGGGGGGGGGGGGGGGGGGGGGGGGGGGGGGFGGCEGGGGGGGGGGGGGGGGEGGGGGGGGGFGGGGGGGFFGGGGGGFFGGF<>BDFFFFFFGGGGFGFFFFFFFF?FFFFFFFFFGFGFF6<@@BGG2-8572()2::>FFFFFB??558D41?:?6?F?7-680<>B?:3;C53)7.))0.
@M02542:52:000000000-J9N43:1:1101:24789:8816 2:N:0:GTGAAA
GTAGTCCACGCCGTAAACGGTGGGAACTAGGTGTTGGCGACATTCCACGTCGTCGGTGCCGCAGCTAACGCATTAAGTTCCCCGCCTGGGGAGTACGGCCGCAAGGCCAAAACTCAAAGGAATTGACGGGGGCCCGCACAAGCAGCGGAGCATGTGGCTTAATTCGACGCAACGCGAAGAACCTTACCAAGGCTTGACATACCCCGGAAAGCATTAGAGATCATGCCCCCCTTGTGGTCGGTGTACAGGTTGTGCATGGCTTTTGTCAGCCCGT
+
GGGGGGGGGGGGGGGGGGGGEFGGGGGGGGGGGGGGGGGGGGGGGGGGGGGGGGGGGFEGGGGGGGFGGGGGGGGGGGGGFGGGGEEFFFGGGGGGGDGGGGGDDGGGGGGGGFFGFFGGGGGGFCCCEFEGGGGGGEGGGEGGFCEGC*>CC9C9@FFDFGC??CCD>DCDDG>5:@5>FFFDC7+97?7573)):>9<F7(*7<>55D1:C?FF4*:44*/06<:4(7>1?F6:((.1>6*1)66B?3*>8(64))(8((()*2**94?>5)
@M02542:52:000000000-J9N43:1:1101:8847:8818 1:N:0:GTGAAA
GTAGTCCACGCCCTAAACGATGTCAACTAGTTGTCGGGTCTTCATTGACTTGGTAACGTAGCTCACGCGTGAAGTTGACCGCCTGGGGAGTACGGTCGCAAGATTAAAACTCAAAGGAATTGACGGGGACCCGCACAAGCGGTGGATGATGTGGATTAATTCGATGCAACGCGAAAAACCTTACTTACCCTTGACATGTATGCAACCCTGCTGAGAGGTGGGGGTGCCCGAAAGGGAGCCATAACACAGGTGCGGCATGGCTGTCGTCAGCTCG
+
@C<6;E9FECG8FCEDFFEEGGGC<FGFDGGGC@FGGGGGFEF9CF<EFFFFEFAFFGEFDCD,:CFFGGGCFEFA<<FGG7C:BFGGGGGGFG>FG7EGDGCDGGDGDFGC9FDE@DFFGCAFFCEEE@@CFFEFFGCCEC:CF7C7:FCGGFFFFDGGCFFG2CCFCFGECEG7*8EEFG,?EGG+@FFGEFGGGGGGFA1@7CFEF0AFDFCEGCGGF**8?CCGGG;)5570<:CD69C7FFG:>CG07(9(3>F?GG3>C:4101>*95
@M02542:52:000000000-J9N43:1:1101:17120:8867 2:N:0:GTGAAA
GTAGTCCACGCCCTCAACGATGTCAACTGGTTGTTGGGAGGGTTTCTTCTCAGTAACGTAGCTAACGCGTGAAGTTGACCGCCTGGGGAGTACGGCCGCAAGGTTGAAACTCAAAGGAATTGACGGGGACCCGCACAAGCGGTGGATGATGTGGTTTAATTCGATGCAACGCGAAAAACCTTACCTACCCTTGACATGCCAGGAATCCTGCAGAGATGTGGGAGTTCCCGAAAGAGAACCTGGACACAGGTGCTGCATGGCCGTCGTCAGCCCG
+
GGF9FGFGGGGFGG8FFGGGGGGGFFGGGGGGGGFGGFCEGGGGGFGGGD9FGGCGFEGDEGGGFFGGGGGGGGGGGGGGGGGGGGCGGGGGGGFGGDGCGGFGGFFGGGGGGCEFGCCG8=,=DEEDGGCEGGEDGEEGGE>CB3>CCFG2,4BCCGFFFFGGGGGCFFCD):>DFFD553+<DCCAG5??FAF=42?)9>:*;6?@=*((++2)):?<73@7(():230107(4:()95(95<?0<4(/927A<(.6(329(/775576)7<
@M02542:52:000000000-J9N43:1:1101:6167:8876 1:N:0:GTGAAA
GTAGTCCACGCCCTAAACGATGTCAACTAGTTGTTGGGGATTCATTTCCTCAGTAACGTAGCTAACGCGTGAAGTTGACCGCCTGGGGAGTACGGTCACAAGATTAAAACTCAAAGGAATTGACGGGGACCCGCACAAGCGGTGGATGATGTGGATTAATTCGATGCAACGCGAAAAACCTTACCTACCCTTGACATGCCACTAACGAAGCAGAGATGCATTAGGTGCCCGAAAGGGAAAGTGGACACAGGTGCTGCATGGCTGTCGTCAGCTC
+
GGGGGGGGGGGGGGGGGGGGGGGGGGGGGGGGGGGGGGGGGGGGGGGGGGGGGGGGGGGGGGGGGGGGGGGGGGGGFGGGGGGGGGGGGGGGGGGGGGGGGGGGGGGGGGGGGGGGGGGGGGGGGGGGGGGGGGGGGFGGGGGGGCEFGFGGGGGGGGGGGGGGGGGGGGGGGGGGGGGGGGGGGGGGGGGGGGGGGGGGGFCGFGGGGGGGGGGGGGGGGGGGGGGGGGFFDGG>3CGDFFGFFFEGFGGF:?DFFFFFFGGBF???F??F=:
@M02542:52:000000000-J9N43:1:1101:24287:8919 2:N:0:GTGAAA
GTAGTCCACGCCGTAAACGATGTCTACTAGCTGTTCGTGTCCTTGTGATGTGAGTAGCGCAGCTAACGCACTAAGTAGACCGCCTGGGGAGTACGGTCGCAAGATTAAAACTCAAATGAATTGACGGGGGCCCGCACAAGCGGTGGAGCATGTGGTTTAATTCGACGCAACGCGAAGAACCTTACCTACTCTTGACATCTACGGAAGACTGCAGAGATGCGGTTGTGCCTTCGGGAACCGTAAGACAGGTTCTTCATGCCGTTCGTCCGCCCGG
+
GGGGGGGGGGGGEGDGGGGGGGGGFGGGGFGGGGGFGGGFGGGGGGGGGGGDFGGGGGGGGGGGGGDFGEGGGFGGFGGGGGGGGGGGGGGGGGGGGGGGGG>F,CCFFFGGGGGGGGGGGGGGFD>F7FGGGGGGGGFFFGDCEG8>8EFEF9BFGFDGFGG5ECCDDFDCAD9BFBFF@FFGFG7=**09@<?69</:B423;B>FFDB09098(22-(0<DB?<=4A9515>;36<7D45/)8?F0)*0-).-))).(--(975)))))))
@M02542:52:000000000-J9N43:1:1101:19484:8958 2:N:0:GTGAAA
GTAGTCCACGCCGTAAACGATGTCTACTAGCTGTTCGTGTCCTTGTGATGTGAGTAGCGCAGCTAACGCACTAAGTAGACCGCCTGGGGAGTACGGTCGCAAGATTAAAACTCAAATGAATTGGCGGGGGCCCGCACAAGCGGTGGAGCATGTGGTTTAATTCGACGCAACGCGAAGAACCTTACCTACTCTTGACATCTACGGAAGACTGCAGAGATGCGGTTGTGCCTTCGGGAACCGTAAGACAGGTTCTGCCTGGCTTGCGTCAGCCCGG
+
GGCFGGGFGGGGGG7@FGGGGGGGGGGGGGGGGFGGGGGEGGGGGGGGGGGGGGGGFGGG@GGGGFGGEFEGGGGGGGGGCCGGEGGGGGGGGGGGGGGGGGG8EFGGGFGGGGGGFGGGFG8D?CEEEEEEGGGDEGGFGGGEEGGG@5<FFFGFGGF<6FFCGGGC3<=35)6DEEFFFFF7CGCFG469FBFF9>@>BAFG>5.A?C,8C8<7(**.,7.89<BF<4<2-8>96?BG*,<<)4()-)*1-4))))-,((,(110..)8)7)
@M02542:52:000000000-J9N43:1:1101:10517:8975 2:N:0:GTGAAA
GTAGTCCACGCCGTAAACGATGTCTACTAGCTGTTCGTGTCCTTGTGATGTGAGTAGCGCAGCTAACGCACTAAGTAGACCGCCTGGGGAGTACGGTCGCAAGATTAAAACTCAAATGAATTGACGGGGGCCCGCACAAGCGGTGGAGCATGTGGTTTAATTCGACGCAACGCGAAGAACCTTACCTACTCTTGACATCTACGGAAGACGGAAGAGATGGGGTTGTGCCTTCGGGAACCGTAAGACAGGTGCTGCATGGCAGTCGTCGCGTCGG
+
DE,CFF@F<;6DC@@@C,;FF8C@@FCFF<@EE@FGGG766@@<EFFEGCFF9F,@EFGC:CG,BFFGF==F@FFFF9AFECF:??F7F=F?E<F4ECCGE+:?,9EFFFD>9E,3?CF9C,@>FCEED+*4*5*:?7>EE:CGGDG,,4CFCCGFGFF91,+*18=<>>59=G6:>)6)08?C*>9FCF@*14696416642D3)):?*((***)(0*).07:08:7<4),8)-1021/*,*1))(.(4)0)6)(.)(((,3(7*0)))0)))
@M02542:52:000000000-J9N43:1:1101:23879:8977 2:N:0:GTGAAA
GTAGTCCACGCCGTAAACGATGTCTACTAGCTGTTCGTGTCCTTGTGATGTGAGTAGCGCAGCTAACGCACTAAGTAGACCGCCTGGGGAGTACGGTCGCAAGATTAAAACTCAAATGAATTGACGGGGGCCCGCACAAGCGGGGGAGCATGTGGTTTAATTCGACGCAACGCGAAGAACCTTACCTACTCTTGACATCTACGGAAGACTGCAGAGAGTCGGTTGTTCCTTCGGGAACCGTAAGACAGGTGCTGCTGGGACGTCGTCTGCCCGG
+
GGGGGGGGGGGGGGFCFFGGGGGGGGGGGGGGGGGCFEFGGGGGGG8FFGGGFFGGGGGGGGGGGGGGGGGGGGGGGGGGGGGGGGGDGGGGGGG7:BFGGGE,EFGGFGGGGDGGGGCFFDCGFGDGGCEGGEG58FFGGEG*=<EEEGGG+<E:EGFGFGGGG:EDB3*C>D6D3)/)7:FFC7<@G*0/9)*?:AFA4423575F?*).<6<>0**.()0)(-,*.:)4(71;1183*-**)5350./)25>))(,(((-(11.0)**)))
@M02542:52:000000000-J9N43:1:1101:19642:8998 2:N:0:GTGAAA
GTAGTCCACGCCCTAAACGATGTCAACTGGTTGTTGGGAGGGTTTCTTCTCAGTAACGTAGCTAACGCGTGAAGTTGACCGCCTGGGGAGTACGGCCGCAAGGTTGAAACTCAAAGGAATTGACGGGGACCCGCACAAGCGGTGGATGATGTGGTTTAATTCGATGCAACGCGAAAAACCTTACCTACCCTTGACATGCCAGGAATCCTGCAGAGATGTGGGAGTGCTCGAAAGAGAACCTGGACACAGGTGCTGCATGGCCGGCGTCAGCTCG
+
GGAFFGGGGGGEGE8CFGGDFGFGADEEFGFGGGGGGGGGGGGGFGGGGGGGGGEEGGGGFGGGFCGGGGG7DEGGGGGGGGGGGGGDBFFEFFGGGGGGGGGGGGFFGGGGGGCFGGGGGFFGGGEGG@EGGGGGGCFF>C*4>C:CC7@GCGGGGGFFFGGGGGGGFFGGEGFFFFE3A@FGFGGFGFF??BFFFFF:FFFGFF4EFGF7231)6C>>A3;BBFF:ABFFFFB?<B:F<7<><??FB?F4?AABFFF:::1(9)0))094?5
@M02542:52:000000000-J9N43:1:1101:12165:9009 1:N:0:GTGAAA
GTAGTCCACGCCGTAAACGATGTCAACTAGCCGTTGGGAGCCTTGAGCTCTTAGTGGCGCAGCTAACGCATTAAGTTGACCGCCTGGGGAGTACGGCCGCAAGGTTAAAACTCAAATGAATTGACGGGGGCCCGCACAAGCGGTGGAGCATGTGGTTTAATTCGAAGCAACGCGAAGAACCTTACCAGGCCTTGACATCCAATGAACTTTCCAGAGATGGATTGGTGCCTTCGGGAGCATTGAGACAGGTGCTGCATGGCTGTCGTCAGCTCGT
+
GGGGGGGGGGGGGGGGGGGGGGGGGGGGGGGGGGGGGGGGGGGGGGGGGGGGCEGDGGGGGGGGGGGGGGGGGGGGGGGGGGGGGGGGGGGGGGGGGGGGGGGGGGGGGGGGGGGGFGGGGF=FGGGFGGGGGGGGGGGFGGGGGGGGGGGGGGGGGGGGGGGGGGGGGGGDGGGGECFFGCGGGGGEEGGGGGGGGGGGGFGGFGGGGGGGGGFG*C7EFGGGGFGGGGAFGGGFFGGGF?FA:2:FFCC?B2<?FFFFG3CFD626<7A?E)
@M02542:52:000000000-J9N43:1:1101:24117:9031 2:N:0:GTGAAA
GTAGTCCACGCCCTAAACGATGTCAACTGGTTGTTGGGAGGGTTTCTTCTCAGTAACGTAGCTAACGCGTGAAGTTGACCGCCTGGGGAGTACGGCCGCAAGGTTGAAACTCAAAGGAATTGACGGGGACCCGCACAAGCGGTGGATGATGTGGTTTAATTCGATGCAACGCGAAAAACCTTACCTACCCTTGCCATGCCAGGAATCCTGCCGAGATGTGGGAGTGCTAGAACGAGATGCTGGACACAGGTGCTGCCTGGCCGGCTGCAGCCCG
+
GG<FGGFGGGGFGGDGGGGEFFFGGGGGGFFGGGGGGGGGCGGGGGFGGFGGGGGGGGGGCFDGGGEGGGGGFGGGFCFGEGGGFDFGGGGFGDFGGGGG>FFDECDFFGFGGGGFFGGDFGFGGGGGGGGGDE7E5BEGGE>8CFB<,=<2=?88C?GGF<FE,+=:;;*)2:6:);5>FAF<>7:FGFF:;()*6))8F22CFFFFF7((**/)(2>625551()*).59)06;(()0*64*15374:7/34))()-8(,(())))))))))
@M02542:52:000000000-J9N43:1:1101:18159:9038 2:N:0:GTGAAA
GTAGTCCACGCCCTCAACGATGTCAACTAGTTGTCGGGTCTTCATTGACTTGGTAACGTAGCTAACGCGTGAAGTTGACCGCCTGGGGAGTACGGTCGCAAGATTAAAACTCAAAGGAATTGACGGGGACCCGCACAAGCGGTGGATGATGTGGATTAATTCGATGCAACGCGAAAAACCTTCCCTACCCTTGACATGTATGGAACCCTGCCGCGAGGTGGGGGGGCCCGAAAGGGAGCCATAACACCGGTGCCGCCTGGCGTTCCGCAGCCCG
+
FGFDFGFGGGGFFG,CFEF,DF@C,EFFGGGGFEGGGCCFCFFG,CEFG9FFGGAGA8FC<FFGFFEGGFGGFEFDDF<FFEGEFGFDCEFEGGGGGG@@::E<F9FGGGG?B8DFCGFGFGGGDGC>@FECG6+@EFCGGD:8*0,9DCG5=9D9<DDC>D8:2+5C4A75B4:3>A>>F))0;D+0;5;F5)AA<E:<6A(76<>GFG?(:*/)(51((873(4;GF9961)4,.,-5*69=()()(()),,,(((((,(((*2)8..<))0
@M02542:52:000000000-J9N43:1:1101:25648:9049 1:N:0:GTGAAA
GTAGTCCACGCCATAAACGGTGGGAACTAGGTGTTGGCGACATTCCACGTCGTCGGTGCCGCAGCTAACGCATTAAGTTCCCCGCCTGGGGAGTACGGCCGCAAGGCTAAAACTCAAAGGAATTGACGGGGGCCCGCACAAGCAGCGGAGCATGTGGCTTAATTCGACGCAACGCGAAGAACCTTACCAAGGCTTGACATACACCGGAAACATCCAGAGATGGGTGCCCCCTTGTGGTCGGTGTACAGGTGGTGCATGGCTGTCGTCAGCTCGG
+
GGGGGGGGGGGGGGGGGGGFGGGGGGGGGGGGGGGGGGGGGGGGGGGGGGGGGGGGGGGGGGGGGGGGGGGGGGGGGGGGGGGGGGGGGGGGGGGGGGGGGGGGGGGFGGGGGGFGGGGGGGGGGGGGGGGGGGGGGGGGGGGGGGGEFGGGGGGGGGGGGGGGGGGGGGGCEEGGGGGGGGGGGGGGGGGGGGGCGGGGGFGGGGGGGGGGGGGGGGGGGGGGGDGGFC>FGGGFDGGGFFGBFAFGFF<<FFFFFFFBGGGFGF:6:BBFF)
@M02542:52:000000000-J9N43:1:1101:13775:9053 2:N:0:GTGAAA
GTAGTCCATGCCGTAAACGATGAGTGTTCGCCCTTGGTCTACGCGGATCAGGGGCCCAGCTAACGCGTGAAACACTCCGCCTGGGGAGTACGGCCGCAAGGCTAAAACTCAAAACAATTGACGGGGGCCCGCACAAGCGGTGGATTATGTGGTTTAATTCGAAGCAACGCGCAGAACCTTACCTAGGCTTGAACTCCTCAGAATTCGACGTAATGGTTGAAGTGCCCGCAAGGGAATTGAGTGAGAGGTGCTGCATGGCTGTCGTCAGCTCGTG
+
GGFGGGGGGGGGGGGGGGGGGGGGGGGGGGGGGGGGGGGGGGGGGGGGGGGGGGGGGGGGGGGGEGGGGDGGGGGGGGGGGGGGGGGGGGGGGGGGGGGGGGGGFBFGGGGGGFGFGGGFFGGGCEGGGGGGGGGG5CECGGGFFFGFFGGGGGGDGFFFF7FGGGGF>D*77C>FFFFFFFF=C6CFGFE:??4=>>:AF2<FFF@?5D0<C5:@:FD?>==?AFFGF0913>(8122**.:*5473509654>44:??04)(1*)0)*9@).
@M02542:52:000000000-J9N43:1:1101:7928:9057 1:N:0:GTGAAA
GTAGTCCACGCTGTAAACGATGTCTGCTAGCTGTTCGTGTCCTTGTGATGTGAGTAGCGCAGCTAACGCACTAAGTAGACCGCCTGGGGAGTACGGTCGCAAGATTAAAACTCAAATGAATTGACGGGGGCCCGCACAAGCGGTGGAGCATGTGGTTTAATTCGACGCAACGCGAAGAACCTTACCTACTCTTGACATCTACGGAAGACTGCAGAGATGCGGTTGTGCCTTCGGGAACCGTAAGACAGGTGCTGCATGGCTGTCGTCAGCTCGG
+
GGGGGGGGGGGGGGGGGGGGGGGGGEGGGGGGGGGGGGGGGGGGGGGGGGGGGGGGGGGGGGGGGGGGGGGGGGGGGGGGGGGGGGFDGGGGGGGGGGGGGGGGGGGGGGGGGGGGGGGGGGGGGGGGGGGGGGGGGGGGGGGGGGGGGGGGGGGGGGGGGGFGGGGGGGGGGGGGGGGGGGGGGGGGGGGGGGGGGGFGGFGC1>EGGGGFGGGGGGGGGGGGGGDGGGFFGGG>EGGGFFGFFFFGFFG:FFFFFFFFGDFFF<F<<:BFF)
@M02542:52:000000000-J9N43:1:1101:8499:9086 1:N:0:GTGAAA
GTAGTCCACGCCGTAAACGATGTCTACTAGCTGTTCGTGTCCTTGTGATGTGAGTAGCGCAGCTAACGCACTAAGTAGACCGCCTGGGGAGTACGGTCGCAAGATTAAAACTCAAATGAATTGACGGGGGCCCGCACAAGCGGTGGAGCATGTGGTTTAATTCGACGCAACGCGAAGAACCTTACCTACTCTTGACATCTACGGAAGACTGCAGAGATGCGGTTGTGCCTTCGGGAACCGTAAGACAGGTGCTGCATGGCTGTCGTCAGCTCGG
+
@EFGG<EAFGGGGFECFFGGGFCCFFEFC<FFGFFGGGDF<@FFFGGFFF9FCFEFE9F@EC:EA<EFCG@F8FEEFEFGEG@C:B7DFF@CAEFG8FB+:6FBFGGGGGFFFDF,@?<F<EFFGF:FF@FFGG>C<:CFF@EG@C7<:*FFGEGC1CEGECC:<FGCCBE=@*1?88E6AC9<++3<<CE<<CG8A7CFC?FEGGGFFGGGC69*09C?E5;EECD+C>)*755.725C>>D:*)+7.2*5=-),64:00*967-,(8)6?D)
@M02542:52:000000000-J9N43:1:1101:14112:9088 1:N:0:GTGAAA
GTAGTCCACGCCGTAAACGATGTCAACTAGCCGTTGGAATCCTTGAGATTTTAGTGGCGCAGCTAACGCATTAAGTTGACCGCCTGGGGAGTACGGCCGCAAGGTTAAAACTCAAATGAATTGACGGGGGCCCGCACAAGCGGTGGAGCATGTGGTTTAATTCGAAGCAACGCGAAGAACCTTACCAGGCCTTGACATCCAATGAACTTTCCAGAGATGGATTGGTGCCTTCGGGAACATTGAGACAGGTGCTGCATGGCTGTCGTCAGCTCGT
+
FGGGGGGGGGGGGGCFGGGGGEFFGGGGGGGFGGGGGGFCGGGGGGGGGGGGGGGGGGGGGGGGGGGGGGGGGGGGGGGGGGGGGDGGGGGGGGGGGGGGGGGGF<FGGFDFGFGGFGFFFGGGGGGEGGGGGFGGGGGGGGGEGGFGGGFDFGGFFGGGGGGCGGGGGGGGGGGGGGGFCFGGGGGGGGGFGGGFGGG6C?GGGGGGGGG?FGGGGGGGFGGGGGCCFGFFGGD>BGGGFFGFFBCFFGF>FADFFFFBGGGFGFFBF7AF>0
@M02542:52:000000000-J9N43:1:1101:12783:9108 2:N:0:GTGAAA
GTAGTCCACGCCCTAAACGATGTCAACTAGTTGTTGGGGATTCATTTCCTTAGTAACGTAGCTAACGCGTGAAGTTGACCGCCTGGGGAGTACGGTCGCAAGATTAAAACTCAAAGGAATTGACTGGGACCCGCACAAGCGGTGGATGAAGTGGATTAATTCGATGCAACGCGAAAAACCTTACCTACCCTTGCCATGCCACTAACGAAGCAGAAGTCCCTTAGTGGCTCGAAAGAGAAAATGGACACAGGTCAGCCATGGCTGTGGGCAGCTC
+
GG9<CEEFFGE8FFECCFE7F<EA,@FF@FE@C<@<EFGGFF9FGFGCECFFGGCGGFF8<@EGGGEGGEC@FGGGGGCFEGEGG?DFC:FFFG>=:+FF7FEF;AFFGGGGCFF;?>8FFCFF+@@,@FC8C++3@F>ECG>BE?@FC,@769EFGGGGFEEGCFEFBF:DFGFD>8B5A5ADD7:);F/;)(08>)6;FE(>;F>D)224**+)6**).*)/.).*(.39()-1((5<*5C7222<(45/)),)(.))(,.-9*)))0;)))
@M02542:52:000000000-J9N43:1:1101:3656:9124 1:N:0:GTGAAA
GTAGTCCACGCCCTAAACGATGTCAACTAGTTGTTGGGGATTCATTTCCTTAGTAACGTAGCTAACGCGTGAAGTTGACCGCCTGGGGAGTACGGTCGCAAGATTAAAACTCAAAGGAATTGACGGGGACCCGCACAAGCGGTGGATGATGTGGATTAATTCGATGCAACGCGAAAAACCTTACCTACCCTTGACATGCCACTAACGAAGCAGAGATTCCTTAGGTGCTCGAAAGAGAAAGTGGACACAGGTGCTGCATGGCTGTCGTCAGCTC
+
FGGFGFFGF,FEEG8EFGGGFGF<CCFGGG6CCC@E<CEECFGDGGGGG9FGFGGGG7FAA<F,EEFGGCCGGFGCFGGFE7FEFGGGECFGGE:FGGGGGGGFGGGG9@FGG8FF?FFGC<FFD>FGFEFGGGEGGGCCFDCFG*<EGG;7,D,>FFGEC9D;CFGGGCGDGGGFEFEEFGDFGGFGGGC*9@GFG9+CFFFFGGECDEEGEFEG?++++2<CFGCFGF?>F=D<5?<>?6F2@?6>FCDA9>AB<F<44*9)0514:?2<60
@M02542:52:000000000-J9N43:1:1101:7851:9155 1:N:0:GTGAAA
GTAGTCCACGCCGTAAACGATGTCTACTAGCTGTTCGTGTCCTTGTGATGTGAGTAGCGCAGCTAACGCACTAAGTAGACCGCCTGGGGAGTACGGTCGCAAGATTAAAACTCAAATGAATTGACGGGGGCCCGCACAAGCGGTGGAGCATGTGGTTTAATTCGACGCAACGCGAAGAACCTTACCTACTCTTGACATCTACGGAAGACTGCAGAGATGCGGTTGTGCCTTCGGGAACCGTAAGACAGGTGCTGCATGGCTGTCGTCAGCTCGG
+
GGGGGGGGGGGGGGGGGGGGGGFGGGGGGGGGGGGGGGGGGGGGGGGGGGGGGGGGGGGGGGGGGGGGGGGGGGGGGGGGGGGGGGGGGGGGGGGGGGGGGGGGGGGGGGGGGGGGGGGGGGGGGGGGGGGGGGGGGGGGGGGGGGGGGGGGGGGGGGGGGGGGGGGGGGGGGGGGGGGGGGGGGGGGGCFGGFGGGGGGGFGGGGGGGGGGGGGGGGGGDGEGGGGGGGFFGGG::FGGFFGFFBGGF>C?FFFFFFFFGGGFFFFF?B>F>)
@M02542:52:000000000-J9N43:1:1101:19582:9163 2:N:0:GTGAAA
GTAGTCCACGCCGTAAACGGTGGGAACTAGGTGTTGGCGACATTCCACGTCGTCGGTGCCGCAGCTAACGCATTAAGTTCCCCGCCTGGGGAGTACGGCCGCAAGGCTAAGACTCAAAGGAATTGACGGGGGCCCGCACAAGCAGCGGAGCATGTGGCTTAATTCGACGCAACGCGAAGAACCTTACCAAGGCTTGCAATACCCCGGAAAGCATTAGAGATAGTGCCCCCCTTGTGGTCGGTGTACAGGTGGTGCAAGGCTTGCGTCAGCCCGG
+
GGFGGGGGGGGGGGC@DGGGGGGG8FGGFGFGGGGGDGGGGGGGGGGGGFGGGGGGGEGGEGEGDGGGGGGGGDGGGGGFGGGDGGGFG@FCCFCFGGGGGGGCFGGGGGGFFGFFFGGGGGGGGGFGGECGGGGE5<EG6CCCGGGGCGGFFGG9CFGGFFGGDFC<BFGGFGFF37>B::FFF7E@FFFFFFFB()*.92)28<>55/(4<<F?4*25)98@AB<G:26(35)5(,,/C4//-:47156@14))))-4,.((/)))0).))0
@M02542:52:000000000-J9N43:1:1101:14640:9174 2:N:0:GTGAAA
GTAGTCCACGCCCTAAACGATGTCAACTAGCTGTTCGTGTCCTTGTGATGTGAGTAGCGCAGCTAACGCACTAAGTAGACCGCCTGGGGAGTACGGTCGCAAGATTAAAACTCAAATGAATTGACGGGGGCCCGCACAAGCGGTGGAGCATGTGGTTTAATTCGACGCAACGCGAAGAACCTTACCTACTCTTGACATCTACGGAAGACTGCAGAGATGCGGTTGTGCCTTCGGGAAACGTAAGACAGGTTCTGCATGGCTGTCGTCATCCCGG
+
GGGGGGGGGGGGGGGGGGGGGGGGGGGGGGGGGGGGGGGGGGGGGGGGGGGGGGGGGGGGGGGGGGGGGGGGGGGGGFGGGGGGGGGGGGGGGGGGGGGGGGGGGGGGGGGGGGGGFGGGGGGGGGGGGG>EEGGGGGGGGGGGGGGGGGGGGFGGGGGGFGEGGGGGFFGGFGFFEEFFFFFGGGGFGFFFFFFFFFFBFBFGBF3@FFF0+<?>00099@)79BFGFB<,4@>>9(25C:C7:BBFB4**)6:AA2462(38F55))/*)85
@M02542:52:000000000-J9N43:1:1101:15982:9202 2:N:0:GTGAAA
GTAGTCCACGCCGTAAACGATGTCTACTAGCTGTTCGTGTCCTTGTGATGTGAGCAGCGCAGCTAACGCACTAAGTAGACCGCCTGGGGAGTACGGTCGCGAGATTAAAACTCAAATGAATTGACGGGGGCCCGCACAAGCGGTGGAGCATGTGGTTTAATTCGACGCAACGCGAAGAACCTTACCTACTCTTGACATCTACGGAAGACTGCAGAGATGCGGTTGTTCCTTCGGGAAACGTAAGACAGGTTCTGCAGTGCTTGCGTCAGCGCGG
+
GGGGGGGFGDGGGGGGGGGGGGGGGGGGGGGGGGGGGGGFGGGGGGGGGGGGGGFGGGGGGGGGGGGGGGGGGFGGGGGGGGGGGGCFEFFFFGGGGGGGFGGGGFFGGCGFGGGGGGGGGGGGFGDEEEGDGECCEGFFGGGGGGCFGC?FGGGGGGFDFGGGGDGGFFGDFC1>BBFFFFFGGGCBC=@FFAF@4)9>F9:GFDFGFG70<@95:C76238>B3(:AFFAF>92((,/9<C5)5..(.0/-62-()(-)))(//075@))).
@M02542:52:000000000-J9N43:1:1101:14847:9246 2:N:0:GTGAAA
GTAGTCCACGCCCTAAACGATGCGAACTGGATGTTGGTCTCAACTCGGAGATCAGTGTCGAAGCTAACGCGTTAAGTTCGCCGCCTGGGGAGTACGGTCGCAAGACTGAACCTCAAAGGAATTGACGGGGGCCCGCACAAGCGGTGGAGTATGTGGTTTAATTCGATGCAACGCGAAGAACCTTACCTGGCCTTGACATGTCCGGAATCCTGCAGAGATGCGGGAGTGCCTTCGGGCATTGGAACACAGGTGCGGCATGGCTGTCGTCCGCCCG
+
FGGFGGGGGGGGGGGGGGGDFCFFGGGGGGGGGGGGGGGGDGGGGGGGGGGDFGGGGGGGGGGGGGGGGGGEGG@FGGGGDFGGGCD@FGGEGCFGGGGDGGGFGGGGGG8DFGGGFGGGGFGGGFECCGGGGGEG:FEFGGGGGDEGFF6C<FBF=CDFFFFCFGEGFFGGEDFFEFFFF?FG=FFFGFFFFFFF?A?)79AD@DFA?FA7CC8*3*:49BEEFFFGBFAF?F?;(9BDF0CC>:1.407<:((((43:<70.7*07)80>:5
@M02542:52:000000000-J9N43:1:1101:29101:9272 2:N:0:GTGAAA
GTAGTCCACGCCCTAAACGATGCGAACTGGATGTTGGTCTCAACTCGGAGATCAGTGTCGAAGCTAACGCGTTAAGTTCGCCGCCTGGGGAGTACGGTCGCAAGACTGAAACTCAAAGGAATTGACGGGGGCCCGCACAAGCGGTGGAGTATGTGGTTTAATTCGATGCAACGCGAAGAACCTTACCTGGCCTTGACATGTCTGGAATCCTGCAGAGATGCGGGAGTGCCTTCGGGAATCAGAACACAGGTGCTGCATGGCTGTCGTCAGCTCG
+
GGGGGGGGGGGGGGGGGGGGGGGGEFEGGGGGGGGGGGGFGGGGGGGG+@F,FGGGFFGGGGGGGGGGCDGGGGGGGGC@EGGGFEGGGG@CEFGGGFGGGDGGGGGGGFFFGGCEGGGGFG?DGFEGGGGGGGGGGGCFCFGG*:EGGEGGFCEGGCFEAEG7FGEC38FGDC@EFFEF@:>DDFFF77>>4:<=B9B2BA6FFFFFFGFBG6@620724>;B>9B:>A52>F?BBF19FAFGFFFF01902>A?7AAB<???*75)7>/*08
@M02542:52:000000000-J9N43:1:1101:13132:9275 2:N:0:GTGAAA
GTAGTCCACGCCCTAAACGATGTCAACTAGTTGTTGGGGATTCATTTCCTTAGTAACGTAGCTAACGCGTGAAGTTGACCGCCTGGGGAGTACGGTCGCAAGATTAAAACTCAAAGGAATTGACGGGGACCCGCACAAGCGGTGGATGATGTGGATTAATTCGATGCAACGCGAAAAACCTTACCTACCCTTGACATGCCACTAACGAAGCAGAGATGCATTAGGTGCTCGAAAGAGAAAGTGGACAAAGGTGCTGCATGGCTGTCGTCAGCTG
+
GGGGGGGGGGGEGCF<EFGGGGGGGGGGGGFGGGGGGGGGGGGGGGGGFGFGGGEGGGGGGGGGGGGGGGGGGGGGGGGGGGGGGGGGGGGFGGGGGGGGGEGGGGGGGGGGGGFGGGGGGGGGGEEGGFGGGGGGGGFFGGCCEDCFGGGFGFC?FGFGFGGGGGGGAAEGDD@D>55>AEFGGGC;7;=AFAFFC<FFF??GFFBGBC>B*;CFBGFBFF?FFABF7)14:@>:?(37D4DC??>)4:F*,08:>?>9:<:?*27)0))///
@M02542:52:000000000-J9N43:1:1101:23039:9305 2:N:0:GTGAAA
GTAGTCCACGCCGTAAACGATGTCTACTAGCTGTTCGTGTCCTTGTGATGTGAGTAGCGCAGCTAACGCACTAAGTAGACCGCCTGGGGAGTACGGTCGCAAGATTAAAACTCAAATGAATTGACGGGGGCCCGCACAAGCGGTGGAGCATGTGGTTTAATTCGACGCAACGCGAAGAACCTTACCTACTCTTGACATCTACGGAAGACTGCAGAGATGCGGTTGTGCCTTCGGGAACCGTAAGACAGGTTCCTCATGGCTGTCGTCCGGCGGG
+
GGGGGGGGGGGGGGFCDFGFFGGGGGGGGGGGGGGGGGGGGGGGGGGGGGGGGGGGGGGDCGGGGFGGGGGGGGGGGGGGGGGGGGGGGGDGFGGGGGGGGGGGGGGGGFGGGGGGGGGGGGGGGGDGGGGGGGGGEGGDFGEEGGGGGGGFGGFGGGGFFGFGFDGGFFG78<2<>>?FFFFGGGGFGFFFFBFFFFFFF<19BB>G::40+2+7:C:)37BBF:(:>BA?63>>><?DD?DC572?:B**()-64)4:7:34*9)).)0).5
@M02542:52:000000000-J9N43:1:1101:10684:9312 1:N:0:GTGAAA
GTAGTCCACGCCCTAAACGATGTCAACTGGTTGTTGGGAGGGTTTCTTCTCAGTAACGTAGCTAACGCGTGAAGTTGACCGCCTGGGGAGTACGGCCGCAAGGTTGAAACTCAAAGGAATTGACGGGGACCCGCACAAGCGGTGGATGATGTGGTTTAATTCGATGCAACGCGAAAAACCTTACCTACCCTTGACATGCCAGGAATCCTGCAGAGATGTGGGAGTGCTCGAAAGAGAACCTGGACACGGGTGCTGCATGGCCGTCTTCAGCTCG
+
FGFGGGGGGGGGGGGGGGEFGEFE9FEGGGFFFGGGGGGCFGCFGGGGGFGGFFGGGGGGGGG<EFGGGGGGGGGGGFGGGGGGG7=FGGGCFGECEGGGGGGGGGGGGGGGFCDGGFGGFDFF>>C7CEGGGGCCFFBFGDCEDF,><EFFFGGCFEFFGGGCEFFGGGGECE7FDGCCFGGGDGGF=FGGGGGGGCGEC6CFFG9FGCE6CE@FFD9++*:CGFGGGGB8CCFFFGGGFFGFF?GGEC59DAA?F><?FFCDC(,6<<A=?)
@M02542:52:000000000-J9N43:1:1101:2550:9338 2:N:0:GTGAAA
GTAGTCCACGCCCTAAACGATGTCAACTGGTTGTCGGGCCTTCATTGGCTTGGTAACGTAGCTAACGCGTGAAGTTGACCGCCTGGGGAGTACGGTCGCAAGATTAAAACTCAAAGGAATTGACGGGGACCCGCACAAGCGGTGGATGATGTGGATTAATTCGATGCAACGCGAAAAACCTTACCTACCCTTGACATGTACGGAACCCTGCCGAGAGGTGGGGTGGCCCGAAAGGGAGCCGTAACAAAGGTGCTGCATGGCTGCCGTCAGGCCG
+
GGGFGGGGGCFFGE86EGEGGDFGDGGGGGGGGGGGG7FGCFFGGGGGGGGGGGCGGCFGGFFDGGGDGFGGGAFGGGGGGGGGF7<FFGGGG>EFGGGGEF<FFCFFGGGGFFED?>FGGDF;DGGGGECEEGECG7FFGDC5>??CG,=ECGG9<FFCFFGGGGDFF;EG>D@3:F:3FAA621:6C5A55AFBA?648:17)))8)93:DEEEFD43:E3)(,4D176(3)(-819DD1*70))8::?7>2>3>B40(,,(19)7)00)7)
@M02542:52:000000000-J9N43:1:1101:6813:9359 1:N:0:GTGAAA
GTAGTCCACGCCCTAAACGATGTCAACTGGTTGTTGGGAGGGTTTCTTCTCAGTAACGTAGCTAACGCGTGAAGTTGACCGCCTGGGGAGTACGGCCGCAAGGTTGAAACTCAAAGGAATTGACGGGGACCCGCACAAGCGGTGGATGATGTGGTTTAATTCGATGCAACGCGAAAAACCTTACCTACCCTTGACATGCCAGGAATCCTGCAGAGATGTGGGAGTGCTCGAAAGAGAACCTGGACACAGGTGCTGCATTGCCGTCGTCAGCTCG
+
GGGGGGGGGGGGGGGGGGGFGGGGGGGGFGGGFGGGGGGGGGFGEGGGGFFFGGDGGGGGGGGGGGGGGGGGGGGGGGGGGGGGGGGGGGGGGDGGGGGGGGGGGGGGGGGGGEFCGGGGGDGG@@FFGGGGGGCED@EGEFFCGFCAFGGGGGG7FCFGGGGGGGGGGGGDGGGEGGDDGGFGDFFGGGGGGGGGGGGGGFGGCCFGFCCCFFFCFGGCF5CE:CGDF79F<EFFFGGGF@44)8CC>FFBFDFFB9).:>D>G09:??FB4)
@M02542:52:000000000-J9N43:1:1101:13049:9374 2:N:0:GTGAAA
GTAGTCCTAGCCCTAAACGATGATTGCCTGGTGTGTCGGGTACCCAATCCCGTCGTGCCGAAGCTAACGCGATAAGCAATCCGCCTGGGGAGTACGGTCGCAAGGCTGAAACTCAAAGGAATTGACGGGGGCCCGCACAAGCGGTGGAGCATGTGGTTTAATTCGACGCAACGCGAAGAACCTTACCTGGGCTCGAAATGTAGAGGAATTCGGTAGAAATATCGGCGCCTAGCAATAGGCCTCTATATAGGTGCTGCATGGCTGTCGTTAGCTG
+
GGGGGGGGGGGFFGGGGGGGGGGGGGGGGGGGGGGGGDGEGGGGGFCEFGGGGGGGGGGGGGGGGGGGGGGGGGGGGGGGGGGGGGGGGGGGGGGGCGGGGGEEGGGGFCFDDFGGFGGGGGGDCGDGGGGGGGCCCECGFFEGGDGGGGFGGGGGGGGGFGGGGFEDFAGGFG>B>:@FF?FG77FFFFFF4:>)3?@AB42>?4FG@4::F?8@2?:4:*95;69D0<?2:465)..2>)**.))649BF27<<7246123(27).).0*0*
@M02542:52:000000000-J9N43:1:1101:19195:9386 1:N:0:GTGAAA
GTAGTCCACGCCGTAAACGATGTCTACTAGCTGTTCGTGTCCTTGTGATGTGAGTAGCGCAGCTAACGCACTAAGTAGACCGCCTGGGGAGTACGGTCGCAAGATTAAAACTCAAATGAATTGACGGGGGCCCGCACAAGCGGTGGAGCATGTGGTTTAATTCGACGCAACGCGAAGAACCTTACCTACTCTTGACATCTACGGAAGACTGCAGAGATGCGGTTGTGCCTTCGGGAACCGTAAGACAGGTGCTGCATGGCTGTCGTCAGCTCGT
+
GGGGGGGGGGGGGGGGGGGGGGGGGGGGGGGGGGGGGGGGGGGGGGGGGGGGGGGGGFGGGGGGGGGGGGGGGGGGGGGGGGGGGGGGGGEGGGGGGGGGGGGGGGGGGGGGGGGGGGGGGGGGGGGGGGGGGGGGGGGGGGGGGGGGGGGGGGGGGGGGGGGGGGGGGGGGGGGGGGGGGGGGGGGGGGGGGGGGGGGGGFGGGGGGGGGGGGGGGGGGGGGGGGGGGGFFGGGFFGGGFFGFFFGGFGC?FF??AFFFGGGFGF?:B?<FD)
@M02542:52:000000000-J9N43:1:1101:21821:9395 2:N:0:GTGAAA
GTAGTCCACGCCCTAAACGATGTCAACTGGTTGTTGGGTCTCTTCTGACTCAGTAACGAAGCTAACGCGCGAAGTTGACCGCCTGGGGAGTACGGCCGCAAGGTTGAAACTCAAAGGAATTGACGGGGACGCGCACAAGCGGTGGATGATGTGGTTCAATTCGATGCAACGCGAAAAACCTTACCCACCTTTGACATGTACGGAAGTTGCCAGAGATGGCTTCGTGCCCGAAAGAGAGCCGTAACACAGGTGCTGCATGGATTTCGTTAGCTCG
+
FEFGGG<9CFCGDEFE@CFG8FFFFFA<<FCFFCFFGCF8FFF9FFFFC,C<BEDFC@7@F7E<,FFFBFFC@CGEGAEFE@:=?F<=FGGCE7CF7C:=+=D>FGFGFDCF=EFGFGFC8DGG6+:C::*33*:*?FC4=:8BC*>FG7,=<,3;+2;C+9@FF7*:86EDBD9B5@)7?2?CDGG395)9B<*@><F<=6037)09**566:5>AFF?:).).((*((3000.4(,-27:3/(.(),(*))))),)).).))208)))**17
@M02542:52:000000000-J9N43:1:1101:21605:9398 2:N:0:GTGAAA
GTAGTCCACGCCGTAAACGATGTCTACTAGCTGTTTGTGTCCTTGTGATGTGAGTAGCGCAGCTAACGCACTAAGTAGACCGCCTGGGGAGTACGGTCGCAAGATTAAAACTCAAATGAATTGACGGGGGCCCGCACAAGCGGTGGAGCATGTGGTTTAATTCGACGCAACGCGCAGAACCTTACCTACTCTTGACATCTACGGAAGACTGCAGAGATGCGGTTGTGCCTTCGGGAACCGTAAGACAGGTGCTGCATGGCTGTCGTCGGCTCGG
+
GGGGGGGFFDDGGG@FDFGGGGGGGGGGGGGGGFCFGGGGGGGGGFGGGGGGGGGGGGFCEGGGGGGGGGGGGGGGGGGFGGGGEFGGGGGGFFGGGGGGCCFGGGGGGGGFFFFFGGGFGGGFFGDGCEGGGEGDCCFDFGGEEDF7EGGGEFFGGFCFFC,*<CEDEFDDFG(77BFFF06>FGGFG=6FBDF@<<FFF91<75<EFF:(C837:FFA;>5>6?(CDF222B9>96:GC?DDA??FBAFFAA74:>2?:?77*90).855<7
@M02542:52:000000000-J9N43:1:1101:13031:9446 1:N:0:GTGAAA
TAGTCCACGCCGTAAACGATGTCTACTAGCTGTTCGTGTCCTTGTGATGTGAGTAGCGCAGCTAACGCACTAAGTAGACCGCCTGGGGAGTACGGTCGCAAGATTAAAACTCAAATGAATTGACGGGGGCCCGCACAAGCGGTGGAGCATGTGGTTTAATTCGACGCAACGCGAAGAACCTTACCTACTCTTGACATCTACGGAAGACCGCAGAGATGCGGTTGTGCCTTCGGGAACCGTAAGACAGGTGCTGCATGGCTGTCGTCAGCTCGTG
+
GGGGGGFGGGGGGGGGGGGGGGGGFFFGGGGGGGGGGGGGGGGGGGGGGGGGGGGGGGGGGGGGGGGGGGGGGGGGGGGGGGGGGGGGGDGGGGGGGGGGGGGGGGGGGGGGGGGGGGGGGGGGGGGGGGGGGGGGGGGGGGGGGGGGGGGGGGGGGGGGGGGGGGGGGGGGGGGGGGGGGGGGGGGGGGGGGGGGGGGGGFGGGGGGGGGGGGGGGGGGGGGGGDFGGGFFGGGDFFGGFEGFFBGGFGGFFFFFFFBBGDC:D:?FFA>F>)
@M02542:52:000000000-J9N43:1:1101:7371:9454 1:N:0:GTGAAA
GTAGTCCACGCCGTAAACGATGAGTGCTAAGTGTTAGAGGGTTTCCGCCCTTTAGTGCTGCAGCAAACGCATTAAGCACTCCGCCTGGGGAGTACGGCCGCAAGGCTGAAACTCAAAGGAATTGACGGGGGCCCGCACAAGCGGTGGAGCATGTGGTTTAATTCGAAGCAACGCGAAGAACCTTACCAGGTCTTGACATCCTCTGACAACCCTAGAGATAGGGCGTTCCCCTTCGGGGGACAGAGTGAAAGGTGGTGCATGGTTGTCGTCCGCC
+
GGGFFGGGGGGGGGGGGGGGGGGGGGGGGGFGGGGGGGCEGGGGCFGGGGGGGGGGGGGGGFGGFGFCEG>:FEG9FCGFGGGGEFGGGGGFFGG>FC7:BGGGCGGGDDFFAFFFGEC<BFGFGGE:F:FGECCGGGGGFACG*CFFGFFF:CFGGGGGGGCF:CGGG8EF8EEDE*A8@FGG@FFFF5<CFFFGFGF?FFGFCFFFFGGG8*009@:C?F821>D=CC?>FGFF3:CDEFG74)<C**22?>13:9:BGDGFDB9<??(58.
@M02542:52:000000000-J9N43:1:1101:19517:9461 1:N:0:GTGAAA
GTAGTCCACGCCCTAAACGATGTCAACTAGTTGTTGGGGATTCATTTCCTTAGTAACGTAGCTAACGCGTGAAGTTGACCGCCTGGGGAGTACGGTCGCAAGATTAAAACTCAAAGGAATTGACGGGGACCCGCACAAGCGGTGGATGATGTGGATTAATTCGATGCAACGCGAAAAACCTTACCTACCCTTGACATGCCACTAACGAAGCAGAGATGCATTAGGTGCTCGAAAGAGAAAGTGGACACAGGTGCTGCATGGCTGTCGTCAGCTC
+
GGGGGGGGGGGGGGGGGGGGGGGGGGGGGGGGGGGGGGGGGGGGGGGGGGGGGGGGGGGGGGGGGGGGGGGGGGGGGGGGGGGGGGGGGGGGGGGGGGGGGGGGGGGGGGGGGGGGGGGGGGGGGGGGGGGGGGGGGGGGGGGGGGFGGGGGGGGGGGGGGGGGGGGGGGGGGGGGGGGGGGGGGGGGGGGGGGGGGGGGGFGGGGGGGGGGFGGFGGDFGGGGGGGGGGBFFGGFFGGGFFGFFFGGFGGFFFFFFFFFGGGFGFFFF?FFF?
@M02542:52:000000000-J9N43:1:1101:8364:9468 2:N:0:GTGAAA
GTAGTCCACGCCGTAAACGATGTCTACTAGCTGTTCGTGGTCTTGTACTGTGAGTAGCGCAGCTAACGCACCAAGTAGACCGCCTGGGGAGTACGGTCGCAAGATTAAAACTCAAATGAATTGACGGGGGCCCGCACAAGCGGTGGAGCATGTGGTTTAATTCGACGCAACGCGAAGAACCTTACCTACTCTTGACATCTAGCGAAGATTGTAGAGATACGATTGTGCCTTCGGGAACGCTAAGCCAGGTTCTGCATGGCTTGTGTCAGCTCGG
+
DFGGGGGGGGGGGGGGGGGGGGGFGGGGGGGGGGGGGGGGGGGGGGGGGGGFGGGGGGEGGGDGGGGGDGGFGG8FGGGGGGGGDFGGGGGGGGGGGGGGGGGGGGGGGGGGGGGGGGGGGGDADGEGDGGGCEGGGGGGGGGGEDGGGGGGGGGGGFFFFF+7CDGGF>EGFGFEBB4>F?FCFCFFGFFBFAFFFA?FFB2>)7>5FFFBGC9*):0610.506AGF2<?(7299?(1*->67((74)*9<A266471((((*0096:*005
@M02542:52:000000000-J9N43:1:1101:5343:9495 2:N:0:GTGAAA
GTAGTCCACGCCCTAAACGATGTCAACTAGTTGTTGGGGATTCATTTCCTCAGTAACGTAGCTAACGCGTGAAGTTGACCGCCTGGGGAGTACGGTCGCAAGATTAAAACTCAAAGGAATTGACGGGGACCCGCACAAGCGGTGGATGATGTGGATTAATTCGATGCAACGCGAAAAACCTTACCTACCCTTGACATGCCACCACCGAAGAAGAGATGCATTAGGTTCCCGAAAGGGAAAGTGGACACAGGGCCTGACTGGCTAGCGGCCGGT
+
F,EEFEDGGGGC@FGDFFGGG@FCCFD<@FFFAFFF?F+FGGCFFFGFG<FF@F,EE@FEF7FCBF:FFGDD,,EE5,CEFG7FGC7FG+@=@C+9+@7F@>FGGCFF<FE9A89DFFGC=:EFDCE:C7+++3:CC>8@E833BD9@CFEF?,,4,:5,+2*=::*:FF=)):9)8)=>47AF*+AAC:605<FFF3F363(1).0*8)((3<0<<**<B4*99.6*4<633566<0(/1)*C2>0)8?))((,((,..,4,)12))0)))0
@M02542:52:000000000-J9N43:1:1101:23773:9502 2:N:0:GTGAAA
GTAGTCCACGCCGTAAACGATGTCTACTAGCTGTTCGTGTCCTTGTGATGTGAGTAGCGCAGCTAACGCACTAAGTAGACCGCCTGGGGAGTACGGTCGCAAGATTAAAACTCAAATGAATTGACGGGGGCCCGCACAAGCGGTGGAGCATGTGGTTTAATTCGACGCAACGCGAAGAACCTTACCTACTCTTGACATCTACGGAAGACTGCAGAGATGCGGTTGCGCCTTCGGGAACCGTAAGACAGGTGCTGCATGGCTGGCGTCAGCTCGG
+
GGGFGGGGGGGGGGFCCECFFFGGGGGGGGGGGGGGGGGGGGGGGGGGGGGGGGGGGGGGGGGFGEGEGCGGGG8FGGGGGGGGDFGGGGGGGGGGGGGGGGGGGGGGGGGGGGGGGGGGGGGGGGGGGGGGGEGGGGGGGGGGGGFEGGGGGGFGGGDGFGG5@5EGFFGGFGFFEFFFF?F:FGGFG=?FF2@?A)/:BA:D3>3C472:C6EF?>749@7BFFFGF??BFF9;6(()14<<9),08)/05<77A<((.((,9575>?*))7
@M02542:52:000000000-J9N43:1:1101:8785:9554 1:N:0:GTGAAA
GTAGTCCACGCCGTAAACGATGTCTACTAGCTGTTCGTGTCCTTGTGATGTGAGTAGCGCAGCTAACGCACTAAGTAGACCGCCTGGGGAGTACGGTCGCAAGATTAAAACTCAAATGAATTGACGGGGGCCCGCACAAGCGGTGGAGCATGTGGTTTAATTCGACGCAACGCGAAGAACCTTACCTACTCTTGACATCTACGGAAGACTGCAGAGATGCGGTTGTGCCTTCGGGAACCGTAAGACAGGTGCTGCATGGCTGTCGTCAGCTCGG
+
GGGGGGGGGGGGGGGGGGGGGGGGGGGGGGGGGGGGGGGGGGGGGGGGGGGGGGGGGGGGGGGGGGGGGGGGGGGGGGGGGGGGGGGGGGGGGGGGGGGGGGGGGGGGGGGGGGGGGGGGGGGGGGGGGGGGGGGGGGGGGGGGGGGGGGGGGGGGGGGGGGGGGGGGGGGGGGGGGGGGGGGGGGGGGGGGEGGGGGGGGFGGDGGGGGGCCGGGGGGGGGGGGGGGGGFFGGGFFGFGFFGFFDFD>FGDFBFFFFFFGGGFGFFFFFFFE)
@M02542:52:000000000-J9N43:1:1101:21951:9571 2:N:0:GTGAAA
GTAGTCCACGCCGTAAACGATGTCTACTAGCTGTTCGTGTCCTTGTGATGTGAGTAGCGCAGCTAACGCACTAAGTAGACCGCCTGGGGAGTACGGTCGCAAGATTAAAACTCAAATGAATTGACGGGGGCCCGCACAAGCGGTGGAGCATGTGGTTTAATTCGACGCAACGCGAAGAACCTTACCTACTCTTGACATCTACGGAAGACTGCAGAGATGCGGTTGTGCCTTCGGGAACCGTAAGACAGGTGCTGCATGGCTGTCTTCAGGCCCG
+
GGGGGGGGGGGGGGFECFCEFGGGGGGGGGGGGFGGEGFFGGGFGGGGGGGGFFGGGGEFE:FGGGGEGEGGGGGGGGGGGGGEEGDFGEGFGGGGGGGDGGGFGGGGGGGFGGCGFGFGGGGFGGECEEC+8EGGGGC5EEECB7EGGGGGGFGFCFCG>FF5:CECBD=>3)3>3>FFF?FFGGF@FF?F?AFF<)64BA(7)8);57>?C8+03>C91>B>(,4DAAAB?BB90:15>395)24F(4)97<<244:0.(.)******)))0
@M02542:52:000000000-J9N43:1:1101:28421:9582 2:N:0:GTGAAA
GTAGTCCACGCTGTAAACGATGCTAACTCGTTTTTGGGGATTTATCTTCAGAGACGAAGCGAAAGTGATAAGTTAGCCACCTGGGGAGTACGAACGCAAGTTTGAAACTCAAAGGAATTGACGGGGGCCCGCACAAGCGGTGGATTATGTGGTTTAATTCGATGATACGCGAGGAACCTTACCAAGGCTTAAATGGGAATTGATCGGTTTAGAAATAGACCTTCCTTCGGGCAATTTTCAAGGTGATGCATGGTTATCGTCAGCTCGTGCCGTG
+
<@,CCFFG9CCCGGGGGG;FF@F9,CFCEFEGGCF@F7FE,CFFGGGGGGGD@E<,8+,@@FFGGGD99<,CFGG9<A?E,CEFF@:FGFGGGD7B+++>,CF<,,??7,,6?;D,+8>AE,+>63@>+@E:>:CDG@EG8>5*>89CFGGGFC>E:;81/B;E?8,+:5CCAG>;=A5A8(6CCF*0;)66@5AA@F)8F<)09.<88>(68+0=9FC7))=6:AAGFFF9957).:4:*:4C().95-9*164)52(40:??*97>>8>7)7
@M02542:52:000000000-J9N43:1:1101:16882:9638 2:N:0:GTGAAA
GTAGTCCACGCCGTCAACGATGTCTACTAGCTGTTCGTGTCCTTGTGATGTGAGTAGCGCAGCTAACGCACTAAGTAGACCGCCTGGGGAGTACGGTCGCAAGATTAAAACTCAAATGAATTGACGGGGGCCCGCACAAGCGGTGGAGCATGTGGTTTAATTCGACGCAACGCGAAGAACCTTACCTACCCTTGACCTCTACGGAAGACTGCAGAGATGCGGTTGTGCCTCCGGGAACCGTAAGACAGGTGCTGCATGGCTGACGTCAGGCCGG
+
GGGCFFGGGGGCGG7FEGFGFGGGFGGGGGFGGGGGGGG@EEFFEEEGGFGG9FDGGGGDEF@GG<BCG>CCGGGEFACGGDECGFGF>FEE8<F=FGFG>FGFGFEFDG@FGDGGDE=DGGFGFGGCDF?EEGGGGGGGGEG*1@DFFGGGGGFFGFGGFGCF@*=DBFG3:<9EB>?@F?BCGDG7F7>FFBFF)4?<FB(95;5F:75:FC0)(2>A(7<EBF?>4<).(53;>B<D*(11),5F15))3423))1(,((.C<B>5))08>
@M02542:52:000000000-J9N43:1:1101:23252:9651 2:N:0:GTGAAA
GTAGTCCACGCCGTAAACGATGTCTACTAGCTGTTCGTGTCCTTGTGATGTGAGTAGCGCAGCTAACGCACTAAGTAGACCGCCTGGGGAGTACGGTCGCAAGATTAAAACTCAAATGAATTGACGGGGGCCCGCACAAGCGGTGGAGCATGTGGTTTAATTCGACGCAACGCGAAGAACCTTACCTACTCTTGCCATCTACGGAAAACTGCAGAGATGCGGTTGTGCCTTCGGGAACCGTAAAGCAGGTGCTGCTTGGCTGTCGTTCGCCCGG
+
GGGGGGGGGGGGGGF@CEFEGFGGGGGGGGGGGGGGGGGGGGGGGGFFGGGGGGGGGGGGGGGGGGGGG7FFGGGFGFDFFFGGGGGGGGGGGGGGGGGGDGGGGGGGGGGEGGGGGGFGGGGGGEGEGGGEGGCCGGGGGGGGGGFGFC,?FFGGGGFFFG?CCDGDFFGGAD1B:D:FF?FGG49=F=FFF<*)).9:8:?DB3)28DB7:8CF(:*4,0<7(-(:6<671>(30813D?D*)),86()0)6))-5<>?0()**))0))..7
@M02542:52:000000000-J9N43:1:1101:16358:9654 2:N:0:GTGAAA
GTAGTCCATGCCGTAAACGATGAGTGTTCGCCCTTGGTCTACGCGGATCAGGGGCCCAGCTAACGCGTGAAACACTCCGCCTGGGGAGTACGGGCGCAAGACCGAAACGTAAAGGAATTGACGGAGGCCAGCACAAGCGGTGGAGGGTGTGGTTTAGTTCGATCCAAGGCGCAAAACCTTACCAGCCCGTGACATATGAGATAGAAAACCTGTCCTTAACGGGTGGGTACATACTTTCAAACAGGTGCTTCATGGCGTTCGGCAGCTCGTGTGG
+
@FDGGAC<9CFGG,BCEE7F<CFF<F<FEG:CF+EAAC@66CF:@++7+BF<,CF7=FE,95AF:CG=@FG,,4,C,?F:44A7+8++B,?C8+:C+@CFC83@C:FG+,,@:D<,;EF,,@CG*@::82*D722DFCCC***=8***3*2:**=B+31=88A**07*.)*)09284557B8@C<420)085))1/64?)*).*19@FF3,(03<8>FCA0B>)4(3962)-.06442)02)/*(.(6))1*642121(-(((-7*.)..00)7
@M02542:52:000000000-J9N43:1:1101:15244:9657 2:N:0:GTGAAA
GTAGTCCACGCCGTAAACGATGTCTACTAGCTGTTCGTGTCCTTGTGATGTGAGTAGCGCAGCTAACGCACTAAGTAGACCGCCTGGGGAGTACGGTCGCAAGATTAAAACTCAAATGAATTGACGGGGGCCCGCACAAGCGGTGGAGCATGTGGTTTAATTCGACGCAACGCGAAGAACCTTACCTACTCTTGACATCTACGGAAGACTGCAGAGATGCGGTTGGTCCTTCGGGAACCGTA
+
GGGGGGGGGGGGGGGGGGGGGFGGGGGGGGGGGGGGGGGGGGGGGGGGGGGGFGGGGGGGGGGGGGGGGGGGGGGGGGGGGGGGGGGGGDEGGGGGGGGGGGGGGGGGGGGGGGGGGGGGGFFGGGGGGGGGGGGGGGGGGGGGGGCFFCFGF7FCFGGGFGGGGGCCEFEGFG9EFDFFFFFFGGGFGFFFFAFFFF?>FF:GFF>FFGD7FCC)3CC>1DEF9(-0,-)44>99(-2554
@M02542:52:000000000-J9N43:1:1101:12280:9658 2:N:0:GTGAAA
GTAGTCCACGCCCTAAACGATGTCAACTAGTTGTTGGGGATTCATTTCCTTAGTAACGTAGCTAACGCGTGAAGTTGACCGCCTGGGGAGTACGGTCGCAAGATTAAAACTCAAAGGAATTGACGGGGACCCGCACAAGCGGTGGATGATGTGGATTAATTCGATGCAACGCGAAAAACCTTACCTACCCTTGACATGCCACTAACGAAGCAGAGATGCATTAGGTGCCCGAAAGAGAAAGTGGACACAGGGGCTGCATGGCTGTCCTCAACTC
+
GGGGEGGGGGGGGDFEFGGEFGGGEGGGGGFFFFGGGCGEGGGGGGGGGGFGFFAFGCGCFGFGGGGGGGDFGFGGGFGGGGGGG?D>=CFFGFGFGGGDEGGF9A9F?FGGGCEFGGGGGFFGGGGGDGGGGGCEDGFGEEEEG*@CDFEFGGGGGGGGAFF,<BEDFFGG4D>EEFFFAEAFGGFFFFFFF)6C.76;=;32A;5/><>?6C8)):7)-9*16434((-29),4312F*.:73:?FB:))(,4,8:-43(2(22)00*)0**
@M02542:52:000000000-J9N43:1:1101:25200:9664 2:N:0:GTGAAA
GTAGTCCACGCCGTAAACGATGTCAACTAGCCGTTGGGAGCCTTGAGCTCTTAGTGGCGCAGCTAACGCATTAAGTTGACCGCCTGGGGAGTACGGCCGCAAGGTTAAAACTCAAATGAATTGACGGGGGCCCGCACAAGCGGTGGAGCATGTGGTTTAATTCGAAGCAACGCGAAGAACCTTACCAGGCCTTGACATCCAATGAACTTTCCAGAGATGGATTGGTGCCTTCGGGAGCATTGAGACAGGTGCTGCATGGCTGTCGTCAGCTCGG
+
GGGGGGGGGGGGGGGGGGGGGGGGGGGGGGFGGGGGGGGGGGGGGGGGCFFGDGGGGGGGGDGGGGGGGDGGGGGGGGGGGGGGGGGFGGGEEFGEFGGGGCFCDGGGFFFFGGGGGGGGDFCCFEG@EEG5CGGEEGGGGGDEGGCEFGGGGGGC@CFFFEFGGGDGFFGDBD9BD@FFFFFGGFF)9>BF65=FBFF?4440948@FF9A?:E>7FD:<=F::>1D0>DF?E((,,24:42*(.(787)0.)52)),,,(.)*10)<?/))8
@M02542:52:000000000-J9N43:1:1101:7323:9666 2:N:0:GTGAAA
GTAGTCCACGCCGTAAACGGTGGGAACTAGGTGTTGGCGACATTCCACGTCGTCGGTGCCGCAGCTAACGCATTAAGTTCCCCGCCTGGGGAGTACGGCCGCAAGGCTAAAACTCAAAGGAATTGACGGGGGCCCGCACAAGCAGCGGAGCATGTGGCTTAATTCGACGCAACGCGAAGACACTTACCAAGGCTTGACATACACCGGAAAGCATTAGAGATAGTGCCCCCCTTGTTGTCGGGTTACAGGTGGTGCATGTCTGTCGTCCGCTCGG
+
GGGGGGFGGGGGGEFGGGGFEFGGGGGGGGGGGGGGGGGDGGGGGCEFGGGGGGGGGGGFEFCFGGFEFGGGGGGGGGGGGGGGDFGGGGGGGFGGGGGGGGEGEFDFGFCFGGGG6FGFGGGFGGGGGGDGGGGGG7CGG5B>CFGGEGCCFGFDDGGGFFGGFGDDE:C5>DFFFD:35(76CDGFGFFFF?::0:F9F>29@B:EFD0:F9C74**66B?F49)91419?F>)44-9)(*/3:4?2<)<3:97<>4-).-.*95)07).7)
@M02542:52:000000000-J9N43:1:1101:26045:9673 1:N:0:GTGAAA
GTAGTCCACGCCGTAAACGGTGGGAACTAGGTGTTGGCGACATTCCACGTCGTCGGTGCCGCAGCTAACGCATTAAGTTCCCCGCCTGGGGAGTACGGCCGCAAGGCTAAAACTCAAAGGAATTGACGGGGGCCCGCACAAGCAGCGGAGCATGTGGCTTAATTCGACGCAACGCGAAGAACCTTACCAAGGCTTGACATACACCGGAAAGCATTAGAGATAGTGCCCCCCTTGTGGTCGGTGTACAGGTGGTGCATGGCTGTCGTCAGCTCGT
+
GGEFFGGGGGGGGGGGGGGGGGGGGGGGGGGGGGGGGGGGGGGGGGGGGGGGGGGGGGGGGGGGGGGGGGGGGGGGGGGGGGGGGGGGGGGGGGGGGGGGGGGGGGGGGGGGGGFGGGGGGGGGGGGGGGGGGGGGGGGGGGGGGGGGEGGGGGGGGGGGGGGGGGGGGGGGGGGGGGEEGFFGGGGGGGGGGGGGGGGGGFGGGGGGGGGGGGGFGGGGGGGGGGGGGGFFGGG@:AFG>5<:FAFGFGGFFFFFFFBFGGGFGFFF14>FF3
@M02542:52:000000000-J9N43:1:1101:7801:9674 2:N:0:GTGAAA
GTAGTCCACGCCGTAAACGATGTCAACTAGCCGTTGGAATCCTTGAGATTTTAGTGGCGCAGCTAACGCATTAAGTTGACCGCCTGGGGAGTACGGCCGCAAGGTTAAAACTCAAATGAATTGACGGGGGCCCGCACAAGCGGTGGAGCATGTGGTTTAATTCGAAGCAACGCGAAGAACCTTACCAGGCCTTGACATCCAATGAACTTTCCAGAGATGGATTGGTGCCTTCGGGAACATTGAGACAGGTGCTGCATGGCTGTCGTCAGCTCGT
+
GGGGGGGGGGGGGGGGGGGGGFGGGGGFFGGGGGGGGGGGGGGGGGGGGGGGGGGFGGGGGGGGGFGGGGGGGGGGGGGGGGGGGGGGGGGGGGGGGGGGGGGGGGGGG;EFGGGGGGFGGGGDGCECEGGEGGGGGGGGGGGGGGGGGFFGFCGGGGGGFGGGFGDGFFCCDG6@EF687?6CDFGFGFE@FFFFFBFFFFFGFF=7@DAAFG?5,2*5?FFF?FFGBB)88B69>:(?F<7>:D741A)/8>BF>B?::BF<GGFFEF=4:)
@M02542:52:000000000-J9N43:1:1101:18705:9694 2:N:0:GTGAAA
GTAGTCCACGCCCTAAACGATGTCAACTGGTTGTCGGGCCTTCATTGGCTTGGTAACGTAGCTAACGCGTGAAGTTGACCGCCTGGGGAGTACGGTCGCAAGATTAAAACTCAAAGGAATTGACGGGGACCCGCACAAGCGGTGGATGATGTGGATTAATTCGATGCAACGCGAAAAACCTTACCTACCCTTGACATGTATGGAACCCTGCTGAGAGGTGGGGGTGCCCGAAAGGGAGCCATAACACAGGTGCTGCATGGCTGGCGTCAGCCCG
+
GGGGGGGGGGGGGG8FGGGGFFGFCFGGGGGGGGGGGCGGEFGGGGGGGFFGGGGGGGGGGGFGGGGGGCFEFFFGGFGGGGGGGGFGGGGFGGGGGGGGGEGGFGGGEGGGCEFGDGGGGGGGGGGGGGGGGGGGGGGGGG5CEDDCGFG@@FGGGGGGFGFGGGG7AFEGA74>5FFFFFFGGGGFGFFFFAFFFFF2=A:FFFF=5522@FG?>DDF6BE)49BGFFF;>F6(2(13*4*7:2:4::?4).62>A4012((1)75)7)8)8
@M02542:52:000000000-J9N43:1:1101:10327:9718 2:N:0:GTGAAA
GTAGTCCACGCCCTAAACGATGTCTACTAGTTGTCGGGTCTTAATTGACTTGGTAACGCAGCTAACGCGTGAAGTAGACCGCCTGGGGAGTACGGTCGCAAGATTAAAACTCAAAGGAATTGACGGGGACCCGCACAAGCGGTGGATGATGTGGATTAATTCGATGCAACGCGAAAAACCTTACCTACCCTTGACATGTCAGGAATCCTCGAGAGATCGAGGAGTGCCCGAAAGGGAGCCTGAACACAGGTTCTGCCTGGCCGGCGTCAGCCCG
+
GGGGGGGGGGGGGGGFFGGGGGGFGGGGGGGGGGGGGGGGGGGGGGGGGGGGGGGGGGGGGGGGGGGGGFDGGGGGGGGFGGGGGGGGGGGGGGGGGGGGGGGGGGGGGGGGGGGGGGFFGGGGGGGGGGGGGGEGGGGGGG*@>5DFGFGGGGFFCFGFAGFGGGGGFFGGBGFFEFFFF<BFGFFFFAF;5=F6).;<FE@GFF=68:2?5*2549/:?@BDFFBGBF>>(>B8B03DC84C?F?43:F/)44)))5:?(((1>).)8/)00
@M02542:52:000000000-J9N43:1:1101:28380:9746 1:N:0:GTGAAA
GTAGTCCATGCCGTAAACGATGAGTGTTCGCCCTTGGTCTACGCGGATCAGGGGCCCAGCTAACGCGTGAAACACTCCGCCTGGGGAGTACGGTCGCAAGACCGAAACTCAAAGGAATTGACGGGGGCCTGCACAAGCGGTGGAGCATGTGGTTTAATTCGATACAACGCGCAAAACCTTACCAGCCCTTGACATATGAACAAGAAAACCTGTCCTTAACGGGATGGTACTTACTTTCAGACAGGTGCCGCATGGCTGTCGTCAGCTCGTGTCG
+
GGGGGGGGGGGGGGGGGGGGGGGGGGGGGGGGGGGGGGGGGGGGGGGGGGGGGGGGGGGGGGGGGGGGGGGGGGGGGGGGGGGGGGGGGGGGGGGGGGGGGGGGGGGGGGGGGGGGGGGGGGGGGGGGGGGGGGGGGGGGGGGGGGGGGGGGGGGGGGGGGGGGGGGGGGGGGGGGGGGGGGGGGGGGGGGGGGGGGGGGGFGGGFGGGGFGFFGGGGGGGCGGGGGGGGFFCCGFFFGGFFGFFAFGFGGFFB?FFFFFGGGFGFFBFFFFF:
@M02542:52:000000000-J9N43:1:1101:28310:9758 1:N:0:GTGAAA
GTAGTCCACGCCGTAAACGATGTCTACTAGCTGTTCGTGTCCTTGTGATGTGAGTAGCGCAGCTAACGCACTAAGTAGACCGCCTGGGGAGTACGGTCGCAAGATTAAAACTCAAATGAATTGACGGGGGCCCGCACAAGCGGTGGAGCATGTGGTTTAATTCGACGCAACGCGAAGAACCTTACCTACTCTTGACATCTACGGAAGACTGCAGAGATGCGGTTGTGCCTTCGGGAACCGTAAGACAGGTGCTGCATGGCTGTCGTCAGCTCGG
+
GGGGGGGGGGGGGGGGGGGGGGGGGGGGGGGGGGGGGGFGGGGGGGG9FGGGGGGGGGGDGGGGGGGGGGGGGGGGGGGGGGGGGGGGGGGGGGGGGGGGGGGGGGGGGGGGGGGGGGGGGGGGGGGEGGGGGGGGGGGGGGGGGGGGGGGGGGGGGGGGGGGGGGGGGGGGGGGGGGGGGGGGGGGGGGGGGGFGFGFFGFGGDDCFFGGGGGEC6@CFGGEGGGGFFFDFG5DEDEFGD>D?FBFDFDFFFD<>4:?BGGC?FB83??AFF3
@M02542:52:000000000-J9N43:1:1101:4639:9761 2:N:0:GTGAAA
GTAGTCCACGCCGTAAACGATGGATACTAGTTGTTGGCCGCATCGACCCGGGCAGTAACGAAGCTAACGCGTTAAGTATCCCGCCTGGGGAGTACGGTCGCAAGATTAAAACTCAAAGGAATTGACGGGGACCCGCACAAGCGGAGGAGCGTGTTGTTTAATTCGAGGCTAAGCGAAGAACCTTACCAGGGTTTGACATCCTAGGAATTACTGCGAAAGTAGTGAGTGCCTTCGGGAACCTAGTGACAGGTGTGTCATGGCCGTCGTCAGCTCG
+
8F9CFA@,CCEFECC,DF,7A,C8F,C,CF@FFGG8,6<+7C:+8E@FFD:+@FFCEFG7C=CE,5FFD:4@=:+CEE<<E<?=FFF?FC?7+E9:CBF>F@++@C=FCDC9D998?,,8>83BC;3@>FCB>BE8:CCCF5*1*2=*4*/1=:B8C=59;F7<CCFD3=CFA4(5)006;140?CG?D:D@F?5?A<F<4<5C5?6+):<<7C8>79/))/9/-<>FFA4)4@(319<<429*-6:@B0*9<((.)<<)1:9())087>F*6)
@M02542:52:000000000-J9N43:1:1101:5103:9765 2:N:0:GTGAAA
GTAGTCCACGCTGTAAACGTTGGGCGCTAGGTGTGGGGAGCCTCTCCGGTTCTCTGTGCCGCAGCTAACGCATTAAGCGCCCCGCCTGGGGAGTACGGCCGCAAGGCTAAAACTCAAAGGAATTGACGGGGGCCCGCACAAGCGGCGGAGCATGCGGATTAATTCGATGCAACGCGAAGAACCTTACCTGGGTTTGACATCGCCGGAAAACTCGCCGAGATGCGGGGTCCCTCGGGGCCGGTTGCCGGTGGTGCCTTGCTGTCGTTAGTTCGTG
+
GGFGGGGGGGGGGGGGGGGFGGGGGGGGGEGGGGGGDEGGGGGFGGGGG@FGGGFGGGGGGGGGGGGGGGGGCGGGFD=:FGEGGGGGGGGGGGGGGDFGGEECECGGEGFGGGGGGGFCC78BFEFCBEGDGEEEC78EFCF8CC5C?EEDGGD>EGCE*<<?FDD>F@?F:)4>355@4:FFFGGF==F354@3<BF2=0:CB>>EBFFBE8?)()/(3*1)(,4>11()(02(,(-7C1))(5(.,,5)-.()).())).,**0)/**).)
@M02542:52:000000000-J9N43:1:1101:13420:9788 1:N:0:GTGAAA
GTAGTCCATGCCGTAAACGATGAGTGTTCGCCCTTGGTCTACGCGGATCAGGGGCCCAGCTAACGCGTGAAACACTCCGCCTGGGGAGTACGGTCGCAAGACCGAAACTCAAAGGAATTGACGGGGGCCTGCACAAGCGGTGGAGCATGTGGTTTAATTCGACGCAACGCGAAGAACCTTACCTACTCTTGACATCTACGGAAGACTGCAGAGATGCGGTTGTGCCTTCGGGAACCGTAAGACAGGTGCTGCATGGCTGTCGTCAGCTCGTGTT
+
GGGGGGFGGGGEGFGGGGGEGFGGGGGGGEGEGGGGGFGGFFGGGGGGGCCFFGGGGCFGGFGGGGG:CGGDGGFEF=F:FFEDFE==FGDGGGGGGGGGFG8>FGEEGGFGGGGFCFCGGGGDGGE7<<FG:CFCBCFGGGGGGGG,CFFCCBFG:9<CFGCFDEGGGGGGGE8C@GGGG8E9@FFGFGGGGGGGGFGGGFDEGGFGGGGGGGGGGGGDGGGGGG7CFGBFGGGF>GGDFFGFFFGGFGGFFAFFFFFFGGGFG?0::<>F@5
@M02542:52:000000000-J9N43:1:1101:6442:9835 2:N:0:GTGAAA
GTAGTCCACGCCCTAAACGATGTCAACTAGCTGTTGGGGCCTTCGGGCCTTGGTAGCGCAGCTAACGCGTGAAGTTGACCGCCTGGGGAGTACGGTCGCAAGATTAAAACTCAAAGGAATTGACGGGGACCCGCACAAGCGGTGGATGATGTGGATTAATTCGATGCAACGCGAAAAACCTTACCTACCCTTGACATGTCTGGAATCCCGAAGAGATTTGGGAGTGCTCGCAAGAGGACCGGAACACAGGTGCTGCATGGCTGCGGTCAGCTCG
+
GGFGGGFGGGGGGGGGGGGEGFFGFGGGGC<FG<<<E7FGGEGGFGECC@<FGGGCFFGGGGGGGGGDG:FGGGGGFBFFGGG>DEGEEFFFFDGEC>CEG>,F,AFFGGGGGGGGFD8@E@EG>EGGC+;CEED>EGEDEE8:EGGFFCGGGF?FGFGGCFFGGGGDFFEGFGFFFFEFFE=4CGGFGFFFFAFF27FA44<>FBFFFG168A:F>FF2>B553?A7-,796577,185DBGG97:42:=6?FA2?DF?FB0()1)))./*0)
@M02542:52:000000000-J9N43:1:1101:8876:9844 2:N:0:GTGAAA
GTAGTCCACGCCGTAAACGGTGGGAACTAGGTGTTGGCGACATTCCACGTCGTCGGTGCCGCAGCTAACGCATTAAGTTCCCCGCCTGGGGAGTACGGCCGCAAGGCTAAAACTCAAAGGAATTGACGGGGGCCCGCACAAGCAGCGGAGCATGTGGCTTAATTCGACGCAACGCGAAGAACCTTACCAAGGCTTGACATACACCGGAAAGCATTAGAGATAGTGCCCCCCTTGTGGTCGGTGTACAGGTGGTGCATGGCTGTCGTCAGCCGGG
+
GGGGGGGGGGGGGGGEDFGGFGGG8FGGGGGGGGGGGGGGGGGGGGGGGGGGGGGGGGGFGGGGGGGGGGGGGDGGGGGFCGGGGGGGFFEGGFGGGGGGGGDGGGGGGGGGGCFE9DE:EGFFCGGGGCEDGGGGGEGCFFGFGGDC=CCFGGGGFGC5?GGGGGGGEFG55715:>5BFFFGFFGFDF@F3(75<?768<FGFFDEFG<00+<84:CA>FF6)56C:644:F>01,3CD>CCAFFF<A6@?124>>:?B?B>775.7))))0
@M02542:52:000000000-J9N43:1:1101:9101:9848 2:N:0:GTGAAA
GTAGTCCACGCCGTAAACGATGTCTACTAGCTGTTCGTGTCCTTGTGATGTGAGTAGCGCAGCTAACGCACTAAGTAGACCGCCTGGGGAGTACGGTCGCAAGATTAGAACTCAAATGAATTGACGGGGGCCCGCACAAGCGGTGGAGCATGTGGTTTAATTCGACGCAACGCGAAGAACCTTACCTACTCTTGACATCTACGGAAGACTGCAGAGATGCGGTTGTGCCTTCGGGAACCGTAAGACAGGTGCTGCATGGCTGTCGCCAGCTCGG
+
GGGGGGGGGGGGGGGCGGGGGGGGGGGGGGGGGGGGGGFFGGGGGGGGGGG<FFGGGGGGGGGGGGGGGGGGGGGGGGGGGGGGGGGGGGGGGGGGGGGGGGGGGGFGGGGGGGGDFGGEGGGGGGEGDDGGGGGGGGGFGGGEGDFFC=FGGFGGGGFFFGFEFGGGFFGGDGFFFFFF42?CFGGFGFF??<=FFFF<FB?DED38FD?BGFFF1C*)-8;BBBBGF>A)(<>FF?1)73<<238F(86:)))()63:701253>>>5/)07
@M02542:52:000000000-J9N43:1:1101:5223:9856 2:N:0:GTGAAA
GTAGTCCACGCCGTAAACGGTGGGAACTAGGTGTTGGCGACATTCCACGTCGTCGGTGCAGCAGCTAACGCATTAAGTTCCCCGCCTGGGGAGTACGGCCGCAAGGCTAAAACTCAAAGGAATTGACGGGGTCCCGCACAAGCAGCGGAGCAGGTGGCTTAATTCGACGCAACGCGAAGAACCTTACCAAGTCTTGACATACAACGGAACGCATTAGAGATCGTTCCCCCCTTGATGGCGGTGTCCAGGTGGTGCATGGCCGTAGTCCGCGCGG
+
GGGGGGGGGDGGGGGGGFGG@FCE8FGGFGGGDFGFFGGCF:C<FEGGCFFGGFGE=BC,EF8,?E9=F7FGCGD5CFFGFGGGEGGFEGGEG@CG7EGD>CCC@FDCEGGCCEGF6,,B,=:D9,@>77:*64@>8*::,:>FGGEGGGC5;EF8CC*CAD+<CCE<BE*>BGFFF35)92)*:DE?FFF**-949)0.134*9)5/7)-6*/;*)*::5*)0((.*3(-(2))))),/<>)>7-.933))4(2)6)83((((1*1*).0.))
@M02542:52:000000000-J9N43:1:1101:20492:9864 2:N:0:GTGAAA
GTAGTCCACGCCGTAAACGATGTCAACTAGCCGTTGGGAGCCTTGAGCTCTTAGTGGCGCAGCTAACGCATTAAGTTGACCGCCTGGGGAGTACGGCCGCAAGGTTAAAACTCAAATGAATTGACGGGGGCCCGCACAAGCGGTGGAGCATGTGGTTTAATTCGAAGCAACGCGAAGAACCTTACCAGGCCTTGACATCCAATGAACTTTCCAGAGATGGATTGGTGCCTTCGGGAGCATTGAGACAGGCGCTGGATGGCTGTCGGCAGGTCGG
+
GGGGGGGGGGGGGG7CFGGGFFGGEFGGGGGGGFGGGEGEEGGGGGGGCFGGGGGGGGGGGGGGFFGGGGDGGDFGGGGGGGGGGGGGGGEGGGGGGEFGGGGGGGGFEGF,EGGFDFEFFFEGGG>EGG>CGEGGEGGGGGG8EDCFF5AFFFFFG>FGFGGGGGDDFF=33C6D3)/7>?FD*006CF:6<2BF<AFFF?9CF=9:@><AGF:>?D>?B697?D6F:>24:DF;9>FGG20:<),???>DB(((.53((4,5*)))0..)07
@M02542:52:000000000-J9N43:1:1101:28748:9900 1:N:0:GTGAAA
GTAGTCCACGCCGTAAACGATGTCTACTAGCTGTTCGTGTCCTTGTGATGTGAGTAGCGCAGCTAACGCACTAAGTAGACCGCCTGGGGAGTACGGTCGCAAGATTAAAACTCAAATGAATTGACGGGGGCCCGCACAAGCGGTGGAGCATGTGGTTTAATTCGACGCAACGCGAAGAACCTTACCTACTCTTGACATCTACGGAAGACTGCAGAGATGCGGTTGTGCCTTCGGGAACCGTAAGACAGGTGCTGCATGGCTGTCGTCAGCTCGG
+
GFE,FGGGDGGGCGE7CFGGGFC<FFGGGGCFFEFFFF<<9C<FGGGGGGGGGGGGGGGGDGGGGAF,FFG7FGGGF?FGEF7CFDD7BBFGGGD7FGGDFGDACGGGGFFFFGGCFGGGFGGGGGCFGGG<CGEG7F@FGDEGGFCFFCFGGGGGBFGGFFFGEFGGEGEDDGGFGGFEFGGGGGGGGGGGDFF8CC?9CFDCC5CFDGFGGGGGFC9CE5;EGEGG7C>F3CG>>FDGFFGFFFFG8:FBFF>FFABFD*>@F?B?FBA47)
@M02542:52:000000000-J9N43:1:1101:8751:9901 2:N:0:GTGAAA
GTAGTCCACGCCGTAAGCGATGTCTACTAGCTGTTCGTGTCCTTGTGATGTGAGTAGCGCAGCTAACGCACTAAGTAGACCGCCTGGGGAGTACGGTCGCAAGATTAAAACTCAAATGAATTGACGGGGGCCCGCACAAGCGGTGGAGCATGTGGTTTAATTCGACGCAACGCGAAGCACCTTACCTACTCTTGACATCTACGGAAGACTGCAGAGCTGCGGTTGTGCCTTCGGGAACCGTAAGACAGGTGCTGCATGGCTGTCGTCAGCGCGG
+
GGGGGGGGGGGGGGGFGGGGGGGGGGGGGGGGGGGGGGGGGGGGGGGGGGGGGGGGGGGGGGGGGGGGGGGGGGGGGGGDGGGGGGGGGGGGGGGGGGGGGEGGGGGGGGGGGGGGGGGGFCFGGGGGGGG8EGGGGGGGGGGEGDGFGGGGGGGGGGGGFGGGFGGGFDEGFGFFB)9FF?FGGGGFG*9@FF4:9A@<F23<>:5FFC?79C77(07:>EBDFFFGBF4<?FBFF:357?GGF<0F<A4?A5<BF973,(.8**..84)07:
@M02542:52:000000000-J9N43:1:1101:26803:9907 2:N:0:GTGAAA
GTAGTCCACGCTGTAAACGATGCTAACTCGTTTTTGGGGATTTATCTTCAGAGACTAAGCGAAAGTGATAAGTTAGCCACCTGGGGAGTACGAACGCAAGTTTGAAACTCAAAGGAATTGACGGGGGCCCGCACAAGCGGTGGATTATGTGGTTTAATTCGATGATACGCGAGGAACCTTACCAAGGCTTAAATGGGAATTGAACGGTTTAGAAATAGACCTTCCGTCGGGCAATTTTCAAGGTGCCGCATGGTTGTCGTCAGCTCGTGCCGTG
+
GGGGGGGGGGGGGGGGGGGGGGGGFGFGGGGGGGGGGGGGGGFFGGFFFGGGGGGGGGGGGGDGGGGFFDGGFFGGGDGGEDGGGGCGGGGGEFFEGGEGEFGGCGGGFGEGGEGFG>EEGFEEGGGG7CCEDCG:EGGE>EGC9DCCEGGGCGGGF977?GGD9CFGFFED>3>FFFFF4@AGFFGFGFFFCCFF:BF7F<2*)75A:58:<FFFFFF)4)=91-5*(-(((04>B>2**)C>(,()473)4<A0(-,4--3)*2.775F3)0
@M02542:52:000000000-J9N43:1:1101:13506:9964 2:N:0:GTGAAA
GTAGTCCACGCCGTAAACGATGTCTACTAGCTGTTCGTGTCCTTGTGATGTGAGTAGCGCAGCTAACGCACTAAGTAGACCGCCTGGGGAGTACGGTCGCAAGATTAAAACTCAAATGAATTGACGGGGGCCCGCACAAGCGGTGGAGCATGTGGTTTAATTCGACGCAACGCGAAGAACCTTACCTACTCTTGACATCTACGGAAGACTGCAGAGATGCGGTTGTGCCTTCGGGAACCGTAAGACAGGTGCTGCATGGCTGTCGTCAGCTCGG
+
GGGGGGGGGGGGGGGGGGGGGGGGGGGGGGGGGGGGGGGFGGGGGGGGGGGGGGGGGGGGGGGGGGGGGGGGGGGGGGGGGGGGGGGGGGGGGGGGGGGDGGGGFGGGGGGGGGGGGGGGGGGGGGGGGGGGGGGGGGGGGGGGGGFFGGGGGGGGFFFGFGFGGGGGFFE:BDFEEFFFFFFGGGGFGFFFBDFFFFF<FBFGFFEGFFFFGG9<BFDB7DFFFFBGFFA?FDF;>06DD<<7)47?-4)95:BB<23:?BFBGG::>:*/)0
@M02542:52:000000000-J9N43:1:1101:27885:9964 1:N:0:GTGAAA
GTAGTCCATGCCGTAAACGATGTCAACTAGCCGTTGGGAGCCTTGAGCTCTTAGTGGCGCAGCTAACGCATTAAGTTGGCCGCCTGGGGAGTACGGCCGCAAGGTTAAAACTCAAATGAATTGACGGGGGCCCGCACAAGCGGTGGAGCATGTGGTTTAATTCGAAGCAACGCGAAGAACCTTACCAGGCCTTGACATCCAATGAACTTTCCAGAGATGGATTGGTGCCTTCGGGAGCATTGAGACAGGTGCTGCATGGCTGTCGTCAGCTCGG
+
GGGGGGGGGGGGGGGGGGGGGGGGCFGGGGGGGGGGGGGGGGGGGGGGGGGGGGGGFGGGGGGGGGGGGGGGGGGGGGGGGGGGGGGGGGGGGGGGGGGGGGGGFGGGGGGGGGGFGGGGGGGGGGGGGGGGGGGGGGGGGGGGGGGGGGGGFFGGGGGGGGGGGGGGDGGGGGGGGGGGGGGGFGFGGGGGGGGGFGGGGFGGFFFFFGGGGFEEFFGGGGGGGGGGGGF?FGD@DGGGF6CAFFCFFG4?F<<?AF:0C*29<6?B?:495)
@M02542:52:000000000-J9N43:1:1101:10960:9984 2:N:0:GTGAAA
GTAGTCCACGCCGTAAACGATGTCTACTAGCTGTTCGTGTCCTTGTGATGTGAGTAGCGCAGCTAACGCACTAAGTAGACCGCCTGGGGAGTACGGTCGCAAGATTAAAACTCAAATGAATTGACGGGGGCCCGCACAAGCGGTGGAGCATGTGGTTTAATTCGACGCAACGCGAAGAACCTTACCTACTCTTGACATCTACGGAAGACTGCAGAGATGCGGTTGTGCCTTCGGGAACCGTAAGACAGGTGCTGCATGGCCTGCGTCCGCCCGG
+
GGGGGGGGGGGGGGFFGGGGGGGGGGGGGGGGGGGGGGFGGGGGGGGGGGGGGGGGGGFEGGGGGGGGGGGGGGGGGGEGFGGCCGGGGGGGGGGGGGGGGGGGGGGGGGGGGGGGGGGGFGGGGGGGEGGEDEGGGGGGGGDCB78CFFFGGGGGGGFCFGGGGGGGFFEDEGF>EFFFFFFGGGGFG@FFFFFFFFFFFFFDFEFGFGF?GF?FBGGA9>>D>FFGAFF?FFBF0?:DGFGC<??F<))/).524>?6(),(1*0)83))75
@M02542:52:000000000-J9N43:1:1101:8759:9989 2:N:0:GTGAAA
GTAGTCCATGCCGTAAACGGTGGGAACTAGGTGTTGGCGACATTCCACGTCGTCGGTGCCGCAGCTAACGCATTAAGTTCCCCGCCTGGGGAGTACGGCCGCAAGGCTATAACTCAAAGGAATTGACGGGGGCCCGCACAAGCAGCGGAGCATGTGGCTTAATTCGACGCAACGCGAAGAACCTTACCAAGGCTTGACATACACCGGAAAGCATTAGAGATAGTGCCCCCCTTGTGGTCGGTGTACAGGTGGTGCATGGCTGTCGTCAGCCCGG
+
GGGGGGGGGGGGGGGGGGGGGGFG<FGGGGGGGGGGFGGGGGGGGFGGGFGGGGGGE@CFEGGGGGGGGFGFGGGGGGGGGEGGGGGGFGGGCGCFEEGGGGDCEFGFFCCFGGFFFGFDEGGGGDGGGGE*:EGED<BEGFGGGGC5ECEGGGG9CFFFFGGFF<<57<5<DC0;)57@??FGG><@FFFFF:FEFF6<=?2C?>BDDG13+0+84:76<?7=2.)C0761?F24:()/)(11)..9:AF:?(6)-5(,.(4)9DF856)773
@M02542:52:000000000-J9N43:1:1101:9408:9996 2:N:0:GTGAAA
GTAGTCCACGCCGTAAACGATGTCTACTAGCTGTTCGTGTCCTTGTGATGTGAGTAGCGCAGCTAACGCGCTAAGTAGACCGCCTGGGGAGTACGGTCGCAAGATTAAAACTCAAATGAATTGACGGGGGCCCGCACAAGCGGTGGAGCATGTGGTTTAATTCGACGCAACGCGAAGAACCTTACCTACTCTTGACATCTACGGAAGACTGCAGAGATGCGGTTGTTCCTTCGGGAACCGTAAGCCAGGTGCTTGATGGGCGTCGTCAGCCCGG
+
GGGGGGGGGGGGGGGDGGGGGGGGGGGGGGGGGGGGGGGGGGGGGGGGGGGGFEFGGGGGGGDGFGGGGGGGGGGGGGGGG>GGCGGGGGGEGGCGGGGGEGGGFGGGGGGGGGCFFCDFGGCGFEEGGGGGEGEGEEGGGGG=EGFGGCEEGGGGGGGGFGGGGDEGFFGDBC6>5>FF::BFGFGFG*6@F<4?AD@BFFBDF>>8@721?8+)(22493.708(2<>)66:;>>?1/*->C)(.)-4)).))(.)).(-,(9577<)))0<
@M02542:52:000000000-J9N43:1:1101:14559:10031 1:N:0:GTGAAA
GTAGTCCACGCCGTAAACGATGTCTACTAGCTGTTCGTGTCCTTGTGATGTGAGTAGCGCAGCTAACGCACTAAGTAGACCGCCTGGGGAGTACGGTCGCAAGATTAAAACTCAAATGAATTGACGGGGGCCCGCACAAGCGGTGGAGCATGTGGTTTAATTCGACGCAACGCGAAGAACCTTACCTACTCTTGACATCTACGGAAGACTGCAGAGATGCGGTTGTGCCTTCGGGAACCGTAAGACAGGTGCTGCATGGCTGTCGTCAGCTCGT
+
FGFGGGGGGGGGGGGGGGGGGGGGGGGGGGGGGGGGGGGGGGGGGGGGGGGGGGGGGGGGGGGGGGGGGGGGGGGGGGGGGGGGGGGGGGGGGGGGGGGGGGGGGGGGGGGGGGGGGGGGGGGGGGGGGGGGGGGGGGGGGGGGGGGGGGGGGGGGGGGGGGGGGGGGGGGGGGGGGGGGGGGGGGGGGGGGGGGGGGGGGFGGGGGGGGGGGGGGGGGGGGGGGGDGGGFFGGGFFGGGFFGFFFGGFGGFFFFFFFFFGGGFGFFFFB<FF)
@M02542:52:000000000-J9N43:1:1101:21706:10034 1:N:0:GTGAAA
GTAGTCCACGCTGTAAACGATGCTAACTCGTTTTTGGGGATTTATCTTCAGAGACTAAGCGAAAGTGATAAGTTAGCCACCTGGGGAGTACGAACGCAAGTTTGAAACTCAAAGGAATTGACGGGGGCCCGCACAAGCGGTGGATTATGTGGTTTAATTCGATGATACGCGAGGAACCTTACCAAGGCTTAAATGGGAATTGATCGGTTTAGAAATAGACCTTCCTTCGGGCAATTTTCAAGGTGCTGCATGGTTGTCGTCAGCTCGTGCCGTG
+
GGGGGGGGGGGGGGGCFEFGGGGGGGGGGGGGGGGGGGGGGGGGGGGGGGGGGGGGGGGGGGGGGGGGGGGGGGGGGGGGGGGGGGGGGGGGGGGGGGGGGGGGGGGGGGFFGGGGGGGGGGGGGGGGGGGGGGGGGGGGGGGGGGGGGGGGGGGGGGGGGGGGGGGGGGGGGGGGGGGGGGGGGGGGGGGGGGGGGGGGGFGGGGGGGGGGGGGGGGGFGGGGGGGGGGFFGGGFFGGGF?FF??GGFGGFFFF(-<:?CCGFGF?2(-:D)0
@M02542:52:000000000-J9N43:1:1101:20725:10048 2:N:0:GTGAAA
GTAGTCCACGCCCTAAACGATGTCAACTGGTTGTTGGGAGGGTTTCTTCTCAGTAACGTAGCTAACGCGTGAAGTTGACCGCCTGGGGAGTACGGCCGCAAGGTTGAAACTCAAAGGAATTGACGGGGACCCGCACAAGCGGTGGATGATGTGGTTTAATTCGATGCAACGCGAAAAACCTTACCTACCCTTGACATGCCAGGAATCCTGCAGAGATGTTGGAGTGCTCGAAAGAGAACCTGGACACCGGTGCTGCCTGTCTGTTCTCAGCCTG
+
GGAEFGFGFGGGGGF,EEGGGFFG,FFGGGCFEGGGGGGGGGGGGAFFGGGGGG,CFGGGGGGGGGGGGGGEGFGGGFF@FGGGGFFGCG:FECFDGGGGGGGGGGFCFFAFFGGGGFGFGDGFGGDGGFECGGCGGGFFEG8BEG9ECCFGCFFGDFGGFGGC7FGGAF:DDG>A>A:3A<FFCGFFF:FF@A47)4)09>1>>:*397:2<FG))2*.6597:12*642(4733158><0D*.3()(4;>(-),(,--).6-2****19))0
@M02542:52:000000000-J9N43:1:1101:10994:10050 1:N:0:GTGAAA
GTAGTCCACGCCGTAAACGATGTCTACTAGCTGTTCGTGTCCTTGTGATGTGAGTAGCGCAGCTAACGCACTAAGTAGACCGCCTGGGGAGTACGGTCGCAAGATTAAAACTCAAATGAATTGACGGGGGCCCGCACAAGCGGTGGAGCATGTGGTTTAATTCGACGCAACGCGAAGAACCTTACCTACTCTTGACATCTACGGAAGACTGCAGAGATGCGGTTGTGCCTTCGGGAACCGTAAGACAGGTGCTGCATGGCTGTCGTCCGCTCGG
+
GGGGGGGGGGGGGGGGGGGGGGGGGGGGGGGGGFGGGGGGGGGGGGGGGGGGGGGGGGGGGGGGGGGGGGGGGGGGGGGGGGGGGGGGGGGGGGGGGGGGGGGGGGGGGFFGGGGGGGGGGGGGGGGGGGGGGGGGGGGGGGGGGGGGGGGGGGGGGGGGGGGGGGGGGGGGGGDGGCCFFFGGGGGGGGGGGGGGGGGGGFGGGGGFGGGGGG7CCGGGGGGGGGGGGGF?FGGBBCGGEFDFFFC4@FGFFFFFFFFFGGG=DF?BB2257)
@M02542:52:000000000-J9N43:1:1101:23490:10071 2:N:0:GTGAAA
GTAGTCCACGCCGTAAACGATGTCTACTAGCTGTTCGTGTCCTTGTGATGTGAGTAGCGCAGCTAACGCACTAAGTAGACCGCCTGGGGAGTACGGTCGCAAGATTAAAACTCAAATGAATTGACGGGGGCCCGCACAAGCGGTGGAGCATGTGGTTTAATTCGACGCAACGCGAAGAACCTTACCTACTCTTGACATCTACGGAAGACTGCAGAGATGCGGTTGTGCCTTCGGGAACCGTAAGACAGGTGCTGCATGGCTTTCGTCAGCTCGG
+
GGGGGGGGGGGGGGF@CEFGGGGGGGGGGGGGGGGGGGGGGGGGGGGGGGGGGGGGGGGGGGGGGEFGGFGGGGGGGFGGGGGGGGFGGGGGGGGGGGGGGGGGGGGGGGGGGGGGGGGGGGGGGGGGGGGGGGGGGGGGGGG>EGGGGGDGGGGGGGGGFCFGGGGGFBECEGFFFB?FF:FGF4EFG9FFFFF?49F<6>:>>;)AFFFFGGCF?CC99:BEBFFGBAA?1DB9113DD?DFFF7413)04A785<002((.*/.)7F*6)3
@M02542:52:000000000-J9N43:1:1101:7792:10073 2:N:0:GTGAAA
GTAGTCCACGCCCTAAACGATGTCAACTGGTTGTTGGTAGGGTTTCTTCTCAGTAACGTAGCTAACGCGTGAAGTTGACCGCCTGGGGAGTACGGCCGCAAGGTTGAAACTCAAAGGAATTGACGGGGACCCGCACAAGCGGTGGATGAGGTGGTTTAATTCGATGCAACGCGAAAAACCTTACCTACCCTTGACATGCCAGGATCCCTGCAGAGATTTGGGACTGCTCGAACAAGAACCTGGACCCCGCTGCTGCAGTGACGTCGTTAGCTCC
+
FFFGGGGCDEGGEEFGGCGGG8FFEFGGGFGDFBE,C,<C,FEFGGAFFAFFGFFAFCFG8CEFCF:FGFGGEEFFGCFGDEB7<FGCEEFGCFEG7+==F=FGGGGFFGGCADFGC8,AB:,,6+@FC7+3@CGEGC,,@:44C?,21,1=*1>>@8::6C5@C+*:;6/9832>)0;3;;BDC7EFFAF4526F<?F:6),7)))*9*8?89554**6))0)(((*-((1(),.(48**,**,(()-()),,.).(-.).(-*>5).)/*0)
@M02542:52:000000000-J9N43:1:1101:8172:10107 2:N:0:GTGAAA
GTCGTCCACGCCCTAAACGATGTCAACTAGTTGTTGGGGATTCATTTCCTTAGTAACGTAGCTAACGCGTGAAGTTGACCGCCTGGGGAGTACGGTCGCAAGATTAAAACTCAAAGGAATTGACGGGGACCCGCACAAGCGGTGGATGATGTGGATTAATTCGATTCAACGCGAAAAACCTTACCTACCCTTGACACGCCACTAACGAAGCAGAGATGCATTAGGTGCTCGAAAGAGAAAGTGGATACAGGTGTTGCATGGCTGTCTTCAGCGC
+
CGFFCFGGGGDGGEEFFDFFGFGGFGGGGGGGFF@FFCC,BFFGGDGDFFEE<FFEDDBCEEGGGGGGGEEEGFGG,@ECFFEGGGGDEGFDE7FFGGGGGDEFFFGDFGGFGGGGGGFG?DGGG6@FGG8CEGGDEFGGDE*>EF:CCEFG9FGGFFG7AF5FG+=FCF584?6>DA5BAABGDFGFCFFF4<FFE156>B0FFF:E@5938;*.):C)>61*))5*))((.72(4149*4**)))9-))15A??B?2A1:?(C4*0*9*6).
@M02542:52:000000000-J9N43:1:1101:12373:10110 1:N:0:GTGAAA
GTAGTCCACGCCGTAAACGATGTCTACTAGCTGTTCGTGTCCTTGTGATGTGAGTAGCGCAGCTAACGCACTAAGTAGACCGCCTGGGGAGTACGGTCGCAAGATTAAAACTCAAATGAATTGACGGGGGCCCGCACGAGCGGTGGAGCATGTGGTTTAATTCGACGCAACGCGAAGAACCTTACCTACTCTTGACATCTACGGAAGACTGCAGAGATGCGGTTGTGCCTTCGGGAACCGTAAGACAGGTGCTGCATGGCTGTCGTCAGCTCGT
+
GGGGGGGGGGGGGGGGGGGGGGGGGGGGGGGGGGGGGGGGGGGGGGGGGGGGGGGGGGGGGGGGGGGGGGGGGGGGGGGGGGGGGGGGGGGGGGGGGGGGGGGGGGGGGGGGGGGGGGGGGGGGGGGGGGGGGGGGGGGGGGGGGGGGGGGGGGGGGGGGGGGGGGGGGGGGGGGGGGGGGGGGGGGGGGGGGGGGGGGGGFGGGGGGGGGGGGGGGGFGGGGGGGGGGGFFGGGFFGGGFFGFFFGGFGGFFFFFFFF?FGGFGFFF:0:FB)
@M02542:52:000000000-J9N43:1:1101:19274:10111 2:N:0:GTGAAA
GTAGTCCACGCCGTAAACGATGTCTACTAGCTGTTCGTGTCCTTGTGATGTGAGTAGCGCAGCTAACGCACTAAGTAGACCGCCTGGGGAGTACGGTCGCAAGATTAAAACTCAAATGAATTGACGGGGGCCCGCACAAGCGGTGGAGCATGTGGTTTAATTCGACGCAACGCGAAGAACCTTACCTACTCTTGACATCTACGGAAGACTGCAGAGATGCGGTTGTGCCTTCGGGAACCGTAAGACAGGTGCTGCATGGCTGTCGTCAGCTCGG
+
GGGGGGGGGGGGGGD7FGGGGGGGGGGGGGGGGGGGGGGFGGGGGGGGGGGGGGGGGGGGGGGGGGGGGGGGGGGGGGGGGGGGGGGGGGGGGGGGGGGGGGGGGGGGGGGGGGGGGGGGGGGGGGGGGGGGGGGDEGGGGGGGGGGFGGGGGGGGFGGGFGGGGGGGEBEDFGFFFFFFFFFGGGGFGFF7FDFFF<?DFFF537:FFGFFFEFFFDDA9>@FB?6C<A>2<>>>F?->72CFA<(76A?FDAFFFFFFFB??C77:5)*<>B
@M02542:52:000000000-J9N43:1:1101:14025:10142 1:N:0:GTGAAA
GTAGTCCATGCCGTAAACGGTGGGCACTAGGTGTGGGCAACATTCCACGTTGTCCGTGCCGCAGCTAACGCATTAAGTGCCCCGCCTGGGGAGTACGGCCGCAAGGCTAAAACTCAAAGGAATTGACGGGGGCCCGCACAAGCGGCGGAGCATGTGGCTTAATTCGACGCAACGCGAAGAACCTTACCAAGGCTTGACATACACCGGAAAGCATTAGAGATAGTGCCCCCCCTGTGGTCGGTGTACAGGTGGTGCATGGCTGTCGTCAGCTCGG
+
GGGGGGGGGGGGGG7FGGGGGGGGGGGGGGGGGGGGGGGGGGGGGGGGGGGGGGGGGGGGGGGGGGGGGGGGGGGGGGGGGGGGGGGGGGGGGGGGGGGGGGGGGGGGGGGGGGGGGGGGGGGGGGGGGGGGGGGGGGGGGGGGGGGGGGGGGGGGGGGGGGGGGGGGGGGGGGGGGGGGGGGGGGGGGGGGGGGGGGGGGFGGGGGGGGGGGGGGGGGGGGGGGFGGGGFFGGGFFFFGFFGBFFGGFGGFFFFFFFFFGGGFGFFFFFBFF)
@M02542:52:000000000-J9N43:1:1101:14239:10143 2:N:0:GTGAAA
GTAGTCCACGCCGTAAACGATGTCTACTAGCTGTTCGTGTCCTTGTGATGTGAGTAGCGCAGCTAACGCACTAAGTAGACCGCCTGGGGAGTACGGTCGCAAGATTAAAACTCAAATGAATTGACGGGGGCCCGCACAAGCGGTGGAGCATGTGGTTTAATTCGACGCAACGCGAAGAACCTTACCTACTCTTGACATCTACGGAAGACTGCAGAGCTGCGGTTGTGCCTTCGGGAACCGTAAGCCAGGTGCGGCATGGCTGGCGTCAGCTCGG
+
GGGGGGGGGGGGGGGGGGGGGGGGGGGGGGGGGGGGGGGGGFGGGGGGGGGGGGGGGGFGGGGGGGGGGGGGGGGGGGGGGGGGGG<FGDFFFGGFGEGGGGGGGGGGGGGGGGGGGGGGGFEFFGGGGGGGGGEGEEFEEGGEGGC=:F6FGGFFFGDFFGGGGGGC3;CDFGFFBFF>FFFGGGGFG?4@FBFFFFFDFF:>57>EF74?EFG7(:6763089((2<A228DF(-32D3837,(4.83))(((-((.4:0(3)*..))*))0
@M02542:52:000000000-J9N43:1:1101:12882:10154 1:N:0:GTGAAA
GTAGTCCACGCCGTAAACGATGTCTACTAGCTGTTCGTGTCCTTGTGACGTGAGTAGCGCAGCTAACGCACTAAGTAGACCGCCTGGGGAGTACGGTCGCAAGATTAAAACTCAAATGAATTGACGGGGGCCCGCACAAGCGGTGGAGCATGTGGTTTAATTCGACGCAACGCGAAGAACCTTACCTACTCTTGACATCTACGGAAGACTGCAGAGACGCGGTTGTGCCTTCGGGAACCGTAAGACAGGTGCTGCATGGCTGTCGTCAGCTCGG
+
GGGGGGGGGGGGGGFGGGGGGCGGGGGGGGGGGGGGGGGGGGGGGGGGGGGGGGGGGGGGGGGGGGGGGGGGGGGGGGGGGGGGGGGGGGGGGGGGGGGGGGGGGGGGGGGGGGGGGGGGGGGGGGGGGGGGGGGGGGGGGGGGGGFGGGGFFGGGGGGGGGGGGGGGGGGGGGGGGGGGGGGGGGGGGGGGGGGGGFGGGFGGGCCFFGF?7:CCCGDGDG88EECFGFFFGGDBBG3<@FG047FFFFGBFFFB>>7:<5CFG04?02)9>)
@M02542:52:000000000-J9N43:1:1101:15492:10157 1:N:0:GTGAAA
GTAGTCCACGCCGTCAACGGTGGGAACTAGGTGTTGGCGACATTCCACGTCGTCGGTGCCGCAGCTAACGCATTAAGTTCCCCGCCTGGGGAGTACGGCCGCAAGGCTAAAACTCAAAGGAATTGACGGGGGCCCGCACAAGCAGCGGAGCATGTGGCTTAATTCGACGCAACGCGAAGAACCTTACCAAGGCTTGACATACACCGGAAAGCATTAGAGATAGTGCCCCCCTTGTGGTCGGTGTACAGGTGGTGCATGGCTGTCGTCAGCTCGG
+
GGFGGGGGGGG@@E7FFGEGGGGGGGGFGGGGGFGGGGGGGCGGGGGGGGGGGFGGGGGGGGGGGGGGFGGGGGGGFGGGGGGG@FGGGGGECFDGEGGGGGGGDFGGGGFGGGGGGCFDBFFGFFGGGGE@FGGGGDCFGGFGGGEFGEEFGGEGFGFGGGFCGGFDEGGEGDGEE=E5CCFGGGGGGGGFFGFC8A<EFFFGGCEEGGGGFFFGGGFGFFEEC+27CDBBFGGF@EGC37C1?<FGFCCB@<<BAFB?F3*9C:BF<?263)
@M02542:52:000000000-J9N43:1:1101:5779:10168 1:N:0:GTGAAA
GTAGTCCATGCCGTAAACGGTGGGAACTAGGTGTTGGCGACATTCCACGTCGTCGGTGCCGCAGCTAACGCATTAAGTTCCCCGCCTGGGGAGTACGGCCGCAAGGCTAAAACTCAAAGGAATTGACGGGGGCCCGCACAAGCAGCGGAGCATGTGGCTTAATTCGACGCAACGCGAAGAACCTTACCAAGGCTTGACATACACCGGAAAGCATTAGAGATAGTGCCCCCCTTGTGGTCGGTGTACAGGTGGTGCATGGCTGTCGTCAGCTCGG
+
GGAFGGGGGGGGGGGGGGGGGGGD8FFGGGGGGGGGGGGGGGGGGGGGGGGGGGGGGGGGGGGGGGGGGGGGGGGGGGGGGGGGGGGGGGGEGGGGGEGGGGGGGGGGGGGGFGGGGGGGGGGGGGGGGGGDGGGGGGGGGGGGGGGGGGGGBFGGGGGGGGGFGGFGGGGGGGGGGGCEGGGGGGGGGGGGGGGDGGGGGFGGGGGGGGGGFGGFGFFGGGGGGGGGFGFEDFC6@FGGFBG:FF9FFGF?DFF:DAFFFGGFGBFFFFFF>)
@M02542:52:000000000-J9N43:1:1101:9110:10196 2:N:0:GTGAAA
GTAGTCCACGCCCTAAACGATGTCAACTAGTTGTTGGGGATTCATTTCCTTAGTAACGTAGCTAACGCGTGAAGTTGACCGCCTGGGGAGTACAGTCGCAAGATTAAAACTCAAAGGAATTGACGGGGACCCGCACAAGCGGTGGCGGATGTGGATTAATTCGATGCAACGCGAAAAACCTTACCTACCCTTGACATGCCACTAACGAAGCAGAAATGCATTAGGTGCCCGAAAGAGAACGGGGACACAGGTGCTGCATGGCTGTCGTCAGCTG
+
FFGGEDCDFGEGGGF,CFGGGFGA,EFGGGGGGC@FGC@FFCD9FGFCF<,CDFCFGEGGF<E<@FEGGGGGGGGGGGG@FFC=FGEEG7?EE<E@ECG>@:=FF9FGFGG@A8@;=,8A8C8ED>C+BFCECE86@<:EC835B*3*19C<,<D:7CD98F=,=:CGFA578:188;ABA8FGGC9AGFA).)/@<2F:6>377?)AB*74*88?47CA<9=*6<<F??(,(.-(.(8*/(/)-2()41)0.:<))(.612((*93))0)9*)
@M02542:52:000000000-J9N43:1:1101:13125:10210 1:N:0:GTGAAA
GTAGTCCATGCCGTAAACGATGTCTACTAGCTGTTCGTGTCCTTGTGATGTGAGTAGCGCAGCTAACGCACTAAGTAGACCGCCTGGGGAGTACGGTCGCAAGATTAAAACTCAAATGAATTGACGGGGGCCCGCACAAGCGGTGGAGCATGTGGTTTAATTCGACGCAACGCGAAGAACCTTACCTACTCTTGACATCTACGGAAGACTGCAGAGATGCGGTTGTGCCTTCGGGAACCGTAAGACAGGTGCTGCATGGCTGTCGTCAGCTCGT
+
GGGGGGGGGGGGGGGGGGGGGGGGGGGGGGGGGGGGGGGGGGGGGGGGGGGGGGGGGGGGGGGGGGGGGGGGGGGGGGGGGGGGGGGGGGGGGGGGGGGGGGGGGGGGGGGGGGGGGGGGGGGGGGGGGGGGGGGGGGGGGGGGGGGGGGGGGGGGGGGGGGGGGGGGGGGGGGGGGGGGGGGGGGGGGGGGGGGGGGGGGFGGGGGGGGGGGGGGGGGGGGGGGGGGGGFFGGGFFGGGFFGFFFFFFGGFFFFFFFFFGGDFGFB?<DFFF)
@M02542:52:000000000-J9N43:1:1101:27718:10215 2:N:0:GTGAAA
GTAGTCCATGCCGTAAACGATGAGTGTTCGCCCTTGGTCTACGCGGATCAGGGGCCCAGCTAACGCGTGAAACACTCCGCCTGGGGAGTACGGTCGCAAGACCGAAACTCAAAGGAATTGACGGGGGCCTGCACAGGCGGTGGAGCATGTGGTTTAATTCGATACAACGCTCAAAACCTTACCAGCCCTTTACATATGAACAAGAAAACCTGTCCTTAACGGGAGTGTACTTACTTGCAGTCCGGTTCTGCATGGCTGTTGGCAGGCCGTTGCG
+
FFGG<<FFFFFFEG>FGCCFA,FGGGGCFG7FGGEFG6EC9<CFGD@FG<66AC>+8CCFGGFGGGEGE>DEGEFGGGCGG@<D?CEG=EF+7E@+BEF=FF8:CF7:,@@E93,@:>BC,F88*3*>:CEGGF@CCC>E/=EFGF8++4C7ACC<1<FC5CCCGF6*7:*5)C)*)77?FB7C0>C:45)0@</*6)*-*-82.)02)1((2AC@4:76(.)0(((*)-).)9)4)5)2*,**9((0429@)604802,)((5*/.))))))0
@M02542:52:000000000-J9N43:1:1101:11826:10221 2:N:0:GTGAAA
GTAGTCCACGCCGTAAACGATGTCTACTAGCTGTTCGTGTCCTTGTGATGTGAGTAGCGCAGCTAACGCACTAAGTAGACCGCCTGGGGAGTACGGTCGCAAGATTAAAACTCAAATGAATTGACGGGGGCCCGCACAAGCGGTGGAGCATGTGGTTTAATTCGACGCAACGCGAAGAACCTTACCTACCCTTGACATCTACGGAAGACTGCAGGGATGCGGTTGTGCCTTCGGGAACCGTAAGACAGGTGCGGCATGGCTTTCGTCAGGTCGG
+
GGGGGGGGGGGGGGDGGGGGGGGGGGGGGGGGGGGGGGGGGGGGGGGGGGGGFGGFGGGGGGGGGGGGGDDGGGGGGGGGGGGGGGFGGGGGGGGGGGGGGGGGGFGGGFGGGGGADGGFG99EGGGGGG5CCGGGGGEFGGGB>D5?DG?FFGGGGGGGFGGGGGGGEDEGFG9DF36>FBFGGGF?C45=??446>?<=9?GF>3;5*).@6*.,9C:07)>;(474<A??B>;>??D7?<72<FFFF?4,3((((3((((.*1))0)/)7>
@M02542:52:000000000-J9N43:1:1101:15416:10247 2:N:0:GTGAAA
GTAGTCCACGCCGTAAACGATGTCTACTAGCTGTTCGTGTCCTTGTGATGTGAGTAGCGCAGCTAACGCACTAAGTAGACCGCCTGGGGAGTACGGTCGCAAGATTAAAACTCAAATGAATTGACGGGGGCCCGCACAAGCGGTGGAGCATGTGGTTTAATTCGACGCAACGCGAAGAACCTTACCTACTCTTGACATCTACGGAAGACTGCAGAGATGCGGTTGTGCCTTCGGGAACCGTAAAACAGGTGCTGCATGGCGTGCGTTCGCTCGG
+
GGGFFGGGGGGGDGGGGGGGGEFGGGFFGGGGGGGGGGFEFGCGGGGGGGGFDFGGGGGGGGGGGGGGGGGGGFFGGFFGD=FGGGDFFGGGGGGGGGGGGGGCG;EGGDCFGFEFFEGFF;?BDEEFD<CCEGG>5CFFGGGGGD*AFEFFEEGGFFFCFGGCGGDDEFGGFD@3;@?FF?FFFGF?F4689<FF2:FFFF<GFE>G4257F6:737DA9:8>(,4D<)5)1>;9>F<37377-31724))).).4643(-(()*)00))0)0
@M02542:52:000000000-J9N43:1:1101:9269:10278 2:N:0:GTGAAA
GAGTCCACGCCCTAAACGATGTCAACTAGTTGTTGGGGATTCATTTCCTTAGTAACGTAGCTAACGCGTGAAGTTGACCGCCTGGGGAGTACGGTCGCAAGATTAAAACTCAAAGGAATTGACGGGGACCCGCACAAGCGGTGGATGATGTGGATTAATTCGATGCAACGCGAAAAACCTTACCTACCCTTGACATGCCACTAACGAAGCAGAGATGCATTAGGTGCCCGGAAGAGAAAGTGGACACAGGTGCTGCATGGCTGTCGTCAGCTCG
+
GGGGGGGGGGGGGGGGGGEFGGGGGGGGGGGGGGGG>EGGGGGGGGGGGGGGGCGFGGGGGGGGGGGGGGGGGGGAAFFGGGGGGGGDGGGGGGGGGGGGGGGGGGGGGGGGGGGGGGDDFGGGDGGGDGGGGDGGGFGGGEGGDFGGGGGGFFFGGGGGFGGFGGGGFBGGFGBFFFFFFFFFGGGFGFFFFFFF3=F8;804).8E7CB?F5872:F):FFF><?*4194>B7B(8?C:6FG7)4518/0)3>7?D<3:0((0*.7)5666>
@M02542:52:000000000-J9N43:1:1101:16177:10291 2:N:0:GTGAAA
GTAGTCCACGCCGTAAACGGTGGGCACTAGGTGTGGGCAACATTCCACGTTGTCCGTGCCGCAGCTAACGCATTAAGTGCCCCGCCTGGGGAGTACGGCCGCAAGGCTAAAACTCAAAGGAATTGACGGGGGCCCGCACAAGCGGCGGAGCATGTGGCTTAATTCGACGCAACGCGAAGAACCTTACCAAGGCTTGACATACACCGGAAAGCATTAGAGATAGTGCCCCCCTTGTGGTCGGTTTACAGGTGGTGCATGGCTGTTCGCAGCTCGG
+
GGGGGGFEGGGGGGGGGGGGGGGGGGGGGGGGGGGGGGGGGGGGGFGGGGGGGFGGGGGGEGGCEGGCFGGEEGGGGGGGGGGEGGGGGGFFGEFGGGGGGGFEEGGGGFGGGGGG6FFFGGG?6AFDGGGDGGCCGGGGGFFGDGGGEGGGGGGFGGFGF+<FFD7C>BEDFG>B>B>B48)2:7EF7?FF@3?B??4>??20<DFGEG01F:@4)2>4<?FF26)9?92905<:6?47)(**,.)=38?F604)).(87(,.*/))8)0/)0
@M02542:52:000000000-J9N43:1:1101:13290:10305 2:N:0:GTGAAA
GTAGTCCACGCCGTAAACGATGTCTACTAGCTGTTCGTGTCCTTGTGATGTGAGTAGCGCAGCTAACGCACTAAGTAGACCGCCTGGGGAGTACGGTCGCAAGATTAAACCTCAAATGAATTGACGGGGGCCCGCACAAGCGGTGGAGCATGTGGTTTAATTCGACGCAACGCGAAGAACCTTACCTACTCTTGACATCTACGGAAGACTGCCGAGATGCGGTTGTGCCTTCGGGAACCGTAAAGCCGGTGCTGCATGGCCGTCGTCAGCTCGG
+
GFEFGGGGGGGFGGGCFFGCFFGGFGGGGGGGGGGGGGGGGGFGGGFGCFGFAF@FFGGGGCFFGGGDEGGDGGGGGDGGGGGGGGDFGBEGGFGGFGGGGGGGGGGGG,@EAFFCFFGGGGGFGGG:CBECCGGGGGGGG:8BE>*1:59?C9CCFFFFFEF5@DGGFFDDBDBDD)?FF?*:FGGFF*9@F<4764?474<CE37C@081*/2775C<6;75;21724)2,)49;?:CD(**))()42.5.)44<<0(((--175)))*).8
@M02542:52:000000000-J9N43:1:1101:4508:10365 2:N:0:GTGAAA
GTAGTCCACGCCCTAACGATGTCAACTAGTTGTCGGGTCTTCATTGACTTGGTAACGTAGCTAACGCGTGAAGTTGACCGCCTGGGGAGTACGGTCGCAAGATTAAAACTCAAAGGAATTGACGGGGACCCGCACAAGCGGTGGATGATGTGGATTAATTCAATGCAACGCGAAAAACCTTACCTACCCTTGACATGTATGGAACCCTGCTGAGAGGTGGGGGTGCCCGCAAGGGAGCCCTACCACAGGTTCCGCATTGCCGCCGTCACCCCGC
+
GGFCFGGGGGGGGGGGGGGGFGDGGGGGGGGAFEGGGGGGGGGGGGGGGGGGGGGGGGG8FGGGGGGGGGGGGFGGGGGGGGDGGGGGDGGFGEGGGECFGGDGGGGGFGGGGGFGFGGDDGGG>BEDEE>EGDGGGGGCE:8EDCCFFGGGGGFGGFGGF7E@7CFFFFGD4C>EFD>FFFF4@CCFF4A493;C3CFEFFFGFF3EFGF)+/+7:FGF0@:)(129:412730(171*28*7)52)(.*14::((-).)-(4))8)09)<))
@M02542:52:000000000-J9N43:1:1101:21282:10374 2:N:0:GTGAAA
GTAGCCCACGCCGTCCACGGTCGGCACTAGGTGTTGGCGACATTCCACCCCGTCGGTCCCGCAGCTAACGCATTAAGTTCCCCGCCTGGGGACTCCGCCCGCAAGGCTAAAACCCAAAGGCATTGACGGCGCCCCGCCCAACCAGCCGACCATGTGGCTTAATTCGCCGCAACGCGAACAACCTTACCACGCCTTGACCTACCCCGCAAAGCCCTAGAGATAGCGCCCACCTTGTGGCCCGTCTCCACGTCGTGCCTGCCTGTCTCCCGCCCCG
+
,;@@,CFFGDGG@@++8E,:9,+7+@F<6,:CECFC<F++@@@,EFE@,6@>8B++4,@C+C>CF@,,B4F=?F,,,C<FGGG+4C++4++6+,,6>+3@>C+6==@,,,,,@3@++,,,,,3,*,@*>*@*>EE*:*=*/*=3CG51**2/++59<CC*=3;+</*7)0*)890)))..),77>*<9:)))84)/-8*)*.(9>>)/578:**0)(9*))/1*(,-7(4?()*))-((/)-**()))-(.0,-3().(..5).***)))08).
@M02542:52:000000000-J9N43:1:1101:28774:10376 2:N:0:GTGAAA
GTAGTCCACGCCGTAAACGGTGGGAACTGGGTGTTGGCGACATTCCACGTCGTCGGTGCCGCAGCTAACGCATTAAGTTCCCCGCCTGGGGAGTACGGCCGCAAGGCTAAAACTCAAAGGAATTGACGGGGGCCCGCACAAGCAGCGGAGCATGTGGCTTAATTCGACGCAACGCGAAGAACCTTACCAAGGCTTGACATACACCGGAAAGCATTAAAGACAGTGCACCCCTTGTGGTCGGTTGACAGGTGGTGCATGGCTGTCGTCAACCCGG
+
GGGGGGGGGGGGGGGGGGGGGGGGGGGGGGCFGGGGGGGGGGGGGGFGGGGGGGGGGGGGGGGGGGGGGGGGGGGGGGGGEGGGGGGGGGGGGGDFGGGGGGGEFGGGGGGAFGGGGGGGF?FGGGGDGGGGEEEGGDDGGGGGGGCC5CCGGGGGGF*AFGGGGG7C3>=DEDB@E>@EF0@CGGG?7<>F>7:E?:96622*8B35>D18@CFF)2758?)/44)>??F:?5:03,4>D1/)(54*2))5((.44<74,(..**0.0*)))0
@M02542:52:000000000-J9N43:1:1101:21039:10379 2:N:0:GTGAAA
GTAGTCCACGCCGTAAACGATGTCTACTAGCTGTTCGTGTCCTTGTGATGTGAGTAGCGCAGCTAACGCACTATGTAGACCGCCTGGGGAGTACGGTCGCAAGATTAAAACTCAAATGAATTGACGGGGGCCCGCACAAGCGGTGGAGCATGTGGTTTAATTCGACGCAACGCGAAGAACCTTACCTACTCTTGACATCTACGGAAGACTGCAGAGATGCGGTTGTGCCTTCGGGAACCGTAAGACAGGTGCTGCATGGCTGTCGTCAGCTCGG
+
GGGGGGGGGGGGGGGEGGGGGGGGGGGGGGGGGGGGGGFGGGGCFFGGGGGGGGGGGGGGGGGGGFGGGGGGGGGGGGFGFGGGGGGGGGGGGGGGGGGGGGGGGGGGGGGGGGGGGGGGGGGGGGGGGGGGGECGGGGGGGGGGGFFGFEFGGGGGGGGFGGGFGGGFFEDFGFFFEFFF0FGGGGFG6FFF2=FAAFFFFBC7BFGFF?09C7.4CCBF3)86??CAF<33>B>F:?GC:DFB>?514973<??2)4(201<3*..8?/95>
@M02542:52:000000000-J9N43:1:1101:14739:10385 2:N:0:GTGAAA
GTAGTCCACGCCCTAAACGATGTCAACTGGTTGTTGGGAGGGTTTCTTCCCAGTCACGTAGCTAACGCGTGAAGTTGACCGCCTGGGGAGTACGGCCGCAAGGTTGAAACTCAAAGGAATTGACTGGGACCCGCCCAAGCTGTGGACGATGTGGTTTAATTCGATGCAACGCGAAAAACCTTCCCTACCCTTGACATGCCATGAATTCTTCACAGATGTGGGAGTGCCCGAAAGGTAACCTGGACACAGGTGCTGCATGGCCGGCCTCACCCCG
+
GECFCFGGGGG,@F,CF<;@FCCA,<C<<FFFFGGFC7@FFCBF7,CFG,<,:A,9<BF@F<E9?E::C+:=F9BE5,=FGG7FF7B=+8+=44+@CEGC>=@FF8>F5EDC,,,3+,6DCFCA=9888@EGGG++5::5,>73@*318C*1,,>8DE9:=,*4=C*0;A55)165))8BF))*2CFFG58AA<FFD?F:*))2/6*0**.4+++)97*).)))(.6*.-((-0,)).5:7(97:?()4(*00)-.4:41(41()))09).0))
@M02542:52:000000000-J9N43:1:1101:11736:10393 2:N:0:GTGAAA
GTAGTCCATGCCGTAAACGATGAGTGTTCGCCCTTGGTCTACGCGGATCAGGGGCCCAGCTAACGCGTGAAACACTCCGCCTGGGGAGTACGGTCGCAAGACCGAAACTCAAAGGAATTGACGGGGGCCCGCACAAGCGGTGGAGCATGTGGTTTAATTCGAAGCAACGCGCAGAACCTTACCAGCCCTTGACATGCCCGGCTACCTGCAGCAATGCAGGGTTCCCTTCGGGGACGGGGACACAGGGGCTGCAGTGCTGTCGTCAGCCCGTTGG
+
GGGGGGGGGGGGGGGEGGGGGGGGGGGGGGGGGDGGGGGGGGGGGGFFGGGGGGGGGGGGGGGGGGGGGGGFGGGGGGGGGGGGGGGGGGGGGGGGGGGGGGGG>FGG9FGG9DGGGGGFGGGG6BEGGGEGEGDGGGGEEGG*8<59@<EGFFG69<FGFCGGGGGGEFCDBGFFFFF=FFFGGGGEC7@F4)//4?4:B>6C5?FFFGF)*229(*2.37FF>?BGF??FF31((46391**4(()(-<B:().)-458:<:*56))8)))7
@M02542:52:000000000-J9N43:1:1101:29324:10418 2:N:0:GTGAAA
GTAGTCCACGCCGTAAACGATGTCTACTAGCTGTTCGTGTCCTTGTGATGTGAGTAGCGCAGCTAACGCACTAAGTAGACCGCCTGGGGAGTACGGTCGCAAGATTAAAACTCAAATGAATTGGCGGGGGCCCGCACAAGCGGTGGAGCATGTGGTTTAATTCGACGCAACGCGCAGAACCTTACCTACTCTTGACATCTACGGAAGACTGCAGAGATGCGGTTGTGCCTTCGGGAACCGTAAGACAGGTGCTGCATGGCTGTCGTGAGCTCGG
+
GGGGGGFFGGGGGGGGGGGGFGGCGGGGGGGGGGGDDEGFFFGGGGGGGGGGDGGGGGGGGDDGGGGGGGG>FCFGGGCFEEGGGGGFGGGGGGDGGGGDEGGFGGGFGGGGGGGGGGGGGGGGCEE>CFGGD>EGGGDFFEC889;*8:<FGFGFFFFFFF7EC**)0;ED>C(8<5?@)3BGFGG?6?F?FBFF:4/5BA?C)8)*7D00CE@51>*697>>6:17<AA3?>699<:DD:D4)),<6<)))<2(.)41147)1/))0996B>
@M02542:52:000000000-J9N43:1:1101:27190:10435 2:N:0:GTGAAA
GTAGTCCACGCCGTAAACGATGATAACTAGCTGTCCGGGTTCATGGAACTTGGGTGGCGCAGCTAACGCATTAAGTTATCCGCCTGAGGAATACGGTCGCAAGATTAAAACTCAAAGGAATTGACGGGGGCCTGCACAAGCGGTGGAGCATGTGGTTTAATTCGAAGCAACGCGCAGAACCTTACCAGCGTTTGACATGGCTAGTATGATTTCCAGAGATGGATTTCTTTAGTTCGGCTGGCTAGCCCACAGGTGCTGCATGGCTGTCGTCAGG
+
GGGGGGGGGGGGGGGGGGGGGGGGDFGGGGGGGGFGGGGFEGGGGGGGGGGGGGGGGGGGGGGGGGGGGGGGGFGGGGGGFEGGGGGGGGGGGGGGGGGGGGGFGFGGGGGGFADGGGGGGGGGGGGGGGGEGFGGGGGGGGGGGGGGGGGGGGGGGGF?>FGGGGEGFFECA3::5AFFF@FCG4<FFEE>:?FFBA=3<72FF4*<4CAAFFFF879)5?@FFFFG9))-6@)(((47<65:<>()((0)(4(5-).4AF?057F6))0)07
@M02542:52:000000000-J9N43:1:1101:28184:10436 2:N:0:GTGAAA
GTAGTCCACGCCGTAAACGATGAGTGCTAAGTGTTAGAGGGTTTCCGCCCTTTAGTGCTGAAGTTAACGCATTAAGCACTCCGCCTGGGGAGTACGGCCGCAAGGCTGACACTCAAAGGAATTGACAGGGGCACGCACAAGCGGTGGACGAAGTGGTTTAATTCGAGGCAACGCGAAGAACCTTACCAGGTGCTGACACCCTCTGAAAACCCTAAAGAAAGGGCTTCTCCTGAGAGAGCAGGGTGACAGGTGGTGCAGAGTTGTCGTCAGACCG
+
<C@9CF9CCC:D68,:C@,@FFGECC<C6<<FFC,,E,CCCB6:@,,68@@D<@<C9@BD,CEEFGFGGD:FCFF?,CF,,CFC:FF7?FG>BA,?@E+8+@:=F+,AA8>,A,,8AFG8=F8EC=DF7+6+3@3++@E66,684@57,*4**1?D91;FFCD,/=,5??GC>C6).0:95=F*?6++0.)))/@=:2)-781*)96<*946*2*9)**..5))(((2.)),).).(-(**(124:0@<:7@8((),))())-.;77>.<*))0
@M02542:52:000000000-J9N43:1:1101:19915:10439 2:N:0:GTGAAA
GTAGTCCACGCCGTAAACGATGTCTACTAGCTGTTCGTGTCCTTGTGATGTGAGTAGCGCAGCTAACGCACTAAGTAGACCGCCTGGGGAGTACGGTCGCAAGATTAAAACTCAAATGAATTGACGGGGGCCCGCACAAGCGGTGGAGCATGTGGTTTAATTCGACGCAACGCGAAGAACCTTACCTACTCTTGAGATCTACGGAAGACTGCAGGGATGCGGTTGGGCCTTCGGGAACCGTAAGACAGGTTCTGAAGTGCTGTCGTCAGCCCGG
+
GGDGGGGGGGGGGGG7FEFGGGGFGFGGGFGGGCGGGGGGGGGGGGGGGGGGGGGGGGGGDCGGGFGGGGGGGGGGGDFFFFDGGGGGGG7BFGGGGGGDGGGFCGGGGGGGGGGFGFFGDFCGDEGGG@*BEGGGGGGGGGGGGCBCFGGCC9E=CCC@FGFGG3C38>E5)9655:?@F?FGGFGFF*)*1-*)(-0.1429>>>FFD0400*)-27<(577(((944:23B09(-,7C(9C-73?8>**8).))62-)654**))7))0)7
@M02542:52:000000000-J9N43:1:1101:13962:10459 2:N:0:GTGAAA
GTAGTCCATGCCGTAAACGATGAGTGTTCGCCCTTGGTCTACGCGGATCAGGGGCCCAGCTAACGCGTGAAACACTCCGCCTGGGGAGTACGGTCGCAAGACCGAAACTCAAAGGAATTGACGGGGGCCTGCACAAGCGGTGGAGCATGTGGTTTAATTCGATACAACGCGCAAAACCTTACCAGCCCTTGACATATGAACAAGAAAACCTGTCCTTAACGGGATGGTACTTACTTTCATACAGGTGCTGCCTGGCTTTCGTTAGCCCGTGTCG
+
GGGGGGGGGGGGGGGGGGGGGGGGGGGGGGGGGGGGGGGGGGGGGGGGGFGGGGGGGGGGGGGGGGGGEGGGGGGGGGGGGGGGGGGGGFGGGGGGGGGGGGGGGGGGFFFGAFGDGGFFGGCGGGGGGGGGGGGFF@EEGGGFCGGGGGFGFGGGGGFFFECF5:FFFFEGEGBFFFFFFBFGGGFEGF:BFAFF<AF446:5>:FF?D<:@?C*6C7A0)00(38F<<A>AF<AFB<FF<7:3A3?4)9)).8B0((.-(((1*)0).).05
@M02542:52:000000000-J9N43:1:1101:29205:10476 2:N:0:GTGAAA
GTAGTCCACGCCGTAAACGATGTCTACTAGCTGTTCGTGTCCTTGTGATGTGAGTAGCGCAGCTAACGCACTAAGTAGACCGCCTGGGGAGTACGGTCGCAAGATTAAAACTCAAATGAATTGACGGGGGCCCGCACAAGCGGTGGAGCATGTGGTTTAATTCGACGCAACGCGAAGAACCTTACCTACTCTTGACATCTACGGAAGACTGCAGAGATGCGGTTGTGCCTTCGGGAACCGTAAGACAGGTGCTGCATGGCTGTCGTCGGCTGGG
+
GGGGGGFGGGGGGGGGFGGGGGGGGGGGFFGGGGGGGGGGGFGGGGGGGGGGGGGGGGGGGEGDGGGGGGGGGGGGGAFGGGGGGGFFGGGGGGGGGGGGGGGGGGGGGGGGFGGGGGFGGGGGGGCEEGDG>ED>EDGGGDGGGGGCCFGGGGGFGGGGFG7FFDGGEEGGFGFFDBFF4<?GCGCFGF?FF2=:<94)9<?GF>DE:7><FGD57CC<;E:@>:1:><4.2@B01((9*(*1.44?<A)).:30):<0(4?2<*))73)))0
@M02542:52:000000000-J9N43:1:1101:18243:10488 2:N:0:GTGAAA
GTAGTCCACGCCGTAAACGATGAATGTTAGCCGTCGGGCAGTATACTGTTCGGTGGCGCAGCTAACGCATTAAACATTCCGCCTGGGGAGTACGGTCGCAAGATTAAAACTCAAAGGAATTGACGGGGGCCCGCACAAGCGGTGGAGCATGTGGTTTAATTCGAAGCAACGCGCAGAACCTTACCAGCCCTTGACATGCCCGGCTACCTGCAGAGATGCAGGGTTCCCTTCGGGGACCGGGACCCAGGTTCTGCATGGCTGTCCTCAGCTCGGG
+
GGFEFGGGGGGGGG7FGGGGGGGGGGGGGGGGGGGGGGGGGGGGGGGGGGGGGGEGFGGGGGGGGGGGGGGGGGGGGGGGGGGGGGGGEGGGGGGGGGGGGGFGGGGGGGGGGGGGGGGGG9=FGGGGGGGGGGGGGGGGGGGGG*2?:CEGGGFGGGGGF?EDGGGGFFEDFGFFFFFFFBFFGGGFGFFFF>F642?0?BB))7);6F?F+:*06FDA2>B5:64FADBF<F>>B07D32C*(,4),)0*69-6>?134(),*0*/9*0.)0
@M02542:52:000000000-J9N43:1:1101:21071:10490 2:N:0:GTGAAA
GTAGTCCACGCCGTAAACGATGTCTACTAGCTGTTCGTGTCCTTGTGATGTGAGTAGCGCAGCTAACGCACTAAGTAGACCGCCTGGGGAGTACGGTCGCAAGATTAAAACTCAAATGAATTGACGGGGGCCCGCACAAGCGGTGGAGCATGTGGTTTAATTCGACGCAACGCGAAGAACCTTACCTACTCTTGACATCTACGGAAGACTGCAGAGATGCGGTTGTGCCTTCGGGAACCGGAAGACAGGTGCTGCATGGCTGTCGTCAGCCCGG
+
GGFGGGGGGGGGGGE7FGGGGGGGGGGGGCGGGGGGGGGGGGGGGGGFGGGGGGGGGGGGGGGGGFGGGGGGGGFGGGFGGGGGGGGGGGGGGGGGFGGGGGGGGGGGGGGGGGGFGGGGGGFGFEEGGGGEGGE>EGGGGGGEGGGFGG?CGGGGGGGGFGGGGGGGFFGGFGFFFFFFF<BFDFGBCFFFFFFFFB@<FA<37>5FF*)3CF<:(2:9-).5(,3>AFF?F:>>>?67)-C)13:FFF)68AFF<5(33182**8)0))0.5
@M02542:52:000000000-J9N43:1:1101:19340:10502 2:N:0:GTGAAA
GTAGTCCACGCCGTAAACGATGTCTACTAGCTGTTCGTGTCCTTGTGATGTGAGTAGCGCAGCTAACGCACTAAGTAGACCGCCTGGGGAGTACGGTCGCAAGATTAAAACTCAAATGAATTGACGGGGGCCCGCACAAGCGGTGGAGCATGTGGTTTAATTCGACGCAACGCGAAGAACCTTACCTACTCTTGACATCTACGGAAGACTGCAGAGATGCGGTTGTGCCTTCGGGAACCGTAAGACAGGTGCTGCATGGCTGTCGGCCGCTCGG
+
GGGGGGGGGGGGGG7FFGGGGGGGGGGGGGGGGGGGGGGGGGGGGGGGGGGGGGGGGGGGGGGGGFGGGDGGGEFGGGGGGGGGEGGGGGGGGGGGGGGGGDDFGFGGGGGGGGG9FGFGF;DGGGGGEGEBECGGGGGGGGGEGDFFGGFGFGGGGGGGFGFGG<EGFFGDFGFBE>@F@?FGGGGFG*?FFFFF<>?BF9?GFFDC?GFFG6<;:*096B)71,(:<<<?<DFF9B?<7275),.73-)0)-,8>F0:1((,*))))))07>
@M02542:52:000000000-J9N43:1:1101:10688:10504 2:N:0:GTGAAA
GTAGTCCACGCCGTAAACGATGTCTACTAGCTGTTCGTGTCCTTGTGATGTGAGTAGCGCAGCTAACGCACTAAGTAGACCGCCTGGGGAGTACGGTCGCAAGATTAAAACTCAAATGAATTGACGGGGGCCCGCACAAGCGGTGGAGCATGTGGTTTAATTCGACGCAACGCGAAGAACCTTACCTACTCTTGACATCTACGGAAGACTGCAGAGATGCGGTTGTGCCTTCGGGAACCGTAAGACAGGTGCTGCATGGCTGTCGTCAGCTCGG
+
GGGGGGGGGGGGGGGGGGGGGGGGGGGGGGGGGGGGGGFGGGGGGGGGGGGFGGGGGGGGGGGGGGGGGGGGGGGGGGGGGGGGGGGGGGGGGGGGGGGGGGGGGGGGGGGGGGGGGGGGGGGGGGGGGGGGGGGGEGGFGGGGGGGGGGGGDGGGF>FG6EFGGGGGDEECDD@EFD?>:?FGGCFFG*<FFAFFDAFF?<<DFFBGFF?B?+<),0*<>>>DFF0FBADF1>>>>?:GGFG*:?(5:A9?BD<:4::?<:?<5*.0<6*))0
@M02542:52:000000000-J9N43:1:1101:23274:10533 1:N:0:GTGAAA
GTAGTCCACGCCCTAAACGATGTCAACTAGTTGTTGGGGATTCATTTCCTTAGTAACGTAGCTAACGCGCGAAGTTGACCGCCTGGGGAGTACGGTCGCAAGATTAAAACTCAAAGGAATTGACGGGGACCCGCACAAGCGGTGGATGATGTGGATTAATTCGATGCAACGCGAAAAACCTTACCTACCCTTGACATGGATGGAATCCCGCTGAGAGGTGGGAGTGCTCGAAAGAGAACCGTCGCACAGGTGCTGCATGGCTGTCGTCAGCTCG
+
GGGGGGGGGGGGGGGCFGGGGGGGEFGFGGFGGGGGGGGGGGGGGGGGGGGGGGGGGGGGGGGGGGGGGGGGGGGGGGGGGGGGGGGGGGGGGGGGGGGGGGGGGGGGGGGGGGGGGGGGGGGGGGGGGGGGGGGGGGGGGGCGGGGGGGGGGGGGGGGGGGGGGGGGGGGGGGGGGGGGGGGGGGGGGGGGGGGGGGGGGFGGGGGGGGGGGGGGGGG5=EFEGGGFGGFFDGGFFGGGEFG>FFGGFGGBFFFFFFD:FGGFGFFFFBFBF3
@M02542:52:000000000-J9N43:1:1101:22228:10551 2:N:0:GTGAAA
GTAGTCCACGCCGTAAACGATGATAACTAGCTGTCCGGGTTCATAGAACTTGGGTGGCGCAGCTAACGCATTAAGTTATCCGCCTGGGGAGTACGGTCGCAAGATTAAAACTCAAAGGAATTGACGGGGGCCTGCACAAGCGGTGGAGCATGTGGTTTAATTCGAAGCAACGCGCAGAACCTTACCAGCCTTTGACATCCTAGGACGACTTCTGGAGACAGATTTCTTCCCTGCGGGGACCTAGTGACAGGTGCTGCATGTCTGTCGTCACCCG
+
GGGGFGGGGGGGGGFGFGGGBCAEFGEFGGGGGGGGGEE:FGGGGGFAFEFFEFFCEG7@CFGGFFGGGGGGF?FGFGGGGGGEGGDFE7>CCFGDBECEGGGGFGDG,CEFGDGD988DFFGGDG6CE<CECEF8C9DDFEEEC7>CECEFFGGGF,6BBCFEF;EGFFGDFD0)).685@FG44+=C>>F7A??<BFFF).*9?3EFG:B7@+=,*78:56*-6<G<634).4991(77:*962<FD?@9(.)-)()6))))0*)0.))*0)
@M02542:52:000000000-J9N43:1:1101:11099:10576 2:N:0:GTGAAA
GTAGTCCACGCCGTAAACGATGTCTACTAGCTGTTCGTGTCCTTGTGATGTGAGTAGCGCAGCTAACGCACTAAGTAGACCGCCTGGGGAGTACGGTCGCAAGATTAAAACTCAAATGAATTGACGGGGGCCCGCACAAGCGGTGGAGCATGTGGTTTAATTCGACGCAACGCGAAGAACCTTACCTACTCTTGACATCTACGGAAGACTGCAGAGATGCGGTTGTGCCTTCGGGAACCGTAAGACAGGTTCTGCATGGCTGTCGTCAGCCCGG
+
GGGGGGGGGGGGGGGGGGGGGGGGGGGGGGGGGGGGGGGFGGGGGGGGGGGGGGGGGGGGGGGGGGGGGGGGGGGGGGGGGGGGGGGGGGGGGGGGGGGGGGGGGGGGGGGGGGGGGGGGGG8EFGGFEEGGGGGGGGGGGGGGGGFGGGGGGGGGGGGGFGGGGGGGEEGDEGFFFFFFFFFGGGGFG?FFFAFFFFF<FFBGFFEGFGFFFCC>7:C<BFFF6:(74>A53>BF;BFGG:D7AFFFFF**59996)16??7<<9>)86)07>
@M02542:52:000000000-J9N43:1:1101:13587:10579 1:N:0:GTGAAA
GTAGTCCACGCCGTAAACGATGTCTACTAGCTGTTCGTGTCCTTGTGATGTGAGTAGCGCAGCTAACGCACTAAGTAGACCGCCTGGGGAGTACGGTCGCAAGATTAAAACTCAAATGAATTGACGGGGGCCCGCACAAGCGGTGGAGCATGTGGTTTAATTCGACGCAACGCGAAGAACCTTACCTACTCTTGACATCTACGGAAGACTGCAGAGATGCGGTTGTGCCTTCGGGAACCGTAAGACAGGTGCTGCATGGCTGTCGTCAGCTCGG
+
GGGGGGFGEFGGGGFCFFGGGGGGGGGGGGGGGFGGGGGGGGGGFGGGGGGGGGGGGGGGGEEFFGGGGGGGGGGGGGGGGGGGGGGGGCFGGGGGGGGGGGGGGGGGGGFGGGGGGGGGGEGGGGGGGGGGGGGGGDFFGGGGGGGGGGGGGGGGGGGGFGGGGGGGGGGEEGGGGGGGG>FFGGGGGFGGGGGGFGF?FFFGGGGGGGGGGGGGGGGGGG*:E:DGGG2FGGG@;:CDFFGFF2<C@F:?FF>?5<1<GGGFFFFFB:<?>)
@M02542:52:000000000-J9N43:1:1101:7365:10587 1:N:0:GTGAAA
GTAGTCCATGCCGTAAACGATGAGTACTAGCTGTCGGAGGTTACCCCCTTCGGTGGCGCAGCTAACGCATTAAGTACTCCGCCTGGGAAGTACGCTCGCAAGAGTGAAACTCAAAGGAATTGACGGGGACCCGCACAAGTAGCGGAGCATGTGGTTTAATTCGAAGCAACGCGAAGAACCTTACCTAAGCTTGACATCCTTTTGACCTCTCCCTAATCGGAGATTTCCCTTCAGGGACAGAAGTGACAGGTGGTGCATGGTTGTCGTCAGCTCG
+
GGGGGGGGGGGGGGGGGGGFGGGGGGGGGGGGGGGGGGGGGGGGGGGGGGGGGGGGGGGGGGGGGGGGGGGGGGGGGGGGGGGGGGGGGGGGGGGGGGGGGGGGGGFFDFGGGGGGGGGGGGGGGGGEGGGGGGGGGGGGGGGGGEGGGGGGGGGGGGGGGGBFFGCGGGGGGGGGGGGGGGCFGGGGGGGGGGGGGGGFGFGGGGGGGGGGGGGFGGFGGGGGGGGGGGFFGGGFFFDDFFF>FDGGFGGFFF?>?AFBGGGFG?BFF???F>
@M02542:52:000000000-J9N43:1:1101:16493:10598 2:N:0:GTGAAA
GTAGTCCACGCCCTAAACGATGTCAACTGGTTGTTGGGTCTTCACTGACTCAGTAACGAAGCTAACGCGTGAAGTTGACCGCCTGGGGAGTACGGCCGCAAGGTTGAAACTCAAAGGAATTGACGGGGACCCGCACAAGCGGTGGATGATGTGGTTTAATTCGATGCAACGCGAAAAACCTTACCCACCTTTGACATGTACGGAATCCTTTAGAGATAGAGGAGTGCTCGAAAGAGAGCCGTAACACAGGTGCTGCATGGCTGTCGTCAGCCCG
+
GGE@FGGGGGGCGGCGGGGGGGGGCFGGGGGGGGGGGGGGGGGGGGGGGGGGFGGGGGGDEGGGGGGGGEGGGGGGGGGGGGGGGGGCFEFGGGGGGGGGGGGGGGGFGGCFGGGFFEGFGC8EGEGGGGGGDGGGDGGGG>8EECGCF@EGGGCGFFGDAFGGGGGGFFGD>DFFFFFDFFFFGGGFGFFFFFFF<4BAFB>GB>=C=FA<98C4:>CAA475::<*486?:D??F::FD?GD<28F<0=47ADFFF27(,1,*1.557)))0
@M02542:52:000000000-J9N43:1:1101:20003:10629 1:N:0:GTGAAA
GTGGTCCACGCCGTAAACGATGTCTACTAGCTGTTCGTGTCCTTGTGATGTGAGTAGCGCAGCTAACGCACTAAGTAGACCGCCTGGGGAGTACGGTCGCAAGATTAAAACTCAAATGAATTGACGGGGGCCCGCACAAGCGGTGGAGCATGTGGTTTAATTCGACGCAACGCGAAGAACCTTACCTACTCTTGACATCTACGGAAGACTGCAGAGATGCGGTTGTGCCTTCGGGAACCGTAAGACAGGTGCTGCATGGCTGTCGTCAGCTCGG
+
GGDBGFFEFFGGGCB;F,C@FFFGGGFGGFGGFGGGEGGGFGGGFGGFGGGFFGFFFE@FGGEFGGDDGGGGFGGGFFGGGGEGGGGFF=CFGGC=EFGGEGGGFF<FGFGEFFC9F<FDGFGGGGGGGGGFGGGGEEGGGGEGGGFFFGGGGGGGGGGGC<FFGGGGGGGGGGGGGGGGFEGFGGGGFGGGFGFGGGGFGFGG8C=FGGGGGGGDFDEECEGGGGGGGGFFGEGFDFGGFFGBFFGGFGGFFFFFF<<?GGGFGFF?B?AFE)
@M02542:52:000000000-J9N43:1:1101:25915:10640 1:N:0:GTGAAA
GTAGTCCACGCCCTAAACGATGTCAACTAGTTGTTGGGGATTCATTTCCTTAGTAACGTAGCTAACGCGTGAAGTTGACCGCCTGGGGAGTACGGTCGCAAGATTAAAACTCAAAGGAATTGACGGGGACCCGCACAAGCGGTGGATGATGTGGATTAATTCGATGCAACGCGAAAAACCTTACCTACCCTTGACATGCCACTAACGAAGCAGAGATGCATTAGGTGCTCGAAAGAGAAAGTGGACACAGGTGCTGCATGGCTGTCGTCAGCTC
+
GGEFFGGGGGGGGGGGGGGGGGGGGGGGGGGGGGGGGGGGGGGGGGGGGGGGGGGGGGGGGGGGGGGGGGGGGGGGGGGGGGGGGGGGGGGGGGGGGGGGGGGGGGGGGGGGGGGGGGGGGGGGGGGGGGGGGGGGGGGGGGGEGFFGGGGGGGGGGGGGGGGGGGGGGGGGGGGGGGGGGGGGGGGGGGGGGGGGGGGGGFGGGGGGGGGGGGGGGGGGGGGGGGGGGGFEGGGFFGGGFFGBFFGGFGGFFFFFFFFFGGGFGBFFFFFFFF
@M02542:52:000000000-J9N43:1:1101:2931:10644 2:N:0:GTGAAA
GTAGTCCACGCTGTAAACGATGCTAACTCGTTTTTGGGGATTTACCTTCAGAGACTAAGCGAAAGTGATAAGTTAGCCACCTGGGGAGTATGAACGCAAGTTTGAAACTCAAAGGAATTGACGGGGGCCCGCACAAGCGGTGGATTATGTGGTTTAATTCGATGATACGCGAGGAACCTTACCAAGGCTTAAATGGGAATTGATCGGTTTAGAAATAGACCTTCCTTCGGGCAATTTTCAAGGTTCTGCCTGGTTGTCGTCAGCTCGTGCCGGG
+
GGCDFGGGGGGGGG<FFGGGGF7EDGGDFFGG@CFGD@BFGGCGGGGGGGGAEGGGF,<EFGG+@?E,9?AFEFFGGAFGGFGGGG7FB<B?;FFGGEFF?DE9=EGCCF9EEFGCGGGCGGECDED:CF@8CGGGGFGGGG5CF*?EGF@FCCFGGGGGFCCCFGGFFFCC3<@5F>A=F1ACF<*=7A46+.86(665)8A76;5;:*5:F:F467C3.9792:AD-29>>3:264477<40)52F<)9??B<::)(,(-8?*95B)).<)8
@M02542:52:000000000-J9N43:1:1101:23963:10655 2:N:0:GTGAAA
GTAGTCCACGCCCTAAACGATGTCAACTAGTTGTCGGGTCCTCATTGACTTGGTAACGTAGCTAACGCGTGAAGTTGACCGCCTGGGGAGTACGGTCGCAAGATTAAAACTCAAAGGAATTGACGGGGACCCGCACAAGCGGTGGATGATGTGGATTAATTCGATGCAACGCGAAAAACCTTACCTACCCTTGACCTGTATGGAACCCTGCTGAGAGGTGGGGGTGCCCGAAAGGGAGCCATAACACAGGTGCTGCATGGATGGCGTCCGCCCG
+
GGFGFDAFFEFDFECCCCBFGGGGEFFFFACFFFG:F@FFGGGG@FDFGEFFFGGGGGGGGGGGAFGGGGGGGGGGGGGGGGGEGGFF@=FFG7CF+@FFGG?FGFGGGGF>EGGGGFFGGGGGGDEGE7+>EGGEGG666>@EG*,@@BAC7CD9CFCGFGFCFFE896@44)6?3AEAFF=47:FAFFFFA8;64@=C6):;AFFC)*.(AEE@?37:?FF3-7<DB?909>(4(((**)*9()(.,8=4)4)8()-1).)(*)80))5))0
@M02542:52:000000000-J9N43:1:1101:7842:10657 2:N:0:GTGAAA
GTAGTCCACGCCCTAAACGATGTCAACTGGTTGTTGGGAGGGTTTCTTCTCAGTAACGTAGCTAACGCGTGAAGTTGAACGCCTGGGGAGTACGGCCGCAAGGTTGAAACTCAAAGGAATTGACGGGGACCCGCACAAGCGGTGGATGATGTGGTTTAATTCGATGCAACGCGAAAAACCTTACCTACCCTTTACATTCCAGGAATCCTGCAGAGATGTGGGAGTGCTCGAAAGAGAACCTGGACACAGGTGCTGCATGGCCGTCGTCAGCTCG
+
GGGGFGCFGGGGGDFFGFEEFGFFGGGGGGFGGGFFFEFGEGFGGGGFG9FFGGGGGGGGFGGGGGGGDGGGGGGGGFFGGGGGGGGGGDGGGGGGDEG7CCDFGGGAEFG?=@DEDFF>8=FGG86:EF6BE6:>CGGFEE5BEFGFF,5=,::DFCFGFFFFG7C:AF7??C0>E4;AFEFGGFGFGFF4)1AFC);AFFFG:6*<@F(4:+;))*::2.554(.26?0?33:,80:C*(**.2:F<09F32<27:<((5(,19)7>:@4@)
@M02542:52:000000000-J9N43:1:1101:9041:10669 2:N:0:GTGAAA
GTAGTCCACGCCCTAAACGATGTCAACTAGTTGTCGGGTCTTCATTGACTTGGTGACGTAGCTAACGCGTGAAGTTGACCGCCTGGGGAGTACGGTCGCAAGATTAAAACTCAAAGGAATTGACGGGGACCCGCACAAGCGGTGGATGATGTGGATTAATTCGATGCAACGCGAAAAACCTTACCTACCCTTGACATGTATGGAACCCTGCTGAGAGGTGGGGGTGCCCGAAAGGGAGCCATAACCCAGGTGCTGCATGGCTGTCGTCAGCCCG
+
GGGGGGGGGGGGGGGGGGGDGGGGGGGGGGGGGGGGGDFGGGGGGGGGGGGGGGGGGGGGGGGGGGGGGCFGGGGFCFGFGGGGGGGGGGGGGGGGGGGGGGGGGGGGGGGGGFGGGGGGGGGGGGDEGD:CEGGGGGGGGGEGDD,<<FGFFFCGGFGGFGGGGFEGFADDEGFFF4>DFFFGCGGFGFFFF<F+.7ACFAFG4F>EFC?7CGCF>D6::BF3((17?6;22BBFB06DG<D7.((7<?F42)-8())..80.7*.7>)))).
@M02542:52:000000000-J9N43:1:1101:20997:10675 1:N:0:GTGAAA
GTAGTCCACGCCGTAAACGATGTCTACTAGCTGTTCGTGTCCTTGTGATGTGAGTAGCGCAGCTAACGCACTAAGTAGACCGCCTGGGGAGTACGGTCGCAAGATTAAAACTCAAATGAATTGACGGGGGCCCGCACAAGCGGTGGAGCATGTGGTTTAATTCGACGCAACGCGAAGAACCTTACCTACTCTTGACATCTACGGAAGACTGCAGAGATGCGGTTGTGCCTTCGGGAACCGTAAGACAGGTGCTGCATGGCTGTCGTCAGCTCGG
+
GGGGGGGGGGGGGGGGGGGGGGGGGGGGGGGGGGGGGGGGGGGGGGGGGGGGGGGGGGGGGGGGGGGGGGGGGGGGGGGGGGGGGGGGGGEGGGGGGGGGGGGGGGGGGGGGGGGGGGGGGGGGGGGGGGGGGGGGGGGGGGGGGGGGGGGGGGGGGGGGGGGGGGGGGGGGGGGGGGGFGGGFGGGGGGGGGGGGGGGGGFGGGGGGDFGGGGGGGGGGGGGGGGGGGGFFGGGFFGGGDFG?FDGGFFC>FFFFA)8:FD7FD1<6:?<@E)
@M02542:52:000000000-J9N43:1:1101:19210:10683 2:N:0:GTGAAA
GTAGTCCACGCCCTAAACGATGTCAACTAGTTGTTGGGGATTCATTTCCTTAGTAACGTAGCTAACGCGTGAAGTTGACCGCCTGGGGAGTACGGTCGCAAGATTAAAACTCAAAGGAATTGACGGGGACCCGCACAAGCGGTGGATGATGTGGATTAATTCGATGCAACGCGAAAAACCTTACCTACCCTTGACATGCCACTAACGAAGCAGAGATGCATTAGGTGCTCGAAAGAGAAAGTGGACACAGGTTCTGCATGGCCGTCGTCCGCCG
+
GGGGGGGGGGGGGGF@FGGGGGGGFFGGGGGGGGGGGGGGGGGGGGGGGGGGGGCGGGGGGGGGGGGGGGGGGGGGGGGGGGDGGGGGGDGGGGGGGGDFGGGGGGGFGGGGGGGGFGGGGGGGGGGGGEGGGGGGGGGGGGBEGFGGCGGGGGGGGGGGFFFGGGGGFFEDEDFFFFFFFFFGGCFFFFFFA36@C=AEFEFGFF>8@CBB6?8)6>C>41=@26<C2A:>:79?F:0CFBFF??B>??FB).3)4)4A70(,/1)8.)8))0
@M02542:52:000000000-J9N43:1:1101:27620:10705 2:N:0:GTGAAA
GTAGTCCACGCCCTAAACGATGCGAACTGGATGTTGGTCTCAACTCGGAGATCAGTGTCGAAGCTAACGCGTTAAGTTCGCCGCCTGGGGAGTACGGTCGCAAGACTGAAACTCAAAGGAATTGACGGGGGCCCGCACAAGCGGTGGAGTATGTGGTTTAATTCGATGCAACGCGAAGAACCTTACCTGGCCTTGACATGTCTGGAATCCTGCAGAGATGCGGGAGTGCCTCCGGGAATCAGAAAACAGGTTCCGCATGGCTGGCGTCAGCTCG
+
GGGGGGGGGGGFGGGGGGGGGGGGFFGGGGGGFGGGGFGGGGGGGGGG7FGFGGGGGGGGGGGGGGGGGGGGGCEGGGGGGGGGGGGGGGGGGGGDGFGGGGGGFGGFFGBFGGGGGGGGGGGGGF8FEGGDCEGGGGGFFGGG:CGGGCFGG??FGCDGFGGGF1A+5AFGBDFFEF:FFFFCFGC*05407:??><6)96>GFFF+9C<BEEC86F78<@FF>(-7<F440)23(71C>)70)(.5101/.((4((38BF((*90..7:*95
@M02542:52:000000000-J9N43:1:1101:6209:10714 2:N:0:GTGAAA
GTAGTCCACGCCCTAAACGATGTCAACTAGTTGTTGGGGATTCATTTCCTCAGTAACGTAGCTAACGCGTGAAGTTGACCGCCTGGGGAGTACGGTCGCAAGATTAAAACTCAAAGGAATTGACGGGGACCCGCACAAGCGGTGGATGATGTGGATTAATTCGATGCAACGCGAAAAACCTTACCTACCCTTGACCTGCCACTAACGAAGCAGAGATGCATTAGGTTCCCGAAAGGGAAAGTGGACACAGGTTCTTCATGGCTGTAGTCAGCCC
+
FGGGGGEFGGGGGGGGGGGFGGGGGGGGGGCGGGGGGGGGGGGGGGGGGGGGGGGGGGGGGGGGGFGEEFFGGGGGGGGEG>GCFEEG?BFFFGGFFEGEGGFFCGGGGGGGGGGGGFF8DEEFGGGGE7EGEGDDGGGGGGEEEFC?F@CE7FCFG9CEFFGGGGGC;AEGEGFFBFBEFAFCGGGFCFF;;<4*.35(/307?F5CDD;?8;@.)*0.)0989))*54:,9B9?:<B9*-*9>B2)424*).)).).))2.1**11941))0
@M02542:52:000000000-J9N43:1:1101:10374:10719 1:N:0:GTGAAA
GTAGTCCACGCCCTAAACGATGTCAACTGGTTGTTGGGAGGGTTTCTTCTCAGTAACGTAGCTAACGCGTGAAGTTGACCGCCTGGGGAGTACGGCCGCAAGGTTGAAACTCAAAGGAATTGACGGGGACCCGCACAAGCGGTGGATGATGTGGTTTAATTCGATGCAACGCGAAAAACCTTACCTACCCTTGACATGCCAGGAATCCTGCAGAGATGTGGGAGTGCTCGAAAGAGAACCTGGACACAGGTGCTGCATGGCCGTCGTCAGCTCG
+
GGGGGGGGGGGGGGGGGGGGGGGGFGGGGGGGGGGGGGGGGGGGGGGGGGGGGGGGGGGGGGG,FGGGGGGGGGGGGGGGGGGGGGGGGGGGGGGGGGGGGGGGGGGGGGGGGGGGGGGGGGGGGGGGGGGGGGGGGGGGGGGGGGGGGGGGGGGGGGGGGGGFGGGGGGGGGGGGGGGGGGGGGGGGGGGGGGGGGGGGGFGGGGGGGGGGGGGGGG9EFGGGGGGGGGFFDGGFFGGGFFGBFFGGFGGFFBFFFFFFGFGFD>>FFFFFF5
@M02542:52:000000000-J9N43:1:1101:27705:10730 2:N:0:GTGAAA
GTAGTCCACGCCGTAAACGATGTCTACTAGCTGTTCGTGTCCTTGTGATGTGAGTAGCGCAGCTAACGCACTAAGTAGACCGCCTGGGGAGTACGGTCGCAAGATTAAAACTCAAATGAATTGACGGGGGCCCGCACAAGCGGTGGAGCATGTGGTTTAATTCGACGCCACGCGAAGAACCTTACCTACTCTTGACATCTACGGAAGACTGCAGAGATGCGGTTGTGCCTTCGGGAACCGTAAGACAGGTGCTGCATGGCTGTCGTCAGCTCGG
+
GFFGFGGGGGFEFFFEGGCEGGGDEFGGCFGGGGGGGGGGGGGGGFEDGGGGGGGGGGEGGCDFGGGGDGGGGGGGGFFGCEGGGFGF7?FFFGGEEEGCF=FGGGFGGGGGCGGGGAEG9FFFFGDEEG>6>C7BEGFC;EGEGDCFC5=EGF9BFGGEFGGGGC*/)2=DBC>5>E4:>:?GGGGFGF?BB>FFA9*66)45:>EGFGD0C+<..:*9(<55(-(*<B<2<3(-320>9<392,(<())))-,45)441(4>5*0)7<*))0
@M02542:52:000000000-J9N43:1:1101:14238:10737 2:N:0:GTGAAA
GTAGTCCACGCCGTAAACGGTGGGAACTAGGTGTTGGCGACATTCCACGTCGTCGGTGCCGCAGCTAACGCATTAAGTTCCCCGCCTGGGGAGTACGGCCGCAAGGCTAAAACTCAAAGGAATTGACGGGGGCCCGCACAAGCAGCGGAGCATGTGGCTTAATTCGACGCAACGCGAAGAACCTTACCAAGGCTTGACATACACCGGGAAGCATTAGAGATAGTGCCCCCCTTGTGGTCGGTGTACAGGTGGTGCATGGCTGTCGTCAGCTCGG
+
GGGGGGGGGGGGGGGGGGGGGGGGGGGGGGGGGGGGGGGGGGGGGGGGGGGGGGGGGGGGGGGGGGGGGGGGGGGGGGGGGGGGGGGGGGGGGGGGGGGGGGGGGGGGGGGGGGGGGGGGGGGGGGGGGGGGGGGGG7EEGGGGGGEGGEGGGGGGGGGGFGGGGGGGFFGGFGFFFFFFFFFGGC+9CFFFFFFE<FFFFF<CFFFGDDFBFFGF-0*5)99@BFFGFFFF(0),8<59C>7DAD>F:A:>12>0)4:<7324>F75@:*975
@M02542:52:000000000-J9N43:1:1101:10833:10747 2:N:0:GTGAAA
GTAGTCCACGCCGTAAACGATGTCTACTAGCTGTTCGTGTCCTTGTGATGTGAGTAGCGCAGCTAACGCACTAAGTAGACCGCCTGGGGAGTACGGTCGCAAGATTAAAACTCAAATGAATTGACGGGGGCCCGCACAAGCGGTGGAGCATGTGGTTTAATTCGACGCAACGCGAAGAACCTTACCTACTCTTGACATCTACGGAAGACTGCAGAGATGCGGTTGTGCCTTCGGGAACCGTAAGACAGGTGCTGCATGGCTGTCGTCAGCTCGG
+
GGGFGGGGGGGGGGGGGGGGGGGGGGGGGGGGGGGGGGFGGGGGGGGGGGGGGGFGGGGGGGGGGGGGGGGGGGGGGGGGGGGGGGGGGGGGGGGGCEGGGGGGGGGGGGGGGGGGGGGGGGFGGGDG@GGGGGGCEGGGGGEGGGGGGGGGGGGGGGGGFGGGGGGC:BECAGBDD@@FFFFGGGGFGFFFBA?@FFFFF>0>B>>FFG>?GGGF?**6(<BD(42C<AA>?E9BF:?D76D<2?BFBFF4<<7:A4?FFB?25*3)76*6)5
@M02542:52:000000000-J9N43:1:1101:4181:10768 1:N:0:GTGAAA
GTAGTCCACGCCCTAAACGATGTCAACTAGTTGTTGGGGATTCATTTCCTCAGTAACGTAGCTAACGCGTGAAGTTGACCGCCTGGGGAGTACGGTCGCAAGATTAAAACTCAAAGGAATTGACGGGGACCCGCACAAGCGGTGGATGATGTGGATTAATTCGATGCAACGCGAAAAACCTTACCTACCCTTGACATGCCACTAACGAAGCAGAGATGCATTAGGTGCCCGAAAGGGAAAGTGGACACAGGTGCTGCATGGCTGTCGTCAGCTC
+
GGFGGGGGGGGGGGGGGGGGGGGGEGGGGGGGGGGGGGGGGGGGGGGGGGGGGGGGGGGGGGGFGGGGGGGGGGGGGGGGGGGGGGGGGGGGGGGGDFGGGGGGFGGGGGGGGGGGGGGGGGGGGGGGGGGGGGGGGGGGGDBFGF:FDGGGGGFGGGGGGGG@FGGGFGGEGGGGGGGGGGGGGGGGGGGGGGGGGGGFGFGGGGGGGGGGGGG6:CFFGGGGGGGGGGFFGGGFFGGCFFGBFFFGFFGA9>DBF?AFGFGFFFFFFFFFF?
@M02542:52:000000000-J9N43:1:1101:18968:10793 1:N:0:GTGAAA
GTAGTCCACGCCGTAAACGATGAGTACTAGGTGTCGGGGGTTACCCCCCTCGGTGCCGCAGCTAACGCATTAAGTACTCCGCCTGGGAAGTACGCTCGCAAGAGTGAAACTCAAAGGAATTGACGGGGACCCGCACAAGTAGCGGAGCATGTGGTTTAATTCGAAGCAACGCGAAGAACCTTACCTAAGCTTGACATCCCACTGACCTCTCCCTAATCGGAGATTTCCCTTCGGGGACAGTGGTGACAGGTGGTGCATGGTTGTCGTCAGCTCG
+
GGGGGGGGGGGGGGGGGGGGGGGGGGGGGGGGGGGGGGGGGGGGGGGGGGGGGGGGGGGGGGGGGGGGGGGGGGGGGGGGGGGGGGGGGGGGGGGGGGGGGGGGGGGGGGGGGGGGGGGGGGGGGGGGGGGGGGGGGGGGGGGGGGGGGGGGGGGGGGGGGGGGGGGGGGGGGGGGGGGGGGGGGGGGGGGGGGGGGGGGGFGGGGGGGGGGGGGGGGGGGGGGGGGGGGFFGGGFFGGGFFGFFFGGFGGFFFFFFFFFGGG:FFFFFFFFF>
@M02542:52:000000000-J9N43:1:1101:22084:10794 1:N:0:GTGAAA
GTAGTCCACGCCGTAAACGATGTCTACTAGCTGTTCGTGGTCTTGTACTGTGAGTAGCGCAGCTAACGCACTAAGTAGACCGCCTGGGGAGTACGGTCGCAAGATTAAAACTCAAATGAATTGACGGGGGCCCGCACAAGCGGTGGAGCATGTGGTTTAATTCGACGCAACGCGAAGAACCTTACCTACTCTTGACATCTACAGAAGACTGCAGAGATGCGGTTGTGCCTTCGGGAACTGTGAGACAGGCGCTGCATGGCTGTCGTCAGCTCGG
+
GGFGGGGGGGGGGEFEFFFGGGGGGGGGGGGGGGGDGGGEFGGGGGGGGGGGEGGGGGCGGEEGGGFGGGGGGGGGGGGGGGGGGFFFFGDGGGEGEGGGGGGGGGGGGGFGGGGGGGFGGFGGGGGGGGGEEFGGGGDGGGGGGGGGGGGGGFGGGGGGGGGGGGGGGGGGEECGGGGFFGGGGGFGGGGGGGGGGGGGFFGGDD?FFGGGGGGF8EFGEG=EGCCFGGFFGGGFEFGGFFGAF?FGFGDFFFFFFAF?CDFFG???BF>FB)
@M02542:52:000000000-J9N43:1:1101:3632:10795 2:N:0:GTGAAA
GTAGTCCACGCCGTAAACGATGTCTACTAGCTGTTCGTGTCCTTGTGATGTGAGTAGCGCAGCTAACGCACTAAGTAGACCGCCTGGGGAGTACGGTCGCAAGATTAAAACTCAAATGAATTGACGGGGGCCCGCACAAGCGGTGGAGCATGTGGTTTAATTCGACGCAACGCGAAGAACCTTACCTACTCTTGACATCTACGGAAGACTGCAGAGATGCGGTTGTGCCTTCGGGAACCGTAAGACAGGTGCTGCATGTCTGTCGTCAGCCCGT
+
GGGGGGGGGGGGGGGGGGGGGDFGGGGGGGGGGFGFDFGGGFGFFFGFGGGGGGGGGGCGGG>FGFFGGDFGGEFFGGAFFGGGFGGDGGGGGGFFGGGGGG7AFGG9FGDGGGG9+EFGGGDFGGGGCEEEEEGGG@EGGCEEECEDC5=<F7CCECCFF>CC@CED>ECDED;A>:?FF:=GCFFBGFF?6<4?))9.8)83:3)27:::<++01*0)(00)-8?GF<2<037(7?<DC6**450?<D??79?:2:)-)-.)**.)0).)))
@M02542:52:000000000-J9N43:1:1101:13911:10807 1:N:0:GTGAAA
GTAGTCCACGCCGTAAACGGTGGGCACTAGGTGTGGGCAACATTCCACGTTGTCCGTGCCGCAGCTAACGCATTAAGTGCCCCGCCTGGGGAGTACGGCCGCAAGGCTAAAACTCAAAGGAATTGACGGGGGCCCGCACAAGCGGCGGAGCATGTGGCTTAATTCGACGCAACGCGAAGAACCTTACCAAGGCTTGACATACACCGGAAAGCATTAGAGATAGTGCCCACCTTGTGGTCGGTGTACAGGTGGTGCATGGCTGTCGTCAGCTCGG
+
F@@;CFFGFDGGGE7FEFG@FFDGD@F@FFGCFEFGGGFG@D@FFGGFFDGGFFFCFGGGGGEFDGGGGGGGGCFGFFFF?F?=CFGFGDGE=FGGGGDCFGEGGFF8FGF>FBFGGGGFEGGBFCCGECC@FGGGGCCEGGGGDEBCEEGGFGFFGGGFCG9<FFGGGGGGGDD>EGEEGGGE:CCFCGGFFFFGGGCFCFGGFGGGGEGGG<CF97+<?E+AFFG6*9<:4EGF@**9:)>:B)<??>4(029>>DFBFGG?C?F:?F)97)
@M02542:52:000000000-J9N43:1:1101:28129:10818 2:N:0:GTGAAA
GTAGTCCACGCCGTAAACGGTGGGCACTAGGTGTGGGCAACATTCCACGTTGTCCGTGCCGCAGCTAACGCATTAAGTGCCCCGCCTGGGGAGTACGGCCGCAAGGCTAAAACTCAAAGGAATTGACGGGGGCCCGCACAAGCGGCGGAGCATGTGGCTTAATTCGACGCAACGCGAAGAACCTTACCAAGGCTTGACATACACCGGAAAGCATTAGAGATAGTGCCCCCCTTGTGGTCGGTGTACAGGTTGTGCAGGGTTGTCGTCGGCTCGG
+
GGGGGGGGGGGGGGGGGGGGGGGEFGGGGGGGGGGGGGGGGGGGGGGGGGGGGGGGFGGDCFFFEFGGGGCFGGGGFFGFCEGGGEEFGGGGEGGGGG7CFGGGEFFFGGGDEDGGGEFEFGGGGGGGGGGGGGC>EGGGGFGGEGGGEEGG?FFFGGCE?GGGEGFGEFGDEC;DF)756(7<7FFFGFFF>>FE:0@>??FF5B>C7DB<G?F=AC*)48==2:473;1(4?<7<:7576**.-.*4)*040<92(-((-349<@)05)77:
@M02542:52:000000000-J9N43:1:1101:15964:10818 2:N:0:GTGAAA
GTAGTCCACGCCGTAAACGATGTCTACTAGCTGTTCGTGTCCTTGTGATGTGAGTAGCGCAGCTAACGCACTAAGTAGACCGCCTGGGGAGTACGGTCGCAAGATTAAAACTCAAATGAATTGACGGGGGCCCGCACAAGCGGTGGAGCATGTGGTTTAATTCGACGCAACGCGAAGAACCTTACCTACTCTTGACATCTACGGAAGACTGCAGAGATGCGGTTGTGCCTTCGGGAACCGTAAGACAGGTGCTGCATGGCTGTCGTCAGCTCGG
+
GGGGGGGGGGGGGGGGGGGGGGGGGGGGGGGGGGGGGGGGGGGGGGGGGGGGGGGGGGGGGGGGGGGGGGGGGGGGGGGGGGGGGGGGGGGGGGGGGGGGGGGGGGGGGGGGGGGGGGGGGFECFGGGGD>CEGGGGGGGGGGGGGGGGGFFFGGGGFFFFGFFGGGGBFGGFGFFFDFFFFFGGGGFGFF?FDFFB>FAFB:DBDB=)28?GFGFFFGF053>283FAD<F<B9B9::DD?GG9<:@:<)94:7:AB:?((.,1*0.7)*))0
@M02542:52:000000000-J9N43:1:1101:21853:10899 2:N:0:GTGAAA
GTAGTCCACGCCGTAAACGATGTCTACTAGCTGTTCGTGTCCTTGTGATGTGAGTAGCGCAGCTAACGCACTAAGTAGACCGCCTGGGGAGTACGGTCGCAAGATTAAAACTCAAATGAATTGACGGGGGCCCGCACAAGCGGTGGAGCATGTGGTTTAATTCGACGCAACGCGAAGAACCTTACCTACTCTTGACATCTACGGAAGACTGCAGAGATGCGGTTGTGCCTTCGGGAACCGTAAGACAGGTGCTGCATGGCCGTCGTCAACGCGG
+
GGGGGGGGGGGGGGCCDFFGGGGGGGGGGGGGGGGGGGGGGGGGGGGGGGGGGGGGGGGGGEGGGGGGGGGGGGGGGGGGGGGGGGGGGDEGGGGGGGGGFGGFGGGGGGGGGGGGGGGGGGGGGGGGGGGGGEGGGEGGGGGGGGGGFGFGFGGGGGDGFCAFGGGDEFEC3C@DE:?FFFFGFGG76*9BF<F?A<9<?ABGDEFGFGFFG?<>7C74137@BF:DAA24:E9B>?2)>?D528(7(.9:2))().4((,4,7C>>37).77
@M02542:52:000000000-J9N43:1:1101:23310:10911 1:N:0:GTGAAA
GTAGTCCACGCCGTAAACGATGTCTACTAGCTGTTCGTGTCCTTGTGATGTGAGTAGCGCAGCTAACGCACTAAGTAGACCGCCTGGGGAGTACGGTCGCAAGATTAAAACTCAAATGAATTGACGGGGGCCCGCACAAGCGGTGGAGCATGTGGTTTAATTCGACGCAACGCGAAGAACCTTACCTACTCTTGACATCTACGGACGACTGCAGAGATTCGGTTGTGCCTTCGGGAACCGTAAGACAGGTGCTGCATGGCTGTCGTCAGCTCGG
+
GGGGGFFFFGEFCFF;DEFCCFGG9F@6FFG<CFFFGGGGGEDEEGF<FFFGGGGGGF7FEGGGGGGGGGGGDGFGGGGGGGGGFFFGDFEFGGGGGGGGCF@=FG<DGFGFGGCDEEGFGGFGGG7CEGGCFEGGGGGCCCFCFF<C:FGG2@C<<FGFFCFF@EGGGGGGGGGGGGEFGGGFGCFCE?@FGGCF9FGFGBC8877C<EEC?FCGF3+2>F;ECCDG:D<FGGGED*CDDFG?*5CGFF7:BABFF><3CDFFF666(.54<)
@M02542:52:000000000-J9N43:1:1101:14060:10926 2:N:0:GTGAAA
GTAGTCCATGCCGTAAACGATGAGTGTTCGCCCTTGGTCTACGCGGATCAGGGGCCCAGCTAACGCGTGAAACACTCCGCCTGGGGAGTACGGTCGCAAGACCGAAACTCAAAGGAATTGACGGGGGCCCGCACAAGCGGTGGAGCATGTGGTTTAATTCGACGCAACGCGAAGAACCTTACCTACTCTTGACATCTACGGAAGACTGCAGAGATGCGGTTGTGCCTTCGGGAACCGTAAGGCAGGTGCTGCATTGCCGTCGTCCGCCCGTGGG
+
GGGGGGGGGGGGGGGGGGGGGGGGGGGGGGGGGGGGGGGGGGGGGGGGGGGGGGGGGGGGGGGGGGGGGGGGGGGDGGGGGGGGGGGGGGGGGGGGGGGGGGGGGGGGFF9FGGGGGGGGGGGGGGGGEGGGEGGGGGGGGGEEGGGGGGFF:7CFDFCFFGEGGCGGE@>DFGFFFFFFFFFGC<?FGF?B?<F?5:B1@:65)8=@4C>F8;<769>-4))).:9:>1?9(0(22:07*)*224()5)7/2<)5))(-,-4(*/))085)).
@M02542:52:000000000-J9N43:1:1101:26905:10928 2:N:0:GTGAAA
GTAGTCCACGCCCTAAACGATGTCAACTAGTTGTTGGGGATTCACTTCCTTAGTAACGTAGCTAACGCGTGAAGTTGACCGCCTGGGGAGTACGGTCGCAAGATTAAAACTCAAAGGAATTGACGGGGACCCGCACAAGCGGTGGATGATGTGGATTAATTCGATGCAACGCGAAAAACCTTACCTACCCTTGACATGGATGGAATCCCGCTGAGAGGTGGGAGTGCTCGAAAGAGAACCGTCGCACAGGTGCTGCATGGCTGTCGGCAGCCCG
+
FGGGGGGGGGGFGGGFGGGGGGGCAFF9FGGGGGGGGGGGGGGGGFGGGFGGGGGGGGGGGGGFGGGGGEEGGGGGGEFGGGGGGGEGGGGGGEGGEC:>FFGGEDF=FGGGGGFEDFGGF:FGCEEEGE>BEEGGGGG>EECEGG?F8<FG:?FGGG7CCC>FFGGGFF5CADFAEFFFFFFGD7CADFFFAFAFFEFF=7(9?6?F@G618CC=:D023>:@(26*6:>?:D::<084737992(04:/).4ADBAF?6((,09)))).007
@M02542:52:000000000-J9N43:1:1101:13345:10935 2:N:0:GTGAAA
GTAGTCCACGCCGTAAACGGTGGGAACTAGGTGTTGGCGACATTCCACGTCGTCGGTGCCGCAGCTAACGCATTAAGTTCCCCGCCTGGGGAGTACGGCCGCAAGGCTAAAACTCAAAGGAATTGACGGGGGCCCGCACAAGCAGCGGAGCATGTGGCTTAATTCGACGCAACGCGAATAACCTTACCACGCCTTGACATACCCCGGAAAGCATTAGAGATAGTTCCCCCCTTCTGGGTGGTGTTCAGGTGGTGCATGGCGTACGTCATCTCCG
+
GGFGGGGGGGGGGGDGGGGGEFG@8EGG9FGGGGGGGGGGGGGG9FFGGDGDGGGDC:FFGGG@CGFGGGGDGGGGGGGGGGGGEG7FFDGE@?DCB6BFEFGDEFGE<DEFGF?DGGGGGGFF7FGD>CEEGGG8=<B5<*B89DDEE**7<9EBDC5=FCGFGD+175C5@3035))09<?G7>C?F)7))457)8FB8)(2<)7*7C608+9=)0*668764)->29;01)))2(,/1:31().1.-)740))))30(,(,1953)/66*0
@M02542:52:000000000-J9N43:1:1101:7182:10955 2:N:0:GTGAAA
GTAGTCCACGCCCTAAACGATGTCAACTAGTTGTTGGGGATTCATTTCCTTAGTAACGTAGCTAACGCGTGAAGTTGACCGCCTGGGGAGTACGGTCGCAAGATTAAAACTCAAAGGAATTGACGGGGACCCGCACAAGCGGTGGATGATGTGGATTAATTCGATGCGACGCGAAAAACCTTACCTACCCTTGACATGCCACTAACGAAGCAGAGATGCATTAGGTGCTCGAAAGAGAAAGTGGACACCGGTGCTGCATGGCTGTCGTCAGCTC
+
GGGFGGGGGGGCFGEGFGGGEGGGGGGGGGGGGGGGFGGGGGGGGGGGGFFGGGGGGGGGFGGGGGEFGGGEFGGGGGGGGGGGGGFGCGGGGGGGGGGGGGGGFGGGGGFFGGFGGGGGGGGGCGDEEFGGGGGEGGFGGG>EGG9A?AFGGGGGGGGGAFEC7=EDDECDFGFFFFEAFFF7CCCFGAFFAAFCC<6@7?BG47>GFD>(8@*76:DBBFBF2<?44:89:3;13?BDCBCF>0:4(437(,)5)()),11,*7>3))7)09
@M02542:52:000000000-J9N43:1:1101:28980:10959 2:N:0:GTGAAA
GTAGTCCTAGCCCTAAACGATGATTGCTTGGTGTGTCGGGTACCCAATCCCGTCGTGCCGAAGCTAACGCGATAAGCAATCCGCCTGGGGAGTACGGTCGCAAGGCTGAAACTCAAAGGAATTGACGGGGGCCCGCACAAGCGGTGGAGCATGTGGTTTAATTCGACGCAACGCGAAGAACCTTACCTGGGCTCGAAATGTAGAGGAATTCGGTAGAAATATCGGCGCCTAGCAATAGGCCGCTATATAGGTGCTGCATGGCTGTCGTCAGCCG
+
FFFGGFGGGGGGGGGDFGGGGGGGGGGGGDEGGCGGCFGGGGGGGGGGGDFFEGGGDGCFEG@EFGGGGFGDDGD9EAFGGDFFGGGGGECEEF?FC8FGGGCC:DFAD@9AEF,DDDGGF,,>=;EEGGECE5CEGDEFDFGGGGG/;:A9?FGC88*<AFF9CFGGFDGDB<:>7<BFF:57CFA*:>::.1753:>4*).20<>69D4:G*20.2*).*152(,176?::=>.42267(97((6*6)8=23)))()..:0(0*5.))))).
@M02542:52:000000000-J9N43:1:1101:7370:10988 2:N:0:GTGAAA
GTAGTCCACGCCGTAAACGATGTCTACTAGCTGTTCGTGTCCTTGTGATGTGAGTAGCGCAGCTAACGCACTAAGTAGACCGCCTGGGGAGTACGGTCGCAAGATTAAAACTCAGATGAATTGACGGGGGCCCGCACAAGCGGTGGAGCATGTGGTTTAATTCGACGCAACGCGAAGAACCTTACCTACTCTTGACATCTACGGAAGACTGCAGGGATGCGGTTGTGCCTTCGGGAACCGTAAGACAGGGTCTGCATGGCTGGCGTCAGCCTGG
+
GGGGGGFGGGGGGGFGFGGGGGGGGGGGGGGGGGGGGGGGGGGGGGGGGGGGFGGGGGGGGGGGGFGGGFGGGGGGGGGGGGGGGCCFGGGGGGGGGGGGGGGGGGGGGGGFGGFCCEGGF,9>FGGGGDDGGGG*:CFGGGGGGGGGFC,:CCEFFCGGFGGGGGGGA>EC>72<3@?FF?FGGGGFG*9B?<FFFFFAFFF:)87EFD7098*01971,)7;>((2:<A<2:>023:5*2>5))(02(.),34-<<76((((11705).)5)
@M02542:52:000000000-J9N43:1:1101:9007:11004 2:N:0:GTGAAA
GTAGTCCACGCTGTAAACGATGCTAACTCGTTTTTGGGGATTTATCTTCAGAGACTAAGCGAAAGTGATAAGTTAGCCACCTGGGGAGTACGAACGCAAGTTTGAAACTCAAAGGAATTGACGGGGGCCCGCACAAGCGGTGGATTATGTGGTTTAATTCGATGATACGCGAGGAACCTTACCAAGGCTTAACTGGGAATTGATCGGTTTAGAAATAGACCTTCCTTCGGGCAATTTTCAAGGTTCTGCATGGTTGTCGTCAGCCTGTGCCGGG
+
GGGGGGGGDGGGGGGADFEGGFGFFGGFGGFGFEGGGGGGGGGFGGGGGGGGGGGGGGG?GEGEFGGFFDGFEGGGGGEGFGGGGGGDGGGGGE@CCEEFFFFFCGGGFCEEEFCFFG?EFFC7=>+BC+@EBBEFGGEE:BECD;FG:@CFEGGGFFDCAGGG?DGFFF5C>C1;F>A6+.2:77*0;AA6+9AF4368;?A:=<3EDG?AFG@BAC>?:?BF:92::?FF935<:-:F><*0)58*))16065(-)--42302*584*953>
@M02542:52:000000000-J9N43:1:1101:26661:11005 1:N:0:GTGAAA
GTAGTCCATGCCGTAAACGATGTCTACTAGCTGTTCGTGTCCTTGTGATGTGAGTAGCGCAGCTAACGCACTAAGTAGACCGCCTGGGGAGTACGGTCGCAAGATTAAAACTCAAATGAATTGACGGGGGCCCGCACAAGCGGTGGAGCATGTGGTTTAATTCGACGCAACGCGAAGAACCTTACCTACTCTTGACATCTACGGAAGACTGCAGAGATGCGGTTGTGCCTTCGGGAACCGTAAGACAGGTGCTGCATGGCTGTCGTCAGCTCGG
+
GGGGGGGGGGGGGGGGGFGGGGGGGGGGGGGGGFGGGGGGGGGGGGGGFGGGGGGGGGGGGGGGGGGGG:FEGGGGGFGGGGGGGGGGGDGGGGGDGGDGGGGGGGGGGGGFGGGGGGGGGCCGGGGGGGGGGDGGGGGGGGGGGGGGGGGGGGGGFGFFFGGFGGGGGGGGGGGGGGGFFGGGGGGGGEFGGGGGGGECE@GCECGGGFFGFGGGF7@EGDGGGGGGF7AFGGGFFDFGFFGFFFGGFGGFFF?B<AFFDG9?F?FFF?<FF)
@M02542:52:000000000-J9N43:1:1101:19712:11025 1:N:0:GTGAAA
GTAGTCCACGCCGTAAACGATGTCTACTAGCTGTTCGTGTCCCTGTGATGTGAGTAGCGCAGCTAACGCACTAAGTAGACCGCCTGGGGAGTACGGTCGCAAGATTAAAACTCAAATGAATTGACGGGGGCCCGCACAAGCGGTGGAGCATGTGGTTTAATTCGACGCAACGCGAAGAACCTTACCTACTCTTGACATCTACGGAAGACTGCAGAGATGCGGTTGTGCCTTCGGGAACCGTAAGACAGGTGCTGCATGGCTGTCGTCAGCTCGT
+
GGGGGGGGGGGGGGGGGGGGGGGGGGGGGGGGGGGGGGGGGGGGGGGGGGGGGGGGGGGGGGGGGGGGGGGGGGGGGGGGGGGGGGGGGGGGGGGGGGGGGGGGGGGGGGGGGGGGGGGGGGGGGGGGGGGGGGGGGGGGGGGGGGGGGGGGGGGGGGGGGGGGGGGGGGGGGGGGGGGGGGGGGGGGGGGGGGGGGGGGGFGGGDGGGGGGGGGGGGFFEGGGGGGGGGFFGGGFFGGGFFGFFFGGFG48FFFFFFFFGDCFGFFFFFFFF)
@M02542:52:000000000-J9N43:1:1101:24462:11060 2:N:0:GTGAAA
GTAGTCCACGCCGTAAACGATGTCTACTAGCTGTTCGTGTCCTTGTGATGTGAGTAGCGCAGCTAACGCACTAAGTAGACCGCCTGGGGAGTACGGTCGCAAGATTAAAACTCAAATGAATTGACGGGGGCCCGCACAAGCGGTGGAGCATGCGGTTTAATTCGACGCAACGCGAAGAACCTTACCTACTCTTGACATCTACGGAAGACTGCAGAGATTCGGTTGTGCCTTCGGGAACCGTAAGACAGGTTCTGCATGGCTGTCGTCCGCTCGG
+
GGGGGGGGGGGGGGGGGGGGGGGGGGGGGGGGGGGGGGGGGGGGGGGGGGGGGGGGGGGGGGGGGGGGGGGGCGFGGGGGGGGGGFFFGGGGGGGGGGGGDEGGGGGGGGGGGGGFGGGF;FGG?EGCECEGGDGGGGGGGGGGGGGFGGFGGGGGGG6EFGGGCGGGFFGGFGFFFE4:FBFGGGGFF=?FF7BFAAFFF<6D>EBG:FB:C627(0*.8@5>>:(0:563(>B;B?671:C4)57503**..))-40(41,,9C))0;)7<;
@M02542:52:000000000-J9N43:1:1101:23130:11061 2:N:0:GTGAAA
GTAGTCCACGCCCTAAACGATGTCTACTAGTTGTCGGGTCTTAATTGACTTGGTAACGCAGCTAACGCGTGAAGTAGACCGCCTGGGGAGTACGGTCGCAAGATTAAAACTCAAAGGAATTGACGGGGACCCGCACAAGCGGTGGATGATGTGGATTAATTCGATGCAACGCGAAAAACCTTACCTACCCTTGACATGGTCGGAATCCCGAAGAGAATTGGGAGTGCTCGAAAGAGAACCGGCGCACAGGTGCTGCCTGGCTGTCGTCCGCCCG
+
GGGGGGGGGGGGGGFA@CFFGGGGGGGGGGGGGGGGGGGGGGGGGGGGGGGGGGGGGGGGGGGGGGGGGFEEGGGGFFGGGGGGGGFGGGGGGGGGGGGGGGGGGGFFGGGGGFGGDFGDBFGGGGGGGGECEEGGGGGGCE*3:>?FFFGGFGFGGGGGCFFFGFGGFFCD?D@EFF>:FEBCGGGFGFFFF@A;E3AE=9;C>>FG?D(78CE)(;>>FFFF3(-:4?BFFF:::>?FDFD)(340,(0).-))2)5:11(.09)0)0))05
@M02542:52:000000000-J9N43:1:1101:9829:11080 2:N:0:GTGAAA
GTAGTCCATGCCGTAAACGATGAGTGTTCGCCCTTGGTCTACGCGGATCAGGGGCCCAGCTAACGCGTGAAACACTCCGCCTGGGGAGTACGGTCGCAAGACCGAAACTCAAATGAATTGACGGGGGCCCGCACAAGCGGTGGAGCATGTGGTTTAATTCGAAGCAACGCGAAGAACCTTACCAGGCCTTGACATCCAATGAACTTTCCAGAGATGGATTGGTTCCGTCGGTAGCATTTAGACAGGTTCTGCATGGCTGTCTTCAGCTCGTGTG
+
GGGGGGGGGGGGGGGGGGGGGGGFGGGGGGGGGGGGGGGGGGGGGGGGGGGGGGGGGGGGGGGGGGGGGGGGGGGGGGGGDCFGGGGGFGGGGGEGGGEFGGGGGGGGGGFFGFECFFGGGGECGGGGGCC**8CFCGGEEEG5FCFEG7CGCCEGGGGGFGFEEGGGFFGGFGFFFFFFF:FFGGCBGFFFFDFF?:6:6<BF9@@F4?<AFFFF77*5:@F)6((9(63((0.).6)2*5FGB22/--97>))4113(5)4)*CF*/85)85
@M02542:52:000000000-J9N43:1:1101:20940:11082 2:N:0:GTGAAA
GTAGTCCACGCCCTAAACGATGTCAACTGGTTGTTGGGAGGGTTTCTTCTCAGTAGCGTAGCTAACGCGTGAAGTTGACCGCCTGGGGAGTACGGCCGCAAGGTTGAAACTCAAAGGAATTGACGGGGACCCGCACAAGCGGTGGATGATGTGGTTTAATTCGATGCAACGCGAAAAACCTTACCTACCCTTGACATGCCAGGAATCCTGCAGCGATGTGGGAGTGCTCGAAAGAGAACCTGGACAAAGGTTCTGCATGGCCGTCGTCAGCCCG
+
GGGGGGGGGGGGGGC6EGGGGGGG9FGGFGGGGGGGGGGGGGGGGGGGGEGGGGCGGGFGGGGGGGGGGGGGGGGGGGGGGGGGGGGGGGGGGGGGGGG>FGGGGGGGGGGGGFGGCFFGGGGGDGGGGGGGGGGGGGGGGGGDGGFFGGGGGGGGGGGFFGGGFGGGFA?DED>EFFFFFFFGGGGFGFF?FA644<?B@?BG@FFGFG?7:+*03C*)..)7?F<*6:>?FD?7:?:9*(9570(),,0*.-<>92)24(,()).0)87)70
@M02542:52:000000000-J9N43:1:1101:25290:11090 2:N:0:GTGAAA
GTAGTCCACGCCCTAAACGATGTCAACTAGTTGTCGGGGATTCATTTCCTTGGTAACGCAGCTAACGCGTGAAGTTGACCGCCTGGGGAGTACGGTCGCAAGATTAAAACTCAAAGGAATTGACGGGGACCCGCACAAGCGGTGGATGATGTGGATTAATTCGATGCAACGCGAAAAACCTTACCTACCCTTGACATGGTCGGAATCCCGCTGAGCGGTGGGAGTGCCCGAAAGCGAACCGGCGCACAGGTTCTGCATGGCTGTCGTCAGCCCG
+
GGGFGGGGGGGGGGGGGGGGFGGGGGGGGGGGGGGGGGGGDGGGGGGGGGGFGGGGGGCCFGGGCGGEGFGGGGFGFGGGGGGGGGFEGGGGGDGGGGGDGGGGGGGGFGGGG@AFGGGGGGGG6EE@EGGGGGEGGGGGGC*@EFDFCFGGGGGGGGCCADGCEFGGFF5DEG1B35=8A3FDGGGFGFFA;EFCC)5<79>DF5=FFD9985;)4>C09).8-45*(40(()((-10C32C)-((),(9*<7B>>AF0(.44*/8F)<?)05
@M02542:52:000000000-J9N43:1:1101:26623:11095 1:N:0:GTGACA
GTAGTCCACGCCCTAAACGATGTCAACTAGTTGTTGGGGATTCATTTCCTTAGTAACGTAGCTAGCGCGTGAAGTTGACCGCCTGGGGAGTACGGTCGCAAGATTAAAACTCAAAGGAATTGACGGGGACCCGCACAAGCGGTGGATGATGTGGATTAATTCGATGCAACGCGAAAAACCTTACCTACCCTTGACATGCCACTAACGAAGCAGATATGCATTAGGTGCTCGAAAGAGAAAGTGGACACAGGTGCTGCATGGCTGGCGTCAGCTC
+
DF<CF@FE9@C@FG86CEC@FCFFCEFFFEC<F;F@EF7,6:C<FFEGGCDFGCFACFGGFG@@EEF@FFCE@FGGGEGCCGG7DE7@FCFFFCBFF:+4CF8EFFEBE<F<DFGGFFFF,BBFEG7FE7:FC:FGGGGGEGCGD@::FFGB>FG:>FGG9,FDFGGGFGGGGGB4BC>1?FFGACCGCFDEBFDFCCC+<9EGG<EE3;5CCF++<:<ECCE:FCDF7*27*2>5>696)90<6:FGF5F4<7AA2(-6DF*.561:6?<F*9
@M02542:52:000000000-J9N43:1:1101:18349:11111 1:N:0:GTGAAA
GTAGTCCACGCCGTAAACGATGAGCACTAGTTATTGGAGGTATTGACTCCTCCAGTGACGCAGCTAACGCATTAAGTGCTCCGCCTGGGGAGTACGGTCGCAAGACTAAAACTCAAACAAATTGACGGGGGCCCGCACAAGCGGTGGATTATGTGGTTTAATTCGAAGCAACGCGCAGAACCTTACCTAGGCTTGAACTCCTTCGAATCTGGGGCAATGCCCGGAGTGCCCGCAAGGGAATGAAGTGAGAGGTGCTGCATGGCTGTCGTCAGCC
+
GGGGGGGGGGGGGG,FFGGGGFFFGGGGGGGGGGGGGFGGGGGGGGGGFGGGGGGGGGGGGGGGGGGGGGGGGGGGGGGGGGGGGGGGGGEEGGGGGGGGGGGGGGGGGFFGGGGGGGGGGGGGGGGGGGDGGGGGGGGFGGGGGGGGGGGGGGGGGGGGGGGGGGGGGGGGGGGGGGGGGGGGGGGGGGGGGGGGGGGGGFGGGGFGGGGGFGGGGGGGGGGGGGGGGGFE:=DEFGCGFFGFFDFC?FGBFFFFFF?AGGFFD34?BF?BF5
@M02542:52:000000000-J9N43:1:1101:17120:11131 2:N:0:GTGAAA
GTAGTCCACGCCCTAAACGATGTCAACTGGTTGTTGGGAGGGTTTCTTCTCAGTAACGTAGCTAACGCGTGAAGTTGACCGCCTGGGGAGTACGGCCGCAAGGTTGAAACTCAAAGGAATTGACGGGGACCCGCACAAGCGGTGGATGATGTGGTTTAATTCGATGCAACGCGAAAAACCTTACCTACCCTTGACATGCCAGGAATCCTGCCGAGATGTGGGAGTGCTCGAAAGAGAACCTGGACACAGGTGCTTACTGGCCGTCGGCAGCCCG
+
GGFFFGGGGGGDGG8FGGGGGGGG9FGGFGGGFEGGGFCFGGEGGGGGGFGGGGGFGGGGFGFAFGGGGGGGGGGGGGGGGGGGGGGGC7FFF>@FGGGGDECCCDCEGGGGGGGFGFFFB>9ECDCEEBEEEGEGG7,DCECEC7D?,=,,=E8:ECFGFFFCCFGGFF5D:C@BEFAB;8+8C:?FFFFFFB)*6,6>F20<::@E=:((*/*8:7?>277)(3:04:;?0>?FF73497<*4:0.1276>3))))).,40()))07BD457
@M02542:52:000000000-J9N43:1:1101:24839:11154 2:N:0:GTGAAA
GTAGTCCATGCCGTAAACGATGAGTGTTCGCCCTTGGTCTACGCGGATCAGGGGCCCAGCTAACGCGTGAAACACTCCGCCTGGAGAGTACGGTCGCAAGATTAAAACTCAAAGGAATTGACGGGGACCCGCACAAGCGGTGGATGATGTGGATTAATTCGATGCAACGCGAAAAACCTTACCTACCCTTGACATGTACGGAACCCTGCCGAGAGGTGGGGGTTCCCGAAAGGGAGCCGTAACACAGGTGCTGCATGGCTGGCGTCAGCCCGGG
+
GGGGGGGGGGGGGGGGGGGGGGGGGGGGGGGGGGGGGGGGGGGGGGGGGGGGGGGGGGGGGGGGGGGGGGGGGGGGGGGGGGGG8FGGGGGGGFGGGGGGFFGGGGGGGGGDFGGGGGGGGGGGGGGGGGEGGGGGGGGGGDCFGGDFGGGGGGGGGGGGFGGGGFGGFFGGFDBFF>FBFFFGGGFFCFFFFFFFFBFBBFFD:>F6<C99/CEDFFGFF>7)(.,C19>9?D?09?>*/25??01F),)1)).5<2?0((,41/).6))))0
@M02542:52:000000000-J9N43:1:1101:25606:11164 1:N:0:GTGAAA
GTAGTCCACGCCGTAAACGATGTCTACTAGCTGTTCGTGGTCTTGTACTGTGAGTAGCGCAGCTAACGCACTAAGTAGACCGCCTGGGGAGTACGGTCGCAAGATTAAAACTCAAATGAATTGACGGGGGCCCGCACAAGCGGTGGAGCATGTGGTTTAATTCGACGCAACGCGAAGAACCTTACCTACTCTTGACATCTAGCGAAGATTGTAGAGATACGATTGTGCCTTCGGGAACGCTAAGACAGGTGCTGCATGGCTGTCGTCAGCTCGT
+
GGGGGGGGGGGGGGGGGGGGGGGGGGGGGGGGGGGGGGGGGGGGGGGGGGGGGGGGGGGGGGGGGGGGGGGGGGGGGGGGGGGGGGGGGGGGGGGGGGGGGGGGGGGGGGGGGGGGGGGGGGGGGGGGGGGGGGGGGGGGGGGGGGGGGGGGGGGGGGGGGGGGGGGGGGGGGGGGGGGGFFGGGGCFGGGGGGGGGGGGGFGGGGGGGGGGGGGGGGGGGGGFGGGGGGFFGGGFFGGGFFGFFFCG>GC:FFFF>AFFFGGFG??BFFBFF.
@M02542:52:000000000-J9N43:1:1101:27379:11172 2:N:0:GTGAAA
GTAGTCCATGCCGTAAACGATGAGTGTTCGCCCTTGGTCTACGCGGATCAGGGGCCCAGCTAACGCGTGAAACACTCCGCCTGGGGAGTACGGTCGCAAGACCGAAACTCAAAGGAATTGACGGGGGCCTGCACAAGCGGTGGAGCATGTGGTTTAATTCGATACAACGCGCAAAACCTTACCAGCCCTTGACATATGAACAAGAAAACCTGTCCTTAACGGGATGGTACTTACTTTCATACAGGTTCTGCATGGCTGTCGTCAGCCCGTGTCG
+
GGGEGGGGGGGGGGGGGGGGGGGGGGGGGGGGGGGGGGGGGGGGGGGGGGGGGGGGGGGGGGGGGGGGGGGGGGGGGGGGGGGGGGGGGGGGGGGGEGGGGGFGGGGGGFGGGGGGGCGGGGGGGGEGGGGGGGGGGGGG=EGGGGGGGFGGGGGGGFGFFG;C=FD;DFGGFGFFFEFFF>FG0>ADGFFFFAF?44BF4)49>FFGFD?FG88BBGGFFFF@068D>94<<=AAF>D*:<FC:3)92:6=A9<:0::?0(((>4.)).)))0
@M02542:52:000000000-J9N43:1:1101:20700:11207 2:N:0:GTGAAA
GTAGTCCTAGCCCTAAACGATGATTGCTTGGTGTGTCGGGTACCCAATCCCGTCGTGCCGAAGCTAACGCGATAAGCAATCCGCCTGGGGAGTACGGTCGCAAGGCTGAAACTCAAAGGAATTGACGGGGGCCCGCACAAGCGGTGGAGCATGTGGTTTAATTCGACGCAACGCGAAGAACCTTACCTGGGCTCGAAATGTAGAGGAATTCGGGAGAAATACCGGCGCCTAGCAATAGGCCTCCATAATGGTGCTGCATGGCTGGCGGCCGCTG
+
GGFGGGGGGGGGGGDFGGGGGGGGGGGGGGGGGGGGGGGGGGGGGGGGGGGGGGGGGGGGGGGGGFFGEGGGGGGGGGGGGGGGGGGGGGGGGGFGGGGGGGGGGGGGGGGGFGGGGGGGGGCGDEGDGFEGGGGGGGGFDG:CGCEFG=C<CCFFFGGGF7@95;=30>EGFG@>>77?>6>C**<7F@@F5:B)3<>9=>-:B:<F4F50C**8:GFF>F67;>0D9?F?:*4224)*257*36)*))11).8430:<B?0,1*))))))))
@M02542:52:000000000-J9N43:1:1101:8109:11222 2:N:0:GTGAAA
GTAGTCCACGCCGTAAACGATGTCTACTAGCTGTTCGTGTCCTTGTGATGTGAGTAGCGCAGCTAACGCACTAAGTAGACCGCCTGGGGAGTACGGTCGCAAGATTAAAACTCAAATGAATTGACGGGGGCCCGCACAAGCGGTGGAGCATGTGGTTTAATTCGACGCAACGCGAAGAACCTTACCTACTCTTGACATCTACGGAAGACTGCAGAGATGCGGTTGGGACTTGGGGAACCGGAAGACAGGGTCTGCATGGCTGACGTCTGTTCGG
+
FEFFFECGGGGGGGEFGGCFFFGGGGGGCFFFGGGDGGGGGGFGGCFFFGGCGFFGGGGGGGGGGEFFGEGCFGCFGFGGGGGFEFGFGFGEGFGGGEC>EEGGEAFFGGG?FGDGGGFGGFFFGG8FE:E>:CCEG7>8DEEEGGFC8ECEFEGGGFG7B@FFFGGD:BG)>D;:5))0).*?D*3/2/)86)/9:)/)8429;..;)*48CC<F1:>41@D@3((*.(,).53((-3>)4/)34,)4(0.404).-(((-((1/8)7*9*0)
@M02542:52:000000000-J9N43:1:1101:18336:11243 2:N:0:GTGAAA
GTAGTCCACGCCGTAAACGATGTCTACTAGCTGTTCGTGTCCTTGTGATGTGAGTAGCGCAGCTAACGCACTAAGTAGACCGCCTGGGGAGTACGGTCGCAAGATTAAAACTCAAATGAATTGACGGGGGCCCGCACAAGCGGTGGAGCATGTGGTTTAATTCGACGCAACGCGAAGAACCTTACCTACTCTTGACATCTACGGAAGACTGCAGAGATGCGGTTGGGCCTTCGGGCACCGTAAGACAGGTGCTGCATTGACGGCGTCAGCTGGG
+
FGGGGGGGGGGGGG@FGGGGGFGGGGGGGGGGGGGGGGGGGGGGGGGGGGGGGGGGGGGGGGGGGFGGGGGGGGGGGGGGGGGGGGGGGGGGGGGGGGGGGGGGGGGGGFGGGGGFGGGGGGGGGGCGGGGEGEGGGGGGGGGEGGCGFGFFGGGGGGGGFGGGGGEGEDGGFD>FEFFFFFFFGFGFG=FFFF=FDB?4@<6DDFDFFC:?C6004::2137>6((9<B?24B9(3:<CC?C*67(7,8??<2<2))4)),(())))7)*))0
@M02542:52:000000000-J9N43:1:1101:16194:11270 1:N:0:GTGAAA
GTAGTCCACGCCGTAAACGATGTCTACTAGCTGTTCGTGTCCTTGTGATGTGAGTAGCGCAGCTAACGCACTAAGTAGACCGCCTGGGGAGTACGGTCGCAAGATTAAAACTCAAATGAATTGACGGGGGCCCGCACAAGCGGTGGAGCATGTGGTTTAATTCGACGCAACGCGAAGAACCTTACCTACTCTTGACATCTACGGAAGACTGCAGAGATGCGGTTGTGCCTTCGGGAACCGTAAGACAGGTGCTGCATGGCTGTCGTCAGCTCGG
+
GGGGGGGGGGGGGGFGGGGGGGGGGGGGGGGGGGGGGGGGGGGGGGGGGGGGGGGGGGGGGGGGGGGGGGGGGGGGGGGGGGGGGGGGGGGGGGGGGGGGGGGGGGGGGGGGGGGGGGGGGGGGGGGGGGGGGGGGGGGGGGGGGGGGGGGGGGGGGGGGGGGGGGGGGGGGGGGGGGGGGGGGGGGGGGGGGGGGGGGGGFGGGGGGGGGGGGGGGCCFGDGGGGGGGGFFGGGFBFGGFFDFFFFGFGG?FDF?F>B?FDGFGFFFFDA?B)
@M02542:52:000000000-J9N43:1:1101:20399:11275 2:N:0:GTGAAA
GTAGTCCACGCCGTAAACGATGTCTACTAGCTGTTCGTGTCCTTGTGATGTGAGTAGCGCAGCTAACGCACTAAGTAGACCGCCTGGGGAGTACGGTCGCAAGATTAAAACTCAAATGAATTGACGGGGGCCCGCACAAGCGGTGGAGCATGTGGTTTAATTCGACGCAACGCGAAGAACCTTACCTACTCTTGACATCTACGGAAGACTGCAGAGATGCGGTTGTGCCTTCGGGAACCGTAAGACAGGTGCTGCATGGCTGTCGTCAGCTCGG
+
GGAGGGGGGGGGGGG@CFFGGGGGGGGGGGGGGGGGGGGGGGGGGGGGGGGGGGGGGGGGGGGGGFGGGGGGGGGGGGGGGGDGGFGGGGGGGGGGGGGGGGGGGGGGGGGGGGGGGGGGGGGGGGGGGGGGGGG5EGGGGEECEGFGGGGGGGGGGGGGFGGGGGEGB>GGEGBFF@:FFFFGCFGFGF?=FB4:<AFFFFFGEF5FF*),C@FFBGGFBFFFFFFGFA<81>339<?CGBGGADFF:2)6.4<><A?B((.79935))*0)7
@M02542:52:000000000-J9N43:1:1101:21458:11289 2:N:0:GTGAAA
GTAGTCCACGCCGTAAACGATGTCTACTAGCTGTTCGTGTCCTTGTGATGTGAGTAGCGCAGCTAACGCACTAAGTAGACCGCCTGGGGAGTACGGTCGCAAGATTAAAACTCAAATGAATTGACGGGGGCCCGCACAAGCGGTGGAGCATGTGGTTTAATTCGACGCAACGCGAAGAACCTTACCTACTCTTGACATCTACGGAAGACTGCAGAGATGCGGTTGTGCCTTCGGGAACCGTAAGACAGGTGCTGCATGGCTGTCGTCCGCTCGG
+
GGCFGGGGGGGGGGG@CFFGGGGGGGGGGGGGGGGGGGGGGGGGGGGGGGGGGGGGGGGGGGGGGGGGGGGGGGGGGGGGGGGGGGGGGGGGFGGGGCFGGGGGGGGGGGDFGGFGGGGFGGGGGGGGGDGGGGGDGGGGGGGCGDFGGGFGGFGGGGGFFGGGGGGGFFGGFGFFEEFFFFFGGGGFF6@FFBFF<>=A?<:DBF>=:FDFGG+;?F74-<:D;B0>99<21>>06:09DBGGF>?F:2)/)6<?)21::((.110)7)55)7
@M02542:52:000000000-J9N43:1:1101:4093:11303 1:N:0:GTGACA
GTAGTCCACGCCGTAAACGATGTCTACTAGCTGTTCGTGTCCTTGTGATGTGAGTAGCGCAGCTAACGCACTAAGTAGACCGCCTGGGGAGTACGGTCGCAAGATTAAAACTCAAATGAATTGACGGGGGCCCGCACAAGCGGTGGAGCATGTGGTTTAATTCGACGCAACGCGAAGAACCTTACCTACTCTTGACATCTACGGAAGACTGCAGAGATGCGGTTGTGCCTTCGGGAACCGTAAGACAGGTGCTGCATGGCTGTCGTCAGCTCGG
+
DFCEEFGGGDGCFFEBFFDGGGECEFGGGGGGGFEFGGDGAFGGGGGGGGGGGGGGGGGGEGEFEFGGGGEEFFGGGGGGFGEGGGGCG4FGGGGGGGGGGGGGGGGCFGGGFFBGGGFGGGFEFFGGG7F>+@CEFCGGGGGGGGGGGGGGFFGFCCFFCGGFGGGGGECGGEEGGCCGGGGGGFFGGGGFFGEG:FGFGFGG*9CFGGGGGEEGG?:7CGGEGEDGGGFFGGGFFGGGFF3:F>6DFGGFFF??BFFFFCF*/20(8:A?E)
@M02542:52:000000000-J9N43:1:1101:13717:11316 2:N:0:GTGAAA
GTAGTCCACGCCGTAAACGATGTCTACTAGCTGTTCGTGTCCTTGTGATGTGAGTAGCGCAGCTAACGCACTAAGTAGACCGCCTGGGGAGTACGGTCGCAAGATTAAAACTCAAATGAATTGACGGGGGCCCGCACAAGCGGTGGAGCATGTGGTTTAATTCGACGCAACGCGAAGAACCTTACCTACTCTTGACATCTACGGAAGACTGCAGGGATGCGGTTTTGCCTTTGGGAACCGTAAGAACGGTTCTGCATGGGCGTCGTCAGCCGGG
+
GGGGGGGGGGGGGGG@FGGGGGGGGGGGGGGGGGGGGGGGGGGGGGGGGGGGGGGGGGGGGGGGGGGGGGGGGGGGGGGGGGGGGGGGGGGGGGGGGGGGGGGGFGGGGGGEFGGGGGCCGFGGGCCGGGGGGGGGGGGFGGGGDGFGGG6?FCEFGGGFFGGGGC=DFFGGDC>BDEFFF7FGGGGFG=?FFBFF>A4.8<6DBF3F?*)(3+*045/41>:3(-4*4-:).91.481<*2CC5)()2-).).))).4(((((1))0<4..05
@M02542:52:000000000-J9N43:1:1101:6010:11327 2:N:0:GTGAAA
GTAGTCCACGCCGTAAACGATGTCTACTAGCTGTTCGTGTCCTTGTGATGTGAGTAGCGCAGCTAACGCACTAAGTAGACCGCCTGGGGAGTACGGTCGCAAGATTAAAACTCAAATGAATTGACGGGGGCCCGCACAAGCGGTGGAGCATGTGGTTTAATTCGACGCAACGCGAAGAACCTTACCTACTCTTGACATCTACGGAAGACTGCAGAGATCCGGTTGTGCCTGCGGGAACGGTAAGACAGGTGCTGCAGGGCTCTCTTCAGCGCGG
+
DFGGGFFFDGEGDCFFFFDGGFGA<FFGGFGGGFFGGG<FC9C<E@FAE<6,6FE<E9C:@BFGGGGGEGCGFE8C?AD5,FFGC=+A@FC=EAG7<CFCFG+,,,CFFCBFF=DB=,EFGFDFFDECCE6>+3*33*3;=>*64;*::F6F7CC:8F4C=A7:<5*)58*8553)5>)7)4?FGC7/0*/*/)1/-./67><C)..*.*5(38<),**5:5>>983D5>200503((-9C(/928:)42?44922((--3(,5***96*))0)
@M02542:52:000000000-J9N43:1:1101:9299:11345 1:N:0:GTGAAA
GTAGTCCACGCCGTCAACGATGTCTACTAGCTGTTCGTGTCCTTGTGATGTGAGTAGCGCAGCTAACGCACTAAGTAGACCGCCTGGGGAGTACGGTCGCAAGATTAAAACTCAAATGAATTGGCGGGGGCCCGCACAAGCGGTGGAGCATGTGGTTTAATTCGACGCAACGCGAAGAACCTTACCTACTCTTGACATCTACGGAAGACTGCAGAGATGCGGTTGTGCCTTCGGGAACCGTAAGACAGGTGCTGCATGGCTGTCGTCAGCTCGG
+
GGGGGGGGGGGGGG7FGGGGGFGGGGGGGGGGGGGGGGEGGGGGGGGGGGGGGGGGGGGGGGGGGGGGGGGGGGGGGGGGGGGGGGGGGGGGGGGGGGGGGGGGGGGGGGGGGGGGGGGGGGGGGGGGGGGGGGGGGGGGGGGGGGGGGGGGGGGGGGGGGGGGGGGGGGGGGGGGGGGGGGGGGGGGGGGGGGGGGGGGGFGEGGGGGGGCCFGFGGGGGGGGGGGGGGFFGGG@BGGGFFGFFFEFFG<7FFB>ADFFGGFFGFFFF?FFE)
@M02542:52:000000000-J9N43:1:1101:10863:11346 2:N:0:GTGAAA
GTAGTCCACGCCGTAAACGATGTCAACTAGCCGTTGGGAGCCTTGAGCTCTTAGTGGCGCAGCTAACGCATTAAGTTGACCGCCTGGGGAGTACGGCCGCAAGGTTAAAACTCAAATGAATTGACGGGGGCCCGCACAAGCGGTGGAGCATGTGGTTTAATTCGAATCAACGCGAAGAACCTTACCAGGCCTTGACATCCAATGAACTTTCAAGAGATGGATTGGTTCCTTCGGGCGTCTTGAGACAGGTGCTGCATGGCTGTCGTCAGCTCGG
+
GGGFGGGGGGGGGCF@D<CGFFGGEEFFGEFGGGEEEGGGGGGGC,@FFDFAFFGGGGEGGGGFGFFEEC:FGFGFAAAFGEDECFFGCFGGGGDEGC==>@CD:FFFFGGFGGGGGCGFFF8DFEEGGGGGGEGCGEGGGEE:*);EFGGDG9EGGGGGFEEFGG+>=A67)90>>@FFF?FCDGF4C77:?)*9:<=:F:)26=*<4C6)<++04:72(/?>74(?:BDA2560(((*9.291),?8>9)..4(6<?0(3(3*18))0/).7
@M02542:52:000000000-J9N43:1:1101:27790:11357 2:N:0:GTGAAA
GTAGTCCACGCCCTAAACGATGTCAACTAGTTGTCGGGTCTTCATTGACTTGGTAACGTAGCTAACGCGTGAAGTTGACCGCCTGGGGAGTACGGTCGCAAGATTAAAACTCAAAGGAATTGACGGGGACCCGCACAAGCGGTGGATGATGTGGATTAATTCGATGCAACGCGAAAAACCTTACCTACCCTTGACATGTATGGAACCCTGCTGAGAGGTGGGGGTGCCCGAAAGGGAGCCATAACACAGGTGCTGCATGGCCGTCGTCAGCTCG
+
GGEFFGGGGGGGGGGGGGGGGGGGGGGGGGGGGGGGGGGGGGGGGGGGGGGGGGGGGGGGGGGGGGGGGGGGGGGGGGGGGGGGGGFEGGEGGFGGGGGGGGGGGGGGGGGGGGGGFGFFFGGGDGGGGGGGGGGGEGGGGEEGDGGGFGGGGG9FGGGGFGGGFFGGFFGGF4>DFFBFF<AFGDGFGFFFF3AFEFF3@<?GFF>EFGF0@EF*4CF10BEBF6?FB:1;9E?F<19D:496B<>43:F6:<9).6>B?((()17@;>6*08
@M02542:52:000000000-J9N43:1:1101:13788:11369 1:N:0:GTGAAA
GTAGTCCACGCCCTAAACGATGTCAACTAGTTGTTGGGGATTCATTTCCTTAGTAACGTAGCTAACGCGTGAAGTTGACCGCCTGGGGAGTACGGTCGCAAGATTAAAACTCAAAGGAATTGACGGGGACCCGCACAAGCGGTGGATGATGTGGATTAATTCGATGCAACGCGAAAAACCTTACCTACCCTTGACATGCCACTAACGAAGCAGAGATGCATTAGGTGCTCGAAAGAGAAAGTGGACACAGGTGCTGCATGGCTGTCGTCAGCTC
+
GGGGGGGFGGGGGGGGGGGGGGGGGGGGGGGGGGGGGGGGGGGGGGGGGGGGGGGGGGGGGGGGGGGGGGGGGGGGGDGGGGGGGGGGGGGGGGGGGGGGGGGGGGGGGGGGGGGGGGGGGGGGGGGGGGGGGGGGGGGGGGGGGGFFFGGGGGGGGGGGGGGGGGGGGGDDGGGCGGGGGGFGGGGGGGGGGGGGGGGGGFGGGGGGGGGGGGGFGGGGGGGFGGGGFF?DGEGFFGGGFFCBFFGGFGGF??FBFFFFGGGFGFFFFB?:*0
@M02542:52:000000000-J9N43:1:1101:12917:11369 1:N:0:GTGAAA
GTAGTCCACGCCCTAAACGATGTCAACTGGTTGTTGGGAGGGTTTCTTCTCAGTAACGTAGCTAACGCGTGAAGTTGACCGCCTGGGGAGTACGGCCGCAAGGTTGAAACTCAAAGGAATTGACGGGGACCCGCACAAGCGGTGGATGATGTGGTTTAATTCGATGCAACGCGAAAAACCTTACCTACCCTTGACATGCCAGGAATCCTGCAGAGATGTGGGAGTGCTCGAAAGAGAACCTGGACACAGGTGCTGCATGGCCGTCGTCAGCTCG
+
GGFFGGGGGGGGGGGGGGGGGGGE<FEGGGGGGGGGG>FGGGFFGGGGGCGGGGFGGGGGGGGGGGGGGGEEGGGGGGGFEGGGGGFFFFGGGGEGGGEGGGGGGGFGGGGGGGFGGGFGDGGGGGGCCFGG7BFEGGGGG@CGGFGEFFFGGGFGGGGFFFFFDFFEFGGG>5CEEGGGGFFGFFGGDFFGGGFFFFGGFFG8FGFGGD?EFCEFGFFC?CFGGGGFF31?DEDFFGGGFFGFFFGF:<>BFFF??AF:F*)7D244(4?4<7
@M02542:52:000000000-J9N43:1:1101:11182:11379 1:N:0:GTGAAA
GTAGTCCATGCCGTCAACGATGTCTACTAGCTGTTCGTGTCCTTGTGATGTGAGTAGCGCAGCTAACGCACTAAGTAGACCGCCTGGGGAGTACGGTCGCAAGATTAAAACTCAAATGAATTGACGGGGGCCCGCACAAGCGGTGGAGCATGTGGTTTAATTCGACGCAACGCGAAGAACCTTACCTACTCTTGACATCTACGGAAGACTGCTGAGATGCGGTTGTGCCTTCGGGAACCGTAAGACAGGTGCTGCATGGCTGTCGTCAGCTCGG
+
GGGGGGGGGGGGGG7FGGGGGDGGGGGGGGGGGGGGGGDFGGGGGGGGGGGGGGGGGGGGGGGGGGGGGGGGGGGGGGGGGGGGGGGGGGGGGGGGGGGGGGGGGGGGGGGGGGGGGGGGGGGGGGGGGGGGGGGGGGGGGGGGGGGGGGGGGGGGFGGGGGFGGGGGGGEGGGGGGGGGGGGGGGGGGEGGGFGGGGGGGFGCEDGGGGGGGGGGGGGGGGCEGGGGGGFFGGGFFGGGFFGFFFGGFFF?FDFFFFFFGG<=FFF??0:FE)
@M02542:52:000000000-J9N43:1:1101:2310:11408 2:N:0:GTGAAA
GTAGTCCACGCCGTAAACGATGTCTACTAGCTGTTCGTGTCCTTGTGCTGTGAGTAGCGCAGCTAACGCACTAAGTAGACCGCCTGGGGAGTACGGTCGCAAGATTAAAACTCAAATGAATTGACGGGGGCCCGCACAAGCGGTGGAGCATGTGGTTTAATGCGACGTAACGCGAAGAACCTTACCTACTCTTGACATCTACGGAAGACTGCAGAGATGCGGTTGTGCCTTCGGGAAACGTAAGACAGGTTCTGCCTGGCTGTCGTCAGGCCTG
+
GG99FFGGGGGGEGGCFFG@@8FGGDFFGDGGGFGG@B@FCFFGG9C,CFGFG@FFGFEFEGGGGGGGGGGGF,A@FF,?FC@FGGG7>4FGCEGGEGG@CG+AECGGDDFFGAEEFGG9CFFDG6+@ECEGG5BE>7DFF8B*=9B6CFGGGGG,;CF?F++7*)=C::CGED>DEF:4:1?FCFF?C6?4=<BFD>6:*513).;C)::?C<95?7C4()7793(>4:2,(529>:?3*4*1)4:42.*1):93))(((-(.*/))))))))
@M02542:52:000000000-J9N43:1:1101:16879:11426 1:N:0:GTGAAA
GTAGTCCATGCCGTAAACGATGTCAACTAGTTGTTGGGGATTCATTTCCTTAGTAACGTAGCTAACGCGTGAAGTTGACCGCCTGGGGAGTACGGTCGCAAGATTAAAACTCAAAGGAATTGACGGGGACCCGCACAAGCGGTGGATGATGTGGATTAATTCGATGCAACGCGAAAAACCTTACCTACCCTTGACATGCCACTAACGAAGCAGAGATGCATTAGGTGCTCGAAAGAGAAAGTGGACACAGGTGCTGCATGGCTGTCGTCAGCTC
+
GGGGGGGGGGGGGGGGGGGGGGGGFGGGGGGGGFGGGGGGGGGGGGGGGGGGGGGGGGGGGGGGGGGGGGGGGGGGGGGGGGGGGGGEFGGGGGGGGGGGGGGGGGGGGGGGGGGGGGGGGGGGGGGGGGGGGGGGGGGGGGGGGGGGGGGGGGGGGGGGGGGGGGGGGGGGGGGGGGGGGGGGGGGGGDGGGGGGGGGCFFGGGGGGGGGGGGGGGGGGGGGFGGFGGGFFGGDFFGGCFFG?FFGGFGGFFDFFFFAAGGGFGFFFBBFFF4
@M02542:52:000000000-J9N43:1:1101:20019:11454 2:N:0:GTGAAA
GTAGTCCACGCCCTAAACGATGTCAACTAGTTGTTGGGGATTCATTTCCTTAGTAACGTAGCTAACGCGTGAAGTTGACCGCCTGGGGAGTACGGTCGCAAGATTAAAACTCAAAGGAATTGACGGGGACCCGCACAAGCGGTGGATGATGTGGATTAATTCGATGCAACGCGAAAAACCTTACCTACCCTTGACATGCCACTAACGAAGCAGAGATGCATTAGGTGCCCGAAAGAGAAAGTGGACACAGGTGCTGCAGTGCTTTCGTCAGCCG
+
GG<FGGGGGGGGGGGEFEFEGGGGGGGGGGGGGGGGGGGGGGGGGGGFGGGGGGGGGGGGGGGGFGGGGGGGGGGGGGGGGGGGGGGGDGGGGGGGGGGGGGFFGGGGGGGGFFGEDDFGGGGGGGECEDE>EDGGGGGGGGEGGGGGFGFGGGCGGGGCFGGGFGEGFAEGFGBFE;EEFFFGGGGFGFFFFFFFCFFFFE;GFFFGFGB:8CC><:7AAFB49<?G:(89;:91(.(99:CD>B?FF6)92:244:(-(6-)2*)8700@))
@M02542:52:000000000-J9N43:1:1101:4476:11469 2:N:0:GTGAAA
GTAGTCCACGCCCTAAACGATGTCTACTAGTTGTCGGGTCTTAATTGACTTGGTAACGCAGCTAACGCGTGGAGTAGACCGCCTGGGGAGTACGGTCGCAAGATTAAAACTCAAAGGAATTGACGGGGACCCGCACAAGCGGTGGATGTTGTGGATTAATTCAATGCAACGCGAATAACCTTAACAACCCTTGACATGGCCGGAATCCCGAAGGGATTTGGGAGTTCTCGAAAGAGAACCGGCGCACAAGTGCTGCATGGCATGCGTGAGCTCG
+
FCCFG,CEEGDGG:CFCECEF@<,,CFGE@CFG<A@C:6@@C@<CCC@CE@A,CCCFCCC@7<<BF:>=FGGGFGFGFGC@7@?4D++B@CAEG7F=4@>@CGGFGFGG:,683,>6=,@EFG;?EEC>7+3:@*@@FC8EE*4>4,,1,5=5CFF9,+CA@,4=CCC8/:/)9()2+0)8);0C+3;<>F;=AFFF)<()44577709C<0C*/;(*944)7>?()2)34(()(.4::*>>)7(34)(.11.)),().((()(0/)0)))*9)
@M02542:52:000000000-J9N43:1:1101:8564:11498 1:N:0:GTGAAA
GTAGTCCACGCCGTAAACGATGAGTACTAGCTGTCGGAGGTTACCCCCTTCGGTGGCGCAGCTAACGCATTAAGTACTCCGCCTGGGAAGTACGCTCGCAAGAGTGAAACTCAAAGGAATTGACGGGGACCCGCACAAGTAGCGGAGCATGTGGTTTAATTCGAAGCAACGCGAAGAACCTTACCTAAGCTTGACATCCTTTTGACCTCTCCCTAATCGGAGATTTCCCTTCAGGGACAGAAGTGACAGGTGGTGCATGGTTGTCGTCAGCTCG
+
FGFCFGGGGGGGGGGEGFGGGCFGGGGGGCEFFFGGGGGGGGGGFGGGGGGGGGEGGGGGGGGGGGGGGGGGGGGGGGGGGGGGGGGGGGGGGDECFGGGGEDGGFFGGGGGGGGGGGGGGGGGGGGGGG=:FCFGGGFGGGGGGGGEGGGGFGGGGGGGGGG@FFGGGGGEGGEECEGGGGGGGGGGGGGGGGGGGGGFGFGGEGGGGFFGGGGGGGGGGGGGGGGGGGAFGGGFFGGGFFGFFAFGFGGF>B?AFFFFGFGFGFFFFFFFF3
@M02542:52:000000000-J9N43:1:1101:20587:11520 2:N:0:GTGAAA
GTAGTCCACGCCGTAAACGATGTCTACTAGCTGTTCGTGTCCTTGTGATGTGAGTAGCGCAGCTAACGCACTAAGTAGACCGCCTGGGGAGTACGGTCGCAAGATTAAAACTCAAATGAATTGACGGGGGCCCGCACAAGCGGTGGAGCATGTGGTTTAATTCGACGCAACGCGAAGAACCTTACCTACTCTTGACATCTACGGAAGACTGCAGAGATGCGGTTGTGCCTTCGGGAACCGTAAGACAGGTTCTGCATGGCTGTCGTCAGCTCGG
+
GGAFGGGGGGGGGGG@CCFGGGGGGGGGGGGGGGGGGGGGGGGGGGGGGGGGGGGGGGGGGGGGGFGEGGGGGGGGGGGGFGGGGGGGGGGGGGGGGGGGGGGGGGGGGGGGGGGGGGGGGGGGGGGDGDGEGGEGGGGGGGGGGGGGGGGGGGGGGGGGFFFGGGGGFFGGFGFFFFFFFFFGGGC?GF?FFFFFFAFAFFFGFFFGFD>BGG7:?FCA9DFFFFFGF4<<:DFB9?:CGFG52)(0,4**)4:4>A?F0132**50)6*08;
@M02542:52:000000000-J9N43:1:1101:15036:11526 1:N:0:GTGAAA
GTAGTCCACGCCGTAAACGATGTCTACTAGCTGTTCGTGTCCTTGTGATGTGAGTAGCGCAGCTAACGCACTAAGTAGACCGCCTGGGGAGTACGGTCGCAAGATTAAAACTCAAATGAATTGACGGGGGCCCGCACAAGCGGTGGAGCATGTGGTTTAATTCGACGCAACGCGAAGAACCTTACCTACTCTTGACATCTACGGAAGACTGCAGAGATGCGGTTGTGCCTTCGGGAACCGTAAGACAGGTGCTGCATGGCTGTCGTCAGCTCGT
+
GGGGGGGGGGGGGGGGGGGGGGGGGGGGGGGGGGGGGGGGGGGGGGGGGGGGGGGGGGGGGGGGGGGGGGGGGGGGGGGGGGGGGGGGGGGGGGGGGGGGGGGGGGGGGGGGGGGGGGGGGGGGGGGGGGGGGGGGGGGGGGGGGGGGGGGGGGGGGGGGGGGGGGGGGGGGGGGGGGGGGGGGGGGGGGFGGGGGGGGGGFGGGGGGGGGGGGFGFGGFGGGGGGGGGGFFGGGFFGGGFFGBFFGF@C6:FF?FAAFFGGGFGFFFFF<?E)
@M02542:52:000000000-J9N43:1:1101:6068:11538 1:N:0:GTGAAA
GTAGTCCACGCCGTAAACGGTGGGAACTAGGTGTTGGCGACATTCCACGTCGTCGGTGCCGCAGCTAACGCATTAAGTTCCCCGCCTGGGGAGTACGGCCGCAAGGCTAAAACTCAAAGGAATTGACGGGGGCCCGCACAAGCAGCGGAGCATGTGGCTTAATTCGACGCAACGCGAAGAACCTTACCAAGGCTTGACATACACCGGAAAGCATTAGAGATAGTGCCCCCCTTGTGGTCGGTGTACAGGTGGTGCATGGCTGTCGTCAGCTCGT
+
GGGGGGGGGGGGGGGGGGGGGGGGEGGGGGGGGGGGGGGGGGGGGGGGGGGGGGGGGGGGGGGGGFGGGGGGGGGGGGGGGFGGDGGGGGGGGGGGGGGGGGGGGGGGGGGGGGGGGGGGGGGGGGGCFDCEFGGDGGGGGGGGGGCEEGGGGGGGFGGGGGGGGGGGGGGGGGGGGGGGGGGGGGGGGGGGGGGDFGGGGFGGGGDEGGGGGGGFGCFCCFGGGGGGGGBFGGGFFGGGFFGFFFGGFFG<D<B?F>?FGGGFC?BFF?AFB)
@M02542:52:000000000-J9N43:1:1101:19105:11540 2:N:0:GTGAAA
GTAGTCCACGCCCTAAACGATGTCAACTAGTTGTTGGGGATTCATTTCCTTAGTAACGTAGCTAACGCGTGAAGTTGACCGCCTGGGGAGTACGGTCGCAAGATTAAAACTCAAAGGAATTGACGGGGACCCGCACAAGCGGTGGATGATGTGGATTAATTCGATGCAACGCGAAAAACCTTACCTACCCTTGACATGCCACTAACGAAGCAGAGATGCATTAGGTGCTCGAAAGAGAAAGTGGACACAGGTGCTGCATGGCTGTCGTCAGCTG
+
GG<EGGGFGGGGGGFCCFC:FGFFGGFGGGF<FFFGCEGGGGGGFFGCC9EGGGFGGFFEFGGFGGGGGGGGGGGG9<<FF@FGGGFGEGGGFGGGGGGGGGGFGGGGGGG9=FGGGGGGFDGGDEGGG:CCC8EECDEEGGCGGG3CC,2,=9,?7>DDFDGGGC5>B;?CDD9>DFDAFEACFGFF<A=FFAFFFFF6=EFGFFFEE<;?8@CF47FF<@?BBA2C24?90561((429576)22@1(5943252(6<32(49*07;:>:*0
@M02542:52:000000000-J9N43:1:1101:13683:11541 2:N:0:GTGAAA
GTAGTCCACGCCGTAAACGGTGGGAACTAGGTGTTGGCGACATTCCACGTCGTCGGTGCCGCAGCTAACGCATTAAGTTCCCCGCCTGGGGAGTACGGCCGCAAGGCTAAAACTCAAAGGAATTGACGGGGGCCCGCACAAGCAGCGGAGCAGGTGGCTTAATTCGACGCCACGCGAAGAACCTTACCAAGGCTTGACATACACCGGAAAGCATTAGAAATAGTGCCCCCCATGGCGTCGTTTTACAGGTGGTGCAGTGCTGTTGTCCTCGCCG
+
GGGGGGGGGGGGGG7CFDFDEFGG8FGFGGGGGGGGFGGGGEGGGGFEFEGFFFGGGEGCFDEEEGFFFGGGGGGG9FFFFGGGGGGGGEE@8F<FFGGGG>C@GGFFGF,@C@EFGGGFGC887FGEEGGEGGGGG>CEF8ED?CE*5>EC**=CEGGE799CCD+7>@*9>39D3>>5:0F5CC<?*?5534;5:DF2*.)20<@E@C44C+0/4>*-:976.4-9?(4(4)((--79)(**)))/(-9),())4-,)-)..091***)))0
@M02542:52:000000000-J9N43:1:1101:22490:11579 2:N:0:GTGAAA
GTAGTCCACGCCCTCAACGATGTCAACTAGTTGTCGGGTCTTCATTGACTTGGTAACGTAGCTAACGCGTGAAGTTGACCGCCTGGGGAGTACGGTCGCAAGATTAAAACTCAAAGGAATTGACGGGGACCCGCACAAGCGGTGGATGATGTGGATTAATTCGATGCAACGCGAAAAACCTTACCTACCCTTGACATGTATGGAACCCTGCTGAGAGGTGGGGGTGCCCGAAAGGGAGCCATAACACAGGTTCTGCATGGCTGTCGTCAGCCCG
+
GGDGGGGGGGGGGG8@FGGFFFFGGGGGGGGGGGGGGDFEFGDFGGGCFGGGGGGGGGFGG?FGGGGGGFBCGFGGDGFGGGGGGGGD=FFCFGGGGGDEEEFGGGFEDFFGG@FAFGGGGGGD6EGEEE6EGEGGGGDGGDBEGGFGG7CGGGGGFFFGFFGGGGGGFFGGBDFEEFFEFF47<FCFGFFFF36AEEFFFEFGFFFEFGB:E+/15CF6?EFF>6:F0-2;;EF0:<>3*)29?AF><?6*52<A).)32((.95:)0)0)00
@M02542:52:000000000-J9N43:1:1101:15489:11604 1:N:0:GTGAAA
GTAGTCCACGCCGTAAACGATGTCTACTAGCTGTTCGTGTCCTTGTGATGTGAGTAGCGCAGCTAACGCACTAAGTAGACCGCCTGGGGAGTACGGTCGCAAGATTAAAACTCAAATGAATTGACGGGGGCCCGCACAAGCGGTGGAGCATGTGGTTTAATTCGACGCAACGCGAAGAACCTTACCTACTCTTGACATCTACGGAAGACTGCAGAGATGCGGTTGTGCCTTCGGGAACCGTAAGACAGGTGCTGCATGGCTGTCGTCAGCCCGG
+
GGGGGGGGGGGGGGGGGGGGGGGGGGGGGGGGGGGGGGFGGGGGGGGGGGGGCGGGGGFGGGGGGGG@FEGGGGGGGFGGGGGGGGGGGGGGGGGGGGGGGGGGGGDGFDEGGGFAFGFGGGGGGGGGGGGGGGGGGGGGGGGGGGEFGFGGGGGGGGFGGGGGGGGDGGGGGG7FE=FGGGGDFGGGGGGGGGGGGGGGGFGE=DGFFGGGGGFFG79EGDCGGGCGGGFFGCDEEGGGFFDFFBFD>FC?FD?7A4:BGCCFFF6??>(5>)
@M02542:52:000000000-J9N43:1:1101:22078:11640 1:N:0:GTGAAA
GTAGTCCATGCCGTCAACGATGTCTACTAGCTGTTCGTGTCCTTGTGATGTGAGTAGCGCAGCTAACGCACTAAGTAGACCGCCTGGGGAGTACGGTCGCAAGATTAAAACTCAAATGAATTGACGGGGGCCCGCACAAGCGGTGGAGCATGTGGTTTAATTCGACGCAACGCGAAGAACCTTACCTACTCTTGACATCTACGGAAGACTGCAGAGATGCGGTTGTGCCTTCGGGAACCGTAAGACAGGTGCTGCATGGCTGTCGTCAGCTCGT
+
GGDCFGGGGGGGGG+CFDGGGGGGGGGGGGGGGGGGBFGFGGFGFGGGGGGGGGGGGGGDFGGGGGGGGEGDGFEFGGGGGDGGGGG@CB>FCGGGGFDGDGGGGGGGGFF<EGGGGGGCFGGGGGGGGGFGGGGGGGGFFGGCFGDFC::FC9AFEFCGGGGCFGEGGGGGGGGG8EGGGGGFFGGDGGGGGFFGGGGGGFGGGGGGGGFCCGGFG799:E*?EG3?FF<@**<D3EC<>5DFFBCGFF<)*)5:<42:7C<F3?B0:5)07)
@M02542:52:000000000-J9N43:1:1101:26742:11657 1:N:0:GTGAAA
GTAGTCCACGCCCTAAACGATGCGAACTAGGTGTTGGGGAAGGAGACTTCTTTAGTACCGTAGCTAACGCGTGAAGTTCGCCGCCTGGGGAGTACGGTCGCAAGATTAAAACTCAAAGGAATTGACGGGGACCCGCACAAGCGGTGGATGATGTGGATTAATTCGATGCAACGCGAAAAACCTTACCTACCCTTGACATGCCAGGAACTTTCCAGAGATGGATTGGTGCTCGAAAGAGAGCCTGGACACAGGTGCTGCATGGCTGTCGTCAGCT
+
GGGGGGGGGGGGGGGGGGGGGGGGGGGGGGGFGGGGGGGGGGGGGGGGGGGGGGGGGGGGGGGGGGGGGGGGGGGGGGGGGGGGGGGGGGGGGGGGGGGGGGGGGGGGGGGGGGGGGGGGGGGGGGGGGGGGGGGGGGGGGGGGGGGGGGGGGGGGGGGGGGGGGGGGGGGGGGGGGGGGGGGGGGGGGGGGGGGGGGGGGFGGGGGGGGGGGGGGGGGGFGGGGGGGGGAEDGGEFGGGFFGFFFEGFGGFFFFFFFFFGGFFGF?BFFBFF*
@M02542:52:000000000-J9N43:1:1101:12959:11667 2:N:0:GTGAAA
GTAGTCCACGCCGTAAACGATGAATGTTAGCCGTCGGCAAGTTTACTTGTCGGTGGCGCAGCTAACGCATTAAACATTCCGCCTGGGGAGTACGGTCGCAAGATTAAAACTCAAAGGAATTGACGGGGGCCCGCACAAGCGGTGGAGCATGTGGTTTAATTCGAAGCAACGCGCGGAACCTTACCAGCCCTTGACATCCTGAGACCGGTAGAGAGATTTCCCTTCCACTTCGGTGGCTCAGAGACAGGGTCTGCATTGCTGTCGTCTGCTCGTG
+
GGGGGGGGGGGGGGEFFGEGGGGGGGGGGGGGGGGGGGGDGGGGGGGGAFDGGGGGFGDCF7FFGGGGGGGGGGGGGGGGGG7CFFGGDGGFGGGGEGGGGGFFFGFGGF8FGGGGFGGGGGGGGGGGGFEEECCCEF28CGEGG4EFEFGFGGGGGGFGCC8CFGGGFFGGF32B3)7>FB*97FCFFEFFFFFFDFF?=).0*0>=7>?A7<874C7))/96(,5FBFFF?:,7:?2**)20..451,5::DF<)>2.-6)-7*).0**.85
@M02542:52:000000000-J9N43:1:1101:7624:11669 1:N:0:GTGAAA
GTAGTCCACGCCCTAAACGATGTCAACTAGTTGTTGGGGATTCATTTCCTTAGTAACGTAGCTAACGCGTGAAGTTGACCGCCTGGGGAGTACGGTCGCAAGATTAAAACTCAAAGGAATTGACGGGGACCCGCACAAGCGGTGGATGATGTGGATTAATTCGATGCAACGCGAAAAACCTTACCTACCCTTGACATGCCACTAACGAAGCAGAGATGCATTAGGTGCTCGAAAGAGAAAGTGGACACAGGTGCTGCATGGCTGTCGTCAGCTC
+
GGFFFGGGGGGFGGGGGGGGGGGG<FFGGGGFGGGGFGGGGGGGGGGGGGGGGGGGGGGGGGGGGGGGGGGGGGGGGGGGGGGGGGGGGGGGGGGGGGGGGGGGGGGGGGGGGFGGGGGGEGGGGGGGGGEGGGGGGGGGGGGGGGGGGGGGGGGGGGGGGGGGGGGGFGGGGGGGGGGGGGGGGGGGGGGGGGGGGGCFGFGDFGGGGGGGGGGGGGGGGGGGGGGGFG?FFGDFFGGGFFGFFFGFFGGFFFFFFFFFGGFFGB?:<BFF49
@M02542:52:000000000-J9N43:1:1101:20783:11687 1:N:0:GTGAAA
GTAGTCCACGCTGTAAACGATGGATACTAGCTGTTGGGGGCAACTTCAGTGGCTAAGCGAAAGTGATAAGTATCCCACCTGGGGAGTACGTTCGCAAGAATGAAACTCAAAGGAATTGACGGGGGCCCGCACAAGCGGTGGAGCATGTGGTTTAATTCGATGATACGCGAGGAACCTTACCAAGGCTTAAATGTAGATTGACAGGTTTGGAAACAGACTTTTCTTCGGACAATTTACAAGGTGCTGCATGGTTGTCGTCAGCTCGTGCCGTG
+
GGEFGGGGGGGGGGGGGGGGGGGGGGGGGGGGGGGGGGGGGGGGGGGGGGGGGGGGGGGGGGGGGGGGGGGGGGGGGGGGGGGGGGGGGGGGGGGGGGGGGGGGGGGGGFFGGGGGGGGGGGGGGGGGGGGGGGGGGGGGGGGGGGGGGGGGGFGGGGGGGGGGGGGGGGGGGGGGGGGGGGGGGGGGGGGGGGGGGGGGGFGGGGGGGGGGGGGGGGGGGGGGGGGGGGFFGGGFFGGGFFFFFFGGFGGAFBFFFFFFGGGFGFBFFFFF
@M02542:52:000000000-J9N43:1:1101:29269:11697 2:N:0:GTGAAA
GTAGTCCACGCCGTAAATGATGTCTACTAGCTGTTCGTGTCCTTGTGATGTGAGTAGCGCAGCTAACGCACTAAGTAGACCGCCTGGGGAGTACGGTCGCAAGATTAAAACTCAAATGAATTGACGGGGGCCCGCACAAGCGGTGGAGCATGTGGTTTAATTCGACGCAACGCGAAGAACCTTACCTACTCTTGACATCTACGGAAGACTGCAGAGATGCGGTTGTGCCTTCGGGAACCGTAAGACAGGTGCTGCATGGCTGTCGTCAGCCCGG
+
CFFAFF<D<FGFFGGECCG,CEFCFGCGGCCFGGGCFGGGFECFGGCDFFAFFGFGGC::@+@<EFFEDCFGFF??FFEFBCFEGGGEGE@FEFEEEEC>FEGGCGGGAFFFCGFGGFGGGA9D?CG7BF63BC7CEGCDFCECECFC:CCGFGG>*=CCFGCFGDCC>>5CFD>>>EA;@FFGGGGF4*)/=4BF<29:B<?DFDBE@C7?F8?5:7741DBE041:9<<?BD909::392D594>F0)))5AB>BFFF:((.>CF3>:)7)8
@M02542:52:000000000-J9N43:1:1101:10429:11748 2:N:0:GTGAAA
GTAGTCCACGCCCTAAACGATGTCAACTAGTTGTTGGGGATTCATTTCCTTAGTAACGTAGCTAACGCGTGAAGTTGACCGCCTGGGGAGTACGGTCGCAAGATTAAAACTCAAAGGAATTGACGGGGACCCGCACAAGCGGTGGATGATGTGGATTAATTCGATGCAACGCGAAAAACCTTACCTACCCTTGACATGCCACTAACGAAGCAGAGATGCATTAGGTGCTCGAAAGAGAAAGTGGACACAGGTGCTGCATGGCTGTCGTCAGCTC
+
GGGGGGGGGGGGGGGFFFGGGGGGGGGGGGGGGGGGGGGGGGGGGGGGGGGGGGGGGGGGGGGGGGGGGGGGGGGGGGGGGGGGGGGGGCFGGGGGGGEGEEGGGGGGGGGGGFGGGGGGFGGFDGGGECECGGGGGGGGGGEGGGGGGGGCGFFFGGGGFGGGGGGGFFEGDGFEFFBAFEFGFFGFGFFFFFFFEFFEFFFG465CD36?8F84:C7ABFFF943FBF6;48>???B*26:D>FFF?BFF:?)<426A7?F69=<F>5@?*)
@M02542:52:000000000-J9N43:1:1101:10865:11749 1:N:0:GTGAAA
GTAGTCCACGCCCTCAACGATGTCTACTAGTTGTTGGGTCTTAGTTGACTTAGTAACGCAGCTAACGCGTGAAGTAGACCGCCTGGGGAGTACGGTCGCAAGATTAAAACTCAAAGGAATTGACGGGGACCCGCACAAGCGGTGGATGATGTGGGTTAATTCGATGCAACGCGAAAAACCTTACCTACCCTTGACATGTCAGGAATCCTTGAGAGATTGAGGAGTGCCCGAAAGGGAGCCTGAACACAGGTGCTGCATGGCTGTCGTCAGCTCG
+
GGGGGGGGGGGGGG8FGGGGGGGGGGGGGGGGGGGGGGGGGGGGGGGGGGGGGGGGGGGGGGGGGGGGGGGGGGGGGGGGGGGGGGGGGGGGGGGGGGGGGGGGGGGGGGGGGGGGGGGGGGGGGGGGGGGGGGGGGGGGGGGGGGGGGGGGGGGGGGGGGGGGGGGGGGGGGGGGGGGGGGGGGGGGGGGGGGGGGGGGGFGGGGGGGFFGGGGGGGGGGGGGGGGGGGFFGGGFFGGGFFGBFFGGFGGFFFFFFFFFGGGFF?<FFFB?F>
@M02542:52:000000000-J9N43:1:1101:10260:11754 1:N:0:GTGAAA
GTAGTCCACGCCGTCAACGGTGGGCACTAGGTGTGGGCAACATTCCACGTTGTCCGTGCCGCAGCTAACGCATTAAGTGCCCCGCCTGGGGAGTACGGCCGCAAGGCTAAAACTCAAAGGAATTGACGGGGGCCCGCACAAGCGGCGGAGCATGTGGCTTAATTCGACGCAACGCGAAGAACCTTACCAAGGCTTGACATACACCGGAAAGCATTAGAGATAGTGCCCCCCTTGTGGTCGGTGTACAGGTGGTGCATGGCTGTCGTCAGCTCGT
+
GGGGGGGGGGGGGG7FGGGGGFGGGGGGGGGGGGGGGGGGGGGGGGGGGGGGGGGGGGGGGGGGGGGGGGGGGGGGGGGGGGGGGGGGGFGGGGGGGGGGGGGGGGGGGGGGGGGGGGGGGGGGGGGGGGGGGGGGGGGGGGGGGGGGGGGGGGGGGGGGGGGGGCGGGGGGGGDGGGGGGGGGGGGGGGGGGGGGGGGGGFGGGGGGGEGGGFGGGGGGGGGGGGGGGGFFGGGFFGGGD>D?FBFGFGGFFFFF<<?FGDFFGFFFFFFFF)
@M02542:52:000000000-J9N43:1:1101:2745:11755 1:N:0:GTGACA
GTAGTCCACGCCCTAAACGATGTCAACTGGTTGTTGGGTCTTCACTGACTCAGTAACGAAGCTAACGCGTGAAGTTGACCGCCTGGGGAGTACGGCCGCAAGGTTGAAACTCAAAGGAATTGACGGGGACCCGCACAAGCGGTGGATGATGTGGTTTAATTCGATGCAACGCGAAAAACCTTACCCACCTTTGACATGTACGGAATCCTTTAGAGATAGAGGAGTGCTCGAAAGAGAGCCGTAACACAGGTGCTGCATGGCTGTCGTCAGCTCG
+
FGDGFGGFFGGGGGGGGGGGGGGF9FFFGFGFG@FFGCFGGGFGFGGGGGGGGEGEGC7FGCGAFGEGGGGGGGGG<DGGGGGEFCFGGGGGGGG@FGEGCCFGGFGFGGGGFFFGGGGFFEFGEGGGGGGGGD@7FGFFEGGGGCCFGGGGCFF@FCGGGG79FGEGGE8=CEBFGGGGGG@E24<EGGGGGGGGGGGFGFC5CFGF>CDFGG7++<<:9CCE@CGGDDB:CGCFFEFGEFGFF<CFFGG3FFF>?F90FFG49:B11??=)0
@M02542:52:000000000-J9N43:1:1101:3056:11790 1:N:0:GTGAAA
GTAGTCCACGCCGTAAACGATGTCTACTAGCTGTTCGTGTCCTTGTGATGTGAGTAGCGCAGCTAACGCACTAAGTAGACCGCCTGGGGAGTACGGTCGCAAGATTAAAACTCAAATGAATTGACGGGGGCCCGCACAAGCGGTGGAGCATGTGGTTTAATTCGACGCAACGCGAAGAACCTTACCTACTCTTGACATCTACGGAAGACTGCAGAGATGCGGTTGTGCCTTCGGGAACCGTAAGACAGGTGCTGCATGGCTGTCGTCAGCTCGT
+
FGGGGGGGGGGGGGGGGGGGGGGGGGGGGGGGGGGGGGGGGGGGGGGGGGGGGGGGGGGGGGGGGGGGGGGGGGGGGGGGFGGGGGGF@FFGGGGGGGGGGGGGGGGGGGGGGGGGGGGFGGGGGGGGGGGDGGGGGGFGGGGGGGCFGGGGGGGGGGGGGGGGGGGGGGGGGGGGGGGGGGGGGGGGGGGGGGGGGGGGGFGGCDGGGGGGGGGGGGFGGCEGG5*CGGDFGGGDFGGDBFGFFFFGFGFBFBFBFF03CGFFGBFBFFFFB.
@M02542:52:000000000-J9N43:1:1101:7013:11829 2:N:0:GTGAAA
GTAGTCCACGCCGTAAACGGTGGGAACTAGGTGTTGGCGACATTCCACGCCGTCGGTGCCGCAGCTAACGCATTAAGTTCCCCTCCTGGGGAGTACGGCCGCAAGGCTAAAACTCAAAGGAATTGACGGGGGCCCGCACAAGCAGCGGAGCACGTGGCTTAATTCGACGCAACGCGAAGAACCTTACCAAGGCTTGACATACCACGGAAAGCATTAGAGATAGTGCCCCCCCTGTGGTCCGTGTCACGGCGGCGGCGGGCTGGACTCACCCCGC
+
GFEF<FFGGGGF@@@FCCG@FFCECFGGC9EEEFC<,F@C7@FAFGFF,+9+8@+@>?7,@>F:FFF;?8:CFGG9:C,?FF8,B:,7,B@=8?:EFGG+@+@+@+>:,>9,>;:B+8>,,3,433@:**:5::CCCCE=*=C8?FE*8==***=B=EFGFF??F3+*)7>7359>D)).6(.**26)7<))74))4>=>=)(*9)0:))(4++<*)*266/76<42C60102)).(,)*1490(-))(().((((((-49<((0*09).).))
@M02542:52:000000000-J9N43:1:1101:22100:11845 2:N:0:GTGAAA
GTAGTCCACGCCGTCAACGGTGGGAACTAGGTGTTGGCGACATTCCACGTCGTCGGTGCCGCAGCTAACGCATTAAGTTCCCCGCCTGGGGAGTACGGCCGCAAGGCTAAAACTCAAAGGAATTGACGGGGGCCCGCACAAGCCGCGGAGCATGTGGCTTAATTCGACGCAACGCGAAGAACCTTACCAAGGCTTGACATACCCCGGAAAGCATTAAGGATAGTGCCCCCCTTGTGGTCGGTGTACAGGTGGTGCATTGCTGTCCGCCGCTCGG
+
GGGGFGGGGGGGGG7:FGGGGGGGGGGGGGGGGGGGGGGGGGGGGGEGCGGGGGGDGEGGGGDEGGFFGCFGGGGGGGGGGGGGGGEGGEGGCGGG7CE:FGEEBFGGCF9EGFCA6E;FCGGFFCCFGGGGGGEEC*4:*2C*:<8EEEEGFFC9CGGGFFC7C5C/<DGGECB>>:BBFFFGGGFFFFFFFF55()*4/8(*75>:)128@9:*)**,.*7@54<FF661:?:333,7)(*97))94-7)(4)4)).6).).**).))))05
@M02542:52:000000000-J9N43:1:1101:13855:11848 2:N:0:GTGAAA
GTAGTCCACGCCCTAAACGATGTCAACTGGTTGTTGGGAGGGTTTCTTCTCAGTAACGTAGCTAACGCGTGAAGTTGACCGCCTGGGGGGTACGGCCGCAAGGTTGAAACTCACAGGACTTGACGGGGACCCGCACAAGCGGTGGACGATGTGGTTTAATTCGCTGCAACGTTAAAAACCTTACCTTCTCTTTACCTGCCAGGAATCTCGCCGGGTTGTGGGAGTGCCAGAAAGAGGACCTGGACTTACGTGCTGCTTGGCATACGTCAGCCCG
+
FG<;6EFGGGG86C,CFC@+D,;CFAFEFGGGGGGGD+@@F7BEFGCFF,C,BFEEF@F:CCFEDFF7>C+4A?BF<,?FEGFGG++=FEF*>>*5C1<FCE:CFF777CF9,2+2*=*,2,3?<*87=:=5?5**88E=8E*8C5+:*:7C+<2:C:CFFC:*/9EG4)**)*4***08;3**27+/**6**.9*))017)-7)96+**-(**:)4CD<?)7><1<*-).(.4(((.39D8**())*)-0)((.,).)-()))2*9)))0))8
@M02542:52:000000000-J9N43:1:1101:23270:11871 2:N:0:GTGAAA
GTAGTCCACGCCCTAAACGATGTCAACTGGTTGTCGGGCCTTCATTGGCTTGGTAACGTAGCTAACGCGTGAAGTTGACCGCCTGGGGAGTACGGTCGCAAGATTAAAACTCAAAGGAATTGACGGGGACCCGCACAAGCGGTGGATGATGTGGATTAATTCGATGCAACGCGAAAAACCTTACCTACCCTTGACATGTACGGAACCCTGCCGAGAGGTGGGGGTGCCCGAAAGGGAGCCGTAACACAGGTGCTGCATGGCTGTCGTCAGCGCG
+
GGFGGGGGGGGGGG?FGGGGGGGGGGGGGFFGGGGGGGGGGGGGGGEFGGGGGGGGGGGGFGFGGGGGGGGGGGGGFFGGGGFFGGGGGGGGF:FGEEGGGG8FGFGGGGGGGGGGFEFGDGF;0+=CEC>>CGGCEGCFGDECEGGG?:CEFGGFGGGGFGGGCGGGFFEDEGFADFEFA@FGGG?FGFFF5296<<F<@BFDBEFGFCBFG*:37D*41>BD6;?GFFFF0B?F<0735<*/,48)407/:2)5256:1(,,**8>5BF)57
@M02542:52:000000000-J9N43:1:1101:7071:11887 2:N:0:GTGAAA
GTAGTCCACGCCGTAAACGATGAATGTTAGCCGTCGGGCAGTATACTGTTCGGTGGCGCAGCTAACGCATTAAACATTCCGCCTGGGGAGTACGGTCGCAAGATTAAAACTCAAAGGAATTGACGGGGGCCCGCACAAGCGGTGGAGCATGTGGTTTAATTCGAAGCAACGCGCAGAACCTTACCAGCCCTTGACATGCCCGGCTACCTGCAGAGATGCAGGGTTCCCTTCGGGGACCGGGACACAGGTGCTGCATGGACGTCGCCGGCTCGTG
+
GGFCFGGGGGGGGGGGGGGGGGGFGGGGGGGGGGGGGGGGGGGGGGGGGGGGGGCCFGGGGGGGGGGGGGGGGGGGGGGGGGGGGGGGGCFFGGGGGGGGCEGGGGGGGGGGGGGGFFGGGFFFDGGDGGG>EG788CFGGGCGEGCFGGGGGFCGGGGGF75<CCC<6FCDB<>:>:4@FFFCFDC>FFFF:)6@B?F2??>DEF4?4*42:3*)5CD<4FDFB<2CA9?:639(,(4)173*1((05:6*6)8A6())(480)*)))).)))
@M02542:52:000000000-J9N43:1:1101:13295:11887 2:N:0:GTGAAA
GTAGTCCACGCCGTAAACGATGTCTACTAGCTGTTCGTGTCCTTGTGATGTGAGTAGCGCAGCTAACGCACTAAGTAGACCGCCTGGGGAGTACGGTCGCAAGATTAAAACTCAAATGAATTGACGGGGGCCCGCACAAGCGGTGGAGCATGTGGTTTAATTCGACGCAACGCGAAGAACCTTACCTACTCTTGACATCTACGGAAGACTGCAGAGATGCGGTTGTGCCTTCGGGAACCGTAAGACAGGTGCTGCATGGCTGTCGTCAGCCCGG
+
GGGGGGGGGGGGGGGGFGGGGGGGGGGGGGGGGGGGGFGGGGGGGGGGGGGGGGGGGGGGGGGGGGGGGGGGGGGGGGGGGGGGGGGGGGGGGGGGGGGGGDGFGGGGGGGGGGGGGGGGGGGGGGGGGGGGGGGGGGGGFEGCCDFGDFGG,9CGGGGGFGGFGDGGFFGDEGFFEEFFF7FGFGGFGFFFB2=?<<=AF>?C@EBFF*3(7+08:>>)(57DFF:FA<A?<FF>FB07C?GC4,2?04)<AA7(-41(8::)*9)).)))05
@M02542:52:000000000-J9N43:1:1101:23683:11897 1:N:0:GTGAAA
GTAGTCCACGCTGTCAACGATGCTAACTCGTTTTTGGGGATTTATCTTCAGAGACTAAGCGAAAGTGATAAGTTAGCCACCTGGGGAGTACGAACGCAAGTTTGAGACTCAAAGGAATTGACGGGGGCCCGCACAAGCGGTGGATTATGTGGTTTAATTCGATGATACGCGAGGAACCTTACCAAGGCTTAAATGGGAATTGATCGGTTTAGAAATAGACCTTCCTTCGGGCAATTTTCAAGGTGCTGCATGGTTGTCGTCAGCTCGTGCCGTG
+
GGFFFGGGGGGGGG,CFGGGGGGGGGFGGGGGGGGGGGGGGGGGGGGGGGGGGGGGGGGGGGGGGGGGGGGGGGGGGGGGGGGGGGGEGGGGGGGGGGGGGGGGGGGGGGGGGGGGGGGGGGGGGGGGGGGGGGGGGGGGGGGGGGGGGGGGFGGGGGGGGGGGGGGGGGGGGGGGGGGGGFGGGGGGGGFGGGGGGGGGGFGGGGGGGGGGGGFGGGGGGGGGGGGGGGFFGFGFBGGGFFGFF:CGFDFFFDFFFFFFGGGFFB?>0:FF35
@M02542:52:000000000-J9N43:1:1101:25564:11897 2:N:0:GTGAAA
GTAGTCCACGCCCTAAACGATGTCAACTAGTTGTTGGGGATTCATTTCCTTAGTAACGTAGCTAACGCGTGAAGTTGACCGCCTGGGGAGTACGGTCGCAAGATTAAAACTCAAAGGAATTGACGGGGACCCGCACAAGCGGTGGATGATGTGGATTAATTCGATGCAACGCGAAAAACCTTACCTACCCTTGACATGGATGGAATCCCGCTGAGAGGTGGGAGTGCTCGAAAGAGAACCGTCGCACAGGTGCTGCATGGCTGTCGGCAGCCCG
+
GGGGGGGGGGGGGGFEGGGGGGGGGGGGGGGGGFGGGGGGGGGGGGGGGGGGGGGGGGGGGGGGGGGGGGGGGGGGGGGGGGGGGGGGGGGGGGGGCEGGGGGGFFGGGGGGGGFGGGGGGGGGGGGDGGDGGG>EGGGGGGGGGFCCF7ECCFGGGGFGFGGGGGGGFFCDBGFF>AEFFFFGGGGFDFFFFFFCC3A@+)1CFAFEAC69EGGB?GC??FFFFB9:6?>?:B?BBFB*)-99(,()((9).29),)67(44(27)7)8)).8
@M02542:52:000000000-J9N43:1:1101:12628:11902 2:N:0:GTGAAA
GTAGTCCACGCCGTAAACGATGTCTACTAGCTGTTCGTGTCCTTGTGATGTGAGTAGCGCAGCTAACGCACTAAGTAGACCGCCTGGGGAGTACGGTCGCAAGATTAAAACTCAAATGAATTGACGGGGGCCCGCACAAGCGGTGGAGCATGTGGTTTAATTCGACGCAACGCGAAGAACCTTACCTACTCTTGACATCTACGGAAGACTGCAGAGATGCGGTTGTGCCTTCGGGAACCGTAAGACAGGTTCTGCATGGCTGTCGTCAGCTCGG
+
GGGGGGGGGGGGGGDGGGGGGGGGGGGGGGGGGGGGGGGGGGGGGGGGGGGGGGGGGGGGGGGGGGGEGGGGGGGGGGGGGGGGGGGGGFGGGGGGGGGGGGGGGGGGGGGGGGGGGGGGGGDFFGGGGGGGGGGCEEGGGGEEGGFGDGFGC?F>FFGFCGCFGGEGDBGGFGB>BDFFFFFFFFFFGF?FFFFFFFFFFAFCB@5CF:7?GGCF7**40@E52?BF>BB<:E9913:372C42<251)*/.:2).)4(,(.)1*)056*9)7
@M02542:52:000000000-J9N43:1:1101:15364:11903 2:N:0:GTGAAA
GTAGTCCACGCCGTAAACGATGTCTACTAGCTGTTCGTGTCCTTGTGACGTGAGTAGCGCAGCTAACGCACTAAGTAGACCGCCTGGGGAGTACGGTCGCAAGATTAAAACTCAAATGAATTGACGGGGGCCCGCACAAGCGGTGGAGCATGTGGTTTAATTCGACGCAACGCGAAGAACCTTACCTACTCTTGACATCTACGGAAGACTGCAGAGATGCGGTTGTGCCTTCGGGAACCGTAAGCCAGGTGCTGCATGGCTGTCGTCAGCTCGG
+
GGFCEFGGGGGGGGGGGGGGGGGGGGGGFGGGFGGFFFGGGGGGGGGGGGGGGGGGGGGGDGGGGGGGGGGGGGGGGFGGGGGGGGGGFGGGGGEGGGGGGEECGGGGGGFGGCDDFGGGGGGGGGGGCFGGGGGGEGFDGGGGGGFGG=FGGGGGFGGGFF?FGGGGFFGCDG>B3@FFF?FGGGG?G*)=F)@F2AFFF>FGBDDG:C:098+7:7:4137<>?<FFFF<6BF190:DGFD4),(8(496797(.)71??B2**.0))/07:
@M02542:52:000000000-J9N43:1:1101:10015:11917 1:N:0:GTGAAA
GTAGTCCATGCCGTCAACGATGTCTACTAGCTGTTCGTGTCCTTGTGATGTGAGTAGCGCAGCTAACGCACTAAGTAGACCGCCTGGGGAGTACGGTCGCAAGATTAAAACTCAAATGAATTGACGGGGGCCCGCACAAGCGGTGGAGCATGTGGTTTAATTCGACGCAACGCGAAGAACCTTACCTACTCTTGACATCTACGGAAGACTGCAGAGATGCGGTTGTACCTTCGGGAACCGTAAGACAGGTGCTGCATGGCTGTCGTCAGCTCGG
+
GGGGGGGGGGGGGG+FGGGGGFGGGGGGGGGGGGGGGGFFFGGGGGGGGGGGGGGGGGGGGGGGGGGGGGGGGGGGGGGGGGGGGGGGGGGGGGGGGGGGGGGGGGGGGGGGGGGGGGGGGGGGGGGGGGGGGGGGGGGGGGGGGGGGGGGGGGGGGGGGGGGGGGGGGGGGGGGGGGFFFGGGGGGGGGGGGGGGGGGGGFGGGGGGGGGGGGGGGGGGGGGGGGGGGGFFGGGDEGGGFFGFFFGGFGGFF><?AABFG<CFC?B0?F9FF)
@M02542:52:000000000-J9N43:1:1101:5327:11947 1:N:0:GTGAAA
GTAGTCCACGCCGTAAACAATGTCTACTAGCTGTTCGTGTCCTTGTGATGTGAGTAGCGCAGCTAACGCACTAAGTAGACCGCCTGGGGAGTACGGTCGCAAGATTAAAACTCAAATGAATTGACGGGGGCCCGCACAAGCGGTGGAGCATGTGGTTTAATTCGACGCAACGCGAAGAACCTTACCTACTCTTGACATCTACGGAAGACTGCAGAGATGCGGTTGTGCCTTCGGGAACCGTAAGACAGGTGCTGCATGGCTGTCGTCAGCTCGG
+
GGGGGGGGGGGGEEFGGG,CEGGGGGGGGGGGGGGGGGGGGGGGGFGGGGGGGGGGGGEGGGGGGGGGGEGGGGGGGGGGFGGGGGGGGGGGGGGGGGGGGGGGGGGCGGGGGGGGGGGGFGFGGGDDGEFFGGGGGGGGGGGG7FGGFGGGGGGGGGGGGFC:FGGGGGGGGGGGCCCGFGG7CFG7C6EFGF+8@CEF7=FEGD58DEGGGFGEGGCFGGGGCEGGGFBFGGDDEGFGFFC:?B6CFGF:6<??FB01<*01>?B?:?4)))
@M02542:52:000000000-J9N43:1:1101:29569:11957 1:N:0:GTGAAA
GTAGTCCACGCCCTAAACGTTGTCTACTAGTTGTCGGGTCTTAATTGACTTGGTAACGCAGCTAACGCGTGAAGTAGACCGCCTGGGGAGTACGGTCGCAAGATTAAAACTCAAAGGAATTGACGGGGACCCGCACAAGCGGTGGATGATGTGGATTAATTCGATGCAACGCGAAAAACCTTACCTACCCTTGACATGTCAGGAACCTCCGAGAGATTGGAGGGTGCCCGAAAGGGAACCTGAACACAGGTGCTGCATGGCTGTCGTCAGCTCG
+
GGDGGGGFGGGFGG@<FEFFEFGFGGGGGGGGEFFGGGGGGGGGGFFEFFGGCF,FCFGGGGGGGGGGGGGCFEFGCFFEGGGGGFFFGCFFFGGGGGGGGGGFGGGFEFGGGGGDA>FGDEGGEDCFECCFGGEGGGGGDGE@EGCFFGGFFGGCGGG@FCFEACEE?FEGGGG7CFGGGG9:<FGGGGGCFGGGGG@FGFC6EGG@FFEEGGG>EFCFCFE*ACGGGGBF)>F)>GGF:5C>@>=9<>:??AABFFAFGGG:F<B2:6:7?8
@M02542:52:000000000-J9N43:1:1101:21366:11977 1:N:0:GTGAAA
GTAGTCCACGCCGTAAACGATGTCTACTAGCTGTTCGTGTCCTTGTGATGTGAGTAGCGCAGCTAACGCACTAAGTAGACCGCCTGGGGAGTACGGTCGCAAGATTAAAACTCAAATGAATTGACGGGGGCCCGCACAAGCGGTGGAGCATGTGGTTTAATTCGACGCAACGCGAAGAACCTTACCTACTCTTGACATCTACGGAAGACTGCAGAGATGCGGTTGTGCCTTCGGGAACCGTAAGACAGGTGCTGCATGGCTGTCGTCAGCTCGT
+
GGGFGGGGGGGGGGGGGGGGGGGGGGGGGGGGGGGGGGGGGGGGGGGGGGGGGGGGGGGGGGGGGGGGGGGGGGGGGGGGGGGEGGGGGGGGGGGGGGGGGGGGGGGGGGGGGGGGGGGGGGGGGGGGGGGGGGGGGGGGGGGGGGGGGGGGGGGGGGGGGGGGGGGGGGGGGGGGGGGGGGGGGGGGGGGGGGGGGGGGGFGGGGGGGGGGGGGGGGGGGGGGGGGGGGBFGGGFFGGGFFGF?>FFFGC?FB>B<>B?GDCFC86?:?BFF)
@M02542:52:000000000-J9N43:1:1101:28953:11988 2:N:0:GTGAAA
GTAGTCCACGCCGTAAACGATGTCTACTAGCTGTTCGTGTCCTTGTGATGTGAGTAGCGCAGCTAACGCACTAAGTAGACCGCCTGGGGAGTACGGTCGCAAGATTAAAACTCAAATGAATTGACGGGGGCCCGCACAAGCGGTGGAGCATGTGGTTTAATTCGACGCAACGCGAAGAACCTTACCTACTCTTGACATCTACGGAAGACTGCAGAGCTGCGGTTGTGCCTTCGGGAACCGTAAGACAGGTGCTGCATGGCTGTCGTCAGCTCGG
+
GGGGGGGGGGGGGGGGGGGGGGGGGGGGGGGGGGGGGGGGGGGGGGGGGGGGGGGGGGGGGGGGGGGGGGGGGGFGGGCFGGGGGGGGGGGGGFGGGGGGGGGGGGDGGGGFGGGCFGGGGGEGGGEGCEGGGEEGGGGGDGGEGGFGGGFGGGGGGGGGFGFGGGGDBDE<BGFFFFF4FBFGGGGFG?7@FFFFFFFFFA?DFDECFC7:7++0(*9>>>>BFFFGF25)4B0(4(4738C7A?7?<A))).58)40<:(,4C50)868)<;
@M02542:52:000000000-J9N43:1:1101:7213:11992 2:N:0:GTGAAA
GTAGTCCACGCCCTAAACGATGTCAACTGGTTGTCGGGCCTTCATTGGCTTGGTAACGTAGCTAACGCGTGAAGTTGACCGCCTGGGGAGTACGGTCGCAAGATTAAAACTCAAAGGAATTGACGGGGACCCGCACAAGCGGTGGATGATGTGGATTAATTCGATGCAACGCGAAAAACCTTACCTACCCTTGACATGTATGGAACCCTGCTGAGAGGTGGGGGTGCCCGAAAGGGAGCCAAAACACAGGTGCTTCCAGGCTGTCGTCAGGCCG
+
GEFGFF@9FFGCFFEFGFGGGGGGGG<FFFFG@FG@CFDEGFCFGGF?F<BBEEFGGGGFGGAFFGGGEGGEGGGF<EECEGCGGGGE:CGGGGDFBEGE@7A9FG9DFCD,,8@;D8FF?@8DC68FG78+@CEEDBGC5C>>8C?6><7=<9CFFGGGCA/<CCEFAA:D3D(.5;)8F);FFF787AAFF>FB9,=AFA?>FF@G:DBBC9=94CDBBF>)--3922;03<????95*(*7((473:?6).))))-,4<029/)07>))))
@M02542:52:000000000-J9N43:1:1101:9036:12037 2:N:0:GTGAAA
GTAGTCCACGCCGTAAACGATGTCTACTAGCTGTTCGTGTCCTTGTGATGTGAGTAGCGCAGCTAACGCACTAAGTAGACCGCCTGGGGAGTATGGTCGCAAGATTAAAACTCAAATGAATTGACGGGGGCCCGCACAAGCGGTGGAGCATGTGGTTTAATTCGACGCAACGCGGAGAACCTTACCTACTCTTGACATCTACGGAAGACTGCAGAGATGCGGTTGTGCCTTCGGGAACCGTAAGACAGGTGCTGCATGGCCGGCGTCAGCTCGG
+
FGGGGGGGGGGGGGGGGGGGGGGGGGGGGGGGGGGGGGGGFCGGGGGGGGGGGGGGGFGGGGGGGGGGGGGGGGGGGGGGGGGGGGDGGGGGGGGGGGGGGGGGGGGGGGGGDGGGCFGGGFFGGGGDGGGCEEGGGGGGGG>CGGGGGGFGGGGGGF6EBB>E9<CGEDECDGB>>:>?F?FFFGGF6?FFF<47<AFB4),75BEGFF?0CF<;<FGF1@FF>:6C:AA8BFF9;0,971<9))(04A)))-)5<)2(((-()1.)0)*0)0
@M02542:52:000000000-J9N43:1:1101:27113:12048 1:N:0:GTGAAA
GTAGTCCACGCCGTAAACGGTGGGAACTAGGTGTTGGCGACATTCCACGTCGTCGGTGCCGCAGCTAACGCATTAAGTTCCCCGCCTGGGGAGTACGGCCGCAAGGCTAAAACCCAAAGGAATTGACGGGGGCCCGCACAAGCAGCGGAGCATGTGGCTTAATTCGACGCAACGCGAAGAACCTTACCAAGGCTTGACATACGCCGGAAAACCCTGGAGACAGGGTCCCCCTTGTGGTCGGTGTACAGGTGGTGCATGGCTGTCGTCAGCTCGG
+
GGGGGGGGGGGGGGGGGGGGGGGGGGGGGGGGGGGGGGGGGGGGGGGGGGGGGGGGGGGGGGGGGGGGGGGGGGGGGGGGGGGGGGGGGGGGGGGGGGGGGGGGGGGGGGFBFFGGGGGGGGGGGGGGGGGGGGGGGDGGGGGGGGGGGGGGGGGGGGGGGGGGGGGGGGGGGGGGGGGGGFGGGGGGGGGGGGGGGGGGGFGEGGGGGGG?GGGGGGGGGGFFGGGGGGFFGGGFFFGGFEGFFFGGFGGFEFFFFBF?GGGFF16?B::FF)
@M02542:52:000000000-J9N43:1:1101:14974:12050 2:N:0:GTGAAA
GTAGTCCACGCCCTAAACGATGTCAACTAGTTGTTGGGGATTCATTTCCTTAGTAACGTAGCTAACGCGTGAAGTTGACCGCCTGGGGAGTACGGTCGCAAGATTAAAACTCAAAGGAATTGACGGGGACCCGCACAAGCGGTGGATGATGTGGATTAATTCGATGCAACGCGAAAAACCTTACCTACCCTTGACATGCCACTAACGAAGCAGAGATGCAGTAGGTGCTAGAAAGAGAAAGTGGACAATGGTGCTGCATGGCTGTCGTCAGCCC
+
GGCCCFFGGGGGGGGGGGGGFGGGEFFGFFFFFFFGF7B@CFEGGGGCFADDEGGFGGGGGGGGGGGGGGGGGGGGGGGGGFBFDDFFFCFFGGGGDGGGGG<EFGGFGGGGFFAGGGGGDGGGGGGGGGE>EEEEEGGFGGBGG?:9D:7<E99?DGDFFGGGCDGGFFGGEG>FFFFFFFFFGFCF5;FFFFFFE@)5=<;F?6:EBDFFFGG55>CA)=F62:>G<.))6=>(4<:F*-07)()))-69)446706<4:::77)<F)0/)0
@M02542:52:000000000-J9N43:1:1101:7450:12055 2:N:0:GTGAAA
GTAGTCCTAGCCCTAAACGATGATTGCTTGGTGTGTCGGGTACCCAATCCCGTCGTGCCGAAGCTAACGCGATAAGCAATCCGCCTGGGGAGTACGGTCGCAAGGCTGAAACTCAAAGGAATTGACGGGGGCCCGCACAAGCGGTGGAGCATGTGGTTTAATTCGACGCAACGCGAAGAACCTTACCTGGGCTCGACAGGTAGAGGAATGCGGTAGAAATATCGGAGCCTAGCAATAGGACTCTAGAAAGGTTCTGCATGGCTTGCGTCAGCGC
+
GDGGFFGFGGGGGGG8FECCG8FFGGA9FFGGCFEGFFGGGGGGGGGGGGGGGG>FGGGGGGGGGC?EE::+CEFFFGA9F<BFFCFGG>7@BFGEDGC:@FGF=7<DDF9E9EGCDFFF87@DF9>+7BEEDEEGGFEG,:8C=9CE:ECFF<,,<85?CFFDC+7C3):9576:>5))).77CGG**0777:))(-.(1))065FE?*6(>A=>9>C>296)4(-14:???=65944:F>9*6)68)()1)-.).66AB1,(1*00.0))..
@M02542:52:000000000-J9N43:1:1101:14930:12062 1:N:0:GTGAAA
GTAGTCCACGCCGTAAACGATGAGCACTAGTTATTGGAGGTATTGACTCCTCCAGTGACGCAGCTAACGCATTAAGTGCTCCGCCTGGGGAGTACGGTCGCAAGACTAAAACTCAAACAAATTGACGGGGGCCCGCACAAGCGGTGGATTATGTGGTTTAATTCGAAGCAAGGCGCAGAACCTTACCTAGGCTTGAACTCCTTCGAATCTGGGGCAATGCCCGGAGTGCCCGCAAGGGAATGAAGTGAGAGGTGCTGCATGGCTGTCGTCAGCC
+
GGGGGGGGGGGGGGGFGGGGGGGGGGGGGGGGGGGGGGGGGGGGGGGGGGGGGGGGGFGGGGGGGGGGGGGGGGGGGGGGGGGGGGGGGGFFGGGGGGGGGGGGGGGGGFFGGGGGGGGGGGGGGGGGGGGGGGGGGGGGGGGG>FFGGGGGGGGGGGGGGGGGGGGGGGGGGGGGGGGFGGGGGGGGGGGGGGGGGGGGGFCGCDFGGGGGGGDEDGGGGGGGGGGGGGBF75CBF5FDFFGFFFGGFGGFFFFFFFFFGGGFD<D?:?FFF)
@M02542:52:000000000-J9N43:1:1101:27752:12063 2:N:0:GTGAAA
GTAGTCCACGCCCTAAACGATGTCAACTGGTTGTTGGGTCTTCACTGACTCAGTAACGAAGCTAACGCGTGAAGTTGACCGCCTGGGGAGTACGGCCGCAAGGTTGAAACTCAAAGGAATTGACGGGGACCCGCACAAGCGGTGGATGATGTGGTTTAATTCGATGCAACGCGAAAAACCTTACCCACCTTTGACATGTACGGAATCCTTTAGAGATAGCGGAGTGCTCGAAAGAGAGCCGTAACACAGGTGCTGCATGGCTGTCGTCGGCGCG
+
GGEFFGGGGGGGGGGGGGGDGGGGGFGGGGGGGGGGGGGGGGFGGGGGG9FFFGGGGGEGGGGGGGGGGGGGGGGGFGFGGGGGGCGGEGGFEFGGGGGGGGGGGGCGGGCGGGFGFGGGGGGGCGGGGGG8EG*BCGG:EEGGGGCGFGFGGC>FGGFGFGGCF:CGFA*95C9B>50:AEBGFFFEGFFFFDFFF<@A??BDEF4FFGB<EFFF<0*).7).-(-*.8>??F<3?F?*),9C02:F::94732.,:)8:7<B99>)7>.0)7
@M02542:52:000000000-J9N43:1:1101:27953:12071 1:N:0:GTGAAA
GTAGTCCACGCCGTAAACGATGTCTACTAGCTGTTCGTGTCCTTGTGATGTGAGTAGCGCAGCTAACTCACTAAGTAGACCGCCTGGGGAGTACGGTCGCAAGATTAAAACTCAAATGAATTGACGGGGGCCCGCACAAGCGGTGGAGCATGTGGTTTAATTCGACGCAACGCGAAGAACCCTACCTACTCTTGACATCTACGGAAGACTGCAGAGATGCGGTTGTGCCTTCGGGAACCGTAAGACAGGTGCTGCATGGCTGTCGTCAGCTCGG
+
GGGGGGGGGGGGGGGGGGGGGGGGGGGGGGGGGGGGGGGGGGGGGGGGGGGGGGGGGGGGGGGGGGGGGGGGGGGGGGGGGGGGGGGGGGGGGGGGGGGGGGGGGGGGGGGGGGGGGGGGGGGGGGGGGGGGGGGGGGGGGGGGGGGGGGGGGGGGGGGGGGFGGGGGGGGGGGGGGGGGGGGGGGGGGGGGGFGGGGGGGFGGGGGGGGGCGGFGGGGGGGGGGGGGGGFFGGGFBGGGEFGFFFGGFGFD=ADFBAFBGGGFGFFFF?<FE)
@M02542:52:000000000-J9N43:1:1101:26209:12083 2:N:0:GTGAAA
GTAGTCCACGCCGTAAACGATGTCTACTAGCTGTTCGTGTCCTTGTGATGTGAGTAGCGCAGCTAACGCACTAAGTAGACCGCCTGGGGAGTACGGTCGCAAGATTAAAACTCAAATGAATTGACGGGGGCCCGCACAAGCGGTGGAGCATGTGGTTTAATTCGACGCAACGCGAAGAACCTTACCTACTCTTGACATCTACGGAAGACTGCAGAGATGCGGTTGTGCCTTCGGGAACCGTAAGACAGGTGCTGCATGGCTGTCGTCAGCTCGG
+
GGGGGGGGGGGGGGGGGGGGGGGGGGGGGGGGGGGGGGGGGGGGGGGGGGGGGGGGGGGGGGGGGGGEGGGGGGDGGGGGGGGGGGGGGGGGCGEEGGGDGGGGGGGGGGGGGGGGGGGGGGFGGGGGGGGGGGGGGGGGGGGCEGGGGGGGGGGGGGGGFGFFGGGGEAEDBGFE>EF@FFFGGGGFGFFFF<FFFFFFFFBGFF@GFD?:GF?@<:*66BBE><:FBBA<0D6>9??3C6C9:?>587)644>?B<???(()/9F)))*))0
@M02542:52:000000000-J9N43:1:1101:5421:12108 2:N:0:GTGAAA
GTAGTCCACGCTCTAAACGATGTCAACTAGTTGTTGGGGATTCATTTCCTTAGTAACGTAGCTAACGCGTGAAGTTGACCGCCTGGGGAGTACGGTCGCAAGATTAAAACTCAAAGGAATTGACGGGGACCCGCACAAGCGGTGGATGATGTGGATTAATTCGATGCAACGCGAAAAACCTTACCTACCCTTGACATGCCACTAACGAAGCAAAGATGCATTAGGTGCACGAAAGCGAAAGTGGAACCAGGTGCTGCATGGCTGTCGTCAGCCC
+
GDFF@FGGDGG,@FEC,<B:FCF,,;E<,EFFFFEFF@7FFCGFGCECGGG<FFEEF,B<ECEGDF7+6@7=FEFGA<EFFG7FD?:4?CCG=++9CE@:@FE@BE?E,=@EGGGFC@8A=FGGGE++=:8EE>7+@FD68ECEG537:E,,@CFFF?8@4>E,==EC4A5*/)5/:FFD;<+;61@F8FAF4);FF3A;4).2)))=;5;(+++0)2:3<*9@AA27)-3((04(-(1))-*97)5)4456223-)5).3(.(2*)7.)5)))
@M02542:52:000000000-J9N43:1:1101:10013:12114 2:N:0:GTGAAA
GTAGTCCACGCTGTAAACGGTGGGTACTAGGTGTGGGGTCCATTCCACGGGTTCCGTGCCGTAGCTAACGCTTTAAGTACCCCGCCTGGGGAGTACGGCCGCAAGGCTAAAACTCAAAGGAATTGACGGGGCTCCGCACAAGCGGCGGAGCATGCGGATTAATTCGATGCAACGCGTAGAACCTTACCTGGGTTTGACATGGATCGGGAGTGCTCAGAGATGGGTGTGCCTCTTTTGGGGTCGGTTCACAGGGGGTGCATGGCTGTCGTCCGCG
+
EFGGFEFGGGGGGGGGGGGGGGDGGGGGGGFEFGGGC@@6EFEECFGGD:7FGGGGGGC,CFBC@FAFFE@C7FFFFGGG?EFE:F=EFCD7BFGGD>G+@CG+@=FFF@D=F8,=?EGFDA=F8@8@C7@E8DEGG7C8FFF8ED>585**+<8C?*:7;>9CFFGF+::C6C>>;;5>F<FGGGGF77>FF?E@BA?>F?0*97@DFG07++3*,*0()197(86*6))4(*494139>1C3-3:?A274((-3,30:<7?:CD6>F)).)0
@M02542:52:000000000-J9N43:1:1101:14836:12175 2:N:0:GTGAAA
GTAGTCCACGCCGTAAACGATGAATGTTAGCCGTCGGGCAGTATACTGTTCGGTGGCGCAGCTAACGCATTAAACATTCCGCCTGGGGAGTACGGTCGCAAGATTAAAACTCACAGGAATTGACGGGGGCCCGCACAAGCGGTGGAGCATGTGGTTTAATTCGAAGCAACGCGCAGAACCTTACCAGCCCTTTGCCTGCCCGGCCACCTGCCAAGATGAAGGGTTCCCTTCCGGTCACGGGACGTAGGTGCCGGCATGCCTTCCGGCGCCCGTG
+
GGCCFGGGGGGFGGGDGGGGGGGD@FGFGGFFGGGGGCFGGGGFDGFFE,<CFG7:FEECGGGGGG:FCFECFGGGFGEGGGGGGFGG+@CFGCFEF>FEGCFGGA<FCGGGG,3>6EGF83EFD66:EEG>:C*C*<E5:*=:C*2,;FFGGGF8<8CFC7=70**;FF73)),7@4).784DC>+)1)8)))1*-5::4:())07;5*.(3+*.52*.)6))41.99>.(,5((()(154D),(()))))(((((.)))))(*))0)55;>>
@M02542:52:000000000-J9N43:1:1101:27624:12207 2:N:0:GTGAAA
GTAGTCCACGCTGTAAACGATGCTAACTCGTTTTTGGGGATTTATCTTCAGAGACTAAGCGAAAGTGATAAGTTAGCCACCTGGGGAGTACGAACGCAAGTTTGAAACTCAAAGGAATTGACGGGGGCCCGCACAAGCGGTGGATTATGTGGTTTAATTCGATGATACGCGAGGAACCTTACCAAGGCTTAAATGGGAATTGATCGGTTTAGAAATAGACCTTCCTTCGGGCAATTTTCAAGGTGCTGCATGGTTGTCGTCAGCTCGTGCCGTG
+
GGGGGGGGGGGGGGGGGGGGGGGGGGGGGGGGGGGGGGGGGGGGGGGGGGGGGGGGGGGGGGGGGGGGGGGGGGGGGGGGGGGGGGGDGGGGDGGGGGGGGGGGGGGGGGGGGGGGGGGGGGGGGGGG7FEGEGGCGGGGCEGFGFGGGGFECC8DFGFGFGGGCF@CFFGDBDF4AFFAFFFGGGGFDFF8@?CF/3A:/;EC4<EGFD:<FF9B9FG<,9698>DF??>9>)47A)-?7:7C?))9)29?:B4(4AB?B:?2*95<:@:<)0
@M02542:52:000000000-J9N43:1:1101:27094:12208 2:N:0:GTGAAA
GTAGTCCACGCCCTAAACGATGTCAACTGGTTGTTGGGAGGGTTTCTTCTCAGTAACGTAGCTAACGCGTGAAGTTGACCGCCTGGGGAGTACGGCCGCAAGGTTGAAACTCAAAGGAATTGACGGGGACCCGCACAAGCGGTGGATGATGTGGTTTAATTCGATGCAACGCGATAAACCTTACCTACCCTTGACATGCCAGGAATCCTGCAGAGATGTGGGAGCTCTCGCAAGAGAACCTGGACACCGGTGCTGCATGGCCGTCGTCACCCCG
+
GGGGGGGGGGGFGG@FFGEFGFGGEGGGGFECFFFGGGGGGCFEGGFFGAFGGFCFGEGGEFGFGGGEGFFCGAFFGDGGGGG7?CFEFFCFFGGGGCCFDCCFFFGGGGGGFCFFCFG8DFFGG6EEGGGGGEGGG,4@EC@8B;B7CCF:9C>*<DGGFGGFC8C8?A5<BG>FA+=;AEFFD>+;FFFA)7FF<3AE*/4<:@684:(,+<87.::)85@)((,*,4(49>?B(.3CCB:DF2:)3177B))54--.6:;(9).0>)1)07
@M02542:52:000000000-J9N43:1:1101:23000:12214 1:N:0:GTGAAA
GTAGTCCACGCCGTCAACGATGGATACTAGCTGTCCGGCGCAAGCTGGGTGGCTAAGCGAAAGTGATAAGTATCCCACCTGGGGAGTACGGACGCAAGTTTGAAACTCAAAGGAATTGACGGGGGCCCGCACAAGCGGTGGAGCATGTGGTTTAATTCGATGATACGCGAGGAACCTTACCAGGGCTTAAATGTAGACTGACAGGTCCGGAAACGGACTTTTCTTCGGACAGTTTACAAGGTGCTGCATGGTTGTCGTCAGCTCGTGCCGTG
+
GG@CEFGGGGGGGG7FGGGGGFGGGGGGGGGGGGGGGGGGGGGGGGGGGGGGGGGGGGGGGGGGGGGGGGGGGGGGGGGGGGGGGGGGGGGGGGGGGGGGGGGGGGGGGEGFGGGGGGGGGGGGGGGGGGGGGGGGGGGGGGGGGGGGGGGGGGGGGGGGGGGGGGGGGGGCEGGGGGGGGGGGGGGGGGGGGGGGGGGGGFGGGGGGGGGGGGGGGGGGGGGGGGGGGG;FGGGFFGGGFFGFFFGGFGGFFF?>FFFFGGFFGFFFFFFF
@M02542:52:000000000-J9N43:1:1101:11982:12228 2:N:0:GTGAAA
GTAGTCCACGCCCTAAACGATGTCAACTAGTTGTTGGGGATTCATTTCCTTAGTAACGTAGCTAACGCGTGAAGTTGACCGCCTGGGGAGTACGGTCGCAAGATTAAAACTCAAAGGAATTGACGGGGACCCGCACAAGCGGTGGATGATGTGGATTAATTCGATGCAACGCGAAAAACCTTACCTACCCTTGACATGCCACTAACGAAGCAGAGATGCATTAGGTGCTCGAAAGAGAAAGTGGACACAGGTTCTGCATGGCTGTCGTCAGCCC
+
GGGGGGGGGGGGGGCEFGGGFGGFFGGGGGGGGEGGGEEGGGGGGGGGGGGGGGGGGGGFFGGGGGGDGGGGGGGGGGGGGGGGGGGGGGGGGGGGGGGGGGGGGGGGGGGGGGGGGGGGGGGGGGGGGGEEGGDGGGGGGDCEGFFFF:E@CGGGGGGGFGGGGGGGFFGGFGFEFAABFEFGGGGFFFFFFEFFEEFFF@@FFFFGFC6?CC;5>FCAFFF=AABG)6:9?@B?FFFFGFGGBFFF<3FF)43><A<51631998>>>:6))
@M02542:52:000000000-J9N43:1:1101:13205:12246 2:N:0:GTGAAA
GTAGTCCACGCCCTCAACGATGTCCACTGGTTGTTGGGCGGGTTTCTTCTCAGTAACGTAGCTAACGCGTGAAGTTGACCGCCTTGGGAGTACGGCCGCAAGGTTGAAACTCACAGGAATTGACGGGGACCCGCCCAAGCGGTGGATGGTGTGGTTTATTTCCATGCAACGCGAAAAACCTTACCTACCCTTGACATGCCAGCAATCCTGCAGAGATGTGGGAGTGCACGAATGACAACCTGGACACAGGTGCTGCATGGCCGTCGTCAGCTCG
+
CC6;CFGGGGG<7F6,,C,CF<CF,;E6@FGGG@FG<+,8@==CFFFCG,59?B,5B4BCF7FC,E?+4+4BF,BFEAFGGGEE+74<,B6,C66+C8>=::FFGA,=FFG,,,33+,43,,@D7:3****>***1*<,*/=;11/+0*301**3*=:+<6<+1+;<6+;*/=)4)<<B552*02:+6>./07<F*<)93*3(9.?6:7*(,3+886*0-))0<((.*5612(05)4<BGGF*2,82.400),5AF0A41:>;4CDE))76*97
@M02542:52:000000000-J9N43:1:1101:11867:12247 1:N:0:GTGAAA
GTAGTCCACGCCGTAAACGATGAGTACTAGCTGTCGGAGGTTACCCCCTTCGGTGGCGCAGCTAACGCATTAAGTACTCCGCCTGGGAAGTACGCTCGCAAGAGTGAAACTCAAAGGAATTGACGGGGACCCGCACAAGTAGCGGAGCATGTGGTTTAATTCGAAGCAACGCGAAGAACCTTACCTAAGCTTGACATCCTTTTGACCTCTCCCTAATCGGAGATTTCCCTTCAGGGACAGAAGTGACAGGTGGTGCATGGTTGTCGTCAGCTCG
+
GGGGGGGGGGGGGGGGGGGGGGGGGGGGGGGGGGGGGGGGGGGGGGGGGGGGGGGGGGGGGGGGGGGGGGGGGGGGGGGGGGGGGGGGGGGGGGGGGGGGGGGGGGGGGGGGGGGGGGGGGGGGGGGGGGGGGGGGGGGGGGGGGGGGGGGGGGGGGGGGGGGGGGGGGGGGGGGGGGGGGGGGGGGGGGGGGGGGGGGGGFGGGGGGGGGGGGGGGGGGGGGGGGGFGGFFFGGFFCC5FFGFFFGGFGGF34?DFFFFGG<DGFFFFFF=@@
@M02542:52:000000000-J9N43:1:1101:22778:12252 1:N:0:GTGAAA
GTAGTCCACGCCGTCAACGATGTCTACTAGCTGTTCGTGTCCTTGTGATGTGAGTAGCGCAGCTAACGCACTAAGTAGACCGCCTGGGGAGTACGGTCGCAAGATTAAAACTCAAATGAATTGACGGGGGCCCGCACAAGCGGTGGAGCATGTGGTTTAATTCGACGCAACGCGAAGAACCTTACCTACTCTTGACATCTACGGAAGACTGCAGAGATGCGGTTGTGCCTTCGGGAACCGTAAGACAGGTGCTGCATGGCTGTCGTCAGCTCGG
+
GGECEFGGGGGGGG+CFGGGGGGGGGGGGGGGGGGGGGGGGGGGGGGGGGGGGGGGGGGGGGGGGGGGGGGGGGGGGGGEEGGGGGGFFEFGGGGGGGGGGGGGGGGGGEFGGGGGGGGGGGGGGGGGGEGGGFGGGGGGGGGGGGGGGGGGGGGGGGGGGGGFFGGGGGGGGG@EEDGGGFGGGGGGGGGGGGGGGGGGGFGGEDGGGGGGGFGGGGGGGGEGGGGGGGFFGGGFFGFGFFGFFFCFFGGFFFFF94:?GGC?FFFFFF27>)
@M02542:52:000000000-J9N43:1:1101:7573:12299 2:N:0:GTGAAA
GTAGTCCACGCCGTAAACGATGTCTACTAGCTGTTCGTGTCCTTGTGATGTGAGTAGCGCAGCTAACGCACTAAGTAGACCGCCTGGGGAGTACGGTCGCAAGATTAAAACTCAAATGAATTGACGGGGGCCCGCACAAGCGGTGGAGCATGTGGTTTAATTCGACGCAACGCGAAGAACCTTACCTACTCTTGACATCTACGGAAGACTGCAGAGATGCGGTTGTGCCTTCGGGAACCGTAAGACGGGTGCTGCATGGCTGTCGTCAGCCTGG
+
FGGGGGCDFGGGGGGCGGDGGGGGGGGGGGCFGFGGGGGGGGGGFFFGGGGGGGDFFF:F:@BEG<FE>FGGGGFGGGFGFGGGGGGGGD7CFGGCEEGGDGGF@CFGGGGFFGGDFGFFCDCFDBEG>EG8EE@8EG6DGDE:EC8CFFGGGG9CFCFFFGF*<CGDFFDDD39>EEFF>177DGGFG46F@>F?<2=ABF07555@?F::FFEF0DFA077BF:6FAF<22>>B2,8DD<D7)5()-30))4)52)24,844/*0.74)).)
@M02542:52:000000000-J9N43:1:1101:22402:12301 2:N:0:GTGAAA
GTAGTCCACGCCCTAAACGATGTCAGCTAGTTGTTGGGGATTCATTTCCTTAGTAACGTAGCTAACGCGTGAAGTTGACCGCCTGGGGAGTACGGTCGCAAGATTAAAACTCAAAGGAATTGACGGGGACCCGCACAAGCGGTGGATGATGTGGATTAATTCGATGCAACGCGAAAAACCTTACCTACCCTTGACATGCCACTAACGAAGCAGAGATGCATTAGGTGCTCGAAAGAGAAAGTGGACACAGGTTCTGCATGGCTGTCGTCAGCTG
+
GGGGGGGGGGGGGG8EFGGGGGGGGGGFGGFGGGGGGGGGGGGGGGGGGGGGGGGGGGGGGGGGGGGGGGGGGGGGGGGGGGGGGGGGGGGFFGGFFEGGGGGGFGGGGGGGGGGGGGGGGGGCGDGGGFGGGGGGGGGGGG>8EGGGGCFGGGGGGGFGFGCFFFCFFFE:?DBFDFEFFFFGGGGFGFAFF<FFFFFFF<2CFFDEFG(58:155:C24@FF>AFG2939<>>?<::D64>D???516FF<27<<2)<2<00>C57;>5;*)
@M02542:52:000000000-J9N43:1:1101:27570:12303 1:N:0:GTGAAA
GTAGTCCACGCCGTAAACGATGTCTACTAGCTGTTCGTGTCCTTGTGATGTGAGTAGCGCAGCTAACGCACTAAGTAGACCGCCTGGGGAGTACGGTCGCAAGATTAAAACTCAAATGAATTGACGGGGGCCCGCACAAGCGGTGGAGCATGTGGTTTAATTCGACGCAACGCGAAGAACCTTACCTACTCTTGACATCTACGGAAGACTGCAGAGATGCGGTTGTGCCTTCGGGAACCGTAAGACAGGTGCTGCATGGCTGTCGTCAGCTCGG
+
GGGGGGGGGGGGGGGGGGGGGGGGGGGGGGGGGGGGGGGGGGGGGGGGGGGGGGGGGGGGGGGGGGGGGGGGGGGGGGGGGGGGGGGGGDEFCFGCGDGGGGGGGGGGGGFGGGGGGGGGGFFGGGGGGGGGGGGGGGGGGGGGGGGGGGGGGGGGGGGGGGGGGGGGGGGEGGGGGGGGGGGGGGGGGGGGFGGGGFFFG=GEGGGGGGGCGFGGFGGGGGGGGGGGGGFFGGGFEGGGEFGFFFGGFC67FFFFAA<BGCGFCB?FFF<FF)
@M02542:52:000000000-J9N43:1:1101:5080:12304 2:N:0:GTGAAA
GTAGTCCACGCCCTAAACGGTGTCAACTAGTTGTTGGGGATTCATTTCCTCAGTAACGTAGCTAACGCGTGAAGTTGACCGCCTGGGGAGTACGGTCGCAAGATTAAAACTCAAAGGAATTGACGGGGACCCGCACAAGCGGTGGATGATGTGGATTAATTCGATGCAACGCGAAAAACCTTACCTACCCTTGACATTCCACTAAACAAGCAGAGATGCATTAGGTGCCCGCAAGGGACAGTGGACACAGGTGCTGCATGGCTGTCGGCCGGCC
+
GGFAFGGGGGGGGGGGGGGEFDFGGGGGGGGFGGGGGGGGGGGGGGGGGGGFFGGGGCFFGGFGFFFGEGDGGGGGGGGGCEGGGGD>C:FEEFGG7CGE>@BGGGGGGGGGGFFGGGG?DF83=EECCG+BE6BB>CD5C56@EDFGG@C:9EFF7DCFCFF@FDCFFFEGBD6DFFFFFF=4CCFA4:6A;))15)1)17CGF))355?78**).:7))1=96))*((-(-79:6:(915>5>:05(()*(445).:::?1(*0))08))).
@M02542:52:000000000-J9N43:1:1101:15662:12305 2:N:0:GTGAAA
GTAGTCCACGCCGTAAACGATGTCTACTAGCTGTTCGTGTCCTTGTGATGTGAGTAGCGCAGCTAACGCACTAAGTAGACCGCCTGGGGAGTACGGTCGCAAGATTAAAACTCAAATGAATTGACGGGGGACCGCACAAGCGGTGGAGCATGTGGTTTAATTCGACGCAACGCGAAGAACCTTACCTACGCTTGACATCTACTGAAAACTGCAGAGATGCGGTTGTGCCCTCGGGAACCGTAAGACAGGTGCTGCCTGTCTGTCGTTAGCCCGG
+
GGCCEGGGGGGGGGEED9@FGGGGGGGGFGGGEGFECF@EFGGFGFGGGGG,,BFEGG7:@FGGFGGDGEF:F<<FFGFG<BFFGGFGGCEFGFCEGECCCCGGGGGGGCCFGGG9DBBFEE8FFGGFG>EGGGCEDGFCFG8*>C*=D5E?FGC,:B?=FFGF75*8))2):D9B036<F<FF66?6*))5>2:F<BF2*))2/7*0)96<C6<;7CF>>:;5(-(04,.(-.40080954**6224,5)05))()5.4--)6C*)).*)0)5
@M02542:52:000000000-J9N43:1:1101:19051:12308 2:N:0:GTGAAA
GTAGTCCACGCCGTAAACGATGTCTACTAGCTGTTCGTGTCCTTGTGATGTGAGTAGCGCAGCTAACGCACTAAGTAGACCGCCTGGGGAGTACGGTCGCAAGATTAAAACTCAAATGAATTGACGGGGGCCCGCACAAGCGGTGGAGCATGTGGTTTAATTCGACGCAACGCGAAGAACCTTACCTACTCTTTACATCTACGGAAGACTGCAGAGATGCGGTTGTGCCTTCGGGAACCGTAAGACCGGTGCTGCATGGCTGGCGTCAGCTCGG
+
GGEGGGGGGGGGGGG@CFGGGGGGGGGGGGGGGGGGGGGGGGGGGGGGGGGGGGGGGGGGGGEGGFGGGFGGGGGGGGCFGGGGGGGGGGGGFGGGGGGGGGGGGGGGGGGGGGGGGGGGGGGGGGGGGGGGGGGGGGGFFGGGGGGGGGGGGGGGGGGGFFEFGGGGEFGGFGBEF3?FFFF=DFGFFFFFF27/)-/4@A?DBE5CFG0?CC@F::>>>FEF160CA9B<:@BFB?:<*23*).(0(()744)(-:?<((((195)<)1/)0
@M02542:52:000000000-J9N43:1:1101:22854:12309 2:N:0:GTGAAA
GTAGTCCACGCCGTAAACGATGTCTACTAGCTGTTCGTGTCCCTGTGATGTGAGTAGCGCAGCAACCGCACTAAGTAGACGGCCGGGGGAGTACGGTCGCAAGATTAAAACTCAAATGAATTGACGGGGGCCCGCCCAAGGGGTGGTGCATGTGGTTTAATCGGAGCCAACGCGAAGAACTTACCCTACTCTTACAATTTACGAAACACTGCAGAAATGCGGAGTTGCCGTAGGGAAGCGTTAGACAGGTGGTGGATGGGCGGTCTGCTGCTGG
+
[truncated: 29,668,870 more chars]
