# Supplementary material for: 16S rRNA gene amplicon sequence data from sunflower endosphere bacterial community
Source: Data Brief. 2021 Nov 26;39:107636. doi: 10.1016/j.dib.2021.107636 (PMC8639433; doi:10.1016/j.dib.2021.107636)
Supplement: Supplementary file 14 [file mmc14.zip › mmc14.fastq]

@M02542:52:000000000-J9N43:1:1101:15627:1105 1:N:0:GTGAAA
CGGTTTGTCACCGGCAGTCTCCCTGGAGTGCTCTTGCGTAGCAACTAGGGACAAGGGTTGCGCTCGTTGCGGGACTTAACCCAACATCTCACGACACGAGCTGACGACAGCCATGCAGCACCTGTGTTATGGCTCCCTTTCGGGCACCCCCACCTCTCAGCAGGGTTCCATACATGTCAAGGGTAGGTAAGGTTTTTCGCGTTGCATCGAATTAATCCACATCATCCACCGCTTGTGCGGGTCCCCGTCAATTCCTTTGAGTTTTAATCTTGCGACCGTACTCCC
+
GGGGGGGGGGGGCGGGGGGGGGGGGGGGGGGGGGGGGGGGGGFGGGGGGGGGGGGGGGGGGGGGGGGGGGGGGGGGGGGGGGGGGGGGGGGGGGGGGGGGGGGGGGGGGGGGGGGGGGGGGGGGGGGGGGGGGFGGGGGGGGGGGGGGGGGGGGFGFGGGGGGGDGGGGGGGGGGFGGGGGGGGGGGCE9CF<FGGGGGGGGGGGGGGGGGGFCGGGGGGGFGGGGGGGGGEEE5CCF*CDF:FGGFFGCDFFGD9:A77FFDFB>BFAABGFGDGFFFFFFFFF
@M02542:52:000000000-J9N43:1:1101:18324:1114 1:N:0:GTGAAA
ATCCCCACCTTCCTCTCGGCTTATCACCGGCAGTCCCCTTAGAGTGCCCAACTAAATGCTGGCAACTAAGGGCGAGGGTTGCGCTCGTTGCGGGACTTAACCCAACATCTCACGACACGAGCTGACGACAGCCATGCAGCACCTGTTCTGGGGCCAGCCTAACTGAAGGACATCGTCTCCAATGCCCATGCCCCGAATGTCAAGAGCTGGTAAGGTTCTGCGCGTTGCTTCGAATTAAACCACATGCTCCACCGCTTGTGCGGGCCCCCGTCAATTCCTTTGAGTTTTAATCTTGCGACCG
+
CCCCCFGGGGGGGGGFFGFDGGGGGGGGE@FEGGGFG<FFGGGGGGFFFFFGGGE<EFCFGGGGGGFCFGGGGGGGGGFFCEEGGCFEGGC:7F@FGG9FFGD:FGFGG9FAFFBFC@7@B:===FDCGEEFGGFFG<FFCFGD7FAC@FGGGGGDFGGCFGBFEGGG:3>,@>*><DF,4,3,>BFAFC<FECEEGCGGG9FF939;,C?,?CFAFFDCF58:EE5?*+9:C>6C<CCEC5:*0+0+<?8C*):)9?74+*7@GDCEFD?>?*:9C*49<4<(62:CC6*264)9;(<))
@M02542:52:000000000-J9N43:1:1101:20620:1123 1:N:0:GTGAAA
GGTTGCGCTCGTTGCGGGACTTAACCCAACATTTCACAACACGAGCTGACGACAGCCATGCAGCACCTGTCTTACGGTTCCCGAAGGCACAACCGCATCTCTGCAGTCTTCCGTAGATGTCAAGAGTAGGTAAGGTTCTTCGCGTTGCGTCGAATTAAACCACATGCTCCACCGCTTGTGCGGGCCCCCGTCAATTCATTTGAGTTTTAATCTTGCGACCGTACTCCCCAGGCGGTCTACTTAGTGCGTTAGCTGCGCTACTCACATCACAAGGACACGAACAGCTAGTAGACATCGTTTT
+
CCCCCGGGGGGGGGGGGGGGGGGGGGGGGGGGGGGGGGGGGGGGGGGGGGGGGGGGGGGGGGGGGGGGGGGGGGGGGGGFGGGGGGGGGGFGGGDGEGGGGGGGGGGCEFGGGGGECGGGGFGGGGGGGGGGGGGGDFGGGFGGGGGGGGGGGGGGGGGGFGGGGGGFGGGGGGGGGFGFGEGGGGGGGEF<FGGDGGGFFGDFGGGGCGGGGGCGEGGGDGGGGGGGFGEGG=ECEGGGGGFF99AEGGGGGGCDDFECE7?FDGGFFFDF?GFFGGFFBFF::D)9CF*7<<9?6?F@)
@M02542:52:000000000-J9N43:1:1101:11442:1188 1:N:0:GTGAAA
CGGTTTATCACCGGCAGTCTCCCTAGAGTTCCCGACTTAACTCGCTGGCAACTAAGGATAGGGGTTGCGCTCGTTGCGGGACTTAACCCAACGTCTCACGACACGAGCTGACGACAGCCATGCAGCACCTGTGTCCACTTTCTCTTTCGAGCACCTAATGCATCTCTGCTTCGTTAGTGGCATGTCAAGGGTAGGTAAGGTTTTTCGCGTTGCATCGAATTAATCCACATCATCCACCGCCTGTGCGGGTCCCCGTCAATTCCTTTGAGTTTTAATCTTGCGCCC
+
GGDFCFGGGGGGGGGGGGGFFGGGGFGGGGGDGGGGGGFGGGFGGCFDGGGGGGGGGFFGGFGGGGGFFDGGGGGGGDDEDGFGFGGGGGGGGEEAE<EBECC=FCBGFFFFGGGC=DDCFEGGGGGCGGCFCFFG<CFGGGCCGGGF::FGD7FEFBCFC9<FGCCF,FGDGFF:FFGGG6?CCECCCFGGGGGGCFGFFFGGGFEGCEG88C9FD*;FGG79+@6CCC??9@FF?C=D<:>C6C7):DG>FFFF<C39::4?A):2<<9CF:FD4<A44,)08
@M02542:52:000000000-J9N43:1:1101:21679:1246 1:N:0:GTGAAA
CGAGTTGACCCCGGCAGTCTTCCATGAGTCCCCGGCATAACCCTCTGGCAACATGGAACGAGGGTTGCGCTCGTTGCGGGACTTAACCCAACATCTCACGACACGAGCTGACTACAGCCATGCACCACCTGTGACCGCCCCCGAAGGACCTGCCATCTCTGACAGTTTTGCGGCCATGTCAAACCCAGGTAAGGTTCTTCGCGTTGCCTCGAATTAATCCGCATGCTCCGCCGCCTCTCCGGGCCCCCGTCAATTCCTTTGACTTTTAGCCTTTCGGCCGTACTC
+
DGGGGGGGG9<FDCGGGGGGCFFFGGG@FG,CF7B:FGGGGFFFEE,E<FFGGGGCFGFEGFD7FFGCEEFCCGFE@+:=FF?FGGGFEEGGFGGFEEF?+@+@F>FEDE=D,EEFBFC<B<DFEF7F:CGGG9<=7BFE@FC7<B*<>::CFGGFC<F@FCC:9F<FC:+<*<FBCA+;9CGF5C@8=CFFC8+0:CCFGG:?8*/++2//56*9:03:C****3+2+*::*8*1***2)(09595>*19B::6=)<>BF:)*-.:4,-5***99(-234<B)*
@M02542:52:000000000-J9N43:1:1101:13374:1251 1:N:0:GTGAAA
CGAGTTGACCCCGGCGGCCTCCTGTGAGTCCCCATCACCCCGAAGGGCATGCTGGCAACACAGGACAAGGGTTGCGCTCGTTGCGGGACTTAACCCAACATCTCACGACACGAGCTGACGACAGCCATGCACCACCTGTACACCGACCACAAGGGGGGCACTATCTCTAATGCTTTCCGGTGTATGTCAAGCCTTGGTAAGGTTCTTCGCGTTGCGTCGAATTAAGCCACATGCTCCGCTGCTTGTGCGGGCCCCCGTCAATTCCTTTGAGTTTTAGCCTTGCGG
+
GGGGGGGGGGGGGGGGGGGGGGGGGGGGGGGGGGGGGGGGGGGGGGGGGGGGGGGGGGGGGGGGGGGGGGGGGGGGGGGGGGGGGGGGGGGGGGGGGGGGGGGGGGGGGGGGGGGGGGGGGGGGGGGGGGGGGGGGGGGGGGGGGGGGGGGGGGGGGGGGGGGGG9FGGGGGGGDFGGGGGGGGGGGGGGGGFGGGGGGGGGGGGGGGGGGGFGGGGGGGFGGGGGGGGGGGGGGGFGGGGFFGGGFFCDDFFD>FFEGBGGAF>AFBFDFGGGBF?BFFF7?)7
@M02542:52:000000000-J9N43:1:1101:9425:1259 2:N:0:GTGAAA
CGGTTTGTCACCGGCCGTCTCTCTAGAGTTCCCTTTCGTAGCAACTAGAGACAAGGGTTGCGCTCGTTGCGGGACTTAACCCAACATCTCACGACACGAGCTGTAAACAGCCATGCAGCACCTGTGTCCACTTTCGCTTTCGAGCACCTAGTGCATTCCAGCTTCGTTGGGCGCCTTGTAGGGTAAGGGAAGGTTTTTCGCGTTTCAGCGAATTAATCCACATAAACCCCCGGCTGGGCGGGTCACCGTCAATGCCTCTGCGTTTTAATCTTGCCACCGTAACGC
+
GGC7+;FFCCAF>6:++@@CF9,;6E,EF,,,C,,,@,C<<F9<AF@A,,,CDG<AF6,6AFF+B=8FAE++4+@F9FF9,,BD:F,,9:B,,?>=+8B@GGG,,,85,8<F=,,AA,,3,3,,3,6+6,,3CE=+@6>78:8,4+,,8@,753,,+,2,7,@,,36:,/**4****41=+=C)*.//))0:1/2C*:FG)8..()3)9)4>0,2/**+1*()+++*(**(())0(-(*(((-3)4,:1-*/6**.))9))0)-(-4)))).))(27.)0.).)0
@M02542:52:000000000-J9N43:1:1101:8484:1294 2:N:0:GTGAAA
CGGTTTATCACCGGCAGTCTCCCTAGAGTTCCCGACTTAACTCGCTGGCAACTAAGGATAGGGGTTGCGCTCGTTGCGGGACTTAACCCAACATTTCACAACACGAGCTGAAGACAGCCATGCAGCACCCGTCTTACGGTTCCCGAAGGCACAACCGCATCTCTGCAGTCTTCCGTAGATGTCAAGAGACGGTAAGGTTCTTCTCGTTGCGTCGAATTACACCACATGCTCCCCCGCTCGTGCGGGCCCCCGCCAACTCCTTTGAGTTTTAATCTTTCTACCTT
+
<@CFEGFFGGFG,@F@+,,,CFGG<<C,<,,CCFGEG@FFEEGGGCBFG@CFFGGGGFECF,@FFG@FEE>?F7C47+=+=FFFFG,E<FC@CFDGFCAAGGD@BCED63,,7CA=F,+DD=8FG8=6,++@B88CC;>@C>FEE8>*@,@DGFGGGGGEGFGG7?FFG8CF?EC48:5=84=+=)855):)6):;7@A>FF+1>>),63:<4737F:9*252FC5))*06))<54(4),4:<1)49((41)())-(.*)-*9)41).66:0))62******/*
@M02542:52:000000000-J9N43:1:1101:8890:1305 1:N:0:GTGAAA
CGGTTTATCACCGGCAGTCTCCCTAGAGTTCCCGACTTAACTCGCTGGCAACTAAGGATAAGGGTTGCGCTCGTTGCGGGACTTAACCCAACATTTTACAACACGAGCTGACGACAGCAATGCAGCACCTGTCTTACGGTTCCCGAAGGCACAACCGCATCTCTGCAGTCTTCCGTAGATGTCAAGAGTAGGTAAGGTTCTTTGCGTTGCGTCGAATTAAACCACATGTTCCACCGCTTGTGCGGGCCCTCGTCAATTCATTTGAGTGTTAATCTTGCGACCGT
+
GG@8@@CCFFE<@@@@BEEEGEFFFGGGGGF<FB@C:B6;:@EGE7@CEFG7EECE@FFF,CF?E<FFFCFE>C@FEFGGEEFFGGBFFEFFF8<A,@,CFGGGGE+8C==FF>>F@B,B==AFF=FFGGCFFFFGGCGCFGCFCGGGGG:FFDBCBFG>BFFCFGGGGGFFECCCGDECEFGGGGGG+<FG,<?,2<+3<CE998=58CECD*8CCFF703A@*;:A2+<AFGGGG):<D)**29>>E*1779:3)+*9::-741<)6.:FCGFGA)179B).
@M02542:52:000000000-J9N43:1:1101:13226:1328 2:N:0:GTGAAA
CGGTTTATCACCGGCAGTCTCCCTAGAGTTCCCGACTTAACTCGCTGGCAACTAAGGATAGGGGTTGCGCTCGTTGCGGGACTTAACCCAACATTTCACAACACGAGCTGACGACAGCCATGCAGCACCTGTCTTACGGTTCCCGAAGGCACAACCGCATCTCTGCAGTCTTCCGTAGATGTCAAGAGTAGGTAAGGTTCTTCCCGTTGCGTCGAATTAAACCACATGCCCCCCCGCTTGTTCGGGCCCCCGTCCCTTCATTTGAGTTTTAATCTTGCGACCGTT
+
GEFECGGGGGGGGGG7FGGGGGGGFGGGGGGGGGGGGG<FFGGGGGGGDGGGGGGGGGGGCFGGGD7?FFDCFFGGGGGGGGGFFGGGGGGGGGFGGGGGGGFEFEEGG8FFGDGCGGGGGGFGFEGGFEG;F<EFGGDGG6FFE7BEGFGGFGEDDC7?E,4B:E9648CAFCEGG5C8BGF7C3AAA+686++;CGA7;C3+(2;3(06>1355?>9FCD78C57)42(-)0701(981)),)149927)(1),)47>4=*))(6<>9)2>).:*/).0))0.
@M02542:52:000000000-J9N43:1:1101:22930:1369 2:N:0:GTGAAA
CGGTTTATCACCGGCAGTCTCCCTAGAGTTCCCGACTTAACTCGCTGGCAACTAAGGATAGGGGTTGCGCTCGTTGCGGGACTTAACCCAACATTTCACAACACGAGCTGACGACAGCCATGCAGCACCTGTCTTACGGTTCCCGAAGGCACAACCGCATCTCTGCAGTCTTCCGTAGATGTCAAGAGTAGGTAAGGTTCTTCGCGTTGCGTCGAATTAAACCACATGCTTCACCGCTTGTTCGGGCCCCCGGCCATTCATTTGAGTTTTAATCTTTCTACCGT
+
FGG@@F@FGCECFGDCFGFFGEFEFF,FEGGGGGGGGGE<E@FGEECF>GGFFGDGG,,FGGGDECGGGGGGGFFGGGGE++E<FGGFGCFGFGFEGGFGFGGECCF7C,<DECG7CC:FFGEGGGDFFGGAECE?FGGFCCCEGD8@CFC>>C*B/8?1=:,<79,>2;CFFGGF4C<:F:@:@)8AFFFFEF7=DCA*0+;845>>BFFF>>)59FG=><(;88<?G7)69=F02734?).1>604((/)()),.)/:5=6941:>)6-84<4CC8*1/9)0
@M02542:52:000000000-J9N43:1:1101:10334:1391 1:N:0:GTGAAA
TCGGCTTATCACCGGCAGTCCCCTTCGAGTGCCCAACTAAATGCTGGCAACTAAGGGCGAGGGTTGCGCTCGTTGCGGGACTTAACCCAACATCTCACGACACGAGCTGACGACAGCCATGCAGCACCTGTCTCTACGCCACCGAAGTGGAAACTGCATCTCTGCAGCGGTCGTAGGATGTCAAGGGCTGGTAAGGTTCTGCGCGTTGCTTCGAATTAAACCACATGCTCCACCGCTTGTGCGGGCCCCCGTCAATTCCTTTGAGTTTTAATCTTGCGACCGTAC
+
GFGGCFEGGGGGGGGGGGGGFFGGG8DFGGFGGGG8CGGGGGGFGGFGGGGGFGGFFGGGGGGGGGGGGEEEGGGGGGGGGCGGFFEEFGGGGGEGGGFCEGGGGDGGDGGGG77FCFF=>AEFFGGGFGGGGGGGFGGCGEGDCGGGGGCGGFFFGDFGGCGF@CFEGD*<FFGFECCGGGGGEGGEGGGFGFGGGDCC@FEGGGGGDGFF:F6CFFCFCGGGFFGC302A6C=*><CDFA@DC)75CCD)7D1*::>=>DAFBAA)6>:C77?>)1(49;B>5
@M02542:52:000000000-J9N43:1:1101:21890:1403 2:N:0:GTGAAA
GTCCACACCTTCCTCCGGTTTATCACCGGCAGTCTCCCTAGAGTTCCCGACTTAACTCGCTGGCAACTAAGGATAGGGGTTGCGCTCGTTGCGGGACTTAACCCAACATTTCACAACACGAGCTGACGACAGCCATGCAGCACCTGTCTTACGTTTCCCGAAGGCACAACCGCATCTCTGCAGTCTTCCGTAGATGTCAAGAGTAGGTAAGGTTCTTCGCGTTGCGTCGAATTAAACCACATGCTCCACCTCTTGTGCGGGCCCCCGGCAATTCATTTTAGGTTTAATCTTTCGCACGTA
+
CCCCCGGGGGGGGGGGGGGGGGGGCGGGGGGCFGGGGGGGGGGGGFFGGGGGGGFFGGEGGEDGGGGFGGGGGFFGGGDGGGGGGEGGEGGGGGGGGGGGGFGGGEEFGGGGFGGGGGGGGGGDGFGGGG73DF@FGGFFGGGGGGGGGGGFG8>FGGGGGGCC7FCFGGG5CE*=2DGGG9:EGGCFGDGGGDGA8CDAC3FFFFFACA=CFGBGFF;>BB3./5753(C@FFG4*,38*+05:F?>F)).)47<56:9>93((49)(/)(-494:?*.().:4(44<>2*0.))0)).
@M02542:52:000000000-J9N43:1:1101:16862:1412 2:N:0:GTGAAA
CGAGTTGACCCCGGCGGTCTCCCGTGAGTCCCCATCACCCCGAAGGGCATGCTGGCAACACGGGACAAGGGTTGCGCTCGTTGCGGGACTTAACCCAACATCCCACGACACGAGCTGACGACAGCCATGCACCACCTGTACACCGACCACAAGGGGGCACCCATCTCTGGATGTTTCCGGTTTATGTCAAGCCTTGGTAAGGTTCTTCGCGTTGCGTCGAATTAATCCACCTGCCCCGCCTCATGTGCGGGCCCCCGTCAAATCCTTTGAGTTTTAGCCTTGCGG
+
GGEEGGGGGFFGGGGGGGGFEFGGGEGGGGFFGGGFGGFFE7FEGGCGGG<FFDGGGGGGCFGFGGGGGGGGGGG7FFFGG7AC@EGGGGGGGGGGCFGFEFGGBFFEGGG+@FGGGGGGGE>EFGGGFGGGG,19C@FC,,<BCEGCFFCC85*:35CE=*/C6<<9@F7@FG9CGCDDF*9):-9?@7???F7<FFFG@F=@87BB0>9)(4*))8:5*)4+:+0)*2(.9)),221(--()9:AB66))-19-4(8(4**4().<A),).).22*)19))85
@M02542:52:000000000-J9N43:1:1101:21045:1449 1:N:0:GTGAAA
TCGGCTTATCACCGGCAGTCCCCTTAGAGTGCCCAACTAAATGCTGGCAACTAAGGGCGAGGGTTGCGCTCGTTGCGGGACTTAACCCAACATCTCACGACACGAGCTGACGACAGCCATGCAGCACCTGTCTCTACGCCACCGAAGTGGAAACTGCATCTCTGCAGCGGTCGTAGGATGTCAAGGGCTGGTAAGGTTCTGCGCGTTGCTTCGAATTAAACCACATGCTCCACCGCTTGTGCGGGCCCCCGTCAATTCCTTTGAGTTTTAATCTTGCGACCGTAC
+
GGGGGGGGGFGGGGGGGGFGGGGGGGGGGGGGGFGGGGCFGGFFGGGGCFGGGGGGCGGGGGGFGEGGGGGGGGGGGGGGGGGGGG9FEGGGGGGFGGGCGGGGGFFECGGGGGGGGGGG<FGGGGGGGGGGGFDFGGGGGGGGEGEFGGGG9<A<D:BFGGFGGGGGGDEEFFFFGGGGGFGGGGGGGGGGGGFD;FFGGGGGGGGGGGGGFFCCCFGGGGFGGGCGCFGGGGDGGGGDGA@DEDFFGGDEFC:FB9F4CC<4?<>2AA0>F>FC2(49>>>F)
@M02542:52:000000000-J9N43:1:1101:21087:1459 2:N:0:GTGAAA
CGAGTTGACCCCGGCAGTCTCCCATGAGTCCCCAACATCACTTGCTGGCAACATGGGACAAGGGTTGCGCTCGTTGCGGGACTTAACCCAACATCTCACGACACGAGCTGACGACAGCCATGCACCACCTGTGACCGCCCCCGAAGGACCTGCCATCTCTGACAGTTTTGCGGCCATGTCAAACCCCGGTAAGGTTCTTCCAGTTGCATCGAATTACTCCGCATTCCTCGCCCTCTGGTCCGGCCCCCGCCAAATCCTTTGCGTTTTACCCTGTCGGCCGGTTCC
+
GGGGGGGFGFFGCFFGGGGCGGFGGGDEGGAFGGGGGGGGGGGGGGGGCFGGFGGGGDFGGGDEGGGGGG@CGFGFEEEGGGGFGGFGGGGGGGGGGFFGGGGGGGGDCGFFC7FEG,@FFFGFGCFDGFGC7A=DGEG8BEEGDBEFGGGGFCFCCCF9EGCCF>CFD*6?CEG=FCD+:@FAG0)08=)8<F:7:07:**19<*/447(0,)9/**269,482<@):*(())).48*)),4179960())(*2,:2F<)*.-,-15)20,(..*9).)))0)0
@M02542:52:000000000-J9N43:1:1101:12901:1491 1:N:0:GTGAAA
CGGTTTATCACCGGCAGTCTCCCTAGAGTTCCCGACTTAACTCGCTGGCAACTAAGGATAGGGGTTGCGCTCGTTGCGGGACTTAACCCAACATTTCACAACACGAGCTGACGACAGCCATGCAGCACCTGTATGAAAGTAAGTACCATCCCGTTAAGGACAGGCTTTCTTGTTCATATGTCAAGGGCTGGTAAGGTTTTGCGCGTTGTATCGAATTAAACCACATGCTCCACCGCTTGTGCAGGTCCCCGTCAATTCCTTTGAGTTTCGGGATTGCGACCGTAC
+
@CGGGGEFFFFCF+FECFGCFGFFF<EC<@AEF7CGDEGGFG9,CCFGGGGDFGGGGGFGCDDGGGGGED7B@:F8FC7:C=,BFFAEDFGEDFGGFG9EFCDF@:FECAF,:F:=:B7FF88<FFFFGG8>FCFG9==>FCFFEFCFD@FGF>3CCC9,:@CF*5,3>FDC<<FFFC;DEFG@<,B84;C2>,2<;<CCG9:CE8E==9=?>FF6FCFFGGGDG?EG9+CEC8CG5929C4*:6*)/:7CD3C?F9976CC<FFB24)(-)1))*)(-176.))
@M02542:52:000000000-J9N43:1:1101:16165:1527 1:N:0:GTGAAA
CGGTTTATCACCGGCAGTCTCCCTAGAGTTCCCGACTTAACTCGCTGGCAACTAAGGATAGGGGTTGCGCTCGTTGCGGGACTTAACCCAACATTTCACAACACGAGCTGACGACAGCCATGCAGCACCTGTCTTACGGTTCCCGAAGGCACAACCGCATCTCTGCAGTCTTCCGTAGATGTCAAGAGTAGGTAAGGTTCTTCGCGTTGCGTCGAATTAAACCACATGCTCCACCGCTTGTGCGGGCCCCCGTCAATTCATTTGAGTTTTAATCTTGCGACCGT
+
GGGGGGGGGGGGEGGGGGGGGGGGGGGGGGGGGGGGGGGGGGGGGGGEGGGGGGGGGGGGGFGGGGGGGGGGGGGGGGGGGGGGGGGGGGGGGGGGGGGGGGGGGGGGGGGGGGGGGGGGGGGGGGGGGGGGGGGGGGGGGGGGGDGGEGGGGGGGGGGGDGGG9FFFGGGGGGGGFGGGGGGGGGFGGGGGGGGGGGGGGGGGGGGGGGGGFGGGGGGGGGGGGCGGGFGFDGGGGGGGG0BDCDFFGGG><C?:AFFFGGAFBFFBBFFC7CFG4<9>FFFF
@M02542:52:000000000-J9N43:1:1101:10320:1547 1:N:0:GTGAAA
CGAGTTGACCCCGGCGGTCTCCCGTGAGTCCCCAACCTCCGAAGAGTTGCTGGCAACACGGGACAAGGGTTGCGCTCGTTGCGGGACTTAACCCAACATCTCACGACACGAGCTGACGACAGCCATGCACCACCTGTACACCGACCACAAGGGGGGCACTATCTCTAATGCTTTCCGGTGTATGTCAAGCCTTGGTAAGGTTCTTCGCGTTGCGTCGAATTAAGCCACATGCTCCGCCGCTTGTGCGGGCCCCCGTCAATTCCTTTGAGTTTTAGACTTGCGGCC
+
GGGGGGGGGEGGGGGGGGGGGGGGGGFGGGGGGGGGGGGFGGGGGGGGGGGGGGGGGGGGGGGGFFFFGGGGGGGGGGGGDGGGGGGFFGGFGGGGGFGGEFGGGCFGGGGG@FCGGGGGGGGFGGDFGGGGGGGGGGFGGGGGGDGGGGGGGGGGGGGG6E7:EFGGGGGGGGGGEGGECFGFGGGGGGGGGGGGGGEGEFGGGCF5CGE*7=::CEGFGGFE@C>6AEGGGGFGGCEGGFFC6FE7C3>>EGF34=97>F>FBF44:4AFGGF*.):<AB:@>
@M02542:52:000000000-J9N43:1:1101:13895:1549 1:N:0:GTGAAA
CGGTTTGTCACCGGCAGTCTCTCTAGAGTGCCCTTTCGTAGCAACTAGAGACAAGGGTTGCGCTCGTTGCGGGACTTAACCCAACATCTCACGACACGAGCTGACGACAGCCATGCAGCACCTGTGTCCACTTTCTCTTTCGAGCACCTAATGCATCCCTGCTTCGTTAGTGGCATGTCAAGGGTAGGTAAGGTTTTTCGCGTTGCATCGAATTAATCCACATCATCCACCGCTTGTGCGGGTCCCCGTCAATTCCTTTGAGTTTTAATCTTGCGACCGTACTCC
+
GGGGGGGGFGGGEGGEGGGGGGGGGGGGGGGGGGGGGGGGGGGGGGGGGFGGGGGGGGGGGGGGGGGGGGGGGGGGGGGGGGGGDGGGFGGG<FCEGGEFECCEGFGGGFGGGGGGCEFFFDEGFFEGGGGGFGGGGFGGCEGCGGGGGGGCBFGGG,DF:FFGFGGGGGGGGGFFGGGGGECEFGGGCEFGGFGF:FG=5CCGDCFFF=*AFGFEGGFGGFFGGGGGGFFEG=EGG*A9D97<GC@>:5*87>>FFGGF>DD?FA4>94<F7C><91366?>69
@M02542:52:000000000-J9N43:1:1101:19310:1552 1:N:0:GTGAAA
CGGTTTGTCACCGGCAGTCCCATTAGAGTGCCCTTTCGTAGCAACTAATGGCAAGGGTTGCGCTCGTTGCGGGACTTAACCCAACATCTCACGACACGAGCTGACGACAGCCATGCAGCACCTGTGTTACGGCTCTCTTTCGAGCACTCCTCTATCTCTAAAGGATTCCGTACATGTCAAAGGTGGGTAAGGTTTTTCGCGTTGCATCGAATTAAACCACATCATCCACCGCTTGTGCGGGTCCCCGTCAATTCCTTTGAGTTTACACCTTGCGGCCGTACTCCC
+
GCFGGGGG<FGGGCGEEFFGFGGGGGGGGGGGGGGGGGGGGGFGGFFCFGA8FCFCCDGEGGG@?CFG8FGG7F@E=FDGFFCGGGGGFGCFAFCCF=GEEGGCFFGD+FFFGGD@FFF88BE,EFFGGG=FG7FGGGGGGG@FGEGAFF,F9=F@@FFCGAEDFD,7;<DGGGGDFCFCCFEGG7CEGGGG9F@F@FEGE@E5E6CGG66689>7;C8FGFG+<CC+@85=7CC8+**9DBF<E<57E<7@FFDFFF*@G>48)).4?B>DF55C(,704(9F@
@M02542:52:000000000-J9N43:1:1101:18129:1565 1:N:0:GTGAAA
ACCTTCCTCCGGTTTGTCACCGGCAGTCTCATTAGAGTGCCCTTTCGTAGCCACTAATGACAAGGGTTGCGCTCGTTGCGGGACTTAACCCAACATCTCACGACACGAGCTGACGACGGCCATGCAGCACCTGTGTCCAGGTTCTCTTTCGAGCACTCCCACATCTCTGCAGGATTCCTGGCATGTCAAGGGTAGGTAAGGTTTTTCGCGTTGCATCGAATTAAACCACATCATCCACCGCTTGTGCGGGTCCCCGTCAATTCCTTTGAGTTTCAACCTTGCAGCCGTACTCCCCAGGCGG
+
CCCCCGGGGGGGGGGGGGGGGGGGGGGGGGGGGGGGGGGGGGGGGGGGGGGEFGGFGGGGGGGGGGGGGGGDGGGGGGGGGGGGGGGGGGGGDFFGGFGGGGGGGGGGGGGGGGGGGGGGGGGFGGGGGGGGGGFGGFGGGGGGFGGGGGGGGGGGGGGGGGGFGGGGFGGGGGGGGGGGGGGGFFEGGFGDGGEGGGGGGFGGGGC5FFGGGGGDEGG6?CEGEGA5>FF872@FCCGD>EGGG+<5C=?=:CGGGFDDGGFFGGGBFF6@<F*@F<:F9B)5:0(95DFC?1?1(4585
@M02542:52:000000000-J9N43:1:1101:22905:1578 1:N:0:GTGAAA
CGGTTTATCACCGGCAGTCTCCCTAGAGTTCCCGACTTAACTCGCTGGCAACTAAGGATAGGGGTTGCGCTCGTTGCGGGACTTAACCCAACATTTCACAACACGAGCTGACGACAGCCATGCAGCACCTGTCTTACGGTTCCCGAAGGCACAACCGCATCTCTGCAGTCTTCCGTAGATGTCAAGAGTAGGTAAGGTTCTTCGCGTTGCGTCGAATTAAACCACATGCTCCACCGCTTGTGCGGGCCCCCGTCAATTCATTTGAGTTTTAATCTTGCGACCGT
+
GGGGGGGGGGGGGGGGGGGGGGGGGGGGGGGGGGGGGGGGGGGGGGGGGGGGGGGGGGGGGGGDGGGGGGGGDGGGGGGGGGGGGGGGGGGGGGGGGGGGGGGGGGGGGGGGGGGGGGGGGGGGGGCFGFGGGGGFGGGGGGGGGCEGGGGGGGGGGGDCFBCG@FFGGGGGGGGGGGGGGGGGGGGGGGGGGGGGGFGGGGFGCEGGE=EGFGGGGGGGGGGGGGGFGGGGGCE=CG5CD0FDGGFFGGGFFGFFFGFFFGFFBF6<B<<CFCFF)932>B:>
@M02542:52:000000000-J9N43:1:1101:13351:1594 2:N:0:GTGAAA
CGGTTTGTCACCGGCCGTCTCCTTAGAGTTCTCTTGCGTAGCAACTAATGACAAGGGTTGCGCTCGTTGCGGGACTTAACCCAACATCTCACGACACGAGCCGACGACAGCCATCCAGCACCTGTGCGACGGTTCTCTTTCGAGCACGACCACCTCTCAGCGGCCCTCCGGCCATGTCAAGGGCAGGTATGGTTTTTCGCGTTGCATCGAAGTAATCCAATTCATCAACCGCTTTTGCGGGTCGCCGTCAATTCCTTTGAGGTTTCATATTGCGACCGTACTCCC
+
8F+8@BFFFFFGGGG+C@@A,C;,CECGG,<FCFFGAFF,8<6CFC@8,6EA,,@E7@@+6FCCCCGGCFGGCEGGG9FEBFC+4?A?<F,,B:C+=CE+@F=E7CFFEC8FC=,@FF8F78D7@:,@C8<C@A:CC:<D,=*21>,1C8/:CEDC*?0C,*1/2**3BD*)**3=>+*1*7C)*475**)8:/0**2)10)))(96.(50).)*976?)*).A70*)00(())0)))1(496(7(13((*0.0:).)*)(.91))).).)-)((/9).)8)10<
@M02542:52:000000000-J9N43:1:1101:12816:1604 1:N:0:GTGAAA
CGGTTTATCACCGGCAGTCTCCCTAGAGTTCCCGACTTAACTCGCTGGCAACTAAGGATAGGGGTTGCGCTCGTTGCGGGACTTAACCCAACATTTCACAACACGAGCTGACGACAGCCATGCAGCACCTGTCTTACGGTTCCCGAAGGCACAACCGCATCTCTGCAGTCTTCCGTAGATGTCAAGAGTAGGTAAGGTTCTTCGCGTTGCGTCGAATTAAACCACATGCTCCACCGCTTGTGCGGGCCCCCGTCAATTCATTTGAGTTTTAATCTTGCGACCGT
+
GGGGGGGGGGGGGGGGGGGGGGGGGGGGGGGGGGGGGGGGGGGGGGGGGGGGGGGGGGGGGGGGGGGGGGGGGGGGGGGGGGGGGGGGGGGGGGGGGGGGGGGGGGGGGGGGGGGGGGGGGGGGGGGGGGGGGGGGGGGGGGGGGGGGGGGGGGGGGGGGGGGGGGGGGGGGGGEGGFDFGGGFGGGGGGGGGGGGGFFGGGGCGGGGDGGGFGGGGGGGGGGGGGGFF7CE6CFEGGGGG0@DG:DEGGGD>D?FFGGFG7<B9:AFBBADFDFGBA99>FFF
@M02542:52:000000000-J9N43:1:1101:9227:1606 1:N:0:GTGAAA
CGAGTTGACCCCGGCGGTCTCCCGTGAGTCCCCAACCTCCGAAGAGTTGCTGGCAACACGGGACAAGGGTTGCGCTCGTTGCGGGACTTAACCCAACATCTCACGACACGAGCTGACGACAGCCATGCACCACCTGTACACCGACCACAAGGGGGGCACTATCTCTAATGCTTTCCGGTGTATGTCAAGCCTTGGTAAGGTTCTTCGCGTTGCGTCGAATTAAGCCACATGCTCCGCCGCTTGTGCGGGCCCCCGTCAATTCCTTTGAGTTTTAGCCTTGCGGCC
+
GGGDGGGGFFDFCCFFDFCFGGC@C,6@F<F<@FGEGGFGEEGEGFFFGDG<FFDFF<FE>C7FFGGGGG@CFGGGGEGGFECEFFFGFDAF9BF@FFGG,>FFGGGGDEG@:FCGCC7*:>CCGGGCCFC>>>DF>7@FAEGGEDF7<<FF<FGGGGGGGGG+0:EGFFFEGGCF58?EECFFFFGFECEFGGG?E9<8<ECGG?E8:EGGBDEGGGGGGFGG+8CC@89ECFFE=CEGD?F97D@ED)97>59)45*9CFFFFF)485:CDC)02)2).4:57
@M02542:52:000000000-J9N43:1:1101:17201:1616 2:N:0:GTGAAA
CGGTTTATCACCGGCAGTCTCCCTAGAGTTCCCGACTTAACTCGCTGGCAACTAAGGATAGGGGTTGCGCTCGTTGCGGGACTTAACCCAACATTTCACAACACGAGCTGACGACAGCCATGCAGCACCTGTCTTACGGTTCCCGAAGGCACAACCGCATCTCTGCAGTCTTCCTTAGATGTCAAGAGTTGGTAAGGGTCTTCGGGTTTCTGTCCATTAAACCCCAAGCTCCACCGCCTTGTGCGGCCCCCGGCCAATTCTTTTGTCTTTAATCTTGCGACCTTG
+
GGGC@CGCFFDCGFGCC<FD9FFEFFGCFFGFGGDEGGCFFEGGGCFGGFGGDA,EFFGG8F8FCCFFF7@FECF,C>@@EEGGFGFGGG7F7FCFG9,?,?,BFC=FEGGGEGDGGG@DF8@:DF@F,8BFFAEDC6+3<C:BE7@@@@8EDFGGGGGE==99@CF<CC,=CF,4+0=8+1:@FEBFF+:64=+*8*;CFFA)()./(2.1.)*+18@FD<(*2*).**,()0)-(,/-).))7(32,(1)(19((5*))*0))())).5).-);**075<)96
@M02542:52:000000000-J9N43:1:1101:11645:1650 1:N:0:GTGAAA
CGGTTTGTCACCGGCAGTCACCTTAGAGTGCCCAACTAAATGCTGGCAACTAAGATCAAGGGTTGCGCTCGTTGCGGGACTTAACCCAACATCTCACGACACGAGCTGACGACAACCATGCACCACCTGTCACTCTGTCCCCCGAAGGGGAACGCCCTATCTCTAGGGTTGTCAGAGGATGTCAAGACCTGGTAAGGTTCTTCGCGTTGCTTCGAATTAAACCACATGCTCCACCGCTTGTGCGGGCCCCCGTCAATTCCTTTGAGTTTCAGCCTTGCGGCCGT
+
GGGGGGGGGGGGGGGGGGGGGGGGGGGGGGGGGGGGGGGGGGGGGGGGGGGGGGGGGGGGGGGGGGGGGGGGGGGGGGGGGGGGGGGGGGGGGGGGGGGGGGGGGGGGGGGGGGGGGGGGGGGGGGGGGGGGGGGGGGGGGGGGEGGGGGGGGGGGGGGGGGGGFGGGGGGGGGGGGGDGGGGGFGGGGGGGGGDGGFGGGGGGGGGGGGGGFGGGGGGGGGGGGGGGGGGGGGGGGGGGGFFGGGFBGGGFFGFFAGGFGGFFA?AFA<<GFG>F)42(16@D
@M02542:52:000000000-J9N43:1:1101:8070:1671 2:N:0:GTGAAA
CGGTCTATCACCGGCAGTCTCCCTAGAGTTCCCGACTTAACTCGCTGGCAACTAAGGATAGGGGTTGCGCTCGTTGCGGGACTTAACCCAACATTTCACAACACGAGCTGACGACAGCCATGCAGCACCTGTCTTACGGTTCCCGAAGGCACAACCGCATCTCTGCAGTCTTCCGTAGATGTCAAGAGTAGGTAAGGTTCTTCGCGTTGCGTTGAATTAAACCACATGCTCCACCGCTTGTGCGGGCCCCCGTCAATTTATTTGAGTTTTAATCTTTCGACCGTT
+
FGGCGGGGGGGGGGGGEFGDGGDGGGGGGGGGFGGGGGGGGFGGGGEGGGGGGGGGGGFGFG?FGGGGG:@FEGGGGGGEEGGGGGGFGGGGGGFGGFFGGGGGGGGDGGGFGGGDGGGGGFGGCDGGFEGFGGGFFGGGGDFGGGEEC,8@FFGGGGG=EFGG9EFGF6CFFGGFGC4C6BF+;;=418C=CFC;FGFGFF=>(:>@1>0.((*1799@F<?G8EF<*0)4?>F766C1<7A25(,4(37),**--)*).*/).(-4-:)24)6::10).<)))
@M02542:52:000000000-J9N43:1:1101:17714:1680 2:N:0:GTGAAA
CGGTTTATCACCGGCAGTCTCCCTAGAGTTCCCGACTTAACTCGCTGGCAACTAAGGATAGGGGTTGCGCTCGTTGCGGGACTTAACCCAACATTTCACAACACGAGCTGACGACAGCCATGCAGCACCTGTCTTACGGTTCCCGAAGGCACAACCGCATCTCTGCAGTCTTCCGTAGATGTCAAGAGTAGGTAAGGTTCTTCGCGTTGCGTCTAATTAAACCACATGCTCCACCGCTTGTTCGGGCCCCCGTCCATTCATTTTAGTGTTAATCTTGCCATCGTT
+
GGGGGGGGGGGGGGGGDGGCGFGGGGGGGGGGGGGGGGGGGGGGGGGGGGGGGGGGGGGGGGGGGGGGGGDGGGGGGGGGGGGGGGGGGGGGFGGGGGEGGD8EEFCEGGFGEECCFGGGGGGFGGGGGGGGGGGGFGGGGGGGGD5@@DC@DFCC?E5:C:C7,,?,BFCFFGGGCE4AFGG+CE6)33;FE6CFG:FF6A7>?5061>9>945FFFGF744F=8@<DCA?45>(3(9<F<9:E99444D)41/,)49)6BF)-.:).-.)4));*1)**075)
@M02542:52:000000000-J9N43:1:1101:20276:1783 2:N:0:GTGAAA
CGGTTTATCACCGGCAGTCTCCCTAGAGTTCCCGACTTAACTCGCTGGCAACTAAGGATAGGGGTTGCGCTCGTTGCGGGACTTAACCCAACATTTCACAACACGAGCTGACGACAGCCATGCAGCACCTGTCTTACGGTTCCCGAAGGCACAACCGCATCTCTGCAGTCTTCCGTAGATGTCAAGAGTAGGTAAGGTTCTTCGCGTTGCGTCGAATTAAACCACATGCCCCACCGCTTGTGCGGGCCCCCGTCCATTCATTTTAGGTTGAATCTTTCGACCGTC
+
GGGGGGGGGGGGGGGGGGGEFGGGGGGGGGGGGGGGGGFFGGGGGGGGGGGGGGGGGGGGGGGGGDGGGGBFGGGGGGGDGGGGGGGGGGGGGGGGGGGGGGGGEDGGEGFFGGGGGGGGGGGFFGGGGGFGFFGGGGGGGGGGCGE:@F:5CGDGGGG>E,=14B?8FCEFFFEGDE5=7+3:;3*;F6FF68F4CFFGB@FF?3>00<7@>9DFFFCFF<?C**72*743.7>4,1><F?<:BF9099D367),-)14-@=))(.5<((.4)):*/)0)755)
@M02542:52:000000000-J9N43:1:1101:23683:1804 1:N:0:GTGAAA
CGGTTTAGCACCGGCAGTCTCCCTAGAGTTCCCGCCATTACGCGCTGGCAACTAAGGATAAGGGTTGCGCTCGTTGCGGGACTTAACCCAACATTTCACAACACGAGCTGACGACAGCCATGCAGCACCTGTCTTACAGTTCCCGAAGGCACAACCGCATCTCTGCAGTCTTCTGTAGATGTCAAGAGTAGGTAAGGTTCTTCGCGTTGCGTCGAATTAAACCACATGCTCCACCGCTTGCGCGGGCCCCCGTCAATTCATTTGAGTTTTAATCTTGCGACCGTT
+
GGGGGGGGGGGGGGGGGGGGDGGGGGGGGGGGGGGGGGGGG@FGGGGGGGGGGGGGGGGGGGDFGGGGGGGGGGGGEGGGDGGGGGGGGGGGGGGGGGGGGGGGGGEGGGGGGDGGGGGGGGGGGGGFGGGGGGGGGGFGGGGGGGGGGFGGG@GGDGDGDGGGGGFFFGGGGFGGFCFGFFFFC@FGGGGGGG:FFGGFGGD>EGEGGGGGFGGFFGGGGGG>CCGGG?FFFGF=EDECC2>9EDFFDGGF5D:><EF?GGFFFFBFFAFGG797)4(4>93<)
@M02542:52:000000000-J9N43:1:1101:20997:1807 2:N:0:GTGAAA
CGCGTTGACAACGGCGGTCTCCCGTGAGTCCCCAACCTCCGAAGAGTTTCTGGCGACACGGGACAGGGGTTGCGCTCGTTGCGGGACTTAACCGAACATCCCATGACACGAGATGACGACCGCCATACACCACCTGCACACTGACCACACGGAGGGCTCGATTCCTCATGCTTTCCCTTGGATGTCACGCCTTGGTACGGTTCTTCGCGCATCGTACAATTATGTCACACTCTCTGCCGCTTGCTAGTGCCCGCGTCAATTCCGTTGAGGTTCAACCTTTCGCCC
+
CF,8@+@CC<,,6+@C+@C:EFFC<F,CG@<@F86,BEEDC7,@6EFCC<,C?6+@8==C:>+@@+BCCCGD87:FFFFF<:BF+=F<F<><<+38C3,,,8<,,@7FC+7***,,@**55*1<@E,;,6CCE:C<,A7,**++255*=*=E****1***/:0++3++3*+/+0+0*+:))+007<F*77<>()*2*+.).0)*.*)(-)()-(1)0)09*.)3+2*-**,.*/14))1(,-1(924-65**(/14,8))-**(.5(((,,,)--*9/=**))00
@M02542:52:000000000-J9N43:1:1101:22234:1825 2:N:0:GTGAAA
CGTCCACTCTTTCCACCGGCTTATCACCGGCAGGCTCCCAAGAGTTCCCGACTTCACTCGCTTGCTTCCCAGGCTAGGGATTGCGCCCGTTGGGGGAGTTAACGACACATTTGACAACACTAGCTGACGTAAGACTTGCAGCACCTTTCTTATGGTTGCACAAGGCAAAACCGCAAGTTTGGAGGCTTGTGGTGATGGCAAGAGTAGGTAAGGTTCGTCGCGGTGGGTACAATTAAACCAAATGGCTCAACGCTTGTTAGGGGCCCCGTCCATTCCTTTTAAGTTTCATATCTCGAACGT
+
----,,6-,,,;;C9FFG:+++,,,;,6,+++++8C6,,,6C,;EF@5,BC++B,,:,,:+,6C,,,,6,,:F76,,,,,,:6,B7,+@+4,,@4@>+4,9EF7+++4F,?B,,:,:4,+,:?,6CF,@++33,,,,8,A,@FD8>,@,362,6@=B+,,,8,:,6,,@,,3*5@**,,5=*?,*3,**1,**4+1=,2;C())+++**+;*7F+*0=3=083628(<))00967BF7(**;9)**.4*/71,(*(.)).5(((-4/)-*),))1.)19))))6).)64))**/))))..
@M02542:52:000000000-J9N43:1:1101:18053:1852 2:N:0:GTGAAA
CGGTTTATCACCGGCAGTCTCCCTAGAGTTCCCGACTTAACTCGCTGGCAACTAAGGATAGGGGTTGCGCTCGTTGCGGGACTTAACCCAACATTTCACAACACGAGCTGACGACAGCCATGCAGCACCTGTCTTACGGTTCCCGAAGGCACAACCGCATCCCTGCAGTCTTCCGTAGATGTCAGGAGTAGGTAAGGTTCTTCGCGTTTCGTCGAATTAAACCACATGCTCCACCGCTTGTTCGGGCCCCCGGCAATTCATTTGAGTTTTAATCTTTCGACCGT
+
GEGGGGGGGGGGGGGEGFGEGGFGCFGGGC9FFEGGGGGGGGGGGGGGEGF@E@@FEDGGGGG:FECCCGGFGGGGGGGGGGGGGGGGGGDGGGGGFGF<FC8CFGECEDA@FCFCG8@EGFGFGGGGGGGEC:FFEGDFGGFGEGCEEG8DFGGGGCECG?6F,861?FGAFGGGGCDF6<F6CDFFFFFBEA7FGFFG4A75())4(96FFFCFF)3=D37@:8??G:)59@F96174,)63560;;-7)())-,7?2696)),<<).6)6-.::73)87)7
@M02542:52:000000000-J9N43:1:1101:21823:1885 1:N:0:GTGAAA
CCTCCGAGTTGACCCCGGCGGTCTCCCGTGAGTCCCCATCACCCCGAAGGGCATGCTGGCAACACAGGACAAGGGTTGCGCTCGTTGCGGGACTTAACCCAACATCTCACGACACGAGCTGACGACAGCCATGCACCACCTGTACACCGACCACAAGGGGGGCACTATCTCTAATGCTTTCCGGTGTATGACAAGCCTTGGTAAGGTTCTTCGCGTTGCGTCGAATTAAGCCACATGCTCCGCTGCTTGTGCGGGCCCCCGTCAATTCCTTTTAGTTTTAGCCTTGCGGCCGTACTCCCCC
+
CC<CCCFGFGGGG@FGFE+C@FCFGFFCFE@EGGGGC@F@EGCEGDF7FEFGCFFFG,FGEGGGEFFFGGGGGGGGGGGGGEGC:DC+CFECFFGGGFFBFGGGFGFGGGGDE7CB@FCGGGGGGGGGGGFGGGGGG8::CFGCG9@F@FEFGGGCFCFD7?EEEG6CC?ECFFCCCFGGFFGCEDGGF?+23:EFGG+CEC?FGD<CFFFGG5CEC5EG8=CEGGGF=+98DGGF9?3<CEGGECGFFGGC5<EDCB)C79B3>FGFFC61)329CFFF0>3<A:0))9<C9??:.:FF)
@M02542:52:000000000-J9N43:1:1101:21510:1902 2:N:0:GTGAAA
CGGTTTGTCACCGGCAGTCTCTCTAGAGTGCCCTTTCGTAGCAACTAGAGACAAGGGTTGCGCTCGTTGCGGGACTTAACCCAACATCTCACGACACGAGCTGACGACAGCCATGCAGCACCTGTGTCCACTTTCTCTTTCGAGCACCTAATGCATCTCTGCTTCGTTAGTGGCATGTCAAGGGTAGGTAAGGTTTTTCGCGTTGCATCGAATTAATCCACATCATCCACCGCTTGTGCGGGTCCCCGTCAATTCCTTTTAGTTTTAATCTTGAGACCGTACTCC
+
GGGGGGGGGGGGGGGGGGGGGGGGGGCFFGGGGGGGGGGGGGGGGGGGGGGGGGGGGGGCCFDCFGGGDGGGGGGGGGGGGGGGGGGGGFGGGGGGGGGEGGGCFGGGGGGGGGGGGGG@FGGGGDGFGCFGFGGCGGGGGGFGGGGGGGGG,BFCGAFG7CCAEEFGFGFFGG,<CF>BFGGE<=DF=FFFB1?FFGFD53=A9AF7C>;F;7F8=;EFGE3:++1)9C?F:5@:BFGBB>;1F:(4:(*7<CF5AB6).?F>AF9?A2):)).17<5>))099
@M02542:52:000000000-J9N43:1:1101:20005:1915 2:N:0:GTGAAA
TGCAAAGACTTTCTCCTTAGGCGCATGTCTCAGCAACACAAAACGAGGGTTTCGCTCGTTATAGGACTTGACCAAACATCTCGCGACACGAGCTGACGACAGCCATGCAGCACCTGTATGAAAGTAAGTACCATCCCGTTAAGGACAGGCTTTCTTGTTCATATGTCAAGGGCTGGTTAGGTTTTGCGCGTTGTATCTAATTAAACCACATTCCCCACCCCCTGTGCAGGCCCCCGTCAACTCCCTTGACTTTCGGTCTTGCGACCGTACTTCCCCCGCCGAGTGTTTCACGCTGTAGCCG
+
CCCCCGFFEFGGFCFGGGG<,EFGGGGGGGGGGGGGGGGGCEFGGGFGGGGGFGGGGDFGGGGGFEFGGGGGFGGFGGGGGGGGDG77CFE7FFFCGCCFGC,AFGFE@FFGEGFFGFAEFCFAFGFGGGFEF<FGGGG8+@BG9@:DG+8=@FFCA3=D@DGGGGD:F@E8C:>@;,EFG,@EFFG5@E94**5+=,+4+7+=A9AA=4*+4,*28?A)(2./5)76)3)8);C5*36>5;9)*961*)62-571-,-64),443)1(**))))(,).29(440.6164)9/))0/***)
@M02542:52:000000000-J9N43:1:1101:23927:1949 1:N:0:GTGAAA
CGGTTTGTCACCGGCAGTCTCATTAGAGTGCCCTTTCGTAGCAACTAATGACAAGGGTTGCGCTCGTTGCGGGACTTAACCCAACATCTCACGACACGAGCTGACGACAGCCATGCAGCACCTGTGTGCAGGTTCTCTTTCGAGCACCAATCCATCTCTGGAAAGTTCCTGCCATGTCAAGGGTAGGTAAGGTTTTTCGCGTTGCATCGAATTAATCCACATCATCCACCGCTTGTGCGGGTCCCCGTCAATTCCTTTGAGTTTTAACCTTGCGGCCGTACTCCC
+
GGGGGGGGGGGGFGGGGGGGGGGGGGGGGGGGGGGGGGGGGGGGGGGGGGGGGGGDFGGGGGGGGGGGGGGGGGGGGGGGGGGGGGGGFGGGGGGGGGGGGGGFGEGGGGGGGGFGFGGGGGFGFGFFGGFGGFGGGGGGG:CFEGGGCFGFGGGGFGGGGGGGGGGGGGGGGGGGGGGD9CG@GGGFGGGGGGGGGFGEGGGGGFGGGGGGFGGF7CGGGFGGF@F68;=EEG=C+:>DGFFCGFFEGGCF7C<=<GF6C>AB9ABBFBA77C)>1>BB:(=FF
@M02542:52:000000000-J9N43:1:1101:23454:1968 1:N:0:GTGAAA
CGAGTTGACCCCGGCGGTCTCCTGTGAGTCCCCATCACCCCGAAGGGCATGCTGGCAACACAGGACAAGGGTTGCGCTCGTTGCGGGACTTAACCCAACATCTCACGACACGAGCTGACGACAGCCATGCACCACCTGTACACCGACCACAAGGGGGGCACTATCTCTAATGCTTTCCGGTGTATGTCAAGCCTTGGTAAGGTTCTTCGCGTTGCGTCGAATTAAGCCACATGCTCCGCTGCTTGTGCGGGCCCCCGTCAATTCCTTTGAGTTTTAGCCTTGCGG
+
GGGGGGGGGGGGGGGGGGGGGGGGGGGGGGGGGGGGGGFGGDEGGGGGGGGGGGGGGGGGGGGGGGGGGGDGGGFEGDGGGGGGGGGGGGGFGGGGCGGGGGFGGGGGDGGGGGGGGFGGGGGGGGGGFGGGGGGGGGGFGGGGGGGGGFCFFFGGGCEGEEGEGF?CGGGGFGGGGGGDCEGGFFGGGE9FGGGGGGGGGGGGGFGGGGGGEGGGGGGDEGGGGGGGGGGFCE?FGGGCC>?7?F:FGGGFDD6B>AD3>FBFFFF<<A6FGGFFFF,).,7>:
@M02542:52:000000000-J9N43:1:1101:13647:2021 1:N:0:GTGAAA
CGGTTTGTCACCGGCAGTCTCCCTGGAGTGCTCTTGCGTAGCAACTAGGGACAAGGGTTGCGCTCGTTGCGGGACTTAACCCAACATTTCACAACACGAGCTGACGACAGCCATGCAGCACCTGTCTTACGGTTCCCGAAGGCACAACCGCATCTCTGCAGTCTTCCGTAGATGTCAAGAGTAGGTAAGGTTCTTCGCGTTGCGTCGAATTAAACCACATGCTCCACCGCTTGTGCGGGCCCCCGTCAATTCATTTGAGTTTTAACCTTGCGACCGTACTCCCCC
+
GGGGGGGG9FFEGGGGGGGGGGGGGGGGGGGGGGGGGGGGGGGGGGGGGGGGGGGGGGGGGGGCGGGGFGGGGGGGGGGDFGGGGGGGGGGGGGGGGGGGGGGGGGGGGGGGGGFGGGGGGGGGGGGGGGGGGGCFGEEG>FFGGGGGGGGGGGCCF;FGDGGGGDFGGGGGFGGF@FGGGFGGGGGGGGGGGGGGGGGGGGGGGGE8ECFFFF+;<FGFFG+<:CEF5EGE=F6C7<EGDFFGGGF@CFGFFDAF<779:7<=>A<ABFFCGDF):0(44:FE)
@M02542:52:000000000-J9N43:1:1101:21664:2033 1:N:0:GTGAAA
CGGTTTGTCACCGGCAGTCTCCTTAGAGTTCCCGACTTTACTCGCTGGCAACTAAGGACAAGGGTTGCGCTCGTTGCGGGACTTAACCCAACATCTCACGACACGAGCTGACGACAGCCATGCAGCACCTGTGTTCCGATTCCCGAAGGCACTCCCGCATCTCTGCAGGATTCCGGACATGTCAAGGCCAGGTAAGGTTCTTCTCGTTGCATCGAATTAAACCACATACTCCACCGCTTGTGCGGGCCCCCGTCAATTCCTTTGAGTTTCAGTCTTGCGACCGT
+
GGGGGGGGGGGGGGGGGGGGGGGGGGGGGGGGGGGGGGGGGGGGGGGGGGGGGGGGGGGGGGGGGGGGGGGGGGGGGGGGGGGGGGGGGGGGGGGGGGGGGGGGGGGGGGGGGGGGGGGGGGGGGGGGGGGGGGGGGGCGGGGGGGGFGGGGGGGGGGGEGGGGDEFGGGGGGGGGGGGGGGGGGGGGGGGGGFGGGFGGFGGGGGGGGGEGFGGGFGGGFGGCGGGGGGGGGGGGGGGGG?FGEGFEGGGBDGBFFGGFGGFF2?AFFFBGFFFF>)96BFFF
@M02542:52:000000000-J9N43:1:1101:21443:2035 2:N:0:GTGAAA
CGGTTTATCACCGGCAGTCTCCCTAGAGTTCCCGACTTAACTCGCTGGCAACTAAGGATAGGGGTTGCGCTCGTTGCGGGACTTAACCCAACATTTCACAACACGAGCTGACGACAGCCATGCAGCACCTGTCTTACGGTTCCCGAAGGCACAACCGCATCTCTGCAGTCTTCCGTAGATGTCAAGAGTAGGTAAGGTTCTTCGCGTTGCGTCGAATTAAACCACATGCTCCACCGCTTGTGCGGGCCCCCGCCAAGTCATTTGAGTTTTAATCTTGCGACCGT
+
GGGFGGGGGGGGGGGGGGGGGGFFGGGGGGGGGGGGGGGGGGGGGGGGGGGGGGGGGGGGGFGGGGGGGGGGGGGGGGGGEGGGGGGFGGGDFEGGGGGGGGGEGGGGGGGGGGGGGGEFGGGGGGGGFDCGGFEGFGGGGEGFGG*@CF6E6DEGGGG;CEEC?C;EGGFF@FGFFGGFFGC7C8FFFFFFECFGGGFGFFF)1>>@(89)(,95?F?FGB888;:?F><0)7>690/(.24:D6009>5)(1)((./)4@F45?FB<942544:**)))8))
@M02542:52:000000000-J9N43:1:1101:11786:2075 2:N:0:GTGAAA
CGAGTTGACCCCGGCGGTCTCCCGTGAGTCCCCAACCTCCGAAGAGTTGCTGGCAACACGGGACAAGGGTTGCGCTCGTTGCGGGACTTAACCCAACATCTCACGACACGAGCTGACGACAGCCATGCACCACCTGTACACCGACCACAAGGGGGGCACTATCTCTAATGCTTTCCGGTGTATGTCAAGCCTTGGTAAGGTTCTTCGCGTTGCGTCGAATTAAGCCACATGCTCCGCCGCTTGTGCGGGCCCCCGTCCATTCCTTTTAGTTTTTGCCTTGGGGCC
+
GGDFGGGGGGGGGGGGGGGGGGGGGGFGGGGGGGGGGFGFGGDFFGGGEGDFFGGGGGG@FGGGGECFEGGGGCGGGEGGDFEGGGDGGDFGGGGGGGGGFGFFGDGGGGDFGGFG7FGGGGDGGFFG9FC6*=DFGGGG9:*BEE54C5,=8E8EGDGG+AE9EF<FGGGFGE9EGG<)>CFFGB4664>?AFGFDF*9FFFFFFFFBF>D12<5).CFG24<<CFB468?*/9(,8D;00(,9<4>9(9995/,4(.--*949A)).6).50,**/6))))))
@M02542:52:000000000-J9N43:1:1101:21526:2084 1:N:0:GTGAAA
CGGTTTATCACCGGCAGTCTCCCTAGAGTTCCCGACTTAACTCGCTGGCAACTAAGGATAGGGGTTGCGCTCGTTGCGGGACTTAACCCAACATTTCACAACACGAGCTGACGACAGCCATGCAGCACCTGTCTTACGGTTCCCGAAGGCACAACCGCATCTCTGCAGTCTTCCGTAGATGTCAAGAGTAGGTAAGGTTCTTCGCGTTGCGTCGAATTAAACCACATGCTCCACCGCTTGTGCGGGCCCCCGTCAATTCATTTGAGTTTTAATCTTGCGACCGT
+
GGGGGGGGCGGCFGGGGGGCFFGGGGGGGGGFGGGECGFGGGAFGGG7FGGCFGGGGCDFEGGGGGGFDDEEGGG8FCEGGGGGGGGGGGC@+BEGCE@EFG?CCFEGGFDF7FB+F@@DG<FFDFGGGGGFGGGGGCFGECFFGDECGGGGGGEEGEEECCFGFFGGFAF,@CFFAFGFFGFGGGGGGD;FFGFFG<C9EFGGEGGEGGGGF=5CFGGGGGGGGGGG8+<AEFFGGGGGG0FDDD3<CDCDDC:EFFDBC7:FFFFA4:47CDF>><1904>B
@M02542:52:000000000-J9N43:1:1101:13174:2101 1:N:0:GTGAAA
CGGTTTGTCACCGGCAGTCTCCCTGGAGTGCTCTTGCGTAGCAACTAGGGACAAGGGTTGCGCTCGTTGCGGGACTTAACCCAACATCTCACGACACGAGCTGACGACAGCCATGCAGCACCTGTGTTATGGCTCCCTTTCGGGCACCCCCACCTCTCAGCAGGGTTCCATACATGTCAAGGGTAGGTAAGGTTTTTCGCGTTGCATCGAATTAATCCACATCATCCACCGCTTGTGCGGGTCCCCGTCAATTCCTTTGAGTTTTAATCTTGCGACCGTACTCCC
+
GGGGGGGGGGGGGGGGGGGGGGGGGGGGGGGGGGGGGGGGGGGGGGGGGGGGGGGGGGGGGGGGGGGGGGGGGGGGGGGGGGGGGGGGGGGGGGGGGGGGGGGGGGGGGEGGGGGGGGGGGGGGGGGGGGGGGGGGGGGGGGGGGGGGGGGGGGGGGGGGGGFGGGGGGGGGGGGGGGGGGGGFEEGGGGGGGGGGGGDGGGGEGGGGGGGFFGGGGGGGGGGGFFGGGGGGGDGG6:EDDFFGGGFFGGGFFGFFFFF99CBFDF>FAA<7>C>D104:::FFF
@M02542:52:000000000-J9N43:1:1101:16392:2102 1:N:0:GTGAAA
GTCCACACCTTCCTCCGGTTTATCACCGGCAGTCTCCCTAGAGTTCCCGACTTAACTCGCTGGCAACTAAGGATAGGGGTTGCGCTCGTTGCGGGACTTAACCCAACATTTCACAACACGAGCTGACGACAGCCATGCAGCACCTGTCTTACGGTTCCCGAAGGCACAACCGCATCTCTGCAGTCTTCCGTAGATGTCAAGAGTAGGTAAGGTTCTTCGCGTTGCGTCGAATTAAACCACATGCTCCACCGCTTGTGCGGGCCCCCGTCAATTCATTTGAGTTTTAATCTTGCGACCGTAC
+
CCCCCGGGEGGGGGGGGGGGGGGGGGGGGGGGGGGGGDGGGGGGGGGGGGGGGGGGGGGGGGGGGGGFGGGGGGGDFGGEFGGDGFGGGGGGGGDFEFGGGGGGGGGGGGGGFGGGGGGGGFGGGGGDEGGGGGGGGFECGGGGGGFGGGGGGGGGCGGGCFEGGFFGGGDEGC:>?FGGGGF>C;EFGGGG@EGGGGGGGFFGFFFGFC@FGGGGGGGGEGGDDEGG:EGGGDGG7:8FGGD?+:<F=C8C555C*67<ED5:ED5<5*4@<?>FFG<@?<5:A<:FFGF74;>6BFF>)
@M02542:52:000000000-J9N43:1:1101:17387:2107 2:N:0:GTGAAA
TGAGTTGACCCCGGCCGTCTCCCGTGAGTCCCCATCACCACTAAGTGCATGCTGGCAACACGGGACAAGGGTTGCGCTCGCTGCTGGCCTTAACCCAACACCCCACGACACGAACTCCCCACAGCCATGCACCACCTGTACACCGACCACTAGGGGGGCACTTACTCTATGTCTCTACGGTTTATGTTCAGCCTTGGTCAGGTTCTTCGCGGTGCGTCTAATCTAACCAATTTCCCCACTCGTCTGTCCGTCCCCTTTTAACTCCTCTGCTTTTCGTTTCTGCTG
+
,6C,66,CC,6,++@+886EEF,7F,9,;EF,FFDF9,C,:6:@E6CF<@,CF<F,,9@,F,+6B@,B6<FDFG@:F+,+++BF,5,+95,,C?,9?F+9+8+6FFF:@7>:=+3A,,,+63@8D+,6,8BF:DG6,,3@C,@83*3*3*,,6261//:C*C++0++32*00+330*+1>F5C)2)*****1(.:*9<6:;59*)*9)4<7)-(9)8.17*))+++*,2*))19*,.()((((()(.-),1*(1*(,)1)4*1-))(..))).).)*0.)**91)
@M02542:52:000000000-J9N43:1:1101:13651:2144 1:N:0:GTGAAA
CGGTTTATCACCGGCAGTCTCCCTAGAGTTCCCGACTTAACTCGCTGGCAACTAAGGATAGGGGTTGCGCTCGTTGCGGGACTTAACCCAACATTTCACAACACGAGCTGACGACAGCCATGCAGCACCCGTCTTACGGTTCCCGAAGGCACAACCGCGTCTCTGCAGTCTTCCGTAGATGTCAAGAGTAGGTAAGGTTCTTCGCGTTGCGTCGAATTAAACCACATGCTCCACCGCTTGTGCGGGCCCCCGTCAATTCATTTGAGTTTTAATCTTGCGACCGT
+
GGGGGGGGGGGGGGGGGGGFGGGGGGGGGGAEGGGGGGGGGGGGGGGDGGGGGGGGGGGGGGGGGGGGGGDEGGGGGGGGGGGGGGGGGGGGGGGGGGGGGGGGGDFGGGGGGGGGGGGGGGGGGGGGGGGGGGGGGGGGGGGGGGG7FGGGGGGGEGEGGGGGGGGGGGGGGGCGFGGGGGGBFGGGGFFGGGGFGFGGGGGGGGGGCE5E>*:CGGFGGGFGGGGFGCGGGGGGGGGGGBFGCC>EGGGF:C:DFGGFGG2@4?FDA<AGGFFG249B;>FD
@M02542:52:000000000-J9N43:1:1101:15130:2173 1:N:0:GTGAAA
CGGTTTATCACCGGCAGTCTCCCTAGAGTTCCCGACTTAACTCGCTGGCAACTAAGGATAGGGGTTGCGCTCGTTGCGGGACTTAACCCAACATTTCACAACACGAGCTGACGACAGCCATGCAGCACCTGTCTTACGGTTCCCGAAGGCACAACCGCATCTCTGCAGTCTTCCGTAGATGTCAAGAGTAGGTAAGGTTCTTCGCGTTGCGTCGAATTAAACCACACGCTCCACCGCTTGTGCGGGCCCCCGTCAATTCATTTGAGTTTTAATCTTGCGACCGT
+
GGGGGGGGGGGGDGGGGGGGGGGGGGGGGGGGGGGGGGGGGGGGGGGGGGGGGGGGGGGGGGGGGGGGGGGGGGGGGGDGDGGGGGGGGGGGGGGGGGGGGGGGGGGGGGFGGGGGGGFGGGGGGGGGGGGGGGGGGGGGGGGGGGDGGGGGGGGEGGGEEFFGGGGGGFGGGGGGFEGGGGGGGGGGGGGGACFFGGGGGFFGDGGGEEEEFGGFGGGGGGGGGGGGGGGGGGFGCCEGFFFDGGBBGGD>771@B97@GGAFFBFFFFFGGFFGFFFFF>EF
@M02542:52:000000000-J9N43:1:1101:23113:2190 1:N:0:GTGAAA
CCCCACCTTCCTCCGGTTTATCACCGGCAGTCTCCCTAGAGTTCCCGACTTAACTCGCTGGCAACTAAGGATAGGGGTTGCGCTCGTTGCGGGACTTAACCCAACATTTCACAACACGAGCTGACGACAGCCATGCAGCACCTGTCTTACGGTTCCCGAAGGCACAACCGCATCTCTGCAGTCTTCCGTAGATGTCAAGAGTAGGTAAGGTTCTTCGCGTTGCGTCGAATTAAACCACATGCTCCACCGCTTGTGCGGGCCCCCGTCAATTCATTTGAGTTTTAATCTTGCGACCGTACTC
+
CCCCCGGGGFGGGGGDGGGGGGGGGGGGGGGGGGGGGGGFGFGGGGGGGGGGGGGGGGGGGGGFGGGGGGGFGGGGGFGGGGGGGGGGGGGGGGGGGFGGGGGGGGGGGGGGGGGDEFGGGGGGGEGGGGGGGG?FGGGGGGGGGCGGGGGFGFFFGGGGEEGGGGGGGGGGGGGGGGGGGGGGGGGGGGDFGGGGGGG9CEFFFFDFGGGGGGGGGGEGGEGGGGGD3CFG>CCF858<EGFGGFCCEGEGFGGGGFFGG:@DEGDF@FDFBGGFGF6*6<BF?AAGGGF:32>;1637/
@M02542:52:000000000-J9N43:1:1101:7508:2215 1:N:0:GTGAAA
CCTCCGGTTTGTCACCGGCAGTCTCATTAGAGTGCCCTTTCGTAGCAACTAATGACAAGGGTTGCGCTCGTTGCGGGACTTAACCCAACATCTCACGACACGAGCTGACGACGGCCATGCAGCACCTGTGTCCAGGTTCTCTTTCGAGCACTCCCACATCTCTGCAGGATTCCTGGCATGTCAAGGGTAGGTAAGGTTTTTCGCGTTGCATCGAATTAAACCACATCATCCACCGCTTGTGCGGGTCCCCGTCAATTCCTTTGAGTTTCAACCTTGCGGCCGTACTCCCCCGGCGGTCAAC
+
CCCCCGGGGGGGAFGFFGG+FGGGGGGGAFGGGGGGFGGGGGGFGGGGGGGFFGCGDGGGGGGGGGGGGGGGFGGGG7CFGGGGGGGGGGGGGGGGGGGGGGCFGGGGFFFGGGGGGGGGGGGFGGGFGGGGC,BBDGGGGGGGEFFGGGFGGGGGGEFFCGGFFGGFGGGG9CCCGGFGFGFCFGDGG7FFGGEGCFGGFGDEEGE5F9?F*<=ACCCFGGEFFGGFFF7FGGGGGGGGCFGGGGCCGGDGEGEGGBFGD766=CFFB*6*.<>6<563016?F?AFG7)9(4019()9*
@M02542:52:000000000-J9N43:1:1101:24174:2228 1:N:0:GTGAAA
CGGTTTGTCACCGGCAGTCTCCCTGGAGTGCTCTTGCGTAGCAACTAGGGACAAGGGTTGCGCTCGTTGCGGGACTTAACCCAACATCTCACGACACGAGCTGACGACAGCCATGCAGCACCTGTGTTATGGCTCCCTTTCGGGCACCCCCACCTCTCAGCAGGGTTCCATACATGTCAAGGGTAGGTAAGGTTTTTCGCGTTGCATCGAATTAATCCACATCATCCACCGCTTGTGCGGGTCCCCGTCAATTCCTTTGAGTTTTAATCTTGCGACCGTACTCCC
+
GGGGGGGGGGGGGGGGGGGGGGGGGGGGGGGGGGGGGGGGGGGGGGGGGGGGGGGGGGGGGGGGGGGGGGGGGGGGGGGGGGGGGFGGGGGGGGGGGGGGGGGGGGGGGGGGGGFGGGGGGGGGGGGGGGFGGFGGGGGGGGGGGGGGDGGGGGGGGGGGGGGGGGGGGGGGGGGGGGGGGGGGGGGGGGGGFFGGGGGGGGGGGGGGGGGGFGGGGGGGGGGGGGGFFGGGGGGG?DEGGFFGGGFEGDGFFCAFFGF@FGFFFFFFFFFGGGBGFFFFFFFFF
@M02542:52:000000000-J9N43:1:1101:18970:2253 1:N:0:GTGAAA
CGAGTTGACCCCGGCGGTCTCCTGTGAGTCCCCCACCTCCCGAAGGAGTTGCTGGCAACACAGGACAAGGGTTGCGCTCGTTGCGGGACTTAACCCAACATCTCACGACACGAGCTGACGACAGCCATGCACCACCTGTACACCGACCACAAGGGGGGCACTATCTCTAATGCTTTCCGGTGTGTGTCAAGCCTTGGTAAGGTTCTTCGCGTTGCGTCGAATTAAGCCACATGCTCCGCTGCTTGTGCGGGCCCCCGTCAATTCCTTTGAGTTTTAGCCTTGCGG
+
GGGGGGGGGGGGGGGGGGGGGGGGGGGGGGGGGGGGGGGGGGGGGGGGGGGGGGGGGGGGGGGGGGGGGGGGGGGGGGGGGGGGGGGGGGGGGGGGGGGGGGGGGGGGGGGGGGGGGGGGGGGGGGGGGGGGGGGGGGGGGGGGGGGGGGGGGGGGGGGGGGGGGGGGGGGGGGGGGGGGGGGGGGGGGGGGGGGGGGGGGGGGGGFGGGGGFGGGGGGGGGGGGGGGGGGGGGGGFGGGGFFGGGFFGGDEFGFFFEDFGGFFFAFF99<7DGFC3ADFF:?D@
@M02542:52:000000000-J9N43:1:1101:19025:2268 2:N:0:GTGAAA
GTCCACACCTTCCTCCGAGTTGACCCCGGCGGTCTCCCGTGAGTCCCCAACCTCCGAAGAGTTGCTGGCAACACGGGACAAGGGTTGCGCTCGTTGCGGGACTTAACCCAACATCTCACGACACGAGCTGACGACAGCCATGCACCACCTGTACACCGACCACAAGGGGGGCACTATCCCTAATGCTTTCCGGTTTATGTCAAGCCTTGGTAAGGTTCTTTGCGTTGGCTCGAATTAATCCACATGCTCCGCCGCTTGTGCGGGCCCCCGTCAATTCCCTTTAGTTTTAGCCTTTCGGCCG
+
CCCCCGGEGGGGGGGGGGGGGAEFGGGGGGGGGGGGGGFGGGGGGGGGGGGGCFGGGGCGGEFFGFFFGGDDFGGGGGGFGGGGGGCGDGDGGGGGGGGEGDGGGGG<FGFGGGGDGCFGGDFEGCEEGGFGEEF@CCFGGGFGFG<FGFDGCFFFFEG>C**:CF=EDEGG)8FFGG+30<89+:EFE+C555)0/9*/*6*7*5:F:?CC7<?*97?*)/*(-<9)(.*.)7C>C4)00+).0*))093366C(8(..8,29045C1)*(((0647*--))..)6A)347*19*))7)5
@M02542:52:000000000-J9N43:1:1101:21411:2283 1:N:0:GTGAAA
CGGTTTGTCACCGGCAGTCTCTCTAGAGTGCCCTTTCGTAGCAACTAGAGACAAGGGTTGCGCTCGTTGCGGGACTTAACCCAACATCTCACGACACGAGCTGACGACAGCCATGCAGCACCTGTGTCCACTTTCTCTTTCGAGCACCTAATGCATCTCTGCTTCGTTAGTGGCATGTCAAGGGTAGGTAAGGTTTTTCGCGTTGCATCGAATTAATCCACATCATCCACCGCTTGTGCGGGTCCCCGTCAATTCCTTTGAGTTTTAATCTTGCGACCGTACTCC
+
GGGGGGGGGGGGGGGGGGGGGGGGGGGGGGGGGGGGGGGGGGGGGGGGGGGGGGGGGGGGGGGGGGGGGGGGGGGGGGGGGGGGGGGGFFGGGGGGGGGGCGGGGGGGGGGGGGGGG<FGFGGGGGGGGGGGGGGGGGGGFGGGGGGGGGGGGGGGGEGGGGGGGGGGGGGGGGECFGGGGGGGCGC=>FFGGFGGGG?EGEEGGGGGGECFFGGGGGGGFGCEFGGGCFGGGGGGGCE<D>BGGGF@EC5@FGFFAD76>FFFAA>?FBFG7?<CB>BB??FFF
@M02542:52:000000000-J9N43:1:1101:24581:2434 2:N:0:GTGAAA
CGGTTTATCACCGGCTGTCTCCCTCGAGTTCCCGACTTAACTCCCTGGCCACTAAGGCTCGTCGTCCAGCTCGTTACTGGACTTAACCCAACATTTCCCCCCACGACCTCACGACAGCCCTCCATCCCTTTTCTTTCCGGTCCCCACCTTACCACCGCATCTCTTCGTTCTTCCATAGATGTCACCACTTGGTTAGCATCTCCCCTTTTCCTACTATTAAACCACCATCTTCACCTCTTCCACTGGCCCCCCCCTACTTACTTTAGTTCTCATCTTCTTACCTGT
+
,++6+8CF,,C,6+@++66ECF@F,7,BF,E9,,,8@FAFFAC,6,,,:,,::C,,6,6,++,++,,,,6,,BCD,B,;,,:E<,CAFF?9BD8BE,,,9+@C7+=4C6,8EB+>+3A3+A,8,,3>+,,,,363+,,8+@:BC6B@*,,7533,6**4*=@C,2>*,6*4+BC,,4,411B:++08)/+417/+2+13>A+*),.5));.+)/2+;:+737(*3*)/8*).*09)1)2-)).-)(46:;))(/)(.4*64=*)))----))-.-2*****0***
@M02542:52:000000000-J9N43:1:1101:17528:2480 1:N:0:GTGAAA
AGCGCTGGCACGTCACTCGGCTCCTCGGCTGACTTCGGCTGCAAAGACTTTCTCCTTAGGCGCATGTCTCAGCAACACAAAACGAGGGTTTCGCTCGTTATAGGACTTGACCAAACATCTCACGACACGAGCTGACGACAGCCATGCAGCACCTGTATGAAAGTAAGTACCATCCCGTTAAGGACAGGTTTTCTTGTTCATATGTCAAGGGCTGGTAAGGTTTTGCGCGTTGTATCGAATTAAACCACATGCTCCACCGCTTGTGCAGGCCCCCGTCAATTCCTTTGAGTTTCGGTCTTGC
+
CCCCCGGGGGGGGFGGGGGGGGGGGGGDEFGGGGGGGGGGGGGGGGGGGGGGGGGGGGGGGGGGGGGGGGGGGGGGGGGGGGGEGGGGGGGGGGGGGGGGGGGGGGGGGGGGGGGGGGGGGGGGGGGGEGDEGGGGGDGFGGFGGGGGFGGGGGGGGGGGGFFFGGGGGGGGG@GGGFGGGGGGGGGGFFGGGGGGGGGGGFGGGGGGGGGGGGGGFGFGGGGGGGGGECGEDCFGGGGGGGGGFFFGGG?F9CFGGB@DED:FC>F?FD?B6EDEGD:?BFFBBFA09FFGBBFF??F=*
@M02542:52:000000000-J9N43:1:1101:9374:2488 2:N:0:GTGAAA
CGGTTTATCACCGGCAGTCTCCCTAGAGTTCCCGACTTAACTCGCTGGCAACTAAGGATAGGGGTTGCGCTCGTTGCGGGACTTAACCCAACATTTCACAACACGAGCTGACGACAGCCATGCAGCACCTGTCTTACGGTTCCCGAAGCCACAACCGCATCTCTGCAGTCTTCCGTAGATTTCAAGAGTAGGTAAGGTTCTTAGCGTTGCGTCGAATTAAACCACATGCTCCACCGCTTGTGCGGGCCCCATGCCATTCATTTGAGTTTTACTCTTGCGCCTGT
+
CF@CF;F6FCCF7C76@C@F<FEFGGGGACF,CFC@C:CEDFEGEGCFCF9<FFCG@DDFC<@CFGGDCE:CDFC=BF=C++B=FFG9?:7FFDFAEE<9BECCF+@FGFCDFGG7FF@GCFCDF?,=,>BCFGGFCGDGCCE,3B*5*@3<6DEC41**=BCC9?9,?*,@<E7?C=5@+1;:+9*8A686;+;*CC6>F++:7>5(,)(849))7:9F7<?CF56)2:).9>F9001-4).(07>>>0**(2*55<49>F46)(..).)).4:7**).835=
@M02542:52:000000000-J9N43:1:1101:13741:2546 2:N:0:GTGAAA
CGAGTTGACCCCGGCGGTCTCCTGTGAGTCCCCAACCTCCCGAAGGAGTTGCTGGCAACACAGGACAAGGGTTGCGCTCGTTGCGGGACTTAACCCAACATCTCACGACACGAGCTGACGCCAGCCATGCACCACCTGTACACCGACCACAAGGGGGGCACTATCTCTAATGCTTTCCGGTGTATGTCAAGCCTTGGTAAGGTTTTGCGCGTTGTATCGAATTAAACCACATTCCCCACCGCTTGTGCAGGCCCCCGTCAATTCCTTTGATTTTCTGTTTTTCGT
+
GGEGGGGGGEGGGGGGGGEGCCGGGGGGGGGFGGGFG,CFGGGEGGGGF,9FADGGGGGGGGCFGEGCFFEG8>DCGEGGG<FC7FGCFGEEFFFGDFGFFC,;A<FFEEGGGGGEG>>B>EC783:<;,@E@:>CFFF;FFGGDEEEECFA8>*:5CEGGG6<C7@EE>F6?FCC7:5;BCC=7<9B4=**4?:CDGF*7?/6<FF?BF>@>9C=6@8><:?FEG6:9*()*1*)4(91(((-)4,4)<C50CG04()((*1)-).:).)-)5-****00))).
@M02542:52:000000000-J9N43:1:1101:18366:2549 1:N:0:GTGAAA
CGAGTTGACCCCGGCAGTCTCCCATGAGTCCCCAACATCACTTGCTGGCAACATGGGACAAGGGTTGCGCTCGTTGCGGGACTTAACCCAACATCTCACGACACGAGCTGACGACAGCCATGCACCACCTGTGACCGCCCCCGAAGGACCTGCCATCTCTGACAGTTTTGCGGCCATGTCAAACCCAGGTAAGGTTCTTCGCGTTGCATCGAATTAATCCGCATGCTCCGCCGCTTGTGCGGGCCCCCGTCAATTCCTTTGAGTTTTAGCCTTGCGGCCGTACTC
+
GGGGGGGGGGGGGGGGGGGGGGGGGGGGGGGGGGGGGGGGGGGGGGGGGGGGGGGGGGGFFGGGGGGGGGGGGGGGGGGGGGGGGGGGGGGGGGGFGGGGGGGGGGGGGGGGGGGGGGGGGGGGGGGGGGGGFGGGGGGGGGGGGGDFGGGGGGGGGFGGFGGGGGGGGGGGGGGDGGGGGGGGGGGGGGGGGGEGGGGGGGGGGGGGGFEFFGGGGGGGGGGGGG7CFGGGDGGGEFCF3;BGGGFFGGGDFGAFFGGFG=?FFAAF?D?GG46<>FF9>?B:7
@M02542:52:000000000-J9N43:1:1101:16468:2571 1:N:0:GTGAAA
CGGTTTGTCACCGGCAGTCCCATTAGAGTGCCCTTTCGTAGCAACTAATGGCAAGGGTTGCGCTCGTTGCGGGACTTAACCCAACATCTCACGACACGAGCTGACGACAGCCATGCAGCACCTGTGTTACGGCTCTCTTTCGAGCACTCCTCTATCTCTAAAGGATTCCGTACATGTCAAAGGTGGGTAAGGTTTTTCGCGTTGCATCGAATTAAACCACATCATCCACCGCTTGTGCGGGTCCCCGTCAATTCCTTTGAGTTTCAACCTTGCGGCCGTACTCCC
+
G7:FEGGGGGGGGGGGGGFGGGGGGGGGGGGGGGGGGFFGGGFGFGGGGGGGFFFFEGGEGGGGGGGGGGGGGGGGFGFGGGGGGGGGCGGFGGGGGG7FEFFGGGGGCGGFFF8FFFG,BFGFGGFE9D7FEEFFFGGGGGGFGGDGGGEGGGGGEGGGCAA<8>9?;FFGGGFGGGFGGG>FFF7EGGGGGGGGGGGDEGECGGGGDCGGF?F90?FDF6F9:@CCFFEGGG*;CDC<39BF5<>EE:DBF:9?AF76>D<F<D>F:7AGF9BG6(9<?68@F
@M02542:52:000000000-J9N43:1:1101:13670:2574 1:N:0:GTGAAA
TCCTCCGGTTTATCACCGGCAGTCTCCCTAGAGTTCCCGACTTAACTCGCTGGCAACTAAGGATAGGGGTTGCGCTCGTTGCGGGACTTAACCCAACATTTCACAACACGAGCTGACGACAGCCATGCAGCACCTGTCTTACGGTTCCCGAAGGCACAACCGCATCTCTGCAGTCTTCCGTAGATGTCAAGAGTAGGTAAGGTTCTTCGCGTTGCGTCGAATTAAACCACATGCTCCACCGCTTGTGCGGGCCCCCGTCAATTCATTTGAGTTTTAATCTTGCGACCGTACTCCCCAGGCG
+
CCCCCGGGGGGGGGGGGGGGGGGGGGGGGGGGGGGGGGGGGGGGGGGGGGGGGGGGGGGGGFGGGGGGGGGGGGGGGGGGGGGGGGGGGGGGGGGGGGGGGGGGGGGGGGGGGGGGGGGGGGGGGGGGDGGGGGFDGGGGGGFGGGGGGGGDEGGGGGGGGGGGEGGGFFGGGGGGGGGGGGGEGGGGGGGGGGFGGGGGGGGGGGGGGGGEG7C=EEEGGGGFGGGGFGGGGFCFGGFGEGGGGG?GGGEGEGGGGBFGGFFFGFGF4F?FFGGFGFDFFFFF9>;GGGFFAFFFFFFF5
@M02542:52:000000000-J9N43:1:1101:20094:2612 1:N:0:GTGAAA
CGGTTTGTCACCGGCAGTCTCTCTAGAGTGCCCTTTCGTAGCAACTAGAGACAAGGGTTGCGCTCGTTGCGGGACTTAACCCAACATCTCACGACACGAGCTGACGACAGCCATGCAGCACCTGTGTCCACTTTCTCTTTCGAGCACCTAATGCATCTCTGCTTCGTTAGTGGCATGTCAAGGGTAGGTAAGGTTTTTCGCGTTGCATCGAATTAATCCACATCATCCACCGCTTGTGCGGGTCCCCGTCAATTCCTTTGAGTTTTAATCTTGCGACCGTACTCC
+
GGGGGGGGGGGGGGGGGGGGGGGGGGGGGGGGGGGGGGGGGGGGGGGFGGGGGGGGGGGGGGGGGGGGCGGGGGGGFGGGGGGGGGGGGGGGGGGGGGGGGGGGGGGGGGGGGGFGGGGDBFFFGGEEGGGGGGGGGGGGGGGGGGFGGGGGGGGGGGGGGGFGGEGFGGGGGGFFGFGC>DGG:CFGGGGFFGCFGGGGGGGGGGCGGGGGFFGG=CCCCGGGGGGGGGGGGGGGG:FGG0)9:<>BEDDBFGDFFGGFGGFF<AA:<AA>:DBD99;326@BF
@M02542:52:000000000-J9N43:1:1101:13183:2624 1:N:0:GTGAAA
CGGTTTGTCACCGGCAGTCTCCCTGGAGTGCTCTTGCGTAGCAACTAGGGACAAGGGTTGCGCTCGTTGCGGGACTTAACCCAACATCTCACGACACGAGCTGACGACAGCCATGCAGCACCTGTGTTATGGCTCCCTTTCGGGCACCCCCACCTCTCAGCAGGGTTCCATACATGTCAAGGGTAGGTAAGGTTTTTCGCGTTGCATCGAATTAATCCACATCATCCACCGCTTGTGCGGGTCCCCGTCAATTCCTTTGAGTTTTAATCTTGCGACCGTACTCCC
+
GEGGGGGGGGGGGGGGGGGGGGGGFGFGFGGGGGGEFGGDCGGGGGGGGFGGGGGGGGGGG:CEECCGFFEGGGGGGGGGGGGGGFFGGFEEFGGGGGGGGGGGGG>FGD@FGGGFFCFFGGFGGGGGGGGGGGFEGFGFFDCF7FC@GGGGGGGGDEFFFGGGGCG@FGGGGGGGGCFGGGG<88FCFGGGFGGFG<EEEGGDEFF:;EGGFC@C7FGGGFEGGGG6@FGGGEGG677CDFFDFC@:ECDFFGA*6::8CD<FAA29ABF7>D>DB6126:=47
@M02542:52:000000000-J9N43:1:1101:19373:2648 1:N:0:GTGAAA
CGGTTTGTCACCGGCAGTCTCTCTAGAGTGCCCTTTCGTAGCAACTAGAGACAAGGGTTGCGCTCGTTGCGGGACTTAACCCAACATCTCACGACACGAGCTGACGACAGCCATGCAGCACCTGTGTCCACTTTCTCTTTCGAGCACCTAATGCATCTCTGCTTCGTTAGTGGCATGTCAAGGGTAGGTAAGGTTTTTCGCGTTGCATCGAATTAATCCACATCATCCACCGCTTGTGCGGGTCCCCGTCAATTCCTTTGAGTTTTAATCTTGCGACCGTACTCC
+
GGGGGGGGGGGGGGGGGGGGGGGGGFGGGGGGGGGGGGGGGGGGGGGGGGGGGGGGGGGGGGGGGGGGGGGGGGGGGGGGGCEGGGGGFFFGGGGGGGGGGGGGGGGGGGGGGGGGGFGG@GGGGGGGFGGGGGGGGGGGGGGGGGGGGGGGGGGGGCFFGGGCGGGGGGGGGGAFGGGG9DCGBFGGGGGGGGFGDFGGGGGEGGGFFGGGAFGGGCCFGFFGGGGGGGGGGECEFCF<3;DGGG>B21>3FGFF<CGFGFAFAAAFAA<F7*)>>>>FFFF@?
@M02542:52:000000000-J9N43:1:1101:20871:2697 1:N:0:GTGAAA
CGAGTTGACCCCGGCGGTCTCCCGTGAGTCCCCATCACCCCGAAGGGCATGCTGGCAACACGGGACAAGGGTTGCGCTCGTTGCGGGACTTAACCCAACATCTCACGACACGAGCTGACGACAGCCATGCACCACCTGTACACCGACCACAAGGGGGCACCCATCTCTGGATGTTTCCGGTGTATGTCAAGCCTTGGTAAGGTTCTTCGCGTTGCGTCGAATTAAGCCACATGCTCCGCTGCTTGTGCGGGCCCCCGTCAATTCCTTTGAGTTTTAGCCTTGCGG
+
GGGGGGGGGGGGGGGGGGGGGGGGGGGGGGGGGGGGGGGGGGGGGGGGGGGGGGGGGGGGGGGGGGGGGGGGGGGGGGGGGGGGGGGGGGGGGGGGGGGGGGGGGGGGGGGGGGGGGGGGGGGGGGGGGGGGGGGGGGGGGGGGEGGGGGGGGGGGGGGGGGGGGGGGGGGGGGGGGGGGGGEGGGGGGGGGGGGGGGGGGGGGGGGGGGGGFGGGGGGGGGGGGGGGGGGGGGFFGGGGGFFGGG4?5DGFEGFFFEG>CFAFDFFFBBFDGGFFFFFFF0?B>
@M02542:52:000000000-J9N43:1:1101:7084:2734 1:N:0:GTGAAA
CGGTTTATCACCGGCAGTCTCCCTAGAGTTCCCGACTTAACTCGCTGGCAACTAAGGATAGGGGTTGCGCTCGTTGCGGGACTTAACCCAACATTTCACAACACGAGCTGACGACAGCCATGCAGCACCTGTCTTACGGTTCCCGAAGGCACAACCGCATCTCTGCAGTCTTCCGTAGATGTCAAGAGTAGGTAAGGTTCTTCGCGTTGCGTCGAATTAAACCACATGCTCCACCGCTTGTGCGGGCCCCCGTCAATTCATTTGAGTTTTAATCTTGCGACCGT
+
FGGGGGGGGGGGGGGGGGGCGGGGGGGGGGGGGGGGGGEFGGFGGGGGGGGGGGGGFFGGGGGGGGGFGGGGGEGFGGGGGGGGGGEFGGGGGGGFGGGGGGGGGECFGCCFDGGDEGGGGGGGGGGGGGGGGGGFGGGGGGGGGGG@CGGGGGGDBFGGGGGGGG?CFGGGGGDGFE5CFGGGGGGGGGGGFGFGCFFFGGGGDGGGGGGGFGGGGGGGCG?>CCF6CCGGGGGD5<EFG0BCEGFFGGGB@C:>BCCFGGFFF?<AFFFFF>=DAA>196>E
@M02542:52:000000000-J9N43:1:1101:11133:2763 1:N:0:GTGAAA
CGGTTTGTCACCGGCAGTCTCATTAAAGTGCCCAACTGAATGATGGCAATTAATGACAAGGGTTGCGCTCGTTGCGGGACTTAACCCAACATCTCACGACACGAGCTGACGACAGCCATGCAGCACCTGTGTCCAGGCTCTCTTTCGAGCACCAATCCATCTCTGGAAAGTTCCTGGCATGTCAAGGGTAGGTAAGGTTTTTCGCGTTGCATCGAATTAATCCACATCATCCACCGCTTGTGCGGGTCCCCGTCAATTCCTTTGAGTTTTAATCTTGCGACCGT
+
GGGGGGGGGGGGGGGGGGGGGGGGG9FGGGGGGGGGGGGGGGGGGGGGGGGGGGGGGGGGGGGGGGGGGGGGGGGGGGGGGGGGGGGGGGGGGGGGGGGGGGGGGGGGGGGGGGGGGGGGGGGGGGGGGGGGGGGGGGGGGGGGGGGGGGGGGGGGGGGGGGGGGGGGGGGGGGGGGGGGGGGGGGGGGGGGGGGGGGGGGGGGGGGGGGGGFGGFGGGGGDGGGGGGGFEGECGGGGGGG?FGGG>BGGGFFGFFBFGFGGFFFBAFDABFGGFGAF9B>>EF
@M02542:52:000000000-J9N43:1:1101:12859:2788 2:N:0:GTGAAA
CGGTTTATCACCGGCAGTCTCCCTAGAGTTCCCGACTTAACTCGCTGGCAACTAAGGATAGGGGTTGCGCTCGTTGCGGGACTTAACCCAACATTTCACAACACGAGCTGACGACAGCCATGCAGCACCTGTCTTACGGTTCCCGAAGGCACAACCGCATCTCTGCAGTCTTCCGTAGATGTCAAGAGTAGGTAAGGTTCTTCGCGTTGCGTCGAATTAAACCACATGCTCAACCGCTTGTGCGGGCCCCCGGCAAGTCATGTGAGTTTTTATCTTTCGACCGT
+
GGGFGGGGGGGGGDC+FEGGFFGFGGGGGGFGGGGGGGFCFGGGGC@GGGFCF<CEFGFGGGGG@F7CEGGEG@FCGGGGDFGGFGGFGGG@FGGGGDGGGGGGEGGGGG9F7FECEFGFFGGGFF8FGG,@,,@EGGGGGCFGGGGGGGG5DFEECECC7,4==?CFCF?=C7*=*:91BF7;CE=A@7+9;6>=FFFGFA8=0>:(381.4(95?FDFF3(8*29)0*))18<>>(*(48A(53(42())-9),(.9:4*92645>)6(.4<AF**08))))
@M02542:52:000000000-J9N43:1:1101:23697:2856 1:N:0:GTGAAA
CGGTTTATCACCGGCAGTCTCCCTAGAGTTCCCGACTTAACTCGCTGGCAACTAAGGATAGGGGTTGCGCTCGTTGCGGGACTTAACCCAACATTTCACAACACGAGCTGACGACAGCCATGCAGCACCTGTCTTACGGTTCCCGAAGGCACAACCGCATCTCTGCAGTCTTCCGTAGATGTCAAGAGTAGGTAAGGTTCTTCGCGTTGCGTCGAATTAAACCACATGCTCCACCGCTTGTGCGGGCCCCCGTCAATTCATTTGAGTTTTAATCTTGCGACCGT
+
GGGGGGGGGGGGDGGGGGGGGGGGGGGGGGGGGGGGGGGGGGGGGGGGGGGGGGGGGGGGGGGGGGGGGGGGGGGGGGGGGGGGGGGGGGGGGGGGGGGGGGGGGGGGGGGGGGGGGGGGGGGGGGFGGGGGGGGGGGGGGGGGGGGGGGGGGGGGGGGGGGGGGGGGGGGGGGGGGGGG9FGGGGGGGGGGGGGGGGGGGGGGGGGGGGGGFGGGGGGGGGGGGGG?FCFGGDFCEDGGG:?DGGFFCDDFFG?EAFFFGGFFAF><AFFCF7FG4>FBFFFF
@M02542:52:000000000-J9N43:1:1101:10650:2921 2:N:0:GTGAAA
CGAGTTGACCCCGGCGGTCTCCCGTGAGTCCCCAACCTCCGAAGAGTTGCTGGCAACACGGGACAAGGGTTGCGCTCGTTGCGGGACTTAACCCAACATCTCACGACACGAGCTGACGACAGCCATGCACCACCTGTACACCGACCACAAGGGGGGCACTATCCCTAATGCTTTCCGGTGTATGTCAAGCCCTGGTAAGGGTCTTCGCGTTGCGTCCAATTAAGCCACAAGCCCCGCCGCTTGTGCGGGCCCCCCTCAATTCCTTTGCGGTTTGGCCTTGCGGCC
+
GGGCGGGGGGGGGGGGGGGEGGGGGGFFGGGGGGGGG@FGFGGGGGGGFFF9<FGGGGGGGGGGGFFGGGE@EGGFFDFFGGGGGGGFGGGGGGGGG@FF=FA;FCCGGEG7CFGFGGDECGGGFGGGGGGGG>2;E:EDGGGGGGEG,:,A5CEEG>=CF9C6CC98CCF?GCFFDGDEEGG?FD*@?FFF<FGCFEF408544451>7;)32/))099:.6978.49*(.)0<0(3)41(-464(,3(9717)44(94:64:<<5)((,-,(,069;)))03)
@M02542:52:000000000-J9N43:1:1101:11833:2944 2:N:0:GTGAAA
CGGTTTGTCACCGGCAGTCTCATTAGAGTGCCCTTTCGTAGCAACTAATGACAAGGGTTGCGCTCGTTGCGGGACTTAACCCAACATCTCACGACACGAGCTGACGACGGCCATGCAGCACCTGTGTCCAGGTTCTCTTTCGAGCACTCCCACATCTCTGCAGGATTCCTGGCATGTCAAGGGTAGGTAAGGTTTTTCGCGTTGCATCGAATTAAACCACATCATCCACCGCTTTGTCGGGTCCCCGTGAATTCCTTTGAGGTTACACCTTTCTGCCGTCCTCCC
+
GGGGGGGGGGGGDGGBEGGCFGGGFGGGGGGDGGGGGGGGGDGGGGEGGEAFGFGGGGFDGGGGGGGGGCEGGGGFGGGGGFCGGFFFGGDFGGGGGGGEEGGGGGGGGCFEGGEFEDFED@,,3@FDGCFGG6=CGGGFA>FEE*,@<8FFFGGGCD=DFGGFCFF9BFFFGFGGDF+866<009?@A+;4);CF7<>D3>>;0=741A@F@):FF)*)9,5+:E43FF((878).)*-(,-8>:(4((1060:<AF4-()/4)5<<(()).).*2)0)))858
@M02542:52:000000000-J9N43:1:1101:9422:2984 1:N:0:GTGAAA
CGGTTTATCACCGGCAGTCTCCCTAGAGTTCCCGACTTAACTCGCTGGCAACTAAGGATAGGGGTTGCGCTCGTTACGGGACTTAACCCAACATTTCACAACACGAGCTGACGACAGCCATGCAGCACCTGTCTTACGGTTCCCGAAGGCACAACCGCATCTCTGCAGTCTTCCGTAGATGTCAAGAGTAGGTAAGGTTCTTCGCGTTGCGTCGAATTAAACCACATGCTCCACCGCTTGTGCGGGCCCCCGTCAATTCATTTGAGTTTTAATCTTGCGACCGT
+
EEFFFFEE<EGCFFFFFGGCGGFGGFGCFFGCGEGGGGGGGFFCFGG+FFGGGGGGG@<EFGFCFGG8=CFECGGGEGGGGGEFGGFGEGFE<EFGGGGGGGGGGE>EG8FG7FEE:F<DFFF@<8,:>C3CFFCGGFEFFEDGGGGGG7<FCFGDGGGCFCGFF?FFGFFG@FBFCGGCEFCFGCGFFCCF<FGGG,5AFGG5888ECEGG@:ECFF?FGGGGGGGCF++<<C;C=C5CF:FGG3>>CD3;7D?EFGGFF:-94:AA)6A6:C?GA2(7>6@3
@M02542:52:000000000-J9N43:1:1101:16710:2996 2:N:0:GTGAAA
CGATTTGAATATCGGCAGTCTCGTTAGAGTGCCCAGCATAACCTGATGGCAACTAACGACAAGGGTTGCGCTCGTTGCGGGACTTAACCCAACATCTCACGACACGAGCTGACGACAGCCATGCAGCACCTAACTACAGGTTCTCCGAAGAGCACCCCGATTTTTCAACCAGGTTCCTGCCTTTTCTAGCCCAGGTAAGGTTCTGCGCGTTGCCTCGAATTTAACCACATGCTCCACCGCTTGTGCGGGCCCCCGTCAATTCCTTTGAGTTTTAGCCTTTCGGCC
+
GGGGGGGGGGGGGGGG@FGGGGGGG,BFFEGGGGGGGGGGGGGGFGGGGGFFGGGGGGGGGGGGGGGGGGDEGGGGGGDGGGGGCFGGGGGGGGGGFFFFGBEGDEGGGGGGGGGGCF:FFGGGFGFDGF=FFGC:FG,D=?>,,@BCFCECCFGG>>C>;ECFFGGEE>5A51<CFGGF)=FF:<+++1);0:C;CGF*;=AFFF:((233()2/)0@FG).ACF=:7<))/*9(2:)((((())-4((>59C<,2()).*84<A<)(.)6A<(:999675)))
@M02542:52:000000000-J9N43:1:1101:25003:3001 2:N:0:GTGAAA
CGGTTTATCACCGGCAGTCTCCCTAGAGTTCCCGACTTAACTCGCTGGCAACTAAGGATAGGGGTTGCGCTCGTTGCCGGACTTAACCCAACCTTTCACAACTCGAGCTGACGACATCCATTCAGCACCTTTCTTACGGTTCCCTCATGCACACCCGCATCTCTGCTGTCTTCCGTTGTTGTCAACAGTAGGTAATGTTCTTCCCTTTTCGTCCAATTAACCCTCCTCCTCCACCTCCTTTTCTCTCCCCCGTTCCTTCCTTTTTCTTTTTATTTTTTCTTCTTT
+
FC7CFC8E6,CF;CC7+CF6CEEE9,C<CEE<CB,CE@<,96<,@F7+@,,CC,,C,<A,<,,=BF7=+@4=+@D87,8+7@>E<<?AEC+B+AA?A,A99+,88,+4@,8?++8++C8D@9E,3,,6>8,33@DFD++3@C:>,,4,,,,3,,63*5**4=2:2,,,6;:F7;*4*4*2):;++*1)1+4*/++++4=+1;++(/9/.;(2((*+3;+++)(***)(*0,()0731(96).4)*)),(,/)-**()54()99))(-)6-)(--)**))1*/*/*
@M02542:52:000000000-J9N43:1:1101:19421:3028 1:N:0:GTGAAA
CGGTTTGTCACCGGCAGTCTCATTAGAGTGCCCTTTCGTAGCAACTAATGACAAGGGTTGCGCTCGTTGCGGGACTTAACCCAACATCTCACGACACGAGCTGACGACGGCCATGCAGCACCTGTGTCCAGGTTCTCTTTCGAGCACTCCCACATCTCTGCAGGATTCCTGGCATGTCAAGGGTAGGTAAGGTTTTTCGCGTTGCATCGAATTAAACCACATCATCCACCGCTTGTGCGGGTCCCCGTCAATTCCTTTGAGTTTCAACCTTGCGGCCGTACTCCC
+
GGGGGGGGGGGGGGGGGGGGGGGGGGGGGGGGGGGGGGGGGGGGGGGGGGGGGGGGGGGGGGGGGGGGGGGGGGGGGGGGGGGGGGGGFGGGGGGGGGGGGGGGGGGGGGGGGGGGGGGGGGGGGGGGGGGGGGGGGGGGGGGGGGGGGGGGGGGGGGGGGGGGGGGGGGGGGGGGGGGGGFECGGGGGGGGFGGGGGGGGGGGGGGGGGGGFGGGGFGGGGGGGFGGGGEEGGGGGGGGGFFGGGFFGGGFFGFFFGGFC*:FBFFBF7ACFD:9969?:0@FF
@M02542:52:000000000-J9N43:1:1101:25187:3030 1:N:0:GTGAAA
GTCCACACCTTCCTCCGGTTTATCACCGGCAGTCTCCCTAGAGTTCCCGACTTAACTCGCTGGCAACTAAGGATAGGGGTTGCGCTCGTTGCGGGACTTAACCCAACATTTCACAACACGAGCTGACGACAGCCATGCAGCACCTGTCTTACGGTTCCCGAAGGCACAACCGCATCTCTGCAGTCTTCCGTAGATGTCAAGAGTAGGTAAGGTTCTTCGCGTTGCGTCGAATTAAACCACATGCTCCACCGCTTGTTCGGGCCCCCGTCAATTCATTTGAGTTTTAATCTTTCGACCGTAC
+
<CCCCGGGGGGGGGGGDEGGGGGGGFGEGGGCFGFEEFGGFGFGGEFGDCFDG9<FGG,@FEGGCFGFE@FF?FEG8ECFCEFCFGGGGG,=FF7FGGGFGGFFC7CDEGGFGEFGGGG7+CFF,,B+=F:7FFFF8>9,DCFFFCFFFG9F++@F<CFEC7**33DAAFG*>*CCCCA,?F,FFFFCE:F7**B,?9,<+92B7;FEGG:@CGFFGF555CC:**//)//CC7<F765C5CC6+2A6CFC8/C57:>))*)08C7)7;51BDFCFCC2?2<<<><3:0*905:089(8))
@M02542:52:000000000-J9N43:1:1101:15187:3035 1:N:0:GTGAAA
CGGTTTGTCACCGGCAGTCTCATTAGAGTGCCCAACTAAATGTAGCAACTAATGACAAGGGTTGCGCTCGTTGCGGGACTTAACCCAACATCTCACGACACGAGCTGACGACAGCCATGCAGCACCTGTGTTACGGTTCTCTTTCGAGCACTAAGCCATCTCTGGCGAATTCCGTACATGTCAAAGGTGGGTAAGGTTTTTCGCGTTGCATCGAATTAAACCACGTCATCCACCGCTTGTGCGGGTCCCCGTCAATTACTTTGAGTTTCAACCTTGCGGCCGTAC
+
GGGCGGGGGGGG6FFFGGGGFGGGGG9FGCGFGGGGGFCFFGGGGGGGGFGGGGFGGGGGGGGGGGECFGGGGFGG+@CAFFGGG<FGGGFFGDFGFEGGGD7CFFGGGCCFECGGGGEGFFGEGGGFG<FGGGGEGFEFFGGGGGGGGGFFGG7BFCFFGFG,@FGFEGGGGCCFGGGGGGCGGFGGFGGGGGGGGGGGGFGGGGGGGFFG3E?9<?GGFFGGGFGEE7CG6F*::DF<FD>)/9<FGFGFFDBF2+:=>C<4::<6))6>C<?*32>19(88)
@M02542:52:000000000-J9N43:1:1101:11024:3106 1:N:0:GTGAAA
CGAGTTGACCCCGGCGGTCTCCTGTGAGTCCCCAACCTCCCGAAGGAGTTGCTGGCAACACAGGACAAGGGTTGCGCTCGTTGCGGGACTTAACCCAACATCTCACGACACGAGCTGACGACAGCCATGCACCACCTGTACACCGACCACAAGGGGGGCACTATCTCTAATGCTTTCCGGTGTATGTCAAGCCTTGGTAAGGTTCTTCGCGTTGCGTCGAATTAAGCCACATGCTCCGCTGCTTGTGCGGGCCCCCGTCAATTCCTTTGAGTTTTAGCCTTGCG
+
GGGGGGGGGFGGGGGFGGGGGGGGGFGGGGGGGGGGGGGGGGGGGG@FGGGGGFGGGGGGGGGGGGGGGGGGGGGGEFGGGGGDGGGGGGGGGGGGGGGGFGFGGFGGGGGGGDGGFFGGGGDGGGGGGGGGGGGGGGGGGGGGEGGEGGGGGGEEEDGGGGF7EFGFGGGGGGGGGGGGE5EGGGGGFGCGGGGGGGGGGG+:FGGGGDGGFGGGGG5<GGEGGGGFFFGFFGGGGDGGDFFFCF@FGDDEEGBFFGG@DG91:4<AAA<F>>@>0<3<A?FD
@M02542:52:000000000-J9N43:1:1101:17662:3137 2:N:0:GTGAAA
CTGGTTAACCCAGGCAGTTTCGTCAGAGTGCCCAACTTAATGCTGGCAACAGACGATAGGGGTTGCGCTCGTTGCGAGACTTAACCCAACATTTCACAACACGAGCTGACGACAGCCATGCAGCACCTCTCACTTCATTCCCTTGCGGGCACTCCGGGCATTGCCCCAGATTCGAAGGAGTTCAAGCCTAGGTAAGGTTCTGCGCGTTGCTTCGAATTAAACCACATAATCCACCGCTTGTCAGGGCCCCCGTCAAATTGTTTGAGTTTTAGTCTTGCGACCGT
+
GGGGGFGGGFGGGGGGEGGGGGFGGGGGGGFGFFFGGGDFGFDGGGGCFGGGFGGGGEGGGGGDEDGGBEEGFEEGGGDGGGGGGGDG7FGGGGCEFGGGFGGDGGCEFGGGGGEGGGG8AFGGBEGGG,86=AFDFCGGAEGG8D8CGEEG6C?ED898:F9CCFGGGG?=E>C:5C4AFCGFGFFFFAA;>FFGGCF79F+)3>B;;F3+9(*.67FFGB3FCC66CCAF=4>;(2913)).4030175DBC<:2)*--6@7),6):<<?<).7*/057DEE
@M02542:52:000000000-J9N43:1:1101:10328:3173 2:N:0:GTGAAA
CGGTTTATCACCGGCAGTCTCCCTAGAGTTCCCGACTTAACTCGCTGGCAACTAAGGATAGGGGTTGCGCTCGTTGCGGGACTTAACCCAACATTTCACAACACGAGCTGACGACAGCCATGCAGCACCTGTCTTACGGTTCCCGAAGGCACAACCGCATCTCTGCAGTCTTCCGTAGATGTCAAGAGGAGGTAAGGTTCTTCGCGTCGCGTACAATTAAACCACCTGCTCCACCGCTTGTGCGGGCCCCCGTCCATTCATTTGAGTTTTAATTTTTCCACCGT
+
GGGGGGGGGGGGGGDCEGGEGGGGGGGGGGGFGGGGGGGGGGGGGGGGGGGGGGGGGGFDGGGDFEFGGGGGGFFGGGGGGGGGGGGGGGGGGGGGGGGGGGGGGGGGGGGGGGGGGGGGGGGFGGGFGGGGFFFGFGDGGGCCGGGGCFGFGFGGGEG5CFFGFFFCFGGAC;*<CCDA+,3+;@=5))>><A7DG7=C=FFF@3A>BF()((19=*<9:><F=*7,964:4>5,-(C?22)(0194>9D),*14)6946F?).2<46:9?A6):*)***.)0
@M02542:52:000000000-J9N43:1:1101:11778:3288 1:N:0:GTGAAA
CGGTTTATCACCGGCAGTCTCCCTAGAGTTCCCGACTTAACTCGCTGGCAACTAAGGATAGGGGTTGCGCTCGTTGCGGGACTTAACCCAACATTTCACAACACGAGCTGACGACAGCCATGCAGCACCTGTCTTACGGTTCCCGAAGGCACAACCGCATCTCTGCAGTCTTCCGTAGATGTCAAGAGTAGGTAAGGTTCTTCGCGTTGCGTCGAATTAAACCACATGCTCCACCGCTTGTGCGGGCCCCCGTCAATTCATTTGAGTTTTAATCTTGCGACCGT
+
DC:FECFGGFGGGGGGGGFEGGGGGGGGGFGFGEGGGGGGGGGGGGGEGGGFFFGGGGGFGFGGGGGFDGGGCFGFGGGGGGGFGGFGEFFF@FGGGGEFGGGGGC7FGGGGCFGGEDCFGGGGFGDFFEGGGGGGGGCFGGGFGEGGG7CFFGGGGGGGGGGGFFFFGGG@FGGGGFGFGGFC?FGGGGFGE@CGGFFFGCFCGECGEGGEFEEGGGGGGGFECCFGC7C<?GGGGGGD72FGGGFFGGG35>?B2?7=C>5822<ADFFGGG=G)6>03;@E
@M02542:52:000000000-J9N43:1:1101:14744:3300 2:N:0:GTGAAA
ACGGTTTGCACCGGCAGTCTTGCTAGAGTTCCCGACATTACTCGCTGGCAACTAACAACAGGGGTTGCGCTCGTTATAGGACTTAACCTGACACCTCACGGCACGAGCTGACGACAACCATGCAGCACCTGGAAAGACGTCCGAAGAAATATCTGTTTCCAAATACGTCGTCTCCCATTTAAGCCTTGGTAAGGTTCCTCGCGTATCATCGAATTAAACCACATGCTCCACCGCCTGTTCGGGCCCCCGTCAATTCCTTTGAGTTTCCAACTTGCGTTCGTACTC
+
GGGGGGGGGGGGGGGGGGGGGGGGGGGGGGGGGGGGGGGGGGGEGGGGGFGGGGGGGGGGGGGGGGGGGGGGGGGGGGGGGGGGGGGGGGGGFGGFGGGGGGGGGGDGGGGFCG@@CGGGGGGGGGFFFGFGF=D6CFEGGGGGGGDGGGGDFGGGGGGGCF:CFFGGGGC@DFG6CFCFAECACEFF;FFAE;DGGG6C8>3523A)9@@F1=7AFFGF/2:CFG*499:77.)4:<*6:(9>FB9>;4992:C92)9:A*0-:<6)..83A461)87)7:>)/
@M02542:52:000000000-J9N43:1:1101:12945:3335 1:N:0:GTGAAA
CGGTTTATCACCGGCAGTCTCCCTAGAGTTCCCGACTTAACTCGCTGGCAACTAAGGATAGGGGTTGCGCTCGTTGCGGGACTTAACCCAACATTTCACAACACGAGCTGACGACAGCCATGCAGCACCTGTCTTACGGTTCCCGAAGGCACAACCGCATCTCTGCAGTCTTCCGTAGATGTCAAGAGTAGGTAAGGTTCTTCGCGTTGCGTCGAATTAAACCACATGCTCCACCGCTTGTGCGGGCCCCCGTCAATTCATTTGAGTTTTAATCTTGCGACCGT
+
GGGGGGGGGGGGGGGGGGGGGGGGGGGGGGGGGGGGGGGGGGGGGGGGGGGGCCGGGGFGGGGGGGGGGGEGGGGGGGGGGGGGGGGGGGGGGGGGGGGGGGGGGGGGGGGGGGGGGGGGGGGGGGGGGGGGGGGGGGGGGGGGGGGGGGGGGGGGGGGGGGGGGGGGGGGGGGGGGGGGGGGGGGGGGGGFGGGGGGGGGGGGGGGGGGGGFGGGGGGGGGGGGGGDFEGFGFGGGCCFGBFGGGFFGGGFFG?>AFFFDGAFFFAAFFFGGDFFAF6>BFD>
@M02542:52:000000000-J9N43:1:1101:22003:3335 2:N:0:GTGAAA
CGGTTTATCACCGGCAGTCTCCCTAGAGTTCCCGACTTAACTCGCTGGCAACTAAGGATAGGGGTTGCGCTCGTTGCGGGACTTAACCCAACATTTCACAACACGAGCTGACGACAGCCATGCAGCACCTGTCTTACGGTTCCCGAAGGCACAACCGCATCTCTGCAGTCTTCCGTAGATGTCAAGAGTAGGTAAGGTTCTTCGCGTTGCGTCGAATTAAACCACATGCTCCACCGCTTGTTCGGGCCCCCGTCCATTCCTTTTAGTTTTAATCTTTCGACCGT
+
GGGGGGGGGGGGGGGGGGGFGGGGGGGGGGGGGGGGGGGGGGGGGGGGEGGGGGGGGGGGGGGGGGGGDGGGGGGGGGGGGGGGGGGGGGGGGGGGGGGGGGGGGFEGGGGGGGGGEFGGGGGGGGGGFFFGGGFGGFGGGGGGGGGED>,:DCG>CEGGECGGFG?@9C1B<FEE4**=+4@6@<AFFF@AEFFFGCFGFFFFFD8>(765,(9>F:CFFA(*:;/)906::5>(2(1(46ABEFF>F(7337)(.66))*0)-(-64268BADF:/)073.8
@M02542:52:000000000-J9N43:1:1101:19423:3353 1:N:0:GTGAAA
CGGTTTATCACCGGCAGTCTCCCTAGAGTTCCCGACTTAACTCGCTGGCAACTAAGGATAGGGGTTGCGCTCGTTGCGGGACTTAACCCAACATTTCACAACACGAGCTGACGACAGCCATGCAGCACCTGTCTTACGGTTCCCGAAGGCACAACCGCATCTCTGCAGTCTTCCGTAGATGTCAAGAGTAGGTAAGGTTCTTCGCGTTGCGTCGAATTAAACCACATGCTCCACCGCTTGTGCGGGCCCCCGTCAATTCATTTGAGTTTTAATCTTGCGACCGT
+
GGGGGGGGGGGGGGGGGGGGGGGGGGGGGGGGGGGGGGGGGGGGGGGGGGGGGGGGGGGGGGGGGGGGDGGGGGGGGGGGGGGGGGGGGGGGGGGGGGGGGGGGGGGGGGGGGGGDDGGGGGGGGGGGGGGGGGGGGGGGGGGGGGGGGGGGGGGGGGG@FGGGGGGGGGGGGGGGGGGGF@GG?FGGGFGGGGGGGGGGGGGGGGGGGGGGFGGGGGGGGGGGGGGGGGGFGFGDGGGGG>FGGDDEGDGFEGBFFGGFGGFFFF><>ABGGC?FAFF9>BEF
@M02542:52:000000000-J9N43:1:1101:21698:3369 1:N:0:GTGAAA
CGGTTTGTCACCGGCAGTCTCATTAGAGTGCCCAACTGAATGTAGCAACTAATGACAAGGGTTGCGCTCGTTGCGGGACTTAACCCAACATCTCACGACACGAGCTGACGACAGCCATGCAGCACCTGTGTTACGGCTCTCTTTCGAGCACTAAGCCATCTCTGGCAAATTCCGTACATGTCAAAGGTGGGTAAGGTTTTTCGCGTTGCATCGAATTAAACCACATCATCCACCGCTTGTGCGGGTCCCCGTCAATTCCTTTGAGTTTCAACCTTGCGGCCGTAC
+
GGGGGGGGGGGGGGGGGGGGGGGGGGGGGFGGGGGGGGFGGGGGGGGGGGGGGGGGGGGGGGGGGGGGGGGGGGGGGGGGGGGGGGGGGGGGGGGGGGGGGGGGGGGGGGGGGGGGGGGGGGGGGGGGGGGGGGGGGGGGGGGGGGGGGGGGGGGFGGGGGGGGFGGGGGGGGGGGGGGGGGGGGGGGGGGGGGGGGGGGGGGGGGGEEGGGEGGGGGGGGGGGGGGGGGGGGGGGGGGG<4BGGGFFGGGFFGFBAFGFGF<FBFFFBBAFFGFFF>9BB9B))
@M02542:52:000000000-J9N43:1:1101:15202:3445 2:N:0:GTGAAA
CGGTTTATCACCGGCAGTCTCCCTAGAGTTCCCGACTTAACTCGCTGGCAACTAAGGATAGGGGTTGCGCTCGTTGCGGGACTTAACCCAACATTTCACAACACGAGCTGACGACAGCCATGCAGCACCTGTCTTACGGTTCCCGAAGGCACAACCGCATCTCTGCAGTCTTCCGTAGATGTCAAGAGTAGGGAAGGTTCTCCGCGTTGCGTCGAATTAAACCAAATGCTCCACTGCTTGTTGGGGGCCCCGTCAATTCATTTGATGTGTAACTCTTCGACGCTT
+
GGDF7FFGGGGGGGG@CGGFGGGGGGGGGG@E9FDGGGFGGGGGDGG@@@F@FGGGGGGGGE?FGGGFCFGGGGGGGGDEGGGGGGGABFFGFGGGGGGGGGC7C:>FBFFFGGGG>,DEGGGFGFFGGGGCFCGGE8BDE+>DBEC5FE:FFCEGCBEEE9FGGGGFFF,:BFGGG=8+@CFFD@FFACFA();CCG+:*@;:35>B(39E9(/)0<CFDAB>*;?AF0647:*),):)(.(,)((((-))-9*-6<?B<=*).-6644-)-))*2*0)7)))0
@M02542:52:000000000-J9N43:1:1101:22826:3471 2:N:0:GTGAAA
CGGTTTATCACCGGCAGTCTCCCTAGAGTTCCCGACTTAACTCGCTGGCAACTAAGGATAGGGGTTGCGCTCGTTGCGGGACTTAACCCAACATTTCACAACACGAGCTGACGACAGCCATGCAGCACCTGTCTTACGGTTCCCGAAGGCACAACCGCATCTCTGCAGTCTTCCGTAGATGTCAAGAGTAGGTAAGGTTCTTCGCGTTGCGTCGAATTAAACCACATGCTCCACCGCTTGTTCGGGCCCCCGGCACATCATTTGAGTTTTAATCTTTCGACCGT
+
GGGGGGGGGGGGGGGGGGGGGGGGGGGGGGGGGGGGGGGGGGGGGGGGGGGGGGGGGGGGGGGGGGGGGGGGGGGGGGGGGGGGGGGGGGGGGGGGGGGGGGGGGGGGGGGGGGGGGGGGGGGGGGGGGGGGGGGGGGGFFEFGEGGCGGFGFG>EDGCEG?FF7CGGFDFFFFCFGGGFCECFGFFFFFFFFFGGGGFGFFF>@ADB@BFD>F3567CFGFF>*2<4G74>65F30(1(,))(8969>>C)())((.94<FB94(6>AFA?FA<F*0)07))0
@M02542:52:000000000-J9N43:1:1101:10153:3502 1:N:0:GTGAAA
CGGTTTATCACCGGCAGTCTCCCTAGAGTTCCCGACTTAACTCGCTGGCAACTAAGGATAGGGGTTGCGCTCGTTGCGGGACTTAACCCAACATTTCACAACACGAGCTGACGACAGCCATGCAGCACCTGTCTTACGGTTCCCGAAGGCACAACCGCATCTCAGCAGTCTTCCGTAGATGTCAAGAGTAGGTAAGGTTCTTCGCGTTGCGTCGAATTAAACCACATGCTCCACCGCTTGTGCGGGCCCCCGTCAATTCATTTGAGTTTTAATCTTGCGACCGT
+
GGGGGGGGGGGGGGGGDGGGGGGGGGGGGGGGGGGGGGGGGGGGGGGGGGGGGGGGGGGGGFGGGGGGGGGGGGGGGGGGGGGGGGGGGGGGGGGGGGGGGGGGGFGGGGGGGGGGGGFGGGGFFFGGGGGGGGGGGGGGGGGGGGGGEGGGGGGGGGGGG9FGGGGGGGGGBEGGFFGFGFFFGGFGGGGGFGFGGGFFGGGGGGGGCGGGFGDGGGGG?<FGFGGFG7F66F88CDECGFFD=GFFED<>)/8>>9CFGGAFFFF>A>AGGGFG>9(4(4>7
@M02542:52:000000000-J9N43:1:1101:16964:3505 1:N:0:GTGAAA
AGGTTTGTCACCGGCAGTCTCTCTAGAGTGCCCTTTCGTAGCAACTAGAGACAAGGGTTGCGCTCGTTGCGGGACTTAACCCAACATCTCACGACACGAGCTGACGACAGCCATGCAGCACCTGTGTCCACTTTCTCTTTCGAGCACCTAATGCATCTCTGCTTCGTTAGTGGCATGTCAAGGGTAGGTAAGGTTTTTCGCGTTGCATCGAATTAATCCACATCATCCACCGCTTGTGCGGGTCCCCGTCAATTCCTTTGAGTTTTAATCTTGCGACCGTACTCC
+
GGGGGGGGGGGGGGGGGGGGGGGGGGGGGGGGGGGGGGGGGGGGGGGGGGGGGGGGGGGGGGGGGGGGGGGGGGGGGGGGGGGGGGGGGGGGGGGGGGGGGGGGGGGGGGGGGGGGGGGGGGGGGGGGGGGGGGGGGGGGGGGDGGGGGGGGGGGGGFFGGGGGGGGGCGGGGGGGGGGGGGGGEGGGGGGGGFGGGGGGGGGGGGGGGCGFFGGGGGGGGGGFGGFGGFGGGGGGFCFGGFFGGGFFGGG)@F<FA?CBFGAFFFFFFFFGCFDGBBFF??>B@
@M02542:52:000000000-J9N43:1:1101:20205:3533 1:N:0:GTGAAA
CGAGTTGACCCCGGCGGTCTCCCGTGAGTCCCCAACCTCCGAAGAGTTGCTGGCAACACGGGACAAGGGTTGCGCTCGTTGCGGGACTTAACCCAACATCACACGACACGAGCTGACGACAGCCATGCACCACCTGTACACCGACCACAAGGGGGGCACTATCTCTAATGCTTTCCGGTGTATGTCAAGCCTTGGTAAGGTTCTTCGCGTTGCGTCGAATTAAGCCACATGCTCCGCCGCTTGTGCGGGCCCCCGTCAATTTCTTTGAGTTTTAGCCCTGCGGCC
+
GG@CGG<EF,FGGEG:FGGGGGGC<FGGGCFGGEGG,CE8@+6C,,CE,6CCDCFE<FC?FGCCDEF<F=FC@EC@FGG74BFC7FG==FGG<F>FFG,,,EFGGGE7:FGDC<<FD::*>FG7<73D<>,>FCF377<@,F<14*=B<C****4/8*/;:FGGF9FCG:CF9@:7:>:8A@?<:9F@C@@?CC<<9<00<FGFC@@5E8:*8EC*7*;*;+<+<+*;*<<FCCFGGG=5D?)9C7../9C5<C00(/*/:*6=>>A<:A9FG*.*)(.(3,;)0
@M02542:52:000000000-J9N43:1:1101:21348:3534 2:N:0:GTGAAA
CGAGTTGACCCCGGCGGTCTCCTGTGAGTCCCCAACCTCCCGAAGGAGTTGCTGGCAACACAGGACAAGGGTTGCGCTCGTTGCGGGACTTAACCCAACATCTCACGACACGAGCTGACGACAGCCATGCACCACCTGTACACCGACCACAAGGGGGGCACTATCTCTAATGCTTTCCGGTGTATGTCAGGCCTTGGTAAGGTTCTTCGCGTTGCGTCGAATTAAGCCACCTGCCCCGCTTCTTGTGCGGGCCTCCGGCAATTCCTTTGAGTTTTTGCCTTTCGG
+
GGDGGGGGGGGGGGGEGGGCGGGGGGGGGGGGGGGGG<EGGGGGGGGGGGAFFDGGGFGGGGGGFFGGGGGGGGGGGCEEE<BFGDGGGGFGGGCEGGGGFG9>DFFCC>@:FCC::>FFGG8CF@CFGGEEC8DCGCFFECCCB@5:F:A,;FCCC5>ECFG7E9C@7:<?GGCC>?75:*>=><664@FF?F*>CC6*998@A?F:27059;*587*7*80<<<*(**,(0804:0<3(()6/:)42()),*71((0(()/).544.),).62*)*98F*/).
@M02542:52:000000000-J9N43:1:1101:20359:3541 1:N:0:GTGAAA
CGAGTTGACCCCGGCAGTCTTCCATGAGTCCCCGGCATAACCCGCTGGCAACATGGAACGAGGGTTGCGCTCGTTGCGGGACTTAACCCAACATCTCACGACACGAGCTGACGACAGCCATGCACCACCTGTGACCGCCCCCGAAGGACCTGCCATCTCTGACAGTTTTGCGGCCATGTCAAACCCAGGTAAGGTTCTTCGCGTTGCATCGAATTAATCCGCATGCTCCGCCGCTTGTGCGGGCCCCCGTCAACTCCTTTGAGTTTTAGCCTTGCGGCCGTACTC
+
GGGGGGGGGGGGGGGGGGGGGGGGGGGGGGGGGGGGGGGGGDFGGGGGGGGGGGGGGGGGGGGGGGGGGGGGGGGGGGGGGGGGGGGGGGGEFGGEFEGGGGGGDGGGGGGGGGGGGGGGGGGGGGGGGGGGGGGGGGGGGGGGGGDGGGGGGGGGFEFGGGFGGGFGGFGGGGGGGGGGGGGGGGGGGGGGGG9FFGFGFGGGGGGGGGGGFGGEGFFGGGGGGG7:F55C=E*CFG6D36>GGGFF=*1<>D>=?FGFCFBFA>A43<?DGCF<>B>B;BD)0
@M02542:52:000000000-J9N43:1:1101:21366:3571 1:N:0:GTGAAA
CGGTTTGTCACCGGCAGTCTCTCTAGAGTGCCCTTTCGTAGCAACTAGAGACAAGGGTTGCGCTCGTTGCGGGACTTAACCCAACATCTCACGACACGAGCTGACGACAGCCATGCAGCACCTGTGTCCACTTTCTCTTTCGAGCACCTAATGCATCTCTGCTTCGTTAGTGGCATGTCAAGGGTAGGTAAGGTTTTTCGCGTTGCATCGAATTAATCCACATCATCCACCGCTTGTGCGGGTCCCCGTCAATTCCTTTGAGTTTTAATCTTGCGACCGTACTCC
+
GGGGGGGGGGGGGGGGGGGGGGGGGGGGGGGGGGGGGGGGGGGGGGGGGGGGGGGGGGGGGGGGGGGGGGGGGGGGGGGGGGGGGGGGGGGGGGGGGGGGGGGGGGGGGGGGGGGGGGGGGGGGGGGGGGGGGGGGGGGGGGGGGGGGGGGGGGGGGGGGGGGGGGGGGGGGGGFGGGFGGGGGGGGGGFGGGFGGGGGGGGGGGGFGGGGGFGGGGGGGGGGGGGGGGGGGGEGGGGGGGFFGGGFFGGD>FGFFFGGFGGFFFFFFFFFGCG@GBFFFFFFFF
@M02542:52:000000000-J9N43:1:1101:13522:3582 1:N:0:GTGAAA
CGGTTTGTCACCGGCAGTCTCTCTAGAGTGCCCTTTCGTAGCAACTAGAGACAAGGGTTGCGCTCGTTGCGGGACTTAACCCAACATCTCACGACACGAGCTGACGACAGCCATGCAGCACCTGTGTGCAGGTTCTCTTTCGAGCACTAATCCATCTCTGGAAAGTTCCTGCCATGTCAAGGGTAGGTAAGGTTTTTCGCGTTGCATCGAATTAATCCACATCATCCACCGCTTGTGCGGGTCCCCGTCAATTCCTTTGAGTTTTAACCTTGCGGCCGTACTCCC
+
GGGGGGGGGGGGGGGGDGGGGGGGGGGGGGGGGGGGGGGGGGGGGGGGGGGGGGGGGGGGGGGGGGGGGGGGGGGGGGGGGGGGGGGGGGGGGGGGGGGGGGGGGGGGGGGGGGGGGGGGGGGGGCFFGGGGGGGGGGGGGGGGGGGGGGGGGGGGGGGDGGGGGGGGGGGGGGGGGGGGGGGGGGGFGGGGGGGGGFGEGGGGGGGGEGGGFGGGGGGGGGGGFGGGGGGGGGGGFGGGGFEGGGFFGGGFFGFFFFGFGFFF>BFB<A8:CGFDBBFFBFFFF
@M02542:52:000000000-J9N43:1:1101:23398:3587 2:N:0:GTGAAA
CGGTTTGTCACCGGCAGTCTCCCTGGAGTGCTCTTGCGTAGCAACTAGGGACATGGGTTGCGCTCGTTGCGGGAGTTAACCCAACATCTCCCGACACGAGCTGACGACAGCCATGCCGCCCCTGCGTTATGGCTCCCTTTCGGTCACCCCCACCTCTCAGAAGGGTTCCATACATGTCAAGGGTAGGCCAGGTTTTTTGGTTTGCATCGACTGACACCACATCATCCCACGCTTGCGCGAGTCCCCGTCAACTCCTTTGAGTTTTCATCTTGCGCCCGTTCCCCC
+
,@+6+6BF9,<;8@:+8E@,,C@F,,,,66CEFCE,,6@,@@F<CDCE,6,,:,CE7,68B@++4++:,8CC:C+BA<A?EGGGEEFC9?,,@+686BFF+:F9,3=F+CD+3,@,@+6+3@+83+40*373,4D*D:,@F***6>:,68;*1::,*,01,,4/:BF*:1++*+++31:+*+*2*(0*)).)//+7**0))0)))01<()()()*1/)*.9:?+++/(*2-1;:3(((/-,4:9?0,,(,*26:*)).62(1/)-)).42)-)-(*1.<)))*08
@M02542:52:000000000-J9N43:1:1101:23241:3601 1:N:0:GTGAAA
CGGTTTATCACCGGCAGTCTCCCTAGAGTTCCCGACTTGACTCGCTGGCAACTAAGGATAGGGGTTGCGCTCGTTGCGGGACTTAACCCAACATTTCACAACACGAGCTGACGACAGCCATGCAGCACCTGTCTTACGGTTCCCGAAGGCACAACCGCATCTCTGCAGTCTTCCGTAGATGTCAAGAGTAGGTAAGGTTCTTCGCGTTGCGTCGAATTAAACCACATGCTCCACCGCTTGTGCGGGCCCCCGTCAATTCATTTGAGTTTTAATCTTGCGACCGT
+
GGGGGGGGGGGGGGGGGGGGGGGGGGGGGGGGGGGGGGGGGGGGGGGGGGGGGGGGGGGGGGGGGGGGGGGGGGGGGGGGGGGGGGGGGGGGGGGGGGGGGGGGGGGGGGGGGGGGGGGGGGGGGGGGGFGGGGGGGGGGGGGGGGGEGGGGGGGGGGGGGGGGGGGGGGGGGGGGGGGGGGGGGGGGGGGGGGGGGGGGGGGGGGGGGGGGFGGGGGGGGGGG>FFFG7<FGGGGGGGGGBFGGGFFGGGFFG0>>CGFGGFFFFFFFAAFG*=GAA9>FFDF
@M02542:52:000000000-J9N43:1:1101:16431:3645 1:N:0:GTGAAA
GTCCACACCTTCCTCCGGTTTGTCACCGGCACTCACCTTAGAGTGCCCAACTTAATGATGGCAACTAAGATCAAGGGTTGCGCTCGTTGCGGGACTTAACCCAACATCTCACGACACGAGCTGACGACAACCATGCACCACCTGTCACTCTGCTCCCGAAGGAGAAGCCCTATCTCTAGGGTTTTCAGAGGATGTCAAGACCTGGTAAGGTTCTTCGCGTTGCTTCGAATTAAACCACATGCTCCACCGCTTGTGCGGGCCCCCGTCAATTCCTTTGAGTTTCAGCCTTGCGGCCGTACTC
+
CCCCCGGGGGGGGGGGGGGGGGGGGGGGGGG7FGGGGGGGGGGGGGGGGGGGGGGGGGGGGGGGGGGGGGGGGGGGGGGGGGGGGGGGGGGGGGGGGGGGGGGGGGGGFGGGGGGGGGGGGGGGGGGGGGGGGGGGGGGGGGGFFGGGGGGGGGGGGGGGGGGGGGGGGGGGGGCCFGGGGGGGGGGGGGGGGGGGGF@FGGGGGGGGGGF?CFGGGGGGGGGGGGG=FGFGGGGFGGGGGGGFGGGGGGGGGGGGDFFGCDEFGGGFFGAFFGGF77<F<AFFAFFGGGFD>B19>FF38
@M02542:52:000000000-J9N43:1:1101:21944:3659 2:N:0:GTGAAA
TCTACTTGCGTAGGCAGTCTCACTAGAGTCCCCAACTGAATGATGGCAACTAGTGACAGGGGTTGCGCTCGTTGCAGGACTTAACCTAACACCTCACGGCACGAGCTGACGACAACCATGCAGCACCTTGAAAATTGCCCGAAGGAAGGTCTATTTCTAGACCGATCAATTCCCATTTAAGCCTTGGTAAGGTTCCTCGCGTATCATCGAATTAAACCACATAATCCACCGCTTGTGCGGGCCCCCGTCAATTCCTTTGAGTTTCCAACTTGCGTTCGTACTAC
+
FGGGGGGGGGGGGGGGGGGDFGGGFGGGGGGGGGGGGFCFGGCGGGGGGGGGGGGGGGGGGGGGGEEEDEGGGGGGGFGGGGGGGGGGBGGGGAF@DFEG7FGEGGGGFGGGGGGFGGGGGGGGGGGGF,EDFGGGGGGGGGEEEGGFGFGGGGGGGGGCGGGDGEC58?@CAE9@>FGFAEGFGFFAB9AAFAFGFFADE;DDDFAE;A38=)C765CFF).<1+;3*71;5>>?24D0;>>0>0(-(,97)2:A<AFF0@?BB)4)416.617<C575<)**
@M02542:52:000000000-J9N43:1:1101:7041:3669 2:N:0:GTGAAA
CAGTATATCACTGGCAGTCTCCCTAGAGTTCCCGACTTAACTCGCTGGCAACTAAGGATAGGGGTTGCGCTCGTTGCGGGACTTAACCCAACATTTCACAACACGAGCTGACGACAGCCATGCAGCACCTGTCTTACGGTTCCCGAAGGCACAACCGCATCTCTGCAGTCTTCCGTAGATGTCAAGAGTAGGTAAGGTTCTTCGCGTTGCGTCGAATTAAACCCCATTCCCCACCGCTTGTTCGGGCCCCCGCCAATTCATTTGAGTTATAATATTGCGACCGT
+
GGGG,EEGGGGGGGGGDGGCFGGGG@FGGGGGGGGGGGDFGGGFGGGGGGGGFGGGEFGGGGDCFGGGGGGFGGGCEECEEF@FGGFEFGGDGGGGGGGGGGGGCGEGGGGFBFGD@FFGGFGFFFGGGGFD:E@FGGFEFGFGDG6C<F?FGG8EDGGCE,<=7EGGGGGAGGGGG57BF<2=B;A6A6BF=FGGGG=8;8@)638;9BBBBBDF:509:2(*1A))204(.<76;(91(.4:@>9193C3())((-*6)972)4)-)--).)-:7=))5)0.
@M02542:52:000000000-J9N43:1:1101:14771:3681 2:N:0:GTGAAA
CGGTTTGTCACCGGCAGTCTCTCTAGAGTGCCCTTTCGTAGCAACTAGAGACAAGGGTTGCGCTCGTTGCGGGACTTAACCCAACATCTCACGACACGAGCTGACGACAGCCATGCAGCACCTGTGTCCACTTTCTCTTTCGAGCACCTAATGCATCTCTGCTTCGTTAGTGGCATGTCAAGGGTAGGTAAGGTTTTTCGCGTTGCATCGAATTAATCCACATCATCCACCGCTTGTGCGGTTCCCCGTCAATTCCTTTGAGTTTTAATCTTGCGCCCGTACTCC
+
GGGGGGGGGGGGGGGDGFG@FGGGGGGGGGGGGGGGGGGGGGFGGGG<FGGGGGGGGGGEGGGGGGGGFGGGGGGGGGGGGFGGGGGGGGGGGGGGGDGGGGFFDEGEGGGGGGGG@FG8DE8FGGGGGGGFGGGFGGDFCGFFEEGGGGGF>FFGF,EF,,@EFBCGFDGFDGGGGGC>AFFAC=>FFFFFFBFFGG)5>DEA9>FFFFFF@=GFA=FFF@36CC@>FG?03>@:70>?F((4?42968**:>7A<DF94589><AFFBAA).-)107>353@@
@M02542:52:000000000-J9N43:1:1101:9897:3686 1:N:0:GTGAAA
CGAGTTGACCCCGGCGGTCTCCCGTGAGTCCCCATCACCCCGAAGGGCATGCTGGCAACACGGGACAAGGGTTGCGCTCGTTGCGGGACTTAACCCAACATCTCACGACACGAGCTGACGACAGCCATGCACCACCTGTACACCGACCACAAGGGGGGCACTATCTCTAATGCTTTCCGGTGTATGTCAAGCCTTGGTAAGGTTCTTCGCGTTGCGTCGAATTAAGCCACATGCTCCGCTGCTTGTGCGGGCCCCCGTCAATTCCTTTGAGTTTTAGCCTTGCGG
+
GGGGGGEGGGGEGED:@FGGGGGGGGGGGGGGGGFGGGGGE:FGFEGGGGGGGGFGGGGGGGGD=+BFGGGGGGGGGGGCGGGCGGDFDGFGGFGFGGGGGGGGGGGGGGCCFGGGGGGGEGGC7FG@CCFD<FGEGGGGGGGG:ECGG<<F:FCC@CEGG?:9CFGGGGGFF?:CFF5CCEEGGGCFFGGDGFCGGGGGGFGGGGFGFGGGFGGEDGGGGGGGGGGCE*7ECG7EGGGGGFFGGFFFGGGFFGBE>:DDDF24<AAAF2<G7CFF?A?<B>@B3
@M02542:52:000000000-J9N43:1:1101:21795:3724 1:N:0:GTGAAA
CGAGTTGACCCCGGCAGTCTTCGATGAGTCCCCGCCATAACGCGCTGGCAACATCGAACGAGGGTTGCGCTCGTTGCGGGACTTAACCCAACATCTCACGACACGAGCTGACGACAGCCATGCAGCACCTGTATGAAAGTAAGTACCATCCCGTTAAGGACAGGTTTTCTTGTTCATATGTCAAGGGCTGGTAAGGTTTTGCGCGTTGTATCGAATTAAACCACATGCTCCACCGCTTGTGCAGGCCCCCGTCAATTCCTTTGAGTTTCGGTCTTGCGACCGTAC
+
GGGGGGGGGGGGGGGGGGGGGGGGGGGGGGGGGGGGGGGGGFGGGGGGGGGGGGGGGGGGGGGGGGGGGGGGGGGGGGGGGGGGGGGGGGGGGGGGGGGGGGGGGCCGGFGGGGGGGGGGGGGGGGFGGGGGGGGGGGGGGGGGGGGGFEFGDGGGGGGGGGGGGGGGGGGGGGGGGGGGGGFG?FGGGEDFGGGGFFGGGGGEEEGGGGGGFGGGGGGGGGGGGGFGFFGGGGGGGGGGGFFGCDEFGGGFDGFFFGFFGGFFFFFFFFFGDGFGA>;B;;BF)
@M02542:52:000000000-J9N43:1:1101:18208:3737 2:N:0:GTGAAA
CGAGTTGACCCCGGCGGTCTCCTGTGAGTCCCCAACCTCCCGAAGGAGTTGCTGGCAACACAGGACAAGGGTTGCGCTCGTTGCGGGACTTAACCCAACATCTCACGACACGAGCTGACGACAGCCATGCACCACCTGTACACCGACCACAAGGGGGGCACTATCTCTAATGCTTTCCGGTGTATGTCAAGCCTTGGTAAGGTTCTTCGCGTTGCGTCGAATTAAGCCACATGCTTCGCTTCTTGTTCGGGCCCCCGGCAATTCCTTTGAGTTTTAACCTTTCGG
+
GGGGGGGGGGGGGGGGGGGEGGGGGGGGGGGGGGGGG<FGGGDGGGGGGGGGGGGGGGGGG?FGGGGGGGGGGGGGGCGGGFCGECGGGGGGGGGFCGGGDFFGGGGDGGGEEGGGGGCBEGGGGGGFGGGFG67;D@FGGGFF>EGGGGGGCGEEDGGCGGGGG?FF?C96C9A:CEGFB*>6DAFFFFFF:?77CA6CF?FF>FFB00(79>3>E5*7C?FGCF4:**(54<*)6(*4((--94)621C:;DD;>(<6()=<26<B)-,66:<7*19FF**.0
@M02542:52:000000000-J9N43:1:1101:19328:3750 1:N:0:GTGAAA
CGGTTTATCACCGGCAGTCTCCCTAGAGTTCCCGACTTAACTCGCTGGCAACTAAGGATAGGGGTTGCGCTCGTTGCGGGACTTAACCCAACATTTCACAACACGAGCTGACGACAGCCACGCAGCACCTGTCCTACGGTTCCCGAAGGCACAACCGCATCTCTGCAGTCTTCCGTAGATGTCAAGAGTAGGTAAGGTTCTTCGCGTTGCGTCGAATTAAACCACATGCTCCACCGCTTGTGCGGGCCCCCGTCAATTCATTTGAGTTTTAATCTTGCGACCGT
+
GGGGGGGGGGGGGGGGGGGDGGGGGGGGGGGGGGGGGGGGGGGGGGGGGGGGGGGGGGGGFGGGGGGGGGGGGGGGGGGGGGGGGGGGGGGGGGGGGGGGGGGGGGGGGGGGGGGDGGGGFGGGGG,>FGGGGGGGGGGGGGGGGGGGGGGGFGGGGGGGGGGGGGGD@FFFFFFGGGGGGGGFGGCFFGGGGGGGGGGGGGGGGGEECEEGFGGGGGGGGGGEFFGFGGFFFGGGGDGGG:FDGGFFGGGF:D:D<FGFGGFFBFFBFFFC*:@G2AF669>E
@M02542:52:000000000-J9N43:1:1101:14437:3767 1:N:0:GTGAAA
ACAGTTTACACTGGCAGTCTTGCTAGAGTTCCCGACATCACTCGCTGGCAACTAACAACAGGGGTTGCGCTCGTTATAGGACTTAACCTGACACCTCACGGCACGAGCTGACGACAACCATGCAGCACCTTGTAAATTGTCCGAAGAAAAGTCTGTTTCCAAACCTGTCAATCTACATTTAAGCCTTGGTAAGGTTCCTCGCGTATCATCGAATTAAACCACATGCTCCACCGCTTGTGCGGGCCCCCGTCAATTCCTTTGAGTTTCATTCTTGCGAACGTACTC
+
GGGGGGGGGGGG@FGGGGGGGGGGGGGGGGGGGGGGGGGGGGGGGGGGGGGGGGGGGGGGGGGGGGGGGGGGGGGGGGGGGGGGGGGGGGGGGGGGGGGGGGGGGGGGGGGGGGGGGGGGGGGGGGGGGGGGGGGGGGFGGGGGGGGGGGGGGGGGGGGGGGGGGGGGGGGGGGGGGGGGGGGGGGGGGGGGGFFGGEFGGGGGGGGGGGGGFGGGGGGGGGGGGGGFFGGGGGGGGGCFGBBDEDFFGGGFEGFFFGGFGC:FAAFBFFFGGFFC>;>>??FF6
@M02542:52:000000000-J9N43:1:1101:12080:3767 2:N:0:GTGAAA
CGGTTTGTCACCGGCAGTCTCCTTAGAGTGCCCACCATCACGTGCTGGTAACTAAGGACAAGGGTTGCGCTCGTTACGGGACTTAACCCAACATCTCACGACACGAGCTGACGACAGCCATGCAGCACCTGTCTCAATGCTCCCGAAGGCACCAATCCATCTCTGGAAAGTTCATTGGATGTCAAGGCCTGGTAAGGTTCTTCGCGTTGCTTCGAATTAAACCACATGCTCCACCGCTTGTGCGGGCCCCCGTCAATTCATTTGAGTTTTAACCTTGCGGCCGTT
+
GGGGGGGGGGGGGGGGGGGGGGGGGGGGGGGGGGGGGGGGGGGGGGGGGGGGGGGGGGGGGGGGGGGGGGGGGGGGGGGGGGGGGGGGGGGGGGGGGGGGGGGGGGGGGGFGGGG@EGGGGGGGGGFGGGGEFDGFFGAFFEGGGEDGGGGGGGGGFEGGGGGGGFFGFGCFGGGGGGCFFCCFGFFF4FFFFFGGDCFGFFFF;ED@>EFFF@CFFFGFGF@G==6<G*6:FFFF;FD?F?AFD>31;(9)(9*(4)/627FA<:)<AA):A)):795<>5)7)
@M02542:52:000000000-J9N43:1:1101:24297:3776 1:N:0:GTGAAA
CGAGTTGACCCCGGCGGTCTCCCGTGAGTCCCCAACCTCCGAAGAGTTGCTGGCAACACGGGACAAGGGTTGCGCTCGTTGCGGGACTTAACCCAACATCTCACGACACGAGCTGACGACAGCCATGCACCACCTGTACACCGACCACAAGGGGGGCACTATCTCTAATGCTTTCCGGTGTATGTCAAGCCTTGGTAAGGTTCTTCGCGTTGCGTCGAATTAAGCCACATGCTCCGCCGCTTGTGCGGGCCCCCGTCAATTCCTTTGAGTTTTAGCCTTGCGGCC
+
GGGGGGGGGGGGGGGGGGGGGGGGGGGGGGGGGGGGGGGGGGGGGGGGGGGGGGGGGGGGGGGGGGGGGGGGGGGGGGGGGGGGGGGGGGGGGGGGGGGGDGGGGGGGGGGGGGGGGGGGGGGGGGFGGGGGGGGGGGGGGGDGGGGGGGEFGGGGGGGGGGGGGGGGGGGGGGGFGGGGGGGGCCGGGGGGGGG7FGGGGGGGGGGGGGGEFGGGDGFGGGGGGF8FGGGGFCGDGGEG3?FF?FFFDDGFFGFFFEGFFC<FAFF)3):FGFFG?A>,:9@35
@M02542:52:000000000-J9N43:1:1101:14424:3876 1:N:0:GTGAAA
CGAGTTGACCCCGGCGGTCTCCTGTGAGTCCCCAACCTCCCGAAGGAGTTGCTGGCAACACAGGACAAGGGTTGCGCTCGTTGCGGGACTTAACCCAACATCTCACGACACGAGCTGACGACAGCCATGCACCACCTGTACACCGACCACAAGGGGGGCACTATCTCTAATGCTTTCCGGTGTATGTCAAGCCTTGGTAAGGTTCTTCGCGTTGCGTCGAATTAAGCCACATGCTCCGCTGCTTGTGCGGGCCCCCGTCAATTCCTTTGAGTTTTAGCCTTGCGG
+
GGGGGGGFGGGG7FFGGGGGGGGGGGGGGGGGGGGGGGGGGGCGGGGGGGGGFGGGGGGGGGGGGGGGGGGGGFFGGGGCGGFGGGGGGGGFGGGGGFGGGGFGGGGGGGGGGGGGGFGDEC7FFGGGGGGGGFGFFGG,@F;FFFFD7<FCC@FGGGGGEGGGG?FFGCFFGGGGGGEGGGGGGGGGGGGG:EGG?@CCCEGGGGGDGGGGFGGEGC=9FGGFGFFGFFGFGFFC?DGGD>FG6C66CCG>DD;E>C3)9F>BAAAD<20:FFFF(6825:6>>
@M02542:52:000000000-J9N43:1:1101:20748:3884 1:N:0:GTGAAA
CGGTTTGTCACCGGCAGTCTCTCTAGAGTGCTCTTGCGTAGCAACTAAAGACAAGGGTTGCGCTCGTTGCGGGACTTAACCCAACATCTCACGACACGAGCTGACGACAGCCATGCAGCACCTGTGTCCACTTTCCCTTTCGGGCACCTAATGCATCTCTGCTTCGTTAGTGGCATGTCAAGGGTAGGTAAGGTTTTTCGCGTTGCATCGAATTAATCCACATCATCCACCGCTTGTGCGGGTCCCCGTCAATTCCTTTGAGTTTTAATCTTGCGACCGTACTCC
+
GGGGGGGGGGGGGGGGGGGGGGGGGGGGGGGGGGGGGGGGGGGGGGGGGGGGGGGGGGGGGGGGGGGGGGGGGGGGGGGGGGGGGGFGGGGGGGGGGGGGGGGGGGGDGGGGGGGGGGGGGGGGGGGGGGGGGGGGGGFFGGGGGGGGGGGGGGGGGGGGGFGGGGGGGGGGGGGGGGGGFGGG8CFG>EFGGGGGFGFEEEGGEGGG@EGGFGGGGGGGGGFGGGGGGGGGGGGDFFFGGFFGGGFBCDGFFGF4>FFFFGFFFDFFFA>FC:)7>B9?16>F@
@M02542:52:000000000-J9N43:1:1101:13913:3926 1:N:0:GTGAAA
TCGGCTTATCACCGGCAGTCCCCTTAGAGTGCCCAACTAAATGCTGGCAACTAAGGGCGAGGGTTGCGCTCGTTGCGGGACTTAACCCAACATCTCACGACACGAGCTGACGACAGCCATGCAGCACCTGTCTCTACGCCACCGAAGTGGAAACTGCATCTCTGCAGCGGTCGTAGGATGTCAAGGGCTGGTAAGGTTCTGCGCGTTGCTTCGAATTAAACCACATGCTCCACCGCTTGTGCGGGCCCCCGTCAATTCCTTTGAGTTTTAATCTTGCGACCGTAC
+
FGGGGGDEGGFGGGEGGCFGGFFGG,<FFGGGGGGGEGGGGGGGGGGGGGGGFEG?EEGG@FEGFGGGGGDEGGGDGDEGGGGGFGFGGGGG@FFGGFGGGGGF:CFGGFGGGEDFDGCEDGFGFCFGCCFFC,3@FCFCDGACGGGFFDGDGGGFC,?FCGD@9ACGEECGEFG<*7BCGGFGFCFGGGGGGFGGCFGGGGGD=/CEEGFG:5FFGCGG??C@FFGGF?EEGGGG5DC504BCEGFEGGD@FG?FAFFFFC94(.<<AA2CCCFCA>9;;F5:)
@M02542:52:000000000-J9N43:1:1101:13474:3963 1:N:0:GTGAAA
CGAGTTGACCCCGGCGGTCTCCCGTGAGTCCCCAACCTCCGAAGAGTTGCTGGCAACACGGGACAAGGGTTGCGCTCGTTGCGGGACTTAACCCAACATCTCACGACACGAGCTGACGACAGCCATGCACCACCTGTACACCGACCACAAGGGGGGCACTATCTCTAATGCTTTCCGGTGTATGTCAAGCCTTGGTAAGGTTCTTCGCGTTGCGTCGAATTAAGCCACATGCCCCGCCGCTTGTGCGGGCCCCCGTCAATTCCTTTGAGTTTTAGCCTTGCGGCC
+
GGGGGGGGF<EFGGGGCGD,EFE7FFGGGGGGGGGD@DFGD@FGGGGGEF9EF:<CFGGGEGGEGDFGDGGGFGGFGCGFEDEGDGGGGGGGGGFAFF=F,B=>FEGGGGGGGGFFFC:FCEGF,E:ADGEC@CEGCGGGDF:FEEGGGGGCE@7CE*CFGGC02<<CC+<CFGGGGDEGGFGFFGGCEFG6:8<<FCG8FFGGFGFCEEEEDDEGGG/9EG?CFFFGGGC6CFEEEDCDCB32+:)7CGGBBGFE(*9?:CA4<F))3A<FGF)::9A,:1@D3
@M02542:52:000000000-J9N43:1:1101:9282:3990 2:N:0:GTGAAA
CGGTTTGTCACCGGCAGTCTCCTTAGAGTTCCCACCATTACGTGCTGGCAACTAAGGACAAGGGTTGCGCTCGTTGCGGGACTTAACCCAACATCTCACGACACGAGCTGACGACAGCCATGCAGCACCTGTATGAAAGTAAGTACCATCCCGTTAAGGACAGGTTTTCTTGTTCATATGTCAAGGGCTGGTAAGGTTTTGCGCGTTGTATCGAATTAAACCAAATGCCCCACCGCTTGTTCAGGCCCCCCTAAATTCTCTTTCTTTTCGGTTTTGCTACCTTT
+
GGGFGG7EFGFGGGGGGGGCFGFG9FDGGGGGGGFGCG<EF,CCDGEFGG<FAGFFGFG<FG8:EFCFEGGFGGGFGGC:+@EFGGGGGGGGGGF9ECFG:FEEEG@CGGGGGF7FFFGGFFFEGGD6E3,@DE,?;7FFFCFGGGCGACFEG,@C5EEF,@*:49>8E8:A5>BEGG7+=,+1365?FAFFC8F4C7=<FFFA>=5(43.:?<F;3;CFF3(/*30:**3().),((/.))64?0:(--/9(*26..*).**.))--:>6:1(-0***@5*6*
@M02542:52:000000000-J9N43:1:1101:25551:4017 2:N:0:GTGAAA
CGGTTTGTCACCGGCAGTCCCATTAGAGTGCCCTTTCGTAGCAACTAATGGCAAGGGTTGCGCTCGTTACGGGACTTAACCCAACATCTCACGACACGAGCTGACGACAGCCATGCAGCACCTGTATGAAAGTAAGTACCATCCCGTTAATGCCAGGGTTTCTTGTTCATATGTCAAGAGCTGGTAAGGTTTTGCGCGTTGTATCGAATTGAACCACAAGCCCCAACGCTTGTGCAAGCACCCGCCAATTCCTTTAGATTTCAGGTTTGCGCGCGTACTCCCCA
+
G@FFEG7FFGGGD+@C@CFGGGGCG96CFECFFGGC,:@<DFF<@EGAFF<FCFFFF6EFFEE+?6F?,8?@+4+:BE9F:??F4+=A9FGAEEFEG@FFD>8,A:CFGG<DEC<FFGF8,@8D>ED@E9B9,,@=C:,EFGGG8+,3@:,<,3,@?+1DE9EE7BF9@E7@,5,,+2*3;<94;CF*;1@64)0://)255117A>8)2)1.6FFFF8.72(18*)(7*(2.)*))-/(,.4,)((,,)2CA>:)))*--/*.)).)(.(((,,1)0)*9<8@
@M02542:52:000000000-J9N43:1:1101:11989:4038 1:N:0:GTGAAA
CGGTTTATCACCGGCAGTCTCCCTAGAGTTCCCGACTTAACTCGCTGGCAACTAAGGATAGGGGTTGCGCTCGTTGCGGGACTTAACCCAACATTTCACAACACGAGCTGACGACAGCCACGCAGCACCTGTCTTACGGTTCCCGAAGGCACAACCGCATCTCTGCAGTCTTCCGTAGATGTCAAGAGTAGGTAAGGTTCTTCGCGTTGCGTCGAATTAAACCACATGCTCCACCGCTTGTGCGGGCCCCCGTCAATTCATTTGAGTTTTAATCTTGCGACCGT
+
GGGGGGGGGGGGGGGGGGGGGGGGGGGGGGGGGGGGGGGGGGGGGGGGGGGGGGGGGGGGGGGGGGGGGGGGGGGGGGGGGGGGGGGGGGGGGGGGGGGGGGGGGGGGGGGGGGGGGGGGGGGEGGGGGGGGGGGGGGGGGGGGGGGGGGGGGGGGGGGGGGGGGGGFGGGGGGGGGGGGGGGGGGGGGGGGGGGGGGGGGGGGGGGGGGGGFGGGGGGGGGGGGGGGGGGGGGGCGGGGG?FGGGFFGGGFFGFB<+CFGGFFF:ABFAF4CF?F<A;;B>3@
@M02542:52:000000000-J9N43:1:1101:11160:4042 1:N:0:GTGAAA
CGGTTTGTCACCGGCAGTCTCTCTAGAGTGCCCTTTCGTAGCAACTAGAGACAAGGGCTGCGCTCGTTGCGGGACTTAACCCAACATCTCACGACACGAGCTGACGACAGCCATGCAGCACCTGTGTCCACTTTCTCTTTCGAGCACCTAATGCATCTCTGCTTCGTTAGTGGCATGTCAAGGGTAGGTAAGGTTTTTCGCGTTGCATCGAATTAATCCACATCATCCACCGCTTGTGCGGGTCCCCGTCAATTCCTTTGAGTTTTAATCTTTCGACCGTACTCC
+
GGGGGGGGGGGGGGGGGGGGGGGGGGGGGGGGGGCGGCGGGGGGGG@EGGGGGGEGGGGGGGGGCCFDGGGGGGGGFDGGGGGGDGGFGCGGFGGGGGGGGGC9FFGGGGGGGGGGGFGGGGGGGFGGGGGGGGGGGGGGACFCEGGGGGGGACGFGGGGGGGGGGGGGGGGGGGGFGGGGGFGGGGFEFGGGFGGGGFGGGGGGGFGG=??AGGGGGCFGGDFFGDFGFCCGCGFG*ADGF>9FF@@*/77FFFFFGGF75-=2<244).:*:758>><(2@??
@M02542:52:000000000-J9N43:1:1101:16789:4084 1:N:0:GTGAAA
CGGTTTGTCACCGGCAGTCTCTCTAGAGTGCCCTTTCGTAGCAACTAGAGACAAGGGTTGCGCTCGTTGCGGGACTTAACCCAACATCTCACGACACGAGCTGACGACAGCCATGCAGCACCTGTGTCCACTTTCTCTTTCGAGCACCTAATGCATCTCTGCTTCGTTAGTGGCATGTCAAGGGTAGGTAAGGTTTTTCGCGTTGCATCGAATTAATCCACATCATCCACCGCTTGTGCGGGTCCCCGTCAATTCCTTTGAGTTTTAATCTTGCGACCGTACTCC
+
GGGGGGGGGGGGGGGGGGGGGGGGGGGGGGGGGGGGGGGGGGGGGGGGGGGGGGGGGGGGGGGGGGGGGGGGGGGGGGGGGGGGGGGGGGGGGGGGGGGGGGGGGGGGGGGGGGGGGGGGGGGGGGGGGGGGGGGGGGGGGGGGGGGGGGGGGGGGGGGGGGGGGGGGGGGGGGGGGGGGGGGGGGGGGGGGGGGGGGGGGGGGGGGGGGGGFGGGGGGGGGGGGGGGFFGGGGGGGGGGD>FGGGFFGGGFFGFFFGGFFFBFFBFFFFFGCF3DFBBFFF>@F
@M02542:52:000000000-J9N43:1:1101:24127:4104 1:N:0:GTGTAA
CGAGTTGACCCCGGCAGTCTCCCATGAGTCCCCGGCATAACCCGCTGGCAACATGGAACGAGGGTTGCGCTCGTTGCGGGACTTAACCCAACATCTCACGACACGAGCTGACGACAGCCATGCACCACCTGTACACCGGCCACAAGGGGGCCGATATCTCTACCGGTTTCCAGTGCATGTCAAGCCCAGGTAAGGTTCTTCGCGTTGCATCGACTTAATCCACATGCTCCGCCGCTTGTGCGGGCCCCCGTCAATTCCTTTGAGTTTTAGCCTTTCGGCCGTACT
+
GGFGGCFCFGGGFEGGGGFDFGFGGGF@FFCGGGGGGGEGGGGGGGEGGGGGGGFGGGFC@F7:CDEGCGG:F@FFFEEG@FFGGGAFGG<B@FEEFFFGEC7C7+>FD==>FF7:FGFGGGFDGDFGCFFFFAFGG7*>CGGFGCCGGG7C@CEG@C9:FFGFGC<FEFFGF@++9CFA@@+9:*;8F5CCFFFC<CEG?EEG?C8EG++*7*;E:CG=EGGGE9@<0<7EC:8CEF:>F<DD5>DDG3*.574B>GGFC7<F)4<<424CCF**-,7:04)0.
@M02542:52:000000000-J9N43:1:1101:13709:4109 1:N:0:GTGAAA
CGAGTTGACCCCGGCGGTCTCCCGTGAGTCCCCAACCTCCGAAGAGTTGCTGGCAACACGGGACAAGGGTTGCGCTCGTTGCGGGACTTAACCCAACATCTCACGACACGAGCTGACGACAGCCATGCACCACCTGTACACCGACCACAAGGGGGGCACTATCTCTAATGCTTTCCGGTGTATGTCAAGCCTTGGTGAGGTTCTTCGCGTTGCGTCGAATTAAGCCACATGCTCCGCCGCTTGTGCGGGCCCCCGTCAATTCCTTTGAGTTTTAGCCTTGCGGCC
+
GGGGGGGGGGGGGGGGGGGGGGGGGGGGGGGGGGGGGGGGGGGGGGGGGGGGGGGGGGGGGGGGGGGGGGGGGGGGGGGGGGGGGGGGGGGGGGGGGGGGGGGGGGGGGGGGGGGGGGGGGGGGGGGGGGGGGGGGGGGGGGGGGGGGGGGGGGGGGGGGGGGGGGGGGGGGGGGGGGGGGGGGGGGGGGGGGGGFGGGGEGGGGGGGGGG=BGEGGGGGGGFEFGGGGGGGEFFECGGGGFFGCFFEGGGFFGFE<=GFGDAFFFAA?AFGGGFF?AD)7;:B5
@M02542:52:000000000-J9N43:1:1101:22100:4116 1:N:0:GTGAAA
CGGTTTGTCACCGGCAGTCTCTCTAGAGTGCCCTTTCGTAGCAACTAGAGACAAGGGTTGCGCTCGTTGCGGGACTTAACCCAACATCTCACGACACGAGCTGACGACAGCCATGCAGCACCTGTGTCCACTTTCTCTTTCGAGCACCTAATGCATCTCTGCTTCGTTAGTGGCATGTCAAGGGTAGGTAAGGTTTTTCGCGTTGCATCGAATTAATCCACATCATCCACCGCTTGTGCGGGTCCCCGTCAATTCCTTTGAGTTTTAATCTTGCGACCGTACTCC
+
GGGGGGGGGGGGGGGGGGGGGGGGGGGGGGGGGGGGGGGGGGGGGGGGGGGGGGGGGGGGGGGGGGGGGGGGGGGGGGGGGGGGGGGGGGGGGGGGGGGGGGGGGGGGGGGGGGGGGGGGGGGGGGGGGGGGGGGGGGGGGGGGGGGGGGGGCFGGGGGGGGGGGGGGGGGFGGGGGGGGGGGGGGGGGGGGGFCGGGGGGGGGGGGGGDGGFGGGFGGGGGGGGGDFFGGCGGGGGGGGGFBDGGFFGGGEFGFFFGGFGGF=<AF>AFFG7FFD>FFFFFFBF
@M02542:52:000000000-J9N43:1:1101:15203:4162 1:N:0:GTGAAA
CGGTTTGTCACCGGCAGTCTCCTTAGAGTGCCCACCATAACGTGCTGGTAACTAAGGACAAGGGTTGCGCTCGTTACGGGACTTAACCCAACATCTCACGACACGAGCTGACGACAGCCATGCAGCACCTGTCTCAATGCTCCCGAAGGCACCAATCCATCTCTGGAAAGTTCATTGGATGTCAAGGCCTGGTAAGGTTCTTCGCGTTGCTTCGAATTAAACCACATGCTCCACCGCTTGTGCGGGCCCCCGTCAATTCATTTGAGTTTTAACCTTGCGGCCGT
+
GGGFFGGGGGGGFCGGGGGGGGGGGGCFGGGGGGGDGGGGGEGGGGGGGGGGFGGFGFGFGGFGGGGGGGGGGGGGGEGGGGGGGGGGGGGGGGGDGGGGEGGGGGGDGEGGGDGGGGGGGGFDDDGCGGFFFGFGGGGGFFFGGEECEFGGGGGGGFGGGGGGGGGGGGGG@FGG@FGGGGGGGGGGGGFFFCCFGC<CGGFEEGGGGGCFFDCFFGGGGGGFFGFFGDFGGGGGGGD:F079CGFFEGGFEG?F<FGFGGF792:<<<<FFC@C>>BFFFBD
@M02542:52:000000000-J9N43:1:1101:20058:4172 1:N:0:GTGAAA
CGAGTTGACCCCGGCGGTCTCCTGTGAGTCCCCAACCTCCCGAAGGAGTTGCTGGCAACACAGGACAAGGGTTGCGCTCGTTGCGGGACTTAACCCAACATCTCACGACACGAGCTGACGACAGCCATGCACCACCCGTACACCGACCACAAGGGGGGCACTATCTCTAATGCTTTCCGGTGTATGTCAAGCCTTGGTAAGGTTCTTCGCGTTGCGTCGAATTAAGCCACATGCTCCGCTGCTTGTGCGGGCCCCCGTCAATTCCTTTGAGTTTTAGCCTTGCGG
+
GGGGGGGGGGGGGGGGGGGGGGGGGGGGGGGGGGGGGFGGGGGGGGGGGGGGGGGGGGGGGGGGGGGGGGGGGGGGGGGGGGGGGGGGGGGGGGGGGGGGGGGGGGGGGGGGGGGGGGGGGGGGGGGGGGGGGGGGGGGGGGGGGGGGGGGFGGGGGGGGGGGGGGGGGGGGGGGGGGGGGGGGGGGGGGGGGG9FGGGGGGGGGGGGGGGGFGGGCEEGGGGGGGGGGFFF9C:EGGGGGFFGGGFFEGGBBDFFFEDBDD4?<<BFBFFGFFFG?AFFBBF:>
@M02542:52:000000000-J9N43:1:1101:13024:4188 1:N:0:GTGAAA
CGGTTTATCACCGGCAGTCTCCCTAGAGTTCCCACCATTACGTGCTGGCAACTAAGGATAAGGGTTGCGCTCGTTGCGGGACTTAACCCAACATTTCACAACACGAGCTGACGACAGCCATGCAGCACCTGTCTTAGCGTTCCCGAAGGCACAATCGTATCTCTACAATCTTCGCTAGATGTCAAGAGTAGGTAAGGTTCTCCGCGTTGCGTCGAATTAAACCACATGCTCCACCGCTTGTGCGGGCCCCCGTCAATTCATTTGAGTTTTAATCTTGCGACCGT
+
GGGFGGGGAFGFGGGEFGGGGFGGGGGGGGGAGGGGGGGGGGGGGGGGGGGGGGGGGFFEGGGFFEEGCFGCCFGEGEGGFEGGGGFFGGGG@FGGFFFGGGFGGGBFEGGGCCC@FFFGGEGGGGFEFGFBDAFF=EGFGGFGGGGFG7AFFGGCF>FGFCGCFF>BFECCGGGGDFCFGGAGGCCGCFGG@FGFG<A;ECGGG8EEGGGEE5=8CGFCFGGGGG?9@CC?CFEGGGGCG)95EDEFGC9@7C:>BGGBCC4?B?ADDA9F7D=G:60902>>
@M02542:52:000000000-J9N43:1:1101:24704:4189 1:N:0:GTGAAA
CGGTTTGTCACCGGCAGTCTCCTTAGAGTGCCCACCATCACGTGCTGGTAACTAAGGACAAGGGTTGCGCTCGTTACGGGACTTAACCCAACATCTCACGACACGAGCTGACGACAGCCATGCAGCACCTGTCTCAATGCTCCCGAAGGCACCAATCCATCTCTGGAAAGTTCATTGGATGTCAAGGCCTGGTAAGGTTCTTCGCGTTGCTTCGAATTAAACCACATGCTCCACCGCTTGTGCGGGCCCCCGTCAATTCATTTGAGTTTTAACCTTGCGGCCGT
+
GGGGGGGGGGGGGGGGDGFGGGGGGGGGGGGFGGGGGGGGGGGGGGGGGGGGFFGGGGGGGGGGGGGGGGGGGGGGGGGGGGGGGGGGGGGDFGGEFGGGGGGGGCGGGGGGGGGGGEGEGFGGGGGGGGGGGGGGGFGGGGGGGGGGGGDGGGDCGGGGGGGGGGFGGGGGGGGGFGGGGGGGGFGGGGGGGGGGGEGEGGFFGGGGGGGGFGGGGGGGGGGGFGGEG?FFFGGGGGEFFFFGEDBFEDGDEDFFFFGFFGFFFFFFFB<DFC6C)5>FF95>
@M02542:52:000000000-J9N43:1:1101:12889:4235 1:N:0:GTGAAA
CGAGTTGACCCCGGCGGTCTCCTGTGAGTCCCCAACCTCCCGAAGGAGTTGCTGGCAACACAGGACAAGGGTTGCGCTCGTTGCGGGACTTAACCCAACATCTCACGACACGAGCTGACGACAGCCATGCACCACCTGTACACCGACCACAAGGGGGGCACTATCTCTAATGCTTTCCGGTGTATGTCAAGCCTTGGTAAGGTTCTTCGCGTTGCGTCGAATTAAGTCACATGCTCCGCTGCTTGTGCGGGCCCCCGTCAATTCCTTTGAGTTTTAGCCTTGCGG
+
GGGGGGGGGGGGGGGGGGGGGGGGGGGGGGGGGGGGGGGGGGGGGGGGGGGGGGGGGGGGGGGGGGGGGGGGGGGGGGGGGGGGGGGGGGGGGGGGGGGGGGGGGGGGGGGGGGGGFCGGGGGGGGGGGGGGGGGGGGGGGGGGGGGGGGGGGGGGGGGGGGGGGFGGFGGGGFGGGGGGGGGGGGGGGGGGGGGGGGFFGGGGFGGGGGGGFGGGGGGGGGGGGGGGGGGGFG9<ECEGGBFGDF)9>DGFEDFFFEGFGGBFFFFF9AF>FGFC?AFFF)9@B
@M02542:52:000000000-J9N43:1:1101:19518:4242 2:N:0:GTGAAA
CGAGTTGACCCCGGCGGTCTCCTGTGAGTCCCCAACCTCCCGAAGGAGTTGCTGGCAACACAGGACAAGGGTTGCGCTCGTTGCGGGACTTAACCCAACATCTCACGACACGAGCTGACGACAGCCATGCACCACCTGTACACCGACCACAAGGGGGGCACTATCTCTAATGCTTTCCGGTGTATGTCAAGCCTTGGTAAGGTTCTTCGCGTTGCGTCCAATTAAGCCACATGCTCCGCTGCTTGTTCGGGCCCCCGGCCATTCCTTTTAGTTTTAGCCTTGCGG
+
GGGGGGGGGGGGGGGGGGGEGGGGGGGGGGGGGGGGGFGGGGGGEGGGGGGGFFGGFFGGGGGGGGGGGGGGGGGGGGDGGGGGGGGGGGGGGGGGGGGGGGFGGGGGGGDFGGGGGFGGGGGGGGGGFGGFFFGGGDD;F7;D>EEGGFFE>8:CDGDGGGFCF<F::7FFCCFFCEGBECC?F9BFFF=@BFCFFG=7=FBF7F?>(03<;0<>73*0::BFF77:9<<?=?*.2(916954F1)630531>C(-(841645946))-35)..*0/9=?)).5
@M02542:52:000000000-J9N43:1:1101:19088:4255 2:N:0:GTGAAA
CGGTTTATCACCGGCAGTCTCCCTAGAGTTCCCGACTTAACTCGCTGGCAACTAAGGATAGGGGTTGCGCTCGTTTCGGGACTTAACCCAACATTTCCCAACCCGAGCCTGCGACAGCCATGCAGCACCTGTCATACGGGTCCCGAAGGCACAACCGCATCTCTTCCGTCTTCCGTAGGTGTCAAGAGTAAGTAAGGTACTTCCCCTTGCGCTCGATTAAACCCCATGACCCACCGCTCGTGCGGGCCCCCGTACATTTACTCCGTTGTCAAACTTACGCGCCA
+
GE:FC;<,;CFCBF+6@C<F<FGGDEC@CCF9F7@F+F6C@C6@:FECGCE@C,CF<EB@,BFC:6@F:+::BFF,B=+>++B,9ECFA@AB<FFGG9,?BC+>C+:F=,,:++3+3A+3F88,38,=3,,>A,@+73:+@:8D8>EC75@D,68*@D7*1,41,B,:88,/4>*4/:*1*=*+34*)3;+1133;6+++13+0()06=F6)-4))7BEFG<(*11)(**,()05090)--(--79>9(-9),)1()6*))**(((.(()-.).)*0*)0)7))
@M02542:52:000000000-J9N43:1:1101:15821:4260 2:N:0:GTGAAA
CGGTTTGTCACCGGCAGTCTCTCTAGAGTGCCCTTTCGTAGCAACTAGAGACAAGGGTTGCGCTCGTTGCGGGACTTAACCCAACATCTCACGACACGAGCTGACGACAGCCATGCAGCACCTGTGTCCACTTTCTCTTTCGAGCACCTAATGCATCTCTGCTTCGTTAGTGGCATGTCAAGGGTAGGTAAGGTTTTTCGCGTTGCATCGAATTAATCCACATCATCCACCGCTTGTTCGGGTCCCCGTCAATTCCTTTGAGTTTTAATCTTGCGACCGTACTCC
+
GGGGGGGGGGGGGGG7BFG<FDGGGGFGGGGGGGGGGGGGGGGGGGGGGGGGGGGGGGGGGGGGGGGGGGGGGGGGGFGGGFGGGGGGFGGGGGGGGGDGGGGCEEGGGGGFFGGF9FG<CFGGDCFFGGGGGGGGGGGGGDGGGGGGGG8FFFGFG,CFGGDFGGGGGC?FGGGGC9+4BF4?83?FAAB6B=CFGGACD>AD@EF3?)555:@A:+>6C;4<<:9>CFB9>)704):344<;FF6181/9577<2>4))89<:AAB9456..-9<@BE3D7=6
@M02542:52:000000000-J9N43:1:1101:16646:4277 2:N:0:GTGAAA
CGAGTTGACCCCGGCGGTCTCCTGTGAGTCCCCAACCTCCCGAAGGAGTTGCTGGCAACACAGGACAAGGGTTGCGCTCGTTGCGGGACTTAACCCAACATCTCACGACACGAGCTGACGACAGCCATGCACCACCTGTACACCGACCACAAGGGGGGCACTATCTCTAATGCTTTCCGGTGTATGTCAAGCCTTGGTAAGGTTCTTCGCGTTGCGTCGAATTAAGCCCCATGCCCCGCTGCTTGTGCGGGCCCCCGTCAATTCCTTTGAGTTTCGGTTTTGCGG
+
GGGGGGGGGGGGGGGGGGG7FGGGGGGGGGGGGGGGGFFGGGGGGGGGGGCGGGGGGGGGGGGGGGGGGGGGGGGGGGGGGGGGGGGGGGGGGGGGGGGGGGCGGGGGGGGGGGGGGGGGGGGGGGGGGG9>FGGDFGGFFCDFEGGGGGFGCGEEGGGDGGC7<+0++:A7C+A<CFDFD*9*269*/919<)>CF<8DFF?92?FAF52>;(*)078<FF?GG?FB3C?7)6)4<BD1(3,)*.84((7<>DC112>6(19<A44<))4)6447)007>:*.0
@M02542:52:000000000-J9N43:1:1101:26488:4284 1:N:0:GTGAAA
GTCCACACCTTCCTCCGGTTTATCACCGGCAGTCTCCCTAGAGTTCCCGACTTAACTCGCTGGCAACTAAGGATAGGGGTTGCGCTCGTTGCGGGACTTAACCCAACATTTCACAACACGAGCTGACGACAGCCATGCAGCACCTGTCTTACGGTTCCCGAAGGCACAACCGCATCTCTGCAGTCTTCCGTAGATGTCAAGAGTAGGTAAGGTTCTTCGCGTTGCGTCGAATTAAACCACATGCTCCACCGCTTGTTCGGGCCCCCGTCAATTCATTTGAGTTTTAATCTTGCGACCGTAC
+
CCCCCGGGGGGGGGGGGGDGGGG<FGGDFFGGGF<FDDFGGDEGGGGGGGEGGFGGGA:FGGGGGGGGDEGGGGGGGGGGGGGGGGGGCGGECC>FGGGGGGGGGGGFFEF9FFGGDFGGDGGGGGGGGGC@FBDFFD@CCF8FGGGGGGGGGGGGDFGGGDEDGGGGFGGGG*>FFG9FFGGF7;B;CFFG*<=CC;FGGGGGGGGGGGGFCF+;CCFGCECEGGGGFCGGGGGDFEFGGD?F?FGFGGGGEGD>*4.>*9B3*95<@*:7AGG=FGA=:44>B<0FCFFFA69>>F:))
@M02542:52:000000000-J9N43:1:1101:11867:4306 1:N:0:GTGAAA
CGGTTTATCACCGGCAGTCTCCCTAGAGTTCCCGACTTAACTCGCTGGCAACTAAGGATAGGGGTTGCGCTCGTTGCGGGACTTAACCCAACATTTCACAACACGAGCTGACGACAGCCATGCAGCACCTGTCTTACGGTTCCCGAAGGCACAACCGCATCTCTGCAGTCCTCCGTAGATGTCAAGAGTAGGTAAGGTTCTTCGCGTTGCGTCGAATTAAACCACATGCCCCACCGCTTGTGCGGGCCCCCGTCAATTCATTTGAGTTTTAATCTTGCGACCGT
+
GGGGGGGGGGGGGGGGGGGGGGGGGGGGGGGGGGGGGGGGGGGGGGGGGGGGGGGGGGGGGGGGGGGGGGGGGGGGGGGGGGGGGGGGGGGGGGGGGGGGGGGGGGGGGGGGGGGGGGGGGGGGGGGGGGGGGGGGGGCGECCFGGGCFFGGCFGGGGE<CGGGGGGGGGGGGGGGGGGGGGGGGGGFGGGGGFFGGGGGGGGGGGGGEGGGFGGGGGCGCFGGGGFGG+:FGGGGCGC<F?FDE)>@GDDEEG?BFCD?GGAFAFFA<AAFGCFGABBFF;EF
@M02542:52:000000000-J9N43:1:1101:19629:4306 1:N:0:GTGAAA
CGGTTTATCACCGGCAGTCTCCCTAGAGTTCCCGACTTAACTCGCTGGCAACTAAGGATAGGGGTTGCGCTCGTTGCGGGACTTAACCCAACATTTCACAACACGAGCTGACGACAGCCATGCAGCACCTGTCTTACGGTTCCCGAAGGCACAACCGCATCTCTGCAGTCTTCCGTAGATGTCAAGAGTAGGTAAGGTTCTTCGCGTTGCGTCGAATTAAACCACATGCTCCACCGCTTGTGCAGGCCCCCGTCAATTCCTTTGAGTTTCGGTCTTGCGACCGT
+
GGGGGGGGGGGGGGGGGGGFGGGGGFGGGGGGGGGGGGGGGGGGGGGGGGGGGGGGGGGGGGGGGGGGGGGGGGGGGGGGGGGGGGGGGGGGGGGGGGGGGGGGGGGGGGGGGGGGGGGGGGGGGGGGGGGGGGGGGGGGGGGGGC:CFGGGGGGGGGGGGGGGGGGGGGGGGGGFGGGFFGGGGGGGFGGGGGGGGGGFGGGDGGGGGGGCBGEGGGGFFFGGGFGGG7CFFFGC5):CF?F7CFFF=CD>77:DAFDFGG<=<0AF<4:DDDBF2)47>>>>
@M02542:52:000000000-J9N43:1:1101:22543:4310 2:N:0:GTGAAA
GTCCACACCTTCCTCCGGTTTATCACCGGCAGTCTCCCTAGAGTTCCCGACTTAACTCGCTGGCAACTAAGGATAGGGGTTGCGCTCGTTGCGGGACTTAACCCAACATTTCACAACACGAGCTGACGACAGCCATGCAGCACCTGTCTTACGGTTCCCGAAGGCACAACCGCATCTCTGCACTCTTCCGTAGATGTCTAGAGTAGGTAAGGGTCTTCGCGTTGCGTTCAATTAAAACACATGCCCCACCGCTGTTGAGGGCCCCCGTCCAATCATTTGAGTTGTAATCTTGCAACCTGC
+
CCC?CFGE@FEEFA@FEGF@CEEAC@EEGG@+6C9EEFEFEG@FGD,;B,8@FCACEG7CEG7FCFDFF@EFGFFFCFECEGG@F7?>CDCGGGGGGFGFGGFF:FGGFF?AFGGGGGGEEEG7DC<6CF77,6D>:F9:DEF6=8=DA;,BD+@>+,@C*38@E,@3D*>>C17@,2,40,,,,89C,;C;DEC@14+31//;+19:?F7**0)*2+0>9>:;?>2)(4*976E6:5:*:+186*(()750(,*).)(,.--14(9*-1*)).04)1*),-6)-)-)).)**00)0)))
@M02542:52:000000000-J9N43:1:1101:13077:4315 2:N:0:GTGAAA
CGAGTTGACCCCGGCGGTCTCCTGTGAGTCCCCAACCTCCCGAAGGAGTTGCTGGCAACACGGGACAAGGGTTGCGCTCGTTGCGGGACTTAACCCAACATCTCACGACACGAGCTGACGACAGCCATGCACCACCTGTACACCGACCACAAGGGGGGCACTATCTCTAATGCTTTCCGGTGTATGTCAAGCCTTGGTAAGGTTCTTCGCGTTGCGTCGAATTAAGCCACATGCTCCGCTGCTTTTGCGGGCCCCCGTCAATTCCTTTTAGTTTTAGCCTTTCGG
+
GGGGGGGGGGGGGGGGGGGGGGGGGGGGGGGGGGGGGFFGGGGDGGGGGGGGGGGGGGGGGGGGGGGGGGGGGGGGGEFGGFGGDGGGGGGGGGGGGGG?FGFFGG?FEGGGGGGGGGGGGGDGFGEDGGGGGGED8FG?B@GFC8BEGGGFFGDGCDGDGGG+A+<C?FGFGCFGGGGFD5DFG9B4*@FFFFFGG?=DFFFFBFFFFF9:;9DE>D*777:CG3@?*5,:69*60(*(49?<*,-5(4531)523(.(4*/.:2:2.-(69<>**99FF44:)
@M02542:52:000000000-J9N43:1:1101:22616:4321 1:N:0:GTGAAA
CGGTTTGTCACCGGCAGTCTCTCTAGAGTGCCCTTTCGTAGCAACTAGAGACAAGGGTTGCGCTCGTTGCGGGACTTAACCCAACATCTCACGACACGAGCTGACGACAGCCATGCAGCACCTGTGTCCACTTTCTCTTTCGAGCACCTAATGCATCTCTGCTTCGTTAGTGGCATGTCAAGGGTAGGTAAGGTTTTTCGCGTTGCATCGAATTAATCCACATCATCCACCGCTTGTGCGGGTCCCCGTCAATTCCTTTGAGTTTTAATCTTGCGACCGTACTCC
+
FGGGGGGGGGGGCCFGGGGGGGGGGGGGGGGGGGGGGGGGGGGGGGGGGGGGGGGGGCFGGGGG>FGGGGGGGGGGGGGGGGGGGGGFFFGGGGGGGGGGGGGCGGGGGGGGGGFFGGGGGGGCDFGFGGGGGGGGGGGGGGGGGGGGGFGGGGGGGFEGGGGGGGGGGGGGGGGGGGGGGFGEECCFGGCGFFFGGGDGDCEGGDGGGG69AFCF79CFGGFFFG7FCEFC=CEFGFF3C>EGGGFFC7DEFGFF<CDFGGFFBA<B<4<F70099>F81:5=@
@M02542:52:000000000-J9N43:1:1101:20013:4359 2:N:0:GTGAAA
CGGTTTGTCACCGGCAGTCTCTCTAGAGTGCCCTTTCGTAGCAACTAGAGACAAGGGTTGCGCTCGTTGCGGGACTTAACCCAACATCTCACGACACGAGCTGACGACAGCCATGCAGCACCTGTGTCCACTTTCTCTTTCGAGCACCTAATGCATCTCTGCTTCGTTAGTGGCATGTCAAGGGTAGGTAAGGTTTTTCGCGTTGCATCGAAGTAATCCACATTATCCACCGCTTGTTCGGGTCCCCGTCAATTCCTTTGAGTTTTAATCTTGCGACCGTTCTCC
+
GGGGGGGGGGGGGGGGGGGEGGGGGGGGGGGGGGGGGGGGGFGGGGGGGGGGGGGGGGGGGGGEFGGGGGGGGGGGGFFFFGGGGGGGGGGGGGGGGFFGGGGDGEGGGGGGGGCGFGGGGGGGGGGGGGGGGGGGGGGGGGGGGGGGGGGGFGGCGCGGFGGFGGGFD>FFFGCFFGG6=FGFFBEFB8BFFF7DGGFDBEFD1>49CA@A(6FA=AGFG;)+++357FFFF)86?2C29>30<?<(4(*16CF>4<=))8B6<A<D9)-66),/9;)0)))*/
@M02542:52:000000000-J9N43:1:1101:20679:4364 1:N:0:GTGAAA
CGAGTTGACCCCGGCAGTCTCCCATGAGTCCCCAACATCACTTGCTGGCAACATGGGACAAGGGTTGCGCTCGTTGCGGGACTTAACCCAACATCTCACGACACGAGCTGACGACAGCCATGCACCACCTGTGACCGCCCCCGAAGGACCTGCCATCTCTGACAGTTTTGCGGCCATGTCAAACCCAGGTAAGGTTCTTCGCGTTGCATCGAATTAATCCGCATGCTCCGCCGCTTGTGCGGGCCCCCGTCAATTCCTTTGAGTTTTAGCCTTGCGGCCGTACTC
+
GGGGGGGGGGFGGGGGGGGGGGGGGGGGGGGGGGGGGGGGGGGGGGGGGGGGGGGGGGGGGGGGGGGGGGGGGGGGGGGGDGGGGGFFGGGGGGGGGGGGGGGGGGGGGGGGGGGGGGGGGDDGGGGGGGGGGGGGGGGGGGGGGGGGGGGGGGGGGCFGGGGGGGGGGGFGGGGGGGGGGGGCFGGGGGGGGGCFGGGFFE8EDC=FGGGF?FGFFF7:CFEGGG7@E;5E5EEE=DCD<>3C:C:BE9D:>>>F<:>F>C:=<AFA04>GGGFD0;BBF05>7
@M02542:52:000000000-J9N43:1:1101:12227:4382 1:N:0:GTGAAA
CGAGTTGACCCCGGCGGTCTCCCGTGAGTCCCCAACCTCCGAAGAGTTGCTGGCAACACGGGACAAGGGTTGCGCTCGTTGCGGGACTTAACCCAATATCTCACGACACGAGCTGACGACAGCCATGCACCACCTGTACACCGACCACAAGGGGGGCACTATCTCTAATGCTTTCCGGTGTATGTCAAGCCTTGGTAAGGTTCTTCGCGTTGCGTCGAATTAAGCCACATGCTCCGCCGCTTGTGCGGGCCCCCGTCAATTCCTTTGAGTTTTAGCCTTGCGGCC
+
GGGEGGGGGGGEEFGCFGG:FFGGGGGGGGGFGGGGGGGGGGGGGGGG<FFCGGGGGGGGEGDGGGGGGGGGGDGGGGGGGGGGCFGGGGGGGGDGGGF9,CFFGGGGGGGGGGGGGGFCEEEFGFCCFFGFGCFGGGGG;CCCCGGGGGG:6FCCGEGGFGG9CFGFGGGGGFFFGGGG:?CFGFGGGGGCGGGGGGGGGGGGGFG=EGEGFGGCCE:7CFGFGFGGGGGGC9EGG<CDD?FF?F>D=D5>)>0>BDC9C>AFA>DAB4<FGGFGFBBFFB@57
@M02542:52:000000000-J9N43:1:1101:12475:4400 1:N:0:GTGAAA
CGGTTTGTCACCGGCAGTCTCTCTAGAGTGCCCTTTCGTAGCAACTAGAGACAAGGGTTGCGCTCGTTGCGGGACTTAACCCAACATCTCTCGACACGAGCTGACGACAGCCATGCAGCACCTGTGTCCACTTTCTCTTTCGAGCACCTAATGCATCTCTGCTTCGTTAGTGGCATGTCAAGGGTAGGTAAGGTTTTTCGCGTTGCATCGAATTAATCCACATCATCCACCGCTTGTGCGGGTCCCCGTCAATTCCTTTGAGTTTTAATCTTGCGACCGTACTCC
+
GGEFFFGGGGGEFCFFEGGDFGGGGGGGGGGDGEFGGEGGGGGGGGFEDFGFGGGFGEFFFGGECFGGFFGGCGDGEGGFEEGGGGFFFGGGGGGGGGGCFE<FFGGD@CFGDF<FADFGGGG8F<FDFFC9DGFCGGGDAGGFGCEEGFFFCF;FG==FGGGGGGGGF7DGGGGFCCGGFGGGGCCFFGCCFFFCFFFEEEECCEGDF*09FFCFCCC=EE+8+1+BCFCEGGGFC6C33(5CCF@7>373?F<FFGCF7CF?49)5>BAF77)7991:<079@
@M02542:52:000000000-J9N43:1:1101:9742:4414 2:N:0:GTGAAA
CGGTTTGTCACCGGCAGTCTCCTTAGAGTGCCCACCATAACGTGCTGGTAACTAAGGACAAGGGTTGCGCTCGTTACGGGACTTAACCCAACATCTCACGACACGAGCTGACGACAGCCATGCAGCACCTGTCTCAATGCTCCCGAAGGCACCAATCCATCTCTGGAAAGTTCATTGGATGTCAAGGCCTGGTAAGGTTCTTCGCGTTGCTTCGAATTAAACCACATGCCCCACCGCCTGTGCGGGCCACCGTCCATTCATTTGAGTTTTAACCTTGCGGCCTTT
+
GGGGGGGGGGGGGGGGGGGFGGGGGGGGGGGGFGGGGGGGGGFGGGGGGGGGGGGGGFFFFGGGGGGGGGGGGGGGGGFGGGGGGGGGGGGDGGGGGGGGGGGGGGGGGGGGGGGGGGGGGGGGGGGGGGGGGACDFGFGFGFGGGGCC?FGGGCC>EFGGFFGGGGD9CGFGGGGGGGFFGGFG*6@FFFF2BFGG9BFFFC4930:>EFFF;GFFFGFC)6;8;=)0*.,.050((98))-(039908<3(*)44)*)-9@)-()-6<A?)3:C74)8)7))*
@M02542:52:000000000-J9N43:1:1101:9393:4419 1:N:0:GTGAAA
CGGTTTATCACCGGCAGTCTCCCTAGAGTTCCCGACTTAACTCGCTGGCAACTAAGGATAGGGGTTGCGCTCGTTGCGGGACTTAACCCAACATTTCACAACACGAGCTGACGACAGCCATGCAGCACCTGTCTTACGGTTCCCGAAGGCACAACCGCATCTCTGCAGTCTTCCGTAGATGTCAAGAGTAGGTAAGGTTCTTCGCGTTGCGTCGAATTAAACCACATGCTCCACCGCTTGTGCGGGCCCCCGTCAATTCATTTGAGTTTTAATCTTGCGACCGT
+
GGGGGGGGGGFFE7CE7FFCEGGGGFFFGGGGFGGG7FFGGGGEDCGDGGGGGGFGGFGFFC@FGGGGGD:FGEGFGGFFGGGFGGFGCFFGGGGGGGGGGGGGDGGGGFG?FGGGGGFGGGGFGFFCFFGGGGFFBF@AFGFGEGDGCCCFGFGCCFGCG9FCCFFFFG@CEG:FG@ECEFFFGG?CCFCFFGGFF9>FFGDFGGEGCE5:7*1AFGGGGGGG5E+++++2<C*2*>*/90@*:C@.:DGFDGF34CCFGFBFABDFFA<<FFFGAF(-795>
@M02542:52:000000000-J9N43:1:1101:20906:4473 1:N:0:GTGAAA
CGGTTTGTCACCGGCAGTCTCATTAGAGTGCCCTTTCGTAGCAACTAATGACAAGGGTTGCGCTCGTTGCGGGACTTAACCCAACATCTCACGACACGAGCTGACGACGGCCATGCAGCACCTGTGTCCAGGTTCTCTTTCGAGCACTCCCACATCTCTGCAGGATTCCTGGCATGTCAAGGGTAGGTAAGGTTTTTCGCGTTGCACCGAATTAAACCACATCATCCACCGCTTGTGCGGGTCCCCGTCAATTCCTTTGAGTTTCAACCTTGCGGCCGTACTCCC
+
GGGGGGGGGGFCFGGGGGGFGFGGGGGGGGGGGGGGFFGFGGGFCGGGGGGGGGGFGGGGFGGGGGGGCGGGEGGGGGGGGGGGGGGGFGGGGGGCCGG@FEGGGGGGGGGGGFGFGFGGFFGGGGGCGFGGCFGGGGFGGGGGGGFFGDFFFGGFFCFFFGFGGFFGFGGGGGGGGGGGGDE6C@FGGGGGGGGGGGDEEEEEGG9:E5EE@GFDGGGGCCGF0C9FGFD*>EC;0:CGGF:FG5BFGGGFFDAF4ED4FGFFD2<AB?FCC<5CBBB?BF?FF
@M02542:52:000000000-J9N43:1:1101:17063:4496 1:N:0:GTTAAA
CGGTTTGTCACCGGCAGTCTCTCTAGAGTGCCCTTTCGTAGCAACTAGAGACAAGGGTTGCGCTCGTTGCGGGACTTAACCCAACATTTCACAACACGAGCTGACGACAGCCATGCAGCACCTGTCTTACGGTTCCCGAAGGCACAACCGCATCTCTGCAGTCTTCCGTAGATGTCAAGAGTAGGTAAGGTTCTTCGCGTTGCGTCGAATTAAACCACATGCTCCACCGCCTGTGCGGGCCCCCGTCAATTCATTTGAGTTTTAATCTTGCGACCGTACTCCCC
+
GGGGGGGGGGGGGGGGGGGGGGGGGGGGGGGGGGGGGGGGGGGGGGGGGGGGGGGGGGGGGGGGGGGGGGGGGGGGGGGGGGGGGGGGGGGGGGGGGGGGGGGGGGGGGGGGGGGGGGGGGGGGGGFGGGGGGGGGGGGGGGGGGGGGGGGGGGGGGCGGGGGGGGGGGGGEFGGGGGGGGGGGEFFGGGGGGGGGGGGGGGGGGGGGGGGGFGGGGGGG@FGGG?FGEGGGGGDGGGGGGFFGGDDFGGGFFFF6<FGFFGFFFFFFFFFGGGFC??BFFFFF
@M02542:52:000000000-J9N43:1:1101:15126:4501 1:N:0:GTGAAA
CGGTTTGTCACCGGCAGTCTCTCTAGAGTGCCCTTTCGTAGCAACTAGAGACAAGGGTTGCGCTCGTTGCGGGACTTAACCCAACATCTCACGACACGAGCTGACGACAGCCATGCAGCACCTGTGTCCACTTTCTCTTTCGAGCACCTAATGCATCTCTGCTTCGTTAGTGGCATGTCAAGGGTAGGTAAGGTTTTTCGCGTTGCATCGAATTAATCCACATCATCCACCGCTTGTGCGGGTCCCCGTCAATTCCTTTGAGTTTTAATCTTGCGACCGTACTCC
+
GGGGGGGGGGGGCGGGGGGGGGGGGGGGGGGGGGGGGGGGGGGGGGGGGGGGGGGGGGGGGGGGGGGGGGGGGGGGGGGGGGGGGGGGGGGGGGGGGGGGGGGGGGGGGGGGGGGGGGGGGGGGGGGGGGGGGGGGGGGGGGGGGGGGGGGGGGGGGGGGGGGGFGGGGGGGGGGGGGGGGGGGGGGGGGGGGGGGGGGGGGGGGGGGGGGGFGGGGGGGGGGGFGGGGGGGGGGGGGGGGFFGGGFFGGDEFGFFFGFFGGFFFFFFFFFGFG@G>>BFFFFFF
@M02542:52:000000000-J9N43:1:1101:7134:4506 1:N:0:GTGAAA
TCCCCACCTTCCTCCGGTTTGTCACCGGCAGTCTCATTAGAGTGCCCTTTCGTAGCAACTAATGACAAGGGTTGCGCTCGTTGCGGGACTTAACCCAACATCTCACGACACGAGCTGACGACGGCCATGCAGCACCTGTGTCCAGGTTCTCTTTCGAGCACTCCCACATCTCTGCAGGATTCCTGGCATGTCAAGGGTAGGTAAGGTTTTTGGCGTTGCGTCGAATTAAACCACATCATCCACCGCTTGTGCGGGTCCCCGTCAATTCCTTTGAGTTTCAACCTTGCGGCCGTACTCCCC
+
CCCCCGGGGGGGGFFFGGGGFEE<FEEEGGGGGGGEGFG9@FGFC<FGFGGGGFEC<CDADFGFEFCFDE69C6,@FGEC@FGGGCFGCDFAFCCEFGGDG@FEFFGGGGDC=CFCF<EB@E@7:FGD,>B=<CFGD<B,CFGFGCFFGGD,@F=E+@CEGGG7DECFGDGFFAF9C77FF:BFFGFCCFGG,@CC>B:;CFGFGGEFCGG*87?8EC>5C8:?EGG7=<7:CG5FFF@F++2;C5EGGG?F*7=D)1;FCDFB5CFFFCAFBCGFGGBF<DB08)59DGE<4:4,6,)8
@M02542:52:000000000-J9N43:1:1101:21177:4516 1:N:0:GTGTAA
CGGTTTGTCACCGGCAGTCTCCTTAGAGTGCCCACCATTACGTGCTGGTAACTAAGGACAAGGGTTGCGCTCGCTACGGGACTTAACCCAACATCTCACGACACGAGCTGACGACAGCCATGCAGCACCTGTCTCAATGCTCCCGAAGGCACCAATCCATCTCTGGAAAGTTCATTGGATGTCAAGGCCTGGTAAGGTTCTTCGCGTTGCTTCGAATTAAACCACATGCTCCACCGCTTGTGCGGGCCCCCGTCAATTCATTTGAGTTTTAACCTTGCGGCCGT
+
GGGGGGGGGGGGGGGGGGGFGGGGGGGGGGGGGGGGGGGGGGGGGGGGGGGGGGGGGGGGGGGGGGGGGGGGGGGGGGGGGGGGGGGGGGGGGGGGGGGGGGGGGGGGGGGGGGGGGGGGGGGGGGGGGGGGGGGGGGGGGGGGGGGGGGGGGGGGGGGGGGGGGGGFGGFGGGGGGGGGGGGGGFFGGGGGGGGGGFGGGGGGEEGGGGFGFGGGGGGGGGGGGGGGGFECCGFCEDGCF2@GGGEFGGGFEGFFFGGFFFFFFF<AFAFGGFFC9:B6>FBF
@M02542:52:000000000-J9N43:1:1101:16165:4523 1:N:0:GTGAAA
CGGTTTGTCACCGGCAGTCTCTCTAGAGTGCCCTTTCGTAGCAACTAGAGACAAGGGTTGCGCTCGTTGCGGGACTTAACCCAACATCTCACGACACGAGCTGACGACAGCCATGCAGCACCTGTGTCCACTTTCTCTTTCGAGCACCTAATGCATCTCTGCTTCGTTAGTGGCATGTCAAGGGTAGGTAAGGTTTTTCGCGTTGCATCGAATTAATCCACATCATCCACCGCTTGTGCGGGTCCCCGTCAATTCCTTTGAGTTTTAATCTTGCGACCGTACTCC
+
GGGGGGGGGGGGEGGGGFGFGGGGG<FGGGGGGGGGGEGGGGGGGGGFGGGGGGCGGGGGGGEGGGFFFDFGGDEGFGGGGGGGGGGGGGDGGGGGGDEGGGGFGEGGGGGGFGGGGGGDFFGCFGFFGGGGDFGGGGGGGGCFEFGGGGGGFGGGGFGGFCDDEGG7><FFEGBFFGC@;DFC2CEFGGDFGFGGGGGEGGGD5EGFFEGFFGGDFE;FGGCB9FGCGGGGGDCFG*<CG>D7CFFFCDDFFGAFBGG=2<9FA:<:<6AF7C:D>>0:8?586
@M02542:52:000000000-J9N43:1:1101:19797:4530 1:N:0:GTGAAA
CGGTCTATCACCGGCAGTCTCCCTAGAGTTCCCGACTTAACTCGCTGGCAACTAAGGATAGGGGTTGCGCTCGTTGCGGGACTTAACCCAACATTTCGCAACACGAGCTGACGACAGCCATGCAGCACCTGTCTTACGGTTCCCGAAGGCACAACCGCATCTCTGCAGTCTTCCGTAGATGTCAAGAGTAGGTAAGGTTCTTCGCGTTGCGTCGAATTAAACCACATGCTCCACCGCTTGTGCGGGCCCCCGTCAATTCATTTGAGTTTTAATCTTGCGACCGT
+
GGEGGEGGEGGGGGGGGGGDCF<EFGGGDFFGGGGGGGGGGGFCGGGDGGGGGGGGGGGGGGGGGG@FEGGGDFGGGGGGGGGGGGGGGGGGGGGGGGGGGGGEEE=FGGGGGEEGFFGG=,B<=FFFFGEGGGGGGFDG@FCGFDDGGGGGGGG>GGGGGGGGGGGGGGGGGGGGGGC9CF9FGGGCCFGGBFGGGGFGGGGFC=EGGGGEFD=CFGGFGFGGGFFCC?FF?FFGGGGGG:FGEGF.=DC:)72@>FGBDF>FA0<)5<<GGGFFAA(,34:@
@M02542:52:000000000-J9N43:1:1101:8627:4551 1:N:0:GTGAAA
CGAGTTGACCCCGGCGGTCTCCTGTGAGTCCCCAACCTCCCGAAGGAGTTGCTGGCAACACAGGACAAGGGTTGCGCTCGTTGCGGGACTTAACCCAACATCTCACGACACGAGCTGACGACAGCCATGCACCACCTGTACACCGACCACAAGGGGGGCACTATCTCTAATGCTTTCCGGTGTATGTCAAGCCTTGGTAAGGTTCTTCGCGTTGCGTCGAATTAAGCCACATGCTCCGCTGCTTGTGCGGGCCCCCGTCAATTCCTTTGAGTTTTAGCCTTGCGG
+
GGGGGGGFGEGGGCFGGGGGGGGGGGGGGGGGGGGGGFGGGDGGGGGGGGGGGGGGGFGGGFGGGGGGGFDFGGGGGGGGFCGDGGGGGGFGGGGFGFGGGGGFFGGGGGGGGGGGGGGGGGGGGGGGGGGGGGFGFGGGGGGGGGGGGGFFFF>CEGGGGGCFDCFFGGGGGGGGFFE8EGGGGFFGGGGGEG?FGGGFFGGGFGFGGEEGFGGGCEE5ECFGGGFGGFGGGGFD?DGGGBF*67;FGGGFDDB@B59>DG<FFFFA2467CDFGBFFF706@)
@M02542:52:000000000-J9N43:1:1101:20906:4574 1:N:0:GTGAAA
CGGTTTGTCACCGGCAGTCTCTCTAGAGTGCCCTTTCGTAGCAACTAGAGACAAGGGTTGCGCTCGTTGCGGGACTTAACCCAACATCTCACGACACGAGCTGACGACAGCCATGCAGCACCTGTGTCCACTTTCTCTTTCGAGCACCTAATGCATCTCTGCTTCGTTAGTGGCATGTCAAGGGTAGGTAAGGTTTTTCGCGTTGCATCGAATTAATCCACATCATCCACCGCTTGTGCGGGTCCCCGTCAATTCCTTTTAGTGTTAATCTTGCGACCGTACTCC
+
GGDFEFEGGGGGG7CEDFGAD<FFFGGGFFGGGGGGDGGGGGGGGGGGG@FFGG8FGFFEGGGGF>FD8BFEF7FFDGGGGGGGDGGF,C?FFGGGGGGGGDD<F:FGGGCF,FDFC9F8:DFGF,,7CD=,3EFFGGGGGDGFFEGDF<CC,EF9==;FCGA;EGGG@:F;<FCEC;;,DCC7BBF>7CFFGGGGFD?GGCEE*8+CFEGF;=9@FD9FF7FFF++<EFFE=C?5:9C*717)AF.7*9*7*:)9)CC**96*.4)4<<9C7*.>06>???>=?
@M02542:52:000000000-J9N43:1:1101:20280:4587 1:N:0:GTGAAA
CGAGTTGACCCCGGCGGTCTCCCGTGAGTCCCCAACCTCCGAAGAGTTGCTGGCAACACGGGACAAGGGTTGCGCTCGTTGCGGGACTTAACCCAACATCCCACGACACGAGCTGACGACAGCCATGCACCACCTGTACACCGACCACAAGGGGGGCACTATCTCTAATGCTTTCCGGTGTATGTCAAGCCTTGGTAAGGTTCTTCGCGTTGCGTCGAATTAAGCCACATGCTCCGCCGCTTGTGCGGGCCCCCGTCAATTCCTTTGAGTTTTAGCCTTGCGGCC
+
GGGGGGGGGGGGGGGGGGGGGGGGGGGGGGGGGGGGGGGGGGGGGGGGGGGGGGGGGGGGGGGGGGGGGGGGGGGGGGGGGGGGGGGGGGGGGGGGGGGGGGGGGGGGGGGGGGGGGGGGGGGGGGGGGGGGGGGGGGGGGGGGGGGGGGGGGGGGGGGGGGGGGGGGGGGGGGGGGGGDEGGGGGGGGGGGGGGGGGGGFGGGGGGGGGGGFGGGGGGGGGGGGGGGGGGGGGGGGGGGGFF7AFE:EGGFFGFFFGGFFGFFFFA<:BFGGGFGFFFB?F3;;
@M02542:52:000000000-J9N43:1:1101:9410:4590 1:N:0:GTGAAA
ATCCACACCTTCCTCCTGTTTATCACCGGCAGTCTCCCTAGAGTTCCCGACTTAACTCGCTGGCAACTAAGGATAGGGGTTGCGCTCGTTGCGGGACTTAACCCAACATTTCACAACACGAGCTGACGACAGCCATGCAGCACCTGTCTTACGGTTCCCGAAGGCACAACCGCATCTCTGCAGTCTTCCGTAGATGTCAAGAGTAGGTAAGGTTCTTCGCGTTGCGTCGAATTAAACCACATGCTCCACCGCTTGTGCGGGCCCCCGTCAATTCATTTGAGTTTTAATCTTGCGACCGTAC
+
CCCCCGGGGGGGGGGGGGGGGGFGGGGGGGGGGGFGGGGFGCCFFGGFEGGGGGGGGGGGEGGGGGGGGGGGGGGFDGGGGGGGGGGGGGGGGGGGGGGGGGGGGGGGGGGGGGGGGG@CGGGGGGGGGGGGGDFFFGGFGGGGGGGGGGFGGGGGDGGGGGE@EGFGGDGEGGGGFGGGFFFDFFGFFGFG*<?BFC9FCBFEGFFGGFGGGGGGGGGGEEGGDEGGFCFCCCFGFFGCCGCCCGGGGGGGGCFGGB>DG7@>E5>BEGBF)9:?FFD9<6>FFFBG:*9*.429>FB77
@M02542:52:000000000-J9N43:1:1101:23329:4632 1:N:0:GTGAAA
CGGTTTGTCACCGGCAGTCACCTTAGAGTGCCCAACTAAATGCTGGCAACTAAGATCAAGGATTGCGCTCGTTGCGGGACTTAACCCAACATCTCACGACACGAGCTGACGACAACCATGCACCACCTGTCACTCTGTCCCCCGAAGGGGAACGCCCTATCTCTAGGGTTGTCAGAGGATGTCAAGACCTGGTAAGGTTCTTCGCGTTGCTTCGAATTAAACCACATGCTCCACCGCTTGTGCGGGCCCCCGTCAATTCCTTTGAGTTTCAGCCTTGCGGCCGT
+
GGGGGGGGGGGGGGGGGGGGGGGGGGFGGGGGGGGGGGGGG,FFGGGGGGGGGGGGGGGFGGGGGGEGEGGGGGGGGGGGGGGGGGGGGGGGGCGGGGGGEGGGGGEEEGGGGGGGGGGGGGGGGDEGFGGFGGGGGGGGGGGGGGGGGGGGFGGGGGGGGGGGGFFGGGGGGGGGGGGGGGGGGGFGGGGGGGGFDFGGGFGGGGGGGGGGFGGGGGGGGGG5EDGGGGGGGGGGGGGGGBFGG:@EEGCEFGFFFGGFGGABF14:A9A7DC:D2>6>>9>>
@M02542:52:000000000-J9N43:1:1101:15812:4644 1:N:0:GTGAAA
CGGTTTGTCACCGGCAGTCTCATTAGAGTGCCCTTTCGTAGCAACTAATGACAAGGGTTGCGCTCGTTGCGGGACTTAACCCAACATCTCACGACACGAGCTGACGACAGCCATGCAGCACCTGTGTTCAGGCTCCCTTTCGGGCACTCCTCGATCTCTCGAGGATTCCTGACATGTCAAGGGTAGGTAAGGTTTTTCGCGTTGCATCGAATTAATCCACATCATCCACCGCTTGTGCGGGTCCCCGTCAATTCCTTTGAGTTTTAATCTTGCGACCGTACTCCC
+
GGG@FCFGGGGGC@FE:F@FGGGAFGFGGFG9FEFGFGGGGGGGGGGGGAFGGD@CDEGFGEGDGGGGGGGEEGGG=FGFAFCDGGFGDG??FDEFEEGCFG=<?B:6FCGGGGFGGFFGGGE@FCFFGGGGGGGCFFGGAFGGGGD7<F97FFF<:FC,>7F7CGCC9@>F,9FFCCCCGE7221<CGGFGFFCFCG=5:8B55ACFEC*C591+:39CGGFGFC0<6;*:CE5C<0:<C1)9:C55C3<BFC<=::7=C:<F>9.)6:ACC5:D;9??(:?@>
@M02542:52:000000000-J9N43:1:1101:9934:4686 1:N:0:GTGAAA
CGGTTTATCACCGGCAGTCTCCCTAGAGTTCCCGACTTAACTCGCTGGCAACTAAGGATAGGGGTTGCGCTCGTTGCGGGACTTAACCCAACATTTCACAACACGAGCTGACGACAGCCATGCAGCACCTGTCTTACGGTTCCCGAAGGCACAACCGCATCTCTGCAGTCTTCCGTAGATGTCAAGAGTAGGTAAGGTTCTTCGCGTTGCGTCGAATTAAACCACATGCTCCACCGCTTGTGCGGGCCCCCGTCAATTCATTTGAGTTTTAATCTTGCGACCGT
+
GGGGGGGGGGGGGGGGGGGGGGGGGGGGGGGGGGGGGGGGGGGGGGGGGGGGGGGGGGGGGGGGGGGGGGGGGGGGGGGGGGGFGGGGGGGGGGGGGGGGGGGGGGGGGGGGGGGGGGGGGGGGGGGGGGGGGGGGGGGGGGGGGGGGEGGGGGGGGGGGGGGGGGGGGGGGGGGGGDEGGGGGGGGGGGGGGGGGGGGGGGGGGGGGGGGGFGGGGGGFGGGGGGGGG?GGGGGEGGDGGBFGGGFBGGGFFG?BBGFFGGFFA:B<446FGCFGFFF>>BFF
@M02542:52:000000000-J9N43:1:1101:12871:4718 2:N:0:GTGAAA
CGGTTTGTCACCGGCAGTCTCTCTAGAGTGCCCTTTCGTAGCAACTAGAGACAAGGGTTGCGCTCGTTGCGGGACTTAACCCAACATCTCACGACACGAGCTGACGACAGCCATGCAGCACCTGTGTCCACTTTCTCTTTCGAGCACCTAATGCATCTCTGCTTCGTTAGTGGCATGTCAAGGGTAGGTAAGGTTTTTCGCGTTGCATCGAATTAATCCACATCATCCACCGCTTGTGCGGGTCCCCGTCAATTCCTTTGAGTTTTAATCTTTCGACCGTACTCC
+
GGGGGGGGGGGGGGGDGGGFGGGGGGGGGGGGGGGGGGGGGGGGGGGGGGGGGGGGGGGDGGGGGGGGFGGGGGGFGGGGGGGGGGGG9?FGGGGGG@GGGGGGGGGGGGGGGGFGGGGGFGC=EFGFGGGFGGGCCFGGFGF?EEGGFFGGDGCDC;::,E@EG5FFB*:=D>6CFFC+BFFBF288=B>=>BFFGG6CBDFF1>FF.:8FEFGF@AEFC;@8??B<FGFFFDD0:>G?>169F61;(,5C2CD<<B4)6@FFA9)5:)6))-,/9@57.5779
@M02542:52:000000000-J9N43:1:1101:26468:4722 1:N:0:GTGAAA
CGGTTTATCACCGGCAGTCTCCCTAGAGTTCCCGACTTAACTCGCTGGCAACTAAGGATAGGGGTTGCGCTCGTTGCGGGACTTAACCCAACATTTCACAACACGAGCTGACGACAGCCATGCAGCACCTGTCTTACGGTTCCCGAAGGCACAACCGCATCTCTGCAGTCTTCCGTAGATGTCAAGAGTAGGTAAGGTTCTTCGCGTTGCGTCGAATTAAACCACATGCTCCACCGCTTGTGCGGGCCCCCGTCAATTCATTTGAGTTTTAATCTTGCGACCGT
+
GGGGGGGGGGGGGGGGGGGGGGGGGGGGGGGGGGGGGGGGGGGGGGGGGGGGGGGGGGGGGGGGGGGGGGGGGGGGGGGGGGGGGGGGGGGGGGGGGGGGGGGGGGGGGGGGGGGGGGGGGGGGGGGGGGGGGGGGGGGGGGFGDGGGGGGGGGGGGGGGGGGGGGGGGGGGGGGGFGGGGGGFGGFGFGGGFGGGGGGGGGGGGGGG5CE=;EDGGGDGGGFFGC++@+<EGGGEGGGGG>FD*<<ECDD:3><)4+*0*CAFFFFF<>BCF7FGF>>>;9BB
@M02542:52:000000000-J9N43:1:1101:24886:4746 1:N:0:GTGAAA
TCTACTTGCGTAGGCAGTCTCACTAGAGTCCCCAACTGAATGATGGCAACTAGTGACAGGGGTTGCGCTCGTTGCAGGACTTAACCTAACACCTCACGGCACGAGCTGACGACAACCATGCAGCACCTTGAAAATTGCCCGAAGGAAGGTCTATTTCTAAACCGATCAATTCCCATTTAAGCCTTGGTAAGGTTCCTCGCGTATCATCGAATTAAACCACATAATCCACCGCTTGTGCGGGCCCCCGTCAATTCCTTTGAGTTTCAAACTTGCGTTCGTACTCCC
+
GGGGGGGGGGGGFFFGGGGGGGGGGGGGGGGGGGGGGGGGGGGGGGGGGGGGGGGGGGGGGGGGGGGGEGGGGGGGGGGGGGGGGGGGGGGGGFGGGGGGGGGGGGGGGGGGGGGGGGGGGGGGGGGGGGGGGGGGGGGDGGGGGGGGGGGGGGGGGGGGGGGGGGGDFGGFGGGGGGGGGGGGGGGGGGEEFGGGGGE8EGGDGGGGFG6C>FGFGGFGGFFGFGGGFGGGCEGGGGGGG9DGGGF>EGGFFGFFFF>BCFDFFBFB<A4::D:CB?FFF?F:F
@M02542:52:000000000-J9N43:1:1101:18163:4755 1:N:0:GTGAAA
TCCTCCGGTTTGTCACCGGCAGTCTCCCTGGAGTGCTCTTGCGTAGCAACTCGGGACAAGGGTTGCGCTCGTTGCGGGACTTAACCCAACATCTCACGACACGAGCTGACGACAGCCATGCAGCACCTGTGTTATGGCTCCCTTTCGGGCACCCCCACCTCTCAGCAGGGTTCCATACATGTCAAGGGTAGGTAAGGTTTTTCGCGTTGCATCGAATTAATCCACATCATCCACCGCTTGTGCGGGTCCCCGTCAATTCCTTTGAGTTTTAATCTTGCGACCGTACTCCCCAGGCGGTCA
+
CCCCCGGGFGGGGEEGEFFGDFGGGGGGGGGGGGGGGGGGGGGGGGGGGFG,FCEGEGF@GGGGGGGGGGGGGGGGGGDGGGGGGGGGGGGGGCEFGGGEGGG=CEGGGGGGGGGGGFGGCFEFGGGGGGGGGGGGGGGFGGGGGGG@CFEGGGGGGGGGGGGGEFG:FDGFEGGGGGGFFGGGFGGGGFCFFGGFGGGGGGGDGEGGBGFGGDGDGGG?CGG6EGFC?9C7>CF5CEE5EFGEG*:>FGFECCGDG<*>FGFF99CFFFA<A+:@77203;BF2?FGGG)2,(49;BFF
@M02542:52:000000000-J9N43:1:1101:23976:4773 1:N:0:GTGAAA
TCGGCTTATCACCGGCAGTCCCCTTAGAGTGCCCAACTAAATGCTGGCAACTAAGGGCGAGGGTTGCGCTCGTTGCGGGACTTAACCCAACATCTCACGACACGAGCTGACGACAGCCATGCAGCACCTGTTCTGGGGCCAGCCTAACTGAAGGACATCGTCTCCAATGCCCATACCCCGAATGTCAAGAGCTGGTAAGGTTCTGCGCGTTGCTTCGAATTAAACCACATGCTCCACCGCTTGTGCGGGCCCCCGTCAATTCCTTTGAGTTTTAATCTTGCGACC
+
GGGGGGGGGGGGGGGGGGGGGGGGGGGGGGGGGGGGGGGGGGGGGGGGGGGGGGGGGGGGGGGGGGGGGGGGGGGGGGGGGGGGGGGGGGGGGGFGGGGGGGGGGGGGGGGGGGGGGGGGGGGGGGGGGGGGGGGGCGGGGGGGGGGGGGGGGGGGGGGGGGCGGGGGGGGGGGGGGGGGGGGGGGGGGGGGGGGGGGGGGGGGGGGGGGGC@GGGGGGGGGGGGGGGGGGGF?CFFGGGGF@GFFEECGGB@GFE?G5@::AFFAADF4AGFD:F<AF)44;B>
@M02542:52:000000000-J9N43:1:1101:18646:4788 2:N:0:GTGAAA
GTCCACACCTTCCTCCGGTTTATCACCGGCAGTCTCCCTAGAGTTCCCGACTTAACTCGCTGGCAACTAAGGATAGGGGTTGCGCTCGTTGCGGGACTTAACCCAACATTTCACAACACGAGCTGACGACAGCCATGCAGCACCTGTCTTACGGTTCCCGAAGGCACAACCGCATCTTTGCAGTCTTCCGTAGATGTCAAGAGTAGGTAAGGTTCTTCGCGTTGCGTCGAATTAAACCACATGCCCCACCGCTTGTGCGGGCCCCCGTCAGTTCATTTGAGTGTTAATCTTTCGACCGTAC
+
CCCCCGGGGGGGGGGGGGGDGGGDGGGGGGGGGGGGGGGGG9FGGGGGGGGGGGGGGGGGGGGGGGGGGGGGGGGGGGGGGGGGGDDGGGCGGGDGGGGGGGGGGGGGGGGGGGGGGGGGGGGDFGGGGGGGGGGGGFFFGGG?=EFGGGGGGGEGGGGGDE5EGGFFGGGGGG7=DFGFGGFGGCGFGGDFC:DFFG@FG38AFCF@5AGF7EFGF6):185;@@B@(4C?FFGFCB?5:<97**8?FF331:5474,6@>0499C*,/1)65=25**.1:)66).)))6**)0)8;;).
@M02542:52:000000000-J9N43:1:1101:26007:4791 1:N:0:GTGAAA
CGGTTTATCACCGGCAGTCTCCCTAGAGTTCCCGACTTAACTCGCTGGCAACTAAGGATAGGGGTTGCGCTCGTTGCGGGACTTAACCCAACATTTCACAACACGAGCTGACGACAGCCATGCAGCACCTGTCTTACGGTTCCCGAAGGCACAACCGCATCTCTGCAGTCTTCCGTAGATGTCAAGAGTAGGTAAGGTTCTTCGCGTTGCGTCGAATCAAACCACATGCTCCACCGCTTGTGCGGGCCCCCGTCAATTCATTTGAGTTTTAATCTTGCGACCGT
+
GCEFEGGGGFGGGGDCFFGFGGEFFGGEFGGGFGGFGGEGDEGEGEGGGFFFGGGGGGGGFGCEGGCFGGEGGGGGGGECFGGGCGAFFGGGGGGGGGGGGGFCCCEFEFEGDEGGD@FFFGGGFG=CF=<FGGGGGG7FGGEGGGGGGGGG,DFGGGGEGGGFGGGFFGDGGGGGGEGGFGGGFGGGGGGGGFFFGCGGGGGGGGGG=*5?BEGGGEGCFFG>/;C:++<<7CFGGGCDGB47:D@>E<DD:527)0?8:F)*.-554><<C:FF4)39>9)8
@M02542:52:000000000-J9N43:1:1101:15602:4798 2:N:0:GTGAAA
CGAGTTGACCCCGGCGGTCTCCCGTGAGTCCCCATCACCCCGAAGGGCATGCTGGCAACACGGGACAAGGGTTGCGCTCGTTGCGGGACTTAACCCAACATCTCACGACACGAGCTGACGACAGCCATGCACCACCTGTACACCGACCACAAGGGGGGCACTATCTCTAATGCTTTCCGGTGTATGTCAAGCCTTGGTAAGGTTCTTCGCGTTGCGTCGAATTAAGCCACATGCCCCGCTGCTTGTCCGGGCCGCCGGCAATTCCTTTGAGTTTTCGTCTTTGCC
+
GGGGGGGGGGGGGGGGGGGFGGGGGGGGGGGGGGGGGGGGGGGEGGGGGGGGGGGGGGGGGGGGGGGGGGGGGEGGGGGGGGGGGGGGGFGCFGGGGGGGGGGGDFFDGGGGGEGGGGGGGGGGFGFFFGCFC6>CCGGFFGGGGGGDEGGGGGGGGGGGGDF:CAEF<CEBCCCCFC3>ECDFGFFFFFF420:CC:@7@?==<B?A0:9E>05.5>?7F?0EGFFB<F0:66)8<>5;2>2:F1)66>373)9(-(7(-9649)<<A2(-6)2*1)8>>*0**
@M02542:52:000000000-J9N43:1:1101:24192:4802 1:N:0:GTGAAA
ATCCACACCTTCCTCTCGGCTTATCACCGGCAGTCCCCTTAGAGTGCCCAACTAAATGCTGGCAACTAAGGGCGAGGGTTGCGCTCGTTGCGGGACTTAACCCAACATCTCACGACACGAGCTGACGACAGCCATGCAGCACCTGTTCTGGGGCCAGCCTAACTGAAGGACATCGTCTCCAATGCCCATACCCCGAATGTCAAGAGCTGGTAAGGTTCTGCGCGTTGCTTCGAATTAAACCACATGCTCCACCGCTTGTGCAGGCCCCCGTCAATTCCTTTGAGTTTCGGTCTTGCGACCC
+
CCCCCGGGGGGGGGGGGGGDGGGGGGGGGGGGGGGGGGGGGGGGGGGGGGGGGGGGGGGGGGGCFGGGGGGGGGGGGGFGGGGGGGGGGGDGGGGGGGGGGGGGGGGGGFGFGFGDGCGGGGGGGGGGGGGGGGGGGGGGGGGGGGGGGFFGGGGGGGGGGGGGGGGGGGGGGGGGGGGGGGGGGFGGGGGGGGGGGGGGGGG9CFFCCFFFGFGEFGGGGGGGGGDGFGGDFFFGGGGGGGGGGG?9CFFGGGGGGFFGGGFFEGGFEDFEFGGFGGFFB9<(6<AFCDBC:AFA>FEE)
@M02542:52:000000000-J9N43:1:1101:14112:4881 1:N:0:GTGAAA
CGGTTTGTCACCGGCAGTCTCTCTAGAGTGCCCTTTCGTAGCAACTAGAGACAAGGGTTGCGCTCGTTGCGGGACTTAACCCAACATCTCACGACACGAGCTGACGACAGCCATGCAGCACCTGTGTCCACTTTCTCTTTCGAGCACCTAATGCATCTCTGCTTCGTTAGTGGCATGTCAAGGGTAGGTAAGGTTTTTCGCGTTGCATCGAATTAATCCACATCATCCACCGCTTGTGCGGGTCCCCGTCAATTCCTTTGAGTTTTAATCTTGCGACCGTACTCC
+
GGGGGGGGGGGGEGGGGGGFGGGGGGGGGGGGGGGGGGGGGGGGGGGGGGGGGGGGGGGGGGGGGGGGGGGGGGGGGGGGGGGGGGGGGGGGGGGGGGGGGGGGGGGGGGGGGGGGGGGFGGGGGGGGGGGGGGGGGGGGGGGGGGGGGGGGGGGGGGGGGGGGFGGGGGGGFGGGGGGFCFGGFFGCGGGGGGGGGGFGGGGGEGGGGEFGFGGGGGGGGGGGGGGGGGGGGGGFGFGGGFEGGGFD=D3>FGFFFFFFFGFFFFFFFAAGGGFGFFFFBBFFF
@M02542:52:000000000-J9N43:1:1101:14406:4888 1:N:0:GTGAAA
CCCGTTATCCGAGGCGGTTTCGCCAGAGTGCTCAACTAAATGGTAGCAACTGGAGATAAGGGTTGCGCTCGTTGCGGGACTTAACCCAACATCTCACGACACGAGCTGACGACAGCCATGCAGCACCTATATAGAGGCCTATTGCTAGGCGCCGATATTTCTACCGAATTCCTCTACATTTCGAGCCCAGGTAAGGTTCTTCGCGTTGCGTCGAATTAAACCACATGCTCCACCGCTTGTGCGGGCCCCCGTCAATTCCTTTGAGTTTCAGCCTTGCGACCGTAC
+
GEGGFEFFC<7;6CFGG@CEDFFGGC,CFFFGGGAFGGEGFG9CC<EA<FEGCFEEDGCFCEGFGGGGCCGCFGDGFECFGGGGGGGGDCC<F?EFFGGGCFEG:FCDAFG7CFEFG8>>F9BF,>FG@CG9C<@=7*DFGFG9CBFC7B<CFGG>FGFEF;FC9FBGGFE:<CCFCE9BC;5868FGDF73<,?F;F;C9C8*/:C:CEG5)*2AC9F7+?*88<6<+0<EGFEEGC=9D<5)>DFFGGD5>*4/60:*:C)7<<DAF2:>CCF*8>16>FB:)
@M02542:52:000000000-J9N43:1:1101:11705:4947 1:N:0:GTGAAA
CGGTTTGTCACCGGCAGTCTCCCTGGAGTGCTCTTGCGTAGCAACTAGGGACAAGGGTTGCGCTCGTTGCGGGACTTAACCCAACATCTCACGACACGAGCTGACGACAGCCATGCAGCACCTGTGTTATGGCTCCCTTTCGGGCACCCCCACCTCTCAGCAGGGTTCCATACATGTCAAGGGTAGGTAAGGTTTTTCGCGTTGCATCGAATTAATCCACATCATCCACCGCTTGTGCGGGTCCCCGTCAATTCCTTTGAGTTTTAATCTTGCGACCGTACTCCC
+
GGGGGGGGGGGGGGGGGGGGGGGGGGGGGGGGGGGGGGGGGGGGGGGGGGGGGGGGGGGGGGGGGGGGGGGGGEGGGGGGGGGGGGGGFGGGGGGGGGGGGGGGGGGGGGGGGGGGDGGDGGGGGGGGGG<FGGGGGGGGGGGGGGGGGGGGGGGGGGGGGGGGGGGGGGGGGGGGGGGGGGGG6CGGGGGGGGGGGGGGGGGGGFGGGGGGFGGGFEGGGGGFGGFCGGGGGGGGGGGDDFFGGGFFGGGFFGFFFGGFFGFFAF?FAAFDGC>D99B:BFFFF
@M02542:52:000000000-J9N43:1:1101:18463:5026 1:N:0:GTGAAA
CGAGTTGACCCCGGCAGTCTCCTGTGAGTCCCCATCACCCCGAAGGGCATGCTGGCAACACAGAACAAGGGTTGCGTTCGTTGCGGGACTTAACCCAACATCTCACGACACGAGCTGACGACAGCCATGCACCACCTGTACACCGACCACAAGGGGGACCCTGTCTCCAGGGTTTTCCGGCGTATGTCAAGCCTTGGTAAGGTTCTTCGCGTTGCGTCGAATTAAGCCACATGCTCCGCTGCTTGTGCGGGCCCCCGTCAATTCCTTTGAGTTTTAGCCTTGCGG
+
GGGGGGGGGGGGGGGGGGGGGGGGGGGGGGGGGGGGGGGGGGGGGGGGGGGGGGGGGGGFGGGGGGGGGGGGGGGGGGGGGGGGGGGGGGGGGGGGGGGGGGGGGGGGGGGGGGGGGGGGDEGGGGGGGGGGGGGGGGGGGGGGGGGGGFGGGGGGGGGGGGGGGGGGGGGGEGGGGGGGGGGGGGGGGGGGFCEGGGGGGGGGGGGGGGGGFGGGGGGGGGGGGGGGGGGGGG:7CGEGD>FGGG6=EDDBFGFFFGD>GGF?AFFF9A?DFGFF?FFBD2:B:
@M02542:52:000000000-J9N43:1:1101:15912:5035 1:N:0:GTGAAA
CGGTTTATCACCGGCAGTCTCCCTAGAGTTCCCGACTTAACTCGCTGGCAACTAAGGATAGGGGTTGCGCTCGTTGCGGGACTTAACCCAACATTTCACAACACGAGCTGACGACAGCCATGCAGCACCTGTCTTACGGTTCCCGAAGGCACAACCGCATCTCTGCAGTCTTCCGTAGATGTCAAGAGTAGGTAAGGTTCTTCGCGTTGCGTCGAATTAAACCACATGCTCCACCGCTTGTGCGGGCCCCCGTCAATTCATTTGAGTTTTAATCTTGCGACCGT
+
GGGGGGGGFFGGDGGGGGG<EGGGG@CEGGGGGGGGGGGGGGGEGGGGGFGGGGGGGGGGGGGGGCEFGGGGGGGGGGGEBFGGGGEGGGFGFGGGGGGGGGGGGGGGGFFGGGGGGGGCFFDEDFCDFFGGGGGGGGGGGGGGGGDGGG7FFEGGGGGC*<FF;AFGGBFGGGFGFG:EFG9CFGFGGGGGGGFEGGGGGGGGDGGGDEDE755;CFFGE?FDGGGCFECFCGFCEDEC<>F3EGFFGDC>BGBF>GG6D7)7615<><<DFGFC2<6;FFFB
@M02542:52:000000000-J9N43:1:1101:24016:5040 2:N:0:GTGAAA
CGGTTTATCACCGGCAGTCTCCCTAGAGTTCCCGACTTAACTCGCTGGCAACTAAGGATAGGGGTTGCGCTCGTTGCGGGACTTAACCCAACATTTCACAACACGAGCTGACGACAGCCATTCAGCACCTGTCTTACGGTTCCCGAAGGCACAACCGCATCACTGCAGTCTTCCGTAGATGTCAAGAGTAGGTAAGGTTCTTCGCGTTGCGTTGAATTAAACCACATGCTCTCCCGCTTGTGCGGGCCCCCCTCCATTCCTTTCAGTTTCGTACTTTGGACCGTG
+
GGGGGEGGFFFFGGGEGGGDFGGGGGFDFGFGGGGGGGGGGGGGGEGFGCFGG@FFGGGGGGGEGEGGGG7CEGGGFB=@GGGGGGFGGEFGGGGGGGGGGGFBFE:>ECAF7FG7:FFGG9E@;EGGDGG3FEFGGGGGDCGG>CC:FG8D,DB8DGGEC,4<CFCC,*1=C75,*=*4+4C+3)8A=A+89+;*24=D*@7503>618;)((1/8@F4F<:8:*9<<*..*.714,/3:5)-7>217;C)47*8<)04<F9).6:<<2((((-2*///9.7.0
@M02542:52:000000000-J9N43:1:1101:22089:5051 1:N:0:GTGAAA
CGGTTTATCACCGGCAGTCTCCCTAGGGTTCCCGACTTAACTCGCTGGCAACTAAGGATAGGGGTTGCGCTCGTTGCGGGACTTAACCCAACATTTCACAACACGAGCTGACGACAGCCATGCAGCACCTGTCTTACGGTTCCCGAAGGCACGACCGCATCTCTGCAGTCTTCCGTAGATGTCAAGAGTAGGTAAGGTTCTTCGCGTTGCGTCGAATTAAACCACATGCTCCACCGCTTGTGCGGGCCCCCGTCAATTCCTTTGAGTTTCGGTCTTGCGAACGT
+
GGGGGGGGGGGGGGGGGGGGGGGGGGGGGGGGGGGGGGGGGGGGGGGGGGGGGGGGGGGGGGGGGGGGGGGGGGGGGGGGGGGGGGGGGGGGGGGGGGGGGGGGGGGGGGGGGGGGGGGGGGGGGGGGGGGGGGGGGGGGGGGGGGGGGGGGGGGGGGGGGGGGGGGGFGGGGGGGGGGGGGGGGGGGGGGGGFGGGFGGFGGGGGGGGGGGFCEGGGGGGGGGGGGGGCGGGGGEEGGGG2BDGDBBEDGFDDBBFGGFGGFFFFBFFA<GGDEGFFFF;;>@
@M02542:52:000000000-J9N43:1:1101:23403:5093 1:N:0:GTGAAA
CCCGTTATCCGAGGCGGTTTCGCCAGAGTGCTCAACTAAATTGTAGCAACTGGAGATAAGGGTTGCGCTCGTTGCGGGACTTAACCCAACATCTCACGACACGAGCTGACGACAGCCATGCAGCACCTATATAGAGGCCTATTGCTAGGCGCCGATATTTCTACCGAATTCCTCTACATTTCGACCCCAGGTAAGGTTCTTCGCGTTGCGTCGAATTAAACCACATGCTCCACCGCTTGTGCGGGCCCCCGTCAATTCCTTTGAGTTTCAGCCTTGCGACCGTAC
+
E@@CFGECEEC;C7FCC@FEFGEDB@EFFDFGGGGGGGEGC,6CEGGGEEFGGGGFFGGGFGGGGGEGGGGCFFC@F@EFDGFGGG8FFBFAF<FBFDFGGGGCCGC8FEBCGGGFGFGCGGGGGFFFGGC,@3D<FDCDGFGGGFGFG7<CCF:FG@FG9@F;CC*=CFFFFG9FGGFFG9AC*1=EECGGGGF:?<CCE:8C?CG*8ECEBE8@FCEGF688*0<:+<AFGGDCEG=9947375<5ED<E@D(@<<09:C>F?A>>AAAFFD40,49>;7@F5
@M02542:52:000000000-J9N43:1:1101:9688:5119 1:N:0:GTGAAA
CGGTTTATCACCGGCAGTCTCCCTAGAGTTCCCGACTTAACTCGCTGGCAACTAAGGATAGGGGTTGCGCTCGTTGCGGGACTTAACCCAACATTTCACAACACGAGCTGACGACAGCCATGCAGCACCTGTCTTACGGTTCCCGAAGGCACAACCGCATCTCTGCAGTCTTCCGTAGATGTCAAGAGTAGGTAAGGTTCTTCGCGTTGCGTCGAATTAAACCACATGCTCCACCGCTTGTGCGGGCCCCCGTCAATTCATTTGAGTTTTAATCTTGCGACCGT
+
GGGGGGGGGGGGGGGGGGGGGGGGGGGGGGGGGGGGGGGGGGGGGGGGGGGGGGGGGGGGGDFGGGGGGGGGGGGGGGGGGGGGGGGGGGGGGGGGGGGGGGGGGGGGGGGGGGGGGGGGGGGGGGGGGGGGGGGGGGGGGGGGGGGEGGGGGGGGGGGGGGGFFGGGGGGGGGGGGDGDFGGGGGGGGGGGGGGGGGGGGGGGGGGGGGGGFGGGGGGGGGGGGGGGGFEGGGGGGGGGG0=CEGEEEGGDFG<FFFGFGGFBA?BDAADFGGFGAF>9>B:>
@M02542:52:000000000-J9N43:1:1101:25214:5141 1:N:0:GTGAAA
CACTCAATTAGTAGCGCTGGCACGTCACTCGGCTCCTCGGCTGACTTCGGCTGCAAAGACTTTCTCCTTAGGCGCATGTCTCAGCAACACAAAACGAGGGTTTCGCTCGTTATAGGACTTGACCAAACATCTCACGACACGAGCTGACGACAGCCATGCAGCACCTGTATGAAAGTAAGTACCATCCCGTTAAGGACAGGTTTTCTTGTTCATATGTCAAGGGCTGGTAAGGTTTTGCGCGTTGTATCGAATTAAACCACATGCTCCACCGCTTGTGCAGGCCCCCGTCAATTCCTTTG
+
CCCCCGGGGGGGGGGGGGGGGGGGGGGGGGGGGGGGGGEGGGFGGGGGGGGGGGGGGGFGGGGGGGGFGGGGGEGEGGGGGGGGGGGGGGGDGGGGGGGGGGGGDGCFGGGGGFGGGGGGGGGGDFGGGGGGGGGFGGEGGGGGGGGGGGGGFCFGFGGGGFFBGFGGGGDGFGGGGGGGGGGFGFGGGGGEFGGGGGGGCCFGFGGGGDFGGGGGGGGGFGGGGDGFCFFG+CCFGGE8*?EC8C7C=FFGGGCFCBFGCC6?9:<6FGF@(:9<<D9F?;F?0;FGGGF><-66<B4
@M02542:52:000000000-J9N43:1:1101:12305:5143 1:N:0:GTGAAA
CGAGTTGACCCCGGCGGTCTCCTGTGAGTCCCCAACCTCCCGAAGGAGTTGCTGGCAACACAGGACAAGGGTTGCGCTCGTTGCGGGACTTAACCAAACATCTCACGACACGAGCTGACGACAGCCATGCAGCACCTGTGTTATGGCTCCCTTTCGGGCACCCCCACCTCTCAGCAGGGTTCCATACATGTCAAAGGTAGGTAAGGTTTTTCGCGTTGCATCGAATTAATCCACATCATCCACCGCTTGTGCGGGTCCCCGTCAATTCCTTTGAGTTTTAATCTT
+
GGGGGGGGGGGGGGGGGGGGGGGGGGGGGGGGGGGGGGGGGGGGGGGGGGGGGGGGGGGGGGGGGGGGGGGGGGGGGGGGGGGGGGGGGGGGGGGGGGGGGGGGGGGGGGGGGGGGGGGGGGGGGGGGGGGGGGGGGGGGGGGGGGGGGGGGGGGGGGGGGGFGGGGGGGGGGGGGGGGGGGGGGGGGGGGGFFGGGGGGGGGGGGGGGGGGFGGGGGGGGGGGGGGGGGGGGGGGGGGGGFFFGGFFGGGF@C>B6FGFGD?EFFFFFFFGGGFGBFFFFFFFF
@M02542:52:000000000-J9N43:1:1101:20852:5154 1:N:0:GTGAAA
CGAGTTGACCCCGGCGGTCTCCCGTGAGTCCCCATCACCCCGAAGGGCATGCTGGCAACACGGGACAAGGGTTGCGCTCGTTGCGGGACTTAACCCAACATCTCACGACACGAGCTGACGACAGCCATGCACCACCTGTACACCGACCACAAGGGGGGCACTATCTCTAATGCTTTCCGGTGTATGTCAAGCCTTGGTAAGGTTCTTCGCGTTGCGTCGAATTAAGCCACATGCTCCGCTGCTTGTGCGGGCCCCCGTCAATTCCTTTGAGTTTTAGCCTTGCGG
+
GGGGGGGGGGGGGGGGGGGGGGGGGGGGGGGGGGGGGGGGGGGGGGGGGGGGGGGGGGGGGGGGGGGGGGGGGGGGGGGGGGGGGGGGGGGGGGGGGGGGGGGGGGGGGGGGGGGGGGGGEGGGGFGGGGGGGGGGGGGGGGGGGGGGGGGGGGGGGGGGGGGGGFGFFGGGGGGGGGGGGGGFFGGGGGGGGGGGGGGGGGGGGGGGGGGGEGGGGGEGGGGGGGGGGGGGGG9FGGGGGFFGGG?BCGGFFG>EBEGDGGFFFFFF<A?FGGFG?BFFF:FEE
@M02542:52:000000000-J9N43:1:1101:12065:5211 2:N:0:GTGAAA
CGGTTTGTCACCGGCAGTCTCTCTAGAGTGCCCTTTCGTAGCAACTAGAGACAAGGGTTGCGCTCGTTGCGGGACTTAACCCAACATCTCACGACACGAGCTGACGACAGCCATGCAGCACCTGTGTCCACTTTCTCTTTCGAGCACCTAATGCATCTCTGCTTCGTTAGTGGCATGTCAAGGGTAGGTAAGGGTTTTCGCGTTGCATCGAATTAATCCACATCATCCACCGCTTGGGCGGGTCCCCGGCCAGTCCTTTGAGTTTTACTTTTGCGTCCGTACTCC
+
GGGGGGGGGGGGGGGFGGGFGGGGGGGGGGGFGGGGGGGGGGFFGGGGGGGGGGGGGGGGGGGGGGGGCGGGGGGGGFGGGGGGGGGGGGGGGEGGGCFGGGGGGCFGGGGFFGCFGFGC=DFFGGGGG9EEFGGFFCCG9ECEEGGGBFF9CC,@8,,@CFFGGGFGEDFFCEGGFEG+=FFB93?4=A8A=);CD/47>3>D9347C)5AE;FFFFC8;;4CC79696:9))82(.5(-6;2F03((()/-2*36474A>7469)))-)693(/1<<7)0./9
@M02542:52:000000000-J9N43:1:1101:20151:5219 1:N:0:GTGAAA
CGGTTTATCACCGGCAGTCTCCCTAGAGTTCCCGACTTAACTCGCTGGCAGCTAAGGATAGGGGTTGCGCTCGTTGCGGGACTTAACCCAACATTTCACAACACGAGCTGACGACAGCCATGCAGCACCTGTCTTACGGTTCCCGAAGGCACAACCGCATCTCTGCAGTCTTCCGTAGATGTCAAGAGTAGGTAAGGTTCTTCGCGTTGCGTCGAATTAAACCACATGCTCCACCGATTGTGCGGGCCCCCGTCAATTCATTTGAGTTTTAATCTTGCGACCGT
+
DGDFG>FGGGGGGGGEGGGFFEFFFFEFFFCEFGGGCGGGGGGGGGGCGGGGGGEFCGGGGE,FFCEGGDCFCFGDE>CCCEFF9FF?EGFE<AFG?F<<B7=FFBFEE,FFEGE:F8BFGFGFF8FFGGG<CBCGDC7FF@GFDEFFDDFFGC<<FCFE>,=@FGCCGFF@F;FFGC:;;?GGG@<8@CGG2FGGG<>;B@FGGCECEEGEB=*:CCAGGCCFGG?CF+<F6*08*)*/:)7/C95B59<3>G<>AA*17>2*)464>F<6D>@*)2(39>3@
@M02542:52:000000000-J9N43:1:1101:22463:5221 1:N:0:GTGAAA
CGGTTTGTCACCGGCAGTCTCTCTAGAGTGCCCTTTCGTAGCAACTAGAGACAAGGGTTGCGCTCGTTGCGGGACTTAACCCAACATCTCACGACACGAGCTGACGACAGCCATGCAGCACCTGTGTCCACTTTCTCTTTCGAGCACCTAATGCATCTCTGCTTCGTTAGTGGCATGTCAAGGGTAGGTAAGGTTTTTCGCGTTGCATCGAATTAATCCACATCATCCACCGCTTGTGCGGGTCCCCGTCAATTCCTTTGAGTTTTAATCTTGCGACCGTACTCC
+
GGGGGGGGGGGGGGGGGGGGGGGGGGGGGGGGGGGGGGGGGGGGGGGGGGGGGGGGGGGGGGGGGGGGGGGGGGGGGFGGGGGGGGGGFGGGGGGGGGGGGGGGGGGGGGGGGGGGGGGFGGGGGGFGGGGGGGGGGGGGGGGGGGGGGGGGGGGGGGGGGGGGGGGGGGGGGGFGGGGGGGGGGGGGGGGGGGGGGGGGGGGGGGGGGCGGFGGGGGGGGEGGGFCCFGG=EGDGGGGGGFDGGGFFGDGFFGFFFGGFCFBBFFBBFFFFDC@DB9>?B?FFF
@M02542:52:000000000-J9N43:1:1101:25102:5222 1:N:0:GTGAAA
CGGTTTGTCACCGGCAGTCTCTCTAGAGTGCCCTTTCGTAGCAACTAGAGACAAGGGTTGCGCTCGTTGCGGGACTTAACCCAACACCTCACGACACGAGCTGACGACAGCCATGCAGCACCTGTGTCCACTTTCTCTTTCGAGCACCTAATGCATCTCTGCTTCGTTAGTGGCATGTCAAGGGTAGGTAAGGTTTTTCGCGTTGCATCGAATTAATCCACATCATCCACCGCTTGTGCGGGTCCCCGTCAATTCCTTTGAGTTTTAATCTTGCGACCGTACTCC
+
GGGGGGGGGGGGGFGGGGGGGGGGGGGGGGGGGGGGGGGGGGGGGGGGGGGGGGGGGGGGGGGGGGGGGGGGGGGGGGGGGGGGGGGGGGGGGGGGGGGGGGGGGGGGGGGGGGGGGGGGGGGGGGGGGGGGGGGGGGGGGGGGGGGGGGGGGGGGGGGGGGGGGGGGGDGGGGGGCGGFGGGGGGGGGGGGGCGGGGFGGGGGDGGGGGGGFGGGGGGGGGGGGGGGGGGGGGGGGGGGGFFGGGFEEGGFFGFFBGGFFCBFBFBFFFFGGF3DFFFFFFFFF
@M02542:52:000000000-J9N43:1:1101:4642:5242 1:N:0:GTGACA
CGGTTTGTCACCGGCAGTCTCCCTGGAGTGCTCTTGCGTAGCAACTAGGGACAAGGGTTGCGCTCGTTGCGGGACTTAACCCAACATCTCACGACACGAGCTGACGACAGCCATGCAGCACCTGTGTTATGGCTCCCTTTCGGGCACCCCCACCTCTCAGCAGGGTTCCATACATGTCAAGGGTAGGTAAGGTTTTTCGCGTTGCATCGAATTAATCCACATCATCCACCGTTTGTGCGGGTCCCCGTCAATTCCTTTGAGCTTTAATCTTGAGACCGTACTCCC
+
F@C@FFGGGDGGGDGCEEFEEFFG8@FCFFFGGFFEGGGGGGGGGGGGGGFGGG8@CFGGCFGGGGGGF7BCGGE8FGFGEFGGGGGGGDFFFGGCGGGEG+EFGEGGGGGGGGC8FGGGGFG8FDGDEF9FCAFFGGGFGGGG7FGGGFEGF@CFFFECGGFFCFFGFGGFGG;FCFGFCCCC8ECFFBEGGFFFG<C5CEGEC@+9*;CG@<@C7CCGGGDFG99CEFE**<E8*2:57;7D:CF3C<<=FC)*:+7*/*./:<96:>-2025*368?FF6;7
@M02542:52:000000000-J9N43:1:1101:7026:5260 1:N:0:GTGAAA
CTAGGGGTTGCGCTCGTTGCGGGACTTAACCCAACATTTCACAACACGAGCTGACGACAGCCATGCAGCACCTGTCTTACGGTTCCCGAAGGCACAACCGCATCTCTGCAGTCTTCCGTAGATGTCAAGAGTAGGTAAGGTTCTTCGCGTTGCGTCGAATTAAACCACATGCTCCACCGCTTGTGCGGGCCCCCGTCAATTCATTTGAGTTTTAATCTTGCGACCGTACTCCCCAGGCGGTCTACTTAGTGCGTTAGCTGCGCTACTCACATCACAAGGACACGAACAGCTAGTAGACATC
+
-ACCCGG@FFGGGGGG:FGGECDEGGGFGGGGGDCFGAEFGFEGGGGGGGGGFGGGGDGGFGDECGG<FGGDFFGGFGGGGGGGEFDGGGGGGGGGGGG@CFCGGFGFFFGGCGGGGGGGGEFGGEFFDADDAEGFFFGGCFFGGGFGGFGEGCFCFCGCBCFGGGGGFG,>,3>FFGGG@F:F:FEFF@CEFC*;;8<9CGG9@FFG77<CEFGGGGG7C8EGDEGGFGGCGGFGDC=E>EE+9<A+2<99=DEC3AF>C97<=CCFFG?F>?7=6CB4(4,-39;<FGFGFA9<AA4*9
@M02542:52:000000000-J9N43:1:1101:24675:5338 1:N:0:GTGAAA
CGGTTTGTCACCGGCAGTCTCATTAAAGTGCCCAACTGAATGATGGCAATTAATGACAAGGGTTGCGCTCGTTGCGGGACTTAACCCAACATCTCACGACACGAGCTGACGACAGCCATGCAGCACCTGTGTCCAGGCTCTCTTTCGAGCACCAATCCATCTCTGGAAAGTTCCTGGCATGTCAAGGGTAGGTAAGGTTTTTCGCGTTGCATCGAATTAATCCACATCATCCACCGCTTGTGCGGGTCCCCGTCAATTCCTTTGAGTTTTAATCTTGCGACCGT
+
FGGGGGFGEFFDFEGGGGGFDCGGGFGGGGFE@EGFGGFAFFFEC@GGGCFGFGGGGGGGGGGGGGGGFGGFFFEGDGGGGGFGGFGGGGGFG,BFGFGGGGGGD7C=FFEGEGCEGFCA<B5D=BFFGGF=F=@FFFFEF<FCGGGFGC:DFDGGGFCFFFGGGFDGGGGGGFGGGGGFFGF9B>CECFEFC9FFGFFG>CFGDC=EEEDCFC9CFGGGFE7<6><<C+2<C8;=CCEDC2=DGGBDE<5>:D?B<GF6CF>BA?4<92:4:7@>5<26>BFD
@M02542:52:000000000-J9N43:1:1101:20036:5339 1:N:0:GTGAAA
CGGTTTGTCACCGGCAGTCTCCCTGGAGTGCTCTTGCGTAGCAACTAGGGACAAGGGTTGCGCTCGTTGCGGGACTTAACCCAACATCTCACGACACGAGCTGACGACAGCCATGCAGCACCTGTGTTATGGCTCCCTTTCGGGCACCCCCACCTCTCAGCGGGGTTCCATACATGTCAAGGGTAGGTAAGGTTTTTCGCGTTGCATCGAATTAATCCACATCATCCACCGCTTGTGCGGGTCCCCGTCAATTCCTTTGAGTTTTAATCTTGCGACCGTACTCCC
+
FCFCFG@E<CFECGGGGGGGFGFG8,CCFFGGGGG9FGFGGGGGFFG,FGEGFA@8FEFEFGGGGG@DFGGGGGGGFGGF<<F@F@FE<AEF?F7==F7FGGFFGCFGGEDE<3=AFEB8,B>FGGFFGCFFFFG7><FGF:FEGGGCFEFCEG:72>3<CEFCC<<CCGGEGC@<<99BFFC988CC@F9F<:C8C6CEGGGEC?+<CFFC>?EGGGGGGGFGEGFGGCEGCEGGGGGG59BCGGFBEDGFFFAFFGC=FGAFFFFFAAF7>D)>12<<B6B6>
@M02542:52:000000000-J9N43:1:1101:16902:5365 1:N:0:GTGAAA
ATCCACACCTTCCTCCGGTTTATCACCGGCAGTCTCCCTAGAGTTCCCGACTTAACTCGCTGGCAACTAAGGATAGGGGTTGCGCTCGTTGCGGGACTTAACCCAACATTTCACAACACGAGCTGACGACAGCCATGCAGCACCTGTCTTACGGTTCCCGAAGGCACAACCGCATCTCTGCAGTCTTCCGTAGATGTCAAGAGTAGGTAAGGTTCTTCGCGTTGCGTCGAATTAAACCACATGCTCCACCGCTTGTGCGGGCCCCCGTCAATTCATTTGAGTTTTAATCTTGCGACCGTAC
+
CCCCCGGGGGGGGGGGGGGGGGGGGGGGGGGGGGGGGGGGGGGGGGGGGGGGGGGGGGGGGGGGGGGGGGGGGGGGGGGGGGGGGGGGGGGGGGGGGGGGGGGGGGGGGGGGGGGGGGGGGGGGGGGGGGGGGGGGGGGGGGGGGGGGGGGGGGGGGGGGGGGGGGGGGGGGGGDGGGGGGGGGGGGGGGGGGGGGGGGGGFGGGGGGGGGGGGGGGGGGGGGEGEGGFGGGGGGGGGGGGGGGCGGGGGGGCGGG4A:DGGFFGGDFEGFFFC7@GGFFFFFFFBFGFCF7>>BFF>FF3
@M02542:52:000000000-J9N43:1:1101:19555:5381 1:N:0:GTGAAA
CGAGTTGACCCCGGCAGTCTCCCACGAGTCCCCGCCATGACGCGCTGGCAACGTAGGATAAGGGTTGCGCTCGTTGCGGGACTTAACCCAACATCTCACGACACGAGCTGACGACAGCCATGCACCACCTGTACACCAACCACAAGGGAAGCCACATCTCTGGGGATGTCTGGCGCATGTCAAGCCCAGGTAAGGTTCTTCGCGTTGCATCGAATTAATCCACATGCTCCGCCGCTTGTGCGGGCCCCCGTCAATTCCTTTGAGTTTTAGCCTTACGGCAGTACT
+
GDGCF@@FG,@BC:F@:CE,CF,;C@@:@FG@FCEFCG<F@@66+@FFG8FCCCCG:5C,C9544CFE:7BCBFF8FC::@CAD<FEG<FDEFD>D,,5,B+=@+66CE=B<>CC:<FC,EFC:FGEEG:FBFCA;F:F<:<F3F,3CAFEGG7F:2C,<FD,2B*=FFC9FFG@FE7E2?9<CG8FGG8<+A++<:EE?<*;/C5:;690*)*3::<E7EGGGECAC+2/*::=C:*0*::735/0;E5*7>55F49FF7:-.6)562()9*7*2-01(,,/8*
@M02542:52:000000000-J9N43:1:1101:16427:5386 1:N:0:GTGAAA
CGGTTTGTCACCGGCAGTCTCTCTAGAGTGCCCTTTCGTAGCAACTAGAGACAAGGGTTGCGCTCGTTGCGGGACTTAACCCAACATCTCACGACACGAGCTGACGACAGCCATGCAGCACCTGTGTCCACTTTCTCTTTCGAGCACCTAATGCATCTCTGCTTCGTTAGTGGCATGTCAAGGGTAGGTAAGGTTTTTCGCGTTGCATCGAATTAATCCACATCATCCACCGCTTGTGCGGGTCCCCGTCAATTCCTTTGAGTTTTAATCTTGCGACCGTACTCC
+
GGGGGGGGGGGGGGGGGGGGGGGGGGGGGGGGGGGGGCGGGFGGGGGGFGGGGGGGGFGGGGGGGGGGGGGGGGGGGGGGGGGGGGGGFGFGGGGGFGGGGGGFGGGGGGGGGGGGGGGGGGGGGGGGGGGGGGGFGGGGGGGFGGGGGGGGGGGGGGFGGGGGGEFGGGGGGGFGGGG@FGGGFGGDGGGGGGFGGGEEDGGGGGFF7CFGFGGGCGGGCFCCFGGGGGGGGEGGF4FG:>DGGG@EGGD>4>A4>7FFGD4@<AFFFFFGCG3DB>F<?6)=:
@M02542:52:000000000-J9N43:1:1101:22323:5392 2:N:0:GTGAAA
CGGTTTGTCACCGGCAGCCTCATTAGAGTGCCCTTTCGTAGCAACTAATGACAAGGGTTGCGCTCGTTGCGGGACTTAACCCAACATCTCACGACACGAGCTGACGACAGCCATGCAGCACCTGTGTTACGGCTCTCTTTCGAGCACCCTCTGATCTCTCAAAGGTTCCGTACATGTCAAGGGTAGGTAAGGTTTTTCGCGTTGCATCGAATTAATCCACATCATCCACCGCTTGTGCGGGTCCCCGTCAATTCCTTTGAGTTTTAATCTTGCGACCGTACTCCC
+
GGGGGGGGGGGGGGGGGGGGGGGGGGGGGFGGGGGGGGGGGGGGGGGGGGGGGGGGGGGGGGGGGGGGGGGGGGGGGGGGGGGGGGGGGGGGGGGDGGDGGGGGGGGGGGGGGGGGGA@FFGGGGGGGFFGGGCEFEGFGC6DGGGGGGCFDGGGGGG:DG7CFGGGGGGGFGGGDCFCF4EGFC96BAFFFCFGFFCBGDEFE?FF?;AFF?FGFF?FFF2?C7+=2CDF9.<@:).C>>BF0>?F6:</:>CC<<)/-(9*6<<?>AA<4-(-)17B;))/)0
@M02542:52:000000000-J9N43:1:1101:7399:5395 1:N:0:GTGAAA
CGGTTTGTCACCGGCAGTCTCTCTAGAGTGCCCTTTCGTAGCAACTAGAGACAAGGGTTGCGCTCGTTGCGGGACTTAACCCAACATCTCACGACACGAGCTGACGACAGCCATGCAGCACCTGTGTCCACTTTCTCTTTCGAGCACCTAATGCATCTCTGCTTCGTTAGTGGCATGTCAAGGGTAGGTAAGGTTTTTCGCTTTGCATCGAATTATTCCACACCATCCAACGCTTGTGCGGGTCCCCGTCATTCCCTTTGAGTTTAAATCTTGCTACCTTACTCC
+
GGGFGGE<6CEFCFGG>GFFC9FFGAFGGGGDGGCGGDFGGGCFGFE<@FDFGF@FGGGGGDGECC=6CFEDEDEGGFFFGFCFGGGGFG,?<B@7+FG:FCFF@+CFG@FGFGCF9C8,,>FFF8=C3=BFE>FGC3=FCEFGCE@<FG@F9FFGC;FC9FGC;@>A:FFGFGGGGDDC9FF>FCCEGC9CC7>FFFG*3*=*5AFG+/*52*3+2<<@F?**=+2*3+3*2;**023*)4)9CF:)*9<)0*.=AG47?CAFB)6).:<7:?**.3).9:=?F
@M02542:52:000000000-J9N43:1:1101:11165:5408 1:N:0:GTGAAA
CGGTTTGTCACCGGCAGTCTCTCTAGAGTGCTCTTGCGTAGCAACTAAAGACAAGGGTTGCGCTCGTTGCGGGACTTAACCCAACATCTCACGACACGAGCTGACGACAGCCATGCAGCACCTGTGTCCACTTTCCCTTTCGGGCACCTAATGCATCTCTGCTTCGTTAGTGGCATGTCAAGGGTAGGTAAGGTTTTTCGCGTTGCATCGAATTAATCCACATCATCCACCGCTTGTGCGGGTCCCCGTCAATTCCTTTGAGTTTTAATCTTGCGACCGTACTCC
+
GGGGGGGGGGGGGGGGGGGGGGGGGGGGGGGGGGGGGGGGGGGGGGEGFGGGGGGGGGGGGGGGGGGGGGGGGGGGGGGGGGGGGGGGDFGGGGGGGGGGGGGGGGGGGGGGGGGGGGGGGGGGFGGGGGGGGGGFGGGGGGGGGGGGGGGGGGGGGC=FGGGGGGGGGGGGGG7::FEGGGGGECCG?EGGGCGGGGGGGGGGGGGGGEDFFGFGGGGGEFGFGGGGGGGGGGEGGGGGG>DGGGFF559@FGFFBDGFFGFFFFBDAABG7D@D6>9??BF=F
@M02542:52:000000000-J9N43:1:1101:16959:5413 1:N:0:GTGAAA
CGGTTTATCACCGGCAGTCTCCCTAGAGTTCCCGACTTAACTCGCTGGCAACTAAGGATAGGGGTTGCGCTCGTTGCGGGACTTAACCCAACATTTCACAACACGAGCTGACGACAGCCATGCAGCACCTGTCTTACGGTTCCCGAAGGCACAACCGCATCTCTGCAGTCTTCCGTAGATGTCAAGAGTAGGTAAGGTTCTTCGCGTTGCGTCGAATTAAACCACATGCTCCACCGCTTGTGCGGGCCCCCGTCAATTCATTTGAGTTTTAATCCTGCGACCGT
+
GGGGGGGGGGGGGGGGGGGGGGGGGGGGGGGGGGGGGGGGGGGGGGGGGGGGGGGGGGGEFFFGGGGGGGGGGGGGGGGGGGGGGGGGGGGGGGGGGGGGGGGGGGGGGGGGGGGGGGGGGGGGGGGGGGGGGGGGGGGGGGGGGGGGGGGGGGGGGGGGGGGGGGGGGGGGGGGGGGGGGGGGGGGGGGGFGGGGGGGGGGGGGGGGEGGGFGGGFGGGGGGGGGGGGGFGGGGEGCEGG>FGGGFFGGGFB<?FB9?FGGAFA?AFFFFGGGFG2:>;>BFF
@M02542:52:000000000-J9N43:1:1101:14914:5417 1:N:0:GTGAAA
GTCCACACCTTCCTCCGGTTTATCACCGGCAGTCTCCCTAGAGTTCCCGACTTAACTCGCTGGCAACTAAGGATAGGGGTTGCGCTCGTTGCGGGACTTAACCCAACATTTCACAACACGAGCTGACGACAGCCATGCAGCACCTGTCTTACGGTTCCCGAAGGCACAACCGCATCTCTGCAGTCTTCCGTAGATGTCAAGAGTAGGTAAGGTTCTTCGCGTTGCGTCGAATTAAACCACATGCTCCACCGCTTGTGCGGGCCCCCGTCAATTCATTTGAGTTTTAATCTTGCGACCGTAC
+
CCCCCGGGGGGGGGGGGGGGGCGGGGGGFGGGGGGGGGGGG,EGGGGGGGGGGGGGGGGGGGGGFGGFGGGGGGGGGGGGGGGGGGGGGGGGGGGDDGGGGGGGGGGGGGGGGGGGGGGGGGGGGGGGGGGGGGGGGGGGGGGGGFGGGGFGGEFGGGGGGGGGGCGCFGGGGD>FGGGGG9FEFFFFGDG7CFGGFFFGGGGG?9EBFGGGFGGGGFCGDEGCECEG3:5<<9CGFGGGFF?C+0<<6C=E=<50*67CGGFFGGC5)>?F>EF=FGFF<4<B><?GGGF=<999>>FF5
@M02542:52:000000000-J9N43:1:1101:22996:5446 1:N:0:GTGAAA
CGGTTTATCACCGGCAGTCTCCCTAGAGTTCCCGACTTAACTCGCTGGCAACTAAGGATAGGGGTTGCGCTCGTTGCGGGACTTAACCCAACATTTCACAACACGAGCTGACGACAGCCATGCAGCACCTGTCTTACGGTTCCCGAAGGCACAACCGCATCTCTGCAGTCTTCCGTAGATGTCAAGAGTAGGTAAGGTTCTTCGCGTTGCGTCGAATTAAACCACATGCTCCACCGCTTGTGCGGGCCCCCGTCAATTCATTTGAGTTTTAATCTTGCGACCGT
+
GGGGGGGGGGGGGGGGGGGGGGGGGGGGGGGGGGGGGGGGGGGGGGGGGGGGGGGGGGGGFGGGGGGGGGGGGGGGGGGGGGGGGGGGGGGGGGGGGGGGGGGGGGEGGGGGGGGGG,FFGFGGGGGGGGGGGGGGGFEGGGGGGGGGGGGGGGGGGGGGGGGGGGGGGGGGGGGGGGGGFGGGGGGGGGGGFFFGGFGGGGGGGGGGGGGGFDGGGGGGGGGGGGGGGFFF?GGGGGGGG0FDGGFBEGGF>GFFFGGFFC9=2<>FBA<FGGFG<A9>6>FE
@M02542:52:000000000-J9N43:1:1101:9086:5446 2:N:0:GTGAAA
CGGTTTGTCACCGGCAGTCTCTCTAGAGTGCCCTTTCGTAGCAACTAAAGACAAGGGTTGCGCTCGTTGCGGGACTTAACCCAACATCTCACGACACGAGCTGACGACAGCCATGCAGCACCTGTGCGACGGTTCTCTTTCGAGCACTCCCACCTCTCAGCGGGATTCCATCCATGTCAAGGGTAGGTAAGGTTTTTCGCGTTGCATCGAATTAATCCACATCATCCACCGCTTGTTCGGGTCCCCGTCAATTCCTTTGAGTTTTAATCTTTCGACCGTACTCCC
+
GGGGGGGGGGGGGGGCGGGFGGGGGGGGGGGGGGGGGGGGGGGGGGFGGGGGGGGGGGGGGGGGGGGGGGGGGGGGGGGGGGGGGGGGGGGGGGGGGGGGGGGFGGGGGGGGGGGGGGGGGGGFG8DDGGFGGGGGGGGGGGGGEGGGGGGDFGCF7:CCFGGGCEGGGGGFGGGGFGGF=FGFF@FFCCF;;FGGG6>CAFFF?FF>,5(78AD*9*+963)+2<7:GG11>)0,).*31:9FFF>F63/CAG:44<*-4@FFF2::A4<26((9C)7)8)/07
@M02542:52:000000000-J9N43:1:1101:16601:5505 1:N:0:GTGAAA
CGAGTTGACCCCGGCGGTCTCCCGTGAGTCCCCGTCACCCCGAAGGGCATGCTGGCAACACGGGACAAGGGTTGCGCTCGTTGCGGGACTTAACCCAACATCTCACGACACGAGCTGACGACAGCCATGCACCACCTGTACACCGACCACAAGGGGGCACCCATCTCTGGATGTTTCCGGTGTATGTCAAGCCTTGGTAAGGTTCTTCGCGTTGCGTCGAATTAAGCCACATGCTCCGCTGCTTGTGCGGGCCCCCGTCAATTCCTTTGAGTTTTAGCCTTGCGG
+
GGGGGGGGGGGGGGGGGGGGGGGGGGGGGGGGGGGGGGGGGGGGGGGGGGGGGGGGGGGFGGGGGGGGGGGGGGGGGGGGGGGGGGGGGGGGGGGGGGGGGGFGGGGGGGGGGGGGGGGGFGGGGGGGGGGGGGGGGGGGGGGGCGGGGGGGGGGGGGGGGGGFGFGGGGGGFGGGGGGGGEGGGGGGGGGGGGGGGGGGGGGGGGGGFGGGFGGGGGGGGGGGGGGGGGGGGGGGGGGGGFFGGGFFGGDFDGBFFGGFGGA=<AFFAFBGGGFF:A>BF>?E>
@M02542:52:000000000-J9N43:1:1101:5399:5513 1:N:0:GTGAAA
GTCCACACCTTCCTCCGGTTTATCACCGGCAGTCTCCCTAGGGTTCCCGACTTAACTCGCTGGCAACTAAGGATAGGGGTTGCGCTCGTTGCGGGACTTAACCCAACATTTCACAACACGAGCTGACGACAGCCATGCAGCACCTGTCTTACGGTTCCCGAAGGCACAACCGCATCTCTGCAGTCTTCCGTAGATGTCAAGAGTAGGTAAGGTTCTTCGCGTTGCGTCGAATTAAACCACATGCTCCACCGCTTGTGCGGGCCTCCGTCAATTCATTTGAGTTTTAATCTTGCGACCGTAC
+
@CCCCFGGGGGGGGGGGGGGGGGGGGGDGGGGGGEGGGGGGGEFFGGGGGGGGGGFGGGGGDGGGGGEGGGGGGGGEFGEFGGGGGGGGGGG7FGFDGGGGGGGGGFGGGGGGGGGGFGGG7+FFGGGGGGC<BFGGGEDFGGGGGGGGGGGGGGDFF@FFGEEFCGFGGGGGG>C>FGFGG7FFGCCFCFF:FGCCGGGFGGGGGGFGGGGGGGGFGDGGGGEEEGGEGGFCFFFGGGGFG6C7EC?FGDGCGFF4<@DDGF3CCD>5>:FAFC*:0:FBFADB<?CCFF*6109((73.
@M02542:52:000000000-J9N43:1:1101:18769:5585 1:N:0:GTGAAA
CGAGTTGACCCCGGCGGTCTCCCGTGAGTCCCCAACCTCCGAAGAGTTGCTGGCAACACGGGACAAGGGTTGCGCTCGTTGCGGGACTTAACCCAACATCCCACGACACGAGCTGACGACAGCCATGCACCACCTGTACACCGACCACAAGGGGGGCACTATCTCTAATGCTTTCCGGTGTATGTCAAGCCTTGGTAAGGTTCTTCGCGTTGCGTCGAATTAAGCCACATGCTCCGCCGCTTGTGCGGGCCCCCGTCAATTCCTTTGAGTTTTAGCCTTGCGGCC
+
GGGGGGGGGFGGGGGGGGGGGGGGGGGGGGGGGGGGGGGGGGGGGGGGGGGGGGGGGGGGGGGGGGGGGGGGGGGGGGGGGGGGGGGGGGGGGGGGGGGGGGGGGGGDGGGGGGGGGEGGDEGGGGGGGGGGGGGGDGCFGGGGGGGGGGGGGGGGGGGGGGGGGGGGGGGGGGGGGGGGGGGGCFGGGGGGGGFGGGGGGGGGGGGGGGG=BGCEDGGGGGGGGFGGGGGG7EGGGGGGG6FFCGEEDDGEFG>B?GGFGGFFFFFFFFFFFF@D:)58:>@E>
@M02542:52:000000000-J9N43:1:1101:11727:5585 1:N:0:GTGAAA
TCTACTTGCGTAGGCAGTCTCACTAGAGTCCCCAACTGAATGATGGCAACTAGTGACAGGGGTTGCGCTCGTTGCAGGACTTAACCTAACACCTCACGGCACGAGCTGACGACAACCATGCAGCACCTTGAAAATTGCCCGAAGGAAGGTCTATTTCTAAACCGATCAATTCCCATTTAAGCCTTGGTAAGGTTCCTCGCGTATCATCGAATTAAACCACATAATCCACCGCTTGTGCGGGCCCCCGTCAATTCCTTTGAGTTTCAAACTTGCGTTCGTACTCCC
+
GGGGGGGAGEGCEEGGGGGGGGGGGFFFEFGGGGGGGGGGGGGGFGFGGGGFGGGGGGGGGCGGGGGGDGGGGGGGGGGGGGGGGGGGGGGGGGGFGGGGGGGGGGGGGGGGGGGGGGGGGGBFGGGGGGGGGGGGGGDGGGGGDFGGGGGGFGGGGGGFGGGGGGGGGGGGGGCFGFGGGGGGGG@GF?CGFG9FGGGGG85EF7CFFCGFFGCGCGGF*00>C9EFCGGDGGF@77CDG>DCEDB>ECDFFG<FFGCFCFBF>:A2?FAFFDBCB<B:B6@FF
@M02542:52:000000000-J9N43:1:1101:23156:5587 1:N:0:GTGAAA
CGGTTTATCACCGGCAGTCTCCCTAGAGTTCCCGACTTAACTCGCTGGCAACTAAGGATAGGGGTTGCGCTCGTTGCGGGACTTAACCCAACATTTCACAACACGAGCTGACGACAGCCATGCAGCACCTGTCTTACGGTTCCCGAAGGCACAACCGCATCTCTGCAGTCTTCCGTAGATGTCAAGAGTAGGTAAGGTTCTTCGCGTTGCGTCGAATTAAACCACATGCTCCACCGCTTGTGCGGGCCCCCGCCAATTCATTTGAGTTTTAATCTTGCGACCGT
+
GGGGGGGGGGGGGGGGGGGGGGGGGGGGGGGGGGGGGGGGGGGGGGGGGGGGGGGGGGGGGGGGGGGGGGGGGGGGGGGGGGGGGGGGGGGGGGGGGGGGGGGGGGGGGGGGGGGGGGGGGGGGGGGGGGGGGGGGGGGGGGGGGGGGGGGGGGGGGGGGGGGGGGGGGGGGGGGGGGGGGGGGGGGGGGGGGGGGGGGGGGGGGGGGGGGGFGGGGGGGGGGGGGGGGGGGGGGGGGGGGDFGGGFFGGGFFGFFFGGFGGBFFFADDBFGGGFG4<>>FFFF
@M02542:52:000000000-J9N43:1:1101:15672:5598 1:N:0:GTGAAA
CGAGTTGACCCCGGCGGTCTCCCGTGAGTCCCCAACCTCCGAAGAGTTGCTGGCAACACGGGACAAGGGTTGCGCTCGTTGCGGGACTTAACCCAACATCTCACGACACGAGCTGACGACAGCCATGCACCACCTGTACACCGACCACAAGGGGGGCACTATCTCTAATGCTTTCCGGTGTATGTCAAGCCTTGGTAAGGTTCTTCGCGTTGCGTCGAATTAAGCCACATGCTCCGCCGCTTGTGCGGGCCCCCGTCAATTCCTTTGAGTTTTAGCCTTGCGGCC
+
GGGGGGGGGGGGFGGGGGGGGGGGGGGGGGGGGGGGGGGGGGGGGGGGGGGGGGGGGGGGGGGGGGGGGGGGGGGGGGGGGGGGGGGGGGGGGGGGGGGGGGGGGGGGGGGGGGGGGGGGGGGGGGFGGGGGGGGGGGGGGGGGGGGGGGGGGEGGGGGGGGGEGFGGGGGGGGGFGGGGGGGGGGGGGGGGGGGGGGGGGGGGGGGGGGGGFGGGGGGGGGGG?FFGGG?FFGGDGGGGGB@G?FBFGGGE@GFEBGGFGGFFAFBBFFFGGG@GFFF0>FBEB
@M02542:52:000000000-J9N43:1:1101:15678:5658 1:N:0:GTGAAA
CGGTTTGTCACCGGCAGTCTCTCTAGAGTGCCCTTTCGTAGCAACTAGAGACAAGGGTTGCGCTCGTTGCGGGACTTAACCCAACATCTCACGACACGAGCTGACGACAGCCATGCAGCACCTGTGTCCACTTTCTCTTTCGAGCACCTAATGCATCTCTGCTTCGTTAGTGGCATGTCAAGGGTAGGTAAGGTTTTTCGCGTTGCATCGAATTAATCCACATCATCCACCGCTTGTGCGGGTCCCCGTCAATTCCTTTGAGTTTTAATCTTGCGACCGTACTCC
+
GGGGGGGGGGGGDGGGGGGGGGGGGGGGGGGGGGGGGGGGGGGGGGGGGGGGGGGGGGGGGGGGGGGGGGGGGDGGGGGGGGGGGGGGGGGGGGGGGGGDGGGFGGGGGGGGGGGGGGGFGGGGGGGGGGGGGGGGGGGGGGGGGGGGGGGGGGGGGGGGGGGGGGGGGGGGGGGGGGGFGGGGGGGGGGGGFFGGGGGGGGGGGGGGFGGGFGGGGGGGGGFGGGGGGGGGGGGGG7E<DFFGGGFFGCCDFGAFFGG?FGFFFFFFFBAGCD376>BBBBFFF
@M02542:52:000000000-J9N43:1:1101:10665:5662 1:N:0:GTGAAA
CGGTTTATCACCGGCAGTCTCCCTAGAGTTCCCGACTTAACTCGCTGGCAACTAAGGATAGGGGTTGCGCTCGTTGCGGGACTTAACCCAACATTTCACAACACGAGCTGACGACAGCCATGCAGCACCTGTCTTACGGTTCCCGAAGGCACAACCGCATCTCTGCAGTCTTCCGTAGATGTCAAGAGTAGGTAAGGTTCTTCGCGTTGCGTCGAATTAAACCACATGCTCCACCGCTTGTGCGGGCCCCCGTCAATTCATTTGAGTTTTAATCTTGCGACCGT
+
GGEGGGGGGGGGGGGGCGGFGGGGGFGGGGGGGGGGGGGGGGGGGGGGGGGGGGGGGGGGGGGEFGGGGGGGGEGGGEGGGGGGGGGGGGGGGGGGGGGGGGGGGEE:FFGGCFGGGGGGGFGGGFGGGGGFGGGGGF:FFGFFDGG<CFGFGGDGGGGGGGGGGGGGGGGGGGGGGGGGGGGGGGG6EFGGGGFGGGFGFGGGDGGGGGDGFEEGGGGGGGGGGGGGGGGGGGGDGCCGG0@CEGFFGGGF>C?5AEDFGGAFD?FFFA40::*>-4(4>>EB
@M02542:52:000000000-J9N43:1:1101:21389:5708 1:N:0:GTGAAA
CGAGTTGACCCCGGCGGTCTCCCGTGAGTCTCCAACCTCCGAAGAGTTGCTGGCAACACGGGACAAGGGTTGCGCTCGTTGCGGGACTTAACCCAACATCTCACGACACGAGCTGACGACAGCCATGCACCACCTGTACACCGACCACAAGGGGGGCACTATCTCTAATGCTTTCCGGTGTATGTCAAGCCTTGGTAAGGTTCTTCGCGTTGCGTCGAATTAAGCCACATGCTCCGCCGCTTGTGCGGGCCCCCGTCAATTCCTTTGAGTTTTAGCCTTGCGACC
+
GGGGGGGGGGGGGGGGGGGGGGGGGGGGGGGGGGGGGGGGGGGGGGGGGGGGGGGGGGGGGGGGGGGGGGGGGGGGGGGGGGGGGGGGGGGGGGGGGGGGFGGGGGGGGGGGGGGGGGGGGGFGGGGGGGGGGGGGGGGGGGEGGGGGGGGGGGGCEC?FFFG9CFFGGGGGGGGGGGGGGGGGGGGGGF@FGGGGGGGGCGGGGFGGGGGDBEGEG5=FGEF?FFDFGFGFGGGGEGGGC?@5+?7:ED>BDDFFFECFGGAFFFB<?ADGGGFG?AF:>>BEF
@M02542:52:000000000-J9N43:1:1101:12885:5719 1:N:0:GTGAAA
CGGTTTGTCACCGGCAGTCTCCTTAGAGTGCCCACCATCACGTGCTGGTAACTAAGGACAAGGGTTGCGCTCGTTACGGGACTTAACCCAACATCTCACGACACGAGCTGACGACAGCCATGCAGCACCTGTCTCAATGCTCCCGAAGGCACCAATCCATCTCTGGAAAGTTCATTGGATGTCAAGGCCTGGTAAGGTTCTGCGCGTTGTATCGAATTAAGCCACATGCTCCACCGCTTGTGCAGGCCCCCGTCAATTCCTTTGAGTTTCGGTCTTGCGACCGT
+
GGGGGGGGGGGGGGGGGGGGGGGGGFGGGGGGGGGGGGGGGGGGGGGGGGGGGGGGFGGGGGGGGGGGGGGGGGGGGGGGGGGGGGGGGGGGGGGGGGGGGGGGGGGGGGGGGGGGGGGGGGGGGGGGGGGGGGGGGGAFFGGGGGGGGGFGGGGGGGGGGGGGGGGGGGGGGGGGGGGGGGGGGGGGGGGGGGGGGGGGGGGGGGGGGGGGFGGGGGGGGGFGGGGGGGGGGGGGGGGGGFFGGG>DGGGFFGFFFGGFGGF?B:AFAA3CCD>FBFB>BFEF
@M02542:52:000000000-J9N43:1:1101:14410:5727 1:N:0:GTGAAA
CGAGTTGACCCCGGCAGTCTCCTGTGAGTCCCCATCACCCCGAAGGGCATGCTGGCAACACAGAACAAGGGTTGCGCTCGTTGCGGGACTTAACCCAACATCTCACGACACGAGCTGACGACAGCCATGCACCACCTGTACACCGACCACAAGGGGGACCCTGTCTCCAGGGTTTTCCGGCGTATGTCAAGCCTTGGTAAGGTTCTTCGCGTTGCGTCGAATTAAGCCACATGCTCCGCTGCTTGTGCGGGCCCCCGTCAATTCCTTTGAGTTTTAGCCTTGCGG
+
GGGGGGGGGGGGDGGGGGGGGGGGGGGGGGGGGGGGGGGGGGGGGGGGGGGGGGGGGGGGGGGGGGGGGGGGGGGGGGGGGGGGGGGGGGGGGGGGGGGGGGGGGGGGGGGGGGGGGGGGGGGGGGGGGGGGGGGGGGGGGGGGGGGGGGDGGGGGGGGGGGGGGGGGGGGGGGGGGGGGGGGGGGGGGGGGGGGFGGGGGGGGGGGGGGGGFGGGGGGGGGGGGFFGGGGF6FDGGGGGGFFGFFFFGGGEEC9DFDG>GGFFFFFFAA::FGFF?A?<A3F>3
@M02542:52:000000000-J9N43:1:1101:13232:5745 1:N:0:GTGAAA
CAGTATATCACTGGCAGTCTCCCTAGAGTTCCCGACTTAACTCGCTGGCAACTAAGGATAGGGGTTGCGCTCGTTGCGGGACTTAACCCAACATTTCACAACACGAGCTGACGACAGCCATGCAGCACCTGTCTTACGGTTCCCGAAGGCACAACCGCATCTCTGCAGTCTTCCGTAGATGTCAAGAGTAGGTAAGGTTCTTCGCGTTGCGTCGAATTAAACCACATGCTCCACCGCTTGTGCGGGCCCCCGTCAATTCATTTGAGTTTTAATCTTGCGACCGTT
+
GGGGGGGGGGGGGGGGGGGGGGGGGGGGGGGGGGGGGGGGGGGGGGGGGGGGGGGGGGGGGGGGGGGGGGGGGGGGGGGGGGGGGGGGGGGGGGGGGGGGGGGGGGGGGGGGGGGGGGGGGGGGGGGGGGGGGGGGGGEGGGGGGGGGGGGGGGGGGGGGGGGGGGGFGGGGGGGGGGGFGGGGGGGGGGGGGGGGGGGGGGGGGGGGGGEGFEGGGGGGGGGGFGGGG?FGGGGEDDGFG:FGGGF@GGD3.7:EF7DFGGA46?BFBFFGGGFC)69629>B)
@M02542:52:000000000-J9N43:1:1101:17799:5764 2:N:0:GTGAAA
CGGTTTATCACCGGCAGTCTCCCTAGAGCTCCCGACTTAACTCGCTGGCAACTAAGGATAGGGGTTGCGCTCGTTGCGGGACTTAACCCAACATTTCACAACACGAGCTGACGACAGCCATGCAGCACCTGTCTTACGGTTCCCGAAGGCACAACCGCATCTCTGCAGTCTTCCGTAGATGTCAAGAGTAGGTAAGGTTCTTCGCGTTGCGTCGAATTAAACCACATGCTCCACCGCTTGTTCGGGCCCCCGTCAATTCATTTTAGTTTTAATCTTTCGACCGT
+
GGGGGGGGGGGGGGGGGGGFGGGGGGGGGGGGGGGGGGGGGGGGGGGGGGGGGGGGGGGGGGGGGGGGGGGGGGGGGGGGGGGGGGGGGGGGGGGGGGGGGGGGGGGGGGCFEGGEEGGGGCFGGGGGFCGGGGGGGGDFGGFGDEEGEFEC,DEGGGDDE99@FGFFGG?FCGGGGGG87++3@<4FCFFF9+;DG<FGFFFFFB>BBEBFF;GFFFGFD<?>EC@?C*5)05@>BFGFB2<1>9>B69D),17.)666)7*)-3<<)45..46C:9555300
@M02542:52:000000000-J9N43:1:1101:23150:5767 2:N:0:GTGAAA
CGGTTTGTCACCGGCAGTCTCTCTAGAGTGCCCTTTCGTAGCAACTAGAGACAAGGGTTGCGCTCGTTGCGGGACTTAACCCAACATCTCACGACACGAGCTGACGACAGCCATGCAGCACCTGTGTCCACTTTCTCTTTCGAGCACCTAATGCATCTCTGCTTCGTTAGTGGCATGTCAAGGGTAGGTAAGGTTTTTCGCGTTGCATCGAATTAATCCACATCATCCACCGCTTGTTCGGGTCCCCGTCAATTCCTTTGAGTTTTAATCTTGCGACCGTACCCC
+
GGGGGGGGGGGGGGGGGGG9FGGGGGGGGGGGGGGGGGGGGGGGGGGGFGGGGFFGGGGGGDGEGGGGEDGGGGGGGGGGGGGGGGGGGFGGGGGGGGEEGGGGGGGGGGFGGGFGGGGGGGGGGFFGGGGGGGGGGFGGGGGGGGGGCFFGFFFDGGG:,@ACFEGGGCF6DDFGGFFF>EGFC28FA8+?E1;=CGFCE:8>(8F6))6;@DDFF7FAG;4BC?6<FG:;7570,):3;(.2;<39?<3>4::6<)9>43*.<B<?A6<AA9()9@)0)))*.
@M02542:52:000000000-J9N43:1:1101:25401:5779 1:N:0:GTGAAA
CGGTTTGTCACCGGCAGTCTCTCTAGAGTGCCCTTTCGTAGCAACTAGAGACAAGGGTTGCGCTCGTTGCGGGACTTAACCCAACATCTCACGACACGAGCTGACGACAGCCATGCAGCACCTGTGTCCACTTTCTCTTTCGAGCACCTAATGCATCTCTGCTTCGTTAGTGGCATGTCAAGGGTAGGTAAGGTTTTTCGCGTTGCATCGAATTAATCCACATCATCCACCGCTTGTGCGGGTCCCCGTCAATTCCTTTGAGTTTTAATCTTGCGACCGTACTCC
+
GGGGGGGGGGGGGGGGGGGGGGGGGGGGGGGGGGGGGGGGGGGGGGGGGGGGGGGGGGGGGGGGGGGGGGGGGGGGGGGGGGGGGGGGGGGGGGGGGGGGGGGGGGGGGGGGGGGGGGGFGGGGGGFGGGGGGGGGGGGGGGGGGGGGGGGGGGGGGFGGFFGGGGGGDGGGGGFGGGE9>FGGFDGFFGGGG;FGGFGGGGGGC5AGGGGDFGGGG7ADCFGGGGGGGGGCGGGGGGGGDBFGGCFD=<*78:AF<EGF7CBFFF<44A>DFGDDFBF?(47*9
@M02542:52:000000000-J9N43:1:1101:13082:5800 1:N:0:GTGAAA
TCGGCTTATCACCGGCAGTCCCCTTAGAGTGCCCAACTAAATGCTGGCAACTAAGGGCGAGGGTTGCGCTCGTTGCGGGACTTAACCCAACATCTCACGACACGAGCTGACGACAGCCATGCAGCACCTGTTCTGGGGCCAGCCTAACTGAAGGACATCGTCTCCAATGCCCATACCCCGAATGTCAAGAGCTGGTAAGGTTCTGCGCGTTGCTTCGAATTAAACCACATGCTCCACCGCTTGTGCAGGCCCCCGTCAATTCCTTTGAGTTTCGGTCTTGCGACC
+
GGGGGGGGGGGGGGGGGGGGGGGGGGGGGGGGGGGFGGGGGGGGGGGGGGGGGGGGGGGGGGGGGGGGGGGGGGGGGGGGGGGGGGGGGGGGGGDGGGGGGGGGGGGGGGGGGGGGGGGGGGGGGGGGGGGGGGGGGGGGGGGGGGGGGGGGGGGGGGGGGGFGGGGG?EFGGGGGGGFEGGGGGGGGGGFGGGGFFGGGGGGGGGGDEGGGEGGGGGGGGGGGGGGGGGGGGGGGGGDDC?FGGGFFFGDEFGFFBGD7CGFFFFFA?AFGG:@D?:AADFFF>
@M02542:52:000000000-J9N43:1:1101:8747:5806 1:N:0:GTGAAA
CGGTTTATCACCGGCAGTCTCCCTAGAGTTCCCGACTTAACTCGCTGGCAACTAAGGATAGGGGTTGCGCTCGTTGCGGGACTTAACCCAACATTTCACAACACGAGCTGACGACAGCCATGCAGCACCTGTCTTACGGTTCCCGAAGGCACAACCGCATCTCTGCAGTCTTCCGTAGATGTCAAGAGTAGGTAAGGTTCTTCGCGTTGCGTCGAATTAAACCACATGCTCCACCGCTTGTTCGGGCCCCCGTCAATTCATTTGAGTTTTAATCTTGCGACCGT
+
GCEGGDGGAFGGGEGGGFGAEGDFDEFGGFGGGGEFGGGGGGFGGGGEGGGGGGGGGGGGGGGGGGGFCCGGGCFEGEEFG@FGGG?FFFGEEGGGGGGFGGGGGEEGGC@FCFGGFFGGGFGGFCCDFDFFEFGFGGDGGGGGGGGGDFCFGGGEGGGDE;FF@EGGGCGCFGDGGGGGGGG@FGGGGGGGGGFFGGGGGGGGGGEGGGGGFGD8DGGGFEFFGGGGGCFFGEGGGGGGG)69EDEEDDGFFGFEAGGFF*6F2<A9ADAGGGFGF<0,,4>D
@M02542:52:000000000-J9N43:1:1101:10368:5825 1:N:0:GTGAAA
CGGTTTGTCACCGGCAGTCTCCCTGGAGTGCTCTTGCGTAGCAACTAGGGACAAGGGTTGCGCTCGTTGCGGGACTTAACCCAACATCTCACGACACGAGCTGACGACAGCCATGCAGCACCTGTGTTATGGCTCCCTTTCGGGCACCCCCACCTCTCAGCAGGGTTCCATACATGTCAAGGGTAGGTAAGGTTTTTCGCGTTGCATCGAATTAATCCACATCATCCACCGCTTGTGCGGGTCCCCGTCAATTCCTTTGAGTTTTAATCTTGCGACCGTACTCCC
+
GGGGGGGGGGGGGGGGGGGGGGGGGGGGGGGGGGGGGGGGGGGGGG<FGGGGGGGGGGGGGGGGGGGGGGGGGGGGGGGGGGGGGGGGGGGGGGGGGGGGGGGGGGGGGGGGGGFGGGGGGGGGGGGGGGGGGFGGGGGGGGGGGGGGGGGGGGGGGGGGGGGGGGGGGGGGGGGGGGGGFFGGGGGGGGGGEGGGGGGGGGGCGGGGGGGGFGGGFGGGGGGGGGGGGGGGGGGF6CEGGFEGGGFFCCCF?DFFAGDFGD<FF<?D<ABCFGBDBBFFFFFFF
@M02542:52:000000000-J9N43:1:1101:17967:5882 1:N:0:GTGAAA
CGGCTTATCACCGGCAGTCCCTTTAGAGTGCCCAACTAAATGATGGCAACTAAAGGCGAGGGTAGCGCTCGTTGCGGGACTTAACCCAACATCTCACGACACGAGCTGACGACAGCCATGCAGCACCTGTCTCCGATCCAGCCGAACTGAAGGACTCCATCTCTGGTGTCCGCGATCGGGATGTCAAGGGTTGGTAAGGTTCTGCGCGTTGCTTCGAATTAAACCACATGCTCCACCGCTTGTGCAGGCCCCCGTCAATTCCTTTGAGTTTCGGTCTTGCGACCG
+
GGGGGGGGGGGGGGGGGGGGGGGGCGGGGGGGGGGGGGGGGGGGGGGGGGGGGGGGGGGGGGGGGGGGGGGGGGGGGGGGGGGGGGGGGGGGGGGGGGGGGGGGGGGGGGGGGGGGGGGGGGGGGGGGGGGGGGGGGGGGGGGGGGGGGGGGGGGGGGGGGGGGGGGGGGGGGGGGGGGGGGGGGGGGGGGGGGGGGGGGGGGGGGGGGGGGFGGGGGGGGGGGGGGGGGGGGGGGGGGGGFFGGGFFGGDEBGFFFGGFDGFFFFF:DFFGGGDDFFFF9;EF3
@M02542:52:000000000-J9N43:1:1101:15407:5893 1:N:0:GTGAAA
CGGTTTATCACCGGCAGTCTCCCTAGAGTTCCCGACTTAACTCGCTGGCAACTAAGGATAGGGGTTGCGCTCGTTGCGGGACTTAACCCAACATTTCACAACACGAGCTGACGACAGCCATGCAGCACCTGTCTTACGGTTCCCGAAGGCACAACCGCATCTCTGCAGTCTTCCGTAGATGTCAAGAGTAGGTAAGGTTCTTCGCGTTGCGTCGAATTAAACCACATGCTCCACCGCTTGTGCGGGCCCCCGTCAATTCATTTGAGTTTTAATCTTGCGACCGT
+
GGGGGGGGGGGGGGGGGGGGGGGGGGGGGGGGGGGGGGGGGGGGGGGGGGGGGGGGGGGGGGGGGGGGGGGGGGGGGGGGGGGGGGGGGGGGGGGGGGGGGGGGGGGGGGGGGGGGGGGGGGGGGGGGGGGGGGGGGGGGGGGGGGGGGGGGGGGGGGGGGGGGFGGGGGGGGGGGGGGGGGGGGGGGGGGGGGGGGGGGGGGGGGGGGGGGFGGFGGGGGGGGGGGGGGGGGGGGGGGGGDFGGGFFGGGFFGFFFGGFGGFFFFBBFFFGGGFGFF;BFFFF
@M02542:52:000000000-J9N43:1:1101:6558:5940 1:N:0:GTGAAA
CGGTTTATCACCGGCAGTCTCCCTAGAGTTCCCGACTTAACTCGCTGGCAACTAAGGATAGGGGTTGCGCTCGTTGCGGGACTTAACCCAACATTTCACAACACGAGCTGACGACAGCCATGCAGCACCTGTCTTACGGTTCCCGAAGGCACAACCGCATCTCTGCAGTCTTCCGTAGATGTCAAGAGTAGGTAAGGTTCTTCGCGTTGCGTCGAATTAAACCACATGCTCCACCGCTTGTGCGGGCCCCCGTCAATTCATTTGAGTTTTAATCTTGCGACCGT
+
GGGGGGGGGEGGGGGGGGGGGGGGGGGGGGGGGGGGGGGGGGGGGGGEGGGGGGGGGGGFGGGGGGGGGGGGGGGGGGGGGGGGGGGGGGGGGGGGGGGGGGGGGEGGGGGGGGGGGGGGGGGGGGGGGGGGGGGGGGGGGGGGGGGGDGGGGGGGEGGGGGCFFGGGGGGGGGGGGGGGGGGGGGGGGGGGGGGGGGGGGGFFGGGG5CGGEGGGGGGGGGGGGGFEFFGGGGGGGDGGG)9CGG:>EGGF:*4DFCGFFGFFFFFFFFFGGG?G<A0363@E
@M02542:52:000000000-J9N43:1:1101:17369:6002 1:N:0:GTGAAA
CGGTTTGTCACCGGCAGTCTCATTAGAGTGCCCTTTCGTAGCAACTAATGACAAGGGTTGCGCTCGTTGCGGGACTTAACCCAACATCTCACGACACGAGCTGACGACGGCCATGCAGCACCTGTGTCCAGGTTCTCTTTCGAGCACTCCCGCATCTCTGCAGGATTCCTGGCATGTCAAGGGTAGGTAAGGTTTTTCGCGTTGCATCGAATTAAACCACATCATCCACCTCTTGTGCGGGTCCCCGTCAATTCCTTTGAGTTTCAACCTTGCGGCCGTACTCCC
+
GGGGGGGGGGGGGGGGGGGGGGGGGGGGGGGGGGGGGGGGGGGGGGGGGGGGGGGGGGGGGGGGGGGGGGGGGGGGGGGGDFGGGGGGEFGGGGGGGGGGGGGGGGGGGGGGGGGGGGGGGGGGGGGGGGGGGGGGGGGGCGGGGGGGFGGGGGGGGGGGGGGGGFFGFGGGGGGGGGGGGGGGGGGFFGGGFBFCFFGGGGGGGGGGGGGGFGGGGGGGGGCFGGGGGGGGGGGGGGGGGFFGGGFFG3DFF7AFFGGFFGFFFFFF<?FGGDFG>FFFFF=?F
@M02542:52:000000000-J9N43:1:1101:19252:6003 1:N:0:GTGAAA
CGGTTTATCACCGGCAGTCTCCTTTGAGTTCCCGGCCGAGCCGCTGGCAACAAAGGATAAGGGTTGCGCTCGTTGCGGGACTTAACCCAACATTTCACAACACGAGCTGACGACAGCCATGCAGCACCTGTCTCAGAGTTCCCGAAGGCACCAAAGCATTTCTGCTAAGTTCTCTGGATGTCAAGGCCAGGTAAGGTTCTTCGCGTTGCATCGAATTAAACCACATGCTCCACCGCTTGTGCGGGCCCCCGTCAATTCATTTGAGTTTTAACCTTGCCGCCGTAC
+
GGGGGGGGCFGGECFGGGGGGGGGGGGGGGGGEFCGGGGECFGGGGDDEFFFGGGFGGGG9EAFGEGGG7FCFGGGGGGGGGFFFFGGGFFDFFGGGFFGGGGGGCFEG@@CFGGEGGGGFGGFGGCFEEC@FFGGGGGGGGGGGGGDGGGFGFFFGFFGGGGCBGGGG;@FFGGGGCFGGGGGGFFGGGFFFCFGGGFGGGGGGGGGGGGF>6CFFGGGF6@*8CFEC9FFEGGGGGCDCA@GGG3DG5D7>D:FFGGFFG>F:6AAFFFGFGF7:(49>F5>)
@M02542:52:000000000-J9N43:1:1101:17671:6004 1:N:0:GTGAAA
CGGTTTATCACCGGCAGTCTCCCTAGAGTTCCCGACTTAACTCGCTGGCAACTAAGGATAGGGGTTGCGCTCGTTGCGGGACTTAACCCAACATTTCACAACACGAGCTGACGACAGCCATGCAGCACCTGTCTTACGGTTCCCGAAGGCACAACCGCATCTCTGCAGTCTTCCGTAGATGTCAAGAGTAGGTAAGGTTCTTCGCGTTGCGTCCAATTAAACCACATGCTCCACCGCTTGTGCGGGCCCCCGTCAATTCATTTGAGTTTTAATCTTGCGACCGTC
+
GGGGGGGGGGGGFGGGGGGGGGGGGGGGGGGGGGGGGGGGGGGGGGGGGGGGGGGGGGGEFFFGCCGGGGGGGGGGGGGGGGGGGGGGFGGGGGGGGGGGGGGGGGGGGGGGGGGGGGGGGGGGFGGGGGGGGGGGGGGGGGGGGD7@CFFG@BEGGGE>FAF;<FE:>F;<FF<?F:C;?;FDCCC>;BCFFFGCF<FGD<9*A=88:EE85*2<D7CCCGGGG82CF+:C6EE:ED*9<)@<7CEFGGG>5C?EB7D?:*68)3)4664*?C8>2<6060<>)
@M02542:52:000000000-J9N43:1:1101:23193:6019 1:N:0:GTGAAA
CGGTTTGTCACCGGCAGTCCCATTAGAGTGCCCTTTCGTAGCAACTAATGGCAAGGGTTGCGCTCGTTGCGGGACTTAACCCAACATCTCACGACACGAGCTGACGACAGCCATGCAGCACCTGTGTTACGGCTCTCTTTCGAGCACTCCTCTATCTCTAAAGGATTCCGTACATGTCAAAGGTGGGTAAGGTTTTTCGCGTTGCATCGAATTAAACCACATCATCCACCGCTTGTGCGGGTCCCCGTCAATTCCTTTGAGTTTCAACCTTGCGGCCGTACTCCC
+
GGGGGGGGGGGGGGGGGGGGGGGGGGGGGGGGGGGGGGGGGGGGGGGGGGGGGGGGGGGGGGGGGGGGGGGGGGGGGGGGGGGGGGGGDGGGGGGGGGGGGGGGGGGGGGGGGGGGGGGGGGGGGGGGGFFGGGGGGGGGGGGGGGGFGGGGGGGGFGGFGGGGGGGGGGGGGGGGGGGGGGGEGGGBFFGGFFGGGGGGGEGGGGGGGGGFFGGGFCFGGGEFFGGGGGGGDGGGGGGGGFFGGGFFGGGFFGFFFFFFGCA?4<>B:277FGFC6;B6?<?FF
@M02542:52:000000000-J9N43:1:1101:15854:6028 2:N:0:GTGAAA
CGGTTTGTCACCGGCAGTCTCTCTAGAGTGCCCTTTCGTAGCAACTAGAGACAAGGGTTGCGCTCGTTGCGGGAGTTAACCCAACATCTCACGACACGAGCTGACGACAGCCATGCAGCACCTGTGTCCACTTTCTCTTTCGAGCACCTAATGCATCTCTGCTTCGTTAGTGGCATGTCAAGGGGAGGTAAGGTTTTTCGGGTTGGATCGAATTAATCCACATAATCAACCGCATGGGCGGGTTCCGGTCAATTCCTTTGAGTTTTTATTTTGAGACCGTAACCC
+
EC:8@FBC9E<FGG:6FCF@F,C6CE9CFF,;6@<,CFC669<FC,CE<FEFFGGGGG8@,@@FDE:B,B:FED+B<9FFDFGGGGGGGFGFFG>FECG:@CGEFCF@CFGFGG<AFFFGDFF8,@EFG;A==FGGG8@ECGGCBECEFFFFGFGGD,,5EFGDE*,=:*,+41ACG,2=BCCB)-)2)2BA@8:FGF)))))2()2738(;=?@AA++2*()+2<@)*28>))8(((*,--((05-(3(*2)2*:<4*)))0))4(()))-)-(**8>5.))/)
@M02542:52:000000000-J9N43:1:1101:21401:6035 1:N:0:GTGAAA
CGGTTTGTCACCGGCAGTCTCCTTAGAGTGCCCACCATAACGTGCTGGTAACTAAGGACAAGGGTTGCGCTCGTTACGGGACTTAACCCGACATCTCACGACACGAGCTGACGACAGCCATGCAGCACCTGTCTCAATGTTCCCGAAGGCACCAATCCATCTCTGGAAAGTTCATTGGATGTCAAGGCCTGGTAAGGTTCTTCGCGTTGCTTCGAATTAAACCACATGCTCCACCGCTTGTGCGGGCCCCCGTCAATTCATTTGAGTTTTAACCTTGCGGCCGT
+
GGGGGGGGGGGGGGGGGGGGGGGGGGGGGGGGGGGGGGGGGGGGGGGGGGGGGGGGGGGGGGGGGGGGGGGGGGGGGGGGGGGGGGGGGGGGGGGGGGGGGGGGGGGGGGGGGGGGGGGGGGGGGGGGGGGGGGGGGGGGGGGGGGGGGGGGGGGGGGGGGGGGGGGGGGGGGGGGGGGGGGGGGGGGGGGGGGGGGFFGFGGGGGEGGGGGFGGGGGGGGGFGGGGGGGGGGGGGGGGGGFFGGGFFGGGFFGFFFGGFGGFFFF<><ADGFGFG9?FFFFFF
@M02542:52:000000000-J9N43:1:1101:17240:6046 1:N:0:GTGAAA
CGGTTTGTCACCGGCAGTCTCTCTAGAGTGCCCTTTCGTAGCAACTAGAGACAAGGGTTGCGCTCGTTGCGGGACTTAACCCAACATCTCACGACACGAGCTGACGACAGCCATGCAGCACCTGTGTCCACTTTCTCTTTCGAGCACCTAATGCATCTCTGCTTCGTTAGTGGCATGTCAAGGGTAGGTAAGGTTTTTCGCGTTGCATCGAATTAATCCACATCATCCACCGCTTGTGCGGGTCCCCGTCAATTCCTTTGAGTTTTAATCTTGCGACCGTACTCC
+
GGGGGGGGGGGGGGGGGGGGGGGGGGGGGGGGGGGGGGGGGGGGGGGGGGGGGGGGGGGGGGGGGGGGGGGGGGGGGGGGGGGGGGGGGGGGGGGGGGGGGGGGGGGGGGGGGGGGGGGGGGGGGGGGGGGGGGGGGGGGGGGGGGGGGGGGGGGGGGGGGGGGGGGFGGGGGGGGGGGGGGGG6CGGGGGGGFGGGGGGGGGEGGGGGGGGFGGGGGGGGGGGGGGGGGGGGGGGFDGGGFFGGGFFGGGFBDAFFGGFGGFFFFFFDAFGDF>D>BFFBF@FF
@M02542:52:000000000-J9N43:1:1101:12237:6050 1:N:0:GTGAAA
CGGTTTATCACCGGCAGTCTCCCTAGAGTTCCCGACTTAACTCGCTGGCAACCAAGGATAGGGGTTGCGCTCGTTGCGGGACTTAACCCAACATTTCACAACACGAGCTGACGACAGCCATGCAGCACCTGTCTTACGGTTCCCGAAGGCACAACCGCATCTCTGCAGTCTTCCGTAGATGTCAAGAGTAGGTAAGGTTCTTCGCGTTGCGTCGAATTAAACCACATGCTCCACCGCTTGTGCGGGCCCCCGTCAATTCATTTGAGTTTTAATCTTGCGACCGT
+
GGGGGGGGGGGGGGGGGFGGGGGGGGGGGGGGGGGGGGGGGGGEGGGGGGGGGGGGGGGGGGGGGGGGGGGGGGGFGGGGGGGGGGGGGEGGGGGGGFGGGGGGGGGGGGGGGGGGGGFGGGGGGGGGGGGGGGGGGGGGGGGGGGGGGGGGGGGGGGGGGGGGGGGGFGFFGGGGFGGGGFGGGGGGGGGGFGFGG?FGGGGGGGGGCGGGFGGGGGGGG?FFCFEGFFGGFGGGGGGGGFFGGGFFGGGFFGFEFGGBFGAFFF<AA):FGGFGFFF;F0BE
@M02542:52:000000000-J9N43:1:1101:9550:6051 2:N:0:GTGAAA
CGGTTTGTCACCGGCAGTCTCTCTAGAGTGCCCTTTCGTAGCAACTAGAGACAAGGGTTGCGCTCGTTGCGGGACTTAACCCAACATCTCACGACACGAGCTGACGACAGCCATGCAGCACCTGTGTCCACTTTCTCTTTCGAGCACCTAATGCATCTCTGCTTCGTTAGTGGCATGTCAAGGGTAGGTAAGGTTTTTCGCGTTGCATCGAATTAATCCACATCATCCACCGCGTGGTCGGGTCCCCGTCCATTCCTTTGAGTTTTTATCTTGCGACCGTACTCC
+
GGGGGGGGGGGGGGGGGGGFGGGGGGGGGGGDGGGGGGGGGDGGGGGGGGGGGGFFGGCFGGGGGGGFGGGGGGEGGFGGGGGGGGGGGG<AEGDGGE=FGGGGGGGGGGGGGFGGGGGGGGGGGGGG9EFEGGGGGGGFGEFFGGGGCGGGFFECF,@7@CF9CEFFGGGFFGGGGG++49D>255?++8;BB7:?F8CBF)89EFECEFF)1CFAFGFGE):@77)*7:;3).,(46((-(-<<?>1-)/):*-64*).79444(4)).6).-97B>:5))19
@M02542:52:000000000-J9N43:1:1101:4473:6080 1:N:0:GTGAAA
CGGTTTGTCACCGGCAGTCTCTCTAGAGTGCCCTTTCGTAGCAACTAGAGACAAGGGTTGCGCTCGTTGCGGGACTTAACCCAACATCTCACGACACGAGCTGACGACAGCCATGCAGCACCTGTGTCCACTTTCTCTTTCGAGCACCTAATGCATCTCTGCTTCGTTAGTGGCATGTCGAGGGTAGGTAAGGTTTTTCGCGTTGCATCGAATTAATCCACATCATCCACCGCTTGTGCGGGTCCCCGTCAATTCCTTTGAGTTTTAATCTTGCGACCGTACTCC
+
EFGGGGGGCFGGCFGGGGG9FFEGGGE<CFEGGGGGGGGGGDGGEFGGGGGGGGGGGGGGGGFGEFGGG>FGFECEFFFFFCGGGGGGGGGGFGGC7BGGGDFD8FFGGC,ADFFFEFFG8FGFGGG<DFGGDFDGGGGGGGGC:FGGGFFCGCDEFGGGGGGCCFGGEGGGGGG9CF9:E5FG5CCEFG9<F<FFGGGGCEEGGGFG?E?EFGF9D:7CFGE6<<@CGGGGEC8E=6CC<B@D=*>5:CDBFG>FAGFFGGFFA><><<<GD755,,3?:?F@6
@M02542:52:000000000-J9N43:1:1101:22949:6085 2:N:0:GTGAAA
CGGTTTGTCACCGGCAGTCTCATTAGAGTGCCCTTTCGTAGCAACTAATGACAAGGGTTGCGCTCGTTGCGGGACTTAACCCAACATCTCACGACACGAGCTGACGACAGCCATGCAGCACCTGTGTTCAGGCTCCCTTTCGGGCACTCCTCGATCTCTCGAGGATTCCTGACATGTCAAGGGTAGGTAAGGTTTTTCGCGTTGCATCGAATTAATCCACATCATCCACCGCTTGTGCGGGTCCCCGTCAATTCCTTTGAGTTTTAATCTTGCGACCGTACCTCC
+
GGGGGGGGGGGGGGGGGGG@FFFGGGGGFFGGGGGGGEGGGGGGGGGFGGGGGGGGGFGGGGGGGGCFFBFGGGGGGGGFFGGGGGGGGGGGGGGGGGGGGGGGGGFDGGFFGGGGGGCGGGFGGEFGGGGGF,,+DGGGGGGGGDGGGE;@EG6@CFFGGGGGEGGFGFEFCGFFGGFFFGGA4>?1=BFF<=FGCC53.).2(6+9153)/67+00<?F389+<B:FF>>3558)-923190>0(44:3:9DG>>9=A:7?AFA?FB4<))(-1)0.7))*90
@M02542:52:000000000-J9N43:1:1101:8880:6159 1:N:0:GTGAAA
ATCCACACCTTCCTCCGGTTTATCACCGGCAGTCTCCCTAGAGTTCCCGACTTAACTCGCTGGCAACTAAGGATAGGGGTTGCGCTCGTTGCGGGACTTAACCCAACATTTCACAACACGAGCTGACGACAGCCATGCAGCACCTGTCTTACGGTTCCCGAAGGCACAACCGCATCTCTGCAGTCTTCCGTAGATGTCAAGAGTAGGTAAGGTTCTTCGCGTTGCGTCTAATTAAACCACATGCTCCACCGCTTGTGCGGGCCCCCGTCAATTCATTTGAGTTTTAATCTTGCGACCGTAC
+
CCCCCGGGGGGGGGFGGGGGGGGGGGGGGDGGGGGGFGGGFGGGGGGGEEGGGGGGGGGGGGGGGGGGGGGGGGGGGGGGGGGGGGGGGGGGGGGGGGGGGGGGGGDFFGFGGFFGD8:FCCGGGGFGEDGG8FGGGGGGGGGGGGGGGGFGCFGGFFGEEGGEGGGFGGGGGGGGGGGGGG:FFGGGGGGFG:,C>?FGGGGGGGG9F:FGGGGGGGGGGGEEEEC5)*+AFGGGGGFGGGGG9ECFGGCECGGG7A>GGGFEGDGD@DBF<C:FGGFF6>AB<ABGCFF><7>>F9B:;
@M02542:52:000000000-J9N43:1:1101:24153:6161 1:N:0:GTGAAA
CGGTTTATCACCGGCAGTCTCCCTAGAGTTCCCGACATTACTCGCTGGCAACTAAGGATAAGGGTTGCGCTCGTTGCGGGACTTAACCCAACATTTCACAACACGAGCTGACGACAGCCATGCAGCACCTGTCTTAGCGTTCCCGAAGGCACAATCGTATCTCTACAATCTTCGCTAGATGTCAAGAGTAGGTAAGGTTCTTCGCGTTGCGTCGAATTAAACCACATGCTCCACCGCTTGTGCGGGCCCCCGTCAATTCATTTGAGTTTTAATCTTGCGACCGT
+
GGGGGGGGGGGGGGGGGGGFGGGGGGGGGGGGGGGGGGGGGGGGGGGGGGGGGGGGGGGGGGGGGGGGGGGGGGGGGGGGGGGGGGGGGGGGGGGGGGGGGGGGGGGGGGGGGGGGGGGGGGGGGGGGGGGGGGGGGGGGGGGGGGGGGGGGGGGGGGGGGGGGGGGGGGGGGGGGGGGGGGGGGGGGGGGGGGGGGGGGGGGGGGGGGGGGFGGGGGGGGGFGGGGGGGGGGGGGGGGFG2FGDGF>GGGEDDFEFGGFGGFFF?DBBFFGGFFG9>BFBBFE
@M02542:52:000000000-J9N43:1:1101:23812:6170 1:N:0:GTGAAA
CGGTTTATCACCGGCAGTCTCCCTAGAGTTCCCGACTTAACTCGCTGGCAACTAAGGATAGGGGTTGCGCTCGTTGCGGGACTTAACCCAACATTTCACAACACGAGCTGACGACAGCCATGCAGCACCTGTCTTACGGTTCCCGAAGGCACAACCGCATCTCTGCAGTCTTCCGTAGATGTCAAGAGTAGGTAAGGTTCTTCGCGTTGCGTCGAATTAAACCACATGCTCCACCGCTTGTGCGGGCCCCCGTCAATTCATTTGAGTTTTAATCTTGCGACCGT
+
GGGGGGGGGGGGGGGGGGGCEFGGGGGGGGGGGGGGGGGGGGGGGGGGGGGGGGGGGGGGGGGGGFEGGGGGGGGFGGGFGGGGGGGGGGGGGGGFGGGGGGGGGCGGGCGGCGGGEFGGGGFGGGGGGGGFGGGFFFGGGGGGGGGGGF7FCGFGEGDGGGGGFFFGGGGGGGGGGGGGGGCGGCFGCFGGFFGFGFGGGGGGEGGGGGGGFGGGGGGGGGGGGGGFG79EGGFGGCG3D?FDCGEEEGDF>D<BFDFFGGBFFBB<>><GFGB764610;)8
@M02542:52:000000000-J9N43:1:1101:26662:6250 1:N:0:GTGAAA
CAGGTTATCCCTGGCAGTCCCTCTAGAGTGCCCAACTTAATGCTGGCAATTAATGACAAGGGGTGCGCGCGTTGCGGGACTTAACCCAACATCTCACGACACGAGCTGACGACAGCCATGCAGCACCTGTGTCCAGGCTCTCTTTCGAGCACCAATCCATCTCTGGAAAGTTCCTGGCATGTCAAGGGTAGGTAAGGTTTTTCGCGTTGCATCGAATTAATCCACATCATCCACCGCTTGTGCGGGTCCCCGTCAATTCCTTTGAGTTTTAATCTTGCGACCGT
+
GGG8FGGGGAFEFGGGGGG<F<FGGGGGG,FGGCFGGGGGC,C@@,,C9CCFC<<CCF,6CF68+CFG+C>===?FGGDDFGDAFCFBFEF<<E,9C,+@FG+:FC7,5:+3>C+8>>A,3,3,6@CC8EFGGAC<BCFEGGFA9=><FFGGGGG7<FFGGGGGGBEC<@DFFGC<CCFGGGGGGGFGGGGGGGGGGGGFGGGGGGGGDE6CFEGGGGGGCFGGGGGCFFGFGGGGGGGGG?FGGG>DGCF>DGFE4:FFGGFFAB4ABDFFFGFG<BBFFFFF
@M02542:52:000000000-J9N43:1:1101:26152:6270 1:N:0:GTGAAA
CGGTTTATCACCGGCAGTCTCCCTAGAGTTCCCGACTTAACTCGCTGGCAACTAAGGATAGGGGTTGCGCTCGTTGCGGGACTTAACCCAACATTTCACAACACGAGCTGACGACAGCCATGCAGCACCTGTCTTACGGTTCCCGAAGGCACAACCGCATCTCTGCAGTCTTCCGTAGATGTCAAGAGTAGGTAAGGTTCTTCGCGTTGCGTCGAATTAAACCACATGCTCCACCGCTTGTGCGGGCCCCCGCCAATTCATTTGAGTTTTAATCTTGCGACCGT
+
GGGGGGGGGGGGGGGGGGGGGGGGGGGGGGGGGGGGGGGGGGGGGGGGGGGGGGGGGGGGGGGGGGGGGGGGGGGGGGGGGGGGGGGGGGGGGGGGGGGGGGGGGGGGGGGGGGGGGGGGGGGGGGGGGGGGGGGGGGGGGGGGGGGGGGGGGGGGGGGGGGGGDGFGGGGGFGGGGGGGGGGGGGGGGGGGGGGGGGGGGGGGGGGGGGGGFGGGGGGGGGGGGGGGGGGGGGGGGGGGG?FGDGFEGGGB)C6BBGGFGG<4<BBFFFFGGGFGFFF9>;EF
@M02542:52:000000000-J9N43:1:1101:13433:6284 1:N:0:GTGAAA
CGGTTTGTCACCGGCAGTCTCTCTAGAGTGCCCTTTCGTAGCAACTAGAGACAAGGGTTGCGCTCGTTGCGGGACTTAACCCAACATCTCACGACACGAGCTGACGACAGCCATGCAGCACCTGTGTCCACTTTCTCTTTCGAGCACCTAATGCATCTCTGCTTCGTTAGTGGCATGTCAAGGGTAGGTAAGGTTTTTCGCGTTGCATCGAATTAATCCACATCATCCACCGCTTGTGCGGGTCCCCGTCAATTCCTTTGAGTTTTAATCTTGCGACCGTACTCC
+
GGGGGGGGGGGGGGGGGGGGGGGGGGGGGGGGGGGGGGGGGGGGGGGGGGGGGGGGGGGGGGGGGGGGGGGGGGGGGGGGGGGGGGGGGGGGGGGGGGGGGGGGGGGGGGGGGGGGDGGFGGGGGGGGGGGGGGGGGGGGGGGGGGGGGGGGGGGGGGGGGGGGGGGGGGGGGGEFFGGGGGGGGGGGGGGGGGGGGGGGGGGGGGGFFGGGFGGGGGGGGGGGGGGGGGGGGGGGGGGGGFFGGFFFGGGFFGFFFEGFGGFFBBFFFFFGGG@DFFBFFFFFF
@M02542:52:000000000-J9N43:1:1101:10754:6306 1:N:0:GTGAAA
ATCCACACCTTCCTCCGGTTTATCACCGGCAGTCTCCCTAGAGTTCCCGACTTAACTCGCTGGCAACTAAGGATAGGGGTTGCGCTCGTTGCGGGACTTAACCCAACATTTCACAACACGAGCTGACGACAGCCATGCAGCACCTGTCTTACGGTTCCCGAAGGCACAACCGCATCTCTGCAGTCTTCCGTAGATGTCAAGAGTAGGTAAGGTTCTTCGCGTTGCGTCGAATTAAACCACATGCTCCACCGCTTGTTCGGGCCCCCGTCCATTCATTTGAGTTTTAATCTTGCGACCGTAC
+
CCCCCGGGDCGGGGGGGGFFGGGGGGGGCEGG8EFGGGGFGGGFFGGGGGGGGGGGGFGGEGGGDFGGGGGGGGGGGGGGGGGGGGGGG<=FGEFGGGGGGDFCGGGGGGGGGGGG=FFCFCEGFGGCEC@FGGGFGGGGGGGGGGGGGG<>FCGG7F@FGGGGGGGGGGGGGGEGGGGGCCFGCFB9F<CC@@FGGDCFGFFBCGECFECF9>+<ECFGGGEEGCEGFGCGFCEGGF=GCC<<+A?+C@8E*7>C*6>3ECFEGGD>@),94+2=7D:F?<>>AA)*208049>>6;FF5
@M02542:52:000000000-J9N43:1:1101:4225:6329 1:N:0:GTGAAA
CGGTTTGTCACCGGCAGTCTCTCTAGAGTGCCCTTTCGTAGCAACTAGAGACAAGGGTTGCGCTCGTTGCGGGACTTAACCCAACATCTCACGACACGAGCTGACGACAGCCATGCAGCACCTGTGTCCACTTTCTCTTTCGAGCACCTAATGCATCTCTGCTTCGTTAGTGGCATGTCAAGGGTAGGTAAGGTTTTTCGCGTTGCATCGAATTAATCCACATCATCCCCCGCTTGTTCGGGTCCCCGTCAATTCCTTTGAGTTTTAATCTTGCGACCGTACTCC
+
8FDGFGDEFGGCFGGGGGFGGGGGGCGGG,CEF8FCC7EFFGGGGGGGD9CEFFEFGFFFFF@7,FF=FGGGGC=CFFFGAF=?FGGGGGFGF>FGGDFE:CFGE7+@=FCFCGCCECFGEDF,@8,,=<,CF9CFBEFGCFCCGGG7DFCF=FAF9,@,,@,DFFGGFEGEGCF:FG,?DFFGCEFC>CCCG;CFGC,48BBE*:>CCE?*)A<CD+1*3A>+;?FF*:C55*;*0009D>7<FG@>7<<)1*)94CFFC3:FA><0<<4D005>>99<26)89
@M02542:52:000000000-J9N43:1:1101:14665:6362 2:N:0:GTGAAA
CGGTTTGTCACCGGCAGTCTCTCTAGAGTGCCCTTTCGTAGCAACTAGAGACAAGGGTTGCGCTCGTTGCGGGACTTAACCCAACATCTCACGACACGAGCTGACGACAGCCATGCAGCACCTGTGTCCACTTTCTCTTTCGAGCACCTAATGCATCTCTGCTTCGTTAGTGGCATGTCAAGGGTAGGTAAGGTTTTTCGCGTTGCATCGAATTAATCCACATCATCCACCGCTTGTTCGGGTCCCCGTCAATTCCTTTGAGTTTTAATCTTTCGACCGTACTCC
+
GGGGGGGGGGGGGGGGGGGFGGGGGGGGGGGGGGGGGGGGGGGGGGGGAFFGGGGGGGGGGGGDFGGGGGGGGGGGGGCGGGGGGGGGGGGGGGGGGFGGGGGGGGGGGGGGGGGGGAECFGDGGGGGFGGGGGGGGGGGGGGGGGGGGGGGGGGGGAFGGGGGGGGGFGGFGGGGGGCE69C5*8?FF666>1?>FGFD58AD(5*)95;FE77A@CCAFE;C?9/6*>(2753:7)2899?0@F:610*94DC<>27):59<<B>24>A99<(1*8)773)=?
@M02542:52:000000000-J9N43:1:1101:24556:6420 1:N:0:GTGAAA
CGGTTTGTCACCGGCAGTCTCCTTAGAGTGCCCACCATCACGTGCTGGTAACTAAGGACAAGGGTTGCGCTCGTTACGGGACTTAACCCAACATCTCACGACACGAGCTGACGACAGCCATGCAGCACCTGTCTCAATGCTCCCGAAGGCACCAATCCATCTCTGGAAAGTTCATTGGATGTCAAGGCCTGGTAAGGTTCTTCGCGTTGCTTCGAATTAAACCACATGCTCCACCGCTTGTGCGGGCCCCCGTCAATTCATTTTAGTTTTAACCTTGCGGCCGT
+
GGGGGGGGGGGGGGGGGGGGGGGGGGGGGGGGGGGGGGGGGGGGGGGGGGGGGGGGGGGGGGGGGGGGGGGGGGGGGGGGGGGGGGGGGGGGGGGGGGGGGGGGGGGGGGGGDGGGGGGGGGGGGGGGGGGGGGGGGGGGGGGGGGGGGGGGGGGGGGGGGFGGGGGGGGGGGGGGGGGGGGGGGGGGGGGGGGGGGGGGGGGGGGGGGGGGFGGGGGGGGGGGGFGGGFGGGGGGGDGGG?FGGGFFGGGFFGFFFGGFGGFFF::AA>D4D:FGFF96;;DF
@M02542:52:000000000-J9N43:1:1101:12848:6428 1:N:0:GTGAAA
CGGTTTGTCACCGGCAGTCTCTCTAGAGTGCCCTTTCGTAGCAACTAAAGACAAGGGTTGCGCTCGTTGCGGGACTTAACCCAACATCTCACGACACGAGCTGACGACAGCCATGCAGCACCTGTGCGACGGTTCTCTTTCGAGCACTCCCACCTCTCAGCGGGATTCCATCCATGTCAAGGGTAGGTAAGGTTTTTCGCGTTGCATCGAATTAATCCACATCATCCACCGCTTGTGCGGGTCCCCGTCAATTCCTTTGAGTTTTAATCTTGCGACCGTACTCCC
+
GGGEFGGGGGGGGGGGGEGFFGGGGGGGGGGGGGGDGGGGGGGGGGGGGGFGGGGFGGGGGGGGGGGGGGGGGGGGGGGGGGGGGGGGCGFGGGGGGGEGEEGGGGEEGGGGGFCFG9FF8FDDFAFGG7>@FFGFCFGGFGGFDGGCFGGGGGFGFGGGDEGGDGGCFGFGGCFGGGGGFCE9<CGGFGGG<FGGGFDEGGGGGGGGGFGGFGGGCCCFFF8C@CEFGGEEEGFG+:=C<>BCFFEFG3<FFGFF>G7@FGFFBFF426ACF3<C6;?:066?F
@M02542:52:000000000-J9N43:1:1101:8995:6442 1:N:0:GTGAAA
CGGTTTGTCACCGGCAGTCTCTCTAGAGTGCCCTTTCGTAGCAACTAGAGACAAGGGTTGCGCTCGTTGCGGGACTTAACCCAACATCTCACGACACGAGCTGACGACAGCCATGCAGCACCTGTGTCCACTTTCTCTTTCGAGCACCTAATGCATCTCTGCTTCGTTAGTGGCATGTCAAGGGTAGGTAAGGTTTTTCGCGTTGCATCGAATTAATCCACATCATCCACCGCTTGTGCGGGTCCCCGTCAATTCCTTTGAGTTTTAATCTTGCGACCGTACTCC
+
GGGGGGGGGGGGEEGGGGGGGGGGGGGGGGGGGGGGGGGGGGGGGGGFGGGGGGGGGGGGGGGGGGGGGGGGGGGGGGGGGGGGGGGGDGGGGGGGGGGGGGGGGGGGGGGGGGGGGGGGGGGGGGGGGGGGGGGGGGGFFGGGGGGGGGFGGGGGGGGGGGGGGGGGFEGGGEFGGGGCGGFECFGCFGGGGCGGGGC8EDGGEGGGGGGGFGGC7CFFFGGGFFFGFFFEGGG=EFFCDBFDCGFFGDD>BGAFFGGF=FFFBFFBFAAG7C)9>>6?:BFB@
@M02542:52:000000000-J9N43:1:1101:8675:6446 1:N:0:GTGAAA
CGGTTTATCACCGGCAGTCTCCCTAGAGTTCCCGACTTAACTCGCTGGCAACTAAGGATAGGGGTTGCGCTCGTTGCGGGACTTAACCCAACATTTCACAACACGAGCTGACGACAGCCATGCAGCACCTGTCTTACGGTTCCCGAAGGCACAACCGCATCTCTGCAGTCTTCCGTAGATGTCAAGAGTAGGTAAGGTTCTTCGCGTTGCGTCGAATTAAACCACATGCTCCACCGCTTGTGCGGGCCCCCGTCAATTCATTTGAGTTGTAATCTTGCGACCGT
+
FGGEEEFGGGFFFFGGGGGECFGGGGGGGGGGGGGGGGGGGGGGEGGGGGGGFFGGGGGGG<FGGGGGGGGGGGGGGGGEGGGGGGFFDFFCGGGGGFEGGGGCCFEGEGGD7CFGGGGFFFEGFCFGGGFGGFGGGGCGEGG@FGGGGGGGGGG:FGGD7FGGGGGGGGGGGGGGFGGF?C@CGGGGGGGGGGFFFFGGGGGGGGGGGGGGB=EEDFCFFCFGGGC+<996CGAEGGGGF74CE<BBGGGE5C?B2CC?D7A?<<<>2:ACFFFGDB0>,4>7
@M02542:52:000000000-J9N43:1:1101:7990:6454 2:N:0:GTGAAA
GTCCACACCTTCCTCCGGTTTATCACCGGCAGTCTCCCTAGAGTTCCCGACTTAACTCGCTGGCAACTAAGGATAGGGGTTGCGCTCGTTGCGGGACTTAACCCAACATTTCACAACACGAGCTGACGACAGCCATGCAGCACCTGTCTTACGGTTCCCGAAGGCACAACCGCCTCTCTGCAGTCTTCCGTAGATGTCAAGAGTAGGTAAGGTTCTTCGCGTTGCGTCGAATTAAACCACATGCTCCACCTCTTTTGCGGGCCCCAGTCCATTCCTTTTTGTTGTAATCCTTCCAACCTAC
+
CCCCCGGGGGGGGGGGGGEGDFGGFGGGGGGGCFDFFGGGGFFGGCAGGGG>FFEGGGGGGGGGCFFGCGGGG9CFGDGCCFGGGGGGGDGGGGGGGGGGGGGGGGGGGGGGGGGGGGGDEGGGCFGGGGGEF@DGFF9FDGGGGFGFFGADEGFECFD8E7CEGGG6>C519*1;?CEC?CBCF7CFGGGF4/=8FG=FC<FFFFFFFFGCFGF*6AF>;E:(6<BD0(9FFFFFCBFGF8*77>>2>F)4))*.),(45129>0**4*:4)6*:)**.(.4(4425)).**)1*0)096
@M02542:52:000000000-J9N43:1:1101:18351:6460 1:N:0:GTGAAA
CGGTTTGTCACCGGCAGTCTCTCTAGAGTGCCCTTTCGTAGCAACTAGAGACAAGGGTTGCGCTCGTCGCGGGACTTAACCCAACATCTCACGACACGAGCTGACGACAGCCATGCAGCACCTGTGTCCACTTTCTCTTTCGAGCACCTAATGCATCTCTGCTTCGTTAGTGGCATGTCAAGGGTAGGTAAGGTTTTTCGCGTTGCATCGAATTAATCCACACCATCCACCGCTTGTGCGGGTCCCCGTCAATTCCTTTGAGTTTTAATCTTGCGACCGTACTCC
+
GGGGGGGGGGGGGGGGGGGGGGGGGGGGGGGGGGGGGGGGGGGGGGGGGGGGGGGGGGGGGGGGGGGGGGGGGGGGGGGGGGGGGGGGGGGGGGGGGGGGGGGGGGGGGGGGGGGGGGGGGGGGGGGGGGGGGGGGGGGGGGGGGGGGGGGGGGGGGGGGGGGGGGGGGGGGGGGGGGGGGGGGGGGGGGGGGCFGGGGGGGGGEGGGGCEGFGGGGGGGGC5EGGGGGGFEGGG=C7A7C>FGGGFEEDDEFFAFACC=FGFFFFAFFFFG=F37>;FF?FFFF
@M02542:52:000000000-J9N43:1:1101:19000:6486 2:N:0:GTGAAA
CGGTTTATCACCGGCAGTCTCCCTAGAGTTCCCGACTTAACTCGCTGGCAACTAAGGATAGGGGTTGCGCTCGTTGCGGGACTTAACCCAACATTTCACAACACGAGCTGACGACAGCCATGCAGCACCTGTCTTACGGTTCCCGAAGGCACAACCGCATCTCTGCAGTCTTCCGTAGATGTCAAGAGTAGGTAAGGTTCTTCGCGTTGCGTCGAATTAAACCACATGCCCCACCGCTTGTGCGGGCCCCCGCCAAATCATTTTAGTTTTTATTTTTCGACCGT
+
GGGCEGGGGGGGGGGGGGGAFGGGGGGGGGGGGGGGGGFGGFGGGGGGGGGGGGGGGGGGGGGGGGGGGGEGGGGGGGGGGGGGGGGGGGGGGGGGGGGGGGFGEG>FEGGGDEEGGGGGGGG9EGGGGGFGFGGGGFGGGGGGGGGGGGGGFGGDGG>>E,=C?BFFGGGC7<:6C/5+3=DFF<BFFCF4)@CGGFFFBFFF05::053@>9DFFFGFF):8;:F2F*4<>5B;997(().3;69>625)())-(-/4)**))().62(,4)-**9)0).).
@M02542:52:000000000-J9N43:1:1101:11440:6499 1:N:0:GTGAAA
CGAGTTGACCCCGGCAGTCTTCCATGAGTCCCCGGCATAACCCGCTGGCAACATGGAACGAGGGTTGCGCTCGTTGCGGGACTTAACCCAACATCTCACGACACAAGCTGACGACAGCCATGCACCACCTGTGACCGCCCCCGAAGGACCTGCCATCTCTGACAGTTTTGCGGCCATGTCAAACCCAGGTAAGGTTCTTCGCGTTGCATCGAATTAATCCGCATGCTCCGCCGCTTGTGCGGGCCCCCGTCAATTCCTTTGAGTTTTAGCCTTGCGGCCGTACTC
+
GGGGGGGGGGGGGGGGGGGGGGGGGGGGGGGGGGGGGGGGGGGGGGGGGGGGGGGGGGGGGGGGGGGGGGGGGGGGGGGGGGGGGGGGGGGGGGGEFGGGGGGGGGGGGGGGGGGGGGGGGGFGGGGGGGGGGGGGGGGGGGGGGGGGGGGGGGGGGFGGGGGGGGGGGGGGGGGGGGGGGGGFGGGGGGGGGGGGGGGGGGEGGGGGGGEGFGGGGGGGGGGGDG?AFEGGGGEEFG?FGFEGGGFFGCCBFFAFFGGFCFBFFAFABF?FF4@CBBFFF:EF6
@M02542:52:000000000-J9N43:1:1101:11691:6516 1:N:0:GTGAAA
TCGGCTTATCACCGGCAGTCCCCTTAGAGTGCCCAACTAAATGCTGGCAACTAAGGGCGAGGGTTGCGCTCGTTGCGGGACTTAACCCAACATCTCACGACACGAGCTGACGACAGCCATGCAGCACCTGTTCTGGGGCCAGCCTAACTGAAGGACATCGTCTCCAATGCCCATACCCCGAATGTCAAGAGCTGGTAAGGTTCTGCGCGTTGCTTCGAATTAAACCACATGCTCCACCGCTTGTGCGGGCCCCCGTCAATTCCTTTGAGTTTTAACCTTGCGACC
+
GGGGGGGGGGGGGGGGGGGGGGGGGGGGGGGGGGGDFGDFGGGGGGGGGGGGGGGGGGGGGGGGGGGGGGGGGGGGGGGGGGGGGGGGGGGGGGCFGGGGGGGGGGGGGGGGGGGGGGGGGGGGGGGGGGGGGGGFGGGGGGGGGGGGGGGCFFGGGGGGGGGGGGGGGGGGGFGGFGGGEGGGGG:CGGGGCGGGGGCGGGGGGGGGGGDCDFGGGGGGGFGGGGGGGGGGFGGGGGGGGFFGGGFFGGDEFGFFFGGFGCBFFF<-4:>FGGFFFBFAFFFFE
@M02542:52:000000000-J9N43:1:1101:25424:6518 1:N:0:GTGAAA
CGGTTTGTCACCGGCAGTCTCATTAGAGTGCTCTTGCGTAGCAACTAATGACAAGGGTTGCGCTCGTTGCGGGACTTAACCCAACATCTCACGACACGAGCTGACGACAGCCATGCAGCACCTGTGTTCAGGCTCCCTTTCGGGCACTCCTCAATCTCTCAAGGATTCCTGACATGTCAAGGGTAGGTAAGGTTTTTCGCGTTGCATCGAATTAATCCACATCATCCACCGCTTGTGCGGGTCCCCGTCAATTCCTTTGAGTTTTAATCTTGCGACCGTACTCCC
+
GGGGGGGGGGGGGGGGGGGGGGGGGGGGGGGGGGGGGGGGGGGGGGGGGGGGGGGGGGGGGGGGGGGGGGGGGGGGGGGGGGGGGGGGGGGGGGGGGGGGGGGGGGGGGGGGGGFGGGGGGGGGGGGGGGGGGGGGGGGGGGGCGGGFFGGGGGGGGGCGGGGGGGGGGGGGGGGGGGGGGGGFGGGGGGGGGGGGGGGGGGGGGGGGGGGDFGGGGGGGGCGGGGGGGGGGGGGG+:CGGFFGGGFFGGGFFGFFBFCF7CDFFFFFFFF=FC@D>BFFFFFFF
@M02542:52:000000000-J9N43:1:1101:10952:6531 2:N:0:GTGAAA
CGGTTTATCACCGGCAGTCTCCCTAGAGTTCCCGACTTAACTCGCTGGCAACTAAGGATAGGGGTTGCGCTCGTTGCGGGACTTAACCCAACATTTCACAACACGAGCTGACGACAGCCATGCAGCACCTGTCTTACGGTTCCCGAAGGCACAACCGCATCTCTGCAGTCTTCCGTAGATGTCAAGAGTAGGTAAGGTTCTTCGCGTTTCGTCGAATTAATCCACATGCCCCCCCTCTTGCGCGGGACCCCGTCCAGTCATTTGAGTTTTTATCTTTCCGCCCT
+
GGGGGGGGGGGGGGGGGGGFFFGGG8FFGGGGGGDGGGGGGGGEGGFGGGGGGGGGGGGGGGGGGFGGGGCCGGGFDGGGD@FGCFDGG7?F7FFGGGGCFG@CGGGGECFGGGEEGGFGGGGGAFFGGGFFGGFFFFGFCEFG88CCGGGGG6EGDE>5;9==<F9CB4,=,95467*=6=C+:@FF++;4>6:FGFFF6C837BA>9/4;(4<)/7<B7666@CF22*,()07(4(2))40-;>(44(791*)3)6*-4=F24?FF45(4.).?7**).5)0
@M02542:52:000000000-J9N43:1:1101:19268:6537 1:N:0:GTGAAA
CGGTTTATCACCGGCAGTCTCCCTAGAGTTCCCGACTTAACTCGCTGGCAACTAAGGATAGGGGTTGCGCTCGTTGCGGGACTTAACCCAACATTTCACAACACGAGCTGACGACAGCCATGCAGCACCTGTCTTACGGTTCCCGAAGGCACAACCGCATCTCTGCAGTCTTCCGTAGATGTCAAGAGTAGGTAAGGTTCTTCGCGTTGCGTCGAATTAAACCACATGCTCCACCGCTTGTGCGGGCCCCCGTCAATTCATTTGAGTTTTAATCTTGCGACCGT
+
GGGEGGGGGGGGGGGGGGGFFFGGG8CFEGGGGGGGGGDGGGGGGGGEGGGGGGGGGFFAFDGGFFFFEGGDGGGGGGGGGGGGGGGGGGFGGGGGGGGGGGGGGGGGGGGGFGGGGGGGGFGAFGFGGGGGGGGGGGGCGGGGDGGEEGGGGGGGGGGGGGGGGGGGGGGGGGGGGGGGGGGGGGGGGGFGGGGGFFGGGGGGGGGGGGCEFGGGGFGGGGGGGFFFGGF+<*CEGG=GFBFGEGEE=DD@FGFFDGGFFGFFB(-:9AAFCCFFBAF6B>>>
@M02542:52:000000000-J9N43:1:1101:25403:6537 2:N:0:GTGAAA
CGGTTTGTCACCGGCAGTCTCCTTAGAGTGCCCACCATCACGTGCTGGTAACTAAGGACAAGGGTTGCGCTCGTTACGGGACTTAACCCAACATCTCACGACACGAGCTGACGACAGCCATGCAGCACCTGTCTCAATGCTCCCGAAGGCACCAATCCATCTCTGGAAAGTTCATTGGATGTCAAGGCCTGGTAAGGTTCTTCGCGTTGCTTCGAATTAAACCACATGCTCCACCGCTTGTGCGGGCCCCCGTCAATTCATTTTAGTTTTAACCTTTCGGCCGTT
+
GGGGGDEGGGGGGGGGGGGAFGGGGGDGGGGGGGGGGGGGGGGGGGGGGFGGGGGGGGGGGGGGGGGGGGGGGGGGGDCFCGGGGGGGGGGGGGGFGCEGGG@EE@FGECFF@F:+CFGGFGG:CFGFFDE@FFGFFFFGFGGGGGGCGGGGG8FEG?CECFFGGD9699=BFAFGG6*;FFGFFEFF66AAECFGC,AFF6=8<AB>(:4CC0F)9)@FFEFGGFA<DDD?FFF690C?(.<:5>96>BD)(/*4949)6B*).(6AA><34><FC=073B3>)
@M02542:52:000000000-J9N43:1:1101:13698:6548 1:N:0:GTGAAA
CGAGTTGACCCCGGCGGTCTCCCGTGAGTCCCCAACCTCCGAAGAGTTGCTGGCAACACGGGACAAGGGTTGTGCTCGTTGCGGGACTTAACCCAACATCTCACGACACGAGCTGACGACAGCCATGCACCACCTGTACACCGACCACAAGGGGGGCACTATCTCTAATGCATTCCGGTGTATGTCAAGCCTTGGTAAGGTTCTTCGCGTTGCGTCGAATTAAGCCACATTCTCCGCCGCTTGTGCGGGCCCCCGTCAATTCCTTTGAGTTTTAGCCTTGCGGCC
+
GGGGGGGGGDGGGDGEGGGGGGGGGGGGGGGGGGGGGGGGGGGGGGGGGGGGGGGGGGGGGGGGFGGGDGGGGGGGGGGGGGGGGGGGGGGGGGGGGGGGFGGGGGGGGGGGGGGFGGGGGGFGGGFFGGGGGGGGGGGGFCFEEGGGGGGGG7CECEGGGGG+ACGGGGGGGFFGFGGGGGGGGGFGFGGGFFGGGGGGGGGGGGGGEGGGFGGGDGGGGGG?FFCFFC+<0<CEGGCDGFFG6C75:DGFFGFFFEDFCGBFFAA4:5AGG77C><50:9@@<
@M02542:52:000000000-J9N43:1:1101:7914:6563 2:N:0:GTGAAA
CGGTTTGTCACCGGCAGTCTCTCTAGAGTGCCCTTTCGTAGCAACTAGAGACAAGGGTTGCGCTCGTTGCGGGACTTAACCCAACATCTCACGACACGAGCTGACGACAGCCATGCAGCACCTGTGTCCACTTTCTCTTTCGAGCACCTAATGCATCTCTGCTTCGTTAGTGGCATGTCAAGGGTAGGTAAGGTTTTTCGCGTTGCATCGAATTAATCCACATCATGCACCGCTTGTGCGGGTCCCCGGCAATTCCTTTGAGTTTTAATCTTGCCACCGTACTCC
+
GGGGGGGGGGGGCFGGGGGDGGGGGGGGGGGGGGGGGGGGGGGGGGGGGGGGGGGGGGGGGDGDEEGGGGGGGGGFGGGGGGGGGGGGGGGGFGGGDCGGGGGGGGGGGGGGGGGFGGGG@DDFGGGGFGGGGGGFGFGGGDGDGGGGFFFGFGFFGCCC9FGFGDGGDGF>CE7CFCGFFFGEG(:;FFFFB8C7CFFGFBDFF:636=8A;;GFFACAFF8GFFA>4C?9ED>(.):21(36FF<0((1>?CD>2<=44>8>B<9224:4).(2>F)0).)*9
@M02542:52:000000000-J9N43:1:1101:22344:6567 2:N:0:GTGAAA
CGAGTTGACCCCGGCGGTCTCCTGTGAGTCCCCAACCTCCCGAAGGAGTTGCTAGCAACACAGGACAAGGGTTGCGCTCGTTGCGGGCCTTAACCCAACACCTCACGACACGAGCTGACCCCAGCCATTCAACACCTTTACACCGACCACAGGGGGGCACTATCGCTAATGCTTTCCGGGATATGTCAAGCCACTGTACGGTTCTTCGCGTTGCGTTTAAATAAAACACATGCCCCGCAGCCTGTGCGTGCCCCCGTTCATCCCTTTGATTTTTACCTTTTCCGG
+
,@@C<,<C6,F;:+B@7FE:CEFAFA@CCFGFGGEF66F<B@7@@@,,:C,EC,9<,9,,8:,,9F8D4E7C,C87CFCF+BF7=+C::FG<555B+B33++333D@FE@F7:<@E,,3,,+6*@*,5,,,,3@CG6,2?EFGC**>**6=,8*=87EG802<2*/2**::/03+A*:9))256*646=//0()*22+**88)).*93:EF59?3.))*10.47++1.*/))67)4(()-2(((*)),,1*91C5(-(0()**().5)4).).),**0****/07
@M02542:52:000000000-J9N43:1:1101:13169:6582 1:N:0:GTGAAA
CGGTTTGTCACCGGCAGTCTCCTTAGAGTGCTCTTGCGTAGCAACTAAGGACAAGGGTTGCGCTCGTTGCGGGACTTAACCCAACATCTCACGACACGAGCTGACGACAGCCATGCAGCACCTGTGCGACGGTTCCCTTTCGAGCACGACCACCTCTCAGCGGCCTTCCGTCCATGTCAAGGGTAGGTAAGGTTTTTCGCGTTGCATCGAATTAATCCACATCATCCACCGCTTGTGCGGGTCCCCGCCAATTCCTTTGAGTTTTAATCTTGCGACCGTACTCCC
+
GGGGGGGGGGGGDGGGGGGGGGGGGGGGGGGGGGGGGGGGGGGGGGGGGGGGGGGGGGGDGGGGGGGGGGGGGGGGGGGGGGGGGGGGGGGGGGGGGGGGGGGGGGGGGGGGGGGGGGGGGGGGGGGGGGGGGGGGGGGGGGFGGGGGGGGGGGFGGGFGGGGGGGGGGGGG*CFFGGGGGGGGGGGGGGGGCGGGGFGGGGGGGGGGGGGGFGGGGGGGGGGGGGGGGGGGGGGGGGDGGFEGGGFFGGGFFFAFAFGFGGFFFF?BFFFFGGFGFBFFFFFFF
@M02542:52:000000000-J9N43:1:1101:10430:6592 1:N:0:GTGAAA
CGAGTTGACCCCGGCGGTCTCCTGTGAGTCCCCAACCTCCCGAAGGAGTTGCTGGCAACACAGGACAAGGGTTGCGCTCGTTGCGGGACTTAACCCAACATCTCACGACACGAGCTGACGACAGCCATGCACCACCTGTACACCGACCACAAGGGGGGCACTATCTCTAATGCTTTCCGGTGTATGTCAAGCCTTGGTAAGGTTCTTCGCGTTGCGTCGAATTAAGCCACATGCTCCGCTGCTTGTGCGGGCCCCCGTCAATTCCTTTGAGTTTTAGCCTTGCGG
+
GGGGGGGGGGGGGGGGGGGGGGGGGGGGGGGGGGGGGDGGGGGGGGGGGGGGGGGGGGGGGGGGGGGGGGGGGGGGGGGGGGGGGGGEGGGGGGGGGGGGGGGGGGGGGGGGGGGGGGGGGGGGGGGGGGGGGGGGGGGGGGGGGGGGGGGGGGGGGGGGGGGGGGGGFCGGGGGGGGGGGGGGGGGGGGGGGGGGGCCEFFGGGGGGGGGGFGGEC7:DGGGGGGGGGGGGFGFFGDGGGFFGF<)=EGGFFGFB>AD>DG>FADFFBAFGGGFFBFFFFFFF:
@M02542:52:000000000-J9N43:1:1101:11171:6612 2:N:0:GTGAAA
CGGTTTATCACCGGCAGTCTCCCTAGAGTTCCCGACTTAACTCGCTGGCAACTAAGGATAGGGGTTGCGCTCGTTGCGGGACTTAACCCAACATTTCACAACACGAGCTGACGACAGCCATGCAGCACCTGTCTTACGGTTCCCGAAGGCACAACCGCATCTCTGCAGTCTTCCGTAGATGTCAAGAGTAGGTAAGGTTCTTCGCGTTGCGTCGAATTAAACCACCTGCCCCACCGCTTGTGCGGGCCCCCGTCAATCCATTTTAGTTTTAATCTTTCGACCGT
+
GGGGGGGGGGGGGGGGGGGFFGGGGGGGGGGGGGDGGGGGGGGGGGGGGGGGGGGGGGGGGFGGGGGGGGGGGGGGGGGGGGGGGGGGGGGGGGGGGGGGGGGGG7@EGGGGGDGGGGGGGGGGGGGFGGFFGGGGGGGFGEFGGGDEGGGGGGGGGGGEGFEG7FFGGGGFG?EG4CDFFGGFGEFAFAFFFF=FGGFG=@AFFF592>BE;;G:FFGFG87C*/03>*213@59>-96?0ABD09(41CD:D334))).09)),.66AA06)4>:77)))))
@M02542:52:000000000-J9N43:1:1101:22719:6616 1:N:0:GTGAAA
CGGTTTGTCACCGGCAGTCTCTCTAGAGTGCCCTTTCGTAGCAACTAGAGACAAGGGTTGCGCTCGTTGCGGGACTTAACCCAACATCTCACGACACGAGCTGACGACAGCCATGCAGCACCTGTGTCCACTTTCTCTTTCGAGCACCTAATGCATCTCTGCTTCGTTAGTGGCATGTCAAGGGTAGGTAAGGTTTTTCGCGTTGCATCGAATTAATCCACATCATCCACCGCTTGTGCGGGTCCCCGTCAATTCCTTTGAGTTTTAATCTTGCGACCGTACTCC
+
GGGGGGGGGGGGGGGGGGGGGGGGGGGFGGGGGGGGGGGGGGGGGGGGGGGGGGGGGGGGGGGGGGGGGGGGGGGGGGGGGGGGGGGGGGGGGGGGGGGGGGGGGGGGGGGGGGGGGGGGGGGGGGGGGGGGGGGGGGGGGGGFGGGGGGGGGGGGGGGGGGGGGGGGGGGGGGGGGGGGGGGGGGGGGGGGGGGGGGGGGGGGGGGGGGGGFGGGGGGGGGGGGGGGGGGGGGGGGFGGGFFGGGFFEC3>FGFFFFFF=FFFFFFFBFFGGGEGFFFF?FFFF
@M02542:52:000000000-J9N43:1:1101:10476:6625 2:N:0:GTGAAA
CGGTTTGTCACCGGCAGTCTCTCTAGAGTGCCCTTTCGTAGCAACTAGAGACAAGGGTTGCGCTCGTTGCGGGACTTAACCCAACATCTCACGACACGAGCTGACGACAGCCATGCAGCACCTGTGTCCACTTTCTCTTTCGAGCACCTAATGCATCTCTGCTTCGTTAGTGGCATGTCAAGGGTAGGTAAGGTTTTTCGCGTTGCATCGAATTAATCCACATCATCCACCGCTTGTGCGGGTCCCCGTCAATTCCTTGGAGTTTTAATCTTTCGACCGTACTCC
+
GGGGGGGGGGGGGGGGGGGFGGGGGGGGGGGGGGGGGGGGGGGGGGGGGGFDFCGGGGGGGGGGGGGGGGGGDGGGGGGGGGGGGGGG?F@BFDGGGGGGGGGGGGGGE@DFGFGGGGGFDGGCGGGGGGGCFGGGGGFFGGGGEE6:,7@AFGGCFCAFACGGGDEFGGFAFDFGFC>C99DD6@FFFFFA@BDGGF6)=BBE0>A565@A4(+;;FGFGF3CC9FAG:8>>DE(():69>,4<213((*1:C74<A*,4762:9<06<4)))(/9757)8)*0
@M02542:52:000000000-J9N43:1:1101:26768:6627 2:N:0:GTGAAA
CGGTTTGTCACCGGCAGTCTCTCTAGAGTGCCCTTTCGTAGCAACTAGAGACAAGGGTTGCGCTCGTTGCGGGACTTAACCCAACATCTCACGACACGAGCTGACGACAGCCATGCAGCACCTGTGTCCACTTTCTCTTTCGAGCACCTAATGCATCTCTGCTTCGTTAGTGGCATGTCAAGGGTAGGTAAGGTTTTTCGCGTTGCATCGAATTAATCCACATCATACACCGCTTGTGCGGATTCCCGTCAATTTCTTTGAGTTTTAATCTTGCGACCGTACTCC
+
GGGGGGGGGGGGGGGGGGGAFFGGGGDFGFGGGGGGGGGGGGGGGGGGGGGGGGGGGGGGGGGGGGGGGGGGGGGGGGGGGGGGGGDFGGGGGGGGGFGGGGGGGGGGGGGGGGGFGGGGGGGGGCFGGGG>DGFCFGGFEEGFGGGGGFGGGGGFG9EFGGEGGGGGGDFCGGFGGCGAA?7BDE;FFFFFF+;FGGFCA).=3BFFF)/;32CFC8FAF@;+>9+.29807.8??:F?6>((15<483DD>**.6A6<>FF<AF924:494.(1/0)<:5)19
@M02542:52:000000000-J9N43:1:1101:19947:6661 1:N:0:GTGAAA
CGGTTTGTCACCGGCAGTCTCCTTAGAGTGCTCTTGCGTAGCAACTAAGGACAAGGGTTGCGCTCGTTGCGGGACTTAACCCAACATCTCACGACACGAGCTGACGACAGCCATGCAGCACCTGTGCGACGGTTCTCTTTCGAGCACGACCACCTCTCAGCGGCCTTCCGTCCATGTCAAGGGTAGGTAAGGTTTTTCGCGTTGCATCGAATTAATCCACATCATCCACCGCCTGTGCGGGTCCCCGTCAATTCCTTTGAGTTTTAATCTTGCGACCGTACTCCC
+
GGGGGGGGGGGGGGGGGGGGGGGGGGGGGGGGGGGGGGGGGGGGGGGGGGGGGGGGGGGGGGGGGGGGGGGGGGGGGGGGGGGGGGGGGGGGGGGGGGGGGGGGGGGGGGGGGGGGGGGGGGGGGFGGGGGGGGGGGGGGGGGGGGGGGGGGGGCFGGGGGGGGGGGGGGGGGGGGGGGGGGGGGGGGGGGGGGGGGGGGGGGCEDGGGGGGFGGGGGGGGGGGGGGGGGGGGGGG6FGGGFFGGGFFGGGFFGFFFGGFGGFFFF?DFBFGGGFGFFFFFFFFF
@M02542:52:000000000-J9N43:1:1101:24499:6662 1:N:0:GTGAAA
CGGTTTATCACCGGCAGTCTCCCTAGAGTTCCCGACTTAACTCGCTGGCAACTAAGGATAGGGGTTGCGCTCGTTGCGGGACTTAACCCAACATTTCACAACACGAGCTGACGACAGCCATGCAGCACCTGTCTTACGGTTCCCGAAGGCACAACCGCATCTCTGCAGTCTTCCGTAGATGTCAAGAGTAGGTAAGGTTCTTCGCGTTGCGTCGAATTAAACCACATGCTCCACCGCTTGTGCGGGCCCCCGTCAATTCATTTGAGTTTTAATCTTGCGACCGTT
+
GGGGGGGGGGGGGGGGGGGFGGGGGGGGGGGGGGGGGGGGGGGGGGGGGGGGGGGGGGGGGGGGGGGGGGGGGGGGGGGGGGGGGGGGGGGGGGGGGGGGGGGGGGGGGGGGGGGGGGGGGGGGGGGGGGGGGGGGGGEGGGGGGGGGGGGGGGGGGGGGGDGGGGGGGGGGGGGGGGGGGGGGGGGCFGGGFFGGGGGGGGCFGGGGEEGE>GGGGGGGGGGGGGGGGFFFGGGEEGGGG0@GGD@EGDGB39<EAGGFGGFB>B<>FFFGG7?F<B912;D:)
@M02542:52:000000000-J9N43:1:1101:9300:6678 1:N:0:ATGAAA
TGGCACTCAATTAGTAGCGCTGGCACGTCACTCGGCTCCTCGGCTGACTTCGGCTGCAAAGACTTTCTCCTTAGGCGCATGTCTCAGCAACACAAAACGAGGGTTTCGCTCGTTATAGGACTTGACCAAACATCTCACGACACGAGCTGACGACAGCCATGCAGCACCTGTATGAAAGTAAGTACCATCCCGTTAAGGACAGGTTTTCTTGTTCATATGTCAAGGGCTGGTAAGGTTTTGCGCGTTGTATCGAATTAAACCACATGCTCCACCGCTTGTGCAGGCCCCCGTCAATTCCTTT
+
CCCCCGGGGGGGGGGGGGGGGGGGGGGGGGGFGGGGGGGGGGGGGGGGGGGGGGGGGGAFGGGGGGGFGGGGGGGGGGGGGGGFGGGGGGGGGGGGGGGGGGCFGGGCEGGGGGGGGGGFGGGFEGGGGGGGGFCGGGGGGGGGGGGGGGGGGGGGGFGGGGGGGGGG@CFGDFGGGGGGGGGGGGGGGCGGCFGGGGGGCEGECFGGGGGGGDFGFFGGGGGGGGGFEGGGGGG7C?C6:=EECECGGGFGGCGGGBFGGGFFGGF?FG?FFGDDDFFFFFA09?2<CD7C?FFFADFFF
@M02542:52:000000000-J9N43:1:1101:16647:6679 1:N:0:GTGAAA
CGGTTTATCGCCGGCAGTCTCCCTAGAGTTCCCGACTTAACTCGCTGGCAACTAAGGATAGGGGTTGCGCTCGTTGCGGGACTTAACCCAACATTTCACAACACGAGCTGACGACAGCCATGCAGCACCTGTCTTACGGTTCCCGAAGGCACAACCGCATCTCTGCAGTCTTCCGTAGATGTCAAGAGTAGGTAAGGTTCTTCGCGTTGCGTCGAATTATACCACATGCTCCACCGCTTGTGCGGGCCCCCGTCAATTCATTTGAGTTTTAATCTTGCGACCGT
+
GGGGGGGGGGGGGGGEGGGGGGGGGGGGGFGGGGGGGGFGGGGGGGGGGGGGGGGGGGG9EGCEGGGGGGGGGGGGGGGGGGGGGGGGGGFGGFGGGGGGEGFGGGGGGGGCGGGGGGGGGFGGGGGGGGGGGGGGGGGGGGGGGGGGGGFGGGGGGGGGGEGGFGGGGGGGGGGGGGGGFFGGGGGGGGGGFGG?CCCGGGGGGGGGGGGGFGDGGGGFFGGGGGFCFGFGGGGGGGGGG:BGGGEFEGGFFGFFFFGFGGFFA<949ABDFC@G9A9>>B:B
@M02542:52:000000000-J9N43:1:1101:7359:6684 1:N:0:GTGAAA
CGGTTTGTCACCGGCAGTCTCTCTAGAGTGCCCTTTCGTAGCAACTAGAGACAAGGGTTGCGCTCGTTGCGGGACTTAACCCAACATCTCACGACACGAGCTGACGACAGCCATGCAGCACCTGTGTCCACTTTCTCTTTCGAGCACCTAATGCATCTCTGCTTCGTTAGTGGCATGTCAAGGGTAGGTAAGGTTTTTCGCGTTGCATCGAATTAATCCACATCATCCACCGCTTGTGCGGGTCCCCGTCAATTCCTTTGAGTTTTAATCTTGCGACCGTACTCC
+
GGGGGGGGGGGGGGGGGGGGGGGGGGGGGGGGGGGGGGGGGGGGGGGGGGGGGGGGGGGGGGGGGGGGFGGGGGGGGFEGGGGDGGGGCFGGGGGGGGGGGGGGGGGGGGGGGGGGGGGFFGGGGGGDFGGGGGGGGGGGGGGGGGGGGFGGGGGGGGGGGGGGGGGGGGGGGGGGGGGGGGGGC7FGFGGGGGGGGGGGGGGGEG6C@CFGFGGGGGGGGGFF9F7<CFGEEEGGGFEDGFFGGGFFEGC>FGFFDGGFGGBF2560)-:GGFBD>>9?F?FFF
@M02542:52:000000000-J9N43:1:1101:4870:6687 2:N:0:GTGAAA
CGGTTTGTCACCGGCAGTCTCATTAGAGTGCCCTTTCGTAGCAACTAATGACAAGGGTTGCGCTCGTTGCGGGACTTAACCCAACATCTCACGACACGAGCTGACGACGGCCATGCAGCACCTGTGTCCAGGTTCTCTTTCGAGCACTCCCACATCTCTGCAGGATTCCTGGCATGTCAAGGGTAGGTAAGGTTTTTCGCGTTGCATCGGATTAAACCACACCATCCACCGCTGGTGCGGGTCCCCGTCAATTCCTTTGAGTTTCAACCTTGCGGCCGTACTCCC
+
GGGEEEEFFGFGGCEFCFFCFEFGFED9C9EFFFGGFGGGE8,CEFAFFGFCCEGGGFGGGDDCGGGGGGGG@CCCF<EFFGGFEGGGGD,FF>FFFGCEECFGGE+>=FGDFFFGGD8DD@EF8,@CAG:?FFDDE7FGF+D:C@F86DGFGGCBCFFC6,1;;DFFF+=*C@7,44+41,?/;2584BFFCF7:C7355>B)(864(),82):B?4=>4(-*+<5:G5((8)),(-17;;0:)27,4?D7)0:5ADF)4*/).)557>7)8>9<<>D:<57?F
@M02542:52:000000000-J9N43:1:1101:20844:6718 1:N:0:GTGAAA
CGGTTTATCACCGGCAGTCTCCCTAGAGTTCCCGACTTAACTCGCTGGCAACTAAGGATAGGGGTTGCGCTCGTTGCGGGACTTAACCCAACATTTCACAACACGAGCTGACGACAGCCATGCAGCACCTGTCTTACGGTTCCCGAAGGCACAACCGCATCTCTGCAGTCTTCCGTAGATGTCAAGAGTAGGTAAGGTTCTTCGCGTTGCGTCGAATTAAACCACATGCTCCACCGCTTGTGCGGGCCCCCGTCAATTCATTTGAGTTTTAATCTTGCGACCGT
+
GGGGGGGGGGGGGGGDFGGFGGFGGGGGGGGGGGGGGGGGGGGGGGGGGFGGGGGGGEGFFGGGGGGGGGGGGGGGGGGEGGGGGGGGGGGGGGGGGGGGFEGGGDFGGFGGDGGGGGGGGGGGG@DFGGGGGGGGGGGGGGGGGDGGGGGGGGGGGGGGGFGDFGGGGGGGGGGGGGGFGGGGGGGGGGGGFGGFEFGGGGGGGGGGEGGGEG5EDFGGGGGEGGGGGGFFFGGGGGDFG:FGGGFFGGGFFGFFFGGFCGF8><9AABFFGG?F9>BBFF35
@M02542:52:000000000-J9N43:1:1101:18928:6718 1:N:0:GTGAAA
CGGTTTATCACCGGCAGTCTCCCTAGAGTTCCCGACTTAACTCGCTGGCAACTAAGGATAGGGGTTGCGCTCGTTGCGGGACTTAACCCAACATTTCACAACACGAGCTGACGACAGCCATGCAGCACCTGTCTTACGGTTCCCGAAGGCACAACCGCATCTCTGCAGTCTTCCGTAGATGTCAAGAGTAGGTAAGGTTCTTCGCGTTGCGTCGAATTAAACCACATGCTCCACCGCTTGTGCGGGCCCCCGTCAATTCATTTGAGTTTTAATCTTGCGACCGT
+
GGGGGGGGGGGGGGGGGGGGGGGGGGGGGGGGGGGGGGGGGGGGGGGGGGGGGGGGGGGGGGGGGGGGGGGGGGGGGGGGGGGGGGGGGGGGGGGGGGGGGGGGGGGGGGGGGGGGGGGGGGGGGGGGGGGGGGGGGGGGGGGGGGGGDGGGGGGGGGGEGGGGGGGGGGGGGGGGGGGGGGGGGGGGGGGGGGGGGGGGGGGGGGGGGGDGEGGFGGGGGGGGGGGGGCEGFEFCEDGGG2FGGGFFGGGFFGFFFGGFGGBFABFBFFFGGGFG2>76>F>@
@M02542:52:000000000-J9N43:1:1101:19051:6741 2:N:0:GTGAAA
CGGTCTATCACCGGCAGTCTCCCTAGAGTTCCCGACTTAACTCGCTGGCAACTAAGGATAGGGGTTGCGCTCGTTGCCGGACTTAACCCAACATTTCACAACCCGAGCTGACGACAGCCACGTAGCCCCTGTCTTACGGGTCCCGAAGGCACAAACGCATCTCGGCAGGCTTCCGTAGAGGTCAAGAGTAAGTAAGGTTTTTCGCGTTTCGTCCAATTTAAACCCACGACCCCCCGCTTGGTCGGGCCCCCGTCAATTCATTTCTGTTTTTAGCCTCCGGCCTT
+
E@+@+,C,,<C6@7F7@FG,;CCF,,;6E,CEF@@F@F@FC@,8+88CF@EC,CFF,C@EA8B7B=B,6+@,>FG@7,++4+CF<F?F,F7:+,9E,?EEGE+++++8><,:>7FE+>F,,@+,6+,6@75@<:CCFC8++3,@>*BEDDDGC8,4@>94:FF,*****1,;<CC<*/2+.<*27;*):;6:)++;42++:)/)()0,(/(82(*100+97)5*;8)())-()853(,1-(.6()762(2D>(**().*).**))---.((.().:*)0))8)0
@M02542:52:000000000-J9N43:1:1101:6045:6749 1:N:0:GTGAAA
CAGTATATCACTGGCAGTCCCCCTGGAGTGCTCTTGCGTAGCAACTAGGGACAAGGGTTGCGCTCGTTGCGGGACTTAACCCAACATCTCACGACACGAGCTGACGACAGCCATGCAGCACCTGTGTTATGGCTCCCTTTCGGGCACCCCCACCTCTCAGCAGGGTTCCATACATGTCAAGGGTAGGCAAGGTTTTTCGCGTTGCATCTAATTAATCCACATCATCCACCGCTTGTGCGGGTCCCCGTCAATTCCTTTGAGTTTTAATCTTGCGACCGTACTCCC
+
FGGGGCFGFFGGFFFCEGGECFCFGGFGG@FGGGGGG>FFGFGFGGFFGGGGGGGGGGGGCFEEFGGGFCCGGECGF,EFFGDGGGGGAEDF8=CFFFECGGGGGGGGG@?FFG@FAFEFGGFGFGGGGG<FFFGEGDFGGGGCFCGCC7>FCGFFAFFFGCFFECA:FCFGCCFFBB,BCFCCF@FGCGCFFEGGGB=CCGGGG+>CFCCFFFCFF7CDGGG7EC@6CG=EG88CCFGGD9>5C4>BE**9@F)99FGB*::6ABF>4.6:C)>D>FFF??FFF
@M02542:52:000000000-J9N43:1:1101:16835:6765 1:N:0:GTGAAA
CGGTTTGTCATCGGCAGTCTCTCTAGAGTGCCCTTTCGTAGCAACTAGAGACAAGGGTTGCGCTCGTTGCGGGACTTAACCCAACATCTCACGACACGAGCTGACGACAGCCATGCAGCACCTGTGTCCACTTTCTCTTTCGAGCACCTAATGCATCTCTGCTTCGTTAGTGGCATGTCAAGGGTAGGTAAGGTTTTTCGCGTTGCATCGAATTAATCCACATCATCCACCGCTTGTGCGGGTCCCCGTCAATTCCTTTGAGTTTTAATCTTGCGACCGTACTCC
+
GGGGGGGGGGGGGGGGGFGGGGGGGGGGGGGGGGGGGGGGGGGGGGGGFGGGGGGGGGGGGGGGGGGGGGGGEGGGGGGGGGGGGGGGGGGGGGGGGGGGGGGGGGGGGGGGGGGGGGGGGGGFGFGGGFGFFGGGGGGGGGFGGGGGGGGGGGCFDCGGGGGGGGEFFCDGGGGGGCFGGCGGGFGGGGGFG?FGGGGGGGGDEGGGC8?CFFGGGGGGGGGGGGEGGCFEDCEFGFGGGBBGGFFFGGGFFGFFFGGFGGFFFF2?9)6D7>DD>FFF?B>*?
@M02542:52:000000000-J9N43:1:1101:21803:6776 2:N:0:GTGAAA
CGGTTTGTCACCGGCAGTCTCATTAGAGTGCCCTTTCGTAGCAACTAATGACAAGGGTTGCGCTCGTTGCGGGACTTAACCCAACATCTCACGACACGAGCTGACGACGGCCATGCAGCACCTGTGTCCAGGTTCTCTTTCGAGCACTCCCACATCTCTGCAGGATTCCTGGCATGTCAAGGGTAGGTAAGGTTTTTCGCGTTGCATCGAATTAAACCACATCATCCACCGCTTGTGCGGGTCCCCGTCAATTCCTTTGAGTTTCAACCTTGCGGCCTTTCTCCC
+
GGGGGGGGGGGGGGGGGGGFGGGGGGGGGGGGGGGGGGGGGGGGGGGGGGGGGGGGGGGGGGGGGGGGGGGGGGGGGGFFFGGFGGGGFGGGGGGGGGGGEGFFGGEGEGGGGFGGGGGGGGGGGCCFFGGFG?98;FFG93@FGGGGGGGGGCFFGGFGGGGGDFFFGGFFGGGGGC8FFFGFG9AFFFFFFFGGGGDGEFFBDFFF;A;F83DFFFC3D?2@<@BBFG6;@DF0,47004;<FF0(419F5:FFBA444FFA<A2<(4>).207C))*1*010
@M02542:52:000000000-J9N43:1:1101:4497:6815 1:N:0:GTGAAA
CGGTTTGTCACCGGCAGCCTCATTAGAGTGCTCTTGCGTAGCAACTAATGACAAGGGTTGCGCTCGTTGCGGGACTTAACCCAACATCTCACGACACGAGCTGACGACAGCCATGCAGCACCTGTGTTCAGGCTCCCTTTCGGGCACTCCTCAATCTCTCAAGGATTCCTGACATGTCAAGGGTAGGTAAGGTTTTTCGCGTTGCATCGAATTAATCCACATCATCCACCGCTTGTGCGGGTCCCCGTCAATTCCTTTGAGTTTTAATCTTGCGACCGTACTCCC
+
GGGGGGGGGGGGGGGGGGGGGGGGGGGGGGGGGGGFGGGGGGGGGGFGGFGFGGGEGGG>@F:FEGGGGGGGGGGGGGGAFFCGGGFF9FFGGGGGGGGGGGFFCGGD7@FFFFDDEEGFGGGGGGGEGDF9FFDFGFGGGGGGGEEDB,@FGGGGDFFGDGGGGGGFFGFGGGGGCBCGGGGB:;FCEGFGFFGGGGGCEGGEGGFFEECD>C?<F+<DCF6CC9<EFGGGGGGGFCEGDFFD5DD>CCDFFFAFAGGFCFFFFA:ABAD:F5>D91:BBFFFF
@M02542:52:000000000-J9N43:1:1101:11252:6849 1:N:0:GTGAAA
CGGTTTGTCACCGGCAGTCTCTCTAGAGTGCCCTTTCGTAGCAACTAGAGACAAGGGTTGCGCTCGTTGCGGGACTTAACCCAACATCTCACGACACGAGCTGACGACAGCCATGCAGCACCTGTGTCCACTTTCTCTTTCGAGCACCTAATGCATCTCTGCTTCGTTAGTGGCATGTCAAGGGTAGGTAAGGTTTTTCGCGTTGCATCGAATTAATCCACATCATCCACCGCTTGTGCGGGTCCCCGTCAATTCCTTTGAGTTTTAATCTTGCGACCGTACTCC
+
GGGGGGGGGGGGGGGGGGGGGGGGGGGGGGGGGGGGCFGGFFFFGGGGCGGGGGGGGGGCFGEEEFCDGGGGGEGEFEADFGGGGGGGDFGGFEGGGGEECFCEFFBFEGFGGGGFGGGGGGGFFFBFGGGGGGGFGFGGGGGFCFFFFFGGFFGCC3>FGG;CFGGGCCF9FGCFGFGDDGGE<<EGCFEGG<FC@FFE>EEGG5>E7**5;5FGF+>C+7CF99?@:EFC=*;F*0<7)45/:7F>>G37FCBFFF7=>*4=AB22A<AG*:))2;>F<BF?@
@M02542:52:000000000-J9N43:1:1101:13023:6879 1:N:0:GTGAAA
CGGTTTATCACCGGCAGTCTCCCTAGAGTTCCCGACTTAACTCGCTGGCAACTAAGGATAGGGGTTGCGCTCGTTGCGGGACTTAACCCAACATTTCACAACACGAGCTGACGACAGCCATGCAGCACCTGTCTTACGGTTCCCGAAGGCACAACCGCATCTCTGCAGTCTTCCGTAGATGTCAAGAGTAGGTAAGGTTCTTCGCGTTGCGTCGAATTAAACCACATGCTCCACCGCTTGTGCGGGCCCCCGTCAATTCATTTGAGTTTTAATCTTGCGACCGT
+
GGGGGGGGGGGGGGGGGGGGGGGGGGGGGGGGGGGGGGGGGGGGGGGGGGGGGGGGGGGGGGGDGGGGGGGGGGGGGGGGGGGGGGGGGGGGGGGGGGGGGGGGGGGGGGGGGGGGGGGGGGGGGGGGGGGGGGGGGGGGGGGGGGGGGGGGGGGGGGGGGGGGGGGGGGGGGGGGGGGGGGGGGCFGGGGGGGGGGGFGGGGGGGGGGGGGFGGGGGGGGFGGGGF?EEFGGDGGGGGGG2FGGGFEGDGFFGFFFFGFG><BD:AD<9AFGGFF4<BFFFF>
@M02542:52:000000000-J9N43:1:1101:3341:6884 1:N:0:GTGAAA
CGGTTTGTCACCGGCAGTCTCATTAGAGTGCCCTTTCGTAGCAACTAATGACAAGGGTTGCGCTCGTTGCGGGACTTAACCCAACATCTCACGACACGAGCTGACGACAGCCATGCAGCACCTGTGTTCCGGTTCTCTTGCGAGCACTCCCAAATCTCTTCGGGATTCCAGACATGTCAAGGGTAGGTAAGGTTTTTCGCGTTGCATCGAATTAATCCACATCATCCACCGCTTGTGCGGGTCCCCGTCAATTCCTTTGAGTTTTAATCTTGCGACCGTACTCCC
+
FFGGGGGGGGGGDGGGGGFEF,CFGGGGGGGGGGGGGGFGGGGGGGGGGGGGGGGGCGGGGGGGGGGG<BFDDGGGGGGGEEGGGGGGEFGGGGGGGGGGCGGGGGGGGDFFGGGGG<8FBFGGFFFGGGGGGGGGGFGGGEGE@FFGCFGFAFGFGGGGCFD@GGGFGGGFGGGGGGGFGGEECCFFEGGG?FGGGFGDGGG>EGGFGGGG@<C7CFGFDFGGGGFEEEGD5:CECDGGD>>FFGFDG*>?BF99<EGFGGBFFBF)6AD7*/7946?<<BF:>
@M02542:52:000000000-J9N43:1:1101:5536:6909 1:N:0:GTGAAA
TCCTCCGGTTTATCACCGGCAGTCTCCCTAGAGTTCCCGACTTAACTCGCTGGCAACTAAGGATAGGGGTTGCGCTCGTTGCGGGACTTAACCCAACATTTCACAACACGAGCTGACGACAGCCATGCAGCACCTGTCTTACGGTTCCCGAAGGCACAACCGCATCCCTGCAGTCTTCCGTAGATGTCAAGAGTAGGTAAGGTTCTTCGCGTTGCGTCGAATTAAACCACATGCTCCACCGCTCGTTCGGGCCCCCGTCAATTCATTTGAGTTTTAATCTTGCGACCGTACTACCCAGGCG
+
CCCCCGGGGGGGGFGGGDGGGGGGGGGGGFFGGGGGGGGGGGGGGGGGGDGEGGGGGGGGGGGGGGGFEFFDEGDGGGFGGGGGEGEGGG,FGGGGGGGGGGGGGGGCGGFGCGGGGDGGG@DGDGGFGFFFGGGGGFGGGFDEFFEFGGGGGDGGGFGGGGGGEG,>?FGGGGFFDFFCFCGCFGGCFGGGFGGGGGGEGFCGFFGGF*<FECDEGG5::FGGGG9CFFCE4<:DFG=FDG>C?8:C=ECE=DGDGFFCC>FFD7?F*:192CF4FFAFAAFB1>><DDEC)6812(05;
@M02542:52:000000000-J9N43:1:1101:26932:6910 1:N:0:GTGAAA
CGGTTTATCACCGGCAGTCTCCCTAGAGTTCCCGACTTAACTCGCTGGCAACTAAGGATAGGGGTTGCGCTCGTTGCGGGACTTAACCCAACATTTCACAACACGAGCTGACGACAGCCATGCAGCACCTGTCTTACGGTTCCCGAAGGCACAACCGCCTCTCTGCAGTCTTCCGTAGATGTCAAGAGTAGGTAAGGTTCTTCGCGTTGCGTCGAATTAAACCACATGCTCCACCGCTTGTGCGGGCCCCCGTCAATTCATTTGAGTTTTAATCTTGCGACCGT
+
GGGGGGGGGGGGGGGGGGGGGGGGGGGGGGGGGGGGGGGGGGGGGGGGGGGGGGGGGGGGGGGGGGGGGGGGGGGGGGGGGGGGGGGGGGGGGGGGGGGGGGGGGGGGGGGGGGGGGGGGGGGGGGGGGGGGGGGGGGGGGGGGGGGEEGGGGGGGGGGGGGGGGGGGGGGGGGGGGGGGGGGGGGGGGGGGGGGGGGGGGGGFGGGGGGGGFGGGGGGGGFGGFFGGG?FGGGGGEGGGG7FGGGFFGGGDFG1BDGGFGGBFFBFFFFFGGGFG2<69>B@D
@M02542:52:000000000-J9N43:1:1101:9544:6947 1:N:0:GTGAAA
CCACACCTTCCTCCGGTTTATCACCGGCAGTCTCCCTAGAGTTCCCGACTTAACTCGCTGGCAACTAAGGATAGGGGTTGCGCTCGTTGCGGGACTTAACCCAACATTTCACAACACGAGCTGACGACAGCCATGCAGCACCTGTCTTACGGTTCCCGAAGGCACAACCGCATCTCTGCAGTCTTCCGTAGATGTCAAGAGTAGGTAAGGCTCTTCGCGTTGCGTCGAATTAAACCACATGCTCCACCGCTTGTGCGGGCCCCCGTCAATTCATTTGAGTTTTAATCTTGCGACCGTACTC
+
CCCC<FGGGGGGGGG@FFEEFGGGG;FGGDFGFGGGGGFGGGGGGGGGGGGCFGGCFGGGFGGGGGGGCEFGGFGAFGGGGGGEGFGGGG@C>:FCFGFBEGEGGGGFGGGGGGGFGGDEEGGGGEGGGGGGGGGGCCF8F=DFGGGGGGFGGGCFG>E7CFBF7<FGGGGGGGCFGEFFGGFGGGCFC7F*@FGGGC9EFGFGGGGGG@FEFFGGGGDEG8EDEGGGFFGGGFGGGFGGFD??8CF6=EGG*9+:/3)>EDEF55>BDFBFAFDFDG0=A).6:<<GF:FC(466?BDF=
@M02542:52:000000000-J9N43:1:1101:12296:6949 1:N:0:GTGAAA
CGAGTTGACCCCGGCGGTCTCCTGTGAGTCCCCAACCTCCCGAAGGAGTTGCTGGCAACACGGGACAAGGGTTGCGCTCGTTGCGGGACTTAACCCAACATCTCACGACACGAGCTGACGACAGCCATGCACCACCTGTACACCGACCACAAGGGGGGCACTATCTCTAATGCTTTCCGGTGTATGTCAAGCCTTGGTAAGGTTCTTCGCGTTGCGTCGAATTAAGCCACATGCTCCGCTGCTTGTGCGGGCCCCCGTCAATTCCTTTGAGTTTTGGCCTTGCGG
+
GGGGGGGGGGGGGGGGGGGGGGGGGGGGGGGGGGGGGFGGGFEGGGGGGGGGGGGGGGGGGGGGGGGGGGGGGGGGGGGGGGGGGGGEGGGGGGGGGGGGGGGGGGGGGGGGGGGGGGGGGGGGGGGGGGGGGGGGGGGGGGGGGGGGGGGFGGGGGEDEEGGGGGGGGGGGGGGGGGGGGGGGGGGGGGGGGGGGGGGGGGGGGGGGGGGGFGGGGGGGGGGGGGGGGGGGDGFGGDGGGBFGFGFFEDGFFGFFFEG)>D9=>BFA4)(:CD902222)39:>
@M02542:52:000000000-J9N43:1:1101:11168:6989 1:N:0:GTGAAA
ACCGGCAGTCTCCCTAGAGTTCCCGACTTAACTCGCTGGCAACTAAGGATAGGGGTTGCGCTCGTTGCGGGACTTAACCCAACATTTCACAACACGAGCTGACGACAGCCATGCAGCACCTGTCTTACGGTTCCCGAAGGCACAACCGCATCTCTGCAGTCTTCCGTAGATGTCAAGAGTAGGTAAGGTTCTTCGCGTTGCGTCGAATTAAACCACATGCTCCACCGCTTGTGCGGGCCCCCGTCAATTCATTTGAGTTTTAATCTTGCGACCGTACTCCCCAGGCGGTCTACTTAGTGCG
+
CCCCCGGGGGGGGGGGGGFGGGGGGGGGGGGGGGGGGGGGGDFGGGGGGGGGGFEGGGGGGGGGGGGGGGGGGGGGGGGGGGGGGGGGGG9FGGGGGGGGGGGGGGGGGGGGGGGGGGGGGGGGGGGGGGFGGGGGGGGGGGGGGGGDGGGGGGGGGGFGGGGGGGGGGGGGGGGGGGGGGGFFGGGGGGGGGGGEGGGGDEGGGGGGGFGGGGGGGGGGGGGGGGGGFEGGGGGGGGGGGGGEGGGGGGGGGGGGGFFGGGFFGGG?FC>EFGDFGGF9?FFFBFFGDGEGFDFA4:FB3
@M02542:52:000000000-J9N43:1:1101:21678:7004 1:N:0:GTGAAA
CGGTTTGTCACCGGCAGTCTCATTAGAGTGCCCTTTCGTAGCAACTAATGACAAGGGTTGCGCTCGTTGCGGGACTTAACCCAACATCTCACGACACGAGCTGACGACAGCCATGCAGCACCTGTGTTCCGGTTCTCTTGCGAGCACTCCCAAATCTCTTCGGGATTCCAGACATGTCAAGGGTAGGTAAGGTTTTTCGCGTTGCATCGAATTAATCCACATCATCCACCGCTTGTGCGGGTCCCCGTCAATTCCTTTGAGTTTTAATCTTGCGACCGTACTCCC
+
GGGGGGGGGGGGGGGGGFGGGGGGGG@FFFGGGGGGGEGGGGGGGGGGGGGGGGGFEGFFGGGEFGGGGGGGGGGGGGGGGGEGGGGGDFGGGGGGGGGEGGGGGCGGGGGGGGDGFED,BDGFDDFFGGDE@BGGGGGFGE@<FGGGGDGGGGGGGGGGGGGGDEFFAFFGGGGFFFGFG6B=FCEGGFGFFFGGGCGGGGGGGGFGEGFFFGDGDGGGCCGGFEFGGE=EEGGG6C:CDB>CFGDDGCCF6CAF>FF75?4BA<?FBF2:C37<9>??BFFFF
@M02542:52:000000000-J9N43:1:1101:21518:7008 1:N:0:GTGAAA
CGGTTTATCACCGGCAGTCTCCCTAGAGTTCCCGCCATTACGCGCTGGCAACTAAGGATAAGGGTTGCGCTCGTTGCGGGACTTAACCCAACATTTCACAACACGAGCTGACGACAGCCATGCAGCACCTGTCTTAGCGTTCCCGAAGGCACAACCGCATCTCTGCAGTCTTCGCTAGATGTCAAGAGTAGGTAAGGTTCTTCGCGTTGCGTCGAATTAAACCACATGCTCCACCGCTTGTGCGGGCCCCCGTCAATTCATTTGAGTTTTAATCTTGCGACCGT
+
GGGGGGGGGGGGGGGGGGGGGGGGGGECFFGGGGGGGGGGGGGGGGGGGGGGGGGGGGGGGGGGGGGGGGGGGGGGGGGGGGGGGGGGGGGGGGGGGGGGGGGGGGGGGGGGGGGGGGGGGGGGGGGGGGGGGGGGGGGGGGGGGGGGGGGGGGGGGGGGGGGGGGGGGGGGGGGGGGGGGGGGGGGGGGGGCGGGGGGGGGGGDGGGCGGGFGGGGGGGGGGGGGGGGGGGGGGGGGGGGFFGGGFFGGGFFGFFFGGFGGFFFFFFFFFGGGFGBFF>>FBF
@M02542:52:000000000-J9N43:1:1101:17697:7010 1:N:0:GTGAAA
CGGTTTGTCACCGGCAGTCTCATTAGAGTGCCCTTTCGTAGCAACTAATGACAAGGGTTGCGCTCGTTGCGGGACTTAACCCAACATCTCACGACACGAGCTGACGACAGCCATGCAGCACCTGTGCGCCGGTTCTCTTTCGAGCACTCCCACCTCTCAGCGGGATTCCGACCATGTCAAGGGTAGGTAAGGTTTTTCGCGTTGCATCGAATTAATCCACATCATCCACCGCTTGTGCGGGTCCCCGTCAATTCCTTTGAGTTTTAATCTTGCGACCGTACTCCC
+
GGDGGGGGGGGGGGGGGGGGGGGGGGGGGGGGGGGGGGGGGGCFGGGGGGGGGGGGGFEFGGGGGGGGGGGGGGGGGGGGGGGGGGGGFGGGGGGDFGFFGGGGGGGGDGGGGGGGGGGFGGFDGCG@EGGGFGGGGDGGGCFGGGGGGGGGGGCFFGGGGGGGGGFGGFGGGGGGGGGGEC@E68E9FDFGG?FGGCGGGGGEGFFGGGGGFGGGGGGGGGGGGGEGGGGGGGG:+::DGBFGGGFFGCDFFDBFFGFFGG>FDFFFA>BGGD5C>>FFFF@FF
@M02542:52:000000000-J9N43:1:1101:22828:7013 1:N:0:GTGAAA
CAGTATATCACTGGCAGTCTCCCTAGAGTTCCCGACTTAACTCGCTGGCAACTAAGGATAGGGGTTGCGCTCGTTGCGGGACTTAACCCAACATTTCACAACACGAGCTGACGACAGCCATGCAGCACCTGCCTTACGGTTCCCGAAGGCACAACCGCATCTCTGCAGTCTTCCGTAGATGTCAAGAGTAGGTAAGGTTCTTCGCGTTGCGTCGAATTAAACCACATGCTCCACCGCTTGTGCGGGCCCCCGTCAATTCATTTGAGTTTTAATCTTGCGACCGT
+
GGGGGGGGGGGGGGGGGGGGGGGGGGECFFGGGGGGGGGGGGGGGGGGGGGGGGGGGGGGGGGGGGGGGGGGGGGGGGGGGGGGGGEGGGGGGGGGGGGGGGGGGGGGGGGGGGGGGGGGGGGGGGGGGGGGGGGGGGGGGGGGGGGGGGFGGGGGGGGGGGGGGGGGGGGGGGGGGGDGGGGGGGGGGGGGGGGGGFFFGGGGGGGGGGGGFGGGGGGGGGGGGGGGGGGGGGGGGGGGG7FGGGFFGDGFEGFFFGG6>CBFFFDDDFDGGFFG>>;9FF>B
@M02542:52:000000000-J9N43:1:1101:26031:7059 1:N:0:GTGAAA
CGGTTTATCACCGGCAGTCTCCCTAGAGTTCCCGACTTAACTCGCTGGCAACTAAGGATAGGGGTTGCGCTCGTTGCGGGACTTAACCCAACATTTCACAACACGAGCTGACGACAGCCATGCAGCACCTGTCTTACGGTTCCCGAAGGCACAACCGCATCTCTGCAGTCTTCCGTAGATGTCAAGAGTAGGTAAGGTTCTTCGCGTTGCGTCGAATTAAACCACATGCTCCACCGCTTGTGCGGGCCCCCGTCAATTCATTTGAGTTTTAATCTTGCGACCGT
+
GGGGGGGGGGGGGGGGGGGGGGGGGGGGGGGGGGGGGGGGGGGGGGGGGGGGGGGGGGGGGGGGGGGGGGGGGGGGGGGGGGGGGGGGGGGGGGGGGGGGGGGGGGGGGGGGGGGDGGGGGGGGGGGGGGGGGGGGGGGGGGGGGGGGGGGGGFGGGGGGGFGGGGGGGGGGGGGGGGGGGGGGGGGGGGGGGGGGGGGGGGGGGGGGGEGGBDGGGGGGGGGGGGGGGGGGGDGGGGGGG2BDGGFFGGGFFGFD>CFFGGF?B?AFFFFFGC9F2461;95D
@M02542:52:000000000-J9N43:1:1101:13124:7082 1:N:0:GTGAAA
CGGTTTATCACCGGCAGTCTCCCTAGAGTTCCCGACTTAACTCGCTGGCAACTAAGGATAGGGGTTGCGCTCGTTGCGGGACTTAACCCAACATTTCACAACACGAGCTGACGACAGCCATGCAGCACCTGTCTTACGGTTCCCGAAGGCACAACCGCATCTCTGCAGTCTTCCGTAGATGTCAAGAGTAGGTAAGGTTCTTCGCGTTGCGTCGAATTAAACCACATGCTCCACCGCTTGTGCGGGCCCCCGTCAATTCATTTGAGTTTTAATCTTGCGACCGT
+
GGGGGGGGGGGGGGGGGGGGGGGGGGGGGGGGGGGGGGGGGGGGGGGGGGGGGGGGGGGGGGGGGGGGGGGGGGGGGGGGGGGGGGGGGGGGGGGGGGGGGGGGGGGGGGGGGGGGGGGGGGGFGGGGGGGGGGGGGGGGGGGGGGGGGGGGGGGGGGGGGGGGGGGGGGGGGGGGGGGGGGGGGGGGGGGGFGGGGGGGGGGGGGGGGGGGFGGGGGGGGGGGGGGGGGGGGGGGGGGGG:FGGGFFGGGFFG6BFGGFGGBFFFFFFFFGFCFG<BFFFFFF
@M02542:52:000000000-J9N43:1:1101:5006:7126 1:N:0:GTGAAA
CGAGTTGACCCCGGCGGTCTCCTGTGAGTCCCCAACCTCCCGAAGGAGTTGCTGGCAACACAGGACAAGGGTTGCGCTCGTTGCGGGACTTAACCCAACATCTCACGACACGAGCTGACGACAGCCATGCACCACCTGTACACCGACCACAAGGGGGGCACTATCTCTAATGCTTTCCGGTGTATGTCAAGCCTTGGTAAGGTTCTTCGCGTTGCGTCGAATTAAGCCACGTGCTCCGCTGCTTGTGCGGGCCCCCGTCAATTCCTTTGAGTTTTAGCCTTGCGG
+
GGGGGGGGGGGGGGGGGGGGGGGGGGGGGGGGGGGGGGGGGGGGGGGGGGGGGGGGGGGGGFGGGGGGGGGGGGGGGGGGGGGGGGGGGGGGGGGGGGGGGGFGGGGGGGGGGGGGGGGGGGGGGGGGGGGGGGGGGGGGGGGGGGGGGGGGGGGGGGGGGGGDFCGGFGGGGGGFFGEEGGGGGGGGGGGGFEFGGGGGGGGGGGGGFGGGFCEGGGEDGGGGGGGGGGGGGG8CFDGGC>FGGGFFEDDFBD9B>CGDGF>FBFFAA>?DGFFG?B7<A:@:;
@M02542:52:000000000-J9N43:1:1101:27193:7144 1:N:0:GTGAAA
CGGTTTATCACCGGCAGTCTCCCTAGAGTTCCCGACTTAACTCGCTGGCAACTAAGGATAGGGGTTGCGCTCGTTGCGGGACTTAACCCAACATTTCACAACACGAGCTGACGACAGCCATGCAGCACCTGTCTTACGGTTCCCGAAGGCACAACCGCATCTCTGCAGTCTTCCGTAGATGTCAAGCCTTGGTAAGGTTCTTCGCGTTGCGTCGAATTAAGCCACATGCTCCGCTGCTTGTGCGGGCCCCCGTCAATTCCTTTGAGTTTTAGCCTTGCGGCCGT
+
GGGGGGGGGCGG@FEGGGGCFGGGGGGGGEGGGGGGGGGGGGGEEGDBEDFDFFGGGGGGGGFGGGEGEDFGCGGGGGGGGDGGGGGGGGGGGGGGGGGGGGGGGDEGGFGGEFGGGGGFGFFGEFGGGGGFGGFGGGGGEGGGGGGFGGFG,>FGGGGEF;FFD?CC<EEGGGGFGGGFBF@CFFGGGFGGGCFGFGGGGFGGGEGGEGGGFGDGGGGGGGGGFGGCFFEGGEGGC6CGGFFGGGFFGGGD@C?DFGGFGGFFA?BABAAFFFFG0>>BF>3>
@M02542:52:000000000-J9N43:1:1101:8404:7145 1:N:0:GTGAAA
CGGTTTATCACCGGCAGTCTCCCTAGAGTTCCCGACTTAACTCGCTGGCAACTAAGGATAGGGGTTGCGCTCGTTGCGGGACTTAACCCAACATTTCACAACACGAGCTGACGACAGCCATGCAGCACCTGTCTTACGGTTCCCGAAGGCACAACCGCATCTCTGCAGTCTTCCGTAGATGTCAAGAGTAGGTAAGGTTCTTCGCGTTGCGTCGAATTAAACCACATGCTCCACCGCTTGTGCAGGCCCCCGTCAATTCCTTTGAGTTTCGGTCTTGCGACCGT
+
GGGFGGGGGGGGGGGGGGGGGGGGGGGGGGGGGGGGGGGGGGGGGGGGGGGGGGGGGGGGGGGEGGGGGGGGGGGGGGGGGGGGGGGGGGGGGGGGFGGGGGGGGGGGGGGGGGGGGGGGGGFGGGGGGGGGGGGGGGGGGGGGGGGEGGGGGGGGGGGGGGGGGFGGGGGGFGGGGGGGGFGGGGGFGGGGGGFGGBFGGGGGGDEGGGGGFCEGFGGGGFGGGGGCE@FGGGGGGGGGG:?FGGFEGDGFFG?)6CFBFGFFFF<>D>:<>DB>6>0707:>
@M02542:52:000000000-J9N43:1:1101:8935:7145 1:N:0:GTGAAA
CGGTTTGTCACCGGCAGTCTCATTAGAGTGCCCTTTCGTAGCAACTAATGACAAGGGTTGCGCTCGTTGCGGGACTTAACCCAACATCTCACGACACGAGCTGACGACGGCCATGCAGCACCTGTGTCCAGGTTCTCTTTCGAGCACTCCCACATCTCTGCAGGATTCCTGGCATGTCAAGGGTAGGTAAGGTTTTTCGCGTTGCATCGAATTAAACCACATCATCCACCGCTTGTGCGGGTCCCCGTCAATTCCTTTGAGTTTCAACCTTGCGGCCGTACTCCC
+
GGGGGGGGGGGCFGGEGGGGGGGGGGGGGGGGGGGGFEGGGGDFGGGEGGGGGGGDGGFGGGGGGGGGGGGGGGGGGGGGGGGGGGAF<FFGGGGDGGGGGGGGGGGDDGGGGGGGC<DFGGGGGGGGGG@FFGGFGGGGGGGGGGGCFGGGCGGGFGGGGFGGGFEGFGGFFBGFGGFGGEGFFEGGGGGF?FFGGGDEGGGEEFGFGEFGF?FGGGGFF6<?CE+<CGCEGEGC6:EGD;EGGGF>:*9=FC)9<7C=FC<FBDAA4>ACFD)5(4;0-2BFF
@M02542:52:000000000-J9N43:1:1101:26769:7153 1:N:0:GTGAAA
CGAGTTGACCCCGGCGGTCTCCTGTGAGTCCCCAACCTCCCGAAGGAGTTGCTGGCAACACAGGACAAGGGTTGCGCTCGTTGCGGGACTTAACCCAACATCTCACGACACGAGCTGACGACAGCCATGCACCACCTGTACACCGACCACAAGGGGGGCACTATCTCTAATGCTTTCCGGTGTATGTCAAGCCTTGGTAAGGTTCTTCGCGTTGCGTCGAATTAAGCCACATGCTCCGCTGCTTGTGCGGGCCCCCGTCAATTCCTTTGAGTTTTAGCCTTGCGG
+
GGGGGGGGGGGGDGGGGGGGGGGGGGGGGGGGGGGGGGGGGDGGGGGFGGGGGGGGGGGGGGGGGGGGGGGGGGGGGGGGGGGGGGGGGGGGGGCFFGGGGGGGGGGGGGGGGDGGGGGGGGGGGGGGGGGGGGGGGGGGGGGGGGGGDGGFFGGGGGGGGGGFGFGGGGGGGGGGGGGGGGGGGFGGCFGGGGGGGGGGGGGGGGGGGGGGFDGGGGGGGDCGGFGFC8>F?GECEGG57;?CGG)9:CDDEDFEB5C)>7<@AAFFFA<DFGBC:4>BF0<35
@M02542:52:000000000-J9N43:1:1101:27149:7173 1:N:0:GTGAAA
CGGTTTGTCACCGGCAGTCTCATTAGAGTGCCCTTTCGTAGCAACTAATGACAAGGGTTGCGCTCGTTGCGGGACTTAACCCAACATCTCACGACACGAGCTGACGACAGCCATGCAGCACCTGTGTGCAGGTTCTCTTTCGAGCACCAATCCATCTCTGGAAAGTTCCTGCCATGTCAAGGGTAGGTAAGGTTTTTCGCGTTGCATCGAATTAATCCACATCATCCACCGCTTGTGCGGGTCCCCGTCAATTCCTTTGAGTTTTAACCTTGCGGCCGTACTCCC
+
GGGGGGGGGGGGEGGGGGGGGGGGGGGGGGGGGGGGGGGGGGGGGGGGGGGGGGGGGGGGGGGGGGGGGGGGGGGGGGGGGGGGGGGGGGGGGGGGGGGGGGGGGGGGGGGGGGFGGFGGGGGGGGGGGGGGGGGGGGGGGGGGGGGGGGGGGGGGGGGGGGGGGGGGGGGGGGGGGGGGGFFFFGGGGGGGGGGGGGGGGGGGGGGGGGGGFGFGGGGGGGGGFGGGGGGGGGFGGGEGGFFGGGFFGGGFFGFFFGGFGGBFFFFDDFAFGGBC2>BFFBFFF
@M02542:52:000000000-J9N43:1:1101:20478:7174 1:N:0:GTGAAA
CGGTTTGTCACCGGCAGCCTCTCTAGAGTGCCCTTTCGTAGCAACTAGAGACAAGGGTTGCGCTCGTTGCGGGACTTAACCCAACATCTCACGACACGAGCTGACGACAGCCATGCAGCACCTGTGTCCACTTTCTCTTTCGAGCACCTAATGCATCTCTGCTTCGTTAGTGGCATGTCAAGGGTAGGTAAGGTTTTTCGCGTTGCATCGAATTAATCCACATCATCCACCGCTTGTGCGGGTCCCCGTCAATTCCTTTGAGTTTTAATCTTGCGACCGTACTCC
+
GGGGGGGGGGGGGGGGGGGGGGGGGGGGGGGGGGGGGGGGGGGGGGGGGGGGGGGGGGGGGGGGGGGGGGGGGGGGGGGGGGGGGGGGGGGGGGGGGGGDGGGGGGGGGGGGGGGGGGGGGGGGGGGGGGGGGGGGGGGGGGGGGGGGGGGGGGGGGGGGGGGGGGGGFGGGGGGGGGGGGGGGGGGGGGGGGFFGGGGGGGGGGGGGGGGFFGGGGFGGGGGGGGGGGGGGGGGFGGGGGFFGGGFEGGGBFGFFFGGFGGFFFAABFFFG7CBGFBFFFFFF@
@M02542:52:000000000-J9N43:1:1101:23302:7195 1:N:0:GTGAAA
CGGTTTGTCACCGGCAGTCTCTCTAGAGTGCCCTTTCGTAGCAACTAGAGACAAGGGTTGCGCTCGTTGCGGGACTTAACCCAACATCTCACGACACGAGCTGACGACAGCCATGCAGCACCTGTGTCCACTTTCTCTTTCGAGCACCTAATGCATCTCTGCTTCGTTAGTGGCATGTCAAGGGTAGGTAAGGTTTTTCGCGTTGCATCGAATTAATCCACATCATCCACCGCTTGTGCGGGTCCCCGTCAATTCCTTTGAGTTTTAATCTTGCGACCGTACTCC
+
GGGGGGGGGGGGGGGGGGGGGGGGGGECFGGGGGGGGGGGGGGGGGGFGGGGGGGGGGGGGGGGGGGGGGGGGDGGGGGGGGGGGGGGGGGGGGGGGGGGGGGGGGGGGGGGGGFGGGGDEGGGGFGGFGGFFGGGGGGGGGGGGGGGGGGGCFGGGGGGGGGGGGGGGGGGGGFFGGGGGGGGFGGGGGGGGGGGGGGGGGGGGGGGFGGGFGGGFGGGGGGGFFGGGGGGGGGGGGGGG>DDGGFFGGGFFGFFFGFFGGDFBDFBFFFGGFBG>FFFFFFFF
@M02542:52:000000000-J9N43:1:1101:23682:7217 1:N:0:GTGAAA
CGAGTTGACCCCGGCGGTCTCCCGTGAGTCCCCAACCTCCGAAGAGTTGCTGGCAACACGGGACAAGGGTTGCGCTCGTTGCGGGACTTAACCCAACATCTCACGACACGAGCTGACGACAGCCATGCACCACCTGTACACCGACCACAAGGGGGGCACTATCTCTAATGCTTTCCGGTGTATGTCAAGCCTTGGTAAGGTTCTTCGCGTTGCGTCGAATTAAGCCACATGCTCCGCCGCTTGTGCGGGCCCCCGTCAATTCCTTTGAGTTTTAGCCTTGCGGCC
+
GGGGGGGGGGGGGGGGGGGGGGGGGGCBCFFGGGGGGGGGGGGGGGGGGGGGGGGGGGGGGGGGGFGGGGGGGGGGGGGGGGGGGGGGGGGGGGGGGGGGDGGGGGGGGGGGGGGGGGGGGDGGGGGGGGGGGGGGGGGGGGGGGGGGGGGGGGGGGGGGGGGDGGGFGGGGGGGGGGGGGGGGGGGGGGGGGGFCGCFGGGGGGGGGGEECEGGGGGGGGGGGGGGGEG?FGGGGGDGGGFFG6F3@5DDDFGFFFGGFGGFFFF9A:AAGGG?C:>D7?65@@
@M02542:52:000000000-J9N43:1:1101:5958:7220 2:N:0:GTGAAA
CGAGTTGACCCCGGCGGTCTCCTGTGAGTCCCCAACCTCCCGAAGGACTTACCGGCCCCCCAGGACAAGGGTTGCGCTCGTTGCGGGACTTAACCCAACATCCCACGACCCGAGTTGACGACAGCTCTGCACCACCTGTAAACCGAACACACAGGGGGCACTAACTCTATCGCTTTACAGTGTACGTCAAGCCCTTGTAAGGTTGCTCGCGTTTCGTTTAATTAAACCACATCCTCCCCTTCTTGGCTGGGCCCCCCTTCATTCCTTTGATGTTTCGCCTTGCCC
+
DFG7,6;;6CC77:F:+@:CAFG8F,,,<CFCGGGG:FF8C@FG7:C,66,:,8>@++++8+BB7BF8,,+4?+,+8+@+6?8++4++388BDD3:+8+8,7,3@F+35++C<*5*,37*5>**>,,=,D,,?:CC88<6,1488**44=@8****2=***=60++++0*+.1*/**0*/0+:92(0.))06:)0*9+**1)**()/.(.9714C)7)*0*64A<+7(570.07141(1((.)-*)((-(*/4C3((()(.**)65<A24)-..)2/7))0/0))
@M02542:52:000000000-J9N43:1:1101:12294:7236 1:N:0:GTGAAA
CTCCACACCTTCCTCCGGTTTATCACCGGCAGTCTCCCTAGAGTTCCCGACTTAACTCGCTGGCAACTAAGGATAGGGGTTGCGCTCGTTGCGGGACTTAACCCAACATTTCACAACACGAGCTGACGACAGCCATGCAGCACCTGTCTTACGGTTCCCGAAGGCACAACCGCATCTCTGCAGTCTTCCGTAGATGTCAAGAGTAGGTAAGGTTCTTCGCGTTGCGTCGAATTAAACCACATGCTCCACCGCTTGTGCGGGCCCCCGTCAATTCATTTGAGTTTTAATCTTGCGACCGTAC
+
CCCCCGGGGGGGGGGGGGGGGGGGGFGGFCGGGGCGGGGGGGGGGGGGGGGGGGGGGGGGGGGGGGGGGGGGGGGGGGGGFGGGGGGGGGGGGGGGGGGFFGFFGGGFGFGGGGGGGGGGGGGGGGGGGGEGGGGGGGFGFGGGGGGGGGGGGGGGGGGGGGGGGGGGCGGGGDEFGGGGGGFGGFFGGGGGGEGGFGFFFFG?FFGGGGFGGGGGGGGGGGGGGGGGD=CFFGGGGGGGGGGG9CFFGGDGCGGGFFFGDG8>GGD>@<?FAF>BCC2FFFFBFBFGFGF*9>9>B9@;3
@M02542:52:000000000-J9N43:1:1101:19082:7244 1:N:0:GTGAAA
CGGTTTATCACCGGCAGTCTCCCTAGAGTTCCCGACTTAACTCGCTGGCAACATAGGACGAGGGTTGCGCTCGTTGCGGGACTTAACCCAACATCTCACGACACGAGCTGACGACAGCCATGCACCACCTGTGCAAGGCCCTTGCGGACCCCGTATCTCTACGAGATTTCCCTGCATGTCAAGCCCAGGTAAGGTTCTTCGCGTTGCATCGAATTAAGCCACATGCTCCGCCGCTTGTGCGGGCCCCCGTCAATTCCTTTGAGTTTTAGCCTTGCGGCCGTACTC
+
GGGFGGGGGGGGGGGGGGGGGGGGGGGGCFGGGGGGGGGGGGGGGGGGGGGGGGGFGGGGGGGGGGGGGGGGGGGGGGEGGGGGGGGGFGGGGGGGGGGGGGGGGGGGGFGGGGGGGGGGGEGGGGGGGGFFGGGGGGGGGGGGGGDGGGGGCGGGGGGGGGGGGGFGFGGGGGGGGGGGGGGGGGGGGGGGFGFGFFGGFGGGGGGGGGEDFGGGCFGCGGFFCGCGECGGGGGGGG+>C;BGGGEFGGGD>GAFAFF?*;:@:AAB<>?GG4?<00;>B4>)1
@M02542:52:000000000-J9N43:1:1101:27173:7247 1:N:0:GTGAAA
CGGTTTAGCACCGGCAGTCTCCCTAGAGTTCCCGCCATTACGCGCTGGCAACTAAGGATAAGGGTTGCGCTCGTTGCGGGACTTAACCCAACATTTCACAACACGAGCTGACGACAGCCATGCAGCACCCGTCTTACAGTTCCCGAAGGCACAACCGCATCTCTGCAGTCTTCTGTAGATGTCAATAGTAGGTAAGGTTCTTCGCGTTGCGTCGAATTAAACCACATGCTCCACCGCTTGTGCGGGCCCCCGTCAATTCATTTGAGTTTTAATCTTGCGACCGT
+
GGGGGGGGGGGGDGGGGGGGGGGGGGGFGGGGGGGGGGGGGGGGGGGGGFGGGGGGGGGGGGGGGGGGGGGGGGGGGGGGGGGGGGGGGGGGGGGGGGGGGGGGGGGGGGGGGGGGGGGGGGGGGGGGGGGGGGGGGGGGGGGGGGGEGGGGCFGGGGGGGGGGGGGGGGGGGGGGGFGGGGGGGGGGGGGGGGGGFGGGGGGGGGGGGGGGF=CFFGEGGFGGGGGGFFGGGGGGGGEGGBFDEGFFGGGFFGFFFFGFGGFFFBFFFAAGGGFGFA>>BFFF
@M02542:52:000000000-J9N43:1:1101:23149:7248 1:N:0:GTGAAA
CGGTTTGTCACCGGCAGTCTCTCTAGAGTGCCCTTTCGTAGCAACTAGAGACAAGGGTTGCGCTCGTTGCGGGACTTAACCCAACATCTCACGACACGAGCTGACGACAGCCATGCAGCACCTGTGTCCACTTTCTCTTTCGAGCACCTAATGCATCTCTGCTTCGTTAGTGGCATGTCAAGGGTAGGTAAGGTTTTTCGCGTTGCATCGAATTAATCCACATCATCCACCGCTTGTGCGGGTCCCCGTCAATTCCTTTGAGTTTTAATCTTGCGACCGTACTCC
+
GGGGGGGGGGGGGGGGGGGGGGGGGGEFFGGGGGGGGGGGGGGGGGGGGGGGGGGGGGGGGGGGGGGGGGGGGGGGGGGGGGGGGGGGGGGGGGGGGGGGGGFGGGGGGGGGGGFGGGGGGGGGGGGGGGGGGGGGGGGGGGGGGGGGGGGGGGGGGGGGGGGGGGGGGGGGGGGGGGGFGGGGGFGGFFGGGGGGGGGGGGGGGGGGGGGFFGGGFGGGGGGGGGGGGGGCGEGFGGGGG>FGGGFFGGGFFGFFFGGFFFAFAAA:95AG7C>DBF9?FFFFF
@M02542:52:000000000-J9N43:1:1101:13903:7263 1:N:0:GTGAAA
CGAGTTGACCCCGGCGGTCTCCTGTGAGTCCCCAACCTCCCGAAGGAGTTGCTGGCAACACAGGACAAGGGTTGCGCTCGTTGCGGGACTTAACCCAACATCTCACGACACGAGCTGACGACAGCCATGCACCACCTGTACACCGACCACAAGGGGGGCACTATCTCTAATGCTTTCCGGTGTATGTCAAGCCTTGGTAAGGTTCTTCGCGTTGCGTCGAATTAAGCCACATGCTCCGCTGCTGGTGCGGGCCCCCGTCAATTCCTTTGAGTTTTAGCCTTGCGG
+
GGGGGGGGGGGGGGGGGGGGGGGGGGGGGGGGGGGGGGGGGGGGGGGGGGGGGGGGGGGGGGGGGGGGGGGGGGGGGGGGGGGGGGEFGGGGGGGGGGGGGGGGGGGGGGGGGGGGGGGGGGGGGGGGGGGGGGGGGGGGGGGGGDGGGGGCFFGGGGGGGGGGGGGGGGGGGGGGGGGGECEGGGCGGGGGGGGFGGGGGGEGGGGGGGGGEGGGGGGGGGGGGGGGGGGGGGCFGGGGGFF*<D?FCDGFFDBBB7C)979/<A<DFBFGGGFFFF8<A:4.5
@M02542:52:000000000-J9N43:1:1101:20591:7281 2:N:0:GTGAAA
CGGTTTGTCACCGGCAGTCTCATTAGAGTGCCCTTTCGTAGCAACTAATGACAAGGGTTGCGCTCGTTGCGGGACTTAACCCAACATCTCACGACACGAGCTGACGACGGCCATGCAGCACCTGTGTCCAGGTTCTCTTTCGAGCACTCCCACATCTCTGCAGGATTCCTGGCATGTCAAGGGTAGGTAAGGTTTTTCGCGTTGCATCGAATTAAACCACATCATCCACCGCTTGTGCGGGTCCCCGTCAATTCCTTTGAGTTTCAACCTTGCGGCCGTACCCCC
+
GGGGGDGFGGGGGGGGGGG<FFGGGF<FFGGGGGGGEGGGGGGGGGGGGGGGGFGGGGGGGGGGGGGGDGGGGGGGGGGGGGEGGGGGFGFGGGGGGGGGFGGGGGGGGGGGDGGGFCFCFFGGGGGGGGGG:FDCGGEFCEFFGGGGGGGGGG6:BFFGFFFGDFGGFFGFGGGGFG7FFGCFD5FF6FFF3=DGGC5<>08>7*;;?FD)41CFFF55C70++392FGFF>DF?7<376(,(739?F(7?<*:<>A@),=6<>4<925<)30(17)<)))178
@M02542:52:000000000-J9N43:1:1101:14063:7284 1:N:0:GTGAAA
CGAGTTGACCCCGGCAGTCTTCGATGAGTCCCCGCCATAACGCGCTGGCAACATCGAACGAGGGTTGCGCTCGTTGCGGGACTTAACCCAACATCTCACGACACGAGCTGACGACAGCCATGCACCACCTGTCACCGGCCCCGAAGGACCCCGCATCTCTGCGAGTTTTCCGGCGATGTCAAACCCAGGTAAGGTTCTTCGCGTTGCATCGAATTAATCCGCATGCTCCGCCGCTTGTGCGGGCCCCCGTCAATTCCTTTGAGTTTTAGCCTTGCGGCCGTACTC
+
GGGGGGGGGGGGGGGGGGGGGGGGGGGGGGGGGGGGGGGGGGGGGGGGGGGGGGGGGGGGGGGGGGGGGGGGGGGGGGGGGGGGGGGGGGGGGGGGGGGGGGGGGGGGGGGGGGGGGGGGGGGGGGGGGGGGGGGGGGGGGGGGGGGGGGGGGGGGGGFGGGGGGGGGGGGGGGCDGGGGGFGGGGGGGGFGFGCGGGGFCGEGGGGGGGGGFFGGGFFGGGGGGGEFGGGGCEGEGF<D59>DCGFFC*97BD>FFCFF704=A2<:09?FG<:99;FFBFB5/
@M02542:52:000000000-J9N43:1:1101:11500:7285 1:N:0:GTGAAA
CGGTTTATCACCGGCAGTCTCCCTAGAGTTCCCGACTTAACTCGCTGGCAACTAAGGATAGGGGTTGCGCTCGTTGCGGGACTTAACCCAACATCTCACGACACGAGCTGACGACAGCCATGCGGCACCTGTGTCCACTTTCTCTTTCGAGCACCTAATGCATCTCTGCTTCGTTAGTGGCATGTCAAGGGTAGGTAAGGTTTTTCGCGTTGCATCGAATTAATCCACATCATCCGCCGCTTGTGCGGGTCCCCGTCAATTCCTTTGAGTTTTAATCTTGCGACC
+
GGGGGGGGGGGGGGGGGGGGGGGGGGGGGGGGGGGGGGGGGGGGGGGGGGGGGGGGGFGGGGGGGGGGGGGGGGGGGGGGGGGGGGGGGGGGGGGGGGGGGGGGGGGGGGGGGGGGGGGGGGGGGGGGGGGGGGGGGGGGGGGGGGGGGGGGGGGGGFGGGGGGGGGGGGGGGGGGGGGGGGFGGGFGGGGGGGGGGGGGGGGGGGGGGGGC3CFGGGGFFFGFGGFGGGGGGFGGGGGGGFFFCGEFGGDFFGFFFEGFGGFFFFD>FFFGGGFG9AFFB1BFF
@M02542:52:000000000-J9N43:1:1101:8262:7286 1:N:0:GTGAAA
GCTGACTTCGGCTGCAAAGACTTTCTCCTTAGGCGCATGTCTCAGCAACACAAAACGAGGGTTTCGCTCGTTATAGGACTTGACCAAACATCTCACGACACGAGCTGACGACAGCCATGCAGCACCTGTATGAAAGTAAGTACCATCCCGTTAAGGACAGGTTTTCTTGTTCATATGTCAAGGGCTGGTAAGGTTTTGCGCGTTGTATCGAATTAAACCACATGCTCCACCGCTTGTGCAGGCCCCCGTCAATTCCTTTGAGTTTCGGTCTTGCGACCGTACTCCCCAGGCGGAGTGTTTT
+
CCCCCGGGGGGGGGGFGGGGGGGGGGGGGGGGGGGGGGGGGGGGGGGGGGGGGGGGGGGGGGGGGGGFGGGGFGGGGGGGGGGGGGGGGGGGGGGGGGGGGGGDGG@FGGGGGGGGGGGGGGGGGGGGGGGGGGGGGGGGGGGGGGGGGGGGGGGGGGGGGFGGGGGGCGGGGGGG9FGGGGGDGGGGGGGGGCDFGGGGGGGGGGGGECFGGGGGGFGGGGG6FFFGFGGGGGGGGDGGFGGGEGGGEGGGGGFGGAFC<>FF??55@C0BA?<BDD072::<??FG<CF>;BF68<B?)
@M02542:52:000000000-J9N43:1:1101:19570:7289 2:N:0:GTGAAA
CGAGTTGACCCCGGCGGTCTCCCGTGAGTCCCCATCACCCCGAAGGGCATGCTGGCAACACGAGACAAGGGTTGCGCTCGTTGCGGGACTTAACCCAACATCTCACGACACGAGCTGACGACAGCCATGCACCACCTGTACACCGACCACAAGGGGGGCACTATCCCTAATGCTTTCCGGTGTATGTCAAGCCTTGGTAAGGTTCTTCGCGTTGCGTCGAATTAAGCCACATGCCCCGCTGCCTGCTCGGGCCCCCGTCAATTCCTTTGAGTTTTAGCCTTTCGG
+
GGGGGGGGGGGGGGGGGGGCGGGGGG7FGGGGGGGGGGGGGGGGGGGGDGGGGGGGGGGGGGDGGGGGGFGGGDGGGGGGGGGGGDGGGGGGGGFFGFFFGG<FGGGGGGGFEGGGGGGGGGGECGGGGGGGGGGGG?FGGGGGCEGGCF=FF>BEDEG5EGGCF+AEGGGFGGGF7EDBE5C?GB?FFFFF06:4DEFGFFFFFFFFFFF@>(*.<@87DB:DGCFFFGF?*<6189C00((8*((.2(CD>7D90()-4*/)6-4>))(6:2<*28)*1*/))
@M02542:52:000000000-J9N43:1:1101:15288:7292 1:N:0:GTGAAA
CGGTTTGTCACCGGCAGTCTCCCTGGAGTGCTCTTGCGTAGCAACTAGGGACAAGGGTTGCGCTCGTTGCGGGACTTAACCCAACATCTCACGACACGAGCTGACGACAGCCATGCAGCACCTGTGTTATGGCTCCCTTTCGGGCACCCCCACCTCTCAGCAGGGTTCCATACATGTCAAGGGTAGGTAAGGTTTTTCGCGTTGCATCGAATTAATCCACATCATCCACCGCTTGTGCGGGTCCCCGTCAATTCCTTTGAGTTTTAATCTTGCGACCGTACTCCC
+
GGDGGGGGGGGGGEGGGGGGGGGGGGGGGGGGGGGGGGGGEGGGGGGGGGGGGGGGGGFGGGGGDGGGGGGGGGGGGGGGGGGGGGGGFFGGGGGGGDEFGGDGGCGGEGGGGGGGGFGGGGGGGFGGGGFGGGGGGGGGGGCFGGGGGGGGGGCGEFFGGGGGGGGGGCGGGGGGGGGGGGGCBGFG+?FGGGCFGF8EGCECCFGGGDCFFGGGCCGGGGGDCFFGGGGGGGFE6CCGGFEFFF:>EDDFFDFFFGGFC:6=>92>>AA7C).CFFF?6:6?>
@M02542:52:000000000-J9N43:1:1101:10365:7304 1:N:0:GTGAAA
CGGTTTGTCACCGGCAGTCTCATTAGAGTGCCCTTTCGTAGCAACTAATGACAAGGGTTGCTCTCGTTGCGGGACTTAACCCAACATCTCACGACACGAGCTGACGACAGCCATGCAGCACCTGTGTTCAGGCTCCCTTTCGGGCACTCCTCGATCTCTCGAGGATTCCTGACATGTCAAGGGTAGGTAAGGTTTTTCGCGTTGCATCGAATTAATCCACATCATCCACCGCTTGTGCGGGTCCCCGTCAATTCCTTTGAGTTTTAATCTTGCGACCGTACTCCC
+
GGDGGGGGGGGG7FFCFGGGGGFGGGGGGGGAFFGGGGGGDGGFGGGFFGGGGGGGGGGGGGGEEEGGAFGGGDECFGGGGGGGGGFFEGGGGGGGGGGEDFGFFGGGGGGGCGFGGFGFFGGEFFGGGDAFC<>@FFGGGG>FGGGGGGFGGGGGGGGGGFFGGFGGGFGGGGDFGGGGGGGGGGGFGCEFFGGGGFGCEEC>CEGGGEGGFCEGC?CFFGGGEGGGGGGGCGGF6:*7C>@GFGEEG396FCFFFGGFGFAFFA?FFFA0:57D;BF:0(9?F
@M02542:52:000000000-J9N43:1:1101:4490:7307 1:N:0:GTGAAA
CGGTTTGTCACCGGCAGTCTCTCTAGAGTGCCCTTTCGTAGCAACTAGAGACAAGGGTTGCGCTCGTTGCGGGACTTAACCCAACATCTCCCGACACGAGCTGACGACAGCCATGCAGCACCTGTGTCCACTTTCTCTTTCGAGCACCTAATGCATCTCTGCTTCGTTAGTGGCATGTCAAGGGTAGGTAAGGTTTTTCGCGTTGCATCGAATTAATCCACATCATCCACCGCTTGTGCGGGTCCCCGTCAATTCCTTTGAGTTTTAATCTTGCGACCGTACTCC
+
FGGGEGGGGGGGGGGCGGGGGGGGGGGGCFDGGGGGGGGGGGDGGFGFAFGGGGGGFGGGGGGGDGGGGGGEF7=FFFFGGGGGGGGGGGGGGGGGGGCEFGGGGGGGGGGFGGF8FGG<F8<C>BFGADFCFFGCFGGGEGGGGGFGFGDFFFG;@FFCDCCFDCFAECGGFB,,D>FCCFFGGCFGGGGGGFCG7F8?8@BGGGGCGGCGFFGGGGGG??F6EDCEFEGGGGEGF6E5C6>CC4)>CGD@FGB6<CFFCC4*6<A)<4AF=C5C041:1:FFF
@M02542:52:000000000-J9N43:1:1101:12229:7312 1:N:0:GTGAAA
CGGTTTATCACCGGCAGTCTCCCTAGAGTTCCCGACTTAACTCGCTGGCAACTAAGGATAGGGGTTGCGCTCGTTGCGGGACTTAACCCAACATTTCACAACACGAGCTGACGACAGCCATGCAGCACCTGTCTTACGGTTCCCGAAGGCACAACCGCATCTCTGCAGTCTTCCGTAGATGTCAAGAGTAGGTAAGGTTCTTCGCGTTGCGTCGAATTAAACCACATGCTCCACCGCTTGTGCGGGCCCCCGTCAATTCATTTGAGTTTTAATCTTGCGACCGT
+
GGGGGGGGGGGGGGGGGGGGGGGGGGGGGGGGGGGGGGGGGGGGGGGGGGGGGGGGGGGGGGGGGGGGGGGGGGGGGGGGGGGGGGGGGGGGGGGGGGGGGGGGGGGGGGGGGGGGGGGGGGGGGGGGGGGGGGGGGGGGGGGGGGGGGGGGGGGGGGGGGGGGGGGGGGGGGGGGGGGGGGGGGGGGGGGGFGGGGGGGGGGGGGGGGGGGFGGGGGGGGGGGGGGGGFFGGGGGGGGGGBFGGGFFGGGFDGFFFGGFGGFFFFFBFFFGGDFGAA;FFFEF
@M02542:52:000000000-J9N43:1:1101:18948:7339 1:N:0:GTGAAA
CGGTTTATCACCGGCAGTCTCCCTAGAGTTCCCGACTTAACTCGCTGGCAACTAAGGATAGGGGTTGCGCTCGTTGCGGGACTTAACCCAACATTTCACAACACGAGCTGACGACAGCCATGCAGCACCTGTCTTACGGTTCCCGAAGGCACAACCGCATCTCTGCAGTCTTCCGTAGATGTCAAGAGTAGGTAAGGTTCTTCGCGTTGCGTCGAATTAAACCACATGCTCCACCGCTTGTGCGGGCCCCCGTCAATTCATTTGAGTTTTAATCTTGCGACCGT
+
GGGGGGGGGGGGGGGGGGGFGGGGGGGGGGGGGGGGGGGGGGGGGGGGGGGGGGGGGGGGGGGGGGGGGGGGGGGGGGGGGGGGGGGGGGGGGGGGGGGGG>FGGGGGGGGGGGGGGGGGGGGGGGGGGGGGGGGGGGGGGGGGFGGEGGFGGGGGGGGGGGGGGGGGGGGGGGGGGGGGGGGGGGFGGGGGGFGGGGGGGGGGGCEGEGGGEEGGGGGGGGGFGGG?FF?FGCFEGGGGG:FCEGFEGGGFFGFFFFG?FGB4<?ABF<>FGFFGFFB>FF>D
@M02542:52:000000000-J9N43:1:1101:24950:7363 1:N:0:GTGAAA
CGGTTTGTCACCGGCAGTCTCTCTAGAGTGCCCTTTCGTAGCAACTAGAGACAAGGGTTGCGCTCGTTGCGGGACTTAACCCAACATCTCACGACACGAGCTGACGACAGCCATGCAGCACCTGTGTCCACTTTCTCTTTCGAGCACCTAATGCATCTCTGCTTCGTTAGTGGCATGTCAAGGGTAGGTAAGGTTTTTCGCGTTGCATCGAATTAATCCACATCATCCACCGCTTGTGCGGGTCCCCGTCAATTCCTTTGAGTTTTAATCTTGCGACCGTACTCC
+
GGGGGGGGGGGGGGGGGGGGGGFGGGGGGGGGGGGGGGGGGGGGGGGGGGGGGGGFGGGGGGG>ECGGGGGGEEFGGGGGGGGGGGGGDDEGGGGGGGGGGGGFGDGGGEGGGGDFGFGGGGGGGDGGGGGFGGGGGGGGGGGGGGDGGCFGFGGFGFGGGGGGGGGGGGGGGEFFGGFGGGGEFGGGGGGGGFFGFD8CEGGEEEC9;EGGFFGEGCFGDGGGGG9EFFGDGCGGFGGDGFFGGGFFGGGBFFBF<EFF7FDFBA4:B<5DCF:7>>B??:FFF
@M02542:52:000000000-J9N43:1:1101:6062:7364 1:N:0:GTGAAA
TCGGCTTATCACCGGCAGTCCCCTTAGAGTGCCCAACTAAATGCTGGCAACTAAGGGCGAGGGTTGCGCTCGTTGCGGGACTTAACCCAACATCTCACGACACGAGCTGACGACAGCCATGCAGCACCTGTCTCTACGCCACCGAAGTGGAAACTGCATCTCTGCAGCGGTCGTAGGATGTCCAGGGCTGGTAAGGTTCTGCGCGTTGCTTCGAATTAAACCACATGCACCACCGCTTGTGGCGGCCCCCGTCCATTCCTTTGAGTTTCGGTCTTGCGACCGTAC
+
CFGFGGGFGGGGGGFFF@@EFFGGG@<E<FFEEGG8FFCFGGDAFAEEGFGFFGGG?FCECC+BF@FCFEGGGF8FFGGEGGGGGGFFFGGF<F9FFFFECFGDG>FEGGFEEDEEGF8DFFGCGF<FC>FF9DCGG7CC>FF7CFEFF?:DGG;DFFFF@FFGGGGF<@EEEF7C*,>2B?,28C<C9;CGCGFGB:CFCC*:C*2:8C9:>FFGGFGGGGFG>FE?67?FCEEGCG5F*()1*7BDEG3@D)4=AE7BFG:4,644A((*9C6*)(--(,8).
@M02542:52:000000000-J9N43:1:1101:21210:7368 1:N:0:GTGAAA
ACAGTTTACACTGGCAATCTTGCTAGAGTTCCCGACATCACTCGCTGGCAACTAACAACAGGGGTTGCGCTCGTTATAGGACTTAACCTGACACCTCACGGCACGAGCTGACGACAACCATGCAGCACCTTGTAAATTGTCCGAAGAAAAGTCTGTTTCCAAACCTGTCAATCTACATTTAAGCCTTGGTAAGGTTCCTCGCGTATCATCGAATTAAACCACATGCTCCACCGCTTGTGCGGGCCCCCGTCAATTCCTTTGAGTTTCATTCTTGCGAACGTACTC
+
GGGGGGGGGGGGGGGGGGGGGGGGGGGGGGGGGGGGGGGGGGGGGGGGGGGGGGGGGGGGGGGGGGGGGGGGGGGGGGGGGGGGGGGGGGGGGGGGGGGGGGGGGGGGGGGGGGGGGGGGGGGGGGGGGGGGGGGGGGGGGGGGGGGGGGGGGGGGGGGGGGGGGGGGGGGGGGGGGGGGGGGGGGGGGGGGGGGGGGGGGGGGGGGGGGGGFGGGGGGGGGGGFG@FGGGGGGGGGGDGGF@GGGFFGGGFFFFFFGGFGG6FFFFFFFFGGGF5>BFFFFFF?
@M02542:52:000000000-J9N43:1:1101:17345:7374 1:N:0:GTGAAA
CGGTTTGTCGCCGGCAGTCTCATTAGAGTGCCCTTTCGTAGCAACTAATGACAAGGGTTGCGCTCGTTGCGGGACTTAACCCAACATCTCACGACACGAGCTGACGACAGCCATGCAGCACCTGTGTGCAGGTTCTCTTTCGAGCACCAATCCATCTCTGGAAAGTTCCTGCCATGTCAAGGGTAGGTAAGGTTTTTCGCGTTGCATCGAATTAATCCACATCATCCACCGCTTGTGCGGGTCCCCGTCAATTCCTTTGAGTTTTAACCTTGCGGCCGTACTCCC
+
GGGGGGGGGGGGDGGGGGGGGGGGGGGGGGGGGGGGGGGGGGGGGGGGGGGGGGGGGGGGGGGGGGGGGGGGGGGGGGGGGGGGGGGGGGGGGGGGGGGGGGGGGGGGGGGGGGGGGGGGGGGGGGGGGGGGGGGGGGGGGGGGGGGGGGGGGGGGGGGGGGCFGGGGGGGGGGGGGGGGGGGGGDGGGGGGFGGGGGGGGGGEGGGGGFFGFGGGGGGGGGFCFGGGGGEGCEGG6F7<D>FGGGFFGGGFFGAFFGGFCGAFAF?BFBFDGGFG>FFFF?=FF
@M02542:52:000000000-J9N43:1:1101:24416:7378 1:N:0:GTGAAA
CGGTTTATCACCGGCAGTCTCCTTAGAGTGCCCACCATTACGTGCTGGTAACTAAGGACAAGGGTTGCGCTCGTTACGGGACTTAACCCAACATCTCACGACACGAGCTGACGACAGCCATGCAGCACCTGTCTCAATGCTCCCGAAGGCACCAATCCATCTCTGGAAAGTTCATTGGATGTCAAGGCCTGGTAAGGTTCTTCGCGTTGCTTCGAATTAAACCACATGCTCCACCGCTTGTGCGGGCCCCCGTCAATTCATTTGAGTTTTAACCTTGCGGCCGT
+
GGGGGGGGGGGGGGGGEGGGGGGGGGGGGGGGGGGGGGGGGGGGGGGGGGGGGGGGGGGGGGGGGGGGGGGGGGGGGGGGCFGGGGGGGGGGGGGFFGGFDGGGEEGGGGGGGGDFGGGGGFFCDFDFGGGFGFGGGGDD<FGGGGGEEFFGGGGFGGGGGGDGGGGGGFGGGGGGFGGFCGFGGGGGGGGGGGGGGGGFGFGGGGGG5CGGFGGGGGGGGGGGGGGGGFGGCFFGGGGGG:FGGDDFGGGF><?DFGGFGGFFA?DBFFF*::FG>?>>FB:B
@M02542:52:000000000-J9N43:1:1101:24469:7381 1:N:0:GTGAAA
CGGTTTGTCACCGGCAGTCTCCTTAGAGTGCCCACCATCACGTGCTGGTAACTAAGGACAAGGGTCGCGCTCGTTACGGGACTTAACCCAACATCTCACGACACGAGCTGACGACAGCCATGCAGCACCTGTCTCAATGCTCCCGAAGGCACCAATCCATCTCTGGAAAGTTCATTGGATGTCAAGGCCTGGTAAGGTTCTTCGCGTTGCTTCGAATTAAACCACATGCTCCACCGCTTGTGCGGGCCCCCGTCAATTCATTTGAGTTTTAACCTTGCGGCCGT
+
GGGGGGGGGGGGGGGGGGGGGGGGGGGGGGGGGGGGGGGGGGGGGGGGGGGGGGGGGGGGGGGGGGGGGGGGGGGGGGGGGGGGGGGGGGGGGGGGGGGGGGGGGGGGGGGGGEGGGGGGGGGGGGGGGGGGGGGGGGFGFGGGGGGGGGGGGGGGGGGGGGGGGGGGGGGGGGGGGGGGGGGGGGGGGGGGGGFGGGGGGGGGGGGGGGGGFGGGGGGGGGGGGGGGGGFGGGGGGGGGG:FDGGFEGGGFBGFFDGGFGF</6?BFFFB:FCFGFF9BBF>E
@M02542:52:000000000-J9N43:1:1101:9284:7399 2:N:0:GTGAAA
CGGTTTGTCACCGGCAGTCTCATTAGCGTTCCCAACTGTATGTAGCAACTAATGACAAGGGTTGCGCTCGTTGCGGGACTTAACCCAACATCTCACGACACGAGCTGACGACAGCCATGCAGCACCTGTGTTACTGCTCTCTTTCGAGCACTAAGCCATCCCTGGCCAATTCCGTATATGTAAAAGGTGGGTAAGGTTTTTGGCGTTGCATGGAATTAAACCACATACTTCACCTCATTGGCGGGTGCCTGTGAATTCCTTTGTGTTGCAACATTGCGGCCGTA
+
GG:6@,BCEE@9@@+:66,C,6<,CF,@F,6<E@@6,C,6,,C@FAC<6CFG,F6C,6BE:F,+:CC@FDC7FGG77+44E55,:,@<C=85AF?EBB+>CF++6+45@@=F>CFFD9:FDG8>=,8AE=D8FA,?D@,,83@@C883FC,4D@DFCFG6,,4,*,,1,;,+5<CC4,51=,1+405*A?45*?*;4<+8A):0.))((/.+(.*1)3@723:2/0*)**.-*1*.()0)).-2)-(-,)**)*26-.994FF5(,3()).5(.)2*73)))0<
@M02542:52:000000000-J9N43:1:1101:4080:7438 1:N:0:GTGAAA
CGGTTTGTCACCGGCAGTCTCCCTGGAGTGCTCTTGCGTAGCAACTAGGGACAAGGGTTGCGCTCGTTGCGGGACTTAACCCAACATCTCACGACACGAGCTGACGACAGCCATGCAGCACCTGTGTTATGGCTCCCTTTCGGGCACCCCCACCTCTCAGCAGGGTTCCATACATGTCAAGGGTAGGTAAGGTTTTTCGCGTTGCATCGAATTAATCCACATCATCCACCGCTTGTGCGGGTCCCCGTCAATTCCTTTGAGTTTTAATCTTGCGACCGTACTCCC
+
GGGGGGGGGGGGGGGG>FGGGGGGGGGGGGGGGGGGGGGGGGDFGGGGGGGGGFFGGGGGGGGGGGGGGGGGGGGGGGGGGGGGGGGGFGGGGGGGGGGDFEGGG>CGGGGFFGGGGGGGGGGGGGGGGGGGGGFGGGGGGGGGGGGGGGGGGGGGGGGGGGGGGFFGGGFFFCEGGGGGGGGGGGGGGFFGGGGGGGGCCGG5C@?FECFFFGGGGGGGGGGGGG9<AFGGGDEF?FGGG>DFFFBFDGGFFG>FFG=@FGFFFBFF9<<>CDDD>6??:<9;F
@M02542:52:000000000-J9N43:1:1101:8086:7444 1:N:0:GTGAAA
CGGTTTATCACCGGCAGTCTCCCTAGAGTTCCCGACTTAACTCGCTGGCAACTAAGGATAGGGGTTGCGCTCGTTGCGGGACTTAACCCAACATTTCACAACACGAGCTGACGACAGCCATGCAGCACCTGTCTTACGGTTCCCGAAGGCACAACCGCATCTCTGCAGTCTTCCGTAGATGTCAAGAGTAGGTAAGGTTCTTCGCGTTGCGTCGAATTAAACCACATGCTCCACCGCTTGTGCGGGCCCCCGTCAATTCATTTGAGTTTTAATCTTGCGACCGT
+
GGGGGGGGGGGGGGGGGGGGGGGGGGGGGGGGGGGGGGGGGGGGGGGGGGGGGGGGGGGGGFEFFGGGGGGGGGGGGGGGGGGGGGGGGGGGGGGGGGGGGGGGGGGGGGGGGGDGGGGGGGGGGGGGGGGGGGGAFGGGGGGGGGGGDGGGDGGGDGGGGGGGGGGEGGGGGGGGGG5ECEGFGGGFEGGGGGGGGGGGGGGGGGGGGGGGFGGGGGGGG<FGGGGGG7CF?GGGEGGGG2=DGG>EEGGEED:EFGGFGGF?9?AFFAFGFFFG2>;9;>BB
@M02542:52:000000000-J9N43:1:1101:9866:7445 1:N:0:GTGAAA
CGAGTTGACCCCGGCGGTCTCCCGTGAGTCCCCAACCTCCGAAGAGTTGCTGGCAACACGGGACAAGGGTTGCGCTCGTTGCGGGACTTAACCCAACATCTCACGACACGAGCTGACGACAGCCATGCACCACCTGTACACCGACCACAAGGGGGGCACTATCTCTAATGCTTTCCGGTGTATGTCAAGCCTTGGTAAGGTTCTTCGCGTTGCGTCGAATTAAGCCACATGCTCCGCCGCTTGTGCGGGCCCCCGTCAATTCCTTTGAGTTTTAGCCTTGCGGCC
+
GGGGGGFGGGGGGGGGGGGFGGGGGGGGGGGGGGGGGGGGGGGEGGGGGGGGGGGGGGGGGGGGGGGGGGGGGGGGGGGGGGGGGGGGGGGGGGGGGGGGAFFGGGGGGGGGGGGGGGGGGGGGGGGGGGGGGGGGGFGGGGGGGGGGGGGGEGEGGGGGGGG?FGGGGGGGGGGGDEGGGGGGFGGGGGFGGGGGGGGGGGFGGGCGGGGCEGGGGGGGCGFCFGCGGGGGFFGGGGGGGFFC+>5DEGGBEGFBFCD6?FFFFFA43ABFGG?F39>0:>FFB
@M02542:52:000000000-J9N43:1:1101:3931:7450 2:N:0:GTGAAA
CGAGTTGACCCCGGCGGTCTCCCGTGAGTCCCCATCACCCCGAAGGGCATGCTGGCCACACGGGACAAGGGTTGCGCTCGTTGCGGGACTTAACCACACATCTCACGACACGAGCTGACGACCGCCATGCACCACCTGTAAACCGACCACCAGGGGGCCACCATCACTGGCTGTTTCCGGTCTCTGTTAAGCCTTGGGAAGGTTCTTCGGGTTGCTTCGAATTAATCCCAAACCTCAGCTGCTTTTGCGGGGCCCCGTTACATCCTTTTAGTTTTGCCTTTGCGG
+
GGG@FFGGF,,@C@+7:6B@F9E+C,@:FFDFEFEFGG<C@E+6@FG:<=C<<,CF,CFFDFCCC+=E,9=E,+=4C+CFB4=?B::F:FFD?D<,+B=BF89>,EAFC+F+@@+:,:>*>**>BEGGGFFF,,*:FF9;,,,6***3<B*3;8883****2*2<3+++9*0*0A+2CD50*/*::**087*.9*7**)055FFF*741)(88(1****7*,3+2+1)**(().),.(*),(5)*)))(-)1()1(42>((/*)(.64))(-)-6****19=*))
@M02542:52:000000000-J9N43:1:1101:20961:7479 2:N:0:GTGAAA
CGGTTTGTCACCGGCAGTCTCTCTAGAGTGCCCTTTCGTAGCAACTAGAGACAAGGGTTGCGCTCGTTGCGGGACTTAACCCAACATCTCACGACACGAGCTGACGACAGCCATGCAGCACCTGTGTCCACTTTCTCTTTCGAGCACCTAATGCATCTCTGCTTCGTTAGTGGCATGTCAAGGGTAGGTAAGGTTTTTCGCGTTGCATCGAATTAATCCACATCATCCACCGCTTGTTCGGGTCCCCGTCAATTCCTTTGAGTTTTAATCTTTCTACCGTACCCC
+
GGGGGGGGGGGGGGGGGGGDFFFGGG9FGGGGGGGGGGGGGGGGGGGGGGGGGGGGEFGGGGDEGGGGGGGGGGGGGGGGGGGGGGGGGGGGGGGGGGGGGGGGGGGGGGGGGGGGGGGDGGGGGGGGGFGDCGGGGGGGGGGGGGGGFGFFGCGGGFGGA?CFGGGGGGGFGGGGGCGA+CCA676F8FFFE+?FCC;55>DFFFFCEA@A;?F6++>6CE@++1842949;7568)0(((.37:1>?BG34CC652*)-)1<AD<7<<25)-)**1)0.).*8
@M02542:52:000000000-J9N43:1:1101:26588:7481 1:N:0:GTGAAA
GCTGGCAACTAAGGGCGAGGGTTGCGCTCGTTGCGGGACTTAACCCAACATCTCACGACACGAGCTGACGACAGCCATGCAGCACCTGTCTCTGAGCCACCGAAGTGGAAGGTAAATCTCTCTACCGGTCTCAGGATGTCAAGGGCTGGTAAGGTTCTGCGCGTTGCTTCGAATTAAACCACATGCTCCACCGCTTGTGCGGGCCCCCGTCAATTCCTTTGAGTTTTAATCTTGCGACCGTACTCCCCAGGCGGAATGTTTAATGCGTTAGCTGCGCCACCGACAAGTAAACTTGCCGACG
+
CCCCCGGGGGGGGGGGGGGGGGGGGGGGGGGGGGGGGGGGGFGGGGGGGGGGFGGGGGGGGGGGGGGGGGFGGGEGGGGGGGG8FFGGGGFCGFFGGGGGGGGEEFGGGGGGGGGGGGGGGGGGGGDGGGGGGGCFGGGGGGGGGG@FGGGGGGEF>FFFGGGGGGGGGGGGGGFFFGGGGGGG<CEFGGGGGGGGGG7CEDEEGGGGGGGGGGGGGGGGGGGGEGGCFGGGGGGGEGCEGCEG?FFEG8;FGGEDFFFGGG?F7>DEBC?FFGG>DG9B?197(11?FF6744:BFFFF5
@M02542:52:000000000-J9N43:1:1101:28106:7482 1:N:0:GTGAAA
CAGTATATCACCGGCAGTCTCCCTAGAGTTCCCGACTTAACTCGCTGGCAACTAAGGATAGGGGTTGCGCTCGTTGCGGGACTTAACCCAACATTTCACAACACGAGCTGACGACAGCCATGCAGCACCTGTCTACGGTTCCCGAAGGCACAACCGCATCTCTGCAGTCTTCCGTAGATGTCAAGAGTAGGTAAGGTTCTTCGCGTTGCGTCGAATTAAACCACATGCTCCACCGCTTGTGCGGGCCCCCGTCAATTCATTTGAGTTTTAATCTTGCGACCGTAC
+
GGGGEEEFFGGGDGGCGGGCEGFGG@9EFGGGGDGGGGGGGGGEGGGFGGGGGGGGGGFGGGGGGGGGGEED7CF,F@FGGGGGGGGGGGGCFFGGGGGGGGEGE=>FFGGGGGGCEG7FFFFFGGCFGGGGGGEFGGFGGGGGGGGDGGGG@EFGGEEFDGGFFFGGEFCCGEFGEGFFGGCGGGGG7CFGG9FFFEFCFGFGGGD/CEEEB5EGFGFFGGCG5CE?0+<CFGGG=DFCFFB3=<>DGGGFFC0@A?GFGD)*4)4<425CFG?*)31>>9EF5
@M02542:52:000000000-J9N43:1:1101:15193:7488 1:N:0:GTGAAA
CGGTTTATCACCGGCAGTCTCCCTAGAGTTCCCGACTTAACTCGCTGGCAACTAAGGATAGGGGTTGCGCTCGTTGCGGGACTTAACCCAACATTTCACAACACGAGCTGACGACAGCCATGCAGCACCTGTCTTACGGTTCCCGAAGGCACAACCGCATCTCTGCAGTCTTCCGTAGATGTCAAGAGTAGGTAAGGTTCTTCGCGTTGCGTCGAATTAAACCACATGCTCCACCGCTTGTGCGGGCCCCCGTCAATTCATTTGAGTTTTAATCTTGCGACCGT
+
GGGGGGGGGGGGGGGGGGGGGGGGGGGGGGGGGGGGGGGGGGGGGGGGGGGGGGGGGGGGGGGGGGGGGGGGGGGGGGGGGGGGGGGGGGGGGGGGGGGGGGGGGGGGGGGGGGGGGGGGGGGGGGGGGGGGGGGGGGGGGGGGGGGGGGGGGGGGGGGGGGGGGGGGGGGGGGGGGGGGGGGGGGGGGGGGGGGGGGGGGGGGGGGGGGGGFGGGGGGGGGGGGGGGGGGGGGGGGGGGG?FGGDFFGGGEEDBFFCF?CGBFFB>AFDFFGGFGBAFFFBFE
@M02542:52:000000000-J9N43:1:1101:7406:7517 1:N:0:GTGAAA
CGGTTTATCACCGGCAGTCTCCCTAGAGTTCCCGACTTAACTCGCTGGCAACTAAGGATAGGGGTTGCGCTCGTTGCGGGACTTAACCCAACATTTCACAACACGAGCTGACGACAGCCATGCAGCACCTGTCTTACGGTTCCCGAAGGCACAACCGCATCTCTGCAGTCTTCCGTAGATGTCAAGAGTAGGTAAGGTTCTTCGCGTTGCGTCGAATTAAACCACATGCTCCACCGCTTGTGCGGGCCCCCGTCAATTCATTTGAGTTTTAATCTTGCGACCGT
+
GGG:FGGGDGFGGGGGGGGGGCF8FFGFGFDFGGGGGGGGD@FGGGEEGGGGCEFEGECCDC8@BFFFGGCGC>DDFEGGGCFCCF<FFBGGGGGFGGGGGGGGGFGEGFGG@GGGGG7FFCFFD?FBFGAFGGGGGGGFGGGGGGE@EDFFGGGGGGGGGGGGGCFGAFGA@<FGEC5,??FGGGGGGGGGCF@<FF9CFG98EGEGDEGEBE=F<FFGGGFEFEEEEC?FFGGGEGGGGFFDGD5>EGDFFGF@B?7FF0:FA0<A<ABGGGFGAFFFF;>D
@M02542:52:000000000-J9N43:1:1101:17406:7551 2:N:0:GTGAAA
TCGGCTTATCACCGGCAGTCCCCTTAGAGTGCCCAACTAAATGCGGGCAACTAAGGGCGAGGGTTGCGCTCGTTGCGGGACTTAACCCAACATCTCACGACACGAGCTGACGACAGCCATGCAGCACCTGTCTCTACGCCACCGAAGTGGAAACTGCATCTCTGCAGCGGTCGTAGGATGTCAAGGGCTTGTAAGGTTCTGCGCGTTGCTTCGAATTAAACCACATGCCCCACCGCTTGTGCGGGCCCCCGTCAATTCCTTTGAGTTTTATTCTTTCCACCGTA
+
GGGGGFGGFGGGGGGGGGGGGGGGG8FGGGGFGGGGGGGGGG9FGGGGGGGGFGGGFGGGGGGGGGGGGGGGGGGGGEDGGGGGGGGGGGGGGG<FGFCCG:F>FGGGGGGGGGGGCF7FFG9FFGGFEGGGCFFGGGGGGGGGGGGGGGGGGGGGGFCC7CFGG98C*9EDE8*/9CFFFGGFCEDF>)8..7:C7A6*96<:(7@0<@<92(CFFFGFCBF5*<*447::)50,,8*.)440>02176)/,*1646@<2=*)-<AFA2)).:)**/8@))0)
@M02542:52:000000000-J9N43:1:1101:24037:7556 1:N:0:GTGAAA
CGGTTTATCACCGGCAGTCTCCCTAGAGTTCCCGACTTAACTCGCTGGCAACTAAGGATAGGGGTTGCGCTCGTTGCGGGACTTAACCCAACATTTCACAACACGAGCTGACGACAGCCATGCAGCACCTGTCTTACGGTTCCCGAAGGCACAACCGCATCTCTGCAGTCTTCCGTAGATGTCAAGAGTAGGTAAGGTTCTTCGCGTTGCGTCGAATTAAACCACATGCTCCACCGCTTGTGCGGGCCCCCGTCAATTCATTTGAGTTTTAATCTTGCGACCGT
+
GGGGGGGGGGGGGGGGGGGFGGGGGGDEFFGGGGGGGGCGGGGGGGGGGGGGGGGGGGGGGGGGGGGGGGGGGGGGGGGGGGGGGGGGGGFGGGGGGGGGGGGGGGGGGGGGGGGEGGGGGGGFGGGGGGGGGGGGGGGGGGGGGGGGGGGGGGGGGGGGGGGFFGFGGGGGGGGGGD>FGGGGGFFGGDGGGFFGGGGGGGGGGGGGGGGGFGG@FGGGGGGGGGGFGFEGFGGGGGGGG:FGDGFFGGGFFG:D>GG?DFF?AB<BFFA4>>7F)6>>>FFF
@M02542:52:000000000-J9N43:1:1101:26102:7576 1:N:0:GTGAAA
CGGTTTGTCACCGGCAGTCTCTCTAGAGTGCCCTTTCGTAGCAACTAGAGACAAGGGTTGCGCTCGTTGCGGGACTTAACCCAACATCTCACGACACGAGCTGACGACAGCCATGCAGCACCTGTGTCCACTTTCTCTTTCGAGCACCTAATGCATCTCTGCTTCGTTAGTGGCATGTCAAGGGTAGGTAAGGTTTTTCGCGTTGCATCGAATTAATCCACATCATCCACCGCTTGTGCGGGTCCCCGTCAATTCCTTTGAGTTTTAATCTTGCGACCGTACTCC
+
GGGEGGGGGGGGGGGGGGGGGGGGGGGGGGGGGGGGGGGGGGFFGGGGGGGGGGGGGGGGGGGGGGGGGGGGGGGGGGGGFGEGGGGGFFGGGGGDFGGGGGGGGGGGGGGGDEDDEDFFGGGGGDFGGGGGGGGGGGGGGGGGGGGGGGGGGGGGGGGGGGGGGGGG:FGGGGFGGGGGGGGGGGGGGGGGG<FGGGGGGGGGDGGGGGGGFGGFCEGGGGGGCFGGGGGGEGGGGFGGGFBDGGFFEGGEFGB69GGFGFFFFFF?FFFG7C@>06>BBF5=?
@M02542:52:000000000-J9N43:1:1101:3865:7582 1:N:0:GTGAAA
CGGTTTATCACCGGCAGTCTCCCTAGAGTTCCCGACTTAACTCGCTGGCAACTAAGGATAGGGGTTGCGCTCGTTTCGGGACTTAACCCAACATTTCACAACACGAGCTGACGACAGCCATGCAGCACCTGTCTTACGGTTCCCGAAGGCACAACCGCCTCCCTGCAGTCTTCCGTAGATGTCAAGAGTAGGTAAGGTTCTTCGCGTTGCGTCGAATTAAACCACATGCACCACCGCTTGTGCGGGCCCCCGTCCAGTCATTTGAGTTTTAATCTTCCGACCGT
+
GGCFGGGGGCEFC7C:@E8ECFFFGGGGGG9EEFFGGGA9<AFECFGD79E<CEGFGGGGFCD7BFFECGG>CFG,C77:FFFG9EFFFGFFGGGGGGGGGCFEC=FECFGG7++@BAFFD5<FFCG,@>A3B,CCFG7DFG7F:<B@FCGGGGGCF@*16,*>87FFGEG@FE<C<*=9BCFFC@9CFGGC<FFFD<+<9FC=*33C=CEC@5/A6C<*AAFF580<?@9?7=ECEDGGF)757D>B=)9>;7(.)0062:646,)6.4)2:2/:).(,(475
@M02542:52:000000000-J9N43:1:1101:17807:7596 1:N:0:GTGAAA
CGGTTTATCACCGGCAGTCTCCCTAGAGTTCCCGACTTAACTCGCTGGCAACTAAGGATAGGGGTTGCGCTCGTTGCGGGACTTAACCCAACATTTCACAACACGAGCTGACGACAGCCATGCAGCACCTGTCTTACGGTTCCCGAAGGCACAACCGCATCTCTGCAGTCTTCCGTAGATGTCAAGAGTAGGTAAGGTTCTTCGCGTTGCGTCGAATTAAACCACATGCTCCACCGCTTGTGCGGGCCCCCGTCAATTCATTTGAGTTTTAATCTTGCGACCGT
+
GGGGGGGGGGGGGGGGGGGGGGGGGGGGGGGGGGGGGGDGGGGGGGGGGGGGGGGGGGGFGGGGGGGGGGGGGGGGGGGGGGGGGGGGGGGGGGGGGGGGGGGGGGGGGGGGGGGGGGGGGGGGGGGGGGGGGGGGGGGGGGGGGGGGGGGGGGGGGGGGEGGGGGGGGGGGGGGGGGGGGGGGGGFFGGFGCFGGGGGGGGGGGGGGGGGGFGGGGGGGGGGFCFGGGGGGGGGGEGGGGFFGGDB>GGGFEDBDFGGFGGFFFFFFFFFGGGFGF9>FFFB@
@M02542:52:000000000-J9N43:1:1101:16654:7606 1:N:0:GTGAAA
CGGTTTGTCACCGGCAGTCTCTCTAGAGTGCCCTTTCGTAGCAACTAGAGACAAGGGTTGCGCTCGTTGCGGGACTTAACCCAACATCTCACGACACGAGCTGACGACAGCCATGCAGCACCTGTGTCCACTTTCTCTTTCGAGCACCTAATGCATCTCTGCTTCGTTAGTGGCATGTCAAGGGTAGGTAAGGTTTTTCGCGTTGCATCGAATTAATCCACATCATCCACCGCTTGTGCGGGTCCCCGTCAATTCCTTTGAGTTTTAATCTTGCGACCGTACTCC
+
GGGGGGGGGGGGFGGGGGGGGGGGGGGGGGGGGGGGGGGGGGGGGGGGGGGGGGGGGGGGGGGGGGGGGGGGGGGGGGGGGGGGGGGGGGGGGGGGGGGGGGGGGGGGGGGGGGGGGGGFGGGGGGGGGGGGGGGGGGGGGGGGGGGGGGGGFGGGGFGGGGGGGGGGGGGGGGGGGGGGFGGGGGGGGGGGGGGGGGGGGGGGEGGGGEGGFGGGGGGGGGGGGGGGGGGEGDEGGC?CGFFGGGFFEDGFFGFFFGGFGGFFFFFFFFFG7F:D6B>FFFFFF
@M02542:52:000000000-J9N43:1:1101:18421:7608 1:N:0:GTGAAA
CGAGTTGACCCCGGCGGTCTCCTGTGAGTCCCCAACCTCCCGAAGGAGTTGCTGGCAACACAGGACAAGGGTTGCGCTCGTTGCGGGACTTAACCCAACATCTCACGACACGAGCTGACGACAGCCATGCACCACCTGTACACCGACCACAAGGGGGGCACTATCTCTAATGCTTTCCGGTGTATGTCAAGCCTTGGTAAGGTTCTTCGCGTTGCGTCGAATTAAGCCACATGCTCCACCGCTTGTGCAGGCCCCCGTCAATTCCTTTGAGTTTCGGTCTTGCGG
+
GGGGGGGGGGGGGGGGGGGGGGGGGGGGGGGGGGGGGGGGGGGGGGGGGGGGGGGGGGGGGGFGFGGGGGGGGGGGGGGGGGGGGGGGGGGGGGGGGGGGGGGGGGGGGGGGGGGGGGGGGGGGGGGGGGGGGGGGGGGDGGGGGGGGGGGGGGGGGGGGGGGGGGGGGGGGGGGGGGGGGGGGGGGGGGGGGGFFGGGGGGGGGGGGGGGGFGGGCEGGGGGGGGGGCFGGGGFGGGGFGFFDGGFFGGGFFGFFFDGEDGBFDFBBDABGGG?3>:<?BA?3)
@M02542:52:000000000-J9N43:1:1101:25595:7614 2:N:0:GTGAAA
TCGGCTTATCACCGGCAGTCCCCTTAGAGTGCCCAACTGAATGCTGGCAACTAAGGGCGAGGGTTGCGCTCGTTGCGGGACTTAACCCAACATCTCACGACACGAGCTGACGACAGCCATGCAGCACCTGTGTCCCGGTCCCCGCAGGGAACCCTGCATCTCTGCACGTAGCCGGGCATGTCAAGGGCTGGTAAGGTTCCGCGCGTTGCCTCGAATTAAACCACATGCCCCCCCGCTCGTGCGGGCCACCCTCCATTCCTTTGAGTTGTAATCTTTCGACCGTAC
+
FGGCG8@FFGAFGE@CFGGGGGGGG<FCGFFEGGCGGGCFFGFG9FFG<FGFGFFFGGGG7@@FFFGGGGEGGGGG@7>:CFGGFGGGGFGFGG,FAFFCG7:=FFC:8DF7:F7>FCFC@FEGFEGG7@FE;DCF6C>@:DFE*>*154ACGGFCG:CG,=,,4;,4:*;:CE*1CCF869+1>)5:))))6094707*))7>9E5;<*6)((2/7@C4::28*00:*0-(7>:>0,57((,4)(4((,**,**55<*.)9*)46<).)6).-)*:))07)077
@M02542:52:000000000-J9N43:1:1101:25137:7622 1:N:0:GTGAAA
CGGTTTGTCACCGGCAGTCTCTCTAGAGTGCCCTTTCGTAGCAACTAGAGACAAGGGTTGCGCTCGTTGCGGGACTTAACCCAACATCTCACGACACGAGCTGACGACAGCCATGCAGCACCTGTGTCCACTTTCTCTTTCGAGCACCTAATGCATCTCTGCTTCGTTAGTGGCATGTCAAGGGTAGGTAAGGTTTTTCGCGTTGCATCGAATTAATCCACATCATCCACCGCTTGTGCGGGTCCCCGTCAATTCCTTTGAGTTTTAATCTTGCGACCGTACTCC
+
GGGGGGGGGGGGGGGGGGGGGGGGGGGGGGGGGGGGGGGGGGGGGGGGGGGGGGGGGGGGGGGGGGGGGGGGGGGGGGGGGGGGGGGGGGGGGGGGGGGGGGGGGGGGGGGGGGGGGGGGGGGGGGGFGGGGGGGGGGGGGGGGGGGGGCFGGGGDFGGGGGGGGGGGGGGGGGGGGGGGCDC><<FGGGGGGC@@FGFGGGGGGGGFGGGGFGGGGGGGGGGF?FGG?FGGGGGGGGGCD9FGGGFEEGGFFGFFFFC?C<AFDAAD>DFG7?>C9;FBFFFFF
@M02542:52:000000000-J9N43:1:1101:21304:7624 2:N:0:GTGAAA
CGGTTTGTCACCGGCAGTCTCTCTAGAGTGCCCTTTCGTAGCAACTAGAGACAAGGGTTGCGCTCGTTGCGGGACTTAACCCAACATCTCACGACACGAGCTGACGACAGCCATGCAGCACCTGTGTCCACTTTCTCTTTCGAGCACCTAATGCATCTCTGCTTCGTTAGTGGCATGTCAAGGGTAGGTAAGGTTTTTCGCGTTGCGTCGAATTAATCCACATCATCCACCGCTTGTGCGGGTCCCCTGCAATTCCTTTGAGTTTTAACCTTGCGACCTTACTCC
+
GGGGGGGGGGGGGGGGEGGCGGGGGGGGFGGGGGGGGGGGGGGGGGGGGGGGGGGGGGGGGGGGGGGGGGGGDGEGGGGGGGGGGGGGGGGGGGG@FGGGGGGFGGGGGGGGGGGGGFGGFGGFG8EFGGGAFFGGGGGGGGGGGEGGGGGGGGGDFGGGFGGACECEFCGFGGGGGGG6EFGFGFFF8CFFE=:FGGF<>E:>(58;BEF>@(:@76?4C>)<+9=<4D?>D@B:7)219>9>FFB(,(*:4:FBF>FBAFF24:4?2).-),-/57)96;6*9
@M02542:52:000000000-J9N43:1:1101:24743:7652 1:N:0:GTGAAA
CGGTTTGTCACCGGCAGTCTCCCTGGAGTGCTCTTGCGTAGCAACTAGGGACAAGGGTTGCGCTCGTTGCGGGACTTAACCCAACATCTCACGACACGAGCTGACGACAGCCATGCAGCACCTGTGTTATGGCTCCCTTTCGGGCACCCCCACCTCTCAGCAGGGTTCCATACATGTCAAGGGTAGGTAAGGTTTTTCGCGTTGCATTGAATTAATCCACATCATCCACCGCTTGTGCGGGTCCCCGTCAATTCCTTTGAGTTTTAATCTTGCGACCGTACTCCC
+
GGGGGGGGGGGGGGGGGGGGGGGGGGGGGGGGGGGGGGGGGGGGGGGGGGGGGGGGGGGGGGGGGGGGGGGGGGGGGGGGGGGGGGGGGGGGGGGGGGGGGGGGGGGGGGGGGG<FGGGGGGGGGGGGGGGGGGGGGGGGGGGGGGGGGGGDGGGGGGGGGGGGGGGGGFGGGGGFGGGGGGGGGGGGGGGGGGGGGGGGGGE>CCGGG<FGFGGGCGGGGGFGGGGFGGGGGGGGCFEGGFEFGGFFGGGFFGFF>GGFGGBF<<?B9A>>F3>DB9::1<FFF
@M02542:52:000000000-J9N43:1:1101:8410:7671 2:N:0:GTGAAA
CGGTTTAGCACGGGCAGTCTCCCTAGAGTTCCCGACTTAACTCGCTGGCAACTGAGGCTAGGGGTTGCGCTCGTTTCGGGACTTAACCCAACATTTCACAACACGAACTGACGACAGCCATTCAGCACCTGTCGTACGGTTCCCGAAGGCCCAACCGCATCTCCTCAGTCTTGCGTAGATGTCAAGAGTAGGTAAGGTTCTTCCCGTTGCGTCGAATTAACCCCCATGAAACACCGCCAGGGCTGGCTCCCACCAATGTAATGGAGCTTTCATCTCTCGACGGG
+
C:6F78<,;C@+6@+76;,,<EEGFEC<@<F<F@CFGG9F<FA,+8FF7FDF8<<E@,,C@8<7C++,6@+,+7C,B:==:@E<F?9F<F7++ADG9,,99+,48++8,F9,+=3+3D+,,8,36,>D,,,7,+8+3+>,8@FF8+@C7,4*6@**;57*4=E,,261BF7+,<::CE*+=@CFG3*);++;98>FF9+**+++,0.6(8>)((1)0<7F*)4*1*)(*06-0>56(().((-(0<:(),/*(*/()(/).0*)).((..))))-***))))08
@M02542:52:000000000-J9N43:1:1101:12695:7683 1:N:0:GTGAAA
GTCCACACCTTCCTCCGGTTTATCACCGGCAGTCTCCCTAGAGTTCCCGACTTAACTCGCTGGCAACTAAGGATAGGGGTTGCGCTCGTTGCGGGACTTAACCCAACATTTCACAACACGAGCTGACGACAGCCATGCAGCACCTGTCTTACAGTTCCCGAAGGCACAACCGCATCTCTGCAGTCTTCTGTAGATGTCAAGAGTAGGTAAGGTTCTTCGCGTTGCGTCGAATTAAACCACATGCTCCACCGCTTGTGCGGGCCCCCGTCAATTCATTTGAGTTTTAATCTTGCGACCGTAC
+
CCCCCGGGGGGGGGGGGGGEEGGGGGGGDGGGGGGGGGGGGGFGGGGGGGGGGGGGGGGGGGGGGFFCFDGFFGFFFGGFGGGGGGGGGGGGGGGGGGGGGGGGEGGGGGGGGFGGGGGGGGGE@FGGGGDGGFGDGGGGGGFGFFGGGGCGGGGGGGGGGGEFGGGGGGGGGGD:FFFGGGGCFFGGFGGGGGGGF?FFGG<BC?FFGGGGGF?EGFFGGGGGGEG57:ECCEGFGGGF58@:9<EEEGCCCDCF4<DGGGFFGGD5>*:B4:C=FFD?1AFFFF>>CFFC4>9>F0)7)
@M02542:52:000000000-J9N43:1:1101:5222:7706 1:N:0:GTGAAA
GTCCACACCTTCCTCCTGGTTAACCCAGGCAGTCTCGTCAGAGTGCCCAACTTAATGCTGGCAACAGACGATAGGGGTTGCGCTCGTTGCGAGACTTAACCCAACATTTCACAACACGAGCTGACGACAGCCATGCAGCACCTCTCACTTCATTCCCTTGCGGGCACTCCGGGCATTGCCCCAGATTCGAAGGAGTTCAAGCCTAGGTAAGGTTCTGCGCGTTGCTTCGAATTAAACCACATAATCCACCGCTTGTGCGGGCCCCCGTCAATTTGTTTGAGTTTTAGTCTTGCGACCGTAC
+
CCCCCGGGGFGGGGGFGFGGGGGGGFEF?FCFFGAFGGCEEFCFCFGGGGCFGAFGFFFGFGGFGGGG@@FGEGGGGGGGGEEDGGGGFG7@FGFGGGGDEGGGGGGAFFGFFFED:F7=@CFFFGGGGGGGEGAFG9FGFGGGFGGAFGEFGGGAGGGB=@FDC7<<FGEG@C7FC<FEGGE@:FC2>;CEEEG8CF9BCCFC8EFFC@FFCE??EF8CEEC8E@7+0:EGGCCGG6/2;8+A:<+<FC88:D:D*65)*1)7CGC7>*(=<GF@FF0185<4AD:*07@C9021>B557
@M02542:52:000000000-J9N43:1:1101:20880:7717 1:N:0:GTGAAA
CGGTTTATCACCGGCAGTCTCCCTAGAGTTCCCGACTTAACTCGCTGGCAACTAAGGATAGGGGTTGCGCTCGTTGCGGGACTTAACCCAACATTTCACAACACGAGCTGACGACAGCCATGCAGCACCTGTCTTACGGTTCCCGAAGGCACAACCGCATCTCTGCAGTCTTCCGTAGATGTCAAGAGTAGGTAAGGTTCTTCGCGTTGCGTCGAATTAAACCACATGCTCCACCGCTTGTGCGGGCCCCCGTCAATTCATTTGAGTTTTAATCTTGCGACCGTT
+
GGGGGGGGGGGGGGGGGGGGGGGGGGGGGGGGGGGGGGGGGGGGGGGGGGGGGGGGGGGGGGGGGGGGGGGGGGGGGGGGGGGGGGGGGGGGGGGGGGGGGGGGGGGGGGGGGGGGGGGGGGGGGGGGGGGGGGGGGGGGGGGGGGGGGGGGGGGGGGGEGGGGGGGGGGGGGGGGGGDGGGGGGGGGGGGGGGGGGFGGGGGGGGGGDGDGDCGGGGGGGGGGGGGGGFFGGGGDGDGGGFFGGGFFGGDEEG?EFGG4:>BFB?><AFBGGDFF4AFFBBF:)
@M02542:52:000000000-J9N43:1:1101:27540:7729 1:N:0:GTGAAA
CGGTTTATCACCGGCAGTCTCCCTAGAGTTCCCGACTTAACTCGCTGGCAACTAAGGATAGGGGTTGCGCTCGTTGCGGGACTTAACCCAACATTTCACAACACGAGCTGACGACAGCCATGCAGCACCTGTCTTACGGTTCCCGAAGGCACAACCGCATCTCTGCAGTCTTCCGTAGATGTCAAGAGTAGGTAAGGTTCTTCGCGTTGCGTCGAATTAAACCACATGCTCCACCGCTTGTGCGGGCCCCCGTCAATTCATTTGAGTTTTAATCTTGCGACCGT
+
GGGGGGGGGGGGEGGEGGGGGGGGGGGGGGGGGGGGGGGGGGGFGGGGGGGGGGGGGGGGGGGGGGGGGGGGGGGGGEDGGGGGGGGGGGGGGGGGGGGGGGGGGGGGGGGGGGGGGGGGGGGGGGGGGGGGGGGGGGGGGGGGGGD7FGGGGGGGGGGDGFGGEGGFGGGGGGGGGGGGGFGGGCGGGGGGGGGCFFFGGGGGGGGGDGEGB=CFGGCGGGGGECFCF:CEF@CCEGGGG7BDEDFFGDGEDD?BFGGFGGFB<?AAAF2DGGFF>916>F>3
@M02542:52:000000000-J9N43:1:1101:13815:7740 1:N:0:GTGAAA
CGGTTTGTCACCGGCAGTCTCCCTGGAGTGCTCTTGCGTAGCAACTAGGGACAAGGGTTGCGCTCGTTGCGGGACTTAACCCAACATCTCACGACACGAGCTGACGACAGCCATGCAGCACCTGTGTTATGGCTCCCTTTCGGGCACCCCCACCTCTCAGCAGGGTTCCATACATGTCAAGGGTAGGTAAGGTTTTTCGCGTTGCATCGAATTAATCCACATCATCCACCGCTTGTGCGGGTCCCCGTCAATTCCTTTGAGTTTTAATCTTGCGACCGTACTCCC
+
GGGGGGGGGGGGGGGGGGGGFFGGGGGGGGGGGGGGGGGGGGGGGGGGGGGGGGGGGGGGGGGGGGGGGGGGGGGGGGGGGGGGGGGGGGGGGGGGGGGGGGGGGGGGGGGGGGGGGGGGGGGGGGGGGGGGGGGGGGGGGGGGGGGGGGGGGGGGGGGGGGGGGGFGGGGGGGGGGGFGGGE4?CFGGGDGFGGGGGGGGEEEGFFFEG68<CGGGGGGGGGGFGFCGGGGGGGGGGGGG9>GGGD>GGGFFGFFFCFFGGBFFF:BFFDCGGFGB;BFF??FF
@M02542:52:000000000-J9N43:1:1101:25448:7743 1:N:0:GTGAAA
CGGTTTGTCACCGGCAGTCTCTCTAGAGTGCCCTTTCGTAGCAACTAGAGACAAGGGTTGCGCTCGTTGCGGGACTTAACCCAACATCTCACGACACGAGCTGACGACAGCCATGCAGCACCTGTGTCCACTTTCTCTTTCGAGCACCTAATGCATCTCTGCTTCGTTAGTGGCATGTCAAGGGTAGGTAAGGTTTTTCGCGTTGCATCGAATTAATCCACATCATCCACCGCTTGTGCGGGTCCCCGTCAATTCCTTTGAGTTTTAATCTTGCGACCGTACTCC
+
GGGGGGGGGGGGGGGGGGGGGGGGGGGGGGGGGGGGGGGGGGGGGGGGGGGGGGGGGGGGGGGGGGGGGGGGGGGGGGGGGGGGGGGGGGGGGGGGGGGGGGGGGGGGGGGGGG<FGGGFGGGGGFFGGGGGGGGGGGGGGGGGGGGGGGGGGGGGGCGGGGGGGGGGGGGGGGGGGGGGGGGGGGGGGGGGGFGGGGFCEGGGGGGGGGGGFGGGGGGGGGGGCGGGGGGGGGGGGGGGGFFGGGFF5DDFFGFFFGGFFFFFFFFBFFFGD:@DF>FFFFFFF
@M02542:52:000000000-J9N43:1:1101:25461:7753 1:N:0:GTGAAA
CGGTTTGTCACCGGCAGTCTCTCTAGAGTGCCCTTTCGTAGCAACTAGAGACAAGGGTTGCGCTCGTTGCGGGACTTAACCCAACATCTCACGACACGAGCTGACGACAGCCATTCAGCACCTGTGTCCACGTTCTCTTTCGAGCACCTAATGCATCTCTGCTTCGTTAGTGGCATGTCAAGGGTAGGTAAGGTTTTTCGCGTTGCATAGAATTAATCCACATCATCCACCGCTTGTTCGGGTCCCCGTCAATTCCTTTGATTTTTAATCTTGCGACCGTACTCC
+
G@+@FF;FFFGGGGGCCFFC<CEGFCEEFFGGGGGGFGGGGG9<FFD9@EFAEFFGGGG7EGEGEFGGGGGC7+4CCFEFGGGG?FGGGG9EEEG>:BGGGGG9=?BF@+D=FF,C?A9,>>,,F>@=F,E+B<D@DFCFC+<>:+<,:F@FD=FF,3@F=FEFFGBFFFF,>F,>7,,,2D7*68<1CFFGF7FFGCF***=B=5+>+3+++A+1@C>7FGAF2<?EGFF55?=FF7+*175C=5<>=C*)0:<*)3:**0)96A024>BCFD3)4708417=6
@M02542:52:000000000-J9N43:1:1101:5863:7761 2:N:0:GTGAAA
GTCCACACCTTCCTCCCAGTTTACACTGGCAGTCTTGCTAGAGTTCCCGACATCACTCGCTGGCAACTAACAACAGGGGTTGCGCTCGTTATAGGACTTAACCTGACCCCTCACGGCACGAGCTGACGACAACCATTCAGCACCTTGTAAATTGTCCGAAGAAAAGTCTGTTTCCAAACCTGTCAATCTACATTTAAGCCTTGGTAAGGTTCCTCGCGTATCATCGAATTAAACCCCATGCCCCCCCGCTTGTGCGGGCCCCCGTCAATTCCTTTGAGTTTCACTCTTGCACACGTACTCC
+
CCCC@FD7FEFF<<F,B8C;CFGGCEF<EFE@FEGG9C;F<9FFG9FF,8C7FCFGFFDEGF@FFFFAFFGGFGCD8:@FFFFGG:FFGF?,9@AC,BA<EFF<=<C,,@,BFEF:>+4@:+F:D,?:F@:FFEG9,6CC>9@=,>FGGFD9>@=E98C7CEGG=DEF,;;,BACEGGFF,DD,@=F>DDC98FD69,<C7@AFF>A644:C7=AC>DFFFFC?C)76@?G+AAGAG7(*<+063>9(8)<(()0(4(40B9((-,7C2:DBFB*))09<<A2)646>24)**).<?FF46
@M02542:52:000000000-J9N43:1:1101:7040:7792 2:N:0:GTGAAA
CGAGTTGACCCCGGCGGTCTCCACTGAGTCCCCACCATAACGTGCTGGCAACAGTGAACAAGGGTTGCGCTCGTTGCGGGACTTAACCCAACATCCCACGACACGAGCTGACGACAGCCGTGCACCACCTGTGAACCGACCCCAAAAGAGGCCCACCCATCTCTGAGCACTCCCGATCCATGTCAAACCCAGGTAAGGTTCTACGCGTTGCATCGAATTAATCCGCATTCTCCGCCGCTTGTGCGGGGCCCCGTCCATTTCTTTGCGTTTTAGCCTTTCGGCCGT
+
GGGGGGDFGGGGGGGGEGGGGGGGGGGDFFGFGGGGGGCFFFFCFGGGGFGGGGGGFGGGGGFGGGGGGGGGEGGGGGCFGGGGGGGGGDGD<FGGGGGFEGCCFGGGDGGGGGGDEGGFGEEBFGDCE:BB,@FFGGGGEEGGCF5<7<ED*B*CCCCFE?FFGGC8+5<ACGGE55CAF9:@7<?F3<))4;FFDF6CFFF?1;>66>?F2:9)7)CFF)-ACF3(*:))107:6096(()676(39-C<(11(4>*)-*8:9)41:B<614)0***)5)7))
@M02542:52:000000000-J9N43:1:1101:25605:7796 1:N:0:GTGAAA
GCAGTTTGCACTGGCAGTCTCGCTAGGGTTCCCGACATTACTCGCTGGCAACTAGCGACAGGGGTTGCGCTCGTTATAGGACTTAACCTGACACCTCACGGCACGAGCTGACGACAACCATGCAGCACCTTGTAAACTGTCCGAAGAAAAGTCCGTTTCCGGACCTGTCAGTCCACATTTAAGCCCTGGTAAGGTTCCTCGCGTATCATCGAATTAAACCACATGCTCCACCGCTTGTGCGGGCCCCCGTCAATTCCTTTGAGTTTCAAACTTGCGTTCGTACTC
+
GGGGGGGGGGGGGGGGGGGGGGGGGGGGGGGGGGGGGGGGGGGGGGGGGGGGGGGGGGGGGGGGGGGGGGGGGGGGGGGGGGGGGGGGGGGGGGGGGGGGGGGGGGGGGGGGGGGGGGGGGGGGGGGGGGGGGGGGGGGGGGGGGGGGGGGGGGGGGGGGGGGGGGGGGGGGGGGGGGGGGGGGFGGGGGGGGGGGGGGFGGGGGGGGGGGGFGGGGGGGGGGGGGGGGGGGGGGGGFFDGFBGGDDFGGGEFGFFDGGFGGFFFFFFFFFGGCFGFFB:?1>>=
@M02542:52:000000000-J9N43:1:1101:10908:7816 1:N:0:GTGAAA
CGGTTTATCACCGGCAGTCTCCCTAGAGTTCCCGACTTAACTCGCTGGCAACTAAGGATAGGGGTTGCGCTCGTTGCGGGACTTAACCCAACATTTCACAACACGAGCTGACGACAGCCATGCAGCACCTGTCTTACGGTTCCCGAAGGCACAACCGCATCTCTGCAGTCTTCCGTAGATGTCAAGAGTAGGTAAGGTTCTTCGTGTTGCGTCGAATTAAACCACATGCTCCACCGCTTGTGCGGGCCCCCGTCAATTCATTTGAGTTTTAATCTTGCGACCGT
+
GGGGGGGGGGGGGGGGGGGGGGGGGGGGGGGGGGGGGGGGGGGGGGGGGGGGGGGGGGGGGGGGGGGGGGGGGGGGGGGGGGGGGGGGGGGGGGGGGGGGFGGGGGGGGGGGGGGGGGGGGGGGGGGGGGGGGGGGGGGGGGGGGGGGGGGGGGGGGGGGGGGGGGGGGGGGGGGGGGGGCFGGGGGGGGGGGGGGGGGGGGGGGFGGGGGEEG=EDGGGGGFGGGGFGCFFGGGGDDGGGFFGGGFFGGGFFDFFF7CFGGA?AB6<4AFFF>@F<ABBFFFF
@M02542:52:000000000-J9N43:1:1101:19061:7818 1:N:0:GTGAAA
CGGTTTGTCACCGGCAGTCTCATTAGAGTGCCCTTTCGTAGCAACTAATGACAAGGGTTGCGCTCGTTGCGGGACTTAACCCAACATCTCACGACACGAGCTGACGACAGCCATGCAGCACCTGTGTGCAGGTTCTCTTTCGAGCACCAATCCATCTCTGGAAAGTTCCTGCCATGTCAAGGGTAGGTAAGGTTTTTCGCGTTGCATCGAATTAATCCACATCATCCACCGCTTGTGCGGGTCCCCGTCAATTCCTTTGAGTTTTAACCTTGCGGCCGTACTCCC
+
GGGGGGGGGGGGGGGDGGGGGGGGGGFGGGGGGGGGGGGGGGGGGGGGGGGGGGGGGGGGGGGGGGGGGGGGGGGGGGGGGGGGGGGGGGGGGGGGGGGGGGGGGGGGGGGGGGGGGGGGGGGGGGFFGGGFEFGGGGGGGGGGGGGGGGGGGGGGGGGGGGGGGGGGGGGGGGGGGGGGGGGFGGGGGGGGGGGGGGGGGGGGGGGGGGGGFGGGGGGGGGGGGGGGGGDGGGGGGGGGGFFGGGFFGGGFFGFFFGGFGGFFFFFFA>DGGGFGFFFFFFFFF
@M02542:52:000000000-J9N43:1:1101:24460:7836 1:N:0:GTGAAA
CGGTTTATCGCCGGCAGTCTCCCTAGAGTTCCCGACTTAACTCGCTGGCAACTAAGGATAGGGGTTGCGCTCGTTGCGGGACTTAACCCAACATTTCACAACACGAGCTGACGACAGCCATGCAGCACCTGTCTTACGGTTCCCGAAGGCACAACCGCATCTCTGCAGTCTTCCGTAGATGTCAAGAGTAGGTAAGGTTCTTCGCGTTGCGTCGAATTAAACCACATGCTCCACCGCTTGTGCGGGCCCCCGTCAATTCATTTGAGTTTTAATCTTGCGACCGT
+
GGGGGGGGGGGGGGGGGGGGGGGGGGGGGGGGGGGGGGGGGGGGGGGGGGGGGGGGGGGGGGGGGGGGGGGGGGGGGGGGGGGGGGFGGGGGGGGGGGGGGGGGGGGGGGGGGGGGGGGGGGGGGGGGGGGGGGGGGGEGGGGGGGGGGGGGGGGGGGGGGFGGGGGGGGGGGGGGGGGGGGGGGGGGGGGGGGGGGGGGGGGGGGGGGGGGFEGGGGGGGGGF88@CF?FGGGGGGGGGGFFGGGFFGGGFEDFFFFGFGGFFBFADFFFFGCFG5<>FBBFF
@M02542:52:000000000-J9N43:1:1101:23300:7863 2:N:0:GTGAAA
CGGTTTGTCACCGGCAGTCTCATTAGAGTGCCCTTTCGTAGCAACTAATGACAAGGGTTGCGCTCGTTGCGGGACTTAACCCAACATCTCACGACACGAGCTGACGACAGCCATGCAGCACCTGTGTTCAGGCTCTCTTTCGAGCACCCCCGGATCTCTCCGAGGTTCCTGACATGTCAAGGGTAGGTAAGGGTTTTCGCGTTGCATCGAATTAATCCACATCATCCACCGCTTGTGCGGGTTCCCGTCCATTCCTTTGCGTTTTAATTTTGCGACCGTACTCCC
+
GGGGGGGGGGGGGGGGGGG@FGGGGGCCCFFDGGGGGGGGGGGGGGGFGGGGGGGGGGGGGGGGGDGGGGGGGGGGGGEFFFEGGCFGFFFGGGGGGGGEGGGGGGDCEGGGGFGGGGGCFGGCFGGGGGGGGGCDGGGGGGFCEGGGGGGGG55C;CEGGGCEEGGFBFGFFFF6CFDFFFGFF?FFFFF4(;FDGGFGFFFFFF6>?4?F?9FFF?+64):F++@?FF(()8).)6<>61(4<3??((1:<CFABB?91)7;:A?>))6)5163C)75@>*9>
@M02542:52:000000000-J9N43:1:1101:11557:7867 2:N:0:GTGAAA
CGGTTTGTCACCGGCCGTCTCTCTAGAGTGCCCTTTCGTAGCAACTAGAGACAAGGGTTGCGCTCGTTGCGGGACTTAACCCAACATCTCACGACACGAGCTGACGACAGCCATGCAGCACCTGTGTCCACTTTCTCTTTCGAGCACCTAATGCATCTCTGCTTCGTTAGTGGCATGTCAAGGGTAGGTAAGGTTTTTCGCGTTGCATCGAATTAATCCACATCATCCACCGCTTGTTCGGGTCCCCGGCAAGTCCTTTGAGTTTTAATCTTTACACCGTCATCC
+
GGGGGGGGGGGGGGGDFGGGGGGGGG9FGGGGFEDGGGGGGGCGGGGG9FFFFGFFGGGGGGGGGGGFGGGGEGGDFGFFGGE+BF@C,EFFGGGGGGGDFGFGEFEFGGFGGG@DCFG=FGFFCCFGGFGGGGGFGEDFGCEGGGGEFGGGGGAF8,,EGGEGFCGG>DCFEG6CCC@@CDFFGBEFAFF4>=8DGF478):3(.*)7=;A82@AA+>06:?GGG?AFG?().53,)21464370:>((/1(2:<BFF2)8=9ABB))).4)))0::)5)))**
@M02542:52:000000000-J9N43:1:1101:15235:7871 1:N:0:GTGAAA
CGGTTTGTCACCGGCAGTCTCATTAGAGTGCCCTTTCGTAGCAACTAATGACAAGGGTTGCGCTCGTTGCGGGACTTAACCCAACATCTCACGACACGAGCTGACGACAGCCATGCAGCACCTGTGTGCAGGTTCTCTTTCGAGCACCAATCCATCTCTGGAAAGTTCCTGCCATGTCAAGGGTAGGTAAGGTTTTTCGCGTTGCATCGAATTAATCCACATCATCCACCGCTTGTGCGGGTCCCCGTCAATTCCTTTGAGTTTTAACCTTGCGGCCGTACTCCC
+
GGGGGGGGGGGGGGGGGGGGGGGGGGGGGGGGGGGGGGGGGGGGGGGGGGGGGGGGGGGGGGGGGGGGGGGGGGGGGGGGGGGGGGGGFGGGGGGGGGGGGGGGGGGGGGGGGGGGGGGGFGGGGGGGGGGGGGGGGGGGGGGGGGGGGGGGGGGGGGGGGGGCFGGGGGGGGGGGGGGGGGGFGGGGGGGGFGGGGGGGGGGGGGGGGGGGFGGGFGGGGGGGGGGCGGGGGGGGGGGGGFFGGGFEGGGFFGFFFGDFFFAFFFFFFFFD<3BGFFF?:,9@F
@M02542:52:000000000-J9N43:1:1101:18290:7875 1:N:0:GTGAAA
CGGTTTGTCACCGGCAGTCTCCTTAGAGTGCCCACCATTACGTGCTGGTAACTAAGGACAAGGGTTGCGCTCGTTACGGGACTTAACCCAACATCTCACGACACGAGCTGACGACAGCCATGCAGCACCTGTCTCAATGCTCCCGAAGGCACCAATCCATCTCTGGAAAGTTCATTGGATGTCAAGGCCTGGTAAGGTTCTTCGCGTTGCTTCGAATTAAACCACATGCTCCACCGCTTGTGCGGGCCCCCGTCAATTCATTTGAGTTTTAACCTTGCGGCCGT
+
GGGGGGGGGGGGGGGGGGGGGGGGGGGGGGGGGGGGGGGGGGGGGGGGGGGGGGGGGGGFGGGGGGGGGGEGGGGGGGGGGGGGGGGGGGGGGGGGGGGGGGGGGGGGGGGGGGGGGGGGGGGGGGGGGGGGGGGGGGGG9FGGGGGFGGGGGGGGGGGGGDGGGGFGGGGGGGGGCGGGGGGGFEGGGGGGGGGCFFGGGGGGGGGGGCEGFGGGGFFGGGGGGGGCGGGGGGGGGGGFF:FGGGB<EGGFFGFEFGFFGGFFFFFFFFBGGGFGF7;>>BFF
@M02542:52:000000000-J9N43:1:1101:15338:7902 2:N:0:GTGAAA
CGAGTTGACCCCGGCGGTCTCCCGTGAGTCCCCAACCTCCGAAGAGTTGCTGGCAACACGGGACAAGGGTTGCGCTCGTTGCGGGACTTAACCCAACACCTCACGACACGAGCTGACGACAGCCATGCACCACCTGTACACCGACCACAAGGGGGGCACTATCTCTAATGCTTTCCGGTGTATGTCAAGCCTTGGTAAGGTTCTTCGCGTTGCGTCGAATTAAGCCACATGCCCCGCCGCTTGTGCGGGCCCCCGTCAATTCCTTTGGGTTTTAGCCTTTCGGCC
+
GGGGGGGGGGGGGGGGGGGEGGGGGGGGGGGGGGGGGFGGGG7FFGGGGGFGGGGGGGGGGGGGGCGGGGGGGGGGGGGFGGGGGGDGGGGGGGGGGGGGFCCCGEGGGGGGGGGGGGGGGGGGGGFGGGDFGECFGGGGCFEGDGDGFFEEEGGDC5C@?FG9E7FDFFGFGFCCGGC@FGF?744@??F?BFGCCGFF9@*/69>?BFFDFFD>5@GFGAAC??)4><>:94;((4/-9<:BFA:699DGFG)81():28=<925(-4?B?4(*2*9**).))
@M02542:52:000000000-J9N43:1:1101:15157:7950 2:N:0:GTGAAA
CGGTTTATCACCGGCAGTCTCCCTAGAGTTCCCGACTTAACTCGCTGGCAACTAAGGATAGGGGTTGCGCTCGTTGCGGGACTTAACCCAACATTTCACAACACGAGCTGACGACAGCCATGCAGCACCTGTCTTACGGTTCCCGGAGGCACAACCGCATCTCTGCCGTCTTCCGTAGATGTCAAGAGTAGGTAAGGTTCTTCGCGTTGCGTCGAATTAAACCCCATGCCCCACCGCTTGTGCTGGACCCCTCTCATGCATTTGAGTTTTAATCTTGTCACCGT
+
GGGGGGGGGGGGGGGGGEF@FFGGGGGGGGGFGGGGGGCFGGGGGGGGGGGGGGGGFGGFEFFGGGGGGGEGEEGEEG7F@FGGGGGGFGGGGGGGGEGGGGFGG>+FGAGGCGGDEFFGD8E,9=EGGGFGFCFGFGDFGCFG>:EGGGGC,>5EDE7/?,=,BF,:BCFFFFGGGD*A6A78@@=;CFAFF+;=F9AGFA65?B<7(0(896C:FFFFGFF***)(**4,0.7(42>0()-)/.(4:?<3(*2.-)/))*/))-)-)6-4<24:**/*09).
@M02542:52:000000000-J9N43:1:1101:17047:7962 1:N:0:GTGAAA
CGAGTTGACCCCGGCGGTCTCCCGTGAGTCCCCAACCTCCGAAGAGTTGCTGGCAACACGGGACAAGGGTTGCGCTCGTTGCGGGACTTAACCCAACATCTCACGACACGAGCTGACGACAGCCATGCACCACCTGTACACCGACCACAAGGGGGGCACTATCTCTAATGCTTTCCGGTGTATGTCAAGCCTTGGTAAGGTTCTTCGCGTTGCGTCGAATTAAGCCACATGCTCCGCCGCTTGTGCGGGCCCCCGTCAATTCCTTTGAGTTTTAGCCTTGCGGCC
+
GGGGGGGGGGGGGGGGGGGGGGGGGGGGGGGGGGGGGGGGGGGGGGGGGGGGGGGGGGGGGGGGGGGGGGGGGGGGGGGGGGGGGGGGGGGGGGGGGGGGGGGGGGGGGGGGGGGGGGGGCGGGGGGGGGGGGGGGGGGGGGGGGGGGGGGGGGGGGGGGGGGGGGGGGGGGGGGGGGGGGGGGGGGGGGGGGGGGGGGGGGGGGGFGGGGGFGGGGGGGGGGGGGGGGGFFEGGDGGEGGF3CFGFDGGGFFGFE?=DFFFDFFFFBFFFGGGFG7>FFF>BEB
@M02542:52:000000000-J9N43:1:1101:22912:7965 1:N:0:GTGAAA
CGGTTTATCACCGGCAGTCTCCCTAGAGTTCCCGACTTAACTCGCTGGCAACTAAGGATAGGGGTTGCGCTCGTTGCGGGACTTAACCCAACATTTCACAACACGAGCTGACGACAGCCATGCAGCACCTGTCTTACGGTTCCCGAAGGCACAACCGCATCTCTGCAGTCTTCCGTAGATGTCAAGAGTAGGTAAGGTTCTTCGCGTTGCGTCGAATTAAACCACATGCTCCACCGCTTGTGCAGGCCCCCGTCAATTCCTTTGGGTTTTAATCTTGCGACCGT
+
GGGFDFFGGGGGGGGG>FDFGFGGGGGGGGGGGGGDGGGGGGGGGGGGGGGGGFGGFCFGCEFGGCGG@@FGGGGFGGGGGGGGGGFEFFCCEGGFGGGGGGGGGGGGGGDGGGGGGGGGFFGGGGGGGGGFFGGGGGGGGEFFGGGGDFGCGGGGEGGDGGGFDC;FFFG@CA:FEE:CE;FGGGCGFGGG:FFFGCGDFF9CGGEGGGGGEG8C4EFFFGCF58ECG9FEFGFGGGCGC:FF74@>DDGF>D?BDGFFGG-8:(4::8<GGGFG<9BF>9:D
@M02542:52:000000000-J9N43:1:1101:17860:7971 1:N:0:GTGAAA
CGGTTTATCACCGGCAGTCTCCCTAGAGTTCCCGACTTAACTCGCTGGCAACTAAGGATAGGGGTTGCGCTCGTTGCGGGACTTAACCCAACATTTCACAACACGAGCTGACGACAGCCATGCAGCACCTGTCTTACGGTTCCCGAAGGCACAACCGCATCTCTGCAGTCTTCCGTAGATGTCAAGAGTAGGTAAGGTTCTTCGCGTTGCGTCGAATTAAACCACATGCTCCACCGCTTGTGCGGGCCCCCGTCAATTCATTTGAGTTTTAATCTTGCGACCGT
+
GGGGGGGGGGGGGGGGGGGGGGGGGGGGGGGGGGGGGGGGGGGGGGGGGGGGGGGGGGGGGGGGGGGGGGGGGGGGGGGGGGGGGGGGGGGGGGGGGGGGGGGGGGGGGGGGGGGGGGGFGGGGGGGGGGGGGGGFGGGGGGGGGGGGGGGGGGGGGGGGGGGGGGGGGGGGGGGGGGGGGGGGGGGGGGGGGGGGGGGGGGGGGGGGGGGGD5EGGGGGGGGGGGGGGFFFGGGGGGGGGBFGGGFFGGGFFGFDFCFFGGFFFFFFFFFGGGFGFFFBFFFF
@M02542:52:000000000-J9N43:1:1101:14820:7982 1:N:0:GTGAAA
CGGTTTGTCACCGGCAGTCACCTTAGAGTGCCCAACTTAATGATGGCAACTAAGATCAAGGGTTGCGCTCGTTGCGGGACTTAACCCAACATCTCACGACACGAGCTGACGACAACCATGCACCACCTGTCACTCTGCTCCCGAAGGAGAAGCCCTATCTCTAGGGTTTTCAGAGGATGTCAAGACCTGGTAAGGTTCTTCGCGTTGCTTCGAATTAAACCACATGCTCCACCGCTTGTGCGGGCCCCCGTCAATTCCTTTGAGTTTCAGCCTTGCGGCCGTACT
+
GGGGGGGGGGGGGGGGGGGGGGGGGGGGGGGGGGGGGGGGGGDGGGGGGGGGGGGGGGGGGGGGGGGGGGGGGGGGGGGGGGGGGGGGGGGGGEGGGGGGGGGGGGGFGGGGGGDGGGGFDGGGGGGGGGGGGGGGGGFGGGGGEGGGGGFGGGGGGGGCGFGGGGGGGGGGGGGGGGGGGGGGGGGGGGGFGGGFGGGGGGGGGGGGGGGDFGGGGCGGGGGGGDFFGGGGGGGDC>FCC0BDGCFFEG/0<DFFFFGFGGF>2<BABFBFGG4<241119>B)
@M02542:52:000000000-J9N43:1:1101:5143:7997 1:N:0:GTGAAA
GTCCACACCTTCCTCCAGTATATCACTGGCAGTCTCCCTAGAGTTCCCGACTTAACTCGCTGGCAACTAAGGATAGGGGTTGCGCTCGTTGCGGGACTTAACTCAACATTTCACAACACGAGCTGACGACAGCCATGCAGCACCTGTGTCCCGGTCCCCGAAGGGAACCCTGCATCTCTGCAGGTAGCCGGGCATGTCAAGGGCTGGTAAGGTTCTGCGCGTTGCTTCGAATTAAACCACATGCTCCACCGCTTGTGCGGGCCCCCGTCAATTCCTTTGAGTTTTAATCTTGCGACCGTAC
+
CCCCCGGGGGDGGGGGGFFGGGGGGGGGGGGGGGGGGGGCGGGGFGGGGGGGGGGGGGGGGGDGGGGGGFGGGGFGGGGEGGGCCEGGGGGGDGGGGGGFGGGGGGGGGGGGDFGGCFEGGGGEFGGGDGGGGGGGGFGGGC,><FFFFGFCFEG>FGGGGGE>EFE@E*@F><@CFCECGGGGGGECFGDF7CGG?FFGFC@>CECGFGGGFFGGGGGGGGGDE7CC>FGGGGGGCFGGGG6CEG?FCFGGDDEG49:5ED);E<95>38FFGGFGG9B:BFF9<BGCCB*6(47(25:)
@M02542:52:000000000-J9N43:1:1101:9964:8000 2:N:0:GTGAAA
CGGCTTGTCACCGGCAGTCTCTCTAGAGTGCCCTTTCGTAGCAACTAGAGACAAGGTGTGCGCTCGTTGCGGGACTTCACCCAACATCCCACGACACGAGCTGACGACAGCCATCCCGCACCTGTATCCAATTCCCCTTTCGAGCACCTAATGCATCCCTGCTTCGTTAGTGGCATGGCACGTGGAGGTACGGTTTTTCGCGTGTCCTCGAATTAATTCACATCAACCACCGCTTGTTCGGGTCCCCTTCCATTCATTTGGGTTGTCATCTTGACCCCGGTCCCC
+
C66+@:CFCFFGCCGGDA8,CCCCF6,,<6F@@F<@C:FFFG9<<CCE,9C6EDGC,9CFFDDFDG>,,6CFGE7F9,9,?FGB:DF,,B:F:>=+@4@F+8,,A?FFGDC7FE,>,+:::38,3,3CF,,@>,,+3@,4,5*,**:8,4@7EF,32>,24?,5:>F81*=@,=,0;0*6*:*0*,28.6+.(275*=)1)):0()*.650).407/*39C<.A97)(**(-.).34)::114(<:((.(*26**-)6*6)5)-,3.))-)))).*2)))))))0
@M02542:52:000000000-J9N43:1:1101:25811:8001 1:N:0:GTGAAA
CAGGTTATCCCTGGCAGTCCCTCTAGAGTGCCCAACTTAATGCTGGCAACTAAAGGCAAGGGTTGCGCTCGTTGCGGGACTTAACCCAACATCTCACGACACGAGCTGACGACAACCATGCACCACCTGTCACTTCTGTCCCTGAAGGGAAATCTCCGATTAGGGAGAGGTCAAAAGGATGTCAAGCTTAGGTAAGGTTCTTCGCGTTGCTTCGAATTAAACCACATGCTCCGCTACTTGTGCGGGTCCCCGTCAATTCCTTTGAGTTTCACTCTTGCGAGCGT
+
GGGGGGGGGGGGGGGGGGGGGGGGGGGGGGGGGGGGGGGGGGGGGGGGGGGGGGGGGGGGGGGGGGGGGGGGGGGGGGGGGGGGGGGGGGGGGGGGGGGGGGGGGGGGGGGGGGGGGGGGGGGGGGGGGGGGGGGGGGGGGGGGGGGGGGGGGGGGGGGGGGGGGGGGGGGGGGGGGGGGGGGGGGGGGGGGGGGGGGGGGGGGGGGGGGGGFGGGGGGGGGGGGGGGGGGGGGGGGGGGGFFGGGFFGGGFFGFFFGGFGGFBAFFFFFFGGGFGFFBB>FFF
@M02542:52:000000000-J9N43:1:1101:15917:8018 1:N:0:GTGAAA
CGAGTTGACCCCGGCAGTCTCCTGTGAGTCCCCATCACCCCGAAGGGCATGCTGGCAACACAGAACAAGGGTTGCGCTCGTTGCGGGACTTAACCCAACATCTCACGACACGAGCTGACGACAGCCATGCACCACCTGTACACCGACCACAAGGGGGACCCTGTCTCCAGGGTTTTCCGGCGTATGTCAAGCCTTGGTAAGGTTCTTCGCGTCGCGTCGAATTAAGCCACATGCTCCGCTGCTTGTGCGGGCCCCCGTCAATTCCTTTGAGTTTTAGCCTTGCGG
+
GGGGGGGGGGGGGGGGGGGGGGGGGGGGGGGGGGGGGGGGGGGGGGGGGGGGGGGGGGGGGGGGGGGGGGGGGGGGGGGGGGGGGGGGGGGGGGGGGGGGGGFGGGGGGGGGGGGGGGGGGGGGGGGGGGGGGGGGGGGGGGGGGGGGGGGGGGGGGGGGGGGGGGGGGGGGGGGGGGGGGGGGGGGGGGGGGGGGGGGGGGGGGGGGGGGGFGGGGGGGGGGGGGGGGGGGGGFGGGGGGFFGFD)9EGGFFGFFF5DBDFAFFFFFABFGGGFD?ABAA07<>
@M02542:52:000000000-J9N43:1:1101:6092:8021 2:N:0:GTGAAA
CGGTTTGTCACCGGCAGTCTCTCTAGAGTGCCCTTTCGTAGCAACTAGAGACAAGGGTTGCGCTCGTTGCGGGACTTAACCCAACATCTCACGACACGAGCTGACGACAGCCATGCAGCACCTGTGTCCACTTTCTCTTTCGAGCACCTAATGCATCTCTGCTTCGTTAGTGGCATGTCAAGGGTAGGTAAGGATTTTCGCGTTGCATCGAATTAATCCACCTCATCCACCGCTTGTGCGGGTCCCCGTCCATTCCTTTGAGTTTTAATCTTGAGCCCGTACTCC
+
GGGGGEGGCFGGGGGGGGG9FFFGGG9FFFF<FEGGGGFGGGFGGGGG,CFFC8FFFFCCCFCFG:FFGGEEDGFGCFDGGFEGGGGGGGFGFGGGEFGEGGAEFCCFDFFGCD,A=FFFGGD8DDGDFDC9DDFGGGEFGGG?>:D6FDFFCEADG;<:,@E:E56D>9F>CE7<*,++3<4);(/?F++/5*8CC:CDBFEB@D*9?D@F@0:AC6CA<1(*++14*9735).-47>((469:<?BF87C<77544*)6>=6<4>:>BA><-)**0)0)))*0
@M02542:52:000000000-J9N43:1:1101:7596:8033 2:N:0:GTGAAA
CGAGTTGACCCCGGCGGTCTCCTGTGAGTCCCCAACCTCCCGAAGGAGTTGCTGGCCACACAGGACAAGGGTTGCGCTCGTTGCGGGACTTAACCCAACATCTCACGACACGAGCTGACGACAGCCATGCACCACCCGTACACCGGCCACAAGGGGGGCACTATCCCTAATGCTTTCCGGTTTATGTCAAGCCTTGGTAAGGTTCTTCGCGTTCCGTCCATATAATCCACATCCTCCGCTGCCTGTTCGGGCCCCCGGCCATTCCCTTTAGTTTTTGCTTTTCGG
+
GGC:FCDGDGGEGGGGGGG:FGGGGGGGGG9EFGCGEFGGGG,@CECFGC<DG9AF,,=CBFC8EF<ECGEEC:F@F=FGGGFFGE+CFFGGGGGGGEGG<F,CDFGGGGGEB7FEGGG7EG**:C,8,@9DC,@C*=1>>*?B:*BEGGG,48;5C57:7C2CC+28+9<FFFG?DG3>7*9<*)1*9@F?<@7*7</*16**56940037>(0)/7*8*)-02+0-2>0:)0*4((1((-,4/64-(-/)29714()(()*).).-).65A)4*/****/=))
@M02542:52:000000000-J9N43:1:1101:9736:8037 2:N:0:GTGAAA
CGGTTTGTCACCGGCAGTCTCATTAGAGTGCCCTTTCGTAGCAACTACTGACAAGGGTTGCGCTCGTTTCGGGACTTAACCCAACATCGCACGACACGAGCTGACGACGGCCATGCAACACCTGTGTCCAGGTACTCTTTCGAGCACTCCCACATCTCTGCAAGCTCCCTGGCATGTCATGTGCAGGTAAGGTTATTCGCGTTGCATCCAATTAATCTACATAATTCACGTCTTGTTCGGGATTCGGGCAATCCCTTTGAGTTTACACCTTGGCGCCGTACTCCC
+
C7BFFC;EEGFC@@E:+;,,CE6C9C<FGGGCE,CE<B<E<F<FGC<,,,<ECC<EFCFDA+@@,>>F<,CCC+@,5,4BC8FFEFGG++FFE:=4@++>6>A9FC++>B+6>F,@,,8==B66,3@+@;F,7,,+5,>ECE+>8>3@F,:,,*,,522DC?,<*,,11;,0,<9,21++1,2+=/)0+1?)10+2+=58A;5A188)()/1;3>+++3+24:F++/)0*(()095).99((((1(((((10)**).)1)(01))))).(.)((-*)0.)850?>
@M02542:52:000000000-J9N43:1:1101:7523:8050 1:N:0:GTGAAA
ACAGTTTACACTGGCAGTCTTGCTAGAGTTCCCGACGTCACTCGCTGGCAACTAACAACAGGGGTTGCGCTCGTTATAGGACTTAACCTGACACCTCACGGCACGAGCTGACGACAACCATGCAGCACCTTGTAAATTGTCCGAAGAAAAGTCTGTTTCCAAACCTGTCAATCTACATTTAAGCCTTGGTAAGGTTCCTCGCGTATCATCGAATTAAACCACATGCTCCACCGCTTGTGCGGGCCCCCGTCAATTCCTTTGAGTTTCATTCTTGCGAACGTACTC
+
GGGGGGGGGGGGGGGGGFGGGGGGGGGGEGGGGGGGGGGGGGGGGGGGGFGGGGGGFGFCFEFGGGGGGGGGGGGGGGGGGGGGGGGGGGGGGGGGGGGGGGGGGGGGGFFGGGGCEF7FGGGGGGGGGGGFEFGGGGGGGGGGGEGGGGGFGFFFGGFGFGGGGGGGFGGGGGFGGGCFGGGGDCGG?GGGGGCFGFGDGGGGEGGFFGFGFGGFDFGFCFGBF6<C?<CFEEGGGGGGG>E<E9BEGCDDEGDF5CC6C7:9<A244<>FGC7CBF;9?FF:9
@M02542:52:000000000-J9N43:1:1101:14027:8057 1:N:0:GTGAAA
CGGTTTGTCACCGGCAGTCTCCTTAGAGTGCCCACCATAACGTGCTGGTAACTAAGGACAAGGGTTGCGCTCGTTACGGGACTTAACCCAACATCTCACGACACGAGCTGACGACAGCCATGCAGCACCTGTCTCAATGCTCCCGAAGGCACCAATCCATCTCTGGAAAGTTCATTGGATGTCAAGGCCTGGTAAGGTTCTTCGCGTTGCTTCGAATTAAACCACATGCTCCACCGCTTGTGCGGGCCCCCGTCAATTCATTTGAGTTTTAACCTTGCGGCCGT
+
GGGGGGGGGGGGGGGGGGGGGGGGGGGGGGGGGGGGGGGGGGGGGGGGGGGGGGGGGGGGGGGGGGGGGGGGGGGGGGGGEGGGGGGGGGGGFGGGGGGGGGGGGGGGGGGGGGGGGGGGGGGGGGGGGGGGGGGGGGGGGGGGGGGEGGGGGGGGGGGGGGGGGGCGGGGGGGGGGGGGGGGGGGGGGGGGGGGGGFFGGGGGGGGGGGGGFGGGGGGGGGGGGGGGGGGGGGGGGGGGGDFGEGFFGGGFFGFFFGGFGGFFFFBFF<ACFFFGBBFBFFFF
@M02542:52:000000000-J9N43:1:1101:10740:8084 1:N:0:GTGAAA
CGGTTTATCACCGGCAGTCTCCCTAGAGTTCCCGACTTAACTCGCTGGCAACTAAGGATAGGGGTTGCGCTCGTTGCGGGACTTAACCCAACATTTCACAACACGAGCTGACGACAGCCATGCAGCACCTGTCTTACGGTTCCCGAAGGCACAACCGCATCTCTGCAGTCTTCCGTAGATGTCAAGAGTAGGTAAGGTTCGTCGCGTTGCGTCGAATTAAACCACATGCTCCACCGCTTGTGCGGGCCCCCGTCAATTCATTTGAGTTTTAATCTTGCGACCGT
+
GGGFGGGGGGGGGGGGGGGGGGGGGGGGGGGGGGGGGGGGGGGGGGGGGGGGGGGGGGGGGGGGGGGGGGGGGGGGGGGGGGGGGGGGGGGGGGGGGGGGGGGGGGGGGGGGGGGGGGGGGGGGGGGGGGGGGGGGGGGGGGGGGGGGGGFGGGGGGGGGGGGGGGGFFGGGGGGGGGGFFGGGGGGGGGGGGGGGGGGGGGGGGGGGDGGGFEGF4CFGGGGGGGGGGCFGGGGGGGG:F?FGGGFFGGGFFG?EFGGBGGFFAFFFFF9DGCFG2<(9BF3>
@M02542:52:000000000-J9N43:1:1101:28290:8087 1:N:0:GTGAAA
CTGGTTAACCCAGGCAGTCTCGTCAGAGTGCCCAACTTAATGCTGGCAACAGACGATAGGGGTTGCGCTCGTTGCGAGACTTAACCCAACATTTCACAACACGAGCTGACGACAGCCATGCAGCACCTCTCACTTCATTCCCTTGCGGGCACTCCGGGCATTGCCCCAGATTCGAAGGAGTTCAAGCCTAGGTAAGGTTCTGCGCGTTGCTTCGAATTAAACCACATAATCCACCGCTTGTGCGGGCCCCCGTCAATTTGTTTGAGTTTTAGTCTTGCGACCGT
+
GGGGGGGGGGGGGGGGGGGGGGGGGGGGGGGGGGGGGGGGGGGGGGGGGGGGGGGGGGGGGGGGGGGGGGGGGGGGGGGGGGFGGGGGGGGGGGGGGGGGGGGGGGGDGGGGGGGGGGGFGGGGGGGGGFGGGGGGGGGGGGGGGGGGGGGGGGGGGGGGGGGGGGGGGGGGGGFGGGGGGGGGGGGFGFFGFFFGGFFGGGGGGGCGGGGGFGGGGGGGGGGGGGGGGGGGGGGGGDGGG?FGGGFFGGGFFGFFBGGFGG<FAFFD<A27FGFGFFFFB9DF
@M02542:52:000000000-J9N43:1:1101:17045:8097 1:N:0:GTGAAA
CGAGTTGACCCCGGCGGTCTCCCGTGAGTCCCCAACCTCCGAAGAGTTGCTGGCAACACGGGACAAGGGTTGCGCTCGTTGCGGGACTTAACCCAACATCTCACGACACGAGCTGACGACAGCCATGCGGCACCTGTGTTATGGCTCCCTTTCGGGCACCCCCACCTCTCAGCAGGGTTCCATACATGTCAAGGGTAGGTAAGGTTTTTCGCGTTGCATCGAATTAATCCACATCGTCCACCGCTTGTGCGGGTCCCCGTCAATTCCTTTGAGTTTTAATCTTGC
+
GGGGGGGGGGGGGGGGGGGGGGGGGGGGGGGGGGGGGGGGGGGGGGGGEGGGGGGGGGGGGGGGGGGGGGGGGGGGGGGGFGGGGGGGGGGGGGGFGGGGGGGGGGGGGGGGGGGGGGGG7FGGGGFGEGGGGGGGFGFGGGGGGGGGGGGGGGDGGGGGGGGGGGGGGGGGGGGGGGFGGGGGGGGGGGGGGGGGFGGFGGGGGGGGGFGGFGGGGGGGEGGGGGGGGGGGGGGGGCCDGFFG=C:FGGGFFG9@FF37C5:=AFFFFBF7CCFFFA?ABFF=4
@M02542:52:000000000-J9N43:1:1101:17505:8114 2:N:0:GTGAAA
CGGTTTATCACCGGCAGTCTCCCTAGAGTTCCCGACTTAACTCGCTGGCAACTAAGGATAGGGGTTGCGCTCGTTGCGGGACTTAACCCAACATTTCACAACACGAGCTGACGACAGCCATGCAGCACCTGTCTTACGGTTCCCGAAGGCACAACCGCATCTCTGCAGTCTTCCGTAGATGTCAAGAGTAGGTAAGGTTCTTCGCGTTGCGTCGAATTAAACCACATGCTCCACCGCTTGTGCGGGCCCCCGTCCATTCATTTGAGTTTTAATCTTTCCACCGT
+
GGGEGGGGGGGGGGGEGGGGGGGGGGGGGGGCGGGGGGGGGFGGGGGGGGGGGG@FGFGGGGFGGGGGGGEGGGGGGGGGGGGGCFGGGGFGGGGGGGGGGGGGGGGGGGGGGGEEGGGGGGGGGGGGFFGECGGFGGGGGDFGGGGGGG8@BFEGDGGCEFGGGGFFFG?FGGDFGGDF=AFFGFFFAFFFCFFFFG4DFF@5@>>@0@BFBFGFFFGFGF?GF*))9*:?FFF(42561)635>>393<C?C)-449>AFF)615::<4)6)6>74*96<)7
@M02542:52:000000000-J9N43:1:1101:8221:8125 1:N:0:GTGAAA
CTGTTTGTCACCGGCAGTCTCATTAGAGTGCCCTTTCGTAGCAACTAATGACAAGGGTTGCGCTCGTTGCGGGACTTAACCCAACATCTCACGACACGAGCTGACGACGGCCATGCAGCACCTGTGTCCAGGTTCTCTTTCGAGCACTCCCACATCTCTGCAGGATTCCTGGCATGTCAAGGGTAGGTAAGGTTTTTCGCGTTGCATCGAATTAAACCACATCATCCACCGCTTGGGCGGGTCCCCGTCAATTCCTTTGAGTTTCAACCTTGCGGCCGTACCCCC
+
GEFGGGFGGGGGGGGEGGGGGCGGGGFGFFGEGFDGFGGGGGFFGGGCGGGCEFGGEFAEFGGEEFGGGGGGGGDGGGFGGGEGGGGGGGGFEFGGGGGFGGGGG:FFDGEFGGFGGD,>FFCAFGGADD,>FFFGG9FGG:C@FGFD:DFBFGDBFGFC9=F:BCGF;FFFGFBFFFFCCEF:B4<?;;FF,CBFGGDEGGGGGGFGG6*>>FGGGGG:EF?CFGGGGFDC58CC*7=DC9@G=95.C3*96FBFF9:FD7:6<><<:BAF6<@<(26(4(9>>
@M02542:52:000000000-J9N43:1:1101:21310:8144 1:N:0:GTGAAA
CAGTATATCACTGGCAGTCTCCCTAGAGTTCCCGACTTAACTCGCTGGCAACTAAGGATAGGGGTTGCGCTCGTTGCGGGACTTAACCCAACATTTCACAACACGAGCTGACGACAGCCATGCAGCACCTGTCTTACGGTTCCCGAAGGCACAACCGCATCTCTGCAGTCTTCCGTAGATGTCAAGAGTAGGTAAGGTTCTTCGCGTTGCGTCGAATTAAACCACATGCTCCACCGCTTGTGCGGGCCCCCGTCAATTCATTCGAGTTTTAATCTTTCGACCGT
+
GGGGGGAEFFGGGGGGGGGGGGGGGGGGGGGGGGGGGGGGGGGEGGGGGFGGGGAFFGGFGGGGGGGGGGGGGGGGGGGGGGGGGGGGGGGGCFGGGGGGFCGGGDCGGGGGEFGGGGGFFAGEED<FFGGFGGGDFGGGGGGGGCFE>CCCDFGGGG7>CAF;;FGGGGGGGGGGG:EGGGGGGG:89BCFGCFFFGGGCGGGGGGG5AEEE=CCF7EGGFGGGGG?ECFGGFG55C:57377CDFFGGD@@G?F9FCFGG)*.4)4<>DDF777-6--4()0
@M02542:52:000000000-J9N43:1:1101:27965:8169 1:N:0:GTGAAA
CGGTTTGTCACCGGCAGTCTCTCTAGAGTGCCCTTTCGTAGCAACTAAAGACAAGGGTTGCGCTCGTTGCGGGACTTAACCCAACATCTCACGACACGAGCCGACGACAGCCATGCAGCACCTGTGCGACGGTTCTCTTTCGAGCACTCCCACCTCTCAGCGGGATTCCATCCATGTCAAGGGTAGGTAAGGTTTTTCGCGTTGCATCGAATTAATCCACATCATCCACCGCTTGTGCGGGTCCCCGTCAATTCCTTTGAGTTTTAATCTTGCGACCGTACTCCC
+
FE:@FGEGDAFF@FG@FEGGGGGDF<<EFEFAFGGGGEFFFGGGGG<FC<EFGFFFGGG:8@FFFGEGGGGGGGGGFGGGAF:DGGFGEAFGGF74+B=FFGE7FEGGGB8FFFFFG<AD@FG<FCBEC:CEBBE9CFFG;FEFE@77>:FGF:<<<FCCFGGDEEFGGGGGGF:<<<CEEG7:<8CCEFGG<<<<F:C*CGG>?CG788FFFFGGGDFDGG?F?9@FFD:EGEGGFC:CGF:FFGB>*7*9FCBF.02*5?AFFFFBBBF:C35DB>BBFFFFF
@M02542:52:000000000-J9N43:1:1101:19191:8189 1:N:0:GTGAAA
CGGTTTATCACCGGCAGTCTCCCTAGAGTTCCCGACTTAACTCGCTGGCAACTAAGGATAGGGGTTGCGCTCGTTGCGGGACTTAACCCAGCATTTCACAACACGAGCTGACGACAGCCATGCAGCACCTGTCTTACGGTTCCCGAAGGCACAACCGCATCTCTGCAGTCTTCCGTAGATGTCAAGAGTAGGTAAGGTTCTTCGCGTTGCGTCGAATTAAACCACATGCTCCACCGCTTGTGCGGGCCCCCGTCAATTCATTTGAGTTTTAATCTTGCGACCGT
+
GGGGGGGGGGGGGGGGGGGGGGGGGGGGGGGGGGGGGGGGGGGGGGGGGGGGGGGGGGGEGGGGGGGGGGGGGGGGGGGGGGGGGGGGGGGGGGGGGGGGGGGGGGGGGGGGGGGGGGGGGDGGGGGGGGGGGGGGGGGGGGGGGGGGGGGGGGGGGGGGGGGGGGFGGGGGGGGGGGGGGGGGGGGGGGGGGGGGGGGGGGGGGGGGEGGGFGGGGGGGGGGGGGGGGGGGGGGGGGGGGFFGGGFFGCGFEGFFFEFFFFDFFFAF>BAFGGFG<B>BB>EE
@M02542:52:000000000-J9N43:1:1101:6915:8192 1:N:0:GTGAAA
CGGTTTATCACCGGCAGTCTCCCTAGAGTTCCCGCCATTACGCGCTGGCAACTAAGGATAAGGGTTGCGCTCGTTGCGGGACTTAACCCAACATTTCACAACACGAGCTGACGACAGCCATGCAGCACCTGTCTTAGCGTTCCCGAAGGCACAACCGCATCTCTGCAGTCTTCGCTAGATGTCAAGAGTAGGTAAGGTTCTTCGCGTTGCGTCGAATTAAACCACATGCTCCACCGCTTGTGCGGGCCCCCGTCAATTCATTTGAGTTTTAATCTTGCGACCGTT
+
GGGEGGGGGGGGGGGGGGGGGGGGGGGGGGGGGGGGGGGGGGGGGGGGGGGGGGGGGGGEFFFGGGGGGGGGGGGGGGGGGGGGGGGGGGGGGGGGGGGGGGGGGGGGGGGGGDGGGGGGGGGGGGGGGGGGGGGGGGGGGGGGGGGGGGFGGGGGGGGGGGGGFGGGGGGGGGGGGEGGGGCCGFFFGGGFGGGGGGGGGGGGGGGGGGGGFCGDFGGGGGGGGGGGGGGGGGGGGDGGGBFDGGFBEDDFFC15<FGFGGF4<:AFFABCFDFG229027BE)
@M02542:52:000000000-J9N43:1:1101:20901:8211 2:N:0:GTGAAA
CGGTTTATCACCGGCAGTCTCCCTAGAGTTCCCGACTTAACTCGCTGGCAACTAAGGATAGGGGTTGCGCTCGTTGCGGGACTTAACCCAACATTTCACAACACGAGCTGACGACAGCCATGCAGCACCTGTCTTACGGTTCCCGAAGGCACAACCGCATCCCTGCAGTCTTCCGTAGATGTCAAGAGTAGGTAAGGTTCTTCGCGTTGCGTCGAATTAAACCACATGCCCCACCGCTTGTGCGGGCACCCGTCCATTCATTTGTGTTTTAATCTTTCGACCGT
+
GGGGGCGGGGGGGGGGGFGGGGGGGDFGGFFGGGGGGGGGGGGGGGGCFGGGGGGGGGGGGGCGGGGGGGCGEFFGGGDGGFGGGGEGGGGGGGDFF<DFGGGDGGGGGGGGEFGFGGFGGGGCFF?FFGFAFGFFGFGCGGFGGG5:CGFGGD>ECED5*,4<CCCGB*,84BCGFEDAFFG6@E6)@FAFEAGGGF=>ACF36>>BBF>FF><567EFG-1CCFF>G48:557791DFF7A1>>>144<33C)4><BAF?F))..438))6<<7*90))7;)
@M02542:52:000000000-J9N43:1:1101:8942:8224 1:N:0:GTGAAA
CGGTTTATCACCGGCAGTCTCCCTAGAGTTCCCGACTTAACTCGCTGGCAACTAAGGATAGGGGTTGCGCTCGTTGCGGGACTTAACCCAACATTTCACAACACGAGCTGACGACAGCCATGCAGCACCTGTCTTACGGTTCCCGAAGGCACAACCGCATCTCTGCAGTCTTCCGTAGATGTCAAGAGTAGGTAAGGTTCTTCGCGTTGCGTCGAATTAAACCACATGCTCCACCGCTTGTGCGGGCCCCCGTCAATTCATTTGAGTTTTAATCTTGCGACCGT
+
GGGGGGGGGGGGEGGGGGGGGGGGGGGGGGGGGGGGGGGGGGGGGGGGGGGGGGGGGGGGGGGGGGGGGGGGGGGGGGGGGGGGGGGGGGGGGGGGGGGGGGGGGGGGGGGGGGG7CFGGGGGGGGGGGGGGGGGGGGCFGGGGGGGGGGGGGGGGGGGGGGGGFGGGGGGGGGGGFGGGGGGGGGGGGGGGGGGGGGGGGGGGGGGGDGGGFGGGGGGGGGGGGGGGF7FGGGGGGGGGGFFGGGFFGGGFFGFFFGGFGGFFABBFFBFCFCFG<AFBFFFF
@M02542:52:000000000-J9N43:1:1101:13554:8248 2:N:0:GTGAAA
CGAGTTGACCCCGGCCGTCTCCTGTGAGTCCCCATCACCCCGAAGGGCATGCTGGCAACACAGAACAAGGGTTGCGCTCGTTGCGGGACTTAACCCAACATCCCACGACACGAGCTGACGCCAGCCATGCACCACCTGTACACCGACCACAAGGGGGACACTGTCTCCATGGTTTTCCGGCTTATGTCAAGCCTTGGTAAGGTCCTTCGCGTTGCGTCGAATTAATCCACATGTCTCGCTGCTTTTTCGGGCCCCCGTCAATTCGTTGTCTACTTAGCCTTTCCG
+
GG7@CCEA@,C;C7F6+@BFFCFFGGAFEA,<FFDEF<C,6@+FFGG>,6F8<FGGG,,6==?,BFEDFCG,C+C:C=:FE+=:F+@+CFF,AEFFB+4B8A,4AFFGGDB=FB7CEGGD+3>+:87<883,@3>;CF;;@;>E>7*8**,=,4;>7*4*10=FG+<0++<;5+A=109:)*2;@3+3+8?4()*00+/2*9@*.9*6:B>>6-7775:738BCC+164>>)00*))(1((-))*,)((-))-5)-3-52-1/-(5,(()))).-***01/*/*)
@M02542:52:000000000-J9N43:1:1101:25008:8268 1:N:0:GTGAAA
CGGTTTGTCACCGGCAGTCTCATTAGAGTGCCCTTTCGTAGCAACTAATGACAAGGGTTGCGCTCGTTGCGGGACTTAACCCAACATCTCACGACACGAGCTGACGACAGCCATGCAGCACCTGTGCGCCGGTTCTCTTTCGAGCACTCCCACCTCTCAGCGGGATTCCGACCATGTCAAGGGTAGGTAAGGTTTTTCGCGTTGCATCGAATTAATCCACATCATCCACCGCTTGTGCGGGTCCCCGTCAATTCCTTTGAGTTTTAATCTTGCGACCGTACTCCC
+
GGGGGGGGGGGGGGGGGGGGGGGGGGGGGGGGGGGGGGGGGGGGGGGGGGGGGGGGGGGGGGGGGGGGGGGGGGGGGGGGGGGGGGGGGGGGGGGGGGGGGGGGGGGGGGGGGGFGGGGGGGGGGFGGGGGGGGGGGGGGGGGGGGGGGGGGGGGGFGFGGGGGGGGGGGGGGGGGGFGGGGECGGGGFGGGFGGGGFGGGGGEGGGGGCFGFEGGGGGGGGGGGGGGFGCEE85C6**7DBFGGGFBECGFFGFF)CC*9DFFFF?DFFFGFC:D9;?BFFFFF
@M02542:52:000000000-J9N43:1:1101:23104:8270 1:N:0:GTGAAA
CGGTTTGTCACCGGCAGTCTCTCTAGAGTGCCCTTTCGTAGCAACTAGAGACAAGGGTTGCGCTCGTTGCGGGACTTAACCCAACATCTCACGACACGAGCTGACGACAGCCATGCAGCACCTGTGTCCACTTTCTCTTTCGAGCACCTAATGCATCTCTGCTTCGTTAGTGGCATGTCAAGGGTAGGTAAGGTTTTTCGCGTTGCATCGAATTAATCCACATCATCCACCGCTTGTGCGGGTCCCCGTCAATTCCTTTGAGTTTTAATCTTGCGACCGTACTCC
+
GGGGGGGGGGGGGGGGGGGGGGGGGGCEEFGGGGGGGGGGGGGGGGGGGGGGGGGGGGGGGGGGGGGGGGGGGGGGGGGGGGGGGGGGGGGGGGGGGGGGGGGGFGGGGGGGGGFGGGGGGGGGGGGGGGGGGGGGGGGGGGGGGGGGGGGGGGGGGGGGGGGGGGGGCGGGGGGGGGGGGGGGGGGGGGGGGGGGGGGGGGGGGGGGGGGGFGGGGGCFGGGGGFFFFFD5EEEGGDGGGFFGGGFDCDGDFG<FFGGFGGFFFFD?F<<GCFEGFB9?F<FFF
@M02542:52:000000000-J9N43:1:1101:7402:8270 2:N:0:GTGAAA
CGGCTGACTTCGGCTGCAAAGACTTTCTCCTTAGGCGCATGTCTCAGCAACACAAAACGAGGGTTTCGCTCGTTATAGGACTTGACCAAACATCTCACGACACGAGCTGACGACAGCCATGCAGCACCTGTATGAAAGTAAGTACCATCCCGTTAAGGACAGGTTTTCTTTTTCATATGTCAAGGGCTGGTAAGGTTTTGCGCGTTGTATCGAATTAAACCACATGCTCCACCGCTTGTGCAGGCCCCCGTCAATTCCTTTGAGTTTCGGTCTTGCGACCGTACTCCCCAGGCGGAGTGTT
+
CCCCCGGGGGGGGGGGGGGGFGFFGGGFGAFG<F<FDGGGGGGGGEFFFFGFF?FFGGGGGDGGGDGEGGGGGGFGFFFGGGGGGGGGGGGG9FFGFGGGGGGGGEGGF?FEGGGGGCEEGGGGGG8FFGGD;EFCGGGFGGGGGGGFGG@DGGEGFFFFDGGGGFCGGG,9=DFG7FGGGGFG8DEFGC?FFGGFAF5CCBFFDE>89@F4CEFFFFFF@A>DE*;+.565A>EB:<@+<1:3D<;187;2:FFD><<A4))2<:C72)12:<*)(77,28261)24,(,*7)557:)//
@M02542:52:000000000-J9N43:1:1101:11357:8283 2:N:0:GTGAAA
CGGTTTGTCACCGGCCGTCTCATTAGAGTGCCCTTTCGTAGCAACTAATGACAAGGGTTGCGCTCGTTGCGGGACTTAACCCAACATCTCACGACACGAGCTGACGACGGCCATGCAGGACCTGTGTCCAGGTTCTCTTTCGAGCACTCCCACATCTCTGCAGGATTCCTGGCATGTCAAGGGTAGGTAAGGTTTTTCGCGTTGCATCGAATTAAACCACATCATCCACCGCTTGTGCGGGTCCCCGTCAATTCCTTTGAGTTTCACCCTTGCGGCCGTACTCCC
+
GGGGGGGGGGGGGGG7FGGCGGGGGGGGGGGGGGGGGGGGGG<FGGGGGGGGGGGGGGGGGGGGGGGGGGGGGGGGGGGGGGGGGGGGFGGGGGGGGGGGGGFGGGGGGGGGGGGG,CDFGGGGGGGGGGGGGFFGGGGGFGGGGGGGGFGCFGFC>FGGGGFFCFGGGGGFGGGGGGDFFFDFG@FFFFFFFFGGDFFG>AEBDFF9;5:FB>GFFFFFG779CFF)9C26;37<2)*,421<FB0-285F9*:49>44:FFA<<))40:34-(5C)07>399>
@M02542:52:000000000-J9N43:1:1101:15200:8291 1:N:0:GTGAAA
CGGTTTATCACCGGCAGTCTCCCTAGAGTTCCCGCCATTACGCGCTGGCAACTAAGGATAAGGGTTGCGCTCGTTGCGGGACTTAACCCAACATTTCACAACACGAGCTGACGACAGCCATGCAGCACCTGTCTTACAGTTCCCGAAGGCACAACCGCATCTCTGCAGTCTTCTGTAGATGTCAAGAGTAGGTAAGGTTCTTCGCGTTGCGTCGAATTAAACCACATGCTCCACCGCTTGTGCGGGCCCCCGCCAATTCATTTGAGTTTTAATCTTGCGACCGT
+
GGGGGGGGGGGGGGGGGGGGGGGGGGGGGGGGGGGGGGGGGGGGGGGFGGGGGGGGGGGGGGGGGGGGGGGGGGGGGGGGGGGGGGGGGGGGGGGGGGGGGGGGGGGGGGGGGGGGGGGGFFFEGGGGGGGGGGGGGGGGGGGGGGGFGGGGGGGGGGGGGGGGFGGGGGGGGGFGGGGGGGGGGGGGGGGGGGGGGGGGGGGGGGGGGGGGFGGGGGGGGGGGGGGGGGGGGGGGGGGFG?FGGGFFGGDE:D>E??GFGGFFF:6<BFFGGGFG>A06>BEF
@M02542:52:000000000-J9N43:1:1101:16572:8309 1:N:0:GTGAAA
CCCGTTATCCGAGGCGGTTTCGCCAGAGTGCTCAACTAAATGGTAGCAACTGGAGATAAGGGTTGCGCTCGTTGCGGGACTTAACCCAACATCTCACGACACGAGCTGACGACAGCCATGCAGCACCTATATAGAGGCCTATTGCTAGGCGCCGATATTTCTACCGAATTCCTCTACATTTCAAGCCCAGGTAAGGTTCTTCGCGTTGCGTCGAATTAAACCACATGCTCCACCGCTTGTGCGGGCCCCCGTCAATTCCTTTGAGTTTCAGCCTTGCGACCGTAC
+
GGGGGGGGGGGGGGGGGGGGGGGGGGGGGGGGGGGGGGGGGDGGGGGGGGGGGGGGGGAGGGGGGGGGGGGGGGGGGGGGGGGGGGGGGGGGGGGGGGGGGGGGGGGGGGGGGGGGGGGGGGGGGGGGGGGGGGFFGGGGGGGGGGGGGGGGGGGGEGGGGGFGGGGGGGGGGGGGGDFGGGGFGF@FGGGGGGGGGGGGGGGGGGGGGEGGDEGGGGGGGGGGGGCGCCFGGGGGGGGGFBFGGGFFGDGFBGBFFGGFGGF@FADFF>DFGGF<?B>>FFF@3
@M02542:52:000000000-J9N43:1:1101:24394:8350 1:N:0:GTGAAA
CGGTTTGTCACCGGCAGTCTCTCTAGAGTGCCCTTTCGTAGCAACTAGAGACAAGGGTTGCGCTCGTTGCGGGACTTAACCCAACATCTCACGACACGAGCTGACGACAGCCATGCAGCACCTGTGTCCACTTTCTCTTTCGAGCACCTAATGCATCTCTGCTTCGTTAGTGGCATGTCAAGGGTAGGTAAGGTTTTTCGCGTTGCATCGAATTAATCCACATCATCCACCGCTTGTGCGGGTCCCCGTCAATTCCTTTGAGTTTTAATCTTGCGACCGTACTCC
+
GGGGGGGGGGGGGGGGGGGGGGGGGGGGGGGGGGGGGGGGGGGGGGGGGGGGGGGGGGGGGGGGGGGGGGGGGGGGGGGGGGGGGGGGGGGGGGGGGGGGGGGGGGGGGGGGGG?FGGGGGGGGGGGGGGGGGGGGGGGGGGGFGGGGGGGGGGGGGGGGGGGGGGGGGGGGGGFGGGGGGGGGGGGGGGGGGGGGGGGGGGGGGGGGGGGGFGGGGGGGGGGGGGGGGGGGGGGGGGGGGFFGGGFFEGGFFGFFFGGFG7A?BAF>A4<F*:>G>>FFFF>FF
@M02542:52:000000000-J9N43:1:1101:6882:8353 2:N:0:GTGAAA
CGGTTTGTCACCGGCAGTCTCTCTAGAGTGTCCTTTCGTAGCAACTAGAGACAAGGGTTGCGCTCGTTGCGGGACTTAACCCAACATCTCACGACACGAGCTGACGACAGCCATGCAGCACCTGTGTCCACTTTCTCTTTCGAGCACCTAATGCATCTCTGCTCCGTTAGTGGCCTGTCAAGGGAAGGTCAGGTTTTTCGCGTTGCATCGAATTAATCCACATCATCCACCGCTTGTGCGGGTCCCCGTCAATTCCTTTGAGTTTTAATCTTGTCACCGTACTCC
+
GGGFCECFG<<FCFGE@FGFCECE<FFGGGGGFGGGGG<<CFGG8FFEFG,FECFGGFGCGGDEGGFGGG7FGEGGCGGGFGGGGGCE<E,E,CFC7?FGG7<9FEEGEGF<>F@CGCFDFDFAEE=DEFFFG9F7;DA@@EGDE8FGCBFFDGF985,5B?FG744,69F8,*,49CFFACD4*(85?8;?2B4CFFAC)2>>:5=)1:(A;0;:@FGFF()?9<=)2C015>:((.*(40435,(142<5:775)5/4<59<>B>052<B9))2**.<.8)17
@M02542:52:000000000-J9N43:1:1101:12710:8354 1:N:0:GTGAAA
CGGTTTGTCACCGGCAGTCTCCCTGGAGTGCTCTTGCGTAGCAACTAGGGACAAGGGTTGCGCTCGTTGCGGGACTTAACCCAACATCTCACGACACGAGCTGACGACAGCCATGCAGCACCTGTGTTATGGCTCCCTTTCGGGCACCCCCACCTCTCAGCAGGGTTCCATACATGTCAAGGGTAGGTAAGGTTTTTCGCGTTGCATCGAATTAATCCACATCATCCACCGCTTGTGCGGGTCCCCGGCAATTCCTTTGAGTTTTAATCTTGCGACCGTACTCCC
+
GGGGGGGGGGGGGGGGGGGGGGGGGGGGGGGGGGGGGGGGGGGGGGGGGGGGGGGGGGGGGGGGGGGGGGGGGGGGGGGGGGGGGGGGGGGGGGGGGGGGGGGGGGGGGGGGGGGGGGGGGGGGGGGGGGGGGGGGGGGGGGGGGGGGGGGGGGFGGGGGGFGGGGGGGGGGGGGGGGGGGGGGFGGGGGGGCFGGGCDGGGGGGGGGGGGGFGGGGGGGGGGGGGGGGGGGGGGGGGGGGFFGGGFFGGGFFGFFFGGFGGFFFFFFFFFFFDFGBBFFFFFFF
@M02542:52:000000000-J9N43:1:1101:19834:8363 1:N:0:GTGAAA
GTCACTCGGCTCCTCGGCTGACTTCGGCTGCAAAGACTTTCTCCTTAGGCGCATGTCTCAGCAACACAAAACGAGGGTTTCGCTCGTTATAGGACTTGACCAAACATCTCACGACACGAGCTGACGACAGCCATGCAGCACCTGTATGAAAGTAAGTACCATCCCGTTAAGGACAGGTTTTCTTGTTCATATGTCAAGGGCTGGTAAGGTTTTGCGCGTTGTATCGAATTAAACCACATGCTCCACCGCTTGTGCAGGCCCCCGTCAATTCCTTTGAGTTTCGGTCTTGCGACCGTACTCC
+
CCCCCGGGGGGGGGGEGGGGGGGGGGGGGGGGGGGGGGGGGGGGGGGGGGGGGGGGGGGGGGGGGGGGGGGGGGGGGGGGGGGDGGGGGGGGGGGGGGGGGGGGGGGGAFGGGGGGGGGGGGGGGGGGGGGGGGGGGGGGGGGGGGGGGGGGGGGGGGGGGGGFGGGGGGGGGGGGGFGGGGGGGGGGGGGGGGGGGFFGGGGGG?FGFFFGGGGGGGGGGGGGGCFGFGGGGGGGGFGBFEFGGGGGEGGGGGGGGFFGGGFFGGGEFGFFFGGFF54@<A6>63:GCGBGF>9FFFFFF
@M02542:52:000000000-J9N43:1:1101:14795:8370 1:N:0:GTGAAA
CGGTTTATCACCGGCAGTCTCCCTAGAGTTCCCGACTTAACTCGCTGGCAACTAAGGATAGGGGTTGCGCTCGTTGCGGGACTTAACCCAACATTTCACAACACGAGCTGACGACAGCCATGCAGCACCTGTCTTACGGTTCCCGAAGGCACAACCGCATCTCTGCAGTCTTCCGTAGATGTCAAGAGTAGGTAAGGTTCTTCGCGTTGCGTCGAATTAAACCACATGCTCCACCGCTTGTGCGGGCCCCCGTCAATTCATTTGAGTTTTAATCTTGCGACCGT
+
GGGGGGGGGGGGGGGGGGGGGGGGGGGGGGGGGGGGGGGGGGGGGGGGGGGGGGGGGGGGGGGGGGGGGGGGGGGGGGGGGGGGGGGGGGGGGGGGGGGGGGGGGGGGGGGGGGGGGGGGFGGGGGGGGGGGGGGGGGGGGGGGGGGGGGGGGGGGGGGGGGGGGGGGGGGGGGGGGGGGGGGGGGGGGGGGGGGGGGGGGGGGGGGGGGGGFGGGGGGGGGGGGGGGGGGGGGGGGGGGGFFGGGD>GGGF@GFFFGGFGGFFFFFADAAFGFFG<D>FFFDE
@M02542:52:000000000-J9N43:1:1101:27136:8370 1:N:0:GTGAAA
CGGTTTGTCACCGGCAGTCTCCCTGGAGTGCTCTTGCGTAGCAACTAGGGACAAGGGTTGCGCTCGTTGCGGGACTTAACCCAACATCTCACGACACGAGCTGACGACAGCCATGCAGCACCTGTGTTATGGCTCCCTTTCGGGCACCCCCACCTCTCAGCAGGGTTCCATACATGTCAAGGGTAGGTAAGGTTTTTCGCGTTGCATCGAATTAATCCACATCATCCACCGCTTGTGCGGGTCCCCGTCAATTCCTTTGAGTTTTAATCTTGCGACCGTACTCCC
+
GGGGGGGGGGGGGGGGGGGGGGGGGGGGGGGGGGGGGGGGGGGGGGGGGGGGGGGGGGGGGGGGGGGGGGGGGGGGGGGGGGGGGGGGGGGGGGGGGGGGGGGGGGGGGGGGGGGGGGGGGGGGGGGGGGGGGGGGGGGGGGGGGGGGGGGGGGGGGGGGGGGGGGGGGGGGGGGGGGGGGGGGGGGGGGGGGGGGGGGGGGGGGGGGGGGGFGGGGGGGGGGGGGGGGGGGGGGGGGGGGFFGGGFFGGGFFGFFFGF=CFAFFFFFFFFGGGFG>BFFFFFFF
@M02542:52:000000000-J9N43:1:1101:26026:8374 2:N:0:GTGAAA
CGGTTTGTCACCGGCAGTCTCTCTACAGTGCCCTTTCGTAGCAACTAGAGACAAGGGTTGCGCTCGTTGCGGGACTTAACCCAACATCTCACGACACGACCTGACGACAGCCATGCAGCACCTGTGTCCCCTTTCTCTTTCGAGCACCTAATGCGTCTCTGCCTCGTTTGTGGCATGTCCAGGGTAGGTAAGGTTTTTCGCGTTGCATCCAATTAATCCACCTCCTCCCCCCCTTGTGCGGGTCCCCGCCCATCCCTTTGAGGTTTTATGTTGCCATCGTTCTCC
+
F@FGCFEGFFFG7FGGBFG,C@FFF,,;E@<FFFG8CBEGF<FEFEEFEEFCGF,CFGF7F@FDGDGGGCCE++7B?<EFFECGFFG@FDAEEEE7F+>+@4,8E+@>CF8=FED?,<F==E8FE,328,,,,@FF9E,EGG6,++4:,,@7BE>B7*@:=6,=<*6;*/=6CC,,2<:+=0?)*00)41=/)3;@FDA)))2=>5*7.044;3@+;*+66(,;C0)(*1,()0).6)::0124.(4((()1,**(.)0)).).2-())))-)))**0.7)))*1
@M02542:52:000000000-J9N43:1:1101:16881:8410 1:N:0:GTGAAA
CGGTTTGTCACCGGCAGTCTCCTTAGAGTGCTCTTGCGTAGCAACTAAGGACAAGGGTTGCGCTCGTTGCGGGACTTAACCCAACATCTCACGACACGAGCTGACGACAGCCATGCAGCACCTGTGCGACGGTTCTCTTTCGAGCACGACCACCTCTCAGCGGCCTTCCGTCCATGTCAAGGGTAGGTAAGGTTTTTCGCGTTGCATCGAATTAATCCACATCATCCACCGCTTGTGCGGGTCCCCGTCAATTCCTTTGAGTTTTAATCTTGCGACCGTACTCCC
+
GGGGGGGGGGGGGGGGGGGGGGGGGGGGGGGGGGGGGGGGGGGGGGGGGGGGGGGGGGGGGGGGGGGGFGGGGGGGGGGGGGGGGGGGFGGGGGGGGGGDGGFFGGGGGGGGGGGGGFGGGGGGGFGGGDGGGGEGGGGGGGGGGGGGGGGGGGDGGGGGGGGGGGGGGGGGGGGGGGCCGGGFGGGGGGGGFFFGGGGGGGGGGGGGGFGGFGGGGGGGGGFGF?FGGGGGGGGG6CCGGFFGGGFFGGGFBCAFAF7@FGFFFAF><<>7FC>G>>???06FF
@M02542:52:000000000-J9N43:1:1101:20799:8443 1:N:0:GTGAAA
CGGTTTGTCACCGGCAGTCCCATTAGAGTGCCCTTTCGTAGCAACTAATGGCAAGGGTTGCGCTCGTTGCGGGACTTAACCCAACATCTCACGACACGAGCTGACGACAGCCATGCAGCACCTGTGTTACGGCTCTCTTTCGAGCACTCCTCTATCTCTAAAGGATTCCGTACATGTCAAAGGTGGGTAAGGTTTTTCGCGTTGCATCGAATTAAACCACATCATCCACCGCTTGTGCGGGTCCCCGTCAATTCCTTTGAGTTTCAACCTTGCGGCCGTACTCCC
+
GGGGGGGGGGGGGGGGGGGGGCGGGGGGGGGGGGGGGGGGGGGGGGGGGGGGGGGGGGGGGGGGGGGGGGGGGGGGGGGGGGGGGGGGGGGGGGGGGGGGGGGGGGGGGGGGGGGGGGGGGGGGGGGGGGGGGEGGGGGGGGGFGGGGGGGGGGGGEEFEGFGGGGGFGGGFGGGCGGGGGGGFFGGGGGGGFGGGGFGGGGGGGGGGGGGGFGGGGGGGGGFGGGGGGGGGGGGF6CEDGF:CFGFFGGGFFFAFBGGFGGFFFFFBFFA>FDBD>B>BFF4FF
@M02542:52:000000000-J9N43:1:1101:2943:8458 1:N:0:GTGACA
CGGTTTGTCACCGGCAGTCTCCCTGGAGTGCTCTTGCGTAGCAACTAGGGACAAGGGTTGCGCTCGTTGCGGGACTTAACCCAACATCTCACGACACGAGCTGACGACAGCCATGCAGCACCTGTGTTACGGCTCCCTTTCGGGCACCCCCACCTCTCGGCAGGGTTCCGTACATGTCAAGGGTAGGTAAGGTTTTTCGCGTTGCATCGAATTAATCCACATCATCCACCGCTTGTTCGGGTCCCCGTCAATTCCTTTGAGTTTTAATCTTGCGACCGTACTCCC
+
DGGGGGGGGFFFGGGDDFGGGG6E,<<FGGGGGGGFGDCDCDCFGGCFFFGFDGGFCFGCAF:CCEFGDCFGCEEGFCFGGFGGEGGGGGFGGGGCC:>CFEGGGGGGDFGGCFGGG9D<=FF8FFCFFGGEGGEFFFEGGCE7F:F@*C:FFGGF9A@CG:::@FFBCCFFGDF9C<9B+:EEGGCFC+?FCFGFGCGGCEGCE+<:?C*C>C7F0<60+<A+<<?CCFGDEC=;+2:CDF>*:>37C3C*9C9FAF*85:AFA>)64>B*:)7),9?(-47?5
@M02542:52:000000000-J9N43:1:1101:10716:8464 1:N:0:GTGAAA
CGGTTTGTCACCGGCAGTCTCATTAGAGTGCCCAACTAAATGCTGGCAACTAATAATAGGGGTTGCGCTCGTTGCGGGACTTAACCCAACATCTCACGACACGAGCTGACAACAACCATGCACCACCTGTCACTTTGTCCCCGAAGGGAAAGCCCTATCTCTAGGGTGGTCAAAGGATGTCAAGACTTGGTAAGGTTCTTCGCGTTGCTTCGAATTAAACCACATGCTCCACCGCTTGTGCGGGTCCCCGTCAATTCCTTTGAGTTTCAACCTTGCGGTCGTACT
+
GGGFGCCFEDD@@7CBCFGGGGGGFFGGGGGGFDFEFG@@FGGFEDGFDCG8EFGEGGGGGEECFFFCGGGGGGGGGGFGFGGGFGGGGGGGFGGGGFGEGEEE7FEGG?FFFFFFGGF<FFDAGGDGGGEGGDGGFFGGBGEGDG>FEGFFFGDFBEFCGGGFGGDGGGGGGFFFGGGGGGGGGGGGGF;EGGG=FGGGGGDGGGGGGGGGFCGGGGGGCGGGGFGFG66:FED=55F4D?@GEGFFGGGFFGFFFGGFG><;<AFFFFFDGG7C>646>;>@5
@M02542:52:000000000-J9N43:1:1101:11945:8509 1:N:0:GTGAAA
CGGTTTATCACCGGCAGTCTCCCTAGAGTTCCCGACTTAACTCGCTGGCAACTAAGGATAGGGGTTGCGCTCGTTGCGGGACTTAACCCAACATTTCACAACACGAGCTGACGACAGCCATGCAGCACCTGTCTTACGGTTCCCGAAGGCACAACCGCATCTCTGCAGTCTTCCGTAGATGTCAAGAGTAGGTAAGGTTCTTCGCGTTGCGTCGAATTAAACCACATGCCCCACCGCTTGTGCGGGCCCCCGTCAATTCATTTGAGTTTTAATCTTGCGACCGT
+
GGGGGGGGGGGGGGECFGGFGGGGGGGGGGGGGGGGGGEGGGGGGGGGGGGGGGGGEFFGCCDEGGGGGGGGFGGGGGGGEFFGGGGG@FGGCFGGGGGFGGGGDC@EEDFG>FGG>ED,DFG9<FFGGGGCFGGFGGEGGGGG7FGGGGGGCGGGGFGDCCECGGFGGGGGGCEFFGG,3CGG?B:BCCFF,,?9C?CFGGGGGGDGEE5:BG5CFGGGGCGFGGGDC+2/*?=:=CEG<:BDECEBEDG57DFBFGGFG=99<0-4:AF7721C9<B>FF:>
@M02542:52:000000000-J9N43:1:1101:24228:8518 2:N:0:GTGAAA
CGGTTTGTCACCGGCAGTCTCTCTAGAGTGCCCTTTCGTAGCAACTAGAGACAAGGGTTGCGCTCGTTGCGGGACTTAACCCAACATCTCACGACACGAGCTGACGACAGCCATGCAGCACCTGTGTCCACTTTCTCTTTCGAGCACCTAATGCATCTCTGCTTCGTTAGTGGCATGTCAAGGGTAGGTAAGGTTTTTCGCGTTGCATCGAATTAATCCACATCATCCACCGCTTGTGCGGGTCCCCGTCAATTCCTTTTAGTTTTAATCTTGCGACCGTACTCC
+
GGGGGGGGGGGGGGGGGGGFGGGGGGGGGGGGGGGGGGGGGGGGGGGGDGGGGGGGGGGGGGGGGGGGGDFFGGGGGGGGGGGGGGGGEGGGGGGGGDGGGGGGGGGGGGGGGGGGGGGFGGGGGGGGGFGGGGGGGGGGGGFFGGGGGGGGCFGFFDGF,@2BFEFGCGGFGGGGGGGAFFGFD5?>BFCAEFFFFGFGDDFF03=?EFFFFFG@AF+8C@5EG+99FGF>FB:(2)044329>:(3:?5C<7CABFF2259:>BA79BFA9<3CDE)7)857?
@M02542:52:000000000-J9N43:1:1101:10206:8519 2:N:0:GTGAAA
CGGTTTGTCACCGGCAGTCTCTCTAGAGTGCTCTTGCGTAGCAACTAAAGACAAGGGTTGCGCTCGTTGCGGGACTTAACCCAACATCTCACGACACGAGCTGACGACAGCCATGCAGCACCTGTGTCCACTTTCCCTTTCGGGCACCTAATGCATCTCTGCTTCGTTAGTGGCATGTCCAGGGTAGGTAAGGTTTTTCGCGTTGCATCGAATTAATCCACCACATCCACCGCTTGTGCGGGTCCCCGTCCATTCCTTTGAGTTTTAATCTTGCGACCGTATTCC
+
GGDGGGGFGGGFGGD@FFGCFGGGGGGGGFGGFFGFGGGGGGAFFFGGFCFFGG?EBFFEF7FFECGF?CFG@EGGGGGGGGGGGGGGGFFFFGEGGC7:@FC,E+:F>:DFGFCFG98,FFGF=?EDFFGGGFFFGGCGC83@C*@D:DFFFGF9BBFFFFGCF5,1*9CB5E6FGFG6+0;)8;B48+1;@ACFGGF35;B:>:/))./.;67A19+10((/2<;:GG<;3)8:?2*29>20<21916/*)0*6::44:3@<99<)--).).()9>)))))*/
@M02542:52:000000000-J9N43:1:1101:18696:8523 1:N:0:GTGAAA
CGGTTTATCACCGGCAGTCTCCCTAGAGTTCCCGACTTAACTCGCTGGCAACTAAGGATAGGGGTTGCGCTCGTTGCGGGACTTAACCCAACATTTCACAACACGAGCTGACGACAGCCATGCAGCACCTGTCTTACGGTTCCCGAAGGCACAACCGCATCTCTGCAGTCTTCCGTAGATGTCAAGAGTAGGTAAGGTTCTTCGCGTTGCGTCGAATTAAACCACATGCTCCACCGCTTGTGCGGGCCCCCGTCAATTCATTTGAGTTTTAATCTTGCGACCGT
+
GGGGGGGGGGGGFGGGGGGGGGGGGGGGGGGGGGGGGGGGGGGGGGGGGGGGGGGGGGGGGGGGGGGGGGGGGGGGGGGGGGGGGGGGGGGGGGGGGGGGGGGGGGGGGGGGGGGGGGGGGGGGGGGGGGGGGGGGGGGGGGGGGGGGGGGGGGGGGGGDGGGGGGGGGGGGGGGGGGGGGGGGGGGGFGGGGGGGGGGGGGGGGGGGGGGGFGGGGGGGGGGGGGGFGGGGGGGGGGGGGFFGGGFDGGGF>DFDAGGFGG<BBFDF>BACGGFGFFFFFFFF
@M02542:52:000000000-J9N43:1:1101:19890:8525 1:N:0:GTGAAA
CGAGTTGACCCCGGCGGTCTCCTGTGAGTCCCCAACCTCCCGAAGGAGTTGCTGGCAACACAGGACAAGGGTTGCGCTCGTTGCGGGACTTAACCCAACATCTCACGACACGAGCTGACGACAGCCATGCACCACCTGTACACCGACCACAAGGGGGGCACTATCTCTAATGCTTTCCGGTGTATGTCAAGCCTTTGTAAGGTTCTTCGCGTTGCGTCGAATTAAGCCACATGCTCCGCTGCTTGTGCGGGCCCCCGTCAATTCCTTTGAGTTTTAGCCTTGCGG
+
GGGGGGGGGGGGEGGGGGGGGGGGGGGGGGGGGGGGGGGGGGGGGGGGGGGGGGGGGGGGGGGGGGGGFGGGGGGGGGGGGGGGGGGGGGGGGGGGGGGGGGGGGGGGGGGGDGGGGGGGGGGGGGGGGGGGGFGGGGFFGGGGGGGGGGGCGFDFGGGGGGDFGGGGEGGGGGGGGGGGGGGGGGGGGDGGGFGGGGGGGGGGGGGFGDGGFGGGGGGGFFGGGGGCCDGGCFGFEDGGGFFGGGFFCGGEFG>@9CD@DGFFFBFFB2:CGGFGB<8<<0?55
@M02542:52:000000000-J9N43:1:1101:5011:8576 2:N:0:GTGAAA
CGGTTTATCACCGGCAGTCTCCCTAGAGTTCCCGACTTAACTCGCTGGCAACTAAGGATAGGGGTTGCGCTCGTTGCGGGACTTAACCCAACATTTCACAACACGAGCTGACGACAGCCATGCAGCACCTGTCTTACGGTTCCCGAAGGCACAACCGCATCTCTGCAGTCTTCCGTAGATGTCAAGAGTAGTTAAGGTTCTTCGCGTTGCGTCGGATTAAACCACATGCCCCACCGCTTGTTCGGGCCCCCGTCACTTCCTTTTAGTTTTACTTTTTCGACCGTT
+
GGGCGGGGGGGGGGGCEFGCFFGGGGCGGGGGGGGGGGGGGGGGGGFF:FGGGGGGGGGGGGGFEFGGGGGGGGGGGGGDGFCGGFGGGEGGGGGGGGGGGGGGGGGEGGFFEGGG@FFGGGGGGCFGGGFFGGGFCCFFGGGGDGGG7FFFF>EGGDECGCF@ED;8CFGFEGEED=CF=<;FF<FA71:+);FGGFAC=F6A<:8:1B;E90C35.C=GFFCCC7)6*4,.7;,((*87))-7(4;>FD3(9/(-67-:B6)-8<:<99))).:*;@F3>)7.
@M02542:52:000000000-J9N43:1:1101:17080:8610 2:N:0:GTGAAA
CGGTTTATCACCGGCAGCCTCCCTAGAGTTCCCGACTTAACTCGCTGGCAACTAAGGATAGGGGTTGCGCTCGTTGCGGGACTTAACCCAACATTTCACAACACGAGCTGACGACAGCCATGCAGCACCTGTCTTACGGTTCCCGAAGGCACAACCGCATCTCTGCAGTCTTCCGTAGATGTCAAGAGTAGGTAAGGTTCTTCGCGTTGCGTCGAATTAAACCACATGCTCCACCGCTTGTGCGGGCCCCCGTCAATTCATTTGAGTTTTAATCTTTCCACCGT
+
GGGGGGGGGGGGGGGGGGGGGGGGGGGGGGGGGGGGGGGGGGGGGGGGGGGGGGGGGGGGGGGGGGGGGGDGGGGFFGGGCFGGFGGGGGGGGGGGGGGGGGGGGGGGGGGGGGGGGGGGGGGGGGGGGGGGGGGGGGDGGCGGGDEEGGGGGGGGGGGCE?FGGGG?9CGFGGGGGGGF6=D=FEFFFFFFFFGGGCFGFFFA18>@>:(799D>FFGFGF7888?<F*6)/057>1D?<:AFE06>BFGG6D*-)6646@B<A64:<.6>-).:*9*06<@4
@M02542:52:000000000-J9N43:1:1101:5382:8637 2:N:0:GTGAAA
CGGTTTATCACCGGCAGTCTCCCTAGAGTTCCCGACTTAACTCGCTGGCAACTAAGGATAGGGGTTGCGCTCGTTGCGGGACTTAACCCAACATTTCACAACACGAGCTGACGACAGCCATGCAGCACCTGTCTTACGGTTCCCGAAGGCACAACCGCATCTCTGCAGTCTTCCGTAGATGTCAAGAGTAGGTAAGGTTCTTCGCGTTGCGTCGAATTAAACCACATGCTCCACCGCTTGTGCGGGCCCCCGTCAAGTCAACTGCGTTTTACACTTTCGACCTC
+
GGGGGGGGGGGGGGGGFGGGGGGGGGFGGGGGGGGGGGGGGGGGGGGGGGGF?<FFGFGGGGGGGGGGGGGGGGFGGFGGGGGGGFGFGEGGGGGGGGGGGGGGGGGGEDFG>GCFFGFGG?FGGGGGGGGGGGGGGFGGDEGGGGDCFCCFFGGGGGCC929=7CGGBFGF9EEF65*=FFGFGFFFCFFFEFFGG76CFFFFF38>9B2@9(9>4>FFFA:*;C6)9:4:?@>(4170:061:90((-9)4**()6*))**.)-3141))))):7*7)0).)
@M02542:52:000000000-J9N43:1:1101:2840:8674 2:N:0:GTGACA
CGGTTTATCATCGGCCGTCTCCCTAGCGTTCCCGACTTAACTTGCTGGCAACTAAGGATAGGGGTTGCGCTCGTTGCGGGATTTAATCCAACATTTCCCACCACGAGCTGACGACAGCCATGCAGCACCTGTCCTACTGTTCCCGAAGGCACAACCGCACCTCTGCAGTCTTCCGTAGATGTCAAGAGTAGGTAAGGTTCTTCGCGTTGCGTCGAATTAACCCACATGCTCCACCGCTTGCGCGGGCCCCCGTCACTTTACTTGAGTTATAATCTTGCGTTCCT
+
AG:@7,6C,C,<<:B,7666,;,F@;,@FE,,C:,@7F,,C,,6CA,,7CFCFG8F6E,,6@8+B7+,++6=>C<<:7++++4,AE,,A9,:DFFG,,:EA+,84+>FCF?FC+3+8,+,73,,63D+8>8EC,C<F:98=:;,++@:*,,@DFG>DE**4442=9,,60BC,<*0*4*1+4++4./6A78=6@+6*=A*;8@)()03;B@834))9><8:<(*/;:)60).0).-3991(,(-)(-2129)3>7(--*6)1*)-,)6)))--64**0.))0)*
@M02542:52:000000000-J9N43:1:1101:12951:8687 1:N:0:GTGAAA
ATCCACACCTTCCTCCGGTTTGTCACCGGCAGTCTCTCTAGAGTGCCCTTTCGTAGCAACTAGAGACAAGGGTTGCGCTCGTTGCGGGACTTAACCCAACATCTCACGACACGAGCTGACGACAGCCATGCAGCACCTGTGTCCACTTTCTCTTTCGAGCACCTAATGCATCTCTGCTTCGTTAGTGGCATGTCAAGGGTAGGTAAGGTTTTTCGCGTTGCATCGAATTAATCCACATCATCCACCGCTTGTGCGGGTCCCCGTCAATTCCTTTGAGTTTTAATCTTGCGACCGTACTCCC
+
CCCCCGGGGGGGGGGGGGGGGGGGGGGGGGGGGGGGGGGGGGGGGGGGGGGGGGGGGGGGGGGGGGGGGGGGGGGGGGGGGGGGGGGGGGGGGGGGGGGGGGGGGGGGGGGGGGGGGGGGGGGGGGGGGGGGGGGGGGGGGGGGGGGGGGGGGGGGGGGGGGGGGGGGGGGGGGGGGGGGGGGGGGGGGGGGGGGGGFGCGGGGGGGGFFGGGGGGGGGGGGGGGGGGFGGGGGGGGFEFFFGFGGGGGGGGFGDGGFFGGGFFGCGFFGFFFGGFGGAFFFFFADFCDDDGFBFFF<FFF
@M02542:52:000000000-J9N43:1:1101:4262:8700 1:N:0:GTGAAA
ATCCCCACCTTCCTCCGGTTTGTCACCGGCAGTCTCCTTAGAGTGCCCACCATCACGTGCTGGTAACTAAGGACAAGGGTTGCGCTCGTTGCGGGACTTAACCCAACATTTCACAACACGAGCTGACGACAGCCATGCGGCACCTGTCTTACGGTTCCCGAAGGCACAACCGCATCTCTGCAGTCTTCCGTAGATGTCAAGAGTAGGTAAGGTTCTTCGCGTTGCGTCGAATTAAACCACATGCTCCACCGCTTGTGCGGGCCCCCGTCAATTCATTTGAGTTTTAATCTTGCGACCGTAC
+
8CCCCGGGGGGGGGF@F7FFGEGGGFGGDGGGGGEGGFGGGE@FFFFEGGGGGGGGGGGGGGFGGGEGFFFCGGGGGGGGGGGGGEGEFFFEEGCFGFFFFFGGGFE<DFDEFFGGGGEGGGFFC9,BC@E:DFEGCG@FGGGG?<FG<F9CGGGGGGGGGG*<FGGGGGGGGGFGFGGGGGGEGGGGGG@FCGGGG;ACFFFGFCFGDGG@FFGGGGFEGGG*;CGG>ECGGGGGGGG>CGCG7FC?CGCEDCCCG27C5>>)>D77@D?FACCFCF<FBFFBB<):>F?74>>BFF5))
@M02542:52:000000000-J9N43:1:1101:11739:8721 1:N:0:GTGAAA
CGAGTTGACCCCGGCGGTCTCCTGTGAGTCCCCAACCTCCCGAAGGAGTTGCTGGCAACACAGGACAAGGGTTGCGCTCGTTGCGGGACTTAACCCAACATCTCACGACACGAGCTGACGACAGCCATGCACCACCTGTACACCGACCACAAGGGGGGCACTATCTCTAATGCTTTCCGGTGTATGTCAAGCCTTGGTAAGGTTCTTCGCGTTGCGTCGAATTAAGCCACATGCTCCGCTGCTTGTGCGGGCCCCCGTCAATTCCTTTGAGTTTCGGTCTTGCG
+
GGGGGGGGGGGGGGGGGGGGGGGGGGGGGGGGGGGGGGGGGGGGGGGGGGGGGGGGGGGGGGGGGGGGGGGGGGGGGGGGGGGGGGGGGGGGGGGGGGGGGGGGGGGGGGGGGEFGGGGGGGGGGGGGFGGGGGFGGFGGGGGGGGGGGGGGGGGGGGGGGGGGGGGGGGGGGGGGGGGGGGGGGGGGGGGGGGGGGGGFGGGGGGGGGGGGDDGGGGG:EGGGGGGGGGGGGGGGGGGGGFF=9F@FGGGFFGFEFEGF<>AF<<AFF<?FGFF:>?1:AAFF
@M02542:52:000000000-J9N43:1:1101:22484:8737 2:N:0:GTGAAA
CGGTTTATCACCGGCAGTCTCCCTAGAGTTCCCGCCATTACGCGCTGGCAACTAAGGATAAGGGTTGCGCTCGTTGCGGGACTTAACCCAACATTTCACAACGCGAGCTGACGACAGCCATGCAGCACCTGTCTTACAGTTCCCGAAGGCACAACCGCATCTCTGCAGTCCTCTGTAGATGTCAAGAGTAGGTAAGGTTCTTCGCGTTGCGTCGAATTAAACCACATGCTCCACCCCTTGTGCGGGCCCCCGCCAATTCATTTGAGTTTTAATCTTTCGACCGTT
+
GGGGGGGGGGGGGGGGDGGDGGGGGGFFGGFGGGGGGGGGGGGGGGGGGGGGGFGGGFGGGGEGGGGGGGEGGFFGGGGGGGGGGGGGGGFGGGGGGGGGGGGGGGGGGGGGGGGG>CGGGGGCEGGGGGFGGGGGGG9DGFFGEEEGEDGGGGGGDE5==,B@CC,8BF+7;A7=:=DFFGGAGFFFF+86;FFFD=AC=6A=?>EF(>652(9>?57@FF:8:E?)9*),05>(2171<2A?D9>BF1C)()/-2)66:BF<::69:<)56)4*09)..7)7)
@M02542:52:000000000-J9N43:1:1101:24578:8748 2:N:0:GTGAAA
CGGTTTATCACCGGCAGTCTCCCTAGAGTTCCCGACTTAACTCGCTGGCAACTAAGGATAGGGGTTGCGCTCGTTGCGGGACTTAACCCAACATTTCACAACACGAGCTGACGACAGCCATGCAGCACCTGTCTTACGGTTCCCGAAGGCACAACCGCATCCCTGCCGTCTTCCGTAGATGTCAAGAGTCGGTAAGGTTCTTCGCGTTGCGTCGAATTAAACCACATGCTCCACCGCTTGTTCGGGCCCCCGTCCATTCATTTGAGTTTTAATCTTGCGACCCT
+
GGDFEEGDFFFGEGGEGGGCFGGGGGGGGG9EFGEGGGFGGGFGGGEGGGGGGGGFFECCEFGGGGGGGGGGGGGGGGGGBFGGGGGGGGFGFGGGGGGGBF8=@+>BEGGGGEG+@<B8,@F9D=8?FGCFGFGCFFGFFGGFD78CEF8DEGBEDD5*4,4668,=B8;?79EF4:<CFGCF@@FFA*)875<C;@F*8AF5(7593B1<9()09>FFG>:>*:44C*:0))0(((14:951)-319077:C)4<)*.69?4<05><424-.6***)0.7.)
@M02542:52:000000000-J9N43:1:1101:7959:8778 2:N:0:GTGAAA
CGAGTTGACCCCGGCAGTCTTCCATGAGTCCCCGGCATAACCCGCTGGCAACATGGAACGAGGGTTGCGCTCGTTGCGGGACTTAACCCAACATCTCTCGACACGAGCTGCCGACAGCCATGCACCACCTGTGACCGCCCCCGTAGGACCTTCCATCTCTTACAGTTTGCGGCCATGTCCACCCCAGGTAAGGTTCTTCGCGTTGCATCGAATTAAACCCCATGCTCCCCCGCTTTTTCTGGCCCCCGTCAATTCCTTTGTGTTTTAGCTTTTTGGCCGCTTTTC
+
E:@:CFFDGGGGDGG@FGEEGGFAF,CC<FEC<F7CGCFGF,6++@CCEDFGFFGGCFGGGGDCG8@CD7==+@B,=@+F7:EFGFCC<7=C4,BBFE@F8FE8+8@:BG,<++63@FEGF7>CB@C7>BFB3:@CCE::FGCCEDB:FFE,<?,,:2<+44<9E9BF?D5)/3:+2<F;@+957:@))9*0)=*2::@553>>()*-))4.8,27*/*)/((22<7)*/46>))()4*).)).5--,(4C<A776:BFFA7.4:<9,5.))))-)*/.))).*/
@M02542:52:000000000-J9N43:1:1101:6384:8788 1:N:0:GTGAAA
CGGTTTATCACCGGCAGTCTCCCTAGAGTTCCCGACTTAACTCGCTGGCAACTAAGGATAGGGGTTGCGCTCGTTGCGGGACTTAACCCAACATTTCACAACACGAGCTGACGACAGCCATGCAGCACCTGTCTTACGGTTCCCGAAGGCACAACCGCATCTCTGCAGTCTTCCGTAGATGTCAAGAGTAGGTAAGGTTCTTCGCGTTGCGTCGAATTAAACCACATGCTCCACCGCTTGTGCGGGCCCCCGTCAATTCCTTTGAGTTTACGCCTTGCGACCGT
+
GGGGGGGGGGGGGGGGGGGGGGGGGGGGGGGGGGGGEGEGGGGGGGGGGGGGGGGFGGGGGFGGGGGGGDEGGGGGGGGGGGGGGGFGGGGGGFGGGFGGGGGGGGGGGGGGDGGDFGGGGGGGGGGGGGGFGGGGGGGGGEGGGGGEEGGGGGGGGGGCFGGGGGGGGGGGGGGGGGDCFFGGFGGGGGGGCGGDFAFGGGGFGGGGGGDEFGGGGEGGGGFGGGGGF+<CCFGGGGG3C>BDGGFFGGDEBDBF9FGFGGFFFFFFF))19DFD221;>6)7
@M02542:52:000000000-J9N43:1:1101:7885:8798 1:N:0:GTGAAA
CGGTTTGTCACCGGCAGTCTCATTAGAGTGCCCTTTCGTAGCAACTAATGACAAGGGTTGCGCTCGTTGCGGGACTTAACCCAACATCTCACGACACGAGCTGACGACAGCCGTGCAGCACCTGTATGAAAGTAAGTACCATCCCGTTAAGGACAGGTTTTCTTGTTCATATGTCAAGGGCTGGTAAGGTTTTGCGCGTTGTATCGAATTAAACCACATGCTCCACCGCTTGTGCAGGCCCCCGTCAATTCCTTTGAGTTTCGGTCTTGCGACCGTACTCCCC
+
GGGGGGGGGGGGGGGGGGGGGFGGGGGGGGGGGGGGGGGGGGGGGGGGGGGGGGGGGGGGGGGGGGGGDGGG7CEGGGFGGGEGGGGGG,CFGGGGGGGGGGGGGGGGGGGGGGGGGGGGGGGGGGGGGGGGGGFGFGGGGGGGGGGGGGGGFGGGGGGGGGGGGGGGGGGGGGGGGGGGGFEGGGGGGGGGGGGGGGGGGGCGGGGGFCFGFGGGGGG*AE7CFGGGGGGFCFFG75EDGFFGGGFFGGDFFGA=ADGFGGF@<?<<6<>)9DEG?FFA(8D
@M02542:52:000000000-J9N43:1:1101:18462:8809 1:N:0:GTGAAA
CGGTTTGTCACCGGCAGTCTCATTAGAGTGCCCTTTCGTAGCAACTAATGACAAGGGTTGCGCTCGTTGCGGGACTTAACCCAACATCTCACGACACGAGCTGACGACGGCCATGCAGCACCTGTGTCCAGGTTCTCTTTCGAGCACTCCCACATCTCTGCAGGATTCCTGGCATGTCAAGGGTAGGTAAGGTTTTTCGCGTTGCATCGAATTAAACCACATCATCCACCGCTTGTGCGGGTCCCCGTCAATTCCTTTGAGTTTCAACCTTGCGGCCGTACTCCC
+
GGGGGGGGGGGGGGGGGGGGGGGGGGGGGGGGGGGGGGGGGGGGGGGGGGGGGGGGGGGGGGGGGGGGGGGGGGGGGGGGGGGGGGGGGGGGGGGGGGGGGGGGGGGGGGGGGGFGGGGGGGGGGGGGGGGGGGGGGGGGGGGGGGGGGGGGGGGGGGGGGGGGGGGGGGGGGGGGGGGGGGDFGGGGGGGGGGGGGFGGGEGDGGGGGGGGFGGGGGGGGFGGGGGGGGGGGGGGGGGGGFFGGGFFGGGFFGFFFGGFGFFFFFFFFFBCGDFGFFFFFBFFF
@M02542:52:000000000-J9N43:1:1101:24789:8816 1:N:0:GTGAAA
CGAGTTGACCCCGGCGGTCTCCCGTGAGTCCCCATCACCCCGAAGGGCATGCTGGCAACACGGGACAAGGGTTGCGCTCGTTGCGGGACTTAACCCAACATCTCACGACACGAGCTGACGACAGCCATGCACCACCTGTACACCGACCACAAGGGGGGCACTATCTCTAATGCTTTCCGGTGTATGTCAAGCCTTGGTAAGGTTCTTCGCGTTGCGTCGAATTAAGCCACATGCTCCGCTGCTTGTGCGGGCCCCCGTCAATTCCTTTGAGTTTTGGCCTTGCGG
+
GGGGGGGGGGGGGGGGGGGGGGGGGGGGGGGGGGGGGGGGGGGGGGGGGGGGGGGGGGGGGGGGGGGGGGGGGGGGGGGGGGGGGGGGGGGGGGGGGGGGGGGGGGGGGGGGGGGGGGGGGGGGGGGGGGGGGGGGGGGGGGGGGGGGGGGGGGGGGGGGGGGGGEGGGGGGGGGGGGGGGGGGGGGGGGGGGGGGGGGGGGGGGGGGGGGGFGEGGGGGGGGGGGGGGGGGGGGGGGGGGFFGGGFFEGGFFGFF>:CEGGFFFADA4A?GGGFG0?FFF7?@>
@M02542:52:000000000-J9N43:1:1101:8847:8818 2:N:0:GTGAAA
CGGCTTGTCACCGGCAGGCTCCCTGGAGTGCTCTTTCGTAACGACTCGGGACAGGCGTTTTGCCCGTTGCGGGACTTAACCCAACATCGCTCGACACGAGCTGACGACCGCCATGCACCACCTGTGTTATGGCGCCCTTTAGGGCACCCCCACCCCCCAACAGGGTACGAGCCATGTCAAGGGAAAGGAAGGTACTTCGCGTGGCATCCAATTAATCCACATCAACAACCGCTTGGTGGGTCCCCCGGCCATTCCTTTGAGGTTTTATCTTGCCACCGGACTCCC
+
,86++@@C9@69;+7++++CE@@F<8,,CCAF,6,6<6CE8F,8+6,9C++6,,9,@B++,,=,,B>,BB++CFF89F,,,,++8A,<+?,8CFF+8?>+CE<,3B+++++88:,,3,,35>3,7,,*,,,,,*6*>*,,,,,>,**=**/*16*4):**/2:*A<+0*9*)*<<CF77496<5*45))0577**2:30/5)07(0/((/)*).:499<)*).A+2*,1/(28>)(-(/((((()-3(,(/24**.-)*)()9(.(-))).)6()*/7)8)..<4
@M02542:52:000000000-J9N43:1:1101:17120:8867 1:N:0:GTGAAA
CGGTTTGTCACCGGCAGTCTCATTAGAGTGCCCTTTCGTAGCAACTAATGACAAGGGTTGCGCTCGTTGCGGGACTTAACCCAACATCTCACGACACGAGCTGACGACGGCCATGCAGCACCTGTGTCCAGGTTCTCTTTCGGGCACTCCCACATCTCTGCAGGATTCCTGGCATGTCAAGGGTAGGTAAGGTTTTTCGCGTTGCATCGAATTAAACCACATCATCCACCGCTTGTGCGGGTCCCCGTCAATTCCTTTGAGTTTCAACCTTGCGGCCGTACTCCC
+
GGGGGGGGGGGGEDFGGGGGGGGGGGGGGGGGGGGGGEGGGGGGGGGGGGGGGGGGGGGGGGGGGGGGGGGGGGGGGGGGGGGGGGGGGGFGGGGEGGGGGGGFGGGGGGGGGGFGGACGGGGGFGGGGGGGGGGGGGGGGGGGGECGGGGGGGGGFGGGGGGDEGGGGGGGFCGGGGGGGGDGGEGGGGGG:CFGGGEEGEGGGGGGG8CFFEGGGGGGGGFGFGCFGGDGGEGC6>EGG6BGGFDDE5DFFFAFAGGFGCAFFB<43:D7D<DD;>>B?0FFF
@M02542:52:000000000-J9N43:1:1101:6167:8876 2:N:0:GTGAAA
CGGTTTGTCACCGGCAGTCTCTCTAGAGTGCTCTTGCGTAGCAACTAAAGACAAGGGTTGCGCTCGTTGCGGGACTTAACCCAACATCTCACGACACGAGCTGACGACAGCCATGCAGCACCTGTGTCCACTTTCCCTTTCGGGCACCTAATGCATCTCTGCTTCGTTAGTGGCATGTCAAGGGTAGGTAAGGTTTTTCGCGTTGCATCGAATTAATCCACATCATCCACCGCTTGTTCGGGTCCCCGTCAATTCCTTTGAGTTTTAATTCTGTTCCCGTTCTCC
+
GGGGGGGGGGGGGFGGGGGFGGGGGGGGGGGGGGGCGGGGGGGGGGGGGGGGGGGGGGGGGGGGGGGGGGGGGEGFFFFDEFDGGGGGEGGGGGGGGGGGGGGGGGGGGGGGGGFGFGGFFGGGG8@DFGGGGGGG9DFGGD>EGGGGGGGG9C9EFBFFC?FGG*4DDCE+=EGGGGF6BGG>?58>BFFF31:CCC89B35>;BAEE:8;;?GFFAG?C04++069CF?B3).(,-22((.4>?39??D<)0*64)8<))9:AB)85))6)6)*2/).)0.*9
@M02542:52:000000000-J9N43:1:1101:24287:8919 1:N:0:GTGAAA
CGGTTTATCACCGGCAGTCTCCCTAGAGTTCCCGACTTAACTCGCTGGCAACTAAGGATAGGGTTGCGCTCGTTGCGGGACTTAACCCAACATTTCACAACACGAGCTGACGACAGCCATGCAGCACCTGTCTTACGGTTCCCGAAGGCACAACCGCATCTCTGCAGTCTTCCGTAGATGTCAAGAGTAGGTAAGGTTCTTCGCGTTGCGTCGAATTAAACCACATGCTCCACCGCTTGTGCGGGCCCCCGTCAATTCATTTGAGTTTTAATCTTGCGACCGTAC
+
GGGEGGGGGGGGGGGGGGGGGGGGGGGGGGGGGGGGGGGGGGGGGGGGGGGGGGGGGGGGGGGGGGGGGGGGGGGGGGGGGGGGGGGGGGGGGGGGGGGGGCEGGGGGGGGGGGGGGGGGGGGGGGGGGFGGGGGGGGGGCGGGGGGGGGGGGGGGGGGGGGGGGGGCFGFGGGGGGGGGGGFGGGGGGGGGGGCFFGGGGGGGGGGGGGGGFGGGGGGGGGGGGGGG7<F?=FGGGGGF<ABGGGFEGGGB5CBFFGGFFGFFFFFDFFFGFFF7AF>>>FFFE
@M02542:52:000000000-J9N43:1:1101:19484:8958 1:N:0:GTGAAA
CGGTTTATCACCGGCAGTCTCCCTAGAGTTCCCGACTTAACTCGCTGGCAACTAAGGATAGGGGTTGCGCTCGTTGCGGGACTTAACCCAACATTTCACAACACGAGCTGACGACAGCCATGCAGCACCTGTCTTACGGTTCCCGAAGGCACAACCGCATCTCTGCAGTCTTCCGTAGATGTCAAGAGTAGGTAAGGTTCTTCGCGTTGCGTCGAATTAAACCACATGCTCCACCGCTTGTGCGGGCCCCCGCCAATTCATTTGAGTTTTAATCTTGCGACCGT
+
GGGGGGGGGGGGGGGGGGGGGGGGGGGGGGGGGGGGGGGGGGGGGGGEGFGGGGFGGGGGGGGGGGGGGGGGGGGGGGGGGGGGGGGGGGGGGFGGGGGGGGGGGGGGGGGGGGGGGGGGGGGGGGGGGGGGGGGGGGDFGGGGGGEGGGFGFCGGGGGGGGGGGGFGGGGGGGGGGGGGGGGGGGGGGGFGGG@GGGGGGGFDGGGGGGGEEGGGGFGGGGFGGGGGG7FFGGFEGGGGGFFDEGFFGGGEFG9EFFG6CGFFFFFFFF>CFGFGAD6>FF@D
@M02542:52:000000000-J9N43:1:1101:10517:8975 1:N:0:GTGAAA
CAGTATATCACTGGCAGTCTCCCTAGAGTTCCCGACTTAACTCGCTGGCAACTAAGGATAGGGGTTGCGCTCGTTGCGGGACTTAACCCAACATTTCACAACACGAGCTGACGACAGCCATGCAGCACCTGTCTTACGGTTCCCGAAGGCACAACCGCATCTCTGCAGTCTTCCGTAGATGTCAAGAGTAGGTAAGGTTCTTCGCGTTGCGTCGAATTAAACCACATGCTCCACCGCTTGTGCGGGCCCCCGTCAATTCATTTGAGTTTTAATCTTGCGACCGT
+
GGGGGGGGGGGGFDGG7FFCFGGGFFG?FGGGGGGGGGGGGGGFGGGGGGGGGGGGGGGGCFFGGGGGGGGGCFGGGDCFFGGGFGFGGGFGFGGGGGGGGGGGGG7FGGGGGGGGGGGGGFGFFG,DFGGGGGGFGG>GGGGGGF7CFG?F,@>FGGG7CFGFFGFGGDGGGGGGGGDGFFFGGG@CECGGGGG?EGGGGGGGGDEG=ECC5==FFGGGGGGFGGDDGDGGCFFGGGGGG?FG5DBEGGGBFG:BACC=FG96<6494><7FC=C<AB>6;)<
@M02542:52:000000000-J9N43:1:1101:23879:8977 1:N:0:GTGAAA
CGGTTTATCACCGGCAGTCTCCCTAGAGTTCCCGACTTAACTCGCTGGCAACTAAGGATAGGGGTTGCGCTCGTTGCGGGACTTAACCCAACATTTCACAACACGAGCTGACGACAGCCATGCAGCACCTGTCTTACGGTTCCCGAAGGCACAACCGCATCTCTGCAGTCTTCCGTAGATGTCAAGAGTAGGTAAGGTTCTTCGCGTTGCGTCGAATTAAACCACATGCTCCACCGCTTGTGCGGGCCCCCGTCAATTCATTTGAGTTTTAATCTTGCGACCGT
+
GGGFGGGGGGGGGGGGGGGGGAFGGGDEFGGGGGGGGGGGGGFGGGGGGGGGGGGGGGGGGGGGFFGGGGGGGGGGGGGGGGGGGGGGGGGGGGGGGGGGGGGGGGGGGFGGGGGGGGGFGGGGGFFGGGGGGGGGGGGGGGGGGGGGGGGGGGGGGGGGGGGGGGGGGGGGGGGGGGGGGGGGGGGGGGGGCCFGGFC?FGFGGGGGGGGGFGGGGGGGGGGGGGGGG?CC<;FEGGCFGFFGCCDEGCGEBG?@2CDFGG2*<:4<><>CFGFGFFFFF>)8
@M02542:52:000000000-J9N43:1:1101:19642:8998 1:N:0:GTGAAA
CGGTTTGTCACCGGCAGTCTCATTAGAGTGCCCTTTCGTAGCAACTAATGACAAGGGTTGCGCTCGTTGCGGGACTTAACCCAACATCTCACGACACGAGCTGACGACGGCCATGCAGCACCTGTGTCCAGGTTCTCTTTCGAGCACTCCCACATCTCTGCAGGATTCCTGGCATGTCAAGGGTAGGTAAGGTTTTTCGCGTTGCATCGAATTAAACCACATCATCCACCGCTTGTGCGGGTCCCCGTCAATTCCTTTGAGTTTCAACCTTGCGGCCGTACTCCC
+
GGGGGGGGGGGGGGGGGGGGGGGGGGGGGGGGGGGGGGGGGGGGGGGGGGGGGGGGGGGGGGGGGGGGGGGGGGGGGGGGGGGGGGGGDGGGGGGGGGGGGGGGGGGGGGGGGGGGGGGGGGGGGGGGGGGGGGGGGGGGGGGGGGGGGGGGGGGGFGGGGGGGGGGGGGGGGGGGGGGGGGGGGGGGGGCGFEGGGGGGGGGGGGGGGGGGFGGGGGGGGGGFGGGGGGGGGGGGDGGGGFFGGGFFC5CFFGFFFGGFGGFFFFFFFFBDGGEDF>FFF:FFF
@M02542:52:000000000-J9N43:1:1101:12165:9009 2:N:0:GTGAAA
CGGTTTGTCACCGGCAGTCTCCTTAGAGTGCCCACCATCACGTGCTGGTAACTAAGGACAAGGGTTGCGCTCGTTACGGGACTTAACCCAACATCTCACGACACGAGCTGACGACAGCCATGCAGCACCTGTCTCAATGCTCCCGAAGGCACCAATCCATCTCTGGAAAGTTCATTGGATGTCAAGGCCTGGTAAGGTTCTTCGCGTTGCTTCGAATTAAACCACATGCCCCACCGCTTGTGCGGGCCCCCGTCAATTCATTTGAGTTTTTACCTTTCGGCCGTT
+
GGGGGGGGGGGGGED+CFGFEDGGGGGGGGGGGGGGGGGFGGGGGGGGGGGGGGCFGGGGGGGGGGGGGGCFGGGGGGGGGGGGGGGGGGGGGDGGGGGGGGGGG7FGEG9AEBFEGGFAFGGGGGEGGGDDDCG@9A=EFEGGGGGDEGGGF,DGGGGGG7ECCF,D;79B:CFFFFCFF9C9:>FF;FFFFFGGGFFCFFCF?3>90>):?@DAFFGFGFFGG=6)0*(-)8>9>BDBF:A0>3((4-17(/14294ADFF2)()6>A(844.>*=)73<)0)
@M02542:52:000000000-J9N43:1:1101:24117:9031 1:N:0:GTGAAA
CGGTTTGTCACCGGCAGTCTCATTAGAGTGCCCTTTCGTAGCAACTAATGACAAGGGTTGCGCTCGTTGCAGGACTTAACCCAACATCTCACGACACGAGCTGACGACGGCCATGCAGCACCTGTGTCCAGGCTCTCTTTCGAGCACTCCCACATCTCTGCAGGATTCCTGGCATGTCAAGGGTAGGTAAGGTTTTTCGCGTTGCATCGAATTAAACCACATCATCCACCGCTTGTGCGGGTCCCCGTCAATTCCTTTGAGTTTCAACCTTGCGGCCGTACTCCC
+
GGGGGGGGGGGGGGGGGGGGGGGGGGGGGGGGGGGGGGGGGGGGGGGGGGGGGGGGGGGGGGGGGGGFGGGGGGGGGGGGGGGGGGGGFGGGGGGGGGGGGGGGGGGGGGGGGGFGGGGGGGGGGGGGGGGGGGGGGGGGGGGGGGGGGGGGGGGGGGGGGGGGGGGGGGGGGGGGGGGGGGGFGGGGDFGGCFGFGGGGGGGGGGGGCGGGAGGFGGGGGGGGGGGGGGGDEGE@<FGGGFFGGGFFE*9?FCFFFGGFGGFFF<F9B?A:CD>)6091<?FFF
@M02542:52:000000000-J9N43:1:1101:18159:9038 1:N:0:GTGAAA
CGGTTTGTCACCGGCAGTCTCCCTGGAGTGCTCTTGCGTAGCAACTAGGGACAATGGTTGCGCTCGTTGCGGGACTTAACCCAACATCTCACGACACGAGCTGACGACAGCCATGCAGCACCTGTGTTATGGCTCCCTTTCGGGCACCCCCACCTCTCAGCAGGGTTCCATACATGTCAAGGGTAGGTAAGGTTTTTCGCGTTGCATCGAATTAATCCACATCATCCACCGCTTGTGCGGGTCCCCGTCAATTCCTTTGAGTTTTAATCTTGCGACCGTACTCCC
+
GGGCGEGGGGGGGGGGGGGGGFGGGGFGGGGGGGGGGGGGGGGGFGGGGGGGDFGGGGGGCFFEGGEGGDGGGGCGGGGGGGEGGGGGCF?AFEF@C?EFGGGGGGGGGGGGGGFGGGGGGGGGGGGGGGGGGFGDGGGGFGGGGGGGGGGGGGCG:DFFGFGGGGGGGGGGGGGGGGFGGGGFGGGGGGFG7<FGGGGGBBEDGGGDEFFFFGGGGGG4FF@FGG7@GGEGGGG=+:EDG>@DFGBEGG3=FF47<CFF3:4824:<ABF7D<DDBFBFFFFFF
@M02542:52:000000000-J9N43:1:1101:25648:9049 2:N:0:GTGAAA
GTCCCCACCTTCCTCCGAGTTGACCCCGGCGGTCTCCCGTGAGTCCCCATCACCCCGAAGGGCATGCTGGCAACACGGGACAAGGGTTGCGCTCGTTGCGGGACTTAACCCAACATCTCACGACACGAGCTGACTACAGCCATGCACCACCTGTACACCGACCACAAGGGGGCACCCATCTCTGGATGTTTCCGGTGTATGTCAAGCCTTGGTAAGGTTCTTCGCGTTGCGTCGAATTAAGCCTCATGCTCCGCTGCCTGTGCGGGCCCCCGTCAATTCCTTTCAGGTTTAGCCTTGTCGC
+
CCCCCGGGDGFDFGGGGGGGGCFGGGGGGGGEGGGGGGDGGCGGGGGFGGGGGGGGGGCCGGGDFGGCCGGGGGGGEGE,@AFGGGGGGGGGGGGFFFGGGGEEFGGGGGGGGGGFF<CAFGGGEGGDCBEFGG,7<EGGGGFCGC9DFGEGGGCGGEG7BEG8FGGFGEEEDEGFE*0=1+?CE+19><CCGED)5CCFC547FF@::**C:9FFF=8=767(4)4D0?<B>5CFG<5@2<:(*252=*15?(7(4(.37)<<>>DC0>51-3),.9*6444).))..)(22/@7//*))
@M02542:52:000000000-J9N43:1:1101:13775:9053 1:N:0:GTGAAA
CTGGTTAACCCAGGCAGTCTCGCCAGAGTGCCCAACTTAATGCTGGCAACAGACGATAGGGGTTGCGCTCGTTGCGAGACTTAACCCAACATTTCACAACACGAGCTGACGACAGCCATGCAGCACCTCTCACTCAATTCCCTTGCGGGCACTTCAACCATTACGTCGAATTCTGAGGAGTTCAAGCCTAGGTAAGGTTCTGCGCGTTGCTTCGAATTAAACCACATAATCCACCGCTTGTGCGGGCCCCCGTCAATTGTTTTGAGTTTTAGCCTTTCGGCCGT
+
GGGGGGGGGGGGGGGGGGGGGGGGGGGGGGGGGGGGGGGGGGGGGGGGGGGGGGGGGGGGGGGGGGGGGGGGGGGGGGGGGGGGGGGGGGGGGGGGGGGGGGGGGGGGGGGGGGGGGGGGGGGGGGGGGGGGGGGGGGGGGGGGDFGFGGGGGGGGGGGGGGGGGGGGGGGGGGGGGGGGGGGGGGGGGGGGGGGGGGGGGGGGGGGGGGGGFGGGGGGGGGGGGGGGGGGGGGGGGGGGG:FGGDDFGGGFFGFFFDF@FGFFFBFFFDFGGFFG)4:0>FDE
@M02542:52:000000000-J9N43:1:1101:7928:9057 2:N:0:GTGAAA
CGGTTTATCACCGGCAGTCTCCCTAGAGTTCCCGACTTAACTCGCTGGCAACTAAGGATAGGGGTTGCGCTCGTTGCGGGACTTAACCCAACATTTCACAACACGAGCTGACGACAGCCATGCAGCACCTGTCTTACGGTTCCCGAAGGCACAACCGCATCTCTGCAGTCTTCCGTAGATGTCAAGATTAGGTAAGGTTCTTCGCGTTGCGTCGAATTAAACCACATGCCCCACCGCTTGTGCGGGCCCCCGTCCATTCATTTGAGTTTTAATCTTTCGACCGT
+
GGGGGGGGGGGGDGGGGGGDFGGGGGGGGGGFGGDGGGGGGGGGGGGGGGGGGGGGGGGGGFFCFGGGGGGGDEGGGGGGGGGGGGGGGGFGGGGFGGGGGGGGGDGGGGGGGGGGGGGGFGGG9EFGGGGGGGGGGGGGCEGGCEGGGGGGFGGGDEGGC=CFFFFGFF:CGGGG4C58A:FFF<A61;6AE6@DCF6:8A:>@FFF6B9@>>D3/>CFGFF5**9<6*,,755,4951:0<:336(--7)47)4)5FBFFF)616).:<>>-.:*0)057)7
@M02542:52:000000000-J9N43:1:1101:8499:9086 2:N:0:GTGAAA
CGGTTTATCACCGGCAGTCCCCCTAGAGTTCCCGACTTAACTCGCTGGCAACTAAGGATAGGGGTTGCGCTCGTTGCGGGACTTAACCCAACATTTCACAACACGAGCTGACGACAGCCATGCAGCACCTGTCTTACGGTTCCCGAAGGCACAACCGCATCTCTGCAGTCTTCCGTTGATGTCAAGAGTAGGTAAGGTTCTTCGCGTTGCGTCGAATTAAAACACATTCTCCACCGCCTTTGAGGTCCCCCTTCAATTCATTTCGATTTTAATTCTTCTACCTTC
+
GEGG@CCFG9@C;FGC@;C,CFCGFFC,<CFDG:CC@F@FCGECGEGDG@FGGGGF8,9,@,<=FEBE@@+C+4D,=FC:>@EEAFFE,F?FCFGGG,C?FGCC:>+CE@DDFEE:>D73E,,,@=,+@D:@FFG9FF@DCEGFCEEGC,,;CDEEGGG*4<E@@FGFGC<8<FE<*41;AG:773*)31;B4+:6FFACFFF3;A51(>0)((157FFF>)4*/:0)**-)*8:99(9(.))(0.,24<<1,0*))67)69@)(().(:))-))***1*9?*9)
@M02542:52:000000000-J9N43:1:1101:14112:9088 2:N:0:GTGAAA
CGGTTTGTCACCGGCAGTCTCCTTAGAGTGCCCACCATAACGTGCTGGTAACTAAGGACAAGGGTTGCGCTCGTTACGGGACTTAACCCAACATCCCACGACACGAGCTGACGACAGCCATGCCGCACCTGTCTCAATGTTCCCGAAGGCACCAATCCATCTCTGGAAAGTTCATTGGATGTCAAGGCCTGGTAAGGTTCTTCGCGTTTCTTCGAATTAAACCACATGCTCCACCGCTTGTTGGGGCCCCCGTCCATCCATTTGAGTTTTAACCTTTTGGCCTC
+
GGGEGGGGGGGGGGGCEFGGFAFGGGGGGGFFGGGGGGGGGFGFFDGGGGGGGGGGGECFGGGGGGGGEGGEBFFFGFGGGDF@EGGGGGGGFFG,E?EFCC+@FCF@C8EFCFEBEGFGGGG,3@C6CC7@F7FFEFFFGGGGGGDCGGCFECC6CGGFG,5=C82<DFFFFGGGDC4AFGGF7*):)?FFBCGFC+/;AC657>8((9<6C=F56FGFGFB52862D*6>4>F>B>C0()((0-11029)(1)())04)//).().)62:)4-:***0))/)
@M02542:52:000000000-J9N43:1:1101:12783:9108 1:N:0:GTGAAA
CGGTTTGTCACCGGCAGTCTCTCTAGAGTGCCCTTTCGTAGCAACTAGAGACAAGGGTTGCGCTCGTTGCGGGACTTAACCCAACATCTCACGACACGAGCTGACGACAGCCATGCAGCACCTGTGTCCACTTTCTCTTTCGAGCACCTAATGCATCTCTGCTTCGTTAGTGGCATGTCAAGGGTAGGTAAGGTTTTTCGCGTTGCATCGAATTAATCCACATCATCCACCGCTTGTGCGGGTCCCCGTCAATTCCTTTGAGTTTTAATCTTGCGACCGTACTCC
+
GGDGGGGGGGGGGGGGGGGGGGGGGGGGGGGFGGGGGGGGGGGGGGGGGFGGGFFGGFGGGGGGGGGFGGGGGGGGGGGGGGGGGEGGABFGGGGGGGGGGFGGGGFGGECDGGFFGGGCGGGGGGGFEFFGGGCEGGGGGGG?EGGGFGGGFGGGGGGGFGGGGGGGGGGFGGFGGGGGFGGGGGGFGFEEFFGGGGGCDEGGGGGGGGEGFGGGFFGGGGGGGGGGGGGEGGGFGCFGGBDGGGFBGGGFFGFFFGGFGGFF>AB?FFFFCGEGFF9BFF@B?
@M02542:52:000000000-J9N43:1:1101:3656:9124 2:N:0:GTGAAA
CGGTTTGTCACCGGCCGTCTCTCTAGAGTGCCCTTTCGAAGCAACTAGAGTCAAGGGTTGCGCTCGTTGCGGGACTTAACCCAACATCTCACGACACGAGCTGACGCCAGCCATGCAGCATCTGTGTCCACTTTCTCTTTCGAGCATCTAATGAATCTCTGCTTCGTTAGTGGCATGTCAAGGGGAGGTAAGGTTTTTCGCGTTGCATCTAATTAATCCCCCACATCCACCGCTTTCGAGGGTTCCCGTCCCTTCCTTCGAGTTTTAATCCTGCGCCCGTTATCC
+
<8F;6B@FE<FF7+C++@CAF<FE,,,CCCF@6C,EF,,C8@8,:F<<F96CC,CCFE8+,8C@CFEFDE@7CEF,BFGF?E@=C<=F<?AFAC++>:++@>FFGG:F+CFFFG@8FF@A,@;7D=D9,@7@BE92,=FAFC8@+:,,8@,;,,,5B>EF,,@,@CCFC4B8F5,,02+499*9)(2)/2B*61:CDG;D)885158<4+1AC):+111)2((*13).**4(7B3()(*(,,44F7??F27*5>*,<>*((0*().2))))-).-)1.087))09
@M02542:52:000000000-J9N43:1:1101:7851:9155 2:N:0:GTGAAA
GTCCACACCTTCCTCCGGTTTATCACCGGCAGTCTCCCCAGAGTTCCCGACTTAACTCGCTGGCAACTAAGGATAGGGGTTGCGCTCGTTGCGGGACTTAACCCAACATTTCACAACACGAGCTGACGACAGCCATGCAGCACCTGTCTTACGGTTCCCGAAGGCACAACCGCATCTCTGCAGTCTTCCGTAGATGTCAAGAGTAGGTAAGGTTCTTCGCGTTGCGTCGAATTAAACCACATGCTCCACCGCTTGTGCGGGCCCCCGTCAACTCATTTGAGTTTTAATCTTGCGACCGTAC
+
CCCCCGGGGGGGGGGGGGGGGGGGGGGGGGGGGGFGGGGGGGGGGGGGGEGGGFGGGGGGGGGGGGGGGGGGGGGGGGGGGGGGGGGGGGGGGGGGGGGGGGGGGGGGGGGGGGGFGGGGGGGGGGGGGGGGGGGGGGGGGGGGGGGGGGGGFGGGGGGG5CGGGFGGCEEEDGEG9CEGGGGGGFCFFGGGGGFFFGCCGEFFFFFFFFGGGFFGFFFFFFF6?>>>(4DFFFGFGFFFCF??7D?BFFFFBF*:>4(753>>0><C?9C)6<?>9@*6:2<AA<?FA<B*:53BFD:)7
@M02542:52:000000000-J9N43:1:1101:19582:9163 1:N:0:GTGAAA
CGAGTTGACCCCGGCGGTCTCCCGTGAGTCCCCATCACCCCGAAGGGCATGCTGGCAACACGGGACAAGGGTTGCGCTCGTTGCGGGACTTAACCCAACATCTCACGACACGAGCTGACGACAGCCATGCACCACCTGTACACCGACCACAAGGGGGGCACTATCTCTAATGCTTTCCGGTGTATGTCAAGCCTTGGTAAGGTTCTTCGCGTTGCGTCGAATTAAGCCACATGCTCCGCTGCTTGTGCGGGCCCCCGTCAATTCCTTTGAGTCTTAGCCTTTCGG
+
GGGGGGFGGGGGGGGGGGGGGGGGGGGGGGFGFGGGGGGGGGGGGGGGGGGGGGGGGGGGGGGGGGGGGGGGGGGGGGGGGGGGGGCEGGGGGGGGGGGFGFDGFGGGGGGGGGGEGGFFGG:FFGGGGGGGGFGFFFGGGGGGEGGGGGGGGGGGGGGGGGGFGCFGFFGGGGGGFGGGGGGFGGEFDFGGGGGGGGGGDFGGGGGGFGGGFDGGGGG5CGCFGFFCCEFG68CFFDG<7;FGGGFF5C3>BD>@6CD3CF<=<A>D4::DCF?D447<<)6)5
@M02542:52:000000000-J9N43:1:1101:14640:9174 1:N:0:GTGAAA
CGGTTTATCACCGGCAGTCTCCCTAGAGTTCCCGACTTAACTCGCTGGCAACTAAGGATAGGGGTTGCGCTCGTTGCGGGACTTAACCCAACATTTCACAACACGAGCTGACGACAGCCATGCAGCACCTGTCTTACGGTTCCCGAAGGCACAACCGCATCTCTGCAGTCTTCCGTAGATGTCAAGAGTAGGTAAGGTTCTTCGCGTTGCGTCGAATTAAACCACATGCTCCACCGCTTGTGCGGGCCCCCGTCAATTCATTTGAGTTTTAATCTTGCGACCGT
+
GGGGGGGGGGGGGGGGGGGGGGGGGGGGGGGGGGGGGGGGGGGGGGGGGGGGGGGGGGGGGGGGGGGGGGGGGGGGGGGGGGGGGGGGGGGGGGGGGGGGGGGGGGGGGGGGGGGGGGGGGGGGGGGGGGGGGGGGGGGGGGGGGGGGGGGGGGGGGGGGGGGGGGGGGGGGGGGGGGGGGGGGGGGGGGGGGGGGGGGGGGGGGGGGGGGGFGGGGGGGGGGGGGGGG7CFGGGGGGGGGFFGGGFFGGGEDGBFFGGFGGFFFFAFFFFGGGFGFFFFFFFF
@M02542:52:000000000-J9N43:1:1101:15982:9202 1:N:0:GTGAAA
CGGTTTATCACCGGCAGTCTCCCTAGAGTTCCCGACTTAACTCGCTGGCAACTAAGGATAGGGGTTGCGCTCGTTGCGGGACTTAACCCAACATTTCACAACACGAGCTGACGACAGCCATGCAGCACCTGTCTTACGGTTCCCGAAGGCACAACCGCATCTCTGCAGTCTTCCGTAGATGTCAAGAGTAGGTAAGGTTCTTCGCGTTGCGTCGAATTAAACCACATGCTCCACCGCTTGTGCGGGCCCCCGTCAATTCATTTGAGTTTTAATCTCGCGACCGT
+
GGGGGGGGGGGGGGGGGGGGGGGGGGGGGGGGGGGGGGGGGGGGGGGGGGGGGGGGGGGGGGGGGGGGGGGGGGGGGGGGGGGGGGGGGGGGGGGGGGGGGGGGGGGGGGGGGGGGGGGFDFGGGGGGGGGGGGGGGFGGGGGGEGGGGGGGGGGGGGGGGGGGGGGGGGGGGGGGGGGGGGGGGGGFGGGGGGGGG@CGGGGGGGGGEGGGFGECGGGGGGGGGGGGGCCEFFGGEDGGG?FDGGFBGGGD576>A?FFGGAB2?>AFAB7CC708:(4;>FF
@M02542:52:000000000-J9N43:1:1101:14847:9246 1:N:0:GTGAAA
CGGTTTGTCACCGGCAGTCTCCTTAGAGTTCCCGACTTTACTCGCTGGCAACTAAGGACAAGGGTTGCGCTCGTTGCGGGACTTAACCCAACATCTCACGACACGGGCTGACGACAGCCATGCAGCACCTGTGTTCCAATTCCCGAAGGCACTCCCGCATCTCTGCAGGATTCCGGACATGTCAAGGCCAGGTAAGGTTCTTCGCGTTGCATCGAATTAAACCACATACTCCACCGCTTGTGCGGGCCCCCGTCAATTCCTTTGAGTTTCAGTCTTGCGACCGT
+
GGGGGGGGGGGGGGGGGGGGGGGGGGGGGGGGGGGGGCFGGGGGGGGGGGGGGGGGGGGGGGGGGGGGGGGGGGGGGGGGGGGGGGGGGGGGGGGGGGGGGGGGGGGGGGGGGGGGGGGGGGGGGGGGGGGGGGGGGGGGFGGGGGGGGGGGFGGGGGGGGGGGGGGFFGGGGCFGGGGGGGGGGGGGGGGGGGGGGGGFGGGGGEGGDGGGFEGFGGGGGGGGGGFFGEFFFGGGGDGGG>FGEDD>CGGFEG?FAGGFGGF?4:6::><7FFFGAFFBFFFF
@M02542:52:000000000-J9N43:1:1101:29101:9272 1:N:0:GTGAAA
CGGTTTGTCACCGGCAGTCTCCTTAGAGTTCCCACCATTACGTGCTGGCAACTAAGGACAAGGGTTGCGCTCGTTGCGGGACTTAACCCAACATCTCACGACACGAGCTGACGACAGCCATGCAGCACCTGTGTTCTGATTCCCGAAGGCACTCCCGCATCTCTGCAGGATTCCAGACATGTCAAGGCCAGGTAAGGTTCTTCGCGTTGCATCGAATTAAACCACATACTCCACCGCTTGTGCGGGCCCCCGTCAATTCCTTTGAGTTTCAGTCTTGCGACCGT
+
GGGGGGGGGGGGGGGGGGGGGGGGGGGGGGGGGGGGGGGGGGGGGGGGGGGGGGGGGGGGGGGGGGGGGGGGGGGGGGGGGGGGGGGGGGGGGGFFDGGGGGGGGGGGGGGGGGGGDGGGGGGGGGGGGGGGGGGGGGGGGGGGGGGGGGFG7FGGGGGGGFGGGGGFFGGGGGGGGGGGGGG@CGGFGDFGGGFGGCEEFFEGGGGGDCFGFGGGGGGGC:FGEGGG9CFGGFGCG<ECF2FGGGFFDDGEFD:><FFFGFA94:AAFFDGGF?F2<99>FFF
@M02542:52:000000000-J9N43:1:1101:13132:9275 1:N:0:GTGAAA
CGGTTTGTCACCGGCAGTCTCTCTAGAGTGCCCTTTCGTAGCAACTAGAGACAAGGGTTGCGCTCGTTGCGGGACTTAACCCAACATCTCACGACACGAGCTGACGACAGCCATGCAGCACCTGTGTCCACTTTCTCTTTCGAGCACCTAATGCATCTCTGCTTCGTTAGTGGCATGTCAAGGGTAGGTAAGGTTTTTCGCGTTGCATCGAATTAATCCACATCATCCACCGCTTGTGCGGGTCCCCGTCAATTCCTTTGAGTTTTAATCTTGCGACCGTACTCC
+
GGGGGGGGGGGGGGGGGGGGGGGGGGGGGGGGGGGGGGGGGGGGGGGGGGGGGGGGGGGGGGGGGGGGGGGGGGGGGGGGGGGGGGGGAGGGGGGGGGGGGGGGGGGGGGGGGGGGGGGFGGGGGGGGGGGGGGGGGGGGGGGGGGGGGGGGGGGGGGGGGGGGGGGGGGGGGGFGGGGGGGGGGGGGGGGGGFGGGGGGGGGGGGGGGDGGFGGGGGGGGGGGGGGGGGGGGGGGGGGGGFFGGGFFGGGFFGFFAGGFGGFFAFFFFFFGFGFGFFFFFFFFF
@M02542:52:000000000-J9N43:1:1101:23039:9305 1:N:0:GTGAAA
CGGTTTATCACCGGCAGTCTCCCTAGAGTTCCCGACTTAACTCGCTGGCAACTAAGGATAGGGGTTGCGCTCGTTGCGGGACTTAACCCAACATTTCACAACACGAGCTGACGACAGCCATGCAGCACCTGTCTTACGGTTCCCGAAGGCACAACCGCATCTCTGCAGTCTTCCGTAGATGTCAAGAGTAGGTAAGGTTCTTCGCGTTGCGTCGAATTAAACCACATGCTCCACCGCTTGTGCGGGCCCCCGTCAATTCATTTGAGTTTTAATCTTGCGACCGT
+
GGGGGGGGGGGGGGGGGGGGGGGGGGEFFGGGGGGGGGGGGGGGGGGGGGGGGGGGGGGGGGGGGGGGGGGGGGGGGGGGGGGGGGGGGGGGGGGGGGGGGGGGGGGGGFGGGGGGGGGGGGGGGGGGGGGGGGGGGGGGGGGGGGGGGGGGGGGGGGGGGGGGGGGGGGGGGGGGGGGGGGGGGGGGFFGGCGGGGGFFGGDGGGGGGGGGFGGGGGGGGGGGGGF?ECFGGGGGGGGGGBFDGGEFEGGFBD0B<FGFGGF?BFFFFFBGGF=F<D>BFFF>
@M02542:52:000000000-J9N43:1:1101:10684:9312 2:N:0:GTGAAA
CGGTCTGTCACCGGCAGTCTCATTAGAGTGCCCTTTCGTAGCAACTAATGACAAGGGTTGCGCTCGTTGCGGGACTTAACCCAACATCTCACGACACGAGCTGACGACGGCCATGCAGCACCCGTGTCCAGGTTCTCTTTCGAGCACTCCCACATCTCTGCAGGATTCCTGGCATGTCAAGGGTAGGTAAGGTTTTTCGCGTTGCATCGAACTAAACCACATCCTCCACCGCCTGGGCGGGTCCCCGTCAATTCCTTTGAGTTTCACCATTGCGGCCCTACCCCC
+
DCGGGDFGGGFGGCGDCFFA<9FGFFGFFFGGGGGFFGGGGFFEFEE@@<FAEGFG7C<EG7CF@FFFFCBFEC8BACFGGAFGFEGGAF99<CEGG@EGGDFCECFE8+7:FD,,7EC,D,633:>9C9,8>E9=BFFGG8:7:B8@,@3@>B,2+?CFGC6C7,>9>CGA56,4+4:B60*/*(2;AFFFEAGG:6=3)=88(/11,03).5C?:?C55),*2<5(*926)))((,739961504-4,9:5?7524*.(1999))-)).)6,47C)087))00
@M02542:52:000000000-J9N43:1:1101:2550:9338 1:N:0:GTGAAA
CGGTTTGTCACCGGCAGTCTCCCTGGAGTGCTCTTGCGTAGCAACTAGGGACAAGGGTTGCGCTCGTTGCGGGACTTAACCCAACATCTCACGACACGAGCTGACGACAGCCATGCAGCACCTGTGTTACGGCTCCCTTTCGGGCACCCCCACCTCTCGGCAGGGTTCCGTACATGTCAAGGGTAGGTAAGGTTTTTCGCGTTGCATCGAATTAATCCACATCATCCACCGCTTGTGCGGGTCCCCGTCAATTCCTTTGAGTTTTAATCTTGCGACCGTACTCCC
+
GGGGGGGGGGGGGGGGEGGGGGGGFGGGGGGGGGGGGGGGGGGGGGFGGGGGGGGGGGGGGGGGGGGGGGGGDGGGGGGGGGGGGGFGGFGGGGGGGGGGGGGGGGGGGGGGGGGGGFGGGGGGGGGGGGGGGGGGGGGGGGGGGCGGGGGGGGAA>FGGGEGGGG7FGEFFGGFGGCFGG6FFGEFEFFCFFGGGGGGGDGGGGGGGEGGFFGGGGGGGFGGCFGGGGGGG=EFC6>=CD>5*:FBBG5C=?DFFBGGFGGFFFFF9AA)*2/<DFFFBFFF?F
@M02542:52:000000000-J9N43:1:1101:6813:9359 2:N:0:GTGAAA
CGGTTTGTCACCGGCAGTCTCATTAGAGTGCCCTTTCGTAGCAACTAATGACAAGGGTTGCGCTCGTTGCGGGACTTAACCCATCATCTCACGACACGAGCTGACGACGGCCATGCAGCACCTGTGTCCAGGTTCTCTTTCGAGCCCTCCCACATCTCTGCAGGATTCCTGGCATGTCAAGGGTAGGTAAGGTTTTTCGCGTTGCATCGAATTAAACCACATCATCCACCGCTTGTGCGGGTGCCCGTTAATTCCTTTGAGTTTCCACCTTTCGGCCGTAACTCC
+
GGGBCFGGGGGGCEFEGGGGGFGFEEGFGGGGDGGFGGGFFGDFFFFEGFGGFFGGGFFEEF+@FECF@FGGGGGGGGGGGGEFFGFG,F9FFEG>=CEFC:EFDGC@3=FGGG?=FF,<FFGCFGGGFFGGGG9?CFFF9?DF8*3@3CCFGDGG2DF79:,;9,>DFGCA56<C7:B8A6?A8@A8BFFFFFGDGGFD>5>)3=A3(;843;D@FFGF4,5E@CF?GGFFDFFF09D,4((,811(.-1:677)547)8*7<5)642()46?93*5))0)*19
@M02542:52:000000000-J9N43:1:1101:13049:9374 1:N:0:GTGAAA
CCCGTTATCCGAGGCGGTTTCGCCAGAGTGCTCAACTAAATGGTAGCAACTGGAGATAAGGGTTGCGCTCGTTGCGGGACTTAACCCAACATCTCACGACACGAGCTGACGACAGCCATGCAGCACCTATATAGAGGCCTATTGCTAGGCGCCGATATTTCTACCGAATTCCTCTACATTTCGAGCCCAGGTAAGGTTCTTCGCGTTGCGTCGAATTAAACCACATGCTCCACCGCTTGTGCGGGCCCCCGTCAATTCCTTTGAGTTTCAGCCTTGCGACCGTAC
+
GGGGGGGGGGGGGGGGGGGGGGGGGGGGGGGGGGGGGGGGGGGGGGGGGGGGGGGGGGGGGGGGGGGGGGGGGGGGGGGGGGGGGGGGGGGGGFGFGGGGGGGGGGGGGGGGGGGGGGGGGFGGGGGGGGGGGGGGGGGGGGGGGGGGGGGGGGGGGGGGGGGGGGGGGGGGGGGGGGFGGGGGGGGGGGGGGGGGGGGGGGGGGGGGGGGGFGGGGGFGGGGGGGGGGGGGGGGGGDGGGB>CEGFFGGGFFGFFDGGFGGFFFFFFAFFGCFF4>>>>>;FF3
@M02542:52:000000000-J9N43:1:1101:19195:9386 2:N:0:GTGAAA
CGGTTTATCACCGGCAGTCTCCCTAGAGTTCCCGACTTAACTCGCTGGCAACTAAGGATAGGGGTTGCGCTCGTTGCGGGACTTAACCCAACATTTCACAACACGAGCTGACGACAGCCATGCAGCACCTGTCTTACGGTTCCCGAAGGCACAACCGCATCTCTGCAGTCTTCCGTAGATGTCAAGAGTAGGTAAGGTTCTTCGCGGTGCGTCGAATTAAACCACATGCCCCACCGCTTGTTCGGGCCCCCGTCCATTCATTTTGATTTTAATCTTTCCGCCGTG
+
GGGGGGGGGGGGGGGGGGGFGGGGGGCGGGGGGGGGGGGFGGGGGGDGGGGGGGGGGGGGGGGGGGGGGGDGGGGGGGGGGGGGGGGGGGGGGGGGGGGGGGFGGGDEEFGGGGGDGGGGGGGGGGGGGGGGGGGGGGGGGGCFGG5>GEGDFGGGGGGGG7EF?FGG??9=EFGGGGGFFGFFG<BF@FFBC=:>G@FF4A:;<A)615(<;1C@FFGFGFFGGFF)7*,:>>D((45146)-7;9(37<),7)-)6@2<FB)),-626),-)-:***))0.00
@M02542:52:000000000-J9N43:1:1101:21821:9395 1:N:0:GTGAAA
CGGTTTGTCACCGGCAGTCTCATTAGAGTGCCCTTTCGTAGCAACTAATGACAAGGGTTGCGCTCGTTGCGGGACTTAACCCAACATCTCACGACACGAGCTGACGACAGCCATGCAGCACCTGTGTTACGGCTCTCTTTCGAGCACGAAGCCATCTCTGGCAACTTCCGTACATGTCAAAGGTGGGTAAGGTTTTTCGCGTTGCATCGAATTAAACCACATCATCCACCGCTTGTGCGGGTCCCCGTCAAATCCTTTGAGGTTCAACCTTGTGGCCGTACTCCC
+
GGGGGG@FFGGGDGGG@FGADFCFGEFFFGGGGGGGG@FGGGFGGGGGGGGGGGGE@EFEGGGCGGGFGGEGGGEFGGGGGGGGGGGGEGGFEGGG@EGFGGFGG=FGG>CFGGGGGGGGGGCGGAFGGGGCE:FFFFGAFG+<<FCEEEFGGGGGGGAFGGGGGGC;FCD2=FFG@C,?CF<,,BCGFGGGGGGEEFGGGE*B=C9>*CCGFG7+7CGD5<+2+03AE>=CEEC867C51-7<FG>:CG5*09:8>7*=5*.08)6<3>A*00>F<9;61,9@F
@M02542:52:000000000-J9N43:1:1101:21605:9398 1:N:0:GTGAAA
CGGTTTATCACCGGCAGTCTCCCTAGAGTTCCCGACTTAACTCGCTGGCAACTAAGGATAGGGGTTGCGCTCGTTGCGGGACTTAACCCAACATTTCACAACACGAGCTGACGACAGCCATGCAGCACCTGTCTTACGGTTCCCGAAGGCACAACCGCATCTCTGCAGTCTTCCGTAGATGTCAAGAGTAGGTAAGGTTCTTCGCGTTGCGTCGAATTAAACCACATGCTCCACCGCTTGTGCGGGCCCCCGTCAATTCATTTGAGTTTTAATCTTGCGACCGT
+
GGGGGGGGGGGGGGGGGGGGGGGGGGCFFFGGGGGGGGGGGGGGGGGGGGGGGGGGGGGGGGGGGGGGGGGGGGGFGGGGGGGGGGGGGGGGGGGGGGGGGGGGGGGGGGGGGGGGGGGFFGGFGGGGGGGGGGGGGGGGGGGGGGGGGGGGGGGGGGGGFBEGCFGGGGGGGGGGGGGGFFGGGGGGGGGGGGGGF,>EGGFGGGGGGGGGDGEGGGGGGGGGGGG?E@9ECFGGGDGGG>FCGGEFEDGFFGF:>FFFFFAF<?A<AA><>*1C<>99;;EF
@M02542:52:000000000-J9N43:1:1101:13031:9446 2:N:0:GTGAAA
GTCCCCACCTTCCTCCGGTTTATCACCGGCAGTCTCCCTAGAGTTCCCGACTTAACTCGCTGGCAACTAAGGATAGGGGTTGCGCTCGTTGCGGGACTTAACCCAACATTTCACAACACGAGCTGACGACAGCCATGCAGCACCTGTCTTACGGTTCCCGAAGGCACAACCGCATCTCTGCGGTCTTCCGTAGATGTCAAGAGTAGGTAAGGTTCTTCGCGTTGCGTCGAATTAAACCACATGCTCCACCGCTTGTGCGGGCCCCCGTCAATTCCTTTGAGTTTTAATCTTTCTACCGTAC
+
CCCCCGGGGGGGGGGGGGGGGGGGGGGGGGGGFGGGGGGGGFGGGGGGGGGGGGGGGGGGGGGGGCGGGGGGGGGGGGGGGGGGGGGGGDFGGGGGGGGGGGGGGGGGGGGGGGGGGGGGGGGGGFGFGGGGGGGGFFFFGGGGGFGFAFGGGGGEFFGGGEGCGGF>CGGGGGCECGGGGGGGGCFFGGGFD57@FFGFGEFFFFFFFFGGFFFGFFFD6DF9?>>D(,*<FFFFG?B588757>>07F@B(4*(,63(739;F>D/0**6AB64<F6::<9<A2:>A2:20*/97.0))
@M02542:52:000000000-J9N43:1:1101:7371:9454 2:N:0:GTGAAA
CGGTTTGTCACCGGCAGTCACCTTAGAGTGCCCAACTAAATGCTGGCAACTAAGATCAAGGGTTGCGCTCGTTGCGGGACTTAACCCAACATCTCACGACACGAGCTGACGACAACCATGCACCACCTGTCACTCTGTCCCCCGAAGGGGAACGCCCTATCTCTAGGGTTGTCAGAGGATGTCAAGACCTGGTAAGGTTCTTCGCGTTGCTTCGAATTAAACCACATGCTCCACCGCTTGTGCGGGCCCCCGTCAATTCCTTTGAGTTTCAGCCCTTCGTCCTT
+
GGCFFEEECFGECE@BEGCCGGFFGDGGGGGFGEFEFF<C@F9EFD7CF,CCCFFFGGF<FE<FC,CEC@FCCFCE7B:CDGGGG9FFFGGGFGGFCFGEGG@CF>CFB,CC>CFDEGFGG9A,>@CFFD,==D9DGEFDFFBB+8BCF>8CFGEECC,,4=CGF?:FFGC8,C=:8C46?CCFD)AAAFFF@6CDG9A:=F;528;16DF4:(1)0<76:>(//C7)9CA3).59((93<0A1@;>F>4<3:33464B).*94>::<-:2)6((**)8)0754
@M02542:52:000000000-J9N43:1:1101:19517:9461 2:N:0:GTGAAA
TCTACTTGCGTAGGCAGTCTCACTAGAGTCCCCAACTGAATGATGGCAACTAGTGACAGGGGTTGCGCTCGTTGCAGGACTTAACCTAACACCTCACGACACGAGCTGACGACAGCCATGCAGCACCTGTGTCCACTTTCTCTTTCGAGCACCTAATGCATCTCTGCTTCGTTAGTGGCATGTCAAGGGTAGGTAAGGTTTTTCGCGTTGCATCGAATTAATCCACATCATCCACCGCTTGTGCGGGTCCCCGTCAATTCCTTTGAGTTTTAATCTTGCGACCGG
+
FGGGGGGGGGGGGGGGGGGFGGGGGG<FGGGFGGGGGGGGGFGGGGGDEGGGGGGGGGGGGGGGGGGGGGGGGGGGGFFGGGGGGGGGFGGGGFGGGGGCEFGGFGGGGGGGGGGGGGG8FGGGGGGGGG8EGFGFGGGGGGGGGGGGFGGGGGGGGDGGGGGGGFGGGGGFGGGGGGGFFCFFFEFAEFFFFC>9>?=;6??F@8A==B?4*89AFFFFGFCG?@));:/)=)639988;@3<599998FG093(4:846=BA<<2:B<BF>AFGGFF5@B8))
@M02542:52:000000000-J9N43:1:1101:8364:9468 1:N:0:GTGAAA
CGGTTTATCACCGGCAGTCTCCCTAGAGTTCCCACCATTACGTGCTGGCAACTAAGGATAAGGGTTGCGCTCGTTGCGGGACTTAACCCAACATTTCACAACACGAGCTGACGACAGCCATGCAGCACCTGTCTTAGCGTTCCCGAAGGCACAATCGTATCTCTACAATCTTCGCTAGATGTCAAGAGTAGGTAAGGTTCTTCGCGTTGCGTCGAATTAAACCACATGCTCCACCGCTTGTGCGGGCCCCCGTCAATTCATTTGAGTTTTAATCTTGCGACCGT
+
GGGGGGGGGGGGGFGGGGGFGGGGGGGGGGGGGGGGGGGGGGGCCFGGGGGGGGGGGGGEFFFFGGGGGGGGGGGGGGGGCFGGGGGGFGGGGGGGGGGGGGGGGGGGGGGGGGGGEFGGGGGGGGGGGGGFGGGF9FCGGGGGGGGGGGFGGGFGGGGFFGGGGGGGGGGGGGGGGGGGGGGGGGGGGGGGGGGGGGGGGGGGGGGGEGGGFCGGGGGGG?FGGGGDF9<CFCFGGGGGGFFGGGF3CGGB;DFFFGGFGGFFBF9<DFAGGFFG2>91;BDF
@M02542:52:000000000-J9N43:1:1101:5343:9495 1:N:0:GTGAAA
CGGTTTGTCACCGGCAGTCTCTCTAGAGTGCTCTTGCGTAGCAACTAAAGACAAGGGTTGCGCTCGTTGCGGGACTTAACCCAACATCTCACGACACGAGCTGACGACAGCCATGCAGCACCTGTGTCCACTTTCCCTTTCGGGCACCTAATGCATCTCTGCTTCGTTAGTGGCATGTCAAGGGTAGGTAAGGTTTTTCGCGTTGCATCGAATTAATCCACATCATCCACCGCTTGTGCGGGTCCCCGTCAATTCCTTTGCGTTTTAATCTTGCGACCGTACTCC
+
GGGGGGGGGGGFEGGGGGGCFDGGGGGGGGGGGGGGGGGGGFGGGGGFFCGGGGGGGGGGGGGGGGGGGGGEFGGGGGGGGEGGGGGFGA<EFFGGGEEEGGGGC@FD:@BFFGBDEEGDCDFCE=FGGDDEGGGGFFGGCGDEFEFGFGEFFCFGGGDGGC@FGEGGFCGGGG,?,C,>CFC@CFCGGFEG77<BGGFG>7EBCCGFGEGGFCCGGC9CFG?FCC?FC@CEE=CFC*+176BC/C>DECD:77<7>9CF*)7@446>ABFG>G5C99FBF:@F@
@M02542:52:000000000-J9N43:1:1101:23773:9502 1:N:0:GTGAAA
CGGTTTATCACCGGCAGTCTCCCTAGAGTTCCCGACTTAACTCGCTGGCAACTAAGGATAGGGGTTGCGCTCGTTGCGGGACTTAACCCAACATTTCACAACACGAGCTGACGGCAGCCATGCAGCACCTGTCTTACGGTTCCCGAAGGCGCAACCGCATCTCTGCAGTCTTCCGTAGATGTCAAGAGTAGGTAAGGTTCTTCGCGTTGCGTCGAATTAAACCACATGCTCCACCGCTTGTGCGGGCCCCCGTCAATTCATTTGAGTTTTAATCTTGCGACCGT
+
GGGGGGGGGGGGGGGGGGGGGGGGGGEEFGGGGGGGGGGGGGGGGGGGGGGGGGGGGGGGGGGGGGGGGGGGGGGGGGGGGGGGGGGGGGGGFGGGGGGGGGGGGGGGGGGGG:FGGGGGGGGGGGGGGGGGGGGGGGGGGGGGGGGGGGGGGGGGGGGGGGGGGGGGGGGGGGGGGGGGGGGGGGGGGGGGFGGGGGGGGGGGGGGGGGGGFGGGGGGGGGGGGGGFG@FGGGGGGGGGGFFGGGFBGGGFFGFFFGGFFGAFFFBBFFFFGGFGFFBF>FEF
@M02542:52:000000000-J9N43:1:1101:8785:9554 2:N:0:GTGAAA
GTCCCCACCTTCCTCCGGTTTATCACCGGCAGTCTCCCTAGAGTTCCCGACTTAACTCGCTGGCAACTAAGGATAGGGGTTGCGCTCGTTGCGGGACTTAACCCAACATTTCACAACACGAGCTGACGACAGCCATGCAGCACCTGTCTTACGGTTCCCGAAGGCACAACCGCATCCCTGCAGTCCTCCGTAGATGTCAAGAGTAGGTAAGGTTCTTCGCGTTGCGTCGAATTAAACCACATGCTCCACCGCTTGTGCGGGCCCCCGTCCATTCAATTTAGTTTTCATTTTGCGACCGTA
+
CCCCCGGGGGG8FGGGGGGGGGGGGGGGGGGGGGGGGGGGGGGGGGGGGGGGGGGGGGDGGGGGGGGGGFGGGGGGGDGFGGGGGGGGGGGGGGGGGGGGGGGGGGGGGGGGGGGGGGGGGGGGGGGGGGGGGGGGGGGGGGGGCGGFFDFGGGGGGGGCCEDCGDCCFEGDGEEC,=66C,?C8*=1CEFC7:F+;9:@F35:FFFFCCFGDCFFFF>89FFB?E>B((>@FFE?*2(*23*)*2)(08571(*:2<195313(4)*()9<2-8)6@*)).:A4)64)).**).07:>5
@M02542:52:000000000-J9N43:1:1101:21951:9571 1:N:0:GTGAAA
CGGTTTATCACCGGCAGTCTCCCTAGAGTTCCCGACTTAACTCGCTGGCAACTAAGGATAGGGGTTGCGCTCGTTGCGGGACTTAACCCAACATTTCACAACACGAGCTGACGACAGCCATGCAGCACCTGTCTTACGGTTCCCGAAGGCACAACCGCATCTCTGCAGTCTTCCGTAGATGTCAAGAGTAGGTAAGGTTCTTCGCGTTGCGTCGAATTAAACCACATGCTCCACCGCTTGTGCGGGCCCCCGTCAATTCATTTGAGTTTTAATCTTGCGACCGT
+
GGGGGGGGGGGGGGGGGGGGGGGGGGEEFGGGGGGGGGGGGGGGGGGGGGGGGGGGGGGGGGGGEGGGGGGGGGGGGGGGGGGGGGGGGGGGGGGGGGGGGGGGGGGGGGGGGGGGGGGGGGGGGGGGGGGGGGGGGGGGGGGGGGGGGGGGGGGGGGGGGGGGGGGGGGGGGGGGGGGGGGFGFGGGGGGGFGGGGGGGGGGGGGGGGGGGFCEGGGGGGGGGFGFCGGGFGGGGGGGGG:FGCC@EGGGFFGFFFFGFDGAF9?A9AA>GGGFG<DFB>6@B
@M02542:52:000000000-J9N43:1:1101:28421:9582 1:N:0:GTGAAA
TCTACTTGCGTAGGCAGTCTCACCAGAGTCCCCAACTGAATGATGGCAACTAGTGACAGGGGTTGCGCTCGTTGCAGGACTTAACCTAACACCTCACGGCACGAGCTGACGACAACCATGCAGCACCTTGAAAATTGCCCGAAGGAAGGTCTATTTCTAAACCGATCAATTCCCATTTAAGCCTTGGTAAGGTTCCTCGCGTATCATCGAATTAAACCACATAATCCACCGCTTGTGCGGGCACCCGTCAATTCCTTTGAGTTTCAAACTTGCGTTCGTACTCCC
+
FGGFGGFGGGGGEGGFCGCEFCAFFEGGFFGGGGGGGGGGG<<FCFGGFGGFFE9FCGGGEGGGGFGGCCEEFFGEEF@FFCFGFGGGFGGGE<FGGGGDEGGGGGGCFDFGGGGGGGGGCGCFDFGGFGGGEFGFGG<FGGDGGCFCF<DF=FGEEGGFFEFGGECFG9EGGGGGCFGDFFFCFFCFGGGGFFGFF@EGGGE5<9CFCFCCFG?FFCGGGGCF<FGGGGCGGGG8<CEG<>)1A<@BGD<@@79=AG7@GF5*:<:4)32?F7>7?BBFFBBF>
@M02542:52:000000000-J9N43:1:1101:16882:9638 1:N:0:GTGAAA
CGGTTTATCACCGGCAGTCTCCCTAGAGTTCCCGACTTAACTCGCTGGCAACTAAGGATAGGGGTTGCGCTCGTTGCGGGACTTAACCCAACATTTCACAACACGAGCTGACGACAGCCATGCAGCACCTGTCTTACGGTTCCCGAAGGCACAACCGCATCTCTGCAGTCTTCCGTAGATGTCAAGGGTAGGTAAGGTTCTTCGCGTTGCGTCGAATTAAACCACATGCTCCACCGCTTGTGCGGGCCCCCGTCAATTCATTTGAGTTTTAATCTTGCGACCGT
+
GGGGGGGGGGGGGGGGGGGGGGGGGGGGGGGGGGGGGGGGGGGGGGGGGGGGGGGGGGGFGGGGGGGGGGGGGGGGGGGGGGGGGGGGGGGGGGGGGGGGGGGGGGGGGGGGGGGGGGGGGGGGGGGGGGGGGGGGGGGGGGGGGGGEGGGGGGGGGGG7FGGGGFCGFGFGGGDCCFCC?FGGGGGGGGGGGG9:CFGGGGGEGGGGGGGGE>?FGGFGGGGGGGC?EFFGFGCEDGGGG:FGGG>DGGGFFGFE<?DFGGFFFFF2<A>CFF?DAFB9>>DB
@M02542:52:000000000-J9N43:1:1101:23252:9651 1:N:0:GTGAAA
CGGTTTATCACCGGCAGTCTCCCTAGAGTTCCCGACTTAACTCGCTGGCAACTAAGGATAGGGGTTGCGCTCGTTGCGGGACTTAACCCAACATTTCACAACACGAGCTGACGACAGCCATGCAGCACCTGTCTTACGGTTCCCGAAGGCACAACCGCATCTCTGCAGTCTTCCGTAGATGTCAAGAGTAGGTAAGGTTCTTCGCGTTGCGTCGAATTAAACCACATGCTCCACCGCTTGTGCGGGCCCCCGTCAATTCATTTGAGTTTTAATCTTGCGACCGT
+
GGGGGGGGGGGGGGGGGGGGGGGGGGFFFGGGGGGGGGGGGGGGGGGGGGGGGGGGGGGGGGGGGGGGGGGGGGGGGGGGGGGGGGFGGGGGGGGGGGGGGGGGGGGGGGGGGGGGGGGGGGGGGGGGGGGGGGGGGGGGGGGGGGGGGGGGGGGGGGGEGGGGGGGGGGGGGGGGGGGGGGGGGGGGGGGGGECGGGGGGC?FCCGG5;CCDEGCFFGGGGFEFFGFF+<67@FEDCEFGFFGGGFFGGD@:D?BD9DFGFF?)(6>B<BDD78:)66096)7
@M02542:52:000000000-J9N43:1:1101:16358:9654 1:N:0:GTGAAA
CGGTTTGTCACCGGCAGTCTCTCTAGAGTGCCCTTTCGTAGCAACTAGAGACAAGGGTTGCGCTCGTTGCGGGACTTAACCCAACATCTCACGACACGAGCTGACGACAGCCATGCAGCACCTGTATGAAAGTAAGTACCATCCCGGTAAGGACAGGTTTTCTTGTTCATATGTCAAGGGCTGGTAAGGTTTTGCGCGTTGTATCGAATTAAACCACATGCTCCACCGCTTGTGCAGGCCCCCGTCAATTCCTTTGAGTTTCGGTCTTGCGACCGTACTCCCC
+
GGDFGGGGGGGGGGGGGGGGGGGGGFDGGGFGGGGGGGGGG?EFCFFGGGFFFFFF@EGGGGG7CFFCGEC:FGCFFGDDFGGGEGGG9FEGGGGGE@ECEGGFGGCFCFDFECFGGGGGGGFGCGFCFCGFGGFGGGGDFGGEFG+C:*EFCFGGFFFFG9AEFGDBFFGGGCFGFGGCG6FC?BFFG,?,<:,<CGGGGGG9CGGFGGGCFFFEDFGGGFC<FGGEGD=FGGGFGGGGGFFG*9@B7CCFFGFFBGFFGF:B6??4-219DDDGFF?A:?:
@M02542:52:000000000-J9N43:1:1101:15244:9657 1:N:0:GTGAAA
TACGGTTCCCGAAGGCACAACCGCATCTCTGCAGTCTTCCGTAGATGTCAAGAGTAGGTAAGGTTCTTCGCGTTGCGTCGAATTAAACCACATGCTCCACCGCTTGTGCGGGCCCCCGTCAATTCATTTGAGTTTTAATCTTGCGACCGTACTCCCCAGGCGGTCTACTTAGTGCGTTAGCTGCGCTACTCACATCACAAGGACACGAACAGCTAGTAGACATCGTTTACGGCGTGGACTACCAGGGTATCTAATCCGGGTAAGCATGG
+
CCCCCGGGGGGGGGGGGGGGGGGGGEGGGGGGGGGGGGGGGGGGGGGGGGGGGGGGGGGGGGGGGGGGGGGGGGGGGGGGGGGGGGGGGGGGGGGGGGGGGGGGGGGGGGGGGGGGGGGGGGGGGGGGGGGGGGGGGGGGGGGGGGGGGGGGGGGGGGGGGGGGGGGGGGGGGGGGGGGGGGGGGGGGGGGGGGGGGGGFGGGGGGGGGGGGGGGGGGGGGGGGGGGGFGGGGGGGGGGGGGFFGGGGGFGGGGGGGFFGGGFFGGGFF
@M02542:52:000000000-J9N43:1:1101:12280:9658 1:N:0:GTGAAA
CGGTTTGTCACCGGCAGTCTCTCTAGAGTGCCCTTTCGTAGCAACTAGAGACAAGGGTTGCGCTCGTTGCGGGACTTAACCCAACATCTCACGACACGAGCTGACGACAGCCATGCAGCACCTGTGTCCACTTTCTCTTTCGAGCACCTAATGCATCTCTGCTTCGTTAGTGGCATGTCAAGGGTAGGTAAGGTTTTTCGCGTTGCATCGAATTAATCCACATCATCCACCGCTTGTGCGGGTCCCCGTCAATTCCTTTGAGTTTTAATCTTGCGACCGTACTCC
+
GGGGGGGGGGGGGGGGGGGGGGGGGGGGGGGGGGGGGGGGGGGGGGGGGGGGGGGGGGGEGGGGGGGGGGGGGGGGGGGGGGGGGGGGGGGGGGGGGGFGGGGGGGGGGGGGGGGGGGGGGGGGGGGGGGGGGGGGGGGGGGGGGGGGGGGGGGGGGGGGGGGGGGGGGGGGGGGGCCC;FFGGGFGGFGGGG=FGGGGGGGGGGGFGGGGGFGGGGGGGGGGFCFGG?GG5C8ECGFG:D>BGGGFBGGCDFGFFFGG?FGDFF<<05<FGFG><;>BFBF@FF
@M02542:52:000000000-J9N43:1:1101:25200:9664 1:N:0:GTGAAA
CCCCACCTTCCTCCGGTTTGTCACCGGCAGTCTCCTTAGAGTGCCCACCATCACGTGCTGGTAACTAAGGACAAGGGTTGCGCTCGTTACGGGACTTAACCCAACATCTCACGACACGAGCTGACGACAGCCATGCAGCACCTGTCTCAATGCTCCCGAAGGCACCAATCCATCTCTGGAAAGTTCATTGGATGTCAAGGCCTGGTAAGGTTCTTCGCGTTGCTTCGAATTAAACCACATGCTCCACCGCTTGTGCGGGCCCCCGTCAATTCATTTGAGTTTTAACCTTGCGGCCGTACTC
+
CCCCCGGGGGGGGGGGEGGGGGGGGGGGGGGGGGGGGGGGGGGGGGGGGGGGGGGGGGGGGGGGGGGGGGGGGGGGGGGGGGGGGGGGGGGGGGGGGGGGGGGGGGGGFGGGGGGGGGGGGGGGGGGGGGGGGGGGGGFGGGGGGGGGGGGGGGGGGGGGGGGFGFGGGGGGGGGGGGGGGGGGGGGGGFGGGGGGGGGGGGGGGGGGGFFFGGGGGGGGGGGGGGGGFGGGGGFGGGGFDFC?FFGGGGGGGG?DDFFGGGFFGGGFFGFFFGGFGFBFFFFBFFFGGDFGFFB>FFF@=
@M02542:52:000000000-J9N43:1:1101:7323:9666 1:N:0:GTGAAA
CGAGTTGACCCCGGCGGTCTCCTGTGAGTCCCCAACCTCCCGAAGGAGTTGCTGGCAACACAGGACAAGGGTTGCGCTCGTTGCGGGACTTAACCCAACATCTCACGACACGAGCTGACGACAGCCATGCACCACCTGTACACCGACCACAAGGGGGGCACTATCTCTAATGCTTTCCGGTGTATGTCAAGCCTTGGTAAGGTTCTTCGCGTTGCGTCGAATTAAGCCACATGCTCCGCTGCTTGTGCGGGCCCCCGTCAATTCCTTTGAGTTTTAGCCTTGCGG
+
GGGGGGGGGGGGGFGGGGGEGGGGGGGGGGGGGGGGGGGGGGGGGGGGGGGGGGGGGGGGGGGGGGGGGGGGGGGGGGGGGGGGGG>GGGGGGGGGGGGGGFFGGGGGGGGGGGGGGGGGGGGGGGGGGGGGGGGGGCGFGGGGGGGGGGGGGGGGGGG>EFGGGEGGGGGGGGGGGGGGGGGGGGGGGGGGGGGGGGGGGGGGGGGGGGGGFGGGGGGGGGGGGGGGCFFGFF+:EGGGG6?GGG??CGGFFGFFFGGDGGAFFFFFFA?GGGFF:ADFA4FD@
@M02542:52:000000000-J9N43:1:1101:26045:9673 2:N:0:GTGAAA
CGAGTTGACCCCGGCGGTCTCCTGTGAGTCCCCAACCTCCCGAAGGAGTTGCTGGCAACACAGGACAAGGGTTGCGCTCGTTGCGGGACTTAACCCAACATCTCACGACACGAGCTGACGACAGCCATGCACCACCTGTACACCGACCACAAGGGGGGCACTATCTCTAATGCTTTCCGGTGTATGTCAAGCCTTGGTAAGGTTCTTCGCGTTTCGTCGCATTAAGCCACATGCTCCGCTGCTTGTGCGGGCCCCCGTCAATTCCTTTGAGTTTTAGCCTTTCGG
+
GGDGGGGGGGGGGGGG>FFCGGGGGCGGGGGGFGGGG<FGGGEG@GGGGGGGGGGGGGGGGGGDFGGGCFDGGGFGGDGGGE@CFGGGGGGF9FFGGGGGGGC9,BA7EEECECGGG9F@CEGGGGGG7CFGGGGGFFGDGGGG:7CEEGF:FGGGG>E*:CFCG+<CGDGFFF?FFGG@):9FC<9/9*171?:CF3@7?FFFAFFFBFFF>(0<758)13:EG747*74:9?*6?63((()6=8)60()59<D1((.(-*/6<9:4))-6<4:7*/944*9)0
@M02542:52:000000000-J9N43:1:1101:7801:9674 1:N:0:GTGAAA
CGGTTTGTCACCGGCAGTCTCCTTAGAGTGCCCACCATAACGTGCTGGTAACTAAGGACAAGGGTTGCGCTCGTTACGGGACTTAACCCAACATCTCACGACACGAGCTGACGACAGCCATGCAGCACCTGTCTCAATGTTCCCGAAGGCACCAATCCATCTCTGGAAAGTTCATTGGATGTCAAGGCCTGGTAAGGTTCTTCGCGTTGCTTCGAATTAAACCACATGCTCCACCGCTTGTGCGGGCCCCCGTCAATTCATTTGAGTTTTAACCTTGCGGCCGT
+
GGGGGGGGGGGGGGGGGGGGGGGGGGGGGGGGGGGGGGGGGGGGGGGGGGGGGGGGGGGGGGGGGGGGGGGGGGGGGGGGGGGGGGGGGGGGGGGGGGGGGGGGGGGGGGGGGGGGGGGGGGGGGGGGGGGGGGGGGGFGGGGGGGGGGGGGGGGGGGGGGFGGGFGGGGGGGGGGFGGGGFFGGGGGGGGGGGGGGFCGGGGGGGGGGGGGFGGGGGFFGGE8EGGFGGGGGGGGGGGGGFFGGGFFGGGFFGFFFFFFGGF=63-5<<BC?FFGF?199BFE
@M02542:52:000000000-J9N43:1:1101:18705:9694 1:N:0:GTGAAA
CGGTTTGTCACCGGCAGTCTCCCTGGAGTGCTCTTGCGTAGCAACTAGGGACGAGGGTTGCGCTCGTTGCGGGACTTAACCCAACATCTCACGACACGAGCTGACGACAGCCATGCAGCACCTGTGTTATGGCTCCCTTTCGGGCACCCCCACCTCTCAGCAGGGTTCCATACATGTCAAGGGTAGGTAAGGTTTTTCGCGTTGCATCGAATTAATCCACATCATCCACCGCTTGTGCGGGTCCCCGTCAATTCCTTTGAGTTTTAATCTTGCGACCGTACTCCC
+
GGGGGGGGGGGGGGGGGGGGGGGGGGGGGGGGGGGGGGGGGGGGGGGGGGGGGGGGGGGGGGGGGGGGGGGGGGGGGGGGGGGGGGGGGGGGGGGGGGGGGGGGGGGGGGGGGGGGGGGFGGGGGGGGGGGGGFGGGGGGGGGGGGGGGGGGGGGGCGGGGGGGGGGGGGGGGGGFGFFGGGGGGEGGGGGGFGGGGGGGGGGGGDFGGGGGFGGGGGGGGGGGFGGGGGDGGDEG6CEDGBFGGGFFGGGFFGFFF?7B3CAFFFDDFFFFGCBDFFF01?FFF
@M02542:52:000000000-J9N43:1:1101:10327:9718 1:N:0:GTGAAA
CGGTTTGTCACCGGCAGTCTCATTAGAGTGCCCTTTCGTAGCAACTAATGACAAGGGTTGCGCTCGTTGCGGGACTTAACCCAACATCTCACGACACGAGCTGACGACAGCCATGCAGCACCTGTGTTCAGGCTCCCTTTCGGGCACTCCTCGATCTCTCGAGGATTCCTGACATGTCAAGGGTAGGTAAGGTTTTTCGCGTTGCATCGAATTAATCCACATCATCCACCGCTTGTGCGGGTCCCCGTCAATTCCTTTGAGTTTTAATCTTGCGACCGTACTCCC
+
GGGGGGGGGGGGGGGGGGGGGGGGGGGGGGGGGGGGGGGGGGGFGGGGGGGGGGGGGGGGGGGGGGGGGGGGGGGGGGGGGGGGGGGGGGGGGGGGGGGGGGGGGGGGGGGGGGGGGGGGGGGGGGGGGGGGGGFGGGGGGGGGGGGFGGGGGGGGGG@FGGGGGGGGFGGGGGGDGGGGGGGGGGGGGGGGGGGGGGGGGGGGGGGG*<FGFGGGGGGGGGFFGFCEGF7EGEGGFGGGGFFGGG>5EDGFBFBFAFG?CCAFAAFFBFF7>C@GBBB004F:@
@M02542:52:000000000-J9N43:1:1101:28380:9746 2:N:0:GTGAAA
CGGTTTGTCACCGGCAGTCTCTCTAGAGTGCCCTTTCGTAGCAACTAGAGACAAGGGTTGCGCTCGTTGCGGGACTTAACCCAACATCTCACGACACGAGCTGACGACAGCCATGCGGCACCTGTCTGAAAGTAAGTACCATCCCGTTAAGGACAGGTTTTCTTGTTCATATGTCAAGGGCTGGTAAGGTTTTGCGCGTTGTATCGAATTAAACCACATGCTCCACCGCTTGTGCAGGCCCCCGTCAATTCCTTTGCGTTTCCGTCTTGCGAACGTACCCCCC
+
GGGGGGGGGGGGDGGGGGGGGGGGGGEGGGGGGGGGGGGGGGGGGGFFGGFGGGGFEGGGGGGGGGGGGGGGGGGFGGDGGGGGGGFGDGGGGGGGGGGGGGFGGCEDEGFGFGG8FCFEGGF8EGGG9ECGGGGGGGGGGGG7CEFFFGGGGGGFCEFGGGDGFGC9D@<BCGGGFFG468DBGFFFFFFFDFFCDG:<BFF7.2.6@>CFC3CAFFE4C)6F8:;,9<:B>)@2>0C6(4;>7<08>ACC9DG2>05:;7*,.(.4)90(--(120)085;
@M02542:52:000000000-J9N43:1:1101:28310:9758 2:N:0:GTGAAA
CGGTTTATCACCGGCAGTCTCCCTAGAGTCCCCGACTTAACTCGCTGGCAACTAAGGATAGGGGTTGCGCTCGTTGCGGGACTTAACCCAACATTTCACAACACGAGCTGACGACAGCCATGCAGCACCTGTCTTACGGTTCCCGAAGGCACAACCGCATCTCTGCAGTCTTCCGTAGATGTCAAGAGTAGGTAAGGTTCTTCGCGTTGCGTCGAATTAAACCACATGCCCCACCGCTTGTTCGGGCCCCCGTCAATTCATTTGAGTTTTAATCTTGCGACCGTG
+
GGGGGGGGGGGGGGGGGGGFGGGGGGGGGGFGGGGGGGGGGGGGGGGGGGGGGGGGGGG9FGGGGEGGGGGGGGGGGGGGGGGGGGGFFGGGFGGGGGGGGGGGGGGGGGGGGGGDGGFGGGGGGGGGGGGGDFFCEGFFGEGGGG>EGGGGGFGE>EEDE,=C@FFGGFFFGGGGFGGAFGGFGFFFFFFFFFGFG:6CFCF>0>;.1>>:6>DFF:FFCA08CFFFG*.:EF>06>GF().832696()1-1*24)/6<445>?4952<))64C7?>>B)).0
@M02542:52:000000000-J9N43:1:1101:4639:9761 1:N:0:GTGAAA
CCCGTTACCGGGGCAGTCTGAATAGAAAAATCCAACTATTCATAAGGGTTGCGCTCGTTGATGGACTTAACCGAACATCTCACGACACGAGCTGACGACGGCCATGCAACACCTGTCACTAGGTTCCCGAAGTCACTCACTACTTTCGCAGTAATTCCTAGGATGTCAAACCCTGGTAAGGTTCTTCGCTTAGCCTCGAATTAAACAACACGCTCCACCGCTTGTGCGGCTCCCCGTCAATTCCTTTGAGTTTTAATCTTGCGACCGTACTCCCCAGGCGGGAT
+
GEGCFFGGG7F7+CFFFGGFFC,<@<C9FFGFEEEGFGG,CEFGGACGGG7D7@FEEGGGGGECEFFGFFFGGG7FEFDAEFD,BC:FDCE@C=5BB:FFCCFFG@FGDGG7CF,:5EF9FF,B<FD9FGEG+@FGGGGGGGGGCGFEGGGEGCF;@;FGFCC?:C;FFGGD7,2@FGBCCF@CECEE?8FE,<FF@C=FDFGGGFGG5CEE>*;C<EGCEE8;2<F58*:7:@CCE3CGGAFGGG**+7CF?FAFA9>97:7D99>?:?<DGGFF61<9(4B7
@M02542:52:000000000-J9N43:1:1101:5103:9765 1:N:0:GTGAAA
CGAGTTGACCCCGGCAGTCTTCGATGAGTCCCCGCCATAACGCGCTGGCAACATCGAACGAGGGTTGCGCTCGTTGCGGGACTTAACCCAACATCTCACGACACGAGCTGACGACAGCCATGCACCACCTGTCACCGGCCCCGAAGGACCCCGCATCTCTGCGAGTTTTCCGGCGATGTCAAACCCAGGTAAGGTTCTTCGCGTTGCATCGAATTAATCCGCATGCTCCGCCGCTTGTGCGGGCCCCCGTCAATTCCTTTGAGTTTTAGCCTTGCGGCCGTACTC
+
GGGEGGGGGGGGGGGGGGGGGGGGGGGGGGGGGGGGGGGGGGGGGGGGGGGGGGGGGGGGGGGGGGGGGGGGGGGGGGGGGGGGGGGGGGGGGGGGGGGGGGGGGGGGGGGGGGGGGGGGGFGGGFGGGGCGGGGGGGGGGGGGGEGEGGGGGGGGGGGGDGGEGGGGGGGGGGDGGGGGGGFGGGDGGGFGFGCGGGGGEGGGGGDCFGEGFGGGGGGGGGGGEGFGG>GGCE=EGG?FD>EGGGFFG3DEFFDFFGGFC*092>BF:A?GG4F399>BFFF@7
@M02542:52:000000000-J9N43:1:1101:13420:9788 2:N:0:GTGAAA
CGGTTGATCACCGGCAGTCTCCCTAGAGTTCCCGACTTAACTCGCTGGCAACTAAGGATAGGGGTTGCGCTCGTTGCGGGACTTAACCCAACATTTCACAACACGAGCTGACGACAGCCATGCAGCACCTGTCTTACGGTTCCCGAAGGCACAACCGCATGTCTTCAGTCTTCCGTAGATGTCAAGAGTAGGTAAGGGTCTTCGCGTTGCGGCGAATTAAACCACATGCTCCAACGATTGTTCAGGCCCCCGTCAATTCCTTTTGATTTCGGTCTTTCGACCGTG
+
GE7@F+CFD@@<;F@67CEFC,C,,6,;FA<,6@7@EEE<F<ECC@EGEEF@,CCCFC@EFG@CF:=<F7>BEF<FC:4+@>EEE?9?FCFE=EAF=5@F?CFG>FE7EGF,+6+@F8>=DF8C9FGC@F@;BDF9BDGF++388CE5F>DE,24>>5***14=,,6,,14=1,=,;=5=@9B=CEFF7:@F>7@DF*A<A+;:0>D>654)((9>B)<@D<(/85))90634)91,(/49)44/)4619))(**-))9))0*))()-6-(-4((***.0)0)00
@M02542:52:000000000-J9N43:1:1101:6442:9835 1:N:0:GTGAAA
CGGTTTGTCACCGGCAGTCTCATTAGAGTGCCCTTTCGTAGCAACTAATGACAAGGGTTGCGCTCGTTGCGGGACTTAACCCAACATCTCACGACACGAGCTGACGACAGCCATGCAGCACCTGTGTTCCGGTCCTCTTGCGAGCACTCCCAAATCTCTTCGGGATTCCAGACATGTCAAGGGTAGGTAAGGTTTTTCGCGTTGCATCGAATTAATCCACATCATCCACCGCTTGTGCGGGTCCCCGTCAATTCCTTTGAGTTTTAATCTTGCGACCGTACTCCC
+
GGGGGGGGGGGGEEEEEGGGGGGGGCGGGFGGGGGGGGGGGGGGGGGGGGGGGGGGGGGGGCGGGGGGGGGGGEGGGGGGGGGGGGGGGGGGGGGGGGGGGGGGGGGGGGGGGGFFGGG<FGGGFGGGGGGGGGGGGGGGGGGGGGGGGGGGGGGGGGGGGGCGCGGGGGGGGFFGGFGGFEEFFEFGGGGGGGGGGGDGGGGGGFGGCGGGFDGGGGGGGGGGFGGGGGDGEEFFCFEDG9@FGGFEGDDFFGFFFG7BCC>FFA?FFFF7CD@GFBBFF:B@F
@M02542:52:000000000-J9N43:1:1101:8876:9844 1:N:0:GTGAAA
CGAGTTGACCCCGGCGGTCTCCTGTGAGTCCCCAACCTCCCGAAGGAGTTGCTGGCAACACGGGACAAGGGTTGCGCTCGTTGCGGGACTTAACCCAACATCTCACGACACGAGCTGACGACAGCCATGCACCACCTGTACACCGACCACAAGGGGGGCACTATCTCTAATGCTTTCCGGTGTATGTCAAGCCTTGGTAAGGTTCTTCGCGTTGCGTCGAATTAAGCCACATGCTCCGCTGCTTGTGCGGGCCCCCGTCAATTCCTTTGAGTTTTAGCCTTGCGG
+
GGGGGGGGGGGGGGGGGGGGGGGGGGGGGGGGGGGGGGGGGGGGGGGGGGGGGGGGAFGGGGGGGGGGGGGGGGGGGGGGGGGGGGGDGGGGGGGGGGGGGGGGGGGGGGGGGGGGGGGGGGGGGGGGGGGGGGGGGGGGGGGGGGGGGGGGGGGGGGGGGGGGGCGGGGGGGGGGGGGGGGGGGGGGGGGGGGGGGGGGGGGGGGGGGGGGEDGGGGGGGGGGCFGGGFCGGGFGGGGGC>FFGG4BCGGFFGFFFGGBDFA=AFFF>9:GGGFG<>09<:?>:
@M02542:52:000000000-J9N43:1:1101:9101:9848 1:N:0:GTGAAA
CGGTTTATCACCGGCAGTCTCCCTAGAGTTCCCGACTTAACTCGCTGGCAACTAAGGATAGGGGTTGCGCTCGTTGCGGGACTTAACCCAACATTTCACAACACGAGCTGGCGACAGCCATGCAGCACCTGTCTTACGGTTCCCGAAGGCACAACCGCATCTCTGCAGTCTTCCGTAGATGTCAAGAGTAGGTAAGGTTCTTCGCGTTGCGTCGAATTAAACCACATGCTCCACCGCTTGTGCGGGCCCCCGTCAATTCATTTGAGTTCTAATCTTGCGACCGT
+
GGGGGGGGGGGGGGGGGGGGGGGGGGGGGGGGGGGGGGGGGGGGGGGGGGGGGGGGGGGGGGGGGGGGGGGGGGGGGGGGGGGGGGGGGGGGGGGGGGGGGGGGGGGGGGGGGGGGGGGGGGGGGGGGGGGGGGGGGGGGGGGGGGGGGGGGGGGGGGGGGGGGGGGGGGGGGGGGGGGGGGGGGGGGGGGGGFFGGGGGGGGGGGGGGGGGFGGGGGGGGGGGGGGGGEGGGGGGGGGGGFFGGGFFGGGFFGFFFGG6>FFFAFBAAFDGGGFGFFFFFFFF
@M02542:52:000000000-J9N43:1:1101:5223:9856 1:N:0:GTGAAA
CGAGTTGGCCCCGGCGGTCTCCTGTGAGTCCCCAACCTCCCGAAGGAGTTGCTGGCAACACAGGACAAGGGTTGCGCTCGTTGCGGGACTTAACCCAACATCTCACGACACGAGCTGACGACAGCCATGCACCACCTGTACACCGACCACAAGGGGGGCACTATCTCTAATGCTTTCCGGTGTATGTCAAGCCTTGGTAAGGTTCTTCGAGTTGCGTAGAATTAAGCCACATGCTCCGCTGCTTGTGCGGGCCACCGTCAATTCCTTTGAGTTTTAGCCTTGCGG
+
GGFFGGGGFDGGGGEFGGFFG9F@FFGGGGGGGGGGDEDGGGGGGC88FGGEGGGDGGGGGFFG@FGDFC:FGBFGGGGDFGFGGDECFGF9EGGGG?FGGGAFD,FGGGGGGEDGFCFEGEDGF>DFG@@FFE@FFGGGGEDFECGGCDFF7CGEEEGGGGG?@0C9CEFEFFGFGC8EGGGGGGGGGGGGFG?CDGGCF6:<CFCF***35++:C*:CFGG:AFG+;ECFFG?E6*2CD;9:FG46*19:)*-04>5)9><=2<6<6<?FCGFF(626A>4:>
@M02542:52:000000000-J9N43:1:1101:20492:9864 1:N:0:GTGAAA
CGGTTTGTCACCGGCAGTCTCCTTAGAGTGCCCACCACGTGCTGGTAACTAAGGACAAGGGTTGCGCTCGTTACGGGACTTAACCCAACATCTCACGACACGAGCTGACGACAGCCATGCAGCGCCTGTCTCAATGCTCCCGAAGGCACCAATCCATCTCTGGAAAGTTCATTGGATGTCAAGGCCTGGTAAGGTTCTTCGCGTTGCTTCGAATTAAACCACATGCTCCACCGCTTGTGCGGGCCCCCGTCAATTCATTTGAGTTTTAACCTTGCGGCCGTACTC
+
GGGGGGGGGGGGGGGGGGGGGGGGGGGGGGGGGGGGGGGGGGGGGGGGGGGGGGGGGGGGGGGGGGGGGGGGGGGGGGGGGGGGGGGGGGGGDGGGGGGGGGFGGGGGGGGGGGGGGGGGGGGGGGGGGGFGGGGGGGGGGGGGGGGGGGGF@FGFEGFGGGGGGGGGGGGGGGGGGGGGGGGGGFGGGGGGGGGGGGGGGGGGGGGGGGGGFGGGGFGGGGGGGF:EFGGGGGGGGGCGD>FD>DEEGGG:>FBF2FGFGC?FDFFFFFBGGFFDF;9;FFFF=
@M02542:52:000000000-J9N43:1:1101:28748:9900 2:N:0:GTGAAA
CGGTTCATCACCGGCAGTCTCCCTAGAGTTCCCGACTTAACTCGCTGGCAACTAAGGAGCGGGGTTGCGTTCGGTGCGGGACTTAACCCAACATTTCACAACACGAGCTGACGACAGCCATGCAGCACCTGTCTTACGGTTCCCGAAGGCACAACCGCATCTCTGCAGTCTTCCGTAGATGTCAAGAGTAGGTAAGGTACTTCGCGTTGCGTCTAATTAAACCACATGCCCCACCGCTTGTGCGGGCCCCCGTCCACTCACTTGCATTTTAATCTCTCGAGCGT
+
GEDGE,;6CF@DFCF7@AFF9FFFGF,FDFC,E:7C+CEE9FFFCC@GGGG@EG,@6C,6+@:+4@FF@4+8++8+@=B:CCD,EFCF?FECEDFG9DDG<F8BCE7FEGCA=CF+><:FB34,,,,;DECEF7ECC@*?B8F>B>CE@FGGGGCE7EC*/<C91++526++5A5F:C/;7A:+748)+1;*)+3;CC*29@F:(0)4(7176(*66=?B>A?>5@@?47(-7>:>6;12:))-)36>6;DD(*)()-7:09/9)))..)).-6<*20)9)))0
@M02542:52:000000000-J9N43:1:1101:8751:9901 1:N:0:GTGAAA
CGGTTTATCACCGGCAGTCTCCCTAGAGTTCCCGACTTAACTCGCTGGCAACTAAGGATAGGAGTTGCGCTCGTTGCGGGACTTAACCCAACATTTCACAACACGAGCTGACGACAGCCATGCAGCACCTGTCTTACGGTTCCCGAAGGCACAACCGCATCTCTGCAGTCTTCCGTAGATGTCAAGAGTAGGTAAGGTTCTTCGCGTTGCGTCGAATTAAACCACATGCTCCACCGCTTGTGCGGGCCCCCGTCAATTCATTTGAGTTTTAATCTTGCGACCGT
+
GGGGGGGGGGGGGGGGGGGGGGGGGGGGGGGGGGGGGGGGGGGGGGGGGGGGGGGGGGGGGGGGGGGGGGGGGGGGGGGGGGGGGGGGGGGGGGGGGGGGGGGGGGGGGGGGGGGGGGGGGGGGGGGGGGGGGGGGGGGGGGGGGGGGGGGGGGGGGGGGGGGGCGGGGGGGGGGGGGGGGGGGGGGGGGGGGGGGGGGGGGGGGGGGGGGGFGGGGGGGGGGGGGGGGGGGGGGGGGGGG?FGGGFFGGGF@D?FAEFFGGFFA?FFFFFGGGFGFF;BF>BF
@M02542:52:000000000-J9N43:1:1101:26803:9907 1:N:0:GTGAAA
TCTACTTGCGTAGGCAGCCTCACTAGAGTCCCCAACTGAATGATGGCAACTAGTGACAGGGGTTGCGCTCGTTGCAGGACTTAACCTAACACCTCACGGCACGAGCTGACGACAACCATGCAGCACCTTGAAAATTGCCCGAAGGAAGGTCTATTTCTAAACCGATCAATTCCCATTTAAGCCTTGGTAAGGTTCCTCGCGTATCATCGAATTAAACCACATAATCCACCGCTTGTGCGGGCCCCCGTCAATTCCTTTGAGTTTCAAACTTGCGTTCGTACTCCC
+
GGGGGGGGGGGGGGGGGGGGGCGGGGGGGGGGGGGGGGGGGGGGGGGGGGGGGGGGGGGGGGGGGGGGGGGGGGGGGGGGGGGGGGGGGGGGGFGGGGGGGGGGGGGGGGGGGGGGGGGGGGFGGGGGGGGGGFGGGGGGGGGGGGGGGGGGFGGFGGGGGGGGGGGGGGGGGGGGGGGGGGGGGGGGGGGGGGGGGGGGGGGGGGGGFGGGFGGGGGGGGGGGCGGGGFEEGEFF6>:DD9EDDDFFGDDFFGFFFGCFFGA?BFFF?BBCGGFGFFFBFFFFF
@M02542:52:000000000-J9N43:1:1101:13506:9964 1:N:0:GTGAAA
CGGTTTGTCACCGGCAGTCTCTCTAGAGTTCCCGACTTAACTCGCTGGCAACTAAGGATAGGGGTTGCGCTCGTTGCGGGACTTAACCCAACATTTCACAACACGAGCTGACGACAGCCATGCAGCACCTGTCTTACGGTTCCCGAAGGCACAACCGCATCTCTGCAGTCTTCCGTAGATGTCAAGAGTAGGTAAGGTTCTTCGCGTTGCGTCGAATTAAACCACATGCTCCACCGCTTGTGCGGGCCCCCGTCAATTCATTTGAGTTTTAATCTTGCGACCGT
+
GGGGGGGGGGGGGGGGGGGGGGGGGGGGGGGGGGGGGGGGGGGGGGGGGGGGGGGGGGGGGGGGGGGGGGGGGGGGGGGGGGGGGGGGGGGGGGGGGGGGGGGGGGGGGGGGGGGGGGGGGGGGGGGGGGGGGGGGGGGGGFGGGGGGGGGGGGGGGGGGGGGGGGGGGGFGGGGGGGGGGGGGGGGGGGGGFGGGGGGGGGGGGGGGGGGGFGGGGGGGGGGGGGGGGGGGGGGGGGGGGFFGGGFFGGGFFGFFF?FFGGFFFFFFBFFCDGFGAA;BFFFF
@M02542:52:000000000-J9N43:1:1101:27885:9964 2:N:0:GTGAAA
CGGTTTGTCACCGGCAGTCTCCTTAGAGTGCCCACCATTACGTGCTGGTAACTAAGGACAAGGGTTGCGCTCGTTACGGGACTTAACCCAACATCTCACGACACGAGCTGACGACAGCCATGCAGCACCTGTCTCAATGCTCCCGAAGGCACCAATCCATCTCTGGAAAGTTCATTGGATGTCAAGGCCTGGTAAGGTTCTTCGCGTTGCTTCGAATTAAACCACATGCTCCACCGCTTGTTCGGGCCCCCGTCCATTCATTTGATTTTTAACCTTTCGGCCGGG
+
GGGFGGGGGGGGGGGGGGGFGGGGGGGGGGGGGGGGGGGGGGGGGGGGGGGGGGGGGGG8EFGGGGGGGGGGGGGGGGGGGGGGGGGCGGGGGGGEFFGGGGGGGGGGGGGGGGD:FGGFGGGGGGGGGGGGGGGGGGGGGGGGGGDEFGGGGGCFGGGGGGGFFG,DDDCBFGGG7CGFFCG>C6A>FFF40+=FG9BFFF+/6>59@E<C4(:=FFGFFFFG5;F@F+)5:4<9>0C6())(8((3((9)43)-64/:48=62)-6>A1:A>6F**.7).)).
@M02542:52:000000000-J9N43:1:1101:10960:9984 1:N:0:GTGAAA
CGGTTTATCACCGGCAGTCTCCCTAGAGTTCCCGACTTAACTCGCTGGCAACTAAGGATAGGGGTTGCGCTCGTTGCGGGACTTAACCCAACATTTCACAACACGAGCTGACGACAGCCATGCAGCACCTGTCTTACGGTTCCCGAAGGCACAACCGCATCTCTGCAGTCTTCCGTAGATGTCAAGAGTAGGTAAGGTTCTTCGCGTTGCGTCGAATTAAACCACATGCTCCACCGCTTGTGCGGGCCCCCGTCAATTCATTTGAGTTTTAATCTTGCGACCGTT
+
GGGGGGGGGGGGGGGGGGGGGGGGGGGGGGGGGGGGGGGGGGGGGGGGGGGGGGGGGGGGGGGGGGGGGGGGGGGGGGGGGGGGGGGGGGGGGGGGGGGGGGGGGGGGGGGGGGGGGGGGGGGGGGGGGGGGGGGGGGGGGGGGGGGGGGGGGGGGGGGGGGGGGGGGGGGGGGGGGGGGGGGGGGGGGGGGGGGGGGGGGGGGGGGGGGGGFGGGGGGGGGGGGGGGGFGGGGGDEDEFG?FDGGFDEGGFEGFDBGGFGG>FFFFFFAFGGGFG9>FFBB>;)
@M02542:52:000000000-J9N43:1:1101:8759:9989 1:N:0:GTGAAA
CGAGTTGACCCCGGCGGTCTCCCGTGAGTCCCCATCACCCCGAAGGGCATGCTGGCAACACGGGACAAGGGTTGCGCTCGTTGCGGGACTTAACCCAACATCTCACGACACGAGCTGACGACAGCCATGCACCACCTGTACACCGACCACAAGGGGGGCACTATCTCTAATGCTTTCCGGTGTATGTCAAGCCTTGGTAAGGTTCTTCGCGTTGCGTCGAATTAAGCCACATGCTCCGCTGCTTGTGCGGGCCCCCGTCAATTCCTTTGAGTTATAGCCTTGCGG
+
GGGGGGGGGGGGGGGGGGGGGGGGGGGGGGGGGGGGGGGGGGGGGGGGGGGGGGGGGGGGGGGGGGGGGGGGGGGGGEGGGGGGGGGGGGGGGGGGGGGGGGGGGGGGGGGGGGGGGGGGGGGGGGGGGGGGGGGGGGGGGGGGGGGGGGGGGGGGGGGGGGGGGCGGFGGGGGGGGGGGGGGGGGGGGGGGGGGGGGGGGGGGFGGGGGGEF=EGGGCDGGGGGGGGGGGGGGGGGCEGCBFGGGFFGDGFFGFEBEGFCFAFFFFF2>?FGDFDAFFAF)9>>
@M02542:52:000000000-J9N43:1:1101:9408:9996 1:N:0:GTGAAA
GTCCACACCTTCCTCCGGTTTATCACCGGCAGTCTCCCTAGAGTTCCCGACTTAACTCGCTGGCAACTAAGGATAGGGGTTGCGCTCGTTGCGGGACTTAACCCAACATTTCACAACACGAGCTGACGACAGCCATGCAGCACCTGTCTTACGGTTCCCGAAGGCACAACCGCATCTCTGCAGTCTTCCGTAGATGTCAAGAGTAGGTAAGGTTCTTCGCGTTGCGTCGAATTAAACCACATGCTCCACCGCTTGTGCGGGCCCCCGTCAATTCATTTGAGTTTTAATCTTGCGACCGTAC
+
CCCCCGGGGGGGGGGGGGGGGDGGGGGGGGGGGGGGGGGGGGGGGGGGGGGGGGGGGGGGGGGGGGGGGGGGGGGGGGGGGGGGGGGGGGFGGGGGGGGGGGGGGGGGGGGGGGGGGDGGEGGGGGGGGGGEGGGGGGGGGGGGGGGGGGGGGGFGFGGGGGGGGGGGGGGGGGEGGGGGGGGGGGGGGGFGCGGGGGGFGGGGGGGGGGGGGGGGGFGGGGGGGGGGFGCFGGGGGGGGGGGGGGGCFGGGGGGGCBFGED@>EGD@EC:FFGGFGGFFFFFFFFFGFGFCA>F9;>FF3
@M02542:52:000000000-J9N43:1:1101:14559:10031 2:N:0:GTGAAA
CGGTTTATCACCGGCAGTCTCCCTAGAGTTCCCGACTTAACTCGCTGGCAACTAAGGATAGGGGTTGCGCTCGTTGCGGGACTTAACCCAACATTTCACAACACGAGCTGACGACAGCCATGCAGCACCTGTCTTACGGTTCCCGAAGGCACAACCGCATCTCTGCAGTCTTCCGTAGATGTCAAGAGTAGGTAAGGTTCTTCGCGTTGCGTCGAATTAAACCACATGCTCCACCGCTTGTGCGGGCCCCCGTCCATTCCTTTGAGTTTTAATCTTTCGACCGT
+
GGGGGGGGGGGGGGGGGGGDGGGGGGGGGGGGGGGGGGGGGGGGGGGGGGEGGGGGGGFFGGGGGGGGGGGGGGGGGGGGGGGGGGGGGGGGGGGGGGGGGGGGGDEGGGGGGGGDGGGGGGGGGFGGGGGFGGGGGFGFGDGG8CGCFGGGDGGGGGDEG?C9@GCEF9,=FGDFGECFFGG6C@FFFF=6>6CGGFBFFFFF@BD;(.(744<:@FCBDFB>FGF<7*-465<119C0??A<E>BFBFGD07/444*).==)-2>A>B4:A26C*00)07))
@M02542:52:000000000-J9N43:1:1101:21706:10034 2:N:0:GTGAAA
TCTACTTGCGTAGGCAGTCTCACTAGAGTCCCCAACTGAATGATGGCAACTAGTGACAGGGGTTGCGCTCGTTGCAGGACTTAACCTAACACCTCACGGCACGAGCTGACGACAACCATGCAGCACCTTGAAAATTGCCCGAAGGAAGGTCTATTTCTAAACCGATCAATTCCCATTTAAGCCTTGGTAAGGTTCCTCGCGTATCATCGAATTAAACCACATAATCCACCGCTTGTTCGGGCCCCCGTCAATTCCTTTGAGTTTCAAACTTGCGTTCGTCCTCCC
+
GGGGGGGCGGGGGGGGGGGFGGGGGGFEEGGGGGGGGGGGGGGGGGGGGGGGGGGGGFEFGGGGGGGGEGGGGGGGGGFFFGGGGGGGGGGGGGGGGGGGCGGGGGGGGGGGGGGGGGGGGGGGGGGGGGGGGDEGGGGGGG+@EGGGGDEFGGFGEFGGFGGGGDG5DFGFGGGGGGCA?FG?GEFFFFF4ABGF@EEGFFFFFFFF@FFFFFGFFFGFGFFGCF8;FGBFDF3,64C;FFFFFF9:?:CFDGGAA<9<09F<<4:2))6)-,7D<07)))/8)
@M02542:52:000000000-J9N43:1:1101:20725:10048 1:N:0:GTGAAA
CGGTTTGTCACCGGCAGTCTCATTAGAGTGCCCTTTCGTAGCAACTAATGACAAGGGTTGCGCTCGTTGCGGGACTTAACCCAACATCTCACGACACGAGCTGACGACAGCCATGCAGCACCTGTGTCCAGGTTCTCTTTCGAGCACTCCCACATCTCTGCAGGATTCCTGGCATGTCAAGGGTAGGTAAGGTTTTTCGCGTTGCATCGAATTAAACCACATCATCCACCGCTTGTGCGGGTCCCCGTCAATTCCTTTGAGTTTCAACCTTGCGGCCGTACTCCC
+
GGGGGGGGGGGGGGGGGGGGGFGGGGGGGGGGGGGGGGGGGGGGGGGGGGGGGGGGGGGGGGGGGGGGGGGGGGGGGGGGGGGGGGGGFGGGGGGGGGGGGGGGGGGGGGGGGGGGFGGGGGGGGGGGGGGGGGGGGGGGGGGGGGGGGGGGGGGGGGGGGGFCGGGGGGGGGFGGGGGGGGGGGGGGGGGGGGGGGGGGGGGGGGGGDGGGFGGGGGGFFFGGGGGGFGGGGGGF+?EGG>@FGGFEGGGFFDAFFGFBGGFFFFFFFFFGGD:D>;F?BFFFF
@M02542:52:000000000-J9N43:1:1101:10994:10050 2:N:0:GTGAAA
CGGTTTATCACCGGCAGTCTCCCTAGAGTTCCCGACTTAACTCGCTGGCAACTAAGGATAGGGGTTGCGCTCGTTGCGGGACTTAACCCAACATTTCACAACACGAGCGGACGACAGCCATGCAGCACCTGTCTTACGGTTCCCGAAGGCACAACCGCATCTCTGCAGTCTTCCGTAGATGTCAAGAGTAGGTAAGGTTCTTCGCGTTGCGTCGAATTAAACCACATGCTCCACCGCTTGTTCGGGCCCCCGTCAATTCATTTGAGTTTTAATCTTGCGACCGT
+
GGEFGGGGGGGGGGGGGGGEFFGGGGGGGGGGGGGGGGGGGGGGGGGGDFGGGGGGGGGGGFFGGGGGGGGGEFGGGGGGGGGGDFGGGGFGGGGGGGFGGGFGGGGGGGGGGGGCFGCFF8>:EGGFGGCEGGGCGFEEGGGGGGEGGGF5:FGGG5:E59B=79CGE4CCCGGGCEGFF978CEFFAA:ACCFGGFFC*;8<?>.76B9;(2)7?FEF>)2;EC)5<*-,)<FB,2*14)61<4203>D<(17,54=:AFB).(.-644,).)::@0)0..7
@M02542:52:000000000-J9N43:1:1101:23490:10071 1:N:0:GTGAAA
CGGTTTATCACCGGCAGTCTCCCTAGAGTTCCCGACTTAACTCGCTGGCAACTAAGGATAGGGGTTGCGCTCGTTGCGGGACTTAACCCAACATTTCACAACACGAGCTGACGACAGCCATGCAGCACCTGTCTTACGGTTCCCGAAGGCACAACCGCATCTCTGCAGTCTTCCGTAGATGTCAAGAGTAGGTAAGGTTCTTCGCGTTGCGTCGAATTAAACCACATGCTCCACCGCTTGTGCGGGCCCCCGTCAATTCATTTGAGTTTTAATCTTGCGACCGT
+
GGGGGGGGGGGGGGGGGGGGGGGGGGEEFFGGGGGGGGGGGGGGGGGGGGGGGGGGGGGGGGGGGGGGGGGGGGGGGGGGGGGGGGGGGGGGGGGGGGGGGGGGGGGGGGGGGGGGGGGGGGGGGGGGGGGGGGGGGGGGGGGGGGGGGGGGGGGGGGGGGGGGGGGGGG?FGGGGGGGGGGGGGGGGGGGGGFGGGCGGGGGGGGGGGGGGFGGGGGGGGGGGGGGGGEGGGDGGGDGGGFFGGGFFGGGF5DBEADG=DGFFFF>AFFFGGC?FFFF>B9@E
@M02542:52:000000000-J9N43:1:1101:7792:10073 1:N:0:GTGAAA
CCCCACCTTCCTCCGGTTTGTCACCGGCAGTCTCATTAGAGTGCCCTTTCGTAGCAACTAATGACAAGGGTTGCGCTCGTTGCGGGACTTAACCCAACATCTCACGACACGAGCTGACGACGGCCATGCAGCACCTGTGTCCAGGTTCTCTTTCGAGCACTCCCACATCTCTGCAGGATTCCTGGCATGTCAAGGGTAGGTAAGGTTTTTCGCGTTGCATCGAATTAAACCACATCATCCACCGCTTGTTCGGGTCCCCGTCAATTCCTTTGAGTTTCAACCTTGCGGCCGTACTCCCC
+
CCCCCGGGGGGGGGGGGGGGGGGGGEEGGGGG9FGGGEAFGEGGGGGGGGGGGGGGGGFGDGG9FGGDGGGGGFGGCGGGGGGGGGDGGGGGGGGGGDFFGFE<BFGGDFEGGGGGGGEECBCGGGFFFGCFDGGC=FGGGFCFGEC<CFFFGC7FEFDGCEGGG@CFGGGGGGGF@CFGGFGGGGGGGAGF@AFEBECCCGC:8CGGG7<:CFGEEEC;A;*AF5<FFGF*>7CFGFGGGGFGD8CFE+<CECC5F?FCAD>DGFC@B:56<5CF7:<668:A)893CGD5122<BFD
@M02542:52:000000000-J9N43:1:1101:8172:10107 1:N:0:GTGAAA
CGGTTTGTCACCGGCAGTCTCTCTAGAGTGCCCTTTCGTAGCAACTAGAGACAAGGGTTGCGCTCGTTGCGGGACTTAACCCAACATCTCACGACACGAGCTGACGACAGCCATGCAACACCTGTGTCCACTTTCTCTTTCGAGCACCTAATGCATCTCTGCTTCGTTAGTGGCGTGTCAAGGGTAGGTAAGGTTTTTTGCGTTGCATCGAATTAATCCACATCATCCACCGCTTGTGCGGGTCCCCGTCAATTCCTTTGAGTTTTAATCTTGCGACCGTACTCC
+
GGGGGGDGGGGGGGGGGGGGGFGGGGGGGFFGGGGGGGGGGGGGGGGEGGFGGGGGDGGGGGGGGGGFGGGGGGGGFFGGGGGGGFGGGGGGGGGGGGGGGGGGGGDGGGGGGGGGGGGGCFGFCFGGGGGGGGGGGGGGGDGGGGGGGGGGFGGGGGGGGGGGGGGGGGGGFGGGGGG,BFGG8,FFCCCFGGCFFF*3?EGGEC9ECGFFFGGC7<?FFFFGGGFGFFGGGGGGFFGDGFFGFG:BEC75@FAFAFG47<:@AFF?D<BG7>55;>1:6<:*9
@M02542:52:000000000-J9N43:1:1101:12373:10110 2:N:0:GTGAAA
CGGTTTATCACCGGCCGTCTCCCTAGAGTTCCCGACTTAACTCGCTGGCAACTAAGGATAGGGGTTGCGCTCGTTGCGGGACTTAACCCAACATTTCACAACACGAGCTGACGACAGCCATGCAGCACCTGTCTTACGGTTCCCGAAGGCACAACCGCATCTCTGCAGTCTTCCGTAGATGTCAAGAGTAGGTAAGGTTCTTCGCGTTGCGTCGAATTAAACCACCTGCTCCACCGCTCGTGCGGGCCCCCGTCAATTCATTTGAGTTTTAATCTTTCGACCGT
+
GGGGGGGGGGGGGGG+FGGFGGGGGGGGGGGGGGGGGGGGGGGGGGGGGGGGGGGGG9FFGGGGGGGGGGGGGGGGGGGGGGGGGGGGGGGGGGGGGGGGGGGGGGGGGGGGGD>CGGGGGGGGFFGGGGGGGGGGGGGGGGGGGGDCFGGGFGGGGGGGGCFGGGGGGGGFGGGGGEDFFFFFFEFFFFFFE=FGG+AGFFFFFB)60>B>;09>FFG6F><5**)(2*.,)0<066D>9(49>>FFFFC)4C*4<9?266B)664<>BA)6)6F*653)775
@M02542:52:000000000-J9N43:1:1101:19274:10111 1:N:0:GTGAAA
CGGTTTATCACCGGCAGTCTCCCTAGAGTTCCCGACTTAACTCGCTGGCAACTAAGGATAGGGGTTGCGCTCGTTGCGGGACTTAACCCAACATTTCACAACACGAGCTGACGACAGCCATGCAGCACCTGTCTTACGGTTCCCGAAGGCACAACCGCATCTCTGCAGTCTTCCGTAGATGTCAAGAGTAGGTAAGGTTCTTCGCGTTGCGTCGAATTAAACCACATGCTCCACCGCTTGTGCGGGCCCCCGTCAATTCATTTGAGTTTTAATCTTGCGACCGT
+
GGGGGGGGGGGGGGGGGGGGGGGGGGGGGGGGGGGGGGGGGGGGGGGGGGGGGGGGGGGGGGGGGGGGGGGGGGGGGGGGGGGGGGGGGGGGGGGGGGGGGBFGGGGGGGGGGGGGGGGGGGGGGGGGGGGGGGGGGGGGGGGGGGGGGGGGGGGGGGGGGGGGFGGGGGGGGGGGGGGGGGGGGGGGGGGGGGGGGGGGGGGGGGGGGGGGF=EGGGGGGGGGGGGCF9CGGGGGGGGGG:FGGDEFGGGFFG?FBFGFGG>F<B:AFFBGFFFG<A;;>FFF
@M02542:52:000000000-J9N43:1:1101:14025:10142 2:N:0:GTGAAA
CGAGTTGACCCCGGCGGTCTCCTGTGAGTCCCCAACCTCCCGAAGGAGTTGCTGGCAACACAGGACAAGGGTTGCGCTCGTTGCGGGACTTAACCCAACATCTCACGACACGAGCTGACGACAGCCATGCACCACCTGTACACCGACCACAGGGGGGGCACTATCTCTAATGCTTTCCGGTGTATGTCAAGCCTTGGTAAGGTTCTTCGCGTTGCGTCGAATTAAGCCACCTGCCCCGCCGCTTGTGCGGGCCCCCGTCAATTCCTTTGAGTTTTAGCCTTGCGG
+
GGGGGGGGGGGGGGGGGGGEGGGGGGGGGGGGGGGGGGGGGGGGGGGGGGGGGGFGGGGGGFGGGGGGGGGGGGGGGGGGGGGGGGGGGGGGGGGGGGGGFGGGFGGGGGGGGGGGGGGGGGGGGGGDGGCGGGGDGGGFFFGGDGGGDEDFGGGGCEGGGGGCF:C7CFF47@FGFGGFFGGFG9FFFFFFFFFGD+0?@FFFDFFFF>>E>>C75;*7C:BCCFF:**(.)8)433>>663?5:)-(4<CBGG61()48@F2<44A44(6<<B7*1//=))55
@M02542:52:000000000-J9N43:1:1101:14239:10143 1:N:0:GTGAAA
CGGTTTATCACCGGCAGTCTCCCTAGAGTTCCCGACTTAACTCGCTGGCAACTAAGGATAGGGGTTGCGCTCGTTGCGGGACTTAACCCAACATTTCACAACACGAGCTGACGACAGCCATGCAGCACCTGTCTTACGGTTCCCGAAGGCACAACCGCATCTCTGCAGTCTTCCGTAGATGTCAAGAGTAGGTAAGGTTCTTCGCGTTGCGTCGAATTAAACCACATGCTCCACCGCTTGTGCGGGCCCCCGTCAATTCATTTGAGTTTTAATCTTGCGACCGT
+
GGGGGGGGGGGGGEGGGGGFGGGGGGGGGGGGGGGGGGGGGGGGGGGGGGGGGGGGFGGGGGGGGGGGGGGGGGGGGGGGGGGGGGGGGGGGGGGGGGGGGGGGGGGGGGGGGGGGGGGGGGGFGGGGGGGGGGGGGGGGGGGGGGGGGGGGGGGGGGGGGGGGGGGGGGGGGGGGGEGGGGGGGGGGGGGGGGGGGGGGGGGGGGGGGGGGFGGFGGFGGGGGGGGFF9EFFGGDDGGGGFFGGGFBGGGFFGBD>FGFGGDF<?AA><A67:@F>AB>>FFF
@M02542:52:000000000-J9N43:1:1101:12882:10154 2:N:0:GTGAAA
CGGTTTATCACCGGCAGTCTCCCTAGAGTTCCCGACTTAACTCGCTGGCAACTAAGGATAGGGGTTGCGCTCGTTGCGGGACTTAACCCAACATTTCACAACACGAGCTGACGACAGCCATGCAGCACCTGTCTTACGGTTCCCGAAGGCACAACCGCGTCTCTGCAGTCTTCCGTAGATGTCAAGAGTAGGTAAGGTTCTTCGCGTTGCGTCGAATTAAACCACATGCTCCACCGCTTGTTCGGGCCCCCGTCAATTCATTTGAGTTTTAATCCTGCCACCGT
+
GGGGGGGGGGGGGGG@CFFEFGGGGGFGGGGGGGGGGGFGGGGGGGGGGGGGGGGGGFG<FGGGGFGFGGGGGGFGGGGGGGGGGGGGGGGGGFGGGGGGGGFGGGGGGGGGGGGGGGGGGGGGGGGGGGFGGFGGGGGGGEFGGDEEEGCFGGGGGGC8CEFCFCEC?FGFCFGGGCC67<@FG@FFF6:B<FFCGEBFFFFFFF:B>F>>B6DFF5CFGFBFG56447::F>FB>,903))(7;0(-47C1**(.)06.64.51<4<<<2A4):06))*0).
@M02542:52:000000000-J9N43:1:1101:15492:10157 2:N:0:GTGAAA
CGAGTTGACCCCAGCGGTCTCCTGTGAGTCCCCAACCTCCCGAAGGAGTTGCTGGCAACACAGGACAAGGGTTGCGCTCGTTGCGGGACTTAACTCAACATCTCACGACACGAGCTGACGCCAGCCATGCACCACCTGTACACCGACCACAAGGGGGGCACTATCTCTAATGCTTTCCGGTGTATGTCAAGCCTTGGTAAGGTTCTTCGCGTTGCGTCGAATTAAGCCACATGCTCCGCTGCCTGGCCGGGCCCCCGGCAATTCCTTTGAGTTTTAGCCTTGCGG
+
GGGDG6C<@EGEGGGGGGGGGGG<FEGGGGG@FGDG>FECCEEGGGGGGC,FFDFGF9@FGFFAFGCF,AFCFCE:FGGGFFDGDEEDGCFCFG,C?FEE8E,CFFEDC@FFF+=F:F8@+>CCFDGF8D,;:DF66D@,@CFGEEGG>FEG,>*83::8=A6<<+39<7?B?9FFFGDED***:)199***-/>C4<@DFF9@49?B::>E>057.)157.8CEDF?FD<?*/*.385(,((,1((.7>))-5D>0(5((01<2-..))(...679*6*9)))0
@M02542:52:000000000-J9N43:1:1101:5779:10168 2:N:0:GTGAAA
CGAGTTGACCCCGGCGGTCTCCCGTGAGTCCCCATCACCACGAAGGGCATGCTGGCAACACGGGACAAGGGTTGCGCTCGTTGCGGGACTTAACCCAACATCTCACGACACGAGCTGACGACAGCCATGCACCACCTGTACACCGACCACAAGGGGGGCACTATCTCTAATGCTTTCCGGTGTATGTCAAGCCTTGGTAAGGTTCTTCGCGTTGCGTCGAATTAACACACATTCTCCGCCGCTTGTGCGGGCCCCCGGCAAATCCTTTTAGTTTTAGCCTTTCGG
+
GGFDGGGFGDGGGGGGGCF@FGGGGGGGGGGGGGGGGGGGGGCGEFGGGFFFGGGGGGGGGGEFGGGGEFG<FCGDGGGGGGGGDCE>FGEEFFCF7D7FFG=F=EFGGGGGGGEGGGGGGCCEGGGG7C9DFGFGBFF;@EFG*B8E@FGG58EEC?CCEF?FF9EGE7ABFC0<*?DB>EGFG296*96709>FGFF7??=9<FFF0@(82(*8.58)9)3<@+14*9::*946)4*((4((.8)633D54CG>((7(()153)64):3><)6>**0*969))
@M02542:52:000000000-J9N43:1:1101:9110:10196 1:N:0:GTGAAA
CGGTTTGTCACCGGCAGTCTCTCTAGAGTGCCCTTTCGTAGCAACTAGAGACGAGGGTTGCGCTCGTTGCGGGACTTAACCCAACATCTCACGACACGAGCTGACGACAGCCATGCAGCACCTGTGTCCACTTTCTCTTTCGAGCACCTAATGCATCTCTGCTTCGTTAGTGGCATGTCAAGGGTAGGTAAGGTTTTTCGCGTTGCATCGAATTAATCCACATCATCCACCGCTTGTGCGGGTCCCCGTCAATTCCTTTGAGTTTTAATCTTGCGACTGTACTCC
+
GGGGGGGGGGGGGGGGGGGGFGGGGGGGGGGGGGGGGGGGGGGGGGGGGGGGGGGGGGGGGGGGGGGGGGGGGGGGGGGGGGGGGGGGFGGGGGGGGGGEGGDEFFGGGGGGGGFGFGGGGGFFFGG9FGGGGFGGGGGGGDGGGGGGGGGGGGGFFCGGEGGGGGGFCFGCDEFFFEGFGGGGEGGGFGGGEFGGGGGGGGGGGGEGGGGF;>?FFG<76CEGGEFFG6FDEC58CCFDC>FGGFFEGGCDFGABAGF@:<>F2><?AA<7:DED909<DF?9@
@M02542:52:000000000-J9N43:1:1101:13125:10210 2:N:0:GTGAAA
CGGTTTATCACCGGCAGTCTCCCTAGAGTTCCCGACTTAACTCGCTGGCAACTAAGGATAGGGGTTGCGCTCGTTGCGGGACTTAACCCAACATTTCACAACACGAGCTGACGACAGCCATGCAGCACCTGTCTTACGGTTCCCGAAGGCACAACCGCATCTCTGCAGTCTTCCGTAGATGTCAAGAGTAGGTAAGGTTCTTCGCGTTGCGTCGAATTAAACCACATGCCCCACCGCTTGTGCGGGCCCCCGTCAATTCATTTGAGTTTTAATCTTTCGACCGT
+
GGGGGGGGGGGGGGG@FGGDGGGGGGGGGGGGGGGGGGGGGGGGGGGGGGGGGGGGGFFFFGGGGGGGGGEGGGGGGGGGGGGGGGGGGGGGGGGGGGGGGGGGGGGGGGGGGGGGGGGFGGGGGGGGGGGGGGGGGCCFGGGGGGGGGGGGGGGGGGEEGGGGGGFCFGFFFFEGGG4CFFFFGFFFFFFF<CFGGGFGFFFADFE9@B9>>>CFFFEF=A:F8*<>G*(477B(20C6?)6:@61226D385*-6AFB97FDA?A<<<<?<6):*8)05<>)
@M02542:52:000000000-J9N43:1:1101:27718:10215 1:N:0:GTGAAA
CGGTTTGTCACCGGCAGTCTCTCTAGAGTGCCCTTTCGTAGCAACTAGAGACAAGGGTTGCGCTCGTTGCGGGACTTGACCAAACATCTCACGACACGAGCTGACGACAGCCATGCAGCACCTGTATGAAAGTAAGTACCATCCCGTTAAGGACAGGTTTTCTTGTTCATATGTCAAGGGCTGGTAAGGTTTTGCGCGTTGTATCGAATTAAACCACATGCTCCACCGCCTGTGCAGGCCCCCGTCAATTCCTTTGAGTTTCGGTCTTGCGACCGTACTCCCC
+
GGF@@FGGDFFC,7@F:E<EF9FCFG9FGACFFFGFAEFC6FAFE<8FD,EFGDGFGGF:@FFCGGFCFEFGCD=FEGGGEFCD4EECBFD?FEE+=FGBFCGGEGG7>CEFGGGGF?DGGGEGGFCFFDFGFFFGGGCFGF<>CEB>C<FDGFCFCFEFFF;FCF9=FFF9<C@;CC,1>>F:F9CFG?9CE,C*B==C889FC=F<68F9A<0;FF9FF@;EF=8/8CECC89C?FGG<>BD*95>:FD*@F4@)/:@F70>6::<FA>CDCDC0(:>3?>
@M02542:52:000000000-J9N43:1:1101:11826:10221 1:N:0:GTGAAA
CGGTTTATCACCGGCAGTCTCCCTAGAGTTCCCGACTTAACTCGCTGGCAACTAAGGATAGGGGTTGCGCTCGTTGCGGGACTTAACCCAACATTTCACAACACGAGCTGACGACAGCCATGCAGCACCTGTCTTACGGTTCCCGAAGGCACAACCGCATCTCTGCAGTCTTCCGTAGATGTCAAGAGTAGGTAAGGTTCTTCGCGTTGCGTCGAATTAAACCACATGCTCCACCGCTTGTGCGGGCCCCCGTCAATTCATTTGAGTTTTAATCTTGCGACCGT
+
GGGGGGGGGGGGGGGGGGGGGGGGGGGGGGGGGGGGGGGGGGGGGGGGGGGGGGGGGGGGGGGGGGGGGGGGGGGGGGGGGGGGGGGGGGGDFGGGGGGGGGGGGGGGGGGGGGGGGGGGGGGGGGGGGGGFGGGGGGEGGGGFGFGFGGGGGGGGGGGGGGGGGGGFFBEFGGGGGGGGGGGGGGGFGGFGEFFGGGGGGGGFEGGG5CCEEGGGGGFFGGGGFGGGGFEGGGGDGDGG<4FGGGFFCDDB:C?FACFFGG>=<BAA9ABFGC?FFFF>;>FE
@M02542:52:000000000-J9N43:1:1101:15416:10247 1:N:0:GTGAAA
GTCCACACCTTCCTCCGGTTTATCACCGGCAGTCTCCCTAGAGTTCCCGACTTAACTCGCTGGCAACTAAGGATAGGGGTTGCGCTCGTTGCGGGACTTAACCCAACATTTCACAACACGAGCTGACGACAGCCATGCAGCACCTGTCTTACGGTTCCCGAAGGCACAACCGCATCTCTGCAGTCTTCCGTAGATGTCAAGAGTAGGTAAGGTTCTTCGCGTTGCGTCGAATTAAACCACATGCTCCACCGCTTGTGCGGGCCCCCGTCAATTCATTTGAGTTTTAATCTTGCGACCGTCC
+
CCCCCGGGGGGGGGGGGGFGGGGFDFGEGGGGGGGGGGGGGGFGGGGFFEFGGGDGGGGGGGDGGGGEFGGGGGFFFFGGGGGGGGGGGGGGGGGEEGGGGGGGGFGGGGGGGGGGGGGDGGGGEFFCFGGGGGGGGFGDGFCF,>FGGGFGGGGGGGGGGGGGGFGGGGGGG>EFFFGGGGGGGGGGGGGGGDFGGGGGGGGGGGGGGGGGFGGGGFGGGGGGGGGGBGFGGFEDFGGC5FEGGCFGGF=ECC=F*))97).<ED<>D52F4CFFGG<B:<B4<A0:DDF7)9>>BBE))
@M02542:52:000000000-J9N43:1:1101:9269:10278 1:N:0:GTGAAA
CGGTTTGTCACCGGCAGTCTCTCTAGAGTGCCCTTTCGTAGCAACTAGAGACAAGGGTTGCGCTCGTTGCGGGACTTAACCCAACATCTCACGACACGAGCTGACGACAGCCATGCAGCACCTGTGTCCACTTTCTCTTCCGAGCACCTAATGCATCTCTGCTTCGTTAGTGGCATGTCAAGGGTAGGTAAGGTTTTTCGCGTTGCATCGAATTAATCCACATCATCCACCGCTTGTGCGGGTCCCCGTCAATTCCTTTGAGTTTTAATCTTGCGACCGTACTCC
+
GGGGGGGGGGGGGGGGGGGGGGGGGGGGGGGGGGGGGGGGGGGGGGGGFGGGGGGGGGGGGGGGGGGGGGGGGGGGGGGGGGGGGGGGFGGGGGGGGGGGGGGGGGGGGGGGGGGGGGGGGGGGGGGGGGGGGGGGGGGGGGDEGGGGGGGGGGGGGGGGGGGGGGGGGGGGGGGGGG9>FGGGGCEFGGGGGGGGGGFGGGGGCEGFCEGGFGGGGGCGGGGGGFCGCGGEGGGGGDCDGFFGGFFFGGGFFGFFFGFFGFBFA<53A<AFFF:99>B?BF@=?
@M02542:52:000000000-J9N43:1:1101:16177:10291 1:N:0:GTGAAA
CGAGTTGACCCCGGCGGTCTCCCGTGAGTCCCCAACCTCCGAAGAGTTGCTGGCAACACGGGACAAGGGTTGCGCTCGTTGCGGGACTTAACCCAACATCTCACGACACGAGCTGACGACAGCCATGCACCACCTGTACACCGACCACAAGGGGGGCACTATCTCTAATGCTTTCCGGTGTATGTCAAGCCTTGGTAAGGTTCTTCGCGTTGCGTCGAATTAAGCCACATGCTCCGCCGCTTGTGCGGGCCCCCGTCAATTCCTTTGAGTTTTAGCCTTGCGGCC
+
GGGGGGGGGGGGGGGGGGGGGGGGGGGGGGGGGGGGGGGGGGGGGGGGGGGGGGGGGGGGGGGGGGGGGGGGGGGGGGGGGGGGGGGGGGGGGGGGGGGG9FGGGGGGGGGGGGGGGGGGGGGGGGGGGGGGGGGGGGGGGGGEGGGGGGGGGGGGGGGGGGG@FGGGGGGGGGGGGGGDGGGGGGGCFGGGGGGGFGGGFGGGGGGGGGGEFGGGGGGGGGGGGGCGGGFFFEGGDGEG5::5<CBB*)9@EGF>:5D@FCAFF<A)3:<FF>@C?BD?FFFF>
@M02542:52:000000000-J9N43:1:1101:13290:10305 1:N:0:GTGAAA
CGGTTTATCACCGGCAGTCTCCCTAGAGTTCCCGACTTAACTCGCTGGCAACTAAGGATAGGGGTTGCGCTCGTTGCGGGACTTAACCCAACATTTCACAACACGAGCTGACGACAGCCATGCAGCACCTGTCTTACGGTTCCCGAAGGCACAACCGCATCTCTGCAGTCTTCCGTAGATGTCAAGAGTAGGTAAGGTTCTTCGCGTTGCGTCGAATTAAACCACATGCTCCACCGCTTGTGCGGGCCCCCGTCAATTCATTTGAGTTTTAATCTTGCGACCGT
+
GGGGGGGGGGGGGGGGGGGGGGGGGGGGGGGGGGGGGGGGGGGGGGGGGGGGGGGGGGGGGGGGGGGG>FGGGGGEFCFGGGFFGGGGGGGGGGGGGGGGFGGGGGDGGGGGEGGGGGGGF<=D>FGFGGGGGGGGGGGGGGGGGGGGGGGGGGGGGGGGGFGGGGGGGGGGGGGGGGGGGCCFGGGGGGGGGGGGGGGGGGGGGGGGGGGGFGCFFGGGGGGGFGGC8<EGGGFGGGGFG?FGGGFFGGGFDD?FBGGF>G>FBFFFFFFGGFFF<BFBFFB>
@M02542:52:000000000-J9N43:1:1101:4508:10365 1:N:0:GTGAAA
CGGTTTGTCACCGGCAGTCTCCCTGGAGTGCTCTTGCGTAGCAACTAGGGACAAGGGTTGCGCTCGTTGCGGGACTTAACCCAACATCTCACGACACGAGCTGACGACAGCCATGCAGCACCTGTGTTATGGCTCCCTTTCGGGCACCCCCACCTCTCAGCAGGGTTCCATACATGTCAAGGGTAGGTAAGGTTTTTCGCGTTGCATTGAATTAATCCACATCATCCACCGCTTGTGCGGGTCCCCGTCAATTCCTTTGAGTTTTAATCTTGCGACCGTACTCCC
+
GGGGGGGGGGGGGGGGGGGGGGGGGGGGGGGGGGGGGGGGGGGGGGGGGGGGGGGGGGGGGGGGGGGGGGGGGGGGGGGGGGGGGGGGGGGGGGGGGGGGGGGGGGGGGGGGGGGGGGGGGGGGGGGGGGGFGGGGGFDGGGGGEGGGGGGGGGGGFFGGGFGGGGGGGGGGGGGGGGGGGGGGGGGGGGGGGGGGGCEGGGGGGGGGGGGGFGGGGFGGGGGGGGGGGG=EEGGGCFGGGFFGFFEFGGGFFCAFFGGFDFABDA?FFFFFFCBG>>?FF?BFF
@M02542:52:000000000-J9N43:1:1101:21282:10374 1:N:0:GTGAAA
CGAGTTGACCCCGGCGGTCTCCCGTGAGTCCCCATCACCCCGAAGGGCATGCTGGCAACACGAGACAAGGGTTGCGCTCGTTGCGGGACTTAACCCAACATCTCACGACACGAGCTGACGACAGCCATGCACCACCTGTACACCGACCACAAGGGGGGCACTATCTCTAATGCTTTCCGGTGTATGTCAAGCCTTGGTAAGGTTCTTCGCGTTGCGTCGAATTAAGCCACATGCTCCGCTGCTTGTGCGGGCCCCCGTCAATTCCTTTGAGTTTTACCCTTGCGG
+
GGGGGGGGGGGGGGGGGGGGGGGGGGGGGGGGGGGGGGGGGGGGGGGGGGGGGGGGGGGGGGGGGGGGGGGGGGGGGGGGGGGGGGGGGGGGGGGGGGGGGGAFFGGGGGGEGGGGGGGGFGEGGGGGFFGGGGGGGGGGGGGGGGGGGGGGGG>ECEE5EG89C9E9<0CCGCF<FGGD:*;C<E<A@CFGFC9<<<9:C63+<<CF=EEE57CC):8CEFGFCEGG6F66+<+AF<ED54?79C6@E3/>DGFF>:D)90-=BAF92<1:C*1:)54?((9.)
@M02542:52:000000000-J9N43:1:1101:28774:10376 1:N:0:GTGAAA
CGAGTTGACCCCGGCGGTCTCCTGTGAGTCCCCAACCTCCCGAAGGAGTTGCTGGCAACACAGGACAAGGGTTGCGCTCGTTGCGGGACTTAACCCAACATCTCACGACACGAGCTGACGACAGCCATGCACCACCTGTACACCGACCACAAGGGGGGCACTGTCTCTAATGCTTTCCGGTGTATGTCAAGCCTTGGTAAGGTTCTTCGCGTTGCGTCGAATTAAGCCACATGCTCCGCTGCTTGTGCGGGCCCCCGTCAATTCCTTTGAGTTTTAGCCTTGCGG
+
GGGGGGGGGGGGGGGGGGGGGGGGGGGGGGGGGGGGGGGGGGGGGGGGGGGGGGGGGGGGGGGGGGGGGGGGGGGGGGGGGGGGGGGGGGGGGGGGGGGGGGGGGGGGGGGGGGGGGGGGGGGGGGGGGGGGGGGGGGGGGGGGGGGGGGGGGGGGGGGGGGGGGGGGGGGGGGGGGGGGGGGGGGGGGGGGGGGGGGGGGGGGGGGGGGGGFGGGGGGGGGGGGGGGGGGGGGGGGGGGGFFDCDFFGGGFFGFFB59:DGBFFFFFB<BGGGFDFF047)<DB
@M02542:52:000000000-J9N43:1:1101:21039:10379 1:N:0:GTGAAA
CGGTTTATCACCGGCAGTCTCCCTAGAGTTCCCGACTTAACTCGCTGGCAACTAAGGATAGGGGTTGCGCTCGTTGCGGGACTTAACCCAACATTTCACAACACGAGCTGACGACAGCCATGCAGCACCTGTCTTACGGTTCCCGAAGGCACAACCGCATCTCTGCAGTCTTCCGTAGATGTCAAGAGTAGGTAAGGTTCTTCGCGTTGCGTCGAATTAAACCACATGCTCCACCGCTTGTGCGGGCCCCCGTCAATTCATTTGAGTTTTAATCTTGCGACCGTT
+
GGGGGGGGGGGGGGGGGGGGGGGGGGGGGGGGGGGGGGGGGGGGGGGGGGGGGGGGGGGGGGGGGGGGGGGGGGGGGGDGGGGGGGGGGGGGGGGGGGGGGDGGGGGGGGGGGGGGGGGGGGGGGGGGGGGGGGGGGGGGGGGGGGGGGGGGGGGGGGGGGGGGGGGGGGGGGGGGGGGGGGGGGGGGGGGGGGGGGEGGGGGGGGGGGGDGBGGGGGGGGGGGGGGGGFGGFFGGEGGGGFFGGGFDGGGBFG?E<GGFGGF4<B<BFFFDGFFG5<>FFFDD)
@M02542:52:000000000-J9N43:1:1101:14739:10385 1:N:0:GTGAAA
CGGTTTGTCACCGGCAGTCTCATTAGAGTGCCCTTTCGTAGCAACTAATGACAAGGGTTGCGCTCGTTGCGGGACTTAACCCAACATCTCACGACACGAGCTGACGACGGCCATGCAGCACCTGTGTCCAGGTTCTCTTTCGAGCACTCCCACATCTCTGCAGGATTCCTGGCATGTCAAGGGTAGGTAAGGTTTTTCGCGTTGCATCGAATTAAACCACATCATCCACCGCTTGTGCGGGTGCCCGTCAATTCCTTTGAGTTTCAACCTTGCGGCCGTACTCCC
+
GGGG>FGGFGFGGGGGGGGDFCFGGCFGCFFGGGGGFGGFGGFGCGFGA@EFG9FCGCFFGGGGGGGGGGGGGGEE<EFFGGGGGFFGGGGCF7CGGGGCFGGFG7?FEEECFFGGGGGFGGFGFGGGFCGGGCCFAFFGFGCGGGFGGGGGCFGGDC<B:;FGGFGDFGGFGGGGGG@;FFF<EEFE<EFGFG9:;>=EE8B8CFGG5*?+:FFG7CFGCC+ACC@@GGEGGCF@C7=5)4)1*7<7CCD6*:<?AGGFCFFFFA4A?0<745)99B>:?FF)7
@M02542:52:000000000-J9N43:1:1101:11736:10393 1:N:0:GTGAAA
CGGTTTGTCACCGGCAGTCTCCCTGGAGTGCTCTTGCGTAGCAACAAGGGACAAGGGTTGCGCTCGTTGCGGGACTTAACCCAACATCTCACGACACGAGCTGACGACAGCCATGCAGCACCTGTGTCCCGGTCCCCGAAGGGAACCCTGCATCTCTGCAGGTAGCCGGGCATGTCAAGGGCTGGTAAGGTTCTGCGCGTTGCTTCGAATTAAACCACATGCTCCACCGCTTGTGCGGGCCCCCGTCAATTCCTTTGAGTTTCGGTCTTGCGACCGTACTCCCC
+
GGGGGGGGGGGGGGGGGGGGGGGGGGGGGGGGGGGFGGGGGGGGGGGGGGGGGGGGGGGGGGGGGGGGGGGGGGGGGGGGGGGGGGGGGGGGGGGGGGGGGGGGGGGGGGGGGGGGGGGGGGGGGGGGGGGGGGGGGGGGGGGGGGGGGGGGGGGGGGGGGGGGFGGGGGGGGGGGGGGGGGGGGGGGGGCFGGGGGGGGGGGGGGEGGGGGFGGGFGFFFFFGGGGGGGGGGGGFGGGGGFFGGDFFGGGFFGFFF9CFFGF:BFFFFAFGGGB<?<?<:BFE
@M02542:52:000000000-J9N43:1:1101:29324:10418 1:N:0:GTGAAA
CGGTTTATCACCGGCAGTCTCCCTAGAGTTCCCGACTTAACTCGCTGGCAACTAAGGATAGGGGTTGCGCTCGTTGCGGGACTTAACCCAACATTTCACAACACGAGCTGACGACAGCCATGCAGCACCTGTCTTACGGTTCCCGAAGGCACAACCGCATCTCTGCAGTCTTCCGTAGATGTCAAGAGTAGGTAAGGTTCTTCGCGTTGCGTCGAATTAAACCACATGCTCCACCGCTTGTGCGGGCCCCCGCCAATTCATTTGAGTTTTAATCTTGCGACCGT
+
GGGGGGGGGGGGGGGGGGGFGGGGGGGGGGGGGGGGGGGGGGGGGGGGGGGGGGGGGGGGGEGGGGGGGGGGGGGGGGGDEGGGGGGGGGGGGGGGGGGFGGGGGGGGGGGGGGGGGGGFGGGFAFGGGGGGGGGGGGGGGGGGDGGGGDFGGGGGGGGGGGGGGGGGGGGGGGGGGGGGGGGGGGGGGGGGGGGGGCFGGGGGGGGGDGGGDGGFGGGGGCGGGGFFG97EFGGGGGGGGFFG=DDEGGGFFD0>?CCBGGFF2?FBFFFFGGFGFFFBF>EF
@M02542:52:000000000-J9N43:1:1101:27190:10435 1:N:0:GTGAAA
CGGCTTATCACCGGCGGTTTCTTTAGAGTGCCCAACTAAATGATGGCAACTAAAGACGAGGGTTGCGCTCGTTGCGGGACTTAACCCAACATCTCACGACACGAGCTGACGACAGCCATGCAGCACCTGTGTGCTAGCCAGCCGAACTGAAGAAATCCATCTCTGGAAATCATACTAGCCATGTCAAACGCTGGTAAGGTTCTGCGCGTTGCTTCGAATTAAACCACATGCTCCACCGCTTGTGCAGGCCCCCGTCAATTCCTTTGAGTTTTAATCTTGCGACCG
+
GGGGGGGGGGGGGGGGGGGGGGGGGGGGGGGGGGGGGGGGGGGGGGGGGGGGGGGGGGFGGGGGGGGGGGGGGGGGGGGGGGGGGGGGGGGGGFGGGGGGGGGGGGGGGGGGGGGGGGGGGGGGGFGGGGGGGGGGGGGGGGGGGGGGGGGGGGGGGGGGGGGGGGGGGGGGGGGGGFDGGGGGGGGGGGGGGGFEFFGFGGGGGGGGGGGEFGGDGGGGGGGGGGGFGFGGGGGGGGGGGFFGGGBFGGGFFGFE<EFFGFFFAFAB>BBGGGFGFFAFF>BE)
@M02542:52:000000000-J9N43:1:1101:28184:10436 1:N:0:GTGAAA
GTCCACACCTTCCTCCGGTTTGTCACCGGCAGTCACCTTAGAGTGCCCAACTTAATGATGGCAACTAAGATCAAGGGTTGCGCTCGTTGCGGGACTTAACCCAACATCTCACGACACGAGCTGACGACAACCATGCACCACCTGTCACTCTGCTCCCGAAGGAGAAGCCCTAGCTCTAGGGTTTTCAGAGGATGTCAAGACCTGGTAAGGTTCTTCGCGTTGCTTCGAATTAAACCACATCCTCCACCGCTTGTGCGGGCCCCTGTCAATTCCTTTGAGTTTCAGCCTTGCCGCCGTACCC
+
CCCC9FFGC<FF66@F@B@CCCFAFFGG:CECEFFFAFG9,6CEEFG<<D:CEFECGFF,<<CCCCFFGF9EC@@@FEEC<:F:FGG7ECEC@F@<<F,F9BC=FFAF9F5E<F:FEG:>FB?,4BF@FGG+B,5B=FFFD:AFDFDD9CECA<FACC<>:+FGGG?D@F:D,,7@3=@BC:F7>FFFFF1<BEBCCC<9BCC:,<BF,FGFFECFF78E5*:EGG5=4A=7@FG4FG5++*++;C*77CCGGG+:D;>C*9B55>FF?*494FGF:::=4ADA92,2:9@*((4,9?F)*
@M02542:52:000000000-J9N43:1:1101:19915:10439 1:N:0:GTGAAA
CGGTTTATCACCGGCAGTCTCCCTAGAGTTCCCGACTTAACTCGCTGGCAACTAAGGATAGGGGTTGCGCTCGTTGCGGGACTTAACCCAACATTTCACAACACGAGCTGACGACAGCCATGCAGCACCTGTCTTACGGTTCCCGAAGGCACAACCGCATCTCTGCAGTCTTCCGTAGATGTCAAGAGTAGGTAAGGTTCTTCGCGTTGCGTCGAATTAAACCACATGCCCCACCGCTTGTGCGGGCCCCCGTCAATTCATTTGAGTTTTAATCTTGCGACCGT
+
GGGFGGGGGGGGGGGGGGGGGGGGGGGGGGGGGGGGGGGGGGGGGGGGGGGGGGGGGGGGGGGGGGGGGGGGGGGGGGGGGGGGGGGGGGGGGGGGGGGGGDEEGEGGGGGGGGGGGFGGFGGGGGGGGGGCCGGGAFEFFGGGGGGGGGGGGGDFE7FBCCFFGGDFFGFGGGGGGEGGGGC9CCC:>CFGFCFFF<FCEFFFGGGGGG5C)>?FFGGGGFGGGGG?6+*:C*;CCDGGG:BDED5@:DD:)*(7<?FFFC2*6?)6-:>7C*0:44(-7>>)
@M02542:52:000000000-J9N43:1:1101:13962:10459 1:N:0:GTGAAA
ACACAAAACGAGGGTTTCGCTCGTTATAGGACTTGACCAAACATCTCACGACACGAGCTGACGACAGCCATGCAGCACCTGTATGAAAGTAAGTACCATCCCGTTAAGGACAGGTTTTCTTGTTCATATGTCAAGGGCTGGTAAGGTTTTGCGCGTTGTATCGAATTAAACCACATGCTCCACCGCTTGTGCAGGCCCCCGTCAATTCCTTTGAGTTTCGGTCTTGCGACCGTACTCCCCAGGCGGAGTGTTTCACGCGTTAGCTGGGCCCCTGATCCGCGTAGACCAAGGGCGAACACTC
+
CCCCCGGGGGGGGGGGGGGGGGGGGGGGGGGGGGGGGGGGGGGGGGGGGGGGGGGGGGGGGGGGGGGGGGGGGGGGGGGGGGGGGGGGGGGGGGGGGGGGGGGFGGGGGGGGGGFGGGGGGGGGGGGGGGGGCFGGGGGGGGGGGGGGGGFGGGGGGGGGGGGGGGGGGGGGGGGGGGFGGGGGGGGGGGGGGGGGGGGGGGGGGGGGGGGGFGGGGGGGGEGGG9FEFGGGGGGGFGGGGGGGGGEGGGGGGGFGGFFGGD@=?CGFFGFE?GCB7C?:16>9:DF4CCFG0(4>FB:*;
@M02542:52:000000000-J9N43:1:1101:29205:10476 1:N:0:GTGAAA
CGGTTTATCACCGGCAGTCTCCCTAGAGTTCCCGACTTAACTCGCTGGCAACTAAGGATAGGGGTTGCGCTCGTTGCGGGACTTAACCCAACATTTCACAACACGAGCTGACGACAGCCATGCAGCACCTGTCTTACGGTTCCCGAAGGCACAACCGCATCTCTGCAGTCTTCCGTAGATGTCAAGAGTAGGTAAGGTTCTTCGCGTTGCGTCGAATTAAACCACATGCTCCACCGCTTGTGCGGGCCCCCGTCAATTCATTTGAGTTTTAATCTTGCGACCGT
+
GGGGGGGGGGGGGGGGGGGFGGGGGGGGGGGGGGGGGGGGGGGGGGGGGGGGGGGGGGGGGGGGGGGGDGGGGGGGGGGGGGGGGGGGGGGGGGGGGGGGGGGGGGGGGGGGEGGGGGGDGGGGGGGGGGGGGGGGGGDGGGGGDGGGGGGG7FFGGGGDEGGGGFGGGGGGGGGGGGGGGGGFFGGGGFFGGGGGGGFGGGGGGDGGGGGEEGGGGGGFCFGGGGG?CCG6<FGGGDGGGFFGDGBEDGD3>D:BFGGB=>46<?FF>2AFGFFGAA099>@F
@M02542:52:000000000-J9N43:1:1101:18243:10488 1:N:0:GTGAAA
TCGGCTTATCGCCGGCAGTCCCCTTAGAGTGCCCAACTGAATGCTGGCAACTAAGGGCGAGGGTTGCGCTCGTTGCGGGACTTAACCCAACATCTCACGACACGAGCTGACGACAGCCATGCAGCACCTGTGTCCCGGTCCCCGAAGGGAACCCTGCATCTCTGCAGGTAGCCGGGCATGTCAAGGGCTGGTAAGGTTCTGCGCGTTGCTTCGAATTAAACCACATGCTCCACCGCTTGTGCGGGCCCCCGTCAATTCCTTTGAGTTTTAATCTTGCGACCGTAC
+
GGGGGGGGGGGGGGGGGGGGGGGGG,FGGGGGGGG,CFGGGGGGGGGGGGGGGGGGGGGGGGGGGGGGGGGGGGGGGGGGGGGGGGGGGGGGGGFGGGGGGDGGGGGGGGGGGGGGGGGGGGGGGGGGGGGGGGGGGGGGGGGGGGGGGGGGGGGGGGGGFGGGGGGGGGGGGGGGGGGGGGGGGGGGGGGGGGGG?FGGGGGGGGGGGFFGFGGGGGGGGGGGGGGGGGGGFFCDEDCGCA@DGGF:EDGDF5?FFGGFGGFFFFADBF?GGGFFB91>BFF:7
@M02542:52:000000000-J9N43:1:1101:21071:10490 1:N:0:GTGAAA
CGGTTTATCACCGGCAGTCTCCCTAGAGTTCCCGACTTAACTCGCTGGCAACTAAGGATAGGGGTTGCGCTCGTTGCGGGACTTAACCCAACATTTCACAACACGAGCTGACGACAGCCATGCAGCACCTGTCTTACGGTTCCCGAAGGCACAACCGCATCTCTGCAGTCTTCCGTAGATGTCAAGAGTAGGTAAGGTTCTTCGCGTTGCGTCGAATTAAACCACATGCTCCACCGCTTGTGCGGGCCCCCGTCAATTCATTTGAGTTTTAATCTTGCGACCGT
+
GGGGGGGGGGGGGGGGGGGGGGGGGGGGGGGGGGGGGGGGGGGGGGGGGGGGGGGGGGGGGGGGGGGGGGGGGGGGGGGGGGGGGGGGGGGGGGGGGGGGGGGGGGGGGGGGGGGGGGGGGGGGGGGGGGGGGGGFGGGGGGGGGGGGGGGGCGGGGGGGGGGGGGGGGGGGGGGGGGDGCGGGGGGGGGGGGGGGGGGGGGGGGGGGGGGGFGDGCFGGGGGGGGGGG9FFGGGGGGGDDBFDDGFBEGGFFGFFFGGFGGFFFFBFB><F7C@G4<9;>FDF
@M02542:52:000000000-J9N43:1:1101:19340:10502 1:N:0:GTGAAA
CGGTTTATCACCGGCAGTCTCCCTAGAGTTCCCGACTTAACTCGCTGGCAACTAAGGATAGGGGTTGCGCTCGTTGCGGGACTTAACCCAACATTTCACAACACGAGCTGACGACAGCCATGCAGCACCTGTCTTACGGTTCCCGAAGGCACAACCGCATCTCTGCAGTCTTCCGTAGATGTCAAGAGTAGGTAAGGTTCTTCGCGTTGCGTCGAATTAAACCACATGCTCCACCGCTTGTGCGGGCCCCCGTCAATTCATTTGAGTTTTAATCTTGCGACCGT
+
GGGGGGGGGGGGGGGGGGGGGGGGGGGGGGGGGGGGGGGGGGGGGGGGGGGGGGGGGGGGGCFGGGGGGGGGGGGGGGGGGGGGGGGGGGGGGGGGGGGGGCFGGGGGGGGGGGGDGGGGGGGGGGGGGGGGGGGGGGGGGGGGGGGGGGGGGGGGGGGGGGGGGGGGGGGGGGGGGEGGCGGGGGGGGGGGGGGGGFGGGGGGGEEGGGDGFGDGGGGGFFGGGGGFDFGGG8FEEDGGGFFGGGFFGGDFFGFFDGGFGGFFF?A<><A4FGFG>A>609EF
@M02542:52:000000000-J9N43:1:1101:10688:10504 1:N:0:GTGAAA
CGGTTTATCACCGGCAGTCTCCCTAGAGTTCCCGACTTAACTCGCTGGCAACTAAGGATAGGGGTTGCGCTCGTTGCGGGACTTAACCCAACATTTCACAACACGAGCTGACGACAGCCATGCAGCACCTGTCTTACGGTTCCCGAAGGCACAACCGCATCTCTGCAGTCTTCCGTAGATGTCAAGAGTAGGTAAGGTTCTTCGCGTTGCGTCGAATTAAACCACATGCTCCACCGCTTGTGCGGGCCCCCGTCAATTCATTTGAGTTTTAATCTTGCGACCGT
+
GGGGGGGGGGGGGGGGGGGGGGGGGGGGGGGGGGGGGGGGGGGGGGGGGGGGGGGGGGGGGGGGGGGGGGGGGGGGGGGGGGGGGGGGGGGGGGGGGGGGGGGGGGGGGGGGGGGGGGGGGGGGGGGGGGGGGGGGGGGGGGGGGGGGGGGGGGGGGGGGGGGGFGGGGGGGGGGGGGGGGGGGGGGGGGGGGGGGGGGGGGGGGGGGGGGGFEGFFGGFGGGGGGGGGGGGGGGGGGGGF>FGG3>DGGGFEGBFFGGFGGF?>BDFFBFCGGFGFFB;>BFE
@M02542:52:000000000-J9N43:1:1101:23274:10533 2:N:0:GTGAAA
CGGTTTGTCACCGGCAGTCTCTCTAGAGTGCCCTTTCGTAGCAACTAAAGACAAGGGTTGCGCTCGTTGCGGGACTTAACACAACATCTCACGACACGAGCTGACGACAGCCATGCAGCACCTGTGCGACGGTTCTCTTTCGAGCACTCCCACCTCTCAGCGGGATTCCATCCATGTCAAGGGTAGGTAAGGTTTTTCGCGTTGCATCGAATTAATCCACATCATCCACCGCTTGTTCGGGTCCCCGTCAATTCCTTTGAGTTTTAATCTTTCCACCGTACTCCC
+
GGGGGGGGGGGGGGGGGGGFGFGGGGCCEFFGGGGGGGGGGGGGGGGGGFGGGGGGGGGGGGGGGGGGGGGGGGGGGG?EFGGGGGGGGGGGGGGGGGGGGGFGGGGGGGGFGGGGFGGGGGDFGFGDGGGGGCEFGGGGGGGCEGGFGGGGGGGGCFFGGEGGGGGGG@EFFCE?FGGFAGDFC332;A=FEFFGG?DDBF:)16=<6<BF:<F@7?C474:7+09>FG017>53).92>:>:@<>BFFCGF0C>A)62:FF<>A?4))<)-))2>)753.067
@M02542:52:000000000-J9N43:1:1101:22228:10551 1:N:0:GTGAAA
ATCCACACCTTCCTCCGGCTTATCACCGGCAGTTTCCTTAAAGTGCCCAACTTAATGATGGCAACTAAGGACGAGGGTTGCGCTCGTTGCGGGACTTAACCCAACATCTCACGACACGAGCTGACGACAGCCATGCAGCACCTGTCACTAGGTCCCCGAAGGGAAGAAATCTGTCTCCAGAAGTCGTCCTAGGATGTCAAAGGCTGGTAAGGTTCTGCGCGTTGCTTCGAATTAAACCACATGCTCCACCGCTTGTGCAGGCCCCCGTCAATTCCTTTGAGTTTTAATCTTGCGACCGTA
+
CCCCCGGGGGGGGGGGGGGGGGGGGGGGGGGEGGGGGGGGGGGGGGGGFGGGGGGGGGGGGGGGGGGGGGGGGGGGGGGGGGGGEGGGGGGGGEGGGGGGGGGCGFFGAFFGGGGGGGGEGGGFFGDGGGGGGDGGGGGGGGGGGGGG9FGGGGGGGGGGGGGGGGGGGGGGGGGGGGGGGGGGGGGGGG9FGCGGGGGGGGGGGGGGGGGGGGGGGGDGGGGGGGFG@FCGGGGGGGCFGGGGEFFGGGEGGGFGCAFGFGFBGGGFFGFFFGGFGGFF:>AADF>GDFFF<19BFBFF
@M02542:52:000000000-J9N43:1:1101:11099:10576 1:N:0:GTGAAA
CGGTTTATCACCGGCAGTCTCCCTAGAGTTCCCGACTTAACTCGCTGGCAACTAAGGATAGGGGTTGCGCTCGTTGCGGGACTTAACCCAACATTTCACAACACGAGCTGACGACAGCCATGCAGCACCTGTCTTACGGTTCCCGAAGGCACAACCGCATCTCTGCAGTCTTCCGTAGATGTCAAGAGTAGGTAAGGTTCTTCGCGTTGCGTCGAATTAAACCACATGCTCCACCGCTTGTGCGGGCCCCCGTCAATTCATTTGAGTTTTAATCTTGCGACCGT
+
GGGGGGGGGGGGGGGGGGGGGGGGGGGGGGGGGGGGGGGGGGGGGGGGGGGGGGGGGGGGGGGGGGGGGGGGGGGGGGGGGGGGGGGGGGGGGGGGGGGGGGGGGGGGGGGGGGGGGGGGGGGGGGGGGGGGGGGGGGGGGGGGGGGGGGGGGGGGGGGGGGGGGGGGGGGGGGGGGGGGGGGGGGGGGGFEGGGGGGGGGGGGGGGGGGGGEGGGGGGGGGGGGGGGGGFGGDGGGGGFG?FGCGFFGGGEBGFEFGGFCGFFFFFFFFBDF>FG>A99>BFF
@M02542:52:000000000-J9N43:1:1101:13587:10579 2:N:0:GTGAAA
CGGTTTATCACCGGCAGTCTCCCTAGAGTTCCCGACTTAACTCGCTGGCAACTAAGGATAGGGGTTGCGCTCGTTGCGGGACTTAACCCAACATTTCACAACACGAGCTGACGACAGCCATGCAGCACCTGTCTTACGGTTCCCGAAGGCACAACCGCATCACTGCAGTCTTCCGTAGATGTCAAGAGTAGGTAAGGTTCTTCGCGTTGCGTCGAATTAAACCACATGCTTCACCGCTTGTGCGGGCCCCCGTCCATTCATTTGAGGTTTATATTTTCCACCTG
+
GGGGGGGGGGGGGGG+@FFCFEFGGGGGGGFGGECFGGGGGEEGFGGCDFFGGGGGGDF9@FGGGGEGEGEFGGGGCFCFDGGFGFFDGGGGFGGGGAFGGGFEGGGGGGGGGEEDDCEGFFGF>DGFGG73DCFG;6>CGDG@5CGGDDDFFGGEGGGEG,<:9?9@ECCFG7CFCE<F+=+137FA7FF4>FGGFCAGFA==1):6136BF9D56>9BC3?5CGF)9*)67?=399D(8?<(>9622(/),/)-4)9).@F94(.5:A?2)).>***977))
@M02542:52:000000000-J9N43:1:1101:7365:10587 2:N:0:GTGAAA
CAGGTTATCCCTGGCAGTCCCTCTAGAGTGCCCAACTTAATGCTGGCAACTAAAGGCAAGGGTTGCGCTCGTTGCGGGACTTAACCCAACATCTCACGACACGAGCTGACGACAACCATGCACCACCTGTCACTTCTGTCCCTGAAGGGAAATCTCCGATTAGGGAGAGGTCAAAAGGATGTCAAGCTTAGGTAAGGTTCTTCGCGTTGCTTCGAATTAAACCAAATGCTCCGCTACTTGTTCGGGTCCCCGTCAATTCCTTTGAGTTTCCCTCTTGCGAGCGT
+
GGGGGGGGGGDGFGGGGGGGGGGGGGGGFGGGGGGGGGGGGFGGFFGGFGGFGGGGGCFDD@FFGGGGEEGGGGGGGGEGGGGGGGGGGDFGGGGGGGGDBF@EFGCCCFGGGGGGGGFFGGGG?FGGFGGGGGFFGGGGFGG=8DG?B8DF9AEGG67:CGFFG>**@DFF8DGC7:>>6EG>:7;>F=FFFFGGG=;CAAAA@?E@0:AFE318;>;FGE;***;;F+/6.).(,4C<4).2>>64:65>?D*3<<8AAFF).(6<AB))),.C76)7)).7
@M02542:52:000000000-J9N43:1:1101:16493:10598 1:N:0:GTGAAA
CGGTTTGTCACCGGCAGTCCCATTAGAGTGCCCTTTCGTAGCAACTAATGGCAAGGGTTGCGCTCGTTGCGGGACTTAACCCAACATCTCACGACACGAGCTGACGACAGCCATGCAGCACCTGTGTTACGGCTCTCTTTCGAGCACTCCTCTATCTCTAAAGGATTCCGTACATGTCAAAGGTGGGTAAGGTTTTTCGCGTTGCATCGAATTAAACCACATCATCCACCGCTTGTGCGGGTCCCCGTCAATTCCTTTGAGTTTCAACCTTGCGGCCGTACTCCC
+
GGGGGGGGGGGGGGGGGGGGGGGGGGGGGGGGGGGGGGGGGGGGGGGGGGGGGGGGGGGGGGGGGGGGGGGGGGGGGGGGGGGGGGGGGGGGGGGGGGGGGGGGGGGGGGGGGGGGGGGGGGGGGGGGGGGGGGGGGGGGGGGGGGGGGGGGGGGGGGGGFGGGGGGGGGGGGGGFGGGGGGGGGGGGGGGGFGGGGGGGGGGGGGGGGGGGFGGGGGGGGGFFFGGGGGGGGGFGCFEGGFFGGGFFGDGFFGFFFGGFGGFFFFFFFFFGGGFGFFFFFFFFF
@M02542:52:000000000-J9N43:1:1101:20003:10629 2:N:0:GTGAAA
CGGTTTATCACCGGCAGTCTCCCTAGAGTTCCCGACTTAACTCGCTGGCAACTAAGGATAGGGGTTGCGCTCGTTGCGGGACTTAACCCAACATTTCACAACACGAGCTGACGACAGCCATGCAGCACCTGTCTTACGGTTCCCGAAGCCACAACCGCATCTCTGCAGTCTTCCGTAGATGTCAAGAGTAGGTAAGGTTCTTCGCGTTGCGTCGAATTAAACCACATGCTCCACCGCTTGTGCGGGCCCCCGTCAATTCATTTGAGTTTTAATCTTGCGACCGT
+
GGC+6B<6E@;C6::6@CFFFECCFC,CFG<E6FF:7F66C@EFC:@C@@EC,@@FF<FC<,EC?F@<FG=4CCF<CE+F7=EA9FF9A:=FFF,E;,,@FDFBCGGDEFFFG7:F:FGG,@FGC?F?,,,EC:@9;DEGGGDC*>>E*@@D83>*;EGEE7=,4>;:>898;,*4*42+BC+:C)*23;AFCCGG<960=AFF?>53(89<(,9;6:FFGD(1*;626*:7@5)(((14::)4@;6(,4DD(174<4@)601)60-6<95).6<C**)0)0))
@M02542:52:000000000-J9N43:1:1101:25915:10640 2:N:0:GTGAAA
CGGTTTGTCACCGGCAGTCTCTCTAGAGTGCCCTTTCGTAGCAACTAGAGACAAGGGTTGCGCTCGTTGCGGGACTTAACCCAACATCTCACGACACGAGCTGACGACAGCCATGCAGCACCTGTGTCCACTTTCTCTTTCGAGCACCTAATGCATCTCTGCTTCGTTAGTGGCATGTCAAGGGTAGGTAAGGTTTTTCGCGTTTCATCGAATTAATCCACCTCAACCACCGGTTGTTCGGGTCCCCGGTAATTCCTTTGGGTTTTAATCTTTCGACCGTTCCCC
+
GGGGGGGGGGGGGGGGGGGEGGGGGGGGGGGGGGGGGGGGGGGGGGGGFGGGGGGGGGGGGGGGGGGGGGGGGGGGGGGGGGGGGGGGFGGGGGGGGGCEGCFGGEGGGGGGGGGGGGGEDFFGGFFDFCECFGGDGGGGGCGGGGGFF?FGGGGFGC977EAFF8EFD4=FDE6EGF:6@CCBF366CAF4>8>FGG?535=>(;A5.058;D>A=+CFG((*++).*14()080,(::671(0339(()1-:7:A>4)()0-(4):A24).6(19B>E)))*)
@M02542:52:000000000-J9N43:1:1101:2931:10644 1:N:0:GTGAAA
CGGTTTGTCACCGGCAGTCTCCCTGGAGTGCTCTTGCGTAGCAACTAGGGACAAGGGTTGCGCTCGTTGCGGGACTTAACCTAACACCTCACGGCACGAGCTGACGACAACCATGCAGCACCTTGAAAATTGCCCGAAGGAAGGTCTATTTCTAAACCGATCAATTCCCATTTAAGCCTTGGTAAGGTTCCTCGCGTATCATCGAATTAAACCACATAATCCACCGCTTGTGCGGGCCCCCGTCAATTCCTTTGAGTTTCAAACTTGCGTTCATACTCCCCAGGT
+
GGGGGGGGGGGGGEDGGGGFGGGG<FGGGGGGGGGGGEGGGGGGGGGGGGGGGGGCGGGGFGGGGGGGCFGGFGGGGGGGFGGGGGGGCFFGGGGGGGGGG><FEFGGGGGGDGGGGFEGGGGGGGGGFGGGGGGGGEG@FFFGGGGGGGGGFGGGGGGGGGCECGEFGFGGGGGGGGGCFGFCFCGFGGECAFEGGGEGDGGGGGGGGGGGFGGGFFGGGGGGG5C>EFG7FDGGGGGGD>77EGFFGGGBFGFFDFF?GF<FAA<>BBFDGGFGA?2082>>0
@M02542:52:000000000-J9N43:1:1101:23963:10655 1:N:0:GTGAAA
CGGTTTGTCACCGGCAGTCTCCCTGGAGTGCTCTTGCGTAGCAACTAGGGACAAGGGTTGCGCTCGTTGCGGGACTTAACCCAACATCTCACGACACGAGCTGACGACAGCCATGCAGCACCTGTGTTATGGCTCCCTTTCGGGCACCCCCACCTCTCAGCAGGGTTCCATACATGTCAAGGGTAGGTAAGGTTTTTCGCGTTGCATCGAATTAATCCACATCATCCACCGCTTGTGCGGGTCCCCGTCAATTCCTTTGAGTTTTAATCTTGCGACCGTACTCCC
+
GGGGGGGGGGGGGGGGGGGGGGGGCGEFGGGGGGGGGGGGGGGGGGGFGGGGGGGGGGGGGGGGGGGGGGGGGGGGGGGGGGGGGGGGGGGGGGGGGGGGGGGGGGGGGGGGGGGGGAFGGGGCGCGGGGFFGFGGGGGGGFGGGGGGCFGGGG@F,>CCFG7CCGGGGGGGGC<;FGGGFFFFGGG;CCEGFFGGGDEGDEE=8FC:CGDGF7@FGFDGGGG9<FDEEGEGGGFGGG5CDFBGGG@BECDFFGFFFGG?FG>FB<DD4<BGGGEGFBBFF16:F
@M02542:52:000000000-J9N43:1:1101:7842:10657 1:N:0:GTGAAA
CGGTTTGTCACCGGCAGTCTCATTAGAGTGCCCTTTCGTAGCAACTAATGACAAGGGTTGCGCTCGTTGCGGGACTTAACCCAACATCTCACGACACGAGCTGACGACGGCCATGCAGCACCTGTGTCCAGGTTCTCTTTCGAGCACTCCCACATCTCTGCAGGATTCCTGGCATGTCAAGGGTAGGTAAGGTTTTTCGCGTTGCATCGAATTAAACCACATCATCCACCGCTTGTGCGGGTCCCCGTCAATTCCTTTGAGTTTCAACCTTGCGGCCGTACTCCC
+
GGGGGGGGGGGGGGGGGGGGEGGGGGGGGGGGGGGGGGGGGGGGGGGGGGGGGGGGGGGGGGGGGGGGFGGGEGGGGGGGGGGGGGGG<FGGGGGGGGGGGGGGGGGGEEEGGGGGGGGGGGGGGGGGGGGGGGGGGGGGGGGGGGGGGGGGGGGGEGGGGGGGGGFGGGG:FGFGGGFGGGECCEFCFGGGFCCGFGGDEGG5:CFF=GC6>FGGGGCCC?89<F:+@8:5EE@@67C3DBFFFGF519C74:)9:E7=F><FAFFF:>4295@CB>>:<BFFF
@M02542:52:000000000-J9N43:1:1101:9041:10669 1:N:0:GTGAAA
CGGTTTGTCACCGGCAGTCTCCCTGGAGTGCTCTTGCGTAGCAACTAGGGACAAGGGTTGCGCTCGTTGCGGGACTTAACCCAACATCTCACGACACGAGCTGACGACAGCCATGCAGCACCTGTGTTATGGCTCCCTTTCGGGCACCCCCACCTCTCAGCAGGGTTCCATACATGTCAAGGGTAGGTAAGGTTTTTCGCGTTGCATCGAATTAATCCACATCATCCACCGCTTGTGCGGGTCCCCGTCAATTCCTTTGAGTTTTAATCTTGCGACCGTACTCCC
+
GGGGGGGGGGGGGGGGGGGGGGGGGGGGGGGGGGGGGGGGGGGGGGGGGGGGGGGGGGGGGGGGGGGGGGGGGGGGGGGGGGGGGGGGGGGGGGGGGGGGGGGGGGGGGGGGGGGGGGGGGGGGGGGGGGGGGDFGGGGGGGGDGGGGGGGGGGFGDGGGGGGGGGGGGGGGGGGGGGFFGGG<EEGGGGGGGGGGGFEGGGGEGGGGCGGGFGGGGCFGGGGGGGGGGGGGGGGG6FGGD>DFGGFF=7CFFGFFFGG6CG<FBADA<BFFFC>GF9?BB?FFF
@M02542:52:000000000-J9N43:1:1101:20997:10675 2:N:0:GTGAAA
CGGTTTATCACCGGCAGTCTCCCTAGAGTTCCCGACTTAACTCGCTGGCAACTAAGGATAGGGGTTGCGCTCGTTGCGGGACTTAACCCAACATTTCACAACACGAGCTGACGACAGCCATGCAGCACCTGTCTTACGGTTCCCGAAGGCACAACCGCATCTCTGCAGTCTTCCGTAGATGTCAAGAGTAGGTAAGGTTCTTCGCGTTTCGTCGAATTAAACCACATGCTCCACCGCTTGTTCGGGCCCCCGTCAACTCATTTGCGTTTTAATCTTTCGACCGTG
+
GGGGGGGGGGGGGGGGGGG9FFGGGGCFGGGGGGGGGGGCGGGGGGGGGGGFFCDFGGGFGGGGGGGGGGGGGGGGGGGGGGGGGGFGFGGGFGGGGFGGGGGGCFGGGGGGGGGGGGGGFGGGGG8?GFDGCEGFGGCDGDGGGGECGGGFGGDGGGGGG:CEFD;CFGGF7CGF4CDFFGCFF<FAA+:AE6:FCA6;FFFFD>D@0A1<1;3@F57?FF?EF86<<*6>?FF(-754:)62>9>>>9D)1972).*5)=B)),(,4(:04>4:795)550<)
@M02542:52:000000000-J9N43:1:1101:19210:10683 1:N:0:GTGAAA
CGGTTTGTCACCGGCAGTCTCTCTAGAGTGCCCTTTCGTAGCAACTAGAGACAAGGGTTGCGCTCGTTGCGGGACTTAACCCAACATCTCACGACACGAGCTGACGACAGCCATGCAGCACCTGTGTCCACTTTCTCTTTCGAGCACCTAATGCATCTCTGCTTCGTTAGTGGCATGTCAAGGGTAGGTAAGGTTTTTCGCGTTGCATCGAATTAATCCACATCATCCACCGCTTGTGCGGGTCCCCGTCAATTCCTTTGAGTTTTAATCTTGCGACCGTACTCC
+
GGGGGGGGGGGGGGGGGGGGGGGGGGGGGGGGGGGGGGGGGGGGGGGGGGGGGGGGGGGGGGGGGGGGGGGGGGGGGGGGGGGGGGGGGGGGGGGGGGGGGGGGGGGGGGGGGGGGGGGGGGGGGGGGGGGGGGGGGGGGGGGGGGGGGGGGGGGGGGGGGGGGGGGGGGGGGGGGGGGGGGGGGGGGGGGGGGGGGGGGGGGGGGGGGGGGFGGGGGGGGGGGFFCGFGGGGGEEGGGGGFFGGGFFGGGFFGFFACGFGGFFFFFFF<BG>CEGFB><?:F?F
@M02542:52:000000000-J9N43:1:1101:27620:10705 1:N:0:GTGAAA
CGGTTTGTCACCGGCAGTCTCCTTAGAGTTCCCACCATTACGTGCTGGCAACTAAGGACAAGGGTTGCGCTCGTTGCGGGACTTAACCCAACATCTCACGACACGAGCTGACGACAGCCATGCAGCACCTGTGTTCTGATTCCCGGAGGCACTCCCGCATCTCTGCAGGATTCCAGACATGTCAAGGCCAGGTAAGGTTCTTCGCGTTGCATCGAATTAAACCACATACTCCACCGCTTGTGCGGGCCCCCGTCAATTCCTTTGAGTTTCAGTCTTGCGACCGT
+
GGGGGGGGGGGGGGGGGGGGGGGGGGFGGGGGGGGGGGGGGGGFGGGGGGGGGGGGGGGGGGGGGGGGGGGGGGGGGGGGGGGGGGGGGGGGGGGGGGGGGGGGGGGGGGGGGGGGGGGGGGGGGGGGGGGGGGGGGGGGGGGGGGGGGGGGGGGGGGGGGGGGGGGGGGGGGGGGCFGGGGGGGCFFGGGGGGGFFFGGGGGGGGGGGGGGFGGGGGGGGEGGGGGGGGGGGGGGGGEGG)9CEGFFGGGFEG0>BCGFGGF?9:<DFF<>FCFG9A29B;>E
@M02542:52:000000000-J9N43:1:1101:6209:10714 1:N:0:GTGAAA
CGGTTTGTCACCGGCAGTCTCTCTAGAGTGCTCTTGCGTAGCAACTAAAGACAAGGGTTGCGCTCGTTGCGGGACTTAACCCAACATCTCACGACACGAGCTGACGACAGCCATGCAGCACCTGTGTCCACTTTCCCTTTCGGGCACCTAATGCATCTCTGCTTCGTTAGTGGCATGTCAAGTGTAGGTAAGGTTTTTCGCGTTGCATCGAATTAATCCACATCATCCAACGCTTGTGCGGGTCCCCGTCAATTCCTTTGAGTTTTAATCTTGCGACCGTACTCC
+
GGGGGGGGGGGGGGGGGGGGFCCGGGGGGGGGGGGGGGGGGGGGGGGGGGGGGGGGGGGGGGGGGGGGGGGGGGGGGGGGGGGGGGGGGGGGGGGGGGGGGGGGGGGDDGGGGGGGGGGCFGGGGGGFGGGGGGGGGGGGGGGGGGGGFGGGGGGGGG9FGGGGGEFFECGGGGC@GGGGGF,BBBFGGGGGGCFGGGCECEEGEGG7>ECFFGGGGFGD0=8CFE<CC+<AE?CFFCFCG6)<EFF57D*)/CA@9EF7C5<F4<A7AFA**:537;9?038@F
@M02542:52:000000000-J9N43:1:1101:10374:10719 2:N:0:GTGAAA
CGGTTTGTCACCGGCAGTCTCATTAGAGTGCCCTTTCGTAGCAACTAATGACAAGGGTTGCGCTCGTTGCGGGACTTAACCCAACATCTCACGACACGAGCTGACGACGGCCATGCAGCACCTGTGTCCAGGTTCTCTTTCGAGCACTCCCACATCTCTGCAGGATTCCTGGCATGTCAAGGGTAGGTAAGGTTTTTCGCGTTGCATCGCATTAAACCACATCATCCACCGCTTGTGCGGGTCCCCGTCAATTCCTTTGAGTTTCAACCTTTCGGCCGTACCCCC
+
GGGGGGGGGGGGGGGGGGGCGGGGGGGGGGGGGGGGGGGGGGGGGGGFGGGGGGGGDFFGGGGGGGGGGGGGDEGGGGGGGGGGGGGGGGFGGGGGGGGGGGGGGGGGGGGGEGDFGGGGFFFE;FGGGGGGGGEFGGGFFGGCGGGCGGGGGG,D@FGCGGGFGFGFFGFFGFGG7:+BAGDAF@FFFFFFEFFFC7DGFFDB<A=?187>0;GF4@DFG4:C978:GGB90>34)65204>:@B6?((9CA0>AD<=41@FA<A4:?F>)6(4C5:7)))177
@M02542:52:000000000-J9N43:1:1101:27705:10730 1:N:0:GTGAAA
CGGTTTATCACCGGCAGTCTCCCTAGAGTTCCCGACTTAACTCGCTGGCAACTAAGGATAGGGGTTGCGCTCGTTGCGGGACTTAACCCAACATTTCACAACGCGAGCTGACGACAGCCATGCAGCACCTGTCTTACGGTTCCCGAAGGCACAACCGCATCTCTGCAGTCTTCCGTAGATGTCAAGAGTAGGTAAGGTTCTTCGCGTTGCGTCGAATTAAACCACATGCTCCACCGCTTGTGCGGGCCCCCGTCAATTCATTTGAGTTTTAATCTTGCGACCGT
+
GFE@FGFGGGGGGGGGGGGGGGGGGGGGGGGGGGGGGGGGEFG@FEEE:CFGFGEAFFGGGGGGGGGGGGGGGGFFEGEGEFEFEEFFCEGGFGFGGGGGGGGGGFFGGGGC>FD7C=FFFEGFGGCF>F8E<FFGGFBFEEBCGGGEGG,@FGGGCEE<:<FGGFF:FFGGGGDFC7ECGFGGGFEGFFGGG:FEGGGGGGFCGEGEGCEG::EGGGG=EE8FCCFCG+<CCCCEG7>FG067C))7:CD57C176CGFFGF*-4645<96C>?GAF09F>>B
@M02542:52:000000000-J9N43:1:1101:14238:10737 1:N:0:GTGAAA
CGAGTTGACCCCGGCGGTCTCCTGTGAGTCCCCAACCTCCCGAAGGAGTTGCTGGCAACACAGGACAAGGGTTGCGCTCGTTGCGGGACTTAACCCAACATCTCACGACACGAGCTGACGACAGCCATGCACCACCTGTACACCGACCACAAGGGGGGCACTATCTCTAATGCTTCCCGGTGTATGTCAAGCCTTGGTAAGGTTCTTCGCGTTGCGTCGAATTAAGCCACATGCTCCGCTGCTTGTGCGGGCCCCCGTCAATTCCTTTGAGTTTTAGCCTTGCGG
+
GGGGGGGGGGGGGGGGGGGGGGGGGGGGGGGGGGGGGGGGGGGGGGGGGGGGGGGGGGGGGGGGGGGGGGGGGGGGGGGGGGGGGGGGGGGGGGGGGGGGGGGGGGGGGGGGGGGGGGGGGGGGGGGGGGGGGGGGGGGGGGGGGGGGGGGGGGGGGGGGGGGGGGGGGGGGGGGGGGGGGGGGGGGGGGGGGGGGGGGGGGGGGGGGGGGGFGGGGGDGGGGGGGGGGGFGCFCCGGGG<;FGGG4BCDGFFGFEFEGFGGAFFFFFB>FGGGF>?FFFF0?E>
@M02542:52:000000000-J9N43:1:1101:10833:10747 1:N:0:GTGAAA
CGGTTTATCACCGGCAGTCTCCCTAGAGTTCCCGACTTAACTCGCTGGCAACTAAGGATAGGGGTTGCGCTCGTTGCGGGACTTAACCCAACATTTCACAACACGAGCTGACGACAGCCATGCAGCACCTGTCTTACGGTTCCCGAAGGCACAACCGCATCTCTGCAGTCTTCCGTAGATGTCAAGAGTAGGTAAGGTTCTTCGCGTTGCGTCGAATTAAACCACATGCTCCACCGCTTGTGCGGGCCCCCGTCAATTCATTTGAGTTTTAATCTTGCGACCGTT
+
GGGGGGGGGGGGGGGGGGGGGGGGGGGGGGGGGGGGGGGGGGGGGGGGGGGGGGGGGGGGGGGGGGGGGGGGGGGGGGGGGGGGGGGGGGGGGGGGGGGGGGGGGGGGGGGGGGGGGGGGGGGGGGGGGGGGGGGGGGFGGGGGGGGGGGGGGGGGGGGGGGGGGGGGGGGGGGGGGGGGGGGGGGGGGGGGGGGGFGGGGGGGGGGGCGGGFGGGGGGGGGFGGGGGGGGGGGGGGGGFG?FGGGFFGGGFFGFFFFGFGGFFFFABAFBDGFFGDFBB>FFF)
@M02542:52:000000000-J9N43:1:1101:4181:10768 2:N:0:GTGAAA
CGGTTTGTCACCGGCAGTCTCTCTAGAGTGCTCTTGCGTAGCAACTAAAGACAAGGGTTGCGCTCGTTGCGGGACTTAACCCAACATCTCACGACACGAGCTGACGACAGCCATGCAGCACCTGTGTCCACTTTCCCTTTCGGGCACCTAATGCATCTCTGCTTCGTTAGTGGCCTGTCAAGGGTAGGTAAGGTTTTTCGCGTTGCATCGAATTAATCCACATCATCCACCGCTTGTGCGGGTCCCCGGCAATTCCTTTTGGTTTTAATCTTTCCACCGTACTCC
+
GGGGGGGGGGGGGGGGGGGFGCGGGGGGGGGGGGGFEFGGDGGGGGGGGGGGGGGGGGGGGGGGGGGGGGGGGGGGGGGEGGGGGGGGDFFDGGGGGGGGGGGGGGGGEGGFGGGGFGGCDEDFEFGGGGDBFFGDGGGGGGG:CEGFFG6FGGGDGACFF6EGFEGFCGFFGE6<DFCF=CFFG(:?FFFFFFGGGGFGFEEFBFFCEDF431:6FAA*9::FG77<CDF>E:D0::F:;966>2(,(,)12706>26))08(.420><BF44)2*..7)05/)
@M02542:52:000000000-J9N43:1:1101:18968:10793 2:N:0:GTGAAA
CGAGTTATCCTCGGCAGTCCCTCTAGAGTGCCCAACTTAATGCTGGCAACTAAAGGCAAGGGTTGCGCTCGTTGCGGGACTTAACCCAACATCTCACGACACGAGCTGACGACAACCATGCACCACCTGTCACCACTGTCCCCGAAGGGAAATCTCCGATTAGGGAGAGGTCAGTGGGATGTCAAGCTTAGGTAAGGTTCTTCGCGTTGCTTCGAATTAAACCACATGCCCCGCTACTTGTTCGGGTCCCCGTCAATTCCTTTGAGTTTCACTCTTGCGAGCGTG
+
GGFGGGGGGGGGGGGGGGGGGGGGGGEGGGGGGGGGGGGGGFGGFGGGGGGGGGGGGGGGGGFGGGGGGGGGGFGGDFGGGGGGGGGGFGGGGGGGGGGGGGFDCFGGGGGGGGGGGGGFGGGGGGGGDGGGFGGGGGFGGGGGGGGGGGGGGGCFGGEEGGGGGGGGGGGF?FEGGFFAEGG>CEFF8BAFEFGGGGBFFFFFFF5>@>EFEFGFFFFFGF<C;F:<F*8<EDB>>):66)63>BFFFFF3,9C64)/6<FFF<:AF92)4)4):*=)7)0.7.
@M02542:52:000000000-J9N43:1:1101:22084:10794 2:N:0:GTGAAA
CGGTTTATCACCGGCAGTCTCCCTAGAGTTCCCGCCATTACGCGCTGGCAACTAAGGATAAGGGTTGCGCTCGTTGCGGGACTTAACCCAACATTTCACAACACGAGCTGACGACAGCCATGCCGCCCCTGTCACACAGTTCCCGAAGGCACAACCGCATCTCTGCAGTCTTCTGTAGATGTCTAGAGTATGTAAGGTTCTTCGCGTTGCGTCGAATTAAAACACATTCCCCACCGATTTCGCGGTCCCCCGTCAATTCATCTCAGCTTTTGTCTTTCGCCCGT
+
GCDEE7<FFCE@FEGG@FF,CFFGAEC6CCFDGC7@:FCEF76:FGGGGEGCCFCG8F9?,C?EFCEG>B+BFGF?F:FCCEGF9E,EFG7:4AFFGC<E<F=8>=>CG,CD+C:+8F@8:,D,+8+=@3:6<,>+@E79F,@D*8EEG>8DB6CC4EGEE7CF=F+CFFCAF9+2:<@@+=2+3)+131+;6+27<1+0/6@)()044B0.4(1)9:FFF)2*8E<2**)()00,(-1().415(-(8?D)-9*4<9*54*9).6).)))).))2**00>B5.
@M02542:52:000000000-J9N43:1:1101:3632:10795 1:N:0:GTGAAA
CGGTTTATCACCGGCAGTCTCCCTAGAGTTCCCGACTTAACTCGCTGGCAACTAAGGATAGGGGTTGCGCTCGTTGCGGGACTTAACCCAACATTTCACAACACGAGCTGACGACAGCCATGCAGCACCTGTCTTACGGTTCCCGAAGGCACAACCGCATCTCTGCAGTCTTCCGTAGATGTCAAGAGTAGGTAAGGTTCTTCGCGTTTCGTCGAATTAAACCACATGCTCCACCGCTTGTGCGGGCCCCCGTCAATTCATTTGAGTTTTAATCTTGCGACCGT
+
GGGGGGGGGGGGEGGGEGGFGFGGGGGGGGGGGGGGGGGGGGGGGGGGGGGGGGGGGFGGDFE:FGGGGGGGGGGGGGDGEGGGGGGGGGGGGGFGGGGGGGGGEEGGEEFGGGGGCFC=FFGGGGGGGGGGGGGGGG>FFFFDEG7:CFGFGEF:FGCFGCFGGGGFFGGGGGGGGEG@;CFGGGGGGGGGGFGGGCFF?CGCEGGG*<EGD=EFGGGGGGGCCCFCGCGE?CGDEGEFGFFGGGFFGGGD>D?DA9:*?C9*)-44<AAFGGFG2A09>9>B
@M02542:52:000000000-J9N43:1:1101:13911:10807 2:N:0:GTGAAA
CGAGTTGACCCCGCCTGTCTCCCGCGAGTCCTCAACCTCCGAAGAGCTGCTGGCAACACGGGACACGGGTTGCGCTCGTTGCGGGACGTAACCCAACATCCCACGACACGACCTGACCACAGCCACGCACGACGCGTAGGACGGCGAGAAGGGGTGCACGATCTCTAATGCTTTCCGGTGTATGTCGAGCCTTGGTCAGGTTCTTCGCGGTGCCTTGAATGAAGGCACATGCTCCGACGCGTTGTCGGGCCCCCGGCAATTCCTTTGAGTTTTAGGCTGTGGGCG
+
,8C+6B<,,,,8++8,,;;FGGG++++7FEE,6,6,CE,C+8B676,69,C,C66,96C,+8,@,48+@+4+,@::?74B4:>++8C>@+:FB=CC7+=F3<@,>FF78+++<3,@7,3*,,,*@3@7>***1**21***25B*****=8*1;****+3*/*1*00A++*+130A+9:D>>+0@0-.7<)))-9<C*0)99*/9)97-(.75((**//C=*54++*582*),*9)((-70(-(404:02,))-)131(0(5**)4-)4:.6):4(**)00))).7
@M02542:52:000000000-J9N43:1:1101:28129:10818 1:N:0:GTGAAA
CGAGTTGACCCCGGCGGTCTCCCGTGAGTCCCCAACCTCCGAAGAGTTGCTGGCAACACGGGACAAGGGTTGCGCTCGTTGCGGGACTTAACCCAACATCTCACGACACGAGCTGACGACAGCCATGCACCACCTGTACACCGACCACAAGGGGGGCACTATCTCTAATGCTTTCCGGTGTATGTCAAGCCTTGGTAAGGTTCTTCGCGTTGCGTCGAATTAAGCCACATGCTCCGCCGCTTGTGCGGGCCCCCGTCAATTCCTTTGAGTTTTAGCCTTGCGGCC
+
GGGGGGGGGGGGGGGGGGGGGGGGGGGGGGGGGGGGGGGGGGGGGGGGGGGGGGGGGGGGGGGGGGGGGGGGGGGGGGGGGGGGGGGGGGGGGGGGGGGGFGGGGGGGGGGEGGGGGGGGGGGGGGGGGGGGGGGGGGGGGGGGGGGGGGGGGDDEGGGGGDFCFGGFGGGGFGGGGGGGGGGGFFGGGGGGGGGGGGGFFGGGGGGGGGGGF5EGGGGGFGGGGGGGGGGGGFGGGGGGGFFGC>>DEGGFFGFFFCGFFGFFFF>AFAFGGF@=>DF:B0@EE
@M02542:52:000000000-J9N43:1:1101:15964:10818 1:N:0:GTGAAA
CGGTTTATCACCGGCAGTCTCCCTAGAGTTCCCGACTTAACTCGCTGGCAACTAAGGATAGGGGTTGCGCTCGTTGCGGGACTTAACCCAACATTTCACAACACGAGCTGACGACAGCCATGCAGCACCTGTCTTACGGTTCCCGAAGGCACAACCGCATCTCTGCAGTCTTCCGTAGATGTCAAGAGTAGGTAAGGTTCTTCGCGTTGCGTCGAATTAAACCACATGCTCCACCGCTTGTGCGGGCCCCCGTCAATTCATTTGAGTTTTAATCTTGCGACCGT
+
GGGGGGGGGGGGGGGGGGGGGGGGGGGGGGGGGGGGGGGGGGGGGGGGGGGGGGGGGGGGGGGGGGGGGGGGGGGGGGGGGGGGGGGGGGGGGGGGGGGGGGGGGGGGGGGGGGGGGGGGGGGGGGGGGGGGGGGGGGGGGGGGGGGGGGGGGGGGGGGGGGGGGGGGGGGGGGGGGGGGGGGGGGGGGGGGGGGGGGFGGGGGGGGGGGGGFGGGGGGGGGGGGGGGGGGGGGGGGGGGGFFGGGFFGDG>@DFFFFGFGGFFFFFDAFFCFCFG296>F>FF
@M02542:52:000000000-J9N43:1:1101:21853:10899 1:N:0:GTGAAA
CGGTTTATCACCGGCAGTCTCCCTAGAGTTCCCGACTTAACTCGCTGGCAACTAAGGATAGGGGTTGCGCTCGTTGCGGGACTTAACCCAACATTTCACAACACGAGTTGACGACAGCCATGCAGCACCTGTCTTACGGTTCCCGAAGGCACAACCGCATCTCTGCAGTCTTCCGTAGATGTCAAGAGTAGGTAAGGTTCTTCGCGTTGCGTCGAATTAAACCACATGCTCCACCGCTTGTGCGGGCCCCCGTCAATTCATTTGAGTTTTAATCTTGCGACCGT
+
GGGGGGGGGGGGGGGGGGGGGGGGGG@CCFFGGGGGGGGGGGGGGGGGGGGGGGGGGGGGGGGGGGGGGGGGGGGGGGGGGGGGGGGGGGGGGGGGGGGGGGGGGGGGGGGGGGGGGGGGGGGGGGGGGGGGGGGGGGGGGGGGGGGGGGGGFGGGGGGDGGGGGGGGGGGGGGGGGGGGGGGGGGGGGGGGGGGGGFGGGGGGGGGGGGGGFGGGFGGGGGGGGGGGGGGGGGGGGGGGGFFGGGFFGGGFFGFFF?FFGGFFA:ABFFA<GGFGAA99>FFB
@M02542:52:000000000-J9N43:1:1101:23310:10911 2:N:0:GTGAAA
CGGTTTATCACCGGCAGTCTCCCTAGAGTTCCCGACTTAACTCGCTGGCAACTAAGGATAGGTGTTGCGCTCGTTGCGGGACTTAACCCAACATTTCACAACACGAGCTGACGACAGCCATGCAGCAACTGTCTTACGGTTCACGAAGGCACAACCGCACCTCTCCAGCCGTCCGTAGATGACAACAGTAGGTAAGGTTCTTCGCGTCTCGTCGAATTAAACCAAATGCTCCAACGGTTGTTCGCGCCCCCGTTGCTTCATTTGCAGTTTAATCTTGCGACCTT
+
FG@7668;<,CFG7+@:6,,<;6,CC66EFFG9:C+FC9,6CFCDCF7@E9F,E@ECCAFF86:B,,68>+BF:C?:FEG>CEFFGAE=FE+4EA<FF99FE,++@+8C<,A3>+CCDFA:=,,,,8+8,,7E=,+@;FDEG,,,+++5,55@D>@98>89C,2,,6,,/4)**4/**:8C+02+())+++*18C7*4+;*;;8;A8((04@<1C)9>F?C3(;8C4)**.5))0,3(124(-4)(-(419)-**-.6*).9=4))).4)--6)-7*1).)))1
@M02542:52:000000000-J9N43:1:1101:14060:10926 1:N:0:GTGAAA
CGGTTTATCACCGGCAGTCTCCCTAGAGTTCCCGACTTAACTCGCTGGCAACTAAGGATAGGGGTTGCGCTCGTTGCGGGACTTAACCCAACATTTCACAACACGAGCTGACGACAGCCATGCAGCACCTGTCTTACGGTTCCCGAAGGCACAACCGCATCTCTGCAGTCTTCCGTAGATGTCAAGAGTAGGTAAGGTTCTTCGCGTTGCGTCGAATTAAACCACATGCTCCACCGCTTGTGCGGGCCCCCGTCAATTCCTTTGAGTTTCGGTCTTGCGACCGTT
+
GGGGGGGGGGGGGGGGGGGGGGGGGGGGGGGGGGGGGGGGGGGGGGGGGGGGGGGGGGGGGGGGGGGGGGGGGGGGGGGGGGGGGGGGGGGGGGGGGGGGGGGGGGGGGGGGGGGGGGGGGGGGGGGGGGGGGGGGGGGGGGGGGGGGGGGGGGGGGGGGGGGGGGGGGGGGGGGGGGGGGGGGGGGFGGGGGGGGGFFGGGGGGGGGGGGGFGGGGGGGGCGGGGGGGGFGFFGGGDGGG3FGGGFFGGGFB7?BFFGFGGFFA?BBAA?DCCBGABF9>>FF)
@M02542:52:000000000-J9N43:1:1101:26905:10928 1:N:0:GTGAAA
CGGTTTGTCACCGGCAGTCTCTCTAGAGTGCCCTTTCGTAGCAACTAAAGACAAGGGTTGCGCTCGTTGCGGGACTTAACCCAACATCTCACGACACGAGCTGACGACAGCCATGCAGCACCTGTGCGACGGTTCTCTTTCGAGCACTCCCACCTCTCAGCGGGATTCCATCCATGTCAAGGGTAGGTAAGGTTTTTCGCGTTGCATCGAATTAATCCACATCATCCACCGCTTGTGCGGGTCCCCGTCAATTCCTTTGAGTTTTAATCTTGCGACCGTACTCCC
+
GGGGGGGGGGGGGGGGGGGGGGGGGGGGGGGGGGGGGGGGGGGGGGGGGGGGGGGGGGGGGGGGGGGGGGGGGGGGGGGGGGGGGGGGGGGGGGGGGGGGGGGGGGGGGGGGGGGGGFGGGGGGGGGGGGGGGGGGGGGGGGGGGGGGGGGGGGGGCGFGGGGGGGGGGGFGGGGGGGGGGGGFGGGGGGGGFGGGGGGGGGGGDGGGEGGGFGGGGFFFGGGGGGGGGGGGGGGGGGGGD>FGGGEEGGGFFGFFFGGFGGFFFFFFFFFGFGEGF>FFFFFFF
@M02542:52:000000000-J9N43:1:1101:13345:10935 1:N:0:GTGAAA
CGAGTTGACCCCGGCGGTCTCCCGTGAGTCCCCATCACCCCGAAGGGCATGCTGGCAACACGGGACAAGGGTTGCGCTCGTTGCGGGACTTAACCCAACATCTCACGACACGAGCTGACGACAGCCATGCACCACCTGTACACCGACCACAAGGGGGGCACTATCTCTAATGCTTTCCGGTGTATGTCAAGCCTTGGTAAGGTTCTTCGCGTTGCGTCGAATTAAGCCACATGCTCCGCTGCTTGTGCGGGCCCCCGTCAATTCCTTTGAGTTTTAGCCTTGCGG
+
GGGGGGGGGGGGGGGGGGGGGGGGGGGGGGGGGGGGGGGGGCGGEGGGGGGGGGGGGGGGGGGGDGGGGGDFGGFGGGGGGGFGGGEEFGGADGGGGGGGGGGGGGGGGGGEECFGFDGGGGDGGGFG:CFFGGFFFFFGGFGGGGGGGGGGGFCEGCECGGGFG9CFG?FCGGGGGGGGGGGGGGGGGCC6CGGGFGFG?FGGGGGGGGDCBGGCGGEDGGGGGGGFGGGGGGFGGGGGGF?>9>@BEGGEED>E2:C>DCBFFDA<)60?FGFC193<A2?))
@M02542:52:000000000-J9N43:1:1101:7182:10955 1:N:0:GTGAAA
GTCCACACCTTCCTCCGGTTGTCACCGGCAGTCTCTCTAGAGTGCCCTTTCGTAGCAACTAGAGACAAGGGTTGCGCTCGTTGCGGGACTTAACCCAACATCTCACGACACGAGCTGACGACAGCCATGCAGCACCTGTGTCCACTTTCTCTTTCGAGCACCTAATGCATCTCTGCTTCGTTAGTGGCATGTCAAGGGTAGGTAAGGTTTTTCGCGTCGCATCGAATTAATCCACATCATCCACCGCTTGTGCGGGTCCCCGTCAATTCCTTTGAGTTTTAATCTTGCGACCGTACTCCCC
+
CCCCCGGGGGGGGGGGGGGGGGGGGGGGGGGGGGGGGGGGGGGGGGGGGGGGGGGGGGGGGGGGGGGGGGGGGGGDGEGGGDGGGGGGGGGGGGGGGGGGGGGGGGGGGGGGGGGGGGGGGGGGGGGGGGGGGGGGGGGGGGGGGGGGGCGGGGGGGGGGGGGFGGGGGGGGGGGGCFGGGG7FGGGGGGGGGGGGGGGFGGGGFGGGGGGGG@EGGGGGGGGGGGGGFGGEFD8CFGGGCGGG>EEEGGGFGDGCC>FGGGFE=CGF?FBFFGGFCC9BB:AAFBAGDGD9>:<??4FFE
@M02542:52:000000000-J9N43:1:1101:28980:10959 1:N:0:GTGAAA
CCCGTTATCCGAGGCGGTTTCGCCAGAGTGCTCAACTAAATGGTAGCAACTGGAGATAAGGGTTGCGCTCGTTGCGGGACTTAACCCAACATCTCACGACACGAGCTGACGACAGCCATGCAGCACCTATATAGAGGCCTATTGCTAGGCGCCGATATTTCTACCGAATTCCTCTACATTTCGAGCCCAGGTAAGGTTCTTCGCGTTGCGTCGAATTAAACCACATGCTCCACCGCTTGTGCGGGCCCCCGTCAATTCCTTTGAGTTTCAGCCTTGCGACCGTAC
+
GGGGGGGGGGGCEGGGGEGGGGGGGGGGGGGGGGGGGGGGGGGGGGGGGGGGGGGGGGFGGGGGGFGGGGGGGGGGGGGGGGGGGGGGGGGGGGGGGGGGGGGGGGGGGGGGGGGGGGGGGGGGGGGGGGGGGCGFGGGGGGGDFGGGGGGGGGGGGGGGGGGGGGGGGGGGFFGGFGGFGGGGGGGGGGFGGGFFEGGFFFGGGGG=CE>CBGGGFDDFFEFEFGGGFGFEGGGGGGGG4>DCGDBEGGGFFG:FBGGFGG>FF>DFFFFD4CF*807>;9DF)
@M02542:52:000000000-J9N43:1:1101:7370:10988 1:N:0:GTGAAA
CGGTTTATCACCGGCAGTCTCCCTAGAGTTCCCGACTTAACTCGCTGGCAACTAAGGATAGGGGTTGCGCTCGTTGCGGGACTTAACCCAACATTTCACAACACGAGCTGACGACAGCCATGCAGCACCTGTCTTACGGTTCCCGAAGGCACAACCGCATCTCTGCAGTCTTCCGTAGATGTCAAGAGTAGGTAAGGTTCTTCGCGTTGCGTCGAATTAAACCACATGCTCCACCGCTTGTGCGGGCCCCCGTCAATTCATCTGAGTTTTAATCTTGCGACCGT
+
GGGGGGGGGGGGGGGGGGGGGGGGGGGGGGGGGGGGGGGGGGGGGGGGGGGGGGGGGGGGGFFGGGGGGGGGGGGGGGGGGGGGGGGGGGGGGGGGGGGGGGGGGGGGGGGGGGGGGGGGGGGGGFGGGGGGGGGGGGGGGGGGGGGGGFGGGGGGGGGGGGGGGGGGGGGGGGGGGCEGGGGGGGGGGGGGGGGGGGGGGGGGGGGGGGGEFGGGGGGGEFGGGGGGGGGGGGGEGDGGGFFGG5>@EGD>BGFFFGGFGGFFFA>>ADFFGGFD)99>B6DF
@M02542:52:000000000-J9N43:1:1101:9007:11004 1:N:0:GTGAAA
TCTACTTGCGTAGGCAGTCTCACTAGAGTCCCCAACTGAATGATGGCAACTAGTGACAGGGGTTGCGCTCGTTGCAGGACTTAACCTAACACCTCACGGCACGAGCTGACGACAACCATGCAGCACCTTGAAAATTGCCCGAAGGAAGGTCTATTTCTAAACCGATCAATTCCCATTTAAGCCTTGGTAAGGTTCCTCGCGTATCATCGAATTAAACCACATAATCCACCGCTTGTGCGGGCCCCCGTCAATTCCTTTGAGTTTCAAACTTGCGTTCGTACTCCC
+
GGGGGGGGGGGGGGGGGGFFGGGGGGGGGGGGGGGGGGGGGGGGGGGGGGGGGGGGGGGGGGGGGGGGGGGGGGGGGGGGGGGGGGGGGGGGGGGGGGGGGGGGGGGGGGGGGGDGGGGGGEFGGGGGGGGGGGGGGGGGGGGGGGGGGGGGGGEFGGGGGGGGGEGCFGGFFGFGFGGGGGFFFGGGGGGGGGGGGGGGGGEGGGFGGGFFFCFGGEFGG?9CEG?FGGGGGEGGCF=CC>DGGC>>EDDFFGFFFGFF3C>BD<B>DFFGG5>D:0?B<:@F5
@M02542:52:000000000-J9N43:1:1101:26661:11005 2:N:0:GTGAAA
CGGTTTATCACCGGCAGTCTCCCTAGAGTTCCCGACTTAACTCGCTGGCAACTAAGGATAGGGGTTGCGCTCGTTGCGGGACTTAACCCAACATTTCACAACACGAGCTGACGACAGCCATGCAGCACCTGTCTTACGGTTCCCGAAGGCACAACCGCATCTCTGCAGTCTTCCGTAGATGTCAAGAGTAGGTAAGGTTCTTCGCGTTGCGTCGAATTAAACCACATGCTCCACCGCTTGTGCGGGCCCCCGGCAATTCATTTGAGGTTTAATCCTGCCACCGT
+
GGGGGDFGGGGGGGGDCFF<FAFFGGFEFGFFFGEGGGCFFCFGDGGGGDG<FGGGGCF<@EFGGGGFFCFFC7FFGGDEDFGGGGF<FE+BEFGGGFAFGGGGGBF++AFFGGGG:FCEG8CAFFG?DC@>FFGGGGGGEC8EEDEEGGGGCE>C>E5*/@FF@C;>EGFFFGGGFEDFFCF7@)8;8ACFCF+*02/2;68),;8;>F083437F>F4C<B**/7,9*64)50(31*2259?)-301-97(1/(()94)6*-)((,()(6-)):0)>)*7))
@M02542:52:000000000-J9N43:1:1101:19712:11025 2:N:0:GTGAAA
CGGTTTATCACCGGCAGTCTCCCTAGAGTTCCCGACTTAACTCGCTGGCAACTAAGGATAGGGGTTGCGCTCGTTGCGGGACTTAACCTAACATTTCACAACACGAGCTGACGACAGCCATGCAGCACCTGTCTTACGGTTCCCGAAGGCACAACCGCATCTCTGCAGTCTTCCGTAGATGTCAAGAGTAGGTAAGGTTCTTCGCGTTGCGTCGAATTAAACCACATGCCCCACCGCTTGTTCGGGCCCCCGTCAATTCATTTGAGTTTTAATCTTTCCACCGT
+
GGGGGGGGGGGGGGGGGGGFFGGGGG<FGGGGGGGGGGFGGGGGGGGGGGGGGGGGGGGGGGGGEGEGGGGGGGGGGGEGGGGGGGGGAFGGFGGGGGGGGGDEGGGGGGGGGGGEEFFGGGGGGGGGGGGGGGGGGGCGGGGGGGEGGGDGGGGGGGGCGCGD?FFGGG?FGFEGGGGCFFGFGFFFFFFFEFGGGGFGFFFF@FF@;E05;BGFFFFFFF088:;>F*.4@FD;>09(.6:6@9093>G),9*894?:<7F)-4<<:AA))-6:*/*1/.00
@M02542:52:000000000-J9N43:1:1101:24462:11060 1:N:0:GTGAAA
CGGTTTATCACCGGCAGTCTCCCTAGAGTTCCCGACTTAACTCGCTGGCAACTAAGGATAGGGGTTGCGCTCGTTGCGGGACTTAACCCAACATTTCACAACACGAGCTGACGACAGCCATGCAGCACCTGTCTTACGGTTCCCGAAGGCACAACCGCATCTCTGCAGTCTTCCGTAGATGTCAAGAGTAGGTAAGGTTCTTCGCGTTGCGTCGAATTAAACCGCATGCTCCACCGCTTGTGCGGGCCCCCGTCAATTCATTTGAGTTTTAATCTTGCGACCGT
+
GGGGGGGGGGGGGGGGGGGGGGGGGGGGGGGGGGGGGGGGGGGGGGGGGGGGGGGGGGGGGGGGGGGGGGGGGGGGGGGGGGGGGGGGGGGGGGGGGGGGGGGGGGGGGGGGGGGGGGGGGGGGGGGGGGGGGGGGGGGGGGGGGGGGGGGGGGGGGGGGGGGGGGGGGGGGGGGGGGGGGGGGGGGGGGGGGFGGGFGGGGGGGGGGGGGGDGGGGGGGGFGGGGGGG?FGGGGGGDEGG?FGGGF:EDGFEGFFAFGFGGFFFF6:<BAFGGFGAAF9;>DF
@M02542:52:000000000-J9N43:1:1101:23130:11061 1:N:0:GTGAAA
CAGTATATCACTGGCAGTCTCATTAGAGTGCCCTTTCGTAGCAACTAATGACAAGGGTTGCGCTCGTTGCGGGACTTAACCCAACATCTCACGACACGAGCTGACGACAGCCATGCAGCACCTGTGCGCCGGTTCTCTTTCGAGCACTCCCAAATCTCTTCGGGATTCCGACCATGTCAAGGGTAGGTAAGGTTTTTCGCGTTGCATCGAATTAATCCACATCATCCACCGCTTGTGCGGGTCCCCGTCAATTCCTTTGAGTTTTAATCTTGCGACCGTACTCCC
+
GGGGGGGGGGGGGGGGGGGGGGGGGGACCFGGGGGGGGGGGGGGGGGGGGGGGGGGGGGGGGGGGGGGGGGGGGGGGGGGGGGGGGGGGGGGGGGGGGGGGGGGGGGGGGGGGGGGGGGGGGGGGGGGGGGGGGGGGGGGGGGGGGGGGGGGGGGGGGGGGGGGGGGGGGGGGGGGGGGGGGGFGGGGGGGG<FGGGGGGGGGGGGGGDF688FCGGGGGGGGGFGGGGGGGGEGF?D5DGFFGGGFEGGGFFCBFFGG?<06FAFFFFBACCDFD>BFFFFFFF
@M02542:52:000000000-J9N43:1:1101:9829:11080 1:N:0:GTGAAA
CGGTTTGTCACCGGCAGTCTCCTTAGAGTGCCCACCATAATGTGCTGGTAACTAAGGACAAGGGTTGCGCCCGTTACGGGACTTAACCCAACATCTCACGACACGAGCTGACGACAGCCATGCAGCACCTGTCTCAATGCTCCCGAAGGCACCAATCCATCTCTGGAAAGTTCATTGGATGTCAAGGCCTGGTAAGGTTCTTCGCGTTGCTTCGAATTAAACCACATGCTCCACCGCTTGTGCGGGCCCCCGTCAATTCATTTGAGTTTCGGTCTTGCGACCGT
+
GGGGGGGGGGGGGGGGGGGGGGGGGGGGGGGGGGGGGGGGGGGGGGGGGGGGGGGGGGGGGGGGGGGGGGGGGGGGGGGDGGGGGGGGGGGGGGGGGGGGGGGGGGGGGGGGGGGGGGGGGGGGGGGGGGGGGGGGGGGGGGGGGGGGGGGGGGGGGGGGGGGGGGGGGGGGGGGGGGGGGGGGGGGGGGGGGGGGGGGGGGGGGGGGGGGGFGGGGGGGGGGGGGGGGGGGGGGGGGGGG?FDEDFFGGDEDDBFAFGFGGFFFFFFFFF39C@GAB;;BFFE
@M02542:52:000000000-J9N43:1:1101:20940:11082 1:N:0:GTGAAA
GTCCACACCTTCCTCCGGTTTGTCACCGGCAGTCTCATTAGAGTGCCCTTTCGTAGCAACTAATGACAAGGGTTGCGCTCGTTGCGGGACTTAACCCAACATCTCACGACACGAGCTGACGACGGCCATGCAGCACCTGTGTCCAGGTTCTCTTTCGAGCACTCCCACATCTCTGCAGGATTCCTGGCATGTCAAGGGTAGGTAAGGTTTTTCGCGTTGCATCGAATTAAACCACATCATCCACCGCTTGTGCGGGTCCCCGTCAATTCCTTTGAGTTTCAACCTTGCGGCCGTACTCCCC
+
CCCCCGGGGGGGGGGGGGGGGGGGGGGGGGGGGGGGGGGGGGGGGGGGGGGGGGGGGGGGGGGGGGGGGGGGGGGGGGGGGGGGGGGGGGGGGGGGGGGGGGGGGGGGGGGGGGGGGGGGGGGGGGGGGGGGGGGGGGGGGGFGGGGGGGGGGGGGGGGGGGGGGGDGGFGFFFGGGGGGFGGGGGGGGGGGGGGGGGGGGGFGGGGFFGGGGGGGGGGG?CFCGGGGFGGFGGFD8CGG?FGGGGGGGCFFGGGCG>>FDGFEEGGFFFBFFC>>:DAFFFFFFFBG<DEDFF:<3:FFF
@M02542:52:000000000-J9N43:1:1101:25290:11090 1:N:0:GTGAAA
CGGTTTGTCACCGGCAGTCTCATTAGAGTGCCCTTTCGTAGCAACTAATGACAAGGGTTGCGCTCGTTGCGGGACTTAACCCAACATCTCACGACACGAGCTGACGACAGCCATGCAGCACCTGTGCGCCGGTTCTCTTTCGAGCACTCCCACCTCTCAGCGGGATTCCGACCATGTCAAGGGTAGGTAAGGTTTTTCGCGTTGCATCGAATTAATCCACATCATCCACCGCTTGTGCGGGTCCCCGTCAATTCCTTTGAGTTTTAATCTTGCGACCGTACTCCC
+
GGGGGGGGGGGGGGGGGGGGGGGGGGGGGGGGGGGGGGGGGGGGGGGGGGGGGGGGGGDGGGGGGGGGGGGGGGGGGGGGGGGGGGGGGGGGGGGGGGGGGGGGGGGGGGGGGGGGGGGGGGGGGGGGGGGGGFFGGGGGGGGEGGGFFGGGGG@FEGGGGGGGGGGGDGGGGGGGGGEGGFG=EGGGGGGGGGGGGGEEGGGGGGGGGGGGFGGGGGGGGGGGGGGGGGGGGGGG6CEGD>EGGGFFGDGFFFFF2C>4D>48><?A2<BGGDFGF6:::66?F
@M02542:52:000000000-J9N43:1:1101:26623:11095 2:N:0:GTGACA
CGGTTTGTCACCGGCAGTCTCTCTAGAGTTCCCTTTCGTACCAACTAGAGACAAGGGTTGCGCTCGTTGCGGTACTTAACCCAACATCTCACGCCACGAGCTGACTACAGCCATGCAGCCCCTGTGTCCACTTTCTCTTTCGAGCACCTAATGCACCCCTTCTTCGTTAGTGACACGTCCAGGGTAGGCTAGCGTTTTCGCGTTGCATCGAATTATTCCACATCATCCACTGCTTGGCCGTGACACCGCCAATTCCATTTTGGTTTAACCTTTCGACCCTACGCC
+
DG76@,BFEEFGEF+@FGCE<66,6CFFG96@C,CCF,E<,BCC:<E,6CEAFEG87CF7E@FC@+8,CCEG4:F<EBF,,9F,BD=EB9,5E,4>?+@+++44A,9A@,A?FAC?F,,,@=++D8@=6@F9,@9+,33,7+=,666=F@C99,3,++43,5,,@*DF3CC65@,,013*/=**46*/**;2(//1?=8D>8.:(.9)15=;=<G+1++++(.+0+1727)/9**)((*3(((-*),4((114**.)4/))0)4<((-)).)46(*9.)..0)).
@M02542:52:000000000-J9N43:1:1101:18349:11111 2:N:0:GTGAAA
CTGGTTAACCCAGGCAGTCTCGTCAGAGCGCCCAACTTAATGCTGGCAACAGACGATAGGGGTTGCGCTCGTTGCGAGACTTAACCCAACATTTCACAACACGAGCTGACGACAGCCATGCAGCACCTCTCACTTCATTCCCTTGCGGGCACTCCGGGCATTGCCCCAGATTCGAAGGAGTTCAAGCCTAGGTAAGGTTCTGCGCGTTGCTTCGAATTAAACCACAAAATACACCGCTTGTGCGGGCCCCCGCCAAGTTGTTGTAGTTTTAGTCTTTCGACCGTG
+
GGGF,FFGGGGGGFGFCFGGGGGGGGGGGEGGGEGGGGGEGFGGGGGGFGGGGFGGG@FGGEGGGGC7>FFGGGG=7FCFFGGGGGGGGGEEFGGFGCGFCC=C:FGGGF@CGGEGCGGDFFCGFGFGGD,>FA;FAFFGDFGG?F>E:CCE6FGGC*;EFFGFGGFG*?<CECEFDG4?AFGFGFFF;4;F>7CCFC6>F+1)()=@BB2F>6/7@FFFC)28*8.(90)./:@764C<F09:D0(4995)(/),(-76)<)()6)6444<6))*2*07@5)85
@M02542:52:000000000-J9N43:1:1101:17120:11131 1:N:0:GTGAAA
CGGTTTGTCACCGGCAGTCTCATTAGAGTGCCCTTTCGTAGCAACTAATGACAAGGGTTGCGCTCGTTGCGGGACTTAACCCAACATCTCACGACACGAGCTGACGACGGCCATGCAGCACCTGTGTCCAGGTTCTCTTTCGAGCACTCCCACATCTCTGCAGGATTCCTGGCATGTCAAGGGTAGGTAAGGTTTTTCGCGTTGCATCGAATTAAACCACATCATCCACCGCTTGTGCGGGTCCCCGTCAATTCCTTTGAGTTTCAACCTTGCGGCCGTACTCCC
+
GGGGGGGGGGGGGGGGGGGGGGGGGGGGGGGGGGGGGGGGGGGGGGGGGGGGGGGGGGGGGGGGGGGGGGGGGGGGGGGGGGGGGGGGFGGGGGGGGGGGGGG?FGGGGGGGGGGFGGGGGGGGGGGGGGGGGGGGGGGGGGGGGGGGGGGGGGGGGGGGGGGGGGGGGGGGGGGGGGGGFGGFFEGGGGGGFGGGGGGGGGGGGGGGGDGGFGGFGGGGGGGGFFGGGGGGCECE6CCDDBBGGGFFGCDFFGFFFGDFGGFFBFFFFFF7*))97((38?BFF
@M02542:52:000000000-J9N43:1:1101:24839:11154 1:N:0:GTGAAA
CGGTTTGTCACCGGCAGTCTCCCTGGAGTGCTCTTGCGTAGCAACTAGGGACAAGGGTTGCGCTCGTTGCGGGACTTAACCCAACATCTCACGACACGAGCTGACGACAGCCATGCAGCACCTGTGTTACGGCTCCCTTTCGGGCACCCCCACCTCTCGGCAGGGTTCCGTACATGTCAAGGGTAGGTAAGGTTTTTCGCGTTGCATCGAATTAATCCACATCATCCACCGCTTGTTCGGGTCCCCGTCAATTCCTTTGAGTTTTAATCTTGCGACCGTACTCTC
+
GGGGGGGGGGGGFGGGGGGGGGGGGGGGGGGGGGGGGGGGGGGGGGGGGGGGGGGGGGGGGGGGGGGGGGGGGGGGGGGGGGGGGGGGFGGGGGGGGGGGGGGGGGGGGGGGGGFGGGGGGGGGGGGGGGGGGEGGGGGGGGGGGGGGGGGGGG@CCGGGGGGGGGGGGGGGGGGGGGGGGGGFGGFEGGGGGGGGGGEGDGGGGGGGGGGGFGGGFFGGGFGGGGGGGGGGGGGG+:EDGFFGGGBFGGGFFGFFFGGF3CAFFFFFAFFCFGDC;BF?BFF*<
@M02542:52:000000000-J9N43:1:1101:25606:11164 2:N:0:GTGAAA
CGGTTTATCACCGGCAGTCTCCCTAGAGTTCCCACCATTACGTGCTGGCAACTAAGGATAAGGGTTGCGCTCGTTGCGGGACTTAACCCAACACTTCACAACACGAGCTGACGACAGCCATGCAGCACCTGTCTTAGCGTTCCCGAAGGCACAATCGTATCTCTACAATCTTCGCTAGATGTCAAGAGTAGGTAAGGTTCTTCGCGTTGCGTCCAATTAAACCACATGCTCCCCCGCTTGTGCGGGCCCCCGTCAATTCATTTGAGTTTTAATCTTTCGACCGTG
+
GGGGGGGGGGGGGGGGGGGGGGGGGG9FGGGGGGGGGGGGGGGGGGGGGGGGGGGGGGGGGGGGGGGGGGGGGGGGGGGGGGGGGGGCFGGGGGGGGGGGGGGGGG+>EFGGGEGGGGFGGGGGGGGGGGC;FCGGGGGGGGGGGGGGGFDGGG9DFFG8FDCFGG9,?CGFD8>;C:FFFFFFGBFFFFFF>8=DFFFCFFFFFAD>BFB>((186AFFF<0@F=F<D*6)).7(41C?F?B:>>>0(,792>51<)9>>F?>9042).))).-:747>B53>F
@M02542:52:000000000-J9N43:1:1101:27379:11172 1:N:0:GTGAAA
CGAGTTGACCCCGGCAGTCTCCCACGAGTCCCCGCCATGACGCGCTGGCAACGTAGGATAAGGGTTGCGCTCGTTGCGGGACTTAACCCAACATCTCACGACACGAGCTGACGACAGCCATGCAGCACCTGTATGAAAGTAAGTACCATCCCGTTAAGGACAGGTTTTCTTGTTCATATGTCAAGGGCTGGTAAGGTTTTGCGCGTTGTATCGAATTAAACCACATGCTCCACCGCTTGTGCAGGCCCCCGTCAATTCCTTTGAGTTTCGGTCTTGCGACCGTAC
+
GGGGGGGGGGGGGGGGGGGGGGGGGGGGGGGGGGGGGGGGGGGGGGGGGGGGGGGGGGGGGGGGGGGGGGGGGGGGGGGGGGGGGGGGGGGGGGGGGGGGGGGGGGGGGGGGGGGGGGGGGGGGGGGGGGGGGGGGGGGGGGGGGGGGGGGGGGGGGGGGGGGGGGGGGGGGGGGGGGGGGGGGGGGGGGGGGGGGCFGFGGGGGGGGGGGGEGGGGGGGGGGGGGGG7@CGGGGGGGGGGFFGGGBEGGGEFGFFDGGFGGFFFDFFFFBGDDFGFFFFFFFF)
@M02542:52:000000000-J9N43:1:1101:20700:11207 1:N:0:GTGAAA
CCCGTTATCCGAGGCGGTTTCGCCAGAGTGCTCAACTAAATGGTAGCAGCTGGAGATAAGGGTTGCGCTCGTTGCGGGACTTAACCCAACATCTCACGACACGAGCTGACGACAGCCATGCAGCACCTATATAGAGGCCTATTGCTAGGCGCCGGTATTTCTACCGAATTCCTCTACATTTCGAGCCCAGGTAAGGTTCTTCGCGTTGCGTCGAATTAAACCACATGCTCCACCGCTTGTGCGGGCCCCCGTCAATTCCTTTGAGTTTCAGCCTTGCGACCGTAC
+
GGGGGGGGGGGGCFGGGFGGGGGGGGGGGGGGGGGGGGGGGGGGGGGGGGGGGGGGGGGGGGGGGGGGGGGGGGGGGGGGGGGGGGGGGGGGGGGGGGGGGGGGGGGGGGGGGGGGGGGGGGGGGGGGGGGGGGGGGGGGGGGGGGGGGGGGGGGGGGGGGGGFGGGFGGGGGGGGGGGGGGGGFGGGGGGGGGGGGGGGGGGDGGGGGGGGFGGGGGGGGGGGGGGGGGGGGGGGDGGCCABDCGFFGGGFFGFFAGGFGGAFFBF>AFFGGGFDB91>FFFF5
@M02542:52:000000000-J9N43:1:1101:8109:11222 1:N:0:GTGAAA
CGGTTTATCACCGGCAGTCTCCCTAGAGTTCCCGACTTAACTCGCTGGCAACTAAGGATAGGGGTTGCGCTCGTTGCGGGACTTAACCCAACATTTCACAACACGAACTGACGACAGCCATGCAGCACCTGTCTTACGGTTCCCGAAGGCACAACCGCATCTCTGCAGTCTTCCGTAGATGTCAAGAGTAGGTAAGGTTCTTCGTGTTGCGTCGAATTAAACCACATGCTCCACCGCTTGTGCGGGCCCCCGTCAATTCATTTGAGTTTTAATCTTTCGACCGT
+
GGGGGGGGGFGGCGGGGFG<FGGGGGGGGFGGFGGGGFFGGGGGGGGGGGGGGGGGFGGEFFEEFCFFEGGGGGGGGGGGGGGGGGGFGGGGGGGGGGGGGGGGGGGGGGGGGGEFGGFGGGGGGGGGGGGGGGGGGGGGGGGGGGGFDFGGGGGCEGG7FGGGGGG?BFGFFGGGCFGGGFGF;EFFFFGCFFFFG<AFGGFG8@CFGGGGFGG=*:9>F?CFGGGCF@97FFGGD3AFD0=75C33C3D3)1:B)<CFG*6=28)<2>B4*?9C)4(8B0)8
@M02542:52:000000000-J9N43:1:1101:18336:11243 1:N:0:GTGAAA
CGGTTTATCACCGGCAGTCTCCCTAGAGTTCCCGACTTAATTCGCTGGCAACTAAGGATAGGGGTTGCGCTCGTTGCGGGACTTAACCCAACATTTCACAACACGAGCTGACGACAGCCATGCAGCACCTGTCTTACGGTTCCCGAAGGCACAACCGCATCTCTGCAGTCTTCCGTAGATGTCAAGAGTAGGTAAGGTTCTTCGCGTTGCGTCGAATTAAACCACATGCTCCACCGCTTGTGCGGGCCCCCGTCAATTCATTTGAGTTTTAATCTTGCGACCGT
+
GGGGGGGGGGGGGGGGGGGGGGGGGGGGGGGGGGGGGGFFGGGGGGGGGGGGGGGGGGGGGGGGGGGGGGGGGGGGGGGGGGGGGGGGGGGGGGGGGGGGGGGGGGGGGGGGGGGGGGGGGGGGGGGGGGGGGGGGGGGGGGGGGGGGGGGGGGGGGGGDGGGGGGGGGFGGGGGGGGGGGGGGGGGGGGGGGGGGGGGGGGGGGGGGEGGGFGGGGGGGGGGGGGGGGFGFGGGGGGGFF0FDEGFFGGDEFGFDFGGFGGFFFFFFFFFCGC=F>F99>BBB
@M02542:52:000000000-J9N43:1:1101:16194:11270 2:N:0:GTGAAA
GTCCCCACCTTCCTCCGGTTTATCACCGGCAGTCTCCCTAGAGTTCCCGACTTAACTCGCTGGCAACTAAGGATAGGGGTTGCGCTCGTTGCGGGACTTAACCCAACATTTCACAACACGAGCTGACGACAGCCATGCAGCACCTGTCTTACGGTTCCCGAAGGCACAACCGCATCTCTGCAGTCTTCCGTAGATGTCAAGAGTAGGTAAGGTTCTTCGCGTTGCGTCGAATTAAACCACATGCTCCACCGCTTTTTCGGGCCCCCGTCCATTCATTTGAGTTTTTATCTTTCGACCGTAC
+
CCCCCGGGGGGGGGGGGGGGGGGGGGGGGGGGGGGGGGGGGGGGGGGGGGGGGGFGFGGGGGGGGGGGGGGGGGFGGGGGGGGGGFGGGGGGGGGGGGGGGGGGGGGCGGGFGGGGGGGGEGGGGGGGGGEGGGGGGGGGGGGG8CFGGGFGGGGGGGGGCECDGGGGGGGGGG>EFGGGFFFFFGGFFG?7CCFCFGD6C3AFC6FFC78DFFFGFF>>9EB(67>:9;FFFFGF78(;E862*2,4<F32,4*)).49D69>6199<>54:A*)5F*.(-666(4<ABB*:)853)8))
@M02542:52:000000000-J9N43:1:1101:20399:11275 1:N:0:GTGAAA
CGGTTTATCACCGGCAGTCTCCCTGGAGTTCCCGACTTAACTCGCTGGCAACTAAGGATAGGGGTTGCGCTCGTTGCGGGACTTAACCCAACATTTCACAACACGAGCTGACGACAGCCATGCAGCACCTGTCTTACGGTTCCCGAAGGCACAACCGCATCTCTGCAGTCTTCCGTAGATGTCAAGAGTAGGTAAGGTTCTTCGCGTTGCGTCGAATTAAACCACATGCTCCACCGCTTGTGCGGGCCCCCGTCAATTCATTTGAGTTTTAATCTTGCGACCGT
+
GGGGGGGGGGGGGGGGGGGGGGGGGGGGGGGGGGGGGGGGGGGGGGGGGGGGGGGGGGGGGGGGGGGGGGGGGGGGGGGGGGGGGGGGGGGGGGGGGGGGGGGGGGGGGGGGGGGGGGGGGGGGGGGGGGGGGGGGGGGGGGGGGGGGGGGGGGGGGGGGGGGGGGGGGGGGGGGGGGGGCFGGGGGGGGGGGGGFGGGGGGGGGGGGGGGGFGDGGGGGGGGGFFGGGGGGGGGGGGGGGFFGGGFEGGGD:D:EACC@GGFF<BFFFFFFG7BF)6,36>DF
@M02542:52:000000000-J9N43:1:1101:21458:11289 1:N:0:GTGAAA
CGGTTTATCACCGGCAGTCTCCCTAGAGTTCCCGACTTAACTCGCTGGCAACTAAGGATAGGGGTTGCGCTCGTTGCGGGACTTAACCCAACATTTCACAACACGAGCTGACGACAGCCATGCAGCACCTGTCTTACGGTTCCCGAAGGCACAACCGCATCTCTGCAGTCTTCCGTAGATGTCAAGAGTAGGTAAGGTTCTTCGCGTTGCGTCGAATTAAACCACATGCTCCACCGCTTGTGCGGGCCCCCGTCAATTCATTTGAGTTTTAATCTTGCGACCGT
+
GGGGGGGGGGGGGFGGGGGGGGGGGGGGGGGGGGGGGGGGGGGGGGGGGGGGGGGGGGGGGGGGGGGGGGGGGGGGGGGGGGGGGGGGGGGGGGGGGGGGGGGGGGGGGGGGGGGGGGGGGGGGGGGGGGGGGGGGGGGGGGGGGGGGGGGGGGGGGGGCFGGGGGGGGGGGGGGGGGGGGGGGGGGGGGGGGGGGGGGGGGGGGGGGGGGGFGGGGGGGGGGGGGGGGGGGGGGGGGGGGBFGGGFEGGGFFGFFFGGFGGDF9BFFDFFFGGFG>D>;>6:>
@M02542:52:000000000-J9N43:1:1101:4093:11303 2:N:0:GTGACA
CGGTTTATCAACGGCAGTCTCCCTAGAGTTCCCGACTTAACTCGCTGGCAACTAAGGATAGGGGTTGCGCTCGTTGCGGGACTTAACCCAACATTTCACAACACGAGCTGACGACAGCCATGCAGCACCTGTCTTACGGTTCCCGAAGGCCCAACCCCCTCTCTGCAGTCTTCCGTCGATGTCAAGAGTAGGTAAGGTTCTTCGCGTTGCGTCGAATTAAACCAAATGCCCCCACGCTTGTTCGGGGCCCCGTAAATTCATTTGAGTTCTAATCTTTCGACCGT
+
CC@+7BFECG,,8:F+@FFF9FG@<@<;FFGCF:6@CCFF,6CBCFFGGG9<D8,CEGCC<B@6C+@=EG77FFFFF@E>E7AF9EGFCEFFGFE,@FFDGGGDGGGGEGGG7FFGGGDDGC8DCEEFGFF;,,@9;:>FDE@FE@>E7>,4@CGD****1,4<=:EG,*,14,7C*?))3;+:C<A51788):;FDFF78CAFDE:>9>9),(9<6<C=F)8FC*/)2*.()).(-.9(().-7((,4()9()/(6:=26?=)4().).:265)*:157>)<7
@M02542:52:000000000-J9N43:1:1101:13717:11316 1:N:0:GTGAAA
CGGTTTATCACCGGCAGTCTCCCTAGAGTTCCCGACTTAACTCGCTGGCAACTAAGGATAGGGGTTGCGCTCGTTGCGGGACTTAACCCAACATTTCACAACACGAGCTGACGACAGCCATGCAGCACCTGTCTTACGGTTCCCGAAGGCACAACCGCATCTCTGCAGTCTTCCGTAGATGTCAAGAGTAGGTAAGGTTCTTCGCGTTGCGTCGAATTAAACCACATGCTCCACCGCTTGTGCGGGCCCCCGTCAATTCATTTGAGTTTTAATCTTGCGACCGT
+
GGGGGGGGGGGGGGGGGGGFGGGGGGGGGGGGGGDGGGGGGGGGGGGGGGGGGGGGGGGGGGGGGGGGGGGGGGGGGGGGGGGGGGGGGGGGGGGGGGGGGGGGGGGGGGGGGGGGGGGGFFGGGGGGGGGGGGGGGGEGGGGGGGGGGGGGGGGGGGGGGGGFGGGFGGGGGGGGGGGGGGGGGGGGGGGGGGGGGFGGGGGGGGGG5CEGFGGGGGGGGGGGGGGGGFGGGCGGGGGGGFFGEGFFGGGEFGFFDFGFGGFFFFFFFFFCCF@GFFBFBFFF
@M02542:52:000000000-J9N43:1:1101:6010:11327 1:N:0:GTGAAA
CGGTTTATCACCGGCAGTCTCCCTAGAGTTCCCGACTTAACTCGCTGGCAACTAAGGATAGGGGTTGCGCTCGTTGCGGGACTTAACCCAACATTTCACAACACGAGCTGACGACAGCCATGCAGCACCTGTCTTACGGTTCCCGAAGGCACCACCGCATCTCTGCAGTCTTCCGTAGATGTCAAGAGTAGGTAAGGTTCTTCGCGTTGCGTCGAATTAAACCACATGCTCCACCGCTTGTGCGGGCCCCCGTCAATTCATTTGAGTTTTAATCTTGCGACCGT
+
GDCFGGGGGFGCFGGGGGGGGGGGGGG<FEFGGEGGGGGGGGGFDGGGGGGFGGGGFGGGCCEEGGGGFCCCEFGGGC+@FFCEFFFGGGGGC<FGGGCGGGGEC=7FFDFF=FGGGGFCGCDDFGFGGGGFGGGGGDCCFG7FFCFG:EFG*DF:FGGEGDF9;CFCGGGGGG7:<FGFFGGGGGF6EEFCCCCFCFGGGGGGGEE8*;:EFEE=FGGGGGGG5:FC<C0<?@FEE5:*>09CEDEFGGDD<5:E:+?7CG)948)66>DGGFFFB>(-76>D
@M02542:52:000000000-J9N43:1:1101:9299:11345 2:N:0:GTGAAA
CGGTTTATCACCGGCAGTCTCCCTAGAGTTCCCGACTTAACTCGCTGGCAACTAAGGATAGGGGTTGCGCTCGTTGCGGGACTTAACCCAACATTTCACAACACGAGCTGACGACAGCCATGCAGCACCTGTCTTACGGTTCCCGAAGGCACAACCGCATCTCTGCAGTCTTCCGTAGATGTCAAGAGTAGGTAAGGTTCTTCGCGTTGCGTCGAATTAAACCACATGCTCCACCGCTTGTTCGGGCCCCCGCCAATTCATTTGAGTTTTAATCTTGCCACCGT
+
GGGGGGGGGGGGGGGGGGGGGGGGGGGDGGFGGGGGGGFGGGGGGGGGGGFGGGFFFGGGGGGGGGGGGGGGGGGGGGGGGGGGGGGGGGGGGGGGGGGGGGGGGGGGGGGGGGGEGGGGGGGGFG,?FGFEFGGGGG>DFGGGGGGGGFFGGGGGDCE?EGGGGGCFGGGFGCEGCEDF=FFFGFFFFAF=CFDCCFFGFFFFDFFF9B059;GFFFGFG<78CFF3C*.))7>(-7D??2)-<9>6167)4C54:295<?B2:0<24<24)4<C*=)16>BF
@M02542:52:000000000-J9N43:1:1101:10863:11346 1:N:0:GTGAAA
CGGTTTGTCACCGGCAGTCTCTCTAGAGTGCCCTTTCGTAGCAACTAGAGACAAGGGTTGCGCTCGTTGCGGGACTTAACCCAACATCTCACGACGCGAGCTGACGACAGCCATGCAGCACCTGTCTCAATGCTCCCGAAGGCACCAATCCATCTCTGGAAAGTTCATTGGATGTCAAGGCCTGGTAAGGTTCTTCGCGTTGCTTCGAATTAAACCACATGCTCCACCGCTTGTGCGGGCCCCCGTCAATTCATTTGAGTTTTAACCTTGCGGCCGTACTCCCC
+
GGGGGGGGGGGGGGGGGGGGGGGGGGGGGAFGGGGGGFFGGGGGGGFFG9FGGFFGGGGGGGGGGGGGGGGGGGGGGGGGGGGGGGGGGGFGGGGGGGGGGGGGGGGGFGGGGGFGGGGGGGGGGGGGGGGFGGFGGGGGCGGGGGGGGGGGGGGGGGGGGGGFGGGGGGGGGFGGGGFCFGFFGGGGGGFGGGGGGGGGGGGGGFGGGGGGFGGGGGGF6C<EGG6CCDGGFGGGGGGDDBFGGDF>GGGFFGAFFCC7FGFFFFFAAAFD:DE39??BBFFB
@M02542:52:000000000-J9N43:1:1101:27790:11357 1:N:0:GTGAAA
CGGTTTGTCACCGGCAGTCTCCCTGGGGTGCTCTTGCGTAGCAACTAGGGACAAGGGTTGCGCTCGTTGCGGGACTTAACCCAACATCTCACGACACGAGCTGACGACAGCCATGCAGCACCTGTGTTATGGCTCCCTTTCGGGCACCCCCACCTCTCAGCAGGGTTCCATACATGTCAAGGGTAGGTAAGGTTTTTCGCGTTGCATCGAATTAATCCACATCATCCACCGCTTGTGCGGGTCCCCGTCAATTCCTTTGAGTTTTAATCTTGCGACCGTACTCCC
+
GGGGGGGGGGGGGGGGGGGGGGGGGGGGGGGGGGGGGGGGGGGGGGGGGGGGGGGGGGGGGGGGGGGGGGGGGGGGGGGGGGGGGGGGGGGGGGGGGGGGGGGGGGGGGGGGGGGGGGGGGGGGGGGGGGGGGGGGGGGGGGGGGGGGGGGGGGFGFFGGGGGGDGFFGGGGGGGGGGGGGGGGGGGFGFFFGGGGGGGGGGGGGGGG5CGGFGGGGGGGGGGFGGGGGGGGGGCF7FCDGF>FGGFFGGGFFGFFACC?FGFFFBFADFF7FGBD>6?6?BFFF
@M02542:52:000000000-J9N43:1:1101:13788:11369 2:N:0:GTGAAA
CGGTTTGTCACCGGCAGTCTCTCTAGAGTGCCCTTTCGTAGCAACTAGAGACAAGGGTTGCGCTCGTTGCGGGACTTAACCCAACATCTCACGACACGAGCTGACGACAGCCATGCAGCACCTGTGTCCACTTTCTCTTTCGAGCACCTAATGCATCTCTGCTTCGTTAGTGGCATGTCAAGGGTAGGTAAGGTTTTTCGCGTTGCATCGAATTAATCCACAACATCCACCGTTTTTGCGGGTCCCCGTCAATTCCTTTGAGTTGTAATCTTTCGACCGTACTCC
+
GGGGGGGGGGGGGGGGGGGGGFFGGGGGGGGGFGEGGGGGDGGGGGDGGGAFGGGGGGGGGGGGGEG?DF@EGGGGGEEFFFFGGGGGAE<EFCCGGGGGGGGGGGGGGGGGFFFGGGGGGGGFF8E?FGGGGGG=6=FGGGGGGDCGEGCFFGG;+>@CFFG:F>DFGGFFGGGFGGFFCGGEC@DFF+=63+;D5FADA>8B1A45;5/;;6FFFFCA*4(***9:C*(4)09(((249920@?FF?3C<ACDAA)742895)6)4)6>A).(1>77>53)*0
@M02542:52:000000000-J9N43:1:1101:12917:11369 2:N:0:GTGAAA
GTCCACACCTTCCTCCGGTTTGTCACCGGCAGTCTCATTAGAGTGCCCTTTCGTTGCAACTAATGACAAGGGTTGCGCTCGTTGCGGGACTTAACCCAACATCTCACGACACGAGCTGACGACGGCCATTCAGCAACTGTGTCCCGGGTCTCTTTCGAGCACTCCCACATCCCTGGCGGATTCCTGGCATGTCATGGGTAGGTAAGGTTTTTCCCGTTGCATCGGATTAAACCCAATCAACCACCGCTTTTGCGGGTCGCCGGCAATTCCTTTGAGTTTCAACCTTTCGGCCTTTATCCCC
+
<CCC@FFEEFGFGFAFEGF@C@FEAEAFEGEGFECDAFDFDCE@,<<EEEFGGG86B<ECF,C@,EEFCFGGFFFFEC:CFFGGDGGGGGGGCFEEE=BEFFBF9?FG:FEGE7+4@EFEEB=CBC73<,C,,=,,@DFG,@@7,3++84,<FAC=<;CC*@637@,,C,,,/,4*,1:*/;<AFGG4*00=F9++;C*08(21;6;;)@<CF+/*;;.72@=:()-7<AC*8)*7*()+02.8D3(-)09))(7(-((4>,((-32:)2*6:>62)96)).)(.)6)((,116***11<7
@M02542:52:000000000-J9N43:1:1101:11182:11379 2:N:0:GTGAAA
CGGTTTATCACCGGCAGTCTCCCTAGAGTTCCCGACTTAACTCGCTGGCAACTAAGGATAGGGGTTGCGCTCGTTGCGGGACTTAACCCAACATTTCACAACACGAGCTGACGACAGCCATGCAGCACCTGTCTTACGGTTCCCGAAGGCACAACCGCATCTCAGCAGTCTTCCGTAGATGTCAAGAGTAGGTAAGGTTCTTCGCGTTGCGTCGAATTAAACCACATGCCCCACCCCTTGTTCGGGCCCCCGTCCATTCATTTGATGTTTTATCTTTCTCCCTT
+
GGGGGGGGGGGGGGGGEGFAFGGGGGGFGGGGGGGGGGGGGGGGGGGDGGGGGGGGFGGGGGGGGGGGGGGGGGGGGDF@7FFFCGGGFGGGGGGGGGGGGGGGFGGGGGGGGGG7FGGCEGG9988DGC<@F@C7>?FDFGGGE>CCEC6@8DEG>C51=,==BBC6CC:BG,*=4**4+<+1C@F)1+3=)8DGD<A>8AA)(.:6152<-(9.9FGFGA1**/627*42:)>((35,-.68>;0(3(//-1),--/).69)6)6<4)()--.:79**15)*
@M02542:52:000000000-J9N43:1:1101:2310:11408 1:N:0:GTGAAA
CGGTTTATCACCGGCAGTCTCCCTAGAGTTCCCGACTTAACTCGCTGGCAACTAAGGATAGGGGTTGCGCTCGTTGCGGGACTTAACCCAACATTTCACAACACGAGCTGACGACAGCCATGCAGCACCTGTCTTACGGTTCCCGAAGGCACAACCGCATCTCTGCAGTCTTCCGTAGATGTCAAGAGTAGGTAAGGTTCTTCGCGTTACGTCGAATTAAACCACATGCTCCACCGCTTGTGCGGGCCCCCGTCAATTCATTTGAGTTTTAATCTTGCGACCGT
+
GGGGGGGGGGGF7FGGGGGGGGGFFGGGGGGGGGFGGGGFGGGGGGGGGGGGGGGGGGGGGGGGGGGGGGGGGGGGGGGCEGGGGGGGGGGGGGGGGGGGGGGGGGGGGGGGGGGGGFGGFGGGGGGFGGGGGGGGGGGGGGGCGGGFGFGGFGGEGGGGGGFGGGGGGGGGFGGFGGDFFFGGCFFFFFGFGGGGGGGGGGGGDGGGCGGGFGEEGGGGCGFF8/:CFF:EGGGGGGGGG:FCEC@BEGGFEG::4CCFGGFFB?<AA<<GGFFGFBBBB1)>
@M02542:52:000000000-J9N43:1:1101:16879:11426 2:N:0:GTGAAA
CGGTTTGTCACCGGCAGTCTCTCTAGAGTGCCCTTTCGTAGCAACTAGAGACAAGGGTTGCGCTCGTTGCGGGACTTAACCCAACATCTCACGACACGAGCTGACGACAGCCATGCAGCACCTGTGTCCACTTTCTCTTTCGAGCACCTAATGCATCTCTGCTTCGTTAGTGGCATGTCAAGGGTAGGTAAGGTTTTTCGCGTTGCATCGAATTAATCCACATCATCCACCGCTTGTTCGGGTCCCCGTCAATTCCTTTGAGTTTTAATCTTTCGACCGTACTCC
+
GGGGGGGGEGGGGGGGGGGGGGGGGGAFFFGGGGGGGGGGGGGGGGGGGGFGGGGGGGGGGGGGGGGGGGGGGGGGGGGGGGGGGGGGGGGGGCGGGFGFGGGGGGGGGGGGGGGGFGG<FFFGGGGGGGGGGGGFGGGGGGGGGGGG7DA@;FECFGGGGGGGGGGGGGGFGGGGGGGAA9CFGEFF8BBFFFCGGGFGFFFF0DF?EDFAE@GCFFFAF@@?>7*.*239BEEBF)>6>>60>B190,9*5**6-4*)-7@4<AF04<2<-5,95B:>)))*0
@M02542:52:000000000-J9N43:1:1101:20019:11454 1:N:0:GTGAAA
CGGTTTGTCACCGGCAGTCTCTCTAGAGTGCCCTTTCGTAGCAACTAGAGACAAGGGTTGCGCTCGTTGCGGGACTTAACCCAACATCTCACGACACGAGCTGACGACAGCCATGCAGCACCTGTGTCCACTTTCTCTTTCGAGCACCTAATGCATCTCTGCTTCGTTAGTGGCATGTCAAGGGTAGGTAAGGTTTTTCGCGTTGCATCGAATTAATCCACATCATCCACCGCTTGTGCGGGTCCCCGTCAATTCCTTTGAGTTTTAATCTTGCGACCGTACTCC
+
GGGGGGGGGGGGFFGGGGGGGGGGGGGGGGGGGGGGGGGGGGGGGGGGGGGGGGGGGGGGGGGGGGGGGGGGGGGGGGGGGGGGGGGGGGGGGGGGGGGGGGFGGGGGGGGGGGGGGGGGGGGGGGGGGGGGGGGGGGGGGGGGGGGGGGGGFGGGGGGGGGGGGGGGGGGGGGFGGGGGGGGGFGGGGGGGGFGGGGGGGGGGGGGGGDGGFGGGGGGGGGGGGGGGGGGGGGGGGGGGGBFGGGFFGGGFFGFFFGGFFGFFFBFDFFFGFFBGF>F?FF@FF
@M02542:52:000000000-J9N43:1:1101:4476:11469 1:N:0:GTGAAA
CGGTTTGTCACCGGCAGTCTCATTAGAGTGCCCTTTCGTAGCAACTAATGACAAGGGTTGCGCTCGTTGCGGGACTTAACCCAACATCTCACGACACGAGCTGACGACAGCCATGCAGCACCTGTGCGCCGGTTCTCTTTCGAGCACTCCCAAATCTCTTCGGGATTCCGACCATGTCAAGGGTAGGTAAGGTTTTTCGCGTTGCATCGAATTAATCCACATCATCCACCGCTTGTGCGGGTCCCCGTCAATTCCTTTGAGTTTTAATCTTGCGACCGTACTCCC
+
FGGGGGGGFCGGCFGG:CF@FEGGGAEFFFGGGGGGC@FFGFCEGGGGEDGGGGDFEFGGFEE:F>FFFCFGDCEGGGGGGGGGGGGGFGAF<F@FFCG7FEFGCBFGCECFGCDDF?=DFGGGGCFCFGGGGDGGGGGGGG*FGEGGGGGFGGGGFGCFGFCFCGFF;,CGGG7=FGEGGEGFFCCBFGGG<FFGGGGGGGGEG9@FGCGGFGGFGGFFE<6+:CCFCGDGG:8EGGEC74>G=D>@GCDFFGAB<?7*9:)9:<:><>AC79<CBB<:109<@
@M02542:52:000000000-J9N43:1:1101:8564:11498 2:N:0:GTGAAA
CAGGTTATCCCTGGCAGTCCCTCTAGAGTGCCCAACTTAATGCTGGCAACTAAAGGCAAGGGTTGCGCTCGTTGCGGGACTTAACCCAACATCTCACGACACGAGCTGACGACAACCATGCACCACCTGTCACTTCTGTCCCTGAAGGGAAATCTCCGATTAGGGAGAGGTCAAAAGGATGTCACGCTTAGGTAAGGTTCTTCGCGTTGCTTCGAATTAAACCACATGCTCCGCTACTTTTGCGGGTCCCCGTCAATTCCTTTGAGTTTCACGCTTTCCATCGT
+
GGGDFFGGFFFF@FCCFE@CFGGEGADECE<FEFG7FE<FGEEFAF7FGG@@EEGGGG?FEGEFGCCFCGGGGGGGGGG@EFAFGF<@FCFG8<FGGGG+CFCEGEG8BFEGCGEC7=F,A9EFEEEG8=FFFGFC,7FE,@9,>DFDCC8:FFGDCC+8+:EFGFGC59<9?FGGGEF**4=B+-;AD4*69FGGF9AFFF>F=5A6(27@)67;AFCFFE@G*3;);+.3<7)4>:742)59:9B;((1)4C*3)4@))9=..(.-::A<(.4***1**1).
@M02542:52:000000000-J9N43:1:1101:20587:11520 1:N:0:GTGAAA
CGGTTTATCACCGGCAGTCTCCCTAGAGTTCCCGACTTAACTCGCTGGCAACTAAGGATAGGGGTTGCGCTCGTTGCGGGACTTAACCCAACATTTCACAACACGAGCTGACGACAGCCATGCAGCACCTGTCTTACGGTTCCCGAAGGCACAACCGCATCTCTGCAGTCTTCCGTAGATGTCAAGAGTAGGTAAGGTTCTTCGCGTTGCGTCGAATTAAACCACATGCTCCACCGCTTGTGCGGGCCCCCGTCAATTCATTTGAGTTTTAATCTTGCGACCGT
+
GGGGGGGGGGGGE@FGGGGGGGGGGGGGGGGGGGGGGGGGGGGGGGGGGGGGGGGGGGGGGGGGGGGGGGGGGGGGGGGGGGGGGGGGGGGGGGGGGGGGGGGGGGGGGGGGGGGGGGGGGGGGGGGGGGGGGGGGGGGGGGGGGGGGGGGGGGGGGGGGGGGGGGGGGGGGGGGGGGGGGGGGGGGGGGGGGGGGGGGGGGGGGGGGGGGGFGGGFGGGGGGGGGGGGGGGGGGGGGGGGFFGGGFFGGGFFGFFFGGFGGFFFFFFFFFGGGFG>ABBFFFF
@M02542:52:000000000-J9N43:1:1101:15036:11526 2:N:0:GTGAAA
CGGTTTATCACCGGCAGTCTCCCTAGAGTTCCCGACTTAACTCGCTGGCAGCTAAGGATAGGGGTTGCGCTCGTTGCGGGACTTAACCCAACATTCCACAACACGAGCTGACGACAGCCATGCAGCACCTGTCTTACGGTTCCCGAAGGCACAACCGCATCTCTGCAGTCTTCCGTAGATGTCAAGAGTAGGTAAGGTTCTTCGCGTTGCGTCGAATTAAACCACATGCCCCACCGCTTGTTCGGGCCCCCGTCAATTCATTTGAGTTTTAATCTTGCCACCGT
+
GGGEGGGGGGGGGGGGDGGCGGGGGGGGGGGGGGGGGGFGGGGGGGGGGGGGGGGGGGGGGGGGGGGGGGDGGGGGGGGGECFGGGGGGGGGGGGGGGGGGGFGGGGGGCFGGGG:FFFGGGFFADFGGGGGGGGGGGGGGEFGGGGEGFGG6FGGGGC>EFGC,>CE<CCFF@CF<=3ACGGFG3AFFFA676CDGG4*1@FA;A:9BEFFF6)7?FGFGFFGGGFFG*417@FBF;D(.)43B>06;,)/,771:<?<<@6)4:<6564,)69C*9)9=>).
@M02542:52:000000000-J9N43:1:1101:6068:11538 2:N:0:GTGAAA
CGAGTTGACCCCGGCGGTCTCCCGTGAGTCCCCATCACCCCGAAGGGCATGCTGGCAACACGGGACAAGGGTTGCGCTCGTTGCGGGACTTAACCCAACATCTCACGACACGAGCTGACGACAGCCATGCACCACCTGTACACCGACCACAAGGGGGGCACTATCTCTAATGCTTTCCGGTGTATGTCAAGCCTGGGTAAGGTTCTTCGCGTTGCGTCCAATTAAGCCACATGCTCCGCTTCTTGTGCGGGCCCCCGTCCATTTCTTTGAGTTTTAGCCTTTCGG
+
GGGGGGGGGGGGGGGGDGGGGGGGGCFCGGGGGGGGGGGGGGGGGGGGGGGGFCGGGGGGGGGGGGGGGGCFGGGGGEGGGGGGEGFGGGFGGGFGGGGGGGGGGGGGGEGCCEEEGGGGGECGGGGGGGFGGGGGFFGEFGFF4=EECFFGCGGGDGC5EFGEECFCEGF=7@FGFG5DEGG?FAFFF?FFFF*7CFFDFFFF>F4A0)-76(97D>/8*-)<A<F?DGFB*9*.4<3(-8)6@4)4863)2))4(-0,-78).).4-6(<A24***0/7*/))
@M02542:52:000000000-J9N43:1:1101:19105:11540 1:N:0:GTGAAA
CGGCTTGTCACCGGCAGTCTCTCTAGAGTGCCCTTTCGTAGCAACTAGAGACAAGGGTTGCGCTCGTTGCGGGACTTAACCCAACATCTCACGACACGAGCTGACGACAGCCATGCAGCACCTGTGTCCACTTTCTCTTTCGAGCACCTAATGCATCTCTGCTTCGTTAGTGGCATGTCAAGGGTAGGTAAGGTTTTTCGCGTTGCATCGAATTAATCCACATCATCCACCGCTTGTGCGGGTCCCCGTCAATTCCTTTGAGTTTTAATCTTTCGACCGTACTCC
+
GGGCEGGGGGGGEFGGGGGGGFGGGGGGGGGGGGGGGGGGGGGGGGGGGGGGGGGGGGGGFGGGGEFFGGGGGGGGGGGGGGEGGGGGGGGGGGGGGGGGGGGGGGGGGGGGGGGGGGGGGGGGGGGGGGGGFGGGGFFGG+CFEGGGGGGGGGGGGGGGGGGGGGGGGGGGGGFGCGC@;CFCFCEGGFGGGCFGGGGGGEGGEGGGGGGGF=GGGGGGGGGGGGGGGGGGGDGFGCFGD>EDCGFFGGCEFGFFFGGFGGBFFBA?FAFG7C)>?>>??F@FF
@M02542:52:000000000-J9N43:1:1101:13683:11541 1:N:0:GTGAAA
CGAGTTGACCCCGGCGGTCTCCCGTGAGTCCCCATCACCCCGAAGGGCATGCTGGCAACACGAGACAAGGGTTGCGCTCGTTGCGGGACTTAACCCAACATCTCACGACACGAGCTGACGACAGCCATGCACCACCTGTACACCGACCACAAGGGGGGCACTATCTCTAATGCTTTCCGGTGTATGTCAAGCCTTGGTAAGGTTCTTCGCGTTGCGTCGAATTAAGCCACATGCTCCGCTGCTTGTGCGGGCCCCCGTCAATTCCTTTGAGTTTTAGCCTTGCGG
+
GGCFGGGGGGGGGGGGGGGGGGGGGGGGGGGGGGGGGGGGGGGGGGGGGGGGGGGGGGGGGGGGGGGG?FGGGGGGGGGGGGGGGGGGGGGGGGGGGGGGGGGGGGGGGGGGGGGGGFGGGEFGGFGGGGGCFGGGGGGGGGGGGGGGGGGGGGGGGEGGGGGGC?FFGGGGGGGGGGGG?ECFGF<CFFGFFGGGGFGGGGGGDGGCFGGGEGAC3CEDGGGGGFFGGFFGG6:@ECEDGBFDGGFFEGGD>C>)(27)97<FAFDFF<?GD7@C7<FAA245)
@M02542:52:000000000-J9N43:1:1101:22490:11579 1:N:0:GTGAAA
CGGTTTGTCACCGGCAGTCTCCCTGGAGTGCTCTTGCGTAGCAACTAGGGACAAGGGTTGCGCTCGTTGCGGGACTTAACCCAACATCTCACGACACGAGCTGACGACAGCCATGCAGCACCTGTGTTATGGCTCCCTTTCGGGCACCCCCACCTCTCAGCAGGGTTCCATACATGTCAAGGGTAGGTAAGGTTTTTCGCGTTGCATCGAATTAATCCACATCATCCACCGCTTGTGCGGGTCCCCGTCAATTCCTTTGAGTTTTAATCTTGCGACCGTACTCCC
+
GGGG7FGGGGGGGGGGGGGGGGGGGGGGGGGGGGGGGGGGGGGFGGGGGGGGGGGGGGGGGGGFGGGGGGGGGEGGGGGGGGGGGGGGGGGGGGGGGGDCGGGGGGGGGGGGGGGGGGGGGGGGGGGGGGGGGGCGGGGGGGGGGGGGGGGGGGGGCGGGGGGGGFGFGGGGGGGGGGGGGGD<FGGFGGGGCGGGGFGGGGGGGGGGGGGGFGGGGCFGGGGGGGGGGGGGGGGG6>EGGFEGCFF@GGG==?AFBGGFGFFFFFBDFFFCFD@D>>BBFFFFF
@M02542:52:000000000-J9N43:1:1101:15489:11604 2:N:0:GTGAAA
CGGTTTATCACCGGCAGTCTCCCTAGAGTTCCCGACTTAACTCGCTGGCAACTAAGGATAGGGGTTGCGCTCGTTGCGGGACTTAACCCAACATTTCACAACACGAGCTGACGACAGCCATGCAGCACCTGTCTTACGGTTCCCGAAGGCACAACCGCATCTCTGCAGTCTTCCGTAGATGTCAAGAGTAGGTAAGGTTCTTCGCGTTGCGTCGAATTAAACCACATGCTCCACCCATTGTTCGGGCCCCCGTCAATTCATTTGAGTTTTAATCCTTCCACCGT
+
GGGCEEFFGGGGG@ECCFGGGFEFGG9FGGCFGCG>FC@FGFGG@F@CEGGGGGGEFGGGGGGGGGDGGGEEFGGCFEGGGGGGFGC?FEDGGGGGGGGGGGGGEEEDG8FG+=F+=,CD:8DCADFGFC<EFFGGACCFF:>FEDD*7D:,,DEGGCE5>CCC4B,1;CGF??7C*4:8AC:1:<*):@C=>ADDF98:6@8:38DB9A>5,4956>E8CA?E5*92<*67))8(((24)).3<90(-(9537*2)./<-BF9)4<:)<)8)))::F5==5)0
@M02542:52:000000000-J9N43:1:1101:22078:11640 2:N:0:GTGAAA
CGGTTTATCACCGGCAGTCTCCCTAGAGTTCCCGACTTAACTCGCTGGCAACTAAGGATAGGGGTTGCGCTCGTTGCGGGACTTAACCCAACATTTCACAACACGAGCTGACGACAGCCATGCAGCACCTGTCTTACGGTTCCCGAAGGCACAACCGCATCTCTGCAGTCTTCCGTCGATGTCAAGAGTAGGTAAGGTTCTTCGTGTTGCGTCCAATTAAACCACATGCCCCACCGCTCATGCGGGCCCCCGTCAATTCATTTGAGCTTTCATCTTTGTATCGTG
+
FEGFGGGGFFEFGGGGDFG<FFGGGCEFG9EFGGGGDGFFFGGGGGGGGGFGEGGGGGCFEEFEGCEGDGGGGGGCFFEEFEGCFFFFGDGG@FGGACFG9F=CCE7CEGDF++6@FFG<F,>:98,=FF7@FAC?CDCCCCF@CECEDGGFCF*>DGC**2=CFFFGC6,=?EEF7?)860@+;=A);7:*967>D76>BAF>63)6,+()4299=?+6:2<FGE?)9*4-)5.((4)().:4706;B;C74*5(-47<A*0-)2).,5)--))0******)0)
@M02542:52:000000000-J9N43:1:1101:26742:11657 2:N:0:GTGAAA
CGGTTTGTCACCGGCAGTCTCATTAAAGTGCCCAACTGAATGATGGCAATTAATGACAAGGGTTGCGCTCGTTGCGGGACTTAACCCAACATCTCACGACACGAGCTGACGACAGCCATGCAGCACCTGTGTCCAGGCTCTCTTTCGAGCACCAATCCATCTCTGGAAAGTTCCTGGCATGTCAAGGGTAGGTAAGGTTTTTCGCGTTGCATCGAATTAATCCACATCATCCACCGCTTGTTCGGGTCCCCCTCAATTCCTTTGAGTTTTAATCTTTCGACCGTG
+
GGGGGGGGGGGGGGGCGGGDEFGGGEFFGGGGGGGGGGGGGGGGGGGGDGGGGGGGGGGGGGGGGGGGGGGGGFGGGGGGGGGGGGGGGGGGGFGGGGGGGGGGGGGGGGGGGGGGGGGGGGGGGFGGGGGG9F;DGG:FFGGGGGGFGGGG5DFFGGFFGFGGG?FFCGGFGGGGFFCFFCGFGFFFFFFFFAGGGGFGFF4:;BBFBFFFC;<;FFGACC320393>DA<)))(46D?2)6<E0((447),**,.-7:9@?)61-645-:24<D*9)5>>)78
@M02542:52:000000000-J9N43:1:1101:12959:11667 1:N:0:GTGAAA
CGGTTTATCACCGGCAGTCTCCCTAGAGTGCCCAACTGAATGCTGGCAACTAAGGGCGAGGGTTGCGCTCGTTGCGGGACTTAACCCAACATCTCACGACACGAGCTGACGACAGCCATGCAGCACCTGTCTCTGAGCCACCGAAGTGGAAGGTAAATCTCTCTACCGGTCTCAGGATGTCAAGGGCTGGTAAGGTTCCGCGCGTTGCTTCGAATTAAACCACATGCTCCACCGCTTGTGCGGGCCCCCGTCAATTCCTTTGAGTTTTAATCTTGCGACCGTACT
+
GGGGGGGGGGGGGGGGGGGGGGGGGGGGGGGGGGGGGFGGGGGGGGGGGGGGGGGGGGGGGGGGGGGGGGGGGGGGGGGGGGGGGGGGGGGGGGGGGGGGGGGGGGGGGGGGGGGGGGGGGGGGGGGGGGGGGGGGGGGGGGGGGGGGGGGGGGGGGGGGGGGGGGGGGGGGGGGGGGGGGGGGGGGGGGGGFGGGGGGGGGGGGGGGGGGGFFGGGGGGGGGGGFGFGGCGGGGGGFGGGFFGGGDDEC7DFGAFFGGFGC9:<BFFFFFGGGFG6>FFFFFE5
@M02542:52:000000000-J9N43:1:1101:7624:11669 2:N:0:GTGAAA
CGGTTTGTCACCGGCAGTCTCTCTAGAGTGCCCTTTCGTAGCAACTAGAGACAAGGGTTGCGCTCGTTGCGGGACTTAACCCAACATCTCTCGACACGAGCTGACGACAGCCATGCAGCACCTGTGTCCACTTTCTCTTTCGAGCACCTAATGCATCTCTGCTTCGTTAGTGGCATGTCAAGGGTAGGTAAGGTTTTTCGCGTTGCATCGAATTAATCCACATAATCCACCGGTTGTGCGGGTCCCCCTCAATTCCTTTGAGTTTTAATCTTGCGACCGTACTCC
+
GGGGGEGGGGGGGGGGGGGAFGGGGG<FGGGFGGFGGGGGGGGGGGGGGGGGGGGGGGGGGGGGGGGFFDFGDGFGGGGGGFGFEGGGGGGGGGGDGC@CGFGGGEEGGGGGGGCGCFFGGF@EEFFGGGD9FFADGGGGGGGGGGGGG?DF;DCFC;EFFD7EFCDFEGFF5E::CCC+=623;:>FFC+;3+;CGFF<)8>:9>4??33A417++1+;F8@2++3<*94())0(4(*(,,-9>:3(-(*9):CB2)9-6)/)6>98))).)4(115)0).)/0
@M02542:52:000000000-J9N43:1:1101:20783:11687 2:N:0:GTGAAA
ACAGTTTACACTGGCAGTCTTGCTAGAGTTCCCGACATCACTCGCTGGCAACTAACAACAGGGGTTGCGCTCGTTATAGGACTTAACCTGACACCTCACGGCACGAGCTGACGACAACCATGCAGCACCTTGTAAATTGTCCGAAGAAAAGTCTGTTTCCAAACCTGTCAATCTACATTTAAGCCTTGGTAAGGTTCCTCGCGTATCATCGAATTAAACCACATGCCCCACCGCTTGTGCGGGCCCCCGTCAATTCCTTTGAGTTTCATTCTTTCGAACGTTCTC
+
GGGGGGGFGGGGGGGGGGGGGGGGGGECFFFGGGGGGGGGGGGGGGGGGGGGGGGGGGGGGGGGGGGGGGGGGGGGGGGGGGGGGGGGGGGGGGGDG@FGGGEGGGGGGGGGGGGGGGGGGGGGGGGGGGGGGGGGFGGGGGGGGGGFGEGEFGGGGGGGGGGGFFFG6CFFFFGGGGGFFF<@FBFFFFFF=A:DGFFF>A45-);7CFFFDFGFFFCFG02?6@)(:5:?)2)3032439>9>97>>1DDBCC<<>F<)*.6<AF2456<<).*15>37)0.*
@M02542:52:000000000-J9N43:1:1101:29269:11697 1:N:0:GTGAAA
TCCTCCGGTTTATCACCGGCCGTCTCCCTAGAGTTCCCGACTTAACTCGCTGGCAACTAAGGATAGGGGTTGCGCTCGTTGCGGGACTTAACCCAACATTTCACAACACGAGCTGACGACAGCCATGCAGCACCTGTCTTACGGTTCCCGAAGGCACAACCGCATCTCTGCAGTCTTCCGTAGATGTCAAGAGTAGGTAAGGTTCTTCGCGTTGCGTCGAATTAAACCACATGCTCCACCGCTTGTGCGGGCCCCCGTCAATTCATTTGAGTTTTAATCTTGCGACCGTACTCCCCAGGCG
+
CCCCCGGGEGDEFFFEFE@F+@@FECCECEAEFGGEAFGGGGGGGEFCEGC@7@GG@EEDC6<C<@E<FGGGGCEGEGF7EFFCF@FCGGGAEEDFCGGGGGGGGGGGG@FGEEFDGGGGECFGFDCFGF8FEGG<FGFCEGGGGGECCFEGCCF7F<FBFGGGCC;FGGFGGGGCFGGGGFGCF@F@F,,?FFFECFGGGGGGGFGF*CFFEB=CCEEEFGFGGGCE>CFFCGFFGGGGDGGGCF677?C=CDGGG?FCGGFFGG7@BG?FFCCFFGFFFDFBFFFDDFECA:??BFF@5
@M02542:52:000000000-J9N43:1:1101:10429:11748 1:N:0:GTGAAA
CGGTTTGTCACCGGCAGTCTCTCTAGAGTGCCCTTTCGTAGCAACTAGAGACAAGGGTTGCGCTCGTTGCGGGACTTAACCCAACATCTCACGACACGAGCTGACGACAGCCATGCAGCACCTGTGTCCACTTTCTCTTTCGAGCACCTAATGCATCTCTGCTTCGTTAGTGGCATGTCAAGGGTAGGTAAGGTTTTTCGCGTTGCATCGAATTAATCCACATCATCCACCGCTTGTGCGGGTCCCCGTCAATTCCTTTGAGTTTTAATCTTGCGACCGTACTCC
+
GGGGGGGGGGGGGGGGGGGGGGGGGGGGGGGGGGGGGGGGGGGGGGGGGFGGGGGGGGGGGGGGGGGGGGGGGGGGGGGGGGGGGGGGFGGGGGGGGGGGGGGGGGGGGGGGGGGGGGGGGGGGGGGGGGGGGGGGGGGGGGGGGGGGGGFGGGGGGGGGGGGGGGGGGGGGGGGGGGGGGGGGGGGGFGGGGGGGGGGGGGGGGGGGGGGGFGGGGGGGGGGGGGGGGGGGGGGGGFFDGFFGGGFFGGGEFGFFFGGFGGFFFFF?FFFGFG@D>FBF??FFF
@M02542:52:000000000-J9N43:1:1101:10865:11749 2:N:0:GTGAAA
CGGTTTGTCACCGGCAGTCTCATTAGAGTGCTCTTGCGTAGCAACTAATGACAAGGGTTGCGCTCGTTGCGGGACTTAACCCAACATCTCACGACACGAGCTGACGACAGCCATGCAGCACCTGTGTTCAGGCTCCCTTTCGGGCACTCCTCAATCTCTCAAGGATTCCTGACATGTCAAGGGTAGGTAAGGTTTTTCGCGTTGCATCGAATTAACCCACATCATCCACCGCTTGTGCGGGTCCCCGTCAATTCCTTTGAGTTTTAATCTTGCGACCGTACTCCC
+
GGGGGGGGGGGGGGGGEGGEFGGGGGFFFGGGGGGFGGGGGGGGGGGGGGFGGGGGGGGGGGGGGGGGDGGGGGGGGGGFGGGGGGGGGGGGGGGGGEEGGGGGGGGGGGFGGGFGGFFDFFDCFFGGGFGGGGGGGGGGGEGGGGGFGGGGGGFFCGGG7CFFGGGGGG9FGGG6BFFFFGDFGFFFFFFF8AGGGGE<BE:3;=FE;FFF7EGFFFEDGBFC7@FBGG097>5879CFB>><@?B612CF<CFDA>?)4*9<BFFF2-6)9>09C>@:5)07<
@M02542:52:000000000-J9N43:1:1101:10260:11754 2:N:0:GTGAAA
CGAGTTGACCCCGGCGGTCTCCCGTGAGTCCCCAACCTCCGAAGAGCTGCTGGCAACACGGGACAAGGGTTGCGCTCGTTGCGGGACTTAACCCAACATCTCACGACACGAGCTGACGACAGCCATGCACCACCTGTACACCGACCACAAGGGGGGCACTATCTCTAATGCTTTCCGGTGTATGTCAAGCCTTGGTAAGGTTCTTCGCGTTGCGTCGAATTAAGCCACATGCTCCGCCGCTTGTGCGGGCCCCCGTCAATTCCTTTGAGTTTTAGCCTTTCGGCG
+
GGGGGGGGGGGGGGGGGGGDGGGGGGCFFGGGGGGGGGGGGGGGGGGGGGGGGGGGGGGGGFGGGGGGGGGGGGGGGGGGGGGGGGGGGGGGEGGGGGFFFGGGFGGGGGGGGGGFGEEDGDGGGGGFFGCFGGGGGGGGGGGGG*B8CFCFGGGEGGEGGGFCGGGGGGGF<FGGGGGFFGGFGF?FFFFFAFGCGGFG@FFF:@>B6>;5:9)..5E?GAAE?EFB4F<?4=F::?DF9???4A(-19<D9DC?FFF<4*85<A<4(6.6A<:*7@?64<)7)
@M02542:52:000000000-J9N43:1:1101:2745:11755 2:N:0:GTGACA
CGGTTTGTCACCGGCAGTCCCATTAGAGTGCCCTTTCGTAGCAACTAATGGCAAGGGTTGCGCTCGTTGCGGGACTTAACCCAACCTCTCACGCCACGAGCTGACGACAGCCATGCAGCACCTGTGTTACGGCTCTCTTTCGAGCACTCCTCTATCTCTAAAGGATTCCGTACATGTCAAAGTCGGGTAAGGTTTTTCGCGGTGCATCGAATTAAACCACATCATACACCGCTTTTGCGGGTCCCAGTCAATTCCTTTGAGTTTCAACCTTTCGGCCGTACTCAC
+
FGF@+BFFEGFGEFGCFFC,ECFFFG,EFAFGGG?FGGF@CFFGFFDFD<,:CFF@F@FEBF:+BFFGGGFDEEEFGGFFFFCEE+4,,::FE,:+@CC=C+?4EEE>EE?FFG8F:FGGC8@FAEGG=3@C@=+9CFFFA6DGC86,6,,3;DG;+@2@,AFGGG;D;FC98:FF2,24:1+4/5BF>AFF=8:C7?:3=):800+/1),)/97FF?=>G0>FC7@)253()0))).9193,(8)).,)2*.:*6<)0-487)).66((5))(-)1<8))09/9
@M02542:52:000000000-J9N43:1:1101:3056:11790 2:N:0:GTGAAA
CGGTTTATCACCGGCAGTCTCCCTAGAGTTCCCGACTTAACTCGCTGGCAACTAAGGATAGGGGTTGCGCTCGTTGCGGGACTTAACCCAACATTTCACAACACGAGCTGACGACAGCCATGCAGCACCTGTCTTACGGTTCCCGAAGGCACAACCGCATCTCTGCAGTCTTCCGTAGATGTCAAGAGTAGGTAAGGTTCTTCGCGTTCCGTCGAATTAAACCACATGCCCCACCGCTTGTGCGGGACCCCGTCCATTCACTTGAGTTTTAATCTTTCAACCCTC
+
GGEGEGGGGGGGGGG+@FF,CFCGGGGGGFGGGGGGGGFGGGGEE@CEGGGG8FFGGGGF<EEEEGEGFF=FCFGCFFGCFC<DFFFGGGGGC<FGGGDA=CFGGGDGGFGGGGDGGG+>FGFFDGGGGCGFFGFGGF:DGDGGGC>CC5:D8EEEGGGGG?EC7FGFC8=CFFCF7CC8=FGFGFA518AF9FC8*=AFA;A):D>6(.69(-1.<FGBC7?CGD68**,,<:E903C042)(5((-83<<:533):/6)9=4.)..64.35<<D****9))).
@M02542:52:000000000-J9N43:1:1101:7013:11829 1:N:0:GTGAAA
CGAGTTGACCCCGGCGGTCTCCTGTGAGTCCCCAACCTCCCGAAGGAGTTGCTGGCAACACAGGACAAGGGTTGCGCTCGTTGCGGGACTTAACCCAACATCTCACGACACGAGCTGACGACAGCCATGCACCACCTGTACACCGACCACAAGGGGGGCACTATCTCTAATGCTTTCCGGTGTATGTCAAGCCTTGGTAAGGTTCTTCGCGTTGCGTCGAATTAAGCCACATGCTCCGCTGCTTGTGCGGGCCCCCGTCAATTCCTTTGAGTTTTAGCCTTGCGG
+
GGDGGGGGGCFEEGFG7CFEGEGGGGGGGGGFGGEGGGGGG7CFGGGGGFGGGGGDCEGGEFGCGGGGGFDGFEECGGGGGGGGGGGGGGGGGGFGDGGFGG9BFFGGGGDGGGGGGGGGEGEFC:FGGGCFFFFFFGGGGFC:FGE7<FGGFFCC:8EGGGGGEGGGGDGCFGGGGGGCCCEDFGGGGGFGFFC68CCFGGGD?FGGGEGGFC=C<=85CCFFGGCGGGF?FGCEGD=D)7<FGGFFCDDFEC0>6:<B37244<A:2):DFGFF0<?F<)7>5
@M02542:52:000000000-J9N43:1:1101:22100:11845 1:N:0:GTGAAA
CGAGTTGACCCCGGCGGTCTCCCGTGAGTCCCCATCACCCCGAAGGGCATGCTGGCAACACGGGACAAGGGTTGCGCTCGTTGCGGGACTTAACCCAACATCTCACGACACGAGCTGACGACAGCCATGCACCACCTGTACACCGACCACAAGGGGGGCACTATCTCTAATGCTTTCCGGTGTATGTCAAGCCTTGGTAAGGTTCTTCGCGTTGCGTCGAATTAAGCCACATGCTCCGCTGCTTGTGCGGGCCCCCGTCAATTCCTTTGAGTTTTAGCCTTGCGG
+
GGGGGGGGGGGGGGGGGGGGGGGGGGGGGGGGGGGGGGGGGEFGFGGGGGGGGGGGGGGDFGGGGGGGGGGGGGGGGGGGGGGGGGGGGGGGGGFGGGGGGGFGGGGGGGGGGGGGGGGGGGGGGGGGGGGGGGGGGGGGGGGGGGGGGGGGGGGGGGGGGGGGGFGGGFGGGGGGGGGGGGGGGGGGGGGGGGGGGGGFGGGGGGGGGGGGEGEEGDCDGGGGGGGGGGGGGGGFGGGGGFFGGGFFGGDEFGB>;AD>D>:9>FFFAF?GGGFGF<BFFFFFB
@M02542:52:000000000-J9N43:1:1101:13855:11848 1:N:0:GTGAAA
CGGTTTGTCACCGGCAGTCTCATTAGAGTGCCCTTTCGTAGCAACTAATGACAAGGGTTGCGCTCGTTGCGGGACTTAACCCAACATCCCACGACACGAGCTGACGACGGCCATGCAGCACCTGTGTCCAGGTTCTCTTTCGAGCACTCCCACATCCCTGCAGGATTCCTGGCATGTCAAGGGTAGGTAAGGTTTTTCGCGTTGCATCGAATTAAACCACATCATCCACCGCTTGTTCGGTTCCCCGTCAATTCCTTTGAGTTTCAACCTTGCGGCCGTACCCCC
+
FGGFGGGGFGGGGFGEFGGGGGFFGG<FGCCGGGGGGGG8CDEFGGGGGGGGGGGGG@F:EGG@CFGFFGGGGGGFGECFGF7FFFF,,:F=FCEEGEE:FC8FAFGE:+:FBFCFC<8DFFG8FCFEF@FGFFFCFFGCCCFGGGGGGGFGGGGCGGGGGFF,>F@BFGFGCGFGFGCFCGG7EEGGGGGGEGGG8FCGGGGCEGCGD??C>9EGF*87;C60<::+0;=EE8CC+:7<*-72CCDBCD3FFFFFF?74DD<FAA4<132*91)9,(460,9FF
@M02542:52:000000000-J9N43:1:1101:23270:11871 1:N:0:GTGAAA
CGGTTTGTCACCGGCAGTCTCCCTGGAGTGCTCTTGCGTAGCAACTAGGGACAAGGGTTGCGCTCGTTGCGGGACTTAACCCAACATCTCACGACACGAGCTGACGACAGCCATGCAGCACCTGTGTTACGGCTCCCTTTCGGGCACCCCCACCTCTCGGCAGGGTTCCGTACATGTCAAGGGTAGGTAAGGTTTTTCGCGTTGCATCGAATTAATCCACATCATCCACCGCTTGTGCGGGTCCCCGTCAATTCCTTTGAGTTTTAATCTTGCGACCGTACTCCC
+
GGGGGGGGGGGGGGGGGGGGGGGGGGGGGGGGGGGFGGGGGGGGGGGGGGGGGGGGGGGGGGGGGGGGGGGGGGGGGGGGGGGGGGGGGGGGGGGGGGGGGGGGGGGGGGGGGGGGGGGDFGGGGGGGGGGGGGGGGGGGGGGGGGGGGGGGGGCGGGGGGGGGEGGGGGGGGGGFGGGGGGGFGGGGGGGGDGGGGGGGGGGGGGGGGGGGFGGGGGGGGGGGGGGGGGGGGGGGCCGGGFFGGGFFGGGFFGFFFFGFGFFFBB>BFFFGCCEGF>FFFBFFF
@M02542:52:000000000-J9N43:1:1101:7071:11887 1:N:0:GTGAAA
TCGGCTTATCACCGGCAGTCCCCTTAGAGTGCCCAACTGAATGCTGGCAACTAAGGGCGAGGGTTGCGCTCGTTGCGGGACTTAACCCAACATCTCACGACACGAGCTGACGACAGCCATGCAGCACCTGTGTCCCGGTCCCCGAAGGGAACCCTGCATCTCTGCAGGTAGCCGGGCATGTCAAGGGCTGGTAAGGTTCTGCGCGTTGCTTCGAATTAAACCACATGCTCCACCGCTTGTGCGGGCCCCCGTCAATTCCTTTGAGTTTTAATCTTGCGACCGTAC
+
GGGGGGGGGGGGGGGGGGGGGGGGGGGGGGGGGGGCGGGGGGGGGGGGGGGGGGGGGGGGGGGGGGGEGGGGGGGGGGGGGGGGGGGGGGGGGGFGGGGGGGGGGGGGGGGGGGGGGGGGCFGGGGGGGGGGGGGGGGGGGGGGGGGGGGDGGGGGGGGGGGGGGGGGGGGGGGGGGGGGGGGGGGGGGGGGGGGGGGGGGGGGGGGGGGGGFCFGGGGGGGGGGG?F9FGGGGGGGGGG4ADGGGFEGGDEBG?FDGGFGGFFFFFFFFFGCFF>A(29B>@:7
@M02542:52:000000000-J9N43:1:1101:13295:11887 1:N:0:GTGAAA
CGGTTTATCACCGGCAGTCTCCCTAGAGTTCCCGACTTAACTCGCTGGCAACTAAGGATAGGGGTTGCGCTCGTTGCGGGACTTAACCCAACATTTCACAACACGAGCTGACGACAGCCATGCAGCACCTGTCTTACGGTTCCCGAAGGCACAACCGCATCTCTGCAGTCTTCCGTAGATGTCAAGAGTAGGTAAGGTTCTTCGCGTTGCGTCGAATTAAACCACATGCTCCACCGCTTGTGCGGGCCCCCGTCAATTCATTTGAGTTTTAATCTTTCGACCGT
+
GGGGGGGGGGGGGGGGGGGGGGGGGGGGGGGGGGGGGGGGGGGGGGGGGGGGGGGGGGGGGGGGGGGGGGGGGGGGGGGGGGGGGGGGGGGGGGGGGGGGGGGGGGGGGGGGGGGGGGGGGGGGGGGGGGGGGGGGGGGGGGGGGGGGGGGGGGGGGGGGGGGGGGGGGGGGGGGGGGGGGGGGGGGGGGGGGFGGGGGGGGGGGGGGDGGGFGGGGGGGGGGG@FFGG7AFGGGEDDCFGBFCGGEFGDCEBC2@AFFFGGFFFB>>FBFGFFFG).3??95@
@M02542:52:000000000-J9N43:1:1101:23683:11897 2:N:0:GTGAAA
TCTACTTGCGTAGGCAGTCTCACTAGAGTCCCCAACTGAATGATGGCAACTAGTGACAGGGGTTGCGCTCGTTGCAGGACTTAACCTAACACCTCACGGCACGAGCTGACGACAACCATGCAGCACCTTGAAAATTGCCCGAAGGAAGGTCTATTTCTAAACCGATCAATTCCCATTTAAGCCTTGGTAAGGTTCCTCGCGTATCATCGAATTAAACCACATAATCCACCGCTTGTGCGGGCCCCCGTCCATTCCTTTGATTCTCAAACTTTCGTTCGTCCTCCC
+
GGGGGGGGGGGGGGGGGGGGGGGGGFEFGGGGGGGGGGGGGGFGFGGGGGGGGGGGGGGGGGGGGGCEEGGGGGGGGFFGGGGGGGGGGGGGGFGCGGGGEFGGEGGBEDGGGGGGGEGGGDGGFFFGFGFFFFGFDFBF:6EEGGGGGGGGGGGECFGGGGGGGDGECFGFGGGGGGGFF7CF7:FAACFAEFGGF:?DFEF;B6+94;@A;EGFF;:5F4@C+<7=FG1():>@?AG>F((2;60(4(9:)0069<*))*0).-6)842).3:FC3>)0)8:7
@M02542:52:000000000-J9N43:1:1101:25564:11897 1:N:0:GTGAAA
GTCCCCACCTTCCTCCGGTTTGTCACCGGCAGTCTCTCTAGAGTGCCCTTTCGTAGCAACTAAAGACAAGGGTTGCGCTCGTTGCGGGACTTAACCCAACATCTCACGACACGAGCTGACGACAGCCATGCAGCACCTGTGCGACGGTTCTCTTTCGAGCACTCCCACCTCTCAGCGGGATTCCATCCATGTCAAGGGTAGGTAAGGTTTTTCGCGTTGCATCGAATTAATCCACATCATCCACCGCTTGTGCGGGTCCCCGTCAATTCCTTTGAGTTTTAATCTTGCGACCGTACTCCCC
+
CCCCCGGGGGGGGGGGGGGGGGGGGGGGDGGGGGFGFGGGGGGGGGGGGGGGGGGGGGGGGGGGGGGGGGGGGGGGGGGGGGGGGGGGGGGGGGGGGGGGGGGGGGGGGGGGGGGGGGGGGGGGGGGGGGGGGGGGCFGGGG7+@FGFFGGFGGGGGGFGGGGGGGGGG7F9FFGCFEGGGDFGCEFG,CCCFDFGGG45=CFEGGGFGGGFCGGECCE5?CC?FF6EFGGCFGDGG6<C@GFGF>55ACF6?D=DD>FFGDE3*1:4*:)=<C*)>CAFF0:-6<>=5CD<;<?B6<@FF
@M02542:52:000000000-J9N43:1:1101:12628:11902 1:N:0:GTGAAA
ACCTTCCTCCGGTTTATCACCGGCAGTCTCCCTCGAGTTCCCGACTTAACTCGCTGGCAACTAAGGATAGGGGTTGCGCTCGTTGCGGGACTTAACCCAACATTTCACAACACGAGCTGACGACAGCCATGCAGCACCTGTCTTACGGTTCCCGAAGGCACAACCGCATCTCTGCAGTCTTCCGTAGATGTCAAGAGTAGGTAAGGTTCTTCGCGTTGCGTCGAATTAAACCACATGCTCCACCGCTTGTGCGGGCCCCCGTCAATTCATTTGAGTTTTAATCTTGCGACCGTACTCCCC
+
CCCCCGGGGGGGGGGGGGGGGGGGGGGGGGGGG,CGGGGGGGGGGGGGGGGGGGGGGGGGGGGGGGGGGGGGGGGGGGGGGGGGGGGGGGGGGGGGGGGGGGGGGGGGGGGGGGGGGGGGGGGGGGGGGGGGGGGGGGGGGGGGGGGGGGGGGGGGGGGGGGGGGGGGGGGGGGGGGGGGGGGGGGGGGGGGGGGGGGGGGGGGGGGGGGGGGGGGGGGGGGGGGGGGFGGGGGFGGGGGGGGGGGGGGGCFGGGGGFFGGGFFCGGFFGFF<EGFGGFF?BFFFFFGGGEGBFFFFFFF
@M02542:52:000000000-J9N43:1:1101:15364:11903 1:N:0:GTGAAA
CGGTTTATCACCGGCAGTCTCCCTAGAGTTCCCGACTTAACTCGCTGGCAACTAAGGATAGGGGTTGCGCTCGTTGCGGGACTTAACCCAACATTTCACAACACGAGCTGACGACAGCCATGCAGCACCTGTCTTACGGTTCCCGAAGGCACAACCGCATCTCTGCAGTCTTCCGTAGATGTCAAGAGTAGGTAAGGTTCTTCGCGTTGCGTCGAATTAAACCACATGCTCCACCGCTTGTGCGGGCCCCCGTCAATTCATTTGAGTTTTAATCTTGCGACCGT
+
GGGGGGGGGGGGGGGGGGGGGGGGGGGGGGGGGGGGGGGGGGGGGGGGGGGGGGGGGGGGGGGGGGGGGGGGGGGGGGGGGGGGGGGGGGGGGGGGGGGGGGGGGGGGGGGGGGGGGGGGGCFFGGGGGGGGGGGGGGGGGGGGGGGFGGGGGGGGGGGGGGGGGGGGGGGGGGGGGGGGGGGGGGGGGGGGGGGGGGGGGGGGGGGGGGGGFGGGGGGGGGGGGGGGGGGGGGGGGGGGG2FGEGF>GGGFFGFFFGGFGGF?:?ABFFFCGGFG>A>FF>FF
@M02542:52:000000000-J9N43:1:1101:10015:11917 2:N:0:GTGAAA
CGGTTTATCACCGGCAGTCTCCCTAGAGTTCCCGACTTAACTCGCTGGCAACTAAGGATAGGGGTTGCGCTCGTTGCGGGACTTAACCCAACATTTCACAACACGAGCTGACGACAGCCATGCAGCACCTGTCTTACGGTTCCCGAAGGTACAACCGCATCTCTGCAGTCTTCCGTAGATGTCAAGAGTAGGTAAGGTTCTTCGCGTTGCGTCGAATTAAACCACATGCTCACCCGCTTGTCCGGGCCCCCGTCCATTCCTTTGAGTTTTAATCTTTCGACCGGG
+
GGGGGGGGGGGGGGGGGGG9FFGGGGFGGGGGGDGGGGGGGGGGGGGGGGGGGGGGGGGGGFGGGGGGGGGGGGGGGGGGGGGGGGGGGGGDGGGGGGGGGGGGGGGGGGGGGGGEC@FGGEEGGGGGGFCEGGGGGGGGGGGGGGG8FFGGGGGGDEGCC29CEFEFFC9FFGDE45*8BFG7F@FF+@AACFCCFCFGFFF>;D>@()-<317;FFFFGFBG*1/)20:)*)8119C64))->>>>>1C9(/)-))*))9*))(.-:<4))-.:*1.7..)))
@M02542:52:000000000-J9N43:1:1101:5327:11947 2:N:0:GTGAAA
CGGTTTATCACCGGCAGTCTCCCTAGAGTTCCCGACTTAACTCGCTGGCAACTAAGGATAGGGGTTGCGCTCGTTGCGGGACTTAACCCAACATTTCACAACACGAGCTGACGACAGCCATGCAGCACCTGTCTTACGGTTCCCGAAGGCACAACCGCATCTCTGCAGTCTTCCGTAGATGTCAAGAGTAGGTAAGGTTCTTCGCGTTGCGTCGAATTAAACCACATGCCCAACCGCTTTTGCGGGCCCCCGCTAATTCATTTCAGTTTTAATCTTTCGCCCGT
+
GGG6@CGGGGGGDEG@FGGEGGGGGGGGGGAFGGGGGGFGGCFGGEDGGGGGGGGGGGGGGGFGEGGGGG:FGGGGGGDGGCGGGGGFFGGGGGGGGFGGGGGGGGGGGGGGDGGCEFGGGGGGGDFGGGGGFCDCG67DC>EEGG*8FDEGGGGGG*?:E2=BC?FGCGGFGGGGGC4=84BFF7B;+AAF68:F4+=FFA@)38BBBFFBF>GFF5<6D27*1*9)7*.)07816,*(.656@9>96;95())())*.-9F)4).:22),)))**1.77)57
@M02542:52:000000000-J9N43:1:1101:29569:11957 2:N:0:GTGAAA
CGGTTTGTCACCGGCAGTCTCATTAGAGTGCTCTTGCGTAGCAACTAATGACAAGGGTTGCGCTCGTTGCGGGACTTACCCCAACATCTCACGACACGAGCTGACGACAGCCATGCAGCACCTGTGTTCAGGTTCCCTTTCGGGCACCCCCCAATCCCTCGGAGATTCCTGACATGTCAAGGGTAGGCAAGGTTTTTCGCGTTGCACCGAATTAAACCAAATCATCCCTCGCTTTTTCGTGTCCACGTCCATTTCTTAGGGGTTTAATATTTCCACCCTACCTCG
+
GEC@FGGG9FADGGG+@FECFFFGGG9FGGGGGGGFFEGGCFFGEFDAFEFFGGFGG<A+EFCFGG>D<==ECEEGGF,EFB7F:F=AEGEEE@FCC+4+@4==A+C:=:,FGGFGG9@FFGDD,336EC39,@8:BEG,,@CG>**D<*@8C>6D*??E5C*/*,,,?8CC6A,,3+:CF6*;<,)**.))/+217CBD>>D3(9*((),.(4*/9)*.9)4<+</,*2(-)0)))(1((..)*.,(((*0)**.))*),)8((().))))--)**)0)).*1)
@M02542:52:000000000-J9N43:1:1101:21366:11977 2:N:0:GTGAAA
CGGTTTATCACCGGCAGTCTCCCTAGAGTTCCCGACTTAACTCGCTGGCAACTAAGGATAGGGGTTGCGCTCGTTGCGGGACTTAACCCAACATTTCACAACACGAGCTGACGACAGCCATGCAGCACCTGTCTTACGGTTCCCGAAGGCACAACCGCATCTCTGCAGTCTTCCGTAGATGTCAAGAGTAGGTAAGGTTCTTCGCGTTGAGTCGAATTAAACCACATGCTCCACCGCTTGTGCGGGCCCCCGTCAATTCATTTGAGTTTTAACTTTTCGCCCTTG
+
GGGGGGGGGGGGGGGGGGGAFGGGGG@CEEFGGGGGGGGGGGGGGGGGGGGGGGGGGGGGGGGGGGDGGGGDEGGFGGGGGGGGGGGGGGGGGGGGGGGGGGGGGGGGGFFGGGGEEFGGGGGGGGGGGGGGGGGGGG7>CEGGGGCEGGGGGFEGGGE5ECGGGDEGGFFFFGGFFECFCFGAD;A4;7AFEFGGGFFGFF@F;E>:0)/9:(93)579DDB@8*92C*)3<5>040/:B:B?>9>3919)-/*4<<F4:49)),).)6.5)))2:08))0)))
@M02542:52:000000000-J9N43:1:1101:28953:11988 1:N:0:GTGAAA
ATCCACACCTTCCTCCAGTATATCACTGGCAGTCTCCCTAGAGTTCCCGACTTAACTCGCTGGCAACTAAGGATAGGGGTTGCGCTCGTTGCGGGACTTAACCCAACATTTCACAACACGAGCTGACGACAGCCATGCAGCACCTGTCTTACGGTTCCCGAAGGCACAACCGCATCTCTGCAGTCTTCCGTAGATGTCAAGAGTAGGTAAGGTTCTTCGCGTTGCGTCGAATTAAACCACATGCTCCACCGCTTGTGCGGGCCCCCGTCAATTCATTTGAGTTTTAATCTTGCGACCGTAC
+
CCCCCGGGGGGGGGGGGGGGGFGGGGGGGGGGGGGGGGGGGGGGGGGGGGGGGGGGGGGGGGGGGGGGGGGGGGGGGGGGGGGGGGGGGGGGGGGGGGGGGGGGGGGGGGGGGGGGGGGGFFGGGGGGGGGGGGGGGGFGGFGGGGGGGGGGGGGGGGGGGGGGGGGGGGGGGGGGGGGGGGGGGGGGGGFFGGGGGGGGGGGGGGGGGGGGGGGGGGGGGGGGGGGGFGGGGGGGGGGGGGGA@FEGGGGGGGGGFBFGGGEEEGCEFGBFFGGFGGFFFABFFFFGGGFCF>>>B9@>7
@M02542:52:000000000-J9N43:1:1101:7213:11992 1:N:0:GTGAAA
[truncated: 30,863,603 more chars]
