# Supplementary material for: 16S rRNA gene amplicon sequence data from sunflower endosphere bacterial community
Source: Data Brief. 2021 Nov 26;39:107636. doi: 10.1016/j.dib.2021.107636 (PMC8639433; doi:10.1016/j.dib.2021.107636)
Supplement: Supplementary file 15 [file mmc15.zip › mmc15.fastq]

@M02542:52:000000000-J9N43:1:1101:12589:1041 1:N:0:GTGAAA
GTAGTCCACGCCNNNAANNATGNNTACNAGCNGTTNGTGNNCTTNTGATGTGNGTANCGCNGCTNACGNACTAAGNNGACCGCNNGGNNANNNCNNTCNNAANATTNAAANTCNAAANAANNGANGGNNGCNCGCNCANGCGNTGGAGCATGNGGNNTANNTCNACGCAACGCGAAGAACCTTACCTACTCTTGACNTCTACGGAAGACTGNAGAGAANCGGNTGTGCCTTCGGGAACCGNNAGACANNNGCTGNNTGGCNGTCNNCCNCTCTG
+
FFCDF<FGGD@C###::##9:,##69:#:6C#,,:#::C##:,C#::C<DEC#::D#:6C#9:C#::,#:6,:CF##:4,:=F##::##:###:##94##::#::B#:BB#::#:6+#::##3:#:A##:+#::+#::#35@#385+3@+E:#*6##66##3*#655*>B5CEE7F:8B+CFGFGD@FECFGCFGG#337;57C5*2;CF+#/1*;:+#//2#//21:C74?C5D@@=*)##1,)(/###*-.-##(,4(#/10##-(#--)))
@M02542:52:000000000-J9N43:1:1101:18993:1057 1:N:0:GTGAAA
GTAGTCCACGCCGTAAACGATGGATACTAGCTGTTCGGAGCAATCTGAGTGGCTAAGCGAAAGTGTTAAGTATCCCACCTGGGGAGTNNGCNCGCAAGTGTGAAACTCAAAGGAATTGACGGGGGCCCGCACAAGCGGTGGAGCATGTGGTTTAATTCGATGATACGCGAGGAACCTTACCAGGGCTTAAATGTAGATTGACAGGACTGGAAACAGTTTTTTCTTCGGACAATTTACAAGGTGCTGCATGGTTGTCGTCAGCTCGNGCCGTG
+
GG,CFGGGGGGFGGEFGGE:FGGGGGEFGGGGGGGGGEEGGGGEGGGGDGGGGGGGGGGGGGGGG<EFGFGGGGGGGGGGGGCCFFF##99#9:FGDGGGGGFDFGBFAEFGGFFCFGGGGGGGDGGGGGGGGGGGGGGGGGGGGFFFCFGGGGGFFGF9F@FFFGGEGDE@CFGGGGGFFEFEGCFFGFFEFFDE7CFFF@FGFG5FDFGGGGGGGC9FGEGGGF3CDGF)9EGFFFFF4=<?F9A6=>FA??FA?FF?DGFF*#(-3?B>
@M02542:52:000000000-J9N43:1:1101:14304:1088 2:N:0:GTGAAA
GTAGTCCACGCCGTAAACGATGGAAGCTAGCCGTCGGCAAGTTTACTTGTCGGTGGCGCAGCTAACGCATTAAGCTTCCCGCCTGGGGAGTACGGTCGCAAGATTAAAACTCAAAGGAATTGACGGGGGCCCGCACAAGCGGTGGAGCATGTGGTTTAATTCGAAGCAACGCGCAGAACCTTACCAGCCCTTGACATCCCGGTCGCGGTTACGAGTGATCGTATCCTTCAGTTCGGCGTGACCGGTGACCGGTGCGGCATGGCCGTCCGCTGCC
+
GGGGGGGGGGGGGGGEGGGGGFGGGGGGGGGGGGGGGGGGGGGGGGGGFGGGGGGGGDGECGFGGGFGGGGGGFGGFCFFGGGGGGGGEGGFGGGGE>E@@=>DCGFGGGGG9FFFGGDFF9DDCEEDE>CEEGDCE<CFGB*3CFCG=9?<2C6:FGGGFGGG=CC4)47D><>3;FFF>ABFFD6)7>)<?AFFFF?6B6>577BG)>1:>**)-**.,7)),5-:.)66:6(-3(,1*:DD9B()))0)(((((3(((.(()17)))))))
@M02542:52:000000000-J9N43:1:1101:10433:1171 2:N:0:GTGAAA
GTAGTCCACGCCGTAAACGATGTCTACTAGCTGTTCGTGTCCGTGTGATGTGAGTATCGCAGCTAACGCACTAAGTAGACCGCCTGGGGAGTACGGTCGCAAGATTAAAACTCAAATGAATTGACGGGGTCCCGCTCAAGCGGTGGAGCATGTGGTTTAATTGGGCGCAACGCGACGACACTTACCTACTCTTGACATCTACGGAAGACTGCAGGGATGCGGTTGTGCCTTCTGGAACCGTAAGACAGGTTGGTGTCGGTCGTTGTTAGCGCTG
+
<E9C@CFFFFF@@FFCFFC+DGFD@FC9CF,,;E9@:BF,CC,:CF,6C,9,9<9<,666BF@<55AFC767EF,CA,,5<CF7?=+7=7FGGEFC<=CFG>:8FAE;A99,C>FCGG,9>=@DDB6883@BG6+++5@?EE>BE*49,*44<:?,=8;79E7,,**)):5/:C2):))0=;=7*7<*2*9*9.7?:<=<F:25)))*)*.(00*)(2/8>@509??>B<6<)95<(.-)117*-45)(4*),-((.(--,(,(21)***))))
@M02542:52:000000000-J9N43:1:1101:17067:1195 2:N:0:GTGAAA
GTAGTCCATGCCGTCAACGTTGGGCACTAGGTGTGGGGGCCATTCCACGGTTTCCGCGCCGCAGCTAACGCATTAAGTGCCCCGCCGGGGGAGTACGGCCGCAAGGCTAAAACTCAAAGGGACTGACGGGGGCCCGCCCAAGCGGCGGAGCATGCGGATTTATTCGATGCAACGCGAAGAACCTCACCAATGCTTGACATGTACCCCACTGCCATAGCGCTGTTGTTTCCCCTTTGGGGCGGGTTCACGGGTGGTGCCTTGTTGGCCTCACGTG
+
GG<FFFGFGCGDGC+B@EFFFF@@C,F6,CEFFECFCDGGGFEGAE@AC@A:=<CF7:7+@+F@7,<FGCEGDGGG,CFFGA@@CF7:::@F+@FFEDGGG:FEGF:?C:@2>?E,*6<EEF*:/2C78*:CE54CE*:E*/;>*<87*2C:0<:C8*1>*3CGGF77*7309D937>:>F<4**0:)*7)94)8*,)/6*6)*16)/5*).;++*.0)(4>5728824),43F)52((1)(95(,)*.-)0(441)()),.6(**)/)/.)0)
@M02542:52:000000000-J9N43:1:1101:21238:1217 1:N:0:GTGAAA
GTCGTCCACGCCGTAAACGATGTCTACTAGCTGTTCGTGTCCTTGTGATGTGAGTAGCGCAGCTAACGCACTAAGTAGACCGCCTGGGGAGTACGGTCGCAAGATTAAAACTCAAATGAATTGACGGGCGCCCGCACAAGCGGTGGAGCATGTGGTTTAATTCGACGCAACGCGAAGAACCTTACCTACTCTTGACATCTACGGAAGACTGCAGAGATGCGGTTGTGCCTTCGGGAACCGTAAGACAGGTGCTGCATGGCTGTCGTCAGCTCGG
+
GG,@FGFEGCGFECFCDFD@FFFGGEEFFGGGGGGGEEFGFGFGECCCFEEFAFFGGF7CGGGFGGGGGGGGGGGGFFF?FFGDCFFGGGGGEE@FGGCGGGDGGGFCCDGFGDFFFDGGFDDGG@:FEGGGEEDCGGGGFE7>FB7>FFFCFCF=CCFFFGGFCFGG>CEEG5C<EGGGGGGGGGG+@FGGGGFGD?FCDFG=C<5FGGGGGF?@F++<>CEGGGGGGGFFGGCBEGGCEFGFF?77:FGBFA>22411CDGFGF?BF?<FF3
@M02542:52:000000000-J9N43:1:1101:14922:1227 1:N:0:GTGAAA
GTAGTCCACGCCGTCAACGATGTCAACTAGCCGTTGGGTTCCTTGAGAACTTAGTGGCGCAGCTAACGCATTAAGTTGACCGCCTGGGGAGTACGGCCGCAAGGTTAAAACTCAAATGAATTGACGGGGGCCCGCACAAGCGGTGGAGCATGTGGTTTAATTCGAAGCAACGCGAAGAACTTTACCTGGCCTTGACATGCTGAGAACTTTCCAGAGATGGATTGGTGCCTTCGGGAACTCAGACACAGGTGCTGCATGGCTGTCGTCAGCTCGG
+
GGGGGGGGGGGGGG+CFGGGGGGGGGGGGGGGGGGGGGGGGGGGGGGGGGGGGGGGGGGGGGGGGGGGGGGDFFGGGGGGGDGGGGGGGGGGGGGGGGGGGGGGGGGGGGGGGGGGGGGFGGGGGGGGGGGGGGGGGGGGGGGGGGFGGGGGGGGGGGGGGFGGGGGGGGGGGGGGEGEGGGGGGGGGGGGGGGGGGGGCFFFGGGGGFGGGGGGGE7CF6:FGGGGGGGAFGDGEFGGDFFGFFFGFFGC?FFFFFFFFGD56C<2:BB9FE)
@M02542:52:000000000-J9N43:1:1101:15916:1312 2:N:0:GTGAAA
GTAGTCCACGCCGTAAACGATGTGCGCTGGATGTTGGGGCCCTTAGGGTCTCAGTGTCGTAGCTAACGCGGTAAGCGCACCGCCTGGGGAGTACGACCGCAAGGTTGAAACTCAAAGGAATTGACGGGGGCCCGCACAAGCGGTTGAGCGTGTGGTTTAATTCGGAGCAACGCGCAGAACCTTACCAGCTCTTGACATGGACAGGACCGACGCAGACGTGCGTTTTCCCCGCAATGGGCCGGTTGCGCAGGTGATTGATGGCGCTGTTCCGCTG
+
8FFGGGGGGGCFG@F,CFCGGC<EF:CGGGFGFGFGG@CG7FFGGGFGGFFGCFGGGGGG8D@F9?F7CEGGGG<=@EFGDGF==F7AC+C+,C@CEEDE@:@F:D3DF=>E=9,CDD>CCFG,=+@CE7:>EC7:*<B,,68**12++*2:E:E3/*CA8++**2:9>4*/5CB@>36.046**9?F40/9154)).10)),*)85*0/23*:8;()9335)04:):3:6;0)-247(*)(1)(,()(4374)))).).47(()))***0)))
@M02542:52:000000000-J9N43:1:1101:18973:1335 1:N:0:GTGAAA
GTAGTCCACGCCGTAAACGATGAGAACTAGTTATTGGGGGTATTGACTCCCTCAGTGACGCAGCTAACGCATTAAGTTCTCCGCCTGGGGAGTACGGCCGCAGGGCTAAAACTCAAAACAATTGACGGGGGCCCGCACAAGCGGTGGATTATGTGGTTTAATTCGAAGCAACGCGCAGAACCTTACCTAGGCTTGAACTCCTCAGAATTCGACGTAATGGTTGAAGTGCCCGCAAGGGAATTGAGTGAGAGGTGCCGCATGGCTGTCGTCAGCC
+
GGEGGGGGGGGGGGGGGGGGGGGGGGGGGGGGGGGGGGGGGGGGGGGGGGGGGGGGGGGGGGGGGGGGGGGGGGGGGGGGGGGGGGGGGGGGGGGGGGGGGGGGGGGGGGGGGGGGGGGGGGGFGGGGGGGGGGGGGGGGGGGGFFGGGGGGGGGGGGGGGGGGGGGGGGGGGGGGGGGFGGGGGGGGGGGGGGGGGGGGG?FGGGGGGGGGGGGGGGGGEFGGGGGGFGFFGGGEFGGGFFGFFFGGFGGFFFFFF9>?CFD?GFBBFF?FF)
@M02542:52:000000000-J9N43:1:1101:17459:1380 1:N:0:GTGAAA
GTAGTCCACGCCGTAAACGATGTCTACTAGCTGTTCGTGTCCTTGTGATGTGGGTAGCGCAGCTAACGCACTAAGTAGACCGCCTGGGGAGTACGGTCGCAAGATTAACACTCAAATGAATTGACGGGGGCCCGCACAAGCGGTGGAGCATGTGGTTTAATTCGACGCAACGCGAAGAACCTTACCTACTCTTGACATCTACGGAAGACTGCAGAGATGCGGTTGTGCCTTCGGGAACCGTAAGACAGGTGCTGCATGGCTGTCGTCAGCTCGG
+
FGGGGGGGGGGGGGFGGGGGGGGGGGGGGGGGGGGGGGGGGGGGGGGGGGGGGGGGGGGGGGGGGEFFFGGGGGGGGGGGGGGGGGGGGGGGGGGGGGGGGGGGGGGGGGGFGGGGGGGGGGGGGGGGGGGGGGEGGGGGGDGEGGGGGGGGGFGGGC@GFFGGFGGGGGGDGGGGGGGGGGGGFGGGGGGDGGGGGGGGFFGCCDGGGGGGGFGGGFGGGGGGGGGGGGFFGGGEFGGDEFGFFFGGFGGFFB?BA>01CDGFG(8?FFFFF)
@M02542:52:000000000-J9N43:1:1101:19669:1390 2:N:0:GTGAAA
GTAGTCCACGCCCTAAACGATGTCAACTGGTTGTTGGGTCTCTTCTGACTCAGTAACGAAGCTAACGCGTGAAGTTGACCGCCTGGGGAGTACGGCCGCAAGGTTGAAACTCAAAGGAATTGACGGGGACCCGCACAAGCGGTGGATGATGTGGTTTAATTCGATGCAACGCGAAAAACCTTACCCACCTTTGACATGTACGGAAGTTGCCAGAGATGGCTTCGTTCTCGAAAGAGAGCCGTAACACAGGTGCTGCATGGCTGTTGTGCGCTCG
+
GGGGGGGGGGGGGGFFGGGGGGGGGGGGGGGGGGGGGGGGFGGGGGGGGGGGGGFGGGGEGGGGGGGEGGGGGGGGFFGGGGECFGGGGGGFGGGDGGGGEGGGGGGGGGGGGGFGGGCFGGGGGGGGGEGGGDGGGGGFEECGGGF7DCFF7FCFFGCFFGGFGGGFFFEG>CBFFFE3=@AFGGGFDF@69AFF>2FB@<>D>3@<BDA<6C:@FG<(,74),((*.4:??F?2:<4<5:D5:BBF?F?),8A<?AAF2,43*:@)*0))05
@M02542:52:000000000-J9N43:1:1101:11102:1398 2:N:0:GTGAAA
GTAGTCCACGCCGTAAACGATGATTGCTAGTTGTCGGGGTGTTTACACCTCGGTGACGCAGCTAACGCATTAAGCAATCCGCCTGGGGAGTACGGTCGCAAGATTAAAACTCAAAGGAATTGACGGGGGCCCGCACAAGCGGTGGAGCATGTGGTTTAATTCGAAGCAACGCGCAGAACCTTACCACCTGTGGACATGCCTTGACCGCGTTAGAGATCACGCTTTCCCTTCCGGGACTAGGTCGCAGGGCCTGCATGTCTGTCGTCAGCCCGTG
+
GGGGGGGGGGGGGGGGGGFGFFDGGGGGGGGGEFFGDEDGGGGGGGGFFFGGGFGFG@FCCFGCGGFG>FGCC<FEEFFFGGGGEFGDCGGGFFGGEG7FCCGGD9<=AEGC,6=EFGCEFFGGGGDCGEC>7>*>?CFFCEEEE:C68AGEFGGFECGGFC8<:DEGFFCDE36>:@>577FDF76;D)1))-9).4F0*))29?3C)1((*3<@AC*4(05)462D<93(4)103,(**):)(-4)((0),(.4<)).:6)(*/.0)))).)
@M02542:52:000000000-J9N43:1:1101:19405:1405 2:N:0:GTGAAA
GTAGTCCACGCCCTAAACGATGTCAACTGGTTGTTGGGTCTCTTCTGACTCAGTAACGAAGCTAACGCGTGAAGTTGACCGCCTGGGGAGTACGGCCGCAAGGTTGAAACTCAAAGGAATTGACGGGGACCCGCACAAGCGGTGGATGATGTGGTTTAATTCGATGCAACGCGAAAAACCTTACCCACCTTTGACATGTACGGAAGTTGCCAGAGATGGCTTCGTGCTCGAAAGAGCGCCTGAACACAGGTGCTGCATGTCCTTCCGCAGCCCG
+
GGGFGGCGGGGGGGGCGGGGFFGGGGGGGGGGGGGGGGGGCFGGGGFGGGFGGGGGGGGGGGGGGGGGGGGGGGGGGFGGGGGGGGGDGGGGGGGGGGGGGGGGGFGGGGGG9FFGGGGGGFF9CGGECEEG@GGG5@BGGGGGG4?78<EG=C:CFCGGFEG7FD=:=;CDFG@BEFFFF3629>9AGF6FFFFF22@A?:;CDDFG7>448215<FC02<F>71:7419(45((,(-9*(2>?237:(7/:242846)))))**))))05))
@M02542:52:000000000-J9N43:1:1101:20856:1416 1:N:0:GTGAAA
GTAGTCCACGCCGTAAACGATGTCTACTAGCTGTTCGTGTCCTTGTGATGTGAGTAGCGCAGCTAACGCACTAAGTAGACCGCCTGGGGAGTACGGTCGCAAGATTAAAACTCAAATGAATTGACGGGGGCCCGCACAAGCGGTGGAGCATGTGGTTTAATTCGACGCAACGCGAAGAACCTTACCTACTCTTGACATCTACGGAAGACTGCAGAGATGCGGTTGTGCCTTCGGGAACCGTAAGACAGGTGCTGCATGGCTGTCGTCAGCTCGG
+
GGCGGGGGGGGGGGGGGGGGGGGGGGGGGGGGGGGGGGGGGGGGGGGGGGGGGGGGGGGGGGGGGGGGGGGGGGGGGGGGGGGGGGGGGGGGGGGGGGGGGGGGGGGGGGGGGGGGGGGGGGGGGGGDGGGGGGGGGGGGGGGGGGGGGGGGGGGFGGGGGGGGGGGGGGGGGGGGGGGGGGGGGGGGGGGGGFGGGGGGFFGGGGGGGGGGGGGGG@?CCCGGGG5EGGAFFGDBEGGGFFDBFFFGFGGFFFF?A2:?<DFF34:6:F>6B)
@M02542:52:000000000-J9N43:1:1101:14690:1483 1:N:0:GTGAAA
GTAGTCCACGCCGTAAACGATGAGAACTAGTTATTGGGGGTATTGACTCCCTCAGTGACGCAGCTAACGCATTAAGTTCTCCGCCTGGGGAGTACGGCCGCAAGGCTAAAACTCAAAACAACTGACGGGGGCCCGCACAAGCGGTGGATTATGTGGTTTAATTCGAAGCAACGCGCAGAACCTTACCTAGGCTTGAACTCCTCAGAATTCGACGTAATGGTTGAAGTGCCCGCAAGGGAATTGAGTGAGAGGTGCTGCATGGCTGTCGTCAGCC
+
GGGGGGGGGGGGGGCFFGGGGGGGGGGGGG9FFGGGGGGGGGGGGGGGGGGGGGGFGGGGGGGGGGFGGGGGGGGGGGGGGGGGGGGGGGDEGGGGGGGGGGGGGGFFFGCFGGGGGGGGGFGGGGGGGGGGGDGGDEGGGGGGFFCFCFGFF9FFCCFGFFGGGGGGGGGGGGGGGGGGGDGGGGGGGGGGGFGGGGGG?FGFGDFGGG59CGEGFFFFFFEGGGGGGF?EDE)8@E49F4F>FBGCFCGBFF0<6<>AFGGFG<??FF:>F)
@M02542:52:000000000-J9N43:1:1101:19566:1521 2:N:0:ATGAAA
GTAGTCCACGCCGTAAACGATGTCTACTAGCTGTTCGTGTCCTTGTGATGTGAGTAGCGCAGCTAACGCACTAAGTAGACCGCCTGGGGAGTACGGTCGCAAGATTAAAACTCAAATGAATTGACGGGGGCCCGCACAAGCGATGGAGCATGTGGTTTAATTCGACGCAACGCGAAGAACCTTACCTACGCCTGACATCTACGGAAGACTGCATAGATGCGGTTGTGCCTTCGGGAACCGTTCGACAGGTCCTGGCTGGCTGTCCTCCGCCCGG
+
FFF@FGFGGGGFGGG:F<@FDCCEGA@FDG8FFEE@8@<969<FFGFAFDF,9FFCCF@F@CCG<?6:E@CFFF=FEDGC=:@=F:?FCC:BEC?@F+FCCFE@,CFFFFDFGG8,?>>F>AEDFCECE@C34>EGEGDECE*2*:26=CF,44CEGFCCCF757*:5>BEDDG>:556@4(/2990@*)))8<:F?)66@<:3)7)*.042+0+9:7:>(8556,47>>),,<>(4(4)*(**((-5,.)*).(,(,4(((43***08)).).
@M02542:52:000000000-J9N43:1:1101:23051:1524 2:N:0:GTGAAA
GTAGTCCACGCCGTAAACGATGTCTACTAGCTGTTCGTGTCCTTGTGATGTGAGTAGCGCAGCTAACGCACTAAGTAGACCGCCTGGGGAGTACGGTCGCAAGATTAAAACTCAAATGAATTGACGGGGGCCCGCACAAGCGGTGGAGCATGTGGTTTAATTCGACGCAACGCGAAGAACCTTACCTACTCTTGACATCTACGGAAGACTGCAGAGATGCGGTTGTGCCTTCGGGAACCGTAAGACCGGTGCTGCATTGCTGTCGTCAAGCCGG
+
GGGGGGFFFFGGGFF@FFGGFGGGGGFGGGGGGEGEEGFEFGGGGGGGGGFGGGGGGFDGCEEGCGGGGGGGFGDGGCFCGGGGFCFDGFEFGGGGGGGGGGGCFGFGGGGGFDGFCFGGGGGGGG>>EGECGGEGGGGGGDDEGGFFGGGGFGCGGGG9AFCFGGGGFFC3BD9:B)9:FBF7*9E6D@F4@>FF<)648<6C>:5C@G:?G69;<FG<1BDD04-:9AB2-<9068:CD(C*4)(023)7<<)5-)..5<<21*.))**)0)
@M02542:52:000000000-J9N43:1:1101:23006:1546 2:N:0:GTGAAA
GTAGTCCACGCCGTAAACGATGTCTACTAGCTGTTCGTGTCCTTGTGATGTGAGTAGCGCAGCTAACGCACTAAGTAGACCGCCTGGGGAGTACGGTCGCAAGATTAAAACTCAAATGAATTGACGGGGGCCCGCACAAGCGGTGGAGCATGTGGTTTAATTCGACGCAACGCGAAGAACCTTACCTACCCTTGACATCTACGGAAGACTGCAGAGATGCGGTTGTGCCTTCGGGAACCGTACGACCGGTGCTGCATGGCTTTCGTCAGACCGG
+
GGFGGGGGGGGGGGG>FGGGGFGFEFGGGGGGGGGGGGFGGGGGGGGGGGGGGGGGGGEGEGGGGGGGGGGDGGGGEFGGGGGCE7FGGGGEGGGGGGGG@FGFGGFFGEGCGC?FCDGFFGGGGG>EEG6B7BEGEGGGGGGGGDCGGGGGGGGEFF<CFFGGDDECBEGGFGFFD))>@(9C6FGFG)86:0?:29?>F>?DF).*7CB0+<CFB7291>:51:(>>DA?2347681/>6*)((-)49>:<))()).(,(.6*9>)0*).0)
@M02542:52:000000000-J9N43:1:1101:8500:1582 2:N:0:GTGAAA
GTAGTCCACGCCGTAAACGATGTCTACTAGCTGTTCGTGTCCTTGTGATGTGAGTAGCGCAGCTAACGCACTAAGTAGACCGCCTGGGGAGTACGGTCGCAAGATTAAAACTCAAATGAATTGACGGGGGCCCGCACAAGCGGTGGAGCATGTGGTTTAATTCGACGCAACGCGAAGAACCTTACCTACTCTTGACATCTACGGAAGACTGCAGAGATGCGGTTGTGCCTTCGGGAAACGAAAGACAGGGTCTGCATGGCTGTCGTACGCTCGG
+
GFFFGGEEFGGCGGGGGGGGGGGFGGGGGGGFF<FGGGGGDDEAFGF9FFGGEGGGGGGGGGCEDFG7FGGGGGGGGG9EC7EFGGGFGGGGGGGGGDEGGGEFGGGGGGGGEFFGFGGGEGCFFGDG@FCE7E@EEGGG@EG>EGF>C?<CCFGFC69,=C@57CEG)8=3):6A:5?FFFFFCCFF<4?49)9:9:6<F2:*75)8):40C8C)4*2.,7@E>,3C2:65,7(((((*),1)(3:50(.).0:2-)(4:,.,11))0)00.)
@M02542:52:000000000-J9N43:1:1101:22715:1602 2:N:0:GTGAAA
GTAGTCCACGCCGTAAACGATGTCTACTAGCTGTTCGTGTCCTTGTGATGTGAGTAGCGCAGCTAACGCACTAAGTAGACCGCCTGGGGAGTACGGTCGCAAGATTAAAACTCAAATGAATTGACGGGGGCCCGCACAAGCGGTGGAGCATGTGGTTTAATTCGACGCAACGCGAAGAACCTTACCTACCCTTGACATCTACGGAAGACTGCAGGACTGCGGTTGTGCCTTCGGGAACCGTAAGACAGGTGCTGCAGTGCTGTCGGCAGCCCGG
+
GGGGGGFGGGGGGGFCFG@FGGGGGGGGGGGGGGFCFGFGGGGGGGGGGGGGGGGGFFGGGDGGGGGGGEGGGGGDEFFFGGGGGGGGGDEGGGEDEEGGGGGGCEFGGFGGGGFBFFGGFG8DFGGGGGG>EDEGEGGGFGG41;>CEG,ABFG6ACGGCC;C78CG>BGD5<@DB>FFFFFFGGGFG))08:4)-6/.9A:D>B3=4:,1C+*)(*/.(8<>9<8DB<2,(7;7((4<>(9*)4:@6<F)))8?:.4<46..*))05))..)
@M02542:52:000000000-J9N43:1:1101:20545:1607 2:N:0:GTGAAA
GTAGTCCACGCCGTAAACGATGGATACTAGCTGTTCGGAGCAATCTGAGTGGCTAAGCGAAAGTGATAAGTATCCCACCTGGGGAGTACGCACGCAAGTGTGAAACTCAAAGGAATTGACGGGGGCCCGCACAAGCGGTGGAGCATGTGGTTTAATTCGATGATACGCGAGGAACCTTACCAGGGCTTAAATGTAGATTGACAGGACTGGAAACAGTTTTTTCTTCGGACAATTTACAAGGTGCTGCATGGTTGGCGTCAGCTCGTGCCGTG
+
GGGDFGGGGGGFGGGDDFGCFCEAFFFGGFFGFFCGGGGGGGGGGFFGGGDFGGAGGGDFFGFFGGGGGFADFFGGGGGDFEFEGGGGGGGGGGGG@CFGFGGGGGAFFGGGGEFGF9DFGGDCDGE+BF5C:EFGGGGE>BBE>7FC9CGGGGCCGGGFAFE792?*2>CDEF;F59A;6CFGGGD;6*9?FFFFB4=36<<CF>)27>?FE8CFAC>56BF=)-(/1;1.36>>466=*4944<<?4A@79(((4:1,1)))>D4)7)57
@M02542:52:000000000-J9N43:1:1101:14629:1669 1:N:0:GTGAAA
GTAGTCCACGCCGTAAACGATGTCTACTAGCTGTTCGTGTCCTTGTGATGTGAGTAGCGCAGCTAACGCACTAAGTAGACCGCCTGGGGAGTACGGTCGCAAGATTAAAACTCAAATGAATTGACGGGGGCCCGCACAAGCGGTGGAGCATGTGGTTTAATTCGACGCAACGCGAAGAACCTTACCTACCCTTGACATCTACGGAAGACTGCAGAGATGCGGTTGTGCCTTCGGGAACCGTAAGACAGGTGCTGCATGGCTGTCGTCAGCTCGT
+
GGGGGGGGGGGGCG,FFFEGGGGGGGGGGGGGGFGGGGGGGGFGGGGGGGGGGGGGGGGGGGGGGGGGGGGGGFGGGGGGGGGGGGGGGDFGGGGGGGGGGGGGGGGGGGGGGGGGFGGGGGGGGGGGGGGGGGGGGGGGGG@FCFGFFGGGGGGGGGGGGGGGGGGGGGG>EGG5EEGGGFGGGGGGGGGGGGGGGGGFF?CEC7EGF?CFCEGGGF??EGGGGGGGGGFFGGD)>FGGFFGFFFFFFCC>FF<094::C50=DF(180)7:.
@M02542:52:000000000-J9N43:1:1101:13576:1670 2:N:0:GTGAAA
GTAGTCCACGCCGTAAACGATGTCTACTAGCTGTTCGTGTCCTTGTGATGTGAGTAGCGCAGCTAACGCACTAAGTAGACCGCCTGGGGAGTACGGTCGCAAGATTAAAACTCAAATGAATTGACGGGGGCCCGCACAAGCGGTGGAGCATGTGGTTTAATTCGACGCAACGCGAAGAACCTTACCTACTCTTGACATCTACGGAAGACTGCAGAGATGCGGTTGTGCCGTCGGGAACCGTAAGACAGGTGCGTCATGGCTGTCGTACGCTCGT
+
GGGGGGGGGGGGDGGGGGGGGGGGGGGGGG?FFGGGGFFFGFGFGGFGGGGFGGGGGGGGDGGD9FFEGGGGGGGGFCCGGEEGGGGGGGGGGGGEG64=F7FGCGFGGGGGGGGGGGFGGGGFFEEGGGCGGGGGGGGFGGEGGGBCGGGFE9FCF>F?CCC5CDEG>>=CEG>DB>:FFFFGGDFFF??FFFFF<AFDBB6DD33C472:FGF>::C49:7B>BBC2,43(<02281CD:CD9)5;?A?40-(414).81.)//))0))85)
@M02542:52:000000000-J9N43:1:1101:18899:1678 2:N:0:GTGAAA
GTAGTCCACGCCGTAAACGGTGGGCGCTAGGTGTGGGGAACCTTCCACGTTCTCTGTGCCGTAGCTAACGCATTAAGCGCCCCGCCTGGGGAGTACGGCCGCAAGGCTAAAACTCAAAGGAATTGACGGGGGCCCGCACAAGCGGCGGAGCATGCGGCTTAATTCGATGCAACGCGAAGAACCTTACCTAGGCTTGACATATACCGAAAACTCATAAAGAAATTGGGTCCGCAAGTGCGGTATACAGGCGGTGCATGTTTGTGGACTGTTCGGG
+
GGCFGFGGGGGGGG7FGF@@BFCEGGGGCFGGGAEGEDGGGGGGGGGGGGGGGGGFGEFFGGGGGGGGECGGGGGGCFGEDEGGGGGGGGGGEFGGGGGE7E:FCFGFGGGDFFGDFGFF,3@EDGG7EEDGGCGGECGCF>;>CD55*/=F9CF*887/9<@C77379>CC69755>@B6157*2+9716)04<737/.9))*0.7EE)3)<@9940*6()**6>:D0.-73)(.6:()/-*:4).),().((,.4))),.((*2*)/**.).
@M02542:52:000000000-J9N43:1:1101:11262:1696 1:N:0:GTGAAA
GTAGTCCACGCCGTAAACGATGTCTACTAGCTGTTCGTGGTCTTGTACTGTGAGTAGCGCAGCTAACGCACTAAGTAGACCGCCTGGGGAGTACGGTCGCAAGATTAAAACTCAAATGAATTGACGGGGGCCCGCACAAGCGGTGGAGCATGTGGTTTAATTCGACGCAACGCGAAGAACCTTACCTACTCTTGACATCTAGCGAAGACTGCAGAGATGCGGTTGTGCCTTCGGGAACGCTAAGACAGGTGCTGCATGGCTGTCGTCAGCTCGG
+
GGGGGGGGGGGGGGGGGGGGGGGGGGGGGGGGGGGGGGGGFGGGGGGGGGGGGGGGGGGGGGGGGGGGGGGGGGGGGGGGGGGGGGGGGGGGGGGGGGGGGGGGGGGGGFGGGGGGGGGGGGGGGGGGGGGGGGGFGGGGGGGGGGGFDGGGGGGGGGGGGGGGGGGGGGGGGGGGGGFFGGCFGGGGGGGGGGGGGGGGGFGGGGGGGFGGGGGGGF?FEGGGGGGGGGFFGGGFFGGGFFG???ECFG7>FDFFFA??GDFFF????FFFF)
@M02542:52:000000000-J9N43:1:1101:22935:1716 2:N:0:GTGAAA
GTAGTCCACGCCGTAAACGATGTCTACTAGCTGTTCGTGTCCGTGTGATGTGCGTAGCGCAGCTAACGCACTAAGTAGACCGCCTGGGGAGTACGGTCGCAAGATTAAAACTCAAATGAATTGACGGGGGCCCGCACAAGCGGTGGAGCATGTGGTTTAATTCGAAGCAACGCGAAGAACCTTACCAGGTCTTGAAATCCTCTGAAAACCCTAAAGATAGGGCTTGACCTTCGGGAGCAGATTGACAGGGTGTGCATGGATGTCGTGAGGTCGG
+
@@+BFCCC@,@FCFC,6,,8B8CEEFDEE,EFFC<F@F,EE9,:CEFFECFG,CFGDFGEC@E8F<F@CGCFF@EAF<:,B>=+++4<=+4?=,8@,6C7+3@ADDFFGABFG,=E?FGAA=EA+CECCC@C@BEC*>,,=C8::886,C?CE9B<E**+:3;*<*ADFF6D)3(8)5<)7:6F*2A:DFF*=A?))-15*-66**=?F531;*39)2*)(8><6,(0.542()9973:4*)**)).*,()8,-)-))()-),)/9))8)).05
@M02542:52:000000000-J9N43:1:1101:21018:1725 2:N:0:GTGAAA
GTAGTCCACGCCGTAAACGATGTCTACTAGCTGTTCGTGTCCTTGAGATGTGAGTAGCGCAGCTAACGCACTAAGTAGACCGCCTGGGGAGTACGGTCGCAAGATTAAAACTCAAATGAATTGACGGGGGCCCGCACATGCGGTGGAGCATGTGGTTTAATTCGACGCAACGCGAAGAACCTTACCTACTCTTGACATCGACGGAAGACTGCAGAGATGCTGTTGTGCCTTCGGGAACCGTAAGACAGGTGCTGCATTGCTGTCGTCAGCTCGG
+
GCFGGG9;CFCGG@F,:@CGGCF9FFFGE<DFGEF9CFDFE9C9EDCDEECF,F@CF,C@+7+CF9BBE=4CCE8EFGFG,CFFCCED:++@,FECFECF7FGGFCGFG9DEGFFG=939EDGFFGCFG:CC7:C5CF,>8EGG55*/<CFGFC92A6*<@FGF7D55:8CD3C1>EF4>54/>FGGF46)9@4B46<F(04070))8)0,(2+07(:>2)9=@7,-7:AA2(89((-39C6<F)43.(.64<<4()).6.).471505?*)))
@M02542:52:000000000-J9N43:1:1101:20644:1738 2:N:0:GTGAAA
GTAGTCCACGCCCTAATCGATTTCAACTGGTTGTTTGGTCTCTTCTGACTCAGTAACGAATCTAACGCGTGAAGTCGACCGCCCGGGGAGTACGGCCGCAAGGTTGAAACTTAAAGGAATTGACGTGGACCCGCCCCAACGGGGGATGATGTGGTTTAGTTCGTATCAACGCCAAAAATCTTACCCCACTTTTCCAGTTACGGATGTTGCCAAAGCAGGCTTAGTGCCCGAAAGAGATCCGTAACCCACGTACCTCATTGCTGTTGTCAGAGCG
+
,C,6,CCFF,+@6+;;,;,C<,,C9;@,,,;;F6;,CCG9@FAEAA@EAFA,B@C<,:,8,,<,9,@FEGGDFGE9=FGG7:>++@+@++4,88+>6C7+8>EFDFG9FACEDFDCD,3@6,,=C+@:E:,3*@*341*4***>*)*=C4+29C38<++1;<52*2;++)=))905>>))8</:C2*)1)7*/)**))92*(,1)8@:**32<C8)(*14(0)*-))2(49B47?01))21,*1().)((0)(())(-)))-46*:7?/7**00
@M02542:52:000000000-J9N43:1:1101:23615:1773 2:N:0:GTGAAA
GTAGTCCACGCTGTAAACGATGAGTGCTAGGTGTTGGGTAGCGATACTCAGTGCCGAAGTAAACACAATAAGCACTCCGCCTGGGGAGTACGGTCGCAAGACTGAAACTCAAAGGAATTGACGGGGACCCGCACAAGCAGCGGAGCATGTGGTTTAATTCGAAGCAACGCGAAGAACCTTACCAAGGCTTGGCATCCCCTTGATCGGCACAGAGATGTTCCCTCTCCTTCGGGAGCAAGGGTGACAGGTGGTGCATGGTTGTCGTCCGCTGGTG
+
GGFFGGDFGCF@FGGGGCF7FD<FGFFCFGGCFGGGGE@FGFGGGEDCGGA@FGGG7CFGGGGGGGGGGGGGFGGGFGDCF:FFF@FGEGGGEGGGDDFEFGGGAFGFEFEF9EFFGGC@FGC@CEGGEGGG78+@C@FGGC**@DB,>,2?9CEFGGC751A*=<?F4A=387;AAFFFFF;C*;/=8;)2<>F::,<0@(3**)<E@)3(++;6)0*.:F17(2(*..40()49104CC.*95<47<73)(-)6<19<(3<1D*)).)))0)
@M02542:52:000000000-J9N43:1:1101:21361:1793 2:N:0:GTGAAA
GTAGTCCACGCTGTAAACGATGGATACTAGCTGTTGGGGGCAACTTCAGTGGCTAAGCGAAAGTGATAAGTATCCCACCTGGGGAGTACGTTCGCAAGAATGAAACTCAAAGGAATTGACGGGGGCCCGCACAAGCGGTGGAGCATGTGGTTTAATTCGATGATACGCGAGGAACCTTACCAAGGCTTAAATGTAGATTGACAGGTTTGGAAACAGACTTTTCTTCGGACAATTTACAAGGTTCTGCATGGTTTTCGTCCGCTCGTGCCGTGGG
+
GGGAFGGGGGDGGGGFGFECFGEFGGGGGGGGGGFGEEGEGGGGFGGGGGGGGEFGGGGDGGGGGGGGGGFGGFDFGGD8FGGGGGGGGGFGGGGGGGGGGGGGGGCFFFGGFCFGGGGGGGGGGGGGGF>EGFD8CF>5C8>CGGFFFGGGGGGGGG:@FGGEGGGDE:EGEG;>FFA);E;DDGDFDFF6BAFF956)*69FFF?DBC24C6CFB:449*6=<>?GBFF?>9<44><FGF**).6?<<F=A((.1:1(,1((1))07)8>)7
@M02542:52:000000000-J9N43:1:1101:14830:1803 2:N:0:GTGAAA
GTAGTCCACGCCGTAAACGATGTCTACTAGCTGTTCGTGTCCTTGTGATGTGAGTAGCGCAGCTAACGCACTAAGTAGACCGCCTGGGGAGTACGGTCGCAAGATTAAAACTCAAATGAATTGACGGGGGCCCGCACAAGCGGTGGAGCATGTGGTTTAATTCGACGCAACGCGAAGAACCTTACCTACTCTTGACATCTACGGAAGACTGCAGCGATGCGGTTGTGCCTTCGGGAACCGTAAGACAGTTGCTGCATGGCTGGCGTCCGCCCGG
+
GGGEGGGGGGGGGGGGGGGGCEGGGGGGGGFGGGGGGGGGGGGGGGGGGGGGGGGGGFCGGGGGGGGGGDGGG8FGDGGGGGGGGFGGGCGGGGGGGGGGGGGGGGG9FEE8FG?DGGGFFA3>=CGGGGGGGGGGG7DEGGGECCEGGGFGGGGGGG4FFGGGGGGGDBDCD36@F3)>:0?FDGGBF79@746<BFFFFB:D3><F?CDFGG+)(1*(,)7;0<1C))43(5999067*,CF6)45)-@46442<A(((-(-)1))7))).)
@M02542:52:000000000-J9N43:1:1101:21855:1807 2:N:0:GTGAAA
GTAGTCCACGCCGTAAACGATGGGTGCTAGACGTTGGCGGGCTTGCTCGTCAGTGTCGCAGCTAACGCGTTAAGCACCCCGCCTGGGGCGTACGGTCGCAAGATTGAAACTCAAAGGAATTGACGGGGGCCCGCACAAGCGGTGGAGCATGTGGTTCAATTCGACTCAACGCGCAAAACCTTACCAGCCCTTGACATGGGACTCGCCGGGAGCAGATACCTCCCCCTCGGTTCGCCCGCATCCCTCACAGGTTCTGTAGTGCGCTCCTCCTCCC
+
GGGGGGGGGGGFBFEFGFFGGDCF<FCGGGCA@F8FFGC:CGGFGGFGFFGGC9CEFFGG:FFFGG7E@+CCGF<AE<FBCGG>@C+++CF7EC:DFGFCCFGGECGCGGEGGCC?DF,C6F79**/:CFEE8EDEDG>FEC;E57865FFG7?E5+<0<?7*0A*AF6)2>79()0)))0-676:+47:?:5))9)).-522<)))*.)((1**))**))*081(4/,0(,4)((,-()*(07)3(.)4>4)).))))-5<(->3)?>)000.
@M02542:52:000000000-J9N43:1:1101:21550:1809 1:N:0:GTGAAA
GTAGTCCACGCCGTAAACGATGTCTACTAGCTGTTCGTGTCCTTGTGATGTGAGTAGCGCAGCTAACGCACTAAGTAGACCGCCTGGGGAGTACGGTCGCAAGATTAAAACTCAAATGAATTGACGGGGGCCCGCACAAGCGGTGGAGCATGTGGTTTAATTCGACGCAACGCGAAGAACCTTACCTACTCTTGACATCTACGGAAGACTGCAGAGATGCGGTTGTGCCTTCGGGAACCGTAAGACAGGTGCTGCATGGCTGTCGTCAGCTCGG
+
GGGFDFGGGGGGGGGGGGGGGGGGGGGGGDGGGGGGGGGGGGGGGGGGGGGGGGGGGGGGGGGGGGGGGGGGGGFFGGGGGGGFGGGFFGGGGGGGFGGGGGGGGGGGGDFFCGGGGFGGGGGFGGGGDGGGGFGGGGFGGGGGGGFGGGGGGGGGGFGGGGF*2=CGGGDECEECEGGCG>@FGFGF@EGGGGGGGGGGGFFGGGCGF?FFG?FFGGC9=EGGGGGGGG9FGE33>F9DEF<197CGFFG0*)422:(8**9/*-(4::)/.)
@M02542:52:000000000-J9N43:1:1101:17567:1842 1:N:0:GTGAAA
GTAGTCCATGCCGTAAACGATGAGTGCTAAGTGTTAGAGGGTTTCCGCCCTTTAGTGCTGCAGCAAACGCATTAAGCACTCCGCCTGGGGAGTACGGTCGCAAGACTGAAACTCAAAGGAATTGACGGGGGCCCGCACAAGCGGTGGAGCATGTGGTTTAATTCGAAGCAACGCGAAGAACCTTACCAGGTCTTGACATCCTTATGACCTCCCTAGAGATAGGGATTTCCCTTCGGGGACATAAGTGACAGGTGGTGCATGGTTGTCGTCAGCT
+
GGGGGGGGGGGGGGGGGGGGGGGGGGGGGGGFGGGGGGGGGGGGGGGGGGGGGGGGGGGGGGGGGDEFFGGGGGGGGGGGGGGGFGGGGGGGGGGGGGGGGGGGGGGGGGGGGGGGGGGGCGGCGGGEEGGGGGGGGGGGGGGGF@FGGGGGGGGGGGGGGGGGGGGGGGGGGGGGGGDGGGGGGGGGGDGGGGGGGGG6F@GGGGGFFGGGGGGGFGGGGGGGGGGG>G?FGCFEDGGGFFGFFFFGFDG6F?F:?AFFGGGFGFFFFFFFF/
@M02542:52:000000000-J9N43:1:1101:10229:1890 2:N:0:GTGAAA
GTAGTCCACGCCGTAAACGATGTCTACTAGCTGTTCGTGTCCTTGTGATGTGAGTAGCGCAGCTAACGCACTAAGTAGACCGCCTGGGGAGTACGGTCGCAAGATTAAAACTCAAATGAATTGACGGGGGCCCGCACAAGCGGTGGAGCATGTGGTTTAATTCGACGCAACGCGAAGAACCTTACCTACTCTTGACTTCTACGGAAGACTGCAGAGATGCGGTTGTGCCTTCGGGAACCGTAAGACAGGTGCCGCCTGGCTGACGTCAGCCCGG
+
GGFGGGFGGGGGDFGGGGGEGGGGGGGGGGGGGFGGGGCGGGGGGGGFFFGFFEEFGGGGGGGGF9F@FF+@EGGGEFGGGGGGGGGFGGGGGG+:FGGGGGGGGDGGGGGGGGGFF;FGGGGFGGGGDC>GGGCCCEF>FGE5>CEGFGGF@?;CFGGGFC@E7?CD>DEC>DF>@>FFF7?7D6907/;BF<*))684663DD>3*7D??F6+78*:)-30<9?:06)-.3>B096217:97).()-./)(-(-3:((((((1/.8>4).))
@M02542:52:000000000-J9N43:1:1101:19698:1962 2:N:0:GTGAAA
GTAGTCCACGCCGTAAACGATGAGTACTAGATGTCGCCGGTATTGACCCCTGCGGTGTCGTCGCTAACGCATTAAGTACTCCGCCTGGGAAATACGGCCGCAAGGCTAAAACCCAAAGGAATTGACGGGGGCCCGAACAAGCGGTGGAGTATGTGGTTTAATTCGACGCAACGCCCAGCACCTTAGCCAGTCTTGACATCCATCTAACACACGAGAAATTAGTCAGTACCCTTCGGGGACTTCGAGCCATGTGCTGCTCTGCTCTCGCCCGCTC
+
FFEAEFGFGGGFEGC:DEFDF,@F@CEADFCG9<CF8,@+6+:,ECF,CFF,EF7B=,:F:<FDF:>A,C+CBGGGE<EF9EC7?F74+944CFGDC++>@FDCC@<:=FBD+@=D?8@DFEC=+@338@;EB51**4150B*8;/8A80+CC@BC01>6AC+<*:C)))=>3<(0<>))8(.9**2/*))1/<4*5:6)8:)*976C)0((1/*),00))0**...:66554<(-41()*)0*((()()09).-55)-)524)200..)).0.
@M02542:52:000000000-J9N43:1:1101:20743:2019 1:N:0:GTGAAA
GTAGTCCACGCCGTAAACGATGATAACTAGCTGTCCGGGCACTTGGTGCTTGGGTGGCGCAGCTAACGCATTAAGTTATCCGCCTGGGGAGTACGGTCGCAAGATTAAAACTCAAAGGAATTGACGGGGGCCTGCACAAGCGGTGGAGCATGTGGTTTAATTCGAAGCAACGCGCAGAACCTTACCAGCTTTTGACATCCCGCGCTACAACCAGAGATGGTTGGTTCCCTTCGGGGACGCGGTGACAGGTGCTGCATGGCTGTCGTCAGCTCGG
+
GG9EFGGGGGGGGGGGGGGGGGGGGGGGGGGGGGFGGGGGGGGGGGGGGCFGGGGGGGGGDGGGFDGGGGEGGGGGGGGGGGGGGGGGGGDGGGGDGGGGGDGGGGGFGFGFGFGGGGGFGGGGGGGGGGGGGGFGGGGGGGGGFG>FGEGGGGGGGGGGGGGGFGGGGGGGGGDGGGFGGGGGGGGGGGGGGGGGGGGFGFGGGGGGGGEGGGGGCFGGGFCGGGFGGGFFGGGEEG3<@BGBFFCFFFFFFFF?FFFFFCDFFF??BFA@@)
@M02542:52:000000000-J9N43:1:1101:15270:2038 1:N:0:GTGAAA
GTAGTCCACGCCGTAAACGATGGATACTAGCTGTTCGGAGCAATCTGAGTGGCTAAGCGAAAGTGATAAGTATCCCACCTGGGGAGTACGCACGCAAGTGTGAAACTCAAAGGAATTGACGGGGGCCCGCACAAGCGGTGGAGCATGTGGTTTAATTCGATGATACGCGAGGAACCTTACCAGGGCTTAAATGTAGATTGACAGGACTGGAAACAGTTTTTTCTTCGGACAATTTACAAGGTGCTGCATGGTTGTCGTCAGCTCGTGCCGTG
+
GGGGGGGGGGGGGG,FFGGGGGGGGGGGGGGGGGGGGGGGGGGGGGGGGGGGGGGGGGGGGGGGGGGGGGGGGGGGGGGGGGGGGGGGGGGGGGGGGGGGGGGGGGGGGGFGGGGGGGGGGGGGGGGGGGGGGGGGGGFGGGGGGGGGGGGGGGGGGGGGGGGGGGGGGGGGGGGGGGGGGGGGGGGGFGGGGGGGGGGDGFGGGGDGGGFGGGGGC@FGFECEGGGGDGFFGGGFFGGGFFFFFFGGFGGBFFFFFFFFGGGFGFFBFFFF
@M02542:52:000000000-J9N43:1:1101:14833:2090 1:N:0:GTGAAA
GTAGTCCACGCTGTCAACGATGAATACTAGGTGTGGGCATGCAAGGCATGTCCGTGCCGCAGCTAACGCATTAAGTATTCCACCTGGGGAGTACGTTCGCAAGAATGAAGCTCAAAGGAATTGACGGGGACCCGCACAAGCGGTGGAGCATGTGGTTTAATTCGAAGCAACGCGAAGAACCTTACCAGGCCTTGACATCCCGACGAAATCCCCTTAACCGGGGCCCCTCTTCGGAGCGTCGGAGACAGGTGGTGCATGGTTGTCGTCAGCTCGT
+
GGGGGGGGGGGGGG9FGGGGGGGGGGGGGGGGGGGGGGGGGGGGGGGGGGGFGGGGGGGGGGGGGGGGGGGGGGGGGGGGGGGGGGGGGFGGGGGGGGGGDGEGFGGGDGGCGGGGGGGGGGGGGGGGGGGGGGGGGGGGGGGBFGGGGGFGGGGGGGGGCDGGGGGGGGGEGDGECGGGGGGGGGGGGGGGGGFCGGCF;>CCC<=GGCGGGGF6FGGDDEDDGGDCDC<FGGG<5:/17>36>8:DF:FBB1<D))8AGC<@G:::::A:3.
@M02542:52:000000000-J9N43:1:1101:10266:2109 2:N:0:GTGAAA
GTAGTCCACGCCGTAAACGATGTCTACTAGCTGTTCGTGTCCTCGTGATGTGAGTAGCGCAGCTAACGCACTAAGTAGACCGCCTGGGGAGTACGGTCGCAAGATTAAAACTCAAATGAATTGACGGGGGCCCGCACAAGCGGTGGAGCATGTGGTTTAATTCGACGCAATGCGAAGAACCTTACATACTCTTGACATCTACGAAAGACAGCAGAGACGAGGGTGAGACTTCTGGAAGCGTACGGCAGGTGCGGCATGCCGTTAGTTCACTCGG
+
FFFGEGGGGEGFEGF7DFCFGFCCEF<CFF8FFG?FGGCCFFEFEFF@FFGD<FFFGGGGGDGGFCFFG+@F8=5FF9EFF7+>C@77:CEFDFF+:++>+@==C3,DF;E8DCDB+8=D,E8DDB>+=+@5C8EEGGC,8>*;CD8E,5,9C<9=;8;C:@G59>EC3)*2)16BA:))).109*<@F094*)*06)9:=)3*)0)*70320*;),**((8)74(,*).64)*842(.7C:3)((-)(40<((4393))-((-12*1****8)
@M02542:52:000000000-J9N43:1:1101:20273:2144 2:N:0:GTGAAA
GTAGTCCACGCCGTAAACGATGTCTACTAGCTGTTCGTGGTCTTGTACTGTGAGTAGCGCAGCTAACGCACTAAGTAGACCGCCTGGGGAGTACGGTCGCAAGATTAAAACTCAAATGAATTGACGGGGGCCCGCAAAAGCGGTGGAGCAGGTGGTTTAATTTGACGCAACGCGAAGAACCCTATCTACTCTGTACATCTACAAAAGACTGCAGCGATCTGGTTGTGCCGTCGGGAACTGCAAGACAGGTGCTGAATGGCTGTCGTCCGCTCGG
+
F8@6FGGGCFG<6CB,:FF+BCFA<F,C,E@DCEF,C@DC@FFFAECDCG@<<@FG99CGG>7,5,,@FGD7F8,CEFEFFC7+4ADCCFFCEFC:?>CC:F@F@FGC<D@,A368?@BFE;=,+@+=BF54*38**5,<:C**=4*40*,//01*3**1:>++2+7>5)>))913)0/))(0<*2<4**98*68@)-0494)**))1)231+++.,9*(6==7<?6::(,4(703,(.2*-*:(((028)).).).)(3(((5/1)))))..7
@M02542:52:000000000-J9N43:1:1101:12509:2150 2:N:0:GTGAAA
GTAGTCCACGCCGTAAACGATGTCTACTAGCTGTTCGTGGTCTTGTACTGTGAGTAGCGCAGCTAACGCACTAAGTAGACCGCCTGGGGAGTACGGTCGCAAGATTAAAACTCAAATGAATTGACGGGGGCCCGCACAAGCGGTGGAGCATGTGGTTTAATTCGACGCAACGCGAAGAACCTTACCTACTCTCGACATCTCTCGAAGATTGTACAGATACGACTGTGCCTTCGGGAACGCTAAGCCTGGGCCTGCCTGGCTGTCGTCACCCCGG
+
GGEE@FGGGGGGGG@FGGFEFDFFFFGFGGDD<CFECCCBFGFFGGGGGGGFFGFGDEF:C7FFDFGGG:FFFFCGGGGGFEFFGFGGGGGEFFEEFGGGGGDDEDFFGGG>FFFDF,>DG=9@D6>=E:CCGGGDGGF,DEEEEDGDGF?9<FGGDGGGFGGGG5>3)>75>CB:BF).71?*9927>?;B)(/7(4?4*))*)).2/:).<+AF2*0),))0-4<C))),2)1(,8(*1(/*(((8(())(,((.410.:74*1)))*)08)
@M02542:52:000000000-J9N43:1:1101:17176:2210 2:N:0:GTGAAA
GTAGTCCACGCCGTAAACGATGTCAACTAGCCGTTGGGTTCCTTGAGAACTTAGAGGCGCAGCTAACGCATTAAGTTGACCGCCTGGGGAGTACGGCCGCAAGGTTAAAACTCAAATGAATTGACGGGGGCCCGCACAAGCGGTGGAGCATGTGGTTTAATTCGAAGCAACGCGAAGAACCTTACCTGGCCTTGACATGCTGAGAACTTTCCAGAGATGGATTGGTGCCTTCGGGAACTTAGACACAGGTGCTGCATGGCTTTTGTTAGCGCGG
+
GGEGGGGGGGGGG@:CFGGGGGGGGGGGGGGGGGGGGGCCFEFGGGGGGGGGGGGGGGEGGGEGGGGGGGGGGGGGGGGGGGGGCFGGGGEFGGGGGGGGGGEGGFFGGGGGFGGGGGGGGGGGGGGFEEG8EGDBECGCCCEEEDFGGGGGGGGGGFFGFGG57>CGFFG:>DBD@D?F><FGGCFFFFFFFBFF9<F77<9F?=?9FF>)2:+57:CBB4*.8>:CBA<D156>B?0*2)2*:??F0))922>(6<04((()2*)*1/)..)
@M02542:52:000000000-J9N43:1:1101:18044:2301 2:N:0:GTGAAA
GTAGTCCACGCCGTAAACGATGATAACTAGCTGTTGGGGCTCTTAGAGTTCCAGTGGCGCAGCTAACGCATTAAGTTATCCGCCTGGGGAGTACGGCCGCAAGGTTAAAACTCAAAGGAATTGACGGGGGCCTGCACAAGCGGTGGAGCATGTGGTTTAATTCGAAGCAACGCGCAGAACCTTACCAGCGTTTGACATCCTGATCCCGGGTTCCAGAGATGGATCCCTTCCGGTCGGCTGGATCAGGAATAGGGTCTTGATGGGCGGCGTCAGG
+
GGFGGGGGGGGEGG,CGGGGGGGGFGGGGGGGGGGGGGEGGGGGGGGGGGGGGGGGGGGGGFEGGGFGGGGGGGGGGGGGGGGGDFGGGDGGGGGDEGGGEGGGGGGGGGGGGGGGGGFGGGGGGGGGDDGG*@CFFGGGGGGGGDCCCC,,442:::CFFGGFGFC:=FFC5)(:8)/588FFGG9657@>B?4*))/4@DB*/*0/5C>:FF7=)7*63?F*4(3793(((04316215(*9:2))()*1)(434)))))5(*)))00))00
@M02542:52:000000000-J9N43:1:1101:18906:2306 1:N:0:GTGAAA
GTAGTCCACGCCGTAAACGATGTCTACTAGCTGTTCGTGTCCTTGTGATGTGAGTAGCGCAGCTAACGCACTAAGTAGACCGCCTGGGGAGTACGGTCGCAAGATTAAAACTCAAATGAATTGACGGGGGCCCGCACGAGCGGTGGAGCATGTGGTTTAATTCGACGCAACGCGAAGAACCTTACCTACTCTTGACATCTACGGAAGACTGCAGAGATGCGGTTGTGCCTTCGGGAACCGTAAGACAGGTGCTGCATGGCTGTCGTCAGCTCGT
+
GGGGGGGGGGGGGGGGGGGGGGGGGGGGGGGGGGGGGGGGGGGGGGGGGGGGGGGGGGGGGGGGGEFFGGGGGGGGGGGGGGGGGGGGGGGGGGGGGGGGGGGGGGGGGGGGGGGGGGGGGGGGGGGGCGGGGGGGGGGGGGGGGGGGGGGGGGGGGGGGGGGGGGGGGGGGGGGGGGGGGGGGGGGGGGGGGGGGGGGGGFGGGCDFFFGGGGGGGGDCEEEGGEGGGGFFGGGFEGGGFFGFF??FFGGFFBBBFA:?GDGFG6??BD<FB)
@M02542:52:000000000-J9N43:1:1101:14416:2322 2:N:0:GTGAAA
GTAGTCCACGCCGTAAACGATGTCTACTAGCTGTTCGTGTCCTTGTGATGTGAGTAGCGCAGCTAACGCACTAAGTAGACCGCCTGGGGAGTACGGTCGCAAGATTAAAACTCAAATGAATCGACGGGGGCCCGCACAAGCGGTGGAGCATGTGGTTTAATTCGACGCAACGCGAAGAACCTTACCTACTCTTGACATCTACGGAAGACTGCAGAGATGCGGTTGTGCCTTCGGGAACCGTTAGACAGGTTCTGCAGGGCTGTCGTCAGCCTGG
+
GGGGGGDGGGGGGGGGGGGGGGGGGGGGGGGGGGGFGEGGDGGGGGGGGGGGCFGGGGGGGCFGGGGGGDGGGGGGGGGGGDGGEDFGDFDGDFGGFGGGGGDGGDGFGGGGGGGGGGGGFEGGGGGGGGGGGGGCEG6CCEGB1C:EFGGGGGGFGFCFFFDGGDGG:>EDFGF35BFFFB4*9FCBC=@6FAF:AAFA=>FD:B8CFD::70+8:*040>BF>00>4)621@7003?D*(**)))0()11)).-((-((,(.1*8)0)))0.
@M02542:52:000000000-J9N43:1:1101:8939:2338 1:N:0:GTGAAA
GTAGTCCACGCCGTAAACTATGAGTGCTAGATGTTGGGAGGTTTACTTCTCAGTGTCGCAGCTAACGCATTAAGCACTCCGCCTGGGGAGTACGGCCGCAAGGTTAAAACTCAAAGGAATTGACGGGGGCCCGCACAAGCGGTGGAGCGTGTGGTTTAATTCGAAGCAACGCGCAGAACCTTACCATCCCTTGACATCCCTATCGCGGTTTCCAGAGATGGATTCCTTCAGCTCGGCTGGATAGGTGACAGGTGCTGCATGGCTGTCGTCAGCC
+
GGGGGGGGGGGGGG@FGGGGGGGGGGGGGGGGGGGGGGGGGGGGGGGGGGGGGGGGGGGGGGGGGGGGGGGGGGGGGGGGGGGGGGGGGGGGGGGGGGGGGGGGGGGGGGGGGGGGGGGGGGGGGGGGGGDGGGGGGGGGGGGGGGGGGBFGGGFGGGGGGCFFFGGGCFEDGGGGGGGGGGFGGGGGGGGGGGGGGGFGGFGGGGGGGEGGFGG:C8@CFFGGGGGGGGFFFGGDFFDD@FGFFFEFFGD?FFFABB?2>FC)58>?BF030)
@M02542:52:000000000-J9N43:1:1101:14665:2387 2:N:0:GTGAAA
GTAGTCCACGCCGTAAACGATGATAACTAGCTGTTGGGGCTCTTGGAGCTCCGGTGGCGCAGCTAACGCATTAAGTTATCCGCCTGGGGAGTACGGCCGCAAGGTTAAAACTCAAAGGAATTGACGGGGGCCTGCACAAGCGGTGGAGCATGTGGTTTAATTCGAAGCAACGCGCAGAACCTTACAAGCGGTTGCCATGCCTGGACGGTTTCCAGAGATGGATTCCTTCTCGCCAGAGACTAGGACACAGGTTCTGCATGGCTGTCGTCCGCTC
+
GGGGGGGGGGGGGGGGGGGGGFDGGGGGGGGGGGGGGGGG:FFGGFGGGGGGDGGGEGGGGEEGGFFGGCCFCF<EGGGGGGGGGGGGGGGGCF?FDEGE7FEG:AFGEFECGFFGG?D88DFFGGGDEDEEGGF?GFC>CG*=*8:AFG6FFGG8ECGF6FFFFG574=FDED6@@;F:44FGG*<9D:)>@F)96)0.942377@C5C39+A7440*344*/2:AC<A)(4),3<?:5:4*C)205(4)1).)544.513(,02))))0).)
@M02542:52:000000000-J9N43:1:1101:15190:2399 2:N:0:GTGAAA
GTAGTCCACGCCGTAAACGATGTCTACTAGCTGTTCGTGGTCTTGTACTGTGAGTAGCGCAGCTAACGCACTAAGTAGACCGCCTGGGGAGTACGGTCGCAAGATTAAAACTCAAATGAATTGACGGGGGCCCGCACAAGCGGTGGAGCATGTGGTTTAATTCGACGCAACGCGAAGAACCTTACCTACTCTTGACATCTAGCGAAGATTGTAGAGATACGATTGTGCCTTCGGGAACGCTAAGACAGGTGCTGCATGGCTTGCGTCAGCCCGG
+
GGGGGGGFGGGGGGGGGGGDGFFFGGGGGGGGGGGGGGDGDGGGGGGGGGGGGGGGGGGGGGGGFFGCCGGGGGFGFCFFGGGDGEGCFGGGGGGCGGGGGGGGFGGGFDFGGGGGGGFC9FFFGGGDEEECECECEGGGGGGBEG8:FGGGGGGGGGGFCGFGGGGGED=<5DB@@FFF5?FGG4AFG44*84@FFB*6FBFC3358@7).A+0/)::5?).8(-6FAFF<BFFB>?<<96D*-)(8<B))5>27))(4(((()1)))/)..)
@M02542:52:000000000-J9N43:1:1101:21633:2409 2:N:0:GTGAAA
GTAGTCCACGCCGTAAACGATGGATACTAGCTGTTCGGTGCGCAAGCGCTGAGTGGCTAAGCGAAAGTGATAAGTATCCCACCTGGGGAGTACGAACGCAAGTTTGAAACTCAAAGGAATTGACGGGGGCCCGCACAAGCGGTGGAGCATGTGGTTTAATTCGATGATACGCGAGGAACCTTACCAAGGCTTAAATGTAGATTGACAGGTTTGGAAACAGACCCTCCTTCGGGCAATTTACAAGGTGCTGCATGGTTGTCGTCCGCCTGTGCCG
+
GC,EFEGGGGFGGFGCFE@FCFCGGGGGG<<FFFCCFFE7FEEFFEGC7@FFGFGGGGGGGFGGGGGGGGFFGCGGGFFGGGG8FGGCGGD<EG:FCGGGGGGGGGGGGGGGFGEED@DFG==EDE6B@FC5C8EDEGGGGGEEGGFEFFC,4:,;@EFFFFGGCCCGCAGGF3;A>5)54=F4CFC5>FF:447*..@-/4<9?4@6@F?<EGCB2491.0.03,(94<<?>)(-8ABDCBG4:D09A<49)6:>:::2:20(193)8@)/95
@M02542:52:000000000-J9N43:1:1101:16594:2422 1:N:0:GTGAAA
GTAGTCCACGCTGTAAACGATGGATACTAGCTGTTGGGGGCAACTTCAGTGGCTAAGCGAAAGTGATAAGTATCCCACCTGGGGAGTACGTTCGCAAGAATGAAACTCAAAGGAATTGACGGGGGCCCGCACAAGCGGTGGAGCATGTGGTTTAATTCGATGATACGCGAGGAACCTTACCAAGGCTTAAATGTAGATTGACAGGTTTGGAAACAGACTTTTCTTCGGACAATTTACAAGGTGCTGCATGGTTGTCGTCAGCTCGTGCCGTG
+
GGGGGGGGGGGGGGGGGEGGGGGGGGGGGGGGGCFFFGGGGGGGGGGGGGGGGGGGGGGGGDFGGEGGGGGGFGGGGGGGGGGGGGGGGDFGGGGGGGGGDGGGGGFEGCFAFGGGGGGGGGGGGGGGGGGGGGGGGG<CEFFGFGGGGGGGGGGGGGGGGGGFGGGGGC5CEGGGGGGGFGGGGGFFFGGFGGGFFFFGGFGCGG6FGCEGGGGGGGCFFGGGGGGGDGFFGGGFFFGDFFGBFFGGFGGFFFFFFFFFGGGFG96?F>FE
@M02542:52:000000000-J9N43:1:1101:23598:2429 2:N:0:GTGAAA
GTAGTCCACGCCGTAAACGATGTCTACTAGCTGTTCGTGTCCTTGTGATGTGAGTAGCGCAGCTAACGCACTAAGTAGACCGCCTGGGGAGTACGGTCGCAAGATTAAAACTCAAATGAATTGACGGGGGCCCGCACAAGCGGTGGAGCATGTGGTTTAATTCGACGCAACGCGAAGAACCTTACCTACTCTTGACATCTACGGAAGACTGCAGAGATGCGGTTGTGCCTTCGGGAACCGTAAGACAGGTGCTGCATGGCTGTCGTTAGCCCGG
+
GGGGGGGFGGGGGFFGGGGGGGGGGGGGGFGGGGGGGGFGFGGGGGGGGGGGGGGGGGGGGGGGGGGGGGGGGGGGFFGGGGGGGGGGGGGGGGGGBEGGGGGGGGGGGGGGGGGGGGGGGGGGGEDGGGG>EGGGGG>:FGGGGGGGFFFGFCG,==FGFGGFCGEDEBGGEC(8)5)>::FCGFGFG?FFB7@?4<FAFFFC>E>FFGF<7FC>32044:>D>?FF4A4<6>BB>0(913C463()1.)0.-22<<<2<1()/7))0*)0))
@M02542:52:000000000-J9N43:1:1101:10879:2445 2:N:0:GTGAAA
GTAGTCCACGCCGTAAACGATGTCTACTAGCTGTTCGTGTCCTTGTAATGTGAGTAGCGCAGCTAACGCACTAAGTAGACCGCCTGGGGAGTACGGTCGCAAGATTAAAACTCAAATGAATTGACGGGGGCCCGCACAAGCGGTGGAGCATGTGGGTGTATACGACGCAACGTGAAGAACCTTACCTACTCTTGACTTCGACGGACTACCGCAGAGATGGGGTTGTGCCTTCTGGGACCGTAAGGCATGTTAGTGATGGTTGTCGTCCGAGCTG
+
F<<FFFFDGGCFGGGFGGGGF<CEFGGFGGFGEFF9FFE@EFC9D,C9EFGGFGEFC<FF7+@EF9F7=@C7?FFGGGFABFCEEGCDC=FC@EGEFGG@+@FGGGGFF9>,A@,9=;>;;BD;8C+:=B868C@8@FCDC>>>>D5C65=FFFG*=*),4,5=7):85>*C)1(:6;A45(9:**0/4*0@?<F))./()-(1)))+)2,,?*8..0*).7.)22(*-)6)-95(,(()*-**)(().)**).))-6))-(,6*/.))00>))
@M02542:52:000000000-J9N43:1:1101:21672:2473 2:N:0:GTGAAA
GTAGTCCACGCCGTAAACGATGTCTACTAGCTGTTCGTGTCCTTGTGATGTGAGTAGCGCAGCTAACGCACTAAGTAGACCGCCTGGGGAGTACGGTCGCAAGATTAAAACTCAAATGAATTGACGGGGGCCCGCCCAAGCGGTGGAGCATGTGGTTTAATTCGACGCAACGCGAAGAACCTTACCTCCTCTTGACATCTACGGAAAACTGCAGAGATGCGGTTGTGCCTTCGGGAACGGTAAGACAGGTTCTGCATGGCTGTCGTCAGGTGGG
+
GGCGFGGFEEFGGGC@DFF:FGGGGGGGFGGGGGGFCFGGGEGGF<FFFAFFFFFFGGGDEFGDFGGGGGGGGFGGGFGGGGGGGGGGGBCFDFGGGGGEGGGFGGGGGGGD@FGFFEGGGGFBFDGGGGGGGG*1*1DEFGG>EC8:,=9?9CGFGCF:8115CD57>>*9>D;FDBFFFF?FGGC*98748)/0).9:74,975)2<C<)A++7<*043;>DFFFF<<A<B@1996(*14/*)4.??7*126<-44(((4,)17055)1))0
@M02542:52:000000000-J9N43:1:1101:14653:2478 1:N:0:GTGAAA
GTAGTCCACGCCGTCAACGATGTCTACTAGCTGTTCGTGGTCTTGTACTGTGAGTAGCGCAGCTAACGCACTAAGTAGACCGCCTGGGGAGTACGGTCGCAAGATTAAAACTCAAATGAATTGACGGGGGCCCGCACAAGCGGTGGAGCATGTGGTTTAATTCGACGCAACGCGAAGAACCTTACCTACTCTTGACATCTAGCGAAGACTGCAGAGATGCGGTTGTGCCTTCGGGAACGCTAAGACAGGTGCTGCATGGCTGTCGTCAGCTCGG
+
GGGGGGGGGGGGGG7FFGGGGGGGGGGGGGGGGGGGGGGGGGGGGGGGGGGGGGGGGGGGGGGGGGGGGGGGGGGGGGGGGGGGGGGGGGGGGGGGGGGGGGGGGGGGGGGGGGGGGGGGGGGGGGGGGGGGGGGGGEGGGGEGGGGFGGGGGGGFGGGGGGGGGGGGEGGGGGGDEGGGGGGCF?FCFGGGF7FEGGGGGFGGE<EEFGGGGGGGGGGGEGGGGGGGGGFFGGGDFGDDFFGFFFFGFGC?FFFFFA?BGG<@F??2:?AF>)
@M02542:52:000000000-J9N43:1:1101:24121:2504 2:N:0:GTGAAA
GTAGTCCACGCCGTAAACGATGTCAACTAGCCGTTGGGTTCCTTGAGAACTTAGTGGCGCAGCTAACGCATTAAGTTGACCGCCTGGGGAGTACGGCCGCAAGGTTAAAACTCAAATGAATTGACGGGGGCCCGCACAAGCGGTGGAGCATGTGGTTTAATTCGAAGCAACGAGAAGAACCTTACCTGGCCTTGACATGCTGAGAACTTTCCAGAGCTGGATTGGTGCCTTCCGGAACTCAGACCCCGGTTCTGCACGGCCGTCGCTCGGCAGC
+
GGGGGGGGGGGGGGGGGGGGGGGGAF9FGGGGGFGGGGGGGGGFG9<FFGGGGGGFGG7CCGGGGGGGGGGGGGGGGGGGGGGGCFGGGGGGGGGGGDEEEEGGFDFGGDFGD9DG?==A,;=DDGDGGGG5CEGDECGGGGG=84CCG59<FGG,=BFGFGFGFDG3AACC):(8A)=AA3/:CGCFFF)/))97))9:*):*=46:6*69C7:>(*93:BF58),?(.4)(0-,465:>:*0((()34)))-))((-1(-(-)))00)))))
@M02542:52:000000000-J9N43:1:1101:20474:2522 1:N:0:GTGAAA
GTAGTCCACGCCGTAAACGATGTCTACTAGCTGTTCGTGTCCTTGTGATGTGAGTAGCGCAGCTAACGCACTAAGTAGACCGCCTGGGGAGTACGGTCGCAAGATTAAAACTCAAATGAATTGACGGGGGCCCGCACAAGCGGTGGAGCATGTGGTTTAATTCGACGCAACGCGAAGAACCTTACCTACTCTTGACATCTACGGAAGACTGCAGAGATGCGGTTGTGCCTTCGGGAACCGTAAGACAGGTGCTGCATGGCTGTCGTCAGCTCGT
+
GG9FFGGGGGGGGGFGGGGFGGGGGGGGGGGGGGGGGGGGGGGGGGGGGGGGGGGGGGGGGGGGGGGGGGGGGGGGGGGGGGGGGGDGGGGGGFGGGGGGGGGGGGGGG<EFGGGGGGGGGGGGGDGGGGGEFGGGGGGFGGGGEGFGGGCGGGFGGGGGGGGGGGGGGGGEGGGGGGGFGFFFGFGGGGGGFGGGGGFGGFGDEDCFGGFFGGGGGGC<:EGDCCDGGGFFGGGFFE<DEFGFF7CCFF<?F<2744:?F<<?D?0:<>9)<)
@M02542:52:000000000-J9N43:1:1101:10499:2525 2:N:0:GTGAAA
GTAGTCCACGCCGTAAACGATGAGAACTAGTTATTGGGGGTATTGACTCCCTCAGTGACGCAGCTAACGCATTAAGTTCTCCGCCTGGGGAGTACGGCCGCAAGGCTAAGACTCAAAACAATTGACGGGGGCCCGCACAAGCGGTGGATTATGTGGTTTAATTCGAAGCAACGCGCAGAACCTTACCTAGGCTTGAACTCCTCAGAATTCGACGTAATGGTTGAAGTGCCTGCAAGGGTATTGAGTGAGAGGTTCTGCATGGCTGTCGTCAGCC
+
GGFGGG9FGGCDEBEFGGFFFFCDFFGGCFGGGFGGGGGCFCFGG9FEFGGFG=FGGFGDGDGGGGGGDGGGGGGGGGGGGGGEGGGGGGEEGGGGGGGGGGCFGGGGGGGGGGGGGGGGGGGCDFGCEG>>EGGGDGGGFFG5*9B*>CG7@FFFGFGGFGGC5:CGEFGGFG9D3>)9@:FFCFFFGFFFF?:FD:=A?)(::FFGFG?);C273/:))7<FA))0.)).()44::(9C5:*.6<=,6F3)().524A9,3257=)))).0)
@M02542:52:000000000-J9N43:1:1101:11671:2530 1:N:0:GTGAAA
GTAGTCCACGCCGTAAACGATGAGTGCTAAGTGTTAGGGGGTTTCCGCCCCTTAGTGCTGCAGCTAACGCATTAAGCACTCCGCCTGGGGAGTACGACCGCAAGGTTGAAACTCAAAGGAATTGACGGGGACCCGCACAAGCGGTGGAGCATGTGGTTTAATTCGAAGCAACGCGAAGAACCTTACCAAATCTTGACATCCTTTGACAACTCTAGAGATAGAGCCTTCCCCTTCGGGGGACAAAGTGAAAGGTGGTGCATGGTTGTCGTCAGCC
+
GFCFGGGGGGGGGGEGGGGGGGGGEGGGA9FGGGEA<CFEGF@7FGDGGGGGGGGGAEFGGGGGGGGGGGGGGGGGGGGGGGGGCEGGC@FGGFGGGGGGGGGGGFGGFCFFGGGD<@FCFFFCCGGGDECFEFE:FGGGG@EECFGGC@CG<>CGFGGGGEFGGCGGGGGGGGCF8EGGC8CFFF<9EF7CFGCGGGGGG@GG7CFGGF6F+C?CFFFGGCFGGGGG5F?>D?F>BCDDDFG?F<F*/2C?F?FFBBBAGGCF*8ABF12<4)
@M02542:52:000000000-J9N43:1:1101:8830:2536 1:N:0:GTGAAA
TAGTCCACGCCCTAAACGATGTCAACTGGTTGTTGGGTCTCTTCTGACTCAGTAACGAAGCTAACGCGTGAAGTTGACCGCCTGGGGAGTACGGCCGCAAGGTTGAAACTCAAAGGAATTGACGGGGACCCGCACAAGCGGTGGATGATGTGGTTTAATTCGATGCAACGCGAAAAACCTTACCCACCTTTGACATGTACGGAAGTTGCCAGAGATGGCTTCGTGCTCGAAAGAGAGCCGTAACACAGGTGCTGCATGGCTGTCGTCAGCTCGT
+
GGGFCFGGGEGGGG8FGGGGGFFGAFGGGGGGGGFGDCG8F@CFGGGGGGGFEFGFGGCECFGGGGGGGGFCFGGGGFCEG+F<FGGG@FCFCEEFGGGGGFC<FGGGGA@BD?F?FCFGFGGGGGGGGGGGG*CC>F@FCC>@>D7<@CFFF><CCCFEFGGGGGFGGDGGGGGGCEEFFFGFFGGGGGGGGGGFGGFGGFGGGFCEFGGG6@6:FGEGGFEGGGGGGG?EGGG4<5CDBED?F0CFFF*26>32<9(4<DC?FB?:(4495)
@M02542:52:000000000-J9N43:1:1101:6876:2563 1:N:0:GTGAAA
GTAGTCCACGCCGTAAACGATGTCTACTAGCTGTTCGTGTCCTTGTGATGTGAGTAGCGCAGCTAACGCACTAAGTAGACCGCCTGGGGAGTACGGTCGCAAGATTAAAACTCAAATGAATTGACGGGGGCCCGCACAAGCGGTGGAGCATGTGGTTTAATTCGACGCAACGCGAAGAACCTTACCTACTCTTGACATCTACGGAAGACTGCAGAGATGCGGTTGTGCCTTCGGGAACCGTAAGACAGGTGCTGCATGGCTGTCGTCAGCTCGT
+
GGGGGGGGGGGGGGGGGGGGGGGGGFGGGGGGGGGGGGCGGGGGGGGGGGGGGGGGGGGGGGGGGGGGGGGGGGGGGGGGGGGGGGGGGGGGGGEGGGGGGGGGGFGGGGGGGGGGGGGGGGGGGGGGGGGGGGGGGGCECGGGGGGGFFGGGGGFGCGGGGGGGGGGGGGGGGGGGGGGGGGGGGGGG6EFGFGGFCFDG?FGCGDGGGGGGG?EGE7EGGEGGGDGGGFFGGGEFGGGFFD?F?EGFGF?=4<7>B?B<CG?F08?:))0))
@M02542:52:000000000-J9N43:1:1101:12675:2565 2:N:0:GTGAAA
GTAGTCCACGCCGTAAACGATGTCTACTAGCTGTTCGTGTCCTTGTGATGTGAGTAGCGCAGCTAACGCACTAAGTAGACCGCCTGGGGAGTACGGTCGCAAGATTAAAACTCAAATGAATTGACGGGGGCCCGCACAAGCGGTGGAGCATGTGGTTTAATTCGACGCAACGCGAAGAACCTTACCTACCCTTGACATCTACGGAAACCTGCCGAGATGTGGTTGGTCCTTCGGGAACCGTAAAGCGGGTGATTCATGGCTGTCCTCAGCCCGG
+
GGGGGGFEGGGGGGGGGG>FFGGGFGGGGGGFFGCFCFGGGGGGGGGGGGGGCFGGFGDG>:CFGGG7FGGGGGGGGGGGGGGEEC7FCECCFCCFGDEDEGEGFFGGGGGGGGFGFEGFDCG;DEEEGDGGGDECEGG58CGEGG*7@=,:=CF8F60CF,9CC*79;BC<:D0B37@F:(=DDDG=7.76?(/0))*)*-(*7>)*)927***79<2.)0858(,*22<)()-,4::772C*))339B:0.).54)).(4<D****)))00)
@M02542:52:000000000-J9N43:1:1101:18468:2582 1:N:0:GTGAAA
GTAGTCCACGCCGTAAACGATGTCTACTAGCTGTTCGTGTCCTTGTGATGTGAGTAGCGCAGCTAACGCACTAAGTAGACCGCCTGGGGAGTACGGTCGCAAGATTAAAACTCAAATGAATTGACGGGGGCCCGCACAAGCGGTGGAGCATGTGGTTTAATTCGACGCAACGCGAAGAACCTTACCTACTCTTGACATCTACGGAAGACTGCAGAGATGCGGTTGTGCCTTCGGGAACCGTAAGACAGGTGCTGCATGGCTGTCGTCAGCTCGT
+
GGGGGGGGGGGGGGGGGGGGGGGGGGGGGGGGGGGGGGGGGGGGGGGGGGGGGGGGGGGGGGGGGEFFGGGGGGGGGGGGGGGGGGGGGGGGGGGGGGGGGGGGGGGGGGGGGGGGGGGGGGGGGGGGGGGGGGGGGGGGGGGGGGGGGGGGGGGGGGGGGGGGGGGGGGGGGGGGGGGGGGGGGGGGGGGGGGGGGGGGGFGGEDGGGGGGGGGGGGGGGEGGGGGGGGAFGGDFFGGGFFGFFDGFFG6?FFFFFFFBGC5?7::?FF<FF)
@M02542:52:000000000-J9N43:1:1101:20506:2623 2:N:0:GTGAAA
GTAGTCCACGCCGTAAACGATGAATGTTAGCCGTCGGGCAGTATACTGTTCGCTGGAGCAGCTAACGCATTAAACATTCCGCCTGGGGCGTACGGTCGCAAGATTAAAACTCAAAGGAATTGACGGGGGCCCGCACAAGCGGTGGAGCATGTGGTGTAATTCCAAGCAACGCGCAGAACCTTACCAGCTCTTGACACCCGGGGTTTGGGCAGCGAAAACATTGTCCTTCAGTTAGCCTCGCCCCAGAACAGCTGCTGCCTGGCTGTCATCCGC
+
BFGEEFF<FEGDGGE,6,B+B<@9@FGFGF,CCF7F7@FDCFG<ECEEEFGG+,,+,,B7CF,,BB?C:=:EFF9,9CFGCCFGDGDD+>@CEFDD@6CF7FDGGDAFD:>F:,3>?,DE8,ED>BED7<*>BE*C5,4;41331*:AF?0=+<8*=2:<61+1+022;8E37C3:)6).74BC47+<7)9?B9F4)()(0,(/07:*.971***)()2,)1=8>24:2))6)04))6(*129),:(732@)).8:0<(,)(,(*2?****)0
@M02542:52:000000000-J9N43:1:1101:9487:2629 2:N:0:GTGAAA
GTAGTCCACGCCGTAAACGATGTCTACTAGCTGTTCGTGTCCTTGTGATGTGAGTAGCGCAGCTAACGCACTAAGTAGACCGCCTGGGGAGTACGGTCGCAAGATTAAAACTCAAATGAATTAACGGGGGCCCGCACAAGCGGTGGAGCATGTGGGTTAATTCGACGCACCGCGATGAACCTTACCTACTCTTGACTACTACGGAAGTCTGCCGAGAATGGGTTGTGCCCTCGTGAACCGTACGACCTGTCCTGCATGGTGGCCGTCGGCCCGG
+
FGFGGGGEFGG<7FD:F@:CF,;CFEEFFG,FCF@,6B66C6C<ECC9@BE9AF<<EA+:@+@E,FFEG@+@F<,EFAEF<@C:CEG+:+=4@FFEDCGC>::,CFGFD;FEG,6=?F,=DD,,6@8:ED***3@**58,41:68:6/,*=91,<8C8*+;+</+**9))*).)6).17*..774*<*09)**49).)/.1.(*0783*2-60*/0(**)(0)048(06((,().4(.-9><//(((),.6)6>(,-:(-),(./)))0)).85
@M02542:52:000000000-J9N43:1:1101:18720:2648 2:N:0:GTGAAA
GTCGTCCACGCCGTAAACGATGTCTACTAGCTGTTCGTGTCCTTGTGATGTGAGCAGCGCAGCTAACGCACTAAGTAGACCGCCTGGGGAGTACGGTCGCAAGTTTAAAACGCAAATGAATTGACGGGGGCACGCACAAGCGGTGGAGCATGTGGTTTAATTCGACGCAAAGAGCACAACCTTACCTAATCTTGACAACTACGGAAGACTGCAGAAATGCGGTTGTTCCTTCGGGAACCGTAAGGCAGGTACGGCATGGTGGTCGTCTACCCCG
+
@E6F@,@CEEGGG@,BDFCDFCE,<FFF@@CFFE@DFGC,,9,,CCFAFFFGCF<EGF:>E++CBFFGGEGGDF8EEGC5<CF7FCCEGG7=E,B:,6@F:FG?FGGCADC+CCGGGGGGGFFDFEGGC***1>*1**>C,1:B85*;C*CFE@C2*3><@7+::C5DD3*2);39).75),9CGG?=*/19*-=?))7:44(*)75C?>>:9+<))22)(7)8>,(*))-6132(,43DG?D*),4)4(**(((((4(.)(-)9C5.)/*0)0
@M02542:52:000000000-J9N43:1:1101:15191:2665 2:N:0:GTGAAA
GTAGTCCACGCCCTAAACGATGTCAACTGGTTGTTGGGTCTTCACTGACTCAGTAACGAAGCTAACGCGTGAAGTTGACCGCCTGGGGAGTACGGCCGCAAGGTTGAAACTCAAAGGAATTGACGGGGACCCGCACAAGCGGTGGGTGATGTGGTTTAATTCGATGCAACGCGAAAAACCTTACCCACCTTTGAAATGTACGGAATCCTTTAGAAATAGAGGAGTGCTCGAAAGAGAGCCGTAACACAGGGTGCTGCAGGCCTGTCTCCGGCCG
+
GGGFFGFGCEGFGGFEGDG>FFGGGGGGGGGGGGGGGGGGGGGGGGGGGGGGGGGGGGG@CFEFGGGGGFCEGGGGGGFGGGGFFGGGGGEGGGGGGGGEFEGBAFFEFA,3CDDGG@GAF@AFGGGEE7@BE5B5@FCFEG5*>*4=;9<99E:>FGCFC;8,4=EGFF7D>>@DA5)5AF+;FGF3CF6FFA*6<A4)1-(*059?=C)-+++*)02445:8((6:<:9FBE?B01(2/3CD22()(()0(()))((,(()-20**/.)..)
@M02542:52:000000000-J9N43:1:1101:24629:2692 2:N:0:GTGAAA
GTAGTCCATGCCGTAAACGGTGGGCGCTAGTTGTGGGGCTCCTTCCACGGTCTCCGCGCCGTATCTAACGCATTACGCGGCCCGCCTGGCGAGTACGGCCGCAATGCTAAAACTCAACGTAATTGCCGGCGGCCCGCACTAACGGCCGCGCATGTGGATGAATTCGATGCAACGCGAACACCCTTACCTGGTCTTCACCTTTACAGTAACGCCACCGAAGTGTGGTTTACCTTTTGGCTTTCTTACAGACTGCGCCTGGTTTCCGTTCGGCCCT
+
FC,6;CF<<9C8@C7F@FDCG,:C8+76@E,C9@@FE+,6CBAC9@,B@6:@,?F+6++6@FB,4?,,C+8@7FF,:@8+>F@++6B33,6++8,C=+6+3@C3+,@;F,,@@7E,0,4*6,*25,>58**4*3CE=*=*++5*=7*:*/:5*:3A+396)3C+3*22/)+*0)40)))0)(7<D6?:F=709)0*.)1,)).***/+*2-(***)-)9(,*00(,42(6<)6=<)(.(7*)*0)))*)()0((-(-,(,-())*2)))))0.0
@M02542:52:000000000-J9N43:1:1101:13214:2692 1:N:0:GTGAAA
GTAGTCCACGCCGTAAACGATGAGTGCTAAGTGTTAGAGGGTTTCCGCCCTTTAGTGCTGCAGCAAACGCATTAAGCACTCCGCCTGGGGAGTACGGTCGCAAGACTGAAACTCAAAGGAATTGACGGGGGCCCGCACAAGCGGTGGAGCATGTGGTTTAATTCGAAGCAACGCGAAGAACCTTACCAGGTCTTGACATCCTTATGACCTCCCTAGAGATAGGGACTTCCCTTCGGGGACATAAGTGACAGGTGGTGCATGGTTGTCGTCAGCC
+
GGGGGGGGFGGGGGGGGFEGGGGGFGGGGGGGGGGFGFGGGGGGGGGGGGGGGGGGGGGGGGGGGGGGGGGGGGGFGGGGGGGGGGGGG7FFFFGGGGGGGGGGGGGGGGFGGGGGGGFGFGFGGG@DGGGGGGGGDGFGFGGGGGGFGGG9F;CGGGGGGGGGGGFGGGGGGG7CEEEFFGGGDFGCFEFGGGFGGGGGGFFGF>FF*<EGGCFC+<AFGGGGGDCFGGB@F?DEEGCC5B><FBDCFGGFFFF0<AFFGGGF3:A1?B?E:)
@M02542:52:000000000-J9N43:1:1101:14867:2693 2:N:0:GTGAAA
GTAGTCCACGCCGTAAACGATGTCTACTAGCTGTTCGTGTCCTTGTGATGTGAGTAGCGCAGCTAACGCACTAAGTAGACCGCCTGGGGAGTACGGTCGCAAGATTAAAACTCAAATGAATTGACGGGGGCCCGCACAAGCGGTGGAGCATGTGGTTTAATTCGACGCAACGCGAAGAACCTTACCTACTCTTGACATCTACGGAAGACTGCAGAGATGCGGTTGTGCCTTCGGGAACCGTAAGACCGGGTCTGCATGGCATGCGTTCGCTCGG
+
GGGGGGFGGGGGGGGGGGGEGGGGGGGGGGGGGGGGGGGGGGGGGGGGGGGGGGGGGGDDGGGGGGGGGGGGGGGGGGGGGGGGGGGDGGEGGGGGGGEGGGGGGFGGGGGGGGFGGGGGGGGGF>EEEGEEGGGGGGGGDEGEGGGGGCGCFGGFGGC9=ECCGD5DEFEDFDFFEBFFFBFFFFF?CFFFFFFFBFFFFABGFF3CFG?7F+0.4:*4(70>9::C:<D?B>BB(4-/7:>*)),)3()8(34)).4(()())1))00.)))
@M02542:52:000000000-J9N43:1:1101:14367:2695 2:N:0:GTGAAA
GTAGTCCACGCCGTAAACGATGTCTACTAGCTGTCCGTGTCCTTGTGACGTGAGTAGCGCAGCTAACGCACTAAGTAGACCGCCTGGGGAGTACGGTCGCAAGATTAAAACTCAAATGAATTGACGGGGGCCCGCACAAGCGGTGGAGCATGTGGTGTAATTCGACGCAACGCGAAGAACCTTACCTACTCGTGACATCTACGGAAGACTGCAGAAATTCGGTTGGTCATGCGGGAACCGTAAGACCGGTTCTGCATGGCTTGCATCAGGCCGG
+
GGGFGGGGGGGGGGGGGGGGGGGGGGGGGGGGGGGGGGFFGGGGGGGGGGGCGGGGGGGGGGGGGGGGGGGGGGGGGGGGGGGGGGGGGGGGGGGGGGGGGGGFFFGFEFFFGGDDGFGGGGEFFEGEGGG8CGGGGGFGGGGG84:?CFGGGGGGCFFGFGGGGGGGE;=CBC(8>EFF@??:DFC6>460>:)04<9:?4(*7:):<70(9<3).2*.(0)7((-:).)-(02090:57394)3,.7,.))-)).:08(,((**101)0))0
@M02542:52:000000000-J9N43:1:1101:22418:2723 2:N:0:GTGAAA
GTAGTCCACGCCGTAAACGATGTCTACTAGCTGTTCGTGTCCTTGTGATGTGAGTAGCGCAGCTAACGCACTAAGTAGACCGCCTGGGGAGTACGGTCGCAAGATTAAAACTCAAATGAATTGACGGGGGCCCGCACAAGCGGTGGAGCATGTGGTTTAATTCGACGCAACGCGAAGAACCTTACCTACTCTTGACATTTACGGAAGACTGCAGAAGTGCGGTTGTGCCTTCGGGAAACGTGAGACCGGTTCTGAACGGCTCTCGTTCGGGCGG
+
FGEGGGCFGEEFG@F@FFC:FDGGEGGGG<FGGEAFGGGGGGGAFGGGGGGGGGG9AFGGGG:EFGGGD7FGGG8FGGGGGEEF@DGGGF:FFFGDFGCGEEEFG9EFGGFC@FD@?B=>9@8=DC8CGG6>C8@>CGCCGEG>EGCFFFEGCECBC:DC@F;EGD5)5>C5>3(:>))).:77>CF?7600=4?FAF*)*48357)8?:).<++)(00.(7.>64-*6)).(71(-(,*0(/1))(0(4))))).((-((((.*1).)))))0
@M02542:52:000000000-J9N43:1:1101:24108:2753 1:N:0:GTGAAA
GTAGTCCACGCCGTAAACGATGGATACTAGCTGTTGGGGGCAACTTCAGTGGCTAAGCGAAAGTGATAAGTATCCCACCTGGGGAGTACGTTCGCAAGAATGAAACTCAAAGGAATTGACGGGGGCCCGCACAAGCGGTGGAGCATGTGGTTTAATTCGATGATACGCGAGGAACCTTACCAAGGCTTAAATGTAGATTGACAGGTTTGGAAGCAGACTTTTCTTCGGACAATTTACAAGGTGCTGCATGGTTGTCGTCAGCTCGTGCCGTG
+
GGGEFGGGGEGFGGGGFFGDGGDGFGGFFFGGGGFGGGGGGCGGGFGGGGG8FGFGGGGGGGGGGGGGGGGGGFGFBGGCFFEG=FGGGGGFGGGGGGGDFDFGGGGFGGGFDFGFGGGGCCCFDGDGGGGGEGGGGGGGGCFGGEC<CFGGGFGGGGGGFFDFGGFGGGG*8CGGGGGGCFFDFDGDGGGGGFF??FGGGFGGFG?FCEEGCCGGGGGGGGGFEG57DGBFFGGFFG>G:992?9?FBFFAFFB<BFFFCFFF:2(4:9?B
@M02542:52:000000000-J9N43:1:1101:11663:2792 2:N:0:GTGAAA
GTAGTCCACGCCGTAAACGATGTCTACTAGCTGTTCGTGTCCTTGTGATGTGAGTAGCGCAGCTAACGCACTAAGTAGACCGCCTGGGGAGTACGGTCGCAAGATTAAAACTCAAATGAATTGACGGGGGCCCGCACAAGCGGTGGAGCATGTGGTTTAATTCGACGCAACGCGAAGAACCTTACCTACTCTTGACATCTACGGAAGACTGCAGAGATGCGGTTGTGCCTTCGGGAACCGTAAGACAGGTGCTGCTTGGCCGTCGTCAGCGCGG
+
GGGGFGGGGGGGGGGGGGGGGGGGGGGGGGGGFGDGGGGGGGEFFFGGGGGFGGGFGFGCCFCFFFGGGGGEGGFGGGGGGGGDCCFGGEGGFGGGGGEEFGGGGGGGGGGGGFFGGFC9>F@AF6>CE@EGEGGGGGGGCEGEEDFGGGGGFGGEFGGCBCE7FCEDEECDFD>57<6>FFFCCFF?FFF=F2*724?A?6:DBE:E?F)7E?C:3:*)->5366(:6A<DFB>>06?GD6DFA238:7<?<2))).-,),-1555)87))85
@M02542:52:000000000-J9N43:1:1101:15539:2825 2:N:0:GTGAAA
GTAGTCCACGCCGTAAACGATGTCTACTAGCTGTTCGTGTCCTTGTGATGTGAGTAGCGCAGCTAACGCACTAAGTAGACCGCCTGGGGAGTACGGTCGCAAGATTAAAACTCAAATGAATTGACGGGGGCCCGCACAAGCGGTGGGGCATGTGGTTTAATTCGACGCAACGCGAAGAACCTTACCTCCTCTTGACATCTACGGAAGACTGCAGAGATGCGGTTGTGCCTTCGGGAACCGTAAGACAGGTGCTGCATGGCTAGGCTGCGCTCGG
+
F@F@FF<@EC7@F@,8FF:BDCFFGCFAFEFFGGFGEBCFFFGGDEEFDF<F6CCD<,@CFEGGFGGEEGGGEFCF<EEFFEG>@DF?+BFG=FCF8>C7+@BFFFG9FBED:EF9DFG,E,,>=C?FGGG:*@BEGEGFCEGGED*/*=?=BGG:@:>++>1:?<=DEDEGFGB)5)75)4=7<FF*/5;@4)/)64/.*425757:?:0:F<C>00*.7D)<61-76A9<1>03463D*1D*)4:F?B:6)5)(64?6?)((**)08>:5B)
@M02542:52:000000000-J9N43:1:1101:18755:2900 2:N:0:GTGAAA
GTAGTCCACGCCGTAAACGATGTCTACTAGCTGTTCGTGTCCTTGTGATGTGAGTAGCGCAGCTAACGCACTAAGTAGACCGCCTGGGGAGTACGGTCGCAAGATTAAAACTCAAATGAATTGACGGGGGCCCGCACAAGCGGTGGAGCATGTGGTTTAATTCGACGCAACGCGAAGAACCTTACCTACTCTTGACATCTACGGAAGACAGCAGAGATGCGGTTGTGCCTTCGGGAACCGGATGACAGGTTCTGCAAGGCCTTCGGTCGGCGGG
+
GGFGGGGGGGGGGE:@FGGGGGGGGGGGGGGGGGECCFFFGGGGGFGGGFGGGGGGGGGGGGGGGGGGGFGGGGGGGDFFEGGGGGFGGGGGGGGGGGGGGDFGGGGGFFGGGGGGGGGGGGFGGGGGGGGGEGGGGGFGGGGGGGGGC:6<=@9CGFCFFCCFGCGGFEGGFGFFFFFF4(9FGGGFG*<FFA4?92=4448DFFF=5*32FCE@077465>D93(?4<<,45>06:09),*).))*(.*05)..5)(4()))**8).)..)5
@M02542:52:000000000-J9N43:1:1101:18619:2903 2:N:0:GTGAAA
GTAGTCCACGCCGTAAACGATGTCTACTAGCTGTTCGTGTCCTTGTGGTGTGAGTAGCGCAGCTAACGCACTAAGTAGACCGCCTGGGGAGTACGGTCGCAAGATTAAAACTCAAATGAATTGACGGGGGCCCGCACAAGCGGTGGAGCATGTGGTTTAATTCGACGCAACGCGAAGAACCTTACCTACTCTTGACATCTACGGAAGACTGCAGAGATGCGGTTGTGCCTTCGGGAACCGTAAGACAGGTTCTGCATGGGTGTCGTCAGCGCGG
+
GG9FGGGFGGGGGG7FGGGGGGGGGGGGGGGGGGGGGGGGGGGGGGGGGGGGFGGGGGGGGEFFGGGGGGGGGGGGGGGGGGGGGGGGGGGGGGGGGGGGGDEGGFGFGGGGGGGFGGGGGFCFGGGGGG6:@E@EGGGGGGGGGGFFGDEFFGGBFGGGFGGGGDEGBAGGBC>EFDFFFFFGFFFFG4?=F>FFA9?<?)8D>BDGFGB<7FFF?:*4;EFE04?GA>A2:E>9B(,/*3D*6<7:()**.))-).(((.(,1/)7:))))0
@M02542:52:000000000-J9N43:1:1101:9253:2910 2:N:0:GTGAAA
GTAGTCCACGCCGTAAACGATGTCTACTAGCTGTTCGTCTCCTTGTGATGTGAGTAGCGCAGCTAACGCACTAAGTAGACCGCCTGGGGAGTACGGTCGCAAGATTAAAACTCAAATGAATTGACGGGGGCCCGCACAAGCGGTGGAGCATGTGGTTTAATTCGACGCAACGCGAAGAACCTTACCTACTATTGACATCTACGGAAGACCGCAGAAATGCGGTTGTGCCTTCGGGAACCGTAATGATGGTGCGGCCTGGTTGCTGTCTGATCGG
+
GGE9EGAFFGGGCGGEFG7FACFCEFCEFF,CEGDFCB,6CF,CFEF@66FFDF<FFFGCCFGGFDCGG7=CFFCFFFAFGECCGCBC7C@FFGG:FDEDGGD8FFGBF=DFGF?DDCEE7C=,=>>FG7@ECC@>EDGFF>E5:C*6CFFFGGGGGCF?F7+*212:55=8)8>)<3))7?FG6FGFD**1*./9<>=4@42730)25*-(:**),0*--7)0(4(*))-.(<6((42)/3**)))154**(-((((-(.(..*******155
@M02542:52:000000000-J9N43:1:1101:24621:2915 2:N:0:GTGAAA
GTAGTCCATGCCGTAAACGATGAGTGTTCGCCCTTGGTCTACGCGGATCAGGGGCCCAGCTAACGCGTGAAACACTCCGCCTGGGGAGTACGGCCTCAAGGCTAAAACTCAAAGAAATTGACGTGGGCCCGCACAAGCCGCGGACCATGTTGCATCATTCGATTCAACGCGAAGAGCCTTACTTGGGCTTGACATATAGAGGATCCCTACAGTGATGTTGCTTCCCTTTTTGCTTCCATACCGGTGTGGCTTTGTTTTCATCCTGCTGTTTTGT
+
FGFEGGFGGGGGFEGCGFEGG<9@EF9C@C7FGGGGG@FCFGGGGDC:FCF?FGDCCFFCC?<C@7BE>EC<FEFF@F+C@F7<7+F>+<F+++6+:3F9DD<,,CD:DFG,,6@,+EB,3,3++:C78:;CCG*>@F*=::81*2*691+=++5++?+<++>+=2<:>BE357(<4)<F@F*22*:595>)06**-5*)/(.*0)80*1()++2*.:*.-997534*)-),)*-))))22(*1--()-()0(.67(4))))-)0*))1**))0
@M02542:52:000000000-J9N43:1:1101:12874:2925 2:N:0:GTGAAA
GTAGTCCATGCCGTAAACGATGGGTACTAGGTGTGGGGTCCATTCCACGGGTTCCGCGCCGTAGCTAACGCTTTAGGTACCCCGCCTGGGGAGTACGGCCGCAAGGCTAAAACTCAAAGGAATTGACGGGGCCCCGCACAAGCGGCGGAGCATGCGGATTAATTCGATGCAACGCGTAGAACCTTACATGGGTTTGACGTTGATCGGGAGTGCTCAGAGATGGGGTGGCATCTTTTGGGGTCGGTTCACAGGTGGTGCATGGATGTCGGCAGGC
+
GGGGGGGGGGGGGEGGGGGGGGGGGGGFFGGGGGGGGGGDFGGGFFFDCG7FEGGGGDGGGGGGGGGFDBFGGGGGCFCFFDGEGGGFGFC:BFGGGGGDCEGEEDG:FGGGFFFF6FGFFFCDFDCC>CCE5BE*?CEGGFF5EDECE555CCFCE55CF7C+?FGGFFG7)317BE3)9<@FGD66CFFF)-)74))-)30*1855)1-8:?@8,20()0<)(-,/(().666<A>:GD:DD6<:=42954>:2(6)))())0*/))..)))
@M02542:52:000000000-J9N43:1:1101:7207:2941 2:N:0:GTGAAA
GTAGTCCACGCTGTAAACGGTGGGTACTAGGTGTGGGGTCCATTCCACGGGTTCCGCGCCGTAGCTAACGCTTTAAGTACCCCGCCTGGGGAGTACGGCCGCAAGGCTAAAACTCAAAGGAATTGACGGGGCCCCGCACAAGCGGCGGAGCATGCGGATTAATTCGATGCAACGCGTAGAACCTTACCTGGGGTTGACATGGATCGGGAGTGCTCCAGAATGGGTGTGCCTCTTTTGGGGCTGGTTCCCAGGTGGTGCACTGCTGTCGTGAGGC
+
GGGGGGGFGGGGGGGGGGEECFGGGGGGAFFDCAC7FGFGGFGFFGGGGDGGEFCEC7CDEGEFDFGEF@C?FFFF?EEEGGFGGGGCG?@:BFGGDGGGGGG7=7+@F@FFG8DCGGGGFGGGGGGECC5C*BEE>1B=FCB8ED8C=EGGCFFGD*9*6+:0+9A*93CF:D9>>3.7?BFFFDC?>FF3)47)(.6292)*/73/)/48C@+)(**()*074((16A4)3864)((9*,9D:A2),)/.234(42))),))*01).))0))
@M02542:52:000000000-J9N43:1:1101:24329:2943 1:N:0:GTGAAA
GTAGTCCACGCCGTAAACGATGTCTACTAGCTGTTCGTGGTCTTGTACTGTGAGTAGCGCAGCTAACGCACTAAGTAGACCGCCTGGGGAGTACGGTCGCAAGATTAAAACTCAAATGAATTGACGGGGGCCCGCACAAGCGGTGGAGCATGCGGTTTAATTCGACGCAACGCGAAGAACCTTACCTACTCTCGACATCTAGCGAAGATTGTAGAGATACGATTGTGCCTTCGGGAACGCTAAGACAGGTGCTGCATGGCTGTCGTCAGCTCGG
+
GGGGGGGGGGGGGGGGGGGGGGGGGGGGGGGGGGGGGGGGGGGGGGGGGGGGGGFGGGGGGGGGGFGGGGGGGGGGGGGGGGGGGGGGGGGGGGGGGGGGGGGGFGGGGGGGGGGGGGGGGGGGGGGGGGGGGGGGGGGGGGGGGGGGGGGGGGGGGGGGGGGGGGGGGGGGGGGGGGGGGGGGGGGGGGGGGGGGGGGGGFGGCGGGGGGGGGGGGGGGGGGGGGGGGG<FGGGFFGGGFFGFFFGGFG4>BFFBB>BFDCFFGFFFFFFFF)
@M02542:52:000000000-J9N43:1:1101:6985:2951 1:N:0:GTGAAA
GTAGTCCACGCCGTAAACGATGTCTACTAGCTGTCCGTGTCCTTGTGATGTGAGTAGCGCAGCTAACGCACTAAGTAGACCGCCTGGGGAGTACGGTCGCAAGATTAAAACTCAAATGAATTGACGGGGGCCCGCACAAGCGGTGGAGCATGTGGTTTAATTCGACGCAACGCGAAGAACCTTACCTACTCTTGACATCTACGGAAGACTGCAGAGATGCGGTTGTGCCTTCGGGAACCGTAAGACAGGTTCTGCATGGCTGTCGTCAGCTCGG
+
GGGGGGGGFGGGGGDFGGEGGGGGGGGGFGGGGGGEGGGGGGGGGGGGGGGGGGGGFGEGEEEGFFFGGGGGGGGGGGEGGGGGGGGGGGGGGFGGFFGGGCEFCFFGGGGGGGFGGGGGGGGGGGGGGGGGC<EGGGGGGDGGGGFFCFFGGGFCFCGFF9C*CFFEGGGGGG*FEGGGGGGGGGGGGGGGFGFFGGGFFFGCEGGGGGGGGGGGG?C?=EEGGGGGGGFFGGGDBEGDFFG?FFFGFG*5=>A2A9:19<FFGFF0(527B)
@M02542:52:000000000-J9N43:1:1101:22933:2958 1:N:0:GTGAAA
GTAGTCCACGCCGTAAACGATGTCTACTAGCTGTTCGTGTCCTTGTGATGTGAGTAGCGCAGCTAACGCACTAAGTAGACCGCCTGGGGAGTACGGTCGCAAGATTAAAACTCAAATGAATTGACGGGGGCCCGCACAAGCGGTGGAGCATGTGGTTTAATTCGACGCAACGCGAAGAACCTTACCTACTCTTGACATCTACGGAAGACTGCAGAGATGCGGTTGTGCCTTCGGGAACCGTAAGACAGGTGCTGCATGGCTGTCGTCAGCTCGG
+
GGGGGGGGGGGGGGGGGGGGGGGGGGGGGGGGGGGGGGGGGGGGGGGGGGGGGGGGGGGGGGGGGGGGGGGGGGGGGGGGGGGGGGGGGGGGGGGGGGGGGGGGGGGGGGGGGGGGGGGGGGGGGGGEGDGGGGGDGGGGGGGGGGGGGGGGGGGGGGGGGGGGGGGGGGGGGGGGGGGGGGGGGGGGGGGGGGGGGGGFGFGGGGGGGGGGGGGGGG?FGGGGGGGGGGBFGGGFDGGGFFGFFFGGFGGBFAFBF2:?GGGFG?FFFFFFD)
@M02542:52:000000000-J9N43:1:1101:22759:2981 2:N:0:GTGAAA
GTAGTACACGCCGTAAACGATGTCTACTAGCTGTTCGTGTCCTTGTGATGTGAGTAGCGCAGCTAACGCACTAAGTAGACCGCCTGGGGAGTACGGTCGCAAGATTAAAACTCAAATGAATTGACGGGGGCCCGCACAAGCGGTGGAGCATGTGGTTTAATTCGACGCAACGCGAAGAACCTTACCTACTCTTGACATCTACGGAAGACTGCAGAGATGCGGTTGTGCCTTCGGGAACCGTAAGACAGGTTCTGCAGGGCTGTTCTCAGCCCGG
+
GGGGGGGGGGGGGEFGGGEGFGGGGGGGGGGGGGGFGGGGGGGGGGGGGGGGGGGGGGGGGGFGGFGGGGGGGGGGGGGGGDGGGGGGGFGGGGGGGGGGGGDGFFGFGGGGGGGDFGGGG3@DFDGGGGGGGGGCCC,;CEGEGGF5CFFGFF9CGFGGFGFFGGGC5=EGEC;5BFFFFFF7DFF=<99*@7BF<9/)=939:5);:*,,+++)47>A2:>)(4(26<A)2>1(34?)*(9*:?7?24*72).)((-1(2:)*2/96))).3
@M02542:52:000000000-J9N43:1:1101:23967:2982 1:N:0:GTGAAA
GTAGTCCACGCCGTAAACGATGTCTACTAGCTGTTCGTGTCCTTGTGATGTGAGTAGCGCAGCTAACGCACTAAGTAGACCGCCTGGGGAGTACGGTCGCAAGATTAAAACTCAAATGAATTGACGGGGGCCCGCACAAGCGGTGGAGCATGTGGTTTAATTCGACGCAACGCGAAGAACCTTACCTACTCTTGACATCTACGGAAGACTGCAGAGATGCGGTTGTGCCTTCGGGAACCGTAAGACAGGTGCTGCATGGCTGTCGTCAGCTCGT
+
GGGFGGGGGGGGGGGGGGGGGGGGGGGGGGGGGGGFGGGGGGGGGGGFFGGGGGGGGGGGDEGGGFGGGGGGGGFGGGGGGGGGGGGGDFGGGGGGGGGGGGECGGGGFGGGGGGGGGGGGFFGGGGEDDGGGGGGGCEFGGGGGGGGGFFGGDCGGFDC@FGGFGFCGGGGEEGGGEFFFFGCFGGCFGGGFC7F@EFGGFFGEDGFGGFGGGGGGGGGGGGGGC39FGBFGGGFD7<CEFD?*)<CFGGFFFF0<<<FGDF@G?B<BBFFF5
@M02542:52:000000000-J9N43:1:1101:19345:2984 2:N:0:GTGAAA
GTAGTCCACGCCGTAAACGATGATCACTAGCTGTCCGGGTTCATGGAACTTGGGCGGCGCAGCTAACGCATTAAGTTATCCGCCTGGGGAGTACGGTCGCAAGATTAAAACTCAAAGGAGTTGACGGGGGCCTGCACAAGCGGTGGAGCAAGCGGTTTAATTCGAAGCAACGCCAAGAACGATACCACGGATTGACATGGCTTGGTTGATTTCCAGAAATGGATGTCTTCACTTCGGCCTGCCAGCACACCGGTGCTGCATGGCCTACGTCAGG
+
FC:,CFFGGGGE@@F7FF@+BCEA,CC,ED<E<FGFG@F@:6,,C9<9EBEF6E,@7F>>EEFGFGG7F+B:F?,A@A?FGE=?FCFFCCFE=<3@337B7F+,3,73,3,,@9,,=8,,6,7@?>**@*:8*6CGD@:,C>53*:**3*2=**83*;9EAGDC7*A3)/*/))(.))05)(0/103/*)))),*1).67@2())*.*9*4-C+07)206)***),.*.:))492(,-,*/.*9,,().35)((404).()-((**)0))))))
@M02542:52:000000000-J9N43:1:1101:24215:2991 2:N:0:GTGAAA
GTAGTCCACGCCCTAAACGATGTCAACTGGTTGTTGGGTCTCTTCTGACTCAGTAACGAAGCTAACGCGTGAAGTTGACCGCCTGGGGAGTACGGCCGCAAGGTTGAAACTCAAAGGAATTGACGGGGACCCGCACAAGCGGTGGATGATGTGGTTTAATTCGATGCAACGCGAAAAACCTTACCCACCTTTGACATGTACGGTAGTTGCCAGAGATGGCTTCGTGGTCGAAAGAGAGCCGTAACACAGGTGCTGCATGGGCGTGGTTCGCCCG
+
GGGGGGGGGGGGGGFGGGGGFFFGCF@FGGGGGGFGGG:FFGGGGGGGGFGGGGGFGGFFCFGGGFGGGFGGGGGGGCFGGGGEGG7FGGBFA@7FGGDF@CGFFGGFFAECFCFGGGGGFCAED8CFCFGGGDGGGGFGGGBEE*22>:<@,=,:DFGGF;*11BCGFA=D49;:A43>;ABCFGFE35ABFE66))1)*((*))9CBD).8;/<ADD((7)8:,(/5134:>1<0:(29(>D?).8:B*).).8:9).,(--)10.*0))00
@M02542:52:000000000-J9N43:1:1101:24657:2998 2:N:0:GTGAAA
GTAGTCCACGCCGTAAACGATGTCAACTAGCCGTTGGGTTCCTTGAGAACTTAGTGGCGCAGCTAACGCATTAAGTTGACCGCCTGGGGAGTACGGCCGCAAGGTTAAAACTCACATGAATTGACGGGGGCCCGCACAAGCGGTGGAGCATGTGGTTTAATTCGAAGCAACGCGAAGAACCTTACCTGGCCTTGACATGCTGAGAACTTTCCAGAGATGGAATTGTGCCTTCGGGAACTCAGCCACAAGTTCTTCTTGGCCTTCCTCAGCTCGT
+
GGGGGGGGGGGGEFGD<E,FFFEA<FDGGFGGGFFEFGGGGGGGD9F@FECF9FF,EC+B==+=9EEGG7CFEFFEGGGFGGG:CFC?ECEC8EFE@EG>C:+<FG9DDFFGFF8BDB>9>9A;@6+@B7>CE5CECFEFC:EG*:;CF=FGGG9CFC<AC?9*<*/:A4=C))(8>)?F@F6:*C<*/7@FFF=46A*5?>)9*94:8>4.0++).::,(*9)4<>755<<0)39>6)**)**(.4)(.*1.54))),.),2)**//)/*)))
@M02542:52:000000000-J9N43:1:1101:19276:3016 2:N:0:GTGAAA
GTAGTCCACGCCGTAAACGATGTCTACTAGCTGTTCGTGGTCTTGTACTGTGAGTAGCGCAGCTGACGCACTAAGTAGACCGCCTGGGGAGTACGGTCGCAAGATTAAAACTCAAATGAATTGACGGGGGCCCGCACAAGCGGTGGAGCATGTGGTTTAATTCGACGCAACGCGAAGAACCTTACCTACTCGTGACATCTAGCGAAGATTGTAGAGATACGATTGTGCCTTCGGGAACGCTAAGCCAGGTTCTGCATTGATGTCCGCAGGCCGG
+
GGDAEFGGGGGGGGGGDFECFFFGGGEFFFFFGGFGCFGGGGCFGGGGGGGGGGFGGGGCFGGGGGGGGE@GGGGGFEDFFECFGGFFGGEFGEEEFGGGDGDFGGGGGGGCFGGG?FCEF,=DDGCFEGEGD57CEEGGGGEEED56CFFCFGGFGGG9CFFFGDGDBFDDDDFFFB4@FBFC<DF6<6).81)59<4<BAAD:5;:?C24A7:6<>*4(.05346C>:).8@999?1**(1*(..)3./9-4)6))4)).6)2*).7)7)07
@M02542:52:000000000-J9N43:1:1101:10387:3032 1:N:0:GTGAAA
GTAGTCCACGCCGTAAACGATGTCTACTAGCTGTTCGTGTCCTTGTGATGTGAGTAGCGCAGCTAACGCACTAAGTAGACCGCCTGGGGAGTACGGTCGCAAGATTAAAACTCAAATGAATTGACGGGGGCCCGCACAAGCGGTGGAGCATGTGGTTTAATTCGACGCAACGCGAAGAACCTTACCTACTCTTGACATCTACGGAAGACTGCAGAGATGCGGTTGTGCCTTCGGGAACCGTAAGACAGGTGCTGCATGGCTGTCGTCAGCTCGT
+
GGGGGGGGGGGGGGEFGGGGGGGGGGGGGGGGGGGGGGGGGGGGGGGGGEGDFEGGGGFGGDGGGGGGGGGGGGGFGGGGGGGGGGGGGGGGGGGGFGGGGGGGFGGGGGGGGGGGGGGGGGGGGGGGGGGGGGGGGGGGGGGGDGGGGGGGGGG:FGGGGFFEGGGGGGGDGGDGDGGGFGGGGGGGG6EGFEFGGGFGGFGGGGEGCFCGFGGGG97CECECCCDGGGFFDGDDEFF<@FGFFFGGFC6?=<?BF4?FFDFF326<BFA?F)
@M02542:52:000000000-J9N43:1:1101:15598:3043 2:N:0:GTGAAA
GTAGTCCACGCCGTAAACGATGTCTACTAGCTGTTCGTGTCCTTGTGATGTGAGTAGCGCAGCTAACGCACTAAGTAGACCGCCTGGGGAGTACGGTCGCAAGATTAAAACTCAAATGAATTGACGGGGGCCCGCACAAGCGGTGGAGCATGTGGTTTAATTCGACGCCACGCGAAGAACCTTACCTACTCTTGACATCTACGGAATACTGCAGAGATGCGGTTGTGCCTTCGGGAACCGTAAGACAGGAGCTGCATGGCTGTCGTCTGCTCGG
+
GGGGFGGGGGGGGGGGFDGGGGGGGCEGGGGGGGGFGGFEGFFGDDFGGGGGGFGFGDEGGCFG,EFEEGGGGGGFGGGGGGEGFEDFGFGGGGGGFGCGGGGGGGGGAFFFGCFFCDGFFA,,BEDF+@CCCEGDGGCFFGGEED*/CFEFCCGGGFFGFG7C7CEG):::5:2>B3@F>07?CFGF4*086)9@<A@AFA695))39:<>FF+)(0*.-<BD3(4?446)(8>((343*,**..()(()04(4(-.4<0134FG3)7/96.)
@M02542:52:000000000-J9N43:1:1101:21614:3120 2:N:0:GTGAAA
GTAGTCCACGCCGTAAACGATGTCTACTAGCTGTTCGTGGTCTTGTACTGTGAGTAGCGCAGCTAACGCACTAAGTAGACCGCCTGGGGAGTACGGTCGCAAGATTAAAACTCAAATGAATTGACGGGGGCCCGCACAAGCGGTGGAGCATGTGGTTTAATTCGACGCAACGCGAAGAACCTTACCTACTCTTGACATCTACAGAAGACTGCAGAGATGCGGTTGTGCCTTCGGGAACTGTAAGACAGGTTCTGCATGGCCGTCCTCGGCGTGG
+
GGGGGGGGGGGGGEFFFGGGGGGGGGGGGGGGGGGFGGGGGGGGGGGGGGGGGGGGGGGGGGGGGGGGGGGGGGGGGFFFGGGGGGGGDFEGGGGGGGGGGGGGGGGGGGGGGGGGGGGGGF9BDGGGGGGEEGGGEGGFGGGCGGFGDG<<EFG>EGGECFCFGDEG>BEDED6::::>><FGGFGFGFF@F<869>?4@):9@F6EFFB7F+97?GGB(<3>03<FA>F22DF;6?>F>4C767(08A*97<2)4.4((((()/*))55)05
@M02542:52:000000000-J9N43:1:1101:25408:3128 2:N:0:GTGAAA
GTAGTCCACGCCGCAAACGATGTCTACTAGCTGTTCGTGTCTTTGTGATGTGAGTAGTGCAGCTAACGCACTAAGTAGACCGCCTTGGGAGTACGGTCGCAAGATTAAAACTCAAATTAATTGACGGGGGCCCGCACAAGCGGTGGAGCATGTGGTTTAATTCCACGCAACGCGAAGAACCTTACCTACTCTTGACATCTACGTAAGACTTCCGAGTTGTGTTTTTGCCTTCTGGAACCGTAAGTCAGTTTCTTCATGTCTGCTCTCTTCTCTT
+
GGEFFFGGGCGC:CCGDC,@B6;6CE<FEF,CE6EEC@DFF,9EEG8FFFF<@AF9<,6,C,6E9EF:C=FFGGFGDECE<+@@@,,==<@F8FCCEEEE::E,AEGCCF9EE>EGF,C=>F8;=@6=+CE6:>@EC@,48C:CED8,,:<,B,,>AF6CB>1,1+*/))=)0)2))0);A;A76*<9696==)*)).9604,*1))+10).+**.(1*)(.)0(:(05997)*))(.()1(**-.6*))**.)))-)-46)))**/**1/8**
@M02542:52:000000000-J9N43:1:1101:12055:3140 2:N:0:GTGAAA
GTAGTCCACGCCCTAAACTATGTCAACTGGTTGTCGGGGAAGAAATTCCTTGGTAACGAAGCTAACGCGTGAAGTTGACCGCCTGGGGAGTACGGCCGCAAGGTTAAAACTCAAAGGAATTGACGGGGACCCGCACAAGCGGTGGATTATGTGGATTAATTCGATGCAACGCGAAAAACCTTACCTACCCTTGACATGCTAGGAAGTCCGCAGAGATGTGGATGTGCCCGAAAGGGAACCTGGACACAGGTGCTGCATGGCTGTCGTCAGCTCG
+
GGGFFFGGGGG8CFFFFCFGGGGGGGGGGGCFBGGGG7F@FCFEFGGG9<FGFFAFGGGGGGGDFFGGGGGGFGGA<<FDGGG7D7=:FGEFGGEE7@@FEGGFCBFFG9DCDFGFGFEAFDGGGGGGGCEEEDGEEGGFGG8EECF?ECFGGGDCFGGGFGFCF7EFF;CDBGF>AF>EFAF47FG)>>@FF2?BFF?2F):F?;@CFD;6C*;4):C9<?6):<<D3-19>BF(3:1<*(958:?F6(/)589?FF2(1:<2C<>353)047
@M02542:52:000000000-J9N43:1:1101:13846:3177 1:N:0:GTGAAA
GTAGTCCACGCCGTCAACGATGTCTACTAGCTGTTCGTGTCCTTGTGATGTGAGTAGCGCAGCTAACGCACTAAGTAGACCGCCTGGGGAGTACGGTCGCAAGATTAAAACTCAAATGAATTGACGGGGGCCCGCACAAGCGGTGGAGCATGTGGTTTAATTCGACGCAACGCGAAGAACCTTACCTACTCTTGACATCTACGGAAGACTGCAGAGATGCGGTTGTGCCTTCGGGAACCGTAAGACAGGTGCTGCATGGCTGTCGTCAGCTCGG
+
GGGGGGGFFGGGGG7FGGG8FGGFGDGGCFGGGGGGGGGGGGCGGGGGGGGGFGGGGGGGGGGGGGGGGGGGGGGGGGGFGGGGGGGGGGGGGGGGGGGGGGGGGGGGGGGGGGCGGGGGGGGGGGEECDEGGGGGGGGGFGCFGEFECGF<CCFGCFGGGGGGGGGGGGGGDGGDGCGGGGGGGGGGGFGGFFGGGGGGFBGEGDEGFFGGGGGGGG7CEGEC=ECCFGFFGGGFFGCCBFGF=?E<5CC?FFFFFBBBGGGFG6?FF?BF@)
@M02542:52:000000000-J9N43:1:1101:7332:3214 1:N:0:GTGAAA
GTAGTCCACGCCGTAAACGATGTCTACTAGCTGTTCGTGTCCTTGTGATGTGAGTAGCGCAGCTAACGCACTAAGTAGACCGCCTGGGGAGTACGGTCGCAAGATTAAAACTCAAATGAATTGACGGGGGCCCGCACAAGCGGTGGAGCATGTGGTTTAATTCGACGCAACGCGAAGAACCTTACCTACTCTTGACATCTACGGAAGACTGCAGAGATGCGGTTGTGCCTTCGGGAACCGTAAGACAGGTGCTGCATGGCTGTCGTCAGCTCGG
+
GGGGGGGFFGCFEGDGGGGCE<FGGGGGGGGGGFFGGGGGGGFGGGGGGGGGGGGGGGGGGGGGGFGGGGGGEGGGGGAFDEGGGGGGGGGGGGEDGGGGGGGGFFGGGGGGGGGGGGGGGGCGFEGEGG7FFGG*CFGGFGGGGGGGGGFGGGGGGGGGFBCF9<FDEGGGGGGGGGGGGGGGGCG+8:FGEECGGGGGGFGGGGGCFFGGGFGGGCFCCEEGGEGGGG>FGGGFE7FGB@G6B?GFFGFB6A?FDA?17CGFGF?6:?207)
@M02542:52:000000000-J9N43:1:1101:18756:3222 2:N:0:GTGAAA
GTAGTCCACGCCGTAAACGATGTCTACTAGCTGTTCGTGTCCTTGTGATGCGAGTAGCGCAGCTAACGCCCTAAGTAGACCGCCTGGGGAGTACGGTCGCAAGATTAAAACTCAAATGAATTGACGGGGGCACGCACAAGCGGTGGAGCATGTGGTTTAATTCGACGCAACGCGAAGAACCTTACCTACTCTTGACCTCTACGGAAGACTGCAGAGATGCGGTTGTGCCTTCGGGAACCGTAACACAGGTGCTGCCTGGCCGTCGTCACCTCGG
+
GGDFGGGGGGGGGG7B<FGGGGGGGGF<FFFGGFGGGB7FFGGGGGGGGGGDFGGGGGFGCGGFGGGCE+@CE88FFGGGGGDEGG@+FFEFE?@CFGGDE7+AFFGGFGG@EAFFFFAFFFCFGD>CE@E*3:E5EGF>FEG:*:8EFG??:BECFCDFAFCFFDCD:>ECD:9B376<>7?:FGG46/986)76)69<?<<C>55*8*)8C8@507*69557(-:FB-))-),412<<7(**),4)(-)05<)()58?(,44))0))/*).)
@M02542:52:000000000-J9N43:1:1101:17999:3240 2:N:0:GTGAAA
GTAGTCCACGCCGTAAACGATGTCTACTAGCTGTTCGTGTCCTTGTGATGTGAGTAGCGCAGCTAACGCACTAAGTAGACCGCCTGGGGAGTACGGTCGCAAGATTAAAACTCAAATGAATTGACGGGGGCCCGCACAAGCGGTGGAGCATGTGGTTTAATTCGACGCAACGCGAAGAACCTTACCTACTCTTGACATCTACGGAAGACTGCAGAGATGCGGTTGTGCCTTCGGGACCCGTAAGACAGGTGCTGCATGGCTTGTGTCATCCTGG
+
GG7FFGGGGGGGGG7FGGGGGGGGGGGGGFFGGGGGGGGGGGGGGGGGGGGGGGGGGGGGGEGGGFGGGGGGGGGGGGGGGGGDGGGGGGGGGGGGGGGGGGDGGGGGGGGFGGGGGGGGGGGGDGGGCGGGC>CEGGGGGGDEGGC:CFFGGGFCFFGGFGGGGGEGFFD9=D>EFFFFFFFGGFC?G69?F>FF<>6>FB?GE@)8)78?F?+74CFABFFF6:(0:<A5?B;>(--973C<<>052<?94422-5::1((.00/***1*16
@M02542:52:000000000-J9N43:1:1101:24646:3245 2:N:0:GTGAAA
GTAGTCCACGCTGTAAACGATGGATACTAGCTGTTGGGGGCAACTTCAGTGGCTAAGCGAAAGTGATAAGTATCCCACCTGGGGAGTACGTTCGCAAGAATGAAACTCAAAGGAATTGACGGGGGCCCGCACAAGCGGTGGAGCATGTGGTTTAATTCGATGATACGCGAGGAACCTTACCAAGGCTTAAATGTAGATTGACAGGTTTGGAAACAGACTTTTCTTCGGACAATTTACAAGGTTCTGCATGGTTGTCGTCCGCTCGTGCCGTTGG
+
GGGGGGGGGGGGGGEGGGGGGGDFGGGGGGGGGFGGGGGGDCFFGGGGGFGGGGGGGGGGGGGGGGGGGGGCGGGGEFFEFGGGGGGGGGGGGEGGGGGGFGGGGGFGGDFGFGGGGGGGGC6EGGGG@3*@C>D58F*;CCGGGGG:?FFFGGFGFFG78>7==DCG)8CD>C@FFFFFAEFFGD?FG?4B@BF4)-9<?A4CF?FFFGB<F;CF:4C6>FBF94:C1(4:>FF>FFF=4)*:<-)064>FF0:46:((((,33C4)7))).8
@M02542:52:000000000-J9N43:1:1101:6539:3265 1:N:0:GTGAAA
GTAGTCCACGCCGTAAACGATGTCTACTAGCTGTTCGTGTCCTTGTGATGTGAGTAGCGCAGCTAACGCACTAAGTAGACCGCCTGGGGAGTACGGTCGCAAGATTAAAACTCAAATGAATTGACGGGGGCCCGCACAAGCGGTGGAGCATGTGGTTTAATTCGACGCAACGCGAAGAACCTTACCTACTCTTGACATCTACGGAAGACTGCAGAGATGCGGTTGTGCCTTCGGGAACCGTAAGACAGGTGCTGCATGGCTGTCGTCAGCTCGG
+
GGGGGGGGGGGGGGGGGGGGGGGGGGFGGGGGGGGGGGGGGGGGGGGGGGGGGGGGGGGGGGGGGGGGGGGGGGGGGGGGGGGGGGGGGGGGGGGGGGGGGGFFGGGGGGGGGGGGGGFGGGGGGGGFGGGGGGGGGGGGGGGGGG@:CGGFFGGGGGFGGGGGGGGGGGGGGGGGGGGGGGGGGGGGGGFGGFGGGCCFFBFGGGGGGGGGGGGGGGGGGGGGGGGGGGFFFGG>BGFDDFGFFFGGFGF?BFFBFFF?C*9=FFFFF><@>)
@M02542:52:000000000-J9N43:1:1101:17190:3266 2:N:0:GTGAAA
GTAGTCCACGCCGTAAACGATGGATACTAGCTGTTGGGGGCAACTTCAGTGGCTAAGCGAAAGTGATAAGTATCCCACCTGGGGAGTACGTTCGCAAGAATGAAACTCAAAGGAATTGACGGGGGCCCGCACAAGCGGTGGAGCATGTGGTTTAATTCGATGATACGCGAGGAACCTTACCAAGGCTTAAATGTAGATTGACAGGTTTGGAAACAGACTTTTCTTCGGACAATTTACAAGGTGCTGCATGGTTGTCGTCAGCTCGTTCCGTG
+
GGCGGGGGGDGGDG7FFGGFFGGGGGGGGGGGGFGFCEGGGGGGFGGGGGGGGEFGGGGEEFGGGGGFGAFGGGGGFGGGGGFFGGGGGGFGGGGGGGGGGGGAFGCGGGGGGGGGGGGGGGGGDEEGGGCGG>EGE>1881BFGGFGGGAFGGGGC9<=BFFFGGGGEFGGF<@FFFAFABFGGGF4CFFFFFFFFAF?*)6FF?*+7C?>C;C?0FGA<B=FDF:*,(-82FFA9<9C4<C42.7)))58<:?D(468?7409)).57)0
@M02542:52:000000000-J9N43:1:1101:18479:3273 1:N:0:GTGAAA
TAGTCCATGCCGTAAACGATGGATACTAGCTGTTGGGGGCAACTTCAGTGGCTAAGCGAAAGTGATAAGTATCCCACCTGGGGAGTACGTTCGCAAGAATGAAACTCAAAGGAATTGACGGGGGCCCGCACAAGCGGTGGAGCATGTGGTTTAATTCGATGATACGCGAGGAACCTTACCAAGGCTTAAATGTAGATTGACAGGTTTGGAAACAGACTTTTCTTCGGACAATTTACAAGGTGCTGCATGGTTGTCGTCAGCTCGTGCCGTGAGG
+
GGGGGGGGGGGGGGGGGGGGGGGG9FGGGGGGGGGGGGGGGGGGGGGGGGGGGGGGGGGGGGGGGGGGGGGGGGGGGGGGGGGGGGGGGGGGGGGGGGGGGGGGGGGGGGGGGGGGGGGGGGGGGGGGGGGGCFGGGGGGGGGGGGGGGGGGGGGGGGGGGGGGGGGGGGGGGGGGGGGGGGGGGGGGGGGGGGGGGGGGGFGGFFGGDGGGGGGGGGGGGGGGGGGGGGFFGGGFFGGGFFGFFFGGFGGFFFFFFFFFGGGF<:B?FFFFFF
@M02542:52:000000000-J9N43:1:1101:20911:3289 2:N:0:GTGAAA
GTAGTCCATGCCGTAAACGATGAGTGTTCGCCCTTGGTCTACGCGGATCAGGGGCCCAGCTAACGCGTGAAACACTCCGCCTGGGGAGTGCGGTCGCAAGACCGAAACTCAAAGGAATTGACGGGGGCCTGCACAAGCGGTGGAGCATGTGGTTTAATTCGATACAACGCGCAAAACCTTACCAGCCCTTGACATATGAACCAGAAAACCTGTCCTTAACGGGATGGTACTTACTTTCATACAGGTTCTGCATGGCTGTCGTCCGCCCGTGTCG
+
GGFFGGGGGGGGGGGEGGGGGGGGGGGGGGGGGGGGGGGGFFECGGGGGGFFGGGGGGGGGGGGGGGCFGGGGG?EEFGGGGGGGEFFCEGGGGGGGGGGGFGGDCGGGGGGAFFGGEGGGGGGDEGGDEFGGGCF5,BE:EG5EGGC?CFGGFCFGFFGFFE5/;EF3:*7)>97>DFFFFFGGG7BCFFF?5FBB2=<*(,1<4FGFG?(ACFF<7>2:BEE9??G))645@AFFBAGC2=7:4.?2)*0667?<??><(((1)0)7@BF>)
@M02542:52:000000000-J9N43:1:1101:18340:3289 2:N:0:GTGAAA
GTAGTCCATGCCGTAAACGATGAGTGTTCGCCCTTGGTCTACGCGGATCAGGGGCCCAGCTAACGCGTGAAACACTCCGCCTGGGGAGTACGGTCGCAAGACCGAAACTCAAAGGAATTGACGGGGGCCTGCACAAGCGGTGGAGCATGTGGTTTAATTCGATACAACGCGCAAAACCTTACCAGCCCTTGACATATGAACAAGAAAACCTGTCCTTAACGGGATGGTACTTATTTTCATACAGGTGCTGCATGGCTGTCGTCCGCCCGTGTCG
+
GGCFGGGGGGGGGG,CFGGGGGGGGGGGGGGGGGGGGGGGGGGGGGGGGGGGGGGGGGGGGGGGGGGGGGGGGGGGGGGGGGGGGGGGGGGGDGGGGGGGGGGGGGGGGGGGGEGGGGGGGGGGGGGGGGGGGGGGGGGGGGGGGGGGGGGGGGFF9?FGFGCFGGF<)7CD@GBFFEFFFFFFCDA@FFFF@AF7:AF2@B7*)05A792(<C8BFGF435>>18:F<AA:4*6<AF2::)7*04(9<)*/6).:2?:<(4((91.))0)).)
@M02542:52:000000000-J9N43:1:1101:10411:3300 1:N:0:GTGAAA
GTAGTCCACGCCGTAAACGATGTCTACTAGCTGTTCGTGTCCTTGTGATGTGAGTAGCGCAGCTAACGCACTAAGTAGACCGCCTGGGGAGTACGGTCGCAAGATTAAAACTCAAATGAATTGACGGGGGCCCGCACAAGCGGTGGAGCATGTGGTTTAATTCGACGCAACGCGAAGAACCTTACCTACTCTTGACATCTACGGAAGACTGCAGAGATGCGGTTGTGCCTTCGGGAACCGTAAGACAGGTGCTGCATGGCTGTCGTCAGCTCGT
+
GGGGGGGGGGGGGGGGGGGGGFGGGGGGGGGGGGGGGGGGGGGGGGGGGGGGFGGGGGGGGGGGGGGGGGGGGGGGGGGGGGGGGGGGGGGGGGGGGGGGGGGGGGGGGGGGGGGGGGGGGGGGGGGGGGGGGGGGGGGGGGGFGGGGGGGGGGGGGGGGGGFFGGGGGGGGGGGGGGGGGGGGGGGGGGFGGGGGGGGGGFGGDDGGGGGGGGGGGGGGDECGGGGGGGFFGGGFFGGGFFGFFFGF@GD?FBBFFFFFGGGFGFFFFFD?B)
@M02542:52:000000000-J9N43:1:1101:18303:3313 2:N:0:GTGAAA
GTAGTCCACGCTGTAAACGATGGATACTAGCTGTTGGGGGCAACTTCAGTGGCTAAGCGAAAGTGATAAGTATCCCACCTGGGGAGTACGTTCGCAAGAATGAAACTCAAAGGAATTGACGGGGGCCCGCACAAGCGGTGGAGCATGTGGTTTAATTCGATGATACGCGAGGAACCTTACCAAGGCTTAAATGTAGATTGACAGGTTTGGAAACAGACTTTTCTTCGGACAATTTACAAGGTTCTGCATGGTTGTCGTCAGCTCGTGCCGTG
+
GGGGGGGGGGGGGG9FGGGGGGGGGGGGGGGGGGGGGGGGGGGGGGGGGGGGGGGEGGGGGGGGGGGGGGGGFGGGGGGGGGGGE@GGGGGGGGEGGGGFGGGGGGGGGGGGDGFDFBAFGGGGGGDGGGDGGGGDEG:EGCGGGGGFGGGGGGGGGGG:FGGGGGG:BEGDEG85=AAFF9AGGGG:67==FFFFBB47=4<F39995D?<GG?::FC2:=8=AABG:9>:?4<244<GC2*:<6A6445@6(4413(((4<3394))7>>
@M02542:52:000000000-J9N43:1:1101:11801:3356 1:N:0:GTGAAA
GTAGTCCACGCCGTAAACGATGTCTACTAGCTGTTCGTGTCCTTGTGATGTGAGTAGCGCAGCTAACGCACTAAGTAGACCGCCTGGGGAGTACGGTCGCAAGATTAAAACTCAAATGAATTGACGGGGGCCCGCACAAGTGGTGGAGCATGTGGTTTAATTCGACGCAACGCGAAGAACCTTACCTACTCTTGACATCTACGGAAGACTGCAGAGATGCGGTTGTGCCTTCGGGAACCGTAAGACAGGTGCTGCATGGCTGTCGTCAGCTCGG
+
GGGGGGGGFDCGGEGGGGGGGGGGGGGGGGGGGGGGGGGGGGGGGGGFGGGGGGGGGGGGGGGGGGGGGGGGGGCGGGGGGGGGGGGGGGGGGGGGGGGGGDGGEFFGGGGGGGGGGGGGGFFFGGGGEFEGGFEEGEFGFGFGGGGGGGGGGGGGGFGGGGGCFGGGGGGGCGGGGDEFGGGGF8FGGGGGF?FGGGGCCFGGGGGGDGGGGFGG6FFF5CCC8/9FFGFFGGGEF7FDD@G?FFCFFGF:BB<?D2:?C*9@3,4?:?<45)
@M02542:52:000000000-J9N43:1:1101:10763:3447 1:N:0:GTGAAA
GTAGTCCATGCCGTAAACGATGTCTACTAGCTGTTCGTGTCCTTGTGATGTGAGTAGCGCAGCTAACGCACTAAGTAGACCGCCTGGGGAGTACGGTCGCAAGATTAAAACTCAAATGAATTGACGGGGGCCCGCACAAGCGGTGGAGCATGTGGTTTAATTCGACGCAACGCGAAGAACCTTACCTACTCTTGACATCTACGGAAGACTGCAGAGATGCGGTTGTGCCTTCGGGAACCGTAAGACAGGTGCTGCATGGCTGTCGTCAGCTCGT
+
GGGGGGGGGGGGCF;CFFGGGGGGGGGGGGGGGGGGGGGGGFGGGGGGGGGGGGGGGGGGGGGGGGGGGGDEGGFGGGGGGGGGGGGGGGGGGGGGGGGGGGGGGCFFGGFFGGFGGGGGGGFFGGEGGGGGGGGGGGGGGGGGGGGGGGGFFGGGGGGGGGGGGGDGGCEGGGGGGGGGGGGGGGGGGFGGGGGGGGGGGFGDEGEFGGGGGFFGGGGGGCCGGGGG7CAFGGGFFGGGEFDFF?+5;D6:FFF?BFF69C9FF?<?F?:<7.
@M02542:52:000000000-J9N43:1:1101:12906:3453 2:N:0:GTGAAA
GTAGTCCACGCCGTAAACGATGATTGCTAGACGTCGGGAACGACAGTTTTCGGTGTCGCAGCTAACGCATTAAGCAATCCGCCTGGGGAGTACGGTCGCAAGATTAAAACTCAAAGGAATTGACGGGGGCCCGCACAAGCGGTGGAGTATGTGGTTTAATTCGACGCAACGCGAAAGCCCTTACCAGCTCTTGACATGTTGACTAGGGGGTCTAGAGATAGACTTCTTCGGTTCGGCCGGGTCCAACACAGGTGCTGCATGGCTTTCGTCAGCG
+
GGGGGGEDGGGGGGGGGGGGGGGDDEGGFEEGGFGGGG>FEFGGGGGGFFGGGGCFDFGG:CFFFGCEFGEGFFFGGFGGGGD:FGGGD@CD;F>F=EGGG@@FGGGGGGGGGGGGFF8DFC8>=EGEEGGGGDEGECC8CC8EE4F=CFFCGGGGGGGGFCEFDDCD)2:<>DBE3)0>?:9DF7+5*0@??2044)969))2*)/:5<2(*<E*,*:9A*1792474?:60)-9011C3,/*443733F482:7-)(-<:2,/*/877))))
@M02542:52:000000000-J9N43:1:1101:15064:3460 1:N:0:GTGAAA
GTAGTCCACGCCGTCAACGATGAGAACTAGTTATTGGGGGTATTGACTCCCTCAGTGACGCAGCTAACGCATTAAGTTCTCCGCCTGGGGAGTACGGCCGCAAGGCTAAAACTCAAAACAATTGACGGGGGCCCGCACAAGCGGTGGATTATGTGGTTTAATTCGAAGCAACGCGCAGAACCTTACCTAGGCTCGAACTCCTCAGAATTCGACGTAATGGTTGAAGTGCCCGCAAGGGAATTGAGTGAGAGGTGCTGCATGGCTGTCGTCAGCC
+
GGGGGGGGGGGGGG+FFGGGGGGGGGGGGGGGGGGGGGGGGGGGGGGGGGGGGGGGGGGGGGGGGGGGGGGGGGGGGGGGGGGGGGGGGGGGGGGGGGGGGGGGGGGGGGGGGGGGGGGGGGGGGGGGGGGGGGGGGGGGGGGGFGGGGGGGGGGGGGGGGGGGGGGGGGGGGGGGGGGGGGGGGGGGGGGGGGGGGGGGGFGGGGGGGGGGGGGGGGGGGGGGGGGGGGFFGGGFFG4<FFGFFDGGFGGFFBBAFFBBGFGFC:?BFFBFF4
@M02542:52:000000000-J9N43:1:1101:18006:3461 1:N:0:GTGAAA
GTAGTCCACGCCGTAAACGATGTCTACTAGCTGTTCGTGTCCTTGTGATGTGAGTAGCGCAGCTAACGCACTAATTAGACCGCCTGGGGAGTACGGTCGCAAGATTAAAACTCAAATGAATTGACGGGGGCCCGCACAAGCGGTGGAGCATGTGGTTTAATTCGACGCAACGCGAAGAACCTTACCTACTCTTGACATCTACGGAAGACTGCAGAGATGCGGTTGTGCCTTCGGGAACCGTAAGACAGGTGCTGCATGGCTGTCGTCAGCTCGT
+
GGGGGGGGGGGGGGGGGGGGGGGGGGGGGGGGGGGGGGGGGGFGGGGGGGGGGGGGFFFGGGGGGEFFGGEGGGFDGGGFGGGGGGGGGGGGGFFGGGGGGGGGGGGGGGGGGGGGGGGGGGGGGGGGGGDEGGGGGGGGGGGCFGCFFCFGGGGFFGGFGFGGGGGGGGGEGGGGGGGGGGGGGGGGGFGGGFGGGGGGGFGG=CEFGGGGGGGGGFFGGGGGGGDGGGFFGGGDF=DGFFGFB??D@C6:FFFFFBF<CCD9F1<??347>)
@M02542:52:000000000-J9N43:1:1101:18592:3486 2:N:0:GTGAAA
GCAGTCCACGCCCTAAACGATGTCAACTGGTTGTTGGGTCTTCACTGACTCAGTAACGAAGCTAACGCGTGAAGTTGACCGCCTGGGGAGTACGGCCGCAAGGTTGAAACTCAAAGGAATTGACGGGGACCCGCACAAGCGGTGGATGATGTGGTTTAATTCGATGCAACGCGAAAAACCTTACCCACCTTTGACATGTACGGAATCCTTTAGAGATAGAGGAGTGCCCGAAATAGAGCCGTAACACAGGTTCTTCCTGGCCGTTGTCCGCCCG
+
GGFFFGFGGGGFGE,CFGGGFFGGEFGFGGGGGGGGGG@CFGGGGGGGG,<FBFGGGEGGGGGGGGGGDFFCDGGG9FGGGGGCGGGGEGGFGGEDGGGGGGGFFGGDFFGGCGGGGGGCECGGDGEEDFEGGG>EEGGGGGGDD*>CFF?E<9<CCFC1=,=BF+57AFGCDDBE>45>FAFGFFGEGFFFFAFFFFFFFF>5BF488*))+039<>C26))).()*.3(03))6<4:C),9C:90)(.*1)5-))))80(((**0/173)07
@M02542:52:000000000-J9N43:1:1101:11236:3556 1:N:0:GTGAAA
GTAGTCCACGCTGTAAACGGTGGGTACTAGGTGTGGGGTCCATTCCACGGGTTCCGTGCCGTAGCTAACGCTTTAAGTACCCCGCCTGGGGAGTACGGCCGCAAGGCTAAAACTCAAAGGAATTGACGGGGCCCCGCACAAGCGGCGGAGCATGCGGATTAATTCGATGCAACGCGTAGAACCTTACCTGGGTTTGACATGGATCGGGAGTGCTCAGAGATGGGTGTGACTCTTTTGGGGTCGGTTCACAGGTGGTGCATGGCTGTCGTCAGCT
+
FCEFFGGGGGGGGGFGGFFEGGEGGGGGFFEGFGFG7@FGFEFAFGGGGDDFEF8CGGEDFGGCGGFGGD:FGGGGFGGFFGFECFGGGGGGDFFFFEG7FGFCFCG@DFGFGGGGGEGCF8=FAFGCF7CFCBFCC::FFGFFGGGG7*CFGDGGGCECCFGGGFFFGCFCCEECCEEGFGGFGF6+0<8:;EEGECGGF?CEGGCCGCEF?::CFGCF??FGG59C*:.=FG>F*>CG5BG>B:=CFFGFFB66:A?FGCC<CBFB:?:@4*
@M02542:52:000000000-J9N43:1:1101:25737:3572 1:N:0:GTGAAA
GTAGTCCATGCCGTAAACGTTGGGAACTAGATGTAGGGCCTGTTCCACGGGTTCTGTGTCGTAGCTAACGCATTAAGTTCCCCGCCTGGGGAGTACGGCCGCAAGGCTAAAACTCAAAGGAATTGACGGGGGCCCGCACAAGCGGCGGAGCATGCGGATGAATTCGATGCAACGCGAAGAACCTTACCAAGGCTTGACATATAGAAGAACACTGTAGAGATACAGGACTCTTTGGACACTTCTATACAGGTGGTGCATGGTTGTCGTCAGCTCG
+
GFFFFGGGGGGFGGGGFFGCF,E+,C9CFGGGFFFGCCFEGGGGGGCFDFECCCEGCFFGGG,=FGFEFFCGGGGGEGGGGFECFGGGD=FEC@FF7+@>FCGGC=FCCDEGCEGGFCCFCFCDFGG@FCEEG@FEC<FGGF,1*=C@@CFFCFEFG<>*A7@7C>:::;E+<8EC>EGEFGGGGFFC@FGCFGG=FC0?9=F?CGFGFEGGGFCFEF9CCFFGGGGF7FDFCEFFFCFGFFGFFBG7?F:>5:BFFAFFGGDDGBB20:>*))
@M02542:52:000000000-J9N43:1:1101:10775:3645 2:N:0:GTGAAA
GTAGTCCACGCCGTAAACGATGTCTACTAGCTGTTCGTGTCCTTGTGATGTGAGTAGCGCAGCTAACGCACTAAGTAGACCGCCTGGGGAGTACGGTCGCAAGATTAAAACTCAAATGAATTGACGGGGGCCCGCACAAGCGGTGGAGCATGTGGTTTAATTCGACGCAACGCGAAGAACCTTACCTACTCTTGACATCTACGGAAGACTGCAGAGATGCGGTTGTGCCTTCGGGAACCGTAAGGCAGGTGCTGGATGGCTGTCGGTAGCTCGG
+
GGGGGGGGGGGGGGGEGGGGGFGGGGGGGGGGGGGGGGCFGGGGGGFFGGFGGGGGGGGGG=CFDEFEGGGGGDFGGGGGGGGGGGGGGGGGGGGGGGEGGGGGGFDFGGGCFGGGFCEC9FGGGGGCCFGGDEE*=FGG@>E>5CC5ACCFGGGGF8CFFG<FCGECA>EC:9>)7>?FFFFFCFGFD4?7@BF6<AFAFFFG>>5E?DD0+0+>(02)()0<243D)6<.(539>??GG?C7,8?:9164.)((-)-2((,)1)))0)0=))
@M02542:52:000000000-J9N43:1:1101:5968:3671 2:N:0:GTGACA
GTAGTCCACGCCGTAAACGATGTCTACTAGCTGTTCGTGTCCTTGTGATGTGAGTAGCGCAGCTAACGCACTAAGTAGACCGCCTGGGGAGTACGGTCGCAAGATTAAAACTCAAATGAATTGACGGGGGCCCGCACAAGCGGTGGAGCCTGTGGTTTAATTCGACGCCATGTGAAGAACCTTACCTACTCTTGACATCTACGGATGACTGCAGAGATGCGGTTGTGACTTCGGGAACCGTAAGAACGGTTCTGGATGGCTGTCGTCAGCCGGG
+
GGFC;FFGGGG<FGG@DF@CG@CDFFF<FG@,CE<FGB89CF,EC9CFC,E<@FEE<FFECCFGGGGGG+7+AE?F<BFFEFEC:DC=::FFE,BBB@FE7FB,E=9E@;B@FCF,9,@FFG99+3C+@+@>>EEGGD>>FGC>C**4A*=,<CGFFG411>B?CG=)):*0+168+;6FF@4CC*2;FF;+13*/)4*)*)4*)))3*067E+07(**),.0>><B7<-691:;(,4?CD2*9<)()--)0)-))-)4(.33,**...)))00
@M02542:52:000000000-J9N43:1:1101:24397:3682 2:N:0:GTGAAA
GTAGTCCACGCCGTAAACGATGTCTACTAGATGTTCGTGGTCTTGTACTGTGAGTAGCGCAGCTAACGCACTAAGTAGACCGCCTGGGGAGTACGGTCGCAAGATTAAAACTCAAATGAATTGACGGGGGCCCGCACAAGCGGTGGAGCATGTGGGTTAATTCTACGCAACGCGAAGAACCTTACCTACTCCTGACAACTAGCGAAGATTTTAGAGATACGATTGACCCTTCGGGAACCCTAAAACAGGTTCATGATGGCTGTCGCGAGCCCGG
+
GFG9CFGGGGG8FGGFFCCFG@FE<E@EFGAF<FGFC6<,9CFEGFC9CFGFCFFAAF7B@:FGFGGGGGC=FEBF9?EF?:B7F7+ABBFFGEGEGCF>4:>AF=FGGF>=FCD9DA==;D?F=88=CFC8CEGGE7,;D8C**:*,,*44,1,*=E<+;@?+=DF5555<))6)8.<57:=:C4<@F6?)73*9<))5))4)00)29?))2*+9-*262)7),))*(.(3()371((79:C*4>1?(47*)))))-418B:./1).)05)0)
@M02542:52:000000000-J9N43:1:1101:25708:3742 1:N:0:GTGAAA
GTAGTCCATGCCGTAAACGATGAGTGTTCGCCCTTGGTCTACGCGGATCAGGGGCCCAGCTAACGCGTGAAACACTCCGCCTGGGGAGTACGGTCGCAAGACCGAAACTCAAAGGAATTGACGGGGGCCTGCACAAGCGGTGGAGCATGTGGTTTAATTCGACGCAACGCGAAGAACCTTACCCAGTTTTGACATGGCCGGGAAAGCCTCTGGAAACAGGGGCCCCTCTTCGGAGCTCGGTCACAGGTGCTGCATGGCTGTCGTCAGCTCGTGT
+
GGGGGGGGGGGGGEGGGGGGGGGFFGGGGGGGGGGGGGGGGGGGGGGGGGGGGGGGGGGGGGGGGGGGGGGGGGGGGGGGGGGG7CFGGGGECFGGGGGGGGGGGGDGGFGGDFGFGGGGGGGGDFGGGGGFCGGGCFGGGEGGGGGFGGGGGFGGGGGGCFGGGGGGGGGGGGGGGGCFEC?EGFACGGFGGGGGGGGGGFEGGGCGFGGGGGGGGGCCEDGEGGGGFG>:DDDEFDDDFFD>?>GG:CD>=0)).43:9FGFG:::<>B>>)
@M02542:52:000000000-J9N43:1:1101:14064:3753 2:N:0:GTGAAA
GTAGTCCACGCCCTAAACGATGTCAACTGGTTGTTGGGTCTCTTCTGACTCAGTAACGAAGCTAACGCGTGAAGTTGACCGCCTGGGGAGTACGGCCGCAAGGTTGAAACTCAAAGGAATTGACGGGGACCCGCACAAGCGGTGGATGATGTGGTTTAATTCGATGCAACGCGAAAAACCTTACCCACCTTTGACATGTACGGAAGTTGCCAGAGATGGCTTCGTGCTCGAAAGAGAGCCGTAACACAGGTGCTGCGTGGCTGTCGTCAGCGCG
+
GGGGGGGGGGEGGGGFGGGGGGGGGGGGGGFGGFGGGGGGCGGGGGGGGGGGGGGGG@F:EGGGGGGGGGGGGGGGGGGFGGGGGGGGGEFGGGGGGGGGGG@FACFGGGGFGGGGGGGFGGGGGGDCE@EEGGCCGGGGGG>EGDDFE<FFFGGGFGGGFGGGFGGCAAEGEGFF3=;>FFFGGGGE5:F4=AFF<2=<F11D>:FFFDF>FF5F2770(5?BB3?/6<>?8D?77<B492CC:24@?0*08<43(,4;F?1,2/.)05))07
@M02542:52:000000000-J9N43:1:1101:6599:3754 2:N:0:GTGAAA
GTAGTCCACGCCGTAAACGATGTCTACTAGCTGTTCGTGTCCTTGTGATGTGAGTAGCGCAGCTAACGCACTAAGTAGACCGCCTGGGGAGTACGGTCGCAAGATTAAAACTCAAATGAATTGACGGGGGCCCGCACAAGCGGTGGAGCATGTGGTTTAATTCGACGCAACGCGAAGAACCTTACCTACTCTTGACATCTACGGAAGCACGCAGAGATGCGGTTTTGCCTTCGGGAACCGTAAGACAGGTTCTGCCTGGCTGTTGGTCTGCTGG
+
GGGFGFGFGEFGGGGGGGGGGGGGGGGGGGGGGGGFGGGGGGGFFGGGGGGGGGGGGGGGGGGGGGGD:FGGGGGGGFGGGCFGGGGGC:FFGGGGFGCFGC:DFCFGGGGGGGFGGGGGGGFDGEGE@C68@CGGGDGGGGGGGGGEFGGF97CEDGGFFG,/7?ECDFEDB<;3>@FF@BFC6>ABC?@FFFFFBFFFFB?D@DE*)0((1/:)4?C24BD5(,4=A>A<<36(((4)*-3*).4)1.9/4)4)))-.11()**)*/)**))
@M02542:52:000000000-J9N43:1:1101:21885:3778 1:N:0:GTGAAA
GTAGTCCACGCCGTAAACGATGTCTACTAGCTGTTCGTGTCCTTGTGATGTGAGTAGCGCAGCTAACGCACTAAGTAGACCGCCTGGGGAGTACGGTCGCAAGATTAAAACTCAAATGAATTGACGGGGGCCCGCACAAGCGGTGGAGCATGTGGTTTAATTCGACGCAACGCGAAGAACCTTACCTACTCTTGACATCTACGGAAGACTGCAGAGATGCGGTTGTGCCTTCGGGAACCGTAAGACAGGTGCTGCGTGGCTGTCGTCAGCTCGG
+
GGGGGGGGGGGGGGGGGGGGGGGGGGGGGGGGGGGGGGGGGGGGGGGGGGGGGGGGGGGGGGGGGGGGGGGGGGGGGGGGGGGGGGGGGGGGGGGGGGGGGGGGGGGGGGGGGGGGGGGGGGGGGGGGGGGGGGGGGGGGGGGGGGGGGGGGGGGGGGGGGGGGGGGGGGGGGGGGGGGGGGGGGGGGGGGGGGGGGGGGGFGGGGGGGGGGGGGGGGGGGEGGGGGGFGFFGGGFFGGGFFGBFFGGFG6:FFFBFFFFGCDF32<?FF<6>)
@M02542:52:000000000-J9N43:1:1101:25941:3787 1:N:0:GTGAAA
GTAGTCCACGCCGTAAACGATGAGTGCTAAGTGTTAGAGGGTTTCCGCCCTTTAGTGCTGCAGCAAACGCATTAAGCACTCCGCCTGGGGAGTACGGTCGCAAGACTGAAACTCAAAGGAATTGACGGGGGCCCGCACAAGCGGTGGAGCATGTGGTTTAATTCGAAGCAACGCGAAGAACCTTACCAGGTCTTGACATCCTTATGACCTCCCTAGAGATAGGGATTTCCCTTCGGGGACATAAGTGACAGGTGGTGCATGGTTGTCGTCAGCC
+
GGGFFGGGGGGGBFDFFFFEGFGF<FDFGFGGGGFFFFFGGEEEFGGGGGGGGGFFFGGGGGG?EF<@CG:FCEFGGGGFGGGGCEDGDFGCGGGEEGEFCGGGCFFGEFGGDGGCFGC,DFG<?F73CFCFFGGEGDGG7:FBFEEGGGFCFFCC<FGGGC@FFCGGGGGGGGGG>CEFGGFGCGFCFEFGGGGCGFGGGFGFGGG7C:ECGCGD<FGFEFCFFFGGCGFFGFGFFCCGFFG>FFD>FF*8=??BFAF>FFGFG<A?F:?>F)
@M02542:52:000000000-J9N43:1:1101:22128:3806 1:N:0:GTGAAA
GTAGTCCACGCCGTAAACGATGTCTACTAGCTGTTCGTGTCCTTGTGATGTGAGTAGCGCAGCTAACGCATTAAGTAGACCGCCTGGGGAGTACGGTCGCAAGATTAAAACTCAAATGAATTGACGGGGGCCCGCACAAGCGGTGGAGCATGTGGTTTAATTCGACGCAACGCGAAGAACCTTACCTACTCTTGACATCTACGGAAGACTGCAGAGGTGCGGTTGTGCCTTCGGGAACCGTAAGACAGGTGCTGCATGGCTGTCGTCAGCTCGG
+
GGGGGGGGGGGGGGGGGGDGGGGGGGGGGGGGGGGGGGGGGGGGGGGGGGGGGGGGGGGGGGGGGGGGGFGGGGGGGGGGFGGGGGGGGGGGGGGGGGGGGGGGDGGGGGGFGGFGGGGGGGGGGGGGGGGG@FDGCGGGGGDGGGFGFGFGGGGGGGGGFGGFFGFGGGGGGCEGGGGFFGE9EGGGGGGGGGGGGGFGGFFGGDG8DEGFGGGGGGGGGGGGGGGGGGF@CEDDF=5>DFDFF?CF@FGFF<2(-63:<D5@G01?F?FF@)
@M02542:52:000000000-J9N43:1:1101:20857:3826 1:N:0:GTGAAA
GTAGTCCACGCCGTAAACGATGTCTACTAGCTGTTCGTGTCCTTGTGATGTGAGTAGCGCAGCTAACGCACTAAGTAGACCGCCTGGGGAGTACGGTCGCAAGATTAAAACTCAAATGAATTGACGGGGGCCCGCACAAGCGGTGGAGCATGTGGTTTAATTCGACGCAACGCGAAGAACCTTACCTACTCTTGACATCTACGGAAGACTGCAGAGATGCGGTTGTGCCTTCGGGAACCGTAAGACAGGTGCTGCATGGCTGTCGTCAGCTCGT
+
GGGGGGGGGGGGGGFGGGGGGGGGGGGGGGGGGGGGGGGGGGGGGGGGGGGGGGGGGGGGGGGGGGGGGGGGGGGGGGGGFFDGGGGGGBFGGGGGGGGGGGGGGGGGGCDFGGGGGGGGGGGGGGGGGGGGGGGGGGGGGGGGGGGGGGGG;EFGGGGGGGGGGGGGGGGGGGGGGGGGGGGGGGGGGCGFGGGGGGGGGFGGGGGGGGGGGGGGFGGFGGEEGGGGF=AFGEGFF5CDBFG:BFFGFGGFFF?>24<BGGG@G?BFFFFFB)
@M02542:52:000000000-J9N43:1:1101:8819:3885 1:N:0:GTGAAA
GTAGTCCACGCCCTAAACGATGTCGACTAGGTGTTCGGTGAGGAGACTCATTGAGTACCGCAGCTAACGCGTGAAGTCGACCGCCTGGGGAGTACGGTCGCAAGATTAAAACTCAAAGGAATTGACGGGGACCCGCACAAGCGGTGGATGATGTGGATTAATTCGATGCAACGCGAAAAACCTTACCTACCCTTGACATGTACGGAACCCTGCTGAGAGGTGGGGGTGCTCGAAAGAGAGCCGTAACACAGGTGCTGCATGGCTGTCGTCAGCC
+
GGGGGGGGGGGGGGDGGGGGGGGGGGGGGGGGGGGGGGGGGGGGGGGGGGGGGGGGGGGGGGGGGGGGGGGGGGGGGGGGGGGGGGGGGGGGGGGGGGGGGGGGGGGGGGGGGGGGGGGFGGGGGGGGGGGGGGGGGGGGGGGGCGGGGGGGGGGGGGEGGGGGGGGGGGGGGGGGGGGGGGGGGGGGGGGGGGGGGGGGGFGGGGGGGGGGGGGFGGDGGGGGGGGGGGFFGGGFFGGGFFGFFFEGFGGBFFFFF??>GDFFGFF?FFFFF)
@M02542:52:000000000-J9N43:1:1101:24312:3918 1:N:0:GTGAAA
GTAGTCCACGCCGTAAACGATGTCTACTAGCTGTTCGTGGTCTTGTACTGTGAGTAGCGCAGCTAACGCACTAAGTAGACCGCCTGGGGAGTACGGTCGCAAGATTAAAACTCAAATGAATTGACGGGGGCCCGCACAAGCGGTGGAGCATGTGGTTTAATTCGACGCAACGCGAAGAACCTTACCTACTCTTGACATCTAGCGAAGATTGTAGAGATACGATTGTGCCTTCGGGAACGCTAAGACAGGTTCTGCATGGCTGTCGTCAGCTCGT
+
CFGGGGGGGGGGGGGGGGGGGGGGGGGGGGGGGCFGGGGGFGGGGGGGGG9FCFGGFGGDGGGGGFFEGGGFGGGCFGGGGGGGGGGGGGEFFGGGFEGGGGGGFFGGGGFGGGGGGGGGFGGGGD>FGGGGEGGGGGGFFEG::FFFGFGF@FGGGGCGDFFF@FGDGEEGGGEGGGGCGGFG6CEEGFGGGGGGGGGFFFFDEDECCED@@CG?FFGG=C5ECCGFGC4=CCDB5:C5BBG0=>GGFC*)99<>BBF47DFFF624:?<6@)
@M02542:52:000000000-J9N43:1:1101:18099:3947 2:N:0:GTGAAA
GTAGTCCACGCTGTAAACGATGGATACTAGCTGTTGGGGGCAACTTCAGTGGCTAAGCGAAAGTGATAAGTATCCCACCTGGGGAGTACGTTCGCAAGAATGAAACTCAAAGGAATTGACGGGAGCCCGCACAAGCGGTGGAGCATGTGGTTTAATTCGATGATACGCGAGGAACCTTACCAAGGCTTAAATGTAGATTGACAGGTTTGGAAACAGACTTTTCTTCGGACAATTTACAAGGTTCTGCATGGTTGTCGTCAGCTCGTGCCGTG
+
GGEGGGFGGGGGGG9FGGGGGGGGGGGGGGGGGGGGGGGECGGGGFGGGAFGGGGGGGGGCGGFGGGGGGGGGG,EEGGGGGGGCFG?FGGGFDGGGGGGGGGGGGGGGFGGGDFGF9EEEEGGGGGGGGDGGCDFGGC+@FGGGFGGFCFGGFFFG;7EFGAC7:CD*@*<4?@F6FFFFFFGFFG;6A6FFEFF<58@=C;FFFFFFGFCG?FF@G646@FF9A0D:99??FFFA24C54*;2))7>AFFA88>11:06:44CC@))))0
@M02542:52:000000000-J9N43:1:1101:11227:3955 2:N:0:GTGAAA
GTAGTCCACGCCCTAAACGATGTCAACTGGTTGTTGGGTCTCTTCTGACTCAGTAACGAAGCTAACGCGTGAAGTTGACCGCCTGGGGAGTACGGCCGCAAGGTTGAAACTCAAAGGAATTGACGGGGACCCGCACAAGCGGTGGATGATGTGGTTTAATTCGATGCAACGCGAAAAACCTTACCCACCTTTGACATGTACGGAAGTTGCCAGAGATGGCTTCGTGCTCGAAAGAGAGCCGTAACACAGGTGCTGCATGGCTGTCGTCAGCTCG
+
GGGGGGGGGGGGGGGGGGGGGGGGGGGGGGGGGGGG8CBFDDFGGGGGGGGGFGGGGGGGGGGGGGGDGGGGGGGGGGGGGGGGGGFGCFGGGGGGGGDFGGGGG?,FFGFFF8DFGGGGGGFF6CGGGCEDCGGGGFFGGGGDGGFGGGGGGFBEGGGC8BFC9CDFFFGGFDFADFEDFAAFG4CAD>F?=98?A?FFF?0557<CFGFA8AE5<GF0:8?58:<76:;1337??6(2C:DD14?><:?)5)).3:A?32((27>:))/*).
@M02542:52:000000000-J9N43:1:1101:19431:3970 2:N:0:GTGAAA
GTAGTCCACGCCGTAAACGATGGATACTAGCTGTTCGGAGCAATCTGAGTGGCTAAGCGAAAGTGATAAGTATCCCACCTGGGGAGTACGCACGCAAGTGTGAAACTCAAAGGAATTGACGGGGGCCCGCACAAGCGGTGGAGCATGTGGTTTAATTCGATGATACGCGAGGAACCTTACCAAGGCTTAAATGTAGATTGACAGGACTGGAAACAGTTTTTTCTTCGGACAATTTACAAGGGTCTGCATGGTTTTCGTCAGCCCGTGCCGGTGG
+
GGGCFGGGGGGGGGFCGGGGGGGGGGGGGGGGGGGGGGGDGFGGFGGGGGGGGGGGGGGGGGGGGGGFFFFGGGGGGGGGGGGGGGGGGGGDEGDEGGFFGGGGGGGGGGGGGGGGGGGGGGGC>EEDGGGDGGFGGGCGGFGCGGGGGGGFGGGGGGGGFGGGGGFGEEEGBG@FFFFFFCADFFFFGFFFF>F9.)18FAA*<>F67C(5F**))0*::@FBF-8C413(4=464<<CD(**(4:8))096((-13,440,(//))0)).)7
@M02542:52:000000000-J9N43:1:1101:11506:3983 2:N:0:GTGAAA
GTAGTCCACGCCGTAAACGATGTCTACTAGCTGTTCGTGTCCTTGTGATGTGAGTAGCGCAGCTAACGCACTAAGTAGACCGCCTGGGGAGTACGGTCGCAAGATTAAAACTCAAATGAATTGACGGGAGCCCGCACAAGCGGTGGAGCATGTGGTTTAATTCGACGCAACGCGAAGAACCTTACCTACTCTTGACATCTACGGAAGACTGCAGAGATGCGGTTGTGCCTTCGGGAACCGTAAAACAGGTGCTGCATGGCTGTTGTCAGCTCGG
+
GGGGGGGGGGGGGGGGGGGGGGGGGGGGGGGGGGGGGGGGGGGGGGGGGGGGGGGGGGGGGGGGGGGCGGDGGGGGGGGGGGGGGGGGGGEGGGGGGGGGGGGGFFFFGGGGGGGGGFGGGGGGGGDG7CEGGGGDEGGGGDCEEDDFGGGGGGGDFFGGFFFGGC=DFEGGFGFB>FFFFFFGGGGFG?:B?2=4):9<FDFG5@)A?F?7F6+)3:746BDEF??FAFA7(3941<:GG?3*.8058A9)).<0).(.(,()09@*00*05)
@M02542:52:000000000-J9N43:1:1101:25595:4053 1:N:0:GTGAAA
GTAGTCCACGCCGTAAACGATGTCTACTAGCTGTTCGTGTCCTTGTGATGTGAGTAGCGCAGCTAACGCACTAAGTAGACCGCCTGGGGAGTACGGTCGCAAGATTAAAACTCAAATGAATTGACGGGGGCCCGCACAAGCGGTGGCGCATGTGGTTTAATTCGACGCAACGCGAAGAACCTTACCTACTCTTGACATCTACGGAAGACTGCAGATATGCGGTTGTGCCTTCGGGAACCGTAAGACAGGTGCTGCATGGCTGTCGTCAGCTCGT
+
GGCEEGGGGGGGGGGGFFFGGGGFGGGGGGGGGGGGGGFGGGGGGGGGGGGGGGGGGGGGGEGGDGGGGGGGGGGGGGGGGGEGGGGCFEGGGGGGGGGGGGGGGGGGGGGGGGGGGGFFGGGGGGFCGGGGEFGEEGGGGEGCCG,4CCFGGGGF>FGGGGGGFGGGGGGGG>E5?EGGGGGGGCGGGGGGGGDGGGGGGFG=EGGGGGGGGGGGG?C?EGGCEGGGGGFFGGG>EGGGFFGFFBGGFFC?*<B:2436CC79*8?B??AFD.
@M02542:52:000000000-J9N43:1:1101:17389:4064 1:N:0:GTGAAA
TAGTCCACGCTGTAAACGATGGATACTAGCTGTTGGGGGCAACTTCAGTGGCTAAGCGAAAGTGATAAGTATCCCACCTGGGGAGTACGTTCGCAAGAATGAAACTCAAAGGAATTGACGGGGGCCCGCACAAGCGGTGGAGCATGTGTTTTAATTCGATGATACGCGAGGAACCTTACCAAGGCTTAAATGTAGATTGACAGGTTTGGAAACAGACTTTTCTTCGGACAATTTACAAGGTGCTGCATGGTTGTCGTCAGCTCGTGCCGTGAGG
+
GGGGGGGGGGGGCFGGGGFGGGGG,FGGCFFEFGGGGFDGGGGGGGCGGGGGGGGGGGGGGGGGGCFGFFGGGCF<FFGGGGGGGGGGGGGGGGGGGGGGGGGGGFFGGGGGGGGGGGGGG7CFGCCGGGGGECBFGF:FCFCGGGEDFCG:FGGGGGGGGGGGFFGGCE5FFBF>9CFFFGFGFEGFGGG?9<EF7CFGGFG5<9CE<EEFFEFGGGGGFGGDCCD5DD?FGGGFFGGGFFCBFFGGFFGA5-.28:1647>B5?B0>?2>35
@M02542:52:000000000-J9N43:1:1101:17903:4109 1:N:0:GTGAAA
GTAGTCCACGCCGTAAACGATGTCTACTAGCTGTTCGTGTCCTTGTGATGTGAGTAGCGCAGCTAACGCACTAAGTAGACCGCCTGGGGAGTACGGTCGCAAGATTAAAACTCAAATGAATTGACGGGGGCCCGCACAAGCGGTGGAGCATGTGGTTTAATTCGACGCAACGCGAAGAACCTTACCTACTCTTGACATCTACGGAAGACTGCAGAGATGCGGTTGTGCCTTCGGGAACCGTAAGACAGGTGCTGCATGGCTGTCGTCAGCTCGG
+
GGGGGGGGGGGGGGGGGFGGGGGGGGGGGGGGGGGGGGGGGGGGGGGGGGGGGGGGGGGGGGGGGEEFGGGGGGFGGGGGGGGGGGGGGGGGGGGGGGGGGGGGGGGGGFFGGGGGGGGGGGGGGGGGGGGGGGGGGGGGGGGGGGGGGFGGGGGGGGGGGGGGGGGGGEGFGGGGGGGGGGGGGDFFFFGGGGGGGGGGDFGEGGGGGGGGGGFFGGCFGGCEGGGGGDBFGGGFFGFDEFGFF?CFFGGFFFFF>A?:CCCFGB6??:DFF)
@M02542:52:000000000-J9N43:1:1101:15947:4116 2:N:0:GTGAAA
GTAGTCCACGCTGTAAACGATGAGTGCTAGTTGTTGGGAAGTTTACTTCTCAGTGACGCAGCTAACGCGTTAAGCACTCCGCCTGGGGAGTACGGTCGCAAGATTAAAACTCAAAGGAATTGACGGGGGCCCGCACAAGCGGTGGAGCATGTGGTTTAATTCGAAGCAACGCGAAGAACCTTACCGGCCCTTGACATGGGTGTCGCGAGATCCAGAGACGGAACTCTTCAGTTCGGCTGGACCCCCCCCAGGTGCTGCATGGCTGTCGTCAGCC
+
GGGGGGGGGGGGGGGAFGGGGGGGGGGGGGFGGGGGGGGGGGGGGGGGGFFGGGGGGGGGGGGGGGGGGGGGCGFGGEGGGGGGGGFEDGGGGDGGGGGG7FCGFGGCFGGGGGGFFGFGGGGCDGDEGFEDGGGGEFCCEGGGEGGGGFFGGGEF88DEFFF@:DGGFFEDBGF32;A>52BGFGGBGEFFFA4B2)8:6(-2))585913:6E6(*28?:)0..4:<2)6</2>;(1D*(*1(-()-35))(.)625:4(.(17*5@F:36)
@M02542:52:000000000-J9N43:1:1101:24888:4129 2:N:0:GTGAAA
GTAGTCCACGCCCTAAACGATGTCAACTAGTTGTTGGGGATTTACTTCCTTGGTAACGTAGCTAACGCGTGAAGTTGACCGCCTGGGGAGTACGGCCGCAAGGTTAAAACTCAAAGGAATTGACGGGGACCCGCACAAGCGGTGGATGATGTGGATTAATTCGATGCAACGCGAAAAACCTTACCTACCCTTGACATGGCAGGAACTTTCCAGAGATGGATTGGTGCCCGAAAGAGAACCTGCACACAGGTGCGGCAGGGCTGTCGTTAGCCTG
+
GGGFGGGGGGGGGGGGGGGEGGGGFGGG8EFGGFFGGGE7FGGGGGFFGFFGGGGGGGGGGGGGGGGGGFFFFGGGFGGGGGGGGGDGGDEFGGG7FCG>EGGGGGGGGGGGGDFGGGFGGGF9CEGGG<EGEE@EEGGGGGGGGF?EFGF:EGGDFGCFFFGDFG5CFAECB5::5A5>=EFCGGFAGFFFF<4@<)<(7:3CF>/AFC<9:CFF)*6()174)-)*4:B;>F0??::**40C:4156:4/2(,((((-,(41**0))89)*)
@M02542:52:000000000-J9N43:1:1101:24101:4130 2:N:0:GTGAAA
GTAGTCCACGCCGTAAACGATGTCTACTAGCTGTTCGTGTCCTTGTGATGTGAGTAGCGCAGCTAACGCACTAAGTAGACCGCCTGGGGAGTACGGTCGCAAGATTAAAACTCAAATGAATTGACGGGGGCCCGCACAAGCGGTGGAGCATGTGGTTTAATTCGACGCAACGCGAAGAACCTTACCTACCCTTGACATCTACGGAAGACTGCAGAGCTGCGGTTGTGCCTTCGGGAACCGGAAGAAAGGTGCTGCATGGGTGGCGGTCGCCCGG
+
GGGFGGGGGGGGGGFGGGGGGGGCFGGGGFGGGGGGDGFEFGFGGGGCGGGGGGFGGGGD+@FGGGGGGGGGGGFGGGGGCCFGEFGGGGCBFGGGGGGGGGEGGGGGGGGDFGGCDGFGGGGGGGGFGGG>CG>8:F>FGGGGGDGGGECGFFGFGFF7BC;FDCED>BED>DFFEFFF>?FGGFFBC))*0(7?AAFA=4?DF5);)238E89)(2932B55(4:FA<5)4>>;(247)4C3((.0(3)0))48<),((,(()1)03)))))
@M02542:52:000000000-J9N43:1:1101:17909:4134 2:N:0:GTGAAA
GTAGTCCACGCCGTAAACGATGTCTACTAGCTGTTCGTGTCCTTGTGATGTGAGTAGCGCAGCTAACGCACTAAGTAGACCGCCTGGGGAGTACGGTCGCAAGATTAAAACTCAAATGAATTGACGGGGGCCCGCACAAGCGGTGGAGCATGTGGTTTAATTCGACGCAACGCGAAGAACCTTACCTACTCTTGACATCTACGGAAGACTGCAGAGATGCGGTTGTGCCTTCGGGAACCGTAAGACAGGTGCTGCATGGCTGTCGTCCGCTCGG
+
GG9FGGGGGGGGGG,CFGGGGGFGFGGGGDGGGGGGGGGGGGGGGGGGGGGGGGGGGGG@@CCFGGGGGGGGGGGCFF,EEFEFFGGGGCGGGDEGFGGGGGGGGGGGGGGD:FGGGCGFDGGGFGGGGDDE:ED5*5>FGGE>EGFG8EFGFCFGGGCCFC95CDEGEBEGEGBF>EF4@F?>DGFFF??F=>*9:AFF4>:DFEFG@7:BG@+08CFFF>EFFF?GFFF?BFFF18,CCFG<).()-.9))).():??:?:2>*0))).)7:
@M02542:52:000000000-J9N43:1:1101:20941:4173 2:N:0:GTGAAA
GTAGTCCACGCCCTAAACTATCTCAACTAGTTGTTGGGGGGGTTAAATCCCTTAGTAACGCAGCTACTCCGTGAAGTTGACCGCTTGGGGGGTACGGTCGCAAGATTAAAACTCAAAGGAATTGACGGGGGCCCGCACAACCGGTGGATGATGTGGTTTAATTCGCCGCATCGCGAAGAACCTTACCTACCTTTGCCTTCGACGGAAGACTGCCAATCTTCGCTTGGGCCTTCGGGAACCTATAGATAGGTGCTGCACGCATTCTGCCCGGCTG
+
@F+B,CEF,@@D+FC8C,6,<,,,;;,6CEGF,C6CE@+++5>*F,,<FF8F<8,CFC9<:EG*CF,,,8**48C,?:28<<C@7:1*=??*:>8*1;*28:8C*<+30<<E+9@<>9*;;@+3:<ECE**:C5*:*:?**1:*27//+2+3A?CE*A*28@+<5*7<:)*/01,3)0.)71>*:C6=*).**)10.)1))(-C)75*7*))**+)(**-..))-((*.,43,<(((3(**(00.))*.(*/.5<).((((-(.*2**.0)))0
@M02542:52:000000000-J9N43:1:1101:5271:4186 2:N:0:GTGAAA
GTAGTCCACGCCGTAAACGATGTCTACTAGCTGTTCGTGTCCTTGTGATGTGAGTAGCGCAGCTAACGCACTAAGTAGAACGCCTGGGGAGTACGGTCGCAAGATTAAAACTCAAATGAATTGACGGGGGCCCGCACAAGCGGTGGAGCATGTGGTTTAATTCGACGCAATTCGCATAACCTTACCTACTCTTGACATCTACGGAAGACTGCAGATAAGCGGTTGTGCCTTCGGGATACGTAAGACCGGTGTCGCATGGCTGTCGTCGGCTGCG
+
GGF<CF<FFCF8CF7FEFFC8CFFF<@EFGGGF@E@FFC6<CFFE@C@CEECA9FFFF:CFC@FFFE@FGEG@F8E??FAFEGD<7?FG:FF@?+C9B++FC:,4;FGGGF8?E,8==D;=C999+=+B7::BCGC*5@5,*>*1;*,6:??<:,==,;FF;C7=47>83**1:(0)0+0/7A7*8CAC*2;:)1)6>*6/)-*)))*0230<C9*-*:)4>E@B,(05-4,(0(4((.5=274))..((0.)(,,,42(4(,)*/.0)0))))
@M02542:52:000000000-J9N43:1:1101:19994:4261 1:N:0:GTGAAA
GTAGTCCACGCCGTAAACGATGTCTACTAGCTGTTCGTGGTCTTGTACTGTGAGTAGCGCAGCTAACGCACTAAGTAGACCGCCTGGGGAGTACGGTCGCAAGATTAAAACTCAAATGAATTGACGGGGGCCCGCACAAGCGGTGGAGCATGTGGTTTAATTCGACGCAACGCGAAGAACCTTACCTACTCTTGACATCTAGCGAAGACTGCAGAGATGCGGTTGTGCCTTCGGGAACGCTAAGACAGGTGCTGCATGGCTGTCGTCGGCTCGG
+
GG@FGGGGGGGGGGGGGGGGGGGGGGGGGGGGGGGGGGGGGGGGGGGGGGGGGGGGGGGGGGGGGGGGGGGGGGGGGGGGGGGGGGGGGGGGGGGGGGGGGGGGGGGGGEGGGGGGGGGGGGGGGGGGGGGGGGGGGGGGGGGGGGGGGGGGGGGGGGGGGGGGGGGGGGGGGGGGGGGGGGGGGGGGGGGGGGGGGGGGGFGGGGGGGGGGGGGGGGGGGGGGGGGGGGFFFGGFFGGGFFGFFBFGFGGFFFFFBFFFFDGFGFFF9;?5@3
@M02542:52:000000000-J9N43:1:1101:22379:4264 2:N:0:GTGAAA
GTAGTCCACGCCCTAAACGATGTCAACTGGTTGTTGGGTCTTCACTGACTCAGTAACGAAGCTAACGCGTGAAGTTGACCGCCTGGGGAGTACGGCCGCAAGGTTGAAACTCAAAGGAATTGACGGGGACCCGCACAAGCGGTGGATGATGTGGTTTAAGTCGATGCAACGCGAAAAACCTTACCCACCTTTGACATGTACGTAATCCTTTAGAGATAGAGGAGTGCTCGAAAGAGAGCCGTAACACTGGCGCTTCATGGCTGTCGTCAGCCCG
+
GGGGGGGGGGGGGGFADFFFGGGGGGGGFGGGGGGGGGCFFFGGGGGGGGGGGGGGGGGGCGGGGGGGGGGGGGGGGGFGGGGGGFGGGGGGGGGGCEGCFGGFGGGFGGGGGGGGGGGGGFGGGG6:EFDEGGDGGGGGGE5CEF9EGGGGGGGGDF+,=BEECF=CFFGGFDF3845>FA47FDGEG47*=>FFFBFFF?0=:)*3*?4<EFG*:CDAA5)),4<DF1(.()3(:?BFC675().9)4))-,((.-67::6(**0))7:)73
@M02542:52:000000000-J9N43:1:1101:26135:4267 2:N:0:GTGAAA
GTAGTCCACGCCGTAAACGATGTCTACTAGCTGTTCGTGTCCTTGTGATGTGAGTAGCGCAGCTAACGCACTAAGTAGACCGCCTGGGGAGTACGGTCGCAAGATTAAAACTCAAATGAATTGACGGGGGCCCGCACAAGCGGTGGAGCATGTGGTTTAATTCGACGCAACGCGAAGAACCTTACCTACTCTTGACATCTACGGAAGACTGCAGAGATGCGGTTGTGCCTTCGGGAACCGTAAGACAGGTGCTTCATGGCTGTCGTCAGCCCGG
+
GGF9FGGGGGGGGGGGGGGGGGGGGGGGGGGGGGGGGGGFGFGGGGGGGGFFFFGGGD@C7@@EGGGGGGGGGGGGGGFGGGGGGGGFEGGGGGGGGGGGGGGGCEGGGGGGFGGGGGFGGGFGGGGGGGGGGGGGGGGGFEGEED>CFGGGGGGGGFFGFFFG:5/3>>GGFD;D>EFFFBFG6DGFG*<BB2@?)495?B?D3;<GF*32+++77::),8>>;1(:<44<?E9>6B69787728371407))).4:20((.)**075))).)
@M02542:52:000000000-J9N43:1:1101:11114:4269 2:N:0:GTGAAA
GTAGTCCATGCCGTAAACGATGAGTGTTCGCCCTTGGTCTACGCGGATCAGGGGCCCAGCTAACGCGTGAAACACTCCGCCTGGGGAGTACGGTCGCAAGACCGAAACTCAAAGGAATTGACGGGGGCCTGCACAAGCGGTGGAGCATGCGGTTTAATTCGACGCAACCCGAAGAACCTTACCTACTCTTGACATCTACGGAAGACTGCCGAGAAGCGGTTGTTCCTTCCGGAACCGTAAGAACAGTTGTGCATTGTTGTCGTCGTCTCGTGCC
+
GGFGGGGGEGGGGGGGFGGGGG9,F@CFGGGGCGGCFFCFEFFCGC77FDDFEECCF,BF8:FEFGEGEF+?FDFF=E:CG:<<=F7F?FF=4E=@@CC:FDC@FCEED99@CBFC6,8,@3@C5CC:C:EG7CFG5FGG*8ECGGECC+2::>*+12;EACGGD3C5)0*10>??)854*,0::*+6071/?AFFA4B051())0*+)2(-*2*.,/1,()0).))*6(((()-31(4595**((.*).)16<))6623)-4(1).)))))))
@M02542:52:000000000-J9N43:1:1101:21548:4277 2:N:0:GTGAAA
GTAGTCCACGCCGTAAACGATGTCTACTAGCTGTTCGTGTCCTTGTGATGTGAGTAGCGCAGCTAACGCACTAAGTAGACCGCCTGGGGAGTACGGTCGCAAGATTAAAACTCAAATGAATTGACGGGGGCCCGCACAAGCGGTGGAGCATGTGGTTTAATTCGACGCAACGCGAAGAACCTTACCTACTCTTTCCATCTACGGAAGACTGCAGAGATGCGGTTGTGCCTTCGGGAACCGTAAGACAGGTGCTGCATTGCTGTCGGCCGTCCGG
+
FG9EFGG<FFGGG:B:FD@+DCCFGFAFGAFFFGGG7@<FAFFGCF,AF6CF,EFFFG:EGGGGGGGGDGGFFDGFFBBCFCFECCFFGGGGGGDEFGGGECCFGGGGGGGGFGFFGFGGG989DE8FGGD::5*43@DCDBC>>DC7ACFG:E?B5:9CB7B=7DDGFF*7>C6.07:F)37:C<CFG*6/@)**6<89646DBF)AF*2(30074:C4(8)0(,47:AA,2>B9123<>0C>2)(042)))).(.).))64)*)0)0)8)0)
@M02542:52:000000000-J9N43:1:1101:10327:4298 2:N:0:GTGAAA
TTAGTCCACGTCGTAAACTATGATCACTAAACGTTAGTCCTGCTTTGCAGGATTAGTGTCGTAGCTAACGCGTTAAGTGATCCGCCTGGGGATTACGGTCGCAAGACTAATACTCAAAGGAATTGACGGGGGTCCGCACAAGTGGTGGAACGTGTGGGTTAATTCCACACAACGCCAGAAACCTTACCTGGGCTTGACATGCTTTCTACATCAGTAGAAATGCTGACTTTTGGGCTTGTGGCGAGAAAATTGCACAGGGTCCGCAAGTCGGTCG
+
,;CFG<;<6FCFCCC89E,EF,6C@FEFC,66BC,;BFCEEFG,CCFC,,:FF,6CC,6<,,BFFEEEFC+78+BFF,5C:,AE?:B,9,4,@A,<A6FE@+4CF:?E<F,,99,>DE,A@FCFF>DGGCE8=8D>@:CE,,,,6=**@2@*@C>>;*;1?FFF,+,+3)*2))()/2).23)**2=)19A>A3))()+)24):+++137;)+++1)*0:A***6)4:))))()((((,95(/)41(9:2)1))).((((((--)9@6*05.)0
@M02542:52:000000000-J9N43:1:1101:21940:4389 2:N:0:GTGAAA
GTAGTCCATGCCGTAAACGATGAGTGTTCGCCCTTGGTCTACGCGGATCAGGGGCCCAGCTAACGCGTGAAACACTCCGCCTGGGGAGTACGGTCGCAAGACCGAAACTCAAAGGAATTGACGGGGGCCTGCCCAAGCGGTGGAGCATGTGGTTTAATTCGATACAACGCGCAAAACCTTACCAGCCCTTGACATATGAACCAGAAAACCTGTCCTTAACGGGATGGTACTTACTTTCATACAGGTTCTGCATGGCTGTTGGCCGCTGCGTGCG
+
@C9FCFGGGFFGCGECFGDGE<FG<CF@CF+BCEFE8<@6<CDFCGCFBF@<?FEG7BA8FFGE@FEFFEF<FGDFF8FFGEGFFEG:B<F7EG:3CEBFBFGGGG+>33E>>BE,+8;C97:BCEEEEG@C,,4BC<E=/B>527;++1<CC5C8>EF98C+;*@A4))*9@GBFFFFFF(6?FF:@55?*6)7@A<F<*-4947@?)91(2<@BDGGAFDE>90:FFABAA642:A>CC2**4<)9)5=B2-8131())(()/9))).7)..
@M02542:52:000000000-J9N43:1:1101:23155:4426 1:N:0:GTGAAA
GTAGTCCACGCTGTAAACGATGGATACTAGCTGTTGGGGGCAACTTCAGTGGCTAAGCGAAAGTGATAAGTATCCCACCTGGGGAGTACGTTCGCAAGAATGAAACTCAAAGGAATTGACGGGGGCCCGCACAAGCGGTGGAGCATGTGGTTTAATTCGATGATACGCGAGGAACCTTACCACGGCTTAAATGTAGATTGACAGGTTTGGAAACAGACTTTTCTTCGGACAATTTACAAGGTGCTGCATGGTTGTCGTCAGCTCGTGCCGTG
+
8C6@CFCF<8@@;@@E@F,F,6CFCEFFFCGCGED<F@++6+@9,CF<FCCCFE<C,:8B@CFCCEC5CFGGC55F8FG@@CDE:FGG<FAFGCFCGG8FCF9?FCE<?A<,?F<F<D9A++@7F@B+C:<FGF<:C:>F:>F7FGC>,C<F74@BAFCC@AB@FC:C8CE719CFCE;FFC,<<:EEGG7EFC+<@7<CF6?C5>E:/:+0C*ACGCCC+??FFFCEDGFFGGGFFGGGFFGFF9C<FGGAFBFFFF??DC79>>FFB08>
@M02542:52:000000000-J9N43:1:1101:22488:4438 2:N:0:GTGAAA
GTAGTCCACGCTGTAAACGATGGATACTAGCTGTTGGGGGCAACTTCAGTGGCTAAGCGAAAGTGATAAGTATCCCACCTGGGGAGTACGTTCGCAAGAATGAAACTCAAAGGAATTGACGGCGGCCCGCACAAGCGGTGGAGCATGTGGTTTAATTCGATGATACGCGTGGAACCTTACCAAGGCTTCAATGTAGATTGACAGGTTTGGAAACAGACTTTTCTTCGGCCAATTTACAAGGTTCTGCATGGTTGTCGTCAGCTCGTGCCGTTGG
+
,CC<<CAGGEGGGGFECFGGFFF<<F@EFCEEFFGFGG7EDG,@<<F,CAFE:FFFGGDC::=FG9BFFDG<EF<AFEF,?,A:C:==FC,:9?FGGGCFGFAA9F,AFA9EC@FFD44;+>+60CE+8+4@EEC>C7>EC8DFD*>EEC,CF??C,BFCC1,=BC575):3)0/>F69F;4A:79+5*/+++98C5<F?642*80*+)146C2@)2466)/*1))-C04(.(1629427<)*25<4*..79-(-622(8:)).51)..78))0
@M02542:52:000000000-J9N43:1:1101:16446:4442 2:N:0:GTGAAA
GTAGTCCATGCCGTAAACGATGAGTGTTCGCCCTTGGTCTACGCGGATCAGGGGCCCAGCTAACGCGTGAAACACTCCGCCTGGGGAGTACGGTCGCAAGACCGAAACTCAAAGGAATTGACGGGGGCCCGCACAAGCGGTGGAGCATGTGGTTTAATTCGACGCAACGCGAAGAACCTTACCTACTCTTGACATCTACGGAAGACTGCAGAGATGCGGTTGTTCCTTCGGGAACCGTAAACCGGGTGCTGCTTGGTCTTCTTCAGCTCGTGTG
+
GGGFGGGGGGGGGG7FGGGEGGGGGGGGGGGGGGGGGGGGGGGGGGGGGGGGGGGGGGGGGGGGGGGGGGGGGGGFGGGGGGGGGGGGGGGGGGGGDGGGGGGGGGGGFGFGGGGGGGGGGGDGGGGGEGGGGGGGGGGGGGGGGFFC7:CGCFGGFFFGFFEGGGGGFEGDDGBFFFFFF0?GGG9?FFFFFFFFFFFB3609<@@EFF?<*;<*)/>?FFE):<>GFFFF6)4(,-31*.*)-(,)()**).,-))))))--**9*))7:F3
@M02542:52:000000000-J9N43:1:1101:25099:4484 1:N:0:GTGAAA
GTAGTCCACGCCGTAAACGATGTCTACTAGCTGTTCGTGTCCTTGTGATGTGAGTAGCGCAGCTAACGCACTAAGTAGACCGCCTGGGGAGTACGGTCGCAAGATCAAAACTCAAATGAATTGACGGGGGCCCGCACAAGCGGTGGAGCATGTGGTTTAATTCGACGCAACGTGAAGAACCTTACCTACTCTTGACATCTACGGAAGACTGCAGAGATGCGGTTGTGCCTTCGGGAACCGTAAGACAGGTGCTGCATGGCTGTCGTCAGCTCGG
+
8FGFEEFDEFEGDGGEGGFGFFC,CEGGGGGFFFFGCCF<@FGG@FFFCEGGGGEGGG@ECCEGFFGDGCCEDGFGGFFEDCCEEGF7F7CFGGGGGGGGGGGCCFDGDGGGGGCGGGGFAC,BCGD@FCFGGGGGCFFGGGGGGEFFFCFGGCFGGGGGGDF>CFGGGGEF*;8<;CECFGCFGFGGGGEGGFGG?CC?FF=ECDEG4:EGFCCEG+<?EG?EE7>F7:<FFGG@>:FGFFCBF7?FFC<:B<>?B:BF4DFF7::?FB46).
@M02542:52:000000000-J9N43:1:1101:5936:4489 2:N:0:GTGAAA
GTAGTCCACGCCGTAAACGATGTCTACTAGCTGTTCGTGTCCTTGTGATGTGAGTAGCGCAGCTAACGCACTAAGTAGACCGCCTGGGGAGTACGGTCGCAAGATTAAAAATCAAATGAATTGACGGGGGCCCGCACAAGCGGTGGAGCATGTGGTTTAATTCGACTCCACGCGACGAACCTTACCTACTCTTGACATCTACGGAAGACTGCAGTGCTGCGGCTGTGCCTTCGGGAACCGTAAGACCGGTGCTGCACGGCTGTAGCTCCCTCGG
+
FGGCFDEGGGGCCF:FGAFGFFGGFGGGGGGGGEFFGG@EFFGGC6FDECEFCFFFFF>CE@EC<<FEG+C+AFAE@AFFGGGGG:FGGGGGGGDGF6C:CE@F,AEBG,,4AE=D9;D93763?+8+3+@8C8E*5@ECFEEE5D>7=FGGFCC8@FG?8;=CCG**)202552):5))5<6C<DFFG6)*9./<2-1-9)-C@))8;*)(<80))*05(<)0-2:F>2)4(0(-(-2<D?**))()-4>:)64(((-4,2,)2***))))))
@M02542:52:000000000-J9N43:1:1101:12272:4490 2:N:0:GTGAAA
GTAGTCCACGCCGTAAACGATGGATACTAGCTGTTGGGGGCAACTTCAGTGGCTAAGCGAAAGTGATAAGTATCCCACCTGGGGAGTACGTTCGCAAGAATGAAACTCAAAGGAATTGACGGGGGCCCGCACAAGCGGTGGAGCATGTGGTTTAATTCGATGATACGCGAGGAACCTTACCAAGGCTTAAATGTAGATTGACAGGTTTGGAAACAGACTTTTCTTCGGACAATTTACAAGGTTCTGCATGGTTGTCGTCAGCTCGTGCCGTG
+
GGGGGGGGGGGGGGGGGGGGGGGGGGGGGGGGGGGGGGGGGGGGGGGGGFGGGGGGGGGGEGGGGGGGGGGGGGGGGGGGGGGGGGGGGGGGGGGGGGGGGGGGGGGGGEFGGFFFGGGGGGGGGGEGGGCGGGGGGGGGE8EFFGGGGGGGGGGGGGGGFGGGGDCGEFGGDGFFFFFFFF?<C<CFCFF?F49@)4B2F<A4@B?CBDF2E8AF:FGB)@FFFABD0713)@A<9<<GG?*:244@B4>FD6:AF?(-::487>>EF37>
@M02542:52:000000000-J9N43:1:1101:23441:4493 2:N:0:GTGAAA
GTAGTCCACGCCGTAAACGATGTCTACTAGCTGTTCGTGTCCTTGTGATGTGAGTAGCGCAGCTAACGCACTAAGTAGACCGCCTGGGGAGTACGGTCGCAAGATTAAAACTCAAATGAATTGACGGGGGCCCGCACAAACGGTGGAGCATGTGGTTTAATTCGACGCAACGCGAAGAACCTTACCTACTCTTGACATCTACGGAAGACTGCAGAGATGCGGTTGTGCCTTCGGGAACCGTAAGACAGGTTCTGCATTGCTGTCGTCCGCCCGG
+
GGGGGGGGGGGGGGGGGGGGGGGGGGGGGGGGGGGGGG?GGGGGGGGGGGGGGGGGGGEGGGGGGGGGGGGGGGGGGFGGGGGGGGGGGGGGGGGGFGGGGGGGGGGGGGGGGGGGGGGGGGGGGGGFEGGGGGGGCGGGGGEGGGGGGGGGGFFFGGFGFCFGGG5C>:58ADBDDFFFF?F7<FGFF=:?92*96AF<?A6DF3)8<C?FGD7),**)(00<BF0><AB71>;;0465DFGC<??F?B*1<AF<)).-:BA2*1)0<.)..)
@M02542:52:000000000-J9N43:1:1101:16937:4497 2:N:0:GTGAAA
GTAGTCCACGCCGTAAACGATGTCTACTAGCTGTTCGTGTCCTTGTGATGTGAGTAGCGCAGCTAACGCACTAAGTAGACCGCCTGGGGAGTACGGTCGCAAGATTAAAACTCAAATGAATTGACGGGGGCCCGCACAAGCGGTGGAGCATGTGGTTTAATTCGACGCAACGCGAAGAACCTTACCTACTCTTGACATCTACGGAAGACTGCAGAGATGCGGTTGTGCCTTCGGGAACCGTAAGACAGGTGCTGCATGGCTGGCGTCAGGCCGG
+
GGCFGGGGGGGGGG,BFGGGGGGGGGGGGGGGGGGGGGCGGFGGGGGGGGGGGGGGGGGGGGGGGGGGGGGGGGGGGGGGGGGGGGGGEGGGGGGGGGGGGGGGGGGGGGGGGGGGGGAFGFFGGGDDE>EEDEGEGGGGGGGEGGGGGGC7=:EGFE6C>CEG@DED==CDED@37>FFFFFGGFGFC*)9B2@FFFFFFFFGFFEGF740:2+0.::2157@4:FCAABB<>131??G509/-8>F<A)779?399?F7((,117).)))).
@M02542:52:000000000-J9N43:1:1101:15762:4499 2:N:0:GTGAAA
GTAGTCCACGCCGTAAACGATGTCTACTAGCTGTTCGTGTCCTTGTGATGTGAGTAGCGCAGCTAACGCACTAAGTAGACCGCCTGGGGAGTACGGTCGCAAGATTAAAACTCAAATGAATTGACGGGGGCCCGCACAAGCGGTGGAGCATGTGGTTTAATTCGACGCAACGCGAAGAACCTTACCTACCCTTGACATCTACGGAAGACTGCAGAGATGCTGTTGTGCCTTCGGGAACCGTAAGACAGGTGCTGCATGGCTGTTGCCCGCCCCG
+
GGGGGGGGGGGGGGGDGGGGGGGGGGGGGGGGGGGGGGGGGGGGGGGGGGGGGGGGGGGGGGGGGGGGGGGGGGGGGFGGGGGGGGGGGGDFGGGGGEEDGGGGFGGGGGGGGGGGGFGFGE?CFGDFGGGGEEGDGGFGFEGGGGGGGG?EFFGGGGGGFF9EFGGGBFGGFG0=:BFFF?FFGGGFGFF?F?B?<AFFFA1C7BD65*57<8+02:>4)9@FAFFG<AB<1:979BFGG0DF9)(7:<6?B<>?A9107(,)2:76>37)))
@M02542:52:000000000-J9N43:1:1101:13021:4501 1:N:0:GTGAAA
GTAGTCCACGCCGTAAACGATGTCTACTAGCTGTTCGTGTCCTTGTGATGTGAGTAGCGCAGCTAACGCACTAAGTAGACCGCCTGGGGAGTACGGTCGCAAGATTAAAACTCAAATGAATTGACGGGGGCCCGCACAGGCGGTGGAGCATGTGGTTTAATTCGACGCAACGCGAAGAACCTTACCTACTCTTGACATCTACGGAAGACTGCAGAGATGCGGTTGTGCCTTCGGGAACCGTAAGACAGGTGCTGCATGGCTGTCGTCAGCTCGG
+
GGGGGGGGGGGGGGGGGGGGGGGGGGGGGGGGGGGGGGGGGGGGGGGGGGGGGGGGGGGGGGGGGGGGGGGGGGGGGGGGGGGGGGGGGGGGGGGGGGGGGGGGGGGGGGGGGGGGGGGGGGGGGGGGGGGGGGGGGGGGGGGGGGGGGGGGGGGGGGGGGGGGGGGGGGGGGGGGGGGGGGGGGGGGGGGGGGGGGGGGGFGGGGGGGGGGGGGGGGGGGGGGGGGGGGFFGGGDEGGGFFGFFFGGFF*5BFFFFFFFGGGFDFFBFFF?E)
@M02542:52:000000000-J9N43:1:1101:19775:4535 1:N:0:GTGAAA
GTAGTCCACGCCCTAAACGATGTCGACTAGGTGTTCGGTGAGGAGACTCATTGAGTACCGCAGCTAACGCGTGAAGTCGACCGCCTGGGGAGTACGGTCGCAAGATTAAAACTCAAAGGAATCGACGGGGACCCGCACAAGCGGTGGATGATGTGGATTAATTCGATGCAACGCGAAAAACCTTACCTACCCTTGACATGTACGGAACCCTGCTGAGAGGTGGGGGTGCTCGAAAGAGAGCCGTAACACAGGTGCTGCATGGCTGTCGTCAGCC
+
GGAFGGGGGGGGGGGGGGGGGGGGGGGGGGGGGGGGGGGGGGGGGGGGGGGGGGGGGGGGGGGGGFGGGGGGGGGGGGGGGGGGGGGGGGGGGGGGGGGGGGGGGGGGGFGGGGGGGGGGGG9FFGGGGGGGGGGGGGGGGGGGGGGFGGGGGGGGGGGGGGGGGGGGGGGGGGGGGGGGGGGGGGGGGGGGGGGGGGGGGFGGGGGGGGGGGGGCF?GGGGGGGGGGGGFFGGGFFGGGFFGFF:=FFGFBFFFFB>>AGGFFGFFB<BFFF7
@M02542:52:000000000-J9N43:1:1101:13066:4573 1:N:0:GTGAAA
GTAGTCCACGCCGTAAACGATGTCTACTAGCTGTTCGTGTCCTTGTGATGTGAGTAGCGCAGCTAACGCACTAAGTAGACCGCCTGGGGAGTACGGTCGCAAGATTAAAACTCAAATGAATTGACGGGGGCCCGCACAAGCGGTGGAGCATGTGGTTTAATTCGACGCAACGCGAAGAACCTTACCTACTCTTGACATCTACGGAAGACTTCAGAGATGCGGTTGTGCCTTCGGGAACCGTAAGACAGGTGCTGCATGGCTGTCGTCAGCTCGG
+
GGGGGGGGGGGGGGGGGGGGGGGGGGGGGGGGGGGGGGGGGGGGGGGGGGGGGGGGGGGGGGGGGGGGGGGGGGGGGGGGGGGGGGGGGGGGGGGGGGGGGGGGGGGGGGGGGGGGGGGGGGGGGGGGGGGGGGGGGGGGGGGGGGGGGGGGGGGGGGGGGGGGGGGGGGGGGGGGGGGGGGGGGGGGGGGGGGGGGGGGGFGGGGGGGGGGGGFFFFFFEGGGGGGGGGFFGGGFFGGGFFGBFFDGFGC7FFFFF>B?GGGFGBBFBFBF>)
@M02542:52:000000000-J9N43:1:1101:17150:4577 1:N:0:GTGAAA
GTAGTCCACGCCGTAAACGATGATCACTAGCTGTCCGGGTTCATGGAACTTGGGTGGCGCAGCTAACGCATTAAGTTATCCGCCTGGGGAGTACGGTCGCAAGATTAAAACTCAAAGGAATTGACGGGGGCCTGCACAAGCGGTGGAGCATGTGGTTTAATTCGACGCAACGCGAAGAACCTTACCTACTCTTGACATCTAGCGAAGATTGTAGAGATACGATTGTGCCTTCGGGAACGCTAAGACAGGTGCTGCATGGCTGTCGTCAGCTCGG
+
GGGGGGGGGGGGGGGGGGGGGGGG,EGGGGGGGGGGGGGGGGGGGGGGGGGGGGGGGGGGGGGGGEFFGGGGGGGGGGGGGGGGGGGGGGGGGGGGGGGGGGGGGGGGGGGGGGGGGGGGGGGGGGGGGGGGGGGGGGGGGGGGGGGGGGGGGGGGGGGGGGGGGGGGGGGGGGGEGGGGGGGGGGGGGGGGGFFGGGGGGFGGGGGGGGGGGGGGFGGGGGGGGG=EGGFFGGGFFFDGFEDFFFGGFGCBFFFFFA:?CCGF:<BFFFFFE)
@M02542:52:000000000-J9N43:1:1101:19692:4625 2:N:0:GTGAAA
GTAGTCCACGCCGTAAACGATGATAACTAGCTGTCCGGGTTCATGGAACTTGGGTGGCGCAGCTAACGCATTAAGTTATCCGCCTGGGGAGTACGGTCGCAAGATTAAAACTCAAAGGAATTGACGGGGGCCTGCACAAGCGGGGGAGCATGTGGTTCAATTCGAAGCGACGCGCAGAACCTTACCAGCGTTTGACATGGCTAGTATGATTTCCAGAGATGGATTTCTTCAGTTCGGCTGGCTAGCACGCAGGTGCTGCATTGCCGTCGTCACG
+
GGFEFGFGFGGFG@FGGGFGGGGGGGGGGFGGGGGGGCGFGGAFGGGFGGGFCDGEEDFGGGGGGGGEC>:BEFGGGGFGGGGGGGGGGGEGGGDG<BFF:>C,AAFFAFFFFFGGGG8FFGCC8CEGGGGCCEGGFCFGDEG*:<*78E++=FF3=9CF6CC:CFE37:557)4DD)9.7?BC<F76*<57@?77)6@0.(.9BFFGF*6><7+*4C5)-9<F736>:-64.=)(466C<0*2(()*(,<)(48?AB>79)3-*)).075)..
@M02542:52:000000000-J9N43:1:1101:18941:4667 2:N:0:GTGAAA
TAGTCCACGCCGTAAACGATGTCTACTAGCTGTTCGTGTCCTTGTGATGTGAGTAGCGCAGCTAACGCACTAAGTAGACCGCCTGGGGAGTACGGTCGCAAGATTAAAACTCAAATGAATTGACGGGGGCCCGCACAAGCGGTGGAGCATGTGGTTTAATTCGACGCAACGCGAAGAACCTTACCTACTCTTGACATCTACGGAAGACTGCAGAGATGCGGTTGTGCCTTCGGGAACCGTAAGAAAGGTACGGCGTGGCTGTCGTTACCGCGCG
+
GGGGGGGGGGGGGGGGGGEGGFGGGGGGGGGGGGGGGFFGGGGGGDFFFFGCFGFGGGG7CFGGGGGC@FG8EFGFAFGGGGGFGGGGDEFGGEGGGGDCGGFGGGGGFGGGCFGGGGGGFGGGGEGDGGGDGGCCCEFGGDCDECGGF?F7BFCGFCFFFEE759EGFBCD>DBD365FF<?GGG?F4:?FFFF=<?F)/28DE:::?C1<+3/).27(()00--4:94>?0>B(8<;D3(7*)((7<)/.(,(-49;F?<<(**))1))))0
@M02542:52:000000000-J9N43:1:1101:15657:4686 2:N:0:GTGAAA
GCAGTCCACGCCGTAAACGATGTCTACTAGCTGTTCGTGTCCTTGTGATGTGCGTAGCGCAGCTAACGCACTAAGTAGACCGCCTGGGGAGTACGGTCGCAAGATTAAAACTCAAATGAAGTGACGGGGGCCCGCACAAGCGGTGGAGCATGTGGTTTAATTCGACGCAACGAGAAGAACCTTACCTAGTCTTGACATCTACGGAAGACTGCAGAGATGTGGCTGTGCCTTGTGGACCCGTAAGACAGGTGTTGCCTGCCTGGCGGCAGCTGCG
+
F8FEFGGGGGC<FFGDCFGGFDF,<FFGGCFGGFGDGGGFA9,@EG<FEEFD@FB@@FFG>::FEF?B>7@FFF8F<,5F<FC@FGC774@F8CC+46=4+4+?=FECF,6,3CDGGGGG,CEAD>CCCBE>7@*8@:88:8CC*?*,<5CGF7C:*<?,+1;59<:5):2))/,)8);7).6C4C9F*/*8*6=49)9)164C>B)*)2,4C+<F::C))*)7317D:2:)-)()((,19(/*).3?0<4/-4))48(.))(.1))))0)))0
@M02542:52:000000000-J9N43:1:1101:19421:4689 2:N:0:GTGAAA
GTAGTCCACGCCGTAAACGATGTCTACTAGCTGTTCGTGGTCTTGTACTGTGAGTAGCGCAGCTAACACACTAAGTAGACCGCCTGGGGAGTACGGTCGCAAGATTAAAACTCAAATGAATTGACGGGGGCCCGCACAAGCGGTGGAGCATGTGGTTTAATTCGACGCAACGCGAAGAACCTTACCTACTCTTGACATCTAGCGAAGATTGTAGAGATACGATTGTGCCTTCGGGAACGCTAAGACAGGTGGTGCATGGGTGTCGTCGGCTCGG
+
GGGEGGGGGGGGGGGFGGGGGFGGGGGGGGFGGGGGGGGGGGGGGFGGFGGGGGGGGFGDECGGGGGGGCGGGGFGGGGGGGGCFGGGFGGGFGGGGCEGGGGGGFGFGGGGGGGFGFGGDG=FG6E:E7@EGGBEGGG5D>ECGC:=8CCFC,<<CGFFFD;*<D=C)8:CED>EF>F:>7?FGGGFG47BFFFF46F<FBF<>35/=7)6+0+/.7:)())74.->>)..33619:8376C*)).?28))-()))62(((4)9*))))))))
@M02542:52:000000000-J9N43:1:1101:23345:4689 1:N:0:GTGAAA
GTAGTCCACGCCCTAAACGATGCGAACTAGGTGTTGGGGAAGGAGACTTCTTTAGTACCGTAGCTAACGCGTGAAGTTCGCCGCCTGGGGAGTACGGTCGCAAGATTAAAACTCAAAGGAATTGACGGGGACCCGCACAAGCGGTGGATGATGTGGATTAATTCGATGCAACGCGAAAAACCTTACCTACCCTTGACATGCCAGGAACTTTCCAGAGATGGATTGGTGCTCGAAAGAGAGCCTGGACACAGGTGCTGCATGGCTGTCGTCAGCT
+
GGGGGGGGGGGGGGGGGGGGGGGGGGGGGGGGGGGGGGGGGGGGGGGGGGGGGGGGGGGGGGGGGGGGGGGGGGGGGGGGGGGGGGGGGGGGGGGGGGGGGGGGGGGGGGGGGGGGFFGGGGGGGGGGGGGGGGGGGGGGGGGGGGGGEGGGGGGGGGGGGGGGGGGGGGGGGGGGGGGGGGGGGGGGGGGGGGGGGGGFGFGGGGFGGGGGGGG@CFGGGGGGCGGGG*6BGGGFFGGGFFGFFFFDFGGFF7?FFBFFGGGFGFFFFB?>F*
@M02542:52:000000000-J9N43:1:1101:11793:4705 1:N:0:GTGAAA
GTAGTCCATGCCGTAAACGATGAGTGTTCGCCCTTGGTCTACGCGGATCAGGGGCCCAGCTAACGCGTGAAGTCGACCGCCTGGGGAGTACGGTCGCAAGATTAACACTCAAAGGAATTGACGGGGACCCGCACAAGCGGTGGATGATGTGGATTTATTCGATGCAACGCGAAAAACCTTACCTACCCTTGACATGTACGCAACCCTGCTGAGAGGTGGGGGTGCTCGAAAGAGAGCCGTAACACAGGTGCTGCATGGCTGTCGTAAGCTCGTG
+
GFGAFFFGEGGCFG7FCE@:D,CCC<FE<F@@FGDGEGGGG,C:F:@FF8EC8FFEFEDF,6C8:FEGGG7EB<+8@+>:B+BB@:=BCEF:F=C7CFGEF<<<C,8>>F8F,3F7><@>FG7@+5<3>>:C:*>FGCF*<:FG<F,@@FC3:B<,@FF9<?,,4?FD5*3:8*BCEEFGG?FFED@FF6E7AC<9CFGG*8*:A*2;/07E*+<>FGG5**2:89:EDC:3*CDBFFC73)7<FF=*999297>D<B::**90*(.424>580
@M02542:52:000000000-J9N43:1:1101:13308:4722 2:N:0:GTGAAA
GTAGTCCACGCCGTAAACGATGTCTACTAGCTGTTCGTGTCCTTGTGATGTGAGTAGCGCAGCTAACGCACTAAGTAGACCGCCTGGGGAGTACGGTCGCAAGATTAAAACTCAAATGAATTGACGGGGGCCCGCACAAGCGGTGGAGCATGTGGTTTAATTCGACGCAACGCGAAGAACCTTACCTACTCTTGACATCTACGGAAGACTGCAGAGATGCGGTTGTGCCTTCGGGACGCGTAAGACAGGTGCTGCATGGCTGTCGTCAGCTCGG
+
GGGGGGGGGGGGGGGGGGGGGGGGGGGGGGGGGGGGGGGGGGGGGGGGGGGFGGGGGGGGGGGGGGGGGGGGGGFGGGGGGGGGGGGGGGGGGGGGGGEGGGGGGGGDGGGGGGGFGGGGGGFGGGGGGGE5:EGEGGGGGGGGGDFGGGGGGGGFGGGFFGGGGGGGFFG5876>:EFFF77CFFF?D*94@AFF)5?A4)4CBEDGFC:??CFF2CC4(58518?G:A<)(01(((-11(77482??AF635,,-4:?F13)/*0.7@F9))
@M02542:52:000000000-J9N43:1:1101:12587:4769 2:N:0:GTGAAA
GTAGTCCACGCCGTAAACGATGTCTACTAGCTGTTCGTGTCCTTGTGATGTGAGTAGCGCAGCTAACGCACTAAGTAGACCGCCTGGGGAGTACGGTCGCAAGATTAAAACTCAAATGAATTGACGGGGGCCCGCACAAGCGGTGGAGCATGTGGTTTAATTCGACGCAACGCGAAGAACCTTACCTACTCTTGACATCTACGGAAGACTGCAGAGATGCGGTTGTGCCTTCGGGAACCGTAAGACTGGTGCTGCATGGCTGTCGTCAGCTCGG
+
GGGGGGGGGGGGGGGGGGGGGGGGGGGGGGGGGGGGDGGGGGFGGGGGGGGGGGGGGGGGGGGGGFGGGGGGGGGFFGGFFGGGGEFGGGGGGGGGGGGGGGGGGGGGGGGFGGGGGGGCFFFEFEGDGGGGGGDGGGGGGEEGGGGFGGGG?FGGDGGCFF>EFGGGDBEDDD>E3>FFFFFGGGC?G6FFFFFFB<6)8>?DE@):<F>BGF9><:*4;B>DF11CBFFFFF>030->C:DC<))0447F223346?1<0?3DG5).///))
@M02542:52:000000000-J9N43:1:1101:12783:4827 1:N:0:GTGAAA
GTAGTCCACGCCCTAAACGATGTCAACTAGTTGTTGGGGATTTACTTCCTTGGTAACGTAGCTAACGCGTGAAGTTGACCGCCTGGGGAGTACGGCCGCAAGGTTAAAACTCAAAGGAATTGACGGGGACCCGCACAAGCGGTGGATGATGTGGATTAATTCGATGCAACGCGAAAAACCTTACCTACCCTTGACATGGCAGGAACTTTCCAGAGATGGATTGGTGCTCGAAAGAGAACCTGCACACAGGTGCTGCATGGCTGTCGTCAGCTCG
+
GGGGGGGGGGGGGGGGGGGGGGGGGGGGGGGGGFGGGGGGGGGGGGGGGGGGGGGGGGGGGGGGGGGGGGGGGGGGGGGGGGGGGGGGGGGGGGGGGGGGGGGGGGGGGGGGGGGGGGGGGGGGGGGGGGGGGGGGGGGGGGGGGGGGGGGGGGGGGGFGGGGGGGGGGGGGGGGGGGGGGGGGGGGGGGGGGGGGGGCGFFGGGGGGGGGGGFGGGFGGGGGGGCFFGDBFDGGFFGGGFFGFFFGG>FG:FA9?FDF?GGGFFFB?FF?0<)
@M02542:52:000000000-J9N43:1:1101:22643:4846 1:N:0:GTGAAA
GTAGTCCACGCCGTAAACGATGTCTACTAGCTGTTCGTGTCCTTGTGATGTGAGTAGCGCAGCTAACGCACTAAGTAGACCGCCTGGGGAGTACGGTCGCAAGATTAAAACTCAAATGAATTGACGGGGGCCCGCACAAGCGGTGGAGCATGTGGTTTAATTCGACGCAACGCGAAGAACCTTACCTACTCTTGACATCTACGGAAGACTGCAGAGATGCGGTTGTGCCTTCGGGAACCGTAAGACAGGTGCTGCATGGCTGTCGTCAGCTCGT
+
GGGGGGGGGGGGGGGGGGGGGGGGGGGGGGGGGGGGGGGGGGGGGGGGGGGGGGGGGGGGGGGGGGGGGGGGGGGGGGGGGGGGGGGGGGGGGGGGGGGGGGGFGGGGGGGGGGGGGGGGGGGGGGGGGGGGGGGGGGGGGGGGGGGGGGGGGGGGGGGGGGGGGGGGGGGGGGGGGGGFGGGGGGGGGGGGGGGGGGGGGFGGGGGGGGGGGGFGGGGC7CEGGGGGGGAFGGGDFGGGFFGFFFGGFGGFFFFFFFFFGGGFGB<F??FFF)
@M02542:52:000000000-J9N43:1:1101:25698:4852 2:N:0:GTGAAA
GTAGTCCACGCCGTAAACGATGAGTGCTAAGTGTTGGAGGGTTTCCGCCCTTCAGTGCTGCAGTTAACGCCTTAAGCACTCCGCCTGGGGAGTACGGCCGCAAGGCTGAAACTCAAAGGACTAGACGGGGGCCCGCACAAGCGGTGGAGCATGTGGTTTAATTCGATACAACGCGAAGAACATTACCAGGTCTTGACATCCTTTGACCACCCTAGAGATAGAGCTTTCCCTTTGGGCACAAAGGGATAGGCGGTGCATGGTTGTCGTCCGCCCG
+
GGGGEFGG<FGGGEGDFGCFG@FEFGCFDC8FFEGFF<6,@FACFGGGGGGGG9@C666FG@FEG<9A6F+,,CF9F<AE=ECC7@F<74+@CFFCFE=FDEDGFGFG<=EA,EEFFG8=,A,8=DC=CGGGE8**=1>FG5*>12:55?*C,=CFCFCFFGFG5C+*0@9F3C>3=A>?@06C*:9*9B@?6)*9:293?)-:4=?@FF(22*29)::).96=)8A*)44))9::((4C*8<*82(854)7((((.))()-4(2*0))0)..0
@M02542:52:000000000-J9N43:1:1101:21867:4868 2:N:0:GTGAAA
GTAGTCCACGCCCTAAACGATGTCAACTAGTTGTTGGGGATTTACTTCCTTGGTAACGTAGCTAACGCGTGAAGTTGACCGCCTGGGGAGTACGGCCGCAAGGTTAAAACTCAAAGGAATTGACGGGGACCCGCACAAGCGGTGGATGATGTGGATTAATTCGATGCAACGCGAAAAACCTTACCTACCCTTGACATGGCAGGAACTTTCCAGAGATGGATTGGTGCTCGAAAGAGAACCTGCACACAGGTTCTTCATGGCTGTCGTCAGCCCG
+
GGFGGGGGGGGGGGGGGGGGGGGGGGGGCFGGGGGGGGGGGGGGGGGGGGGGGGGGGGGGGGGGGGGGGGGGGGGGGGGGGGGGGGFGGGGGGGGGGDGGEEGGGGGGGGGGGFFGGGGGEFGGGGGGGGEGGGGGGGGGGGEEGGGFGFFBFGGGGGGGFGCEGGGGFFEGFD;BEFBBFEFGCDFF7AFA5=;863A?FB9<F@FGFF>A?CF5-C44<F@:<140.-44:>??7::*9(*929<:1:6123)-6<<<(,486*7))0))0)
@M02542:52:000000000-J9N43:1:1101:23924:4887 1:N:0:GTGAAA
GTAGTCCACGCCGTAAACGATGTCTACTAGCTGTTCGTGTCCTTGTGATGTGAGTAGCGCAGCTAACGCACTAAGTAGACCGCCTGGGGAGTACGGTCGCAAGATTAAAACTCAAATGAATTGACGGGGGCCCGCACAAGCGGTGGAGCATGTGGTTTAATTCGACGCAACGCGAAGAACCTTACCTACTCTTGACATCTACGGAAGACTGCAGAGATGCGGTTGTGCCTTCGGGAACCGTAAGACAGGTGCTGCATGGCTGTCGTCAGCTCGT
+
GGGGGGGGGGGGGGGGGGGGGGGGGGGGGGGGGGGGGGGGGGGGGGGGGGGGGGGGGGGGGGGGGGGGGGGGGGGGGGGGGGGGGGGGGGGGGGGGGGGGGGGGGGGGGGGGGGGGGGGGGGFGGGGGGGGGGGGGGGGGGGGGGGGGGGGGGGGFGGGGGGGGGGGGGGGGGGGGGGGGGGGGFGGGGGGGGGGGGGGGGFGGGGDGGGGGGGFFDGCFGGGGGGGGGGA?GGGFFGGGFFDFFFCGFCF7FFFFFABFGGGFGBFFFFFFF.
@M02542:52:000000000-J9N43:1:1101:20846:4888 2:N:0:GTGAAA
GTAGTCCACGCCGTAAACGATGAGAACTAGTTATTGGGGGTATTGACTCCCTCAGTGACGCAGCTAACGCATTAAGTTCTCCGCCTGGGGAGTACGGCCGCAAGGCTAAAACTCAAAACAATTGACGGGGGCCCGCACAAGCGGTGGATTAGGTGGTTTAATTCGAAGCAACGCGCAGAACCTTACCTAGGCTTGAACTCCTCAGAATTGGACGTAATGGTGGACGTGCCCGCAAGGGAATTAGGTGGGAGGTGCGGCATGGCTGTCGTCAGCG
+
GGGGGGGGGGGGGGGGGGGEGGGGGGGGGGEFGGGGGGG78@ED@FGFGFF@EEFDAF9?CGEDFFG:@FGGBFFFG<FFG9FFDEFGGECCEFAFFECFFGCGC:BFFGGGGGEFGFGG8FF99@EGGGGGGC8B*<BEFEEG88C*33++0<FFGGFFCCFFFGC:AFCC>59DEEFFF1>::C?67??4?0.<)8FA?7?D?FFG=*5?8=*8:*:<4*08((-14::64D09?61/7,**--.)-(05-(43,(,,(((./**)8))./)
@M02542:52:000000000-J9N43:1:1101:20909:4889 2:N:0:GTGAAA
GTAGTCCACGCCGTAAACGATGTCTACTAGCTGTTCGTGGTCTTGTACTGTGAGTAGCGCAGCTAACGCACTAAGTAGACCGCCTGGGGAGTACGGTCGCAAGATTAAAACTCAAATGAATTGACGGGGGCCCGCACAAGCGGTGGAGCATGTGGTTTAATTCGACGCATCGCGAAGAACCTTACCTACTCTTGACATCTACGGAAGACTGCAGAGATGCGGTTGGCGCTTCGGGAAACGGAAGACAGGTGCTGCATGGCTGTCGTCAGCTCGG
+
FGGFFFDFGGGGGGFCFGGGGGGGGGGGGFGGGGFEGGGCDFGGGGGFGDGGGGGFGGGGE=FFEFEB@+@FGCFFGCEFFGFCGGGGFGCFDFGG<EEEEEGGGCA;FCGEEFFGGFFGGGGGGGGGGF8CEGGDC<C>;B>**5=EFGGGG7CC=8<96;95C3:D3=C/5C>EEBF>>?4>CFGFGFFFF)99A<=<B>?:BB)*)*5(<+377*:>050.((()438(-53908(>*,*),.4@<3)/)6<:AA:042.)5973>F66))
@M02542:52:000000000-J9N43:1:1101:8723:4910 2:N:0:GTGAAA
GTAGTCCACGCCGTAAACGATGGATACTAGCTGTTCGGAGCAATCTGAGTGGCTAAGCGAAAGTGATAAGTATCCCACCTGGGGAGTACGCACGCAAGTGTGAAACTCAAAGGAATTGACGGGGGCCCGCACAAGCGGTGGAGCATGTGGTTTAATTCGATGATACGCGAGGAACCTTACCAGGGCTTAAATGTAGATTGACAGGAATGGAAACAGTTTTTTCTTCGGCCAATTTACAGAGTGCTGAATGGTTGTCTTACGCTCGTTCAGTG
+
FG7CFGAEEGEGDFFGGGGEBC:CEFFG<<FC<FC<7C@:FGGGGG<<CFE@F8F8FEC:+@FE9FGFFFFGGGFG<?7F<=A:B:CFEE:F7CB:CE?FF?5ECDFGFG9=:EFGG93=8:673@@FBE>*4:78:**48DCFF4EFFFFF6AF;9C<:=9;<@+*15.5<358AFFF6A9F5<D*0267FF9FF44=7*)-07)037*,8CCC5)226?>6=>)(1(-3(5=.)6))*2)2*).)*6))84:1)))-)(((,)))))*1*
@M02542:52:000000000-J9N43:1:1101:13121:4920 1:N:0:GTGAAA
GTAGTCCACGCCCTAAACGATGTCAACTAGTTGTTGGGGATTTACTTCCTTGGTAACGTAGCTAACGCGTGAAGTTGACCGCCCGGGGAGTACGGCCGCAAGGTTAAAACTCAAAGGAATTGACGGGGACCCGCACAAGCGGTGGATGATGTGGATTAATTCGATGCAACGCGAAAAACCTTACCTACCCTTGACATGGCAGGAACTTTCCAGAGATGGATTGGTGCTCGAAAGAGAACCTGCACACAGGTGCTGCATGGCTGTCGTCAGCTCG
+
GGGGGGGGGGGGGGGGGGGGGGGGGGGGGGGGGGGGGGGGGGGGGGGGGGGGGGGGGGGGGGGGGGGGGGGGGGGGGGGGGGGGGGGGGDGGGGGGGGGGGGGGGGGGGGGGGGGGGGGGGGGGGGGGGGGGGGGGGGGGGGGEEGFGGGGGGGGGGGGGFGGGGGGGGGGGGGGGGGGGGGGGGGGGGGGGFGGFGCGGGFGGGGGGGGGFCFGGGGGGGGGGGFGGGGFFGGF4<CFGFFGFFFG5:GGFFFFF?>A?FF<FF<?FB2?@:3
@M02542:52:000000000-J9N43:1:1101:25703:4925 1:N:0:GTGAAA
TAGTCCACGCTGTAAACGATGGATACTAGCTGTTGGGGGCAACTTCAGTGGCTAAGCGAAAGTGATAAGTATCCCACCTGGGGAGTACGTTCGCAAGAATGAAACTCAAAGGAATTGACGGGGGCCCGCACAAGCGGTGGAGCATGTGGTTTAATTCGATGATACGCGAGGAACCTTACCAAGGCTTAAATGTAGATTGACAGGTTTGGAAACAGACTTTTCTTCGGACAATTTACAAGGTGCTGCATGGTTGTCGTCAGCTCGTGCCGTGAGG
+
GGGGGGGGGGGGGGGGGGGGGGGGGGGGGGGGGGGGGGGGGGGGGGGGGGGGGGGGGGGGGGGGGGGGGGGGGGGGGGGGGGGGGGGGGGGGGGGGGGGGGGGGGGGGGGGGGGGGGGGGGGGGGGGGGGGGGGGGGGGGGGGGGGGGGGGGFGGGGGGGGGGGGGGGGGGGGGGGGGGGGGGG<FGGFFGGGGGGGGGGGFGGGGGGGGGGGGGFGGGGGGGGGGGGGGFFGGGFFFCFF?GFFFGGFGGFF?FFFB?FGGGEGFFFFFFFFF
@M02542:52:000000000-J9N43:1:1101:25170:4948 2:N:0:GTGAAA
GTAGTCCACGCCGTAAACGATGTCTACTAGCTGTTCGTGTCCTTGTGATGTGAGTAGCGCAGCTAACGCACTAAGTAGACCGCCTGGGGAGTACGGTCGCAAGATTAAAACTCAAATGAATTGACGGGGGCCCGCACAAGCGGTGGAGCATGTGGTTTAATTCGACGCAACGCGAAGAACCTTACCTACTCTTGACATCTACGGAAGACTGCAGAGATGCGGTTGTGCCTTCGGGAACCGTAAGACCGGTGCTGCCTGGCTGGCGTCACGTCGG
+
GGGGGGGGGGGGGGEGGGGGGGGGGGGGGGGGGGGGGGGGGGGGGGGGGGGGGGGDGCEGGEFFGGGGGCEGGG8@FGGGGEGGGGGGGGGGGGGGGGFGGGGGGGGGGGGGGGGFGGFFGFDGFDGGGGECEECCECE5DEGEECECEFCC9?F>FGGGFG7*195<):C55C;DB>@FF?FGGGDFG6@FFDFF26FAFA(>D).;5C)(+<<F0**-4@EB9((25)-,,)(-74:314C*6)(01,0)-).1)),241((9/7)..).))
@M02542:52:000000000-J9N43:1:1101:13245:4954 2:N:0:GTGAAA
GTAGTCCACGCCGTAAACGATGTCTACTAGCTGTTCGTGTCCTTGTGTTGTGAGTAGCGCAGCTAACGCACTAAGTAGACCGCCTGGGGAGTACGGTCGCAAGATTAAAACTCAAATGAATTGACGGGGGCCCGCACAAGCGGTGGAGCATGTGGTTTAATTCGACGCAACGCGAAGAACCTTACCTACTCTTGACATCTACGGAAGACTGCAGAGATGCGGTTGTTCCGTCGGGAACCGTAAGACCAGTGCTGCATGGGTTTCGTTAGCCCGG
+
GGGGGGGGGGGGGGGGGGGGGGGGGGGGGGGGGGGGGGGGGGGGGGGGGGGEGGGGGGGGGGEFGGGGGDGGGGGGGGCEGGGGGGGGGGGGGGGDGGGGGGGGGGGGGGGGGGGGGGGGDGGGGGGGGGGGGGECGGGFGGGGGGFGGFCFF:FGGGGGFG,/BDEGBFGGFDFFFBFFFBBFGGGFGF678>FFAF49?933>>5CFG:<F?+)4>><9DFFFF(:4(539B(1(319C<75.2()..**.)3())((,(-.*9)))*)).)
@M02542:52:000000000-J9N43:1:1101:18514:4959 2:N:0:GTGAAA
GTAGTCCACGCCGTCAACGATGATAACTAGCTGTCCGGGTTCATGGAACTTGGGTGGCGCAGCTAACGCATTAAGTTATCCGCCTGGGGAGTACGGTCGCAAGATTAAAACTCAAAGGAATTGACGGGGGCCTGCACAAGCGGTGGAGCATGTGGTTTAATTCGAAGCAACGCGCAGAACCTTACCAGCCTTTGACATCCTAGGACGACTTCTGGAGCCAGATTTCTTCCCTTCGGGGACCTAGTGACAGGTTCTGCATGGCTGTCGTCAGCCC
+
GG<FGGGGGGGGGG7CFGGGGGGGGGGGGGGGGGGGGGG:FGGGGGGFGGGGGGGECGGGGBFGGGGGGGGGGGGGGGGFGEGGGGGGGGDGGA@CFGEE7FFFFGGAFGGGGGGGGGGGFECFGGGGGGE>>8FGGGGFFEE4>DBFGGG?@FGGFGGGCFGFFDGDF6CDFDBFFFFFF1*?G7<)9@F=FFFFDAFFFA470<BGFD:4E7C60**,,09@B<AG>A?4<??:0(,>3:=FFA>4)250)-46A4)-12((02)0)0)/))
@M02542:52:000000000-J9N43:1:1101:13640:5000 2:N:0:GTGAAA
GTAGTCCACGCCGTAAACGATGTCTACTAGCTGTTCGTGTCCTTGTGATGTGAGTAGCGCAGCTAACGCACTAAGTAGACCGCCTGGGGAGTACGGTCGCAAGATTAAAACTCAAATGAATTGACGGGGGCCCGCACAAGCGGTGGAGCATGTGGTTTAATTCGACGCAACGCGAAGAACCTTACCTACTCTTGACATCTACGGAAGACTGCAGAGATGCGGTTGTGCCTTCGGGAACCGTAAGACAGGTGCTGCATGGCTGTCGTCAGCCCGG
+
GGGGGGGGGGGGGGGGGGGGGGGGGGGGGGGGGGGGGGGGGGGGGGGGGGGGGGGGGGGGGGGGGGGGGGGGGGGGGGGGGGGGGGGGGGGGGGGGGGGGGGGGGGGGGGGGGGGGGGGGGGGGGGGGGGGEGGGGGFDGGGGEGGF5EGGGGGGFGCCGFGGGGGGGEFDGEGFFF3F@FFFGGGGFGF@?F7F?AFFFFFFGDFFGFG>:GFC@BF7>1BFF>:(C>FF?<@BBBFFD5:DCA7:?(4?9<A<?221::((./9>3>)))7)
@M02542:52:000000000-J9N43:1:1101:14948:5003 2:N:0:GTGAAA
GTAGTCCACGCAGTAAACGATGAGTGCTAGTTGTCGGGCTCTTAGAGTTCGGTGGCGAAGCTAACGCGTTAAGCACTCCGCCTGGGGAATACGGCCGCAAGGCTAAAACTCAAAGAAATTGACGGGGACCCGCACAAGCAGTGGAGCATGTGGTTTAATTCGATGCTACGCGAAAAACCTTACCACCTCTTGAATCCCATTGACCGGTACAGAGATGTACCTTTGGAGCAATCCACAGTGGAAACAGGTTTTGCATGGCTGTCGTCAGCGCGTG
+
GGGGGGGGGGGGGGGGGFGGGEGGGGGGGGGGGGGGGGGEGGGGGGGGGGGGGEGGGGGGGGGGGGGGGGGGGGGGGDGFGFGGGGGGEFGGGGDFFDGGGGG?FGGGGGGG@DGGFGGACFGG>E8CGGGGGGGEFE>CGDEGF7EGGGGGGGGFGGGGFGGGFG?@FEGD3C6>4BDFFEAFGGE)76=FF2*8::FBF:AGFF>CDGA>F?FB<:C<)@FFFFF4:?:4?48706AG430><((8),9>:<9A2:B0-.),995)7))07)
@M02542:52:000000000-J9N43:1:1101:21741:5005 2:N:0:GTGAAA
GTAGTCCATGCCGTAAACGTTGGGAACTAGATGTAGGGCCTGTTCCACGGGTTCTGTGTCGTAGCTAACGCATTAAGTTCCCCGCCTGGGGAATACGGCCGCAAGGCTAAAACTCAAAGGAATTGACGGGGGCCCGCACAAGCGGCGGAGCATGCGGATTAATTCGATGCAACGCGAAGAACCTTACCAAGGCTTGACATATAGAAGAACACTGTAGAGATACAGGACTATTTGGACCTTTCTATACAGGTGGTGCTTGGTTGTCGTCCGCCCG
+
CFCGGFGGGGFGGFFEFGGGF<FFGC@FGFFFGGGGGBFGCG6E9FGGGGD+B<FGGGGGGGF7DE9FFGGEGDGGGGGFGG8FCC+=DFE+CEEF@EGGGGGGGGGGGGFFGE@GGGDFGGGGGGGG++63CC@BECEEGGGBCDECEC=599?8E*)*9<A0<*<DF>?F:D0:B>58?1>4CFCFFFFF>7?@::8<7:4**998658(3+0/):0)./@BAB054(.<)*.3)((0;6075.:*:0*0-:1))-5<D?:4*9.))))0)7
@M02542:52:000000000-J9N43:1:1101:23014:5020 2:N:0:GTGAAA
GTAGTCCACGCCGTAAACGATGTCTACTAGCTGTTCGTGTCCTTGTGATGTGAGTAGCGCAGCTAACGCACTAAGTAGACCGCCTGGGGAGTACGGTCGCAAGATTAAAACTCAAATGAATTGACGGGGGCCCGCACAAGCGGTGGAGCATGTGGTTTAATTCGACGCAACGCGAGGAACCTTACCTACTCTTGACATCTACGGAAGACTGCAGAAATGCGGTTGTGCCTTCGGGAACCGTAAGACAGGTGCTGCATGGCTGGTCTCCGCCCGG
+
GGGGGGGGGFGGGEFCGGGGGGGGGGGGGGGGGGGGGGFGGGGGGGGGGGGGGGGGGGGGGCFFFGGGGGGGGGGGGFFFFCGGGGGGGGGGFGGGD6FGGGGGFDFGGGGGGEFFGGGGGGFGGGDGGGGGGGGGGGDEFGG*=DGGGFFGEGGGFFFGFFGGGCCD>>E<DDFFFE>FF?4*CFGBDFF@F2=F9<FAFA0<B>>F@74?G<+))0:6(77@1((2<9:33B>(3(37/(1/)8?F087;7<B?<9?6(((.*21*7)0)05
@M02542:52:000000000-J9N43:1:1101:12982:5024 1:N:0:GTGAAA
GTAGTCCACGCCCTAAACGATGCGAACTAGGTGTTGGGGAAGGAGACTTCTTTAGTACCGTAGCTAACGCGTGAAGTTCGCCGCCTGGGGAGTACGGTCGCAAGATTAAAACTCAAAGGAATTGACGGGGACCCGCACAAGAGGTGGATGATGTGGATTAATTCGATGCAACGCGAAAAACCTTACCTACCCTTGACATGCCAGGAACTTTCCAGAGATGGATTGGTGCTCGAAAGAGAGCCTGGACACAGGTGCTGCATGGCTGTCGTCAGCC
+
GCFAFGGGGGGGGGGGGGGGGFGDEECEGGGGGGGGGCECFEEFGGGEFFGGGGFFFCFGGEGGGGCFE7:FEEDAGGE@CGCCCFGFF@FEFGGDCDCE:CFDGDFGFDBA=FFGGFFDGGGGCFGEGC>F><BCCEGGG,DD7>FGDFFCC;CCFGGGGGC,<@<FEGFFCEGG5CEG*FFGFF@<CC*CFGFGCF?FG)9C:<ED7CC:EGFGGGCECCCCFGG5*:<>DEGFF629>@GFFFF6:FC6F?0<ABBFGFGFD<BF??FEF0
@M02542:52:000000000-J9N43:1:1101:16363:5028 2:N:0:GTGAAA
GTAGTCCATGCCGTCAACGATGAGTGTTCGCCCTTGGTCTATGCGGATCAGGGGCACAGCTAACGCGTGAAACACTCCGACCGGGTAGTACGGTCGCAAGACCGAAACTCAACGGATTTGACGGGGGCCTGCCCAAGCGGTGGAGCATGTGGCTTAATTCGATACAAAGCGCAAAACCTTACCAGCCCTTGTCATATGAACAACAAAACCTTCCATTAACGGGAGTGTACTTCCTTTTAACCCGGTGCTGCATGGCCGCCGGAAGCGCAGGTCG
+
FDC,,CFGFCCE:F+BFD7FF@EF<FFD<C7,,+CFE9C,,,6,B:@:BAF8ECE+?6,,CFFCCFCF::,5,BBFGG=+=+47:+6@A@E7@=:CGEG7:,,+3+@F,F9,,33C+4@=DF>7**4::F*,,22CCC55***1*0*20C?+57:E7CF?5E9**2<*)8*)791:5)5=9::C4/*)*..**.0969*)9)2*.55@)*()+;+14::<B57)(-,2-6)6)9)-))-**)/)231)24=?4)23((-(--(-)/0)))))))
@M02542:52:000000000-J9N43:1:1101:16013:5038 2:N:0:GTGAAA
GTAGTCCACGCCGTAAACGATGTCTACTAGCTGTTCGTGTCCTTGTGATGTGAGTAGCGCAGCTAACGCACTAAGTAGACCGCCTGGGGAGTACGGTCGCAAGATTAAAACTCAAATGAATTGACGGGGGCCCGCACAAGCGGTGGCGCATGTGGGTTAATTCGACGCAACGCGAAGAACCTTCCCTACTCTTGACATCTCCGGAAGACTGCAGAGATGCGGTTGTTCCTTCGGGGGCCGGAAGACAGGGGGCACGTGTCCGCCGTGTGGCTCG
+
<CEFGAAEEFGGGC@,9CCFG<;C,CEGAEGGG,EEFGC,@,CC<<FEFF9FCFECAEFCC+:FFGG7>BEGGGF,<AEFFFFC7?FGGGEF@FGCFGEGD7>,:AFFG9DFGGGG@D9AEE,>FEG7CF*5*@::CCFG,BCE*?,:=CCEF,,*3=*<+1>C9DCCFE*/:)(.75?>526*0>767=6*97?44>FB*.(9)<7@F>2(+09)(*29;>>7(((06)).-),-(((9),1/37??1(0)(((((((()-(-)1))0)8))0
@M02542:52:000000000-J9N43:1:1101:26794:5057 2:N:0:GTGAAA
GGAGTCCATGCCGTATACGATGAGTGTTCGCCCTTGGTCTACGCGGATCAGGGGACCAGCTAACGCGTGAAACACTCCGCCTGGGGAGTACGGTAGCAAGACCGAAACTCAAAGGAATTGAAGGGGACCTGCACAAGCGGTGGAGGATGTGGTTTAATTCGACGCTACGGGGAAAACCTTACCTACTCTTTACACCTACGGAAGTCCGAAGCAATACGGTTGTGCCTTCGGTGACCGTAAGACAGGTGTTCTACTGCTGTCTGCACCCTGCGTG
+
F::+,;;CFE@,@66,;C<DBEG8;CFFGCC@C:E8A@<,C<6@CFF6FF9,B7+@CDF<,C,F=FD47B7?AFE5F<FEG7++B=@F8=BF+A3@BED8FF,:7@=@>FC7F;,8+>>FC,<D58*36,,,,3,>82>84>B*,*1,,4:C,*2?>,+4),=71*5)))2))*,;;:F=/()0**+0*9**1)*),.633163)**1)1((+3<*59C(,.)06-.><:,(-7042(4**62922-/)-*1)-),))).52.4**))))))8)
@M02542:52:000000000-J9N43:1:1101:20807:5079 2:N:0:GTGAAA
GTAGTCCACGCCGTAAACGATGTCTACTAGCTGTTCGTGTCCTTGTGATGTGAGTAGCGCAGCTAACGCACTAAGTAGACCGCCTGGGGAGTACGGTCGCAAGATTAAAACTCAAATGAATTGACGGGGGCCCGCACAAGCGGTGGAGCATGTGGTTTAATTCGACGCAACGCGAAGAACCTTACCTACTCTTGACATCTACGGAAGACTGCAGAGATGCGGTTGTGCCTTCGGGAACCGTAAGACAGGTGCTGCATGGCTGTCGTCAGCTCGG
+
FFFFFGGGGGEFD@CBFGGGGGGGAFGGGGGGGFGGGGGGGGCGGGGEGGGGGGGGGGGGGGG8BFFEGGGDFFFGGGGGGGGGGGGGGDGGGGEGFEGCFGGGGFFEFCFGGGFGGGGFGG,EFE8FG>EGDEEGGGGGGCD>CCFCECCC<CGF528@8FC5FCGGF:CD:C>:@>FFFF6CFGGFG46B*8FFFFFAF<:G3B;E:C>19+9:?7><0BDE>1?=<4934BB>302C5<C492.?6>)?<928<>?6:3,)19))00*)05
@M02542:52:000000000-J9N43:1:1101:20239:5086 1:N:0:GTGAAA
GTAGTCCACGCCGTAAGCGATGAATGCCAGACGTCGGCAAGCATGCTTGTCGGTGTCACACCTAACGGATTAAGCATTCCGCCTGGGGAGTACGGTCGCAAGATTAAAACTCAAAGGAATTGACGGGGGCCCGCACAAGCGGTGGAGCATGTGGTTTAATTCGAAGCAACGCGCAGAACCTTACCAACCCTTGACATGGCAGGACCGCTGGAGAGATTCAGCTTTCTCGTAAGAGACCTGCACACAGGTGCTGCATGGCTGTCGTCAGCTCGTG
+
GGCGGGGGGGGGGGGGGGGGGGGGGGGGGGGGGGGGGGGGGGGGGGGGGGGGGGGGGGGGGGGGGGGGGGGGGGGGGGGGGGGGGGGGFFGGGGGGGGGGGGGGGGGGGGGGGGGGGGGGGGGGGGGGGGGGGGGGGGGGGGGGGFGGFGG@FGGGGGGGGGGGGEDFGGGGGDGGGGGFGGGGGGGGGGGGGGGGGGGGGFGGGGE=DGGGGFGCCFGGGGGGGG>FGG?FG<CFFGGG@?CBFBGGF6CAB>?BA8??<>FFDFFFB<?FB5
@M02542:52:000000000-J9N43:1:1101:11238:5123 2:N:0:GTGAAA
GTAGTCCACGCCGTAAACGATGTCTACTAGCTGTTCGTGTCCTTGTGATGTGAGTAGCGCAGCTAACGCACTAAGAAGACCGCTTGGGGAGTACGTTGGCAAGATAAAAATCCAAATGATTTGACGGGGCCCGGCCAAACGGTTGGACATTGTGGTTAATTCCACCGAAACGCAAAGAACCTTCCTTCTCTTTACAATTTACGAAACACTGCATGGCTGGGGTTTGCCTTTCGGGAACGGAAAAAACGGTCCTGCATGGTGGTCTCCGGCTCGG
+
GGGGGGGGGGGGGGGGGGGGGGGGGGGGGGGGGGGGGGGGGGGGGGGGGGGGGGGGGGGGGGGGGGGGGGGGGB8,,4,C,4@++ACG7+8+4,BA4,,,:,+,C,CFF,>4,@A,+4C,@E=89>8CE++@++8+3D3++@++85,,3,,2,;8DD,=,=,,,,*1*33**))0));)407**;2++*++3+)++))+)+./*;5)=)*/)+++)(**,()0)(2)2-)4)(>(((-(*/4)*((()(,)).)((-)(.),-)**1)))))))
@M02542:52:000000000-J9N43:1:1101:6612:5170 2:N:0:GTGAAA
GTAGTCCACGCCGTAAACGATGATAACTAGCTGTCCGGGTTCATGGAACTTGGGTGGCGCAGCTAACGCATTAAGTTATCCGCCTGGGGAGTACGGTCGCAAGATTAAAACTCAAAGGACTTGACGGGGGCCTGCACAAGCGGTGGAGCATGTGGTTTAATTCGAAGCAACGCGCAGAACCTTACCAGGGTTTGACATGGCTAGTATGATTTTCAGAGTTGGATTTCTTCAGTTCGGCTGGCTAGCACACAGGTGCTGCATGGCTTTCGTCAGG
+
GGEEGGFGGGGGEGCEDEFGF<@F,E<EFCGGFEGFGGD:C@C9FFFEFF,C@CFGGCCF7+CFFGGC7FGG9?FFGAFGFGGGGGGFEFFF8?:EFGGE@FFGFGGGGGFGGGG9?,D,@FDFD>CFGCEE7>D:D,:D8C*6>DGGF=,,BCGEGFGEBBGFGFGGA)27>C9E):6@F:BGCC+)*)08.2@F>>?0:,4>77*+0:-6+2+/)22.-46?ABFC2<:54=),4;:CDBG71()/(.70(-,)5<)(-)46**)1)0555)
@M02542:52:000000000-J9N43:1:1101:9267:5192 1:N:0:GTGAAA
GTAGTCCACGCCGTAAACGATGTCTACTAGCTGTTCGTGTCCTTGTGATGTGAGTAGCGCAGCTAACGCACTAAGTAGACCGCCTGGGGAGTACGGTCGCAAGATTAAAACTCAAATGAATTGACGGGGGCCCGCACAAGCGGTGGAGCATGTGGTTTAATTCGACGCAACGCGAAGAACCTTACCTACTCTTGACATCTACGGAAGACTGCAGAGATGCGGTTGTGCCTTCGGGAACCGTAAGACAGGTGCTGCATGGCTGTCGTCAGCTCGT
+
GGGGGGGGGGGGGG7FGGGGGGGGGGGGGGGGGGGGGGGGGGGFGGGGGGGGGGGGGGGGGGGGGGGGGGGGGGGGGGGGGGGGGGGGGGGGGGGGGGGGGGGGGGGGGFGGGGGGGGGGGGGGGGEGGGGGGGGGGGGGGGGCCFGGGGGGGGGGGGGGGDFGGGGGGGGGGGGGGGGGGGGGGGGGFFFGGGGGGGGGGFGGDGGGGGGCFGGGGCGGGGGGGGGGFGFFGGGFFGGGFFGBFFGGFG<?FAFFB<:BGGGFGFF<6?4:B)
@M02542:52:000000000-J9N43:1:1101:20238:5197 2:N:0:GTGAAA
GTAGTCCACGCCGTAAACGATGTCTACTAGCTGTTCGTGTCCTTGTGATGTGAGTAGCGCAGCTAACGCACTAAGTAGACCGCCTGGGGAGTACGGTCGCAAGATTAAAACTCAAATGAATTGACGGGGGCCCGCACAAGCGGTGGAGCATGTGGTTTAATTCGACGCAACGCGAAGAACCTTACCTACTCTTGACATCTACGGAAGACTGCAGAGATGCGGTTGTGCCTTCGGGAACCGTAAGACAGGTGCTGCATGGCTGTCGTCAGCCCGG
+
GGGCFGGGGGGGGGGGGGGGGGGGGGGGGGGGGGGGGGGGGGGGGGGGGGGGGGGGGGGGGGGGGGGDGGGGGGGGGGGGGGGGGGGGGGGGGGGGGDGGGEGGGGGGGGGGGGGGGGGGGGGGFCDFGGGGGGGGGGGGGGGB87BCFFGGFFGFGG4CFGFGF5EGFEGDB<>FDFFFFFFGGGGFGFFFF27?A<*5@A?DFFEFFG><F@+7:C7<65<@F::CBFA<:EFFF?4<DF9*4>0438)08<70))(413,)7*5)))0).5
@M02542:52:000000000-J9N43:1:1101:25308:5258 1:N:0:GTGAAA
GTAGTCCACGCCGTAAACGATGTCTACTAGCTGTTCGTGTCCTTGTGATGTGAGTAGCGCAGCTAACGCACTAAGTAGACCGCCTGGGGAGTACGGTCGCAAGATTAAAACTCAAATGAATTGACGGGGGCCCGCACAAGCGGTGGCGCATGTGGTTTAATTCGACGCAACGCGAAGAACCTTACCTACTCTTGACACATACGGAAGACTGCCGAGATGCGGTTGTGCCTTCGGGAACCGTAAGACAGGTGCTGCATGGCTGTCCTCAGCCCGG
+
G@@@CFGFFGGGGGDGFGGGGFE9EE@FGGGD<6CCFFC@C,C<FFCCFFG9CFFCGG7+C6>F<DFEF+@>EFFFDFGG<@CGGEEDE7FGFGC7<:BEFE@8FFGG<A<FGG<DF<B?DF9?>C7:F7F:35FEGGGFF<FF7F<*74=<B@F2CFFGC2<<>C:8>C>@E5*/*/<;88CC+<@C?+<<E7<E@+*<9?08CC*;CE66**/5C*+0*:;CEC<GD:<*7CD5>FG:>593*,0*0228/6<()-,447CF*).)44()8)
@M02542:52:000000000-J9N43:1:1101:19880:5261 1:N:0:GTGAAA
GTAGTCCACGCCGTAAACGATGTCTACTAGCTGTTCGTGTCCTTGTGATGTGAGTAGCGCAGCTAACGCACTAAGTAGACCGCCTGGGGAGTACGGTCGCAAGATTAAAACTCAAATGAATTGACGGGGGCCCGCACAAGCGGTGGAGCATGTGGTTTAATTCGACGCAACGCGAAGAACCTTACCTACTCTTGACATCTACGGAAGACTGCAGAGATGCGGTTGTGCCTTCGGGAACCGTAAGACAGGTGCTGCATGGCTGTCGTCAGCTCGG
+
GG,FFGGGGGGGGGCFGGGGGGGFGGGGGGGGGGGGGGGGGGGGGGGGGGGGGGGGGGGGGGGGGFGGGGGGGGGGGGGGGGGGGGGGGGDGGGGGGGGGGGGGGGGGGGGGGGGGGGGGGGGGGGGGGGGGGGGGGGGGGGGGGGGGGGGGGFGGGGGGGGGGGGGGGGGGGGGGGGGGGGGGGGGGGGGGGGGGGGFGGFGGGGGGGGGGGGFDFGDFEGEGGGGGGGFFGGCEFGGGFFGFFFGGFGC:F2<?ABF?CCDFG<BFF?24@)
@M02542:52:000000000-J9N43:1:1101:8552:5282 1:N:0:GTGAAA
GTAGTCCACGCCGTAAACGATGTCTACTAGCTGTTCGTGTCCTTGTGATGTGAGTAGCGCAGCTAACGCACTAAGTAGACCGCCTGGGGAGTACGGTCGCAAGATTAAAACTCAAATGAATTGACGGGGGCCCGCACAAGCGGTGGAGCATGTGGTTTAATTCGACGCAACGCGAAGAACCTTACCTACTCTTGACATCTACGGAAGACTGCAGAGATGCGGTTGTGCCTTCGGGAACCGTAAGACAGGTGCTGCATGGCTGTCGTCAGCTCGT
+
GGGGGGGGGGGGGGGGGGGEGGGGGGGGGGGGGEFGGGGGGGGGGGGGGGGGFGGGGGGGGGGGGEDFGGGGGGGFFFGGGGGGGGGGGCFGFFGGGGGGGGGGGGGGGGGGGGGGGGGGGGAGGGGEDGGGGEDGGGG7DGGGGGGGGGFFGGGFGGGGGGGGGGGGGGGGCEE<:8FGGGGGGFCGGGGDFFCFGGFGGFGEGDGFCFGCFGFFF?EGGEG?GGGGFFFFGGGFBFCC@FG?FD6DFFFDFF2:AAFFGG9=<8<?F?9;@)
@M02542:52:000000000-J9N43:1:1101:14931:5291 2:N:0:GTGAAA
GTAGTCCACGCCGTAAACGATGTCTACTAGCTGTTCGTGTCCTTGTGATGTGCGTAGCGCAGCTAACGCACTAAGTAGACCGCCTGGGGCGTACGGTCGCAAGATTAAAACTCAAATGAAATGACGGAGGCCCGCCCAAGCGGTGGAGCATGTGGTTTAATTCGACGCAATGCGAAGAACCTTACCTACGCTTTACATCTACGGAAGACTGCCGAGAAGCGGTGGTACCTTCGGGAACCGTAAGACCGTTTCTGCATGGTGTGCGTCCGCGCGG
+
FGF<CFFGGGGC:F7,6C7FFCE@FEFCEG,,6CE<CB,,:,@,CFGAEFF<,@@CFGC76CFCEEGGG7F@FDEFB@EE<@CF>FD7=+>8@F++:>BC@:C,E;FGF9DGGGGCFEDF,E,,AEG+@C8?CCG5@CD8D:BCEC5EFGGFF1,B:CGF6>C*@D5/):1945(:)5650=6FF47:7)0.)(*/.-7)9><<)7<E4:43*/8)3**(,0876?)266),(<019?0113*9<)..(()06:2)6<(-),(675).))75)7
@M02542:52:000000000-J9N43:1:1101:23241:5299 2:N:0:GTGAAA
GTAGTCCACGCCGTAAACGATGGATACTAGCTGTTCGGAGCAATCTGAGTGGCTAAGCGAAAGTGATAAGTATCCCACCTGGGGAGTACGCACGCAAGTGTGAAACTCAAAGGAATTGACGGGGGCCCGCACAAGCGGTGGAGCATGTGGTTTAATTCGATGATACGCGAGGAACCTTACCAGGGCTTAAATGTAGATTGACAGGACTGGAAACAGTTTTTTCTTCGGACAATTTACAAGGTGCTGCATGGTTGTCGTCAGCTCGTGCCGTG
+
GGGGGGGGGGGGGGFGGGGGGGGGGGGGGGGGGFGGGGGGGGGGGGGGGGGGGGGGGGGGGGGGGFGGGFGGGGGGGGGGGGGGGGGGGGGGGGGGGEFGFGGFCGFDGGGGGGGGGGGGGGEGGGG7EGGGGGFFGG5CEGGGGGFGGFC=GGGGGGGGFGGGGFFDD:ED>FFFFFFFFFFGGDCFD=69FF?=<)/2=ABGFFFC:D?BGGGF<C>48769<A?<(4;12@>24<)*9<944))9<<F8:8:AF1(44022575;.7)0
@M02542:52:000000000-J9N43:1:1101:23434:5309 2:N:0:GTGAAA
GTAGTCCACGCCGTAAACGATGTCTACTAGCTGTTCGTGTCCTTGTGATGTGAGTAGCGCAGCTAACGCACTAAGTAGACCGCCTGGGGAGTACGGTCGCAAGATTAAAACTCAAATGAATTGACGGGGGCCCGCACAAGCGGTGGAGCATGTGGTTTAATTCGACGCAACGCGAAGAACCTTACCTACTCTTGACATCTACGGAAGACTGCAGAGATGCGGTTGTTCCTTCGGGAACCGTAAGACAGGTGCCGCATGGCTGTCGTCAGCTCGG
+
GGGGGGGGGGGGGGGGGGGGGGGGGGGGGGGGGGGGGGGGGGGGGGGGGGGGGGGGGGGGGGGGGGGGGGGGGGFGGGGGGGGGGGGGGGGGGGGGGGGGGGCFGGGGGGGGGGGGGGGFGGFFDGDGGGGGGGGGGGGGGGGGGD8CEGGGGGGCCFGGFG>CED5))>EGEG@><D?FF?FGGGGFG49=FFFFFFF4@>6DD@);?C::F?<)(20-(88>>:2CA>4>07046:()98C1:20.(.)0((,-21<:3-827<F)>F663)
@M02542:52:000000000-J9N43:1:1101:16066:5352 2:N:0:GTGAAA
GTAGTCCACGCCGTAAACGATGTCTACTAGCTGTTCGTGGTCTTGTACTGTGAGTAGCGCAGCTAACGCACTAAGTAGACCGCCTGGGGAGTACGGTCGCAAGATTAAAACTCAAATGAATTGACGGGGGCCCGCACAAGCGGTGGAGCATGTGGTTTAATTAGACGCAACGCTAAGAACCTTCCCTACTCTTGACATCTAGCGAAGACTGCAGAGATGCCGTTGTGCCTTCGGTAACGCTAAGACGGTAGGTGCATGGCTGTCGTCAGTCCGG
+
FGGGGGFCFECGGGG,<FEGGFDGGGGGGDFGGFGGGGGECFFGFGGGGGGGGGGGFGGGDGGGGGEFGEGGGGEGGGGGCFGGGGGFEGGGDAFEDGDEGECF,AFFF;9@FGDF8FGGCFF9BEGGGG;::C>58::EGEE:*9:7,*<CEGGFG6CFFF+7:*=<:B=C)*/8988)A?=*7C+97*/9@786<BF269:1<>)/7*)(<?<)(**))70)-,(066)<6>(342()/-/*-)()(()).55)))418((.**))7**)03
@M02542:52:000000000-J9N43:1:1101:9530:5369 2:N:0:GTGAAA
GTAGTCCATGCCGTAAACGATGAGTGTTCGCCCTTGGTCTACGCGGATCAGGGGCCCAGCTAACGCGTGAAACACTCCGCCTGGGGAGTACGGTCGCAAGACCGAAACTCAAAGGAATTGACGGGGGCCTGCACAAGCGGTGGAGCATGTGGTTTAATTCGATACAACGCGCAAAACCTTACCAGCCCTTGACATATGAACAAGAAAACCTGTCCTTAACGGGATGGTACTTACTTTCATACAGGTCCTGCATGTCTGTCGTCAGCTCGTGTCG
+
GGGGGGGGFGGGGGGGGGGGGGFCFCFGGGFG7FGGGFGFGGGGGGE@FFGFGEGGGGGFEFF8CCGGGGGGGGGGGGEGGG7CFE@CFFGGGGGGGGGGGGGGDGGGGGGDGFFG6D@E;DE@DGGGDEFGFFFGG7CDCCE>FGGGGFC7:C*>FGGG3EEGGG6*)5CDFD1)75@B4:)0CFFDD@;=FBFF<<?)94:*)0)8?71(<8@467><?D5)((,24AAB)96<))67:)*244)*)54<62)-5-660,1-/2*).)7>))
@M02542:52:000000000-J9N43:1:1101:14006:5370 2:N:0:GTGAAA
GTAGTCCACGCCCTAAACGATGTCAACTAGTTGTTGGGGATTCATTTCCTTAGTAACGTAGCTAACGCGTGAAGTTGACCGCCTGGGGAGTACGGTCGCAAGATTAAAACTCAAAGGAATTGACGGGGACCCGCACAAGCGGTGGATGATGTGGATTAATTCGATGCAACGCGAAAAACCTTACCTACCCTTGACATGGACGGAATCCCGCTGAGAGGTGGGAGTGCTCGAAAGAGAACCGTTGCACAGGTGCTGCATGGCTGTCGTCAGCTCG
+
GGFEFGGGGGGGGGGFGFFGGGGGGGGGGGGGGGGGGGGGGGGGGGGGGGGGGGGGGGGGGGGGGGGGGGGGGGGGDFGGFGGEGGGEFGGGGGGGGGGGGGGGGGGFGGGGGEFGDGGGGGFGGGGGGGGGGGE>GGGGGG>CGFGFCFFC@CFFF?CGFGGFFGGGFFGGFG@:>FFDFE6FDFFA<F=;AEFFE3AE601/7>?C:519G*;77DD??F>E:()*.8(,4B<?:>2972CD6<>=1:90479?(644:76(2905>E4*77
@M02542:52:000000000-J9N43:1:1101:19888:5389 2:N:0:GTGAAA
GTAGTCCACGCCCTAAACGATGTCGACTAGTTGTTGGGGAAGGTAACTTCCTTAGTAACGTAGCTAACGCGCGAAGTCGACCGCCTGGGGAGTACGGCCGCAAGGTTAAAACTCAAAGGAATTGACGGGGACCCGCACAAGCGGTGGATGATGTGGATTAATTCGATGCAACGCGAAAAACCTTACCTACCCTTGACATGCTAGGAACCCTGCTGAGAGGCGGGGGTGCCCGAAAGGGGGCCTAGACACAGGTTCTGCATGGCTGTCCGCAGCG
+
GGFFGGGGGGGGGGGFGGGGGGGGGGGGGGGGGGGGGGGGGGGGGGGGGGGGGDFGGGGGGGGGGGGGGGGGGGDGGGGGGGGGGGGGGGGGGGGGGGGGGGGGGGGGFGGGGFFFGGGGFFFFFGGGGGGGGGGGGGGGGGGGGGGECCC<:@CFFCDGFGGGGFFGFFGGFGFFFFF>EFFGGGFFGFFFFFFFFFFFFF>GFFFFF<<<F++8:C9<?>DE>F>>2<1:4>;0?B(193*97)46(44).))))6)6)76(9**))))0))
@M02542:52:000000000-J9N43:1:1101:9559:5390 2:N:0:GTGAAA
GTAGTCCACGCCGTAAACGATGATAACTAGCTGTTGGGGCTCTTGGAGCTCCGGTGGCGCAGCTAACGCATTAAGTTATCCGCCTGGGGAGTACGGCCGCAAGGTTAAAACTCAAAGGAATTGACGGGGGCCTGCACAAGCGGTGGAGCATGTGGTTTAATTCGAAGCAACGCGCAGAACCTTACCAGCGTTCGACATGCCTGGACGGTTTCCAGAGATGGATTCCTTCTCGCATGAGACTAGGATACAGGTGCTGCATGGTTGTCGTCAGCTC
+
GGGGGGGGGGGGGGGGGGGGGGGGGGGGGGGGGGGGGGDD@FFCEGGGGEFGDGGGGGGGGGGGGGGGGGG7ECGGFGCFGCGGGGFDGGFE?FCEGGGGGGEFGFGFFGGGDG?DFGGGFGFGCGG7EBGGGGGFFD6CC>EGGGGGGGGEFCFG*:CFAFCGGCCGFFDG5C9)8BFF47=FG>E)*)0)@05@0:?7<4AC>4;CED?D+00*(*28>)*94420-).13@(()))2*5<4)))/.)0*3)).47242))(*0)7007?@)
@M02542:52:000000000-J9N43:1:1101:23948:5395 2:N:0:GTGAAA
GTAGTCCACGCCCTAAACGATGTCAACTGGTTGTTGGGTCTTCACTGACTCAGTAACGAAGCTAACGCGTGAAGTTGACCGCCTGGGGAGTACGGCCGCAAGGTTGAAACTCAAAGGAATTGACGGGGACCCGCACAAGCGGTGGATGATGTGGTTTAATTCGATGCAACGCGAAAAACCTTACCCACCTTTGACATGTACGGAATCCTTTAGAGATAGAGGAGTGCTCGAAAGAGAGCCGTAACACAGGTTCTGCATGGCTGTCGTCAGCCCG
+
GGGGGGGGGGDGGGGFGGGGGGGGGGGGGGGGGGGGGGGGGGGGGGGGGFGGGGGGGGCGGGGGGGGGGGGEGGGGGGGFGGGGGGGGGGGFGGGGGEFGGGGDGFGGGGGGGGGGGGGGGGFGCEEGGGGGGGGGGGGGGG*>C@FFFCDGGGGGGGGGFFGFG@5CFFG35C9DFFFBAEFGFGF><FFF?AFFF?FFFFFGEFFGBFFFGGGFF=D><07)::AD<:02<D::?FF*18C<,5:F60/*4<)).523:??F47)77>6)0)
@M02542:52:000000000-J9N43:1:1101:6221:5401 2:N:0:GTGAAA
GTAGTCCACGCCGTAAACGATGTCTACTAGCTGTTCGTGTCCTTGTGATGTGAGTAGCGCAGCTAACGCACTAAGTAGACCGCCTGGGGAGTACGGTCGCAAGATTAAAACTCAAATGAATTGACGGGGGCCCGCACCAGCGGTGGAGCATGTGGTTTAATTCGACGCAACGCGAAGAACCTTACCTACTCTTGACATCTACGGAAGTCCGCAGCGATGCGGTTGTGCCTTGGGGACCCGTAAGACAGGTGCTTCATGGCTCGCGTCCGCCCGC
+
GGFDCFGGGGGGG:,FFGE:BFGFGGGGGGGGGGGGG@8EFDFGFCECCCFF<F@FGGGGGGGGGGFCG7C7FG,A<EFGG>FGGGGGGDGFGGGGGGGGDG7FGG<FFFGEGC,E9;DGGG9DGE87EC+8*@EGG*B5EGEBC9:/8*,,4=?6:<F7B@CEC**)08:3:C>3)))0>07>C20***9/@4*9<4*6*)(1)8)+1*4;5**0,*9:(.0<(487-)),(09(((4C9955)5:)-5)0.)))64300,,-1))00<)7))
@M02542:52:000000000-J9N43:1:1101:12996:5426 2:N:0:GTGAAA
GTAGTCCACGCCGTAAACGATGTCTACTAGCTGTTCGTGTCCTTGTGATGTGAGTAGCGCAGCTAACGCACTAAGTAGACCGCCTGGGGAGTACGGTCGCAAGATTAAAACTCAAATGAATTGACGGGGGCCCGCACAAGCGGTGGAGCATGTGGTTTAATTCGACGCAACGCGAAGAACCTTACCTACTCTTGACAACTACGGAAGAATGCAGAGATCACGTTGCGCCTTCGGGAACCGTAAGACAGGTGCCGGCTGCCTGTCGTTCGCCCGG
+
GGGFFGGGGGG@:FEBFDCEFCFCGG@@FGDFFCEECCCEF9ECFC<<CFF<@FCAEFE77:FGFFGDG@@CFEAFGCCFB=74BB?=>CFCGGGCFGEGDECEFEFGAFG@FAEECDG9,83,?8+7CED+@BC8:FC1;CC>>D57CCGGGGG=CCCCF7E?EDGGFF=D3):8)09051?7>F2@60<F7A*)))0.?2(7)))*)*)-<30<:7*)(8)032(),((.2)(4(38/18*1)2()45))((((,4(().4517.8>))0))
@M02542:52:000000000-J9N43:1:1101:18325:5433 2:N:0:GTGAAA
GTAGTCCATGCCGTAAACGATGAGTGTTCGCCCTTGGTCTACGCGGATCAGGGGCCCAGCTAACGCGTGAAACACTCCGCCTGGGGAGTACGGTCGCAAGACCGAAACTCAAAGGAATTGACGGGGGCCTGCACAAGCGGTGGAGCATGTGGTTTAATTCGATACAACGCGCAAAACCTTACCAGCCCTTGACATATGAACCAGAAAACCTGTCCTTAACGGGATGGTACTTTCTTTCATACAGGTGCCGCATGGCTGTCGTCAGCCCGGTTCG
+
GGCFGGGGGGGGGG7CFGGGGGGGGGGGGGGGGGGGGGGGGGGGGGGGGGGGGGGGGGGGGGGGGGGGGGGGGGGGGGCGGGGGGGGGGGGGGGGGGGGGGGGGECFGFCAFCCGGFCFFDFGD>EEGGGGGDGCCFFCEEE>CEGGGGGFGFGFGFGGGFGGFEFGGEFED5D>FFFFFFB6FGG=B<FFFFFF444=A4(35>F?G47,4C8EFAFGB:>EB>64:.-<6)/4<A<<>>>673<:)(()),((,((.),,((/*)85)))))
@M02542:52:000000000-J9N43:1:1101:22535:5442 2:N:0:GTGAAA
GTAGTCCACGCCGTAAACGATGTCTACTAGCTGTTCGTGTCCTTGTGATGTGAGTAGCGCAGCTAACGCACTAAGTAGACCGCCTGGGGAGTACGGTCGCAAGATTAAAACTCAAATGAATTGACGGGGGCCCGCACAAGCGGTGGAGCATGTGGTTTAATTCGACGCAACGCGAAGAACCTTACCTACTCTTGACATCTACGGAAGACTGCAGAGATGCGGTTGTGCCTTCGGGAACCGTAAAGACGGTTCTGCATGGCTGTCGTCAGCCGGG
+
GGGGGGGGGGGGGEFFGGGGGGGGGGGGGGGGGGGGGGGGGGGGGGGGGGGGGGGGGGGGGGGGFGGGGGGGGGGGGGGFGGGGGGGGGEFEGGGGGGGGGGGGFGGGGFGGGGGGGGGGGGGGGGGGGGGGGGGEGGGGGGGBEC=FGGGGGGGGGG<GFGGGGGGGFEGGFC>FFFFFFFFCGGFFGFFFF2@FA2?AFA?DEFFGFGB:GGC>0FG>6DDEB1(:6AA24@9023:DDBC/-)(.4:5.4)))6<?<(41)**.0))))0)
@M02542:52:000000000-J9N43:1:1101:23743:5452 2:N:0:TTGAAA
GTAGTCCACGCCCTAAACGATGTCAACTGGTTGTTGGGTCTCTTCTGACTCAGTAACGAAGCTAACGCGTGAAGTTGACCGCCTGGGGAGTACGGCCGCAAGGTTGAAACTCAAAGGAATTGACGGGGACCCGCACAAGCGGTGGATGATGTGGTTTAATTCGATGCAACGCGAAAAACCTTACCCACCTTTGACATGTACGGAAGTTGCCAGAGATGGCTTCGTGCTCGAAAGAGAGCCGTAACACAGGTGCTGCATGGCTGTCGTCAGCTCG
+
GGGGGGGGGGGGGGGGGGGGGGGGGGGGGGGGGGGGGGGGCFGGGGGGGGGGGGGGGGGCEGGGGGGGGGGGGGGGGGGGGGGGGFFGGDFGGGGGGGGGGGGGGGGGGGGGGGGGGGGGGGGGGGGGGGGGGGGGGEGGGGGGGGGGGFGGCFDFGGGGFGGGGGGG=A=D;DFADFD3AABFGGGFGFFBFFFF>>FFF(6D@:@FBF7A8EGFAGGFFFFFF0,/:?3.-<:?<:<F33CD?9?4:?6)38<??A2::0:B95..)7/*95
@M02542:52:000000000-J9N43:1:1101:12652:5459 1:N:0:GTGAAA
GTAGTCCACGCCGTAAACGATGTCTACTAGCTGTTCGTGTCCTTGTGATGTGAGTAGCGCAGCTAACGCACTAAGTAGACCGCCTGGGGAGTACGGTCGCAAGGTTAAAACTCAAAGGAATTGACGGGGACCCGCACAAGCGGTGGATGATGTGGATTAATTCGATGCAACGCGAAAAACCTTACCTACCCTTGACATGGCAGGAACTTTCCAGAGATGGATTGGTGCTCGAAAGAGAACCTGCACACAGGTGCTGCGTGGCTGTCGTCAGCTC
+
GGGGGGGGGGGGGGGGGGGGGGGGGGGGGGGGGGGGGGGGGGGGGGGGGGGGGGGGGGGGGGGGGGGGGGGGGGGGGFGGGGGGGGGGGGGGGGGGGGGGGGGGGGGGGGGGGGGGGGGGGGGGGGGGGGGGGGGGGGGGGGGFGGGGGGFGGGGGGGGGGGGGGGGGGGGGGGGGGGFEDGGGGGGGGGGGGGGGGG?FGFGGGGGGGGGGGGGGGGGGGGGGGG<GGGFFGGGFFGGGFFGFFFGGFGDBFFFFFBFFGDGFFFBFFFFFF?
@M02542:52:000000000-J9N43:1:1101:20927:5471 2:N:0:GTGAAA
GTAGTCCACGCCGTAAACGATGATAACTAGCTGTCCGGGTTCATGGAACTTGGGTGGCGCAGCTAACGCATTAAGTTATCCGCCTGGGGAGTACGGTCGCAAGATTAAAACTCAAAGGAATTGACGGGGGCCTGCACAAGCGGTGGAGCATGTGGTTTAATTCGAAGCAACGCGCAGAACCTTACCAGCGTTTGACATGTCTAGTATGTTTCCCAGACATGGGTTACTTCAGTTCGGCTGGCTAAAACACAGGTTCTGCATGGCTGTCGTTAGG
+
GGEFGGGGGGGGGGGEGGGGGGGGGGGGGGFGGGGGGGGFEGGGGGGGGGGGGGGGGGGGGGGGGGGDGGGGGGGGGGGGGGGGGGGGGGGGGGGGGGGGGGGFGGGGGGGGGGGGGGGGGGGGGGGFGGGGGGGGGGGGGGGCEC>FFGCCFFGFFFFFFGGGGGEDFFEGFGBFBFFFF@FGGGFFGBFFFFF=):?BF94>*=096C<>GGGF:*064F;/:6BDDBA)6FDFFF:35,**)).08(.)(5254)))))2.078*))7).?
@M02542:52:000000000-J9N43:1:1101:14867:5478 2:N:0:GTGAAA
GTAGTCCACGCCGTAAACGATGATAACTAGCTGTCCGGGTTCATGGAACTTGGGTGGCGCAGCTAACGCATTAAGTTATCCGCCTGGGGAGTACGGTCGCAAGAGTAAAACTCAAAGGAATTGACGGGGGCCTGCACAAGCGGTGGAGCATGTGGTTTAATTCGAAGCAACGCCCAGAACCTTACCAGCGTTTGACATGGCTAGTATGATTTCCAGAGATGGATTTCTTCAGTTCGGCTGGCTAGCACACAGGTTCTGGATTGCGTTGGTCAGG
+
FGEGFF@EAFGFGGG7FDFC@C<<FFGGGAFCGF9EFGEGGGGGECEEDGCFFGGGCGCFEEDFGDFGGGGGG?9AFFFEFEGE@FDGGEGGC,CFCGGGCC+=,CBFFFC>AEGDGG,,63@DFGGG>FED8D7,@CFGGGG6:7678CCGGGG8EEGC8C7C79CCFF6C8)(:5AFAA1=77DEF8=))0-974>=?F(4CFFB?4:6<+<+9<G7<A:?9A24?42)658516B?D31CGB?F?:63>6-)).64<4).)*10))09*8.
@M02542:52:000000000-J9N43:1:1101:23711:5480 2:N:0:GTGAAA
GTAGTCCACGCCGTAAACGATGTCTACTAGCTGTTCGTGTCCTTGTGATGTGAGTAGCGCAGCTAACGCACTAAGTAGACCGCCTGGGGAGTACGGTCGCAAGATTAAAACTCAAATGAATTGACGGGGGCCCGCACAAGCGGTGGAGCATGTGGTTTAATTCGACGCAACGCGGAGAACCTTACCTACTCTTGACATCTACGGAAGACTGCGGAGATGCGGTTGTGCCTTCGGGAACCGTAAGACAGGTGCTGCATGGCTGTCGTCAGCCCGG
+
GGGGGGFGGGGGGGFGGGGGGGGGGGGGGGGGGGGGGGGGGGGGGGGFGGGGGGGGGGGGEGGGGGGGGGGGGGGGGFGGGGGGGGGGGGGGGGGGGGGGGGGGGGGGGGGGGGGGGGGGGGGGGGGGCEGGGGGGGGGGGGG88DFGGGGGGGFFGGGGFGGFGDEGFFGGFGFFF3FF@<FFGFGFG4@FFF?FAFFFFB?GEF@FFC0(;E8B9F743@:>9,(:6<<)-824>?B5C:D*4<FF?26?AA?>))314<B2DDF3<:0)))
@M02542:52:000000000-J9N43:1:1101:17200:5486 1:N:0:GTGAAA
GTAGTCCACGCCCTAAACGATGTCCACTGGTTGTTGGGTCTTCACTGACTCAGTAACGAAGCTAACGCGTGAAGTTGACCGCCTGGGGAGTACGGCCGCAAGGTTGAAACTCAAAGGAATTGACGGGGACCCGCACAAGCGGAGGATGATGTGGTTTAATTCGATGCAACGCGAAAAACCTTACTCACCTTTGACATGTACGGAATCCTTTAGAGATAGAGGAGTGCTCGAAAGAGAGCCGTAACACAGGCGCTGCATGGCTGTCGTCAGCTCG
+
GECFGGGGGGGGGGCEF@CFGF<F,CEF<FFGEGFGGGGGGF,E@DGGGFFEGEGGCEGGG@FGGGGGGB:FGGFGGFCDFGCCFE@FE:CFACECGGEGCBDDFGD5EFG9C,?DEFGF<9DGCCCECEGC7C<3CECCBF*1>63<FGEFFEG7<:@9@,<@@@:9BF8FGGGGDEGGE:CF+<CC89+<<CGGGGGGGFGGGFFGF99CEAFGFG9CCDCGF=7F073:DG<F?5<D>E<?:<AFFF*,73748691*29<944:<?)19)
@M02542:52:000000000-J9N43:1:1101:19002:5490 1:N:0:GTGAAA
GTAGTCCACGCCCTAAACGATGTCAACTAGTTGTTGGGGATTTACTTCCTTGGTAACGTAGCTAACGCGTGAAGTTGACCGCCTGGGGAGTACGGCCGCAAGGTTAAAACTCAAAGGAATTGACGGGGACCCGCACAAGCGGTGGATGATGTGGATTAATTCGATGCAACGCGAAAAACCTTACCTACCCTTGACATGGCAGGAACTTTCCAGAGATGGATTGGTGCTCGAAAGAGAACCTGCACACAGGTGCTGCATGGCTGTCGTCAGCTCG
+
GGFGGGFGGGGGGGFGGGGGGGGGGGGGEGGGGGGGGGGGGGGGGGGGGGGGGGGGGGGGGGGGGGGGGGGGGGGGGGGGGGGGGGGGGGFGGGGGGGGGGGGGGGGGGFGGGGGGGGGGGGGGGGGGGGGGGGGGGGGGGGGGGFFGFGGGGGGGGGGGGGGGGGGGGGGGGGGGGGGGGGGFGGGGGGGGFGGGGGGGGFGGGGGGGGGGGGGGGGGGGGFGGFGGGGFFDGGFF?FGFFGFFFGGFGG>@BF<BBA?CFDFGFF<BF?FFB
@M02542:52:000000000-J9N43:1:1101:17695:5498 2:N:0:GTGAAA
GTAACCCATGCTGTCAACGATGAGTGTTCGCCCTTGGTCTACGCGGATCAGGGGCCCAGCTAACGCGTGAAACACTCCGCCTGGGGAGTACGGTCGCAGGACCGACCCCCAAAGGAGTTTACGGGGACCTGCACAAGTGGTGGAGCAGATTGTGTAATTCGATCCAACGCTCAAACACTTACCAGCACATGCCATATAAACACGAAAACCTGTCATTAACGGCGTGGTACTTACTCTCATACCGGTGACGCATGGCTGTCCACCACCCGTGGTG
+
DF9,6;FE,EE,CF,,CC;FGDFFGEGF<FCFE7,C,;C,6C<+@7++@<,B8CFF+,98,E?,8FEF@EC,,?FFGG:@+++++@+84,,4+68+@B::=B<>:++@+++8@,<4+8,=,3@*0@***,,2,,,,;25:2**1;41,,4,04,26,?+,)<,,=CF*2)*159@6))2=6)21**;8*+*/;26?2)16?A0/>D:E)7(.08+/-;?),)))-(-/6<2-48)).22*:5**--())(0)(-8:(,.,)))(**)).)))).
@M02542:52:000000000-J9N43:1:1101:23434:5500 2:N:0:GTGAAA
GTAGTCCACGCCGTAAACGATGTCTACTAGCTGTTCGTGTCCTTGTGATGTGAGTAGCGCAGCTAACGCACTAAGTAGACCGCCTGGGGAGTACGGTCGCAAGATTAAAACTCAAATGAATTGACGGGGGCCCGCACAAGCGGTGGAGCATGTGGTTTAATTCGACGCAACGCGAAGAACCTTACCTACTCTTGACATCTACGGAAGACTGCAGAGATGCGGTTGTGCCTTCGGGAACCGTAAGACAGTGGCTGCATGGCTGTCGTCAGCCCGG
+
GGFGGGGFEFGGGFFCFDFEGFGGGGGFGGGEFGGGGG7ECGGGGGGGGEF<FFFDGGEGGGFFGGGGGDGGCFGGGGEGFFDEGFGFGGGGGFG>FEEEEGGGDGFFFGGFGCFGFFGCFF99=ECCDGECEGGCGGGGGG>>CC:,4=,C=<FFGFGGFGGGFGGDEFDGFG>3>)/5>?FFG4??FFF4=<F644?A=<6D>>:EFGFFC8<<:779;>)592:GA24,(73,3:47733*.52@)))023((.).48??<CF3>>F).7)
@M02542:52:000000000-J9N43:1:1101:18863:5517 2:N:0:GTGAAA
GTAGTCCACGCCGTAAACGATGTCTACTAGCTGTTCGTGTCCTTGTGATGTGAGTAGCGCAGCTAACGCACTAAGTAGACCGCCTGGGGAGTACGGTCGCAAGATTAAAACTCAAATGAATTGACGGGGGCCCGCACAAGCGGTGGAGCATGTGGTTTAATTCGACGCAACGCGAAGAACCTTACCTACTCTTGACATCTACGGAAGACTGCAGAGATGCGGTTTTGCCTTCGGGAACCGTAAGACAGGTGCTGCATGGCTGTCGTCAGGCCGG
+
GG:FGFFGGGGGGG7FFGEGGGGGGGGGGGGGGGGGGGFGGGGGGGGGGGFGFGGGGGGGGGGFGGGGGGGGGGGGGGGGGGGGEGGGGGGGGGGGGGGDDEEFFFFGGGGGGGGGGFGGGGGFGGGGGGGGGGGEGGGGGGGGGGCGGCCC:CFFGG4EFGGGGGGGFFEDEGBE:@FFF?FGGDFFG447@AFFF>@A?<(75>7CFGFFF+371CC49>BE((4DDF97:DBBF:6D*(5*68??05)9-)244)40(33.>FF8>4))07
@M02542:52:000000000-J9N43:1:1101:4840:5517 2:N:0:GTGAAA
GTAGTCCACGCCCTAAACGATGTCAACTGGTTGTTGGGTCTCTTCTGACTCAGTAACGAAGCTAACGCGTGAAGTCGACCGCCTGGGGAGTACGGCCGCAAGGTTGAAACTCAAAGGAATTGACGGGGACCCGCACAAGCGGTGGATGATGTGGTTTAATTCGATGCAACGCGAACAACCTTACCCACCTTTGACATGTACGGACGTTGCCAGAGATGGCTTCGTGCTCGAAAGAGAGCCGTTACACAGGTTCTGCATGGCTGTCGTCACCGCC
+
GGGGGGGGGCFGGDG?FGGGGGGGGGGGGFFGGGGFGDFGFGGGGGGCFFFGGGGGGGGGGDF9BDEEEFGGGGGF=FGFGGGGG?FD@FFFF:F@FGGG7+DF,AFGFGFGFGGFCEGGGGFDCCCCE@EEE*@EGGGGGGGGDFGFG@7:@FF>CFG7B7;7=:57AFEGFD>)=).8ABFGFGG>CFFF?)*1)4F<B?BG3)8@FGFF+;85<7FBFFF3::0C531(4>??:(:*)(*92:2*.(0*.54)45),((-8697<5)0)))
@M02542:52:000000000-J9N43:1:1101:17496:5531 1:N:0:GTGAAA
GTAGTCCACGCCGTAAACGATGTCTACTAGCTGTTCGTGTCCTTGTGATGTGAGTAGCGCAGCTAACGCACTAAGTAGACCGCCTGGGGAGTACGGTCGCAAGATTAAAACTCAAATGAATTGACGGGGGCCCGCACAAGCGGTGGAGCATGTGGTTTAATTCGACGCAACGCGAAGAACCTTACCTACTCTTGACATCTACGGAAGACTGCGGAGATGCGGTTGTGCCTTCGGGAACCGTAAGACAGGCGCTGCATGGCTGTCGTCAGCTCGT
+
GGGGGGGGGGGGGGGGGGGGGGGGGGGGGGGGGGGGGGGGGGGGGGGGGGGGGGGGGGGGGGGGGFFFGGGGGGGGGGGGGGGGGGGGGGGGGGGGGGGGGGGGGGGGGDFFGFGGGGGGGGGGGGGGGGGGGGGGGGGGGGGGGGGGGGGGGGGGGGGGGGGGGGGGGGGGGGGGGGGGGGGGGGGGFGGGGGFGGGGGGFGGEGGGF?FGGGGGGGGGGGGGGEGGGGFFGGGFFGGGFFGFFFFFFGGFFFFFFFBFGGGFGF<?<BFFF)
@M02542:52:000000000-J9N43:1:1101:12683:5542 1:N:0:GTGAAA
GTAGTCCCTGCCGTAAACGATGAGTGTTCGCCCTTGGTCTACGCGGATCAGGGGCCCAGCTAACGCGTGAAACACTCCGCCTGGGGAGTACGGTCGCAAGACCGAAACTCAAAGGAATTGACGGGGGCCTGCACAAGCGGTGGAGCATGTGGTTTAATTCGAAGCAACGCGCAGAACCTTACCAGCGTTTGACATCCTGATCGCGGGTTCCAGAGATGGATCCCTTCAGTTCGGCTGGATCAGAGACAGGTGCTGCATGGCTGTCGTCAGCTCG
+
GGGGGGGGGGGGGGGGGGGGGGGGGGGGGGGGGGGGGGGGGGGGGGGGGGGGGGGGGGGGGGGGGGGGGGGGGGGGGGGGGGGGGGGGGGGGGGGGGGGGGGGGGGGGGGGGGGGGGGGGGGGGGGGGGGGGGGGG>FGGFGGGGGGGGGGGGGGGGGGGGGGGGGGGGGGGGGGGGGGGGGGGGGGGGGGGGGGGGGGFGFGGGGGGGGGGFFGCFGGFFFGGGGGGGGFFGGGFFGGGFFGFF065?CFB68AFFFA<C5<FD?:?FFB47)
@M02542:52:000000000-J9N43:1:1101:12651:5554 2:N:0:GTGAAA
GTAGTCCACGCCCTAAACTATGTCAACTAGTTGTTGGGGGAGTTAAATCCCTTAGTAACGCAGCTAACGCGTGAAGTTGACCGCCTGGGGAGTACGGTCGCAAGATTAAAACTCAAAGGAATTGACGGGGGCCCGCACAAGCGGTGGATGATGTGGTTTAATTCGATGCAACGCGAAGAACCTTACCTACCCTTGACACGTACGGAAGTCTCCAGAGATGGAGTCGTGCCCGAAAGGGAACCGTAACGCAGGTGCTGCATGGCTGGCGTCGGCC
+
GGGGGGGGGGGGGGGGGGGGGGGGGGGGGGGGGGGDFCGGGGGGGFGGGGGGGGGGGGGGGGGGGGGGGGGGGGGGGGGGGGEGGGGFGGGGGGGG>DEGGDDGDFFDEGFGGGGGGGGFGGFGFGGGGGGEGGGGCGGGGGGG;CEGFGFFGFGGGGFFFGGGGGGGFFGGFGFFFF@FFB>GGGGFD?FFFFFFB<F:@FFGEFB*<C26EEG?:C:<?FFF36,5:(4<0>0>::<4>0<5:?:)-355:(,4422).414/*)75))))0
@M02542:52:000000000-J9N43:1:1101:25804:5572 2:N:0:GTGAAA
GTAGTCCATGCCGTAAACGATGAGTGTTCGCCCTTGGTCTACGCGGATCAGGGGCCCAGCTAACGCGTGAAACACTCCGCCTGGGGAGTACGGCCGCAAGGTTGAAACTCAAAGGAATTGACGGGGACCCGCACAAGCGGTGGAGCATGTGATTTAATTCGAAGCAACGCGAAGAACCTTACCAAATCTTGACATCCTCTGAACCCTCTAGGGATAGAGTTTTCCCCTTCGGGGGACGGGGTGACAGGGGGAGCATGGTTGGTGGCCGCCTCTG
+
GGGFGGGGGGGGGEGGGGGGGGGFGEFGGEGGGGGGGGGGFGGGGGCEGFGGGGGGGGGGGGGGEGEGGCFGGGGGGFGGGEGFFD@FEGGGGGGDDEEGGGGG>FGG9,D@A;FF+>EGGGE+@ECFGGGG*>CG::BE=>C>CGF,94BFGGGCECC7>7671*67>5/:3<?47>F4F:FFCC+9>@=*))99?7*))))2>>)A4>))*2;.(*2).=FFA>?F?0<B9B(2((()/()1))))((0)(,4)<4-:0((-**)))0))9)
@M02542:52:000000000-J9N43:1:1101:12721:5584 2:N:0:GTGAAA
GTAGTCCACGCCGTAAACGACGATTGCTAGTTGTCGGGCTGCATGCAGTTCGGTGACGCAGCTAACGCATTAAGCAATCCGCCTGGGGAGTACGGTCGCAAGATTAAAACTCAAAGGAATTGACGGGGGCCCGCACAAGCGGTGGAGCATGTGGTTTAATTCGAAGCAACGCGCAGAACCTTACCACCTTTTGACATGCCTGGACCGCCACGGAGACGTTGCTTTCTCTTCGGAGACTAGGACACAGGGTCTGCATGGCTGTCGCTCGCCTGGG
+
GGGGGGGGGGGGGGGGGGGGGGGCFGGGGGGGGEGGGGGGGGGGGGGGGGGGGGFGGGDGGGGGGGGGGGGGGGGGGFGFEGGGGGGG>FGGACGGGCEFGGGFGGGGGGGGFFFGGGGFE:ACDGGGGGGGEEGGGDCGGG:BC55CGGGGGGGGGGGGFGGGGGGFFACD:<())95>@FFGGCCD467FFF?6A<48FFFGFFEGF):9G*88(1*(..*9)9<CAF<:07;>0).*2497433>(()024>AFFB1:??0**)))))).)
@M02542:52:000000000-J9N43:1:1101:18394:5601 2:N:0:GTGAAA
GTAGTCCACGCCCTAAACGATGTCAACTGGTTGTTGGGTCTTCACTGACCCAGTAACGAAGCTAACGCGTGAAGTTGACCGCCTGGGGAGTACGGCCGCAAGGTTGAAACTCAAAGGAATTAACGGGGACCCGCACAAGCGGTGGATGAGGTGGTTTAATTCGATGCAACGCGAAAAACCTTACCCACCTTTGACATGTACGGAATCCTTTAGTGTCAGAGGATTTCTCGAAAGAGACCCGTAACCCTGGTTCTGCATGGCTGTCGTCAGCTTG
+
FFCGGC<CFFCCFC<FFGEGG@E@EFG9CEGGG:CFC7F8<F@<EEFDG,6FEFGEG@F@FGCEF<CB=8@:F,:?,5=EFGFEGCFGCEF=EB:FFGFEB=FFFG@DBADD9DAF688>8,@>+B>3B:EGGG*>C,35;8>*4;9C82=<:5:C:BC:F@E7EC*:;AEDE5:5)).=8@40>9+)1)0**)194)*.*4(10)*3804)++<94*2-,)7))).*.().8@:4(((172)*().)(-9*-.6))-).(((.*170)./*10
@M02542:52:000000000-J9N43:1:1101:9538:5604 1:N:0:GTGAAA
GTAGTCCACGCCGTAAACGATGTCTACTAGCTGTTCGTGTCCTTGTGATGTGAGTAGCGCAGCTAACGCACTAAGTAGACCGCCTGGGGAGTACGGTCGCAAGATTAAAACTCAAATGAATTGACGGGGGCCCGCACAAGCGGTGGAGCATGTGGTTTAATTCGACGCAACGCGAAGAACCTTACCTACTCTTGACATCTACGGAAGACTGCAGAGATGCGGTTGTGCCTTCGGGAACCGTAAGACAGGTGCTGCATGGCTGTCGCCAGCTCGG
+
DGEGGGGFFGGGDF,CGGGGGCEFGGFGGFGGGGGGGGGFDCDEFG@FFFGGEGGGGG@@CFEECEEECEGGFGCGGFFGDGGGED?DECFFGFGGFGC@:FB8=,FFF,C<<DDFFDA?FGGFFEGDEE@<7F@GEGGD7FCF@F*,2<FGGGGFCFFFEFGC<FEEGEG>EG>EGEGF8*<EGGGGGGGFGGGGGGG+<@=CEC5@DFGFE6:8;<EEEGGEG5*0:FA?D=G3>=7D5>519?GC:FF8B>?54>BFGD*7*(,((,465)
@M02542:52:000000000-J9N43:1:1101:26312:5614 1:N:0:GTGAAA
GTAGTCCATGCCGTAAACGATGATGACTAGCTGTCGGGGGCCATGGGCTTTCGGTGGCGCAGCTAACGCATTAAGTCATCCGCCTGGGGAGTACGGCCGCAAGGTTAAAACTCAAAGAAATTGACGGGGGCCTGCACAAGCGGTGGAGCATGCGGTTTAATTCGAAGCAACGCGCAGAACCTTACCAGCGTTTGACATGCCCGGTATGGTTTCCAGAGATGGATTCCTTCAGTTCGGCTGGCCGGTGCACAGGTGCTGCATGGCTGTCGTCAGC
+
GGGGGGGGGGGGGGGGGGGGGGGGGGGGGGGGGGGGGGGGGGGGGGGGGGGGGGGGGGGGGGGGGGGGGGGGGGGGGGGGGGGGGGGGGGGGGGGGGGGGGGGGGGGGGGGGGGGGGGGGGGGGGGGGGGGGGGGGGGGGGGGGGGGGGGGGGGGGGGGGGGGGGGGGGGGGGGGGGGGGGGGGGGGGGGGGGEGFGGGG@FGGGGGGGGGGFGFGGG6CFGGFCFGGFGBFGGFEFGGGFEGFFFGGFFGFFFB04<>?FCGFD6?D<F?3:)
@M02542:52:000000000-J9N43:1:1101:6666:5621 1:N:0:GTGACA
GTAGTCCACGCCGTAAACGATGTGCGCTGGATGTTGGGGCCCTTAGGGTCTCAGTGTCGTAGCTAACGCGGTAAGCGCACCGCCTGGGGAGTACGGCCGCAAGGTTGAAACTCAAAGGAATTGACGGGGGCCCGCACAAGCGGTGGAGCATGTGGTTTAATTCGAAGCAACGCGCAGAACCTTACCAGCTCTTGACATGGACAGGACCGACGCAGAGAAGCGTTTTCCCCGCAAGGGGCCTGCTGCACAGGTGCTGCATGTCCGTCGTCAGCTC
+
GFGCFGGGGGGGCGEEFGGGGGF9FGE@CEFGGFDCGDGGGGGFGGDGGGGFGGG96C@FFF=F<EEGGDDGGGGGDGGGG:BFGGDFEGGGCECCGF@FG:7BFGBFGGGCGGGFFGFGGGFGCF7FGGGCEEGGGGF*<7:4CB7AGGFGF9,=*<CFFGF*+08?FGGEEGGGD5EFE69++0:<F<EGF7FG:++*+)+*;CCF):C*88****+23:;;*::C4F93)*/.0>DDFF*2?)+*1C*-)))),4)6C7*09(-36026*)
@M02542:52:000000000-J9N43:1:1101:9090:5626 2:N:0:GTGAAA
GTAGTCCACGCTGTAAACGATGGATACTAGCTGTTGGGGGCAACTTCAGTGGCTAAGCGAAAGTGATAAGTATCCCACCTGGGGAGTACGTTCGCAAGAATGAAACTCAAAGGAATTTACGGGGGCCCGCACAAGCGGTGGAGCATGTGGTTTAATTGGTGGAAACCGCAGGAACCTGACCAAGTCTAAATTGAAGTTTACCGGGTTAGAAAACAAACTTTTCTTCGGCAAATTTAACAGTTTTGTCAGGGTGTTGTTCACCCCGTCCCGTAGG
+
EE6FEFGGGGGGGGGDCFCGGD:FCFFGGDFGGECFF:BCFGDFGGGFFFFGGGGCDCEC:FG,BFADFGGECGGGCFCFGGFE:CFGCCA<EFGGGG8ECFFGGGFGGGFCGGCFG,=DCFED=C6>>:?EEDC>GGCGGGGGFFGGG?9C,A,=<,81)**,,*,2))*28;:).).2)/.90;E+::++;)1*.)*)*)(1)05*8*:2C0*)(*2-)**9).8*((-(67).26)**)2*,.)*)())(((.(()-))((11)0)7)))0
@M02542:52:000000000-J9N43:1:1101:23916:5631 2:N:0:GTGAAA
GTAGTCCACGCCGTAAACGATGTCTACTAGCTGTTCGTGTCCTTGTGATGTGAGTAGCGCAGCTAACGCACTAAGTAGACCGCCTGGGGAGTACGGTCGCAAGATTAAAACTCAAATGAATTGACGGGGGCCCGCACAAGCGGTGGAGCATGTGGTTTAATTCGACGCAACGCGAAGAACCTTACCTACCCTTGACATCTACGGAAAACTGCAGAGATGCGGTTGTGCCTTCGGGAACCGTAACCAAGGTTCTGCATGGCCGTAGGCTCGCCGG
+
GGFFGGGGGGGGGGGGGGDGFDF9<FGFGGF<@FEFCEEFGAEDGFGGFEFAFFFGGGEGCFGGGGGGGEGEGFFGGDGGFGGGGFFDGGGGGGGGGGGGFGGGGGGGGAGFGGG9EF,;,A==DE>CG7@CGG>>8FCEFEGGGG>FGFC,4=E8@F<EFGGGFDGDE>C35<6>>>655:6FGFGF6))07<F4<5?4@A:GB3);7*)5E6@:0*>215739?0*6)651)99><:</1D*))(03,19.)))).3,(42(***))))).)
@M02542:52:000000000-J9N43:1:1101:21123:5644 1:N:0:GTGAAA
GTCGTCCATGCCGTAAACGATGGATACTAGTTGTTTGGATTTATCTGAGTGACTAAGCGAAAGTGATAAGTATCCCACCTGGGGAGTACGAACGCAAGTTTGAAACTCAAAGGAATTGACGGGGGCCCGCACAAGCGGTGGAGCATGTGGTTTAATTCGATGATACGCGAGGAACCTTACCAAGGCTTAAATGGGAGACGACGTATTTGGAAACAGATATTTCTTCGGACGTCTTTCAAGGTGCTGCATGGTTGTCGTCAGCTCGTGCCGTG
+
G@6:FDFGGEGFGGCCFEC+DDC<E<C<F@CCFG8E6C<FGCFFG@EDCFEEGGGCC8BCFEGFFA<EECECDFCFGFF8EC<FB@FEGECGEG7:>C?EF?FGGFF9F=?CA=FE<BGE=3FFG:F+C>CECFGFGE<<CBC<FCFCFCGDC8FG@FGFGGGCC;<8EGGD78C:CGFGGG<BFFGCE9<CFGGFGCGGGFGGCFGGGFGGGGGCFGGGDGFGFGGGGGF>GFC?@GGGFF4>FDCGFGGFF?BFFFFFGGD?DFFBBFFB
@M02542:52:000000000-J9N43:1:1101:24692:5657 2:N:0:GTGAAA
GTAGTCCACGCCGTAAACGATGTCTACTAGCTGCTCGTGTCCTTGTGATGTGAGTAGCGCAGCTAACGCACTAAGTAGACCGCCTGGGGAGTACGGTCGCAAGATTAAAACTCAAATGAATTGACGGGGGCCCGCACAAGCGGTGGAGCATGTGGTTTAATTCGACGCAACGCGAAGAACCTTACCTACTCTTGACATCTACGGAAGACTGCAGAGATGCGGTTGTGCCTTCGGGAACCGTAAGACAGGTTCTGCATGGCCGTCGTCAGCCCGG
+
GFGGGGFGGGGGGGGGGGGGGGGGGGGGGGGGGGGGGGGFFGGGGGFGGGGGGGGGGGGGGGGGGEGEGGGGGGGGGGGFGGGGGGGGGGGGGGGGGGGGGGGGGEGGGGGGFGGGGGGGGGFGGGGDD>EGGGGGGGGGGGEEGGGGGF?FFGGGGGGGCGGGGDGDFF5CDG6B>EFFFFFFFGFFGF@*@AF?AFFBFFFGFF:*<C::FGC@3::)(5>B;<0*6<>?FF>1>4:C*(1/)5?FF<**5<)))).1(-4(193)7))).)
@M02542:52:000000000-J9N43:1:1101:6140:5670 2:N:0:GTGAAA
GTAGTCCACGCCGTAAACGATGTCTACTAGCTGTTCGTGGTCTTGTACTGTGAGTAGCGCAGCTAACGCACTAAGTAGACCGCCTGGGGAGTACGGTCGCAAGATTAAAACTCAAATGAATTGACGGGGGCCCGCACAAGCGGCGGAGCATGTGGTTTAATTCGACGCAACGCGAAGAACCTTACCTACTCTTGACATCTAGCGAAGATGTTAAAGATACGATTGTGCCTTCGTGAACGCTAAGACAGGGTCCGCATGGCCTTCGTAAGCTCGG
+
FGGFFGEGGGGGEFCGGGGGGGGFGGGGGGFGGGGDFGFG<FGGGGGGGGGFDCGG@FFG@EFCFFFGG7FFFFGGDCGGGGGGGGGFGGGGGGGGGGGGGGDG?EFCFGEGFECDFGG9DFCFG88FECCB8:EEE>FFGDDECC**/19CC@C3;9FFFGG=GGED@B:DD7677)6<@B4CFGE4<F?@427@A4@DF29C).);B*)6C+29)2:4(5.<<<AGB9>??56(89:*9(1*)5044(00(-4((,((,.),12)))*1/5)
@M02542:52:000000000-J9N43:1:1101:6756:5681 2:N:0:GTGAAA
GTAGTCCACGCCGTAAACGATGTCTACTAGCTGTTCGTGTCCTTGTGATGTGAGTAGCGCAGCTAACGCACTAAGTAGACCGCCTGGGGAGTACGGTCGCCAGATTAAAACTCAAATGAATAGACGGGGGCCCGCACAAGCGGTGGAGCATGTGGTTTAATTTGACGCAACGCGAAGTACCTTACCTACTCTTGACATCGACGGACGACTGCAGAGATGCGGTTGTGCCTTCGGGCACCGTACGGCAGGCAGTGCATGGCTGTCTTCTGCTCGC
+
F6,CFF<AFEDF+6@FFACFDDCCEF9FFDGFCCE<CFFC,6,C<<FECF,C,FFGFAEGD7:8F<8@C7FF=,9C9<EEFGCF,+47=+@B8,8>EBCC+@CFFGDEFGFGGA@=9;;;E,@=8E3CEGG+4>7::<6:;:BEC**,,*,=19B,*,24+5,4=DC4>=55)81:5);+1)1*202@49)1*)*06A7(0-3)7)88.*3:G+30,C:)(7)7(,(:)-54<5;(31(1/(*)(-47(()0(.).)).((((.0*****/9:)
@M02542:52:000000000-J9N43:1:1101:4475:5691 2:N:0:GTGACA
GTAGTCCACGCCGTAAACGATGTCTACTAGCTGTTCGTGTCCTTGTGACGTGAGTAGCGCAGCTAACGCACTAAGTAGACCGCCTGGGGAGTACGGTCGCAAGTTTAAAACTCACATGAATTGACGGGGGCCCGCACAAGCGGTGGAGCATGTGGTTTAATTCGACGCAACGCGGAGCACCTTACCTACTCTTGACATCTACGGAAGACTGCAGAGCTGCGGTTGTGCCTTCGGGAACCGTATGACAGGTGCGGCATGGCTGTCGTCAGCCCCG
+
GGGGF,;CF;7FC6B,C9@BB@CFGGGGC<FFGGGCCGFE<<EEEFFGF@CFFDEFAFGE@:+CFGGE:@FECF8FE@CE<FEFCFFFEC7FE,FEGCECFGG,,4EFGA9ED9,@FDEFAFD,DC8+@CC>EGDE8CFGGC8C>DC/,=?7<99:8>69:9=C935:;>C<A5(8))5>>??7>FGFGFF4736?9AFFFA?*.7)*8*50909)(26.(>:>>(0:<9434;96036CC(*7<D<63476(((,(,4:2(42*/5.7)))))
@M02542:52:000000000-J9N43:1:1101:9719:5703 2:N:0:GTGAAA
GTAGTCCACGCCGTAAACGATGACTACTAGGTGTCGGGGGTTACCCCCCTCGGTGCCGCAGCTAACGCATTAAGTACTCCGCCTGGGAAGTACGCTCGCAAGAGTAAAACCCAAAGGAATTGACGGGGACCCGCACAAGTAGCGGAGCATGTGGTTTAATTCGAAGCAACGCGAAGACCCTTACCTAAGCTTGACATCCCACTGACCTCTCCCTAATCGGAGATTTCCCATCGGGGACAGTGGGTACAGGTTGTGCCTGGTGTTGGTCAGCCCG
+
D<C,C,@C<7F8@@FEE@:6D6C,C@6,EE,6,C,@@F7+@FCFFD<F:CE:FF7CEGGC==<5EFGDF++C,:,5FBF,BCF73AC,,BDFAF7+@6B@C:B73,@CC,+8@>,DF7D,D>DEGGCEC1=*C5B8C:215B988):CF++99CC:@6CC++*=CG5995*/)11)>)5)7:69C:E?GF=FF74442?1)(4*16)09*3,0*+060/(37)7<)-24)642B>012(1:.>*().0.30*((,))-4(4(.1**)9/))7))
@M02542:52:000000000-J9N43:1:1101:19158:5746 2:N:0:GTGAAA
GTAGTCCACGCCGTAAACGATGTCAACTAGCCGTTGGGTTCCTTGAGAACTTAGTGGCGCAGCTAACGCATTAAGTTGACCGCCTGGGGAGTACGGCCGCAAGGTTAAAACTCAAATGAATTGACGGGGGCCCGCACAAGCGGTGGAGCATGTGGTTTAATTCGAAGCAACGCGAAGAACCTTACCTGGCCTTGACATGCTGAGAACTTTCCAGAGATGGATTGGTGCCTTCGGGAACTCCGACACAGGTTCTGCATGGCGTTCGTTCGCGCGG
+
GGGGGGCGGGGGGGFCFFGGGGGGGGGGGEFGGGGGGGGGGGGGGGGGGGFGGGGGGGGGGGGGGGGGGGGGGGGGGGGGGGGGGGGGGGGGGGGGGGGGGGGGGGGGGGGGGGGGGGFFFGFGGGGGGGGECECCGGGGGGGGCGGGGGGFGCFFGGGGFGGGGGEGFAGDDG>B35?>FFFGGGGFGFFFFFFFD2?BBAFCFFFGFGAAGFE@7*:2(9FFF9,24:68::>9;?::*,1913,08A*04)-).670((-(**007<))))
@M02542:52:000000000-J9N43:1:1101:11452:5753 1:N:0:GTGAAA
GTAGTCCACGCCGTAAACGATGTCTACTAGCTGTTCGTGTCCTCGTGATGTGAGTAGCGCAGCTAACGCACTAAGTAGACCGCCTGGGGAGTACAGTCGCAAGATTAAAACTCAAATGAATTGACGGGGGCCCGCACAAGCGGTGGAGCATGTGGTTTAATTCGACGCAACGCGAAGAACCTTACCTACTCTTGACATCTACGGAAGACTGCAGAGATGCGGTTGTGCCTTCGGGAACCGTAAGACAGGTGCTGCATGGCTGTCGTCAGCTCGG
+
GGGGGGGGGGGGGGGGGGGGGGGGGGGGGGGGGGGGGGGGGGGGGGGGGGGGGGGGGGGGGGGGGGGGGGGGGGGGGGGGGGGGGGGGGGGGGGGGGGGGGGGGGGGGGGGGGGGGGGGGGGGGGGGGGGGGGGGGGGGGGGGGGGGGGGGGGGGGGGGGGGGGGGGGGGGGGGGGGGGGGGGGGGGGGGGGGGGGGGGGGFGGGGGGGGGGGGGGGFGGGGGGGGGGGGFFGGGF>GFGFFGFFFCGFGGBFFFBFFFFGGGFG<?FFFAFF)
@M02542:52:000000000-J9N43:1:1101:4573:5760 2:N:0:GTGACA
GTAGTCCACGCCGTAAACGATGTCTACTAGCTGTTCGTGGTCTTGTACTGTGAGTAGCGCAGCTAACGCACTAAGTAGACCGCCTGGGGAGTACGGTCGCAAGATTAAAACTCAAATGAATTGACGGGGGCCCGCACAAGCGGTGGAGCATGTGGATTAATTCGACCCAACGCACAGAACCTTACCTACTCTTGACATCTAGCGAATATTGTAGAGATGCGATTGTGACTTCGGGATCGCTTAGACAGGTTATGAATGGCTGCTGGCATCTCCG
+
FGFCFGFFFFEGDFCEDD:@FEFGGGGGGFGFFGGFG:D@F9FGGGGGG9,6@@FFGDEFE:7=FCFGG7BEE<?FD,5CFGGDF+B7C+@=EECEGC+F>=+:ADD9FFCFFFCCCFFGG9=;=+6C8CGGG57::FFFFBEGE5*,0A,,=@D,,?CC=?@CF5*1;)*15)(0)0;A58AF4DG?6*/9F2*/-)*4724)7)0*1:<)<+:=<F*)4))0,).*.))4:>93(-,**(**)-.)(./0.).))5022(()**).*)*/*)
@M02542:52:000000000-J9N43:1:1101:11427:5763 2:N:0:GTGAAA
GTAGTCCACGCCGTAAACGATGTCTACTAGCTGTTCGTGTCCTTGTGATGTGAGTAGCGCAGCTAACGCACTAAGTAGACCGCCTGGAGAGTACGGTCGCAAGATTAAAACTCAAATGAATTGACGGGGGCCCGCACAAGCGGTGGAGCATGTGGTTTAATTCGACGCAACGCGAAGAACCTTACCTACTCTTGACATCTACGGAAGACTGCAGAGATGCGGTTGTGCCTTCGGGAACCGTAAGACAGGTGCTGCATGGCTGTCGTCAGCTCGG
+
GGGGGGGGGGGGGGGGGGGGGGGGGGGGFGGGGGGGDGGGGGGGGGGGGGGGGGGFGGGGGGGGGGGGGGGGGGGGGGGGGGGCFGGGGFGGGGGGGGGGGGGGGGGGFGF8:B8EFEGGGGFGFGDGCGGDGGEGGGFGGGCEGGCFGGGFFGGGGFGGFG;E@CED):CDDGFE>DFFFFFGGGGFGFF?87*0<AFFFA:D>5>FFGB0CG9@??>40:5>>?<G)6:?:B119??3*49*48(72)/0)-52>A1<(3:BGG;5))*)0)
@M02542:52:000000000-J9N43:1:1101:24616:5768 2:N:0:GTGAAA
GTAGTCCATGCCGTAAACGATGAGTGTTCGCCCTTGGTCTACGCGGATCAGGGGCCCAGCTAACGCGTGAAACACTCCGCCTGGGGAGTACGGTCGCAAGACCGAAACTCAAAGGAATTGACGGGGGCCTGCACAAGCGGTGGAGCATGTGGTTTAATTCGATACAACGCGCAAAACCTTACCAGCCCTTGACCTATGAACAAGAAAACCTGTCCTTAACGGGAAGGTACTTACTTTCATACAGGGGCTGACAGGCCGTCGTCACGCCGGTGCG
+
GGGGGGGGGGGGGGGGGGGGGGGGGGGGGGGGGGGGGGGGGGGGGGGGGGGGGGGGGGGFEGGCEGGGGGGGGGGGGGGGGGGGGGEEGGGGGGGGGGGGGGFEGGDGGGGGGGGGGGGGGGGGGGGGGF>GCCE6CCEGEGGCFGCFFFCCG5BGG?CFFCFGGGGGBE=<797?FFFF=?FDFGF>FFF=))*06<FA*)2*07@G@G((3+A?AFGA<BB)(-4><)66)/))..6::-2*,((03()0)),4(,(,-,-(**)7)))).)
@M02542:52:000000000-J9N43:1:1101:17470:5775 2:N:0:GTGAAA
GTAGTCCACGCCGTAAACGATGTCTACTAGCTGTTCGTGGTCTTGTACTGTGAGTAGCGCAGCTAACGCACTAAGTAGACCGCCTGGGGAGTACGGTCGCAAGATTAAAACTCAAATGAATTGACGGGGGCCCGCACAAGCGGTGGAGCATGTGGTTTAATTCGACGCAACGCGAAGAACCTTACCTACTCTTGACATCTAGCGAAGATTGTAGAGATACGATTGTGCCTTCGGGAACGCTAAGACAGGTGCTGCATGGCTGTCGTCAGCTCGG
+
GGFGGGGGGGGGGG,CFGGEGGGGGGGGGGGGGGGGGGGGGGGGGGGGGGGGGGGGGGGGGGGGGGGGGGGGGGGGGGGGGGGGGGGGGGGGGGGGGGGGGGGGGGGGGGGGGGGGGGGFGGGGGGGEGGGGGGGGGGGGGGGCBDFGGGGGGGGGGG4AFFCFGDGGFFGGFGFBFEFFFFFGGFGFCFFFFFFF2AFFFFFGFE>CFGFAFGGFBGFFB)576<4CAAA?FFF9>??C527C27(8:2)98<B(44<??F??F<3)06*055
@M02542:52:000000000-J9N43:1:1101:27054:5776 2:N:0:GTGAAA
GGAGTCCACGCCGTAAACGATGTCTACTAGCTGTTCGTATCCTTGTGCTGTGAGTAGCGCAGCTAACGCACTAAGTAGACCGCCTGGGGAGTACGGTCGCAAGATTAAAACTCAAATGAATTGACGGGGGCCCGCACAAGCGGTGGAGCATGTGGTTTAATTCGACGCAACGCGAAGAACCTTACCTACTCTTGACATCTACGGAAGACTGCAGAAATGCGGTTGTGCCTTCGGGAACCGTACGACAGGTGCTGCTTGGCTGTCGTCAGCACCG
+
F66BFFGG?FGCEE@8D@@7FGFGGEGGGGGGGGGGE:,FFGGGGGC9F,9<FFEFCECGEF:AE,AFFGCG<FGGGFFADEEGGFFDCGGGGFGGEE@FEGGGGGGGG,BF9EEG8=BDEFEFDEDFGGGDEEE:EEDEEEG**)*,4=9EGGGCCFG7FGF=19C35>7:=57;>BFF>7FGGG+7*19FFF766A?>6:?GF>5F.C?:GFF),:*41>BDFB1C<B951>09>1:CGB*)34()4.)9)))))5140(.,CD:))010))
@M02542:52:000000000-J9N43:1:1101:7828:5781 2:N:0:GTGAAA
GTAGTCCACGCCGTAAACGATGTCTACTAGCTGTTCGTGTCCTTGTGATGTGAGTAGCGCAGCTAACGCACTAAGTAGACCGCCTGGGGAGTACGGTCGCAAGATTAAAACTCAAATGAATTGACGGGGGCCCGCACAAGCGGTGGAGCATGTGGTTTAATTCGACGCAACGCGAAGAACCTTACCTACTCTTGACATCTAGCGAAGACTGCAGAGATGCGGTTGTGCCTTCGGGAACGCCAAGACTGGTTCTGCATGGCTTTCGTCAGCTCGG
+
GGGFGGGGGGGGGGGGGGGGGGGGGGGGGFGGGGGGGGCFFFGGGGGGGGGGGGGGGGGGGDGEFGGGGDE:FFCFGGGGGGGGFGGGGGGGGGGGGGGCFGGGEFGFGGGGGGDGGGGFGD?F=E6FEGGGGGC8CGGDGEGGG:::8EFEFFC:::CFC9CFFCGGFFGDDC;DFB@FF:6FFFFFGFF4=5=@BDFA?).1>5<EFF)0:+<F<>F91@>5(4<><4<<(5(-3((1)-7/(89:(4793)):4)4:?((.*9>))9/63)
@M02542:52:000000000-J9N43:1:1101:22373:5786 2:N:0:GTGAAA
GTAGTCCACGCCCTAAACGATGTCAACTGGTTGTTGGGTCTCTTCTGGCTCAGTAACGAAGCTAACGCGTGAAGTTGACCGCCTGGGGAGTACGGACGCAAGGTTGAAACTCAAAGCAATTGACGGGGACCCGCACAAGCGGTGGATGATGTGGTTTAATCCGATGCAACGCGAAAAACCTAACCCACCGTGGACATCTACGGAAGTTGCGAGAAATGGCTTCGTGCTAGAAAGAGAGCGGGAACAAAGGTGCTGCGTGTCCGTCGTGCGCCCG
+
DGGGGF<E@CCD:CECC<@B<,;C<E@F8CEFFFFGD7B<<F<9AEF9F,<9@@F6EF7,6@CAE8F:B4=@BE,C,CE,@CC+D7B++@FEFFG+@@4>FD75::F;FGDBE,@F+33,6=9==3@FE7C+@8EEEFFG>5>18*DC?EF:@F218B+:+5:==85*9)7CAGF33A.22.9<FCE:5)0)52?67)*6?1:5:3)+9700?E*04**.(8<@?B:*)..-6).(,8()/(190(()((10))-.(4,((.2,9)00.)).0)
@M02542:52:000000000-J9N43:1:1101:25447:5795 2:N:0:GTGAAA
GTAGTCCACGCCGTAAACGATGTCTACTAGCTGTTCGTGTCCTTGTGATGTGAGTAGCGCAGCTAACGCACTAAGTAGACCGCCTGGGGCGTACGGTCGCAAGATTAAAACTCAAATGAATTGACGGGGGCCAGCACAAGCGGTGGAGCATGTGGTATAGTTCGACGCAACGCGAAGAACCTTACCTACGCTTGACATCTACCGAAAACTGCAGAGACTCGGTTGGTCCTTCGGGAACCGTAAGCCAGGCGCTGCAGGGCTGTTGTTCGCCCGG
+
CC@6;EEF,;FGGGGGGF@FF@FCF@,,C@FAF,CCBF<CEECFGG<,<@F9EFF,BFGC+F:F9FFGGCB@F@<FCCFG87=FGGD=F+@F=FEGFEGGDCF8FFEGG,=@DFE,?GCFGG9;==++:>5B*18>,<CFFEGE*)*,,49:C9F:,6:,89A7=3:CD):85):@E>)5<1BF4DF**)).)-)0:<=)94)1)))*)624++3.4**.(88512-*))..()4(4<?)*4C7)((030))(4((((4(1(()2*)*0)).7)
@M02542:52:000000000-J9N43:1:1101:10341:5799 2:N:0:GTGAAA
TAGTCCATGCCGTAAACGATGAGTGTTCGCCCTTGGTCTACGCGGATCAGGGGCCCAGCTAACGCGTGAAACACTCCGCCTGGGGAGTACGGTCGCAAGGCTAAAACTCAAAGGAATTGACGGGGCCCCGCACAAGCGGCGGAGCATGCGGATTAATTCGATGCAACGCGTAGAACCTTACCTGGGTTTGACATGGATCGGGAGCGCTCAGAGATGGGTGTGCCTCGTTTGGGGTCGGTTCACAGGGGGGTCCTGGCTGTCGTCAGGCCGTGTC
+
GGGGGGGGGGGGFGGGGGDGC<FGGGGGGGGGGGGGGGGGGGGGGGEGGGFFGGEGGGGGGGGGGGGGEFFGGGGFGGGGGGGGGGEGGGGGGGGGEGGGGGGG9FFGFFGGGGGGGF9FG7CEGGC::FGGGGGG>FCGEGE8CFGGFEE57C??CEGGFFG59?FGED5CDGDF>FFF626>FF*)>B?6=<*?7:64>>F335.*0).3303*55239>4B28(13661:>>0,9BD74>7)4()(())(.)51:<:<(((*1))))).))
@M02542:52:000000000-J9N43:1:1101:11422:5815 2:N:0:GTGAAA
GTAGTCCACGCCGTAAACGATGATAACTAGCTGTCCGGGTTCATGGAACTTGGGTGGCGCAGCTAACGCATTAAGTTATCCGCCTGGGGAGTACGGTCGCAAGATTAAAACTCAAAGGAATTGACGGGGGCCTGCACAAGCGGTGGAGCATGTGGTTTAATTCGAAGCAACGCGCAGAACCTTACCAGCCTTTGACATCCTAGGACGACTTCTGGAGACAGCTTTCTTCCCTTCGGGGACCCAGTGACAGGTGCTGCCTGGCTGTCGTCATCTC
+
GGGGGGGGGGGFGG7FGGGGGGGGFGGGGGFGGFGGGGDFGGGGGGGGGGGFFGGGGGG7FGGGCFGGGGGEGGGGGGGGGGGGGGGGGEGECFGGGGDGGGGFGGGGGFFGGCFG9EEFF8F9+B6FGGE*@>FGGCGGF:E>>7BC:C?CCCEF5C*,8CBC@CEDFFGGED;E>>8AA8=FCF79FFFFFF*9<>F:*4->F?7E>*8)+3<*(21((.99>9:D<)()-7:<>6;3*(118)4@<?FF048A)(4>0::09*873)0*0*
@M02542:52:000000000-J9N43:1:1101:12662:5817 2:N:0:GTGAAA
GTAGTCCACGCCGTCAACGATGATAACTAGATGTTGGGGAGCTTGCTCCTTAGTATCGAAGCTAACGCGTTAAGTTATCCGCCTGGGGAGTACGGCCGCAAGGTTAAAACTCAAAGGAATTGACGGGGGCCCGCACAAGCGGTGGAGCATGCGGCTTAATCCGATGCAACGCGAAGAACCTTACCTACTTTTGACATCCTCGGAATCCTCTAGAGATAGAGGAGTGCCTTCGGGAACCGAGAGACAGGTGCTGCATGGCTGTCGTGAGCTCGGG
+
GGGGGGGGGGGGGGGGGGGGGGGGGGGGGGGGGGGGGGGGGGGGGGGGGGGGGGGGGCFGGGGGGGGGGGEGGGGGGGGFGGGGGGGDFEGGGGGGGGGGGGGCGGGGGGGGGFGGGGGFGGGGGGGEEECDEEECEGCCCEGGGGGDGGGGGGGGEFG7@CE5*:ECFF5CFDFFBFFF42=FFFGFGFFFFFFFA<F?F?:DBFFGBGA<9A+=A775AF>E7(6F<>)-:36>B69D3;D31083<(/=A<44<0<:6?)(1*05)*9>35
@M02542:52:000000000-J9N43:1:1101:5897:5821 2:N:0:GTGAAA
GTAGTCCACGCCGTAAACGATGTCTACTAGCTGTTCGTGTCCTTGTGATGTGAGTAGCGCAGCTAACGCACTAAGTAGACCGCCTGGGGAGTACGGTCGCAAGATTAAAACTCAAATGAATTGACGGGGGCCCGCACAAGCGGTGGAGCATGTGGTTTAATTCGACGCAACGCGAAGAACCTTACCTGGGCTCGAAATGTAGAGGAATTCGGTAGAAATATCGGCGCCTAGCAATAGGCCTGTATAAAGGTTCTGCATGGCTGTCGTCCTCTCC
+
GGDGGGGGFGGFEFFFGGGDGGGGGGGGGDGGGGGGGGGGGGGFFGGDFGFFGGGGGA:7FFCGGEGGGGGEFFFGGGFGGGGGG?FGDCFECFC+FEGGGGEG9;F;?FFCFGFGGGGGGG8E?C@@BCEGEGE5>FGFGDCEGDF=CC?C=C?C@6;7@EF5C/*::5C35>9:ED6>>:FDGG?FGF>:.2>5(4@AB).*7:@8?78?CFE4)7*46*5)903)(48(3@72),(90(02)))1-)**.2<5))).3.(.2*)0))1*))
@M02542:52:000000000-J9N43:1:1101:26239:5861 2:N:0:GTGAAA
GTAGTCCACGCCGTAAACGATGTCTACTAGCTGTTCGTGGTCTTGTACTGTGAGTAGCGCAGCTAACGCACTAAGTAGACCGCCTGGGGAGTACGGTCGCAAGATTAAAACTCAAATGAATTGACGGGGGCCCGCACAAGCGGTGGAGCATGTGGTTTAATTCGACGCAACGCGAAGAACCTTACCTACTCTTGACATCTACAGAAGACTGCAGAGATGCGGTTGTGCCTTCGGGAACTGTAAGACAGGTGCTGCATGGCTGTCGTCCGCCCGG
+
GGGGGGGGGGGGGGGFGGGGGGGGGGGGGGGGGGGCGGG:FGGGGGGGGGGGGGFGGGGGGCBFFFGGGFGGGGFGGGGFEGDGFEGGGGGGGGGGGGCGG7BECFGFEGGGGGGGGG;AFGFGFGGGGGG:CBEGEEGCFGGGDDCCFGGGGFFCCGGGFCCFFGGDB8=DFGFB>>:>F<BGFCCFFFFFFA=F9A?2@<AF=@?85D:7?FG>(:CA9BB36:0:6><<,59>BBFGFAGF2,8@?A@@)5),6:1<?113/9.).).)8)
@M02542:52:000000000-J9N43:1:1101:23707:5876 1:N:0:GTGAAA
GTAGTCCACGCCGTAAACGATGTCTACTAGCTGTTCGTGTCCTTGTGATGTGAGTAGCGCAGCTAACGCACTAAGTAGTCCGCCTGGGGAGTACGGTCGCAAGATTAAAACTCAAATGAATTGACGGGGGCCCGCACAAGCGGTGGAGCATGTGGTTTAATTCGACGCAACGCGAAGAACCTTACCTACTCTTGACATCTACGGAAGACTGCAGAGATGCGGTTGTGCCTTCGGGAACCGTAAGACAGGTGCTGCATGGCTGTCGTCAGCTCGG
+
GGGGGGGGGGGGGGGGGGGGGGGGGGGGGGGGGGGFGGGGGGGGGGGGGGGGGGGGGGGDGGGGGGGGGGGGGGGGGGGGGGGGGGGGGGGGGGGGGGGGGGGGGFGGGGGGGGGGGGFGGGGFFGGGGGGGGGGGGGFGGGGGGDDFGGGGGGGFDGGGGGGFGGGGGGGGGGGGGGGGGFGGGGGGGGGFFGFGGGGGGFGEGGCFGGGGGE?8CFFGEGGGGGGGGGB@GGGB>DFGFFGFFFGGFGFFFFF?>9<<CDDFGBF??24?>)
@M02542:52:000000000-J9N43:1:1101:18880:5912 2:N:0:GTGAAA
GTAATCCACGCTGCGAACGTGGGGCACTAGGTGTGGGGGCCACCCGTGGTTTCTGCGCCGTAGCTAACGCTTTAAGTGCCCAGCCGGGGGAGTACGGCCACAAGGCTAAAACTCAAAGGAATTGACGGGGGCCCGCACAAACGGCGGAGCATCCGGAGAGATTCGTTGCAACGCGGAGAACCGTACCCAGGCGTGACCGTCAAGGTCGCACTGGCGGAGTGTGGTGGCAGTTCGTTGGTCGTGTGCCGGGGGTGCATGGTTGTCGGCGCCTCGG
+
+7+,;C,CE7@,6++8@+6C,,@+8@C,<6,9E9,,@++666C=,C=FG=FG9,9E:>F7F+BFF<,AF7+++:E?5,BF,,:BB+6+@=++@,>F@++*3,65<3,,<:,67,,?8FF,:F,,+,4CE7E**=4**=C@*;;C*)//*/:9++;*;:)*)+<CG***0*0*)),.7>7.)3)/1>E*2<F))4>:?4),)((291**)),,+*2)())-4/83,(37((4)).(.40-*/-*1,)-7(())-((5>4:2:3?./))))))07>
@M02542:52:000000000-J9N43:1:1101:24935:5912 2:N:0:GTGAAA
GTAGTCCACGCCGTAAACGATGAATACTAGGTGTAGGGGTTGTCATGACCTCTGTGCCGCCGCTAACGCATTAAGTATTCCGCCTGGGGAGTACGGTCGCAAGATTAAAACTCAAAGGAATTGACGGGGGCCCGCACAAGCAGCGGAGCATGTGGTTTAATTCGAAGCAACGCGAAGAACCTTACCTAGACTTGACATCTCCTGCAATACCCTTAATCGGGGAAGTCGCTTCGGCGACAGGAAGACAGGGGGTGCATGGTTGTCGTCAGCTCCG
+
GGFGGFFGGGGGGGEGFAECFGDGGGGGGEEFGGFFDGGGGGGFGGGFGFFFGGGEGGGGGGG7FFFGGGGGGGG<FGGGGGGGGGFGGEGG8EGEGGCGCCFFGGGGGFG?FFGGGGGGGGGGGGGGEGGGCG7:EFGGGF,:CGEE5E9FCGFFGGGGFGGG@<EDFFGGDG>EDFFF@:F7*>C==6F77276<AF<=89<6)*37>20A8+66C3:0;)54?27;(4:2B9((41534>4:B(.4()8-4024<?45(,)/17.)0*0))
@M02542:52:000000000-J9N43:1:1101:9631:5929 2:N:0:GTGAAA
GTAGTCCACGCCGTAAACGATGTCTACTAGCTGTTCGTGGTCTTGTACTGTGAGTAGCGCAGCTAACGCACTAAGTAGACCGCCTGGGGAGTACGGTCGCAAGATTAAAGCTCAAATGAATTGACGGGGGCCCGCACAAGCGGTGGAGCATGTGGTTTAATTCGACGCAACGCGAAGAACCTTACCTACTCTTGACATCTAGCGAAGATTGTAAAGATACGATTTTGCCTTCGGGAACGCTAAGACAGGTTCTGCCTGGTCGTCGTCAGCTCCG
+
GGGGFGCGGBEDFGG:FFGGGGGGGGGGGGGGGGGFGGGGGGGGGGGGGGGFGCFGGGGGGDGFDEGGGGGCFFFGGG<FGGGGGGGGGGGGGGGGGGCCGFGCEFCFFGGGGG9FDFFGGGGGGEGGGCEEGGGGG:FGGGG>><FGGGGGGGGC5CCCAC@C9DC<5B=7BD0>>)9>@:6FFGFF6*974)9:94=AFBFD>3./9>4<C++16>CA:5)8())2546313909(,*/-)9<7(08)1*))-))-,.)-40))0)0/*)))
@M02542:52:000000000-J9N43:1:1101:18012:5934 2:N:0:GTGAAA
GTAGTCCACGCCGTAAACGATGGATACTAGCTGTTCGGAGCAATCTGAGTGGCTAAGCGAAAGTGATAAGTATTCCACCTGGGGAGTACGCACGCAAGTGTGAAACTCAAAGGAATTGACGGGGGCCCGCACAAGCGGTGGAGCATGTGGTTTAATTCGATGATACGCGAGGAACCTTACCAAGGCTTAAATGTAGATTGACAGGACTGGAAACAGTTTTTTCTTCGGACAATTTACAAGGTGCTGCATGGTTGTCGTCAGCCTGTGGCGGGGG
+
GGGGGGGGGGGGGGDBFGGGGGGGGGGGGGGGGGGGGGGGGGGGGGGGGGGGGGGGGGGGGGGGGGGGGFGGGGGGGGGGFGGGGGGGGGGGGGGGGGGGGGGGGGGGFEFGDGGGGGGGGGGDGGGGGGDGDEFGCE8EE5:>5CGFGGGGGFGGFGGFFFGFGGGGFFGDFG@55=FFFEFGGGCFCFFFFBBFFBF?F<BG>FF+5C?FGFGF2CDA1./=A4<C1>BFFFBFFD<=CB64<B<42<F?AF86?:0?F)(,20))0))))0
@M02542:52:000000000-J9N43:1:1101:9705:5978 2:N:0:GTGAAA
GTAGTCCACGCCGTAAACGATGTCTACTAGCTGTTCGTGTCCTTGTGATGTGAGTAGCGCAGCTAACGCACTAAGTAGACCGCCTGGGGAGTACGGTCGCAAGATTAAAACTCAAATGAATTGACGGGGGCCCGCACAAGCGGTGGAGCATGTGGTTTAATTCGACGCAACGCGAAGAACCTTACCTACTCTTGACATCTACGGAAGACTGCAGAGATGCTGTTGTGCCTTCGGGAACCGTAAGACAGGTGCTGCATTGCTGGCGTCAGCCCGG
+
GGGGGGGGGGGGGGGGGGGGGGGGGGGGGGGGGGGGGGGGFEGGGGGFGGGGGGGGGGGGGEFGGGGGGDGDGGGGGGGGGEGGGGGGGGGGFGGGGGGGGGGGGGGGGGGGGGGGFFCGDGFFGGG>GGGGGGGGDGGGFGG8CDGGGGGGECFGEFGGFGGGGDCC>>EGFCFD>3@FFFFGGGGFGFFFF>FF<>=>FBBGBE>6@727C?+0,0:<)=7*.3(?9<A>159>0??390*56)(044)7-582<)44)),(//))7?F)))
@M02542:52:000000000-J9N43:1:1101:5799:5993 1:N:0:GTGAAA
GTAGTCCACGCCGTAAACGATGTCTACTAGCTGTTCGTGTCCTTGTGATGTGAGTAGCGCAGCTAACGCACTAAGTAGACCGCCTGGGGAGTACGGTCGCAAGATTAAAACTCAAATGAATTGACGGGGGCCCGCACAAGCGGTGGAGCATGTGGTTTAATTCGACGCAACGCGAAGAACCTTACCTACTCTTGACATCTACGGAAGACTGCAGAGATGCGGTTGTGCCTTCGGGAACCGTAAGACAGGTGCTGCATGGCTGTCGTCAGCTCGT
+
CFFFGFGFGEG8CF,CFGDFDGGGGGGGGCGGGEF<,6@FEFCFDGFGGF9FFFFGGGGGG7FC<FGGC:@CFGCFFEGGG@:FF@EGDG7=FGGGGGDGGGCFFFFGGFGDD<DEDFFGGGFFEGG7:<FFE@@FGGGG7FG:F:F@GGGGCGCFGG,CCCC7<FCCG5CE8BCEEGGFGEFGGGGGGG?@FFGG++0<:BFGG7EG<<?CFEGGFCGECEEGCG37*0:?GE<7BGC<BFD:*8EF>G63*63?FA<<FDGF::?0<?247)
@M02542:52:000000000-J9N43:1:1101:8980:5998 1:N:0:GTGAAA
GTAGTCCATGCCGTAAACGATGAGTGTTCGCCCTTGGTCTACGCGGATCAGTGGCCCAGCTAACGCGTGAAACACTCCGCCTGGGGAGTACGGTCGCAAGACCGAAACTCAAAGGAATTGACGGGGGCCTGCACAAGCGGTGGAGCATGTGGTTTAATTCGAAGCAACGCGCAGAACCTTACCAGCGTTTGACATGTCTAGTATGTTTCCCAGAGATGGGTTACTTCAGTTCGGCTGGCTAGAACGCAGGTGCTGCATGGCTGTCGTCAGCTCG
+
GEGGFGGGGGG<CG7@C<FGGFGGEFFFFFCCFGGGGFFGGGGGGGGGDGG,CFEDFEGFFDFFGGGGGGGFGFGGGEC@F7D@=7=FGFFEGFCGGGG@AFF+@@>FGFFCEFFGEFGCFGGG+@<CFEG@@DCGEGGC=FGGGCE,?FFG7B2?:FGG>@FCFFG*:5CGE:CGGCCEA@:++;C=E*8EGGCCFGC?E@GG?FGG7<<<CFGFFFCFGEG00ADC*:<@CGG>@5D5=FGA*2:CBDGFF<<?BAA7FF*07?::<(4*)0
@M02542:52:000000000-J9N43:1:1101:14665:6047 2:N:0:GTGAAA
GTAGTCCACGCCGTAAACGATGTCAACTAGCCGTTGGGTTCCTTGAGAACTTAGTGGCGCAGCTAACGCATTAAGTTGACCGCCTGGGGAGTACGGCCGCAAGGTTAAAACTCAAATGAATTGACGGGGGCCCGCACAAGCGGGGGAGCATGTGGTTTAATTCGAAGCAACGCGAAGAACCTTACCTGGCCTTGACATGCTGAGAACTTTCCAGAGATGGGTTGGGGCCTTCGGGAACTCAGACACAGGTGCGGCATGGCTGTCGTCAGCTCGG
+
GG@FGGFGFEFGGGGGGCGGGGGGGGGGGGCGGCF@FEGEGGFGFFGGGGGGGGGGGGGGGGGGGGGEDGEGGGGGGGGGGGGG=?FGGC7@EGGG@EGGDGEG:FFGGGGBFFFGGFFFD9D;+6CGDEG8EE7C5FFGGGG*BD=C=5+C:CF*C669?FGC77:9??=755(0009.><=FFG+?G>@FF:FFDFF?7-4CFF)<@G<<?++)4**5(97<(1(*310),<99(()023:4::1@:D@)((((((4,(-()11))))*)05
@M02542:52:000000000-J9N43:1:1101:10635:6061 2:N:0:GTGAAA
GTAGTCCACGCCCTAAACGATGTCAACTGGTTGTTGGGTCTCTTCTGACTCAGTAACGAAGCTAACGCGTGAAGTTGACCGCCTGGGGAGTACGGCCGCAAGGTTGAAACTCAAAGGAATTGACGGGGACCCGCACAAGCGGTGGATGATGTGGTTTAATTCGATGCAACGCGAAAAACCTTACCCACCTTTGACATGTAAGGAAGTTGCCAGAAGTGGCTCCGTGCTCGAAAGAGGGCCGTAACCAAGGTGCTGCATGGCTGTCGTCAGCGCG
+
GGGGGGGFCFGFGGGGGGGGGGGGGGGGGGGGGEGGGGGGFGCGGGGGGDAFFGGGGGGGGGGFFGGGG:FFGFFGFGGFGEGDFGGGGGEGGGGCCEEGGFGFD=FGGFGFDDGGGGGGFGGGGGGGGFEGGDGG>CC8EEBEG;,=>:EEGFFC=G@F>FGGDGGFF;7CED@FFFE>5=F<FGG:9>F8@98B>7@B*6?GF5?C7C368:*).9961)77::<*639?F)4,(,,*1,*71))8:?*?)4-,.)),,(-.0C).))).).
@M02542:52:000000000-J9N43:1:1101:23912:6071 2:N:0:GTGAAA
GTAGTCCACGCCGTAAACGATGTCTACTAGCTGTTCGTGTCCTTGTGATGTGAGTAGCGCAGCTAACGCACTAAGTAGACCGCCTGGGGAGTACGGTCGCAAGATTAAAACTCAAATGAATTGACGGGGGCCCGCACAAGCGGTGGAGCATGTGGTTTAATTCGACGCAACGCGAAGAACCTTACCTACTCTTGACATCTACGGAAGACTGCAGAGATGCGGTTGTGCCTTCGGGAACCGTAAGACAGGTGCTGCATGGCTGTCGTCAGCTCGG
+
GGGGGGGEGGGGGFGGGGGGGGGGGGGGGGGGGGGGGGGGFFGAAFGGGGGGGGGGGGGGGGEFEFGGGGGEFGGGGGGFGEGGGGGGGGGGFGGGGGGGGGGGGGGGGGGDFGGGGGGGCGGFFGGGGGGGGGGGGFCCFGGGGGFGGFEGCFFCFGGGFG?FGGED>AEGBC>EBFFFFFFGCGGFGFFF?4FFBA=<FFFGFF@GFC?BGC@>::7)->>@B??FB:A>:<06063DD1CDBB0:<))04:22)62:.::35*)006*)8)
@M02542:52:000000000-J9N43:1:1101:9752:6074 2:N:0:GTGAAA
TAGTCCATGCCGTAAACGATGAGTGTTCGCCCTTGGTCTACGCGGATCAGGGGCCCAGCTAACGCGTGAAACACTCCGCCTGGGGAGTACGGTCGCAAGACCGAAACTCAAAGGAATTGACGGGGGCCTGCACAAGCGGCGGAGCATGTGGTTTAACTCGAAGCAACGCGCAGAACCTTACCAGCTCTTGACATCCGGGTCGCGGACAGGGGGGACATTGTCCTTCAGTTAGGCTGGACCCAGGAAGGGTGACCGATGGCTGTCGGAAGCCCGG
+
GGGGGGGGGGGGEGGGGGGGGFGGCGGGGGGGEGGGGGGGGGGGGGGGGGGGGGGGGFGGGGGGGGGGGGGGGGGF8CGGGGGGGGGGGGGGGCFGGGGGFGGGGGGGGDGFGGGGGCGGGGGGDGDCEGEGFEGFGGGGEGDEEC9C<CG=5CFGGGGEFGGGGGFC>BCCECBFFFFFFB?FGDGFGFFFFFF??>>>@6(9>B>C.*-(***04CCAB*964>>C).54<)),((1C3,7D<(()-())))--341(38(,*))07))).5
@M02542:52:000000000-J9N43:1:1101:15135:6110 2:N:0:GTGAAA
GTAGTCCACGCCGTAAACGATGTCTACTAGCTGTTCGTGTCCTTGTGATGTGAGTAGCGCAGCTAACGCACTAAGTAGACCGCCTGGGGAGTACGGTCGCAAGATTAAAACTCAAATGAATTGACGGGGGCCCGCACAAGCGGTGGAGCATGTGGTTTAATTCGACGCAACGCGAAGAACCTTACCTACTCTTGACATCTACGGAAGACTGCAGAGATGCGGTTGTTCCTTCGGGAACGGTAAGACAGGTTCTGCATGGGTGTCGCGAGTGCGG
+
GGGGGGGGGGGGGGEGGGGGFGGGGGGGGGFGGGGGGGGGGGGGGGGGGGGGGGGGGGGGGGGGGGGGGGDGGGGGGGGGGGGGGGGGGGGGGFGGGEEFGGGGCFGGGGGGGGGGGGGGGGFGFEGDGCGGGGG>CCCGGGGGGGDFDGFGGGG>FFGFFFACF4CDDEC))27>:7)5<<4CGCGBG=?F?24<).9-@AFD>B:CFGF(0++)1**)(5<321(06)6)2>((43(1*-9D24:F?)*0)-6)6)((.((,**0))))/).
@M02542:52:000000000-J9N43:1:1101:6271:6115 2:N:0:GTGAAA
GTAGTCCACGCCGTAAACGATGTCTACTAGCTGTTCGTGTCCTTGTGATGTGAGTAGCGCAGCTAACGCACTAAGTAGAACGCATGGGGAGTACGGTCGCAAGATTAAAACTCAAATGAATGGACGGGGGCCCGCACAAGGGGTGGAGCATGTGGTTTAATTCGACGCAACGAGAAGAACCTTAACTACTTGTGACATCTACGGAAGACTGCAGAGATGCGGTTTGGCCTTCGGGCACCGTAAGACAGGTTCTGCAAGGCTGGCGGCAGTCGTG
+
@@B@FFGE<CF,@6BCDE7@FFCEF<EFF,E,@F<F:F,C@EFF9CC@EAEDGGF<<EEGGEC<CEFEBEEEG8FFF?<,C@:+84E7:CE=E<B>F@:+8C+A7CF;EFF,7B8DFGGFF,3CFECCEGD5*@:5C@F4,*4BEDBEFG,44BFE*9C9@FFFF3>5>B*:))6)0)/7)(*2*:+967*0974@9469?)(/55);?*)(3++.(**-(.))((-*)),4:;(((-87/(714)4?3)**)---))-,(((()))0;))))0
@M02542:52:000000000-J9N43:1:1101:19816:6128 2:N:0:GTGAAA
GTAGTCCACGCCGTAAACGATGTACACTAGACTGGTGCGGTTTTGACGCCGTATCAGCCGTAGGAAAACCGATAAGTGTACCGCCTGGGGAGTACGGTCGCAAGGCTAAAACTCAAATGAATTGACGGGGGCTCACACAAGCGGTGGAGCATGTTGCTTAATTCGAGGCAACGCGAAGAACCTTACCTGGGTTTGACATGCTGGGATTAACTCTATGAAAGTAGAGCCACAGTCGCAAGCCCGGAACCAGAACAGGTGCTGCATGGCCGTCGTG
+
GGAGGGGGGGEGGEF6DGGGGFGGGGGGDFGGGGGGGGGGFGGGGGGGGGGGGGGFFGGGGGGGFGGGGGGE@EFFGGGFGGGGGGGFFG7F8FGFFGEGGE=FFGFFGFFGGGFCFGGGGFGGCFGGGEEEEFGGGGDGFFEEEDGGFFGGGGFGGGGGFGFGGF65AAGCD3:5<@D?F?>CFGE7CF>?:189)66<?)4C).0*0:A<9AE457*4>=F*66)9:0(426((--,**(/>(4;:7,.),((.-())),(.:C5)).007)
@M02542:52:000000000-J9N43:1:1101:13854:6167 2:N:0:GTGAAA
GTAGTCCATGCCGTAAACGATGAGTGTTCGCCCTTGGTCTACGCGGATCAGGGGCCCAGCTAACGCGTGAAACACTCCGCCTGGGGAGTACGGTCGCAAGACCGAAACTCAAAGGAATTGACGGGGGCCCGCACAAGCGGTGGAGCATGTGGTTTAATTCGAAGCAACGCGCAGAACCTTACCAGCCCTTGACATCCCGTGCTACCTGGAGAGATCCAGGGTTCCCTTCGGGGACGCGGGAACAGGGTCTGCCTGGCTGTGCTCCCCCCGTGTC
+
GGFGGGGGGGGGGGGGGGGGFDFGGGGGGGGGGGGGGGGGFGGGGGGGGGGGGEGGGGGFGGGGGGGGGGGGGGGGGGGGGGGGGCBFGGGGDGGGGGGGGGGGGGGGCGDGGDGGGG@>DFDGGGG>EGGD8CECGGEGCCEBFFCGGGGGCGGC7<FC)CGDEGG*)57DBGFFFFFFF06DFFFF<F446<?63?BB3:-**??FFF<2*2+947D??<>::?2>3?B>F)4>>0;))(1*4:()(()0).2303,3(-).2*0)05.)))
@M02542:52:000000000-J9N43:1:1101:26349:6169 2:N:0:GTGAAA
GTAGTCCACGCCGTAAACGATGTCTACTAGCTGTTCGTGTCCTTGTGATGTGAGTAGCGCAGCTACCGCACTAAGTAGACCGCCTGGGGAGTACGGTCGCAAGATTAAAACTCAACTGAATTGACGGGGGCCCGCACAAGCGGTGGAGCATGTGGTTTAATTCGACGCAACGCGAAGAACCGTACCTACTCCTGACATCTACGGAAGACTGCAGAGATGCGCTTGTGCCTTCGGGAACCGTAATAAAGGTGCTGCCTCGCGGGCGTCGGCCCGG
+
GEC@CFGGGGG,8F7,DC@CG8C<,CE,CF,C<C<@B8<9CFG<FCCB,<F,,C@,<EC@+>FF,,B+F++@F<9ED?BFFCD:F+447+CFFG@B:>=++F7,A>D;,AFGGA,,6638,,6866+++5*::@C**1,4DC8=8C*4,:,<,,?=FGDEF9F5=CED:>53)5,)<:)07(7<75:7<=F)9:*0).*)/66*0));?GF<++<)(*0-4))8::0:5)651:>0><BDD?3/)6.9.46:7))())-(((,3)93).)0)))
@M02542:52:000000000-J9N43:1:1101:21092:6179 2:N:0:GTGAAA
GTAGTCCACGCCCTCAACGATGTCAACTAGTTGTTGGGGATTTACTTCCTTGGTAACGTAGCTAACGCGTGAAGTTGACCGCCTGGGGAGTACGGCCGCAAGGTTAAAACTCAAAGGAATGGACGGGGACCCGCAAAAGCGGTGGACGATGTGGATTAATTCGATTCAACGCGAAAAACCTTACCTACCCTTGACATGGCAGGCACTTTCCAGCGATGGATTGGTGCTCGAAAAGGAACCCTCACACATGTGCCTCATGGCTTGCCGCAGCCCG
+
FFDEFGGGGGGFEG,,CFC<DCFF6CE,FFFGGCFFF7+BCEEGGGGFFAGGFG,FF:FCFFGGAFECEFCGGCFFCGGFGGGGGG+:=:FA=@FEGG>FGGGEFEGGFFG@,6D9+,3F8,@FGGD=EGCCEG+3*@EF>B8C54,9CEC7CF99<CDGFFG,1+=7==*).56BBF3>FEFGCGF6<0=F)7F?9)5:@:0))75CFCA>++/7(*126?47<?B75(((,)((.(,9*.**.4(0)3/*))))(-)).(((1*))85)..)
@M02542:52:000000000-J9N43:1:1101:27547:6183 2:N:0:GTGAAA
GTAGTCCACGCCGTAAACGATGTCTACTAGCTGTTCGTGGTCTTGTACTGTGAGTAGCGCAGCTAACGCACTAAGTAGACCGCCTGGGGAGTACGGTCGCAAGATTAAAACTCAAATGAATTGACGGGGGCCCGCACAAGCGGTGGAGCATGTGGTTTAATTCGACGCAACGCGAAGAACCTTACCTACTCTTGACATCTAGCGGAGATTGTAGAGATACGATTGTGCCTTCGGGAACGCAAAGACAGGTGCTGCATGGCTGTCGGCCGCTCGG
+
GGGGGGGGGGGGGGGGGGGGGGGGGGGGGGGGGGGGGGGGGGGGGGGGGGGGGGGGGGGGGGGGGGGGGGGGGGGGGGGGGGGGGGCFGGEGCFGGGGGGGGGGGGGGGGGGFGGGGGGGFFCFFGGGGGGGGGGGDCGGGGG:EDGGGGGGGGGGGGGGFGFGGGD<3>CDFG@DE)?FFBFGGGGFGFFFFFF?2>FAB<A5:57?FGFFGCFF>CC><>7@(.4C<64),7662:(5),97(:B?0>)95),8:)3???:4*))07:).>)
@M02542:52:000000000-J9N43:1:1101:9945:6205 2:N:0:GTGAAA
GTAGTCCACGCCGTAAACGATGTCTACTAGCTGTTCGTGTCCTTGTGATGTGAGTAGCGCAGCTAACGCACTAAGTAGACCGCCTGGGGGTACGGTCGCAAGATTAAAACTCAAATGAATTGACGGGGGCCCGCACAAGCGGTGGAGCATGTGGTTTAATTCGACGCAACGCGAAGAACCTTACCTACTCTTGACATCTACGGAAGACTGCAGAGATGAGGTTGTGCCTTCGGGAACCGTAAGACAGGTGCTGCATGGCTGGTGTCAGCACGTG
+
FGFFGGFGGGGGEGGFGGGEF@FGFGDFGGFGGAFAFFGFFGCFFGGGGFG,CE@FFGGGDGFG<DG,F+@CEAEFGFFGGGGGGFGGGECEBCD8FCFGGEGGF9CFGC,C:@DAFGGFF@GD888+@FEGDG*1CCFG8EBE>DGFC6CCFD**0BFGA7*ACDG)5;5:5<9)<?FFFB=F4CFF*99?F969A??96:(9B:4;9<?B8+17-**).9)74<AC)-5,8)39?B(*78*253(34(6*647A<0((((,(19169*).05
@M02542:52:000000000-J9N43:1:1101:26982:6240 2:N:0:GTGAAA
GTAGTCCACGCTGTAAACGATGGATACTAGCTGTTGGGGGCAACTTCAGTGGCTAAGCGAAAGTGATAAGTATCCCACCTGGGGAGTACGTTCGCAAGAATGAAACTCAAAGGAATTGACGGGGGCCCGCACAAGCGGTGGAGCATGTGGTTTAATTCGATGATACGCGAGGAACCTTACCAAGGCTTAAATGTAGATTGAACGGTTTGGAAACAGACTTTTCTTCGGACAATTTACAAGGTGCTGCATGGTTGGCGTCAGCTCGTGCCGTG
+
GGGGGGGGGGGGGGAFGGDGFFGGGGGFGGGGEGGGCFCFEEFGGGGGGAFFGGEFGGEE7FGGGGGFGGGGFFAEFFDGGGGGGGGGGGGGGGGGGGGGGGGGGGGGFF9EDF8FDFGGCF+>8E>EEDGGDFB,;FGDGGGG>7?9D?EGGGGGGGGCFGGCGDFD)==D)2(:AFAFF9)CF<<)*9498.*9<)98*))1)87EBG?2C@E5112:<4*8AA?DF;BB?FFF9)69*.205276-5>*:2(29022:,5)*/)0<D5>
@M02542:52:000000000-J9N43:1:1101:21582:6242 2:N:0:GTGAAA
GTAGTCCACGCCGTAAACGATGATAACTAGCTGTCCGGGTTCATGGAACTTGGGTGGCGCAGCTAACGCATTAAGTTATCCGCCTGGGGAGTACGGTCGCAAGATTAAAACTCAAAGGAATTGACGGGGGCCTGCACAAGCGGTGGAGCATGTGGTTTAATTCGAAGCAACGCGCAGAACCTTACCAGCGTTTGACATGGCCTGTATGAATTCCAGAGGTGGGTTTCTTCAGTTCGGCTGGCTAGCACCACGGTTGTGCATTGCTGTCGTCTGG
+
GGGGGGGGGGGGGGGCCFGGGGGGGGGGGGGFGGGGGGGGGGFGGGEFFDFFEBCFEFGGGGGGGGGGGGGGGGGGGGGGFFGGGGGGD@FGGGGGCCGGGGCFFGGGGFFGGGGGGGGGGGFGGGEEGGGDEGGGGGGGFEGGGGFGGGCCFCGGGFFFAFCCFFGGFFG53375..;A@<FC4D7)/))<BB4*66*87()/19?C8*6<3<C=2<*.,8)0(4:F>294-7)49B051(7*83)1..)0(-(((,)))).)***/.0.)07
@M02542:52:000000000-J9N43:1:1101:17213:6242 2:N:0:GTGAAA
GTAGTCCACGCCGTCAACGATGAGAACTAGTTATTGGGGGTATTGACTCCCTCAGTGACGCAGCTAACGCATTAAGTTCTCCGCCTGGGGAGTACGGCCGCAAGGCTAAAACTCAAAACAATTGACGGGGGCCCGCACAAGCGGTGGATTATGTGGTTTAATTCGAAGCAACGCGCAGAACCTTACCTAGGCTTGAACTCCTCAGAATTCGACGTAAGGGTTGAAGTGCCCGCACGGGAATTGAGTTGGAGGTTCTGCATGGCTGTCGTCAGCG
+
GGGGGGGGGGGGGG7FGGGFGGGGAFGFGGGGGGGGGGGGGGGGGGGGGGFGGGGGGGGGGGGGGAGGGGGGGGGGGGGGGGGGGGGGGGGGGGGGDGDEGGDGGGGGGGGGDGFBDGGGGGFCGGGGGGGGEGGGGGGGGGGGGDECGGG?F@CGFFGFFGGGGGGGBFGGEGBFFFF?F?4727?*0=@F@F3<87FF6).>7BFCFGFFG=*),*9:(7>@AA)*-98?BB((((-1C?4*54)*.,.<62)4).-6<:13579@>)).))
@M02542:52:000000000-J9N43:1:1101:21753:6243 1:N:0:GTGAAA
GTAGTCCATGCTGTAAACGATGATCACTAACTATTGGGTTTTGTACGTTGTAATTCAGTGGTTAAGCGAAAGTGTTAAGTGATCCACCTGAGGAGTACGACCGCAAGGTTGAAACTCAAAGGAATTGACGGGGGCCTGCACAAGCGGTGGAGCATGTGGTTTAATTCGATAATACGCGAGGAACCTTACCAAGACTTAAATGTACTACGAATAAATTGGAAACAATTTAGTCTAGCGACGGAGTACAAGGTGCTGCATGGTTGTCGTCAGCTCG
+
GGDFGGGGGGGGGGGEFFGGGGGGGGGGGGGGGGGGGGGGGGGGGGGGGGGGGGGGGGGGGGGGGGGGGGGGGGGGGGGGGGGGGGGGGGFGGGGGGGGGGGGGGGGGFGGGGGGGGGGGGGGGGFGGGGGGGGGGGGGGGGGGGGGFGGGGGGGGGGGGGGGGGGGGGGGGGGGGGGGGGGGGGGGGGGGGGGGGGGGEGFFGGGGGGGGFGFGFFGGGGGGGGGGGGGFFGGGFEGGGFFGFFFGGFFGFFFA<>AFFGGGFF??FFFFFF>
@M02542:52:000000000-J9N43:1:1101:26991:6264 2:N:0:GTGAAA
GTAGTCCACGCCGTAAACGATGTCTACTAGCTGTTCGTGTCCTTGTGATGTGAGTAGCGCAGCTAACGCCCTAAGTAGACCGCCTGGGGAGTACGGTCGCAAGATTAAAACTCAAATGAATTGACGGGGGCCCGCACAAGCGGTGGAGCATGTGGTTTAATTCGACGCAACGCGAAGAACCTTACCTACACTTGACATCTACGGAAGACTGCAGAAATGCGGTTGTGCCTTCGGGCACCGTAAGCAAGGTCCTGCCTGGCTGTCGTCAGCCCGC
+
FF9<CFGGGGGGCG,6CFB@F,;<,6CCEF@<6:C@C@,:@FEAF@69C@FECFE9<<+@:6CFA,A=F+@:FC=FF<FG<>:@F:4<B7FGCC::ACGC=FF8FFDF9FEFGG,9CA;>AD9,==+3B@EG8CGEEFGFGEE*:D:CFGGFFGCCEF<FF;EGC7EGFDE35)473)7.81=7CCF46)89=>*<2)94F61*.5);?D:7@+9).0*.2>7)(-3C54)56)4(7?:19,C75),4(.*0.)((.4(.(2,)**0.56).))
@M02542:52:000000000-J9N43:1:1101:16074:6265 1:N:0:GTGAAA
GTAGTCCACGCCGTAAACGATGTCAACTAGCCGTTGGAATCCTTGAGATTTTAGTGGCGCAGCTAACGCATTAAGTTGACCGCCTGGGGAGTACGGCCGCAAGGTTAAAACTCAAATGAATTGACGGGGGCCCGCACAAGCGGTGGAGCATGTGGTTTAATTCGAAGCAACGCGAAGAACCTTACCAGGCCTTGACATCCAATGAACTTTCCAGAGATGGATTGGTGCCTTCGGGAACATTGAGACAGGTGCTGCATGGCTGTCGTCAGCTCGT
+
FG:FGGGGGGGGGGGGGGGGGGGGGGGGGGGGGGGGGGGGGGGGGGGGGGGGGGGGGGGGGGGGGGGGGGGGGGGGGGGGGGGGGGGGGGGGGGGGGGGGGGGGGGGGGGGGGGGGGGGGGGGGGGGGGGGGGGGGGGGGGGGGGGFFGGGGGGGGGGGGGGGGFGGGGGGGGGGGGGGGGGGGGGGGGGGGGGGGGGGGGFGGGGGGGGGGGGGGGGFFFFFFFFFGGGBFGGGFFGGGF*:7:?DFFGC:FFFF<A:?FCCFGF?FFB46<)
@M02542:52:000000000-J9N43:1:1101:22342:6285 2:N:0:GTGAAA
GTAGTCCACGCCCTAAACGATGTCAACTGGTTGTTGGGTCTTCACTGACTCAGTAACGAAGCTAACGCGTGAAGTTGACCGCCTGGGGAGTACGGCCGCAAGGTTGAAACTCAAAGGAATTGACGGGGACCCGCACAAGCGGTGGATGATGTGGTTTAATTCGATGCAACGCGAAAAACCTTACCCACCTTTGACATGTACGGAATCCTTTAGAGATAGAGGATTGCCCGAAAGAGAGCCGTAAACCAGGTGCTGCATGGCTGTCGTCAGCTCG
+
GGGGGGGGGGGCGDFEEFDGGGGGGGGGGGGGGGGGGGGGGGGGGGGGGEGGFGGGGGGGFEGGGGGEGGGGGGGGFGGGGGGGGGGGGGCFGGGGEGGGGDFEFGGFGGGGGCGGFGGGGGGFDGGGEG>EGGGGGGGGGGEGGC?FGGGGGGGFGGGGFCGGGGGCF;:DFD6BDFDFFAF*9FFEGFFFFEF642@AFFBD>56CFGFD7+:?:DCA<F>)6(2*,4629),(:<0C)(11()(01:?44<<>:><7BF<:C*7...)/9)
@M02542:52:000000000-J9N43:1:1101:23858:6300 2:N:0:GTGAAA
GTAGTCCACGCTGTAAACGGTGGGTACTAGGTGTGGGGTCCATTCCACGGGTTCCGTGCCGTAGCTAACGCTTTAAGTACCCCGCCTGGGGAGTACGGCCGCAAGGCTAAAACTCAAAGGAATTGACGGGGCCCCGCACAAGCGGCGGAGCATGCGGATTAATTCGATGCAACGCGTAGAACCTTACCTGGGTTTTACATGGATCGGGAGTGCTCCGGGCTGGGTGTGCCTCTTTTGGGGTCGGTTCACAGGTGGTGCATTGCTTTGGTCAGCC
+
GGGGGGGGGGGGGGFECFCEEFEFGGGGGGGGGGGGGDFGGGGGGG@CCBCFGGGGGGGGGG:BFFGEEFGGGGGGFGGGGGGDDGCFCE77CFDEGGGGFCCFGGGGGGGGG8FF6ECDGGGGGGFCCEGC8EEGGEGGFFG8CCC/?:5C?EF5ECDE@FGGGCC>BDCCF<6775))/84D>*?F7?@7?4)))51-*1,*)8>C))((0+0)())(,.<>B<B34<).(*65)4?D5()9(4?469@).((,,)))))-.*2*/)**.))
@M02542:52:000000000-J9N43:1:1101:9352:6313 2:N:0:GTGAAA
GTAGTCCACGCCCTAAACGATGTCGACTAGGTGTTCGGTGAGGAGACTCATTGAGTACCGCAGCTAACGCGTGAAGTCGACCGCCTGGGGAGTACGGTCGCAAGATTAAAACTCAAAGGAATTGACGGGGACCCGCACAAGCGGTGGATGATGTGGATTAATTCGATGCAACGCGAAAAACCTTACCTACCCTTGACATTTACGGAACCCTGCTGAGAGGTGGGGGTGCTCGAAAGAGAACCGTAACCCAGGTGCTGCCTGGCTTTGCGCCGCC
+
GGGGGGGGGGGGGGGFGGGGGGGGFGGFGGGGFGGGGGGGGGGGGGGGGGGGGFFGGGGGGGGGDFGGDGG:FEGGGGGGGEGGGGGGGGGGGGGGGGGGGGGGGGFGGGGGGGCCFGFG?BFGGGGGEGEEEEGGGGCFGGGGEDECFGGCFGGFG9CGFGGGGGE>BFGDEGFFBEDFFFF7CFFF=6F)6:F*)67)164D:35:F5:<8+8=1*24:>FB9949324(,.(42((**()*-((*.()).(.)-,()--3:****))))))
@M02542:52:000000000-J9N43:1:1101:27261:6316 2:N:0:GTGAAA
GTAGTCCACGCCGTAAACGATGTCTACTAGCTGTTCGTGTCCTTGTGATGTGAGTAGCGCAGCTAACGCACTAAGTAGACCGCCTGGGGAGTACGGTCGCAAGATTAAAACTCAAATGAATTGACGGGGGCCCGCACAAGCGGTGGAGCATGTGGTTTAATTCGACGCAACGCGAAGAACCTTACCTACTCTTGACATCTACGGAAGACTGCAGAGATGCGGTTGTGCCTTCGGGAACCGTAAGACAGGTGCTGCATGGCTGTCGTCAGCTCGG
+
GGGGGGGGGGGGGG>GGGGGGGGGGGGGGGGGGGGGGGGGGGGGGGGGGFGGGGGGGGGGGGGGGGGGGGGEGGGGGGGGGGGGGGGFGGGGFGGGGGGDGGGFFGGGGGGGGGFGFGGGGFFGGGGGGGGEEEEGGGGGGGGGGGGGGGGGGFCFFFFGFGAFGGDGEFE3))3>BFFFFFFCCFD49=?464=:AAFBFA?DFD5@FGF:FF7580:)-58B68<FAAB??F9B>FFC563/6)3?17)9242054<?00:<</))8696:3
@M02542:52:000000000-J9N43:1:1101:16723:6329 2:N:0:GTGAAA
GTAGTCCACGCCCTCAACGATGTCAACTGGTTGTTGGGTCTTCACTGACTCAGTAACGAAGCTAACGCGTGAAGTTGACCGCCTGGGGAGTACGGCCGCAAGGTTGAAACTCAAAGGAATTGACGGGGACCCGCACAAGCGGTGGATGATGTGGTTTAATTCGATGCAACGCGAAAAACCTTACCCACCTTTGACATGTACGGAATCCTTTAGAGATAGAGGAGTGCTCGAAAGAGAGCCGTAACACAGGTGCTGCATGGCTGTCGTCAGCGCG
+
EGGFGGGGGGGGGG8FFGEFGGGGFGGGGGGGGGGGGEGGGFGFGEFGGEGGGGGGGGD@CCFFGGGGGFGEGGGGGFGGGGGGGGGG>GGGGGGGGGGGGGGFFGGFFGGGGGGGGGGGGGGGGEGGGGEGGGDEEGGEGEEEGFEC>EGGGGGGGGGGFGD7CFGGFFDD;D6DAFBDF<AFGGGF5;AAFC69>7=94239>>=FFFFBCEFF<:CA4.).4<B*66>F?FFF<32738C<?A?>86797)6<?AA0(.,46*05)./))7
@M02542:52:000000000-J9N43:1:1101:10630:6346 2:N:0:GTGAAA
GTAGTCCACGCCGTAAACGATGTCTACTAGCTGTTCGTGTCCTTGTGATGTGAGTAGCGCAGCTAACGCACTAAGTAGACCGCCTGGGGAGTACGGTCGCAAGATTAAAACTCAAATGAATTGACGGGGGCCCGCACAAGCGGTGGAGCATGTGGTTTAATTCGACGCAACGCGAAGAACCTTACCTACTCTTGACATCTACGGAAGACTGCAAAGATGCGGTTGTGCCTTCGGGAACCGTAAGACAGGTGCTGAATGGCTGTCGTCAGCGCGG
+
GGGGGGGGGGGGGGF@FGGGGGGGGGGGGGGGGGF9FFGEGGGFGGGGGGGGFFFGGGGGDGCAFGGEGGGGGGGGGGGGFDEGGGGGGGGGGFGDFEGGGGGFGGGGCFDGGGFGGGGGGGGFFEGGGGCGGEC8ECDDDGGCGDF5CG?E1,B=AEGCFFDFG4/8.>C33DBFDF4FF:?GFGFFFFF=BA=F94@28)17:>BGFGF:7+392C7400.)(((:6<>>(736;<45C:3*-.0714:4<4)).)((40.)*1)850)05)
@M02542:52:000000000-J9N43:1:1101:4236:6348 2:N:0:GTGAAA
GTAGTCCACGCCGTAAACGATGTCAACTAGCCGTTGGGTTCCTTGAGACCTTCGTGGCGCAGCTAATGCATTAAGTTGACCGCCTGGGGAGTACGGCCGCAAGGTTAAAACTCAAATGACTTGACGGGGGCCCCCCCAAGCGGTGGTGCATGTGGTTTAATTCGAAGATACGCGAAGAACCTTACCTGGCCGTGAGTGTAGGTATAAATGTCCGGGAACGTCCTATGCATCAGGGACATGAAACTGAGTTGCTGGATCTGTCTTGTCATGTCGC
+
DFFGGGGGG7CD@F@CFGCCF@C<,CEGGGFGEFC,,@:,C,<EE,,9,:BE,9:,CED=FGGGC,,4,5,9A?9F,5FF,@FFFGG?CFCG,CC=@CC+3@+DFDF9<FF@:,=9CD,,=;EDC+33@CEGG*>*=CD5CCGEC)*2+6+=::9:**8+AAFCC;**+;993/())5)7>(9*970*/)0).()).)*)/)-***/+8?))+**),)*(()0))))*)))),/(((,5**)*2))-)))*1)).()))).)).*0**/**1))
@M02542:52:000000000-J9N43:1:1101:22945:6354 2:N:0:GTGAAA
GTAGTCCACGCCGTAAACGATGTCTACTAGCTGTTCGTGTCCTTGTGATGTGAGTAGCGCAGCTAACGCACTAAGTAGACCGCCTGGGGAGTACGGTCGCAAGATTAAAACTCAAATGAATTGACGGGGGCCCGCACAAGCGGTGGAGCATGTGGTTTAATTCGACGCAACGCGAAGAACCTTACCTACTCTTGACATCTACGGAAGACTGCAGAGATGCGGTTGTGCCTTCGGGAACCGTAAGACCGGGTCTGCATCGCCTTCGTTGGCTCGG
+
GGGGGGGGGGGGGGFECFFGGGGGGGGGGGGGGGGGGGGGGGGGGGGGGGGGFFGGGGGGGEGGGGGGGGGGGEGGGGFGGGGDGFGGGGEGGGGGGGGGGGGGGGGGGGGGFGGGGGGGGFGGGEGGGGDCGGGGDGFGGGG:EDFGGGGG9BFGGGGGAC@FGGEGFFEDEG;EFF4:FFFC4>F@D@FF?A?FF)*.9A:CBE)8?C?7@8+0(0:)(7)72<<:<D),4BF9>(,118DF28()((0),,6))),(,(()*2))0))))0
@M02542:52:000000000-J9N43:1:1101:20730:6356 2:N:0:GTGAAA
GTAGTCCATGCCGTAAACGATGCTAACTCGTTTTTGGGGATTTATCTTCAGAGACTAAGCGAAAGTGATAAGTTAGCCACCTGGGGAGTACGAACGCAAGTTTGAAACTCAAAGGAATTGACGGGGGCCCGCACAAGCGGTGGATTATGTGGTTTAATTCGATGATACGCGAGGAACCTTACCAAGGCTTAAATGGGAATTGATCGGTTTAGAAATAGACCTTCCTTCGGGCAATTTTCAAGGTGCTGCATGGTTGTCGTCAGCTCGTGGCGTG
+
GGGGGGGGGGGGGG7FGGGGGGEGAFFFGGGCFGFGGGGGGGGGGGGGGGGGGGGGGFGGGGGGGGGGFGGGGGGGFGGGGGGGGGDGGGGGGGGGGGGGGGGGFFGGFGGGFFGFFGGGGGGGGGGGGGEGECGGGGDCC>EDFFGGGCCFCEGGGG@FFFGGGGGFFFCDFG>FFFFFF8FGCFFF4AFFFCFFFD;@F<)79@DEFG:)<@CB<**.,79F<24C149>>>>A4-)0>>:C7:7=?0*/.<44()48:0<2*9>5))0))0
@M02542:52:000000000-J9N43:1:1101:24443:6366 1:N:0:GTGAAA
GTAGTCCACGCCCTAAACGATGCGAACTAGGTGTTGGGGAAGGAGACTTCTTTAGTACCGTAGCTAACGCGTGAAGTTCGCCGCCTGGGGAGTACGGTCGCAAGATTAAAACTCAAAGGAATTGACGGGGACCCGCACAAGCGGTGGATGATGTGGATTAATTCGATGCAACGCGAACAACCTTACCTACCCTTGACATGCCAGGAACTTTCCAGAGATGGATTGGCGCTCGAAAGAGAGCCTGGACACAGGTGCTGCATGGCTGTCGTCAGCC
+
GGGGGGGGGGGGGGGGGGGGGGGGGGGGGGGGGGGGGGGGGGGGGGGGGGGGGGGGGGGGGGGGGGGGGGGGGGGGGGGGGGGGGGGGGGGGGGGGGGGGGGEEFGGGGGFGGGGGGGGGGGGFGGGGGGFGGGGGGGGGGGGGEGGGGGGGGGGGGGGGGGGGGGGGGGGGGGGGGGGGGGGGGGGGGGGGGGGFGGGGGFFFFFGGGGGGGCGGGGGGGGGG6FGGGGFFGGGFFGGGFFGFFFGGFGGFF:BFF??AGGGFD?BFFF?3<)
@M02542:52:000000000-J9N43:1:1101:12099:6382 2:N:0:GTGAAA
GTAGTCCACGCCGTAAACGATGGATACTAGCTGTTGGCAGCAATTTCAGTGGCTAAGCGAAAGTGATAAGTATCCCACCTGGGGAGTACGTTCGCAAGAATGAAACTCAAAGGAATTGACGGGGGCCCGCACAAGCGGTGGAGCATGTGGTTTAATTCGATGATACGCGAGGAACCTTACCAAGGCTTAAATGTAGATTGACAGGTTTGGAAACAGACTTTTCTTCGGACAATTTACAAGGTTCTGCATGGTTTTCCTCAGCTCGTTCCGTTGG
+
GG9EFGGGGGGGGEGGGGGGGGGGGGGGGGGFGGGGG,FFFGGDFGGGGGGGGGFGGGG@FGGGGGG9FFGGGGGFFGGGDGGGGDGGGGGGGGGGGGGGGGGFGGGGFEEFFCFGGGGGGGGGGGECGGCGGGGGGEGGGFGGGGGGGGFGFGGGGGGGFFGFGCCGED5<)>;FFFAAAFF:5F+5668@FC@F3?CE44>FFFFD3C24CAE41*95<FF44<:D090??FABAAA*7,2044>=24@F9,(6))..2)4,*))0<30))0
@M02542:52:000000000-J9N43:1:1101:22512:6423 2:N:0:GTGAAA
GTAGTCCACGCCGTAAACGATGTCTACTAGCTGTTCGTGTCCTTGTGATGTGAGTAGCGCAGCTAACGCACTAAGTAGACCGCCTGGGGAGTACGGTCGCAAGATTAAAACTCAAATGAATTGACGGGGGCCCGCACAAGCGGTGGAGCATGTGGTTTAATTCGACGCAACGCGAAGAACCTTACCTACTCTTGACATCTACGGAAGACTGCAGAGATGCGGTTGTGCCTTCGGGAACCGTAAGACAGGTGCTGCATGGCTGTCGTCGGCTCGG
+
GGGGGGGGGGGGGDFCCFFFFGGGGGGGGGGGGGGGGGGEGGGGGGFGGGGGGGGGGGGC7FFGGGGCFFGCGGFGGGGGGGGGEGGGGEGGGGGGGGEGGGGFGGGGGGGGGGG9EGGGGGGGGGGGGGGGGGGGEGFCFCEEEDFCF5??CFGGGGGGFGFFFDCGFDGGDD>EFFFFFFFGGF7@D?FBFAFFDFFA=98<>D:67C)29C:;(::9>E>:9:6FAAF22>>;B?15C(9<A?B@22)).:28<)437122><F)8:)083
@M02542:52:000000000-J9N43:1:1101:9975:6456 2:N:0:GTGAAA
GTAGTCCACGCCGTAAACGATGTCTACTAGCTGTTCGTGTCCTTGTGATGTGAGTAGCGCAGCTAACGCACTAAGTAGACCGCCTGGGGAGTACGGTCGCACGATTAAAACTCAAATGAATTGACGGGGGCCCGCACAAGCGGTGGAGCATGTGGTTTAATTCGACGCAACGCGAAGAACCTTACCTACTCTTGACATCTACGGAAGACTGCAAAACCGCGGTTGTGCCTTGGGGAACCGTAAAACAGGTTCTGCAATGGTTTCGTCAGCCGGG
+
DGDA@CFGFDGGG@B@DC;:AFF9AFGGGACFGGGGCF<F<E@@6CFEGGFFDFG9<,C7@7FEE@EEG7FFEGFGGDDF?C:BFF+7BF:F8?FC=CFGF++6?EF9FGGGGG@FG==FGGGGGG8C7:6CDCEGGCDEEBCCC:F,,/=:FFGGG66E>C,*@C*/8=58A3(7.0)7@BFD46<97??BF7=/:)*-160>35);:F:0C++)(*)((00>9(4:6<9),)(-,((951**).248<*0.6<))).(-)(.19>FF))).)
@M02542:52:000000000-J9N43:1:1101:15661:6564 2:N:0:GTGAAA
GTAGTCCACGCCGTAAACGATGTCTACTAGCTGTTCGTGGTCTTGTACTGTGAGTAGCGCAGCTAACGCACTAAGTAGACCGCCTGGGGAGTACGGTCGCAAGATTAAAACTCAAATGAATTGACGGGGGCCCGCACAAGCGGTGGAGCATGTGGTTTAATTCGACGCAACGCGAAGAACCTTACCTACCCTTGACATCTAGCGAAGACTGCAGAGATGCGGTTGTGCCTTCGGGAACGCCAAGACAGGTGCTGCATGGCTGTCGTCTGCTGGG
+
GGGGGGGGGGGGGGFGGGGFFFGFGGGGGGGGGGGFGGGGFGGGGFGGGGGGGGGGGGGGDGGFGFGGGGGGCFFCFFGGGGGEEGGGGGGGGGGGGGGGGGGGGFGGGGGGGGGGGGGGGG?EFGGGGGGGGGGDGGGFGGGEGGFGGGDGFCFFGFCEFGGGFGDGBEEC>G>E>>F>8:FGGDCF7).*71?:ABF46)49)7);)>70+39517742B.7((-:62234>26631<)3)*.:(?:AF)4<>79)1(4:4)117)7**)))
@M02542:52:000000000-J9N43:1:1101:23331:6571 1:N:0:GTGAAA
GTAGTCCATGCCGTAAACGATGAGTGTTCGCCCTTGGTCTACGCGGATCAGGGGCCCAGCTAACGCGTTAAACACTCCGTCTGGGGAGTACGGTCGCAAGACCGAAACTCAAAGGAATTGACGGGGGCCCGCACAAGCGGCGGAGCATGCGGATTAATTCGATGCAACGCGTAGAACCTTACCTGGGTTTGACATGGATCGGGAGTGCTCAGAGATGGGTGTGCCTCTTTTGGGGTCGGTTCACAGGTGGTGCATGGCTGTCGTCAGCTCGTGT
+
GGDGGGGGGGGGGGGCFFGGGGGGGGGGGGGGGGGGGGGGGGGGGGGGGGGGGGGGGGGGGGGGGGGGGGGGGGGGGGGGGGGGGGGGGGGGGGGGGGGGGGGGGGGGGGG8FGGGGGGGGGGGGGGGGGGGGGGGGGGGGGGGGGGGGGGGDGGGFGGGGGGGGGGGGGGGGGGGGGGGGGGGGGGGGGGFGGGGGGGGGFGGGGGGGGGGGGGFGGGGGGGGG?C?GFBFGGGFFGGGFFGBFBF79CDFFFFF?FBBCGGFGFFBFFFFF)
@M02542:52:000000000-J9N43:1:1101:24275:6606 2:N:0:GTGAAA
GTAGTCCACGCCGTAAACGATGTCTACTAGCTGTTCGTGTCCTTGTGATGTGAGTAGCGCAGCTAACGCACTAAGTAGACCGCCTGGGGAGTACGGTCGCAAGATTAAAACTCAAATGAATTGACGGGGGCCCGCACAAGCGGTGGAGCATGTGGTTTAATTCGACGCAACGCGAAGAACCTTACCTACTCTTGACATCTACGGAAGACTGCAGAGATGCGGTTGTGCCTTCGGGAACCGGAAGACAGGTGCGTCCTGGCTGGCTTCCGCCCGG
+
GGGGGGFGGD7FFFD@FGGGGGGGFGFGGGFGGFGGGGGGGGFGDGGGGFGGGGGGGGGDEGFGGGGGEDGGGGFFFGGGFGGGGGGGGGGGGGGGGGGGGGGCFEFGGGGFGAFGDGGGEEGGGGGGGCEG>ECEEGGGCEEEEGF96:CFGGGGGCFGFFCCFDG<>BEG>G(85.95>:B>CFEFFFF48)9@>BFAF21CBBDGF7)(<<<53*0)(7.73-(*).6<1>(-41,9)4))(8::(5<)(((((-((,(((2*0)0)))0)
@M02542:52:000000000-J9N43:1:1101:23284:6610 2:N:0:GTGAAA
GTAGTCCACGCCGTAAACGATGTCTACTAGCTGTTCGTGTCCTTGTGATGTGAGTAGCGCAGCTAACGCACTAAGTAGACCGCCTGGGGAGTACGGTCGCAAGATTAAAACTCAAATGAATTGACGGGGGCCCGCACAAGCAGTGGAGCATGTGGTTTAATTCGACGCAACGCGAAGAACCTTACCTACTCTTGACATCTACGGAAGACTGCAGAGATCCGGTTGTGCCTTCGGGAACCGTAAGACCGGTGCTGCCTGGCTGCCGTCAGCCCGG
+
GGGGGGGGGGGGGGG:CCBCFGGGGGGGGGGGGGGGGGGFGGGGGGGGGGGGGGGGGGGGGGGGGGGGGGGGGGFGGEGGGGGGDFGGGDGGGGGDGGGGGCEGGGGFGGGGGGGDFGFGGGFGGGGGGGGGGGGCEGGFGGDDEGFGGGGGGCFGGGD7FFCECD=D>DGGFG>BDEFF>(?GGGGFG*9??)6@A9=:?><C>@BGFCB:9CFFFD*)2>5)0:4FBFBF?FF;>(4CD?G9921>39)7<B<(.-328?18D9B7B45)))
@M02542:52:000000000-J9N43:1:1101:6234:6615 2:N:0:GTGAAA
GTAGTCCACGCCCTAAACGATGCGAACTAGGTGTTGGGGAAGGAGACTTATTTAGTACCGTAGCTAACGCGTGAAGTTCGCCGCCTGGGGAGTACGGTCGCAAGATTAACACTCAAAGGAATTGACGGGTAACCGTACAAGCGGTGGAAGATGTGGATTAATTCGATGCAACGCGAAAAACCTTACCTACCCCTGACATGCCAGGAACTTTCCAGACATGGATTGGTGCTCGAAAGAGAGGCTGGACACCGGTGCTGCATGGCTGGCCTCAGGC
+
@FCFEFCEGEEDCCC@<,@FD6FCFGC@<<<FE6@,CFF7FC@@<,C<E9EEED<E9CF@FF@FFGFGG7FFE7A9EFFGD7FC7FD<DEGC>,,6=D:FGGCC:7,8=,63=8=@8D8:6@,,=,;C@++4,6>34@ECF5856**1,=9:CE,,>9D,8,>,:1B85A,;?C655)0.),.*+>FC708))-7)(5*)05)*>)020:A49CFF(*24.)191()*646:64(4(31C/87F0(./4(.5((()),,4).((**0)*069.)
@M02542:52:000000000-J9N43:1:1101:25754:6623 1:N:0:GTGAAA
GTAGTCCATGCCGTAAACGATGAGTGTTCGCCCTTGGTCTACGCGGATCAGGGGCCCAGCTAACGCGTGAAACACTCCGCCTGGGGAGTACGGTCGCAAGATTAAAACTCAAATGAATTGACGGGGGCCCGCACAAGCGGTGGAGCATGTGGTTTAATTCGACGCAACGCGAAGAACCTTAACTACTCTTGACATCTACGGAAGACTGCAGAGATGCGGTTGTGCCTTCGGGAACCGTAAGACAGGTGCTGCATGGCTTTCGTCAGCTCGTGTT
+
EFEFGGGGGGGGGFFFGGGGFGGGGGGGFGEGGGGGGFGFADGGGEEGGGGGGGGGGGGGGGGGGGGGGD?EEG@FFGCFCFFGGEGGGFGEGFEEGGGGGGGGFGGFFFFCEFFCAFGGGFFGGGGGGGCD:FGGGGDGECEGGGFCFCFG:CFGGGFBCGGGGDC*?EGGGCCFFFGFF+<@CGDC9CE7CGCFFF@C=>EGFG7F5@FGC*399EDE=5*/7?FDC<?DGGGFFEDDF4D(71<7?FG<F<9:2:(.7*9@F<::),(877
@M02542:52:000000000-J9N43:1:1101:24418:6649 2:N:0:GTGAAA
GTAGTCCACGCCGTAAACGATGTCTACTAGCTGTTCGTGTCCTTGTGATGTGAGTAGCGCAGCTAACGCACTAAGTAGACCGCCTGGGGAGTACGGTCGCAAGATTAAAACTCAAATGAATTGACGGGGGCCCGCACAAGCGGTGGAGCATGTGGTTTAATTCGACGCAACGCGAAGAACCTTACCTACTCTTGACATCTACGGAAGACTGCAGAGATGCGGTTGTGCCCTCGGGAACCGTAAGACAGGTGCTGCATGGCTGTCGTTCGCCCGG
+
GGGGGGGGGGGGGGGGGGGDGGGGGGGGGGGGGGGGGGGGGGGGGFGGGGGGEGGGGGGGGFFFEEDFGGGGGGGGGGGFGGGGG@EGDGGGGGGGGGGGEGGFGGGGFGGGGGGFGGGGDFFGGEGEEEGECGEEGGGGGGGGECFGEGGGGGGGGGGGFGFE9D5<>:EDE56BE3<F>:FGGGGFGFFFFFFFFFF4@21D8BEGFGFFFC<>:7:96>BF;:<G4(..3>9--2(9915<52:??7))497(->0132(4*1.8.).75)
@M02542:52:000000000-J9N43:1:1101:23488:6669 1:N:0:GTGAAA
GTAGTCCACGCCGTAAACGATGTCTACTAGCTGTTCGTGTCCTTGTGATGTGAGTAGCGCAGCTAACTCACTAAGTAGACCGCCTGGGGAGTACGGTCGCAAGATTAAAACTCAAATGAATTGACGGGGGCCCGCACAAGCGGTGGAGCATGTGGTTTAATTCGACGCAACGCGAAGAACCTTACCTACTCTTGACATCTACGGAAGACTGCAGAGACGCTGCTGTGCCTTCGGGAACCGTAAGACCGGTGCTGCATGGCTGTCGTCAGCTCGG
+
GF<6@ECFEGEFCC;;966+D<CF,E9<6@<F<6<F:CFC@<<,CF6C<FGA,69C6CBC:6@9FFA,:CC<?6<E,C?<C+@+,,4=FECFE9:4A=:F4F7FEGFCG?FEGGF<E<FGGD9DFE+CECF<3@>@F:B:<7>>*>*>FFAC22<<6=FG;,262*=::EBCCE7*B?B8E6C9C6C@CFCEGC++00<<FF58*7=0>CGGF6@CF***11*0<CC00?6FG5778557<F<1=)*95))(992(.)4(59F=5:0(,0)0)0
@M02542:52:000000000-J9N43:1:1101:5915:6702 2:N:0:GTGAAA
GTAGTCCACGCCGTAAACGATGTCTACTAGCTGTTCGTGTCCTTGTGATGTGAGTAGCGCAGCTAACGCACTAAGTAGACCGCCTGGGGAGTACGGTCGCAAGATTAAAACTCAAATGAATTGACGGGGGCCCGCACAAGCGGTGGAGCATGTGGTTTAATTCGACGCAACGCGAAGAACCTTACCTACTCTTGACATTTACGGAAGACTGCCGCGATCCGGTTGTGCCTTCGGGAACCGTAAGCCCGGTGCTGCATGGCGGTCGTCAGCGCGG
+
GGGGGGGGGGGDGDFGGGGGG8FFGGGGGGGGGFFGGGGFGGGFFFGGGGGGGGGGGFEGEGGGGGGDGGGGGGFGGGGGGGDGGFFGGEEGGGGGGGGGGGGGGFGFGGGGFFGGGGGGGGDCFGGGGGGGDGECEGGFFGE4:5CCGGG7=FF8ECGGFEFFFD5C>AGDE59)).)<F(=7*>C=C46*9A*9)-*.=:,7@5:EF72(***)-1*,.<E3;B?GFA9>:BF>BF<CDFGF2>(799.)8>B>>>:((-,39985)6))))
@M02542:52:000000000-J9N43:1:1101:11639:6714 1:N:0:GTGAAA
GTAGTCCATGCCCTAAACGATGTCAACTGGTTGTTGGGTCTCTTCTGACTCAGTAACGAAGCTAACGCGTGAAGTTGACCGCCTGGGGAGTACGGCCGCAAGGTTGAAACTCAAAGGAATTGACGGGGACCCGCACAAGCGGTGGATGATGTGGTTTAATTCTATGCAACGCGAAAAACCTTACCCACCTTTGACATGTACGGAAGTTGCCAGAGATGGCTTCGTGCTCGAAAGAGAGCCGTAACACAGGTGCTGCATGGCTGTCGTCAGCTCG
+
GGGGGGGGGGGGGGGGGGGFGGGGGGGGGGGGGGGGGGGFGGGGGGGGGGGGGGGGGGGGGGGGGGGGGGGGGGGGGGGGGGGGGGGGGGGGGGGGGGGDGGGGGGGGGGGGGGGGGGGGGGGGGGGGGGGGGGDFGGGGGGFGGFFGGGGGGGFGGFFGGGGGGGDGGGCGGGGGGGGGGGGGGGGGGGGGGGGGGGGGGFGGGGGGGGGGGGGFFGGGGGGGGGGGGGFFGGGFFGGGFFGFFFGCFGF?FBBB?BAFGGCFGFF??FF6?)
@M02542:52:000000000-J9N43:1:1101:13758:6714 2:N:0:GTGAAA
GTAGTCCACGCCGTAAACGATGTCTACTAGCTGTTCGTGTCCTTGTGATGTGAGTAGCGCAGCTAACGCACTAAGTAGACCGCCTGGGGAGTACGGTCGCAAGATTAAAACTCAAATGAATTGACGGGGGCCCGCACAAGCGGTGGAGCATGTGGTTTAATTCGACGCAACGCGAAGAACCTTACCTACTCTTGACATCTACGGAAGACTGCAGAGATGCGGTTGTGCCTTCGGGAACCGTAAGACAGGTGCTGCATGGCTGTCGTCAGCTCGG
+
GGEGGGGGGGGGGGGGGGGGGDGGGGGGGGGGGGGGGGGGGGGGGGGGGGGGGGGGGGGGGGGGGGGDGFGGGGGGGGGGGGGGGGGFGGGGGGDGGGGGGGCDFGGGGCFFGGGGGGGGGGGGFGGCGGGGGGGDEEGGGECCEGFGGGGGGGGGGGFCCFGGGDGDFFDC>CBEBB?FFFF7FGF7CFFFFFFFFFF<BAFDE@:EFGF??+<87?FF(>@B6,0CDFFF?>209?6DD?G<)5:@BF)))-254<:(34,.9*.)0)*)0)
@M02542:52:000000000-J9N43:1:1101:22677:6726 2:N:0:GTGAAA
GTAGTCCACGCCGTAAACGATGATAACTAGCTGTCAGGGTTCACAGAACTTTGGTGGCGCAGCTAACGCATTAAGTTATCCGCCTGGGGAGTACGGCCGCAAGATTAAAACTCAAAGGAATTGACGGGGGCCTGTACAAGCGGTGGAGCATGTGGTTTAATTCGAAGCAACGCGCAGAACCTTACCAGCGTTTGACATGCCTAGTATGGTTTCCAGAGATGGATTCCTTCAGTTCGGCTGGCTAGTGCACAGGTGCTGCATGGCTGTCGTCAGC
+
GGGGGGGGGGG,CFGCCEFCGGGGGGGGGGGGGFGGGGGGGGGGGGFFGFGGFFGFGGGDCGGGGGGDGGGGFFFGGGGGGGGFGGGECEFFGGEGGGGGGGGGGGGGGFGGGFGDFFDGCEFGGGGGG>EGDGGFGFCFCEG>EGCCCCFGCGGFFGGGFGF=96CDFFGGA31:D>FFF86C7F?@GDE:5:=@<AFBF<>GFFFC>F<?FFC?3*7.3?;*-59D>A26)8:<1>?)*2**(5:=4>6@0<(7))474A(4C*065F5>@)
@M02542:52:000000000-J9N43:1:1101:3408:6732 2:N:0:GTGAAA
GTACTCCACGCCGTCAACGATGAGAACTAGCTGCACGGGAACTTGGAGCTTGGGGGGCGCAGCTTACGCATAAAATCATCCGACTGGGGCGTACGGCCGCAAGGTTAAAACACAAAACAATTAATCGGGGCCGCCACAAGCGAAGGAGCATGTGGGGTAATTCGAAGCGACTCGACGAACCACACCACCGCGTGACAACGCGAGCTTAAAAAGTTGAAACACCTTACCTCAGTTCGGCCGGTCGCGTGACGGGGGCTGCCTGGCTGTCGCCCGG
+
DF@,6CFG@FG,+C+8BC@6D8C,CCEFFG;E<,,,:++,+,66:,,9C9B<C,++8++>:>@E,,D:F*3*7,,3,,3@,***>73,1**1*4*1<****=<*7?++<76/:C*2**22+0++2+*/:>8****28C8*2**2*1*/*2++3<7***12*3</+25<)7>)5*()7>>..()1***)*0))0,<@A)0(),(/)))+**-)*0+/)22447))).5*).5(67-((42)7,1/((-0(48:(((((-0(.)-4*7)*))0)))
@M02542:52:000000000-J9N43:1:1101:21612:6741 2:N:0:GTGAAA
GTAGTCCACGCCGTAAACGATGTCTACTAGCTGTTCGTGTCCTTGTGATGTGAGTAGCGCAGCTAACGCACTAAGTAGACCGCCTGGGGAGTACGGTCGCAAGATTAAAACTCAAAGGAATTGACGGGGACCCGCACAAGCGGTGGATGATGTGGATTAATTCGATGCAACGCGAAAAACCTTACCTACCCTTGACATGTATGGAACCCTGCTGAGAGGTGGGGGTGCCCGAAAGGGAGCCATAACACAGGTGCTGCATGGCTGTCGTCAGCCC
+
GGGGGGGGGGGGGGFCCFCCGGGGGGGGGGGGGGGGGGGGGGGGGGFFGGGGFGGGGGGGGGGGFGGGGFGGGGGGGGGGGGGGGGGGG>FGGGGGGGGGGCFCGCFGGGGFFADDGGGGGGGGGGGGGGGGGGGEGBGEFGGEGGCFDF@75=EFGFGGFF@CEF@CFFGD>GFFFFFFFFFFGGGFG5AAF@FFFFFAFFBFFFFGEGFF8CFFAGGF:FBDBF>GF7:(736?((47*,*C??7:<B>?(57<?0)6?FFBC*777)04))
@M02542:52:000000000-J9N43:1:1101:5373:6744 1:N:0:GTGAAA
GTAGTCCACGCCGTAAACGATGTCTACTAGCTGTTCGTGTCCTTGTGATGTGAGTAGCGCAGCTAACGCACTAAGTAGACCGCCTGGGGAGTACGGTCGCAAGATTAAAACTCAAATGAATTGACGGGGGCCCGCACAAGCGGTGGAGCATGTGGTTTAATTCGACGCAACGCGAAGAACCTTACCTACTCTTGACATCTACGGAAGACTGCAGAGATGCGGTTGTGCCTTCGGGAACCGTAAGACAGGTGCTGCATGGCTGTTGTCAGCTCGT
+
FGFGGGGGG>EFEFGGGG>FDFFGGGGGGG8EGGGFGFFFGGGGGGGGGGGGEGGGFFEGGCECGGGGGGG7FGGGGGGGGGGGGGGGGGGGGGEGD@GGGG7EEFGGGGGFDFGGGGCEGF9FGGGGGGCE<FEFGGF7::@FE7CFGGGG9FGGCEFGG@B*<:C5*:CCGGGGGEGFGFGGGGGGGGGFGFCFGFCG7/1AEC*;CGGGGGFGGG7EC*;EGEGGFFBFGDDEBGGCDFD?F)+9FF<2=>BF<AF:5*2**,).6)-<>)
@M02542:52:000000000-J9N43:1:1101:11897:6754 1:N:0:GTGAAA
GTAGTCCACGCCGTAAACGATGGATACTAGCTGTTGGGAGTAATCTCAGTGGCTAAGCGAAAGTGATAAGTATCCCACCTGGGGAGTACGTTCGCAAGAATGAAACTCAAAGGAATTGACGGGGGCCCGCACAAGCGGTGGAGCATGTGGTTTAATTCGATGATACGCGAGGAACCTTACCAAGGCTTAAATGTAGATTGACAGGTTTGGAAACAGACTTTTCTTCGGACAATTTACAAGGTGCTGCATGGTTGTCGTCAGCTCGTGCCGTG
+
GGGGGGGGGGGGGGGGGGGGGGGGFGGGGGGGGGGGGGGGGGGGGGGGGGGGGGGGGGGGGGGGGGGFGGGGGGGGGGGGGGGGGGGGGGGGGGGGGGGGGGGGGGGGGGGGGGGGGGGGGGGGGGGGGGGGGGGGGGGGGGGGGGGGGGGGGGGGGGGGGGGGGGGGGGGGGGGGGGGGGGGGGGGGGGGGGGGGGGGGGFGGGGFGGGGGGGGGGGGGGGGGGGGGDGB>CGGFFGGGFFGFFFGGFGGFFFFFFFFFGGGFG1:<B>B@
@M02542:52:000000000-J9N43:1:1101:26586:6755 1:N:0:GTGAAA
GTAGTCCACGCCGTAAACGATGTCTACTAGCTGTTCGTGTCCTTGTGATGTGAGTAGCGCAGCTAACGCACTAAGTAGACCGCCTGGGGAGTACGGTCGCAAGATTAAAACTCAAATGAATTGACGGGGGCCCGCACAAGCGGTGGAGCATGTGGTTTAATTCGACGCAACGCGAAGAACCTTACCTACTCTTGACATCTACGGAAGACTGCAGAGATGCGGTTGTGCCTTCGGGAACCGTAAGACCGGTGCTGCATGGCTGTCGTCAGCTCGG
+
GGGGGGGGGGGGGGGGGGGGGGGGGGGGGGGGGGGGGGGGGGGGGGGGGGGEFGGGGGGGGGGGGGGGGGGGGGGGGGGFGGGGGGGGGGGGGGGGGGDGGGGGGGGGGGGGGGGGGGGGGGGGGGGGGGGGGGGGGGGFFGGGGGGGGGGGGGGGGCFGGGFFGGGGGGGGGGGGGGCFFGDGGGGFDFGGGGGGGGGGGFGGD3CGGGCF??EGCG7<>EGGGGDGGGFF*:7>BGFDF><6=2*7@<D9?)2(64<F:**1>2<6?:AFF3
@M02542:52:000000000-J9N43:1:1101:20481:6759 2:N:0:GTGAAA
GTAGTCCACGCCGTAAACGATGGGCACTAGATGCCGGGTCTATAGACGGATTCGGTGTCGTAGCTAACGCATTAAGTGCCCCGCCTGGGGAGTACGGTCGCAAGGCTGAAACTCAAAGGAATTGACGGGGGCCCGCACAAGCGGTGGAGCATGTGGTTTAATTCGAAGCAACGCGAAGAACCTTACCTGGGCTTGACACCCTGGTGAAACCCTCTGGAAACAGAGGGCCCCCGTCGGGGCCCCAGGACAGGTGCTGCATGGCTGTCGTCAGCTC
+
GGGGGGGGGGGGGG,,DGGGGFEGGGGGGGDGGGGGGGGGGGGGGGGGGGGGGGGGGGGGGGGGGFGGGGGGGGGGGGGGGGGGGGGGGG@FEGFGGGGGGGGGGGGGGGFGGDFGGGGGGGGGGGGGGGGGEGGGGCGGFGGGGGGGGGF6<C;FFGFGFFDCFCFC>AGFFG25D7@?>?FGCGG?GFFFFFEFF<?2>:?GF:4FFF?0*AF@BGG2:FFFF?:GF>>>(8?BF>7D)-/92:07(,5?>D79<4442?01>CFFFFF4*)
@M02542:52:000000000-J9N43:1:1101:25101:6768 2:N:0:GTGAAA
GTAGTCCATGCCGTAAACGATGAGCGTTCGCCCTTGGTCTACGCGGATCAGGGGCCCAGCTAACGCGTGAAACACTCCGCCTGGGGAGTACGGTCGCAAGACCGAAACTCAAAGGAATTGACGGGGGCCTGCACAAGCGGTGGAGCATGTGGTTTAATTCGATACAACGCGCAAAACCTTACCAGCCCTTGACATATGAACCAGAAAACCTGTCCTTAACGGGATGGTACTTACTTTCATACAGGTGCTGCATGGCTGTCGTCAGCCCGTTC
+
GGGGGFGGGGGGDGGGGGGGGFGGGGGGDGEGGGGGGGGGGGGGGGGGGGGFGGGGGGGGGGGGGGGGGGGGGGGCFGGGGGGEGDGEGGGGGGGGGGGGGGGGFEGGGGGGC9FEFGDGGGGGGDEDGGGG7EGGGGGGEGGGGGFGGGFG;5>?9EGG>FFFEDGF::*7@GB?FFF?F?FG7F:DGF:4/-79>AFB*(4155FG5D023<874FG2:>@B;(:FAFFFB?2>DB2:767>(4(68<*992::2(,,,43:<<4.7)))
@M02542:52:000000000-J9N43:1:1101:12162:6793 2:N:0:GTGAAA
GTAGTCCATGCCGTAAACGGTGGGCGCTAGGTGTGGGGTTCCTTCCACGGGCTCCGCGCCGTAGCTAACGCATTAAGCGCCCCGCCTGGTGAGTACGGCCGCAAGGCTAAAACTCAAAGAAATTGACGGGGGCCCGCACAAGCGGCGGAGCATGTGGATTAATACGATGCAACGCGAAGAACCTTACCTGGGCTTGACATATAGAGGATCGCTACAGAGATGTGGTTTCCCTTGTGGCTTCTATACAGGTGGTTCATTGTTGTCGTCAGCTCGG
+
GGAEGGGGGGGGGFFEGGGEFEGGGGGGGGGGGGGGGGGGGGGGGGGGGGGGGGGGGGGGGGGGGGGGGGGGGGGFFFCGGGGFGGGFGGFGGGGGGEGGCG=CEGFGGFGGGGGGGGGGGGGGGGGGGGGGGGGGG7CEFGGGGG>E=EEGFGGGG?CFFFGGCC*/70:C?39DFFFFFFFGGGGFG=>F@F>3,4@<?46:@B>CFDB(;*?*)07.6?@7<0:C<A?><)-)4<39*4:*)64@?2633(.69):>2(.<*1)8))1)))
@M02542:52:000000000-J9N43:1:1101:16342:6797 2:N:0:GTGAAA
GTAGTCCACGCCGTAAACGATGTCTACTAGCTGTTCGTGTCCTTGTGATGTGAGTAGCGCAGCTAACGCACTAAGTAGACCGCCTGGGGAGTACGGTCGCAAGATTAAAACTCAAATGAATTGACGGGGGCCCGCACAAGCGGTGGAGCATGTGGTTTAATTCGACGCAACGCGAAGAACCTTACCTACTCTTGACATCTACGGAAGACTGCAGAGATTCGGTTGGGCCTTCGGGAACCGTAAGACAGGTGCTGCATGGGCTTCGTGAGCACGG
+
GFFFGGGGGGGGGGGGGGGGDGGCCF<CDFDCFFEEGFEEFEFGFGGGGGGECEGFAE:FGGGCFEGGGGGGGGGGD9EEEFFCEGGFG77FGFEDEEGDCFCFF9AFC9DFEGEGGFFFAD9F=EE++@8EC*>CEFGCGGGGGDFFGG?EGGFEFFCF=;?*11*/08/)2>0755:451=7>FFFF4<*9<BFAD44@:(>)7064*)(3<+)(**)-)85((->8:),(799>:?GG?57-.27:4))44),)).(((((7*.)0/*)))
@M02542:52:000000000-J9N43:1:1101:14928:6828 1:N:0:GTGAAA
GTAGTCCACGCCGTAAACGATGTCTACTAGCTGTTCGTGTCCTTGTGATGTGAGTAGCGCAGCTAACGCACTAAGTAGACCGCCTGGGGAGTACGGTCGCAAGATTAAAACTCAAATGAATTGACGGGGGCCCGCACAAGCGGTGGAGCATGTGGTTTAATTCGACGCAACGCGAAGAACCTTACCTACTCTTGACATCTACGGAAGACTGCAGAGATGCGGTTGTGCCTTCGGGAACCGTAAGACAGGTGCTGCATGGCTGTCGTCAGCTCGT
+
FFFFGGGGGGGGGGGGGGGGGGGGGGGGGGGGGGGGGGGFGGGGGGGGGGGGGGGGGGGGGGGGGGGGGGGGGGGGGGGGGGGGGGGGGGGGGGGGGGGGGGGGGGGGGFFGGGGGGGGGGGGGGGGGGGGGGGGGGGGGGGGGGGGGGGGGGGGGGGGGGGGGGGGGGGGGGGGGGGGGGGGGGGGGGGGGGGGGGGGGGFGGEGGGGGGGGGGGGGGGGGGGGGGGGGFFGGGEFGFDEFDFFFGGFGGFFA?>AFFFGDCFFFF:?FFFF)
@M02542:52:000000000-J9N43:1:1101:20708:6857 2:N:0:GTGAAA
GTAGTCCACGCCCTAAACGATGTCAACTAGTTGTTGGGGATTCATTTCCTTAGTAACGTAGCTAACGCGTGAAGTTGACCGCCTGGGGAGTACGGTCGCAAGATTAAAACTCAAAGGAATTGACGGGGACCCGCACAAGCGGTGGATGATGTGGATTAATTCGATGCAACGCGAAAAACCTTACCTACCCTTGACATGGACGGAATCCCGCTGAGAGGTGGGAGTGCTCGAAAGAGAACCGTTGCACAGGTGCTGCCTGGCTGTCGTCAGCTCG
+
GGGGGGGGGGGGGG8@FGGGGGGGEGGGFGGGGGGGGGDGGGGGGGGFGFGGGGEFGGGGGGGGGGGCGGGGGGGGGGGGGGGGGGDCFGGGGGDFGGGGGGGGGGGGGGCDFEGGFGFGGGGGGGGGGGGGGDEEGGFGGGEGGFFGDCFGGF99DFGGF7DG:DGFFF=CBGFFA5>>FFFGGGFFGFFFAEFFFEFFFF@GEFF8FDBBCECF?CD685<BB?<*.49?6:?FF:2<)-9943<=??=)05))(,)-8:3,255>:E47?>
@M02542:52:000000000-J9N43:1:1101:17644:6862 2:N:0:GTGAAA
GTAGTCCACGCCGTCAACGATGTCTACTAGCTGTTCGTGTCCTTGTGATGTGAGTAGCGCAGCTAACGCACTAAGTAGACCGCCTGGGGAGTACGGTCGCAAGATTAAAACTCAAATGAATTGACGGGGGCCCGCACAAGCGGTGGCGCATGTGGTTTAATTCGACGCAACGCGAAGAACCTTACCTACTCTTGACATCTACGGAAAACTGCAGAGATGCGGTTGTGCCTTCGGGAACCGTAAGCCAGGTGCTGCATGGCTGGCGACCGCTCGG
+
GGGEFGGGGGGGGG+@FGEFG8FGGGGGGGGGGGGFGGCFGGGGGGGGGGGG9FGGGGFGGGGGG9FGGBGGGGCFFEGGGGGGGDFGG7FG?FGGFGCFGG:FGGGGGGGGGFFFGEGGGGG9=+=FE@EGGGGGGGGFGGC;C<,/==EEFGGCFGF7CFFD9<EDBEC)01())87@F36>GGFFGFF79<4?A)?<6)31..0*76)<78E5(*2.4)7<94:F))),-719;?BCG?5/)(.0426)).,(6610(((-9).)8>)0)0
@M02542:52:000000000-J9N43:1:1101:11255:6865 2:N:0:GTGAAA
GTAGTCCACGCCGTAAACGATGTCTACTAGCTGTTCGTGTCCTTGTGATGTGAGTAGCGCAACTAACGCACTAAGTAGACCGCCTGGGGAGTACGGTCGCAAGATTAAAACTCAAATGAATTGACGGGGGCCCGCACAAGCGGTGGAGCATGTGGTTTAATTCGACGCAACGCGAAGAACCTTACCTACTCTTGACATCTACGGAAGACTGCAGAGATGCGGTTGTGCCTTCGGGAACCGTAAGACAGGTGCTGCATGGCTGGCGTCTGCTCGT
+
GGGGGGGGGGGGGGGDGGGGGGGGGGGGGGGGGGGGGCDFEGGGGGGCFGGGGGGGGGGGEGGFGGGGGGDGGGGGGFFCFEEGDGGGGGGGGGGGGGGGG@FCFGFCG9,DDDEBDGGGGFFDGGGGGCEEGDEEEGFFFGGBEGBFFFFGGGFEC,?FFFF7CD=3ABC<>CBFEE:FF?FCCFGFC47BFA6;)-94=<:DDB5CF7:7CC:<10*93555>?:GAAA>?3;B9:1)/,*16<?@876/4)3())((.1(()/835@?45)
@M02542:52:000000000-J9N43:1:1101:11451:6906 2:N:0:GTGAAA
GTAGTCCACGCCCTAAACGATGTCAACTGGTTGTTGGGTCTCTTCTGACTCAGTAACGAAGCTAACGCGTGAAGTTGACCGCCTGGGGAGTACGGCCGCAAGGTTGAAACTCAAAGGAATTGACGGGGACCCGCACAAGCGGTGGATGATGTGGTTTAATTCGTTGCAACGCGAAAAACCTTACCCACCTTTGACATGTACGGAAGTTGCCAGAGATGGCGTCGTTCCCGAAAGAGAGCCGTAACACAGGTTCTGCATGGCTTGCGTCAGCCCG
+
GG9FGGGGGGGGGGGEGGGGEFGG9FGGGGGGGGAFGGFF@FCFGGGGGGGGGGAFFGGGGGGGFGGGGGGGGGGCE,?EFEGDGGGGGGFGGGGGGGDCFEFGGGGCFGGEGFFGGFGG8FFG68=FEGCEGG88>EEFCEEEGGCCFGGGF,6=@CFFFGF,ADEGF6*>AG1AEFD55AFGGGFBGFFF?>6@>2@B4((*85?+673<6;*)-7*((0)0((.*,239(707030C38<D04()(3/63256).)46(3(1)))07))0.
@M02542:52:000000000-J9N43:1:1101:13313:6911 2:N:0:GTGAAA
GTAGTCCACGCCGTAAACGATGTCAACTAGCCGTTGGGTTCCTTGAGAACTTAGTGGCGCAGCTAACGCATTAAGTTGACCGCCTGGGGAGTACGGCCGCAAGGTTAAAACTCAAATGAATTGACGGGGGCCCGCACAAGCGGTGGAGCATGTGGTTTAATTCGAAGCAACGCGAAGAACCTTACCTGGCCTTGACATGCTGAGAACTTTCCAGAGATGGATTGGTGCCTTCGGGAACTCAGACACAGGGGCGGCCTGGCTGTCGTCAGCTCGG
+
GGCGGGGGGGGGGGGGGGGGGGGGCGGGGGGGGGGGGEFGGGGGGGGGGGGGFGGGGGGGGGGGGGGGGGGGGGGGGGGGGGGGGGGGGGGGGGEGGGGGGGGGFGGGGBEFGGGGGFGGGGGGGGGGDGGGGGCBCCGGFGGGGGGGGGFGG?CFGCFGFGGGGGGGFFFDFGFFEF?FFBFF47<6FFFFF549<DFFBB<FBFFEFG>27<+7<CG?17=)3:?F14).3B>69<22*)*23:()(())(((((,434(,8CD:5))0/))
@M02542:52:000000000-J9N43:1:1101:25945:6926 2:N:0:GTGAAA
GTAGTCCACGCCGTAAACGATGTCTACCAGCTGTTCGTGGTCTTGTACTGTTAGTAGCGCAGCTAACGCACTAAGTAGACCGCCTGGGGAGTACGGTCGCAAGATTAAAACTCACATGAATTGACGGGGGCCCGCAGAAGCGGTGGAGCAAGTGGTTTAATTCCACGCAACGCGACGAACCTTACCTACTCTTGACATCTACAGAAGACTGCAGAGATGCGGTGGTTCCTTCGGGAACGTTAAACCAGGTACTGAATGGCTGTACTCCGCCC
+
D66,;C@FEFEC@F@BCGEGDFF,C6@FFCG8C@@@@F7,,CCFGG,,CEF,BBE,,,+@8F7EFGECC+C7E?,:EAEFGC:CFD7<=?@F,<:CA8CGE+@FE,?F<A=DEGDFGG,AEG3,=++>CCCG3@EC*5?FFE:*14*/:7,,4=F,*=6+;+5+++2285*:))6).58;)17F4DG44*7*9266)-6<B))*6)0A)*4(0++8<>*615@<9((:8).),04,2((/*./*)(.)(.**-64)6:?((,()***)))))
@M02542:52:000000000-J9N43:1:1101:6129:6966 2:N:0:GTGAAA
GTAGTCCACGCCGTAAACGATGTCTACTAGCTGTTCGTGTCCTTGTGATGTGAGTAGCGCAGCGAACGCACTAAGTAGACCGCCTGGGGAGTACGGTCGCAAGATTAAAACTCAAATGAATTGACGGGGGCCCGCACAAGCGGTGGAGCATGTGGTGTAATTCGCCGCAACGCGAAGAACGTTACCTACTCTTGACATCTACGGAAGACTGGAGGGATGCGGTTGTGCCTTCGGGAACGGTGAGACAGGTGCGGCATGGCGCTCGTCTGCTTGG
+
GGGGGC9<EFEGGG@F866FD@F<<FFFD,EEG669FCFGFE,<C<F9FE96,CCEE<@CCFE::7CF,:+@=B?E@5,?,@C78AADFGG@E?FGCC:CCC>F=,?FEG9,C>=,28EB9,6,++6@C**3>C>G:1<=8BCG5);:,=,2ACFC*::C+;9C*/:3)>55>C(8>>F:)-)9D7?69?F*05//)-?)*)855)0*0*)(2;*)(9>07DDFB<?C><<<85(36<(11(*1)5(72.))-2(4111((((-/1.).****)
@M02542:52:000000000-J9N43:1:1101:25371:6976 2:N:0:GTGAAA
GTAGTCCACGCCGTAAACGATGTCTACTAGCTGTTCGTGTCCTTGTGATGTGAGTAGCGCAGCTAACGCACTAAGTAGACCGCCTGGGGAGTACGGTCGCAAGATTAAAACTCAAATGAATTGACGGGGGCCCGCACAAGCGGTGGAGCATGTGGTTTAATTCGACGCAACGCGAAGAACCTTACCTACTCTTGACATCTACGGAAGACTGCAGAGATGCGGTTGTGCCTTCGGGAACCGTAAGCCAGGTGCTGCGTGGCGGTGATCCGCGCGG
+
GGCFGGGGGGGGGGGGGGGGGGGGGGGGFGGGGGGGGGFGGGGGGGGGGGGGFGGGGGGGGGGGGGGGGGGGFGFGFFFGGGGGDBFFGDCFGGGG<BFEEGGGGFGGGGGGFGF>DEFGGGFGGCEFGE5B:*8CEG>FGGGEECF=:EDFCFGFGGCEFGGGGG5C5ACDBC1:@36>FFFCFG?=F74*=7FFFBFF=)0C@DEGFG0?GGG>1:FA2@559?3*6-:<?@>>96(1*(97).17:>?47:21?(29((-(**/*.0))))
@M02542:52:000000000-J9N43:1:1101:16073:6977 2:N:0:GTGAAA
GTAGTCCACACCGTAAACGATGTCTACTAGCTGTTCGTGTCCTTGTGATGTGAGTAGCGCAGCTAACGCACTAAGTAGACCGCCTGGGGAGTACGGTCGCAAGATTAAAACTCAAATGAATTGACGGGGGCCCGCACAAGCGGTGGAGCATGTGGTTTAATTCGACGCAACGCGAAGAACCTTACCTACTCTCGACATCTACGGAAGACTGCAGAGATGCGGTTGTGCCTTCGGGAACCGTAAGACAGGTGCTGCATGGCTGTCGTCCGCTCGG
+
GGGGGGGGGGGGGGGGGGGGGGGGGGGGGGGGGGGGGGGGGGGGGGGGGGGGGGGGGGGGGGGGGGGGGGGGGGGGGGGGGGGGGFGGGEEGGGGGGDGGGGGGGGGGGGGGGGGGGFGFGGFC8CGGGGGGGGGGGGGGGGGEGGCFGGGGGGFFFGGGFGGFFDEDEDGGBCBEBFFFFFFGGGG=F469?6?EFFF:=61D5;);7C>?CC?>?:*6357B>?:>AA>7?F;>2??C5:D<AF>42<4?A)2369?1((,)/155)5)5;3
@M02542:52:000000000-J9N43:1:1101:16191:6999 2:N:0:GTGAAA
GTAGTCCACGCCCTAAACGATGTCGACTAGGTGTTCGGTGAGGAGACTCATTGAGTACCGCAACTAACGCGTGAAGTCGACCGCCTGGGGAGTACGGTCGCAAGATTAAAACTCAAAGGAATTGACGGGGACCCGCACAAGCGGTGGATGATGTGGATTAATTCGATGCAACGCGAAAAACCTTACCTACCCTTGACATGTACGGAACCCTGCCGAGAGGTGGGGGTGCTCGAAAGAGAGCCGTAACACAGGTGCTGCATGGCTGTCGTCAGCC
+
GGGGGGGGGGGGGG?FGGGGFFGGFGGGGGGGGGGGGGGGGGGGGGGGGGGGGGGGGGGGGGGGGGGGDGGFCGGGGGGGGGGGGGGGGGGGGGGGGGGGGGFEFGFGGGDGGGGFCFGGGGGGGGGGGGGGGGGE*@5CFFGG:CEDEF67C=,BCGGGFGGGGGGGF4CFFGFEEFDFDDFGGFGFGFFFFFFB:<F2FBAGF><857((2**)-)7:BFFBBBFGF7<:>FFF0:<35?GDF?B63:F)),:<AB:B<?::<C77@.).))
@M02542:52:000000000-J9N43:1:1101:9231:7019 2:N:0:GTGAAA
GTAGTCCACGCCGTAAACGATGTCTACTAGCTGTTCGTGTCCTTGTGATGTGAGTAGCGCAGCTAACGCACTAAGTAGACCGCCTGGGGAGTACGGTCGCAAGATTAAAACTCAAATGAATTGACGGGGGCCCGCACAAGCGGTGGAGCATGTGGTTTAATTCGACGCAACGCGAAGAACCTTACCTACTCTTGACATCTACGGAAGACTGCAGAGATGCGGTTGTGCCTTCGGGAACCGTAAGACAGGTGCTGCATGGCTGTCGTCCGCCCTG
+
GGGGGGGGGGGGG@CFFGGGFGGGGGGGGGGGGGGGGGGFGGGGGGGGGGGGGGGGGGGGGGGGGGGGGCGGGGCGGGGGGGGGGGGGGGGGGGGGGGGGGGG@FFGGGGGFGGGCFGGCGGGGGGGEGGGGEGE5CGGGGGGEGGGGGGFGF?FGFFG7AFCFGGCD>>E3AD0@DE@FF:F=CFGFG6FFFAFFFB?6@A1DDBDGF70:90<7:C>A95>E038>9AD<0@>B0?<CD:DFA2,7:B)972>06B??:182//7)8))0))
@M02542:52:000000000-J9N43:1:1101:11967:7029 2:N:0:GTGAAA
GTAGTCCACGCCGTAAACGATGTCTACTAGCTGTTCGTGTCCTTGTGATGTGAGTAGCGCAGCTAACGCACTAAGTAGACCGCCTGGGGAGTACGGTCGCAAGATTAAAACTCAAATGAATTGACGGGGGCCCGCACAAGCGGTGGAGCATGTGGTTTAATTCGACGCAACGCGAAGAACCTTACCTACTCTTTACATCTACGGAAGACTGCAGAGATGCGGTTGTGCCTTCGGGAACCGTAAGACAGTTGCTGCATGGCCGTCGTCCGCTCCG
+
GG,FFGGGGGGGG:FEGGFGGGGGGGGGGGGGGGGGGGGGGGGGGGGGGGGGGGGGGGGGGGGGGFGGGGGGGGGGGEFGGGGGGGGGGEGG@FEGGGGGGGGGGGGGFFFGGGGGGGGGGGFGGGGGGCGGEGGGGG8FGGGGGGFFFGGFG?F8EGGGFGDDGGEG>B53>D>BE)4>FBFFF:EFD4<F6>4=4>FA4<:DD));?GDFF+AF1:*69DF:638FBFFF<:(6(44DGF3*)4>F)49BAFF?F<(((1919DF)5)))))
@M02542:52:000000000-J9N43:1:1101:6882:7044 2:N:0:GTGAAA
GTAGTCCACGCCGTAAACGATGATAACTAGCTGTCCGGGCACTTGGTGCCTGGGTGGCGCAGCTAACGCATTAAGTTATCCGCCTGGGGAGTACGGTCGCAAGATTAAAACTCAAAGGAATTGACGGGGGCCTGCACAAGCGGTGGAGCATGTGGTTTAATTCGAAGCAACGCGCAGAACCTTACCAGCTTTTGACATCCCGCGCTACAACCAGAGTAGGTTGGTTCCCTTCGGGGACCCGGTGACCGGTGCCGGCTGGCTGTCGTCGGCTCGG
+
GGFF<FGGGGGF+FFCGCC:C<FDFFFFGG,@ECFFC@@CCFEGGFFGG,CBCFG@BFFG74>FEFG>C+B+FECF?95F5+F?F7DD7BF:EFF@=CFDCGG,:DDGD>DDGFC9+,8:E,,=9BC777CE*>FECFC,;CG:*/*40:E9<9FFCE;9C+;5C4E<)4;:579:53657(9>77F)7)987<)=AAFB>?(7>BB=F63:8*;:)20)6*75(-<F26).(81066(9)41)-,))(,))((((-(((,,(.*1))).)0))
@M02542:52:000000000-J9N43:1:1101:27146:7059 2:N:0:GTGACA
GTAGTCCACGCCCTCAACGATGTCCACTGGTTGTTGGGTCGCTTCTGACCCAGTAACGAAGCTAACGCGTGAAGTTGACCGCCTGGGGAGTACGGCCGTAAGGTTGAAACTCAAAGGAATTGACGGGGATCCCCCCAATCGGGGAATGATGTGGTTTAATTCGATACAACGCGAAAAACCTTACCCACCTTTGACATGTACGGAAGTTGCCCGAGATGGCTTCGTGCCCGGATGACAGCCATAGCACAGGTGCTGCCTGGGTGTCGTCGGCCCC
+
@+666CFGACF,@F,;F@,CF8C;,<C6@EFGGEFEC+8C+78C@C<BF6,6:B66?,,,B@FE,B:+=7@CFE5EE,,CFECFB796?F?A,46>FB++6ABDAD@FGGG9:DA3=@EGC,@EC>8::++,,6****,5;**1:4,AFGGC79<*02+111*++*/2*=*:)56>:)77F<?F*9C3C)9*0.@*<<@>41(/))9C6F))*2*0(**(,))73,(*.,((-)()))(7*.**).))(.*).)))(.5(((--2/.3))).0)
@M02542:52:000000000-J9N43:1:1101:26104:7063 1:N:0:GTGAAA
TAGTCCACGCCGTAAACGATGTCTACTAGCTGTTCGTGTCCTTGTGATGTGAGTAGCGCAGCTAACGCACTAAGTAGACCGCCGGGGGAGTACGGTCGCAAGATTAAAACTCAAATGAATTGACGGGGGCCCGCACAAGCGGTGGAGCATGTGGTTTAATTCGACGCAACGCGAAGAACCTTACCTACTCTTGACATCTACGGAAGACTGCAGAGATGCGGTTGTGCCTTCGGGAACCGTAAGACAGGTGCTGCATGGCTGTCGTCAGCTCGTG
+
GGGGGGFGGGGGGGGGGGGGGGGGGGGGGGGGGGGGGGGGGGGGGGGGGGGGGG,FGGGGGGGGGGGGGGGGGGGGGGGGGGGGGGGGGGGGGGGGGGDGGGGGGGGGGGGGGGGGGGGGGGGGGGGGGGGGGGGGGGGGGGGGGGGGGGGGGGGGGGGGGGGFGGGGGGGGGGGGGGGGGGGGGGGGGGGGGGGGGGGGGFGGGGGGGGGGGGGGGDFGGGGGGGGGGGFFGGGFFGGGFFGFFFGGF<FFFFFFFFFFGGG3CB?FFF>E..
@M02542:52:000000000-J9N43:1:1101:27733:7095 2:N:0:GTGAAA
GTAGTCCACGCCGTAAACGATGTCAACTAGCCGTTGGGTTCCTTGAGAACTTAGTGGCGCAGCTAACGCATTAAGTTGACCGCCTGGGGAGTACGGCCGCAAGGTTAAAACTCAAATGAATTGACGGGGGCCCGCACAAGCGGTGGAGCATGTGGTTTAATTCGAAGCAACGCGAAGAACCTTACCTGGCCTTGACATGCTTAGAACTTTCCAGAGATGGAATGGTACCTTTGGGAAATCAAACCCGTGGTCTGCATGGCAGTCGTCCGCCCGG
+
FGFGFCFGGGGGGGBFFFCCDCFGFFGFGGCFFFFDGCFGGGGGG9EC,@FGGGFGDGEG7FCGDFFGGEFGGGGGE@EF@FGGGGFGGCGGGGGECE@F:EGCFDGGGFDDFGGGFFCFF=AF9=EDG7C>EGGCEGGGGGG1:CC6,7FFCGC8*<>+7>CE+>EG;;*/)2178>FF:7?FGG0/1..96)66))*4*-)****30249C707(*:0(*0)36)24:9).6::0()*0)*2((()-(01)(.5)-20((.(97))0).)07
@M02542:52:000000000-J9N43:1:1101:9857:7102 2:N:0:GTGAAA
GTAGTCCATGCCGTAAACGATGAGTGTTCGCCCTTGGTCTACGCGGATCAGGGGCCCAGCTAACGCGTGAAACACTCCGCCTGGGGAGTACGGTCGCAAGACCGAAACTCAAAGGAATTGACGGGGGCCTGCACAAGCGGTGGAGCATGTGGTTTAATTCGATACAACGCGCAAAACCTTACCAGCCCTTGACATATGAACAAGAAAACCTGTCCTTAACGGGAAGGTACTTACTTTCATACAGTTGCTGCATGGCTTGCGTCAGCTCGGGTCG
+
GGGGGGGGGGGGGGFFFGGFCFFGFGGGGGGGGGGGGGGGGGGGGGGGGGGFGGGGGGGGGGGGGGGGGCEFGGGGGGCGGGGGGGGGGGGGGGGGGE7FEDFGGCEGFGGGGF6DGBFFGGGDCC>CG78CCGGGGGECAEGFGFFCE@9CFGGGGGGGFGGGCCFCDFE7@DB4)7?FF:FGG4CEGFFF?>FFAAFBFDFDFFFC5C?:9C8?4FGF?DE>((,2.6)6-9466447:47*)-)/.9?)6)((,(((--,-96*)8)).))
@M02542:52:000000000-J9N43:1:1101:14043:7116 1:N:0:GTGAAA
GTAGTCCACGCCGTCAACGATGTCAACTAGCCGTTGTGTTCCTTGAGAACTTAGTGGCGCAGCTAACGCATTAAGTTGACCGCCTGGGGAGTACGGCCGCAAGGTTAAAACTCAAATGAATTGACGGGGGCCCGCACAAGCGGTGGAGCATGTGGTTTAATTCGAAGCAACGCGAAGAACCTTACCTGGCCTTGACATGCTGAGAACTTTCCAGAGATGGATTGGTGCCTTCGGGAACTCAGACACAGGTGCTGCATGGCTGTCGTCAGCGCGT
+
@C@,CEEA<FGCEB:BC<@FEGGGACF<,,@E@FGE,,,6C,EA,<FFFFFF9<FGGE:C+FEF<AFCEFGC<9,,BECE9+4>7FGGGGGGGG7>EFGG>FF?AE??<?FFD9AEF<?,F,:,3+@7F+*>:FFFFEGGGG:*=F7::<CF<;F<FG<BFFFF,2=E8<9*:CCC>*:6AC::8<C+*;CFG8:?7A96+12;<:<F7+:9E9C5*+<60<?FF<*<CC6=CCDDFG4*/9*5<?E5>CF0*6<>2)4?DDCF33124)())0
@M02542:52:000000000-J9N43:1:1101:22694:7126 1:N:0:GTGAAA
GTAGTCCACGCCCTAAACGATGTCAACTGGTTGTTGGGTCTCTTCTGACTCAGTAACGAAGCTAACGCGTGAAGTTGACCGCCTGGGGAGTACGGCCGCAAGGTTGAAACTCAAAGGAATTGACGGGGACCCGCACAAGCGGTGGATGATGTGGTTTAATTCGATGCAACGCGAAAAACCTTACCCACCTTTGACATGTACGGAAGTTGCCAGAGATGGCTTCGTGCTCGAAAGAGAGCCGTAACACAGGTGCTGCATGGCTGTCGTCAGCTCG
+
GGGGGGGGGGGGGGGCCFFGGGGGFGGGGGGGGGGGGGGGGGGGGGGGGFGGGGGGGGGGGGGGGGGGGGGGGGGGGGGGGGGGGGGGGGGGGGGGGGGGGGGGGFGGGGGGGGGGGGGGGGGGGGGGGGGGGGDGGGGGGGGGGGGGGGGGGGGGGGGGGGGGGGGGGGGGGGGGGGGGGGGGGGGGGGGGGGGGGGGGGFGGGGGGGGFGGGGGGGGGGGGGGFDFGGFFGGGFFGGGFFGFFFGGFFGFFBFFFFF?GGGFG6:?:1:*9.
@M02542:52:000000000-J9N43:1:1101:26468:7216 1:N:0:GTGAAA
GTAGTCCACGCCGTAAACGATGTCTACTAGCTGTTCGTGTCCTTGTGATGTGAGTAGCGCAGCTAACGCACTAAGTAGACCGCCTGGGGAGTACGGTCGCAAGATTAAAACTCAAATGAGTTGACGGGGGCCCGCACAAGCGGTGGAGCATGTGGTTTAATTCGACGCAACGCGAAGAACCTTACCTACTCTTGACATCTACGGAAGACTGCAGAGATGCGGTTGTGCCTTCGGGAACCGTAAGACAGGTTCTGCATGGCTGTCGTCAGCTCGG
+
GGCEFGFFGGG@FEEGGGEGFGGCFEGGGGGGGFCFFEFGGG<@CFF<FEGD,EFGGGDGCCEFECFGGCBCFF<F?AFGGGGFCFCFEFGGGGG@FFFE4CFEEEGGGF=<FFFCGFCFDFEBDFE7B:FE<FFCFEGGGEGGEG<:B:CCC@F<FGFFFFFGCCEC8E>7BCCEGG::;EECFDFDGGGGC+0<??F7FFFCCDEG*A6EGDF>:3+<EEGGGGG+:C26DED:@F*97@9,*)+2.**5*444<2(,2*9**,::0)))))
@M02542:52:000000000-J9N43:1:1101:9325:7234 2:N:0:GTGAAA
GTAGTCCACGCCGTAAACGATGTCTACTAGCTGTTCGTGTCCTTGTGATGTGAGTAGCGCAGCTAACGCACTAAGTAGACCGCCTGGGGAGTACGGTCGCAAGATTAAAACTCAAATGAATTGACGGGGGCCCGCACAAGCGGTGGAGCATGTGGTTTAATTCGACGCAACGCGAAGAACCTTACCTACTCTTGACATCTACGGAAGACTGCAGAGATTCGGTTGTGCCTTCGGGCACCGTAAGACAGGTTCGGCCTGGCTGTCGTCAGCCCGG
+
FGGEFGGGFGGFEEGGGF7FDCCFEGGGGGCFC<EECC,:FFGAFFGGGCFF,BCCBF@@@FGG,CFEG=>@FDFGAFGGCBFGGDCFGGG+EFGG<CFGFGG,AEDFECDDGCD,?D;BFAFC9>E>8FC>EEE5;<:EFGBB8C:CCFGGG9F<FGGFFGGFC**35=CC)8;37;)7@<479F?=F?F@BF4@2<?<*2,C)5<EF77:72CF0C*6::)512(C4>)7030(,219C<DGA?(524*1(,((4(4:((.49*))))))07
@M02542:52:000000000-J9N43:1:1101:14442:7261 1:N:0:GTGAAA
GTAGTCCACGCCGTAAACGATGTCTACTAGCTGTTCGTGTCCTTGTGATGTGAGTAGCGCAGCTAACGCACTAAGTAGACCGCCTGGGGAGTACGGTCGCAAGATTAAAACTCAAATGAATTGACGGGGGCCCGCACAAGCGGTGGAGCATGTGGTTTAATTCGACGCAACGCGAAGAACCTTACCTACTCTTGACATCTACGGAAGACTGCAGAGATGCGGTTGTGCCTTCGGGAACCGTAAGACAGGTGCTGCATGGCTGTCGTCAGCTAGG
+
GGECEFGGGGGGGE>FGGCEGGFGGGCFGGGGGFFGGGDFGFGGGGDFF9FF<FFEEGGGGGGGGGGGGGGGGFGFEFFCGG@CGGFGC:FFGGGG?FCCGFGGGG?9??A?FF8?FFFGGGF<FFECFFGG>7FG:C,>>F:B@F7BC:FGFFGGGGGCFCFFEFCEGCG7EGG**8CG>C+:CCF7+AFG7CFF7@FF7B5E*9ECCC6CF8FF>+2<5CC5E>C9>F4?G*9>BGGGFFDFF?FF>GGFBB?0<BBBGDC=*(-,(,.*9)
@M02542:52:000000000-J9N43:1:1101:8329:7261 2:N:0:GTGAAA
GTAGTCCACGCCGTAAACGATGTCTACTAGCTGTTCGTGTCCTTGTGATGTGAGTAGCGCAGCTAACGCACTAAGTAGACCGCCTGGGGAGTACGGTCGCAAGATTAAAACTCAAATGAATTGACGGGGGCCCGCACAAGCGGTGGAGCATGTGGTTTAATTCGACGCAACGCGAAGAACCTTACCTACTCTTGACATCTACGGAAGACTGCAGAGATGCGGTTGTGCCTTCGGGAACCGTAAGACAGGTGCTGCATGGCTGTCGTCAGCCACG
+
GGGGGGFGFGGGGEFGGGGGGGGGGGGGGGGGGGGGGGGGGGGGGGGGGGGGGGGGGGGGGDGFGFFCFGGGGGGGGGGGGGGGGGGFGG+@FGGGCGGGEEGGFGGGGGGFGGFFGAGFF9=FGGGGGGGDGEC8EGGGGED:BDFGGGCFCFGG:8D?CFFG7?ECDFGGEG087BFFFBFGFFG=CFFF42*044@2@FFGFE38:C3:78@>0:><9:.79:(C)<2?6:093349D655<4(74A9F7<7(-63:1134*95))6)0))
@M02542:52:000000000-J9N43:1:1101:16297:7262 2:N:0:GTGAAA
GTAGTCCACGCCGTAAACGATGTCTACTAGCTGTTCGTGGTCTTGTACTGTGAGTAGCGCAGCTAACGCACTAAGTAGACCGCCTGGGGAGTACGGTCGCAAGATTAAAACTCAAATGAATTGACGGGGGCCCGCACAAGCGGTGGAGCATGTGGTTTAATTCGACGCAACGCGAAGAACCTTACCTACTCTTGACATCTAGCGAAGATTGTAGAGATACGATTGTGCCTTCGGGAACGCCAAGACAGGTTCTGCAGTGCTGTCGGTCGGTCGG
+
GGFGGGGGGGGGGGGGGGGGGGGGGGGGGGGGGGGGGGGDGGGGGGGGGGGGFGGGEGGGGGGGGGGGGGGGGGGGGFGFGGGDGGGGGGGGGGGGGGGGGGGGGGGGGGGGGGGGG9AEFGFGGGGGGGGGGGGGGGGGGGEEEGFFGGGGFEGGGGGGFFGFGGEDBDC3>GFFD>4@F?FGG4CFF4FFFFFF929:4)69<:)*=F).3:<?4*2)377>04)2:4:3,>B6>?079(9*(.3??)*/4::9().6)5:4*)))0).)7)
@M02542:52:000000000-J9N43:1:1101:16243:7281 2:N:0:GTGAAA
GTAGTCCACGCCGTAAACGATGGATACTAGCTGTTCGGAGCAATCTGAGTGGCTAAGCGAAAGTGATAAGTATCCCACCTGGGGAGTACGCACGCAAGTGTGAAACTCAAAGGAATTGACGGGGGCCCGCACAAGCGGTGGAGCATGTGGTTTAATTCGATGATACGCGAGGAACCTTACCAGGGCTTAAATGTAGATTGACAGGACTGGAAACAGTTTTTTCTTCGGACAATTTACAAGGTGCTGCATGGTTGTCGTCAGCTCGTGCCGTG
+
GGGGGGGGGGGGGGGGGGGGGGGGGGGGGGGGGGGGGGGGGGGGGGGGGGGGGGAGGGGEGGGGGGGGGGGGGGGGGGGGGGGGGGGGGGGGGGGGGGGGGGGGGGGCGBFGFCFGGEGGGG6EDGEEEEGDGDFFECBEECGGGGGGGGGGFGGGGFFFCFFFGG5DFFEGE<@FFFFFFFFG336FGFFFFFFFFBFBF4)7;@FG:F??CEGF<FGAFD@FBF?5(((.2@<<A><CG?6CAFBFAAF=AFF2:?F:BBD?:D>>;>>3
@M02542:52:000000000-J9N43:1:1101:17763:7298 2:N:0:GTGAAA
GTAGTCCACGCCCTAAACGATGTCAACTGGTTGTTGGGTCTCTTCTGACTCAGTAACGAAGCTAACGCGTGAAGTTGACCGCCTGGGGAGTACGGCCGCAAGGTTGAAACTCAAAGGAATTGACGGGGACCCGCACAAGCGGTGGATGATGTGGTTTAATTCGATGCAACGCGAAAAACCTTACCCACCTTTGACATGTACGGAATTTGCCAGAGATGGCTTAGTGCTCGAAAGAGAGCCGTAACACAGGTGCTGCATGGCTGTCTTCCGCCCG
+
GGGFGGGGGGGGGG,EFGGGGFGGCFGGFFFGGGGGGGGGFGGGGGGGGFGGGGGGGGGGGGGGFGGGGGGGGGGGGGGGGGGGGGGGGGGGGGGGGGGGGEFGGGGGGGGGFG8;DGGGGFGGGGGGGFGGGGC65FFGGGGGGGGG6EGGGG:FGGF:EFFGGGGGFFCG>D9ADFFFFAFGFF68DFAFFCFA9<8>FBFD3<?@4FBA<*854CG??FF?<)4*6:27:B?FFB?773DG?>?)11?6:<2)45<?F:?12*/96)5)55
@M02542:52:000000000-J9N43:1:1101:20879:7302 1:N:0:GTGAAA
GTAGTCCACGCCGTAAACGATGTCTACTAGCTGTTCGTGTCCTTGTGATGTGAGTAGCGCAGCTAACGCACTAAGTAGACCGCCTGGGGAGTACGGTCGCAAGATTAAAACTCAAATGAATTGACGGGGGCCCGCACAAGCGGTGGAGCATGTGGTTTAATTCGACGCAACGCGAAGAACCTTACCTACTCTTGACATCTACGGAAGACTGCAGAGATGCGGTTGTGCCTTCGGGAACCGTAAGACAGGTGCTGCATGGCTGTCGTCAGCTCGG
+
GG<FGGGGGGGGGGGGGGGGGGGGGGGGGGGGGGGGGGGGGGGGGGGGGGGGGGGGGGGGGGGGGGGGGGGGGGGGGGGGGGGGGGGGGGGGGGGGGGGGGGGGGGGGGGGGGGGGGGGGGGGGGGGGGGGGGGGGGGGGGGGGGGFGGGGGGGGGGGGGGGGGGGGGGGGGGGGGGGGGGGGGGFGGGGGGGGGGGGGGGFGGGGGGGGGGGGGGGGGGGGEGGGGGGGFFGGGBEGGGFFGFFFCGFF<?BD?:BAB?GGC=FFF?FF<FF)
@M02542:52:000000000-J9N43:1:1101:8729:7336 2:N:0:GTGAAA
GTAGTCCACGCCGTAAACGATGTCTACTAGCTGTTCGTGTCCTTGTGATGTGAGTAGCGCAGCTAACGCACTAAGTAGACCGCCTGGGGAGTACGGTCGCAAGATTAAAACTCAAATGAATTGACGGGGGCCCGCACAAGCGGTGGAGCATGTGGTTTAATTCGACGCAACGCGAAGAACCTTACCTACTCTTGACATCTACGGAAGACTGCAGAGATGCGGTTGTGCCTTCGGGAACCGTAAGACAGGTTCTGCATGGCTGTCGTCCGCACGG
+
GGGGGGGGGGGGGGBFFGGGGGGGGGGGGGGGGFGGGGCGGGGGGFGGGGGGGGGGGGGGGGGGGGGGGGGGGGGGGGGGGGGGGGFGGGGG8AFGGGGGGGGGGFGFGGGGGGGGGGGGGGGGGGEEGGGGGGG>C@GGGGGGGGGGGGGGGGGGGGGGAGGGGGGGDDC3:GBFFFFFF?FFGGGFG6@=FFFFFFFFFF?GFFFFFG??CCE)8CFF9@7D>6(:<:9)4BF(3:-9>2*/.4(048*/.::>448110:)*1).8)))0)
@M02542:52:000000000-J9N43:1:1101:19594:7346 2:N:0:GTGAAA
GTAGTCCACGCCGTCAACGATGTCTACTAGCTGTTCGTGTCCTTGTGATGTGAGTAGCGCAGCTAACGCACTAAGTAGACCGCCTGGGGAGTACGGTCGCAAGATTAAAACTCAAATGAATTGACGGGGGCCCGCACAAGCGGTGGAGCATGTGGTTTAATTCGACGCAACGCGAAGAACCTTACCTACTCTTGACATCTACGGAAGACTGCAGAGATGCGGTTGTGCCTTCGGGAACCCTAAGACAGGTGCTGCCTGGCTGTCGTCAGGTCGG
+
GGGGGGGGGGGFGG+6BFFGGFGGGGGGGGGGGGGFGGGFGGFGGGGGGGGGGGGGGGGGEGGGGGGGGCECFFFGCFGGGEEFGGGGGGGGGGGGGGGGGGGCFFGGGGGGGFGFEFFGGGFGGGGGGGEGEGGDGGGFFGGEGGFGGGGGGFFBFGGGFGGGGGEGAAE5:CBFD36>FFFGGGGFGFFFFAFFBFFFFFBD>:58)*5:9C:FF*:<B:.7>??GF9ABB>9>;(8*04DFA).<(./0)))()4((33(.7C>3<)*)05
@M02542:52:000000000-J9N43:1:1101:13540:7352 2:N:0:GTGAAA
GTAGTCCACGCCCTAAACGATGCGAACTAGGTGTTGGGGAAGGAGACTTCTTTAGTACCGTAGCTAACGCGTGAAGTTCGCCGCCTGGGGAGTACGGTCGCAAGATTAAAACTCAAAGGAATTGACGGGGACCCGCACAAGCGGTGGATGATGTGGATTAATTCGATGCAACGCGAAAAACCTTACCTACCCTTGACATGCCAGGAACTTTCCAGAGATGGATTGGTTCTCGTAAGAGAGCCTGGACCCAGGTGCTGCATGGCCGTCGTCAGCC
+
GGFGGGGGGGDGGGGFGGGGEFGG:FGGGGGCCGGGFGGEEGEGGGGGGGGGGFGGGGGGGGGGFFGGGGGGGGFGGGGGGGGGGGGGGGGGGGGCEGGCFEGFCGGGG9DGDCFGGGCFGFG9CFGDEGGGGGGGGGGGGFDGECCFFC67CGDGGFFGAFGGGFG=DFGFBG9A)=)ABFFGGGFBF)<FF?FF?>F??F?F@>@=?F92CFGF2*:325=FB76*5)5<->?().4/*(0>2(()(.533.22:?7-48((9D3))).76)
@M02542:52:000000000-J9N43:1:1101:25781:7358 2:N:0:GTGAAA
GTAGTCCACGCCGTAAACGATGTCTACTAGCTGTTCGTGTCCTTGTGATGTGAGTAGCGCAGCTAACGCACTAAGTAGACCGCCTGGGGAGTACGGTCGCAAGATTAAAACTCAAATGAATTGACGGGGGCCCGCACAAGCGGTGGAGCATGTGGTTTAATTCGACGCAACGCGAAGAACCTTACCTACTCTTGACATCTACGGCAGACTGCAGACATGCGGTTGTCCCTTCCGGAACCGTACAACAGGGTCCCCCTGGCTGCCGCCCCCCCCC
+
GGGGGGGGGGGGGGGGGGGGGGGGGGGGGGGGGGGGGGGGGGGGGGGGGGGGFGGGGGEGEGGGGGGGGGGGGGGGGGGGGGGGGGGGGGGGGGGGGGGGGGGG9=DABDF8FD,6+3>DD9=DF>EB3<CGG:EEEC,1:C*61/6/@FC:<=?4=:6E7<C:?D*C).C7A<1)..9>F0*0<C9=F=F?*)*056?27A0C).)*87).:+2).7752<7)(4):<)4<(0(,49://2**)56)((.0((.(-((4,((47)8)0)77))
@M02542:52:000000000-J9N43:1:1101:12968:7359 2:N:0:GTGAAA
GTAGTCCACGCCGTAAACGATGATAACTAGCTGCCGGGGCACATGGTGTTTCGGTGGCGCAGCTAACGCATTAAGTTATCCGCCTGGGGAGTACGGTCGCAAGTTTAAAACGCAAAGGAAGTGACGGGGGCCTGCACAAGCGGTGGCGCATGTGGTTTAATTCGAAGCAACGCGCAGAACGTTACCAGCGTTTGACATCCTCATCGCGGATCTTAGAGATGATTTCCTTCATTTCGCCTGGATGAGTGACAGGTTCTGCATGGCTGTCTTGAGG
+
GG,CFCGFGCFCFFCCGFGGGFFG9EFGGCGGGGGGGCEGGGDE<E@F,8?BEE?F@EGD7>C@F?<FEGGGGG,A?<FF?FD@F+?7=CEG?FG><B7++6+,99CDG,,+8@E7+>,,,8EFGGGCE<18>F,4<F8ECEGC*5,=C5=CE7C*:80@A9CC<*ADFA6<5<0)7:F@)4;FGC9//)07>?FFA<F(*4<F?)):<34(<+<=)204)9*9).):<9<))940(--9*(27().942**4),255)5))405*.***/*))
@M02542:52:000000000-J9N43:1:1101:11265:7366 2:N:0:GTGAAA
GTAGTCCACGCCGTAAACGATGTCTACTAGCTGTTCGTGTCCTTGTGATGTGAGTAGCGCAGCTAACGCACTAAGTAGACCGCCTGGGGAGTACGGTCGCAAGATTAAACCTCAAATGAATTGACGGGGGCCCGCACAAGCGGTGGAGCATGTGGTTTAATTCGACGCAACGAGAAGAACCTTACCTACTCTTGACATCTACGGAAGACTGCAAAGATGCGGTTGTGCCTTCGGGAACCGTAAGACAGATGCTGCATGGCTTTCGTCGGCTCGG
+
GG,E,FFFFEGFGEC,C@6CFGGGFGGGGGGFGFFCFGFGGGCFGCAFGFGGGEGGFGEGDEE8FFEEGGGGGGGGGFGGGGEGGGGG7CCFGGGGF+FGGC@FFGFFG,@E:@FCDGCFGGGFGEG7CCC+@CGGD7EEG>GGCGFGF*4A=FGB5687+1,*4CG35;CD)16;F)=A53AC*2<86?@7F2*)).92=4(755);77,(<+0)5**-()7;>:8*666<05(4(,()*4*1),55(.16442(:<:0(((-99))0>)55)
@M02542:52:000000000-J9N43:1:1101:4228:7366 2:N:0:GTGAAA
GTAGTCCACGCCGTAAACGATGTCTACTAGCTGTTCGTGTCCTTGTGATGTGAGTAGCGCAGCTAACGCACTAAGTAGACCGCCTGGGGAGTACGGTCGCAAGATTAAAACTCAAATGAATTGACGGGGGCCCGCACAAGCGGTGGAGCATGTGGTTTAATTCGACGCAACGCGAAGAACCTTACCTACTCTTGACATCTACGGAAGACTGCAGAGATGCGGTTGTGCCTTCGGGAACCGTAAGACAGGTGCCGTATGGATGTCGTCAGGCCGG
+
GGGGGG9CFCC@FGGGFGGGGGFGGGGGGGGGGGGGGGCFGGGCFGGAFGGGGGGGGGGGGGGGGGGCFECGG8,9CFBFFGGGGGGGGGCFFGGGG>FEEEG@FCCGGGCDFGG9?FFFADFGGGGGDGDGEEE5>>FGGGGGE4:CF*9C9<F8=EFGF++2=CEG38=<>G>>B3?>F8FC*9E@C=?@?)*0).9:728D37)@5C71CFG>(**)(8BFFB6*.)).(0,(33(CGF3*))(033<)(-((.8()-).)*/0))).)))
@M02542:52:000000000-J9N43:1:1101:21695:7371 2:N:0:GTGAAA
GTAGTCCACGCCCTAAACGATGCGAACTAGGTGTTGGGGAAGGAGAATTCTTTAGTACCGTAGCTAACGCGTGAAGTTCGCCGCCTGGGGAGTACGGTCGCAAGATTAAAACTCAAAGGAATTGACGGGGACCCGCACAAGCGGTGGATGATGTGGATTAATTCGATGCAACGCGAAAAACCTTACCTACCCTTGACATTCCAGGAACTTTCCAGAGATGGATTGGTGCTCGAAAGAGGGCCTTGACACAGGTGCGTACTGGCTGTCGTCATCC
+
FFFGGGFGGGE8FFG<EEB@FFGFE@@@EFG@9CFA8+CCGGGFEC,CFG<BEFEGFGA,CFCFAFDCFGFFG7F?FAFEDGEG7?D+BCCFGGG=C=F7CFD:F=FGF;DGGCF@8FDEEGGGGGGGGGDG7C@5CGDFE5*4BD:*,9?,=,2BAC89FFGG5CFGBFCFED;BFBFAEF=:>FCAGF>)*4F6?2@)8:27;F8:)0-)+<9=:C7<:)00,(6<<298054;7:(/*(1*..)*)(.<<()(((-(-)4(7C6).<5)1*
@M02542:52:000000000-J9N43:1:1101:7625:7386 1:N:0:GTGAAA
GTAGTCCACGCCCTAAACGATGTCAACTAGTTGTTGGGGATTTACTTCCTTGGTAACGTAGCTAACGCGTGAAGTTGACCGCCTGGGGAGTACGGCCGCAAGGTTAAAACTCAAAGGAATTGACGGGGACCCGCACAAGCGGTGGATGATGTGGATTAATTCGATGCAACGCGAAAAACCTTACCTACCCTTGACATGGCAGGAACTTTCCAGAGATGGATTGGTGCTCGAAAGAGAACCTGCACACAGGTGCTGCATGGCTGTCGTCAGCTCG
+
GGGGGGGGGGGGGGFGGGGGGGGGGGGGGGGGG@FGGGGGGGGGGGGGGGGGGGGGGGGGGGGGGGGGGGGGGGGGGFGGGGGGGGGGGGGGGGGGGGGGGGGGGGGGGGGGGGGGGGGGGGGGGGGGGEGGGGGGGGGGGGCEG@AFGGGGGGGGGGGFFGGGGGGGGGGGGGGGGGGGGGFGGGGGGGGGGGGGGGGGGFGGGGGGGGGGGGGGGGGG7CFFFCCGGG>?CEGFFGGGFFGB:2CGFFGBF<A?><DBCCGFGFF0:?D?F7
@M02542:52:000000000-J9N43:1:1101:12233:7421 2:N:0:GTGAAA
GTAGTCCACGCCGTAAACGATGTCTACTAGCTGTTCGTGTCCTTGTGATGTGAGTAGCGCAGCTAACGCACTAAGTAGACCGCCTGGGGAGTACGGTCGCAAGATTAAAACTCAAATGAATTGACGGGGGCCCGCACAAGCGGTGGAGCATGTGGTTTAATTCGACGCAACGCGAAGAACCTTACCTACTCTTGACATCTACGGAAGACTGCAGAGATGCGGTTTTGCCTTTGGGAACCGTAAGACAGGTGCTGCATGGCTGTCGTCAGCTCGG
+
GGCGGGGGGGGGGGGGGGGGGGGGGGGGFGGGGGGGGGGGGGGGGGGGGGGGGGGGGGGGGGGG9FGDGGGGGGGGGFGFGDGGGGGGGGGGGGGGGGGGGGGGGGGGGFFGGGGGGGFGGGGGDEE7EGGGGGGEGGGGGGGGGD:>FG??FGGGGGGGFCFG@?EGFFG58DBFFDFFF:7>FGGFG?FFFDFFF9=<?AFD@<3FFG>BF?E>:7*6>3>)(-2FFF9)6?<?0-4)96D4))()4))0-))()-,,4(.)/1))06*)7)
@M02542:52:000000000-J9N43:1:1101:27113:7431 1:N:0:GTGAAA
GTAGTCCACGCCCTAAACGATGCGAACTAGGTGTTGGGGAAGGAGACTTCTTTAGTACCGTAGCTAACGCGTGAAGTTCGCCGCCTGGGGAGTACGGTCGCAAGATTAAAACTCAAAGGAATTGACGGGGACCCGCACAAGCGGTGGATGATGTGGATTAATTCGATGCAACGCGAAAAACCTTACCTACCCTTGACATGCCAGGAACTTTCCAGAGATGGATTGGTGCTCGAAAGAGAGCCTGGACACAGGTGCTGCATGGCTGTCGTCAGCT
+
GG7FFGGGGGGGGGGGGGGGGGGDBFGGDFGCEFGGGGDFGGGFGGGGGGGGGGGGGGGGGGGGGGGGGGGGGGGGGGGGGGGGGGGGGDDFEGFG+FEGGGGGGGGGGGGGGGGGDFFGGGGGGGGGGGGGGGGGGGGGGGGGFGGGGGGGGFGGGGGGGGGGGGGGGGGGGGGGGGGGGGGGGGGFGGFGGGGEFEFG?FGGGFCFGGFFCGFFFGGGGGGGGGGGFGBBDFGB?EFGFFGFFFGGFGF?FFFDFBB>GGG?<?7(4?056*
@M02542:52:000000000-J9N43:1:1101:22188:7462 2:N:0:GTGAAA
GTAGTCCACGCCGTAAACGATGTCTACTAGCTGTTCGTGTCCTTGTGATGTGAGTAGCGCAGCTAACGCACTAAGTAGACCGCCTGGGGAGTACGGTCGCAAGATTAAAACTCAAATGAATTGACGGGGGCCCGCACAAGCGGTGGAGCATGTGGTTTAATTCGACGCAACGCGAAGAACCTTACCTACTCTTGACATCTACGGAAGACTGCAGAGATGCGGTTGTGCCTTCGGGGACCGTAAGCAAGGCTCTGCATGGGCGTCGTCCCCTCGG
+
GGGGGGGGGGGGGGGCCFFEGGGGGGGGGGGGGFGGGGGGGGGGGGFGGFGGGGGGGGGEEGGGGGGGGEEEGCGGGGGGGGGG:BDCGGDGGGGGFE@FGGGGGFGGFFGGGGGAEGGGGFCGGGGGGDC:@CE8>CDFGGGCEDFDG59CCFGGGG4?AFGGGDEDFFGDBD9DB>FFF0=FG4:8F=F?@DF45A4472(95>BGFG20+8AF(77<07BE6(2:42:)-8((418)13DC<)2.(())(.4:))((((-37>)))0))))
@M02542:52:000000000-J9N43:1:1101:27531:7466 2:N:0:GTGAAA
GTAGTCCACGCCGTAAACGATGTCTACTAGCTGTTCGTGTCCTTGTGATGTGAGTAGCGCAGCTAACGCACTAAGTAGACCGCCTGGGGAGTACGGTCGCAAGATTAAAACTCAAATGAATTGACGGGGGCCCGCACAAGCGGTGGAGCATGTGGTTTAATTCGACGCAACGCGAAGAACCTTACCTACTCTTGACATCTACGGAAGACTGCAGAGATGCGGTTGTGCCTGCGGGAGCCGTAAGACTGGTGCTGGCTGGCTGTCGTACGGCCGG
+
FGFFGGGGGGGGGG7@FFCGGFFGFFGGGGGGGFGGGGCFGGFFGGGGCEGCGGGGGGDFDFEGGAFCGCF:FGGGG9FG8CEEGCFGGGGGGGGGGGGGCGGFGFGFDGGDGGG=DFGGGG9DD>8CE7CCECEEGGGCFGGGGGGGGGFF=9FBFGGFFGGFE<5):8>:>DFFFE45F74:C<GFG=@FFBFF>2949A:3>5);<7)(+0+0.2:<(3.0461FA<)(,.91(-8/93*9>B)964)*.6((.8:2:(44**)0.)).8)
@M02542:52:000000000-J9N43:1:1101:11254:7467 1:N:0:GTGAAA
GTAGTCCACGCCCTAAACGATGTCAACTAGTTGTTGGGGATTTACTTCCTTGGTAACGTAGCTAACGCGTGAAGTTGACCGCCTGGGGAGTACGGCCGCAAGGTTAAAACTCAAAGGAATTGACGGGGACCCGCACAAGCGGTGGATGATGTGGATTAATTCGATGCAACGCGAAAAACCTTACCTACCCTTGACATGGCAGGAACTTTCCAGAGATGGATTGGTGCTCGAAAGAGAACCTGCACACAGGTGCTGCATGGCTGTCGTCAGCTCG
+
GGGGGGGGGGGGGGGGGGGGGGGGFFGFFGGGGGGGGGGFGGGGGGGGGGGGGGGGGGGGGGGGGGGGGGGGGGGGGGGGGGGGGGGGFGGGGGGGGGGGGGGFGGGGGGGGGGGGGGGGGGGGGGGGGGGGGGGGGGGGGGGGGGFGGGGGGGGGGGFGGGGFGGGGGGGGGGG@EGGGGGGGGGGGGGGGGGGGGGGGGFGGGGGGGGGGGGGGGGGGGGFGGGGGGGBFGGGFFGGGFFGFFFG5FGGFFFFFFFFFGGGFGFF?::D?F5
@M02542:52:000000000-J9N43:1:1101:24175:7469 2:N:0:GTGAAA
GTAGTCCATGCCGTAAACGATGTCTACTAGCTGCTCGTGGTCTTGTACTGTGAGTAGCGCAGCTAACGCACTAAGTAGACCGCCTGGGGAGTACGGTCGCAAGATTAAAACTCAAATGAATTGACGGGGGCCCGCACAAGCGGTGGAGCATGTGGTTTAATTCGACGCCACGCGAAGAACCTTACCTACTCTTGACATCTAGCGAAGACTGCAGAGATGCGGTTGTTCCTTCCGGAACGCCAAGGCTGGTGCTTCATGGGTGGCGGCTGCTCGG
+
GGGGGGGGDGGGGGGGGGGGGGDE@FGGGGEGGGGCGFGGGGGFGGGAFCDF<<CA@EGGD@F<<@F:CE=CFF,CF9FGGGGC,F<FEGDFFGEGB+@@FGGGGGFDGE98E9DFGFCC,,33DEGE7+4>EGDEGDFGGGGEGGCC6C?EFFF:CF?FCGFGG*:C)0CC:92>5)654:4FCFEFG?4=B>F:9)9<96437)0A@F04C0@>22:<-<;54:(*6))6(061(22*)3<<0((0(..*4)--6))(.-(()))0)0)*))
@M02542:52:000000000-J9N43:1:1101:24360:7475 2:N:0:GTGAAA
GTAGTCCACGCCGTAAACGATGTCTACTAGCTGTTCGTGTCCTTGTGATGTGAGTAGCGCAGCTAACGCACTAAGTAGACCGCCTGGGGAGTACGGTCGCAAGATTAAAACTCAAATGAATTGACGGGGGCCCGCACAAGCGGTGGAGCATGTGGTTTAATTCGACGCAACGCGAAGAACCTTACCTACTCTTGACATCTACGGAAGACTGCAGAGATGCGGTTGTGCCTTCGGGAACCGTAAGACAGGTGCTGCATGGCTGGCGTCAGCTCGG
+
GGGGGGGGGGGGGGGGGGGGGGGGGGGGGGGGGFGGGGGEGGGGGGGGGGGGGGGGGGGGGGGGGGGGGGGGGGGGGGGGGGGGGGGGGGGGGGGGGGGGGGGGGGGGGGGGGGGFGGGGGGGGGGGGGGGGGGGGGGGGGGGGGGGGGF?CGGGGGGGGFGGGGGCDBAD>DD>DBFFFF?FGGGGFGFFFFFFFBAFFFFFGFFEGFGF?FFFF?C><>E>:18?GFFF??EB19:?GGFD44?FF07)94A2:5<?0<<(,>DDBB)/9:5
@M02542:52:000000000-J9N43:1:1101:23644:7512 2:N:0:GTGAAA
GTAGTCCACGCCGTAAACGATGTCTACTAGCTGTTCGTGTCCTTGTGATGTGAGTAGCGCAGCTAACGCACTAAGTAGACCGCCTGGGGAGTACGGTCGCAAGATTAAAACTCAAATGAATTGACGGGGGCCCGCACAAGCGGTGGAGCATGTGGTTTAATTCGACGCAACGCGAAGAACCTTACCTACTCTTGACATCTACGGAAGACTGCAGAGATGCGGTTTTGCCTTCGGGAACCGTAAGACAGGTCCTGCATGGCCTGCGTCCGCTCGG
+
FFGGFCFFFGGFGGGGCFCFFFGFFGGGGGGFGGGFEEF,CFGGGGGGGGGF9FEGGGGGE@BFEGG@FFGG?FGGGFDEFEGGDFCDEFFFDFGGGGGGGGGFGFGGGGGG?FFGGFGFDFGGFGGEEFGGDGGDCGEEFGGEGG>F=FCFGFGGGFFGF7>:CGCC):=CEG>B>E@FF?FGGGGFC*96F>F64)64640>BB>C5>::FF<>0::20>B)(((*4<2<?>>>><:DG1>/)577:>)1<<:7A23((),()1.)0)7)7)
@M02542:52:000000000-J9N43:1:1101:23330:7514 1:N:0:GTGAAA
GTAGTCCACGCCGTAAACGATGTCAACTAGCCGTTGGGTTCCTTGAGAACTTAGTGGCGCAGCTAACGCATTAAGTTGACCGCCTGGGGAGTACGGCCGCAAGGTTAAAACTCAAATGAATTGACGGGGGCCCGCACAAGCGGTGGAGCATGTGGTTTAATTCGAAGCAGCGCGAAGAACCTTACCTGGCCTTGACATGCTGAGAACTTTCCAGAGATGGATTGGTGCCTTCGGGAACTCAGACACAGGTGCTGCATGGCTGTCGTCAGCTCGG
+
FGFFGGGGGGGGGGG@CEFEGGGGEFFGGGGGGGGGGGGGGGGGGDGGGGGGGGGECFGGGGGGDFGGGGGGGEGGGGGGGGGGGGGGGGGGGGGDGGGGGGGGGGGGGFDGGGFGGGGGGGGGGGGGGDGGGGGGGGGGGGGGGGGGGGGGGGGFFGGGFCGGGGGGGFGGGGGDEGGGGGGGGGGGGGGGGFGGGGGGFFGFCGGGGGGGGGFGGGGGGGGGGGGGGGDFFGGFFGGGFFGFF<FGFGGFFFB:DAFFDDGFGFFFFFAFD)
@M02542:52:000000000-J9N43:1:1101:23790:7516 2:N:0:GTGAAA
GTAGTCCACGCCCTAAACGATGTCAACTGGTTGTTGGGTCTCTTCTGACTCAGTAACGAAGCTAACGCGTGAAGTTGACCGCCTGGGGAGTACGGCCGCAAGGTTGAAACTCAAAGGAATTGACGGGGACCCGCACAAGCGGTGGATGATGTGGTTTAATTCGATGCAACGCGAAAAACCTTACCCACCTTTTACATGTACGGAAGTTGCCAGAGATGGCTTCGTGCCCGAAAGAGATCCGTAACCCAGGTTCGTCATTGCTGTCGTTCGCCCG
+
GGGGGGGGGGGGGGGD<EF@DFGGGGGGGGGGGGGGGGGGGGGGGGGGGGGFGGGGGGDFFGFFGGGGGGGGGFGGGGGGGGGGGGGGBCFFGEGGGGCGGGGFGGGGGGGGFGGGFGGGGGDDCGGGGC+@@EBECFFGGGGGDCFGD7FG7?CGGGFGFGFGGGGGF?=CDD9D3AEAF<=FD428DFFB*4?@>>FAB099:5/<B:>DCAF>-*28058B?1:*40,(38327),754<3:)48,49=2((-34).).))**.))0))))
@M02542:52:000000000-J9N43:1:1101:6238:7523 1:N:0:GTGAAA
GTAGTCCACGCCGTAAACGATGATAACTAGCTGTCCGGGCACTTGGTGCTTGGGTGGCGCAGCTAACGCATTAAGTTATCCGCCTGGGGAGTACGGTCGCAAGATTAAAACTCAAAGGAATTGACGGGGGCCTGCACAAGCGGTGGAGCATGTGGTTTAATTCGAAGCAACGCGCAGAACCTTACCAGCTTTTGACATCCCGCGCTACAACCAGAGATGGTTGGTTCCCTTCGGGGACGCGGTGACAGGTGCTGCATGGCTGTCGTCAGCTCGT
+
GGGGGGGGGGGGGE@FGGGGGGGGGGGGGGGGGGGGGGGGGGGGGGGGGGGGGGGGGGGGGGGGGGGGGGGGGFGGGGGFGGGGGGGGGGGGGGGGGGGFFGGGGGGGGGGGGGDFGGGGGGGGGGDGGGGGGFGFGFFFGGGGGGFGGCGGGGFGGGGFGGGGGGGGGGGGGGDEGGGGFGGGGGFFGGGGGGGGFFFGGFGGGGGEGGGGGGCFGGFCFGGGGGD6CFFFGGDE>EGGFFG>FFFF:C4:FD<><9??CDFFFBFFFF<:>)
@M02542:52:000000000-J9N43:1:1101:10195:7591 2:N:0:GTGAAA
GTAGTCCACGCCGTAAACGATGTCTACTAGCTGTTCGTGTCCTTGTGATGTGAGTAGCGCAGCTAACGCACTAAGTAGACCGCCTGGGGAGTACGGTCGCAAGATTAAAACTCAAATGAATTGACGGGGGCCCGCACAAGCGGTGGAGCATGTGGTTTAATTCGACGCAACGCGAAGAACCTTACCTACTCTTGACATCTACGGAAGACTGCAGAGATGCGGTTGTGCCTTCGGGAACCGTAAGACAGGTGCTGCATGGCTGTCGTCAGCTCGG
+
GGGGGGGGGGGGGEFGGGGGGGGGGGGGFGGGGGGGGGGGGGGGGGGGGGGGGGGGGGGGDGGGGFGGGGGGGGGGGGGGGGGGGGGGGGGGGGGGGGDGEGGGGGGDGGGGGGEGFGGGGGGGFECE@GGGGDGGGGGGDGGECDFFGGGGGGGFGGGGCF?CFDEDEEG35C9@>>4>FFFGFFGFGFFFF<FF4<FA?AB17)7FFC2:7CEFF=F<7385(43CBAB?0>9B0:2<DBC45>:F68)9292:B9?:0(3291)0.)*9))
@M02542:52:000000000-J9N43:1:1101:15395:7603 2:N:0:GTGAAA
GTAGTCCACGCCGTAAACGATGAGAACTAGTTATTGGGGGTATTGACTCCCTCAGTGACGCAGCTAACGCATTAAGTTCTCCGCCTGGGGAGTACGGCCGCAAGGCTAAAACTCAAAACAATTGACGGGGGCCCGCACAAGCGGTGGATTATGTTGTTTAATTCGAAGCAACGCGCAGAACCTTACCTAGGCTTGAACTCCTCAGAATTCGACGTAATGGTTGAAGTGCCCGCAAGGGAGTTGAGTGAGAGGTTCTGCATTGCTGTCGTCCGGC
+
GGGGGGGGGGGGGGGGGGGGGGGC<FGGGGGGGGGGGGGGGGGGGGGGGGGGGGGGGGGGGGGGGGGGGGGGGGGGGGGGGGGGGGGGGGGGGFGDGGEEGEEEFGGGFDGGCFGGGGGGGGGGGGGGGGGGGGGGCGGGGGGE49CCGGGGFA+?CFCCFGGFEGDCB;FGBD0<D@DF5::DCFGFG445?:D@??F>FA(*66?F4::AEC:5:FFAAFE4<4)*-611151>:085DB7786)9427>B(8>4249)5.4>D65)).7))
@M02542:52:000000000-J9N43:1:1101:28509:7625 2:N:0:GTGAAA
GTAGTCCATGCCGTAAACGGTGGGCGCTAGGTGTGGGGTTCCTTCCACGGGCTCCGCGCCGTAGCTAACGCATTAAGCGCCCCGCCTGGGGAGTACGGCCGCAAGGCTAAAACTCAAAGAAATTGACGGGGGCCCGCACAAGCGGCGGAGCATGTGGATTAATTCGATGCAACGCGAAGAACCTTACCTGGGCTTGACATATAAAGGATCGCTACAGAGATGTGGTTTCCCTTGTGGCTTCTATTCAGGTGGTGCATGGTTGTCGGTAGCTCGT
+
GGGGGGGGGGGGGGGGFGGGEFGGGGGGGGGFFGGGFGGGGGGGCFGFEFGGEGGGGGGGGGGDGGGGGCCE+?FGGCCCC:F7CC=<DDFEE+DFC@F:FGGC<@FGGG,BE8@B*@DGG7@DDC7@EFEG>EGGD7:CGEC*=CEGGG556?@C<CGC?FCFCFCFFF9C?/305@BE??FCF0<F*95771>5(3=>@B4**19C4*-(*;CF2:0,.*19).47>),-6)-)(33**)*0.))*)-074:)).)..5:<9*))08)*/))
@M02542:52:000000000-J9N43:1:1101:10027:7634 2:N:0:GTGAAA
GTAGTCCACGCCCTAAACGATGTCAACTGGTTGTTGGGTCTCTTCTGACTCAGTAACGCAGCTAACGCGTGAAGTTGACCGCCTGGGGAGTACGGCCGCAAGGTTGAAACTCAAAGGAACTGACGGGGACCCGCACAAGCGGTGGATGATGTGGTTTAATTCGATGCAACGCGAAAAACCTTACCCACCTTTGACCTGTACGGAAGTTTCCAGAGGTGGCATCCTGCTCGAACGAGAGCCGTAGCCCAAGTTCGGCCTGGCCGTCGTAAGCTCC
+
FGDFCDFGFCFGDDF8CFCGFFFF,CFCF<E9FCF,C7FF86C@FFGGGCEG<FF@F,+@:C,CEGGFF>CF7EFEA,:=CF@FGGFCC:?,;=CFEGG:FEC=9EFAFC9>,8EF8,=,@CF8+@CEEGE>+@+3@F8CCE85>4:A,,,=,44>:?2=8C89C+AC86:C59>:AA>DFFFGGGEDDA6F+:B4)(19=?6<BD?+**64+3:3)9F?(9F))-(2-(((,83(,(,*14**()(),(**.-(,(3(((((-1))))06*0/
@M02542:52:000000000-J9N43:1:1101:23078:7648 2:N:0:GTGAAA
GTAGTCCACGCCGTAAACGATGTCTACTAGCCGTTCGTGTCCTTGTGATGTGAGTAGCGCAGCTAACGCACTAAGTAGACCGCCTGGGGAGTACGGTCGCAAGATTAAAACTCAAACGAATTGACGGGGGCCCGCACAAGCGGTGGAGCATGTGGTTTAATTCGACGCAACGCGAAGAACCTTACCTACTCTTGACATCTACGGAAGACTGCAGAGATGCGGTTGTGCCTTCGGGAACCGTAACACCGGTTCTGCATGGCTGTCGTCAGCTGCG
+
GGGGGGGGGGGGGGECFFEGGGGGGGGGGGGGGGGGGGFGGGGGGGGGGGGGGGFGGGGEGGGGDFGGGGGGGGDGFGGGGGGGCGGGGGGGFGGGGGGGGCGFEFGGGGGGGGGGGGGGGGGGGGGGGGGDGG7CEG>8DECEGGGGGGGFFGGGGGGGFGDGGC5CDFEDEGF@@BFFFFFF>DGFD*9@F<FFFFF672(9>B5C<>:1+<:F:DC4()7<(,:>BDFF?FFFFB?G<(/*-.(.7;)).:4<A2((4(.)*/80))/)).
@M02542:52:000000000-J9N43:1:1101:6845:7650 1:N:0:GTGAAA
GTAGTCCACGCCGTAAACGATGATAACTAGCTGTCCGGGTTCATGGAACTTGGGTGGCGCAGCTAACGCATTAAGTTATCCGCCTGGGGAGTACGGTCGCAAGATTAAAACTCAAAGGAATTGACGGGGGCCTGCACAAGCGGTGGAGCATGTGGTTTAATTCGAAGCAACGCGCAGAACCTTACCAGCCTTTGACATCCTAGGACGACTTCTGGAGACAGATTTCTTCCCTTCGGGGACCTAGTGACAGGTGCTGCATGGCTGTCGTCAGCTC
+
GGGGGGFGGEGGGG@FGGGGGGCGGGGGGGGGGGGGGGGCFGGGGGGGGGDGEEGGGGGGGEEGGGGGGGGGGGGGGGGGGGGGGGGGGGGEGGFFFGGGGGGGGGGGGGGGGFGGGFEGGGGGGGGGDFE:CCFFFGGGGGGGGCCEFGGGGGGEGGGGGGGGGGGGGGGGGGGGGGGGGGGGGGGGGGGGGFFGGGGGG6CFCGGGGGGGFFGGFGGGFFFGGGGGGF?FGGGE>ECDEFGFFFEGFFGA<?BAB?DAFGG39<???B<F*9
@M02542:52:000000000-J9N43:1:1101:19930:7663 2:N:0:GTGAAA
GTAGTCCACGCCGTAAACGATGTCTACTAGCTGTTCGTGTCTTTGTGATGTGAGTAGCGCAGCTAACGCACTAAGTAGACCGCCTGGGGAGTACGGTCGCAAGATTAAAACTCAAATGAATTGACGGGGGCCCGCACAAGCGGTGGAGCATGTGGTTTAATTCGACGCAACGCGAAGAACCTTACCTACTCTTGACATCTACGGAAGACTGCAGAGATGCGGTTGGGCCTTCGGGAACCGTAAGACAGGGGCTGCATGGCTGTCGTCAGCCCGG
+
GGGGGGGGGGGGGF,@FGFGFFGGGGGGGGGGGGGGGGGFGFGGGGGGGGGGGGGGGGGGGEGGGGGGGGGGGGGGGGGGGGGGGGGGGGGGGGDFDEGGGGGDCFGFFEFGGGGDGGGGGGGGGGGGGGGGGGGGGGGGGGGGGCEDGG??,,C=C:6FFGDGGGEDDBC58<6A@DFFFFFGGGGFG?F=BAFFF<FDFF?DFD>F@>?0:<+>7?79(5<D;((C???>FFF;90(19:D*6),<(())-43())4(,(.)*17)8))075
@M02542:52:000000000-J9N43:1:1101:25027:7674 2:N:0:GTGAAA
GTAGTCCACGCCCTAAACGATGTCAACTGGTTGTTGGGTCTCTTCTGACTCAGTAACGACGCTAACGCGTGAAGTTGACCGCCTGGGGAGTACGGCCGCAAGGTTGAAACTCAAAGGAATTGACGGGGACCCGCACAAGCGGCGGATGATGTGGTTTAATTCGATGCAACGAGAAAAACCTTACCCACCTTTTACGTGTACGGAAGTTGCCAGAGCTGGCTTCGTGCTCGAAAGAGAGCCGTAACACAGGCGCTGCATGGCTTTCGTCAGCTCG
+
DFCDGFFGGGGGGGCGGGGGGEGGFCFGFFCFGD@FFGGGGGFGGGGGGFGFDFFAFG:+7CFD@FGGCFGG7?EFGAFFGGG7FGC7BFGGFGG>@>E>7C@AFFGFGGA>FF8E+>=FGEEDDDEDCF>ECG88CEGGGG*1CCC:C+21+=9E=B79ACFFG+*2AFC7)1:F:>E3?2*0>F<)9:??*-=D81@2*49C))0A7><AFG*))*2(..00(,(791>7()2::(0CD1*924:40())-(-4,5:.,,(,290))8?/))
@M02542:52:000000000-J9N43:1:1101:14531:7698 2:N:0:GTGAAA
GTAGTCCATGCCGTAAACGATGAGTGTTCGCCCTTGGTCTACGCGGATCAGGGGCCCAGCTAACGCGTGAAACACTCCGCCTGGGGAGTACGGTCGCAAGACCGAAACTCAAAGGAATTGACGGGGGCCTGCACAAGCGGTGGAGCATGTGGTTTAATTCGATACAACGCGCAAAACCTTACCAGCCCTTGACATATGAACAAGAAAACCTGTCCTTAACGGGATGGTACTTACTTTCATACAGGTGCTGCATGGCTGTCCCTAGCCCGGTTCG
+
GGGFGGGGGGGGGGGGGGGGGFGGGGGGGGGGGGGGGGGGGGGGGGGGGGGGGGGGGGGGGGGGGGGGGGGGGGGGGGGGGGGGGGGGDGGGGGGGGGGGGGGGDGCGGGGGGGGGGGGGGGGGGGGGGGGGGGGGGGGEEGGCFCFFGGGGFGGFGFFGFGFFEFGGFF=DBDFFFFFF?7FGGGGDGFFB6)*/6)*./)40<?FGFD:0CEG?2CG>:)7)(32>))-46*)56-4>*-9*4<7?))/04><??<?)))).2*)0))00))
@M02542:52:000000000-J9N43:1:1101:11947:7716 2:N:0:GTGAAA
GTAGTCCACGCCGTAAACGATGTCTACTAGCTGTTCGTGGTCTTGTACTGTGAGTAGCGCAGCTAACGCACTAAGTAGACCGCCTGGGGAGTACGGTCGCAAGATTAAAACTCAAATGAATTGACGGGGGCCCGCACAAGCGGTGGAGCATGTGGTTTAATTCGACGCAACGCGAAGAACCTTACCTACTCTTGACATCTAGCGAAGACTGCAGAGATGCGGTTGTGCCTTCGGGAACGCTAAGACAGGTGCTGCCTGGGTGACGTCGGCTCGG
+
C@,CEFGGGGGGGGGEEGEGG8FFGGGGGCGFGGDFFGE,FGFGFFFGGFGFGGGGGGGGFGGCGGDEGDGGGF@EEFFGGEGGGGGGGGGGGGGGFEGGGGGGFGGFGFFGGFGGGGGDDA=DFGDGGCEEGEGEG:CGCEE=5<:=GFCFG9F:FGGFFGGGGD5CDE=DED1>55FFFFBCCGGFG46@6-9?2-9-9449B>38?FFBG6CF(:D)2>8:912FDAA)3>909?:DC:)2.8:FFB69-6,.).2((-()**0)0.0.))
@M02542:52:000000000-J9N43:1:1101:10503:7718 2:N:0:GTGAAA
GTAGTCCACGCCCTAAACGATGTCAACCGGTTGTTGGGTCTTCACTGACTCAGTAACGAAGCTAACGCGTGAAGTTGACCGCCTGGGGAGTACGGCCGCAAGGTTGAAACTCAAAGGAATTGACGGGGACCCGCACAAGCGGTGGATGATGTGGTTTAATTCGATGCAACGCGAAAAACCTTACCCACCTTTGACATGTACGGAATCCTTTAGAGATAGAGGAATTCTCGAAAGAGAGCCGTAACACAGGTTCTGCATGGCTGTCGTCAGCTCG
+
GGGGGGGGGGGGGGFFEEGGGGGGCFGGGGGGGGGFGGGGGGGGGGGGGGGGGGGGGGEGD@EGGGGGGEGGGGGGCCFGGGGDGGFDGGGGGGGGGGGG7FFGGGGGGGGGFGGCFCDDFFGGGGGGGDGDGGGG>FFFGG>>EGFFFGGGGGFGGGGGFGGGGGGGFFDGFGBEEFBFFFFGGGGDDF?F?BFFF3F24<>GFFFGFCB>CFD?<:DA9FF),).26?FBB@03<6:FC<D<:),.(49*..4)5:<3<((.2*.))89/67
@M02542:52:000000000-J9N43:1:1101:21227:7756 2:N:0:GTGAAA
GCAGTCCACGCCGTAAACGATGTCAACTAGCCGTTGGGTTCCTTGAGAACTTAGTGGCGCAGCTAACGCATTAAGTTGACCGCCTGGGGAGTACGGCCGCAAGGTTAAAACTCAAATGAATTGACGGGGGCCCGCACAAGCGGTGGAGCATGTGGTTTAATTCGAAGCAACGCGAAGAACCTTACCTGGCCTTGACATGCTGAGAACTTTCCAGAGATGGATTGGTGCCTTCGGGAACTCCGACACAGGTGCTGCATGGCTGTCGTCAGCTCGG
+
GGGGGGGGGGGGGG7@FGEGGGGGAFGGGGGGGGGGFGEFGGGGGGGGGGGGGGGGGGGGDFFFGEDEGGGGGGDGGGGGGGGGGGGGGGGGGGGGGGGGGFGFDGGGG9FFGGGGGGGGGGGGGGGGGGGEGGGGGGGGGGGGGGE5CDGGCFG8=6CCFGCCFGGGFACDEGFFFFFFFBFGFGFFD446?DF@AAF079ACFFF76764F@+71CC??==4<4(23):.43919?2:*-))(4,<())0)6<:624(,((,*1)8>7*653
@M02542:52:000000000-J9N43:1:1101:19046:7768 2:N:0:GTGAAA
GTAGTCCACGCCGTAAACGATGTCTACTAGCTGTTCGTGTCCTTGTGATGTGAGTAGCGCAGCTAACGCACTAAGTAGACCGCCTGGGGAGTACGGTCGCAAGATTAAAACTCAAATGAATTGACGGGGGCCCGCACAAGCGGTGGAGCATGTGGTTTAATTCGACGCAACGCGAAGAACCTTACCTACTCTTGACATCTACGGAAGACTGCAGCGATGCGGTTGGGCCTTCGGGAACCGTAAGACGGGTTCTGCATGGCTGTCGTCAGCCCGG
+
GGGGGGFGGGGGGG7FFGGGGGGGGGGGFGGGGGGGGGGGGGGGGGGGGGGGGGGGGGGGGGGGGGGGGCGGGG?FGGGGGGGGGGGGGGGGGGGGGGGGGGGGGGGGGGGGGGGGGGGGFGGGGGGGGGGGDEGGEGGGGGG>EGGGGGGGGGGGGGGGFGGGGGGGFFG<BGFFEFFFF:FGGGGFG=F4=2=FAA?AFFFDBD);F730CD+045*4(8@B6(4D:::<2>BBF<<G<(/523(0,()0).6)))41?((,*/))06)553
@M02542:52:000000000-J9N43:1:1101:10813:7783 2:N:0:GTGAAA
GTAGTCCACGCCGTAAACGATGTCTACTAGCTGTTCGTGTCCTTGTGATGTGAGTAGCGCAGCTAACGCACTAAGTAGACCGCCCGGGGAGTACGGTCGCAAGATTAAAACTCAAATGAATTGACGGGGGCCCGCACAAGCGGTGGAGCATGTGGTTTAATTCGACGCAACGCGAAGAACCTTACCTACTCTTGACATCTACGGAAGACTGCAGAGATGCGGTTGTGCCTTCGGGACCCGTAAGACAGGTTCTGCCTGGCCGTCGTTCGCCCGG
+
GGGFGGGGGEFCGGFFFGGCFCFFEFGGFGCGGGF<BFFGF<FEFEFFEEFDGGGGGGDGECFGGFG7F=FFGGFGGGGGD+FFGGG7=FGGDFEGGGGE=FCEGFGGGG?=FAD=D=DFFFEFBECE>B5EEEDGGGGGG>E>8CCCC*+=ACF>FF6CFFGGG<=DB>G55/35086>>?FFFGFFG@?FFA=F><FF=A(<57<6)038C<FFB::67DE334(:2)63:E00(,4)1175))4)-)9*)..)))(((-,())))...7))
@M02542:52:000000000-J9N43:1:1101:10979:7793 1:N:0:GTGAAA
GTAGTCCACGCCGTAAACGATGAGAACTAGTTATTGGGGGTATTGACTCCCTCAGTGACGCAGCTAACGCATTAAGTTCTCCGCCTGGGGAGTACGGCCGCAAGGCTAAAACTCAAAACAATTGACGGGGGCCCGCACAAGCGGTGGATTATGTGGTTTAATTCGAAGCAACGCGCAGAACCTTACCTAGGCTTGAACTCCTCAGAATTCGACGTAATGGTTGAAGTGCCCGCAAGGGAATTGAGTGAGAGGTGCTGCATGGCTGTCGTCAGCC
+
GGGGGGGGGGGGGGGGGGGGGGGGFFGGGGGGGGGGGGGGGGGGGGGGGGGGGGGGGGGGGGGGGGGGGGGGGGGGGGGGGGGGGGGGGGGGGGGGGGGGGGGGGGGGGGGGGGGGGGGGGGGGGGGGGGGGGGGGGGGGGGGGGGGGGGGGGGGGGGGGGGGGGGGGGGGGGGGGGGGGGGGGGGGGGGGGGGGGGGGGGFGGGGGGGGGGGGGGGGGGGGGGGGGGGGFFGGGEFGFGFFGFFFGGFGGFF?FFFFFFGGGFGFFFF::BF)
@M02542:52:000000000-J9N43:1:1101:7499:7795 1:N:0:GTGAAA
GTAGTCCATGCCGTAAACGATGAGTGTTCGCCCTTGGTCTACGCGGATCAGGGGCCCAGCTAACGCGTGAAACACTCCGCCTGGGGAGTACGGTCGCAAGACCGAAACTCAAAGTAATTGACGGGGGCCTGCACAAGCGGTGGAGCATGTGGTTTAATTCGATGATACGCGATGAACCTTACCAGGGCTTAAATGTAGTCTGACGTACGCCGAAAGGTGTATTTCTTCGGACAGATTACAAGGTGCTGCATGGTTGTCGTCAGCTCGTGCCGTG
+
GGGGFGGGGFGGGGEGGG@:FFGGGGGGGGCCCFGGDGGGF,,@FGGGGGGGGGGG7:EGGDFGGGGGGGGGGGGFGGGCFFF@F+::FFGGGFGCECFGGGFGGEEGFFFCFG,7@FFCGGGE@:FFGFFGGEGGGGCGGGGGGGGGGF<C2:<FFGFFEGFCFEGGGGG*2*<CFGGGG6<9:C8CEECGF?CC0<A:@@FFGDGGDGGD5??EF98CGCGGGGGGCDFFDD<FBCFGFFGF::GGFFDBFFB?F<:BFGGF>??3:<BE@5
@M02542:52:000000000-J9N43:1:1101:8557:7807 2:N:0:GTGAAA
GTAGTCCACGCCGTAAACGATGTCTACTAGCTGTTCGTGTCCTTGTGATGTGAGTAGCGCAGCTAACGCACTAAGTAGACCGCCTGGGGAGTACGGTCGCAAGATTAAAACTCAAATGAATTGACGGGGGCCCGCACAAGCGGTGGAGCATGTGGTTTAATTCGACGCAACGCGAAGAACCTTACCTACTCTTGACATCTACGGAAGACTGCAGAGATGCGGTTGTGCCTTCGGGAAACGTAAGACAGGTGCTGCATGGCTGGCGGCAGCCCGG
+
CE9FFGFCF@CE@FE@FGFGGEGGGCFDFDFGGG9FFFGGGF<FGGFGGGGGFFEDACEGGCGCFDEF7FECCFGGGGFCEGGF=DGGGDGE@DFGGGGGDGGGFFGFGFF8AFGACCFA9C@FGGGGGGG+3B8ECF6DFGG>ED1;EC,<BEGF5BGFA,>CD4CGFFDDEGFAEDFF>0=FF49=4*?*97F?BF49@B<C>))A4:0:78+517>99308;BFC>A9)3>914(.7*4>753>F6A?)))).6481(1(()).)0)))85
@M02542:52:000000000-J9N43:1:1101:8571:7809 2:N:0:GTGAAA
GTAGTCCACGCCGTAAACGATGTCTACTAGCTGTTCGTGTCCTTGTGATGTGAGTAGCGCAGCTAACGCACTAAGTAGACCGCCTGGGGAGTACGGTCGCAAGATTAAAACTCAAATGAATTGACGGGGGCCCGCACAAGCGGTGGAGCATGTGGTTTAATTCGACGCAAAGCGAAGAACCTTAACTACTCTTGACATCTACGGAAAACTGGAGAGATGGGGGTGTGCCTTCGGGAAACGGAGGGCAGGCGATTCATGGATGTCGGGCGCACGG
+
GE,@FF9EFGGFE+@CFFGGGFEGFGFGG<FAFFGFG,<EC9@EFFGFGGFFFG9F9CFEEG7F@EBFGGGGGFGGGDFG8CE7F@7FCFFEEEG7EEG7:=FFF,?EFFF8:EG,3DCGFGDED>CFEGDD:C@:@:>FGCCCED*,==9?:9<C*4C:=,1/B?5)5)*0;57355AFFDB7+0<8CFF4@A4@441)=)45)))20>9(2*3.,02)(0)87>FC)6441599>(3**4))((,0((.)(().542))5,)/))07.))03
@M02542:52:000000000-J9N43:1:1101:6363:7820 2:N:0:GTGAAA
GTAGTCCACGCCGTAAACGATGTCTACTAGCTGTTCGTGGTCTTGTACTGTGAGTAGCGCAGCTAACGCACTAAGTAGACCGCCTGGGGAGTACGGTCGCAAGATTAAAACTCAAATGAATTGACGGGGGCCCGCACAAGCGGTGGAGCATGTGGTTTAATTCGACGCAACGCGAAGAACCTTACCTACTCCTGACATCTAGCGAAGATTGTAGAGATACGATTGAGCCTTCGGGAACGCTAAGACAGGTTCTGCATTGCTGTCGTCAGCTCGT
+
GGGGGGGGGGGGGDFGEGGEGGGGGGGGGGGGGGGGGGGGFGGCGGGGGGGGGGGGGGGGGGGFGFGGGEGGGGFFG<FGGGGGGCFGGGGGGGGD=ECFFGGGFGGGGGGGGGGGGDACGF8>BEEDGEG8CEC*:FE@FGGGGGGGGGGFGGGGGCCFAEGGGGDDB>5CF36@:B?FF?FGGGGFG=FF42@F2AFAFAA<7.7CFC34A+<92:F<?FFF6))2.4).4<(99B?D5:D>2???88*954646)8)466</>FF;4*/7)
@M02542:52:000000000-J9N43:1:1101:21029:7822 1:N:0:GTGAAA
GTAGTCCACGCCGTAAACGATGGATACTAGCTGTTGGAAGCAATTTCAGTGGCTAAGCGAAAGTGATAAGTATCCCACCTGGGGAGTACGTTCGCAAGAATGAAACTCAAAGGAATTGACGGGGGCCCGCACAAGCGGTGGAGCATGTGGTTTAATTCGATGATACGCGAGGAACCTTACCAAGGCTTAAATGTAGATTGACAGGTTTGGAAACAGACTTTTCTTCGGACAATTTACAAGGTGCCGCATGGTTGTCGTCAGCTCGTGCCGTG
+
GG,FGGGGGGGGGGGEGGGGGGGGGGGGGGGGGGGGGGGGGGGGGGGGGGGGGGGGGGGGGGGGGFFGGGGGGGGGGGGGGGGGGGGGGGGGGGGGGGGGGGGGGGGGGGFGGCGGGGGGGGGGGGGGGDGGGGGGGGGGGGGGGGGGGGGGGGGGGGGGGGGGGGGDGGGGGGGGGGGGGGGGGGCFGGC?C>EEFGGGGFFGG:FGGGGGGGGGGGGGGGGGGGGGGGFFGGGFFGGC@F6?F>GGEGFFFFFFFFFFGGCFD9(4?B:5
@M02542:52:000000000-J9N43:1:1101:15172:7824 2:N:0:GTGAAA
GTAGTCCATGCCGTAAACGGTGGGCGCTAGGTGTGGGGTTCCTTCCACGGGCTCCGCGCCGTAGCTAACGCATTAAGCGCCCCGCCTGGGGAGTACGGCCGCAAGGCTAAAACTCAAAGAAATTGACGGGGGCCCGCACAAGCGGCGGCGCATGTGGATTAATTCGATGCAACGCGAAGAACCTTACCTGGGCTTGACATATAGAGGATCGCTACAGAGAGGTGGTTTCCCTGGGGGCTTTCCACAGGTGGGTGATTGGTTTTGTTTCACTGTG
+
GGGGGGGGGGGGGGGGGGGGGGGGGGGGGGGGGGGGGGGGGGGGGGGGGGGGGGGGGGGGGGGEGGGCFFEGGGGGGGGGGGGGGGGGGGFFGGGGGDGGGGEGFGGGGFGGGCCFGGGFGGGGGFGEGGGGGG7CCCEGCCG5EDCG*CDEE=FGFFGGFGGGGFCDFFGG@G9D3>BEFFFGFFCFGFFFFF4)3??ABA2:?FFFFC86//:=::<(()0)48<C<),6))(-(,47*)**.(.5)().-(()).(),(,(0*)0******
@M02542:52:000000000-J9N43:1:1101:5711:7826 1:N:0:GTGAAA
GTAGTCCACGCCGTAAACGATGTCTACTAGCTGTTCGTTTCCTTGTGATGTGAGTAGCGCAGCTAACGCACTAAGTAGACCGCCTGGGGAGTACGGTCCCAAGATTAAAACTCAAATGAATTGACGGGGGCCCGCACAAGCGGTGGAGCATGTGGTTTAATACGACGCAACACGAAGAACCTTACCTACTCTTGACATCTACGGAAGACTGCAGAGATGCGGTTGTGCCTTCGGGAACCGTAAGACAGGTGCTGCATGGCTGTCGTCAGCTCGG
+
,C,,CFEF@@C<6788CCCEF<F<FG<E<,EEFF6CFG,F<EAFGFCDFFG9FDGCE@+CCFF,9CFCCFGCCFFEFA,E=47FGGGGG7FGEA7FE@CAFEFG9?FEF<AF9F<FAFGEGGA,7>BFGEGC<FG@@CGGG*CF***:,=<A2CG::CFC,,@1<<<E*=E+=B*<1=BG*4:<<0<9+<CF9C+<<EGEC*/**/*ACGCFGCCCG99+21;EGGGGFGFFGCGDFGGGFFGBFFGFF>C:6<24>DFBGGGFF1??BB<:D)
@M02542:52:000000000-J9N43:1:1101:12714:7853 1:N:0:GTGAAA
GTAGTCCACGCTGTAAACGATGGATACTAGCTGTTGGGGGCAACTTCAGTGGCTAAGCGAAAGTGATAAGTATCCCACCTGGGGAGTACGTTCGCAAGAATGAAACTCAAAGGAATTGACGGGGGCCCGCACAAGCGGTGGAGCATGTGGTTTAATTCGATGATACGCGAGGAACCTTACCAAGGCTTAAATGTAGATTGACAGGTTTGGAAACAGACTTTTCTTCGGACAATTTACAAGGTGCTGCATGGTTGTCGTCAGCTCGTGCCGTG
+
GGGGGGGGGGGGGGFGGGGGGGGGGGGGGGGGGGGGGGGGGGGGGGGGGGGGGGGGGGGGGGGGGGGGGGGGGGGGGGGGGGGGGGGGGGGGGGGGGGGGGGGGGGGGGGGGGGGGGGGGGGGGGGGGGGGGGGFGGGGGGGGGGGGGGGGGGGGGGGGGGGGGGGGGGGGGEGGGGGGGGGGGGGFGGGGGGGGGGGGGGFGGGDGGGGGGGGGGGGGGGGGGGGGGGGFFGGGFFGFGFFGFFBGGFGGFFBFFFFFFGGGFGF?<?FFD
@M02542:52:000000000-J9N43:1:1101:21957:7868 2:N:0:GTGAAA
GTAGTCCACGCCGTAAACGATGTCTACTAGCTGTTCGTGTCCTTGTGATGTGAGTAGCGCAGCTAACGCACTAAGTAGACCGCCTGGGGAGTACGGTCGCAAGATTAAAACTCAAATGAATTGACGGGGGCCCGCACAAGCGGTGGAGCATGTGGTTTAATTCGACGCAACGCGAAGAACCTTACCTACTCTTGACATCTACGGAAGACTGCAGAGATTCGGTTGTGCCTTCGGGAACCGTAAGACAGGTGATGCCTGGCTGTCGTCCGCTTGG
+
GGGGGGGGGGGGGGFE<FFGGGGGGGGGGGGGGGGGGGGGGGGGGGGGGGGGEGGGGGGGGGGGGGGGGGGGGGGGGGGGGGGGGGGGGGGGGGGGGGGGGGG?EFGGGGGGGGGGGGGGDGGGGGGGGGGGGGGDGGGGGDGEGGCGGGGGFFGGGGGGFGC5FGGGFFGGDD0;D@?:F1FGFGGFG?FFFBFFFFFF?AFGFE>=FGF?CFEF:7*)447),2:FF<><031(4<1><:G7),.)38)*.)))).33(-329C3).))).)
@M02542:52:000000000-J9N43:1:1101:26848:7874 1:N:0:GTGAAA
GTAGTCCACGCCGTAAACGATGTCTACTAGCTGTTCGTGTCCTTGTGATGTGAGTAGCGCAGCTAACGCACTAAGTAGACCGCCTGGGGAGTACGGTCGCAAGATTAAAACTCAAATGAATTGACGGGGGCCCGCACAAGCGGTGGAGCATGTGGTTTAATTTGACGCAACGCGAAGAACCTTACCTACTCTTGACATCTACGGAACACTGCAGAGATGCGGTTGTGCCTTCGGGAACCGAAAGACAGGTGCTGCATGGCTGTCGTCAGCTCGG
+
GGCGGGGGGGGGGGGGGGGGGGGGGGGGGGGGGGGGGGCFGGGGGGGAFGGGEGGGGGGGGGGGGGGGGGGGGGGGGGGGGGGGGGGGGGGGGGGGGGGGGGGGGGGGGGGGGGGGGGGGGGGGGGGGGGGGGGGGGGGGGGGGGGGGGGGGGGGFGGGGGGFGGGGGGGGGGGGGGEGGGGGGGGGGGGGGGGGGGGGGGFGGGGGGGGGGGGGGGGGGGGGGGGGGGGFFGGGEBGGGFFG>FFGGFFC?FFFFFFFFGGGFGFF?FFFFD)
@M02542:52:000000000-J9N43:1:1101:12269:7880 1:N:0:GTGAAA
GTAGTCCACGCCGTAAACGATGTCTACTAGCTGTTCGTGTCCTTGTGATGTGAGTAGCGCAGCTAACGCACTAAGTAGACCGCCTGGGGAGTACGGTCGCAAGATTAAAACTCAAATGAATTGACGGGGGCCCGCACAAGCGGTGGAGCATGTGGTTTAATTCGACGCAACGCGAAGAACCTTACCTACTCTTGACATCTACGGAAGACTGCAGAGATGCGGTTGTGCCTTCGGGAACCGTAAGACAGGTGCTGCATGGCTGTCGTCAGCTCGT
+
GGGGGGGGGGGGGGFGGGGGGGGGGGGGGGGGGGGGGGGGGGGGGGGGGGGGGGGGGGGGGGGGGGGGGGGGGGGGGGGGGGGGDGGGGGGGGGGGGGGGGGGGGGGGGGGGGGGGGGGGGGGGGGGGGGGGGGGDGGGGGGGGGGGGGGGGGGGGGGGGGGGGGGGGGGGGGGGGGGGGGGGGGGGGGGGGGGGGGGGGGFGE=DEFGGGGGGGG>FCFGGGGGGGGGGFFGGGFFGGGFFGFFFFFFFF?FFFFFFFBGGGFGBB?FFFFF5
@M02542:52:000000000-J9N43:1:1101:14872:7898 2:N:0:GTGAAA
GTAGTCCACGCCGTAAACGATGATAACTAGCTGTCCGGGTACTTGGTATTTGGGTGGCGCAGCTAACGCATTAAGTTATCCGCCTGGGGAGTACGGTCGCAAGATTAAAACTCAAAGGAATTGACGGGGGCCTGCACAAGCGGTGGAGCATGTGGTTTAATTCGAAGCAACGCGCAGAACCTTACCAGCGTTTGACATCCTCATCGCGATTTCCAGAGATGGATTTCTTCAGTTCGGCTGGATGAGTTCCAGGTTCTGCATTGCTGTCGTCAGG
+
GG9FGGGGGGGGGGGGGGG>FD9FFFGGGGGGGGGGGGGGGGGGGGGFGGGGGGGGGGGGGGGGGGGGGGGFGGGGGGGGGGGGGGGGGGGGFGGDGGC@FGGGGGGGGDFGCDFGG8DGGFCFGGGG@FGGEEGGGGGGGGDGGGFGGGCEFFCFFFGCFGGGFFCGFFGGFGFFF5FFF0?FGG979>>>E?FFFBFFFA4:/055>56:+<:@4<068FFFDFA7<4<4.95199(9C1C4,))*))*0,,2)5A<A9).)20@?F7.83.
@M02542:52:000000000-J9N43:1:1101:27795:7899 1:N:0:GTGAAA
GTAGTCCACGCCGTAAACGATGTCTACTAGCTGTTCGTGGTCTTGTACTGTGAGTAGCGCAGCTAACGCACTAAGTAGACCGCCTGGGGAGTACGGTCGCAAGATTAAAACTCAAATGAATTGACGGGGGCCCGCACAAGCGGTGGAGCATGTGGTTTAATTCGACGCAACGCGAAGAACCTTACCTACTCTTGACATCTAGCGAAGATTGTAGAGATACGATTGTGCCTTCGGGAACGCTAAGACAGGTGCTGCATGGCTGTTGTCAGCTCGG
+
GF,CFGGGGGGGGGGGGGGGGGGGGGGGGGGGGGGGGGDGGGGGGGGGGGGGGGGGGGGGGGGGGGGGGGGGGGGGGAEGGGGGGGGGGGGGGGGGGGGGGGGGGGGGGGGGGGGGGGGGGGGGGGDEGGGGGGGGGGGGGGGGGGGGGGGGGGGGGGGGGGGGGGGGGGGGGGGGGGGGGGGGGGGGGGGGGGGGGGGGGFGGGGGDGGGGGGGFFGGGGGFGGGGGGGFFFEDFEGGGFFGB=?FG>GD>FFFFFFFFGDGFF<<BAFBFF)
@M02542:52:000000000-J9N43:1:1101:26156:7904 2:N:0:GTGAAA
GTAGTCCACGCTGTAAACGGTGGGTACTAGGTGTGGGGTCCATTCCACGGGTTCCGCGCCGTAGCTAACGCTTTAAGTACCCCGCCTGGGGAGTACGGCCGCAAGGCTAAAACTCAAAGGAATTGACGGGGCCCCGCACAAGCGGCGGAGCATGCGGATTAATTCGATGCAACGCGTAGAACCTTACCTGGGTTTGACATGGATCGGGAGTGCTCAGAGATGGGTGTGCCTCTTTTTGGGTCGGTTCACAGGTGGTGCATGGCTGTCCTCTGCC
+
GGGGGGGGGGGGGGGGGGGGGFGGGGGGGGGGGGGGGCFFGGGGGGGGGGGGGGGGGEDGGGGFGGFFGGGGGGGGGFGGGGGGGGGGGGGGGGGGGCGDGGDEGGGGCDGGGEFFGGGFFGGFFFGGDGGGGGGEEFEGC8C8>DCE5/*5<?FEG*>CFGFGG3?>FF?DFDF5@>>>FFFFDDFFCBF>7:EBFF=<*8)*9:3E))((++0/8C=4:6?FFBFD9>)8:BB2)-(/*,1),4:/6975346:?92))..(*21)10*9**
@M02542:52:000000000-J9N43:1:1101:26938:7908 2:N:0:GTGAAA
GTAGTCCACGCCGTAAACGATGTCTACTAGCTGTTCGTGTCCTTGTGATGTGAGTAGCGCAGCTAACGCACTAAGTAGACCGCCTGGGGAGTACGGTCGCAAGATTAAAACTCAAATGAATTGACGGGGGCCCGCACAAGCGGTGGAGCATGTGGTTTAATTCGACGCAACGCGAAGAACCTTACCTACTCTTGACATCTACGGAAGACTGCAGAGATGCGGTTTTGCCTTCGGGAACCGTAAGACAGGTGCCGCCTGGCTGTCGTCCGCTCGG
+
GGGGGGGGGGGGGGGGGGGGGGGGGGGGGGGGGGGGDGGGGGGGGGGGGGGGGGGGGGGGGEEGGGGGGGGGGGGGGEGGFGGGGGGGGGGGGFGGGGGGGGEFCGGGGGFDGGGGFGGGGFGGGGGGGGGCEE@*1CFGGGG5ECBFGGGGGGGGFEGFFFFFCD/<DEG3>D6B>BFFFFFFDC9FF?FFF<49))/4=ABDFF>*7D)(+2+047*.2>8B(-8C>9A)3@69>037*,71)38??A4)((((-8<(,(.)/1075))).)
@M02542:52:000000000-J9N43:1:1101:14827:7923 2:N:0:GTGAAA
GTAGTCCACGCCGTAAACGATGTCAACTAGCCGTTGGGTTCCTTGAGAACTTAGTGGCGCAGCTAACGCATTAAGTTGACCGCCTGGGGAGTACGGCCGCAAGGTTAAAACTCAAATGAATTGACGGGGGCCCGCACAAGCGGTGGAGCATGTGGTTTAATTCGAAGCAACGCGAAGAACCTTACCTGGCCTTGACATGCTGAGACCTTCCAGAGATGGATTGGGGCCTTCGGGAACTCAGACACAGGTGCTGCATGGCTGTTCTCAGCCCGTG
+
CFEFGGFGGGDGGFCFCG@GGFEF<FFGFEGGGGGEGCFEFGGGCEE@EFDFEFFGGGGG=@CGGFFGGGGGFGGGGGGGGGGE=@FG7F>@EFGDEE7FCFGG9EFGG,,>DDDEDBEFFF?FGGGGDCGECGEEGGCF5:CGEDCEF:EGGFFGGCC9:CCCCFGDFFGGFGF@B>@FF(9:CGG?CFF?FFF?A9@0*)-*=*)AFC?FG7@FADF156>)((-/()4:4>>((..*63648(4>B(6*).462:004())*2*96).7))
@M02542:52:000000000-J9N43:1:1101:13996:7927 2:N:0:GTGAAA
GTAGTCCACGCCGTAAACGATGTCTACTAGCTGTTCGTGTCCTTGTGATGTGAGTAGCGCAGCTAACGCACTAAGTAGACCGCCTGGGGAGTACGGTCGCAAGATTAAAACTCAAATGAATTGACGGGGGCCCGCACAAGCGGTGGAGCATGTGGTTTAATTCGACGCAACGCGAAGAACCTTACCTACTCTTGACATCTACGGAAGACTGCAGAGATGCGGTTGTGCCTTCGGGAACCGTAAGACAGGTGCTGCATGGCTGTCGTCAGAGCGG
+
GGE@FGFGFGGGG7FGGGGGFDFGGGGGGGGGGFGGGCGGGDGGGGGGGGFGCGFGGGEGGGGGGGGGGGC@EDFFFFFFFGGGCFGDGGGGGGGEGGGGGGGGGFAGGFGGGGGGFDFGGFCFGGGCGGGGCCE8ECFCFDG:CD>==A6CCFGGGGGG@FF:?<E95>E3)/7BBEFFFBFGGCFF:6)9@24?BF?5@DBGEDDFFG2<CCFFFFF4;@:)132742)43B;>>6(9985C<?0?:>4;)4<?F>??F?7)*/.55**))0
@M02542:52:000000000-J9N43:1:1101:11560:7938 2:N:0:GTGAAA
GTAGTCCATGCCGTAAACGATGAGTGTTCGCCCTTGGTCTACGCGGATCAGGGGCCCAGCTAACGCGTGAAACACTCCGCCTGGGGAGTACGGTCGCAAGACCGAAACTCAAAGGAATTGACGGGGGCCTGCACAAGCGGTGGAGCATGTGGTTTAATTCGATACAACGCGCAAAACCTTACCAGCCCTTGACATATGAAACAAAAAACCCGTCCTTAACGGGATGGTCCTTACTTTCATACCGGTGCTGCATGCGTTGCTGTATCCCGGTTGT
+
GGAEGGGGGGGGGGGEGGEGGDCFGGGGGGGGGGGGGGGFGGGGGGGGGGGGGGGEGGGGGGGGEGGGGGGGGGGFGGGGGGGGGGGGGGGGGGGCFGGEGGGGDGGGGGGGGGGGFGGGGGGGGGGGGGGGFGGBCFGGGGGGFFGGGEGGFFGGFFDC>CFGEGGFFEGGFGFF)<@B4??79CGFF?)=7-79<AF4*)4/55>GBD?(2;E>27>B?BF8124*),6:2/4<)-)0:)**,2(0))1)46)((((-))-)**/))).0))
@M02542:52:000000000-J9N43:1:1101:27571:7951 2:N:0:GTGAAA
GTAGTCCACGCCGTAAACGATGTCTACTAGCTGTTCGTGTCCTTGTGATGTGAGTAGCGCAGCTAACGCACTAAGTAGACCGCCTGGGGAGTACGGTCGCAAGATTAAAACTCAAATGAATTGACGGGGGCCCGCACAAGCGGTGGAGCATGTGGTTTAATTCGACGCAACGCGAAGAACCTTACCTACTCTTGACATCTACGGAAGACTGCAGAGATGCGGTTGTTCCTTCGGGAACCGTAAGACAGGTGCTGCATGGCGCTCGTCAGCTCGG
+
GGGGGGGGGGGGGG:CFGGGGGGGGGGGGGGGGGGGGGGGGGGGGGGGGGGGGGGGGGGGGGGGGGGGGGGGGGGGGFGGGGGGGGFGGGGGGGGGGGGGGGGGGGGGGGFFGGGGGGGGFGGGGGEGGGGGGGGGGGGGGGGEEDFFGGGGGFGGGGFFF@FFGDECA>EGFC>>356@4<FFGGGFFF??BFFFA9?>FDFDFE5@FG?FF+08:CF<BDF@1,(*662-3>66;B09/8<<A2()446/2<7:)53(1((,/977>6*/7)
@M02542:52:000000000-J9N43:1:1101:22321:7962 2:N:0:GTGAAA
GTAGTCCACGCCCTAAACGATGTCAACTGGTTGTTGGGTCTCTTCTGACTCAGTAACGAAGCTAACGCGTGAAGTTGACCGCCTGGGGAGTACGGCCGCAAGGTTGAAACTCAAAGGAATTGACGGGGACCCGCACAAGCGGTGGATGATGTGGTTTAATTCGATGCAACGCGAAAAACCTTACCCACCTTTGACATGTACGGAAGTTGCCAGAGATGGCTTCTTGCCCGAAAGAGAGCCGTAACACAGGTGCTGCATGGCTGTTGTCAGCCCG
+
FGGFGDEEE;@FGGFFCFCFGGFCEG9FFFEFGBFEGGFF8F9FGGGGC@@FAFF@EB:@C7FFFGGGGGDCFCFFFEFEFDFEG??:FGF8F7FEBBCGGGDEFGGGGGGGG@FFFGCFGGE,=8ECE::EG>EGGFF@EE>*@*4C>,=22<DEGGCFFFGCFDCCF;=D5)(:>.):AAFFGG6:DFF8A<FF429)*80958?76C<B+**06*712)0*))6*.8027833(,4<C29C<)(.,(0))).3224:0(1(027**9)057
@M02542:52:000000000-J9N43:1:1101:17572:7966 2:N:0:GTGAAA
GTAGTCCACGCTGTCAACGGTGGGTACTAGGTGAGGGGTCCATTCCACGGGTTCCGTGCCGTAGCTAACGCTTTAAGTACCCCGCCTGGGGAGTACGGCCGCAAGGCTAAAACTCAAAGGAATTGACGGGGCCCCGCACAAGCGGCGGAGCATGCGGATTAATTCGATGCAACGCGTAGAACCTTACCTGGGTTTGACATGGATCGGGAGTGCCCAGAGATGGGTGTGCCTCTTTTGGGGTCGGTTCACCGGTGGTTCATGGCCGTTGGCAGCG
+
GGGFGGFGGGGGGG,EFGGGGGGGGGGGGGGGGGGGGGGGGGGGGGGGGGGGGGGDGFGGGGGGGGGGGGGGGGGGGGGGGGFGGGGGGGGCGFFG>CGGGGCCFFGGGGCDFFFGGGGGGGGGFGGF7CEGGGGGGEG5EGGGGGGGDGGGGGGGGDDEFGGFD7FGF:<76DBF3:7BF>>FGFGFCFFFF85>4>8>43.*08>E.),(2+29<*1,6/6F339DA:5?>=5:A>?C>25<2(2*-)))-,34(6.:4<2()))))/10))
@M02542:52:000000000-J9N43:1:1101:6142:7998 1:N:0:GTGAAA
GTAGTCCACGCCGTAAACGATGTCTACTAGCTGTTCGTGTCCTTGTGATGTGAGTAGCGCAGCTAACGCACTAAGTAGACCGCCTGGGGAGTACGGTCGCAAGATTAAAACTCAAATGAATTGACGGGGGCCCGCACAAGCGGTGGAGCATGTGGTTTAATTCGACGCAACGCGAAGAACCTTACCTACTCTTGACATCTACGGAAGACTGCAGAGATGCGGTTGTGCCTTCGGGAACCGTAAGACAGGTGCTGCATGGCTGTCGTCAGCTCGG
+
GGGGGGGGGGGGGGEGGGGGGGGGGGGGGGGGGGGGGGGGGGGFFGFFGGGGAFGGGFGGGEGGFFGGGEGGGGGGGGGGGGGGGGGGGGGGGGGGGGGGGGFFFFFGGFGGGGF<EDFFEFGGGGGGGGGGEGGGGGGGGGGFGGGFFGGGEGGGGGGGFGGGGGGGGGGGGGGGGGGGG8CEFGGGGGGGGGGGGGDFGFGGCDCFCFGGGGEGGGGGGGGGGEGGFGFFFGGBB=DGFFGFF?FGFG607223<A:?CCFFGBFFF?A4B.
@M02542:52:000000000-J9N43:1:1101:9462:8028 2:N:0:GTGAAA
GTAGTCCACGCCGTAAACGATGTCTACTAGCTGTTCGTGTCCTTGTGATGTGAGTAGCGCAGCTAACGCACTAAGTAGACCGCCTGGGGAGTACGGTCGCAAGATTAAAACTCAAATGAATTGACGGGGGCCCGCACAAGCGGTGGAGCATGTGGTTTAATTCGACGCAACGCGAAGAACCTTACCTACTCTTGACATCTACGGAAGACTGCAGAGATGCGGTTGTGCCTTCTGGAACCGTAAGACCGGTGCTTCATGGCTGTCGTCAGCTCGG
+
GGGGGGGFGGGGGGBBFGGGGGGGGGGGGGGGGGGGGGGGGGGGGGGGGGGGGGFGGGGGDGGGGGGGGGGGGGGGGFDFGGGGGGGGGGGGGGGDFECFGG@FFGGGGFGGGGGFFGGGGGGGFEGCGGGGGGE5CFGGGGGEGGGGGGGGGGGEFGGF@?A=CGG35>=CDC>EEFFF@BFGGFG=C?@FF>?FAA?AFAFDE37FFGFFGF<<?C749B)79BFDBA<?)98A?:6DD?G:)).07>35)).464),((.559)0./*07)
@M02542:52:000000000-J9N43:1:1101:15586:8047 2:N:0:GTGAAA
GTAGTCCACGCCCTAAACGATGCGAACTAGGTGTTGGGGAAGGAGACTTCTTTAGTACCGTAGCTAACGCGTGAAGTTCGCCGCCTGGGGAGTACGGTCGCAAGATTAAAACTCAAAGGAATTGACGGGGACCCGCACAAGCGGTGGATGATGTGGATTAATTCGATGCAACGCGAAAAACCTTACCTACCCTTGACATGCCAGGAACTTTCCAGAGATGGAATTGTTCTCGAAAGAGAGCCTGGACACAGGTGCTGCATGGCTGTCGTCAGCC
+
GGDGGGGGGGGGGDGGGGGGGFGFCFGGGGGFGGGGGGGGGGGGGGGGGGGGGGGGGGGGGGGGGFGGGGGGGGGGGGGDGEGGDGGGGGGGGGGGGGGGGGGDGGGGGGFGGGGGFGGGDGGGGGGGGGGGEGGGGGGGGCEG>CGCFGG@CFFF?9CCFGGGGCFDB=FGBC>>3BE5BBFFFGC6FFFFF?FFF>F26)8CFF>C?GAAFG7=6DFF??*62<A*5<A1)?(4,(,7F?GG<80).4>>A(5AA25<97(45C*077074)
@M02542:52:000000000-J9N43:1:1101:3199:8052 1:N:0:GTGAAA
GTAGTCCACGCCGTAAACGATGTCTACTAGCTGTTCGTGTCCTTGTGATGTGAGTAGCGCAGCTAACGCACTAAGTAGACCGCCTGGGGAGTACGGTCGCAAGATTAAAACTCAAATGAATTGACGGGGGCCCGCACAAGCGGTGGAGCATGTGGTTTAATTCGACGCAACGCGAAGAACCTTACCTACTCTTGACATCTACGGAAGACTGCAGAGATGCGGTTGTGCCTTCGGGAACCGTAAGACAGGTGCTGCATGGCTGTCGTCAGCCCGT
+
GGFGFGGGGGGGGGGGGGFGGGGGGGGFGGGGGFFFCGEEGGGGDGGGGGGFGGGGGGEGGDGGGGGGGGGDCFGGGGGGGGGGGGGGEGGGGGGGGGGGGGGGCF?FFFFFGGG<DFGGDGAFFEFGGGCGFGGGGGGGGD7FDDGFFFGGEF9,CFGGG9CCC*CEECGGGGGGGCECGGGFCCFGGGGGGGGGFFFGGFFD*55CFGGGGGGG>@CGE>EGEGCCC7A?5EG5@GGGDFCF?2C7FGF:FFF:A<:0<3C?DBBF<)(7>0
@M02542:52:000000000-J9N43:1:1101:24198:8069 1:N:0:GTGAAA
GTAGTCCACGCCCTAAACGATGTCAACTGGTTGTTGGGTCTCTTCTGACTCAGTAACGAAGCTAACGCGTGAAGTTGACCGCCTGGGGAGTACGGCCGCAAGGTTGAAACTCAAAGGAATTGACGGGGACCCGCACAAGCGGTGGATGATGTGGTTTAATTCGATGCAACGCGAAAAACCTTACCCACCTTTGACATGTACGGAAGTTGCCAGAGATGGCTTCGTGCTCGAAAGAGAGCCGTAACACAAGTGCTGCATGGCTGTCGTCAGCCCG
+
GGFCFGGGGGGGGGGGGGGGGGGGDGGGGGGGGGGGGGFFGEGFGGGGGFFGGGFGGGEGGGGGGGGGGGGGGFGGFGGGGGGGGGFGEGGGGGGGGGGGGGDGGGGGGGGGGCFGGGGGGGGGGGGGGGGGGG@3@FCGGD@EGGCFFG@F>FFGGGGGGGFEGFGFGGEGGGGGGGGCGFDFGGGGGGFGGGGGGGGGGFGE5DGGGGFGFFGGGFFGGFGGGFD5CDBFGGC@FDCCEFGF@DG4>CDDFFFF0<D07FDF63<?6<?)8)
@M02542:52:000000000-J9N43:1:1101:20774:8076 1:N:0:GTGAAA
GTAGTCCACGCCGTAAACGATGATAACTAGCTGTCCGGGTTCATGGAACTTGGGTGGCGCAGCTAACGCATTAAGTTATCCGCCTGGGGAGTACGGTCGCAAGATTAAAACTCAAAGGAATTGACGGGGGCCTGCACAAGCGGTGGAGCATGTGGTTTAATTCGAAGCAACGCGCAGAACCTTACCAGCCTTTGACATCCTAGGACGACTTCTGGAGACAGATTTCTTCCCTTCGGGGACCTAGTGACAGGTGCTGCATGGCTGTCGTCAGCTC
+
GGAFGGGGGGGGGGGGGGGGGGGGFGGGGGGGGGGGGGGFGGGGGGGGGGGGGGGGGGGGGGGGGFGGGGGGGGGGGGGGGGGGGGGDGGGFGGGGGGGGGEGGGGGGGGGGGGGGGGGGGGGGGGGGGGGGGGGGGGGGGGGGGGGGGGGGGGGGGGGGGGGGGGGGGGGDGGGGGGFGGGGGGGGGGGGGGGGGGGGGGFGGGGGGGGGGGGGGGGGGGGFGGGGGGGFFGGGFBEDGFFGFFFGGFGCA@:ADFFBFGGGEC>?BFFFF??
@M02542:52:000000000-J9N43:1:1101:15113:8099 2:N:0:GTGAAA
GGTAGTCCATGCCGTAAACGGTGGGCGCTAGGTGTGGGGTTCCTTCCACGGGCTCCGCGCCGTAGCTAACGCATTAAGCGCCCCGCCTGGGGAGTACGGCCGCAAGGCTAAAACTCAAAGAAATTGACGGGGGCCCGCCCCAGCGGCGGAGCATGTGGATTAATTCGATGCAACGCCAAGAACCTTACCTGGGCTTGACATATAGAGGATCGCTACCGAAATGTGGGTTCCCTTGTGGCCTCCATCCAGGTGGGTGATGGGTTTCGTCAGCCCG
+
GGGGGFGGGGGGGGGGG,EFE@CFEFEGGGEFFGCEGGGFEFGGGGGGGDDEGFGDGGGGGEGFGGGEEFG77?CAC<F+@FEFCCECFFGC7>FDDCGEGCE>CCFFD<B9>DGFGGGFB:F@FFGGG@5C@>E>EE*3*8**:CEGECG55+:<@F7<49@ECGGG4/:F?D6B)).5)4;FDC+)98755().40?B*-)****2.*,(2*1.4>*(,)09))(142>?9@?F)6(7D(**.)(0.:?66(((().5(:0477.08@)00)
@M02542:52:000000000-J9N43:1:1101:24593:8105 2:N:0:GTGAAA
GTAGTCCACGCTGTAAACGGTGGGTACTAGGTGTGGGGTCCATTCCACGGGTTCCGTGCCGTAGCTAACGCTTTAAGTACCCCGCCTGGGGAGTACGGCCGCAAGGCTAAAACTCAAAGGAATTGACGGGGCCCCGCACAAGCGGCGGAGCAAGCGGATTAATTCGATGCAACGCGTAGAACCTTACCCGGGTTTGACATTGAACGGGAGAGCCCGTGGCTGGGTTGGCCTCTTTGTGGGTCCGTTCCCAGGCTGGGCCTGGCTTGTGTTCCCC
+
GFFCGFGGGGGGGGGFGGFEEDFG@FFGGGGGDGFG7:FFGFGGFGGGGE7FGGGGGCDGGGGGGFEGG:FFDGGD<FGFFEFF>F:FGGG+4@BFD+@F=C+6@7@F,@D9F=8B+>,,6DED+,@+BCEGGGC5*::CE,>>8)*/*******1/*1*9C9?E*+:=3+*9),)8))5*5@FF*+6*)77)4<B--=9/6)*9)<E7)(,8**)(*)-.0<D(,()(,,.(0.).4,*1(*13>:5)))8(.31(,((220(*))).)***)
@M02542:52:000000000-J9N43:1:1101:26073:8108 2:N:0:GTGAAA
GTAGTCCACGCCGTAAACGATGATAACTAGCTGTCCGGGCACTTGGTGCTTGGGTGGCGCAGCTAACGCATTAAGTTATCCGCCTGGGGAGTACGGTCGCAAGATTAAAACTCAAAGGAATTGACGGGGGCCTGCACAAGCGGTGGAGCATGTGGTTTAATTCGAAGCAACGCGCAGAACCTTACCAGCTTTTGACATCCCGCGCTACAACCAGAGATGGTTGGTTCCCTTAGGGGACGCGGTGCAAGGTTCTGCATGGCTTTCGTCAGCTCGG
+
GGECGGGEGGGGGGGGGGG@FFGGGGGGGGGGGGGFDCFGGGGGGGGGGGGGBFGGEGCGEGGGGCFEGEEEGGGGGGGGGGGGGGGGGGGGGGGGFEEGDGFGFG,CFFGFGGGFGGGGGGGDDECFGGGGDCGFFGGGGGGGGGGFGFGGECGBCCFG7CCFGGGGFFECEG;>=5?@F?FGGGC@FFF?F4BFAF?BF19C3.<E@FFB>8@>:0C?FF)7<?47,6))-740999GDFGG())1,40/).44:<7?1((6*9))))*00)
@M02542:52:000000000-J9N43:1:1101:28372:8116 2:N:0:GTGAAA
GTAGTCCATGCCGTAAACGATGAGTGTTCGCCCTTGGTCTACGCGGATCAGGGGCCCAGCTAACGCGTGAAACACTCCGCCTGGGGAGTACGGTCGCAAGACCGAAACTCAAAGGAATTGACGGGGGCCTGCACAAGCGGTGGAGCATGTGGTTTAATTCGATACAACGCGCAAAACCTTACCAGCCCTTGACATATGAACAAGAAAACCTGTCCTTAACGGGATGGTACTTACTTTCATACAGGTGCTGCATGGGTGTCGTCAGCTCGTGTTG
+
GGDGGGFGGGGGGGDGFFGGGGGGGGGGGGDGGGGGGGGGGGGGGEGGGGFGGGGGDEFGGGFGEGG4FGGGGGGGFGEGGGGGGGGGGGGGGGGGGGGGGGGGCGGGGGDFFFGDGFGC9FEGGGGDGGGGGGGGFCGGGDGCGF>CFEFD=EGGGGGGFGGGGGCG@DE3BG>FFFFFFFFGGFG@FFFFFAF764=59)4*05?FFG00<0@B9FFB:@>73(3:45-5)*):AB<CDF4:0<()))=?:4((,,4)2:((1**/.00)))
@M02542:52:000000000-J9N43:1:1101:15552:8137 2:N:0:GTGAAA
GTAGTCCACGCCGTAAACGATGTCTACTAGCTGATCGTGTCCTTGTGATGTGAGTAGCGCAGCTAACGCACTAAGTAGACCGCCTGGGGAGTACGGTCGCAAGATTAAAACTCAAATGAATTGACGGGGGCCCGCACAAGCGGTGGAGCATGCGGATTAATTCGACGCAACGCGAAGAACCTTACCTACTCTTGACATCTACGGAAGACTGCAGAGATGCGGTTGTGCCTTCGGGAACCGTAAGACCGGTGCTGCATGGCTGTCGCCAGCCCGG
+
@FC@;F9FGGEGEGC@<F@FFFFD,C@CFEFGD,CFFGGEF@9AEEECFFF9EFGFFG+F@:+CFGGGGFG>FF@F,9AFG@EC@FE7FB@FGA+@ABF+@C:<AAC;@FF,,,,,?=D9EGG,B@E>EG>C8CGEE:FGF::>B4*6=5,<,***3;*9@>1*<C*):>7DB3(7)0))..7CFFG?F*<F?)*9A>9-9<,75>>CF*).0++58*:)3>E>23(26-6)(709((()*(**-50)29).)5>::)1:,12,**0)).)005
@M02542:52:000000000-J9N43:1:1101:15473:8156 2:N:0:GTGAAA
GTAGTCCACGCCGTAAACGATGTCTACTAGCTGTTCGTGGTCTTGTACTGTGAGTAGCGCAGCTAACGCACTAAGTAGACCGCCTGGGGAGTACGGTCGCAAGATTAAAACTCAAATGAATTGACGGGGGCCCGCACAAGCGGTGGAGCATGTGGTTTAATTCGACGCAACGCGAAGAACCTTACCTACTCTTGACATCTAGCGAAGATTGTAGAGATACGACTGTGCCTTCGGGAACGCTAAGAACGGTGCTGCAGGGTCGTCGTCCGCTCGG
+
GGGGGGGGGGGGGGGGGGGGGGGGGGGGGGGGGGGGGGGGGGGGGGGGGGGGGGGGGGEGEGGGGFGGGEGEGGCFGGGGGGGGGGGDFGGGGGGDGGGGGGGFGGGGGGGGGGGGGGGFGGGGGGGGGGGGGGGDGGGGGCC:CDCFGG?7=:FFGGGGF7;CGGGDFFGDFDBF57?FF:FFFGGFGFFFF776.69<FF9C>EFG=>2<G9<4:>7<?FE>>DACABAD<D0796:D58D4))(038))..)(((-(.(-2C3.)75))8)
@M02542:52:000000000-J9N43:1:1101:16141:8217 2:N:0:GTGAAA
GTAGTCCATGCCGTAAACGATGAGTGTTCGCCCTTGGTCTACGCGGATCAGGGGCCCAGCTAACGCGTGAAACACTCCGCCTGGGGAGTACGGTCGCAAGACCGAAACTCAAAGGAATTGACGGGGGCCTGCACAAGCGGTGGAGCATGTGGTTTAATTCGATACAACGCGCAAAACCTTAACAGCCCTTGACATATGAACAAGAAAACCTGTCCTTAACGGGATGGTACTTACTTTCATACAGGGTCATCATGGCTTGCCTCAGCCCGGGTCG
+
GGGFFGGGGGGGGGEGGGFGGGGGGGGGGFGGGGGGGGGGGGGGGGGGGCGGGGGGCGEGGGGGGGGGGGGDEGG?EFE+?=FGCD+=FFGEGGGCFGDFGGGGDG@FFFCGFGGFCFGCFFG>CECEG@*BFFGGGFEGGEGGGFFGF9FGAFFGF<:<8>FD5@<F:>C<3C;FF>FF=)/:C*:7*5)9?<41-5747)4*77:C49((<CFF<DG28:3)701:))5:AF2:>>AFDBG7((,0()/*.)33((-,(),(90)))))073
@M02542:52:000000000-J9N43:1:1101:18024:8236 2:N:0:GTGAAA
GTAGTCCACGCCGTAAACGATGGATACTAGCTGTTCGGAGCAATCTGAGTGGCTAAGCGAAAGTGATAAGTATCCCACCTGGGGAGTACGTTCGCAAGAATGAAACTCAAAGGAATTGACGGGGGCCCGCACAAGCGGTGGAGCATGTGGTTTAATTCGATGATACGCGAGGAACCTTACCAAGGCTTAAATGGGGATTGACCGGTTTGGAAACAGACCTTTCGCAAGCCAATCTTCAAGGTGCTGCCTGGTTGTCGTCAGCTCGTGCCGTGGG
+
GGGFGGGGGGGGGG7FGGGGGGGGGGGGFGFGGGGGGFGEGGGGGGGGGGFGGGGGGGGGGGDGGGFGGGGGGGGGGGGGGGGGGEGCFGGGGGGGGCFGGGGGGGGGGGGGGGGGGFGGGGGGGGDEEGGGGGGGGGEGGGGGGGGGGGGGFGGGGGGGFCEFGGGGBFGDFGFFFFFFA<FGGGGFGFFF7<4>0253=2<D:7BC)926CC?)(19>>F4),(4)(,.805-:4-5>48*2))4)).87A(,)8?6(40))*))0<30))>
@M02542:52:000000000-J9N43:1:1101:27427:8262 2:N:0:GTGAAA
GTAGTCCACGCCGTAAACGATGTCTACTAGCTGTTCGTGTCCTTGTGATGTGAGTAGCGCAGCTAACACACTAAGTAGACCGCCTGGGGAGTACGGTCGCAAGATTAAAACTCAAATGAATTGACGGGGGCCCGCACAAGCGGTGGAGCATGTGGTTTAATTCGACGCAACGCGAAGAACCTTACCTACTCTTTACATCTACGGAAGACTGCAGAGATGCGGTTGGGCCTTCGGGAACCGTAAGACCGGTGCTGCATTGCTGTCGTCAGCTCGG
+
GG>GGGGGGGGGGGCCFGGGGGGGGGGGGGGGGGGGGGGFGGGGGGFGGGGGGGGGGGGGGGGGGGGGGGGGGGGGGGGGGEGGGGGGGGGGGGGGGGGFGGGGGGGGGGGGGGGGGGGGGGGGGGGEGGEGEEE>EGFGF*BEGGFCGGGGGFDFGGGGFDCCGGDD>AEC:C6BD3?FFBFDGGF7F6@FB)9@428<@<:DDE38FFB:C@+74C7>057>2,17?::<6@>02?1C*8<<<D077>B>2))5))59<2-./9355/*)))
@M02542:52:000000000-J9N43:1:1101:8646:8269 2:N:0:GTGAAA
GTAGTCCACGCCGTAAACGATGTCTACTAGCTGTTCGTGTCCTTGTGATGTGAGTAGCGCAGCTAACGCACTAAGTAGACCGCCTGGGGAGTACGGTCGCAAGATTAAAACTCAAATGAATTGACGGGGGCCCGCACAAGCGGTGGAGCATGTGGTTTAATTCGACGCAACGCGAAGAACCTTACCTACTCTTTACATCTACGGAAGACTGCAGGGATGCGGTTGTGCCTTCGGGAACCGTAAGACAGGTGCTGGATGGCTGTGGTCAGGCCGG
+
FFCFGGFFFEGGGGCFGGGGGGGGGGGGGFGGGGGGGF7EFGGGGGGGGGFGGGGGGGGGGDGGFFGGGGGGFGGGGGGFGGGDFGGGGGFGFFGGGGGGGGGGCFGGGGGGGGGFDGGGGFGDGG>@CEGEGGEGGGGGGGG>EDFFGGGFGGG<@EGGFFGGGGEGFFGDDG>>DBFFFFFFGGGFFFFFF)0@A>64FBFGD:);FG>4C6*01<DB>FFFB?:C>2432799>??G34D7<?()44)0))(.).:703:(**195))))0
@M02542:52:000000000-J9N43:1:1101:25687:8289 2:N:0:GTGAAA
GTAGTCCACGCCGTAAACGATGTCTACTAGCTGTTCGTGTCCTTGTGATGTGAGTAGCGCAGCTAACGCACTAAGTAGACCGCCTGGGGAGTACGGTCGCAAGATTAAAACTCAAATGAATTGACGGGGGCCCGCACAAGCGGTGGAGCATGTGGTTTAATTCGACGCAACGCGAAGAACCTTACCTACTCTTGACATCTACGGAAGACTGCAGAGATGCGGTTGTGCCTTCGGGAACCGTAAGAACGGTTCTTCATGGGTTGCGTCAGCGCGG
+
GGGGGGGGGGGGGGGGGGGGGGGGGGGGGGGGFGGGGGGGGGGGGGGGGGGGGGGFGGGGGGGGGGGGGGGGGGGGGGGGGGGGGGGGGGGGGGGGGGGCFGGGGGGGGGGGGGGGFCFCE;DGFEGFEGGGGGGEEGGGG>CBEC5:FGGGGGGGGGGGFGCFGGGG3>5)5C07;@FF>BFGGGGFG46BFFB?29?AF9(17>>6:DFBGF?>:77)4@5>>:?GABA)(8(-3(3CGFG*).3)(()8.)))-6)(,(-(19;.7?)).)
@M02542:52:000000000-J9N43:1:1101:19759:8299 1:N:0:GTGAAA
GTAGTCCACGCCGTAAACGATGTCTACTAGCTGTTCGTGTCCTTGTGATGTGAGTAGCGCAGCTAACGCACTAAGTAGACCGCCTGGGGAGTACGGTCGCAAGATTAAAACTCAAATGAATTGACGGGGGCCCGCACAAGCGGTGGAGCATGTGGTTTAATTCGACGCAACGCGAAGAACCTTACCTACTCTTGACATCTACGGAAGACTGCAGAGATGCGGTTGTGCCTTCGGGAACCGTAAGACAGGTGCTGCATGGCTGTCGTCAGCTCGT
+
GG7FGGGGGGGGGEFFGGGGGGGGGGGGGGGGGGGGGGGGGGGGGGGGGGGGGGGGGGGGGGGGGGGGGGGGGGGGGGGGGGGGGGGGGGGGGGGGGGGGGGGGGGGGGGGGGGGGGGGGGGGGGGGGGGGGGGGGGGGGGGGGGGFGGGGGGGGGGGGGGGGGGGGGGGGGGGGGGGGGGGGGGGGGGGGGGGGGGGGGGFGGGGGGGGGGGGGGGGGGGGGGGGGGGGFFGGGFFGGGFFGFFFGGFGD:BAFFFFFFGGFFGFFFFFFFF)
@M02542:52:000000000-J9N43:1:1101:25881:8303 1:N:0:GTGAAA
GTAGTCCACGCCCTAAACGATGTCAACTGGTTGTTGGGTCTTCACTGACTCAGTAACGAAGCTAACGCGTGAAGTTGACCGCCTGGGGAGTACGGCCGCAAGGTTGAGACTCAAAGGAATTGACGGGGACCCGCACAAGCGGTGGATGATGTGGTTTAATTCGATGCAACGCGAAAAACCTTACCCACCTTTGCCATGTACGGAATCCTTTAGAGATAGAGGAGTGCTCGAAAGAGAGCCGTAACACAGGTGCTGCATGGCTGTCGTCAGCTCG
+
GGGGGGFGGGGGGGGGGGGGGGGFGGGGGGGGGGGGGDGGGGGGGGGGGGFFGGGGGGGGGGGGGGGGGGGGGFGGGGGGGGGGGGGGGGGGGGGGGGGGGGGGFFFEGGGGGGGGGGGGGGGGGGGCGGGGGGGGGGFCGECFGGCFCFGFGGGGGGGGGGGGGFGGGGGGGGGGGGGGGGGGGGGGCFGGGGGGGDGGGFGGGGGGGFGGGFG?@FGECF8:CFGGGGFFGEC>FCDC>EGF@AGGFDC:FBFFFFFFGF5>G<BB?:?=))
@M02542:52:000000000-J9N43:1:1101:15836:8311 2:N:0:GTGAAA
GTAGTCCACGCCGTAAACGATGAGAACTAGTTATTGGGGGTATTGACTCCCTCAGTGACGCAGCTAACGCATTAAGTTCTCCGCCTGGGGAGTACGGCCGCAAGGCTAAAACTCAAAACAATTGACGGGGGCCCGCACAAGCGGTGGATTATGTGGTTTAATTCGAAGCAACGCGCAGAACCTTACCTACTCTTGACATCTACGGAAGACTGCAGAGATGCGGTTGTGCCTTCGGGAACCGTAAACCAGGTGCTGCATGGCTGGTTGCCGCCCG
+
GGGGGGGGGGGGGGGGGGGGGGGGGGGGGGGGGFGGGGGGGGGGGGGGGGGGGGGGGGFGGGGGGGGGGGGGGGGGGGGGGGGGGGGGGGGGGGGGGGGGGDGGGGGGGFFGGGGGGGFGGGGFGGGGEGGDGGGGEGGGGGGGEDG59CF?:C,CEDGGFGF7CDGGFFGGFGBEFEF4><F7CFGFC@??F6797<F?FA2<>B:*7C<)*2AF,*044BEFF>3C>F948>BB9;17D69>()(04()0))).,)-42,,(0*0)*0))))
@M02542:52:000000000-J9N43:1:1101:15171:8312 1:N:0:GTGAAA
GTAGTCCACGCCGTAAACGATGGATACTAGCTGTTCGGAGCAATCTGAGTGGCTAAGCGAAAGTGATAAGTATCCCACCTGGGGAGTACGTTCGCAAGAATGAAACTCAAAGGAATTGACGGGGGCCCGCACAAGCGGTGGAGCATGTGGTTTAATTCGATGATACGCGAGGAACCTTACCAAGGCTTAAATGGGGATTGACCGGTTTGGAAACAGACCTTTCGCAAGACAATCTTCAAGGTGCTGCATGGTTGTCGTCAGCTCGTGCCGTG
+
CFEGGGGGGGGGGGEGGGGGGGGFGGGGGGGGGGGGGGGGGGGGGGGGGGGGGGGGGGGGGGGGGGGGGGGGGGGGGGGGGGGGGGGGGGGGGGGGGGGGGGGGGGGGGGGGGGGGGGGGGGGGGGGGGGGGGGGGGGGGGGGGGGGGGGGGGGGGGGGGGGGGGGGGGGGGGGGGGGGGGGGGGGGGGGGGGGGGGGGGGFGGGGGGGGGGGGGGGGGGGGGGGGGGGGFFGGFFFGGGFFGFFBGFFGGFFFBDF<BFGFFFGFFFFFFF
@M02542:52:000000000-J9N43:1:1101:17070:8333 2:N:0:GTGAAA
GTAGTCCACGCCGTCAACGATGAGTACTAGATGTCGCAGGTATTGACCCCTGCGGTGTCGTCGCTAACGCATTAAGTACTCCGCCTGGGAAGTACGGCCGCAAGGCTAAAACTCAAAGGAATTGACGGGGGCCCGCACAAGCGGTGGAGTATGTGGTTTAATTCGACGCAACGCGCAGAACCTTACCCAGTCTTGACATCCAGATAACGCCTGAGAAATTAGGAAGTACCCTTCGGGGATTCTGAGACAGGTTCTGCCTGGCTGTCTTCAGCCC
+
GGGGFGGGGGGGGG+FFGGGGGGGGGGGGG9FGGGGGGGGGGGGGGGGGGGGFGGGCCGGGGGGGGGGGGGGGGGGGGGCFGGGGGGGDGGGFGGGCGGGDEGGGGGGGGGGGGGGFGGGFGFFGGGGGGGGG>EEEG>CEGGGBDGGFFGGGGFFEGGGFGDGGC=C:8EGFGFD>:>67:@CFGGFDFFFBA*9?AF?FFBFFFFC5C64C=?46CC>A?4@2,,:<<?3:FBB>F63C>7:>4)7(,>/))4:-).2(:3(04**/18*).
@M02542:52:000000000-J9N43:1:1101:8568:8337 2:N:0:GTGAAA
GTAGTCCACGCCCTAAACGATGTCGATTAGCTGTTGGGCAGCATGACTGCTTAGTAGCGAAGCTAACGCGTGAAATCGACCGCCTGGGGAGTACGGTCGCAAGATTAAAACTCAAAGGAATTGACGGGGACCCGCACAAGCGGGGGATGATGTGGATTAATTCGATGCAACGCGAAGAACCTTACCTGGTCTTGACATGTACGGAACCCTCCAGAGACGGAGGGGTGCCTTCGGGAGCCGTAACACAGGTGCTGCATGGCTGTCGTCAGCTAGG
+
GGGGGGGGGGGGGGEFFGGGGGGGGGGGGGGGGFFGGGGGGGGGGGGGGGGGGGGGGGGGGGGGGGGGGGGGGGGGGGGGGGGGGGGGGGGGGFGGGGDGGEGFEGGGGGGGGCEGGGGGCGGGGGGGGGGGE>EGGGGGFGG*=DECCCFGGGGGGDFGFGGGGGGGF??CEGFFFFFFFBFD4CGFGFFFFFFFF<=AFFFGF>BG;C??GGFF?C<1,8BFB?>C?F9>::>>>F6D<:D3670).57@)5>F)-8:?:(.975>>6**1.
@M02542:52:000000000-J9N43:1:1101:20583:8355 2:N:0:GTGAAA
GTAGTCCACGCCGTAAACGATGATAACTAGCTGTCCGGGTTCATGGAACTTGGGTGGCGCAGCTAACGCATTAAGTTATCCGCCTGGGGAGTACGGTCGCAAGATTAAAACTCAAAGGAATTGACGGGGGCCTGCACAAGCGGTGGAGCATGTGGTTTAATTCGACGCAACGCGCAGAACCTTACCAGCGTTTGACATGTCTAGTATGTTTCCTAGAGATGGGTTACTTCAGTTCGGCTGGCTAGAACACAGGTGCTGCATGCCTGTCCGCCGG
+
GGGGGGGGGGGGGGCCFGFGFF<F<FFGFFGGGGGGGCCCCFECFGGGGAFFGFGGDFEGEFFFFFGGGCFGGFGGGAEGGCGGGGG@EGCEGGGGGGGGG>@DFDGGADG8FDFG8FDGFEEGDCEEGDGGGGG?D9:FGGGCGDB=GCFGGG9=CEFGFGG5E*2<BEE5>C@55D?F@<FFGGF)<@77D?FFAF@5FBB:96@FFG>DG9<=)9:<7/<6:FFF49<<DB419;?GD?4C:4<F01.80.(5).8226).*2/<))))))
@M02542:52:000000000-J9N43:1:1101:20893:8385 2:N:0:GTGAAA
TAGTCCACGCCCTAAACGATGCGAACTAGGTGTTGGGGAAGGAGACTTCTTTAGTACCGTAGCTAACGCGTGAAGTTCGCCGCCCGGGGAGTACGGGCGCAAGACTAAACATGAAAGGAATTGACGGGCACCCGGACAAGCGGAGGATGATGTGGATTAATTCGATGCAACGCGAAAAACCTTACCTACCCTTGACATGCCAGGAACTTTCCAGAGATGGATTGGTTCTCGAAAGAGAGCCTGGACATAGGTGCTGCATGGCTGTCGTCAGCCG
+
76BF<,E@8@,8CE,66@FCE@+,+@6,@CFGGG8F766,B,:CFFF,FD<F?,C<<,6C,BDE5?B44>4@F7,9<<B77>C++@++6>FF,A=++++3@FG753,@F,,,,,3,26,,@3D,2>***5**>1*4:*2,,1**3)*+>+++4<B9@F0+;1311+9<FF+109(0>5FD3<*:4*<7*57=?1/96462)5:<>4)84:)9F937::F:39*)4<0:).4>BE02?2(*049C((4*).01,)-6<726<B0270)8)7))))
@M02542:52:000000000-J9N43:1:1101:18302:8405 2:N:0:GTGAAA
GTAGTCCACGCCGCCAACGATGTCTACTAGCTGTTCGTGGTCTTGTACTGTGAGTAGCGCAGCTAACGCACTAAGTAGACCGCCTGGGGAGTACGGTCGCAAGATTAAAACTCAAATGAATTGACGGGGGCCCGCACAAGCGGTGGAGCATGTGGTTTAATTCGACGCAACGCGAAGAACCTTACCTACTCTTGACATCTAGCGAAGATTGTAGAGATACGATTGTGCCTTCGGGAACGCTAAGACAGGTGCTGCATGGCTGTCGTCGGCCCGG
+
GGGGGGGGGGGGGG+FGGGGGFGGGGGGGGGGGGGGGGGGGGGGGGGGGGGGFGGGGGGGGGGGGFGGGGGGGGGGGGGGFBFGCEFGGGGGGGGGGGGGGGGGGGGFGGGGGGGGGGGGGGGFDEEC7FEDEGGDGGDEFGGEDCFGGGEGECGGGFCGFGGG7CEGFFGGFGFEB@FFFFFFGGGFG6@?@A=F<AF<?<BDD;>EFG>4C?9F2**537)0()):<AFBFF>9>?0990DF))(03<)9<A7:DAB:(484C<5)73)..)
@M02542:52:000000000-J9N43:1:1101:25673:8406 1:N:0:GTGAAA
GTAGTCCACGCCGTAAACGATGTCTACTAGCTGTTCGTGTCCTTGTGATGTGAGTAGCGCAGCTAACGCACTAAGTAGACCGCCTGGGGAGTACGGTCGCAAGATTAAAACTCAAATGAATTGACGGGGGCCCGCACAAGCGGTGGAGCATGTGGTTTAATTCGACGCAACGCGAAGAACCTTACCTACTCTTGACATCTACGGAAGACTGCAGAGATGCGGTTGTGCCTTCGGGAACCGTAAGACAGGTGCTGCATGGCTGTCGACAGCTCGG
+
GGGCGGFGGGGGGECFGEECGGGGGGGFGEGGGGGGDFGGGFGGGGFFGGGGFGGGGGGGGGGGGGGGGGCGGFGGD<FGGGGCCFGGGGGGGFEE<FGGGGGGGGGGFGGF@FGGGGGGGDGFFEGGGGGGEEFGEGGGGG@<:FFCFFEGFGGFCFGGGGGGGGGGGGGGGDGCEDFGGGGGGFGE?FGG7@CC@CGFGFFCE5EFGGGGGG?*C9C:EE?EGGGFFGBFGGGEFGGGEFGFFBFGFD*4=A?4:A?FGG<FF?>FFFFFD)
@M02542:52:000000000-J9N43:1:1101:17523:8408 2:N:0:GTGAAA
GTAGTCCACGCCCTCAACGATGTCAACTAGTTGTTGGGGATTTACTTCCTTGGTAACGTAGCAACGCGTGAAGTTGACCGCCTGGGGAGTACGGCCGCAAGGTTAAAACTCAAAGGAATTGACGGGGACCCGCACAAGCGGTGGATGATGTGGATTAATTCGATGCAACGCGAAAAACCTTACCTACCCTTGACATGGCAGGCACTTTCCAGAGATGGATTGGTGCTCGAAAGAGAACCTGCACACAGGTGCTGCATGGCTGTCGTCAGCTCGG
+
GGGGGGGGGGGFGG,CFGGGGGGGGGGGGGGGGGGGGGGGEFGGGGGGGGGGGGGGGGGGGGGFGGGE6CFFGGFDGGGGGGGGGCGCEGFGGGGGGGG>EGGGGGGGGGGGGGGGGFCDGGGG>EGGGGGCC>CGGGFEGECE*AFFFGGGGGGFGGGD6FFGFDGGFFDCEG0>4D>FFAF<FGGF;AAF4.;@3;:?>9(C.<:</?A29*892<<A37>F?A7D:0849)81>B:7C04791(7:<FF3<?:AD:07?F?*93)0<*65)
@M02542:52:000000000-J9N43:1:1101:26366:8424 2:N:0:GTGAAA
GTAGTCCATGCCGTAAACGATGAGTGTTCGCCCTTGGTCTACGCGGATCAGGGGCCCAGCTAACGCGTGAAACACTCCGCCTGGGGAGTACGGTCGCAAGACCGAAACTCAAAGGAATTGACGGGGGCCTGCACAAGCGGTGGAGCATGTGGTTTAATTCGATACAACGCGCAAAACCTTACCAGCCCTTGACATATGAACAAGAAAACCTGTCCTTAACGGGATGGTACTTACTTTCATACAGGTTCTGCATGGCTGTCGTCAGCTCGGTGCG
+
GGGGGGGGGGGGGGGGGGGGGGGGGGGGGGGGGGGGGGGGGGGGGGGGGGGGGGGGGGGGGGGGGGGGGGGGGGGGGGGGGDGFGGGEGGGGGGGGGG@@FGGGGCFGGGGGCFFGGGGGGGGGGGGGGGGGFGFGGGEECGGFFGGFFGGGGGGGGFFGFEFFGGGGDE5DD<;FFBFF4:FGGGGFGFFFFF?=A<FFFB1*7?4C7DFFFFGFFGGF:E>>9??C<4244BDFA>BGF4*232)9<4B6:40121??23:(12*0)))).)
@M02542:52:000000000-J9N43:1:1101:17301:8429 2:N:0:GTGAAA
GTAGTCCATGCCGTCAACGGTGGGCGCTAGGTGTGGGGTTCCTTCCACGGGCTCCGCGCCGTAGCTAACGCATTAAGCGCCCCGCCTGGGGAGTACGGCCGCCAGGCTAAAACTCAAAGAAATTGACGGGGCCCCGCACGAGCGGCGGAGCATGTGGGTTAATTCGATGCAACGCGAACAACCTTACCTAGGCTTGCCATAGAGAGGATCGATACAGCGTTGGTTGTTCCCCTGTGGCGTCTATTCAGGGGGTGGATGGTTCTCGTCAGTCTGG
+
8@C6CFGGGCAF@6+BFFB7CCFGFC7@:C8EFG,@,7F7CF9<F8C?F7FFG74C7++C>7B+<<FGC+F:FF?E?F>F46@+@+CFC+6+8@D<CC+@<:+@@@FFFF,,@F?,0D@F,,,2+?,**>**4**4*4=*=C8B8)*/:/71+20<+*957+2<:<FGF:+:4/(..))87:)**:<):**)),0)((*.*).*0))2)923**//)*),,)).(-45)5)(,).)4(-1),1*)-)1-())-(-3,.2<4)))/10)8/**/5
@M02542:52:000000000-J9N43:1:1101:6895:8476 1:N:0:GTGAAA
GTAGTCCACGCCGTAAACGATGTCTACTAGCTGTTCGTGTCCTTGTGATGTGAGTAGCGCAGCTAACGCACTAAGTGGACCGCCTGGGGAGTACGGTTGCAAGTTTAAAACTCAAATGAATTGACGGGGGCCCGCACAAGCGGTGGAGCATGTGGTTTAATTCGACGCAACGCGAAGAACCTTACCTACTCTTGACATCTACGGCAGACTGCAGAGATGCGGTTGTTCCTTCGGGAACCGTAAGTCAGGCGCTGCATGGCTGTCGTCAGCCCGG
+
C@F,6EFGGGGFEG,BFFC:FCC@FGFGGG8FA@DC,B@:E9E9FF<CEEGFCF@FGFEF7=FF66EFG7:@ECCE<,=F=+@=F+=D>+>=4,8:F+88EFF,C,<9,?,BE9,,E,:5A,ECA>:BCCC+>FDG:>FGG**>FG:@<@CFF9F:1CBFCGFCAEE>C**4*1:*2*0*12<C+:+++<3<+<FF?CGCGFGC59*:76CGG+CC*+3A*2*:?/*3:C2FFCG75>D7;@G?*-<:)*11)40044167**/1::(3)(7@)
@M02542:52:000000000-J9N43:1:1101:8829:8502 1:N:0:GTGAAA
GTAGTCCACGCCGTAAACGGTGGGCACTAGGTGTGGGATCCTTCCACGGGTTCCGTGCCGTAGCTAACGCATTAAGTGCCCCGCCTGGGGAGTACGGCCGCAAGGCTAAAACTCAAAGGAATTGACGGGGGCCCGCACAAGCGGCGGAGCATGCGGATTAATTCGATGCAACGCGAAGAACCTTACCTGGGTTTGACATATGCCGGAAGCATTCAGAGATGGGTGTGCCCTTGTGGCCGGTTTACAGGTGGTGCATGGCTGTCGTCAGCTCGTG
+
GGGGGGGGGGGGGGFGGGGGGGGGGGGGGGGGGGGGGGGGGGGGGGGGGGGGGGGGGGGGGGGGGGGGGGGGGGGGGGGGGGGGGGGGGGFGGGGGGGGGGGGGGGGGGGGGGGGGGGGGGGGGGGGGGGGGGGGGGGGGGGGGGGGGGGGGGGGGGGGFGGGGGGGGGGGGGGGGGGGGGGGGGGGGGGGGGGGGGGGGGFGGGGGGGGGGGGGGGGGGGGGGGGGGGGFFGGGEFGGGFFGBFFGGFGGFFFFAAFFFGGGFGFFFDBFF@5
@M02542:52:000000000-J9N43:1:1101:19420:8511 2:N:0:GTGAAA
GTAGTCCACGCCGTAAACGATGTCTACTAGCTGTTCGTGTCCTTGTGATGTGAGTAGCGCAGCTAACGCACTAAGTAGACCGCCTGGGGAGTACGGTCGCAAGATTAAAACTCAAATGAATTGACGGGGGCCCGCACAAGCGGTGGAGCATGTGGTTTAATTCGACGCCACGCGAAGACCCTTACCTACTCTTGACATCTACGGAAGACTGCAGAGATGCGGTTGTGCCTTCGGGAACCGTAAGACAGGTGCTGCCTGGCTGTCGTCCGGCCGG
+
EGFGGGGGGGGGGF7@CEBCEFFGGGGGGGFCGGGFDFEDGGGGGGFGGGGGGGGGGGGGCGEEFBFCFEEGGFGGGFGFGGGFECCGDD:F@GDGFEGGDGGF=FGGGGGGGGGGDFGGGFGEFEGFCG>EGGDGGGGFGCGGEC5CFGC9B?EFGGGFFGGGGD57):*/=D>B>>)551FFGGGFGFF==76:>)16B9?GF)7=FG?BDE+71**.9>>7><6FB<ADFDBB90:<7?<<).254.)/).),3)(4((,.9F3)8))0))
@M02542:52:000000000-J9N43:1:1101:10450:8530 2:N:0:GTGAAA
GTAGTCCACGCCGTAAACGATGTCTACTAGCTGTTCGTGTCCTTGTGATGTGAGTAGCGCAGCTAACGCACTAAGTAGACCGCCTGGGGAGTACGGTCGCAAGATTAAAACTCAAATGAATTGACGGGGGCCCGCACAAGCGGTGGAGCATGTGGTTTAATTCGACGCAACGCGAAGAACCTTACCTACTCTTGACATCTACGGAAGACTGCAGAGATGCGGTTGTGCCTTCGGGAACCGTAAGACAGGTGCTGCATGGCCTGCATCAGCTCGG
+
GGGGGGGGGGGGGGFGGGGGGGGGGGGGGGGGGGGGGGGGGGGGGGGGGGGGGGGGGGGGGGGGFGGGGGGGGGGGGGGGGGGGGGGGGGGGGGGGGGGECFGGGGGGGGGGGGGGGGGCAAEGGGGGEGGGDGGGDEGCFGC8CDEGGGFD9FFFGGGEFGFGGGDCEFGCDGBD>DFFFBFGG*<@G=?FF76<A<FB?24D8:>FFGFFCE?52:>46B5>(-(C>B<7(89>B?6DG<G7A?0@0<06))4294:6()(4*296/0*)))
@M02542:52:000000000-J9N43:1:1101:15352:8543 1:N:0:GTGAAA
GTAGTCCACGCCGTAAACGATGATAACTAGCTGTCCGGGTTCATGGAACTTGGGTGGCGCAGCTAACGCATTAAGTTATCCGCCTGGGGAGTACGGTCGCAAGATTAAAACTCAAAGGAATTGACGGGGGCCTGCACAAGCGGTGGAGCATGTGGTTTAATTCGAAGCAACGCGCAGAACCTTACCAGCGTTTGACATGGCTAGTATGATTTCCAGAGATGGATTTCTTCAGTTCGGCTGGCTAGCACACAGGTGCTGCATGGCTGTCGTCAGC
+
CFFGGGGGGGGGGGGGGGGGGGGGGGGGGGGGGGGGGGGGGGGGGGGGGGGGGGGGGGGGGGGGGGGGGGGGGGGFFFGGGGGGGGGGGGGGGGGGGGGGGGGGGGGGGGGGGGGGGGGGGGGGGGGGGGGGGGGGGGGGGGDFGGGGFGGGGGGGGGGGGGGGGGGGGGGGGGGGGGGGGGGGGGGGFGGGGGGGGGGGGFGGGGGGGGGGGGFGCFGFGGGGGGGGGGFFGGFDFGGGFFGFF?GGFGGFFF?FFADFGGCFGFFFFFFFF4
@M02542:52:000000000-J9N43:1:1101:16593:8547 2:N:0:GTGAAA
GTAGTCCACGCCGTCAGCGATGCCTACTAGCTGTTCGTGTCCTTGTGATGTGAGTAGCGCCGCTACCGCACTAAGTAGACCGCCTGGGGAGTACGGTCGCAAGATTAAAACTCAAATGAATTGACGGGGGCCCGCACAAGCGGTGGCGCATGTGGCTTAATTCGACGCAAAGCGAAGAACCTTCCCTACTCGTGACATCTACGGAAGACCTCATGGATGCGGTTGTGCCTTCGGGAACCGTGAGAACGGTAGGGAATGCACGGCCTCGGCTCGG
+
FDFGGF<ECF6F@C+,CF:FF6,,;C@F9@FFGGC<@FD,,6,,6:,CFFFFCFC9E,6++67C=4?F:44=EFCFFFCGBF::+?4+844@=EGD=E7>+@+=F9FFFGC,C,,,3,3@DDC996+@E:587:CE1>8;;E*485,*;CEC9AF**3*1;>;EFDG3>2**)9(8>:6;547**2074?6)8(9F2)1)*68555)2)*))3+2*)2*09EEB>(2>>B))-8690(()*(17)-))((0)(,(.(.)))411)*)).)0.<:
@M02542:52:000000000-J9N43:1:1101:17499:8557 2:N:0:GTGAAA
GTAGTCCACGCCGTCAACGATGTCTACTAGCTGTTCGTGGTCTTGTACTGTGAGTAGCGCAGCTAACGCACTAAGTAGACCGCCTGGGGAGTACGGTCGCAAGATTAAAACTCAAATGAATTGACGGGGGCCCGCACAAGCGGTGGAGCATGTGGTTTAATTCGACGCAACGCGACGAACCTTACCTGCTCTTGACATCTAGCGAAAACTGCAGAGATCCGGTTGTGCCCTCGGGCACGCGAAGACAGGTTCTGCATGGGCGTCGTCAGCTCGG
+
@CF@EFE<EG>FD:+8@FCGGDFFG<FGG9@FGGGFEG@C@FDFCF<@FEF9E@EC9,:CF@EGC9FEG7@:AFCGCFGG@FD:::@D++4F8FE7FECF6=@=FAFFGGD,C9DCCDED936CDEEEGDGGGGD*;CFG5:*617*A85C9C++23C<++>C5FC*)).7/7D2))7)07:?*CCE**)/*1.962:4)0))77>):)*6<7++.(2*.,>;B,4(*)(((-70(-:39)2)/(44433*/)694))((((-,1)))))*)07
@M02542:52:000000000-J9N43:1:1101:22939:8559 2:N:0:GTGAAA
GTAGTCCACGCCGTAAACGATGATAACTAGCTGTCCGGGTTCATAGAACTTGGGTGGCGCAGCTAACGCATTAAGTTATCCGCCTGGGGAGTACGGTCGCAAGATTAAAACTCAAAGGAATTGACGGGGGCCTGCACAAGCGGGGGAGCATGTGGTTTAGTTCGAAGCAACGCGCAGAACCTTACCAGCCTTTGACATCCTAGGACGACTCCTGGAGACAGATTTCTTCCCTTCGGGGACCTAGTGACAGGTGCTGCATGGCTGTCGTCAGTCC
+
GGGCGGFFDFGGGGFCFFFDFGEFGGGGGGGGGGFGGGDFGGGGFGCFFFEFEGFCGGGGGGGGGGGGDGGGGGCFGGGGGGGGEFGGC+@FEGGG@EGG>EEFGFDFGFGDF9DEFGGFFFGDFGGGGGGB85DF8:EFGG5*:)B5EGCCCFGCFGGGBG@=GF5<FF=CEGF>:5?>53=FGGGFG@:**<FBBA?7?>FFFFFGFG(,+<FF:DC<?F@F:>DGFF0)65(46>0D91CG446=4))9?F>>??BA<:0:965>875**)
@M02542:52:000000000-J9N43:1:1101:25347:8574 2:N:0:GTGAAA
GTAGTCCACGCCCTAAACTATGTCGACTAGTTGTTGGGGGAGTCTGTCCCTCAGTAACGTAGCTAACGCGTGAAGTCGACCGCCTGGGGAGTACGGTCGCAAGATTAAAACTCAAAGGAATTGACGGGGACCCGCACAAGCGGTGGATTATGTGGATTAATTCGATGCAACGCGAAGAACCTTACCTACCCTTGACATGCCAGGAACCTCGCAGAGATGTGAGGGTGCCCGAAAGGGAACCTGGACCCAGGTCCTGCATGGCGGTCGTCACCCC
+
GGFFGFGGGGGGGGGC<FFGGFGGF8FGGGGGGGGGGGGGDEGGGGGGGGCGGGGGGGGGGFGFGFGGGGGG7D9FGGEGGGGG:DDFG7:F@FGGGGGGECGDGFGGGFGGGAFFDGGD?EC;DGGGDEEGEEG5E7D:DGD:EGGGCGCFG7B,9BDFFGGAC@9CAAEDA9>E>EFFFFAFGC28DFFFF:BF296:F<?FF)>C49(,*/*)4774)99@034C:?((,.,3(4,CFF47(((),,76)3).((.):.((19)7))./)0
@M02542:52:000000000-J9N43:1:1101:13579:8581 2:N:0:GTGAAA
GTAGTCCACGCCGTAAACGATGTCTACTAGCTGTTCGTGTCCTTGTGATGTGAGTAGCGCAGCTAACGCACTAAGTAGACCGCCTGGGGAGTACGGTCGCAAGATTAAAACTCAAATGAATTGACGGGGGCCCGCACAAGCGGTGGAGCATGTGGTTTAATTCGACGCAACGCGAAGAACCTTACCTACGCTTGACATCTACGGAAGACTGCAGGGATGCGGTTTTGCCTTCGGGAACCGTAATACAGGTGCTTCATGGCTGGCGTCCGCCTGG
+
GG<CFGFDFGGGGGGEGGDFGFGGGGGGGGGGGGGGGGGGGGGGGGGGGCFGGGGGGFGGGGGGGGGGGGGGGGGGGGGGGGGGGGGGDGDGGGGCGGGDGDEGGGGGGGGGGGGGGGGGGGGGGGGGGGGGGGGGGDGGFDGGGGCFGGCFGFCFGFCFFCF5EGEGFDEDFC>B>76>4:FGFGGFG))5>BFF4>6AFFBG>D0;?C?FG+*)4*91(8>E(,,9).6),)49>:6CC39*-.-9:27)))).)),,,,((1/00))).))
@M02542:52:000000000-J9N43:1:1101:26171:8598 2:N:0:GTGAAA
GTAGTCCACGCCGTAAACGATGTCTACTAGCTGTTCGTGTCCTTGTGATGTGAGTAGCGCAGCTAACGCACTAAGTAGACCGCCTGGGGAGTACGGTCGCAAGATTAAAACTCAAATGAATTGACGGGGGCCCGCACAAGCGGTGGAGCATGTGGTTTAATTCGACGCAACGCGAAGAACCTTACCTACTCTTGACATCTACGGAAGACTGCAGGGATGCGGTTGGGCCTTGGGGAACCGTAAGACAGGTTCTGCATGGCTGTCGTCCGCCCGG
+
GGGGGGGGGGGGGGGGGGGGDGGGGGGGGGGGGGGGGEGCGGGGGGGGGGGGCFGGGGGGGGFGGGGDGGGGGGGGGGFGGGGGGGGGGDGGGGGGGC:+>EEFGGGGGGDFFGGGGGGGGGFGGGGFGGGGGGGGEGGGGGG>EGFFGGGF,4?:CGGGFF9C?DEDFEGDDG6:@D?@FBFG:FGFG49?F2F4-:7>*)2/7@)*)*)472*)47*((00<((,/(48)(79:1:195:D597:F04*9))-).-4,434)9/7)83))0)
@M02542:52:000000000-J9N43:1:1101:25200:8599 2:N:0:GTGAAA
GTAGTCCACGCCGTAAACGATGTCTACTAGCTGTTCGTGTCCTTGTGATGTGAGTAGCGCAGTTAACGCACTAAGTAGACCGCCTGGGGAGTACGGTCGCAAGATTAAAACTCAAATGAATTGACGGGGGCCCGCACAAGCGGTGGAGCATGTGGTTTAATTCGACGCAACGCGAAGAACCTTACCTACTCTTGACATCTACGGAAGACTGCAGAGATGCGGTTGTGCCTTCGGGAACCGTAAGACAGGTGCTGCATGGCTGTCGTCAGTCCGG
+
GGGGGGGGGGGGGGGGGGGGGGGGGGGGGGGGGGGGGGGGGGGGGGGGGGGGGGGGGGGGGGGGGFFGGFGGGGGGGGGGGDGGGGGGGGGGFGGGGGGGGGGGGGGGGGGGGGGGGGGGGGGGGGGDGGGGGGGGGGGGGGGGGGGGGGGGGGGCFCFGFGGGGGGGFFGGFDFFDF47>?FGGGGFGFFFFFFFBFFFFFFG>@>CFG:FGC?:4:*42@>>;B6DA:4??F>>>::GG6D44),8:A)6-<>0>B:<(,,4995<.**)8)
@M02542:52:000000000-J9N43:1:1101:6365:8610 1:N:0:GTGAAA
GTAGTCCACGCCCTAAACTATGTCGACTAGTTGTTGGGGGAGTCTGTCCCTCAGTAACGTAGCTAACGCGTGAAGTCGACCGCCTGGGGAGTACGGTCGCAAGATTAAAACTCAAAGGAATTGACGGGGACCCGCACAAGCGGTGGATTATGTGGATTAATTCGATGCAACGCGAAGAACCTTACCTACCCTTGACATGCCAGGAACCTCGCAGAGATGTGAGGGTGCCCGAAAGGGAACCTGGACACAGGTGCTGCATGGCTGTCGTCAGCTC
+
GGGGGGGGFGGGGG@DFGGGGGGGGGGGGGGGGGGGGGGGGGGGGGGGGGGGGGGGEGEGCDGFGGGGGEFEGGGGGDGGGGGGGGGGGEGGGFGGGGGGGGGCFFGGGGGGGDGGDFCGEFGGGCEGGGGGGGGGGGFGGEGGGG7C@FGGGGG9CGGGGGGCFCF5FFGGGC8FGGGGGFGGGGGGGGGGGGGGGGGFCFGCGGGGGEC?EEGGGGGC?FGFGGDDGG?3CEG>@FGG)<FFFFCGFCDD@DFFBF<AGF<>GFFF??0@/0
@M02542:52:000000000-J9N43:1:1101:4669:8625 2:N:0:GTGAAA
GTAGTCCACGCCGTAAACGATGTCTACTAGCTGTTCGTGTCCTTGGGATGTGAGTAGCGCAGCTAACGCACTAAGTAGACCGCCTGGGGAGTACGGTCGCAAGATTAAAACTCAAAGGAATTGACGGGGGCCCGGACAAGCGGTGGAGCATGTGGTTTAATTCGACGCAACGCGGAAAAACTTACCTACTCTTGACATCTACGGAAGACTGCAGCAAATCGAGTGCGCCATCGGACACCGTAAGGAAGTGGTGGCAGGGCCTGCGTCCGCACCG
+
,C,;EC9CE,@@:76,C,,8B,CFGGGA9,CF9FCF@FFG8<@EE,C@E@@F<FFCF<7+FEG,F<EGGG7>=F@5@,:<EF+++9BEGDC:8B=:A=::=+=EE,CDGFF@,=@,+,8,@:EDFD>F7C>*3***4>D=:**14/*,,:9<<FC,*,;,+5+*1:*/=5*>)/4))).005?FGG?*9*)*/<6)))1.850*).)8);.8F++)(**)()09()-5:(((->(,-33C*,7*))..).07((((((,(((((1*))05).))
@M02542:52:000000000-J9N43:1:1101:19689:8631 2:N:0:GTGAAA
GTAGTCCACGCCGTAAACGATGTCTACTAGCTGTTCGTGTCCTTGTGATGTGAGTAGCGCAGCTAACGCACTAAGTAGACCGCCTGGGGAGTACGGTCGCAAGATTAAAACTCAAATGAATTGACGGGGGCCCGCACAAGCGGTGGAGCATGTGGTTTAATTCGACGCAACGCGAAGAGCCTTACCTACTCTTGACATCTACGGAAGACTGCAGAGATGCGGTTGTTCCTTCGGGAACCGTAAGACAGGTGCTGGATGGCTGTCGTCAGGTCGG
+
GGFGGGGGGGGGGG7FGGGGGGGGGGGGGGGGGGGGGGFFGGGGGGGGGGGGGGGGGGGGGGGGGFFGGGGGGGGFFGGGGGGGGGGGGGGGGGGGGGGGDGGGFFGGGDGGFGGGGGGGGF8CDEEGGGGGGGGGGGGGFGGEEGGFFGFGGGGGGGC?CGCFGGEDFFED>DFFF)8:>BFFF*<BGFFFF<*66<@<BAFDBE)8772:7+3>:FFB>@DE;0(:AB<233;041195<DC))(01<))5)((.2,444239/7;3)*)0)
@M02542:52:000000000-J9N43:1:1101:27024:8637 2:N:0:GTGAAA
GTAGTCCACGCCGTAAACGATGTCTACTAGCTGTTCGTGGTCTTGTACTGTGAGTAGCGCAGCTAACGCACTAAGTAGACCGCCTGGGGAGTACGGTCGCAAGATTAAAACTCAAATGAATTGACGGGGGCCCGCACAAGCGGTGGAGCATGTGGTTTAATTCGACGCAACGCGAAGAACCTTACCTACTCTTGACATCTAGCGAAGACTGCAGAGATGCGGTTGTGCCTTCGGGAACGCTAAGACAGGTGCTGCATGGGTGTCGTCGGCCCGG
+
GGFGGGGGGGGGGGGGGGGGGGGGGGGGGGGGGGGGGGGGFGGGGGGGGGGGGGGGGGGGC+CFGGGGGGGGGGGFGFGFFEGGGGGGGGGGGGGGGGGGGGGGGGGGGGGGGGGGFGGFFG?FGGGGGGGGGGGGGGGC>5CCEGGGGGGGGGGGGGGGFGCGGGGDFFDGFG0>@D@@4:FF46EFG@FFFFFFBAFFFFB3>EBCFF::EFFF?G*)4>E:(4:FFFFFF@>FFFF<3:<044(53>)95:)22<0(.(429*))0)0)0)
@M02542:52:000000000-J9N43:1:1101:23831:8677 2:N:0:GTGAAA
GTAGTCCACGCCGTAAACGATGTCTACTAGCTGTTCGTGGTCTTGTACTGTGAGTAGCGCAGCTAACGCACTAAGTAGACCGCCTGGGGAGTACGGTCGCAAGATTAAAACTCAAATGAATTGACGGGGGCCCGCACAAGCGGTGGAGCATGTGGTTTAATTCGACGCAACGCGAAGAACCTCACCTACTCTTGACATCTAGCGAAGATTGTAGAGATACGATTGTGCCTTCGGGAACGCTAAGACAGGTGCTGCATGGCTGTCGTCAGCTCGG
+
GGGGGGGGGGGGGGG@CEFFGGGGGGGGGGGGGGGGGGGGGGGGGG@CCBFGGGGGGFGGEGGGGFGGGGGGGGFGGGGGGGGGGGGGGGGGGGGGGGGGDFGGGGGGGGGGGGGGGGGGGGGGGGGG@FGGGGGDEGGGGCC*=CFGGGGGFGGFFGGGFGGGGDEDBEGGFG;>>7FF@75CGGGFGFFF?<46A<FFF42<@55C?7)6C@C=<FFB(>5FB<AGFFF<?@06;::978D72?:FFA)0<AB:25:<:1829*))))*0))
@M02542:52:000000000-J9N43:1:1101:9143:8692 2:N:0:GTGAAA
GTAGTCCACGCCGTAAACGATGTCTACTAGCTGTTCGTTTCCTTGTGATGTGAGTAGCGCAGCTAACGCACTAAGTAGACCGCCTGGGGAGTACGGTCGCAAGATTAAAACTCAAATGAATTGACGGGGGCCCGCACAAGCGGTGGAGCATGTGGTTTAATTCGACGCAACGCGAAGAACCTTACCTACTCTTGACATCTACGGAAGACTGCAGAGCTGCGGTTGTGCCTTCGGGACCCGTAAGACAGGTGCTGCATGTCTGTCGTCAGCGCGG
+
DC<EGFAECCF<FC@@C<F7F@;CFAC<C,ECCGFFEE,CEEFEFE@CGC@BFF,CE<@:CCGFCGGG7F@FCFGGGA5CFFFD:=F?EGGCC,:F<CCD+>FF,?FGFGGDF=89=EFGGFFFGGGGGGGD@E7*@B,:8CG>*;5,:?6C99CCF6??8,,*49:)>D5>>)207@45527*94CFC66//)*0<9?94)(1.).80740A0:)(:*(-5)7446G>4>7<>>B0(-<96**)3,.1))0)-)(45)-)46.5*00<6))))
@M02542:52:000000000-J9N43:1:1101:25772:8694 2:N:0:GTGAAA
GTAGTCCACGCCCTAAACGATGTCAACTGGTTGTTGGGTCTTCACTGACTCAGTAACGAAGCTAACGCATGAAGTTGACCGCCTGGGGAGTACGGCCGCAAGGTTGAAACTCAAAGGAATTGACGGGGACCCGCACAAGCGGTGGATGATGTGGTTTAATTCGATGCAACGCGAAAAACCTTACCCACCTTTGACATGTACGGAATCCTTTAGAGATAGAGGAGTGCTCGAAAGAGAGCCGTAACACAGGTGCTGCATGGCTGTCGTCAGCTCG
+
GGGGGGGGGGGGGEGCGGGGGGFGGGGGGGEGGGGGGGGGGGGGGGGFGFGGGGGEFGG7FGGGGGGGGGGGGGGFFGGGGGGGGGGGFGGGGGGGG>CFFGG<FGGGGGFGA8E9DFGGGCGGGGGGDCEC:ECC5FDF>EE5C;>?@:D::EGFGGFGFGF@FFEGFF5CBDFF>FEFFA4*;*=;DFFFFFFFD)@:F?FGB>F6@:9AFDEF>FF>AFFFF1:CAFBF:@?70:?DD3D>BAB466*/2>>7().8,41(9<>5>;:*9.
@M02542:52:000000000-J9N43:1:1101:10679:8695 1:N:0:GTGAAA
GTAGTCCACGCCCTAAACGATGTCAACTGGTTGTTGGGTCTTCACTGACTCAGTAACGAAGCTAACGCGTGAAGTTGACCGCCTGGGGAGTACGGCCGCAAGGTTGAAACTCAAAGGAATTGACGGGGACCCGCACAAGCGGTGGATGATGTGGTTTAATTCGATGCAACGCGAAAAACCTTACCCACCTTTGACATGTACGGAATCCTTTAGAGATAGAGGAGTGCTCGAAAGAGAGCCGTAACACAGGTGCTGCATGGCTGTCGTCAGCTCG
+
GGGGGGGGGGGGGGGGGGGGGGGGCFGGGGGGGGGGGGGGGGGGGGGGGGGGGGGGGGGGGGGAFGGGGGGGGGGGGGGGGGGGGGGGGGGGGGGGGGGGGGGDGGGGGGGGFGGGGGGGGGGGGGGGGGGGGGGGDGGGGGCEGFFGGGGGGGGGGGGGGGGFGGGGGGDGGGGGGGGGGGGGGGGGGGGGGGGGGGGGGFGGGGGGGGGGGFFFDGGGGGGGGGGGGGFFDGGFFGGGBFGFFFGGFGGFFAFB>BF?GGDFGFFFFBF=?5
@M02542:52:000000000-J9N43:1:1101:10668:8711 2:N:0:GTGAAA
GTAGTCCACGCCGTAAACGATGTCTACTAGCTGTTCGTTTCCTTGTGATGTGAGTAGCGCAGCTAACGCACTAAGTAGACCGCCTGGGGAGTACGGTCGCAAGATTAAAACTCAAATGAATTGACGAGGGCACGCTCAAGCGGTGGAGCATGTGGTTTAATTCGACGCAAGGCGAAGAACCTTAACTACTCTTGACATCTACGGAAGACTGCAGAGATGCGGTTGTGCCTTCGGGAACCGTAAGACAGGTGCTGCATGGCGGTGGTGATGTCGC
+
@E@@@FFE<;@<@@B@,@@FC<F,6CFFG9FEECECCF<FFG<FGEEF@FFAF,@@<9+8+>:=?FA4@:C@FC8AF<,C5=FGGBDC@FFFGD7@,BC=FE+AC4FCF;BG,C=E+D;;DF=BB83CE+=+++3+5+9EF>EE*;8,,*24,=98*6CC9;<FFCC5?>/8FG95B)98)5*0+;:=F+0;8=FA<CAEF>;GE))2;C:BF8<)(*2)(00.-417<A>2332791(//(/*-.(.(4))).22<)((((-(11)***//.)
@M02542:52:000000000-J9N43:1:1101:9773:8738 2:N:0:GTGAAA
GTAGTCCACGCCGTAAACGATGGATACTAGCTGTTCGGGGCAGTCTGAGTGGCTAAGCGAAAGTGATAAGTATCCCACCTGGGGAGTACGCACGCAAGTGTGAAACTCAAAGGAATTGACGGGGGCCCGCACAAGCGGTGGAGCATGTGGTTTAATTCGATGATACGCGAGGAACCTTACCAGGGCTTAAATGTAGATTGACAGGACTGGAAACAGTTTTTTCTTCGGACAATTTACAAGGTGCTGCATGGTTGTCGTCAGCCCGTGCCGTG
+
GGGGGGGGGGGDGGFGGGGGFGGGGGGGGGGGGGGGGGCFGGGFFGGGGGGGGGGGGGGGEGGEGGGGGGGGGGGGFFCFFGGGE@FGGGGGGGGGGEFFGGGGGGGGGGGF@EFGC@EEEEEGGGCEBF:EDFDEGEGD>EDGGGGGFCFGFFGGGFFGFGCGFFGGDFCDFGFFFFFFFFFD37C8C?@?F>FF<AFF=29=F>>+072:FF8;9FGF8.?FA>29:;062B<AFF<F54098>2)).5*-46<0((-,)(,9D)<>@:)
@M02542:52:000000000-J9N43:1:1101:25907:8744 2:N:0:GTGAAA
GTAGTCCACGCCGTAAACGATGTCTACTAGCTGTTCGTGTCCTTGTGATGTGAGTAGCGCAGCTAACGCACTAAGTAGACCGCCTGGGGAGTACGGTCGCAAGATTAAAACTCAAATGAATTGACGGGGGCCCGCACAAGCGGTGGAGCATGTGGTTTAATTCGACGCAACGCGAAGAACCTTACCTACTCTTGACATCTACGGAAGACTGCAGAGATGCGGTTGTTCCTTCGGGAACCGTAAGCACGGTGCTGCATGGCTGGGGTCAGCCTGG
+
GGCGGGGGGGGGGGGEGGGEGGGGGGGGGGGGGGGGGGGGGGGGGGGGGGGGGGGGGGGGGGGGGGGGGEGDFGGGGGGGGGGGGGGGGGGGGGGGGGGGGGGGGGGGFGFCGGGFFFGGGGGGGGGGGGGEEGGGGGGGGGGGGGFGGG6EGGGGFGGGFGF=EGGD>DECEGFFFBFFFFFGGGGFG=@FF7BF2>F2@2(777)84:217+0737C27D)7(,(06)643BB016<37(**))(),,)..),396:??1(()/00)).).)
@M02542:52:000000000-J9N43:1:1101:20562:8747 1:N:0:GTGAAA
GTAGTCCACGCCGTAAACGATGTCTACTAGCTGTTCGTGTCCTTGTGATGTGAGTAGCGCAGCTAACGCACTAAGTAGACCGCCTGGGGAGTACGGTCGCAAGATTAAAACTCAAATGAATTGACGGGGGCCCGCACAAGCGGTGGAGCATGTGGTTTAATTCGACGCAACGCGAAGAACCTTACCTACTCTTGACATCTACGGAAGACTGCAGAGATGCGGTTGTGCCTTCGGGAACCGTAAGACAGGTGCTGCATGGCTGTCGTCAGCTCGT
+
GG9EGGGGGGGGGGGGGGGGGGGGGGGGGGGGGGGGGGGFGGGGGGGGGGGGGGGGG9FGGGGGGGGGGGGGGGGGGGGGGGGGGGGFGGFGGGGGGGGGGGGGGGGGGGGGGGFGGGGGGGGFGGGGEGGGGGEGGGGGGGGGGGGGGGGGGGGGGGGGGGGGGGGGGGGDGGGGGDFGGGGGGGGGGGGGGDGGGGGGGFGGGGEGFFGGGFGGGGGGDGGGGGGGGGFFGGGFFGGGFFDFF?FFFCC?F<F>B<FFGGGFGFF?FFAFF)
@M02542:52:000000000-J9N43:1:1101:15215:8752 1:N:0:GTGAAA
TAGTCCATGCCGTAAACGATTAGTGTTCGCCCTTGGTCTACGCGGATCAGGGGCCCAGCTAACGCGTGAAACACTCCGCCTGGGGAGTACGGTCGCAAGACCGAAACTCAAAGGAATTGACGGGGGCCCGCACAAGCGGTGGAGCATGTGGTTTAATTCGACGCAACGCGAAGAACCTTACCTACTCTTGACATCTACAGAAGACTGCAGAGATGCGGTTGTGCCTTCGGGAACTGTAAGACAGGTGCTGCATGGCTGTCGTCAGCTCGTGTTG
+
FFGGFGGDFGGGGE,<FGGGGGGGAFGGGGGGGGGGGGGGGGGGGD@EGGGGGGGGGGGGGGGGGGEGGGGGDGG<FGGCFGGGGCFEEGGGGGGGGGGGGGGGDC:DFGGFFGFFGGFFGGGGGGEF7FGEEGGGGGGGGGFFGGGGCFFGGFGDFGFGGGEEEEGDECEDG>CE;E@CF+<FG?FDFGFGGGGGGGGGGFGGGGGFFF?FGEFGEGGGGGEFGFDGFC>BDF:FFF>F=@C<37EF?7*5?>F:BFFFGGG><04:<4?>>>
@M02542:52:000000000-J9N43:1:1101:27635:8765 2:N:0:GTGAAA
GTAGTCCACGCCGTAAACGATGTCTACTAGCTGTTCGTGTCCTTGTGATGTGAGTAGCGCAGCTAACGCACTAAGTAGACCGCCTGGGGAGTACGGTCGCAAGATTAAAACTCAAATGAATTGACGGGGGCCCGCACAAGCGGTGGAGCATGTGGTTTAATTCGACGCAACGCGAAGAACCTTACCTACTCTTGACATCTACGGAAGACTGCAGAGATGCGGTTGTGCCTTCGGGCACCGTAAGACAGGAGCTGCATGGCTTGCGTCTGCCCGG
+
GGGGGGGGGGGGGGGGGGGGGGGFGGGGGGGGGGGGGGGGGGGGGGGGGGGGGGGGGGGGGGGGGGGDGGGGGGGGG9FGGGGGGGGFGGGGGGGGGGGGGGGGGGGGGGGGGGGGGGGGG99;?EGEGGGGGDGGGGGGGGGGGG8FGCEFFCGFGGCGFF==FDD8>>GGED>A5>?FF:FGGG?FC?FFF<*))6?A8)(*0<>DFG02EGC><:D>>EB@061CA<236:>338159:CC9?:?((0704??<B?F(((-)/)).*17))
@M02542:52:000000000-J9N43:1:1101:18966:8786 2:N:0:GTGAAA
GTAGCCCACGCCGTAAACGATGTCTACTAGCTGTTCGTGGTCTTGTACTGTGAGTAGCGCAGCTAACGCACTAAGTAGACCGCCTGGGGAGTACGGTCGCAAGATTAAAACTCAAATGAATTGACGGGGGCCCGCACAAGCGGTGGAGCATGTGGTTTAATTCGACGCAACGCGAAGAACCTTACCTACTCTTGACATCTAGCGAAGACTGCAGAGATGCGGTTGTGCCTTCGGGAACGCTAAGACAGGTGCTGCATGGCTGTCGTCGGCCCGG
+
GGGGGGGFGGGGGG:@FFGGGFGGGGGGGGGGGGGGGGGGGGGGGGGGGGGGGGGGGGGGGGGGGEFFGGGGGGFGGGGGGGGGGGFEEGGGGGGGGEGGGGGDGGGGGGGGGGFGGGGGFGGFGGGGG>EGGGGGGGGGGGGGGGEGGGGGCFGGGGGGFCFGGGGGFFGGFGFFB>?F4:F*7CFFG46FF2FFFFF4@6A<>@DGFGFFF+97:CDFF@FFBB:GFFFFFFFF>:0<7<37)8?F2<4925<(.67(.((,/*.)0)))))
@M02542:52:000000000-J9N43:1:1101:7137:8788 2:N:0:GTGAAA
GTAGTCCACGCCGTAAACGATGTCGACTAGCCGTTGGGATCCTTGAGATCTTAGTGGCGCAGCTAACGCATTAAGTCGACCGCCTGGGGAGTACGGCCGCAAGGTTAAAACTCAAATGAATTGACGGGGGCCCGCACAAGCGGTGGAGCATGTGGTTTAATTCGAAGCAACGCGAAGAACCTTACCAGGCCTTGACATACAGAGAACTTTCCAGAGATGGAATGGTGCCTTCGGGAACTCTGACACGGGTGCTGCATGGCTGTAGTCAGCTCGG
+
GGGFGCFGGGGGECFBGGGGGFFGGDGEGG<FGGGGFEGFFGGGDFGGGGGGGGGGGGGGDFFGGDF7FCCGGGFGGGGGGGGGGGGGCEGEGGGGGEGG7FGFGGGGFFFGG9FGGGFCGG?CDEGGECEEDGGCEGGECGGGCCBFFG?FF:EGGGCEFGFFGGGD46:)<G9D):4>41=FG<+)5)7)<BFFFFFBF4-77)/39C9>FGGF:>C33*940:473<<2-<>63647*6>F24()3-)))65246??((.)*2**//*45)
@M02542:52:000000000-J9N43:1:1101:4680:8818 2:N:0:GTGAAA
GTAGTCCACGCCGTAAACGATGTCTACTAGCTGTTCGTGTCCTTGTGATGTGAGTAGCGCAGCTAACGCACTAAGTAGACCGCCTGGGGAGTACGGTCGCAAGATTAAAACTCAAATGAATTGACGGGGGCCCGCACAAGCGGTGGAGCATGTGGTTTAATTCGACGCAACGCGAAGAACCTTACCTACTCTTGCCATCTACGGAAGACTGCAGAGTTGCGGTTGTGCCTTCGGGAACCGTAAGTCCGGTGCTGCATGGCTGTCGTCAGCCCCG
+
GGDECFAFFGGFGGGGGGGGGCFFEG9FGFFFFC@ECCFFGFFGGGGGEDGGGGFGGG:FCEDGGAFGGC7FFC8FFFGFC@CBFGGGG7F=F9F@BEGGFE:FFF<B@=BDFG8,?CDADD9>@E6EGEEE*:EGD@FDGG5:*8*=FGFC9@EBFGF?ACEFCD5CD3=95:9.<565>BF=06<=CFF482*99>FA=A(<B:5@4*5,+3<7)0*.(0)5730F244235100:4CD:CC.)))((0522):2),((((.79))0))7))
@M02542:52:000000000-J9N43:1:1101:21995:8827 1:N:0:GTGAAA
TAGTCCACGCCGTAAACGATGTCTACTAGCTGTTCGTGTCCTTGTGATGTGAGTAGCGCAGCTAACGCACTAAGTAGACCGCCTGGGGAGTACGGTCGCAAGATTAAAACTCAAATGAATTGACGGGGGCCCGCACAAGCGGTGGAGCATGTGGTTTAATTCGACGCAACGCGAAGAACCTTACCTACTCTTGACATCTACGGAAGACTGCAGAGATGCGGTTGTGCCTTCGGGAACCGTAAGACAGGTGTTGCATGGCTGTCGTCAGCTCGTG
+
GGGGGGGGGGGGGGGCCBFGGGGGGGGGGGGGGGGGGGGGGGGGGGGGGGGGGGGGGGGGGGGGGGGGGGGGGGGGGGGGGGGGGGGGGGGGGGGGGGGGGGGGGGGGGGGGGGGGGGGGGGGGGGGGGGGGGGGGGGGGGGGGGDGGGGGGGGGGGGGGGGGGGGGGGGGGGGGGGGGGGGGGGGGGGGGGGGGGGGGGGFGGGGGGGGGGGFGGFFGGGGGGGGGGGGFFGCGFFGGGFEGFFFGGFCF?FFFFFFFFDGGFG<16?>BB>:
@M02542:52:000000000-J9N43:1:1101:9628:8835 2:N:0:GTGAAA
GTAGTCCACGCCGTAAACGATGTCAACTAGCCGTTGGGTTCCTTGAGAACTTAGTGGCGCAGCTAACGCATTAAGTTGACCGCCTGGGGAGTACGGCCGCAAGGTTAAAACTCAAATGAATTGACGGGGGCCCGCACAAGCGGTGGAGCATGTGGTTTAATTCGAAGCAACGCGAAGAACCTTACCTGGCCTTGACATGCTGAGAACTTTCCAGAGATGGATTGGTGCCTTCGGGAACTCAGACACAGGTGCTGCATGGCTTTCGGCCGCCCGG
+
GGGGGGGGGGGGGGFGGGGGFGGGFGGGGGGGGGGGGGGDFGGGCFFGGGGGGGGGGGGGGGGGGGGGGGGGGGGGGGGGGGGEEFGGGGGEEGGGGGGGDGGDFGGGGGGCGFFGGGGGGGGGGGGGGEGEGGC5CGGGFGE*:C5:FGFGGGGFGFFGFGGGGGEC6;CDD<9EFFFFF?FGFFGFGFF=FDF?949?FBFGF??C@:AFGGGFBGG?0*94:A0C12:?:B>60357:)*24?7F:A)/.42044:?3(.6*))).)))5)
@M02542:52:000000000-J9N43:1:1101:22852:8855 2:N:0:GTGAAA
GTAGTCCACGCCGTAAACGATGTCTACTAGCTGTTCGTGTCCTTGTGATGTGAGTAGCGCAGCTAACGCACTAAGTAGACCGCCTGGGGAGTACGGTCGCAAGATTAAAACTCAAATGAATTGACGGGGGCCCGCACAAGCGGTGGAGCATGTGGTTTAATTCGACGCAACGCGAAGAACCTTACCTACTCTTGACATCTACGGAAGACTGCAGAGATGCGGTTGTGCCTTCGGGAACCGTAAGACAGGTACTGCATTGCTGTCGTCAGCCCGG
+
GGGGGGGGGGGGGGFEFGGGGGGGGGGGGGGGGGGGGGGGGGGGGGCEGGGGGGGGGG7CGGGGGGGGGEFGFGGGGGGGGGGGEGGGGGGGGGGGGGGGGGGGFFGGGGGGGGGFCGGGDFGFFGGGGGGGGGGGGGGGGGGEEDGFGGGG7CFFFGGGFGGGFDEDFFGGDG9BF@FFFBFGGGGFGFFFFFFFFAF:B<:C)<56?>:3<@<77:*)4)7593:DDF>2(@9;>F<CD13*)),71-**)64))).5).6.7*0)))).))
@M02542:52:000000000-J9N43:1:1101:18102:8898 1:N:0:GTGAAA
GTAGTCCACGCCGTAAACGATGAGCACTAGTTATTGGGGGTATTGACTCCCTCAGTGACGCAGCTAACGCATTAAGTTCTCCGCCTGGGGAGTACGGCCGCAAGGCTAAAACTCAAAACAATTGACGGGGGCCCGCACAAGCGGTGGATTATGTGGTTTAATTCGAAGCAACGCGCAGAACCTTACCTAGGCTTGAACTCCTCAGAATTCGACGTAATGGTTGAAGTGCCCGCAAGGGAATTGAGTGAGAGGTGCTGCATGGCTGTCGTCAGCC
+
GG9FGGGGGGGGGG,CFGGGGGGG,EFGGGGGGGGGGGGGGGGGGGGGGGGGGGGGGGGGGGGGGGGGGGGGGGGGGGGGGGGGGGGGGG7FGGGGGGGGGGGGGGGGG<EGGGGGGGGGGGGGGGGGGGGGGGGGGGGGGGGGGGGGGGGGGGGGGGGGGGGGGGGGGGGGGGGGGGGGGGGGGGGGGGGGGGGGGGGGGFGGGGGGGGGGGGGGGGGGGGGGFGGGGGFFGGGFFGCGFFFFFFGGFGGFFFFFFFFFGGGFGFFFB?2DF)
@M02542:52:000000000-J9N43:1:1101:14535:8905 2:N:0:GTGAAA
GTAGTCCACGCCGTAAACGATGTCTACTAGCTGTTCGTGTCCTTGTGATGCGAGCAGCGCAGCCAACGCACTAAGTAGACCGCCCGGGGAGTACGGTCGCAAGATTCAAACTCAAATGAATTGACGGGGGCCCGGCCAAGCGGTGGAGCATGTGGTTTAATTCGACGCAACGCGAAGAACCTTACCTACGCTTGACATCTACGGAAGACTGCAGAGATGCGGTAGTGCCCACGGGAACCGTAAGACAGGTGCTGCATGGCTGTCTTC
+
DD96E,;,,;F<F@C:,;:@A:CFG<CCF9FF<FDG:@7F@EEGCC6@E,,6,@++,:+@CF=,BE,=7+4FF,E@,5,<B7C+++87+@F?87B+AB>BF>>FEA,,:,C9893499E,,,@C?8++@:E*::**44:,=B:8*)32<:+<CCE<=ECCA99C79E7B:*5<D9)0867),=>CFGFF5)0<0>4529:F>?D3>3C:C00A8C@0C7493@),5:C),)4370:6:,)72*72<??149)8)).6<((,1(4220
@M02542:52:000000000-J9N43:1:1101:15842:8914 2:N:0:GTGAAA
GTAGTCCATGCCGTAAACGATGAGTGTTCGCCCTTGGTCTACGCGGATCAGGGGCCCAGCTAACGCGTGAAACACTCCGCCTGGGGAGTACGGTCGCAAGACCGAAACTCAAAGGAATTGACGGGGGCCTGCACAAGCGGTGGAGCATGTGGTTTAATTCGATACAACGCGCAAAACCTTACCAGCCCTTGACATATGAACAAGAAAACCTGTCCTTAACGGGATGGTACTTACTTTCATACAGGTGCTGCATGGCGGTCGTCAGCTCGGGTCG
+
GGG7FGGGGGGGGGEGFGE:FFGGFGGGDFEEGGCEGFGDFFDEGECFGGGFDEGG7,AEEFGGGGCFCFGGGFGGGGGGE@C=DGBFCEFEGEF=FGGGGGGGCB@F9>FGFAF77DCCG,@7D5EEG**:6,6=:<5?CECGFC>6EG?9:=CC9FG95CFCE7?9DFCC5<>:>>?FB:6CDGGEG:?7?<F6))9:=)494?4FFD03AGCF27D48>>5((-26:<AFFB<9AACC)97(.3652?)6<00((,-39615>76)))0.>
@M02542:52:000000000-J9N43:1:1101:22704:8929 1:N:0:GTGAAA
GTAGTCCACGCCGTAAACGATGTCTACTAGCTGTTCGTGTCCTTGTGATGTGAGTAGCGCAGCTAACGCACTAAGTAGACCGCCTGGGGAGTACGGTCGCAAGATTAAAACTCAAATGAATTGACGGGGGCCCGCACAAGCGGTGGAGCATGTGGTTTAATTCGACGCAACGCGAAGAACCTTACCTACTCTTGACATCTACGGAAGACTGCAGAGATGCGGTTGTGCCTTCGGGAACCGTAAGACAGGTGCTGCATGGCTGTCGTCAGCTCGT
+
GF:@EFEFEF7FGFG@C@BFEGGFEGFGGGCGGFGFGGG@EEGFGFGGGGGGGGEGDGGGGGGGGGGGECGCGFFFGFGFEEGEGGGGG>CFGECGGCGGGGG8=FGGFFGGGGGGGGFGGGGFGGDCGGGCFFFEFGCDGGGEGE:FDGGGGGGGGGGFGGDG:CGGGGGGGEGGCEGFFE<CGGGGF?8E:9CEGGGGGFFG=CEFFEGGGFFGGF+<CGGG=EGGGC<?C=37BGGGFFDBF?7D>CG?FB<?9411FC0658(31).95.
@M02542:52:000000000-J9N43:1:1101:22912:8942 2:N:0:GTGAAA
GTAGTCCACGCTGTAAACGGTGGGTACTAGGTGTGGGGTCCATTCCACGGGTTCCGTGCCGTAGCTAACGCTTTAAGTACCCCGCCTGGGGAGTACGGCCGCAAGGCTAAAACTCAAAGGAATTGACGGGGCCCCGCACAAGCGGCGGAGCATGCGGATTAATTCGATTCAACGCGTAGAACCTTACCTGGGTTTGACATGGATCGGGAGTGCCCAGGGATGGGTTGTCCTCTTTTGGGGGCGGTTCACAGGTGGTGACTGGCTGGGGGTAG
+
GGGGGGGGGDGGGGGCCFFCFGGGGGGGGGGGGGGGGGGGGGGGGGFGGGGGGGG>FFGGGGGGGFGGGGGGGGGGFGGGGGGGGGGGGFFFGG8EDEGGGGGGDGGFGGGFGGGGFCCGGGGGGAFFGEGDGGGGG*CEF2DBED8=E5EGGCCGGC)/*<CFGGD7*00>FDFFFF>.@AFG7*3?:FFF@4@E<<4A*82*6<:5))-79+2),**(4)8::2(1.6.5)*-6)13))-)9,4:*6)/)801?0)).)3((**))..)0
@M02542:52:000000000-J9N43:1:1101:21590:8944 2:N:0:GTGAAA
GTAGTCCACGCCGTAAACGATGCACACTGAGCGCCGGAATCTCTGACGATGTCGGCGCTGGAGTAAAAACGTTAAGTGTGCCGCCTGGGGAGTACGGCCGCAAGGCTAAAACTCAAAGGAATTGACGGGGGCTCACACAAGCGGTGGAGCATGTGGCTTAATTCGAAGCAACGCGAAGAACCTTACCCGGGTTTGACATGCTTGGATGCGCTTTGGGGATAAATCGAGGTCGCCGCCCGCAAGGGTGAAACGAGCACAGGTGTTGCATGGCTGG
+
GGGGGGGGGGGGGGFCCF@FFFGGGGGGGGGGGGGGGGG?FFFGGG9FGGGGGGGGGGGGGGGGGGGFFGGGGGGGGGGGGGGGGGGGGE@FGGGGGDGGGEFCFGEFGGGGGGGEFGGFDFFGGGGGGGGGGGGGGG>;=;EEEDC5CFFGGF9CEFFFFGGFFGGGFFGG>D6>5BFFFFFFFGGFGD;>;(09:>FF?4<D@?*+<<:95C?66<58:6*0-1(59?7(()(-(431)27DB:0)).9)((-,(((,523(129=?5).<)
@M02542:52:000000000-J9N43:1:1101:24908:8962 2:N:0:GTGAAA
GTAGTCCACGCCCTAAACGATGTCAACTGGTTGTTGGGTCTCTTCTGACTCAGTAACGAAGCTAACGCGTGAAGTTGACCGCCTGGGGAGTACGGCCGCAAGGTTGAAACTCAAAGGAATTGACGGGGACCCGCACAAGCGGTGGATGATGTGGTTTAATTCGATGCAACGCGAAAAACCTTACCCACCTTTGACATGTACGGAAGTTGCCAGAGACGGCTTCGTGCTCGAAAGAGAGCCGTAACACAGGTGCTGCATGGCTGTCTGCAGCCCG
+
FGGGGGGGGGGFGGGGGGGGGFGGGGGGGGGGGGGGG>@FGGGFGFGGGGFGGGGGGEBCCFFFFGGGGGGGGGGGGGGGGGGGF7FGGGGGEE7>FGGGGGGGGGGGGGGGAFFCGGFGEDCED>EGGGGGGGDGDGFFEG*BCDFGCGGGFGEGF8DGFDCGFGECAFEGFD;BFABEFEFGGGGFGFFFFF?B22B4@:>D>BFG474<8;/7(1C0(8F7:(4*::>:?B0118(252>D06:>(29482A<(6523(447****/0)0)
@M02542:52:000000000-J9N43:1:1101:17934:8979 2:N:0:GTGAAA
GTAGTCCATGCCGTCAACGATGAGTGTTCGCCCTTGGTCTACGCGGATCAGGGGCCCAGCTAACGCGTGAAACACCCCGCCTGGGGAGTACGGTCGCAAGACCGAAACTCAAAGGAATTGACGGGGACCCGCACAAGCGGTGGAGCATGTGGTTTAATTCGAAGCAACGCGAAGAACCTTACCAAATCTTGACATCCTCTGACCCCTCTAGAGATAGAGTTTTCCCCTTCGGGGGACAGCGTGACAGGTGGTGCAGGGTTGTCGTCAGCTCGTG
+
GGGFGGGGGGGGGG+FFGGGGGGGFGGGGGGGGGGGGGGGGGGGGGGDGGGGGGGGGGCFGGGGGGGGGGGGGGGFGGCGGGGGGGEGGGGGGGGGGGGGGGGGGGGGGGGGGGGGGGGGGGGGDGGGGGGGGEEGGGGGEEGGCGG6EGGF7=FFGGGGFGFE5<FFEF59@<<@FF:6@BFG<FFFF=FFFFFF?BFAFFACF@@C):2)@9AB9*:667FF<??GFB:<9B0;;?<*/4*76AF>>:)0(47),2:390641/007*6)07
@M02542:52:000000000-J9N43:1:1101:17228:8987 2:N:0:GTGAAA
GTAGTCCACGCCGTCAACGATGTCTACTAGCTGTTCGTGTCCTTGTGATGTGAGTAGCGCAGCTAACGCACTAAGTAGACCGCCTGGGGAGTACGGTCGCAAGATTAAAACTCAAATGAATTGACGGGGGCCCGCACAAGCGGTGGAGCATGTGGTTTAATTCGACGCAACGCGAAGAACCTTACCTACTCTTGACATCTACGGAAGACTGCAAAGATTCGCTTGTGCCTTCGGGAACCGTAAGACAGGTGCTGCATGGCTGTCGTCAGCCCGG
+
GGGGGGFGGGGGGG:FGGGGGFGGGGGGGGGGGGGGGGGGGGGGGGGGGGGGDEFCGFGGGGGCG<FFGGGGGGGGGGAGGGGGGGGGGGGGGGGGGGGGGGGGGGGGGGGGGFGGCFGGGGGGFGGGEFGEEGGGGEGGGGGGDD8EGGGGGFGGGGGGFGGGGGECDBGGFGFEFFFFFBF*>FGB<6?=F2*9:>F4FAFD3>:F?>:BFGG:7**.())0,48GAA9?6>03;:4<7159)34F0)/0)-8?BBBFFFFFF<;))0))))
@M02542:52:000000000-J9N43:1:1101:15456:8992 2:N:0:GTGAAA
GGTAGTCCATGCCGTAAACGATGAGTGTTCGCCCTTGGTCTACGCGGATCAGGGGCCCAGCTAACGCGTGAAACACTCCGCCTGGGGAGTACGGTCGCAAGACCGAAACTCAAAGGAATTGACGGGGGCCTGCACAAGCGGTGGAGCATGTGGTTTAATTCGATACAACGCGAAGAACCTTACCTGGCCTTGACATGCTGAGAACTTTCCAGAGATGGATTGGTGCCTTCGGGAACTCAGACACAGGTTCTGCATGGCTGTCGTCAGCCCGTTG
+
GGGFGGGGGGGGGGGGG,EBCGGGGGGGGGGGGGGGGGGGGGGGGGGG@FGGGGGGGGGGGGGGGGGGGGGGGGGGGGGGGGGGGGGGGGGGGGGGGGGGGGGGGGEGGGDEGGGGGGGGGDGGGGGGGGDGGGGGGCGGECGGFGDGGGF?FGGGGGGGFGG9C57DFBGGFGFD@FFFFFFCD>FFGFFFF:==)4/.9:AF@@FGFGF<+/8BAG7<3)8@?<?FA<::>:>?>BFF774<:1:4).9*)).)3::?0,1,99:;5)7)))
@M02542:52:000000000-J9N43:1:1101:20781:9006 2:N:0:GTGAAA
GTAGTCCATGCCGTAAACGATGAGTGTTCGCCCTTGGTCTACGCGGATCAGGGGCCCAGCTAACGCGTGAAACACTCCGCCTGGGGAGTACGGTCGCAAGACCGAAACTCAAAGGAATTGACGGGGGCCTGCACAAGCGGTGGAGCATGTGGTTTAATTCGATACAACGCGCAAAACCTTACCAGCCCTTGACATATGAACAAGAAAACCTGTCCTTAACGGGATGGTACTTACTTTCAAACAGGTTCTGCATGGCTGTCGTCAGCTCGGTTCG
+
GGFGGGGGGGGGGG>FGGEGGGGGGGGGGGGCEGGGGGGGGGGGGGGGGGGGGGGGGGGGGGGDEGGGGC@FGFGGGGGGGGGGGGCEGGGGGGCGGGGGGGGGCDGGFGGGFGGFGGFFCEEGGGGGGGGGGGGGGGGEC5CGGGGGG<CFFG>FGGGGFECFGGFFA:EGF:>FFFFFF0FFC4C>CFFB)6@FFA8<4<?*>@FGFG20E8E=:>D<?FF@118C<>A<4066:9A*04/*4)59))11<<BF((4<,8<:37*9>)).0.
@M02542:52:000000000-J9N43:1:1101:14020:9016 1:N:0:GTGAAA
GTAGTCCACGCCGTAAACGATGTCTACTAGCTGTTCGTGTCCTTGTGATGTGAGTAGCGCAGCTAACGCACTAAGTAGACCGCCTGGGGAGTACGGTCGCAATATTAAAACTCAAATGAATTGACGGGGGCCCGCACAAGCGGTGGAGCATGTGGTTTAATTCGACGCAACGCGAAGAACCTTACCTACTCTTGACATCTACGGAAGACTGCAGAGATGCGGTTGTGCCTTCGGGAACCGTAAGACAGGTGCTGCATGGCTGTCGTCAGCTCGG
+
FFFEEFGGGGGGGGCGGFEEGFFEFFGFGGGGGEFFGGFFFGGGGGGGGFGGFGFFGGGGEFFGFFGDGGFGGEDEFGGGFFGGGFDFFDGEFGGG<CEGGGGGGGGGEEFFGGFEGGCFGGGFGGGGGGGGGGGGGGGFGGGGGGFFF@FFFGGGGGGGFGGFGGGGGGGGGDG7?ECCFGFGGGGGGGGGGGGGGGGGDFEG*9::CEFGEDGGF99FEECEGE5?774FGDG@FGFCDFDFF87CF7>77A?(6<18FD46/--3?))05)
@M02542:52:000000000-J9N43:1:1101:8189:9024 2:N:0:GTGAAA
GTAGTCCACGCCGTAAACGATGTCTACTAGCTGTTCGTGTCCTTGTGATGTGAGTAGCGCAGCTAACGCACTAAGTAGACCGCCTGGGGAGTACGGTCGCAAGATTAAAACTCAAATGAATTGACGGGGGCCCGCACAAGCGGTGGAGCATGTGGTTTAATTCGACGCAACGCGAAGAACCTTACCTACTCTTGACATCTACGGAAGACTGCAGAGATGCGGTTGTGCCTTCGGGAACCGTAAGACAGGTTCTGCATGGCTGTCGTCCGCTCGG
+
GGGFGGGGGGGGGGGGEGGGGGGGGGGGGGGGGGGGGGGGGGGGGGGGGGGGGGGGGGGGDEGGFGGGDCGGGGFFGFGGGGGGGGGGGGGEGGGGGGGGGGGGGGGGGGGGGGGGGGGGGGGGGGGGGGGGGGGGGGGDFGGGG:FGGGGGGGGGGGGGFFGCCDEC:AGGFGFFFDFFF?FGFGGFGFF?F)4?BFFAFA<D>BDFFG::CFGFFC796:551:6DFFF>::9>9??<<:G74>>@0<*144<))-8<<?:<*/7)53)0<)
@M02542:52:000000000-J9N43:1:1101:10377:9044 2:N:0:GTGAAA
GTAGTCCACGCCGTAAACGATGTCTACTGGCTGTTCGTGTCCTTGTGATGTGAGTAGCGCAGCTAACGCACTAAGTAGACCGCCTGGGGAGTACGGTCGCAAGATTAAAACTCAAATGAATTGACGGGGGCCCGCACAAGCGGTGGAGCATGTGGTTTAATTCGACGCAACGCGAAGAACCTTACCTACTCTTGACATCTACGGAAGACTGCAGAGATGCGGTTGTGCCTTCGGGAACCGTAAGACAGGTTCTTGATGGCTGTCGTCTGCTCGG
+
GGGEGGGGGGGGGGF@FGEGGGGGGGGGGGGGGGGGGGFFGGGGGGGGGGGGGGGGGGGGGGDGGGGGGGGGGGGGGGGGGGGCGGGFGGGGGGGGGGGGCGGGGGGGGGGFGGGFFGGGGGGGFGGGGEGGGGGGGGFFGEDCEGFC=CCG97CCEFGGFFGGFGDDBBG3><6@@3?F5<FGGC?FGFFFFF?FFFF<4<:3755A5C?7+32<40*),:)<2((:>>>B:;1-914/915967?4(.0*4))).4)(,2(.1*0))*105)
@M02542:52:000000000-J9N43:1:1101:5796:9056 2:N:0:GTGAAA
GTAGTCCACGCCGTAAACGATGTCTACTAGCTGTTCGTGTCCTTGTGATGTGAGTAGCGCAGCTAACGCACTAAGTAGACCGCCTGGGGAGTACGGTCGCAAGATTAAAACTCAAATGAATTGACGGGGGCCCGCACAAGCGGTGGAGCATGTGGTTTAATTCGACGCAACGCGACGAACCTTACCTACTCTTGACATCTACGTAAGACTGCAGAGATTCGGTTGTGCCTTCGGGAACCGTAAGACAGGTGCTGCTTGGCTGTCGTCCGCTCGT
+
GFGFGGGGGGGGGGGDGGGGFCFGGGGGGGGGGFGGDGGGCDGGGGGFGA,@FGGFGGEEGDG@FEEDGF7F8FCFGFFGDFGG7DGCGEGFEGGCFEED7FFGFGGGGGGGGGFGGGG9=AEDGDE77>CCEE>CCE8DFC5EEDDCEFFEFF,=EFGFFFE=FGC)8A=C>8>)).8BEFF:*9CFG@69F<B66)99F<<**85CFG)2C6<).**.27>E9??GFB231B>9(-3C93C<27:)4<))).))-)-42(,.*77)8>::5)
@M02542:52:000000000-J9N43:1:1101:22622:9078 2:N:0:GTGAAA
GTAGTCCACGCCGTAAACGATGTCTACTAGCTGTTCGTGGTCTTGTACTGTGAGTAGCGCAGCTAACGCACTAAGTAGACCGCCTGGGGAGTACGGTCGCAAGATTAAAACTCAAATGAATTGACGGGGGCCCGCACAAGCGGTGGAGCATGTGGTTTAATTCGACGCAACGCGAAGAACCTTACCTACTCTTGACATCTACAGAAGACTGCAGAGATGCGGTTGTGCCTTCGGGAACTGTAAGACAGGTGCTGCATGGCTGTCGTCCGCTCGG
+
GGGGGGGGGGGGGEF@CCCFGGGGGGGGGGGGGGGCGGGGGGGGGGCCFEEGFGFGGGGGGGGGGGGGGGGGGGGDFGGGGGGDFGGGECEGGGGGGGGGGGGFCDCEGGFEFGGCFGCFGCFGGGDGEGGGGGEBEGGFGGCEGGGGGGGF=,B=CFGGFCFGGGGGFFGGFGFFFEFFFFFGGFFFGFFFF)*/4<74F<AF4468?G??G?<7377<3))014(2644<?F(2(()*:2CFA247:D49<>2(6<B:0(,,*9)))0.7:3
@M02542:52:000000000-J9N43:1:1101:15175:9118 2:N:0:GTGAAA
GTAGTCCACGCCGTAAACGATGATAACTAGCTGCCGGGGCACATGGTGTTTCGGTGGCGCAGCTAACGCATTAAGTTATCCGCCTGGGGAGTACGGTCGCAAGACTAAAACTCAAAGGAATTGACGGGGGCCTGCACAAGCGGTGGAGCATGTGGTTTAATTCGAAGCAACGCGCAGAACCTTACCAGCGTTTGACATCCTCATCGCGGATTTCAGAGATGATTTCCTTCATTTCGGCTGGCTGAGGGACGGGTGATGAATGGGGGTCGTCAGG
+
GGFGGGGGGGGGGGGGGGGGGGGGGGGGGGGGGGGGGGGGDGGGGGGGGGGGGGGCEGEG7CFFFGGGG@BFFGGGGGGDGEGG@FGGGBFFFGEEGGGGDGGDFCFFDAGGGDGFGGGGGDFFGG6CGDCEGGGDFFCCEEDEGD*=8E6<1<CFG3918C@:CGGGFAECBD>@>E?F5?F>D<??CD>D30=?-)04*4<7@F>5BD9BEC+0)*9)4*9@F44>><<).8)312(1*,9D6((.,(05(-(,.)))))((*)))0<57:)
@M02542:52:000000000-J9N43:1:1101:25027:9151 1:N:0:GTGAAA
GTAGTCCACGCCGTAAACGATGTCTACTAGCTGTTCGTGTCCTTGTGATGTGAGTAGCGCAGCTAACGCACTAAGTAGACCGCCTGGGGAGTACGGTCGCAAGATTAAAACTCAAATGAATTGACGGGGGCCCGCACAAGCGGTGGAGCATGTGGTTTAATTCGACGCAACGCGAAGAACCTTACCTACTCTTGACATCTACGGAAGACTGCAGAGATGCGGTTGTGCCTTCGGGAACCGTAAGACAGGTGCTGCATGGCTGTCGTCAGCTCGT
+
GGGGGGGGGGGGGGGGGGGGGGGGGGGGFFGGGFGFGGGDGGGGGGGGGGGGGGGGGGGGGGGGGGGGGGGGGGGGGGGGGGGGGGGGGGECFFGGEFGGGGGGGGGGGGGCGGGGGGGGGGGGGEGGGGGGGGGGGGGGGGGGGG7AFFGGGFGGGGGGFGGGGGGGEGEEGECEGGCFGGGGGGGGGGGGGGGGGGGGGFGGGGGDGGGGGGGGGFGFGG=EGGGCDFF@GGGFFGGGFFDBFFGFFGC?FDFFFA?FGGGFFF::B?9?B0
@M02542:52:000000000-J9N43:1:1101:18619:9159 2:N:0:GTGAAA
GTAGTCCACGCCCTAAACGATGTCAACTGGTTGTTGGGTCTTCACTGACTCAGTAACGAAGCTAACGCGTGAAGTTGACCGCCTGGGGAGTACGGCCGCAAGGTTGAAACTCAAAGGAATTGACGGGGACCCGCACAAGCGGTGGATGATGTGGTTTAATTCGATGCAACGCGAAAAACCTTACCCACCTTTGACATTTACGGAATCCTTTAGAGATAGAGGAGTGCCCGAAAGAGAGCCGTAACACAGGTGCTGCATGGCTGTCGTCAGCTCG
+
GGGGGGFGGGGGGGFGGGGGGGGGCGGGGGGGGGGGGGGGGGGGGGGGGGGGGGGGGGGGGGGFGGGGGGGGGGGGGGGGGGGGGGGGGGGGGGGGGGGGGGGGGGGGGFFGGGGGGGGGGFGGGGGGGGGGGGGCEGGDEGDGGGGGGGGGGGGGGGGGF@FFF+7CFF:CDGFFFF>BFFACGG9:D>?F797624*696?DB09?*:A<+<@*-0:A<F>)40:*332360,,,42DC2/70),5(29)).)),..:4(((*1007>F47<
@M02542:52:000000000-J9N43:1:1101:10495:9198 1:N:0:GTGAAA
GTAGTCCACGCCGTAAACGATGTCTACTAGCTGTTCGTGTCCTTGTGATGTGAGTAGCGCAGCTAACGCACTAAGTAGACCGCCTGGGGAGTACGGTCGCAAGATTAAAACTCAAATGAATTGACGGGGGCCCGCACAAGCGGTGGAGCATGTGGTTTAATTCGACGCAACGCGAAGAACCTTACCTACTCTTGACATCTACGGAAGACTGCAGAGATGCGGTTGTGCCTTCGGGAACCGCAAGACAGGTGCTGCATGGCTGTCGTCAGCTCGT
+
GGGCGGFGGGGGG+B;FCFDFDEFGGFFFGGGFGGGEEDFFDFFGFE@FAFF<EEDGE:FGCCCEFGGCC:FFAFE<EECFEGGC@FF::>FCFG:BFDDEGGGGGDFFCE=FGCBBFG9FDGGGF:CGDC@*>F<<FFDB:7CF@BFEFGGGGGGCG?CFAFC9:C8>*BCEECFEEFGGGGFE6<CFGGGGDFF?FFEEF5=;C5@FGGGFC<>;C:FECE*?ECGDGFFGGGFEGGG@BD>F<FG>CF?4<28:4,(2709>BB:?FF?5.
@M02542:52:000000000-J9N43:1:1101:28632:9244 2:N:0:GTGAAA
GTAGTCCACGCTGTAAACGATGGGCACTAGGCGTCCGGGGTATTGACCCCCTGGGTGCCGCAGCTAACGCATTAAGTGCCCCGCCTGGGGAGTACGGTCGCAAGATTAAAACTCAAAGGAATTGACGGGGGCCCGCACAAGCGGTGGAGCATGTGGTTCAATTCGACGCAACGCGAAGAACCTTACCTGGGCTAGACAACAGTGGACCGTCCTAGAAATAGGATTTTCCCTTCGGGGACCGCTGGTTCAGGTTCTGCATGGCTGGCGTCAGCTG
+
GGGGGGGGGGGGGGGGGGGGGGGGGGGGGGGGGGGGGGGGGGGGGGGGGGGGGGGGGGGGGGGGGGGGGGGGGFFGGGGGGGGGGGGGGGGGGFFF@DGGGGGGGGGGGGDFGGGGFGGGGGGFFGGEEGGGGDGE=GGGEGGGGGDGGGGGGGGGGGGGFGGGGGGG:DDGFGF)>BD4;?FGGGG?GFFFF:@FAFFBF04:<@FFEG?FEF+0977<<FF=A<<FADF21:?B>>>DD9)9;:>9)6F@)45<A>>AB6?1**5<3.56*)
@M02542:52:000000000-J9N43:1:1101:4317:9245 2:N:0:GTGAAA
GTAGTCCACGCCGTAAACGATGGATACTAGCTGTTCGGAGCAATCTGAGTGGCTAAGCGAAAGTGATAAGTATCCCACCTGGGGAGTACGTTCGCAAGAATGAAACTCAAAGGAATTGACGGGGGCCCGCACAAGCGGTGGAGCATGTGGTTTAATTCGATGATACGCGAGGAACCTTACCAAGGCTTAAATGGGGATTGACCGGGTTGGAAAAAGACCTTTCGCAAGACAATCTTCAAGGTGCTGCATGGTGGTCGTCAGCTCGTGCCGTTGG
+
GGGGGGGGGGGGGGGGGFEGGGGGGGGGGGFGCFGGGEGGFGGGFFG9FGGGGGGGGGGGFGGGGGGGGGFGGGGGGGGGGGGGGGGGGG<FFGGGGDFGGFGGGGGGGGFFCEGGGGGGGG6CGEEFEDGGGG7FGD85C5CFCFGGEGEC6CF9FCGFFGFGGFFC5BGGEGDFFFFFAEAFC8<5<FA=AE)=:B:1?2<D>)7;3DFAC*;)(9734BF:??0C?B048766)4<F6?7C<A<:4<FF)(4<09<?FFB:C7)..7)))7
@M02542:52:000000000-J9N43:1:1101:15785:9261 2:N:0:GTGAAA
GTAGTCCACGCAGTAAACGATGTCTACTAGCTGTTCGTGTCCTTGTGATGTGAGTAGCGCAGCTAACGCACTAAGTAGACCGCCTGGGGAGTACGGTCGCAAGATTAAAACTCGAATGAATTGACGGGGGCCCGCACAAGCGGTGGCGCATGGGGTGTAATTCCACGCAACGCGAAGAACCTTACCTCTTCTTGACATCTACCGAAGACTGCAAAGGAGCGGTTGTGCATTCGGGAACCGTAAGGCAGGTCGCTACTGGCTGGCGTCAGGCTGG
+
GF<@;CFFFEGGGGGGGEFGGFGFFEFCFFGGG<FEFFFEEFFGGF<EFFG<<EGC<FFGECFG,FFGGFF7FB@FG9EFGECEGG77C7FF,<B:FCC:FEGFF9<;F;,4A+3@DGC>3A=,38=FC@@**>@:8<4;,>5*>?25*47CC*;E*:*+1+5+++//)./))2-)8BFFF,**96C649@4*-*))-/)6))1)0)*)*)(++0/(*/-4)0>6,(2))-).)03(-,/1(**)(.738))((((.)4..(((117.5)))08
@M02542:52:000000000-J9N43:1:1101:22085:9297 1:N:0:GTGAAA
GTAGTCCACGCCGTAAACGATGATAACTAGCTGTCCGGGTTCATGGAACTTGGGTGGCGCAGCTAACGCATTAAGTTATCCGCCTGGGGAGTACGGTCGCAAGATTAAAACTCAAAGGAATTGACGGGGGCCTGCACAAGCGGTGGAGCATGTGGTTTAATTCGAAGCAACGCGCAGAACCTTACCAGCCTTTGACATCCTAGGACGACTTCTGGAGACAGATTTCTTCCCTTCGGGGACCTAGTGACAGGTGCTGCATGGCTGTCGTCAGCTC
+
GGGGGGGGGGGGGGD@FFFFGGGGGGGGGGGGGGGGGGGGGGGGGGGGGGGGGGGGGGGGGGGGGGGDGGGGGGGGGGGGGGGGGGGGGGGGGGGGGGGGGGGGGGGGGGGGGGGGGGGGGGGGGGGGGGGGGGGGGGGGGGGGGGGGGGGGGGGGGGGGGGGGGGGGGGGGGGGGGGGGGGGGGGGGGGGGGGGGGGGGGFGGGGGGGGGGGGGGGGGFFFFGGGGGGGFFGGGF>GGDDFGFFFGGFGGDFFBFFFFFGGGFGFFFFFFFF?
@M02542:52:000000000-J9N43:1:1101:9785:9305 2:N:0:GTGAAA
GTAGTCCACGCCCTAAACGATGCGAACTAGGTGTTGGGGAAGGAGACTTCTTTAGTACCGTAGCTAACGCGTGAAGTTCGCCGCCTGGGGAGTACGGTCGCAAGATTAAAACTCAAAGGAATTGACGGGGACCCGCACAAGCGGGGGATGATGTGGATTAATTCGATGCAACGCGAAAAACCTTACCTACCCTTGACATGCCAGGAACTTTCCAGAGATGGAATTGTGCTCGAAAGGGAGCCTGGACAAAGGTGCCTCCTGGCCGTGGTTCGCG
+
GGGGEGGGCFGCFGGCE@FDF@,F,@@FAE?<CC@C@CFGEEGGE8CF9EFFGCFFGFFGGFGFGGE?FGDCGEGGGFGCCFEEFGG=C+4>EGGD:FGGGGCFDGCFFFFGDFFD?DFGGCF9FGGDCC?C7BEE5>BEGGGG*)85;5CF@CGG99C?FF7C5CEGBFGF3)4B@BFFF650:CC67?).*3?FB<7)/2)25>50?F<AEGC=?**).)*1.5<0-)-3(5(-((.15:C<6(,70().4.)())((481()1).7)*8))
@M02542:52:000000000-J9N43:1:1101:28674:9307 2:N:0:GTGAAA
GTAGTCCACGCCGTAAACGATGAGAACTAGTTATTGGGGGTATTGACTCCCTCAGTGACGCAGCTAACGCATTAAGTTCTCCGCCTGGGGAGTACGGCCGCAAGGCTAAAACTCAAAACAATTGACGGGGGCCCGCACAAGCGGTGGATTATGTGGTTTAATTCGAAGCAACGCGCAGAACCTTACCTAGGCTTGAACTCCTCAGAATTCGACGTAATGGTTGAAGTGCCCGCAAGGGAATTGAGTGCAAGGTTCTGCATGGCTGTCGCCAGCG
+
GGFGGFGGGGGGGGGGGGGGGGFGDFGGDGEFGGGGGGGGGGGGCGGGGGGFGGGGGCCFEFGGGGGGGCEEGGE9FGGGGGGGGGGGGG7FEGGGGGGGDEGGGGGGGDAFGGGGGGGGGGGGGGGGGGDGG:EGGGGGGGGGCGG*@CEFECGGGGGGFGGGGGGGFFFGFGFE)7>:F?FCGG?BC@:)0407,46A93(*09FG4C?<5CC325CBBBD?B>-2<):1()(,46:FG36*54)*))183)<><25<<::(72*0).7@::
@M02542:52:000000000-J9N43:1:1101:23305:9314 1:N:0:GTGAAA
GTAGTCCACGCCGTAAACGATGTCTACTAGCTGTTCGTGTCCTTGTGATGTGAGTAGCGCAGCTAACGCACTAAGTAGACCGCCTGGGGAGTACGGTCGCAAGATTAAAACTCAAATGAATTGACGGGGGCCCGCACAAGCGGTGGAGCATGTGGTTTAATTCGACGCAACGCGAAGAACCTTACCTACTCTTGACATCTACGGAAGACTGCAGAGATGCGGTTGTGCCTTCGGGAACCGTAAGACAGGTGCTGCATGGCTGTCGTCAGCTCGG
+
GGGDGGGGFGGGGGGCFFFFGGGGGGGGGGGGGGGGGGGGGGGGGGGGGGGGGGGGGGGGGGGGGGGGGGGGGGGGGGGGGGGGGGGGGGGGGGGGGGGGGGGGGGGGGGDFGGGGGGGGGGGGGGGGGGGGGGGGGGGGGGGGDGFGGGGGGGGGGGGGGGGGGEGGGGGGGGGGGGGGGGGGGGGGGGGGGGGGGGGGGFGGEGGGGGGGGGGGGFGFGGGGGGGGGGFFGGGFEGGGEFDFFFGGFGF?FFFFF2:BGGGFFFFFFF4?3)
@M02542:52:000000000-J9N43:1:1101:2332:9344 2:N:0:GTGACA
GTAGTCCACGCCCTAAACTATGTCAACTGGTTGTCGGGGAAGAAATTCCTTGGTCACGAAGCTAACGCGTGAAGTTGACCGCCTGGGGAGTACGGCCGCAAGGTTAAAACTCAAAGGAATTGACGGGGACCCGCACAAGCGGTGGATTATGTGGATTAATTCGATGCAACGCGAAAAACCTTAACTACCCTTGACATGCTAGGAATTCCGCAGGGATGTTGATGTGCCCGAAAGGAAACTTGGACAAAGGGGCTGCCTGGCTGTCGCAAGGCCG
+
GG<EFGGAFGGCB+CC@FGGFGGGAFFF<EFGECFGDCGCCCGFFGGGF<@FFG,C<FGG7FDCFDECFFG7<F,?FE9EC+C=FGGG+++AFFDEGGGEDCCCAD<=D@FFG@,@D8@>DCFGGGCBCCEE:8EGG:BEECBCGGF,<:@,<=C,9CF,=,/:@F57AFEG5:9AB)):54++2;:;5AF@FAF4>>F4*-367)/3*2,48*2.(9*).*0*.))*,419078((44**.**)),).())-(,(()--1(3.0*).)0).)0
@M02542:52:000000000-J9N43:1:1101:19254:9345 2:N:0:GTGAAA
GTAGTCCACGCCGTAAACGATGTCTACTAGCTGTTCGTGTCCTTGTGATGTGAGTAGCGCAGCTAACGCACTAAGTAGACCGCCTGGGGAGTACGGTCGCAAGATTAAAACTCAAATGAATTGACGGGGGCCCGCACAAGCGGTGGAGCATGTGGTTTAATTCGACGCAACGCGAAGAACCTTACCTACTCTTGACATCTACGGAAGACTGCAGAGATGCGGTTGTGCCTTCGGGAACCGTAAGACAGGTGCTGCATGGCTGTCGTCAGCTCCG
+
GGGGGGGGGGGGGGG:FFGGGGGFGGGGGGGGGGGGGGFFGGGGGGGGGGGGGGGGGGGGGGGGGGGGGEGGGGGGGGGGGGGGGFDGGGGGGGGGGGGGGGGGFGGGGGGGFGGGGGGGGFCFGGGCCDGGDGGGGFGGGGDCCC>EFGGGGGFFGCFGCGFGFDEGFE=CEGF>:)9FF?FGGGGFGFFFF<6F>D=4FB6<7558@GDBFCC5<C*61>7D610:AAA?6DF0;12CDBGG2>0F18?FBF?>2-4<????7D>)8?7))0
@M02542:52:000000000-J9N43:1:1101:22905:9354 2:N:0:GTGAAA
GTAGTCCACGCCGTAAACGATGTCTACTAGCTGTTCGTGTCCTTGTGATGTGAGTAGCGCAGCTAACGCACTAAGTAGACCGCCTGGGGAGTACGGTCGCAAGATTAAAACTCAAATGAATTGACGGGGGCCCGCACAAGCGGTGGAGCATGTGGTTTAATTCGACGCAACGCGAAGAACCTTACCTACTCTTGACATCTACGGAAGACTGCAGAGATGCGGTTGTGCCTTCGGGAACCGTAAGACAGGTGCTGCCTGGCCGCCGTCGGCCCGG
+
GGGGGGGGGGGGGGFEFFGGGGGGGGGGGGGGGGGGGGGGGGGGGGGGGGGGGGGGGGGGGGGGGGGGGFGGGFGGGGGGGGGGGGGGGGGGGGGDGGGGGGGGGGGGGGGDFGGGGGGGGGGGGGGGGGGGGGGEDFF>FGGGGGFGGGGGFGGGGGGGFFCEGGGGBBEDBD;@EDFFFFFGGGGB<=?FFFFFFFFAFA?<5B>FFGB0980>:>:)-:.<9?0::<<B?E>>480770C*),4)(.)/4))(,4,(((((/90)))))05
@M02542:52:000000000-J9N43:1:1101:22367:9424 2:N:0:GTGAAA
GTAGTCCACGCCCTAAACGATGTCAACTAGTTGTTGGGGGTTTACTTCCTTGGTAACGTAGCTAACGCGTGAAGTTGACCGCCTGGGGAGTACGGCCGCAAGGTTAAAACTCAAAGGAATTGACGGGGACCCGCACAAGCGGTGGATGATGTGGATTAATTCGATGCAACGCGAAAAACCTTACCTACCCTTGACATGGCAGGAACTTTCCAAAGATGGCTTTGTTCTCGAACGAGAACCTGCACACCGGTGATTCATGGCTGTCTTCAACTCG
+
<@FFCE6CEECFFEEFGGGFFFFEFGGAFEF,CCFE8+8@+@CFGG9FADGD9FFFFGFGE7FG,,?:C4>@FGG?F9,C7@:FGG@CFC?9;C:F+=:C:FD<:99EFFFEEF9EG8=AF9A;+B8CC7@BEEGCE,>5:**>:*?<,<<CFGGC9F8,=GG7CDCG+6*:))6:3)).=<4<6D7<95?@:4F4<556F(2*58FG?*.6+0*))*0.())/4()*-(.3()46(4)/2,9*(607905)()))))).((-,9*19**/*17
@M02542:52:000000000-J9N43:1:1101:7482:9424 2:N:0:GTGAAA
GTAGTCCACGCCGTAAACGATGTCTACTAGCTGTTCGTGTCCTTGTGATGTGAGTAGCGCAGCTAACGCACTAAGTAGACCGCCTGGGGAGTACGGTCGCAAGATTAAAACTCAAATGAATTGACGGGGGCCCGCACAAGCGGTGGAGCATGTGGTTTAATTCGACGCAACGCGAAGAACCTTACCTACTCTTGACATCTACGGAAGACTGCAGAGATGCGGTTGTGCCTTCGGGAACCGTAAGACAGGTGCTGCATGGCTGTCGTCAGCTCGG
+
GGGGGGGGGGGGGGGGGGGGGGGGGGGGFFGGGGGGGGGGGGGGGGGGEGGDGGGGGGGGGGGGGGGGDFGGGGFGGFGGGGGGGGGGGGDGGGGGGGDGGGGGGFFFGFGGGGGFGGFGGGGGGGDGCDDGCEGGGGGGGGE>EDGGGGGGGGGGGGGGFFFFGGGG3>EGFD1ABFFFFFFGFDFFGFFF?>F@4266B:19537=FC27C8<F::FD17<>668FBFFF(<9911-7>?DC9<(?(.)).6?FF2??<1..*10.))*/7)
@M02542:52:000000000-J9N43:1:1101:18032:9441 2:N:0:GTGAAA
GTAGTCCACGCCGTAAACGATGTCTACTAGCTGTTCGTGTCCTTGTGATGTGAGTAGCGCAGCTAACGCACTAAGTAGACCGCCTGGGGAGTACGGTCGCAAGATTAAAACTCAAATGAATTGACGGGGGCCCGCACAAGCGGTGGAGCATGTGGTTTAATTCGACGCAACGCGAAGAACCTTACCTACTCTTGACATCTACGGAAGACTGCAGAGATGCGGTTGTGCCTTCGGGAACCGTAAGACAGGTGCTGCATGGCTGTCGTCCGCTCGG
+
FGGGGGGGGGGGGG@GGGGGGGGGGGGGGGGGGGGGGGGGGGGGGGGGGGGGGGGGGGGGGGGGGGGGGGGGGGGGFFGGGGGGGGGGGGGGGGGGGGGGGGGGGGGGGGGGGGGFGGGGGGGGGGDGGG6CGGGGGGGGGGGGGD:CFFFFGGGGGGFGFGGGGGGGEDGGFGBFFFFFFFFGGGGFG??BFA4FBFFFFA?D>E@FFGFFGGGFBG791>:BFF6GAA<B6@13;<?5C:DGA?>F(8)62<>:><?F::.,**).)7))))
@M02542:52:000000000-J9N43:1:1101:11057:9471 2:N:0:GTGAAA
GTAGTCCACGCCGTAAACGATGTCTACTAGCTGTTCGTGTCCTTGTGATGTGAGTAGCGCAGCTAACGCACTAAGTAGACCGCCTGGGGAGTACGGTCGCAAGATTAAAACTCAAATGAATTGACGGGGGCCCGCACAAGCGGTGGAGCATGTGGTTTAATTCGACGCAACGCGAAGAACCTTACCTACTCTTGACATCTACGGAAGACTGCAGAGATGCGGTTGTGCCTTCGGGAACCGTAAGACAGGTGCTGCATGGCTGTCGTCAGCGCGG
+
GGGGGGGGGGGGGGGGGGGGGGGGGGGGGGGGGGGGGGGGGGGGGGGGGGGGGGGGGGGGGGGGGGGGGGGGGGGGGGGGDGGGGGGGGGGGGGGGGGGGGGGGGGGGGGGGGGGGGGFGGGGGGGGGGGGGGGGGGGGGGGGGGGFFFG6?F?GGGFGGFGCF95EDEFGGFG@FB3)>7:FGGGGFGFFFFD4FFA@AFFFGEFFGFF::F8:>:7*-4@DFFFFGFB928B>9;:15C?G7A2(86<?47<34AB??06:4CD5>))).5:
@M02542:52:000000000-J9N43:1:1101:27073:9478 2:N:0:GTGAAA
GTAGTCCACGCCGTAAACGATGTCTACTAGCTGTTCGTGTCCTTGTGATGTGAGTAGCGCAGCTAACGCACTAAGTAGACCGCCTGGGGAGTACGGTCGCAAGATTAAAACTCAAATGAATTGACGGGGGCCCGCACAAGCGGTGGAGCATGTGGTTTAATTCGACGCAACGCGAAGAACCTTACCTACTCTTGACATCTACGGAAGACTGCAGAGATGCGGTTGTGCCTTCGGGAACCGTAAGACAGGTGCTGCATGGCTGTCGGCAGCTCGG
+
GGGGGGGGGGGGGGGGGGGGGGGGGGGGGGGGGGGFGFGGGGGGGGGGGGGGGGGGGGGGGGGGGGGGGGGGGGGGGGGGGGGGGEGGGGGGGGEEGGGGGEGGGGGGGGGGGGGGGGG9=@FGFGGGEECEEGG5@FGFCGGEEGFGFGGGGGGGGGGFFGFGF5>CEEGGFGFFF>FF@:?CDFFFG=@F4)7?DB=<@>:DFFBFFC?:FFFF?FGB9:.792(*<<921:>>FBBGGFGC6?:F?<4<4).84)1((4:)*)))))))87
@M02542:52:000000000-J9N43:1:1101:15565:9509 1:N:0:GTGAAA
GTAGTCCACGCCCTCAACGATGTCAACTGGTTGTTGGGTCTCTTCTGACTCAGTAACGAAGCTAACGCGTGAAGTTGACCGCCTGGGGAGTACGGCCGCAAGGTTGAAACTCAAAGGAATTGACGGGGACCCGCACAAGCGGTGGATGATGTGGTCTAATTCGATGCAACGCGAAAAACCTTACCCACCTTTGACATGTACGGAAGTTGCCAGAGATGGCTTCGTGCTCGAAAGAGAGCCGTAACACAGGTGCTGCATGGCTGTCGTCAGCTCG
+
DEEEFGGGGCFGGG,FFF;@FFACEGEEDFGGGGGGFBBF<EGFGFFGG9FGGFFGGGGEGGGGGGGDC7:=FDEFGGGGGGGGGC?FFGGCE77BF@FGGGFGGGFG9?<,BDFGGDDF<,EFCEEF><<CCF7FFFGC<C5>FFFGAFFCGGFCGGGGGG*9FFFBFGGGE*B:CFECFFE7CFFEDECGFGG7CFFGG5=EECGGFGFFFF8FGFCCC7FECFG:CC>F7:F5?E7F>>7?EA6C45DFFFFFBF>?GF*)C?BFF??7?)
@M02542:52:000000000-J9N43:1:1101:16139:9516 1:N:0:GTGAAA
GTAGTCCACGCTGTAAACGATGGATACTAGCTGTTGGTGGCAACTTCAGTGGCTAAGCGAAAGTGATAAGTATCCCACCTGGGGAGTACGTTCGCAAGAATGAAACTCAAAGGAATTGACGGGGGCCCGCACAAGCGGTGGAGCATGTGGTTTAATTCGATGATACGCGAGGAACCTTACCAAGGCTTAAATGTAGATTGACAGGTTTGGAAACAGACTTTTCTTCGGACAATTTACAAGGTGCTGCATGGTTGTCGTCAGCTCGTGCCGTG
+
CE6@CFEG<6@@@B,C@,BFGFGGGGCE6,CFGE<,E6:,E6,6CEFFGC@E@6:66:8B@CFC?EFDFGGG9EEF<CF=8E<44FFGDFFGF@>BFGFGGGFGGFBF?F954E85,FA<:+64F7++@:BCFB>7F7>@<FGFGG9>@FCGA8BF<CFC;@,222*=::8@8<FG>CEGEC,=@8:CGF@FGGFE7><?EAGGCCFCGG6EFCGFGFCF9:AFGGGGGD;FGFGFFGGGFFC>FBGGFGGA@?:A?F<BDGGFGFF<B>?@
@M02542:52:000000000-J9N43:1:1101:14264:9529 2:N:0:GTGAAA
GTAGTCCACGCCCTAAACGATGTCAACTGGTTGTTGGGTCTTCACTGACTCAGTAACGAAGCTAACGCGTGAAGTTGACCGCCTGGGGAGTACGGCCGCAAGGTTGAAACTCAAAGGAATTGACGGGGACCCGCACAAGCGGTGGATGATGTGGTTTAATTCGATGCAACGCGAAAAACCTTACCCACCTTTGACATGTACGGAATCCTTTAGAGATAGAGTAGTGCTCGAAAGAGAGCCGTAACACAGGTTCTGCATGGCTGTCGTCAGCTCG
+
GGGGGGGGGGGGGGGGGGGGG<FGGGGGGGGGGGGGGGGGGGGGGGGGGGGGGGAFGFDGGGGFFGGGGGGGFGGGGGGGGGGGGGGGGGGGGGGGGGGGGGGGGGGGGGGGGGGGGGGGD:FGDEGGGGEEGGCGGGGGGGGDBCFGC7CGGGGGGGFGCFGGGGGFFFGGFG@>BFFFFFFGFFFFGFF@FAFFD264F<FGFFFGFGBDFGF@<>F<:*/*68ACAB>B?DBF1?6*<:DD?A?F???*4<654-4.38026*7F:76?98
@M02542:52:000000000-J9N43:1:1101:15729:9535 2:N:0:GTGAAA
GTAGTCCACGCCGTAAACGATGTCTACTAGCTGTTCGTGTCCTTGTGATGTGAGTAGCGCAGCTAACGCACTAAGTAGACCGCCTGGGGAGTACGGTCGCAAGTTTAAAACTCAAATGAATTGACGGGGGCCCGCACAAGCGGTGGAGCATGTGGTTTAATTCGACGCAACGCGAAGAACCTTACCTACTCTTGACATCTACGGAAGACTGCAGAGATGCGGTTGTGCCTTCGGGAACCGTAAGACAGGTTCTGCAGGGCTGTCGTCAGCCCGG
+
GGGGGGGGGGGGGGGGGGGGGGGGGGGGGGGGGGGGGGGGGGGGGGGGGGGGCGGGGGGGGGGGGGGGGGGGGFGGGGGGGGGGGGGGGGGGGGGGGGGGGGG<FFGGGGGGGGDGGGGGGGGGGGGDGGGGGGGGGGGFGGGEEGFGGGFGFGGCGGGGFGC=CGGGFFGGBGFF@:6>FBFGGGGFGFFFF7?FAAFBFA<G>BDFFGF?FA?FBD7A077>><1F<F9<<B;6((3CD?GF>375:A4/5)).(47:16,,*>F55:))77
@M02542:52:000000000-J9N43:1:1101:29110:9542 2:N:0:GTGAAA
GTAGTCCATGCCGTAAACGGTGGGCGCTAGGTGTGGGGTTCCTTCCACGGGCTCCGCGCCGTAGCTAACGCATTAAGCGCCCCGCCTGGGGAGTACGGCCGCAGGGCTAAAACTCAAAGAAATTGACGGGGGCCCGCACAAGCGGCGGAGCATGTGGATTAATTCGATGCAACGCGAAGAACCTTACCTGGGCTTGACATATAGAGGATCGCTACAGAGATGTGGTTTCCCTTGTTGCTTCTGTACAGGTGGTGCATGGTTGTCGGCAGCTCGG
+
GFGGGGGGGGGGGGGEFGGGGGGGGGGGGGGGGGGGGGGFGGGGFGGGGDGGGFGGD:CFG@FEG9FCGGGGGGGFGGDGFGGGGGEGG<@+@FGGGDGGGG:FEEGFDE9EFFGDGGGCCCF;CGGEGGCCEEEEC:CCF>CECDE5CEEGFGE?7FFGFGFCCGFFFECG?59EEBE:F?4<*2<?CF>3:<FF:39<FF<>FBF@?F(4;C=F4:0.-*9054296ADA))))496**.*0).)8(.65(,))))()6,8.*)))73)/7>
@M02542:52:000000000-J9N43:1:1101:27563:9543 2:N:0:GTGAAA
GTAGTCCACGCCGTAAACGATGATAACTAGCTGTCCGGGTTCATGGAACTTGGGTGGCGCAGCTAACGCATTAAGTTATCCGCCTGGGGAGTACGGTCGCAAGATTAAAACTCAAAGGAGTTGACGGGGGCCTGCACAAGCGGTGGAGCATGTGGTTTAATTCGAAGCAACGCGCAGAACCTTACCAGCCTTTGCCATCCTAGGACGACTTCTGGATACAGATTTCTTCCCTTCGGGTACCTAGTGACAGGTCCCGCAAGCATGTCGTC
+
FGFFGGGAFGGGGCB7FGGGGCFGFFFFGG<FGFEF:C@+BAEGGGGGG@,CFGGGCF:BCFGGFFF7CFFGGC<FCGFGG:CFGGFGGGGGFFGGGECGE>FF@DAFC9FFG9F98@8>3>@GFEEGEEEGCFGGF?FFFGGC8DC,8:CC:CGCFC*7AF7/BCEGF47C>)(0.5AA.4?:<FEFC>)9=A*9>AF06<42<65EFG(6+<EF2*0.:@76<2<02:?44;:?9(-CF4:DDD)9<35*).(((((-((--2*)07
@M02542:52:000000000-J9N43:1:1101:26747:9552 2:N:0:GTGAAA
GTAGTCCACGCCCTAAACGATGTCAACTAGTTGTTGGGGATTTACTTCCTTGGTAACGTAGCTAACGCGTGAAGTTGACCGCCTGGGGAGTACGGGCGCAAGGTTAAAACTCAAAGGAATTGACGGGGACCCGCACAAGCGGTGGGTGATGTGGATTAATTCGATGCAACGCGAAAAACCTTACCTACCCTTGACATGGCAGGAACTTTCCAGAGATGGATTGGTTCTCGAAAGAGAACCTGCACACAAGGGCTGCATGGCTGGTGTCAGCGCG
+
GGGGGGGGGGGDFGFGGGBFGGGG9CFFGFFGGGGGGGGGGDGGFGGGGGGGGGGGGGGCGFCFFGEEG@CFFFEFEFGGGGGGGG7F?CFFFGG+>B@GGCFCFGGGGGF9,@@;DFGF8DGCDDGC8+@@:**5;F8@;E*1C**=8=E9,=>9ACGGFEDEFF*;+9CDFG6:AF>EFEF4C;FFC4FF?<<6434()(7CFFFFFFAAFF/7:7C0)97F4(-*.-38:B(14()15(*0(.4:(.).::?<7A.4616(*279@F))77
@M02542:52:000000000-J9N43:1:1101:9114:9555 2:N:0:GTGAAA
GTAGTCCACGCCCTAAACGATGCGAACTAGGTGTTGGGGAAGGAGACTTCTTTAGTACCGTAGCTAACGCGTGAAGTTCGCCGCCTGGGGAGTACGGTCGCAAGATTAAAACTCAAAGGAATTGACGGGGACCCGCACAAGCGGTGGATGATGTGGATTAATTCGATGCAACGCGAAAAACCTTACCTACCCTTGACATGCCAGGAACTTTCCAGAGATGGATTGGTGCTCGAAAGAGGGCCTGGACACAGGTGCTGCATGGCTGTCGTCAGCG
+
GGGGGGGGGGGGGGFFGGGGGGGGCFGGGGGGGGGGGGGGGGGGGGGGGGGGGGFGGGGGGGGGGGGGGGGGGGGGGGGGGGFGDGGGGGGGGGGGGGGGGGDC8DDFGGGGGGGGCGGGGGGFCEGGEDEGGGDGC7:FGGGG>DEGGGGGFFEFGGDFFGGGGGGGDFFGFGFFEEBAD?FCDGGFGFF4=4?93>F2?D?GFFFGFF<2CFG=:>74:5=FFFF<<-5<1?<>?((*90>FB<?460;@A(45AFF>9<:<3>@F@:3;?>
@M02542:52:000000000-J9N43:1:1101:26413:9573 2:N:0:GTGAAA
GTAGTCCACGCCGTAAACGATGTCTACTAGCTGTTCGTGTCCTTGTGATGTGAGTAGCGCAGCTAACGCACTACGTAGACCGCCTGGGGAGTACGGTCGCAAGAATAAAACTCAAATGAATTGACGGGGGCCCGCACGAGCGGTGGAGCATGTGGTTTAATTCGACGCAACGCGAAGAACCTTACCTACTCTTGACATCTACGGAAGACTGCAGAGGTGCGGTTGTGCCTTCGGGAACCGTAAGACAGGTGCTGACATGCTGTCGTCAGCTCGG
+
@FE,E6666@FC:+6B,6@+B@;FG<CCD@FFCF<F@8<F@CFFAE<,E<<@9EE@,@6CCGEAF?FCCFGD?,B4FA=CF>7F+4A7>BFF8<=7<@7+46+D,ADFG=E8DA@9C,E,CC=DFE+FEGG8>*1*:CG*=C86151,*1=E<CF*;:C+8C95:55DE>CD5DF5>>?FFBFGFFF4*/9FF<B6)20.=4<97.);?F0(3+35(01.2)7>>23DB24,1:>>2:4/9?C5<?4@?A4?29)()),4.)<217).0)/05>
@M02542:52:000000000-J9N43:1:1101:24077:9637 1:N:0:GTGAAA
GTAGTCCACGCCGTAAACGATGTCTACTAGCTGTTCGTGTCCTTGTGATGTGAGTAGCGCAGCTAACGCACTAAGTAGACCGCCTGGGGAGTACGGTCGCAAGATTAAAACTCAAATGAATTGACGGGGGCCCGCACAAGCGGTGGAGCATGTGGTTTAATTCGACGCTACGCGAAGAACCTTACCTACTCTTGACATCTACGGAAGACTGCAGAGATGCGGTTGTGCCTTCGGGAACCGTAAGACAGGTGCTGCATGGCTGTCGTCAGCTCGT
+
GGEFFGGGGGGGGGGGGFGGGGGGGGGGGGGGGGGGGGGGGGGGGGGGGGGGGGGGGGDGGGGGGGGGGGGGGGGGGGGGGGGGGGGGGGGGGGGGGGGGGGGGGGGGGGGGGGFFGGGGGGGGGGGGGGGGGGGGGGGGGGGGGGGGGGGGGGGGGGGGGGGGGGGGGGGGGGGGGGGGGGGGGGGGGGGGGGGGGGGGGFGGGGGGGGGGGGGGGGGGEGGGGGCFFGFFGGGFFGGGFFGFFFGG@GC?FFFBFF<6CGF?C?FBFFAFB)
@M02542:52:000000000-J9N43:1:1101:27631:9644 1:N:0:GTGAAA
GTAGTCCATGCCGTAAACGTTGGGCACTAGGTGTGGGGGCCATTCCACGGTTTCCGCGCCGCAGCTAACGCATTAAGTGCCCCGCCTGGGGAGTACGGCCGCAAGGCTAAAACTCAAAGGAATTGACGGGGGCCCGCACAAGCGGCGGAGCATGCGGATTAATTCGATGCAACGCGAAGAACCTTACCAAGGCTTGACATGTTCCCGACCGCCACAGAGATGTGGTTTCCCCTTTGGGGCAGGTTCACAGGTGGTGCATGGTTGTCGTCAGCTC
+
GGGGGGGGGGGGGGGGGGGGGGGGGGGGGGGGGGGGGGGGGGGGGGGGGGGGGGGGGGGGGGGGGGGGGGGGGGGGGGGGGGGGGGGGGGGGGGGGGGGGGGGGGGGGGGGGGGGGGGGGGGGGGGGGGGGGGGGGGDGGGGGGGGEGGGGGGGGGGGGGGGGGGGGFGDFCGGGGDGGGGFDGGGGGGGGGGGGGGGGGGFFFFGGGGGGGGGGGG8@FFFGGGGGGGGDFGGGFFEGDFFGF?AFFFFGFFBF:ABA<FGGFGFFFFFFF0/
@M02542:52:000000000-J9N43:1:1101:24659:9644 2:N:0:GTGAAA
GTAGTCCACGCCGTAAACGATGTCTACTAGCTGTTCGTGGTCTTGTACTGTGAGTAGCGCAGCTAACGCACTAAGTAGACCGCCTGGGGAGTACGGTCGCAAGATTAAAACTCAAATGAATTGACGGGGGCCCGCACAAGCGGTGGAGCATGTGGTTTAATTCGACGCAACGCGAAGAACCTTACCTACTCTTGACATCTAGCGAAGATTGTAGAGATACGATTGTGCCTTCGGGAACGCCAAACACGGTGCTGCATGGCTGTAGTCCGCTCGG
+
GGGGGGGGGGGGGGGGGGGGGGGGGGGGFGGGGGGGGGGGGGGGGGGGGGGGGGGGGGGGGGGGGGGGGFGGGGGGGGGGGGGGGGGGDDEGGGGGGGGGGGGGGGGGGGGGGGGGFFFGGG8DDGGGGGGGGGGGGGGGGGGGGDEFGGGGGGGGGCFGFCFGGGGGBEGGAG;@F:FFF:=CFFGFD/7@?)@@249-*))1555CFGF<F++96>C<<53>6>9F44230849>:33/3D*(,(0(4))))5()).413()****.0)07:
@M02542:52:000000000-J9N43:1:1101:4682:9654 2:N:0:GTGAAA
GTAGTCCACGCCGTAAACGATGTCTACTAGCTGTTCGTGTCCTTGTGATGTGAGTAGCGCAGCTAACGCACTAAGTAGACCGCCTGGGGAGTACGGTCGCAAGATTAAAACTCAAATGAATTGACGGGGGCCCGCACAAGCGGTGGAGCATGTGGTTTAATTCGACGCAACGCGAAGAACCTTACCTACTCTTGACCTCTACGGGAGACTGACGAGATCAGGTTGTGCCTTCGGGAACCGTAAGCCAGGCGCTGCCTGGCTTGCGTCCGGCCCG
+
GGCGGGFGGGGFGGDGFGFGG@FGGGGGCGGGGDFFGGFEFFFGGGC9CEGGGGFFFGGGGDCFEDF>FBB:FGGGGGCEGGDGGGCCFEDGFGGGGGC:CECECGGGGGGGGD=9CFG9;F3ECE>@GGGGCGGGGG6DDCC:ECFGF=?74=9:CGGGFFF5FDED>>:C556)7)<>7:B>0>?@G?@8=BF@)))5*6:D:>;EFG?)+**0(**).9=6246C><<?(0,7(4895355).1)((0)((-2))433:(,)/.)))))))
@M02542:52:000000000-J9N43:1:1101:22891:9655 1:N:0:GTGAAA
GTAGTCCACGCTGTAAACGGTGGGTACTAGGTGTGGGGTCCATTCCACGGGTTCCGTGCCGTAGCTAACGCTTTAAGTACCCCGCCTGGGGAGTACGGCCGCAAGGCTAAAACTCAAAGGAATTGACGGGGCCCCGCACAAGCGGCGGAGCATGCGGATTAATTCGATGCAACGCGTAGAACCTTACCTGGGTTTGACATGGATCGGGAGTGCTCAGAGATGGGTGTGCCTCTTTTGGGGTCGGTTCACAGGTGGTGCATGGCTGTCGTCAGCT
+
GGGGGGGGGGGGGGGCFFGGGGGGGGGGGGFGFGGGGGGGGGGGGGGGGGGGGGGGGGGGGGGGGGGGGGGGGGGGGGGGGGGGGGGGGGGGGFFGGGGGGGGEGGGGGGFFGGGGGGGGGGGGGGGGGGGGGGGGGGGGGGGGGGGGGGGGGGGGGGG5FGGGGGGGGGGGGGGGEGGGGGGGGGGGGGGGGGGGGGGGF@C@EGGGGGGFGFGGGFGGFFGGGDGGGGAFGGGFFGGCBFGBFFC74*:6F?FB:A?<DFGFG?DFFFFEF*
@M02542:52:000000000-J9N43:1:1101:16524:9658 2:N:0:GTGAAA
GTAGTCCACGCCGTAAACGATGTCTACTAGCTGTTCGTGTCCCTGTGATGTGAGTAGCGCAGCTAACGCACTAAGTAGACCGCCTGGGGAGTACGGTCGCAAGATTAAAACTCAAATGAATTAACGGGGGCCCGCACAAGCGGTGGAGCATGTGGTTTAATTCGACGCAACGCGAAGAACCTTACCTACTCTTTACATCTACGGAAGACTGCAGAGATGCGGTTGTGCCTTGGGGAACCGTAAGCCAGGTGCTGCAGGGCGGTCGTCAGCTCGG
+
GGGFGGGGGGGGGGCFGGGGGGGGGGGGGGGGGGGGGGGGGGGGGGGGGGGGGGGGGGGGGGGGGFGGGDGGGGGGGGGGGGGGGFGGGGGGGGGGGEGGGDGFGFGGGGGGGGGGGGGGGG,EFEGGGGG>BEGGGGGFGGGECDFGGG9CGGGGGGFGFFEF?5C3)8ED)2(78BFFFFF77DFFF668=)78<47<F9<<>:58F*00CE9547:20>>B6<?:4)-).:;?6-2CD<CC)((02))0-6<7((-((42(1)))7/*))7
@M02542:52:000000000-J9N43:1:1101:13834:9658 1:N:0:GTGAAA
GTAGTCCACGCCGTAAACGATGTCAACTAGCCGTTGGGTTCCTTGAGAACTTAGTGGCGCAGCTAACGCATTAAGTTGACCGCCTGGGGAGTACGGCCGCAAGGTTAAAACTCAAATGAATTGACGGGGGCCCGCACAAGCGGTGGAGCATGTGGTTTAATTCGAAGCAACGCGAAGAACCTTACCTGGCCTTGACATGCTGAGAACTTTCCAGAGATGGATTGGTGCCTTCGGGAACTCAGACACAGGTGCTGCATGGCTGTCGTCAGCTCGT
+
FFFGGGGGGGGGGG7FGGGGGGGGGGGGGGGGGGGGGGGGGGGGGGGGGGGGGGGGGGGGGGGGGGGGGGGGGGGGGGGGGGGGGGGGGGGGGGGGGGGGGGGGGGGGGGGGGGGGGGGGGGGGGGGGGGGGGGGGGGGGGGGGGGGGGGGGGGGGGGGGGGGGGGGGGGGGGGGGGGGGGGGGGGGGGGGGGGFGGGGGGFGGGGGGGGGGGGGGGGGGGGGGGGGGGGFFGGGFFGGGFFGFFFGGFGGFFFFFFFFFGGGFGFBFFF<FF)
@M02542:52:000000000-J9N43:1:1101:26398:9660 1:N:0:GTGAAA
GTAGTCCACGCTGTAAACGATGGATACTAGCTGTTGGGGGCAACTTCAGTGGCTAAGCGAAAGTGATAAGTATCCCACCTGGGGAGTACGTTCGCAAGAATGAAACTCAAAGGAATTGACGGGGGCCCGCACAAGCGGTGGAGCATGTGGTTTAATTCGATGATACGCGAGGAACCTTACCAAGGCTTAAATGTAGATTGACAGGTTTGGAAACAGACTTTTCTTCGGACAATTTACAAGGTGCTGCATGGTTGTCGTCAGCTCGTGCCGTG
+
GGGGGGGGGGGGGGGGGEFBGGGGGGGGGGGGGGGGGGGGGGGGGGGGGFGGGGGGGGGGGGGGGGGGGGGGGFGGGGGGGGGGGGGGGGGGGGGGGGGGGGGFGGEGGGFGGGGGGFGGGGGGGGGGGGGGGGGGGGGGEFGGGGGGGGGFFGGGGGGGGGGGGGFGGGGGDGGGGGGGFGGFGFFGGGCFGGFFGFCGFFFGGGGGGGGGGGFGGGGGGG@GFGGGGGBFGGGFFDFGFFGFFFGGFGGFFF?FBFF:GFDFGF:BB>?B
@M02542:52:000000000-J9N43:1:1101:18340:9679 2:N:0:GTGAAA
GTAGTCCACGCCGTAAACGATGTCTACTAGCTGTTCGTGTCCTTGTGATGTGAGTAGCGCAGCTAACGCACTAAGTAGACCGCCTGGGGAGTACGGTCGCAAGATTAAAACTCAAATGAATTGACGGGGGCCCGCACAAGCGGTGGAGCATGTGGTTTAATTCGACGCAACGCGAAGAACCTTACCTACTCTTGACATCTACGGAAGACTGCAGAGATGCGGTTGTGCCTTCGGGAACCGTAAGACAGGTGCTACATGGCTGTCGTCCGCTCGG
+
GGGFGGGGGGGGGGCGGGGGGGGGGGGGGGGGGGGGGGGGGFGGGGGGGGGGGGGGGGGGGEGGGGGGGGGGGGGGGGGGFGGGGGGGGGGGGGGGGGGGGGGGGGGGGGGGGGGFGGGGGGGG9EGGGGGGEGGGGGGGGGGCEDFGGGGGGGGGGGGGFGGGGGGGFFCCBG>DEF:FF?FGGFFFG664@)9?>AFFFF?C>E)8;F?FGC+),2:>15<BBBBGF>A?2>BFFFBGD05*.4?F<A4)-).)-.8<:BF37*))87)075
@M02542:52:000000000-J9N43:1:1101:18770:9687 2:N:0:GTGAAA
GTAGTCCACGCCGTCAACGATGTCTACTAGCTGTTCGTTTCCTTGGGATGTTAGTAGCGCAGCTACCGCACTAAGTAGACCGCCTGGGGAGTACGGTCGCAAGATTAAAACTCAAATGAATTGACGAGGGCCCGCACAAGCGGGGGCGCAAGTGGTTTAATTCGACGCAACGCGAAGAAGCTTACCTACTCTTGACATCTACGGAAAACTGCAAAGAGGCGGATGTGCCGTCGGGAACCGGAAGACAGGTAGTGAAGGGCTGTCGTCCGCACGG
+
@;;;,C,E<@7C@@+B@C,FE<C<@C,6C,E@F6;<FF,FCF,FG,,:CBF,C@F@,C+F:F+,5,:++7=>FF,::9,FE7:FGG?7FFFGFBCG?>FEGE@D4?E;?F@@,>8DCG97EG,,33+@CC>++>E++@DGC5B*8C***=*24=F2*9;+;C<*3/:575*1))-87.))/)/:6CE=C*9=4)@626@9FFBG57);)*).++3)(*/(2>)8;():),-(3>(,,(-))-9)12(7(3**-,).-(((((..*/))0)).)8
@M02542:52:000000000-J9N43:1:1101:24800:9687 2:N:0:GTGAAA
GTAGTCCACGCCGTAAACGATGTCTACTAGCTGTTCGTGTCCTTGTGATGTGAGTAGCGCAGCTAACGCACTAAGTAGACCGCCTGGGGAGTACGGTCGCAAGATTAAAACTCAAATGAATTGACGGGGGCCCGCACAAGCGGTGGAGCATGTGGTTTAATTCGACGCAACGCGAAGAACCTTACCTACTCTTGACATCTACGGAAGACTGCAGAGATGCGGTTGTGCCTTCGGGAACCGTAAGACAGGTGCTGCATGGCTGTCGTCAGCTCGG
+
FGFGGGGGGEGGG:FEGGGGGGGGGGGGGGDFFCFGGGGEFGGGGGGGGGGGGGGGGGGGGGGGGGGCGGDGGGGGGGGGEGGGDCDFFE>FFFEGGGGGGGGGGGGDGGFCFFFEFGGF=DFFGGGEDGGGCG@EGGGGGGGGGGEDGFCGGGDFGGGCFFFGGGG:DFGDBD6>FF?FFFF7>FGFDFF?FFFFFA?>FB?DDEDGFGBFF6C>?7CAFFFFFB07)66)->>6>B(9C:C1)5(53.9052)2:4::7<32CC))0)1/5<
@M02542:52:000000000-J9N43:1:1101:28262:9698 1:N:0:GTGAAA
GTAGTCCACACCGTAAACGATGTCTACTAGCTGTTCGTGTCCTTGTGATGTGAGTAGCGCAGCTAACGCACTAAGTAGACCGCCTGGGGAGTACGGTCGCAAGATTAAAACTCAAATGAATTGACGGGGGCCCGCACAAGCGGTGGAGCATGTGGTTTAATTCGACGCAACGCGAAGAACCTTACCTACTCTTGACATCTACGGAAGACTGCAGAGATGCGGTTGTGCCTTCGGGAACCGTAAGACAGGTGCTGCATGGCTGTCGTCAGCTCGT
+
GGGGGGGGGGGGGGGGGGGGGGGGGGGGGGGGGGGGGGGGGGGGGGGAFGGGGGGGGGGGGGGGGGGGGGGGGGGGGGGGGGGGGGGGGGGGGGGGGGGGGGGGGGGGGGGGGGGGGGGGGGGGGGGGGGGGGGGGGGGGGGGGGGGGGGGGGGGGGGGGGGGGGGGGGGGGGGGGGGGGGGGGGGGGGGGGGGGGGGGGGFGGGGGGGGGGGGCGGGGGGGGGGGGGGGFFGGGFFGGGFFGFFFGGFGGFFFFFFFFFGGGFF?FFFFFFF)
@M02542:52:000000000-J9N43:1:1101:10156:9704 2:N:0:GTGAAA
GTAGTCCACGCCCTAAACGATGCGAACTAGGTGTTGGGGAAGGAGACTTCTATAGTACCGTAGCTAACGCGAGAAGTTCGCCGACTGGGGAGTAGGGCCGCAAGATTAAAACTAAAAGGAAGTGACGGGGACCCGCAAAAGCGGTGGATGATGTGGATTAAGTCGATGCAACGCGAAAAACCTTACCTACCCGTGACAGGCCAGGAACTTTCAAGAGAGGGATTGGTGCTAGAAAGAGAGACGGGAAAGCGGTGGTGAATGGCGGTGCGGGCGG
+
GGCE;CC@CFF<FGCEFCFFCD,+BFFDEFGFC6@FFDDGGGGFCFCFAEF,9A,,6,<6,:,,,:AEF7C+@>BDFDGGCEE+8@@EFGD:8=,CC?:@@>@FA,,CFFC@>,6=A>:C?>,@@,@C::EG7*4*;*1:DC>C*):51=,=B,??72;C6++4=8*3:AC*8/7;A>>5.-0>7*+/:600)-75:4/4826>)076/:)6++2*1*1-,)).2147))-).1-54((/*.*91((0(()8-1(,(),).34()/5))))).0
@M02542:52:000000000-J9N43:1:1101:21353:9761 2:N:0:GTGAAA
GTAGTCCACGCCGTAAACGATGAGTGCTAGACGTCGGGAAGCTTGCTTTTCGGTGTCGCAGCTAACGCATTAAGCACTCCGCCTGGGGAGTACGGCCGCAAGGTTAAAACTCAAAGGAATTGACGGGGGCCCGCACAAGCGGTGGAGCATGTGGTTTAATTCGATGCAACGCGAAGAACCTTACCAGCTCTTTACATGCTAGTTTTCGGTCCCGAGAGATTGGGACTTTCAGTTCGGCTGGGTCTAGCACCGGTGCTGCATGGCTGTCCGTAGG
+
GGGGGGGGGGGGGGEGGGGGGGGGGGGGGFGGGGGGGGGGGGGGGGGGGGGGGGGGGGGEGGGGGGGGGGGGGGGGGFGGGGGGGGGGCCFFFEGCCEDGGDGGGGGGGGDFGGGGGGGGGGGGGGGGGEGGEGGGGGFDED:CGGGGGGGGGGGGGGGGFFEGGGGGFFEGBD;>>45>FB@FFC?F*087*)**-694?5):=89CFG09*:;:(9*6<FF::039>FA2)946>9:D::*92))*)-).-3;>B42:244101)*)))).0
@M02542:52:000000000-J9N43:1:1101:11715:9786 1:N:0:GTGAAA
GTAGTCCACGCCGTAAACGATGTCTACTAGCTGTTCGTGTCCTTGTGATGTGAGTAGCGCAGCTAACGCACTAAGTAGACCGCCTGGGGAGTACGGTCGCAAGATTAAAACTCAAATGAATTGACGGGGGCCCGCACAAGCGGTGGAGCATGTGGTTTAATTCGACGCAACGCGAAGAACCTTACCTACTCTTGACATCTACGGAAGACTGCAGAGACGCGGTTGTGCCTTCGGGAACCGTAAGACAGGTGCTGCATGGCTGTCGTCAGCTCGG
+
GGGGGGGGGGGGGGGGGGGGGGGGGGGGGGGGGGGGGGGGGGGGGGGGGGGGGGGGGGGGGGGGGGGGGGGGGGGGGGGGGGGGGGGGGGGGGGGGGGGGGGGGGGGGGGGGGGGGGGGGGGGGGGGGGGGGGGGGGGGGGGGGGGFGGGGGGGGGGGGGGGGGGGGGGGGGGGGGGGGGGGGGGGGGGGGGGGGGGGGGGFGGGGGGGGGGGGGGGGGGGGGGGGGGGGFFGGGFFGGGFFG?B<CFFGGFFFF:95<?GDDFGFB:<:9FB)
@M02542:52:000000000-J9N43:1:1101:6882:9790 2:N:0:GTGAAA
GTAGTCCACGCCGTAAACGATGTCTACTAGCTGTTCGTGTCCTTGTGATGTGAGTAGCGCAGCTAACGCACTAAGTAGACCGCCTGGGGAGTACGGTCGCAAGATTAAAACTCAAATGAATTGACGGGGGCCCGCACAAGCGGTGGAGCATGTGGTTTAATTCGACGCAACGCGAAGAACCTTACCTACTCTTGACATCTACGGAAGACTGCAGAGATGCGGTTGTGCCTTCGGGAACCGTAAGACAGGTGCTGCATGGCTGACGTCAGCTCGG
+
GGGGGGGGGGGGGGGGFGGGGGFGGGGGGGGGGGGGGGGGGGGGGGGGGGGFGGGGGGGGGGGGGFGGGGGGGGGGGGGGGGGGGGGGGGGGGGGGGGGGGGGC?FGGCGGGGGGGGGGGGGGGGGECGGGECECEEGFFGGGGGGGFFGFDGGFGDGGGFGGGGGG3):5CBGFFF>45>?FGGGG*7*9B?2=F944)@A?D>B)@@CBFGE:@:FD49>:>96:7AA241:,,43<393C>4>(.48)6)62:2<?8:0((/*05)0/0.)
@M02542:52:000000000-J9N43:1:1101:12383:9795 1:N:0:GTGAAA
GTAGTCCACGCCCTAAACGATGTCTACTAGTTGTTGGTGGAGTAAAATCCATGAGTAACGCAGCTAACGCGTGAAGTAGACCGCCTGGGGAGTACGGTCGCAAGATTAAAACTCAAATGAATTGACGGGGGCCCGCACAAGCGGTGGATTATGTGGATTAATTCGATGCAACGCGAAAAACCTTACCTGGCCTTGACATGTAACGAACTTTCCAGAGATGGATTGGTGCTCGAAAGAGAACGTTAACACAGGTGCTGCATGGCTGTCGTCAGCC
+
GGGGGGGGGGGGGGGGGGGGGGGGGGGGGGGGGGGGGGGGGGGGGGGGGGGGGGGGGGGGGGGGGGGGGGGGGGGGGGGGGGGGGGGGGGGGGGGGGGGGGGGGGGGGGGGGGGGGGGGGGGGGGGGGGGGGGGGGGGGGGGGGGGGGGGGGGGGGGGGGGGGGGGGGGGGGGGGGGGGGGGGGGGGGGGGGGGGGGGGGGFGGGGGGGGGGGGGFGGGGGGGGGGGGGGFFGGGFFGGGFFGFFFFGFGGFFFFFBFBFGGGFGFDFFFFFF)
@M02542:52:000000000-J9N43:1:1101:4629:9795 1:N:0:GTGAAA
GTAGTCCACGCCGTAAACGATGTCTACTAGCTGTTCGTGGTCTTGTACTGTGAGTAGCGCAGCTAACGCACTAAGTAGAACGCCTGGGGAGTACGGTCGCAAGATTAAAACTCAAATGAATTGACGGGGGCCCGCACAAGCGGTGGAGCATGTGGTTTAATTCGACGCAACGCGAAGAACCTTACCTACTCTTGACATCTAGCGAAGATTGTAGAGATACGATTGTTACTTCGGGAACGCTAAGAAAGGTGCTGCATGGCTGTAGTCAGCTCGG
+
FGDEEGGGGDGD+CCEGFEEFGDDEE<FFGDF@CCCCC,C<CF9FGFFFGG@FGGGDF:@::BFCED7FED=F88CFAF,CCFE@CCFCEGECBE+BF@C@EE8FD9?BFG?FFE9F??9CFCFGG::3>7::CEGC<ACF7C<CC*>FBFFGC9B@F,6FFFCDDCCCCCFCDCE5EGGGGGF+:<E8:?GC::@?<FGC=+::):87<+<:<+90+<?*:*8:0*+0*-93EG:DF<DB@3)*)02)C4)0<>2<A??*52**6))-2);5)
@M02542:52:000000000-J9N43:1:1101:24355:9796 1:N:0:GTGAAA
GTAGTCCACGCTGTAAACGATGGGCACTAGGTGTCCGGGGTATTGACCCCCTGGGTGCCGCAGCTAACGCATTAAGTGCCCCGCCTGGGGAGTACGGTCGCAAGATTAAAACTCAAAGGAATTGACGGGGGCCCGCACAAGCGGTGGAGCATGTGGTTCAATTCGACGCAACGCGGAGAACCTTACCTGGGCTAGACAACAGTGGACCGTCCTAGAAATAGGATTTTCCCTTCGGGGACCGCTGGTTCAGGTGCTGCATGGCTGTCGTCAGCTC
+
GGEFGGGGGGGGGGGGGGGGGGGGGGGGGGGGGGGGGGGGGGGGGGGGGGGGGGGGGGGGGGGGGGGGGGGGGGGGGGGGGGGGGGGGGGGGGGGGGGGGGGGGGGGGGGGGGGGGGGGGGGGGGGGGGGGGGGGGGGGGGGGGGGGGGGGGGGGGGGGGGGGGGGGGGGGGGGGGGGGGGGGGGGGGGGGGGGGGGGGGGFGGGGGGGGGGGGGGGGGGGGGGGGGGGGFFGGGFFGGGFFGFFFEDFGGF??FFFFFFGGGFG>FFFFF?*/
@M02542:52:000000000-J9N43:1:1101:10296:9810 2:N:0:GTGAAA
GTAGTCCACGCCGTAAACGATGTCTACTAGCTGTTCGTGTCCTTGTGATGTGAGTAGCGCAGCTAACGCACTAAGTAGACCGCCTGGGGAGTACGGTCGCAAGATTAAAACTCAAATGAATTGACGGGGGCCCGCACAAGCGGTGGAGCATGTGGTTTAATTCGACGCAACGCGAAGAACCTTACCTACTCTTGACATCTACGGAAGACTGCAGAGATGCGGTTGTGCCTTCGGGAACCGTAAGACAGGTGCTGCATGGCTTTCGTCAGCCCGG
+
GGGDGGGGGGGGGGGGGGGGGGGGGGGGFGGGGGGGGGGGGGGGGGGGGGGGGGGGGGGGGGGGGGGGGGGGGGGGGGGGGGGGGGGFGGGGGGGGGGGGGGGGGGGGGGGGGGGGGGGGGGGFGGGGGGGGGE@*@FGGGEGEGGGGGGGGGGGGGGGGFGFGGD5)8=EDBG;DEFFFFFFGGGGFG4@FFA?@AD@<=<0C>E5EF7)4CFFF:2*)4>)73:0DBFFFFFBF63?GD?GF:24:04)92<23)5<(46(.7*).))).)7
@M02542:52:000000000-J9N43:1:1101:14494:9815 2:N:0:GTGAAA
GTAGTCCACGCCGTAAACGATGTCTACTAGCTGTTCGTGTCCTTGTGATGTGAGTAGCGCAGCTAACGCACTAAGTAGACCGCCTGGGGAGTACGGTCGCAAGATTAAAACTCAAATGAATTGACGGGGGCCCGCACAAGCGGTGGAGCATGTGGTTTAATTCGACGCAACGCGAAGAACCTTACCTACTCTTGACATCTACGGAAGACTGCAGAGATGCGGTTGTGCCTTCGGGAACCGTAAGACAGGTGCTGCATGGCTGTCGTCAGCCCGG
+
GGGGGGGGGGGGGGGGGGGGGGGGGGGGGGGGGGGGGEGGGGGGGGGGGGGGGGGGFGGGGGGFGGGGGGGDFGGGGGGGGGGGGGGGGGGGGCFCGDFD:FEGGGGGGGGGGGGFFFGGDGGGFEEEGGGGGGGGGGGGGGGCGG5EFGGGE?FFGGGGFGF5EC>DEFCGFG6)5;6>)3?CGGGFGFFFFA??AFFFFA?CD>:CFG>7FC<@B>:>93051:(:-5AB?E96>6?DG?*/-<:F<D)65224-6:13?7)1>>056)))7
@M02542:52:000000000-J9N43:1:1101:11445:9859 2:N:0:GTGAAA
GTAGTCCACGCTGTAAACGATGTCGACTTGGAGGTTGTTCCCTTGAGGAGTGGCTTCCGGAGCTAACGCGTTAAGTCGACCGCCTGGGGAGTACGGCCGCAAGGTTAAAACTCAAATGAATTGACGGGGGCCCGCACAAGCGGTGGAGCATGTGGTTTAATTCGATGCAACGCGAAGAACCTTACCTACTCTTGACATCCACGGAACTTAGCAGAGATGCTTTTGTGCCTTCGGGAACCGTGAGACAGTGGTTGCCTGGCTGTCGTTAGGTCGG
+
GGGGGGGGGGGGGGG<DGGGGGGGGGGGGGGGGGGGGGFGGGGGGGGGFGGGGGGGGGGEEDFGGGGGGGGGGGGGGGGGGGGGGGGGGGDCFGGG7EFGCFEFFGGGGADFGGGGGGGEEF6EGCGGGECEBEGDDFGDGGEGGDGGGFGGGGGGGGGGFGFGFFFDF66>>76DEBFFFFFCFCAFF4?FFDFFA>?0?:1))5>F4:42<7;F<FFFAF*/-4(*)--.4;9>B:<3147*-50.)))*--.)..811(.5*/))0)/*0)
@M02542:52:000000000-J9N43:1:1101:14061:9874 2:N:0:GTGAAA
GTAGTCCATGCCGTAAACGATGTCTACTAGCCGTTGGGGCCTTTGAGGCTTTAGTGGCGCAGCTAACGCGATAAGTAGACCGCCTGGGGAGTACGGTCGCAAGACTAAAACTCAAATGAATTGACGGGGGCCCGCACAAGCGGTGGAGCATGTGGTTTAATTCGATGCAACGCGAAGAACCTTACCTGGTCTTGACATAGTAAGAACTTTCCAGAGATGGATTGGTGCCTTCGGGAACTTACATACAGGTGCTGCATGGCTGTCGTCAGCCCGG
+
GGGGGGGGGGGGGGGGGGGGGGGGGGGGGGGGGGGGGGGGGGGGGGGGGGGGGGGGGGGGGGGGGGGGGGGCFGGGGGGGGGGGDGGGGGGGGGGGGGGGGGGFGGGFGGGGGGGGGEGGFGGGGGGGGGGGGGGCEGGFGGGEGGCGGDGFCGGFGFFGFGGGGGGGFFFDBD>DFFFFF0?GGGFFGFB79-9?9>FFF9<7@B@?BGBFGFFF?DC:<B?@BB:FFF44:FFFF??GCBFCBF?FBFF6)).5).334(459*)).)))07
@M02542:52:000000000-J9N43:1:1101:5530:9878 2:N:0:GTGAAA
GTAGTCCACGCCGTAAACGATGTCTACTAGCTGTTCGTGTCCTGGTGATGTGAGTAGCGCAGCTAACGCACTAAGTAGACCGCCTGGGGAGTACGGTCGCAAGATTAAAACTCAAATGAATTGACGGGGGCCCGCACAAGCGGTGGAGCATGTGGTTTAATTCGACGCAACGCGAAGAACCGTACCTACTCTTGACATCTACCGAAGACTGCAGAGATGCGGTTGAGCCTTCGGGAACCGGACGACAGGTTCGTCATGGCTCTCGTACGCTCGG
+
<E@FFFE<FCCGFBCE,C7CFCCE,CEFD,FFGEFGGF,:6CC,:EA@ED,A@C@,CFG:B=C8FE@C7CEEBFF,,@FEAFD=CDFFEGDFCFGEGEEEE@+AFAAAFGG,FFGGF>98,@=;B>67>:C:>EGEC7:@:B:;5<*ACCFFG7;2*8?:F+;CCCEDDFCGDC6)>>)57(89DDFFFF69@AF)))9)1))1)0./7C2(<0<>(C:295)8((5C4(542>1(31())()1(-4)4)*0(,(3())(.)(51*))..)0))
@M02542:52:000000000-J9N43:1:1101:5620:9899 1:N:0:GTGAAA
TAGTCCACGCCGTAAACGATGTCTACTAGCTGTTCGTGTCCTCGTGATGTGAGTAGCGCAGCTAACGCACTAAGTAGACCGCCTGGGGAGTACGGTCGCAAGATTAAAACTCAAATGAATTGACGGGGGCCCGCACAAGCGGTGGAGCATGTGGTTTAATTCGACGCAACGCGAAGAACCTTACCTACTCTTGACATCTACGGAAGACTGCAGAGATGCGGTTGTGCCTTCGGGAAACGTAAGAAAGGCGCTGCATGGCTGTCGTCAGCTCGTG
+
GGEFGGA<@FFGGG,CFGGFGG<F9EF<DFGD@FFBFDCC@9<CFFFGGEF9AFFEFCFCFFGFGGG7FG@FGDFEBEGGGGGGGFFG@FFGGC7BF:FE@CGFGGDF9C,FFD<CFGFDAFF<:@C7FGEGGCEEGFDCC:<CGDF7C,<<FEBFGEFGGGFCGGEG*:8FEGEGGFGGC+AFFFGFGG?ACFG7:?G9C@C88<6CDFFCEFGD:975CCGGGGDFFGF@DG<5)A<FFFG<*(<4)9C>:67<<:BBGC45C2?B:2:5)8
@M02542:52:000000000-J9N43:1:1101:13364:9919 2:N:0:GTGAAA
GTAGTCCACGCCGTAAACGATGTCTACTAGCTGTTCGTGTCCTTGTGATGTGAGTAGCGCAGCTAACGCACTAAGTAGACCGCCTGGGGAGTACGGTCGCAAGATTAAAACTCAAATGAATTGACGGGGGCCCCACCAACCGGTGGAGCATGTGGTTTAATTCGACGAAACGCGAAGACCCTTACTTACGTTTGCCATTAACGGAGAACTGCAAGGATCCGTTTTTGCCTCCGGGAACCGTAAACCAGGTTCCGCGTGCCGGTCGTCGGCCCGG
+
GGFGGGGGGGGGGGGGGGGGGGGGGGGGGGGGGGGGGGGGGGGGGGGGGGGGGGGGGGGGGGGGGGGGGGGGGGGGGGGGGGGGGGGGGGGGGGGGGGGGGGGGGGGGGFGGGGGGGFGGGGGGGGGGG+CC8****@3*3>*1>**,,40,4=9EE,?,:41=,**):)**))68)8)8)40*9*0**))0)(**-)/-*-4)8).*)*.)00+.(2*(.)9/(((2):)(4)49;:()/-7*6((0(,**((-(,(((-(-()1.))))).)
@M02542:52:000000000-J9N43:1:1101:21552:9933 2:N:0:GTGAAA
GTAGTCCACGCCGTAAACGATGTCTACTAGCTGTTCGTGTCCTTGTGATGTGAGTAGCGCAGCTAACGCACTAAGTAGACCGCCTGGGGGTTACGGTCGCAAGATTAAAACTCAAATGAATTAACGGGGGCCCGCACAAGCGGTGGAGCATGTGGTTTAATTCCACGCAACGCGAAGAACCTTACCTACTCTTGACATCTACGGAAGACTGCAGACATGCGGTTGTGCCTTCGAGAACCGGAAGACAGGTGCTGCATGGCCTCTGGAACTCCGG
+
GGECGGCFFDCGEGECDFE@DFFFEGCGAFGGFEEGGGG@C@<FGEFFGF@FEEFA9C@7@F:FAEGGGDEGGCFFGGCCFG7C=F7FE+4@DF>FFCCF7@==,=DF9F9@FF,=FCAFFG,8D8+=87CGEE**@FCEGD*6844:,=<<9++=@FGCFG++=7/1.>*):)4@>)0>44/:**09C*//*)1)4)*694:3<5)*8C)(<<A),0*)(00.43(*6)).(0.(()()1,7)(,:),4/0<48().8((.,(***)))/6)7
@M02542:52:000000000-J9N43:1:1101:25411:9965 2:N:0:GTGAAA
GTAGTCCACGCTGTAAACGGTGGGTACTAGGTGTGGGGTCCATTCCACGGGTTCCGTGCCGTAGCTAACGCTTTAAGTACCCCGCCTGGGGAGTACGGCCGCAAGGCTAAAACTCAAAGGAATTGACGGGGCCCCGCACAAGCGGCGGAGCATGCTGATTAATTCGATGCAACGCGTCGAACCTTACCCGGGTTTGAACTGGTCCGGGATGGCCCAGGAATGGTGGTTGCTCCTTGCGGGTCCGTTCTCAGGTGGTTGCTGGCTCTTGTCTCGC
+
GGGCGGGGGGGGCGG9CECCF<:@FGGGGGGGGGCFFCCGAAFFFGCGCFGGDFFDFGGGGGECF9,EG:=BCFDG<FGDFGGCFGDF<BF==F8E:+@@EFG:7+AFCFG9F,,,+C3@3B8D=,37>:6B7+@:@*@CF,>*>C*/3*:*=98+1+*1+5;9=*=++0+;)/6)057:),<CF*2<*)7>)4)85)/6/0)*/)08))((22*<:**(.<6*)--*(499)94)(4())4*/4?<).)/5.(-((((-)3,(***09B**))
@M02542:52:000000000-J9N43:1:1101:12511:9965 1:N:0:GTGAAA
GTAGTCCATGCCGTAAACGATGAGTGTTCGCCCTTGGTCTACGCGGATCAGGGGCCCAGCTAACGCGTGAAACACTCCGCCTGGGGAGTACGGTCGCAAGACCGAAACTCAAAGGAATTGACGGGGGCCTGCACAAGCGGTGGAGCATGTGGTTTAATTCGATACAACGCGCAAAACCTTACCAGCCCTTGACATATGAACAAGAAAACCCGTCCTTAACGGGATGGTACTTACTTTCATACAGGTGCTGCATGGCTGTCGTCAGCTCGTGTCG
+
GGGGGGGGGGGGGGGGGGGFGFGGGGGGGGGGGGGGGGGGGGGGGGGGGGGGGGGGGGGGGGGGGGGGGGGGGGGGGGGGGGGGGGGGGGGGGGGGGGGGGGGGGGGGGGGGGGGGGGGGGGEGGGGGGGGGGGGGGGGGGGGGGGGGGGGGGGGGGGGGGGGGGGGGGGGGGGDGGGGGGGGGGGGGGGGCCGGGGGGGGFGGGGGGFEEGEGGGGGGGGGGDGGGGGGFFGGGFFGGGFFGFFA?GFGGFFFFF?(4<CG5FGFDFFBFFF:
@M02542:52:000000000-J9N43:1:1101:9997:9994 2:N:0:GTGAAA
GTAGTCCACGCCGTAAACGATGAATACTAGGTGTAGGGGTTGTCATGACCTCTGTGCCGCCGCTAACGCATTAAGTATTCCGCCTGGGGAGTACGGTCGCAAGATTAAAACTCAAAGGAATTGACGGGGGCCCGCACAAGCAGCGGAGCATGTGGTTTAATTCGAAGCAACGCGAAGAACCTTACCTAGACTTGACATCTCCTGCATTACCCTTAATCGGGGAAGTCGCTTCGGCGACCGGAGACAAGGTGGTTCATGGGTTTCGTCAGCTCGG
+
GGFFGGGG<FGGGCFEGGGGGGGGGGGGGGGGFDFGGD@CEDFGEFGGGGFGGCFGGFGGFDEGGGGGDGGGGGFGGGG<AFEGGGFCFEGGEFGGGGECFDFG,EFFGGGGCFGGGGGFEGFGFEGGECGEGGGEEGGGGGGGGD::EG9?FGGGGCDCFFFGC>=CFFGGFGB>DE?)7:FCDFG?D676=<*<A-/4*24F?)*<9*6(0;AF<DG?>:3B67>39(4:1;0((,(/9;))-(,84<)3--)))),,,((.11).0)/7:3
@M02542:52:000000000-J9N43:1:1101:4172:9997 2:N:0:GTGAAA
GTAGTCCACGCCCTAAACGATGTCAACTGGTTGTTGGGTCTCTTCTGCCTCAGTAACGAAGCTAACGCGTGAAGTTGACCGCCTGGGGAGTACGGCCGCAAGGTTGAAACTCAAAGGAATTGACGGGGACACGCACAAGCGGTGGATGATGTGGTTTAATTCGATGCAACGCGAAAAACCTTACCCACCTTTGACATGTACGGTAGTTGCCAGAGCTGGCTTCTTGCTCGCAAGAGAGCCGTAACCCAGGTGCGGCCTGGCTGTCGTCCGTTCG
+
GD9FF,<96;CFEGFCCGG@BFEE9A<@FDEFGGGFGGEGC@FCFGF@FCEGEF,FA:FCFDCGGFF@FFG:,?,AA,B5@BF+=7A>+@6A>CFF+66+@FGGFAE3,FDG9,9,8E,7D99;=C+@C:+@+3@ECC58CCBCE*?CE,::,ABBCB+,=;:,::5*8)=45).)=F:A5AFG6FG3>);4*666><6:F26*77??4C>9+**).0*42;5*))6*.2336DF(((->5(1*()(0809))((((-41(3(.*1)80)0)))
@M02542:52:000000000-J9N43:1:1101:21759:10007 2:N:0:GTGAAA
GTAGTCCACGCCGTAAACGATGTCTACTAGCTGTTCGTGGTCTTGTACTGTGAGTAGCGCAGCTAACGCACTAAGTAGACCGCCTGGGGAGTACGGTCGCAAGATTAAAACCCAACTGAATTGCCGGGGTCCCGCACAATCGGATGAGCATGCGGTTTAATTCGCAGCAACGCGACAAACCTTACCTCGCCTTGCCTTGCCTAGAAATTTCCCGAAGTGGATTGGTGCCTTGCGGATCCCAACCTAATGATCTGAATGGCATGCGTCCGCCCGG
+
FCC,CFGGGGGFEGG@,<,@D<;CCE,;CF8FFGGGECCFDFFEDCC6,,C,,C9EAEFECBEF<,,@:CCGF,,A,9FD?CC:FF+:44=CDF+BAB@:C@=8F;7?FF9=C7=+==3C,7,,+++3B++@8+@64*@,D:B*>9,49=CG,9>>8E4=+4,**:586;,))).))))08(90;6F9/.))08)/))056)-****+1:44+*1)(**.)*9;B9:*4<2)(),((-(**(*/(()*))**.)-..5(.().,7>)00))))8
@M02542:52:000000000-J9N43:1:1101:7233:10008 1:N:0:GTGAAA
GTAGTCCACGCCCTAAACGATGTCAACTGGTTGTTGGGTCTTCACTGACTCAGTAACGAAGCTAACGCGTGAAGTTGACCGCCTGGGGAGTACGGCCGCAAGGTTGAAACTCAAAGGAATTGACGGGGACCCGCACAAGCGGTGGATGATGTGGTTTAATTCGATGCAACGCGAAAAACCTTACCCACCTTTGACATGTACGGAATCCTTTAGAGATAGAGGAGTGCTCGAAAGAGAGCCGTAACACAGGTGCTGCATGGCTGTCGTCAGCTCG
+
GGGCGGGGGGGGGGGGGGGGGGGFFGGGGGGGGGGGGGGGGGGGGGGGGFFGGGGGGGGGGDGGGGGGGGGGGGGGGGGGGGGGGGGGGGFGGGDGGGGGGGFFGGFGGGGCGGGGGGGGFFFGGGGGGGGGGGGGGGGGEGGGEFGGGGGGGGGFGGGGGGGGGGGGFGGGDEGGDGGGGGGGGGGGGGGGGGGGGGGGGFEGGGGGGGFGGGGFFFGFGGGGGGGGGGFFDEG@FGFGFEGFDFGG:FG5FDFF>FF?FGGFF?BFFBFF:5
@M02542:52:000000000-J9N43:1:1101:19120:10022 2:N:0:GTGAAA
GTAGTCCACGCCCTAAACGATGTCAACTGGTTGTTGGGTCTTCACTGACTCAGTAACGAAGCTAACGCGTGAAGTTGACCGCCTGGGGAGTACGGCCGCAAGGTTGAAACTCAAAGGAATTGACGGGGACCCGCACAAGCGGTGGATGATGTGGTTTAATTCGATGCAACGCGAAAAACCTTACCCACCTTTGACATGTACGGAATCCTTTAGAGATAGAGGAGTGCCGGAAAGAGAGCCGTAACACAGGTGCGTAATGGCTGTGGTCCCCCCG
+
GGGGGGGGGGGGGGDEFGGGGGGGFGGGGGGGGGGGGGGGGGGGGGGGGFGGGGFGGGGGGGGGGGGGGGGGGGGGDFGG@FGGGGGGGDFGGGGGGEGGGGGFGGGGGGGGGGCGFGGGGFGGGGGGGGGEECGGGGGGGGGGGFFCDCFGGGGGGGGGFGGFGGGGB;C:>DFFFFDEAEFGGGD3CFF?*)90))946<;C3.=C9C><9+08)*2)6:7)4(4*(-47>@((((-*)4C505>)489)5(((,-62(8??**06)))))7
@M02542:52:000000000-J9N43:1:1101:10196:10024 1:N:0:GTGAAA
GTAGTCCACGCCGTAAGCGATGTCTACTAGCTGTTCGTGTCCTTGTGATGTGAGTAGCGCAGCTAACGCACTAAGTAGACCGCCTGGGGAGTACGGTCGCAAGATTAAAACTCAAATGAATTGACGGGGGCCCGCACAAGCGGTGGAGCATGTGGTTTAATTCGACGCAACGCGAAGAACCTTACCTACTCTTGGCATCTACGGAAGACTGCAGAGATTCGGTTGTGCCTTCGGGAACCGTAAGACAGGTGCTGCATGGCTGTCGTCAGCTCGG
+
GGG<FGGFGGGGGGGGDFGGGGGGGGGGGGGGFGGGGGGGGGGGDGGGGGGCGGGGGGGGGGDGGGGGGDGGGGGGGGGGGGGGG?FG7FEGGGGGGGEDEGGFGGFGGGGGGGGGGGGGGG,<AFEGGDGGGGGGGGGFCGGGGGF@C<FFFGGGGGGGGFGGGGGGGEGEGGCGGDFGGGGGGGGGGGGGGFFFGGGGGFF58D=FFGGGGCF/;<+0/:885C<?FFBF<EDFFGGGF3<0???DF7*.*)5:9-217DGFD?:??>4;5)
@M02542:52:000000000-J9N43:1:1101:20088:10024 2:N:0:GTGAAA
GTAGTCCACGCCGTAAACGATGTCTACTAGCTGTTCGTGTCCTTGTGATGTGAGTAGCGCAGCTAACGCACTAAGTAGACCGCCTGGGGAGTACGGTCGCAAGATTAAAACTCAAATGAATTGACGGGGGCCCGCACAAGCGGTGGAGCATGTGGTTTAATTCGACGCAACGCGAAGAACCTTACCTACTCTTGACATCTACGGAAGACTGCAGAGATGCGGTTTTGCCTTCGGGAACCGTAAGACAGGTGCTGCATGGCTGTCGCCAGCTCGG
+
GGGGGGGGGGGGGG@:FGGGGFGGGGGGGGGGGGGGGGGFGGGGGGGGGGGGGGGGGGGGGGGGGGGGGGGGGGGGGGGGGGGGGGGGGGGGGGGGGGGGGGEGGGGGGGGGGGGGGGGGGGGGGGGGGGGGGGGGGGGGGGGGGDGGGGGGGGG<CFGGFFFGGCGD>EDDEGFFEEFFFFFGGGGFG@FFF<FFFFF<FA<CBFFG4C:<F<FF:>G<>DF3((.=7<D>?>96>?6CC:D<>)(70274<B>?><FF0332/*.58:46)7
@M02542:52:000000000-J9N43:1:1101:11321:10052 1:N:0:GTGAAA
GTAGTCCACGCCGTAAACGATGTCTACTAGCTGTTCGTGGTCTTGTACTGTGAGTAGCGCAGCTAACGCACTAAGTAGACCGCCTGGGGAGTACGGTCGCAAGATTAAAACTCAAATGAATTGACGGGGGCCCGCACAAGCGGTGGAGCATGTGGTTTAATTCGACGCAACGCGAAGAACCTTACCTACTCTTGACATCTAGCGAAGATTGTAGAGATACGATTGTGCCTTCGGGAACGCTGAGACAGGTGCTGCATGGCTGTCGTCAACTCGT
+
GGGGGGGGGGGGGGGGGGGEFCFFGGGGGGGGGGGGGGGGGGGGGGGGGGGF<FFFFGFGGGDFFEGCGCFGGGGGGGGGGGGGGGGFECFFGGGGGGGGEFGCGGGGFGGGGGCEFGCGGGGFFCEEGGGGGFGGGGGGGGGGGECGGCGGC@FCFG7CGDGGGEGGGGGGGGG78CFGGGGGGGCEGGGGGGGGGGGGEFGD*1CCFGGG9CGG+<AFGGGGGG7CDGFFFEGFEGDDE:D?=?:CF><:7>7?A28?7D7?5862()6=:)
@M02542:52:000000000-J9N43:1:1101:28823:10059 2:N:0:GTGAAA
GTAGTCCACGCCGTAAACGATGTCTACTAGCTGTTCGTGTCCTTGTGATGTGAGTAGCGCAGCTAACGCACTAAGTAGACCGCCTGGGGAGTACGGTCGCAAGATTAAAACTCAAATGAATTGACGGGGGCCCGCACAAGCGGTGGAGCATGTGGTTTAATTCGACGCAACGCGAAGAACCTTACCTACTCTTGAAATCTACGGAAGACTGCAGAGATGCGGTTGTGCCTTCGGGAACCGTAAGGCAGGTGCTGCATGGCTGTCTGCAGGTCGG
+
GGCCGGGGGGGGGCFGGGGEFCFGGGGGGFGGGGGGEECG8@FGGGDEGGGGFGFGGGGGGFGGF98FEGGGGCFGGFGCAC:CFGGGGGEGGFGDGGFCEGGGGGGFFGGFFEDFDGGGGGGGG>EGGGGCCECEEEGGGGG5CGCEFEGGFFGFF>CGFGGGGGGGFD7)5C;DDEFF@FBG<6:BG=:4=AF))6*67)453<>87F3(<8958>CA(57B0,4FAAD20)(43,2C7:D9)31>0,0)-6<3<)420(()****/))))7
@M02542:52:000000000-J9N43:1:1101:7582:10064 2:N:0:GTGAAA
GTAGTCCACGCTGTAAACGATGGATACTAGCTGTTGGGGGCAACTTCAGTGGCTAAGCGAAAGTGATAAGTATCCCACCTGGGGAGTACGTTTGCAAGAATGAAACTCAAAGGAATTGACGGGGGCCCGCACAAGCGGTGGAGCATGTGGTTTAATTCGATGATACGCGAGGAACCTTACCAAGGCTTAAATGTAGATTGACAGGTTTGGAAACAGACTTTTCTTCGGACAATTTACAAGGTGCTGCATGGTTGTCGTCAGCTCGTTCCGTTGG
+
GGGGGGGGGGGGGGGGGGGGGGEGGGGGGGGGGGGGGGGGGGGGGGGGGGGGGGGGGEEGGGGGFFGGGFFGGGGGEGGGGGGGGGGGGGGGGGGGGGGDFGGGGGGGFGGGGGGGGGGGGGGGGGGGGGGGGGGGGGG5E>FGGGGGGGGGGGGGGGGGFF?FGGFGEBEDFGFFFFFFFFADFGFFF=F6ACFFAFFFFFFGFFFGF3?ACF8@:FGDDBFFAABD(21(4?944)6C*,298<<))-<FD?-.4(((-84)/9)0<D:)).
@M02542:52:000000000-J9N43:1:1101:4328:10079 1:N:0:GTGAAA
GTAGTCCACGCCGTAAACGATGTCTACTAGCTGTTCGTGTCCTTGTGATGTGAGTAGCGCAGCTAACGCACTAAGTAGACCGCCTGGGGAGTACGGTCGCAAGATTAAAACTCAAATGAATTGACGGGGGCCCGCACAAGCGGTGGAGCATGTGGTTTAATTCGACGCAACGCGAAGAACCTTACCTACTCTTGACATCTACGGAAGACTGCAGAGATGCTGTTGTGCCTTCGGGAACCGTAAGACAGGTGCTGCATGGCTGTCGTCAGCTTGT
+
CFCFGGGGGGGGGGGGGGGCGGGFGFGGGGGEGFFGGF<FGGGGGGG9FGCFCGGGGGDEGGGGFGGGGGGGGGGGFCFFGGEGGGFGEGGF@EGDGGGDGGGGGGGGGGGGGGGGGGGGGGGGGGDG>FEFEGGGGGGGGGGGGGGGGGGGGGGAFGDGGGGGGG@CEEG:BEGDECFEGGGGGG9CFCGGGGGGFFFGFF5?;7EGGDGFGGGGGG7C+<<FGGGGFFDFGGGFEGFDFFG?F2<7);C?F<?09>:?GGGFF1::?F277)
@M02542:52:000000000-J9N43:1:1101:8861:10087 1:N:0:GTGAAA
GTAGTCCACGCCGTAAACGATGGATACTAGCTGTTCGGAGCAATCTGAGTGGCTAAGCGAAAGCGATAAGTATCCCACCTGGGGAGTACGTTCGCAAGAATGAAACTCAAAGGAATTGACGGGGGCCCGCACAAGCGGTGGAGCATGTGGTTTAATTCGATGATACGCGAGGAACCTTACCAAGGCTTAAATGGGGATTGACCGGTTTGGAAACAGACCTTTCGCAAGACAATCTTCAAGGTGCTGCATGGTTGTCGTCAGCTCGTGCCGTG
+
GGGGGGGGGGGGGGGGGGGGGGGGGGGGGGGGGGGFGGGGGGGGGGGGGGGGGGGGGGGGGGGGGGGGGGGGGGGGGGGGGGGGGGGGGGGGGGGGGGGGGGGGGGGGGCFGGGGGGGGGGGGGGGGGGDGGGGGGGGGGGGGGGGGGGGGCFGGGGGGGGGGGGGGGGGGGGGGGGFGG?F<GGGGGFGGGGGGGDGGGGFGGGCE?DEFFGGGGGCFGGGFGGGGGGGFFGGGFFGDFFFGFFFGGFGGFFBFAFFFFDFDFG>BFFFFF
@M02542:52:000000000-J9N43:1:1101:23030:10088 2:N:0:GTGAAA
GTAGTCCACGCCGTAAACGATGTCTACTAGCTGTTCGTGTCCTTGTGATGTGAGTAGCGCAGCTAACGCACTAAGTAGACCGCCTGGGGAGTACGGTCGCAAGATTAAAACTCAAATGAATTGACGGGGGCCCGCACAAGCGGTGGAGCATGTGGTTTAATTCGACGCAACGCGAAGAACCTTACCTACTCTTGACATCTACGGAAAACTGCAGAGATGCGGGTGTGCCTTCGGTAACCGTAAGACAGGTGCTGCATGGCTGTCGTCAGCTCGG
+
GGGGGGGGGGGGGGEGFGGGGGGGGGGGGGGGGGGGGGGGGGGGGGGGGGGGGGGGGGGGGGGGGGGDGGGGGGGGGGGGGGGGGGGGGGGGGGGGGGGGGGGGGGGGFEGGGGGGGGGGGGGGGGGGGGDEGGGGGGGGGGGGGGGGGGFFGGGGGGGGFGCCGGDGEAE3>CBBBEFF>?FGFGGFGFFFF)8;<DFFF>?GF3);@F42CFFF7>C),<)713:GAF)4:E(,448DG?7492:?:<@4-52(.4(,1::8C587)0765:
@M02542:52:000000000-J9N43:1:1101:6872:10090 1:N:0:GTGAAA
GTAGTCCACGCCGTAAACGATGATAACTAGCTGTTGGGGCTCTTAGAGTTCCAGTGGCGCAGCTAACGCATTAAGTTATCCGCCTGGGGAGTACGGCCGCAAGGTTAAAACTCAAAGGAATTGACGGGGGCCTGCACAAGCGGTGGAGCATGTGGTTTAATTCGAAGCAACGCGCAGAACCTTACCAGCGTTTGACATCCTGATCGCGGGTTCCAGAGATGGATCCCTTCAGTTCGGCTGGATCAGAGACAGGTGCTGCATGGCTGTCGTCAGC
+
GGGGGGGGGGGGGGGGGGGGGGGGGGGGGGGGGGGGGGGGGGGGGGGGGGGFGGGGGGGGGGGGGGGGGGGGGGGGGGGGGGGGGGGGGGGGGGGGGGGGGGGGGGGGGGGGGGGGGGGGGGGGGGGGGGGGGGGFGGGGGGGEGGGGGGGGGGGGGGGGGGFGGGGGGGGGGGGGDGGGGGGGCFFCGGGGGGGGGGGGGFGGGGGGGEGGFGGGGG00CFGGGGFGGFFFGGGEEGGGFFGFFFCC>FFB>A07AA?:GGGFF?FFFBFFE)
@M02542:52:000000000-J9N43:1:1101:3580:10098 2:N:0:GTGAAA
GTAGTCCACGCCGTAAACGACGTCTACTAGCTGTTCGTGTCCTTGTGATGTGAGTAGCGCAGCTAACGCACTAAGTAGACCGCCTGGGGAGTACGGTCGCAAGATTAAAACTCAAATGAATTGACGGGGGCGCGCACAAGCGGTGGAGAATGTGGTTGAATTCGACGCAACGCGAAGAACCTTCCCTACTCTGGACATCTAGGGAAGACTGAAGGGATGCGGTTGTGCCTTCGGGAACGGTTAGACAGGTGCTACATGGCAGTCGTCATCTCTT
+
FFC<;FF9E@FGGFGGFGE7CFEGGGAF9EGGFF@FGEGCFC<,EEFGGEEGAFF9F9:+66>E9BEEGG7:EAE,CFFEGGDG+4F@E:FCFFGGG6F7C7FD@9FFGGGFFDFGFGF9,,,>9C>FEDD*48:BCCFC;EGGC3*:+0<CGGFF**041C75:DEG;@*9:535.))848*2*5C4764/*)=)42FA4)59:>)8)*))+3+03*1((.8>162D9A6)8>3(43(*1(1*).)),5:)-).)))(4((.(**)))1**/*
@M02542:52:000000000-J9N43:1:1101:25582:10123 2:N:0:GTGAAA
GTAGTCCACGCCCTAAACGATGTCAACTGGTTGTTGGGTCTTCACTGACTCAGTAACGAAGCTAACGCGTGAAGTTGACCGCCTGGGGAGTACGGCCGCAAGGTTGAAACTCAAAGGAATTGACGGGGACCCGCACAAGCGGTGGATGATGTGGTTTAATTCGATGCAACGCGAAAAACCTTACCCACCTTTGACATGTACGGAATCCTTTAGGGATAGAGGAGTGCTCGAAAGAGAGCCGTAACACAGGTGCTGCATGGCTGTCGTCAGCTCG
+
GGGGGGGGGGGFGGEFGGGGGGGGGGGGGGGGGGGGGGGGGGGGGGGFGGGGGGGGGGGEGGFGGGGGGGGGGGGGGGGGGGGGGFGFFGGGGGGGGGGGGEGFGGGGGGGGGGGG?DFGGGGGGGGGGGGGGGGGDCFFEGGGGGFFDFGGGGGGFGFGFGGGGGGFBFEGF<@FFFFFFFFGGGGFGF@FFDFF><F<FB9DFFFCF7>AFGG?:FF42>F>BFA*:?FF?@FBFFFCDBGG?2:FF?*).)-4(:<8:B?79*)05:;*)0
@M02542:52:000000000-J9N43:1:1101:7480:10130 1:N:0:GTGAAA
GTAGTCCACGCCGTAAACGATGTCTACTAGCTGTTCGTGTCCTTGTGATGTGAGTAGCGCAGCCAACGCACTAAGTAGACCGCCTGGGGAGTACGGTCGCAAGATTAAAACTCCAATGAATTGACGGGGGCCCGCACAAGCGGTGGAGCATGTGGGTTAATTCGACGCAACGCGAAGAACCTTACCTACTCTTGACATCTACGGAAGACTGCAGAGAGGCGGTTGTGCCTTCGGGACCCGTAAGACAGGTGCTGCATGGCTGTCGTCAGCTCGG
+
FG9FGGGGGGGGGGDDEAFGGGGAFFGFFG@FEC@@FFFF@CAEFFF<EFGF<F@EFFE7@:=,6CF@FFGCGGCGFCFGDFGEGFFFC:C?<EC+AFGG@>F<FF<E?FFGC,>BGG9FD<<FEFCEE7F*FFFE<:>CFGGGEC:@7CCGB;B*11=+2?<<CC*B8CEGCGGDGDFEC6:CC?<C?F:<CD7@@<E7+9>C**:80<EG7C?8**/:C5E*:C<FF7:FGEG))2C<DFD?F?69>7C29-)(66((970/14(22><?>)
@M02542:52:000000000-J9N43:1:1101:24268:10147 2:N:0:GTGAAA
GTAGTCCACGCCGTAAACGATGTCTACTAGCTGTTCGTGTCCTTGTGATGTGAGTAGCGCAGCTAACGCACTAAGTAGACCGCCTGGGGAGTACGGTCGCAAGATTAAAACTCAAATGAATTGACGGGGGCCCGCACAAGCGGTCGAGCATGTGGTTTAATTCGACGCAACGCGAAGAACCTTACCTACTCTTGACATCTACGGAAGACTGCAGAGATGCGGCTGTTCCTTCGGGAACCGTAAGACCGGTGCTGCATGCGTGTCGTCTGCTCTG
+
GGGGGGGGGGGGGGGGGGGGGFGGGGGGGGGGGGGGGGFFGGGGGGGGGGGGCFGGGGGGDEEFGGGGDGGGGGFGFGGGEFGGGGG@FGGGGGEDFE@FFEGGGGFGCFEDF9DGGGFGGFGGGEG7CGGGGGGGGGEFGB561:5CEE?:CCFEFFGFFFDCEGC<:)=)=31))8)7>??*7CEFD=@?F<49<>FAFA09:3)*.*..++00(**605)0(.,::)44(7,(4:<)7(**))()4()72>2(64)(,((,/*0))**1*/
@M02542:52:000000000-J9N43:1:1101:22823:10148 1:N:0:GTGAAA
GTAGTCCACGCCGTAAACGATGTCTACTAGCTGTTCGTGTCCTTGTGATGTGAGTAGCGCAGCTAACGCACTAAGTAGACCGCCTGGGGGGTACGGTCGCAAGATTAAAACTCAAATGAATTGACGGGGGCCCGCACAAGCGGTGGAGCATGTGGTTTAATTCGACGCAACGCGAAGAACCTTACCTACTCTTGACATCTACGGAAGACTGCAGAGATGCGGTTGTGCCTTCGGGAACCGTAAGACAGGTTCTGCATGGCTGTCGTCAGCTCGG
+
GGGGGGGGGGGGGGG@CCFFGGGGGGGGGGGGGGGGGGGGGGGGGGGGGGGGGGGGGGGGGGGGGGGGGGGGGGGGGGGGGGGGGGGGGGGGGGGGGGGGGGGGGGGGGGGGGGGGGGGGGGGGGGGGGGGGGGGGGGGGGGGGGGGGGGGGGGGGGGGGGGGGGGGGGGGGGGGGGGGGGGGGGGGGGGGGGGGGGGGGGFGGGGGGGGGGGGGEGGC7EGGGGGGGGGFFGGGFFGGGFFGFF?6CFF43BD>BFDFFGDC6C2(3::4:E)
@M02542:52:000000000-J9N43:1:1101:23534:10166 2:N:0:GTGAAA
GTAGTCCACGCCCTAAACGATGCGAACTAGGTGTTGGGGAAGGAGACTTCTTTAGTACCGTAGCTAACGCGTGAAGTTCGCCGCCTGGGGAGTACGGTCGCAAGATTAAAACTCAAAGGAATTGACGGGGACCCGCACAAGCGGTGGATGATGGGGATTAATTCGATGGAACGCGAAAAACCTAACCTACCCTTGACATGCAAGGAACTTTCCAGAGGTGGATTGGTTCTCGAAAGGAGGCCTGGGCACAGGTGGCGCATGGCTGGCGTTAGCG
+
CGFGGFFDFB@FFFCC@EF:FCEGEG:FAAFGGEBFGG@FGGE8CF<@FGF,<5EFCCA7FG@=FGE,FEEEGGGCDF9FE@F:EGGG@@?4B=54@EGE7F@F:FFFGD9>A9=D7F8@8,6E7>CE8FE8>+3:8**@:>*>1*>?:C6C7?,;*BCGFCFF*1=B);C<B*6555)2.(5*29/*29>FF24/8)7.?).*)<@*)254<:C*.*2428*728<3--)1:F8>(3(9*,*12(()-(8@>(((-(-,(4:(**)0)).0*0
@M02542:52:000000000-J9N43:1:1101:14363:10175 2:N:0:GTGAAA
GTAGTCCACGCTGTAAACGATGGATACTAGCTGTTGGGGGCAACTTCAGTGGCTAAGCGAAAGTGATAAGTATCCCACCTGGGGAGTACGTTCGCAAGAATGAAACTCAAAGGAATTGACGGGGGCCCGCACAAGCGGTGGAGCATGTGGTTTAATTCGATGATACGCGAGGAACCTTACCAAGGCTTAAATGTAGATTGACAGGTTTGGAAACAGACTTTTCTTCGGACAATTTACAAGGTGCTGCATGGTTGTCGTCAGCTCGTGCCGTT
+
GGGGGGGGGGGGGGGGGGGGGGGGGGGGGGGGGGGGGGGGGGGGGGGGGFGGGGGGGGGEGGGGGGGGGGGGGGAFGGGGGGGGGGGGGGGGG7FGGGGGGGGGGGGGGFGGGDGGGFGGGGGGGGGGGFGGGGGGGGGGGGGGGFGGGGGGGFGGGGGGFGGGGGGG4AEGDG@FFFAFFFADCGGFFFFFFFFFCAFFFFAGFFFF:<:AGFFFBGGFFFFFFFFG?BFBFFAFFBFGGB7F<<>))5>FF<66:B(((.5)777BFE))
@M02542:52:000000000-J9N43:1:1101:9211:10180 2:N:0:GTGAAA
GTAGTCCACGCCGTAAACGATGTCTACTAGCTGTTCGTGTCCTTGTGATGTGAGTAGCGCAGCTAACGCACTAAGTAGACCGCCTGGGGAGTACGGTCGCAAGATTAAAACTCAAATGAATTGACGGGGGCCCGCACAAGCGGTGGAGCATGTGGTTTAATTCGACGCAACGCGAAGAACCTTACCTACTCTTGACATCTACGGAAGACTGCAGAGATGCGGTTGTGCCTTCGGGAACCGTAAGACAGGTGCTGCATGGCTGTCGTCCGCCTGG
+
GGGGGGGGGGGGGGGGGGGGGGGGGGGGGGGGGGGGGGGGGGGGGGGGGGGGGGGGGGGGGGGGGGGGGGGGGGFFGGGGGGGDGGGGGGGGGGGGGGGGGGGGGGGFGGGGGGGGGGGGGGGGGGGEGGGGEGGDGGGGGGGEGGFGGGGGGGFEGGG?AFGGGGC35>EGFG>>EFFFFB=*>FGFGFF?4<=@BF?>FAFGE3<C@D?FF8A>BG*6157B14?FD<923@B6031<D:**.8>F<.))5A20:9?00(.)*170>5))05
@M02542:52:000000000-J9N43:1:1101:6543:10194 2:N:0:GTGAAA
GTAGTCCATGCCGTAAACGATGAGTGTTCGCCCTTGGTCTACGCGGAACAGGGGCCCAGCTAACGCGTGAAACACTCCGCCTGGGGAGTACGGTCGCAAGACCGAAACTCAAAGGAATTGACGGGGGCCTGCACAAGCGGTGGAGCATGGTGTTTAATTCGATACAACGCGCAAAACCTTACCAGCCCTTGACATATGACCAAGAAAACCTGTCCTTAACGGGCTGGTACTTACTTTCATACAGGTGATGCATGGCTGTCGGCAGCTCGTTTCG
+
GGGGGGGGFFGFGGGGGFGEFG9EFFFFDGFFFGGGGGGGF9FGGGC+CFGFDE>EGGGGFGGAC+@F@EGGGFGGGGGGGGGGGGEFGFFECEFGCGGGFFFGE:FCFGFGD>DFC;8>EGGGD>E>C**;:C,BE7:EEBEFCCFG?*+0==CFGF7C>EC*5>FC>BCC3DFFF)?=@?::C:575?77?:??AF=))44C47?FF3::<@E447D>(7))(-4CAA2:)*)6)65*:2>F?A8*))0*628:714<?(((11))0)).0)
@M02542:52:000000000-J9N43:1:1101:20779:10195 2:N:0:GTGAAA
GTAGTCCACGCCGTAAACGGTGGGAACTAGGTGTTGGCGACATTCCACGTCGTCGGTGCCGCAGCTAACGCATTAAGTTCCCCGCCTGGGGAGTACGGCCGCAAGGCTAAAACTCAAAGGAATTGACGGGGGCCCGCACAAGCAGCGGAGCATGTGGCTTAATTCGACGCAACGCGAAGAACCTTACCAAGGCTTGACATACACCGGAAAGCATTAGAGATAGTGCCCCCCTTGTGGTCGGTGTACAGGTGGTGCATGGTTGGCGTCAGCCCGG
+
GGGGGGGGGGGGGGGEGGGGGGGGFFGGGGGGGGGGGGGGGGGFGGGGGGGGGGGGGGGGGGGGGGGGGGGGGGGGFGGGGGFGGGGGGGGGGGGGGGGGGGGGGGGGGGGGGGGGFGGGGGGGGGGGGFEGGDGECFGGGGFFGFGGGCDGGG<FGGF=FGGGGGFGEDGGFGFFEBD@F?F4CF+<FFFFF?FE:?FFFF?GFFFGFD?2CGG?20:9<F*/-49D2;63?FDBFF<DDBC/)))1.8?F?140)6,-)(,,5*..))85)7
@M02542:52:000000000-J9N43:1:1101:6291:10213 1:N:0:GTGAAA
GTAGTCCACGCCCTAAACGATGTCAACTGGTTGTTGGGTCTCTTCTGACTCAGTAACGAAGTTAACGCGTGAAGTTGACCGCCTGGGGAGTACGGCCGCAAGGTTGAAACTCAAAGGAATTGACGGGGACCCGCACAAGCGGTGGATGATGTGGTTTAATTCGATGCAACGCGAAAAACCTTACCCACCTTTGACATGTACGGAAGTTGCCAGAGATGGCTTCGTGCTCGAAAGAGAGCCGTAACACAGGTGCTGCATGGCTGTCGTCAGCTCG
+
GGGGGGGGGGGGGGGGGGGGGGGGGGGGGGGFGGGGGGGGGGGGGGGGGGGGGGFGGGGGGGGGGGGGGGGGGGGGGGGGGGGGGGGGGGGGGGGGGGGGGGGGGGGGGGGGGGEGGGGGFGGGGGGGGGGGGGGGGGGGGGGGGFGGGGGGGGGGGGGGGGGDFGGGGGGGGGGGDEGGGGGGFFFCGGGGGGGGGFGGGFGGGDGGDD?GGCGGGGGGG=FGGGGGGGFFDEFFFGGGFFGFFFDG4CFFFA>DFF<?GFGFFB?FFF:BF7
@M02542:52:000000000-J9N43:1:1101:28705:10224 2:N:0:GTGAAA
GTAGTCCACGCCGTAAACGATGTCTACTAGCTGTTCGTGTCCTTGTGATGTGAGTAGCGCAGCTAACGCACTAAGTAGACCGCCTGGGGAGTACGGTCGCAAGATTAAAACTCAAATGAATTGACGGGGGCCCGCACAAGCGGTGGAGCATGTGGTTTAATTCGACGCAACGCGAAGAACCTTACCTACTCTTGACATCTACGGAAGACTGCAGAGATGCGGTTGTGCCTTCGGGAACCGTAAAGCAGGTGCTGCAAGGCTTCCGTCAGCTCGG
+
FEDGGDCFGGGGE:C:FGGGGFFCGGGGGFFGGGGGGGGFCD9EEFGFFAFGFFFFGGEEEGGFGGGG=FGG?F@FFECFFGGGEFFGGGGGDFFGFGGFGGGFFFFGGGGGGC8DFEFGGFGGGGGGG+@*3@CEECGGGEGGGGFGGGGGGGGGCFFCF7>7CDDGFACC)77@E>FFF1BCDGGFF@@?FBFFFFFFFA?GE7>65*)4E6:<?GG<9>7BB<<FBBA??)4,(43DC?**-625(()0)).()),4((()9DF55)*)07
@M02542:52:000000000-J9N43:1:1101:26830:10243 2:N:0:GTGAAA
GTAGTCCACGCCGTAAACGATGTCTACTAGCTGTTCGTGTCCTTGTGATGTGAGTAGCGCAGCTAACGCACTAAGTAGACCGCCTGGGGAGTACGGTCGCAAGATTAAAACTCAAATGAATTGACGGGGGCCCGCACAAGCGGTGGAGCATGTGGTTTAATTCGACGCAACGCGAAGAACCTTACCTACTCTTGACATCTAAGGAAGACTGCAGAGATGCGGTTGAGCCTTCGGGAACCGTAAGACAGGTTCTGCATGGCTGTCGTCAGGTCGG
+
GD@FFFGGGGGGGGGEGGDGGFEEEGGGFCFGFGFGGGG@FGFGEGGGGGGGAFFGGGGGGDCCFAAFEEGEGGCFGGGGGGDGCF=FGEGEGAEEGEEE:CF,AAFGGFFFFFGGGCAF;AFFGGE@EFEG@E@B8FGGG5CC8<BCFFGGGGG2@>4CFFF=FD>).8CDFD9;53@FFFF7FFFF4*08/4=F2)*)9))*1.);?7::FFG),:7)-7)53((9:74)-70(.8:D*(9*)54564*0-)-4)),.(447C9.75)*0)5
@M02542:52:000000000-J9N43:1:1101:8577:10245 2:N:0:GTGAAA
GTAGTCCACGCCGTAAACGATGTCTACTAGCTGTTCGTGTCCTTGTGATGTGAGTAGCGCAGCTAACGCACTAAGTAGCCCGCCTGGGGAGTACGGTCGCAAGATTAAAACTCAAATGAATTGACGGGGGCACGCACAAGCGGTGGAGCATGTGGTTTAATTCGACGCAACGCGAAGAACCTTACCTACTCTTGACCTCTACGGAAGACTGCAGAGATGCGGTGTTTCCTTGGGGAACCGTAAGGCAGGTACTGCATGGCTGTCGTCAGCTCGG
+
@FFFFGDGGCB@FFCCGFGGGGGGGGFA<CFFGFDFGGGGGG9FGEFGGAG9EEFEEA:FBFGGFF@:CFGGGDEGFD,CBFFGGG7FFFGGGDEG?CGGGC+EECGFF>@DFFGGGGGCFFGCF>3CG+@8>:B8::8ECEEEG*1:CF9?:C94;CFCC,;CE8:3;=CD>/6B>>FFFBFGF69FF*9@?3@)).68F9?D>));<C?FFC@F?:FA1:5)-((2)64)(01336()/2**).4<71*/-).)--30(((.79<>)/*)))
@M02542:52:000000000-J9N43:1:1101:21633:10254 1:N:0:GTGAAA
GTAGTCCACGCCGTAAACGATGTCTACTAGCTGTTCGTGTCCTTGTGATGTGAGTAGCGCAGCTAACGCACTAAGTAGACCGCCTGGGGAGTACGGTCGCAAGATTAAAACTCAAATGAATTGACGGGGGCCCGCACAAGCGGTGGAGCATGTGGTTTAATTCGACGCAACGCGAAGAACCTTACCTACTCTTGACATCTACGGAAGACTGCAGAGATGCGGTTGTGCCTTCGGGAACCGTAAGACAGGTGCTGCATGGCTGTCGTCAGCTCGG
+
GGGGGGGGGGGGGGG@DEFCGGGGGGGGGGGGGGGGGGGGGGGGGGGGGGGGGGGGGGGGGGGGGGGGGGGGGGGGGGGGGGGGGGGGGGGGGGGGGGGGGGGGGGGGGGGGGGGGGGGGGGGGGGGGGGGGGGGGGGGGGGGGGGGGGGGGGGGGGGGGGGGGGGGDGGGGGGGGGGGGGGGGGGGGGGGGGGGGGGGGGFGGEGGGGGGGGGGFGEFGGGGGGGGGGGFFGGGFFGGGFFGFFFGGFGGFFFFFFFFFGGGFGFFFFFBFE)
@M02542:52:000000000-J9N43:1:1101:5443:10263 2:N:0:GTGACA
GTAGTCCACGCCGTAAACGATGTCTACTAGCTGTTCGTGGTCTTGTACTGTGAGTAGCTCAGCTAACGCACTAAGTAGACCGCCTGGGGAGTACGGTCGCAAGATTAAAACTCAAATGAATTGACGGGGGCCTGCGCAAGCGGTGGAGCATGTGGTTTAATTCTACGTCACGCGAAGAACCTTCCCTATTCTTGACATCTAGCGAAGATTGTAGAGATACGATTTTACCTTCGGGCACCCTAAGCCAGGTGCTGCATGTGTGTCGTCAGCTCTT
+
FG<FFFFFGGG86C:@CE::FF@E6CFEFG<E<FFGGD<@,,CCFFFEC,E,<FC,EF,<@@EFFEG=F7@FD=5FD?FFEFDBFGFFE@C@EC=:FE::=C7<F9<FC;9EGA=,C,E,3,3C+3+3>3+++3@*5:**@85CG4:,,=,,4,6==CCGA,=,1+/*))*7;5()0)6;F899<C?6**10*666--94*))1)).;6C).++3*4**),))),)):444:6>9(46(11(*0(,(7(4<)).4(64)--(.-*1)))/@)**
@M02542:52:000000000-J9N43:1:1101:12909:10272 2:N:0:GTGAAA
GTAGTCCATGCCGTAAACGATGAGTGTTCGCCCTTGGTCTACGCGGATCAGGGGCCCAGCTAACGCGTGAAACACTCCGCCTGGGGAGTACGGCCGCAAGGTTAAAACTCAAAGGAATTGACGGGGACCCGCACAAGCGGTGGAAGATGTGGATTAATTCGATGCAACGCGAAAAACCTTACCTACCCTTGACATGGCAGGAACTTTCCAGAGAAGGATTGGTGCACGAAAGAGAACCTGCACACAGGTGCTGCCTGGCCGTGCTACGCCCGTG
+
EFFCEFGGFFGGG;F>FGGDGFF@FGGGGGGGGGGAFGFGGGGGGG@F:FFFFEGGGCB@FFFGGGGFGGFFFDGFF<+B4?FCFD@G+FGF@EEGGG7@FE9FFFGEEGGGG96DF;FFGGD8CGGGEGG57CEEGGG8*=CC,;C,,4=F,<;CF?FGF9E7*:9>>AC7>D(<>5F?@B;GFGC>GF54)6B?(1@FEF?GFFBFFG4<*2+7:4CA?@934)-14(4-85:B?:2*92*24<BF33)/-),)31:((--(*2*)))..75
@M02542:52:000000000-J9N43:1:1101:12993:10318 2:N:0:GTGAAA
GTAGTCCACGCCGTAAACGATGTCTACTAGCTGTTCGTGTCCTTGTGATGTGAGTAGCGCAGCTAACGCACTAAGTAGACCGCCTGGGGAGTACGGTCGCAAGATTAAAACTCAAATGAATTGACGGGGGCCCGCACAAGCGGTGGAGCATGTGGTTTAATTCGACGCAACGCGAAGAACCTTACCTACTCTTGACATCTACGGAAGACTGCAGAGATGCGGTTGTGCCTTCGGGAACCGTAAGACAGGTGCCGCATGGTCTGCGTCAGGCCGG
+
GGFGGGFGGGGGGGGCGGGGGGGGGGGGGGGGGGGFGEDFGGGFFGGGGGGGGGGGGGGGGGGGGGGGGCGGGGGGGGGGGGGGGDGGGGGGGGGGGGGDGGGGGGGGGDGGGGGGGGGGGGDDDCEGEEEGGEGCCEFGCEG*C4FF,5CEGEFCFDCFFGCFCDGG38E3592>DFFFFFFG7C9FG@)9FDFFABFFFA6*7B;CFC?1F<@@BGGF6@)>;B:G<4><6BFF9?:<<6DC)83:?B)/(,,(((4)5)(.59>>)7))0)
@M02542:52:000000000-J9N43:1:1101:25385:10334 2:N:0:GTGAAA
TAGTCCACGCCGTAAACGATGAGAACTAGTTATTGGGGGTATTGACTCCCTCAGTGACGCAGCTAACGCATTAAGTTCTCCGCCTGGGGAGTACTGCCGCAAGGCTACAAACCATAGCAATTTACGGGGGCCCGCCCTAGCGGTGGCTTATGTGGTTTAATTCTATGCAACTCGCAGAACCTTACCTAGGCCTGACATCCTCAGGATTCTACGTAATGGTTGAAGTGCCCGCATGGGAATTGAGTTCCAGGTTCCTCCTGGCTGCCGTCCTTCG
+
+6@EDF9@7:F@+,B,C:+C@9,<CEE99FG9E@<ED++6,C<,<FFG,@FGDF<,?6=7+@CF9FGCFCBF<,:@EF9EAC7++4B++?>F8B,CE,@=C++AD:F8FG,,86,8+@38@,,8=3@=++*5:3>*4*6,,1CEGD,=,,4CFGC<:C4+1+1+++2+1+60=DB:B)));=FG474;6)))0()).)1.?842)/6:?*)-*0251*269)7=A>):91(4()(.(,(99)*2)))*--))).,.410)46((**8))).**)
@M02542:52:000000000-J9N43:1:1101:21575:10335 2:N:0:GTGAAA
GTAGTCCACGCCGTAAACGATGTCTACTAGCTGTTCGTGTCCTTGTGATGTGAGTAGCGCAGCTAACGCGCTAAGTAGACCGCCTGGGGAGTACGGTCGCAAGATTAAAACTCAAATGAATTGACGGGGGCCCGCACAAGCGGTGGAGCATGTGGTTTAATTCGACGCAACGCGAAGAACCTTACCTACTCTTGACATCTACGGAAGACTGCAGAGATGCGGTTGTGCCTTCGGGAACGGTACGACAGGTGCTGCATGGCTGTCGTCAGAGCGG
+
GGGGGGGGGDEGGGCCFCFFFFGFGGGGGGGGG@FFGGGFGGGGGGGGDGGGGFGGGGGGGGGGGGGGGGGGGGDGGGGFDFEGGGGGGCFGGGGGGGGGGGGGGGGGGGGGDFGGGGGAFF?DFGCFGFDEGG7C5EGFFG5*=?CFFFGG9CCCEGGGF7@CF<5C3:58BDBFBBFF5:FCCFFFF@F?@AFFFF4<BA?GEEEC:7)(<<071::<1>7@611:AAB24B>6>617*(**-,()4.)/).5:4)3((48)1/07)**0)8
@M02542:52:000000000-J9N43:1:1101:15223:10344 2:N:0:GTGAAA
GTAGTCCACGCCGTAAACTATGTCTACTAGCTGTTCGTGGTCTTGTACTGTGAGTAGCGCAGCTAACGCACTAAGTAGACCGCCTGGGGAGTACGGTCGCAAGATTAAAACTCAAATGAATTGACGGGGGCCCGCACAAGCGGTGGAGCATGTGGTTTAATTCGACGCAACGCGAAGAACCTTACCTACTCTTGACATCTAGCGAAGATTGTAGAGATACGATTGTGCCTTCGGGAACGCTAAGACAGGTGCTGCATGGCTGTCGTCAGCTCGG
+
GGGGGGGGGGGGGGGGGGGGGGGGDGGGGGGGGGGGGGGGGGGGGGGGGGGGGGGGGGGGGGGGGGGGGGGGGGGGGGGGGGGGGGGGGGGGGGGGGGGGGGGGGGGGGGGGGGGGGGGGGGGGGGGGDGGEDGGGGGGGGGGGGGGGGGGGGGGFGGGGFFGGFGEGFFGGFGFFFFFFFFFGGGGFG=?F@AFFFFFFFFFGEB>GFGFAE?@F>CFA?37>6<BGBAA4:D;>FB:953D2.245()/9)))(-)1,((.4**..76*0).
@M02542:52:000000000-J9N43:1:1101:17664:10346 2:N:0:GTGAAA
GTAGTCCACGCCGTAAACGATGTCTACTAGCTGTTCGTGTCCTTGTGATGTGAGTAGCGCAGCTAACGCACTAAGTAGACCGCCTGGGGAGTACGGTCGCAAGATTTAAACTCAAATGAATTGACGGGGGCCCGCACAAGCGGTGGAGCATGTGGTTTAATTCGACGCAACGCGAAGAACCTTACCTACTCTTTACATCTACGGAAGACTGCAGAGATGCGGTTGTGCCTTCGGGAACCGTAAGACAGGTGCTGCCTGGCTGGTGTCAGCCCGG
+
CFFFGGDCCBGFEF7CCEE>FDEFGGFGGFGGGGGF@B<F@@FGGC8EE@CF<FEEFGDGGGGEFFFC:FBECEGGFFFGGGDG:DFCCBFGGFE7ABCDBF7FAFEFFDGFGG?E+;ECF;D99CEGGGG83>@*@CC>@CC8BD>C,7?FFGG8CF6CCF77@C=DB55CDGFFEBF450BGFCE=F*96/)94.)/4*),10).2022(<+0.(2:2(>BF1((244),1<>;>?()1-91).8544)0)))(.8?(.,(,0*09@)))05
@M02542:52:000000000-J9N43:1:1101:28887:10347 1:N:0:GTGAAA
GTAGTCCACGCCGTAAACGATGTCTACTAGCTGTTCGTGTCCTTGTGATGTGAGTAGCGCAGCTAACGCACTAAGTAGACCGCCTGGGGAGTACGGTCGCAAGATTAAAACTCAAATGAATTGACGGGGGCCCGCACAAGCGGTGGAGCATGTGGTTTAATTCGACGCAACGCGAAGAACCTTACCTACTCTTGACATCTACGGAAGACTGCAGAGATGCGGTTGTGCCTTCGGGAACCGTAAGACAGGTGCTGCATGGCTGTCGTCAGCTCGT
+
GGAFGGGGGGGGGFEEFFEGGGGGGGGGGGGGGGGGGGFFGGGGGGGDFDFGGGGGGGGGGEGGGGGGGGGGGGGGGFFGGDGGGDGGGGGGGGGGGGGGGGGGGGGGGGGGGGGGCFGGGFGGGGGGGCEEGGG>BCFGGEGGDGGGGGGGGGGGGGGGGC<<CGGEGEEGCGGGGGGFFDGGFGGGGGGGGGGGG?FGGFGDEGGGDGGGGGGCGGGGGGGGGGGGGGAFGDD)77>DE@D??BED:F4:FA2(4<:2<CCFGFFBBB4?:0
@M02542:52:000000000-J9N43:1:1101:21571:10350 2:N:0:GTGAAA
GTAGTCCACGCCGTAAACGATGTCTACTAGCTGTTCGTGTCCTTGTGATGTGAGTAGCGCAGCTAACGCGCTAAGTAGACCGCCTGGGGAGTACGGTCGCAAGATTAAAACTCAAATGAATTGACGGGGGCCCGCACAAGCGGTGGAGCATGTGGTTTAATTCGACGCAACGCGAAGAACCTTACCTACTCTTGACATCTACGGAAGACTGCAGAGATGCGGTTGTGCCTTCGGGAACCGTAAGACAGGGGCTGCATGGCTGTTGTCAGCCCGG
+
GGGGGGGGGGGGGG@CFFFFGGGGGGGGGGGGGGGGGGGGGGGGGGGGGGGGGGGGGGGGGGGGGGGGGGGGGGGGGGGGGGGGGGGGGGGGGGGGGGGGGGGFGGGGGGGGGGGGGGGGGF8FFGEGGGGGGGGGGGGGGGGEGGGGGGGFGGFFGGGGFFAFF<=DFFGGFD>F>BFF4:=GCFF?G*9FF<?:2>FAFBBD)55CFGFFGFCFBC>)45<7944C<AAF?EF1>BBC<<C44<0?0(0),11:25(,.84)00/*//77)7
@M02542:52:000000000-J9N43:1:1101:3822:10402 2:N:0:GTGAAA
GGTAGTCCACGCCGTAAACGATGTCTACTAGCTGTTCGTGTCCTTGTGATGTGAGTAGCGCAGCTAACGCACTGAGTAGACCGCCTGGGGAGTACGGTCGCAAGATTAAAACTCAAATGAATTGACGGGGGCCCGCACAAGCGGTGGAACATGTGGTTTAATTCGACGCAACGCGAAGAATCTTACCTACTCTTGACATCTACGGAAAAATGAAGAGATTCGGTTGTGCCTTGGGGAACCGTAAGCCACGTGTTTCATGGCTGTCGGCAGCGCG
+
FFFGEFD<F9FC,+@@CFGEFFGEGGGFFDFCGF<EF@F7FGGGGGGG9FFDGCAEFFF@FCEGGGGFGGECC8FBEFA9FCFGG7<+?7@7C<FGFGFFG:FEF:FGFG99>99EDAF,>C,8=;>GGGG5*@:>;CE6:DCE8?E7,<8??:CD8*9?AFGCC7=C:>5/5)67)086*67:F>C=D4=6=A=*8:=48<9*5@3*8*.3++004<:).);)2(-14).).0(,(41*)(*1(..)(,0)((()))..,,(,**).)0.)))
@M02542:52:000000000-J9N43:1:1101:3121:10403 1:N:0:GTGAAA
GTAGTCCACGCCGTAAACGATGTCTACTAGCTGTTCGTGGTCTTGTACTGTGAGTAGCGCAGCTAACGCACTAAGTAGACCGCCTGGGGAGTACGGTCGCAAGATTAAAACTCAAATGAATTGACGGGGGCCCGCACAAGCGGTGGAGCATGTGGTTTAATTCGAAGCAACGCGAAGAACCTTACCTACTCTTGACATCTACGGAAGACTGCAGAGATGCTGTTGTGCCTTCGGGAACCGTAAGACAGGTGCTGCATGGCTGTCGTCAGCTCGG
+
GG7FCFGGGEGFCGGGFGG7FFGGGDGEGGFFEEFABFDDFGGGGGGGGFEGGGGGGFEE7FDFGGGFGEF7FAFGG?EFFGGGG7FGE:FFGGE7EFG>CGGFFGFFGGFCFFDDFFFGFGCEFGGEE73:5@FEE@E7BFFG*FCF:FFF;E<C:CFFGFFFG+<5:FGG>8EG5CEGC@CEFCF:CFFFGGGGGGGGGFEG*118C9<CFGGG60+?+<?F9FGFFG>FGGG@@=FD@@/443<C5:227:>:2<7:*79?DB?0(4)?7)
@M02542:52:000000000-J9N43:1:1101:16667:10412 2:N:0:GTGAAA
GTAGTCCACGCCCTAAACGATGTCAACTGGTTGTTGGGTCTCTTCTGACTCAGTAACGAAGCTAACGCGTGAAGTTGACCGCCTGGGGAGTACGGCCGCAAGGTTGAAACTCAAAGGAATTGACGGGGACCCGCACAAGCGGTGGATGATGTGGTTTAATTCGATGCAACGCGAAAAACCTTACCCACCTTTGACATGTACGGAAGTTGCCAGAGATGGCTTCGTGCTCGAAAGAGAGCCGTAACACAGGTTCTGCATGGCTGTCGTCCGCCCG
+
GGFFGGGGFEEFGE8EGGDGGFGGCEGGGGFGGFGGGCCGFFFGGG9BE@FGGGGGFGDF@FD9FDGDGGGGGGGFGGGFGGGGGGGGDEGGG@EEGDCGDEGFFFGGGGGGGFGGFCBEG:8DDDEGGFGGGGCEEFFFEC>C>C97EGGGFG>:,2=967;9,=CGFFEGFGFEFFE>FFFGGGCEGFFFFBF7<<*.726DBBFG?>AFEE85<FGB:7871<1*6303?32:1-(7/(173A?5(,1*-).::4<::(((2/05)0)))7
@M02542:52:000000000-J9N43:1:1101:28978:10426 1:N:0:GTGAAA
GTAGTCCACGCCGTAAACGATGTCTACTAGCTGTTCGTGTCCTTGTGATGTGAGTAGCGCAGCTAACGCACTAAGTAGACCGCCTGGGGAGTACGGTCGCAATATTAAAACTCAAATGAATTGACGGGGGCCCGCACAAGCGGTGGAGCATGTGGTTTAATTCGACGCAACGCGAGGAACCTTACCTACTCTTGACATCTACGGAAGACTGCAGAGATGCGGTTGAGCCTTCGGGAACCGTAAGACAGGTGCTGCATGGCTGTCGTCAGCTCGT
+
GG7FGGGGGGGGGFGDFGGGGGGGGGGGGGGGGFGGGGGGFGGGGGG9FFGFEGGGGCGGDGGGGAFG>FGGDGGGGGGGGGGGGFFGGGGGGGGGGGGGGGGGGGGGGGGGGCFGAEFGFGGGGGGGGGGGGFEGEEFGGGGGDGFFFGGGGGGGGGGGGG:7CGGGGGGGGGGGGGGGGFGGGGGGGGGGGGGGGGGGGFF58CEGGGGGGGGGGGGGGGGGGGGGFGFFGGGBFFFDFFDBB<FC:CD?FFFFFF?FGGGFCB:?B?DFF5
@M02542:52:000000000-J9N43:1:1101:20912:10457 1:N:0:GTGAAA
GTAGTCCACGCCGTAAACGATGTCTACTAGCTGTTCGTGTCCTTGTGATGTGAGTAGCGCAGCTAACGCACTAAGTAGACCGCCTGGGGAGTACGGTCGCAAGATTAAAACTCAAATGAATTGACAGGGGCCCGCACAAGCGGCGGAGCATGTGGTTTAATTCGACGCAACGCGAAGAACCTTACCTACTCTTGACATCTACGGAAGACTGCAGAGATGCGGTTGTGCCTTCGGGAACCGTAAGACAGGTGCTGCATGGCTGTCGTCAGCTCGT
+
GGGGGGGGGGGGGGGGGGGGGGGGGGGGGGGGGGGGGGGGGGGGGGGGGGGGGGGGGGGGGGGGGGGGGGGGGGGGGGGGGGGGGGGGGGGGGGGGGGGGGGGGGGGGGGGGGGGGGGGGGGGGGGGGGGGGGGGGGGGGGGGGGGGGGGGGGGGGGGGGGGGGGGGGGGGGGGGGGGGGGGGGGGGGGGGGGGGGGGGGGFGGGGGGGGGGGGGGGGGGGG?E=EGGGGFFGGGFFGGGFFGFFFGFFF*8FFFFF<??GGGFF??FFFAFE)
@M02542:52:000000000-J9N43:1:1101:2928:10463 2:N:0:GTGAAA
GTAGTCCACGCCCTCAACGATGTCCACTAGTTGTCGGGGATTCATTTTCTCGGTCACGCAGCTAACGCGTGAAGTTGAACGCATGGGGAGGACGGTCGCAAGATTAAACCTCAAAGGAATTGACGGGGACCCGCACAAGCGGTGGATGATGCGGATTAATTCGATGCAACGCGAAAACCCTTACCTCCCCTTGACATGTCCGGCACCCCGCCGAGAGGGGGGGGTGCTCGCAAGCGCACCTGACAAAAGGCGCTGCATGGCTGTCGTTCGACCG
+
GGG9CFEFGGGFBF,,;FFCFDFG,CFFGGFGCFGDG7@FCC96,,C<F,C:CG@FF,,@=><D,E4=@:C:B9BE<,,BFE+BC?DB+++89+@4@>F@@@FGFCFG,D8>=,=,8,3@B>EB63++8@>E85>8EF8F5E>>>*24>EE,:?:*/,;C+3/+43=CFF=<3D9)5)7752)2*:+8*77754)*65*)*-25>>3;>C(2/**)(/*(-))033:74:((3)(((-7C4,>0).(042))-,,3,-4(.(4.0*.).7))))
@M02542:52:000000000-J9N43:1:1101:28572:10477 2:N:0:GTGAAA
GTAGTCCACGCCCTAAACGATGTCAACTGGTTGTTGGGTCTTCACTGACTCAGTAACGAAGCTAACGCGTGAAGTTGACCGCCTGGGGAGTACGGCCGCAAGGTTGAAACTCAAAGGAATTGACGGGGACCCGCACAAGCGGTGGATGATGTGGTTTAATTCGATGCAACGCGAAAAACCTTACCCACCTTTGACATGTACGGAATCCTTTAGAGATAGAGGAGTGCTCGAAAGAGAGCCGTAACACAGGTGCTGCATGGCTGTCGTCAGCTCG
+
GGGGGGGGGGGFGGGGGGGGGGGGGGGGGGGGGGGFGGGGGGGGGGFGGFFGGGGGGGGGEGGGGGGGGGGGFFGGGGGGGGGCFGFGGGFFGFGDGGGGGGGG9FGDGGGGGFGFCGGGFFGF6BE@E>C>EGDGGGGGGGGGDDGFFGGCFCFGGGDEFFCFFFEGFFGDFGBD3ABFFFFGGGGFCFF==AFF<?FFFB>GBFFFFDAAFGGFFGGBAF>@:<2*58976B:1:?F*C?G3?9?F<:?928B?262:??F?FF555>?/60
@M02542:52:000000000-J9N43:1:1101:27530:10489 1:N:0:GTGAAA
GTAGTCCACGCCGTAAACGATGTCTACTAGCTGTTCGTGTCCTTGTGATGTGAGTAGCGCAGCTAACGCACTAAGTAGACCGCCTGGGGAGTACGGTCGCAAGATTAAAACTCAAATGAATTGACGGGGGCCCGCACAAGCGGTGGAGCATGTGGTTTAATTCGACGCAACGCGAAGAACCTTACCTACTCTTGACATCTACGGAAGACTGCAGAGATGCGGTTGTGCCTTCGGGAACCGTAAGACAGGTGCTGCATGGCTGTCGTCAGCTCGG
+
GGFGGEFFFGGGGFGDFFFCGGGGGGGGGGGGGGGGGGGDFFGGGEGGGGGCGGGGGGGGGGGGGGGGGCGGFGCFFF9FFGEGGGGGGFCFGGGGGGEGEGGGFFGGGGGGGGGGGGFFGGGGGGGDGDDEGEGGGGGGGGGGGGGGGGGGGGGGGGGGGGGFGGGCEEGGGGGGGGGDFCGGGGGGGGGGGGGGGGGGFFFGECGFGGGCG?F>FFFFGEGEGGGGGGAFGGCD@F5DD>D:B?GGFD*,?BB(-5(3>DDFDBBB?24:@)
@M02542:52:000000000-J9N43:1:1101:23991:10537 2:N:0:GTGAAA
GTAGTCCACGCCGTAAACGATGTCTACTAGCAGTTCGTGTCCTTGTGATGTGAGTAGCGCAGCTAACGCACTAAGTAGACCGCCTGGGGAGTACGGTCGCAAGATTAAAACTCAAATGAATTGACGGGGGCCCGCACAAGCGGTGGAGCATGTGGTTTAATTCGACGCAACGCGAAGAACCTTACCTACGCTTGACATCTACGGAAGACTGCAGAGATGCGGTTGTGCCTTCGGGAACCGTAAGACAGGTGCTGCATGGCTGTCGTTGGCTCGG
+
GGGGGGGGGGGGGGCB<CFFFGGGGGGGGGGGGGGGDGDGGGGGGGGGGGGGGGGGGGGGGGGGGGGDGGGGGGGGGFGGGGGGGGGGGGGGGGGGECGGCFDFGGGGGGGGGGGGFGGGGGGGGGGGGGGGGGGGGGGGGGGCG4BFGGGGFFFFGFFFFGFFED=D53:>>CBFFDFFFFFGGGGFG)55>BF?49=AFFFGEF>FFF0(9<7:42*.1>)0966C<B641>B026?D<2DCBFFFBF)9)5)())48(325<C))./0;:>
@M02542:52:000000000-J9N43:1:1101:21096:10604 2:N:0:GTGAAA
GTAGTCCACGCCCTAAACGATGTCAACTAGTTGTTGGGGATTCATTTCCTTAGTAACGTAGCTAACGCGTGACGTTGACCGCCTGGGGAGTACGGTCGCAAGATTAAAACTCAAAGGAATTGACGGGGGCCCGCACAAGCGGTGGAGCATGTGGTTTAATTCGACGCAACGCGAAGAACCTTACCTACTCTTGACATCTACGGAAGACTGCAGAGATGCGGTTGTGCCTTCGGGAACCGTAAGACAGGTGCTGCATGGCTGTCTGCAGCTCGTG
+
GGGGGGGGGGGGGGG<FGGGGGGG<FGGGGFGGGGGGGGGGGGGGGGGGGGGGGFGGGFGGGGGAEGGGGDDGGGGGGGGGGGGGGGGGDFFGGGFFGGGGGGGGGGGGGGGFGFG?CFGGGGGCCCGGCEEGGDDEFGFCGEEGGGGGFGGGGGGGGGGF?FFGGGGFBDCAG0)<F@:;A47FC967;=BFBFFB>658025@.7?FF:<+3806**,(07)4<DFAA2?F511<(39C64*)(.)-(0=<>?<).(:<(8)*20))))))0
@M02542:52:000000000-J9N43:1:1101:28326:10629 2:N:0:GTGAAA
GTAGTCCACGCCGTAAACGATGTCTACTAGCTGTTCGTGGTCTTGTACTGTGAGTAGCGCAGCTAACGCACTAAGTAGACCGCCTGGGGAGTACGGTCGCAAGATTAAAACTCAAATGAATTGACGGGGGCCCGCACAAGCGGTGGAGCATGTGGTTTAATTCGACGCAACGCGAAGAACCTTACCTACTCTTGACATCTAGCGAAGATTGTAGAGATACGATTGTGCCTTCGGGAACGCTAAGACAGGTGCTGCATGGCTGTCGTCAGCTCGG
+
GGGGFGGGGGGGGGGCGGGGGGGGGGGGGFFGGGGGGCFCFGGGCGGGGGGFGGGGGGGECFGGGGGGGGGGGGDFGGGGGGGGGGFGGGGGGGGGGGGGGGGFGGGGGGGGGG?EGGGFFFDEFCCFGGCEGE7*@GGFGGECD7CECF,C?CGGCC<CF79FFCEG5=5CA<>:B<FF4:F767??C6:B47?4>B46=4)95>>CFGDA:9AF977<:)87?DAGAA<<1@>1;?FC319*224)82)62<?B)),4,(4.CD33>@F?D@
@M02542:52:000000000-J9N43:1:1101:15501:10631 2:N:0:GTGAAA
GTAGTCCATGCCGTAAACGATGAGTGTTCGCCCTTGGTCTACGCGGATCAGGGGCCCAGCTAACGCGTGAAACACTCCGCCTGGGGAGTACGGTCGCAAGACCGAAACTCAAAGGAATTGACGGGGGCCTGCACAAGCGGTGGAGCATGTGGTTTAATTCGATACAACGCGCAAAACCTTACCAGCCCTTGACATATGAAAAAGAAAACCTGTCCTTAACGGGATGGTACTTACTTTCATACAGGTGCTGCATGGCTGTCGTCCGCCCGTTTCG
+
GGGGGGGGGGGGGGGGGGGGGGAFGGGGGGGGGGGGGGGGGGGGGGGGGGGGGGGGGGGGGGGGGGGGGGGGGGGFGGGGGGGGGGGGGGGGGGGGGGEGGGGGGGGGGFGGGGGFGGGFGGGGGGGGGGGGGEGGGGGGEEGGGGGGGFGGGFEFGGGGFGGGGGGGEF:<BD>FF>FFFF?FGGGDGFFFFBFFA<444)8*7>FGF<?FGGFF<D728B@@>FFFA25<AB9AFAA::2C>:A(9<4?@D2:?1832:((()))0..))93
@M02542:52:000000000-J9N43:1:1101:15535:10644 2:N:0:GTGAAA
GTAGTCCATGCCGTAAACGATGTCTACTAGCCGTTGGGGTCTTTGAGACCTTAGTGGCGCAGCTAACGCGATAAGTAGACCGCCTGGGGAGTACGGTCGCAAGACTAAAACTCAAATGAATTGACGGGGGCCCGCACAAGCGGTGGAGCATGTGGTTTAATTCGATGCAACGCGAAGAACCTTACCTGGCCTTGACATACTAGAAACTTTCCAGAGATGGATTGGTGCCTTCGGGAATCTAGATACAGGTGCTGCATGGCTGTCGGCAGCCCGG
+
EGCFFEGGGGGGGB:@FGEGEDFGFGGGGFCFFGG7CGGGGFGGGDEFFFGFGFGGDCFGG+:FFGGGGEEGEDGEE,@?B7F+FFGFGC@CEFEEFE7CFG78FFCCFFGGGGGGGGGGGGGFGGDCEGGGEEDCGGGFGDGGGD>,=C9FGGCGGDFFFCFF?C<DFFF5BGFE>3?FFFFFCC??747@F>=6<A=?/6)09*0CFG))<CCF(*0419?4(--*.5:)3BF>(.4:C)*2)-<?:A)0<9?0::0(((.8*))07)).0)
@M02542:52:000000000-J9N43:1:1101:28400:10644 2:N:0:GTGAAA
GTAGTCCACGCCGTAAACGATGTCTACTAGCTGTTCGTGTCCTTGTGATGTGAGTAGCGCAGCTAACGCACTAAGTAGACCGCCTGGGGAGTACGGTCGCAAGATTAAAACTCAAATGAATTGACGGGGGCCCGCACAAGCGGTGGAGCATGTGGTTTAATTCGACGCAACGCGAAGAACCTTACCTACTCTTGACATCTACGGAAGACTGCAGAGATGCGGTTGTGCCTTCGGGAACCGTAAGACAGGTTCTGCATGGCTGTCGTCAGCTCGG
+
GGGGGGGGFGGGGGGGGGGGGGGGGGGGGGGGGGGGGGGGGGGGGGGGGGGGGGGGGGGGGGGGFFGGGGGGGGFGGFFGGGGGGGGGGGGGGGGGGGGGGGFGGGGGGGGGGGGGGGGGGGGGGGG@GGGEGGGEGGGGGGGGGGFGGGGGFGGGGGGGFGGGGGGG>8=DFGFFFBFFFFFGGGF?C6<BF2=@AF?BFFFGDBBGFFDFGF:>?>79>EBFF?FGF442<FF62:?DCBGFA<(<:2*976AF9)(431()*1))7)/))0
@M02542:52:000000000-J9N43:1:1101:12093:10657 2:N:0:GTGAAA
GTAGTCCACGCCGTAAACGATGTCTACTAGCTGTTCGTGTCCTTGTAATGTGAGTAGCGCAGCTAACGCACTAAGTAGACCGCCTGGGGAGTACGGTCGCAAGATTAAAACTCAAATGAATTGACGGGGGCCCGCACAAGCGGTGGAGCATGTGGTTTAATTCGACGCAACGCGAAGAACCTTACCTACTCTTGACATCTACGGAAGACTGCAGAGATGCGGTTGTGCCTTCGGGAACCGTAAGACAGGTGCTGCATGGCTGTCGTCAGCCCGG
+
GGGGGGGGGGGGGGGGGGGGGGGGGGGGGGGGGGGGGGGGGGGGGGGGGGGGGGGGGGGGCFGGGGGGGGGGGGGGGGGGGGGGGGGGGGGGGGGGGGGGGGGGGGGGGGGGGGGGGGGGGGGGGGDGGGCEGGGGDEGGGGGC*9EFGGGGGGGGGGGGFGGGGGGGFBEGEGFFFFFFFFFGGGGFDFFFFFFFFFF<FFBDBF5CFGFFFAEF<:C<33<EFF6D9:9?<FF>FF?DC?DC23(7:76:2ABBAA:6((.499>)74)08>
@M02542:52:000000000-J9N43:1:1101:17445:10673 1:N:0:GTGAAA
GTAGTCCACGCCCTCAACGATGTCCACTGGTTGTTGGGTCTCTTCTGACTCAGTAACGAAGCTAACGCGTGAAGTTGACCGCCTGGGGAGTACGGCCGCAAGGTTGAAACTCAAAGGAGTTGACGGGGACCCGCACAAGCGGTGGATGATGTGGTTTAATTCGATGCAACGCGAAAAACCTTACCCACCTTTGACATGTACGGAAGTTGCCAGAGATGGCTTCGTGCTCGAAAGAGAGCCGTAACACAGGTGCTGCATGGCTGTCGTCAGCTCG
+
GGGGGGGGGGGGGG,FGGGGGEGG,EFGGGGGGGGGGGGGGGGGGGG9FFGGGGGGGGGGGGGGGGGGGGGGGGGGGGGGGGGGGGGGGGGGGGGGGGGGGGGGGGGGGGGGGGGGGGGGGGGGGGGGGGGGGGGGGGGGGGGGGGFFGGGGGGGGGGGGGGGGGGGGGGGGGGGGGGGGGGGGGGGGGGGGGGGGGGGGGFGGGGGGGGGGGGGGGGGGGFGGGGGGGD>5CEGFFGGGFFGFFFGGFFG?FFFFFFF<CGGFGFFFFFBFF3
@M02542:52:000000000-J9N43:1:1101:25530:10684 2:N:0:GTGAAA
GTAGTCCACGCCCTAAACGATGTCGACTAGGTGTTCGGTGAGGAGACTCATTGAGTACCGCAGCTAACGCGTGAAGTCGACCGCCTGGGGAGTACGGTCGCAAGATTAAAACTCAAAGGAATTGACGGGGACCCGCACAAGCGGTGGATGATGTGGATTAATTCGATGCAACGCGAAAAACCTTACCTACCCTTGACATTTACGGAAACCTGCTGAGAGGTGGGGGTTCTCGAAAGCGAGCCGTAACACAGGTGCTGACGGGCCTTCGTCAGCG
+
GGGGGGGGGGGGGGGGGGGFFGGGGGGGGGGGGGGGGGGGGGGGGGGGG@FFGCFFGGGGGGGGGGGGGGGGGGGGGGGGGGGEEFFGFGDEEGGGGGGGGGGDCD9FCFGFEFGG7A@FGGC9CGGGEGGCCC@E5FGGGGGG1:CC96,===CF99>GFGFCCCCFEAFGE39:DBEA>?F>*6<6*)577:597AB)9<29>D>*79((:++*(*21:FFF>9>)(.540?,,(-(/949511:*(,08)(5>-)(.((,(*2*))0))))
@M02542:52:000000000-J9N43:1:1101:17103:10703 2:N:0:GTGAAA
GTAGTCCACGCCCTAAACGATGCGAACTAGGTGTTGGGGAAGGAGACTTCTTTAGTACCGTAGCTAACGCGTGAAGTTCGCCGCCTGGGGAGTACGGTCGCAAGATTAAAACTCAAAGGAATTGACGGGGACCCGCACAAGCGGTGGATGATGTGGATTAATTCGATGCAACGCGAAAAACCTTACCTACACTTGACATGCCAGGAACTTTCCAGAGGTGGATTGGTGCGCGACAGGAAGCCTGGACAAAGGTGTTGCACGGACGTCGTCCGCG
+
GGGGGGFFCFGGGGEGFGCEF@FGBFGFGAFFFCFCDCGGGGGGC@CCFGFGFFGGFCEFFGGGG9A=CFEGDDGFGFGGGGGGGGGGFEC:CEAECFFGGGG=D@7>DD9EFGFGG9D@DAFGGAEGGGGGGGGGGEEGG58C1:CGFGGFGC;9<9?E=<A@EGF7)*=2)2:8BAA5)48CF<FFFF)549=*4>6<48?7F>;6<FA.09+7(*0(-0*9(2.*6-499)13((.*14FD:((0(()8)()-().)((((1*)000))))
@M02542:52:000000000-J9N43:1:1101:12088:10713 2:N:0:GTGAAA
GTAGTCCATGCCGTAAACGATGAGTGTTCGCCCTTGGTCTACGCGGATCAGGGGCCCAGCTAACGCGTGAAACACTCCGCCTGGGGAGTACGGTCACAAGACCGAAACTCAAAGGAATTGACGGGGGCCTGCACAAGCGGTGGAGCATGTGGTTTAATTCGATACAACGCGCAAAACCTTACCAGCCCTTGACATATGAACAAGAAAACCTGTCCTTAACGGGATGGTACTTACTTTCATACAGGTGCTGCATGGCTGTCGTCAGCTCGTGTTG
+
GGDGGGGGGGGGGGGEGGGGGGGGGGGGGGGGGGGGGGGGGGGGGGGDGGGGGGGGGGGGGGGGGGGGGGGGGGGGFGGGGGGGGGGGGGGGGGGEGFFFFGGGGGGGFFFFGGGGGGGEGGGDGGGGGCEGDEGGFDEGGGG5;FFGGGGFCGF8FGGGFGGGGGGGF:5CDGFFFFFFFFFGGGFFC?FFFDFB)6?B?2:>FFFFFDBFFFGFBFGFFF:@>??F6<A>FFFFFFFF74DG?B0@7AFF<B:B?0,),4:2CC4:>.)7<4
@M02542:52:000000000-J9N43:1:1101:13267:10740 2:N:0:GTGAAA
GTAGTCCACGCCCTAAACGATGTCAACTGGTTGTTGGGTCTTCACTGACTCAGTAACGAAGCTAACGCGTGAAGTTGACCGCCTGGGGAGTACGGCCGCAAGGTTGAAACTCAAAGGAATTGACGGGGACCCGCACAAGCGGTGGATGATGTGGTTTAATTCGATGCAACGCGAAAAACCTTACCCACCTTTGACATGTACGGAATCCTTTAGAGATAGAGGAGTGCTCGAAAGAGAGCCGTAACACAGGTGCTGCATGGCTGTCGTAAGCCCG
+
GGGGGGGGGGGGGGGFGGGGGGGGGFGGGGGGGGGGGGGGGGGGGGGGGEDGGFEFGGGGGGGGGGGDGGGGGFGGGGGGGGGGGGGGGGGGGGGGGGGGGGGFGGGEGFGGGFGFFGGFGGGGGGGEGFCEGGGGGGGGGG*@CF?CCFGGGGFGGGGGFGGGGGGGFA54?G;DFADFFEFC<<<>DFFA6EFFA7F<=?FGE3@FFGA<CFGF2CF2)55.:0:7616<0:,(8?BGGFDG:),).(*),)4239)3<7:?6<)))71)07
@M02542:52:000000000-J9N43:1:1101:7803:10744 2:N:0:GTGAAA
GTAGTCCACGCTGTAAACGATGGATACTAGCTGTTGGGGGCAACTTCAGTGGCTAAGCGAAAGTGATAAGTATCCCACCTGGGGAGTACGTTCGCAAGAATGAAACTCAAAGGAATTGACGGGGGCCCGCACAAGCGGTGGAGCATGTGGTTTAATTCGATGATACGCGAGGAACCTTACCAAGGCTTAAATGTAGATTGACAGGTTTGGAAACAGACTTTTCTTCGGACCATTTCCAAGGTGCTTCTTGGTTGTCGTCAGCTCGTCCCGTGCG
+
GGGGGGGGGGGGEGGGGGGGGFDFGGGFFAEFCFFGGEEDGGGGFGGGGCE<FFGGGGD,@+FFFGGGG9@FG<?FFEECEGGDECFGGGGGGGGGEDF@FEFA=FD?<FGCGDGGF9;DEFE76BEFGC*4@E@5CFEGE:DF8*4DGCFGFFGCG9*=:C?CCFEDD:E3588FFFFFA>485C+5FFF66<FFA>FBF4)93BFFDD(:7**58<CA4FFF9A?D?9(4)8<))46**56<)).*).==:01<0(-(-,.4*7)0.)0)0)
@M02542:52:000000000-J9N43:1:1101:24962:10757 2:N:0:GTGAAA
GTAGTCCACGCCGTAAACGATGATAACTAGTTGTTCGGTCACTTGGTGACTGAGTGACGCAGCTAACGCATTAAGTTATCCGCCTGGGGAGTACGGTCGCAAGATTAAAACTCAAAGGAATTGACGGGGGCCTGCACAAGCGGTGGAGCATGTGGTTTAATTCGAAGCAACGCGCAGAACCTTACCAGCGTTTGACATCCCGCGCTACCCAGAGAGATTTGGGGTTCCCTTCGGGGACGCGGTGACAGGTGCTGCATGGCTTTCGTCAGCTCGG
+
@FFGGGDGFGGFGE@FECGGFDFFDGGGGG@CFGGGG7FEGGGGGGGGFFGGGFGF9CCFFFGGFGBFC@FGFFGGGFGGGGGGGG7AFFGGGG7FFCE7FEDG:FFFFFCGAFCFCDCEGG8D=CEEG7?*@CF8CCFGGGG>CDEC6;CC<EGCEFG,=C9?FFGGFF=G:C9>EBAAFFFGGGGFGDDFFF4=:<?1539G>5<C:F?0CC83-2:<AFEEF9:F7<<<0>>06679<07<4:9=:<)9)).(4:10((,./*08>676>3
@M02542:52:000000000-J9N43:1:1101:5198:10765 2:N:0:GTGAAA
GTAGTCCACGCCGTAAACGATGTCTACTAGCTGTTCGTGTCCTTGTGATGTGAGTAGCGCAGCTAACGCACTAAGTAGACCGCCTGGGGAGTACGGTCGCAAGATTAAAACTCAAATGAATTGACGGGGGCCCGCACAAGCGGTGGAGCATGTGGTTTAATTCGACGCAACGCGAAGAACCTTACCTACTCTTGACATCTACGGAAGACTGCAGAGATGCGGTTGTGCCTTCGGGAACCGGAAGACAGGTGCTGCATGGCTGTCTTCAGCTCGG
+
GGFGGGGFGGGGGGGGGGGGG8FFGGGGGFGGGGGGGGGGGGGGGGGGGGGGGGGGGGGGGGGGGGGGGGGGGGGGGGGGGGGGGGGFGGGGGFG:FGGGGGGFGGGGGGGGFGGGGGGGGFCFGGGGGGGGGDCGGGG>DE>*>D59FGGGGGG:EGGGFGEFGGGGFFG:E<>>))9:57?FGGGFF6<@F2*7>FFFFB?C@DDFFFB?+8<5(:>9BB7@9?:FF2<80>9(4<11)4D53:>F:D4?B4<?<21:(822**1*9@465)
@M02542:52:000000000-J9N43:1:1101:14900:10777 2:N:0:GTGAAA
GTAGTCCACGCCGTAAACGATGTCTACTAGCTGTTCGTGGTCTTGTACTGTGAGTAGCGCAGCTAACGCACTAAGTAGACCGCCTGGGGAGTACGGTCGCAAGATTAAAACTCAAATGAATTGACGGGGGCCCGCACAAGCGGTGGAGCATGTGGTTTAATTCGACGCAACGCGAAGAACCTTACCTACTCTTGACATCTAGCGAAAATTGTAGAGATACGATTGTGCCTTCGGGAACGCTAAGACCGGTGCGGCATGGTTGGCGTCAGCTGGG
+
GGGGGGGGGGGGGGGGGGGDFDFFGGGGGGGGGGGGGGGGGFFGGGGGGGGGGGDFGGGGCFEGGGGGGDFGGGGGGGGGEEGGGGGGECFGGFGGFEGGGGGFGGFGGCGFGG8EDFGEGFCGGGCCGGGGCCDGGGFGG85BEDDFGECFGGGGGGGGFGGGGGGGFFECEG@:;BFF@<4?FGG?<*9=727FA27:FDA<)))2/06A77CB>CD<?:5>BF<F2-.5:B919:(9*45*53(039>>(((((,()-((.)1))0)*)0<
@M02542:52:000000000-J9N43:1:1101:19231:10777 2:N:0:GTGAAA
GTAGTCCACGCCGTAAACGATGTCTACTAGCTGTTCGTGTCCTTGTGATGTGAGTAGCGCAGCTAACGCACTAAGTAGACCGCCTGGGGAGTACGGTCGCAAGATTAAAACTCAAATGAATTGACGGGGGCCCGCACAAGCGGTGGAGCATGTGGTTTAATTCGACGCAACGCGAAGAACCTTACCTACTCTTGACATCTACGGAAGACTGCAGAGATGCGGTTGTGCCTTCGGGAACCGTAAAACAGGTGCTGCATGGCTGGCGTCCGCTCGG
+
GGCFGGFGGGGGGGC@FGGGGGGGGGGGGGGGGEGGGG@FGGGGGGGGGGGGGGGFGGGGEGGGGFGGGEGGGGCEGFGGGGGGGFGGGGGGFFGGGGGDFGG@4EFGGGFFGGGGGFCGGEFGFGEGGG5CEE>*@FGDGGGCEGGCF=6A=CCCGGFFFGC=CGEDEECG>C;EFDF4@??7FDGFG?F?=)=FA9FAFA?C)5;FF7:1<62;(:*-(0)0326CA)64-<0-4<(9>?C*-4(8:7)0862>))21((-,/*.))))0.5
@M02542:52:000000000-J9N43:1:1101:26064:10783 1:N:0:GTGAAA
GTAGTCCACGCCCTAAACGGTGTCAACTAGTTGTTGGGGATTTACTTCCTTGGTAACGTAGCTAACGCGTGAAGTTGACCGCCTGGGGAGTACGGCCGCAAGGTTAAAACTCAAAGGAATTGACGGGGACCCGCACAAGCGGTGGATGATGTGGATTAATTCGATGCAACGCGAAAAACCTTACCTACCCTTGACATGGCAGGAACTTTCCAGTGATGGATTGGTGCTCGAAAGAGAACCTGCACACAGGTGCTGCATGGCTGTCGTCAGCTCG
+
GGGFFGGGGGGGGGGGGGGGGGGGGGGGGGGGGGGGGGGGGGGGGGGGGGGGGGGGGGGGGGGGGGGGGGGGGGGGGGGGGGGGGGGGGGGGGGGGGGGGGGGGGGGGGGGGGGGGGGGGGGGGGGGGGEGGGGGGGGGGGGEEFFFFGGGGGGGGGGGGGGGGGGGGGGGGGGGGGGGGGGGGGGGGGGGGGGFFGGGGGFGGGGGGGGGGGGGGGDGGGGGGGGGGGGFFGGGFFGGGFFGFFFCGFGG7?FFFFFFFGGGFGFFBFFB@F3
@M02542:52:000000000-J9N43:1:1101:8877:10806 2:N:0:GTGAAA
GTAGTCCACGCCCTAAACGATGTCGACTAGGTGTTCGGCGAGGAGACTCATTGAGTACCGCAGCTAACGCGTGAAGTCGACCGCCTGGGGAGTACGGTCGCAAGATTAAAACTCAAAGGAATTGACGGGGACCCGCACAAGCGGTGGATGATGTGGATTAATTCGATGCAACGCGAAAAACCTTACCTACCCTTGACATGTACGGAACCCTGCTGAGAGGTGGGGGTGCTCGAAAGAGAGCCGTAACACGGGTGCTGCATGGCTGTCGTCAGCG
+
GGGFGGGGGGGGGGGGGGGGGGGGGGGGGGGGGGGGGGGGGGGGGFGFGGGGGGGGGGGGGGGGGGFGGEGGEGGGGG7CFGGGGGGFF:CCGGGDEGGGGGGGDG9FGCEG:FF8CFF@EFFCGGGCEGGGDEGGGFGGGGGG>DGC<FGFGFFDCCCEFCCCFCGGEFGG:CBDFF>4>?FF7DC?FFF4=?4B:>F?FFFGFDBEFG<<F+096DC??FFF99;C<D28,43;?B?D5:DG1116((003(14<?7>>??0*96>:@>B:3
@M02542:52:000000000-J9N43:1:1101:5255:10838 2:N:0:GTGAAA
GTAGTCCACGCCGTAAACGATGTCTACTAGCTGTTCGTGGTCTTGTACTGTGAGTAGCGCAGCTAACGCACTAAGTAGACCGCCTGGGGAGTACGGTCGCAAGATTAAAACTCAAATGAAATGACGGGGGCCCGCACAAGCGGTGGAGAATGTGGTTTAATTCGACGCAACGCGAAGAACCTTACCTACTCTTGACATCTACAGAAGACTGCAGAGATGCGGTTGTGCCTTCGGGAACTGTAAGACAGGTGCTGCATGGCTGTCGTCAGCCCGG
+
GGFGGGGGGGGGGGGGGGGGGGGGGGGGGGGGGGGGGGGGGGGGGGGGGGGGGGGGGGGGGGEGGGGGGGGDGGGGGGFFGDGGFFCFGGDGFGGGGEGGGDDGGGGGGGGGGGGGFGGEFADFGEEEGEGGGEEGEDGFCGEGGDGGCGFGGGG>CGCFFGGGGGCDFFGGFGFFEEFFFFF7FGG=9FFFB>BFBAFA8)647@FGFDB<FF?57CC993@E0((:<B<<<>;1;0:FD<774<2)(56)24744A0(43()9>.07)..))
@M02542:52:000000000-J9N43:1:1101:11240:10871 2:N:0:GTGAAA
GTAGTCCACGCCGTAAACGATGTCTACTAGCTGTTCGTGTCCTTGTGATGTGAGTAGCGCAGCTAACGCACTAAGTAGACCGCCTGGGGAGTACGGTCGCAAGATTAAAACTCAAACGAATTGACGGGGGCCCGCACAAGCGGTGGAGCATGTGGTTTAATTCGACGCAACGCGAAGAACCTTACCTACTCTTGACATCTACGGAAGACTGCAGAGATGCGGTTGTGCCTTCGGGAACCGTAAGCCAGGTGCTGCATGGCTGTCGTCGTCCCGG
+
GGGGGGGGGGGGGGFGGGGGGGGGGGGGGGGGGGGGGGG@FGGGGGGGGGGGGGGGGGGGGGGGGGGGGGGGGGGGGGGFFGGGGGGGGGGGGGGGGGGGGGGGGGGGGGGGGGGGGGGGGGGGGGGGGGGGGGDGGGGGGGGGGGCCFGGGGGGGGGFFAC?5FGCDDFGGFGFFDEFFFFFGGGGFG?FFBBFFAF4:BAFGF3.*8*8?+<CF<GGBBFFFFBFG<B242>BFBFBGGFD4).1<63)4<<8><B362((.79>3.0))).
@M02542:52:000000000-J9N43:1:1101:20513:10880 1:N:0:GTGAAA
GTAGTCCACGCCGTAAACGATGTCTACTAGCTGTTCGTGTCCTTGTGATGTGAGTAGCGCAGCTAACGCACTAAGTAGACCGCCTGGGGAGTACGGTCGCAAGATTAAAACTCAAATGAATTGACGGGGGCCCGCACAAGCGGTGGAGCATGTGGTTTAATTCGACGCAACGCGAAGAACCTTACCTACTCTTGACATCTACGGAAGACTGCAGAGATGCGGTTGTGCCTTCGGGAACCGTAAGACAGGTGCTGCATGGCTGTCGTCAGCTCGG
+
GFGGGGGGGGGGGGGGGGGGGGGGGGGGGGGGGGGGGGGGGGGGGGGGGGGGFGGGGGGGGGGGGGGGGGGGGGGGGGGGGGGGGGGGGGGGGGGGGGGGGGGGGGGGGGGGGGGGGGGGGGGGGGGGGGGGGGGGGGGGGGGGGGGGGGGGGGGGGGGGGGGGGGGGGGGGGGGGGGGGGGGGGGGGGGGGGGGGGGGGGFGGGGGGGGGGGGGFGGGGGGGGGGGGGGFFGGGFFGGGFFGFFFGGFGGFFFFFFFFFGGGFGFFFFB:?B)
@M02542:52:000000000-J9N43:1:1101:26387:10881 2:N:0:GTGAAA
GTAGTCCACGCCGTAAACGATGTCTACTAGCTGTTCGTGTCCTTGTGATGTGAGTAGCGCAGCTAACGCACTAAGTAGACCGCCTGGGGAGTACGGTCGCAAGATTAAAACTCAAATGAATTGACGGGGGCCCGCACAAGCGGTGGAGCATGTGGTTTAATTCGACGCAACGCGAAGGACCTTACCTACTCTTGACATCTACGGAAGACTGCAGAGATGCGGTTGTGCCTTCGGGAACCGTAAGAACGGTGCCGCAGGGCTGTCGTCAGCTGGG
+
GGGGGFGGGGGGGGEGGGGGGGGGGGGGGGFGGGGGGGGGGGGEGGFGGGGGGGGGGGGGGGGGGGGGGGDGGGGGGGGFGGGG7D<EGGGGGGGGGGGGDGGG9FFGGGG@FGGGD;FCGFFGGGGGGGGG7CEEDFCFFE5>CD5CGGGFEFGGC,6C:C7>FGGDEE=35C(>@55>7:4C<DCFGFFFF2=626=4=)(9577EF70198+7(::<2>7>((-:2AF<2>>09:-7/4*1)).0148).(30(-7:1(()*/)084*))7
@M02542:52:000000000-J9N43:1:1101:19338:10893 2:N:0:GTGAAA
GTAGTCCATGCCGTAAACGTTGGGCACTAGGTGTGGGGGCCATTCCACGGTTTCCGCGCCGCAGCTAACGCATTAAGTGCCCCGCCTGGGGAGTACGGCCGCAAGGCTAAAACTCAAAGGAATTGACGGGGGCCCGCACAAGCGGCTGAGCATGCGGATTAATTCGATGCAACGCTGAGCACCTTCCCATGGCTTGACCGTTTCCCGACCGCCACAGGGATGTGGTTTCCCCTATGGGGGGGGGTCACAGGGGGTCAGTGGTGTGCGTCGGCCG
+
CFDGGGCF9F<FF,,,,<;CB,;@EFDGGE8FFFFCF++:6,:6C,6:F76,:E,,8+8++>FFGFGF8+@@+8BFFEFE<B=>FF:AFG+++88CF6+=+@@+:>@BFCG,D;:@;,><,>@DF9D>C7E>C5CEG*=*3***8C*==*6++++***1*6C@F?5+C*7?>)/2.))))*()22**)**.8>(.7(8610-(2*=)*7C9(/*/)(**31564<2(*)).31)58?7?)/())(-().)))((,(,(-)(-(.**))))0)))
@M02542:52:000000000-J9N43:1:1101:28849:10910 1:N:0:GTGAAA
GGTAGTCCACGCCGTAAACGATGTCTACTAGCTGTTCGTGTCCTTGTGATGTGAGTAGCGCAGCTAACGCACTAAGTAGACCGCCTGGGGAGTACGGTCGCAAGATTAAAACTCAAATGAATTGACGGGGGCCCGCACAAGCGGTGGAGCATGTGGTTTAATTCGACGCAACGCGAAGAACCTTACCTACTCTTGACATCTACGGAAGACTGCAGAGATGCGGTTGTGCCTTCGGGAACCGTAAGACAGGTGCTGCATGGCTGTCGTCAGCTCG
+
GGGGGGGGGGGGGGGGGGGGGGGGGGGGGGGGGGGGGGGGGGGGGGGGGGGGGGGGGGGGGGGGGGGGGGGGGGGGGGGGFGGGGGGGGGEGGGGGGGGGGGGFEFGGGGGGGGGFFGGGGGGGGGGEGDGGGGGGGGGGGGGGGGGGGGGGGGGGGGGGGGGGGGGGGGGGGGGGDEEFFGGGGGGFGGGGFFGGFGGGGFGGGDGGGGGGGGGFGGGGGGGGGGGGFGFFGGGFEGGGFFG?FFGGFGGFFFFBBFDFGGGFGFFFFFFFFE
@M02542:52:000000000-J9N43:1:1101:13265:10919 2:N:0:GTGAAA
GTAGTCCACGCCCTAAACGATGTCAACTGGTTGTTGGGTCTCTTCTGACTCAGTAACGAAGCTAACGCGTGAAGTTGACCGCCTGGGGAGTACGGCCGCAAGGTTGAAACTCAAAGGAATTGACGGGGACCCGCACAAGCGGTGGATGATGTGGTTTAATTCGATGCAACGCGAATAACCTTACCCACCTTTGACATGTACGGAAGTTGCCAGAGATGGCTTCGTGCTCGAAAGAGAGCCGTAACCCAGGTGCTGCATGGCTGTCGTCAGCTCG
+
GGGGGGGGGGGGGGGEFGEGGGGGGGGGGGGGGGGGGGGGGGGGGGGGGGGGGGCGGGGGGGGFGGGGGGGCGGGGGGGGGGGGGFDGGGGGGGGGGGGEFGGFGGGGGGGGGGGGCGGGGGGGDEEE@F>EEGGEGGGGGGBEGGGGGFGGDFGGGGFECGGGGGEGFFGGBD>FFFFFF8BGGGGEGAFF=<BF27FBFFFGBEFGFGFACC8:4*>?B>FBB?634?03(77(.(3>>1>D0)4>660),2-).:>F::1747<3)59*/7
@M02542:52:000000000-J9N43:1:1101:5735:10928 1:N:0:GTGAAA
GTAGTCCACGCCGTAAACGATGTCTACTAGCTGTTCGTGGTCTTGTACTGTGAGTAGCGCAGCTAACGCACTAAGTAGACCGCCTGGGGAGTACGGTCGCAAGATTAAAACTCAAATGAATTGACGGGGGCCCGCACAAGCGGTGGAGCATGTGGTTTAATTCGACGCAACGCGAAGAACCTTACCTACTCTTGACATCTACAGAAGACTGCAGAGATGCGGTTGTGCCTTCGGGAACTGTAAGACAGGTGCTGCATGGCTGTCGTCAGCTCGG
+
GGFGGGGGCEEGGGGGGGGGGGGGGGGGGGFGGGGG7FFGGDGGGGGGGGGFGGFGGGGGGGGGFGGGGGGGGFGGGGGFGGGGGGGGEGGGFGEDGGG>FEGGGGGGGGGGGGGGGGGGGGGGGGGEGDFEGGGGGGGCGGGGGGGGGGGGGGGGGGDFGGGGGGGGDEGGG8:?EGFGGGGGGGFGGCGGFEGGGGGGGFGGFFFGGCGCGC?889?C7EGGGCGGCFAFGGGFFCGGFFGAFDGGFGGFFADFFFFFGGG6C:?0:0<FF)
@M02542:52:000000000-J9N43:1:1101:28548:10942 1:N:0:GTGAAA
GTAGTCCACGCCGTAAACGATGTCTACTAGCTGTTCGTGTCCTTGTGATGTGAGTAGCGCAGCTAACGCACTAAGTAGACCGCCTGGGGAGTACGGTCGCAAGATTAAAACTCAAATGAATTGACGGGGGCCCGCACAAGCGGTGGAGCATGTGGTTTAATTCGACGCAACGCGAAGAACCTTACCTACTCTTGACATCTACGGAAGACTGCAGAGATGCGGTTGTGCCTTCGGGAACCGTAAGACAGGTGCTGCATGGCTGTCGTCAGCTCGT
+
GGGGGGGGGGGGGGGGGGGGGGGGGGGGGGGGGGGGGGGGGGGGGGGFGGGGGGGGGGGGGGGGGGGGGGGGGGGGGGGGGGGGGGGGGGGGGGGGGGGGGGGGGGGGGGGGGGGGGGGGGGGGGGGGDGGGGGGGGGGGGGGGGGGGGGGGGGGGGGGGGGGGGGGGGGGGGGGGEGGGGGGGGGGGGGGGGGGGGGGGGFFEEDGFGGGGGGGGGDFGGGGGGGGGFFAFGGGEFGGGFFGFF?G4<FGFFFFFFF:BDDFFC:(8??A9>7
@M02542:52:000000000-J9N43:1:1101:18786:10943 2:N:0:GTGAAA
GTAGTCCACGCCGTAAACGATGTCGACTAGCCGTTGGGATCCTTGAGATCTTAGTGGCGCAGCTAACGCATTAAGTCGACCGCCTGGGGAGTACGGCCGCAAGGTTAAAACTCAAATGAATTGACGGGGGCCCGCACAAGCGGTGGAGCATGTGGTTTAATTCGAAGCAACGCGAAGAACCTTACCAGGCCTTGACATGCAGAGAACTTTCCAGAGATGGATTGGGGCCTTCGGGAACTCTGACACAGGTGCTGCATGGCTGTCGTCAGCTCGG
+
GGGGGGGGGGGGGG:FGGGGGGGGGGGGGGGGGGGGGGGGFGGGGGGGGGGGGGGGGGGGGGGGGFGGGGGGGGFGGGGGGGGGGGGGGGGGGGGGGGGGFGGGGGGGGGGGGGGGGGGGGGGGGGGGGGGGGGGGGGGGGGGGGDCGGGGGGGGFGGGFFGGFGGDDAFGGFDFFFFFFFFFGGFF?GFFFFB=?<AF:FD<<>4@GFGA<9E@>BGFFF?FF7((9>B:?BF>>>BFGC<DG>?BF?4/?AF?BA)76:(,5377>:/06BB
@M02542:52:000000000-J9N43:1:1101:13362:10947 2:N:0:GTGAAA
GTAGTCCACGCCGTAAACGATGTCTACTAGCTGTTCGTGTCCTTGTGATGTGAGTAGCGCAGCTAACGCACTAAGTAGACCGCCTGGGGAGTACGGTCGCAAGATTAAAACTCAAATGAATTGACGGGGGCCCGCACAAGCGGTGGAGCATGTGGTTTAATTCGACGCAACGCGAAGAACCTTACCTACCCTTTACATCTACGGAAGACTGCAGAGATGCGGTTGTGCCTTCGGGAACCGTAAGACAGGTGCTGCATGGCTGTCGTCCGCTCGG
+
GGEGGGGGGGGGGGGGGGGGGGGGGGGGGGGGGGGGGGFGGGGGGGGGGGGGGGGGGGGGGGGGGGGGGGGGGGGGGGGGGGGGGGGGGGGGGGGGGGGGGGGGGGGGGGGGGGGGGGGGGGGFGGGGGGGGGGGEEGGGG>EC8C8CFFGGGGGGGGGGFGGGG3*>ADE<>)9B>3@FFFFCGGFFF)7=?24@<A=-9<?DBD3C?G?:GFGFF>FFF>0>9B?F56))(89;>?3>73*1-<47<267AF274).3?1(.99>5@>)0<3
@M02542:52:000000000-J9N43:1:1101:5562:10986 1:N:0:GTGAAA
GTAGTCCACGCCGTAAACGATGTCTACTAGCTGTTCGTGTCCTTGTGATGTGAGTAGCGCAGCTAACGCACTAAGTAGACCGCCTGGGGAGTACGGTCGCAAGATTAAAACTCAAATGAATTGACGGGGGCCCGCACAAGCGGTGGAGCATGTGGTTTAATTCGACGCAACGCGAAGAACCTTACCTACTCTTGACATCTACGGAAGACTGCAGAGATGCGGTTGTGCCTTCGGGAACCGTAAGACAGGTGCTGCATGGCTGTCGTCAGCTCGG
+
GGFEFGGGGGGGGGEGGGEGGGEGFGGGGGGGGFGGGG<FGGGGGFFAFFGGDGGGGGGGGGGGGGGGFEDEGGGGGGGFGEGGGGGGGGGGGFFGGEGGGDBEGGGGCFGGGGDGGGFGGGGGFGGCFDGGGGGGGGGFFGGCGGGFGGFFA;FFDFGFDCG:FGGDGGCG78CCEGEGGFEFGGGCFGGGFFEFEEGGD6==CDEF<E+CCCCFG+:CCE;CGGDGDF>FGGG)<:C5>5D<?<<<FCG??A<(.6<6DDC?3236??-?B<
@M02542:52:000000000-J9N43:1:1101:10973:11005 2:N:0:GTGAAA
GTAGTCCACGCCCTAAACGATGTCAACTGGTTGTTGGGTCTTCACTGACTCAGTAACGAAGCTAACGCGTGAAGTTGACCGCCTGGGGAGTACGGCCGCAAGGTTGAAACTCCAAGGAATTGACGGGGACCCGCAAAAGCGGTGGATGATGTGGTTTAATTCGATGCAACGCGAAAAACCTTACCCAACTTTGACATGTACGTAATCCTTTAGAGATAGAGGAGTTCTCGAAAGAGAGCCGTAACACAGGTGCTGCATGGCTGTCGTCAGCCCG
+
GC:BEFGFGGG@FFG8EEECFCEE9CE@,FCF:BCF8+@C@@FGCFEFG<@DBFFDEE7:FCFAEFF7FCCEGAEF<<=FGGCGE+?CFGFGD::+@CEB+@6FFDDEFGFE,@D96=8DGDFGCEG+@@6>:B7*5DF>?*68>32CFC:2<92;A?8CFG5CGGD*08*2))6)5).:A<AF66F)7<B=42@@42@4@?,*0<FG67:4<CC?>CDF2)8BB(.*)-).4;7111:41-11,4(7(37)3-6>(62040120*)0<5)).7
@M02542:52:000000000-J9N43:1:1101:23227:11008 2:N:0:GTGAAA
GTAGTCCACGCCGTAAACGATGTCTACTAGCTGTTCGTGTCCTTGTGATGTGAGTAGCGCAGCTAACGCACTAAGTAGACCGCCTGGGGAGTACGGTCGCAAGATTAAAACTCAAATGAATTGACGGGGGCCCGCACAAGCGGTGGAGCATGTGGTTTAATTCGACGCAACGCGAAGAACCTTACCTACTCTTGACATCTACGGAAGACTGAAGAGATGCGGTTGTGCCTTCGGGAACCGTAAGACAGGTGCGGCATGGCTGTGCTTAGCTCTG
+
GGGGGGGGGGGGGGFCDEFDGGGGGGGGGGGGGGGGGGGGGGGGGGGGGGGGGGGGGGGGGGGGGGGGGGGGGGGGGGGGGGGGGGFGGGGGGGGGFGGGGGGGGFGGGGGGGGGGGGGGGGGGGGGGGGGGGGGDGGGGGGGEGGFFGGCFFGGGFGGGACFCCDEGFFGGFG;BBDFFFB7FCCFFGFFFF20944=:@AB3>5)AFG?)+<942>F9,5.7;B6F9><5(<>;>:<9DFG*-44413)9((,2,(22((((**/**/*/*1
@M02542:52:000000000-J9N43:1:1101:23147:11022 2:N:0:GTGAAA
GTAGTCCACGCCGTAAACGATGTCTACTAGCTGTTCGTGTCCTTGTGATGTGAGTAGCGCAGCTAACGCACTAAGTAGACCGCCTGGGGAGTACGGTCGCAAGATTAAAACTCAAATGAATTGACGGGGGCCCGCACAAGCGGTGGAGCATGTGGTTTAATTCGACGCAACGCGAAGAACCTTACCTACTCTTGACATCTACGGAAGACTGCAGAGATGCGGGTGTGCCTTCGGGAACCGTAAGACCGGTGCTGCATGGCTGGCGTCAGCTCGG
+
GGGFFGCGGGGGGGCCCCFCFGGGGGGGGGGGGGGGGGGGGGGGGFGGGGGGGGGGGGGGGGEGGFGEGGGGGGGGGGGGGGGEEGGGGGGGGGGGGGGGGGGGGGGGGGGGGFGGGGGGGGDFFGGGGGGGGGGGGGGGGGGCGGFEGGGGCFGGGFFF8@CCGGDGBFDD>D9B)<?>FFFCFFGFD46=F>FFFF?<@22>;;5CF7,:9C75.2*)().72,(06<4,4>>;9(:CGFCGB2(7(())).4029?:(,((195)00*0<7
@M02542:52:000000000-J9N43:1:1101:12615:11025 2:N:0:GTGAAA
GTAGTCCACGCCGTAAACGATGAGAACTAGTTATTGGGGGTATTGACTCCCTCAGTGACGCAGCTAACGCATTAAGTTCTCCGCCTGGGGAGTACGGCCGCAAGGCTAAAACTCAAAACAATTGACGGGGGCCCGCACAAGCGGTGGATTATGTGGTTTAATTCGAAGCAACGCGCAGAACCTTACCTAGGCTTGAACTCCTCAGAACTCGACGTAATGGTTGAAGTGCCCGCAAGGGAATTGAGTGAGAGGTGCTGCATGGCTGTCGTCAGCG
+
GGGGGGGGGGGGGGGGFGGGGGFGEFGGGGGGGGGGGFGDCCGFFGGGGGCFGFFGGGGGGGGGGGGGGGGGGGGGGGGGGGGGDFGGFGEFEGGGGGFGGGGGGGGGG=DFGGGGGGGGGFFDFFEFDGGGGGGGGGGFFGGE*9CFGGG?EGFGGD92;9FGGFGGD6EF>:;EDEB:5<@CCCFFD=?F??FF>BFFFFBGFFFGFGF?E8:70/04.9@6<A<C>)21(.(9<B:FF09*347B?AFD:00<9725>013*2*705)8:)
@M02542:52:000000000-J9N43:1:1101:25084:11036 2:N:0:GTGAAA
GTAGTCCACGCCGTAAACGATGGATACTAGCTGTTCGGAGCAATCTGAGTGGCTAAGCGAAAGTGATAAGTATCCCACCTGGGGAGTACGCACGCAAGTGTGAAACTCAAAGGAATTGACGGGGGCCCGCACAAGCGGTGGAGCATGTGGTTTAATTCGATGATACGCGAGGAACCTTACCAAGGCTTAAATGTAGATTGACAGGACTGGAAACAGTTTTTTCTTCGGCCAATTTACAAGGTTCTGCATGGTCGTCGTCAGCTCGGGCCGTGGG
+
GGGGGGGGGGGGGGGGGGGGGGGGEGGGGGGGGFGFGGGGGGGGGGGGGGGGGGGFFGGGDGGGGGGGGFFFGGGGGGGGGGGGGGGGGGGEGGGGGGGGGGGGGGGGGGGGDGGGGGGGGGGGGD6FGGGGGGFGGGGGGGGFGGGCGGGFFGFGFCGGF@CGFFGGDDGG>D@FFB4AFFFGGGGFC6AFFFFFB<F<FFFDFF@+7C(5CCCFBGGFFEFFA<23(((4,94:A9<CFF*:<<97))79A>9023(,()64<)))05<:00
@M02542:52:000000000-J9N43:1:1101:22212:11041 2:N:0:GTGAAA
GTAGTCCACGCTGTAAACGATGAGTGCTGGACGGTGGAGGATTTGACCCCTTCGCTGTCGAAGCTAACGCGTTAAGCACTCCGCCTGGGGAGTACGGTCGCAAGACTAAAACTCAAAGGGATTGACGGGGGCCCGCACAAGCGGTGGAGCATGTGGTTTAATTCGACGCAACGCGCAGAACCTTACCTGGGTTAAATCCACTGGAACCTGGCTGCAAAGCTGGGGTGCGCTTCGGGGAGCCGGTGAGAAGGTCCTGCCTTGCTTTCGGCAGCCG
+
GGGGGGGGGGGGGGFFFEGCFFFEFFGGGGGGGGGGGGGGGGGGGGGGGGGGGGGGGGGGGGGGGGFEGGGGGGFGGGD,EFGGGEGGGGDGGGGGEGGBGGGGGGGGFGGGFGGFGGGGGFFGGGEGGFGGGGGGDGGGFGGC5)BFF659E7+?CF46FGFFGGGGFFGG:D9EFBF:F?FGGCF47>F7B:FFBF?BFA?456;F50:?;5*052*(-)0)4(1C(4(:1@(9B>()97DGB009)(70).-4(())4(.)*0).8)).))
@M02542:52:000000000-J9N43:1:1101:20349:11044 1:N:0:GTGAAA
GTAGTCCACGCCGTAAACGATGTCTACTAGCTGTTCGTGTCCTTGTGATGTGAGTAGCGCAGCTAACGCACTAAGTAGACCGCCTGGGGAGTACGGTCGCAAGATTAAAACTCAAATGAATTGACGGGGGCCCGCACAAGCGGTGGAGCATGTGGTTTAATTCGACGCAACGCGAAGAACCTTACCTACTCTTGACATCTACGGAAGACTGCAGAGATGCGGTTGTGCCTTCGGGAACCGTAAGACAGGTGCTGCATGGCTGTCGTCAGCTCGG
+
GGGGGGGGGGGGGGGGGGGGGGGGGGGGGGGGGGGGGGGGGGGGGGGGGGGGGGGGGFGGGGGGGGGGGGGGGGGGGGGGGGGGGGGGGGGGGGGGFEGGGGGGGGGGGGGGGGGFGGGGGGGGFGGGGGGGGGGGGGGGGGGGGGGGGGGGGGGGGGGGGGGGGGGGGGGGGGGGGGGGGGGGGGGGGGGGGGGGGGGGGFGGCDGGGGGGGGGGGGFGGGGGGGGGGGFFGGGFFGGGFFGFFFGGFG::FFF7>AFFGGGFGFFFFF2?E)
@M02542:52:000000000-J9N43:1:1101:11621:11053 2:N:0:GTGAAA
GTAGTCCACGCTGTAAACGATGGATACTAGCTGTTGGGGGCAACTTCAGTGGCTAAGCGAAAGTGATAAGTATCCCACCTGGGGAGTACGTTCGCAAGAATGAAACTCAAAGGAATTGACGGGGGCCCGCACAAGCGGTGGAGCATGTGGTTTAATTCGATGATACGCGAGGAACCTTACCAAGGCTTAAATGTAGATTGACAGGTTGGGAAACAGACGTTTCTTCGGACAATTTACAAGGTGCTGCATGGTTGTCGTCAGCTCGTTCCGTG
+
CF@FGGFFF@GGGCE,CF@EF<FFAFGGGAFGG6E@FCC+6@F7@FG9FAFFGFGGGGGGGGDEGDFGGFGGGAFGGGG,FFGGEFEFFEFCEGE+CCEDFE<FCEF:F:EFE8DEG9,>CECCDGD7E@5C8CDCEEGGGGGC:*9CCEAFFG?FF<8@FCGFCGCC>BE3>F854BBAAEFGG<=?CFF*6-9=65?>@B<CFFF65C1:E*;.2/)(-.0@4-4319(.5=AF4:6F44**.-4?4<F?288<?B01:7.5*)))0>?)
@M02542:52:000000000-J9N43:1:1101:25176:11067 2:N:0:GTGAAA
GTAGTCCACGCCGTAAACGATGGATGCTAGCCGTTGGCGGGTTTACTCGTCAGTGGCGCAGCTAACGCATTAAGCATCCCGCCTGGGGAGTACGGTCGCAAGATTAAAACTCAAAGGAATTGGCGGGGGCCCGCCCAAGCGGTGGAGCATGTGGTTTAATTCGAAGCAACCCGCAGAACCTTACCAACCCTTGACATCCCCGTCTACCTGGCGAGAACCAGGGTTCCCTTCGGGGACGCGGACACAGGTTCCGCATGGCCGTCGCTCGCCCGGG
+
GGGGGGGGGGGGGGGGGGGGGFGGFGGGFGDEGCFGFGGGGGGCFGDG:ECEFGGGGCGGGGGFFGGGGGGGGEGGGGGGGGGGGCBEFEGGGDEGGGG+FCFGFDFGFGGFC7E,=F8FFGGGDGDDGFE5@C8B5FCF88*2?52212<FFFFGGGFCFC:FC3:7?@*/)7(.)/5F4AFGC7+.9>@FF)9/6)8?)(-9))1+*2.(***0(79:(7)0(((7.422(7((4(31)()).,3>))*)(((((46(4921)1)75))))0
@M02542:52:000000000-J9N43:1:1101:4852:11068 2:N:0:GTGAAA
GTAGTCCACGCCGTAAACGATGTCTACTAGCTGTTCGTGTCCTTGTGATGTGAGTAGCGCAGCTAACGCACTAAGTAGACCGCCTGGGGAGTACGGTCGCAAGATTAAAACTCAAATGAATTTACGGGGGCCCGCACAAGCGGTTGAGCATGTGGTTTAATTCGACGCAACGCGTAGAACCTTACCTACTCTTGACATCTACGTAAGATTGCAGAACTGCGGTTGTGCCTTCGGGAACCGCAAGACAGGTTCTGAAGGGACGTCGGCCGCCCGG
+
CGFGGGFGGCFGFFGCFG7CAFFGGGGGGEGGGGFFGG8C<C9F699AFC,E<F<FGG@7C:BC@<BCGC7C@FFGF<BFFEGGEGGGGGDCCCGGFEGF+:+?EAFGGGFGFEFD+=EDC,,8?BEEG7CE8>**33,51B5>*;DCFEGFF??,;:C7B<C*,:=D)02:>3(8))+;>:F>C*0@<*096)*)).466<?09))+/*)-+2+)(**.(.8)2207<9<<(7(,(-())-))(438(.**54)))(((((-43)0)))))0)
@M02542:52:000000000-J9N43:1:1101:15738:11082 2:N:0:GTGAAA
GTAGTCCACGCCGTAAACGATGGATACTAGCTGTTCGGAGCAATCTGAGTGGCTAAGCGAAAGTGATAAGTATCCCACCTGGGGAGTACGCACGCAAGTGTGAAACTCAAAGGAGTTGACGGGGGCCCGCACAAGCGGTGGAGCATGTGGTTTAATTCGATGATACGCGAGGAACCTTACCAGGGCTTAAATGTAGATTGACAGGTCTGGAAACAGACTTTTCTTCGGACAATGTACAAGGTGCTGCATGGTTGTCGTCAGCTCGTGGCGTG
+
GGGGGGGGGGGGGGGGGGGGGGGGGGGGGFFGFGGGGGGGGGGGGGGGFGGGGGCFGGGGGGGGFGGFFFGGDGAFGGGGGGGGGGGGGGGGGGC7FGGGGGGGGGFFGGFEF@FGGFGGGGDDDGEFEEGGGGGGEF>CEFGFG*?FGGDGGCGCFGGGFGGCFFGGDDC<5D@FFFAAF<FDD*:FGF4BFD*=24*3=<AF>*<C?740C*:;?G4:<?6*6<B3((28?*649AAFG>7><>F@AF>*62:AB81?1?4,95));@>:
@M02542:52:000000000-J9N43:1:1101:25158:11085 1:N:0:GTGAAA
GTAGTCCACGCCGTAAACGATGTCTACTAGCTGTTCGTGTCCTTGTGATGTGAGTAGCGCAGCTAACGCACTAAGTAGACCGCCTGGGGAGTACGGTCGCAAGATTAAAACTCAAATGAATTGACGGGGGCCCGCACAAGCGGTGGAGCATGTGGTTTAATTCGACGCAACGCGAAGAACCTTACCTACTCTTGACATCTACGGAAGACTGCAGAGATGCGGTTGTGCCTTCGGGAACCGTAAGACAGGTGCTGCATGGCTGTCGTCAGCTCGG
+
GGCFFGGGGGGGGGGGGGGGGGGGGGGGGGGGGGGGGGGGGGGGGGGGGGGGGGGGGGGGGGGGGGGGGGGGGGGGGGGGGGGGGGGGGGGGGGGGGGGGGGGGGGGGGGGGGGGGGGGGGGGGGGGGGGGGGGGGGGGGGGGGGGGGGGGGGGGGGGGGGGGGGGGGGGGCGGGGGGGGGGGGGGGGGGGGGGGGGGFGGFGGEDGGGGGGGGGGGGGGCEEEGGGGGGFFGGGFFGGGFFGFF>?GFG4:=A?:>911CD<?D:?(3?<FF)
@M02542:52:000000000-J9N43:1:1101:14072:11102 2:N:0:GTGAAA
GTAGTCCACGCCGTAAACGATGTCTACTAGCTGTTCGTGTCCTTGTGATGTGAGTAGCGCAGCTAACGCACTAAGTAGACCGCCTGGGGAGTACGGTCGCAAGATTAAAACTCAAATGAATTGACTGGGGCCCGCACAAGCGGTGGAGCATGTGGTTTAATTCGACGCAACGCGAAGAACCTTACCTACTCTTGACATCTACGTAAGACTGCAGAGATGCGGTTGAGCCTTCGGGAACCGTAAGACAGGTGCTGCATGGCTGTCGTCAGCTCGG
+
FFFGG9EFFGGGGFGGGF7FGFFCFGGGGDEGGGGGGGGFGEECGG8EGGGGGFFA<FGGFBCEEAEFGDGGGG<FFGGGGGGGEGFGGGDGGGGGGGDGGGGGGDGGG,@EDFGGCFFCAF?A9,@:BFD+@EEDGDFGGGGGGG5CF5EC@;93@>DFFD;7CCEDB:585C6>3)6;F8BFGGGFFFFF6)89>58;AF,*1))39*52?+2)8?796>DFF(2433746D1302(1/(>44>35--668<2:)6(1(3,)99)0)9*9)7
@M02542:52:000000000-J9N43:1:1101:19908:11103 2:N:0:GTGAAA
GTAGTCCACGCCGTAAACGATGTGCGCTGGATGTTGGGGCCCTTAGGGTCTCAGTGTCGTAGCTAACGCGGTAAGCGCACCGCCTGGGGAGTACGGCCGCAAGGTTGAAACTCAAAGGAATTGACGGGGGCCCGCACAAGCGGTGGAGCATGTGGTTTAATTCGAAGCAACGCGCAGAACCTTACCAGCTCTTGACATGGACAGGACCGACGCAGAGCTGCGTTTTCCCCGCAAGGGGCCTGGTGCCCAGGTTGTGCATGGCGGTCGTCAGCCG
+
GGGGGGGGGGGGGGCCGGGGGGGDGGGGGGGGGGGGGGGGGGGGGGGGGGGGGGGGGGGGGFGGGGFGGGGGGGGGGGGGGGGGGFGGGGGGGGGGEEGGGGGGGGGGGGGGGFFGFFGGFGFGFGGDGGGGGGGDEC6CFGGGGG;EGFDFGGGCF8CFFG?FGGDGFFGGFG9)77@FF:FGGGGFG46F?<FFFAFBFFFDFFFFE399*C5)8**,()8>1:4>47711701(40>3(*91)()).70)((-4))),(((/1).)..)))
@M02542:52:000000000-J9N43:1:1101:24579:11109 1:N:0:GTGAAA
GTAGTCCACGCCGTAAACGATGTCTACTAGCTGTTCGTGTCCTTGTGATGTGAGTAGCGCAGCTAACGCACTAAGTAGACCGCCTGGGGAGTACGGTCGCAAGATTAAAACTCAAATGAATTGACGGGGGCCCGCACAAGCGGTGGAGCATGTGGTTTAATTCGACGCAACGCGAAGAACCTTACCTACTCTTGACATCTACGGAAGACTGCAGAGATGCGGTTGTGCCTTCGGGAACCGTAAGACAGGTGCTGCATGGCTGTCGTCAGCTCGT
+
GGFFGGGGGGGGGGGGGGGGGGGGGGGGGGGGGGGGGGGGGGGGGGGGGGGGGGGGGGGGGGGGGGGGGGGGGGGGGGGGGGGGGGGGGGGGGGGGGGGGGGGGGGGGGGGGGGGGGGGGGGGGGGGGGGGGGGGGGGGGGGGGGGGGGGGGGGGGGGGGGFGGGGGGGGGGGGGGGGGGGGGGGGGGGGGGGGGGGGGGGFGGGGGGGGGGGGGGGGGGGGGGGGGGGGFFGGGFFGGGFFDFFFGGFGGFFFFFFFFFFGGFFFFFB?AFF)
@M02542:52:000000000-J9N43:1:1101:26035:11119 2:N:0:GTGAAA
GTAGTCCACGCCGTAAACGATGTCTACTAGCTGTTCGTGTCCTTGTGATGTGAGTAGCGCAGCTAACGCACTAAGTAGACCGCCTGGGGAGTACGGTCGCAAGATTAAAACTCAAATGAATTGACGGGGGCCCGCACAAGGGGTGGAGCATGGGGTTTAATTCGACCCAACGCGAAGAACCTTACCTACTCTTGACACTTACGGAAGACTCCAGAGAATCGGGTGTGCCTTCGGGAACCTTATGATTGGTCCGGCTGGGGTTTCTCCTGCTCTG
+
GFEEFGGGGGGGGGGEF<@FFFFGCFFEGGEG@FEEBC@ED<FCFECFGDG9<FEF@FBCBCFG<AE:FCC@GC<FFEGGCC7FF7C7>FFFFFEDF+FCCEE8F,CFFG9DG9,,CDEA;,@B=B++>+:**3@C8C>,,*:=*)6,<*,4,4BCCC4E=;9/19*))01*)),))06<7:FF<F<6*/<BB<*)6)))14<955)077).++2),**)())01-,04)..3B0-48:*2)**.))*(-*)((-((((--(--2***)0)**0
@M02542:52:000000000-J9N43:1:1101:27428:11164 1:N:0:GTGAAA
GCAGTCCACGCCGTAAACGATGTCAACTAGCCGTTGGGTTCCTTGAGAACTTAGTGGCGCAGCTAACGCATTAAGTTGACCGCCTGGGGAGTACGGCCGCAAGGTTAAAACTCAAATGAATTGACGGGGGCCCGCACAAGCGGTGGAGCATGTGGTTTAATTCGAAGCAACGCGAAGAACCTTACCTGGCCTTGACATGCTGAGAACTTTCCAGAGATGGATTGGTGCCTTCGGGAACTCAGACACAGGTGCTGCATGGCTGTCGTCAGCTCGG
+
GGGGGGGGGGGGGGGGGGGGGGGGFFGGGGGGGFGGGGGGGGGGGGGGGGGGGGGGGGGGGDGFGGGGGGGGGGGGGGGGGFGGGGGGGGGGGGGGGGGGGGGFFGGGGGGFGGGGGGGFFGFFGGDGGGGDGGGGGGGGGGGGGGGGGGGGGGGGGGGGGFDGGGGGGGGGGDEGGGGGGGGGGGGGGGGGGGGGGGGGGFGGGGGGGGGGGGFFGGGGGGGGG?FFGGFFGGGFFGGFFFGFF?GF4DCBFBFFFFFBGGGFGFFFFF49>)
@M02542:52:000000000-J9N43:1:1101:13890:11177 2:N:0:GTGAAA
GTAGTCCACGCTGTAAACGTTGGGCACTAGGTGTGGGGGCCACCCGTGGTTTCTGCGCCGTAGCTAACGCTTAAGTGCCCCGCCTGGGGGATAAGGCCGCCAGGCTAAAACTTAAAGGAATTGACGGGGGCCCGCACAAGCGGCGGAGCAAGCGGATTAATTCGATGCAACGCGAAGAACCTTACCCAGGCTTGACATGCACGGCGGCACTGGAGAGGTGGTGGTGCATTTTGGTGGTCGGTTGCCGGTTGTTGATGGGTGTTGTTCGGCCGGG
+
GGDCFFFGGGGGGGGGGGGGGGGGGGGGGGGGGGGGGGGGGGGGGGGCGGGGGGGGGGGGGGGGGGGGGGGG+?AEE,EFF@4>+8<AF+6+3,8D,>+8+@:F+=3>DG9,,,7@+E4D,:,,+3@C8F:CEC7*4:E8*1=*17*/8:*:55C:*;0:=F9=:*0579+)57(83)9)5:?:*9+97@5)72)/-6*)0),>5)5:)),,*02)(**(,.7)(42*))))-),(44))/-1)()(0((...(.6)5(.(,(4*/*)0)).))
@M02542:52:000000000-J9N43:1:1101:26114:11178 1:N:0:GTGAAA
GTAGTCCACGCCGTAAACGATGTCTACTAGCTGTTCGTGTCCTTGTGATGTGAGTAGCGCAGCTAACGCACTAAGTAGACCGCCTGGGGAGTACGGGCGCAAGATTAAAACTCAAATGAATTGACGGGGGCCCGCACAAGCGGTGGAGCATGTGGTTTAATTCGACGCAACGCGAAGAACCTTACCTGCTCTTGACATCTACGGAAGACTGCAGAGATGCGGTTGTGCCTTCGGGAACCGTAAGACAGGTGCTGCATGGCTGTCGTCAGCTCGT
+
DD,CF<FC9C@F:+BFFGGGGGCC@FFFGFGGGCEFFGGEFE9EEEGFGG9CEFFFEGCGGGCEDGFDCCFGFGCFFC?F<CCCGF7<7+@FEFEC+@F:@F:,EFFGGGGGFFED,CBFEGFG9>C:CEC::FFGCFF7>F7CFG77:F@FC;FG:B:B:C,:9*FCCEEB@C88**<@C*AFGGFFFCG7?+<+<:9+<@EC5*:CD76CCEGFG999*:8C*/*3:FAFGE)7>GF3.55<??C<5>D7FA?7<9:(9*>FC3:4?7)08)
@M02542:52:000000000-J9N43:1:1101:24574:11189 1:N:0:GTGAAA
GTAGTCCACGCCCTAAACGATGTCAACTGGTTGTTGGGTCTCTTCTGACTCAGTAACGAAGCTAACGCGTGAAGTTGACCGCCTGGGGAGTACGGCCGCAAGGTTGAAACTCAAAGGAATTGACGGGGACCCGCACAAGCGGTGGATGATGTGGTTTAATTCGATGCAACGCGAAAAACCTTACCCACCTTTGACATGTACGGAAGTTGCCAGAGATGGCTTCGTGCTCGAAAGAGAGCCGTAACACAGGTGCTGCATGGCTGTCGTCAGCTCG
+
GGGGGGGGGGGFGGGGGFGFGGGGGGGGGGGGGGGGGG@FFFGFGGGGGEGGFGGGGGGEGDGGGGGGGEGGFGGGFGGGGGGGGGFGEGGGGGGGGGGGGGCFFGGGGGFGGGGGFGGGCFGGGGGGGGGGCCCEGGGGGGGGGGFGFGGGGFFFGGGGGGG9CCFGGGGGGDEGEGGGGGGGFFGGGGGGGGGGGGGGGFGGGGGGGFGGGGGGGGGGGGFGGGGGGGFFGGGFFEFGEFG?BAFC>FG?FFF7:AD?FCD>C,-2662*90
@M02542:52:000000000-J9N43:1:1101:12546:11190 2:N:0:GTGAAA
GTAGTCCACGCCGTAAACGATGTCTACTAGCTGTTCGTGTCCTTGTGATGTGAGTAGCGCAGCTAACGCACTAAGTAGACCGCCTGGGGAGTACGGTCGCAAGATTAAAACTCAAATGAATTGACGGGGGCCCGCACAAGCGGTGGAGCATGTGGTTTAATTCGACGCAACGCGAAGAACCTTACCTACTCTTGACATCTACGGAAGACTGCAGAGATGCGGTTGTGCCTTCGGGAACCGTAAGACCGGTGCTGCATGGCTGTCGTCAGCTCGG
+
GGGGGGGGGGGGGGGGGGGGGGGGGGGGGGGGGGGGGGGGGGGGGGGGGGGGGGGGGGGGGGGGGGGGGGGGGGGGGGGGGGGGGGGGGGGGGGGGGGGGGGGGGGGGGFGGGGGGGGGGGGGGFGGGGGGGGGGGGGGGGGGCEGGGGGDGFFGCGGC?CGEGGGGGFFGD>D>EFFFFFFFGGFGFG@FFFFFFFFFFFABD@EBGFG?7FCF7?FDA05>:>::G<AA2(39>BF?GGFGGA2(810)8<<<3)-8?(-.,95>FFF67>@
@M02542:52:000000000-J9N43:1:1101:26594:11195 2:N:0:GTGAAA
GTAGTCCACGCCGTAAACGATGGATACTAGCTGTTGGGGGCAACTTCAGTGGCTAAGCGAAAGTGATAAGTATCCCACCTGGGGAGTACGTTCGCAAGAATGAAACTCAAAGGAATTGACGGGGGCCCGCACAAGCGGTGGAGCATGTGGTTTAATTCGATGATACGCGAGGAACCTTACCAAGGCTTAAATGTAGATTGACAGGTTTGGAAACAGACTTTTCTTCGGACAATTTACAAGGTGCTGCATGGTTGTCGTCAGCTCGTGCCGTG
+
GGGGFGFGGGGGGGGEGGGDGGGGGGGGGFGGGGGGGCFGGGGGGGGGGGGGGGGGGFEFFDEFFGGGFFEFGGGGGGGGGGGGG@CEGGGGGGGGGGGGG9FFGGGGGGGGG8DFGGGGGGGGGCEGGGGGGGCFGDEEEC5>CCGGGGGGGGGGGGGGFGFGGGGGFEGG>FFFFFFFFFFGGGAFF@7989FFFDFF?))6>9?77D?<CACF2CGF)016<::G09><7FAA<<6F:?49<5))6<F?DFBFF::BFBF?D5)7>373
@M02542:52:000000000-J9N43:1:1101:22923:11209 2:N:0:GTGAAA
GTAGTCCACGCCCTAAACGATGTCAACTGGTTGTTGGGTCTCTTCTGACTCAGTAACGAAGCTAACGCGTGAAGTTGACCGCCTGGGGAGTACGGCCGCAAGGTTGAAACTCAAAGGAATTGACGGGGACCCGCACAAGCGGTGGATGATGTGGTTTAATTCGATGCAACGCGAAAAACCTTACCCACCTTTGACATGTACGGAAGTTGCCAGAGATGGCTTCGTGCTCGAAAGAGAGCCGTAACACAGGTTCTGCATGGCGGTCGTCAGCTGG
+
GGCFGGGGFFCFGGG@CCB@DGGGGGGGGGFGGGFGGGGGFGGGGGGGGGGGFGGFFGGGEGGGGGD7FFG@FGGGGFGGGGEEGGFE?FGGGGGGDGGDEGGGGGGGGGGFGFGGCGGDGGADGEGGGGGGGGGGCGGGGDGGGDGGGGFFFGFGGG:E=C@CGGGGFFECBG@B5F:DFFFGFFF>G>:8@)9*44FFFF9GEEFGFFFFCEEF2CD:(0057<?59:;<0)..((-95:GG:A()(496))))-4<38((-)1)00.?*)0
@M02542:52:000000000-J9N43:1:1101:20057:11210 2:N:0:GTGAAA
GTAGTCCACGCCGTAAACGATGTCTACTAGCTGTTCGTGTCCTTGTGATGTGAGTAGCGCAGCTAACGCACTAAGTAGACCGCCTGGGGAGTACGGTCGCAAGATTAAAACTCAAATGAATTGACGGGGGCCCGCACAAGCGGTGGAGCATGTGGTTTAATTCGACGCAACGCGAAGAACCTTACCTACTCTTGACATCTACGGAAGACTGCAGAGATGCGGTTGTGCCTTCGGGAACCGTAAGACAGGTAGTGCATGGCTGTCGCGAGCTCGG
+
FF,CFGAEFGFGGF,,CECEG@FEDGGGGDGGGGGEFGG@DE<FF@<BFEGGGFGDFGGEEGGGGGGGFCFGGG@FFFFFFGGF+AFDEG>FF9FGGGGGGGEEFFGFGFFFFFFFGGFGGAD=DGEGGD5*3@>8*>8DCCECED:CCCCFGCFB88CFF<;FGGG3;8*/3)(8>.9>)4?GGFCFC=4*9<F7:<FAFFB38@);5:,(98+57CFA6>>D>3?FA425:B9013(774CF2).88)**.34))-24((.)**)0055/57
@M02542:52:000000000-J9N43:1:1101:23736:11213 2:N:0:GTGAAA
GTAGTCCACGCCGTAAACGATGTCTACTAGCTGTTCGTGTCCTTGTGATGTGAGTAGCGCAGCTAACGCACTAAGTAGACCGCCTGGGGAGTACGGTCGCAAGATTAAAACTCAAATGAATTGACGGGGGCCCGCACAAGCGGTGGAGCATGTGGTTTAATTCGACGCAACGCGAAGAACCTTACCTACTCTTGACATCTACGGAAGACTGCAGAGATGCGGTTGTGCCTTCGGGAACCGTAAGACAGGTGCTGCATGGCTGTCGTCAGCTCGG
+
GGGGGGGGGGGGGG@C@CFFGGGGGGGGGGGGGGGGGGGGGGGGGG?FGGGGGGGGGGGGGGGGGGGDGCGGGGGGGFFGGGGGGGGGGGGGGGGGGGGGGGGGGGGGGGGGGFGGGGGGGGFF?EGGGGGGGGGCGGGGGGG5EGFFF=FGFGFGG>FGFGC=FDCDDDEGFG>@3>?FFBFFDFG?FFFBFBFFABFFFA1CBBBGFG?B?8:F:F*99)870:<GB9<48:9;0:6DG<DF:?FF02)04:)2<)48:(.2*>>7>:7?)5
@M02542:52:000000000-J9N43:1:1101:22800:11247 1:N:0:GTGAAA
GTAGTCCACGCTGTAAACGATGGATACTAGCTGTTGGGGGCAACTTCAGTGGCTAAGCGAAAGTGATAAGTATCCCACCTGGGGAGTACGTTCGCAAGAATGAAACTCAAAGGAATTGACGGGGGCCCGCACAAGCGGTGGAGCATGTGGTTTAATTCGATGATACGCGAGGAACCTTACCAAGGCTTAAATGTAGATTGACAGGTTTGGAAACAGACTTTTCTTCGGACAATTTACAGGGTGCTGCATGGTTGTCGTCAGCTCGTGCCGTG
+
GGAFFGGGGGGGGGGGGGGGGGGGGGGGGGGGGFGDGGGGGGGGGGGGGGGGGGGGGGGGGGGGGGGGGGGGGGGGGGGGGGGGGGGGGGGGGGGGGGGGGGGGGGGGGGEEFFGGGGGGGGGGGGGGGGGGGGGGGGFDGGGGGGGGGGGFGGGCGGGGGGGGGGGGGGGGGGGGGGGFFFGGGGGG?GFGGGGGGGGDGFGGGCFGCGDGGGGGGGGGGGGGGGGGGGFFFGGFFGGGFFG?FBGGFGGFFFBFFFFFGFC@GB:BB6<>
@M02542:52:000000000-J9N43:1:1101:7050:11247 2:N:0:GTGAAA
GTGGTCCACGCCGTAAACGATGTCTACTAGCTGTTCGTGGTCTTGTACTGTGAGTAGCGCAGCTAACGCACTAAGTAGACCGCCTGGGGAGTACGGTCGCAAGATTAAAACTCAAATGAATTGACGGGGGCCCGCACAAGCGGTGGAGCATGTGGTTTAATTCGACGCAACGCGAAGAACCTTACCTACTCTTGACATCTAGCGAAGATTGTAGAGATACGATGGTGCCTTCGGGAACGCTAAGACAGTCTCGGCATGGCTGTCGTTAGCTCGG
+
GG7@FFFGGFGFEGF@FFGEE@FGGGGGGGGGGGGFFGFEDEFFGGDEFFGA<FE?DGGGGGGGGGGGGCG7FFCFGGGGGCEGGGFCFGGGGGGDFGGGEGEFGGEGGGGGGFGDDG9FDDFCFE6:EGGGGGGGGGC5;EG8CDCG6ACGECFGGFFCFF?CFGGG>ACDED25B>)7::*>CFF409FFBAFFFFFFF9BG3>3E?DBAGEFF<*::(<7)4--:7))8:3076:(*/4)9A?(8))/9(41(,3(40-(.99)0)*/@>)
@M02542:52:000000000-J9N43:1:1101:3888:11248 1:N:0:GTGACA
GTAGTCCACGCCGTAAACGATGTCTACTAGCTGTTCGTGTCCTTGTGATGTGAGTAGCGCAGCTAACGCACTAAGTAGACCGCCTGGGGAGTACGGTCGCAAGATTAAAACTCAAATGAATTGACGGGGGCCCGCACAAGCGGTGGAGCATGTGGTTTAATTCGACGCAACGCGAAGAACCTTACCTACTCTTGACATCTACGGAAGACTGCAGAGATGCGGTTGTGCCTTCGGGAACCGTAAGACAGGTGCTGCATGGCTGTAGTCAGCTCGG
+
GGGGGGGGGGGGGGGGGFGGGGGGFGEGFGGGGGGEEGGFFFGDFGGGGGGGFGGGGGGGGGGGGGGGGGEEEFFGGGGGECCFEGGGG@FGGGGGEGG7CEFFGFGGGGFGGGGGGGGFCFGGGEEGGGGGGGGGGGG7FGGGGGGGGGGGGGGCGGGGGGGFFEGGGGGDCGGGGGGGGGGGGFGGGGGGGGFGGGGGGFGG=<CC*CGFGGGGGGGGGGGGGGGGGFA?FGGBEG3CEFCBFFGGFGG?FF):AFFF4CD*?A9<6).9@)
@M02542:52:000000000-J9N43:1:1101:18589:11250 2:N:0:GTGAAA
GTAGTCCACGCCCTAAACGATGTCAACTGGTTGTTGGGTCTTCACTGACTCAGTAACGAAGCTAACGCGTGAAGTTGACCGCCTGGGGAGTACGGCCGCAAGGTTGAAACTCAAAGGAATTGACGGGGACCCGCACAAGCGGTGGATGATGTGGTTTAATTCGATGCAACGCGAAAAACCTTACCCACCTTTGACATGTACGGAATCCTTTAGAGATAGAGGAGTGCTCGAAAGAGAGCCGTAACACAGGTGCTGCATGGCTGTCGTCAGCTCG
+
FGGGGFFGGGGGGG@FGCFGGGGGDFFGGGGGGFGGGFBEGGGGGGGGGCFGFGDCEFGGGGG9F8CGGEGEGGGGGGGFFEGFGFGFFGGGGGGGCEEECEDEGGGGGGG?FGGGGGGGFFGECEGDEFGGEECCGGGGEG@CGG9?CCGGGF>8ECFFF@CFGC=DAFGGFDBFFAABF@FFGFC3C54=C?6FFBFDFFFGD:@CF>9<+<FBA7>94..)42:268246@B7((4953CD?)3)(479?3).8>20148?617)7>)*/0
@M02542:52:000000000-J9N43:1:1101:12228:11283 2:N:0:GTGAAA
GTAGTCCACGCCCTAAACGATGTCAACTAGTTGTTGGGGATTTACTTCCTTGGTAACGTAGCTAACGCGTGAAGTTGACCGCCTGGGGAGTACGGCCGCAAGGTTAAAACTCAAAGGAATTGACGGGGACCCGCACAAGCGGTGGATGATGTGGATTAATTCGATGCAACGCGAAAAACCTTACCTACCCTTGACATGGCAGGAACTTTCCAGAGATGGCTTGGTTCCCGAACGAGAAACTGCACACAGGTGCCTCATTGCTGGCGTCACCC
+
FGCFFGGGGGG<BF8CCD@CFFFG,EECEEGGC6CF8C@FGGGGGGGFGDGGCF,@F:FFGGGCFFEDG=CFG9FFEF=FEGGGG@FEGEGGEGE:F>=CGGFGGACGFGCF:>F;DG8D?DGGGGGEEGGGG>8EE::F8C*@89:C6:=,:9DDEF8DFGF,=2*;AF59BDB:>AFB538CFDC/C5955<AAC@;()-(*7)9<*:<493*.674(.75B3()*518>(.((-((9:4F7(43.4,*).())(.)..))(1)00))*0
@M02542:52:000000000-J9N43:1:1101:18615:11302 2:N:0:GTGAAA
GTAGTCCACGCCGTAAACGATGTCTACTAGCTGTTCGTGGTCTTGTACTGTGAGTAGCGCAGCTAACGCACTAAGTAGACCGCCTGGGGAGTACGGTCGCAAGATTAAAACTCAAATGAATTGACGGGGGCCCGCACAAGCGGTGGAGCATGTGGTTTAATTCGACGCAACGCGAAGAACCTTACCTACTCTTGACATCTACAGAAGACTGCAGAGTTGCGGTTGTGCCTTCGGGAACTGTAAGTCAGGTGCTGCATGGCTGTCGTCAGCCCGG
+
GGFFFGGGGGGFGGF8CCFGGFGCFGFFGGGGGFGE@EFCFGGGFFFFFGGC9FEDEGGGG7:FAFGGG+@FGG?FFFGGEGGGGD?FEGGEFGGEGGGGGGGDFFGGGGGGGDC>EEFGGGG92@C:EC>E@EEGDG>FGDGGED*4:?GGC?CG=C6CFGGF?5*:8==5:)75:D?>>27C<6A?D?@=FA6F:6?<4)660<7EFF>:CCFF)*:43:;59?175-471790(44=>9DD)).9::<F2622:43<?B.)1*))8))..<
@M02542:52:000000000-J9N43:1:1101:21837:11312 2:N:0:GTGAAA
GTAGTCCACGCCCTCAACGATGCCAACTAGTTGTTGGGGATTTACTTCCTTGGTAACGTAGCTAACGCGTGAAGTTGACCGCCTGGGGAGTACGGCCGCAAGGTTAAAACTCAAAGGACTTGACGGGGACCCGCACAAGCGGTGGATGATGTGGATTAATTCGATGCAACGCGAAAAACCTTACCTACCCTTGACATGGCAGGAACTTTCCAGAGATGGATTGGTGCACGAAAGAGAACCTGCAAACCGGTGCTGCATGGCTGGCGTCCGCCCG
+
GFADEFGGGGGCFG,,CAFFGF@ECCF,FGGGCC8F@EEGEGFGFFFEGFF,<FFFC@FFGFEGGGGEGCE7F,CF9<EGGGEDG74>CCGF@:FEG>FGF>FGGG9FDFGD:,EEFG,D==DG>B?@C+@BEEEGEC,;C>8>B79<CGGG7?CD,>=FCG1CF@**;;:?AG@BEFF:834CFFGFGFFFA)916@46F?;354:F47)-+<*04C*:A68F9(6*5((,-0,4<22>9(**)),)(-0)229)(-671(,,*))))8>578
@M02542:52:000000000-J9N43:1:1101:23184:11329 2:N:0:GTGAAA
GTAGTCCACGCCGTAAACGATGTCTACTAGCTGTTCGTGTCCTTGTGATGTGAGTAGCGCAGCTAACGCACTAAGTAGACCGCCTGGGGAGTACGGTCGCAAGATTAAAACTCAAATGAATTGACGGGGGCCCGCACAAGCGGTGGAGCATGTGGTTTAATTCGACGCAACGCGAAGAACCTTACCTACTCTTGACATCTACGGAAGACTGCAGAGATGCGGTTGTGCCTTCGGGAACCGTCAGACAGGTGCTGCATGGCTGTCGTCAGCTCGG
+
GGGGGGGGGGGGGG,CFGGGGGGGGGGGGGGGGGGGGGGFFGGGGGFGGGGGCFGGGCECGGGGGGFGGGGGCGGGGFGGGGGGGGFGGGGGGGGGFEFGGGGGGGGGGGDDFGGGGDGFGFGGGEG>E@EGG>EGGGGGGGGGGGBCEFGGGGGGFFGFFGGGGGGGFFECAG6DE3@FFFFD9CCFG?:BFFFF259<?<?DEF5FFF0:F<+..:C2,<B56:?G6-).272(2:<95(*/681442))-:7?<)1:?604*/7<@4/65>
@M02542:52:000000000-J9N43:1:1101:20730:11339 2:N:0:GTGAAA
GTAGTCCACGCCCTAAACGATGCGAACTAGGTGTTGGGGAAGGAGACTTCTTTAGTACCGTAGCTAACGCGTGAAGTTCGCCGCCTGGGGAGTACGGTCGCAAGATTAAAACTCAAAGGAATTGACGGGGACCCGCACAAGCGGTGGATGATGTGGATTAATTCGATGCAACGCGAAAAACCTTACCTACCCTTGACATGCCAGGAACTTTCCAGAGATGGATTGGTGCTCGAAAGAGAGCCTGGACACAGGTGCTGCATGGCTGTCGTCAGCG
+
GFCFGGGGGGGGGGGEEFFEGGGGGGGGGGGGGGGGDEGGGGGFGGGGGGFGGGGGGGDGFGGGF?EFGGGGGGGFGGGGGGGGGGGGGGGGGGGGGGGGGGGEGGGGGGFGFFGGC;@CFGFGGFGGGGGGGGGGGE5FGGGGCDGGGGGGGGGG7BFGFGGGFCGGFFGGFGFFFEEADDACFF?8>:>:F:FBBAF<F??GFFFGFGBB7EC9:5:<>?FF?FF34))4;F82,.4/31CF8,()2:F5<(33<2:)).4,*96<>)7565
@M02542:52:000000000-J9N43:1:1101:4280:11375 1:N:0:GTGAAA
GTAGTCCACTCCGTAAACGATGTCTACTAGCTGTTCGTGTCCTTGTGATGTGAGTAGCGCAGCTAACGCACTAAGTAGACCGCCTGGGGAGTACGGTCGCAAGATTAAAACTCAAATGAATTGACGGGGGCCCGCACAAGCGGTGGAGCATGTGGTTTAATTCGACGCGACGCGAAGAACCTTACCTACTCTTGACATCTACGGAAGACTGCAGAGATGCGGTTGTGCCTTCGGGAACCGTAAGACAGGTGCTGCATGGCTGTCGTCAGCTCGG
+
EGGGGGGGG,EFGGGGGGGGDGGGGGGGGGDGGGFGGGGGGGFFGGCFGGGGGGFGGFFGF7CFFGGGGGGGGGCGGCGGGGGGF7D7BCEFFGGGAFFGGGGGFGGAFGGGGGGGGCFFGGGGGGG7FGDEGGGGGGGGGFGEGEGGGGGGBCGGGGF;CFGGGGFEGBECCGGDE*CFGGGFGGG7FGGGFCFGGGGGGFGGGGDFGG+CG8A@ECCEEGGGGGGFGGFFGG3>EGGDBFG?FD6FFGGFFF?BF23:CDFFGFFFBF<<E)
@M02542:52:000000000-J9N43:1:1101:5162:11376 2:N:0:GTGAAA
GTAGTCCACGCCGTAAACGATGTCTACTAGCTGTTCGTGTCCTTGTGATGTGAGTAGCGCAGCTAACGCATTAGGTAGATCGCCTGGGGAGTACGGTCGCAAGAATAAAACGCAAATGAATTGACGGGGGCCCGCACAAGCGGAGGAGCAAGAGGTTTAATTCGACGCCACGCGACGAACCTTACCTACGCTTGAAATCTACGGAAGACTGCAGGGAAGCGGTTGTCCCTTCGGGAACCGACAGTCAGGTGCTGCATGGCGTTGGTCGGCCCGG
+
FGGEE@EEEFGF:FEGEC,+:,;F9FGGCDFGFDCC@F@EECFEFFFFGFFFEEEFA,CFFGDCFEED@+8,A<B?DFF,@<=FCDG7F:CF8,=FF8=F>::F,,74<E,+@8E@=,@;3F8=8@C7B:E*3@BC?CDEC>51*?85*4,4,**5=B*1+;@CF5=))05C)91.8:)7)(9:6C+19)0)507).66<7423>));?7)8E+*)-*10,)080<)*..),-7((4<())(175)4=,49:)),(62,1-(((1/9)75)7))
@M02542:52:000000000-J9N43:1:1101:14861:11396 1:N:0:GTGAAA
GTAGTCCACGCCCTAAACGATGTCGACTAGGTGTTCGGTGAGGAGACTCATTGAGTACCGCAGCTAACGCGTGAAGTCGACCGCCTGGGGAGTACGGTCGCAAGATTAAAACTCAAAGGAATTGACGGGGACCCGCACAAGCGGTGGATGATGTGGATTAATTCGATGCAACGCGAAAAACCTTACCTACCCTTGACATGTACGGAACCCTGCTGAGAGGTGGGGGTGCCCGAAAGAGAGCCGTAACACAGGTGCTGCATGGCTGTCGTCAGCC
+
GGGGGGGGGGGGGGGGGGGGGGGGGGGGGGGGGGGGGGGGGGGGGGGGGGGGGGGGGGGGGGGGGGGGGGGGGGGGGGGGGGGGGGGGGDFGGGGGGGGGGGGE=FGGGGFGGGGCGGGGGGGGGGGGGGGGGGGGGGGGGGGGGGGGGGGGGGGGFGFFGGGGGGGGGGGGGGGGGGGGGGGGCCFGGGGFGGGGFGGFGFFGGGGGFEGGGECFGGDE<*;EGGDCGGFFGDG@FA95>FGBEFGCFGG?F?D<>??AFGFFC14:BFFEF)
@M02542:52:000000000-J9N43:1:1101:9514:11407 2:N:0:GTGAAA
GTAGTCCACGCTGTAAACGATGGATACTAGCTATTGGGGGTATTGACTCCCTCAGTGACGCAGCTAACGCATTAAGTTCTCCGCCTGGGGAGTACGGCCGCAAGGCTAAAACTCAAAACAATTGACGGGGGCCCGCACAAGCGGTGGATTATGTGGTTTAATTCGAAGCAACGCGCAGAACCTTACCTAGGCTTGAACTCCTCAGAATTCGACGTAATGGTTGAAGTGCCCGCAAGGGAATTGAGGGAGAGGTGCTGCATTGCTGGCGTTCGCG
+
EGGGGGGGFGGGGFFCFEFCFFGFFFFGGGFCGGCGGGGGGGGGGAFGGFFFGGGCEFFGGGGGGGGGGCEGGGGGGGGGGFCFFGGFGGGGGGFEGGGEGGGGG:CDFGEGGGCFFFGEFBDFGCEGGGGGCCEGGGG6@CGE*?ECF,=CF9FGCCCC6;CFCFGGEFFFE5;EFF5?>?F7:C7@79FF@:>;:2@BFFF=?BFF4:1AEE*5:9><9/7?>4AF<A:69334:?(**47:2(47:?FB702<9)26)422**0)0))055
@M02542:52:000000000-J9N43:1:1101:29580:11414 2:N:0:GTGAAA
GTAGTCCACGCCCTAAACTATGTCAACTGGTTGTTGGGAGAGTTAAATCTCTTAGTAACGAAGCTAACGCGTGAAGTTGACCGCCTGGGGAGTACGGCCGCAAGGTTAAAACTCAAAGGAATTGACGGGGACCCGCACAAGCGGTGGATTATGTGGATTAATTCGATGCAACGCGAAAAACCTTACCTACCCTTGACATGCCAGGAACCTCGCAGAGATGTGAGGGTGCCCGAAAGGGAATCTGGACCCAGGTGCTGCATGGCTGTCGTCCGCG
+
FGGGGGGGGGGFGGGGGGGGGGGGGGGGGGGFGFGGGGGGGGGGG9,EFFGGFGGGGGFBFGGGGGGGGGGGGGGGGFGGGDEGGGGGFGGGGFGGGGFGGGGGGGGGGFFGEFGG7D@F?=EFGFEGGGEGEGGGCGCGGGGG@9ED69E?FFGGFFFGCGGGGFC7?B7?DD>BEF3;>DF7>FFF>F;FFDFF@)+)2=EC3>FGFFF05?8)-0:74**814-C<1:?4B>0860C*300:AF)(.)75()44)(.6::(*0/>3>)75>
@M02542:52:000000000-J9N43:1:1101:25931:11426 2:N:0:GTGAAA
GTAGTCCACGCCGTAAACGATGTCTACTAGCTGTTCGTGTCCTTGTGATGTGAGTAGCGCAGCTAACGCACTAAGTAGACCGCCTGGGGAGTACGGTCGCAAGATTAAAACTCAAATGAATTGACGGGGGCCCGCACAAGCGGTGGAGCATGTGGTTTAATTCGACGCAACGCGAAGAACCTTACCTACTCTTGACATCTACGGAAGACTGCAGAGATGCGGTTGTGCCTTCGGGAACCGTAAGACAGGTGCGTCATGGCTGTCGTCAGCTCGG
+
GGGGGGGGGGGGGGGGGGGGGGGGGGGGGGGGGGGGGGGGGGGGGGGGGGGGGGGGGGGGGGGGGGGGGGGGGGGGGGGGGGGF@FGGGGGGGGGGGGGGGGGGGFFGGGGGGGGGFGGGGGFGGGGEGDGGGGG8EE8EDEGGGGGFGGGGGGGGGGGGFGGGGDGGFFGGFD>DB@F>F7FCFGGFGF@FFFFFFF46@A<*)8>FFC20@EFF<*746>BFFF(:A>AD?:76>B<)78CC)4.)4))0(,-(.:7:::2)*95)0)*)07
@M02542:52:000000000-J9N43:1:1101:7643:11436 2:N:0:GTGAAA
GTAGTCCACGCCCTAAACGATGTCAACTAGTTGTTGGGGATTTACTTCCTTGGTAACGTAGCTAACGCGTGAAGTTGACCGCCTGGGGAGTACGGCCGCAAGGTTAAAACTCAAAGGAATTGACGGGGACCCGCACAAGCGGTGGATGATGTGGATTAATTCGATGCAACGCGAAAAACCTTACCTACCCTTGACATGGCAGGAACTTTCCAGAGATGGATTGGTGCTCGAAAGAGAACCTGCACACAGGTTCTGCATGGCTGTCGTCAGCTCG
+
GGFDFGFGGGGGGEGCGGGGGGGGGGGFFGFGGGGGGGGGGGGGGGGGGGGGGGGFGDGGFGGGGGDEGGGDGGGGFGGGGGGGGGGGFGGGGEDEGGGGGGGDFFECFFGGGGGGGGGGGGGGGGC>EE>EGGGGGGGDGG8EEFCGFGFGGG99>FDFFFCGGGGGFFGGBD9AD:A)AE=FFGGFGFFFFAFFF<??F:9G>46EFG<A?FGF>FCBA?)7AFDG<B>F6DF<<:?GGFGG?<15((9*58AFB2)(,8(4><>@@::96)
@M02542:52:000000000-J9N43:1:1101:13580:11438 2:N:0:GTGAAA
GTAGTCCACGCTGTAAACGATGGATACTAGCTGTTGGGGGCAACTTCAGTGGCTAAGCGAAAGTGATAAGTATCCCACCTGGGGAGTACGTTCGCAAGAATGAAACTCAAAGGAATTGACGGGGGCCCGCACAAGCGGTGGAGCATGTGGTTTAATTCGATGATACGCGAGGAACCTTACCAAGGCTTAAATGTAGATTGACAGGTTTGGAAACAGACTTTTCTTCGGACAATTTACAAGGTGCTGCATGGTTGTCGTCAGCTTGTGCCGTG
+
GGGGGGGGGGGGGGGFFGGGGGGGGGGGGGGGGGGGGGGGGGGGGGGFFGGGGGGGGGGGGGGGGGGGGGGGGGGGGGGGGGGGGGGGGGGGGGGGGGGGGFCFGFGDGF,@FFGGGGGGGGGGGG8CEGGGECGFEGCGGGGGGGGGGGFGFEGGGGGGFGGGGGGDFDGGFGFFFFFFAEFCFGGFGFFFFB499<FFFB<FFF*7>5(6<*254C66:*99A9?G6>94,9>BFA<GFFGGAFB?<AFFA<?AFF(,4:A250)9*857
@M02542:52:000000000-J9N43:1:1101:17587:11447 2:N:0:GTGAAA
GTAGTCCACGCCGTAAACGATGAATACTAGGTGTAGGGGTTGTCATGACCTCTGTGCCGCCGCTAACGCATTAAGTATTCCGCCTGGGGAGTACGGTCGCAAGATTAAAACTCAAAGGAATTGACGGGGGCCCGCACAAGCAGCGGAGCATGTGGTTTAATTCGAAGCAACGCGAAGAACCTTACCTAGACTTGACATCTCCTGCATTACCCTTAATCGGGGAAGTCGCTTCGGCGACAGGAAGACAGGTGGTGCATGGTTGTCGTCAGCTCGG
+
GGGGGGGGGGGGGGC6DCFEGGGGGGGGGGGGGEFGGGGEEGGGGGGGGGGGGGGGGGGGGGGGGGGGGEGGGGDGGGGGGGGGGGGGGGGGGGGGGGGGGDGGGGGCGFGEGGGGGGCCEFDGFGGGGGGEGGGGGGGGFFGGGGGGGGGFCGGGGGGGFGGFCC7CFFGGDDFFF>FFFFFGGGGFCFFFFFFF4<FA?AAG???7BGA7CC+=2:C:B:5><?AD4,((3>(7>B(>F:49(28FFBF33<F0)6:BF:()1/.))0/)77
@M02542:52:000000000-J9N43:1:1101:10960:11456 2:N:0:GTGAAA
GTAGTCCACGCCCTAAACGATGTCAACTGGTTGTTGGGAATTAGTTTTCTCAGTAACGAAGCTAACGCGTGTAGTTGACCGCCTGGGGAGTACGGCCGCAAGGTTGAAACTCAAAGGAATTGACGGGGACCCGCACAAGCGGTGGATGATGTGGTTTAATTCTCGGCAACGCGAAAAACCTCACCCCCCGTTGTCACGTCAGGAAAATTCCAGAGATGGACTGGAGTCCGTAAGAGAAACCGCCAACAGGTGCTGCATGGCTGTCGTCAGCCCG
+
GFGGGGGGGGGGGGFGGGGEGG,@CFFGGF;CFFGFGC6,6CFAFCCAFD<,,:,,<B,B,+,95,,@F+=,4,5<<,C,4@+44+DF?F:89=4+@4FE+@+,,3,,C:=E:,EDD8@,,,,866@F+++64B8EGF,5@34>EF29,,2=FC,:C,+,11,,*2*/)05<:C1>E5.)0()/1C5.))0).-*9)4)(0(3*)).<<F-6+:876:*()/0)1:(*.(.((0).(5(7*,))((45((1)..6>:<ABB??:7*>F))/.7:
@M02542:52:000000000-J9N43:1:1101:27549:11457 1:N:0:GTGAAA
GTAGTCCACGCCGTAAACGATGTCTACTAGCTGTTCGTGTCCTTGTGATGTGAGTAGCGCAGCTAACGCACTAAGTAGACCGCCTGGGGAGTACGGTCGCAAGATTAAAACTCAAATGAATTGACGGGGGCCCGCACAAGCGGTGGAGCATGTGGTTTAATTCGACGCAACGCGAAGAACCTTACCTACCCTTGACATCTACGGAAGACTGCAGAGATGCGGTTGTGCCTTCGGGAACCGTAAGACAGGTGCTGCATGGCTGTCGTCAGCTCGT
+
GGGGGGGGGGGGGGGGGGGGGGGGGGGGGGGGGGGGGGGGGGGGGGGGGGGGGGGGGGGGGGGGGGGGGGGGGGGGGGGGGGGGGGGGGGGGGGGGGGGGGGGGGGGGGGGGGGGGGGGGGGGGGGGGGGGGGGGGGGGGGGGGGGGGGGGGGGGGGGGGGGGGGGGGGGGGGGGGGGGGGGGGGGGGGGGGGGGGGGGGGFGE=CEGGGGGGGGGGGGGGGGGGGGGGGFFGGGFFGGGFFGFFFGGFGFDFFFFFA?FGGGFGFBFFFA@B)
@M02542:52:000000000-J9N43:1:1101:9734:11462 1:N:0:GTGAAA
GTAGTCCACGCCGTCAACGATGAATGCCAGACGTCGGGCAGCATGCTGTTCGGTGTCACACCTAACGGATTAAGCATTCCGCCTGGGGAGTACGGCCGCAAGGTTAAAACTCAAAGGAATTGACGGGGGCCCGCACAAGCGGTGGAGCATGTGGTTTAATTCGAAGCAACGCGCAGAACCTTACCAACCCTTGACATCCCCGGACCGCCCGAGAGATCGGGTTTCCACTTCGGTGGCCGGGTGACAGGTGCTGCATGGCTGTCGTCAGCTCGTG
+
[truncated: 34,335,486 more chars]
