# Supplementary material for: 16S rRNA gene amplicon sequence data from sunflower endosphere bacterial community
Source: Data Brief. 2021 Nov 26;39:107636. doi: 10.1016/j.dib.2021.107636 (PMC8639433; doi:10.1016/j.dib.2021.107636)
Supplement: Supplementary file 16 [file mmc16.zip › mmc16.fastq]

@M02542:52:000000000-J9N43:1:1101:12589:1041 2:N:0:GTGAAA
NNTCCNCACCTTCCTCCNNTTNNTCACCGGCCGTCTCCCTANAGTTNNCGNNTTAACTCGCTGGCAACCAAGGNNGGNNGTTGCGCTCGNTGCNGGACTTANCCNNACNNTNNACNNCANNAGNTGANGANNGCNNTGNNGCNCCTGTCTNACGNTTCNNGANNGCNNNACCGCANCNNNNNNNNNNNCCNNCGANGTCAAGAATANGTNNNGTTCGTCCCTTNGCGGNNNACNTAAANACATGTCCCACNCNCTGTGCGNGCCACCGTCCATGCAATTTAGGNTNTTTNTTNCCNCCNTC
+
##88A#==,CDFGGFFG##6:##=9C6C@:E@B7C,FEFDF#:CFC##:,##::CDFG9,:CFCFCFF,@<<D##:6##::C,BC:+=@#,:?#9499BFC#+:##44##:##++##8+##++#+8A#::##38##+3##+6#+8=>3,@#+6+#+33##43##6*###6*6;:9#4###########*4##*4*#)*1)*)*)+3#)/###12)*)2:)(**#()()###).#*0*(#***04*:),1)#-#(*(,(.(#((-(47)(*),)))))00))))#-#-(,#(*#).#0)#))
@M02542:52:000000000-J9N43:1:1101:18993:1057 2:N:0:GTGAAA
ACAGTTTACACTGGCAGTCTCGTTAGAGTTCCCGACATGACTCGCTGGCAACTAACGACAGGGGTTGCGCTCGTTATAGGACTTAACCTGACNCCTCACGGCACGAGCTGACGACAACCATGCAGCACCTTGTATATTGTCCGAAGANAAAACTGTTTCCAGNNNNGNNANTCTTNATTTAAGCCATGGTNAGGTTCCTCGCGTATCATCGACTTAAACCACATGCACCCCCGCTTGTGCGGTCCCCCGTCAATTCCTTTCAGTTTCACCATTGCGTTCGTCTTC
+
EF@CGEFFFGFGFGGFDGGEFC9CFFDGGGGGGGGEGGFGG<FGGF@F7FDFGFC<CCFFC@FEFE:ACFBC+@<7FECFGGGGGGGGF,E,#::=:<EEFG77CE+@+8=,C:F:F,===98FD88+DFFFG8,?D@;@,3++3:>#83:+8DF9B3:@C,####3##*#*44*#*499FE7=0(1//4#2/87C:<8@3555055??F15(/2+++<5*3:8++*.0*(,07>(((*.4((4.,(-2(*11**-4:7))/*6556<455)))-*1)7)<B)01
@M02542:52:000000000-J9N43:1:1101:14304:1088 1:N:0:GTGAAA
TCGGCTTATCACCGGCAGTCCCCTTCGAGTGCCCAACTTAATGATGGCAACTAAGGGCGAGGGTTGCGCTCGTTGCGGGACTTAACCCAACATCTCACGACACGAGCTGACGACAGCCATGCAGCACCTGTCACCGGTCCAGCCGAACTGAAGGATACGATCTCTCGTAACCGCGACCGGGATGTCAAGGGCTGGTAAGGTTCTGCGCGTTGCTTCGAATTAAACCACATGCTCCACCGCTTGTGCGGGCCCCCGTCAATTCCTTTGCGTTTTAATCTTGCGACC
+
GGGGGGGGGGGGGGGGGGGGGGGGG,FGGGGGGGGGGGGGGGGGGGGGGGGGGGGGGGGGGGGGGGGGGGGGGGGGGGGGGGGGGGGGGGGGGGCGFGGGGGGGGGGGGGGGGGGGGGGGGGGGGFCGGFGGGGGGGGGGGGGGGGGGGGFGGGGGGGGGGGGGGFGGGGGGGGEGGGGGGEGGGGGGGGDGGGGGGGGGEGGGG?:EDGGGFGGGGGGGGGGGGGGGCCCF+AEGGGGGGFFGGC>DGGGFFD>>?5**;7<FABA)3>FGGGFG<>F:9;378
@M02542:52:000000000-J9N43:1:1101:10433:1171 1:N:0:GTGAAA
CGGTTTATCACCGGCAGTCTCCCTAGAGTTCCCGACTTAACTCGCTGGCAACTAAGGATAGGGGTTGCGCTCGTTGCGGGACTTAACCCAACATTTCACAACACGAGCTGACGACAGCCATGCAGCACCTGTCTTACGGTTCCCGAAGGCACAACCGCATCTCTGCAGTCTTCCGTAGATGTCAAGAGTAGGTAAGGTTCTTCGCGTTGCGTCGAATTAAACCACATGCTCCACCGCTTGTGCGGGCCCCCGTCAACTCATTTGAGTTTTAATCTTGCGACCGT
+
GECGGGFGGGGGCBFGGFGFGGCGGF9CGFGGGGGGGGFGGGGGCFGGGGGGGGFGFF@CEGGG@CEDFGGD@EGFFEEGGEFGGGEFFGGGGGGGGGGGCFGCECFGGGFDEGGCFGGGGGCFGGFFGFGG@FFFGF@@CEFGG7FG>EFGGGGCGGGGGGGCFFGGGFFGGGDBFEDFFGCC;CGFGGGGCCGG7?>F9+<8CEGECGCGFGDGGGGGGGGFGDF9E??6EFF:5D=CGFB3EC>57CD:EG6D2C:60?>F2:-.<))0009C22269>3<
@M02542:52:000000000-J9N43:1:1101:17067:1195 1:N:0:GTGAAA
CGAGTTGACCCCGGCAGTCTCCCATGAGTCCCCGGCATAACCCGCTGGCAACATGGAACGAGGGTTGCGCTCGTTGCGGGACTTAACCCAACATCTCACGACACGAGCTGACGACAACCATGCACCACCTGTGAACCCGCCCCAAAGGGGAAACCACATCTCTGTGGCGGTCGGGAACATGTCAAGCCTTGGTAAGGTTCTTCGCGTTGCATCGAATTAATCCGCATGCTCCGCCGCTTGTGCGGGCCCCCGTCAATCCCTTTGAGTTTTAGCCTTGCGGCCGT
+
GGGGGGGGGGGGGDGGGGGGEEDFGGFGGGFCEGGGGGFFGFFGGGGGGGGGGGGGGGGGDEEGGGGGGGGGGGGGGGGGCFFGFGEGDFGGGFGFGFFGGDBFGCFGGGGGGGGEGGGGFFFFGEFD@ECFGGGGFEEGCCFGGGGFDCFGFGFGFGFFFFGGG9FFCGGCFG5EGGFGGGG+3<ECFFFGGGFGGFFFGGGGCGCEGGGGFGFCFFFFGGGGFGG*<FFEEGEGGGGGGDFDE377CGDDFGFEFG4@FFF44:<>AAAFG4*>?:>B>1>D
@M02542:52:000000000-J9N43:1:1101:21238:1217 2:N:0:GTGAAA
CGGTTTATCACCGGCAGTCTCCCTAGAGTTCCCGACTTAACTCGCTTGCAACCAAGGATAGTGGTTGCGCTCGTTGCGGGACTTAACCCAACATTTCACAACACGAGCTGACGACAGCCATGCAGCACCTTTCTTACGGTTCCCGATGGCACAACCGCATCTCTGCAGGCGTCCGTAGATGTCAACAGTAGGTAAGGTTCTTCGCGTTGCTGCCAATTAAACAACATGCTCCACCGCTTGCGCGGGCGCCCGTCAATTCATTTGAGTTTTAATCTTGCGATCGT
+
GG@C@;86E@EF@@FGE,6C,6C@DF,CFCFB,CFFDF<<66@FFG,CD,,<,66@FGGFG<ED@FF,@F7BGE@B?CB@+>?FCFGA=FG>DFAFEGGCGD8B=CF7EGGGDCFGGGF=FF@G>=DD>,,@;,E734>,>+,3@+3*3:,,368*9>E8:==,2?;,,/*2:45,/=<FFC@77)*AF=:*98FC;<9:8C7=(2..(.)*)(2/7?F4FA);:*)5DFA7)7>99,*((,(-53161(1)-**,.67-)/@A20:<2A>24)-2**)))))8
@M02542:52:000000000-J9N43:1:1101:14922:1227 2:N:0:GTGAAA
CGGTTTGTCACCGGCAGTCTCCTTAGAGTGCCCACCATTACGTGCTGGTAACTAAGGACAAGGGTTGCGCTCGTTACGGGACTTAACCCAACATCTCACGGCACGAGCTGACGACAGCCATGCCGCACCTGTGTCTGAGTTCCCGAAGGCACCAATCCATCTCTGGAAAGTTCTCAGCATGTCACGGCCAGGTAAAGTTCTTCGCGTTGCTTCGAATTAAACCACATGCCCCACCGCTTGTCCGGGCCCCCGTCAATTCATTTGAGGTTTAACCTTTCCGCCGTT
+
GGGGGGGGGGGGGGGCGGGFGGGGGGGGGGGGGGGGGGGGGGGGEGGGGGGGGGGGGFGGGGGGGGGGGGGGGGGGGGGGGGGEGGGGGGGGGGF<FEGFFDEGGGGFEGCDFGG+3AFGGGF,@EECEEGGDGGFGGGGGGGGGGEEFDFGGGFGGEGGG?FGFF9:99CCGGCF>?C?8=BF+(:?)5?:3+@FFG+@=6@>())69D<CCBGFFFGFGF78;8?<C*.4>DFF>FDB?))3;(429;CC6D*264B4)9=9A<(54A?)4--:*9*0.))..
@M02542:52:000000000-J9N43:1:1101:15916:1312 1:N:0:GTGAAA
CGGCTTGTCACCGGCAGTTCCTCCAGAGTGCCCACCCAGACGTGCTGGCAACTGGAGGCGAGGGTTGCGCTCGTTGCGGGACTTAACCCAACATCTCACGACACGAGCTGACGACAGCCATGCAGCACCTGTGCAACAGGCCCCTTGCGGGGAAAACGCATCTCTGCGTCGGTCCTGTCCATTTCAAGAGCTGGTAAGGGTCTGCGCGTTGCTTCGAATTAAACCACATGCTCCACCGCTTGTGCGCGCCCCCCTCATTTCCTTTGAGTTTCAACCTTGCGGTCG
+
E@@7@FCF@EFF7FG:CFEGFE@CC<CFFDFFGGEGEGEGGGGGGGGGG@FFGGGGFFDE=CCGCFGCBFCFGEF@FCDGCGGGCF5F<F7FD@AFG?FF7FGE7C@FGFGCCCEGEGFAF,FF<FB>F::FCF;>FGCGGGEGGGCF7FGD*<:FCFC:FF<FCC<CF7:>*;EC70<<9?0ACGF9CCFGCE80<CC*;;CF<EEGGEGD*?F8*0<C+<E?CFG5+:?FGGFCE)*/>?)*<D))2C7>B)(),+29FFF4)6)2<4)*:CFG?F9(((0)0
@M02542:52:000000000-J9N43:1:1101:18973:1335 2:N:0:GTGAAA
CTGGTTAACCCAGGCAGTCTCGCCAGAGTGCCCAACTTAATGCTGGCAACAGACGATAGGGGTTGCGCTCGTTGCGAGACTTAACCCAACATTTCACAACACGAGCTGACGACAGCCATGCGGCACCTCTCACTCAATTCCCTTGCGGGCACTTCAACCATTACGTCGAATTCTGAGGAGTTCAAGCCTAGGTAAGGTTCTGCGCGTTGCTTCGAATTAAACCACATAATCCACCGCCTGTGCGGGCCCCCGTCCATTGTTTTGAGTTTTAGCCCTGCCGCCTTT
+
GGGGGGGGGGGGGGGGGGGGGGGGGGGGGGGGGGGGGGGGGGGGFGGGGGGGGGGGGGEGGDGGGGGGGGGGGGGGGGGGGGGGGGGGFFGGGGDCFGDFGGGEEGGGGFGGGGEGGGGGFEGGGGGGG@FEGDFFGGGGFGGGEGCE7C8C8FGCGGF5FF,,A>>*CFGFGFGGF=9AFGGFFFF5AFFFFAFG;1=DFF+):DFB@EA*)(/>F@GFC77>E5@9*069@FF99(9<A0<:EB09>97)-/)4))9.4<:40<FFB<442)(**))0)<)5*
@M02542:52:000000000-J9N43:1:1101:17459:1380 2:N:0:GTGAAA
CGGTTTATCACCGGCAGTCTCCCTAGAGTTCCCGACTTAACTCGCTGGCAACTAAGGATAGGGGTTGCGCTCGTTGCGGGACTTAACCCAACATTTCACAACACGAGCTGACGACAGCCATGCAGCACCTGTCTTACGGTTCCCGAAGGCACAACCGCATCTCTGCAGTCTTCCGTAGATGTCAAGAGTAGGTAAGGTTCTTCGCGTTGCGTCCAATTAAACCACATGCTCCACCGCTTGTGCGGGCCCCCGTCAATTCATTTGAGTGTTAAATTTTCGACCGT
+
GGGGGGGGGGGGGGGGGGFFGGGGGGGGGGGGGGGGGGGGGGGGGGGGGGGGGGGGFGGGGGFFGGGGGGEGGGGGGCEGGGGGGGGGGGGGGGGGGGGGGGGGGGCFEDGFGGGGGGGGGGGCDFEGGGFFCGCFGGGFGCGG5C5@GFGFGGDGG>ECG?FCF9=CFGFFGGGGGG46@CFAF@FFCFFFE=FFFGF*;F=.85A;>E0>0(18FFCFC31*8@6?C75:))0(4(9:?06<5>;(19D):<C()-66</@)6(58A24<)).***0))058
@M02542:52:000000000-J9N43:1:1101:19669:1390 1:N:0:GTGAAA
CGGTTTGTCACCGGCAGTCTCATTAGAGTGCCCTTTCGTAGCAACTAATGACAAGGGTTGCGCTCGTTGCGGGACTTAACCCAACATCTCACGACACGAGCTGACGACAGCCATGCAGCACCTGTGTTACGGCTCTCTTTCGAGCACGAAGCCATCTCTGGCAACTTCCGTACATGTCAAAGGTGGGTAAGGTTTTTCGCGTTGCATCGAATTAAACCACATCATCCACCGCTTGTGCGGGTCCCCGTCAATTCCTTTGAGTTTCAACCTTGCGGCCGTACTCCC
+
GGGGGGGGGGGGGGGGGGGGGGGGGGGGGGGGGGGGGGGGGGGGGGGFGGGGGGGGGGGGGGGGGGGGGGGGGGGGGGGGGGGGGGGGGGGGGGGGGGGGGGGGGGGGGGGGGGGGGGGGGGGGGGGGGGGGGGGGGGGGGGGGGGGGGGGGGGGGGGGGGGGGGGGGGGGGGGGGGGGGGGGGGGGGGGGGFGGGGGGGGGGGGGGGGGEFFGGGGGGGG?@?9CGFGFGGGGGG6DE<CBFGFC>EGGGFFFFFFGGFGGFFFFFFBFFGGG@DF>66?FFFF
@M02542:52:000000000-J9N43:1:1101:11102:1398 1:N:0:GTGAAA
CGGCTTAGCACCGGCAGTCCCATTAGAGTTCCCAACTGAATGATGGCAACTAATGGCGAGGGTTGCGCTCGTTGCGGGACTTAACCCAACATCTCACGACACGAGCTGACGACAGCCATGCAGCACCTGTGTCCTAGTCCCCGAAGGGAAAGCGTGATCTCTCACGCGGTCCAGGCATGTCAAAAGGTGGTAAGGTTCTGCGCGTTGCTTCGAATTAAACCACATGCTCCACCGCTTGTGCGGGCCCCCGTCAATTCCTTTGAGTTTTAATCTTGCGACCGTACC
+
GGGGGGGGGGGGGGGGGGGFGGGGGGGGGGGGFFGGGGGGGGFGGGGGGGGGGGGGGGGGGGGGGGGGGGGGGAFGGGGGGGGGGGFGDGGGGAFCFF@FGGGD+FFGGFGCFCFGFFGGGGGCC7FGGGGFFGGGGFGCGGGDGGGGFGGGGGGGGGFFGGGGGECGDGGGGGDDGGGGGG?EFEFFGGEFGGG:CCEFFECCEGGGFGGGFGGGGGGGGGGGGGGGGGGGFGDCEGF4F::DCD@ECC55)*6?AGDFGGFFAF2A4?<7C7**,7>;>?FE)
@M02542:52:000000000-J9N43:1:1101:19405:1405 1:N:0:GTGAAA
CGGTTTGTCACCGGCAGTCTCATTAGAGTGCCCTTTCGTAGCAACTAATGACAAGGGTTGCGCTCGTTGCGGGACTTAACCCAACATCTCACGACACGAGCTGACGACAGCCATGCAGCACCTGTGTTACGGCTCTCTTTCGAGCACGAAGCCATCTCTGGCAACTTCCGTACATGTCAAAGGTGGGTAAGGTTTTTCGCGTTGCATCGAATTAAACCACATCATCCACCGCTTGTGCGGGTCCCCGTCAATTCCTTTGAGTTTCAACCTTGCGGCCGTACTCCC
+
GGGGGGGGGGGGGGGGGGGGGGGGGGGGGGGGGGGGGGGGGGGGGGGGGGGGGGGFEGGGGGGGGGGGGGGGGGGGGGGGGGGGGGGGGGGGGGGGGGGGGGGGGGGGGGGGGGGGGGGGGGGGGGGGGGGGGGGGFFFGFGFGGGGGGGGGGGGGDGGGGGGGGFFGGGGGGGG?FGGFGGGFGGD8FGGGFGGGGFGGGGG>EGGGCFFCFGGGGGGGGEGG?CGGGGGGGGGGGGGGGFBGCGFBGG<FFFF*6?CF*2:@A>A<BFFDF5))429663FFF
@M02542:52:000000000-J9N43:1:1101:20856:1416 2:N:0:GTGAAA
CGGTTTATCACCGGCAGTCTCCCTAGGGTTCCCGACTTAACTCGCTGGCAACTAAGGATAGGGGTTGCGCTCGTTGCGGGACTTAACCCAACATTTCACAACACGAGCTGACGACAGCCATGCAGCACCTGTCTTACGGTTCCCGAAGGCACCACCGCATCTCTGCAGTCTTCCGTAGATGTCAAGAGTAGGTAAGGTTCTTCGCGTTGCTTCGAATTAAACCACATGCTCCACCGCCTGTTCGGGCCCCCTGTCATTCATTTGAGTTTTACTCTTTCGCCCGT
+
GGGGGGGGGGGGGGGGGGGFEFGGGGGGGGGGGGGGGEFGFFGGGGFFGF@FFGFGGGGGGGGDGGGGGGFGG@FGGGGCEFGGGGGGGGGGGGGGGGGFGGGGGGEDCDE@7CF@:DGFFFGGGFDGGFFGGEDDFF73CEGG5CCCFG6>*,*>>5C8EGG97C;8CD7=@F5FG5DFFGGAD<AA77;6>3@FFFFGFFA5<BB;(5)*)(17?0<?F24@@C48406?FFF0((9(-)-(0((43>G3(0*)-)*).*94<(626:))-)607/0).7)0
@M02542:52:000000000-J9N43:1:1101:14690:1483 2:N:0:GTGAAA
GTCCACACCTTCCTCCTGGTTAACCCAGGCAGTCTCGCCAGAGTGCCCAACTTAATGCTGGCAACAGACGATAGGGGTTGCGCTCGTTGCGAGACTTAACCCAACATTTCACAACACGAGCTGACGACAGCCATGCAGCACCTCTCACTCAATTCCCTTGCGGGCACTTCAACCATTACGTCGAATTCTGAGGAGTTCAAGCCTAGGTAAGGTTCTGCGCGTTGCTTCGAATTAAACCACATAATCCACCGCTTGTGCGGGCCCCCGTCAGTTGCTTTGAGTTTTAGCATTTCGGCCGTAC
+
CCCCCGGGGGGGGGGGGGGGGFEGDGFGGGGGFGGGGGEGGGGGGGGEFGGDFG9CFGGGGGCFGGF?FGGGGGFGGGGGGGGGGGGGGGGGGGGGGGGGGGGGGGGGGGGGGGGGGGDCGGGGGGGGGEGFGGGGG9DGFGCFFDGGGG,DFGGGGGGFG>EEGGDGGG9EFGGGG7CCE,*@5;?6;7=FGG4AAE+=B=FA;FFFCACGCGFGF=>BBF3:;FE6>(;;AFGFF??5=894D>>?FFBB;BFB?B<>B>39015117CBDB*6<6*.2.<9944945)**))77:B).
@M02542:52:000000000-J9N43:1:1101:19566:1521 1:N:0:ATGAAA
CGGTTTATCACCGGCAGTCTCCCTAGAGTTCCCGACTTAACTCGCTGGCAACTAAGGATAGGGGTTGCGCTCGTTGCGGGACTTAACCCAACATTTCACAACACGAGCTGACGACAGCCATGCAGCACCTGTCTTACGGTTCCCGAAGGCACAACCGCATCTCTGCAGTCTTCCGTAGATGTCAAGAGTAGGTAAGGTTCTTCGCGTTGCGTCGAATTAAACCACATGCTCCACCGCTTGTGCGGGCCCCCGTCAATTCATTTGAGTTTTAATCTTGCGACCGT
+
GGGFGEGGFGGDE@CEGFGGFGFDGGGGGGGGGEGDFFEFFFFEGEGGGGGGFGCDFEF@CFCFEEGGEE7FFFGGG>EEEEGGGGGEGEDF7FFDGGEGGGECGGD@FFGGGGGCEFFGFDGGD8FFGGGCFGGGGFD>>C7FFDGCFGGGGGGEGG:FC9CF;:;C32,<;F7<<<*,??,?92FFFEEGFGFCG209CF+1*8C=88=?BE8C6CC7CGCFFG8C?3<?CCGEECEC*)*9=3)<CCCD5<?552:9>>)*.(.45A>F7:8F)61912)0
@M02542:52:000000000-J9N43:1:1101:23051:1524 1:N:0:GTGAAA
CGGTTTATCACCGGCAGTCTCCCTAGAGTTCCCGACTTAACTCGCTGGCAACCAAGGATAGGGGTTGCGCTCGTTGCGGGACTTAACCCAACATTTCACAACACGAGCTGACGACAGCCATGCAGCACCTGTCTTACGGTTCCCGAAGGCACAACCGCATCTCTGCAGTCTTCCGTAGATGTCAAGAGTAGGTAAGGTTCTTCGCGTTGCGTCGAATTAAACCACATGCTCCACCGCTTGTGCGGGCCCCCGTCAATTCATTTGAGTTTTAATCTTGCGACCGT
+
GGGGGGGGGGGGGGGGGGGGGGGGGGGGGGGGGGGGGGEFGGGGGGGGGGGGGGGGGGGFGGGDGGGGGGGGGGGGGGGGGGGGGGGGGGFGGGGGGGGGGGGGGEGGGGGGGCEEFGGGGGGGGGGGGGGGGGGFGG7FGDGGGGG<FGGGGGGGGGGGGFGGCEGGGGGGGGGGGGEGGGGGFFGGGFGGGGGGFFFGGGGCGDEGCEEEBGGGGGFFFFGGCCFFGCGFGFFGGCCGG0=DCDEFGGGE>D(3<CC4FD<7>:.:AFFFGCFG<47;9>:<
@M02542:52:000000000-J9N43:1:1101:23006:1546 1:N:0:GTGAAA
CGGTTTATCACCGGCAGTCTCCCTAGAGTTCCCGACTTAACTCGCTGGCAACTAAGGATAGGGGTTGCGCTCGTTGCGGGACTTAACCCAACATTTCACAACACGAGCTGACGACAGCCATGCAGCACCTGTCTTACGGTTCCCGAAGGCACAACCGCATCTCTGCAGTCTTCCGTAGATGTCAAGAGTAGGTAAGGTTCTTCGCGTTGCGTCGAATTAAACCACATGCTCCACCGCTTGTGCGGGCCCCCGTCAATTCATTTGAGTTTTAATCTTGCGACCGT
+
GGGGGGGGGGGGGGGGGGGGGGGGGGGGGGGGGGGGGGFGGGGGGGGGGGGGGGFGGGGGGGGGGGGGGGCGGGGGGGGGGGGGGGGGGGGGGGGGGGGGGGGGGGGGGGGGGGGGGGGGGGGGGGGGGGGGGGGGGGGGGGGGGGGGGGGGGGGGGGGGGGGGGGGGGGGGGGGGFGCFGGGGGGFFCGFGFGFFFGGGGGGGGGGGGGGGEGGGGGDCGGGG8@C?F@FGGGGGGDGGGFFGGGEFGDC@DD,<A?FFGGA?)8AFFB2DFDBFA<6>0>D)
@M02542:52:000000000-J9N43:1:1101:8500:1582 1:N:0:GTGAAA
CGGTTTATCACCGGCAGTCTCCCTAGAGTTCCCGACTTAACTCGCTGGCAACTAAGGATAGGGGTTGCGCTCGTTGCGGGACTTAACCCAACATTTCACAACACGAGCTGACGACAGCCATGCAGCACCTGTCTTACGGTTCCCGAAGGCACAACCGCATCTCTGCAGTCTTCCGTAGATGTCAAGAGTAGGTAAGGTTCTTCGCGTTGCGTCGAATTAAACCACATGCCCCACCGCTTGTGCGGGCCCCCGTCAATTCATTTGAGTTTTAATCTTGCGACCGT
+
GGGFGGGGGGGGGGGEFGGGGGGGGGGGGGGGFEGGGGGGGGGGDGGGGGGGGGGEFGGGFC@FFGGGGCDGGGGFEEFGEGGGGGGG?CGGGGGGGGGGGGGGE>EGGDGGGDGGGGGGGGGGGGGFGGGGGGGGGFC<CFGFEGDFFGFG7FGGCCEBFFGFGGGGGGGFFGEGGEGGFFGGGEGFGGFGGG,CFEFFFFGGGGGG=E=EE5C=**+:@FGGGGG+A6*:EEGGGCECC2@9*/8:EDGB5C?FFG>4>25*.4AF<<B677=C491334>E
@M02542:52:000000000-J9N43:1:1101:22715:1602 1:N:0:GTGAAA
CGGTTTATCACCGGCAGTCTCCCTAGAGTTCCCGACTTAACTCGCTGGCAACTAAGGATAGGGGTTGCGCTCGTTGCGGGACTTAACCCAACATTTCGCAACACGAGCTGACGACAGCCATGCAGCACCTGTCTTACGGTTCCCGAAGGCACAACCGCATCTCTGCAGTCTTCCGTAGATGTCAAGAGTAGGTAAGGTTCTTCGCGTTGCGTCGAATTAAACCACATGCTCCACCGCTTGTGCGGGCCCCCGTCAATTCATTTGAGTTTTAATCTTGCGACCGT
+
GGGFGGGGGGGGGGGGGGGGGGGGGGGGGGGGGGGGGGGGGGGGGGGFGGGGGGGGGGGGGGGGGGGGGGGGGGGGGGGGGGGGGGGGGGGGGGGGGGGGGGGGGGGGGGGGGGGDGGGGGGGGGGGGGGGGGGGGGGGGGGGGGGGGGGGGGGGGGGGGGFGGGGGGGGGGGFGFGGDFGGGGGGGGGFFGGGGGGFFFGGGGGGCEDGECB5CCFFGGGGGGGGGGG<CFGGGEEGGGGFFGGDEFGGGFFGFFA:D?>CAFAFAFAAFDGGFF9<7>F655
@M02542:52:000000000-J9N43:1:1101:20545:1607 1:N:0:GTGAAA
ACAGTTTACACTGGCAGTCTCGTTAGAGTTCCCGACATGACTCGCTGGCAACTAACGACAGGGGTTGCGCTCGTTATAGGACTTAACCTGACACCTCACGGCACGAGCTGACGACAACCATGCAGCACCTTGTAAATTGTCCGAAGAAAAAACTGTTTCCAGTCCTGTCAATCTACATTTAAGCCCTGGTAAGGTTCCTCGCGTATCATCGAATTAAACCACATGCTCCACCGCTTGTGCGGGCCCCCGTCAATTCCTTTGAGTTTCACACTTGCGTGCGTACTC
+
GGGGGGGGGGGGGGGGGGGGGGGGGGGGGGGGGGGGGGGGGGGGGGGGGGGGGGGGGGEDGGGGGGGGGGGGGGG@FGGGGGGGGGGGGGGGGGDEFGGGGGGGGGGGGGGGGGGD@FEGFGGGGGGGGGGGGGGGGGGGFGGGEGGGFGGGGGGGGGGFGGEGGGGGGGFFFFGGGG@DFGGGFGGFGGGFGGGFGGGGGGGGGGGGFGFCAFEGGGFGGGGGGGCGGGG6=EEGFF?FG;BD><>EGGDEEGFF2FGFC72FDABFAB?GG7FC;669?<F3/
@M02542:52:000000000-J9N43:1:1101:14629:1669 2:N:0:GTGAAA
CGGTTTATCACTGGCAGTCTCCCTAGAGTTCCCGACTTAACTCGCTGGCAACTAAGGATAGGGGTTGCGCTCGTTGCGGGACTTAACCCAACATTTCACAACACGAGCTGACGACAGCCATGCAGCACCTGTCTTACGGTTCCCGAAGGCACAACCGCATCTCTTCAGTCTTCCGTAGATGTCAAGGGTAGGTAAGGTTCTTCGCGTTGCGTCGAATTAAACCACATGCCTCACCGCTTGTTCGGGCCCCCGTCAATTCATTTGAATTTTAACCTTTTGCCCGCT
+
GGGFGGEFGGGGGGG8FGFFGGGGGGFGGGGGGGGGGGFFG<FGGGGGGGGGDFFFGCFGGGGGGGGGGGGGGGGDGGGGGDGGGGGFGGGEGGGGGGGGGGFGEEGGGEDFGGCCCAFGGGFCFGGGGGFFCEGGFFD=FE?EE@E+<F6DFG>GGGGDGGCF,,,>?CE9DEEG:C4BFBG8:BADFA>>)+10;9BC=+158B>1(=;A9(17FF79*588C*/)9*).)57:((9:<)4(7((4217C(**(.46))09))))5):40))-:***/*/)).
@M02542:52:000000000-J9N43:1:1101:13576:1670 1:N:0:GTGAAA
CGGTTTATCACCGGCAGTCTCCCTAGAGTTCCCGACTTAACTCGCTGGCAACTAAGGATAGGGGTTGCGCTCGTTGCGGGACTTAACCCAACATTTCACAACACGAGCTGACGACAGCCATGCAGCACCTGTCTTACGGTTCCCGAAGGCACAACCGCATCTCTGCAGTCTTCCGTAGATGTCAAGAGTAGGTAAGGTTCTTCGCGTTGCGTCGAATTAAACCACATGCTCCACCGCTTGTGCGGGCCCCCGTCAATTCATTTGAGTTTTAATCTTGCGACCGTT
+
GGGGGGGGGGGGGGGGGGGGGGGGGGGGGGGGGGEGGGGGGGGGGGGGGGGGGGGGGGGGGGGGGGGGGGGGGGGGGGGGGGGGGGGGGGGGGGGGGGGGGGGGGGGGGGGGGGGGGGGGGGGGGGGGGGGGGGGGGDFGGGGGGGGGGGGGGGGGGGGGEFFGGFGGGGGGGGGGGDGGGFGCFDFGGCFGGFGGGGGGGFGGEGGGEGGGFGDCFGCFEGGGFGGGGGGGGGGGGGGGG2FGGGBEGDDBFGF><FGFCFFFFFFFFFAGGFFG4ABF9BD:)
@M02542:52:000000000-J9N43:1:1101:18899:1678 1:N:0:GTGAAA
CGAGTTGACCCCGGCAGTCTCCTATGAGTCCCCGGCATTATCCGCTGGCAACATAGGACGAGGGTTGCGCTCGTTGCGGGACTTAACCCAACATCTCACGACACGAGCTGACGACAACCATGCACCACCTGTATACCGCCCTTGCGGACCCCATATCTCTATGAGTTTTCGGTATATGTCAAGCCTAGGTAAGGTTCTTCGCGTTGCATCGAATTAAGCCGCATGCTCCGCCGCTTGTGCGGGCCCCCGTCAATTCCTTTGAGTTTTAGCCTTTCGGCCGTACTC
+
GGEGGGGGGFGGGGGGGGGDFGGGGGGGGGGGGGGGGGGGGGGGGGGGGGGGGGGGGGGGGGGGGGGGGGGGDGGGGGGG>FFFGGGGGGGGGFGGGGGFEGGGGGGGGGGGGDGCEGGGGGGGGFGGGGGGGGGGGGGDGGGFGGDEGGGGFFFFCCFGFGGGGBFGGGGGGFGGGGGGGGGCEGGGF<FGGGGGGGFGGGGGGE59CFC07CF9FGFDDEGGGGC9E?CGDEEGFG+:*3)5=3:B79DFFG96>FGFD:1=26>6(40*>*9*2>:BF:557
@M02542:52:000000000-J9N43:1:1101:11262:1696 2:N:0:GTGAAA
CGGTTTATCACCGGCAGTCTCCCTAGAGTTCCCACCATTACGTGCTGGCAACTAAGGATAAGGGTTGCGCTCGTTGCGGGACTTAACCCAACATTTCACAACACGAGCTGACGACAGCCATGCAGCACCTGTCTTAGCGTTCCCGAAGGCACAACCGCATCTCTGCAGTCTTCGCTAGATGTCAAGAGTAGGTAAGGTTCTTCGCGTTGCGTCGAATTAAACCACACGCTCCACCGCGTGTGCGGGCCCCCGTCACTTCATTTGAGTTTTAATCTTTCGACCGT
+
GGGGGGGGGGGGGGG7FGFFGGFGGGFFGGFGGGGGGGGGGGGFGGGGGGGGFGGGGGGGFFFGGGGGGGEGGEGFGGGGGGGGGGFGGGGGGGGGGGGFGGGGGGGGEGFGEGGGGGGGGGGGGGFFDECGGAFGGGGGGGDF>7BE7D8E,DEED8C*1=CEGGGFGGGFGFG5CCDFFGB+B:AFFFFFCFGGG18FF=+)(08:(:(2((1765CFGA1CG5)(1*,-945(-(1-::9<>9BBB;))(**(62*).98))(-64-5?F)6:*955@B@E
@M02542:52:000000000-J9N43:1:1101:22935:1716 1:N:0:GTGAAA
CGGTTTGTCACCGGCAGTCACCCTAGAGTGCCCAACTTAATGATGGCAACTAAGATCAAGGGTTGCGCTCGCTGCGGGACTTAACCCAACATCTCACGACACGAGCTGACGACAACCATGCACCACCTGTCACTCTGCTCCCGAAGGAGAAGCCCTATCTCTAGGGTTTTCAGAGGATGTCAAGACCTGGTAAGGTTCTTCGCGTTGCTTCGAATTAAACCACATGCTCCACCGCTTGTGCGGTCCCCCGTCAATTCATTTGAGTTTTAATCTTGCGACCGTACC
+
GGGGGECG<<FEC7FFCFGGAECFEFGECFFGGGGGGGFGGD,EGCG8FGFFGFCEFEGC@CFFEFGGE:FCGG::CGGGGGGGGE8CFGGGGEAFFFFGEGG7:FFGGFGDEEFGGGFDGDCGEEFGFFFADAGGGG9C@FEG@CB:C,DFG:FGGFF;;@CACGCFGGGGGCBFGGFE;B<@,<FG85?;FGCFGGGGGGGGCDCECFFE>F?FFDGGGGGGFGC:+2+:E5:==CFFC?:7CCF)2)*8@C4FFFGF7745<<52),::FGBF99B(,4)7)
@M02542:52:000000000-J9N43:1:1101:21018:1725 1:N:0:GTGAAA
CGGTTTATCACCGGCAGTCTCCCTAGAGTTCCCGACTTAACTCGCTGGCAACTAAGGATAGGGGTTGCGCTCGTTGCGGGACTTAACCCAACATTTCACAACACGAGCTGACGACAGCCATGCAGCACCTGTCTTACGGTTCCCGAAGGCACAACCGCATCTCTGCAGTCTTCCGTAGATGTCAAGAGTAGGTAAGGTTCTTCGCGTTGCGTCGAATTAAACCACATGCTCCACCGCTTGTGCGGGCCCCCGTCAATTCATTTGAGTTTTAATCTTGCGACCGT
+
FFGGGGGGGGGFCFGGGGGEDGGGFEGFGGGGGGGGGGDGGGGG7BF7FFGGGGGGGGGGGF@CCFGGGGGGEGGGGGG@FFGGCGGGDGGGFGGGGGFGGEFGDDGGGGGGGGGGCGDFGGF,33>FFFFFGFAEGFCBCFGGGDEEGFDGBC7BEGGGGGGEFGFGGFGGGGEGCFGGDCFFGGD>FGFGG,<CEFEFFCG>ECGGCGGE7=:@DGEGC+CCGGFC6+<06EFGGGCFF??DEDEBEDGBBD:@<GGFGG2@<?44):9CFGFG<DFF>>@5
@M02542:52:000000000-J9N43:1:1101:20644:1738 1:N:0:GTGAAA
CGGTTTGTCACCGGCAGTCTCATTAGAGTGCCCTTTCGTAGCAACTAATGACAAGGGTTGCGCTCGTTGCGGGACTTAACCCAACATCTCACGACACGAGCTGACGACAGCCATGCAGCACCTGTGTTACGGCTCTCTTTCGAGCACGAAGCCATCTTTGGCAACTTCCGTACATGCCAAAGGTGGGTAAGGTTTTTCGCGTTGCATCGAACTAAACCACATCATCCACCGCTTGTTCGGGTCCCCGTCAATTCCTTTAAGTTTCAACCTTGCGGCCGTACTCCC
+
GEGCFEEGDFGGGGGECFCEDCEDFFCEGGGC8CCFCCCC@D<AEFCGDFFECGG@FGF7C:FFFGEFCBBBFGG?FFFGF<7DFCEF,AEFEGG+CF:FECFFCE+C@><==A88FDEFFG>FFCDGCGG7C@FEC<C<FF@F7:FG@FG*:FFGF@,,@:>,DCC@BFE:*C@CF<CBCCF4,=FE984C<FFCE::CEEGE5<+1*=C8@EFFFFFGGFC??F78EFCE:E5*+2:<CBFFCFBDGD<FFGBFA?C?FF-84>BF?:2:F<@G>>14::*/8
@M02542:52:000000000-J9N43:1:1101:23615:1773 1:N:0:GTGAAA
GTCCACACCTTCCTCCGATTTATCATCGGCAGTCTCCTTAGAGTGCCCACCTAAATGCTGGCAACTAAGGATAAGGGTTGCGCTCGTTGCGGGACTTAACCCAACATCTCACGACACGAGCTGACGACAACCATGCACCACCTGTCACCCTTGCTCCCGAAGGAGAGGGCACATCTCTGTGCCGGTCAAGGGGATGCCAAGCCTTGGTAAGGTTCTTCGCGTTGCTTCGAATTAAACCACATGCTCCGCTGCTTGTGCGGGTCCCCGTCAATTCCTTTGAGTTTCAGTCTTGCGACCGTAC
+
CCCCCGGGGGGGGGGGGGGGGGGGGGGGGGEGGGGGGGGGFGGGGGGGGGGGGGGGGGGGGGGGGFGGGGDGGGGGGGGGGGGGGGGGGGEEECGGGGFGCEGGFFFGGGGGGGGGGDGGEGGGGGGGGGGGGGGGGGGGGGGGGGGGGGGGFGCFGGGG+<7<FFGCCFGGGGGFGGGGGGGGGGGEGFGGGEGGGGGGGGDFGGGFGFGGFGGGGGGGGGGGGCFCBGGGGFGFDFGGGG?F79CE=EEEGGGGCAFGGGFFGCDEEGFFFGGFGGAF:>AFDB<::FFCBFBFFFFF>
@M02542:52:000000000-J9N43:1:1101:21361:1793 1:N:0:GTGAAA
ACAGTTTACACTGGCAGTCTTGCTAGAGTTCCCGACATCACTCGCTGGCAACTAACAACAGGGGTTGCGCTCGTTATAGGACTTAACCTGACACCTCACGGCACGAGCTGACGACAACCATGCAGCACCTTGTAAATTGTCCGAAGAAAAGTCTGTTTCCAAACCTGTCAATCTACATTTAAGCCTTGGTAAGGTTCCTCGCGTATCATCGAATTAAACCACATGCTCCACCGCTTGTGCGGGCCCCCGTCAATTCCTTTGAGTTTCATTCTTGCGAACGTACTC
+
GGGGGGGGGGGGGGGGGGGGGGFGGGGGGGGGGGGGGGGGGGGGGGGGGGGGGGGGGGGGGGGGGGGGGGGGGGGGGGGGGGGGGGGGGGGGGGGGGGGGGDGGGGGGGGGGGGGGGGGGGGGGGGGGGGGGGGGGGGGGGGGGDGGGGGGGGGGGGGGGGGGGGGGGGGGGGGGGGGGGGGGGGGGGGGGGGFGGGG@DEGGGGGGFGG?FFGGGGGGGGGGGGGFGGGGGGGGGFC?DGFFGGGFFD55BDGFFFGGFF709ABFFFFFGG7@C;1;6?FF>9
@M02542:52:000000000-J9N43:1:1101:14830:1803 1:N:0:GTGAAA
CGGTTTATCACCGGCAGTCTCCCTAGAGTTCCCGACTTAACTCGCTGGCAACTAAGGATAGGGGTTGCGCTCGTTGCGGGACTTAACCCAACATTTCACAACACGAGCTGACGACAGCCATGCAGCACCTGTCTTACGGTTCCCGAAGGCACAACCGCATCTCTGCAGTCTTCCGTAGATGTCAAGAGTAGGTAAGGTTCTTCGCGTTGCGTCGAATTAAACCACATGCTCCACCGCTTGTGCGGGCCCCCGTCAATTCATTTGAGTTTTAATCTTGCGACCGT
+
GGGGGGGGGGGGCFFGGGGGGGGGGGGGGGGGGGGGGGGGGGGGGGGGGGGGGGGGGGGGGFGGGGGGGGGGGGGGGGGGGGGGGGGGGGGGGGGGGGGGGGGGGDGGGGGGGGGGGGGGGGGCFGGGGGGGGGGGGGGGGGGGGGEFGGGGGGGGGGGGGGGGFGGGGGFGGGGGGGGGFGGGGGDGGGGGGGGGGGGGGGGGGGGG5CEGFEGGGGGGGGGGGGFCF:<CCGFGGGGGG:FGGGDEGGGEED1:AFGFGGFFA?>BBADGFGFG2>BFFFE5
@M02542:52:000000000-J9N43:1:1101:21855:1807 1:N:0:GTGAAA
ATCCACACCTTCCTCCGGTTTGTCACCGGCAGTCCCATTAAAGTGCCCAACTAAATGATGGCAATTAATGGCAAGGGTTGCGCTCGTTGCGGGACTTAACCCAACATCTCACGACACGAGCTGACGACAGCCATGCATCACCTGTGCGGACTCCGGCCGAACCGAAGGGAGCGTCTCTGCTCCCGGCGAGTCCCATGTCAAGGGCTGGTAAGGTTCTGCGCGTTGCGTCGAATTGAACCACATGCTCCACCGCTTGTGCGGGCCCCCGTCAATTCCTTTGAGTTTTAATCTTGCGACCGT
+
CCCCCGGGGGGGGGGGGGGGGGGGGFGGDGEGGGFFGGFGGGGGCAFFGGGGGGGGGGGGGGGGGGGGGGGGGGGFGGGGGGGGGGGGEEGCFGEGGGGGGGGGEGGG9FFGFGGGGGFFEE?FFEEFECGGFF<=A,<DFGGGG,BFGDGGGGGEGGDEFGGGGCFDEGGGGCF7FGGGGCFGGGGGGCGFFGCFEFGGGFCCE8CG;CFGD?9CGGGGGGGCEEGGF5ECFGGGGGGCEGFFC+<CEGGGDGDFG)*9ED7.:)))098EAGGFD:)/::D24)-9>DFF299((4.)
@M02542:52:000000000-J9N43:1:1101:21550:1809 2:N:0:GTGAAA
CGGTTTATCACCGGCAGTCTCCCTAGAGTTCCCGACTTAACTCGCTGGCAACTAAGGATAGGGGTTGCGCTCGTTGCGGGACTTAACCCAACATTTCACAACACGAGCTGACGACAGCCATGCAGCACCTGTCTTACGGTTCCCGAAGGCACAACCGCATCCCTCCAGCTTTCCGTAAATGTCAAGAGTAGGTAAGGTTCTTCCGTTTGCTTCGAATTAAACCCAATCCTCCACCGCTTGTACCGGCCCCCGTCCATTCATTTTGTTTTTAGTTTTTCCACCGT
+
GDGGGGGGGGGGGGGGGGGAFGGGGGGGGGGGGFGGGGFGGGGCFGGGGGGGGGGGGGGGGGGGGGGGGGGEFGGGGGDD@FGFFGGGGGGGGGGFGGGDGEGGCGGGEFFC=FFFGGGGG8=:@DFGGGGGGGCC98<D736>585C@DFFG6E>**41*,4,,4,580=897:<*4:@+CCFC4/)3+34)++20A6;86++()/6(+)1)(:)?)CFG)85**7(0*4()7)((,9(.)))0(419(/)(1)(.-*))**)-(.4(-(()-)219*9@).8
@M02542:52:000000000-J9N43:1:1101:17567:1842 2:N:0:GTGAAA
CAGTATATCACTGGCAGTCACCTTAGAGTGCCCAACTGAATGCTGGCAACTAAGATCAAGGGTTGCGCTCGTTGCGGGACTTAACCCAACATCTCACGACACGAGCTGACGACAACCATGCACCACCTGTCACTTATGTCCCCGAAGGGAAATCCCTATCTCTAGGGAGGTCATAAGGTTGTCAAGACCTGGTAAGGTTCTTCGCGTTGCTTCGAATTAAACCACATGCTCCACCGCTTGTCCGGGCCCCCGTCAATTCCTTTGATTTTCAGTCTTTCCACCGT
+
D<FEGCGGGGGGGGGGGGFFFFGECEGFEDFGGGGGGGGGGGFGGGGGGGFGGGGGGGGGGGEFEFEGGGGG6<@FGGGGGGGGG<<FFFFGGGFFFGGGFGGGGGGGGGGGGCFFCGG<FGGGG?EFGG:DFDFGGGFADCFEEGGGGGGGGDGGGGCFGDGGGG>FEDGAFGGGGE+0;=869>FFFAFA@8=DC=A>BF>5>;>B@A<FE(95;>G8C71*;*;78+94)88(,(/41)-4>>612(>)(/58A4@966744)46<A<).:AC***/9.77
@M02542:52:000000000-J9N43:1:1101:10229:1890 1:N:0:GTGAAA
CGGTTTATCACCGGCAGTCTCCCTAGAGTTCCCGACTTAACTCGCTGGCAACTAAGGATAGGGGTTGCGCTCGTTGCGGGACTTAACCCAACATTTCACAACACGAGCTGACGACAGCCATGCAGCACCTGTCTTACGGTTCCCGAAGGCACAACCGCATCTCTGCAGTCTTCCGTAGATGTCAAGAGTAGGTAAGGTTCTTCGCGTTGCGTCGAATTAAACCACATGCTCCACCGCTTGTGCGGGCCCCCGTCAATTCATTTGAGTTTTAATCTTGCGACCGT
+
GGGGGGGGGGGGFFGGGGGGGGGGGGGGGGGGGGGGGGGFGGGGGGGGGGGGGGGGGGGGGGGGGGGGGGGGGGGGGGGGGGGGGGGGGGGGGGGGGGGGGGGGGGGGGGFGGEGDFGFGGGGGGGGGGGGGGGGGGGGGGEGGDGGGGGDFGGGGGDEE7DFDGFGGGGGFGGGGGGGGGGG?FGGGFCGGFFGGGGGGGGFGGGGGGDGGEED8DGFGGG?E5CFGC:EGGCGCC7EFG7FDEDBEGGGEDDFDAFG?CFDF4?BFFABG7:FG)-7(4(5>
@M02542:52:000000000-J9N43:1:1101:19698:1962 1:N:0:GTGAAA
CGACTTGACGTCGGCAGTCTCTCTAGAGTGCCCAGCTTCACCTGTTGGCAACTAGAAACGAGGGTTGCGCTCGTTGCGGGACTTAACCCAACATCTCACGACACGAGCTGACGACAGCCATGCAGCACCTGTCTCAGAATCCCCGAAGGGTACTTCCTAATTTCTCAGGCGTTATCTGGATGTCAAGACTGGGTAAGGTTCTGCGCGTTGCGTCGACTTAAACCACATACTCCACCGCTTGTGCGGGCCCCCGTCACTTCCTTTGAGTTTTAGCCTTGCGGCCGT
+
GGBFGEGGGE@@FCFGDGGGGFGDGGGGGGGFGCFGGGGFGGGGGGGGGGGGFCGGGGGGGGGGGFGGGG@FEECFFFGGGEGFGGGGGGGGFGG,FFFECGFGGGGGGFGGEGC=F8DFGCCCFGGCFGGFFFCFFCGGGGGFGDGGGCGFF9FFGF;DGGGFCFCFGFGBFGGFBEGGCCG;9;FFFFGFC<CF@:A@;EGGG==8E8=EFG5C)A=FFGFDGFG?+9<F+3@;5CE77,6:=7@D*/78BC::(0297:5=6)265>DG4FFG24(19(7)0
@M02542:52:000000000-J9N43:1:1101:20743:2019 2:N:0:GTGAAA
CGGCTTATCACCGGCGGTTTCCTTAGAGTGCCCAACTGAATGATGGCAACTAAGGACGAGGGTTGCGCTCGTTGCGGGACTTAACCCAACATCTCACGACACGAGCTGACGACAGCCATGCAGCACCTGTCACCGCGTCCCCGAAGGGAACCAACCATCTCTGGTTGTAGCTCGTGATGTCAACAGCTGGCAAGGTTCTGCGCGTTGCTTCGAATTAAACCACATGCTCCACCGCTTCTGCAGGCCCCCCCCCATTCCTTTTTGTTTTCATCTTTCTGCCGTAGC
+
GGGGGGGGGGGGGCECEGEGGGGFGCGGGGGGGGCCFEFFFFAEF,FFCFECFGGGGGDFFGGF7F7FEEGGG?FGDGFGGGFDGGGGCGGD@?AFFA@FGFFDEEEFGGG7FGDGFCG7FGAE@CFGCGF9FF:?>?FE*=*14:B86CGGGG589?<>EC96:2=EC7A738*/7*13:FC*;84FF:)7)0<7DFB*7)73-7>?47-.4(956@E?GFFGFFF):C,8:)5(1(2)).,(8:<9;())(10-52/)64/4(4:8<-).66)0**09)7)))
@M02542:52:000000000-J9N43:1:1101:15270:2038 2:N:0:GTGAAA
ACAGTTTACACTGGCAGTCTCGTTAGAGTTCCCGACATGACTCGCTGGCAACTAACGACAGGGGTTGCGCTCGTTATAGGACTTAACCTGACACCTCACGGCACGAGCTGACGACAACCATGCAGCACCTTGTAAATTGTCCGAAGAAAAAACTGTTTCCAGTCCTGTCAATCTACATTTAAGCCCTGGTAAGGTTCCTCGCGTATCATCGAATTAAACCACATTCCCCACCGCTTGTTCGGGCCCCCGTCAATTCCTTTGACTTTGCCACTTGCCTTCGGATCC
+
GGGGGGGGGGGGGGGGGGGGGGGGGGGGGGGGGGGGGGFGGDGGGGFGGGGGGGGGGGGGGGGGGGGGGGCEGGGGGGGGGGGEGGGGGGGGGGGFGGGGGDGGGEGGGGFGG7FCGGGGGFGGGGGGGGGFGGGGGF9EFGEE6:C<FCFGEGFBFBEGFGFFGA,@D9CFCEGGGFGFFGGFF=6AFFFFEFBCFFFC?>ADFA53<74A88<6AACFGF@C+>+);C;?D3.3?:*.(32;B99>>,9<(:7:<)@>F?/.66)).))5<).**/1).))))
@M02542:52:000000000-J9N43:1:1101:14833:2090 2:N:0:GTGAAA
CGGGTTGACCCCGGCAGTCCCTGTAGAGTCCCCATCATAACATGCTGGCTACTACAGGCAGGGGTTGCGCTCGTTGCGGGACTTAACCCAACATCTCACGACACGAGCTGACGACCACCATGCACCACCTGTCTCCGACGCTCCGAAGAGGGGCCCCGGTTAAGGGGATCTCGTCGGGATGTCCAGGCCTGGTTAGGTTCTTCGCGTTGCTTCGAATTAAACCACATGCTCCACCGCTTGTGCTGGTCCCCCTCAATTCCTTTGAGCTTCATTCTTTCGAACGT
+
GGGGGGGFGGGGGGGDEGFGGGCFGGFDFFGGFGF8EFFGGGGGFGGGGGGGFFGGGGGGGEGECEGGGGG=FFFGGCCGEGGGFFD<FCFGF=FGGF?,77:C:@+FED<DDF:+@=F8=BFCFG,77:DDFF@D88<8:*@E8*6*1>:*C:BCDCECCE+<?F88>5=;EG==7*/<)+***5)086>5.*:559@**/*.(..32:4*44<F:5:9*)(;E5),9*),0)0,3(7:2).)9((.),*)(/1,)-64)/9)-2).(<456))0:*).)))0
@M02542:52:000000000-J9N43:1:1101:10266:2109 1:N:0:GTGAAA
CGGTTTATCACCGGCAGTCTCCCTAGAGTTCCCGACTTAACTCGCTGGCAACTAAGGATAGGGGTTGCGCTCGTTGCGGGACTTAACCCAACATTTCACAACACGAGCTGACGACAGCCATGCAGCACCTGTCTTACGGTTCCCGAAGGCACAACCGCATCTCTGCAGTCTTCCGTAGATGTCAAGAGTAGGTAAGGTTCTTCGCGTTGCGTCTAATTAAACCACATGCTCCACCGCTTGTGCGGGCCCCCGTCAATTCACTTGAGTTTTAATCTTGCTACCGT
+
8FFGGFGGGFFFF@FGEFGGGGGGGGGGGGGGFGGGGGGF9FFGGGCD@FGGGGGF@CCF<FFDE@EE+CGEF+F8FGGCFGGGGG9?<FFF<EGGGCFGGGGC+==FGFGFFC+@==+>>,BFG,DGGGDEGGGGGFGEFF<@FGDGFGCGGCFCFGGFGGGFFF9CGGFFCDCFFEG@;BAEB:F8EGFF>CCFFC99B@FFGCEGGCEGF*;?CFFGGGGGGGGCGC7EDGGDCGGCF?FC=DEF:59).9<EDGGF*:>FAFD9<))2:>FD<<44237>
@M02542:52:000000000-J9N43:1:1101:20273:2144 1:N:0:GTGAAA
GTCCACACCTTCCTCCGGTTTATCACCGGCAGTCTCCCTAGAGTTCCCGCCATTACGCGCTGGCAACTAAGGATAAGGGTTGCGCTCGTTGCGGGACTTAACCCAACATTTCACAACACGAGCTGACGACAGCCATGCAGCACCTGTCTTACAGTTCCCGAAGGCACAACCGCATCTCTGCAGTCTTCTGTAGATGTCAAGAGTAGGTAAGGTTCTTCGCGTTTCGTCGAATTAAACCACATGTTCCACCGCTTGTGCGGGCCCCCGTCAATTCATTTGAGTTTTAATCTTGCGACCGTAC
+
CCCCCGGEE@FGGGDGFGFF@FGDEDCFFCGGCFFGFGGGGGGGGG<,@FCCCFDEFCCC@FGGGGG8FGGGGGF?C,<FC7FFE@CECD<FG7FGDGGGGGDFEGGFFFFDAFGGGFGEDCFCFGGGGGG7FCGC,BFFFGGDFFCCFACGGFGFGGGF:FCEFGFGGCEFG7:*CFGF9CE7<CCGGC7CBFFFGFFD9CC?1?9<CC,?BCEEE9BEGG5*>8CG>ECCFG+?EC@8FF6+2<+<:EGGGGGC44@GGDB5CD5B><?F>GGFDCA6<B942<):CF?FAFFF908:0
@M02542:52:000000000-J9N43:1:1101:12509:2150 1:N:0:GTGAAA
ATCCACACCTTCCTCCGGTTTATCACCGGCAGTCTCCCTAGAGTTCCCACCATTACGTGCTGGCAACTAAGGATAAGGGTTGCGCTCGTTGCGGGACTTAACCCAACATTTCACAACACGAGCTGACGACAGCCATGCAGCACCTGTCTTAGCGTTCCCGAAGGCACAATCGTATCTCTACAATCTTCGCTAGATGTCAAGAGTAGGTAAGGTTCTTCGCGTTGCGTCGAATTAAACCACATGCTCCACCGCTTGTGCGGGCCCCCGTCAATTCATTTGAGTTTTAATCTTGCGACCGTAC
+
CCCCCGGGGGGGGGGGGGGGG@FGDGGGGGGEFEFGGGFGFFGGGAFGGGGGGGFDFG@FGGGGGGGFGGGGGGGGGGGGGEGGGGGEFGFEDEEGGGGGGGF<CDCFGGGGGGGGGFGEGGGEGCFC@FGGGGGGC@FGGGGGGFFGFGFGGGFGGGGGGGGGGFFGFCFFF,FGCCCAFG9CFGGGGGGGCFGF;E9CFFE;FCFFGGGG9FFCFCFEEGGDC*:8.>5CG?FGGG8:*0+<CC+<=F:EECF5*6<DG<@DEDGDFG0?)+0/::<?:AA-<2?D7D=*660307>))
@M02542:52:000000000-J9N43:1:1101:17176:2210 1:N:0:GTGAAA
CGGTTTGTCACCGGCAGTCTCCTTAGAGTGCCCACCATTACGTGCTGGTAACTAAGGACAAGGGTTGCGCTCGTTACGGGACTTAACCCAACATCTCACGACACGAGCTGACGACAGCCATGCAGCACCTGTGTCTGAGTTCCCGAAGGCACCAATCCATCTCTGGAAAGTTCTCAGCATGTCAAGGCCAGGTAAGGTTCTTCGCGTTGCTTCGAATTAAACCACATGCTCCACCGCTTGTGCGGGCCCCCGTCAATTCATTTGAGTTTTAACCTTGCGGCCGTT
+
GGGGGGGGGGGGGGGGGGGGGGGGGGGGGGGGGGGGGGGGGGGGGGGEGGGGGGGGGGGEFFGGGGGGGGGGGGGGGGDGGGGGGGGFGGGGGGGGGGGGGGGGGGGGGGGGGGGGGGFGGGGGGGGGGGCF8FGGGGGGGGGGGGGGGGGGGGGGFGGGGGGGGGGGGGFGGGGGGGGGGGGGGGGGGGGGGFFGGFGGGGGGGGGGGGGFFGGFDGGGGGFGGGGGGDGFGGG5:5CFGBFGGGFFGGGFFG?BBGGFGGF?A?4<BF<CCDFG),49>BD>)
@M02542:52:000000000-J9N43:1:1101:18044:2301 1:N:0:GTGAAA
CGGCTTATCACCGGCGGTTCCTTTAGAGTACCCAACTTAATGATGGTAACTAAAGGCGAGGGTTGCGCTCGTTGCGGGACTTAACCCAACATCTAACGACACGAGCTGACGACAGCCATGCAGCACCTGTCTCTGATCCAGCCGAACTGAAGGGATCCATCTCTGGAACCCGCGATCAGGATGTCAAACGCTGGTAAGGTTCTGCGCGTTGCTTCGAATTAAACCACATGCTCCACCGCTTGTGCAGGCCCCCGTCACTTCCTTTGAGTTTTAACCTTGCGGCCC
+
GGGGGGGGGGGGGGGGGGGGGGGGGGGGGGGGGGGGGGGGGGGGGGFFGGGGGGGGGGGGGGGGGGGGGGGGGEGGGGGGGGGGGGGGGGGGGGFGGGGGGGGGGGGGGGGGGGGGGGGGGGGGGGGGGGGFGGGGGGGGGGGGGGGGGGGGGGGGGGGGGGGGGGGFGGGGGGFEFGGGGGCGGGGGGGGGGGGGGGGGGGGGGGGGGGGGFGGGGFGGGGGGGGGGGGGFGGGGGGGGGFF4FGFFGGGFFGBD:*2=CFFF>248:AFGCFF:<A<?09EF)
@M02542:52:000000000-J9N43:1:1101:18906:2306 2:N:0:GTGAAA
CGGTTTATCACCGGCAGTCTCCCTAGAGTTCCCGACTTAACTCGCTGGCAACTAAGGATAGGGGTTGCGCTCGTTGCGGGACTTAACCCAACATTTCACAACACGAGCTGACGACAGCCATGCAGCACCTGTCTTACGGTTCCCGAAGGCACAACCGCATCTCTGCAGTCTTCCGTAGATGTCAAGAGTAGGTAAGGTTCTTCGCGTTGCGTCGAATTAAAACACATGCTCCACCGCTCGTGCGGGGCCCCCTCAATTCATTTTAGTTTTAATCTTTCTCCCCGT
+
GGGGGGGGGGGGGGGGGGGGGDFGGGGGGGFGGGGGGGGGGGGGGGGGGGGGGGGGGGGGGGGGGGGGGGGGGGGGGGGGGGGGGGGCGGDGGGGGGGGFGGGGGGGDGGFGCFGGGAFGGGGFGF8DGGGGFGGGGFCDEGFGGD5CEF>FGGGGD*C:7,:1,?BF,91=AA5C*:CAFFGFGFFFFFA=;;CFGGFF81+26>=>9)4>0(95@)+9C-85;5627*))07>999G>>::-8((4,17)-/*)).94)7*-)444<94:))-?7****.0))
@M02542:52:000000000-J9N43:1:1101:14416:2322 1:N:0:GTGAAA
CGGTTTATCACCGGCAGTCTCCCTAGAGTTCCCGACTTAACTCGCTGGCAACTAAGGATAGGGGTTGCGCTCGTTGCGGGACTTAACCCAACATTTCACAACACGAGCTGACGACAGCCATGCAGCACCTGTCTTACGGTTCCCGAAGGCACAACCGCATCTCTGCAGTCTTCCGTAGATGTCAAGAGTAGGTAAGGTTCTTCGCGTTGCGTCGAATTAAACCACATGCTCCACCGCTTGTGCGGGCCCCCGTCGATTCATTTGAGTTTTAATCTTGCGACCGT
+
GGGFGGGGGGGG@GGGGGGGGGGGGGGGGGGGGGGGGGGGGGGGGGGGGGGGGGGGGGGGGGGGGGGGGGGGGGGGGGGGGGGGGGGGGGGGGGGGGGGGGGGGGGGGGGFGGGGGEGGGGGGGGGGGGGGGGGGGGGCGG@FGGGGGEGGGGGGEGGGGGGGGDGGGGFGGCGGGG7BGGGGGGGGGGGGGGGGGGGGGGGGGGGGG8EGGEGGFGFGFGGGGGGFGF+:CGFF=EDGGG:FDGG>EGGDEBC>B:9C@FGFFFFFBFDFC709F9976>7>D
@M02542:52:000000000-J9N43:1:1101:8939:2338 2:N:0:GTGAAA
ATCCCCACCTTCCTCCGGCTTATCACCGGCAGTTCTCTTAGAGTGCCCAGCTTAACCTGATGGCAACTAAGAGCGAGGGTTGCGCTCGTTGCGGGACTTAACCCAACATCCCACGACACGAGCTGACGACAGCCATGCAGCACCTGTCACCTATCCAGCCGAGCTGAAGGAATCCATCTCTGGAAACCGCGATAGGGAAGTCAAGGGATGGTAAGGTTCTGCGCGTTGCTTCGAATTTAACCACACGCCCCACCGCTTGTGCGGGCCCCCGTCACTTCCTTTGATTTTTTACCTTTCCGCC
+
CCCCCGGGGGGGGGGGGGGGGGGGAFGGGGGGGGCEGGGFGDGGGGGGGDFGGFGGGGFDEGFFGFGGGGFFCDC+CFEFF:FEEEEGGG@@FG7@CFFG<9EFG7FFFG,BAFGGG+@@FEGGG?A+=C7=FF@CGGFFF6EGGGFFGD97C7FGGGGGGGDG@86<EF6ECBCF@?,=@9EF:DGFCECC<5CFF?*0;;@6=FA5(5DC79=FFBFF<1),,<97:4**).;?*)-<9@*-99,()))(339;9?6??),,3><D9))-,4).)//-)<>)))-65(.:7@4***0))
@M02542:52:000000000-J9N43:1:1101:14665:2387 1:N:0:GTGAAA
CGGCTTATCACCGGCGGTTCCTTTAGAGTCCCCAACTGAATGATGGTAACTAAAGGCGAGGGTTGCGCTCGTTGCGGGACTTAACCCAACATCTCACGACACGAGCTGACGACAGCCATGCAGCACCTGTGTCCTAGTCTCTTGCGAGAAGGAATCCATCTCTGGAAACCGTCCAGGCATGTCAAACGCTGGTAAGGTTCTGCGCGTTGCTTCGAATTAAACCACATGCTCCACCGCTTGTGCAGGCCCCCGTCAATTCCTTTGAGTTTTAACCTTGCGGCCGT
+
GGGGGGGGGGGGCGGGGGGGGGGGGGGGGGGGGGGGGGGGGGDGGGGGGGGGGGGGGGGGGGGGGGGGGGGGGGGGGGGGGGGGGGGGGGGGGFGGGCGGGGGGGGGGGGGGGGGGGGGGGGGGGGGGGGGGGGGGGGGGGGGFGGGGGGGGGGGGGGGGGGGGGGGGGG7FGGGGGGGGGGGGGGGGGGGGFCGGGGGGGGGGGGGG5=FGFGGFGFGDGGGGGGF?FCFGGGGGGGGGGBFG?<D:EDCBBD:3<FGFGGFFAFFFAFADGFFGFFFFF>EF
@M02542:52:000000000-J9N43:1:1101:15190:2399 1:N:0:GTGAAA
CGGTTTATCACCGGCAGTCTCCCTAGAGTTCCCACCATTACGTGCTGGCAACTAAGGATAAGGGTTGCGCTCGTTGCGGGACTTAACCCAACATTTCACAACACGAGCTGACGACAGCCATGCAGCACCTGTCTTAGCGTTCCCGAAGGCACAATCGTATCTCTACAATCTTCGCTAGATGTCAAGAGTAGGTAAGGTTCTTCGCGTTGCGTCGAATTAAACCACATGCTCCACCGCTTGTGCGGGCCCCCGTCAATTCATTTGAGTTTTAATCTTGCGACCGT
+
GGGFGGGGGGGG7FGGGGGGGGGGGGGGGGGGGGGGGGGGGGGGGGGGGGGGGGGGGGGGGGGGGGDGGGGGGGGGGGGGGGGGGGGGGGGGFFGGGGGGGGGGDGGGGGGGGGGGGGGGGGGFGGGGGGGGGGGGGGGGGEGGGGGGDGGGGDFGGGGGGCGGGGGEFGGGGGGGGGGGGGGGGGFGGGGGGGGGGGGGGGGGGGGGCCCGFEGGGGGGGGGGGGGFGFFGFFGEDGGGD>FGGGFFGGGFBGFEAFGFGGFFFF4<FAFCF:=F<A09BBDE
@M02542:52:000000000-J9N43:1:1101:21633:2409 1:N:0:GTGAAA
ACAGTTTGCACTGGCAGTCTTGTTAGAGTTCCCGACTTGACTCGCTGGCAACTAACAACAGGGGTTGCGCTCGTTATGGGACTTAACCTGACACCTCACGGCACGAGCTGACGACAACCATGCAGCACCTTGTAAATTGCCCGAAGGAGAGTCTGTTTCCAAACCTGTCAATCTACATTTAAGCCTTGGTAAGGTTCCTCGCGTATCATCGAATTAAACCACATGCTCCACCGCTTGTGCGGGCCCCCGTCAATTCCTTTGAGTTTCAAACTTGCGTTCGTACTC
+
GGGGGGGGGGGGGGGGGGGGGGGGGGGGGGGGGGGGGGGGGGCGGGGGGGGGCFGGGGGFFGGGGGGGGGGGGGGGGGCFGGGGGGGGGGGFGGGGGGGGGGGGGGGGGGGGGGGEEGGGGCGGGG@FFGGGGFGGGGDGGGGGGGGGGGGGGGGGGGGGGGGGGGFGGGGFGFAACFFEGGGGGGGGGGGGGGFGGCC?CGGGGGGGCGFGACFGGGGGGGGGG6+5?CGECD:EGG?C<1>DGDFFC*>>DDAFFGGFGGFFFF<2ADFGGC659:8:B::F*
@M02542:52:000000000-J9N43:1:1101:16594:2422 2:N:0:GTGAAA
ACAGTTTACACTGGCAGTCTTGCTAGAGTTCCCGACATCACTCGCTGGCAACTAACAACAGGGGTTGCGCTCGTTATAGGACTTAACCTGACACCTCACGGCACGAGCTGACGACAACCATGCAGCACCTTGTAAATTGTCCGAAGAAAAGTCTGTTTCCAAACCTGTCAATCTACATTTAATCCTTGGTAAGGTTCCTCGCGTATAATCGAATTAAACCACATTCTCCACAGCTTGTGCGGGCCCCCGTCAATTTCTTTGGGTTTCCTTCTTTCGAACGTACCC
+
GGGGGGGGGGGGFGGGGGGGGGGGGGGGFFAFFGGGGGGGGGGGGGGGGGGGGGGGGGGGEGGGDGGDGGGGDGGGGGCGGGGDFFGGGGFGGGB,AEGFGGGGGGGCC@FG@EGGGGGGGDFGEFGGGGGFGFDDDDAFGGGDG@G8DFFGGGGGGGGGGGCCGF8FD9CFC@CEFGGFFG79+3=A6FFFFFGGGFFFD?4?B4)*185;BE<@A=CFD@;21>+6>F@()29;;@*.3:90>014(4371>7)64BB)).--1:)6><)4)6**).)8).)*
@M02542:52:000000000-J9N43:1:1101:23598:2429 1:N:0:GTGAAA
CGGTTTATCACCGGCAGTCTCCCTAGAGTTCCCGACTTAACTCGCTGGCAACTAAGGATAGGGGTTGCGCTCGTTGCGGGACTTAACCCAACATTTCACAACACGAGCTGACGACAGCCATGCAGCACCTGTCTTACGGTTCCCGAAGGCACAACCGCATCTCTGCAGTCTTCCGTAGATGTCAAGAGTAGGTAAGGTTCTTCGCGTTGCGTCGAATTAAACCACATGCTCCACCGCTTGTGCGGGCCCCCGTCAATTCATTTGAGTTTTAATCTTGCGACCGT
+
GGGGGGGGGGGGGGGGGGGGGGGGGGGGGGGGGGGGGGGGGGGGGGGGGGGGGGGGGGGGGGGGGGGGGGGGGGGGGGGGGGGGGGGGGGGGGGGGGGGGGGGGGGGGGGGGGGGGGGGGGGGGGGGGGGGGGGGGGGGGGGGGGGG>FGGGGGGGGGGGGGGGGGGGGGGGGGGGGGGGGGGGFGGGGGGGFCGGG:CGGGGGGGGGGGGGFGGGGGGFGFFGGGGGGGGGGGGGGGGGG0BCGGFFGGGFDD0@AGGFGGFFBFA2<>AGGGFGBB;B9>FF
@M02542:52:000000000-J9N43:1:1101:10879:2445 1:N:0:GTGAAA
CGGTTTATCACCGGCAGTCTCCCTAGAGTTCCCGACTTAACTCGCTGGCAACTAAGGATAGGGGTTGCGCTCGTCGCGGGACTTAACCCAACATTTCACAACACGAGCTGACGACAGCCATGCAGCACCTGTCTTACGGTTCCCGAAGGCACAACCGCATCTCTGCAGTCTTCCGTAGATGTCAAGAGTAGGTAAGGTTCTTCGCGTTGCGTCGAATTAAATCACATGCTCCACCGCTTGTGCGGGCCCCCGTCAATTCATTTGAGTTGTAATCTTGCTACCGT
+
GGGEDGGG<FFGFFGGGGGFGGGGGGEFGGGDFGGGGGGGGGGGCFFCCFGGGGFFFDFGGFGGGGGGGGGGGGGGGGGGDGFGGGFF8F@CFFGGFGGGGC@CFCCEFDFEFGDEFGDGG8F9FCFFGGFGGGFCGGCFGCAFG7FFEGGGDGEEGDGGGGGFF@@AFFE<?FFGFEEG?FFFFEFCGGCF?FCFGGFFFGGC5?EEDGEGFGECFG:CF+<FFGCF<CCCFFFGGG=7F06<E:@):)955CFDAGGFF>9?42A9)6)7?C**)-)6:()7
@M02542:52:000000000-J9N43:1:1101:21672:2473 1:N:0:GTGAAA
CGGTTTATCACCGGCAGTCTCCCTAGAGTTCCCGACTTAACTCGCTGGCAACTAAGGATAGGGGTTGCGCTCGTTGCGGGACTTAACCCAACATTTCACAACACGAGCTGACGACAGCCATGCAGCACCTGTCTTACGGTTCCCGAAGGCACAACCGCATCTCTGCAGTCTTCCGTAGATGTCAAGAGTAGGTAAGGTTCTTCGCGTTGCGTCGAATTAAACCACATGCTCCACCGCTTGTGCGGGCCCCCGTCAATTCATTTGAGTTTTAATCTTGCGACCGT
+
GGGGGGGGGGGGGGGGGGGGGGGGGGGGGGGGGGGGGGGGGGGGGGGGGGGGGGGGGGGGGGGGGGGGGGGGGGGGGGGGGGGGGGGFGGGGGGGGGGGGGGGGGGGGGGGGGGGGGGGGGGGGGGGGGGGGGGGGGGGGGGGGGGGGGGGGGGGGGGG>EGGGFGGGGGFGGGGGFEGGGGGGFGGGGGGGDFGCFCFGGGGGGGGGDDGGFGCFFGFGGGGGGGGFGGGGGGF8EGGGG:FGGGDBEGGFFG?DFGGB7>>F9:4:BFFGGDFG2>9>BF@@
@M02542:52:000000000-J9N43:1:1101:14653:2478 2:N:0:GTGAAA
CGGTTTATCACCGGCAGTCTCCCTAGAGTTCCCGCCATTACGCGCTGGCAACTAAGGATAAGGGTTGCGCTCGTTGCGGGACTTAACCCAACATTTCACAACACGAGCTGACGACAGCCATGCAGCACCTGTCTTAGCGTTCCCGAAGGCACAACCGCATCTCTGCAGTCTTCGCTAGATGTCAAGAGTAGGTAAGGTTCTTCGCGTTGCGTCGAATTAAACCACATGCTCCACCGCTTGTTCGGGCCCCCGTCAATTCATTTGTGTTTTAATCTTTCCAACGT
+
GGGGGFGGGGGGGGG:FGGCFGGGGGGGGGGGGGGGGFGGGFGCGGGGGG?FE@EFCFGGGGCFGGGCFGBFGGG<CCEGDFGGGGGGGGGGFGFGGGGG<FGE:FDCECFGG>:CFGFG9B>FDDGGGGFGGGG7;AFEGCG9*:>CEFGGG>EEDEGEGGCE7CCCBC9=B5C=CG4:=CFFF<FF=+;8CCCFDEBFFFF>@@F02>2<91)09<FFGAFGC*/,9*.))8F90(*(4)43>>114;D),**--)0))1*))((,345)6)6>*0***).0
@M02542:52:000000000-J9N43:1:1101:24121:2504 1:N:0:GTGAAA
CGGTTTGTCACCGGCAGTCTCCTTAGAGTGCCCACCATTACGTGCTGGTAACTAAGGACAAGGGTTGCGCTCGTTACGGGACTTAACCCAACATCTCACGACACGAGCTGACGACAGCCATGCAGCACCTGTGTCTGAGTTCCCGAAGGCACCAATCCATCTCTGGAAAGTTCTCAGCATGTCAAGGCCAGGTAAGGTTCTTCGCGTTGCTTCGAATTAAACCACATGCTCCACCGCTTGTGCGGGCCCCCGTCAATTCATTTGAGTTTTAACCTTGCGGCCGT
+
GGGGGGGGGGGGGGGGGGGGGGGGGGGGGGGGGGGGGGGGGGGGGGGGGGGGGGGGGGGGGGGDGGGGGGGGGGGGGGGGGGGGGGGGGGGGGGGGGGGGGGGGGGGGGGGGGGGGGGGGGGGGFGGGGGGGGGGGGGGGGGGGGGEGGGGGGGGGGGGGGGGGGGGGGGCFGGGGFGGGGGGGGGFFGFFGFGGGGFGGGGGGEGGGGGGDFGGGGGGGGGGGGGGGGCGGGGGGGGGGGFFG=DBBGGGF@GFFFGGFGGFF>?A<BFFFGFFGFBFFF>D@
@M02542:52:000000000-J9N43:1:1101:20474:2522 2:N:0:GTGAAA
CGGTTTATCACCGACAGTCTCCCTAGAGTTCCCGACTTAACTCGCTGGCAACTAAGGATAGGGGTTGCGCTCGTTGCGGGACTTAACCCAACATTTCACAACACGAGCTGACGACAGCCATGCAGCACCTGTCTTACGGTTCCCGAAGGCACAACCGCATCTCTGCAGTCTTCCGTAGATGTCAAGAGTAGGTAAGGTTCTTCGCGTTGCGTTGAATTAAAACACATGCTCCACCGCTTGTACGGGCCCCCGTCCATTCATTTGAGTTTTTACTTTTCGACCGT
+
GGGGGGGGGGGGG:FFGGG9EEDEFECFGFFFGGGGGGCFGGGGGGGGGDEDE<6CEFGFG8<FEFGGEECGECFECEGGDFGGGGGEACFGGGGGGGGGFGGGEF>EC=9FCFFEGGGGC8DDECDFGGGG8=D9EFGFEEGGCGGCEGGG:CC:?CGCEFGGGGFCCG7B7A5A*4*+=1:C@*6A=+1;>FGGGGFFFF65;3.,3)2;((9B??CFG)5C*;?29*)46@F6(,>63)-47,(4,->)-*)().96:6@A)(..6)(..-5:765)05>)
@M02542:52:000000000-J9N43:1:1101:10499:2525 1:N:0:GTGAAA
CCTTCCTCCTGGTTAACCCAGGCAGTCTCGCCAGAGTGCCCAACTTAATGCTGGCAACAGACGATAGGGGTTGCGCTCGTTGCGAGACTTAGCCCAACATTTCACAACACGAGCTGACGACAGCCATGCAGCACCTCTCACTCAATTCCCTTGCGGGCACTTCAACCATTACGTCGAATTCTGAGGAGTTCAAGCCTAGGTAAGGTTCTGCGCGTTGCTTCGAATTAAACCACATAATCCACCGCTTGTGCGGGCCCCCGTCAATTGTTTTGAGTCTTAGCCTTGCGGCCGTACTCCCC
+
CCCCCGGGGGGGGGGGGGGGGGGGGGGGGGGGGGGGGGGGGGGGGGGGGGGGGGGGGGGGGGGGGGGFGGGGGGGGGGGGGFGGGGGGGGGGGGGGGGGGGGGGGGGGGGGGGGGGGGGGGGGGGGGGGGGGGGGGGGGGGGGGGGGGGGGGGGGECFGGGGGGGGGGGGFG7@>FGGGGGGCGGGGGFGGGEGGGC,<CGGGEDFGG,,FEG@EEEGFCGGCDFGGFFGGGGGGGCCEGGGGEGGECC<FEGGGGGFFG2*7@FGGFFD?FFGGFGG<?BDFF0(-5>D:5:BFFB<D
@M02542:52:000000000-J9N43:1:1101:11671:2530 2:N:0:GTGAAA
CGGTTTGTCACCGGCAGTCAACTTAGAGTGCCCAACTTAATGCTGGCAACTAAGCTTAAGGGTTGCGCTCGTTGCGGGACTTAACCCAACATCTCACGACACGAGCTGACGACAACCATGCACCCCCTGTCACTTTGTCCCCCGAAGGGGAAGGCTCTATCTCTAGAGTTGTCAAAGGATGTCAAGATTTGGTAAGGTTCTTCGCGTTGCTTCCAATTAAACCACATGCTCCACCGCTTGTGCGGGTCCCCGTTAATTCCTTTGAGTTTCAACCTTTCTGGCCTT
+
CFFCF@FGCFGGEED++;CF<C<CFGGGGAD<FDFEGGF@E@FFDGDFFCFGGGGGGGGGGGFCGDC@+:FCCDEG7FEGGDAEBFGDFF<FFDCCFEG7=F@>7@@<D=BFF>FAFE:,AD36++@C@@B;D,@:,38E9,@E5**3>:*=B>,,;?,5,CFG,??DB+14AGC71,0*2=CFFE8*11+==8+;C+=C=F15;>E0354C4)2+A6:*28(21A;2*0),)8>>0(18:>2(<0,-(,/)-096)6@))/@AF?><ADF<<?:C0****))0/
@M02542:52:000000000-J9N43:1:1101:8830:2536 2:N:0:GTGAAA
CGGTTTGTCACCGGCAGTCTCATTAGAGTGCCCTTTCGTAGCAACTAATGACAAGGGTTGCGCTCGTTGCGGGACTTAACCCAACATCTCACGACACGAGCTGACGACAGCCATGCAGCACCTGTGTTACGGCTCTCTTTCGAGCACGAAGCCATCTCTGGCAACTTCCGTACATGTCAAAGGTGGGTAAGGTTTTTCGCGTTTCATCGAATTAAAACAAATCATCCAACGCTTTTGCGGGTCGCCGTCAATTCCTTTGAATTTCACCCTTTCGGCCGTATCTCC
+
EGGBFF;EFGGGEEG+@FGGGGCEF9<CEFFAEFGCFFGGC@EFFEF8EA<EEE@8:FFEFFDC:FCFDEFD@FFC=EFA,EE+BDF<?AAFDF@7CFG7FFG?,8C:+@<<FFGFGGGFBDFGFGGD;9F6=++36E=ECCD@8*6@FE>EF,,?=?,;CGFF9?EGFD<6CEFFGGGF+@<AF55>=;4674@DGF35>3)2;8+9E)/866FF*=*)*.4@++7)*2-(0.)).8)4(42(73(-,(1?<*?4)6*))/16).))((().-(1*))0)0/9?
@M02542:52:000000000-J9N43:1:1101:6876:2563 2:N:0:GTGAAA
CGGTTTATCACCGGCAGCCTCCCTAGAGTTCCCGACTTAACTCGCTGGCAACTAAGGATAGGGGTTGCGCTCGTTGCGGGACTTAACCCAACATTTCACAACACGAGCTGACGACAGCCATGCAGCACCTGTCTTACGGTTCCCGAAGGCACAACCGCATCTCTGCAGTCTTCCGTAGATGTCAAGAGTAGGTAAGGTTCTTCGCGTTGCGTCGAATTAAACCAACTGCTTCACCGCTTTTGCGGGCCCCCGTCCATTCATTTTAGTTTTAATCTTGCCACCGT
+
CFFFGGGGGGGGGGGGGFGEFGGGGGGGFFGEFECFEGFGGGGGGGGGGGGGEGFGGFGFGGCCGGGGGGGGEEGGGGGGGGGGGGCGGGGGGGGGGGGGGGGGGFFGGGGFGGGGG,=8:,BFFGGGGGGGGFGGGGGGGGGFEGEGGGGGGFG8>8;*:9FEFGGGFG9CFEEGG7?++1;7+.*;@FFFF=CCDAACF=;>@3).6<1>9BC7?>FFGB0//*789*-.7?7((,1,.).(712(-()),*/(.)0.66=)..-6)6-4:)6F*8)19))8
@M02542:52:000000000-J9N43:1:1101:12675:2565 1:N:0:GTGAAA
CCACACCTTCCTCCGGTTTATCACCGGCAGTCTCCCTAGAGTTCCCGACTTAACTCGCTGGCAACTAAGGATAGGGGTTGCGCTCGTTGCGGGACTTAACCCAACATTTCACAACACGAGCTGACGACAGCCATGCAGCACCCGTCTTACGGTTCCCGAAGGCACAACCGCATCTCTGCAGTCTTCCGTAGATGTCAAGAGTAGGTAAGGTTCTTCGCGTTGCGTCGAATTAAACCACATGCTCCACCGCTTGTGCGGGCCCCCGTCAATTCATTTGAGTTTTAATCTTGCGACCGTACTC
+
CCCCCGGGGGGGGGGGGGGGGGGGGGGGGGGGGGGGGGGGGGGGGGGGGGGGGGGGGGGEGGGGGGGGGGGGGGGGGGEEGGGGGGGGGGGGGGGGGGGGGGGGGGGGGGGGGGGGGGGEGGGGGGGGGGGGGFGGGGGGGDCFFGGGGGGGGGGGFGGDGGGGGGFFGGGDGGGGGGGGGGGGGGGGGGGGGGGGGGGGGGFGGGGGGGFFGGGGGGGGGGGGGGGG:FFEGGGGGGFFFG9F??EGGGGGGGFDD6EGEGE@GDGD3>AF>?FFFG<F2>DF?AFGG7?34439<?DF6
@M02542:52:000000000-J9N43:1:1101:18468:2582 2:N:0:GTGAAA
CGGTTTATCACCGGCAGTCTCCCTAGAGTTCCCGACTTAACTCGCTGGCAACTAAGGATAGGGGTTGCGCTCGTTGCGGGACTTAACCCAACATTTCACAACACGAGCTGACGACAGCCATGCAGCACCTGTCTTACGGTTCCCGAAGGCACAACCGCATCTCTGCAGTCTTCCGTAGATGTCAAGAGTAGGTAAGGTTCTTCGCGTTGCGTCTAATTAAACCACATGCCCCACCGCTTGTGCGGGCCCCCGTCAATTCCTTTGAGGTTTAATCTTTCGAACGT
+
GGGGGGGGGGGGGGGGGGGFGGGGGGGGGGGGGGGGGGGGGAGGGGGGGGGGGGGGGGGGGGGGGGGGGGCGGGGGEDFGEGGFGGGGGGGGGGGGGGGGGGGGGGGGEGGGGGGCFFGGGGGGGGFFFFGGGGGGGGGGGGGGGGECFFFGGFGDDGCGG7=@EFGG9<=CCGGGFD488=CAGFFFFFFFFACFGGFCAAFF;EDF6B>E6(/98BGFC<</*1<7<*3()))-323(8222;69B-4<7,/7(6)*.6FFA),(.8-4466>**9)))8).
@M02542:52:000000000-J9N43:1:1101:20506:2623 1:N:0:GTGAAA
ATCCACACCTTCCTCTCGGCTTATCACCGGCAGTCCCCTTAGAGTGCCCAACTAGATGCTGGCAACTAAGGGCGAGGGTTGCGCTCGTTGCGGGACTTAACCCAACATCTCACGACACGAGCTGACGACAGCCATGCAGCACCTGTTCTGGGGCCAGCCTAACTGAAGGACAATGTCTCCACTGCCCAAACCCCGAATGTCAAGAGCTGGTAAGGTTCTGCGCGTTGCTTCGAATTAAACCACATGCTCCACCGCTTGTGCGGGCCCCCGTCAATTCCTTTGAGTTTTAATCTTGCGACCG
+
CCCCCGGGGG@FGDC@FFFGGEGGGGGGGGGGGGGAFEGGGGEGGGGGGGGGGGGGGFGFGGG@<DGGGDGGGGCG7BGGGGGGGGGGGGGGGGGEGGGGGGCFFG<EFCFGGGGGGEEFG>FFEBEGGGG8FGF8FFGGFG,>FGGCFBF77C>CFGGGGGGFFGGCCGGGGCAFGFGGGGGGGGCCFF:F:<:BEECFC9FGGGFGC+?FGFFGGE2+9CEGEC5EBGGE3FGGF?EGGGGFG6FGGE6;E<5<D:F6<C3@EGC3>C:>:EC?7FBFF26<.6:F:D7CAFAAB6D>7
@M02542:52:000000000-J9N43:1:1101:9487:2629 1:N:0:GTGAAA
CGGTTTATCACCGGCAGTCTCCCTAGAGTTCCCGACTTAACTCGCTGGCAACTAAGGATAGGGGTTGCGCTCGTTGCGGGACTTAACCCAACATTTCACAACACGAGCTGACGACAGCCATGCAGCACCTGTCTTACGGTTCCCGAAGGCACAACCGCATCTCTGCAGTCTTCCGTAGATGTCAAGAGTAGGTAAGGTTCTTCGCGTTGCGTCTAATTAAACCACATGCTCCACCGCTTGTGCGGGCCCCCGTCAATTCATTTGAGTTTTAATCTTGCGACCGT
+
GGEFGCF<@FFGGEGGGGD9C<FGGGFFGGEFGGFCFGFFAFFFEEGGDGG@@DGGGCCECFCEFE7EFGEGDC=,CCDCFCEFGGB<EGC=7?<FFGFGGGGGG7@CE8>F+>>:BDFFFFCDCFGFFGC>FCFEGEGGEB<FEGGFGFECFGD:FEEFGFFGCFCGF:;<<FEBFGEEGC<CC@FGFFGG,FCCCFE?B@<CE:E=EEC?>*;CCFD>FFGG5CGG6<+<68@CCD59924<E3;>C75>;<?E99:@DD)9<?FAA22DCF4><29>B1;E
@M02542:52:000000000-J9N43:1:1101:18720:2648 1:N:0:GTGAAA
CGGTTTATCACCGGCAGTCTCCCTAGAGTTCCCGACTTAACTCGCTGGCAACTAAGGATAGGGGTTGCGCTCGTTGCGGGACTTAACCCAACATTTCACAACACGAGCTGACGACAGCCATGCAGCACCTGTCTTACGGTTCCCGCAGGCACAACCGCATCTCTGCAGTCTTCCGTAGATGTCAAGAGTAGGTAAGGTTCTTCGCGTTGCGTCGAATTAAACCACATGCTACACCGCTTGTGCGGGCCCCCGTCAATTCATTTGAGTTTTAATCTTGCGACCGT
+
GCCG@CCFGGFE@@@CFF@,@FEFGFD<FE@EFEEFGGFGGGFEGCGDEEGFGGGG@@EFEC@FCE@=FG:CCCGFFE7BCFGEEGAGEFGGC8FGGGA?E@ACF>CEGGGF=FGGEGFE>,33D<FGFD3@F9CFGF@FF<@FE*@F*:DFFGGEGGG7<FFGGGCGGFCEGGF:,*;;+BCFG9FF?9CFB>BC77CCFFG5=CEE*;C85:8;CFCDG7C8>F:EC:+20C?ECC5592@GGD33:DG37C:B2?FF7D49)452).460;BG>)2((4DB
@M02542:52:000000000-J9N43:1:1101:15191:2665 1:N:0:GTGAAA
CGGTTTGTCACCGGCAGTCCCATTAGAGTGCCCTTTCGTAGCAACTAATGGCAAGGGTTGCGCTCGTTGCGGGACTTAACCCAACATCTCACGACACGAGCTGACGACAGCCATGCAGCACCTGTGTTACGGCTCTCTTTCGAGCACTCCTCTATCTCTAAAGGATTCCGTACATGTCAAAGGTGGGTAAGGTTTTTCGCGTTGCATCGAATTAAACCACATCATCCACCGCTTGTGCGGGTCCCCGTCAATTCCTTTGAGTTTCAACCTTGCGGCCGTACTCCC
+
GGGFGGGGGGGG7CFGGGGGGGGGGGGGFGGGGGGGGGGGGGGGGGGGGGGGGGGGGGGGGGGGGGGGGGGGGGGGGGGGGGGGGGGGFGGGGGGGGGGGGGGGGGGGGGGGADFGGFGGGGGGGFGGFGGGGGGGGGGGGGGFGGGGGFFGGGFG=FFFGGGGGGGGGGGGGGGCGGGGGGG::BEGGGGG<FGGGEEGGGGGGGGF5CFGFGGGGGGGFGGGGGFFFGCEGGGGGGGGGFEGGGFEEGGFFGFFAGGBF:AFDFAAFFD>C3>9;9>BBBFFF
@M02542:52:000000000-J9N43:1:1101:24629:2692 1:N:0:GTGAAA
CGAGTTGACCCCGGCAGTCTCTCACGAGTCCCCACCATAACGTGCTGGCAACATAAGACAAGGGTTGCGCTCGTTGCGGGACTTAACCCAACATCTCACGACACGAGCTGACGACAACCATGCACCACCTGTATAGAAGCCACAAGGGAAACCACATCTCTGTAGCGATCCTCTATATGTCAAGCCCAGGTAAGGTTCTTCGCGTTGCATCGAATTAATCCACATGCTCCGCCGCTTGTGCGGGCCCCCGTCAATTTCTTTGAGTTTTAGCCTTGCGGCCGTACC
+
GGGGGGDGEFFGF7EGGGGGGGGGGG>FFEFFGFGDGGF<EFGGGFGGGGGGGGGGGAF@FFG:FGDGDGGGEGG,FFGGGGGGGGGG@F4BFGG<E<BFEGDFGFDGCBFFC@FCFGGGGCGFGGFFFGGGCDAG9FEFGGGGGGGGCCFGGGGGCGGFGGGCFF@CGGGGGGCECGBFGGCBF8:CGGGGGGGFEGFGFGGGGGGDF<FDA68C7<FF+<8CF6@+:CCGD*8C:5C*23BCCDEBE75>>*<@:+>FC7)><A:A<:)0:>/C4;0909)7)
@M02542:52:000000000-J9N43:1:1101:13214:2692 2:N:0:GTGAAA
CGGTTTGTCACCGGCAGTCACCTTAGAGTGCCCAACTGAATGCTGGCAACTAAGATCAAGGGTTGCGCTCGTTGCGGGACTTAACCCAACATCTCACGACACGAGCTGACGACAACCATGCACCACCTGTCACTTATGTCCCCGAAGGGAAGTCCCTATCTCTAGGGAGGTCATAAGGATGTCAAGACCTGGTAAGGTTCTTCGCGTTGCTTCGAATTAAACCACATGCTCCACCGCTTGTGCGGGCCCCCGTCAATTCCTTTGATTTTCAGTTTTTCGACCGTT
+
FGGE7@FEAFEDGGG+@FFFGG<FFGCFGCEF<EFGGFCFGDFGGGGFEF@FEFEFGGGGGG<F:ACCGEGGGGFECGEFGFGDCFGCDFFFGGDAG@F77F=74::E?FGGC:C3+@FDGGGGC8CFFDFGAFGFA;FG9DFEE88:@DCCBFA?79FF7=,:<EFDGGG6EE@7>DCAAC>B:;FF4AFF;@:=DF+>BF786A86@EFFC0*5AFF@;2(;A@)27:)8?F>(-25424<1>>>>BB3)4**().7<A4@<:).<:<<9)))**0).7>)<)
@M02542:52:000000000-J9N43:1:1101:14867:2693 1:N:0:GTGAAA
CGGTTTATCACCGGCAGTCTCCCTAGAGTTCCCGACTTAACTCGCTGGCAACTAAGGATAGGGGTTGCGCTCGTTGCGGGACTTAACCCAACATTTCACAACACGAGCTGACGACAGCCATGCAGCACCTGTCTTACGGTTCCCGAAGGCACAACCGCATCTCTGCAGTCTTCCGTAGATGTCAAGAGTAGGTAAGGTTCTTCGCGTTGCGTCGAATTAAACCACATGCTCCACCGCTTGTGCGGGCCCCCGTCAATTCATTTGAGTTTTAATCTTGCGACCGT
+
GGGGGGGGGGGGCGGGGGGGGGGGGGGGGGGGGGGGGGGGGGGGGGGGGGGGGGGGGGGGGGGGGGGGGGGGGGGGGGGGDGGGGGGGGGGGGGGGGGGGGGGGGGGGGGGGGGGGGGGGGGGGGGGGGGGGGGGGGGGGGGGGGGGGGGGGGFGGGGGGGGGGGGGGGGGGGFGGGGGGGGFGGGGFFGGGGGGGGCFGFGGGGGGGGGGGFGGGGGGGGGGGGGGFGGGGGGGDGGDGG?FDGGFFGGGFFGFFFGGFGGA@AF><BFFC7:?G4<B>FB@D
@M02542:52:000000000-J9N43:1:1101:14367:2695 1:N:0:GTGAAA
CGGTTTATCACCGGCAGTCTCCCTAGAGTTCCCGACTTAACTCGCTGGCAACTAAGGATAGGGGTTGCGCTCGTTGCGGGACTTAACCCAACATTTCACAACACGAGCTGACGACAGCCATGCAGCACCTGTCTTACGGTTCCCGAAGGCACAACCGCATCTCTGCAGTCTTCCGTAGATGTCAAGAGTAGGTAAGGTTCTTCGCGTTGCGTCGAATTAAACCACATGCTCCACCGCTTGTGCGGGCCCCCGTCAATTCATTTGAGTTTTAATCTTGCGACCGT
+
GGGGGGGGGGGGDGGGGGGGGGGGGGGGGGGGGGGGGGGGGGGGGGGGGGGGGGGGGGGGGGGGGGGGGGGGFGGGGGGGGGGGGGGFGGGGGGGGGGGGGGGGGGGGGGFGGGGGGGGGFGGGGGGGGGGGGGGGGGGGDFGGGGGGGGGGCGGGGGDCFGGGGGGFGGGGGGGGGGGGFFGGGGGGCGGG@CGGGGGGGGGGGGEGGE=EFGGGGGGGGGGGGGFCGGGGG*A8C)CFG?FGGDEEGGGFFGFFFGGFGCBF>?AA<DFGGFFF44(191@@
@M02542:52:000000000-J9N43:1:1101:22418:2723 1:N:0:GTGAAA
CGGTTTATCACCGGCAGTCTCCCTAGAGTTCCCGACTTAACTCGCTGGCAACTAAGGATAGGGGTTGCGCTCGTTGCGGGACTTAACCCAACATTTCACAACACGAGCTGACGACAGCCATGCAGCACCTGTCTGACGGTTCCCGGAGGCACAACCGCATCTCTGCAGTCTTCCGTAGATGTCAAGAGTAGGTAAGGTTCTTCGCGTTGCGTCGAATTAAACCACATGCTCCACCGCTTGTGCGGGCCCCCGTCAATTCATTTGAGTTTTAATCTTGCGACCGT
+
GGGGGGGGGGGGGGGGGGGFGGGGGGGGGGGGGGGGGGGGGGGGGGGGGGGGGGGGGGGGGGGGGGGGGGGGGGGGGGGGGGGGGGGGGGGC@FGGGGGGGGGGGGGGGGGGGGGGGGGGGGGGGGGGGGGGGGGGGGEGGGGGGDFFGGGGGGGGGGGGGFGGGGGGGGGFEGGGGGGGGGGGGGGFGGGGFCGGGFFGGGGGGGGGGGGGDGEGDGGGGGGGGFGGGFCGFGGGGGGGG0BDGG3BGGGFFG<BAFGFGFAFFB4<AFFFDDFGBA(-37>E
@M02542:52:000000000-J9N43:1:1101:24108:2753 2:N:0:GTGAAA
ACAGTTTACACTGGCAGTCTTGCTAGAGTTCCCGACTTGACTCGCTGGCAACTAACAACAGGGGTTGCGATCGTTATAGGACTTAACCTGACACCTCACGGCACGAGCTGACGACAACCATGCAGCACCTTGTAAATTGTCCGAAGAAAAGTCTGCTTCCAAACCTGTCAATCTACATTTAAGCCTTGGTAAGGTTCCTCGCGTATCATCGAATTAAACAACATGCTCCACCGCTTGTGCCGGCCCCCGTCAATTCCTTTGATTTTCATTCCTTCGAAGTTACTT
+
GGGGGGGGD<FG<@8<FGGFGGFGGAFFFECEG77FFDADEECDEGGGEGFEDGCFFFGG8FEEGGEGF+,C@B=DEFFCEGFEGGDFACEFFDGEEEFGCCCGCFFGGGGF:EFCGGD7FF=AFGGCFGFFFGGFFCF=ADGEE8CDCGF,DFGG?DFGE7CEFFCFFC;C9,B,899+9E7AF0;AFCAF=FF7F7B+*:5058A?CF(;:39FFAF+C?F8<@+/>CD8)551(,*/)(,3>6>>6277(:7<))75)/*).4:)-6445241*)))**1//
@M02542:52:000000000-J9N43:1:1101:11663:2792 1:N:0:GTGAAA
GTCCACACCTTCCTCCGGTTTATCACCGGCAGTCTCCCTAGAGTTCCCGACTTAACTCGCTGGCAACTAAGGATAGGGGTTGCGCTCGTTGCGGGACTTAACCCAACATTTCACAACACGAGCTGACGACAGCCATGCAGCACCTGTCTTACGGTTCCCGAAGGCACAACCGCATCTCTGCAGTCTTCCGTAGATGTCAAGAGTAGGTAAGGTTCTTCGCGTTGCGTCGAATTAAACCACATGCTCCACCGCTTGTGCGGGCCCCCGTCAATTCATTTGAGTTTTAATCTTGCGACCGTAC
+
CCCCCGGGGGGGGGGGGGGGGGGGGGGGGGGGGGGGGGGGGGGGGGGGGGGGGGGGGGDGGGGGFGGGGGGGGGGGGGGGGGGGGGGGGGGGGGGGGGGGGGFGGGGFGGGGGGGGGFGGDFGGGGGGGGGGGFGGGGGGGFFFFGGGGGGGGGGGGGGGGGGGGGGGGGGGGDEGGFGGGGFFGGFGGGFGDGGBFGGGGDFGGGGFCGFGGGFGGGGGGGG=EEEC5C86CFFGCFGEGGGF7:<F6CCG5DGGFFFGG35@GCD5;D?FFFGFF>2=?DFAAFBGGFF?)379>>BF.
@M02542:52:000000000-J9N43:1:1101:15539:2825 1:N:0:GTGAAA
CGGTTTATCACCGGCAGTCTCCCTAGAGTTCCCGACTTAACTCGCTGGCAACTAAGGATAGGGGTTGCGCTCGTTGCGGGACTTAACCCAACATTTCACAACACGAGCTGACGACAGCCATGCAGCACCTGTCTTACGGTTCCCGAAGGCACAACCGCATCTCTGCAGTCTTCCGTAGATGTCAAGAGTAGGTAAGGTTCTTCGCGTTGCGTCGAATTAAACCACATGCTCCACCGCTTGTTCGGGCCCCCGTCAATTCATTTGAGTTTTAATCTTTCGACCGTT
+
GGDFGEGFCEDF7:F7@FGGGFGGGGGGGGGGGGGGGGGCFFGGGGDGGFFGEGGGGGFFFFF>FGGGGGEEGGGGGGGGGGGDGGEFGGGGGGGGGGGGFGGCFGGG7FG8FG7FE,BBFCGGFFFGCFCGGCDFGGGGGCFGEG:FDC:BFCEEGFGGDCCCFFFGGGGF@FEFFE>FGGFDBECGF?FF<,<<FCGGGGGGGGGGGGEEECE=FGGGCGGGDCF6CCEGGGGGGDGGD)9>EGFBGGG@>D?3<9C?GGF=21<>6:<DGDFG).(,16)0)
@M02542:52:000000000-J9N43:1:1101:18755:2900 1:N:0:GTGAAA
CGGTTTATCACCGGCAGTCTCCCTAGAGTTCCCGACTTAACTCGCTGGCAACTAAGGATAGGGGTTGCGCTCGTTGCGGGACTTAACCCAACATTTCACAACACGAGCTAACGACAGCCATGCAGCACCTGTCTTACGGTTCCCGAAGGCACAACCGCATCTCTGCAGTCTTCCGTAGATGTCAAGAGTAGGTAAGGTTCTTCGCGTTGCGTCGAATTAAACCACATGCTCCACCGCTTGTGCGGGCCCCCGTCAATTCATTTGAGTTTTAATCTTGCGACCGT
+
GGGGGGGGGGGGGGGGGGGGGGGGGGGGGGGGGGGGGGGGGFFGGGG>FGGGGGGGFGG<FFFGGGGGGGGDGGGGGGGGGGGGGGGGGGGGGGGGGFGGGGGGGGGGGGGGGGGGGGGGGGGGGGGGFGGGGGGGGGGGGGGGGG<CFGGGGGGGEGCGGGGGGGGFF:EGGGGGGCCGFCFGGGGFGGGFFGEGGGFGGGGGGGGG=EGGFCDFGFGGFGGGGGGGGFEFGGGDG3C3C>?DGGEFEDGBFGFFFGGFGGFFF<>ABFFGFDFG9ABF99DF
@M02542:52:000000000-J9N43:1:1101:18619:2903 1:N:0:GTGAAA
CGGTTTATCACCGGCAGTCTCCCTAGAGTTCCCGACTTAACTCGCTGGCAACTAAGGATAGGGGTTGCGCTCGTTGCGGGACTTAACCCAACATTTCACAACACGAGCTGACGACAGCCATGCAGCACCTGTCTTACGGTTCCCGAAGGCACAACCGCATCTCTGCAGTCTTCCGTAGATGTCAAGAGTAGGTAAGGTTCTTCGCGTTGCGTCGAATTAAACCACATGCTCCACCGCTTGTGCGGGCCCCCGTCAATTCATTTGAGTTTTAATCTTGCGACCGT
+
GGGGGGGGGGGGGGGGGGGGGGGGGGGGGGGGGGGGGGGGGGGGGGGGGGGGGGGGGGGFFFFGGGGGGGGGGGGGGGGGGGGGGGGGGGGGGGGGGGGGGGGGGGGGGGGGGGGGGGGGGGGGGFGGGGGFGGGGGGGGGGGGGGGGGGGGGGGGGGGGGFGGGGGGGGGGGGGGGGGGGGGGGGGFGGGGGGGGGGGGGGGGGDGGGGGGBECFFGFFGFGGGGGEGFGGGGGGGGGGG:FGGGFFGGGEEGFFFGGFGGFFFFFFFFFFGGFGFF9;F>D<
@M02542:52:000000000-J9N43:1:1101:9253:2910 1:N:0:GTGAAA
CGGTTTATCACCGGCAGTCTCCCTAGAGTTCCCGACTTAACTCGCTGGCAACTAAGGATAGGGGTTGCGCTCGTTGCAGGACTTAACCCAACATTTCACAACACGAGCTGACGACAGCCATGCAGCACCTGTCTTACGGTTCCCGAAGGCACAACCGCATCTCTGCAGTCTTCCGTAGATGTCAAGAGTAGGTAAGGTTCTTCGCGTTGCGTCGAATTAAACCACATGCTCCACCGCTTGTGCGGGCCCCCGTCAATTCATTTGAGTTTTAATCTTGCGACCGT
+
GGGGGGGGCFFGFBFEGGGGGEFFGGFAEGGGFGGGGGGGFGGGGGECFGGFDFGGGDGGGFFGGGGG>@FFEFGGGGGGGGGFGGDEECD@DFGGGGGGGGEEFCFFCFEFE@EEGGCDFGDCCFFGGFGGEFGFDGGEGGGFGFGGGG<<,@F<CG<<FCA@FFCEGGGGCBFGGGGGGGGG@CGG9FFG<FBFGGGCGDFFDGGDEEEEDGDECGGGGGGGGGGGFFGFGF68*1*7C>FGGGDEC/)<.>?BFE***::6.4A4AA27C:6F26491()7
@M02542:52:000000000-J9N43:1:1101:24621:2915 1:N:0:GTGAAA
CGAGTTGACCCCGGCAGTCTCTCACGAGTCCCCACCATAACGTGCTGGCAACATAAGACAAGGGTTGCGCTCGTTGCGGGACTTAACCCAACATCTCACGACACGAGCTGACGACAACCATGCACCACCTGTATATAAGCCACAAGGGAAACCACATCTCTGTAGCGATCCTCTATATGTCAAGCCCAGGTAAGGCTCTTCGCGTTGCATCGAATTAATCCACATGCTCCGCCGCTTGTGCGGGCCCCCGTCAATTTCTTTGAGTTTTAGCCTTGCGGCCGTACT
+
GGGGGGGGFGGGGGGGDEGGGFGAFAF7FFGGFGGGFGCGGGGDGGGEGFGGGGGGGGGGGGGGGFFDFEGGGGGGGEG+:CFFGGEFGGGGGGGFFGGGGGGGDFGGGFGGGGGCFGGGFCFDGGGGGGGGGGG,@FGFGGGGGGGGGFFEFFGCCGCFGGGGGGGGFFGAGGGFGGGGGC;ECCF5CG<CGF,<BEFGGFGGGGCGGGGAAFGG=FG*AFCGFGGCGFDEE==:5/C6D?DDCDDBED<).9AFF7CF=>:@>AAFF1<<DGFG91>>9B3>)
@M02542:52:000000000-J9N43:1:1101:12874:2925 1:N:0:GTGAAA
CGAGTTGACCCCGGCGGTCTCCACTGAGTCCCCACCATAACGTGCTGGCAACAGTGAACAAGGGTTGCGCTCGTTGCGGGACTTAACCCAACATCTCACGACACGAGCTGACGACAGCCATGCACCACCTGTGAACCGACCCCAAAAGAGGCACACCCATCTCTGAGCACTCCCGATCCATGTCAAACCCATGTAAGGTTCTACGCGTTGCATCGAATTAATCCGCATGCTCCGCCGCTTGTGCGGGGCCCCGTCAATTCCTTTGAGTTTTAGCCTTGCGGCCGT
+
GGGGGGGFGGGGGGGGGGGGGGGGGGGGGGGGGGGGGGGGGGGGGGGGGGGGGGGFGGGGGGGGGGGGGGGGGGGGGGGGGGGGGGGGGGGGGGGFGGGGGGGGGGGGGGGGGGGGGGGGGGGGGGGGGGGGFGGGGGGGGGGGGFG?FFGGGGGGFGGGGGGGGGFGGGGGFGGGEGGGGGGGFGGGGGGGGGGGGCFGGGGFGGGGGGG?FGGGGGGGGGGGGGGEGGC?EEGGGGGDG<6FGGBEG7DFFGFB?EGFGGFFFFFA>9::9F:>B?:(9>EF5
@M02542:52:000000000-J9N43:1:1101:7207:2941 1:N:0:GTGAAA
CGAGTTGACCCCGGCGGTCTCCACTGAGTCCCCACCATAACGTGCTGGCAACAGTGAACAAGGGTTGCGCTCGTTGCGGGACTTAACCCAACATCTCACGACACGAGCTGACGACAGCCATGCACCACCTGTGAACCGACCCCAAAAGAGGCACACCCATCTCTGAGCACTCCCGATCCATGTCAAACCCAGGTAAGGTTCTACGCGTTGCATCGAATTAATCCGCATGCTCCGCCGCTTGTGCGGGGCCCCGTCAATTCCTTTGAGTTTTAGCCTTGCGGCCGT
+
GGGGGGGFGGGGGGGGGGGGGGGGGGGGGGGGGGGGGGGGGCFGGGGGGGGGGGGGGGGGGGGGGGGGGGGGGGFGFGGGGGFFGGGGGGGGGGGGGGGGGGGGGGGGGGGGGGGGGGGFGGGGGGGGGGG>FFGGGGGGGGGGGGGFGECFCFGGGEFGGGGF+CGGGGGGGGGC=FGGGGGGGGGGGGGGGFGGGGFCFFC?C=8EGGGGFGGGGGGF77CCEGGGGGCFFGGE5<E3F:4CED>D5797</4>B<D=>F>F>A0<AAAFFFFFF:?B99>E3
@M02542:52:000000000-J9N43:1:1101:24329:2943 2:N:0:GTGAAA
GTCCACACCTTCCTCCGGTTTATCACCGGCAGTCTCCCTAGAGTTCCCACCATTACGTGCTGGCAACTAAGGATAAGGGTTGCGCTCGTTGCGGGACTTAACCCAACATTTCACAACACGAGCTGACGACAGCCATGCAGCACCTGTCTTAGCGTTCCCGAAGGCACAATCGTATCTCTACAATCTTCGCTAGATGTCGAGAGTAGGTAAGGTTCTTCGCGTTGCGTCGAATTAAACCGCATGCTCCACCGCCTGTTCGGGCCCCCGGCAATTCATTTGAGGTTTAATCTTGCGCCCGTA
+
CCCCCGGGGGGGGGGGGGGGGGGFFGGGGGGGGGGGGGGGGGGGGGFAFGGCGGGGGGFGGGGGFGGGGFGGGGGGGGGGGGGGGGGGGGGGEGGGGGGGGGGGGGGGGGGGGGGGGFGGGCGGGGGGGGGGGFGFFG9CDDGGGGGGGGGGGGGGFGGDGGGGGG88DFFEFFFF:FGGG?FGGFDBGG7E9CFFA@8FGFFA>BFFEFGG:E;DAF)).8333>3.39F)74A=:71?58>:7:484>>((47)).21.--239<)197:3<4)6=*43(57>?AAAAB7:.))0.<5
@M02542:52:000000000-J9N43:1:1101:6985:2951 2:N:0:GTGAAA
CGGTTTATCACCGGCAGTCTCCCTAGAGTTCCCGACTTAACTCGCTGGCAACTAAGGATAGGGGTTGCGCTCGTTGCGGGACTTAACCCAACATTTCACAACACGAGCTGACGACAGCCATGCAGCACCTGTCTTACGGTTCCCGAAGGCACAACCGCATCTCTGCAGTCTTCCGTAGATGTCAAGAGTAGGTAAGGTTCTTCGCGTTTCGTCGAATTAAACCACATGCCCCACCGCTTGTCCGGGCCCCCGCTCATTCATTTGAGTTGTAATTTTGCTGCCGT
+
GCFGGGGGFEFGDGD77CFFGFFGFEF,CCFF@CCGGEFEFDF@CFCBC<DFG<CFEFECD@8@C@FFEFFEEFGGDDGGGGGGGCFGFGGEGFGGGFDAFCGGDF7:EAFGCFGGGFGDFGEG98366DFFF,@CFGE7FEGDEB>:C5,:>DECCEDECCGFC,,>6C?@FFEGF5CF6,3;C@F)3+;AEFF=6@ACFFAF;5):(/3@B>7F:)<@7)8FG=)5C*,-.7>(3>312)6:D99>91DC())().95)=*).3:6-6)556):*6/**85:
@M02542:52:000000000-J9N43:1:1101:22933:2958 2:N:0:GTGAAA
CGGTTTATCACCGGCAGTCTCCCTAGAGTTCCCGACTTAACTCGCTGGCAACTAAGGATAGGGGTTGCGCTCGTTGCGGGACTTAACCCAACATTTCACAACACGAGCTGACGACAGCCATGCAGCACCTGTCTTACGGTTCCCGAAGGCACAACCGCATCTCTGCAGTCTTCCGTAGATGTCAAGAGTAGGTAAGGTTCTTCGCGTTGCGTCCAATTAAACCACATGCTCCACCGCTTGTGCGGGCCCCCGTCAATTCATTTGAGTTTTACTCTTTCGACCTT
+
GGGGGGGGGGGGGGGGGGGGGGGGGGGGGGGGGGGGGGGGGFGGGGEGGGGGGGGGGGGGGGGGGGGGGGGGGGGGGCGFGGCFGGGGGGGGGGGGGGGGGGGGDGGGGGGGGGGCGGGGGGGGGGGGGGGGGGGGGGEGGGGGEGGDGFFGGGGGGGCCEGG7=ECFGGFFGGGG<EDCFDFFFEFFF7CFFFGGGEFGF=AA@>EF0>>@>(7*7BFFGF?FGF)2*062<F>((-*(.,)4>09>9>G31*184<=:AFF)6?B25<:))))2:93053)6
@M02542:52:000000000-J9N43:1:1101:22759:2981 1:N:0:GTGAAA
CAGTATATCACTGGCAGTCTCCCTAGAGTTCCCGACTTAACTCGCTGGCAACTAAGGATAGGGGTTGCGCTCGTTGCGGGACTTAACCCAACATTTCACAACACGAGCTGACGACAGCCATGCAGCACCTGTCTTACGGTTCCCGAAGGCACAACCGCATCTCTGCAGTCTTCCGTAGATGTCAAGAGTAGGTAAGGTTCTTCGCGTTGCGTCGAATTAAACCACATGCTCCACCGCTTGTGCGGGCCCCCGTCAATTCATTTGAGTTTTAATCTTGCGACCGT
+
GGGGGGGGGGGGGGGGGGGGGGGGGGGGGGGGGGGGGGGGGGGGGGGEGGGGGGGGGGGFGGGGGGGGGGGGGGGGGGGGGGGGGGGGGGGGGGGGGGGGGGGGGGGGGGGGGGGGGGGGGGGGGGGGGGGGGGGGGGGGGGGGGGGGGGGGGGGGGGGGGGGGGGGFGGGGGGGGGGGGGGGGGGGGGGGGGGGGGGGGGGGGGGGGDEGGFGG=<FGGGGGGGGGGGFCGGGGEGDGGG?FGGGFFGGGDDGBEA<>@GGFFA<5<ABFGG7FFAB>BBFFF
@M02542:52:000000000-J9N43:1:1101:23967:2982 2:N:0:GTGAAA
CGGTTTATCACCGGCAGTCTCCCTAGAGTTCCCGACTTAACTCGCTGGCAACTAAGGATAGGGGTTGCGCTCGTTGCGGGACTTAACCCAACATTTCACAACACGAGCTGACGACAGCCATGCAGCACCTGTCTTACGGTTCCCGAAGGCACAACCGCATCTCTGCAGTCTTCCGTAGATGTCAAGAGTAGGTAAGGTTCTTCGCGTTGCGTCGAATTAAACCACATGCCCCAACGCTTTTTCGGGCCCCCGTCAATTACTTTGAGTTTTAATTCTTCGACCGGT
+
GGGGGGGGGGGGGGGGGGGFGGGGGGFGGGGGGEGGGGGFGGGGGGGGGDGGGFGGGGGGGGGGGGGGGGGGGFGGGGGGGGGGGGGGGGGGFGGFFGGGGGGEGEEGGGGGGGGGGGGCCFGFGFGGGF7EGFGGGFDFGEGGDG5:CGFGGDEEGGGDGFGGGGGG;FCA>CCC?=<F+,3;DEFF6CFFEC@CGGF>487A?)216>;E6(156FF4>)4;**05**(4))026-9(),((0414167)(*1-))*).*04<8--)66.))):0/.7)75).
@M02542:52:000000000-J9N43:1:1101:19345:2984 1:N:0:GTGAAA
CGGCTTATCACCGGCGGTTTCTTTAGAGTGCCCAACTAAATGATGGCAACTAAAGACGAGGGTTGCGCCCGTTGCGGGACTTAACCCAACATCTCACGACACGAGCTGACGACAGCCATGCAGCACCTGTGTGCTAGCCAGCCGAACTGAAGAAATCCATCTCTGGAAATCATACTAGCCATGTCAAACGCTGGTAAGGTTCTGCGCGTTGCTTCGAATTAAACCACATGCTCCACCGCTTGTGCAGGCCCCCGTCCATTCCTTTGAGTTTTAATCTTGCGACCG
+
GGCGCCFGFGGAF:FFGGCFE<C6FGFGGGFAGFGCFFCFFCFCFF8,66EFFFFGC,8@CGFCFACE,@FCECBFCFECF<??<9B:7F4EE9FEFGG+@FCBF+C<:<F:=FGE+@F8FFGCC:>,:F>@:CFF9B,,@<@FB7:,?<:CGG7FGGG,<FFGCF@:,7BFEGGGCFCB9CF@?;FECCGDE<BC9<@CGC9>+*88:*CCFF+1*037CEC9*;88C:C<CFC8CCE3C6>6CDF4*9DD5C?E0C>?C?272))4).6CC6FF)6))4(7:.
@M02542:52:000000000-J9N43:1:1101:24215:2991 1:N:0:GTGAAA
GTCCACACCTTCCTCCGGTTTATCACCGGCAGTCTCATTAGAGTGCCCTTTCGTAGCAACTAATGACAAGGGTTGCGCTCGTTGCGGGACTTAACCCAACATCTCACGACACGAGCTGACGACAGCCATGCAGCACCTGTGTTACGGCTCTCTTTCGAGCACGAAGCCATCTCTGGCAACTTCCGTACATGTCAAAGGTGGGTAAGGTTTTTCGCGTTGCATCGAATTAAACCACATCATCCACCGCTTGTGCGGGTCCCCGTCAATTCCTTTGAGTTTCAACCTTGCGGCCGTACTCCCC
+
CCCCCGGGGGGGGGGGGGGGGGGGGGGGGGGDGGFGGGGGGGGGGGGGGGGGGFGGGGGGGGGGGGGGGGGGGGGGGGGGGGGGGGGGGGGGGGGGGGGGGGGFGGGGGGGGGGGGGGGGGGGGG?FGGGGGGGGGGGGGGGGGGGCG:BFGFGGGEG7CFGGGGCGGFFG9AFGGGGFF8CFGEGGGGGFGFGGGBGGDFGF9<FGGGFGG@FGEGGEGGFF=FFFGFGGGDCFFFGC:EG68EEGGDCCCGDGGGFFCFD)<EDGFFGFFB<7>;::FFAABBB469<:7,4:?<AFFF
@M02542:52:000000000-J9N43:1:1101:24657:2998 1:N:0:GTGAAA
CGGTTTGTCACCGGCAGTCTCCTTAGAGTGCCCACCATTACGTGCTGGTAACTAAGGACAAGGGTTGCGCTCGTTACGGGACTTAACCCAACATCTCACGACACGAGCTGACGACAGCCATGCAGCACCTGTGTCTGAGTTCCCGAAGGCACCAATCCATCTCTGGAAAGTTCTCAGCATGTCAAGGCCAGGTAAGGTTCTTCGCGTTGCTTCGAATTAAACCACATGCTCCACCGCTTGTGCGGGCCCCCGTCAATTCATTTGAGTTTTAACCTTGCGGCCGTT
+
GGGGGGGGGGGGGGGGGGGFGGGGGGGGGGGGGGGGGGGGGGGGGGGGGGGGGGGGGGGGGG8EFGFGGDGGGGGGGGGGGGGFGGGGGGFGGGGGGGGGGGEGEFGGGFDFGGGGGGGGGGGGGGGGGFFD=FGGGGGGGGGGDGGGDGDGGGGGGGGGGGGGGFGGGGGGGGGGGGGGGGGCFCF>F5C>FGGGGFGGGFCFGGGGGGGGFECEFGCGGGGCGFF+<9@EFFFCGDECD0@DCDB3=DGEB5<5>F:=DFF*516<F9<CC7@F28,99437)
@M02542:52:000000000-J9N43:1:1101:19276:3016 1:N:0:GTGAAA
CGGTTTATCACCGGCAGTCTCCCTAGAGTTCCCACCATTACGTGCTGGCAACTAAGGATAAGGGTTGCGCTCGTTGCGGGACTTAACCCAACATTTCACAACACGAGCTGACGACAGCCATGCAGCACCTGTCTTAGCGTTCCCGAAGGCACAATCGTATCTCTACAATCTTCGCTAGATGTCAAGAGTAGGTAAGGTTCTTCGCGTTGCGTCGAATTAAACCACATGCTCCACCGCTTGTGCGGGCCCCCGTCAATTCATTTGAGTTTTAATCTTGCGACCGT
+
GGDFF,CCDFGFECFGGGGDGGG@<@FFGGGGFGGGCGGFF@FFGDFEGGDF8FGGGFCGGGGGFEBFEE@ECFEFEGGGEF8?FFFG8FGG@EEFGG<FFF=C=FGGGF9BFB@C=>DCGGGFFC@FCFG><FFGGFCG@7FFGGGGCFDEGGG@@DCFA,32@CGFFG@;,:CE7:FF9=@@=?,6>EGCCGGGDFFGGGFFGEEE8=:::ECCFGGG9?;A*139FCCCEFF=EGEC5)7DDDDEC)9:@G:;>G76DGF?2:-4<)6*::*?)<32;6).
@M02542:52:000000000-J9N43:1:1101:10387:3032 2:N:0:GTGAAA
CGGTTTATCACCGGCAGTCTCCCTAGAGTTCCCGACTTAACTCGCTGGCAACTAAGGATAGGGGTTGCGCTCGTTGCGGGACTTAACCCAACATTTCACAACACGAGCTGACGACAGCCATGCAGCACCTGTCTTACGGTTCCCGAAGGCACAACCGCATCTCTGCAGTCTTCCGTAGATGTCAAGAGTAGGTAAGGTTCTTCGCGTTGCGTCGAATTAAACCACTTGCTCCACCGCTTGTGCGGGCCCCCGCTAATTCATTTTAGTTTTAATCTTTCGACCTT
+
GGGGGGGGGGGGGGGGGGGGFFGGGGGGGGFFGGGGGGGGGGGGGGGGGGGGFFGGGGGGGGGGGGGGGGEGGGGGGGGGGGGDGGGGGGGGGGGGGGGGGGGGGGDGGGGFCEDEGGFGGGGGEF,=DGGGGGGFFFFFEGGC**>@EGFGGGG5**=EGFGFFC;EBDGAFFGGGEG>+=D6@884A1;;7+:6FCFFFF=><AF@(>95>><>F3EFGF7E5+1)CCA7)5739>3,().459>379<)()1144*)6B7)605>)6226-)229.))0)9
@M02542:52:000000000-J9N43:1:1101:15598:3043 1:N:0:GTGAAA
CGGTTTATCACCGGCAGTCTCCCTAGAGTTCCCGACTTAACTCGCTGGCAACTAAGGATAGGGGTTGCGCTCGTTGCGGGACTTAACCCAACATTTCACAACACGAGCTGACGACAGCCATGCAGCACCTGTCTTACGGTTCCCGAAGGCACAACCGCATCTCTGCAGTCTTCCGTAGATGTCAAGAGTAGGTAAGGTTCTTCGCGTTGCGTCGAATTAAACCACATGCTCCACCGCTTGTGCGGGCCCCCGTCAATTCATTTGAGTTTTAATCTTGCGACCGT
+
GGGGGGGGGGGGCGGGGGGGGGGGGGGGGGGGGGGGGGGGGGGGGGGGGGGGGGGGGGGGGFGGEGGGGGGGGGGGGGGGGGGGGGGGGGGGGGGGGGGGGGGGGGGGGGGGGDGGGGGGGGGGGGGFGGGGGGGGGFGGGGGGGGCEGGGGFFFGGGGDECFGGGGGGGFG,<BFGEEGGGGDGGGGGGGGFGGGGGGGGGGGGGGGGD*C57CGGGGGGGGGGGGGGCCEGGGGGGGGGFFGGGFFGGGFBG:EAFGFGGF?43<<)5:CFGFG2<;;2957
@M02542:52:000000000-J9N43:1:1101:21614:3120 1:N:0:GTGAAA
CGGTTTATCACCGGCAGTCTCCCTAGAGTTCCCACCATTACGTGCTGGCAACTAAGGATAAGGGTTGCGCTCGTTGCGGGACTTAACCCAACATTTCACAACACGAGCTGACGACAGCCATGCAGCACCTGTCTTACAGTTCCCGAAGGCACAACCGCATCTCTGCAGTCTTCTGTAGATGTCAAGAGTAGGTAAGGTTCTTCGCGTTGCGTCGAATTAAACCACATGCTCCACCGCTTGTGCGGGCCCCCGTCAATTCATTTGAGTTTTAATCTTGCGACCGT
+
GGGGGGGGGGGGGGGGGGGGGGGGGGGGGGGGGGGGGGGGGFGGGGGGGGGGGGGGGGGGGGGGGGGGGGGGGGGGGGCGGGGGGGGGGGGGGGGGGGGGGGGGGGGGGGGGGGGGGGGGGGGGGGGGGGGGGGGGGGGGGGGGGGGGGGGGGGGGGGGGGGGGGGGGGGGGGGGGGGGGGGGGGGGGFGGGGGGGGGGGGGGGGGGGGGGGFGGGGGGGGGFGGGGGGGGGGGGGGGGGGBFGGGFFGGGFFGFFFGGFGGFFFFFFFFFFGGFGFAFFF>EE
@M02542:52:000000000-J9N43:1:1101:25408:3128 1:N:0:GTGAAA
CGGTTTATCACCGGCAGTCTCCCTAGAGTTCCCGACTTAACTCGCTGGCAACTAAGGATAGGGGTTGCGCTCGTTGCGGGACTTAACCCAACATTTCACAACACGAGCTGACGACAGCCATGCAGCACCTGTCTTACGGTTCCCGAAGGCACAACCGCATCTCTGCAGTCTTCCGTAGATGTCAAGAGTAGGTAAGGTTCTTCGCGTTGCGTCGAATTAAACCACATGCTCCACCGCTTGTGCGGGCCCCCGTCAATTCATTTTAGTTTTAATCTTGCGACCGTT
+
GGGGGGGGGGGGFEDEFGGGCEGGCEFFGE<CFFCCGG9E@FF@FC::FEDFGGECFEFGAA,:CFEFCFGG@GGFEGE>EFGGGGGG@FGGFEGGGFFGGGGEC7+>@BFGCCFGFFGFF<FDD<<FFGFFGGGGGC<FGEBFGG7>:F7CFCFEGGGGCFGGGGFCFGFFGC*F<<EDCEFGGGGGCFCGGCFCFGGFGGG5C5?E*3>ED5=8CFC>:988@5E<<+<7+CEEGDGCF)67E)<5C7C3</4>AFF6FFF*58AAFF2*C:BF2),(-9)8)
@M02542:52:000000000-J9N43:1:1101:12055:3140 1:N:0:GTGAAA
CGGTTTGTCACCGGCGGTCCCATTAGAGTGCTCAACTGAATGTAGCAACTAATGGCAAGGGTTGCGCTCGTTGCGGGACTTAACCCAACATCTCACGACACGAGCTGACGACAGCCATGCAGCACCTGTGTCCAGGTTCCCTTTCGGGCACATCCACATCTCTGCGGACTTCCTAGCATGTCAAGGGTAGGTAAGGTTTTTCGCGTTGCATCGAATTAATCCACATAATCCACCGCTTGTTCGGGTCCCCGTCAATTCCTTTGAGTTTTAACCTTGCGGCCGTAC
+
GGGGGGGGGGGGGGGFGGGGGGGGGGGGGGGGGFGGGGGGGGGGFGGGGGGGGGGGGGFFGGGGGGGGEGGGGGGGGGDFGGGGGGGGGGGGGFGGGGGGGGGGGGGGGGGGGGFGGGGGGGGGGGGGGGFGGGGGGGGGGGGGGGGGGGGGGGGGGGGGCFGGGECGGFEDGG<CCFCCGFFFFFGGGG7?FGGGGGFGGFGEGGGGGGGCBGGGGGGGGFGFGGGDFFFGGDGGGCFF*:>DGFFFGF>EFGFFFGG?GGA=?FFFFFFGGFFC:499>>BE7
@M02542:52:000000000-J9N43:1:1101:13846:3177 2:N:0:GTGAAA
TGGTTTATCACCGGCCGTCTCCCTAGAGTTCCCGACTTAACTCGCTGGCAACTAAGGATAGGGGTTGCGCTCGTTGCGGGACTTAACCCAACATTTCACAACACGAGCTGACGACAGCCATGCAGCACCTGTCTTACGGTTCCCGAAGGCACAACCGCATCCCTGCAGTCTTCCGTAGATGTCAAGAGTAGGTAAGGTTCTTCGCGTTGCGTTGATGTAAACCACCTCCTCCACCGCTTGTCGGGGCCCCCTTCCACGCCTTTGATGTTTAATATTTCGTCCGTC
+
GGGGGGGFGGGGGGG7FFECF9EFDFGGFG@F@FGGGG9CGCFEEBCFC<FGFDFEEEFGGFGDGGGFF7:CFCFFGDED7FFFDEFF8@C@GFFFGCGG<FCEEGGGEFFFG7:FCGGGGFG?AFGGEGCFGCC9BF7@FEGGBCBE>C@D,@E5*>**=,4,=FGCFD789CEGC5*+=BF+;7AF;66*.1:=F9A7BFFF@BF0(8,7(17*/0+976(***.(**(.55>0793:?2((0(466;<).9*.)(0((09)).).-)-)))-:0*)0005.0
@M02542:52:000000000-J9N43:1:1101:7332:3214 2:N:0:GTGAAA
CGGTTTATCACCGGCAGTCTCCCTAGAGTTCCTGACTTAACTCGCTGGCAACTAAGGATAGGGGTTGCGCTAGTTGCGGTACTTAACCCAACATTTCACAACACGAGCTGACGACAGCCATGCAGCACTTGTCTTACGGTTCCCGATGGCACCACCGCATCTCTGCAGTCTTCCGTAGATGTCCAGAGTAGGTAAGGTTCTTCGCGTTGCGTCGAATTAAAACAAATGCTCCACCGCTTGTGCGGGCCCCCGTCAATTCACTTGATTTTTAATCTTTCGACCGT
+
E@F@:FG,CCC8@:F++C6C@F<C,C,CF,CE,6,C@FGGF<EF@:66B,6:<C8CEA<9,,:@F+@FEE++@,CEFC:,@:E9FEGGFCCGGGF<,C,C9CFGGC:BEBGG@FFGGGF>A,,=3D,+,6A@,@BD>8=@CE88+=+@BFFF+D6>+*@*4EE:,4>879:BF,=,;CD9EC7+5>4)4+==C6+0C<B7*1@F@EB13)6=,(2=4>EF7)58*/16**)))08,(,/:?7>:>B(3417<37*(-.*6)9*)))))-668>)4C*1))))))
@M02542:52:000000000-J9N43:1:1101:18756:3222 1:N:0:GTGAAA
CGGTTTATCACCGGCAGTCTCCCTAGAGTTCCCGACTTAACTCGCTGGCAACTAAGGATAGGGGTTGCGCTCGTTGCGGGACTTAACCCAACATTTCACAACACGAGCTGACGACAGCCATGCAGCACCTGTCTTACGGTTCCCGAAGGCACAACCGCATCTCTGCAGTCTTCCGTAGATGTCAAGAGTAGGTAAGGTTCTTCGCGTTGCGTCGAATTAAACCACATGCTCCACCGCTTGTGCGGGCCCCCGTCAATTCATTTGAGTTTTAATCTTGCGACCGT
+
GGGGGGGGGGGGGGGGGGGGGGGGGGGGGGGGGGGGGGGGGGGGGGGGGGGGGGGGGGGFGGGGGGGGGGGGGGGGGGGGGGGGGGGGGGGGGGGGGGGGGGGGGGGGGGGGGGGGFGGGGGGGGGGGGGGGGGGGGGGGGGGGGGGGGGGGGGGGGGGGGGGGGGGGGGGGGGGGGGDGGGGGGGGGGGGGGGGGGFFGGGGGGGGGGGGGFGGGGGGGGGGGGGCGGGGGGGGGGGGGG?FDGGFFGGGF:7:EFGGFGGFFFFFFBBFFFCFGAB>F9>FD
@M02542:52:000000000-J9N43:1:1101:17999:3240 1:N:0:GTGAAA
CGGTTTATCACCGGCAGTCTCCCTAGAGTTCCCGACTTAACTCGCTGGCAACTAAGGATAGGGGTTGCGCTCGTTGCGGGACTTAACCCAACATTTCACAACACGAGCTGACGACAGCCATGCAGCACCTGTCTTACGGTTCCCGAAGGCACAACCGCATCTCTGCAGTCTTCCGTAGATGTCAAGAGTAGGTAAGGTTCTTCGCGTTGCGTCGAATTAAACCACATGCTCCACCGCTTGTGCGGGCCCCCGTCAATTCATTTGAGTTTTAATCTTGCGACCGT
+
GGGGGGGGGGGGGGGGGGGGGGGGGGGGGGGGGGGGGGGGGGGGGGGGGGGGGGGGGGGFGFGGGGGGGGGGGGGGGGGGGGGGGGGGGGGGGGGGGGGGGGGGGGGGGGGGGGGGGGGGGGGGGGGGGGGGGGGGGGGGGGGGGGGGGGGGGGGGGGGGGGGGGGGGGGGGGGGGGGGGGGGGGGGGGGGGGGGGGGGGGGGGGGGGGGGGFGGGGGGGGGGGGGGGGGGGGGGGGGGGGFFGGGFEDDDFEGFFFFFFGGF4AFAFFFFDGFFGBDFFFFFF
@M02542:52:000000000-J9N43:1:1101:24646:3245 1:N:0:GTGAAA
ACAGTTTACACTGGCAGTCTTGCTAGAGTTCCCGACATCACTCGCTGGCAACTAACAACAGGGGTTGCGCTCGTTATAGGACTTAACCTGACACCTCACGGCACGAGCTGACGACAACCATGCAGCACCTTGTAAATTGTCCGAAGAAAAGTCTGTTTCCAAACCTGTCAATCTACATTTAAGCCTTGGTAAGGTTCCTCGCGTATCATCGAATTAAACCACATGCTCCACCGCTTGTGCGGGCCCCCGTCAATTCCTTTGAGTTTCATTCTTGCGAACGTACTC
+
GGGGGGGGGGGGGGGGGGGGGGGGGGGGGGGGGGGGGGGGGGGGGGGEGGGGGGGGGGGGGGFGGGGGGGGGGGGGFDFGGGGGGGGGGGGFGGGGGGGGGGGGGGGGGGGGGGGGGGGGGGFGGGGGGGGGGGGGGGFGGGGGGGGGGF<FGGGGGGGGGGGGGGGGGGGGGGGGGGFGGGGGGGGGGGGGGGGGFFGGGGGGGGGFGGGFFGFFFFGGGGGG9F9;EGGGGGGGGG?DDF:DEDFEGDGFFGFFFGGFG>1@6AFBFFFGGFB51>>9<?FF?
@M02542:52:000000000-J9N43:1:1101:6539:3265 2:N:0:GTGAAA
CGGTTTATCACCGGCAGTCTCCCTAGAGCTCCCGACTTAACTCGCTGGCAACTAAGGATAGGGGTTGCGCTCGTTGCGGGACTTAACCCAACATTTCACAACACGAGCTGACGACAGCCATGCAGCACCTGTCTTACGGTTCCCGAAGGCACAACCGCATCTCTGCAGTCTTCCGTAGATGTCAAGAGTAGGTAAGGTTCTTCGCGGTGCGTCGAATTAAACCACATGCTCACACGCTTGTGCGGTCCCCCGTCCATTCATTTGAGTTTTAATCTTTCCACCGT
+
GEGGFGGGGGGGGGGDEGGFGGGGFGGGGGGFGGGGGGFGFGGGGGGGGFGGCCGGFGGCGGGGGDEFCCFCFGGGGGDGGGGGGGFG=CFE7EFGGGF?FGGGF:ECCGGGGGD@FGGGFFG?BC8?FGCFFAEFGGDFCECFDEGEEGGG>EEGDG7C*4BEEFFF98:AFGCFF*CAFG++1<8AFA6=/8+*>F+2/1@5(8)62<9349D5F@A6>>0*/8?7D*-)*/9(-,*-,).45(,(447)-*/-).*).9@).:.6))))).6>*1*/9))7
@M02542:52:000000000-J9N43:1:1101:17190:3266 1:N:0:GTGAAA
ACAGTTTACACTGGCAGTCTTGCTAGAGTTCCCGACTTGACTCGCTGGCAACTAACAACAGGGGTTGCGCTCGTTATAGGACTTAACCTGACACCTCACGGCACGAGCTGACGACAACCATGCAGCACCTTGTAAATTGTCCGAAGAAAAGTCTGTTTCCAAACCTGTCAATCTACATTTAAGCCTTGGTAAGGTTCCTCGCGTATCATCGAATTAAACCACATGCTCCACCGCTTGTGCGGGCCCCCGTCAATTCCTTTGAGTTTCATTCTTGCGAACGTACTC
+
GGGGGGGGGGGGGGGGGGGGGGGGGGGGGGGGGGGGGGGGGGGGGGGGGGGGGGGGGGGGGGGGGGGGGGGGGGGGGGGGGGGGGGGGGGGGGGGGGGGGGGGGGGGGGGGGGGGGGGGGGGGGGGGGGGGGGGGGGGGGGGGGGGGGGGGFGGGGGGGFGFGGGGGGGGGGGGGGGGGGGFGGGGGGGGGGGGGGGGGGGGGGGGGGGGGGFGGGGGGGGGGGGGGGFGGGGGGGGGGGGFFGGGFFGGGFFGFFFGGFGGFFFFFFFFFGGGFDBFFFFFFF9
@M02542:52:000000000-J9N43:1:1101:18479:3273 2:N:0:GTGAAA
ACAGTTTACACTGGCAGTCTTGCTAGAGTTCCCGACATCACTCGCTGGCAACTAACAACAGGGGTTGCGCTCGTTATAGGACTTAACCTGACACCTCACGGCACGAGCTGACGACAACCATGCAGCACCTTGTAAATTGTCCGAAGAAAAGTCTGTTTCCAAACCTGTCAATCTACATTTAAGCCTTGGTAAGGTTCCTCGCGTATCATCGAATTAAACCACATGCTCCACCGCTTGTGCGGGCCCCCGTCAATTCCTTTGAGTTTCATTCTTTCGAACGTACTC
+
GGGGGGGGGGGGGGGGGGGGGGGGGGGGGGGGGGGGGGGGGGGGGGGGGGGGGGGGGGGGGGGGGGGGGGGGGGGGGGGGGGGGGGGGGGGGGGGFGGGGGGEGGGGGGGGGGGGGGGGGFGGFGGGFGGGGGGGGGGDGGGGGGEGGGGGFGGGGGFGGGGGGGGGGGGGFGCFGGGGFFGGFGBFFFFFFFA2CFFAF>BFFFEAE4CEA>;FFFFFFFFF?9F+;FFD;>BDD;37>1901@B>B>BGG<FGFFFFF<6>>A><:4<))6)-9D5))8<>5*
@M02542:52:000000000-J9N43:1:1101:20911:3289 1:N:0:GTGAAA
CGGTTTGTCACCGGCAGTCTCATTAGAGTGCTCAACTGAATGTAGCAACTAATGACAAGGGTTGCGCTCGTTGCGGGACTTGACCAAGCATCTCACGACACGAGCTGACGACAGCCATGCAGCACCTGTATGAAAGTAAGTACCATCCCGTTAAGGACAGGTTTTCTTGTTCATATGTCAAGGGCTGGTAAGGTTTTGCGCGTTGTATCGAATTAAACCACATGCTCCACCGCTTGTGCAGGCCCCCGTCAATTCCTTTGAGTTTCGGTCTTGCGACCGCACTCC
+
GGGGGGGGGGGGGGGGGGGGGGGGGGGGGGGGGGGGGGGGGGGGGGGGGGGGGGGGGGGGGGGGGGGGGGGGGGGGGGGGGGGGGGGGGGGG<FFGGGGGGGGGGGGGGGGGGGGGGGGGGGGGGGGGGGGGGGGGGGGGGGGGGGGGGGGGGGGGGGGGGGFGFGGGGGGGFGFGGGGGGGGEEGGGGGGGGGGGGGGGGGGGGGF?CEGFFGGGGGGGGGGGG?EGGGGGGGGGGDGFGF@GEGEFCGGFFGFFFGGFFGFFFFFFFFFG>F>G;BBFFFEFF
@M02542:52:000000000-J9N43:1:1101:18340:3289 1:N:0:GTGAAA
AAACGAGGGTTTCGCTCGTTATAGGACTTGACCAAACATCTCACGACACGAGCTGACGACAGCCATGCAGCACCTGTATGAAAGTAAGTACCATCCCGTTAAGGACAGGTTTTCTTGTTCATATGTCAAGGGCTGGTAAGGTTTTGCGCGTTGTATCGAATTAAACCACATGCTCCACCGCTTGTGCAGGCCCCCGTCAATTCCTTTGAGTTTCGGTCTTGCGACCGTACTCCCCAGGCGGAGTGTTTCACGCGTTAGCTGGGCCCCTGATCCGCGTAGACCAAGGGCGAACACTCATCGT
+
CCCCCGGGGGGGGGGGGGGGGGGGGGGGGGGGGGGGGGGG<FGGGGGGGGGGGGGGGGGGGGGGGGGGGGGGGGGGGGGGGGGGGGGGGGGGEFFFGGGGGGGGGGGGGGGGGGGGGGGGGGGGGGGGGGGGGGGGFFGGGGGGGGGGGGGGGGGGGGGGGGGGGGGGGGGGGGGGGGGGGGGGGGGGGGGGGGGGGGGGGGFGGGGGGGGGGGGGGGGGGGGGGGGGFGGGGGGGGGGGGGGEGFGGGFGGGGGGGFFGGGFFFGGF>FF=>FG>DG;EBFFFF?:<DD>DFFFFFFFF;
@M02542:52:000000000-J9N43:1:1101:10411:3300 2:N:0:GTGAAA
CGGTTTATCACCGGCAGTCTCCCTAGAGTTCCCGACTTAACTCGCTGGCAACTAAGGATAGGGGTTGCGCTCGTTGCGGGACTTAACCCAACATTTCACAACACGAGCTGACGACAGCCATGCAGCACCTGTCTTACGGTTCCCGAAGGCACAACCGCATCTCTGCAGTCTTCCGTAGATGTCAAGAGTAGGTAAGGTTCTTCGCGTTGCGTCGATTTAAACCACATTCTCCACCGCTTGTGCGGGCCCCCGTCAATTCATTTGAGTTTTAATCTTTCGACCGT
+
GGGGGGGGGGGGGGGGGGGGGGGGGDGGGGGGGGGGGGFGGGGGGGGGGGGGGFGGGGGGGGGGGGGGGEGGGGGGGGGGGGGGGFEGCEGCGFGGGGGGGGGC=FGGEFGGGGGGGDFEGCGGFCDGGGGGGGGGFCEFFEGGGGEGGD@FDDGGGG7:ECF:9FGGGDDFCFEG*5*1+42+:78):AAF<=C=C==DFF65;>D;0A0@B(>)*7<B*<:G*2<)0*.)*)731(9(.5<BDB9;(4))-**())96<*=):?--6).)--4:*/)00>B>
@M02542:52:000000000-J9N43:1:1101:18303:3313 1:N:0:GTGAAA
ACAGTTTACACTGGCAGTCTTGCTAGAGTTCCCGACATCACTCGCTGGCAACTAACAACAGGGGTTGCGCTCGTTATAGGACTTAACCTGACACCTCACGGCACGAGCTGACGACAACCATGCAGCACCTTGTAAATTGTCCGAAGAAAAGTCTGTTTCCAAACCTGTCAATCTACATTTAAGCCTTGGTAAGGTTCCTCGCGTATCATCGAATTAAACCACATGCTCCACCGCTTGTGCGGGCCCCCGTCAATTCCTTTGAGTTTCATTCTTGCGAACGTACTC
+
GGGGGGGGGGGGGGGGGGGGGGGGGGGGGGGGGGGGGGGGGGGGGGGGGGGGGGGGGGGFFFFGGGGGGGGGGGGGGGGGGGGGGGGGGGGGGGGGGGGGGGGGGGGGGGGGGGGGGGGGGGGGGGGGGGGGGGGGGGGGGGGGGGGGGGGFGGGGGGGGGGGGGGGGGGGGGGGGGGGGGGGFGGGGGGGGFGGGGGGGGGEGGGGGFCCFFGGGGGGGGGGGGGCFFGGGDGGGGGEGC>DGGGFFGGGFFGFFDGGFG7:@>AF<>D>GG*9)9693<BFF6
@M02542:52:000000000-J9N43:1:1101:11801:3356 2:N:0:GTGAAA
CGGTTTATCACCGGCAGTCTCCCTAGAGTTCCCGACTTAACTCGCTGGCAACTAAGGATAGGGGTTGCGCTCGTTGCGGGACTTAACCCAACATTTCACAACACGAGCTGACGACAGCCATGCAGCACCTGTCTTACGGTTCCCGAAGGCACAACCGCATCTCTGCAGTCTTCCGTAGATGTCAAGAGTAGGTAAGGTTCTTCGCGTTTCGTCGAATTAAACCACATGCTCCACCACTTGTGCGGGCCCCCGTCAATTCATTTGAGTTTTAATCTTGCGACCGT
+
GGGGGGGGGCGGGGG+@EFAEGFGFGGGGFGGGGGGGGCGEGFEGGG7FFFGFGGGFFGGDG?FGGGGGGGGDFFEFGCEGGGGGGFFGGD7FGGGGFGGGGFCFGGGEGGGEGG+@EFGGGGGGF@8F,,ECEFCC::DFGGF*3*@<:@C,DCEGGC*;EGC9B;CE4,=;FGE7?5@FF7++3AF@AABCFFCFCFF4:+)3>D@0F?F:0>FFFGFGFFG58/4C>-8<5:?08C2<))(8;17(7DCB776.-9)-9@<9:-.5:52<).:*7))))0<
@M02542:52:000000000-J9N43:1:1101:10763:3447 2:N:0:GTGAAA
CGGTTTATCACCGGCAGTCTCCCTAGAGTTCCCGACTTAACTCGCTGGCAACTAAGGATAGGGGTTGCGCTCGTTGCGGGACTTAACCCAACATTTCACAACACGAGCTGACGACAGCCATGCAGCACCTGTCTTACGGTTCCCGAAGGCACAACCGCATCTCTTCAGTCTTCCGTAGATGTCAAGAGTAGGTAAGGTTCTTCGCGTTGCGTCGAATTAAACCACATGCTCCACCGCTTGTGCGGGCCCCCGTCAATTCTTTTGAGTTTTAATCTTGCGACCGTT
+
GGE@FFEGGGGGGGG@FFFAFFFGFGEFGGGGGGGGGGGDGGGGGGGGGGGFFGGGGGGGDFGDGGGFEGGGGGGFGEGGGGGGGGGC<FGGGGGFDGGGGGGGGGG:EFGGEFFGGFGGGGGCCC@DEFFFGGGGGCEGGEFGEC**5@CEGGGGDGG>E,4=,4CCC:C:,=C6*:88BC>+2);A7AFA.7+9FFFFFFFA0BEB0>BD>6D>F5:@CB78**0)97::?5F19(C(88>6:(3((4/)-/9,44*)./0-38<<9>A))4):*/))))00)
@M02542:52:000000000-J9N43:1:1101:12906:3453 1:N:0:GTGAAA
CGACTTATCATCGGCAGTTTCATTAAAGTGCCCAGCTTAACCTGATGGCAATTAATGATGAGGGTTGCGCTCGTTGCGGGACTTAACCCAACATCTCACGACACGAGCTGACGACAGCCATGCAGCACCTGTGTTTGACCCGGCCGAACCGAAGAAGTCTATCTCTAGACCCCATAGTCAACATGTCAAGAGCTGGTAAGGTCTTTCGCGTTGCGTCGAATTAAACCACATACTCCACCGCTTGTGCGGGCCCCCGTCAATTCCTTTGAGTTTTAATCTTGCGAC
+
GGGGGGGGGGDGGGGGGGGGGGGGGGGGGGGGGGGGGGFGGGGGGGGGGGGGGGGGGGGGFGGDGGGGDGGGGGGGGGGGGGGGFGGGGDGGGGGEFGGGGGGGGGGGGGGGGGGGGFGFGGDFGGGGGGGGGGGGGGGGGGGGGGGGGGCGEBFC:FFFGFGGGGGFFG?FEGGGGFDGGGGGGGGGGGGGGGFGGGGFGGGGGGFGCEGGFDGGGG5FDFGGFGGGGGGGGGGGGGGGGFF37*1):DGFEGF)4CD@GFF?AA<)48AFGD?CA>BB26)8@
@M02542:52:000000000-J9N43:1:1101:15064:3460 2:N:0:GTGAAA
CTGGTTAACCCAGGCAGTCTCGCCAGAGTGCCCAACTTAATGCTGGCAACAGACGATAGGGGTTGCGCTCGTTGCGAGACTTAACCCAACATTTCACAACACGAGCTGACGACAGCCATGCAGCACCTCTCACTCAATTCCCTTGCGGGCACTTCAACCATTACGTCGAATTCTGAGGAGTTCGAGCCTAGGTAAGGTTCTGCGCGTTGCTTCGAATTAAACCACATAATCCACCGCTTGTGCGGGCCCCCGTCAATGGTTTTTAGTTTTATCCTTGCGGCCGTT
+
GGGGGGGGGGGGGGGFGGGEFGGGGGGGGGGGGGGGGGGGGGGGGGGGGGGGGGGGGGGGGGGGGGGGEGGGGGGGGGGGGGGGGGGGGGGGGGGGGGGGGGGGGGFGGGGGGDGGGGGGGGCGFGGGGGGGGGGGGGGGGGGGCEGDGGGGGGGGGGGEGGGGGFCCGGC?CE7=FGFFFGG>GDEEFFFFEAF4C94>AAFABEF(:=AFF9<A@FGFF3:C;87>FCBAFF59B>GFF7)(>>>>(4DC1**-6)0:<FF(.(-:<A2.-66F*9)))83<)
@M02542:52:000000000-J9N43:1:1101:18006:3461 2:N:0:GTGAAA
CGGTTTATCACCGGCAGTCTCCCTAGAGTTCCCGACTTAACTCGCTGGCAACTAAGGATAGGGGTTGCGCTCGTTGCGGGACTTAACCCAACATTTCACAACACGAGCTGACGACAGCCATGCAGCACCTGTCTTACGGTTCCCGAAGGCACAACCGCATCTCTGCAGTCTTCCGTAGATGTCAAGAGTAGGTAAGGTTCTTCGCGTTTCGTCGAATTAAACCACATGCTCCAACGCTTGTGCGGGCTCCCGTCCAGTCATTTGCGTTTTAATTTTTCGCCCGT
+
GGGGGEFGFEFGGDCFCFGDCFGGGGGFGGGFEFGGGGFGFAECGGGGGGFFFGFGGGGGGFFEGGCCEG:FEGFGGGDGFFGGGGGG8:@ECGEFGGGGGGGGGDGFEFFFGGGGGG@8FGDEGFGGFF7F@;FGFF>CCEGGEGG8@DC8:DCCGGG>C1=@FGG??6:BFGDF8758@1;FG<AFAAF4CC>C;F60=CF313A((08F?(97<5C4C>?5CC:2CC6)))0(((1((,61)-((-(//.*)().*).19)-44(6()).).:*95)))))
@M02542:52:000000000-J9N43:1:1101:18592:3486 1:N:0:GTGAAA
CGGTTTGTCACCGGCAGTCCCATTAGAGTGCCCTTTCGTAGCAACTAATGGCAAGGGTTGCGCTCGTTGCGGGACTTAACCCAACATCTCACGACACGAGCTGACGACAGCCATGCAGCACCTGTGTTACGGCTCTCTTTCGAGCACTCCTCTATCTCTAAAGGATTCCGTACATGTCAAAGGTGGGTAAGGTTTTTCGCGTTGCATCGAATTAAACCACATCATCCACCGCTTGTGCGGGTCCCCGTCAATTCCTTTGAGTTTCAACCTTGCGGCCGTACTCCC
+
GGGGGGGGGGGGGGGGGGGGGGGGGGGGGGGGGGGGGEGGGGGGGGGGGGGFCGGGGGGGGGGGGGGGGGGGGGDGGFGGGGGGGGGGAFGGGGGGGGGGGGGGGEEGGFGGGGFGGFGFGGGGGGGGGGGGGGGGGGGGFEGGGGGGFGFGGGAF3E=@EFGGGGGCGFGGGEGGFFFGG?FCGGDBFFGF<FGGGGGGGGGDEGGGGGGGFGGGGGFFGEGGFCCFGGGGGGGG?FGGGFFGGGF>CCDFFFBFFGCFGG<FAAB<?FF=<7:C;FFF<0@?F
@M02542:52:000000000-J9N43:1:1101:11236:3556 2:N:0:GTGAAA
CGAGTTGACCCCGGCGGTCTCCACTGAGTCCCCACCATAACGTGCTGGCAACAGTGAACAAGGGTTGCGCTCGTTGCGGGACTTAACCCAACATCCCACGACACGAGCTGACGACAGCCATGCACAACCTGTGAACCGACCCCAAAAGAGGCAAACCCATCTCTGAGCACTCCAGATCCATGTCAAACCAAGGGAAGGTTCTACGCGTTGCATCGTATTAATCCGCACTCACCCTCGGTTGTTCGGGGCCCCGTCCAGTACTTTGATTTTTAGCCTTTCGGACGG
+
FGD@@@FFFC8BC+@+@FF>EEFGFGFGGF9FG8FFFFCC@CFGDCCFGGG@=FF,CFAFFGF@FGGG:B@=77D,BFG++4=FFGE<FGFEGFF,AB,>@FECG@>+3>=A7+@+@A+@9@F@A,D*CGBFD,3+D5CE7?CEEFB,4BF:*,,,2CEEGGGFCG9+5;+/<+33*+08AC7CC<@;5):44)177*)2/69?8>5(4),/))1.)8+*0))3**.()*(.7))(((*-(-,.)31;(4)7(*1(,)0)6*/))..))64(,-.0***)))).)
@M02542:52:000000000-J9N43:1:1101:25737:3572 2:N:0:GTGAAA
CGTGTTGACCACGGCAGTATCCCATGAGTTCCCACCATAACCTGCTGGCAACATAGGACGAGGGTTCCGCTCGTTTCCGGACTTAACCGAACATCTCACGCCACGAGCTGACGACAACCATGCACCACCTGTATAGTAGTGGACCAAGAGGCCTGTTTCACTACAGTGTTCTTCCATATGTCAAGTCTTTGTAAGGCTCTTCGCGTTGCCTCCACTTAAATCGCATGCACCGCCCCTTGTGCCGGCCCCCGGACATTCATTTGCGTTTATGACTTGCGGCCGCTC
+
GGC,C8,CEFFGGD7++;<<<,@FCC,CFG9,@@,@EF,C8,CFF,,C,:6<,,69C9@FE:+@:F,,8?CC++,,B,CC:4@,?FF9:>44CBFFD,,B,A+>++=++8EEG+@7F,+@3ED,,DD6@>,63,6?,EC=:,,8,88D,,,**4*3+,7,52,A6@;<E@,+5,,,2,=+1,5B**+4++=B?F4**=)*/+/:9533;*62((*+2@F++1(*38)402((0))(((*.)))()(--445)()9.<616)0*.-4:6())..)6**))<))0.)
@M02542:52:000000000-J9N43:1:1101:10775:3645 1:N:0:GTGAAA
CGGTTTATCACCGGCAGTCTCCCTAGAGTTCCCGACTTAACTCGCTGGCAACTAAGGATAGGGGTTGCGCTCGTTGCGGGACTTAACCCAACATTTCACAACACGAGCTGACGACAGCCATGCAGCACCTGTCTTACGGTTCCCGAAGGCACAACCGCATCTCTGCAGTCTTCCGTAGATGTCAAGAGTAGGTAAGGTTCTTCGCGTTGCGTCGAATTAAACCACATGCTCCACCGCTTGTGCGGGCCCCCGTCAATTCATTTGAGTTTTAATCTTGCGACCGT
+
GGGGGGGGGGGGGGGGGGGGGGGGGGGGGGGGGGGGGGGGGGGGGGGGGGGGGGGGGGGGGGGGGGGGGGGGGGGFGGGEGGGGGGGFGGGGGGGGGGGGGGGGGGEGGEGF7CFGGGGGGGGGGGGGGGGGGGGGGGGGGGGGGGDCEGGGGGGGGGGGGGGGFFGGGGGGGGGGGGGGFGGGGGGGGGGGGGGGGGGGGGGGGGGGGGGGF5CFFFGGGGGGGGFGGFGGGGG5CDECC8?DGGE>19DBBCBEACGFF>97ABBAA>>FGGFD2<>BFBEE
@M02542:52:000000000-J9N43:1:1101:5968:3671 1:N:0:GTGACA
GTCCACACCTTCCTCCGGTTTGTCACCGGCAGTCTCCTTAGAGTGCCCACCATTACGTGCTGGTAACTAAGGACAAGGGTTGCGCTCGTTACGGGACTTAACCCAACATCTCACAACACGAGCTGACGACAGCCATGCAGCACCTGTCTTACGGTTCCCGAAGGCACAACCGCATCTCTGCAGTCTTCCGTAGATGTCAAGAGTAGGTAAGGTTCTTCGCGTTGCGTCGAATTAAACCACATGCTCCACCGCTTGTGCGGGCCCCCGTCAATTCATTTGAGTTTTAATCTTGCGACCGTAC
+
@CCACGFCEGGGGGFF:F:@FEFFF9,;+CCGGFFGGGGG<,CFG96@EFE8EFC<CF<CFFFGCF@6CDFCFEGFFGDGGGGGGGE6@<:BC:FGCGFGGC?ECBFGGFDGGGGGGCGECCBFECFCGCCED+B<<,=CFGGEFD?F<FFDEEFG7B<FC:+CC<<FFC7:FGGGGCGA9DCFGGFD;:DE@FF9>CCFGCCFGCFCFFBC4CCCECFDCEEEG5=:5=FFGGDC0A*;FFCE7<2+:6/8:9C9*<FC:3<DGGGB@GFFDCF8*::4(6<-64:7CG6:),240(8))
@M02542:52:000000000-J9N43:1:1101:24397:3682 1:N:0:GTGAAA
ATCCACACCTTCCTCCGGTTTATCACCGGCAGTCTCCCTAGAGTTCCCACCATTACGTGCTGGCAACTAAGGATAAGGGTTGCGCTCGTTGCGGGACTTAACCCAACATTTCACAACACGAGCTGACGACAGCCATGCAGCACCTGTCTTAGCGTTCCCGAAGGCACAATCGTATCTCTACAATCTTCGCTAGATGTCAAGAGTAGGTAAGGTTCTTCGCGTTGCGTCGAATTAAACCACATGCTCCACCGCTTGTGCGGGCCCCCGTCAATTCATTTGAGTTTTAATCTTGCGACCGTAC
+
CCCCCGGGGGGGGGGGGGFCFFGFGGGGFGGGFGFGGGGGGGGGGGGGGGGGGGGGGGFEFGGGGGGFCFGFGGGGDGGEFGGGGGGGGGGGGGGGEEGFFGAFFFGFGGFGGGGGGGGGGGGGGGGGGGGGFFGGFGGGGGFGGGGGGGGGGGGGGGFGGECFGGGGGCFGGGGGGGGGFGGCFGGFGCGGDGFFGGGGGGFGGFGCGGGGGEFGGGGGGGGGGEEE):CFCGGGGGGEGC@F9EGGGGGGEGGG7>FG5C>D5CG5;*46)<F=FFFFBFFFBFBGFGF*491>90<F<
@M02542:52:000000000-J9N43:1:1101:25708:3742 2:N:0:GTGAAA
CGGTTTGGCACCGGCAGTCCCCCTAGAGTCCCCGGCTTGACCCGCTGGTAACTAAGGGTAAGGGTTGCGCTCGTTGCGGGACTTAACCCAACATCTCACGACACGAGCTGACGACAGCCATGCAGCACCTGTGACCGAGCTCCGAAGAGGGGCCCCTGTTTCCAGCGGCTTTCCCGGCCATGTCAAAACTGGGTAAGGTTCTTCGTGTTGCGGCGAATTAAACCACACGCCCCCCCGCTTGTGCAGGCCCCCGGCAAATCCTTTTATCTTCCGTCCTGCGGCCGT
+
GGGFGCGGFGGGGED:EF,FFGGGGGGGGGGGGGGGCGDFGFFFGEGGGDGGGGFFEFF8EFGCD@BEFGGGGGFFFFGGFGGCFGGGGGFG7=F<;@FF7FFCCGGGEFDCCEG7@@@CCDGCD,3@C@FE,@=5@EEG7?DGEGEDA,CEEE***=CGD<@99+*:BC5;>?+:C5/76C79*-*9F:?@F?FGGF@D??@F()0.25))(,1)07***62CE58,))--7))-,()(-47<440(1()1())(((*.5/=4)).)--))-,,19*)))))0)
@M02542:52:000000000-J9N43:1:1101:14064:3753 1:N:0:GTGAAA
CGGTTTGTCACCGGCAGTCTCATTAGAGTGCCCTTTCGTAGCAACTAATGACAAGGGTTGCGCTCGTTGCGGGACTTAACCCAACATCTCACGACACGAGCTGACGACAGCCATGCAGCACCTGTGTTACGGCTCTCTTTCGAGCACGAAGCCATCTCTGGCAACTTCCGTACATGTCAAAGGTGGGTAAGGTTTTTCGCGTTGCATCGAATTAAACCACATCATCCACCGCTTGTGCGGGTCCCCGTCAATTCCTTTGAGTTTCAACCTTGCGGCCGTACTCCC
+
GGGGGGGGGGGGEGGGGGGGGGGGGGGGGGGGGGGGGGGGGGGGGGGGGGGGGGGGGGGGGGGGGGGGGGGGGGGGGGGGGGGGGGGGGGGGGGGGGGGGGGGGGGGGGGGGGGGGGGGFGGGGGGGGGGGGGGGGGGGGGGGGGGGGGGGGGGGGGGGGGGGGGGGGGFDFGGGGGGGGGGF?FGGGGGGGGGGGGGGGGGGGGGGGGGGGFGGGGGGGGGGGGGGGGGGGGGGGCFGGGFFGGGFFGGGFFGFFAGGFGGBF>AFB??BCFGFGFFBFFFF?F
@M02542:52:000000000-J9N43:1:1101:6599:3754 1:N:0:GTGAAA
CGGTTTATCACCGGCAGTCTCCCTAGAGTTCCCGACTTAACTCGCTGGCAACTAAGGATAGGGGTTGCGCTCGTTGCGGGACTTAACCCAACATTTCACAACACGAGCTGACGACAGCCATGCAGCACCTGTCTTACGGTTCCCGAAGGCACAACCGCATCTCTGCTGTCTTCCGTAGATGTCAAGAGTAGGTAAGGTTCTTCGCGTTGCGTCGAATTAAACCACATGCTCCACCGCTTGTGCGGGCCCCCGTCAATTCATTTGAGTTTTAATCTTGCGACCGT
+
GGGGGGGGGGGGGGGGGGGGGGGGGGGGGGGGGGGGGGGGGGGGEGGGGGGGGGFGGGGGGGGGGGGGGGGDGGGGGGGGGGGGGGFGGGGGGGGGGGGGGGGGGGGGGGGGGGGGGGGGGGGGGGGFGGGGGGFGGGGGGGGGGGGGDGGGGGG@EGGEEGGGGGGGGGGGFEGGGGEGGGGGGGGGGFFGCFAFGBEGFGCGGGGGGGGGEGEFGGGFGGCECFG??::FCGGEGGGDF?FGGGF:EGGFFGFBAGFFGGFF<?><AB4>CFFGAF609>EB
@M02542:52:000000000-J9N43:1:1101:21885:3778 2:N:0:GTGAAA
CGGTTTATCACCGGCAGTCTCCCTAGAGTTCCCGACTTAACTCGCTGGCAACTAAGGATAGGGGTTGCGCTCGTTGCGGGACTTAACCCAACATTTCACAACACGAGCTGACGACAGCCACGCAGCACCTGTCTTACGGTTCCCGAAGGCACAACCGCATCTCTGCAGTCTTCCGTAGATGTCAAGAGTAGGTAAGGTTCTTCGCGTTGCGTCGAATTAAACCACAGGCTCCACCCATTGTTCGGGCCCCCGTCAATTCATTTTAGTTTTCATCTTGCGACCGT
+
GGGGGGGGGGGGGGGGFGGDGGGCGFFGGGGGGGGGGGFGGAFGGGGGGGGGGGFGGGGGGGGGGGGGGGGGGGGGGGGGGGGGGGFGGGGGGGGGGGGGGGGGGEEEGGFFBCFGGGCGGGGGGGGG@CCGFGGGEFCCF5FFGGGD7FCGGGDGGGGEEGGF?EGFFG=FEFEF*=<AAGDACEFFFFFFF=CFGEBD8AFF?554>5771(9;?FGFGF<FF8)(1*4:FF@(((264).1:(2399DG?GG?)-9<)96)6<><24)-.46F*7)75>>>
@M02542:52:000000000-J9N43:1:1101:25941:3787 2:N:0:GTGAAA
CGGTTTGTCACCGGCAGTCACCTTAGAGTGCCCAACTGAATGCTGGCAACTAAGATCAAGGGTTGCGCTCGTTGCGGGACTTAACCCAACATCCCACGAAACGAGCTGACGACAACCATGCACCACCTGTCAAGTATGTCCACGGAGGGAAATCCCTATCCCTAGGGAGGTCATAAGGATGTCAAGACCAGGTAAGGTTCTTCGCGTTGCTTCGAATTAAACCACATGCTCCACCGCTTGTGCGGGGACTCGGAAATGCCTTTGAGTCTCAGCCTTTCGACCCTC
+
GGGEGGGGFFFFGGEFGGAFFGF8FFAGFFAEGGFGGGCEFFGGGGGGGGCFCCCFGFEGCC6A@,8>EGEGECCGF>CFDFCGGCC@@E@E8,:<FC++4+A+BF7,EFG7+@>8=FFEGGGD8@BF,@DG,,823D,,3,78+3+@EB5@FAECC;??,2,,4?,8CD*)>9@F>F4;?8CBFEFAA);>4AFGG+;7BA+)(2.(.2.6)(1765C@*).C88F2<*)4)))(40*-()--50((-(214)73<)*))*1542-).)))),42*0.)))))0
@M02542:52:000000000-J9N43:1:1101:22128:3806 2:N:0:GTGAAA
CGGTTTATCACCGGCAGTCTCCCTAGAGTTCCCGACTTAACTCGCTGGCAACTAAGGATAGGGGTTGCGCTCGTTGCGGGACTTAAGCCAACATTTCACAACACGAGCTGACGACAGCCATGCAGCACCTGTCTTACGGTTCCCGAAGGCACAACCGCACCTCTGCAGTCTTCCGTAGATGTCAAGAGTAGGTAAGGTTCTTCGCGTTGCGTCGAATTAAACCACATGCTCCACCGCTTGTGCGGGCCGCCGTCACTTCATTTGCGTTTTAATCTTGCGACCGT
+
GGG@F@EGGGGGGGGDFEF,ECFGFFFFFFFFFGGGGGGGFFGGGGGGGGGFFGGGF9BFFFGGCEB@FEGEGGF,BF7CE:FFGF,CFGFGEGGFGFGGGDGGDGD:CFFB7CFCFFCFFCGGGFE?FEG;FFFFEFCFG8EFGC>EDDC5FFEECECEC7CGGGGF,6BCGG=?*7*BAC:FF@AA@+@FE=CC4<;C*@FFD>>((:9>32)<:FGFFAFCCF6)**.)0)09>03:3)61<6B>(,))(1/,5<FBBF*)),7<132.664C*9)..).7
@M02542:52:000000000-J9N43:1:1101:20857:3826 2:N:0:GTGAAA
CGGTTTATCACCGGCAGTCTCCCTAGAGTTCCCGACTTAACTCGCTGGCAACTAAGGATAGGGGTTGCGCTCGTTGCGGGACTTAACCCAACATTTCACAACACGAGCTGACGACAGCCATGCAGCACCTGTCTTACGGTTCCCGAAGGCACAACCGCATCTCTGCAGTCTTCCGTAGATGTCAAGAGTAGGTAAGGTTCTTCGCGGTGCGTCGAATTAAACCACATTCCCCCCCGCTTGTGCGGGCCCCCGTCCATTCCTTTGAGTTTTTATCTTCCCACCGT
+
GGG:FEGGGGGGGGEEGGGCEFDGGGFGGGGGGGGE@FG@FFGGGGGGGGFFFGGGGGFGGFFGGGGGGGGGGGGGGFGGGGGGGGGGGGGGFGGGGGGGGGGCFFCCECDDB7:CEGDGGGF@EGGFFGGGFFGGFGCEEGFFC8BCCGGCBCCEDC78CFF9CFFC;D:8C9:F6CDFA@FAF<F;;=F=48FFFF8*;3+:(0).6B9>31/<6F78C<:*2/7)22).))0,99GB:3)()4((-17),*)(.)*))09)4(..2)(,).)C*1)*)).)
@M02542:52:000000000-J9N43:1:1101:8819:3885 2:N:0:GTGAAA
CGGTTTGTCACCGGCAGTCTCATTAGAGTGCTCTTGCGTAGCAACTAATGACAAGGGTTGCGCTCGTTGCGGGACTTAACCCAACATCTCACGACACGAGCTGACGACAGCCATGCAGCACCTGTGTTACGGCTCTCTTTCGAGCACCCCCACCTCTCAGCAGGGTTCCGTACCTGTCAAGGGTAGGTACGGTTTTTCGCGTTGCATCGAATTAATCCACAGCATCCACCGCTTGTGCGGGTCCCCGTACATTCCTTTTAGTTTTAATCTTTCGACCGTACTCCC
+
GGGGGGGGGGGGGGG@GGGFGGGGGFDGGGGGGGGGGGGGGGGGGGFGGGGGGGGGGGGGGGGGGGGGCFGGGEGGGGGGGGGGGGGFGGGGFEGGGGGGGGGGGGGDGGGGGGFFFGGFGGGFFGGGDGC8FEGGGGGGF+>,@CF8FEEGGG,>*,=:F9;F5EF@FGF:C*=,=?884CC?D;FFF+>)(=CGF2835.>>0496(82?65F9966?*(.8<89:GG(,535(,)9(3;6?F0((((*2:GCAFA*64994643><65)6--7)).0))99;
@M02542:52:000000000-J9N43:1:1101:24312:3918 2:N:0:GTGAAA
CGGTTTATCACCGGCAGTCTCCCTAGAGTTCCCACCATTACGTGCTGGCAACTAAGGATAAGGGTTGCGCTCGTTGCGGGACTTAACCCAACATTTCACAACACGAGCTGACGACAGCCATGCAGCACCTGTCTTAGCGTTCCCGAAGGCACAAACGTATCTCTACAATCTTCGCTAGATGTCCAAAGTAGGTAAGGTTCTTCGCGTTGCGTCGAATTAAACCACATGCTTCACCGCTTGTGCGGGCCCCCGTCCAATCATTTGAGGTTTGATCTTTCGACCGTT
+
GGDEGGGGGGGGGGGGGGGGGGGGGGGGGGGGGGGGGGGGGGGECFFCFGGGFGGGGGGGGGFFGGGGGGCGDGGDEEEGEFGGGGGGGGGGGGGGGGGGGGFEGGGGEFFF@GGGEGFGGGF@=,BFFFGFGGCFDG7EEEC9>CC6FCCFGG,DGGFGG77,2?;EBF9CG5*97=6A+=7+4*+/=BCAEAFCFEFGFFF56A)32AB;((:<FFC?F33FFF6<G0).9*7491*18)6?>99F9;G3(*)-))..474)::(.1:()-)-2*98555>@)
@M02542:52:000000000-J9N43:1:1101:18099:3947 1:N:0:GTGAAA
ACAGTTTACACTGGCAGTCTTGCTAGAGTTCCCGACATCACTCGCTGGCAACTAACAACAGGGGTCGCGCTCGTTATAGGACTTAACCTGACACCTCACGGCACGAGCTGACGACAACCATGCAGCACCTTGTAAATTGTCCGAAGAAAAGTCTGTTTCCAAACCTGTCAATCTACATTTAAGCCTTGGTAAGGTTCCTCGCGTATCATCGAATTAAACCACATGCTCCACCGCTTGTGCGGGCTCCCGTCAATTCCTTTGAGTTTCATTCTTGCGAACGTACTC
+
GGGGGGGGGGGGGGGGGGGGGGGGGGGGGGGGGGGGGGGGGGGGGGGGGGGGGGGGGGGFFFGGGGGGFGGGGGGGGGGGGGGGGGGGGGGGGGGGGGGGGGEGGGGGGGGGGGGGGFGEGGCCGGGGGGGFGGGGGGGGGGGGGGGGGGGGGGGGGCFGGGGGGGGGGGGGFGFGGGGGGFFGFGGGGGGFGGGGGGGGGGGGGGGGGGGGAGGGGGGGGGGGCEGGGGGGEGGGG5CGGFEDGGFFEFD@BFAF<GGFGF?FAAABFFBGGF?D>B;;13>F4
@M02542:52:000000000-J9N43:1:1101:11227:3955 1:N:0:GTGAAA
CGGTTTGTCACCGGCAGTCTCATTAGAGTGCCCTTTCGTAGCAACTAATGACAAGGGTTGCGCTCGTTGCGGGACTTAACCCAACATCTCACGACACGAGCTGACGACAGCCATGCAGCACCTGTGTTACGGCTCTCTTTCGAGCACGAAGCCATCTCTGGCAACTTCCGTACATGTCAAAGGTGGGTAAGGTTTTTCGCGTTGCATCGAATTAAACCACATCATCCACCGCTTGTGCGGGTCCCCGTCAATTCCTTTGAGTTTCAACCTTGCGGCCGTACTCCC
+
GGGGGGGGGGGGGFGGGGGFGGGGGGGGGFFGGGGGFGGGGGGGGGCFGGGGGGGGGGGGGGDGGGGGGEGGGGGGGGGGGGGGGGGGFGGFGGGEGGEGGGGGGGGGGGGGGGGGGGGGGGGGGGGGGFGFGGGGGGGGGEGGGGGGGGDGGGGGFGFFFGGGGGGGGGGGGGGGGGFGGGGGGGGGGGGGGGGGGGGGGGG>CGGGEFGGFGGGGGGCGG89CG0AFGGEGGGG6FEGGB>FGGFBGDC@FFBFFGFFGCAF5<:A?>FFGGF539>:?16<F
@M02542:52:000000000-J9N43:1:1101:19431:3970 1:N:0:GTGAAA
GTCCACACCTTCCTCACAGTTTACACTGGCAGTCTCGTTAGAGTTCCCGACATGACTCGCTGGCAACTAACAACAGGGGTTGCGCTCGTTATAGAACTTAACCTGACACCTCACGGCACGAGCTGACGACAACCATGCAGCACCTTGTAAATTGTCCGAAGAAAAAACTGTTTCCAGTCCTGTCAATCTACATTTAAGCCTTGGTAAGGTTCCTCGCGTATCATCGAATTAAACCACATGCTCCACCGCTTGTGCGGGCCCCCGTCAATTCCTTTGAGTTTCACACTTGCGTGCGTACTCC
+
CCCCCGGGGGGGGGGGGGGGGGGGGGGGGGGGGGGGGGGGGGGGGGGGGGGGGGFGGGGGGGGGGGGGGGGGGGGGGGGGGGGGGGGGGGGGGGGGGGGGGGGGGGGGGGFGGGGGGGGGGGGGGGGGGGGGGGGGGGGGGGGGGGGGGGGGGGGGGGGGGGGGGGGGGGGGGGGGGGGGGFGGGGGGGGGGGGGGGGGGGGGGGGGGGFGGGGGGGGGGGGGGGGGGFGGGGGGGGGGGGCGGGGGGGGGGGGGDGFFGGGFFGGGFFGAFBGGFCGFFFFAFFFFGDG@G6?F??>F?F
@M02542:52:000000000-J9N43:1:1101:11506:3983 1:N:0:GTGAAA
CGGTTTATCACCGGCAGTCTCCCTAGAGTTCCCGACTTAACTCGCTGGCAACTAAGGATAGGGGTTGCGCTCGTTGCGGGACTTAACCCAACATTTCACAACACGAGCTGACGACAGCCATGCAGCACCTGTCTTACGGTTCCCGAAGGCACAACCGCATCTCTGCAGTCTTCCGTAGATGTCAAGAGTAGGTAAGGTTCTTCGCGTTGCGTCGAATTAAACCACATGCTCCACCGCTTGTGCGGGCCCCCGTCAATTCATTTGAGTTTTAATCTTGCGACCGT
+
GGGGGGGGGGGGGGGGGGGGGGGGGGGGGGGGGGGGGGGGGGGGGGGGGGGGGGGGGGGGGGGGGGGGGGGGGGGGGGGGGGGGGGGGGGGGGGGGGGGGGGGGGGGGGGGGGGGGGGGGGGGGGGGGGGGGGGGGGGGGGGGGGGGGGGGGFGGGGGGGGFFFGGGGGGGGGGGGGGGGGGGGGGGGGGGGGGGGGGGGGGGGGGGGEGGGFGGGGGGGGGGGGGGGE?FGGGGGGGDGG>?GGGF5>DGFFD6@ADFFGGA44<ADFFFFGGFGFF>F>FBE
@M02542:52:000000000-J9N43:1:1101:25595:4053 2:N:0:GTGAAA
CGGTTTATCACCGGCAGTCTCCCTAGAGTTCCCGACTTAACTCGCTGGCAACTAAGGATAGGGGTTGCGCTCGTTGCGGGACTTAACCCAACATTTCACAACACGAGCTGACTACAGCCATGCCGCACCTGTCTTACGGTTCCCGAAGGCACAACCGCATATCTGCAGTCTTCCGTAGATGTCAAGAGTAGGTACGGTTCTTCGCGTTGCGTCGGATTAAACCAAAAGCTCCCCCGCATGGTCTGGCCCCCGTCAAATCATTTGAGTTTTCATCTTTCGACGCT
+
EEE@@FGGEFACCEG:+CAFFGF8C,@CGAF<CBFGEFEFF,68:@BCC<A7@<FFF<,,B6A6B+@EE>+BCGDFG7F7FEG,??FCFEFGG<B?EFEF,C=8FEDGEEFE,<<FFGG@F,,3@CC08,<>,<,9E6F3CEGC538;*,,@@F*>D>C89:?CGF9,,*,=;,/4*42=+,+13)*)+3A=CF+/)2878++82)).272)(()077C=F)4***).>>:2)8390(*-(4)-8()6:>314*1(.)*.)9*).()))5)5)66DC@BF>)))
@M02542:52:000000000-J9N43:1:1101:17389:4064 2:N:0:GTGAAA
ACAGTTTACACTGGCAGTCTTGCTAGAGTTCCCGACATCACTCGCTGGCAACTAACAACAGGGGTTGCGCTCGTTATAGGACTTAACCTGACACCTCACGGCACGAGCTGACGACAACCATGCAGCACCTTGTAAATTGTCCGAAGAAAAGTCTGTTTCCAAACCTGTCAATCTACATTTAAGCCTTGGTAAGGTTCCTCGCGTATCAGCGAATTAAAACACATTCTCCACCGCTTCTTCGGGACCCCGTCAATTCCTTTGAGTTTCCTTCTTGCCAACTTACCC
+
GGGAFFFFAGFGFGGGCFGG<FCGGCFFFGG,F@FFGGF9EECFE@FCF8@,EFAC<ECFFG7@FEDFE@CECFFGGGFGCFFBEG<EF<EGGFD,AADGGGGGC7:FCF9FBFBC:F:+,=D99,,6DFD>FABFFG=EDDC78@CFF=:ECD;ECCCFGF7CG6@EE9C>D<FFGF2;;EF5DEFF>*+4>6DFFFFCA@BF=)29*;().2CFFCFA5=D:+>F?771@A>)(()*6(3((7((11-/7(:?4ABFF.*06<444)-43AA)2?)))9*0))
@M02542:52:000000000-J9N43:1:1101:17903:4109 2:N:0:GTGAAA
CGGTTTATCACCGGCAGTCTCCCTAGAGTTCCCGACTTAACTCGCTGGCAACTAAGGATAGGGGTTGCGCTCGTTGCGGGACTTAACCCAACATTTCACAACACGAGCTGACGACAGCCATGCAGCACCTGTCTTACGGTTCCCGAAGGCACAACCGCATCTCTGCAGTCTTCCGTAGATGTCAAGAGTAGGTAAGGTTCTTCGCGTTGCGTCGAATTAAACCACATGCCCCACCGCTTGTGCGGGCCTCGGTCAATTCATTGTAGGTGTAATCTTTCGACCCT
+
GGGFGDFGGGGGGGGEGGGFGGGGGGGGGGGFGGGGGGGGGGGGGGCE7FFGFGGGGGGGGGGGGGGGGGGGGGC8FGDEFCFGGGFFGGGGGGGGGGGGGGGGGGEGCAFG:FEDGGGGGGGGB8>DFGCFGGGDF6CFFCFGGD58CGFGGFEG>>EEC9EGE9;C96@BEFDC<CGC+4+;17=;1:FF6+@FD@FC=AA>1>>9251.49956;CFFF1**//,99.45>>>>0*:4).4@>12((**-**5)6*<2**).)).).))))-*01)))))0
@M02542:52:000000000-J9N43:1:1101:15947:4116 1:N:0:GTGAAA
CGGCTTGTCACCGGCGGTTTCTTCAGAGTGCCCAGCTTAACCTGATGGCAACTGAAGACGAGGGTTGCGCTCGTTGCGGGACTTAACCCAACATCTCACGACACGAGCTGACGACAGCCATGCAGCACCTGTGTGGTGTCCAGCCGAACTGAAGAGATCCGTCTCTGGATCTCGCGACACCCATGTCAAGGGCCGGTAAGGTTCTTCGCGTTGCTTCGAATTAAACCACATGCTCCACCGCTTGTGCGGGCCCCCGTCAATTCCTTTGAGTTTTAATCTTGCGAC
+
GGGGGGGGGGGGGGGGGGGGGGGGGGGGGGGGGGGGGGGGGGGGGGGGGGGGGGGGGGGGGGGGGGGGGGGGGGGGGGGGDGGGGGGGGGGGGGGGGGGGGGGGGGGGGGGGEGGGGGGGGGGGGGGGGGGGFGGGGGGGGGGGGGEGGGGGGGGGGGGGGGGGGGGGGGGGGGGGGGGGDGGGGGGGGGGGGGGGGGGGGFGGGGGGGGGGFGGGGGFGGGGGGGGGGGGGGDGGGGGGGFEGCDFFGGGFFGFFFG3>CFFFFFFFABFGGGFGFFAA6ABF;
@M02542:52:000000000-J9N43:1:1101:24888:4129 1:N:0:GTGAAA
CGGTTTGTCACCGGCAGTCTCATTAGAGTGCCCTTTCGTAGCAACTAATGACAAGGGTTGCGCTCGTTGCGGGACTTAACCCAACATCTCACGACACGAGCTGACGACAGCCATGCAGCACCTGTGTGCAGGTTCTCTTTCGAGCACCAATCCATCTCTGGAAAGTTCCTGCCATGTCAAGGGTAGGTAAGGTTTTTCGCGTTGCATCGAATTAATCCACATCATCCACCGCTTGTGCGGGTCCCCGTCAATTCCTTTGAGTTTTAACCTTGCGGCCGTACTCCC
+
GGGGGGGGGGGGGEGGGGGGGGGGDGGGGGGGGGGEGGGGGGGGGGGFGGGGGGGGGGGCGGGGGGGGFGGGGGGGGGGGGGGGFGGGGGGGGGGGGGGGDFGGFEGGGGGGGGGGGGGGGGGGGGGE=FFGFFFBFGGGGGGGGGGGG7DCFGGEFGCG@FFEFGGGGG9DGGGGGFGGGEGDFGG;FEGGCCGGGGGGGGGECCFCEGGGFGGG>EFGGDEGGCGGGGGDE8CG?CE<D93CGGB7*CGFFG)9AG>BFG2@AFB<2AFGGG3>9>BFFFF?F
@M02542:52:000000000-J9N43:1:1101:24101:4130 1:N:0:GTGAAA
CGGTTTATCACCGGCAGTCTCCCTAGAGTTCCCGACTTAACTCGCTGGCAACTAAGGATAGGGGTTGCGCTCGTTGCGGGACTTAACCCAACATTTCACAACACGAGCTGACGACAGCCATGCAGCACCTGTCTTACGGTTCCCGAAGGCACAACCGCATCTCTGCAGTCTTCCGTAGATGTCAAGAGTAGGTAAGGTTCTTCGCGTTGCGTCGAATTAAACCACATGCTCCACCGCTTGTGCGGGCCCCCGTCAATTCATTTGAGTTTTAATCTTTCGACCGTT
+
GGGGGGGGGGGGGGGGGGGGGGGGGGGGGGGGGGGGGGGGGGGGGGGGGGGGGGGGGGGGGGGGGGGGGGGGGGGGGGGGGGGGGGGGGGGCGGGGGFGGG>FGGGGDFFFGGGGGGGGGGGGGGGGGGGGGGGGGGGGGGGGGDDGGGGDFFGGGGGGGGGGGGGGFFFGGGFEGFGGGGFFFGGGGGGGGGGGGGCCCFGGGGGGGEGEGBGGGGGGGGGFGGFGGG?FFGGGGGGGGF)9CEGEFGDDE>G?D<FG?7C446<9AFBFGDCF>248009B@)
@M02542:52:000000000-J9N43:1:1101:17909:4134 1:N:0:GTGAAA
CGGTTTATCACCGGCAGTCTCCCTAGAGTTCCCGACTTAACTCGCTGGCAACTAAGGATAGGGGTTGCGCTCGTTGCGGGACTTAACCCAACATTTCACAACACGAGCTGACGACAGCCATGCAGCACCTGTCTTACGGTTCCCGAAGGCACAACCGCATCTCTGCAGTCTTCCGTAGATGTCAAGAGTAGGTAAGGTTCTTCGCGTTGCGTCGAATTAAACCACATGCTCCACCGCTTGTGCGGGCCCCCGTCAATTCATTTGAGTTTTAATCTTGCGACCGT
+
GGGGGGGGGGGGGGGGGGGGGGGGGGGGGGGGGGGGGGGGGGGGGGGDGGGGGGGGGGGFFFGGGGGGGGGGGGGGGGGGGGGGGGGGGGGGGGGGGGGGGGGGGGGGGGGGGGGGGGGGGGGGGGGGGGGGGGGGGGGGGGGGGGGGGGGGGGGGGGEGGCGGGGGGGGGGGGGGGGGGGGGGCGGGGGGGG?EGGFFGGGGGGGGGEGGGFGGFFGGGGGFGGGGGGGGGGGGGGGGFG?FGGGF>ECDBEDBBFCCFFGA=>:<>BBAFFC?F<AF9BBBD
@M02542:52:000000000-J9N43:1:1101:20941:4173 1:N:0:GTGAAA
CGGTTTATCACCGGCAGTCTCCCTAGAGTTCCCGACTTAACTCGCTGGCAACTAAGGATAGGGGTTGCGCTCGTTGCGGGACTTAACCCAACATTTCACAACACGAGCTGACGACAGCCATGCAGCACCTGTCTTACGGTTCCCGAAGGCACAACCGCATCTCTGCAGTCTTCCGTAGATGTCAAGAGTAGGTAAGGTTCTTCGCGTTGCGTCGAATTAAACCACATCATCCACCGCTTGTGCGGGCCCCCGTCAATTCCTTTGAGTTTTAATCTTGCGACCGT
+
GGGGGCGFGGGFGGGGDGGGGGGGGGCFGGGFGGEFGGGGGGGGGGGGGGGGFGGGGGGGGGGGGDGGEEGGEFFGGG+@FGGFGGGFFFGGGGFGGGGGGGGGDGGGGGGGGGG@FGFGGGGCGFCGGGFFGFGGCGGGGGGGGGG@FFDFCGEFEGEDGFGGGG;CGFG9E;CFGGGCCCFGGGGGFGGGGGGGCFFFF@FGGGEDGGGCDECCGGFGGGFGGGGGGGGGGGGGGGGDF08CCGFFGGGFBGF>9C7@F>9FFFAA>BAFGGF><ABB>B>@
@M02542:52:000000000-J9N43:1:1101:5271:4186 1:N:0:GTGAAA
CGGTTTATCACCGGCAGTCTCCCTAGAGTTCCCGACTTAACTCGCTGGCAACTAAGGATAGGGGTTGCGCTCGTTGCGGGACTTAACCCAACATTTCACAACACGAGCTGACGACAGCCATGCAGCACCTGTCTTACGGTTCCCGAAGGCACAACCGCATCTCTGCAGTCTTCCGTAGATGTCAAGAGTAGGTAAGGTTCTTCGCGTTGCGTCGAATTAAACCACATGCTCCACCGCTTGTGCGGGCCCCCGTCAATTCATTTGAGTTTTAATCTTGCGACCGT
+
FGC@@BFGFGEFB@FBFGGCECDFGGGGFCFG<FGGGGGGGGGEGGGG>DF7@CEGGGEF8<D:BCFGDGGGEGGF,=FEEFGGGG?<FGGEDGDGGFGGFBDFC:FCFA<F@BCGDDFGGF8FGFGGGGG,:D@CEFCFBEDGGGG@CC,6,><:FFGG*>9,?:FFFG@<@;<7B::CFCECFFFFFFFGFGEDD<CF<CCF=CE88CEGFDGGFFGGGFFG8CGGCEC6<2;CGG59F?6DGGF5ECDEF<?EAFCFGGA=BFFA:ABF7CBC4<9((-<:
@M02542:52:000000000-J9N43:1:1101:19994:4261 2:N:0:GTGAAA
CGGTTTATCACCGGCAGTCTCCCTAGAGTTCCCACCATTACGTGCTGGCAACTAAGGATAAGGGTTGCGCTCGTTGCGGGACTTAACCCAACATTTCACAACACGAGCCGACGACAGCCATGCAGCACCTGTCTTAGCGTTCCCGAAGGCACAACCGCATCTCTGCAGTCTTCGCTAGATGTCAAGAGTAGGTAAGGTTCTTCGCGTTGCGTCGAATTAAACCACATGCTCCACCGCTTGTTCGGGCCACCGTCAATTCATTTGAGTTTTAATCTTTCGACCGTG
+
GGGGGGGGGGGGGGGGGGGEGGGGGGGGGGGGGGGGGGGGGGGFFGGGGGGGGGGGGFGGGGGGGGGGGGGGGGGGGGGGGGGGGGGFGGGGGGGGGGGGGGGGGGGGGGGGGGGGGGGGGFGGGGGGGGGFGGGGGGEGGGGGGDEEGFGGGGGGDGGEEC@99FGGGG9B=5C*8C*@AFGCG36=CFFFFFGGCG4>BFFF;EABFE>D>BDFFFFF7228*/9)9*6?@FF9>3D?1<)40769(4CD:<5:<>=AAFF)-3<4:542<66:71)77D>B)
@M02542:52:000000000-J9N43:1:1101:22379:4264 1:N:0:GTGAAA
CGGTTTGTCACCGGCAGTCCCATTAGAGTGCCCTTTCGTAGCAACTAATGGCAAGGGTTGCGCTCGTTGCGGGACTTAACCCAACATCTCACGACACGAGCTGACGACAGCCATGCAGCGCCAGTGTTACGGCTCTCTTTCGAGCACTCCTCTATCTCTAAAGGATTCCGTACATGTCAAAGGTGGGTAAGGTTTTTCGCGTTGCATCGAATTAAACCACATCATCCACCGCTTGTGCGGGTCCCCGTCAATTCCTTTGAGTTTCAACCTTGCGGCCGTACTCCC
+
GGGGGGGGGGGGGGGGGGGGGGGGGGGGGGGGGGGGGGGGGGGGGGGGGGGGGGGGGGGGGGGGGGGGGGGGGGGGGGGGGGGGGGGGGGGGGGGGGGGGGGGGGGGGGGGGGGGGFGGGGGGGGGGGGGGGGGGGGGGGGGGGGGGGGGGGGGGGFGFFGFGGGGGGGGGGGGGGGGGGGGGGCFGCFGGGCFGGGGGGGGGEGGGGGGFFFGGGGGGGGGGGGGGGGGGGGGFGGGGGD;FGFDEEGGGFFGBFFGGFGFFFFF22?FF7CDE:>BFF36FFF
@M02542:52:000000000-J9N43:1:1101:26135:4267 1:N:0:GTGAAA
CAGTATATCACTGGCAGTCTCCCTAGAGTTCCCGACTTAACTCGCTGGCAACTAAGGATAGGGGTTGCGCTCGTTGCGGGACTTAACCCAACATTTCACAACACGAGCTGACGACAGCCATGCAGCACCTGTCTTACGGTTCCCGAAGGCACAACCGCATCTCTGCAGTCTTCCGTAGATGTCAAGAGTAGGTAAGGTTCTTCGCGTTGCGTCGAATTAAACCACATGCTCCACCGCTTGTGCGGGCCCCCGTCAATTCATTTGAGTTTTAATCTTGCGACCGTT
+
GGGGGGGGGGGGFFGGGGGGGGGGGGGGGGGGGGGGGGGGGGGGGGGGGGGGGGGGGGGGGGGGGGGGGGGGGGGGGGGGGGGGGGGGGGGGGGGGGGGGGGGGGGGGGGGGGGGGGGGGGGGGGGGGGGGGGGGGGGGGGGGGGGGGGGGGGGGGGGGGGGGFGGGGGGGGGGGGGGEGGGGGGGGGGGGGGGGGGFGGGGGGGGGGGEGGFGGGGGGGGGGGGGGGG?FGGGGGGGGGGFFGGGFFGGGFFGFEFGGFGGA7<?FFFFBCCCFG2A936;EF)
@M02542:52:000000000-J9N43:1:1101:11114:4269 1:N:0:GTGAAA
ACAGTTTACACTGGCAGTCTCGTTAGAGTTCCCGACATGACTCGCTGGCAACTAACGACAGGGGTTGCGCTCGTTATAGGACTTAACCTGACACCTCACGGCACGAGCTGACGACAACCATGCAGCATCTGTCTTACGGTTCCCGAAGGCACAACCGCATCTCTGCAGTCTTCCGTAGATGTCAAGAGTAGGTAAGGTTCTTCGCGTTGCGTCGAATTAAACCACATGCTCCACCGCTTGTGCAGGCCCCCGTCAATTCCTTTGAGTTTCGGTCTTGCGACCGT
+
GGFGGGGDGGGFGGGGGGGGGGFGGGGGGGGGGGGGGGAFGGGGGGGGGGGGGGGGGGGGGGGGGGGGGGGGGGGGGGGGGGGGGGGGGGGGGFDFFGGFGGGGGGGGGGGGGGGGGGGGGGGGGGGGGGGGGGGGGGEGGGGGGGGGGGGGGGGGGGGGGGGGGGGGGGGGGGGGGGGGGGGGGGGGGGGGGGGGGGGGGGGGGGGGGGGGFGGGGGGGGGGGGGGGGGGGGGGGGGGGGFFGGGFFGCDFDGFFFGGFGGB6><FF><:DGGFG>A09BFBD
@M02542:52:000000000-J9N43:1:1101:21548:4277 1:N:0:GTGAAA
CAGTATATCACTGGCAGTCTCCCTAGAGTTCCCGACTTAACTCGCTGGCAACTAAGGATAGGGGTTGCGCTCGTTGCGGGACTTAACCCAACATTTCACAACACGAGCTGACGACAGCCATGCAGCACCTGTCTTACGGTTCCCGAAGGCACAACCGCATCTCTGCAGTCTTCCGTAGATGTCAAGAGTAGGTAAGGTTCTTCGCGTTGCGTCGAATTAAACCACATGCTCCACCGCTTGTGCGGGCCCCCGTCAATTCATTTGAGTTTTAATCTTGCGACCGT
+
GGGGGGGGGGGGGFGGGGGGGGGGGGGGGGGGGGGGGGGGGGGGGGGGGGGGGGGGGGGGGGGGEGGGGGGGGGGGGGEGGGGGGGGGGGFGGGDGFFGGGGGECGGGGGGGGGGGGGGGGGGGGGGGGGGGFGGGGGCFFFFGGGGGDGGGGGGGGGGGGGGGGGGGGGG9FGGGGGGGGGGGGGGGGGGGGGGGGGGGGGGGGGGGEGGGFGGFGGGGGGGGGGGGGGGGGFFGGGGGG0FGGGF@GGGFFGFFFFGFGGFFFFBFFFFGGGFGFFF017>E
@M02542:52:000000000-J9N43:1:1101:10327:4298 1:N:0:GTGAAA
CTGGTTTCCCAGACAGTCCCATCAGCGTGCCTTCTTGCGAAGTAGCAACTGACGGTAGGAGTTGCGCTCGTTAGAGGACTTAACCAAACATCTCACGACACGAGCTGACGACAGCCATGCAGCACCTGTGCAATTGTCTAGACCGAAGCCTAGAAGGCCGTATTTCTACGGATGTCAAAAGCATGTCAAGCCCAGGTAAGGTTTCTCGCGTAGTGTCGAATTAAACCACATGTTCCACCGCTTGTGCGGACCCCCGTCAATTCCTTTGAGTTTTAGTCTTGCGA
+
GGGCFFFAECFFFGGFGGFGAF@CF,@CFGGGGGFAFFCF:+CF<F,CC@E@FEEED@GGGGGGF:FCGCG@CC9C,=FF9<F<CFF<DGFG?DEEAFG:CGC++>B<E==+@>==DA<FE9EDF,:<ABFGEFGEDDFF<@FEEEGGGFF7@FFCGCCFGFGFABCFGFGGCCC@ACC9D8AFC;FGCCGFECC72<A9,6?;5>F*A8C852>E@=EF?FGGF9@F5@++3<:CF7F3D9>*CF?5:53<@D6BBC*<CFBB)):>5447FGF>4-:2)4)8
@M02542:52:000000000-J9N43:1:1101:21940:4389 1:N:0:GTGAAA
CTCGGCTGACTTCGGCTGCAAAGACTTTCTCCTTAGGCGCATGTCTCAGCAACACAAAACGAGGGTTTCGCTCGTTATAGGACTTGACCAAACATCTCACGACACGAGCTGACGACAGCCATGCAGCACCTGTATGAAAGTAAGTACCATCCCGTTAAGGACAGGTTTTCTTGTTCATATGTCAAGGGCTGGTAAGGTTTTGCGCGTTGTATCGAATTAAACCACATGCTCCACCGCTTGTGCAGGCCCCCGTCAATTCCTTTTAGTTTCGGTCTTGCGACCGTACTCCCCAGGCGGAGTG
+
ACCCCFGEGFEFCFGGGGGGGGGGFFGGGGDFFGGGCFECFFGGGGDFGGGGGGGGGGGGEEEGDFGGGGGGFEFFGGGGGDGGGGGDFFFGGGGGDFGAFGGGCCCCEEFGCFGEEGGFGDGGFGGGGGGFFGFG<FEFDAGCFGFFGGGGGEFGGGGDEGCFF==FFFGGGFGGGFGFGGGFGFGG7B@<FEE9FFG9B@3>CEGEGGCGGGFC6;?EFCEGGGG@FCGGFFFGGEGGDFGGGGGGGGGGGGGGGBFDCFF*<CGFFFBFBGCFGG;>9>;B?:1?FGEF6::(9>B5<
@M02542:52:000000000-J9N43:1:1101:23155:4426 2:N:0:GTGAAA
ACAGTTTACACTGGCAGTCTTGCTAGAGTTCTCGACATCACCCGCTGGCAACTAACAACAGGGGTTGCGCTCGTTATAGGACTTAACCTGACACCCCACGGCACGAGCTGACGACAACCATGCAGCACCTTGTAAATTGTCCGAAGAAAACGAGGTTTCCAAACCTGTCAACCTACTTTTAGGCCTTGGTAAGGTTCCCCGCGGATCATCGAATTAAAACACATGCTCCCCCGCTTGTTCGTGCCCCCGTCAATTCCTTTGAGTTTCATTCTTGCGAACGTAATC
+
@FG,CF9C6,;6,;E,@CCF9C,;66,,C6E,6BC+8C,C<,,6866+,669C@CF@<FC,,,+B7:<FG==F:CF<FG,BFF,?,?E,BCFG?<++8:==FG+CC=CE,EC=C:FEF@=A=,CBD8=@@,6,3,+,,@=3EE@8C+,>D,+3+**3,5@2E:F*,,7,?2*,<61*5B+=,96*)*/??B87FCCF?*0)8).(.0546481/1:6C+?<(48<F@A45:()7)36(0)3,38F0:148DD0**-)6?4<=F:A9)46).<)-.97).7.).)/
@M02542:52:000000000-J9N43:1:1101:22488:4438 1:N:0:GTGAAA
ACAGTTTACACTGGCAGTCTTGCTAGAGTTCCCGACATCACTCGCTGGCAACTAACAACAGGGGTTGCGCTCGTTATAGGACTTAACCTGACACCTCACGGCACGAGCTGACGACAACCATGCAGCACCTTGTAAATTGTCCGAAGAAAAGTCTGTTTCCAAACCTGTCAATCTACATTTAAGCCTTGGTAAGGTTCCTCGCGTATCATCGAATTAAACCACATGCTCCACCGCTTGTGCGGGCCCCCGTCAATTCCTTTGAGTTTCATTCTTGCGAACGTACTC
+
GFGCFEFFFGGGFDEFGFFEGGGFGGGGGGGFGGGGGGFFFFGGGGG@FGGGFFGGGGG@EGGGGEGC7CFFGCDFFGGGGGGGGGFFGFCFFFD,:EEG=E:FGEF7F?EECFG7F,BFFFGGDEG?FGFGFDFCGFGG<9C7F@FFG?FFFGGGFEGGCCF<BFCA<;@FCC=@9FGFFGGC8@F2D;D;FF2<EGGG5>E::?8FAECF;CGGDC?<EGG?BFGG8CFGGEGCFGGGC17C577>EGCD>F<=>CFB:DB6454<9A>FF7F<>;>03?5:*
@M02542:52:000000000-J9N43:1:1101:16446:4442 1:N:0:GTGAAA
CGGTTTATCACCGGCAGTCTCCCTAGAGTTCCCGACTTAACTCGCTGGCAACTAAGGATAGGGGTTGCGCTCGTTGCGGGACTTAACCCAACATTTCACAACACGAGCTGACGACAGCCATGCAGCACCTGTCTTACGGTTCCGAAAGCCCCAACGCATCTCCGCAGTCCTTCGTTAATGTTCAAAAGAAGGAAGGGTTTTCGCCGTTCGTCGGAATAAACCAACTTCCCCACCCCCTTGTGCGGGCCCCGTCCATTCCCTTTGGTTTTGGTCCTTGCGCCCGTC
+
GGGGGGGGGGGGGGGGGGGGGGGGGGGGGGGGGGGGGGGGGGGGGGGGGGGGGGGGGGGFG@FGGGGGGGGGGGGGGGGGGGGGGGGGGGGGGGGGGGGGGGGGGGGGGGGGGGGGGGGGGGGGGGGGGGGGGGGGGGGG:FG+5C3C:,*3@*>*1***,2,1***14,@,C1,,**2+5+,?++,***5*+?+=8F**=+****2***2/)*:*9<CF9E*2**0+0*26*;**/9:*:)*9E)<DGG)).)-*6+:*:F)/(,48((4/**1?)(,(-().)
@M02542:52:000000000-J9N43:1:1101:25099:4484 2:N:0:GTGAAA
CGGTTTATCACCGGCAGTCTCCCTAGAGTTCCCGACTTAACTCGCTGGCAACTAAGGATAGGGGTTGCGCTCGTTGCGGGACTTAACCCAACATTTCACAACACGAGCTGACGACAGCCATGCAGCACCTGTCTTACGGTTCCCGAAGGCACAACCGCATCCGTGCAGTCTTCCGTAGATGTCAAGAGTAGGTACGGTTCTTCGCGTGGTGTCGAACTAAACCACATGCACGCCCGCGTGTGCAGGCTCCCGTCCAGTCATTTGAGTTTATATCTTTAGACCGT
+
FC:7@CEG9EEGGDDGDCFEEFGGGEFGGD9A@FGGGG9CFGGGDCFCG<<FF<CF<F@EEF8@B6FAF7=,CCD?CGGGDFGCFFFGGGE?F<FFGF9DGCGECFGDEF,3@:7FCCBB:,3,E3@FF@>,3@F?9DCFD6D;33@@*,3D,@CE>*7C54*=7;;,,*,+5,4<4*8+1++;:<AF:7:61++:<CD88AF31)2((.37,(*0)5<<<(2EC=7)00)())),(,/3-26)*.3(,-1/3*14))*)-*0)-2).:-)).-.***19?:B5
@M02542:52:000000000-J9N43:1:1101:5936:4489 1:N:0:GTGAAA
CGGTTTATCACCGGCAGTCTCCCTAGAGTTCCCGACTTAACTCGCTGGCAACTAAGGATAGGGGTTGCGCTCGTTGCGGGACTTAACCCAACATTTCACAACACGAGCTGACGACAGCCATGCAGCACCTGTCTTACGGTTCCCGAAGGCACAACCGCATCTCTGCAGTCTTCCGTAGATGTCAAGAGTAGGTAAGGTTCTTCGCGTTGCGTCGAATTAAACCACATGCTCCACCGCTTGTGCGGGCCCCCGTCAATTCATTTGAGTTTTAATCTTGCGACCGT
+
CE@FGEGGGGGFGD@@F<F9EADDGGGDFF9CAFBFGGGGGGGGGDEEGGGFFFCDCGFF<EGGGGGGGGEGE>FGGDCGGGGCGGF9EFGGDFGGGGGGFG<::F:E@FDG@=F:=F=F9FGGFGGGGGGGDFFGGGCFGGGGGGGCFGGGFFFCEEG7>FGGGGG:FEFFGFFGAF*?CGFFG?B8CCFFFCFC7BEDCFGGGCECGCGGD5=FGFGGGGCCAFE+2AC+<C8=ED55C0=CCDDFGCD>>38;<97B:766><FFFFFG7*9CAD(3>9)>
@M02542:52:000000000-J9N43:1:1101:12272:4490 1:N:0:GTGAAA
ACAGTTTACACTGGCAGTCTTGCTAGAGTTCCCGACTTGACTCGCTGGCAACTAACAACAGGGGTTGCGCTCGTTATAGGACTTAACCTGACACCTCACGGCACGAGCTGACGACAACCATGCAGCACCTTGTAAATTGTCCGAAGAAAAGTCTGTTTCCAAACCTGTCAATCTACATTTAAGCCTTGGTAAGGTTCCTCGCGTATCATCGAATTAAACCACATGCTCCACCGCTTGTGCGGGCCCCCGTCAATTCCTTTGAGTTTCATTCTTGCGAACGTACTC
+
GGGGGGGGGGGGGGGGGGGGGGGGGGGGGGGGGGGGGGGGGGGGGGGGGGGGGGGGGGGGGGGGGGGGGGGGGFGGGGGGGGGGGGGGGGGGGGGGGGGGGGGGGGGGGGGGGGGGGGGGGGGGGGGGGGGGGGGGGGGGGGGGGGGGGGGGGGGGGGGGGGGGGGGGGGGGGGGGGGGGGGGGGGGEGGGGGGGGGGGGGGGGGGGGGGGGFGGGGGGGGGGGGGGFGGGGDGGGGGGGGFFGGGFFEGGFFGBFFGGFGF6FAAA>BFFGG>?3;2>BFFFF7
@M02542:52:000000000-J9N43:1:1101:23441:4493 1:N:0:GTGAAA
CGGCTTATCACCGGCAGTCTCCCTAGAGTTCCCGACTTAACTCGCTGGCAACTAAGGATAGGGGTTGCGCCCGTTGCGGGACTTAACCCAACATTTCACAACACGAGCTGACGACAGCCATGCAGCACCTGTCTTACGGTTCCCGAAGGCACAACCGCATCTCTGCAGTCTTCCGTAGATGTCAAGAGTAGGTAAGGTTCTTCGCGTTGCGTCGAATTAAACCACATGCTCCACCGTTTGTGCGGGCCCCCGTCAATTCATTTGAGTTTTAATCTTGCGACCGT
+
GGGGGGGGGGGGGGGGGGGGGGGGGGGGGGGGGGGGGGGGGGGGGGGGGGGGGGGGGGGGGGGGGGGGGGGGGGGGGGGGGGGGGGGGGGGGGGGGGGGGGGGGGGGGGGGGGGGGGGGGGGGGGGGGGGGGGGGGGGGGGGGGGGGCGGGGGGGGGGGGGGGGGGGGGGGGGGGGGGGGGGGGGGGGGGGGGGGGGGGGGGGGGGGGGGGGEGDGGGGGGGGGGGGGGGGGGGCCFGGGGBFGGGFFGGGFEGFFAGG@GGDF>:AFBAFGGGFG9>>BFFFF
@M02542:52:000000000-J9N43:1:1101:16937:4497 1:N:0:GTGAAA
GTCCACACCTTCCTCCAGTATATCACTGGCAGTCTCCCTAGAGTTCCCGACTTAACTCGCTGGCAACTAAGGATAGGGGTTGCGCTCGTTGCGGGACTTAACCCAACATTTCACAACACGAGCTGACGACAGCCATGCAGCACCTGTCTTACGGTTCCCGAAGGCACAACCGCATCTCTGCAGTCTTCCGTAGATGTCAAGAGTAGGTAAGGTTCTTCGCGTTGCGTCGAATTAAACCACATGCTCCACCGCTTGTGCGGGCCCCCGTCAATTCATTTGAGTTTTAATCTTGCGACCGTAC
+
CCCCCGGGGGGGGGGGGGGGGGGGGGGGGGGGGGGGGGGGGGGGGGGGGGGGGGGGGGGGGGGGGGGGGGGGGGGFGGGGGGGGGGGGGGGGGGGGGGGGGGGGGGEGGGGGGFEGGGGGGGGGGGGGDEGGGGGGGGGGGGGGGGGGGGFGGGGGGGGGGGGGGCEGGGGGGG:BFGGGGGGGGGGGGGGGGGGGGGGGGGGGGGGGGFGGFGGGGGGGEEGEGGGGFGGGGDGGGGGGFGFGGGGGGGGGGGCG4>EDGD5BEGGFFGBF<97@>DAF64<2AAB7*?F7.29>>9@F3
@M02542:52:000000000-J9N43:1:1101:15762:4499 1:N:0:GTGAAA
CGGTTTATCACCGGCAGTCTCCCTAGAGTTCCCGACTTAACTCGCTGGCAACTAAGGATAGGGGTTGCGCTCGTTGCGGGACTTAACCCAACATTTCACAACACGAGCTGGCGACAGCCATGCAGCACCTGTCTTACGGTTCCCGAAGGCACAACCGCATCTCTGCAGTCTTCCGTAGATGTCAAGGGTAGGTAAGGTTCTTCGCGTTGCGTCGAATTAAACCACATGCTCCACCGCTTGTGCGGGCCCCCGTCAATTCATTTGAGTTTTAATCTTGCGACCGT
+
GGGGGGGGGGGGGGGGGGGGGGGGGGGGGGGGGGGGGGGGGGGGGGGGGGGGGGGGGGGGGGGGGGGGGGGGGGGGGGFGGGGGGGGGGGGGGGGGGGGGGGGGGGGGGGGGGGGGGGGGGGGGGGFGGGGGGGGGGGDFFFGGGGGGDGGGGGGGGGGGGGGGGGGGGGGGGGGGGGGGGGGGGGGGGGGGGGGGGGGGGGGGGGGGDECGFCEGGGGGGGGGGGGCGFCGGGGDGDEFGFFGDGFDGDGDFGFEFGGFGGFF<(4<DFFFGFBGFF99>FDF
@M02542:52:000000000-J9N43:1:1101:13021:4501 2:N:0:GTGAAA
CGGTTTATCACCGGCAGTCTCCCTAGAGTTCCCGACTTAACTCGCTGGCAACTAAGGATAGGGGTTGCGCTCGTTGCGGGACTTAACCCAACATTTCACAACACGAGCTGACGACAGCCATGCAGCACCTGTCTTACGGTTCCCGAAGGCACAACCGCATCTCTGCAGTCTTCCGTAGATGTCAAGAGTAGGTAAGGTTCTTCGCGTTGCGTCGAATTAAACCACATGCCCCACCGCCTGTGCGGGCCCCCGTCAATTCATTTTAGTTTTAATTTTGCGACCGT
+
GGGGGGGGGGGGGGG7FGGCGGGGGGGGGGGGGGGGGGGGGGGGGGGGGFGGGGGGGGGGGGGGGGGGGGGGGGGGGGGGGGGGGGGFGEGGGGGGGGGGGGGGGGGGGGGGGDEEGGGGCFGCC:DFFGGGGGGGGGGGGGGGGG>EFGGGGFCEGGE:*14=EGGFBC9BCFGGF=5A+1:7F)*)3@:BEACFFF4*;@AF?>>91>6D>()7<FFFG2<8**03C*.8>5>(4>7<A:ABE;64;3<)29*32:F)47F))4:9<DBF2)):**))08)0
@M02542:52:000000000-J9N43:1:1101:19775:4535 2:N:0:GTGAAA
CGGTTTGTCACCGGCAGTCTCATTAGAGTGCTCTTGCGTAGCAACTAATGACAAGGGTTGCGCTCGTTGCGGGACTTAACCCAACATCTCACGACACGAGCTGACGACAGCCATGCAGCACCTGTGTTACGGCTCTCTTTCGAGCACCCCCACCTCTCAGCAGGGTTCCGTACATGTCAAGGGTAGGTAAGGTTTTTCGCGTTGCATCGAATTAATCCACATCATCCACCGCTTTTGCGGGTCCCCGTCAATTCCTTTTAGTTTTAATCTTGCCACCGTTCCCCC
+
GGGGGGGGGGGGGGGGGGGCGGGGGGGGGGGGGGGGGGGGGGGGGGGGGGGGGGGGGGGGGGGGGGGDGEGGGGGGGGGGFGGGGGGGFGGGGGGGGGGGGGGGGEGGGGGGGGGGGGGGGGGGGGFGFGGGGDEFGGFGGGG,BEFG7B@*BECF4>FEGFFGG6BFGGGFE:B9=FFFFGDF4:AFA7FF<FFGGGBGFEA37F+9?F0?6<C6@FDFGF>@+<63>7030)).42D0;>9:F1(36(9*.2>A2)*)(18>A).4.66.)(.**)8)0./50
@M02542:52:000000000-J9N43:1:1101:13066:4573 2:N:0:GTGAAA
CGGTTTATCACCGGCAGTCTCCCTAGAGTTCCCGACTTAACTCGCTGGCAACTAAGGATAGGGGTTGCGCTCGTTGCGGGACTTAACCCAACATTTCACAACACGAGCTGACGACAGCCATGCAGCACCTGTCTTACGGTTCCCGAAGGCACAACCGCATCTCTGAAGTCTTCCGTAGATGTCAAGAGTAGGTAAGGTTCTTCGCGTTGCGTCGAATTAAACCACATGCTCCACCGCTTGTGCTGGCCCCCGTCAATTCATTTGAGTTTTAATCTTGCGACCGT
+
GGGGGGGGGGGGGGG@FGGFGGGGGGGGGGGGGGGGGGGGFFGFGGGGGGGGGGGGFGGFGFECFFEGGGGGGGGGGEEGGGGGGGFGDEGGGGGGGGGGGGGGGGGGGFGGGGECGGGGGGGGGGGGF@CDFEEGGG>FGGFGC7@:<DFFGGGCDGGDEEFGCGGCCCCFGGGGFGDFFGC7F@A4:+;8CA7=FCB>FFF:;>D>(86B>><5::CFGB:5/*0)**:7))0((,>(4?A)97:(47C5:3*25-*6-96)<?6445:2<6<C**57B>>E
@M02542:52:000000000-J9N43:1:1101:17150:4577 2:N:0:GTGAAA
CGGTTTATCACCGGCAGTCTCCCTAGAGTTCCCACCATTACGTGCTGGCAACTAAGGATAAGGGTTGCGCTCGTTGCGGGACTTAACCCAACATTTCACAACACGAGCTGACGACAGCCATGCAGCACCTGTCTTAGCGTTCCCGAAGGCACAATCGTATCTCTACAATCTTCGCTAGATGTCAAGAGTAGGTAAGGTTCTTCGCGTTGCGTCGAATTAAACCACATGCTCCACCGCTTGTGCAGGCCCCCGTCCATTCCTTTTAGTTTTAATCTTGCGACCGT
+
GGGGGGGGGGGGGGGGGGG<FFGGGGGGGGGGGGGGGGGFGGGGGGGGGGGGGGGGGGGGGGGGGGGGGGGGGGGGGGGGGGGGGGGGGGGGGGGGGGGGGGGGGGGGGGGGGEGGGGGGGGF?DFFFFGGGGFGGGGCEGGGGGGGCGGGGGCEGGGGGGGGGGGGGGGCBEFGGD>FFFGG6C=BFFFFFFFCFFCFDFFFFFFFBBD>DB@GFF3EFGBBGGF))7*68?F51693(,)6A4<>?(,9745)3:46<96=)-0-:<9<046<G*7)0)7:@
@M02542:52:000000000-J9N43:1:1101:19692:4625 1:N:0:GTGAAA
CGGCTTATCACCGGCGGTTTCTTTAGAGTGCCCAACTAAATGATGGCAACTAAAGACGAGGGTTGCGCTCGTTGCGGGACTTAACCCAACATCTCACGACACGAGCTGACGACAGCCATGCAGCACCTGTGTGCTAGCCAGCCGAACTGAAGAAATCCATCTCTGGAAATCATACTAGCCATGTCAAACGCTGGTAAGGTTCTGCGCGTCGCTTCGAATTGAACCACATGCTCCACCGCTTGTGCAGGCCCCCGTCAATTCCTTTGAGTTTTAATCTTGCGACCG
+
GGGGGGGGGGGGGGGGGGGGGGGGGGGGGGGGGGGGGGGGGGGGGGGGGGGGGGGGGGGGGGGGGGGGGGGGGGGGGGGGGGGGGGGGGGGGGGGGGGGGGDFGGGGGGGDGGGGGGGGFGGGGDGGGGGGGGGGGGGGGGGGGGGGGGGGGGGGGGGGGGGGGGGGGFDGGGGGGGGGGGGGGGGGGGGGGGEFGGGGGGGGGGGGGGGGGFGEGGGGGGGGGGGGGGFFGGGDGGGGDG?FFGFFFGGGEFGFFFGFFGGFFFFB?)69FFGFCAFFF9BFF7
@M02542:52:000000000-J9N43:1:1101:18941:4667 1:N:0:GTGAAA
CGGTTTATCACCGGCAGTCTCCCTAGAGTTCCCGACTTAACTCGCTGGCAACTAAGGATAGGGGTTGCGCTCGTTGCGGGACTTAACCCAACATTTCACAACACGAGCTGACGACAGCCATGCAGCACCTGTCTTACGGTTCCCGAAGGCACAACCGCATCTCTGCAGTCTTCCGTAGATGTCAAGAGTAGGTAAGGTTCTTCGCGTTGCGTCGAATTAAACCACATGCTCCACCGCTTGTGCGGGCCCCCGTCAATTCATTTGAGTTTTAATCTTGCGACCGT
+
GGGFFGGGGGGGGGGGGGGGGGGGGGGGGGGGGGGGGGGGGGGGGGGGGGGGGGGGGGGGDFFGGGGGGEGGGGGGGGGGGGGGGGGGGGGGGGGGGGGGGGGGGEGGGGGGGGGGGDGGGGGGGGGFGGGGGGGGGGGGGGGGGGGGGGGGGGGEGGGGGGGGGGGGGGGGGGGGGGEFGGGGGGGGGGGGFGGGGFGFGGGGGGGGGGGGBEEGGGGGCFGGGGGGGFFGGGGGGGDFGFFDED@EECD3.7:EF9CFGFBF4<FFFADGGGFG2>>FFFDF
@M02542:52:000000000-J9N43:1:1101:15657:4686 1:N:0:GTGAAA
CGGTTTATCACCGGCAGTCTCCCTAGAGTTCCCGACTTAACTCGCTGGCAACTAAGGATAGGGGTTGCGCTCGTTGCGGGACTTAACCCAACATTTCACAACACGAGCTGACGACAGCCATGCAGCACCTGTCTTACGGTTCCCGAAGGCACAACCGCATCTCTGCAGTCTTCCGTAGATGTCAAGAGTAGGTAAGGTTCTTCGCGTTGCGTCGAATTAAACCACATGCTCCACCGCTTGTGCGGGCCCCCGTCAATTCATTTGAGTTTTAATCTTGCGACCGT
+
GGGGGGEFGGGFCFFGGGGFEFGGGG?FGGGGGGGGDGEGGGGGGGGGGGGGGGGGFGCFFFGGGEGGGGGGGGGFGDEEGGGGGGGG8FDFFGGGGGGFFEFGGEEGGGFFFFGGGGFGGCFGGGGGGGF=FFGGGFGGGGGGEEGGGGGG:B>@CGEGGF?<EFEGGFG;CCF,CFEFFBECG9FE?FEFCF<::FGGGGGFE=8C*CGGF*/;FGGG9<FGDFFCD7A6CGCEGGE<CBF5EC>EG<DD5C?B<F78C>)*):>)6:<<FGFGFF06(7:@
@M02542:52:000000000-J9N43:1:1101:19421:4689 1:N:0:GTGAAA
CGGTTTATCACCGGCAGTCTCCCTAGAGTTCCCACCATTACGTGCTGGCAACTAAGGATAAGGGTTGCGCTCGTTGCGGGACTTAACCCAACATTTCACAACACGAGCTGACGACAGCCATGCAGCACCTGTCTTAGCGTTCCCGAAGGCACAATCGTATCTCTACAATCTTCGCTAGATGTCAAGAGTAGGTAAGGTTCTTCGCGTTGCGTCGAATTAAACCACATGCTCCACCGCTTGTGCGGGCCCCCGTCAATTCATTTGAGTTTTAATCTTGCGACCGT
+
GGGGGGGGGGGGGGGGGGGGGGGGGCGGGGGGGGGGGGGGGGGGGGGGGGGGGGGGGGGGGGGGGGGGGGGGGGGGGGGGGGGGGGGGFGGGGGGGGGGGDFGGGGGEGGGGGGGGGGGGFFGGGGGGGGGGGGGGGGGGGGGGGGGGGGGGGGGGGGGGGGGGGGGGGGGGGGGGGGGGGGGGGGGGGGGGGGGGGGGGGGGGGGGGGGGGFGDGGGFGGGGGGGGGGFGFFGGGGDGGG:FGGGFEGGG>EG<BAFFBGGF=<:>AABFGGFFGBBBBFF5>
@M02542:52:000000000-J9N43:1:1101:23345:4689 2:N:0:GTGAAA
CGGTTTGTCACCGGCAGTCTCATTAAAGTGCCCAACCGAATGATGGCAATTAATGACAAGGGTTGCGCTCGTTGCGGGACTTAACCCAACATCTCACGACACGAGCTGACGACAGCCATGCAGCACCTGTGTCCAGGCTCTCTTTCGGGCACCAATCCATCCCTGGAAAGTTCCTGGCATGTCAAGGGTAGGTAAGGTTTTTCGCGTTGCATCGAATTAATCCACATCATCCACCGCTTTTGCGGGTCCCCGTCCATTCCTTTGAGTTTTCATTTTGCGACCGTT
+
GGGGGGGGGGGGGGGGGGGEGGGGGGGGGGGGGGGGGGEGGGGGGGGGGGGGGGGGGGGGGGGGGGGGGGGGGGGGGGGGGGGGGGGGGGGGGGGGGGGGGGEGGG@CFCEGGC7DGGFGGDFFEGGGGGFGFGFGGGGGFCFGGGG>CEEGGFGGFC,D759CEGF?EDEEFC9CCGCB;FC+=7FF6FA:C+:FDAFGFFABDFF((:7+4(0;?>FF:)6@+89.C*)696)(217())44B>F9?<<)4*146)/)6092.()646))6)470=:).85@)
@M02542:52:000000000-J9N43:1:1101:11793:4705 2:N:0:GTGAAA
CGGCTTGTCACCGCCTATCTTCTTAGCGTGCTCTCGCGTAACTACTAAGAGCAAGGGTGTCGCTCGTTGCGGGAGTTAACGCAACAACACACGACCCTAGCTGACGCACTGCCTCCAACACCGTTGTTACGGCTCGCTGTTGAGGTACCCCGACTGTCTGCCGGGTCGCGTAAATGTCTAGAGATCGTACACGTCTTCGCTTGTCAACGCAGCTTACCAAAACATACCCGGATTGTGCGCATCACAGTGTGTGACTTCAACGTTTATATGATCCTCCGTCCTCCC
+
,@6F++@;;E,,,++,,,;6FF,6CA,6@@,,C;;,,+@+,,,,,,<,,::@,,:,B6,66FC,9@F<,8+++8+8?FCA?7++4=,,9B,?F7=+@??33,,,,8+8++,C3@3,@,,+8++88+8+3,+>3***5**>,>,?,62<,>:**::*42,,,,**/11**2=)8=<A:4:*90>7F))075)*-0*9*<:1)))))1*)-)-)((**))+)*((2++9(*)(-)0))))1((2()0-4-)-29(*066)6)))0(.4)))))))-)200<.)86)0
@M02542:52:000000000-J9N43:1:1101:13308:4722 1:N:0:GTGAAA
CGGTTTATCACCGGCAGTCTCCCTAGAGTTCCCGACTTAACTCGCTGGCAACTAAGGATAGGGGTTGCGCTCGTTGCGGGACTTAACCCAACATTTCACAACACGAGCTGACGACAGCCATGCAGCACCTGTCTTACGGTTCCCGAAGGCACAACCGCATCTCTGCAGTCTTCCGTAGATGTCAAGAGTAGGTAAGGTTCTTCGCGTTGCGTCGAATTAAACCACATGCTCCACCGCTTGTGCGGGCCCCCGTCAATTCATTTGAGTTTTAATCTTGCGACCGT
+
GGGGGGGGGGGGGGGGGGGGGGGGGGGGGGGGGGGGGGGGGGGGGGGGGGGGGGGGGGGGGGGGGGGGGGGGGGGGGGGGGGGGGGGGGGGGGGGGGGGGGGGGGGGGGGGGGGGGGGGGGGGGGGGGGGGGGGGGGGGGGGGGGGGGGGGGGGGGGGGGGGGGGGFGGGGGGGGGGGGGGGGGGGGGFGGGGGGGGFEGGGGGGGGGGGGGFGGCGGGGGGGGGGGGG7AFGGGGGGGGG3?DGGFFGGGFBDFFDFGFGGAFBFFFFFFGGGFG4<3>>BFF
@M02542:52:000000000-J9N43:1:1101:12587:4769 1:N:0:GTGAAA
CGGTTTATCACCGGCAGTCTCCCTAGAGTTCCCGACTTAACTCGCTGGCAACTAAGGATAGGGGTTGCGCTCGTTGCGGGACTTAACCCAACATTTCACAACACGAGCTGACGACAGCCATGCAGCACCTGTCTTACGGTTCCCGAAGGCACAACCGCATCTCTGCAGTCTTCCGTAGATGTCAAGAGTAGGTAAGGTTCTTCGCGTTGCGTCGAATTAAACCACATGCTCCACCGCTTGTGCGGGCCCCCGTCAATTCATTTGAGTTTTAATCTTGCGACCGT
+
GGGGGGGGGGGGGGGGGGGGGGGGGGGGGGGGGGGGGGGGGGGGGGGGGGGGGGGGGGGGGGGGGGGGGGGGGGGGGGGGGGGGGGGGGGGGGGGGGGGGGGGGGGGGGGGGGGGGGGGGGGGGGGGGGGGGGGGGGGGGGGGGGGGGGGGGGGGGGGGDGFGGGGGFGGGGGGGGGGGGGGFFGGGGGGGGGGGGGGGGGGGGGGGGGGGGFG8FGGGGG?FGFCFGGGDFGGGEGDEGGFFGGGFFGGG>>98@<?F=>F<?DFA<AFAFG>FGAA>FB>BB
@M02542:52:000000000-J9N43:1:1101:12783:4827 2:N:0:GTGAAA
CGGTTTGTCACCGGCAGTCTCATTAGAGTGCCCTTTCGTAGCAACTAATGACAAGGGTTGCGCTCGTTGCGGGACTTAACCCAACATCTCACGACACGAGCTGACGACAGCCATGCAGCACCTGTGTGCAGGTTCTCTTTCGAGCACCAATCCATCTCTGGAAAGTTCCTGCCATGTCAAGGGTAGGTAAGGTTTTTCGCGTTGCATCGAATTAATCCACATCATCCACCGCTTGTTCGGGTCCCCGTCAATTCCTTTGAGTTTTAACCTTGCGGCCGTACTCCC
+
GGGGGGGGGGGGGGGCGGGFGGGFGGGGGGGGGGGGGGGGGGGGGGGGGGGGGGGGEGGGGGGGGGGGGGGGDGGGGGGGGGGGGGGGFGGGGGGGGFGGGGGGGGGGGGGGGG@FDGGGGGD8;DGGGGFGFDFGGGGGGGGGGGGGGFGGFGGGFG,;CEGCCFFGF+:ACG?7EFGFFGD9C9F8++*6>0=558AGAB>:@F7C()5A?EGA86?AF;;F77A;4D;>7>3:25D6>B>BF?FF10CFFFCA446628*:AD?>BFFA01(193737566:
@M02542:52:000000000-J9N43:1:1101:22643:4846 2:N:0:GTGAAA
CGGTTTATCACCGGCAGTCTCCCTAGAGTTCCCGACTTAACTCGCTGGCAACTAAGGATAGGGGTTGCGCTCGTTGCGGGACTTAACCCAACATTTCACAACACGAGCTGACGACAGCCATGCAGCACCTGTCTTACGGTTCCCGAAGGCACAACCGCATCTCTGCAGTCTTCCGTAGATGTCAAGAGTAGGTAAGGTTCTTCGCGTTGCGTCGAATTAAACCACATGCTCCACCGCTTGTGCGGGCCCCCGTCAATTCATTTGAGTTTTAATCTTTCGACCGT
+
GGGCGGGGGGGGGGGGGGG@FGGGGGGGGGGGGGGGGGGGG<FGGGGGGGGGGGGGGGGGGFGGGGGGGGGGDGGGGGGGGGFFGGGGGGGGGGGGGGGGGGGGGGGEBFFGGEGGGGFFGFC9AFGGGGGGFDFFGGGG<:DEEGDEGGGCE88CCG>8ECGDEFGGGGFFGGGF4C4:8CGFGFBFFC6A>FCGGGF>FFFF?FDBFFF>91DFFFGFCB:CGGFBG*5:@FF>9(18<)>FEB6>B(9<29*4)5=4:6@DFBFFA49:4):7**)075;B
@M02542:52:000000000-J9N43:1:1101:25698:4852 1:N:0:GTGAAA
CGGTTTGTCACCGGCAGTCTCGATAGAGTGCCCAACTAAATGATGGCAACTAACAATAAGGGTTGCGCTCGTTGCGGGACTTAACCCAACATCTCACGACACGAGCTGACGACAACCATGCACCACCTGTCACTTTGTCCCCGAAGGGAAAGCTCTATCTCTAGAGTGGTCAAAGGATGTCAAGACCTGGTAAGGTTCTTCGCGTTGCTTCGAATTAAACCACATGCTCCACCGCTTGTGCGGGCCCCCGGCAATTCCTTTGAGTTTCAGCCTTGCGGCCGTACT
+
@FGFGGGGGGGGCFGGGFGG@EFEFGEFGGGGGGEGCF@FEFGGGGGGGGEFGGCFEFFGDGGGGCCGFGGFFF@FGGFEFGFGGFFEFCFGFEFFGGGEGGCF>FC?FEGGGEEFBFGGFFFGGFEFFGGGGCC=FGFG<<7F:CCG7@FFGCFGGGGFFGEFGGFGGGGGGGFG<CCBFFG@FGGGG:<?FF?,?CEFGGGGGGD=FGC5;FGFGGGFCGGGCGCEFGGGG8EEGGGGGFFGCDBEE3)75C06:9CF>>)7<AFFB495CF:F>9>>>B:B)
@M02542:52:000000000-J9N43:1:1101:21867:4868 1:N:0:GTGAAA
CGGTTTGTCACCGGCAGTCTCATTAGAGTGCCCTTTCGTAGCAACTAATGACAAGGGTTGCGCTCGTTGCGGGACTTAACCCAACATCTCACGACACGAGCTGACGACAGCCATGCAGCACCTGTGTGCAGGTTCTCTTTCGAGCACCAATCCATCTCTGGAAAGTTCCTGCCATGTCAAGGGTAGGTAAGGTTTTTCGCGTTGCATCGAATTAATCCACATCATCCACCGCTTGTGCGGGTCCCCGTCAATTCCTTTGAGTTTTAACCTTGCGGCCGTACTCCC
+
GGGGGGGGGGGGGGGGGGGGGGGGGGGGGGGGGGGGGGGGGGGGGGGGGGGGGGGGGGGGGGGGGGGGGGGGGGGGGGGGGGGGGGGGGGGGGGGGGGGGGGGGGGGGGGGGGGGGGGGGGGGGGGGGGGGGGGGGGGGGGGGGGGGGGGGGGGGGGGGGGGGGGGGGGGGGGGGGGGGGGGGEFGGFGGGGFGGGGFEEGGGGGGGGGGGGFGGGGGGGGC?BCEGGGGGGGGGGGGEDGFFGGGFFGGGFFFBFFGGFFFFFFF?AAFFGFCBGF9>?FFFFF
@M02542:52:000000000-J9N43:1:1101:23924:4887 2:N:0:GTGAAA
CGGTTTATCACCGGCAGTCTCCCTAGAGTTCCCGACTTAACTCGCTGGCAACTAAGGATAGGGGTTGCGCTCGTTGCGGGACTTAACCCAACATTTCACAACACGAGCTGACGACAGCCATGCAGCACCTGTCTTACGGTTCCCGAAGGCACAACCGCATCTCTGCAGTCTTCCGTAGATGTCAAGAGTAGGTAAGGTTCTTCGCGTTGCGTCGAATTAAACCACATGCCCCACCGCTTGTGCGGGCCCCCGTCAATTCATTTGAGTTTTAATTTTTCGACCGT
+
GGGGGGGGGGGGGGGGGGGGGGGGGGGGGGFGGGGGGGGGGGGGGGGGGGGGGGGGGGGGGGGGGGGGGGGGGGGGGGGGGGGGGGGGGGGGGGGGGGGGGGFGGGGGGFEDGGGGGGGGGGG:EDFGFGGFGGGGFGGGD+DFGGGEEGFGGFGGGGGCE7C7C?CG,8CF7BCF<54B++;CGEFA==AFFFGGGDFFFFFFF3>@9DBF9BCFFFGFF)4;1*9)6*,:BFE09BG?()),70161;3)-9*4444<4766)(.:<>).:).:*90))8)0
@M02542:52:000000000-J9N43:1:1101:20846:4888 1:N:0:GTGAAA
CTGGTTAACCCAGGCAGTCTCGCCAGAGTGCCCAACTTAATGCTGGCAACAGACGATAGGGGTTGCGCTCGTTGCGAGACTTAACCCAACATTTCACAACACGAGCTGACGACAGCCATGCAGCACCTCTCACTCAATTCCCTTGCGGGCACTTCAACCATTACGTCGAATTCTGAGGAGTTCAAGCCTAGGTAAGGTTCTGCGCGTTGCTTCGAATTAAACCACATAATCCACCGCTTGTGCGGGCCCCCGTCAATTGTTTTGAGTTTTAGCCTTGCGGCCGTT
+
GGGGGGGGGGGGGGGGGGGGGGGGGGGGGGGGGGGGGGGGGGGGGGGGGGGGGGGGGGGGGGGGGGGGGGGGGGGGGGGGGGGGGGGGGGGGGGGGGGGGGGGGGGGGGGGGGGGGGGGGGGGGGGGGGGGGGGGGGGGFGGGG=DGGGGGGGGGGGGGGGGGGGGGGFGGGGGGGGGGGGGGGGGGGGGGGGGGGGCFGGGGGEGGGGGGGFGGGGGGGGGGGGGGGGGGGGGGGGGGGG>FGGDFFGGGFFGFFFGGFGGFFFFFFFFFCFGFG?FBFFFFF)
@M02542:52:000000000-J9N43:1:1101:20909:4889 1:N:0:GTGAAA
CGGTTTACCACCGGCAGTCTCCCTAGAGTTCCCGACTTAACTCGCTGGCAACTAAGGATAGGGGTTGCGCTCGTTGCGGGACTTAACCCAACATTTCACAACACGAGCTGACGACAGCCATGCAGCACCTGTCTTACGGTTCCCGAAGGCACAACCGCATCTCTGCAGTCTTCCGTAGATGTCAAGAGTAGGTAAGGTTCTTCGCGATGCGTCGAATTAAACCACATGCTCCACCGCTTGTGCGGGCCCCCGTCAATTCATTTGAGTTTTAATCTTGCGACCGT
+
GGGGGGGGGGGGGGGGGGGGGGGGGGGGGGGGGGGGGGGGGGGGGGGGGGGGFGGGGGGGGGGGGGGGGGGGGGGGGGGGGGGGGGGGGGGGGGGGGGGGGGGGGGGGGGGGGGGGGGGGGGGFGGDGGGGGGGGGGGGGGGGGGGGGGGGGGGGGGGGGGGGGCC@GGGGGGGGGG<E?BFGGGGGGGGGGGGGGGFFFGGGGDEGG5:7EFGGGGGGGGGGGGGGG::ECFGGGGGGGGFFGGGFFGGGF>D:367C?GFBFFBFFAFDG7>FF)<>F>BFE
@M02542:52:000000000-J9N43:1:1101:8723:4910 1:N:0:GTGAAA
ACAGTTTACACTGGCAGTCTCGTTAGAGTTCCCGACATGACTCGCTGGCAACTAACGACAGGGGTTGCGCTCGTTATAGGACTTAACCTGACACCTCACGGCACGAGCTGACGACAACCATGCAGCACCTTGTAAATTGTCCGAAGAAAAAACTGTTTCCATTCCTGTCAATCTACATTTAAGCCCTGGTAAGGTTCCTCGCGTATCATCGAATTAAACCACATGCTCCACCGCTTGTGCGGGCCCCCGTCAATTCCTTTGAGTTTCACACTTGCGTGCGTACTC
+
GGGGGGGFGGGGFEEGGGGGGGGGGGEGFGEDFGEFGGGFGGAFEDGGGGGGGGGAFE7CCGGGGGGFEBFFCCF=FFFE5CFCGGFGGGGGGG@<B,BECGGGECGG78AE7FEFG,+CDDC<9DFGGGGFDCADFGGGC;FEGGGGGGGGGGGGGG9FFGGGFGGGGGGA>,<FCDGFGGGGF@EEFGGCGGCCFGGCEGCCGGGGGGFGFGGGGD@GFGGDBFFGC87CEDC5*26>D9D3EC>EGDGF>FAFF+:B>72=AAAA<B:GFCBC-1:9?07)9
@M02542:52:000000000-J9N43:1:1101:13121:4920 2:N:0:GTGAAA
CGGTTTGTCACCGGCAGTCTCATTAGAGTGCCCTTTCGTAGCAACTAATGACAAGGGTTGCGCTCGTTGCGGGACTTAACCCAACATCTCACGACACGAGCTGACGACAGCCATGCAGCACCTGTGTGCAGGTTCTCTTTCGAGCACCAATCCATCTCTGGAAAGTTCCTGCCATGTCAAGGGTAGGTAAGGTTTTTCGCGTTGCATCGAATTAATCCACATCATCCACCGCTTGTGCGGGTCCCCGTCAATTCCTTTGAGTTTTAACCTTGCGGCCGTACTCCC
+
GGGGGGGGGGGGGGGCGGGFGGGGGGGGGGGGGGGGGGGGGGGGGGGGGGGGGGGGGGGGGGGGGGGGGGGGGGGGGGGGGGGGGGGGGGGGGGGGGEGGGGGGGGGGGGGGGGGGGGGGGGEG>8EFGGGGGGFGGGGGGGGFGGGG7FFGGGGGGGGFGCCGGGGFGGGFG?GGGG7AF?D?7=FAFFFFFFGGGGFGEFFEDFFF6A@F;<@FFFGFD36CCEFEDF0;BEF?0<D;091:;<>66<326:C>AAF)399<A2:>).4:?6>DG3)0<39FF
@M02542:52:000000000-J9N43:1:1101:25703:4925 2:N:0:GTGAAA
ACAGTTTACACTGGCAGTCTTGCTAGAGTTCCCGACATCACTCGCTGGCAACTAACAACAGGGGTTGCGCTCGTTATAGGACTTAACCTGACACCTCACGGCACGAGCTGACGACAACCATGCAGCACCTTGTAAATTGTCCGAAGAAAAGTCTGTTTCCAAACCTGTCAATCTACATTTAAGCCTTGGTAAGGTTCCTCGCGTATCATCGAATTAAACCACATGCTCCACCGCTTGTGCGGGCCCCCGTCAATTCCTTTGAGTTTCATTCTTGCGAACGTACTC
+
GGGGGGGGGGGGGGGGGGGGGGGGGGGGGGGGGGGGGGFCGGGGGGGGGGGGGGGGFGGGGGGGGGGGGGGGDGGGGGGGGGGGGGGGFGGGGGGCGFGGGGGGEGGGGGGGGGGGGGGGGGGGGGGGGGGGGDEGEFGGGGGGGGGGGGGGGGGGGGGGGGGGGGGGGGGFGFGGGGGFFG7ACEFFFFFF=ADFFGFFDDFFFFFFEFFFDFGFFFGFF7@FCC@CGC@FEE>@@DG9?7>(794498>DFDGBFFF<97><BA<2))54249CDDDFF5>:F
@M02542:52:000000000-J9N43:1:1101:25170:4948 1:N:0:GTGAAA
CGGTTTATCACCGGCAGTCTCCCTAGAGTTCCCGACTTAACTCGCTGGCAACTAAGGATAGGGGTTGCGCTCGTTGCGGGACTTAACCCAACATTTCACAACACGAGCTGACGACAGCCATGCAGCACCTGTCTTACGGTTCCCGAAGGCACAACCGCATCTCTGCAGTCTTCCGTAGATGTCAAGAGTAGGTAAGGTTCTTCGCGTTGCGTCGAATTAAACCACATGCTCCACCGCTTGTGCGGGCCCCCGTCAATTCATTTGAGTTTTAATCTTGCGACCGT
+
GGGGGGGGGGGGGGGGGGGFGGGGGGGGGGGGGGGGGGGGGGGGGGGGGGGGGGGGGGGGGGGGGGGGGGGGGGGGGGGGGGGGGGGGGGGGGGGGGGGGGGGGGGGGGGGGGGGGGGGGGGGGGGGGGGGGGGGGGGGGGGGGGEGGGGFGCFGGGGGGGGGGGGGGGGGGGGGGGGGGGGGGGGGGGGGGGGGFGFGGGDGGGGGGGGGGFGGGGGDGGFGGGGGGGFGCGGGEGGGGG?FGGGDDG<DFFGFDFGGFGFDFFFFFFDBFFFFG2<90;>@@
@M02542:52:000000000-J9N43:1:1101:13245:4954 1:N:0:GTGAAA
CGGTTTATCACCGGCAGTCTCCCTAGAGTTCCCGACTTAACTCGCTGGCAACTAAGGATAGGGGTTGCGCTCGTTGCGGGACTTAACCCAACATTTCACAACACGAGCTGACGACAGCCATGCAGCACCTGTCTTACGGTTCCCGAAGGCACAACCGCATCTCTGCAGTCTTCCGTAGATGTCAAGAGTAGGTAAGGTTCTTCGCGTTGCGTCGAATTAAACCACATGCTCCACCGCTTGTGCGGGCCCCCGTCAATTCATTTGAGTTTTAATCTTGCGACCGT
+
GGGGGGGGGGGGGGGGGGGGGGGGGGGGGGGGGGGGGGGGGGGGGGGGGGGGGGGGGGGGGGGGGGGGGGGGGGGGGGGGGGGGGGGGGGGGGGGGGGGGGGGGGGGGGGGGGGGGGGGGGGGGGGGGGGGGGGGGGGGGGGGGGGGGGGGGGGGGGGGGGGGGGGGGGGGGGGGGGGGGGGGGGGGGGGGGGGGGGFGGGGGGGGGGGGGGFGGGGGGFGGGGGGGFGGGGGGGGGDGGGBFGGGFEGGGFFGFFFDGFGGF?B?9ADFFGGGFGBFFFFFEF
@M02542:52:000000000-J9N43:1:1101:18514:4959 1:N:0:GTGAAA
CGGCTTATCACCGGCAGTTTCCTTAAAGTGCCCAACTTAATGATGGCAACTAAGGACGAGGGTTGCGCTCGTTGCGGGACTTAACCCAACATCTCACGACACGAGCTGACGACAGCCATGCAGCACCTGTCACTAGGTCCCCGAAGGGAAGAAATCTGTCTCCAGAAGTCGTCCTAGGATGTCAAAGGCTGGTAAGGTTCTGCGCGTTGCTTCGAATTAAACCACATGCTCCACCGCTTGTGCAGGCCCCCGTCAATTCCTTTGAGTTTTAATCTTGCGACCGT
+
GGGGGGGGGGGGGGGGGGGGGGGGGGGGGGGGGGGGGGGGGGGGGGGGGGGGGGGGGGGGGGGGGGGGGGGGGGDGGGGGGGGGGGGGGGGGGGGGGGGGDGGGCEGGGGGGGGGGGGGGGGGFGGGGGGGGGGGGGGGGGGGGEGGGGGGGGGGGGGGGGGGGFGFFGGGGGGGFGGGGGGGGGGGFFFGGGGGGG9CGGGGGGGGGGGGGFDFGGGGGGGGGGGGGG?FGGGGGGGGFGFFGGGE>CDGFFGBFFGGFGGFF<:-:<>FGFGFCAFFF94;B
@M02542:52:000000000-J9N43:1:1101:13640:5000 1:N:0:GTGAAA
CGGTTTATCACCGGCAGTCTCCCTAGAGTTCCCGACTTAACTCGCTGGCAACTAAGGATAGGGGTTGCGCTCGTTGCGGGACTTAACCCAACATTTCACAACACGAGCTGACGACAGCCATGCAGCACCTGTCTTACGGTTCCCGAAGGCACAACCGCATCTCTGCAGTCTTCCGTAGATGTCAAGAGTAGGTAAGGTTCTTCGCGTTGCGTCGAATTAAACCACATGCTCCACCGCTTGTGCGGGCCCCCGTCAATTCATTTGAGTTTTAATCTTGCGACCGT
+
GGGFGGGGGGGGGGGGGGGGGGGGGGGGGGGGGGGGGGGGGGGGGGGGGGGGGGGGGGGGGGGGGGGGGGGGGGGGGGGGGGGGGGGGGGGGGGGGGGGGGGGGGGGGGGGGGGGGGGGGGGGGGGGGGGGGGGGGGGGGGGGGGGGGGGGGGGGGGGGGGGGGGGGGGGGGGGGGGGGGGGGGGGGGGGGGGGGGGGGGGGGGGGGGGGGGFGGGGGGGGGGGGGGGGGGGGGGGGGGGG?FGGGFFGDGBFGFFFGGFGGF?A<AAFFFGG7?C)6>F>BEF
@M02542:52:000000000-J9N43:1:1101:14948:5003 1:N:0:GTGAAA
CAGCTTGTCGCTGGCAGTTTCCCTATAGTTCCCGGCATAACCCGATGGCAAATAAGGATGAGGGTTGCGCTCGTTGAAGGACTTAACCTAACATCTCACGACACGAGCTGACGACAGCCATGCAACACCTGTCTCCACTGTGGATTGCTCCAAAGGTACATCTCTGTACCGGTCAATGGGATTCAAGAGGTGGTAAGGTTTTTCGCGTAGCATCGAATTAAACCACATGCTCCACTGCTTGTGCGGGTCCCCGTCAATTTCTTTGAGTTTTAGCCTTGCGGCCGT
+
GGGGGGGGGGGGCGGGGGGGGGGGGGGGGGGGGGGGGGGGGGGGGGGGGGGGGGGGGGGGGGGGGGGGGGGGGGGGGGGGGGGGGGGGGGGGGGGGGGGGGGGGGGGGGGGGGGGGGGGGGGGGGGGGGGGGGGGGGGGGGGGDGGGGGGGGGGGGGGGGGGGGGGGGGGGGGGGGGGGGGGGGGGGGGGFGFGGGGGGGGGGGGGGGGGGGFGGGGGGGGGGGGGGGGGGGGGGGGGGGGF4CGGFFGFGFFGFDBGGFGGFFFFFFFFBGGGFGF):BF>DF5
@M02542:52:000000000-J9N43:1:1101:21741:5005 1:N:0:GTGAAA
CCGTGTTGACCACGGCAGTATCCCATGAGTTCCCACCATAACGTGCTGGCAACATAGGACGAGGGTTGCGCTCGTTGCCGGACTTAACCGAACATCTCACGACACGAGCTGACGACAACCATGCACCACCTGTATAGAAGTGTCCAAAGAGTCCTGTATCTCTACAGTGTTCTTCTATATGTCAAGCCTTGGTAAGGTTCTTCGCGTTGCATCGAATTAATCCGCATGCTCCGCCGCTTGTGCGGGCCCCCGTCAATTCCTTTGAGTTTTAGCCTTGCGGCCGTATTCCCCAGGCGGGGC
+
CCCCCGGGGGGGFGGGGGGGGGGGFGGGGGGGGGGGGGGGGGGGGGGGGGGGGGGGGGFGGGGGGGGDFGGCCEGGGGGGGGGGGGGFGGGGGGGGGFGGGGGGGGGGGGGGGGGEDDGGGGFGGGFGGGGGGFGFFGGFGGGGGGGGGGFGGFGEGGFGFFGGGGGGGGGGGGGGGGGGGGFFGGGGGGEFFGGFGGGGGGGGGGGGGGGGGGGGGGGGFEGGGGGGFFGGGGGGGGGGD?FGGGDCGGGGGGEGG<8>FGFF?FGFFGFF<EFFDGFB>16>?B?FFGFF?F?962B)
@M02542:52:000000000-J9N43:1:1101:23014:5020 1:N:0:GTGAAA
CGGTTTATCACCGGCAGTCTCCCTAGAGTTCCCGACTTAACTCGCTGGCAACTAAGGATAGGGGTTGCGCTCGTTGCGGGACTTAACCCAACATTTCACAACACGAGCTGACGACAGCCATGCAGCACCTGTCTTACGGTTCCCGAAGGCACAACCGCATCTCTGCAGTCTTCCGTAGATGTCAAGAGTAGGTAAGGTTCCTCGCGTTGCGTCGAATTAAACCACATGCTCCACCGCTTGTGCGGGCCCCCGTCAATTCATTTGAGTTTTAATCTTGCGACCGT
+
GGGGGGGGGGGGGGGGGGGGGGGGGGGGGGGGGGGGGGGGGGGGGGGGGGGGGGGGGGGGGGGGGGGGGGGGGGGFGGGGGGGGGGGGGGGGGGGGGGGGGGGGGGGGGGGGGGGGGGGGGGGGGGGGGGGGGGGGGGDGGGGGGGGGGGGGGGGGGGGGGGGGGGGGGGGGGGGGGGGGGGGGGGGGGGGGGGGGGGGGGGGGGGGG5EDGFGGGGGGGGGGGGGGGGFFGGGGGGGGGGFFGGGFFGGGFFGFFFGGFCGFFFF>AFFFGGFFGFFFFFFDD
@M02542:52:000000000-J9N43:1:1101:12982:5024 2:N:0:GTGAAA
CGGTTTGTCACCGGCAGTCTCATTAAAGTGCCCAACTGAATGATGGCAATTAATGACAAGGGTTGCGCTCGTTGCGGGACTTAACCCAACAGCTCACGACAAGAGCTGACGACACCCATGCAGCACCTGTGTCGAGGCCTTCCTTTGGGCACCATGCCATCTCTGGAAAGTTCATGGCTCGTCAAGGGTAGGTAAGGCTTTTCGCGGTGCATCGAATTAATCCACATCTACCACCGCTTGGCGGGGTCTCCGTGAAGTCCTATGAGTTTTAATCTTGGCAACCT
+
FGG@@CEGCGE<;7C+8C@6EEE<FECFGCE,C6@@E,CE,CE,CE@F9CEC<CFAC<@FECBEF<FGGE=FF86F:@:+<AFAEFF:<7D,,?5,C4F+++,,A=,,,A7=FF+A3DF,AFGD,,363C>=@+@DBC+,@:,,;3,,8D>88B,704,,12,72@,>,*,15,,,*=0*)/*:/74)))2?>=F=<*;4AF+5/)).6>E+)/;A)5<@764<+89)0*..))03((/((.(,),-4()01(**,).9:A*/4)44442>04<AF**)1*)))
@M02542:52:000000000-J9N43:1:1101:16363:5028 1:N:0:GTGAAA
CCTCGGCTGACTTCGGCTGCAAAGACTTTCTCCTTAGGCGCATGTCTCAGCCACACAAAACGAGGGTTTCGCTCGTTATAGGACTTGACCAAACATCTCACGACACGAGCTGACGACAGCCATGCAGCACCTGTATGAAAGTAAGTACCATCCCGTTAAGGACAGGTTTTCTTGTTCATATGTCAAGGGCTGGTAAGGTTTTGCGCGTTGTATCGAATTAAGCCACATGCCCCACCGCTTGTGCAGGCCCCCGTCAATTCCTTTGAGTTTCGGTCTTGCGACCGTACTCCTCAGGCGGAGT
+
CCCCCCGG:EFEFC@;FFGCFGGFDGFFFGFFF<EE<FDGGFGCGFFFGGC,CCF:FDGGGGG:FGCGEFGF:EC+C@FFAFFGGGGGGDEFCFGFFGGDGGGGDC@GGDCFCECGB+:F?FF@EGGCE@FFGGG<F9,FC<9FG@FEBDEDFDGFFGG>FCFC@FGC3>,>FGFF,@F;C=DAD@4>C7:FF>,@?BFCC::9E5B5FCC9;,;:BCC?AF;:900A46+0:=EDCCCB8*+9+?6=*888**/75:FGCD@B?*CBFG2)(:97>*9509>9?0:7:C4C9>8762;@.
@M02542:52:000000000-J9N43:1:1101:16013:5038 1:N:0:GTGAAA
CGGTTTATCACCGGCAGTCTCCCTAGAGTTCCCGACTTAACTCGCTGGCAACTAAGGATAGGGGTTGCGCTCGTTGCGGGACTTAACCCAACATTTCACAACACGAGCTGACGACAGCCATGCAGCACCTGTCTTACGGCTCCCGAAGGCACAACCGCATCTCTGCAGTCTTCCGTAGATGTCAAGAGTAGGTAAGGTTCTTCGCGTTGCGTCGAATTAAACCACATGCTCCACCGCTTGTGCGGGCCCCCGTCAATTCATTTGAGTTTTAATCTTGCGACCGT
+
GGGGE@EFDFFF@FGECEE<<FEFC,CEFAFGGGGGGG@FEGFCFGG>FFGGGGGGFGEFE@,@FFGGGGG@CFGGGGECEGGGGGFGCFGE<FGGCFFFFGCE::=FFFGFCF@FEFD<FFGCF?>FGDGGF<=DGG7C:FGGGECCEFGGGGGGGGGFCFFFFFGGGDF9CFEG,<B;FC,+3479EC@FFDFFG?CGGGGFGGCECGEEB**;CG:FFCFCFGGGF7?<6EFC5DGFC?FG5<B7EGGFFGBDBGGB7F94)::<AAAFFG?DBF>096:5
@M02542:52:000000000-J9N43:1:1101:26794:5057 1:N:0:GTGAAA
CGTCGGCACCGTCCTCCGGGGGATCACCGGCAGTCTCCCTAGCGTTCCCGACTTAACTCGCTGGCAACTAAGGATAGGGGTTGCGCTCGTTGCGGGACTTAACCCAACATTTCACAACACGAGCTGACGACAGCCATGCAGCACCTGTCTTACGGTTACCGAAGGCACAACCGAATCTCTGCAGTCTTCCGTAGATGTCAAGAGTAGGTAAGGTTCTTCGCGTTGCGTCGAATTAAACCAAATGCTCCACCGCTTGTGCAGGCCCCCGTCAATTCCTTTGAGTTTCGGTCTTGCGACCGT
+
8888-+8=8=8=88BCCF678@68CFFGCFGG7C@EFFGF@E,6F@FECC:CFFFGFE,CGGGF7EFFCGGGC<9,=EF+C@FGGGGGEGGGGCEFEGG@FGGGCECFCGGC<=,<3BFB<CCCFFGCCGGGG7>AFCGGCFEGGFEFCGFEFF7FF:FFCGDGD7CB<FG:7***47<7B<F:<,?,27*?8:A@::A:F6<FF:<C9CCG?FCFCFC@8EEDG55C>5?E<5@CF7;C*A7<F99FGEFC5DGGG?FF9DDEGGGFFGFFBFGFFGFBB?B<BF<G778>A>;1,1>E
@M02542:52:000000000-J9N43:1:1101:20807:5079 1:N:0:GTGAAA
CGGTTTATCACCGGCAGTCTCCCTAGAGTTCCCGACTTAACTCGCTGGCAACTAAGGATAGGGGTTGCGCTCGTTGCGGGACTTAACCCAACATTTCACAACACGAGCTGACGACAGCCATGCAGCACCTGTCTTACGGTTCCCGAAGGCACAACCGCATCTCTGCAGTCTTCCGTAGATGTCAAGAGTAGGTAAGGTTCTTCGCGTTGCGTCGAATTAAACCACATGCTCCACCGCTTGTGCGGGCCCCCGTCAATTCATTTGAGTTTTAATCTTGCGACCGT
+
GGGCEGGGGGGGGGGGGGGGGGGGGGGGGGGGGGGGGGGGGGGGGGECGGGGGGGGGGGGGGFGECGGGG@EGGGGGEGGGGGGGGGGGGGGGGGGFGGGGFGGGGGGGGGGGGGGGGGGFGGGGGGGGGGGGGGGGGDDGGGGGGGGGGAFBFGGGD@EGCACFFFFGGGGGGGGGGGGGEF9FGFGGGFFGEGGGCCEGGCBCCGEGD5E;=EEFC?GGGGGGGFCG7CGGFGGDGGGG?FGGGEFGGGEBGFFFGCFGGFFFF<<DFFGGGFGFFFFF>FF
@M02542:52:000000000-J9N43:1:1101:20239:5086 2:N:0:GTGAAA
CGACTTATCATCGGCAGTTTCCATAGAGTGCCCAACTGAATGCTGGCAACTAGGGACGTGGGTTGCGCTCGTTGCCGGACTTAACCGAACATCTCACGACACGAGCTGACGACAGCCATGCAGCACCTGTGTGCAGGTCTCTTACGAGAAAGCTGAATCTCTCCAGCGGTCCTGCCATGTCAAGGGTTGGTAAGGTTCTGCGCGTTGCTTCGAATTAAACCACATGCTCCCCCGCTGGTGCGGGCCCCCGTCAATTCCTTTTAGTTTTAATCTTTCTCCCGTACC
+
GGGGGGGGGGGGGGGGGGGGGGGGGGFGGGFGGGGGGGFGGGGGGGGGGGGGGGGGGGFGGGFGGG>GGGGGGGGGGGGGGGGGGGGGGGGGGCFFGGGEGGGGGGGFGGGGGCFGGGGEFEEGGGGGGGFF=FGGGGGFGCFFGGGGDGGGGGGGGFGCFFGGFFGGGGGEG76EFG4BC9FFF=AFB>EFFFG+:9A:FF3A@>EF9FCE6,7866@?CBFGG+9<CC(,<BF6((23>109EF(3327C?**)).1))*13:6<B<5A<5))**09F>@5:)
@M02542:52:000000000-J9N43:1:1101:11238:5123 1:N:0:GTGAAA
CGGTTTATCACCGGCAGTCTCCCTAGAGTTCCCGACTTAACTCGCTGGCAACTAAGGATAGGGGTTGCGCTCGTTGCGGGACTTAACCCAACATTTCACAACACGAGCTGACGACAGCCATGCAGCACCTGTCTTACGGTTCCCGAAGGCACAACCGCATCTCTGCAGTCTTCCGTAGATGTCAAGAGTAGGTAAGGTTCTTCGCGTTGCGTCGAATTAAACCACATGCTCCACCGCTTGTGCGGGCCCCCGTCAATTCATTTGAGTTTTAATCTTGCGACCGT
+
GGGFGGGGGGGGGGGGGGGGGGGGGGGGGGGGGGGGGGGGGGGGGGGGGGGGGGGGGGGGGGGGFGGGGGGGGGGGGGGGGGGGGGGGGGGGGGGGGGGGGGGGGGGGGGGGGGGGGGGGGGGGGGGGGGGGGGGGGGGGGGGGGGGGCFGGGGGGGGGGGGGGGGFGGGGGGGGGGGGFFFGGGGGGGGGGGGGGGGGGGGGGGGGG=EGGFGGGGGGGGGGGGGGGFCCFF*CCGGGFG0=3ECDEGGGF:D?DFGGFGGB=AFFFABDD>>6D>DFBFB58
@M02542:52:000000000-J9N43:1:1101:6612:5170 1:N:0:GTGAAA
ATCCACACCTTCCTCCGGCTTATCACCGGCGGTTTCTTTAGAGTGCCCAACTAAATGATGGCAACTAAAGACGAGGGTTGCGCTCGTTGCGGGACTTAACCCAACATCTCACGACACGAGCTGACGACAGCCATGCAGCACCTGTGTGCTAGCCAGCCGAACTGAAGAAATCCATCTCTGGAAATCAAACTAGCCATGTCAAACTCTGGTAAGGTTCTGCGCGTTGCTTCGAATTAAACCACATGCTCCACCGCTTGTGCAGGCCCCCGTCAATTCCTTTGAGTTTTAATCTTGCGACCGT
+
-CCCCGGGGGGGGGGGGGCFGGGGGGGGGGFGGCFGGGGGF8FGGGGGGGGGGGGFGGG<A@FGGGGGGGDGGGCEGGGCFGGGGGGF8:FGGGGGGGGGGGCFGGCGDGGGGGEDECECGCFGGDGGGEGGGFGGGGGC@FGEEGGGGFGGGCGFFGF>FFF@FGGGCG;FFFFGGFFG?C<FGGG,?FFFFFBFGEGGGGGGFF9EFGGGGGCCGCFGGEGEEG5+9A*;CFGGCFGGCGGGE+2<6@FEGGEC<:47:D5;EDDD>7<339C=F7<94)444:BCG>6CB9A>BFD30
@M02542:52:000000000-J9N43:1:1101:9267:5192 2:N:0:GTGAAA
CGGTTTATCACCGGCAGTCTCCCTAGAGTTCCCGACTTAACTCGCTGGCAACTAAGGATAGGGGTTGTGCTCGTTGCGGGACTTAACCCAACATTTCACAACACGAGCTGACGACAGCCATGCAGCACCTGTCTTACGGTTCCCGAAGGCACAACCGCATCTCTGCAGTCTTCCGTAGATGTCAAGAGTAGGTAAGGTTCTTCGCGTTGCGTCGAATTAAACCACATGCTCCACCGCTTGTGCGGGCCCCCGTCAATTCATTTGAGTTTTAATCTTTCTACCGT
+
GGGGGGGGGGGGGGGEEGGGGGFGGFGGGGGGGGGGGGGGGFGGGGDGGGGFGGGGGGGGGGGCGGGGGGFGGGGFEECGGGGGGGGGGDGGGGEGGGGGGGCEEFGDCFGGD7CFEFFGDGGFDD8F@FEGGGGGGG:@FGGGGG>E7DDE>EGDGGGDCCFF9:9@FFGFFGGCCE56BFCAG@4AFFCFEFFG49ACBA+068BFBB08((/>FFGFG378856)9*6>)<F(1(9(,.4(509;F>GG?59().*-.7*)6(-)4<)4<9-:***1@F).
@M02542:52:000000000-J9N43:1:1101:20238:5197 1:N:0:GTGAAA
CGGTTTATCACCGGCAGTCTCCCTAGAGTTCCCGACTTAACTCGCTGGCAACTAAGGATAGGGGTTGCGCTCGTTGCGGGACTTAACCCAACATTTCACAACACGAGCTGACGACAGCCATGCAGCACCTGTCTTACGGTTCCCGAAGGCACAACCGCATCTCTGCAGTCTTCCGTAGATGTCAAGAGTAGGTAAGGTTCTTCGCGTTGCGTCGAATTAAACCACATGCTCCACCGCTTGTGCGGGCCCCCGTCAATTCATTTGAGTTTTAATCTTGCGACCGT
+
GGGGGGGGGGGGGGGGGGGGGGGGGGGGGGGGGGGGGGGGGGGGGGGGGGGGGGGGGGGGGGGGGGGGGGGGGGGGGGGGGGGGGGGGGGGGGGGGGGGGGGGGGGGGGGGGGGGGGGGGGGGGGGGGGGGGGGGGGGGGGGGGGGGGGGGGGGGGGGGGGGGGGGGGGGGGGGGGGGGGGGGGGGGGGGGGGGGGGCFFGGGGGGGGGGGGFGGGGGGGGGGGGGGGGGGGGGGGGGGGG>FGGGFFGGGFFGFFFGG?GGFFFF>FFFFGGGFGA9>BFFFF
@M02542:52:000000000-J9N43:1:1101:25308:5258 2:N:0:GTGAAA
CGGTTTATCACCGGCAGTCTCCCTAGAGTTCTCGACTTAACTCGCTGGCAACTAAGGATAGGGGTTGCGTTCGTTGCGGAACTTAACACAACATTTCACAACACGAGCTGAGGACGGCCATGCAGCTCCTGTCTTACGGTTCCGGAAGGCACAATCCCATCTCAGCAGTCTTCCGTAGATGTCAAGAGTAGGTAAGGTTCTTCGCGTTGCGCTGAATTAAACGACACGCCCCCCCGCTTGTGCAGGCCCCCGTCACTGCACTTGCGTTTTACACTGTTGACCGT
+
AFC6@,6@6CF,B77+8C<CE@E@GGFGFG9,C@@6,86<CE,67,6C:FC,,C<66,6,6BFEF@CF:+8,68,,B+C+@CFEFGG,4?=?A<,@;,EF9FAEG7++6,,,+56+8+8=FG8:36,2DDD,=E;2@@F=F8C++@B>F,3,@:,@*3@@1,7,2624D9CAFGD<3*;6BF>+47*;1+449++;?=A:*BF5;=)(.)()((//:F?CG<(*2*),9590)0)(((13139)0(4,22))45*(-)*-(*06<6(((--5)).*0*/**6.)
@M02542:52:000000000-J9N43:1:1101:19880:5261 2:N:0:GTGAAA
CGGTTTATCACCGGCAGTCTCCCTAGAGTTCCCGACTTAACTCGCTGGCAACTAAGGATAGGGGTTGCGCTCGTTGCGGGACTTAACCCAACATTTCACAACACGAGCTGACGACAGCCATGCAGCACCTGTCTTACGGTTCCCGAAGGCACAACCGCATCTCTGCAGTCTTCCGTAGATGTCAAGAGTAGGTAAGGTTCTTCGCGTTGCGTCCAATTAAACCACATGCCCCCCCGCCTTTTCGGGCCCCCCTCCATCCATTTGATTTTTAATCTTTCGACCGT
+
FGGGGGGGGGGGGGGGGFGGCGGGGCFGGGFGGGGGGGFGFGGGGGGEEGGGGGGGGGGGGGAFGGGGGGDEEGGFGGGDCFGGGGGFFEGGGGGGGGFFGGFEEGGGG8FGFGGGCDFFGC8DFCDFGFGGGGGGC+3@C:DF>7B5FFGGCFEEGGE8E=:@CGGGFCF8BCGGC5/=1BC7+7=A17A4)1:0C9BCA8+:;>)405(84(9?@BFFC23;8@?<**41)5)(,(1(.)--5367>0<)4**34).))172:)))-)())))**/))0>58
@M02542:52:000000000-J9N43:1:1101:8552:5282 2:N:0:GTGAAA
CGGTTTATCACCGGCAGTCTCCCTAGAGTTCCCGCCATTACGCGCTGGCAACTAAGGATAAGGGTTGCGCTCGTTGCGGGACTTAACCCAACATTTCACAGCACGAGCTGACGACAGCCATGCAGCACCTGTCTTACGGTTCCCGAAGGCACAACCGCATCACTGCAGTCTTCCGTAGATGTCAAGAGTAGGTAAGGTTCTTCGCGTTGCGTCGAATTAAACCACCTCCTCCACCGCTTGTCCCGGCCGCCCTCCATTCCATTGAGCTTTAATCTTTCGAACTT
+
GGGGGGGGGGGGGGGG7FG<FFFGFGGEFGGGGGGGGGGGGEDGGG@EEFGGGGGDGGGGGGGGGGGGGGDGEFGCFDGGGGGG9FGG8FFGFFFGGGGGGGFGGGGGGFGGGCB+3>FFFCCDGGCFGGGA@<@CGGGGGGFGGG**>D,DFFEGGGG=E,41=CF8<FCAFGGFFED@C++AF@4018;F9=FGG?8>6;FFF3.(-71<0(9:FFGFCAF5/*)(**.44)0-2276?)),8((4(47)25*.)66))1*)-.).(.)-)))2097))7)*
@M02542:52:000000000-J9N43:1:1101:14931:5291 1:N:0:GTGAAA
CGGTTTATCACCGGCAGTCTCCCTAGAGTTCCCGACTTAACTCGCTGGCAACTAAGGATAGGGGTTGCGCCCGTTGCGGGACTTAACCCAACATTTCACAACACGAGCTGACGACAGCCATGCAGCACCTGTCTTACGGTTCCCGAAGGCACAACCGCATCTCTGCAGTCTTCCGTAGATGTCAAGAGTAGGTAAGGTTCTTCGCGTTGCGTCGAATTAAACCACATGCTCCACCGCTTGTGCGGGCCCCCGTCAATTCATTTGAGTTTTAATCTTGCGACCGT
+
GGGGC,;C6FF8,@@@@FGEEFGCFF,EFFFCFECBEGFFFG9F@:FEGGGG<FFGGG@EAFG@F7=C=+8@CCE?FGGC7=FDGG<EFF@?DFC<@ECFFBFGGFFGFGFGCFEEED+<>=AFGF,@FFF,DEGFFGDFGCFGGDCGGEGGGGCGGDG71,>@FGFGGGG,@F@:,<CCFF:BFGGDE9BF<FCFEFEGGGGGGEEEECGC>=8*>=FG7CFCCFFCFCCCFFFEDG5/98F:=C>>CD5<7<:)-<C9:*<=)34454>G7FF7)699>>5<
@M02542:52:000000000-J9N43:1:1101:23241:5299 1:N:0:GTGAAA
ACAGTTTACACTGGCAGTCTCGTTAGAGTTCCCGACATGACTCGCTGGCAACTAACGACAGGGGTTGCGCTCGTTATAGGACTTAACCTGACACCTCACGGCACGAGCTGACGACAACCATGCAGCACCTTGTAAATTGTCCGAAGAAAAAACTGTTTCCAGTCCTGTCAATCTACATTTAAGCCCTGGTAAGGTTCCTCGCGTATCATCGAATTAAACCACATGCTCCACCGCTTGTGCGGGCCCCCGTCAATTCCTTTGAGTTTCACACTTGCGTGCGTACTC
+
GGGGGGGGGGGGGGGGGGGGGGGGGGGGGGGGGGGGGGGGGGGGGGGGGGGGGGGGGGGGGGGGGGGGGGGGGGGGGGGGGGGGGGGGGGGGGGGGGGGGGGGGGGGGGGGGGGGGGGGGGGGGGGGGGGGGGGGGGGGGGGGGGGGGGGGGGGGGGGGGGGGGGGGGGGGGGGGGGGGGGGGGGGGGGGGGGGGGGGGGGGGGGGGGGGGGFGGGGGGGGGGGGGFGGGGGGGGGGGFGGFFGGGFFGGGFFGFF<CFFCF<FDAFFFFFGGFFGFFFBFBFFF
@M02542:52:000000000-J9N43:1:1101:23434:5309 1:N:0:GTGAAA
CGGTTTATCACCGGCAGTCTCCCTAGAGTTCCCGACTTAACTCGCTGGCAACTAAGGATAGGGGTTGCGCTCGTTGCGGGACTTAACCCAACATTTCACAACACGAGCTGACGACAGCCATGCAGCACCTGTCTTACGGTTCCCGAAGGCACAACCGCATCTCTGCAGTCTTCCGTAGATGTCAAGAGTAGGTAAGGTTCTTCGCGTTGCGTCGAATTAAACCACATGCTCCACCGCTTGTGCGGGCCCCCGTCAATTCATTTGAGTTTTAATCTTGCGACCGT
+
GGGGGGGGGGGGGGGGGGGGGGGGGGGGGGGGGGGGGGGGGGGGGGGGGGGGGGGGGGGGGGGGGGGGGGGGGGGGGGGGGGGGGGGGGGGGGGGGGGGGGGGGGGGGGGGGGGGGGGGGGGGGGGGGGGGGGGGGGGGGGGGGGGG>CGGGGGGGGGGGGGGGGGGGGGGGGGGGGGGGGGGGGGGGGGGGGGGFGFGGGGGGGGGGGGGGFGGGGGGGGGGGGGGDC?CGGFGGGGGGG2@GGGFFGDGBEG1>BCFBGFABFF4<>A<GGGFGFF>>FFEF
@M02542:52:000000000-J9N43:1:1101:16066:5352 1:N:0:GTGAAA
CGGTTTATCACCGGCAGTCTCCCTAGAGTTCCCACCATTACGTGCTGGCAACTAAGGATAAGGGTTGCGCTCGTTGCGGGACTTAACCCAACATTTCACAACACGAGCTGACGACAGCCATGCAGCACCTGTCTTAGCGTTCCCGAAGGCACAACCGCATCTCTGCAGTCTTCGCTAGATGTCAAGAGTAGGTAAGGTTCTTCGCGTTGCGTCGAATTAAACCACATGCTCCACCGCTTGTGCGGGCCCCCGTCAATTCATTTGAGTTTTAATCTTGCGACCGT
+
GGGGGGGGGGGGGGGEFGGFGGGGGGGGGGGGGGGGGGGGGGGGGGGGGGGGGGGGGGGGGGGGGGGGGGGGGGGGGGGGGGGGGGGGGGGGGGGGGGGGGGGGGCCGGGGGGGGGGGGGGGGGGGGGGGGGGGGGGGGGGGGGGGFGGGGGGGGGGGGGGGGGGGGGGGGGG7CFGGGGGGGGCCFGGGGGGGGGGBEFFGGGGGGGCEGGDG=8<FGGGGGGGGGGGGGFGGGDEGEGGFFDDDF3EG:58C(<AGD?GGB4<B6>DFBDGGFF<<>09>EF
@M02542:52:000000000-J9N43:1:1101:9530:5369 1:N:0:GTGAAA
GCACAGCTACGTGCTGGCACTCAATTAGTAGCGCTGGCACGTCACTCGGCTCCTCGGCTGACTTCGGCTGCAAAGACTTTCTCCTTAGGCGCATGTCTCAGCAACACAAAACGAGGGTTTCGCTCGTTATAGGACTTGACCAAACATCTCACGACACGAGCTGACGACAGCCATGCAGCACCTGTATGAAAGTAAGTACCATCCCGTTAAGGACAGGTTTTCTTGTTCATATGTCAAGGGCTGGTAAGGTTTTGCGCGTTGTATCGTATTAAACCACATGCTCCACCGCTTGTGCAGGCAC
+
CCCCCGGGGGGGGGGGGGGGGGGGGGGGGFFGEGGGGGGGGGGGGGGGECCGGGGGDDFGGGGDDGEGGDGGFFFGGGGGFCGGFFFF9FE7FGDGGDFEGGGGGGFGG8FGGGGGGGGGEFGGGGGFGGCG9FGGGGGFGFGDGGGGFE,DFGGGGE++@FCC<FCEEGGFGGFGGFGFCDFGEFE;@FF:FGGGGG?;FFCCCDCE*<CF,,,@F?C9*+AFEFC+1CCCF?EGGGGGGFDEC2<9CGDCFG?D<>BDG<*6<D*85C)9<+0)798*,)5421<777558:2):15)0
@M02542:52:000000000-J9N43:1:1101:14006:5370 1:N:0:GTGAAA
CGGTTTGTCACCGGCAGTCTCCTTAGAGTGCCCTTGCGTAGCAACTAAGGACAAGGGTTGCGCTCGTTGCGGGACTTAACCCAACATCTCACGACACGAGCTGACGACAGCCATGCAGCACCTGTGCAACGGTTCTCTTTCGAGCACTCCCACCTCTCAGCGGGATTCCGTCCATGTCAAGGGTAGGTAAGGTTTTTCGCGTTGCATCGAATTAATCCACATCATCCACCGCTTGTGCGGGTCCCCGTCAATTCCTTTGAGTTTTAATCTTGCGACCGTACTCCC
+
GGGGGGGGGGGGEGGGGGGGGGGGGGGGGGGGGGGGGGGGGGGGGGGGGGGGGGGGGGGGGGGGGGGGGGGGGGGGGGGGGGGGGGGGGGGGGGGGGGGGGGGGGGGGGGGGGGGGGGGGGGGGGGGGGGGGGGGGGGGGGGGGGGGGGGGGGGCFFGGGGGGGGGGGGGGGGDGGGGGFGGGCFGGGGGGGGGGGGGGGGGGGGGGGDGGGFGGGGGGGGGGGGGGGGGGGEGGGGGGGGBBFFGEFGGGFFGFFFFGFGGFFFFFFFFFGGGFGFFFFFFF@F
@M02542:52:000000000-J9N43:1:1101:19888:5389 1:N:0:GTGAAA
CGGTTTGTCACCGGCAGTCCCACTAAAGTGCCCAACTGAATGATGGCAATTAGCGGCAAGGGTTGCGCTCGTTGCGGGACTTAACCCAACATCTCACGACACGAGCTGACGACAGCCATGCAGCACCTGTGTCTAGGCTCCCTTTCGGGCACCCCCGCCTCTCAGCAGGGTTCCTAGCATGTCAAGGGTAGGTAAGGTTTTTCGCGTTGCATCGAATTAATCCACATCATCCACCGCTTGTGCGGGTCCCCGTCAATTCCTTTGAGTTTTAACCTTGCGGCCGT
+
GGGGGGGGGGGGGGGGGGGGGGGGGGGGGGGGGGGGGGGGGGGGGGGGGGGGGGGGGGGGGGGGGGGGGGGGGGGGGGGGGGGGGGGGGGGGGGGGGGGGGGGGGGGGGGGGGGGGGGGGGGGGGGGGGGGGGGGGGGGGGGGGGGGGGGGGGGGGGGGGGGGGGGGGGGGGGGGGGGGGGGGGGGGG8EGGEFFGGGGGGGGGGGGGGGGGFEGGGGGGGGGGGGGFGGGGGGGGGGGGGFFDGGF@GGGD>CBF>GFFGGFFFFFFFFFGGGFGAFBF>FFF
@M02542:52:000000000-J9N43:1:1101:9559:5390 1:N:0:GTGAAA
CGGCTTATCACCGGCGGTTCCTTTAGAGTCCCCAACTGAATGATGGTAACTAAAGGCGAGGGTTGCGCTCGTTGCGGGACTTAACCCAACATCTCACGACACGAGCTGACGACAGCCATGCAGCACCTGTGTCCTAGTCTCTTGCGAGAAGGAATCCATCTCTGGAAACCGTCCAGGCATGTCGAACGCTGGTAAGGTTCTGCGCGTTGCTTCGAATTAAACCACATGCTCCACCGCTTGTGCAGGCCCCCGTCAATTCCTTTGAGTTTTAACCTTGCGGCCGT
+
GGGGGGGGGGGGGGGGGGGGGGGGGGGGGGGGGGGGGGGGGGGGGGFFGGGGGGGGGGGGGGGGFGGGGGGGGGGGGGGGGGGGGGGGGGGGG9DFEGEEGGGGGGGGGGGGGGGGGGGCFFFGFCGGGGEGGGGGGGGDFFGFGECFDFDFGGGGFFFFGGGGFDGGGGEGEGGGFGGGCGF7FGGGGGGGGGGGGGGGGGGCEGDGGCGGFGGGGGGGGGCFCCFGFC9FGGFCE3>FGF?FGGFFGGGFF7?DFCFFGGFFFFFBAF<FGCFG4?BBFF3@
@M02542:52:000000000-J9N43:1:1101:23948:5395 1:N:0:GTGAAA
CGGTTTGTCACCGGCAGTCCCATTAGAGTGCCCTTTCGTAGCAACTAATGGCAAGGGTTGCGCTCGTTGCGGGACTTAACCCAACATCTCACGACACGAGCTGACGACAGCCATGCAGCACCTGTGTTACGGCTCTCTTTCGAGCACTCCTCTATCTCTAAAGGATTCCGTACATGTCAAAGGTGGGTAAGGTTTTTCGCGTTGCATCGAATTAAACCACATCATCCACCGCTTGTGCGGGTCCCCGTCAATTCCTTTGAGTTTCAACCTTGCGGCCGTACTCCC
+
GGGGGGGGGGGGGGGGGGGGGGGGGGGGGGGGGGGGGGGGGGGGGGGGGGGGGGGGGGGGGGGGGGGGGGGGGGGGGGGGGGGGGGGGGGGGGGGGGGGGGGGGGGGGGGGGGGGGGGGGGGFGGGGGGGGGGGGGGGGGGGGGGGGGGGGGCGEGGGGGGGGGFGGGGGGGGGGGGGGGGGGGGGGGGGGGGGGGGFGGGGGGGGGGDFGF>CGG7?EGGFFFFGGGGGGGGGFGCGGGG>EFGGD@EGGFFFFFFG=BGGAFF<FFF07:CCEGB9B<F?=?F
@M02542:52:000000000-J9N43:1:1101:6221:5401 1:N:0:GTGAAA
CTCCCCACCTTCCTCCGGTTTATCACCGGCAGTCTCCCTAGAGTTCCCGACTTAACTCGCTGGCAACTAAGGATAGGGGTTGCGCTCGTTGCGGGACTTAACCCAACATTTCACAACACGAGCTGACGACAGCCATGCAGCACCTGTCTTACGGTTCCCGAAGGCACAACCGCATCTCTGCAGTCTTCCGTAGATGTCAAGAGTAGGTAAGGTTCTTCGCGTTGCGTCGAATTAAACCACATGCTCCACCGCTTGTGCGGGCCCCCGTCAATTCATTTGGGTTTTAATCTTGCGACCGTAC
+
@CCC@FGGGGGFGGGGGGFCGGGGGGGGGGDFFGGFGGGGD9EGGFFGGGDEEGFFEGGG>ECGGGGGGGGGGGGGEGEGGGGCF7FCFFGEEEFGDGGGGGGGGD@FGGGGCFFGEFGGE>FEFFGGGECFC<DECCFGFFGGGFEFFGFA@FGG7DEGD@C@F:FGGGG7F>CEFGD<CCCCFCGGFC<C<@GCGGGGGG>CECCCFFGGGG7;EFFGGGGGGGGGF5;CFDFGGFGGFE:FFFFF7CCEE3F57<BGGG)8:C7..*,6:7>7:0.*(4:1:2)0::F*)(-(-()))
@M02542:52:000000000-J9N43:1:1101:12996:5426 1:N:0:GTGAAA
CGGTTTATCACCGGCAGTCTCCCTAGAGTTCCCGACTTAACTCGCTGGCAACTAAGGATAGGGGTTGCGCTCGTTGCGGGACTTAACCCAACATTTCACAACACGAGCTGACGACAGCCATGCAGCACCTGTCTTACGGTTCCCGAAGGCGCAACCGCATCTCTGCAGTCTTCCGTAGATGTCAAGAGTAGGTAAGGTTCTTCGCGTTGCGTCGAATTAAACCACATGCTCCACCGCTTGTGCGGGCCCCCGTCAATTCATTTGAGTTTTAATCTTGCGACCGT
+
GGGCCFGGFGGGGFGGGGGGGGGGGGGGGGGGGGGGGGGGGGGGGGGGGGGGGGDDGGGGGGGGGGGGGGGGGGGGGGGGGGGGGGF9AFGEGGGGGGGGGGGGGEEGGGGGFGGCFGGGGFGGGGGGGGGGGGGGGGGGGGGGGGGGGFGGGGGGGGGGGGGGGGGGGFGGGGGGGGGFGGGGGGGGGGGGFG<CDFGFGGGGGGGGGGGGFGGGGGGGGGFGGGFFGFGGGGGGGGG<F8FDGG>>=CGF@C6@43?FGF)6:?BAAFBGGGFG2AB>BFF@
@M02542:52:000000000-J9N43:1:1101:18325:5433 1:N:0:GTGAAA
CGGTTTGTCACCGGCAGTCTCCTTAGAGTGCCCACCATTACGTGCTGGTAACTAAGGACAAGGGTTGCGCTCGTTACGGGACTTAACCCAACATCTCACGACACGAGCTGACGACAGCCATGCAGCACCTGTATGAAAGTAAGTACCATCCCGTTAAGGACAGGTTTTCTTGTTCATATGTCAAGGGCTGGTAAGGTTTTGCGCGTTGTATCGAATTAAACCACATGCTCCACCGCTTGTGCAGGCCCCCGTCAATTCCTTTGAGTTTCGGTCTTGCGACCGTAC
+
GGGGGGGGGGGGGGGGGGGGGGGGGGGGGGGGGGGGGGGGGGGGGGGGGGGGGGGGGGGFFGGGGGGGGGGGGGGGGGGGGGGGGGGGGGGGGGGGGGGGGGGGGGGGGGGGGGGGGGGGGGGGGGGGGGGGGGGGGGGGGGGGGGGGGGGGGGGGGGGGGGGGGGGGGGGGGGGGGGGGGGGGGGGGGGGGGGGGGGGFFGGGGGGGGGGGEGGGGGGGGGGGGGGGGGGGGGGGGGGGGAFGGGFFGGGFFGFFFGGFGGFFFDFFFFFGGGFCBFFFBFFF8
@M02542:52:000000000-J9N43:1:1101:22535:5442 1:N:0:GTGAAA
CGGTTTATCACCGGCAGTCTCCCTAGAGTTCCCGACTTAACTCGCTGGCAACTAAGGATAGGGGTTGCGCTCGTTGCGGGACTTAACCCAACATTTCACAACACGAGCTGACGACAGCCATGCAGCACCTGTCTTACGGTTCCCGAAGGCACAACCGCATCTCTGCAGTCTTCCGTAGATGTCAAGAGTAGGTAAGGTTCTTCGCGTTGCGTCGAATTAAACCACATGCTCCACCGCTTGTGCGGGCCCCCGTCAATTCATTTGAGTTTTAATCTTGCGACCGT
+
GGGGGGGGGGGGGGGGGGGGGGGGGGGGGGGGGGGGGGGGGGGGGGGGGGGGGGGGGGGGGGGGGGGGGGGGGGGGGGGGGGGGGGGGGGGGGGGGGGGGGGGGGGGGGGGGGGGGGGGGGGGGGGGGGGGGGGGGGGDGGGGGGGGEGGGGGGGGGGGGGGGGGGGGGGGGGGGGGGGGGGGGGGGGGGGGGGGGGGGGGGGGGGGGGGGGBEGGGGGGGGGGGGGFGGGGGGGGGGGGG?FGGGFFGGGFFGFFBCGFGGFFFF>FFFFFGGFGFABFFFFF
@M02542:52:000000000-J9N43:1:1101:23743:5452 1:N:0:TTGAAA
CCACCTTCCTCCGGTTTGTCACCGGCAGTCTCATTAGAGTGCCCTTTCGTAGCAACTAATGACAAGGGTTGCGCTCGTTGCGGGACTTAACCCAACATCTCACGACACGAGCTGACGACAGCCATGCAGCACCTGTGTTACGGCTCTCTTTCGAGCACGAAGCCATCTCTGGCAACTTCCGTACATGTCAAAGGTGGGTAAGGTTTTTCGCGTTGCATCGAATTAAACCACATCATCCACCGCTTGTGCGGGTCCCCGTCAATTCCTTTGAGTTTCAACCTTGCGGCCGTACTCCCCAGGC
+
CCCCCGGGGGGGGGGGGGGGGGGGGGGGGGGGGGGGGGGGGGGGGGGGGGGGGGGGGGGGGGGGGGGGGGGGGGGGGFGGGGGGGGGGGGGGGGGGGGGGGGGGGGGGGGGGGGGGGGGGGGGGGGGGGGGGGGGGGGGGGGGGGGGGGGGGGGGGGGGGGGGGGGGCFGGGGGGGGGGGGGGGGGGGGGGGFGGGGGGGGGGGGGGGGGGGGGGGGGGGGGGGGGGGFGGGGGGGGGGGGGGGGGGGGGGGGGGGGFEGGGFFGGGFFGBFBFFFGGFFFFFFFFBGDGFGFFBFFFFF:
@M02542:52:000000000-J9N43:1:1101:12652:5459 2:N:0:GTGAAA
CGGTTTGTCACCGGCAGTCTCATTAGAGTGCCCTTTCGTAGCAACTAATGACAAGGGTTGCGCTCGTTGCGGGACTTAACCCAACATCTCACGACACGAGCTGACGACAGCCACGCAGCACCTGTGTGCAGGTTCTCTTTCGAGCACCAATCCATCTCTGGAAAGTTCCTGCCATGTCAAGGGTAGGTAAGGTTTTTCGCGTTGCATCGAATTAATCCACATCATCCACCGCTTGTGCGGGTCCCCGTCAATTCCTTTGAGTTTTAACCTTGCTACCGTACCTCC
+
GGGGGGGGGGGGGGGFGGGFGGGGGGGGGGGGGGGGGGGGGGGGGGGFGGGGGGGGGGGGGGGGGGGGGGGGGGGGGGGGGGGGGGGGGGCFGGGDGFFEGGGGGGGGGGGGGGGGGGGGGGGCGGGFGGGGGGGGGGGG9EGFGGGGCFGGGGFGGGGGGFGGGGGGGGGFGGGGCF7F6FGF6>FCFFFFFBGGGGF3BFFFFFFF?F8A1>CAAFGFG0407CFDGGF9737<?4D9>F9?FB0:<:CC<F:4AA6),*1:A2047<B)())*9@F3.)*1<
@M02542:52:000000000-J9N43:1:1101:20927:5471 1:N:0:GTGAAA
GTCCACACCTTCCTCCGGCTTATCACCGGCGGTTTCTTTAGAGTGCCCAACTAAATGATGGCAACTAAAGACGAGGGTTGCGCTCGTTGCGGGACTTAACCCAACATCTCACGACACGAGCTGACGACAGCCATGCAGCACCTGTGTTCTAGCCAGCCGAACTGAAGTAACCCATCTCTGGGAAACATACTAGACATGTCAAACGCTGGTAAGGTTCTGCGCGTTGCTTCGAATTAAACCACATGCTCCACCGCTTGTGCAGGCCCCCGTCAATTCCTTTGAGTTTTAATCTTGCGACCGT
+
CCCCCGGGGGGGGGGGGGGGGGGGGGGGGGGGGGGGGGGGGGFGGGGGGGGGGGGGGGGGGGGGGGGGGGGGGGGGGGGGGGGGGGGGGGGGGGGGGGGGGGGGGGGGCFGGGGGGGGGGGG=FFGGGGGGGGGGGGGGGGGFGGFGGGGGFGGGGGGGGFCFGGGGGGGGGGGGGGGGGGGGGGGGF<FGFCFDFGGCEFGGGGGGGGEEFCFGGGGGGEDEGGGGGFGDGFGGGFFGGGGGGGGFGGGGGCDEDGF?GGGFEGGDEDD:B?GGFC7<BAAFFADFFGDFGF>FFF6:@5
@M02542:52:000000000-J9N43:1:1101:14867:5478 1:N:0:GTGAAA
CGGCTTATCACCGGCGGTTTCTTTAGAGTGCCCAACTAAATGATGGCAACTAAAGACGAGGGTTGCGCTCGTTGCGGGACTTAACCCAACATCTCACGACACGAGCTGACGACAGCCATGCAGCACCTGTGTGCTAGCCAGCCGAACTGAAGAAATCCATCTCTGGAAATCATACTAGCCATGTCAAACGCTGGTAAGGTTCTGCGCGTTGCTTCGAATTAAACCACATGCTCCACCGCTTGTGCAGGCCCCCGTCAATTCCTTTGAGTTTTAATCTTGCGACCG
+
GGGGGGGGFGGGCGGGGGGGGGGGGFEGGGGGGGGECGGGGGFFGGGFGGGGGGGGGGGGGDGGGGGGGGGGGGGGGGGGFGFGGGGGGEFGG9FGGGGGGGGGGGGGGGGGGGGGGGFCFFGGGGGGGCFGGFGGGGGFGFFBCFGGCGF9=CFGGGGGGFGGGGGFACFGGFGGFCFGGGFFGGGGGGGEGGFGGGGFGFFGGGGGGGEGFGGE:FGGGFGGGGCGFCFF?CFFFGGGGFFGGCFFGGGBFGFFF5:FGGFFAAA?6>AF*7=CBFF29>DB5
@M02542:52:000000000-J9N43:1:1101:23711:5480 1:N:0:GTGAAA
CGGTTTATCACCGGCAGTCTCCCTAGAGTTCCCGACTTAACTCGCTGGCAACTAAGGATAGGGGTTGCGCTCGTTGCGGGACTTAACCCAACATTTCACAACACGAGCTGACGACAGCCATGCAGCACCTGTCTTACGGTTCCCGAAGGCACAACCGCATCTCCGCAGTCTTCCGTAGATGTCAAGAGTAGGTAAGGTTCTCCGCGTTGCGTCGAATTAAACCACATGCTCCACCGCTTGTTCGGGCCCCCGTCAATTCATTTGAGTTTTAATCTTGCGACCGT
+
GGGGGGGGGGGGGGGGGGGGGGGGGGGGGGGGGGGGGGGGGGGGGGGGGGGGGGGGGGGGGGGGGGGGGGGGGGGGGGGGGGGGGGGGGGGGGGGGGGGGGGGGGGGGGGGGGGGGGGGGGGGGGGGGGGGGGGGGGGGGGGGGGGGEFFGGGGGGGGGGGFFGGGGGGGGGGGGGGGGGGGGGGGGFGGGGGGGGGFEGGGGGGGGGGGGGFGGGDFGGGGFGGGGGG9CFGGGEDDGGG)=DGGFFGGGFFG?EDDFFGGFFFF2AFDAGGFFGFFFFB>FF
@M02542:52:000000000-J9N43:1:1101:17200:5486 2:N:0:GTGAAA
GTCCCCACCTTCCTCCGGTTTGTCACCGGCAGTCCCATTAGAGTGCCCTTTCGTAGCAACTAATGGCAAGGGTTGCGCTCGTTGCGGGACTTAACCCAACATCTCACGACACGAACTGACGACACCCATGCAGGACCTGTGTTACGGCTCTCTTTCGAGCACTCCTCTATCTCTAAAGGATTCCGTACATGTCAAAGGTGGGTAAGGGTTTTCGCGTTGCAGAGTATTAAACCAAATCAACCACCGCTTGTGCGGGTCGCCGTCAATTCCCTTGAGTTTAAACCTCGCGGCCGTTCTCCCC
+
BC<<,CFC@C8@EF@CCFCF;FC,CE<@7C7CC6@@@EFAFCCGGFCFDEDEFF@,6,<FE@FGEFGCFFGCE,@EE:C@:+,A,8+>+7C9BFC<FFGDG?A??F,?:8@FEE++8,56==46++6><A,:3,8+6,@3@7=+@BF6+3@+,383<8E8C,,33@<,D;B,?D7;,429C>9DG*=*4,=,=C+=+6*9<964);A)/08*:5):)0=)4*+/)+11<5:*;>8)*)-0;*723C1()00,-3/,49(457;963::.024<(14<6=))63<?0((,,(757).)/*77
@M02542:52:000000000-J9N43:1:1101:19002:5490 2:N:0:GTGAAA
CGGTTTGTCACCGGCAGTCTCATTAGAGTGCCCTTTCGTAGCAACTAATGACAAGGGTTGCGCTCGTTGCGGGACTTAACCCAACATCTCACGACACGAGCTGACGACAGCCATGCAGCACCTGTGTGCAGGTTCTCTTTCGAGCACCAATCCATCTCTGGAAAGTTCCTGCCATGTCAAGGGTAGGTAAGGTTTTTCGCGTTGCATCGAATTAATCCACATCATCCACCGCTTTTGCGGGTCCCCGTCAATTCCTTTGTGTTTTAACCTTGCGGCCGTACTCCC
+
GEEGGGGGGGGGGGGGGGG9FGGGGGAGFGGGGGGGGGGGGFGFGGGFCFAEFGGGGGGGGGGGGGGGGGGGGGGGGFDFFGGDGGGGFGGGGGGGGGGGGGGGGGGGGFGGGG<FGGGFFGGGGGGGGFCFGGGGFGGGGGGGGGGGFEEECFGG27,@F9ECGGGGGGGFGGF,=FCFF676;>FCFFFFEFGG<4?C35>)/;+9(5(/6>>FFFGF43@DCF+3FG9975).),9(9>02536?FBCG>0*.:>@)37<1?<744<A254>553>0.57<7
@M02542:52:000000000-J9N43:1:1101:17695:5498 1:N:0:GTGAAA
CAGTATATCACCGGCAGTCTCCCTAGAGTTCCCGACTTAACTCGCTGGCAACTAAGGATAGGGGTTGCGCTCGTTGCGGGACTTAACCCAACATTTCACAACACGAGCTGACGACAGCCATGCAGCACCTGTATGAAAGTAAGTACCATCCCGTTAAGGACAGGTTTTCTTGTTCATATGTCAAGGGCTGGTAAGGTTTTGCGCGTTGTATCGAATTAAACCACATGCTCCACCGCTTGTGCAGGCCCCCGTCAATTCCTTTGAGTTTCGGTCCTGCGAACGTAC
+
GEE@@6C;CFCCF+@@CFECDEFFGG,FGGGGGE@CFFAE<F@FEECE7FGCFF,EFE<C<FFGF@EDC@F=C><9F7FGG:FFGGAF<FF@CFD9?F?FGGFGECBFF@FFCCFGG,<FDFED9FFFGGGGGFGGGGGGGGGAB=F9<FF<<DFGGFGE7@FF=D9DFFG<7<AFFFDFFFGGGGEEFG:CGGGG;:<C8:CEGCCEG?FG:5A?CEGF;?CCFGGGC3<C6:=CGCCF*6@C*97BC5DF>GBF9::?GGB4(6:>::FDG<4*.40(,3550
@M02542:52:000000000-J9N43:1:1101:23434:5500 1:N:0:GTGAAA
CGGTTTATCACCGGCAGTCTCCCTAGAGTTCCCGACTTAACTCGCTGGCAACTAAGGATAGGGGTTGCGCTCGTTGCGGGACTTAACCCAACATTTCACAACACGAGCTGACGACAGCCATGCAGCACCTGTCTTACGGTTCCCGAAGGCACAACCGCATCTCTGCAGTCTTCCGTAGATGTCAAGAGTAGGTAAGGTTCTTCGCGTTGCGTCGAATTAAACCACATGCTCCACCGCTTGTGCGGGCCCCCGTCAATTCATTTGAGTTTTAATCTTGCGACCGT
+
GGGFGGGGGGGG7FGGGGGDGGGGGGGGGGGGGGGGGGFGGGGGGGGGGGGGGGGGGGGGGGGGGGGGGGDGGGGGGGGGGGGGGGFGEEGGGGGGGGGFGGGGGGEGGGGF7@FEGGGGGGGGGGGGGGGGFGGGGGGGGGGGGGGFGGGGGGGGGDEGGGGC9FCEGGGGGGGGGGGGGGGGGGGGGGGGGGFCFFEGGGCFGGGGEGCEDGGGGGGGGGGGGGGGG@FGGGGEEGGGG04<CDDFGGGFFGBED?DFGGF?BBFFFFFGG>@F9<1699EF
@M02542:52:000000000-J9N43:1:1101:18863:5517 1:N:0:GTGAAA
CGGTTTATCACCGGCAGTCTCCCTAGAGTTCCCGACTTAACTCGCTGGCAACTAAGGATAGGGGTTGCGCTCGTTGCGGGACTTAACCCAACATTTCACAACACGAGCTGACGACAGCCATGCAGCACCTGTCTTACGGTTCCCGAAGGCACAACCGCATCTCTGCAGTCTTCCGTAGATGTCAAGAGTAGGTAAGGTTCTTCGCGTTGCGTCGAATTAAACCACATGCTCCACCGCTTGTGCGGGCCCCCGTCAATTCATTTGAGTTTTAATCTTGCGACCGT
+
GGGGGGGGGGGGGGGGGGGGGGGGGGGGGGGGGGGGGGGGGGGGGGGGGGGGGGGGGGGGGFFGGGGGGGGGGGGGGGGGGGGGGGGGGGGGGGGGGGGGGGGGGGGGGGGGGGGGGGGGGGGGGGGGGGGGGGGGGGGGGGGGGGGGGGGGGGGGGGGGG<FGGGCFFGGGFGGGGGCFGGGGFGGGFGGGGGGGGGGGGGGGGGGGEGCGDDGGGGGGGGGGGGFCC@EGGFGEGGGGG7FGGGFFGGGEED0>B?7?FGFF4?AAFFFGGFFG242>BB>5
@M02542:52:000000000-J9N43:1:1101:4840:5517 1:N:0:GTGAAA
CGGTTTGTCACCGGCAGTCTCATTAGAGTGCCCTTTCGTAGCAACTAATGACAAGGGTTGCGCTCGTTGCGGGACTTAACCCAACATCTCACGACACGAGCTGACGACAGCCATGCAGCACCTGTGTTACGGCTCTCTTTCGAGCACGAAGCCATCTCTGGCAACTTCCGTACATGTCAAAGGTGGGTAAGGTTTTTCGCGTTGCATCGAATTAAACCACATCATCCACCGCTTGTGCGGGTCCCCGTCAATTCCTTTGAGGTTCAACCTTGCGGCCGTACTCCC
+
GGGGGGGGGGGGGGGGGGGGG<FGFFFFGGGGGGGGGGGGGGGGGGGGGGGGGGGGGFGGGGGGGGGGEEGGGGGGGGGGGGGGGGGGGFGGGGDFEG@FGGGGGGGGGGGGGGGGGGGGGGGGGFGGGGGGGCGGGGGGFDGFGGGGGGGGGGGG;FF9AFCFGGGGGD;:FEC9,@FGFGGGGGGGCEFGF9FFGGDEGGGGGGCF8@C57EGGFGGGC6C?EDGGGGEGGGGG6:><7;DCFGF@E*9BFGFFFGGF3*554-647:<*79BD>;F1?8=?F
@M02542:52:000000000-J9N43:1:1101:17496:5531 2:N:0:GTGAAA
CGGTTTGTCACCGGCAGTCTCATTAGAGTGCCCTTTCGTAGCAACTAAGGATAGGGGTTGCGCTCGTTGCGGGACTTAACCCAACATTTCACAACACGAGCTGACGACAGCCATGCAGCGCCTGTCTTACGGTTCCCGAAGGCACAACCGCATCTCCGCAGTCTTCCGTAGATGTCAAGAGTAGGTAAGGTTCTTCGCGTTGCGTCGAATTAAACCACATGCTCCACCGCCTGTTCGGGCCCCCGTCAATTCATTTGAGGTTTAAACTTTCGACCGTACCCCCCC
+
GGGGGGGGGGGGGGGGGGGGGGGGGGGGGGGGGGGGGGGGGGGFGGGGGGGGGGGGGGGGGGGGGGGFGGGGGGGGGGGGFGGGGGGGGGGGGGGGEGGGGGGGGGGGGGGGGGEFGGGGDEGGGGGGGGGGGCBFGGGE7CGFFGGGGGGGGG;FGGGCGGGFGGGGF<E:CGGG@CFFFGGFGFFFFFFFFFGGGGFGFBFFBF:;FF?F25C?>FGF*5)<EFF:)7(3)**)(,/,(39;3(((():>)::)5))(.794).)64.)4(-7395).1.7@)
@M02542:52:000000000-J9N43:1:1101:12683:5542 2:N:0:GTGAAA
CGGCTTATCACCGGCGGTTCCTTTAGAGTACCCAACTTAATGATGGTAACTAAAGGCGAGGGTTGCGCTCGTTGCGGGACTTAACCCAACATCTCACGACACGAGCTGACGACAGCCATGCAGCACCTGTCTCTGATCCAGCCGAACTGAAGGGACCCATCTCTGGAACCCGCGATCAGGATGTCAAACGCTGGTAAGGTTCTGCGCGTTGCTTCGAATTAAACCACATGCTCCACCGCTTGTGCAGGCCCCCCTCAATTCCTTTTATTTTCGGTCTTTCGTCCC
+
GGGGGGGGGGGGGGGGGGGGGGGGGGGFFGGGGGGGGGGGGFCGGGGGGGGGGGFGGGECEGGGGGGG7:FFDCFGGGGGGGGGGGFGGGGGGCGGGGGGGGGGGGFGGGEEGGGFF7F<FGGGCGGGGGGGGGFGDFFBFEEECCGDFFGFF>F*7CCEFCGGFGGGGGG>E*75<=CFFGGFGABFFFFFBFG=7CF7=FF=AFFFFFF>9<FFFFFF>>AFC8>:9*3)9??B?0DF<?F>FA<113CG9)/(()*64@@AB))))-64((-1<@*/0)07)
@M02542:52:000000000-J9N43:1:1101:12651:5554 1:N:0:GTGAAA
CGGTTTGTCACCGGCAGTCCCATTAGAGTGCTCAACTGAATGTAGCAACTAATGGCAAGGGTTGCGCTCGTTGCGGGACTTAACCCAACATCTCACGACACGAGCTGACGACAGCCATGCAGCACCTGCGTTACGGTTCCCTTTCGGGCACGACTCCATCTCTGGAGACTTCCGTACGTGTCAAGGGTAGGTAAGGTTCTTCGCGTTGCATCGAATTAAACCACATCATCCACCGCTTGTGCGGGCCCCCGTCAATTCCTTTGAGTTTTAATCTTTCGACCGTAC
+
GGGGGGGFGGGGGGGGGGGGGGGGGGGGGGGGGGGGGGGGGGGGGGGGGGGGGGGGGGGGGGGGGGGGGGGGCFGGGGGGGGGGGGGGGGGGDGGGGGGGGGGGGGGGGGGGGGGGGGGGGGGGGGGGGGGGGGGGGGGGGGGGGGDGGGGGEGFGGGGGCGGGFFFGFFFFGGGGGGGCGGGFCCFGGDFGFGGFGGGCGGGGEGGCGGGF5EFFFGGGGGGGGGGGGGGGGFEGGCFGGFFGGGFFGGG@@DFFFGGFGGFFF<>DBA?FGGF*4:<BB>B@)
@M02542:52:000000000-J9N43:1:1101:25804:5572 1:N:0:GTGAAA
GTCCACACCTTCCTCCGGTTTGTCACCGGCAGTCAACTTAGAGTGCCCAACTTAATGATGGCAACTAAGCTTAAGGGTTGCGCTCGTTGCGGGACTTAACCCAACATCTCACGACACGAGCTGACGACAACCATGCACCACCTGTCACTCTGTCCCCCGAAGGGGAAAACTCTATCTCTAGAGGGGTCAGAGGATGTCAAGATTTGGTAAGGTTCTTCGCGTTGCTTCGAATTAAATCACATGCTCCACCGCTTGTGCGGGTCCCCGTCAATTCCTTTGAGTTTCAACCTTGCGGCCGTAC
+
CCCCCGGGGGGGGGGGGGFGGGGGGGGGGEGGGGGGGGGGGGFGGGGGGGFFGFGGGGGGGGGGGGGGGGFFGGFGFGGGGGGGGGGGGGGGDGGGGGGGGGGGGGGGCFE9EGGGGGGGGGGGGGGGDGGGGGFGGGGGGGGGGGFFDFDFDFGDFC:FEGCGGCFAFGGGG;FG9F;FCC:DFCG7BE:CCCCFGG9CF?,6CGGGGGGFCGFGG;CEGGGGGGGG>FGFC?FGGGGCFGDF+:?CFG8EEGFGGBDGGGEFGGGFF38F>7:*:C)@?2<ABFDD<<F*4(49>6D>3
@M02542:52:000000000-J9N43:1:1101:12721:5584 1:N:0:GTGAAA
CGGCTTAGCACCGGCAGTCCCATTAGAGTTCCCAACTAAATGATGGCAACTAATGGCGAGGGTTGCGCTCGTTGCGGGACTTAACCCAACATCTCACGACACGAGCTGACGACAGCCATGCAGCACCTGTGTCCTAGTCTCCGAAGAGAAAGCCACGTCTCCGTGGCGGTCCAGGCATGTCAAAAGGTGGTAAGGTTCTGCGCGTTGCTTCGAATTAAACCACATGCTCCACCGCTTGTGCGGGCCCCCGTCAATTCCTTTGAGTTTTAATCTTGCGACCGTACC
+
GGGGGGGGGGGGGGGGGGGGGGGGGGGGGGGGGGGGGGGGGGGGGGGGGGGGGGGGGGGGGGGGGGGGGGGGGGGGGGGGGGGGGGGGGGGGGFGGGGGGGGGGGGGGGGGGGGGGGGGGGGGGGGGGGGGGGGGGGGGGGGGGGGGGGGGFGGGGGFGGFGGGGGGGGGGGGGGGGGGGGGGGGGGGGGGGGGGFGGGGGGGGGGGGGGGGFGGGGGGGGGGGGDGFGGGGFGGGGGGGGFDGEGFFGGGF>D<B>GGFGFBFFAA9B>FFGG6F>FFF>FFB)
@M02542:52:000000000-J9N43:1:1101:18394:5601 1:N:0:GTGAAA
TCCACACCTTCCTCCGGTTTGTCACCGGCAGTCCCATTAGAGTGCCCTTTCGTAGCAACTAATGGCAAGGGTTGCGCTCGTTGCGGGACTTAACCCAACATCTCACGACACGAGCTGACGACAGCCATGCAGCACCTGTGTTACGGCTCTCTTTCGAGCACTCCTCTATCTCTAAAGGATTCCGTACATGTCAAAGGTGGGTAAGGTTTTTCGCGTTGCATCGAATTAAACCACATCATCCACCGCTTGTGCGGGTCCCCGTCAATTCCTTTGAGTTTCAACCTTGCGGCCGTACTCCCCC
+
CCCCCFEGGGGGGEFGGGGGGFFFGGGGGGGGEFFGGGFGGGEGGGGGFFGGGG@FGGFFF8EFEDGGGGGGGEGGGGGFFGEDCGGEGGF<FC?EFC=DFGFEEG<CE=FCCEECF<FECGFGECFD<=C9DBDF@>FGDGGGGDD7FFFGG<@FFCFGGGEFCBFGD=;=@@@;3E:<DC@C>FE7@F@;BFCGCFGGGG9:FG?CCFFGCGGGGC5CC+/CC8CE=@09C=5*<<C?CECCE8*::209C3EGGBF4C3>5E=F??F<=909=CCA?<5:2<).C97:D>?B(5.7>)
@M02542:52:000000000-J9N43:1:1101:9538:5604 2:N:0:GTGAAA
CGGTTTATCACCGGCAGTCTCCCTAGAGTTCCCGACTTAACTCGCTGGCAACTAAGGATAGGGGTTGCGCTCGTTGCGGGATTTAACCCAACATTTCACAACACGAGCTGACGACAGCCATGCAGCACCTGTCTTACGGTTCCCGAAGGCACCACCGCATCCCTGCAGTCTTCCGTAACTGTCAAGAGTAGGTAAGGTTCCTCGCGTTGCGTCGAATTAACCCCCATGCTCCCCCGCTTGTGCGGGCCCCCCGCAATTCATTTGAGCTTTAGACTTCGGACCGTC
+
GEGGG7CFG9FDF>F766;,,C<FE<<E,;E<F:FE:F@FDFGEE7FGGGGFGGGG8F99B,,@F@BF7+F7+CE,BF7:++9,,CEA<F@?7FFF=<EDEG8=7CFEECE=>F@C:DF,>88,,,3=DFGB7,@;C8>E7:DF+*@@FC,D*@C*;19*;6C,<=,,6*98,;=8***++4+8;<657:A=.++;7CFF)18),)2,(81)(-).9>0@7-4***)(**.5@.59((*((,6-.(3>99D1(79((-*)466))-4<:))))))0*)0)8)7>0
@M02542:52:000000000-J9N43:1:1101:26312:5614 2:N:0:GTGAAA
CGGCTTATCACCGGCGGTTTCTTTAGAGTGCCCAACTGAATGATGGCAACTAAAGACGAGGGTTGCGCTCGTTGCGGGACTTAACCCAACATCTCACGACACGAGCTGACGACAGCCATGCAGCACCTGTGCACCGGCCAGCCGAACTGAAGGAATCCATCTCTGGAAACCATACCGGGCATGTCAAACGCTGGTAAGGTTCTGCGCGTTGCTTCGAATTAAACCGCATGCTCCACCGCTTGGTCAGGCCCCCGTCAATTTCTTTGAGTTTTAACCTTTCGGCCG
+
GGGGGGGGGGGGGGGGGGGGGGGGGGGGGGGGGGGGGGGGGGGGGGGGGGGGGGGGGGGGGGGGGGGGGGGGFFGGGGGGGGGGGGGGGGGGG9EFGGGGGGGGGGGGCEFGGGDCFGDFGFGGGGGGFFGGGGGGGGGGFCFGDGGFGGGGGFFE6<6EF7+A9?FFFGGFDGGDDEGFFGGFGFFFFFF::B2:>C6>FF?FAEBF;FB3<2CBFF6<DAA9@E3(9374*<6?FFG(4((.1).(,37C;DD680*6<*16<<A?AF<2-5)::F*/.7>D)
@M02542:52:000000000-J9N43:1:1101:6666:5621 2:N:0:GTGACA
CGGCTTGTCACCGGCAGTTCCCCCAGAGTGCCCACCCAGACGTGCTGGCAACTGGAGGCGAGGGTTGCGCTCGTTGCGGGATTTAACCCAACATCTTACGACACAAGCTGACGACTGACATTCAGCACCTGTTCAACAGGCCCCTTGCGGGGAAATAGCTTCTCTGCGTCGGTACTGCTCATGTCAACAGCTGATTAGGTTCTGCGCGGTGCGTGCATATAACACACATGCACCACCGTCTATCCGTGCCCCTCTCAATCCCTTGGCATTACAACCCTTCGGCCC
+
GEC@++6C,<,;BFF+7;6CF,C@F:C,C,CCEFGDC@<,D@F7FCF,BC<,C@ED6BF==:FBB,>F+=@+C+B,B4>7+4:?FF,A,B+BFF8,,,,+:C@7,B,,>3,,+38+5<FF9,533,8+>@,7,,,+;,,3**@**,,,*>CE*BC+++++4CC?9+331)/2**/+:+**9+***)9**.))5*2*2+*2*1**-):((0()(-*))*+0*6)+38522*))1<)--7*(.())0,,4(-*5(*9())1)3/).(.())-)..))/17)77))7)
@M02542:52:000000000-J9N43:1:1101:9090:5626 1:N:0:GTGAAA
ACAGTTTACACTGGCAGTCTTGCTAGAGTTCCCGACATCACTCGCTGGCAACTAACAACAGGGGTTGCGCTCGTTATAGGACTTAACCTGACACCTCACGGCACGAGCTGACGACAACCATGCAGCACCTTGTAAATTGTCCGAAGAAAAGTCTGTTTCCAAACCTGTCAATCTACATTTAAGCCTTGGTAAGGTTCCTCGCGTATCATCGAATTAAACACAATCCCCAACCCCTGTTCCGGCCCCCGGTCAATTCTTTTGGTTTCCATTCTTCCGAACTTCCTC
+
GGGGGGGGGGGGGGGGGGGGGGGGGFGGGGGCGGGGGGGGFGGEFGGEGFGGGGGGGGGGGGGGGGGGGGGCGGGGGGDFFGFFGGFGGGGGGGFGFGGGGGGGGDEGGDGGGGGG:FGGGGGFFGGGGGGGGGF9FGFGGGD7FGGGGGGFGGGGGGFC9CCCCFGGGGGGFCFGGGFGGFG9FGEDFGGGGGGGGF?DCGGGGEGGGGGGFFFDFFF+***3+*+3*1=*23=*004+:9)7ED>)*//89>)96CG=*)(044))6))::*/*4((,))*00
@M02542:52:000000000-J9N43:1:1101:23916:5631 1:N:0:GTGAAA
CGGCTTATCACCGGCAGTCTCATTAGAGTGCCCAACCAAATGATGGCAACTAATGACAAGGGTTGCGCTCGTTGCGGGACTTAACCCAACATCTCACGACACGAGCTGACGACGGCCATGCAGCACCTGTGTTACGGTTCCCGAAGGCACAACCGCATCTCTGCAGTCTTCCGTAGATGTCAAGAGTAGGTAAGGTTCTTCGCGTTGCGTCGAATTAAACCACATGCTCCACCGCTTGTGCGGGCCCCCGTCAATTCATTTGAGTTTTAATCTTGCGACCGTACT
+
GGGGGGGGGGGGGGGGGGGGGGGGGGGGGDFGGGGGGGGGGFCFGGGGGGGGGGGGGGGGGGFGGGGGGGGGGGGGGGGGGGGGGGGGGGF<ECFGGGGGEFGGGDGGFEFGGGG@FGGGGGFF@GFGGGGGGFFGCFFEGGGGGGGFGGGGGGGGGEG;FGGFGGGGGGGFGGGGGGCGGGGGGGCGGGGGGGGGGGGGGGGEEEEEGCGGFGGGGGGGGG=FFCGCEFGGGCDGDGF<F1><EDFDGGDEFG<FFGFFGGFFFFFBBFFGGG4D6119>B@B3
@M02542:52:000000000-J9N43:1:1101:21123:5644 2:N:0:GTGAAA
ACGGTTTGCACCGGCAGTCTTGCCAGAGTTCCCGACATTACTCGCTGGCAACTAACCACAGGGGTTGCGCTCGTTATAGGACTTACCCTGACACCTCACGGCACGAGCTGACGACAAGCATGCAGCACCTTGACAGACGTCAGAAGAAATATCTGTTTACAAATAAGTAGTCTCGCATTGAAACCTTGGTAAGGTTCCTCGGGTATCATCGACTTAAACAAAATACTCCACCGCTTGTGTGGGCCCCCGTCAATTCCTTTGAGTTTACAACTTGCGTTCGTACCC
+
,FCF<FCGGGCFEFG7F,6FC9,,,;,6CC9@,@@FG@C@F<C:FEGG7CEF,C,@,99C@8,7B@=,+@F,F4C,B9EE,5E,C,,AF@FCFGGE:F<BED>7:+64>4E<:F=FG,,,,,,C9,D+,@FE9,3+=,>F@:3,,,3,@,D,53@EF3,7@B?CF,,3,55=DF,**=;;B7+**(4=)*4=3AF?4A6:?)0.,)A5<+()((2+;@++/(25+01;*053)8),-.*.1(-8),200(154*0--.9<)*06:2)))-)5<2))98)00)))0
@M02542:52:000000000-J9N43:1:1101:24692:5657 1:N:0:GTGAAA
ATCCACACCTTCCTCCGGTTTATCACCGGCAGTCTCCCTAGAGTTCCCGACTTAACTCGCTGGCAACTAAGGATAGGGGTTGCGCTCGTTGCGGGACTTAACCCAACATTTCACAACACGAGCTGACGACAGCCATGCAGCACCTGTCTTACGGTTCCCGAAGGCACAACCGCATCTCTGCAGTCTTCCGTAGATGTCAAGAGTAGGTAAGGTTCTTCGCGTTGCGTCGAATTAAACCACATGCTCCACCGCTTGTGCGGGCCCCCGTCAATTCATTTGAGTTTTAATCTTGCGACCGTAC
+
CCCCCGGGGGGGGGGGGGGGGGGGGGGGGGGGGGGGGGGGGGGGGGGGGGGGGGGGGGGGGGGGGGGFGGGGGGGGGGGGGGGGGGGGGGGGGGGGGGGGGGGGGGGGGGGGGGGGGGGGGGGGGGGGGGGGGGGGGGGGGGGGGGGGGGGGGGGGGGGDGGGGGGFGGGGGGGGGGGGGGGGGGGGGGGGGGGGGGGGGGGGGGGGGGFGGGGGGGGGGGGGGGGGGFGGGGGGGGGGGGGGGFGGGGGEGGD=FCABGGGFFGGGFE*:FFGDFGGFF?AFA><?:?FFC969;1,<:5
@M02542:52:000000000-J9N43:1:1101:6140:5670 1:N:0:GTGAAA
CGGTTTATCACCGGCAGTCTCCCTAGAGTTCCCACCATTACGTGCTGGCAACTAAGGATAAGGGTTGCGCTCGTCGCGGGACTTAACCCAACATTTCACAACACGAGCTGACGACAGCCATGCAGCACCTGTCTTAGCGTTCCCGAAGGCACAATCGTATCTCTACAATCTTCGCTAGATGTCAAGAGTAGGTAAGGTTCTTCGCGTTGCGTCGAATTAAACCACATGCTCCGCCGCTTGTGCGGGCCCCCGTCAATTCATTTGAGTTTTAATCTTGCGACCGT
+
GGGGGGGGGGGGGGGGGGGGGGGGGGGGGGGGGGGGGGGGGDFFGGGFD<EEGGGGGFFFFGGGGGGGGGCFGGGGGGGGGGGGFGGGGGGGGGGGFGGGGGGGGGGGGGGGGGGGGGGGGGGGGGGGGGGGGGGGGGGFGGGGGGGGGGGGGGGGGGGFFFFGGGGGGGGGGGGGEF9CFF@FGGCCGGGGFFGGGGGGGFCFGGGGGGGGFGEFFFGGGGFFGGGGGFGGGGGGGGGGG:FGGGFFGGGFFG?3>EGFGGBFFF>A<BAGGGFFFFFFFFFF
@M02542:52:000000000-J9N43:1:1101:6756:5681 1:N:0:GTGAAA
CGGTTTATCACCGGCAGTCTCCCTAGAGTTCCCGACTTAACTCGCTGGCAACTAAGGATAGGGGTTGCGCTCGTTGCGGGACTTAACCCAACATTTCACAACACGAGCTGACGACAGCCATGCAGCACCTGTCTTACGGTTCCCGAAGGCACCACCGCATCTCTGCAGTCTTCCGTAGATGTCAAGAGTAGGTCAGGTTCTTCGCGTTGCGTCGAATTAAACCACATGCTCCACCGCTTGTGCGGGCCCCCGTCAATTCATTTGCGTTTTAATCTTGCGACCGT
+
GEEG:;EFEF<C@CEGEF8,CE@FEFFGG<FAFFGGGGDEFFA@FFFEF8FFGGGG<EGDF88CFBBDCGEF@FGGFG:::F<EFFEFGG+B=?FGGFA<FGGGG7CGG8FDBFGGGGF<FFC9CFBFGCFFGFGGGG7DFGGGDCFGCF:F*FGDFGDF1<F@99FGGGGGCF@B@CEFFG9CFE,3A9<FC,2=E7<>CFECC8CE8EEEB*:;CG+?79EFGG?+++3<CFGGGGG30)95CDF5CCD35<15)727::49)7>60<)9?78:449(((8<
@M02542:52:000000000-J9N43:1:1101:4475:5691 1:N:0:GTGACA
CGGTTTATCACCGGCAGTCTCCCTAGAGTTCCCGACTTAACTCGCTGGCAACTAAGGATAGGGGTTGCGCTCGTTGCGGGACTTAACCCAACATTTCACAACACGAGCTGACGACAGCCATGCAGCACCTGTCTTACGGTTCCCGAAGGCACAACCGCATCTCTGCAGTCTTCCGTAGATGTCAAGAGTAGGTAAGGTTCTTCGCGTTGCGTCGAATTAAACCACATGCTCCACCGCTTGTGCGGGCCCCCGTCAATTCATTTGAGTTTTAATCTTGCGACCGT
+
G:@FFEFG9CFGD:F@:;6,CF@FA,C,CCFCFCFGGGEGGGGDGGGCFGGGGGGGCFGG?F@EGGC?F:FC=BFGGED:C@FFGGCGGGGEGGGGGGGGGGFG=:>FGCADDGGFBG<8FDE<FF,DFGGAFCCBFG:FGEGG@CGGGGFG:FFCGGGGEFGFGGFGGGCCFFGGGG>FGFCFGGGGGF@FFCCCG<CFFGGGGGCE:EG8.:C@DFGGGFGGGGGDF9??CF;CED=CF3?/7<D)CD<;BC25:C*@7:<*4:4A<49>7CFC2>2099)7
@M02542:52:000000000-J9N43:1:1101:9719:5703 1:N:0:GTGAAA
CGAGTTATCCTCGGCAGTCCCTCTAGAGTGCCCAACTTAATGCTGGCAACTAAAGGCAAGGGTTGCGCTCGTTGCGGGACTTAACCCAACATCTCACGACACGAGCTGACGACAACCATGCACCACCTGTCACCACTGTCCCCGAAGGGAAATCTCCGATTAGGGAGAGGTCAGTGGGATGTCAAGCTTAGGTAAGGTTCTTCGCGTTGCTTCGAATTAAACCACATGCTCCGCTACTTGTTCGGGTCCCCGTCAATTCCTTTGAGTTTCACTCTTGCGAGCGTT
+
GGFEFEGGGGGGGCFGGGGAFFEC<FGGGDGGCCFGGGGGGFFGFFEGFGGGGGGGGGGGGGGGE?FGGGGGGGGGGGGDGGGGGGGGGGCFBFGFGDFFGGGGGGGFDECFDFGF7FF,FCGDFGEFGGCDEGCFGFGG,@FGGGGGDGGGGGGGGGGGGGGFGFEEGGGGGGCFGFGGGGGGGFGFGGGFGGFGG:FFGGCGGGGGGGGG+7E9>FEF:FFGFGFGG?CEGGGGGGG>:)9CEDFE5CFBBGFFFF=FGGBFABF<<:<7:CFGAB1>FFFF)
@M02542:52:000000000-J9N43:1:1101:19158:5746 1:N:0:GTGAAA
CGGTTTGTCACCGGCAGTCTCCTTAGAGTGCCCACCATTACGTGCTGGTAACTAAGGACAAGGGTTGCGCTCGTTACGGGACTTAACCCAACATCTCACGACACGAGCTGACGACAGCCATGCAGCACCTGTGTCTGAGTTCCCGAAGGCACCAATCCATCTCTGGAAAGTTCTCAGCATGTCAAGGCCAGGTAAGGTTCTTCGCGTTGCTTCGAATTAAACCACATGCTCCACCGCTTGTGCGGGCCCCCGTCAATTCATTTGAGTTTTAACCTTGCGGCCGT
+
GGGGGGGGGGGGGGGGGGGGGGGGGGGGGGGGGGGGGGGGGGGGGGGGGGGGGGGGGGGGGGGGGGGGGGGGGGGGGGGGGGGGGGGGGGGGGGGGGGGGGGGGGGGGGGGGGGGGGGGGGGGGGGGGGGGGGGGGGGGGGGGGGGGGGGGGGGGGGGGGGGGGGGGGGGGGGGGGGGGGGGGGGGGGGGGGGGGGGFGGGGGGGGGGGGGGFGGGGGGGGGGGGGGGGCGGFGFGGGGGG?FGGGFDGGG@@<?FFGGFGGFF>FFFFFFGGGFG2?>>>FEF
@M02542:52:000000000-J9N43:1:1101:11452:5753 2:N:0:GTGAAA
CGGTTTATCACCGGCAGTCTCCCTAGAGTTCCCGACTTAACTCGCTGGCAACTAAGGATAGGGGTTGCGCTCGTTGCGGGACTTAACCCAACATCTCACAACACGAGCTGACGACAGCCATGCAGCACCTGTCTTACGGTTCCCGAAGGCACAACCGCATCTCTGCAGTCTTCCGTAGATGTCAAGAGTAGGTAAGGTTCTTCGCGTTGCGTCTAATTAAACCACCTGCTCCACCGCTTGTGCGGGCCCCCGCCCATTCATTTGAGTTTTAATCTTGCGACTGT
+
GGGEGGGGGGGGGGGEGGGGGGGGGGGGGGGFGGGGGGGGGGGGGGGGGGGGGGGGGGGGGGGGGGGGGGFGGGGGGGGGGGGGGGGGGGGGGGGGGGGGGGGGEGGGGGGGGGGGGGGGGGGGFGGGFGEDFGGGGGEGEGGGCECECFFGGGGGGGDGGGGGGGGGGGGFFFD6CEDFAFGFFEFFFFAF>;FGGCFGFFFFFFEFFF9E9(*8@FG?F20*/*.8F*64)5>609C687A6@B90(1))(118:AFFFF?)6<>44<<7>2<G767).)07
@M02542:52:000000000-J9N43:1:1101:4573:5760 1:N:0:GTGACA
CGGTTTATCACCGGCAGTCTCCCTAGAGTTCCCACCATTACGTGCTGGCAACTAAGGATAAGGGTTGCGCTCGTTGCGGGACTTAACCCAACATTTCACAACACGAGCTGAAGACAGCCATGCAGCACCTGTCTTAGCGTTCCCGAAGGCACAATCGTATCCCTACAATCTTCGCTAGATGTCAAGAGTAGGTAAGGTTCTTCGCGTTGCGTCGAATTAAACCACATGCTCCACCGCTTGTGCGGGCCCCCGTCAATTCATTTGAGTTTTAATCTTGCGACCGT
+
GG7FGGGGGFGG;FFC+CFEFFGGGFEEFGGFCGFCE9EFFDCF?@FDCGGGCF@E8EFGGC,@FFC<CFCECGGGGG7FEGGGGGGG8FGGGGGGGFFGGEGGEGDGGEF,<FAD@DFDGGGGGGF<DD8FGFG9CD@BCEFF@C::CFFCG@BFG<FFF=3,@CFFGF;FF7@C**,>DDFFG9,<>;?CGGGGG;EGGGGFC88ECE5/.CECFCCFGGGG58<+<:9?FFG5CDEFC0F<5<@B5>575><0<FGBG>>*66.6)-6***10))(417)8
@M02542:52:000000000-J9N43:1:1101:11427:5763 1:N:0:GTGAAA
CGGTTTATCACCGGCAGTCTCCCTAGAGTTCCCGACTTAACTCGCTGGCAACTAAGGATAGGGGTTGCGCTCGTTGCGGGACTTAACCCAACATTTCACAACACGAGCTGACGACAGCCATGCAGCACCTGTCTTACGGTTCCCGAAGGCACAACCGCATCTCTGCAGTCTTCCGTAGATGTCAAGAGTAGGTAAGGTTCTTCGCGTTGCGTCGAATTAAACCACATGCTCCACCGCTTGTGCGGGCCCCCGTCAATTCATTTGAGTTTTAATCTTGCGACCGT
+
GGGGGGGGGGGGGGGGGGGGGGGGGGGGGGGGGGGGGGGGGGGGGEGGGGGGGGGGGGGGGGGGGGGGGGGGGGGGGGGGGGGGGGGGGGGGGGGGGGGGGGGGGEDDEGGGGGGGGGGGGGGGGGGGGGGGGGGGGGGGGGGGGGGEGGGGGGGGGGGGGGGGGGGGGFGGGGGGGGGGGGGGGGGGGGGGGGGGGGGGGGGGGGGGGGGG>EGFCFGGGGGGGGGGGGGGFGGGGGGGF?FDGGFFGGGDFDFFFCG=FGBFA?6A<>BGGGFGFF>FFFED
@M02542:52:000000000-J9N43:1:1101:24616:5768 1:N:0:GTGAAA
AGTAGCGCTGGCACGTCACTCGGCTCCTCGGCTGACTTCGGCTGCAAAGACTTTCTCCTTAGGCGCATGTCTCAGCAACACAAAACGAGGGTTTCGCTCGTTATAGGACTTGACCAAACATCTCACGACACGAGCTGACGACAGCCATGCAGCACCTGTATGAAAGTAAGTACCATCCCGTTAAGGACAGGTTTTCTTGTTCATATGTCAAGGGCTGGTAAGGTTTTGCGCGTTGTATCGAATTAAACCACATGCTCCACCGCTTGTGCAGGCCCCCGTCAATTCCTTTGAGTTTCGGTCT
+
CCCCCGGGGGGGGGGGGGGGGGGGGGGGGGGGGGGGGGGGGGGGGGGGGGGGGGGGGGGGGGGGGGGGGGGGGGGGGGGGGGGGGGGGGGGGGGGGGGGGGGGGGGGGGGGGGGGGGGGGGGGGGGGGGGGGGGGGGGGGGGGGGGGGGGGGGGGGGGGGGGGGGGGGGGGGGGGGGGGGGGGGGGGGGGGGGFFGGGGGGGGGGGGGGFGGGGGGGGGGGGGGGGGGFGGGGGGGGGGGGGGGGGGGDCEGGFGGFBFGGGFFGGGFFGFFBGGFGGF@18:AFA9FD79FAFFA?BEED
@M02542:52:000000000-J9N43:1:1101:17470:5775 1:N:0:GTGAAA
CGGTTTATCACCGGCAGTCTCCCTAGAGTTCCCACCATTACGTGCTGGCAACTAAGGATAAGGGTTGCGCTCGTTGCGGGACTTAACCCAACATTTCACAACACGAGCTGACGACAGCCATGCAGCACCTGTCTTAGCGTTCCCGAAGGCACAATCGTATCTCTACAATCTTCGCTAGATGTCAAGAGTAGGTAAGGTTCTTCGCGTTGCGTCGAATTAAACCACATGCTCCACCGCTTGTGCGGGCCCCCGTCAATTCATTTGAGTTTTAATCTTGCGACCGT
+
GGGGGGGGGGGGGGGGGGGGGGGGGGGGGGGGGGGGGGGGGGGGGGGGGGGGGGGGGGGFFFGGGGGGGGGGGGGGGGGGGGGGGGGGGGGGGGGGGGGGGGGGGGGGGGGGGGGGGGGGGGGGGGGGGGGGGGGGGGGGGGGGGGGGGGGGGGGGGGGGGFGGGGGGGGGGGGGGGGGGGGGGGGGGGGGGGGGGGFGGGGFGGGGGGGGGFGGGGGGGGGGGGGGGGFGGGGGGGDGGGFFGGGFFGGGFFGFFBGGFGGFFB<6<BFFGFCFGFFF>FFFF
@M02542:52:000000000-J9N43:1:1101:27054:5776 1:N:0:GTGAAA
CTGGGGCTCACCGGCAGTCTCCCTAGAGTTCCCGACTTAACTCGCTGGCAACTAAGGATAGGGGTTGCGCTCGTTGCGGGACTTAACCCAACATTTCACAACACGAGCTGACGACAGCCATGCAGCACCTGTCTTACGGTTCCCGAAGGCACAACCGCATCTCTGCAGTCTTCCGTAGATGTCAAGAGTAGGTAAGGTTCTTCGCGTTGCGTCGAATTAAACCACATGCTCCACCGCTTGTGCGGGCCCCCGTCAATTCATTTGAGTTTTAATCTTGCGACCGT
+
GGC;9:FFGGGGGGGCFGGFGGGFGGEGGFGGFGGGGGGGGGGGGGGGGGGGGGGFGD?,CFGGGCFFGGGGGGGGGGGGGGCGGGGCFGFGGGFGGGFGGGG@FGGDGGGGGGGGC,F@DGG9FFGGGGGGDFFGGGGGGEFGG@CCE7D7<>F=FEGGCEGGGGGG:FFGCEGGGGGGGFCGFCFGFGGGFGCFFFGGGGFGGGGGGGGGE=EGGCGGGCA5*C+A+AF6CCEEGDEGGBFD:D>)>DGFEG:DDFGFGFFFA?9AF<690:8F4>B>>9>D
@M02542:52:000000000-J9N43:1:1101:7828:5781 1:N:0:GTGAAA
CGGTTTATCACCGGCAGTCTCCCTAGAGTTCCCACCATTACGTGCTGGCAACTAAGGATAAGGGTTGCGCTCGTTGCGGGACTTAACCCAACATTTCACAACACGAGCTGACGACAGCCATGCAGCACCAGTCTTAGCGTTCCCGAAGGCACAACCGCATCTCTGCAGTCTTCGCTAGATGTCAAGAGTAGGTAAGGTTCTTCGCGTTGCGTCGAATTAAACCACATGCTCCACCGCTTGTGCGGGCCCCCGTCAATTCATTTGAGTTTTAATCTTGCGACCGT
+
GGGFGGGGGGGGGGGGGGGGGGGGGGGGGGGGGGGGGGGGGGFEGGGGGGGGGGGGGGGGGGGGFGGGGGGGGGGFGGGGGGGGGGGGGGGGGFFGGGGGGGGGGGGGGGGGGGGGGGGGGGGGGGGGGGGGGGGGGGEGGGGGGGGGGGGGGGGGGGGGGGGGGGGFGFGFDFGGGGFGGGGGGGGGGGGGGGGGGGGGGGGGGGGGGGGEBGGGGGGGGGGGGGFGGGGGGGGGGGGGGBFGEDEBGGGFFGFFFCFFFDA?AFAFFFFFDCFGA<>FFFEE
@M02542:52:000000000-J9N43:1:1101:22373:5786 1:N:0:GTGAAA
CGGTTTGTCACCGGCAGTCTCATTAGAGTGCCCTTTCGTAGCAACTAATGACAAGGGTTGCGCTCGTTGCGGGACTTAACCCAACATCTCACGACACGAGCTGACGACAGCCATGCAGCACCTGTGTTACGGCTCTCTTTCGAGCACGAAGCCATCTCTGGCAACTTCCGTACATGTCAAAGGTGGGTAAGGTTTTTCGCGTTGCATCGAATTAAACCACCTCATCCACCGCTTGTGCGGGTCCCCGTCAATTCCTTTGAGTTTCAACCTTGCGGCCGTACTCCC
+
F@FGGD@FGFECFGEGGGGFGFGGDEFGF9FGGGGGGGGGGC@FGFFFDGGFGGFGGEFGGGEGDEC7=@FGGGGGGAFGGGGGGGGGFF,,BFGGGCF=FFEDGEFGGGGGGCFDECGFG?GGGCFFGGGGGGGGGFGFFGGCGDFEGD*FFF9,DCC9FG7B*DC@>:;C7<<FFGCFEGG9,8<*38BB?CFE7<83=8EE*+>C*=C@>FFFD687*2@FDEC?FFG57CC;+0/959EF5D@)A*19/7)96C7*C7)1)64)82)209BD1((8-4FFF
@M02542:52:000000000-J9N43:1:1101:25447:5795 1:N:0:GTGAAA
CGGTTTATCACCGGCAGTCTCCCTAGAGTTCCCGACTTAACTCGCTGGCAACTAAGGATAGGGGTTGCGCTCGTTGCGGGACTTAACCCAACATTTCACAACACGAGCTGACGACAGCCATGCAGCACCTGTCTTACGGTTCCCGAAGGCACAACCGCATCTCTGCAGTCTTCCGTAGATGTCAAGAGTAGGTAAGGTTCTTCGCGTTGCGTCGAATTAAACCACATGCTCCACCGCTTGTGCGGGCCCCCGTCAATTCATTTGAGTTTTAATCTTGCGACCGT
+
GGG@@FFGDFG<@@CCGFGGGGGGGGFGGGGFGEFGGGGGACEFGGGGGGGGFFFGGGGGGEFFBEEFGGDGGGGGGGGGGGGGGGEGGGGGGGGFGGGGGGGDGGGGGGFG7FG:BF@GGGGGGGGGGGGGDCEGFFGGGGGGGGGGGGDGGGGGEGC:CFGGGFGGCFFFFFGGGGGGGGGFEFEFGGGGFGGEGB<CFGC8CGGGDGGEFDEGGGFGGGGGGGF9:++<CGFECDEFF?FG=G@F=7CB><:D40*9*:<?ABAFFF29:>6D>BF;>45>
@M02542:52:000000000-J9N43:1:1101:10341:5799 1:N:0:GTGAAA
CGAGTTGACCCCGGCGGTCTCCACTGAGTCCCCACCATAACGTGCTGGCAACAGTGAACAAGGGTTGCGCTCGTTGCGGGACTTAACCCAACATCTCACGACACGAGCTGACGACAGCCATGCACCACCTGTGAACCGACCCCAAAAGAGGCACACCCATCTCTGAGCGCTCCCGATCCATGTCAAACCCAGGTAAGGTTCTACGCGTTGCATCGAATTAATCCGCATGCTCCGCCGCTTGTGCGGGGCCCCGTCAATTCCTTTGAGTTTTAGCCTTGCGACCGT
+
GGGGGGGGGGGGGGGGGGGGGGGGGGGGGGGGGGGGGGGGGGGGGGGGGGGGGGFFGGGGGGGGGGGGGGGGGGGGGGGGGGGGGGGGGGGGGGGFGGGGGGGGGGGGGGGGGGGGGGGGGFGGGGGGGGGGGGGGGGGGGGGGGGGGGGGGGGGGGGGGGGGGCFFGGGGGGGGGGCGGGGGGCGGGGGGGGCFGGFCGFCGFGGGGGGGGFGD?FFGGGGGGGGGGDGGFFGGGGD=CFF?F=DEFGDGFF<?FFCFBGFAFFFFAFAA*5:?FD7?>BFEF3
@M02542:52:000000000-J9N43:1:1101:11422:5815 1:N:0:GTGAAA
CGGCTTATCACCGGCGGTTTCTTTAGAGTGCCCAACTAAATGATGGCAACTAAAGACGAGGGTTGCGCTCGTTGCGGGACTTGACCCAACATCTCACGACACGAGCTGACGACAGCCATGCAGCACCTGTCACTAGGTCCCCGAAGGGAAGAAATCTGTCTCCAGAAGTCGTCCTAGGATGTCAAAGGCTGGTAAGGTTCTGCGCGTTGCTTCGAATTAAACCACATGCTCCACCGCTTGTGCAGGCCCCCGTCAATTCCTTTGAGTTTTAATCTTGCGACCGT
+
GGGGGGGGGGGGGGGGGGGGGGGGGGGGGGGGGGGGGGGGGGGGGGGGGGGGGGGGGGGGGGGGGGGGGGGGGGGGEGGGGGGGGFGGGGGFGGGGGGFGGGGGGGGGGGGGGCFGGGFFGGFGGGGGGGGGG9FGGFGGGGGGGGGGFGCCGCFGGGF@FGGFGGG<FGCFGGGGFGGGGGGGGGFGGFGGGGFGGGCDG@F:EG=CGGGGFDFGGGGGGGGGFFGGGD?FGGGGDDEGF3BFGG3;EDGFEGFFFC>FCF<4:<<ABFFGG7FF<<69>1@E
@M02542:52:000000000-J9N43:1:1101:12662:5817 1:N:0:GTGAAA
CGGTTTATCACCGGCGGTCTCCTTAGAGTTCCCACCATTACGTGCTGGCAACTAAGGACGAGGGTTGCGCTCGTTACGGGACTTAACCCAACATCTCACGACACGAGCTGACGACAGCCATGCAGCACCTGTCTCTCGGTTCCCGAAGGCACTCCTCTATCTCTAGAGGATTCCGAGGATGTCAAAAGTAGGTAAGGTTCTTCGCGTTGCATCGGATTAAGCCGCATGCTCCACCGCTTGTGCGGGCCCCCGTCAATTCCTTTGAGTTTTAACCTTGCGGCCGT
+
GGGFFGFGGGGGGGGGGGGGGGGGGGGGGGGGGGGGGGGGGGGGGGGGGGGGGGGGGGGGGGGGGGGGGGGGGGGGGGGGGGGGGGGGGGGGGGGGGGGGGGGGGGGGGGGGGGGGGGGGGGGGGGGGGGGGGGGGGGGGGGGGGGGGGGGGFGGFGGGGGEGGGGGGGGGGGGGGGGGGGGGGGGFGGGGGGGGGGGFGGGGGGGGGEGGGFGD=CEGGGGGDDGGGGFGGGGGGGGGGGFFGGGFFGGGFFGFFFGGFGFDBDFBFFAFGGFFG<>3>F>EF
@M02542:52:000000000-J9N43:1:1101:5897:5821 1:N:0:GTGAAA
CCCGTTATCCGAGGCGGTTTCGCCAGAGTGCTCAACTAAATGGTAGCAACTGGAGATAAGGGTTGCGCTCGTTGCGGGACTTAACCCAACATCTCACGACACGAGCTGACGACAGCCATGCAGCACCTATATAGAGGCCTATTGCTAGGCGCCGATATTTCTACCGAATTCCTCTACATTTCGAGCCCAGGTAAGGTTCTTCGCGTTGCGTCGAATTAAACCACATGCTCCACCGCTTGTGCGGGCCCCCGTCAATTCATTTGAGTTTTAATCTTGCGACCGTAC
+
GGGGGGGGGGGGBFGGGGGGGGGGGGGGGGGGGGGGGGGGGGGGGGGGGGGGGGGGGGGGGGGGGGGGGGGGGGGGEGGGGGGGGGGGGGGGGCFFGGGGGGGGGGGGGGGGGGGGGFGGGGGGGGGGGGGGGGGGGGGGGGGGGGEFEGGGG7FGGGGGGGGGGEGGGGGGGGGGFFGFGGGFGGGGGGGGGG?CGGGGGGFGGGGCEGGGFDGGGGGGGGGGGGG?0<CGGGGE5<FF<A:DGDF@GGGFFD:46ADFGF<??AFFFFFGGGFG>07>B9;>>
@M02542:52:000000000-J9N43:1:1101:26239:5861 1:N:0:GTGAAA
CGGTTTATCACCGGCAGTCTCCCTAGAGTTCCCGCCATTACGCGCTGGCAACTAAGGATAAGGGTTGCGCTCGTTGCGGGACTTAACCCAACATTTCACAACACGAGCTGACGACAGCCATGCAGCACCTGTCTTACAGTTCCCGAAGGCACAACCGCATCTCTGCAGTCTTCTGTAGATGTCAAGAGTAGGTAAGGTTCTTCGCGTTGCGTCGAATTAAACCACATGCTCCACCGCTTGTGCGGGCCCCCGTCAATTCATTTGAGTTTTAATCTTGCGACCGT
+
GGGCGGGGGGGGGGGGGGGGGGGGGGFGGGGGGGGGGGGGGGGGGGGGGGGGGGGGGGGGGGGGFGGGGGGGGGGGGGGGGGGGGGGGGGGGGGGGGGGGGGGGGGGGGGGGGGGGGGGGGGGGGGGGGGGGGGGGGGGGGGGGGGGGGGGGGGGGGCGGGGGGGGGGGGFCGGGGGGGGGGGGGGGGGGGGGGGGGGGGGGGGDGGGGGGGFGGGGGGGGFGGGGG?FAFGG:FEEGEGG?FGGGEBGGGB<C<FFGGFDGA=406ABAFGGF=7><9BF;38
@M02542:52:000000000-J9N43:1:1101:23707:5876 2:N:0:GTGAAA
CGGTTTATCACCGGCAGTCTCCCTAGAGTTCCCGACTTAACTCGCTGGCAACTAAGGATAGGGGTTGCGCTCGTTGCGGGACTTAACCCAACATTTCACAACACGAGCTGACGACAGCCATGCAGCACCTGTCTTACGGTTCCCGAAGGCACAACCGCATCTCTGCAGTCTTCCGTAGATGTCAAGAGTAGGTAAGGTTCTTCGCGTTGCGTCGAATTAAACCACATGCTCCCCCGCTTGTGCGGGCCCCCGTCAATTCATTTTAGTTTTAATTCTTCCACCGT
+
GDDFGGGGGGGGGGGGGGGGGGGGGDFCFFGFGGDGGGFGGGECGGDGG8EFGGGGFGGG<EFGGCGFGG7CE:D<FF>@FGGFGGGGGGGGGFGGGGGCEGGGGGGGGGGG@CFGFF@DGDFFFFGGGF@BECG=DEEGGGGGGGGGGGGGGGGGGCCGGGGGFFFFGGCFFCEF4?48+BD+:8A4:CFF>FGFGGF7==F>6):9>>9>3(9>F:@?GF7@8C@)97:)0)7(,->,,)4(80-496D56*/8<:F2<F*-2(55<AB74))2*/**15>F
@M02542:52:000000000-J9N43:1:1101:18880:5912 1:N:0:GTGAAA
CGAGTTAACCCCGGCAGTCCCCCACGAGTCCCCACCATCACGTGCTGGCAACATAGGGCAAGGGTTGCGCTCGTTGCGGGACTTAACCCAACATCTCACGACACGAGCTGACGACAACCATGCACCACCTGCACACGACCAACTAAATGCCACCACATCTCTGCAGTGCCGCCGTGCATGTCAAGCCTTGGTAAGGTTCTTCGCGTTGCATCGAATTAATCCGCATGCTCCGCCGCTTGTGCGGGCCCCCGTCAATTCCTTTGAGTTTTAGCCTTGCGGCCGTAC
+
FEGCDGGGE<F,@FFCCFFE@F:FGGGCGEGG@FGEGGCGFEF<FFD8:@FGFGGCGFGFDEFDGFCEGG@:FEEFCEGGG@FGFFGGFEGGG<=,AFEE?FF:FGGGGFGGEGEGGGECFB,FGGACFBE7F@>F:FCC:C<BFFCCE,DDDF7*=@F;FEFF;FC:C:EGE@<::<B9;CGCFGGGGG:;2?FFGGCFGGFEGGC==EF:)6CGDFCGC?E8E8EF79A7EEEGGG=F6<EGE>BFGGGDFG?FFGGFGG4BBFB<BBBGGFF4(,9>>9)))
@M02542:52:000000000-J9N43:1:1101:24935:5912 1:N:0:GTGAAA
CCGGTTAACCCGGGCAGTCTCGCTAGAGTGCTCAACTAAATGGTAGCAACTAACAATAAGGGTTGCGCTCGTTGCGGGACTTAACCCAACATCTCACGACACGAGCTGACGACAACCATGCACCACCTGTCTTCCTGTCGCCGAAGCGACTTCCCCGATTAAGGGTAATGCAGGAGATGTCAAGTCTAGGTAAGGTTCTTCGCGTTGCTTCGAATTAAACCACATGCTCCGCTGCTTGTGCGGGCCCCCGTCAATTCCTTTGAGTTTTAATCTTGCGACCGTACT
+
GGGGGGGGGGGGGEGGGGGGGGGGGGGGGGGGGGGGGGGGGGGGGFGGGGGGGGGGGGGGGGGGGGGGGGGGGGGGGGGGGGGGGGGGGGGGGFFFGGGGGGGGGGGGGGGGGGGGGGGFFGGGGGGGGGFGGGGGGGGGGGGGGFGGGGGGGGGGGGGGGGGGGGGGGGGGGGGGGGGGGGGFGGGGGGFGGGF:CFFFGFGGGGGGGGGC>FGGFGGGGGGGGGGCFGGEG5EGGFGGGF>DGCDEGGD5>GFFFGCFGGAFFFADA:BGFG7F>FB>0:>B5
@M02542:52:000000000-J9N43:1:1101:9631:5929 1:N:0:GTGAAA
GTCCACACCTTCCTCCGGTTTATCACCGGCAGTCTCCCTAGAGTTCCCACCATTACGTGCTGGCAACTAAGGATAAGGGTTGCGCTCGTTGCGGGACTTAACCCAACATTTCACAACACGAGCTGACGACAGCCATGCAGCACCTGTCTTAGCGTTCCCGAAGGCACAATCGTATCTCTACAATCTTCGCTAGATGTCAAGAGTAGGTAAGGTTCTTCGCGTTGCGTCGAATTAAACCACATGCTCCACCGCTTGTGCGGGCCCCCGTCAATTCATTTGAGCTTTAATCTTGCGACCGTAC
+
CCCCCGGGGGGGGGGGGGGGGGGGGGFEEFGGGGGGGGGGG9FGGGGGGGGGGGGGGGGGGGFGGGGGGGGGGGGGGGEFGGGGGGGGGG8FGGGGGGGGFGGGGGGGGGGGGGGGGGGGGGGFFGFFGGFGGGGGGGGGGFGGGGGGGGGGGGGGGGGGDGGGFFFGGFGFFGFGGGGGGGGGGGGGGGGGGFFFE;FGGGGGGGGGGGFCGGFGGGGG=EG=G5CGFGGGGGGGGGF8C<9E?F6?CGCGE3*C49DGGCBEGG377<?F4F7@GGDFF?9:A>AG>CF7299>F9@5)
@M02542:52:000000000-J9N43:1:1101:18012:5934 1:N:0:GTGAAA
ACAGTTTACACTGGCAGTCTTGTTAGAGTTCCCGACATGACTCGCTGGCAACTAACAACAGGGGTTGCGCTCGTTATAGGACTTAACCTGACACCTCACGGCACGAGCTGACGACAACCATGCAGCACCTTGTAAATTGTCCGAAGAAAAAACTGTTTCCAGTCCTGTCAATCTACATTTAAGCCTTGGTAAGGTTCCTCGCGTATCATCGAATTAAACCACATGCTCCACCGCTTGTGCGGGCCCCCGTCAATTCCTTTGAGTTTCACACTTGCGTGCGTACTC
+
GGGGGGGGGGGGGGGGGGGGGGGGGGGGGGGGGGGGGGGGGGGGGGGGGGGGGGGGGGGGGGGGGGGGGGGGGGGGGGGGGGGGGGGGGGGGGGGGGGGGGGGGGGGGGGGGGGGGGGGGGGGGGGGGGGGGGGGGGGGGGGGGGGGGGGGGGGGGGGGGGGGGGGGGGGGGGGGGGGGGGGGGGGGGGGGGGGGGGGGGGGGGGGGGGGGGFGGGGGGGGGGGFGFGGGGGGGGGGGGFG>EGGGFFGGDEFGFFFGGFGGBFBDA9AFBGGGFGFFFFFFFF6
@M02542:52:000000000-J9N43:1:1101:9705:5978 1:N:0:GTGAAA
CGGTTTATCACCGGCAGTCTCCCTAGAGTTCCCGACTTAACTCGCTGGCAACTAAGGATAGGGGTTGCGCTCGTTGCGGGACTTAACCCAACATTTCACAACACGAGCTGACGACAGCCATGCAGCACCTGTCTTACGGTTCCCGAAGGCACAACCGCATCTCTGCAGTCTTCCGTAGATGTCAAGAGTAGGTAAGGTTCTTCGCGTTGCGTCGAATTAAACCACATGCTCCACCGCTTGTGCGGGCCCCCGTCAATTCATTTGAGTTTTAATCTTGCGACCGT
+
GGGGGGGGGGGGGGGGGGGGGGGGGGGGGGGGGGGGGGGGGGGGGGGGGGGGGGGGGGGGGGGGGGGGGGGGGGGGGGGGGGGGGGFFGGGGGFGGGGGGGGGGGGGGGGGGGGFEGGGGGGGGGGGGGGGGGGGGGGFFFEGFGGGEGGGGGGGGGGGEGFGGCFGGGGGGGFEGGGGGGFFFGGGGGGGGFGGGGGGGGGGGGGGG5CGGFDCFGGGGGGCCFDGGGFGGGGGGGGGGG)@GGGFFGDGFBGF@AFG?FGFFAB>ADFBGGFFGFFFBFFF@
@M02542:52:000000000-J9N43:1:1101:5799:5993 2:N:0:GTGAAA
CGGTTTATCACCGGCAGTCTCCCTAGAGTTCCCGACTTAACTCGCTGGCAACTAAGGATAGGGGTTGCGCTCGTTGCGGGACTTAACCCAACATTTCACAACACGAGCTGACGACAGCCATGCAGCACCTGTCTTACGCTTCCCGAAGGCACAACCGAACCTCTGCAGTCTTCCGTAGATCTCAAGAGTCGGTTCGGTTCTTCGCTGTGCGTTGAATTAAACCACATGCTCTACCGCTTGTGAGGGCCCCCGTCAATTCATTTTAGTTATAATCTTGCGACCCT
+
<B@CFEGGGGGDGEE@+CE,CFF@<FC9C,CB<FG@F@<EFCFCFCCCD86F@F?FGGG9F,9:C>:8++6BCCFFGDCG>FGFGF<<EEGGDFEF=FFE9CE+@=+++8A=@CFF7DD8A8D,EDC+,8@D@<5=,D+8+5DF:*B8FC,@F3:*3*4*/,0,,62C<*4B<CE?D5*++22++/*21/)),)/:<C)/*1103))-4620((11@*097<:@C*<)97)-1@B(((*,42).)4(3(7C/43*-44*.)**).:>4))-)-)-2**)00.))
@M02542:52:000000000-J9N43:1:1101:8980:5998 2:N:0:GTGAAA
CGGCTTATCACCGGCGGTTTCTTTAGAGTGCCCAACTAAATGATGGCAACTAAAGACGAGGGTTGCGCTCGTTGCGGGACTTAACCCAACATTTCACGACACGAGCTGACGACAGCCATGCAGCACCTGCGTACTAGCCAGCCGAACTGAAGTAACCCATCTCTGGGAAACATACTAGACATGTCAAACGATGGTAAGGTTCGGCGCGTTGCTTCGAATTCAAACACATGCCCCACCGCCTGTGCAGGCCCCCGGTAAGTCCTTTGAGTTTATGTCTTTCGACCC
+
FFECEC8FEGGGGGGEDFGDGGGCGDCEFCFFGFFGCFGF9,C@EGFAFG,EEFFFFGE:FGGGGF77@?CFF,==7@FEG@GC<EFC4B<,,,8,=8FCFFCD+8+,,8@=C<FC@EA@,,@C,:73>E*4*46BBDBE,=*BCCEGG99CC,BCF:CFC,,,=C8*:47F?7EGC+0;6+;1+);8AD).8.21;<A:66)),))(,.7>A475>5<)*).0<8<266:)))),41<(-(974<-(43D),/1(-4*66@06<-)()69))).0C**9)8:7)
@M02542:52:000000000-J9N43:1:1101:14665:6047 1:N:0:GTGAAA
CGGTTTGTCACCGGCAGTCTCCTTAGAGTGCCCACCATTACGTGCTGGTAACTAAGGACAAGGGTTGCGCTCGTTACGGGACTTAACCCAACATCTCACGACACGAGCTGACGACAGCCATGCAGCACCTGTGTCTGAGTTCCCGAAGGCACCAATCCATCTCTGGAAAGTTCTCAGCATGTCAAGGCCAGGTAAGGTTCTTCGCGTTGCTTCGAATTAAACCACATGCTCCACCGCTTGTGCGGGCCCCCGTCAATTCATTTGAGTTTTAACCTTGCGGCCGT
+
GGGGGGGGGGGGDGGGGGGGGGGGGGGGGGGGGGGGGGGGGGGGGGGGGGGGGGGGGGGGGGGGGGGGGGGGGGGGGGGGGGGGGGGGGGGGGGGGGGGGGGGGGGGGGGGGGGGGGGGGGGGGGGGGGGGEGGGGGGGGGGGGGGGGGGGGGGGGGGGGGGGGGGGGGGEGGGGGGGGGGGGGGGGGGGGGGGCGG<CFGGGGGGGGGEGGFGFGGGGGGGGGGGGFGGGGGGGGGC=DDBFCGGB>EGGEBGBFFGGF77AF<?-<<DFF:FFGA7;B>BFB
@M02542:52:000000000-J9N43:1:1101:10635:6061 1:N:0:GTGAAA
CGGTTTGTCACCGGCAGTCTCATTAGAGTGCCCTTTCGTAGCAACTAATGACAAGGGTTGCACTCGTTGCGGGACTTAACCCAACATCTCACGACACGAGCTGACGACAGCCATGCAGCACCTGTGTTACGGCTCTCTTTCGAGCACGGAGCCATCTCTGGCAACTTCCGTACATGTCAAAGGTGGGTAAGGTTTTTCGCGTTGCATCGAATTAAACCACATCATCCACCGCTTGTGCGGGTCCCCGTCAATTCCTTTGAGTTTCAACCTTGCGGCCGTACTCCC
+
GGGGGGGGGGGGGGGGGGGGGGGGGGGGGGGGGGGGGGGGGFGFFG<DGGGGGGGGGGGGGGGGGGGGGGGGGGGGGGDF,FEFEGGGGGGGGGGGGGGGGGGGFGGGGGGGGGGGGGGGGGGGFGEFGGGGGGGGGGGGGGGGGGGGGGGGGGCF;FGGGGGGGFGGGGGGEGGGGGGGGGGFGGGGGGGG<<FFCFGGGGGGCEGGGGGEFFGGGGGGGFGGGG?FFFCEEGGFCCGGGF>FFGFDECDFFF<=>FGFFCBB>AA<?FFG:DBG34>?BBFFF
@M02542:52:000000000-J9N43:1:1101:23912:6071 1:N:0:GTGAAA
CGGTTTATCACCGGCAGTCTCCCTAGAGTTCCCGACTTAACTCGCTGGCAACTAAGGATAGGGGTTGCGCTCGTTGCGGGACTTAACCCAACATTTCACAACACGAGCTGACGACAGCCATGCAGCACCTGTCTTACGGTTCCCGAAGGCACAACCGCATCTCTGCAGTCTTCCGTAGATGTCAAGAGTAGGTAAGGTTCTTCGCGTTGCGTCGAATTAAACCACATGCTCCACCGCTTGTGCGGGCCCCCGTCAATTCATTTGAGTGTTAATCTTGCGACCGT
+
GGGGGGGGGGGGDGGGGFGFGGGGGGGGGGGGGGGGGGGGGGGGGGGGGGGGGGGGGGGGGGGGGGGGGGGGGGGGGGGGGGGGGGFGGGGGGGGGGGGGGGGEGGGGGGGGGGGGGGGGGGGGGGGGGGGGGGGGGGGGGGGGGGGGGGGGGGGGGGGGGGGGGGGGGGFGGGGGGGGFFFFGGGGGFFFGCFGGGGFGGGFGGGGGGGGGEGGGFGGFGGGGGGGGGGGGGCFGC57FGFFGGGFFG3D>>DBFAGFFFG<F>?A)6<AFGCFG2<;166BB
@M02542:52:000000000-J9N43:1:1101:9752:6074 1:N:0:GTGAAA
TCGGCTTATCACCGGCAGTCCCCTTAGAGTGCCCAACTGAATGCTGGCAACTAAGGGCGAGGGTTGCGCTCGTTGCGGGACTTAACCCAACATCTCACGACACGAGCTGACGACAGCCATGCAGCACCTGTCCTGGGTCCAGCCTAACTGAAGGACAATGTCTCCACTGTCCGCGACCCGGATGTCAAGAGCTGGTAAGGTTCTGCGCGTTGCTTCGAGTTAAACCACATGCTCCGCCGCTTGTGCAGGCCCCCGTCAATTCCTTTGAGTTTCGGTCTTGCGACC
+
GGGGGGGGGGGGGGGGGGGGGGGGGCFGGGGGGGGGGGGGGGGGGGGGGGGGGGGGGGGGGGGGGGGGGGGGGGGGGGGGGGGGGGGGGGGGGGFGGGGGGGGGGGGGGGGGGGGGCDFGGGGGGGGGGGGGGGGGGGGGGGFGGGGGGGGGGGGFGGGGGGCGGGGGGGGGGGGGGGGGGGGGGDGGGGGGCFGFGGGGGGGGFGGGGGGGFCFFGGGFGGGGGGGGG:CFDFFGEG=DGBFGGGFFGGC>>DB3:GGFG7<FFBAFFADFF5DD<6<<>>B>@
@M02542:52:000000000-J9N43:1:1101:15135:6110 1:N:0:GTGAAA
ATCCACACCTTCCTCCGGTTTATCACCGGCAGTCTCCCTAGAGTTCCCGACTTAACTCGCTGGCAACTAAGGATAGGGGTTGCGCTCGTTGCGGGACTTAACCCAACATTTCACAACACGAGCTGACGACAGCCATGCAGCACCTGTCTTACGGTTCCCGAAGGCACAACCGCATCTCTGCAGTCTTCCGTAGATGTCAAGAGTAGGTAAGGTTCTTCGCGTTGCGTCGAATTAAACCACATGCTCCACCGCTTGTGCGGGCCCCCGTCAATTCATTTGAGTTTTAATCTTGCGACCGTAC
+
CCCCCGGGGGGGGGGGGGGGGFGGGGGGEGGGGGGGGGGFG@FGGGGGFGGGGGGGGGGGDGGGGGGGGGGGGGGGGGGGGGGGGGGGGGGGGGGGGGGGGGEA@GGGGGGFGGGGGGGGGGGGGGGGGGGGGGFDGGGGGGGGGGGGGGGGGGGGGGGGGGGGGGGGGGGGGGGGGGGGGGGGGGGGGGGGGGGGGGGGGGGGGGGGGGGGGGGFGGGGGGGGGGGGFGGGGGGGGGGGGGGG?CFGFGGGGGGFFFEGE5>BEGD>EGFFAGG?77AFBDF><<?FFGFGFF>BBFFF3
@M02542:52:000000000-J9N43:1:1101:6271:6115 1:N:0:GTGAAA
CGGTTTATCACCGGCAGTCTCCCTAGAGTTCCCGACTTAACTCGCTGGCAACTAAGGATAGGGGTTGCGCTCGTTGCGGGACTTAACCCAACATTTCACAACACGAGCTGACGACAGCCATGCAGCACCTGTCTTACGGTTCCCGAAGGCACAACCGCATCTCTGCAGTCTTCCGTAGATGTCAAGAGTAGGTAAGGTTCTTCGCGTTGCGTCGAATTAAACCACATGCACCACCGCTTGTGCGGGCCCCCGTCAATTCATTTGAGTTTTAATCTTGCGACCGT
+
GGDEFEEFFEECFGE@CFFC@<D,EFEFGGFEFFGFCGGGGG9FCFFGFCEECFFEFEFFDF@:BFGGGG>FGEFGGEEGGEFFFFEFF:F4FCFGFFGGGGFEGEGDCGGCCCCE:=DEGGGF9FFC<>FGFFFCFBFFGEC9>FFGD<FGGFF<FGGBCCEGGGGGF79@CFFFCEGGG<CFCF?FFGFCFFCFFGCEGFGGGD=EGGEEEEGFFDFFFC6C*;CE?+<6A;:CGGGGCBFGCDDDC5DDB567<CFFGGAFAB69<BBD:0=C)99362.)
@M02542:52:000000000-J9N43:1:1101:19816:6128 1:N:0:GTGAAA
GTCCACACCTTCCTCCGGTTTGACACCGGCAGTCTCGCTAGAGTACTGGCTTGCGCCGAGCAACTAACGATAGGGGTTGCGCTCGTTAAAGGACTTAACCTGACACCTCACAGCACGAGCTGACGACAGCCATGCAGCACCTGTGCTGGTTCCGGTCTTGCGACTGTGGCTCTACTTTCATAGAGTTAATCCCAGCATGTCAAACCCAGGTAAGGTTCTTCGCGTTGCCTCGAATTAAGCAACATGCTCCACCGCTTGTGTGAGCCCCCGTCAATTCATTTGAGTTTTAGCCTTGCGACCG
+
CCCCCGGGGGGGGGGGGGGGGGGGGGGGEGGGGGGGGGGGGGGGGGGGGGGGGGGGGGGEGGGGGGGGGGDGEGGGGGGGGGGGGGGGGGGGEGGGGGGGGGGGGGGGGGGGCFGGGDFGGGGGGGGGGGGGGGGGGGGGGGFGGGFGGGGGGGGEGGGGGGGGGGGGGGFGGGGGGGGGGFGGGGGGFGGGGGGGGGGGGGGGGGGGGGCGGGGGFFGGGGGGDECGFFGGGGC>CGGGFGGGGGGFFFGGGGGGG?FDGGF=FGGFEGFFFGC?GGFF<AF?ABFGGGFGFB:>6BFF5
@M02542:52:000000000-J9N43:1:1101:13854:6167 1:N:0:GTGAAA
TCGGCTTATCACCGGCAGTCCCCTTAGAGTGCCCAACTGAATGATGGCAACTAAGGGCGAGGGCTGCGCTCGTTGCGGGACTTAACCCAACATCTCACGACACGGGCTGACGACAGCCATGCAGCACCTGTCTCCGCGTCCCCGAAGGGAACCCTGGATCTCTCCAGGTAGCACGGGATGTCAAGGGCTGGTAAGGTTCTGCGCGTTGCTTCGAATTAAACCACATGCTCCACCGCTTGTTCGGGCCCCCGTCAATTCCTTTGAGTTTCGGTCTTGCGACCGTAC
+
GGGGGFCGGGGGGGGGGGGGGGGGGGGGFGGFGGGGGGGGGGGGGGGGGGGGGGGGGGGGGGGGGGGGGGGGGGGGDGGGGGGGGGGGGGGGGGGGGGGGGGGGGGGGGGGGGGGGGFGGGGGGGGGGGGGGGGGGGGGGGGFEGGGGGGGGGGGGGGGGGGGGGGGGGGGGGGGGGGGGGGFGGGGGGGGEGGGGGGGGGGGGGGGGEFFFBFFGGGGGGGGGFGGG9FGGGGGGEGGG*6>DGG:BG:<BDCBFFGGFGGBFBFF<9?>C<CF79169>FFF3
@M02542:52:000000000-J9N43:1:1101:26349:6169 1:N:0:GTGAAA
CGGTTTATCACCGGCAGTCTCCCTAGAGTTCCCGACTTAACTCGCTGGCAACTAAGGATAGGGGTTGCGCTCGTTGCGGGACTTAACCCAACATTTCACAACACGAGCTGACGACAGCCATGCAGCACCTGTCTTACGGTTCCCGAAGGCACAACCGCATCTCTGCAGTCTTCCGTAGATGTCAAGAGTAGGTAAGGTTCTTCGCGTTGCGTCGAATTAAACCACATGCTCCACCGCTTGTGCGGGCCCCCGTCAATTCATTTGAGTTTTAATCTTTCGACCGT
+
FBEGGCEFFFFDEFF@BCF9FGGFGGEGAF9@EFEGGEAEFGGG>@FCCEFGCF<AGDEFFGGDFGFE::FE7FGGGGGGCFGFFGFGGGGGGGCFFFFGEFGGGDG>EFGGEDF:FGCEG,,CFFFFEGGEFEGGGGFFGCFFE:C@CFCFGGGGGGDEGGGFCC@F:<EGCCCGGECGFGGGGGGG9CGFEF,<CB<+B<;C88EE=EGEDCE=FCFCC?CGG8@:8++3A8C:=75<F77DG3:D:DG>;3:DBG>@CF96:?AA)629?F4>)63<:>3<
@M02542:52:000000000-J9N43:1:1101:21092:6179 1:N:0:GTGAAA
CGGTTTGTCACCGGCAGTCTCATTAGAGTGCCCTTTCGTAGCAACTAATGACAAGGGTTGCGCTCGTTGCGGGACTTAACCCAACATCTCACGACACGAGCTGACGACAGCCATGCAGCACCTGTGTGCAGGTTCTCTTTCGAGCACCAATCCATCTCTGGAAAGTTCCTGCCATGTCAAGGGTAGGTAAGGTTTTTCGCGTTGCATCGAATTAATCCACATCATCCACCGCTTGTGCGGGTCCCCGTCAATTCCTTTGAGTTTTAACCTTTCGCCCGTACTCCC
+
GGGGGGGGGGGFC@FGGGGGADFGGFEGGGGGGGGGGGGGFGGGGGGGGFGGGGGGGGGDFGGGGGGFFGGGEEGGFGGGCGGGDGGGFGFFGG@BCGGCFGGGFGCBF=FF@FBDDFGGFGGGCCFGGGGG8F>FFGFGGDFGGEGCGCDGEGCCEGC;7>,73@CGGGGDDG?2DF;??FGGG>7?CBFG<CEGGGGGGGDGGCCCC?CEA:9CFGG48<F9CF9CG8755?8FGFGG39;5CCD>GDGFBCAFA709CD<B9A7>254*:D)9207(:6B@F
@M02542:52:000000000-J9N43:1:1101:27547:6183 1:N:0:GTGAAA
CGGTTTATCACCGGCAGTCTCCCTAGAGTTCCCACCATTACGTGCTGGCAACTAAGGATAAGGGTTGCGCTCGTTGCGGGACTTAACCCAACATTTCACAACACGAGCTGACGACAGCCATGCAGCACCTGTCTTAGCGTTCCCGAAGGCACAATCGTATCTCTACAATCTCCGCTAGATGTCAAGAGTAGGTAAGGTTCTTCGCGTTGCGTCGAATTAAACCACATGCTCCACCGCTTGTGCGGGCCCCCGTCAATTCATTTGAGTTTTAATCTTGCGACCGT
+
GGGGGGGGGGGGCGGGGGGGGGGGGGGGGGGGGGGGGGGGGGGGGGGGGGGGGGGGGGGGGGGGGGGGGGGGGGGGGGGGGGGGGGGGGGGGGGGGGGGGGGGGGGGGGGGGGGGGGGGGGDGGGGGGGGGGGGGGGGEGGGGGGGG@FGGGGGGGGGGGGGGGGGFCEFGGGGGGGGGGGGGGGGGGGGGGGGGGGGGGGGGGGGGGEGGGFDGGGGCGGGFGGGGGG?FGGGGGGGGGG?FGGGFFGGGFFGBFFFGFGGFF26>FFFFGGGFG<ABF>FFE
@M02542:52:000000000-J9N43:1:1101:9945:6205 1:N:0:GTGAAA
CGGTTTATCACCGGCAGTCTCCCTAGAGTTCCCGACTTAACTCGCTGGCAACTAAGGATAGGGGTTGCGCTCGTTGCGGGACTTAACCCAACATTTCACAACACGAGCTGACGACAGCCATGCAGCACCTGTCTTACGGTTCCCGAAGGCACAACCGCATCTCTGCAGTCTTCCGTAGATGTCAAGAGTAGGTAAGGTTCTTCGCGTTGCGTCGAATTAGACCACATGCTCCACCGCTTGTGCGGGCCCCCGTCAATTCATTTGAGTTTTAATCTTGCGACCGT
+
GGGGGGGGGGFECFGGGGGGGGGGGGGGGGGFGGGGGGGGFGGGGGGGGGGGGGFGGGGAFGGDEGGGGGGGGGGGGGGCEGGGGGGGGGGGGGGFGGGGFGGGGGEGEG?FFGGGGGGGFGFDFGGFGGFFGGGGGGGGGGGGEGFGGGGG@FGFEC7FGFDGFGFGGGGGGGDEGGEGEF,CEF@FFGGGFFFFFFFFGGGGGEEECEGGF78;CC9*<CCFFFFFFFGG6EFGGGDGGFFGGGFFGD<B>D<:<GGFC:AFBFDBFB2<FGFG<<>>BF>E
@M02542:52:000000000-J9N43:1:1101:26982:6240 1:N:0:GTGAAA
GTCCACACCTTCCTCACAGTTTACACTGGCAGTCTTGCTAGAGTTCCCGACATCACTCGCTGGCAACTAACAACAGGGGTTGCGCTCGTTATAGGACTTAACCTGACACCTCACGGCACGAGCTGACGACAACCATGCAGCACCTTGTAAATTGTCCGAAGAAAAGTCTGTTTCCAAACCTGTCAATCTACATTTAAGCCTTGGTAAGGTTCCTCGCGTATCATCGAATTAAACCACATGCTCCACCGCTTGTGCGGGCCCCCGTCAATTCCTTTGAGTTTCATTCTTGCGAACGTACTCC
+
CCCCCGGGGGGGGGFGGGGGGGGGGGGG8FGGGGGGGGGGGGGGGGGGGGGCFGGGFGGGGGGGGGGGGGGGGGAEEFGGGGGGGGGGGGGGGGGGGGGGGFFG8FFFGGDGGGGDGDGGGGGGGGGGGGGGGGGCFGGGGGGFGGGGGGGCGGGGGGGGGEGGDGGGGFGGFCCGFGGGGGGGGGGFFGGGGGGGGGG8FGEFFFFFGFBF@DGDGGGGGGGGGECEFGGGFGFGFFFFG?BFGGF5EGGGGGGGGFFGC5>@EGG:BGFFFFG4*7<6-:6>AD2C7C@<;>>?BFFFF
@M02542:52:000000000-J9N43:1:1101:21582:6242 1:N:0:GTGAAA
CGGTTTATCACCGGCGGTTTCTTTAGAGTGCCCAACTAAATGATGGCAACTAAAGACGAGGGTTGCGCTCGTTGCGGGACTTAACCCAACATCTCACGACACGAGCTGACGACAGCCATGCAGCACCTGTGTGCTAGCCAGCCGAACTGAAGAAATCCATCTCTGGAAATCATACTAGCCATGTCAAACGCTGGTAAGGTTCTGCGCGTTGCTTCGAATTAAACCACATGCTCCACCGCTTGTGCAGGCCCCCGTCAATTCCTTTGAGTTTTAATCTTGCGACCG
+
GGGGGGGGGGGGGGGGGGGGGGGGGGCCEFGGGGGGGGGGGGGGGGGGGGGGGGGGGGGGGGGGGGGGGGGGGGGGGGGGGGGGGGGGGGGGGGGGGGGGGGGGGGGGGGGGGGGGGGGGGFCGGGGGGGGGCFGGGGGGGGGGGGGGGGGGGGGGGGGGGGGGGGGGGFGGGGGGGFGGGGFGGGGGGGGGGGGGGGGGGGGGGGGGGGGGFGGGGGG*CFGGFGGGGGGFGGGGGGGGGFFCGGFFGGGFF<?FFGGFGGBFAFABFBFGFGFF>AAFB>FF3
@M02542:52:000000000-J9N43:1:1101:17213:6242 1:N:0:GTGAAA
CTGGTTAACCCAGGCAGTCTCGCCAGAGTGCCCAACTTAATGCTGGCAACAGACGATAGGGGTTGCGCTCGTTGCGAGACTTAACCCAACATTTCACAACACGAGCTGACGACAGCCATGCAGCACCTCTCACTCAATTCCCTTGCGGGCACTTCAACCATTACGTCGAATTCTGAGGAGTTCAAGCCTAGGTAAGGTTCTGCGCGTTGCTTCGAATTAAACCACATAATCCACCGCTTGTGCGGGCCCCCGTCAATTGTTTTGAGTTTTAGCCTTGCGGCCGT
+
GGGGGGGGGGGGGGGGGGGGGGGGGGGGGGGGGGGGGGGGGGGGGGGGGGGGGGGGGGGGGGGGGGGGGGGGGGGGFGGGGGGGGGGGGGGGGGGGGGGGGGGGGGGGGGGGGGGGGGGGGGGGGGGGGGGGGGGGGGGGGGGGGGGGGGGGGGGGGGGGGGEGGGGGGGGGGGGGGGGGGGGGGGGGGGGGGGFGGGGGGGGGGGGGGGGGFGGGFGGGGGGGGGGGGGGGGGGGGGGGGFFGGGFBGGGFFGFFFGGFGGFFFFFABFFGFFFGFFFFFFFF
@M02542:52:000000000-J9N43:1:1101:21753:6243 2:N:0:GTGAAA
ACGGCTTGCGCCGGCAGTCTTATTAGAGTCCCCAACATACTCGATGGCAACTAATAATAAGGGTTGCGCTCGTTTAAGGACTTAACCTTACACCTCACAGCACGAGCTGACGACAACCATGCAGCACCTTGTACTCCGTCGCTAGACTAAATTGTTTCCAATTTATTCGTAGTACATTTAAGTCTTGGTAAGGTTCCTCGCGTATTATCGAATTAAACCACATGCTCCACCGCTTGTGCAGGCCCCCGTCCATTCCTTTGAGTTTCAACCCTTCGGTCCTTCCCC
+
GGGGGGGGGGGGGGGGGGGGGGGGGGEEEFFGGGGGGGGGGGFFGGGGGGGGGGGGGGGGGGGGGGGGGGGGGGGGGGGGGGGGGGGGGGGGGGGGGGGGGGGGGGGGGGGGGGGGGGGGGFFGFGGGGGGGGGGGGGGGGGGGGGGGGGGGGGGGGGGCFGGGGGGG69F5:,@?CCCFFFGFGFFFFFF>=AGGGGFDE4?>0;6/683;3=CF+;EF*6.2>+;4*712)75(43F4)243B>1;:6)9>FCB<BF>))*6:6).6<(.(4(**0.**1.<:
@M02542:52:000000000-J9N43:1:1101:26991:6264 1:N:0:GTGAAA
CGGTTTATCACCGGCAGTCTCCCTAGAGTTCCCGACTTAACTCGCTGGCAACTAAGGATAGGGGTTGCGCTCGTTGCGGGACTTAACCCAACATTTCACAACACGAGCTGACGACAGCCATGCAGCACCTGTCTTACGGTTCCCGAAGGCACAACCGCATCTCTGCAGTCTTCCGTAGATGTCAAGAGTAGGTAAGGTTCTTCGCGTTGCGTCGAATTAAACCACATGCTCCACCGCTTGTGCGGGCCCCCGTCAATTCATTTGAGTTTTAATCTTGCGACCGT
+
GGGGGGGGGGGF,FCCGFGFFCGGGGFGGGFFGGEECFCEGGFGECECEGGGGFCCFFECCGGGGCFFGGGGGE@FGEGGGDG?FFGGFCGGDFAFFDEGEBFGGCFC@FGGGGGGGGGGGG<FDBF=FG@>FCFFFGGGGGFEGEFE<C7CGFGGGGGD@CFGGGEGGGGACFCFFEG@CBCFGGEFEGGFFGG9FC0CFFB;8EECEGG?B5=C6EC7CGGGGF:CC9<AFGEEECE<F07*CD5::CC@@5:B<<C6CGAF<(44ABBCFG?CAA69B6>>
@M02542:52:000000000-J9N43:1:1101:16074:6265 2:N:0:GTGAAA
CGGTTTGTCACCGGCAGTCTCCTTAGAGTGCCCACCATAACGTGCTGGTAACTAAGGACAAGGGTTGCGCTCGTTACGGGACTTAACCCAACATCTCACGACACGAGCTGACGACAGCCATGCAGCACCTGTCTCAATGTTCCCGAAGGCACCAATCCATCTCTGGAAAGTTCATTGGATGTCAAGGCCTGGTAAGGTTCTTCGCGTTGCTTCGAATTAAACCACATGCCCCACCGCTTGTGCGGGCCCCCGTCAATTCATTAGAGTTTTAACCTTTCGGCCGTG
+
GGGGGGGGGGGGGGGGGGGGGGGGGGGGGGGGGGGGGGGGGGGGGGGGGGGGGGGGGGGGGGGGGGGGGGGGGGGGGGGGGGGGGGGGGGGGGFF9FEGGDGGGGGGGGGGGGGGGGFGGFGGGDGGGGGGGGGGGGGCGGGGGEGGGGGCFGGGDFGG7CAFFG6EGFFCB:CGD:?CF67CFD*94@AFFFFFFGGBGFFF:@DF>F>AAEFGFFFFF7;@5*:A)**/6.7>9B9D6:)6631((197)(99-<A@BFF*-)..5<A)54)-0:6)8.))))
@M02542:52:000000000-J9N43:1:1101:22342:6285 1:N:0:GTGAAA
CGGTTTGTCACCGGCAGTCCCATTAGAGTGCCCTTTCGTAGCAACTAATGGCAAGGGTTGCGCTCGTTGCGGGACTTAACCCAACATCTCACGACACGAGCTGACGACAGCCATGCAGCACCTGTGTTACGGCTCTCTTTCGAGCACTCCTCTATCTCTAAAGGATTCCGTACATGTCAAAGGTGGGTAAGGTTTTTCGCGTTGCATCGAATTGAACCACATCATCCACCGCTTGTGCGGGTCCCCGTCAATTCCTTTGAGTTTCAACCTTGCGGCCGTACTCCC
+
GGGGGGGGGGGGGGGGGGGGGGGGGGDFFEGGGGGGGGGGGGGGGGGGGGGGGGGGGGGGGGGGGGGGGGGGGGGGGGGGGGGGGGGGGGGGGGGGGGGGGGGGGGGGGGGGGGGGGGGGGGGGGGGGGGGGGGGGGGGGGGGGGGGGGGGGGGGGCGCFGGGGGGGGGGGGGGGFGGGGGGGGGGGGGGGG<FGGGGGGEGGGGGGGGGGGF+@FFGGGGFFGGGGGGGGGGGGG?CEGCBFGGGFFGGGFFGF=<FF?FGAFFFFFFFFDGGFG>>BBFFFFF
@M02542:52:000000000-J9N43:1:1101:23858:6300 1:N:0:GTGAAA
CGAGTTGACCCCGGCGGTCTCCACTGAGTCCCCACCATAACGTGCTGGCAACAGTGAACAAGGGTTGCGCTCGTTGCGGGACTTAACCCAACATCTCACGACACGAGCTGACGACAGCCATGCACCACCTGTGAACCGACCCCAAAAGAGGCACACCCATCTCTGAGCACTCCCGATCCATGTCAAACCCAGGTAAGGTTCTACGCGTTGCATCGAATTAATCCGCATGCTCCGCCGCTTGTGCGGGGCCCCGTCAATTCCTTTGAGTTTTAGCCTTGCGGCCGT
+
GGGGGGGGGGGGGGGGGGGGGGGGGGECFGGGGGGGGGGGGGGGGGGGGGGGGGGGGGGGGGGGGGGGGGGGGGGGGGGGGGGGGGGGGGGGGGGFGGGGGGGGGGGGGGGGGDGGGGGGGGGEGGGGGGGGGGGGGGGGGGGGGGGGGGGGCFGGGGDFGGGGGGGGGGGGGGGGGGGGGGGGGGGGGGGGGGGGGGGFGGGGGGGGGGGGFGEGGGGGGGGGGGGGGGGGF8EGGGGGGF4FGDE>GDGFFGFFFDGFGGAFDFFFFFFFCFFFF?B90>BE)
@M02542:52:000000000-J9N43:1:1101:9352:6313 1:N:0:GTGAAA
CGGTTTGTCACCGGCAGTCTCATTAGAGTGCTCTTGCGTAGCAACTAATGACAAGGGTTGCGCTCGTTGCGGGACTTAACCCAACATCTCACGACACGAGCTGACGACAGCCATGCAGCACCTGTGTTACGGCTCTCTTTCGAGCACCCCCACCTCTCAGCAGGGTTCCGTACATGTCAAGGGTAGGTAAGGTTTTTCGCGTTGCATCGAATTAATCCACATCATCCACCGCTTGTTCGGGTCCCCGTCAATTCCTTTGAGTTTTAATCTTGCGACCGTACTCCC
+
GGGGGGGGGGGGGGGGGGGGGGGGGGGGGGGGGGGGGGGGGGGGGGGGGGGGGGGGGGGGGGGGGGGGGGGGGGGGGGGGGGGGGGGGGGGGGGGGGGFGGGGGGGGGGGGGGGGGGGGGGGGGGGGGGGGGGGGGGGGGGGGGGGGGGGGGGGCGCFGGGGGGGGGGGGGGGGGFGGGGGGDCGGGGGGGGGGGGGFGGGGGGGGGGAFGGFGGGGG97C?CFGFGGGGGGDCFG+0*99:FGGGDBDDDFFG26A:*@CGFFFF?DAFFFC3BG;9B0??BFF
@M02542:52:000000000-J9N43:1:1101:27261:6316 1:N:0:GTGAAA
CGGTTTACCACCGGCAGTCTCCCTAGAGTTCCCGACTTAACTCGCTGGCAACTAAGGATAGGGGTTGCGCTCGTTGCGGGACTTAACCCAACATTTCACAACACGAGCTGACGACAGCCATGCAGCACCTGTCTTACGGTTCCCGAAGGCACAACCGCATCTCTGCAGTCTTCCGTAGATGTCAAGAGTAGGTAAGGTTCTTCGCGTTGCGTCGAATTAAACCACATGCTCCACCGCTTGTGCGGGCCCCCGTCAATTCATTTGAGTTTTAATCTTGCGACCGT
+
GGGGGGGGGGGGEGGGGGGGGGGGGGGGGGGGGGGGGGGGGGGGGGGGGGGGGGGGGGGGGGGGGGGGGGGGGGGGGGGGGGGGGGGGGGGGGGGGGGGGGGGGGGGGGGGGGGGGGGGGGGGGGGGGGGGGGGGGGGGGGGGGGGGGEGGGGGGGGGGGGGGGGGGGGGGGGGGGGGGGGGGGGGGGGGGGGGFCFFFGGGGGGGGGGGGGFGGGGGGGGGGGGGGGFGGFGGGDCDGGG0@DGGEFGGGFFDFFF?D6CGFFFFDBFFFGGGFGAAB>>9>D
@M02542:52:000000000-J9N43:1:1101:16723:6329 1:N:0:GTGAAA
CGGTTTGTCACCGGCAGTCCCATTAGAGTGCCCTTTCGTAGCAACTAATGGCAAGGGTTGCGCTCGTTGCGGGACTTAACCCAACATCTCACGACACGAGCTGACGACAGCCATGCAGCACCTGTGTTACGGCTCTCTTTCGAGCACTCCTCTATCTCTAAAGGATTCCGTACATGTCAAAGGTGGGTAAGGTTTTTCGCGTTGCATCGAATTAAACCACATCATCCACCGCTTGTGCGGGTCCCCGTCAATTCCTTTGAGTTTCAACCTTGCGGCCGTACTCCC
+
GGGGGGGGGGGGGGGGGGGGGGGGGGGGGGGGGGGGGGGGGGGGGGGGGGGGGGGGGGGGGGGGGGGGGGGGCCFGGGGGGGGGGGGGFFFGGGGDFGGGGGGGGGGGGGGGGGDGGGGGGGGGGGGGGGGGGDGGGGGGGGGFGGGGGGGGGGGGDFFFEEGGGGGGGGGFEEFCFGGGFFFGGGGGGGGGFFGGGFCECGECEFGGGGGDF7FGGGGGGGECEGFEFG5ECEGGGFEGGFFGGFFFG3CFFGFFFG7FGGFFFF9A?>B79D:C;>BBFFFFF
@M02542:52:000000000-J9N43:1:1101:10630:6346 1:N:0:GTGAAA
ATCCACACCTTCCTCCGGTTTATCACCGGCAGTCTCCCTAGAGTTCCCGACTTAACTCGCTGGCAACTAAGGATAGGGGTTGCGCTCGTTGCGGGACTTAGCCCAACATTTCACAACACGAGCTGACGACAGCCATGCAGCACCTGTCTTACGGTTCCCGAAGGCACAACCGCATCTCTGCAGTCTTCCGTAGATGTCAAGAGTAGGTAAGGTTCTTCGCGTTGCGTCGAATTAAACCACATGCTCCACCGCTTGTGCGGGCCCCCGTCAATTCATTTGAGTTTTAATCTTGCGACCGTAC
+
CCCCCGGGGGGGGGGGGGGGGGGGGGGGGGGGGGGGGGGGGGGGGGGGGGGGGGGGGGGGGGGGGGGGGGGGGGGGGGGGGGGGGGGGGGGGGGGGGGGGGGGFGGGGGGGGGGGGGGGGGGGGGGGGGGDGGGFGGGGGGGGGGGGGGGGGGGGGGGGGGGGGGGGGGGGGGGGGGGGGGGGGGGGGGGGGGGGGGGGGGGGGGGGGGGGGGGGGGGGGGEGGEGGGFCFGGGGGGGGDGGCF7EFGGGGGGDFGDABGGGFEGGG@@D?FAGGFGG2@<<AABFBGFGFCDF9>B9BF)
@M02542:52:000000000-J9N43:1:1101:4236:6348 1:N:0:GTGAAA
ACAGTTTACACTGGCAGTCTCGTTAGAGTTCCCGACATGACTCGCTGGCAACTAACGACAGGGGTTGCGCTCGTTATAGGACTTAACCTGACACCTCACGGCACGAGCTGACGACAACCATGCAGCACCTTGTAAATTGTCCGAAGAAAAGTCTGTTTCCAGACCTGTCAATCTACATTTAAGCCCTTGTAAGGTTCCTCGCGTATCATCGAATTAAACCACCAGCTCCACCGCTTGTGCGTGCCCCCGTCAATTCCTTTTGGTTTCACACTTGCATACGTACTC
+
GGGFGCFGGGGGFGCFDEE9<FFFFGGAEFGFGC@@EC@F8FE@FFDFDGGCDGGGGGGGGGGGGGGGGGGGGEGGGFEGFCFFFF9FEGCFEGGEGGGG@CEGE7+@EGGGGGGC+8FBDGGGGDAFGGDAFFGGGGGGGCFGD+@F<F7@,F<C;=F;CFB*>ABFFGGGD,@CCFGC;E,,?F,,,6;D;>2?;F@,8B***30CFF+=4C:>::+*/>***3+5<FCFEEEC*20*1(7C7FFB*9*55*5@AEC0**(040-6)).*009*-)),.2<.*
@M02542:52:000000000-J9N43:1:1101:22945:6354 1:N:0:GTGAAA
CGGTTTATCACCGGCAGTCTCCCTAGAGTTCCCGACTTAACTCGCTGGCAACTAAGGATAGGGGTTGCGCTCGTTGCGGGACTTAACCCAACATTTCACAACACGAGCTGACGACAGCCATGCAGCACCTGTCTTACGGTTCCCGAAGGCACAACCGCATCTCTGCAGTCTTCCGTAGATGTCAAGAGTAGGTAAGGTTCTTCGCGTTGCGTCGAATTAAACCACATGCTCCACCGCTTGTGCGGGCCCCCGTCAATTCATTTGAGTTTTAATCTTGCGACCGT
+
GGGGGGGGGGGGGGGGGGGGGGGGGGCCFFGGGGGGGGGGGGGGGGGGGGGGGGGGGGGGGGGGGGGGGGGGGGGGGGGGGGGGGGGGGGGGGGGGGGGGGGGGGGGGGGGGGGGGGGGCEGGGGGGGGGGGGGGGGGGGGGGGGGGGGDGGGGGGGGGFE<FFCGGGGGGGGGGGGGGGGGGGGGGGGGGGGGGGGFGGGGGGGGGCECCGFGGGGGGGGGGFGGGGGGFFGGGGE3CFG?FGGGFFGGGFFGF>AGF4:><F9:6ADFAGGGFG4<>9>0<D
@M02542:52:000000000-J9N43:1:1101:20730:6356 1:N:0:GTGAAA
TCTACTTGCGTAGGCAGTCTCACTAGAGTCCCCAACTGAATGATGGCAACTAGTGACAGGGGTTGCGCTCGTTGCAGGACTTAACCTAACACCTCACGGCACGAGCTGACGACAACCATGCAGCACCTTGAAAATTGCCCGAAGGAAGGTCTATTTCTAAACCGATCAATTCCCATTTAAGCCTTGGTAAGGTTCCTCGCGTATCATCGAATTAAACCACATAATCCACCGCTTGTGCGGGCCCCCGTCAATTCCTTTGAGTTTCAAACTTGCGTTCGTACTCCC
+
GGGGGGGGGGGGGGGGGGGGGGGGGGGGGGGGGGGGGGGGGFGGGGGGGGGGGGGGGGGGGGGGGGGGGGGGGGGGGGGGGGGGGGGGGGGGGGGGGGDGGGGGGGGGGGGGGGGGGGGGGGAFGGGGGGGGGGGGGGGGGGGGGGGGGGGGGGGGGGGGGGGGGGGGGGGGGGGGGGGGGGGGGFGGGGGGGGGGGGGEGGGGGGGGFFFGFGGGGGGGGGGFGGFFCFEGGGGGCFGGGBEGGG>5CCDFFFDFFFGFGGFFFFFFFFFGGGFGFBFBF<FFF
@M02542:52:000000000-J9N43:1:1101:24443:6366 2:N:0:GTGAAA
CGGTTTGTCACCGGCAGTCTCATTAAAGTGCCCAACTGAATGATGGCAATTAATGACAAGGGTTGCGCTCGTTGCGGGACTTAACCCAACATCTCACGACACGAGCTGACGACAGCCATGCAGCACCTGTGTCCAGGCTCTCTTTCGAGCGCCAATCCATCTCTGGAAAGTTCCTGGCATGTCAAGGGTAGGTAAGGTTGTTCGCGTTGCATCGAATTAATCCACATCATCCACCGCTTGTGCGGGTTCCCGACAATTCCTTTGAGTTTTAATCTTTCGACCGTC
+
GGGGGGGGGGGGGGGGGGGFFGGGGCCFGGGGGGGGGGCFGGGGGGGCEFGGGGGGGGGGGGGGGGGGGGGGGGGGGGGGGGGGGGFFFGFGGFFGGFGGEGGGEGGGGGGGGGGGGGGGGGGGDGGGEGFGGGG8B8,DFCFGGGGCFDDDGGGGGGDCF,CG?EEGBFGFEFGCF5>AFGGA=:AAAAEFFFGGCEAFAAFFBF:B>DFFE1C;AFFFCCA9++/,0*.46)7,1-7(4,6(56((,.2*())-,6@95@F><:D>A<2,))4*77)0>D)7)
@M02542:52:000000000-J9N43:1:1101:12099:6382 1:N:0:GTGAAA
ACAGTTTGCACTGGCAGTCTCGTTAGAGTTCCCGACATGACTCGCTGGCAACTAACAACAGGGGTTGCGCTCGTTATAGGACTTAACCTGACACCTCACGGCACGAGCTGACGACAACCATGCAGCACCTTGTAAATTGTCCGAAGAAAAGTCTGTTTCCAAACCTGTCAATCTACATTTAAGCCTTGGTAAGGTTCCTCGCGTATCATCGAATTAAACCACATGCTCCACCGCTTGTGCGGGCCCCCGTCAATTCCTTTGAGTTTCATTCTTGCGAACGTACTC
+
GGGGGGGGGGGGGGGGGGGGGGGGGGGGGGGGGGGGGGGGGGGGGGGGGGGGGGGGGGGGGGGGGGGGGGGGGGGGGGGGGGGGGGGGGGGGGGGGGGGGGGGGGGGGGFGGGGGGGGGGGGGGGGGGGGGGGGGGGGGGGGGGGGGGGGGGGGGGGGGGGGGGGG>DGFGGGGGGGGGGGGGGFGGGGGGGGGGGGGGGGGDEGGGGGGGGFGGGGGGGGGGGCFEGGGGGGGGGGGDGGFFGGGFFDGG>DGFFFGGFGGFFAABAAAFGGCF<;99BFFFF6
@M02542:52:000000000-J9N43:1:1101:22512:6423 1:N:0:GTGAAA
CCACACCTTCCTCCGGTTTATCACCGGCAGTCTCCCTAGAGTTCCCGACTTAACTCGCTGGCAACTAAGGATAGGGGTTGCGCTCGTTGCGGGACTTAACCCAACATTTCACAACACGAGCTGACGACAGCCATGCAGCACCTGTCTTACGGTTCCCGAAGGCACAACCGCATCTCTGCAGTCTTCCGTAGATGTCAAGAGTAGGTAAGGTTCTTCGCGTTGCGTCGAATTAAACCACATGCTCCACCGCTTGTGCGGGCCCCCGTCAATTCATTTGAGTTTTAATCTTGCGACCGTACTC
+
CCCCCGGGGGGGGGGGGGGGGGGGGGGGGGGGGGGGGGGGGGGGGGGGGGGGGGGGGGGGGGGGGGGGGGGGGGGGGGGGGGGGGGGGGGGGGGGGGGGGGGGGGGGGGGGGGGGGGGGGGGGGGGGGGGGGGGGGGGGGGGGGGGGGGGGGGGGGGGEGGGGGGGGGGGGGGGGGGGGGGGGGGGGGGGGGGGGGGGGGGGGGGGGGGGGGGGGGGGGGGGGGGGGGFGGGGGGGGGGGGGFGGGGGDGGGCGGGGFFGGGFFGGGFFGFFFGGFGG?FFBFFFFFGGCFDFBFFFFF@F
@M02542:52:000000000-J9N43:1:1101:9975:6456 1:N:0:GTGAAA
CGGTTTATCACCGGCAGTCTCCCTAGAGTTCCCGACTTAACTCGCTGGCAACTAAGGATAGGGGTTGCGCTCGTTGCGGGACTTAACCCAACATTTCACAACACGAGCTGACGACAGCCATGCAGCACCTGTCTTACGGTTCCCGAAGGCACAACCGCGTCTCTGCAGTCTTCCGTAGATGTCAAGAGTAGGTAAGGTTCTTCGCGTTGCGTCGAATTAAACCACATGCTCCACCGCTTGTGCGGGCCCCCGTCAATTCATTTGAGTTTTAATCTTGCGACCGT
+
GGGCEFGGGGGFCFGGDDF9FGGGFGGFGFGGGGGGGGGGGGGG>EGFEEFGGGGGGFF9FG8FGDGF=FFGEGGGGGG7FEFGGGGFFGGGFGGGFGGGGGGGGGGGGG@FCDEGEGGFFFF9FF@<=FFCGGGFG@:FF:DCCEGGDF7FEGG7FGEGGGGGGGCFGG?FFGGGEGGGCGFG9<2BCGFFG:CFEGF?FFGGE5?ECEEEB=E=DFGGG?FGGCC+<7CFGGGEGDC7F2FDGG@DCDD>BG:EA?DFFC>66:):<22CGGFG)41(4;5)
@M02542:52:000000000-J9N43:1:1101:15661:6564 1:N:0:GTGAAA
CGGTTTATCACCGGCAGTCTCCCTAGAGTTCCCACCATTACGTGCTGGCAACTAAGGATAAGGGTTGCGCTCGTTGCGGGACTTAACCCAACATTTCACAACACGAGCTGACGACAGCCATGCAGCACCTGTCTTAGCGTTCCCGAAGGCACAACCGCATCTCTGCAGTCTTCGCTAGATGTCAAGAGTAGGTAAGGTTCTTCGCGTTGCGTCGAATTAAACCACATGCTCCACCGCTTGTGCGGGCCCCCGTCAATTCATTTGAGTTTTAATCTTGCGACCGT
+
GGGEGGGGGGGGGGGGGGGFGGGGGGGGGGGGGGGGGGGGGGGGGGGGGGGGGGGGGGGGGGGGGGGGGGGGGGGGGGGGGGFGGGGGGGGGGGGGGGGGGGGGGGGGGGGGGGGGGGGGGGGGGGGGGGGFFGGGGGGGGGGGGGGGGGGGGGGGGGGGGGGGGGGGGGGGGGGGGGGGGGGGGGGGGGGGGGGGGFGGGGGGGGEG5CGGFGGGGGGGGFGGGGGGG9CG?FGGG:EGG?B5EGFFGGGFEDBFACFFC7<4)4:AAA<<C:BF2>9>9>EE
@M02542:52:000000000-J9N43:1:1101:23331:6571 2:N:0:GTGAAA
CGAGTTGACCCCGGCGGTCTCCACTGAGTCCCCACCATAACGTGCTGGCAACAGTGAACAAGGGTTGCGCTCGTTGCGGGACTTAACCCAACATCTCACGACACGAGCTGACGACAGCCATGCACCACCTGTGAACCGACCCCAAAAGAGGCACACCCATCTCTGAGCACTCCCGATCCATGTCAAACCCAGGTAAGGTTCTACGCGTTGCATCGAATTAATCCGCATGCTCCGCCGCTTGCTCGGGCCCCCGTCAATTCCTTTGAGTTTCGGTCTTGCGACCCT
+
GGGGGGFGGGGGGGGGGGGGGGGGGFCCCFGGGGGGGGGGGGGGFGGFDGGGGGEFG?EFF?EGGEFGGGGGGGGGGGGGGGGGFFFFGGGGFFGCGGGFGGGGFGDGGGFGGGGECGFEFGGDGGGGEFGGFGGGCCF8CCEGGG5C<,8?:EEFGEGFG:7ECF?C+9<FGGEGGGGFF?;=7?:4FEEFFFCFFG4>B??=-7BB>BBFFF<?F:FFGAAGDCD1CF9>FB>?(()-2()6<1;9;6DD0**(,49A96@B2:6><A:((-8>F??5)<:))
@M02542:52:000000000-J9N43:1:1101:24275:6606 1:N:0:GTGAAA
CGGTTTATCACCGGCAGTCTCCCAAGAGTTCCCGACTTAACTCGCTGGCAACTAAGGATAGGGGTTGCGCTCGTTGCGGGACTTAACCCAACATTTCACAACACGAGCTGACGACAGCCATGCAGCACCTGTCTTACGGTTCCCGAAGGCACAACCGCATCTCTGCAGTCTTCCGTAGATGTCAAGAGTAGGTAAGGTTCTTCGCGTTGCGTCGAATTAAACCACATGCTCCACCGCTTGTGCGGGCCCCCGTCAATTCATTTGAGTTTTAATCTTGCGACCGT
+
GGGGGGGGGGGGGGGGGGGFGGGGGGGGGGGGGGGGGGFGGGGGGGGGGGGGFGGGGFGGGGGGGGGGGGGGGGGGGGGGGGGGGGGGGGGGFFGGGGGGGGGGGGGGGGGGGGGGGGGGGFGGGGGGGGGGGGGGGGGGGGGGGGDGGGGGGGGGGGGDGGGGGGGGGGGGGGGGGGGGGGGGGGGDFGGGGGFFGGGGGGGGGGGGCGGGE5EFGGGGGGGGGGGGGFFGGGGEGGGGG7FGGGE@GGGFFGFFF?FFGCAF<?<A<ABDC7@GAF0319BB
@M02542:52:000000000-J9N43:1:1101:23284:6610 1:N:0:GTGAAA
CGGTTTATCACCGGCAGTCTCCCTAGAGTTCCCGACTTAACTCGCTGGCAACTAAGGATAGGGGTTGCGCTCGTTGCGGGACTTAACCCAACATTTCACAACACGAGCTGACGGCAGCCATGCAGCACCTGTCTTACGGTTCCCGAAGGCACAACCGCATCTCTGCAGTCTTCCGTAGATGTCAAGAGTAGGTAAGGTTCTTCGCGTTGCGTCGAATTAAACCACATGCTCCACTGCTTGTGCGGGCCCCCGTCAATTCATTTGAGTTTTAATCTTGCGACCGT
+
GGGGGGGGGGGGGGGGGGGGGGGGGGEFFGGGGGGGGGGGGGGGGGGGGGGGGGGGGGGGGGGGGGGGGGGGGGGGGGGGGGGGGGGGGGGGGGGGGGGGGGGGGGGGGGGGCGGGGGGGGGGGGGGGGGGGGGGGGGDGGGGGGGGGGGGGGGGGGGGGGGGFEGGFFGGGGGGGGGGGGGGGGGGGGGGGGGGGGGGGGGGGGGEGGGGGFGGGGGGFGGGGGGGGGGGGGGGEGGGGG7FGEGEDGCDDFGFFBGGFGGFFFFF2<D<DFGFG>A9>FFE@
@M02542:52:000000000-J9N43:1:1101:6234:6615 1:N:0:GTGAAA
CGGTTTGTCACCGGCAGTCTCATTAAAGTGCCCAACTGAATGATGGCAATTAATGACAAGGGTTGCGCTCGTTGTGGGACTTAACCCAACATCTCACGACACGAGCTGACGACAGCCATGCAGCACCTGTGTCCAGGCTCTCTTTCGCGCACCAATCCATCTCTGGAAAGTTCCTGGCATGTCCAGGGTAGGTAAGGTTTTTCGCGTTGCATCGAATTAATCCACATCATCCACCGCTTGTGCGGGTCCCCGTCAATTCCTTTGAGTTTTACTCTTGCGACCGT
+
FGDFGGGFGFCFEEC:CF@CF9FFG9ACEFF@,C,BE@C9<FFGAFGFF8CCECF,CFC@DDG,@FC+@FCFFDE@::A<,F<FG?FECGFGGGGF<F+>FG@CCE:=AECBF=44?<BF<BBE,AFBFBFFAFGFCFF8=FFGGF@+>FCFEG,D@:<FF;;@3@9>,:@FC@;A:,2?F?,,,><>,BEFF@EFDGG,BECCE5CGCE?C@56CCFFGG+><8CFCC<E+6+;5=7CC<)99E:B>CFG>EC<))EFFGF<4:?<AFFF7>F@C2<((49FE
@M02542:52:000000000-J9N43:1:1101:25754:6623 2:N:0:GTGAAA
CGGTTTATCACCGGCAGTCTCCCTAGAGTTCCCGACTTAACTCGCTGGCAACTAAGGATAGGGGTTGCGCTCGTTGCGGGACTTAACCCAACATTTCCCAACACGAGCTGACGACAGCCATGCAGCACCTGTCTTCCGGTTCCCGAAGGCACAACCGCATCTCTGCAGTCTTCCGTAGATGTCAAGAGTAGGGAAGGTTCTTCGCGTTGCGTCCAATTAAACCACATGCCCCACCGCTTGTGCGGGCCCCCGTCATCTCCTTTGGGCTTTAAGCTTTCGACCTT
+
GDFG7CFFFGGFGGGGCGD,@FGGGGCFFAFGGGGGGGAFDFGEGGGGGGGGFCGG?@<AFF8FECF8>74BF:FCFF7=@CFFGGGGGECC+?FEF<5EDF+@F:+CEEDF=@:FCGD,E8@,@DFFGDGCGEE+EE::CECFE7CEDC=F>E8*CEDEG,B:CC,>?8115C=<6=3:+=+1378587+;/)7CD+22;;:>2)04,57)2(1*9=@7:)4*;C?)*9(-)0521>C?2))(.4((7>D)-**(.-*).984(((.4()))))026).)0.*
@M02542:52:000000000-J9N43:1:1101:24418:6649 1:N:0:GTGAAA
CTGTCTATCACCGGCAGTCTCCCTAGAGTTCCCGACTTAACTCGCTGGCAACTAAGGATAGGGGTTGCGCTCGTTGCGGGACTTAACCCAACATTTCACAACACGAGCTGACGACAGCCATGCAGCACCTGTCTTACGGTTCCCGAGGGCACAACCGCATCTCTGCAGTCTTCCGTAGATGTCAAGAGTAGGTAAGGTTCTTCGCGTTGCGTCGAATTAAACCACATGCTCCACCGCTTGTTCGGGCCCCCGTCAATTCATTTGAGTTTTAATCTTTCGACCGT
+
GGGGGGGGGGGGGGGGGGGGGGGGGGGGGGGGGGGGGGGGGGGGGGGGGGGGFGGGGGGGGGGGGGGGGGGGGGGGGGCGFGGGGGGGGGGGFGGGGGGGGGGGGGGGGGGGGGGDDGGFGDGGGACFGGGGGGGGGGGGGGGGGGGGGGGGGGGGGGDGGFGGGGGFFGFGGGGGGGGGGGGGGCGGGGGGGGGFGGGGGGGGGGGGGGGGFGGGGGGGGGGGGGGGGGGFGGGCDGGGF2BDGGEDGDGF3C?>AGGFFGFFA<)<BFFGGG?G)68:?>>3
@M02542:52:000000000-J9N43:1:1101:23488:6669 2:N:0:GTGAAA
CGTTTTCTCACCGGCAGTCTCCCTAGAGTTCCCGACTTAACTCGCTGGCAACTACGGATAGGGGTGTCGCTCGTTGCGGGACTTAACCCAACATTTCACAACTCGAGCTGACGACAGCCATGCAGCACCTGTCTTACGGTTCCCGCAGGCACAACCTCTTCCCTAGTGTCTTCCGGCTAATTCAAGTCTAGGTAAGCTTGTTCGCGTTGTGTCGAATTAAACTCCTACCTGCACCGCTTGCTCCGCACCCCGTCCATTCGTTTGGCTTTTAACCTTGCTACCGT
+
,@,CC,,,C@F<6+@77E@,C,@,,CC,;,<5;,,+@,,6CEC,7FGF,CF766,,,,,66,,@8++,,?CC+@F8FF7@F:<F<?,,A+<+4,9E,858AF,6+:=46A,,+8CEF,+,C8D,C=8+@6,7@C@+7+3@FEC9>*@EG8,8B,***,,,5,,5,,,2?+,=,;**)*2/+12+4>1+11+;;++6*+2*0/180324(.(2)-*.)0@7:A)+<+*)20)())0((43,().))(((,())-1)(-)9).0<8(),42)))).-**/*1*)..
@M02542:52:000000000-J9N43:1:1101:5915:6702 1:N:0:GTGAAA
CGGTTTATCACCGGCAGTCTCCCTAGAGTTCCCGACTTAACTCGCTGGCAACTAAGGATAGGGGTTGCGCTCGTTGCGGGACTTAACCCAACATTTCACAGCACGAGCTGACGACAGCCATGCAGCACCTGTCTTACGGTTCCCGAAGGCACAACCGCATCTCTGCAGTCTTCCGTAGATGTCAAGAGTAGGTAAGGTTCTTCGCGTTGCGTCGAATTAAACCACATGCTCCACCGCTTGTGCGGGCCCCCGTCAATTCATTTGAGTTTTAATCTTGCGACCGT
+
GGGGGGGGGGGGGGGGGGGGGGGGGGGGGGGGGGGGGGGGGGGGGGGGGGGGGGGGGGGGGGGGGGGGGGGGGGGGGGGGGGGGGGGGGGGGGGGGGGGGGGGGGGGGGFGG@FGGGGGGGGGGGGGGGGGGGGGGGGGGGGGGDGGFGDFGGGGGGGGGGGGGGGGGGGGGGGGGGGGGGGFGGGGGGGGGFGGGFGGGGGGGGGGGDEGGFGGGGGGGGFGGGGGGGFGGGGGGGGGGG0FDEG@EGGGF@GFEAFG?>DAFBFFFFFAGGDFGAA>09>DB
@M02542:52:000000000-J9N43:1:1101:11639:6714 2:N:0:GTGAAA
CGGTTTGTCACCGGCAGTCTCATTAGAGTGCCCTTTCGTAGCAACTAATGACAAGGGTTGCGCTCGTTGCGGGACTTAACCCAACATCTCACGACACGAGCTGACGACAGCCATGCAGCACCTGTGTTACGGCTCTCTTTCGAGCACGAAGCCATCTCTGGCAACTTCCGTACATGTCAAAGGTGGGTAAGGTTTTTCGCGTTGCATAGAATTAAACCACATCATCCACCGCTTGTGCGGGTCCCCGTCAATTCCTTTGAGTTTCAACCTTGCGGCCGTTCTCCC
+
GGGGGGGGGGGGGGG7FGGFGGGGGGGGGGGGGGGGGGGGGGGGGGGGFFGGGGGGGGGEGGGGGGGGGGGDGGGGGGGGGGGGGGGGCGGGGGGGGEGGGGGFFEGGGGGGGGGGFFDDFGGGGGGFCF7EF6>?FGGGFEGGGDGCEGEGGG9:8>EGGGGCFFCGGGGFD=FGFC7@6,;;?2?BFFFAC=FGCCDDBA>)3=A?3:7C;<FFFFGF<70<<+929F2405.3))1,(,(8F?06027>577:A2/)87@DA)4<((.)(2(15).)0.085
@M02542:52:000000000-J9N43:1:1101:13758:6714 1:N:0:GTGAAA
CAGTATATCACTGGCAGTCTCCCTAGAGTTCCCGACTTAACTCGCTGGCAACTAAGGATAGGGGTTGCGCTCGTTGCGGGACTTAACCCAACATTTCACAACACGAGCTGACGACAGCCATGCAGCACCTGTCTTACGGTTCCCGAAGGCACAACCGCATCTCTGCAGTCTTCCGTAGATGTCAAGAGTAGGTAAGGTTCTTCGCGTTGCGTCGAATTAAACCACATGCTCCACCGCTTGTGCGGGCCCCCGTCAATTCATTTGAGTTTTAATCTTGCGACCGT
+
GGGGGGGGGGGGGGGGGGGGGGGGGGGGGGGGGGGGGGGGGGGGGGGGGGGGGGGGGGGGGGGGGGGGGGGGGGGGGGGGGGGGGGGGGGGGGGGGGGGGGGGGGGGGGGGGGGGGGGGGGGGGGGGGGGGGGGGGGGGGGGGGGGGGGGGGGGGGGGGEGCGGFGGGGGGGGGGGGGGGGGGGGGGGGGGGCGGGGGGGGGGGGGGGGGGGFEGGGGGGGGGGGGGCGFGGGCG=EGGCF7FDEGFFGGGFFGFEFGGFGGFFA?AABFFGG>BG299BF>FF
@M02542:52:000000000-J9N43:1:1101:22677:6726 1:N:0:GTGAAA
CGGCTTATCACCGGCGGTTTCTTTAGAGTACCCAACTAAATGATGGTAACTAAAGACGAGGGTTGCGCTCGTTGCGGGACTTAACCCAACATCTCACGACACGAGCTGACGACAGCCATGCAGCACCTGTGCACTAGCCAGCCGAACTGAAGGAATCCATCTCTGGAAACCATACTAGGCATGTCAAACGCTGGTAAGGTTCTGCGCGTTGCTTCGAATTAAACCACATGCTCCACCGCTTGTACAGGCCCCCGTCAATTCCTTTGAGTTTTAATCTTGCGGCCG
+
GGGGGGGGGGGGGGGGGGGGGGGGGGECFGGGGGGGGGFGGGGGGGGGGGGGGGGGGGGGGGGGGGGGGGGGGGGGGGGGGGGGGGGGGGGGGGGGGGGGGGGGGGGGGGGGGGGGGGGGGGGGFGCGGGGGGGGGGGGGGFGGGGGGGGGGGGGGGGGGGGGGFGFGGGGGGGGGGGGGGGGFGGFGGGGGGGGGGGGGGGGGGGGGGGGDFGCEFGGGGGGGGFFGGGGGGGGGDGGGGFFGGGFFGGGFFG?56ED4CDAFFBAF<>AFCFFF><<B025B)
@M02542:52:000000000-J9N43:1:1101:3408:6732 1:N:0:GTGAAA
CGGTTTATCACCGGCAGTCTCCCTAGAGTTCCCGACTTAACTCGCGGGCAACTAGGGATAGGGGTTGAGCTCGTTGCAGGACTTAAACCAACATCCCACGACACGAGCTGACAACAGCCATGCAGCACCCGTCACCTAGCCAGCCGAACTGAAGGAAAGAGTCTCCCCGATCCACACTAGGAATGTAAAACGTTGGTAAGGGTCTGAGCGTTGCTGCGAATTAAACCAAGTGCTCCACCGCTTGTACAGGCCCCCGGCAATTTCTTTGAATTTTAACCTTGCGGC
+
FGF7+CE9FFFC,6+6@C<EEDE,CF<FGGGFG@FE+BCE@E9C@++@=FGG8,,9:FE8C<A+B+7,4:5A+8+=?,9,CDC9BE,,B<B7=,,,:BF+C@CG@>EG7,,:,,,::3+B9,,:>3@FFGF:C3+335:,,E@7***5*,?>>FG,2?>,5@<<B<,*=F*412,2C+?+?+,4+?,+9B+:4+4<C<>C623BCC+<8:**02<+9**1/:+3<28@**+0++0<C5:3C-5C***0<**.07(0(*9;*:6@)6<4)--00:@FA26<A?).)
@M02542:52:000000000-J9N43:1:1101:21612:6741 1:N:0:GTGAAA
CGGTTTGTCACCGGCAGTCTCCCTGGAGTGCTCTTGCGTAGCAACTAGGGACAAGGGTTGCGCTCGTTGCGGGACTTAACCCAACATCTCACGACACGAGCTGACGACAGCCATGCAGCACCTGTGTTATGGCTCCCTTTCGGGCACCCCCACCTCTCAGCAGGGTTCCATACATGTCAAGGGTAGGTAAGGTTTTTCGCGTTGCATCGAATTAATCCACATCATCCACCGCTTGTGCGGGTCCCCGTCAATTCCTTTGAGTTTTAATCTTGCGACCGTACTCCC
+
GGGGGGGGGGGGGGGGGGGGGGGGGGEFFGGGGGGGGEGGGGGGGGGGGGGGGGGGGGGGGGGGGGGGGGGGGGGGGGGGGGGGGGGGGGGGGGGGGGGGGGGGGGGGGGGGGGGGGGGGGGGGGGGGGGGGGGGGGGGGGGGGGGGGGGGGGGFGGGGGGGGGGGGGGGGGGGFEGGGGGGGGGGGGGGGGEGGGGGGGGGGEGGGGCFFGFGGGGGGGGGGGGGGGGGGGGGGGGGGGGFDGGGEDGGDFFGFFFGGFGGFFAAFFFFFGGGFGFFF??BFFF
@M02542:52:000000000-J9N43:1:1101:5373:6744 2:N:0:GTGAAA
CGGTTTATCACCGGCAGTCTCCCTAGAGTTCCCGACTTAACTCGCTGGCAACTAAGGATAGGGGTTGCGCTCGTTGCGGGACTTAACCCAACATTTCACAACACGAGCTGACGACAGCCATGCAGCACCTGTCTTACGGTTCCCGAAGGCACAACCGCATCTCTGCAGTCTTCCGTAGATGTCAAGAGTAGGTAAGGTTCTTCGCGTTGCGTCTAATTACACCACATGCTCAACCGCCTGTGCGGGCCCCCCTCATTTCATTTTAGTTGTACACTTTTAACTCAC
+
GGGGGG<EDFGGGGG@CFG9CEE@FFEGGGGDFGGGGGFGGFFGGGGGGGGG8@E8FDFC8@8@C:FFDG@7FFGCE@7CEDAGGFGFCCGGGGGGGGGGFEG@FFCDEF=FCDE=:=7@:@EFFGGGF,>,,,8+,@>@@8DC*B38<F6D6DE8;55CG,,<,6>ECCCB99EFG5*+=C@6C<6;8FFFEFG479ACF8;5())6()-71(9@@4C*;<?5:F:)**6)*)0-((1(-).()-(,(39)(**)).*..8*))..6)-)-)-)****/1***)
@M02542:52:000000000-J9N43:1:1101:11897:6754 2:N:0:GTGAAA
ACAGTTTGCACTGGCAGTCTCGTTAGAGTTCCCGACATGACTCGCTGGCAGCTAACAACAGGGGTTGCGCTCGTTATAGGACTTAACCTGACACCTCACGGCACGAGCTGACGACAACCATGCAGCACCTTGTAAATTGTCCGAAGAAAAGTCTGTTTCCAAACCTGTCAATCTACATTTAAGCCTTGGTAAGGTTCCTCGCGTATCATCGAATTAAACCACATGCTCCACCGCTTGTTCGGGCCCCCGTCAATTCCTTTTAGTTTCATTTCTTCGAACTTATTC
+
GGGGGGGGGGGGGGG,CFGEGGGGGGDGGGGGGGGGGGGGGGGGGGGGGGGGGGGGGFGGDFGGGGGGGGDGGGGGGGGFFGGGGDFGGGGGGGGCGFFCFGCE>FFGEF?FG:FGGGGGGCGGGGEFGGGGGGEFGGFF@DCCEGEFFCDFFGGGGCFGGGGGGGFGGDCFGC7CGGFFFGFFFFFFAFFFB45CFFFGBDFEB4;?EC;F;8FF6+3;>@6E6A696*,/.:>;=:*:619>>;BFB39*3>F<A<?<)10).66)64)-.)-/*..)16***
@M02542:52:000000000-J9N43:1:1101:26586:6755 2:N:0:GTGAAA
CGGTTTATCACCGGCAGTCTCCCTAGAGTTCCCGACTTAACTCGCTGGCAACTAAGGATAGGGGTTGCGCTCGTTGCGGGACTTAACCCAACATTTCACAACACGAGCTGACGACAGCCATGCAGCACCTGTCTTACGGTTCCCGAAGGCACAACCGCATCTCTGCCGTCTTCCGTAGATGGCAAGAGTAGGTAAGGTTCTTCGCGTTGCGTCGAATTAAACCACATGCCCCACCGCTCGTGCGGGCCCCCGTCAATTCATTTTAGTTTTAATCTTGCGCCCGT
+
GGGGGGFGGGGGGGGGGGGEFGGGGE9FGGGFGGCFGGGGGGGGGGGGGFGGGGGGGGGGGGGGGGGGGGGGGGGGGGGGGGGGGGGGGGGGFGGGGGGFGGGGGGGGCGGGGGGCFGGFFGGFGGGGGGGGGGGGFFGGGGGFEGGGGFGG8EEEDC*=::C,,,,=8),:CGCFDC*1++0)*6F4CFCF<+:CC<A>4=FF0:)4>E>FB95>F>FB78?5@=6)**.83;D69B)44(4(<(436>C)-1*(-)9A<F*.).-6)42469):>=;)8@)0
@M02542:52:000000000-J9N43:1:1101:20481:6759 1:N:0:GTGAAA
CCTTCCTCCGGTTTATCACCGGCAGTCCTCCATGAGTCCCCGGCATGATCCGCTGGCAACATAGAGTAGGGGTTACGCTCGTTGCGGGACTTAACCCAACATCTCACGACACGAGCTGACGACAGCCATGCAGCACCTGTCCTGGAGCCCCGAAGGGGGCCCTCTGTTTCCAGAGGGTTTCACCAGGGTGTCAAGCCCAGGTAAGGTTCTTCGCGTTGCTTCGAATTAAACCACATGCTCCACCGCTTGTGCGGGCCCCCGTCAATTCCTTTGAGTTTCAGCCTTGCGACCGTACTCCCC
+
CCCCCGGGGGGGGGGGGGGGGGGGGGGGGGGGGGGGGGGGGGGGGGGGGGGGGGGGGGGGGGGGGGGGGGGGGGGGGGGGGGGGGGGGGGGGCGGGGGGGGGGGGGGGGGGGGGGGGGGGGGGGGGGGGGGGGGGGGGGGGGGGGGGGGGGGGGGGGGGGGGGGGGGGGGGGGGGGGGGGGGGGGGGGFGGGGGGGGGGGGGGGGGCGGGGGGGGGGGGGGGCGGGFGFGGGGGGGFGFGGGGG5EEGGGGGGGDGGFFGGG>BGGGFFGFFA?FFGGF?AAFFFFFDGGFGFFB:AFFB
@M02542:52:000000000-J9N43:1:1101:25101:6768 1:N:0:GTGAAA
CAGTATATCACCGGCAGTCTCCCTAGAGTTCCCGACTTAACTCGCTGGCAACTAAGGATAGGGTTTCGCTCGTTATAGGACTTGACCAAACATCTCACGACACGAGCTGACGACAGCCATGCAGCACCTGTATGAAAGTAAGTACCATCCCGTTAAGGACAGGTTTTCTTGTTCATATGTCAAGGGCTGGTAAGGTTTTGCGCGTTGTATCGAATTAAACCACATGCTCCACCGCTTGTGCAGGCCCCCGTCAATTCCTTTGAGTTTCGGTCTTGCGACCGTACT
+
GGGGFGGGGGGGGGGGGGGGGGGGGGGGGGGGGGGGGGGGGGGGGGGGGGGGGGGGGGGGGGGGGGGGGGGGGGGGGGGGGGGGGGGGGGGGGGFGGGGGG:FGGGGGGGFGGGGGGGGGGGGGGFGGGGGGGGGGGGGGGGGGGGGGGGGGGGGGGGGGFFGGGGGGGGGGGGGGGGGGGFCDEGG>CGGGGGGGGGGGGGGGCCEEFGGGFGFGGGGGGGGGGGG9CFGGGEGGGGFCF2BGDDDB7DGFFGFFFGGFGCA@BFFFF9?GGG?C61;>FB5@)
@M02542:52:000000000-J9N43:1:1101:12162:6793 1:N:0:GTGAAA
CGAGTTGACCCCGGCAGTCTCTCACGAGTCCCCACCATAACGTGCTGGCAACATAAGACAAGGGTTGCGCTCGTTGCGGGACTTAACCCAACATCTCACGACACGAGCTGACGACAACCATGCACCACCTGTATAGAAGCCACAAGGGAAACCACATCTCTGTAGCGATCCTCTATATGTCAAGCCCAGGTAAGGTTCTTCGCGTTGCATCGTATTAATCCACATGCTCCGCCGCTTGTGCGGGCCCCCGTCAATTTCTTTGAGTTTTAGCCTTGCGGCCGTACT
+
GGGGGGGGGGGGGGGGGGGGGGGGGGGGGGGGGGGGGGGGGGGGGGGGGGGGGGGGGGGGGGGGGGGGGGGGGGGGGGGGGGGGGGGGGGGGGGGAFGGGGGGGGGFGGGGGGGGGGGGGGGGGGGGGGGGGGGGFGGGGGGGGGGGGGGGGGGGGGGGGGGGGGGGGGGGGGGFFGGGGGGFGGFGGGGGGGGGGGGGGGFGGGGGGGGGGFGGGGGGGGGGGGGGGGGGGGGGGGGGGG?BDGDFFGGGFFGFFBFFFGG<F>AAAA:AFGG4C>FF>>FBE.
@M02542:52:000000000-J9N43:1:1101:16342:6797 1:N:0:GTGAAA
CGGTTTATCACCGGCAGTCTCCCTAGAGTTCCCGACTTAACTCGCTGGCAACTAAGGATAGGGGTTGCGCTCGTTGCGGGACTTAACCCAACATTTCACAACACGAGCTGACGACAGCCATGCAGCACCTGTCTTACGGTTCCCGAAGGCACAACCGCATCTCTGCAGTCTTCCGTAGATGTCAAGAGTAGGTAAGGTTCTTCGCGTTGCGTCGAATTAAACCACATGCTCCACCGCTTGTGCGGGCCCCCGTCAATTTATTTGAGTTTTAATCTTGCGACCGT
+
GGGGGGGGGGGGGGGGGGGFGGGGGGGGGGGGGGGGGGFGGGGGGGGFGGFGGGGGGGGGFDGGGGGGGGGGGGGGGGDGGGGGGGGGGGGGGGGGGGGGGGGGCCCEGGGGGGGGGGGDGGGGGGFGGFGGGGGGGGGGGGGGGGGEGGGGGGGGGFG7FGGGGGGGGGFGGGDGCF5FFGGGGEFFGFFGGFGGGCCGGGGGGGGGGGGG:7E5FGCF?CGFGGG9CCFGFGGCEGGGG0FGGGFDGGGFEGFEB7*1:7<=A<2:>F>4FC?FAFFFFBFF
@M02542:52:000000000-J9N43:1:1101:14928:6828 2:N:0:GTGAAA
GTCCACACCTTCCTCCGGTTTATCACCGGCAGTCTCCCTAGAGTTCCCGACTTAACTCGCTGGCAACTAAGGATAGGGGTTGCGCTCGTTGCGGGACTTAACCCAACATTTCACAACACGAGCTGACGACAGCCATGCAGCACCTGTCTTACGGTTCCCGAAGGCACAACCGCATCTCTGCAGTCTTCCGTAGATGTCAAGAGTAGGTAAGGTTCTTCGCGTTGCGTCGAATTAAACCACATGCTCCAACGCTTGTTCGGGCCCCCGTCAATTCATTTGCGTTTTAATCTTTCGACCGTAC
+
CCCCCGGGGGGGGGGGGGGGGGGGGGGGGGGGGGGGGGGGGGGGGGGGGGGGGFGGGGGGGGGGEFGGGGGGGGGGGGGGGGGGGGGGGGGGFGGGGGGGGGGGGGGGGGGGGGGGGGGGGGGGGGGGGGDGGGGGGGGGGGGGGGFGGGFGGGGGEGGGGDEGGFGGCGGGGGEGGGGFG?C7C@CFGGGGGGGFFGGFGFFFF@6ACAF4;7*;CF3ABA>165;E9676@FGF7<(/;8*4*23()089?(/4<)315((9>4)7:C55<A769?*)(2:BB47<>)4*:005<D>:0
@M02542:52:000000000-J9N43:1:1101:20708:6857 1:N:0:GTGAAA
CGGTTTGTCACCGGCAGTCTCCTTAGAGTGCCCTTGCGTAGCAACTAAGGACAAGGGTTGCGCTCGTTGCGGGACTTAACCCAACATCTCACGACACGAGCTGACGACAGCCATGCAGCACCTGTGCAACGGTTCTCTTTCGAGCACTCCCACCTCTCAGCGGGATTCCGTCCATGTCAAGGGTAGGTAAGGTTTTTCGCGTTGCATCGAATTAATCCACATCATCCACCGCTTGTGCGGGTCCCCGTCAATTCCTTTGAGTTTTAATCTTGCGACCGTACTCCC
+
GGGFGGGGGGGGGGGGGGGGGGGGGGDGGGGGGGGGGGGGGGGGGGGGGGGGGGGGGGGGGGGGGGGGGGGGGGGGGGGGGGGGGGGGFGGGGGGGGGGGGGGGGGGGGGGGGGGGGGGGGGGGGGGGGGGGGGGGGGGGGGGGGGGGGGGGGGGGGGGGGGGGGGGGGGGGGGGFGGGGGGGGGGGGGGGGGGGGFFEEEGEGGGGG586CFGGGGGGFFGGGGGGGGGCCEGFFCFGGG;>FGGFFGDGFFGFFFGGFDGABBFFFFFFGGDECBBFFFFFFF
@M02542:52:000000000-J9N43:1:1101:17644:6862 1:N:0:GTGAAA
CGGTTTATCACCGGCAGTCTCCCTAGAGTTCCCGACTTAACTCGCTGGCAACTAAGGATAGGGGTTGCGCTCGTTGCGGGACTTAACCCAACATTTCACAACACGAGCTGACGACAGCCATGCAGCACCTGTCTTACGGTTCCCGAAGGCACAACCGCATCTCTGCAGTCTTCCGTAGATGTCAAGAGTAGGTAAGGTTCTTCGCGTTGCGTCGAATTAAACCACATGCTCCACCGCTTGTGCGGGCCCCCGTCAATTCATTTGAGTTTTAATCTTGCGACCGT
+
GGGGGGGGGGGGGGGGGGGGGGGGGGGGGGGGGGGGGGGGGGGGGGGGGGGGGGGGGGGGGGGGGGGGGGGGGGGGGGGGGGGGGGGGGGGGGGGGGGGGGGGGGGGGGGGGGGGGGGGGGGGGGGGGGGGGGGGGGGGGGDGGGGGGGGGGGGGGGGGGGGGGGGGGGGGGGGGGGGGFGGGGGGGGGGGGGGCCGFGGGGGGGGGGGGGGFDGGGGGGGGGFGGE?ECFEGGFEDDEDF:4CEGDFGGGFDD?EFGFFGCA?A?><AFF<:CBG<A(393>@
@M02542:52:000000000-J9N43:1:1101:11255:6865 1:N:0:GTGAAA
CGGTTTATCACCGGCAGTCTCCCTAGAGTTCCCGACTTAACTCGCTGGCAACTAAGGATAGGGGTTGCGCTCGTTGCGGGACTTAACCCAACATTTCACAACACGAGCTGACGACAGCCATGCAGCACCTGTCTTACGGTTCCCGAAGGCACAACCGCATCTCTGCAGTCTTCCGTAGATGTCAAGAGTAGGTAAGGTTCTTCGCGTTGCGTCGAATTAAACCACATGCTCCACCGCTTGTGCGGGCCCCCGTCAATTCATTTGAGTTTTAATCTTGCGACCGT
+
GGGGGGGGGGGGGGGGGGGGGGGGGGGGGGGGGGGGGGGGGGGGGGGGGGGGGGGGGGGGGGGGGGGGGGGGGGGGGGGGGGGGGGGGGGGGGGGGGGGGGGGGGGGGGGGGGGGGGGGGGGGGGGGGGGGGGGGGGGGGGGGGGGGGGGGGGGGGGGGGGGGGGGGGGGGGGGGGGGGGGGGGGGGGGGGGFGGGGGGGGGGGGGGGGGDGFCGFFFGGGGGGGGGGG?EGGGGGGGGGGFFGGGFFEGGB>C6EBGGB77464(546AAFGGFGFFFFB>FF
@M02542:52:000000000-J9N43:1:1101:11451:6906 1:N:0:GTGAAA
CGGTTTGTCACCGGCAGTCTCATTAGAGTGCCCTTTCGTAGCAACTAATGACAAGGGTTGCGCTCGTTGCGGGACTTAACCCAACATCTCACGACACGAGCTGACGACAGCCATGCAGCACCTGTGTTACGGCTCTCTTTCGAGCACGAAGCCATCTCTGGCAACTTCCGTACATGTCAAAGGTGGGTAAGGTTTTTCGCGTTGCATCGAATTAAACCACATCATCCACCGCTTGTGCGGGTCCCCGTCAATTCCTTTGAGTTTCAACCTTGCGGCCGTACTCCC
+
GGGGGGGGGGGGGGGGGGGGGGGGGGGGGGGGGGGGGGGGGGGGGGGGGGGGGGGGGGGGGGGGGGGGGGGGGGGGGGGGGGGGGGGGGGGGGGGGGGGGGGGGGGGGGGGGGGGGGGFEFGGGGFGGFGGGGGGGGGGGGG7FGGGGGGGGFGGGGGGGGGGGGGGGGGGGGGGGGGGGGGGGGGGGFFGG,FFGGGGGGGGGGGGGGFFGFGGGGGGGGGGGGGGGGGGG=EGGGCGGDFFGGGFFGGGFFGFFFGGFGGBFBAFFFFFGGGFGFFF?B?FFF
@M02542:52:000000000-J9N43:1:1101:13313:6911 1:N:0:GTGAAA
TCCTCCGGTTTGTCACCGGCAGTCTCCTTAGAGTGCCCACCATTACGTGCTGGTAACTAAGGACAAGGGTTGCGCTCGTTACGGGACTTAACCCAACATCTCACGACACGAGCTGACGACAGCCATGCAGCACCTGTGTCTGAGTTCCCGAAGGCACCAATCCATCTCTGGAAAGTTCTCAGCATGTCAAGGCCAGGTAAGGTTCTTCGCGTTGCTTCGAATTAAACCACATGCTCCACCGCTTGTGCGGGCCCCCGTCAATTCATTTGAGTTTTAACCTTGCGGCCGTACTCCCCAGGCG
+
CCCCCGGGGGGGGGGGGGGGGGGGGGGGGGGGGGGGGGGGGGGGGGGGCGGGGGGGGGGGGGGGGGGGGGGGGGGGGGGGGGGGGGGGGGGGGGGGGGGGFGGGGGGGGGGGGGGGGGGGGGGGGGGGGGGGGGGGGDGGGGGGGGGGGGGGGGGGGGGFGGGGGGFGGGGGGGGGGGGGGGGGGGFFGGGGGGFCFGGGGGFFGGGGGGEGGGGGGG5CCFGGGGGFFGGF6FEFGGGGEGGGFF+AEGDDEDGGGFFGGGFFGGGFFGFFBGGFGGFFFFFF(79))*7>4:<FB::F7
@M02542:52:000000000-J9N43:1:1101:25945:6926 1:N:0:GTGAAA
CGGTTTATCACCGACAGTCTCCCTAGAGTTCCCGCCATTACGCGCTGGCAACTAAGGATAAGGGTTGCGCTCGTTGCGGGACTTAACCCAACATTTCACAACACGAGCTGACGACAGCCATGCAGCACCTGTCTTACAGTTCCCGAAGGCACAACCGCATCTCTGCAGTCTTCTGTAGATGTCAAGAGTAGGTAAGGTTCTTCGCGTTGCGTCGAATTAAACCACATGCTCCACCGCTTGTGCGGGCCCCCGTCAATTCATTTGAGTTTTAATCTTGCGACCGT
+
DGE+@FGGFF<CFGGE@FFGFGGCDD@DGFG<F@GCFGGGDCCEFGEDCFFF<6:@FFFFEGC@9FFGGG7CFFFGGGGDGGGGFFGGGGGGGGFAFGGGEEGGGGGGGCGG@FGGEGDFGFGGCFFBCFGG@,@<FCFFGCF<FEFGGFDCEGGF:F<1>DFFGGGGFF;B;@CFCCFFFGCFC9FGCFCFFF?AFGGDGFGGEDEEGGGCDD8C7E<CC9;CCGC?FC9FGGGGDGCCF:FDE9<>1>DEEGF>>CDFGGF?BBFF>>2>FGFGD9BFFFFB
@M02542:52:000000000-J9N43:1:1101:6129:6966 1:N:0:GTGAAA
CGGTTTATCACCGGCAGTCTCCCTAGAGTTCCCGACTTAACTCGCTGGCAACTAAGGATAGGGGTTGCGCTCGTTGCGGGACTTAACCCAACATTTCACAACACGAGCTGACGACAGCCATGCAGCACCTGTCTTACGGTTCCCGAAGGCACAACCGCATCTCTGCAGTCTTCCGTAGATGTCAAGAGTAGGTAAGGTTCTTCGCGTTGCGTCGAATTAAACCACATGCTCCACCGCTTGTGCGGGCCCCCGTCAATTCATTTGAGTTTTAATCTTGCGACCGT
+
GGGGGGFGGFG@CFG7FFGC@F@CAFEFFFGEFGGGCFGGGGGGCGGFGGG@FGEFGGCFCFFCFCDFGGE:F=CFEEE:ECFGGEFGCFBFEEGGGGC9E@=B=FEFGFAF7CFCCF=FFGFFACFCEDG<FFGGGGG3CFGGGGGGDC7FGGBFGEF<FFGCFDFEGGC9<FCCCE:,>;>ECC:9CCCG<ECEG?+><C9B8*=C=EGE./?CC:CCCFGGGFCCC7C?CFFEGGGFGFFD5D)>=DG>5C?FFGGF*:2=::6))6)0:DF7:90(247<
@M02542:52:000000000-J9N43:1:1101:25371:6976 1:N:0:GTGAAA
CGGTTTATCACCGGCAGTCTCCCTAGAGTTCCCGACTTAACTCGCTGGCAACTAAGGATAGGGGTTGCGCTCGTTGCGGGACTTAACCCAACATTTCACAACACGAGCTGACGACAGCCACGCAGCACCTGTCTTACGGTTCCCGAAGGCACAACCGCATCTCTGCAGTCTTCCGTAGATGTCAAGAGTAGGTAAGGTTCTTCGCGTTGCGTCGAATTAAACCACATGCTCCACCGCTTGTGCGGGCCCCCGTCAATTCATTTGAGTTTTAATCTTGCGACCGT
+
GGGGGGGGGGGGGGGGGGGGGGGGGGGGGGGGGGGGGGGGGGGGGGGGGGGGGGGGGGGGGGGGGGGGGGGGGGGGGGGGGGGGGGGGGGGGGGGGGGGGGGGGGGGGGGGGGGGGGGGGGGGEGGGGGGGGGGGGGGGGGGGGGGGGGGGGGFGGGGFGGGGGGGGGGGGGGGGGGGGGGFGGGGGGGGGGGGFGGGGGGGGGGGGGGGGGFGGGGGGFGGGGGGGGGGGGGGGGGGGGG7FDEGFFGGGFFGFFFGGFGGFFFFBDDF<GDC@G2>B09>BE
@M02542:52:000000000-J9N43:1:1101:16073:6977 1:N:0:GTGAAA
CGGTTTATCACCGGCAGTCTCCCTAGAGTTCCCGACTTAACTCGCTGGCAACTAAGGATAGGGGTTGCGCTCGTTGCGGGACTTAACCCAACATTTCACAACACGAGCTGACGACAGCCATGCAGCACCTGTCTTACGGTTCCCGAAGGCACAACCGCATCTCTGCAGTCTTCCGTAGATGTCGAGAGTAGGTAAGGTTCTTCGCGTTGCGTCGAATTAAACCACATGCTCCACCGCTTGTGCGGGCCCCCGTCAATTCATTTGAGTTTTAATCTTGCGACCGTT
+
GGGGGGGGGGGGGGGGGGGGGGGGGGGGGGGGGGGGGGGGGGGGGGGGGGGGGGGGGGGGGGGGGGGGGGGGGGGGGGGGGGGGGGGGGGGGGGGGGGGGGGGGGGGGGGGGGGGGGGGGGGGGGGGGGGGGGGGGGGGGGGGGGGEEGGGGGGGGGGGGGGGGGGGGGGGGGGGGGGGGFGGGGGGGGGGGGGGGGFGGGGGGGGGGGGEGEGGGGGGGGGFGGGGGG7?EFGGEGDCGD:FGGDEFGGGF>DFFAEG?CGF6<1:AFFFGGDFGBF>BFBFD)
@M02542:52:000000000-J9N43:1:1101:16191:6999 1:N:0:GTGAAA
CGGTTTGTCACCGGCAGTCTTATTAGAGTGCTCTTGCGTAGCAACTAATGACAAGGGTTGCGCTCGTTGCGGGACTTAACCCAACATCTCACGACACGAGCTGACGACAGCCATGCAGCACCTGTGTTACGGCTCTCTTTCGAGCACCCCCACCTCTCAGCAGGGTTCCGTACATGTCAAGGGTAGGTAAGGTTTTTCGCGTTGCATCGAATTAATCCACATCATCCACCGCTTGTGCGGGTCCCCGTCAATTCCTTTGAGTTTTAATCTTGCGACCGTACTCCC
+
GGGGGGGGGGGGGGGGGGGGGGGGGGGGGGGGGGGGGGGGGGGGGGGGGGGGGGGGGGGGGGGGGGGGGGGGGGGGGGGGGGGGGGGGGGGGGGGGGGGGGGGGGGGGGGGGGGGGGGGGGGGGGGGGGGGGGGGGGGGGGGGGGGGGGGGGGGGGGGGGGGGGGGGGGGGGGGGGGGGGGGGEGGGGGGGGGGGGGFGGGGGEGGGGGGGGFGGGGFGGGGFGGGGCGGGGGGGGFGEGGFFGGGFE5CDFFGFFFGGFFGDFF<BBAAB>FDFD>BF?BFFFF
@M02542:52:000000000-J9N43:1:1101:9231:7019 1:N:0:GTGAAA
CGGTTTATCACCGGCAGTCTCCCTAGAGTTCCCGACTTAACTCGCTGGCAACTAAGGATAGGGGTTGCGCTCGTTGCGGGACTTAACCCAACATTTCACAACACGAGCTGACGACAGCCATGCAGCACCTGTCTTACGGTTCCCGAAGGCACAACCGCATCTCTGCAGTCTTCCGTAGATGTCAAGAGTAGGTAAGGTTCTTCGCGTTGCGTCGAATTAAACCACATGCTCCACCGCTTGTGCGGGCCCCCGTCAATTCATTTGAGTTTTAATCTTGCGACCGT
+
GGGFGGGGGGGGGGGGGGGGGGGGGGGGGGGGGGGGGGGGGGGGGGGGGGGGGGGGGGGGGFGGGGGGGGGGGGGGGGGGGGGGGGGGGGGGGGGGGGGGGGGGGGGGGGGGGGGGGGGGGGGGGGGGGGGGGGGGGGGGGGGGGGGGGGGGGGGGGGGGGFGGGGGGGGGGGGGGGGGGGGGGGGGGGGGGGGGGGGGGGG?FGGGGGGGEDGGGGGGCFGGGGGGGGFGFGGGGGGGGGFFDGGFEGGGFFDBEDFGFGGFFFBBABADFFCFC2<19>FFF
@M02542:52:000000000-J9N43:1:1101:11967:7029 1:N:0:GTGAAA
CGGTTTATCACCGGCAGTCTCCCTAGAGTTCCCGACTTAACTCGCTGGCAACTAAGGATAGGGGTTGCGCTCGTTGCGGGACTTAACCCAACATTTCACAACACGAGCTGACGACAGCCATGCAGCACCTGTCTTACGGTTCCCGAAGGCACAACCGCATCTCTGCAGTCTTCCGTAGATGTCAAGAGTAGGTAAGGTTCTTCGCGTTGCGTCGAATTAAACCACATGCTCCACCGCTTGTGCGGGCCCCCGTCAATTCATTTGAGTTTTAATCTTGCGACCGT
+
GGGGGGGGGGGGGGGGGGGGGGGGGGGGGGGGGGGGGGGGGGGFGGGEGGGGGGFGGGFGGGGGGGGGGGGGGGGGGGGGGGGGGGGGGGGGGGGGGGGGGGGGGGGGGGGGGGGGGGGGGEGGGGGGGGGGGGGGGFFGGGGGGGGGGGFG@FGGGGGGGGGGGGGGGGGGGGGGGGGFGGGGGGCCGGGGGGGGGGGGGGGGGGGGEGGGEGGGGGGFGGGGGGGFFCFGGGGGGGCFG??3C5>@EGGB@GFFBGGFGGFFA?9>FF4CGDFGFFBBFF30
@M02542:52:000000000-J9N43:1:1101:6882:7044 1:N:0:GTGAAA
CGGCTTATCACCGGCGGTTTCCTTAGAGTGCCCAACTGAATGATGGCAACTAAGGACGAGGGTTGCGCTCGTTGCGGGACTTAACCCAACATCTCACGACACGAGCTGACGACAGCCATGCAGCACCTGTCACCGCGTCCCCGAAGGGAACCAACCATCTCTGGTTGTAGCGCGGGATGTCAAAAGCTGGTAAGGTTCTGCGCGTTGCTTCGAATTAAACCACATGCTCCACCGCTTGTGCAGGCCCCCGTCAATTCCTTTGAGTTTTAATCTTGCGACCGTACC
+
FGGGDCGGGGGGGEEGCGDCFGE9FGFGGGGFGGFGFCAFGGFFFGGGGG8FFGGGGGGDEGCFGFEGGGGF<ECFGEF:EFEEGGFGDFFGFDEGG@G+FFEGGGGGDEDECFFFCGGFG9FFAEGGCFFFGG@FCFECCFF<<=CC:FECGGEF:FECFGGGBECFF@FCGG*C?8:0<F?FCFGFF6C7E?C<9@:C?GEGGCEECGFD:CFCFGGFFCFGG9F70<?FFED57F=CDAFGGDBB=/1>5CA6AG77CF<FAFFBDFFGGF=F69>FFFFD)
@M02542:52:000000000-J9N43:1:1101:27146:7059 1:N:0:GTGACA
CGGTTTGTCACCGGCAGTCTCATTAGAGTGCCCTTTCGTAGCAACTAATGACAAGGGTTGCGCTCGTTGCGGGACTTAACCCAACATCTCACGACACGAGCTGACGACAGCCATGCAGCACCTGTGTTACGGCTCTCTTTCGAGCACGAAGCCATCTCTGGCAACTTCCGTACATGTCAAAGGTGGGTAAGGTTTTTCGCGTTGCATCGAATTAAACCACATCATTCACCGCTTGTGCGGGTCCCCGTCAATTCCTTTGAGTTTCAACCTTGCGGCCGTACTCCC
+
GGGCEGGFFGF9,:@@CF@FC9@FFGEGGDG@FEFFGGGFC<EFFF6CFCFEEFGFGGGEFGGECFGGE:FCEFEGFC<FFGFGGGGG,FFGGG>:FFGCFC8BEFEGGCEGGGGFDBDDGG@FFBFFGGEG>CCDGGFG9>FGGGG<7@FEFFEG,FFEGCAFBF:,>CCGEGGGCECGGG7,:CE8AFGG<CC<BFCCCEECCF+;CFG8;C7CFFGCFDFGFF+<FGEEEE*8<7CC5;3CF4:7C<*7@>4/6+?=FC<@<24<:?<:<C>5,7>?6?FFF
@M02542:52:000000000-J9N43:1:1101:26104:7063 2:N:0:GTGAAA
CGGTTTATCACCGGCAGTCTCCCTAGAGTTCCCGACTTAACTCGCTGGCAACTAAGGATAGGGGTTGCGCTCGTTGCGGGACTTAACCCAACATTTCACAACACGAGCTGACGACAGCCATGCAGCACCTGTCTTACGGTTCCCGAAGGCACAACCGCATCTCTGCAGTCTTCCGTAGATGTCAAGAGTAGGTAAGGTTCTTCGCGTTTCGTCGAATTAAACCACATGCTCCACCGCTTGTACGGGCCCCCGTCAATTCCTTTGAGTTTTAATCTTTCCACCTGT
+
GGGGGGGGGGGGGGGGFGGFGGGGGGGGGGGGGGGGGGFGGGGGGGGGGGGGGGFGGGGGGGGGGGGGGGGGGGGGGGGGGGGGGGGGGGGGGGGGGGGGGGGGGGGGGGGGGGGDFGGGGGGCGGFGGGGGGGGGFGGGGGGGGGGGGGFGEFGCDGGCGFCEGGGGGG,=AEGGGG4FAFGF73*5AFFF9CGFGFFGFFFF?D590;1>:057?>FFGFF5FF@?C*6>?8F(343(2).2;>F(24C)3>33:44)6@9))46:A<A:<).:***0/5))0
@M02542:52:000000000-J9N43:1:1101:27733:7095 1:N:0:GTGAAA
CGGTTTGTCACCGGCAGTCTCCTTAGAGTGCCCACCATTACGTGCTGGTAACTAAGGACAAGGGTTGCGCTCGTTACGGGACTTAACCCAACATCTCACGACACGAGCTGACGACAGCCATGCAGCACCTGTGTCTGAGTTCCCGAAGGCACCAATCCATCTCTGGAAAGTTCTCAGCATGTCAAGGCCAGGTAAGGTTCTTCGCGTTGCTTCGAATTAAACCACATGCTCCACCGCTTGTGCGGGCCCCCGTCAATTCATTTGAGTTTTAACCTTGCGGCCGT
+
GGGGGGGGGGGGCEGGGGGGGGGAFGGFGGGGGEFGGGEGG8FECFGFGGG9,ECEGGGGGGGGFCEFEGEECFFGEGGDFFFFGGGGGGDCF@F,??FB=FGEEEEGGCFGDEFGGGCDGFCFGGGGFGEFF<F,3@FGGGGFFEGE@<<FBFFCGFFFGFF9FCGGCFFCGFGGGGGFFFGFDGFGFGFF<FD,CFFGGGEFGGGGGGFGFEFGGGGGGGFGFGF989<6CGCCC<CCF)9<E3@EGGDBBG?BFGFFGGFFD05:25>GGFFGB:9BBB)>
@M02542:52:000000000-J9N43:1:1101:9857:7102 1:N:0:GTGAAA
GCTACCTTCTTACTGACAGCACAGCTACGTGCTGGCACTCAATTAGTAGCGCTGGCACGTCACTCGGCTCCTCGGCTGACTTCGGCTGCAAAGACTTTCTCCTTAGGCGCATGTCTCAGCAACACAAAACGAGGGTTTCGCTCGTTATAGGACTTGACCAAACATCTCACGACACGAGCTGACGACAGCCATGCAGCACCTGTATGAAAGTAAGTACCATCCCGTTAAGGACAGGTTTTCTTGTTCATATGTCAAGGGCTGGTAAGGTTTTGCGCGTTGTATCGAATTAAACCACATGCTC
+
CCCCCGGGGGGGGGGGGGGGGGGGGGGGEGGGGGGGGGGGGFGGGGGGGGGGGGGGGGGGGGGGGGGGGGGGGGGGGGGGGGGGGGGGGG9DFGGGGGGGGGGGGGGGGGGGGGGGGGGGGGGGGGGGGGGGGGGGGGGGGGFGEGGGGGGGGGGGGGGGGGGGGGGGGGGGGGGGGGGGGCGGGGGGGGGGGGGGGFFGGGGGGGGGGGFGGGGGGGGFGGGGGGGGFGGFGGGCFFGGGGG9CCCGGG?EEGCGCDFCCDFFGGGFFF<>7EC>DGFFB<<<<0>GFGF:?FBB2)<=6
@M02542:52:000000000-J9N43:1:1101:14043:7116 2:N:0:GTGAAA
CGGTTTGTTACCGGCCGTCTCCTTAGAGTGCCCACCATTACGTGCTGGTAACAACGGACAAGGGTTGCGCTCGTTACGGGACTTAACCCTACATCTCACTACTCGATCCTCCGACAGGCAGTCAGCACCTGTGTCTGAGTACCCGTCAGCACCAGCCCTTCCCTAGACAGTTCTCAGTATGACAGGACCAGGGACAGATCTTCGCGTTGCTTGTAATTAAACCAAAAGCGCCACCCCCTCTAGCCGCACCACTTCAACCATTTTAGTTTTAACTCTACACGCTCC
+
,6@F@,,6,,,C8@++6@7,;6,6CF,;C,E,E<666C9CC<C8DD,,E<,E,,,8+,+@@<8,B,6,8>FE+FF<,8=@4+B,,C55,,:,,,<5C@F,54,,64,,+,,:+@>:++3,6,@D9D,=33,,,732EFC;,3,C83++8,EFGG,,+@,,4,7@@89,3*4+25,<+,24+,=?*)**39;)0:**1,+0+++)85>((:3@)/:A=F@++/(***)/*)47)).46(5(:A9))(((,-2*(**)))01)1166()))))594)02**))).)0
@M02542:52:000000000-J9N43:1:1101:22694:7126 2:N:0:GTGAAA
CGGTTTGTCACCGGCAGTCTCATTAGAGTGCCCTTTCGTAGCAACTAATGACAAGGGTTGCGCTCGTTGCGGGACTTAACCCAACATCTCACGACACGAGCTGACGACAGCCATGCAGCACCTGTGTTACGGCTCTCTTTCGAGCACGAAGCCATCTCTGGCAACTTCCGTACATGTCAAAGGTGGGTAAGGTTTTTCGCGTTGCATCGAATTAAACCACATCATCCACCGCTTGTTCGGGTCCCCGTCAATTCCTTTGAGTTTCAACCTTGCGGCCTTACCCCC
+
GGGGGGGGGGGGGGGGGGGGGGGGGGFFFFGGGGGGGGGGGGGGGGGGGGGGGGGGGDFGGEGDGGGGGGGGGGGGGGFFGGGGGGGGFGGGGGGGGGGGGGGGGGGGGGGGGGGGGGGFGGGGGCFGGGGGGGGGGGGGGEEEEGFDFG>GGGGGFGGCGGGCF>DEGGGAEC@:FGCFA,;A*:??FFFFFFGGGGFGDAFB@A+7,06A<>GBB4*>C)8+0+929F1,5>@1-)*41(-4>?6(483742C>B<*)(9=AFA))34><?(35C))*6)/7>
@M02542:52:000000000-J9N43:1:1101:26468:7216 2:N:0:GTGAAA
CGGTTTATCACCGGCAATCTCCCTAGAGTTCCCGACTTAACTCGCTGGCAACTAAGGCTAGGGGTTGCGCTCGTTGCGGGACTTAACACAACATTTCACAACACGGGCTGACGACAGCCATGCAGCGCCTGTCTTACGGTTCCCGAAGGCACAACCGCATCTCTGCAGTCTTACGTCGTATACAAGAGTAGGTAAGGTTCTTGGCGTTGCGTCGAATTAAACCACATGCTCCACCGCGTGTACGGGCCCCCGTTAACACATCTTAGTACTGACTTTTCCATCGT
+
GGGCCF89FEE<@FED+C6CCC@,C@,CFGG,ECGFGG,FE,,@+@,@F<E,:,,,:,,C,ECEF==D:CCCFCFFG+@=B:FEFG,,?F@:,=FGGDFG9C,8=+>>+8,A=+:+3@FG,,,,6=++8BF@FCC9;+@D*;,,@3:8CF,46DE5CGGG=9997,<<,;C8,,=**22))0;7*/;586@81+3*94;78A8/65>9(765(,/7@)39CA0*:8))*2.8:)81(3/4,()(01((-,17(*144)6(3)/)-)))).)6()-0***1*9)0
@M02542:52:000000000-J9N43:1:1101:9325:7234 1:N:0:GTGAAA
CGGTTTATCACCGGCAGTCTCCCTAGAGTTCCCGACTTAACTCGCTGGCAACTAAGGATAGGGGTTGCGCTCGTTGCGGGACTTAACCCAACATTTCACAACACGAGCTGACGACAGCCATGCAGCACCTGTCTTACGGTTCCCGAAGGCACAACCGCATCTCTGCAGTCTTCCGTAGATGTCAAGAGTAGGTAAGGTTCTTCGCGTTGCGTCGAATTAAACCACATGCTCCACCGCTTGTGCGGGCCCCCGTCAATTCATTTGATTTTTAATCTTGCGACCTT
+
GGGFGEGGGGGGGGGGGGGGGGGFGFGGGGGGGGGGEC<FFGAGEGGGGGGGGGFFGGGG<FGC=FFGGEGGGGFEGGGGCCFFGGGGGGGDFEGGGGGGGGGGCGCGGGGGGDEGEEDAD8>=DGGGGGCFFGFGGGGGGDDFG:FFGGGGGGGGDGGEEFGGFG,CFCFBFF7CFECCGCCFGFFGFEFGFGEFEFCFCFFCEC8EEGGCBC8FGFE:FE8C>*<C?FGGCGC:5CE<F:BDG3>@*9)78<?D)2:6:FF?:)--46:C7>?7.616;6)*
@M02542:52:000000000-J9N43:1:1101:14442:7261 2:N:0:GTGAAA
CGGTTTATCACCGGCAGTCTCCCTAGAGTTCCCGACTTAACTCGCTGGCAACTAAGGATAGGGGTTGCGCCCGTTGCGGGACTTAACCCAACATTTCACAACACGAGCTGACGACAGCCACGCAGCACCTGTCTTACGGTTCCCGAAGGCGCAACCGCATCTCTGCAGTCGTCCGTTGATGACAAGAGTAGGTAAGGTTCTTGGCGGTGGGTACAATTAAACCAAAAGCTCCGCCGCTGCTTCGGGCCCCCGTCTACTCCATGGAATTTAAATATTTGGGACGT
+
FGC6@78CFFFC;:7+6,;C@,C,CFCFGGC<EFC++B<<CCCFGC:F7EFF?FCFG,,C,@8=BFC<FG,>CFGCEFGG++B<FFG<F:FEGFF<;<,C=+4B7@FEC8AFF+FC=,+>,8+87@8+@@CFC,@5@:C8F8373*>CCC*1>>*=DB5*7??F?9,+2;*)*3>;*A78@+0;>18A8:AFC+3*019**/**()0(,),)-)299/2*:<(**/0(1*.4)))((-)().),0,(,,-)/(1*,.))()0*(.)),-).))))2:9*))0).
@M02542:52:000000000-J9N43:1:1101:8329:7261 1:N:0:GTGAAA
CGGTTTATCACCGGCAGTCTCCCTAGAGTTCCCGACTTAACTCGCTGGCAACTAAGGATAGGGGTTGCGCTCGTTGCGGGACTTAACCCAACATTTCACAACACGAGCTGACGACAGCCATGCAGCACCTGTCTTACGGTTCCCGAAGGCACAACCGCATCTCTGCAGTCTTCCGTAGATGTCAAGAGTAGGTAAGGTTCTTCGCGTTGCGTCGAATTAAACCACATGCTCCACCGCTTGTGCGGGCCCCCGTCAATTCATTTGAGTTTTAATCTTGCGACCGT
+
GGGGGGGGGGGGGGGGEGGDGGGGGGGGGGGGGGGGGGGGGGGGGGGGDGGGGFFGGGGFFFGGGGGGGGGGGGGFGGEGGGGGGGGGGGGEFGGGGGGGGGGGEGGGGGGGGGGGGGGGGGGGGGFFGGGGGGGGGGEGGGGGGGGGGGGGGGGGGGGEGGGGGGGGGGGGGGGGGGGGG9ACGGGGGGGGGGGGGGGGGGDCGGEG5EGGFEEFGFG>G9FGFGGCECEGGGGEGGGGGFFGGGE@EGDB5DFFBFGFGGFFFFFFFA<>FFFGFFB>BFFF
@M02542:52:000000000-J9N43:1:1101:16297:7262 1:N:0:GTGAAA
CGGTTTATCACCGGCAGTCTCCCTAGAGTTCCCACCATTACGTGCTGGCAACTAAGGATAAGGGTTGCGCTCGTTGCGGGACTTAACCCAACATTTCACAACACGAGCTGACGACAGCCATGCAGCACCTGTCTTAGCGTTCCCGAAGGCACAATCGTATCTCTACAATCTTCGCTAGATGTCAAGAGTAGGTAAGGTTCTTCGCGTTGCGTCGAATTAAACCACATGCTCCACCGCTTGTGCGGGCCCCCGTCAATTCATTTGAGTTTTAATCTTGCGACCGT
+
GGGGGGGGGGGGGGGGGGGGGGGGGGGGGGGGGGGGGGGGGGGGGGGGGGGGGGGGGGGGGGGGGGGGGGGGGGGGGGGGGGGGGGGGGGGGGGGGGGGGGGGGGGGGGGGGGGGGGGGGGGGGGGGGGGGGGGGGGGGGGGGGGGGGGGGGGGGGGGGGGGGGGGGGGGGGGGGGGGGGGGGGGGFFGGGGGGGGGGGGGGGGGGGGGGGGFGGGGGGGGGGGGGGGGFGGGGGGGGGGG>FGGGEDGGGFFG?FFCFFGGFFFFFFFFF4D:BG9A>FBBB7
@M02542:52:000000000-J9N43:1:1101:16243:7281 1:N:0:GTGAAA
ATCCACACCTTCCTCACAGTTTACACTGGCAGTCTCGTTAGAGTTCCCGACATGACTCGCTGGCAACTAACGACAGGGGTTGCGCTCGTTATAGGACTTAACCTGACACCTCACGGCACGAGCTGACGACAACCATGCAGCACCTTGTAAATTGTCCGAAGAAAAAACTGTTTCCAGTCCTGTCAATCTACATTTAAGCCCTGGTAAGGTTCCTCGCGTATCATCGAATTAAACCACATGCTCCACCGCTTGTGCGGGCCCCCGTCAATTCCTTTGAGTTTCACACTTGCGTGCGTACTCC
+
CCCCCGGGGGGGGGGGGGGGGGGGGGGGGGGGGGGGGGGGG<FGGGGGGGGGGGGGGGGGGGGGGGGGGGGGGGGGGGGGGGGGGGGGGGGGGGGGGGGGGGGGGGGGGGFGGGGGGGGGGGGGGGGGGGGGGGGGGGGGGGGGGGGGGGGGGGGGGGGGGGGGGGGGGGGGGGGGGGGGGGGGGGGGGGGEFGGGGGGFGGGGGGGGGGGGGGGGGGGGGGGGGFGGFGGGGGGGGGGGGGGGGGGDGGGGGFFGGFFGGGFFEGGEFGFFFGGFDGAFADBFFFFGGGFG0:>FFFFFF
@M02542:52:000000000-J9N43:1:1101:17763:7298 1:N:0:GTGAAA
CGGTTTGTCACCGGCAGTCTCATTAGAGTGCCCTTTCGTAGCAACTAATGACAAGGGTTGCGCTCGTTGCGGGACTTAACCCAACATCTCACGACACGAGCTGACGACAGCCATGCAGCACCTGTGTTACGGCTCTCTTTCGAGCACTAAGCCATCTCTGGCAAATTCCGTACATGTCAAAGGTGGGTAAGGTTTTTCGCGTTGCATCGAATTAAACCACATCATCCACCGCTTGTGCGGGTCCCCGTCAATTCCTTTGAGTTTCAACCTTGCGGCCGTACTCCC
+
GGGGGGGGGGGGGGGGGGGGGGGGGGGGGGGGGGGGGGGGGGGGGGGGGGGGGGGGGGGGGGGGGGGGGGGGGGGGGGGGGGGGGGGGGGGGGGGGGGGGGGGGGGGGGGGGGGGGFGGGGGGGGGGGGGGGGFGGGGGGGGGGGGGGGGGGGGGGCGGGGG7CGGGGGGGGGGGFFGGGGGGGGGGGGGGGFFGGGDGGGGGGGGGGGFGGFCEGGGGGGGGGGGGGDGEGGGGF+:EDGF>GGGEFGDDFFGAFA<7@5>>FA9>2:?FDF3@DFFF0?<FFF
@M02542:52:000000000-J9N43:1:1101:20879:7302 2:N:0:GTGAAA
CGGTTTATCACCGGCAGTCTCCCTAGAGTTCCCGACTTAACTCGCTGGCAACTAAGGATAGGGGTTGCGCTCGTTGCGGGACTTAACCCAACATTTCACAACACGAGCTGACGACAGCCATGCAGCACCTGTCTTACGGTTCCCGAAGGCACAACCGCATCTCTGCAGTCTTCCGTAGATGTCAAGAGTAGGTAAGGTTCTTCGCGTTGCGTCGAATTAAACCACATGCCCCACCGCTTGTTCGGGCCCCCGTCAGTTCATTTGAGTTTTAATCTTGCGACCGT
+
GGGEGGGGGGGGGGGGGGGFGGGGGG?FGGGGGGGGGGEGGGGGGGGGGGGGGGGGGGGGGGGGGGGGGGGGGGGGGGGGGGGGGGGFGGGGGGGGGGGGGGGGGGGGGGGGGGGGGGGGGCFGGGGGGGCGGGGGGGGGGGGGGGGGGGGGGGGGCGGGGGGGFFGGGFG69CEGGGCCFGGFGEFFFFFFCADGGGFGFFFFFF>@BE>FB>C>FFGFGBFD=FFFF*4<B>E>B;/:?)48>>B099>33C*(.)=AAFF))(64442:4<<7*935)858
@M02542:52:000000000-J9N43:1:1101:8729:7336 1:N:0:GTGAAA
CGGTTTATCACCGGCAGTCTCCCTAGAGTTCCCGACTTAACTCGCTGGCAACTAAGGATAGGGGTTGCGCTCGTTGCGGGACTTAACCCAACATTTCACAACACGAGCTGACGACAGCCATGCAGCACCTGTCTTACGGTTCCCGAAGGCACAACCGCATCTCTGCAGTCTTCCGTAGATGTCAAGAGTAGGTAAGGTTCTTCGCGTTGCGTCGAATTAAACCACATGCTCCACCGCTTGTGCGGGCCCCCGTCAATTCATTTGAGTTTTAATCTTGCGACCGT
+
GGGGGGGGGGGGEEGGGGGGGGGGGGGGGGGGGGGGGGGGGGGGGGGGGGGGGGGGGGGGGGGGGGGGGGGGGGGGGGGGGGGGGGGGGGGGGGGGGGGGGGGGGGGGGGGGGGGGGGGGGGGGGGGGGGGGGGGGGGGGGGGGGGCFGGGGGGGGGGGGCFGGGGGGGGGGGGGGGGGGFGGGGGGGGGGGGGGGGGGGGGGGGGGGGGGGFGGGGGGGGGGGGGGGFFFGGFFGGDGGGFFDGGFFGGGF:DBFFFGFFFFFFFFFBFFGGGFGABB>BFEF
@M02542:52:000000000-J9N43:1:1101:19594:7346 1:N:0:GTGAAA
CGGTTTATCACCGGCAGTCTCCCTAGAGTTCCCGACTTAACTCGCTGGCAACTAAGGATAGGGGTTGCGCTCGTTGCGGGACTTAACCCAACATTTCACAACACGAGCTGACGACAGCCATGCAGCACCTGTCTTACGGTTCCCGAAGGCACAACCGCATCTCTGCAGTCTTCCGTAGATGTCAAGAGTAGGTAAGGTTCTTCGCGTTGCGTCGAATTAAACCACATGCTCCACCGCTTGTGCGGGCCCCCGTCAATTCATTTGAGTTTTAATCTTGCGACCGT
+
GGGGGGGGGGGGGGGGGGGGGGGGGGGGGGGGGGGGGGGGGGGGGGGGGGGGGGGGGGGGGGGGGGGGGGGGGGGGGGGGGGGGGGFGGGGGGGGGGGGGGGGGGGGGGGGGGGGGGGGGGGGGGGGGGGGGGGGGGGGGGGGGGGGEGGGGGGGGGGGGGGGGGGGGGGGGGGGGGGGGGGGGGGGGGGGGGGGGGGGFGGGGGGGGEGGGFGGGGGGGGGGGGGGCGGGGGGGGGGGGGFFGGGFFGGGEDGFEFGGFGGFFFFFFBBAGGGFG9>FFFF@F
@M02542:52:000000000-J9N43:1:1101:13540:7352 1:N:0:GTGAAA
CGGTTTGTCACCGGCAGTCTCATTAAAGTGCCCAACTGAATGATGGCAATTAATGACAAGGGTTGCGCTCGTTGCGGGACTTAACCCAACATCTCACGACACGAGCTGACGACAGCCATGCAGCACCTGTGTCCAGGCTCTCTTTCGAGCACCAATCCATCTCTGGAAAGTTCCTGGCATGTCAAGGGTAGGTAAGGTTTTTCGCGTTGCATCGAATTAATCCACATCATCCACCGCTTGTGCGGGTCCCCGTCAATTCCTTTGAGTTTTAATCTTGCGACCGT
+
GGGGGGGGGGGGGGGGGGGGGGGGGGGGGGGGGGGGGGGGGGGGGGGGGGGGGGGGGGGFGGGGGGGGGGGGGGGGGGGGGGGGGGGGGGGGGFGGGGGGGGGGGGGGGGGGGGGGGEGGGGGGGGGGGGGGGGGGGFDFFGGGGGGGGGGGGGGGGGGGGGFGGGFGGGGGGGGGGGGGGGGGGGGGGGGGCGGGGGGGGGGCEGGGGGGGFGGGGGGGGGGGGGGGFGGGGGGGGGGFG7?DGGFFGGGFFGFFFGGFGGFFF?AFFFFGGC?F2ABFF9EF
@M02542:52:000000000-J9N43:1:1101:25781:7358 1:N:0:GTGAAA
CGGTTTATCACCGGCAGTCTCCCTAGAGTTCCCGACTTAACTCGCTGGCAACTAAGGATAGGGGTTGCGCTCGTTGCGGGACTTAACCCAACATTTCACAACACGAGCTGACGACAGCCATGCAGCACCTGTCTTACGGTTCCCGAAGGCACAACCGCATCTCTGCAGTCTTCCGTAGATGTCAAGAGTAGGTAAGGTTCTTCGCGTTGCGTCGAATTAAACCACATGCTCCACCGCTTGTGCGGGCCCCCGTCAATTCATTTGAGTTTTAATCTTGCGACCGT
+
GGGGGGGGGGGGGGGGGGGGGGGGGGGGGGGGGGGGGGGGGGGGGGGGGGGGGGGGGGGGGFGGGGGGGGGGGGGGGGGGGGGGGGGGGGGGGGGGGGGGGGGGGGGGGGGGGGGDGGGGGGGGGGGGGGGGGGGGGGGGGGGGGGGGGGGGGGGGGGGGGGGGGGGGGGGGGGGGGGGGCGGGGGGGGGGGGGGGGGGGGGGGGGGGGGGGFGGGGGGGGGGGGGGGG7CFFGFCEGGGG7FGGD5>GGGFFGFFFCFFGGF?AFAABFFGGD?G4<>9BF>D
@M02542:52:000000000-J9N43:1:1101:12968:7359 1:N:0:GTGAAA
CGGCTTATCACCGGCGGTTCCTTTAGAGTACCCAACCAAATGCTGGCAACTAAAGGCGAGGGTTGCGCTCGTTGCGGGACTTAACCCAACATCTCACGACACGAGCTGACGACAGCCATGCAGCACCTGTCACTCATCCAGCCGAACTGAAGGAAATCATCTCTGAAATCCGCGATGAGGATGTCAAACGCTGGTAAGGTTCTGCGCGTTGCTTCGAATTAAACCACATGCTCCACCGCTTGTGCAGGCCCCCGTCAATTCCTTTGAGTTTTAATCTTGCGACCC
+
GGGGGGGGGGGGDDGEEGGGGGGGGGGGGGGAFGGEEEEFGEFGCCGFDFFGGFGGGGECF@FGGGGGEGGGGGGGGCCFFGGGGFGGGCFGGFGFFGGGEECEBFGFGGGFGECFGDFGGGGG:CDGCGGGGGGGFGGGGGGGEGECGGGFGGGGGFGEGGFFGGGFGFFEFEEG*?BFFGGFFG9;CEGEEE@CECCEFGGGF=EDGEGG6+<8FGGFGGGGGGGGECFCFGGGFGGD*4>GGGFFGDDFFG6>6C>?FCA664)446:FG4=FA9<<>0BE)
@M02542:52:000000000-J9N43:1:1101:11265:7366 1:N:0:GTGAAA
CGGTTTATCACCGGCAGTCTCCCTAGAGTTCCCGACTTAACTCGCTGGCAACTAAGGATAGGGGTTGCGCTCGTTGCGGGACTTAACCCAACATTTCACAACACGAGCTGACGACAGCCATGCAGCACCTGTCTTACGGTTCCCGAAGGCACAACCGCATCTCTGCAGTCTTCCGTAGATGTCAAGAGTAGGTAAGGTTCTTCGCGTTGCGTCGAATTAAACCACATGCTCCACCGCTTGTTCGGGCCCCCGTCAATTCATTTGAGTTTTAATCTTGCGACCGT
+
GGGEFGGGGGGGGEGGGFGGGGGGGGGGGGGGGGGGGGGGGGGGDGGDGGGGGGGGGGGGGFFEGGGGGGBFGGGGGGGEGGGFCFGGGGGGGGGGGGGGGGGGGGEGGGFGGGGGGGGGGGGGGGFG8FGGGGGGGGGGGGGGGDG@FG7CFFEEDGDDECFF,>FFGGGEGGGGGGDGGGGCBEFGGGGFCFGDFGF9CFCFGGGG8CCEEGGGGGGGG+AFCFCFFGGGGGGGGGCFG)**2CBBEGGFFD?DAGGF7CAFBFDF2<6FF>7?2>07;1>)
@M02542:52:000000000-J9N43:1:1101:4228:7366 1:N:0:GTGAAA
CGGTTTATCACCGGCAGTCTCCCTAGAGTTCCCACCATTACGTGCTGGCAACTAAGGATAGGGGTTGCGCTCGTTGCGGGACTTAACCCAACATTTCACAACACGAGCTGACGACAGCCATGCAGCACCTGTCTTACGGTTCCCGAAGGCACAACCGCATCTCTGCAGTCTTCCGTAGATGTCAAGAGTAGGTAAGGTTCTTCGCGTTGCGTCGAATTAAACCACATGCTCCACCGCTTGTGCGGGCCCCCGTCAATTCATTTGAGTTTTAATCTTGCGACCGT
+
FGGGGGGGGGFGGGGGGGGGGGGFGGGGGGFGGFGGGGGFFGGGGGGGGGGGGGGFGGGGGGGGGGGGGGDEGGGGGGGGGGGGCFGGGGGGGGGGFGGGGGGGGGGGGGGECFGDG8FGGFGFGFFFGGGGGGGFGGEGGGGFGCFCEFGF:FGGGGGGGGGGGGGGGGGGGGGGGGCGGGGGGGGGGGGGGGGFGGFCGGFGDGGGGGGGFGGGFGGGGGGGDGGGFCECGFCC5):FG>FDGGEEECDFFG:EAGFFCGFFA?>>FA9GGDBGA)42035;
@M02542:52:000000000-J9N43:1:1101:21695:7371 1:N:0:GTGAAA
CGGTTTGTCACCGGCAGTCTCATTAAAGTGCCCAACTGAATGATGGCAATTAATGACAAGGGTTGCGCTCGTTGCGGGACTTAACCCAACATCTCACGACACGAGCTGACGACAGCCATGCAGCACCTGTGTCCAGGCTCTCTTTCGAGCACCAATCCATCTCTGGAAAGTTCCTGGCATGTCAAGGGTAGGTAAGGTTTTTCGCGTTGCATCGAATTAATCCACATCATCCACCGCTTGTGCGGGTCCCCGTCAATTCCTTTGAGTTTTAATCTTGCGACCGT
+
GGGGGGGGGGGGDGGGEFGGGGGGGGA<CFGGGGGGGFFGGGFGFFGFFDFGGGGGGGGFGGGGGGGGCGGGGGGGGCDFGGGGGGGGGGFFGGGGGFEGDGEGCFGFFCGGGFCGGBDFFFFGFGGGGFGCGFAB@E8BFFFGGGGFACGGGGGGFGGGFAFCEGCGF@DGGGC;EFFC6CF92>FGGGEG,<CFFFE@ECGED5EEEDE<A5F*6CCGGFG?GGGFG9?FCFFGGGGFG?FDCDBEGGGFFGBE<EFF*?49<1669A9CFC7F2<>>9>3)
@M02542:52:000000000-J9N43:1:1101:7625:7386 2:N:0:GTGAAA
CGGTTTGTCACCGGCAGTCTCATTAGAGTGCCCTTTCGTAGCAACTAATGACAAGGGTTGCGCTCGTTGCGGGACTTAACCCAACATCTCACGACACGAGCTGACGACAGCCATGCAGCACCTGTGTGCAGGTTCTCTTTCGAGCACCAATCCATCTCTGGAAAGTTCCTGCCATGTCAAGGGTAGGTAAGGTTTTTCGCGTTGCATCGAATTAATCCACATCATCCACCGCTTGTGCGGGTCCCCGTCAATTCCTTTGCGTTTTAACCGTGCGGCCGTACTCCC
+
GGGGGGGGGGGGGGGEGFFCFFGGGGGGGGGGGGGGGGGGGGGGGGGGGGGGFFGGGGGGGEGGGGGGGGGGGGGGGGFGGEGGGGGFEF<FFGGGGEGGGGGGGDGEGGCGGECGC,B>=88FGGGGGGGGGGGFGFCFGD6DGDCCGGGDGFGC7EGGCFF7@FG,>@79D6=6CFCF>FGF49?8ACF6>FGFC68C:85A0*;C;F@F@47AFAF4>;E9?FF;6>3>B3@2))*(,4185,(8BFGG9FFA2<F)(0036A)6A(4:?((19;D5;)67>
@M02542:52:000000000-J9N43:1:1101:12233:7421 1:N:0:GTGAAA
CGGTTTATCACCGGCAGTCTCCCTAGAGTTCCCGACTTAACTCGCTGGCAACTAAGGATAGGGGTTGCGCTCGTTGCGGGACTTAACCCAACATTTCACAACACGAGCTGACGACAGCCATGCAGCACCTGTCTTACGGTTCCCGAAGGCACAACCGCATCTCTGCAGTCTTCCGTAGATGTCAAGAGTAGGTAAGGTTCTTCGCGTTGCGTCGAATTAAACCACATGCTCCACCGCTTGTGCGGGCCCCCGTCAATTCATTTGAGTTTTAATCTTGCGACCGT
+
GGGGGGGGGGGGGGGGGGGGGGGGGGGGGGGGGGGGGGGGGGGGGGGGGGGGGGGGGGGGGGGGGGGGGGGGGGGGGGGGGGGGGGGGGGGGGGGGGGGGGGGGGGGGGGGGGGGGGGGGGGGGGGGGGGGGGGGFGGGGGGGGGGGGGGGGDGGGGGGGGFGGGGGGGCFGGGGGGGGGGGGGGGGGGGGGGGGGGGGGGGGGGGGG5C5E>=GGGGGGGGGGGGGGGEGGGGGGGGGDGF?GEGF3EGGFEGF>ACGFG>AFB<>FABBGGGFF2A6BFFFF
@M02542:52:000000000-J9N43:1:1101:27113:7431 2:N:0:GTGAAA
CGGTTTGTCACCGGCAGTCTCATTAAAGTGCCCAACTGAATGATGGCAATTAATGACAAGGGTTGCGCTCGTTGCGGGACTTAACCCAACATCTCACGACACGAGCTGACGACAGCCATGCAGCACCTGTGTCCAGGCTCTCTTTCGAGCACCAATCCATCTCTGGAAAGTTCCTGGCATGTCAAGGGTAGGTTAGGTTTTTCGCGTTGCATCGAATTAATCCCAATCATCCACCGCTTGTTCGGGTCCCCGTCAATTCCTTTGAGTTTTTATCTTTCGACCGTT
+
GGGGGGGGGFGGGGGGGGGEGGGGG9EFGGGGFGFGGGGFGC9EGGGGGFGGGGDGGGGGCGGGGGGFFEGGGFGGEGGGGFDGGGGGGGFFEEGGD<C:CCFG>7BEDEFGGBECFGFCG99DEFFFCF8DEGGFFC,@FF9F;,>DCEGD5>DCGGFGF,@:EFDF9CFFGGGGGGFFAFF6+:?)2?;A:+=FG,=@>>AE6;8@;5=+9<GFF)>@FE)++*)(2:4))/8(31<(.).3>>2>?:C5,114.)166@46<<A<A>(226.70/))7<)))
@M02542:52:000000000-J9N43:1:1101:22188:7462 1:N:0:GTGAAA
CGGTTTATCACCGGCAGTCTCCCTAGAGTTCCCGACTTAACTCGCTGGCAACTAAGGATAGGGGTTGCGCTCGTTGCGGGACTTAACCCAACATTTCACAACACGAGCTGACGACAGCCATGCAGCACCTGTCTTACGGTTCCCGAAGGCACAACCGCATCTCTGCAGTCTTCCGTAGATGTCAAGAGTAGGTAAGGTTCTTCGCGTTGCGTCGAATTAAACCACATGCTCCACCGCTTGTGCGGGCCCCCGTCAATTCATTTGAGTTTTAATCTTGCGACCGT
+
GGGGGGGGGGGGGGGGGGGGGGGGGGEFGGGGGGGGGGFGGGGGGGGEGGGGGGGGGGGGGGGGGGGGGGGGGGGGGGGGGGGGGGGGGGGGDFGGGGGGGGGGGGGGGGGGGGGGGGGGGGGGGGGFGFDGGGGGGFGGGGGGGDGCCFGGGGGGGGGGGGGGGGGGGGGGGGGGCGGGGGGGGGGGGGGGGGGGGFFGGGGGGGGGGGGG>GEGGGFGGGGGGGGGGFFGGGGGGGGFGFFGGGFFEGGFDGFFBGGFGGFFBFAFA<9CFGFC<AFFF;:D
@M02542:52:000000000-J9N43:1:1101:27531:7466 1:N:0:GTGAAA
CGGTTTATCACCGGCAGTCTCCCTAGAGTTCCCGACTTAACTCGCTGGCAACTAAGGATAGGGGTTGCGCTCGTTGCGGGACTTAACCCAACATTTCACAACACGAGCTGACGACAGCCATGCAGCACCTGTCTTACGGTTCCCGAAGGCACAACCGCATCTCTGCAGTCTTCCGTAGATGTCAAGAGTAGGTAAGGTTCTTCGCGTTGCGTCGAATTAAACCACATGCTCCACCGCTTGTGCGGGCCCCCGTCAATTCATTTGAGTTTTAATCTTGCGACCGT
+
GGGFGGGGGGGGFGGGGGGGGGGGGGFGGGGGGGGGGGGGGGGGGGGGGGGGGGGGGGGGFGGGGGGGGGFGGGGGFGGGGGGGGGGFGGGGFFGGGGGGGGGGGGGGGGGGEGGDCGDGGGGGGGGGGGGGGGGGGGGGGGGGGGGGGGGGFGGGGGGGGFGFGGEFFGGGGGGFGGGGGGGGGGCFFGGGAEFCGGFGGGGGGGCGGGGGFGGGFFFFDGGGFGGFGFGGGGGGGGGFG0FCED:>59C>DG?EFGGFGC>FF?F>9<DCFGFG>F;>FF@>
@M02542:52:000000000-J9N43:1:1101:11254:7467 2:N:0:GTGAAA
CGGTTTGTCACCGGCAGTCTCATTAGAGTGCCCTTTCGTAGCAACTAATGACAAGGGTTGCGCTCGTTGCGGGACTTAACCCAACATCTCACGACACGAGCTGACGACAGCCATGCAGCACCTGTGTGCAGGTTCTCTTTCGAGCACCAATCCATCTCTGGAAAGTTCCTGCCATGTCAAGGGTAGGTAAGGTTTTTCGCGTTGCATCGAATTAATCCACATCATCCACCGCTTGTGCGGGTCCCCGTCAATTCCTTTGAGTTTTAACCTTGCCGCCGTACTCCC
+
GGGGGGGGGGGGGGG7FFGGGGGGGGGGGGGGGFGGGGGGGGGGGGGGGGGGGGGGGGGGGGGGGGGGGGGGGGGGGGGGGGGGGGGGDGGGGGGGDFGGGGGGGGGGGGGGGGFCFGGGDFDFDGGGGDGFFEGGGGGGGGGGGGGG?FCGGCGG=>AFGGFFFGFGGGGFE,=FGF7@FGDFG@>FFFFFFFGGG?DDBBB>DFF4(.66;CCFFFGF*).++;A;<D195B),).9619BFF?04<27:<DD<<494(09ABF?F728-((-)1)7)0./77
@M02542:52:000000000-J9N43:1:1101:24175:7469 1:N:0:GTGAAA
CGGTTTATCACCGGCAGTCTCCCTAGAGTTCCCGCCATTACGCGCTGGCAACTAAGGATAAGGGTTGCGCTCGTTGCGGGACTTAACCCAACATTTCACAACACGAGCTGACGACAGCCATGCAGCACCTGTCTTAGCGTTCCCGAAGGCACAACCGCATCTCTGCAGTCTTCGCTAGATGTCAAGAGTAGGTAAGGTTCTTCGCGTTGCGTCGAATTAAACCACATGCTCCACCGCTTGTGCGGGCCCCCGTCAATTCATTTGAGTTTTAATCTTGCGACCGT
+
GGGGGGGGGGGGGGGGGGGGGFFGGGGGGFGGGCFGGGGGFGGCEFEEFGGGGGGGEGGGGFFGGGFGGGGGGGGGGFCGEGCFFFEDFGFGDFGGGGGGGGGG=EGEEGGGGGGEFDFGFGGGGGGEFFF<CFFGFGEEGCFGGGEGGGGGFFGGECGEGCFE;FGGGGFGGGGG71B9<ECC?FFFFFGGGGGGGFF?FFGGEGGGGGGG@5EFGGGGGGF>FFGFG7C??6CEGCEGG0FDEG>BE7).)92;>GGFGGF4>?<4<DA4*:@:596017:>
@M02542:52:000000000-J9N43:1:1101:24360:7475 1:N:0:GTGAAA
CGGTTTATCACCGGCAGTCTCCCTAGAGTTCCCGACTTAACTCGCTGGCAACTAAGGATAGGGGTTGCGCTCGTTGCGGGACTTAACCCAACATTTCACAACACGAGCTGACGACAGCCATGCAGCACCTGTCTTACGGTTCCCGAAGGCACAACCGCATCTCTGCAGTCTTCCGTAGATGTCAAGAGTAGGTAAGGTTCTTCGCGTTGCGTCGAATTAAACCACATGCTCCACCGCTTGTGCGGGCCCCCGTCAATTCATTTGAGTTTTAATCTTGCGACCGT
+
GGGFGGGGGGGGGGGGGGGGGGGGGGGGGGGGGGGGGGGGGGGGGGGGGGGGGGGGGGGGGGGGGGGGGGGGGGGGGGGGGGGGGGGGGGGGGGGGGGGGGGGGGGGGGGGGGGGFGGGGGGGGGGGGGGGGGGGGGGGGGGGGGGGGGGGGGGGGGGGGGGGGGGGGGGGGGGGGGGGGGGEGGGGGGGGGGGGGGGGGGGGGGGGGGGGGFGGGGGGGGGGGGGGGGGGGGGGGGGGGG?FGGGEEDDGDDC?EFGGFGGBFFF<<9<AFGGFGAA>;>>FF
@M02542:52:000000000-J9N43:1:1101:23644:7512 1:N:0:GTGAAA
CGGTTTATCACCGGCAGTCTCCCTAGAGTTCCCGACTTAACTCGCTGGCAACTAAGGATAGGGGTTGCGCTCGTTGCGGGACTTAACCCAACATTTCACAACACGAGCTGACGACAGCCATGCAGCACCTGTCTTACGGTTCCCGAAGGCACAACCGCATCTCTGCAGTCTTCCGTAGATGTCAAGAGTAGGTAAGGTTCTTCGCGTTGCGTCGAATTAAACCACATGCTCCACCGCTTGTGCGGGCCCCCGTCAATTCATTTGAGTTTTAATCTTGCTACCGT
+
GGCFGGGGGGGGDDEEGGGGGGGGGGECFEFGGGGGGEFGGGGGGGGGGGGGGGGGFFFGGGGFGFGGGGGGGGGGGGGGGGGGGGFGFGGGGFGGGGGGFEFGGGDFGFGGGGGGGGG=D@FCFGGGGGFGGGGCFFGFEEGGGGGFGFCGFGGGGDGDFGGFFGGGG<;;;FGGG@;E??:C99,=E;BFGCFGGGGFGGGC8*?E5CCEFGG87=@:EF6*;CF:?FGGGGGC=DEFG>FDGGDDGGGF>D(>2FF@7C>*:?<A>>4CGGFC)4).:?5@
@M02542:52:000000000-J9N43:1:1101:23330:7514 2:N:0:GTGAAA
CGGTTTGTCACCGGCAGTCTCCTTAGAGTGCCCACCATTACGTGCTGGTAACTAAGGACAAGGGTTGCGCTCGTTACGGGACTTAACCCAACATCTCACGACACGAGCTGACGACAGCCATGCAGCACCTGTGTCTGAGTTCCCGAAGGCACCAATCCATCTCTGGAAAGTTCTCAGCATGTCAAGGCATGGGAAGGTTCTTCGCGCTGCTTCGAATTAAACCAAATGCTCCACCGCTTGTGCGGGCCCCCGCCAAGTCAGTTGAGTTTTAACTTTTCCGCCGT
+
FEEFEFEEFGGGGGGGGGGFGGGFFF@;ECF@8FFEFGFGGDFGGGFGGCEEFECE8CAFECEDF@@@EGFEGGGGGGCEGFGFFGGGGGFGFFG9FFGFGGEGEG=FGGGG7:F=FFGCGGGF,D8+88FFF=ECDFDDFGGGGEGGG686>DD?DF,,7:CEGGDFFDGFFEGCGG+0/=BF+69>**2)(;45*04:4C=5(2)(255AC(9=F3F=C8@E**/7D:4497F39;G1:>DBD902-7><(/50(6B))19).:><4-64<)-0:6*0.5))
@M02542:52:000000000-J9N43:1:1101:23790:7516 1:N:0:GTGAAA
CGGTTTGTCACCGGCAGTCTCATTAGAGTGCCCTTTCGTAGCAACTAATGACAAGGGTTGCGCTCGTTGCGGGACTTAACCCAACATCTCACGACACGAGCTGACGACAGCCATGCAGCACCTGTGTTACGGCTCTCTTTCGAGCACGAAGCCATCTCTGGCAACTTCCGTACATGTCAAAGGTGGGTAAGGTTTTTCGCGTTGCATCGAATTAAACCACATCATCCACCGCTTGTGCGGGTCCCCGTCAATTCCTTTGAGTTTCAACCTTGCGGCCGTACTCCC
+
GGGGGGGGGGGGDGGGGGGGGGGGGGEFFGGGGGGGGEGGGGGGGGGGGGGGGGGGGGGGGGGGGGGGGGGGGGGGGGGGGGGGGGGGGGGGGGGGGGGGGGGGGGGGGGGGGGFGGGGGGGGGGFGGGGGGGGGGGGGGGGGGGGGGGGGEGGGGGGGGGGCFGGGFGGGGGGGGGGGGGGGGGGGEFEFG:FGGGFGGGGGDEFFFEGGF>CGGGGGGFF8CCCGGGGGGGGFG6?CDDFDGGGFFEGGFFDBFAGD4**.95:AA02AFGC:D94>6:6@FF
@M02542:52:000000000-J9N43:1:1101:6238:7523 2:N:0:GTGAAA
CGGCTTATCACCGGCGGTTTCCTTAGAGTGCCCAACTGAATGATGGCAACTAAGGACGAGGGTTGCGCTCGTTGCGGGACTTAACCCCACATCTCACGACACGAGCTGACGACAGCCATGCAGCACCTGTCACCGCGTCCCCGAAAGGAACCAACCATCTCTGGTTGTAGCGCGGGATGTCAAAAGCTGGTAAGGTTCTGCGCCTTGCTTCGAATTAAACCACATTCTCCCCCGCTGGTGCATGCCCCCGTCCATTCCTTTGTGTTTTTATCCTTGCACCCTACC
+
GGFGG@FGGGGGDGGGGEEGGGGGGGGGGGFFFGFGGGGGGG9FGGG<<@DFG?FGGGG7FGGG@CEFEFFBFG@CGGDGGGGGFEE:CFCF<?FGGF:7FE7CFGGFGFEEG7FCGCFFGG9F7FFF>ECC,93*4;F8C@CE**48CFFG>CEED++++=?+05*3+:C)*3>EDE<6@7C?*34/<F?4)972:?FD65))()04-=578:*>F4FF<31*++0-2:((77)-((2(-5))04?(24*1,*:)65=<AF1,437?049244)*2*1)).77)
@M02542:52:000000000-J9N43:1:1101:10195:7591 1:N:0:GTGAAA
CGGTTTATCACCGGCAGTCTCCCTAGAGTTCCCGACTTAACTCGCTGGCAACTAAGGATAGGGGTTGCGCTCGTTGCGGGACTTAACCCAACATTTCACAACACGAGCTGACGACAGCCATGCAGCACCTGTCTTACGGTTCCCGAAGGCACAACCGCATCTCTGCAGTCTTCCGTAGATGTCAAGAGTAGGTAAGGTTCTTCGCGTTGCGTCGAATTAAACCACATGCTCCACCGCTTGTGCGGGCCCCCGTCAATTCATTTGAGTTTTAATCTTGCGACCGT
+
GGGGGGGGGGGGGGGGGGGGGGGGGGGGGGGGGGGGGGGGGGGGGGGGGGGGGGGGGGGGGGGGGGGGGGGGGGGGGGGGGGGGGGGGGGGGGGGGGGGGGGFGGGGGGGGGGGGGGGGGGGGGGGGGGGGGGGGGGGGGGGGGGGGGGGGGGGGGGGGGGGGGGGGGGGGGGGGGGGGGGGGGGGGGGGGGGGGGGGGGGGGGGGGGGGGGFGGGDGGGGGGGGGGGGGGGGGGGGGGGGFFGGGFFGGGDFGBFAGGFGGFFA<FADDFGGGFGFFF>FBDF
@M02542:52:000000000-J9N43:1:1101:15395:7603 1:N:0:GTGAAA
CTGGTTAACCCAGGCAGTCTCGCCAGAGTGCCCAACTTAATGCTGGCAACAGACGATAGGGGTTGCGCTCGTTGCGAGACTTAACCCAACATTTCACAACACGAGCTGACGACAGCCATGCAGCACCTCTCACTCAACTCCCTTGCGGGCACTTCAACCATTACGTCGAATTCTGAGGAGTTCAAGCCTAGGTAAGGTTCTGCGCGTTGCTTCGAATTAAACCACATAATCCACCGCTTGTGCGGGCCCCCGTCAATTGTTTTGAGTTTTAGCCTTGCGGCCGT
+
GGGGGGGGGGGGGGGGGFGGGGGGGGGGGGGGGGGGGGGGGGGGGGGGGGGGGGGGGGGGGGGGGGGGGGGGGGGGGGGGGGGGGGGGGGGGGGGGGGGGGGGGGGGGGGGGGGGGGGGGGGGGGGGGGGGGGGGGGGGGGGGGDGG>FFGGGGGGGGGGGGGGGGGEEGGGGGGGGGGGGGGGGGGGGGGGGGGGGGGGGGGGGGGGGGGGFGGGGGGGGGGGGGGGFGGGGGGDGGGGG:FGGGFFGGGD>C?EFGF@FGF>?<AFFFFCFCFG>B6BBBDF
@M02542:52:000000000-J9N43:1:1101:28509:7625 1:N:0:GTGAAA
CGAGTTGACCCCGGCAGTCTCTCACGAGTCCCCACCATAACGTGCTGGCAACATAAGACAAGGGTTGCGCTCGTTGCGGGACTTAACCCAACATCTCACGACACGAGCTGACGACAACCATGCACCACCTGTATAGAAGCCACAAGGGAAACCACATCTCTGTAGCGATCCTCTATATGTCAAGCCCAGGTAAGGTTCTTCGCGTTGCATCGAATTAATCCACATGCTCCGCCGCTTGTGCGGGCCCCCGTCAATTTCTTTGAGTTTTAGCCTTGCGGCCGTACT
+
GGGGGGGGGGGG7CFGCGGGGGGGGGGGGGGGGGGGGGGGGFGGGGGGGGGGFGGGGGGGGGGGGGGGGGGGGGGGFFGGGGGGFGFGGGGGGGGGGGGGGGGGGGGGGGGGGGGGGGGGGGGGGGGGGGGGGGGCFFGGGGGGGGGGGGGGGGGGAFFFGGGGGGGGGGGFGGGGGGGGGGGCGGGGGGGGGGGGGGGGGGGGGGGGGGGGFGGGGGEDCEFGGGGGGG5:1?CEEGGGG(>3EGFFGGDF@GF=2?CFGGFFBF<<<1>GGGFFF>BB>>>@.
@M02542:52:000000000-J9N43:1:1101:10027:7634 1:N:0:GTGAAA
CAGTATACCACTGGCAGTCTCATTAGAGTGCCCTTTCGTAGCAACTAATGACAAGGGTTGCGCTCGTTGCGGGACTTAACCCAACATCTCACGACACGAGCTGACGACAGCCATGCAGCACCTGTGCTACGGCTCTCTTTCGAGCACGAAGCCATCTCTGGCAACTTCCGTACATGTCAAAGGTGGGTAAGGTTTTTCGCGTTGCATCGAATTAAACCACATCATCCACCGCTTGTGCGGGTCCCCGTCAATTCCTTTGAGTTTCAACCTTGCGGCCGTACTCCC
+
FFGGGGGGFGGFFGGFGGAAFFGGF9<EFGGGGGGGGGG@FF,FEGGGGGAGGFEGGGGGGGGE@@CFGGGGGGGGFGGFFGCFGGFCCFDFCEGGGG>BFF=FFCEGDGGGFFGFGGG?=EGFGGGGGGGGGGEFG@FAACEG@FG@7:5CB,DFC=F,,D:DG7:CGG3<>CA;@@EFF;F2,6CBCFFGECFCGGGDGEGGE?FGD9EGFGGGGGGGGGGF?CGFG65EGEFC6D:C7>:FFGFFG5<F?GBFF+>6FF:F2)6<<?FFGCBD09;?1266<
@M02542:52:000000000-J9N43:1:1101:23078:7648 1:N:0:GTGAAA
CGGTTTATCACCGGCAGTCTCCCTAGAGTTCCCGACTTAACTCGCTGGCAACTAAGGATAGGGGTTGCGCTCGTTGCGGGACTTAACCCAACATTTCACAACACGAGCTGACGACAGCCATGCAGCACCTGTCTTACGGTTCCCGAAGGCACAACCGCATCTCTGCAGTCTTCCGTAGATGTCAAGAGTAGGTAAGGTTCTTCGCGTTGCGTCGAATTAAACCACATGCTCCACCGCTTGTGCGGGCCCCCGTCAATTCGTTTGAGTTTTAATCTTGCGACCGT
+
GGGGGGGGGGGGGGGGGGGGGGGGGG@CCFGGGGGGGGGGGGGGGGGGGGGGGGGGGGGGGGGGGGGGGGGGGGGGGGGGGGGGGGGGGGGGGGGGGGGGGGGGGGGGGGGGGGGGGGGGGGGGGGGGGGGGGGGGGGGGGGGGGGGGGGGGGGGGGGGGGGGGFFGGGGGGGGGGGGGGGGGGGGGGFGGGGGGGGGGGGGGGGGEGEEGG>EGGGGFFGGGGFDGGGFFGFCGGEGGGGFFGGDBDGGGDFGFFFGGFGG?E9?<AAFBFGGFGFFFFFBFF
@M02542:52:000000000-J9N43:1:1101:6845:7650 2:N:0:GTGAAA
CGGCTTATCACCGGCAGTTTCCTTAAAGTGCCCAACTTAATGATGGCAACTAAGGACGAGGGTTGCGCTCGTTGCGGGACTTAACCCAACATCTCACGACACGAGCTGACGACAGCCATGCAGCACCTGTCACTAGGTCCCCGAAGGGAAGAAATCTGTCTCCAGAAGTCGTCCTAGGATGTCAAAGGCTGGTAAGGTTCTGCGCGTTTCTTCGAATTAAACCACAGGCCCCACCGCCTGTGCAGGCCCCCGCCATTTCCTTTCAGTTTTAATCTTTCCATCGTC
+
@CEECBFFGGGFGGCC7FFDGGGGGGGFFEFFGGGGGG9FFAFGGCF,CEFGGDGGGEG@F@GGFGGE@CGCGFGGGD:FF<FFEF=C@F=FFC,CFCFGCC+8>FEC?FF73+@FGC9,>D9@,=EGGCC,@,;CCGG9ACEEG*>EG5CCGGDFGGCGFF7@,>,DFCG?=EGFGG4B4CFADC6).)255+19*18;=AFD@>>;(0)9<:3)7>7@7<:8EF43**33@DF9(,909:92/8;66>C)(19()-1-)*1-.)5)64)))).22/***937)
@M02542:52:000000000-J9N43:1:1101:19930:7663 1:N:0:GTGAAA
CGGTTTATCACCGGCAGTCTCCCTAGAGTTCCCGACTTAACTCGCTGGCAACTAAGGATAGGGGTTGCGCTCGTTGCGGGACTTAACCCAACATTTCACAACACGAGCTGACGACAGCCATGCAGCACCTGTCTTACGGTTCCCGAAGGCACAACCGCATCTCTGCAGTCTTCCGTAGATGTCAAGAGTAGGTAAGGTTCTTCGCGTTGCGTCGAATTAAACCACATGCTCCACCGCTTGTGCGGGCCCCCGTCAATTCATTTGAGTTTTAATCTTGCGACCGT
+
GGGGGGGGGGGGGGGGGGGGGGGGGGGGGGGGGGGGGGGGGGGGGGGGGGGGGGGGGGGGGGGGGGGGGGGGGGGGGGGGGGGGGGGGGGGGGGGGGGGGGGGGGGGGGGGGGGGGGGGGGGGGGGGGGGGGGGGGGGGGGGGGGGGGGGGGGGGGGGGGGGGGGGGGGGGGGGGGGGGGGGGGGGGGGGGGGGGGGGGGGGGGGGGGGGCEFEGGGGGGGGGGGGGGFFGGGGGGGGGGGFFGGGFFGGGFFGFFBCG?FF>FFFFFFFF4FFFGD>B>>BFF
@M02542:52:000000000-J9N43:1:1101:25027:7674 1:N:0:GTGAAA
CCACACCTTCCTCCGGTTTGTCACCGGCAGTCTCATTAGAGTGCCCTTTCGTAGCAACTAATGACAAGGGTTGCGCTCGTTGCGGGACTTAACCCAACATCTCACGACACGAGCTGACGACAGCCATGCAGCACCTGTGTTACGGCTCTCTTTCGAGCACGAAGCCATCTCTGGCAACTTCCGTACACGTCAAAGGTGGGTAAGGTTTTTCGCGTTGCATCGAATTAAACCACATCATCCACCGCTTGTGCGGGTCCCCGTCAATTCCTTTGAGTTTCAACCTTGCGGCCGTACTCCCC
+
CCCCCGGGGGGGGGGGGGGGGGGGGDGGGGGGFFGGGGGGGGGGGGGGGGGGGGGGGGGGGGGGGGGGGGGGGGGGGGGGGGGGFGGGGGGGGGGGGGGGGGGFGGGGGEGFGGGGGGGGDEGGGGFFGGGGGGFDDGGGGGGGGGGGGGGGGGEGGCFGGGGEGGGFGBFGGFGGGGGGGGGGDGGGGGGGGGGGFGGGGGGGGFFGGGGGGGGGDE9FGGFGCFGGFCGGGGGGFF@FGFGGC:E5EGGGGGEDGFFD:57BGGGFFGFFFGGFGGF?A?:<4:>GGGFG:?BA>:D
@M02542:52:000000000-J9N43:1:1101:14531:7698 1:N:0:GTGAAA
CTGGCACTCAATTAGTAGCGCTGGCACGTCACTCGGCTCCTCGGCTGACTTCGGCTGCAAAGACTTTCTCCTTAGGCGCATGTCTCAGCAACACAAAACGAGGGTTTCGCTCGTTATAGGACTTGACCAAACATCTCACGACACGAGCTGACGACAGCCATGCAGCACCTGTATGAAAGTAAGTACCATCCCGTTAAGGACAGGTTTTCTTGTTCATATGTCAAGGGCTGGTAAGGTTTTGCGCGTTGTATCGAATTAAACCACATGCTCCACCGCTTGTGCAGGCCCCCGTCAATTCCTT
+
CCCCCGGGGGGGCGGGGGGGGGGGGGGGGGGGGGGGGGGGGGGGGGGGGGGGGGGGGGGGGGGGGGGGGGGGGGGGGGGGGGGGGGGGGGGGGGGGGGGGGGGCGGGGGGGGGGGGGGGGGGGGGGGGGGGGGGG9FGGGGGGGGGGGGGGGGGGGGGGGGGGGGGGGGGGGGGGCGGCFGGGGGGGGGGGGGGGGGGGGGGGGGGGGGGGGGGGGGGGGGGGGGGGGFGGGGGGGGGGGFGGGGGGGGGGFEGGGGFFGGGFFGGGFFGFFFGGEGD:FDFBFFFFGGGFGFFFFFBFFF
@M02542:52:000000000-J9N43:1:1101:11947:7716 1:N:0:GTGAAA
CGGTTTATCACCGGCAGTCTCCCTAGAGTTCCCACCATTACGTGCTGGCAACTAAGGATAAGGGTTGCGCTCGTTGCGGGACTTAACCCAACATTTCACAACACGAGCTGACGACAGCCATGCAGCACCTGTCTTAGCGTTCCCGAAGGCACAACCGCATCTCTGCAGTCTTCGCTAGATGTCAAGAGTAGGTAAGGTTCTTCGCGTTGCGTCGAATTAAACCACATGCTCCACCGCTTGTGCGGGCCCCCGTCAATTCATTTGAGTTTTAATCTTGCGACCGT
+
GGGCGGGGGGGGGGGGGGGGGGGGGGGGGGGGGGGGGGGGGFGGGGGGGGGGGGGGGGGGGGGGGGGGGGGGGGGGGGGGGGGGCFGGGGGGGGGGGGGGGGGGGGGGGGFGEGGDGGGGGGGGGGGGGGGGGGGGGGGGGGGGGGGGGGGGGGGDEGGDGGGGGGGGGGGGGGGGGGGGGFGGGGGGGGGGGGGGGGGGGGGGGGGG=EDGFGGGGGGGGGGGGGG?EE9EGGG=CGGGG7?GGGF;EGGD@C?EDGGFGGAF<:4AABBFC:6>4>>BFFB:
@M02542:52:000000000-J9N43:1:1101:10503:7718 1:N:0:GTGAAA
CCGGTTTGTCACCGGCAGTCCCATTAGAGTGCCCTTTCGTAGCAACTAATGGCAAGGGTTGCGCTCGTTGCGGGACTTAACCCAACATCTCACGACACGAGCTGACGACAGCCATGCAGCACCTGTGTTACGGCTCTCTTTCGAGCACTCCTCTATCTCTAAAGGATTCCGTACATGTCAAAGGTGGGTAAGGTTTTTCGCGTTGCATCGAATTAAACCACATCATCCACCGCTTGTGCGGGTCCCCGTCAATTCCTTTGAGTTTCAACCTTGCGGCCGTACTCCCCAGGCGGTCAACTTC
+
CCCCCGGGGGGGGGGGGGGGGGGGGGGFEFGGGGGGGGGGGGGGGGGGGGFGGGGGGGGGFGGGGGGGGGGGGGGGGGGGGGGGGGGGGGGGGGGGGGGGGGGGGGGGGGGGGGGGGGGGGGGGGGFGGGGGGGDGGGGGGGDGGGGGGGGGGGGGGGGGGGGGGGGGGGGDFGDFFGGGGGGGGGGGGGGGGGGGGGGGGDFE8CEGGEGGGGGGGGGGGGGGGGGGFGGEGGGGGGFEGGGGGGGGGGGGGGGGGFFGCFFFGGFFFGFF<FDEDDBBBFFFBBF47FFG061:?DFF?
@M02542:52:000000000-J9N43:1:1101:21227:7756 1:N:0:GTGAAA
CGGTTTGTCACCGGCAGTCTCCTTAGAGTGCCCACCATTACGTGCTGGTAACTAAGGACAAGGGTTGCGCTCGTTACGGGACTTAACCCAACATCTCACGACACGAGCTGACGACAGCCATGCAGCACCTGTGTCTGAGTTCCCGAAGGCACCAATCCATCTCTGGAAAGTTCTCAGCATGTCAAGGCCAGGTAAGGTTCTTCGCGTTGCTTCGAATTAAACCACATGCTCCACCGCTTGTGCGGGCCCCCGTCAATTCATTTGAGTTTTAACCTTGCGGCCGT
+
GGGGGGGGGGGGGGGGGGGGGGGGGGGGGGGGGGGGGGGGGGGGGGGGGGGGGGGGGGGGGGGGGGGGGGGGGGGGGGGGGGGGGGGGGGGGGGGGGGGGGGGGGGGGGGGGGGGGGGGGGGGGGGGGGGGGGGGGGGGGGGGGGGGGGGGGGGGGGGGGGFGGGGGGFGGGGGGGFGGGGGGGGGFGGGGGGGGGGGGGGGGGGGGGGGGGFGGGGGGGGGGGGGGGGGGGGGGGGGGGGFFGGGFFGGGFFGFFFGGFGGFFBBDFFBFCFGFGABFFFFFF
@M02542:52:000000000-J9N43:1:1101:19046:7768 1:N:0:GTGAAA
CGGTTTATCACCGGCAGTCTCCCTAGAGTTCCCGACTTAACTCGCTGGCAACTAAGGATAGGGGTTGCGCTCGTTGCGGGACTTAACCCAACATTTCACAACACGAGCTGACGACAGCCATGCAGCACCTGTCTTACGGTTCCCGAAGGCACAACCGCATCTCTGCAGTCTTCCGTAGATGTCAAGAGTAGGTAAGGTTCTTCGCGTTGCGTCGAATTAAACCACATGCTCCACCGCTTGTGCGGGCCCCCGTCAATTCATTTGAGTTTTAATCTTGCGACCGT
+
GGGGGGGGGGGGGGGGGGGGGGGGGGGGGGGGGGGGGGGGGGGGGGGGGGGGGGGGGGGFGGGGGGGGGGGGGGGGGGGGGGGGGGGFGGGGGGGGGGGGGGGGGGGGGGGGGGGGGGGGGGGGGGGGGGGGGGGGGGGGGGGGGGGGGGGGFFFGGGGGGGGGGGGGGGGGGGGGGGGGGGGGGGGGGGGGGGGGGGGGGGGGGGGGGGGGFGGGGGGGGFGFFCFGG?FGGGGEGGGGG?FGGGFEGGGFEDBFFGGFGGDFFFF9:4AFGGFG>A09>BFF
@M02542:52:000000000-J9N43:1:1101:10813:7783 1:N:0:GTGAAA
CGGTTTATCACCGGCAGTCTCCCTAGAGTTCCCGACTTAACTCGCTGGCAACTAAGGATAGGGGTTGCGCTCGTTGCGGGACTTAACCCAACATTTCACAACACGAGCTGACGACAGCCATGCAGCACCTGTCTTACGGTTCCCGAAGGCACAACCGCATCTCTGCAGTCTTCCGTAGATGTCAAGAGTAGGTAAGGTTCTTCGCGTTGCGTCGAATTAAACCACATGCTCCACCGCTTGTGCGGGCCCCCGTCAATTCATTTGAGTTTTAATCTTGCGACCGTT
+
GGGFGGFGGGGGGEGGGGGFGGGGGGGGGGGGGGGGGGGGGGGGGGGGGGGGGGGGGGGGGGGGGGGGGGGGGGGGGGGGGGGGGGGGGGGGGGGGGGGGGGGGGGGGGGGGGGGDDGGGGCF@FFGGGGFFGGGGGGGGGGGGGGGCGGGGFGGGGGGCFGGGGGFGGGGGGGGGGGGGGGGGGGGGGGGGGGGGGGFGGGGGGGGGGGGGFGGGGGGGGGGGGGGGGDFGGGFDGGGGG:FDGGEEECGF3<:DDFGFGGFF2<AA)64DFC7F22(40;3>)
@M02542:52:000000000-J9N43:1:1101:10979:7793 2:N:0:GTGAAA
CTGGTTAACCCAGGCAGTCTCGCCAGAGTGCCCAACTTAATGCTGGCAACAGACGATAGGGGTTGCGCTCGTTGCGAGACTTAACCCAACATTTCACAACACGAGCTGACGACAGCCATGCAGCACCTCTCACTCAATTCCCTTGCGGGCACTTCAACCATTACGTCGAATTCTGAGGAGTTCAAGCCTAGGTAAGGTTCTGCGCGTTGCTTCGAATTAAACCACATAATCCACCGCTTGTGCGGGCCCCCGTCAATTGTTTTGAGTTTTAGCCTTGCGGCCGTT
+
GGGGGGGGGGGGGGGGGGGFGGGGGGGGGGGGGGGGGGGGGGGGGGGFGGGGGGGGGGGGGGGGGGGGEGGGGFGGGGCGGGGGGGGGGGGGGGGGGGGGGGGGGGGFGGGGGGGGGGGGGGFGGGGDF@FGGGGDGGFFGGGG8DGGGGGGGGGCCFGGGGFGGGG*C4CFGGDGGGFBFGGFGFFFFFFFF8BCG@FFFFFF;>B99DFFE>FFFFGFGFFCCFFBG>AA4F41697182>FDFFFFFGGFG31).*.6FF::1>AF>9367)C*0)737)7)
@M02542:52:000000000-J9N43:1:1101:7499:7795 2:N:0:GTGAAA
GCGGTTTGCACCGGCAGTCTTGTTAGAGTCCCCGACTTTACTCGCTGGTAACTAACAACAGGGGTTGCGCTCGTTATAGGACTTAACCTGACACTTCACGGCACGAGCTGACGTCAACCATGCATCACCTTGTAATCTGTCCGAAGAAATACACCTTACGGCGTACGTCAGACTACCTTTAAGCCCTGGTAAGGTTCATAGCGTATCATCGAATTAAACCACATGCTCCAACGCTTGTTCAGGCCCCCGTCAATTCCTTTGAGTTTCGGTTTTTCGCCACTACTC
+
GCB+8@EBFDDACEG7CFDGGGG9CEACFG<8CCGG@ECFFGFGC7,CD<<FGAFGFGF8BFDCFDCD4:+?>FGGGAFFFGGFGGG<?A<?9F,5A?B<+=4+44:+@=<=7+@FFGBFB9B,,7=AFFCF,,8=,@=38@BCC7EGGFGFFG,3;,4D7E*4=BBEFCEFGGG66<C8B,C4*6AF:ACA7=DF*:A++08:(.)).+.;33FFFFGFGB:+00*)22(.>5:1,.069)4(8(4;B<CDF7C4<4@:)1):5))-32,(,(.9*0))0)0*)
@M02542:52:000000000-J9N43:1:1101:8557:7807 1:N:0:GTGAAA
CTTTTTCTCACCGGCAGTCTCCCTAGAGTTCCCGACTTAACTCGCTGGCAACTAAGGATAGGGGTTGCGCTCGTTGCGGGACTTAACCCAACATTTCACAACACGAGCTGACGACAGCCATGCAGCACCTGTCTTACGGTTCCCGAAGGCACAACCGCATCTCTGCAGTCTTCCGTAGATGTCAAGAGTAGGTAAGGTTCTTCGCGTTGCGTCGAATTAAACCACATGCTCCACCGCTTGTGCGGGCCCCCGTCAATTCATTTGAGTTTTAATCTTGCGACCGT
+
GEECEF8FGGGGGGGGGGGGGGGGGGGGGGGGGGGGGGGGGGGGGGGGGGGGGGGGGGGGGFGGEGGGGGGGGGGGGGGG>FGGGGGGGGGGGGGGAF?AFGGGGGGDGGGGGGDGGGGGGGGGGGGGGGGGGGGGGGGGGGFGGGGGGGCGGGG>FGGCFEFGGGGGGGGGGGGGGGGGGGFGGGGG?FGG:FFGGGGCGGGGDGGGGGGGFGGGGGGGGGFGFGGGCFGGGGFGGGGGG:FGGGFFGGGFFGFFFFGFGG<FABA>26AFGG?FFF>>FFFF
@M02542:52:000000000-J9N43:1:1101:8571:7809 1:N:0:GTGAAA
CGTTTTATCACCGGCAGTCTCCCTAGAGTTCCCGACTTAACTCGCTGGCAACTAAGGATAGGGGTTGCGCTCGTTGCGGGACTTAACCCAACATTTCACAACACGAGCTGACGACAGCCATGCAGCACCTGTCTTACGGTTCCCGAAGGCACAACCGCATCTCTGCAGTCTTCCGTAGATGTCAAGAGTAGGTAAGGTTCTTCGCGTTGCGTCGAATTAAACCACATGCTCCACCGCTTGTGCGGGCCCCCGTCAATTCATTTGAGTTTTAATCTTGCGACCGT
+
G+9EEE9ACFFFFC@FGEGFGGGGGGFFEACFGGGGGFGGGGGGGGGGGGFGGGGGEFGFGAEFFEFCEDEG>FFFGGGCGGEGFGFGCFGGGFGFFFFGDGGG+@=:@DFCFGDGGF+BFFCDD,@FFGGFGGGGFG@FGCFGGEGGGGGGGG*>FGGGCFCCFFGGGCFFGFGGFDGCB=F;FFFFC99C:C@FDF+<9CCFGEEGE=EG:=CG**<>?<;CF5CFC?FEGEFCCGGGC2=DGGFFE7DEDG:D<<>FC79BA?6<:>AGCFBC><116(>:
@M02542:52:000000000-J9N43:1:1101:6363:7820 1:N:0:GTGAAA
CGGTTTATCACCGGCAGTCTCCCTAGAGTTCCCACCATTACGTGCTGGCAACTAAGGATAAGGGTTGCGCTCGTTGCGGGACTTAACCCAACATTTCACAACACGAGCTGACGACAGCCATGCAGCACCTGTCTTAGCGTTCCCGAAGGCACAATCGTATCTCTACAATCTTCGCTAGATGTCAGGAGTAGGTAAGGTTCTTCGCGTTGCGTCGAATTAAACCACATGCTCCACCGCTTGTGCGGGCCCCCGTCAATTCATTTGAGTTTTAATCTTGCGACCGT
+
GGGGGGGGGGGGGGGGGGGGGGGGGGGGGGGGGGGGGGGGGGGDFGFFGGGGGGGGGGGGGGGGGGGFEGGGGGGGGGGDGGGGGGGGGGGGFFGFGGGGGGGGGGGGGGGGGFGGGGGGGGGGGGGGGGGGGFGGGGGGGGGGGGGGGGGGGGGGGGDGFBFGFGGGGGGFGGGGECGF;BFGFGGDGFCGGDFGGGDGGGGGGGDGGGGGFGGGGGGGGGGGGFFCF?CFCCGGGGGGGFFGEDFFGGGFFGFBFGGFFGF4>:AAAAB*:C@D9A>>B>EE
@M02542:52:000000000-J9N43:1:1101:21029:7822 2:N:0:GTGAAA
ACAGTTTGCACTGGCAGTCTCGTTAGAGTTCCCGACATGACTCGCTGGCAACTAACAACAGGGGTTGCGCTCGTTATAGGACTTAACCCGACACCTCACGGCACGAGCTGACGACAACCATGCGGCACCTTGTAAATTGTCCGAAGAAAAGTCTGTTTCCAAACCTGTCAATCTACATTTAAGCCTTGGTAAGGTTCCTCGCGTATCATCGAATTAAACCACATGCTCCACCGCTTGTGCGGGCCCCCGTCAATTCCTTTGAGTTTCATTCTTTCGAACGTACCC
+
GGGGGGGGGGGGGFGGGGGDFFGGGGCFGGGGGGGGGGGGGGGGGGGGGGFGGGDGGGGGGGGGGGGGGGCGGGGGFG9FGGGGG9FGGGGGEGGFG?FBCF:EGFGGGGGGEGGGGGGCEFFGGDEDGFGGFGFGGGGGCFGGDEGEGCFDFGFGGGGGGGG5EFFFG7=:DFEF+=DFFFGFGEFAFF=CEFD>7C8CD>A>3);??FFF@ECAFFGFGFFC>+*-20(45B:?11*4,((-7;BFF:9*,:7.:4FA9*.-69<).<2--4973>F>FF))1
@M02542:52:000000000-J9N43:1:1101:15172:7824 1:N:0:GTGAAA
CGAGTTGACCCCGGCAGTCTCTCACGAGTCCCCACCATAACGTGCTGGCAACATAAGACAAGGGTTGCGCTCGTTGCGGGACTTAACCCAACATCTCACGACACGAGCTGACGACAACCATGCACCACCTGTATAGAAGCCACAAGGGAAACCACATCTCTGTAGCGATCCTCTATATGTCAAGCCCAGGTAAGGTTCTTCCCGTTGCATCGAATTAATCCACATGCTCCGCCGCTTGTGCGGGCCCCCGTCAATTTCTTTGAGTTTTAGCTTTTCGGCCGTACC
+
GGGGGGGGGGGGGGGGGGGGGGGGGGGGGGGGGGGGGGGGGGGGGGGGGGGGGGGGGGGGGGGGGGGGGGGGGGGGGGGGGGGGGGGGGGGGGGGGGGGGGGGGGGGGGGGGGGGGGGGGGGGGGCGGGGGGGGGGGGGGGGGGGGGCFGFGFF@@:F,>FFEF@CG@7FECFF9C<<2>BEC@FGGFGFCFCGDEC<E?9+**=888CGG5F6FGGCCGGG688+2+AC=EG58:7*:**833EDEFDD*)./6B)2>FF:)).:4<>1:*::**-1;?;1);)
@M02542:52:000000000-J9N43:1:1101:5711:7826 2:N:0:GTGAAA
CGACCTACCACCGGCTGTCTCCCAAGAGTTCCTGATTTAACCCCCTGGCAATGAAGGACTGCGGTTGCGCCAGTCGGGGGACTTAACCAAACATTTCACAACAGGAGCTCACGAAAACCTTGCAGCACCAGTATTACGGTTCCCGATGTCCCAACAGGAACATCGCAGTCTTCTGTAGATGTCAAGAGGAGGTAAGGTTCTTCGCGTTGCGTCGAATTAAACAACAACACCAAACGATTGTGCGGGCCTCCGTCAATTCATTTGGGTTTATATCTTGGGACGGT
+
C@F++@F,;EE;:@C++C6FDFC,6,;6C;EA,6,,;EFD,66,++6,,,,,,9,6C,,,,,68C+6,@F:+6,,,+7>:FEF9,BFF,B?DF9,,7:,A,+A,4E7FD,AF8F7>+=:,E3,8,@>0,,,5,@,+,4@:+@>B+**@,,,,6,@*3,48,7,,=*6*1*,+<,4=+1+++,=+=5*)/):)/63;4@;CF67F()..(..)-3))7.<FFA2**2)(**(,)).,((/(-).1>969((/)-192.)/.)18))(,((().)))***.7@))0
@M02542:52:000000000-J9N43:1:1101:12714:7853 2:N:0:GTGAAA
ACAGTTTACACTGGCAGTCTTGCTAGAGTTCCCGACATCACTCGCTGGCAACTAACAACAGGGGTTGCGCTCGTTATAGGACTTAACCTGACACCTCACGGCACGAGCTGACGACAACCATGCAGCACCTTGTAAATTGTCCGAAGAAAAGTCTGTTTCCAAACCTGTCAATCTACATTTAAGCCTTGGTAAGGTTCCTCGCGTATCATCGAATTAAACCACATGCTCCACCGCTTGTGCGGGCCCCCGTCAATTCCTTTGAGTTTCATTCTTGCGAACGTACTC
+
GGGGGGGGGGGGGGGCGGGGGGGGGGGGGGGGGGGGGGGGGGGGGGGGGFGGGGGGGGGGGGGGGGGGGGGGGGGFGGGGGGGGGGGGGGGGGGGFGGGGGGFGGGGGEFGGGGGGGGGGGGGGFGGGGGGGGGGFGGFGACEGGGCEDFGGGGGGGGGGGGGFGGFFGGACGGGGGGGFFG>FCEFFFFFFFFGGGGFGAEFF>DFEFF:A5;FFFFGFG;;F+C1;4C@FFD><;@CA0739B>FF913><FGFF<F<)104><DA<<<>A)4/9)0)0.77*
@M02542:52:000000000-J9N43:1:1101:21957:7868 1:N:0:GTGAAA
CGGTTTATCACCGGCAGTCTCCCTAGAGTTCCCGACTTAACTCGCTGGCAACTAAGGATAGGGGTTGCGCTCGTTGCGGGACTTAACCCAACATTTCACAACACGAGCTGACGACAGCCATGCAGCACCTGTCTTACGGTTCCCGAAGGCACAACCGCATCTCTGCAGTCTTCCGTAGATGTCAAGAGTAGGTAAGGTTCTTCGCGTTGCGTCGAATTAAACCACATGCTCCACCGCTTGTGCGGGCCCCCGTCAATTCATTTGAGTTTTAATCTTGCGACCGT
+
GGGGGGGGGGGGGGGGGGGGGGGGGGCCEFGGGGGGGGGGGGGGGGGGGGGGGGGGGGGGGGGGGGGGGGGGGGGGGGGGGGGGGGGGGGGGGGGGGGGGGGGGGGGGGGGGGGGGGGGGGGGGGGGGGGGGGGGGGFGGGGGGGGGGGGGGFGGGGGGGGGGGGGGGGGGGGGGGGGGGGGGGGGGGGGGGGGFGGGGGGGGGGGGGGGGGFGGGGGGGGGGGGGGGGCFGGGGEGDGGGFFGGGFFGGGFFGFFFGGFFGFFAFFFFFFGGGFF9A>>B>EF
@M02542:52:000000000-J9N43:1:1101:26848:7874 2:N:0:GTGAAA
CGGTTTATCACCGGCAGTCTCCCTAGAGTTCCCGACTTAACTCGCTGGCAACTAAGGATAGGGGTTGCGCTCGTTGCGGGACTTAACCCAACATTTCACAACACGAGCTGACGACAGCCATGCAGCACCTGTCTTTCGGTTCCCGAAGGCACAACCGCATCTCTGCAGTGTTCCGTAGATGTCAAGAGTAGGTAAGGTTCTTCGCGTTGCGTCAAATTAAACCACATGCCCCACCGCTTGTGCGGGCCCCCGTCCATTCATTTGAGTTTTAATCTTTCGACCGT
+
GGGGGGGGGGGGGGGGGGGFGGGGGGGGGGGGGGGGGGGGGGGGGGGGGGGGGGGGGGG9FFGGGGGGGGGGGGGGGGGGGGGGGGGGGG7:FGEFGGGGGDGGGGGGGGGFGGEGGGGGGGGGGGGGGCFGGFGGGGCEGGGGGG58FF>CFGGDDGG5:,=<FFCFGGG8CFGGGEDF71:@F8AFFFFF;AFGGFFGFF:80;A6()(.3(>FFFGFGFF58;62>*.3)8@167DB<><?E>F61(77:C/3><*-:FFAB?D)62:3AD<G708.7B))
@M02542:52:000000000-J9N43:1:1101:12269:7880 2:N:0:GTGAAA
CGGTTTATCACCGGCAGTCTCCCTAGAGTTCCCGACTTAACTCGCTGGCAACTAAGGATAGGGGTTGCGCTCGTTGCGGGACTTAACCCAACATTTCACAACACGAGCTGACGACAGCCATGCAGCACCTGTCTTACGGTTCCCGAAGGCACAACCGCATCTCTGCAGTCTTCCGTAGATGTCAAGAGTAGGTAAGGTTCTTCGCGTTGCGTCGAATTAAACCAAATGCTCCACCGCTTGTGCGGGCCCCCGTCAATTCATTTGAGTTTTAATCTTTCGACCGT
+
GGGCGGGGGGGGGGG7FGGFGGGGGGGGGGGGGGGGGGFGGFGGGGGGGGGGGGGGF@FFFGGGGGGGGGEGGGGGGGGGGGGGGGGGGGGGGGGGGGGGGGGGGDGGGGGGGGGGGGGGGGGGGGGGGGGGGFGGGGDEFGGGGGDEGGDF8DGGGGG*;,=CFGCGGGGCFFCGGGDFFGGFGFFFAAFFFFGGG@FFFFAFFFFF0>6DB>GFFFGFF<?E*;*6C*-8@>F9>0D6?).4@6>6;9D)4C*4)<F))9B444><BA).564>*/5>:B>D
@M02542:52:000000000-J9N43:1:1101:14872:7898 1:N:0:GTGAAA
CGGCTTATCACCGGCGGTTTCCTTAGAGTGCCCAACTTAATGATGGCAACTAAGGACGAGGGTTGCGCTCGTTGCGGGACTTAACCCAACATCTCACGACACGAGCTGACGACAGCCATGCAGCACCTGTCACTCATCCAGCCGAACTGAAGAAATCCATCTCTGGAAATCGCGATGAGGATGTCAAACGCTGGTAAGGTTCTGCGCGTTGCTTCGAATTAAACCACATGCTCCACCGCTTGTGCAGGCCCCCGTCAATTCCTTTGAGTTTTAATCTTGCGACCG
+
GGGGGGGGGGGGEFGGGGGGGGGGGGGGGGGGGGGGGGGGGGGGGGGGGGGGGGGGGGGGGGGGGGGGGGGGGGGGGGGGGGGGGGGGGGGGGFGGGGGGGGGGGGGGGGGGGGGGGGGGGGGGGGGGGGGGGGGGGGGGGGGGGGGGGGGGGGGGGGGGGGGGFGFFFGGGGGEG:ACGGGGGGGGGGGGGGGGGGGGGGGGGGGGGGGGGFGGECCFGGGGGGGGGGCFGGGGGGGGDGFFGGGFFGDDFFGFF:GGFGGBF4><?>BFGFGF74<469BFD)
@M02542:52:000000000-J9N43:1:1101:27795:7899 2:N:0:GTGAAA
CGGTTTATCACCGGCAGTCTCCCTAGAGTTCCCACCATTACGTGCTGGCAACTAAGGATCAGGGTTGCGCTCGTTGCGGGACTTAACCCAACATTTCACAACACGAGCTGACAACAGCCATGCAGCACCTGTCTTAGCGTTCCCGAAGGCACAATCGTATCTCTACAATCTTCGCTAGATGTCAAGAGTAGGTAAGGTTCTTCGCGTTGCGTCGAATTAAACCACATGCTCCACCGCTTGTGCGGGCACCCGTCAATTCATTTGCGTTTTACTCTTTCGACCGT
+
GGGGGGGGGGGGGGGFGGGFGGGGGGFGGGGGGGGGGGGGGGGGGGGGGGGGGGGGGGG8FFEGGGGGGGEGGGGGFGFGGGGGGGGGGG<:DGGGGGGGGGGGGDGGGFED@FG@@FGGCCGFEFGGGGFFGDGG;FFGGGGGGCGGDGFGGFCGGGGFF@EFGFFCBCGFGGGGGEFF><DEC6=AFFAFCAFGGCFGFFFFFDAF>EBE06CFFFFFG82CEG426*)4)879>95(,5<,731(34C7:D7(4)*)6BF<)((2219).))2*75:B75>
@M02542:52:000000000-J9N43:1:1101:26156:7904 1:N:0:GTGAAA
CGAGTTGACCCCGGCGGTCTCCACTGAGTCCCCACCATAACGTGCTGGCAACAGTGAACAAGGGTTGCGCTCGTTGCGGGACTTAACCCAACATCTCACGACACGAGCTGACGACAGCCATGCACCACCTGTGAACCGACCCCAAAAGAGGCACACCCATCTCTGAGCACTCCCGATCCATGTCAAACCCAGGTAAGGTTCTACGCGTTGCATCGAATTAATCCGCATGCTCCGCCGCTTGTGCGGGGCCCCGTCAATTCCTTTGAGTTTTAGCCTTGCGGCCGT
+
GGGGGGGGGGGGGGGGGGGGGGGGGGGGGGGGGGGGGGGGGGGGGGGGGGGGGGGGGGGGGGGGGGGGGGGGGGGGGGGGGGGGGGGGGGGGGGGFGGGGGGGGGGGGGGGGGGGGGGGGGGGFGGGGGGGGGGGGGGGGGGGGGGGGGGGGGGGGGGGGGGGGGGGGGGGGGGGGGGEGGGGGGGGGGGGGGGGGGGGGGGGGGGGGGGGGFGGGGGGGGGGGGGGGEFEGGGGGGGDGGF4CEGFFGGGFFGFFFGGFFGBFF9?FFFADFGFGF:8>>9B>0
@M02542:52:000000000-J9N43:1:1101:26938:7908 1:N:0:GTGAAA
CGGTTTATCACCGGCAGTCTCCCTAGAGTTCCCGACTTAACTCGCTGGCAACTAAGGATAGGGGTTGCGCTCGTTGCGGGACTTAACCCAACATTTCACAACACGAGCTGACGACAGCCATGCAGCACCTGTCTTACGGTTCCCGAAGGCACAACCGCATCTCTGCAGTCTTCCGTAGATGTCAAGAGTAGGTAAGGTTCTTCGCGTTGCGTCGAATTAAACCACATGCTCCACCGCTTGTGCGGGCCCCCGTCAATTCATTTGAGTTTTAATCTTGCGACCGT
+
GGGGGGGGGGGGEGGGGGGGGGGGGGGGGGGGGGGGGGGGGGGGGGGGGGGGGGGGGGGGGGGGGGGGGGGGGGGGGGGGGGGGGGGGGGGGGGGGGGGGGGGGGGGGGGGGGGGGGGGGGGGGGGGGGGGGGGGGGGGGGGGGGGGEGGGGGGGGGGGGGGGGGGGFGGGGGGGGGGDGGGGGGGGGGGGGGGGGGGGGGGGGGGGGGGGGFGGGGGGGGGGGGGGGGGGGFGGGGGGGG:FGGGFFGGGFEG?B>?C6F>AFBBBDFFFFFGFGBFB6>FFF
@M02542:52:000000000-J9N43:1:1101:14827:7923 1:N:0:GTGAAA
CGGTTTGTCACCGGCAGTCTCCTTAGAGTGCCCACCATTACGTGCTGGTAACTAAGGACAAGGGTTGCGCTCGTTACGGGACTTAACCCAACATCTCACGACACGAGCTGACGACAGCCATGCAGCACCTGTGTCTGAGTTCCCGAAGGCACCAATCCATCTCTGGAAGTTCTCAGCATGTCAAGGCCAGGTAAGGTTCTTCGCGTTGCTTCGAATTAAACCACATGCTCCACCGCTTGTGCGGGCCCCCGTCAATTCATTTGAGTTTTAACCTTGCGGCCGTAC
+
GGGGGGGGGGGGEGGGGGGGGGGGGGGGGGGGGGGGGGGGGGGGGGGGGGGGGGGGGGGGGGGGGGGGGGGGGGGGGGCECFGGGGGGGGGGGGGGGGGGGGGGGGGGGGGGGGGGEGGDFFGFGGGGGGDGFFGGGGGGGGGGGEGDGGGGGGGGGGGGGFGGGGGGFFFGGGGGGGGGGGGGFCGGGFCFGDFGGGGGGGGGCEGGGGGGFGGGGGFGGGGEBEGG?CFGGF=ECDGFDBDDGGFFGGDDE<<FFGFFFD69:AAFAB:FFGF=:99BFFFE)
@M02542:52:000000000-J9N43:1:1101:13996:7927 1:N:0:GTGAAA
CGGTTTATCACCGGCAGTCTCCCTAGAGTTCCCGACTTAACTCGCTGGCAACTAAGGATAGGGGTTGCGCTCGTTGCGGGACTTAACCCAACATTTCACAACACGAGCTGACGACAGCCATGCAGCACCTGTCTTACGGTTCCCGAAGGCACAACCGCATCTCTGCAGTCTTCCGTAGATGTCAAGAGTAGGTAAGGTTCTTCGCGTTGCGTCGAATTAAACCACATGCTCCACCGCTTGTGCGGGCCCCCGTCAATTCATTTGAGTTTTAATCTTGCGACCGT
+
GGGGGGGGGGGGGGGGGGGGGGGGGGGGGGGGGGGGGGGGGGGGGGGGGGGGG@FGGGGGGFGGGGGGGGGGGGGGGGGGGGGGGGGGGGGGGGGGGGGGGGGGGGGGGGGGGGGGGGGGGGGGGGGGGGGGGGFGG7FGGEGGGGGGGGGGGGGGGGGGGGGBFFGD<FGGGGGGGGGGGGGGGGFGGGGGFBFGFFGGGGEFGGGGCEEEFGGGGGGGGGGGGGGGGGFCFGGGGDGGG:FGGGFFGGGFFGFFACFFGG>?<?FFFFFGGCFFFB99BFFF
@M02542:52:000000000-J9N43:1:1101:11560:7938 1:N:0:GTGAAA
CGGTTTATCACCGGCAGTCTCCCTAGAGTTCCCGACTTAACTCGCTGGCAACTAAGGATAGGGGTTGCGCTCGTTGCGGGACTTAACCCAACATTTCACAACACGAGCTGACGACAGCCATGCAGCACCTGTATGAAAGTAAGTACCATCCCGTTAAGGACGGGTTTTCTTGTTCATATGTCAAGGGCTGGTAAGGTTTTGCGCGTTGTATCGAATTAAACCACATGCTCCACCGCTTGTGCAGGCCCCCGTCAATTCCTTTGAGTTTCGGTCTTGCGACCGTAC
+
GGGGGGGGGGGGEGGGGGGGGGGGGGGGGGGGGGGGGGGGGGGGGGGGGGGGGGGGGGGGGFGEGGGGGGGGGGGGGGFGGGGGGGGGGGGGGGGGGGGGGGGGGGGGGGGGGGGGGGGGGGGGGGFFGGGGGGGGGFACGG<@CGGGAFGGDGGGGGFCGGGDGGGDDGGAFFFFC@EGGGGGGGG5=CCEFEFFGFGGEG55*CCEE??CDGGGGGG=FFDCEG+A0<FGG=EEGGCDFAFG6C@BC<)7@D?FFGFFGC6=?<B<40;C/9?*),(7>,8>)
@M02542:52:000000000-J9N43:1:1101:27571:7951 1:N:0:GTGAAA
CGGTTTATCACCGGCAGTCTCCCTAGAGTTCCCGACTTAACTCGCTGGCAACTAAGGATAGGGGTTGCGCTCGTTGCGGGACTTAACCCAACATTTCACAACACGAGCTGACGACAGCCATGCAGCACCTGTCTTACGGTTCCCGAAGGCACAACCGCATCTCTGCAGTCTTCCGTAGATGTCAAGAGTAGGTAAGGTTCTTCGCGTTGCGTCGAATTAAACCACATGCTCCACCGCTTGTGCGGGCCCCCGTCAATTCATTTGAGTTTTAATCTTGCGACCGT
+
GGGGGGGGGGGGGGGGGGGGGGGGGGGGGGGGGGGGGGGGGGGGGGGGGGGGGGGGGGGGGGGGGGGGGGGGGGGGGGGGGGGGGGGGGGGGGGGGGGGGGGGGGGGGGGGGGGGGGGGGGGGGGGGGGGGGGGGGGGGGGGGGGGGEGGGGGGGGGGGGGGGGGGGGGGGGGGGGGGGGGGGGGGGGGGGGGGGGGGGGGGGGGGGGGGGGFGGGGGGGGGGGGGGGGGGGGGGGGDGGG7BCGGFEGGGDDGF><FGFFGFFF0-6<AFGGGFGAFFFFFFF
@M02542:52:000000000-J9N43:1:1101:22321:7962 1:N:0:GTGAAA
GTCCACACCTTCCCCCGGTTTGTCACCGGCAGTCTCATTAGAGTGCCCTTTCGTAGCAACTAATGACAAGGGTTGCGCTCGTTGCGGGACTTAACCCAACATCTCACGACACGAGCTGACGACAGCCATGCAGCACCTGTGTTACGGCTCTCTTTCGAGCACGAAGCCATCTCTGGCAACTTCCGTACATGTCAAAGGTGGGTAAGGTTTTTCGCGTTGCATCGAATTAAACCACATCATCCACCGCTTGTGCGGGTCCCCGTCAATTCCTTTGAGTTTCAACCTTGCGGCCGTACTCCCC
+
CCCCCGGGGGGFEFFGGGFGGGGGGGGGGGGGGGGGGGGGGFGGGGGGGGGGGGGFGGFGGGGGGGGGGGGDGGGGGGGGGGGGGGGGGGGGGGGGGGGGGGG<FGGGCGGGGGGGGGGGGGGCFGGGGGGGGGGFGGFF8FF=FCEGDGGGGGGFEFDEGGDGGG>FGFF@EFGGGFFGGGGCCFFGGFFGGGFGCGFFGGGGGGGG9FGFEFGGGGGGGGGGC;6CFGGG5CFGEGFFGGFGGCGCECFCGDEDGFFFGGF@E3CFFGF?<CCFGF>FFFB:8>)9DDBD>F<??FF5B
@M02542:52:000000000-J9N43:1:1101:17572:7966 1:N:0:GTGAAA
CGAGTTGACCCCGGCGGTCTCCACTGAGTCCCCACCATAACGTGCTGGCAACAGTGAACAAGGGTTGCACTCGTTGCGGGACTTAACCCAACATCTCACGACACGAGCTGACGACAGCCATGCACCACCTGTGAACCGACCCCAAAAGAGGCACACCCATCTCTGAGCACTCCCGATCCATGTCAAACCCAGGTAAGGTTCTACGCGTTGCATCGAATTAATCCGCATGCTCCGCCGCTTGTGCGGGGCCCCGTCAATTCCTTTGAGTTTTAGCCTTGCGGCCGT
+
GGGGGGGGGGGGGGGGGGGGGGGGGGGGGGGGGGGGGGGGGGGCFGGGGGGGGGGGGGGGGGGGGGGGGGGGGGGGGGGGGGGGGGGGGGGGGGGGGGGGGGGGGGGGGGGGGGGGGGGGGGGGGGGGGGGGGGGGGGGGGGGGGGGGGGGGCGCGGGGGGGGGFGFGFGGGGGGGGGGGGGGGGGGGGGGGGGGGGGGGGGGGGGGGGCEFFGGGFGGGGGGGDGGDCF?FGEGGGGGGGF6CGDFFGGGFFGFFFGG?GGFFFFBFFFFGFGFGF>FF6;EE:
@M02542:52:000000000-J9N43:1:1101:6142:7998 2:N:0:GTGAAA
CGGTTTATCACCGGCAGTCTCCCTAGAGTTCCCGACTTAATTCGCTGGCAACTAAGGATAGGGGTTGCGCTCGTTGCGGGACTTAACCCAACATTTCACAACTCGAGCTGACGACAGCCATGCAGCACCTGTCTTACGGTTCCCGAAGGCACAACCGCATCTCTGCAGTCTTCCGTAGATGTCAAGAGTAGGTAAGGTTCTTCGCGTTGCGTCGAATTAAACCACATGCCCCACCGCTTGTTCGGGCCCCCGTCATTTCATTTGAGTTTTAAGCTTGCGACCGTC
+
GGGCFGGGEFCFFGEBFECCFFGGGFGGGGGFGEFGGCGGGGFGGEGDGGGGGG8EF9FDFGGEGGDGGD7FGG,B@C@@FGGGGGC9EEFGGGDFGFAFG7,8C<F@@FFGDCFCFC@@F8>=E=8+@DDEFFCCGGGGGGG;CECEEG@FFGGG4**8:?:CEF9C?DCCC,4=6E48:4C+:@AFFACFF6:>CFFCFAF>0BE6(>>DB0C:?FGF:72CCGF)2*.4<7>166C((--3@>>94(1)3**(.)/).9@<9<AA<)).)-4:*7)).75>)
@M02542:52:000000000-J9N43:1:1101:9462:8028 1:N:0:GTGAAA
CGGTTTATCACCGGCAGTCTCCCTAGAGTTCCCGACTTAACTCGCTGGCAACTAAGGATAGGGGTTGCGCTCGTTGCGGGACTTAACCCAACATTTCACAACACGAGCTGACGACAGCCATGCAGCACCTGTCTTACGGTTCCCGAAGGCACAACCGCATCTCTGCAGTCTTCCGTAGATGTCAAGAGTAGGTAAGGTTCTTCGCGTTGCGTCGAATTAAACCACATGCTCCACCGCTTGTGCGGGCCCCCGTCAATTCATTTGAGTTTTAATCTTGCGACCGT
+
GGGFGGGGGGGGGGGGGGGGGFGGGGGGGGGFGGGGGGGGGGGGGGGGGGGGGGGGGGGGGGGGGGGGGGGGGGGGGGGGGGGGGGGGGGGGGGGGGGGGGGGGGGGGGGGGGGGGGGGGGGGGGGGGGGGGGGGGGGGGGGGGGGGGGGGGGGGGGGGGGGGGGGGFGGGGGGGGGGGGGGGGGGGGGGGGGGGGGGGGGGGGGGGGGGGGFEGGGGGGFGGGGGGGGFCGGGGGGGGGG?FGGGFEGGGFFGBF9CGFGGFFFFAAD2<DF>FG>DB>>>BF
@M02542:52:000000000-J9N43:1:1101:15586:8047 1:N:0:GTGAAA
CGGTTTGTCACCGGCAGTCTCATTAAAGTGCCCAACTGAATGATGGCAATTAATGACAAGGGTTGCGCTCGTTGCGGGACTTAACCCAACATCTCACGACACGAGCTGACGACAGCCATGCAGCACCTGTGTCCAGGCTCTCTTTCGAGCACCAATCCATCTCTGGAAAGTTCCTGGCATGTCAAGGGTAGGTAAGGTTTTTCGCGTTGCATCGAATTAATCCACATCATCCACCGCTTGTGCGGGTCCCCGTCAATTCCTTTGAGTTTTAATCTTGCGACCGTT
+
GGGGGGGGGGGGGGGGGGGGGGGGGGGGGGGGGGGGGGGGGGFGGGGGGGGGGGGGGGGGGGGGGGGGGGGGGGGGGGGGGGGGGGGGGGGGGGGGGGGGGGGGGGGGGGGGGGGGGGGGGGGGGGGGGGGGGGGGGGFGGGGGGGGGGGGGGGGGGGGGGGGGGFGGGFGGGGGGGGGGGGG@FFDEGGGGGFGGGGGGGGGGGGGGGGGGFGGGGGGGGFGGG?FFGGGGGGGGGGGGG2BGGDFFGGG>>G1>4FGFGGB6)8AFFFFDGCFGFBBFFFFF)
@M02542:52:000000000-J9N43:1:1101:3199:8052 2:N:0:GTGAAA
CGGTTTATCACCGGCAGTCTCCCTAGAGTTCCCGACTTAACTCGCTGGCAACTAAGGATAGGGGTTGCGCTCGTTGCGGGACTTAACCCAACATTTCACAACACGAGCTGACGACAGCCATGCAGCACCTGTCTTACGGTTCCCGAAGGCACAACCGCATCTCTGCAGTCTTCCGTAGATGTCAAGAGTAGGTAAGGTTCTTCGCGTTGCGTCGAATTAAACCACATGCTCCACCGCTTGTGCGGGCCCCCGTCCATTCATTTGAGTTTTTATCTTTCTACCCG
+
FGFGGGGGGGGGGGGGEGGGGCFGGG?EGGGGGGGGGGGGGFCF7BFFGGFFGCFFGGGG<@FGGDC86+@BFFFGGE7C+@FFGGGE?CGGGFGGGGGGGGGG+>FEG8FFGDGEFGFGF@F:3D@8EG7@FAFGBECB:CGFG>C?EFDCCECGGGC:C2=C=99@46?@?95,8E*=89+AG@FF=:@FC6:6C+6*08+)28.1:E>5((/.<508>A1*/@6)9:4>67F>BFD:<).15299B93<29)()-*))/=ABBB>>A(264-:****/*))
@M02542:52:000000000-J9N43:1:1101:24198:8069 2:N:0:GTGAAA
CGGTTTGTCACCGGCAGTCTCATTAGAGTGCCCTTTCGTAGCAACTAATGACAAGGGTTGCGCTCGTTGCGGGACTTAACCCAACATCTCACGACACGAGCTGACGACAGCCATGCAGCACTTGTGTTACGGCTCTCTTTCGAGCACGAAGCCATCTCTGGCAACTTCCGTACATGTCAAAGGTGGGTAAGGTTTTCCGCGTTGCAACGAATTAAACCACATCCTCCCCCGCTTTTCGGGGTCCCCGTCAATTCCTTTGCGTTTCAACCTTGCCGCCGTCCTCCC
+
FGGCCEGGFGGGGDGG@FEAFAFFGGCGGGF9FFAFGEGGFGAFEFGGGFFGEEGGGDFCFGC@FGGDFEEEFFEGEGFAFGGGEGGC,F9FFF=4>:C=F+F@CCEFG7FFGGGGFFEGGGFGG?D?FF>EE+4=EAFCAEGGGGG5>CGDCECC8EGFGFC6>F,5?4?@EECFCB@81,;/8(8:+=FFCFD3+3.558=3(;13()(.()*877A3C0)*+0)(/9((07),)(14>>::42(,,(124*:>)60-(0018292(43).((1/)))))1.8
@M02542:52:000000000-J9N43:1:1101:20774:8076 2:N:0:GTGAAA
CGGCTTATCACCGGCAGTTTCCTTAAAGTGCCCAACTTAATGATGGCAACTAAGGACGAGGGTTGCGCTCGTTGCGGGACTTGACCCAACATCTCACGACACGAGCTGACGACAGCCATGCAGCACCTGTCACTAGGTCCCCGAAGGGAAGAAATCTGTCTCCAGAAGTCGTCCTAGGATGTCAAAGGCTGGTAAGGTTCTGCGCGTTGCTTCGAATTAAACCACATGCTCCACCGCTTGTGCAGGCCCCCGTCAATCCCTTTGAGTTTTTATCTTTCAACCGT
+
GGGGGGGGGGGGGGGGGGGGGGGGG,<FGGGGGGGGGGGGGFGGGGGGFGGGGGGGGGGGGDEFGGGGGGGGGGGGGGEGGGGGGGGGGGGGGGGGGGGGGGDCFGGGGFGGGGGGGGGGGGGGFFGGGGGFGGGFGFGGGGGGECECGCEGGGGGGFEE:FGGGCFGFGGFGDEG78*BFCGFGFFFAFFFFFGGGCFGFFFFFFA;9@BBA>F7:@GFGF3;8C@BC*:26FF3;954??AAFFF:?>31-9*2<)8../9))84:<.(.6>A:*9**0)07
@M02542:52:000000000-J9N43:1:1101:15113:8099 1:N:0:GTGAAA
CGAGTTGACCCCGGCAGTCTCTCACGAGTCCCCACCATAACGTGCTGGCAACATAAGACAAGGGTTGCGCTCGTTGCGGGACTTAACCCAACATCTCACGACACGAGCTGACGACAACCATGCACCACCTGTATAGAAGCCACAAGGGAAACCACATCTCTGTAGCGATCCTCTATATGTCAAGCCCAGGTAAGGTTCTTCGCGTTGCATCGAATTAATCCACATGCTCCGCCGCTTGTGCGGGCCCCCGTCAATTTCTTTGAGTTTTAGCCTTGCGGCCGTACT
+
GGGGGGGGGGGGGGGGGGGGGGGGGGGGGGGGGGGGGGGGGGGGGGGGGGGGGGGGGGGGFGGGGGGGGGGGGGGGGGGGEGGGGGFGGGGGGGGGGGGGGGGGGGGGGGGGGGGGGGGGGDFAFGGGGGGGGGGGGGGGGGGGGGGGGGGGGGGGGGGGGFGGGGGCFGGGGGGGGGGCCFGGGGGGGGGGGGGEGGGGGDGGGGEGFFGGFFGGGGGGGGGGGGG9CGGGGDGCEFGFGF@DGGFFGDDD>DFFBGGFF:4>5AADF0AGGG4C6>06>>EE7
@M02542:52:000000000-J9N43:1:1101:24593:8105 1:N:0:GTGAAA
CGAGTTGACCCCGGCGGTCTCCACTGAGTCCCCACCATAACGTGCTGGCAACAGTGAACAAGGGTTGCGCTCGTTGCGGGACTTAACCCAACATCTCACGACACGAGCTGACGACAGCCATGCACCACCTGTGAACCGACCCCAAAAGAGGCACACCCATCTCTGAGCACTCCCGATCCATGTCAAACCCAGGTAAGGTTCTACGCGTTGCATCGAATTAATCCGCATGCTCCGCCGCTTGTGCGGGGCCCCGTCAATTCCTTTGAGTTTTAGCCTTGCGGCCGT
+
GGGGGGGGGGGGGGGGGGGGGGGGGGGGGGFGGGGGGGGGGGGGGGGGGGGGGGEEGGGGGGGGGGGGGGGGGGGGGGGGGGGGGGGGGGGGGGGCGGGGGGGGGGGGGGGGGGGGGGEGEFFFGGGGGGGGGGGGGGGGGGDGGGGFFFFEGGGGGDGGGGFG9FFGCEGGGFFGDGGGGGGGGGGGGGGGGFGGGG:FFGGGGGEGGGDFFGE?CCGGGGGGGG55:A<EGGGGGGDG3<;FEDB>EDGFFC038C76DCAFFA049<ACFDFG>?BF>FFF)
@M02542:52:000000000-J9N43:1:1101:26073:8108 1:N:0:GTGAAA
CGGCTTATCACCGGCGGTTTCCTTAGAGTGCCCAACTGAATGATGGCAACTAAGGACGAGGGTTGCGCTCGTTGCGGGACTTAACCCAACATCTCACGACACGAGCTGACGACAGCCATGCAGCACCTGTCACCGCGTCCCCGAAGGGAACCAACCATCTCTGGTTGTAGCGCGGGATGTCAAAAGCTGGTAAGGTTCTGCGCGTTGCTTCGAATTAAACCACATGCTCCACCGCTTGTGCAGGCCCCCGTCAATTCCTTTGAGTTTTAATCTTGCGACCGTACC
+
GGGGGGGGGGGGGGGGGGGGGGGGGGGGGGGGGGGGGGFGGGFGGGGGGGGGGGGGGGGGGGGGGGGGGGGGGGGGGGGGGGGGGGGGGGGGGGGGGGGGGGGGGGGGGGGGGGGGGGGGGGGGGGGGGGGGGGGGGGGGGGGGGGGGGGGGGGFGGGGGGGGGGGGGGGGCCFFGGGG?CEGGGGGGEFGGGGG9@FGGGGGGGGGGGGGGFGGGGGGGCFGGGGGC7CFGGGGDEGGGGFFGGGEDGGDF>C2BDGGFGDDFAFFA<?>**:*:(1919<FB)
@M02542:52:000000000-J9N43:1:1101:28372:8116 1:N:0:GTGAAA
AGTAGCGCTGGCACGTCACTCGGCTCCTCGGCTGACTTCGGCTGCAAAGACTTTCTCCTTAGGCGCATGTCTCAGCAACACAAAACGAGGGTTTCGCTCGTTATAGGACTTGACCAAACATCTCACGACACGAGCTGACGACAGCCATGCAGCACCTGTATGAAAGTAAGTACCATCCCGTTAAGGACAGGTTTTCTTGTTCATATGTCAAGGGCTGGTAAGGTTTTGCGCGTTGTATCGAATTAAACCACATGCTCCACCGCTTGTGCAGGCCCCCGTCAATTCCTTTGAGTTTCGGTCT
+
CCCCCGGGGGGGGGGGGGGGGGGGGGGGGGGGGGGGGGGGGGGGGGGGGGFGGGGGGGGGGGGGGGGGGGGGGGGGGGGGGGGGGGGGGGGGGGGGGGGGGGGGGGGGGGGGGGGGGGGGGGGGGGGGGGGGGGGGDDGGCGGGGGGGGGGGGGGGGFGGGGFGGGGGGGGGGGGGGGGGGFFGGGGFFGGFGGGGGGGGGGGGGGGGGCFCFFGGGGGGGGG;FCGGFGGGGGGGGCFGGGGGGGGGGGGGGGGGFFFGGGFFGGGFFGF@>GGFGGF>?BBDAAFGGCFGFFFFBFFFE
@M02542:52:000000000-J9N43:1:1101:15552:8137 1:N:0:GTGAAA
CGGTTTATCACCGGCAGTCTCCCTAGAGTTCCCGACTTAACTCGCTGGCAACTAAGGATAGGGGTTGCGCTCGTTGCGGGACTTAACCCAACATTTCACAACACGAGCTGACGACAGCCATGCAGCACCTGTCTTACGGTTCCCGAAGGCACAACCGCATCTCTGCAGTCTTCCGTAGATGTCAAGAGTAGGTAAGGTTCTTCGCGTTGCGTCGAATTAAACCACATGCTCCACCGCTTGTGCGGGCCCCCGTCAATTCATTTGAGTTTTAATCTTGCGACCGT
+
GGGFGDGGGGGGGGGGGGGGGGGGGGGGGGGGGGGGGGGGGGGGGGGGGGGGFGGGGGGGFGGGGGGGGGGGGGGGGGGGGGGDGGFFGGGGGGGGGFGGGGGGDEGGGGGGGGGGGGGGGGGGGGGGGGGGGGGGGGEGGGGGGGGGGGGGGGGGGGGGGGGGGGFGGGGGGGGGGGDGGFGGCFGGGGGGGGGGD?AFGGCBCEEGDGGGFECGFGGGGGFGGGG6:<:FFCEDGGDFG:@DED)7EDDFFD:5A?FFFCAFF:AAA<AF7C=F>BBFF>DB
@M02542:52:000000000-J9N43:1:1101:15473:8156 1:N:0:GTGAAA
CGGTTTATCACCGGCAGTCTCCCTAGAGTTCCCACCATTACGTGCTGGCAACTAAGGATAAGGGTTGCGCTCGTTGCGGGACTTAACCCAACATTTCACAACACGAGCTGACGACGGCCATGCAGCACCTGTCTTAGCGTTCCCGAAGGCACAGTCGTATCTCTACAATCTTCGCTAGATGTCAAGAGTAGGTAAGGTTCTTCGCGTTGCGTCGAATTAAACCACATGCTCCACCGCTTGTGCGGGCCCCCGTCAATTCATTTGAGTTTTAATCTTGCGACCGT
+
GGGGGGGGGGGGGGGGGGGGGGGGGGGGGGGGGGGGGGGGGGGGGGGGGGGGGGGGGGGGGGGGGGGGGGGGGGGGGGGGGGGGGGGGGGGGGGGGGGGGGGGGCGGGGGGGGGGGGGGGCFF9DGFGGGGGGGGGGGGGGGGGEGGGGGGGGFGGCGGGGGGGGGGFGGGGFGGGGGGGGGGGGFGGGGGGGGGGG9CFGGGGGGGGEGGGF5CGDEGGGGEGGFGGG?CFC6F=EDGFGB=CCDB>EGGF>D?BFGG?FFD@2864<>FCF*0?)44(79BE
@M02542:52:000000000-J9N43:1:1101:16141:8217 1:N:0:GTGAAA
CGGTTTGTCACCGGCAGTCTCCTTAGAGTGCCCACCATTACGTGCTGGTAACTAAGGACAAGGGTTGCGCTCGTTACGGGACTTAACCCAACATCTCACGACACGAGCTGACGACAGCCATGCAGCACCTGTATGAAAGTAAGTACCATCCCGTTAAGGACAGGTTTTCTTGTTCATATGTCAAGGGCTGGTAAGGTTTTGCGCGTTGTATCGAATTAAACCACATGCTCCACCGCTTGTGCAGGCCCCCGTCAATTCCTTTGAGTTTCGGTCTTGCGACCGTAC
+
GGGGGGGGGGGGDGGGGGGGGGGGGGGGGGGGGGGGGGGGGGGGGGGGGGGGGGGGGGGGGGGGGGGGGGGGGGGGGGGGGGGGGGGGGGGGGGGFGGFGEGGGGGGGGGGGGGGGGCGGGGGGGGGGGGGGGGGGGGGGGGGGGGGGGGGGGFGGGGGGGGFFFGGGGGGGGGGFGFGGGGDFFGEGGGGGGGGGGGGGGGGGGGGGGGGGEGCCGGGGGGGGGF9F9CEGGGGGGGGGGFFGGGFFDGGFFG?FFFGFGGBFFFBDABFGGGF*439BFFFF3
@M02542:52:000000000-J9N43:1:1101:18024:8236 1:N:0:GTGAAA
ACAGTTTACACTGGCAGTCTCGTTAGAGTTCCCGACATGACTCGCTGGCAACTAACGACAGGGGTTGCGCTCGTTATAGGACTTAACCTGACACCTCACGGCACGAGCTGACGACAACCATGCAGCACCTTGAAGATTGTCTTGCGAAAGGTCTGTTTCCAAACCGGTCAATCCCCATTTAAGCCTTGGTAAGGTTCCTCGCGTATCATCGAATTAAACCACATGCTCCACCGCTTGTGCGGGCCCCCGTCAATTCCTTTGAGTTTCATTCTTGCGAACGTACTC
+
GGGGGGGGGGGGGGGGGGGGGGGGGGGGGGGGGGGGGGGGGGGGGGGGGGGGGGGGGGGGGGGGGGGGGGGGGGGGGGGGGGGGGGGGGGGGGGGGGGGGEGGGGGGGGGGGGGGGGGGGGGGGGGGGGGGGGGGGGGGGGGGFGGGGGGGGGGGGGGGGGGDGGGGGGGGGGGGGGGGGGGFGGGGGGGGGGGGGGGGGGGGGGGGGGGGGFGGGGFGGGGGG?F9CGGGGGGGGFF?GGFFGGGFFGGGFFGDFFGGFF::FFFBFABFGGFFDFBF0<BFF?
@M02542:52:000000000-J9N43:1:1101:27427:8262 1:N:0:GTGAAA
CGGTTTATCACCGGCAGTCTCCCTAGAGTTCCCGACTTAACTCGCTGGCAACTAAGGATAGGGGTTGCGCTCGTTGCGGGACTTAACCCAACATTTCACAACACGAGCTGACGACAGCCATGCAGCACCTGTCTTACGGTTCCCGAAGGCACAACCGCATCTCTGCAGTCTTCCGTAGATGTCAAGAGTAGGTAAGGTTCTTCGCGTTGCGTCGAATTAAACCACATGCTCCACCGCTTGTGCGGGCCCCCGTCAATTCATTTGAGTTTTAATCTTGCGACCGT
+
GGGGGGGGGGGGEGGGGGGGGGGGGGGGGGGGGGGGGGGGGGGGGGGGGGGGGGGGGGGGGGGGGGGGGGGGGGGGGGGGGGGGGGGGGGGGGGGGGGGGGGGGGGGGGGGGGGGGGGGGGGGGGGGGGGGGGGGGGGGGGGGGGGGGGGCGGGGGGGGGGGGGGGGGGGGGGGGGGGGGGGGGGGGGGGGGGGGGGGGGGGGGGGGGGGGGFGGGGGGGGGGGGGGGGGGGGGGGGGGGGBFGGGFFGGGEEGFF<FGFGGA=<?BAFFFFDFFFAFBFFFDB
@M02542:52:000000000-J9N43:1:1101:8646:8269 1:N:0:GTGAAA
CGGTTTATCACCGGCAGTCTCCCTAGAGTTCCCGACTTAACTCGCTGGCAACTAAGGATAGGGGTTGCGCTCGTTGCGGGACTTAACCCAACATTTCACAACACGAGCTGACGACAGCCATGCAGCACCTGTCTTACGGTTCCCGAAGGCACAACCGCATCTCTGCAGTCTTCCGTAGATGTCAAGAGTAGGTAAGGTTCTTCGCGTTGCGTCGAATTAAACCACATGCTCCACCGCTTGTGCGGGCCCCCGTCAATTCATTTGAGTTTTAATCTTGCGACCGT
+
GGGGGGGGGGGGGGGGGGGFGGGGGGGGFGGDGGGGGGGGGGGGGGGGGGGGGGGGGGGEGF@FGGGGGGGDFGGGGGGGGGGGGGGGGGGGGGGGGGGGGGGGGGGGGGGGGDGGGGGGGGGGGGGGGGFGGGGGGGEGGGGGGGGFGGGGFFGGGGG::CFGGGGGGGGGGGGGGGGGGGGGGGGGGGGGGGGGGGGGGGGGGGGGGGGGFGGGGGGGGGGGGGGGGFGGGGGGGGGGGFFGGGF>GDC@BC0>AFGFGGFFFFAFFFFGGGFF<FFFFBEF
@M02542:52:000000000-J9N43:1:1101:25687:8289 1:N:0:GTGAAA
CAGTATATCACCGGCAGTCTCCCTAGAGTTCCCGACTTAACTCGCTGGCAACTAAGGATAGGGGTTGCGCTCGTTGCGGGACTTAACCCAACATTTCACAACACGAGCTGACGACAGCCATGCAGCACCTGTCTTACGGTTCCCGAAGGCACAACCGCATCTCTGCAGTCTTCCGTAGATGTCAAGAGTAGGTAAGGTTCTTCGCGTTGCGTCGAATTAAACCACATGCTCCACCGCTTGTGCGGGCCCCCGTCAATTCATTTGAGTTTTAATCTTGCGACCGT
+
GGGGGGGGGGGGGGGGGGGGGGGGGGGGGGGGGGGGGGGGGGGGGGGGGGGGGGGGGGGGGGGGGGGGGGGGGGGGGGGGGGGGGGGGGGGGGGGGGGGGGGGGGGGGGFGGGGGGGGGGGGGGGGFFGGGGGGGGGGGGGGGGGGGGGGGGGGGGGGGGGGGGGGGGGGGGGGGGGGGGFGGGGGGGFGGGGGGGGGGGGGGGGGGGCGGGFCEGGGGGGGGGGFGGGGGGGGGGGCGFD7BGGGFFGGGEFD(8<FGFGGF?93<4<<<GGCBD)-466>F@
@M02542:52:000000000-J9N43:1:1101:19759:8299 2:N:0:GTGAAA
CGGTTTATCACCGGCAGTCTCCCTAGAGTTCCCGACTTAACTCGCTGGCAACTAAGGATAGGGGTTGCGCTCGTTGCGGGACTTAACCCAACATTTCACAACACGAGCTGACGACAGCCATGCAGCACCTGTCTTACGGTTCCCGAAGGCACAACCGCATCTCTGCAGTCTTCCGTAGATGTCAAGAGTAGGTAAGGTTCTTCGCGTTGCGTCGAATTAAACCACACGCCCCACCGCTTTTGCGGGCCCCCGTCCATTCCTTTGAGTTTTAATCTTGCGACCGT
+
GGGGGGGGGGGGGGGGGGGFGGGGGGFGGGGGGGGGGGFEGGGGGGGGGGGGGGDGGGFGFGGGGGGGGGGGGGGGGGGGGGGGGGGGGGGGFGGGGGGGGGGEEFGGGGGGGGGGGGGGGGGGFGGDFFFGGGGGGGCGGGGGD7EE7EGGGGGGGGGDE7@GCFGGF8BFGFCFF59+8CC=73B=AAFFFFGFDFBCFFFFFD)63BF:4(77?>FFGA?CEE),1*4(78B1(3*().8;D>99(4C53D)(6)*))97)-345><9?AA>D*8))7>37
@M02542:52:000000000-J9N43:1:1101:25881:8303 2:N:0:GTGAAA
CGGTTTGTCACCGGCAGTCCCATTAGAGTGCCCTTTCGTAGCAACTAATGGCAAGGGTTGCGCTCGTTGCGGGACTTAACCCAACATCTCACGACACGAGCTGACGACAGCCATGCAGCACCTGTGTTACGGCTCTCTTTCGAGCACTCCTCTATCTCTAAAGGATTCCGTACATGGCAAAGGTGGGTAAGGTTTTTCGCGTTGCATCGAATTAAACCACATCATCCACCGCTTGTGCGGGTCCCCGTCAATTCCTTTGGTTCTCAACCTTGCGGCCGTACTCCC
+
GGGGGGFGGGGGGGGGGGGGGGGGGGFGGGGFGGGGGGGGGGGGGGGFGGGGGGGGGGGGGGGGGGGGGGGGGCEGFEGGGGGGGGGGFGCCGGGGGFGGGGGFGGGGGGGFGGGCBFGGGGGFGGGGGGGGGGGGFGGGGDGFGGGFFGGGECEGGGGGCFG,=DGGFGGFGGGFGGDFFEGFCBEFFFFF6BCGGGF3>DEBFFFFDF@FFEGFF?5<F:?F7+=:4C9;:>FB54D;09B:FB>61?**.*:<9A*((.1).)6:B?<:?99GD>DB3)87@
@M02542:52:000000000-J9N43:1:1101:15836:8311 1:N:0:GTGAAA
CGGTTTATCACCGGCAGTCTCCCTAGAGTTCCCGACTTAACTCGCTGGCAACTAAGGATAGGGGTTGCGCTCGTTGCGGGACTTAACCCAACATTTCACAACACGAGCTGACGACAGCCATGCAGCACCTGTCTTACGGTTCCCGAAGGCACAACCGCATCTCTGCAGTCTTCCGTAGATGTCAAGAGTAGGTAAGGTTCTGCGCGTTGCTTCGAATTAAACCACATAATCCACCGCTTGTGCGGGCCCCCGTCAATTGTTTTGAGTTTTAGCCTTGCGGCCGTT
+
GGGGGGGGGGGGGGGGGGGGGGGGGGGGGGGGGGGGGGGGGGGGGGGGGGGGGGGGGGGGGGGGGGGGGGGGGGGGGGGGGGGGGGGGGGGGGGGGGGGGGGGGGGGGGGGGGGGGGGGGGGGGGGGGGGGGGGGGGGGGGGGGGGGGGGGGGGGGGGGGGGGGGGGGGGGGGGGGGGGGGGGGGGGGGGGGGGGGGFGGGGGGGGGGGGGGFGGG6EGGGGGGGGGGGGGFGGGGGGGGGFFGGGFFGGGFFGFFBGGFGGFFBFFFBFBGGFFF?:72>FFF)
@M02542:52:000000000-J9N43:1:1101:15171:8312 2:N:0:GTGAAA
ACAGTTTACACTGGCAGTCTCGTTAGAGTTCCCGACATGACTCGCTGGCAACTAACGACAGGGGTTGCGCTCGTTATAGGACTTAACCTGACACCTCACGGCACGAGCTGACGACAACCATGCAGCACCTTGAAGATTGTCTTGCGAAAGGTCTGTTTCCAAACCGGTCAATCCCCATTTAAGCCTTGGTAAGGTTCCTCGCGTATCATCGAATTAAACCACATGCCCCACCGCTTGTTCGGGCCCCCGTCAATTCCTTTCAGTTTCCTTCTTGCGAACTTACTC
+
GGGGGGGGGGGGGGGGGGGGGGGGGGGGGGGGGGGGGGGGGGGGGGGGGGGGGFGGGGGGGGGGGGGGGGGGGGGGGGFGFGGGGGGGGGGFFGGFFFGFGGBEGGGGGFFGGDE:FFDGGGDFGG8DF8FGFFGGGFFFGGGGGGEGGGGGGGGACACFGGCGGGDEGGGFFGGGGGGCFFFFGFFFFFFFFFGGGGFGBFABFDFCFC;F33C+6AFFFF<FFC)4C*-8@5.8<?*:6;>9EBFFB:DC?FCA>FF>)/*-6-))-).3<).)17B)67***
@M02542:52:000000000-J9N43:1:1101:17070:8333 1:N:0:GTGAAA
CGACTTGACGTCGGCAGTCTCTCTAGAGTGCCCAGCTTCACCTGTTGGCAACTAGAAACGAGGGTTGCGCTCGTTGCGGGACTTAACCCAACATCTCACGACACGAGCTGACGACAGCCATGCAGCACCTGTCTCAGAATCCCCGAAGGGTACTTCCTAATTTCTCAGGCGTTATCTGGATGTCAAGACTGGGTAAGGTTCTGCGCGTTGCGTCGAATTAAACCACATACTCCACCGCTTGTGCGGGCCCCCGTCAATTCCTTTGAGTTTTAGCCTTGCGGCCGT
+
GGGGGGGGGGGGGGGGGGGGGGGGGGGGGGGGGGGGGGGGGGGGGGGGGGGGGGGGGGGGGGGGGGGGGGGGGGGGGGGGGGGGGGGGGGGGGGGFFFGGGGGGGGGGGGGGGGGGGGGGGGGFGGGGGGGGGFEFGGGGGGGGGGGGGGGGGGGGGGGGGGGGFGFGGGGFGGGGGGGGGGGGGGGGGGGGGFFGFFGFGGGGGGGGGCGGFGGEFGGGGGGGGGFGGGFGDCFGEGGDFBFGEDFFGGGFEGFEFGGFGGFFFFFFBBFGCGFGFBFF>FEE>
@M02542:52:000000000-J9N43:1:1101:8568:8337 1:N:0:GTGAAA
CGGCTTGTCACCGGCAGTCTCATTAGAGTGCCCAACTTAATGATGGCAACTAATGACAAGGGTTGCGCTCGTTGCGGGACTTAACCCAACATCTCACGACACGAGCTGACGACAGCCATGCAGCACCTGTGTTACGGCTCCCGAAGGCACCCCTCCGTCTCTGGAGGGTTCCGTACATGTCAAGACCAGGTAAGGTTCTTCGCGTTGCATCGAATTAATCCACATCATCCACCGCTTGTGCGGGTCCCCGTCAATTCCTTTGAGTTTTAATCTTGCGACCGTACT
+
GGGGGGGGGGGGGGGGGGGGGGGGGGGGGFGGGGGGGGGGGGGGGGGGGGGGGGGGGGFGGFFFGGGGGGGGGGGGGGGGGGGGGGGGGGGGGGGGGGGGGGGGGGGGGGGGGGGGGGGGGGGGGGGGGGGGGGGGGGGGGGGGGDGGGGGGGGGGGGGGGGGGGGGGGGGGGGGGGGGGGGGGGGGGGGGGFGGGGGGGGGGGGGGGGGGGFGGGGGGFGGGGGGGEFGGGGGGCE<CFGB>GGGFFGGDFFGFFFGFFFFAFAFBDBDDGGF4:>;6>BFFD5
@M02542:52:000000000-J9N43:1:1101:20583:8355 1:N:0:GTGAAA
CGGCTTATCACCGGCGGTTTCTTTAGAGTGCCCAACTAAATGATGGCAACTAAAGACGAGGGTTGCGCTCGTTGCGGGACTTAACCCAACATCTCACGACACGAGCTGACGACAGCCATGCAGCACCTGTGTTCTAGCCAGCCGAACTGAAGTAACCCATCTCTAGGAAACATACTAGACATGTCAAACGCTGGTAAGGTTCTGCGCGTTGCTTCGAATTAAACCACATGCTCCACCGCTTGTGCAGGCCCCCGTCAATTCCTTTGAGTTTTAATCTTGCGACCG
+
GGGGGGGGGGGGGGGGGGGGGGGGGGGGGGGGGGGGGGGGGAFGGGGGGGGGGGGGGGGGGGGGGGGGGGGGGEGGGGGGGGGGGGGGGGGGGGGGGGGGGGGGGGGGGGGGGGGGGGGGGGGGGGGGGGGGGGGGGGGGGGGGGGGGGGGGGGGGGGGGG?FGGGGGFGGGGGGGGCGGGG9EFGGGGGGGGGGGGGGCFGGGGGGGGGGGFGGGGFFGGGGGGGFFGGGGGGGGGGGDGFFDGGFFGGGFDGBFFGGFGGFFFFD?AAFGGGFFBF5A;BEF)
@M02542:52:000000000-J9N43:1:1101:20893:8385 1:N:0:GTGAAA
CGGTTTGTCACCGGCAGTCTCCTTAAAGTGCCCAACTGAATGATGGCAATTAATGACAAGGGTTGCGCTCGTTGCGGGACTTAACCCAACATCTCACGACACGAGCTGACGACAGCCATGCAGCACCTGTGTCCAGGCTCTCTTTCGAGCACCAATCCATCTCTGGAACGTTCCTGGCATGTCAAGGGTAGGTAAGGTTTTTCGCGTTGCATCGAATTAATCCACATCATCCACCGCTTGTGCGGGTCCCCGTCAATTCCTTTGAGTTTTAATCTTGCGACCGT
+
ECE@FF@E@CEC@@F:6ECFC,;CC@,,CCFF8E6B;EGGF<ECF9FFAFGFCE<<CEEE,,:CFGGECGB>DDDCEDE=EC??FEF=FCC<E9?<9F7F7=?EGGCEFG74>C@BB=853B9><FE8<DFGA9,DDF?FFFA@F@:@DC7CF7BF@<,@CAFFBE9>,16?<FGG7<8EB;;,4,7*,2;;=7@FFGE;FG6CE=CG=*AF6C9@FGGGFFCGCE6<9C<CFCFCECCFG0@DGCB@57D>><(7ACFFGGDFA?F9:>AGGF?GAFF>F97>
@M02542:52:000000000-J9N43:1:1101:18302:8405 1:N:0:GTGAAA
CGGTTTATCACCGGCAGTCTCCCTAGAGTTCCCACCATTACGTGCTGGCAACTAAGGATAAGGGTTGCGCTCGTTGCGGGACTTAACCCAACATTTCACAACACGAGCTGACGACAGCCATGCAGCACCTGTCTTAGCGTTCCCGAAGGCACAATCGTATCTCTACAATCTTCGCTAGATGTCAAGAGTAGGTAAGGTTCTTCGCGTTGCGTCGAATTAAACCACATGCTCCACCGCTTGTGCGGGCCCCCGTCAATTCATTTGAGTTTTAATCTTGCGACCGT
+
GGGGGGGGGGGGGGGGGGGGGGGGGGGGGGGGGGGGGGGGGGGGGGGGGGGGGGGGGGGGGGGGGGGGGGGGGGGGGGGGGGGGGGGGGGGGGGGGGGGGGGGGGGGGGGGGGGGGGGGGGFGGGGGGGGFGGGGGGGGGGGGGGGGGGGGGGGGGGGGGGEGGGGGGGGGGGGGGGGGGGGGGGGGGGGGGGGGGGGGGGGGGGGGGEGGGFGGGFGGGGGGGGGGGG?GGGGGGGGGFGFFGGDFFGGGE<<<DAGGFGG>4>?BFFFFGGGFGBF>>BFEF
@M02542:52:000000000-J9N43:1:1101:25673:8406 2:N:0:GTGAAA
CGGTTTATCACCGGCAGTCTCCCTAGAGTTCCCGACTTAACTCGCTGGCAACTAAGGATAGGGGTTGCGCTCGTTGCGGGACTTAACCCAACATTTCACAACACGAGATGTCGACAGCCATGCAGCACCTGTCTTACGGTTCCAGAAGGCACAACCGCATCTCTGCAGTCTTCCGTAGATGGCAAGAGTAGGTAAGGTTCTTCGCGTTGGGTCGAATTAAAACACATGACCCACCGGCTGTTGCGGCCCCCGTCAATTCATTTTGGTCTTAATCTTGGCACCGGT
+
GGG@C,CCEEEDEC:F@@EEF<C<EFFGGC,@@FGCFGCC<<,C:@:FCEFF,,CFG9EF@8E:=F==FG:?FG,ACF7F=C=CEFG?F=?7BEAFA@9CAE@8?FF+>F<:D7+@F<6,7DDD9DGG8,=F::@<DFG8F>8,3,,5>>88D>**9EE*;,5:C9B8,;,9495<<E*+1,*2*/0;:;+;77CCFFFDFF7>(:.3().=(().?7C?74>C*/<2*0.,))0(,()(,,))0((26>DD(**(-6*).@*))(.)-6)))).:*/)**0))0
@M02542:52:000000000-J9N43:1:1101:17523:8408 1:N:0:GTGAAA
CGGTTTGTCACCGGCAGTCTCATTAGAGTGCCCTTTCGTAGCAACTAATGACAAGGGTTGCGCTCGTTGCGGGACTTAACCCAACATCTCACGACACGAGCTGACGACAGCCATGCAGCACCTGTGTGCAGGTTCTCTTTCGAGCACCAATCCATCTCTGGAAAGTTCCTGCCATGTCAAGGGTAGGTAAGGTTTTTCGCGTTGCATCGAATTAATCCACATCATCCACCGCTTGTGCGGGTCCCCGTCAATTCCTTTGAGTTTTAACCTTGCGGCCGTACTCCC
+
GGGGGGGGGGGGGGGGGGGGGGGGGGGGGGGFGGGGGGGGGGGGGGGGGGGGGGGGGGGGGGGGGGGGGGGGGGGGGGGGGGGGGGGGGGGGGGGDFGGGGGGGGGGGGGGGGGGGGGGGGGGGGGGGGGGGGGGGGGGGGGGGGGGGGGGGGGGGGGGGGGFGGGGGGGGGGGGGGGGGFGGGGGGGGGGGFGGGGGGGGGGEGGGG5FGGFCGGGGFGGGGFGGGFGGDEGGGG6CECDBEGGGFFG:DFFGFB:CDFGGBFFFFFFFFFGDDGFBFBF?6FF
@M02542:52:000000000-J9N43:1:1101:26366:8424 1:N:0:GTGAAA
GGCTGACTTCGGCTGCAAAGACTTTCTCCTTAGGCGCATGTCTCAGCAACACAAAACGAGGGTTTCGCTCGTTATAGGACTTGACCAAACATCTCACGACACGAGCTGACGACAGCCATGCAGCACCTGTATGAAAGTAAGTACCATCCCGTTAAGGACAGGTTTTCTTGTTCATATGTCAAGGGCTGGTAAGGTTTTGCGCGTTGTATCGAATTAAACCACATGCTCCACCGCTTGTGCAGGCCCCCGTCAATTCCTTTGAGTTTCGGTCTTGCGACCGTACTCCCCAGGCGGAGTGTTT
+
CCCCCGGGGGGGGGGGGGGGGGGGGGGGGGGGGGGGGGGGGGGGGGGGGGGGGGGGGGGGGGGGGGGGGGGGGGGGGGGGGGGGGGGFGGGGGGGGGGGGGGGGGGGGGGGGGGGGG<FGGGGGGGGGGGGGGGGGGGGGGGGGGGGGGGGGGGGGGGGCFGGGGGGGGGGGGGGGGGGGGGGGGGGGGGFGGGGGGGGGEGGEGGGFGFFGGGGGGGGGGGGG?FGGFFGGGGGGFGGGGGGGGGGGGCCEGGGCGFFFFFFFGGG>:78BBCC>CG>>B?FFBFFGGDFGF>>><FFFF
@M02542:52:000000000-J9N43:1:1101:17301:8429 1:N:0:GTGAAA
CGAGTTGACCCCGGCAGTCTCTCACGAGTCCCCACCATAACGTGCTGGCAACATAAGACAAGGGTTGCGCTCGTTGCGGGACTTAACCCAACATCTCACGACACGAGCTGACGACAACCATGCACCACCTGTATAGAAGCCACAAGGGAAACCACATCTCTGTAGCGATCCTCTATATGTCAAGCCCAGGTAAGGTTCTTCGCGTTGCATCGAATTAATCCACATGCTCCGCCGCTTGTGCGGGCCCCCGTCAATCTCTTTGAGTTTTAGCCTTGCGGCCGTACT
+
GGGGFFD@@FCCCEEGGGGGGGGGGGDCCFGFGFFGGGGFFCEFFFFFDFGGGGGFFEFFGGFEEFCF=FGGGGGFGCGG>FFCGGEGGGGGFFFAFGCDGGGGGEBCFFFFECFCFF:FGGFFFDFGGGGGGC9,@FC7<>FCGGCGFFGFGGGGFFFCFC@;FCC7><;<FCFCG<;;<E@>B::=8;:EGGDFFFGGFGDDCE=?+ACEF?8FC?FGCGGGGGGGGG=CC5CEEGE6F00C59>5EGC57*6*6CG?77>FDF9<<?94776<90>;>F@D7
@M02542:52:000000000-J9N43:1:1101:6895:8476 2:N:0:GTGAAA
CGGTTTATCACCGGCAGTCTCCCAAGAGTTCCCGACTTAACTCGCTGGCAACTAAGGATAGGGGTTGCTCGCGTTGCAGGACTTAACCCCACATTTCACAACACGTGCTGACGACTGCCATGCACCAACTGTCTTACGGTTCCCGTAAGCACAACCGCATGTGTCCAGGCTTCCGTCGATGTCAAGAGGAGGTAAGGTTCTTCCCGTTGCGTCCTATTAAACCCCAAGCTCCCCCGGTTGTTCCGGCCCCCGGCAACTCCTTCTACTATTAATCCTGCTATCGT
+
CFFFF78C,C,;@@++@C@,C9F,6EFCFG<A@C,6@CC9<@CB:@C@C,,@FCE<CE<,BFE+FC>C,C,@C>FDG,?,F=FAFDF,F+8:CEC,,,CFB4<+@,AA65AF++4+@F,>=,8D,,8+@DG3=,CFGF76>E,,6,@+8EA:,@63;C15*7,7,2,5,*,31<59;*)/=4881.?A64?E?FC=GG/:BA@+(:05;F;):(*33;EA@>.**/)(*0,8))71-,9(-())04(-(,))())(((1.4@*)6))).6..))-:*0)*/9.)
@M02542:52:000000000-J9N43:1:1101:8829:8502 2:N:0:GTGAAA
CGAGTTGACCCCGGCAGTCTCCCATGAGTTCCCGGCCGAACCGCTGGCAACATAGGACAAGGGTTGCGCTCGTTGCGGGACTTAACCCAACATCTCACGACACGAGCTGACGACAGCCATGCACCACCTGTAAACCGGCCACAAGGGCACACCCATCTCTGAATGCTTCCGGCATATGTCAAACCCAGGTAAGGTTCTTCGCGTTGCATCGAATTAATCCGCATGCCCCGCCGCTTGTGCGGGCCCCCGTCAATTCCTTTGTGTTTTAGCCTTTCGGCCGTCCTC
+
GGGGGGGGGGGGGGGGGGGGGGGGGGGGGGGGGGGGGGGGGGGGGGGGGGGGGGGGGGGGGGGGGGGGGGGGGGGGGGGGGGGGGGGGGGGGGGFGGGGGGGGGGGGGGGGGGGGGGGGGDGGGGGGGGGGGGGGGGGGGGGGGGGGGDEGGGGGCC;CC7FGGGGGGGGG>GGEGGGGFF?FFG05A>FAA?F>>CFFGFF>FB7>74@?F03FFF6CFDB>CEF)4979BFB5:3(*.24;959611(99(02:<4?2)1)(.8?9164<A22*757).)0)6
@M02542:52:000000000-J9N43:1:1101:19420:8511 1:N:0:GTGAAA
CGGTTTATCACCGGCAGTCTCCCTAGAGTTCCCGACTTAACTCGCTGGCAACTAAGGATAGGGGTTGCGCTCGTTGCGGGACTTAACCCAACATTTCACAACACGAGCTGACGACAGCCATGCAGCACCTGTCTTACGGTTCCCGAAGGCACAACCGCATCTCTGCAGTCTTCCGTAGATGTCAAGAGTAGGTAAGGTTCTTCGCGTTGCGTCGAATTAAACCACATGCTCCACCGCTTGTGCGGGCCCCCGTCAATTCATTTGAGTTTTAATCTTGCGACCGT
+
GGGGGGGGGGGGEGGGGGGEGFGGGGGGGGGGGEGGGGFGGGGGGGGGGGGGGGGGGGGCFGGGEGGGGGGGGGGGGGGGGGGGGGGFGGGGGGGGGGGGGGGGDGGGGGCFGDF7FDFGGGGGGGGGGGGEDGGGGGGECFGGGGGEDFGGFGGGDGGGGDFGCFGGFGGGGGGGGGCFFFGGGFFGFGGGGGGGGGGGGGGGGGGE=CEEDGDGFGGGGGGGFEEFGDCFGFGGEDGGGF=DGGFFGGGDBGBFACFFGGFF<B54>A9CFCFF<A97;FDF
@M02542:52:000000000-J9N43:1:1101:10450:8530 1:N:0:GTGAAA
CGGTTTATCACCGGCAGTCTCCCTAGAGTTCCCGACTTAACTCGCTGGCAACTAAGGATAGGGGTTGCGCTCGTTGCGGGACTTAACCCAACATTTCACAACACGAGCTGATGACAGCCATGCAGCACCTGTCTTACGGTTCCCGAAGGCACAACCGCATCTCTGCAGTCTTCCGTAGATGTCAAGAGTAGGTAAGGTTCTTCGCGTTGCGTCGAATTAAACCACATGCTCCACCGCTTGTGCGGGCCCCCGTCAATTCATTTGAGTTTTAATCTTGCGACCGT
+
GGGGGGGGGGGGGGGGGGGGGGGGGGGGGGGGGGGGGGGGGGGGGGGGGGGGGGGGGGGGGGGGGGGGGGGGGGGGGGGGGGGGGGGGGGGGGGGGGGGGGGGGGGGGGGGGGGGGGGGGGGGGGGGGGGGGGGGGGGGGGGGGGGGGGGGGGGGGGGGGGGGGGGGGGGGGGGGGGGGGGGGGGGGGGGGGGGGGGGGGGGGGGDGGGGGGFGGGGGGGGGGGGGGGGCGFGGGGGGGGG>FGGGFFGGGFDDFF>GGFGGFFA?AAAFF::DFG>>6>BFEF
@M02542:52:000000000-J9N43:1:1101:15352:8543 2:N:0:GTGAAA
CGGCTTATCACCGGCGGTTTCTTTAGAGTGCCCAACTAAATGATGGCAACTAAAGACGAGGGTTGCGCTCGTTGCGGGACTTAACCCAACATCTCACGACACGAGCTGACGACAGCCATGCAGCACCTGTGTGCTAGCCAGCCGAACTGAAGAAATCCATCTCTGGAAATCATACTAGCCATGTCCAACGCTGGTAAGGTTCTGCGCGTTGCTTCGAATTAAACCACATGCTCCACCGCTTGTGCAGGCCCCCGTCAATTACTTTGAGTTTTAATTTTTCGACCC
+
GGGGGGGGGGGGGGGGGGGGGGGGGGGGGGGGGGGGGFGGGGDGCFGG9FFGFFGGGGGCEFGFCGGGGGGGG8FEGGDGGGGGGGGGGGGGG<FFFGGGGG>GGGFFGGGGGCEFG?C<@,@FDDFGGGCGGGGFFFGFCFGE5>B>CFFFGGFGGGGGGGGGF??EFFGFEGGGGGCAFFGFG):AFAD><FGGFFFGABFFFFF0(73>FDFBFF?>G>BFGG@B6422=F@?B>G>?FFFFAA<F:GDFD78?67.)96:4))-.46<):-**18).85>)
@M02542:52:000000000-J9N43:1:1101:16593:8547 1:N:0:GTGAAA
CGGTTTATCACCGGCAGTCCCCCTAGAGTTCCCGACTTAACTCGCTGGCAACTAAGGATAGGGGTTGCGCTCGTTGCGGGACTTAACCCAACATTTCACAACACGAGCTGACGACAGCCATGCAGCACCTGTCTTACGGTTCCCGAAGGCACAACCGCATCTCTGCAGTCTTCCGTAGATGTCAAGAGTAGGTAAGGTTCTTCGCGTTGCGTCGAATTAAACCACATGCTCCACCGCTTGTGCGGGCCCCCGTCAATTCATTTGAGTTTTAATCTTGCGACCGT
+
GGGGD;EFFECF7C7@7C@FEF@F<6C<C6FCFGGGGG<FCFGGF7FGG<FF@EFG@,C@EFF7F+>C+4+B@CFGGBC:+>EE?F?F,C+CA<FGFEFG<CEEDFGGGDAD@EGG+BFDB<FD=8<FG,CFFF=@F@:>CFFGG@FGGGFFFGEGGGG:<2F;C<@FE:E;CFCC:FG99C9BCFGGG9EFCC,<B<A;<EG>ECCEEGGED5=8CF:C?FGCGGFGG7?++;;CEG=FG?FD=DEFGGGE>G?D>FFFFC4962)6)65<CC=*-91;>>30
@M02542:52:000000000-J9N43:1:1101:17499:8557 1:N:0:GTGAAA
CGGTTTATCACCGGCAGTCTCCCTAGAGTTCCCACCATTACGTGCTGGCAACTAAGGATAAGGGTTGCGCTCGTTGCGGGACTTAACCCAACATTTCACAACACGAGCTGACGACAGCCATGCAGCACCTGTCTTAGCGTTCCCGAAGGCACAACCGCATCTCTGCAGTCTTCGCTAGATGTCAAGAGTAGGTAAGGTTCTTCGCGTTGCGTCGAATTAAACCACATGCTCCACCGCTTGTGCGGGCCCCCGTCAATTCATTTGAGTTTTAATCTTGCGACCGT
+
GGGGEFGGFFA<CCFFGFGGGGGGGGDGGGGGGGGGGGGGGFGGGGGGGGGGFGGGGGGGGGGGGGGGGGGGDFGFFEGEEGGGGGDGGGGGGGGGF<EGFGGGGGGGGDGGCCGEGDFFCDFADFGGGG<FGGFFDFGGGGFGGDGGCGGGFGGGGGCEGGGGGFCGFFGGGGE@CEGGGGFF9EGFGGGGGGG?CFFFGEGGGGGGGGGGF=CCCFGGGGCCGGC<@7?FGGGGGGD<FBFGGD>E5CDF><<)6C>8CFBF<04<9<9D7*6><AB;B;>B
@M02542:52:000000000-J9N43:1:1101:22939:8559 1:N:0:GTGAAA
CGGCTTATCACCGGCAGTTTCCTTAAAGTGCCCAACTTAATGATGGCAACTAAGGACGAGGGTTGCGCTCGTTGCGGGACTTAACCCAACATCTCACGACACGAGCTGACGACAGCCATGCAGCACCTGTCACTAGGTCCCCGAAGGGAAGAAATCTGTCTCCAGAAGTCGTCCTAGGATGTCAAAGGCTGGTAAGGTTCTGCGCGTTGCTTCGAACTAAACCACATGCTCCACCGCTTGTGCAGGCCCCCGTCAATTCCTTTGAGTTTTAATCTTGCGACCGT
+
GGGGGGGGGGGGGGGGGGGGGGGGGGCEFFGGGGGGGGGGGGGGGGGGGGGGGGGGGGGGGGGGGGGGGGGGGGGGGGGGGGGGGGGGGGGGGGGGGGGGGGGEGGGGGGGGGGGGGGGGGGFGGGGGGGGFGFGGGGGGGGGGGGGGGGGGGGGGGGGGGGGGGGGGGGGGGGGFGGGGGGGGGGGGGGGGGGGGGFFGGGGGGGGGGGGGFGGGGGFGGGGGFGGFG9CFF8FGGDGGGFFGGGF3EDGEFGFF<GGFFGF=AFADFFFGG>FG)4(109BD
@M02542:52:000000000-J9N43:1:1101:25347:8574 1:N:0:GTGAAA
CGGTTTGTCACCGGCAGTCCCATTAGAGTGCCCAACTGAATGTAGCAACTAATGGCAAGGGTTGCGCTCGTTGCGGGACTTAACCCAACATCTCACGACACGAGCTGACGACAGCCATGCAGCACCTGTGTCCAGGTTCCCTTTCGGGCACCCTCACATCTCTGCGAGGTTCCTGGCATGTCAAGGGTAGGTAAGGTTCTTCGCGTTGCATCGAATTAATCCACATAATCCACCGCTTGTGCGGGTCCCCGTCAATTCCTTTGAGTTTTAATCTTGCGACCGTAC
+
GGGGGGGGGGGGGGGGGGGGGGGGEGGGGGGGGGGGGGFGGGGGGGGGGGGGGGGGGGGGGGGGGGGGGGGGFGGGGGGGGGGGGGGGGGGGFGGGGGGGGGGDGGGGGGGGGGGGGGFGGGGGGGGGGGGFGGGGGGGGGGGGGGGGGGGGGGGAFGGGFGGGGFFFDGFGGGGGGGGGFGDC?CFGGGGGFFGGGGGGGFDG8EC5=9CGEFFFGGGGGGCC0<EF?CFGGGEDGGGGC>EGGGFFG:57BDFF9CCFGFAF2<4>BF:CGGFC<;F670>@5
@M02542:52:000000000-J9N43:1:1101:13579:8581 1:N:0:GTGAAA
CGGTTTATCACCGGCAGTCTCCCTAGAGTTCCCGACTTAACTCGCTGGCAACTAAGGATAGGGGTTGCGCTCGTTGCGGGACTTAACCCAACATTTCACAACACGAGCTGACGACAGCCATGCAGCACCTGTCTTACGGTTCCCGAAGGCACAACCGCATCTCTGCAGTCTTCCGTAGATGTCAAGAGTAGGTAAGGTTCTTCGCGTTGCGTCGAATTAAACCACATGCTCCACCGCTTGTGCGGGCCCCCGTCAATTCATTTGAGTTTTAATCTTGCGACCGT
+
GGGGGGGGGGGGGGGGGGGGGGGGGGGGGGGGGGGGGGGGGGGGGGGGGGGGGGGGGGGGGFGDGGGGGGGGGGGGGGDGGGGGGGGGGGGGGGGGGGGGGGGGGGGGGGGGGGGGGGGGGGGGGGGGGGGGGGGGGFGGGGGGGGGGGGGGGFGGGGGGGGGGGGGGGGGGGGGGGGGGGGGGGGGGGGGGFGGGGGGGGGGGGGGGGGGGFGGGGGGGGGGGGGGGGGGGGGGDEGGGGFFGGGFFGGGFFGFFFGGFGGFFFFAFFFA<FFFGAABBFB>B
@M02542:52:000000000-J9N43:1:1101:26171:8598 1:N:0:GTGAAA
GTCCCCACCTTCCTCCGGCTTATCACCGGCAGTCTCCCTAGAGTTCCCGACTTAACTCGCTGGCAACTAAGGATAGGGGTTGCGCTCGTTGCGGGACTTAACCCAACATTTCACAACACGAGCTGACGACAGCCATGCAGCACCTGTCTTACGGTTCCCGAAGGCACAACCGCATCTCTGCAGTCTTCCGTAGATGTCAAGAGTAGGTAAGGTTCTTCGCGTTGCGTCGAATTAAACCACATGCTCCACCGCTTGTGCGGGCCCCCGTCAATTCATTTGAGTTTTAATCTTGCGACCGTAC
+
CCCC<FGGGGGGGGGGGGFGGGGGGGGGGGGGGGGGGGGGGGGGGGGGGGGDGFCGGGDGGGGGGGGGGGGGGGGGGGGGGGGGGGGGGGGGGGGGGGGGGGGGGGGGGGGGGGGGGGGGGGGGGGGGGGGGGGGGGGGGGGGGGGGGGGGGGGGGGGGGGGGGGGGGGGGGGGGGGGGGGGGGGGGGGGGGGGGGGGGGGGGFGGGFEGGGDGGGGGGGGGGEGEEGFDGGGGGGGGGGGGCFFGGGGGGDEGGGGF@DGCDFGGG:@CBFBEGFGGFB:49<DA2CGGFF<;>FFFFF5
@M02542:52:000000000-J9N43:1:1101:25200:8599 1:N:0:GTGAAA
CGGTTTATCACCGGCAGTCTCCCTAGAGTTCCCGACTTAACTCGCTGGCAACTAAGGATAGGGGTTGCGCTCGTTGCGGGACTTAACCCAACATTTCACAACACGAGCTGACGACAGCCATGCAGCACCTGTCTTACGGTTCCCGAAGGCACAACCGCATCTCTGCAGTCTTCCGTAGATGTCAAGAGTAGGTAAGGTTCTTCGCGTTGCGTCGAATTAAACCACATGCTCCACCGCTTGTGCGGGCCCCCGTCAATTCATTTGAGTTTTAATCTTGCGACCGT
+
GGGGGGGGGGGGGGGGGGGGGGGGGGGGGGGGGGGGGGGGGGGGGGGGGGGGGGGGGGGGGGGGGGGGGGGGGGGGGGGGGGGGGGGGGGGGGGGGGGGGGGGGGGGGGGGGGGGGGGGGGGGGGGGGGGGGGGGGGGGGGGGGGGGGGGGGGGGGGGGGGGGGGGGGGGGGGGGGGGGGGGGGGGGGGGGGGGGGGGGGGGGGGGGGGGGGFGGGGGGGGGGGGGGGGFGGGGGGGGGGGFFGGGFFGGGFFGFFFGGFGGFFBFBFFFFFGDFGAFF9>BFF
@M02542:52:000000000-J9N43:1:1101:6365:8610 2:N:0:GTGAAA
CGGTTTGTCACCGGCAGTCCCATTAGAGTGCCCAACTGAATGTAGCAACTAATGGCCAGGGTTGCGCTCGTTGCGGGACTTAACCCAACATCTCACGACCCGAGCTGACGACAGCCATGCAGCACCTGTGTCCAGGTTCCCTTTCGGGCACCCTCACATCTCTGCGAGGTTCCTGGCATGTCAAGGGTAGGTAAGGTTCTTCCCGTTGCATCGAATTAATCCACATAATCCACCGCTTGTTCGGGTCCCCGTCCATTCCTTTGAGTTTTAATCTTGCGACCGTAC
+
FEGGEC;FGGGGCEGCCFFGGFGGDCF<FAFFGGGGGF9FGEFFGGFFGEGGGGCG8@FFGEF7E:FCFEFFCECGG@ECD<FD9FGEFGEE5E<FFCF+CFCEDCF9>F@FFGFGGFCFC,@,DCGGGGCDG=FFFGGGGFFEG83@7E8DGFG>9D:CFGF?944;CGGFG7FCF,048:78438/).)25AF*2<A>63+2;FA?<A382(;6>CC:792<++/57:4<FF7>,(1()-3()3>B??)/1)9)6<FFAF*4:4)6:))-).6*2)..))0))
@M02542:52:000000000-J9N43:1:1101:4669:8625 1:N:0:GTGAAA
CGGTTTATCACCGGCAGTCTCCCTAGAGTTCCCGACTTAACTCGCTGGCAACTAAGGATAGTGGTTGCGCTCGTTGCGGGACTTAACCCAACATTTCACAACACGAGCTGACGACAGCCATGCAGCACCTGTCTTACGGTTCCCGAAGGCACAACCGCATCTCTGCAGTCTTCCGTAGATGTCAAGAGTAGGTCAGGTTCTCCGCGTTGCGTCGAATTAAACCACATACTCCACCGCTTGTGCGGGCCCCCGTCAATTCATTTGAGTTTTAATCTTGCGACCGT
+
GGFFFGFGGGGGCCC:+CE@FE,FGGGGGGGGG>EEFGFCFCGGGD7:FAFC@FDG@EFDC,6,<C=FGG@?FGF=FFC7BFG9FFFF=FGBF<EFGGGGGGGGDGGGGGFDCGGGC@FD<FGGFGG<<DFGFG=FGGGGGGGG<+>F*,>FFFG7<FFEEFGFGGGFGGGGGF:FFC5C=<FFF9F6CECF,,,+?,>++<C5ECEGDGGGF5EC6EFGG9*;CFF+++<02;FEGGCD52@DEC7@GGGB)9:@9FCBGF2*41.6<4<7*:7*)9(44;)8
@M02542:52:000000000-J9N43:1:1101:19689:8631 1:N:0:GTGAAA
CGGTTTATCACCGGCAGTCTCCCTAGAGTTCCCGACTTAACTCGCTGGCAACTAAGGATAGGGGTTGCGCTCGTTGCGGGACTTAACCCAACATTTCACAACACGAGCTGACGACAGCCATGCAGCACCTGTCTTACGGTTCCCGAAGGCACAACCGCATCTCTGCAGTCTTCCGTAGATGTCAAGAGTAGGTAAGGCTCTTCGCGTTGCGTCGAATTAAACCACATGCTCCACCGCTTGTGCGGGCCCCCGTCAATTCATTTGAGTTTTAATCTTGCGACCGT
+
GGGGGGGGGGGGGGGGGGGGGGGGGGGGGGGGGGGGGGGGGGGGGGGGGGGGGGGGGGGGGGGGGGGGEGGGGGGGGGGGGGGGGGGGGGGGGGGGGGGGGGGGGGGGGGGGGGGGGGGGGGGFGGGGGGGGGGGGGGGGGGGGGGEGGGGGGGGGGGGGGGGGGGGGGGGGGGGGGGGGGGGGGGFGGGGGGGGGGGGGGGGGGGGGEGGGFDGGGFGGFGGEGGGGGGGGGGGGGGGGG7FDGGFFGGGFEGFFFFGFGGFF46AAFFFGGGFG)69BFFFF
@M02542:52:000000000-J9N43:1:1101:27024:8637 1:N:0:GTGAAA
CGGTTTATCACCGGCAGTCTCCCTAGAGTTCCCACCATTACGTGCTGGCAACTAAGGATAAGGGTTGCGCTCGTTGCGGGACTTAACCCAACATTTCACAACACGAGCTGACGACAGCCATGCAGCACCTGTCTTAGCGTTCCCGAAGGCACAACCGCATCTCTGCAGTCTTCGCTAGATGTCAAGAGTAGGTAAGGTTCTTCGCGTTGCGTCGAATTAAACCACATGCTCCACCGCTTGTGCGGGCCCCCGTCAATTCATTTGAGTTTTAATCTTGCGACCGT
+
GGGGDGGGGGGGEGGGGGGGGGGGGGGGGGGGGGGGGGGGGGGGGGGGGGGGGGGGGGGGGGGGGGGGGGGGGGGGGGGGGGGGGGGGGGGGFGGGGGGGGGGGGGGGGGGGGGGGGGGGGGGGGGGGGGGGGGGGGGGGGGGGGGGGGGGGFGGGGGGGGGGGGGGGFGGGGGGGGGGGGGGGGGGGGGGFGGGGGGGGGGGGGGDGEGGGFGGGGGGGGGGGGGGGGDGGGGGGGGGGG?FDGGFFGGGFFD:DBEFFGGFFF?6>>AFFGGFGADFFFFFD
@M02542:52:000000000-J9N43:1:1101:23831:8677 1:N:0:GTGAAA
CGGTTTATCACCGGCAGTCTCCCTAGAGTTCCCACCATTACGTGCTGGCAACTAAGGATAAGGGTTGCGCTCGTTGCGGGACTTAACCCAACATTTCACAACACGAGCTGACGACAGCCATGCAGCACCTGTCTTAGCGTTCCCGAAGGCACAATCGTATCTCTACAATCTTCGCTAGATGTCAAGAGTAGGTGAGGTTCTTCGCGTTGCGTCGAATTAAACCACATGCTCCACCGCTTGTGCGGGCCCCCGTCAATTCATTTGAGTTTTAATCTTGCGACCGT
+
GGGGGGGGGGGGGGGGGGGGGGGGGGCEFGGGGGGGGGGGGGGGGGGGGGGGGGGGGGGGGGGGGGGGGGGGGGGGGGGGGGGGGGGGGGGGGGGGGGGGGGGGGGGGGGGGGGGGGGGGGGGGGGGGGGGGGGGGGGGGGGGGGGGGGGGGGGGGGGGGGFGGGGGGGGGGGGGGGGGGGGGGGGGGGGGGGGGGGFFGGGGGGGGGGGGGFGGGGGGGGGGGGGGGGGGGGGGDGDGGG?FGGGFEGGGFFGFFAGGFGGFFFFAFFFFGGGFGFFFBB>EB
@M02542:52:000000000-J9N43:1:1101:9143:8692 1:N:0:GTGAAA
CGGTTTATCACCGGCAGTCTCCCTAGAGTTCCCGACTTAACTCGCTGGCAACTAAGGATAGGGGTTGCGCTCGTTGCGGGACTTAACCCAACATTTCACAACACGAGCTGACGACAGCCATGCAGCACCTGTCTTACGGTTCCCGAAGGCACAACCGCATCTCTGCAGTCTTCCGTAGATGTCAAGAGTAGGTAAGGTTCTTCGCGTTGCGTCGAATTAAACCACATGCTCCACCGCTTGTGCGGGCCCCCGTCAATTCATTTGAGTTTTAATCTTGCGACCGT
+
GGGGGGFGGGGGG>FFGGGGGGGGGGGGGGGGGGGGGGGGFGGGGGGGGGGGCGCFGGGGGGFDGEECGGDFFGFFCCFGGGGGGGGGFGGGGGGGGGGGGEFGGGGGGGGGGGCGGGGGGGGGGGGGGGGGGGGGGGGGGGGGGFCGGFGGGFGCCGGCGFFEFGGGGGFFGGCFFGGGGGC99FEGGGGGGGCGFFGFGGGGGGGGGGEGEEGDGGGGGFGGGGGGF?CFGGGGGGGGGFFGGGFFGCDFFGFFAGG=CFFFBFAAAAFGGCFG<>B0;>DD
@M02542:52:000000000-J9N43:1:1101:25772:8694 1:N:0:GTGAAA
CGGTTTGTCACCGGCAGTCCCATTAGAGTGCCCTTTCGTAGCAACTAATGGCAAGGGTTGCGCTCGTTGCGGGACTTAACCCAACATCTCACGACACGAGCTGACGACAGCCATGCAGCACCTGTGTTACGGCTCTCTTTCGAGCACTCCTCTATCTCTAAAGGATTCCGTACATGTCAAAGGTGGGTAAGGTTTTTCGCGTTGCATCGAATTAAACCACATCATCCACCGCTTGTGCGGGTCCCCGTCAATTCCTTTGAGTTTCAACCTTGCGGCCGTACTCCC
+
GGGGGGGGGGGGGGGGGGGGGGGGGGGGGGGGGGGGGGGGGGGGGGGGGGGGGGGGGGGGGGGGGGGGGGGGGGGGGGGGGGGGGGGGGGGGGGGGGGGGGGGGGGGGGGGGGG8FGGGGGGGGGGGGGGGGGEGGGGGGGGGGGGGGGGGGGGGGFGGGGGGGGGGGGGGGGGGFGGGGGGFCGGGGGGGGGGGGGGGGGGGGGGGGGGGGFGGGGGGGGFFFGGGGGGGGGGGG+?EGGFDGGGFFGGGFFGFFFGGFGGFFFBFFFFF7<)>D>;9BFBFFF
@M02542:52:000000000-J9N43:1:1101:10679:8695 2:N:0:GTGAAA
CGGTTTGTCACCGGCAGTCCCATTAGAGTGCCCTTTCGTAGCAACTAATGGCAAGGGTTGCGCTCGTTGCGGGACTTAACCCAACATCTCACGACACGAGCTGACGACAGCCATGCAGCACCTGTGTTACGGCTCTCTTTCGAGCACTCCTCTATCTCTAAAGGATTCCGTACATGTCAAAGGTGGGTAAGGTTTTTCGCGTTGCATCGAATTAAACCACATCATCAACCGCTTTTGCGGGTCCCCGTCAATTCCTTTGAGTTTCCACCTTGCGGCCGTACTCCC
+
GGGGGGGGGGGGGGGGGGGGGGGGGGGGGGGFGGGGGGGGGGFFGGGGGGGGGGGGGGGCFGG>FGGGGGGGGGGGGGGGGGGGGGGGGGGGGGGGEC:7FGGGGGGGGGGGGFFC9FF,@E@FGCDDDGCECEGGGGGGGGFGGGG8>FFE9>@D;EEGGGGGG9D?D7CFE5C,=7CFFF4ADBEFFFFFE+27>ABC>BFA@F76(;;;07D7*7CF*))0++*)09,(.8))).)41(-.>4(-(->F)*2-)67)-9@A9)6)43?<046D75>)))//8
@M02542:52:000000000-J9N43:1:1101:10668:8711 1:N:0:GTGAAA
ATCCACACCTTCCTCCGGTTTATCACCGGCAGTCTCCCTAGAGTTCCCGACTTAACTCGCTGGCAACTAAGGATAGGGGTTGCGCTCGTTGCGGGACTTAACCCAACATTTCACAACACGAGCTGACGACAGCCATGCAGCACCTGTCTTACGGTTCCCGAAGGCACAACCGCATCTCTGCAGTCTTCCGTAGATGTCAAGAGTAGGTAAGGTTCTTCGCGTTGCGTCGAATTAAACCACATGCTCCACCGCTTGTGCGGGCCCCCGTCAATTCATTTGAGTTTTAATCTTGCGACCGTAC
+
CCCC<FFEGGGGEGF9B@@@@FCGCACC:FCFG?FFEGCFF@CFG<FAEEGGGCGGGGGGGFC@FEFGFG@EEGEGAFDBFCFEGCGGGF<FGCF=BFFFA<FGGGGCEFGGGGC9FCCGFEFC,=DC+@F=<F>F@FGC=8>DFDB><CCF7CAFDF?C@C7FDDFGCEG:FB7>@BFEGGF<CCGGGGFCG>CFG9F@FCC;72437,??FC9@FGEGDGECE=EE)/AF<CE7<*;/;<<?+<?ECF:C=D55*6)9*158=<CEEGF*6FFFGF2@2A9A<A2C>C@:201969DF)
@M02542:52:000000000-J9N43:1:1101:9773:8738 1:N:0:GTGAAA
ACAGTTTACACTGGCAGTCTCGTTAGAGTTCCCGACATGACTCGCTGGCAACTAACGACAGGGGTTGCGCTCGTTATAGGACTTAACCTGACACCTCACGGCACGAGCTGACGACAACCATGCAGCACCTTGTAAATTGTCCGAAGAAAAAACTGTTTCCAGTCCTGTCAATCTACATTTAAGCCCTGGTAAGGTTCCTCGCGTATCATCGAATTAAACCACATGCTCCACCGCTTGTGCGGGCCCCCGTCAATTCCTTTGAGTTTCCCACTTGCGTGCGTACTC
+
GGGGGGGGGGGGFFFGGGGGGGGGGGGGGGGGGGGGGGGGGGGGGGGGGGGGGGGGGGGGGGGGGGGGGGGGEGGGGGGGGGGGGGGGGGGGGGGGGGGGGGGGGGDGGGGGGGGGGGGGGGGGGGGGGGGGGGCGGGGGGGGGGGGGGGGGGGGGFGGGGFFGGCFGGGGGGGFGFGGGGGGG6EFGGGGGGGGGGGGGGGG5EGGGGGFCACCFGGGGGGGGGG9CFEGGG5?EGGGGGFFGGGFFGGGBEDAFAFGFGGFFAFB).4?4C7@5>BFFBFE@=
@M02542:52:000000000-J9N43:1:1101:25907:8744 1:N:0:GTGAAA
ATCCCCACCTTCCTCCGGTTTATCACCGGCAGTCTCCCTAGAGTTCCCGACTTAACTCGCTGGCAACTAAGGATAGGGGTTGCGCTCGTTGCGGGGCTTAACCCAACATTTCACAACACGAGCTGACGACAGCCATGCAGCACCTGTCTTACGGTTCCCGAAGGCACAACCGCATCTCTGCAGTCTTCCGTAGATGTCAAGAGTAGGTAAGGTTCTTCGCGTTGCGTCGAATTAAACCACATGCTCCACCGCTTGTGCGGGCCCCCGTCAATTCATTTGAGTTTTAATCTTGCGACCGTAC
+
CCCCCGGGGGGGGGGGGGGGGGGGGGGGGGGGGGGGGGGGGGGGGGGGGGGGGGGGGGGGGGGGGGGGGGGGGGGFGGGGGGGGGGGGGGGGGGGGGGGGGGFGGGGGGGGGGGGGGGGGGGGGGGGGGGGGGGGGGGGGGGGGGGGGGGGGGGGGGGGGGGGGGGGGGGDGGGGGGGGGGGGGGGGGGGGGGGGGGGGGGGGGGGGFGGGGGGGGGGGGGGGGGGGGFGGGGGGGGGGGGGGFFGGGGGGGEGGGGFFGGGD>GGGFFGBFAGGFGGFB?F4:44>GGGF7<0769>F:)
@M02542:52:000000000-J9N43:1:1101:20562:8747 2:N:0:GTGAAA
CGGTTTATCACCGGCAGTCTCCCTAGAGTTCCCGACTTAACTCGCTGGCAACTAAGGATAGGGGTTGCGCTCGTTGCGGGACTTAACCCAACATTTCACAACACGAGCTGACGACAGCCATGCAGCACCTGTCTTACGGTTCCCGAAGGCACAACCGCATCTCTGCAGTCTTCCGTAGATGTCAAGAGTAGGTAAGGTTCTTCGCGTTGCGTCGAATTAAACCACATGCCCCACCGCTTGTGCGGGCCCCCGGCCATTCATTTGAGTTTTAATCTTGCGACCGT
+
GGFCFGGGGGGGGGGGGGGCGCGGGG?GGGGGGEEGGGCFGFFGGGGGGGFG@FCG@FGGGGGGEFEFGGGGGGGGEECCCFGFGGGGGGG>FGGGGGGFGGFGGGEGGGGGFECE+@DD9FFGGGGGGFDB<:FGGGFEFCEFDEG8FEGGGGGGGGG>C,,4:FCFG?98BFGG4CGFFCC@:=FFCFABFFFFFC+2/87>;DD@9:35993)077@>>:FCC)8C*,4)7>B((9(.))-)9>069D)-5)1()/).*944?DF44)4).-;7*))8)))
@M02542:52:000000000-J9N43:1:1101:15215:8752 2:N:0:GTGAAA
CGGTTTATCACCGGCAGTCTCCCTAGAGTTCCCGCCATTACGCGCTGGCAACTAAGGATAAGGGTTGCGCTCGTTGCGGGACTTAACCCAACATTTCACAACACGAGCTGACGACAGCCATGCAGCCCCTGTCTTACAGTTCCCGAAGGCACAACCGCATCCCTGCAGTCTTCTGTAGATGTCAAGAGTCGGTAAGGGTCTTCGCGGTGCGTCGAATTAAACCCCATGCTCCACCGCTTGTGCGGGCCCCCGTCAATTCCTTTTGTTTTCGGTCTTGCGACCGTT
+
GC:FGEFFGDF@FGGCFFG,CFGGGGFGGFGGGEGGGGGCEFGCGDGGGGGGGFGGFFFF?E9EGGGGGGCC>FG8F7:CFF8FDFBFGCFG<FGGGEGFGG8>:+>CCC=FC7>F@FF@C>B:CE,=8>:8:<EDGGFFGGGFEC>CEG8@,,B>>:*CC,=6CEC@CCC+BCCGF9C=@F++37=43/55.;3CF*;C5AA565)3(03732CF?FCFFF:*:85(20-.7FFB07<(()68>619BBD)-7<0).049?F-)((.,:B((41>*0)0)7;>.
@M02542:52:000000000-J9N43:1:1101:27635:8765 1:N:0:GTGAAA
ATCCACACCTTCCTCCGGTTTATCACCGGCAGTCTCCCTAGAGTTCCCGACTTAACTCGCTGGCAACTAAGGATAGGGGTTGCGCTCGTTGCGGGACTTAACCCAACATTTCACAACACGGGCTGACGACAGCCATGCAGCACCTGTCTTACGGTTCCCGAAGGCACAACCGCATCTCTGCAGTCTTCCGTAGATGTCAAGAGTAGGTAAGGTTCTTCGCGTTGCGTCGAATTAAACCACATGCTCCACCGCTTGTGCGGGCCCCCGTCAATTCATTTGAGTTTTAATCTTGCGACCGTAC
+
CCCCCGGGGGGGGGGGGGGGG8FGGGGGGGGGGGGGGGGGGGGGGGGGGGGGGGGGGGGGGGGGGGGGGGGGGGFGGGGGGGGGGGGGGGGGGGGGGGGGGGGGGGGGGGGGGGGGGGGGGGGGGGGGGGGGGGGGFGGGGGGGGGGGGGGGGGGGGGGGGGGGDGGGGGGGGGGGFFECFGGGGGFFGGGGGGGGGGGGGGGGGGGGGGGGGGGGGGGGGGGGGGGGFGGGGGGGFGGGGGCG:CF6=FDGEDGGCA3CCDFEGGGFFGF4AFGFGGFFFFB<DFFGFDF*69BF>97)0
@M02542:52:000000000-J9N43:1:1101:18966:8786 1:N:0:GTGAAA
CGGTTTATCACCGGCAGTCTCCCTAGAGTTCCCACCATTACGTGCTGGCAACTAAGGATAAGGGTTGCGCTCGTTGCGGGACTTAACCCAACATTTCACAACACGAGCTGACGACAGCCATGCAGCACCTGTCTTAGCGTTCCCGAAGGCACAACCGCATCTCTGCAGTCTTCGCTAGATGTCAAGAGTAGGTAAGGTTCTTCGCGTTGCGTCGAATTAAACCACATGCTCCACCGCTTGTGCGGGCCCCCGTCAATTCATTTGAGTTTTAATCTTGCGACCGT
+
GGGGGGGGGGGGGGGGGGGGGGGGGGGGGGGGGGGGGGGGGGGGGGGGGGGGGGGGGGGGGGGGGGGGGGGGGGGGGGGGGGGGGGGGGGGGGGGGGGGGGGGGGGGGGGGGGGGGGGGGGGGGGGGGGGGGGGGGGGGGGGGGGGGGGGGGGGGGGGGGGGGGGGGGGGGGGGGGGGGGGGGGGGGGGGGGGGGGGFGGGGGGGGGGGGGGFGGGGGGGGGGGGGGGGDGGGGGGGGGGGFFGGGFFGGGFFGFFFGGFGGFFFFBFBFAFGGFG<D>BF>FF
@M02542:52:000000000-J9N43:1:1101:7137:8788 1:N:0:GTGAAA
CGGTTTGTCACCGGCAGTCTCCTTAGAGTGCCCACCTTAACGTGCTGGTAACTAAGGACAAGGGTTGCGCTCGTTACGGGACTTAACCCAACATCTCACGACACGAGCTGACGACAGCCATGCAGCACCTGTGTCAGAGTTCCCGAAGGCACCAATCCATCTCTGGAAAGTTCTCTGTATGTCAAGGCCTGGTAAGGTTCTTCGCGTTGCTTCGAATTAAACCACATGCTCCACCGCTTGTGCGGGCCCCCGTCAATTCATTTGAGTTTTAACCTTGCGGCCGT
+
GGGGGGGGGGGGGGGGGGGGGGGGGGGGGGGGGGGGGGGGGGGGGGGGGGGGGGGGGGGEGGGGGGGGGGGGGGGGGGGGGGGGGGGGFGGGGGG?FFGGGGGGGGGGGGGGGGGGGGGGGFGGGGGGGGGGGGGGGGGGGGGGGGDGGGGGGGGGGGGGGFGGGGGGGGGFGGGGGGGGGGFGGGGGGGGGGGGGGGGGGGFGGGEGGGGGFGGGGGGGGGGGGGGGGFGGGGGGGGGCF:FGGDB>EGGFFGBDF7CFGG>FFFFFFA<CCFFG279>FFD5
@M02542:52:000000000-J9N43:1:1101:4680:8818 1:N:0:GTGAAA
CGGTTTATCACCGGCAGTCTCCCTAGAGTTCCCGACTTAACTCGCTGGCAACTAAGGATAGGGGTTGCGCTCGTTGCGGGACTTAACCCAACATTTCACAACACGAGCTGACGACAGCCATGCAGCACCTGTCTTACGGTTCCCGAAGGCACAACCGCATCTCTGCAGTCTTCCGTAGATGTCAAGAGTAGGTAAGGTTCTTCGCGTTGCGTCGAATTAAACCACATGCTCCACCGCTTGTGCGGGCCCCCGTCAATTCATTTGAGTTTTAATCTTGCGACCGT
+
GGGGGGGGGGGFEGGGGGGGGGGGGGGGGGGAGGGGGGGGGGFGGGGGGGGGGGGGGGGGGGGGGGGGGGGGGGGGGGGCFGGGGGCEGGGGGGGGGGGGGGGGGECEGGGGGGGDGFFGG8FECFGGGGGGGGGGGGGGGGGGGGGFGGGGGGGGGGGFGGGGGGGGFEFF9AFGGGGGGGGGGGCGGGGGGGGGGFEGGGGGGGGGEGGGFECFDGFGGGFGFCF6E+<<FGGDCGGFGFFGDGBFG)>B:C?EFFCFGFFFF:9AFABFFGFG9<09>>:8
@M02542:52:000000000-J9N43:1:1101:21995:8827 2:N:0:GTGAAA
CGGTTTATCACCGGCAGTCTCCCTAGAGTTCCCGACTTAACTCGCTGGCAACTAAGGATAGGGGTTGCGCTCGTTGCGGGACTTAACCCAACATTTCACAACACGAGCTGACGACAGCCATGCAACACCTGTCTTACGGTTCCCGAAGGCACAACCGCATCTCTGCAGTCTTCCGTAGATGTCAAGAGTAGGTAAGGTTCTTCGCGTTGCGTCGAATTAAACCACATGCTCCACCGCTTGTTCGGGCCCCCGTCAATTCATTTGAGTTTTAATCTTTCGACCGTT
+
GGGGGGGGGGGGGGGGGGGFGGGGGGEFFGFGGGGGGGEGGGGGGGGGGGGGGGGGGEFGGFGGGGGGGGGGGGGGGGGGGGGGGGGGGGGGGGGGGGGGGGGGDGGGGGGGGGGGGGGGGGGGFGGGGGGGGGGGGGGGGGGGGG5CFDGGCGGGGGG>E7=@GGGGGGGFGGGGGDGFFGGFGEFF==FFF6CGGFFGFFCF@F:2:>BFB9GFFFGFD<?GC:F><*.2)0<9>>C04-6,801223<3:D*85:F<A4=)-,6654)5><)C*9).7@3>.
@M02542:52:000000000-J9N43:1:1101:9628:8835 1:N:0:GTGAAA
CGGTTTGTCACCGGCAGTCTCCTTAGAGTGCCCACCATTACGTGCTGGTAACTAAGGACAAGGGTTGCGCTCGTTACGGGACTTAACCCAACATCTCACGACACGAGCTGACGACAGCCATGCAGCACCTGTGTCTGAGTTCCCGAAGGCACCAATCCATCTCTGGAAAGTTCTCAGCATGTCAAGGCCAGGTAAGGTTCTTCGCGTTGCTTCGAATTAAACCACATGCTCCACCGCTTGTGCGGGCCCCCGTCAATTCATTTGAGTTTTAACCTTGCGGCCGT
+
GGGGGGGGGGGGGGGGGGGGGGGGGGGGGGGGGGGGGGGGGGGFGGGGGGGGGGGGGGGGGGGGGGGGGGGGGGGGGGGGGGGGGGGGGGGGGGGGGGGGGGGGGGGGGGGGGGGGGGGGGGGGGGGGGGGGGGGGGGGGGGGGGGGEGGGGGGGGGGGGGGGGGGGGGGGGGGGGGGGGGGGGGGGGGGGGGGGGGGGGGGGGGGGGGGGGFGGGGGGGGGGGGGGGDGGGGGF:CGGGG?FGGGFDGGGFDG<>>GGFGGFFFB>AFFFCFFFGFFFFBFED
@M02542:52:000000000-J9N43:1:1101:22852:8855 1:N:0:GTGAAA
CGGTTTATCACCGGCAGTCTCCCTAGAGTTCCCGACTTAACTCGCTGGCAACTAAGGATAGGGGTTGCGCTCGTTGCGGGACTTAACCCAACATTTCACAACACGAGCTGACGACAGCCATGCAGCACCTGTCTTACGGTTCCCGAAGGCACAACCGCATCTCTGCAGTCTTCCGTAGATGTCAAGAGTAGGTAAGGTTCTTCGCGTTGCGTCGAATTAAACCACATGCTCCACCGCTTGTGCGGGCCCCCGTCAATTCATTTGAGTTTTAATCTTGCGACCGT
+
GGGGGGGGGGGGGGGGGGGGGGGGGGEEFFGGGGGGGGGGGGGGGGGGGGGGGGGGGGGGGGGGGGGGGGGGGGGGGGGGGGGGGGGGGGGGGGGGGGGGGGGGGGGGGGGGGGGGGGGGGGGGGGGGGGGGGGGGGGGGGGGGGGGGGGGGGGGGGGGGGGGGGGGGGGGGGGGGGGGGGFGGGGGGGGGGGGGGGFFGGGGGGGGGEGGGFGGGGGGGGGGGGGGGGGGGGGGGGGGGGFFGGGFFGGGFFGFFFGGFGGFFFFBADAFFGF=>:AB>FFFF
@M02542:52:000000000-J9N43:1:1101:18102:8898 2:N:0:GTGAAA
CTGGTTAACCCAGGCAGTCTCGCCAGAGTGCCCAACTTAATGCTGGCAGCAGACGATAGGGGCTGCGCTCGTTGCGAGACTTAACCCAACATTTCACAACACGAGCTGACGACAGCCATGCAGCACCTCTCACTCAATTCCCTTGCGGGCACTTCAACCATTACGTCGAATTCTGAGGAGTTCAAGCCTAGGTAAGGTTCTGCGCGTTGCTTCGAATTAAACCACATAATCCACCGCTTGTGCGGGCCCCCGTCAATTGTTTTGAGTTTTAGCCTTTCGGCCGT
+
GGGGGGGGGGGGGGGGGGGGGGGGGGGGGGGGGGGGGGGGGGFGGGGGGGGGGGGGGGGGGGGGGGGGFGGGGGGGGGFGGGFGGGGGGGGGGGGGGGGGGGGGGGGGGGGCEGGGGGGGGGGGGGGGGEGGGFGGFGGGDFGGGGGGGGGGGGGGFECCEAFFGGGGEGGFFGGGGGGFFGGFGFFFAFFAEFGGGCFGFFFFFBF69DFFFBFFAFFAF>?>CGF<:0:AFFF666D(83<?FFFFF4<)39*44)6<6?F::?)6><<:9?FC**7)75))
@M02542:52:000000000-J9N43:1:1101:14535:8905 1:N:0:GTGAAA
GTCCACACCTTCCTCCGGTTTATCACCGGCAGTCTCCCTAGAGTTCCCGACTTAACTCGCTGGCAACTACGGATAGGGGTTGCGCTCGTTGCGGGACTTAACCCAACATTTCACAACACGAGCTGACGACAGCCATGCAGCACCTGTCTTACGGTTCCCGGGGGCACAACCGCATCTCTGCAGTCTTCCGTAGATGTCAAGAGTAGGTAAGGTTCTTCGCGTTTCGTCGAATTAAACCACATGCTCCACCGCTTGTGCGGGCCCCCGTCAATTCATTTGAGTTTTAATCTTGCGACCGTAC
+
CCCCCGGGGGGGGFGGGGCEGFGGGGGE+@FE,C<FFGECFDFFFD@CFFBFGGCFGGGFFF:ECFGG8,,F@CCGDFD:>+E+C@FGGGGEGGCECFGGGGGGG<FGGG9,B<ECFGGD7+=FF<F>==@:AEGGGGFF83,@<3FFFA,<DBFGFCC@:5CFGDECEE7FC<:EFGGFGFGGGCGGG:FCFE9FGFGFG+=<FG9<99FGGFECFG>EGGG*2*:17*/CC7A7:?E5AC6:9<?FGGGGCGFC*<BGEGB>CDDEFC:F297=>F<61:45423CFGF7<>0;F;B3<
@M02542:52:000000000-J9N43:1:1101:15842:8914 1:N:0:GTGAAA
CGTTATAGGACTTGACCAAACATCTCACGACACGAGCTGACGACAGCCATGCAGCACCTGTATGAAAGTAAGTACCATCCCGTTAAGGACAGGTTTTCTTGTTCATATGTCAAGGGCTGGTAAGGTTTTGCGCGTTGTATCGAATTAAACCACATGCTCCACCGCTTGTGCAGGCCCCCGTCAATTCCTTTGAGTTTCGGTCTTGCGACCGTACTCCCCAGGCGGAGTGTTTCACGCGTTAGCTGGGCCCCTGATCCGCGTAGACCAAGGGCGAACACTCATCGTTTACGGCATGGACTAC
+
CCCCCGGGGGGGGCFGGGGGGFGFGGGGG;FGGGGGGGFGGFFEGGGGGGGGGGGGGGGGGGGGGGGGGGGGGGCCGGCFFGFGGGGGGGGGGEGFGGGGFFCFGGGGGGGGGFEGGGGGGGGFFECFGGGGGGGGGGGGGGGGGGGGGGGGGGGGAFGGGGGGGGGGGDFGGFGGGGGGEGEGFFGFGFGGCCGGGGGGC*C>;FG>EEEFGGDCFGGGGGGGGGGGFCGGGGGGGEGGGGGGCDCFGGGGFCCGG?FDED>)CFGFFGFFBDGFGGBFFFA>?:?GG5@D>91<B:?@)
@M02542:52:000000000-J9N43:1:1101:22704:8929 2:N:0:GTGAAA
CGGTTTATCACCGGCAGTCTCCCTAGAGTTCCCGACTTAACTCGCTGGCAACTAAGGATAGGGGTTGCGCTCGTTGCGGGACTTAACCCAACATTTCACAACACGAGCTGACGACAGCCATTCAGCACCTGTCTTACGGTTCCCGACGGCACAACCGCATCTCTGCCGTCTTCCATAGATGTCAAGAGTAGGTAAGGTCCTTCGCGTTGCGTCTCATTAAACCACATGCTCCACCGCTTGGTCGGGCCCCCGTCAATTCATTTTAATTTTAATTTTTCGACTTT
+
FDCGG7@CFAFFG7CFEEFFAFCECDCCFC9@<@@FFG@FF<<@+FGCFC<7E8FG@CFE@FCCF>>FC@FG74C?FECC+@FFGGDGFC<B?FDCFFGBFGGG@>++@DFGGEFCEAF<=,CF,,@DFG:;<EFFFGBFGCFB***:B*C?>E5C5E58CFG9,?,/3)*:E?+:@0:@7F7+;@4;1@6=C61;*=+*+;68:E<,(0,89(*1/9+9?B7EGFF?G*.5)8F(7(*-(.<;>(((-(194*1(-6=))9*))))-.<24-)6**0)07.)1
@M02542:52:000000000-J9N43:1:1101:22912:8942 1:N:0:GTGAAA
GACGACAGCCATGCACCACCTGTGAACCGACCCCAAAAGAGGCACACCCATCTCTGAGCACTCCCGATCCATGTCAAACCCAGGTAAGGTTCTACGCGTTGCATCGAATTAATCCGCATGCTCCGCCGCTTGTGCGGGGCCCCGTCAATTCCTTTGAGTTTTAGCCTTGCGGCCGTACTCCCCAGGCGGGGTACTTAAAGCGTTAGCTACGGCACGGAACCCGTGGAATGGACCCCACACCTAGTACCCACCGTTTACAGCGTGGACTACCAGGGTATCTAATCCTGGTGGTAATGG
+
CCCCCGGGGGGGGGGGGGGGGGGGGGGGGCFGGGGGGGGGGGDDGGGGGGGGGGGFGGGGGGGGGGGGGGDFGGGGGGGGGGGGGGGGGGGGGGGGGGGGGGGGGGGGGGGGFGGGGCFDGFGGGGGGGGGGGCGGGDGGGGGGGGGCFGGGGGGGGGGGGGFGGGGGFGGGGGGGGGGGGGGGGGGGGGGGGGGGGGGGGGGGGGGGGGGGGEGGGGGGGGGGGGEFFGGFGGGGGGGEGGGGGG9CGGGGDGGFCB=7FCE>GGGFFDFFFGDFGGFFFAFBBBFG75@CAABFA
@M02542:52:000000000-J9N43:1:1101:21590:8944 1:N:0:GTGAAA
CAGCTTACGCTGGCAGTCTTGCTAGAGTCCCCGACATTACTCGCTGGCAACTAACAACAGGGGTTTCGCTCGTTGAAGGACTTAACCTGACACTTCACAGCACGAGCTGACGACAGCCATGCAACACCTGTGCTCGTTTCACCCTTGCGGGCAGCGACCTCGAGTTATCCCCAAAGCGCATCCAAGCATGTCAAACCCGGGTAAGGTTCTTCGCGTTGCTTCGAATTAAGCCACATGCTCCACCGCTTGTGTGAGCCCCCGTCAATTCCTTTGAGTTTTAGCCTT
+
GGGGGGGGGGGGGGGGGGGGGGGGGGGGGGGGGGGFFGGGGGGGGGGGGGGGGGGGGGGGGGGGGGGGGGGGGGGGGGGGGGGGGGGGGGGGGGGGGGGGGFGGGGGGGGGGGGGGGGGGGGGGGGGGGGGGGGGGGGGGGGGGGGGGGGGGGGGGGGGGGGEGGGGGGGGGGGGGGGGGGGGGGGGGGGGGGGGGGGGGGGGFFGCFGGFFFGGGGGGGGGGGGGGGGGGGGCGGEGC>FBFGCGFFGGG4@GFFFCD@<D?BFFBFFFFGFGFDA>DF7AFFF
@M02542:52:000000000-J9N43:1:1101:24908:8962 1:N:0:GTGAAA
CGGTTTGTCACCGGCAGTCTCATTAGAGTGCCCTTTCGTAGCAACTAATGACAAGGGTTGCGCTCGTTGCGGGACTTAACCCAACATCTCACGACACGAGCTGACGACAGCCATGCAGCACCTGTGTTACGGCTCTCTTTCGAGCACGAAGCCGTCTCTGGCAACTTCCGTACATGTCAAAGGTGGGTAAGGTTTTTCGCGTTGCATCGAATTAAACCACATCATCCACCGCTTGTGCGGGTCCCCGTCAATTCCTTTGAGTTTCAACCTTGCGGCCGTACTCCC
+
GGGGGGGGGGGGGGGGGGGGGGGGGGGGGGGGGGGGGGGGGGGGGGGFGGGGGGGGGGGGGGGGGGGGGGGGGGGGGGGGGGGGGGGGGGGGGGGGGGGGGGGGGGGGGGGGGGFGGGGGGFFFGFGFGGGGGGGGGGGGGGGGGGGGGGGGGGGGGGFGGGGGGGGGGGGGGGFCFGGGGGFGGGGDGGGGGFGGGGGGGGGGGGGGGFEFFGGGGGGGGGGGFFGGGGGGGGCC6>EGCBFGGG>>GDGFFGFFFGGFGGFFFFFFFFFCD35C;BB:?:@FF
@M02542:52:000000000-J9N43:1:1101:17934:8979 1:N:0:GTGAAA
CGGTTTGTCACCGGCAGTCAACTTAGAGTGCCCAACTTAATGATGGCAACTAAGCTTAAGGGTTGCGCTCGTTGCGGGACTTAACCCAACATCTCACGACACGAGCTGACGACAACCATGCACCACCTGTCACTCTGTCCCCCGAAGGGGAAAACTCTATCTCTAGAGGGGTCAGAGGATGTCAAGATTTGGTAAGGTTCTTCGCGTTGCTTCGAATTAAACCACATGCTCCACCGCTTGTGCGGGTCCCCGTCAATTCCTTTGAGTTTCGGTCTTGCGACCGT
+
GGGGGGGGGGGGGGGGGGGGGGGGGGGGGGGGGGGGGGGGGFGGGGGGGGGGGGGGGG<FGGGGGGGGGGGGGGGGGGGGGGGGGGGGGGGGGDG<FGGGCGGGGGGGGGGGGGGGGGGGGGGGGGGGGGGGGGGGGGGFGGGGGGGGGGGGGGGGGGGGGGGGGGGGGGGGGGGDGGGGGGGGGGGGGGGGGGFGGGGGGGGGGGGGGGFGFGFGGGGGGGGGGGGGGGGGGGGGGGGGGFFGGGFFGGGFFGFFFGGFGGFFFBA>4AFD>CDGDFBBF>@B
@M02542:52:000000000-J9N43:1:1101:17228:8987 1:N:0:GTGAAA
CGGTTTATCACCGGCAGTCTCCCTAGAGTTCCCGACTTAACTCGCTGGCAACTAAGGATAGGGGTTGCGCTCGTTGCGGGACTTAACCCAACATTTCACAACACGAGCTGACGACAGCCATGCAGCACCTGTCTTACGGTTCCCGAAGGCACAACCGCATCTTTGCAGTCTTCCGTAGATGTCAAGAGTAGGTAAGGTTCTTCGCGTTGCGTCGAATTAAACCACATGCTCCACCGCTTGTGCGGGCCCCCGTCAATTCATTTGAGTTTTAATCTTGCGACCGT
+
GGGGGGGGGGGGGGGGGGGGGGGGGGGGGGGGGGGGGGFGGGGGGGGGGGGGGGGGGGGCFGGGGGGGGGGGGGGGGGGGGGGGGGGGGGGGGGGGGGGGGGGGGGEGGGGGGGGGGGGGGGGGGGGGGGGGGGGGGGGGGGGGGGDEGGFGGGGGGGGGGGGGGGGGGGGGGGGGGGGGGGGGGGGGGGGGGGGGGGGGGGGCGGGGGGGGFGGGGGGGGGGGGGGFGGGGGDFEGGGGGFFGGGFBGGGFFGFFFGGFFFFFFFFFAFFGGGFGFFFFBFEF
@M02542:52:000000000-J9N43:1:1101:15456:8992 1:N:0:GTGAAA
CGGTTTGTCACCGGCAGTCTCCTTAGAGTGCCCACCATTACGTGCTGGTAACTAAGGACAAGGGTTGCGCTCGTTACGGGACTTAACCCAACATCTCACGACACGAGCTGACGACAGCCATGCAGCACCTGTGTCTGAGTTCCCGAAGGCACCAATCCATCTCTGGAAAGTTCTCAGCATGTCAAGGCCAGGTAAGGTTCTTCGCGTTGTATCGAATTAAACCACATGCTCCACCGCTTGTGCAGGCCCCCGTCAATTCCTTTGAGTTTCGGTCTTGCGACCGTT
+
GGGGGGGGGGGGGGGGGGGGGGGGGGGGGGGGGGGGGGGGGGGGGGGGGGGGGGGGGGGGGGGGGGGGGGGGGGGGGGGGGGGGGGGGGGGGGGGGGGGGGGGGGGGGGGGGGGGGGGGGFGGGGGGGGGGGGGGGGGGGGGGGGGGGGGGGGGGGGGGGGGGGGGGGGGGGGGGGGGGGGGGGGGGGGGGGGGGGGGGGGGGGGGGGGGGGFGGGDFGGGGGGGGGGGFGGGGGGGDGGGBFGGGFFGGGFDDFDFGGFGGF=>?FFFF?3>/<F>BFFFBDB)
@M02542:52:000000000-J9N43:1:1101:20781:9006 1:N:0:GTGAAA
CACTCAATTAGTAGCGCTGGCACGCCACTCGGCTCCTCGGCTGACTTCGGCTGCAAAGACTTTCTCCTTAGGCGCATGTCTCAGCAACACAAAACGAGGGTTTCGCTCGTTATAGGACTTGACCAAACATCTCACGACACGAGCTGACGACAGCCATGCAGCACCTGTATGAAAGTAAGTACCATCCCGTTAAGGACAGGTTTTCTTGTTCATATGTCAAGGGCTGGTAAGGTTTTGCGCGTTGTATCGAATTAAACCACATGCTCCACCGCTTGTGCAGGCCCCCGTCAATTCCTTTG
+
CCCCCGGGGGGGGGGDGGGGGGGGGGGGGGGGGGGGGGGGGGGGGGGGGGGGGGGGGGGGGGGGGGGGGGGGGGGGGGGGGGGGGGGGGGGGFGGGGGGGGGGGGGEGGGGGGGGGGGGGGGGGGGGGGGGGGGGGGGGGGGGGGGGGGGGGGGGGGGGGGGGGGGGGGGGGGGGGGFGGGGGGGGGGGGGGGGGGGGGGCFGGGGGGGGGGGGGGGGGGGGGGGGGGFFGGGGGGGGGGGGGGCC7<CGGGGGGGGFFFFGFFGFGFFG>FBGGFGGDFFFFFF6>DGGFGFFFFFBF
@M02542:52:000000000-J9N43:1:1101:14020:9016 2:N:0:GTGAAA
CGGTTTATCACCGGCAGTCTCCCTAGAGTTCCCGACTTAACTCGCTGGCAACTAAGGATAGGGGTTGCGCTCGTTGCGGGACTTAACCCAACATTTCACAACACGAGCTGACGACAGCCATGCAGCACCTGTCTTACGGTTCCCGAAGGCACAACCGCATCTCTGCCGTCTTCCGTAGATGTCAAGAGTAGGTAAGGTTCTTCGCGTTGCGTCGAATTAAACCAAATGCTCCACCCCTTGTCCGGGCCCCCGTCCATTCATTTGCGTTTTAATATTGCCACCGTG
+
GGGEGDFFGGGGECF:@FGFGGGGGGGGGGGGGE@FGGFGGFGGGGGGGGGGFFGGG9FGFGGGGE>E:F:FF+FEGDGGGGGGGGGFG@FFGGGFGGGGGEFEECEGGFCGCCC+@DD<:DD99FDD83:,<:EFFGCFDCDGGEGCGGGGGGGC7ECCECFGCE,:B<E8F=5?65D7A@;7:<48AF@F4A7D<<FGFFF32;BF>:;BB033/8FFD218*;997*68))5(((0(.)6:B>;BF6D)-*)-)5=6<F=6)(4(,2)8)).:*/*/97)))
@M02542:52:000000000-J9N43:1:1101:8189:9024 1:N:0:GTGAAA
CGGTTTATCACCGGCAGTCTCCCTAGAGTTCCCGACTTAACTCGCTGGCAACTAAGGATAGGGGTTGCGCTCGTTGCGGGACTTAACCCAACATTTCACAACACGAGCTGACGACAGCCATGCAGCACCTGTCTTACGGTTCCCGAAGGCACAACCGCATCTCTGCAGTCTTCCGTAGATGTCAAGAGTAGGTAAGGTTCTTCGCGTTGCGTCGAATTAAACCACATGCTCCACCGCTTGTGCGGGCCCCCGTCAATTCATTTGAGTTTTAATCTTGCGACCGT
+
GGGGGGGGGGGGGGGGGGGGGGGGGGGGGGGGGGGGGGGGGGGGGGGGGGGGGGGGGGGGGGGGGGGGGGGGGGGGGGGGGGGGGGGGGGGGGGGGGGGGGGGGGGGGGGGGGGGGGGGGGGGGGGGGGGGGFGGGGGGGGGGGGGGGGGGGGGGGGGGGGGGGGGGGFGGGGGGGGGGGGGGGGGGGGGGGGGFGGGGGGGGGGGGGEEGGFCEEFGGGGGGGGGGGGDFGGGGCGCG3F7FGGD>;EGGFFD6EBGGFGGFFFBFFFFAGGGFG<B9>B>>D
@M02542:52:000000000-J9N43:1:1101:10377:9044 1:N:0:GTGAAA
CGGTTTATCACCGGCAGTCTCCCTAGAGTTCCCGACTTAACTCGCTGGCAACTAAGGATAGGGGTTGCGCTCGTTGCGGGACTTAACCCAACATTTCACAACACGAGCTGACGACAGCCATGCAGCACCTGTCTTACGGTTCCCGAAGGCACAACCGCATCTCTGCAGTCTTCCGTAGATGTCAAGAGTAGGTAAGGTTCTTCGCGTTGCGTCGAATTAAACCACATGCTCCACCGCTTGTGCGGGCCCCCGTCAATTCATTTGAGTTTTAATCTTGCGACCGT
+
GGGGGGGGGGGGEGGGGGGGGGGGGGGGGGGGGGGGGGGGGGGGGGGGGGGGGGGGGGGGGGGGGGGGGGGGGGGGGGGGGGGGGGGGGGGGGGGGGGGGGGGGGGGGGGGGGGGGGGCGGGGGGGGGGGGGGGGGGGGGGGGGGGGGGGGGGGGGGGGCGGGGGGGGGGGGGGGGGGGGGGGGGGGGGGGGGGGGGGGGGGGGGGGGCGGGFDGGGGGGGGGGGGGGGGGFGGGEGGE:FFFGGGFFGGGFEGBBAGGFGFB?9?DFBAAGFFFG)4>9BF>E
@M02542:52:000000000-J9N43:1:1101:5796:9056 1:N:0:GTGAAA
CGGTTTATCACCGGCAGTCTCCCTAGAGTTCCCGACTTAACTCGCTGGCAACTAAGGATAGGGGTTGCGCTCGTTGCGGGACTTAACCCAACATTTCACAACACGAGCTGACGACAGCCATGCAGCACCTGTCTTACGGTTCCCGAAGGCACAACCGCATCTCTGCAGTCTTCCGTAGATGTCAAGAGTAGGTAAGGTTCTTCGCGTTGCGTCGAATTAAACCACATGCTCCACCGCTTGTGCGGGCCCCCGTCAATTCATTTGAGTTTTAATCTTGCGACCGT
+
GGGGGGGGGGGGDGGDEGGGGGGGGGGGGGGGGGGGGGGGGGFGGGGCFGGGGGGGGGGGGGGGGGGGGGGGGEFFGGDGGGGGGGGGGGGGGGGGGGGGGGGG7@EEGGGGGGGGGGGGGGGGGGGGGGF@EFGGGGFGGGGGCCGFGGDGGGGDFGC<7;FCCF<FGGGCCFGFFGEEGBGCEFGFGGGGFGGFGGGGGCGFGGGGDGGGFEE=FFCDGGGGGFGCF<<FG6FGGDDFG>FGDGDFGGDFFGFFB:FBGGDBA?:A9:>GG>FGBA>9>>BF
@M02542:52:000000000-J9N43:1:1101:22622:9078 1:N:0:GTGAAA
ATCCACACCTTCCTCCGGTTTATCACCGGCAGTCTCCCTAGAGTTCCCGCCATTACGCGCTGGCAACTAAGGATAAGGGTTGCGCTCGTTGCGGGACTTAACCCAACATTTCACAACACGAGCTGACGACAGCCATGCAGCACCTGTCTTACAGTTCCCGAAGGCACAACCGCATCTCTGCAGTCTTCTGTAGATGTCAAGAGTAGGTAAGGTTCTTCGCGTTGCGTCGAATTAAACCACATGCTCCACCGCTTGTGCGGGCCCCCGTCAATTCATTTGAGTTTTAATCTTGCGACCGTAC
+
CCCCCGGGGGGGGGGGGGGGGGGGGGGGGGGGGGGGGGGGGGGGGGGGGGGFGGFGGGGGGGGGGGGGGGGGGGFGGGGGGGGGGGGGGGGGGGGGGGGGGGGGGGGGGGGGGGGGGGGGGGGGGGGGGGGGGGGGGFCGGGGGGGGGGGGGGGGGGGGGGGGGGGGGGGGGGGGGFGGGGGGGGGGGGGGGGGGGGGGGGGGGGGGGGGGGGGGGGGGGGGGGGGGEFGGGGGGGGGGGGGGGGGFGGGGGGGGG4<>GGGFFGGGEEGFFAEGFGGFFFFFAB9?GDGF742>FBFFF7
@M02542:52:000000000-J9N43:1:1101:15175:9118 1:N:0:GTGAAA
CGGCTTATCACCGGCGGTTCCTTTAGAGTACCCAACTAAATGCTGGCAACTAAAGGCGAGGGTTGCGCTCGTTGCGGGACTTAACCCAACATCTCACGACACGAGCTGACGACAGCCATGCAGCACCTGTCACTCATCCAGCCGAACTGAAGGAAATCATCTCTGAAATCCGCGATGAGGATGTCAAACGCTGGTAAGGTTCTGCGCGTTGCTTCGAATTAAACCACATGCTCCACCGCTTGTGCAGGCCCCCGTCAATTCCTTTGAGTTTTAGTCTTGCGACCG
+
GGGGGCGGGGGGDEGGGGGGGGGGGGGGGFGGGGGGGGGGGGGGGGGGGGGGGGGGGGGGGGGGGGGGGGGGGGGGGGGGGGGGGGGGGGGGGGGGGGGGGGGGGGGGGGGGGGGGGGGGGGGGGGGGGGGGGGGGGGGGGGGGGGGGGGGGGGFGGGGGGGGGGGGGGGGGGF7CGFGGGGGGGGGGGGGGGGGGGGGGGGGGGEGGGGGGFGGGGGGGGGGGGGGGGGGGGGGGGGGGGFFGGGFFGGGFFGFBBGGFFFFFFFABFAFGFFFGFFAF9>FF3
@M02542:52:000000000-J9N43:1:1101:25027:9151 2:N:0:GTGAAA
CGGTTTATCACCGACAGTCTCCCTAGAGTTCCCGACTTAACTCGCTGGCAACTAAGGATAGGGGTTGCGCGCGTTGCGGGACTTAACCCAACATTTCACAACACGAGCTGACGACAGCCATGCAGCACCTGTCTTACGGTTCCCGAAGGCACAACCGCATCTCTGCAGTCTTCCGTAGACGTCAAGCGTAGGTCAGGTTCTTCGCGTTGCGTCCAATTAAACCACATGCTCCACCGCTTGTGCGGGCCCCCGTCAATTCATTTGAGTTTTCATCTTTCTATCGT
+
FEDGCF@FFEGGGCFE:F<,CFCF<<<EFFGDFGGGGGFGFGGEGDGGGGG7EFGGC<E,@,<:FEBD:C+>:FG@FFG>@FG@EFAFFEFB<<FGGG9?FF8C@=+3>CC8CE7+8=FBFFF99D7:DCCCFA@9EF@3@@DCB7B8CC,;BD>EDGGGG77:,2;CCFGFC9/CCGG+)A<)5)*:8))57+275<87FFFFFE>>0@;<1(18*9+9:A:>8=F2**64)7>B>9*,4>A6B>F99>G5(/7(5574)69-.1:4:A).)..*21***1)8
@M02542:52:000000000-J9N43:1:1101:18619:9159 1:N:0:GTGAAA
CGGTTTGTCACCGGCAGTCCCATTAGAGTGCCCTTTCGTAGCAACTAATGGCAAGGGTTGCGCTCGTTGCGGGACTTAACCCAACATCTCACGACACGAGCTGACGACAGCCATGCAGCACCTGTGTTACGGCTCTCTTTCGAGCACTCCTCTATCTCTAAAGGATTCCGTACATGTCAAAGGTGGGTAAGGTTTTTCGCGTTGCATCGAATTAAACCACATCATCCACCGCTTGTGCGGGTCCCCGTCAATTCCTTTGAGTTTCAACCTTGCGGCCGTACTCCC
+
GGGGGGGGGGGGGGGGGGGGGGGGGGGGGGGGGGGGGGGGGGGGGGGGGGGGGGGGGGGGGGGGGGGGGGGGGGGGGGGGGGGGGGGGFGGGGGGGGGGGGGGGGGGGGGGGGGGGGGGGGGGGGGGGGGGGGGGGGGGGGGGGGGGGGGGGGGGGFGGGGGGGGGGGGGGGGGGFGGGGGGG@FGGGGGGGGGGGGGGGGGGGGGGGGGGGFGGGGGCFGGGGGGGGGGGGDGGG6FEGGFEGGGFFGGGFFGFFFGGFDFBFFABFFFA77CBGFFFFFFFFF
@M02542:52:000000000-J9N43:1:1101:10495:9198 2:N:0:GTGAAA
CGGTTTATCACCGGCAGTCTCCCTAGAGTTCCCGACTTAACTCGCTGGCAACTAAGGATAGGGGTTGCCCTCGTTGCGGGACTTAACCCAACATTTCACAACACGAGCTGACGACAGCCATGCAGCACCTGTCTTGCGGTTCCCGAAGGCACAACAGCATCTCTGCAGTCTTCCGTAGATGTCGAGAGTAGGTAAGGTTCTTCGCGTGGCGTCGAATCAAACCACATGCGCCACCGCTTGTGCGGGCCGCCGTCAAATCATTTTCGTTTGTATCTTTCGACCGTG
+
@:F6@,,CCEF8;F767CF<A9C<FE@ECDC,C:,@FGGFEFF7@B,+@CEF<FFFGG<E<<C@:FC@,9CA:FFGE+>EB7FEFFEAFCFCF8EGFF,FG7<C+@@+6AAEFGGCE=>C,,@=3DFDDB,@,3E=BC@+@8DFEECGC5<DDF>,;F,,=7=,,6;D9C,=;,:0?E<+=,=)2/45;FFA7;C>C9BG8+@:DEE(()6:(,93/)3/;5(2AC427/(-7)0,--9(48)25((-12C3-39())*5-/*))-.14((62)6:**).7)<)0
@M02542:52:000000000-J9N43:1:1101:28632:9244 1:N:0:GTGAAA
CGGCTTAACGCCGGCAGTCTACCTAGAGTGCCCAACTTAATGGTGGCAACTAAGTACGAGGGTTGCGCTCGTTGCGGGACTTAACCCAACACCTCACGGCACGAGCTGACGACAGCCATGCAGCACCTGAACCAGCGGTCCCCGAAGGGAAAATCCTATTTCTAGGACGGTCCACTGTTGTCTAGCCCAGGTAAGGTTCTTCGCGTTGCGTCGAATTGAACCACATGCTCCACCGCTTGTGCGGGCCCCCGTCAATTCCTTTGAGTTTTAATCTTGCGACCGTAC
+
GGGGGGGGGGGGGGGGGGGGGGGGGGGGGGGGGGGGGGGGGGGGGGGGGGGGGGGGGGCGGGGGGGGGGGGGGGGGGGGGGGGGGGGGGGGGGGGGGGGGGGGGGGGGGGGGGGGGGGGFGGGGGGGGGGGGGGGGGGGGGGGGGGGGGGGGGGGGGGGGGGGGGGGGGGGGGGGGGGGGGGGGGGGGGGGGGGGGGGGGGGGGGGGGGGGGFGGGGGGGGGGGGGGGCGGGGGGGDGGF*<EGGGBEGGGFFGBFFGGFGGFFBFFFFFBGDGF*<>BFFFFF:
@M02542:52:000000000-J9N43:1:1101:4317:9245 1:N:0:GTGAAA
ACAGTTTACACTGGCAGTCTCGTTAGAGTTCCCGACATGACTCGCTGGCAACTAACGACAGGGGTTGCGCTCGTTATAGGACTTAACCTGACACCTCACGGCACGAGCTGACGACAACCATGCAGCACCTTGAAGATTGTCTTGCGAAAGGTCTGTTTCCAAACCGGTCAATCCCCATTTAAGCCTTGGTAAGGTTCCTCGCGTATCATCGAATTAAACCACATGCTCCACCGCTTGTGCGGGCCCCCGTCAATTCCTTTGAGTTTCATTCTTGCGAACGTACTC
+
GGGGGGGGGGGGGGGGGGGGGGGGGGGGGGGGGGGGGGGGGGGGGGGGGGGGGGGGGGGGGGGGGGGGGGEGGGGGGGGGGGGGGGGGGGGGGGGGGGGFGGGGGGGGGGGGDGGGGGGGGGGDFFGGGGGGGGGGGGGGGGGGGGGGGGGCFGGFGGGGGGGEFGGGGGGGGGGGGGGGGGGGGGGGGGGCFGFGGGGGGGGGGGFGGFFGFGGGGGGGGGGGGGEFGFGGGGGGGG?DDBFGGGFFGGGDFGFFFGGFGG?FAA<DFBFGGFFDBFBBFFF30
@M02542:52:000000000-J9N43:1:1101:15785:9261 1:N:0:GTGAAA
CGGTTTATCACCGGCAGTCTCCCTAGAGTTCCCGACTTAACTCGCTGGCAACTAAGGATAGGGGTTGCGCTCGTTGCGGGACTTAACCCAACATTTCACAACACGAGCTGACGACAGCCATGCAGCACCTGTCTTACGGTTCCCGAAGGCACAACCGCATCTCTGCAGTCTTCCGTAGATGTCAAGAGTAGGTAAGGTTCTTCGCGTTGCGTCGAATTAAACCACATGCTCCACCGCTTGTGCGGGCCCCCGTCAATTCATTCGAGTTTTAATCTTGCGACCGT
+
CFF@:CFGFFGGEFFFEGGGGGGGFGFGGGGGGGGGGGGGGGFEGGGGGGGGFFGGGGGGGGGEFGGFEGFGGGGGGGGDGDGGGGGGGGGGGGGGGGEFFGGGGGGGGGGGGEGGFGGGFCFFGGGGGGGC8CFGFGGGGGGFGEEGGGCFGGGFCEEDGGGCF?CFGGFF,CFAFGGFGGGGGGGEGGGGGGFCFFCFGGCFGGGGGGEGFDECDFGGFGGGGGFFFCCFFGGGDDGGGBFGGGE:CGGF.735<F7@C>>F<7<229AFFGFC4<04,755
@M02542:52:000000000-J9N43:1:1101:22085:9297 2:N:0:GTGAAA
CGGCTTATCACCGGCAGTTTCCTTAAAGTGCCCAACTTAATGATGGCAACTAAGGACGAGGGTTGCGCTCGTTGCGGGACTTAACCCAACATCTCACGACACGAGCTGACGACAGCCATGCAGCACCTGTCACTAGGTCCCCGAAGGGAAGAAATCTGTCTCCAGAAGTCGTCCTAGGATGTCAAAGGCTGGTAAGGTTCTGCGCGGTGCTTCGAATTAAACCACATGCCCCACCGCTTGTGCAGGCCCCCGTCAATTCCTTTTAGTTTTAATCTTTGCCCCGT
+
GGGGGGGGGGGGGGGG>FGGGGGGGFDCEFGGGGGGGGGGGGGGGGGGGGGGGGGGGEGGGGGGGGGGEGGGGGGGGGGGGGGGGFGGGGGGGGGGGGGGDGCEFFCFGGGGGEGGGFFFGGGGGGGGFG7FDGGGFGFGGGGDGEGGGGGGGGGGGGG?CGGGGFGGGGEFEC:CFGGFFGF+=CFFAAAEFFFGFFF>*3@>2))6().9<3C4?FFFDA?E58/)9*.4.)026>C:1,))*((-44C32/*-<)944@6)-16-)64).4)?>**/0))0
@M02542:52:000000000-J9N43:1:1101:9785:9305 1:N:0:GTGAAA
CGGTTTGTCACCGGCAGTCTCATTAAAGTGCCCAACTGAATGATGGCAATTGATGACAAGGGTTGCGCTCGTTGCGGGACTTAACCCAACATCTCACGACACGAGCTGACGACAGCCATGCAGCACCTGTGTCCAGGCTCTCTTTCGAGCACCAATCCATCTCTGGAAAGTTCCTGGCATGTCAAGGGTAGGTAAGGTTTTTCGCGTTGCATCGAATTAATCCACATCATCCACCGCTTGTGCGGGTCCCCGTCAATTCCTTTGAGTTTTAATCTTGCGACCGT
+
GGGGGGGGGGGGGGGGGGFGGGGGGGGGGGGFGFGGGGGGGGFGGGGGGGGCFGGGGGGGDGFGDFGGGGEGGGGGGGGGGGGGFDGGGGGGGGGGGGGEGGGGGGGGGFECEEGFGGGGFGGGGG<FFFGGGGGGGFFFFGGGG9FFFGGGC:FCFGGGGFGGGGGGGGGGG9FFGDFGGGCGFGGG6EGG<<FFG?A<FFGGDCEE=E6;A*CFFFFGGFFGGGFCC?CFFGGCCGDGGFFGGGEFFFCF>DFFFG>B=7949?DA<>AFGG@D<)(27;))
@M02542:52:000000000-J9N43:1:1101:28674:9307 1:N:0:GTGAAA
CTGGTTAACCCAGGCAGTCTCGCCAGAGTGCCCAACTTAATGCTGGCAACAGACGATAGGGGTTGCGCTCGTTGCGAGACTTAACCCAACATTTCACAACACGAGCTGGCGACAGCCATGCAGCACCTCTCACTCAATTCCCTTGCGGGCACTTCAACCATTACGTCGAATTCTGAGGAGTTCAAGCCTAGGTAAGGTTCTGCGCGTTGCTTCGAATTAAACCACATAATCCACCGCTTGTGCGGGCCCCCGTCAATTGTTTTGAGTTTTAGCCTTGCGGCCGT
+
GGGGGGGGGGGGGGGGGGGGGGGGGGGGGGGGGGGGGGGGGGGGGGGGGGGGGGGGGGGGGGGGGGGGGGGGGGGGGGGGGGGGGGGGGGGGGGGGGGGGGGGGGGGGGGGGGGGGGGGFGGFFGGGGGGGGGGGGGGGGGGGGFGGGGGGGGGGGGGGGGGGGFGFEGGFGGGGGGGGGGGGGGFFFGGGGGFGGG:CGGGGGGGGGDEFFFGGGGGGGGGGGGGGGGFGGGGFCEDGGGFFGGGFFEGGEBGF39FFFFF:::6<<FFFGFGFGFFF9>FEF
@M02542:52:000000000-J9N43:1:1101:23305:9314 2:N:0:GTGAAA
CGGTTTATCACCGGCAGTCTCCCTAGAGTTCCCGACTTAACTCGCTGGCAACTAAGGATAGGGGTTGCGCTCGTTGCGGGACTTAACCCAACATTTCACAACACGAGCTGACGACAGCCATGCAGCACCTGTCTTACGGTTCCCGAAGGCACAACCGCATCTCTGCAGTCTTCCGTAGATGTCAAGAGTAGGTAAGGTTCTTCGCGTTTCGTCGAATTAAACCACATGCTCCACCGCTTGTGCGGGCCCCCGTCAATTCATTTGAGTTTTAATCTTGCGACCGTG
+
GGGFGCFGGGGGGGGGGGFCFFFGGGEFGGEFGGGGGGGGGGGGGGGGGGGGGGGGGFGGFGGGGDEGEGCGGCFGGGGGDGGGGGFDGFGEFGGGGGGGGGGGEGC>BFFGGGG7F<FGGFEFCGGGGGGGGGGFFDG>FEDGGD>5FGGGFFEGGGGGGCGGFGGGGGGFFC5CF5:BFFCFGFFFF=CFFFGGG<FGFFA)(8>9(;?FF0D767CFFB(**A?26:45FF71607<?><FD>>;>(/)-1*-6AFF>*9)6:-)6:4:))40*0<>B).00
@M02542:52:000000000-J9N43:1:1101:2332:9344 1:N:0:GTGACA
CGGTTTGTCACCGGCGGTCCCATTAGAGTGCTCAACTGAATGTAGCAACTAATGGCAAGGGTTGCGCTCGTTGCGGGACTTAACCCAACATCTCACGACACGAGCTGACGACAGCCATGCAGCACCTGTGTCCAGGTTCCCTTTCGGGCACATCCACATCTCTGCGGACTTCTTAGCATGTCAAGGGAAGGTAAGGTTTTTCGCGTTGCATCGAATTAATCAACATAATCCACCGCTTGTGCGGGCCCCCGTCAATTCCTTTGAGTTTTAACCTTGCGGCCGTAC
+
GGGFGGGGGGGEFFGGGGGGGFGFFG<FGFGGGGGGG<@CFEFGFG<FGCGGGGGGGGGGEF?FFCCFFEFG@CFGGEGDGFGFFGGF=FGGFFGGGEGGGFGGGDFFCEEGECFFFFCDCF<<<CECFGCFGGC?FFFGGGGGCCE7FCF:37:FF,,7<>A,2FCEGG@F,,:?,<<FGC,9?:F**;B+<CF<;FGFG+:*8CEGE6:+7C8<7C@FF+<*<8A?CCGGFC8CED5C69BDE)05=CD:5<?FFD*@FC2*-66<44):2>?C(40(,,<7)
@M02542:52:000000000-J9N43:1:1101:19254:9345 1:N:0:GTGAAA
CGGTTTATCACCGGCAGTCTCCCTAGAGTTCCCGACTTAACTCGCTGGCAACTAAGGATAGGGGTTGCGCTCGTTGCGGGACTTAACCCAACATTTCACAACACGAGCTGACGACAGCCATGCAGCACCTGTCTTACGGTTCCCGAAGGCACAACCGCATCTCTGCAGTCTTCCGTAGATGTCAAGAGTAGGTAAGGTTCTTCGCGTTGCGTCGAATTAAACCACATGCTCCACCGCTTGTGCGGGCCCCCGTCAATTCATTTGAGTTTTAATCTTGCGACCGT
+
GGGGGGGGGGGGGGGGGGGGGGGGGGGGGGGGGGGGGGGGGGGGGGGGGGGGGGGGGGGGGGGGGGGGGGGGGGGGGGGGGGGGGGGGGGGGGGGGGGGGGEGGGGGGGGGGGGGGGGGGGGGGGGGGGGGGGGGGGGCFFGGGGGGGGGGGGGGGGGGGGGGFFGGGGGGGGGGGGGGGGGGGGGGGGGGGGGGGFFGGGGGGGGGGGGGGFGGGGGGGCGGGGGGGGFGGGCG=EGGGGFFGGGFBGGGFFGFFFGGFGGF?BBFA><AFGGFGFBFFFF>E
@M02542:52:000000000-J9N43:1:1101:22905:9354 1:N:0:GTGAAA
ATCCACACCTTCCTCCGGTTTATCACCGGCAGTCTCCCTAGAGTTCCCGACTTAACTCGCTGGCAACTAAGGATAGGGGTTGCGCTCGTTGCGGGACTTAACCCAACATTTCACAACACGAGCTGACGACAGCCATGCAGCACCTGTCTTACGGTTCCCGAAGGCACAACCGCATCTCTGCAGTCTTCCGTAGATGTCAAGAGTAGGTAAGGTTCTTCGCGTTGCGTCGAATTAAACCACATGCTCCACCGCTTGTGCGGGCCCCCGTCAATTCATTTGAGTTTTAATCTTGCGACCGTAC
+
CCCCCGGGGGGGGGGGGGGGGGGGGGGGGGGGGGFGGGGGGGGGGGGGGGGGGGGGGGGGGGGGGGGGGGGGGGGGGGGGGGGGGGGGGGGGGGGGGGGGGGGGGGGGGGGGGGGGGGGGGGGGGGGGGGGGGGGGGGGGGGGGGGGGGGGGGGGGGGGGGGGGGFGGGGGGGGGDGGGGGGGGGGGGGGGGGGGGGGGGGGGGGGGGGGGGGGGGGGGGGGGGGGGGFGGGGGGGGGGGGGGGFGGGGGGGGDGGGFFDGDDEGGGFFGBFFGFFGGFFFAAAFABGGGF>A16BBBFF@
@M02542:52:000000000-J9N43:1:1101:22367:9424 1:N:0:GTGAAA
CGGTTTGTCACCGGCAGTCTCATTAGAGTGCCCTTTCGTAGCAACTAATGACAAGGGTTGCGCTCGTTGCGGGACTTAACCCAACATCTCACGACACGAGCTGACGACAGCCATGCAGCACCTGTGTGCAGGTTCTCTTTCGAGCACCAATCCATCTCTGGAAAGTTCCTTCCATGTCAAGGGTAGGTAAGGTTTTTCGCGTTGCATCGAATTAATCCACATCATCCACCGCTTGTGCGGGTCCCCGTCAATTCCTTTGAGTTTTAACCTTGCGGCCGTACTCCC
+
G:@FGGGCGFFGGGGCGGFACEFFGFFEEFEGGGGGFEGGGGFGGGGGGGFGGGGGCFG:FEDG7F@=FG@CCF@FFFCFFGGFGGGGCGADGGGGGF7FGGFFGGGCGGFFGFFFGEGGFCFD@FFGGF<@BD<FAFGE=:<>FEDFG6FGGGAA7D=F79<>DFG9,@,><,@F;;D,:?C:CEFCDGGC,7C@CFGE5:E8CFFGCC?C.=>>7CFGGFG9?CFF6CEGD:8:+*/5)-.9>C>7CDDFFGAFA0*/72.=AA><>A2*995<>>;(8:*7>
@M02542:52:000000000-J9N43:1:1101:7482:9424 1:N:0:GTGAAA
CGGTTTATCACCGGCAGTCTCCCTAGAGTTCCCGACTTAACTCGCTGGCAACTAAGGATAGGGGTTGCGCTCGTTGCGGGACTTAACCCAACATTTCACAACACGAGCTGACGACAGCCATGCAGCACCTGTCTTACGGTTCCCGAAGGCACAACCGCATCTCTGCAGTCTTCCGTAGATGTCAAGAGTAGGTAAGGTTCTTCGCGTTGCGTCGAATTAAACCACATGCTCCACCGCTTGTGCGGGCCCCCGTCAATTCATTTGAGTTTTAATCTTGCGACCGT
+
GGGFGGGGGGGGGGGGGGGGGGGGGGGGGGGGGGGGGGGGGGGGGGGGGGGGGGGGGGGFGFGGGGGGEGGGGGGGGGGGGGGGGGGFGGGGGGGGGGGGGGGGGGGGGGGGGGG7CGGGGGGGGFEFGGGGFGFGGGGGGGGGGGECGGGGGGGG7FEGGCFGGGGGGFGFFGGGGGGGFCGGGGGGGGFGGGGGGGGGGGGGGGGGEDCGFGGGGGGGGFFGGG6<CEGG6;FEG3EFD>FGEGDBEGGFBC:BA<FFGGFF<8A>BFFGGGFG)9(6;F>@
@M02542:52:000000000-J9N43:1:1101:18032:9441 1:N:0:GTGAAA
CGGTTTATCACCGGCAGTCTCCCTAGAGTTCCCGACTTAACTCGCTGGCAACTAAGGATAGGGGTTGCGCTCGTTGCGGGACTTAACCCAACATTTCACAACACGAGCTGACGACAGCCATGCAGCACCTGTCTTACGGTTCCCGAAGGCACAACCGCATCTCTGCAGTCTTCCGTAGATGTCAAGAGTAGGTAAGGTTCTTCGCGTTGCGTCGAATTAAACCACATGCTCCACCGCTTGTGCGGGCCCCCGTCAATTCATTTGAGTTTTAATCTTGCGACCGT
+
GGGGGGGGGGGGGGGGGGGGGGGGGGGGGGGGGGGGGGGGGGGGGGGGGGGGGGGGGGGGGGGGGGGGGGGGGGGGGGGGGGGGGGGGGGGGGGGGGGGGGGGGGGGGGGGGGDGGGGGGGGGGGGGGGGGGGGGGGGGGGGGGGGGGGGGGGGGGGGGGGGGGGGGGGGGGGGGGGGGGGGGGGGGGGGGGGGGGGGGGGGGGGGGGGGGGFGGGGGGGGGGGGGGGGGGGGGGDGGGGGDFGGGFFGGGFFGFFFGGFGGFFFFFFFFACGGFGBFFFFFFF
@M02542:52:000000000-J9N43:1:1101:11057:9471 1:N:0:GTGAAA
CGGTTTATCACCGGCAGTCTCCCTAGAGTTCCCGACTTAACTCGCTGGCAACTAAGGATAGGGGTTGCGCTCGTTGCGGGACTTAACCCAACATTTCACAACACGAGCTGACGACAGCCATGCAGCACCTGTCTTACGGTTCCCGAAGGCACAACCGCATCTCTGCAGTCTTCCGTAGATGTCAAGAGTAGGTAAGGTTCTTCGCGTTGCGTCGAATTAAACCACATGCTCCACCGCTTGTGCGGGCCCCCGTCAATTCATTTGAGTTTTAATCTTGCGACCGT
+
GGGGGGGGGGGGGGGGGGGGGGGGGGGGGGGGGGGGGGGGGGGGGGGGGGGGGGGGGGGGGGGGGGGGGGGGGGGGGGGGGGGGGGGGGGGGGGGGGGGGGGGGGGGGGGGGGGGGGGGGGGGGGGGGGGGGGGGGGGGGGGGGGGGGGGGGGGGGGGGGGGGGGGGGGGGGGGGGGGGGGGGGGGGGGGGGGGGGGCGGGGGGGGGGGGGGFGGGGGGGGGGGGGGGGGGGGGGGGDGGG:FGGGFFGGGFBD?E>FF=7CAFBFA>AFFGGGFGAFF;F>FF
@M02542:52:000000000-J9N43:1:1101:27073:9478 1:N:0:GTGAAA
CGGCTTATCACCGGCAGTCTCCCTAGAGTTCCCGACTTAACTCGCTGGCAACTAAGGATAGGGGTTGCGCTCGTTGCGGGACTTAACCCAACATTTCACAACACGAGCTGACGACAGCCATGCAGCACCTGTCTTACGGTTCCCGAAGGCACAACCGCATCTCTGCAGTCTTCCGTAGATGTCAAGAGTAGGTAAGGTTCTTCGCGTTGCGTCGAATTAAACCACATGCTCCACCGCTTGTGCGGGCCCCCGTCAATTCATTTGAGTTTTAATCTTGCGACCGT
+
GGGGGGGGGGGGGGGGGGGGGGGGGGGGGGGGGGGGGGGGGGGGGGGGGGGGGGGGGGGGGGGGGGGGGGGGGGGGGGGGGGGGGGGGGGGGGGGGGGGGGGGGGGGGGGGGGGGGGGGGGGGGGGGGGGGGGGGGFGGGGGGGGGGGGGGGGGGGGGGGGGGGGGGGFGGGGGGGGGGGGDFGGGGGCGGGGFGGGFGGGGGGGGEGGEGGFDGGGGGGGGGGGGGGGFFGGGGGGGGGGFFDGGEFGGGFFGFFAEGFGGFFF<2<<AAGGGFGFF>9BF>B
@M02542:52:000000000-J9N43:1:1101:15565:9509 2:N:0:GTGAAA
CGGTTTGTCACCGGCAGTCTCATTAGAGTGCCCTTTCGTAGCAACTAATGACACGGGTTGCGCTCGTTGCGGGACTTAACCCAACATCCCACGACACGAGCTGACGACAGCCATGCAACACCTGTGTTACGGCTTTCTTTCGAGCACGAAGCCATCCCTTGCAACTTCCGTACATGCTCAAAGTGGGTAAGGTTTTTCGCGTTGCATGGAGTTTGACCCAACCATCCCTCGCTTGGTCGGGTCCCAGCCAATTTCTTTGCGATTCATCCTTGCGGCCGTATTCCC
+
GG:8+@C<<<,;@@C++C@FGAA<FDFFFF<@FCFF,BFF,,<C<@6,E@EDF,@@F6::FFF78>FGFG74+>7FB<;,,:?FEG85,9,BEF@@C4@4F==EEEGE8+,AFCFF?,,@C+,@3,8=;@+@33+59@CAAEFGCEF53>1*>B;43D?,=761,?,1<5,)4A79*,+=6,;1;);59AA;.+229?8*88:),=6)()().)0*1**./((2++)(**(,0).(..9((.((.))((.27)*2)-41),))-)))-.5)),-()1<B))/9@=
@M02542:52:000000000-J9N43:1:1101:16139:9516 2:N:0:GTGAAA
ACAGTTTACACTGGCAGTCTTGCTAGATTTCCCGACATCACCCGCTGACAACTAACAACAGGGGTCGCGCCCGTTATAGGACTTCACCTGACACCCCATGGCACGAGCTGACGACAACCATCCAGCACCTTGTAAATTGTCCGAAGAAAAGTCTGCTTCCAAACCTGTCAATCTACTTTTAAGCCTTGGTAAGGTTCCTCGCGTATCATCGAATTAAACCACAATCTCCACCGCTTGTGCGGGCCACCGTCAATTCCTGTGAGTTTCATTCTTGCGAACGTACTC
+
;CF,;E<,6CE<<CF@,C<C@;6<C,,,C<E,,66+8F,E@,C7:7++;6,,C6:FA,B,,,66F,6@FG+8CF,FEGG9F8FD,?FGDFFGF@7+++,9,4F9FG@FG8FG7F@CFG+3E33D,=>+,8FF3@,9,3>37@C>+@83,@,@,33,5>,<CG,@1@,74?,?EG7,+@D+3@F4*)3/9AF:7A2CC<@:?AB45665<+(0(/58CF<.C?F55++)*;;3B3=;=<66:(7>>(,431*7<GG<AF4646=)45>A4)42)..7C))0<4).*
@M02542:52:000000000-J9N43:1:1101:14264:9529 1:N:0:GTGAAA
CGGTTTGTCACCGGCAGTCCCATTAGAGTGCCCTTTCGTAGCAACTAATGGCAAGGGTTGCGCTCGTTGCGGGACTTAACCCAACATCTCACGACACGAGCTGACGACAGCCATGCAGCACCTGTGTTACGGCTCTCTTTCGAGCACTCCTCTATCTCTAAAGGATTCCGTACATGTCAAAGGTGGGTAAGGTTTTTCGCGTTGCATCGAATTAAACCACATCATCCACCGCTTTTGCGGGTCCCCGTCAATTCCTTTGATTTTCAACCTTGCGGCCGTACTCCC
+
GGGGGGGGGGGGGGGGGGGGGGGGGGGGGGGGGGGGGGGGGGGGGGGFGGEFGGGGGGGEFFGGG:FFGDGGECEGFGGGGGGGGGGG<F?EEFGGGEFEGE@FGF@:FEGGFFEFGGF<FGGGG<FFGGGEEC<FCFGGFCF@CCF:FGGGF9EG=DCFGGGFFFGGGCFCFC9;F@CFGGC?EG:8C?CFFFFGGB5CBGG**<>FCFFFFGGGGGFC56CCFGD+CFCEG=*<7CGGD>BGG:)7=CDFFFDFAFD4*0<B<ABBFF2:CG>D6148??FFF
@M02542:52:000000000-J9N43:1:1101:15729:9535 1:N:0:GTGAAA
CGGTTTATCACCGGCAGTCTCCCTAGAGTTCCCGACTTAACTCGCTGGCAACTAAGGATAGGGGTTGCGCTCGTTGCGGGACTTAACCCAACATTTCACAACACGAGCTGACGACAGCCATGCAGCACCTGTCTTACGGTTCCCGAAGGCACAACCGCATCTCTGCAGTCTTCCGTAGATGTCAAGAGTAGGTAAGGTTCTTCGCGTTGCGTCGAATTAAACCACATGCTCCACCGCTTGTGCGGGCCCCCGTCAATTCATTTGAGTTTTAAACTTGCGACCGT
+
GGGGGGGGGGGGGGGGGGGGGGGGGGGGGGGGGGGGGGGGGGGGGGGGGGGGGGGGGGGGGGGGGGGGGGGGGGGGGGGGGGGGGGGGGGGGGGGGGGGGGGGGGGGGGGGGGGGGGGGGGGGGGGGGGGGGGGGGGGGGGGGGCGGGGGGGGGGGGGGGGGGGGGGGGGGGFGGGGGDGGFGGGGGGGGGGGGGGGCFGGGGGGGGGGGGGFGDFDFGGGGGGGGGGGFGGGGGGGGGGGFFGGGFDGGGFDDFFFGGFGGFFFFF<>>D4:CFGAF>9>BFF
@M02542:52:000000000-J9N43:1:1101:29110:9542 1:N:0:GTGAAA
CCACACCTTCCTCCGAGTTGACCCCGGCAGTCTCTCACGAGTCCCCACCATAACGTGCTGGCAACATAAGACAAGGGTTGCGCTCGTTGCGGGACTTAACCCAACATCTCACGACACGAGCTGACGACAACCATGCACCACCTGTATAGAAGCCACAAGGGAAACCACATCTCTGTAGCGATCCTCTATATGTCAAGCCCAGGTAAGGTTCTTCGCGTTGCATCGAATTAATCCACATGCTCCGCCGCTTGTGCGGGCCCCCGTCAATTTCTTTGAGTTTTAGCCCTGCGGCCGTACTCCC
+
CCCCCGGGGGGGGGGGGGGGEEFGGGGGGGGGGGFGGGGGGGGGGGGGGGGDFGGGGGGGGGGGGGGGGGGGGGGGGGGGGGGGGGGGGGGGGGGGGGGGGGGGGGGGCFGGGGGGGGGGGGGGGGGGGGGGGGGGGGGGGGGGGGGGGGGGGGGGGGGGGGGGGGGGGGFFGGGGGGGGGGFGGGGGGGGGGGGGGGFGGGGGGGGGGGGGGGGGGGGGGGGGGGGGFGGGGGGGGGGGEFGGGEGGGEFEEFGGGFFGGGFFGGGFFGFFFGGFGGFFFFFFBBFFGGEGFFF?BFFFF
@M02542:52:000000000-J9N43:1:1101:27563:9543 1:N:0:GTGAAA
GGCTTATCACCGGCAGTTTCCTTAAAGTGCCCAACTTAATGATGGCAACTAAGGACGAGGGTTGCGCTCGTTGCGGGACTTAACCCAACATCTCACGACACGAGCTGACGACAGCCATGCAGCACCTGTCACTAGGTCCCCGAAGGGAAGAAATCTGTCTCCAGAAGTCGTCCTAGGATGTCAAAGGCTGGTAAGGTTCTGCGCGTTGCTTCGAATTAAACCACATGCTCCACCGCTTGTGCAGGCCCCCGTCAACTCCTTTGAGTTTTAATCTTGCGACCGTACTCCCCAGGCGGATAA
+
<CCCCGGGGGGGDFEGEFGGGFFFFGGGGGGGGGFGG9FFGFGGGGGGGGGCEGFEFFCFGGGGG7@CEGGGGGGGGGGGGGGGC@ECEFGC,CFFGGDGGEGGGGGGGGGGGGGGGEAFEFFGCFGGFGAFCFFGA<FFFECFB@F7BEFGFGFGGGGFGGGGGGGGGGGGGGCGG@C@:B3@FFGCDFGBACF?,6<2;CFGEGGGDFFD8FGDGCCGGGF8FEFC1+ACFCE3CGGGGGGFGECGGGE85D=FFFFF<>FBGGGBFFBFFG=@:53B;>?F::6FCD@<6?63045F
@M02542:52:000000000-J9N43:1:1101:26747:9552 1:N:0:GTGAAA
CGGTTTGTCACCGGCAGTCTCATTAGAGTGCCCTTTCGTAGCAACTAATGACAAGGGTTGCGCTCGTTGCGGGACTTAACCCAACATCTCACGACACGAGCTGACGACAGCCATGCAGCACCTGTGTGCAGGTTCTCTTTCGAGCACCAATCCATCTCTGGAAAGTTCCTGCCATGTCAAGGGTAGGTAAGGTTTTTCGCGTTGCATCGAATTAATCCACATCATCCACCGCTTGTGCGGGTCCCCGTCAATTCCTTTGAGTTTTAACCTTGCGGCCGTACTCCC
+
GGGGGGGGGGGGGGGGGGGGG9FFGGGGGGGGGGGGGGGGGGGGGGGGGGFGGGGGGGGGFGGGGGGGGGGGGGGGGGGEGGEFGGGGEGGGGGGGGGGGGGGGGGGGEGGGGGGGFAGGGGFGFGGGGGGGGGGGGGEFFDGFGGCCFGGGGGGGGGGGGGDAFGFCFGCCFGGGGGGGGGGFGEGGGGGGAFCFGFGGGDEGGGGGGGGGFGGG79CFGGGGF<CFFGGGEG*:CCEGGBDGGGF>GGGFFFAFFEFFGGFFF<?F2<>>9D>G23;0:<FFF
@M02542:52:000000000-J9N43:1:1101:9114:9555 1:N:0:GTGAAA
CGGTTTGTCACCGGCAGTCTCATTAAAGTGCCCAACTGAATGATGGCAATTAATGACAAGGGTTGCGCTCGTTGCGGGACTTAACCCAACATCTCACGACACGAGCTGACGACAGCCATGCAGCACCTGTGTCCAGGCTCTCTTTCGAGCACCAATCCATCTCTGGAAAGTTCCTGGCATGTCAAGGGTAGGTAAGGTTTTTCGCGTTGCATCGAATTAATCCACATCATCCACCGCTTGTGCGGGTCCCCGTCAATTCCTTTGAGTTTTAATCTTGCGACCGT
+
GGGGGGGGGGGGGGGGGGGGGGGGGGGGGGGGGGGGGGGGGGGGGGGGGGGGGGGGGGGGGGGGGGGGGGGGGGGGGGGGGGGGGGGGGGGGGFFGGGGGGGGGGGGGGGGGGGGGGGGGGGGGGGGGGGGGGGGGGGGGGGGGGGGGGGGGGGGGFFGGGGGGGFGGFGGGGGGGGGGGGGGGGFGGGGGGGGGGGGGGGGGGGEEDEGGG=GGGGGGGGGFFGGGGGGGGGGGGGGGGGFFGGGFFGGGE>DFDAFGFGGFFFFDFFFFFGGFF)<>>BBEE
@M02542:52:000000000-J9N43:1:1101:26413:9573 1:N:0:GTGAAA
CGGTTTATCACCGGCAGTCTCCCTAGAGTTCCCGACTTAACTCGCTGGCAACTAAGGATAGGGGTTGCGCTCGTTGCGGGACTTAACCCAACATTTCACAACACGAGCTGACGACAGCCATGCAGCACCTGTCTTACGGTTCCCGAAGGCACAACCGCATCTCTGCAGTCTTCCGTAGATGTCAAGAGTAGGTAAGGTTCTTCGCGTTGCGTCGAATTAAACCACATGCTCCACCGCTCGTGCGGGCCCCCGTCAATTCATTTGAGTTTTAATCTTGCGACCGT
+
GGGGFFGGGGGGFCFGEGGGGGGGGGGFGGGFFGGGGGFFFEGGGGGGGFFFFCEGGGGGGDCFEFEEGGEFGGGGGGGGGGGGFGGGGGGGGGBFFEGGGGGGCGGGGGGGGGGGGGGFGGGGGGGGGGGG8DFCAFGGGGGGGECECGGDFFFGGGEFC<FC@EGFGCCCGGGGFGEFGGGCFGBEGFGGCA<FGFFGGGGGGGGGGGGGFCEGCGGGGGGGFGGFGCGFG=EEGCGGG0>DGGFFGGGFFGFFFGGBDFD?>B5<ADBGGCBF)41;BF@>
@M02542:52:000000000-J9N43:1:1101:24077:9637 2:N:0:GTGAAA
CGGCTTATCACCGGCAGTCTCCCTAGAGTTCCCGACTTAACTCGCTGGCAACTAAGGATAGGGGTTGCGCTCGTTGCGGGACTTAACCCAACATTTCACAACACGAGCTGACGACAGCCATGCAGCACCTGTCTTACGGTTCCCGAAGGCACAACCGCATCTCTGCAGTCTTCCGTAGATGTCAAGAGTAGGTAAGGTTCTTCGCGTAGCGTCGAATTAAACCACATTCCCCACCGCTTGTTCGGGCCCCCGTCAATTCATTTTAGTTTTAATCTTTGACCCCGG
+
GGG7CGGGGGGGGGGGGGGDGGGGGGGGGGGGGGDGGGGGGGGGGGGGGGGGGGGGGGGGGGGEGGGGGGGGGGGGGGGGGGGGGGGGGGGGFGGGGGGGGGG7CFGGCCFFCGGGGGGFGCFGGGGGGGGGGGGGGGGGGDGGGDC;CGGGFGGD?CE>ECCC?FCFB<CFFB5FFGGCBCFCFEAFF6AFCFGD429FAA7>(5>9>>>F?0)<<FFFC<1**;<2**54>B>047D6<<B?E>69;9D)(*1()69<4@F94()5:<5><:977*/017)))
@M02542:52:000000000-J9N43:1:1101:27631:9644 2:N:0:GTGAAA
CGAGTTGACCCCGGCAGTCTCCCATGAGTCCCCGGCATAACCCGCTGGCAACATGGAACGAGGGTTGCGCTCGTTGCGGGACTTAACCCAACATCTCACGACACGAGCTGACGACAACCATGCACCACCTGTGAACCTGCCCCAAAGGGGAAACCACATCTCTGTGGCGGTCGGGAACATGTCAAGCATTGGTAAGGTTCTTCGCGTTGCATCGAATTAATCCGCATTCTCCGACGCCTGTTCGGGCCCCCGTCCATTCCCTTTAGTTTTTGCCTTGCGGCCGTG
+
GGGGGGGGGGGGGGGGGGGFGGGGGGFGGGGGGGCEGGGGGGGGGGGGGGGGGGGGFGGGGGGGGGGGGGGGGGGGGGGGGGGGGGGGGGGGGGG9FFFGGGGEGGGGEGGGGDGGGFGGCFGGGGGGGGGGGFGGGGFG>:>@EGCFGGG=FFGGG>6<4<EEGGGFEDC>C8E5CGGFFCC?72?)*9=?<9DFG:6:=FFF?E5>6@)9.4<))7CFGF98C*<:*0--))0(,(2(-).-<9;14153,*)3-.1.)9*))-)..51(4-.2*)).0<@))
@M02542:52:000000000-J9N43:1:1101:24659:9644 1:N:0:GTGAAA
CAGTATATCACTGGCAGTCTCCCTAGAGTTCCCACCATTACGTGCTGGCAACTAAGGATAAGGGTTGCGCTCGTTGCGGGACTTAACCCAACATTTCACAACACGAGCTGACGACAGCCATGCAGCACCTGTCTTAGCGTTCCCGAAGGCACAATCGTATCTCTACAATCTTCGCTAGATGTCAAGAGTAGGTAAGGTTCTTCGCGTTGCGTCGAATTAAACCACATGCTCCACCGCTTGTGCGGGCCCCCGTCAATTCATTTGAGTTTTAATCTTGCGACCGT
+
GGGGGGGGGGGGGGGGGGGGGGGGGGGGGGGGGGGGGGGGGFGGGGGGGGGGGGGGGGGGGGGGGGGGGGGGGGGGGGGGGGGGGGGGGGGGGGGGGGGGGGGGGGGGGGGGGGGGGGGGGGGGGGGGGGGGGGGGGGGGGGGGGGGGGGGGGGGGGGGGGGGGGGGGGGGGGGGGGGGGGGGGGGGGGGGGGGGGGGGGGGGGGGGGGGGGFGGGGGGGGGGGGGGGGGGGGFGGGGGGG:FGGGFEEGGEBGFFFGG?DGFFFFFFFDFGGGFGFFBBF>EE
@M02542:52:000000000-J9N43:1:1101:4682:9654 1:N:0:GTGAAA
CGGTTTATCACCGGCAGTCTCCCTAGAGTTCCCGACTTAACTCGCTGGCAACTAAGGATAGGGGTTGCGCTCGTTGCGGGACTTAACCCAACATTTCACAACACGAGCTGACGACAGCCATGCAGCACCTGTCTTACGGTTCCCGAAGGCACAACCGCATCTCTGCAGTCTCCCGTAGATGTCAAGAGTAGGTAAGGTTCTTCGCGTTGCGTCGAATTAAACCACATGCTCCACCGCTTGTGCGGGCCCCCGTCAATTCATTTGAGTTTTAATCTTGCGACCGT
+
GGGFEGGGGGGGGGGGDGGGGGGGGGGGGGGGGGGGGGGGGGGGGGGGDGGGGFFGGGGGGGG7CFEGGGGGGEEGGGGGGGGGFGGFGGGGFFGGGGGGGEGGGGGGGGGGCEGGGGGGGC@FGGGFGGGGGGGGGGGGGG7CECE3CFFGGGG@7FG:F@F@EG@GGGGGGGDFGGGGGFF@?CGGGGGGGGFFFFGFGGGFEEEEDGGGFCEGCGGFGGFCGGG68:CFGGGEDCGFFBFG*>BDGGDB5DBF<+:4*:4@A?B<AFAGFC@G4)(4395B
@M02542:52:000000000-J9N43:1:1101:22891:9655 2:N:0:GTGAAA
CGAGTTGACCCCGGCGGTCTCCACTGAGTCCCCACCATAACGTGCTGGCAACAGTGAACAAGGGTTGCGCTCGTTGCGGGACTTAACCCAACATCTCACGACACGAGCTGACGACAGCCATGCACCACCTGTGAACCGACCCCAAAAGAGGCACACCCATCTCTGAGCACTCCCGATCCATGTCAAACCCAGGTAAGGTTCTACGCGTTGCATCGAATTAATCCGCATGCTCCCCCGCTTGTTCGGGGCCCCGTCAACTCCTTTGAGTTTTAGCCTTTCGGCCCG
+
GGGGGGGGGGGGGGGGGGGGGGGGGGEFGGGGGGGGGGGGGGGGGGGGGGGGGGGGGFFGEEEFGFGGGGGGGGGGGGGGGGGGGGGGGGGGGGGGGGGGFGGGGGGGGGGGGDGGGGGGGGGFGGGGGCGFG7EFGGCEGEGEGGGGGGGGGGFGDGGGGFFGGD9@CGGFGGGCD5CFF7DFFEFFFA>F<FGFGGBCF*9=:D399@BFFA7)<7FFG<AC*;33*94./)0491786,).7>B>>1>)(*/(,)042*9:6:2-566).)8CF*/))5.)7
@M02542:52:000000000-J9N43:1:1101:16524:9658 1:N:0:GTGAAA
GTCCACACCTTCCTCCGGTTTATCACCGGCAGTCTCCCTAGCGTTCCCGACTTAACTCGCTGGCAACTAAGGATAGGGGTTGCGCTCGTTGCGGGACTTAACCCAACATTTCACAACACGAGCTGACGACAGCCATGCAGCACCTGTCTTACGGTTCCCGAAGGCACAACCGCATCTCTGCAGTCTTCCGTAGATGTCAAGAGTAGGTAAGGTTCTTCGCGTTGCGTCGAATTAAACCACATGCTCCACCGCTTGTGCGGGCCCCCGTTAATTCATTTGAGTTTTAATCTTGCGACCGTAC
+
CCCCCGGGGGGGGGGGGGGGG,FFGGGGGGGGGGGGGGGGG8FGGGGGFGGGGGGGGGGGGGGGGGGGGGGGGG9FFGGGGGGGGGGGGGGGGGGGGGGGGGGGGGGGGGGGGGGGGGGGGGGGGGGGGGGGGGGGGGGGGGGGFAGGGGGGGGGGGGGGGGFDGGG,FEGGGD@CCFCFGGGGGGGGGGGGGCCFGGFFGGGGGGGGGGGGGGGGGF8;EEGEEGGGFGGGGGGGGGGCFGF6+<C<FGGGGGGGFFFGGG)>EDDE)<:FBGFFGGFFFFBFFFFFDGF*69>>B65>5
@M02542:52:000000000-J9N43:1:1101:13834:9658 2:N:0:GTGAAA
CGGTTTGTCACCGGCAGTCTCCTTAGAGTGCCCACCATTACGTGCTGGTAACTAAGGACAAGGGTTGCGCTCGTTACGGGACTTAACCCAACATCTCACGACACGAGCTGACGACAGCCATGCAGCACCTGTGTCTGAGTTCCCGAAGGCACCAATCCATCTCTGGAAAGTTCTCAGCATGTCAAGGCCAGGTAAGGTTCTTCGCGTTGCTTCGAATTAAACCACATGCTCCACCGCTTGTGCGGGCCCCCGTCCATTCATTTGAGTTTTAACCTTGCGGCCTTG
+
GGGGGGGGGGGGGGGEGGGFGGGGGGGGGGGGGGGGGGGGGGGGGGGGGGGGGGGGGGGGGGFGGGGGGGGGGGGGGGGGGGGGGGGGGGGGGGGAFGGGDGGGGGGGGGGGGGGGGGGCGFGGFGFGGGFGGGGGGGGGGGGGGGGEGGGGFFEEGGGGGGGGGFGGCCFFG@CGGGGFFFGFGBAFFFFFFFGFF<?FBFC?=5=@0D@F?9GAFFGFGADGGGA3C14=6:F(23D1(.)4B>9>;6D<(/)-5)9-6==4)(5<<B<0--):00)0.5)))
@M02542:52:000000000-J9N43:1:1101:26398:9660 2:N:0:GTGAAA
ACAGTTTACACTGGCAGTCTTGCTAGAGTTCCCGACATCACTCGCTGGCAACTAACAACAGGGGTTGCGCTCGTTATAGGACTTAACCTGACACCTCACGGCACGAGCTGACGACAACCATGCAGCACCTTGTAAATTGTCCGAAGAAAAGTCTGTTTCCAAACCTGTCAATCTACATTTAAGCCTTGGTAAGGTTCCTCGCGTATCATCGAATTAAACCACATGCTCCACCGCTTGTGCGGGCCCCCGTCAATTCCTTTGAGTTTCATTCTTGCGAACGTACTC
+
GGGGGGGGFGGGGGGGGGGGGGGGGGGGGGGGGGGGGGGCFEGGGGGGEGGGGGGGGGGGGGGGGGGGGGGCGGGGGGGGGGGGGGG9FGGFGGF<F@<FEF4CGEGDGGDFCEGGGGGGFFCGGGGGGGGFFFF+@FGGG8CEEEEGGGGCGGFFFEGE;CFGFCGGDFEF,;AF>CDFFGG>;CA9AFFFFF@:FFFD?BEFF>FCCB;A:@DFFFCAF??FGD+;;<@D=A:<FFCE?BF;FF>>>FGD0::A42@B41)6AAA><DF):)4))8B)8>5)*
@M02542:52:000000000-J9N43:1:1101:18340:9679 1:N:0:GTGAAA
CGGTTTATCACCGGCAGTCTCCCTAGAGTTCCCGACTTAACTCGCTGGCAACTAAGGATAGGGGTTGCGCTCGTTGCGGGACTTAACCCAACATTTCACAACACGAGCTGACGACAGCCATGCAGCACCTGTCTTACGGTTCCCGAAGGCACAACCGCATCTCTGCAGTCTTCCGTAGATGTCAAGAGTAGGTAAGGTTCTTCGCGTTGCGTCGAATTAAACCACATGCTCCACCGCTTGTGCGGGCCCCCGTCAATTCATTTGAGTTTTAATCTTGCGACCGT
+
GGGGGGGGGGGGGGGGGGGGGGGGGGGGGGGGGGGGGGGGGGGGGGGGGGGGGGGGGGGGGGGGGGGGGGGGGGGGGGGGGGGGGGGGGGGGGGGGGGGGGGGGGGGGGGGGGGGGGGGGGGGGGGGGGGGGGGGGGGGGGGGGGGGGGGGGGGGGGGGGGGGGGGGGGGGGGGGGGGGGGGGGGGGGGGGGGGGGGGGGGGGGGGGGGGGGFGGGGGGGGGGGGGGFGFGGGGGGGGGGG:BGGGFFCDDFBDFFFGGFGGFFF<FFFFBFGCBGBFB>BFDF
@M02542:52:000000000-J9N43:1:1101:18770:9687 1:N:0:GTGAAA
CGGTTTATCACCGGCAGTCTCCCTAGAGTTCCCGACTTAACTCGCTGGCAACTAAGGATAGGGGTTGCGCTCGTTGCGGGACTTAACCCAACATTTCACAACACGAGCTGACGACAGCCATGCAGCACCTGTCTTACGGTTCCCGAAGGCACAACCGCATCTCTGCAGTCTTCCGTAGATGTCAAGAGTAGGTAAGGTTCTTCGCGTTGCGTCGAATTAAACCACATGCTCCACCGCTTGTGCGGGCCCCCGTCAATTCATTTGAGTTTTAATCTTGCGACCGT
+
FGG@BEGDEGFFECFCFEEFFGFG<A@CFFG<C@CCFFGGGFE@@C@@CC@C<CEFGFCECCCBF:>CFG@FGG<EECF@GEG9EGGGCCDGGFFAEFEFEEGEGGGGGFGGFGGGDGD=FAFG<FCEFFGGFCBBFFGGGGC<BCFGDG:DFFFE<CF::AC;CEGCFFE<<FDFC**?FCFFF9FF@<;97<?<CCF9FF?8*3:CGGGE>*:;7C97:+0C@GC?F70?EFFGGGEGG:?DGG:>GGGDFGFF>GFFGGFFA<)6:ABFD:9C2<FBFF3;
@M02542:52:000000000-J9N43:1:1101:24800:9687 1:N:0:GTGAAA
TCCTCCGGTTTATCACCGGCAGTCTCCCTAGAGTTCCCGACTTAACTCGCTGGCAACTAAGGATAGGGGTTGCGCTCGTTGCGGGACTTAACCCAACATTTCACAACACGAGCTGACGACAGCCATGCAGCACCTGTCTTACGGTTCCCGAAGGCACAACCGCATCTCTGCAGTCTTCCGTAGATGTCAAGAGTAGGTAAGGTTCTTCGCGTTGCGTCGAATTAAACCACATGCTCCACCGCTTGTGCGGGCCCCCGTCAATTCATTTGAGTTTTAATCTTGCGACCGTACTCCCCAGGCG
+
CCCCCGGGGGGGGGGGGGGGGGGGGGGGGEFFGGGGGGGGGGGGFGGGGGGGGGGGGGGGGGGGGGFFGGGGGGGGGGGGGGGGGGGGGGGGGGGGGGGGGGGGGGGGGGEGGGGGGGGGGGGGGGGGGGGGGGGGGGGGGGGGGGGGGGGGGGGGGGGGGGGGGGGGGGGGGGGGGGGGFGGGGGGGGGGGGGGGGGGGGGFGGGFGFGGGG<EGGGGGGGGFGGFGFGGGGFGFCC8@:=GG58<?EGG5>5EGC6@CGC46+CGFFC8BAGGFG>>FFF>;;FFGDFFC5:BBFBF>7
@M02542:52:000000000-J9N43:1:1101:28262:9698 2:N:0:GTGAAA
CGGCTTGTCACCGGCAGTCTCCCTAGAGTTCCCGACTTAACTCGCTGGCAACTAAGGATAGGGGTTGCGCTCGTTGCGGGACTTAACCCAACATTTCACAACACGAGCTGACGACAGCCATGCAGCACCTGTCTTACGGTTCCCGAAGGCACAACCGCATCTCTGCAGTCTTCCGTAGATGTCCAGAGTAGGTAAGGTTCTTCGCGTTTCGTCGAATTAAACCACATGCCCCACCGCTTGTTCGGGCCCCCGTCAATTCCTTTTCGTTTTAATCTTTCCCCCCTG
+
GGGGGGGGGGGGGGGGGGGDGGGGGGGGGGGGGGGGGGGGGGGGGGGGGGGGGGGGGGGDGGGGGGGGGGGGGGGDEGGGGGGGGGGGGGGGGGGGGGGGGGFGFFGGGGGGGGGDGGGGGGG@DGGGGGEGGGGGGG>FFGGG>EECGGGGFGGGGGGDE,BC@FGGFF7A9EEGGCCF+::1C@FFF=FF46C4;=AFAA7>@>AB(9?@(,939>FF=A:8EC:2C73:53>(39G1.69(.99BF9D)-/*-:<B4-00-)-,83:A09).?*1**05)))
@M02542:52:000000000-J9N43:1:1101:10156:9704 1:N:0:GTGAAA
CGGTTTGTCACCGGCAGTCTCATTAAAGTGCCCAACTGAATGATGGCAATTAATGACAAGGGTTGCGCTCGTTGCGGGACTTAACCCAACATCTCACGACACGAGCTGACGACAGCCATGCAGCACCTGTGTCCAGGCTCTCTTTCGAGCAACAATCCATCTCTGGAAAGTTCCTGGCATGTCAAGGGTAGGTAAGGTGTGTCGCGTTGCATCGAATTAATCCACATCATCCACCGCTTGTGCGGGTCCCCGTCAATTCCTTTGAGTTTTAATCTTGCGGCCGT
+
GGGGGGGGGGGGGGGGGGGGGGGGGGGGFGGGGDGCFDCG,CF,CFGGG,ECF<FDECFGGGCED,CC@:F>F<FFFDGGFCEFCEBFFFFF=,FEFGGDGFGGEE7FEACE:=FF<>BFFFG<F<D=D>DCFFFFGFFGG9F=@,8FCFF,@FF:FE>@>FC=EGFGGGDGC;FDFDF,>>,@DEGG,<CG,;<FG@,>*=?BFEGGG*<>;CEC2=AC+4>B8C?2<B+<EF*?:17924=5ED)0:D4>D5?B>CDFDC)6<:<A)::C728?4)4((3;;
@M02542:52:000000000-J9N43:1:1101:21353:9761 1:N:0:GTGAAA
CGGCTTATCACCGGCAGTTTCTTCAGAGTGCTCAGCTTAACCTGCTAGCAACTGAAGATAAGGGTTGCGCTCGTTGCGGGACTTAACCCAACATCTCACGACACGAGCTGACGACAGCCATGCAGCACCTGTACTAGACCCAGCCGAACTGAAAGTCCCAATCTCTCGGGACCGAAATCTAGCATGTCAAGAGCTGGTAAGGTTCTTCGCGTTGCATCGAATTAAACCACATGCTCCACCGCTTGTGCGGGCCCCCGTCAATTCCTTTGAGTTTTAACCTTGCGG
+
GGGGGGGGGGGGGGGGGGGGGGGGGGGGGGGGGGGGGGGGGGGGGGGGGGGGGGGGGGGGGGGGGGGGGGGGGGGGGGGGGGGGGGGGGGGGGGGGGGGGGGGGGGGGGGGGGGGGGGGGGGGGGGGGGGGGGGGGGGGGGGGGGGGGGGGGGGGGGGGGGGGFGGGGGGGGGGGGGGGGGGGGGGGGGGGGGGGGGGGGGGCGGGGGGGGGFGGGGGGGGGGGGGGGGGGGFC7CFGGGGBEGGGFFEGDEFGFFFGG5CDDFBFFFFFFGGGFFF<AFFBF>>
@M02542:52:000000000-J9N43:1:1101:11715:9786 2:N:0:GTGAAA
CGGTTTATCACCGGCAGTCTCCCTAGAGTTCCCGACTTAACTCGCTGGCAACTAAGGATAGGGGTTGCGCTCGTTGCGGGACTTAACCCAACATTTCACAACACGAGCTGACGACAGCCATGCAGCACCTGTCTTACGGTTCCCGAAGGCACAACCGCGTCTCTGCAGTCTTCCGTAGATGTCAAGAGTAGGTAAGGTTCTTCGCGTTGCGTCGAATTAAACCACATGCCCCACCGCTTGTGCGGGCCCCCGTCAATTCATTTTAGTTTTAATCTTTCCACCGTT
+
GGGGGGGGGGGGGGG7FGGFGGGGGGGGGGGGGGGGGGGFGGGGGGGGGGGGGGGGGCGFFGGGGGGGGGGGGGGGGG@FGGGGGGGGGGGGGGGGGGGGGGGGEGGGGFGGGDGCGGGGGFGGGGGGGGGGGGGGGGDGGGGGCE85FE,8::EGGGGGG=F99FFGCFCFFGGGGGDF6FFAGFFFF6@=;CGGGGFGFFFFFFEF6>>F>><:FFCFGFB5C5))9*4-.>E>90C3<BA:)429>FD)(//(6<FFBFF)6:-6<B<?2)677**/*7)8.
@M02542:52:000000000-J9N43:1:1101:6882:9790 1:N:0:GTGAAA
CGGTTTATCACCGGCAGTCTCCCTAGAGTTCCCGACTTAACTCGCTGGCAACTAAGGATAGGGGTTGCGCTCGTTGCGGGACTTAACCCAACATTTCACAACACGAGCTGACGACAGCCATGCAGCACCTGTCTTACGGTTCCCGAAGGCACAACCGCATCTCTGCAGTCTTCCGTAGATGTCAAGAGTAGGTAAGGTTCTTCGCGTTGCGTCGAATTAAACCACATGCTCCACCGCTTGTGCGGGCCCCCGTCAATTCATTTGAGTTTTAATCTTGCGACCGT
+
GGGGGGGGGGGGGGGGGGGGGGGGGGGGGGGGGGGGGGGGGGGGGGGGGGGGGGGGGGGGGFFGGGGGGGGGGGGGGGGGGGGGGGGGGGGGGGGGGGGGGGGGGGGGGGGGGGGGGGGGGGGGGGGGGGGGGGGGGGGGGGGGGGGGGGGGGGGGGGGCGGGGGGFFFGGGGFGGGGGGGGGGGGFGGGGGGCGGGGGGGGGGGGGGGEGGFGGGGGGGGGCGGGGGGGGFGGGGGGGFGFFGGGDFEGGEFGFFFGGFFFFFA?ABFFFGGGFGAF>1>FED
@M02542:52:000000000-J9N43:1:1101:12383:9795 2:N:0:GTGAAA
CGGTTTGTCACCGGCAGTCCCATTAAAGTGCCCAACTAAATGATGGCAATTAATGGCAAGGGTTGCGCTCGTTGCGGGACTTAACCCAACATCTCACGACACGAGCTGACGACAGCCATGCAGCACCTGTGTTAACGTTCTCTTTCGAGCACCAATCCATCTCTGGAAAGTTCGTTACATGTCAAGGCCAGGTAAGGTTTTTCGCGTTGCATCGAATTAATCCACATTATCCACCGCTTGTGCGGGCCCCCGTTAATTCATTTGAGTTTTAATCTTTCGACCGT
+
GGGGGGGGGGGGGGG7FFGGGGGGGGGGGGGGGGGGGGGGGGGGGGGG9FGGGGGGGEFGGGGGGGGGGGGGGGGGGGGGGGGGGGGGGGGGGGGGGGGGGGGGGGGGGGGGGGGGGGGGGGGGECFFGGGGGGGGGGGGGGGGGGDFCEGGGGGGGG?FFFFCFFGGGFGFDGGGGGGFAFGFGFFFAFFF>FFGGC=DFFFEFE:92BEFF0<FFFGF@?E?C6))2*6<?67(9BD?BFF?FF>;(6C9(**().7))19).-).66<?AA2>0*).<:BB
@M02542:52:000000000-J9N43:1:1101:4629:9795 2:N:0:GTGAAA
CGGTTTATCACCGGCTGTCCCCCTAGAGTTACCACCATTACGTGCTGGTAACTAAGGATAAGGGTTGCGCTCGTTTCGGGACTTAACCCAAAATTTCAAAACGCGAACTGACGACAGCCATGCAGCACCTTGCTTAGCGTTCCCGAGAGCACAATCGTATATCTACAATTTTCGCTTGATGTAAAGAGTAGGTAAGGTTCTTCGCTTGGCTGCCAATTAAACCACATGCGCCACCGCTTGTGTGGGCACTCGTACACTACTTTGAGTTTTAATCTTTCACACGT
+
,CC@+@,<CF,<7+7+8;C,,;@+C@AEFF,,C<EBEAFF,6CFF,6E6CFG9E,6,9EFFEFB@@+,8+@BF:,,B?FC74F=FFGC,44,:,,A,,5<?A+>7+++68C,C+=8>,3A7D3,C6=6E88@FFGCD8FEC+,>3++53*@,,@E8*>@8,,,7:?,,2+5+,144*=7+==+++*40+1+1*4=28=4*188)())((6(),(2=)A@ACA@**843<)(,)).-((*(4)(.0(4(-,0*(**()))(6469)-:2))48)56*2=**1))0
@M02542:52:000000000-J9N43:1:1101:24355:9796 2:N:0:GTGAAA
CGGCTTAACGCCGGCAGTCTACCTAGAGTGCCCAACTTAATGGTGGCAACTAAGTACGAGGGTTGCGCTCGTTGCGGGACTTAACCCAACACCTCACGGCACGAGCTGACGACAGCCATGCAGCACCTGAACCAGCGGTCCCCGAAGGGAAAATCCTATTTCTAGGACGGTCCACTGTTGTCTAGCCCAGGTAAGGTTCTCCGCGTTGCGTCGAATTGAACCACATGCTCCACCGCTTGTGCGGGCCCCCGTCCATTCCTTTTAGTTTTAATCTTGCGACCTTTG
+
GGGGGGGGGGGGGGGGGGGGGGGGGGGGGGGGGGGGGGGGGGFGGGGGFGGGGGGGGGGGGGGGGGGGGGGGGGGGGGGGGGGGGGGGGGGGGFFGGGEGEGGGGGGGGGGGGGGGGGF<FGFGFGGGFFCGGGGGGGGGGFFE>>EGGGGFFGGGFEFGGGGGDGGGD<EFEFGFGGGFFGFAFFFFFFFFECGGGFB7BB;>9DF>B>>:14FF:/A6<81/2</7*;:07:)446D<))(,86BFB>)92)94)58)6B*)466)667)--6*2.07>8/**
@M02542:52:000000000-J9N43:1:1101:10296:9810 1:N:0:GTGAAA
CGGTTTATCACCGGCAGTCTCCCTAGAGTTCCCGACTTAACTCGCTGGCAACTAAGGATAGGGGTTGCGCTCGTTGCGGGACTTAACCCAACATTTCACAACACGAGCTGACGACAGCCATGCAGCACCTGTCTTACGGTTCCCGAAGGCACAACCGCATCTCTGCAGTCTTCCGTAGATGTCAAGAGTAGGTAAGGTTCTTCGCGTTGCGTCGAATTAAACCACATGCTCCACCGCTTGTGCGGGCCCCCGTCAATTCATTTGAGTTTTAATCTTGCGACCGT
+
GGGGGGGGGGGGGGGGGGGGGGGGGGGGGGGGGGGGGGGGGGGGGGGGGGGGGGGGGGGGGGGGGGGGGGGGGGGGGGGGGGGGGGGGGGGGGGGGGGGGGGGGGGGGGGGGGGGGGGGGGGGGGGGGGGGGGGGGGGGGGGGGGGGGGGGGGGGGGGGGGGGGGGGGGGGGGGGGGGGGGGGGGGGGGGGGGFGGGGGGGGGGGGGGGGGGFGGGGGGGGGGGGGGGFFGGGGGGGGGGG0?DGGFFGGGFFG?EFGGFFFBFABFFFFFGGGFF9AB;F9DF
@M02542:52:000000000-J9N43:1:1101:14494:9815 1:N:0:GTGAAA
CGGTTTATCACCGGCAGTCTCCCTAGAGTTCCCGACTTAACTCGCTGGCAACTAAGGATAGGGGTTGCGCTCGTTGCGGGACTTAACCCAACATTTCACAACACGAGCTGACGACAGCCATGCAGCACCTGTCTTACGGTTCCCGAAGGCACAACCGCATCTCTGCAGTCTTCCGTAGATGTCAAGAGTAGGTAAGGTTCTTCGCGTTGCGTCGAATTAAACCACATGCTCCACCGCTTGTGCGGGCCCCCGTCAATTCATTTGAGTTTTAATCTTGCGACCGT
+
GGGGGGGGGGGGGGGGGGGGGGGGGGGGGGGGGGGGGGGGGGGGGGGGGGGGGGGGGGGGGGGGGGGGGGGGGGGGGGGGGGGGGGGGGGGGGGGGGGGGGGGGGGGGGGGGGGGCFGGCDFGGGGGGFGGGGGGGGGGGGGDGGGGGGGFGDFGGGGGGGGGGGGGGGGGGGGGGGGGGFFGFFGGGGGGGFFGGGGGGGGGGGGGGGGGGFGDGFFGGG7FGGGGFF9AFFGGGGDEGGDFGGGFFGGGDFGFFFGGFGGFFFFFFAAFGF>@G>D>>FFB>
@M02542:52:000000000-J9N43:1:1101:11445:9859 1:N:0:GTGAAA
CAGTTTATCACTGGCAGTCTCCTTTGAGTTCCCGACCGAATCGCTGGCAACAAAGGATAAGGGTTGCGCTCGTTGCGGGACTTAACCCAACATTTCACAACACGAGCTGACGACAGCCATGCAGCACCTGTCTCACGGTTCCCGAAGGCACCAAAGCATCTCTGCTAAGTTCCGTGGATGTCAAGAGTAGGTAAGGTTCTTCGCGTTGCATCGAATTAAACCACATGCTCCACCGCTTGTGCGGGCCCCCGTCAATTCATTTGAGTTTTAACCTTGCGGCCGTAC
+
GGGGGGGGGGGGGGGGGGGGGGGGGGGGGGGGGGGGGG@@BBEGGGGGFGGGGGGGGGGGGGFGGGGGGGGGGGGGGGGGGGGGGGGGGGGGGGGGGGGDGGGGGGGGGGGGGGGGGGGGGGGFGGGGGGGGFGGGGGGGGGGGGGCFGGGGGGGGGGGGGGGGGFGFGGGGGGFGGGGGGGGGGGGGGGGGGFDCFGGGGGGEGGGEGGGGFGFGGGGGGGGGGGGG7<FGGGGGGGGG4>DCCDFEGGGFFGBFFGGFDFAFFBFFFFFGGGFC0909>9ED5
@M02542:52:000000000-J9N43:1:1101:14061:9874 1:N:0:GTGAAA
ATCCCCACCTTCCTCCAGTTTGTCACTGGCAGTATCCTTAAAGTTCCCGGCTTAACCCGCTGGCAAATAAGGAAAAGGGTTGCGCTCGTTGCGGGACTTAACCCAACATCTCACGACACGAGCTGACGACAGCCATGCAGCACCTGTATGTAAGTTCCCGAAGGCACCAATCCATCTCTGGAAAGTTCTTACTATGTCAAGACCAGGTAAGGTTCTTCGCGTTGCATCGAATTAAACCACATGCTCCACCGCTTGTGCGGGCCCCCGTCAATTCATTTGAGTTTTAGTCTTGCGACCGTAC
+
CCCCCGGGGGGGGGGGGGGGGGGGGGGGGGGGGGGGGGGGGDGGGGGGGGGGGGGGGGGGGGGGGGGGGGGGGGGGGGGGGGGGGGGGGGGGGGGGGGGGGGGGGGGGGGGGGGGGGGGGGGGGGGGGGGGGGGGGGGGGGGGGGGGGGGGGGGGGFGGGGGGGGGGGGGGGGGGGGGGGGGGGGGGGGGGGGGGGGGGGGGGGGGGGGGGGGGGGGGGGGGGGGGGGFGGGGGGGGGGGGGGGGGGGGGGGGGGGGFFGGGF>EGGFEGFFFGGFGGBFFFBFA<<FFGFCAF>FFFFF)
@M02542:52:000000000-J9N43:1:1101:5530:9878 1:N:0:GTGAAA
CGGTTTATCACCGGCAGTCTCCCTAGAGTTCCCGACTTAACTCGCTGGCAACTAAGGATAGGGGTTGTGCTCGTTGCGGGACTTAACCCAACATTTCACAACACGAGCTGACGACAGCCATTCAGCACCTGTCTTACGGTTCCCGAAGGCACAACCGCATCTCTGCAGTCTTCCGTAGATGTCAAGAGTAGGTAAGGTTCTTCGCGTTGCGTCGAATTAAACCACATGCTCCACCGCTTGTGCGGGCCCCCGTCAATTCATTTGAGTTTTAATCTTGCCACCGT
+
FFEGGGG9FFGGGGEGGFG,<FGGGGFGGFGGG>FFGGGGGGGGEGGD@GGGEFEGFGFGG@8@BFE,??D<F@FFGCEGGGGDFFEFGGGGGGGGGG?<F@FG@C+CBEEF+B>FFGGFF,@FFFGFGF<FE9FFGG7@>FGCGGGG>FCFFFFEEGG>1DF,>DCCGC>F@FCBAF*>;<2BFCEFFGCF,?:,?C?+<?C8;CEGDGGCBDG84CCGG7CCFC6+0++03CEGGGG3<)115CE@EGDB09(7)<>=>C4*)3).565C72*2)),.53)0
@M02542:52:000000000-J9N43:1:1101:5620:9899 2:N:0:GTGAAA
CGGTTTATCACCGGCAGTCTCCCTAGAGTTCCCGACTTAACTCGCTGGCAACTAAGGATAGGGGTTGCGCTCGTTGCGGGACTTAAACCAACATTTCACAACACGGGCTGACGACAGCAATGCAGAACCTGTCTTACGGTTACCGAAGGCAAAACCGAATCTCTGCAGTCTTCCGTAGATGTCAAGAGAAGGAAAGGTTCTTCGCGTTGCGTCGAATTAAACCAAATGCCCACCCGCTTCTGCGGGCCCCCGGCAACTAATTTGGATTTAAACCTTTCGACCGG
+
,F:688<CEE,;@:@+7CECFAEFFG,EGG9<ECFCB666@FDG7::C,CEDCF,EFG@<,BF:F@F8B768C=4BFGGGCFF<FG,:,9B=DB<595,C??,@C++++>FF7++8+8,,33,@@,,=>3,78@3553@@FCDC5**@*@3:>,8C***41=94=E9EGD,81,:07CD6+C+1;)0=)2;=(5C4C+2**1:>1=)21@;379D>@F+6DF:**:95*98.))8(-9>(.)),),4(-(//09)((().)*/).(..3):4),4C**))05))
@M02542:52:000000000-J9N43:1:1101:13364:9919 1:N:0:GTGAAA
CGGTTTATCACCGGCAGTCTCCCTAGAGTTCCCGACTTAACTCGCTGGCAACTAAGGATAGGGGTTGCGCTCGTTGCGGGACTTAACCCAACATTTCACAACACGAGCTGACGACAGCCATGCAGCACCTGTCTTACGGTTCCCGAAGGCACAACCGCATCTCTGCAGTCTTCCGTAGATGTCAAGAGTAGGTAAGGTTCTTCGCGTTGCGTCGAATTAAACCACATGCTCCACCGCTTGTGCGGGCCCCGGTCAATCCATTTGATTTTTATTTTTCCAACGTAC
+
GGGFGGGGGGGGGGGGGGGGGGGGGGGGGGGGGGGGGGGGGGGGGGGGGGGGGGGGGGGGGGGGGGGGGGGGGGGGGGGGGGGGGGGGGGGGGGGGGGGGGGGGGGGGGGGGGGGGGGGGGGGGGGGGGGGGGGGGGGGGGGGGGGGGGGGGGGGGGGGGGGGGGGGGGGGGGGGGGGGGGGGGGGGGGGGGGGGGGGGGGGGGGGGGGGGGFGGGGGGGGGFGGGGGGGGGGGGGGGGGGFFGGGFFGGC30)4*6+**;:54.-<DF)4**09:())).()))
@M02542:52:000000000-J9N43:1:1101:21552:9933 1:N:0:GTGAAA
CGGTTTATCACCGGCAGTCTCCCTAGAGTTCCCGACTTAACTCGCTGGCAACTAAGGATAGGGGTTGCGCTCGTTGCGGGACTTAACCCAACATTTCACAACACGAGCTGACGACAGCCATGCAGCACCTGTCTTACGGTTCTCGAAGGCACAACCGCATCTCTGCAGTCTTCCGTAGATGTCAAGAGTAGGTAAGGTTCTTCGCGTTGCGTCGAATTAAACCACATGCTCCACCGCTTGTGCGGGCCCCCGTCAATTCATTTGAGTTTTAATCTTGCGACCGT
+
GGGFFGGGGGGGGEGGFGGFFGGGGG@<FEEFEFEEGGDGGCFGGGEGGGEFGGGGGGFGGCEGGGGGGG7FGEFFEECGGGGGGGCFFFFGFGGGGGGGGGGGGDGGGGGGGGGGGGGGGGGFGDBFGGCFGGGGGGCDFDFFGFGGGGGGGGGCEG@CGGGFGGGGGGGGGGGGGGGFGGG9CCGGGGFG@FFGG9@EFGGCEGGGCE5EBEGGGGGGF9CCFDGGG79CFCCC=DGFGBFGG3>5EC/)0<17<F7=C><FA?<BA>BDCFFF<AFF>B3.
@M02542:52:000000000-J9N43:1:1101:25411:9965 1:N:0:GTGAAA
CGAGTTGACCCCGGCGGTCTCCACTGAGCCCCCACCATAACGTGCTGGCAACAGTGAACAAGGGTTGCGCTCGTTGCGGGACTTAACCCAACATCTCACGACACGAGCTGACGACAGCCATGCACCACCTGTGAACCGACCCCAAAAGAGGCACACCCATCTCTGAGCACTCCCGATCCATGTCAAACCCAGGTAAGGTTCTACGCGTTGCATCGAATTAATCCGCATGCTCCGCCGCTTGTTCGGGGCCCCGTCAATTCCTTTGAGTTTTAGCCTTTCGGCCGT
+
GGGGGDEFGFFGG@FGGGGGGGGGGGGGGGGGGGGGGGGGGGGGGGGGGGGGGGGGGGGGGGGGGGGGGGGGGGGGGGGGGGGGGGFGGGGGGGGCFFFGGGGGFGGGGGCFGCGEEGGGGGGGGGGGGGG=FFGGFFGDFFGGGGGFGBFGGGGDFGGGGGGGGGGGFFF<FFEGDGGFGFGFGGGGGGGG>EFGGC<E9CFGCEEGE=CFFGC6<EFFGGGGEGGEECFGFEGGEGGGDF**:5DEGGGFBGFF:FFFFFFFA<B<6<AC5CFCA)6<>2DD.
@M02542:52:000000000-J9N43:1:1101:12511:9965 2:N:0:GTGAAA
CGGTTTGTCACCGGCAGTCTCCTTAGAGTGCCCACCATTACGTGCTGGTAACTAAGGACAAGGGTTGCGCTCGTTACGGGACTTAACCAAACATCTCACGACACGAGCTGACGACAGCCATGCAGCACCTGTATGAAAGTAAGTACCATCCCGTTAAGGACGGGTTTTCTTGTTCATATGTCAAGGGCTGGTAAGGTTTTGCGCGTTGTATCGAATTAAACCACATGCTCCACCGCTTGTGCAGGCCCCCGTAAATTCCTTTTAGTTTCGGTTTTGCGACCTTT
+
GGGGGGGGGGGGGGGCFFGGGGGGGGGGGGGGGGGGGGGGGGGGGGGGGGGGGFGGGDGGGGGGGGGGGGGGGGGGGGGDGGGGGGGGGFGGGGGFGGGGGGGGGEGGGGGGGEE:FGGGGGGGGGGGGGGGGGGGGGGGGGGGGGGGFGDFGGGGGGGGGGGGEGDFGGGFGGGGGGC>FGGFGFEF;AFFF@GGFGFGFFFB;FBF17);;@GFFFGFC@DGGFF?:C?FFF>BB<<??AFBF92?99D*(*1:4>B:2F*).<>B40;(,1(**)))0)9*
@M02542:52:000000000-J9N43:1:1101:9997:9994 1:N:0:GTGAAA
CCGGTTAACCCGGGCAGTCTCGCTAGAGTGCTCAACTAAATGGTAGCAACTAACAATAAGGGTTGCGCTCGTTGCGGGACTTAACCCAACATCTCACGACACGAGCTGACGACAACCATGCACCACCTGTCTTCCTGTCGCCGAAGCGACTTCCCCGATTAAGGGTAATGCAGGAGATGTCAAGTCTAGGTAAGGTTCTTCGCGTTGCTTCGAATTAAACCACATGCTCCGCTGCTTGTGCGGGCCCCCGTCAATTCCTTTGAGTTTTAATCTTGCGACCGTACT
+
GGGGGGGGGGGGGGGGGGGGGGGGGGGGGGGGGGGGGGGGGGGGGGGGGGGGGGGGGGGGGGGGGGGGGGGGGGGGGGGGGGGGGGGGGGGGGGGGGGGGGGDGGGGGGGGGGGGGGGGGGGGGGGGGGGGGGGGFEGGFEEGGGGGGGGGGGGGGGGGGGGGGGGGGGGGGGGGGGGGGGGGGGGGGGGGGGGGGGGGGGGDGGGGGGGGG@GGGGGGGCFFGGGG+3AEGGDGGGFFGGFFGGGDBGGGFFGFFFFCF>>9F>AFFFFFGGG?FB>B>0:F>)
@M02542:52:000000000-J9N43:1:1101:4172:9997 1:N:0:GTGAAA
CGGTTTGTCACCGGCAGTCTCCTTAGAGTGCCCTTTCGTAGCAACTAATGACAAGGGTTGCGCTCGTTGCGGGACTTAACCCAACATCTCACGACACGAGCTGACGACAGCCATGCAGCACCTGTGTTACGGCTCTCTTTCGAGCACGAAGCCATCTCTGGCAACATCCGTACATGTCAAAGGTGGGTAAGGTTTTTCGCGTTGCATCGAATTAAACTACATCATCCACCGCTTTTGCGGGTCCCCGTCCATTCCTTTGAGTTTCAACCTTGCGGCCGTACTCCC
+
GCGFGGDGGGG?@FEGGGF9,,@FFGFGGGGFDGGGFGFF@<CFFGGD,CFGGFGGDFFGCGD7BCFFCF>=+@CEGGG<EF7ACEFG9F@?FGDDGGGDCCEFE@CC:F8>FFG8FCFGABGGFCEFG<:FG+CC<3EFGEGGGGGEG@FGCD::,,DCFF7B:,?,>F8FEFGGGG9;B?F?<E*:?CFFC:,C;2*3:CE>CF9C*2CEFGFC*+00<+<<EC9?AEEG:5*00*2>>>@GFCDFG)9*1;486A7630<6)46<??F*793/79B6?0*/8
@M02542:52:000000000-J9N43:1:1101:21759:10007 1:N:0:GTGAAA
CGGTTTGTCACCGGCAGTCTCCTTAGAGTGCCCACCATTACGTGCTGGTAACTAAGGACAAGGGTTGCGCTCGTTACGGGACTTAACCCAACATCTCACGACACGAGCTGACGACAGCCATGCAGCACCTGTGTCTGAGTTCCCGAAGGCACCAATCCATCTCTGGAAAGTTCTCAGCATGTCAAGGCCAGGTAAGGTTCTTCGCGTTGCTTCGAATTAAACCACATGCTCCACCGCTTGTGCGGGCCCCCGTCAATTCATTTGGGTTTTAATCTTGCGACCGT
+
GGC@C@FGDGGEC@FGGGGGGGFGGGGGGGF<FFEDFGGFGGGGGGFFGGGGGGFGGFDEGGGEEFGC:FGGDFFFBCFEDEFFGG<FGGFCGGG,:,,4?FCGFGGGC8EFCGG:@<CFFDGFGGGGFGGFGGCEFGGGGGGGGGGGEGGGFFFGFGGGGGCFFGECF<@@C<,@CF2>CDCDF6:F5:BC7BEFF?CCFGF8;C*CGGFCFE=C6CFFFF8FCGB:BEGGGGGCC3C57)97:<BFDC<D>D?3<C:FCFAF<<BFBBFGCF*C<<6>B6>5
@M02542:52:000000000-J9N43:1:1101:7233:10008 2:N:0:GTGAAA
CGGTTTGTCACCGGCAGTCCCATTAGAGTGCCCTTTCGTAGCAACTAATGGCAAGGGTTGCGCTCGTTGCGGGACTTAACCCAACATCTCACGACACGAGCTGACGACAGCCATGCAGCACCTGTGTTACGGCTCTCTTTCGAGCACTCCTCTATCTCTAAAGGATTCCGTACATGTCAAAGGTGGGTAAGGTTTTTCGCGTTGCATCGAATTAAACCACATCATCCACCGCTTTTGCGGGTCCCCGTCAATTCCTTTGAGTTTCAACCTTTCCGCCGTACTCCC
+
GGGGGGGGGGGGGGECGGGGGGGGFGGGGGGGGGGGGGGGGGGGGGGFGGGGGGGGGGGGGGC:FCFGGDGGFGGFGEGFCFEFGGGGGGGGGEGDGGCEEEFFGGGGGDGGGGFDFGG,=EGEGGGGGFCCD8CCGFGCCG6DE78@CDDFFGFCDFEGGGGF>DE:C9A?CEF:+4=F6,6;*-55;FFF:87CGF553=A>@FA?<F;A;);AF7*8C))<0<*,973(.)72)5C099(3522:((9:4*04):=),98:4).:((4)))-/95>>B5@FF
@M02542:52:000000000-J9N43:1:1101:19120:10022 1:N:0:GTGAAA
CGGTTTGTCACCGGCAGTCCCATTAGAGTGCCCTTTCGTAGCAACTAATGGCAAGGGTTGCGCTCGTTGCGGGACTTAACCCAACATCTCACGACACGAGCTGACGACAGCCATGCAGCACCTGTGTTACGGCTCTCTTTCGAGCACTCCTCTATCTCTAAAGGATTCCGTACATGTCAAAGGTGGGTAAGGTTTTTCGCGTTGCATCGAATTAAACCACATCATCCACCGCTTGTGCGGGTCCCCGTCAATTCCTTTGAGTTTCAACCTTGCGGCCGTACTCCC
+
GGGGGGGGGGGGGGGGGGGGGGGGGGGGGGGGGGGGGGGGGGGGGGGGGGGGGGGGGGGGGGGGGGGGGGGGGGGGGGGGGGGGGGGGFGGGGGGGGGGGGGGGGGGGGGGGGGGGGGGGGGGGGGGGGGGGGGGGGGGGGGGGGGGGGGFFGGGG;ECGGGGGGGGGGFGFGGGGGGGGGGGGGGGDGGGGGGGGGDGEGGGGGGGGGGGGFGGGGGGGGGGGGGGGGGGGGGGG?DCGGFFGGGF>EGGFFGFFFCFBD>AFFFADFFFCFGEGF>F?BFFFF
@M02542:52:000000000-J9N43:1:1101:10196:10024 2:N:0:GTGAAA
CGGTTTATCACCGGCAGTCTCCCTAGAGTTCCCGACTTAACTCGCTGGCAACTAAGGATAGGGGTTGCGCTCGTTGCGGGACTTAACCCAACATTTCACAACACGAGCTGACGACAGCCATGCAGCACCTGTCTTACGGTTCCCGAAGGCACAACCGCATCCCTGCAGTCTTCCGTATAGGCCAAGAGTAGGTAAGGTTCTTCGCGTTTGTTCGAATTAACACACATGCCCCACCGCTTGTGCGGGCGCCCGACCATACATTTGAGTGTTAAATTTTCCACCCTG
+
FFGFEG?FGGD8@CFB@FDC9CE8EGGGGGFFGGCCGGCGGGFGDG7CFFFFFG8EF@@FGCCGGEEGGGGG7C<<CGGGGGFFFFGG?FCFGGGGFGGGFG8EGC:CEG9<>BFCB8B<DD8F9=>=@FFFEFCFFGGGG>F>:EE5FCDCFCC8*>C**,7,=CEFEGGCF7*41,;++0;)11=A@=6*)+;;F+8**1;><B..4)())-/.)0+9*).;*56)**.4708-1(*(.2)(.3((419)()),,)0)-/0).-6)6))))))*0***183)0
@M02542:52:000000000-J9N43:1:1101:20088:10024 1:N:0:GTGAAA
ATCCACACCTTCCTCCGGTTTATCACCGGCAGTCTCCCTAGAGTTCCCGACTTAACTCGCTGGCAACTAAGGATAGGGGTTGCGCTCGTTGCGGGACTTAACCCAACATTTCACTACACGAGCTGACGACAGCCCTGCAGCACCTGTCTTACGGTTCCCGAAGGCACAACCGCATCTCTGCAGTCTTCCGTAGATGTCAAGAGTAGGTAAGGTTCTTCGCGTTGCGTCGAATTAAACCACATGCTCCACCGCTTGTGCGGGCCCCCGTCAATTCATTTGAGTTTTAATCTCGCGACCGTAC
+
CCCCCGGEFGGGGGGGGG7CFFFGGFFFCECEEF@FGG8FFFECCGGGGCGGGGAGGF7F7:@FGFGGGGFE,CEFFFEEFFGEGGDGGGGCBFDFFFGGGGFGEGGFFGFFFFGGGGGGCEFGCFFEEFGEFF3B,B<=<DEF8BFF,F9=<:>CEF@@:7>7>,<F:>:>EGEGCEF;FCFFCCF9FD7<:4;B6,@,2+4BCF+?C,F79FG+2?8;*3/=C8EE@EGFG7+0:CEE86<:+<EFF;8E5>5796))*9)<EGD50*-=ACC@7C260))664.:7?*2(,(3(27>)
@M02542:52:000000000-J9N43:1:1101:11321:10052 2:N:0:GTGAAA
CGGTTTATCACCGGCCGTCTCCCTAGAGTTCCCACCATTACGTGCTGGCAACTAAGGCTAAGGGTTGCGCTCGTTGCGGGACTTAACCCAATATTTCACAACACGAGTTGACGACAGCCATGCAGTACCTGTCGCAGCGTTCCCGAAGGCACAATCGTATCTCTACAATCTTCGCTAGATGTCAAGAGTAGGTAAGGTTCTTGGCGGTGCGGCGAATTAAACCACATGCTCCACCGCTGGTGCGGGCCCCCGTCACTTCATTTGAGTTTTCATCTTGCGACACT
+
CFFFB@@C@FFFGCF+8CC<FFGFGG@FGGFEGGG@FFGFE<FFD7EFGGG@EFEEG,,6EFG,F<:EFC7FGGG<FCDG7CF9FF<?,BBF?EFFGD9FGG,4@8C+4CFFGGC:C>FG:,6CB,6=EGED=++=8+@:C869BCC8FF,,D6,,0@,4,=,:=,,>>?C9:19EDEGFFG88B;AF8>FF0BFG41=78A+*/8)6(.,)-2)7>3+/:A0*1C97C*).))8771),424,59199155(*1(656-.*14)().)5.:2--:*9>))))0
@M02542:52:000000000-J9N43:1:1101:28823:10059 1:N:0:GTGAAA
CGGTTTATCACCGGCAGTCTCCCTAGAGTTCCCGACTTAACTCGCTGGCAACTAAGGATAGGGGTTGCGCTCGTTGCGGGACTTAACCCAACATTTCACAACACGAGCTGACGACAGCCATGCAGCACCTGTCTTACGGTTCCCGAAGGCACAACCGCATCTCTGCAGTCTTCCGTAGATGTCAAGAGTAGGTAAGGTTCTTCGCGTTGCGTCGAATTAAACCACATGCTCCACCGCTTGTGCGGGCCCCCGTCAATTCATTTGAGTTTTAATCTTGCGACCGT
+
GGGGGGGGGGGGGGGGGGGGGGGGGG?FGGGGGGGGGGGGGGGGGGGGGGFGGGCFGGGGGGGGGGGGGGGGGGGGGGGGGGGGGGFGGGGGGGGGGGGGGGGGGGGGGGGGGGGGGGGGGGGGGGGGGGGGGGGGGGGGGGGGGGGGGGGGGGGEGGGEEFGGGGGGGCFGGGGCGGGGGGGGFGFGGGGGG:FFFFGGGGGGGGGGGGGGFGGGGEGGGGGGGFF6?FGGGFF=CDEGG7BDGC>BGDDF5<?E<CFBCFDFA<4>DFF<CCFG<BFF6>@E
@M02542:52:000000000-J9N43:1:1101:7582:10064 1:N:0:GTGAAA
ACAGTTTACACTGGCAGTCTTGCTAGAGTTCCCGACATCACTCGCTGGCAACTAACAACAGGGGTTGCGCTCGTTATAGGACTTAACCTGACACCTCACGGCACGAGCTGACGACAACCATGCAGCACCTTGTAAATTGTCCGAAGAAAAGTCTGTTTCCAAACCTGTCAATCTACATTTAAGCCTTGGTAAGGTTCCTCGCGTATCATCGAATTAAACCACATGCTCCACCGCTTGTGCGGGCCCCCGTCAATTCCTTTGAGTTTCATTCTTGCAAACGTACTC
+
GGGGGGGGGGGGGGGGGGGGGGGGGGGGGGGGGGGGGGGGGGGGGGGGGGGGGGGGGGGGGGGGGGGGGGGGGGGGGGGGGGGGGGGGGGGGGGGGGGGGGGGGGGGGGGGGGGGGGGGGGGGGGGGGGGGGGGGGGGGGGGGGGGGGGGGGGGGGGGGGGGGGGGGGGGGGGGGGGGGGGGGGGGGGGGGGGFGGGGGGGGGGGGGGGG6FFGGGGGGGGGGGGGDGGGGGEGGGGG7CDBDGGGFFGGGF>GFFFGGFGGFFFBFFFFFGGGFGBF<?BFFF9
@M02542:52:000000000-J9N43:1:1101:4328:10079 2:N:0:GTGAAA
CGGTTTATCACCGGCAGTCCCCCTAGAGTTCCCGACTTAACTCGCTGGCAACTAAGGATAGGGGTTGCGCTCGTTGCGGGACTTAACCTAACATTTCACAACCCAAGCTGACGACAGCCATGCAGCACCCGTCTTACGGTTCCCGAAGGCACAACCGCATCTCTGCAGTCTTTCGTAGCTGTCAAGCGTAGGTAACGTGCTTCGCCTTGCGTCCAATTAAACCACATTCCTCTCCTCCTGTGCTGGCCCCCGCCAATTCCTTTTACTATTATTCTTTCTACCGTT
+
D7CFFEFFFEGG;FF8@CE,EFGGF@<FFEFDFGDFCB9FGGG7FCEFGEGGFGGFDFGF88,BBFFGEFEEC:FEF7C+@CFEGFFF,EFB@?FFEF9BEF++=+AEFBFF:=FEGFFGF,,,6@@6F+>BCCFGGGD7@C@F5*@::DCG6DEGDG>5E7=E,?,>CC78,>*4***:=+2+:.*2)))8>+10*2)/.@681)887)(04(9666+=FA:8;A))2:)6*).-4(7)6.5-1812:6DC2C)((.*))**)))))-))..4.2*01*9*85)
@M02542:52:000000000-J9N43:1:1101:8861:10087 2:N:0:GTGAAA
ACAGTTTACACTGGCAGTCTCGTTAGAGTTCCCGACATGACTCGCTGGCAACTAACGACAGGGGTTGCGCTCGTTATAGGACTTAACCTGACACCTCACGGCACGAGCTGACGACAACCATGCAGCACCTTGAAGATTGTCTTGCGAAAGGTCTGTTTCCAAACCGGTCAATCCCCATTTAAGCCTTGGTAAGGTTCCTCGCGTTTCATCGAATTAAACCACATGCCCCACCGCTTGTGCGGGCCCCCGGCAATTCCTTTGAGTTTCATTTCTGCGAACTTTCTC
+
FGGGEEEGGGGGGGGGEFFGGGFGGEGGGFGCCC:CEGDEG<ECC@@FEGCGGGGGGGGEECCE@FEFGG7FGGGGGGCCGGGGGGGGFGGGGGG<FFFFEFGGEGFGGGGGC>ECFDC7F;D:9DE?C8FAFECF,=F@F:DED8CCCE69E>F;?,@EAF7FDEGGDDCAG6EC*9>AF7+98B=4AFFF*;:77CFCBFA5()2?E+.83/8AF@0;<;2<EF)45CBF:>)-1<44-113@3011(9)4>:4<AFA:95<946)6<))6)4)/07)/****
@M02542:52:000000000-J9N43:1:1101:23030:10088 1:N:0:GTGAAA
CGGTTTATCACCGGCAGTCTCCCTAGAGTTCCCGACTTAACTCGCTGGCAACTAAGGATAGGGGTTGCGCTCGTTGCGGGACTTAACCCAACATTTCACAACACGAGCTGACGACAGCCATGCAGCACCTGTCTTACGGTTCCCGAAGGCACAACCGCATCTCTGCAGTCTTCCGTAGATGTCAAGAGTAGGTAAGGTTCTTCGCGTTGCGTCGAATTAAACCACATGCTCCACCGCTTGTGCGGGCCCCCGTCAATTCATTTGAGTTTTAATCTTGCGACCGT
+
GGGGGGGGGGGGGGGGGGGGGGGGGGDCEFGGGGGGGGGFGGGGGGGGGGFGGGGGGGGGGGGGGGGGGGGGGGGGGGGGGGGGGGGGGGGGGGGGGGGGGGGGGGGGGGGGGGGGGGGGGGGGGGGGGGGGGGGGGGGGGGGGGGGGGGGGGGGGGGGGGGGGG9@CFGGGGGGGGGGGFGGGGGGGGGGGGGGGGGCEGGGGDGGGEEGGFGGGGGGGGFGGGGFCGGGGGDGGGGGGGFFGGGF5EGGFFG6@A7CFDFFFAFFFFFFGGGFGA>9>>BFF
@M02542:52:000000000-J9N43:1:1101:6872:10090 2:N:0:GTGAAA
CGGCTTATCACCGGCGGTTCCTTTAGAGTACCCAACTTAATGATGGTAACTAAAGGCGAGGGTTGCGCTCGTTGCGGGACTTAACCCAACATCTCACGACACGAGCTGACGACAGCCATGCAGCACCTGTCTCTGATCCAGCCGAACTGAAGGGATCCATCTCTGGAACCCGCGATCAGGATGTCAAACGCTGGTAAGGTTCTGCGCGTTGCTTCGAATTAAACCACATGCTCCACCGCTTTTGCAGGCCCCCGTCAATTCCTTTGAGTTTTAAACTTTCGGCCC
+
GGGGGGGGGGGGGGGGEGGGGGGGGFGGGGGGGGGGGGGGGGGGGGFFGGGGGGGGGGGGGEEGEFGGGGGGGCEGGGGGGGGGGGGDGGGGGEGGGGGGGGGGGGGGGGFEGCECFDC@FGGGGGGGFF:>CFG7>ACF@CFEDDEGGGFEFGCBC?C>F,CCFGGDEFG:5C55CEDF)<>AGFFA4.>>?D50CEF>?F4*63>69D;:<4*7:FC@FAFGF=F6D60)96)(2474(())1<7?FFDDB5*,-(/649664-63)-:>28)*2*=4)55>)
@M02542:52:000000000-J9N43:1:1101:3580:10098 1:N:0:GTGAAA
CGGTTTATCACCGGCAGTCTCCCTAGAGTTCCCGACTTAACTCGCTGGCAACTAAGGATAGGGGTTGCGCTCGTTGCGGGACTTAACCCAACATTTCACAACACGAGCTGACGACAGCCATGCAGCACCTGTCTTACGGTTCCCGAAGGCACAACCGCATCTCTGCAGTCTTCCGTAGATGTCAAGAGTAGGTAAGGTTCTTCGCGTTGCGTCGAATTAAACCACATGCTCCACCGCTTGTGCGGGCCCCCGTCAATTCATTTGAGTTTTACTCTTTCGACCGT
+
?FGGGGGGGGGGEDGGGGGGGGGGGGGGGGGGGGGFEEGGGGGEGEFCFCFGFGGGFGGCGGGGGGGGGG@FEGGGGGGGGGGGGGGGGGGGGGGGGGEGGGGGGGGDDGGGEGGGGGGGGGGFGGGGGFCGD9FGGGDFFGGGGG7CFGFGGGGGGGG:B;FFGGGFGFDFFGC,=@CCEGGGGGGCFFGGFFGGGGFGGCG8C=E=5EC8>=886ACFFGGFGG?9F<0<FGGDE>EFF?FGCD:37CDE378>AEGFGGBF)-.:9AF*27@74<:<(458
@M02542:52:000000000-J9N43:1:1101:25582:10123 1:N:0:GTGAAA
CGGTTTGTCACCGGCAGTCCCATTAGAGTGCCCTTTCGTAGCAACTAATGGCAAGGGTTGCGCTCGTTGCGGGACTTAACCCAACATCTCACGACACGAGCTGACGACAGCCATGCAGCACCTGTGTTACGGCTCTCTTTCGAGCACTCCTCTATCCCTAAAGGATTCCGTACATGTCAAAGGTGGGTAAGGTTTTTCGCGTTGCATCGAATTAAACCACATCATCCACCGCTTGTGCGGGTCCCCGTCAATTCCTTTGAGTTTCAACCTTGCGGCCGTACTCCC
+
GGGGGGGGGGGGGGGGGGGGGGGGGGGGGGGGGGGGGGGGGGGGGGGGGGGGGGGGGGGGGGGGGGGGGGGGGGGGGGGGGGGGGGGGGGGGGGGGGGGGGGGGGGGGGGGGGGGGGGGGGGGGGGGGGGGGGGGGGGGGGGFGGGGFGGGGGGGGGGGGGGGGGGGGGGGGGGGGGGGGGGGGGGGEGGGGFGGGGGGGGGGGGGGGGGFGFGGGGGGGGGEGGGGGGGGGGCFG?CEGGF@FGGFEGCG?FFFFFGGBFGFFFFBFFBD7CGFGFFF?F?FFF
@M02542:52:000000000-J9N43:1:1101:7480:10130 2:N:0:GTGAAA
CGGTTTATCACCGGCAGGCTCCCTAGAGTTCCCGACTTAACTCGCGGGCAAATAAGGCTAGGGGTTGCGCTCGGTGCGGGACTCAACCCAACATTTCCCAACCCCCGCTGACGCCCGCCCTGCCGCACCTGTCTTACGGTTCCCGCAGGCCCAACCGCCACCCTGCAGTCCTCCGTCGATGTCAAGAGGAGGTAAGGGTATTCGCGTTGCGGCCCACTAAACCAACTACCTCTCCGCGTCGCTGGGCCCCCGCGCATTCATTTCACTTGTAATTCTCTCACTCCT
+
GG@@+,,,6C,C;@7+77+,;B<FGGGFGF<,C,,6@F6<@,CC:++C=CC,,,C,C,,,9=F@B+:F+8>=>++?=CCGG7F,<E8<FC<++ADDDD,8D:+@++83+C>>++5*@:C*>>8<8C7*42,,7,4+?:<24/,9C*13<5*3*8E*)8:*//2:C*0<+*0*<;=><53)/:76*)18)5>>(977**0001*)-))(4)(),()))0<)*8::**).093-*)0,,(1((,(()-((-2))())(((*))0/)))).).)6).-:***17**0*
@M02542:52:000000000-J9N43:1:1101:24268:10147 1:N:0:GTGAAA
CACCGGCAGTCTCCCTAGAGTTCCCGACTTAACTCGCTGGCAACTAAGGATAGGGGTTGCGCTCGTTGCGGGACTTAACCCAACATTTCACAACACGAGCTGACGACAGCCATGCAGCACCTGTCTTACGGTTCCCGAAGGCACAACCGCATCTCTGCAGTCTTCCGTAGATGTCAAGAGTAGGTAAGGTTCTTCGCGTTGCGTCGAATTAAACCACATGCTCGACCGCTTGTGCGGGCCCCCGTCAATTCATTTGAGTTTTAATCTTGCGACCGTACTCCCCAGGCGGTCTACTTAGTGC
+
CCCCCGGGGGGGGGGGGGGGGGGGGGGGGGGGGGGGGGGGGGGGGGGGGGGGGGGGGGGGGGGGGGGGGGGGGGGGGGGGGGGGGGGGGGGGGGGGGGGGGGGGGGGGGGGGGGGGGGGGGGGGGGGGGGDFGGGGGGGGGGGGGGGGGGGGGEFGGGGGGGGGGGGGGGGGGGGGGGGGGGGGGGGGG<F@FGGFGGGGGGGGGDGGGGGGGGGGGGGGGGD*:EGGFGGGGFGGDEGGGGGGGDGGGGGGFFGGDFFG?:@F?CDFBGFFFGGFGD?B:?F01??CG<DGFB>AA9F4*
@M02542:52:000000000-J9N43:1:1101:22823:10148 2:N:0:GTGAAA
CGGTTTATCACCGGCAGTCTCCCTAGAGTTCCCGACTTAACTCGCTGGCAACTAAGGATAGGGGTTGCGCTCGTTGCGGGACTTAACCCAACATTTCACAACACGAGCTGACGACAGCCATGCAGCACCTGTCTTACGGTTCCCGAAGGCACAACCGCATCTCTGCAGTCTTCCGTAGATGTCAAGAGTAGGTAAGGTTCTTCGCGTTGCGTCGAATTAAACCACATGCTCCACCGCTTGTGCGGGCCCCCGTCAATTCATTTGAGTTTTAATCTTGCGACCGT
+
GGGGGGGGGGGGGGGGGGGGGGGGGGEEFGGGGGGGGGFGGGGGGGGGGGGGGGFGGEGGGGGGGGGGGGGGGGGGGGGGGGGGGGGFFGGGGGGGGGGGGGGGGGGGGGGGEGGDGGGGGGGGGGGFGGCFGGGGGGGGGGGGDGDGGGGGFGGGGGGDGCFGFGGGFGFCCCGGGGGFFFFFFEFFFFFFCFGF7CFGFFFF;EF11>>F9>CFF5FFGF?GGFFFG*58?F:99>302)6:>1>03935:<*3)5@:9BFF26<AAA2).4<:**7)00)8
@M02542:52:000000000-J9N43:1:1101:23534:10166 1:N:0:GTGAAA
CGGTTTGTCACCGGCAGTCTCATTAAAGTGCCCAACTGAATGATGGCAATTAATGACAAGGGTTGCGCTCGTTGCGGGACTTAACCCAACATCTCACGACACGAGCTGACGACAGCCATGCAGCACCTGTGTCCAGGCTCTCTTTCGAGCACCAATCCATCTCTGGAAAGTTCCTGGCATGTCAAGGGTAGGTAAGGTTTTTCGCGTTGCATCGAATTAATCCACATCATCCACCGCTTGTGCGGGTCCCCGTCAATTCCTTTGAGTTTTAATCTTGCGACCGT
+
GGGFGGGGCGGGGGGGEGG@FFGFFGGEFDFGFGGGG<FGGGGGGGCE@ACEFGGGGGGGGGGGGGGGGFGGGFECCFGGGGGGFFGGGGGGGGGGGFGEGGGGGGGFGGGGGGGGGGGGGF<FFGGFFGGFGGGFFFGGFGFFCGGFFCGGF>DAFGGGGFGGGGFGGGGAFG9F7FGFGFGGGGFGCFGFC,@FFC?9BGCGEEEDEGDEFDGFGGGFFGGGGGGGCGGGGFCGG7CFF)=DGDBBGGG>7C?EAEFFFF>F<:.56<<<7FF7<<BFFFEF
@M02542:52:000000000-J9N43:1:1101:14363:10175 1:N:0:GTGAAA
ACAGTTTACACTGGCAGTCTTGCTAGAGTTCCCGACATCACTCGCTGGCAACTAACAACAGGGGTTGCGCTCGTTATAGGACTTAACCTGACACCTCACGGCACGAGCTGACGACAACCATGCAGCACCTTGTAAATTGTCCGAAGAAAAGTCTGTTTCCAAACCTGTCAATCTACATTTAAGCCTTGGTAAGGTTCCTCGCGTATCATCGAATTAAACCACATGCTCCACCGCTTGTGCGGGCCCCCGTCAATTCCTTTGAGTTTCATTCTTGCGAACGTACTC
+
GGGGGGGGGGGGGGGGGGGGGGGGGGGGGGGGGGGGGGGGGGGGGGGGGGGGGGGGGGGGGGGGGGGGGGGGGGGGGGGGGGGGGGGGGGGGGGGFGGGGGGGGGGGGGGGGGGGGGGGGGGGGGGGGGGGGGGGGGGGGGGGGGGGGGGGGGGGGGGGGGGGGGGGGGGGGGGGGGGGGGGGGGGGGGGGGGGGGGGGGGGGGGGGGGGGGFFGGGGGFGGGGDFGGGGGGGGGGGGFFDF5CEGFFGDDDFGDFFGG?**1=A<B94<BGG7?CBBF0:?FF6
@M02542:52:000000000-J9N43:1:1101:9211:10180 1:N:0:GTGAAA
CGGTTTATCACCGGCAGTCTCCCTAGAGTTCCCGACTTAACTCGCTGGCAACTAAGGATAGGGGTTGCGCTCGTTGCGGGACTTAACCCAACATTTCACAACACGAGCTGACGACAGCCATGCAGCACCTGTCTTACGGTTCCCGAAGGCACAACCGCATCTCTGCAGTCTTCCGTAGATGTCAAGAGTAGGTAAGGTTCTTCGCGTTGCGTCGAATTAAACCACATGCTCCACCGCTTGTGCGGGCCCCCGTCAATTCATTTGAGTTTTAATCTTGCGACCGT
+
GGGGGGGGGGGGGGGGGGGGGGGGGGGGGGGGGGGGGGGGGGGGGGGGGGGGGGGGGGGGGGGGGGGGGGGGGGGGGGGGGGGGGGGGGGGGGGGGGGGGGGGGGGGGGGGGGGGGGGGGGGGGGGGGGGGGGGGGGGGGGGGGGGGGGGGGGGGGGGGGGGGGGGGGGGGGGGGGGGGGGGGGGGFFGGGGGGGGGGGGGGGGGGGGGGGGFGGFGGGGGGGGGGGGGGGGGGG=EGGGGBFCEGFF:DDEFD<DBFGFGGFFA:AFFFFCGFFG4>9BFB:>
@M02542:52:000000000-J9N43:1:1101:6543:10194 1:N:0:GTGAAA
ACTGACAGCACAGCTGCGTGCTGGCACTCAATTAGTAGCGCTGGCACGTCACTCGGCTCCTCGGCCGACTTCGGCTGCAAAGACTTTCTCCTTAGGCGCATGTCTCAGCAACACAAAACGAGGGTTTCGCTCGTTATAGGACTTGACCAAACATCTCACGACACGAGCTGACGACAGCCATGCAGCACCTGTATGAAAGTAAGTACCATCCCGTTAAGGACAGGTTTTCTTGTTCATATGTCAAGGGCTGGTAAGGTTTTGCGCGTTGTATCGAATTAAAACACATGCTCCACCGCTTGTG
+
BCCCCGGGF@AFGGGGGGGGGGGGGC@EFEFFGCFFGGGGGGGGGGGDGFGGGGGGGDCFGGGDGFCFGGFGGDFGGEGGFGGGGFEFEFCGFGAEGGGGGGGFAADFGGFFFGGGGG<FGEGGGFGGGGGEEFGGGGGCDGFFGGFCFGGGGCFB=DF8C+@FC:CFGDCGC@CFECEFGFF9?@7FGF7FFGGF;FFG?;FFGGFGG:FECFCGFFC?FGGGC@FCFFGGGGGGECFC+C9F?FC5FGG?FFGG29FD=C>>:>CBFGBF?/>?G*67)56<?B?CCCFF??B(--7))
@M02542:52:000000000-J9N43:1:1101:20779:10195 1:N:0:GTGAAA
GTCCACACCTTCCTCCGAGTTGACCCCGGCGGTCTCCTGTGAGTCCCCATCACCCCGAAGGGCATGCTGGCAACACAGGACAAGGGTTGCGCTCGTTGCGGGACTTAACCCAACATCTCACGACACGAGCTGACGACAGCCATGCACCACCTGTACACCGACCACAAGGGGGGCACTATCTCTAATGCTTTCCGGTGTATGTCAAGCCTTGGTAAGGTTCTTCGCGTTGCGTCGAATTAAGCCACATGCTCCGCTGCTTGTGCGGGCCCCCGTCAATTCCTTTGAGTTTTAGCCTTGCGGC
+
CCCCCGGGGGGGGGGGGGGGGGGGGGGGGGGGGGGGGGGGGGGGGGGGGGGGGGGGGGGGGGGGGGGGGGGGGGGGGGGGGGGGFGGGGGGGGGGGGGGGGGGGGGGGGGGGGGGGGFGGGGGGGGGGGGGGGGGGGGGGGGGGGGGGGGGGGGGGGGGGGGGGGGGFGECFGGGGGGGGGGFGGGGFGGGGGGGEGGGGGGGGGGGGGGGGGGGGGGGGGGGGGGGGFGGGGGGGGGGGFGGGEGGGGCFGGGGGGFFGGGFFGGGDBD>FFGGDGGFFF<444:FGGGB<4?FF0>E>5
@M02542:52:000000000-J9N43:1:1101:6291:10213 2:N:0:GTGAAA
GTCCCCACCTTCCTCCGGTTTGTCACCGGCAGTCTCATTAGAGTGCCCTTTCGTAGCAACTAATGACAAGGGTTGCGCTCGTTGCGGGACTTAACCCAACATCTCACGACACGAGCTGACGACAGCCATGCAGCACCTGTGTTACGGCTCTCTTTCGAGCACGAAGCCATCTCTGGCAACTTCCGTACATGTCAAAGGTGGGTAAGGTTTTTCGCGTTGCATCGAATTAAACCACAACATCCACCGCTTGTGCGGGTCCCCGTCAATTCCTTTGAGTTTCAACCTTGCGGCCGTACTCCCC
+
CCCCCGGGGGGGGGGGGGGGGGGGGGGGDGGGGGGGGFGCGGGFGGGGGFGGGGGGGGGGGGGGFGGGGGGGGGGGGGGGGGGGCGGGGGGGGGFFGGGGGGGGGGGGGGGCFEGGGGGGEEFGGGGGDFGCDGFCGGGGGGGGGGGGCGGFGGGGDGFCEGGCE>EFGGGFDFGGGCGFF9;FCFGFDCFGGGGC8CGFG>;8=4=AEC<<DGFDBB>E31;11;@F2>F?57*)*4.*3;6(9CB0))8:BFG6,4<:)(-41<FC9CF<BD?:AF=4)54(.86:999<7;B>57;@E
@M02542:52:000000000-J9N43:1:1101:28705:10224 1:N:0:GTGAAA
CGGTTTATCACCGGCAGTCTCCCTAGAGTTCCCGACTTAACTCGCTGGCAACTAAGGATAGGGGTTGCGCTCGTTGCGGGACTTAACCCAACATTTCACAACACGAGCTGACGACAGCCATGCAGCACCTGTCTTACGGTTCCCGAAGGCACAACCGCATCTCTGCAGTCTTCCGTAGATGTCAAGAGTAGGTAAGGTTCTTCGCGTTGCGTCGAATTAAACCACATGCTCCACCGCTTGTGCGGGCCCCCGTCAATTCATTTGAGTTTTAATCTTGCGACCGT
+
GEDGGGGGGGGGGGGGGGGFGGGGGGFGGGGGGGGGGGGGGGGGGGGGGEFGGGGGGGGGGGGGGGGGGGGGGGGGGGGGGGGGGGFGGGGGGGGGGGGGGGGGECFGGGGGEGGGGGGGGGFGGGFGGGGGGGGGGGGGGGGGGGGGGGFG:FGDGGGGGFGFGGGGGGGGGGGGGGGGGGGGGFFGGGGGGGGGGGGGFGGGGGGGGGGGFEGFFGGGGGGFGGGGGCGC?G6=EGGGGDFDGGF>GGGFFGBF<GGFGGFFBB>B244>CC?FAABFFFD@
@M02542:52:000000000-J9N43:1:1101:26830:10243 1:N:0:GTGAAA
CGGTTTATCACCGGCAGTCTCCCTAGAGTTCCCGACTTAACTCGCTGGCAACTAAGGATAGGGGTTGCGCTCGTTGCGGGACTTAACCCAACATTTCACAACACGAGCTGACGACAGCCATGCAGCACCTGTCTTACGGTTCCCGAAGGCACAACCGCATCTCTGCAGTCTTCCGTAGATGTCAAGAGTAGGTAAGGTTCTTCGCGTTGCGTCGAATTAAACCACATGCTCCACCGCTTGTGCGGGCCCCCGTCAATTCATTTGAGTTTTAATCTTGCGACCGT
+
GGGGGDCFGGGGDFGGGFGDFGGGGGFFGEGGGGGGGG<FGGGGGGGDGDFFGGGGFGGGF8FGGGGGGGGGGGGFFG7BFGFGGGFGFGGGCFGGGGGGFG@FCCEGGGGGEEEE>FGFGGG=><>FFFFGGGGGGGFFCFFGGEGGGGGGFGEGGGGGG;FGGGGGGGGGGG@FDGGGGGGCCGGGGFGFFGGEGCCFFGGCEGEGCEGGEGD/7EFGGGGD>FF6CC?FGGGEGGGFD2@75D@EGGGB>D:EFGFFGF<*68)6-:AFC:4C)4(49;5@
@M02542:52:000000000-J9N43:1:1101:8577:10245 1:N:0:GTGAAA
CGGTTTATCACCGGCAGTCTCCCTAGAGTTCCCGACTTAACTCGCTGGCAACTAAGGATAGGGGTTGCGCTCGTTGCGGGACTTAACCCAACATTTCACAACACGAGCTGACGACAGCCATGCAGCACCTGTCTTACGGTTCCCGAAGGCACAACCGCATCTCTGCAGTCTTCCGTAGATGTCAAGAGTAGGTAAGGTTCTTCGCGTTGCGTCGAATTAAACCACATGCTCCACCGCTTGTGCGGGCCCCCGTCAATTCATTTGAGTTTTAATCTTGCGACCGT
+
GGGEGGGGGGGGGFGEFGGGGGGGGGGAGFGGGGGGGGFGGGGGGGGCGGGGGGGGFGECEE8>CC@FEGEGGGGGGGGGGGGFGGGGGGGGGGGGGGGCEGGGGEEFGGFGGGGGGGFCFDGGGGGGGGCFDFGGGGGGGGGFEG7F*<,@FCFD7F1CFEGCEGGGGGGFFGECFG8CFGCCFC9EFFGGGGCFGGGGGGGGGEGGGGEGFCC;CGFGGGGGGGGFGCEGGGGEGGGGG0@DG3D@GGGBFC:EDGGFGG2@AB>>2:AFGGF>5<0;>2>E
@M02542:52:000000000-J9N43:1:1101:21633:10254 2:N:0:GTGAAA
CGGTTTATCACCGGCAGTCTCCCTAGAGTTCCCGACTTAACTCGCTGGCAACTAAGGATAGGGGTTGCGCTCGTTGCGGGACTTAACCCAACATTTCACAACACGAGCTGACGACAGCCATGCAGCACCTGTCTTACGGTTCCCGAAGGCACAACCGCATCTCTGCAGTCTTCCGTAGATGTCAAGAGTAGGTAAGGTTCTTCGCGTTGCGTCGAATTAAACCACATGCTCCACCGCTTGTGCGGGCCCCCGTCAATTCATTTTATTTTTAATCTTTCGACCGT
+
GGGGGGGGGGGGGGGGGGGFGGGGFGEFFFGGGGGGGGFGGGGGGGGGGFGGGGGGGFGGGGGFGGGGGGEGGGGGGGGEFGGGGGGFGCGGFEEGGGGGGGFGGGGGGFFFCGGGEGGGGGGFGGCGFGGGGGGGGGGGGEGGGGGGDGGGG8>>DD>CEFGGGGGGGFFFGGGGCC7@FF76@@A;FFFFCFGGG:9>8=AF@FE>BFFFF>DFFFGFGFFCC87840:4<>@96(9:?F2::;>;>9C/8D*3:4@A<*9)-).44538ABBG7855>E)7
@M02542:52:000000000-J9N43:1:1101:5443:10263 1:N:0:GTGACA
CGGTTTATCACCGGCAGTCTCCCTTGAGTTCCCACCATTACGTGCTGGCAACTAAGGATAAGGGTTGCGCTCGTTGCGGGACTTAACCCAACATTTCACAACACGAGCTGACGACAGCCATGCAGCACCTGTCTTAGCGTTCCCGAAGGCACAATCGTATCTCTACAATCTTCGCTAGATGTCAAGAGTAGGTAAGGTTCTTCGCGTTGCGTCGAATTAAACCACATGCTCCACCGCTTGTGCGGGCCCCCGTCAATTCATTTGAGTTTTAATCTTGCGACCGT
+
GGGGGGGGGGGG@FGGFGGGGFGGGFGGGGGGGGDGGGGGGGGGGGGGGFGGGGGGAEGGGGGGGGGGGEGGEGGGGGGGGGGGGGGGGGGGGGGFGGGGFGGGDGGGGGGGGGGGGGGGGGGGGCFFGGGGGGGGFFECEEGGGGGFECFFGGDGGGFEFCFFGGFFGGCFFGGEG@FGFGGFC,7BCGGGGGGGGEF?9@FGGGECE*:C>EGFGGGGGFFGGGGGGFGGFFGGGGGFG>FGGDFDGGGFEC?D<F7BFC4?B?54::>FF77>>B1>09BE
@M02542:52:000000000-J9N43:1:1101:12909:10272 1:N:0:GTGAAA
CGGTTTGTCACCGGCAGTCTCATTAGAGTGCCCTTTCGTAGCAACTAATGACAAGGGTTGCGCTCGTTGCGGGACTTAACCCAACATCTCACGACACGAGCTGACGACAGCCATGCAGCACCTGTGTGCAGGTTCTCTTTCGAGCACCAATCCGTCTCTGGAAAGTTCCTGCCATGTCAAGGGTAGGTAAGGTTTTTCGCGTTGCATCGAATTAATCCACATCATCCACCGCTTGTGCGGGTCCCCGTCAATTCCTTTGAGTTTTAACCTTGCGGCCGTACTCCC
+
GGGCFGEGGGGGDEGGGGGGGGGGGGGGGGGGGGGGGGFGGGGGGGGGGGGGGGGGGGGGGGGGGGGGGGFGGGGGGGGGGGGGGGGGFFFGFGDGGGCGGGF?ECGGGGFGGGF@FFGGFGFFGGGGGGGFGFGGGGGGGGGGGGGGCGGGCGGGFGGFGGGGGGGCF;DFCGGGGGCGGFG7BEGGGGGGCFGGGFEGCEGGGG@FG?EFFGGGGGGGGGGGGG+@FGGGGEFG6DEGGFEGGGDFGGGFFGFFFFC4CG<FDA>AABDCF5>GFB><BFF@F
@M02542:52:000000000-J9N43:1:1101:12993:10318 1:N:0:GTGAAA
CGGTTTATCACCGGCAGTCTCCCTAGAGTTCCCGACTTAACTCGCTGGCAACTAAGGATAGGGGTTGCGCTCGTTGCGGGACTTAACCCAACATTTCACAACACGAGCTGACGACAGCCATGCAGCACCTGTCTTACGGTTCCCGAAGGCACAACCGCATCTCTGCAGTCTTCCGTAGATGTCAAGAGTAGGTAAGGTTCTTCGCGTTGCGTCGAATTAAACCACATGCTCCACCGCTTGTGCGGGCCCCCGTCAATTCATTTGAGTTTTAATCTTGCGACCGT
+
GGGGGGGGGGGGGGGGGGGGGGGGGGGGGGGGGGGGGGGGGGGGGGGGGGGGGGGGGGGGGGGGGGGGGGGGGGGGGGGGGGGGGGGGGGGGGGGGGGGGGGGGGGGGGGGGGGGCGGGGGGGGGGGGGGGGGGGGGGGFGGGGGGGGGGGGGGGGGGGGGGGGGGGGGGGGGGGGGGGGGGGGGGGGGGGGFGGGGGGGGGGGGGGGEGGGFGGGGGGGGGGGGGGGGGGGGGGGEGGGGFFGDGFFGGGFFGFDAFGFGFA?FF2<><FCFGFGFFB1>>DF
@M02542:52:000000000-J9N43:1:1101:25385:10334 1:N:0:GTGAAA
CTGGTTAACCCAGGCAGTCTCGCCAGAGTGCCCAACTTAATGCTGGCAACAGACGATAGGGGTTGCGCTCGTTGCGAGACTTAACCCAACATTTCACAACACGAGCTGACGACAGCCATGCAGCACCTCTCACTCAATTCCCTTGCGGGCACTTCAACCATTACGTCGAATTCTGAGGAGTTCAAGCCTAGGTAAGGTTCTGCGCGTTGCTTCGAATTAAACCACATAATCAACCGCTTGTGCGGGCCCCCGTCAATTGTTTTGAGTTTTAGCCTTGCGGCCGT
+
EFFFGFFGC<F@FCDFEFGCE@FGGGEGGGD<,CFCFCC<FFFGFF,FAF8EC@FFFEGGGCCFCD7C7CEBF@7FGGGGGGDFGFEFGGFFGCFGEAFF=:FE:C>F9E+FB@FGFGGFF>B@FC<>FDGFCGC=FCF9=FGD=ACG7FCGCFFFFFGGEFCAB<FCEFEC<,@<D76=CCF;,@F*56?EBFFGG<AC?FG88:EDEC7<CCFFFCF7<:;>FCGGDC++<8*:=9EC9)/9:77@=5C)5<?FF7=FDGF7:65<A9ACFF?C206>02.7
@M02542:52:000000000-J9N43:1:1101:21575:10335 1:N:0:GTGAAA
TCCTCTGGTTTATCACCGGCAGTCTCCCTAGAGTTCCCGACTTAACTCGCTGGCAACTAAGGATAGGGGTTGCGCTCGTTGCGGGACTTAACCCAACATTTCACAACACGGGCTGACGACAGCCATGCAGCACCTGTCTTACGGTTCCCGAAGGCACAACCGCATCTCTGCAGTCTTCCGTAGATGTCAAGAGTAGGTAAGGTTCTTCGCGTTGCGTCGAATTAAACCACATGCTCCACCGCTTGTGCGGGCCCCCGTCAATTCATTTGAGTTTTAATCTTGCGACCGTACTCCCCAGGCG
+
CCCCCGGGGGGGGFGGGGGGGGGGGGGGGGGGGGGGGGGGGGGGGGGGGGGGGGGGGGGGGGGGGGGGGGGGGGGGGGGGGGGGGGGGGGGGGGGGGGGGGGGGGGGGGGGGGGGGGGGGGGGGGGGGGGGGGFFGB8FGGGGGGGGGGGGGGGFFFGGGGGGGGGGGGGGGGGGGGGGGGGGGGGGCFGGGGGGGGGFGGGGGGGGGGGG<EGGGGGECFFGCFFCE@FFGFGGGGG=FEGGGGGGGGEEECDGGGFF3CFF6:CFF/C?FBFGFGGFFFAA669>GGGFF:>BFFF@)7
@M02542:52:000000000-J9N43:1:1101:15223:10344 1:N:0:GTGAAA
CGGTTTATCACCGGCAGTCTCCCTAGAGTTCCCGACATTACTCGCTGGCAACTAAGGATAAGGGTTGCGCTCGTTGCGGGACTTAACCCAACATTTCACAACACGAGCTGACGACAGCCATGCAGCACCTGTCTTAGCGTTCCCGAAGGCACAATCGTATCTCTACAATCTTCGCTAGATGTCAAGAGTAGGTAAGGTTCTTCGCGTTGCGTCGAATTAAACCACATGCTCCACCGCTTGTGCGGGCCCCCGTCAATTCATTTGAGTTTTAATCTTGCGACCGT
+
GGGGGGGGGGGGGGGGGGGGGGGGGGGGGGGGGGGGGGGGGGGGGGGGGGGGGGGGGGGGGGGGGGGGGGGGGGGGGGGGGGGGGGGGGGGGGGGGGGGGGGGGGGGGGGGGGGGGGGGGGGGGGGGGGGGGGGGGGGGGGGGGGGGGGGGGGGGGGGGGGGGGGGGGGGGGGGGGGGGGGGGGGGGGGGGGGGGGGGGGGGGGGGGGGGGGFGGGGGGGGGGGGGGGGGGGGGGGGGGGGFFGGDFFGGGDDGFFBFGFGGFF<BFFFFFGGGFGAFFFFFFF
@M02542:52:000000000-J9N43:1:1101:17664:10346 1:N:0:GTGAAA
CGGTTTATCACCGGCAGTCTCCCTAGAGTTCCCGACTTAACTCGCTGGCAACTAAGGATAGGGGTTGCGCTCGTTGCGGGACTTAACCCAACATTTCACAACACGAGCTGACGACAGCCATGCAGCACCTGTCTTACGGTTCCCGAAGGCACAACCGCATCTCTGCAGTCTTCCGTAGATGTCAAGAGTAGGTAAGGTTCTTCGCGTTGCGTCGAATTAAACCACATGCTCCACCGCTTGTGCGGGCCCCCGTCAATTCATTTGAGTTTAAATCTTGCGACCGT
+
GGGGGGGGGGFGEEEECGGGGGGGGGEGGGFGFGGGGGGGGGGGGGGGGGGGGGFGGFGGGCGGEFC8FGC:FGGGGG@FGGGGGGGGGGGGGGFGFGGGGGGGGGGGGGGGGGGGGGGGGGCFGGGGGGGGGFFFEFEGGGGGGGEG7DGGGFGGEGGDECFFGGGDGGGGGGGFF<BFGGFFGFGFGGFGCBCFGEGGGGGGGDGGEGEEE=EE>EGGF?FGFGGGFDFGGGGDGGGGG0?CGD@@GGGFFGFEFGGFGGFFFFBABBFGGGFGFFF>F0>B
@M02542:52:000000000-J9N43:1:1101:28887:10347 2:N:0:GTGAAA
CGGTTTATCACCGGCAGTCTCCCTAGAGTTCCCGACTTAACTCGCTGGCAACTAAGGATCGGGGTTGCGCTCGTTGCGGGACTTAACCCAACATTTCACAACACGAGCTGACGACAGCCATGCAGCACCTGTCTTACGGTTCCCGAAGGCACAACCGCATCTCTGCAGTCTTCCGTAGATGTCAAGAGTAGGTAAGGTTCTTCGCGTTGCGTCGAATTAAACCACATGCTACCCCGCTTGTGCGGGCCCCCGTCAATTCCTTTGAGTTTTAATCTTGAGCCCCG
+
G@@FF@EFGGGGGGE+CFFAFGGGGFF9FFGCGECGEGAFGGGGGGGGGGGGFGGGFGC,BFGGGGGG77BFGGG8FFFEGCFGFGFFGGF@7EGGGGDEGFF8?:FCE@<FEGGGGFGCGFGCFGFFCFFFGGGGGG78BCFC5BEGDGFG6D>5?GECEFG7<EC,<89FFGDGCE*7AFC+;@F);FCF4+@CD<8*/:@>70:70:0>;(5>FFGFC23*/87)**).)8<2(3513).139(((-/)379(46/))11-),).).).)647**)).)))
@M02542:52:000000000-J9N43:1:1101:21571:10350 1:N:0:GTGAAA
TCCTCCGGTTTATCACCGGCAGTCTCCCTAGAGTTCCCGACTTAACTCGCTGGCAACTAAGGATAGGGGTTGCGCTCGTTGCGGGACTTAACCCAACATTTCACAACACGGGCTGACGACAGCCATGCAGCACCTGTCTTACGGTTCCCGAAGGCACAACCGCATCTCTGCAGTCTTCCGTAGATGTCAAGAGTAGGTAAGGTTCTTCGCGTTGCGTCGAATTAAACCACATGCTCCACCGCTTGTGCGGGCCCCCGTCAATTCATTTGAGTTTTAATCTTGCGACCGTACTCCCCAGGCG
+
CCCCCGGGGGGGGGGGGGGGGGGGGGGGGGGGGGGGGGGGGGGGGGGGGGGGGGGGGGGGGGGGGGGGGGGGGGGGGGGGGGGGGGGGGGGGGGGGGGGGGGGGGGGGGGGGGGGGGGGGGGGGGGGGGGGGGGGGGGGGGGGGGGGGGGGGGGGGGGGGGGGGGGGGGGGGGGGGGGGGGGGGGGGGGGGGGGGGGGGGGGFGGGGGGGGGGGDGGGGGGGGGGGGGFGGGGGFGGGGGGGGGGG6CEGGGGGGGDBFGDGFFFFFFFGFFFGGFGGFFFFFFFFFGGGFG<BFFFFFF>
@M02542:52:000000000-J9N43:1:1101:3822:10402 1:N:0:GTGAAA
CGGTTTATCACCGGCAGTCTCCCTAGAGTTCCCGACTTAACTCGCTGGCAACTAAGGATAGGGGTTGCGCTCGTTGCGGGACTTAACCCAACATTTCACAACACGAGCTGACGACAGCCATGCAGCACCTGTCTTACGGTTCCCGAAGGCACAACCGCATCTCTGCAGTCTTCCGTAGATGTCAAGAGTAGGTAAGGTTCTTCGCGTTGCGTCGAATTAAACCACATGCTCCACCGCTTGTGCGGGCCCCCGTCAATTCATTTGAGTTTTAATCTTGCGACCGTT
+
GGGFGGGFGGFG7:F@CEEFEFG8CF9FFGGDF:F@CGGGFFG7FFCECDFC<FEGGFGF@<6=FGEDGGD@FG7=F:FCF7FAFGGG,?FFGGDCBFGGGGGGGGGGGBFG7EFGEGGFFFEG9A@FG@FCC<@FCCFFGGGFEFEGGGFC<CF@>F::FFCF@FG?FGDB9F:CGE>GDFE+>CFFGDFG:,<CFGFFGGGFGGCEGGGGFDECFGGGGGGGGGG9+:<AE=EGGGGG7)=DEG:>:DDFFGF><GGFFFFFA?94<<AGGFFF2>1909DE)
@M02542:52:000000000-J9N43:1:1101:3121:10403 2:N:0:GTGAAA
CGGTTTATCACCGGCAGTCTCCCTAGAGTTCCCGACTTAACTCGCTGGCAACTAAGGATAGGGGTTGCGCTCGTTGCGGGACTTAACTCAACATTTCACAACACGAGCTGACGACAGCCATGCAGCACCTGTCTTACGGTTCCCGAAGGCACAACCGCATCTCTGCAGTCTTCCGTAGATGTCAAGAGTAGGTAAGTGTCTTCGCGTTGCGTCGAATTAAACCACAAGCTCCACCGCGTGTGCGGGCCCCCGTCCACTACATTGAGTTTTAATCTTTCTACCGT
+
FGC66BC9FF<F;F++8F8CEFGFGG9EGG<EFFGDGGDGGCEF7CCECGG@<CCCFG,6BA8BFEGG@F7@@@<FEB=7:BF,EF9,C<FEFF,AA<EFCGGG:CF=E@FDCCC++86F>,@FCCBFDFGD@A=C;+883@F9CE>CCFFDFCC3CEG5;BFG7>9,2?7:C9CCCG*++,4=CEFFF6AB>=F=++37@F@F(8;2():7(1C>@)+7:41CC*)(**,5)<>624D;1()-5,13(3)9:3)().)5)*1)6542)65))).:0*/10=))
@M02542:52:000000000-J9N43:1:1101:16667:10412 1:N:0:GTGAAA
CGGTTTGTCACCGGCAGTCTCATTAGAGTGCCCTTTCGTAGCAACTAATGACAAGGGTTGCGCTCGTTGCGGGACTTAACCCAACATCTCACGACACGAGCTGACGACAGCCATGCAGCACCTGTGTTACGGCTCTCTTTCGAGCACGAAGCCATCTCTGGCAACTTCCGTACATGTCAAAGGTGGGTAAGGTTTTTCGCGTTGCATCGAATTAAACCACATCATCCACCGCTTGTGCGGGTCCCCGTCAATTCCTTTGAGTTTCAACCTTGCGGCCGTACTCCC
+
GGCFFGGGGGGGGGGGGGGGGGGGGGGFGGGGGGGGGGGGGGGGGGDGGFGGFGGFGGGGGGGGGGGGGGGGGGGGGGGGGGGGGGGGEFGGFGGEEGGGGGGFGGGGGGGGGGDCGFGGGGGGGGGGGGGGGDGGGDGGGGGGGGGEGGGGFFFGFGGGGGGGGGGGGDDFGGGCGFCEGGG98CFGGGGGFGGGGGGDECGGGGE@ECECFGGGGGGGGGGGEGFGFGEGGGGC+:CDD>EGGGF>CDGFFGFFFGGF:>AFFBFFFFF*91;D9BFFFFFFF
@M02542:52:000000000-J9N43:1:1101:28978:10426 2:N:0:GTGAAA
CGGTTTATCACCGGCAGTCTCCCTAGAGTTCCCGACTTAACTCGCTGGCAACTAAGGATCGGGGTTGCGCTCGTTGCGGGACTTAACCCAACATTTCACAACACGAGCTGACGACAGCCATGCAGCACCTGTCTTACGGTTCCCGAAGGCTCAACCGCAGCTCTGCAGTCTTCCGTAGATGTCAAGAGTAGGTAAGGTTCCTCGCGTTGCGTCGAATTAAACCACATGCCCCACCGCTTGTGCGGGCCCCCGTCTAATCATTTGAGTTTTTATATTTCCACCGG
+
FGGGDECEGFGGGGG:CFF,CDFGGGGGGGGFGGGGGG<EFFGDGGGGGFGFFFGF<FGAEDGEGEGF:FGGCGG8CFEFCFFEGGFG=F=C<FFGGF9?FEFEGG=CEDFEFGC:>F+=F8DFC839DFGFGFFGGCFEF86DCEDCEGGG9EFCCEG**0<,,?,<FGGFGGEGG5D=A9;11340@AA*98DFGCF7AAFAB>89;B>>>09:F>:FGFFFDFFFC*3,.85247<13)4(.(9967C)4C*4).7:49*)436)6601).):770/*7))
@M02542:52:000000000-J9N43:1:1101:20912:10457 2:N:0:GTGAAA
CGGTTTATCACCGGCAGTCTCCCTAGAGTTCCCGACTTAACTCGCTGGCAACTAAGGATAGGGGTTGCGCTCGTTGCGGGACTTAACCCAACATTTCACAACACGAGCTGACGACAGCCATGCAGCACCTGTCTTACGGTTCCCGAAGGCACAACCGCATCTCTGCAGTCTTCCGTAGATGTCAAGAGTAGGTAAGGTTCTTCGCGTTGCGTCGAATTAAACCACATGCTCCGCCGCTTGTGCGGGCCCCTGTCAATTCATTTGAGTTTTAATCTTGTGACCGT
+
GGGGGGGGGGGGGGGGGGGFGGGGGGGGGGGGGGGGGGGGGGGGGGGGGGGGGGGGGGGGGGGGGGGGGGGGGGGGGGCEGGGGGGGEFGFGGGGGGGGGGGFEGECGGGFGGDGDFGGGGGGGGGGGGGGGGGGGGGCCGGGGGGGDEGGGGFDEGDGGEFGCCFGGGFFFFFGGCCD>AGGFG8;FFFFFFFGGGFFGFFFA?3>@08>E>2C>FFGFGFBFFF)2D7<3)7>20272:0<?FB9020>5?GG<6<@6-**)61-4:BFB2)):**/87=>D
@M02542:52:000000000-J9N43:1:1101:2928:10463 1:N:0:GTGAAA
CGGTTTGTCACCGGCAGTCCCCATAGAGTGCCCTTTCGTAGCAACTATTGGCAAGGGTTGCGCTCGTTGCGGGACTTAACCCAACATCTCACGACACGAGCTGACGACAGCCATGCAGCACCTGTGTTCAGGTTCTCTTTCGAGCACCCCCACCTCTCGGCGGGGTTCCTGACATGTCAAGGGTAGGTAAGGTTTTTCGCGTTGCATCGAATTAATCCACATCATCAACCGCTTGTGCGGGTCCCCGTCAATTCCTTTGAGTTTTAATCTTGCGACCGTACTCCC
+
CFGEGEGGFGEFCBCECGGG<CFEFGAFGGCDFDFGGGG<CFFGGG8FFFFDGGGFGGGC<FGGGGED8CFCDGEGGGGGBEFGEGGG<FGGGGGC@FGGGGGGGGGCGD<FGF@GG?,FGF@<FGEGGGEGFFF9<FBF9CFGGGGFEGGGDFFGGGGCGGGDEGDFGFGGCFGGEFFGGGGGF>>CFCFGA:CFGGCGGGGGGGC78ACF>F??FFG<FGGGGE+C:@E=C:CFFFGDD9.*:<B>ECD?F74=<F>F3:299<)6:<A:F5@D39<??BFF:
@M02542:52:000000000-J9N43:1:1101:28572:10477 1:N:0:GTGAAA
CGGTTTGTCACCGGCAGTCCCATTAGAGTGCCCTTTCGTAGCAACTAATGGCAAGGGTTGCGCTCGTTGCGGGACTTAACCCAACATCTCACGACACGAGCTGACGACAGCCATGCAGCACCTGTGTTACGGCTCTCTTTCGAGCACTCCTCTATCTCTAAAGGATTCCGTACATGTCAAAGGTGGGTAAGGTTTTTCGCGTTGCATCGAATTAAACCACATCATCCACCGCTTGTGCGGGTCCCCGTCAATTCCTTTGAGTTTCAACCTTGCGGCCGTACTCCC
+
GGGGGGGGGGGGGGGGGGGGGGGGGGGGGGGGGGGGGGGGGGGGGGGGGFGGGGGGGGGGGGGGGGGGGGGGGGGGGGGGGFGGGGGGGGGGGGGGGGGGGGGGGGGGGGGGGGGGGGGFGGGGGGGGGGGCEGGGGGGGGGGGGGGGGGGGGGFGGGGGGGGG7FGGGGGGGGGFGGGCFGCCGCGGGGGG9FGGGFGEGGGGGGGGEEFGFGGGGFGGGGFDFFFFCFCEGGGGFCCGGFDFFF>EEGGFFFAFFFDF3?AFFFFFFFFFGD)<;9>BFFF4@
@M02542:52:000000000-J9N43:1:1101:27530:10489 2:N:0:GTGAAA
CGGTCTATCACCGGCAGTCTCCCTAGAGTTCCCGACTTAACTCGCTGGCAACTAAGGATCGGGGTTGCGCTCGTTGCGGGACTTAACCCAACATTTCACAACACGAGCTGACGACAGCCATGCAGCACCTGTCTTACGGTTCCCGAAGGCACAACCGCATCTCTGCAGTCTTCCGTAGATGTCAAGAGTAGGTAAGGTTCTTCGCGTTGCGTCGAATTAAACCACATGCTCCACCGCTTGTGCGGGCCCCCTTCAATTCATTTTAGTTTTTATCTTTCGGTCGTT
+
FEGFGDGGGGGGFGD:CFFDFGCGGFFGGGGDFBFGDGAF@FDGGGGEGCGGGGGGFGG,B:CFGCCEGCC7C>DFGC7CCCCFGGDFEGGGGGFGGGGCF@FEEGGFBEEDEFGGGGGFFFFGFGGGGCFFFFGGG?FGGGFFGC88FDFGFGGGGGGDE,==FGGGFFFFGGGGCCGFFGGFGE6AF+6;C=FGG9AGFFA>?BB>6>9<;>C@4)+9>A:F58FFD*).)05(327:38<,)13(24D)(2*6<)*.4*9)).646:(3)))20/.))0)8)
@M02542:52:000000000-J9N43:1:1101:23991:10537 1:N:0:GTGAAA
CGGTTTATCACCGGCAGTCTCCCTAGAGTTCCCGACTTAACTCGCTGGCAACTAAGGATAGGGGTTGCGCTCGTTGCGGGACTTAACCCAACATTTCACAACACGAGCTGACGACAGCCATGCAGCACCTGTCTTACGGTTCCCGAAGGCACAACCGCATCTCTGCAGTCTTCCGTAGATGTCAAGAGTAGGTAAGGTTCTTCGCGTTGCGTCGAATTAAACCACATGCTCCACCGCTTGTGCGGGCCCCCGTCAATTCATTTGAGTTTTAATCTTGCGACCGT
+
GGGGGGGGGGGGGGGGGGGGGGGGGGEFGGGGGGGGGGGGGGGGGGGGGGGGGGGGGGGGGGGGGGGGGGGGGGGGGGGGGGGGGGGGGGGGGGGGGGGGGGGGGGGGGGGGGGGGGGGGGGGGGGGGGGGGGGGGGGGGGGGGGGGGGGGGGGGGGGGGGGGGGGGGGGGGGGGGGGGGGGGGGGGGGGGGGGGGGFGGGGGGGGGGGEGGEGGGGGGFGGGGGGGGGGGGGFGGGGGGGFFGEGF@GGGFFGFEFGGFGGFF>FFFFFACGGFGFBFFFF:B
@M02542:52:000000000-J9N43:1:1101:21096:10604 1:N:0:GTGAAA
CGAGTTGACCCCGGCAGTCTCCTGTGAGTCCCCATCACCCCGAAGGGCATGCTGGCAACACAGAACAAGGGTTGCGCTCGTTGCGGGACTTAACCCAACATTTCACAACACGAGCTGACGACAGCCATGCAGCACCTGTCTTACGGTTCCCGAAGGCACAACCGCATCTCTGCAGTCTTCCGTAGATGTCAAGAGTAGGTAAGGTTCTTCGCGTTGCGTCGAATTAAACCACATGCTCCACCGCTTGTGCGGGCCCCCGTCAATTCCTTTGAGTTTTAATCTTGC
+
GGGGGGGGGGGGGGGGGGGFGGGGGGGGGGGGGGGGGGGGGGGGGGGGGGGGGGGGGGGGGGGGGGGGDGGGGGGGGGGGGGGGGGGGGGGGGGGGGGGGGGGGGGGGGGGGGGGGGGGGGGGGGGGGGGGGGGGGGGGGGGGGGGGGGGGGGGGGGGGGGGGGGGGGGGGGGGGGGGGGGGGGGGGGGGGGGGGGGGGGGGGGFGGGGGGGFGGGGGGGGGGGGGGGGGGGGGGGFGGGGBDGGGFFGGGFBGFFFGD:CGFFFFFFFFFDD:FGFFFFFFF**
@M02542:52:000000000-J9N43:1:1101:28326:10629 1:N:0:GTGAAA
CGGTTTATCACCGGCAGTCTCCCTAGAGTTCCCACCATTACGTGCTGGCAACTAAGGATAAGGGTTGCGCTCGTTGCGGGACTTAACCCAACATTTCACAACACGAGCTGACGACAGCCATGCAGCACCTGTCTTAGCGTTCCCGAAGGCACAATCGTATCTCTACAATCTTCGCTAGATGTCAAGAGTAGGTAAGGTTCTTCGCGTTGCGTCGAATTAAACCACATGCTCCACCGCTTGTGCGGGCCCCCGTCAATTCATTTGAGTTTTAATCTTGCGACCGT
+
GGGGGGGGGGGGGGGGGGGGGGGGGGGGGGGGGGGGGGGGGGGGGGGGGGGGGGGGGGGGGGGGGGGGGGGGGGGGGGGGGGGGGGGGGGGGGGGGGGGGGGGGGGGGGGGGGGGGGGGGGGGGGGGGGGGGGGGGGGGGGGGGGGGGGGGGGGGGGGGGGFGGGGGGGGGGGDGGGGCEGGGGGGGGGGGGGGGGGGGGGGGGGGGGGGGGFGGGGGGGGGFGFGGGGGGGGF@EGGGGG?FGGGDF>DDD>D:3<FG?7C:@A?A<>D<CFFFGFFB>>B35
@M02542:52:000000000-J9N43:1:1101:15501:10631 1:N:0:GTGAAA
ACTTTCTCCTTAGGCGCATGTCTCAGCAACACAAAACGAGGGTTTCGCTCGTTATAGGACTTGACCAAACATCTCACGACACGAGCTGACGACAGCCATGCAGCACCTGTATGAAAGTAAGTACCATCCCGTTAAGGACAGGTTTTCTTGTTCATATGTCAAGGGCTGGTAAGGTTTTGCGCGTTGTATCGAATTAAACCACATGCTCCACCGCTTGTGCAGGCCCCCGTCAATTCCTTTGAGTTTCGGTCTTGCGACCGTACTCCCCAGGCGGAGTGTTTCACGCGTTAGCTGGGCCCCT
+
CCCCCGGGGGGGGGGGGGGGGGGGGGGGGGGGGGGGGGGGGGGGGGGGGGGGGGGGGGGGGGGGGGGGGGGGGFGGGGGGGGGGGGGGGGGGGGGGGGGGGGGGGGGGGGGGGGGGGGGGGGGGGGGGGGGGGGGGGGGGGGGGGGGGGGGGGGGGGGGGGGGGGGGGGGGGGGGGGGFGGGGGGGGGGGGGGGGGGGGGGGGGGGGGGGGGGGGGGGGGGGGGGGGGFGGGGGGGGGGGCFGGGGGGDGGGGDGGDBECE<DFGFFFFG?FBG3BGGFF?FFFFFFGGGFGFFFBFFFD)
@M02542:52:000000000-J9N43:1:1101:15535:10644 1:N:0:GTGAAA
CAGTTTGTCACTGGCAGTATCCTTAAAGTTCCCACCCGAAGTGCTGGCAAATAAGGAAAAGGGTTGCGCTCGTTGCGGGACTTAACCCAACATCTCACGACACGAGCTGACGACAGCCATGCAGCACCTGTATCTAGATTCCCGAAGGCACCAATCCATCTCTGGAAAGTTTCTAGTATGTCAAGGCCAGGTAAGGTTCTTCGCGTTGCATCGAATTAAACCACATGCTCCACCGCTTGTGCGGGCCCCCGTCAATTCATTTGAGTTTTAGTCTTGCGACCGTAC
+
GGGGGGGGGGFDFGGGGGGGGGGGG9FDGGGGGGGGGGGDGFFGGGGGGGGGGGGGGGGGGGGGGDGGGGGDFFFGGGDEGFGFGGGGGFGFGGDGGGGDFGGGGD@FFGGGGGGEFGFFFGFFGGGGGCFGGGGGGGFGGGGGGGGDFFG?FCFFGGGGGGGGGFGGGGFGGEGGGGGGGGGGBFFGGGDDGGFE>FFGGGGGGGG8E@FD>FEGGGGGG?CFBFCF?ECFFG=EGGGDFFFC=5B5EDG5BG:FFGGFFFA=:49<A<BGCFF29;;;;B@3)
@M02542:52:000000000-J9N43:1:1101:28400:10644 1:N:0:GTGAAA
CAGTATATCACTGGCAGTCTCCCTAGAGTTCCCGACTTAACTCGCTGGCAACTAAGGATAGGGGTTGCGCTCGTTGCGGGACTTAACCCAACATTTCACAACACGAGCTGACGACAGCCATGCAGCACCTGTCTTACGGTTCCCGAAGGCACAACCGCATCTCTGCAGTCTTCCGTAGATGTCAAGAGTAGGTAAGGTTCTTCGCGTTGCGTCGAATTAAACCACATGCTCCACCGCTTGTGCGGGCCCCCGTCAATTCATTTGAGTTTTAATCTTGCGACCGT
+
GGGGFFDFGGGGGGGGGGGGGGGGGGGGGGGGGGGGGGGGGGGGGGGGGGGGGGGGGGGGGGGGGGGGGGGGGGGGGGGGGGGGGGGGGGGGGGGGGGGGGGGGGGGGGGGGGGGGGGGGGGGGGGGGGGGGGGGGGGGGGGGGGGGGGGGGGGGGGGGGGGGGGGGGGGGGGGGGGGGGFGGGGGGGGGGGGGGGGGGGGGGGGGGGGGGGFGGGGGGGGGGGGGGGGGGGGGGGGGGGG?FGGGFFGGGE>DBFFGGFGGBFFFFFABFGGGFG<A>FFFFF
@M02542:52:000000000-J9N43:1:1101:12093:10657 1:N:0:GTGAAA
CGGTTTATCACCGGCAGTCTCCCTAGAGTTCCCGACTTAACTCGCTGGCAACTAAGGATAGGGGTTGCGCTCGTTGCGGGACTTAACCCAACATTTCACAACACGAGCTGACGACAGCCATGCAGCACCTGTCTTACGGTTCCCGAAGGCACAACCGCATCTCTGCAGTCTTCCGTAGATGTCAAGAGTAGGTAAGGTTCTTCGCGTTGCGTCGAATTAAACCACATGCTCCACCGCTTGTGCGGGCCCCCGTCAATTCATTTGAGTTTTAATCTTGCGACCGT
+
GGGGGGGGGGGGGGGGGGGGGGGGGGGGGGGGGGGGGGGGGGGGGGGGGGGGGGGGGGGGGGGGGGGGGGGGGGGGGGGGGGGGGGGGGGGGGGGGGGGGGGGGGGGGGGGGGGGGGGGGGGGGGGGGGGGGGGGGGGGGGGGGGGGGGGGGGGGGGGGGGGGGGGGGGGGGGGGGGGGGGGGGGGGGGGGGGGGGGGGGGGGGGGGGGGGGFGGGGGGGGGGGGGGGGDCGGGGGGGGGGBFGGGFFGGGFFGBFDFGFGGDFA:<AABFGGGFG)6>FF>FE
@M02542:52:000000000-J9N43:1:1101:17445:10673 2:N:0:GTGAAA
CGGTTTGTCACCGGCAGTCTCATTAGAGTGCCCTTTCGTAGCAACTAATGACAAGGGTTGCGCTCGTTGCGGGACTTAACCCAACATCTCACGACACGAGCTGACGACAGCCATGCAGCACCTGTGTTACGGCTCTCTTTCGAGCACGAAGCCATCTCTGGCAACTTCCGTACATGTCAAAGGTGGGTAAGGTTTTTCGCGTTGCATCGAATTAAACCACATCATCCACCGCTTGTGCGGGTCCCCGTCAACTCCTTTGAGTTTCAACCTTTCGGCCGTACTCCC
+
GGGGGGGGGGGGGGGGGGGFGGGGGGGGGGGGGGGGGGGGGGGGGGGGGGGGGGGGGGGGGGGGGGFGGGGGGGGGGGGGFGGGGGGGGGGGGGGGGFCCGGFGGGGGGGGGGGGGGFGGGGGGGGGGGGGGGEGGGGGGGGGGGGGGGDGGGFGGFGGGGGGGGGGGGGGFGEFCGGGFFCGFGFFDFFFFFFGFCC>C>DD5@FFF0)(084:BFF=)73>G?FF>DG017D5<7AD091((7:9<24CF9:D2AAF2(//<B>A<:?D)6:>39)8))0=@4
@M02542:52:000000000-J9N43:1:1101:25530:10684 1:N:0:GTGAAA
CGGTTTGTCACCGGCAGTCTCATTAGAGTGCTCTTGCGTAGCAACTAATGACAAGGGTTGCGCTCGTTGCGGGACTTAACCCAACATCTCACGACACGAGCTGACGACAGCCATGCAGCACCTGTGTTACGGCTCTCTTTCGAGCACCCCCACCTCTCAGCAGGGTTCCGTACATGTCAAGGGTAGGTAAGGTTTTTCGCGTTGCATCGAATTAATCCACATCATCCACCGCTTGTGCGGGTCCCCGTCAATTCCTTTGAGTTTTAATCTTGCGACCGTACTCCC
+
GGGGGGGGGGGGGEGGGGGGGGGGGGGGGGGGGGGGGGGGGGGGGGGGGGGGGGGGGGGGGGGGGGGGGGGGGGGGGGGGGGGGGGGGGGGGGGGGGGGGGGGGGGGGGGGGGGGGGGGGGGGGGGGGGGGGGGGGGGGGGGGGGGGGGGGGGGGGFGGGGGGGDGGGGGGGGGGGGGGGGGGGGGGCGGGGCFGGGGGGGGGGGGGGGCFFFEGGGGGGGGCCGGGGGGGGGGFF?F7>DB@FGFEEG:DFFGFFFGGFGGFFFFFAADF7DDBGF;FF??FFF
@M02542:52:000000000-J9N43:1:1101:17103:10703 1:N:0:GTGAAA
CGGTTTGTCACCGGCAGTCTCATTACAGTGCCCAACTGAATGATGGCAATTAATGACAAGGGTTGCGCTCGTTGCGGGACTTAACCCAACATCTCACGACACGAGCTGACGACAGCCATGCAGCACCTGTGTCCAGGCTCTCTTTCGAGCACCAATCCATCTCTGGAAAGTTCCTGGCATGTCAAGGGTAGGTAAGGTTTTTCGCGTTGCATCGAATTAATCCACATCATCCACCGCTTGTGCGGGTCCCCGTCAATTCCTTTGAGTTTTAATCTTGCGACCGT
+
GGGGFGGGGGGGGEGEEGGGGGGGG<FGGGGGGGGGGGAFGFEGGGGGFGGGGFGGGG9EFGGGGGGGDGGGGGGGGGGGGGGGGFGGGGFGGFGFGGGGEGGDDGGGGGGGGGGGGGGGFFFFGGGGGG@FFGGGGGGGGGGGFGGGGGCGGGDGGGGGGGGGGGGGFFGCFGGGGGGGFGG9CGFGGGEGFGGGGFGGGGGEGEEGGGGCFCGGGGGGGGGGGGGFGGGCAFEEEGGGGFFGDGEFGGGBDGFFFGGFDGFFAB<AAABFGGFG>F9>FFFF
@M02542:52:000000000-J9N43:1:1101:12088:10713 1:N:0:GTGAAA
CGGTTTATCACCGGCAGTCTCCCTAGAGTTCCCGACTTAACTCGCTGGCAACTAAGGATAGGGGTTGCGCTCGTTGCGGGACTTAACCCAACATTTCACAACACGAGCTGACGACAGCCATGCAGCACCTGTATGAAAGTAAGTACCATCCCGTTAAGGACAGGTTTTCTTGTTCATATGTCAAGGGCTGGTAAGGTTTTGCGCGTTGTATCGAATTAAACCACATGCTCCACCGCTTGTGCAGGCCCCCGTCAATTCCTTTGAGTTTCGGTCTTGTGACCGTAC
+
GGGGGGGGGGGGGGGGGGGGGGGGGGGGGGGGGGGGGGGGGGGGGGGGGGGGGGGGGGGGGFGGGGGGGGGGGGGGGGGGGGGGGGGGGGGGGGGGGGGGGGGGGGGGGGGGGGGGGGGGGGGGGGGGGGGGGGGGGGGGGGGGGGGGGGGGGGGCFGGGGGGGGGGGGGGGGGGGGFCG>FGFFDGGGGGGCFGGGGGGGGGEEGGGGGEEFFFGGGGGGGGGGGFC9CFGGGGGGGGGGFFGGGFFGGGFFGFFFGGFGGFFFFFFFF>GGGFGFFFFFBFF5
@M02542:52:000000000-J9N43:1:1101:13267:10740 1:N:0:GTGAAA
CGGTTTGTCACCGGCAGTCCCATTAGAGTGCCCTTTCGTAGCAACTAATGGCAAGGGTTGCGCTCGTTGCGGGACTTAACCCAACATCTCACGACACGAGCTGACGACAGCCATGCAGCACCTGTGTTACGGCTCTCTTTCGAGCACTCCTCTATCTCTAAAGGATTCCGTACATGTCAAAGGTGGGTAAGGTTTTTCGCGTTGCATCGAATTAAACCACATCATCCACCGCTTGTGCGGGTCCCCGTCAATTCCTTTGAGTTTCAACCTTGCGGCCGTACTCCC
+
GGGGGGGGGGGGGGGGGGGGGGGGGGGGGGGGGGGGGGGGGGGGGGGFGGGGGGGGGGGGGGGGGGGGGGGGGGGGGGGGGGGGGGGGFGGGGGGGGGGDGGGGGGGGGGGGGGGGGGGFGGGGGGGGGGGGGGGGGGGGGGCCEGGGGGGGGFCFEGGGGGGGGGGGGGGGGGGGGGGGGCFGGGGGGGGG9FGGGF5EGEGCGGGGGGGGFGGGGDDGGFDEFGGGGC5CCEFF?FEGGFFFGGFFGGGFFGFFFGGFGC<FBAAF:?FFFDED>;FF<BFFF
@M02542:52:000000000-J9N43:1:1101:7803:10744 1:N:0:GTGAAA
ACAGTTTACACTGGCAGTCTTGCTAGAGTTCCCGACATCACTCGCTGGCAACTAACAACAGGGGTTGCGCTCGTTATAGGACTTAACCTGACACCTCACGGCACGAGCTGACGACAACCATGCAGCACCTTGTAAATTGTCCGAAGAAAAGTCTGTTTCCAAACCTGTCAATCTACATTTAAGCCTTGGTAAGGTTCCTCGCGTATCATCGAATTAAACCACATGCTCCACCGCTTGTGCGGGCCCCCGTCAATTCCTTTGAGTTTCATTCTTGCGAACGTACTC
+
GGGGGGGGGGGGGEGGGGGGGGGGGGGGGGG@FEFGGGGGGGGGGGGGGGGGGGGGGGGGGGFGGFGGECGGCFGGGGGGGGGGGGGGGCFGFGGGGGGGGGGGGCGEGEGGGGGGEGGGGGEFFGCFFFGGGGGGGGDFEGGGGGDGGGGGGGGGGGGGGGCFGFFGGGFGGGGGFGGGGFGGGGGGFGGGGGGGGFGGGGDEGGGGGFGGFFGGGFGCFGGGGGFFFGGGGEGGGGDGGB:DGDBECDGF>C2?AGGFGC6B9>F<4AAGGCF36(36<?F@*
@M02542:52:000000000-J9N43:1:1101:24962:10757 1:N:0:GTGAAA
CGGCTTATCACCGGCGGTTTCCTTAGAGTGCCCAACTGAATGATGGCAACTAAGGACGAGGGTTGCGCTCGTTGCGGGACTTAACCCAACATCTCACGACACGAGCTGACGACAGCCATGCAGCACCTGTCACCGCGTCCCCGAAGGGAACCCCAAATCTCTCTGGGTAGCGCGGGATGTCAAACGCTGGTAAGGTTCTGCGCGTTGCTTCGAATTAAACCACATGCTCCACCGCTTGTGCAGGCCCCCGTCAATTCCTTTGAGTTTTAATCTTGCGACCGTACT
+
GGGGGGGGGGGGGFGGGGGGGGGGGGGGGFGGGGGGGGGGGGGGGGGGGGGGGGGGGGGGGGGGGGGGGGGGGGGGGGGGGGGGGGGGGGGGGGGGGGGGGGGEGGGGGGDDGGGGGGGGGGGGGGGGGGGGGGGGGGGGGGGGGGDGGGGGGGEGGGGGGFGFGFGGGEGGGEFC>ECFFGGGGDGGGGGG?FG<FGGGG>EGGGGGGDGDFFGGGGGGFFGG:EGFGFGFGEGGGGGGGFFGGGEFGGC37DFF<GGFGGF:AADA<:A>>F=FB>B>;B>>3
@M02542:52:000000000-J9N43:1:1101:5198:10765 1:N:0:GTGAAA
CGGTTTATCACCGGCAGTCTCCCTAGAGTTCCCGACTTAACTCGCTGGCAACTAAGGATAGGGGTTGCGCTCGTTGCGGGACTTAACCCAACATTTCACAACACGAGCTGACGACAGCCATGCAGCACCTGTCTTACGGTTCCCGAAGGCACAACCGCATCTCTGCAGTCTTCCGTAGATGTCAAGAGTAGGTAAGGTTCTTCGCGTTGCGTCGAATTAAACCACATGCTCCACCGCTTGTGCGGGCCCCCGTCAATTCATTTGAGTTTTAATCTTGCGACCGT
+
GGGGGGGGGGGGDEGGGGGGGGGGGGGFGGGGGGGGGGGGGGGGGGGFGFGGGGGGGGGGGDFEGGGGGGGGEGGGGGGGGGGGGGGGGGGGGGGGGGGGGGGGGGGGGGGGGGGEGGGGGGGGGGGGGGGGGGGGGGGGGGGGGGGEDFGGGGGGGGGGGFGFFGGGGGFGGGGGGFGGGGGGGDGGGGFGGGGGGGGGGGGGGGGGGGGGFCEGGGGGGGGGGGG9CCFGGGGGGGGGG>FCCDD@GGG>>G?5<GGFDFD=<<>B<AFGGG?G>B049>@F
@M02542:52:000000000-J9N43:1:1101:14900:10777 1:N:0:GTGAAA
CGGTTTATCACCGGCAGTCTCCCTAGAGTTCCCACCATTACGTGCTGGCAACTAAGGATAAGGGTTGCGCTCGTTGCGGGACTTAACCCAACATTTCACAACACGAGCTGACGACAGCCATGCAGCACCTGTCTTAGCGTTCCCGAAGGCACAATCGTATCTCTACAATCTTCGCTAGATGTCAAGAGTAGGTAAGGTTCTTCGCGTTGCGTCGAATTAAACCACATGCTCCACCGCTTGTGCGGGCCCCCGTCAATTCATTTGAGTTTTAATCTTGCGACCGT
+
GGGFGEGGGGGGGGGGGGGGGGGGGGGGGGFGGGGGGGGGGGGGGGGGGGGGGGGGGGGGGGGGGGGGGEGGGGFCFGGGEFGGGG?AFGFFGGGGGGGGGGGGGGGGGGGGEGGGGGGGGGGGGGGGGGGGGGGGGGGEGGGGGGGEGGGGGGGGGGGFGFFGGGGGGGGFGCGGGGGGGGGFGGGGGGGGGGGGGGFCGGGGGGGGGGGGFGGGGGGGGGGGGGF?FFFGG=FEG3CFGFFGGGFFGCDEEDFF<FGFDG<FFBDA><>FGFFGA<B>>BFB
@M02542:52:000000000-J9N43:1:1101:19231:10777 1:N:0:GTGAAA
CGGTTTATCACCGGCAGTCTCCCTAGAGTTCCCGACTTAACTCGCTGGCATCTAAGGATAGGGGTTGCGCTCGTTGCGGGACTTAACCCAACATTTCACAACACGAGCTGACGACAGCCATGCAGCACCTGTCTTACGGTTCCCGAAGGCACAACCGCATCTCTGCAGTCTTCCGTAGATGTCAAGAGTAGGTAAGGTTCTTCGCGTTGCGTCGAATTAAACCACATGCTCCACCGCTTGTGCGGGCCCCCGTCAATTCATTTGAGTTTTAATCTTGCGACCGT
+
GGGGGGGGGGGGGGGGGGGGGGGGGGGGGGGGGGGGGGGGGGGGGGGGGGGGGGGGGGGGGGGGGGGGGGGGGGGGGGGGGGGGGGGGGGGGGGGGGGGGGGGGGGGGGGGGGGGCEGGGGGGGFGGGGGGGGGGGGGGGGGGGGGDFGGGGGGGGGGGGG@FF@@@FCGGGGGGGGDD@CFGGGGGGGGGGGGGGGFGGCFCGEGGGGGGGFGGGGGGGGGGGGGGGGDFGFFDGGGGGGBFGGGBEGGGFFGFF<FFFGGFFFF<9:ABGGGFGFFFB>6D@
@M02542:52:000000000-J9N43:1:1101:26064:10783 2:N:0:GTGAAA
CGGTTTGTCACCGGCAGTCTCATTAGAGTGCCCTTTCGTAGCAACTAATGACAAGGGTTGCGCTCGTTGCGGGACTTAACCCAACATCTCACGACACGAGCTGACGACAGCCATGCAGCACCTGTGTGCAGGTTCTCTTTCGAGCACCAATCCATCACTGGAAAGTTCCTGCCATGTCAAGGGTAGGTAAGGTTTTTCGCGTTGCATCGAATTAATCCACATCATCCACCGCTTGTGCGGGTCCCCGTCAATTCCTTTGAGTTTTAACCTTGCGGCCGTACCCCC
+
GGGGGGGGGGGGGGGGGGGFGGGGGGGGGGGGGGGGGGGGGGFGGGGGGGGGGGGGGGGGGGGGGGGGGGGGGGGGGGGGGGGGGGGGAFFGGFGGGFGGGGGGGGGGGGGGGFFGGFFFGGFGGFFGGGGGFFEDGDGGFGGFGGGGFGGGGGGGGGGGFGGGFGGGGGFFGGGGGGGFFGCFGFFFAFFFFFGGGGDGFFFD@FFFFFFFDCGFA79AF@ED<CF@GGF9@>F?DBG90;11.86:::7D<C>42<*)4@BAB9>9<<B224()/)075)7>>
@M02542:52:000000000-J9N43:1:1101:8877:10806 1:N:0:GTGAAA
CGGTTTGTCACCGGCAGTCTCATTAGAGTGCTCTTGCGTAGCAACTAATGACAAGGGTTGCGCTCGTTGCGGGACTTAACCCAACATCTCACGACACGAGCTGACGACAGCCATGCAGCACCTGTGTTACGGCTCTCTTTCGAGCACCCCCACCTCTCAGCAGGGTTCCGTACATGTCAAGGGTAGGTAAGGTTTTTCGCGTTGCATCGAATTAATCCACATCATCCACCGCTTGTGCGGGTCCCCGTCAATTCCTTTGAGTTTTAATCTTGCGACCGTACTCCC
+
GGGGGGGGGGGGGGGGGGGGGGGGGGGGGGGGGGGGGGGGGGGGGGGGGGGGGGGGGGGGGGGGGGGGGGGGGGGGGGGGGGGGGGGGGGGGGGGGGGGGGGGGGGGGGGGGGGGGGGGGGGGGGGGGGGGGGGGGGGGGGGGGGGGGGGGGGGGGGGGGGGGGGGGGGGGGGGGGGGGGGGGFGGGGGGGFFGGGGGGGGGGGGGGGGGGGFGGGGGFGGGGGGGFFGGGGGDGGGFGGGBFGGGFFGD<?FFBFFGGFGGFFFFFFFFFGGGFGFFF?BB??F
@M02542:52:000000000-J9N43:1:1101:5255:10838 1:N:0:GTGAAA
CGGTTTATCACCGGCAGTCTCCCTAGAGTTCCCACCATTACGTGCTGGCAACTAAGGATAAGGGTTGCGCTCGTTGCGGGACTTAACCCAACATTTCACAACACGAGCTGACGACAGCCATGCAGCACCTGTCTTACAGTTCCCGAAGGCACAACCGCATCTCTGCAGTCTTCTGTAGATGTCAAGAGTAGGTAAGGTTCTTCGCGTTGCGTCGAATTAAACCACATTCTCCACCGCTTGTGCGGGCCCCCGTCATTTCATTTGAGTTTTAATCTTGCGACCGT
+
GGGGGGGGGGGGGGGGGGGGGGGGGGGGGGGGGGGGGGGGGGGGGGGGGGGGGGGGGGGGGGGGGGGGGGGGGGGGGGGGGGGGGGGGGGGGGGGGGGGGGGGGGGGGGGGGGGGGGGGGGGGGGGGGGGGGGGGGGGGGGGGGGGGGGGGGGGGGGGGGGGGGGGGGGGGGGGGGGGGGFGGGGGGFGGGGGGGGGGGGGGGGGGGGDGGGFGDGGGGGGGGGGGGGGFGGGGGGGGGGGFFGDG@7EGGFFC2@<CFFGGFFFFFFFFF<F>BG<ABF>F>@
@M02542:52:000000000-J9N43:1:1101:11240:10871 1:N:0:GTGAAA
ATCCACACCTTCCTCCGGTTTATCACCGGCAGTCTCCCTAGAGTTCCCGACTTAACTCGCTGGCAACTAAGGATAGGGGTTGCGCTCGTTGCGGGACTTAACCCAACATTTCACAACACGAGCTGACGACAGCCATGCAGCACCTGTCTTACGGTTCCCGAAGGCACAACCGCATCTCTGCAGTCTTCCGTAGATGTCAAGAGTAGGTAAGGTTCTTCGCGTTGCGTCGAATTAAACCACATGCTCCACCGCTTGTGCGGGCCCCCGTCAATTCGTTTGAGTTTTAATCTTGCGACCGTAC
+
CCCCCGGGGGGGGGGGGGGGGGGGGGGGGGGGGGGGGGGGGGGGGGGGGGGGGGGGGGGGGGGGGGGGGGGGGGGGGGGGGGGGGGGGGGGGGGGGGGGGGGGFGGGGGGGGGGGGFGGGGGGGGGGGGGGGGGGGGGGGGGGGGGGGGGGGGGGGGGGGGGGGGGGGGGGGGGGGGGGGGGGFGGGGGGGGGGGGGGGGGGGGGGGGGGGGGGGGGGGDGGGGGGGGFGGGGGGGFGGGGGGGDGGGGGGGGGGGGFFGGDEDGGGFFGFFFGG@GGFFFFFFFFFGDGF79(399FF@;
@M02542:52:000000000-J9N43:1:1101:20513:10880 2:N:0:GTGAAA
CGGTTTATCACCGGCAGTCTCCCTAGAGTTCCCGACTTAACTCGCTGGCAACTAAGGATAGGGGTTGCGCTCGTTGCGGGACTTAACCCAACATTTCACAACACGAGCTGACGACAGCCATGCAGCACCTGTCTTACGGTTCCCGAAGGCACAACCGCATCTCTGCAGTCTTCCGTAGATGTCAAGAGTAGGTAAGGTTCTTCGCGTTGCGTCGAATTAAACCACATGCCCCACCGCTTGTGCGGGCCCCCGTCAATTCATTTGAGTTTTAATCTTTCGACCGTG
+
GGGFGGGGGGGGGGGGGGGGGGGGGGCGGGGGGGGGGGFFGGGGGGGGGGGGGFGGGGGGGGGGGGGGGGGGGGGGGGGGGGGGGGGGGGGGGGGGGGGGGGGGGGGGGGGGGGGGGGGGGFGGFGGGGGGGGCFGGGGGGGGGGGG>CGFGGGGGGGGGG7CFGGFFGGFFFGGGGG<AABCFGFFFFFFFEFGGGFFG=A==?BFB9B>)((1.)7CBF4:F5CF?F*(-77>19098::>1BF>B>171(/114<?4:@FFFFFFFA)).6<G*/)0)77))
@M02542:52:000000000-J9N43:1:1101:26387:10881 1:N:0:GTGAAA
CGGTTTATCACCGGCAGTCTCCCTAGAGTTCCCGACTTAACTCGCTGGCAACTAAGGATAGGGGTTGCGCTCGTTGCGGGACTTAACCCAACATTTCACAACACGAGCTGACGACAGCCATGCAGCACCTGTCTTACGGTTCCCGAAGGCACAACCGCATCTCTGCAGTCTTCCGTAGATGTCAAGAGTAGGTAAGGTCCTTCGCGTTGCGTCGAATTAAACCACATGCTCCACCGCTTGTGCGGGCCCCCGTCAATTCATTTGAGTTTTAATCTTGCGACCGT
+
GGGGGGGGGGGGGGGGGGGGGFGGGGGGGGGGGGGGGGGGGGGGGGGFGGGGGGGGGGFGGGGGGGGGGGGGGGGGGGGGGGGGGGFGGGGGGGGGGGGGGGGGGGGGGGGGGDGGGGGGGGGGGGGGGGGGGGGGGGDGGGGGGGGGGFFGGGGGDGGGEGGGGGGGGGGGGGGGGGGFGGGGGGGGGGGGGGGGCACGGGGGDGGGGGGGF=EFGGGGGGGGGGFGGGGGGGGEGGGGG>FCEDEFGGGFFGFFFFDBFFABBFFFBAFGGGFG<>9;9FFF
@M02542:52:000000000-J9N43:1:1101:19338:10893 1:N:0:GTGAAA
CGAGTTGACCCCGGCAGTCTCCCATGAGTCCCCGGCATAACCCGCTGGCAACATGGAACGAGGGTTGCGCTCGTTGCGGGACTTAACCCAACATCTCACGACACGAGCCGACGACAACCATGCACCACCTGTGAACCCGCCCCAAAGGGGAAACCACATCTCTGTGGCGGTCGGGAACATGTCAAGCCTTGGTAAGGTTCTTCGCGTTGCATCGAATTAATCCGCATGCTCCGCCGCTTGTGCGGGCCCCCGTCAATTCCTTTGAGTTTTAGCCTTTCGGCCGT
+
G7FGGGCCFDE@C@FEED@EEGGFG@E8CFGFGG@FEGGGGFGGDFG@CEEFEGGGFEGGGEGGGGCGCCC7BFGGGE:F7@FEFGFGGGGGGFEFGGGFE7FFC:FGCCFGEGG7<FGEGFFFECCGGCFF8DCFGDDEGGC1CBFG7F:CFC7<FC<CFFFGG@FF7F>EEC5>C58EFFGG?+CCFCCGFCCGGGFFFGGEE5CEEGFFFCCCFGGGGGG?FGGGEF7CCGGGGGD<C>FDEDFFGGG@5D<FAEFFGF2*569<<46<*77C)61-1:)8
@M02542:52:000000000-J9N43:1:1101:28849:10910 2:N:0:GTGAAA
CGGTTTATCACCGGCAGTCTCCCTAGAGTTCCCGACTTAACTCGCTGGCAACTAAGGATAGGGGTTGCGCTCGTTGCGGGACTTAACCCAACATTTCACAACACGAGCTGACGACAGCCATGCAGCACCTGTCTTACGGTTCCCGAAGGCACAACCGCATCCCTGCAGTCTTCCGTAGATGTCAAGAGTAGGTAAGGTTCTTCGCGTTGCGTCCAATTAAACCCCATGCTCCACCGCTTGTGCGGGCCCCCGGCAATTCATTTGAGTTTTAATCTTGCGACCGT
+
GGGGGCFGGGGGGGGGGGG9EGGFGGFGGFEFGGGGGGFGGGGGGGGGGGGFFGGGGGG,BFGDFGGGEGGGGGG?EFGGGGGGGC?EEEDFFGGGGGGGGGGGDGGGGGFFECGGGGGFD88FDFCGGFFGF,E;DFFGGGFGDDGCEGFGFFEGCEE*17??,;,,B4,:BFGCGED6;CFFG3=A8A:AC++;<A=>*;A58B>7@>(71(*69FG*CB(***0,*2)4/7F1(4*4().2:9;9635)())-(.9))9*))(6<A2-)-4)0*0.05>)7
@M02542:52:000000000-J9N43:1:1101:13265:10919 1:N:0:GTGAAA
CGGTTTGTCGCCGGCAGTCTCATTAGAGTGCCCTTTCGTAGCAACTAATGACAAGGGTTGCGCTCGTTGCGGGACTTAACCCAACATCTCACGACACGAGCTGACGACAGCCATGCAGCACCTGTGTTACGGCTCTCTTTCGAGCACGAAGCCATCTCTGGCAACTTCCGTACATGTCAAAGGTGGGTAAGGTTATTCGCGTTGCATCGAATTAAACCACATCATCCACCGCTTGTGCGGGTCCCCGTCAATTCCTTTGAGTTTCAACCTTGCGGCCGTACTCCC
+
GGGGGGGGGGGGGGGGGGGGGGGGGGGGGGGGGGGGGGGGGGGGGGGGGGGGGGGGGGGGGGGGGGGGGGGGGGGGGGGGGGGGGGGGGGGGGGGGGGGGGGGGGGGGGGGGGGGGGGGGGGGGGGGGGGGGGGGGGGGGGGGGGGGGGGGGGGGGGGGGGGGGGGGGGGGGGGGFGGGGGGGGGGGGGGGGGGGGGGGGGGG5EGGGGGGGFFGGGGGGGGGGGGGGGGGGGGGGCGGGGFDGGGFFGDGFFGFFFGGFGDAFFBFFFFF7DDFGB(9??6FFF
@M02542:52:000000000-J9N43:1:1101:5735:10928 2:N:0:GTGAAA
CGGTTTATCACCGGCAGTCTCCCTAGAGTTCCCGCCATTACGCGCTGGCAACTAAGGATAAGGGTTGCGCTCGTTGCGGGACTTAACCCAACATTTCACAACACGAGCTGACGACAGCCATGCAGCACCTGTCTTACAGTTCCCGAAAGCACAACCGCATCTCTGCAGTCTTCTGTAGATGTCAAGAGTAGGTAAGGTTCTTCGCGTTGCGTCGAATTAAACCACATGCTCCACCGCTTGTACGGGCCCCCGTCAATTCATTTGAGTTTTTATCTTTCGACCGTT
+
GGGGGGGGGGGGGGG7FGGCFFGGFFGGGGGGCGDEGGGGGGGCGGGE>FGGCFGFCFFGGGGGGGGGGGCGGGGGGGDEGFGFGGFFGGFGGGFGDFGFFGFGGGGEGGCGG:F:FFCD:=DGFGDD@EFGGGGGDFC=F;FFEG:*@C6DECEEDCECCC9F7FGG9CCFGFGFCEDFFGGFGFBFFFFFE=FGGGFCFF@:;>D;BF1>02<7:F99DD?*2*0,7*.5<.7((4C04))->6((-4D)4D30))*))/9))(.:4:(42))201)05>)8.
@M02542:52:000000000-J9N43:1:1101:28548:10942 2:N:0:GTGAAA
CGGTTTATCACCGGCAGTCTCCCTAGAGTTCCCGACTTAACTCGCTGGCAACTAAGGATAGGGGTTGCGCTCGTTGCGGGACTTAACCCAACATTTCGCAACACGAGCTGACGACAGCCATGCAGCACCTGTCTTACGGTTCCCGAAGGCACAACCGCATCTCTGCAGTCTTCCGTAGATGGCAAGAGTAGGTAAGGTTCTTCGCGTTGCGTCTAATTAAACCAAATGCTCCCCCGCTTGTGCGGGCCCCCGTCAATTCATTTGAGTTTTAATCTTGCGACCGT
+
GGGGGGGGGGGGGGGGGGGFGGGGGGGGGGGGGGGGGGGGGGGGGGGGGGGGGGGGGGG9EFGCFGGGGGGGGGGGGGGGGGGGGGGFGGGGGGGGGGDGGGGGGGGGDGGGGGGGGGGGGGGGGGGGGGGFGGGFGGGGGGCFGDG>GGGGGGGGGE>8???EFGGGGC:F7CGEG=9A:+*5=74;AFFFFFGGGDA7A635;:.70)3>>(9FBFGFG<BD*/?<7*..).7(46<?:).(7>901>73(7*3)6B>AF?493<)624049<C**.7>B35
@M02542:52:000000000-J9N43:1:1101:18786:10943 1:N:0:GTGAAA
CGGTTTGTCACCGGCAGTCTCCTTAGAGTGCCCACCTTAACGTGCTGGTAACTAAGGACAAGGGTTGCGCTCGTTACGGGACTTAACCCAACATCTCACGACACGAGCTGACGACAGCCATGCAGCACCTGTGTCAGAGTTCCCGAAGGCACCAATCCATCTCTGGAAAGTTCTCTGCATGTCAAGGCCTGGTAAGGTTCTTCGCGTTGCTTCGAATTAAACCACATGCTCCACCGCTTGTGCGGGCCCCCGTCAATTCATTTGAGTTTTAACCTTGCGGCCGT
+
GGGGGGGGGGGGGGGGGGGGGGGGGGGGGGGGGGGGGGGGGGGGGGGGGGGGGGGGGGGGGGGGGGGGGGGGGGGGGGGGGGGGGGGGGGGGGGGGGGGGGGGGGGGGGGGGGGGGGGGGGGGGGGGGGGGGGGGGGGGGGGGGGGGGGGGGGGGGGGGGGGGGGGGGGGGGGGGGGGGGGGGGGGGGGGGGGGGGGGGGGGGGGGGGGGGGFEGGGGGGGGGGGGGGGGGGGGGGGGGGGFFGGGFFGGGFFGFFBGGFGGFFFFFFFFFGGGFGA>B>FFFF
@M02542:52:000000000-J9N43:1:1101:13362:10947 1:N:0:GTGAAA
GTCCACACCTTCCTCCGGTTTATCACCGGCAGTCTCCCTAGAGTTCCCGACTTAACTCGCTGGCAACTAAGGATAGGGGTTGCGCTCGTTGCGGGACTTAACCCAACATTTCACAACACGAGCTGACGACAGCCATGCAGCACCTGTCTTACGGTTCCCGAAGGCACAACCGCATCTCTGCAGTCTTCCGTAGATGTCAAGAGTAGGTAAGGTTCTTCGCGTTGCGTCGAATTAAACCACATGCTCCACCGCTTGTGCGGGCCCCCGTCAATTCATTTGAGTTTTAATCTTGCGACCGTAC
+
CCCCCGGGGGGGGGGGGGGGGGGGGGGGGGGGGGGGGGGGGGGGGGGGGGGGGGGGGGGGGGGGGGGGGGGGGGGFGGGGGGGGGGGGGGGGGGGGGGGGGGGGGGGGGGGGGGGGGGGGGGGGGGGGGGGGGGGGGGGGGGGGGGGGGGGGGGGGGGGGFGFEGGFFGGGGGGCFFGGGGGGGGGGGGGGGDGGGGGGGGGGGGGGGGGGGGGGGGGCEGGGGGGGGFGGGGGGGGGGGGGCF+<F?=FEG=DC9DBEGGD>>EGGF@GFFFGFFF><FB9ADFFFGFGF7A;>9;>EF:
@M02542:52:000000000-J9N43:1:1101:5562:10986 2:N:0:GTGAAA
CGGTTTATCACCGGCAGTCTCCCTAGAGTTCCCGACTTAACTCGCTGGCAACTAAGGATAGGGGTTGCGCCCGTTGCGGGACTTAACCCAACATTTCACAACACGAGCTGACGACAGCCATGCAGCACCTGTCTTACGGTTGCCGAAGGCACAACCGCATCTCTGCAGTCTTCCGTAGATGTCAAGAGTAGGTAAGGTTCTTCGCGTTGCGTCGAACTAAACCACATGCTCCACCGCTTGTTCGGACCCCCGGCAATTCATTTGAGTTTTAATCCTGCGACTGT
+
FGG:FEFGGFEFGEGE7FGCEF@<FFCFFGFFFEFGGGGFFFGGGGDCFGGFDEFEGGGFCFGGGD7,6:,@CFFGGGGGGGGDFECDGEFGFGEAE@DGFFFEFFECEGGGCEFC@@7FFDGG9=FGGGFGGGFDG6+3>+6EEC55FFFFGFE894;*?CGGF9,>6*,=C75C<55A7?+:7;BFF=@69FC0;C4C=FA5?DAB>E;BB>3))8C?C((2**))22..).7-46*-()-(8(,-,8<D1)/4:A?4<F4)),6)6A),.)):*)0)0))0
@M02542:52:000000000-J9N43:1:1101:10973:11005 1:N:0:GTGAAA
CGGTTTGTCACCGGCAGTCCCATTAGAGTGCCCTTTCGTAGCAACTAATGGCAAGGGTTGCGCTCGTTGCGGGACTTAACCCAACATCTCACGACACGAGCTGACGACAGCCATGCAGCACCTGTGTTACGGCTCTCTTTCGAGCACTCCTCTATCTCTAAAGGATTCCGTACATGTCAAAGGTGGGTAAGGTTTTTCGCGTTGCATCGAATTAAACCACATCATCCACCGCTTGTGCGGGTACCCGTCAATTCCTTTGAGTTTCAACCTTGCGGCCGTACTCCC
+
GGGGGGGGGGGGGGFDFGGGGGGGGGGGGGGGGGGGGGGFGGGGFGGGGGGGGGGGGGGGGGGEGGGGCCFGGGGGGFGGGGGGGGGGDFEGGGCGDEFGGGGGGGGGGGGGCFGGGGGGGGGGGGGGFGGDECFGGFGGGFFFEFGGGF9FFAFGAFGA=EDDC9BCCFDFDGFEBCFGGFFCGFEBFGGG9@;FGCG8C8EGDGGG=@F?=CGC7:=*/A+2<@@<FC=EDGGG6>CDC9)9<9)8EC<=774=)<*/9C>FAAB>(5A7CCBGF;9:::F?F
@M02542:52:000000000-J9N43:1:1101:23227:11008 1:N:0:GTGAAA
CGGTTTATCACCGGCAGTCTCCCTAGAGTTCCCGACTTAACTCGCTGGCAACTAAGGATAGGGGTTGCGCTCGTTGCGGGACTTAACCCAACATTTCACAACACGAGCTGACGACAGCCATGCAGCACCTGTCTTACGGTTCCCGAAGGCACAACCGCATCTCTGCAGTCTTCCGTAGATGTCAAGAGTAGGTAAGGTTCTTCGCGTTGCGTCGAATTAAACCACATGCTCCACCGCTTGTGCGGGCCCCCGTCAATTCATTTGAGTTTTAATCTTGCGACCGT
+
GGGGGGGGGGGGGGGGGGGGGGGGGGEFFGGGGGGGGGGGGGGGGGGGGGGGGGGGGGGGGGGGGGGGGGGGGGGGGGGGGGGGGGGGGGGGGGGGGGGGGGGGGGGGGGGGGGGGGGGGGGGGGGGGGGGGGGGGGGGGGGGGGGGGGGGGGGGGGGGGGGGGGGGGGGGGGGGGGGGGGGGGGGGGGGGGGGGGGGGGGGGFGGGGGGGGFGGGGGGGG?EDGGGGFEGGGGGDGGGGGBFGGGFEGGGFFGFFFGGFGGFFAFA9AFFDCDFGFFBFFFFF
@M02542:52:000000000-J9N43:1:1101:23147:11022 1:N:0:GTGAAA
CGGTTTATCACCGGCAGTCTCCCTAGAGTTCCCGACTTAACTCGCTGGCAACTAAGGATAGGGGTTGCGCTCGTTGCGGGACTTAACCCAACATTTCACAACACGAGCTGACGACAGCCATGCAGCACCTGTCTTACGGTTCCCGAAGGCACAACCGCATCTCTGCAGTCTTCCGTAGATGTCAAGAGTAGGTAAGGTTCTTCGCGTTGCGTCGAATTAAACCACATGCTCCACCGCTTGTGCGGGCCCCCGTCAATTCATTTGAGTTTTAATCTTGCGACCGT
+
GGGGGGGGGGGGGGGGGGGGGGGGGGEEFGFGGGGGGGGGGGGGGGGGGGGGGGGGGGGGGGGGGGGGGGGGGGGGGGGGGGGGGGGGGGGGGGGGGGGGGGGGGGGGGGGGGGGGGGGGGGGGGGGGGGGGGGGGGGGGGGGGGGGGGGGGGGGGGGGGGGGGGGGGGGGGGGGGGGGGGGGGGGGGGGGGGGGGGGGGGGGGGGGGDGGGFGGGGGGGGGFGGGGGGGGGGFGGGGGFG:FGGGDBGGGFFGFFBCG?FGAFFFBFFFFGGGFGBDFFB>@B
@M02542:52:000000000-J9N43:1:1101:12615:11025 1:N:0:GTGAAA
CTGGTTAACCCAGGCAGTCTCGCCAGAGTGCCCAACTTAATGCTGGCAACAGACGATAGGGGTTGCGCTCGTTGCGAGACTTAACCCAACATTTCACAACACGAGCTGACGACAGCCATGCAGCACCTCTCACTCAATTCCCTTGCGGGCACTTCAACCATTACGTCGAGTTCTGAGGAGTTCAAGCCTAGGTAAGGTTCTGCGCGTTGCTTCGAATTAAACCACATAATCCACCGCTTGTGCGGGCCCCCGTCAATTGTTTTGAGTTTTAGCCTTGCGGCCGT
+
GGGGGGGGGGGGGGGGGGGGGGGGGGGGGGGGGGGGGGGGGFGGGGGGGGGGGGGGGGGGGGGGGGGGGGGGGGGGDGGGGGGGGGGGGGGGGGGGGGGGGGGGGGGGGGGGGGGGGGGFGFGGGGGFDEGGGGGGGGGGGGGGGGGFGGGGGGGGGGGGGGGGGG:CEGGGGG;FFGFGGFGGGFFFGGGGFCDCGGGGGGGEEGGGGGGGFDGGGGGGGGGGGGGGGGGCFFGDEGGGG0@GGCDFEDGF:C?>>:C@GGFF??AFFF<CFCFG:B07;BDE
@M02542:52:000000000-J9N43:1:1101:25084:11036 1:N:0:GTGAAA
ATCCACACCTTCCTCACAGTTTACACTGGCAGTCTTGTTAGAGTTCCCGACATGACTCGCTGGCAACTAACAACAGGGGTTGCGCTCGTTATAGGACTTAACCTGACACCTCACGGCACGAGCTGACGACGACCATGCAGCACCTTGTAAATTGTCCGAAGAAAAAACTGTTTCCAGTCCTGTCAATCTACATTTAAGCCTTGGTAAGGTTCCTCGCGTATCATCGAATTAAACCACATGCTCCACCGCTTGTGCGGGCCCCCGTCAATTCCTTTGAGTTTCACACTTGCGTGCGTACTCC
+
CCCCCGGGGGGGGGGGGGGGGGGGGGGGGGGGGGGGGGGGGGGGGGGGGGGGGGGGGGGGGGGGGGGGGGGGGGGGGGGGGGGGGGGGGGGGGGGGGGGGGGGGGGGGGGFGGGGGGGGGGGGGGGGGGGGGGGGGGGGGGGGGGGGGGGGGGGGGGGGGGGGGGGGGGGGGGGGGGGGGGGGGGGGGGGGGGGGGGGGGGGGGGGGGGGGGG;CEGGGGGGGGGGGGFGGGGGFGGGGGD+>CFGGED:EGG*?DG>BDGGFFGGDDFGAFFGGFGGFFFFBA>FFGGGEG:BBFBFFFF
@M02542:52:000000000-J9N43:1:1101:22212:11041 1:N:0:GTGAAA
CGGTTTAGACCGGCAGTCTCGCCAGAGTTCCCAACTGAATGGTGGCAACTGGCGATAGGGGTTGCGCTCGTTGCGGGACTTAACCCAACATCTCACGACACGAGCTGACGACAGCCATGCAGCACCTTCTCACCGGCTCCCCGAAGGGCACCCCAGCTTTTCAGCCAGGTTCCAGTGGATTTAACCCAGGTAAGGTTCTGCGCGTTGCGTCGAATTAAACCACATGCTCCACCGCTTGTGCGGGCCCCCGTCAATCCCTTTGAGTTTTAGTCTTGCGACCGTACC
+
GGGGGGGGGGGGGGGGGGGGGGGGGGGGGGGGGGGGGGGGGGGGGGGGGGGGGGGGGGGGGGGGGGGGGGGGGGGGGGGGGGGGGGGGGGGGFGGGGGGGGGEGGGGGGGGGGGGGGGGGGGGGGGGGGGGGGGGGGEGGGGGGGGGGGGGGGGGGGGGGGGGGGGGGGGGGGGGGGGGGGGGGGFGGGGGGGGGEGGGGGGGGGGGGGGGGBGGGGGGGGGGGGGGCFGDGGGG5=FEFGFEGGGFFEGGFFGFFFGGFGGAFFDFAA<FFFGFG;9;;>?@E)
@M02542:52:000000000-J9N43:1:1101:20349:11044 2:N:0:GTGAAA
CGGTTTATCACCAGCAGTCTCCCTAGAGTTCCCGACTTAACTCGCTGGCAACTAAGGATAGGGGTTGCGCTCGTTGCGGGACTTAACCCAACATTTCACAACACGAGCTGACGACAGCCATGCAGCACCTGTCTTACGGTTCCCGAAGGCACAACCGCATCTCTGCAGTCTTCCGTAGATGTCAAGAGTAGGTAAGGTTCTTCGCGTTGCGTCGAATTAAACCACATGCTCCACCGCTTGTGCGGGCCCCCGTCAATTCATTTGAGTTTTAATCTTGCGCCCCT
+
GGGFGGGGGGGGGGGGGGGFGEGGGGCFGGEGGGGGGGEFGGGGGGGGGGGGGGGDGGGDFFGGGGGGGECCEGGGGGGGGGGGGGGGGGGGCFGGGGGGGGEECE7CCFCGGCGGGCGGGCGCDGGGGGGGGGADGCGFFEFG>GECFFGGGGGEGGGGGFGGGGGGGGGFGGGG:??@F@+=:*;AFFFFFCGFCCAGFFA36B;@@EF>;(CF6;FFGB:**;4)9*636F>09>D?F042;09BF>7)-7*844@-)9*6416964)4.56F*9.)7))0
@M02542:52:000000000-J9N43:1:1101:11621:11053 1:N:0:GTGAAA
ACAGTTTACACTGGCAGTCTTGCTAGAGTTCCCGACATCACTCGCTGGCAACTAACAACAGGGGTTGCGCTCGTTATAGGACTTAACCTGACACCTCACGGCACGAGCTGACGACAACCATGCAGCACCTTGTAAATTGTCCGAAGAAAAGTCTGTTTCCAAACCTGTCAATCTACATTTAAGCCTTGGTAAGGTTCCTCGCGTATCATCGAATTAAACCACATGCTCCACCGCTTGTGCGGGCCCCCGTCAATTCCTTTGAGTTTCATTCTTGCGAACGTACTC
+
GGGGGGGGGGGGFGFGGFGGFCEGGFGCGGGFGGEGGGGGGGFCFGGDGGGGGGGGGFFGGGGGGGEGGGGGGGGGGCFE<EFGGGDFGFFGEGEGE8EFCECFGGGGGEDFFGEEFGGEGFGEFGFGGFGGFFGGGGFGGGGGGGGGGGFDFGGGGGGGGGGGGGGGGGGFGFGGGFGFCFFCFFFFCFFFGGGGGGGGGGGGGGGGGGGGFGGFFGGGGGGGGFGFFFFGGGGGFG6FDBB3:>DFEDGEFCAFFGGF>C194AA<DFFGGCFD>FFF8:FF@
@M02542:52:000000000-J9N43:1:1101:25176:11067 1:N:0:GTGAAA
GCTTATCACCGGCAGTCCCCTTAGAGTGCCCAACTGAATGATGGCAACTAAGGGCGAGGGTTGCGCTCGTTGCGGGACTTAACCCAACATCTCACGACACGAGCTGACGACAGCCATGCAGCACCTGTCTCCGCGTCCCCGAAGGGAACCCTGGATCTCTCCAGGTAGCACGGGATGTCAAGGGCTGGTAAGGTTCTGCGCGTTGCTTCGAATTAAACCACATGCTCCACCGCTTGTGCGGGCCCCCGCCAATTCCTTTGAGTTTTAATCTTGCGACCGTACTCCCCAGGCGGGATGCTT
+
CCCCCGGGGGGGGGGGGGGGGGGGGGGGG@FFGGGGGGGGGGGGGGGGGGGGGGGGGGGGGGGGGGGGGGGGGGGGGGGGGGGGGGGGGGGFGGGGGGGGGGGGGFFGGGGEGGGGFFFFGFGGGGGGGGGGFCFGFEGGDFGGGGGFFGGGGGGGFGGCGGGGGGGGGGGGGCFEGEGFC<EEGGEGFGGGC?CEFGF7CEGGGGGGFEGCFGGGGGG8@FCFFFGGFF889CGGG6CEE5CEE>C*7EE86D?D?>FGA>@FFFCFF=<FFCC>DD9>??(6???F59771(-48?F=
@M02542:52:000000000-J9N43:1:1101:4852:11068 1:N:0:GTGAAA
CGGTTTATCACCGGCAGTCTCCCTAGAGTTCCCGACTTAACTCGCTGGCAACTAAGGATAGGGGTTGCGCTCGTTGCGGGACTTAACCCAACATTTCACAACACGAGCTGAAGACAGCCATGCAGCACCTGTCTTACGGTTCCCGACGGCACAACCGCATCTCTGCAGTCTTCCGTAGATGTCAAGAGTCGGTAAGGCTCTTCGCGTTGCGTCGAATTAAAACACATGCTCCACCGCTTGTGCTGGCCCCCGTCAATTCATTTGAGTTTTAATCTTGCGACCGT
+
GGGCGGEFFGFGC@FFFC8,CC@C@@FFG,CFGDCFGGGGGGC@GGGDGFFFGFGG8CFDE8EFGEGFCCGGCGG<ECCEEGFFGGGFDFFGFGGGFGGFGGGGFDCFG<F,CDFGFGGEFFGG9FF8FF,CDFGGGGFG:7FFGG::>FEGF:*:CF:7C<F9,<FCFGG<7@:C@F>B<CBC+2<*<+1BFC7,2+5C?EF;*C*:CEGGE5?FCE:F++</*:C+2+300@8:ED**24=*3*7:5CC3.963)<CB7*66-3).)449?:7C94(,(7:7
@M02542:52:000000000-J9N43:1:1101:15738:11082 1:N:0:GTGAAA
ACAGTTTACACTGGCAGTCTCGTTAGAGTTCCCGACATGACTCGCTGGCAACTAACGACAGGGGTTGCGCTCGTTATAGGACTCAACCTGACACCTCACGGCACGAGCTGACGACAACCATGCAGCACCTTGTAAATTGTCCGAAGAAAAGTCTGTTTCCAGACCTGTCAATCTACATTTAAGCCCTGGTAAGGTTCCTCGCGTATCATCGAATTAAACCACATGCTCCACCGCTTGTGCGGGCCCCCGTCAACTCCTTTGAGTTTCACACTTGCGTGCGTACTC
+
GGGGGGGGGGGGGGGGGGGGGGGGGGGGGGGGGGGGGGGFGFGGGGGGGDFGGGGGGGGGGGGGGGGGGGGGGGGGGGGGGGGGGGFGGGGGGGGGGGGGGGGGG@FGGGGGGGGGGGGGGGGGGGGGGGGGGGGGGGGGGGGGGGGGGGGGFGGFGGGGGGGGGGGFGGGGGGFGGGGGGGGGGGGGGGGGGGGGGGGGEGDGGGGGGGGFFC=CCFFGGFGGCE;+:E6CCEEGGGCGG>>DGCD@EGGFFFFFFGDFGF09<AAAFFBGGCFDF:?FFFFFB
@M02542:52:000000000-J9N43:1:1101:25158:11085 2:N:0:GTGAAA
CGGTTTATCACCGGCAGTCTCCCTAGAGTTCCCGACTTAACTCGCTGGCAACTAAGGATAGGGGTTGCGCTCGTTGCGGGACTTAACCCAACATTTCAAAACACGAGCTGACGACAGCCATGCAGCACCTGTCTTACGGTTCCCGAAGGCACAACCGCATCTCTGCAGTCTTCCGTAGATGTCAAGAGTAGGTAAGGTTCTTCGCGTTTCGTCGAATTAAACCACATGCTCCACCCCTTTTGCGGGCCCCCGTCCATTCATTTGAGTTTTAATCTTGCGCCCGTC
+
GGGEGDGGGGGGGGGGGGGFGGGGGGGGGGGGGGGDFGGGGGGGGGGGGGGGGGGGG9@FGGGGGGGGCGGGGEGGGGGGGGFGGGFFGGGGDFEFGGGGGGGCFEEEEFFDG@CCGGGFFGDFF8DFFFF>:5@FD8:DGGGGGGGEGEDGFGGGGEC:>9F7,:=FCCFFEFGGG5C>1=FFFEFFFFF478DG4:BDFFF51>>6(23@B9DF?3<9>20/;8<7C06:?>F((,*))).4>0((42771*184)1))9F)6(.:)66))65F7*)))8)))
@M02542:52:000000000-J9N43:1:1101:14072:11102 1:N:0:GTGAAA
CGGTTTATCACCGGCAGTCTCCCTAGAGTTCCCGACTTAACTCGCTGGCAACTAAGGATAGGGGTTGCGCTCGTTGCGGGACTTAACCCAACATTTCACAACACGAGCTGACGACAGCCATGCAGCACCTGTCTTACGGTTCCCGAAGGCACAACCGCATCTCTGCAGTCTTCCGTAGATGTCAAGAGTAGGTAAGGTTCTTCGCGTTGCGTCGAATTAAACCACATGCTCCACCGCTTGTGCGGGCCCCCGTCAATTCATTTGAGTTTTAATCTTGCGACCGT
+
GGGGEFGGGGGGGGGGGFF<FGFGGGGGGGGGGEGGGGAFGGGGGGG@FFFGGGGGGGGGGGGEGGDGGGDFEGGGGGDGGGGGGGGGDGGE?FGGGGG<EF,?FC:FGFFGGGGC=FDDGCF<FGGGGGCFFFGGGGCGGGGGGDFGEFFG:FGGGGGCEFGGGGGGGGGCGGEFGEGGGGFGDDCFGGFGF,?<FGGFGGGCE=EGCGCCEEGC<CEGGGC8@FF68+<CCGG=5DEGG?FGGGFFGGDE>GFFFGFBF7A@<BBBAFFFGGFG2<(1;>)5
@M02542:52:000000000-J9N43:1:1101:19908:11103 1:N:0:GTGAAA
CGGCTTGTCACCGGCAGTTCCTCCTGAGTGCCCACCCAGACGTGCTGGCAACTGGAGGCGAGGGTTGCGCTCGTTGCGGGACTTAACCCAACATCTCACGACACGAGCTGACGACAGCCATGCAGCACCTGTGCAACAGGCCCCTTGCGGGGAAAACGCATCTCTGCGTCGGTCCTGTCCATGTCAAGAGCTGGTAAGGTTCTGCGCGTTGCTTCGAATTAAACCACATGCTCCACCGCTTGTGCGGGCCCCCGTCAATTCCTTTGAGTTTCAACCTTGCGGCCG
+
GGGGGGGGGGGGGGGGGGGGGGGGGGGGGGGGGGGGGGGGGGGGGGGFGGGGGGGGGGGGGGGGGGGGGGGGGGGGGGGGGGGGGGGGGGGGGGGGGGGGGGGGGGGGGGGGGGGGGGGGGGGGGGGGGGGGGGGGGGGGGGGGGGGGGGGGGGGGGGGGGGGGGGGGGGGGGGGGGGGGGGGGGGGEGGGGGGGGGGGGGGGGGGGGGGGGFGGGGGGGGGGGGGGGGGGGGGGGGGGGGFFGGGFFGGDFFGFFFGGFGGFFFFFFFFFGGGFGFDDF>FFF)
@M02542:52:000000000-J9N43:1:1101:24579:11109 2:N:0:GTGAAA
CGGTTTATCACCGGCAGTCTCCCTAGAGTTCCCGACTTAACTCGCTGGCAACTAAGGATAGGGGTTGCGCTCGTTGCGGGACTTAACCCAACATTTCACAACACGAGCTGACGACAGCCATGCAGCACCTGTCTTACGGTTCCCGAAGGCACAACCGCATCTCTGCAGTCTTCCGTAGATGTCAAGAGTAGGTAAGGTTCTTCGCGTTGCGTCGAATTAAACCACATGCTCCACCGCTTGTGCGGGCCCCCGTCCATTCATTTGAGTTTTAATCTTGCGACCGTG
+
GGGGGGGGGGGGGGGGEGGCGGGGGGGGGGGGGGGGGGGGGGGGGGGGGGGGGGGGGGGGGGGGGGGGGGGFEGGGGGGGGGGGGGGGGGGGFGGGGGGGGGGGGGGGEFFGGGGGGGGFFGGGGGGGGGGGGGGGGGGGGGGGEGGGGGGGGGGGGGGGGGGGGGGGGFGF9FGGGECA=EFA73A5++@FEFGGGG=FFFF:6BF0359B>FGFFFGFGFBECEFBG7>??FF62273<0AFF667>B<547)2<AF<4FF25()6:A)3566>7*)0<))70
@M02542:52:000000000-J9N43:1:1101:26035:11119 1:N:0:GTGAAA
CGGTTTATCACCGGCAGTCTCCCTAGAGTTCCCGACTTAACTCGCTGGCAACTAAGGATAGGGGTTGCGCTCGTTGCGGGACTTAACCCAACATTTCACAACACGAGCTGACGACAGCCATGCAGCACCTGTCTTACGGTTCCCGAAGGCACAACCGCATCTCTGCAGTCTTCCGTAGATGTCAAGAGTAGGTAAGGTTCTTCGCGTTGCGTCGAATTAAACCACATGCTCCACCGCTTGTGCGGGCCCCCGTCAATTCATTTGAGTTTTAATCTTGCGACCGT
+
FGG:@CFFEEEAE7FGFFGFGCEGGEFGGGCEF:BFGF@EFGGGEFGEFEFGFEFFGEGGGFFG:FFFFGGECBFF=F@FEEFFFG?FFGGGFFGFFFGGGGFGGEFGGGGGGDEFECFFGEDFGGGGGFGGFGFFGFEGCCCFED<::FGFGGGCGGG7:9FGG9CEFGCFFEEGFGC,?BCGGFGDFGGG::<FF<CECE?;8EEECEECEEGGFFD:C7FFGGGGG9C662@EC3:FF:7DEC5>:D3.01,0:C7/::.961-69>F<C:1*)),,22)7
@M02542:52:000000000-J9N43:1:1101:27428:11164 2:N:0:GTGAAA
CGGTTTGTCACCGGCAGTCTCCTTAGAGTGCCCACCATTACGTGCTGGTAACTAAGGACCAGGGTTGCGCTCGTTACGGGACTTAACCCAACATCTCACGACACGAGCTGACGAAAGCCATGCAGCACCTGTGTCTGAGTTCCCGAAGGCACCAATCCATCTCTGGAAAGTTCTCAGCATGTCAAGGCCAGGTAAGGTTCTTCGCGTTGCTTCGAATTAAACCACCTGCCTCACCGCTTGTGCGGGCCCCCCTCAATTCATTTGAGTTTTAACCCTTCGGCCGT
+
GGGGGGGGGGGGGGGGGGGCFGFGGGFFGGGGGGGGGGGGGGGGFGGGGGGGGGGGGGG,DFGGGGGGGGGGGGGGGGFC7:==EF<FGGGGGGGFGGFFGGGGG7:FEFFE:++@=F8FGFGGGFGGGGGGFGGGGGGD,@FGBC>CFEDFFGGGGFGGG9A,,,7@CFGFGFGGGGGFFGGF73?5AAFFE+CDF4;>AFAFFFF99BA64(*;A>GADE=FG5)4><)49>>6(4723)6:EB>((31)-9*,))*6<FF2)1-644)4)-(**0.))77.
@M02542:52:000000000-J9N43:1:1101:13890:11177 1:N:0:GTGAAA
CGAGTTAACCCCGGCAGTCCCCCACGAGTCCCCACCATCACGTGCTGGCAACATAGGGCAAGGGTTGCGCTCGTTGCGGGACTTAACCCAACATCTCACGACACGAGCTGACGACAACCATGCACCACCTGCACACGACCAACTAAATGCCACCACATCTCTGCAGTGCCGCCGTGCATGTCAAGCCTTGGTAAGGTTCTTCGCGTTGCATCGAATTAATCCGCATGCTCCGCCGCTTGTGCGGGCCCCCGTCAATTCCTTTGAGTTTTAGCCTTGCGGCCGTAC
+
GGGGGGGGGGGGGGGGGGGGGGGGGGGGGGGGGGGGGGGGGGGGGGGGGGGGGGGGGGGGGGGGGGGGGGGGGGGGGGGGGGGGGGGGGGGGGGGGGGGGGGGGGGGGGGGGGGGGGGGGGGGGGGGGGGGGGGGGGGGGGGGGGGGGGGGGGGGGGGGEFGFGGGGGGGGGGEGGGGGGGGGGGGGGGGGGGGGGGGGGGGGGGGGGGGGC:6EGGGGGFCGGGGGG:EGGGGEGGGGGGBBGEDEFGGGFEGFFFGGFGGAF?FAAAFFGFGF*41;>>;75)
@M02542:52:000000000-J9N43:1:1101:26114:11178 2:N:0:GTGAAA
GTCCACACCTTCCTCCGGTTTATCACCGGCAGTCACCCTAGAGTTCCCGACTTAACTCGCTGGCAACGAAGGATACGGGTTGCGCTCGTTGCGGGACTTAACTCAACATTTCACAACACGAGCTGACGACAGCCACGCAGCACCTGTCTTCCGGATCCCGAAGGCACAACCGCCTCTCTGCAGTCTTCCGTAGATGTCAAGCACAGGTAAGGTTCTGTGCGTTGCGTCGCACTAAAACACCTGCTCCACCGCGTTTGCGGGCGCCCGTCCATTCATTTGAGTTTTAATTTTTCCGCCGC
+
C@-A@F-8@CC8<F@FC:6C@FGF9,@FEEC+;C,C@EFFF<E6FFGC@FCCC<,C<EF7FEG>,,:+CF:F,,6,66=>B=F>EG,CF,::+4:+@F,?,5,CDFGE8,B<;FFCG?F7==+6@BFCE+++><B,+8++>DGFF,@>;3,2+@*6:DFG**1=FFF,D885)1**460CFB642CC6+A2*/=:6+=+;83).;.);.;C*2=**++;:(0)(-7>70(>)7/C)*5:E**)(*2.,)75411),()-4@((-(2/94)*).<*6)**-4-).).)-)).*2/)))))
@M02542:52:000000000-J9N43:1:1101:24574:11189 2:N:0:GTGAAA
CGGTTTGTCACCGGCAGTCTCATTAGAGTGCCCTTTCGTAGCAACTAATGACAAGGGTTGCGCTCGTTGCGGGACTTAACCCAACATCTCACGACACGAGCTGACGACAGCCATGCAGCACCTGTGTTACGGCTCTCTTTCGAGCACGAAGCCATCTCTGGCAACTTCCGTACATTTCAAAGGTGGGTAAGGTTTTTCGCTGTGCATCCAATTAAACCACATCATCCACCGATAGTGCGGGTCCCCGGCAATTCCTTTGCGTTTCAACCTACCGGCCGTACCCCC
+
GGGEFGGGGGGGGGGGCGFFGGGGGGCGGGGGGGGGGGGGGGGFGGGGGGGGGGGGGFGFGGG@FGGGGEGDGEGGGGGCAFGGGGFGAEFFFGG:FCGEFG<EFGGECCGGGGGGGGGAEFFGGGGD;EFGG>EDFGGF=:DDDEF>FEGC>CAF+2CC677<589D?CFFG*,,+1=:@=8AF>:.;AFF9FFFC6)C)):F3FFE(6=6C9CC=88753?9+<@47>((.).).679B2(35:6(39<F277)-6*)-)097)52:8((,-(17555))/70
[truncated: 35,708,716 more chars]
