# Supplementary material for: 16S rRNA gene amplicon sequence data from sunflower endosphere bacterial community
Source: Data Brief. 2021 Nov 26;39:107636. doi: 10.1016/j.dib.2021.107636 (PMC8639433; doi:10.1016/j.dib.2021.107636)
Supplement: Supplementary file 17 [file mmc17.zip › mmc17.fastq]

@M02542:52:000000000-J9N43:1:1101:18183:1035 1:N:0:GTGAAA
GTAGTCCACGCCNNNAANNATNNNTANNAGNNGTCNNGTNNTANNTGNCTTNNTAANGCANCTANCGCNTGANGTNNACNNCNNNGGNNNNNNNNNCGNNAGNNTANAANNCANNGNNATNNACNNGNNCCNNCNNAANNGNNGGATGATGNNNANNAANNCGNTGNAACGCGAAAAACCTTACCTNCCCTTNACNNGGATGNAATCCNGANGAGATTNGNNNGTGCTNNNAAGNGAANNNNCACANNNNTTCNNNATGNNTGNNNTCNGCTCG
+
GGGGGGGGGGGG###::##::###::##::##::D##::##:C##::#:CF##:CF#:CF#:CF#:CD#:CD#:C##4:##:###::#########::##::##::#:B##::##:##::##::##8##:8##:##::##8##88DFGGGF###6##36##56#61#6>EFGGGGGGGGGGGGGGF#3=EGG#33##33=C>#329>@#22#2;CFFC#*###12:C*###011#00A####/-72####*-0###,-,##**###,-#,-8>)
@M02542:52:000000000-J9N43:1:1101:16690:1058 2:N:0:GTGAAA
GTAGTCCACGCCGTAAACGTTGGGCGCTAGATGTGGGGACCTTTCCACGGTTTCCGTGTCGTAGCTAACGCATTAAGCGCCCCGCCTGGGGAGTACGGCCGCAAGGCTAAAACTCAAAGGAATTGACGGGGGCCCGCACAAGCGGCGTAGCNNNNCGNTNAATTNGATGCAACGCGAAGNACCTTACCAAGGCTTGACATACACGAGAACCGGCCAGAAATGGTCAACTCTTTGGACACCCGTGACCAGGTGGTGCATGGGTGTCGGCAGCCCG
+
GGCGGGGGGGGGGG,B<FEGGGGGGGGGDGGGFGFGGDEGGGFFGGGGGFGGGGGEFFG@=FGGFGGCFCGGGGGFFFFGGGGGDGGGGGDBEFGGGDGGGCEFFFGF@FG9CCGFGGG78CGF5;F<E>C8BEGGCEEEC*=*:8>**2*####*1#1#02:C#*21>FCG?)7@B3)#0-73CD??7F5)),870>6<F?DF7@8?BC(,1?E)(*9)6@*1697FBFABAF?24:<7C(19<()),-))((()55<(,5037*.5)07)00
@M02542:52:000000000-J9N43:1:1101:10479:1068 2:N:0:GTGAAA
GTAGTCCACGCCGTAAACGATGTCTACTAGCTGTTCGTGTCCTTGTGATGTGAGTAGCGCAGCTAACGCACTAAGTAGACCGCCCGGGGAGTACGGTCGCAAGATTAAAACTCAAATGAATTGACGGGGGCCCGCACAAGCGGTGGAGCATNNNNTTNAATTCGTCGCAACGCGACGAACCTTACCTACTCTTGACAACTACGGAAGACTGCAGAGATGCGTGTGTTCCTTCGGGAAGCGTACTCAAGGTGCTGCATGGATGTTGTCAGCTCTG
+
CC,6ECC@C@FCCC@,<C,6B,;FGC,,CE,FEF@@CF7EF,C9EE8@FFFFGBFAF,@@@FFEFEFFCG>+9=EFC9FFFGG+7C7@FCGEFCF@FG@7+C@33CD=DBD6C9,=DG9>>@DDF8E78:85787**1:,,::;*84/CC+####*3#/22*37+1:)::=CE)()0757>?F7DCF**/7FFFF6))7)<>6<))0;?F?FC6952**.(..014(*)).6:)(,((.)9(1*))(*..7?5243A<()),(.*2**09776*
@M02542:52:000000000-J9N43:1:1101:18270:1075 2:N:0:GTGAAA
GTAGTCCACGCCGTCAACGATGTCTACTAGCTGTTCGTGTCCTTGTGATGTGAGTAGCGCAGCTAACGCACTAAGTAGACCGCCTGGGGAGTACGGTCGCAAGATTAAAACTCAAATGAATTGACGGGGGCTCGCACAAGCGGTGGAGCATGNNNTTTAATTCGACGCAACGCGAAGAACCTTACCCACTCGTGACATCTACGGAAAAATGTAGTGATGCGGTTGTGCCCTCGGTAACCCTATGTCAGGTCCTACATGGCTTTCGTCCTCCCGG
+
GF9E<<@FGGGGGE+@FG@<F,C<FFGDF,,<<FGGGC7CEEFGEFE,<,CFF96EFF:+FFGGGFG,F=>@FE,CFBD9AFC+BA77==>FFA?4=++8>FF,AFFG<=,EBFGG8EF=EFF,=@E+>B8++5*3@<@EG5*1>C*;CFGF###*4*1/=,,4=<55)0/:58,.)))57:4*96?4D>:.0()0)-9:6-8/).0*)23)<++)-**.(<>E0<B*4(4:1)(.4..**(*2)6)97</?)-)3))(3(((./*.7)9).))
@M02542:52:000000000-J9N43:1:1101:17028:1087 2:N:0:GTGAAA
GTAGTCCACGCCGTAAACGATGTCAACTAGCCGTTGGGTTCCTTGAGAACTTAGTGGCGCAGCTAACGCATTAAGTTGACCGCCTGGGGAGTACGGCCGCAAGGTTAAAACTCAAATGAATTGACGGGGGCCCGCACAAGCGGTGGAGCATGTGGTTTAATTCGAAGCAACGCGAAGAACCTTACCTGGCCTTGACATGCTGAGAACTTTCCAGAGATGGATTGGTGCCTTCGGGAACTCAGACACAGGTGCTGCATGGCTTTCGTCAGCTCGG
+
FGAFGGGGGGGGGGEGGGDGFFGGGGGGGGGGGGGGGGGGGGGGGFGGGGGGGGGGGGGGGDGGGGGCDEGGCFCFGFGGGGGGGGGGGGGGGGGDDG7FEGEGGGGGGGGGGGGGGGGGGGGGGE8FEG>GGGGEGDFCFGGD:7:66C6CFFC<F>;=AECFGGG);AFGFD>E:BFFF<FGG:9F*5@?FFFFDFFFFFB7=7?FFGFFGFGF07>???45(6(::2<8-8(,4<:7C7:*,87F:A4;A2),6)4114()/*07))9)))
@M02542:52:000000000-J9N43:1:1101:16001:1111 2:N:0:GTGAAA
GTAGTCCACGCCCTAAACGCTGTCAACTGGTTGTCGGGCCTCCATTGGCTTGGTAACGTAGCTAACGCGCGAAGTTGACCGCCTGGCGAGTACGGTCGCAAGATTAAAACTCAAAGGAATAGACGGGGACCCGCACAAGCGGTGGAAGATGCTGATTAATTCGATGCAACGTGAAAAACCTTACCTACCCTTGCCATGTACGGAATCCCGCTTGGATGTGGGGGGGGCCGAAAGTGACCCAACACCTCACGGCTGCTCTGCTGTGCTGCGCCCG
+
@EE<CFGGGGGE6C<,E@F+B6B,,6CCFFGGGGGGG+@::,@E9<@FD,BF>5,,?,FCE7E?EF:7@+8FFC?E<5FGG:F@DF,4+>+6C7=3>C:+>+DFGFAEE:B,3,@,6@D,,,7D7+@:*53*15111>8,1861**,4,=,,,42,+5;@AF5++3*2+;**)2,++;;)074**2+)2)*7)(9*-,0./((1).107*2(**2))*2)))05(((962((-))))))**(**((,)((0)-,10))).).).2****0).)0
@M02542:52:000000000-J9N43:1:1101:11395:1155 2:N:0:GTGAAA
TAGTCCACGCCCTAAACGATGTCAACTGGTTGTCGGGCCTTCATTGGCTTGGTAACGTAGCTAACGCGTGAAGTTGACCGCCTGGGGAGTACGGTCGCAAGATTAAAACTCAAAGGAATTGACGGGGGCCCGCACAAGCAGCGGAGCATGTGGCTTAATTCGACGCAACGCGAAGAACCTTACCAAGGCTTGACATACACCGGAAAGCATTAAAGATAGTGCCCCCCTTGTGGTCGGTGTTCAGGTGGTTCATGGCTGTCGTCCGCTCGTGTCG
+
GGGGGGGGGGGGGGFGGG>CDGGGGGGGGGGGGGGGGGGGGFGFG9FCEFEGGGFGDFGDFGGGGGGGGDE@FGFACGCGGGGGGFF=FG<FECFG7E@CCAFFF9FDDF@FGGFFGGGGFBE8C68<ECGGG5>86DCGFFEGGDGD?CFCC5BFGGGE::C5CC*7::E3BDB)).)0169F:CC>FF?37>FF2294F;>C@3:CFFB2+:E*.*:5)8@@:699?::300390(49*.:72-,7(,9=<<)340?B(2(,19)75<.).)
@M02542:52:000000000-J9N43:1:1101:13332:1161 2:N:0:GTGAAA
GTAGTCCACGCCGTAAACGATGTCTACTAGCTGTTCGTGTCCTTGTGATGTGAGTAGCGCAGCTAACGCACTAAGTAGACCGCCTGGGGAGTACGGTCGCAAGATTAAAACTCAAATGAATTGACGGGGGCCCGCACAAGCGGTGGAGCATGAGGTTTAATTCGACGCAACGCGAAGAACCTTACCTACTCTTGACATCTACGGAAAAATAAAGAGGGTCGGTTGTGCCTTCTGGAACCGTTAGACAGGTTCTGCTAGGCTGTCGTCAGCCTGG
+
CAFGGGFA@FFFG:C7FGCGGGFGEGFGG<AFEEEFGFF8CEFGGAEEFGEF<@FGFGCBF7FF<F<CECFGGGG?EEFG?CFGEDGGGEGGGCC+EECDFEGG?=FFCF9D:BGFFFF;DDGGGEGGGG5B*5*>8FCF5CG:8CEFFF?F7<CBEGC?+>+:9573>ED<531)8>F>F<9:D0+87*6197494<*)163*.0)*.0))203)(*/.2@B7(-3C-:62)924:(-)*(1*.))0(46744))).4041(.77@5>4).))
@M02542:52:000000000-J9N43:1:1101:21991:1199 2:N:0:GTGAAA
GTAGTCCACGCCGTAAACGGTGGGAACTAGGTGTTGGCGACATTCCACGTCGTCGGTGCCGCAGCTAACGCATTAAGTTCCCCGCCTGGGGAGTACGGCCGCAAGGCTAAAACTCAAAGGAATTGACGGGGGCCCGCACAAGCAGCGGAGCATGTGGCTTAATTCGACGCAACGCGAAGAACCTTACCAAGGCTTGACATACACCGGAAAGCATTAGAGATAGTGCCCCCCTTGGGGTCGGTGTACAGGTTGTGCATGGCTTTCCTACGCTCGG
+
FECFGGDEGGFGGGFFGGGGFFGGGFFGFGDFGGGFGGGGGGGGG9FGGGGGGGEGGGDFEGGEECFGG7FFEDCGFGF9EGGGGG@FFG+CEGFFG8CEEGEEGGF:F:9,EFFGDCEFFFGCCFC<CF:EGGGEE7BGF5B6CCBEC5CC+7B9+*//9EGCF*9CED51<173<>>3).72:CC?DFFF34;:,4?2=)8*?5):><(4C0+9)**65=*/)).C((-42)((,,(1793*5))18)*),()).)4(((()****).))0<
@M02542:52:000000000-J9N43:1:1101:14035:1220 2:N:0:GTGAAA
GTAGTCCACGCCCTAAACGATGTCCACTGGTTGTTGGGTCTCTTCTGACTCAGTAACGAAGCTAACGCGTGAATTTGACCGCCTGGGGAGTACGGCCGCAAGGTTGAAACTCCAAGTAATTGACTGGGACCCGCACAAGCGGTGGACGGTGTGTATTAATTCCATGCAGAGCGAAAACCCTTCCCTACCATTGACATGGGTGGGTCTCTGAAGAGCTTTCGGGGTGCTGGAAAGGTATCCATCACACTGGTGCCGCGTGGCTGTGCCCGGCGCG
+
@ED<6CFF<BF,8@EFD,,8B6@<,6CF<CCE:,,6C+6,CF<,C<<<C,6E,E,6B@,,B:FADE77>6744,:F,,CFFGGGG7+8+4@,,+>=@8++++:C9D8,CFEE,>E93=,FD;9D+@@:BFCEGGDB8@88**6@**,1*:7=772,5,5514,1,4,*++/0)/8/))2)0,5**225*)++;7F+)/;(2(.))))3104)+32))9:)())0(,4*)(3:<>0))))2*.2*.53.)(*0)(-((-(-((-(***0)07)).
@M02542:52:000000000-J9N43:1:1101:13310:1226 2:N:0:GTGAAA
GTAGTCCACGCCCTAAACGATGTCAACTAGTTGTCGGGGAAGCAATTCCTTGGTAACGCAGCTAACGCGTGAAGTTGACCGCCTGGGGAGTACGGTCGCAAGATTAAAACTTAAAGGAATTGACGGGGAACCGCACAAGCGGTGGATGATGTGGATTAATTCGATGCAACGCGAAAAACCTTACCTACCCTTGACATGTCTGGAATCCTGCTGAAAGGTGGGAGTGCACGAAAGGGAACCGGAACACAGGGTCTGCATCGCTGTCGTCAGCCTG
+
<CCE<F,EFC@D+@A@E6CGFCG9AEGGGFEEF,CCFGGCC,CFFFDCEEF<9B9C9,+>@:AFF8FDG@CBFGG9?AF=+4>:CD+@8CF8,47F==7FEF8A>3EAFF8,>;8E+,6=E@A9=+:>C:??C>@5E:C>C*1>87D,DFFG,062;BCFF,*4,+/286CD>D;5>A8>F36CC:+6C)9@F2@F>>16=)2D:FFGF7(.<E6*)9*(-)).4(4*.4(,8BFB(((/1(192(4)40))(.4<2-)(((((*17.))))))
@M02542:52:000000000-J9N43:1:1101:19444:1230 2:N:0:GTGAAA
GTAGTCCACGCCCTAAACGATGTCAACTAGCTGTTGGGGCCTTCGGGCCTTGGTAGCGCAGCTAACGCGTGAAGTTGACCGCCTGGGGAGTACGGTCGCAAGATTAAAACTCAAAGGAATTGACGGGGACCCGCACAAGCGGTGGATGATGTGGATTAATTCGATGCAACGCGAAAAACCTTACCTACCCTTGACATGTCTGGAATGCCGAAGGGGTTTGGTAGTGCTCGCAAGAGACCCGGAACACAGGTGCTGCATGGCTGGTGTCAGCCCG
+
GGGEGGGGGGGGGFCEEFFGGGGGFGGFGEFDFFFGGGGEEGGGDFCCFEGGFGFGFGGGDGDFGGGGGGGGFFGEEGG9FGGCGGGG7@?FGGGGGGGEFCFGFFFFGGGGGDEDGD@DFFGGGDDFGFEGECEC>:BFEG*>E59CC@=<7:FCFGGGF,==CC=786C9.C;EBFEAF<6C<7:;4F4F?BF?<?F24<(7/6?07)44***)-/911<F?3(6>4-,(,8.33((179)9,.3)48B:074)()).(,((025?F*0))5
@M02542:52:000000000-J9N43:1:1101:20948:1268 2:N:0:GTGAAA
GTAGTCCACGCCGTAAACGATGATAACTAGCTGTCCGGGCACTTGGTGCTTGGGTGGCGCAGCTAACGCATTAAGTTATCCGCCTGGGGAGTACGGCCGCAAGGTTAAAACTCAAAGAAATTGACGGGGGCCTGCACAAGCGGTGGAGCATGTGGTTTAATTCGAAGCAACGCGCAGAACCTTACCAACGTTTGACATGTCCAGTATGGTTGGTGGAGACACCTTCCTTCAGTTCGGGTGGCTGGCACACAGGTTCTGCATGGCTTTCGTGCGG
+
GGFGGGGGGDGGGGGGGFGGGGFGGGGGGGGGGGGGGGGGGGGGGGGGGGGGGGEGEGEGGGGGGGGGGGGGGGDFGGGGGGGFFGGFGGGGGGGGEGGGC@FGEFGGGGGGGGDF9D>DFGFGGGCCGGGGGFC,:FGGGGGGEGEFCFGGGFGFCGGGFGFFEGCDFFG78C>B@>@>73?FGG+<C75@F:?FFA*-*.6*/*0:):4(::*<27C?BFF@023><))-676?0(.)14*/((,7:()0(3)).5>AAA0(2*)0).))8)
@M02542:52:000000000-J9N43:1:1101:8374:1282 2:N:0:GTGAAA
GTAGTCCACGCCCTAAACGATGTCAACTGGTTGTTGGGAGGGTTTCTTCTCAGTAACGTAGCTAACGCGTGAAGTTGACCGCCTGGGGAGTACGGCCGCAAGGTTGAAACTCAAAGGAATTGACGGGGACCCGCACAAGCGGTGGATGATGTGGTTTAATTCGATGCAACGCGAAAAACCTTACCTACCCTTGACATGCCAGGAATCCTGCAGAGATGTTGGAGTGCCTGAAAGAGAACCGGGACACAGGTGCTGCAGGGCCGGCGGCAGCCCG
+
FGDGGGGGGGGFGGGEGGGGGGGG<FGGGGFGFCEGGGGGGGGGFDGGG9AEGGGFGGGGGGGGGGDGGFFGGFGGGGGGGEGGFGGGCF?BEFF:FEC:CGGFFFCGGFGFD,EFFGFGGGGFGEDDG7@EGGEDC@BFEEEGCF9C6C?CCGFG6BC7@9*9CGGFBA>DFG(85:DFF8A7FFGF4;FFFB@FFB)5642CF?=86*4(0+;7A>:)6>@:314*)4(.<4(((8:*),7716:4:(*042<?(((((4(()))0)80)).
@M02542:52:000000000-J9N43:1:1101:20599:1285 2:N:0:GTGAAA
GTAGTCCACGCCCTAAACGATGTCTACTAGTTGTTGGGTCTTAATTGACTTAGTAACGCAGCTAACGCGTGAAGTAGACCGCCTGGGGAGTACGGTCGCAAGATTAAAACTCAAAGGAATTGACGGGGACCCGCACAAGCGGTGGATGATGTGGATTAATTCGATGCAACGCGAAAAACCTTACCTACCCTTGACATGGCAGGAATCCCGGAGAGATTGTGGAGTGCTCGAAAGAGAACCTGCACACAGGTGCTGCATGGCGTTCGTCAGCCCG
+
GGECEFFFGGGGGEF@FGGEGFGGFCEFGGGGGEGGGGGGGFGGGGD<F@EFGGGGGGGDGGF<BEGGGGGGGGGGGGGGGFFF@FCBC@?=E7FG7BFGGG8F9FFDEGG9,DCFGG8DG9EG>EEDE7+@CEEGGGGGGGGG5*42<CFGGG9>>:D7:D5,=DD>FFEGFD>EB:>DF@FG<@+;55=)23AF?<5:<?9DFF=FFG9>5:C:AG7))095:,4:4?;0:3?02?5>F0<<(44>?(*0344)5:>((((-9D>@>76)7)
@M02542:52:000000000-J9N43:1:1101:18438:1288 1:N:0:GTGAAA
GTAGTCCACGCCGTAAACGATGTCTACTAGCTGTTCGTGGTCTTGTACTGTGAGTAGCGCAGCTAACGCACTAAGTAGACCGCCTGGGGAGTACGGTCGCAAGATTAAAACTCAAATGAATTGACGGGGGCCCGCACAAGCGGTGGAGCATGTGGTTTAATTCGACGCAACGCGAAGAACCTTACCTACTCTTGACATCTACAGAAGACTGCAGAGATGCGGTTGTGCCTTCGGGAACTGTAAGACAGGTGCTGCATGGCTGTCGTCAGCTCGT
+
GGGGGGGGGGGGGGFGGGGGGGGGGGGGGGGGGGGFGGGGGGGGGGGGGGGGGGGGGGGGGGGGGFFGGGGGGGGGGFGGGGGGGGGGGGGGGGGGGGGGGGGGGGGGGFGGGGGGGGGGGGGGGGGGGGGGGGGGGGGGGGGGGGGGGGGGGGGGGGGGGGGGGGGGGGGGGE?EGGGGGGGGGGGGGGGGGGGGGFFG?FFGFGGGGGGGGGGGGGGGGGGGGGGGGGFFGGGEFGGGFFG<F?FGFGGFFFFFFFFFGGC?GFF<68<FF)
@M02542:52:000000000-J9N43:1:1101:10801:1294 2:N:0:GTGAAA
GTAGTCCACGCCCTAAACGATGTCAACTAGTTGTCGGGTCTTCATTGACTTGGTAACGTAGCTAACGCGTGAAGTTGACCGCCTGGGGAGTACGGTCGCAAGATTAAAACTCAAAGGAATTGACGGGGACCCGCACAAGCGGTGGATGATGTGGATTAATTCGATGCAACGCGAAAAACCTTACCTACCCTTGACATGTATGGAACCCTGCTGAGAGGTGGGGGTGCCCGAAAGGGCGCCAATACACAGGTGCTGCCTGGCTGTCGTCCGCTCG
+
GGGDEFGFGGG8@FFGGFEGDCFFGFGGGGFFAFDGGGFGGGFFGFFGGDFEFFGGGGGF?FGGGGGGGGGGGGGGFFG@FFGGGCEE?=CFDGGGGGCFG:=FGGGGFFCEFG8DFEB,DF8,=>E7>F68CC7@@GGE8C@8C4,4>=C::EDGDDCGF::BECGGAFC)8C@5B)5>FFFCFGGFF4*)))/3<>F<*-,>?@:EFC10+<C64<44:BEF>0<C<:6(456:0,4C7(**.),9:6F678<7(.21:<?02*.)).).57
@M02542:52:000000000-J9N43:1:1101:21932:1301 2:N:0:GTGAAA
GTAGTCCATGCCGTAAACGGTGAGTGTTCGCCCTTGGTCTACGCGGATCAGGGGCCCAGCTAACGCGTGAAACACTCCGCCTGGGGAGTACGGTCGCAAGACCGAAACTCACAGGAATTGACGGGGGCCTGCACAAGCGGTGGAGCATGTGGTTTAATTCGATACAACGCGAAGAACCTTACCAGGCCTTGACATCCAATGAACTTTCCAGAGATGGATTGGTTCCTTCGGGAGCATTGAGACAGGTTCTGCATGGCTGTCGTCAGCCCGTTGG
+
GG<EGGGGGGGGGGGGFGGGGGGGGGGGGGGEEGGGGFFGGGGDFGFGGGGGGGGGDGGGGGGGGGGGGGGGFFGGGFGGGGGGGDC:FFEFE8BFGGGEFGGGG+@E>EF,FFGCGFGFGGGG58:CEGCC78BGGGGGEEDFGG>FF@FG6=BC9BCFFF?FGCFDEFGD@7<70<FFFB?*7C7@6?F*)4@6?BFD)-57=6FE4*-)2:+9:4*)(0*06(.:)--43),32))*2(**(--*.)**))).4301<:3(*9:).)0).)
@M02542:52:000000000-J9N43:1:1101:20346:1311 2:N:0:GTGAAA
GTAGTCCACGCCGTAAACGATGAATGTTAGCCGTCGGGCAGTATACTGTTCGGTGGCGCAGCTAACGCATTAAACATTCCGCCTGGGGAGTACGATCGCAAGATTAAAACTCAAAGGAATTGACGGGGGCCCGCACAAGCGGTGGAGCATGTGGTTTAATTCGAAGCAACGCGCAGAACCTTACCAGCCCTTGACATGCCCGGCTACTTGCAGAGATGCAAGGTTCCCTTCGGGGACCGGGACCCAGGTGCTGCCTGGCTGTCGTCAGCTTGTG
+
GGFEFGGGGGGGGGGGGGGEGGGFGGGGGGGGGGGGGDGGGGGGGGGGGGGGGGGGGGGGGGGGGGGGGGGGGGGGGGGGGGGGGGGGGGGGGGGGGDGGGGFGFGGGGGGGFGGGDFGGFGGGCEGGGGDEGCEEGGGGGGGGGGGGGG?=<EBFGGGGFEFD=DDGFFCGDD;DEFF5)56C4>FFFE?FFFFFA2@?@?9C7>FF=*:<<7*867CAA4.04<59A<BFBFF;04>GG>D3:?<F72?=<?(4)244(42177.>46*)76
@M02542:52:000000000-J9N43:1:1101:18421:1319 2:N:0:GTGAAA
GTAGTCCACGCCGTAAACGGTGGGAACTAGGTGTTGGCGACATTCCACGTCGTCGGTGCCGCAGCTAACGCATTAAGTTCCCCGCCTGGGGAGTACGGCCGCAAGGCTAAAACTCAAAGGAATTGACGGGGGCCCGCACAAGCAGCGGAGCATGTGGCTTAATTCGACACAACGCGAAGAACCTTACCAAGGCTTTACATACACCGGAAAGCATTAGAGATATTGCCCACCTTGTGGTTGGTGTACAGGTGGTGCATGGCGTTCGTCCGCTTGG
+
EE+FGFGGGGGGGC,BDGCEGGGGFFGGGFGGGGGDCFGGGGGFCFGFGGGGGGGGGEGGGGGGGGG9FGGCEFGGCFGGFFGGGGGGGFGGEGDFGGGECEGCEGGGFFAB>EDGF9;DGC6ECCGGC7>5*:BE=BCEFGGGGGGEC*>=FGECFFFGFGCFCCC3;>7C.)-<>DB:??>4:CFFGF55:,7)6:*5=??G577:>3??FG7*-*;266*1).-7)-83)*).(((1/4*1.4-9.4)),-)4<-46((4(*1)).7))))
@M02542:52:000000000-J9N43:1:1101:15331:1336 2:N:0:GTGAAA
GTAGTCCATGCCCTAAACGATGTCAACTAGTTGTTGGGGATTCATTTTCTGAGTAACGAAGCTAACGCATGAAGTTGACCGCCTGGGGAGTACGGTCGCAAGATTAAAACTTAAAGGAATTGACGGGGACCCGCACAAGCGGTGGATGATGTGGATTAATTCGATGCAACGCGAAAAACCTTACCTACCCTTGACATGGCCGGAAACCTGAAGAGAGTCGGGTGTGCTCGAAAGAGAATCGGCGCACAGGTGCTGCATGGCTGTCGTCCGCTCG
+
GGGGGGGGGGGGGGGFFGGGFGGGGGDGGGFGFF8FEGGGGFGFGGGGGGGFGGGGGGG@FGGGGGGGEGGGGGGFGDGGFEGFGGGGGGGGGGGGGEGEFFEF9FFECGGGFFG;DFGGGGGGDGGGG=C8ECD>EGGGGGEGGCBCF@CEGGGGGG7AAGGFGFGGBAEGEGFF:AE4AEFGFGGFGFF8A<FA<EF6FFFG>DFGFC<4<CE@-9D9>3>54()258;:138:<><DFBC79(3;2<=)).)..)).,(,(*17))0)...
@M02542:52:000000000-J9N43:1:1101:22626:1341 2:N:0:GTGAAA
GTAGTCCACGCCGTAAACGGTGGGAACTAGGTGTTGGCGACATTCCACGTCGTCGGTGCCGCAGCTAACGCATTAAGTTCCCCGCCTGGGGAGTACGGCCGCAAGGCTAAAACTCAAAGGAATTGACGGGGGCCCGCGCAAGCAGCGGAGCATGTGGCTTAATTCGACGCAACGCGAAGAACCTTACCAAGGCTTGACATACCCCGGAAAGCATTAGAGATAGTGCCCCCCTTGTGGTCGGTGTACAGGTGGTGCATGGCTGTCGTCAGCCAGG
+
GGFGGGGGFGGFGEF:FGGGGGGEGFGGGGGFGFGGGG>FGGGGGGGGEGGGGGGGGFGGGEEEEGGGGGGGCFGGFFGGGGFGGGGGGGGGGGGGGGGGDGEECG7>F,@BFFCFFDCEDEFG>;FGGEGGGGCEGGGECEF68<B=?EG*+<:CGFC599C?9*<DEDEGED9>B>EFF?F47CEFGF@F>:?>1:657.(*07DGD)1:FF79)0:<>@@F2)4>6(43,)48(45D3277)--9<<458(.)46??:83?9>07)0)))0
@M02542:52:000000000-J9N43:1:1101:13220:1344 1:N:0:GTGAAA
GTAGTCCACGCCGTAAACGGTGGGAACTAGGTGTTGGCGACATTCCACGTCGTCGGTGCCGCAGCTAACGCATTAAGTTCCCCGCCTGGGGAGTACGGCCGCAAGGCTAAAACTCAAAGGAATTGACGGGGGCCCGCACAAGCAGCGGAGCATGTGGCTTAATTAGACGCAACGCGAAGAACCTTACCAAGGCTTGACATACACCGGAAAGCATTAGAGATAGTGCCCCCCTTGTGGTCGGTGTACAGGTGGTGCATGGCTGTCGTCAGCTCGT
+
GGGGGGGGGGGGGGGGGGGEGGGFCFGGGGGGGGGGGCGGGGGFEC9@BFEFEDEEG@FF7CCEE<<CFEGCC7?EEGFFGGGE=CFFG@FGEFGGGGFGBCFGDF7<FFECG,@F><CBCFEFC=FEGGC7BFFEGGGGGGGGGGEGCEF7FGFFGGFGGGFG+2@F>CE5EGECEEEEEFGGFCF6CF8CFFGCC@9FFFFGG7EE3:CGGC@9:7<?EGGGGG7FGDB5*:?:>FGGB>*4?A?FFGG<FFA>>FFBGGGFGFBBF?AFF3
@M02542:52:000000000-J9N43:1:1101:19497:1412 2:N:0:GTGAAA
GTAGTCCACGCCGTAAACGATGTCGACTAGCCGTTGGGATCCTTGAGATCTTAGTGGCGCAGCTAACGCGATAAGTCGACCGCCTGGGGAGTACGGCCGCCAGGTTAAAACTCAAATGAATTGACGGGGGCCCGCACAAGCGGTGGAGCATGTGGTTTAATTCGAAGCAACGCGAAGAACCTTACCTGGCCTTGACATGTCCGGAACCTTGCAGAGATGCGATAGTGCCTTCGGGACGCGGAACCAAGGTTCCTCATGGCTGTCGTCAGTCCGG
+
GGGCGGFGGGGGGGG7DDGGGGGGGGGGGCGGGDGGF78,DDCFGCFGGGGFFGGGGGC@GGGGFGGEEEFFGEGGGGCGEGGEGGDFCFC@8EFGGGC:3CFFGCG9F=E,,=DGFFAFEGG;<48CEGGEBE>5:F,,@E>EGGFDF*A<EFC38CFCFCC7<55>6?E37C9550955?FFGG7F4)7=7)4?)69>FAB3)5)*0;)(<<+5(*0),.).,6>*4<).(;60(--7D>37(.-)4.**()))6<>6.-(,*/.0)**))0
@M02542:52:000000000-J9N43:1:1101:18248:1415 2:N:0:GTGAAA
GTAGTCCATGCCGTAAACGATGAGTGTTCGCCCTTGGTCTACGCGGATCAGGGGCCCAGCTAACGCGTGAAACACTCCGCCTGGGGAGTACGGTCGCAAGACCGAAACTCAAAGGAATTGACGGGGGCCTGCACAAGCGGTGGAGCCTGTGGTTTAATTCGATACAACTCGCAAAACCTTAACAGCCCTTGACATATGAACAAGAAAACCCTTCCTTAACGGGTAGGTACTTACTTCCATTCAGGTTCAGCATGGCTGTCGTTCGCTGTTGTTG
+
GG+CFGDGFGGGDF,@FCCGGFFGGGGGGGGGGGGGGGG9FFFGEDF7FGCF8:7FCFGDCFF,4CGGC=?FGGFFCFFF:BFDFE++BAD=7A=CFC7F<A8:BF@CFFF,>DD79>D:DCC751?*41CCGFGGDCC*3BC;*2*2*2+00::<CFFE>E+5=*9>)9*).51@F:F=*.@**2:><7)6?-*1.465@<3*))0;)7((;?C44:C<<DB)(-(;652)-*-6)))22)*2.-)/))9*6)1((-3)(,((/).))/*.75
@M02542:52:000000000-J9N43:1:1101:21247:1425 2:N:0:GTGAAA
GTAGTCCACGCCGTAAACGATGTCTACTAGCTGTTCGTGTCCTTGTGATGTGAGTAGCGCAGCTAACGCACTAAGTAGACCGCCTGGGGAGTACGGTCGCAAGATTCAAACTCAAATGAATTGACGGGGGCCCGCACAAGCGGTGGAGCATGTGGGTTAATTCGACGCAACCCGAAGAACCTTACCTACCCTTGCCACCTACGGAAGTATGCAGGGCAACGGTTGATCCTTCGGGAACCTTAAGTCGGGTGTCTGATGGATGTCGCCAGCCGGG
+
FFEFDFFGGGGFGGD@FE:FG<C9C@EEFGFG,CDEEEC@CFAAFC<CDFGFEFG<AFEGC@FGG5?FG7:@EA5FFGGFDC:FGG?FFGGGGGGCDE:FCE:EFF,CA3@EDD8,?D>FD=3,66+++<8ECDC8CFCEFDE*:?5:CFFFGG9*=573;1971CC3)=7*.)65)7:>4(1CDD<66.)0)4)6))),05:5:))+1*).+3*)(*1(-)8)4()*).4<2),(420*2-*0))()-.00)))-).)(-5,)1/7>B>))))
@M02542:52:000000000-J9N43:1:1101:12581:1483 2:N:0:GTGAAA
GTAGTCCACGCCCTAAACGATGTCAACTAGTTGTTGGGGATTCATTTCCTTAGTAACGTAGCTAACGCGTGAAGTTGACCGCCTGGGGAGTACGGTCGCAAGATTAAAACTCAAAGGAATTGACGGGGACCCGCACAAGCGGTGGATGATGTGGATTAATTCGATGCAACGCGAAAAACCTTACCTACCCTTGACATGCCACTAACGAAGCAGAGATGCATTAGGTGCTCGAAAGAAAAAGTGGACACAGGTGCTGCATGGCTGTCGTCGTCGC
+
GGFEFFGGGGG8CFGGGGGCFGFFEGGGGGGGFFGGFGDGGGGGGGGGGGGGFGEGFEGGGGGGGGGGGECGFGGGGGGGGGGCGGFEEGGGFCCFCEDGGEAFEGFGGFGGGGGG?GDFGGGGGGGGGG>CGEGGGGFGGGGGG59EEGGGGDA9FGDFFG57:CCCFFGGF4>5B5>AFEFFDFFFCAF;A8A:)))/0;@FFFBEE3(3*88:<FFA<?@?D4)9))-(8:60((.1*5CF2:?FF:>/()).35))3322**.85)07.)
@M02542:52:000000000-J9N43:1:1101:13689:1528 2:N:0:GTGAAA
GTAGTCCACGCCCTAAACGATGCGAACTGGATGTTGGTCTCAACTCGGAGAGCAGTGTCTAAGCTAACGCGTTAAGTTCGCCGCCTGGGGAGTACGGTCGCAAGACTGAAACTCAAAGGAATTTACGGGGGCACGCAGAAGCGGGGGTGTATGTGGTTTAATTCGATGCAACGCGAAGAACCTTACCTGGCCTTGACATGTCTTGAATCCTTCAGAGAGGCGCGAGTGCCTGCGGGAATTGGAACACAGGTGCTGAAGGTCTATCGTTCAGCCG
+
DEGGGGFCEFGGEFECF8B@FDGE@FCGF@,EFF<FCFF<EEEEGCEFCED@FFGG?FF,,C,,EFG=,+CGFFFGDGG:+,=>=F=<FE4+@A:6>E+@C+>@,=?,AADAFF,,+8D,,@=,?,C7++@**6:8C**4<?>**)=5C*0++3+0*;<C40A9ACF7B*3*.)-.)7>6),5>DGGFG4)<*596:A7)=9>*9*0+105)+<<7)**(-))0(--9)-.)()44((,**(02((,.4010)4<)))5,4)))*/0)))**00
@M02542:52:000000000-J9N43:1:1101:20484:1566 2:N:0:GTGAAA
GTAGTCCACGCCGTAAACGATGTCTACTAGCTGTTCGTGGTCTTGTACTGTGAGTAGCGCATCTAACGCACTAAGTAGACCGCCTGGGGAGTACGGTCGCAAGATTACAACTCAAATGAATTGACGGGGGCCCGCACATTCGGTGGAGCATTTGGTTTAATTCGACGCAACGCGACGTACCTTACCTATTCTTTACATCTAGCGAAGATTGTAGAGATACTATGGTCCCTTCGGGACCGCTAAGACATGTGCTGCCTTGCTGTCGTCACCTCCG
+
FFFCCFGGGGGG:FE@C<@+B<CFAE<CFG@FC;;,6BD,,:C9,6C@C@F9BFCEAF:77,8CB@,,@++@AFDFGGGGCCE7F@7AC=@F@A+@AB>F+:+,CEF,CE8=F9==?@B933@D=+6+B7E+3@EB>F,2>D6**C:CF7E,,1?BEG4:=CF*4*4))=E)))6).))).)67**3***974)/9).=4@4))0))*/2.4++37)0:)-*/*)-)*(..:05(-(4,9/4)*).56,)86<A?:)),5<)-5*1.7)*/07)
@M02542:52:000000000-J9N43:1:1101:9048:1593 2:N:0:GTGAAA
GTAGTCCACGCCGTAAACGATGTCAACTAGCCGTTGGGAGCCTTGAGCTCTTAGTGGCGCAGCTAACGCATTAAGTTGACCGCCTGGGGAGTACGGCCGCAAGGTTAAAACTCAAATGAATTGACGGGGGCCCGCACAAGCGGTGGAGCATGTGGTTTAATTCTACGCAACGCGAAGAACATTAACAGGCCTTGACATCACATGCACTTTCCAGAGTGGGACTGGTGCCTTCGGGAGCAATGTGACAGGGCCTGCACGGCTGTCGTCAGCCCGG
+
GGGCGGGGGGG8FGG7FF@CFCFEF9FAFE8FCCEGGGGGG,6<<9@@DG9FGGFC@FG7F7C8FEGEGE7,E,BFFGFE9FG7B=FGGF:+@<++7CCEC+@F:FFFGGG,F9F,=EFGGGD;FD>+@7*48>CCEFGGF558841A@EFG7+;=*2;9+5A+2+=)))18539BF>)7))1:*2A6*7@)08FFB94)*))*)997?7)):++))**(())),)(:1.)5(<>2(31075:::-.901))(((.(((((,.,9C5:)/057:
@M02542:52:000000000-J9N43:1:1101:10247:1602 2:N:0:GTGAAA
GTAGTCCACGCCCTAAACGATGTCTACTAGTTGTCGGGTCTTAATTGACTTGGTAACGCAGCTAACGCGTGAAGTAGACCGCCTGGGGAGTACGGTCGCAAGATTAAAACTCAAAGGAATTGACGGGGACCCGCACAAGCGGTGGATGATGTGGATTAATTCGATGCAACGCGAAAAACCTTACCTACCCTTGACATGCCACTAACGAAGCAGAGATGCATTAGGTTCTCGAAAGGCAAAGTGGACACAGGTTCTGCAAGTCTTTCGTCAGCCC
+
GGGGGGDFFGGFGGGGGGGEGFFGGGGGGGECGGDEGGFDGFGGGCGGGGGGGGGGGGGGCDGGGGGGGGGEGGFGGGGFGGGGGGGGFGGGGGGGGGGC:CADFGFGGGGGFFGGGGGFFFG9=EGGG7:CCCEGGGGGDGECE>,=DFFGFFGGGGG,8>FGC+*;AAE:>D>3A4):FF48*@?4>AFFFFFFF<FFFBFGFF@C559?*;*0:>F>BF@B2)-2)68):>((((.9*-:7?()042F?8A<6A<))))-)*280))))0)
@M02542:52:000000000-J9N43:1:1101:22617:1605 2:N:0:GTGAAA
GTAGTCCACGCCGTAAACGATGTCTACTAGCTGTTCGTGTCCTTGTGATGTGAGTAGCGCAGCTAACGCACTAAGTAGACCGCCTGGGGAGTACGGTCGCAAGATTAAAACTCAAATGAATTGACGGGGGCCCGCACAAGCGGTGGAGCATGTGGTTTAATTCGACGCAACGCGAAGCACCTTACCTACGCTTGACATCTACGGAAGACTGCAGAGATGTTGTTGGGCCTTCGGGAACCGTAAGAAAGTGTCTGCATGGCTGTCGTCAGCTCGG
+
CGCFGGFGGGGGGGGCFDGGDGGGGGGGGGGGEFGGGCDCFGGGFFGFFFGG9FFDFFGGGGGGGGGGGGEEGGGGFEEFGGG7C7FFFEEGFGEGGGGDEGGGGGGGGCC8FEFGFFFFGGGGFE6:BFCGGGGGGGG5FGGGGD*5CFFFGGFCC,*11CCGD/55A>DC>D035)))8:4*26A?4)8@>:569AFFF>?C>B:877,8:+<)(:C))17>34(14:??6D010((11(19-)(0.)/1--))64(,3(()*/).7)*)))
@M02542:52:000000000-J9N43:1:1101:14888:1721 2:N:0:GTGAAA
GTAGTCCACGCCCTAAACGATGTCAACTGGTTGTCGGGCCTTCATTGGCTTGGTAACGTAGCTAACGCGTGAAGTTGACCGCCTGGGGAGTACGGTCGCAAGATTAAAACTCAAAGGAATTGACGGGGACCCGCACAAGCGGTGGATGATGTGGATTAATTCGATGCAACGCGAAAAACCTTACCTACCCTTGACATTTACGGAACCCTGCCGAGAGGTGGGGGTGCCCGAAAGGGAGCCGTAACACAGGTGCCTCATGGCTGTCGTCAGCGCG
+
GGGGGGGGGGGGGGGGGGGGGGGGGGGGGGGGGGGGGGGGGGGGGFGGGFCGGGGGGGFFGFGG9FFFGGGEFGFGCFGFGEGFGGGD@:FAEGGGDEGGCF8F,AFGGGGGGGGG6EDFG@89CEGDGDEG>57:8BCCEGEE5CFF6:=BCFEEC9:CCGF:@FG:F6CDE):D)=B>FAFGFF94C>?@FAFB9)/581?DDD>E:FFB8885(99:0:B31((7(43((<::611>DFC3?<05((/)4()),6A?B((.0758)7:353
@M02542:52:000000000-J9N43:1:1101:15367:1721 2:N:0:GTGAAA
GTAGTCCACGCCCTAAACGATGATTACTCGTCATTTGTGATACACTATAAGTGACCAAGCGAAAGCGATAAGTAATCCACCTGGGAAGTACGTCCGCAAGGATGAAACTCAAAGAAATTGACGGGGGTCCGCACAAGCGGTGGAGCATGTGGTTTAATTCGATGATACGCGAGGAACCTTACCTGGGCTAGAATGTTAGCGACGGTCTCTGAAAGGAGACTTTCCGCAAGGACGCGAAACAAGGTGCTGCATGGCTGTCGTCAGCGCCTGCCGG
+
GGGFGGFGGGGFGGGGFGGGGGGGGGGGGGGGGFGGGGGGGGGGGGGGGGGGGGGGGGGGGGGGGGGGEEGGGGDFGGGGGGGGGGGGGGGGGGGGGGGGGGGGGGDGGGG8DFGGGGGFGGGGGGGEGGGGCEEFGFGDEGDDCFEGCFFC;CCGGFGGFFFFCF7+@>ED>)38A>FFA@FFGGGFFFF48<AFEFFF>;6C5.586><AF7<7(/*4<FF4<2(>((-8:DF>B0;)54DF?4:*-<:7<?:0(()(-4((0).)))00<3
@M02542:52:000000000-J9N43:1:1101:19279:1735 2:N:0:GTGAAA
GTAGTCCACGCCGTAAACGATGTCTACTAGCTGTTCGTGTCCTTGTGATGTGAGTAGCGCAGCTAACGCACTAAGTAGACCGCCTGGGGAGTACGGTCGAAAGATTAAAACTCAAATGAATTGACGGGGGCCCGCACAAGCGGTGGAGCATGTGGTTTAATTCTACGTAACTCGAAGAACCTTACCTACTCTTGACATCTACGGAAGACTGCAAAGATGCGGTTGTGCCTTCGGGAACCGTAAACCCGGTGTTGCTTCGACTTCTGGAGCCCGG
+
FGGCFGGFEGGGGEE7F@FCFC@EDF9F@<FGGGFGGGDEFA<FFGFGFFGF,ECFAFEEDGDGFGDG7B7BFFGG9EDFFGGE=+4?>?=?BCGDEEC+=F4,C;BFGFD,7,6,C9EAF,@,?E>FG7C68E>BCFGCC>8:B/6;8C,:BE9CFFF:8<7,1::*/2/++*,.)86;)3/76D+:8A);6)+/9?FC6)(*087@):2(<++)50:9;B:<118:64))-04(,,(99(**)(()(-))(()-.)(((-()****).))0)
@M02542:52:000000000-J9N43:1:1101:17096:1739 1:N:0:GTGAAA
GTAGTCCACGCCGTAAACGATGTCTACTAGCTGTTCGTGTCCTTGTGATGTGAGTAGCGCAGCTAACGCACTAAGTAGACCGCCTGGGGAGTACGGTCGCAAGATTAAAACTCAAATGAATTGACGGGGGCCCGCACAAGCGGTGGATGATGTGGATTAATTCGATGCAACGCGAAAAACCTTACCTACCCTTGACATGGATGGAATCCCGCTGAGAGGTGGGAGTGCTCGAAAGAGAACCGTCGCACAGGTGCTGCATGGCTGTCGTCAGCTC
+
FGGGGGGGGGGGGGGDGGGGGGGCGCFGGGGGGFFFGGGFFCFGGGGGGGGFEGGGGFCEC7FFGEFGGGGGGGGGGGFGGGGGGGGGGGFGGGGGFGGGFFGDGCFGGAFGGGGGGGGGGGGGGGGGGGGEEGGGGGGGGGGFGGG,CCFGGGGFFFFCFGGGGGGGGFGGGGGGGGGEEGGCEFGGGFFGFFGFGGGGCFFGFFCFGGGDEGGF@FGCFGGGGGGGCF?EFCDFF6CFF371<;=CB7CAF?<AB?ABGGFBFFFF:??FB<
@M02542:52:000000000-J9N43:1:1101:16141:1792 2:N:0:GTGAAA
GTAGTCCACGCCGTAAACGATGTCTACTAGCTGTTCGTGTCCTTGTGATGTGAGTAGCGCAGCTAACGCACTAAGTAGAACGCCTGGGGAGTACGGTCGCAAGATTGAAACTCAAATGAATTGACGGGGGCCCGCACAAGCGGTGGAGCATGTGGTTTAATTCGACGCAACGCGAAGAACCTTACCTACTCTTGACATCTACGGAAGACTGCAGAGATTCGGTTGTGCCTTCGGGAACCGTAAGACAGGTGCTGCATGGCGGTTGTCAGCTCGG
+
GGGGGGGGGGGGGGGCGGGDGFGGGGGGGGGGGGGGGGGGGFGGGGGGGGGGGGGGGGGFCGGGGGGGGGGGGGFGGGGGGGGGGGGGGGDGGGGGGGGGCFGFGGGGGECAEGGFGGGDFGGDFEGFG78CCEEEGGGGGGGEGGCFGGFGGGDFGGGECFFGCGGD5=:<DG>>5)6.7?FCCFE4C*97?A4@<AF>FB:5B8);?D?1C<+),2*)()08(-,?24<56B0(4407D:C7),,)4-0484234-40((,(/78*74*)))
@M02542:52:000000000-J9N43:1:1101:13153:1813 2:N:0:GTGAAA
GTAGTCCACGCCCTAAACGATGTCAACTGGTTGTCGGGCCTTCATTGGCTTGGTAACGTAGCTAACGCGTGAAGTTGACCGCCTGGGGAGTACGGTCGCAAGATTAAAACTCAAAGGAATTGACGGGGACCCGCACAAGCGGTGGATGATGTGGATTAATTCGATGCAACGCGAAAAACCTTACCTACCCTTGACATGTACGGAACCCTGCCGAGGGGTGGGGGTGCCCGAAAGGGAGCCGTAACACCGGTTCTTCATGGCTTGCGTCAGCTCG
+
GGGGGGGGGGGGGGGGGGGGGGGGGGGGGGGGGGGGGGGGGGGGGGGGGGGDCFEFGGGGGGGGGGGGGGGGGGCFFGCFGGGGGGGGCCFFGGGFFGGGGGGGGGFFGFFGGGGFG8D:B9DFDEGGGGGEC6CEECGFGGE8B>9AF:?FGFCFFF7FFGGFCFGF4F=DB<@AD:BDFE+;FGGFG4A))7A6),0:6(,175);>4:7CEC)4CC09B>:>61C?:99(;6?0((/)(19?4:;,,0)3)))).)),4((*).))))*00
@M02542:52:000000000-J9N43:1:1101:16035:1836 2:N:0:GTGAAA
GTAGTCCACGCCGTAAACGGTGGGAACTAGGTGTTGGCGACATTCCACGTCGTCGGTGCCGCAGCTAACGCATTAAGTTCCCCGCCTGGGGAGTACGGCCGCAAGGCTAAAACTCAAAGGAATTGACGGGGGCCCGCACAAGCAGCGGAGCATGTGGCTTAATTCGACGCAACGCGCAGAACCTTACCAAGGCTTGCCAGACACCGGAAAGCATTAGAGATAGTGCACCCCTTGTGGTCGGGTTACAGGCGGTGCATGGCTGTCGTCAGCTCGG
+
GGGDFFGDGGGGGGFCFGGGGGDFCEFGGGGGGGG@8EFEGGGGGAFFEGD:FGGGGEGGGGGGG@<EGGDEGGGGGGGE,FFGGG7<FFG@EEGGGG7C77FFCCGE@<BA>>?BD3EF?CFGCF3:7*:*::C5CFGEEFF6<CB=/127<9B9<>*:?CGGGC+9B@EGDC1>)<)098F::764:6>FFF:)(.*,8(,*8<@E3C:3EC9*)*05689=<5)2(49<(067(33>)(**-2)97(.5,0(.)421?(.)79)<@)/))0
@M02542:52:000000000-J9N43:1:1101:18570:1842 1:N:0:GTGAAA
GTAGTCCATGCCGTAAACGATGTCTACTAGCTGTTCGTGTCCTTGTGATGTGAGTAGCGCAGCTAACGCACTAAGTAGACCGCCTGGGGAGTACGGTCGCAAGATTAAAACTCAAATGAATTGACGGGGGCCCGCACAAGCGGTGGAGCATGTGGTTTAATTCGACGCAACGCGAAGAACCTTACCTACTCTTGACATCTACGGAAGACTGCAGAGATGCGGTTGTGCCTTCGGGAACCGTAAGACAGGTGCTGCATGGCTGTCGTCAGCTCGT
+
GGGGDFGGGGGGGGGGGGGGGGFGGGGGGGGGGFGGGGGGGGFGGGGGGGGGGGGGGGGDGGG8E9C?FFGGGGGGGGGGGGGGDFGGCE@BCCEGGCEGGGGFGGG<FCGFGGCFGEFFGGFGGGGGGGGGFGEEGGGGGGGGFFFGFGFGGGGFFEFGFGFCGGGEGGGGGEGGCEGEGGGGGGGGGGGGGGFGGCDGGFGGGGGGGGGGGGGGGGFFEGEEGGGGGGFFFGGBF57DEFDFF?6CFCC:FFFFFFFFGDCFFF?:?:AFF)
@M02542:52:000000000-J9N43:1:1101:22692:1845 2:N:0:GTGAAA
GTAGTCCACGCCGTAAACGATGAATGTTAGCCGTCGGGCAGTATACTGTTCGGTGGCGCAGCTAACGCATTAAACATTCCGCCTGGGGAGTACGATCGCAAGATTAAAACTCAAAGGAATTTACGGGGGCCCGCACAAGCGGGGGAGCATGTGGTTTAATTCGAAGCAACGCGCAGAACCTTCCCAGCCCTTTACATGCCCGGCTACTTGAAGAGATGCCAGGTTCCCTTCGGGGAACGGGGCCACGGGTCTGCATGGCCTGCGTCCGGCCGGG
+
GGGGGGGGGGGGGGECFDFGGGGGGGGGGG<FGGFGGFGEGGGDGGGGGGGGGGGGFFGGDGGGGGGGGFEFGGGGGGGCGGGDGFGGGGGFGGGGGGGGGGGCFGGGGGGF9DFGGFF@8,@BDEECCCEGEGGGGGGGGC**37:CF69FFFGFG8C:@9CFFCEDF>CD>D6BB?557))*2:<5<5?7)-7=<4F:?:>G5;7CF7.)0+*))2:)./8)5<:FBFF1<EF0(((93())2((),3)0())..((()(((1))))))).)
@M02542:52:000000000-J9N43:1:1101:20129:1852 1:N:0:GTGAAA
GTAGTCCACGCCGTAAACGATGTCTACTAGCTGTTCGTGTCCTTGTGATGTGAGTAGCGCAGCTAACGCACTAAGTAGACCGCCTGGGGAGTACGGTCGCAAGATTAAAACTCAAATGAATTGACGGAGGCCCGCACAAGCGGTGGAGCATGTGGTTTAATTCGACGCAACGCGAAGAACCTTACCTACTCTTGACATCTACGGAAGACTGCAGAGATGCGGTTGTGCCTTCGGGAACCGTAAGACAGGTGCTGCATGGCTGTCGTCAGCTCGG
+
GGAFGGGGGGGGGGFGGGGGGGGGGGGGGGGGGGGGGGGGGGGGGGGGGGGGGGGGGGGGGGGGGGGGGGGGGGGGGGGGGGGGGGGGGGGGGGGGGGGGGGGGGGGGGFFGGGGGGGGGGGGGGGG+>FGGGGGGGGGGGGGGGGCFGGGGGGGGGGGGGGGCCFGGGGEGGGGGGGGGGGGGGGGGGGGGGGGGGGGGGFGG5CEGGGGGGGGGFG7EGGGGGGGGGGFFGGGFBGDCBFGFFDGGFGGFFFFFFFFFGDFFGFFFFFBFF)
@M02542:52:000000000-J9N43:1:1101:17122:1876 2:N:0:GTGAAA
GTAGTCCACGCCGTCAACGATGTCTACTAGCTGTTCGTGTCCTTGTGATGTGAGTAGCGCAGCTAACGCACTAAGTAGACCGCCTGGGGAGTACGGTCGCAAGATTAAAACTCAAATGAATTGACGGGGGCCCGCACAAGCGGTGGAGCATGTGGTTTAATTCGACGCAACGCGAAGAACCTTACCTACTCTTGACATCTACGGAAGACTGCAGAGATGCGGTTGTGCCTTCGGGAACCGGAAGCCCGGTTCTGCATGGCCGTCGTCAGCTGGG
+
GGCFGAFGGGGDGG+CFGGGGGFGFGGEGGFCFGGGGGGGFGGGGGFGGGGGGGGGGGGDFCGFAEFGGCFEGGGGGGGGGE7FGGGGG+@FF9CGGEFFEGGFFGGGGGCFFEGGGGFBFFEFGD+3@FG6CCGGGEFG>EGEC9>?C*9?BFG>FGGCAFGG@5CC>FE70C>>;D?FF?FC9FFFGFF?BA664-62@4(<5@)27>?7:80)3?*<63@>6?6FAADB6>034:BG)(1)(((04()8<>44:):13211950))9*)).
@M02542:52:000000000-J9N43:1:1101:16360:1883 2:N:0:GTGAAA
GTAGTCCATGCCGTAAACGATGAGTGTTCGCCCTTGGTCTACGCGGATCAGGGGCCCAGCTAACGCGTGAAACACTCCGCCTGGGGAGTACGGTCGCAAGACCGAAACTCAAAGGAATTGACGGGGGCCTGCACAAGCGGTGGAGCATGTGGTTTAATTCGATACAACGCGCAAAACCTTACCAGCCCTTGACATATGAACAAGAAAACCTGTCCTTAACGGGATGGTACTTACTTTCATACAGGTTCTTCATGGCCGTCGTCCGCCCGGGCCG
+
GGGGGCECFGGGGFG@FGEGGFGGFFGGGGGGGGGGGGGGGGGGGGFGGGGGFGCGGGG?EGGFEFCFGGEGGFBDEFEEGGGGFEFFFGECEGCFGGGGCFFCC7FF<FEFFCFG?DFC33ACDCC::*/,8?CC:,BC=EGC*;==71=7ACCFGCFF5;+7=FFC>359@>3?>5FFFB4:<FG>GFF?F26@9AFF*615>44C7<:7C8F84:7--<@)121*6<<<>4<<9-4:*4C*4<,*.)10)422,(,32,,()9))0)))))
@M02542:52:000000000-J9N43:1:1101:8410:1897 2:N:0:GTGAAA
GTAGTCCACGCCCTAAACGATGTCTACTAGTTGTCGGGTCTTAATTGACTTGGTAACGCAGCTAACGCGTGAAGTAGACCGCCTGGGGAGTACGGTCGCAAGATTAAAACTCAAAGGAATTGACGGGGACCCGCACAAGCGGTGGATGATGTGGATTAATTCGATGCAACGCGAAAAACCTTACCTACCCTTGACATGGCAGGAACCCCGTAGAGATTTGGGAGTGCTCGAAAGAGAACCTGCACAACGGTGCTGCATGGCTGTCGTCAGCCCG
+
GEEGGGGGGGGGGGGDGGGGGGGGGGGGGGGGGGGCDEEFGGGGGFCGFGGGGGGGGGGGGDFGFGGGGFGGFCCFE?EEFGGGGGGGEEEF>BFEFGGGDGGGGA<FG9DCCEFGGGGGGGDD6CE<E>6BEG>CEEEGEEGG>*,<DEECEFFGGGGGCEGGFGEDFAEG3C;)84=5A3+7;:+)<AA)))/9))047<F:..8;5<((22<4):*)))))42<2),(,(7:03::C*.07:9,)-(8)3)-)2<48:7?,7/.87)9).)
@M02542:52:000000000-J9N43:1:1101:16122:1903 2:N:0:GTGAAA
GTAGTCCACGCCGTAAACGATGTCTACTAGCTGTTCGTGTCCTTGTGATGTGAGTAGCGCAGCTAACGCACTAAGTAGACCGCCTGGGGAGTACGGTCGCAAGATTAAAACTCAAATGAATTGACGGGGGCCCGCACAAGCGGTGGAGCATGTGGTTTAATTCGACGCAACGCGAAGAACCTTACCTACTCTTGACATCTACGGAAGACTGCCGAGATCCGGTTGGTCCTTCGGGAACCTTAAATTCGGTGATGCATGGCTCGCGTTCGCTCGG
+
GGGGGGGGFGGFDGE7FFGEGGGFFGGGGGGGGGGGGG7FGGGFGGGGGGGGGGDGGGGGDGGGGFGGGCGGGGGGGGGGGGGGGGGGGGGGGGGGGDFDGGGGGGFGGGGGGGECGGF,@F8=DEGGEEGEGGGGGE6F>E>6::5CCCGFECGF5CCCFFCGGC57:5*)8C;:BF:F:<FG6*<666@FF)@FA9=A@2(7)5)C4C:0**151/*).0)0-(-74466(56(7?F**.>*.)..,4))-.)))),(,),()1)))..57)
@M02542:52:000000000-J9N43:1:1101:14965:1904 2:N:0:GTGAAA
GTAGTCCATGCCGTAAACGATGAGTGTTCGCCCTTGGTCTACGCGGATCAGGGGCCCAGCTAACGCGTGAAACACTCCGCCTGGGGAGTACGGTCGCAAGACCGAAACTCAAAGGAATTGACGGGGGCCTGCACAAGCGGTGGAGCATGTGGTTTAATTCGATACAACGCGAAGAACCTTACCAAGGCTTGACATACCACGGAAACGTCTGGAGACAGGGCCCCCCTTGTTGGCGGTGTACAGGTGGCTCAGTGCTGTCGTCGTCCTCGGTGCG
+
GGGFGGGFFGGGGGGDGGGEFGGGGGGGGGGEGGGGGGGGGGGGGCE7FGGGCE:FEGGGGGGGDGGGGGGGGGGGEGCEF7AEGGC>CAFFEGCF=B>FGGGGG@FEAFF,FFGG+8>,;C*>*>EDC<*8B?EFCEDE*8:;FC*99<CFGDGGGFCC>@?;E++2)75C>D:F4>)9??FFGGG>*)<>?)7B<(*5561C@FF85D(0:*+).25(()0516071<).(),24(42:57*-42)()*)-6)-)68::?((*1)*)08)))
@M02542:52:000000000-J9N43:1:1101:19169:1910 2:N:0:GTGAAA
GTAGTCCACGCCGTAAACGATGTCTACTAGCTGTTCGTGTCCTTGTGATGTGAGTAGCGCAGCTAACGCACTAAGTAGACCGCCTGGGGAGTACGGTCGCAAGATTAAACCTCAAATGAATTGACGGGGGCCCGCACAAGCGGTGGAGCATGTGGTTTAATTCGACTCAACTCGAAGACCCTTACCTACTCTTGACATCTACGGAAGACTGCAGCGAAACGGGTGTGCCTGCGGGCACCGTCAGACCGGTGCTGCCTGGCTGTCGTTGCGTCGG
+
GGGGGGGGFGGGGGGGGGGCGGF9F<6EFFECEGGGGG@C,C<6FECF6@FG9F6,6,@C+++:59==FCCB<F8F,,?FGGEEBFCFGG@C8?4F=++4+@C<==FFF,,,A,=,=99A=,D;=EC+@:6C88>8*1,;;C:*49DC<*0<=:E<:CC,=,,*9*1966*+09=4)..)0(;CCDG66=):677F32*.8)4D)7);4*.2+++)()),-8)04(2*)-)(-.((-42/*(*/-5(819).-.)(5>01((..77)0)).003
@M02542:52:000000000-J9N43:1:1101:14267:1916 2:N:0:GTGAAA
TAGTCCACGCCGTAAACGATGTCTACTAGCTGTTCGTGTCCTTGTGATGTGAGTAGCGCAGCTAACGCACTAAGTAGACCGCCTGGGGAGTACGGTCGCAAGATTAAAACTCAAATGAATTGACGGGGGCCCGCACAAGCGGTGGAGCATGTGGTTTAATTCGACGCAACGCGAAGAACCTTACCTACTCTTGACATCTACGGAAGACTGCAGAGATGCGGTTGTGCCTTCGGGAACCGTAAGACAGGTGCTGCATGGCTGTCCGTAGCTCGTG
+
GGGGGGGGGGGGGGGFGGGGGFFFGGCGGGGGGGFGGEGGGGGFFCCFGGGGFGGGGG>FFEFGGGGGGGGGGCGGGFGFGDGCFGGGFFFGGEGFFCFGGEGGGDFCGGGGGGGFFCFDEGFBDGGGG:8>:CCEGFFFGCEGDF5?FC?:CCBFFGGGFCGC*:C)=>E:BC>FE@FFFA=0CFGF6FFFBA)1.46-/-8DBFFGF<8<<C84<*2393@3:8)CAB?B:;(30:>1*2*:8?:@A04/).2))13332))**075**7))
@M02542:52:000000000-J9N43:1:1101:20240:1923 2:N:0:GTGAAA
GTAGTCCACGCCGTAAACGGTGGGAACTAGGTGTTGGCGACATTCCACGTCGTCGGTGCCGCAGCTAACGCATTAAGTTCCCCGCCTGGGGAGTACGGCCGCAAGGCTAAAACTCAAAGGAATTGACGGGGGCCCGCACCAGCAGCGGAGCATGTGGCTTAATTCGACGCAACGCGAAGAACCTTACCAAGGCTTGACATACCCCGGAAAGCATTCAAGATAGTTCCCCCCTATTGGTCGGTGTAACGGTTGGTTATGGCTATCTTCACGTCGG
+
GGGGGGGGGGGGGGF7<EFEGG@EEFFGGGGGGGGFGGDCE@CEEEEDD<BCC<FFFGC<=@CFG<FFGGGD+BFGFFGGEFGGEGED7BFCEGC<FGGDGGE+@DC>FD93FFGGG9BFGGGGGGGGDDECC1BC**:**;BG>F*:EGGD9F9+CE7=6CEFC7FC3;CDE36BF7.)/:5CFGG6*9@F3(4)(:74923*)08/7)((+<+*-**..71*))-24(17-))).-.53(*1)))0(())(,,))-.,,),.****/).)))
@M02542:52:000000000-J9N43:1:1101:16892:1948 2:N:0:GTGAAA
GTAGTCCACGCTGTAAACGATGCTAACTCGTTTTTGGGGATTTATCTTCAGAGACTAAGCGAAAGTGATAAGTTAGCCACCTGGGGAGTACGAACGCAAGTTTGAAACTCAAAGGAATTGACGGGGGCCCGCACAAGCGGTGGATTATGTGGTTTAATTCGATGATACGCGAGGAACCTTACCAAGGCTTAAATGTAGATTGACAGGTTTGGAAACAGACTTTTATTCGGACAATTTACAAGGTGCTGCATGGTTGTCGTCAGCTCGTGCCGGG
+
GGCFGGGGGGGG;F9FFGGGFFGGGGGGGGGGGGFGGGG7FGGGGGGGGGGGGGGGGGGGGGGGGGGAFGGFGGGGGGGGGGGGGGEGGGGGGGGGGGGEGGGGGGGGGCAEGGGGFFCEGGDEGGG:>CEGEGGGCFGG?EGDFGGGG@FGGGGGGGGGF7FGGGGFFFGGFDFFFFFBFFFF;FGFF46@=<FFAAFBFB<C@6:<FFF:FGGF<<71)9*8)46::<?904>>BF4FGBC=4>27?2*9()6:?)-((,,5:40<45)7)0
@M02542:52:000000000-J9N43:1:1101:13581:1956 2:N:0:GTGAAA
GTAGTCCACGCCGTAAACGGTGGGAACTAGGTGTTGGCGACATTCCACGTCGTCGGTGCCGCCGCTAACGCATTAAGTTCCCCGCCTGGGGAGTACGGCCGCAAGGCTAAAACTCTAAGGAATTGACGGGGGCCCGCACAAGCAGCGGAGCATGTTGCTGAATTCGACGCAACGCGTAGCACCTTACCAAGGCTCGATATACCCCGGAAATATTTCGTGATAGTTGCCACCTTTTGGTCGGTGTACGGGTGGTGCATGGCCGTCGTTAGTCTGG
+
<EE<CCF<FEDG@F7:FGDFG,@C8<CFFC,CEECFEF7@F::FFFEA6DE++,6:FCBC+C++@+@C4++@FD9<FFG9FFG+4>FG7DFFCFC<7B+:8+3:CD+>,35,E7A,+5,7EEEC*,,>7*=8C:BEG*:?CGC865=555*130<+3:C+1A92<*+/))29)<9B57))1))2**3)*/)).().((04B))*))0?:)))+30/,/141F**)).:-.34)*42(,-174**5<0)--))43)42-,,3(((/9)))/1**)
@M02542:52:000000000-J9N43:1:1101:15126:1958 2:N:0:GTGAAA
GTAGTCCACGCTGTAAACGATGCTAACTCGTTTTTGGGGATTTATCTTCAGAGACTAAGCGAAAGTGATAAGTTAGCCACCTGGGGAGTACGAACGCAGGTTTGAAACTCAAAGGAATTGACGGTGGCCCGCACAAGCGGTGGATTATGTGGTTTAATTCGATGCTACGCGAGGAACCTTACCAAGGCTTAAATGGGAATTGAGCGGTTTCGAAATAGACCTTCCTTCGGGAAATTTTCAAGGTGCTGCAGGGTTTGTGTCCGCCTGTGCCTGG
+
FGGGGGAEFFCFGGGCFFGGGFGGCFEFECGGGGCEFCEEEE<FCDCEFGGFFFEGGFFGGGGGGGCAFC<FGFGGGA<EEFGF@7,@FEF++A44@C++9<FGCFGFAAF8FG88=>FFD98C=8@C8+@=>++DEFBCA8CDEFEFG,@,,1,4@FFFFFF:*=:8BADG))-)//;BFEFCCFF3D56+2);636;3);<*)28*27)(;*8.6:053:=63).0(-4,154524)00)90,:)92:)),,4(((..6)(-**0*)*/**.
@M02542:52:000000000-J9N43:1:1101:10420:1979 2:N:0:GTGAAA
GTAGTCCACGCCGTAAACGGTGGGAACTAGGTGTTGGCTACATTCCACGTCGTCGGTGCCGCAGCTAACGCATTAAGTTCCCCGCCTGGGGAGTACGGCCGCAAGGCTAACACTCAAAGGAATTGACGGGGGCCCGCACAAGCAACGGAGCACGTGGCTTAATTCGACGCAACGCGAAGAACCTTACCAAGGCATGACATACACCGGAAAGCAATAGAGATAGTTCCCCCCTTGTTGTCGGTTTACAGGCTGTAGAGGGCTGTGGTGATCTGGG
+
@F7CFGG9A;F@C+CBEFECFDGEF,CFAFDCEFCF8<,6CFCFGECGGGGGCD+>FGGGD7=+@=FGC::>:B,<F?FBFGDEGC@DFGGG7FGFF6E7+:C@:+<D<F,@FCFFGCCF6,DD?9CBCE>EEC7BE7CEF55*+2=:*:***=;38***;<@+<3?D3::/7/6>D5D)04)5CDF:>)0)).07<?*6=2)*0778;CB?6+36-074:BFF)):7(499(7-)48>DD;**(-6?1().,))))(((.,.(20)******0
@M02542:52:000000000-J9N43:1:1101:16403:1985 2:N:0:GTGAAA
GTAGTCCACGCCGTAAACGATGTCTACTAGCTGTTCGTGTCCTTGTGATGTGAGTAGCGCAGCTAACGCACTAAGTAGACCGCCTGGGGAGTACGGTCGCAAGATTAAAACTCAAATGAATTGACGGGGGCCCGCACAAGCGGTGGAGCATGTGGTTTAATTCGACGCAACGCGAAGAACCTTACCTACTCTTGACATCTACGGAAGACTGCAGAGATGCGGTTGTGCCTTCGGGAACCGTAAGACAGGGGCTTCATGGCTCTCGTCAGCTCGG
+
GGGGGGGGGGGGGG7FGGGGGGGGGGGGGGGGGGGGGGGGGGGGGGGGGGGGGGGGGGGGGGDGAFGGGGGGGGGGGFGGGGGGGGGGGGGGGGGGGGGGGGGGGGGGGGFGGGGGFFEFEGGGDEGGCEDGEEGGGG>GFGGGGGGGGGCGGGDFEC?EFFFFGGGGFFGGFGFFFFFFF<FFGGGFG=FFFBFFFFF9B<:DD>);@>:?GC7F07:43)7@2<1CAF).37>>>B?CD?C5)42<(()7(4()-:<((,.)*17)7FF@B3
@M02542:52:000000000-J9N43:1:1101:15725:2036 2:N:0:GTGAAA
GTAGTCCACGCCCTAAACGATGTCTACTAGTTGTCGGGTCTTAATTGACTTGGTAACGCAGCTAACGCGTGAAGTAGACCGCCTGGGGAGTACGGTCGCAAGATTAAAACTCAAAGGAATTGACGGGGACCCGCACAAGCGGTGGATGATGTGGATTAATTCGATGCAACGCGAAAAACCTTACCTACCCTTGACATGGCAGGAATCCCGGAGAGATTTGGGAGTGCTCGAAAGAGAACCTTCACACAGGTGCTGCATGGCTGTCCTTCGCTCG
+
GGGFFGGGGGGCFGFEGGGGGGGGGGGGGGGGGGGGGGGGGGGGGGFGGCGGGGAFGGGGGGGGGGGGGGGGGGGGGGGGGGGGGGCGGGGGGGDGGEEGGG?>FGGGGGGGGCFGGGGGGGGGDGGGGFGGGGDGEGFCGGBCEGDCEFFFDFFFGGGGFGGGCG5*;6EC3CBFFFFFFFFFCCGFGFFF;<@BADFFF(4CFFFFFD>>8*25<FD)4<4@434:>BFF0512:?FGC)962A::<:F6?244,)).41(,****00)7).
@M02542:52:000000000-J9N43:1:1101:16962:2054 2:N:0:GTGAAA
GTAGTCCACGCCGTAAACGATGTCAACTAGCCGTTGGGAGCCTTGAGCTCTTAGTGGCGCAGCTAACGCATTAAGTTGACCGCCTGGGGAGTACGGCCGCAAGGTTAAAACTCAAATGAATTGACGGGGGCCCGCACAAGCGGTGGAGCATGTGGTTTAATTCGAAGCAACGCGAAGAACCTTACCAGGCCTTGACATCCAATGAACTTTCCAGAGATGGATTGGTGCCTTCGGGAGCATTGAGACAGGTTCTGCATGGCGGTCGGTCGCCCGG
+
GGAFGGGGGGGGGG:FGGGGGGGGGGGGGGGGGGGGGGGGGGGGGGGGGGGGGGGGGGGGGGGGGGGGGGGGGGGGGGGGGGGGGGGGGGGGFFFGGEGDGDGGFFGGGGGGFGDGGGGGGGGGGGGGGGGGGGCGGGG5CGGGGDFGGGGGGFFFGGGFFCG5?45<AFCDBC6DEFFF@B?FFGG47:87@??@<AF0626<F??<@GA<EC?41::7:8=:0::*4:<2<D0(4>:GG?771)4583*/44))).(,((-,7))))))).5
@M02542:52:000000000-J9N43:1:1101:14672:2097 1:N:0:GTGAAA
GTAGTCCACGCCCTCAACGATGTCTACTAGTTGTTGGGTCTTAATTGACTTAGTAACGCAGCTAACGCGTGAAGTAGACCGCCTGGGGAGTACGGTCGCAAGATTAAAACTCAAAGGAATTGACGGGGACCCGCACAAGCGGTGGATGATGTGGATTAATTCGATGCAACGCGAAAAACCTTACCTACCCTTGACATGGCAGGAATCCCGGAGAGATCTGGGAGTGCTCGAAAGAGAACCTGCACACAGGTGCTGCATGGCTGTCGTCAGCTCG
+
GGGGGGGGGGGGGG8FEGGGGGGGGGGGGGGGGGGGGGGGGGGGGGGGGGGGGGGGFGGGGGGGGGDGGGGGGGGGGGGGGGGGGGGGEGGGGGGGGGGGGGGGFG<FGGGGGGGGGGGGGGGGGEEGGGGGGGGGGGGGGGGFGCEFFGGGGGGGGGGGCGGFGGGGGGGCGGGEGGGGGGGGGGGGGGGGGGGGGGGGG@GGGGGGGGGGGGEFGGGCDGGGGGGFGGFFCGGFFGGGF>FBFFGGFGG?FFFFFFA?GFC<CBBFFB?=95
@M02542:52:000000000-J9N43:1:1101:18568:2101 2:N:0:GTGAAA
GTAGTCCACGCCGTAAACGGTGGGAACTAGGTGTTGGCGACATTCCACGTCGTCGGTGCCGCAGCTAACGCATTAAGTTCCCCGCCTGGGGAGTACGGCCGCAAGGCTAAAACTCAAAGGAATTGACGGGGGCCCGCACAAGCAGCGGAGCATGTGGCTTAATTCGACGCCACGCGAAGAACCTTACCAAGGCTTGAAATACACCGGAAAGCATTAGAGATAGTGCCCCCCTTGGGGTCGGGTTTCAGGTGGTTCATGGCTGTCGTCAGGCCGG
+
GG7FGGGGGGGGGG,@FCGGGGDGFFGGGGGGGGGGGGGGEEGGGGGGGGGGGGGGGGGGGGGGGFG;FGGDGGFGGGGFGGGGGE@FGGDFEGGGGGGGGGDECFGFGF99<899FCCFGGGGGAFGDEGGCEGGGGC8FFG>?5:7===E6<@?CE45?F@CFC7*77*9@GF>>3))/45C7CGF7:@:7447()*619)78538@3(.++3*)*0-)**1)5>G(((-3)((3(,19(*/())146)),(.)).)(,(..**).)05).5
@M02542:52:000000000-J9N43:1:1101:10801:2102 2:N:0:GTGAAA
GTAGTCCACGCCCTAAACGATGTCAACTGGTTGTTGGGTCTTCACTGACTCAGTAACGAAGCTAACGCGTGAAGTTGACCGCCTGGGGAGTACGGCCGCAAGGGTGAAACTCAAAGGAATTGACGGGGACCCGCACAAGCGGTGGATGATGTGGTTTAATTCGATGCAACGCGAAAAACCTTACCCACCTTTGACATGTACGGCATTTGCAAGGGATGGCTTAGTGCCCGAAAGAGAACCGTAACACATGTGCTGCATGGCTGTCCTCAGCTCG
+
DFEGGGDGGGGFGC<EFGDEGCFGDFGFGFFFF@FFFEFF8F9EFGGAFFFGGGGGGGE@FGGGGGGEGE7B?AFG9F=C>FGGGGGCFGGFGGG@FGGGG>F+AFFECG;FGGFA6B8,>@ADCE+:CBC6CE*>@AFFG5C8C49CCGGGFCFGFF7=B>;,,=CGB4595C;>BF>>FFFCFFFFGFFFB996<?F444>)55=F4*).:8:77D71<>6=6)6*((,41)((.4:*14<*(684)4=F)-4)(.:80(,2>**8=F4*0)
@M02542:52:000000000-J9N43:1:1101:12071:2130 2:N:0:GTGAAA
GTAGTCCACGCCGTAAACGATGTCTACTAGCTGTTCGTGTCCTTGTGATGTGAGTAGCGCAGCTAACGCACTAAGTAGACCGCCTGGGGAGTACGGTCGCAAGATTAAAACTCAAATGAATTGACGGGGGCCCGCACAAGCGGTGGAGCATGTGGTTTAATTCGACGCAACGCGAAGAACCTTACCTACTCTTGACATCTACGGAAGACTGCAGAGATGCGGCTGTGCCCTCGGGAACCGTAAGACAGGTGCTTCATGGTCTGTGTCAGCTCGG
+
FGCFAEFGFGEGD7CCFEEGFGGFGGGG9EEFGFFFGGGCAEFCDGAC<@FAEFFFCFGFF>+CF?:FC@FGCE?FDBDFD:@F7FFF7F:FFGGC?E::FFG8,=FGGGGGF9@BF9E9DDFFFE6C8CE>*8CEEEFF5B>E5C=FFFGGGGG8;C04@9+CFGDD3=*)57>BBEF>)4?CDG9=*00=7<?/)6F2=A0*575*.:87F8+)3:7),5)>B1:?6,311>1(((-718746?B::2)/.-)--.2).)()0***1)*055
@M02542:52:000000000-J9N43:1:1101:13513:2132 2:N:0:GTGAAA
GTAGTCCACGCCGTAAACGATGTCAACTAGCCGTTGAGAGCCTTGAGCTCTTAGTGGCGCAGCTAACGCATTAAGTTGACCGCCTGGGGAGTACGGCCGCAAGGTTAAAACTCAAATGAATTGACGGGGGCCCGCACAAGCGGTGGAGCATGTGGTTTAATTCGAAGCAACGCGAAGAACCTTACCAGGCCTTGACATCCAATGAACTTTCCAGAGATGGATTGGTGCCTTCGGGGGCCTTGAGACCGGTGCTGCTTTGCCTTCGTTACTCTGG
+
GGGGGGGGGGGGGGGGGGGGGGGGGGGGGFFFGGGEGFGGGGGGGGGGFFGGGGGGGGGGGGGGGGGGGDGGGGGGGFFGGGGGDFGGGEGGGGGBEEGGGGGGGGFEFGGGGGGGGGGGGGDFGGGDGGGGGGG*:CGFFGDEEGFFCGGGF?FGGGFGF?+=FGE:4;2>BDBFEEFFF?FCCFGFG5BFF0*049@:6))2@FFF?GFA@C+7(*25:47404:>0422(7(((-(*2.**.4(8(,.)))4))).)---)**))0***/)
@M02542:52:000000000-J9N43:1:1101:21601:2135 2:N:0:GTGAAA
GTAGTCCACGCCGTAAACGATGTCGACTAGCCGTTGGGCTCCTTGAGATCTTCGTGGCGCGGCTAACGCATTAAGTCGACCGCCTGGGGAGTACGGCCGCAAGGTTAAAACTCAAATGAAATGACGGGGGCCCGCACAAGCGGTGGAGCATGTGGTTTAATTCGAAGCAACGCGAAGAACCTTACCTGGACCTGCCATGCTGAGACCTTTCAAGAGAGGGATTGGTGCCTTTGGGAACCCAGGCCCTGGTTCTGCCTGGGTGTCGTCTGGCCGG
+
GGGGCFGGFGGGGGGCFD,:FFFGGGC7FF@EFFG,C7,,9BFDGA@ACFGC,BC,,@:=+8@FBFFGGE7CFFCFFCEG@:F:=D+?CB:=DCBCGGD+@F77@@<>FFDDA,,,<DAAFFFG>@CFG7CC**:CE*B=CB8*=DB/*:CF<9FFGGGF?F95E5:)//*)8)4>EE))88F7*6<*/)0).,).).)(*))/1*)29D<)3++04**(4)8;:<?71)))-9?1:((1>2**(-(86(**)).)34((((-,1>5505)7))
@M02542:52:000000000-J9N43:1:1101:20529:2159 2:N:0:GTGAAA
GTAGTCCACGCTGTAAACGTTGGGCGCTAGGTGTGGGCGACATCCACGTTGTCCGTGCCGTAGCTAACGCATTAAGCGCCCCGCCTGGGGAGTACGGCCGCAAGGCTAAAACTCAAAGGAATTGACGGGGGCCCGCACAAGCGGCGGAGCATGTGGATTAATTCGATGCAACGCGAAGAACTTTACCTGGGCTTGACATGCGCCAGACATCCCCAGAGATGGGGCTTCCCGTGTGGTTGGTGTACAGGTGGTGCATGGCTGTCGTCGGCTCGGG
+
GGGGGGGGGGGGGGGGGGGFFGGGGGGGGGGGGGGGGGGGGGGGGGGGGGGGGGGGGGDGFEGGGGCFGEGCFEGFGEGCFGFG+@?FGCCEEGGGG>FGDGGGGGFGFGGGFGGGGGGGGGG9DGGEGG:8:BEECFGGGGGEGGGDGGGFG?9F7C*CFG7C57CC>?FG><,>:75?@)*27DGF=>)75?F5:28)9;?D35<F>*4:GGC;?17))07)(4(254(.(.-(.4<D*(9*)-6?22))(.356:21:?D?*/)0))7))3
@M02542:52:000000000-J9N43:1:1101:14793:2168 2:N:0:GTGAAA
GTAGTCCACGCTGTAAACGATGAGTGCTGGACGGTGGAGGATTTGACCCCTTCGCTGTCGAAGCTAACGCGTTAAGCACCCCGCCTGGGGAGTACGGTCGCAAGACTAAAACTCAACGGAATTGACGGGGGCCCGCACAAGCGGTGGAGCATGTGGTTTAATTCGACGCAACGCGCAGAACCTTACCTGGGTTAACTCCACTGGAACCTGGCTGAAAGGCGTGGGCGCCCTTCGGGGACCCGGTGAACGGGTCCGCCCTGGCTGTCGTCAGCCC
+
CFDACFGGF,CFGGG9EFBCF@DFFFA,CDFGGGGGGDG:BFDEGFGDGEGGGGD,@FF=<:=CFFGDCDC@CF<F9,=,8CCFFGGGGGGGGFG>EGC4:=C33FFA,@EGGGDF+38@6FF;8CECCFGGGCEG8FG,/68:C58*A6/+9CDE8CFGFCFG*;/)8>/)7)-5).))7:F*77+*:4>5),/*.9))064574)879((**/92714,..8((-136;B0:693(-/*,)1(-)*((5)-((((-(,(,.(C0.00)0)5.
@M02542:52:000000000-J9N43:1:1101:12837:2181 2:N:0:GTGAAA
GTAGTCCACGCCGTAAACGATGTCTACTAGCTGTTCGTGTCCTTGTGATGTGAGTAGCGCAGCTAACGCACTAAGTAGACCGCCTGGGGAGTACGGTCGCAAGATTAAAACTCAAATGAATTGACGGGGGCCCGCACAAGCGGTGGAGCATGTGGTTTAATTCGACGCAACGCGAAGAACCTTATCTACTCTTGACATCTACGGAAGACTGCATAGATGCGGTTGTGCATTCGGGAACCGTAAGACAGGTGGTGCATGGCTGTCCGCAGACCGG
+
GFFGGGCFFCCGGGGEGGDCGFGGGGGGGGGGGDFGGF<FACFDFFGGGGGGGGGGACFGFEGGGGFGGGEGEE8EEFGFG7EEF:+AFGGFFG7BFEE:CCF<A9FGGGFFGGGGF33F9=,@BE8EG75@*:*>CCEE>EEBEGCGD79AC7B6;<6,8>9599C<BFG5>)45:@?@>B*:::00**)193=?<<*)9)(*).)*0?0:90<44C741@FF9(4><454659061,/14944<24(5)).())))(,3,3)*/.8>)).7)
@M02542:52:000000000-J9N43:1:1101:23627:2183 2:N:0:GTGAAA
GTAGTCCATGCCGTAAACGATGAGTGTTCGCCCTTGGTCTACGCGGATCAGGGGCCCAGCTAACGCGTGAAACACTCCGCCTGGGGAGTACGGTCGCAAGACCGAAACTCAAAGGAATTGACGGGGGCCTGCACAAGCGGTGGAGCATGTGGTTTAATTCGACTCAACGCGAAGAACCTTACCTACTCTTTACATCTACGGGAGACTGCAGAGATGCGGTTGTGCCTTCGGGAACCGTAAAGCAGGTGCGGCATGGCTGTCGTCAGCTCGGGTT
+
GGGGGGGGGGGGGFF@EGGGGGFFGGGGCGGECGGGGGGGGGGGGGGGGGGGGDFGGGGGGGGGEDGGGGGGGGGEEGGGGGGGGGGFFFGCGGFE7CCCFFFE7FC7=F,@AFE@CCF:EC*>DGD7=:CCCGDCCCEECECB>CB6;=FGFGBB95;CFC**2;<57:C3;)-7FF4=62)2:F6;FF*79AFBAA??3785))10.>4<8*29<CD(45)).6)2,(,3;E6<(,29*)*970(92(7),,(.4::(,84,15)*)..)).
@M02542:52:000000000-J9N43:1:1101:22077:2203 2:N:0:GTGAAA
GTAGTCCACGCCGTAAACGATGTCTACTAGCTGTTCGTGTCCTTGTGATGTGAGTAGCGCAGCTAACGCACTAAGTAGACCGCCTGGGGAGTACGGTCGCAAGATTAAAACTCAAATGAATTGACGGGGGCCCGCACAAGCGGTGGAGCATGTGGTTTAATTCGACGCAACGCAAAGAACCTTACCTACTCTTGACATCTACGGAAGACCGCAGAGATGCGGTTGGGCCTTCGGGAACCGTTAGACAGGTGCTGCATGGCTGTCGGCCGCCCGG
+
FFFGGGFFC;F@@+BBFGFEF<FFGGFEF<FFGF<EFG,9,<CFAFCDG<FCDFGGFGGDGGFEFGGGGCFGGG?FFGC<,@FFC@EGGGCGGGEG<EEFFGCE9DGGG;BFDFFFFDDB;,9>9C+@8<:+@BCCEGGGF*B>*?56C?EGGCE4;,09+9BCFDE)>>=DB).0;));A;?76*<8760*97*6<)*.92(75>D*)*((:2803C><13)01,,7(,,)-),(-,(/7(9524<4(5)))-,54-(4:1(.1)7)))).0;
@M02542:52:000000000-J9N43:1:1101:11049:2216 2:N:0:GTGAAA
GTAGTCCACGCCGTAAACGATGAATGTTAGCCGTCGGCAAGTTTACTTGTCGGTGGCGCAGCTAACGCATTAAACATTCCGCCTGGGGAGTACGGTCGCAAGATTAAAGCTCAAAGGAATTGACGGGGGCCCGCACAAGCGGTGGAGCATGTGGTTTATTTCGAAGCAACGCTCAGAACCTTACCAGCCCTTGACATTCCCGGACAACCATAGAGAGTTGCTTTCCACTTAGGTGGCCGGGTACCAGGTCTCGCATGTCGTGCCGCCGCTCGTG
+
GFGF@FGGCFGGGGGGFGGGGGGGAFGAFGEDFECEDDDEFGAFGFD<CFGGDGGG,+B:E+FF,?@C:C7AF<,CED<?FCFD<:+++6?<=:@EGGEC+@FFGGGG,>E8F,,3+@,@6>DD+>6CE@:*1>:CEF58:CC*:72::9C99CC5C++41>F=C5EG4A5)):9AAF4)<>?CFC675)0.55F*6)/4*((17))*8*))+0@=(9:))**94)6:.))))93(3(397-)*4).)40**.46(464(((,()))))0077)
@M02542:52:000000000-J9N43:1:1101:14003:2225 2:N:0:GTGAAA
GTAGTCCACGCCCTAAACGATGTCTACTAGTTGTCGGGTCTTAATTGACTTGGTAACGCAGCTAACGCGTGAAGTAGACCGCCTGGGGAGTACGGTCGCAAGATTAAAACTCAAAGGAATTGACGGGGACCCGTACAAGCGGTGGATGATGTGGATTAATTCGATGCAACGCGAAAAACCTTACCTACCCTTGACATGGCAGGAATCCCGGAGAGATTTGGGAGTGCTCGAAAGAGAACCTGCACACAGGTGCTGCTTGGCTGTCGTCAGTTCG
+
GGGGGGFFGGGGGGGFGGFGGGGGGGGGGGGGGGGGGGGGGGGGGGGGGGGGGGGGGGCCEGGFFGGGGGGGGGGGGGGGGGGDGGGGFGGGGCGF=CGGGGGGGGGGGGGGGGGG?FGGGGGFGGCDEGGGGGGGDDGGGGCEEGCFGGGGGGGGGGGGFGGCGGGCFFGGBGFFFF:BFFFFFGGFGFFAFE46>>FFF<07>;4E?D;>888347*-65>5??2:A?1:6)(47>37C?F5:4(>3<?44<A)).)8((-.*17FF:**1)
@M02542:52:000000000-J9N43:1:1101:7444:2227 2:N:0:GTGAAA
GTAGTCCACGCCGTAAACGATGTCTACTAGCTGTTCGTGTCCTTGTGATGTGAGTAGCGCAGCTAACGCACTAAGTAGACCGCCTGGGGAGTACGGTCGCAAGATTAAAACTCAAATGAATTGACGGGGGCCCGCACAAGCGGTGGAGCATGTGGGTTAATTCGACGCAACGCGAAGAACCTTACCAACCCTTGACATCCACGGAAAACTGCAGAGATGCGGTTGTTCCTTCGGGAACCGTAAGACTGGTGCTGCATGGCAGTCGTCAGCTCGT
+
GGGGGGFGGGGGEGGGGCFFFFGGGGGGGGCFCFGGGGFGGCGEG<,@,<FDCFGGGGDGGGGGGGGGGGGEGGGGGGGG8FCCBAFCGCEGGGGGGGG@EGEGGGCFFGGGFGGGGGGGCF8AB=8CE@6:EGGGGGG>8:E5>?FCCC??CGG*CC<CFF95:DEDEFD<BD0355/<F??G<DFF:)7::(/962/(/36<37.;?C<29<EF(*2)-75@;B(:<)5915416:?)*45<)))0(-)9-)52591(.(.(1/.)06/65)
@M02542:52:000000000-J9N43:1:1101:18268:2231 1:N:0:GTGAAA
TAGTCCACGCCCTAAACGATGTCACCTGGTTGTCGGGCCTTCATTGGCTTGGTAACGTAGCTAACGCGTGAAGTTGACCGCCTGGGGAGTACGGTCGCAAGATTAAAACTCAAAGGAATTGACGGGGACCCGCACAAGCGGTGGATGATGTGGATTAATTCGATGCAACGCGAAAAACCTTACCTACCCTTGACATGTACGGAACCCTGCCGAGAGGTGGGGGTGCCCGAAAGGGAGCCGTAACACAGGTGCTGCATGGCTGTCGTCAGCTCGG
+
@@FFGGGGEFGGEGGGGG:FGFEFAEFFFGGG@FGGGGGGGGFFGFGGGGGGGGGGGGGGGGGGGGG:FEFFFGCFGGGECGGGGGGGGEDGGEF?FCGGGGGGGGGGGFFF<DFFFGGGGGFGGGGGFCG@EGGG@FCGG<F>>:FG9FFFGGG9FAC@<FGGF@:FC:CF@*BCFEGGCGGGGGFDDF68E?FGGGGGGDEGGCGGGGGEDEGGG+;CDCC8CEFC399@GGGFFGG5>EG?FBDCFF*,=AFF24?B4CF7C612(46)<)
@M02542:52:000000000-J9N43:1:1101:8570:2242 2:N:0:GTGAAA
GTAGTCCACGCCCTAAACGATGTCAACTGGTTGTTGGGAGGGTTTCTTCTCAGTAACGTAGCTAACGCGTGAAGTTGACCGCCTGGGGAGTACGGCCGCAAGGTTGAAACTCAAAGGAATTGACGGGGACCCGCACAAGCGGTGGATGATGTGGTTTAATTCGATGCAACGCGAAAAACCTTACCTACCCTTGACATGCAAGGAATCCTGCAGAGATGTGGTATTGCCCGAAAGAGAACCAGGAAACAGGTGTTGCATGGCCTTCGGCAGCCCG
+
GFCFGGCCFEFFG7CAGGGGGGGFGGFFFGGFFEFFGEGGGGEGGGGGGGFGGGGGGGFGFGFCFFGCEC7:<EGDFGGFGDF@E:?FFEGGGGEFE6CCCCCAFC8A?CEFGGFFD@8,7,D=8EC+@+3@BCECE@DFG>*1>>,<6CF@,26DDCGG+=57::CCA8:C>C05>FAE4@FGC@:4<.*5:7@?))/)93(9./0<6780++/.)*2475**)))*)((,4.(((()/*,/*(.(04(1))(.))).(4>))**))).))05
@M02542:52:000000000-J9N43:1:1101:12505:2262 2:N:0:GTGAAA
GTAGTCCACGCCCTAAACGATGTCTACTAGTTGTCGGGTCTTAATTGACTTGGTAACGCAGCTAACGCGTGAAGTAGACCGCCTGGGGAGTACGGTCGCAAGATTAAAACTCAAAGGAATTGACGGGGACCCGCACAAGCGGTGGATGATGTGGATTAATTCGATGCAACGCGAAAAACCTTACCTACCCTTGACATGGATGGAATCCTGAAGAGCTTTGGGAGTGCCCGAAAGAGAACCATCACAAAGGGGCTGCCTGGCCTTCGGTAGCCCC
+
GGGGGGGGGGGGGGGGGFEGGGGGGGGGGGGGFGGGGGEGGGGGGGGGGFFG@F<FGE7FECGGGGGCGEDGGDGGGFGGEGGGGGDCEGGGGGGGEGDECE8FGFGGGGGCGGGGDDFGEFFE>GGGG7;8EEGCE::>EEB88;?E,=CCFFCF??DC+,::4+*:+)=555.)885BFEFGFFD;84;5)))=9<F7B:(*1**3974,3<6)602)57>3,34*(4(2>B20(44DC2**).)737))-,::(.)((().2*)))0)*.)
@M02542:52:000000000-J9N43:1:1101:14744:2266 2:N:0:GTGAAA
TAGTCCACGCCGTAAACGATGTCAACTAGCCGTTGGGAGCCTTGAGCTCTTAGTGGCGCAGCTAACGCATTAAGTTGACCGCCTGGGGAGTACGGCCGCAAGGTTAAAACTCAAATGAATTGACGGGGGCCCGCACAAGCGGTGGAGCATGTGGTTTAATTCGAAGCAACGCGAAGAACCTTACCAGGCCTTGACATCCAATGAACTTTCCAGAGATGGATTGGGGCCTTCGGGAGCATTGAGGCAGGTTCGGCAGGGCTTGCGTCAGCGCGGG
+
EFGGFGGGGGGDFFG?GGGGGGGGGDF<FFFGEGGGGGGFGGGGGGGGGGGGFGGDCFC=FGGGFFGGGDDGFFGGFGGGGGGGGGDCGGGFDC>@CE++@FDGADEFGGGG:8EEG9BFFGGGGGGEGGECECEGGCGGGGC*:C8FFFF<C9:CCFDFFF=CA35CFF*8))4>3FFFF2*9CG?35>4?:<F4<2F:@4?C?7@GFGFFG?*))061>4:)(((7(82(07196<F7*.**(,4)()1)(((,,41<,((,9).))))8))
@M02542:52:000000000-J9N43:1:1101:20488:2271 1:N:0:GTGAAA
GTAGTCCACGCCCTAAACGATGTCAACTGGTTGTTGGGAGGGTTTCTTCTCAGTAACGTAGCTAACGCGTGAAGTTGACCGCCTGGGGAGTACGGCCGCAAGGTTGAAACTCAAAGGAATTGACGGGGACCCGCAAAAGCGGTGGATGATGTGGTTTAATTCGATGCAACGCGAAAAACCTTACCTACCCTTGACATGCCAGGAATCCTGCAGAGATGTGGGAGTGCTCGAAGGAGAACCTGGACACAGGTGCTGCATGGCCGTCGTCAGCTCG
+
GG9CFEGGGEG@CGFFGGDGGG@DGFGG@EFGG@<FG:FGGGGECFFGGGGEFFFFDGEFGGFFFEGEG@EEGGFE9E=,CFEFBBA>B@FFFFEDFE:FCE<?FFFFGGGC9FFC@ECDGGGGGGDCCFGGGGD*@FGG::CBECE,>FF<FFD@F@CFF@BCE9B<BCEEDGGGGGEGCB94>+?99*BCEFF+2+8E9FGGFFCE>F+*+318:+<?7:=C1:D7*9(0*2*)50*947>:>:*2712(0)6<7A):4*77C>B((-8*/0
@M02542:52:000000000-J9N43:1:1101:20520:2281 2:N:0:GTGAAA
GTAGTCCATGCCGTAAACGATGAGTGTTCGCCCTTGGTCTACGCGGATCAGGGGCCCAGCTAACGCGTGAAACACTCCGCCTGGGGAGTACGGTCGCAAGACCGAAACTCAAAGGAATTGACGGGGGCCTGCACAAGCGGTGGATGATGTGGTTTAATTCGATGCAACGCGAAAAACCTTACCCACCTTTGACATGTACGGAATTTGCCAGAGAGGGCTTAGTGCTCGAAAGAGACACGTAACACAGGTGCTGCATGGCTGTTGCTAGGTCGGG
+
GGGEFGGGAGGGGGGEGGGGGGGGGGGGGGGD7FFGGFGGGFGGEGGGGGGGFGG7FBFGDGGFGGGGGGGGGGGGFGGGDEGGGCGGGGGGCE@FDG7@FGFGG7B>,EEFFEGF?DGGGFEG5ECCEGGG78<8@CE8CEG5EFFFGGGG6FGFFFFGF?EFEC<CDECD:D>F)<F?FF?FG:EFGFF?95F*)69<D<(/7B*+?F:(*:*),*784=B75)67(4?;(.3((43098**31:F-()*),().((,,.).**/*0*/7)5
@M02542:52:000000000-J9N43:1:1101:18193:2314 1:N:0:GTGAAA
GTAGTCCACGCCGTAAACGATGTCAACTAGCCGTTGGGAGCCTTGAGCTCTTAGTGGCGCAGCTAACGCATTAAGTTGACCGCCTGGGGAGTACGGCCGCAAGGTTAAAACTCAAATGAATTGACGGGGGCCCGCACAAGCGGTGGAGCATGTGGTTTAATTCGACGCAACGCGAAGAACCTTACCTACTCTTGACATCTACGGAAGACTGCAGAGATGCAGTTGTGCCTTCGGGAACCGTAAGACAGGTGCTGCATGGCTGTCGTCAGCTCGG
+
GGGGGGGGGGGGGGGGGGGGGGGG,CFGGGGGGGGGGGGGGGGGGGGGGGFFGGGGGGGGGGGGGEFEEGGGGGGGGGGGGGGGGGGGGGGGGGGGGGGGGGGGGGGGGGGGGGGGGGGGGGGGGGGGGGGGGGGGGGGGGGGGGGGGFFGGGGGGGGGFGFGFGEGGGGGGGGGGGGGGGGGGGGGGGGGGGGGGGGGGGFGDGGGGGGGGGGFGGGGGGGGGGGGGGGFFFGGFFGFGFFGFFFGGFCCBFFFFFF::CDGFG036?DDFF)
@M02542:52:000000000-J9N43:1:1101:15382:2319 2:N:0:GTGAAA
GTAGTCCACGCCCTAAACGATGTCGACTAGTTGTTGGGGATTCATTTCCTTAGTAACGTAGCTAACGCGTGAAGTTGACCGCCTGGGGAGTACGGTCGCAAGATTAAAACTCAAAGGAATTGACGGGGACCCGCACAAGCGGTGGATGATGTGGATTAATTCGATGCAACGCGAAAAACCTTACCTACCCTTGACATGGACGGAAGGCCGTGGAGAGGTGGTCGTGCTCGAAAGAGAACCGTCGCACAGGTGCTGCATGGCTGTCGTCGGCGCG
+
GGGGGGGGGGGGGGGFCFGEFGGGFGDGGGGGGFGGGGFCCFFFGFEFF9E<FGGGGCFFGGGFGGFGGCGGGGGGGFGGGGD7FGGGGGFDGG>FC@FGEGD@,EFFGGGGAFC9DGGGDGFFGGDGGEGEEDCGEFGGGGGE5DFF?FFGFGF,>D:@FCFFGGGGF):C;52BF58>54+07CCFGFFAF399)4?0FB09)5:FF5(,8;C:?C93(0/73<BCA63?:>(42:8CDB3/9>07,1*),)),(6<11(4(**))).7.75
@M02542:52:000000000-J9N43:1:1101:14556:2334 1:N:0:GTGAAA
GTAGTCCACGCCGTCAACGATGTCTACTAGCTGTTCGTGTCCTTGTGATGTGAGTAGCGCAGCTAACGCACTAAGTAGACCGCCTGGGGAGTACGGTCGCAAGATTAAAACTCAAATGAATTGACGGGGGCCCGCACAAGCGGTGGAGCATGTGGTTTAATTCGACGCAACGCGAAGAACCTTACCTACTCTTGACATCTACGGAAGACTGCAGAGATGCGGTTGTGCCTTCGGGAACCGTAAGACAGGTGCTGCATGGCTGTCGTCAGCTCGG
+
GGGGGGGGFGDGGG+@FGEFFGGGGGGGGGGGGGGGGGGGGGGGGGGGGGGGGGGGGGGGGGGGGGGGGGGGGGFGGGGGGGGGGGGGGGGGGGGDGGGGGGGGGGGGGGGGGGGGGGGGGGGGGGGGGGGGDGGGGGGGGGGGGGGGGGGGGGGFGGGGGGGFFEGGGGGGGGGGGGGGGGGGCGGGGGGGGGGGGGGGGFGGGGGGGGGGGGGGGGGGGGGGGGDGGGFFGGGFEFGGFF>?FFGGFGF?F>?FFFFBGDGFC?<B<?<FD)
@M02542:52:000000000-J9N43:1:1101:23317:2341 2:N:0:GTGAAA
GTAGTCCACGCCGTAAACGATGAATGTTAGCCGTCGGGCAGTATACTGTTCGGTGGCGCAGCTAACGCATTAAACATTCCGCCTGGGGAGTACGATCGCAAGATTAAAACTCAAAGGAATTGACGGGGGCCCGCACAAGCAGCGGAGCATGTGGCTTAATTCGAAGCAACGCGCAGAATCTTACCAGCCCTTGACACGCCCGGCTACTTGTCGTGCAGTCAGGTTCCCTTCGGGGCCCGGGACACTGGTGCTTCCTGGCTGTCGTCAGTGCGCG
+
FFFA@@@EGGGG+7BCFGGGG,FEGCFCGC<FG@@F:7B@FCF9CFFEFFCCCF,=FFFD:7BEDECGG+CFGFGGGGFFCFGGGGF7+C?4EFGEFC7FEFGFFE9AEGEC,=E>+,>FF,,>+=?F77C:E***=DF86,,4:D:EGC:CE?BCEFGG+<*1=***;0=DBD6BD)*/9)97<*+09)8)03??)()-8(()87)+9*))*/*)(**(-0)13)(94<:?()2,(,,/7(/13).8)(**)))).(1113)4/*).***.).
@M02542:52:000000000-J9N43:1:1101:17488:2380 1:N:0:GTGAAA
GTAGTCCACGCCGTAAACGGTGGGCACTAGGTGTTGGCGACATTCCACGTCGTCGGTGCCGCAGCTAACGCATTAAGTTCCCCGCCTGGGGAGTACGGCCGCAAGGCTAAAACTCAAAGGAATTGACGGGGGCCCGCACAAGCAGCGGAGCATGTGGCTTAATTCGACGCAACGCGAAGAACCTTACCAAGGCTTGACATACACCGGAAAGCATTAGAGATAGTGCCCCCCTTGTGGTCGGTGTACAGGTGGTGCATGGCTGTCGTCAGCTCGT
+
GGGGGGGGGGGGGGGGGGGGGGGG,CFGGGGFGGGGGGGGGGGGGGGGGGGGGGGGGGGGGGGGGGGGGGGGGGGGGGGGGGGGGGGGGGGGGGGGGGGGGGGGGGGFGFGGGGGGGGGGGGGGGGGGGGGGGGGGGGGGGCGGGGGGGGGGGGGGGGGGGGGGGGGGGGGGGGGGGGGGGGGGGGFEGGGGGGGGGGGGGFGGGGGGGGGFGGG?FFGGGGFGFFGFGGBBGGGFEGGGFEGFFFFGFGF:@?AFFFFFGDFFFBB?FF97>)
@M02542:52:000000000-J9N43:1:1101:18379:2400 2:N:0:GTGAAA
GTAGTCCATGCCGTCAACGGTGGGAACTAGGTGTTGGCGACATTCCACGTCGTCGGTGCCGCAGCTAACGCATTAAGTTCCCCGCCTGGGGAGTACGGCCGCAAGGCTAAAACTCAAAGGAATTGACGGGGGCCCGCACCAGCAGCGGAGCATGTGGCTTAATTCGACGCAACGCGAAGAACCTTACGAAGGCTTGACATACACCGGAAAGCATTAGCGATAGTGCCCCCCTTGTGGTCGGTGGACAGGTGGTGCGCTGCTGTCGCCAGCCCGG
+
GG9EGGGGGGGGGF+@;FEEGFGDEGGGGGGGGGFFGGEEFGGGGFGFGGFGEFGGEEFGGGGGGEGCEECFFEFG?<F?FEFGGDDGGGGEBEFGGGGDGGCEGDDFGGGFGFGGFCGFDFC79;FCEGEECE@EG:**=BCEFCCEEE*:+<B9ACD5@<FGGFGGB@EG5<>F5>B748@4CDC)*);>)45BB764?7<C)05E:D6:C971-*1(.55@492D:09>(06:0(4))4*)((.0-495?(4(((362).4**.)0))0)8
@M02542:52:000000000-J9N43:1:1101:23478:2401 2:N:0:GTGAAA
GTAGTCCTAGCCCTAAACGATGATTGCTTGGTGTGTCGGGTACCCAATCCCGTCGTGCCGAAGCTAACGAGATAAGCAATCCGCCTGGGGAGTACGGTCGCAAGGCTGAAACTCAAAGGAATTGACGGGGGCCCGCACAAGCGGTGGAGCATGTGGTGTAATTCGACGCAACGCGAAGAACCTTACCTGGGCTCGAAATGTACAGGAATTCGGTAGAAACATCGGCCCCTAGCAATAGGCCTCATCATAGGTTCTGAATGGCTGTCGTCAGCTC
+
<CAEFFFGDFGF@FDFG<,@F6CFFAFFEC7CCECFGECGFGEEFFC<FFF,6@FFGGGGGGGGGFEFG,C+4F9,EE,,?EFFGDGFDG::>4,@C=FCC@7>:FF:<ECE,8E=DBFF?==CD;CEGEGC@8EC*<8<D>EEC7B5:,=,:<BFG*;?@9FCFF*)))=7AC3)75)773):**<F>@:478@5:0)69<):@)7E6FBBG=F:<>7(,1).(((1-:0(,6-5<9497)*2)).79<F*)33))))),(4-*27>)))///
@M02542:52:000000000-J9N43:1:1101:12806:2405 2:N:0:GTGAAA
GTAGTCCACGCCGTAAACGGTGGGAACTAGGTGTTGGCGACATTCCACGTCGTCGGTGCCGCAGCTAACGCATTAAGTTCCCCGCCTGGGGAGTACGGCCGCAAGGCTAAAACTCAAAGGAATTGACGGGGGCCCGCACAAGCAGCGGAGCATGTGGCTTAATTCGACGCAACGCGAAGAACCTTACCAAGGCTTGACATACACCGGAAACATCCAGGGATGGGTGCCCCCTTGGGGTCGGTGTACAGGTGGTTCATGGCCGTCCTCAGCTCGG
+
GGGGGGGGGGGGGGGGGGGGGGGGGGGGGGGGGGGGGGGGGGGGGAGGGGGGGGGGGGGGGGGGGFGGGGGGGGGGGGGGGGGGGGGGGGGGGGGGGGGGGGGGGGGCGFFGGGGGGGGGGGGGGGGGGGDGGGGGGGGGGC>6ECEEGEGFFGFCFG:=?:F?CFGGD5=3@GFE:@BE@<>GFC6?FFF>@?@F?F49=7<4).7CBD(3+8@F<*/(..<F?:0C7?9(,.(.3(3CD(77).)9(.9>?129B<?:(,4-)179))06))
@M02542:52:000000000-J9N43:1:1101:18736:2410 2:N:0:GTGAAA
GTAGTCCTAGCCCTAAACGATGATTGCTTGGTGTGTCGGGTACCCAATCCCGTCGTGCCGAAGCTAACGCGATAAGCAATCCGCCTGGGGAGTACGGTCGCAAGGCTGAAACTCAAAGGAATTGACGGGGGCCCGCACAAGCGGTGGAGCATGTGGTTTAATTCGACGCAACGCGAAGAACCTTACCTGGGCTCGAAATGTAGAGGAATTCGGGAGAAATATCGGCGCCTAGCAATAGGCCCCTATATATGTTCCGCATGGCCTTCCTCCGCTG
+
GG7FGGFGGGGFGDEFFGGGGGGGGGGFGGGEGGGGGGDGGGGGGGGGGC@FDFGFEDGGGGGDFAFGCGDGCGGGGCFAFGGG@EFGGGGGGGGGEGFEGGCCCGGGGGGGDGFGFDGCFDFFGGCCEGGGGEGGGG*C:FEEEGGGGGGGGGGGFB5CCGGFE:CCEBEGFGBFBFBF4:4**2<?CFFF5?FFFBFB=<4:4>@F)94?>*:7<G<2:9@32((12:?02*4)-)87*()*4.)0))9/).)(((-3.3.)0*)*0)857)
@M02542:52:000000000-J9N43:1:1101:14876:2474 1:N:0:GTGAAA
GTAGTCCACGCCCTCAACGATGTCAACTGGTTGTTGGGTCTTCACTGACTCAGTAACGAAGCTAACGCGTGAAGTTGACCGCCTGGGGAGTACGGCCGCAAGGTTGAAACTCAAAGGAATTGACGGGGACCCGCACAAGCGGTGGATGATGTGGTTTAATTCGATGCAACGCGAAAAACCTTACCCACCTTTGACATGTACGGAATTTGCCAGAGATGGCTTAGTGCTCGAAAGAGAGCCGTAACACAGGTTCTGCATGGCTGTCGTCAGCTCG
+
GGGGGGGGGGGGGG,CFGEFGGGGGGGGGGFGGGGGFEGGGGGFGGGGGGGGGGGGGGGGGGGFEFGGGGEEGGFGGGGGGGGGGGGGGGGFFGEGGDCGGGG<DDFGFGGFGGGDGGDGGCFFGGGGGDFFEG7FFFEDGD>EGCFC7FFAEF:BFGGGGCGFGGGCF6><CEEGEFEDGGGFFGECCCGGGGGFFGGFE:CCGGFG77CF6CGGFGGCFGGGGGG9>C9FGGGF<GFGEDGBFBGGFG>)92A29A4?FCC59<?:((37<)
@M02542:52:000000000-J9N43:1:1101:19391:2482 2:N:0:GTGAAA
GTAGTCCACGCCCTAAACGATGTCAACTGGTTGTCGGGCCTTCATTGGCTTGGTAACGTAGCTAACGCGTGAAGTTGACCGCCTGGGGAGTACGGTTGCCAGATTAAAACTGAAAGGAATTGGCGGGGACCCGCACAAGCGGTGGATGATGTGGTTTAATTCGATTCAACGCGAAAAACCTTACCTACCCTTGACATGTACGGAACCCTGCTGAGAGGTGGGGGTGCCCGAAAGGGAGGCGTAACCAAGGTGCATGATGGCCGACCGTAGCACG
+
G8CCE<C<E;:6@:@,C<FCDGGGAEFFD,,CFFC@E7@@C66CEC@DCAEFGG,EF=FGF7,<EF:CGEGDFCFA9E9,@@FE<7<=C:@FAFGG+@F,A,,:9=A9F9D,C,@9+,>,,8,@=6+@@7*4B>E1*=C5E5*4B*4=>CF+2+**=>D?F+@++++3;+*2296>>FB>44?GG7C?*)1))-9*)514939D)7>=8*.,+<;=4D9((03)4(,9(4((-7:0,,(19(1>?))8(4F?))))-.).((-())00)0)*/0
@M02542:52:000000000-J9N43:1:1101:22124:2520 2:N:0:GTGAAA
GTAGTCCACGCCGTAAACGATGTCAACTAGCCGTTGGGAGCCTTGAGCTCTTAGTGGCGCAGCTAACGCATTAAGTTGACCGCCTGGGGAGTACGGCCGCAAGGTTAAAACTCAAATGAATTGACGGGGGCCCGCACAAGCGGTGGAGCATGTGGTTTAATTCTAAACAACGCGAAGAACCTTACCAGGCCTTGAAATCCAATGAATTTTCCAGAGATGGATTGGTTCCTTCGGGAGCATTGAGACAGGTTCCGCATTGCTGTCGTTAGCCCGG
+
GGGGGGGGGGGGGGGGGFCFGFEF<FGGGGGGGFGGFDGGGGGGGGFGCFGGGGGGFE7C>:EGGGGGGDGGGGGGG<FG@FCFGDEGGGGGFF7:FCBFEGGCF9DFGADFGGGGGFEGCF@EDCEDCECEEGG>EE8DDEG8*?:5=FEDFFG6CCGGFFG<9FFFBAED>)655>FF::4>*2+)1>39@?6))-1(/4-77**3=F9AE<002>F00**)4:0>:)6.,5132>1CG20*4<?)4<?=(-(4-().6)).**)08*))07
@M02542:52:000000000-J9N43:1:1101:17202:2524 2:N:0:GTGAAA
GTAGTCCATGCCGTAAACGGTGGGAACTAGGTGTTGGCGACATTCCACGTCGTCGGTGCCGCAGCTAACGCATTAAGTTCCCCGCCTGGGGAGTACGGCCGCAAGGCTAAAACTCAAAGGAATTGACGGGGGCCCGCACAAGCAGCGGAGCATGTGGCTTAATTCGACGCAACGCGAAGAACCTTACCAAGGCTTGACATACACCGGAAAGCATTAGAGATAGTGCCCCCCTTGTGGTCGGTGTACAGGTGGTGCATGGCTGTCGTCAGCTCGG
+
GGCFGGGGGGGGGF:CFGGGGGGGGGGGGGGGGGGGGGGGGGGGGGGGGGDEGGGGGGGGGGDGGGGDGGGGGGGGGGGGGGGGGGGGGGG+CGFCGEGGGGCEGGGGGGGGFGGGFFGG6FGFCDACE7EEG>CEG<ECGGGGGGEGDGGGGGE?98<A6CFFF*CDFFCCDD9)57;BF0@C77<9>48FFFFDBFB9*4577@@E>D?BG+3*.*2-)9@?AA2F?-(((.-4:4)9C0*><9AF7)9>-()54-(2:(,5<C).8@*)0)
@M02542:52:000000000-J9N43:1:1101:7872:2526 2:N:0:GTGAAA
GTAGTCCACGCCGTAAACGATGAGGGCTAAGTGTTAGCGGGTTTCCGCCCTTTAGTGCTGAAGTTAACGCATAAAGCACCCCGCCTGGGGAGTACGGCCGCAAGGCTGAAACTCAAAGGAATCGACGGGGGCACGAGCAAGCGGAGGAGCAGGGGGTTTAATTCGACGCAACGCGAAGAAACTTAGCAGGTCCTGCTATACTCTGAAAACCCTCAGTATAGGGCTATCCCATCGGGTGAAGGCTGATTGGGGGTGCCGGTTTGTTCGTCTCCGC
+
CFE,6CCFGGG@F@:7DF@F,6@,,B,,C,,CE,CCA,6@FF,C<C::=FFECFF6B9?FF<EFEF,4BB7B,CFAFGG,+@4C++A+=4?=@<FC:6=FGED+@F=FD9==9=,,=@DF6F,,+@8CG7:E7EE**1*0,1;C5DE5EF5?55*1/:*3*+3+2:29)):9:),5;))/).=>**09C>)/*)*)()1)06<**96:@*3,***060*.67:>:(,*(.).()-0(((0*(*241)*.()0(3(3((,-(,((**0))))*))
@M02542:52:000000000-J9N43:1:1101:20875:2564 2:N:0:GTGAAA
GTAGTCCACGCCCTAAACGATGTCAACTAGTTGTTGGGGATTCATTTCCTTAGTAACGTAGCTAACGCGTGAAGTTGACCGCCTGGGGAGTACGGTCGCAAGATTAAAACTCAAAGGAATTGACGGGGACCCGCACAAGCGGTGGATGATGTGGATTAATTCGATGCAACGCGAAACACCTTACTTACCCTTGACATGCCATTAACGAAACCGAAATGCATTAGGTGCGCGAAAGTGAAAGTGGACACAGGTTCTGCATGGCTGTCGCCACCCC
+
8FCCCFFAE;FDE:F,6CCCFGCFFFAF?C6FGGCC@7:6CFCDDFFGGAEFFG,EEEE8@FF9EE7FG=7:FEFG9DF<CCF@?DGCC4CEBFDGGDGDD@FECD9EEF>>F8,@0@DFGGDFGD6F8@E+@688+>8EGGGG*<>96<,ECFC9<,BFC,*,=+**4/75?GF>)8ABAEFD+3+8<48FA.96?E)6A).:66)*:*((*1*),*25<FFFA<>*((-4(.-)).)**6C4?0:>14>*))..692)(4,1*2.))))0)0
@M02542:52:000000000-J9N43:1:1101:7520:2582 2:N:0:GTGAAA
GTAGTCCACGCCGTAAACGGTGGGAACTAGGTGTTGGCGACATTCCACGTCGTCGGTGCCGCAGCTAACGCATTAAGTTCCCCGCCTGGGGAGTACGGCCGCAAGGCTAACACTCAAAGGAATTGACGGGGGCCCGCACAAGCAGCGGAGCATGTGGCTTAATTCGACGCAACGCGATGAACCTTACCAAGGCTTGACATACACCGGAAAGCGTTAGAGATAGTGCCCCTCTTTTGGTCGGTGTACAGGTTGTGCATGCCTGTCCTCAGCTCGC
+
DE9;CFGGGGGEFC,BDEB6C,:B,CDFGD8FFFGCCFFEEGGGGFGGDFG@8FE7>CFGCF:>FDDDFCCC:CGG9AEFEF8=FE+A7+@C7CCA@6FEEDGDFGFG,3,@F9CDDGEGGFF8AEGDGGDEEE7C**=****=*98C*/:*<93;?FGG4<F7ADD*.0*9>)(.7001*)<5DDC)*))<>?FE2?*)*,,9)).*8<(./;*),0*))9**)64*40(()*))-(.9CB3*)5)6:2*)-(.).-)5)8).**0*064<))
@M02542:52:000000000-J9N43:1:1101:19239:2583 1:N:0:GTGAAA
GTAGTCCACGCCCTAAACGATGTCAACTGGTTGTCGGGCCTTCATTGGCTTGGTAACGTAGCTAACGCGTGAAGTTGACCGCCTGGGGAGTACGGTCGCAAGATTAAAACTCAAAGGAATTGACGGGGACCCGCACAAGCGGTGGATGATGTGGATTAATTCGATGCAACGCGAAAAACCTTACCTACCCTTGACATCTACGGAAGACTGCAGAGATGCGGTTGTGCCTTCGGGAACCGTAAGACAGGTGCTGCATGGCTGTCGTCAGCTCGTG
+
GGDGGGGGGGGGGGFGGGGGGGGGGGGGGGGGGGGGGCGGGGGGGGGGGGGGGGGGGGGGGGGGGGGGGGGGGGGGGGGGGGGGGGGG:FGGGGGGGGGGGGGGGGGGGCFGGGGGGGGGGGGGGGGGG@FEGFGGGGGGGGGDECFF7DFGGGGGGGGGGGGFGGGGGGGGGGGGGGGGGGGGGGGGGGGGGGGGGGGGGFGGGGGGGGGG6:CFFCGGGGGGGGFGGGFFGGDEFGDGFFGFF?GGFC44F?0<2?61CFG>91:?D<4B54
@M02542:52:000000000-J9N43:1:1101:22586:2611 2:N:0:GTGAAA
GTAGTCCACGCCGTAAACGGTGGGAACTAGGTGTTGGCGACATTCCACGTCGTCGGTGCCGCAGCTAACGCATTAAGTTCCCCGCCTGGGGAGTACGGCCGCAAGGCTAAAACTCAAAGGAATTGACGGGGGCCCGCACAAGCAGCGGAGCATGTGGCTTAATTCGACGCAACGCGAAGAACCTTACCAAGGCTTGACATACACCGGAAAGCATTAGACATAGTGCCGCCCTTGTGGGCGGTTGACAGGTGGTGCATGGCTGGCGGCTGCTCGG
+
GGG@FGGGGGGGGGG7FGEFGDEGFGF<FGGCCFFGCFDBCFGGGGGDGGFCGCEFFGGGFCCGCGFGG7CGCFG9?FFFFDFFDG7FFFGG>FC<>EGGGGGDCGGGFGFFGFFGCB>CFG<DCFE78*:CEGGEEFCEFGFGGGE*:/55++2+3C95<E<3<9+*055357,)0)07??5*7*397?5)727517F9B7<957):772,C9@?27*.)119<26)33;B<)<:(((1)(/)())0326>1(6)--8<:3(())))).0955
@M02542:52:000000000-J9N43:1:1101:18962:2641 2:N:0:GTGAAA
GTAGTCCACGCCGTAAACGATGTCTACTAGCTGTTCGTGTCCTTGTGATGTGAGTAGCGCAGCTAACGCACTAAGTAGACCGCCTGGGGAGTACGGTCGCAAGATTAAAACTCAAATGAATTGACGGGGGCCCGCACAAGCGGTGGAGCATGTGGTTTAATTCGACGCAACGCGAAGAACCTTACCTACTCTTGACATCTACGGAAGACTGCAGAGATGCGGTTGTGCCTTCGGGAACCGTAAGACAGGTGCTTCATGGCTGTCTGTAGCCCGG
+
GGFFGGFGGGGGGGFFGGGGGGGGGGGGGGGGGGGFGGGGGGGGGGGGGGGGGGGGGGGCGGGGGGGDGGGGGGGGGGGFGGGGGGGGGGGGGGGGGGGGGGGGFGGGGGGGFFGGGGAEFGGGGGGGEGGGGGGDEDGFGGGGGG>FGFFFCC9FGDGCAGFGG4CDBBE8=D9337F>FFFGGGFFG=:=@<FFF)/6BABD@>>8@G>?C++02:*.,5)8(,(:6AD2(:6(7(4951*9))()-4)).).).).2((44*0/09**8.5
@M02542:52:000000000-J9N43:1:1101:23010:2669 2:N:0:GTGAAA
TAGTCCATGCCGTAAACGATGAGTGTTCGCCCTTGGTCTACGCGGATCAGGGGCCCAGCTAACGCGTGAAGCACTCCGCCTGGGGAGTACGGTCGCAAGACCGAAACTCAAAGGAATTGACGGGGGCCTGCACAAGCGGTGGAGCATGTGGTTTAATTCGACGCAACGCGCAGAACCTTACCAGCCCTTGACATGTCCAGGACCGGTCGCAGAGATGTGAACTTCTCTTCTGAGCCTGGAACACAGGTGCTGCATGGCGGTCGTAAGCCCGCTG
+
GGGGGGGGGGGGGGGGGGEGGFGGGGGGGGGGGFGGGGGGGGGGGGGGGGFEGDFFGGGGGGGGGGGGG=FGGGFCFGGGGGGGG+>FGGGEGGGGDGGGGGGGGGGFF9DFGC8DFGCFGGGEDGGGG7CEGGGFFF>??C*CFFGGGGGFGGGGGGGFCGGDC3EGFFGD>C?FF>??F:FGG3>?CFB:46*1<>F7781>0))2)1((28*1-:76)//7<2):<))6<08:0,0*2:*9?<69:0**.8))41((-(3(**.0).))).
@M02542:52:000000000-J9N43:1:1101:9677:2672 2:N:0:GTGAAA
GTGGTCCATGCCGTAAACGATGAGTGTTCGCCCTTGGTCTACGCGGATCAGGGGCCCAGCTAACGCGTGAAACACTCCGCCTGGGGCGTACGGTCGCAAGACCGAAACTCAAAGGAATTGACGGGGGCCTGCACAAGCGGGGGAGCATGTGGTTTAATTCGATACAACGCGCAAAACCTTACCAGCCCTTGACCTAGGAACAAGAAAACCCTTCCTTAACGGGATGGTAACTAATTTCATTCAGGTTATGCCTAGCTGTCGTCAGCTGGTGTCG
+
FEFGFGGGGGGFGFG:DCFEFECF9CFGFEGDFEFEFGGFGEFECGCCFFGGDGEGGGGFGGGAFGGGGFD<EFDF8,FFFEFGGG+FFGGGCFEEEG>C,@EE+<CEGGF7,>8,AEGG>FGCC18<*<@8:3B<*<C**3:*:98FG+9?EF*<9CF:FGF5*0+7>3CD57(7F)??F:?><CCE9?F??2==),6<4(.*757*)*((0*2*.*2)-<B),(4:4)).-)6)6647*)0*-))1)-**))(.6).)(40(9**)))0)))
@M02542:52:000000000-J9N43:1:1101:15702:2686 2:N:0:GTGAAA
GTAGTCCACGCCCTAAACGATGTCTACTAGTTGTCGGGTCTTAATTGACTTGGTAACGCAGCTAACGCGTGAAGTAGACCGCCTGGGGAGTACGGTCGCAAGATTAAAACTCAAAGGAATTGACGGGGACCCGCACAAGCGGTGGATGATGTGGATTAATTCGATGCAACGCGAAAAACCTTACCTACCCTTGACATGGCAGGAATCCCGGAGAGATTTGGGAGTGCTCGAAAGAGAACCTGCACACAGGTGCTGCATGGGTGTCGTCAGCCCG
+
GGGGGGGGGGGFGGGGGGGCFGGGGGGGGGGGGGGGGGGGGGGGGGGGGGGGGGGGGGDGGGGGGGGGGGGGGGGGGGGGGGGGGGGGGGGFFGCGDGGGCGGGGFGGGGGFFFGGGGGGGGGGGGGGGGGDGGGGGGGFGEC:CFCECFGCGCCEGFFGFFGGGGGGFACDFG0>>4>DFAFGGFFAFFFFFFFFB?F?@BFGF46EFGFFE8:8>7C4))008()26-7?85781:?<*34*().0819052<)()-((,--0*.)77)0))
@M02542:52:000000000-J9N43:1:1101:17045:2742 2:N:0:GTGAAA
GTAGTCCACGCCGTCAACGGTGGGAACTAGGTGTTGGCGACATTCCACGTCGTCGGTGCCGCAGCTAACGCATTAAGTTCCCCGCCTGGGGAGTACGGCCGCAAGGCCAACACTCAAAGGAATTGACGGGGGCCCGCACAAGCAGCGGAGCATGTGGCTTAATTCGACGCAACGCGAAGAACCTTACCAAGGGTTGACATACACCGGAAAGCATTAGAGATAGTGCCCCCCTTTGGGTCGGTGTAACGGTCGTGCATGGCTGTCGACCGCCTGG
+
FFF7FFFFGGGGGG+CFGGEFGGG@FGFFFGG@FGGGFCCFGGEGFFGG@@FFFGGGGCCFEDFFF9,<:FFGGG9FEGGFGGGGGBFGGG7=FFEFCFC77>FG<FGCC+@F9DD9>;,6FFG>BA>EFGGGEBB51::=;8*5787::>:9<ACGGG=?FG<ECC<>BG))99;>5))/,<DFGGFG44)).072)1)*))0.00?>32(:0+14**))**16))9(,30())(-88>51592)-821))43(,697(((4)**)))0).)7
@M02542:52:000000000-J9N43:1:1101:21895:2806 2:N:0:GTGAAA
GTAGTCCACGCCGTAAACGGTGGGAACTAGGTGTTGGCGACATTCCACGTCGTCGGTGCCGCAGCTAACGCATTAAGTTCCCCGCCTGGGGAGTACGGCCGCAAGGCTAAAACTCAAAGGAATTGACGGGGGCCCGCACAAGCAGCGGAGCATGTGGCTTAATTCGACGCAACGAGAAGCACCTTATCAAGGCTTGACCTACAACGGAAAGCATTAAGGATAGTTCCCCCCTTGTGGTTGGTGTTACGGTGGGTCATGGCTGTCGTCCGCTCGG
+
GGGGGGGGGGGFGEFFGGGGGGGG8EFGGGGGGGGGGGG7CGGGGGG<@BFGGFGG@@FGGGGGGEGGGGGECGGFEFCFFGGGG7FFGGEFG@8?FBEGDEGGEFG7CCAFG@9ADFE>>FGC9DEGGGGGEDEGGGGG*C5*?;EEE=EEC+<C?C**0+3<<39<355CE3:>@E4)9:>5F*+1:74)057),.*69:0*).8E7)(.<<+0)**.5/)*-)-910(,(..)4((/)4*/()))-,.)(4((6A<0(2(.*/8))0))))
@M02542:52:000000000-J9N43:1:1101:20237:2807 2:N:0:GTGAAA
GTAGTCCACGCCCTAAACGATGTCAACTGGTTGTCGGGCCTTCATTGGCTTGGTAACGTAGCTAACGCGTGAAGTTGACCGCCTGGGGAGTACGGTCGCAAGATTAAAACTCAAAGGAATTGACGGGGACCCGCACAAGCGGTGGATGAGGTTGATTAATTCGATGCAACGCGAAAAACCTTACCTACCCTTGACATGTAGCGAACCCTGCTGAGAGGGTGGGGTTCCCGAAAGGGAGCCGGAACACAGGTGCGTCTATGCTGGCGGTAGCCCG
+
GGFGGG9FECCGGDF8FFFEFEFFCGGGCCFGGGFGEBCEFEEFGGGFGABFCFEFFGF=FGACFG=CFGGGGGGGDFGGGGDC<D@EECFDEGGG>EE:F:8D,CFDFFGCF=EFCG,,3CDFCCE78+@+@:ECCAGDGD>*BD9,>,41,4,2>;1BB<:,,+:??/5CFD(5=;>:)746<7@/07*.044*621.*)().758>7:(++*04C*4(70)(((051,413:032115(959185:(1/)((((().6))(*))0)0)9?5
@M02542:52:000000000-J9N43:1:1101:19565:2845 2:N:0:GTGAAA
GTAGTCCATGCCGTAAACGCTGAGTGTTCGCCCTTGGTCTACGCGGATCAGGGGCCCAGCTAACGCGTGAAACACTCCGCCTGGGGAGTACGGTCGCAAGACCGAAACTCAAAGGAATTGACGGGGGCCCGCACAAGCGGTGGAGCATGTGGTTTAATTCGATGCAACGCGAAGAACCTTACCTACCCTTGACATTCTAATATACCTGCAGAAAAGCCGGAGTGCCGAAAGGAAGTTAGAAACAGGTGCTGCATGGCTGTCGTCAGCTGCGGGG
+
EFF@FF@6EAF@F6BCF<@+B,C@F9F9C:F:FF8@ACFFE<FD@FGGG8<=4C7C7CFFBD?F7@C:+BFEG@<,A@@CEE447@:7=B5=CD>CF=+6<F,:<3+CGACEGFF,9DCGCCE*?8::818>**1*=:>E*=CF**13>++02**<C?7+)+<<C7+*0):975165>:??467>C6>=55*99B*.)1-*))**09+0>25<C*/3*/((055)66)(4100)(.5)-0*.5*4(-).36954.1:1(3)(443>F47)0)))
@M02542:52:000000000-J9N43:1:1101:10158:2847 1:N:0:GTGAAA
GTAGTCCACGCTGTAAACGATGCTAACTCGTTTTTGGGTTTTTAAGATTCAGAGACTAAGCGAAAGTGATAAGTTAGCCACCTGGGGAGTACGAACGCAAGTTTGAAACTCAAAGGAATTGACGGGGGCCCGCACAAGCGGTGGATTATGTGGTTTAATTCGATGATACGCGAGGAACCTTACCAAGGCTTAAATGGGAATTGACAGACGCAGAAATGTGTTTTTCTTCGGACAATCTTCAAGGTGCTGCATGGTTGTCGTCAGCTCGTGCCGG
+
GGAEGGEFFGGGGG,<FFEGGCGG,CEGFGGGGGGGGGBFEGGGGGFGGGGGGGFGGFGGGGG>E@FGGGFFGGGGGGGGCCGGGGGGGGGGGGF@FG7CFGGGGGGGGGGFE<FGGGGGGGAFGCEGFECGGGGGGGGGGF@C*7,?FGGGGEFGGGFF@FFFGGGGGGEGGGCC6@FF9<<CGGF88F@FCFGFGFF+;?EFEC9EFCE8CC??ECFFGCFG8+7CGCBECGG=?7F>BFG?F:<C@D<AB?AF1<4299F><A)4;BFF@)
@M02542:52:000000000-J9N43:1:1101:22799:2851 2:N:0:GTGAAA
GTAGTCCACGCCATAAACGGTGGGAACTAGGTGTTGGCGACATTCCGCGTCGTCGGTGCCGCAGCTAACGCATTAAGTTCCCCGCCTGGGGAGTACGGCCGCAAGGCTAAAACTCAAAGGAATTGACGGGGGCCCGCACAAGCAGCGGAGCATGTGGCTTAATTCGACGCAACGCGAAGAACCTTACCAAGGCTTGACATACACCGGAAAGCATTAGAGATAGTTCCCCCCTTGTGGTCGGTGTAAGGGTGGTGCATGGCTGTCGTCAGCTCGG
+
GGGGGGGGGGGGEGFGGGGGGGGGGFGGGGGGGGGGGGGDGGGGGGGGGGGGGGGGGCFGGGGGGGGGGGGGGGGGGGGGGGGGGGGGGGGGDFGGGGGGGGDCEDFGGDGGGGGGGGGGGGGGGGGGGGEGGGDGEFGGGGGGGGEG:55*<?CFGF/::7CCGG755BCGFG9:5>EBFF>4CFC@GFF3>BFFF?FAB7<CFFB=EGBBG+CFF*2)-9*9-65=:>;9:FA0:.)957*9)))0(...8?B24<((.,,)*/))<;*)))
@M02542:52:000000000-J9N43:1:1101:11361:2856 1:N:0:GTGAAA
GTAGTCCACGCCGTAAACGGTGGGAACTAGGTGTTGGCGACATTCCACGTCGTCGGTGCCGCAGCTAACGCATTAAGTTCCCCGCCTGGGGAGTACGGCCGCAAGGCTAAAACTCAAAGGAATTGACGGGGGCCCGCACAAGCAGCGGAGCATGTGGCTTAATTCGACGCAACGCGAAGAACCTTACCAAGGCTTGACATACACCGGAAAGCATTAGAGATAGTGCCCCCCTTGTGGTCGGTGTATAGGTGGTGCATGGCTGTCGTCAGCTCGG
+
GGGGGGGGGGGGEGGGGFGGGGGGGGGFGGGEEGGGCGFGGGGGGGGGGFGGGGGGGGGFEGGGGGGGGGGGGGGGCEFGGGGGGGGCFCGGGGGEFGGGGGDEGGGGGGGGCFCGGGGGFGGG9FGGGGGEEGGCCEGGGFBFGGCG<<FFGG<FGGGGGGGGGGGGEGEECCDEEGCCFFFFGGGGCECFFGGGFCGFGFGGGG=EGDGGCCF900<C+ACFGGGFFDBFCFFF3:FGEBGFFDECFFFFFFFBAF08C3C654:??:4<>)
@M02542:52:000000000-J9N43:1:1101:7223:2857 2:N:0:GTGAAA
GTAGTCCACGCCGTAAACGGTGGGAACTAGGTGTTGGCGACATTCCACGTCGTCGGTGCCGCAGCTAACGCATTAAGTTCCCCGCCTGGGGAGTACGGCCGCAAGGCTAAAACTCAAAGGAATTGACGGGGGCCCGCACAAGCAGCGGAGCATGTGGCTTAATTCGACGCAACGCGAAGAACCTTACCAAGGCTTGACATACACCGGAAAGCATTAGAGATAGTGCCCCCCTTGTGGTCGGTGTACAGGTTGTGCATGGCTGTCGTCCTCGTCT
+
GGGCFGGGGGGFGE@F@EGGGGEGCCFFGGFFGGGGGFFEEEGGFDGFEGF@F@@=FGGGGGGGGGEFFEEFFGGGGFGGGGGEGGGGF7FFDGGGGGGDFGGGGFGGG7EFGGGC6EFF6FF@CFF:E7C5C>EGGGGC8GGCGD8=EEG*++>:?>7:6<CCEC9C@ECD@39DBD3)6(7CFGFFF455345510*-7))25>E*<511F+:*4::2:@/9:AAD?9991).:0()))-914-)74)1)(-.62)7:(1447*8>)0).))
@M02542:52:000000000-J9N43:1:1101:23501:2881 2:N:0:GTGAAA
GTAGTCCACGCCGTAAACGTTTGGCACTAGGTGTGGGTTCCAACCAACGGAATCCGTGCCGTCGCTAACGCATTAAGTGCCCCGCCTGGGGAGTACGGCCGCAAGGCTAAAACTCAAAGGAATTGACGGGGGCCCGCACAAGCAGCGGAGCGTGTTGCTTAACCCGATGAAACGCGACGAACCTTACCTGGGTTTGACATGTCCGGTAAAGCCGCAGAGCTGCGGTGTCCTTCGGGGTCGTTACCAGGGTGTGCTTGGCCGGTCACAGTCCTGG
+
FGGCEGCAFCGGEFCCFGGGF,C@GGGAE<CCFEF7F@:EA9<ECGD@:@C,FF<@DFGGGGE++?B:FC+FC?CFFGCGFG@FGGEGGGG@BBB,+@:=:C>:+@FFFG9DFDF=+CB,@78>?ECED7E8*>88?7CCF::8C*15:5***2*=CB71@+>+/)29>F+071-0>).))(.9>*6074).),0)):@9FA)*8:)8>F9AC5?>()/(.0))43,15.)6..(((445/(116)))(.))())).-(),(-(*21***0**)
@M02542:52:000000000-J9N43:1:1101:15649:2981 1:N:0:GTGAAA
GTAGTCCACGCCGTCAACGGTGGGAACTAGGTGTTGGCGACATTCCACGTCGTCGGTGCCGCAGCTAACGCATTAAGTTCCCCGCCTGGGGAGTACGGCCGCAAGGCTAAAACTCAAAGGAATTGACGGGGGCCCGCACAAGCAGCGGAGCATGTGGCTTAATTCGACGCAACGCGAAGAACCTTACCAAGGCTTGACATACACCGGAAAGCATTAGAGATAGTGCCCCCCTTGTGGTCGGTGTACAGGTGGTGCATGGCTGTCGTCAGCTCGT
+
DFFFFGGGGDGGGG+C7FCFEGG7FF<,,CFCFECEF@F:@@FG<,CFG<CCFD:+C:+CFGE7CEF<=BCCB?9?<BE<CD@=:@=DDCC7=C4BCFE7CC=+3=>>F=FG<FGFCG<,>FF@,=,85F*:CECCCGGG+FGGGF:F<<:F9CF<:F:CFG9:C>EG>EECE*/*:E>88;EF?CGG<C:EFFG=CGCGG6+<EGG87CFGGG@@GFCECE7<9:0:7D9@C:CF5FGGFFDFFAFGFGG?EFFFBB(8FDGFFB6??BFFF7
@M02542:52:000000000-J9N43:1:1101:10780:3003 2:N:0:GTGAAA
GTAGTCCACGCCGTAAACGATGTCTACTAGCTGTTCGTGTCCTTGTGATGTGAGTAGCGCAGCTAACGCACTAAGTAGACCGCCTGGGGAGTACGGTCGCAAGATTAAAACTCAAATGAATTGACGGGGGCCCGCACAAGCGGTGGAGCATGTGGTTTAATTCGACGCAACGCGAAGAACCTTACCTACTCTTGACATCTACGGAAGACTGCAGAGATGCGTTTGTGCCTTCGGGAACCGGAAGGCAGGTGCTGCCTGGGTGACGTCAGCTCGG
+
GGGGGGFFGGGGGGGGGGCCFGGGGGGGGGGGGFGGGGFFGGGFFGGGGGGGGGGGGG>FGFGGGGGGGGGGG?EFFCFGFGGGFFGGGGGGGGEGGGGGGGGGGGGGCFFGGGCGGD>FGGFEFGGGGGGGGGGGGGGG>EDC>CCFFGFEGGFCFC6=FE9FG7*9ABE:>C9E)<FFF?FC4<FFC*9642*9496<*60C35)*802198+51**)3)05(((*6<A.(7;(4289)())((()4?647A2())((.(()*10)06*)))
@M02542:52:000000000-J9N43:1:1101:20406:3011 1:N:0:GTGAAA
GTAGTCCACGCCGTAAACGATGTCAACTAGCCGTTGGGAGCCTTGAGCTCTTAGTGGCGCAGCTAACGCATTAAGTTGACCGCCTGGGGAGTACGGCCGCAAGGTTAAAACTCAAATGAATTGACGGGGGCCCGCACAAGCGGTGGAGCATGTGGTTTAATTCGAAGCAACGCGAAGAACCTTACCAGGCCTTGACATCCAATGAACTTTCCAGAGATGGATTGGTGCCTTCGGGAGCATTGAGACAGGTGCTGCATGGCTGTCGTCAGCTCGG
+
GG<EFGGGGEGGGGGGGGGGGGGEGGGGGGGGGGGFGGGGGGGGFGGFFGGGGGGGGGGGGGGGGGGGGGGGGGGGGGGGGGGGGGGGGGCGGGCGGGGGGGEGGGGGGDFFGGGGGGGGGGGGGGDFFEGFGGGGGGGGGGGCFGGGGGGGGGGGGFGGGGFGGGGGGGGGGGGGGGGFGGGGGGGGGGGGGFFGGGGGGFGGGGGGGGGGGGGGG:CFGCGFGGCGGGBFGGGE>EGGF4FFFFCGFGG>FD??F2<BGGG4C:?6:?9@B)
@M02542:52:000000000-J9N43:1:1101:15981:3023 2:N:0:GTGAAA
GTAGTCCACGCCGTAAACGATGTCTACTAGCTGTTCGTGTCCTTGTGATGTGAGTAGCGCAGCTAACGCACTAAGTAGACCGCCTGGGGAGTACGGTCGCAAGATTAAAACTCAAATGAATTGACGGGGGCCCGCACAAGCGGTGGAGCATGTGGTTTAATTCGACGCAACGCGAAGAACCTTACCTACTCTTGACATCTACGGAAGACTGAAGAGATGCGGTTGTGCCTTCGGGAACCGTAAAACAGGGACTGCATGGCTGTCGTCAGCTCTG
+
GGGFGGGGGGGGGEDCFGG7FGGGGGGFGGGDGGGGEFDGGGGGGGGGGGFCFGGCE9:C:>FE9FFEGGDGDFGGGGFEGDEEFAB7FFFCFFFE<ECFC:FGGFGGGGGGGGGFFGG9F9@FF>EGGGGEEE7ECCG>EGG=8C5:,7<,,4C:@CCCFCC=F<EGFF:3:C9E:3@>)29FF4C89*/9*)/9)-*6@<(*)))A?C?0:<C>17:91))8(-4DBB)23@6-41297-**))470())(((5).2((-4.*9.)))*)*0
@M02542:52:000000000-J9N43:1:1101:13451:3026 2:N:0:GTGAAA
GTAGTCCACGCCGTAAACGGTGGGAACTAGGTGTTGGCGACATTCCACGTCGTCGGTGCCGCAGCTAACGCATTAAGTTCCCCGCCTGGGGAGTACGGCCGCAAGGCTAAAACTCAAAGGAATTGACGGGGGCCCGCACAAGCAGCGGAGCATGTGGCTTAATTCGACGCAACGCGAAGAACCTTACCAAGGCTTGACCTACACCGGAAAGCATTAACGATAGTGCCCACCTTGTGGTCGGTGTACAGGTGGTGCATGGCTGTCGGCATCCCCT
+
GGGGGGDGGGGGGGEGGGGGGGGGGFGCFEGGGFGGGGGGGGGGFFEGFGGDEFGGGGCCCEGEEGGGFGDEGB<FGEFFCGGGGGGFGGGGGGGGGGCF:FCGGGGGGCFFFFGGGGFGFGGGFFCFDE>EGE8B:*8CFGCCFCCE5*5:EGGC?FGGFCF39CFDBFEC)12>E>@>F?FG*:<606>F307)2)*.*(4CFF@GB5,(+<+*)**(-0./)).9)41:3@BF(8?DG>**.641())),().6A001((.*)))))))))
@M02542:52:000000000-J9N43:1:1101:16745:3043 2:N:0:GTGAAA
GTAGTCCACGCCGTAAACGGTGGGAACTAGGTGTTGGCGACATTCCACGTCGTCGGTGCCGCAGCTAACGCATTAAGTTCCCCGCCTGGGGAGTACGGCCGCAAGGCTAAAACTCAAAGGAATTGACGGGGGCCCGCACAAGCAGCGGAGCATGTGGCTTAATTCGACGCAACGCGAAGAACCTTACCAAGGCTTGACATACGCCGGAAAACCCTGGAGACAGGGTCCCCCTTGGGGTCGGTGTAAAGGTGGTGCATGGCTGTCGTCAGCTCGG
+
GGCGGGGGGGGGGG7FFGGGGGGGGGGGGGGGGGGGGGGGGGGGGGGGGGGGGGGGGGGGGGGGGGGGGGGGDGGGGGGFGFFFGGGGGGGGGGGGGGGGGGGGECFDGGGGGGGG7,,>DGGGGGGGGG5EGGEGGEEGGGGGGGEEEE5CFFGGGGFCAGGGGFCD5)/9759@3DE>FBFGGGGFD:FF)..5?2169<:5;BEEFD:<>A*)35526:@FBF0DF:9(4?((-,-)93**)))1).936?>2AA:?(3<<**8)))1/))
@M02542:52:000000000-J9N43:1:1101:23005:3054 2:N:0:GTGAAA
GTAGTCCACGCCGTAAATGATGTCTACTAGCTGTTCGTGTCCTTGTGATGTGAGTAGCGCAGCTAACGCACTAAGTAGACCGCCTGGGGAGTACGGTCGCAAGATTAAAACTCAAATGAATTGACGGGGGCCCGCACAAGCGGTGGAGCATGTGGTTTAATTCGACGCAACGCGAAGAACCTTACCTACTCCTGACATCTACGGAAGACTGCAGAGATGCGGTTGTGCCTTCGGGAACCGTAAGACAGGTGCAGCATGGACTTCGCTCGCCCGG
+
GGGFEGGGGDGFGGDCGGGGFFGGGGGGGFCGGGFG,89FF9@CFFGDFGFEEFGGFCE@FF@FEGG7C+CCEC=FF9AFDEG@FGG@EFGGGC7F=ECGCGFCCF<=EAEFC,@9?EF9ED?B9EDG7FGGEEGGGG6;EC5>>DFC8CG,=CE=FGGF>FCFGGCD3>CC5<9>)8)0>?FFCFFFF60)1,9@,475941D:5)67:)(3+3.1*>64;)046:7<<<<:)19(:6590*92),0-)//)-.(6>730))6**))0)0.))
@M02542:52:000000000-J9N43:1:1101:16001:3054 2:N:0:GTGAAA
GTAGTCCACGCCGTAAACGGTGGGAACTAGGTGTTGGCGACATTCCACGTCGTCGGTGCCGCAGCTAACGCATTAAGTTCCCCGCCTGGGGAGTACGGCCGCAAGGCTAAAACTCAAAGGAATTGACGGTGGCCCGCACAAGCAGCGGAGCATGGGGCATAATTCGACGCAACGCGAAGAACCTTACCAAGGCTTGACATACACCGGAAAGAATTAGAGATAGTGCCCCCCTTGTGGTCGGTTTACAGGTGTTGCAAGGCCGTCGTCGGTCCGG
+
FDFECFFGGEF?F:::F9FE:FFC8CFF,EGFGF@@EGGGGG7FCEF6FBC7+BBFFCEFCFD>CEFCFGGGC+EEFGFF99F+=:CFECC@EFFFGG+@=CCFC7>,3=@@:EGGF>DF6<ABC,,8B*@:CDGE8:8EFFC,>DGDEGCG,0*385/*09CG7:CDEBDGE<(05)0<6(05:>?4C)50745)4>=AF))20<3575?0:+:4:*:666*1)69D?967().2(()194**5<)*35F*434<).(((,-(99))))))07
@M02542:52:000000000-J9N43:1:1101:8779:3077 2:N:0:GTGAAA
GTAGTCCACGCCCTAAACGATGTCTACTAGTTGTCGGGTCTTAATTGACTTGGTAACGCAGCTAACGCGTGAAGTAGACCGCCTGGGGAGTACGGTCGCAAGATTAAAACTCAAAGGAATTGACGGGGACCCGCACAAGCGGTGGATGATGTGGATTAATTCGATGCAACGCGAAAAACCTTACCTACCCTTGACATGGATGGAATCCTGAAGAGATTTGGGAGTGCTCGAAAGAGCACCATCACACAGCTTCCGCATGGCTTTCGTCAGCTCC
+
GGGGGGGGGGGGGGGGGGGGGGGGGGGGGGGGFGGGGGGEFGGGFGFCGGGGGFFGGGGGGGGGFGGGCCCEFGGGFCGGGGGGGFGCFGGGGGGGGGCFEGFFGGGFGGGGGGGGGGGGGGGFDEECGCGEGGEGGGFDDEGCEDDCFGFGGFFCFCFFFGG:2:5?8A??5<>3=AB>FEFG8CCACAFF44;8?@F34)4D099C?F279:;::FGD235><<>;<B9?1504(.,9CAC*4>F3((0*.),1(,:2:313CCF3))7/0)
@M02542:52:000000000-J9N43:1:1101:16264:3078 2:N:0:GTGAAA
GTAGTCCACGCCGTAAACGATGAATGTTAGCCGTCGGGCAGTATACTGTTCGGTGGCGCAGCTAACGCATTAAACATTCCGCCTGGGGAGTACGATCGCAAGATTAAAACTCAAAGGAATTGACGGGGGCCCGCACAAGCGGTGGAGCATGTGGTTTAATTCGAAGCAACGCGCAGAACCTTACCAGCCCTTGACATTCCCGGCTACCTGCAGAGATGCCAGGTTCCCTTCGGGGACTGGGACACAGGTGCTGCATGGCTGTCGGCAGGCCGTG
+
GGGGGGGGGGGGGG7@GGGFEGGGGGFGGGGGGGGGGDCC@EFFFGGFGGGGGGGGGGGGGDGFGGDDGGGGFFGFGGGGGGGDFGGGFGFGGGBCBCFFGG<EFA<FGGGGGGG,=DFGGGGGGGGGGGGGEEGGGGEFGGED8<FGG,=EGGGGGDFGFF=96DGCAAECD<9@:)87@B*<CDD@FDFF?AFFA)9<4<057)7*9:(.002))*2).)5??)4*.6<1:>03>(3CF(**,(,)-,)/:<0--((.2(3())))0)).0.
@M02542:52:000000000-J9N43:1:1101:19197:3085 2:N:0:GTGAAA
GTAGTCCACGCCGTAAACGATGTCTACTAGCTGTTCGTGTCCTTGTGATGTGAGTAGCGCAGCTAACGCACTAAGTAGACCGCCTGGGGAGTACGGTCGCAAGATTAAAACTCAAATGAATTGACGGGGGCCCGCACAAGCGGTGGAGCATGTGGTTTAATTCGACGACACGCGAAGAACCTTACCTACTCTTGACATCTACGGAAGACTGCAGAGATGTGGTTGTGCATTCGGGAACCGTAAGGCAGGAGCTGCATGGCTGTCTGCAGCCCGG
+
GGGFEFFEGGGFEGFFGGGGGGGGAFGGGGGGGGGGGGGGGFFFFEEFGGGGGGFGGGGGGGGGAFFCECGGGFFGFCGGGGGGGGG@FFGGGGGGFECGEGGFFGGGCF9EFGGGGFGG9FFGFGDEGGG>CEE5@CEFCEGGGGDFGF9?CFF4=EC:19A:EG7))::*:C@:>B6@)3=F7DC?F*)*9266)69<=<:<37>FFG0<?<9>?C*))1)863(*)).-)79(902C>3<4)((0-()..((,647:0(2,*2899F4.0)
@M02542:52:000000000-J9N43:1:1101:11211:3086 2:N:0:GTGAAA
GTAGTCCACGCCGTAAACGATGTCTACTAGCTGTTCGTGTCCTTGTGATGTGAGTAGCGCAGCTAACGCACTAAGTAGACCGCCTGGGGAGTACGGTCGCAAGATTAAAACTCAAATGAATTGACGGGGGCCCGCACAAGCGGTGGAGCATGTGGTTTAATTCGACGCAACGCGAAGAACCTTACCTACTCTTGACATCTACGGAAGACTGCAGAGATGCGGTTGTGCCTTCGGGAACCGTAAGACAGGTGCTGCATGGCTGTCGTCAGCTCGG
+
GGGGGGGGGGGGGGGGGGGGGGGGGGGGGGGGGGGGGGFGGGGGGGGGGGGGGGGGGGGGGGGGGGGGGGGGGGGGGGGGGGGGGGGGGGGGGGGGGGGGGGEFGGGGGGGGGGGGGFGGGGGGGGGGGGGGGGGGGGGGGGGG5CCFGGGGGGGFGFFGFFGGGGGD:BGGFGFFEFFFFFFGFFGFG=?FFF?F>AFAF<?DFF>0.C??@<CF?F7A>>5;(3(066<?FD;F>F6CDB75)2,7359))).8AA?3<??7375)))*0<)
@M02542:52:000000000-J9N43:1:1101:23690:3103 2:N:0:GTGAAA
GTAGTCCACGCCCTAAACGATGTCAACTGGTTGTTGGGTCTTCACTGACTCAGTAACGAAGCTAACGCGTGAAGTTGACCGCCTGGGGAGTACGGCCGCAAGGTTGAAACTCAAAGGAATTGACGGGGACCCGCACAAGCGGTGGATGATGTGGTTTAATTCGATGCAACGCGAAAAACCTTACCCACCTTTGACATGTACGGAATTCGCCAGAGCTGGCTTAGTGCCCGAAAGAGAACCGTAACACAGGTGCCGCATGGCTGGCGGCAGCC
+
GGGGGGGGGGGFGGGFGGGGGGGGFGGGGGFGGGGGGGGGGGGGGGGGGGGGGGGGGGGGGGGGGGGGGGGGGGGGFFFGGGGGGGGGGGGGGGGGGGGGGGGBFFGFGGGG9FGGGGGGGGGGGGGGGGDEGGGGGGGGGGGGGGFGGGGGGGGGGGGGFGGCFDGGFFGGFDBFFF:>FFFGGGGFGFFFFBF4>?FF=:05@FFGFG??CFC).><?B:F=<AA*(4049@22(54>9?C*(6>>:B*),8(41033:(((/)..)5)7
@M02542:52:000000000-J9N43:1:1101:10304:3148 1:N:0:GTGAAA
GTAGTCCACGCCGTAAACGGTGGGAACTAGGTGTTGGCGACATTCCACGTCGTCGGTGCCGCAGCTAACGCATTAAGTTCCCCGCCTGGGGAGTACGGCCGCAAGGCTAAAACTCAAAGGAATTGACGGGGGCCCGCACAAGCAGCGGAGCATGTGGCTTAATTCGACGCAACGCGAAGAACCTTACCAAGGCTTGACATACGCCGGAAAACCCTGGAGACAGGGTCCCCCTTGTGGTCGGTGTACAGGTGGTGCATGGCTGTCGTCAGCTCGG
+
GGGGGGGGGGGGGGCFEGGDEDFGFFGGGGGFGGGFGGGGGGGGGGGGGGGGGGGGGGGGGGGGGGGGGGGGGGGGGGGGGGGGGGGGGGGGGGGGGGGGGGGGGGGGGGGGGGGGGGGGGGGFGGGGGEGGGGGGGG@EGGGDFGGGGGGFGGGGGGGFGGGGGGGDEGGDGGGGDGD5CCFFGGCFGGFFFGF=CGGGGFGGGGGGGGGGGGGFFGGGGGGGGGFGG:;F4?FFFCCC>>CBFFC75FD<E0>BFFFFGDC?F2:?::27))
@M02542:52:000000000-J9N43:1:1101:17806:3180 2:N:0:GTGAAA
GTAGTCCACGCCGTAAACGATGTCTACTAGCTGTTCGTGTCCTTGTGATGTGAGTAGCGCAGCTAACGCACTAAGTAGACCGCCTGGGGAGTACGGTCGCAAGATTAAAACTCAAATGAATTGACGGGGGCCCGCACAAGCGGTGGAGCATGTGGTTTAATTCGACGCAACGCGAAGAACCTTACCTACTCTTGACATCTACGGAAAACTGCAGAGATGCGGTTGTGCCTTTGGGAACCGGAAGACAGGTGCTGCATGGCTGGCGTCAGGCTGG
+
GF,<FFFFFGGGGG7FGFGGGGGGGGGGGGGGGGGGGG@FFGGGGAFFGGGGGGGGGGDGGGGCFFFGGGGGGGGGGGCFGDGGEGGGGFEFECGECGCFCFEF9EFGGGG3,DFGGGEFGF,EFGGG>CC5C>>**C8C:CE>E416EG69,=FC8:67AGCGG3CC>B*/)2(8<BF:>(4:FGF76*9*9>46:)*6=A<37))2.9))2++),:C<3><BBBFG)62--92.>?25)4C)(80),-/)).)4:5<11(((1/885)..>@
@M02542:52:000000000-J9N43:1:1101:16496:3183 2:N:0:GTGAAA
GTAGTCCACGCCGTAAACGATGTCTACTAGCTGTTCGTGTCCTTGTGATGTGAGTAGCGCAGCTAACGCACTAAGTAGACCGCCTGGGGAGTACGGTCGCAAGATTAAAACTCAAATGAATTGACGGGGGCACGTACAAGCGGGGGAGCATGTGGTTTAATTCGACGCAACGCGAAGAACCTTACCTACGCTTGACATCTACGGAAGACTGCAGAGCTGCGGTTGTGCCTTGCGGATCCGTAAGGCAAGTTCTTCACGGATGACGTCCGGGCGG
+
FF,9FF@EFGDGD@,BFGDGGDGCFFCFDFEFF9FEFF79C<@<FEFEFF@<<EFFACFG7@EFGFGEGDGGFGG?FGDE=FE>BA=@ECCFGFFCDC7C7:F<,CBFGF9,7>FFFFCFGFFF=B=C7B**@5,3;CA61:5*=<*::C9+44;9CGF9FG;CCCC5BF*/<<;FF>FF4(9DG*<B6)8<>?)6<9*684235>>G)*57CF+)(**(-507(-1>)).).0(4(44>C(**).(),)*/)-).)(-(((,)*1).))))).
@M02542:52:000000000-J9N43:1:1101:25135:3187 2:N:0:GTGAAA
GTAGTCCACGCCCTAAACGATGTCAACTGGTTGTCTGTCCTTCATTGGCTTGGTAACGTAGCTAACGCGTGAAGTTGACCGCCTGGGGAGTCCGGTCGCAAGATTAAAACTCTAAGGTCTTGACGTGGACCCGCACAATCGTTTGATGTTGTGGATTATTTCGATGCAACTCGAAAAACCTTACCTTCCCTTTACATGTACGTAACCCTGCCCTCACGTTGGGTTTCCCGACATGTCGCCGTTACCCAGGTTCTTCTTTGTCTTCCTTCTCTCC
+
,C<FFE<CE7FDE@C,CE,@F,EC<<@C,6EFGEF,@,C8,CECEF<,69A@C9<,<,EF,,A6,B6:>FC7AE@?,,CEFE:?+++8++8,,44F@B+64+,:A=C9?FFD,86E?,,C63:,=+@+336B+8+@+8,5D,,+6+72,@@:*1,357+7=;,*B:;2;>,*3;)));A)2.86<8,?8/?=))1;3)+13,,*;.8/5*(/*53.(**(()))---:3(((47.))((*/4*14)59((0*))).))).))))********0.
@M02542:52:000000000-J9N43:1:1101:21418:3189 2:N:0:GTGAAA
GTAGTCCACGCCGTAAACGATGTCTACTAGCTGTTCGTGTCCTGGTCATGTGAGTAGCGCAGCGAACGCACTAAGTAGACCGCCTGGGGAGTACGGTCGGCAGTTTAAAACTCAAATGAAGTGACGGGGGCCCGCACAAGCGGTGGAGCATGTGGTTTTGTTCGGCGCAACGCGTAGAACCATACCTAGTAGCTACGTCGACGGACGACTGCAGAGATGAGGTTGTGGCTTCGGGAACCGTAAGGACGGTGCTGAATGGTTCTCTTCGCGTCGG
+
CFEFFCC9@FBFCFC:CA;@F<C,;E,C6,;FDCCAFFC,6,,,6,,,CEFG9E,,,<6@C@C++86@FF7:AF,C95?C,@+++9+4+8C44,F49B=++8+,3,CFG93@,>DFGC,@,3@;93+8C**4*CCE8>8;EB*B*)6,::CC@9C3****00+=*7=)=)=))9(7@)/*),****<@*1***)**-(0(07()78)*.*((0+2)(*2).<9>0-3*80(40)--(,(//3**).(5(,).)))).-.)))-.***))))7.0
@M02542:52:000000000-J9N43:1:1101:14354:3210 2:N:0:GTGAAA
GTAGTCCACGCCGTAAACGATGTCTACTAGCTGTTCGTGTCCTTGTGATGTGAGTAGCGCAGCTAACGCACTAAGTAGACCGCCTGGGGAGTACGGTCGCAAGATTAAAACTCAAATGAATTGACGGGGGCCCGCACAAGCGGTGGAGCATGTGGTTTAATTCGACGCAACGCGAAGAACCTTACCTACTCTTGACATCTACGGAAGACTGCAGAGATGCGGTTGTGCCTTCGGGAACCGTAAGACAGGTGCTGCCTGGCCTGCGTTGGCGCGG
+
GGGGGGGGGGGGGGGGGGGGGGGGGGGGGGGGGGGFGGGGGGGGGGGGGGGGGGGGGGGGGGGGGGGGGGGGGGGGGGGGGGGGGCDGDGGGGGGGGGGGGGGGGGGFGGGGGGGFFFGGGGGGGGDFGDGEGGGGGGGEFEEEGGECF=FGGEGG=FGGFGGGFDCC>BEGFGFFDEFFFFFGGFGFGFFFFF??444<F<FGFE5F@G:BFG77?G7>;E551:(*6:>22>99;F0)14746)()-))04),(,5:(()((/*))0))).)
@M02542:52:000000000-J9N43:1:1101:21087:3222 2:N:0:GTGAAA
GTAGTCCACGCCCTAAACGATGTCTACTAGTTGTTGGGTCTTAATTGACTTAGTAACGCAGCTAACGCGTGAAGTAGACCGCCTGGGGAGTACGGTCGCAAGATTAAAACTCAAAGGAATTGACGGGGACCCGCACAAGCGGTGGATGATGTGGATTAATTCTATGCAACGCGAAAAACCTTACCTACCCTTGACATGTCAGGAATCCTTGAGAGATCGAGGAGTTCCCGAAAGGGAGCCTGAACACAGGTTCTGCATGGCTGTCTTCAGCTCG
+
EFCFFCC<ECC<FFFEFECCDDFECDFAF9CFEFG<,68<FAFDFGA<FGFEFG@C<FC:@CBFCDGFE:CFGGFF9<F,@:=?BBDF::FFF7@E:8F76FGDFG9FGD@FFFDD=D8D=FEDDDEFGC+3>CE8@@CDED3>14DFF@@CGFF99CFCA9,,44<+?F555D;).88>5=AFCCCFC);AA84@E@6:F<(97??GFCBAFFE3)7C:0))04(6*),,32).1(19DGF*C4)(83(?*4)).))61(((.0*896*/967
@M02542:52:000000000-J9N43:1:1101:12750:3229 2:N:0:GTGAAA
GTAGTCCACGCCGTAAACGGTGGGAACTAGGTGTTGGCGACATTCCACGTCGTCGGTGCCGCAGCTAACGCATTAAGTTCCCCGCCTGGGGAGTACGGCCGCAAGGCTAAAACTCAAAGGAATTGACGGGGGCCCGCACAAGCAGCGGAGCATGTGGCTTAATTCGACGCAACGCGAAGAACCTTACCAAGGCTTGACATACACCGGAAAGCATTAGAGATAGTGCCCCCCTTGTGGTCGGTGTCCAGGTGGTGCATGGCTGTCGTCAGCTCGG
+
GGGFGGGGGGGGGGGGGGGGGGGG8FGFGGGGGGGGGGGGGGGGGGGGGGGGGGGGFFGDGGGGGGGGGGGGGGGGGGGGFGGGGGGGGGG:EG<FFGGGGGGGCFGFFGFGGCFGGCFGGGGGFFGGG7@EGCEGGGE=CFGGGGGGGDGF?FGGGG5CFCFCFDF35>=DFD1>D3<>62>GGCFFGFF>>0?B1:=AF?>FFFFGFGFFG+<@AGFBF?=6-:<FF>>0:?<067?GG957))69(.95:(4)44(826?2/>8707*0))
@M02542:52:000000000-J9N43:1:1101:21303:3253 2:N:0:GTGAAA
GTAGTCCACGCCGTAAACGATGTCTACTAGCTGTTCGTGTCCTTGTGATGTGAGTAGCGCAGCTAACGCACTAAGTAGACCGCCTGGGGAGTACGGTCGCAAGATTAAAACTCAAATGAATTGACGGGGGCCCGCACAAGCGGTGGAGCATGTGGTTTAATTCGACGCAACGCGAAGAACCTTACCTACTCTTGACATCTACGGAAGACTGCAGAGATGCGGTTGTGCCTTCGGGAACCGTAAGACAGGTGCTGCATGGCCGTCGTCAGCTCGG
+
GGGFFGGFFGGGGGGEGGGGGGGGGGGGGGGGGGGFGGGGGGGGGGGGGGGGGGGGGGGGGGGGGGGGGGDGGG8FGFGGGGGGGGGGGGDGGFGGGGGGGGGGGGGGGGGGGGGGGGGFCFDGGGGGDDDGEGDEGGFGGG54BC8CF=6F99CGFGGGF@;?FGGC>>C7BDBFDFFFFFF7CGGFGFFFFBBFFF42F2-7)5787F:1?875:>C2(7>>9?(*6<AF:BF>FBFG<:D<4).0-4)/24<:)-4.((,(/9))897)7:
@M02542:52:000000000-J9N43:1:1101:9553:3257 2:N:0:GTGAAA
GTAGTCCACGCCCTAAACGATGTCAACTGGTTGTTGGGAGGGTTTCTTCTCAGTAACGTAGCTAACGCGTGAAGTTGACCGCCTGGGGAGTACGGCCGCAAGGTTGAAACTCAAAGGAATTGACGGGGACCCGCACAAGCGGTGGATGATGTGGTTTAATTCGATGCAACGCGAAAACCCTTACCTACCCTTGACATTCCAGGAATCCTGCAGAGATGTGGGAGTGCCCGAAGGAGAACATGGACACAGGTGCTGAATGGCCGTCGCCGGCGCG
+
FG9FGGEFGGGGGGGFGGGGGGGGEFFFFFCFFGGGG>@GDGGGGCFGFBFGGFCFGGFF<<CFGGG@7@CB:E@BFGGEFGGGFDFDDECFGGGGCEGDGCGEF8DFGGFGGGFE?,>FFC,,0@67C:E@ECCEEE8,@:EGGG9,5BC,:CFGDFG,:,4<:BCCA2:93CBFF))25=FD8CF;5.=F44605)14@4(7)0/+/:8<+<;::F>)355)-44*.32(17::0::**.*6)).54276:<<))69>:02-/)))))))).
@M02542:52:000000000-J9N43:1:1101:6187:3261 2:N:0:GTGAAA
GTAGTCCACGCCGTAAACGATGTCTACTAGCTGTTCGTGTCCTTGTGATGTGAGTAGCGCAGCTAACGCACTAAGTAGACCGCCTGGGGAGTACGGTCGCAAGATTAAAACTCAAATGAATTGACGGGGGCCCGCACAAGCGGTGGAGCATGTGGTTTAATTCGACGCAACGCGAAGAACCTTACCTACTCCTGACATCTACGGAAGACTGCAGAGTAGCGGTTGTGCCTTCTGGAACCGTAAGTCAGGTTCTGCATTGCTGTCGGTCGGCCGG
+
FGE7EF<FGFEFEG7FFG7CEDF9EFFGFGGD<FFFG@<FFGEEG@<FF<BEGGGGGG@FC7CFGFGDDFG:FB<EE<EFDEFGCFDCGGGG8E@EF6:F>>C8C,?D9ADDF9=9?FFF9F8E7>=77CGGGGGGE:8>:>>:EC*,<76C7@F6CC4+;;9*+>EG:BEC572>).67>:4*29<=6*9)9,*9)-9:44?C@)8;;7:?FCC>4*24()8B9::7:<<))9A2((37C257)-6624*=<4)-).36<<:)/))08).00)
@M02542:52:000000000-J9N43:1:1101:23014:3275 2:N:0:GTGAAA
GTAGTCCACGCCGTAAACGGTGGGAACTAGGTGTTGGCGACATTCCACGTCGCCGGTGCCGCAGCTAACGCATTAAGTTCCCCGCCTGGGGCGTACGGTCGCAAGGCTAACACTCAAACGAATTTACGGGGGCCCGCACAAGCAGCCGAGCATGTGGCTTAATTCGCGGCAATGCGAAGAACCTTACCAGGGCTTTACCTCCCCCTGAAACGGCCAGAGATGGTCGACCCCTTTTGGCCGGCGTACTGGACGGGCTTGGCATTCATCAGGCCCG
+
@F,ECEFGGGEC7@,8D<F7F9+@,CC<E9<FCC69@D7F::B@,C69,:<@+,6+8++,++8@FA<;44F+8BFF<EFG,FFGCF=+:+6++@+++6,+3@C++@DCFF:7<9FFG9,*5*,8+7<*>7**1=B*/<B5*3BF*4*7**:5<C7:@84:@?C+:<*)).*1)*.)00)062.0>:+9F)07).)).)9)*,(10)00)*)(18*0(9939*)92,,9(3:(4))-().)1()/,2(*,(0),((4,(-()..<***17))7)0
@M02542:52:000000000-J9N43:1:1101:8224:3297 2:N:0:GTGAAA
GTAGTCCACGCCGTGAACGGTGGGAACTAGGTGTTGGCGACATTCCACGTCGTCGGTGCCGCAGCTAACGCATTAAGTTCCCCGCCTGGGGAGTACGGCCGCTAGGCTAAAACTCAAAGGAATTGACGGGGGCCCGCACAAGCAGCCGAGCATGTGGCTTAATTCGATGCAACGCGAAGAACCTTACCAAGGCTTGACATACACTGGAAAGCATTAGAGATAGTGCCCCCCTTGTGCGCGGTGTACAGGCTGTGCAAGGCTGTGCTCAGGCCGG
+
@FFACECEE6+D+8+:C66,B,BB6CCAFE8FGEF8FG7C@+@FFAC<:,AFFFFDFDEF:+FCCF?,B=FE::FDGG<FF<<+B@FFD<F++8A9CEC:>>+@B@@D<,8,,8DFC,8,6@:CG9CCC75*44:8E7:/C*=B***/CC*:9E++>*11)>>F9:+**.+:)>9B.87.927*00<<:6<>@:)8(.949<)**/);<C80CF9*47CBF=*942652,-3(.)2)-(9C63*-)-*4().445))),(((.(****.))).)
@M02542:52:000000000-J9N43:1:1101:25458:3299 2:N:0:GTGAAA
GTAGTACACGCCGTAAACGGTGGGAACTAGGTGTTGGCGACATTCCACGTCGTCGGTGCCGCAGCTAACGCATTAAGTTCCCCGCCTGGGGAGTACGGCCGCAAGGCTAAAACTAAAAGGAATTGACGGGGGCCCGCACAAGCAGCGGAGCATTTGGCTTAATTCGACGCAACGCGAAGAACCTTACCAAGGCTTGACATACCACGGAAAGCATTAGTGATGTTTCCCCCCTTTTGTCCGGTTTACAGGTGGTTCATGGCTGTCTTCTGCCTGT
+
>FGGGGGGGGGGFGE>FFGC@<7FEFFGCF,EFFGFGGCC::FGGFGGGCFCCFGCFF7E7F7FFGFCD@E@:B?EFGGFF<ACCCEGFGDGEFFABEEEFDEGEC7DFGCEED,,;,,@DCEFFCA@*:8EEEGGG7CE8*;>9D5:*//:A+<9@+029FGGF*:9)8=).1(0)7))0.>50:C)*0).32?)8465=2(20))2)9(.++<*)2*).*/0-)-2,33(,044.))*),/*.5)*43))--)--))(,148*21*1****/
@M02542:52:000000000-J9N43:1:1101:12062:3302 2:N:0:GTGAAA
GTAGTCCACGCCGTAAACGGTGGGAACTAGGTGTTGGCGACATTCCACGTCGTCGGTGCCGCAGCTAACGCATAAAGTTCCCCGCCTGGGGTGTAGGGCCGCAATGCTAAAACTCAAAGGAATGGACGGGGGCGCGCACAAGCAGCGGAGCTTGTGGGCTAATTCGACGCAATGCGAGGAACCTTACCAATGCTTGACATCCACCGGAAAGCATCAGACGTAGTTCCAGCCGTGTGGTGGGTGTAGAGTAGGTGGCTGGCTGTCGGCAGCTTCG
+
CC@DD9C,CF:D7+6B,C@,@9+@@E8FFD,C,68FC8+7@@7,C,6,,:A:6<+6847,8@CGCDGCF+@+@7EE9EF?FCF>F7C?++848>5,:+>8=FG>+3,,3DC,3,,,08@<B3,,7>3>C785B**:*<B*6C598*C*:552+7;CC***)0+<<5+9:)*/)73)5)07F:5FFCG@*0)/)6=?321)*44F)0)*01(2C<+9)**(())0)).*)((,-.(4:?1*)4C7))5*))*9).(((,((.34>7))))).**)
@M02542:52:000000000-J9N43:1:1101:10266:3303 2:N:0:GTGAAA
GTAGTCCACGCCGTAAACGGTGGGAACTAGGTGTTGGCGACATTCCACGTCGTCGGTGCCGCAGCTAACGCATTAAGTTCCCCGCCTGGGGAGTACGGCCGCAAGGCTAAAACTCAAAGGAATTGACGGGGGCCCGCACAAGCAGCGGAGCATGTGGCTTAATTCGACGCAACGCGAAGAACCTTACCAAGGCTTGACATACCCCGGAAAACCCTGGAGACAGGGTCCCCCTTGTGGTCGGTGTACAGGTGGTTCATTGCTGTCCTCAGCTCGG
+
GGGGGGGGGGGGGGGGGGGGGGGGGGGGGGGGGGGFFFFEGGGGGGFGGGGGGGGGGGGGGGGGGGGGGGGGGGGGCFGGGGGGGGCDFGGDEFGGGGGGGGDGEGC:F7ECFF?CGGGGGGGGFGFGEGGGDECCG7BEFGGGCFEGGGGCFFGGGGGGFGGGGGGC5BGGFGF3>;<@F:>CGGGFG:>:3>FF:?FB62(*0;58>C?7EE*73**(()0818:G6?09()636(./>2CDAA27(4)7(()))).56)44*09*0)//))
@M02542:52:000000000-J9N43:1:1101:24508:3306 2:N:0:GTGAAA
GTAGTCCACGCTGTAAACGATGCTAACTCGTTTTTGGGTTTTTAAGATTCAGAGACTAAGCGAAAGTGATAAGTTAGCCACCTGGGGAGTACGAACGCAAGTTTGAAACTCAAAGGAATTGACGGGGGCCCGCACAAGCGGTGGATTATGTGGTTTAATTCGATGATACGCGAGGAACCTTACCAAGGCTTAAATGGGAATTGACAGACGCAGAAATGTGTTTTTCTTCGGACAATTTTCAAGGCGCTGCATGGTTGTCGTCAGCCCGTGCCGG
+
GGGFGGGGGGGGGGGGGGGGGGGGGGGGGGGGGGGGDGCCCGGGGGGGGFGCGFFGGGEFGGGG:CGGGGGGGGGGGGFGGFGGGGDEGGGFEEGGGEGFGGFFGGGGGGGGG9EEFGGGGGGEGEGFEGGGGGGG8CCGGGEE5FEFGGGGFCGGGGGGFGGGCFGGFFDGFGF3AFFAFEACFGGFGF4A667F>:FFF?7:79*:4131:CF@AGGAAFFF?BAGB?1825:B22<*:<76:96)4(6=<09<::<122(,0*05>@3>5)
@M02542:52:000000000-J9N43:1:1101:9924:3322 2:N:0:GTGAAA
GTAGTCCACGCCCTAAACGATGTCAACTGGTTGTCGGGCCTTCATTGGCTTGGTAACGTAGCTAACGCGTGAAGTTGACCGCCTGGGGAGTACGGTCGCAAGATTAAAACTCAAAGGAATTGACGGGGACCCGCACAAGCGGAGGATGATGTGGATTAATTCGATGCAACGCGAACAACCTTACCTACCCTTGACATGTACGGAACCATGCCGAGAGGGTGGGGTGCCCGAAAGGTAGCCGTAACCCAGGTGCCGCATGCTGTGCGGTAGCCCG
+
GG<F@FEFGGGCBFGFFFEBF<FFFF<FFFGGGGCFFGGGGCCCFGFFFD8CGFGGGGB8,FGGGG>CGC:FFEGGD9CECGD7+F7BFGGG9+:EC6CEGEBFGGGGGGG9FFDC6=>BF9DF>C8CE:;@CE+5C<CDEE*1:C,,>CC:9CFE?C::11:99+A*814489>)8)):;)+20212>:47?>4@)4@>FF0<>E50/*(,2**)-C314)733025,3(4(52).,475(**()(0389631((--:)-)6,7*))0.)10.
@M02542:52:000000000-J9N43:1:1101:16872:3325 2:N:0:GTGAAA
GTAGTCCACGCCCTAAACGATGTCAACTGGTTGTCGGGCCTTCATTGGCTTGGTAACGTAGCTAACGCGTGAAGTTGACCGCCTGGGGAGTACGGTCGCAAGATTAAAACTCAAAGGAGTTGACGGGGACCCGCACAAGCGGTGGATGATGTGGATTAATTCGATGCAACGCGAAAAACCTTACCTACCCTTGACATGTACGGAACCCTGCCGAGAGGTGGGGGTGCCCGAAAGGGCGCCGTAACACAGGTGCCGCATGGCTGTCCTCCGCCCG
+
GGAFGGGGGFGGGGCFGGGGGGGGGGGGGGGGGGGGFGGGGGGGGGGGGGGGGGGGGGGGGGGGGGGFGGGGGGGGFGGGGGGGGGGGGGGDFGGGGEGGGGGGGGGFGGGGGFGGFFGGC,DCDGGGDFE>EG78@FGGGGGGGGFFGGFGGEC?FGGFFCFGGFGGFFGGFDBE>ABDFFFGFGG;FFFFF<4FB2@A469G3B:E:*4?8*/)(92(35>B((4C:29>BFF<((4))4C54)4)(4=0.((((,,81((.20**)0)0))
@M02542:52:000000000-J9N43:1:1101:18741:3327 2:N:0:GTGAAA
GTAGTCCACGCCGTAAACGGTGGGAACTAGGTGTTGGCGACATTCCACGTCGTCGGTGCCGCAGCTAACGCATTAAGTTCCCCGCCTGGGGAGTACGGCCGCAAGGCTAAAACTCAAAGGAATTGACGGGGGCCCGCACAAGCAGCGGCGCATGTGGCTTAATTCGACGCAACGCGAAGAACCTTACCAAGGCTTGACATACACCGGAAAGCATTAGAGATAGTGCCCCCCTTTGGGTCGGTGTACAGGGGGTTCATGGCGCTCGTCAGCTCGG
+
GGGGGGGGGGGGGE,BDGGGGGGGGGGGGGGFGGGGGGGGGGGGGGGGGGGGGGGGGGGGGGGGGGGFGGGGGGGGGGGGGGGGGGDGGGGGGGGGGGGDGFEECDCFGGFDFECGGGFFFFGGDGGGGGDEGEEEEGGGGFFFFFGD55CGGGGGFE*AFGGGFCFD>BGGFG;>>@>BF?:5DGGFF?FF@4?37?=>9>)645@GBC:BF+01.2:).0//)69CB>911))(-2()9(*92:6*,()890()6681,(((1/0)))/7))
@M02542:52:000000000-J9N43:1:1101:11873:3341 2:N:0:GTGAAA
GTAGTCCACGCCGTAAACGGTGGGAACTAGGTGTTGGCGACATTCCACGTCGTCGGTGCCGCAGCTAACGCATTAAGTTCCCCGCCTGGGGAGTACGGCCGCAAGGCTAAAACTCAAAGGAATTGACGGGGGCCCGCACAAGAAGCGGAGCATGTGGCTTAATTCGGCGCAACTCGAAGAAACTTACCAAGGCTTGGCATACACCGGAAAGCATTACAGATAGTGACGCGCGTGTGCGTGGTTGACAGGTGTGGCTTGGCTGTCGTCTGCCTGG
+
FFFGG<C<EFFFGF7,<@@@FECECFDGFFFFEFDEFGGGE7BFCF96CC@FF7FE@F@F:@FDFBFA8F7:4+CFE@F9,==FGC4DDF:C+@FCF+>38:CCEF+8@,,8EBD9+,3>DF8FGGGG@*C**4:CC:8588BE6DE5C=5*=92<CFCG:EFG7**).)7C30-))))))(50:*<?:F<).47<:?626<)*))):7C?FCCFF)*92)1*94)6*-(-,,046)-(*92**(5291AF*(((((403:::)**0)0***1)
@M02542:52:000000000-J9N43:1:1101:22712:3359 2:N:0:GTGAAA
GTAGTCCACGCCGTAAACGATGTCTACTAGCTGTTCGTGTCCTTGTGATGTGAGTAGCGCAGCTAACGCACTAAGTAGACCGCCTGGGGAGTACGGTCGCAAGATTAAAACTCAAATGAATTGACGGGGGCCCGCACAAGCGGCGGAGCATGTGGTTTAATTCGACGCCACGCCAAGAACCTTACCTACTCTTGACATCTACGGAAGACTGCAAAGATGCGGTTGTGCCCCTCGTAACCGTTAGAACGGTTCTTGATTGCTGTCGTTAGCCCGG
+
GGEGFFGGFGGGG@CCFFGGG@EFGGGGGFGGGDF<@8,C<FGGGFFGGGFGFFEGGGGGC7CGGGCF:B>>FFFFEAFF==@FGCDGGCEF8FEEFEFGCFFDFGGGGGFF9DDF?,DD,C,@9@EFGGDCEEECE7EF5:5C5<EEE59:@F9*3;*?@GGFC5:5)7*/)*()854>@:FGGGD**0)*1)8;46756)-*)0)*02,,0+<)4>C99DF3((47<1((-7((.(-)/(9*)4).48)0.)-6)-.)))).**)))*0)05
@M02542:52:000000000-J9N43:1:1101:15871:3373 2:N:0:GTGAAA
GTAGTCCACGCCGTAAACGATGTCTACTAGCTGTTCGTGTCCTTGTGATGTGAGTAGCGCAGCTAACGCACTAAGTAGACCGCCTGGGGAGTACGGTCGCAAGATTAAAACTCAAATGAATTGACGGGGGCCCGCACAAGCGGTGGAGCATGTGGTTTAATTCGACGCCACGCGAAGAACCTTACCTACTCTTGACATCTACGGAAGACTGCAGAGATGCGGTTGTGCCTTCTGGAACCGTAAGAACGGACGTGCATCGCCTTCGTCCTCCTGG
+
GGGGFFGGGGGG@FGCF9FCF@FFFFFEFFDFEFCFFGGGGG@FFFGFF9FGCFFGFDGCCFGGFCFGGGD@FGGGGE<FBCEEGF7<7FEGFE@FFEF:@FDF9FGGADGGGGGGGGGD,ED;+3@CE@5:4CEG>FCFF5C8ECCCF*,<CCC,=ECCC99=9DGG)>=C>C(7>5F@FFFG:FGFG??48)=?>B?:BA0D:57A?G?:70:)4*22(.)89,(*6><))9<<B>07*,51)-(0(())--114),-(,()190))1)))/
@M02542:52:000000000-J9N43:1:1101:14637:3380 2:N:0:GTGAAA
TAGTCCACGCCGTAAACGATGTCTACTAGCTGTTCGTGTCCTTGTGATGTGAGTAGCGCAGCTAACGCACTAAGTAGACCGCCTGGGGAGTACGGTCGCAAGTTTAAAACTCAAATGAATTGACGGGGGCCCGCACAAGCGGTGGAGCAGGTGGTTTAATTCATCGGAAGGCGAAGAACCTTACCCACTCTTGACACCTACGGAAGACTGCAGAAATGGCGTTGTGCCTTCGGGAACCGTAAGACAGGTGCTGCTTGGCATTCGTCAGGCTGTG
+
FG7F<E9<FG<@+@6<<C@@FFGGFDFEECD@FF<@:CCCE,,CFGC<,<FC@E<EGDG++>6EEEC:FC+9AEFFDFFDEC:4+?:7F@?EEFEGGGD77@5<=BEFFFD=FF83=9,CC,36=>+F7:88C5**:<:,4>B**4:6=,/4<5*;C87@61++12**:.2/:C>;:6FA:)*7*0<:*)/**66@)(.(/3(97))29*()+++0)0*(-)0)-(6C<DF??3971(-**(1*)((7..)*.))))-()))))*18B5)).))
@M02542:52:000000000-J9N43:1:1101:22116:3388 2:N:0:GTGAAA
GTAGTCCATGCCGTAAACGATGAGTGTTCGCCCTTGGTCTACGCGGATCAGGGGCCCAGCTAACGCGTGAAACACTCCGCCCGGGGAGTACGGTCGCAAGACCGAAACTCAAAGGAATTGACGGGGGCCTGCACAAGCGGTGGAGCAGGTGGTTTAATTCGATACAACGCGCAAAACCTTACCAGCCCTTGACATATGAACAAAAAAACCTGTCCTTAACGGGATGGTACTTACTTTCATACAAGTTCTGCATGGCTGTCGTCAGCCTTGTGCG
+
GGGGGGGGGGGGGGFGGGGGGGGFFGGGGGGGGGGGGGGGGGFEGGGEGGGGGGGGGGGGGGGGGGGGGGGGGGGGGGGGGGGGGGFGGGGGGGGGGGGGGGGG7CFGGGGGGGGGGGFGGGCEGGGGDGGG7CGFC@E5*:EFGGF*;>EFGGGGGGFFFGGGECFDDFEG@D>?F@;BFFFGGG*7>F?F:6B7<AF4*6:*7>>CB30(<+<@4:C22>5)((,:))644=<AAFACF:4*.649))1*6)4<??128??19*0)*)*)0)
@M02542:52:000000000-J9N43:1:1101:23820:3437 1:N:0:GTGAAA
GTAGTCCACGCCGTAAACGATGTCTACTAGCTGTTCGTGTCCTTGTGATGTGAGTAGCGCAGCTAACGCACTAAGTAGACCGCCTGGGGAGTACGGTCGCAAGATTAAAACTCAAATGAATTGACGGGGGCCCGCACAAGCGGTGGAGCATGTGGTTTAATTCGACGCAACGCGAAGAACCTTACCTACTCTTGACATCTACGGAAGACTGCAGAGATGCGGTTGTGCCTTCGGGAACCGTAAGACAGGTGCTGCATGGCTGTCGTCAGCTCGG
+
GGGGGGGGGGGGGGGGGGEGGGGGGGGGGGGGGGGGGGGGGGGGGGGGGGGGGGGGGGEEGGGGGGGGGGGGGGGGGGDGGGGGGGGGGGGGGGGGGGGGGGGFGGGFGGGGGGGGGGGGGGGGGGGGGDGGGGGGGGCFGGGGGGGGGGGGGGGGGGGGGGGGGGGGGGGGGGGGGGFGGGGGGGGGGFGGGGGGGFGCFFGG=CGFGGGGFFEGFFFFEEGGGGDGGGFFGGGFFGGGFFGFFFGGFGFFF>?BFFFFGCCFD?FFFBFFE)
@M02542:52:000000000-J9N43:1:1101:24953:3441 2:N:0:GTGAAA
GTAGTCCACGCCGTAAACGATGTCTACTAGCTGTTCGTGGTCTTGTACTGTGAGTAGCGCAGCTAACGCACTAAGTAGACCGCCTGGGGAGTACGGTCGCAAGATTAAAACTCAAATGAATTGACGGGGGCCCGCACAAGCGGTGGAGCATGTGGTTTAATTCGACGCAACGCGAAGAACCTTACCTACTCTTGACCTCTAGCGAAGATTGTAGAGCTACGATTGTGCCTTCGGGAACGCTAAGTCAGGTGCTGCATGGCTGTCGTCAGCCTCC
+
FFGFGGFFDFGGGC:@CECCFFGGGGGGGFGGGGGGGGG:FFFGFGGGGFG9@FFGGGGGGEG<FFGGGGGG?FGGFEFCFFGDCFGCFC+CFFGCFC+::=7=FFFGCDFFFF?DDFFFFD8CDEC7@FGGGGC8CG6DFDGGCGGGGFGFGD,CF>DE:A+:@<CCBEEGBG>3@>6FFFFDFFD?GFF4@)9))-)27<B<37>EF><A7CFF)025087>(.)2.))),<(,41(9/(1*)64B(6))44<04).4(242*17)04.)))
@M02542:52:000000000-J9N43:1:1101:12777:3442 2:N:0:GTGAAA
GTAGTCCACGCCGTAAACGATGTCAACTAGCCGTTGGGAGCCTTGAGCTCTTAGTGGCGCAGCTAACGCATTAAGTTGACCGCCTGGGGAGTACGGCCGCAAGGTTAAAACTCAAATGAATTGACGGGGGCCCGCACAAGCGGTGGAGCATGTGGTTTAATTCGAAGCAACGCGAAGAACCTTACCAGGCCTTGACATCCAATGAACTTTCCAGCGATGGATTGGGGCCTTCGGGTGCATTGAACCAGGTGCTGCGTTGCTGTCCTCAGCCCGG
+
GGGEGF@,;BFFC@,8CFFDGDFGFEGGGGGFGGG>FD,8@CE6CECFFF9D,AFGC:>FG77<FCFGGGDGA,55C,F<5:F++?+94C:FDF?778=7@3@F,CF:AF9,=,@9D9;,,@<,5CCCCECEGGEDC78,88CB>3BCFG?+<CF9;9C28C9FFGG3460)<D0<:56:4:7:0>9F*)))/5F))-*.07.084=7*:<)0+0)(**4(**)4((/-4))-51.(4,0:,2*)(()-56<79)(-(484442***9))).))
@M02542:52:000000000-J9N43:1:1101:12492:3462 1:N:0:GTGAAA
GTAGTCCACGCCGTAAACGGTGGGAACTAGGTGTTGGCGACATTCCACGTCGTCGGTGCCGCAGCTAACGCATTAAGTTCCCCGCCTGGGGAGTACGGCCGCAAGGCTAAAACTCAAAGGAATTGACGGGGGCCCGCACAAGCAGCGGAGCATGTGGCTTAATTCGACGCAACGCGAAGAACCTTACCAAGGCTTGACATACACCGGAAAGCATTAGAGATAGTGCCCCCCTTGTGGTCGGTGTACAGGTGGTGCATGGCTGTCGTCAGCTCGG
+
GGGGGGGGGGGGGGGGGGGGGGGFGGGGGGGGGGGGGGGGGGGGGGGGGGGGGGGGGGGGGGGEEGGFGGGGGGGGGGGGGGGGGGGGGDGGGGGGGGGGGGGGGGGGGGGGGGGGGGGGGGGGGGGGGEGGGGGGGGGGGGCFGGGGGGGG@FFGGGGGGGGGGGGGGGEEGGGGEGEGGFFFFGGGGGFGGGGDCGGGGFGGCGGGGGGGGFGFFFCFGGGFCGCGGG>FFGGFEGGDF><<?D<CFC7<E6<>AF0:<39FF?BFFFFFB)
@M02542:52:000000000-J9N43:1:1101:20594:3489 2:N:0:GTGAAA
GTAGTCCACGCCGTAAACGGTGGGAACTAGGTGTTGGCGACATTCCACGTCGTCGGTGACGCAGCTAACGCATTAAGTTCCCCGCCTGGGGAGTACGGCCGCAAGGCTAAAACTCAAAGGAATTGACGGGGGCCCGCCCAAGCAGCGGAGCATGTGGCTTAATTCGACGCAACGCGAAGAACCTTACCAAGGCTTGACATACTCCGGAAAGCATTAGAGATAGTGCCCCCCTTTTGGTCGGCGTACAGGTGGTGCATGGCTGTCGTCAGCTCCG
+
GGGFGGGGGGGGGCF@FFGGGGGGGGGGGGGGGGGGGGGEGGGGGGFGGGGGGGGGGGGGGGGGGGGGGGGGGGGGGGGGGEFGGGGGFGGFGGGGGGGGDG7FGFGGCGDFGGFFCEGGGGGGGGEGDFGGGGGGG*8=E5>FGGGGGGDGGC++<CF7?ECGGDC<;5*7)94>>355?3FFGC6@7:>@547)4??A@2)*/07EDCB78+C6-*26)97FF2-9(,3,40)40:)))()9991@3-)74(-)-)(4164)*>)).64)))
@M02542:52:000000000-J9N43:1:1101:16717:3505 2:N:0:GTGAAA
GTAGTCCACGCCGTAAACGGTGGGAACTAGGTGTTGGCGACATTCCACGTCGTCGGTGCCGCAGCTAACGCATTAAGTTCCCCGCCTGGGGAGTACGGCCGCAAGGCTAAAACTCAAAGGAATTGACGGGGGCCCGCACAAGCAGCGGAGCATGTGGCTTAATTCGACGCAACGCGAAGAACCTTACCAAGGCTTGACATACACCGGAAAGCATTAGAGATAGTGCCCCCCTTGTGGTCGGTGTACAGGTGGTGCATGGCTGTCGTCAGCTCGG
+
FGGGGGGGGGGDE:@FGGGGGGGGFGGGGGGGGGGGGGGGGGGGGFFGGGGGEGGGGGGGGGGGGGGFGGGGGGGGGGGGGGGFGEGGGGGGGGGGGGGGGGGDCFF=DFFGGFFG?GFGGG68DGCEGG>>EGGGG:*8CEFGGGGEEG==EGFCGGFG4<CEFCGG>ECGFG;>>>DEFFFFGGC?F))8<?FFF?4<9<)*5>:=>)4(<::85*264=?FA<44,-(,17A::?4333CG.46F<<F)-3<:<<<<1??>CF@)00=)<3
@M02542:52:000000000-J9N43:1:1101:14575:3527 1:N:0:GTGAAA
GTAGTCCACGCCGTAAACGATGTCTACTAGCTGTTCGTGTCCTTGTGATGTGAGTAGCGCAGCTAACGCACTAAGTAGACCGCCTGGGGAGTACGGTCGCAAGATTAAAACTCAAATGAATTGACGGGGGCCCGCACAAGCGGTGGAGCATGTGGTTTAATTCGACGCAACGCGAAGAACCTTACCTACTCTTGACATCTACGGAAGACTGCAGAGATGCGGTTGTGCCTTCGGGAACCGTAAGACAGGTGCTGCATGGCTGTCGTCAGCTCGG
+
GGGGGGGGGGGGGG7FFGGGGGGGGGGGGGGGGGGGGGGGGGGGGGGGGCGGGGGGGGGGGGGGGGGGGGGGGGGGGGGGGGGGGGGGGEGGGGGGGGGGGGGGGGGGGGGGGGGGGGGGGGGGGGGEGGGGGGGGGGGGGGGGGGGGGGGGGGGGGGGGGGGGGGGGGGGGGGGGGGGGGGGGGGGGGGGGGGGGGGGGGFGGGDGGGGGGGGGGGG?FGGGGGGGGGGFFFGGEEGGGFFGFFFFFFCC?FFFFFA??<D<?FBBBF:4?E)
@M02542:52:000000000-J9N43:1:1101:22504:3546 2:N:0:GTGAAA
GTAGTCCACGCCCTAAACGATGTCAACTAGTTGTTGGGGATTCATTTCCTTAGTAACGTAGCTAACGCGTGAAGTTGACCGCCTGGGGAGTACGGTCGCAAGATTAAAACTCAAAGGAATTGACGGGGACCCGCACAAGCGGTGGATGATGTGGATTAATTCGATGCAACGCGAAAAACCTTACCTACCCTTGACATGCCACTAACGAAGCAGAGATGCAATAGGTGCTCGAAAGGGAAAGTGGACACAGGTGCTGCATGGCTGTCGTCAGCTC
+
GGGGGGCGGGGEGGGCGGGGGGGF<FGGGGFGGGGGGGGGGGGGGGGGGGGGGGGGGGGGGGGGGGGGGFDGGGGGGGGGGEGGFFGGCGGCFGGGGEGGGGGGGGGGGGGGGGGGCGGFDFDFGGGGGGGDGGGGGCFFGGEGDCFGCCGEGGGEEGGG6@CG@EGGFFCC4C9EE:B>F@AFGGEFGF=FF<4AC3FEF?FFFFEGF<138EFF>FG2)018?A?<)44>F)((,425/4:C3?77((0/(,--)3:A??F(09)858B?40
@M02542:52:000000000-J9N43:1:1101:23166:3552 2:N:0:GTGAAA
GTAGTCCACGCCGTAAACGATGTCTACTAGCTGTTCGTGTCCTTGTGATGTGAGTAGCGCAGCTAACGCACTAAGTAGACCGCCTGGGGAGTACGGTCGCAAGATTAAAACTCAAATGAATTGACGGGGGCCCGCACAAGCGGTGGAGCATGTGGTTTAATTCGACGCAACACGAAGAACCTTACCTACTCTTGACATCTACAGAAGACTGCAGAAATGCGGTAGTGCCTTCGGGAACAGTAAGACAGGTGCCGTATTGATGTTGTCAGCCCTG
+
6EE,;C<CFF76@7CCFEFG@DE,@<<6EC,;EF@C:6DEE,6CFFC<CFFD9BDE<9++++@,E5E=@F:>F<<?A,,9,+@@?+BDC+CFGF:FGE+FF7+A8EF9ECC8A==E9;=,,,,C9+C++3+>*BE>CF6;>B16BDF5C7,4=<FEGGGF89EG7D*7>D**09.8))8AF@A:**+091)90460<2?266)**))<7:>:7<7))*2)4..)(.4C<2680)(,-4(9>)074)4)-5)).7,((()--5).22***)73))
@M02542:52:000000000-J9N43:1:1101:6956:3562 2:N:0:GTGAAA
GTAGTCCACGCCGTAAACGATGTCTACTAGCTGTTCGTGTCCTTGTGATGTGAGTAGCGCAGCTAACGCACTAAGTAGACCGCCTGGGGAGTACGGTCGCAAGATAAAAACTCAAATGAATTGACGGGGGCCAGCACAAGCGGTGGCGCAAGCGGTTTAATTTGTCGTAAGGCAAAGAACCTTACCTACTATTGTCATCTACGGAAGATTGCAGAGATCCGGGTGTGCCTTAGGGAACCGTACGACAGGTGCTGACTGGATGTCATCCGGTTGT
+
,;,,;C<FGC>,688CDE,@,CEEEFGF,CFGFC;,BFFGCFCFE,CFFDF9F,C@<C@F:C@<@F<,=8CEGGEFF<,C<7+>?F7F@CCGFG7@=>:>F7CEF,CCF@EC=>=ECFF9DFE,=++88:++*6:,,,38,3C:**,****4*4>4*:C?CC,=+1=*;)**)*()/90)036><FECCA+3+)++/)*669(5)7)2**)-<9:FF7*,(.)0-32*.)..)*.12(-/9(*/-345(8)6<A)())((.).)**/*.)))0)
@M02542:52:000000000-J9N43:1:1101:16950:3575 1:N:0:GTGAAA
GTAGTCCACGCCGTAAACGATGTCAACTAGCCGTTGGGAGCCTTGAGCTCTTAGTGGCGCAGCTAACGCATTAAGTTGACCGCCTGGGGAGTACGGCCGCAAGGTTAAAACTCAAATGAATTGACGGGGGCCCGCACAAGCGGTGGAGCATGTGGTTTAATTCGAAGCAACGCGAAGAACCTTACCAGGCCTTGACATCCAATGAACTTTCCAGAGATGGATTGGTGCCTTCGGGAGCATTGAGACAGGTGCTGCATGGCTGTCGTCAGCTCGT
+
GGGGGGGGGGGGGGGGGGGGGGGG,EFGFGGGGGGGGGGGGGGGGGGGGGGGGGGGGGGGGGGGGDEGGGGGGGGGGGGGGGGGGGGGGGGGGGGGGGGGGGGGGGGGGGGGGGGGGGGGGGGGGGGGGGGGGGGGGGGGGGGFGGGGGGFGGGGGGGGGGGGGGGGGGGGGGGGGGGGGGGGGGFGGGGGGFFGGGGFGFFGGGGGGGGGGGGGGGDGGF?FFGGGGGFAFGGGFFGFDFFFFF?CFF7*,?DFFFFFFGDFFGBF?F?<FF)
@M02542:52:000000000-J9N43:1:1101:8114:3582 2:N:0:GTGAAA
GTAGTCCACGCCGTAAACGATGTCTACTAGCTGTTCGTGTCCTTGTGATGTGAGTAGCGCAGCTAACGCACTAAGTAGACCGCCTGGGGAGTACGGTCGCAAGATTAAAACTCAAATGAATTGACGGGGGCCCGCACAAGCGGTGGAGCATGTGGTTTAATTCGACGCAACGCGAAGAACCTTACCTACTCTTGACATCTAAGGAAGACTGCAGAGATGCGGTTGTGCCTTGGGCAACCGTAAGACAGGTGCTGCATGGCTGTCGCCAGCCCGC
+
DFFD@FGFGGG8CF@@CE,@@CEF<EFGGFAEFFEEFECCEFC@F:CFFGFEGECFAD7CE@FGC<B7BF=+AFB?FFCFGDDGE+:=FCGF8??CE>7FGFE8EAEFFGFFFGGEFFDFA;,CDE>EGDEGEEGGE*>EEGGC*7*;8599<FC,=,*=C;>F+:E)):/9>32@>D6>>?FCCCFFD*)76)194<*)9)62*85*7*,3C+C:?GGB9))>;F6C<A4)()(,(,()1(19)2450.6@))329:(,,(,31*0))))85)
@M02542:52:000000000-J9N43:1:1101:22454:3590 2:N:0:GTGAAA
GTAGTCCACGCCCTAAACGATGTCTACTAGTTGTCGGGTCTTAATTGACTTGGTAACGCAGCTAACGCGTGAAGTAGACCGCCTGGGGAGTACGGTCGCAAGATTACAACTCAAAGGAATTGACGGGGACCCGCACAAGCGGAGGATGATGTGAATTAATTCGATGCAACGCGAAAAACCTTACCTACCCTTGACCTGGATTGAATCCCGAAGAGATATGGGAGGGCCCGACAGCGAACCAGCACACTGGTGCTGCACAGGTATCTCAAGGCCG
+
EG7,;CFGGFGFCFG8F@@FGFEE,CFFGGGGFFAFG@,7,CFGFAFGGAFC8BEGCCECE@EFGGEGC=4CFGFFFDEAFGCGGCBC=CF8EB>AFEECEEGFFF,C9FFC9,6>6==FCBDFG6?+B::++@*35,,,@>**>*:,>C@FF,,,BF8@A,:=E1*?FF55>D@)=AD:43AC8>FFFF*?.5)*5254=),9=FF8)*,,28*86*:427)510,*-,-,,5((43>)*(12(41)),0.4<2<0()(()).***/16)))8
@M02542:52:000000000-J9N43:1:1101:17926:3610 1:N:0:GTGAAA
GTAGTCCATGCCGTAAACGATGAGTGTTCGCCCTTGGTCTACGCGGATCAGGGGCCCAGCTAACGCGTGAAACACTCCGCCTGGGGAGTACGGTCGCAAGACCGAAACTCAAAGGAATTGACGGGGGCCTGCACAAGCGGTGGAGCATGTGGTTTAATTCGACGCAACGCGAAGGACCTTACCTGGGCTAGAAAATGCAGGAACCTGGGAGAAGTCTCGGGGTGCTCTTCGGAGAGCCTGTAGTTAGGTGCTGCATGGCTGTCGTCAGCTCGTG
+
GGGGGGGGGGGGGGGGGCFGGGGGGGGGGGGGEFGGGGGGGGGGGGDFGGGGGGGEFGGGFGGCGDGGGGGGGGGGGGGGGGGFCGGGGGGGGGGGGGGG8AFGDGGFGGGGGGGGGFGGGFGGGGGGGGFGGGGGGGGGF:CFGFGGGFGGFFGGGGGGGGG7FFGEEEGEGGGGGGGGGGGFGGGFCFGGFGGGFGGGGFGGGGGGGGGGFGGGFGGGDEGGDFGGGD?EGGGEFGGG=FG>FFGGFCGF?>?A<2?FGGGFG138>AFFE5
@M02542:52:000000000-J9N43:1:1101:18039:3613 2:N:0:GTGAAA
GTAGTCCATGCCGTAAACGATGAGTGTTCGCCCTTGGTCTACGCGGATCAGGGGCCCAGCTAACGCGTGAAACACTCCGCCTGGGGAGTACGGTCGCAAGACCGAAACTCAAGGGAATTGACGGGGGCCTGCACAAGCGGTGGAGCATGTGGTTTAATTCGATACAACGCGCAAAACCTTACCAGCCCTTGACATATGAACAAGAAAACCTTTCCTTAACGGGATGGTACTTACTTTCATACATGTGCTGCATGGCTGTCGTCCGCCAGTTTCG
+
GGCFGGGGGGGGGG,CFGGGGGGGGGGGGGGGGGGGGGGGGGGGGGGGGGGGGGGGGGFFGGGGGGGGGGGGGGGCFGGGGDGGGGEGGGGGGGGGDGGGGGGD7F7FFGAFGGCGCEGGGGGEGGGGGFGGGGFFFCEC8ED8EFGGCCFFCGGGGGGGFGGGGDGGFFGGFGBF4BF?FFFGGGFFF5@FFA?4):FDFA<5>@4E?52)3<<64:C235>@(,3C<2A<)7AFBABFDAF*.))7:>6?BF:((-472?(63).)09*//<
@M02542:52:000000000-J9N43:1:1101:24538:3625 2:N:0:GTGAAA
GTAGTCCACGCCGTAAACGGTGGGAACTAGGTGTTGGCGACATTCCACGTCGTCGGTGCCGCAGCTAACGCATTAAGTTCCCCGCCTGGGGAGTACGGCCGCAAGGCTAAAACTCAAAGGAATTGACGGGGGCCCGCACAAGCAGCGGAGCATGTGGCTTAATTCGACGCAACGCGAAGAACCTTACCAAGGCTTGACATACGCCGGAAAACCCTGGAGACAGGGTCCCCCTTGTGGTCGGTGTAAAGGTGGTGCATGGCTGTCGTCAGCCCGG
+
GGGGGGGGGGGGGCFGGGGGGGGGGGGGGGGGGGGGGGGGGGGGGGGGGGGGGGGCF:FGGGGGGGGFGGGGGGGGGGGGGGGGGGGGGGGGGGGGGGGGGGGGGGGGGDFGGGFFFGGGGGGFGGFFGGDGGGCEGGGEGFGCEFGGGGGGGGGGGG<:ACC+29EGFFD<BD>B575)<:FGGGGFFF)0847:12164<BDF)>5BG:0CC*547*4:F?FFBBG:61(,)6?B02)1(**5).9<<)72(.))-181::27*0)09))))
@M02542:52:000000000-J9N43:1:1101:16326:3629 2:N:0:GTGAAA
TAGTCCTCGCCGTAACCGATGAATGTTAGCCGTCGGGAAGTATACTGTTCGGTGGCGCAGCTAACGCATTAAACATTCCGCCTGGGGAGTACGGTCGCAAGATTAAAAATCAAAGGAATTGACGGGGGCCGGCACAAGCGGTGGAGCATGTGGTGTAATTCGAAGCAACGCTAAGAACCTGAACAGCCCTGGAGATTCCGGGTTACTTGCCGAGATCCAAGGTTCACTTCGGGGACCGGGGCAAGGGATCCGCACTGCTGTTGACCGCGTTGGG
+
FGF@@<,;F+@+7C,,;@:+@6CCF6F9C,C+86@@CCC,6,,C<E@,E,B7CFGG7,+C+CF?EC7:8B?,5<F,9FG,4+8DEE7B@=,<+@<+8C7++,EFC,EG933C,,7,63=>DFF@D+:F8******6@F,8C4****=50<EFF**2++:++*>:CD66).**)1)*1)05)4)9C*:53?)))(07).9,7(-939?+**(-::*))02)))94-)-2).-31.4(,2,>)()*((,.(())((-((,)56)-)**0)))).)0
@M02542:52:000000000-J9N43:1:1101:23305:3638 2:N:0:GTGAAA
GTAGTCCACGCCGTAAACGATGTCTACTAGCTGTTCGTGTCCTTGTGATGTGAGTAGCGCAGCTAACGCACTAAGTAGACCGCCTGGGGAGTACGGTCGCAAGATTAAAACTCAAATGAATTGACGGGGGCCCGCACAAGCGGTGGAGCATGTGGTTTAATTCGACGCAACGCGAAGAACCTTACCTACTCTTGACATCTACGGAAGACTGCAGAGATGCGGTTGTGCCTTCGGGAACCGTAAGACAGGTGCTGCATGGCTGTCGTCAGCCCGG
+
FGGGGGGFEFGGGCF:FFGGGEGGGGGGGGGGGGGGGG7FEFFGGGGGGCCEGGGGGG>FGGGGGGGGGGGGGGGGGFFGGGGGGGCDGGGGFFECFGGGGGGGGGGGGGGGGGFFGGGGGDGGGGEGGGGE@>@BEC>EF:EEEG>FFGG91B?CCE4FFGGGGGGDDB79BDFEF>;;F:FGGFGFFFFFF<FFFFFFFFBGEB)27>B?GDCF<CFB>@BFF::GF)450799>B:DGFG<4?FFFA:FAB7,<48<(4?)19<>>4.)8)
@M02542:52:000000000-J9N43:1:1101:16776:3654 2:N:0:GTGAAA
GTAGTCCACGCCCTAAACGATGTCAACTGGTTGTTGGGAGGGTTTCTTCTCAGTAACGTAGCTAACGCGTGAAGTTGACCGCCTGGGGAGTACGGCCGCAAGGTTGAAACTCAAAGGAATTGACGGGGACCCGCACAAGCGGTGGATGATGTGGTTTAATTCGATGCAACGCGAAAAACCTCACCTACCCTTGACATGCCAGGAATCCTGCAGAGATGTGGGAGTGCTCGAAAGAGAACCTGGACACAGGTTCTGCATGGCCGTCGTCAGGTCG
+
GGCGFGGGGGEFGG,EFGGGGGGGGGGFFGGGGGGGGGGGGGFGGGGGGGGGGGGGGGGGGGGFGGGGGGGGGGGGEGGGGGGGGGGGGGGGGGGGGGGGGGGGGGG9FCDGDCEGGGGGGGFGDGGGGGCGGGGGEFGGGG>EGGGGG@ECEDCCFDGCFGGGFGGGFAGDFGFFEFF>4@FGGGGFF@=@42FF<?F:F0?FF6?CFGB00+85AGGA>0<B:7)*-89::E??7::402<722:5,1**5))6A4<BF(377)7))))*00
@M02542:52:000000000-J9N43:1:1101:21490:3666 2:N:0:GTGAAA
GTAGTCCACGCCGTAAACGATGTCTACTAGCTGTTCGTATCCTGGTGATGTGAGTAGCGCAGCTAACGCACTAAGTAGACCGCCTGGGGAGTACGGTCGCAAGATTAAAACTCAAATGAATTGACGGGGGCCCGCACAAGCGGTTGAGCATGTGGTTTAATGCGACGCAACGCGAAGAACCTTACCTACTCTTGACATCTACGGAAGACTGCAGAGATGCCGTGGTGCCTTCGGGAACCGGAAGAAAGGTTCTGCGTGGCCGCCCTCCGCCCGG
+
GG9EFAC<EFGFG@B,FF;FEFF<FFGGGG8FEG@EEGG8CFG,9E@EFEGGDEC<,9CF:@B,C,BFEF+CFE,CB9FFEEGCF@DD@GCC@EF>,B+@C>FFGF9,?EFCBEF,=E9FEFFF?E+>C7CCE>CECFGCFEG8*9,<CEGGE:BFEF<,+,5:7DC):85)))4)7)9)7:F>D*<@<*)192094./<7<?3D35E5:4?G6+7(7:4,5<)4((*4):2(801((())-)/(((0()**.)6((-2((,,-)1))))))05
@M02542:52:000000000-J9N43:1:1101:24153:3668 2:N:0:GTGAAA
GTAGTCCACGCCGTAAACGATGAATGTTAGCCGTCGGGCAGTATACTGTTCGGTGGCGCAGCTAACGCATTAAACATTCCGCCTGGGGAGTACGGTCGCAAGATTAAAACTCAAAGGAATTGACGGGGGCCCGCACAAGCGGTGGAGCATGTGGTTTAATTCGAAGCAACGCGCAGAACCTTACCAGCTCTTGACATTCGGGGGATGGGCATTGGAGACGATGTCCTTCAGTTAGGCTGGCCCCAGAACAGGTTGTGGATGGCTGTCGGCAGCC
+
GGGGGGGGGGGGGGFGFGGGGGGGGGGFGGGGGGGGFGGGGGGGGGGFGGGGGGGCFGCGGGDFFFGGGGEGGGGGGGGGGDGEGGFGEGGGGGDGCEGCFGGGGGGGGGFGCFFCCGGGGGGDGGGGGDEE8CGEGFGGCC:*8CFGECFFGGG5AGGFFGC?68EGFFDCD39>B@FFF7?F**<:>FFFFBF44)*6:21)837C4C:FG+@=:*1(4>F7<4):)))).0)3()(9C8CC??3FFF4;7)(((().),,(*0953)7)7)
@M02542:52:000000000-J9N43:1:1101:23750:3678 2:N:0:GTGAAA
TAGTCCACGCCGTAAACGATGTCTACTAGCTGTTCGTGTCCTTGTGATGTGAGTAGCGCAGCTAACGCACTAAGTAGACCGCCTGGGGAGTACGGTCGCAAGATTAAAACTCAAATGAATTGACGGGGGCCCGCACAAGCGGTGGAGCATGTGGTTTAATTCGACGCAACGCGAAGAACCTTACCTACTCTTGACATCTACGGAAGACTGCAGAGATGCGGTTGTTCCTTCGGGAACCGTAAGACCGGTTTTGCATGGCTGTGCTCACCCCGTG
+
GGGGGGGGGGGGGDFGGGGGFGGGGGGGGGGGGGGGGGFGGGGDG@FGEGGGFGFGGDGGDGGGGGGDEGGDFGGGGGGGGGGGGGCFBFFGGEEGGDGGGEGGGGGGGGGFFGGGGGGGGGGGGGGGDEEGDD*>CFFGGGDDC55::9CFGGF8CFGGFGC9C3C/=57C>5;D5@FFFFFGGG9F=?66/))=<<F<60(1.))*99B>6C=797C010853()*-.4(4>((-4(*9:C:)4(81(..3?2<A((8(33)0*9*)).))0
@M02542:52:000000000-J9N43:1:1101:25029:3678 2:N:0:GTGAAA
GTAGTCCTAGCCCTAAACGATGATTGCTTGGTGTGTCGGGTACCCAATCCCGTCGTGCCGAAGCTAACGCGATAAGCAATCCGCCTGGGGAGTACGGTCGCAAGGCTGAAACTCAAAGGAATTGACGGGGGCCCGCACAAGCGGTGGAGCATGTGGTTTAATTCGACGCAACGCGAAGAACCTTACCTGGGCTCGAAATGTAGAGGAATTCGGTAGAAATATCGGCGCCTAGCAATAGGCCTCTATATAGGTTCTGCATGGCTGGCGTTCGCCC
+
GGGGGGGGGGGGGGGGGGGGGGGGGGFGGGGGGGGGGGGGGGGGGGGGGGGGGGDGGGGGGGGGGFGGGGGGGGGGGGGGGGGGGGFFFGGGGGGGGGGGGGGGGGGGGGGGGGGFCGFGGGFEDFCCEECECEGGGGGGGGGGGGG*8CFFFG9CAFGGFFF+/@ED;>GGFGBB3>B@FFFCFGGFGFFFFFF>:6)6@>2**5;=)7:?EC55<FF4<*1)1((76:BB8/4)6::GD:742269)4*0))82<>44?<B:*/7))).))0
@M02542:52:000000000-J9N43:1:1101:11843:3688 2:N:0:GTGAAA
GTAGTCCACGCCCTAAACGATGTCAACTAGTTGTTGGGGATTCATTTCTTCAGTAACGTAGCTAACGCGTGAAGTTGACCGCCTGGGGAGTACGGTCGCAAGATTAAAACTCAAAGGAATTGACGGGGACCCGCACAAGCGGTGGATGATGTGGATTAATTCGATGCAACGCGAAAAACCTTACCTACCCTTGACATGCCACTAACGAAGCAGAAGTGCATCAGGTGCCCGAAAGGGAAAGGTGACACAGGTGCTGCATGGCCGTCTTCATCCC
+
GGGGGGGGGGGGEGGGGGGGGGGGGGGGGGGGGGGGGGGCFGGGGGGGGGGGGGGGGEFGFGFGGGGGGGDGFFGGGGGGGGGGGGGDGGFFGCCFGGGGGF@EFGGGGGFGGGFGGGGGGCGGGGGDDFEEGGGGGGGGGG:5@?BFC::<<CCFFFGFFGFGFGGDFFEG?GFE:ADFFEFGGFFFGFFFF@FC)4)4A?39@?:EFC97**+)-*:5)6/6:<BD??F01>;?660>*(29<7:)38@B02222(.).4(()1))1//=*)
@M02542:52:000000000-J9N43:1:1101:17054:3707 1:N:0:GTGAAA
GTAGTCCACGCCCTAAACGATGTCCACTAGTTGTTGGGGATTCATTTCCTTAGTAACGTAGCTAACGCGTGAAGTTGACCGCCTGGGGAGTACGGTCGCAAGATTAAAACTCAAAGGAATTGACGGGGACCCGCACAAGCGGTGGATGATGTGGATTAATTCGATGCAACGCGAAAAACCTTACCTACCCTTGACATGGCAGGAACCTCGGAGAGATCTGAGGGTGCTCGAAAGAGAACCTGCACACAGGTGCTGCATGGCTGTCGTCAGCTCG
+
GGGFGGGGGGGGGGGGGGGGGGGG,EFGGGGGGGGGGGGGGGGGGGGGGGGGGGGGGGGGGGGGGGGGGGGGGGGGGGGGGGGGGGGGGGEGGGGGGEGGGGGGGGGGGGGGGGGGGGGGGGGGGGGEGGGGGGGGGGGGGG>FGGGGGGGGGGGGGGGGGGGGGGGFGGGGGGGGGGGGGGGGGGGGGGGGGGGGGGGGGFGGGGGGGGGGGGGGGGGGGFGGGGGFGGFFGGGFFGGGFFGFFFGC>GGBFFFFFFA29FGFGFF66?B6?5
@M02542:52:000000000-J9N43:1:1101:25841:3714 2:N:0:GTGAAA
GTAGTCCACGCCCTAAACCATGTCAACTGGTTGTCGGGCCTTCATTTGCTTGGTAACGTAGCTAACGCGTGAAGTTGAACGCCTGGGAACTACGGTCGCAAGATTAAAACCCACAGTACTTCACGGGGACCCGCCCATGCCGTGGATGGGGCGAATTCATTCGCTGGATCGTGAAAAACCGTACCTACCTGTGACATGCGAGGCACCCGGCCGCAAGGGTGGGGGGGCCGACGGGCAGCCGTAACACCACTGCGTCGAGGCTGACCTCCGCCGG
+
FCF96CFCFEEF@CF8F,,6B@@,,<@,,CFE,8,B7@B+8C,C@@,CF<@,@E,@,BB,:6F,?BC+@F=,F9F<,9,CBC+=+A+,,+5A,6+,86++++,:C4,C?,+8++6>6;,:,,@BD+=+>BEG88++5,,,,54>8*,4*,******/,2,1,,*****+)*20*61;:>))/81:+4)0*11)-0/-))(),())))2)7(;81*)-1*((0)7((,)(((((.((4(,/1,*14<3)(()))-22(((((,,(***).)0<))
@M02542:52:000000000-J9N43:1:1101:17095:3801 1:N:0:GTGAAA
GTAGTCCACGCCCTAAACGATGTCAACTGGTTGTCGGGCCTTCATTGGCTTGGTAACGTAGCTAACGCGTGAAGTTGACCGCCTGGGGAGTACGGTCGCAAGATTAAAACTCAAAGGAATTGACGGGGACCCGCACAAGCGGTGGATGATGTGGATTAATTCGATGCAACGCGAAAAACCTTACCTACCCTTGACATGTACGGAACCCTGCCGAGAGGTGGGGGTGCCCGAAAGGGAGCCGTAACACAGGTGCTGCATGGCTGTCGTCAGCTCG
+
GGGGGGGGGGGGGGGGGGGGGGGG9EFGGGGGGGGGGGGGGGGGGGGGGGGGGGGGGGGGGGGGGGGGGGGGGGGGGGGGGGGGGGGGGGGGGGGGGGGGGGGGGGGGGGGGGGGGGGGGGGGGGGGGGGGGGGGGGGGGGGGGGGGGGGGGGGGGFGGGGGGFGGGGGGGGGGGGGGGGGGGGGGGGGGGGGGGGGGGGGFGGGGGGGGGGGGGGEGFFGGGEGD7CGGBEGGGEFGGGDFG<>AGGFGFBFFF<?AABGGD@F???0(89:5
@M02542:52:000000000-J9N43:1:1101:7854:3803 2:N:0:GTGAAA
GTAGTCCACGCCGTAAATGATGTCTACTAGCTGTTCGTGTCCTTGTGATGGGAGTAGCGCCGCTAACGCACTAAGTAGACCGCCTGGGGAGTACGGTCGCAAGATTACAACTCAAATGAATTGACGGGGGCACGCACAAGCGGTTGAGCAGGTGGCTTAATTTGACGCAACGCTAAGTACCTTACCTACTCTTGACAGCAACGGAAGACTTCAGCGATGTGGTTGTGCCTTCGGGAACCGTAAGTTAAGTTCTGCCTGGCTGTCCTTCCGTCCG
+
CEEFGC<EFEDF7@@F<,,,;6EDGA9<@<FAEGADFGFG8<FC,@,6C,,B,@6C<EFG@+76@+6?+6+C8,,C5?<EGG@C4++++4>:@,BBEEB7F+=AC,<,CFE@EAFEC;CFE9,,2++3++CE*@5*@>>C5BEC**,,50,4:,1,=;*<BC,,=FEG)8C))*65A+;86)++*2=696<BF<4?<))(00(93))*0*).AE+>9C*,-/>F:::CAB2)()-6(1()1(95-).*).**)5))5808702.*2**))00))
@M02542:52:000000000-J9N43:1:1101:9265:3814 2:N:0:GTGAAA
GTCGTCCACGCCGTAAACGATGTCTACTAGCTGTTTGTGTCCTTGTGATGTGAGTAGCGCCGCTAACGCGCTAAGTAGACCGCCTGGGGAGTACGGTCGCAAGATTAAAACTCAAATGAATTGACGGGGGCCCGCACCAGCGGTTGAGCATGTGGTTTAATTCGACGCAACGCGAAGAACCTTACCTACTCTTGACATCTACCGAAGACTGCAGAAATGAGGTTGTGCCTTCGGGACACTTAAGACAGGTTCTGCTTGGAGGTGGGCATATCGG
+
CC,@CFCFFGGGD@,,6<,FDE@F,CFF<CFFGEF,EF<CCAE9EF@@EEAFGFEEEAE7++@F@+6?+@>E7+9CE<,AEFF:FGF<C@7+6?FC,>>:+3+=F,?DF,@C,,,@=;@;DF=,+++C@F5**>>1**,==8:=*2B66CEGFGGF*<81;+A*+:>))0*)./1)>D)703**2*39FF:=/)9?496)=<)9)<>5)72,0<9))::4)09F0-(:4)6)(0,,((.**.2CA?(.()0*.-4.).3)((4(*).)))*/.)
@M02542:52:000000000-J9N43:1:1101:5331:3821 2:N:0:GTGAAA
GTAGTCCACGCCGTAGACGATGTCTACTAGCTGTTCGTGTCCTTGTGATGTGAGTAGCGCAGCTAACGCACTAAGTAGACCGCCTGGGGAGTACGGTCGCAAGATTAAACATCAAATGAATTGACGGGGGCCCGCACAAGAGGTGGAGCATGTGGTTTAATTCGACGCAAAGCGAAGAACTTTACCTACCTTTGACATCTACGGAAAACTGAAGAGATGCGGTTGTGCCTTCGGGAAACTGAAGCCAGGTGCTGCGAGGCTGTCGTCGGGTCGG
+
FGGGGEFGGGEGGGGDCGEECFGGGGGCFFDDFGGFG@FGGDEGG<CCFGFF@FFFF9FECC+EAFGDE@+=FFGDEBFFEGGG7FGFG@CFFFG+,8+CFCGG,EFGG,,CEFGDG9BCDC@;+CGECEEC*@@**5D:16,4:>:CFG6FGFGF=8?EC@9=FGGGFA5*2C0)));519++;79+0)*/1)*899?>=>67>))0094)0++)(2:)(7570,8*6AA)13,(4(,*2)0*)(..(8:))))(-(((.,.29*))))000)
@M02542:52:000000000-J9N43:1:1101:21190:3834 2:N:0:GTGAAA
GTAGTCCATGCCGTAAACGATGAGTGTTCGCCCTTGGTCTACGCGGATCAGGGGCCCAGCTAACGCGTGAAACACTCCGCCTGGGGAGTACGGTCGCAAGACCGAAACTCAAAGGAATTGACGGGGGCCTGCACAAGCGGTGGAGCATGTGGTTTAATTCGATACAACGCGCAAAACCTTACCAGCCCTTGACATATGAACAAGGAAACCTGTCCTTAACGGGATGGTACTTACTTTCATACCGGTTCTGCATGGCTGTCGTCAGCTCGTGTCG
+
GGGGGGGGGGGGGGGGGGGGGGGGGGGGGGGGGGGGGGGGGGGGGGGGGGGGGGGGGGGGGGGGGGGGGGGGGGGGGGGGGGGGGGGGGGGGGGGGGGGGGGGGGGGGFGGGGGFGGGGGGGGG>E=FGGGGGGGGDFEEAEC1;C>CFCGGFGGGGGGGFGG55FGF3>5CBDBF>BFFF>FDGGEBGFFF4<F64)9)9<?GFF?8)7((3<C@AGGFFFB53(4F9B2A)*):A957*-**-4(73)9BFA<B?042:<:2*2*/8).5))
@M02542:52:000000000-J9N43:1:1101:12880:3855 2:N:0:GTGAAA
GTAGTCCACGCCGTAAACGATGAATGTTAGCCGTCGGGCAGTATACTGTTCGGTGGCGCAGCTAACGCATTAAACATTCCGCCTGGGGAGTACGGTCGCAAGATTAAAACTCAAAGGAATTGACGGGGGCCCGCAGAAGCGGTGGAGCATGTGGTTTAATTCGAAGCAACGCGCAGAACCTTACCAGCCCTTGACATGCCCGGCTACTTGCAGAGATGCAAGGTTCCCTTCGGGGACCGGGACACAGGTGCTGCATGGCGGTCGTCACCTCGTG
+
GGGAFG@FGGGGGGGGGGCGCFGGGFFF9@EGGGG7::FEEEEFGEGFGDDEGG@ECCFGCEEFFGGGGGGGGCFGE@FFGGGGGGCDCEFFGC7FEECFGDGGGGFGFGGGG89;8DGGFGDDDGGGGGGGGGE*4>FG=E:8EGCEF69CFFGGFFFFFGGGGGDCAAEGD3>>))7>F8*C<FC55>@)5AFF))9:F:(9@EF86CAFF7*)57*).*>?<)(>4A:2:EB>;:;GGF<3((4.-4)0)43)6((((--1)*..**0).)
@M02542:52:000000000-J9N43:1:1101:11308:3859 2:N:0:GTGAAA
TAGTCCACGCCCTAAACGATGTCAACTGGTTGTTGGGTCTTCACTGACTCAGTAACGAAGCTAACGCGTGAAGTTGACCGCCTGGGGAGTACGGCCGCAAGGTTGAAACTCAAAGGAATTGACGTGGACCCGCACAAGCGGTGGATGATGTGGTTTAATTCGATGCAACGCGAAAAACCTTACCCACCTTTGACATGTACGGAATTTGCCAGAGATGGCTTAGTGCTCGAAAGAGAACCGTAACACCGGTGCTGCAGGGCTGTCGTCCGCTCGG
+
GGGFGGGGGFCFGGDGGG@E@EFGGFGGGGGDFGFGGGGGGGDGFGGFFGGGFGFGGGCEEEFGFFGGFGGFFGGFGGFGGGGGG7B:CFG?@ECCGGGGFGFGGGGGGGGFG9DB+@>DFFCC+@8=F,@CCCEGF:8:8@ECCGGGC,5=:EFGGFF=+*>FF*<:A>EG4<>AA>:AFFF4>CGDFAF6+);A4?7<),(9F?*0*:42C@CBAFG<:6=FF25C((((,)4128:593DG2((804))4<B0((--8(24755)8>))0)
@M02542:52:000000000-J9N43:1:1101:18891:3863 2:N:0:GTGAAA
GGTAGTCCACGCCCTAAACGATGTCAACTAGTTGTCGGGTCTTCATTGACTTGGTAACGTAGCTAACGCGTGAAGTTGACCGCCTGGGGAGTACGGTCGCAAGATTAAAACTCAAAGGAATTGACGGGGACCCGCACAAGCGGTGGATGATGTGGATTAATTCGATGCAACGCGAAAAACCTTACCTACCCTTGACATGTATGGAACCCTGCTGAGAGGTGGGGGTGCCCGACAGGGAGCCATAACAAAGGTTCTGCACTGCTGTTCTCAGCCG
+
GGGGGGGGGGGGGGGGGGGGGGGGGGGGGGGGGGGGGGG<FGGFGGGFGGGGGGGGGGGGGFGGGFFGGGGGGGGGGGGGGGGGGGGFGGGGGGGGGGGGGGGGGGGGGGGGGGEGGGFFGCCDDECFGEEGGGGGGGFGGEG>EG>?FGGGGGGGGEFFAFGGFG7DFFGGEGFFDFFFEFFGFGCAGFAAF:FFBFF>444*99?=BFFF<F:>>GGF?FEF0((92(32(71234-1*(*0),)*(.)*)48<A9().4:42******)))
@M02542:52:000000000-J9N43:1:1101:23620:3866 2:N:0:GTGAAA
GTAGTCCACGCCCTAAACGATGTCAACTGGTTGTTGGGAGGGTTTCTTCTCAGTAACGTAGCTAACGCGTGAAGTTGACCGCCTGGGGAGTACGGCCGCAAGGTTGAAACTCCAAGGAATAGACGGGGACCCGCACAAGCGGAGGATGATGTGGTTTAATTCGATGCAACGCGAAAAACCTTACCTACCCTTGACATGCCACGCATCCTGCCGAGATGTGGGCGTACTCGACAGAGAACCTGGACACTGGTGCTGCCTGTCGGTCTTCAGCCCG
+
FF:CFGGGGGGDBFC,ECCCF,C9<<6EEFC,@FAFD@8CFFF86EFCF<EECFDCE@FEC@6E<BCEE=CFGA5C<,=FFGFGFGCC@CC,,@>+@8C@:FFGA=3C?CF,,3,8+D8,,,@E+3+3334B>CEGGF>DEG*4*524,B94CF,::FF?A,C9CC=*=F5DD31:5:D3?<*92:?F<FF?))974<)59)2).50<*0((***047*))7)0,(-16<1(3)23::7D7</*(.1).4*)67>)4)-),((-**1****)))
@M02542:52:000000000-J9N43:1:1101:15407:3905 2:N:0:GTGAAA
GTAGTCCACGCCGTAAACGATGTCTACTAGCTGTTCGTGTCCTTGTGATGTGAGTAGCGCAGCTAACGCACTAAGTAGACCGCCTGGGGAGTACGGTCGCAAGATTAAAACTCAAATGAATTGACGGGGGCCCGCACAAGCGGTGGAGCATGTGGTTTAATTCGACGCAACGCGAAGAACCTTACCTACTCTTTACATCTACGGAAGACTGCCGAGATGCGGTTGTGCCTTCGGGAACCGTAAGAACGGTGCTGCATGGCTGTCGTCACCTCGG
+
GGGFFGGGGGGGGGG:FGGGGGGGGGGGGGGGGGGGGFFFFGGGGGGGGGGGGGGGFGGDDCFGGGGGGCFGGGGGGGGGGGGGGGGGGGGGGGGGFGGGGGGGGGGGCGGGGGFGGGGGGGGCFEGGGGGGGEGCGGGGGGGEEDCFGE?F?EC=CB4,=BBCFGGGFFD<EDFFEE6>43?*CFFFG@498)*9><=9FF<*7>@=FC8(*2*)(*0-430734(:::<5:5((4<(71-91.)()-,)).))(6<7:::?2*170)*/)0)
@M02542:52:000000000-J9N43:1:1101:21369:3906 2:N:0:GTGAAA
GTAGTCCACGCCGTAAACGATGTCTACTAGCTGTTCGTGTCCTTGTGATGTGAGTAGCGCAGCTAACGCACTGAGTAGACCGCCTGGGGAGTACGGTCGCAAGATTAAAACTCAAATGAATTGACGGGGGCCCGCACAAGCGGTGGAGCATGTGGTTTAATTCGACGCAACGCGAAGAACCTTACCTACTGTTGACATCTACGGAAGACTGCAGAGAGGTGGGAGTGCCCGAAAGAGGAGCTGGACACTGGGGCTGCATGGCCGTCGTCCGCC
+
:@CFC<@F@6CC@@@:FCCC@<C<FEFGGFGGFCEEF:@C,CCFFF<FCGGGFFFEFFCEGEGGCGGEC>CCAFEEG9ECFFEFFEEFG7CFFG7FDGEGGE7<EFGG9F>=DFFDFF9=@;D3BBEGGD5>**8>*:,;EEGG57:5<5?F1:EFF,9<F9>=CDE3>:128DBF>>6))(**9CGF*=*97<FF)6?>=A0*)0)08*)(+007:**),.))(((2)(,427>01(4*97FF2185))7)-17,(()),326)7.))))0)
@M02542:52:000000000-J9N43:1:1101:21289:3946 2:N:0:GTGAAA
GTAGTCCACGCCGTAAACGGTGGGAACTAGGTGTTGGCGACATTCCACGTCGTCGGTGCCGCAGCTAACGCATTAAGTTCCCCGCCTGGGGAGTACGGCCGCAAGGCTAAAACTCAAAGGAATTGACGGGGGCCCGCACAAGCAGCGGAGCATGTGGCTTAATTCGACGCAACGCGAAGAACCTTACCAAGGCTTGACATACACCGGAAAGCATTAGAGATAGTGCCCCCCTTGTGGTCGGTGTACAGGTGGTGCGTGGCTGTCGTCAGCTCGG
+
GGGGGGGGGGGGGGGGGGGGGGGGGGGGGGGGGGGGGGGGGGGGGGGGGGGGGGGGGGEGGGGGGGGFGGGGGDGGGGFFGGGGGGGGGGGGGGGGGGGGGGGGGGGGGGGGGGGGGGGGGGGFGGGGGDGEGGGEGGGGGGGGCFEGGGGGGGGGGGGGFGGGGCGGFEGGEDBF>@>E6:>FFC6?7@>@FFFE?>F2@?)*<30?@G?FGGF4-0:6AF4F>B>G?((7().:<(4C59DGAAA=4.05:?2(-8990-8,*97554*?33
@M02542:52:000000000-J9N43:1:1101:23693:3948 2:N:0:GTGAAA
GTAGTCCACGCCGTAAACGATGTCTACTAGCTGTTCGTGTCCTTGTGATGTGAGTAGCGCAGCTAACGCACTAAGTAGACCGCCTGGGGAGTACGGTCGCAAGATTAAAACTCAAATGAATTGACGGGGGCCCGCACAAGCGGTGGAGCATGTGGTTTAATTCGACGCAACGCGAAGAACCTTACCTACTCTTGACATCTACGGAAAACTGCAGAGATGCGGTTGTGCCTTCGGGAACCGTAAGACCGGTACTGCATGGCTGGCGTCAGCTGCG
+
GGCFGGFEGGGGGGGGGGGDGGGGGGGGGGGGGGGGGGGGGGGGGGGGGGGGGGGGGGGGGGGGGGGGGGGGGGGGGFGGGGGGGGGGGGGGGGGEGEFFGGEG9FGGGGG8BFFGFGGCGGGGGGGGGGEEEGGGEFGGFEGG>CCFGGFGFFGFEGGGFGGG?3C8:>575<95)06>FBFGGGGFF6FF?34?>A4)9ABD>B):5FB<F8<32C*4957>>?0CAAA??F060:1393<*4)(70-).)).4:>?<?6(15*07<)0/))
@M02542:52:000000000-J9N43:1:1101:25824:4007 2:N:0:GTGAAA
GTAGTCCACGCCCTAAACGATGTCAACTGGTTGTTGGGAGGGTTTCTTCTCAGTAACGTAGCTAACGCGTGAAGTTGACCGCCTGGGGAGTACGGCCGCAAGGTTGAAACTCAAAGGAATTGACGGGGACCCGCACAAGCGGTGGATGATGTGGTTTAATTCGATGCAACGCGAAAAACCTTACCTACCCTTGACATTCCAGGCATCCTGCAGAGTGGTGAGAGTGCTAGAAAGAGTACCTGGACACAGGTGCTGCCTGGCAGCCCGCAGCCCG
+
FFGGEGGGGGGC+CFFFGGEGFF,;C<EEFFCF:<FFCC@F>@C,CFFF,@@@@F<FEECF<<<FGCE:@=FGDFGGGGGDGCFCF+74+CEFG=7CC++=>BGFFFGFEF@,,=;+6>FE,EB>66<:C8+88*>?<,41>1>:*??@,=9:<,6=:@CFF8@CCE;AFDC))6):A:88)+*2236*)7)))9*5)9)4)4>:?)8*04,+2**)10().*)).47)6)-6)27).<**4**,4()(.=;:BFF0))-3(,(**))))))7)
@M02542:52:000000000-J9N43:1:1101:5422:4049 2:N:0:GTGAAA
GTAGTCCACGCCGTAAACGATGTCTACTAGCTGTTCGTGACCTTGTGATGTGAGTAGCGCAGCTAACGCACTAAGTAGACCGCCTGGGGAGTACGGTCGAAAGATTAAAACTCAAATGAATTGACGGGGGCCCGCACAAGCGGTGGCGCATGTGGTTTAATTCGACGCAACGCGACGAAGCTTACCTACTCTTGACATCTCCGGAAGACTGCAGAGATGAGGCTGTGCCTTCTGGACTCGTCACGACAGTGCTGCCTGGCTGTTGTTCGGCCGG
+
<FECC<<FFEGGD:FEGGEFDCFAFFFGFGGGGCF,BF<,CCF,,CEEE,BAFDD<EG7++@@AFF8FCFFFGGGGF9B,:CF+=++A>4:CFE+>FE>+6@:<BD9FG,=DDG,,?EFF,E,>DE6+C+*3>CCEC7:55>>CC<6:5555<BG,*BFFFF+=9<*25)*28C0.5)))0.@F:F+8<6?48<?4).96*4(9)..;?F7(+++.(*2).))0(((*464))0)-().1/,9*(44.()**)))())(.(((.20)*0))0))
@M02542:52:000000000-J9N43:1:1101:23303:4058 2:N:0:GTGAAA
GTAGTCCACGCCCTAAACGATGTCAACTAGTTGTTGGGGATTCATTTCCTTAGTAACGTAGCTAACGCGTGAAGTTGACCGCCTGGGGAGTACGGTCGCAAGATTAAAACTCAAAGGAATTGACGGGGACCCGCACAAGCGGTGGATGATGTGGATTAATTTGATGCAACGCGAAAAACCTTACCTACCCTTGACATGCCACTAACGAAGCAGAGATGCATTAGGTGCTCGAAAGAGAAATTTGACACAGGTGCTGCATGGCTGTCGTCGGCTC
+
GGGGGGGGGGGCFGGFGGGGGGGGGGGGGGEFGGFGGGGDEGGGGGGGFGGGGGGGGGGFFGGGGGGGGGCEGGGGFGGGGDGGGGGG=FFFFGEGGGGGGGGDGGGGGGGFGGGGFGFGGGGFDGGGGGGGGGECEEFGGG>:EGFGG@CGGFGDGGGC>F7=:CFGFAEGBGFFFFDEFFFGGFFFGFF54@F8<7;)/33494;575;?8;EF477-)=FFFFFG2>?08BF?B:>:*)0:6><)(4<=(0)-)()61<(,295353))).
@M02542:52:000000000-J9N43:1:1101:23099:4076 1:N:0:GTGAAA
GTAGTCCACGCCGTAAACGATGTCTACTAGCTGTTCGTGTCCTTGTGATGTGAGTAGCGCAGCTAACGCACTAAGTAGACCGCCTGGGGAGTACGGTCGCAAGATTAAAACTCAAATGAATTGACGGGGGCCCGCACAAGCGGTGGAGCATGTGGTTTAATTCGACGCAACGCGAAGAACCTTACCTACTCTTGACATCTACGGAAGACTGCAGAGATGCGGTTGTGCCTTCGGGAACCGTAAGACAGGTGCTGCATGGCTGTCGTCAGCTCGG
+
GGGGGGGGGGGGGGGGGGGGGGGGGGGGGGGGGGGGGGGGGGGGGGGGGGGGGGGGGGGGGGGGGGGGGGGGGGGGGGGGGGGGGGGGGGGGGGGGGGGGGGGGGGGGGGGGGGGGGGGGGGGGGGGGGGGGGGGGGGGGGGGGGGGGGGGGGGGGGGGGGGGGGGGGGGEGGGGGGGGGGGGGGGGGGGGGGGGGGFGGGFGGGDGGGGGCFGGFGGGGEEGGGG<CCFAFGGGFFGGGFFDFFBGFFGGFF2<:BAFBD79?F:6:025?D3
@M02542:52:000000000-J9N43:1:1101:14993:4112 2:N:0:GTGAAA
GTAGTCCACGCCGTAAACGATGTCTACTAGCTGTTCGTGTCCTTGTGATGTGAGTAGCGCAGCTAACGCACTAAGTAGACCGCCTGGGGAGTACGGTCGCAAGATTAAAACTCAAATGAATTGACGGGGGCCCGCACAAGCGGTGGAGCATGTGGTTTAATTCGACGCAACGCGAAGAACCTTACCTACTCTTGACATCTACGGAAGACTGCAGAGATGCGGTTGTGCCTTCGGGAACCGTAAGACAGGTGCTGCATGGCTGTCGTGTGCGTGG
+
GGGGFGGGGGGGGGGDGFFGGGGGGGGGGGGGGGGGGGGGGGGGGGFGGGGGGGGGGFFGGGGGGGGGGGGGGGGGGFGGGGGGGGGGGGGGGGGGGGGGGGEFGGGGGGGGGGGGGGGGGGGGGCGGGEGGGGGGGGGGGGGGGGFFGGGFGGGFCGG?FGGGGGGGFFGGFG>FFDFFFFFGGGGFGFFFFFFFFF6<F<6G>>7=?F77C@<7:>D>0@E:9((:4694:>90;?:DD0D5),,73<9?AF>7A<:?<<?)1/0)090).)
@M02542:52:000000000-J9N43:1:1101:16687:4123 2:N:0:GTGAAA
GTAGTCCACGCCCTAAACGATGTCAACTAGTTGTTGGGGATTCATTTCCTTAGTAACGTAGCTAACGCGTGAAGTTGACCGCCTGGGGAGTACGGTCGCAAGATTAAAACTCAAAGGAATTGACGGGGACCAGCACAAGCGGTGGATGATGTGGATTAAGTCGAGGCAACGCGACAAACCTTACCTACTCTTGACATGCCACTAACGAAGCAGAGATGAATTAGGTGCCCGAAAGAGAAAGTGGACACAAGTGCTGCATGGCTTTCCTCAGCCG
+
EFDEGF<FC@@9@@,CC,8FFFFD<CE,EFF<C<E8E:@F:CFEFA6,<9EAAFCAFGGFGFGGEEGGGCFGGGFGGGGGEFGDCFCCC7+A,:>=C>EGDGEE;EFFDG,,FEGGF,3FD99;C86FC+++4>@,,8,,+:*5CC,2@<5=BF9>D:@,4>879*=<A)=??D650A48A)6;CFD6*/;:=EFAE@F3*)(9)07ED7;?:**))2*))1704<<6(((,,038?1>**6CF4,).((086)5)3(66:0((*2**1*))))
@M02542:52:000000000-J9N43:1:1101:17772:4124 2:N:0:GTGAAA
GTAGTCCACGCTGTAAACGTTGGGCGCTAGGTGTGGGGGGCCTCTCCGGTTCTCTGTGCCGCAGCTAACGCATTAAGCGCCCCGCCTGGGGAGTACGGCCGCAAGGCTAAAACTCAAAGGAATTGACGGGGGCCCGCACAAGCGGCGGAGCATGCGGATTAATTCGATGCAACGCGAAGAACCTTACCTGGGTTTGACATGGCCGCAAAACTGTCAGAGATGGCAGGTCCTTCGGGGGCGGTCCCAGGTGGTGCAGGGCTGTCCTCCGCTCGTG
+
GG7CGGGGGGGGGG9FFGGGEGGGGGGGGGGGGGGGGGGEGGDGDDGGGGEEFGGCFGFG:FEFD@ECCFEDGGGGGG:FFGGCGG@FFGGGGFCFGGGGCEEDEGGCEC9EGGF?4:CG*;?CCGGGG>CEEGGDGEEDGFG8CG5=5CEC?CCC=?1A*0AC<F?F*)+7/9>:5B>5)4:C>7FF*9F3.37@AA?B*8:GFF:?@G?)+0<*)298<4<>B((1.4):952>696939D)82)5):@)(-4)((4(34>07*)57)00))
@M02542:52:000000000-J9N43:1:1101:21941:4134 1:N:0:GTGAAA
GTAGTCCATGCCGTAAACGATGAGTGTTCGCCCTTGGTCTACGCGGATCAGGGGCCCAGCTAACGCGTGAAACACTCCGCCTGGGGAGTACGGTCGCAAGATTAAAACTCAAAGGAATTGACGGGGACCCGCACAAGCGGTGGATGATGTGGATTAATTCGATGCAACGCGAAAAACCTTACCTACCCTTGACATGTATGGAACCCTGCTGAGAGGTGGGGGTGCCCGAAAGGGAGCCATAACACAGGTGCTGCATGGCTGTCGTCAGCTCGTG
+
GGGGGGGGGGGGGGGGGGGGGGGGGGGGGGGGGGGGGGGGGGGGGGGGGGGGGGGGGGGGGGGGGGGGGGGGGGGGGGGGGGGGGGGGGGGGGGGGGGGGGGGGGGGGGGGFGGGGGGGGGGGGGGGGGGGGDGFFFGGGGGGGGGGGGGGGGGGGGGGGGGGGGGGGGGGGGGGGGGGGGGGGGGGGGGGGGGGGFGGGGFGGGGGFGGGGGGGGGFFGEGGGGGGGGGFFGGGFEGGGFFFBFFGGFGG<FBBFFFFFG<CFGFBFF<::>7
@M02542:52:000000000-J9N43:1:1101:12629:4146 2:N:0:GTGAAA
GTAGTCCACGCCCTAAACGATGTCAACTGGTTGTTGGGAGGGTTTCTTCTCAGTAACGTAGCTAACGCGTGAAGTTGACCGCCTGGGGAGTACGGCCGCAAGGTTGAAACTCAAAGGAATTGACGGGGACCCGCACAAGCGGTGGATGATGTGGTTTAATTCGATGCAACGCGAAAAACCTTACCTACCCTTGACATGCCAGGAATCCTGCAGCGATGGGGGAGTGCCCGAAAGAGAACCTGGACACAGGTTCTGCATGGCCGTTGTTGGTCGG
+
GGGGGGGGGGGFGGGCFCEGGGGGFGGGGGGGGGGGGGGGGDGCGGGGGGGGGGGGGGFGCFGFGGGGGG7FFFFFEFGGGGGGCGFCFGGFG@FDE8=FFGGGGGGFFFF,CDADCCGGGD9D6CE7EF6EEEC8EGF5ECG*>9224=DFFGE5DF:@FFGGGDEFA6*:;)65>ADA;34CDGGF*;AF4)0944?0=:33>@*<F>(.<<8)49*.(7>),,-*.21305((.4>5F057:7???:0*-.))-))33(((19)))000)0
@M02542:52:000000000-J9N43:1:1101:17927:4164 2:N:0:GTGAAA
GTAGTCCACGCCGTAAACGATGTCTACTAGCTGTTTGTGTCCTTGTGATGTGAGTAGCGCAGCTAACGCACTAAGTAGACCGCCTGGGGAGTACGGTCGCAAGATTAAAACTCAAATGAATTGACGGGGGCCCGCACAAGCGGTGGAGCATGTGGTTTAATTCGACGCAACGCGAAGAACCTTACCTACTCTTGACATCTACGGAAGACTGCAGAGATGCGGTTGTGCCTTCGGGAACCGTAAGACAGGTGCTGCATGGCTGTCGTCGGCTCGG
+
GGCFGGGGGGDECG,B@FGGGGGGGGGCF<FEGDEFGGG,FEGFGCEGGGGC<FGGGGGGDDDGGGGGGGGGFFFGGGGFGGFGGE@FGCGGGGGGGGGGGGGEEEGGGGGFGGGGF;>D;;DBG66@C>CCBCBCEG6>FGEEGGGGGFGGGGF<EC4,=AE>=DE5>3:DEC7<>)9>53?DG4CFCFFFFA4).)/.941C>D>CFGBFGGC5(*04()7>9-27>D<<1B971?:G<:59))450.)04>)()),(4(4<CC@))))..)
@M02542:52:000000000-J9N43:1:1101:10227:4187 2:N:0:GTGAAA
GTAGTCCACGCCGTAAACGATGATAACTAGCTGTCCGGGCACTTGGTGCTTGGGTGGCGCAGCTAACGCATTAAGTTATCCGCCTGGGGAGTACGGCCGCAAGGTTAAAACTCAAAGAAATTGACGGGGGCCTGCACAAGCGGTGGAGCATGTGGTTTAATTCGAAGCAACGCGCAGAACCTTACCAACGTTTGACATCCCTATTGTGGTTACCAGAGATGGTTTCCTTCAGTTCGGCTGGCTAGGAGACAGGTGCTGCAGGGGTGTCGTCAGG
+
GGGGGGFGGGGGGGGGGGGGGGGGGGGGGGGGGGGGGGGGGGGGGGGGGC9FDGGGGGGGGGGGGGGGGGGGGGGGGGFEGGGGDGGGGGGGGGGGDEGGGGGGGGGGGGGGGGGGGGGGGGFGGEGGGDGGGFFGCFFFFGGCEG>FGGGGGGF>FGGGFGF=FC5DFFG3:D;FFBF:@0?>4CCFGF)5;?FFABF:>4<**11:59:<@+<)37744?698:A*6<<<BF9:9;0<D?CF(147:?@)8A8:AA?0(.(,7956@5)).)
@M02542:52:000000000-J9N43:1:1101:9965:4196 2:N:0:GTGAAA
GTAGTCCACGCCGTAAACGGTGGGAACTAGGTGTTGGCGACATTCCACGTCGTCGGTGCCGCAGCTAACGCATTAAGTTCCCCGCCTGGGGAGTACGGCCGCAAGGCTAAAACTCAAAGGAATTGACGGGGGCCCGCACAAGCAGCGGAGCATGTGGCTTAATTCGACGCAACGCGAAGAACCTTACCAAGGCTTGACATACACCGGAAAGCATTAGAGATAGTGCCCCCCTTGTGGTCGGTGTACAGGTGGTGCATGGCGGTCGTCAGCCTGG
+
GGGEGGGGGGGGGGGGGGGGFGGGGGGFFGGGGGGGFGGGGGGGGGGGGGGGGGGGGGGFGGGGDGDGFGGGGGGGGGGGGGGGCDCGGGGGGGGGGGGGGGGDGGGGGGGFFGGGGGGGGG?>CGFEGDGGGGEGGGDGFCFGGGGGGGEG?CFGCFDE?FGFFC7C)8EDFG9>DDFE??FGFFGFGFF>5,;;1?BAF7<DFE355D<BGFGF477AF49B4)60(42(1?936:?DD9<5844?:5)7<?90:9(4((((/177>44.))
@M02542:52:000000000-J9N43:1:1101:24577:4198 2:N:0:GTGAAA
GTAGTCCATGCCGTAAACGATGAGTGTTCGCCCTTGGTCTACGCGGATCAGGGGCCCAGCTAACGCGTGAAACACTCCGCCTGGGGAGTACGGTCGCAAGACCGAAACTCAAAGGAATTGACGGGGGCCTGCACAAGCGGTGGAGCATGTGGTTTAATTCGATACAACGCGCAAAACCTTACCAGCCCTTGACATATTAACAAGAAAAACTGTCCTTAACGGGATGGTACTTACTTTCATACAGGTGCTGCATGGCTTTCCTAAGGTCGTGTCG
+
GGGGGGGGGGGGGFGEGGGGGGGGGEGGGGGGGGGGGFFGCEGGGGGBEGGGCEFGFGFGCFG@FCFCCF=BFGGFGGECFFGGGCEGGGGGGFCFE6@F@EFEGGGD=FFBC,6,CEFFDGGGGG8:7FC5:,BF,<:ECEG*3*3+;<CCCCC+>;FC:CE=CCG<5ADC5C6F<::*/.9709C>F7?B4)9/))9<F249.7:E)9>930+*.::<?EB71(-2..).-=:AA).07-2:(-(9)66)).((,(()))))0*18500)).
@M02542:52:000000000-J9N43:1:1101:22898:4252 1:N:0:GTGAAA
GTAGTCCACGCCGTAAACGATGTCAACTAGCCGTTGGGAGCCTTGAGCTCTTAGTGGCGCAGCTAACGCATTAAGTTGACCGCCTGGGGAGTACGGCCGCAAGGTTAAAACTCAAATGAATTGACGGGGGCCCGCACAAGCGGTGGAGCATGTGGTTTAATTCGAAGCAACGCGAAGAACCTTACCAGGCCTTGACATCCAATGAACTTTCCAGAGATGGATTGGTGCCTTCGGGAGCATTGAGACAGGTGCTGCATGGCTGTCGTCAGCTCGG
+
GGGGGGGGGGGGGGGGGGGGGGGGGGGGGGGGGGGGGGGGGGGGGGGGGGGGGGGGGGGGGGGGGGGGGGGGGGGGGGGGGGGGGGGGGGGGGGGGGGGGGGGGGGGGGGGGGGGGGGGGGGGGGGGGGGGGGGGGGGGGGGGEGGFGGGGGGGGGGGGGGGGGGGGGGGGGGGGGGGGGGGGGGGGGGGGGGGGGGGGGGFGGGGGFGGGGGGGGGFGGGGGGGGFFGF<FGGGEFGGGF?FFFFGGFGFFFFFFFA?FGGGFGFBFFBFFF)
@M02542:52:000000000-J9N43:1:1101:24074:4255 2:N:0:GTGAAA
GTAGTCCACGCCGTAAACGATGTCTACTAGCTGTTCGTGTCCTTGTGATGTGCGTAGCGCAGCTAACGCACTAAGTAGACCGCCTGGGGAGTACGGTCGCAAGATTAAAACTCAAATCAATTGACGGGGGCCCGCACAAGCGGTGGCGCATGGGGTTTAATTCGACGCAACGCGAAGAACCTTACCTACTCTTGCCATCTACGGAAGACTGCAGAGATGCGGTTGTGCCTTCGGGAGCCCTACGACAGGTCCCGGCTGGCTGTCGGCAGCCCGG
+
FFF9;FGFGGGG@FFCGE,8BCCEE@FFGGGGACEC7CD<F@,C@99AC,E<,B@@CFGCFCFG<FG=FBFBFFFF@?EF?7@+?++444FFFGC+,@F+>F:=FFFD9;=6F9@9=,@FEG89=8++@CE8CE@8EEGFF851=C,/;5>5*1=C8*6=@FG=:**2:)/9>C1))56>FBFGCFGB4*9**4*94<F44<1D:5)2.0)(<+<)2?F>;@>)4,4C>A228)79(44/28*1(,,7(-0*(-(((,-((2()*))7))))7.
@M02542:52:000000000-J9N43:1:1101:17269:4298 2:N:0:GTGAAA
GTAGTCCACGCCCTCAACGATGTCAACTGGTTGTCGGCCCTTCATTGGCTTTGTAACGTAGCTAACGCGTGAAGTTGACCGCCTGGGGAGTACGGTCGCAAGATTAAAACTCAAAGGAATTGACGGGGACCCGCCCAAGCGGTTGATGATGTGGATTAATTCGATGCAACGCGACAAACCTGACCTACCCTTGACATGTACGGCACCCTGCCGAGAAGTGCGGGTGCCCGAAAGGCACCCGTAACTAAGGTCCGGCATGGCTGTCGTCAGCTCG
+
F@,C;EFGGGG,:FEDC@@,DGDC,CFCAGGGCGE:F+CF@<,,,EEEG,E,9CEE@6FCF<,6AF,466@=AEFG<<?FFGEGGC7=B::8;?=AFC:@+>FGGA,E<=>D,@,,=3>=,3@E+=+:8FCGCC+3;FC***63@7,=5,2,2=E9D?B,+,*,,55*;/*//5()2;53)(.;8CF)*0*0)/=;?7@6A?().755)94?5**)(9D3)085((-*86((,73(4(,/5:<C2)-/)(**,((((((.34,.**)0.5)*0.
@M02542:52:000000000-J9N43:1:1101:14689:4301 1:N:0:GTGAAA
TAGTCCACGCCGTACACGGTGGGAACTAGGTGTTGGCGACATTCCACGTCGTCGGTGCCGCAGCTAACGCATTAAGTTCCCCGCCTGGGGAGTACGGCCTCAAGGCTAAAACTCAAAGGAATTGACGGGGGCCCGCACAAGCAGCGGAGCATGTGGCTTAATTCGACGCAACGCGAAGAACCTTACCAAGGCTTGACATACGCCGGAAAACCCTGGAGACAGGGTCCCCCTTGTGGTCGGTGTACAGGTGGTGCATGGCTGTCGTCAGCTCGTG
+
GGGGGGGGGGGGGG7FGGGGFGGGGGGGGGGGGGGGGGGGGGGGGGGGGGGGGGGGGGGGGGGGGGGGGGGGGGGGGGGGGGGGGGGGGGGGGGGGGGGGGGGGGGGGGGGGGGGGFGGGGGGGGGGGGGGGGGGGDGGGGGGGGGGGGGGGFGGGGGGGGGGGGGGGGGGGCEGGGDCFFCCGGGGGGGGGGGDGGCC:?FGDEGGGGGGGGGGGGCGGGFFGGGGGGGFFCEGFFGGGFFG<?9FGFGGFFFFB2:?FGFGF56?B:>75.)
@M02542:52:000000000-J9N43:1:1101:6204:4306 2:N:0:GTGAAA
GTAGTCCATGCCGTAAACGATGAGTGTTCGCCCTTGGTCTACGCGGATCAGGGGCCCAGCTAACGCGTGAAACACTCCGCCTGGGGAGTACGGTCGCAAGACCGAAACTCAAAGGAATTGACGGGGGCCTGCACAAGCGGTGGAGCATGTGGTTTAATTCGATACAACGCGCAAAACCTTACCAGCCCTTGACATATGAAACAGAAAACCTGTACTTAACGGGATGGTACTTACTTTCATACCGGTTCTGCATGGCTGTCGTCAGCTCGTGTCC
+
GGGCFGEGGGGFFGGGGGGGGGGFGGGGG@FGGGGGGGGGDAFGFFEGGGGGGGGEECFCGGGGCGGGGG@EEGGFGGGG7+9BFGEGGFGCEEGGGE>7FGGFGGGGGGGFG;FF9EFFFGDCCD1F>FFFDGGCCGGE*=*;8<5+C7:7=CFGGGFCFCFGE7?6=>CGED>4)554@(?CCGFDGF@=44FBA2=)*)4*)06@F<37C+2=:FCA:3).-(,2))64>F)6<)):CA**(-(5):976-((4,4)(-,-1>9)0).0.*
@M02542:52:000000000-J9N43:1:1101:22420:4312 2:N:0:GTGAAA
GTAGTCCACGCCGTAAACGGTGGGAACTAGGTGTTGGCGACATTCCACGTCGTCGGTGCGCAGCTAACGCATTAAGTTCCCCGCCTGGGGAGTACGGCCGCAAGGCTAAAACTCAAAGGAATTGACGGGGGCCCGCACAAGCAGCGGAGCATGTGGCTTAATTCGACGCAACGCGAAGAACCTTACCCAGGCTTGACATACACCGGAAAGCATTAGAGATAGTGCCCCCATTGGTGTCGGTGTTCGGGTGGTGCCTGGCTGTAGTCAGCCCGGG
+
GGGGGGGGGGGGGGGEGGGGEGGGGFGFGGGGGGGGFGGGGGGGG9EGGGGEGGGGGGGGGGGGGFGGGGGGGGGGGGGGGGGGDCFGGGGGGDGGGGFGGGGGFFDFGGGGGGGGGGGGGGFDFGGGGFGGGEEGGGGGGGFCGDGG8EFCFGB?C5CGFCFFFCCCB):<:)-.837FF:):CF6)9@:>)8>FD9@)63)2.7>=>*(,3+26<776699*)48C6((64))-44(>9(9*)((049D>:<().((41(.)2***))))).
@M02542:52:000000000-J9N43:1:1101:22214:4319 2:N:0:GTGAAA
GTAGTCCACGCCCTAAACGATGTCTACTAGTTGTCGGGTCTTAATTGACTTGGTAACGCAGCTAACGCGTGAAGTAGACCGCCTGGGGAGTACGGTCGCAAGATTAAAACTCAAAGGAATTGACGGGGACCCGCACAAGCGGTGGATGATGTGGATTAATTCGATGCAACACGAAAAACCTTACCTACCCTTGACATGGCAGGAATCCCGGAGAGATTTGGGAGTGCTCGAAAGAGAACCTGCACACCGGTGCTGCATGGCTGTCGTCAGCTCG
+
GGGGGGGGGGGGGGGGGGGGGGGGGGGGGGGGGGGGGGGGGGGGGGGGGGGGGGGGGGGGGGFGGGGGGFGGGGGGGGGGGGGGGGGGFGGGGGGGGGGGGGGGGGGGFGGFFGGGGGGGGGGGGGDFGFGGGGGEECFGGGGGG49CCCFGFEF9DFFGCGGGFF5FFF,/?DFFFFFFFFFGGGGADFFFA8AC<8F053;GF@FGFG00*8EFFGG94>FF?74*)39:BD???7:97(9424()(,>762<B(6::<?2,7CF@F:@4).
@M02542:52:000000000-J9N43:1:1101:25562:4321 1:N:0:GTGAAA
GTAGTCCACGCCCTAAACGATGTCAACTGGTTGTTGGGAGGGTTTCTTCGCAGTAACGTAGCTAACGCGTGAAGTTGACCGCCTGGGGAGTACGGCCGCAAGGTTGAAACTCAATGGAATTGACGGGGACCCGCACAAGCGGTGGATGATGTGGTTTAATTCGATGCAACGCGAAAAACCTTACCTACCCTTGACATGACAGGAATCCTGCAGAGATGTGGGAGTGCTCGAAAGAGAACCTGGACACAGGTGCTGCATGGCCGTCGTCAGCTCG
+
GGFEGAEFGGG@FCFFEF;:CDGCECF9FFGGGEGF8FECEGGFFGAFE<@C:FFGCCFEGFGGAF@:F4CF@FF,99EACFGG7FCE:FFDD7==FG+C+CD,8BFF9FBDG8DDFDF>8FBFECE+@FCFCFC:F::A:*15>1?EFFGCC9<CFCFC;<F@22<;CEBFE8*FBEGGGGECEFC8FFGG?EGGGG7CGFGGGFFGCCEGGCGEC?30AEF58FFCCD>F<E:>FFGGFFGBF?54<FF>FFF?F29BGFG3DBB?F0:79)
@M02542:52:000000000-J9N43:1:1101:6822:4346 2:N:0:GTGAAA
GTAGTCCACGCCCTAAACGATGTCAACTGGTTGTTGGGTCTTCACTGACTCAGTAACGAAGCTAACGCGTGAAGTTGACCGCCTGGGGAGTACGGCCGCAAGGTTGAAACTCAAAGGAATTGACGGGGACTCGCACAAGCGGTGGATGATGTGGTTTAATTCGATGCAAAGCGAAAAACCTTACCCACCTTTGACATGTACGGAATTCGCCAGAGATGGCTTAGTTCTTGAAAGATCACCGTAAACCAGGTTCGGCACTGCTCTCTTTAGTCCG
+
GGGGFECFFGGCCGGGEAFFFGGF9FFGFFFFEGFFFGEFGGGGGGGGGGGGGGGGGGGCGGGFGGGDGGEEDFDGAFBEEGGFF:FB8CF<EFGD@EEC7FFFFCGGGGGCF8EFDGGGEGFFGGG>EE,@BCGDGGFGEG8>CC,,55<,=:>DFFCFBBFC9+:788,2573>BA:)==A7CCFA<AAFFC++93A<+26/7<F:>D<?GD54<FF4:FF@A)6*)))566(-).,*/47C()(..3)1.((44((4)4))***/*1**1)
@M02542:52:000000000-J9N43:1:1101:21377:4347 2:N:0:GTGAAA
GTAGTCCACGCCCTAAACGATGTCTACTAGTTGTCGGGTCTTAACTGACTTGGTAACGCAGCTAACGCGTGAAGTAGACCGCCTGGGGAGTACGGTCGCAAGATTAAAACTCAAAGGAATTGGCGGGGACCCGCACAAGCGGTGGATGATGTGGATTAATTCGATGCAACGCGAAAAACCTTACCTACCCTTGACATGGCAGGAACCTCCGAGAGATTGGAGGGTGCCCGAAAGAGAACCTGCAACCAGGTTCTGCATGGCCGGCGTCAGCCCG
+
GGGFGGGGGGGGGGGAEGGGGGGGGGGGGGGGGGGGGGFGGGGGGGDGGCGGGGGFGGGGGGGGGGGGGGGGGGGGGGGGGGGGGGGGGGGGGGGGGGGGEGFGGGGGGGGGGGGFCGCFFGGGGGGGGF5EEEGGGGGGGGEGGCCFGCFCF?B9CG79CFG:CFG7===CDG>EEFFEFFF4DD:FDFFFFBF?DBF?4:FDFFF*.>66*:::2CFBBFFFFFF*(,296:1?:>099:D*)).).36*5<<4))6?0((,)1).).))..
@M02542:52:000000000-J9N43:1:1101:14089:4353 1:N:0:GTGAAA
GTAGTCCACGCCGTAAACGATGAATGTTAGCCGTCGGGCAGTATACTGTTCGGTGGCGCAGCTAACGCATTAAACATTCCGCCTGGGGAGTACGGTCGCAAGATTAAAACTCAAAGGAATTGACGGGGGCCCGCACAAGCGGTGGAGCATGTGGTTTAATTCGAAGCAACGCGCAGAACCTTACCAGCCCTTGACATCCTACGACCGCTGCAGAGATGCAGTTTCCACTTCGGTGGCGTAGAGACAGGTGCTGCATGGCTGTCGTCAGCTCGTG
+
GGGGGGGGGGGGGG7FFFGGGGGGGGGGGGGGGGGGGGGGGFGGGGGGGGGGGGGGGGGGGGGGGGGGGDGGGGGGGGGGGGGGGGGGGGGGGGGGGGGGGGGGGGGGGGGGGGGGGFFGGFFGGGGGGGGGGGGGGGGGGGGGGFGGGGGGGGGGGGGGGFGGGGDCFGGGGGGGGGGGGGGGGGGGGGGGGGGGGGGGGFGGGGGGGGGGGCFFFGDC9CCGGFGGGGFFGGGEFGGGFFGFFFGGFGG<=?0<A?FFD*95913<247E57
@M02542:52:000000000-J9N43:1:1101:14256:4354 2:N:0:GTGAAA
GTAGTCCTAGCCCTAAACGATGATTGCTTGATGTGGCAGGTACCCAATCCTGCCGTGTCGAAGCTAACGCGATAAGCAATCCGCCTGGGGAGTACGGTCGCAAGGCTGAAACTCAAAGGAATTGACGGGGGCCCGCACAAGCGGTGGAGCATGTGGTTTAATTCGACGCAACGCGAAGAACCTTACCTGGGCTCGAAATGCACAGGAATCCGGTAGAAATATCGGCGTCTAGCAATAGACCTGTGTATAGGTTCTGCATGGCTGTCGTCAGCTC
+
GGGGGGGGGGGGGGGAFGGGGGGGGGGGGFGGGGGGG@CFGGGGGGCFFGGGGGG7FFGGGGGGFGGGDGEDGGG9EFGGGGGGGGGGFF>FGGGGGF=CFCGEGGGGGG9FFGCFGGFGGGGFGGGGGGGGGEEGEGDFFDEG:DG7==CFCGEGGC4CAFFGGGDGDFGC55307>@?F:FCFGF4DFFF44>:?4FA4)8FF@:8;D:BD::7AG>A4/0>66>G;?<<AFB>9:2*>7DD7)-*).98)-264>)6(.407=)0)).)*/
@M02542:52:000000000-J9N43:1:1101:21971:4391 2:N:0:GTGAAA
GTAGTCCACGCCGTAAACGATGTCTACTAGCTGTTCGTGTCCTTGTGATGTGAGTAGCGCAGCTAACGCACTAAGTAGACCGCCTGGGGAGTACGGTCGCAAGATTAAAACTCAAATGAATTGACGGGGGCCCGCACAAGCGGTGGAGCATGTGGTTTAATTCGACGCAACGCGAAGAACCTTACCTACTCTTGACATCTACGGCAGACTGCAGAGATGCGGCTGTGCCTTCGGGAACAGTAAGACAGGTGCTGCATGGCTGTCGTCAGCGCGG
+
GGGGGGGGGGGGGGGGGGGGGGGGGGGGGGGGGFGFGGGGGFFDGGGGGGGFCGGGGGGGGGGGGGGGGEDGGFGEGFFFEEGDGGFGGGDGGGDGGGGGEGFGGGGFDFF@FFGGDGGFGACDDE@FD78CGGDEDGG8EEGEGGCFDF6EGGGFGFCCFFE=CD=):8>3=CBDFD67FF?FFFG=F@FFFAFF24/)=A(7)7)*0>01?80782*),))0247:<<)42399>2(*05:26)(7()0/)5<7A<?:??44/1<)5)0)73
@M02542:52:000000000-J9N43:1:1101:19765:4422 2:N:0:GTGAAA
GTAGTCCACGCCCTAAACGATGTCAACTGGTTGTCGGGCCTTCATTGGCTTGGTAACGTAGCTAACGCGTGAAGTTGACCGCCTGGGGAGTACGGTCGCAAGATTAAAACTCAAAGGAATTGACGGGGACCCGCACAAGCGGTGGATGATGTGGATTAATTCGATGCAACGCGAAAAACCTTACCTACCCTTGACATGTACGGAACCCTGCCGCGAGGTGGGGGTGCCCGAAAGGGCACCGTAACACAGGTGCCGCATGGCTGGCGTTAACCCG
+
GGEEFFGGGGGFEGFEADECGGGGGFGGGGGGGGGGC:FGGGFCEFCGG8FFEGEFGDGFGGGGGG7EF6=:FFGGGCFGGGGGE@BC?CCFGGGGGG:FF><EDGFFGGGDGDGGFEG88>FGGGEGGC:CCC@EGGGCGG8B8*47C@:CGGGGGGC:E;CC@7ECA65583:5>AFD4@BF6CFADA6AA7FA>?F2*44CDE@EF*:<8?C56D*((07>,(-2(,-(-5:(((-5).9C:<>)847))(-((--,(4((*)0))06*0)
@M02542:52:000000000-J9N43:1:1101:21983:4437 2:N:0:GTGAAA
GTAGTCCACGCCGTAAACGGTGGGAACTAGGTGTTGGCGACATTCCACGTCGTCGGTGCCGCAGCTAACGCATTAAGTTCCCCGCCTGGGGATTACGGCCGCAAGGCTATAACTCAAAGGAATTGACGGAGGCCCGCCCAAGCAGCCGAGCAGGTGGCTTAATTCGACGCAACGCGAAGAACCTTCCCACGGCTTGACATACACCGGAAAGCATTAGAGCTAGGGCCACCCTTGGCGTCGGTGTACAGGTGGTGCTTCGTCGTCTTACGCCCGG
+
EG:FFGGFEGGFEGDF<FFGFF>:,6:E9@@FFGCF8E+:+@F,<,69@D7>F,@:FCE,CFGEE=,,E7CCB=FC9FGG,C,=7:+=+D7++,:<<8=+@+CFFC@:D,@,8;,99EF7,,,D>,,<@*5*8*>>***4*4*B,*,::C5****5:***011<EF7C53*1<39>3)77;:7C**20C))))4))43=AF2<*.8)*)1.8@9:7)2*).*9)(.,*((81:5,(,(())-*1)-)1(46)4(4)))((((--****)).5)0
@M02542:52:000000000-J9N43:1:1101:11159:4445 2:N:0:GTGAAA
GTAGTCGACGCCGTAAACGATGTCTACTAGCTGTTCGTGTCCTTGTGATGTGAGTAGCGCAGCTAACGCACTAAGTAGACCGCCTGGGGAGTACGGTCGCAAGATTAAAACTAAAATGAATTGACGGGGGCCCGCACAAGCGGAGGAACATGTGGTTTAATTCGACGCAACGCGGAGAACCTTACCTACTCTTGACAGCTACGGAAGACTGCAAAGATGCGGTTGTGCCTTCGGGAACCGTAAGACAGGTGCTGCATGGCTGTGGTCACCTCGT
+
@C7BFF:@6@+7688@@ACFE,C,CC,EDEGGFCC,BF,CAF,FFE8,<,CAFEF<<CFGCF+CAF8FED=FFD<AA9?F,@FEGG?FC@>FF9CF<@F76>CFCGDA9=>8,@6D+C>DDFEA7+=FG>3****>:CC,,=E**)***22C+:9<82;:@9CF75E)).:95)(8>)>F)(97*9C=6=?*9<=?9)).*5175D3C773(<+3720>)2))>0(,*.6:24590,4371,*1).2)()/03<?()).((-,(22*/019)).
@M02542:52:000000000-J9N43:1:1101:11411:4448 2:N:0:GTGAAA
GTAGTCCACGCCCTAAACGATGATAACTCGAGGTTGGAGATACACAGTCAGCGTCTTAGCGAAAGCGTTAAGTTATCCACCTGGGGAGTAAGCCCGCAAGGGTGAAACTTAAAGGAATTGACGGGGGCCCGCACAAGCGGAGGAGCATGTGGTTTAGTGCGATGAAACGCGAGGAACCTTACCCGGGCTTGAAAGTTACTGTATTTAAATGAAATAGATAAGTCCCTGGGGAAAGGAAAGTAAGGGATGCATGGGTGCCATCCGCCCAGTCC
+
<C,CF,<CECC6@@,,,,8@9C<9FAEA9F<,@6CC+,9C@FE<F<CFE@FBGF,,BAF9>F7+8B@6,?,?:?E9@??=A,A8B7C+8:,:@<FFEECFGGEE:EA:,,,4,CAF+D8AF33B+BE+4+4*>>ECFGGGGGG8B4*4C,9?,42,561,.AFG7+42:5::5:>F@F>*8?/*935))8<>4)**))/66))0*/1+**.:+++1)20)6/9160-0(-4((04((.5*0)*2)(4F0(16-,((((.))(((**0))090
@M02542:52:000000000-J9N43:1:1101:14590:4449 2:N:0:GTGAAA
GTAGTCCACGCCCTAAACGATGTCAACTGGTTGTCGGGCCTTCATTGGCTTGGTAACGTAGCTAACGCGTGAAGTTGACCGCCTGGGGAGTACGGTCGCAAGATTAAAACTCAAAGGAATTGACGGGGACCCGCACAAGCGGTGGATGATGTGGATTAATTCGATGCAACGCGAAAAACCTTACCTACCCTTGACATGTACGGAACCCTGCCGAGAGGTGGGGGTGCCCGAAAGGGAGCCGTAACCACGGTGCTGCATGGGTGTCGTCAGCCTG
+
GGGGGGGGGGGGGGGGGGGEGGGGGGGGGGGGGGGGGGGGGGGGGGGGGGGGGGGGGGGGGGGGGGGGGGGGGGGGGAFGGGGGGGGGGGGGGGGGGGGGGGGGGGGGGGGGGGGGGGGGGGGGGGGGGGGEEEDGGGGGGGEGGFGE8BEEGC?FCGG@FGGFFGGFFF=GFG>:>AFEF49CFFGFG@*57<FFFFFA4(17<:FGFF(4:CC@;D*(3@EF9>?C<6(47>BB:02CG?DC1-83(-))(-<?4)).((44*17@))).))
@M02542:52:000000000-J9N43:1:1101:19620:4454 2:N:0:GTGAAA
GTAGTCCACGCCCTAAACGATGTCAACTAGTTGTTGGGGATTCATTTCTTCAGTAACGTAGCTAACGCGTGAAGTTGACCGCCTGGGGAGTACGGTCGCAAGATTAAAACTCAAAGGAATTGACGGGGACCCGCACAAGCGGTGGATGATGTGGATTAATTCGATGCAACGCGAAAAACCTTACCTACCCTTGACATGCCACTAACGAAGCAGAGATGCATTAGGTTCCCGAAAGAGAAAGTGGACAAAAGTTCTTCCTGGCCTTCGGCAGGTC
+
GGEBFFGGGGGFGGGGGGGEGGGGGGGGGGGGGGGGGGGGGGGFGGGGGGGGGGFGGGGGGGGGGGGGGGGGGGGGGGGGGGGGGGGGFGGGGGGGGGDCFGGGGGGGGGGGGGGAFGDGGGGGDGGGGEGDGG@EGGGGGGGDEGBAC@FGFG?EEFFGFGGFFGGGFFEDAGFFEFEF4=FGCFFFFFF588FF3);3=<(9795CEC>008*.:77>2@F6<4)*(.(4459<:1?D*.*9780.((.*-.)-))--4(()**)))0))))
@M02542:52:000000000-J9N43:1:1101:17012:4465 2:N:0:GTGAAA
GTAGTCCACGCCCTAAACGATGTCAACTGGTTGTTGGGAGGGTTTCTTCTCAGTAACGTAGCTAACGCGTGAAGTTGACCGCCTGGGGAGTACGGCCGCAAGGTTGAAACTCAAAGGAATTGACGGGGACCCGCACAAGCGGTGGATGATGTGGTTTAATTCGATGCAACGCGAAAAACCTTACCTACCCTTGACATGCCAGGAATCCTGCAGAGATGCGGTTGTGCCTTCGGGAACCGTAAGACAGGTTCTGCATGGCTGTCGTCAGCGCGGG
+
GGGGGGGGGGGDFG8FFGGGGGGGGGGGGGGFFGGGGGFFGGGGGGGGGGGGGGGFGGGGGGGGGGGGGGGGGGGGGGGGGGGEGGGGEGGGGGGGGEGGGGGFFFGGGGGGGGFGGGGGGFFGGGGGGGEGGGGGGGGGGG>EGGGGGGGGCGGGGGFGFCGFFCECFFDD:DBFFFEFFFFFCCCFGFFF5)/8:<0:?:?FFFFGF72:<@EFFGF647<:809DFB??:DBF?647<81:4(,53)9?5-64>?B<B?>(*9.8F)7<)5
@M02542:52:000000000-J9N43:1:1101:25078:4469 1:N:0:GTGAAA
GTAGTCCACGCCGTAAACGATGTCTACTAGCTGTTCGTGTCCTTGTGATGTGAGTAGCGCAGCTAACGCACTAAGTAGACCGCCTGGGGAGTACGGTCGCAAGATTAAAACTCAAATGAATTGACGGGGGCCCGCACAAGCGGTGGAGCATGTGGTTTAATTCGAAGCAACGCGAAGAACCTTACCTGGCCTTGACATGCTGAGAACTTTCCAGAGATGGATTGGTGCCTTCGGGAACTCAGACACAGGTGCTGCATGGCTGTCGTCAGCTCGT
+
FEFCGGFGGEGGGGGGGGGGGGGGGGGFGDGGGGGGD:FGGGGGGGGCGGGGGGGGGGGGGGGGGGGGGGGGGGGGGFGFGCCFFDGGGGGGGF7CACGC:@F@EFFGGGGEFGCCGGGGGFGFGGGGC:FFEF>E@FGGGGGFCGDFFGGGFGGEFFGGGGGGGGGGCEGBEECGEGGGGGGG?GCFFGGGGGGGFFF?EFF5CFGGGGFFFEG>C+3CGGGGGGGGGGFFGGGFFGGGFFC7FBCF>:7?BAB:A9:BFGG=FB?F?F665.
@M02542:52:000000000-J9N43:1:1101:5531:4488 2:N:0:GTGAAA
GTAGTCCACGCCGTAAACGGTGGGAACTAGGTGTTGGCGACATTCCACGTCGTCGGTGCCGCAGCTAACGCATTAAGTTCCCCGCCTGGGGAGTACGGCCGCTAGGCTAAAACTCAAAGGAATTGACGGGGGCCCGCACAAGCAGCGGAGCATGTGGCTTAATTCGACGCAACGCGAAGAACCTTAACAAGGCTTGACAGATACCGGAAAGCAATATGGATTTTGACCCCATTGTGGTGGGGTTACAGGAGGGTCATGGCGGTCGTTACCTCGT
+
7F7CFFA<EFE8C@CFG<:C8CFEGDGGGFGGFGGGGGGGGCGGFF9<CF@+6B4>F:CG7EFGEFDF?F7C:4EE9F59,<4+8@+A<B+++CFF7C@F@:+8CA7,<<,@3,,E*>9<:<@F5D,*4>88:5*:*43:A;***9:7*2::++++0*1*99?+<*03))2>>)7>3;B:42<42*+1*1.83,)828B27))*9.0*0/20++39)*26)0**.()2.83(4*.432(9<(/)()./(())(-(.4))(((,-)))))*1*))
@M02542:52:000000000-J9N43:1:1101:21737:4491 2:N:0:GTGAAA
GTAGTCCACGCCGTAAACGGTGGGAACTAGGTGTTGGCGACATTCCACGTCGTCGGTGCCGAAGCTAACGCATTAAGTTCCCCGCCTGGGGCGTACGCCCGCAAGGCTAAAACTAAAAGGAATTGCCGGGGGCCCGCACAAGCAGCGGAGCATATGGCTTAATTCGACGCAACGCGAAAAACCTTCCCATGGCGTCGGAGGCACAGGAAAGCATTAGAGAAAGTGCCCCCCCTGTGGCTGGGGTACAGAGGGGGCTTGGACCTCGTCTGCTCTG
+
@F@FG9CC@F@FECF:@,8,CC6@;C<E9<@FFC@EGF:FCECFD,,,,,,8F<FC@7+64+@@:,E,=+@4+4CE?F<B,,:FE=++:<=+>8++6++63+883><,D79,,,,,3383,@,DF9,@ECEGC*:C8<:***322;*58C=:C7+<C8**6C99+*+1)779@D())0)))(.***2.**0<F())((.-)((15))*07((++<9-*:<(/<FA<)*-9((2))5:0433()9(4)9)(05((-4:(())(,,/1.))1/***
@M02542:52:000000000-J9N43:1:1101:21084:4498 2:N:0:GTGAAA
GTAGTCCACGCCCTAAACGATGTCAACTAGTTGTTGGGGATTCATTTCCTTAGTAACGTAGCTAACGCGTGAAGTTGACCGCCTGGGGAGTACGGTCGCAAGATTAAAACTCAAAGGAATTGACGGGGACCCGCACAAGCGGTGGATGATGTGGATTAATTCGATGCAACGCGAAAAACCTTACCTACCCTTGACATGCCACTAACGAAGCAGAGATGCATTAGGTGCCCGAAAGAGAAAGTGGACACAGGTGCTGCATGGCTGTCGTTGGGTC
+
GGFFFFGGGGGGGGGGGGEGGGGGGGGGGGFGGGGGGGGGGGGGFGGGFCGGGGGGGGGGGGGGGGGGGGGGGGGGGGGFGGGGGGGGGGGFGGGGGGGGEEFGGGGGGGGGGGGGGGGCDFGGCEEGGFEEGG+@@C::EG:EE*>9DFGFFFGGGGGFFF5,,2A79?CGEC:?BFBFFE=FFG?=D:F4);F6?3F)07;4AF>ED344***))**.6*0=<447(.4(9D>(((564<767420:?F?(,2)2,.)0(.(97)))))))0
@M02542:52:000000000-J9N43:1:1101:25884:4525 2:N:0:GTGAAA
GTAGTCCACGCCGTAAACGATGAATGTTAGCCGTCGGGCAGTATACTGTTCGGTGGCGCAGCTAACGCATTAAACATTCCGCCTGGGGAGTACGGTCGCAAGATTAAAACTCAAAGGAATTGACGGGGGCCCGCACAAGCGGTGGAGCATGTGGTTTAATTCGAAGCAACGCGCAGAACCTTACCAGCTCTTGACATTCGGGGTATGGGCATTGGAGACGGTGTCCTTCAGTTCGGCTGGCCCCAGAACCGGGTCTGCATGGCCGTGTTCCGCC
+
GGGGGGGGGGGGGGGGGGGGGGACGGGGGGGGGEGGGGGGGCGFFGGGEDFGGGGGGG7FGEGCFGGDGDGGGGGGFAEFFEGGFFGGGGGGGGGFC>EFGGGGFGGBFGG?D@FGG8FGG98BDG6CDC:*>E*B8CCC:CGEGGGGGGFGFGBEF?7FFCCFFDGGF5:3BDBFDF>FFFF7CC6>49@=6)0/)-0:>>0776/;<<:879E416F1(7>;064:4<>B>*,(-4(<7:CD:??F?(8)(-,40))642,(1))))1*0.)
@M02542:52:000000000-J9N43:1:1101:6461:4542 2:N:0:GTGAAA
GTAGTCCACGCCGTAAACGATGTCTACTAGCTGTTCGTGTCCTTGTGATGTGAGTAGCGCAGCTAACGCACTAAGTAGACCGCCTGGGGAGTACGGTCGCAAGATTAAAACTCAAATGAATTGACGGGGGCCCGCACAAGCGGTGGAGCATGTGGTTTAATTCGACGCAACGAGAAGAACCTTACCTACTCTTGACATCTACGGAAGACTGCAGAGATGCGGTTGTGCCTTCGGGAACGGTAAGACAGGTGCTGCATGGCTGGCGTCAGGCCGG
+
CDCGGGFGGGGGGCGGGGGGGGGGFGGGGDGGGEGDFGGGAFFCFE89FFFGGGCFFGGGGDEGGGGFGEEGGF8FGGGGEGDEEFGGGEEGGFGGDGGGDEGGGDGGGGGGGGGFFGGFGFCDDGGGGGGG*>@BEGFCE>EB>7>E8/?9<CF,=CCFF@@FGGD<>8=3):6BFFFF53A+8DFF6994B>=?<<FD6<:C)7:8?CBFGGDF77C)(.0>;86DAFA225621,(9>2*0672)3)0632)()-23?(0:773.;))0).
@M02542:52:000000000-J9N43:1:1101:19707:4551 2:N:0:GTGAAA
GTAGTCCACGCCGTAAACGATGTCAACTAGCCGTTGGGAGCCTTGAGCCCTTAGTGGCGCAGCTAACGCATTAAGTTGACCGCCTGGGGAGTACGGCCGCAAGGTTAAAACTCAAATGAATTGACGGGGGCCCGCACAAGCGGTGGAGCATGTGGTTTAATTCGAAGCAACGCGAAGAACCTTACCAGGCCTTGACATCCAATGAACTTTCCAGAATAGGACTGGTGCCTTCGGGATCATTGCAACCGGTTCTGCATGGCTGTCGTCAGCCCGG
+
GGDCCFGGGGGFEGGGGFFGGFFEEFGDGGCEFGGGG7C,@EEGD,,B,BFGEGFFGGCCFC:FFGGGGFEGGFGFFFGFE>CFFECFFFGFCE?@FG@FGGG7FDFGFFGGGCFDF9,;EA?9DBCFEFGGGCC8C:B=CCEBEC57CC?GG+?B:CDFFGG*:CG<AFECB86)076@F7/:>FE69<:F;34;))9:F)5>**9C@7)4++0))2*.))0034(*(.68(.2((((2:)**).(0(37@<49)..(.1(.)9*))86).7<
@M02542:52:000000000-J9N43:1:1101:11152:4583 2:N:0:GTGAAA
GTAGTCCACGCCGTAAACGGTGGGAACTAGGTGTTGGCGACATTCCACGTCGTCGGTGCCGCAGCTAACGCATTAAGTTCCCCGCCTGGGGAGTACGGCCGCAAGGCTAAAACTCAAAGGAATTGACGGGGGCCCGCACAAGCAGCGGAGCATGTGGCTTAATTCGACGCAACGCGAAGAACCTTACCAAGGCTTGACATACCCCGGAAAGCATTAGAGATAGTGCCCCCCTTGTGGTCGGTGTACAGGTGGTGCATTGCTATCGTCAGCTCGG
+
GGFGGGGGGGGGGFGGGGGGDGGGGGGGGGGFGGGGGGEGGGGGDFFFGGGGGGCFGFGGGGGGGGGGGFGGEGGGGGGFGGGGGGGGGG>FGGGGGGGGGG77FFFCFGGEGFGGDGFCGGGGFGFE@:5CGGGGD7CEEGGFFGED55CEF7C9CF*:AFGFF377BE5D@D9.08:)7?55DCFFGF>3>BF:::BB?7(28.75:)(4FF7/6006<FFF<ADG?0332..):?<>D>GD2<4=?363(242<)5)))..920)))*/8)
@M02542:52:000000000-J9N43:1:1101:22558:4584 2:N:0:GTGAAA
GTAGTCCACGCCGTAAACGATGTCTACTAGCTGTTCGTGTCCTTGTGATGTGAGTAGCGCAGCTAACGCACTAAGTAGGCCGCCTGGGGAGTACGGTCGCAAGATTAAAACTCAAATGAATTGACGGGGGCCCGCACAAGCGGTGGAGCATGTGGTTTAATTCGACGCAACGCGAAGAACCTTACCTACTCTTTACATCTACGGAAGACTGCAGAGATGCGGGTGTGCCTTCGGGAACCGTAAGACAGGTGCTGCATGGCTGTCGTCCGCTCGG
+
GGGGGGGFEGGGGGGGGGGGGGGGGGGGGGGGGGGGCFFFGGGGGCFGFFGGGGGGGGGGGGGGGGGGGGC>EFFGGGGGGGGGEGGFG@FFGGGGGGGGGGGCFGGGGGGGGGGCGGGGFFGGFGGE+>@CCEDECGFGGDGGGDCCCE6C9CGDGFFEFCFFGGDGADE<:C>F3>FF>(?CCF:B7*9=/)984<F<?)(7>));FCD:FFFF1CC4())814:GFFF2:>B>B08)729*.83@0))))..4)-4(((.)**))0)80))
@M02542:52:000000000-J9N43:1:1101:20409:4592 2:N:0:GTGAAA
GTAGTCCACGCCGTAAACGGTGGGAACTAGGTGTTGGCGACATTCTACGTCGTCGGTGCCGCAGCTAACGCATTAAGTTCCCCGCCGGGGGAGTACGGCCGCAAGGCTAAAACTCAAAGGAATTGACGGGGGCCCGCACAAGCAGCGGAGCATGTTGCTTAATTCGCCGCAACGCGAAGAACATTATCAAGGCTTGACATACACCGGAAAGAATTCGAGATAGTGCCCCCCGTGTGGTCGGAGTACAGGTGGTGCATGGCTGTCGTCAGCCCGG
+
GGGEFGGGGGGGGFF@FGE,BF7+,CFGGGCFGGG<FEG@C:FGC,CF76=F>?=F:,+E++4@=8,4B=F>4CEF5EEGG<F::7+>F+@3338>F8:F7C7CF:7:FG9;F8,B6,2,=:C84>9<CFDC@CEEED5**;C*;4?*?5*:+A++<C*C?7FGFF5<:>=3<C3:B@5)),)2:*+1**1))(0)4:*6B?)*05)/75((2+3*(22(4**16)472(-((.44,.)13(/>,).928)73(-54.8((,.)**0)0)))))
@M02542:52:000000000-J9N43:1:1101:17772:4597 2:N:0:GTGAAA
GTAGTCCACGCCCTAAACGATGTCAACTGGTTGTTGGGTCTTCACTGACTCAGTAACGAAGCTAACGCGTGAAGTTGACCGCCTGGGGAGTACGGCCGCAAGGTTGAAACTCAAAGGAATTGACGGGGACCCGCACAAGCGGTGGATGATGTGGTTTAATTCGATGCAACGCGAAAAACCTTACCCACCTTTGACATGTACGGAATTTGCCAGAGATGGCTTAGTGCTCGAAAGAGAACCGTAACACAGGTGCTGCCTGGCTGTCGTCCGCTCG
+
GGDGGGGGGGGGGG@FGGGGGGGGGGGGGGFGGGGGGGGGGGGGGGGGGGGGGGGGGGGDGGGGGGGGGFEGGGGGGGGGGGGGGGGGGDGGGGGGGGGGGGGFGGGGGG9DCFGGGGGGGFFFCGGGGCGEGGDGEGGGGGGGGGGGG7FCFFCGFFGGFGGFGGGGFACC>DBFFAAEFFFGGGGEGFFFF2@=A3?DB?6<35?FBGB>+**7<FGBBFFFFFF7<?FFBE?:132CC:9D6<:F1(?68355(.)4?7?F6308)))..0
@M02542:52:000000000-J9N43:1:1101:14762:4598 1:N:0:GTGAAA
GTAGTCCACGCTGTAAACGATGCTAACTCGTTTTTGGGTTTTTAAGATTCAGAGACCAAGCGAAAGTGATAAGTTAGCCACCTGGGGAGTACGAACGCAAGTTTGAAACTCAAAGGAATTGACGGGGGCCCGCACAAGCGGTGGATTATGTGGTTTAATTCGATGATACGCGAGGAACCTTACCAAGGCTTAAATGGGAATTGACAGACGCAGAAATGTGTTTTTCTTCGGACAATTTTCAAGGTGCTGCATGGTTGTCGTCAGCTCGTGCCGG
+
FEDFFC@@@6F@BC,CCEE7FGGGFFD9DBCCCFGGEF@FF@@FFFCGGADGEGFFFF<C,B@FEGGGGFGEEEFGGCCCGGGFF@G7FGFGGCEGG>CGDGGFFFCCAFGGGCFGFFGFGFFGG@BFC3FE7C@FG:<FCFGG>EF,@F,3FFC:FCFCGD;FGGGGGE8FE8EFCFDFD9<FGDGGGGC8++>EGGGGG@FFGGGGGGGGGEGCGF9C:68?EFGGGGFEGEFFBF>FFFC2???F?FFFFBA4:3>?FFGFGA??20()8)
@M02542:52:000000000-J9N43:1:1101:11107:4610 2:N:0:GTGAAA
GTAGTCCATGCCCTAAACGATGTCAACTAGTTGTTGGGGATTCATTTCCTTAGTAACGAAGCTAACGCATGAAGTTGACCGCCTGGGGAGTACGATCGCAAGATTAAAACTCAAAGGAATTGACGGGGACCCGCACAAGCGGTGGATGATGTGGATTAATTCGATGCAACGCGAACAACCTTACCTACCCTTGACATGGCCGGAAACCTGAAGAGATTCGGGTGATCTCGCAATAGAACCGGCACACAGGTGCTGCATGGCTGTCGTTAGCTCG
+
GGG:CFFG<E<FGFD<FFCCFEEF<C@<EFF@AC,CC++CFFFFGGDFFBFFFGG9F:F@F@8FEF:7@:,<<AEF99FFFGDEG7F@@CF@E@C+E6+@ECFGGGFG9EFGD,=EF?FF?=ED++3+@FE6BC:CCEE68B>>55BCFCC,@EF9FFGC9EGFCG>:?F5C>D>)85A>AAFG*1C4*)0;03AFF4;16663))5@5<?:C0*?2*0:43..())063(49)64).371,))((()41*98<4<224((((.2*8))84/*)
@M02542:52:000000000-J9N43:1:1101:8249:4619 2:N:0:GTGAAA
GTAGTCCACGCCCTAAACGATGAACACTCGATGTTGGCGATATACGGTCAGCGTCTAAGCGAAAGCGTTAAGTGTTCCACCTGGGGAGTACGCCCGCAAGGGTGAAACTCAAAGGAATTGACGGGGGCCCGCACAAGCGGAGGAGCATGTGGTTTAATTCGATGATACGCGAGGAACCTTACCCGGGCTTGAAAGTTAGTGAATGTTACAGAGACGTCACAGTTCTTCGGAACACGAAACTTGGTGCTGCATGGTTGGCGTCAGCTCGTGCCTG
+
DFCF@CFCFGGCC@6E9F,@,CECGGGGG@FFFFGGGFF:FCCFGFDGGEFFGFFFDGFGG:FFDGGFGDGGGFEF9FEEDFF@FCGG=DFCDC@@FGFCFC<CCFGFDDE8FGFG6DDFF,6CDC:C7@C5BEEG,<:E>8CEDFFFFGFFC=>,=C7:A9@F9D7CA:=C3820=>47?:@CGGDBC4B>F<*06<=4694****+17<4+;=.(75:4=FF>FFF0(4:()(-(-:77)*2319*)))/-(-)((,(((-(*2)<)))7*1
@M02542:52:000000000-J9N43:1:1101:13162:4645 1:N:0:GTGAAA
GTAGTCCACGCCCTAAACGATGTCAACTAGTTGTTGGGGATTCATTTCCTTAGTAACGTAGCTAACGCGTGAAGTTGACCGCCTGGGGAGTACGGTCGCAAGATTAAAACTCAAAGGAATTGACGGGGGCCCGCACAAGCAGCGGAGCATGTGGCTTAATTCGACGCAACGCGAAGAACCTTACCAAGGCTTGACATACACCGGAAAGCATTAGAGATAGTGCCCCCCTTGTGGTCGGTGTACAGGTGGTGCATGGCTGTCGTCAGCTCGTGTC
+
FGGEFC@FFCEGG@CEGGGGGEEGGGFGGGFEGEFG8@CE:CCFFC@CC,FEFEFEDFGGDFFCAEFE:++BFCCFE<F5@CF:D7AEC4BBEFEDBE:F@+4FD<FGGGA<FG9<FGC,<>F9+>C=<FEFC7FEGC:BDGGFG*=7<<<FG,<<FCGGFGG?FCFEGGGCCGGDEGCC::C@EFF58FCCECFGG+<<<5*?EDGFFGGGGEF77<::E+A<FGGG3>8F6C9@>=<C>FGAFFGFFGF26447:<B?7*9>G??AB<BF))
@M02542:52:000000000-J9N43:1:1101:10458:4658 1:N:0:GTGAAA
GTAGTCCACGCCGTAAACGATGAATGTTAGCCGTCGGGCAGTATACTGTTCGGTGGCGCAGCTAACGCATTAAACATTCCGCCTGGGGAGTACGGTCGCAAGATTAAAACTCAAAGGAATTGACGGGGGCCCGCACAAGCGGTGGAGCATGTGGTTTAATTCGAAGCAACGCGCAGAACCTTACCAGCCCTTGACATGCCCGGCTACCTGCAGAGATGCAGGGTTCCCTTCGGGGACCGGGACACAGGTGCTGCATGGCTGTCGTCAGCTCGTG
+
GGGGGGGGGGGGGGCGGGGDGGGGGGGGGGGGGGGGGGGGGGGGGGGGGGGGGGGGGGGGGGGGGGGGGGGGGGGGGGGGGGGGGGGGGGGGGGGGGGGGGGGGGGGGGGGGGGGGGGGGGGGGGGGGGGGGGGGGGGGGGGGGGFGGGGGGFGFGGGGGGGFFGGGGGGGGGGGGGGGGGGGGGGGGGGGGGGGGGGGGGBGGGDGGF7CGGGGGGFGGGGGGGGGGGGFFCE37DGDGFFC:F:FCFFGBF??DFFFBDF6@G?FFF9?EE>
@M02542:52:000000000-J9N43:1:1101:12721:4684 1:N:0:GTGAAA
GTAGTCCACGCCCTAAACGATGTCAACTAGCTGTTGGGGCCTTCGGTCCTTGGTAGCGCAGCTAACGCGTGAAGTTGACCGCCTGGGGAGTACGGTCGCAAGATTAAAACTCAAAGGAATTGACGGGGACCCGCACAAGCGGTGGATGATGTGGATTAATTCGATGCAACGCGAAAAACCTTACCTACCCTTGACATGTCTGGAATGCCGAAGAGATTTGGCAGTGCTCGCAAGAGAACCGGAACACAGGTGCTGCATGGCTGTCGTCAGCTCG
+
GGGFGGGGGGGGGGGFGFGGGGGGGGGGGGGGGGGGGGGGGGGGGGGGGGGGGGGGGGGGGGGGFGGGGGGGGGGGGGGGGGGGGGGGGGCFFGGGGGGGGGCFGGGGGGGGGGGGGG@FGGGGGGGGGGGGGGGGGGGGGGC:FGFCCGGGGGFGGGGGGGGFGGGFGGEGGGGGGGGGGGGGGGGCFFGFGGGGCFCFGFFGGGFFGGGGGGGGGGGGGGGGGFGGGGFFGGGFFGGFEFGBFFGGFFGBFBBF?AFBF4<FG:<BF?FF?7
@M02542:52:000000000-J9N43:1:1101:22412:4690 2:N:0:GTGAAA
GTAGTCCACGCCCTAAACGATGTCTACTAGTTGTCGGGTCTTAATTGACTTGGTAACGCAGCTAACGCGTGAAGTAGACCGCCTGGGGAGTACGGTCGCAAGATTAAAACTCAAAGGAATTGACGGGGACCCGCACAAGCGGAGGATGATGTGGATTAATTCGATGCAACGCGAAAAACCTTACCCACCCTTGACATGGCACGAATTCCGGAAAGGTTTAGGAATAACCGAAAAAGAACCTGCAAACAAGTTCGGCAAGGCCGTCCGTAGCCCG
+
@FCFGFF<,@FGCFE<EE,FD<ED<FFGDFGFGE<BCG<:FEFGGGGGGG9F,:EFFEECCCBFFGCEC@FGFFFFFBEEF=CB?:@BC:@FC+@9CBC7+=,?FFFGGGG97,3>6,3A,,3,6@ECE++>C>BCCC,,@E*@E*,1,5==,,?,,42:87;<1BCCF6:))/,8).=BF3FDF*<:C5>:.8)952.4:)(177)3*03:88C><F*())**)))*.(1(().-87(/*4**)).8(.**-(((-(,32((()))0)0)07>
@M02542:52:000000000-J9N43:1:1101:19482:4695 2:N:0:GTGAAA
TAGTCCACGCCGTAAACGATGTCTACTAGCTGTTCGTGTCCTTGTGATGTGAGTAGCGCAGCTAACGCACTAAGTAGACCGCCTGGGGAGTACGGTCGCAAGATTAAAACTCAAATGAATTGACGGGGGCCCGCACAAGCGGTGGAGCATGCGGTTTAATTCGACGCAACGCGAAGAACCTTACCTACTCTTGACATCTACGGAAGACTGCAGAGATGCGGTTGTTCCTTCCGGAACCGTGAGACAGGTGCTGCATGGCTGTCGTTTGCTGTTG
+
GGGEDGGGEGGCECGGGGCDGGFGGGGGGGGGG9CFG7ECFCFGFFGGFFGFGF9FGGD7FGGGFFGGGGGGGGGGGGGGGGGG<7EGDEGGGCFFGGGECFGGGGCFFGGGGGGGDCDF=,3E=ECCE**@BC7*;78:184:E<>C5<F,*4*1CFFC@>:CEDEGDFCC>)-8>F>F5<7CDGDF46*9*-6@B<*66:63784FF*2)++*75:>((0.54():)6<(3<(-4?9**47*4<:F4(946)())(,,8:<:DC)54***19
@M02542:52:000000000-J9N43:1:1101:24795:4710 1:N:0:GTGAAA
GTAGTCCACGCCGTAAACGATGTCTACTAGCTGTTCGTGTCCTTGTGATGTGAGTAGCGCAGCTAGCGCACTAAGTAGACCGCCTGGGGAGTACGGTCGCAAGATTAAAACTCAAATGAATTGACGGGGGCCCGCACAAGCGGTGGAGCATGTGGTTTAATTCGACGCAACGCGAAGAACCTTACCTACTCTTGACATCTACGGAAGACTGCAGAGATGCGGTTGTGCCTTCGGGAACCGTAAGACAGGTGCTGCATGGCTGTCGTCAGCTCGT
+
GGGGGGGGGGGGGGGGGGGGGGGGGGGGGGGGGGGGGGGGGGGGGGGGGGGGGGGGGGGGGGGGGGGGGGGGGGGGGGGGGGGGGGGGGGGGGGGGGGGGGGGGGGGGGGGGGGGGGGGGGGGGGGDGGGGGGGGGGGGGGGGGGGGGGGGGGGGGGGGGGGGGGGGGGGGGGGGGGGGGGGGGGGGGGGGGGGGGGGGGGFGGGGGGGGGGGGGGGGGGGGGGGGGGGGFFGGGFFGGGFFGFF?EGFGFBFBBBFD?BGGF?FFFFFB<FF.
@M02542:52:000000000-J9N43:1:1101:17247:4718 2:N:0:GTGAAA
GTAGTCCACGCCCTAAACGATGCGAACTGGATGTTGGTCTCAACTCGGAGATCAGTGTCGAAGCTAACGCGTTAAGTTCGCCGCCTGGGGAGTACGGTCGCAAGACTGAAACTCAAAGGAATTGACGGGGGCCCGCACAAGCGGTGGAGTACGTGGTTTAATTCGATGCAACGCGAAGAACCTTACCTGGCCTTGACATGTCTGGAATCCTGCAGAGATGCGGGAGTGCCTTCGGGAATCAGAAAACAGGGTCTGCATGGCTGTGGTTAGCTCG
+
GGCFGGGGGGGGGG8CFFGGGGGGGGGGGGEGGGGGGGGCGGGGGGGGGGGGGFGGGGGEGGDGGFGGGGGDGGGFGGGGGEGGGGGGGGGGGGFGGGGGGGGGGGFGGG9E9D9D7DFFFFGFCECEEGGEEEGGCEDGDFCEEGGCFFGCE=8CCFGGFGFFGGGFF6FCEDBFB554<:5:FGGFGFFFF?:7::=4@ABGFFFFFCBF?8EF(2:<<BE566474494)76693<>CAF7)(,53()..(,:AAA??<0:**))00***.
@M02542:52:000000000-J9N43:1:1101:26142:4730 2:N:0:GTGAAA
GTAGTCCACGCCGTAAACGATGTCTACTAGCTGTTCGTGTCCTTGTGATGTGAGTAGCGCAGCTAACGCACTAAGTAGACCGCCTGGGGAGTACGGTCGCAAGATTAAAACTCAAATGAATTGACGGGGGCCCGCACAAGCGGTGGAGCATGTGGTTTAATTCGACGCAACGCGAAGAACCTTACCTACTCTTGACATCTACGGAAGACTGCAGAGATGCGGTTGTGCCTTCGGGAACCGTAAGACAGGTGCTGCATGGCTGTCGTCAGCGCGG
+
GGGGGGFGGGGGGGGGGGGGGGGGGGGGGGGGGGGGGGGGGGGEFGGGGGGGGGGGGGGGGGGGGGGGGGGGGGGGGGGGGGGGEGGGGGGGGGGGGGGGGGGFGGFGGGGGGGGGGGGGGGGGGGGGGGGGGGGGGGGGGGGEGGGGGGGGGGGFFGGGFFGGGGDGFFGGAD>BEEFFFFFGGGFFF?@FFF?FAA?<FFFGFD:FFC:0CGFF::>>>F>E>?:GAB2?FFFBBB?GGFDDA<BF?<66)53><><(,(,)195))9)83)
@M02542:52:000000000-J9N43:1:1101:19117:4742 2:N:0:GTGAAA
GTAGTCCACGCCGTAAACGATGTCTACTAGCTGTTCGTGTCCTTGTGATGTGAGTAGCGCAGCTAACGCACTAAGTAGACCGCCTGGGGAGTACGGTCGCAAGATTAAAACTCAAATGAATTGACGGGGGCCCGCACAAGCGGTGGAGCATGTGGTTTAATTCGACGCAACGCGAAGAACCTTACCTACTCTTGACATCTACGGAAGACTGCAGAGATGCGGTTGTGCCTTCGGGAACCGTAAGAACGGTGCTGCATGGCTGGCGTCAGCCGCG
+
GGGFGGGGGGGGGGGCCFGGGGGGGGGGGGGGGFFFGGGGGGGGGGGGGGGGGGGGGGGGGGGGFFFGGGEEEFEGGGGFFGGGGGGGGGGGGGGGGGGDGGEGGGGGCGGCFGGGGGGGDGFGFCEFG>CBE>8EGGGFFEE8E5CFGGDGFGGFCGGF@@CFGG=CBECD372>>>?FF?FGGGGFG=6*9260:A=A4>?C3>DG@FFFGCGFFDF>6EFE>16F9.6525314<?CG:D*5),.4-...)),).8::((()1.)0)..).
@M02542:52:000000000-J9N43:1:1101:9652:4768 2:N:0:GTGAAA
GTAGTCCACGCCGTAAACGATGTCTACTAGCTGTTCGTGTCCTTGTGATGTGAGTAGCGCAGCTAACGCACTAAGTAGACCGCCTGGGGAGTACGGTCGCAAGATTAAAACTCAAATGAATTGACGGGGGCCCGCACAAGCGGTGGAGCATGTGGATTAATTCGACGCAACGCGAAGAACCTTACCTACTCTTGACATCTACGGAAGACTGCAGAGATGCGGTTGTGCCTTCGGGAACCGTAAGACCGGTACGGCATGGCTTTCGCTGAGTCGG
+
CF@FDF@FC,6DFGEGGD,CF<FFEGEGG9CFGFGGGG7EFC9D9@,,C,CB<EFGFFGGCGGGCAFFG74>FA,A5E,<EFF=:DBCFG+@,5BF?CGDGG7?:,FFFDEFGG8C?DGFFEGF@B8CE+3@CEDG8@6C5B::*)*,,/,=9,B25BC::1>C=8::55/9))157))7)(/:0>7=C?:*03*)))947413>7)2005(+29.2**-45.<-(47<<B>(561(4(1/-/1)5(),()0,4(2(41(((.-**))))11))
@M02542:52:000000000-J9N43:1:1101:23934:4773 2:N:0:GTGAAA
GTAGTCCACGCCCTAAACGATGTCAACTAGTTGTCGGGTCTTCATTGACTTGGTAACGTAGCTAACGCGTGAAGTTGACCGCCTGGGGAGTACGGTCGCAAGATTAAAACTCAAGGGAATTGACGGGGACCCGCACAAGCGGTGGATGATGTGGATTAATTCGATGCAACGCGAAAAACCTTACCTACCCTTGACATGTATGGAACCCTGCTGAGAGGTGGGGGTGACCGAAAGGGAGCCATAACACAGGTGCTGAATGGCTGTGGTCAGCGCG
+
GGGGGGGGGGGGGGGGGGGGGGGGGFFGGGGFGDGGGGGGGGGGGGGGGGGGGGGGGGGGGGGGGGGEGGGGGGGGGGGGGGGGGGGGFEGGGGGGEGGGGGGGGGGGGGFGFGGGGGFGGGGFCGGGGGEC@EECEFGGGGBEGGGGGCF@9FFFCFFFFGGFFGC*9FE4?GBF>;5>FEFGGDEFFAF;;)6+<@F?+.8DFFFE)7:0+<8*5DGFFFF>(,(*669;>3??0((*647C08:@?094))))))).1,(42*)**.9))0
@M02542:52:000000000-J9N43:1:1101:25814:4789 2:N:0:GTGAAA
GTAGTCCACGCCGTAAACGATGTCTACTAGCTGTTCGTGTCCTTGTGATGTGAGTAGCGCAGCTAACGCACTAAGTAGACCGCCTGGGGAGTACGGTCGCAAGATTAAAACTCAAATGAATTGACGGGGGCCCGCACAAGCGGTGGAGCATGTGGTTTAATTCGACGCAACGCGAAGAACCTTACCTACTCTTGACATCTACGGAAGACTGCAGAGATGCGGTTGTGCCTTCGGGAACCGTAAGTTAGGTGCTGCATGGCTGTCGTCAGCTCGG
+
GGGGGGGGGGGGGGGGGGGGGGGGGGGGGGCGGGGGGGGGGGGGGGGGGGGGGGGGGGGGGGGGGGGGGGGGGGGGGGGGGGGGGGGGGGGGFGGGGGGGGGGGGGGGGGGEGGGGGGGGGGGGGGGGGGGGGGGGEGGGGDGGGGGFGGFFF?FGGGGGFFECFGGGFEGGFGFBDEFF4<FCGGGFGF46=<@FBFFBFFFGF@>GFGDBGD7<?>FF>E@B0(,CAA<?1>>;94651254..)9747?2:?::41((-,,*/))0)//))
@M02542:52:000000000-J9N43:1:1101:26174:4792 2:N:0:GTGAAA
GTAGTCCACGCCGTAAACGGTGGGAACTAGGTGTTGGCGACATTCCACGTCGTCGGTGCCGCAGCTAACGCATTAAGTTCGCCGCCTGGGGAGTACGGCCGCAAGGCTAAAACTCACAGGAATTGACGGGGGCCCGCCCAAGCAGCGGAGCATGTGGCGTGATTCGTAGCAACGCGAAGAACCTTACCAAGGCTTGACATACACCGGAAAGCAGTAGAGATAGTGTCAACACTGTGGGCGGTGTACAGGTGGTGAATGGGTGCGGTAGCCCCGG
+
8CFGF9,C,;:@@@,86,8FB,6:,C,@EE8FEEFGG8F77@F9E9C@BDFECD7+@?78:FEGD,5,A+@FBGG9?E<F+4+8++?+8?F==+8?+6@CEFGDE:<F,,8,88<@+4E7B,,3*3,@@@5CE8:=**38C5BCC<GGGECGDG;;9*)/)/;9<D+77>7:5C2<).50045>C*<62?:F5:@)149<*.2*)))/89:(C*39>CC>294*.))*)).,.*).(-4CC(9/)))1436)((-)))((,4(,/*)))*057)
@M02542:52:000000000-J9N43:1:1101:21182:4804 2:N:0:GTGAAA
GTAGTCCACGCCCTAAACGATGTCAACTAGTTGTCGGGTCTTCATTGACTTGGTAACGTAGCTAACGCGTGAAGTTGACCGCCTGGGGAGTACGGTCGCAAGATTAAAACTCAAAGGAATTGACGGGGACCCGCACAAGCGGTGGATGATGTGGATTAATTCGATGCAACGCGAAAAACCTTACCTACCCTTGACATGTATGGAACCCTGCTGAGAGGTGGGGGTGCCCGAAAGGGAGCCATAACACAGGTTCTGCATGGCTGTCGTCAGCTCG
+
GGEEFFGGGGGGGGFFGGGGGGGGGGGGGGGGGGGGGGGGGGGGGGGGGGGGGGGGGGGGGGGGGGGGGGGGGGGGGGGGGGGEGGFFFGGGFFGGGGGGGGGGGGGGGGGGGGGGGGGGGGGGGGGGGFGGGGGGGGGGGGGGGGFGGGGGGGGGGGGGFGGCFFGGFFEGFG>FFFFFFFFGGGGFGFFFFEFFFEFCFE@GFFFGFGF>GGGF?GC2<FFFBFFGF?019B::?<;GGFGG:>BFB:?*2>A<<FF?:?F:FGFFF3?665
@M02542:52:000000000-J9N43:1:1101:25693:4812 1:N:0:GTGAAA
GTAGTCCATGCCCTAAACGATGTCAACTAGTTGTTGGGGATTCATTTCCTTAGTAACGAAGCTAACGCATGAAGTTGACCGCCTGGGGAGTACGATCGCAAGATTAAAACTCAAAGGAATTGACGGGGACCCGCACAAGCGGTGGATGATGTGGATTAATTCGATGCAACGCGAAAAACCTTACCTACCCTTGACATGGCCGGAAACCTCAAGAGATGCGGGTGTGCTCGCAGGAGAACCGGCACACAGGTGCTGCATGGCTGTCGTCAGCTCG
+
GGGGGGGGGGGGGGGGGGGDGGGEAFGFFGGGGFGGGGGGDGGGGGGGGGGFGGGGGEGGGGGGAGGGGGGGGFGGGGGGGGGGGGGGDFFFGGGGGGGGEGFGGGGGGGGGFFGGFFGGGGGGGGDEGFGGGGGGGGGGG:FFGFGC<FGCAF9>FEGGGFF;FFGGG?E@7*=FEGGGGG@F:FGGGGGGFFGFFGCECBE8:CEF7CFGGGGFG+<EDEGGGGGGGGBB*:3.777D@>DFF?GCFFGBFFA??AB04CC>FF??(3:?6)
@M02542:52:000000000-J9N43:1:1101:15041:4826 2:N:0:GTGAAA
TAGTCCATGCCGTAAACGATGAGTGTTCGCCCTTGGTCTACGCGGATCAGGGGCCCAGCTAACGCGTGAAACACTCCGCCTGGGGAGTACGGTCGCAAGACCGAAACTCAAAGGAATTGACGGGGGCCTGCACAAGCGGTGGAGCATGTGGTTTAATTCGATACAACGCGCAAAACCTTACCTACCCTTGACATGCCACTAACGAAGCAGAGATGCATTAGGTGCTCGAAAGAGGAATGGTACACAGGTTCCGCAAGGCTTGCGGCCGCCTCGG
+
GGGGGGGGGEGGGGGGGGCGGGFGGGGGGGGGGGGGGGGGGGGGGEFEGGGGGGEGGGGGGGGGGGGD:DEGGG9EE?FG@FFGGGGGGGGGGGDCFEFDFGG@C:F;FGGFGCCCFFGGG@6B>:?<:FDDF9FFFCEEGG5FFFGGG?FFGD?BFGFGFGGGGDGDE>EC@D:>@??6)59>CG5FGFFF?AF???FBFF?D@>5CFC?06+<67*2)6BF?0))9,(,2(0(43,.2*-?:>?65-)/)(,-(,364((--)))00)))))
@M02542:52:000000000-J9N43:1:1101:25044:4857 1:N:0:GTGAAA
GTAGTCCACGCCGTAAACGATGTCTACTAGCTGTTCGTGTCCTTGTGATGTGAGTAGCGCAGCTAACGCACTAAGTAGACCGCCTGGGGAGTACGGTCGCAAGATTAAAACTCAAATGAATTGACGGGGGCCCGCACAAGCGGTGGAGCATGTGGTTTAATTCGACGCAACGCGAAGAACCTTACCTACTCTTGACATCTACGGAAGACTGCAGAGATGCGGTTGTGCCTTCGGGAACCGTAAGACAGGTGCTGCATGGCTGTCGTCAGCTCGG
+
GGGGGCFGFECGGFFCDFFGFFEFFFGGGGDGFEGFCFFEC<FFGGGGGGFDCGFGGGGGGGGGGGGCGDFEFGGDFAFC<CFGGGDGGGCBFFCEFGGGEGE?FGGGGGGGGGGGGGGGGD,B,FFFGEEG<FFCCFGFG7FG:FCGGFFGFGGFGGGGGAFFCGGGGGGGGGEEG=F>FFGGCGGGG?FDGGGGG?FCGFGCGGEGF@CGGGGCC+<<EE?EG55+:F2?CCDEBCFGFFD??7FGFG4:467:>AF(>7CFFBFFBDB@>)
@M02542:52:000000000-J9N43:1:1101:13453:4863 2:N:0:GTGAAA
GTAGTCCACGCCGTAAACGATGTCTACTAGCTGTTCGTGTCCTTGTGATGTGAGTAGCGCAGCTAACGCACTAAGTAGACCGCCTGGGGAGTACGGTCGCAAGATTAAAACTCAAATGAATTGACGGGGGCCCGCACAAGCGGTGGAGCATGTGGCTTAATTCGACGCAACGCGAAGAACCTTACCTACCTTTGACATCTACGGAAGACTGCCGAGATGCGGTTGGGCCTTCGGGAACCGGAAAAACGGTGCTTCATGGCTGTCGTCGGCCCCG
+
FFGGGGGGGGGGGGGGGGGGGGGGGGGGGGGGGGGGGGGGGGGGGFGGGGGCEFGGGAFGGEDGGGGDGGGGGGGGGGDDFE:FGGFGG7FGG9F7EEF:FGGFFEGAC;>4EFGGFE>;DC9EFGGCEF:6CCE5CGFFGBE*8;DFF=C?1BC*=F4@F9=C@?CD5=ED:C1:58?>F:FDFFFFD)**/)976.=>=<?*.5>F)0.,**2)49790BFD2-(14:B2(01311(/)(//.(,.,4)5))).)),((((.*9))0)).))
@M02542:52:000000000-J9N43:1:1101:9032:4876 2:N:0:GTGAAA
GTAGTCCGCGCCCTAAACGATGTCAACTGGTTGTTGGGAGGGTTTCTTCTCAGTAACGTAACTAACGCGTGAAGTTGACCGCCTGGGGAGTACGGCCGCAAGGTTGAAACTCAAAGGAATTGACGGGGACCCGCACAAGCGGTGGATGATGTGGTTTAATTCGATGCAACGCGAAAAACCTTACCTACCCTTGACATGCCAGGAATCCTGCAGAGATGTTGGAGTGCTCGAAAGAGACCAGGGACACAGGTTGTGAATGGCCCTCGTCAGCTTC
+
<F<FGGGG7+CCFGGFGG,CFFGGFGFGFG<FFBEFF+CECG@FFEGACFFFGFF<FFF8<7A<BF=FF:F7FFG<FFGAFFE7FGGDGG:BF+@+6B+:+6+AFFGF<DG9,@8=DF>FGGFDDGDEDFE8@>E8C,>8EE:C>/<?:9=:CDFF8C:CC7/+22**//=78C>B55A3;>94*:+)207<?74842??4),*))*<@G?<?CC:402).0))((.*.4(4,58:<0-0*(>/64()((1*((()..4(4(((*).)0))/*1
@M02542:52:000000000-J9N43:1:1101:5077:4884 2:N:0:GTGAAA
GTAGTCCACGCCGTAAACGATGTCTACTAGCTGTTCGTGTCCTTGTGATGTGAGTAGCGCAGCTAACGCACTAAGTAGACCGCCTGGGGAGTACGGTCGCAAGATTAAAACTCAAATGAATTGACGGGGGCCCGCACAAGCGGTGGAGCATGTGGTTTAATTCGACGCAACGCGAAGAACCTTACCTACTCTTGACATCTACGGAAGACTGCAGAGATTCGGTTGAGCCTTCGGGAACCGTAAGAAAGGTGCTGCATGGCTGTCGTCAGCTCGG
+
GGGGGGGGGGGFGGGDCGG7F@FFFGGFCFCFEEEFDCEEFGFCDC8<FAFA@FGGFACFBFEGGGGDEGGCFDCGGCFGFGGGGGGGGFDFGGGGGECFGE:8FCGGFGGGGGGFFFGDG983DEC7EEGGGGGGGGGEFGG8EGCACCFFECF6;CCGFF7FGDGGFBGDDC0:556FF2BFGFFFDF?BB)964>FBF48C358;::??CE?3(**6()<73((2((45159;BF?:78*9<)(0()00.)80<F<::(34>F5))0/<>)
@M02542:52:000000000-J9N43:1:1101:9427:4894 2:N:0:GTGAAA
GTAGTCCACGCCGTAAACGGTGGGAACTAGGTGTTGGCGACATTCCACGTCGGTGCCGCAGCTAACGCATTAAGTTCCCCGCCTGGGGAGTACGGCCGCAAGGCTAAAACTCAAAGGAATTGACGGGGGCCCGCACAAGCAGCGGAGCATGTGGCTTAATTCGACGCAACGCGAAGAACCTTACCAAGGCTTGACATACACCGGAAACGGCCAGAGATGGTCGCCCCCTTGTGGGCGGGGTACAGGTGGGGCATTGCCGTCGTCAGCCCGTGTG
+
GGGGGGGGGGGGGGGGGFDGGGGEGGGGGGGGGGGGGGGGGGGGGGGGGGGGGGGGGGGGGGGGGGGGGGGGGCFEFGGGGGGGGGGGFGGGGGGGFEDGGDGGGGGGGGGGGGGGFCGGGGFCDGE7EDGEGG7BEDFGGGGDEGGGGGGFFGGGGGGGFGGGGGGDBDCD@33:B)7>><69FF?)CFF5@0?FAFF<?2>5>EEG:D09E8A5?7>?A=)71:>GF??A0>(36>(3/,974:B:6().(,).6)-4996(1/)))7>)))
@M02542:52:000000000-J9N43:1:1101:22751:4903 2:N:0:GTGAAA
GTAGTCCACGCCCTAAACGATGTCAACTGGTTGTCGGGCCTTCATTGGCTTGGTAACGTAGCTAACGCGTGAAGTTGACCGCCTGGGGAGTACGGTCGCAAGATTAAAACTCAAAGGAATTGACGGGGACCCGCACAAGCGGTGGATGATGTGGATTAATTCGATGCAACGCGAAAAACCTTACCTACCCTTGACATGTACGGAACCCTGCCGAGAGGTGGGGGTGCCCGAAAGGGAGCCGTAACACAGGTTCTGCATGGCTGTCGTCAGCCCG
+
GGGGGGGGGGGGGGFFGGGGGGGGGGGGGGGGGGGGGGGGGGGGGGGGGGGGGGGGGGGGGGGGGGGGGGGGGGGGGGGGGGGGGGGGGGFFGEGGGGGGGGGGAFGFGGGGGGGGGGGGGGGFGGGGGGGGGGGGDFFGGEEGEGGGEFFGGGGGGFFGFGGGGGGFFFCDFGFFFFFDFFFGGGF4DFFFA<FF9<FFF:>GEF>GFF:(:8879G60:EFF(3:G4:;>>FF??F0><1>DFF?48:**-).)4)420.3(*9)))0))83
@M02542:52:000000000-J9N43:1:1101:18691:4908 2:N:0:GTGAAA
GTAGTCCACGCCGTAAACGGTGGGAACTAGGTGTTGGCGACATTCCACGTCGTCGGTGCCGCAGCTAACGCATTAAGTTCCCCGCCTGGGGAGTACGGCCGCAAGGCTAAAACTCAAAGGAATTGACGGGGGCCCGCACAAGCAGCGGAGCATGTGGCTTAATTCGACGCAACGCGAAGAACCTTACCAAGTCTTGACATACACCGGAAAGCATTAGAGATAGTTCCCCCCTGGTGGACGGTGTACAGGTGGGGCATGGCTGTCGTCCGCTCGG
+
GGDFFGGGGGGGGF:FGGGGGGGGGGGGGFFGGGGGGGGGGGGGFGGGGGGEGGG@:FCFEEGGGGGGFECF7=FGGFEGGGGCCE+DFGGGGGEFEGGFEG@GCCCFFGAECGGG6BCFFGGGFGGGGC>CD:*8CCCECCFGGG8=555EGGGGCG5*02A<9<CGF>=DFGFFFFBE:?F*CDFFG?:/9<?FAFB<@4)*77@EF3:0+<9FF7DAA?4B)649?;>9().31(,9)-*/5<)/2<))((444:???0(8<*<0)<.)53
@M02542:52:000000000-J9N43:1:1101:22116:4924 2:N:0:GTGAAA
GTAGTCCACGCCGTAAACGATGTCTACTAGCTGTTCGTGTCCTTGTGATGTGAGTAGCGCAGCTAACGCACTAAGTAGACCGCCTGGGGAGTACGGTCGCAAGATTAAAACTCAAATGAATTGACGGGGGCCCGCACAAGCGGTGGAGCATGTGGTTTAATTCGACGCAACGCGAAGAACCTTACCTACTCTTGACATCTACGGAAGACTGCAGAGATGCGGTTGTGCCTTCGGGAACCGTAAGACAGGTGCTGCATGGCTGTCGTCCGCTCGG
+
GGGGGGGGGGGGGGGGGGGGGGGGGGGGGGGGGGGGGGFGGGGGGGGGGGGGGGGGGGGGGGGGGGGGGGGGGGGGGGGGGGGGGGFGGGGGGGGGGGGGGGGGGGGGGGGGGGGGGGGGGGGGGGGGGDGGGGD>EGGGGGGGGGEFGG9F?=BEGGGGFGFGGGG3>DGGFG>FDFFFFFFGGGGFG?F?F>49<D?AB9:GEB>GFGFFGD?>3CFA6D@DFB:CAFF<BFFBFBBGGFGFD?FFF>)?AAD?>28??F1,57))0))055
@M02542:52:000000000-J9N43:1:1101:21853:4927 2:N:0:GTGAAA
GTAGTCCACGCCGTAAACGATGTCTACTAGCTGTTCGTGTCCTTGTGATGTGAGTAGCGCAGCTAACGCACTAAGTAGACCGCCTGGGGAGTACGGTCGCAAGATTAAAACTCAAATGAATTGACGGGGGCCCGCACAAGCGGTGGAGCATGTGGTTTAATTCGACGCAACGCGAAGAACCTTACCTACTCTTGACATCTACGGAAGACTGCAGAGATGCGGTTGTGCCTTCGGGAACCGTAAGACAGGTTCTTACTGGCTGGCGTCAGCCCGG
+
GGGGGGGGGGGGGGFEGGGGGGGGGGGGGGGGGGGGGGGGGGGGGGGGGFGGGGGGGGGGGEGGFGGGGGEGGGGGGGFGGGGGGGGGGGGGGGGGGDGGGGDFGGGGGGGGGGGGGGGGGGFGGGGGGGGGGGC5EEFGFEG>EDC=EGDFGGFCGGGGFGC5CDCGEEDDBG(.776:@:FGGGF?C*<@F2*/6494/6?GEFEGFGFF7+383772(30<9(1:AA)4(763>6:7735*).(.2-1/4)))))4600(()/0))))7))
@M02542:52:000000000-J9N43:1:1101:15190:4930 2:N:0:GTGAAA
GTAGTCCACGCCGTAAACGATGTCAACTAGCCGTTGGGAGCCTTGAGCTCTTAGTGGCGCAGCTAACGCATTAAGTTGACCGCCTGGGGAGCACGGCCGCAAGGTTAAAACTCAAATGAATTGACGGGGGCCCGCACAAGCGGTGGAGCATGTGGTTTAATTCGAAGCAACGCGAAGAACCTTACCAGGCCTTGACATCCAATGAACTTTCCAGAGATGGATTGGTGCCTTCGGGAGCATTGAGACAGGTGCTGCATGGCTGTCTTTCGCTCCG
+
GGGGGGGGGGGGGGGGGGGGGGGGGGGGGGGGGGGGGGGGGGGGGGGGFFGGGGGGGGGGDGGGGGGGGGGGGGGGGGGGGGGGGGGFGGGGGGEGGGDGGEGGEGGGGGGGGGGGGGGDGGGGGGGFGGGGGGGGGGGGFGGEGD8FGGGGGGGFGGGGFGGGGG5<AFGDDG(7@DFFF?FFFGFFGFFFFFFFFFFB?:BF?FFGFGBFFFC.(**4(/*.2)(:?A<<8B>F90:GF3:><)(.(.)/)64>A>?0.((,****0.))))
@M02542:52:000000000-J9N43:1:1101:22318:4930 2:N:0:GTGAAA
GTAGTCCACGCCGTAAACGATGAATGTTAGCCGTCGGGCAGTATACTGTTCGGTGGCGCAGCTAACGCATTAAACATTCCGCCTGGGGAGTACGGTCGCAAGATTAAAACTCAAAGGAATTGACGGGGGTCCGCACAAGCGGTGGAGCATGGGGTTTAATTCGAAGCAACGCGCAGAACCTTACCAGCCCTTGACATGCCCGGCTACCCTCAAAGATGCAGGGTTCCCTTCGGGGACCGGGACACAGGTGCCGCCTGGCTGTCGTTAGCCTGTG
+
GGFGGGGGGGGGGGFGGGGGGGGGGGGGGGGGGGGGGGGGGGGGFGGGGGGGGGGGGGGGGGGGGGGGGGDFFGGGGGGGGGGGGFDGDGGFGGDEFEGGGGGCCFGGGGGGGGGGCFEFFGFADGGGGGGGGGGGGGFGGGGGGGGGFCF*:CCEGGGGFGGFFDEGAFED:C9@BFFFFDFFGGG>D::@FA:*64?)?:(3)))2)*,(+3+0)*2))0.7335*)6(,3>6,3:6C/(1*((4><(0)-((((,.,(383**)0*0*)*0
@M02542:52:000000000-J9N43:1:1101:11783:4934 2:N:0:GTGAAA
GTAGTCCACGCCGTAAACGGTGGGAACTAGGTGTTGGCGACATTCCACGTCGTCGGTGCCGCAGCTAACGCATTAAGTTCCCCGCCTGGGGAGTACGGCCGCAAGGCTAAAACTCAAAGGAATTGACGGGGGCCCGCACAAGCAGCGGAGCATGTGGCTTAATTCGACGCAACGCGAAGAACCTTACCAAGGCTTTACATACACCGGAAAGCAATAGAGATAGTGCCCCCCTTGTGGTCGGTGTACAGGTGGTGCACTGCTGTCTGCAGCGTGG
+
GGGEGFGGGGGGGEGGFFGCEF:@@EGFGFFGFGFFCGG>FGGGGC<FFGGC@FFGGGGGF7+4@DFF?BEBF7E<FFFEDGGGG7:<FFGGEGGGGCG7>FGG7DGCFA=FCCGF*>@C6CEDFFGG7C?CECEGGCCGF>C*9C:EC::A9C:<9C/:FGG9?<+935:D@/(75))74247:FG@C6@FF??)).946))2)..:)7,4C+<=):>646*9))-*4(424)).-())1(**)-)*(-))-,4))),46:<,*276)0.)0)
@M02542:52:000000000-J9N43:1:1101:16194:4945 2:N:0:GTGAAA
GTAGTCCACGCCGTCGACGATGTCAACTAGCCGTTGGGAGCCTTGAGCCCTTAGTGGCGCAGCTAACGCATTAAGTTGACCGCCTAGGGAGTACGGTCGCAAGTTTAAAACTCAAAGGAATTGCCGGGGGCCCGCACAAGCGGTTGCGCATGTGGTTTAATTCGACGCAACGCGCCGCACCATACCAGCCCTTGACCTGTCCAGGACCGGTCGCCGAGACGTGGACTTCCCCTCGGAACCTGGGTCATAGGTGTCGCACGGCGTCCGTCCGGCG
+
FCF@EFG<,CFF:F++++8@C6C9,CCAFD,,@6BE,+9,+8,6,66@,BFF8F6,6FF7@F:F,AFGGB=+CFEGAAFFECC7F?F8FBC?>?7=FCG7>F:,A=,AA;D>F9E9+3@FGG8,=8+3@:CGGGGE=@8:E*:6*9*2**2A1+?**20++1+:+**))7*9>)-).)7>7(9>C>964>55)26)).74?0)2)0);<3(-***)(1521.))(.5*6)(,()40((-9*1**(((*.))*5))-3-(-(44-)9)))0))))
@M02542:52:000000000-J9N43:1:1101:19609:4949 1:N:0:GTGAAA
GTAGTCCACGCCGTAAACGATGAATGTTAGCCGTCGGCATGCATGCATGTCGGTGGCGCAGCTAACGCATTAAACATTCCGCCTGGGGAGTACGGTCGCAAGATTAAAACTCAAAGGAATTGACGGGGGCCCGCACAAGCGGTGGAGCATGTGGTTTAATTCGAAGCAACGCGCAGAACCTTACCAGCCCTTGACATGGCAGGACGACTTCCGGAGACGGATTTCTTCACTTCGGTGACCTGCACACAGGTGCTGCATGGCTGTCGTCAGCTCG
+
GG9FGGGGGGGGGGGGGGGGGGGGGGGGGGGGGGGGGGGGGGGGGGGGGGGGGGGGGGGGGGGGGGGGGGGGGGGGGGGGGGGGGGGGFGGGGGGGGGGGGGGGGGGGGGGGGGGGGGGGGGGGGGGGGGGGGGGGGGGGGGGGGGGGGGGGGGGGGGGGGGGGGGGGGGGGGGGGGGGGGGGGGGCFGGGGGGGGGGGFGFGGGGGGGGGCCGGGDGGGGGGGGGGGGDDFGGGFFGFGFFCBFFGDFFF?FFAB?FFFGGGFFBFFFF?9?)
@M02542:52:000000000-J9N43:1:1101:25733:4950 2:N:0:GTGAAA
GTAGTCCACGCTGTAAACGATGCTAACTCGTTTTTGGGTTTTTAAGATTCAGAGACTAAGCGAAAGTGATAAGTTAGCCACCTGGGGAGTACGAACGCAAGTTTGAAACTCAAAGGAATTGACGGGGGCCCGCACAAGCGGTGGATTATGTGGTTTAATTCGATGATACGCGAGGAACCTTACCAAGGCTTAAATGGGAATTGACAGACGCCGAAATGGGTTTTTCTTCGGACAATTTTCAAGGTCCTGCCAGGTTGTAGTCAGCTCGTGCCGG
+
GGGGGGGGGGGGGGGGGGGGGGGG,CFEFGGGGGGGGGFGGGGGGGGGGGGFGGGGGGFFGGGGGGGGGGGGGGGGGGGGGGFGGFGGGGGGGFG@FGFGGGGGGGGGGDFFFGGGGGGGFFABCCE7C7@EEGGDFDFCECGGF?9,,=FGGGGEGFGGFCFFCGGGAFDC4)(8AFFFB46;7CGFC;FAFFAC8=FFFB777=/8770(*:=>?>*(4)<F??)C<??:(867<>9*:4F44))*)()).3:?04)6-))-*20)0)).5)
@M02542:52:000000000-J9N43:1:1101:15812:4952 2:N:0:GTGAAA
GTAGTCCACGCCGTAAACGATGTCTACTAGCTGTTCGTGTCCTTGTGATGTGAGTAGCGCAGCTAACGCACTAAGTAGACCGCCTGGGGAGTACGGTCGCAAGATTAAAACTCAAATGAATTGACGGGGGCCCGCACAAGCGGTGGAGCATGTGGTTTAATTCGACGCAACGCGAAGAACCTTACCTACTCTTGACATCTACGGAAGACTGCAGAGATGCGGTTGTGCCTTCGGGAACCGTAAGACAGGTGCTGCATGGCTGTCGTCAGCTCGG
+
GGGGGGGGGGGGGGE@FGGGGGGFGGGGGGGGGGGGGGFGGGGGGGGGGGGFGGGGGGGGGGGGGGGGGGGGGFGGGGGGGGGGGGGFCFGGGGGGGGGGGGGCFGGGGGGGGGGGGGGGGGCGFGGGGDGGGGCCGGGGGGG>ECECFC6C=9E=FFGGFGFGG**7AFGGFD>DBE)5>?FGGGGBD66=BFFFFFF<FFBGE>88578?GD257>:9>DFB6:1FDA9)3>;(46BG5:C7<F?FF26?29<056:1:(,.**))8/*)7)
@M02542:52:000000000-J9N43:1:1101:25229:4963 2:N:0:GTGAAA
GTAGTCCACGCCCTAAACGATGTCAACTAGTTGTTGGGGATTCATTTCCTTAGTAACGTAGCTAACGCGTGAAGTTGACCGCCTGGGGAGTACGGTCGCAAGATTAAAACTCAAAGGAATTGACGGGGACCCGCACAAGCGGTGGATGATGTGGATTAATTCGATGCAACGCGAAAAACCTTACCTACCCTTTACATGCCACTAACGAAGCAGAGATGCATTAGGTGCTAGAAAGGGAAAGTGGAAACAGGTGCTGCATGGCTGTCGTCAGCCC
+
GGFFGGGGGGGGGGFGGGGGGGGGFGGGGGGGGDFGGGGGGGGGGGGGGGGGGGGGGGGGGGGGGGGGGGGGGGGGGFGGGGGEGFGGGGGGEEEGGGDFGGGGGGGGGGGGFEGGF?DCGFGGGGEGGCECEGEEG7DFGGGGGGGGCGGGGFEGGGGFFGGGGGGGFA9DDGB48=>5FEFC4F@FGFA4))1AC64;FEFCFFB=B59?@**0.**))*16)-,0))-5<B:(33,7*-:6)).),:>*5:<A?76A:(,-9C>FF3)0).
@M02542:52:000000000-J9N43:1:1101:25043:4964 2:N:0:GTGAAA
GTAGTCCACGCCGTAAACGATGTCTACTAGCTGTTCGTGTCCTTGTGATGTGAGTAGCGCAGCTAACGCACTAAGTAGACCGCCTGGGGAGTACGGTCGCAAGATTAAAACTCAAATGAATTGACGGGGGCCCGCACAAGCGGTGGAGCATGTGGTTTAATTCGACGCAACGCGAAGAACCTTACCTACTCTTGACATCTACGGAAGACTGCAGAGATGCCGTTGTGCCTTCGGGAACCGTAAGACAGGTGCTGCATGGCTGTCCGCAGCCTGG
+
GGGGGGGGGGGGGGEGGGGGGGGGGGFGGGGGGGGGGGGFFGGGGGGGGGGGGGGGGGGGEGGGGGG=FEGGGGGGGGGGGGGGGGFCGGGGGGGGGGGGDEGGGGGGGGGGGGGGFGGFGGGGGGGEGFGGGGGDGGGGGGGCCDFFGDGCCGFC@89FFGFFG45C>EGGD7>3BFFFFFFGGGGFG*?@FFFF<AF>FA?D>>7FF7827ACF?FFD)5)<1((:>>D<(7077::CD19*).:F:3))..,(..,3:0:5**.)87))0)
@M02542:52:000000000-J9N43:1:1101:22945:4982 2:N:0:GTGAAA
GTAGTCCACGCCCTAAACGATGTCTACTAGTTGTCGGGTCTTAATTGACTTGGTAACGCAGCTAACGCGTGAAGTAGACCGCCTGGGGAGTACGGTCGCAAGATCAAAACTCAAAGGAATTGACGGGGACCCGCACAAGCGGTGGATGATGTGGATTAATTCGATGCAACGCGAAAAACCTTACCTACCCTTGACATGGCAGGAATCCCGGAGAGCTTTTGGAGTGCTCGAAAGAGAACCTGCACACAGGTGCTGCCTGGCTGTCGTCCGCTCG
+
GGGGGGGGGGGGGGGFGGGGGGGGGGGGGGGGGGGGGGGGGGGGGGGGGGGGGGGGGGGGGGCFGGGGGGGGGGGGGGGGGGGGGGGGGGGGGGGGGGGGGGGGFFGGGGGGGGGGGGFDGGGGGGCGGCEEGGGGGGGGGGGGGGGGGGGFGGGGGGGGFGGGGGGGFFEGFG9EFFEFFFFGGGG;CFFFFFFFFFFFFFFGF?FGFG>08:/)6C*)6BF:.4<>5?2::>?0(.49*(9026<D:67)2427())4<142>575)7.)05
@M02542:52:000000000-J9N43:1:1101:19425:4998 2:N:0:GTGAAA
GTAGTCCACGCCGTAAACGATGTCTACTAGCTGTTCGTGGTCTTGTACTGTGAGTAGCGCAGCTAACGCACTAAGTAGACCGCCTGGGGAGTACGGTCGCAAGATTAAAACTCAAATGAATTGACGGGGGCCCGCACAAGCGGTGGAGCATGTGGTTTAATTCGACGCAACGCGAAGAACCTTACCTACCCTTGACATCTAGCGAAGATTGTAGAGATACGATTGTGCCTTCGGGAACGCTAAGACAGGTTCCGCATGGCTGTCGGTCGCCTGG
+
GGE@FGGGGGGGGGGEDGGGGGGGGGGGGGGGGGGFGGGGGGGGGGGGGGGGGGGGFGGGGGGGFGGGGGGGGGGFGGGGGGGGGGFGGGGGGGGGGGFGGDEG9=CFGGGGGGGGGGGGGF9EFGGEGGGGGGGGEGGFGGGB>DFGGF6?CGFFEFFGFGGGG5EGFFGC534BF>FFFFFGGGEFF)8=F<=7<A6)@AFG)>)1@FFAG:<BA?><?>3@(9<FFD9<B@96;?(9*-C<<>:F68*143(4((4:72()1)))050.0)
@M02542:52:000000000-J9N43:1:1101:25306:4999 2:N:0:GTGAAA
GTAGTCCACGCCGTAAACGATGTCTACTAGCTGTTCGTGTCCTTGTGATGTGAGTAGCGCAGCTAACGCACTAAGTAGACCGCCTGGGGAGTACGGTCGCAAGATTAAAACTCAAATGAATTGACGGGGGCCCGCACAAGCGGTGGAGCATGTGGTTTAATTCGACGCAACGCGAAGAACCTTACCTACTCTTGACATCTACGGAAGACTGAAGAGATGCGGTTGTGCCTTCGGGAACCGTAAGACAGGTTCTGCATGGCGTTCGTCCACCCGG
+
GGGGGGGGGGGGGGGGGGGGGGGGGGGGGGGGGFFGGGGFGGGDFGGGGGGFGGGGGGGGGGGGGFFFGGGGGGGGGGGGGGGGGGGGGEFGGGGGGGGGGGGGGGGGGGGFGGGDFGGGGGGGFGGGGGGGGG75CFDDFEG:EDCCCCGGFGGEFDFF69CCFGDGFFEGDG0>DEFFFFF7<CGFG46@FAFFFFFAFF0D>@5*77))+3@::F*)(75)(43>AAB7(<>99?03<65*),.883**4<<::9:B(-(3<50))*)).)
@M02542:52:000000000-J9N43:1:1101:12602:5009 2:N:0:GTGAAA
GTAGTCCACGCCGTAAACGATGTCAACTAGCCGTTGGGAGCCTTGAGCTCTTAGTGGCGCAGCTAACGCATTAAGTTGACCGCCTGGGGAGTACGGCCGCAAGGTTAAAACTCAAATGAATTGACGGGGGCCCGCACAAGCGGTGGAGCATGTGGTTTAATTCGAAGCAACGCGAAGAACCTTACCAGGCCTTGACATCCAATGAACTTTCCAGAGATGGATTGGTGCCTTCGGGAGCATTGAGACAGGTGATGGATGGCCGTCGTCAGCTCGG
+
GGGGGGGGGGGGGGGGGGGGGGGGGGGGGGGGGGGDGGGGGGGGGFGGGGGCEEGGGGGGGGGGGGGGGGGGGGGGGGGGGGGGGGGGGGDGGGGGGGGGGCEGFFGGGGGGGFFGGDFFFGFGGEGGGDGGGC7CEGGGGGGEGGCFGGGFGGGGGGGGFF7EGGGDFFGGD<>:@EF:FFFGGGGFCF3FF:?FA<FBF?96BBFGFDB>GF?5(0:?F9FFFDFG(648<BF;((4>C4C7121<:>)*).)(-50((-2())007@4?))
@M02542:52:000000000-J9N43:1:1101:6099:5012 2:N:0:GTGAAA
GTAGTCCACGCCGTAAACGATGAATGTTAGCCGTCGGGCAGTATACTGTTCGGTGGCGCAGCTAACGCATTAAACATTCCGCCTGGGGAGTACGGTCGCAAGATTAAAACTCAAAGGAATTGACGGGGGCCCGCACAAGCGGTGGAGCATGTGGTTTAATTCGAAGCAACGCGCAGAACCGTACCAGCCCTTGACATCCTGTGTTACCCGTAGAGATATGGGGTCAACTTCGGTTGCGCAGACACGGGTGCGGCATGGGTGTCGGTCGCTCGTG
+
GGGGEFFFGDGGEGCGFFCC<CGGDDFCCA<F7BFFGCFEEGGFEGGGCFGDGF,BEBFGDEGCGGFGG7CFFDE9EFAFFGGGG7=C++@FGGFFGEGGGCDGGF,AD=>FFDFAF@GGFGGF+BC@ECCCEEC>CFEDEE:5:*:=CG+19C<88+79ACE7*>CF4;*:8C>BE)85)4)9C:7;*.)08<F*))829:7F5@=00>8;>EF?>GF997)7?:?C)65(()(((((11(*2,(-)40)),((-(((,(()()))0)08B58
@M02542:52:000000000-J9N43:1:1101:12020:5077 2:N:0:GTGAAA
GTAGTCCACGCCCTAAACGATGTCAACTAGTTGTCGGGGAAGCAATTCCTTGGTAACGCAGCTAACGCGTGAAGTTGACCGCCTGGGGAGTACGGTCGCAAGATTAAAACTCAAAGGAATTGACGGGGACCCGCACAAGCGGTGGATGATGTGGATTAATTCGATGCAACGCGAAAAACCTTACCTACCCTTGACATGTACGGAACCCTGCCGAGAGGTCGGGGTGCCCGAAAGGGAGCCGTAACACAGGTGCTGCATGGCTGACGTCCGCTCG
+
GGGGFGGGGGGGGGGGGGGGGGGGGGGGGGGGGGFGEEGDDEGGGFFFFGGGGCCFGGGGGGGGGGGGGGGDGAFGGGGGGGCFFCFEFGGDEG7FDGGGGGGGGFFGGGGGGGCGGGFGGGGGGGDGG@EEGGEEGFGFGGCEB*>AF79=CGGFGGGDFF=FFGEGFFGGFGBFF45>FFFGCCF@GFF5FBFF22@DF(19)8@:5FFFGGG3;D*((.)33(3*1?,-,5<08:>>/(1/::(833740)..()).(4((*108)).055
@M02542:52:000000000-J9N43:1:1101:8723:5132 2:N:0:GTGAAA
GTAGTCCACGCCCTAAACGATGTCAACTAGTTGTCGGGGATTCATTTCCTTGGTAACGCAGCTAACGCGTGAAGTTGACCGCCTGGGGAGTACGGTCGCAAGATTAAAACTCAAAGGAATTGACGGGGACCCGCACAAGCGGTGGATGATGTGGTTTAATTCGATGCAACGCGAAAAACCTTACCCACCTTTGACATGTACGGAATCCTTTAGAGATAGAGGAGTGCTCGAAAGAGAGCCGTAACACAGGTGCTGCATTGCTGTCGTCAGCTCG
+
GGGCGGGGGGGFECFGGGGGFGGGGGGGGGGGGGGEGGGGGGGGGFFGGGGFGGGGFGGGCEFFFGGDGGGGGFGGGGGGGGGGGGGGGGGGGEGGGGGGGGGGFGFAGGGGGDFFGGGGGGGGGGGGEGGGGGDGGGGGGGC:BCFGGC:CGGDGGGGGFGGGFFGGFA=D4C6BFF>BFEBGGG?=DFF8FAF?>2BBFBFD>F@GFG<AGF7FBGGABFFBB2:243-(3<?048?GDBGD?A?><:=0.-6<7)),5.-62*0>3::/67
@M02542:52:000000000-J9N43:1:1101:13987:5142 2:N:0:GTGAAA
GTAGTCCACGCCGTAAACGATGTCTACTAGCTGTTCGTGTCCTTGTGATGTGAGTAGCGCAGCTAACGCACTAAGTAGACCGCCTGGGGAGTACGGTCGCAAGATTAAAACTCAAATGAATTGACGGGGGCCCGCACAAGCGGTGGAGCATGTGGCTTAATTCGACGCAACGCGAAGAACCTTACCTACTCTTGACATCTACGGAAGACTGCAGAGATGCGGTTGTGCCTTCGGGAACCGTAAGACAGGTGCTGCATGGCCTTCGTGCGCTCGG
+
GGGGGGGGGGGGGFEGGGGGGGFGGGGGGGCGGGGCGGGEGGGGGGGFGGFGEGFGGGGGGCGGGGGGGGGDGGGGFEGGGGGECACEG@:FFGGEGGCFF7FFGGGGGGGFGGFG8;>;,DCEDGGCGC?*5CE>E@8ECEEGGDBFGFFFGGF*=C49:9<FCGGGF>ECEC>>55;F>(6*99<F<=)8*)*0))0-9<BD35.*0::?7++)(2740>>EF((*)..2(7>>(,4C72C*-,,.84)924?(-4((()))*2))..))07
@M02542:52:000000000-J9N43:1:1101:12827:5155 2:N:0:GTGAAA
GTAGTCCATGCCGTAAACGATGAGTGTTCGCCCTTGGTCTACGCGGATCAGGGGCCCAGCTAACGCGTGAAACACTCCGCCTGGGGAGTACGGTCGCAAGACCGAAACTCAAAGGAATTGACGGGGGCCCGCACAAGCGGTGGAGCATGTGGTTTAATTCGATACAACGCGCAAAACCTTACCAGCCCTTGACATTCCCGGTCACTTTCAGAGGTGCAAGGTTTCCTTCGGGGACCGGGACACCGGGGACTGCAGGGTGGCGTGAGGTCGGGTG
+
GGGGGGGGGGGGGGG>FGG@EFGGGGGGGGGEGGGGGGGGGGGGGGDCFFCFF:FGGGEGFGFGGGGG7FGGGCDEFGGCFGGCFEGGGGGGGGGGFGCEFFGD>FGGGF=DDFFG?,@9@FGCCE>*:*=888888<EEC5CECCFFF9+=0A<?@;DGFGGF**3*)01C5C0?>BFFFF6FGGE:4@4??)**6<@()((9)1/+**).3*+))2?)-9F*6:2FA(-39),,(49>)(**(-()((0)(),((,-(((((*/))))))))
@M02542:52:000000000-J9N43:1:1101:11342:5176 2:N:0:GTGAAA
GTAGTCCACGCCGTAAACGATGTCAACTAGCCGTTGGGAGCCTTGAGCTCTTAGTGGCGCAGCTAACGCATTAAGTTGACCGCCTGGGGAGTACGGCCGCAAGGTTAAAACTCAAATGAATTGACGGGGGCCCGCCCAAGCGGTGGAGCATGTGGTTTAATTCGAAGCAACGCGAAGAACCTTACCAGGCCTTGACATCCAATGAACTTTCCAGAGATGGATTGGTGCCTTCGGGAGCATTTAGACAGGTTCTGCATGGCTGTCGTCCGCTCGG
+
GGGGGGGGGGGGGGGGGGGGGGGGGGGGGGGGGGGGFEGGEGGGFGGFFFGGGGGGGGGDCFGGGGGGGEGGGDFFGGGGGGGGEGGGGGGGGGGC7CECFGGGGGFGGGGGGGDGGGGGGGFGFEGGGGDEGGG*?CFFFCE1CGFGGGFGGGGFEFDFFGG=C9=DFFGGFG9BB3?FFFFGGGG4CFE4;:FFFBF:F29<==FGB>ADFA778C08:F4>790FFA>??:>199:GC4**)54@?467>424<9<FBFB4/7.)0550).
@M02542:52:000000000-J9N43:1:1101:18848:5210 1:N:0:GTGAAA
GTAGTCCACGCCGTAAACGATGTCTACTAGCTGTTCGTGGTCTTGTACTGTGAGTAGCGCAGCTAACGCACTAAGTAGACCGCCTGGGGAGTACGGTCGCAAGATTAAAACTCAAATGAATTGACGGGGGCCCGCACAAGCGGTGGAGCATGTGGTTTAATTCGACGCAACGCGAAGAACCTTACCTACTCTTGACATCTAGCGAAGACTGCAGAGATGCGGTTGTGCCTTCGGGAACGCTAAGACAGGTGCTGCATGGCTGTCGTCAGCTCGT
+
GGGGGGGGGGGGGGGGGGGGGGGGGGGGGGGGGGGGGGGGDGGGGGGGGGGGGGGGGGGGGGGGGFFCGEGGGGGGGGGGGEGGGGGGGGGGGGGGGEEGGGGGGFGGGGGGGGGFGGGGGGGGGGGDGEDGGEGGGGGGGGDGGGGFFGGGG?FFGGGGGGGCGGGGGGGGGGCG*ACCFGGGGCGGGFFGGGGG?FFFGFGGCDEGGGGGGFGGGGFFEEGGGGGGGGFFGGG>BGGGFDG>F<GGFGG?BBFB<D?FGDGFG::?<BFFF)
@M02542:52:000000000-J9N43:1:1101:10011:5212 2:N:0:GTGAAA
GTAGTCCACGCCGTAAACGATGTCTACTAGCTGTTCGTGTCCTTGTGATGTGAGTAGCGCAGCTAACGCACTAAGTAGACCGCCTGGGGAGTACGGTCGCAAGATTAAAACTCAAATGAATTGACGGGGGCCCGCACAAGCGGTGGAGCATGTGGTTTAATTCGACGCAACGCGAAGAACCTTACCTACTCTTGACATCTACGGAAGACTGCAGAGATGCGGTTGTGCCTTCGGGAACCGTAATACAGGTTCTGCATAGATTTCGTCAGCTCGG
+
GGDGGGGGGGGGGGGGGGGGGGGGGGGGGGGGGGGGGGGGGGGGGGD9FFGGGGGGGGGGGGGGGGGGGGGGGFEFGGGF8FGGGGGGGGCFGGGGGGGGDGEGGGGGGGGGGGGGGGGGGGGGGGEFEGEECCCECEGGGGGB*5:FGGGGGGGGGGGG:;9:CGCC>DCD:D>FF37>FBB>DDFFFFFBF<FFFFF6=6<DD@)07::?F++)(:><(7;@F0(?<>2<?B>B><8DD:C*)).78>4?3A<A))-).-))2175))*/5)
@M02542:52:000000000-J9N43:1:1101:26051:5218 1:N:0:GTGAAA
GTAGTCCACGCCGTAAGCGATGTCAACTAGCCGTTGGGAGCCTTGAGCTCTTAGTGGCGCAGCTAACGCATTAAGTTGACCGCCTGGGGAGTACGGTCGCAAGATTAAAACTCAAAGGAATTGACGGGGACCCGCACAAGCGGTGGATGATGTGGATTAATTCGATGCAACGCGAAAAACCTTACCTACCCTTGACATGGACGGAAGGCCGCTGAGAGGTGGTCGTGCTCGAAAGAGAACCGTCGCACAGGTGCTGCATGGCTGTCGTCAGCTC
+
GGGGGGGGGGGGGGGGGGGGGGGGGGGGGGGGGGGGGGGGGGGGEGGGGGGGGGGGGGGGGGGGGGGGGGGGGGGGGGGGGGGGGGGGGGGGGGGGGGGGGGGGGGGGGGGGGGGGGGGGGGGGGGGGGGGEGGGGGGGGGGGFGGF@FGGGGGGGGGFGGGGGGGGGGGGGGGGFGGGGGGGGGFGFGGGGGGGGGGGGGFGGEGGGGGGGGGGGGGGGGGGGGGGGGGFFFGGFFGGGFFGFFFGGFGGA@DFFDFAAFFGFF?FF???F@6
@M02542:52:000000000-J9N43:1:1101:10846:5242 2:N:0:GTGAAA
GTAGTCCACGCCGTAAACGATGTCTACTAGCTGTTCATGTCCTTGTGATGTGAGTAGCGCAGCTAACGCACTAAGTAGACCGCCTGGGGAGTACGGTCGCAAGATTAAAACTCAAATGAATTGACGGGGGCCCGCACAAGCGGTGGAGCATGTGGTTTAATTCGACGCAACGCGAAGAACCTTACCTACTCTTGACATCTACGGAAGACTGCAGAGATTCGGTTGTGCCTTCGGGAACCGTAAGACCGGGTCTGCATGGCTGTCGTCAGCTCGG
+
GGGGGGGGGGGGGGGEGGGGFGGGGGGGGGGGGGGGGGFFGGGGGGGGGGGGGGGGGGGGGGGGGGGGGGGGGGGGGGGGFGGGGGGGGGGGGGGGGGGGGGGG?FFGGGGGGGGGGGGGFGGGGGGGDGDEGEG*CGGGDCGEDGFEFGGGGGGCFGGFFGGGGDEGEFED>GFFEBFFF?FFCCGFC*9FFA??:<?AFF0<BB>DFGFBC++71**.,.8@>:3><9<70>BF>61CDB<*.5(),(0.30-64<:<?F?21*750)/;3)
@M02542:52:000000000-J9N43:1:1101:19716:5250 2:N:0:GTGAAA
GTAGTCCATGCCCTAAACGATGTCAACTAGTTGTTGGGGATTCATTTCCTGAGTAACGAAGCTAACGCATGAAGTTGACCGCCTGGGGAGTACGGTCGCAAGATTAAAACTTAAAGGAATTAACGGGGACCCGCACAAGCGGTGGATGATGTGGATTAATTCGATGCAACGCGAAAAACCTTACCTACCCTTGACATGGCCGGAAACCTGAAGAGATTCGGGTGTGCTCGAAAGAGAACCGGCGCACCGGTGCTGCTTGGCCGTGCTCCGCCCG
+
GGF9FGGGGGGGGGGCGCEGGGGGGGGGGGFGGG8FFGGGEGFGGGGGGCFGDFCGGEG7FGGCGGGGGGGGGBFFGGGCFGGEFDFGGGEGGGG=FGGGGEFGGGGGGGG,FFFGFEFFFGGGGGGDGGGEGGGEGGGGCCCCE6EF6CG;,@9B7>FGFGGGAFGDFFDDEGF>BFFFF=84<CEFG4=FF@F6)/;?A>BGEEF=F*.:<C*7<*7(8:FEFF2*6:9(-5:7?B)*/(/)26(.,4))(.),))5((),()*)/07)085
@M02542:52:000000000-J9N43:1:1101:20797:5274 2:N:0:GTGAAA
GTAGTCCACGCCGTAAACGATGTCTACTAGCTGTTCGTGTCCTTGTGATGTGAGTAGCGCAGCTAACGCACTAAGTAGACCGCCTGGGGAGTACGGTCGCAAGATTAAAACTCAAATGAATTGACGGGGGCCCGCACAAGCGGTGGAGCATGTGGTTTAATTCGACGCAACGCGAAGAACCTTACCTACTCTTGACATCTACGGAAGACTGCAGAGATGCGGTTGTGCCTTCGGGAACCGTAAGACAGGTTCTGCCTGGCTGTCGTCAGCCCGG
+
GGGFFFGGGGGGGGG@GFFCFGGGGGGGGGEFGFFFGGGGGGGGGGGGGGGGGGGGGGEFGDGGGGGGGFFGGGGGGGFGGGGGGGFGGGGGGCEGGGGGCFGDFGGGFGGGGGGGGGGG,DDFG>EFGGGGG57>8FFFGGECGC=E=C9,,=?FFFF9AFCCFGGGDBEDEGFFFE)8:?FGGD?@4*9?F<@FA>6<FF?7)<385C::F8+)87791@E@>??C>)6<::1;><BDD<CCA?753407342)))(.3:?>>75)84)))5
@M02542:52:000000000-J9N43:1:1101:25450:5307 2:N:0:GTGAAA
GTAGTCCACGCCGTAAACGATGTCTACTAGCTGTTCGTGGTCTTGTACTGTGAGTAGCGCAGCTAACGCACTAAGTAGACCGCCTGGGGAGTACGGTCGCAAGATTAAAACTCAAATGAATTGACGGGGGCCCGCACAAGCGGGGGAGCATGTGGTTTAATTCGACGCAACGCGAAGAACCTTACCTACTCTTGAAATCTAGCGAAGATTGTAGAGCTACAATTGTGCCTTCGGGATCGCTAAGACAGGTACTGGATGGCTGTCTGTCGCGCGG
+
FGGGCFDGGD>@@FEGGGGEFFGGGG<FGAFFFGGGGGGEGGGF9FFGEDFFGG,EFF@E:F@CF?B7>:=CFGGGGDGFGDGGGCFGCGGEF9@+:+@BCCGG@9FGAFE8F,=FCF;DA;DE8@>+8+@B7835*>D;>4**435/?EGF9C99E:7<CF977*27)8ED5C>>D<F>F<FGDCFFF4)*928)6)16=9AD5>:89F3AC+<46*0))*114)):<464:>61((-114D42)57()*0-.),.)-((-..**/1)5)7))
@M02542:52:000000000-J9N43:1:1101:18741:5337 1:N:0:GTGAAA
GTAGTCCACGCCGTAAACGGTGGGCACTAGGTGTTGGCGACATTCCACGTCGTCGGTGCCGCAGCTAACGCATTAAGTTCCCCGCCTGGGGAGTACGGCCGCAAGGCTAAAACTCAAAGGAATTGACGGGGGCCCGCACAAGCAGCGGAGCATGTGGCTTAATTCGACGCAACGCGAAGAACCTTACCAAGGCTTGACATACACCGGAAAGCATTAGAGATAGTGCCCCCCTTGTGGTCGGTGTACAGGTGGTGCATGGCTGTCGTCAGCTCGT
+
GGGGGGGGEFGGGFGGGGEFGFGG,CCFGGGGGGGGGGGGGGECAF,C@CD:@CFEGCEFEGGGGGFFFGGEDFFFFECGGGGGGGC?DFGEGGC?FFF>F7C7FCDFFAFFFFCFECGGGGGGG=>FEEGDEEGGGGGGFACGGGGDCGGGGG@FFCFCEGFGGFCEECGGGGECCGC5:*/:CFGGGFFGGGFCFGCG?69FGGGCDE5;CG7CC9:CF7<CF7C*7C>>C*:?BFFGE;D3=AG7FDFBF:A?>9((2<*=7?B???>650
@M02542:52:000000000-J9N43:1:1101:16097:5338 2:N:0:GTGAAA
GTAGTCCACGCCCTAAACGATGTCAACTGGTTGTTGGGAGGGTTTCTTCTCAGTAACGTAGCTAACGCGTGAAGTTGACCGCCTGGGGAGTACGGCCGCAAGGTTGAAACTCAAAGGAATTGACGGGGACCCGCACAAGCGGTGGATGATGTGGTTTAATTCGATGCAACGCGAAAAACCTTACCTACCCTTGACATGCCAGGAATCCTGCAGAGACGGGGGAGTGCTCGAAAGAGAACCCGGACCAAGGTTCCGCATGGCGGTCCGCAGCCCG
+
GGGAGFGGGGGDGG?EFGEEGGGGGGGFFECFFFGGGGGGGGGGGGGGGGFEEGDFFGGGFGGFGGGGGEGGGFGGGGGGGGGGGGGGGGGGFEGGGGGCFGGGGGGFGGGGGGGGGGGGGGGGGE8CGFGEGGGGGGFGGGB8EF9EFFGFGGFGGF>GAGGGGGGGFA5DBGF>BF>>F@FGDFGFGAFFF26=AB6,60(C<FFGF7??F<8.(**,()0.,(:*.4670)14(5)1*,19((().(**.(-((,,,1((())0)0..)07
@M02542:52:000000000-J9N43:1:1101:15760:5340 2:N:0:GTGAAA
GTAGTCCACGCCCTAAACGATGTCAGCTAGTTGTTGGGGATTCATTTCCTTAGTAACGTAGCTAACGCGTGAAGTTGACCGCCTGGGGAGTACGGTCGCAAGATTAAAACTCAAAGGAATTGACGGGGACCCGCACAAGCGGTGGATGATGTGGATTAATTCGATGCAACGCGAAAAACCTTACCTACCCTTGACATGCCACTAACGAAGCAGAGATGCATTAGGTGCTAGAAAGAGAAAGTGGACACCGGTTCTGCATGGCTGTCGTCAGCCC
+
GGFFGGGGGGGGGGGGFGGGGGGGGGGGGGGGGFGFGGGGGGGGGGGGGGGGGGFGGGFGGGGGGGGGGGGGGGGGGGGFGGEGGGGDDGGGGGGGGEGGGGGGFGG9EGGGGGFGGGGGGGGGGGDEGCECGGGGGGGGGD:CDGGG67CFFGFCEGFFFGGGGGDGFFGGFGF>DFBBFAFD6@FFFFFFFEAFFFFEFB>FFFFGF3048FFF<7CBA46?AA<GF9424*,,8(590)2=2:?4(-78(4-64AA>7:0?707>@F5/))
@M02542:52:000000000-J9N43:1:1101:8541:5347 2:N:0:GTGAAA
GTAGTCCACGCCCTAAACGATGTCTACTAGTTGTCGGGTCTTAATTGACTTTGTAACGCAGCTAACGCGTGAAGTAGACCGCCTGGGGAGGACGGTCGCAAGATTAAAACTCAAATGAATTGACGGGGGCCCGCCCAAGCGGAGGACAATGTGGTTTAATCGGAAGCAACGCTAAGAACGTAACCAGGCCTTGACATCCTGAGAATTTACAAAAAATAAATTGGGTCCTCCGTGAAACTAGACACATGTGCTGCAAGGCTTTCCTCCGCTCGTG
+
DF@6CFEFGFGCCFEE@@;FG<EC@FCFFFGGGF,67+C:<FDGGF<@FDG,,B@FAEG7FE@FCCC@>+@:FF@FCAF,CCCC=FFGD=++4C@=C87+CFGGGGG,9DE9FG=AFBEFGGFFGC+@CD***3*4=:>@5**4BC*0;9,1:+38*<+1+**/*)/;68*))13);*8)8.)90**)/)0<F3745,8)*)47**9<**).+**83:*-6494(-,/96(,,)4()))22)024()*)-1*))4))-37((6470785))00)
@M02542:52:000000000-J9N43:1:1101:18069:5386 1:N:0:GTGAAA
GTAGTCCACGCTGTAAACGATGCTCACTCGTTTTTTGGTTTTTAAGATTCAGAGACTAAGCGAAAGTGATAAGTTAGCCACCTGGGGAGTACGAACGCAAGTTTGAAACTCAAAGGAATTGACGGGGGCCCGCACAAGCGGTGGATTAAGTGGTTTAATTCGATGATACGCGAGGAACCTTACCAAGGCTTAAATGGGAATTGACAGACGCAGAAATGTGTTTTTCTTCGGACAATTTTCAAGGTGCTGCATGGTTGTCGTCAGCTCGTGCCGT
+
GGGGGGGGGGGGGGGGGGGGGGGG,EFGGGGGGGGGGGGGGGGGGGGGGGGGGGGGGGGGGGGGGGGGGGGGGGGGGGGGGGGGGGGGGGGGGGGGGGGGGGGGGGGGGGGGGGGGGGGGGGGGGGGGGGGGGGGGGGGGGGGGGGGGGGGGGGGGGGGGGGGGGGGGGGGGGGGGGGGGGGGFGGGFGGGG?FGGGGGGGFFGGGFFGGGGGGGGGGGGGGGGGGGGGGFFGGGFFGGGFFFFFBGGFGGFFFFFFFFFGGGFGA?BFBFFB)
@M02542:52:000000000-J9N43:1:1101:21923:5386 1:N:0:GTGAAA
GTAGTCCACGCCCTAAACGATGTCAACTGGTTGTCGGGCCTTCATTGGCTTGGTAACGTAGCTAACGCGTGAAGTTGACCGCCTGGGGAGTACGGTCGCAAGATTAAAACTCAAAGGAATTGACGGGGACCCGCACAAGCGGTGGATGATGTGGATTAATTCGATGCAACGCGAAAAACCTTACCTACCCTTGACATGTATGGAACCCCGCTGAGAGGTGGGGGTGCCCGAAAGGGAGCCATAACACAGGTGCTGCATGGCTGTCGTCAGCTCG
+
GGGGGGGGGGGGGGGGGGGGGGGGGGGGGGGGGGGGGGGGGGGGGGGGGGGGGGGGGGGGGGGGGGGGGGGGGGGGGGGGGGGGGGGGFGGGGGGGGGGGGGGGGGGGGGGGGGGGGGGGGGGGGGGGGGGGGGGGGGGGGGGGGGGGGGGGGGGGGGGGCGGGGGGGGGGGGGGGGGGGGGGGGGGGGGGGGGGGGGGGGFGGGGGGGGGGGGGGGGGFGGGGGGGGGGFFGGGFFGGGFFGFFFGGFGGBFFFFFFFFGGGFD??FF??6FB
@M02542:52:000000000-J9N43:1:1101:19081:5389 2:N:0:GTGAAA
GTAGTCCACGCCGTAAACGATGAATGTTAGCCGTCGGGCAGTATACTGTTCGGTGGCGCAGCTAACGCATTAAACATTCCGCCTGGGGAGTACGGTCGCAAGATTAAAACTCAAAGGAATTGACGGGGGCCCGCACAAGCGGTGGAGCATGTGGTTTAATTCGAAGCAACGCGCAGAACCTTACCAGCCCTTGACATCCCGTGTTACCCGTAGAGATATGGGGTCCACTTCGGTGGCGCGGAGACAGGTGCTGCATGGCTGTCGTCAGCTCGTG
+
GGGDFGGGGGGGGGFGGGGGGGGGGGGGGGGGGGGGGGGGGGGGGGGGGGGGGGGGGGGDEGGGGGGGGGGGGGGGGGGGGGGGGCFGGGGGGGGGGGGGEGFGGGGGGGGGG@DEFGFGGGGGGGGGGGEGGGGGGBCGGGEEGF56:?CFGGGFFGGGFGFCFGGGFF=DFGFFFFF5747CFGGFGFF45>FF<<86D?FGFFBGFG87?CE7<7*6<FF::?DF<28(1089?>?DG6DC:(,>>BFF4<:2-8<(8<4(/1)7:*0075
@M02542:52:000000000-J9N43:1:1101:9904:5396 1:N:0:GTGAAA
GTAGTCCACGCCGTAAACGATGCTAACTCGTTTTTGGGCTTTTGGGTTCAGAGACTAAGCGAAAGTGATAAGTTAGCCACCTGGGGAGTACGAACGCAAGTTTGAAACTCAAAGGAATTGACGGGGGCCCGCACAAGCGGTGGATTATGTGGTTTAATTCGATGATACGCGAGGAACCTTACCAAGGCTTAAATGGGAAATGACAGGTTTAGAAATAGACTTTTCTTCGGACATTTTTCAAGGTGCTGCATGGTTGTCGTCAGCTCGTGCCGTG
+
GGGGGGGFCGGGGGFGGGDGGDFGGGFGGGEDGGGGGGGGGGFFGGGGEFGGGGGGFFGGGEGGGFGCAFGGGGGGGFFFGCFG7CCEGGDEGGDGGGGDGGFGGDEAFFBFFGGGGGCGGF:CCFGGCEFEGGGFGCGD>FFC>F:CCFFGCGGGGGGGGGGGGFGGG>EFGDCFFGGGFFGGFGC=F@FGECEF=CCFGFGGGDC+6@C7EF<7@<<CCE?FFFC?DGBF:FFFFFFGFFG<?B7D@CGB@A<?2<:1*>DFC:69:?<@E@
@M02542:52:000000000-J9N43:1:1101:23838:5411 2:N:0:GTGAAA
GTAGTCCACGCCGTAAACGATGTCAACTAGCCGTTGGGAGCCTTGAGCTCTTAGTGGCGCAGCTAACGCATTAAGTTGACCGCCTGGGGAGTACGGCCGCAAGGTTAAAACTCAAATGAATTGACGGGGGCCCGCACAAGCGGTGGTGCATGTGGTTTAATTCGAAGCAACGCGAAGAACCTTACCAGGCCTTGACATCCAATGAACTTTCCAGAGATGGATTGGTGCCTTCGGGAGCATTATGACAGGTGCTGCATGGCTGTCGGCAGCCCGG
+
GGGGGGGGGGGGGGGGGGGGGGGGGGGGGGGGGGGGGGGGGGGGGGGGGGGGGGGGGGGGGGGGGGGGGGGGGGGGGFGGGGGGGGGGGGGGDGGGGGGGGGGGGGGGGGGGGGFFGGGGGGGGGGGGGGGBEGGGGGCCFGGGEGEGGGGGGGGGGGGGFG@7CFGGFFGGFGBFEFFFF<FGGCG?DFFFF74?AFFFFFA6B@FFFGA<+00)(:FBFF?>?A0>?2..->94(34*:)**.-)=:<)<8-38))((32,3*)))))))))
@M02542:52:000000000-J9N43:1:1101:19062:5421 2:N:0:GTGAAA
GTAGTCCACGCCGTAAACGATGAATGTTAGCCGTCGGGCAGTATACTGTTCGGTGGCGCAGCTAACGCATTAAACATTCCGCCTGGGGAGTACGGTCGCAAGATTAAAACTCAAAGGAATTGACGGGGGCCCGCACAAGCGGTGGAGCATGTGGTTTAATTCGAAGCAACGCGCAGAACCTTACCAGCCCTTGACATGCCCGGCTACTTGCAGAGATGCAAGGTTCCCTTCGGGGACCGGGACACAGGTGCTTCATGGACGTCGTCAGTTCGGG
+
GGC<FGGGGGGGCEFFFGGFFFFGCFEGGG9F:FEGGDF7FGCFFGGFFCFECG7+?CE+>CEFGG@EDGGF<FDFFDFA<EGGGFFG=FGGGDGGFEEGGD8CFF9EFDBDEGGG6FGGGG8;8B6FEG:ECEEGEF8FGGECEGG6@FCGCCF:=8FFCGGGGGGGFAEGFGFFF@FFFAF2C7<FG3757>F44)/:4409<)0<=D<<6<;0<*:-6*)9<.426<<02533-4>C31)*.32)<()*).).53))((44)*).1/8)).
@M02542:52:000000000-J9N43:1:1101:24168:5422 2:N:0:GTGAAA
GTAGTCCACGCCGTAAACGATGTCTACTAGCTGTTCGTGTCCTTGTGATGTGAGTAGCGCAGCTAACGCACTAAGTAGACCGCCTGGGGAGTACGGTCGCAAGATTAAAACTCAAATGAATTGACGGGGGCCCGCACAAGCGGTGGAGCATGTGGTTTAATTCGACGCAACGCGAAGAACCTTACCTACTCCTGACATCTACGGAAGACTGCAGAGATGCGGTTGGGCCTTCGGGAACCGTAAGACAGGTGCTGCATGGCTGTCGGCCGCTGGG
+
GGGGGGGGGGGGGFFGGGGGGGGGGGGGGFGGGGGGGGGGGFGGGGGGGGFGGGGGGGGGGGGGFGGGGGGGGGGFGDGGGGGGGGGGGGGGGGGGFGGGGGGFGGGGGGGG9EGDFGGG,DEGFGGGGGGGGGGGGGGGGCCBEDB=FGCFFFGFDGGDCCCGGGD)=>EGDG0:B>FFF?BGGGGFG66?FFFF?BFBF)(/<B:8?*)(<CF5(:7)27)<,(4C?0))2591>0<<*-99)4003<40):24::??(4,,*/))))0.)0
@M02542:52:000000000-J9N43:1:1101:21403:5445 2:N:0:GTGAAA
GTAGTCCACGCCGTAAACGATGTCTACTAGCTGTTCGTGTCCTTGTGATGTGAGTAGCGCAGCTAACGCACTAAGTAGACCGCCTGGGGAGTACGGTCGCAAGATTAAAACTCAAATGAATTGACGGGGGCCCGCACAAGCGGTGGAGCACGTGGTTTAATTCGACGCAACGCGAAGAACCTTACCTACTCTTGACATCTACGGAAGACTGCAGAGATGCGGTTGTGCCTTCGGGAACCGTAAGACAGGTGCTGCATGGCTGTCGTGCGCTCGG
+
GGGGGGGGGGGGGGGGGGFGGGGGGGGGGGGGGGGGGGGEFGGGGGGFGGGGDFFGGGGGEFGGGGGGGEGGGGGGGGGGGGGGGGGGGGDGGGGGGGGGDGGGFFGGGGGGGFGGGGGGGGFGFGGGGGGGGGEGGGGFEGDG5>DFGG6EGGC=CC8FFFCFFGC5>BGD)96@D>?FFFFGFGGBD6?FF<46A<?A=<?D>7:E?F?<C<071FF29>).(-2C>AD26@619?6DD?C<42(587)))).(6)112(.55*))8;)073
@M02542:52:000000000-J9N43:1:1101:20243:5463 2:N:0:GTGAAA
GTAGTCCACGCCCTAAACGATGTCAACTAGTTGTTGGGGATTCATTTCCTTAGTAACGTAGCTAACGCGTGAAGTTGACCGCCTGGGGAGTACGGTCGCAAGATTAAAACTCAAAGGAATTGACGGGGACCCGCACAAGCGGGGGATGATGTGGATTAATTCGATGCAACGCGAAAAACCTTACCTTCCCTTGACATGCCACTAACGAAGCAGAGATGACGTAGGTGCTCGAAAGAGAAAGTGGACACAGGTGCTGCAGTGCTGTAGTCAGCGG
+
GF@6CE9FGGFEEGFCEFFB@DFGFGGF@F,6CFGGF:@@7EEFGGGG9<CAFFGG<CEGCFCEFGGGG:CFGGAFFAG9FCGGGFGGD7FC;FGGDGGGCG?EAFFGGGGGCC8;=FF3DEG9?CECG@3BC>E:CB?FEE*>51*:FGG7EDFCGGGGF7C+<>C>FF*58DBE>FF:@A*6CC+)0)/9)49F42))*,,96)08714(***06C*)(0804-,*.-(-45,(.48FGAGG7(47(,574))).40)8))6:*9*1/@)0)
@M02542:52:000000000-J9N43:1:1101:21163:5469 2:N:0:GTGAAA
GTAGTCCACGCCGTAAACGATGTCTACTAGCTGTTCGTGTCCTTGTGATGTGAGTAGCGCAGCTAACGCACTAAGTAGACCGCCTGGGGAGTACGGTCGCAAGATTAAAACTCAAATGAATTGACGGGGGCCCGCACAAGCGGTGGAGCATGTGGTTTAATTCGACGCAACGCGAAGAACCTTACCTACCCTTGACATCTACGGAAGACTGCAGAGATGCGGTTGTGCCTTCGGGAACCGTAAGACAGGTGCTTCATGGCTGTCGTCAGCCCGG
+
GGGGGGFGGGGGGGG7FFGGGGGGGGGGGGGGFFGGGGGGGGFGGGGGGGGGGGGGGGGGDGGGGGGGGCGGGGGGGGGGGGGGGFCGGGGGGGGGGGGGGGGGGGGGGGGGGGGGGGGGGGGGFGDDEEEEGGGGGGGGGGGGGGGGGGGGGCGGGGGGCFFGFGDDBDGC3D@FFFFFFFFGGFGB6)8?FFFFFFF4?A:CB5>C?FB77<C73F=A>F5>>FFGB<B?FEB;>:(>18DFD>B?:<092))6A2<1183)*/)57))07)
@M02542:52:000000000-J9N43:1:1101:19157:5488 2:N:0:GTGAAA
GTAGTCCACGCCGTAAACGGTGGGAACTAGGTGTTGGCGACATTCCACGTCGTCGGTGCCGCAGCTAACGCATTAAGTTCCCCGCCTGGGGAGTACGGCCGCAAGGCTAAAACTCAAAGGAATTGACGGGGGCCCGCACAAGCAGCGGAGCATGTGGCTTAATTCGACGCAACGCGAAGAACCTTACCAAGGCTTGACATACACCGGAAAGCATTAGAGATAGTGCCCCCCTTGTGGTCGGTGTACAGGTGGTGCATGGCTGTCGTCCGCCCGG
+
GGGCFGGGGGGGGGGECFEDFFGD8FGGGGGGGGGFGGGGGGGGGGGGGGGDFGGGGGGGGGG7FFFGGFDGGGGGFGGGGGGEGGGGGFGCEG<FCCFGEGG>FGFCG7BGG,E9FGGCCGF@GGGFGEGDGGGDE*889>CGGFBEEGEF?FFDGFFE4?FCCCCD>5=DFG>FEE@3@?>4C7<?>@FFF:?58289F<?CFFEC:D07F@CFDGC<>669A44*34;(4@42((,1)4C5)))9:))040))62:11:?<7/))8>))))
@M02542:52:000000000-J9N43:1:1101:25698:5506 2:N:0:GTGAAA
GTAGTCCACGCCCTAAACGATGTCTACTAGTTGTCGGGTCTTAATTGACTTGGTAACGCAGCTAACGCGTGAAGTAGACCGCCTGGGGAGTACGGTCGCAAGATTAAAACTCAAAGGAATTGACGGGGACCCGCACAAGCGGTGGATGATGTGGATTAATTCGATGCAACGCGAAAAACCTTACCTACCCTTGACATGGAAGGAACCTCGGAAAGAACGGCGGGTGCTCGAAAGAGAACATGAACACAGGAGATGCAGGGCTGTCCTCAGCCCC
+
DFFFG9CC9CFGDEFGF,@FFFC@ED,@FC@EGEAFG7F7FF6<FFGGGGGFDFF,EF7FF@F,<E7:@=F7DAECAFE5=+@84+DFE:FFCFFEF8FB::=?A=C;?:D9F8EGGG8D,,,868@78C+@>+>+4@3@EG8BE5,=87D2BC?:9?F295=CC95*1)/54C6E>5;)))1*2:1)2;A)536C3@A)*(457><2)9<(*1*).0)-()004,1*.49(303?B:?**.**.63)8())(.5)8)(1((-.*****0))0)
@M02542:52:000000000-J9N43:1:1101:12988:5531 2:N:0:GTGAAA
GTAGTCCACGCCGTAAACGGTGGGAACTAGGTGTTGGCGACATTCCACGTCGTCGGTGCCGCAGCTAACGCAGTAAGTTCCCCGCCTGGGGAGTACGGCCGCAAGGCTAAAACTCAAAGGAATTGACGGGGGCCCGCACAAACAGCGGAGCATGTGGCTTAATTCCACGCAACGCGAAAAACGTTACCAAGGCTTGACCTACTCCCGAAAGCATTAGAGACAGTGCCCCCCGATGTGGCGGGGGGCAGGGGGTGCTTGGTAGCCCTCTACTCGG
+
CF9FG<CAEB@F@+,,6C,8F<FG8FGGGF8FFEFFG?7F+@:6,C6@@@AF+BFCC:C8>>CFC8?FG++4+8FGEE?A?C<FFC+:77++@><,3++336+CFDG,@:DAFG,D@99:@F@FF,3BCEC=@:*:**380*=25<*=?E=5FC+2<195?F+A0*+*).:1.71553).78)2*0=@D?55)8<),.*)*()2))./.9((30+*-*2:())9)-)28-4(()-.))(7C())(.-)(()5((-)))()-)))*2)0/**)75
@M02542:52:000000000-J9N43:1:1101:23772:5543 2:N:0:GTGAAA
GTAGTCCACGCCGTAAACGGTGGGAACTAGGTGTTGGCGACATTCCACGTCGTCGGTGCCGCAGCTAACGCATTAAGTTCCCCGCCTGGGGAGTACGGCCGCAAGGCTAAAACTCAAAGGAATTGACGGGGGCCCGCACAAGCAGCGGAGCATGTGGCTTAATTCGACGCAACGCGAAGAACCTTACCAAGGCTTGACATACACCGGAAAGCATTTGAGATAGTGCCCCACTTTTGGTCGGTGTACCGGTGGTTCATTGCTGTCGTCAGCTCGG
+
GGGGGGGGGGGGGGGGGGGGGGDGGGGGGGGGGGGGGGGGGGGGGGGCGFFGGGGGGEGGGGGGGGGFFGGGGGGGGGGGGGGGGGEEFGECEGGFGGGGGGGGGGGFGGGFGGGGGFGGGGGGGGGGGGGDGGEGG:CEGFFGGG*::5ECFGGG?FFEAFFCE3FGDEGDDDFFF3<BFFFGCG?FF6>:5:FF?BFFF220<>5/;>6?FFF*)0>(49*94:4F3(4:)*.)3::CC6**.).7(-).((665)6)44<<37777F*0.)
@M02542:52:000000000-J9N43:1:1101:23548:5568 2:N:0:GTGAAA
GTAGTCCACGCCGTAAACGGTGGGAACTAGGTGTTGGCGACATTCCACGTCGTCGGTGCCGCAGCTAACGCATTAAGTTCCCCGCATGGGGAGTACGGCCGCAAGGCTAAAACTCAAAGGAATTGACGGGGGCCCGCACAAGCAGCGGAGCATGTGGCTTAATTCGACGCAACGCGAAGAACCTGACCAAGGCTTGACATACACCGGAAAGCATTAGAGAGAGTGCCCCCCTTATGGTCAGTGTACAGGTGGTGCATGGCTGTCGTCAGCTCGG
+
GGDGGGGGGGGGGGGC@FFGGCFG8FDFGGCFFGGGGG>7FFGGGGGGGCFEFCEDG:CFGE7FFGFC,CFG7FE9EGFFFFFGG7@C?CGCEFFFGGDGG><C77FCFGFGFCFFCFG@EGFFFGG7E7CBEG*B5*88C5FG8CC=*:EG6CFG7CCCFG?C7CE37@ED>D>375)<)1>F**06CFF>FF5>::6>FFB4?5>G:<<7EFGFAC*)(0)9<:)9479>:)64:44C*6FFAB4=(4)),())-6?0:(445F373?*).)
@M02542:52:000000000-J9N43:1:1101:26145:5588 2:N:0:GTGAAA
GTAGTCCACGCCGTAAACGGTGGGAACTAGGTGTTGGCGACATTCCACGTCGTCGGTGCCGCAGCTAACGCATTAAGTTCCCCGCCTGGGGAGTACGGCCGCAAGGCTAAAACTCAAAGGAATTGACGGGGGCCCGCACAAGCAGCGGAGCATGTGGCTTAATTCGACGCAACGCGAAGAACCTTACCAAGGCTTGACATACACCGGAAAGCATTAGAGATAGTGCCCCCCTTGTGGTCGGTTTACCGGTGGTGCATTGCTGTCGTCAGCTCGG
+
GGGGGGFGGGGGGGGGGGGGGGGGFGGGEGGGGGGGGGGGGGGGGGGGGGGGGFGGGG@FGGGGGGGGGGGGGGGGGGGGGGGEGGGGGGGGGGDFDGGGDGDEGGGGGGAGGFFF>CGGGGFGGGGGGGGGGGDED7ECFGGGGGGDEEEFGGFFG59FFGGGGGGD>BCGDGF>FD3>?BFGGGGFGF)7>?F>8:9<F?26).)*8782<AF=20:449==)-6F<>>10)60:.)97,**(4)049)8-3ADA).)665.11))0/*9))
@M02542:52:000000000-J9N43:1:1101:24173:5592 2:N:0:GTGAAA
GTAGTCCACGCCGTAAACGATGAATGTTAGCCGTCGGGCAGTATACTGTTCGGTGGCGCAGCTAACGCATTAAACATTCCGCCTGGGGAGTACGATCGCAAGATTAAAACTCAAAGGAATTGACGGGGGCCCGCACAAGCGGTGGAGCATGGGGTTTAATTCGAAGCAACGCGCAGAACCTTACCAGCCCTTGACATTCCCGGCTACTTGCAGAGATGCAAGGTTCCCTTCGGGGACCGGGACACAGGGGCCGCATGGCTGTCGTTAGCCCGTG
+
GGGGGGGGGGGGGGGGGGGGGGGGGGGGGGGGGGDGGGGGGGGGFGGGGFGGGGGGGGGGGGGGGGGGGGGGGFFFGGGGGGGDGGGDCFFEFEFGFEEGGGFGGGGGGFGG9EGGGGGGF99;=@CGGEGGDC7CE@CFGGGGGGC,@C92*==CEGFFFDEFGGG*;5CD.765:?>>FB?FC7C>*8?@F>FFF2B49807>:F8@GAFF+/)6>GD96>445:F2A?0:8(((44<C(/*.(.5,()),(4((((.(.,,/*)09)..0.
@M02542:52:000000000-J9N43:1:1101:17815:5607 2:N:0:GTGAAA
GTAGTCCACGCCGTAAACGATGTCTACTAGCTGTTCGTGTCCTTGTGATGTGAGTAGCGCAGCTAACGCACTAAGTAGACCGCCTGGGGAGTACGGTCGCAAGATTAAAACTCAAATGAATTGACGGGGGCCCGCACAAGCGGTGGAGCATGTGGTTTAATTCGACGCAACGCGAAGAACCTTACCTACTCTTGACATCTACGGAAGACTGCGGAGATGCGGTTGTGCCTTCGGGAACCGTAAGACAGGTGCTGCATGGCTTGCGGTCGCTCGG
+
GGFGGGGGGGGFGG:FGGGGGGGGGGGGGGGGGGGGGGGFGGGGGGGGGGGGGGGGGGGGGGGGGGGGGGGGGGGGGGGGGGGGGGGGGGGGGGGGGGGGGGGFGFGGGGGGGGGFGGGGFFGGGGGDGGGGGGGGGGGGGEGCB?BCGGGGFGGFFFGGFCFGGGEGEFGGFGFFF>FFFBFGGGFFG4<FF<4?<>F<B<BC>@DGF=2<*C53;CFA17>D6:<GF>B2(<>09:8<D?*/-58:0)06<<?0664?:(-(/)))0))..)
@M02542:52:000000000-J9N43:1:1101:13420:5608 2:N:0:GTGAAA
GTAGTCCACGCTGTAAACGATGCTAACTCGTTTTTGGGTTTTTAAGATTCAGAGACTAAGCGAAAGTGATAAGTTAGCCACCTGGGGAGTACGAACGCAAGTTTGAAACTCAAAGGAATTGACGGGGGCCCGCACAAGCGGTGGATTATGTGGTTTAATTCGATGATACGCGAGGAACCTTACCAAGGCTTAAATGGGAATTGACAGACGCAGAAATGTGTTTTTCTTCGGACAATTATCAAGGTTCTGCATGGTTGTCGTCAGCTCGTGCCGG
+
GGGGGGFGGGGGEGGGGGGGGGGGFGGGGGGGGGGGGGGGGGGGGGGGGGGGGGGFGGGFGGGGGGGGGGGGGGGGGGGGGGGGGGGGGGGGGGGGGGGGGEGGGGGGGGGGGGGGGGG:FGGG6EGGE@@EEDEG6FFEG>CGCFDFGGCGFGG6?DGGFFGFDFGFFFGGFGFFFFFFF<AFFGFFG6FFF37:@DF(>>?F48?F5C97CEG4):::47752>A06<:<>3<>A)6:C<47?).*6:F@41<B?4)4:((-**)).))08)
@M02542:52:000000000-J9N43:1:1101:20359:5614 2:N:0:GTGAAA
GTAGTCCACGCCGTAAACGATGTCTACTAGCTGTTCGTGTCCTTGTGATGTGAGTAGCGCAGCTAACGCACTAAGTAGACCGCCTGGGGAGTACGGTCGCAAGATTAGAACTCAAATGAATTGACGGGGGCCCGCACAAGCGGTGGAGCATGTGGTTTAACTCGACGCAACGCGAAGAACCTTACCTACTCTTGACATCTACGGAAGACTGCAAAGATGCGGTTGTGCCTTCGGGAACCGTAAGACAGGCTCTGCATGGCTGTCGTCAGCCCCG
+
GGFAFGGGGGGGGGGFGGGGGGGGGGGGGGGGGGGGGGGGGGGGGGGGGGGGGGGGGGGGGEGGGGGEGGGGGGGGGGGGGGGGGGGGDDGGGGGGGGDGGDGFEFG9DEFFGGGGGGGGFGDFFGEEBEDECEGGGGCFFGDEC45CFGGGGDFGGGGGFGGDGD=D;>C):C95>EF@F?FGGGGFG*69@DFFAB@>F2:G@E:*:F2(0++/,0*-4:@B9::CA9420>90324DGF</)5,51(005>?)5).4(,447*7))/)))0
@M02542:52:000000000-J9N43:1:1101:19648:5628 2:N:0:GTGAAA
GTAGTCCACGCCGTAAACGATGTCTACTAGCTGTTCGTGTCCTTGTGATGTGAGTAGCGCAGCTAACGCACTAAGTAGACCGCCTGGGGAGTACGGTCGCAAGATTAAAACTCAAATGAATTGACGGGGGCCCGCACAAGCGGTGGAGCATGTGGTTTTATTCGACGCAACGCGAAGAACCTTACCTACTCTTGACATCTACGGAAGACTGCAGAGATGCGGTTGTGCCTTCGGGAACCGTAAGACAGGTGCTTACTGGCTGTCCTCCGCCCGG
+
GGF<FGGGGGGGGGGFGGGGGGGFGGGGGGGGGGGGGGFEGGFFGGFGGGGGGGGGGGGGGGGGGGGGGEGFGGGGGGGGGGGGGGGGGGGGGGGGGGEGGGGGGGGGGGGGGGGGGGGGGG9F?EGGGGGGDE*>CFDGGGCGGGFGGGFFGGG,=CDGFGGGGGEGFDGDBD9DDB@@FFFGGGGFF46BF2BFFFFAF>BC@>DGFF).++:@37CABF@B>FBCA9:<:EF>6827<3/*.)5?:A)93)),-.4?3:B)***)))).55
@M02542:52:000000000-J9N43:1:1101:21444:5637 2:N:0:GTGAAA
TAGTCCACGCCGTAAACGATGTGCACTAGATTTGGCGGGTTTTGACCCCCGCCGGGTCGTAGCTAACGCATTAAGTGCACCGCCTGGGAAGTACGGTCGCAAGACTAAAACTCAAAGGAATTGACGGGGGCCCGCACAAGCGGTGGATTATGTGGTTTAATTCGAAGCAACGCGCAGAACCTTACCTGGGCTTGAACTCCTACGAACCCTGCCCAAAAGCGGGGGTGCTCTTCGGAGAAGGTAGAGAGAGGCGCGGCATGCCTGTCGTCAGCCG
+
GGGGGGGGGGGGGGGFGGGGGGGGGGGFGGGGGGGGGGGGGEGGGGEFGGGGGGGGGGGGEFCFGGGGGGGGGGGGGGGGGEGGGGGGGGGGGGGGFCFGDGGGGGGFGGGGGGGGGGDFGCFGGGGGGGGDGGEEEGFFGEGBED8+<CDGGDFG*CFGBC?CDG5DF?CD@DBFF3<>42F>DFC7C>FF49F?:4FFF??DFFFGFD1.;@8)4*24,)5>913C76.4:5?:(2(0*570)-6>(-:517(4(,,8))64*07>>)74).
@M02542:52:000000000-J9N43:1:1101:11501:5653 2:N:0:GTGAAA
GTAGTCCACGCCGTAAACGGTGGGAACTAGGTGTTGGCGACATTCCACGTCGTCGGTTCCGCAGCTAACGCATTAAGTTCCCCGCCTGGGGAGTACGGCAGCAAGGCTAAAACTCAAAGGAATTGACGGGGGCCCGCTCGAGCAGCGGTGCATGACGCTTAATTCGAAGTAACGCGAAGAACCCTACCACGGCTAGAAATTCACCGTAAAGCATTAGCGATAATTGACCCCTTGGTGTCTGATAACAGGTGGTGCATCGCATTTGTCTCCTGTG
+
@FGEF@EA@F@CF+B,6CFE@8:FGGGF<AFFFG>8@E7@F:FFAEF,@96@@47+8,,E:FGFCGEFFFGGG:AFCFF,,AF:@F:F<A>@C>BD++>+++=@BD+,7DF,,83@6DC:,D:;27E+@7*>*8:8****4:B33CEE*2*02+++/3*2.>:?+*+*0)<*99,0.))0/.5/7<F5>)08>9))))*.*.6**).*./))0+<@)*/-,77*.))0).--(5(.,,2*:)*2)))*())),()).),((-()**0****)*)
@M02542:52:000000000-J9N43:1:1101:22598:5692 2:N:0:GTGAAA
GTAGTCCACGCCGTAAACGATGTCTACTAGCTGTTCGTGTCCTTGTGATGTGAGTAGCGCAGCTAACGCACTAAGTAGACCGCCTGGGGAGTACGGTCGCAAGATTAAAACTCAAATGAATTGACGGGGGCCCGCACAAGCGGTGGAGCATGTGGTTTAATTCGACGCAACGCGAAGAACCTTACCTACTCTTGACATCTACGGAAGACTGCAGAGATGCGGTTGTGCCTTCGGGAACCGTAAGACAGGTGCTGCATGGCTGTCGTCAGCTCGG
+
GGGGGGGGFEGGGCFFFGGGGGGGGGGGFGGGGGGFGGFGGGDGGGGGGGGGGGGGDC7FGGGGGGGGGGDGGGGGGGGGGGGGGGDFGGGGGGGGGGGGGGGGGGGGGCFGFGGFGGGGGGGFGGDCGEGGGGGCGGGGGGGCGGGGGFFCCGGFGGFFFG7CGGGGFFGGFGFEF:F>)8?CDGGFG?4@FAFFBFF>F>BGFF3CFC::@C<;:G760:552:?FFF4>(<4;BF(1*477)5,7(4098>??).3(,2,)/175;//6::
@M02542:52:000000000-J9N43:1:1101:4090:5698 2:N:0:GTGACA
GTAGTCCACGCCGTAAACGATGTCTACTAGCTTTTCGTGTCCTTGTGATGTTAGTAGCGCAGCTAACGCACCAAGTAGACCGCCTGGGGAGTTCGGTCGCAAGATTAAACCTCAAATGAATTGAAGGGGGCCCGCACAAGCGGAGGAGCATGTGGTTGACTTCGATCCAACGTGAAGAACCTTCCCTACGTTTGACCTCTACGGAAAACTTAACAAGTGCTGTTGGGCCTTCGGGCACCGTAACGACGGTGCTGAAATGCCTACGTCCGCATGG
+
+@66,C@EC;C,@@F7<C,F8DFC96C@EDC@,69F@C,C<@,@C:@<C6E6@BC6,C+7@=:FGG,?@+++::?FF,?,?=+4::B<F+>=,,?+@CGE+>:FFABAD,3>,@,CCEC9FGC==,,6><8B+>CCEGCFFDC*>***4*,,,1B:C*0,4>1*2+*/*)<75C@58+)2),6*29E*2)0.=(0/))034),/.<)*0*))200*(20))*11)((*,4?22<(,,82)*(1*((-.41)0..),)).)))),*0).).))))
@M02542:52:000000000-J9N43:1:1101:9581:5699 2:N:0:GTGAAA
GTAGTCCACGCCGTAAACGATGTCAACTAGCCGTTGGGAGCCTTGAGCTCTTAGTGGCGCAGCTAACGCATTAAGTTGACCGCCTGGGGAGTACGGCCGCAAGGTTAAAACTCAAATGAATTGACGGGGGCCCGCACAAGCGGTGGAGCATGTGGTTTAATTCGAAGCAACGCGAAGAACCTTACCAGGCCTTGACATCCAATGAACTTTCCAGAGATGGATTGGTTCCTTCGGGAGCATTTAGACAGGTGCTGCATGGCTGTCCTACGCCTGG
+
GGGGGGGGGGGGGGGGGGGGGGGGGGGGGGGGGGGGGGGGGGGG<EFGGGGGGGGGGGGGGGGGGGGGGGGGFGGGGGGGGGGGGGGFGGEGGGGGGGGEGGGGFFFGGGGGGGGGFFGGGGCFGEGGGGGGGGGEG:E=FCG*8CCFFG6CC?F6@EGGFGGGGF:DAAFGE34>5)7>FBFGGGGFCFDFF7FFAA6::2<D?FFCB*6<GF+.3?DD?=FFB4-C?>A93>94(,(2*)2032<?154774,4))4,((,)*0**0)))))
@M02542:52:000000000-J9N43:1:1101:18465:5707 1:N:0:GTGAAA
GTAGTCCACGCCGTAAACGATGTCTACTAGCTGTTCGTGGTCTTGTACTGTGAGTAGCGCAGCTAACGCACTAAGTAGACCGCCTGGGGAGTACGGTCGCAAGATTAAAACTCAAATGAATTGACGGGGGCCCGCACAAGCGGTGGAGCATGTGGTTTAATTCGACGCAACGCGAAGAACCTTACCTACTCTTGACATCTAGCGAAGATTGTAGAGATACGATTGTGCCTTCGGGAAAGCTAAGACAGGTGCTGCATGGCTGTCGTCAGCTCGT
+
GGGGGGGGGGGGGGGGGGGGGGGGGGGGGGGGGGGGGGGGGGGGGGGGGGGGGGGGGGGGGGGGGFFGGGGGGGGGGGGGGGGGGGGGGGGGGGGGGGGGGGGGGGGGGFGGGGGGGGGGGGGGGGGGGGGGGGGGGGGDGGGGGGGGGGGGGGGGGGGGGGGGGEGEGGGGGGGGGGGFGGGGGGGGGGGGGGGGGGGGGFFGGGGGGGGGGGGGGCFFGGGGGGGGGGFFGGGFFGGGFFGFFFCCFGG?FFFFFABFGDGFD:<BFF>FD7
@M02542:52:000000000-J9N43:1:1101:22461:5725 2:N:0:GTGAAA
GTAGTCCACGCTGTAAACGATGCTAACTCGTTTTTGGGTTTTTAAGATTCAGAGACTAAGCGAAAGTGATAAGTTAGCCACCTGGGGAGTACGAACGCAAGTTTGAAACTCAAAGGAATTGACGGGGGCCCGCACAAGCGGTGGATTATGTGGTTTAATTCGATGATACGCGAGGAACCTTACCAAGGCTTAAATGGGAATTGACAGACGCAGAAATGTGTTTTTCTTCGGACAATTTTCAAGGTGCTGCATGGTTGTCGTCAGCTCGTGCCGG
+
GGGGGGGGGGGGGGGGGGGGGGGGGGGGGGFGGGGGGGGGGGGGGGGGGGGGGGGGGGGGGGGGGGFGGGGGGGGGGGGGGGGGGGGGGGGGGGGGGDGGGGGGGGGGGGGGGGGGGGGGFGGGGGGDGFGGDEDGGGGGGGGGFGGGGGCGGGGGFGGGFGGGGGGGFFGGFGFFFFFFFFF<FGCFDAA;67AFFFFEF:DGFFFGFG>>5?F?AFGA>F@FBB>C.::6>FFBA<9>GDGFB(4=42?BF0><:8A:B0,(2*9>5455:3
@M02542:52:000000000-J9N43:1:1101:15812:5728 2:N:0:GTGAAA
GTAGTCCACGCCGTAAACGGTGTCTACTAGCTGTTCGTGTCCATGTGATGTGAGTAGCGCAGCTAGCGCACTAAGTAGACCGCCTGGGGAGTACGGTCGCAAGATTAAAACTCAAATGACTTGACGGGGGCCCGCAAAAGCGGTGGAGCAAGTGGTTCAATTGGACGCAACGCAAAGAACCTTACCTACTCTTGACATCTACGGAAGACTGCAGAGATGCGGTTGTGCCTTCGGGAACAGTAACAAAGTTGCCTCATGGCTTTCGTCAGCTCGG
+
8C@86C@FFG+CCG@CFAEEGCF8,CCFG,@FC9F<@CCFC,,9,<C,69FGC<@EC<:6=FFDGGFGC+@8AF=F<,:E,@@C:FGGCCEF8<+>,+>+=+6>CFGGGADBED8BFE9,736E2+@++@**@*>**14,;ECEG:*4::,,=<:;@+;9+1+=?F59):*)8)(.0<F:)3FF<7EFGFF4*)/9)4*.9>F*8)>CF*)2<03>(;:),87:9?:CD9><()42>?(02-:*.)(..)1*)).()-,((((.**)))/1).)
@M02542:52:000000000-J9N43:1:1101:22895:5735 2:N:0:GTGAAA
GTAGTCCACGCCCTAAACGATGTCAACTGGTTGTCGGGCCTTCATTGGCTTGGTAACGTAGCTAACGCGTGAAGTTGACCGCCTGGGGAGTACGGTCGCAAGATTAAAACTCAAAGGAATTGACGGGGACCCGCACAAGCGGTGGATGATGTGGATTAATTCGATGCAACGCGAAAAACCTTACCTACCCTTGACATGTACGGAACCCTGCCGAGAGGTGGGGGTGCCCGAAAGGGAGCCGTAACACAGGTGCTGCATGGCTGTCGTTAGCCGG
+
GGGGGGGGGGGGGGFFGGGGGGGGGGGGGGGGGGGGGGGGGGGGGGGGGGGGGGGGGGGGGFEGGGGGGGGGGGGGGGGGGGGGGGGGGGGFGGGGGGEGGFFGGGGGGGGGGGGFGGGGGGGGGGGGGFGGGGGGGGFGGGGGGGGGFFGGGG9CGGGFFGGF:FECAFCDFC@EEFFFFEFGGGFFGFFFFFFFF?F>7?FGFF:E)*4:CCEB25<84>DDFF6C:69>9BB:(47C56D::).),2777)),.4)38?:223..)70))0
@M02542:52:000000000-J9N43:1:1101:13760:5739 1:N:0:GTGAAA
GTAGTCCACGCCCTAAACGATGTCAACTGGTTGTCGGGCCTTCATTGGCTTGGTAACGTAGCTAACGCGTGAAGTTGACCGCCTGGGGAGTACGGTCGCAAGATTAAAACTCAAAGGAATTGACGGGGACCCGCACAAGCGGTGGATGATGTGGATTAATTCGATGCAACGCGAAAAACCTTACCTACCCTTGACATGTACGGAACCCTGCCGAGAGGTGGGGGTGCCCGAAAGGGAGCCGTAACACAGGTGCTGCATGGCTGTCGTCAGCTCG
+
GGGGGGGGGGGDCFFGGGGGGGGGGGGGGFGGGGGGGGGGGGGGGFFGGGGGGGGGGGGGGGGGFGEGGGGGGGGGGFGGGGGGGGFGCCEFFFEGGGDGDEGGGGGGFGGGD8BFGGDGF?DCFGGGGGGGGGEGGFGGGG>CDECGGGGGGGGGGGFFCFGGGCEFGGGGDGG:BFGEFGFFFGGGGGG?FGGGEFGFGFGGGGGGGGGGG*:?EDG=E5EGG=DGGGF5<EGB>CGDF5D6):FF:CGBF<28BBAFGDDFD?:::BF?97
@M02542:52:000000000-J9N43:1:1101:16899:5776 2:N:0:GTGAAA
GTAGTCCACGCCGTAAACGGTGGGAACTAGGTGTCGGCGACATTCCACGTCGTCGGTGCCGCAGCTAACGCATTAAGTTCCCCGCCTGGGGAGTACGGCCGCAAGGCTAAAACTCAAAGGAATTGACGGGGGCCCGCACAAGCAGCGGAGCATGTGGCTTAATTCGACGCAACGCGAAGAACCTTACCAAGGCTTGACATACGCCGGAAAACCCTGGAGACAGGGTCCCCCTTGTGGTCGGTGTACAGGTGGTGCATGGCTGTCGCTCGCCCGG
+
GGCFGGGGGGGGGG,BFGGGGGGGGGGGGGGGGGGGGGGGGGGGGGGGGGGGGGGGGGGGDGGCGFFGGGGGCGGGGGGGGGGGGGGGGFGGCFGGGGGGDGGEGFGGGGGGGFCFGGGGGGGGGGGGGGCEGGGGG7CGG*CFEFCGDCE=?7<998CF6?EGGGGG>):DEG;:>:3<@?FFF=FF>FFFF7?314=<F<09>3757304;E8<222(15?7<44<069(()-4<0)752*9):<FFA@3(4<:><:6?0,5**.)0.).0)
@M02542:52:000000000-J9N43:1:1101:6905:5779 2:N:0:GTGAAA
GTAGTCCATGCCGTAAACGATGTCAACTAGCCGTTGGGAGCCTTGAGCTCTTAGTGGCGCAGCTAACGCATTAAGTTGACCGCCTGGGGAGTACGGCCGCAAGGTTAAAACTCAAATGAATTGACGGGGGCCCGCACAAGCGGTGGAGCATGTGGTTTAATTCGAAGCAACGCGAAGAACCTTACCCGGCCTTGACATCCAATGAACTTTCAAGAGATGGATTGGTGCCTTCGGGAGGTTTGAGAAAGGTGATGCATGGCTGTCGTTAGCTCGG
+
GG,FFAACFGFGDFBGFC;FG8EFAFDGGGD@F,@FGGG>CBFFF9CCDGG9FFFFFGE7:@FC?EFG7FCF?F?FGF?FGGGGCCDFG7CGG9C7@@@E>777CEDDG,>,EBE9EG=33AEA+>37CCC@CC>:*>8::*8>ED87CCCF@FF=5,9,:E;77CEDFFC<>39>DB655:6DCG+)/)<>F7F)44/(92>668/<775)3+3)4:C?B4?>:A8*()).4511,(,*04*/().68>)/.6)-6642:?(.7*.)8*/8))
@M02542:52:000000000-J9N43:1:1101:17832:5782 2:N:0:GTGAAA
GTAGTCCACGCCCTAAACGATGTCAACTAGCTGTTGGGGCCTTCGGGCCTTGGTAGCGCAGCTAACGCGTGAAGTTGACCGCCTGGGGAGTACGGTCGCAAGATTAAAACTCAAAGGAATTGACGGGGACCCGCACAAGCGGTGGATGATGTGGATTAATTCGATGCAACGCGAAAAACCTTACCTACCCTTGACATGTCTGGAATGCCGAAGAGATTTGGCAGTTCTCGCAAGAGAACCGGAACACAGGTGCTGCATGGCTGTCGTCAGCCCG
+
GGGGGGGGGGGGGG,CFGGGGGGGGGGGGGGGGGGGGGGGGGGGGGGGGGGGGGGGGGGGGGGGGGGGGGGGGGGGGGGGGGGGGGGGEGGGGGGGGEGGGGGGFGGGGGGGGGGGGGGGGFGGGGGGGFEEGGGGGCGGGG>EGCFFFCGEFGFGGGGGFGGGGGGGFF=:55:>AFDFFEFGGD96CFFFFFF4)3@2963C?B?GFGFFE8;).:F)./678).*.4116504(545)(/9((.).(998)),(647:3(.**0).)).7)
@M02542:52:000000000-J9N43:1:1101:19978:5788 1:N:0:GTGAAA
GTAGTCCACGCCGTAAACGATGTCAACTAGCCGTTGGGAGCCTTGAGCTCTTAGTGGCGCAGCTAACGCATTAAGTTGACCGCCTGGGGAGTACGGCCGCAAGGTTAAAACTCAAATGAATTGACGGGGGCCCGCACAAGCGGTGGAGCATGTGGTTTAATTCGAAGCAACGCGAAGAACCTTACCAGGCCTTGACATCCAATGAACTTTCCAGAGATGGATTGGTGCCTTCGGGAGCATTGAGACAGGTGCTGCATGGCTGTCGTCAGCTCGG
+
GGCGGGGGGGGGGGFGGGGGGGGGGGGGGGGGGGGGGGGGGGGGGGGGGGGGGGGGGGGGGGGGGGGGGGGGGGGGGGGGGGGGGGGGGGGGGGGGGGGGGGGGGGGGGFFGGGGGGGGGGGGGGGGGGGGGGGGGGGGGGGGGGGGGGGGGGGGGGGGGGGGGGGGGGGGGGGGGGGGGGGGGGGGGGGGGGGGGGGGGGFGGGGGGGGGGGGGGGGGGGGGGGGGGGGFFGGGFFGGGFFG7FFDGFGGBFFFFFDFFGGG7C???FF>FB)
@M02542:52:000000000-J9N43:1:1101:3952:5788 2:N:0:GTGACA
GTAGTCCACGCCCTAAACGATGTCAACTGGTTGTTGGGAGGGTTTCTTCTCAGTAACGTAGCTAACGCGTGAAGTTGACCGCCTGGGGAGTACGGCCGCAAGGTTGAAACTCAAAGGAATTGACGGGGACCAGCACAAGCGGAGGATGATGGGGTTTAATTCGATGCAAGGCAAAACACCTTACCTACCCTTGAAAGGCCAGGAATCCGTCAGAGATTGGGGCGTGCCCGCAAAAGCACCGGGACACGAGTGGTGTCAGGCCGTGCGTAGGCCG
+
CE<FGC<,;;+F@B<,6CFEGG8,,CCGF<C9FBCFG7F:@FFFGFFFFF@FGGFCEDE=,,,6?FCCCFGDCEFAFA@CF7C7=@FCCE?F;FEE+@B:+@EEFG<AFGDC9B,EF@,@,,,36=E:8+3+8,,,4,6,:C**>*?9,,,,,/11/2=B8F*,1+709**1)*(;))28A3ACC+=;C)/80.);)(0()--5>6?C)/4(2++0)**((0..,(4*.4(44)(((((*),/C1-()(,))(),.,)).31,-)*0)7))*))
@M02542:52:000000000-J9N43:1:1101:7009:5794 2:N:0:GTGACA
GTAGTCCCCGCCGTAAACGGTGGGAACTAGGTGTTGGCGACATTCCACGTCTTCGGTGCCGCAGCTAACGCATTAAGTTCCCCGCCTGGGGATTACGGCCGCAAGGCTAAAACTCAAAGGAATTGACGGGGGCCCGCACAAGTAGCCGAGCATGTGGCTGAATTCGACGCAACGACAAGAACCTTACCAAGGCTTGACATACACCGGAAATCATTAGAGATCGTGCCCCACTTGTGGGCCGTGGACCGGATGTGCTTGCCTGCTGTCAGGCGTG
+
FEE7@CF,,@@F7FE7,EFFGGD7,CC,CE@F<@FG8F@+@7C@FEEAFBF<,C,,C:7FG+@++?,=E7@@+B,CEFGFGFFDG:+:4+8++4A?=>7FGDFE7C7,3>9@:FFBF,@CE78,3,,:**4*:BCEC*:*<B+<B++*3/>*+2?;+*7*5>E+C*+*)0*))1()0877F25*>*<4>FFF)07@1)*6=232))58<7)6C+99A**)./)03,(2-(4.6*-,2(4*1())(.(0(-.87)))-,(,.)((**/9/)).8)
@M02542:52:000000000-J9N43:1:1101:24374:5804 2:N:0:GTGAAA
GTAGTCCACGCCGTAAACGATGTCTACTAGCTGTTCGTGTCCTTGCGATGTGAGTAGCGCAGCTAACGCACTAAGTAGACCGCCTGGGGAGTACGGTCGCAAGATTAAAACTCAAATGAATCGACGGGGGCCCGCACAAGCGGTGGAGCATGTGGTGTAATTCGACGCAACGCGAAGAACCTTACCTACTCTTGACATCTACGGAAGACTGCAGAGATGGGGTTGAGCCTTCGGGAACCGTAAGACAGGTGCTGCATGTCTGGCGTCAGACGCG
+
FGGCCFGGGGGCFBC,@@@@FGA<<FE<EEC<@,CC@FDCFGGCE,@@DFGF,FCCFGDG6CGGDFGCGEF=FGFDAFGF<+8>:BDGE7>F8DF7EC@E@F7FEEGGGGGGGGGGFED9B,,,06C<@CEEC5>*:CC8CCE=:CFGGGF9+4B8*3;:CCGGFC735AGC5C>FE:FFFFF><6?77*/=7A7FA5*-8)-9>3);?>:?D69)(**),)8)(.(2.(.8:@((18:7137><B:?:))6))).66.).6(.)1)0)*)).)
@M02542:52:000000000-J9N43:1:1101:15024:5805 2:N:0:GTGAAA
GTAGTCCACGCCGTAAACGATGCTAACTCGTTTTTGGGCTTTTGGGTTCAGAGACTAAGCGAAAGTGATAAGTTAGCCACCTGGGGAGTACGAACGCAAGTTTGAAACTCAAAGGAATTGACGGGGGCCCGCACAAGCGGTGGATTATGTGGTTTAATTCGATGATACGCGAGGAACCTTACCAAGGCTTAAATGGGAAATGACAGGTTTAGAAATAGACTTTTCTTCGGACATTTTTCAAGGTGCTGCCTGGTTGTCCTCAACCCGTGCCGGG
+
GGGGGGGGGGGGGGGDGFGGG<@FGGG<EFFC@CGGGGGG8FGGGGGGGGGGGFGCGGGGGGGGGGGGGGGGDFGFGEGG<BFGCF7FFFGGEGGGGGCFGGGGG9DFFGGG9E8,=@>=BFGGDGGGGGGG*BEGFFE8=CECE*,,>BEGECFF?FGGFG7ECC77A:58>C3)5<FFF>@:>7FF*79FFFFF(.9?FFF7*9>CFG?9FEG?67?)4@F6<45::0(7(/6:<B:7::69(.3*.(17:22(-))-.-).*1..)7)735
@M02542:52:000000000-J9N43:1:1101:7699:5816 2:N:0:GTGAAA
GTAGTCCACGCCCTAAACGATGTCAACTAGTTGTTGGGGATTCATTTCCTTAGTAACGTAGCTAACGCGTGAAGTTGACCGCCTGGGGAGTACGGTCGCAAGATTAAAACTCAAAGGAATTGACGGGGACCCGCACAAGCGGTGGATGATGTGGATTAATTCGATGCAACGCGAAAAACCTTACCTACCCTTGACATGCCACTGACGAAGCAGAGATGCATTAGGTACTCGAAAGCGAAAGTGGACAAAGGTTCTGCATGGCTGACGTCAGCCC
+
?FFFGGGGGGGDGGCFGGGGGGGFGGGGGAFGFFGGGDGDGFGFEGGGGEFGGGGGGGGFFGGGFFGGG=FGEFFGGGGGGGDGGGG7BCFF>@=FFCFGGGF9FGGGGGGGBDDFGGFF8D9,@EGGE@CEGGDDGGGGGG>BEC99CCC<,7DD;CCFFGGGGGGGF4EDBG>FDADDF@FG<FGFGFAAF3FFC<F@F389=7);B71>*;;>)2:>29=7<))2-)43<7(((,-9))*2424)48)1)-5.).46,(((*0.0)0))))
@M02542:52:000000000-J9N43:1:1101:20475:5831 2:N:0:GTGAAA
GTAGTCCACGCCGTAAACGGTGGGAACTAGGTGTTGGCGACATTCCACGTCGTCGGTGCCGCAGCTAACGCATTAAGTTCCCCGCCTGGGGAGTACGGCCGCAAGGCTAAAACTCAAAGGAATTGACGGGGGCCCGCACAAGCAGCGGAGCATGTGGCTTAATTCGACGCAACGCGAAGAACCTTACCAAGGCTTGACATACACCGGAAAGCATTAGAGATAGTGCCCCCCTTGTGGTCGGTGTACCGGTGGTGCCTGGCTGTCGTCAGCTCGG
+
GGGFFGGGGGGGGGGFGGGGGGGGGGGGGGGGGGGGGGGDGGGGGGFGGGGGGGGGGGGGGGGGGGGFFFGGGGGGGGGGGGGGGGGGGGGGGGGGGGGGGGDGGGGGGGGGGG6EGGGGF7?FFAGGGDEGGDGGGFGGGGGCGFDGDCEGC?FGGGG=AFGGFGFGBDEDED()5:@DF:507CFFGFFF>:?DB?FA??<6?B@=DD0(:0CF4:C95@F=:AAF6(497@DFFFFG:4*14>)84>BD6(-().24:(43DF>3))*)).
@M02542:52:000000000-J9N43:1:1101:27273:5836 2:N:0:GTGAAA
GGAGTCCATGCCGTAAACGATGAGTGTTCGCCCTTGGTCTACGCGGATCAGGGGCCCAGCTAACGCGTGAAACACTCCGCCTGGGGAGTACGGTCGCAAGACCGAAACTCAAAGGAATTGACGGGGGCCCGCACAAGCGGTGGAGGATGTGGTTTAATTCGAAGCAACGCGCAGAACCTTACCAGCCCTTTACATGCCCGGCTACCTGCAGAGATACAGGTTTCCCTTCGGGGACCGGGACACAGGGTCTGCATGGCTTTCGTCAGCCCGCTTG
+
G<6,BFFG6CFDEGF6DFEGGGGGGGGGGGG@,F,CFFGF9E@FGGCDGGFCDEC+C?9CCFEFGECGGGGACD<?EFGFGGGGGGGDGGGG>FGGGGGECDCFEF:BFGF8FBC7FGGGG;8:5>EE7*=CEGG6CF>EEGC*8*10<3+<FF8CFFGF5+C*5*395::5>)3?FFFB*,)*275)5<)**)*/5::<)((/75=@>D0>;C<*.:>:26*/.29*:88B>@9(4(,)92C*..(),(.0:)-(3(((.(.,>9)))0).).
@M02542:52:000000000-J9N43:1:1101:21898:5844 2:N:0:GTGAAA
GTAGTCCACGCCCTAAACGATGTCAACTGGTTGTTGGGTCTTCACTGACTCAGTAACGAAGCTAACGCGTGAAGTTGACCGCCTGGGGAGTACGGCCGCAAGGTTGAAACTCAAAGGAATTGACGGGGACCCGCACAAGCGGTGGATGATGTGGTTTAATTCGATGCAACGCGAAAAACCTTACCCACCTTTGACATGTACGGAATTCGCCAGAGAAGGCTTAGTGCTCGCAAGAGAACCGTAACACCGGTGCTGCCTGGGCAGCCTCAGCTCG
+
GC7FFGE9FFG@E@FFFF:FGEFFEEGCFCFC@FG@<FGFGGGFGGGGGGGGGGFGGGE:?FFGGGE>FF:7,C@FFFGFGGE7F7FECGEGFGEGGGGGDED,7DCFGGF9FF,>?FGGGCEADE6@:>CGGCCC8:>D584>859?FC:@,A::EC8@@CA:,:C*9AGGADB>BA5>A4@FGG9)9)9@F46=A2@DF0>D>>F9>G::*0/)(9/.7?6/.6<752(41:??:8)9)-59:>()(,0)()))().(((((**0.6))*))
@M02542:52:000000000-J9N43:1:1101:21664:5847 2:N:0:GTGAAA
GTAGTCCACGCCGTAAACGATGTCTACTAGCTGTTCGTGTCCTTGTGATGTGAGTAGCGCAGCTAACGCACTAAGTAGACCGCCTGGGGAGTACGGTCGCAAGATTAAAACTCAAATGAATTGACGGGGGCCCGCACAAGCGGTGGAGCATGTGGTTTAATTCGACGCAACGCGACGAACCTTACCTACCCTTGACATCTACCGAAGACTGGAAAGCTGCGGTTGTGCCGTCCGGAAGCGTAAGACAGGTGCGGCATGGCGCTCGTCAGCCAGG
+
GGGGGGGGGGGGGGGGGGGGGGGGGGGGGFGGGGGGGGGGGFGFGGGGGGGGGGCFFGGGDGGGGGGGGEGGGGFGGCGGGEGGECGGGGGGGGGGFE:FEGGGFFGFGGFCFGFGFGGGFGGGFGGGEEGGGGC5:FGGGGG>CDC=CGGG99<<FGFGFGCCCGGGDDE3553).85>>:?FG>9*7)7=F??:4.9<F4)1000AFC)(2+0).:*2-<B)(-,*)(-,(0(-4(,9/4CC).55(5))(((-(,.:(((-)/0))))).0
@M02542:52:000000000-J9N43:1:1101:17775:5848 2:N:0:GTGAAA
GTAGTCCTAGCCCTCAACGATGATTGCTTGGTGTGTCGGGTACCCAATCCCGTCGTGCCGAAGCTAACGCGATAAGCAATCCGCCTGGGGAGTACGGTCGCAAGGCTGAAACTCAAAGGAATTGACGGGGGCCCGCACAAGCGGTAGAGCATGAGGTTTAATTCGACGCAATGCGAAGAACCTTACCTGGGTCCGAAACGGAGAGGAATTCGGTAGAAATATCGGCGCCTAGCAATAGGGCTCTACAAAGGTCGTGCAGGGCCGTCTGCAGCTG
+
<C,CF9F@F@8CFF,CFCCEF,E<EGDFFGGGGFGGCCEGFCCFGF7FGD,:,BCFFGG7+@C7BFDF7:C7:FFF<<F,94==F+=+<C@+@=EC@EF@CC:CDCGCDEGGDF=@DF8FF@?9DGDFE75**>BCEF5,/;ECC)8C7,=6<++*+*;A8?91*7/9>>E**03>35>4525*:976*5305,<743)()(-1.>F=;*6:FEC>)*:).18.41959((,,/62)4)*7(*94))*5(09)(,2(()((-(,)95)/9)9)/
@M02542:52:000000000-J9N43:1:1101:22612:5855 2:N:0:GTGAAA
GTAGTCCACGCCGTAAACGATGTCTACTAGCTGTTCGTGTCCTTGTGATGTGAGTAGCGCAGCTAACGCACTAAGTAGACCGCCTGGGGAGTACGGTCGCAAGATTAAAACTCAAATGAATTGACGGGGGCCCGCACAAGCGGTGGAGCATGTGGTCTAATTCGACGCAACGCGAAGAACCTTACCTACTCTTGACATCTACGGAAGACTGCAGAGATGAGGTTGTGCCTTCGGGAACCGTAAGACAGGTTCTGCATGGGTGTCGTCAGCTCGG
+
GGFGGGGGGGGGGGGGGGGGGGGGGGGGGGGGGGGGGGGGGGGGGGGGGGGGGGGGGGGGGGGGGFGGGGGGGGGGGFFGFGGGGGGGGGGGGGGGGGGGGGGGGGGGGFGGGFGGGGGGGGGGGGGGGGGGDEG5*CEGGGGGDGGFFGGGFGGGGGGGFA?EGGGGBFGGFGFFF>FFF?FGGGGF:6FFF)8:BFF<FA?DDB)@4C?<G6E>:C7),<FF0,4:<BF<8D43903C*4>9)).8,-*0.:4<)4(-((4,**87>)/)7>
@M02542:52:000000000-J9N43:1:1101:10242:5867 1:N:0:GTGAAA
GTAGTCCACGCCCTAAACGATGTCAACTGGTTGTTGGGAAGGTTCCTTCTCAGTAACGTAGCTAACGCGTGAAGTTGACCGCCTGGGGAGTACGGCCGCAAGGTTGAAACTCAAAGGAATTGACGGGGACCCGCACAAGCGGTGGATGATGTGGTTTAATTCGATGCAACGCGAAAAACCTTACCTACCCTTGACATGTCTAGAATTTTGCAGAGATGTGAATGTGCTCGAAAGAGAACTAGAACACAGGTGCTGCATGGCCGTCGTCAGCCCG
+
GGGGGGGGGGGGGGCEFGGGGGGGGGGGGGGGGGGGGGGGGGGGGGGGGGGGGGGGGGGGFFGGGGGGGFGGGGGGGGGGGGGGGGGGGGGGGGGGGGGGGGGFGGGGGGGGGGGGFGGGGGGGGGGGGGEGGGGGGGGGGGGGGGCFGGGGGGGGGGGGGGDGGGGFGGGGDGGGGGGGGGGGGEGGGGGGFGGGGGGGG@CFGFFGG7EGGCGG?7AFFGGGGDFFGG>F7CFFFGGFF?GBFBGF>FC04<22?FBFGGGFD>BBFF:)0)
@M02542:52:000000000-J9N43:1:1101:26819:5871 2:N:0:GTGAAA
GGAGTCCACGCCGTAAACGATGTCTACTAGCTGTTCGTGTCCTTGTGGTGTGAGTAGCGCAGCTACCGCACTAAGTAGACCGCCTGGGGAGTACGGTCGCAAGATTAAAACGCAAATGAATTGACGGGGGCCCGCACAAGCGGTGGAGCATGTGGTTTAATTAGACGCAACGCTAAGAACCTTAACTAATCTTGATAGCTACGGAAAAATGAGGAAGAGCCGTGGCGCGTGCGGGACGCGGAGGACAGGTGTGTATTGGCAGACGTGATGTCCG
+
C6<BFEEFCF7DCF@,<CCFFFFDEGGGFCFGDFCCFF9CF@C,ECC,::A@9F<9CF7+@CF8F,=@@C+CF<BFGC9,:CE++?DFEF:F@,+FAEE+7F@BE,CFG99++@+39;B=3;EEFC>FCFC81BEE=FFGFD>**51===FGGGGF5*;9:++++;=D>5*:)*-)/*9)5(9**:07**1*9)7*))141)-1).)*0>2)+23.(*2((8))(((/(-(-4>(-(((1)-)1(((0,4)1,.)).62(,(,()180)****.
@M02542:52:000000000-J9N43:1:1101:14150:5879 2:N:0:GTGAAA
GTACTCCACGCCGTAAACGATGTCTACTAGCTGTTCGTGTTCTTGTGATGTGAGTAGCGCAGCTAACGCACTAAGTAGACCGCCTGGGGAGTACGGTCGCAAGATTAAAACTCAAATGAATTAACGGGGGCCCGCACAAGCGGTGGAGCACGCGGTTTAATTCGACGCAACGCGAAGAACCTTACCTACTCTTGACATCTACGGAAGACTGCACAGTTCCGGTTGTGCCTTCGGGAACCTTAAGACATGTGCTGCATGGCTCTCGTCAGCCGGG
+
FF@,6CFFGDGC:FF7@,8@D,6<,C6,EGCE@C@6C,CF89FFGEGFF<B6,CCEFEFG>EFD9,B,>7C+A8?FC9BFFEC:=:?F::FF4A:=,@7C7:=8A>,><=DGFD,9=>>9D9,,6@E:EEEE*@EDCB6:D>8>C:*/<7,4*4*8?EGE=FFC7<57>5*55)4)))/75(**96<**09=FA46<AF)*61*.0)0)24(+++))0*),7>36-(::.45151(41-0*6*:))./)6@?42),6<(((,(477;))))0))
@M02542:52:000000000-J9N43:1:1101:21445:5884 2:N:0:GTGAAA
GTAGTCCACGCCGTAAACGATGTCTACTAGCTGTTCGTGTCCTTGTGATGTGAGTAGCGCAGCTAACGCACTAAGTAGACCGCCTGGGGAGTACGGTCGCAAGATTAAAACTCAAATGAATTGACGGGGGCCCGCACAAGCGGTGGCGCATGTGGTTTAATTCGACGCAACGCGAAGAACCTTACCTACTCTTGACATCTACGGAAGACTGCAGAGATGCGGTTGTGCCTTCGGGAACCGTAAGACCGGTGCTGCATGTCTGGCGTCAGCCCGG
+
GGGFFGGGGGGGGGGCFGGFGGGGGGGGGGFAFFFDEGFFGGGGGGGGGGGGGGGGGGGGD:FGGGGDGGGDFFGFEGFGGEEFEGFFFGGC@FFGGGGGDGFCFGGEFFFGGGCEFGAFA;EFGGEFGEG6EEGGC:FGGGGEGC4?CE*AGGGFFFGFFGGFCGGGFFGGFG(78)<@FBFD64CFF=FFF)*9-:?AF<(9)8<87C47C8C:<D79-70>912:<2<)3>09(8:C72D*))(),-)0.)404<))).(35/7)0)75))
@M02542:52:000000000-J9N43:1:1101:19668:5885 2:N:0:GTGAAA
GTAGTCCACGCCGTAAACGATGTCTACTAGCTGTTCGTGTCCTTGTGATGTGAGTAGCGCAGCTAACGCACTAAGTAGACCGCCTGGGGAGTACGGTCGCAAGATTAAAACTCAAATGAATTGACGGGGGCCCGCACAAGCGGTGGAGCATGTGGTTTAATTCGACGCAACGCGAAGAACCTTACCTACTCTTGACCTCTACGGAAGACTGCAGAGATGCGGTTGTGCCTTCGGGAACCGTAAGACAGGTGCTGCATGGCTGTCGTCCGCTCGG
+
GGGGGGGGGGGGGGGEGGGGGGGGGGGGGGGGGGGGGGGGGGGGGGGFGGGGGGGGGGGGGGGGGGGGGGGGGGGGGGGGGGGGGGGGGGGGGGGGGGGGGGGGGGGGGGGGGGGGGGFGGGCGGGGDGGGGGGGGGGFFGGGGGDEFGGGGGGGBCFGGFGGGGGCDEFGGFG9DE3?FFBFGGGGFGFFFFAB?)6?BFFFGFFBFFG:7FGFF:F>A9DEF>BFGFD<<<FB09?()18D5)<054.)0).,(6)2(.(,)11)07:.733
@M02542:52:000000000-J9N43:1:1101:15014:5899 2:N:0:GTGAAA
GTAGTCCACGCCCTAAACGATGCGAACTGGATGTTGGTCTCAACTCGGAGATCAGTGTCGAAGCTAACGCGTTAAGTTCGCCGCCTGGGGAGTACGGTCGCAAGACTGAAACTCAAAGGAATTGACGGGGGCCCGCACAAGCGGTGGAGTATGTGGTTTAATTCGATGCAACGCGAAGAACCTTACCTGGCCTTGACATGTCTGGAATCCTGCAGAGATGCGGGAGTGCCTTCGGGAATCAGAACACAGGTGCTGCATGGCTGTCGGCAGCTCG
+
GGGFGGGGGGGGGGGGGGGGGFGGGGGGGGGGGGGGGGGAFGGGGGGGGGGGGGGGGGGGGGGGGGGGGGGEGGGGGGGGGGGGGGGFGGGGGGGGGGGGGGDGFGGGFGFGGGGGGGFGGGGGDGGGGGGGGGGGGG>EGGGDBDGFGGGCDCFGFGGCFGGGGFGGFFGGFD;>>@5<F?FGGG??F>FF?3??:<B2849FFFFEFGA)0;CB?CF)9;BEFB:5)64<?>01,314C>9>14:51:6)5)-).4-384((0/)))85?/)
@M02542:52:000000000-J9N43:1:1101:8768:5927 1:N:0:GTGAAA
GTAGTCCACGCCGTAAACGATGTCTACTAGCTGTTCGTGTCCTTGTGATGTGAGTAGCGCAGCTAACGCACTAAGTAGACCGCCTGGGGAGTACGGTCGCAAGATTAAAACTCAAATGAATTGACGGGGGCCCGCACAAGCGGTGGAGCATGTGGTTTAATTCGACGCAACGCGAAGAACCTTACCTACTCTTGACATCTACGGAAGACTGCAGAGATGCGGTTGTGCCTTCGGGAACCGTAAGACAGGTGCTGCATGGCTGTCGTCAGCTCGG
+
GGGGGGGGGGGGGGDGGGGGGGGGGGGGGGGGGGGGGGGGGGGGGGGGGGGGGGGGGGGGGGGGGGGGGGGGGGGGGGGGGGGGGGGGG7FGGGGGGGGGGGGGGGGGGGGGGGGGGGGGGGGGGGGGGGGGGGGEGGGGGGGGGGGGGGGGGGGGGGGGGGGFGGEGGGGGGGEGGDGGGGGGGGGGGGGGGGGGGGGGGFGG59EGGGGGGGGGFGGGGGGGGGGGGGFFGGGFFGFGFFGFFFGGFC7?FFFFFFFFGDC=D1::BF<FE)
@M02542:52:000000000-J9N43:1:1101:10835:5930 2:N:0:GTGAAA
GTAGTCCACGCCCTAAACGATGTCAACTAGCTGTTTGGGCCTTCGGGCCTTGGTAGCGCAGCTAACGCGTGAAGTTGACCGCCTGGGGAGTACGGTCGCAAGATTAAAACTCAAAGGAATTGACGGGGACCCGCACAAGCGGTGGATGAGGTGGATTAATTCGATGCAACGCGAAAAACCTTACCTACCCTTGACATGTCTGGAATCCAGAAGAGATTTGGGAGTGCTCGCAAGAGAAACGGAACACAGGTGCTGCATGGCCTGCCGTAGGCTG
+
GGGGFFFGGDDFECCCE<,CFFFCEFDFF9EAFCE,CC78FCGFDEFEG@FE<5EEDDG@7:@ECEFCDC@=FDFGGGGGD7F=DFFD=:FFG+@FCEDGCF,=7FFGF?,9FGE;+8@FF9,C=BCFE<+>:E8B:F,,*44:CF?,4,00:C82>?D@1<@9@7A>F;EG514>>5)8A;BCFG?<CFF)72)8A295*5:G?=F6?FA08CEF9>>))0708?FG<3;(9D(.(((0/4CDBFFF<67/4)4)(.)(,,52**)))0.*0.
@M02542:52:000000000-J9N43:1:1101:6983:5930 2:N:0:GTGAAA
GTAGTCCACGCCCTAAACGATGTCAACTAGTTGTCGGGTCTTCATTGACTTGGTAACGTAGCTAACGCGTGAAGTTGACCGCCTGGGGAGTACGGTCGCAAGATTAAAACTCAAAGGAATTGACGGGGACCCGCACAAGCGGTGGATGATGTGGATTAATTCGATTCAACGCGAAAAACCTTACCTACCCTTGACATGTATGGAACCCTGCTGAGAGGTGGGGGTGCCCGAAAGGGAGCAATAACACAGGTGCTGCATGGCTGTCGTCAGCTCG
+
GGGGGGECFCG8FCGGGGGFGGGGDFCGGGGGGGGGGEGFGFGDFG9,<@FCFGCGGGG?ED9FGGGGGGGGGGGGEAFFGGGGGGGC+C@FFEGE+>FF@GGFFGG=BFFGGGGCDFGF?FAF+=>B=CCEEDE>*DFFEC*@B*?9C::=C<ECCFG7BDFF78CCACE<?D::3:A3=AA*8;CFFAAFFFFF33AE@??F?)5AF4::C91*.C*(()7<>;6C:(,--7:3((095<>74),)(4/)))6>>2)4((((2/7..))*0.
@M02542:52:000000000-J9N43:1:1101:20627:5974 2:N:0:GTGAAA
GTAGTCCACGCCGTAAACGATGAATGTTGGCCGTCGGGCAGTATACTGTTCGGTGGCGCAGCTAACGCATTAAACATTCCGCCTGGGGAGTACGGTCGCAAGATTAAAACTCAAATGAATTGACGGGGGCCCGCACAAGCGGTGGAGCATGTGGTTTAATTCGACGCAACGCGAAGAACATTACCTACTCTTGACATCTACGGAAGACTGCAGAGATGCGGTTGTGCCTTCGGGAACCGTAAGGCAGGTGCTCCATGGCGCGCTTCAGCGCGTG
+
GGFFEFGGGGGGGGGFGGGGGGGGGGGGGGGGG@FGGGGGGGGGGGGGGGGGGGGGGGGGGDGGGGDGGG@FFGGGGGGGGGGGGGGGGGGGGGGGGGGGGGCGGGGGGGGGGGGGGGGGGGGGDGGGGGGGEG8EGGCFEG8:EDFGCFGGGF=;FF>EFGCFECGDE:78)927)<@?BA?GCFF4*6=F*4?7AB=29:FD>)5086:<6+;547>195>56?2FF2)((8>B11957<4*((,.8:??))456?0(((,(**/96)7>)8
@M02542:52:000000000-J9N43:1:1101:19216:5985 2:N:0:GTGAAA
GTAGTCCACGCCCTAAACGATGTCTACTAGTTGTTGGTGATTCATTTCCGTAGTAACGTAGCTAACGCGTGAAGTTGACCGCCTGGGGAGTAAGGTCGCCAGATTAAAACTTCAAGGAAATGATGGGGACCCGCAACAGCGGAGGAAGATGTGTATTAATTCGATGCAACGAGAAACACCTTACCTAACCTTGACATGCCACTAACGAAGACAGAATGCATTAGGCTCAACACAGAAACATTAGACCCAGGTTGCGCGCGGGTGTCCTCCTGT
+
CEC,;<<<CCFGEEC,6CC@@DFFEFFAFEFGFE,EE6C,<CE,,CF,,,B,8B,C<:BF,9,,9@88+++8AB<?59?C:CF++AF>++8,@,A??8++4+=,@,,EFC,,84E=DGG,E,,,6>8:++3+38++3@,,5++4@*,4<:AA,,73@;@,=D*:,=E:89*3*)/9/;4A63AF4+,/*/+;+.);?);;*/6<)))*)2((3**));@6)31;>0)7))()().,))(02-*:)))046)),1(((,((-((-)0*//).)*
@M02542:52:000000000-J9N43:1:1101:18658:5987 2:N:0:GTGAAA
GTAGTCCACGCCGTAAACGATGTCTACTAGCTGTTCGTGTCCTTGTGATGTGAGTAGCGCAGCTAACGCACTAAGTAGACCGCCTGGGGAGTACGGTCGCAAGATTAAAACTCAAATGAATTGACGGGGGCCCGCACAAGCGGTGGAGCATGTGGTTTAATTCGACGCAACGCGAAGAACCTTACCTACTCTTGACATCTACGGAAGACTGCAGAGATGCGGTTGTGCCTTCGGGAACCGTAAGACAGGTGCTGCATGGCTGTCGTCAGCTCGG
+
GGGGGGGGGGGGGG,BDFGGGGGGGGGGGGGGGGGGGGGGGGGGGGGGGGGGGGFGGGFGGGGGGGGGGGGDFGGGGGGGGGGGGGGGGGGGGGGGGGGGGGGDGGGGGGGGGGGGGGGGDEDFGGGGGGGGGGGGGGGGGGD>CDDFGGFG??GGGGGFFGGFF**9ADGGFG@EDEFFFBFGGFGFF??FFA?FB>64@>?CFF58502:CC9@B**4378@0:6F49646>B>;F1996<*:<>?:DFFA9),-618?:0)*>@)7:9)<3
@M02542:52:000000000-J9N43:1:1101:13893:6007 2:N:0:GTGAAA
GTAGTCCACGCCCTAAACGATGTCAACTGGTTGTCGGGCCTTCATTGGCTTGGTAACGTAGCTAACGCGTGAAGTTGACCGCCTGGGGAGTACGGTCGCAAGATTAAAACTCAAAGGAATTGACGGGGACCCGCACAAGCGGTGGATGATGTGGATCAATTCGATGCAACGCGAAAAACCTTACCTACCCTTGACATGTACGGAACCCTGCCGAGTGGTTGGGGTGCCCGAAAGGGAGGCGTAACACAGGTGCTGCCAGGCTGTCGTCAGCCCG
+
GGGGGGGGGGGGGGGGGGGGGGGGGGGGGGGGGGGGGGGGGGGGGGGDFGGGGGGGGGGGGGGGGGGGGGGGGGGGGGGGDFFFGGGGGGGGGGGGGGGGGGGFFGGDGGGGFFDGGGGFGGGFDGDGECEGEGGGGGGGGGGGGGGGGFGF@FGGGGGGFCEFGCGCBAEGFGFDFFFFFEFGGG7);=4A4)/724BB4,3CFFFG4*(.:*1),1:,4>EF900*.31>0><:?F(9D<DD64(0,(/)32528))-((.(**).08))0)
@M02542:52:000000000-J9N43:1:1101:8725:6013 2:N:0:GTGAAA
GTAGTCCACGCCGTAAACGATGAATGTTAGCCGTCGGGCAGTATGCTGTTCGGTGGCGCAGCTAACGCATTAAACATTCCGCCTGGGGAGTACGGTCGCAAGATTAAAACACAAAGGAATTGACGGGGGCCCGCACAAGCGGTGGAGCATGCGGTTTAATTCGAAGCAACGCGCAGTACCTTACCAGCCCTTGACATGACCTGCTACTTGCAGACATGCAAGGTTCCCGTAGGGGACCGGGACGACGGTGCTGAATGGCTGTCGTCGTCTGTGG
+
FGFGAFGGGGGGGFFGFCF@,CCC9E<C<@<FF,@@@7@EFFF@<ECEEEF7FE=CGDDF4@EA?F,+@F7EFCFGGGAEDFGBDFGGEGG8>+8=@E7CCEFDFADFG,,8@7@88DEF8,DFCCC+:>*4:*4BCC>==8;E*28**+3+273*3CF?++/=67/9=4CD>)6>)9FFFFFG**7)9575:<6B<2*,))4*09@89743+<*).7><46<*.).*-((-2527>89)7(/),(,)(()*.)))-(((-,4<D*)0..)*18
@M02542:52:000000000-J9N43:1:1101:13671:6040 2:N:0:GTGAAA
GTAGTCCACGCCCTAAACGATGTCAACTGGTTGTCGGGCCTTCATTGGCTTGGTAACGTAGCTAACGCGTGAAGTTGACCGCCTGGGGAGTACGGTCGCAAGATTAAAACTCAAAGGAATTGACGGGGACCCGCACAAGCGGTGGATGATGTGGATTAATTCGATGCAACGCGAAAAACCTTACCTACCCTTGACATGTACGGAACCCTGCCGAGGGGTGGGGGGTCCCGAAAGGGAGCCGTAACACAGGGGCTGCATGGTTTGCGTCAGGCCG
+
GGCFGGGGGGGFGGGGGGGGGGGGGGGGGGGGGGGGGGGGEGGGGGGGGGGGGGGGGGGGGGGGGGGGEGGGGGGGGGGGEGGGGGGGGGGGGGGGGGDFGGGEGGGGGGGEGGGGGGGGGGGGGGCFGFEDGGDGGGGGGG>EGG9CGGGFFGFGGGGGFGC:C:CDF6CGAGBFFFFEFAFGGCGFGFFFFFF6A?FA420CBF>C7C??*1:)4C/24.7>(,,96>FFFFBB01,191/98<(5.1))((((.)5:6)((*9)0))).)0
@M02542:52:000000000-J9N43:1:1101:6905:6063 2:N:0:GTGAAA
GTAGTCCACGCCGTAAACGATGTCTACTAGCTGTTCGTGTCCTTGTGATGTGAGTAGCGCAGCTAACGCACTAAGTAGACCGCCTGGGGAGTACGATCGCAAGATTAAAACTCAAATGAATTGACGGGGGCCCGCACAAGCGGTGGAGCATGTGGTTTAATTCGACGCAACGCGAAGAACCTTACCTACTCTTGACATCTACGGAAGACTGCAGAGAGGCGGTTGTGCATTCGGGAACCGTAAGACAGGTGGTGCATGGCGGTTGTCAGGCCGG
+
GGGFFGFEGGG8C@FGDFGGDGGGGGGGGGFGFGGGEGGGGGGGGFFFGGGGGGGFGFGGGEGDFFCEGGGGGFGFGGFFGEGGGGGGGFEGGGGGGFGCCFGG9FGGGGGGGGDGGGGG;,@DGGGDGGGDGGCEDGCFGEGGGGCFDFCC=FF,;CFF6;CFDDGG>>*:>D>DBD@FFFBGGGGF4*9=?28?))96B9<D>)7CF>21CF?@B*137>559?<G)6):279>((-)93CGF)2?23))-444)-403((,)11**)).0)
@M02542:52:000000000-J9N43:1:1101:14239:6067 1:N:0:GTGAAA
GTAGTCCACGCCCTAAACGATGTCAACTGGTTGTCGGGCCCTCATTGGCTTGGTAACGTAGCTAACGCGTGAAGTTGACCGCCTGGGGAGTACGGTCGCAAGATTAAAACTCAAAGGAATTGACGGGGACCCGCACAAGCGGTGGATGATGTGGATTAATTCGATGCAACGCGAAAAACCTTACCTACCCTTGACATGTACGGAACCCTGCCGAGAGGTGGGGGTGCCCGAAAGGGAGCCGTAACACAGGTGCTGCATGGCTGTCGTCAGCTCG
+
@FEGGGGGGGGGGDAFFFGGGGGFEGFGGGEGGGGGGGGGGGGGGGGGGGGGDGFGGGGGGFGFGGGGGGGGGGGGGGGGGGGGGGGGGGGGGGGGEGGGEGGGGGGGGGGGDFGGFGGG<CFFGGGGG>FGGGGGGGGGGGEFGGDFGFGGGGGFGGGFGGGG9FEGGGGGGGGGGGECGCFGGGGEGGGDGFGGEGGGGFGGGGGEGGGGGDCEGGECEEGG=EGCGG>FD=FDFGDDF:C48>+9>F*47<A?B9>85<D)C?32234=F<
@M02542:52:000000000-J9N43:1:1101:27091:6074 2:N:0:GTGAAA
GTAGTCCACGCCGTAAACGGTGGGAACTAGGTGTTGGCGACATTCCACGTCGTCGGTGCCGCAGCTAACGCATTAAGTTCCCCGCCTGGGGAGTACGGCCGCAAGGCTAAAACTCAAAGGAATTGACGGGGGCCCGCACAAGCAGCGGAGCATGTGGCTTAATTCGACGCAACGCGAAGAACCTTACCAAGGCTTGACATACAACGGAAACGTCTGGAGACAGCCGCCCCCTTGTGGTCGGTGTACAGGTGCTGCATGGCTGTCGTCAGCCCGG
+
FG9FGGGGDFFFGGG,CFGGCFGGFGG8FFFEFF:FGGEGGGGGCE9ECFGGGGG:=BFEGGGGGGGDFECFG=EGFG<FEFGGGE7D<CFEC=FFGEG7BFGEGGGDG,CDGGGGGGGGGGFCDCFFEG*>B=EGGDEGFGGDGGDGEEGGGFGFGG7AFGFFE7FGF>597<95)8>:FFFCCDCFG4:305?)(.9<FD7*/8085<1:2*2.4*22:7.)(41D>>;0()),4())),992<6B<)7))6<(56?:1:(,/*.)0))0).
@M02542:52:000000000-J9N43:1:1101:25252:6097 2:N:0:GTGAAA
GTAGTCCACGCCCTAAACGATGTCAACTGGTTGTCGGGCCTTCATTGGCTTGGTAACGTAGCTAACGCGTGAAGTTGACCGCCTGGGGAGTACGGTCGCAAGATTAAAACTCAAAGGAATTGACGGGGACCCGCACAAGCGGTGGATGATGTGGATTAATTCGATGCAACGCGAAAAACCTTACCTACCCTTGACATGTATGGAACCCTGCCGAGAGGTGGGGGTGCCCGAAAGGGAGCCATAACACAGGTTCCGCATGGCTTGCGTCCGGCGG
+
GGGGGGGGGGGGGGFGGGGGGGGGGGGGGGGGGGGGGGGGGGGGGGGGGDGGGGGGGGGFFGGGFGGGGFGGGGGGGGGGGGGGGGGGGGGGGGGGGGGGGGGGGGGGGGGGGGGGGGGGGGGGGGGGGFEEGGGGGGGGGGEGGCDCGCGGGGFGFGGFFGGFGGGGFFGGFGFFFFDFFFFGGGG;FF?F?<FF2>@<*6:DFFFG@<?BGGEDBGG?BEFD3(,C1864>BFF?:>79)7C4)(03:0*)(,,7?0:((4-5C))))))))
@M02542:52:000000000-J9N43:1:1101:11934:6102 2:N:0:GTGAAA
GTCGTCCACGCCGTAAACGATGTCTACTAGCTGTTCGTGTCCTTGTGATGTGAGTAGCGCAGCTAACGCACTAAGTAGACCGCCTGGGGAGTACGGTCGCAAGATTAAAACTCAAATGAATAGACGGGGGCCCGCACAAGCGGTGGCGCAAGGGGATTAATGCGAAGCAACGCGAAGAACCTTACCTACTCGTGACATCTACGGAAGACTGCAGAGATTCGGTTGCGCCTTCGGGAACCGTAAGAGCGGTTCTGCATGACGTGCGTCGCGTAGG
+
<F<@FGCCF7F,+7@78,6@@C6@E,CCFF89@FE<CC<F,CFGGFGFF,CFFF@<FA7CEGGFE?=,:F+4<FGAF9E<?7+784AED:F=,94>ABCC@43D,3ADCDG=:ED9D,;>F;DB+=8CEGG>*>85CDG>;C5B:C6*/***17C:89C?89;5*/18A;*/)96:BB?:81*>*2C?*19)8(0).662@>:33))0)04(20<<(**)27)),(-96((.,569B0(C*-97<8(0--0).4)6<))31(((11)))0.).)
@M02542:52:000000000-J9N43:1:1101:11562:6104 2:N:0:GTGAAA
GTAGTCCACGCCGTAAACGATGTCTACTAGCTGTTCGTGTCCTTGTGATGTGAGTAGCGCAGCTAACGCACTAAGTAGACCGCCTGGGGAGTACGGTCGCAAGATTAAAACTCAAATGAATTGACGGGGGCCCGCACAAGCGGTGGAGCATGTGGTTTAATTCGACGCAACGCGAAGAACCTTACCTACTCTTGACATCTACGGAAGACTGCAGAGATGCGGTTGTTCCTTCGGGAACCGTAAGACAGGTGCAGCATGGCTGTCGTCCGGTCGG
+
GG<FGGGGGGGGGGGGGGGGGGGGGGGGGGGGGGGGGGG,FFFGGGGGGGGGGGGGFFGGGGGGGFFGGGGGGGGGFGGGGGGGGGGGGGGGGGGGGDEGGCFGGGGGGGGGGGGGGGGGAFFFGGGFGGGGGGGGGGGGGDEBCDGGGG6CFGGFFCFFFGGGGDCD;>EDEC9DB>F>F0?FFC+67*6=FFFFAF?28A?D@@)0.:?:<@EF0*:46D5044(:9A<A<>64614<<<C5420)-59))),.))4132.5*90)))0)0)
@M02542:52:000000000-J9N43:1:1101:9701:6120 2:N:0:GTGAAA
GTAGTCCACGCCGTAAACGGTGGGAACTAGGTGTTGGCGACATTCCACGTCGTCGGTGCCGCAGCTAACGCATTAAGTTCCCCGCCTGGGGAGTACGGCCGCAAGGCTAAAACTCAAAGGAATTGACGGGGGCCCGCACAAGCAGCGGAGCATGTGGCTTAATTCGACGCAACGCGAAGAACCTTACCAAGGCTTGACATACACCGGAAAGCATTAGAGATCGTTCCCCCCTTGGTGTCGGTTCAAAGTGGGTGCATGGCTGTCGTCGGTCGGG
+
GGGGGGGGGGGGF@FGGGGGGGGGGGGGGGGGGGGGGGFGGGGGGGFGEFGGGGGGGGGFC@GGGFFCGGGGGEGGGGGGGGGGGGGGGGGGGGGGGDEFGG>FGGGFGFFF?FFFGGCB?:FCFGGGGGGGGGDGEGGGGGCCFCEE8=EFCGGDFGC5A99FFFF*7<CGFGFFEDBEFFFCF>6)::@3<3?52?@AF<?*775:53(4:<:867:A2*7)1(.23(2;??2)4()1<(**)))1))*)((,))),(,21)1*0)))))))
@M02542:52:000000000-J9N43:1:1101:25828:6135 2:N:0:GTGAAA
GTAGTCCACGCCGTAAACGATGTCTACTAGCTGTTCGTGTCCTTGTGATGTGAGTAGCGCAGCTAACGCACTAAGTAGACCGCCTGGGGAGTACGGTCGCAAGATTAAAACTCAAATGAATTGACGGGGGCCCGCACAAGCGGTGGAGCATGTGGTTTAATTCGACGCAACGCGAAGAACCTTACCTACTCTTGACATCTACGGAAGACTGCAGAGATGCGGTTGTGCCTTCGGGAACCGTAAGACAGGGTCTGCCTGGCTGTCGTCCGCCGGG
+
GGGEGGGGGGGGGGGEGGFGGGGGGGGGGGGGGGGGGGGGGGGGGGGGGGGGGGGGGGGGGEEGG98=FGGGGGFGGGGGGGGGCFF?FEGGGGGGGG7CCEGGGGGG9FGGGFFCFFDFGGGFFEGDGGGGGGGD5FGGFCBECD:FFG?<BCCFCFGGFC7=CDGGED55AD>DD@47@??C9CCFGF:7FA=<>A=4?)1C5>)*.:?:@@F:7**66>@>>0(:<24)-8342:BC32/95)451(0..4)4))31(((.*10)))).).
@M02542:52:000000000-J9N43:1:1101:13246:6140 1:N:0:GTGAAA
GTAGTCCACGCCGTAAACGATGTCTACTAGCTGTTCGTGTCCTTGTGATGTGAGTAGCGCAGCTAACGCACTAAGTAGACCGCCTGGGGAGTACGGTCGCAAGATTAAAACTCAAATGAATTGACGGGGGCCCGCACAAGCGGTGGAGCATGTGGTTTAATTCGACGCAACGCGAAGAACCTTACCTACTCTTGACATCTACGGAAGACTGCAGAGATGCGGTTGTGCCTTCGGGAACCGTAAGACAGGTGCTGCATGGCGGTCGTCAGCTCGT
+
GGGGGGGGGGGGGGFFGGGFGGGGGGGGGGGGGGGGGGGFGGGGGGGGGGGGGGGGGGGGGGGGGGGGGGGGGGGGGGGGGGGGGGGGGGGGGGGGEGGGGGGGGGGGGGGGGGGGGGGGGGGGFGGGGGGGGGGGGGGGGGGGGGFGGGFGGGGGGGGGGGGGFGGEGGGGGGGGEGGGGGGGGGGGGGGGGGGGGGGGGFGGDDGGGGGGGGGCCFGFDGGGGGGFFGB?GEGFFGGDEFGFFFCFF>6?FF??FFFF)7DDG>:6??A?>.
@M02542:52:000000000-J9N43:1:1101:16697:6165 2:N:0:GTGAAA
GTAGTCCACGCTGTAAACGATGCTAACTCGTTTTTGGGGATTTATCTTCAGAGACTAAGCGAAAGTGATAAGTTAGCCACCTGGGGAGTACGAACGCAAGTTTGAAACTCAAAGGAATTGACGGGGGCCCGCACAAGCGGTGGATTATGTGGTTTAATTCGATGATACGCGAGGAACCTTACCAAGGCTTAAATGGGAATTGATCGGTTTAGAAATAGACCTTCCTTCGGGCAATTGTCAAGGTGCTGCATGGTTGTCGTCAGCCCGTGCCGGG
+
GGGGGGFGGGGGGG9FFGGGGFGGFGGGFGGGGCDGGGGGEFGFGGGGGGGGGGGGEGGGGGG7FGGG9EBFGGGGGGGGGGFGCF+CFFFG8EFEGGEGFGGGAFGFCB,@FGG?DGGGGGGGDEGGBCEECEGG5@EE*C>*6*?:EFGG>56ECGGF>EGCFFGGF4*CDD9F;AFFFEFGC7539;ACF>FFF?FF:<>G?FD5<D24C??B<>*5:FFF?A9>?66(45:A)65FD26C>?<425*77<<B1)-,1112*107)).)))
@M02542:52:000000000-J9N43:1:1101:16438:6171 2:N:0:GTGAAA
GTAGTCCACGCCGTAAACGGTGGGAACTAGGTGTTGGCGACATTCCACGTCGTCGGTGCCGCAGCTAACGCATTAAGTTCCCCGCCTGGGGAGTACGGCCGCAAGGCTAAAACTCAAAGGAATTGACGGGGGCCCGCACAAGCAGCGGAGCATGTGGCTTAATTCGACGCAACGCGAAGAACCTTACCAAGGCTTGACATACACCGGAAAGCATTAGAGATAGTGCCCCCCTTGTGGTCGGTGTACAGGTGGTGCATGGCTGTCGTCAGCCCGG
+
GGGFGGGGGGGGGG,FGGGGGGGGAEGGDGGGGGGGGGGGGGGGGGGGGGGEGGGDGEGGGGGGGGGEGFGGGGGGGGGGGGFFGGGGGGGGGGFFCGGGGGGGGGGGGGFGGD:E?FGG6FFGGGGDEGGEDEGGG7CCCFGGGGC5:5>CFG<CFGCFFCFFG<CC:D5D@>>F>BD3FFFGGGGFGF>FF:4507=>FFFFFD@GBDBFG@FF4206<F4/664*(419?FA??139C277<9.6449>86<?A9:613?>FC>)5/))))
@M02542:52:000000000-J9N43:1:1101:16333:6177 1:N:0:GTGAAA
GTAGTCCATGCCGTAAACGATGAGTGTTCGCCCTTGGTCTACGCGGATCAGGGGCCCAGCTAACGCGTGAAACACTCCGCCTGGGGAGTACGGTCGCAAGACCGAAACTCAAAGGAATTGACGGGGGCCTGCACAAGCGGTGGAGCATGTGGTTTAATTCGAAGCAACGCGAAGAACCTTACCAGGCCTTGACATCCAATGAACTTTCCAGAGATGGATTGGTGCCTTCGGGAGCATTGAGACAGGTGCTGCATGGCTGTCGTCAGCTCGTGTC
+
FG<EGGGGGGGGGGEGGGGGGGGGGGGGGGGGGGGGGGGGGGGGGGGGGGGGGGGGGGGGGGGGGGGGGGGGGGGGGGGGGGGGGGGGGGGGGGGGGGGGGGGGGGGGGGGGGGGGGGGGGGGGGGGGGGGGGGGGGGGGGGGCGGGGGGGGGGGGGGGGGGGGGGGGGGGGGGGGGGGGGGFGGGGGGGGGGGGGGGGG?FGGGGGGGGGGGGGGGGGGGGGGGGGGGGFFGGGFFGGGFFGFFFGDFGGFFFABBFFFGGGFGFFFFFFF@4
@M02542:52:000000000-J9N43:1:1101:19956:6183 2:N:0:GTGAAA
GTAGTCCACGCCGTAAACGATGTCTACTAGCTGTTCGTGTCCTTGTGATGTGAGTAGCGCAGCTAACGCACTAAGTAGACCGCCTGGGGAGTACGGTCGCAAGATTAAAACTCAAATGAATTGACGGGGGCCCGCACAAGCGGTGGAGCATGTGGTTTAATTCGACGCAACGCGAAGAACCTTACCTACTCTTGACATCTACGGAAGACTGCAGAGATGCGGTTGTGCCTTCGGGAACCGTAAGACAGGTGCTGGATTGCTGGCGTCAGCTGGG
+
GGGGGGGGGGGGGG7@FGEGGGGGGGGGGGGGGFFFGFEFGGGGGGGGGGGGGGGGGGGGGGGGGFGGGGGGGGGFGFGGGGGGGGFGGGGGFGGGGGGGGGGGGGGGDFGGGGGDCEGG9D8ADGDEECDGDGC>EGGGF5EEGGFFGGGGGFGCFGGGFFGGGGGGEFGGFG;BF@F:F?FGGGG?GFFFFAFFFFFDFFF33@FGF701<?7>(?GA1<>592(::<5)-869(,4>5655),4.82</.:((.).364(()10)<:*)))
@M02542:52:000000000-J9N43:1:1101:20046:6184 2:N:0:GTGAAA
GTAGTCCACGCCGTCAACGATGAATGCCAGCCGTTAGTGGGTTTACTCACTAGTGGCGCAGCTAACGCTTTAAGCATTCCGCCTGGGGAGTACGGTCGCAAGATTAAAACTCAAAGGAATTGACGGGGGCCCGCACAAGCGGTGGAGCCTGTGGTTTAATTCGACGCAACGCGCAGAACCTTACCAGCCCTTGACATGTCCAGGACCGGTCGCAGAGATGTGACCTTCTCTTCGGAGCCTGGAACACAGGTGCCGCATGGCGGCCGTTAGCTCG
+
GGE<FGGGGGGGEF+:FFEGFCFGGGGGGG8DFGDEG<CFGGGDGGGGFGGGFGDFGCEGFEFEGGGGF:B<FEGFGGDFGGGGGGGGGGFFFD@FGGGFGGFFG=FFCD8EG8EGGCGGGGGG8BCEGCGGEE*8CFCGC*=E5CCF*,00CCC*=CCDA9;AE/*855*C:D>>D4F5>A*2>:+7C>@5?AFFF76444)25><87)41/**.87:<.99*<9AF)64)67?(242**(C*,(4>(,/)).,((3110(,(11))).919.
@M02542:52:000000000-J9N43:1:1101:22883:6203 2:N:0:GTGAAA
GTAGTCCACGCCCTAAACGATGTCAACTAGTTGTTGGGGATTCATTTCCTTAGTAACGTAGCTAACGCGTGAAGTTGACCGCCTGGGGAGTACGGTCGCAAGATTAAAACTCAAAGGAATTGACGGGGACCCGCACAAGCGGTGGATGATGTGGATTAATTCGATGCAACGCGAAAAACCTTACCTACCCTTGACATGCCACTAACGAAGCAGAGATGCATTAGGTGCTCGAACGAGAAAGTGGACACAGGTGCTGCATGGCTGTCGTCAGGTC
+
GGGGGCEFGGDDGDFF@FEGGGGFFEGGGGCFGGFGG@EGGGGGGGGGGGGGFFGGGGFDFFGGGGGGGBBBFGFGFAFFGFGGEFFGG@FFFFGGGEFGECFFGGGDGGGGFDFAFGFG=FGDCCEDEGDDG+3BCFFCE8CCGGCC6:=:CC9EEFGGFGF:FGGFF;=CA<6B555>FABFGGF69AF;F);@?EF2*42<?FFCDC>:8**06C*.-9B*658D-4:>B)32(4,*2-0*4??@(4FF()5))(.-(,(,22)87)))*0
@M02542:52:000000000-J9N43:1:1101:8925:6227 2:N:0:GTGAAA
GTAGTCCACGCCGTAAACGGTGGGAACTAGGTGTTGGCGACATTCCACGTCGTCGGTGCCGCAGCTAACGCATTAAGTTCCCCGCCTGGGGAGTACGGCCGCAAGGCTAAAACTCAAAGGAATTGACGGGGGCCCGCACAAGCAGCGGAGCATGTGGCTTAATTCGACCCAACGCGAAGAACCTTACCAAGGCTTGACATACACCGGAAACGGCCAGAGCTGGTATCCCCCTTGTGGTCGGGTTACAGGTGGTGCACGGCTGTCGTCAGCCCGG
+
GGGGGGGGGGGGGFFFGGGGGGGG<FGGGFGGGGGGGGGGGGGGGGGGGGGGGGGDGGGGGGGGGGGGGGGGGGGGGGGGGGGGGGGGGFGDEGGGGGGFGGGGGGGGGGGGFFGGCGGFEGGGGGGGGCEEEGG>=:CECFGEF4CGDEGGDFGC?EGCFGCC07C7))1*)/,5:)5@).79CFG:*9>F>?5)4?=<748<FE>88<:0?:8)4*9())<54)):0:>01@BF0..9)0*1(,.93>)7:09))(((-72.9D)).)))))
@M02542:52:000000000-J9N43:1:1101:19250:6230 2:N:0:GTGAAA
GTAGTCCACGCCCTAAACGATGTCAACTGGTTGTTGGGAAGGTTCCTTCTCAGTAACGTAGCTAACGCGTGAAGTTGACCGCCTGGGGAGTACGGCCGCAAGGTTGAAACTCAAAGGAATTGACGGGGACCCGCACAAGCGGTGGATGATGTGGTTTAATTCGATGCAACGCGAAAAACCTTACCTACCCTTGACATGTCAAGAATTTCGCAGAGATGTGGAAGTGCCCGAAAGAGAACTTGAACACAGGTGCTGCATGGCAGTCGTCAGCTCG
+
GGGGGGGGGGGFGG8<FGGGGGGGEFGGGGGGGGGGGGGGGGGGGGGGGEGGGGGGGGGGGGGGGGGGGGGGGGGGGGGGGGGGGGGGGGGGGGGDGGFGDFFFFGGGGGFGFGGGDGGG,ECDDGGGGCEGGGGGGDFCEGCEGGGG82=G7CDDFGGGFGGGGGGGFFEGAD>E>ABBFEFGFGGFFFFAAE;F?39AFBFGFFFGFGF<ECFF<70)-9FF?F2*3(219>?1044F>>GG:ABF?(9))443(-::?((.**8<354*95
@M02542:52:000000000-J9N43:1:1101:11533:6259 1:N:0:GTGAAA
GTAGTCCACGCCGTAAACGATGTCTACTAGCTGTTCGTGTCCTTGTGATGTGAGTAGCGCAGCTAACGCACTAAGTAGACCGCCTGGGGAGTACGGTCGCAAGATTAAAACTCAAATGAATTGACGGGGGCCCGCACAAGCGGTGGAGCATGTGGTTTAATTCGACGCAACGCGAAGAACCTTACCTACTCTTGACATCTACGGAAGACTGCAGAGATGCGGTTGTGCCTTCGGGAACCGTAAGACAGGTGCTGCATGGCTGTCGTCAGCTCGG
+
GGGGGGCFGGGGG@@@FECCGDFFGGGGGFGGGGGGGGGFFGDFGGGGGGGFCFFGGGGG@E@CFCGGGGEGEFFFFCFGGGGD:D@FCGEGA9FGFGCE=FGGGCDFGGGGGGCGGFD9D<FDFGGGGDGGGGGGGD:FG7CFE@*<F7FFGGGFDFFFGDC:FFGCGGGGDEEEEEGCECCEFGGGGGGGGGGGGCGGFFFEGGGGGGGGFCGFF?EE*:EEGGGGGGB@GEGBFFGDB5C:=>F4>>C0*-42<>?6C<FF3(-(-3<FF)
@M02542:52:000000000-J9N43:1:1101:13895:6264 2:N:0:GTGAAA
GTCGTCCACGCCGTAAACGGTGGGAACTAGGTGTTGGCGACATTCCACGTCGTCGGTGCCGCAGCTAACGCATTAAGTTCCCCGCCTGGGGAGTACGGCCGCAAGGCTAAAACTCAAAGGAATTGACGGGGGCCCGCACAAGCAGCGGAGCATGGGGCTTAATTCGACGCAACGCGAAGAAACTTACTAAGGCTTGACATACACAGGAAAGCATTAATGATAGATCCCCCCTGTGGGTCCGTATACGGGTGGTTCATGGGTCACGGTACGTCCG
+
GC,6CFGGFE+9@7BC,CF7B,6+,9C@,6C@FFGD8<FEEG,,<?6EFG<=@A++@:F<:7C:@<<4EFG+4+?E9@<C<E8CCFG@7<=+>FGC7++++@+8+5+,@7,8E@,@+3>FFGF,*,<F7FE5:***:*1*<8C*<C8=8/*:++*:*8)/)0<+3>CC5)*)731<:)75)(8**2C**19))(.0()*6*)46*)7E@*0,++2/)**))/**.6)9:096(/),4((*)(*24).07;0)-()-)).(((()*/00)7).))
@M02542:52:000000000-J9N43:1:1101:19904:6265 1:N:0:GTGAAA
GTAGTCCATGCCGTAAACGATGAGTGTTCGCCCTTGGTCTACGCGGATCAGGGGCCCAGCTAACGCGTGAAACACTCCGCCTGGGGAGTACGGCCGCAAGGTTGAAACTCAAAGGAATTGACGGGGACCCGCACAAGCGGTGGATGATGTTGTTTAATTCGATGCAACGCGAAAAACCTTACCCACCTTTGACATGTACGGAATTCGCCAGAGATGGCTTAGTGCTCGAAAGAGAACCGTAACACAGGTGCTGCATGGCTGTCGTCAGCTCGTG
+
GG<FGGGGGGGGGGGGGGGGGGGGGGGGGGGGGGGGGGGGGGGGGGGGGGGGGGGGG?CEFFGGGGGGGGGGGGGGGGGGGGGGGGGGGGGGGGGGGGGGGGGGGGGGGGGGGGGGGGGGGGGGGGGGGGGGEGGGGGGGGGGGGGGGGGGGGGGGGGGGGGGGGGGGGGGGGGGGGGGGGGGGGGGGGGGGGGGFFGFGGFGGGGGGGGGGGGGGGGGGGGGGG7CEDF:@GGGFFGGGFFGFFFGGFDFBF??AFFFBDGG><:::?<47>)
@M02542:52:000000000-J9N43:1:1101:13615:6279 2:N:0:GTGAAA
GTAGTCCACGCCCTAAACGATGTCAACTAGCTGTTGGGTTCTTCGGAACTTAGTAGCGCAGCTAACGCGTGAAGTTGACCGCCTGGGGAGTACGGTCGCAAGATTAAAACTCAAAGGAATTGACGGGGACCCGCACAAGCGGTGGATGATGTGGATTAATTCGATGCAACGCGAAAAACCTTACCTACCCTTGACATGTCTGGAATCCCGAAGAGATTTTGGAGTGCTCGAAAGAGAACCGGAACACCGGTGCTGCATGGCTGTCGTCAGCCCG
+
GG:FGGGGGGGGGGGGGGGGGGGG9FGGGGGGGGGGGGGGGGGGGGCFGGGGGGFGGGGGGGGGGGGGGGGGGGGGFGGGGGGGGGGGFFGGGGGGGGGGGGGGGGGGGGGGEFGCGGFGG?FGGGGGGGECCEDEGGGGGGECB5CFFGGGGGC?FG@FFGGGGGGGFFEGFGBDE4>DFFFGGGC@F477?-69><6<FAFG4?FG?D?9***89F7).79:?B>*6(,318<??:?4907DB?0.46)04<AF04<:?:?0*1.55>F)0)
@M02542:52:000000000-J9N43:1:1101:17857:6288 2:N:0:GTGAAA
GTAGTCCACGCCCTAAACGATGTCAACTGGTTGTTGGGTCTTCACTGACTCAGTAACGAAGCTAACGCGTGAAGTTGACCGCCTGGGGAGTACGGCCGCAAGGTTGAAACTCAAAGGAATTGACGGGGACCCGCACAAGCGGTGGATGATGTGGTTTAATTCGATGCAACGCGAAAAACCTTACCCACCTTTGACATGTACGGAATTTGCCAGAGATGGCTTAGTGCTCGAAAGAGAACGTTAACCCAGGTGCTGCCATGCCGTCGTCAGTCCG
+
DGGDGGFGCFGGEG@EFDCGGCGGFFEFFD<FG:FFFCGGGGGFFGGGGFGGGGGGGGG7@F?EEFGGGGGGGFGGDGFGCEEFFGFECFGGF7FDGGGG7FGGGGFFFGGGGGGGGCFF8,DFDC>E@F>+>C@EGG>,:B*8CFEG?FF@9EFBFGCFFCFF7BC:AAEGFC6>EAB)==+26<E>GFFFFB69<?F4*40155)@@D2<+88):>C??FFFAAA76:04:52::24)*,9CA)(8(49))3))()).()(,)10).)/*05
@M02542:52:000000000-J9N43:1:1101:24472:6297 1:N:0:GTGAAA
GTAGTCCACGCCGTAAACGATGTCTACTAGCTGTTCGTGTCCTTGTGATGTGAGTAGCGCAGCTAACGCACTAAGTAGACCGCCTGGGGAGTACGGTCGCAAGATTAAAACTCAAATGAATTGACGGGGGCCCGCACAAGCGGTGGAGCATGTGGTTTAATTCGACGCAACGCGAAGAACCTTACCTACTCTTGACATCTACGGAAGACTGCAGAGATGCGGTTGTGCCTTCGGGAACCGTAAGACAGGTGCTGCATGGCTGTCGTCAGCTCGG
+
GGGGGGGGGGGGGGGGGGGGGGGGGGGGGGGGGGGGGGGGGGGGGGGGGGGGGGGGGGGGGGGGGGGGGGGGGGFGGFGGGGGGGGGGGGGGGGGGGGGGGGGGGGGGGGGGGGGGGGGGGGGGGGGDGGGGGGGGGGFGGGGGGGGGGGGGGGGGGGGGGGGGGGGGGGGGGGGGGGGGGGGGGGGGGGGGGGGGGGGGGFGGGGGGGGGGGGGFCFDFGGGGGGGGGGFFGGGFFGGGFFGFFDEGFG7>FFF?A>BFGGGFGBBFFFFFF)
@M02542:52:000000000-J9N43:1:1101:21877:6307 2:N:0:GTGAAA
GTAGTCCACGCCCTAAACGATGTCAACTAGTTGTCGGGTCTTCATTGACTTGGTAACGTAGCTAACGCGTGAAGTTGACCGCCTGGGGAGTACGGTCGCAAGATTAAAACTCAAAGGAATTGACGGGGACCCGCACAAGCGGTGGATGATGTGGATTAATTCGATGCGACGCGAAAAACCTTACCTACCCTTGACATGTATGGAACCCTGCTGAGAGGTGGGGGTGCCCGAAAGGGAGCCATAACACAGGTGCTGCATGGCCGTCGTCAGCTCG
+
GGGGGGGGGGGGGGFDCFFFGGGGGGGGGGGGGGGGGGGGGGGGGGGGGGGGGGGGGGGGGGGGGGGGGGGGGGGGGGGGGGGGGGGGGGGFGGGGGGGGGGGGGGGGGFGGGGGGFGDGGCFGGGGGGGGGGDEGGGGGGG8CEGGGFGGGGGGGGGGGFFGGGGGCAD55DGB>>FFEFFFGGGGFGF?FFF?69?=AFFFGFFFGFGF:F@C8556(2;@>2(3C??>>;@<0((4C447C2-..3:B47AB>79-,,(((/1.))0)*95
@M02542:52:000000000-J9N43:1:1101:15163:6318 2:N:0:GTGAAA
GTAGTCCATGCCGTAAACGATGAGTGTTCGCCCTTGGTCTACGCGGATCAGGGGCCCAGCTAACGCGTGAAACACTCCGCCTGGGGAGTACGGTCGCAAGATTAAAACTCAAAGGAATTGACGGGGACCCGCACAAGCGGTGGATGATGTGGATTAATTCGATGCAACGCGAAAAACCTTACCTACCCTTGACATGGCAGGAATCCCGGAGAGATCTGGGAGTGCTCGAAAGAGAACCTGCACCCAGGTCCTGCATGGCTGTCGTCAACCCGTG
+
GGGGGGGGGGGGGEGGGGGGGGGGGGGGGGGGGGGGGGGGGGGGGGGDGGGGGGGGGDGGGGGGGGGGGGGGGGGGGGGGGGGGGGFGGGGGGGGGGGGGGGGGGGGGFFGGCFFD+>DFGGG>DGGDGEGGDGEGFGGGGEGGGFEGGGGGGGGGFFGGFFC@ECGFDF5C>5:FDFFFA@FGGGGFGF?FF<FFFFFB>B:DF46CDC;>D8F?>CG??5544A<<9((-(.(.5.4943<*4(1)))09AB:4416((..4C9).*0)7>)
@M02542:52:000000000-J9N43:1:1101:4973:6326 2:N:0:GTGAAA
GTAGTCCACGCCGTAAACGATGTCTACTAGCTGTTCGTGTCCTTGTGATGTGAGTAGCGCAGCTAACGCACTAAGTAGACCGCCTGGGGAGTACGGTCGCAAGATTAAAACTCAAATGAATTGACGGGGGCCCGCACAAGCGGTGGAGCATGTGGTTTAATTCGACTCAACGCGAAGAACCTTACCTACTCTTGACATCTACGGAAGACTGCAGAGATGCGGTTGTGCCTCCGGGAACTGTAAGACAGGTGCTGCATGGCTCTCGTCAGCTCGG
+
FGDGGGFGGGGG@@FCFGCEDFGGFGGGFFGGGGGGGGGEDF@FFFFAFFFFGDFGGGDGECCFGFCFEDEGGCDGFF,CEFGEF=FBDGDFFECFGGGGCFBDGGGGGGGG9D@>EGGGGGEGFGDCEE8EEGGE:::;,>EEEDE,@EGGGGF:CFG,:9@=FG*<4;FC>D0AEF).8?47CFGFG?6@FA?:):FFFA?GB>E65C?:F6+<<7*225B@>:6C44)(4)((-1)2:.20.577()0))-),)).((),)9*8)0)*)0)
@M02542:52:000000000-J9N43:1:1101:13486:6357 2:N:0:GTGAAA
GTAGTCCACGCCGTAAACGGTGGGAACTAGGTGTTGGCGACATTCCACGTCGTCGGTGCCGCAGCTAACGCATTAAGTTCCCCGCCTGGGGAGTACGGCCGCAAGGCTAAAACTCAAAGGAATTGACGGGGGCCCGCACAAGCAGCGGAGCACGAGGCTTACTTCGACGCAACGCGAAGAACCTTACCAAGGCTTGACATACACCGGAAACGGCCAGGGATGGTTGCCCCCTTTTGGTCGGTTTACAGGTGTTGCATGGCTGTTCTTAGCTCCG
+
@FEAFGFGFGGGG:@FFFDGGFGG8FFGCFFGGFCFGGDEGGGGGDEFD<FEGGC>F:EGGGEE7FFGFGC@FCGFGGGGGGGGCFCFDEGGGGGG7+FEEGG@7DFDF:FCG@9E63,,8FDE>AAE:CEGG**=C:EG9**=E;87**::*:*/:8>CF6:0<**95>=D@D;DDB>E)2)*:FD4:?5).8?>::6A4,,7755C>DB0*2*),*/(3579)(.::<0-3))-3(.114**()-98B?*4:2)))(((,,)*:**96**).
@M02542:52:000000000-J9N43:1:1101:13735:6379 2:N:0:GTGAAA
GTAGTCCACGCCGTAAACGGTGGGAACTAGGTGTTGGCGACATTCCACGTCGTCGGTGCCGCAGCTAACGCATTAAGTTCCCCGCCTGGGGAGTACGGCCGCAAGGCTACAACTCAAAGGAATTGACGGGGGCCCGCACAAGCAGCGGAGCATGTGGCTTAATTCGACGCAACGCGAAAAACCTTACCAAGGCTTGACATACCCCGGAAAGCATTAGAGATAGTGCCCCCCTCGTGGTCGGTGGACAGGTGGTTGATGGCTGTCGTCAGGCAGG
+
GGAEFGGGGGGGGFGFFGGGFFGG,CFFFFEFEFGGGGGGGGGGGC,FGFGCFGGDGCEGGG7FGDFAGGGGGGGF9ECFGGGGGECFFGGGGGCFGC@EFGD7CFF:F,C9F8E9DGG7D@EFFGFB@EDGGEGGD*BE*8FGCC*=8:CE?:FC;C*:=F:CF9?5B@GD))-)0)))0(797CFFGFF3;?F7(21<=8(*78BE@)(.<9<*)026>FFF<).96((4(),23?7<3(1)(5))(-)7-((.)),23334<>:5D?)).)
@M02542:52:000000000-J9N43:1:1101:14690:6389 2:N:0:GTGAAA
GTAGTCCACGCCGTAAACGATGTCTACTAGCTGTTCGTGTCCTTGTGATGTGAGTAGCGCAGCTAACGCACTAAGTAGACCGCCTGGGGAGTACGGTCGCAAGATTAAAACTCAAATGAATTGACGGGGGCCCGCACAAGCGGTGGAGCATGTGGTTTAATTCGACGCAACGCGAAGAACCTTACCTACTCTTGACATCTACGGAAGACTGCAGAGATGCTGTTGTGCCTTCGGGAACCGTAAGAAAGGTGCTGCCTGGCTGTCCTCGCCTCTG
+
GGGGGGFGGGGGGGGGGGGDGGGGGGGGGGGGGGGGEGGG?FC<FGGFFGGFGF<C@AFG>CEFAFGEGGGG8FCGG<EEGDGGEGFGGDFEE,?B,4==CFEEDFGFGAFFFDDFGGGGGF8>DEG=EGGGCGGGGGFFGGGEGD8?FF?F71BFGGGCFFGGF3/C5A:)=DFEE3?@F?FGCGGFG=FFFFFF)6=AFA3DEB);5C??7+<51::-)197).,;6<548594((-)1,9C<),96</)).4(,5<(2(4,*2/))).)))
@M02542:52:000000000-J9N43:1:1101:22115:6406 1:N:0:GTGAAA
GTAGTCCACGCCGTAAACGATGTCTACTAGCTGTTCGTGTCCTTGTGATGTGAGTGGCGCAGCTAACGCACTAAGTAGACCGCCTGGGGAGTACGGTCGCAAGATTAAAACTCAAATGAATTGACGGGGGCCCGCACAAGCGGTGGAGCATGTGGTTTAATTCGACGCAACGCGAAGAACCTTACCTACTCTTGACATCTACGGAAGACTGCAGAGATGCGGTTGTGCCTTCGGGAACCGTAAGACAGGTGCTGCATGGCTGTCGTCAGCTCGG
+
GG:FGGGGGGGGGGG@FCFGGGGFGGGGGGGGGGGGGGGGGGGGGGGGGGGGGGGGGGGGGGGGGGGGGGGGGGGGGFGGGGGGGGGGGGGGGGGGGGGGGGGGGGGGGCDGGFCFGGGGGGGGGGGGGGGGGGGGGGGGGGGGGGDFGFGGGGGGGGGGGGGGGGGGGGGGGGGGGGGEGFFGGGGGGGGGGGGGGGGGGFGEGGDFGFGGDGFGCGFFEEGGGGGGGGFFFEGFFGGGFFGFFFCGFC*8FFF?FF:?CDFFGBFBFF2F>)
@M02542:52:000000000-J9N43:1:1101:11828:6407 2:N:0:GTGAAA
GTAGTCCACGCCCTAAACGATGTCAACTAGTTGTCGGGTCTTCATTGACTTGGTAACGTAGCTAACGCGTGAAGTTGACCGCCTGGGGAGTACGGTCGCAAGATTAAAACTCAGAGGAATTGACGGGGACCCGCACAAGCGGTGGATGATGTGGATTAATTCGATGCAACGCGAAAAACCTTACCTACCCTTGACATGTATGGAACCCTGCTGGGAGGTGGGGGTGCCCTAAAGGGAGCCATAACACCGGTGCGGCATGGCTGTCGTCAGCCCG
+
GG7FFGGGGGGGGGGGGGGGGGGG,CFFFGGGGGGGGDEFCEGGGGGGGGGGGGAFGGGECFCGGGEGGFGGGGGGGGGGGGGGGGGGGCGFFGGGGCCFGGFFDGGGGGGG,DFF?EGGGGGGDGGGGEEGGGGGGFFECE@BEGCGFFGGFFEFDDFF>EFGGGCFFA=DEGB5BFF>A@FFC:CFGFFFFAF63)/4/62:6?<57*32<+*)->76:BBB>9:F(((,.74((,4*94CC>A?)41))3(((-7?????(0/7>>:/0.)
@M02542:52:000000000-J9N43:1:1101:4577:6408 2:N:0:GTGAAA
GTAGTCCATGCCGTAAACGATGAGTGTTCGCCCTTGGTCTACGCGGAGCAGGGGCCCAGCTAACGCGTGAAACACTCCGCCTGGGGAGTACGGTCGCAAGACCGAAACGCAAAGGACTTGACGGTGGCCTGCACAAGCGGAGGAGCATGTGGATTAATTCGATACAACGCGAAAAACCTTACCAGCCCTTGACATCTGAACTCGCAAACCAGTGCGTAAAGGGAAGGTACTTATGTTTATACCGGCGCTGCGTGGCTGAGATCAGCCGCTGCCG
+
GGDFGFFCEGGG@B:,CE,+F,E@CF,F9:+8@CCDFGGDFG78@7++7BFG7F>>:BECFFGCEGE@=:=FFA=,A,4++8AF77F+8AE++A:>=C7:,@BC7+:F+++8*3:8*6@D9,*33*8,2D542,?>=ABE*4C*:9C+++4++22+327+.+127:+*))*))/4@>)8*9,)*29*0955*/66*).7.)))*))0/0*((3++0415(-7).(-,965-6)*)-)))*0)**-76303)),(,((,3()).,2*))..7)).
@M02542:52:000000000-J9N43:1:1101:14644:6416 1:N:0:GTGAAA
GTAGTCCACGCCGTAAACGATGAATGTTAGCCGTCGGGCAGTATACTGTTCGGTGGCGCAGCTATCGCATTAAACATTCCGCCTGGGGAGTACGGTCGCAAGATTAAAACTCAAAGGAATTGACGGGGGCCCGCACAAGCGGTGGAGCATGTGGTTTAATTCGAAGCAACGCGCAGAACCTTACCAGCCCTTGACATGCCCGGCTACCTGCAGAGATGCAGGGTTCCCTTCGGGGACCGGGACACAGGTGCTGCATGGCTGTCGTCAGCTCGTG
+
DFGGGGGGGGGGGGGGGGGGGFGGGGGGGGGGGGGGGGGGGGGGGGGGGGGGGGGGGGGGGGGGGGGGGGGGGGGGGGGGGGGGGGGGGGGGGGGGGGGGGGFGGGGGGGGGGGGGGGGGGGGGGGGGGGGGGGDGGFGGGGCFGGGGGGGGGGGGGGGGGGGGGGGGGGGGGGGGGGGGGGFGGGGGGGGGGGGGGGGFFEGEGDGGGGGGGGGGGFFGGGDFFFFGGGFFGGGFFGGGF>G?F?GF4*2<F<>DFFF?GGCFF?FF?A?D>5
@M02542:52:000000000-J9N43:1:1101:25050:6430 2:N:0:GTGAAA
GTAGTCCACGCTGTAAACGATGCTAACTCGTTTTTGGGTTTTTAAGATTCAGAGACTAAGCGAAATTGATAGGATAGCCACCTGGGGAGTACGCACGCAAGTTTTAAACTCAAAGAAATTGACGGGGGCCCGCACAAGCGGTGTATTATGTGGTTTAATTCGATGAAACGCGAGGAACCTTACCAAGGCTTAAATGGGAATTGACAGACGCAGAAATGTGTTTTTCTTCGGACAATTTTCAAGGAGCTGCATGGTTGTCGTCAGCTCGTGCCGG
+
,CFGEF,C<F@FCBE<CECGF<CD,CC9F@FGC,C67,,,6:C8C<<F,@9EFGGCA<@AF@FB:,9,,B,<<,5CAAE,,,A4A,8CF:F9++8C@+=:@FF<,4AF,,CF,>=,66;A4F,4+@=7+++5+CGE,@,@:*3*,+2=,:CF7,*4>FCF9*;C,8,4;;*)/:3=)):A*.AF7**0/).)8)+3)(;=F)4>8=?F779>2*A95F*)6?FFB?<F)-0(7B:2>))*0.:D(,4)5>F46:).((-41((4**).0)).))
@M02542:52:000000000-J9N43:1:1101:20860:6447 2:N:0:GTGAAA
GTAGTCCACGCCGTAAACGATGAATGTTAGCCGTCGGGCAGTATACTGTTCGGTGGCGCAGCTAACGCATTAAACATTCCGCCTGGGGAGTACGGTCGCAAGATTAAAACTCAAAGGAATTGACGGGGGCCCGCACAAGCGGTGGAGCATGTGGTTTAATTCGACGCAACGCGAAGAACCTTACCTACTCTTGACATCTACGGAAGACTGCAGAGATGCGGTTGTGCCTTCTGGAACCGTAAGACAGGTGCTGGATTGCTGCCCGCAGCCCGTG
+
GGGGGDCFGEGGGG:8FFFGGGGGGGGGGGGGGGFGGEGGCFGFFGGGEFFGGGCGGG7=FEEFGGGDFEGGFGGGGGGGGGGGFGEG7FFFFGGG7C@FEGFGGFFFGGGG9DGFFC8:8FDGGG+@E*::EECEG@CFGG**CCCCGG71=EEFFFDGF+8:C37DB:CGDDFE>9)748=FDCE@6FFFFF@?92669<1CB5FE=478::/)6C:37B))-3>F><2)666?(149C65:47:@ABF4:((..1).))((*/0755)7)7
@M02542:52:000000000-J9N43:1:1101:14464:6455 2:N:0:GTGAAA
GTAGTCCACGCCCTAAACGCTGTCTACTAGTTGTTGGGTCTTAATTGACTTAGTCACGCAGCTAACGCGTGAAGTAGACCGCCTGGGGAGTACGGTCGCAAGATTAAAACTCACAGGAATTGACGGGGACCCGCACAAGCGGTGGATGATGTGGATTAATTCGATGCAACTCGAACAACCTTACCTACCCTTGACATGTCAGGAATCCTTGAGCGATCGAGGCGTGCCCGAAAGGGAACCTGAACCCAGGTGCGGCATGGCTGTCGTCCGCCCG
+
GGC@EFGGGGG,@CD8FF@+@6@CCAGCFFGF<F@GC:,6CEGGFGAFFAFFEF,CFDG@FEFCBFCFF67FGCFGG99FFGGGG++84@FFG++9@6=CE:FDG;,CFFFFG83,88>:,,7ECEDCCFE8EE3*3<E5:*4>B7,A8C?2=C,D,>B@@FCC7:**;6,;)*0):);56=;0>C7AC8AF))/3?)3)+7(*)9=CFCEA0+*.(9),45)78(,9,1(1(8((,129C1*9(((0(-0).(((-4776:B<CG)0))<)0.
@M02542:52:000000000-J9N43:1:1101:24633:6471 2:N:0:GTGAAA
TAGTCCACGCCCTAAACGATGTCAACTAGTTGTTGGGGATTCAGTTCCTTAGTAACGTAGCTAACGCGTGAAGTTGACCGCCTGGGGAGTACGGTCGCAAGATTAAAACTCAAAGGAATTGACGGGGACCCGCACAAGCGGTGGATGATGTGGATTAATTCGATGCAACGCGAAAAACCTTACCTACCCTTGACATGCCACTAACGAAGCAGAGATGCCATAGGTTCTCGAAAGAGAAAGTGGACAACGGTGCTGCATGGCTGTCGTCAGCCCC
+
GGGGGGGGGGGGGGGGGGGGGGGGFGFGFEFGFGGGGGGGGGGEFGGGGGGGGGGGGGFFGGGGGGGGGGGGGGFGGGGGGGGGGGGGCFFGGGGGGGGGGGGGGGGGGGFEFGFFFFGGGGGGGGGGGGGGGEGGGGGGG@8EDFGGGGGGGGGGGGGGFEDFCGGG;BG8BG>EFEFFB<FFFGGFGFFF=3@F3;A8FE?G?@@E>D??C**9<F6))1666)4*:621::?(14:<:>CF()(.,(..42-),.).1(((2/7;:B6).)
@M02542:52:000000000-J9N43:1:1101:24459:6482 2:N:0:GTGAAA
GTAGTCCTAGCCCTAAACGATGATTGCTTGGTGTGTCGGGTACCCAATCCCGTCGTGCCGAAGCTAACGCGATAAGCAATCCGCCTGGGGAGTACGGTCGCAAGGCTGAAACTCAAAGGAATTGACGGGGGCCCGCACAAGCGGTGGAGCAGGTGGTTTAATTCGACGCAACGCGGAGAACCTTACCCGGGCTCGACATTTAGAGGAATTCGGTAGAAATATCGGAGCCTAGCCATAGGCCTCCGGACAGGTGCAGCAATGCTGGCGGCAGCGC
+
DEE9FFFGFGGFGCF<F<FGG89C@FGGGGGGGFGGFFGGGGFGG9FGGF8@@FGEEGG:C7:FFDFGE>@CEFFGGFE<ECFFCBFFGE?FEGGCEGG>CE@FGGGG?DFF9>D,=9E8B:=DF9CGGFG>E*BE>:*=85C:CCC586C*/;E88:DG6<912CEGB>C7@C9))03>F?FGC6C)973>@1<3(:))*.:**)007DA,8;@7-*:2)9@B9(,),44345)).))97)*/((-),()*(.5-.(().:667*)0))0.0)
@M02542:52:000000000-J9N43:1:1101:3647:6486 2:N:0:GTGAAA
GTAGTCCACGCCCTAAACGATGTCAACTAGCTGTTGGGGCCTTCGGGCCTTGGTAGCGCAGCTAACACGTGAAGTTGACCGCCTGGGGAGTACGGTCGCAAGATTAAAACTCAAAGGAATTGACGGGGACCCGCACAAGCGGTGGATGATGTGGATTAATTCGATGCAACGCGAAAAACCTTACCTACCCTTGACATGTCTGGAATCCCGAAGAGCTTTGGGATGGCACGCAAGAGAACCGGAACCCAGGGTCTGACTGGCTGTTGTCAGTTGG
+
GGGGGGCCFEE@FGEFFGE7FCFF9FGGGGGAFGFG@EEEE7FFGG>FEGGFGGEGGGDB:CCEF=FGGGFAFEGGGGFEC:CFFCFDCEEFFCEGG>:FGGGEEC<;E=,@FCDFD@8FFGFDDCGEE+C>EGGECDFFEEC5>C,,>,=:20,>99CCFFF9@F7CBAGDEC,8>4).57=F*@?A7>?:?>F=<B*66:?GF=*86C34C5@)6*2).0.)(((*)41;F@((47)*/-991(()(()).,())-.1(4:(**)**9***)
@M02542:52:000000000-J9N43:1:1101:10695:6488 1:N:0:GTGAAA
GTAGTCCACGCCGTAAACGGTGGGAACTAGGTGTTGGCGACATTCCACGTCGTCGGTGCCGCAGCTAACGCATTAAGTTCCCCGCCTGGGGAGTACGGCCGCAAGGCTAAAACTCAAAGGAATTGACGGGGGCCCGCACAAGCAGCGGAGCATGTGGCTTAATTCGACGCAACGCGAAGAACCTTACCAAGGCTTGACATACACCGGAAAGCATTAGAGATAGTGCCCCCCTTGTGGTCGGTGTACAGGTGGTGCATGGCTGTCGTCAGCTCGT
+
GGGFGGGGGGGGGGFGGGGGGGGGAFGFGGGFGFGGGGGGGGGFGGGGGGGGGGGGGGGGGGGGGGGGGGGGGGGGGGGGGGGGGGGGGGGGGGGGGGGGGGGDGGGGGFFFGGGGGGGGGGGGGGGGGGGGGGGGGGGGGGGGGGGG:FGGGGGGGGGGGFDGGGGGGGGGGGGGGGGGGGGGGGFGGGGGGFF:FGFFC@FGGGDGGGGGGCGGGFFGGGFGDGFGGGFFGGGFBFGG:><?FFGGFGGFFFFFFFFFGGG@5:<?<BAFE)
@M02542:52:000000000-J9N43:1:1101:24663:6492 2:N:0:GTGAAA
GTAGTCCACGCCCTAAACGATGTCAACTGGTTGTCGGGCCTTCATTGGCTTGGTAACGTAGCTAACGCGTGAAGTTGACCGCCTGGGGAGTACGGTCGCAAGATTAAAACTCAAAGGAATTGACGGGGAACCGCACAAGCGGTGGATGATGTGGATTAATTCGATGCAACGCGAAAAACCTTACCTACCCTTCACATGTACGGAACCCTGCCGAGAGGTGGGGGTGCCCGAAAGGGAGCCGTAAAACAGGTGCTGCATGGCTGTCGTCAGCTCG
+
GGGGGGGGGGGFGG?FGFGDGGGGGGGGGGGGGGGGGCFGCFCGGGGGGFGGGGFGGDG<F7<FFGG7FFGGGGGGGGGGGGGGGGGG@EF<ECFFGDGGGGFGEA<D<AFF98E;8D,AEEGGDGGGD+;@C>8EGGGFGGE:C99<8C?EFGGFGGGCFEGFG8EFFF7C4DB):4>EA;/;8;:FG565))=7<3=>=?(7)7@50*8:88*)-/*((7)8(-(*.11(()42103C)-1*())..89FBA),,-.(13(.*185.86*9)
@M02542:52:000000000-J9N43:1:1101:17221:6500 2:N:0:GTGAAA
GTAGTCCACGCCGTAAACGATGTCTACTAGCTGTTCGTGTCCTTGTGATGTGAGTAGCGCAGCTAACGCACTAAGTAGACCGCCTGGGGAGTACGGTCGCAAGATTAAAACTCAAATGAATTGACGGGGGCCCGCACAAGCGGTGGAGCATGTGGTTTAATTCGACGCAACGGGAAGAACCTTACCTACTCTTGACATCTACGGAAGACTGCAGAGATGCGGTTGGTCCTTCGGGAACCGTAAGACAGGTGCTGCATGGCTGTCGTCCGGCGGG
+
FGGFGGFGGGGGGE7FGGGGGGGFGGGGGGGGGGGGGGGGFFFGGGGGGGGGFG<CF,FEE@CFCEFEGGGGGGGFGFGGGGGG7FFCFGGGGGDEECEC@FGFGGGGFFFFFGDFGDGGFFGADGGD7FCGGGGGGDEFCGGCGDGGGGCCBCFCFGGGFGGGFDCGBACC)2(=5:9>>:FF7C?=CFFFB4FFFA*<FA?GEE>FFC?0F69)(2>A6DFF(((28A4<<BBFB:6CC<5*)5(80<6:>A??F231(1:)/9))0)).8)
@M02542:52:000000000-J9N43:1:1101:19088:6506 1:N:0:GTGAAA
GTAGTCCACGCCGTAAACGGTGGGAACTAGGTGTTGGCGACATTCCACGTCGTCGGTGCCGCAGCTAACGCATTAAGTTCCCCGCCTGGGGAGTACGGCCGCAAGGCTAAAACTCAAAGGAATTGACGGGGGCCCGCACAAGCAGCGGAGCATGTGGCTTAATTCGACGCAACGCGAAGAACCTTACCAAGGCTTGACATACACCGGAAAGCATTAGAGATAGTGCCCCCCTTGTGGTCGGTGTACAGGTGGTGCATGGCTGTCATCAGCTCGT
+
GG7EGGGGGGGGGGGGGGGGGGGGFGGGGGFGGGGGGGGGGGGGGGGGGGGGGGGGGGGGGGGGGGGGGGGGGGGGGGGGGGGGGGGGGGGGGGGGGGGGGGGGGGGGGGFGGGGGGGGGGGGGGGGGGGGGGGGGGGGGGGGGGGGGGGGGGGGGGGGGGGGGGGGGGGGGGGGGGEGGGGGGGGGGGGGGGGGGGGGGGFFGGGGGGGGGGGGGGGGGGGGGGG=EGGFFGFGFEGFDEBDFFFEF:09<FFFBAABFF39?GFFFF?9FF)
@M02542:52:000000000-J9N43:1:1101:18284:6507 2:N:0:GTGAAA
GTAGTCCACGCCATCAACGGTGGGAACTAGGTGTTGGCGACATTCCACGTCGTCGGTGCCGCAGCTAACGCATTAAGTTCCCCGCCTGGGGAGTACGGCCGCAAGGCTAAAACTCAAAGGAATTGACGGGGGCCCGCACAAGCAGCGGAGCATGTGGCTTAATTCCACGCAACGCGAAGAACCTTACCAAGGCTTGACATACACCGGAAAGCATTAGAGATAGGGCCCCCCTTGTGGGCGGGGTACAGGTGGTGCAGGGGTGTCTTCACCTCGG
+
GGGFFGGGGGGG:E,EFGGGGGGGFFC@FFGGGGGGGGGGGGGGGGGGGGGDGGEGEGGGGGGGGFFBFGGGGGGGGGGGEGGGGGGFFGECEFCGEEGGFGGGGGGFGG9FGCGGGAFFGGGFGFGGGGGEGGGGGEGGEFGGCFEECCEGGFF9CCFFFGDC9+=>>DCC5D(0)7)7?7FGGGG?F4;3<4?302/4*52C?3>=373:?C094*0567*).839607-:76)(((1C()92))1..9@(,.)).,(-4()******1735
@M02542:52:000000000-J9N43:1:1101:6293:6535 1:N:0:GTGAAA
GTAGTCCACGCCCTAAACGATGTCAACTGGTTGTCGGGCCTTCATTGGCTTGGTAACGTAGCTAACGCGTGAAGTTGACCGCCTGGGGAGTACGGTCGCAAGATTAAAACTCAAAGGAATTGACGGGGACCCGCACAAGCGGTGGATGATGTGGATTAATTCGATGCAACGCGAAAAACCTTACCTACCCTTGACATGTACGGAACCCTGCCGAGAGGTGGGGGTGCCCGAAAGGGAGCCGTAACACAGGTGCTGCATGGCTGTCGTCAGCTCG
+
FEFGGGFGGGGGGEDFGGGGGGFFFGGGFFGGGGGGGGFGEGGGGFGGG?FGFGGGFCF<FGGGGGEGEGGDGGGGGGFFGGG==FFGGGFFGGGEEFGGGGFGGGGGGGGGGGFGGFDFGDF9BFGGGGGEGGGGGCFEGGCFG7:BFGGGGFCEGGGGFFDEGFGGGGEG857FEGC@FGGGCFGFFGGGFFFGGGGGEFG=EGG5<CC8C88E8C8FGDEEGGCGFCBE5/C5:E3CB>7:BB6<@FC::8B<?AF7<DG>CB??BF0*97
@M02542:52:000000000-J9N43:1:1101:25844:6569 2:N:0:GTGAAA
GTAGTCCACGCCCTAAACGATGCGAACTGGATGTTGGTCTCAACTCGGAGATCAGTGTCGAAGCTAACGCGTTAAGTTCGCCGCCTGGGGAGTACGGTCGCAAGACTGAAACTCAAAGGAATTGACGGGGGCCCGCACAAGCGGTGGAGTATGTGGTTTAATTCGATGCAACGCGAAGAACCTTACCTGGCCTTGACATGTCTGGAATCCTTAAGAGATGCGGGAGTGCCTTCGGGAATCAGAACACAGGTTCTGCATGGCTGTCGTCAGTCCG
+
GGDGGGGGGGGGGGGEGGGGGGGGGGGGGGGGGGGGGGGAFGGGGGGGEGGGGGGGGGGGGGGGGGGGGGGGGGGFGGGEGGGGGGGGGGEGGGGGGGGGGGGGGGGGGGGGDGDFFEFFGEFGFGGGG>EGGGGGGGGGGGEE:CG=FFGGGGGGGGFGFGGGGGGGFFGGFGFFDFFFFFFGGGGF7>FFF:?4?AF?FA9F???099))+30/3**.6:3313:FFFF<?FFB19?F>)9*,8:4(4**4<<2)6)411(,21.7).0*))
@M02542:52:000000000-J9N43:1:1101:8592:6576 1:N:0:GTGAAA
GTAGTCCTAGCCCTAAACGATGATTGCTTGGTGTGTCGGGCACCCAATCCCGTCGTGCCGAAGCTAACGCGATAAGCAATCCGCCTGGGGAGTACGGTCGCAAGGCTGAAACTCAAAGGAATTGACGGGGGCCCGCACAAGCGGTGGAGCATGTGGTTTAATTCGACGCAACGCGAAGAACCTTACCTGGGCTCGAAATGTAGAGGAATTCGGTAGAAATATCGGCGCCTAGCAATAGGCCTCTATATAGGTGCTGCATGGCTGTCGTCAGCTC
+
GGGGGGGGGGGGGGGGGGGGGGGGGGGGGGGGGGEGGEEGGGGGGFGGFGGGFEGGGGGGEGEGGGGGGGGGGGGFGGFGGGGGGGGGGGGGGGGGGGGGGGGGGGGGGGGGGGGFFGDFFGGFGGGGGGGGGGGGGGGGGGDGGGGGGGGGGGGGFGGGGGGGGGGEGGGGGGGGGEEGGFFGGFGGGGFFFGGGGGGGGBFF?FGGFGGGGGGGGGGGG7CEDCDEGGFFGGGFFGGGFFGBFFGGFGGFFFF2>?F>4>F5F>(30((90<
@M02542:52:000000000-J9N43:1:1101:7589:6582 1:N:0:GTGAAA
GTAGTCCATGCCGTAAACGATGTCAACTGGTTGTTGGGAGGGTTTCTTCTCAGTAACGTAGCTAACGCGTGAAGTTGACCGCCTGGGGAGTACGGCCGCAAGGTTGAAACTCAAAGGAATTGACGGGGACCCGCACAAGCGGTGGATGATGTGGTTTAATTCGATGCAACGCGAAAAACCTTACCTACCCTTGACATGCCAGGAATCCTGCAGAGATGTGGGAGTGCTCGAAAGAGAACCTGGACACAGGTGCTGCATGGCCGTCGTCAGCTCG
+
GGGGGGGGGGGGGGGGGGGGGFGGGGGGGGGGGGGGGGGGDGGGGGGGGGGGGGGGGGGGGGGGGGGGGEGG?GGGGGGGGGGGGGGGGGGGGGGGGGGGGDG<EFGGFGGGGGGGGGGGGGGGGEGGEEEGGGGGGCEDCFGGGC@FGCGGGGGGGGGGGGGFG@FGGGGGGGGGGGEGGGGGFFGGGGGGGGGGFF6FGFGGGCFGGGGGGGGGGGGGGDGGGGGGGGFFGGFFFGGGFFGF>BGFFGGFFFFFFFFFGGGFG9>BF??9?)
@M02542:52:000000000-J9N43:1:1101:13895:6583 2:N:0:GTGAAA
GTAGTCCACGCCGTAAACGATGGATACTAGCTGTTCGGAGCAATCTGAGTGGCTAAGCGAAAGTGATAAGTATCCCACCTGGGGAGTACGCACGCAAGTGTGAAACTCAAAGGAATTGACGGGGGCCCGCACAAGCGGTGGAGCATGTGGTTTAATTCGATGATACGCGAGGAACCTTACCAGGGCTTAAATGTAGATTGACAGGTCTGGAAACAGACTTTTCTTCGGACAATTTACAAGGTTCTGCATGGTTTTCGTCAGCTCGTGCCGTGTG
+
GGFGFGGFGGGGE7@FCFGEFDEFGFFFGGGGGGGGGGG@F?FFGAEGFFG?FE,EEFFCGFGGGGGCFGGGGGFGCGGGGGGDGGGGGGGGDGGE@8CFFG9EFGGE<F9FF,=E?9ECEGGG68@<B@CEGFGFGGECECEGECCGFFFGGGGGGGGFFGDGGGGGEFGGFD@FFF4AAEFGGGG:F*@4B<6@9AFBFF2C3=FGFGFBGFGF?F<B)7=*:<6*(4;()9ABBF>7*4*:ABA*6<>/:((<631,::>?39<D>3).)0
@M02542:52:000000000-J9N43:1:1101:25947:6588 2:N:0:GTGAAA
GTAGTCCACGCCGTAAACGATGTCTACTAGCTGTTCGTGTCCTTGTGATGTGAGTAGCGCAGCTAACGCACTAAGTAGACCGCCTGGGGAGTACGGTCGCAAGATTAAAACTCAAATGAATTGACGGGGGCCCGCACAAGCGGTGGAGCATGTGGTTTAATTCGACGCAACGCGAAGAACCTTACCTAATCTTGACATCTACGGAAGACTGCAGAGATGCGGTTGTGCCTTCGGGAACCGTAAGAATGGTGCTGCATGGCTGACTGCGCCTCGG
+
GGCFFGGGGGGGGGC@FGGEGFFDFGGGGGGGFGGGGFFGCGGGGGFCEGGCEGGGDFGGEGDGFCF@F7FDFGGGGGFFFGGGGFGCFEGGGGFCFECE7FCDFGEGDFF@FF@=D;FFFAFF?C8CGGGGDGGGEDGGGGGGGGCFGCGEFGGCGFFFFG7:ED5C>AGDEG>>>>@FFFFGGGGFGFF4@2*<<A?A?)35)83@5:?:+03.2:D<>>7>(4<GAFFF<EFF((15C1356))1(-**.62:>)88((((**).))).0)
@M02542:52:000000000-J9N43:1:1101:5110:6635 2:N:0:GTGAAA
GTAGTCCACGCCCTAAACGATGCGAACTGGATGTTGGTCTCAACTCGGAGATCAGTGTCGAAGCTAACGCGTTAAGTTCGCCGCCTGGGGAGTACGGTCGCAAGACTGAAACTCAAAGGAATTGACGGGGGCCCGCACAAGCGGTGGAGTATGTGGTTTAATGCGATGCAACGCGAAGAACCTTACCTGGCCTTGACATGTCTGGAATCCTGCAGAGATGCGGGAGTGCCCTCGGGAATCAGAACACAAGTTCTGCATGGCTTTCGTCAGCTCG
+
GGGGGGGGGGGGGGGGGGGGGFDEEGGGGGGGGGGGGGGFFGGFGGGGGGGGGGGF9FGFCFFG8FFGGCGGEEGGGGFGGG>FEEFFGEGGGGFFGFF7FGFCFFG:DDCG,EFDGG8FFA=F7EGGGEG5BCEGCED8FCGG:DGGGAEFGGGGGGCFAC+==DFDB=7C>>3>D)56FBFCFGG?F:);*5)/)-@B4)6D)=?+6<42+;CF:FF))05@;9(054(54>?37>06><6*((,)(.0*.)-4-54??((,277)05?6/)
@M02542:52:000000000-J9N43:1:1101:26204:6670 2:N:0:GTGAAA
GTAGTCCACGCCGTAAACGATGTCTACTAGCTGTTCGTGTCCTTGTGATGTGAGTAGCGCAGCTAACGCACTAAGTAGACCGCCTGGGGAGTACGGTCGCAAGATTAAAACTCAAATGAATTGACGGGGGCCCGCACAAGCGGTGGAGCATGTGGTTTAATTCGACGCAACGCGAAGAACCTTACCTACTCTTGACATCTACGGAAGACTGCAGAGATGCGGTTGTGCCTTCGGGAACCGTAAGACAGGTGCGTCATGGCTGTCGGCAGCTCGG
+
GG9FGGGGGGGGGGGGGGGGGGGGGGGGGGGGGGGGGGGGGGGGGGFGGGGGGGGGGGGGFFGGGGGGGGGGGGGGGGGGGGGGGGGGGEGGGGGGGGGGGGG8CEGGGGGGGGGGGGGGFGGGGGGGGDGGGGGGGGGGGGGGGGGGGGFGGGGGGGGFFGGFGGGDFFG))>>5<BFFFFFGGGGF6FFF7)=?)49>?20C@E3EFG7<C<+08C761555>:?FA<<26>07;::D56DFA<3)44)0(((-26)(((()1)))))0).)
@M02542:52:000000000-J9N43:1:1101:10685:6707 2:N:0:GTGAAA
GTAGTCCACGCCGTAAACGATGTCTACTAGCTGTTCGTGTCCTTGTGATGTGAGTAGCGCAGCTAACGCACTAAGTAGACCGCCTGGGGAGTACGGTCGCAAGATTAAAACTCAAATGAATTGACGGGGGCCCGCACAAGCGGTGGAGCATGTGGTTTAATTCGACGCAACGCGAAGAACCTTACCTACTCTTGACATCTACGGAAGACTGCAGAGATGCGGTTGTGCCTTCGGGAACCGTAAGACCGGTGCTGCATGGCTGTCGTCAGCTCGG
+
CC@EFGGGGGGGGGFCDFGGGGGGGGGGGGGGGFF9FF<FGGDGGGGGFCGCGFFGGGE7F>CF9EEGGC@CFFBFGF@FFFGGGFGFCFGECFG>?ECGGCFE9=AAFGGFGFGGGGGGGGF;DGDGGGE+@:ECEGDFFDE:>CFGGGGG9CFFG6?C>C7CC4CGFEC55>>55@:FFFFGGGF?C66==)97-:?>BB?3B3385D?7?EFF??*697@:>:BF9<AD:B>1(44DG<DCA2.0(-))4-)8<<0?,-4)/95)8)*)7)
@M02542:52:000000000-J9N43:1:1101:23527:6714 2:N:0:GTGAAA
GTAGTCCACGCCGTAAACGATGTCTACTAGCTGTTCGTGTCCTTGTGATGTGAGTAGCGCAGCTAACGCACTAAGTAGACAGCCTGGGGAGTACGGTCGCAAGATTAAAACTCAAATGAATTGACGGGGGCCCGCACAAGCGGTGGAGCATGTGGTTTAATTCGACGCAACGCGAAGAGCCTTGCCTACTCTTGACATCTACGGAAGACTGCAGAGATGCGGGTGTGCCTTCGGGAACCGTAAGACAGGTGTTGCATGGCTGTCGTGAGCCCGG
+
GGGGGGFGGDEGGGGCCFFGGGGGGGGGGGGGGGGGGGGFGGGFGGGGGGGGGGGGGGGGGGGGFGG>FFGGGGFGGGGGGGGGGGDFECFFEGG7FEDGGGGDFGGGEFGGGGEFGGCG9EEGDG6CEFEG7EGGEEEGGC5BEG>F,A9FGGEGGGGGAC7CFDCCD;59=C9BABFFFFF*7CC=FF:6=846<-*-@96C3B52)?)(+3+7:>:4())029<=:4).->669B1573//44:?<A?/462)):4((,44>1))))))0)
@M02542:52:000000000-J9N43:1:1101:24273:6719 1:N:0:GTGAAA
GTAGTCCACGCCGTAAACGATGAATGTTAGCCGTCGGGCAGTATACTGTTCGGTGGCGCAGCTAACGCATTAAACATTCCGCCTGGGGAGTACGATCGCAAGATTAAAACTCAAAGGAATTGACGGGGGCCCGCACAAGCGGTGGAGCATGTGGTTTAATTCGAAGCAACGCGCAGAACCTTACCAGCCCTTGACATGCCCGGCTACTTGCAGAGATGCAAGGTTCCCTTCGGGGACCGGGACACAGGTGCTGCATGGCTGTCGTCAGCTCGTG
+
GGGGGGGGGGGGGGGGGGGGGGGGGGGGGGGGGGGGGGGGGGGGGGGGGGGGGGGGGGGGGEGGGGGGGGGGGGGGGGGGGGGGGGGGGGGGGGGGGGGGGGGGGGGGGGGGGFGGFGGGGGGGGGGGGGFGGC@FGGGGEFFFGCFGGGGFGFFGGFGGGGG9FGGGGGGGEGGEEGFGEGGGGGGGGGFGGGGGGGGGGFEEGGGGGGGGC78CFFGDFGFGGGFCFGFFGGG@DCDCBBDFFFGGFCFAF??A9?<<DCFFGF0?222>7)
@M02542:52:000000000-J9N43:1:1101:27494:6721 2:N:0:GTGAAA
GTAGTCCACGCCCTAAACGATGTCAACTGGTTGTCGGGCCTTCATTGGCTTGGTAACGTAGCTAACGCGTGAAGTTGACCGCCTGGGGAGTACGGTCGCAAGATTAAAACTCAAAGGAATTGACGGGGACCCGCACAAGCGGTGGATGATGTGGATTACTTCGATGCCACGCGAAAAACCTTACCTACCCTTGACATGTACGGAACCCTGCCGAGAGGAGGGGGTGCCCGCAAGGCAGCCGTCACACCGGTGCTGCATGGCTGGCGTCAGCTCG
+
EECEGGGDGFE@FC,CFGGCFFFGFFGGGCGGGG9CCEGGGGFDF9,9C??=CG<,<CF,,:C9AE?FGECFGA<?FFGEGGE>77F+BFFGG:+8=CFEGGD<;A?=FFCGDD=FGGGGGDDCD6@FC*@:>5@58D:FEGE5>*><FCCFCGGFFF*1+=//,=5*6=CDD365BA3.58*97>7/>44?@)9*45F9F((9>B@E)5018**)45*(->))796F11(4()-((-(*)-)*-)()49)),))572401(((1))07><*00
@M02542:52:000000000-J9N43:1:1101:7460:6728 2:N:0:GTGAAA
GTAGTCCACGCCCTAAACGATGTCAACTGGTTGTCGGGCCTTCATTGGCTTGGTAACGTAGCTAACGCGTGAAGTTGACCGCCTGGGGAGTACGGTCGCAAGGTTAAAACTCAAAGGAATTGACGGGGACCCGCACAAGCGGTGGATGATGTGGATTAATTCGATGCAACGCGAAAAACCTTACCTACCCTTGACATGTACGGAACCCTGCTGAGAGGTGGGGGTGCCCGAAAGGGAGCCGTAACACAGGTGCTGCATGGCTGTCGTCAGCCCG
+
GGGGFGGGGGGGGGFGGGGGGGGGGGGGGGGGGGGDGGGGGGGGGGGGGDFGGGGGGGGGGGGGGGGGGGGGGGGGEFGGGGGGGGGGCEGGGGGFGGGGGCGFFFGGFGGGGGFGGGGGGGGGDDGGGFDGGGGGGCGGGGGDE4CFD@C:EFGG;FGGFGGEGFGGFFGGBGFEFFDFFEACCCEFGFF?4A:65)9A??FG@F@EF4<0:+1/,*08<F>EFFFFBF060>:?169<D:5C(.5>?6794)-,(-.,((,.*/7737))7)
@M02542:52:000000000-J9N43:1:1101:10689:6750 2:N:0:GTGAAA
GTAGTCCACGCCGTAAACGATGTCTACTAGCTGTTCGTGTCCTTGTGATGTGAGTAGCGCAGCTAACGCACTAAGTAGACCGCCTGGGGAGTACGGTCGCAAGATTAAAACTCAAATGAATTGACGGGGGCCCGCACAAGCGGTGGAGCCTGTGGTTTAATTCGACGCAACGCGCAGAACCTTACCTACTCTTGACATCTACGGAAGACTGCAGAGATGCGGTTGTGCCTTCGGGAACCGTAAGCCAGGTGCTGCCTTGCTGTCGTCAGGGTGG
+
DFCFGA@<CFCGDG@CFGGGGGFFFGGFGDFFFFG9CFFFF@<FGGGGGGGGGG<FE9@+:>BFGGGEE@:=5F8CFBFGCCFBF@FFEDC+>FEGGCE+:=>D,=FG,F@DFGGD8;>FF=,CDCC+=<C58C85CDC:,CCEGGDF6*=EFC,2=,*9+1+/25CC)):/5D(7@B@.>B?CF9CF*9?@6)=FA2/46<?G:@58?CB0C8+.(0*64>>@2((046)3(86(3<:9*(9*)((0-:?6.).()).()94)/9<53))08)
@M02542:52:000000000-J9N43:1:1101:7260:6786 2:N:0:GTGAAA
GTAGTCCACGCCCTAAACGATGTCAACTGGTTGTCGGGCCTTCATTGGCTTGGTAACGTAGCTAACGCGTGAAGTTGACCGCCTGGGGAGTACGGTCGCAAGATTAAAACTCAAAGGAATTGACGGGGACCCGCACAAGCGGTGGATGATGTGGATTAATTCGATGCAACGCGAAAAACCTTACCTACCCTTGACATGTACGGAAACCTGACGAGAGGTGGGGGTGCCCGACAGGGAGCCTTAACACAGGTTCCTCATGGCTGTCGGCCGCTCG
+
FGGFGGFFGGGGGCEFFGGCGGGGGFFFFCGGDGGGGGGEGGGGGGG<FGGGGGGEGFGGGGGGGECEGFGG7<FFFGCGGGGEGGGG@EFGGDGDFEGGGGGGGFG9EFGGCDFGG@CGDCFGGGGGGEGGGGG5CFFGGG>EE>>CFGF,:AFCD?CF6DC9F+=FFFED>DFD>F>>;E+*7C?FCFFAFFFFB<=)609DD:5EFF(8CA8)9GGFFFEFF9<F?FF09EB<:(7**.974<>)(8/*.()66A24:((.**))).))))
@M02542:52:000000000-J9N43:1:1101:17571:6799 2:N:0:GTGAAA
GTAGTCCACGCCCTAAACGATGTCAACTGGTTGTCGGGCCTTCATTGGCTTGGTAACGTAGCTAACGCGTGAAGTTGACCGCCTGGGGAGTACGGTCGCAAGATTAAAACTCAAAGGAATTGACGGGGACCCGCACAAGCGGTGGATGATGTGGATTAATTCGATGCAACGCGAAAAACCTTACCTACCCTTGACATGTACGGAACCCTGCCGAGAGGGGGGGGTGCCCGAAAGGGAGCCGTAACACAGGTGCTGCATGGCTGTCGTCAGGCCG
+
GGGFGG<EFFEGGG,EFG@FFGGGEFGGFEFFGGGGGGCG@FCDFE9FGFFG7EDGGGGGG?9FFFGGGGGGGGGFCFF<FFGECDFEE@FFFGGGEGGGGGFG;FGGGGGFFGFD6@DEFFFAD6=FGC::C>EGG78EGGCC53??CCGGGD?C?CGGA@F@CD58;A5C=D>>:AFE4=FCF+9AFFF55<:=AFFA?6>GFF>55*:(:*8>>C*-(7)0(-47:031204:2(3/7?3C?)(03(0),)-4244:07(,**07>3))05
@M02542:52:000000000-J9N43:1:1101:6329:6804 2:N:0:GTGAAA
GTAGTCCACGCCGTAAACGTTGGGAACTAGGTGTTGGCGACATTCCACGTCGTCGGTGCCGCAGCTAACCCATTAAGTTCCCCTCCTGGGGAGTACGGCCGCAAGGCTAAATCTCAAAGTAATTGACGGGGGCCCGCACAAGCAGCGGAGCATGTTGCTTAATACGACGCAACGCGCAGAACTTTACCAAGGCTTGACAAACACCGGAAAGCATTAGAAATAAGTCACCTCTTGTGGTCGGGATACAGGTTGTTCCTGGCTGCTGTTCGCCCGG
+
GGG,6CCFGGD<FFE@FGC6,CFFGG<FGAFG9E@FEFGD@:8,CF9F@,,@7F+:8?><FEGGE<FEG,BF8,,9<FFF,BF,86BEFFCC4=,9@B=EEGGC@7=:>:,,C,3,?>D,,3,,+7,83@::>C1**>C?C5=:EG8CEGGCG7++5?+41@G++*=58.*9)915)050/4*:CF76C).)5())(,9)).14;))/07,1CF?9)0*-67**.))0,),.)*.)-..))-)1())*.)*02())).54((()****0.)0))
@M02542:52:000000000-J9N43:1:1101:12630:6804 1:N:0:GTGAAA
GTAGTCCACGCCGTAAACGATGTCTACTAGCTGTTCGTGTCCTTGTGATGTGAGTAGCGCAGCTAACGCACTAAGTAGACCGCCTGGGGAGTACGGTCGCAAGATTAAAACTCAAATGAATTGACGGGGGCCCGCACAAGCGGTGGAGCATGTGGTTTAATTCGACGCAACGCGAAGAACCTTACCTACTCTTGACATCTACGGAAGACTGCAGAGATGCGGTTGTGCCTTCGGGAACCGTAAGACAGGTGCTGCATGGCTGTCGTCAGCTCGT
+
GGGGGGGGGGGGGGGGGGGGGGGGGGGGGGGGGGGGGGGGGGGGGGGGGGGGGGGGGGGGGGGGGGGGGGGGGGGGGGGGGGGGGGGGGGGGGGGGGGGGGGGGGGGGGGGGGGGGGGGGGGGGGGDGGGGGGGGGGGGGGGGGGGGGGGGGGGGGGGGGGGGGGGGGGGGGGGGGGGGGGGGGGGGGGGGGGGGGGGGGGFGGEDGGGGGGGGGGGGFGEGGGGGGGGGFFGGGFDGGGFFG:FFGGFGG?FF?>FF??CDGFGF??B:BFF5
@M02542:52:000000000-J9N43:1:1101:7375:6809 2:N:0:GTGAAA
GTAGTCCACGCCCTAAACGATGTCAACTAGTTGTCGGGTCTTCATTGACTTGGTAACGTAGCTAACGCGTGAAGTTGACCGCCTGGGGAGTACGGTCGCAAGATTAAAACTCAAAGGAATTGACGGGGACCCGCACAAGCGGTGGATGATGTGGATTAATTCGATGCAACGCGAAAAACCTTACCTACCCTTGACATGGATGGAACCCTGCTGAGAGGTGGGGGTGCCCGAAAGGGAGCCATAACACAGGTGCTGCATGGCTGTCGTTCGCTCG
+
CFGFGFFFACG6:@CFDFGDGDGGGGECGFFGGGGD@FG@F9EFEFFFFG<<FGGGGFFF<FD<FFEGGGCG@FGGCGGDEFGCEEDG@CFGGGGEGGGG7F@FDFCF9FFEFFFFG,DCG:DGG68FG@EDE8CCGCFG:84@8??CG,=<ECGGFCFFFGGGGFGGF6C56>98AFFFFEFCC7?FGFFFFEA=?<))*,-9=?FC)5(.<CE?>C*(-8DB9;?C?F(,4>:BF037D>F4:2>FFF=)4348:)62<1((295))0)).)
@M02542:52:000000000-J9N43:1:1101:26356:6810 2:N:0:GTGAAA
GTAGTCCACGCCGTAAACGGTGGGAACTAGGTGTTGGCGACATTCCACGTCGTCGGTGCCGCAGCTAACGCATTAAGTTCCCCGCCTGGGGAGTACGGCCGCAAGGCTAAAACTCAAAGGAATTGACGGGGGCCCGCACAAGCAGCGGAGCATGTGGCGTAATTCGACGCAACGCGAAGAACCTTACCAAGGCTTGACATACGCCGGAAAACCCTGGAGCCAGGGTCCCCATTTTGGGCGGTGTACAGGTGGTGCATGGCTGTCGTCAGGTCGG
+
FG,FGCEFGGEGGFFGGGF:FGGGFFGGF<AGGFC@FGGGF@FDAEFGEGEGGGGECGGGFEGGGGGFFGGGDEGGGGGG9A=CFECDFF7:B=,,6+>FFC:+@DG7AD,@FF6=CEFFG:FFGCFG*FCGCE8CDEEGGFGFFF878:7FFGFFG5)1<CF+CFE*<37D3)2>3>><F:FCG>+/*)0))4<;::75*).*<@@C@D?(8*0)495((9554..CBB(,)*)),,(>D05*.<5B73/)((-.-40:<(.3C57>..*/7)
@M02542:52:000000000-J9N43:1:1101:22926:6810 2:N:0:GTGAAA
GTAGTCCACGCCCTAAACGATGTCAACTGGTTGTCGGGCCTTCATTGGCTTGGTAACGTAGCTAACGCGTGAAGTTGACCGCCTGGGGAGTACGGTCGCAAGATTAAAACTCAAAGGAATTGACGGGGACCCGCACAAGCGGTGGATGATGTGGATTAATTCGATGCAACGCGAACAACCTTACCTACCCTTGACATGTACGGAACCCTGCCGAGAGGTGGGGGGGCCCGAACGGGAGCCGTAACACAGGTGTTGCATGGCTGTCTTCCGCCCG
+
GGGGFG<EGGGGGDEEFGGFFGGGGGGGGGGGGGGGGCGGGGFFGGGGG@EGGGGGGGFEFGGGGGG@FGGGFGFGGGGEFEGGFGG@BFC=EECAFGGGGG?DFGFGGGEGGDFGGGGGGGGGDGCDEE:EGGGGGGF,AEECC>CCF,<CC7CFGFGGFG5FG8CFFF=D>D>)=FFFFAFGGGGFFFFFFBFFA<@A9?>*7@F5.40:EGE31D*,,.7>((2C01(4(76:?9>CD,99147F6:79)-(),.-2((,3**01*)).07
@M02542:52:000000000-J9N43:1:1101:18032:6821 2:N:0:GTGAAA
GTAGTCCACGCCCTAAACGATGTCAACTAGTTGTCGGGTCTTCATTGACTTGGTAACGTAGCTAACGCGTGAAGTTGACCGCCTGGGGAGTACAGTCGCAAGATTAACCCCCCCCCCCCCCCCCCCCCCCCCCCCCCCCCCCCCCCCCCCCCCCCCCCCCCCCCCCCCCCCCCCCCCCCCCCCCCCCCCCCCCCCCCCCCCCCCCCCCCCCCCCCCCCCCCCCCCCCCCCCCCCCCCCCCCCCCCCCCCCCCCCCCCCCCCCCCCCCCCCCCCC
+
GGE<FFFGGGGFGG8FGGGGGGGGFGGGGGGGGGGGGGFGGGGGGGGGGGGGGGGGGGGGGGGGGGGGGGGGGGGGGGGGGGGGGCFGGGGGGGGGFGGGEGGFGGF9:FEGGGGGGGGGGGGGGGGGGGGGGGGGGGGGGGGGGGGGGGGGGGGGGGGGFGGGGGGGBFGGFGFFEFFFEFEGGGGFGFFFFFFF>FFFFF>DBFFGFGFFGGGFFGGFBFEFFFFGFFFFBFBFF;BGGFGGFBBFFFFFFF>F>6>FFFFFGGFFEFFFFF
@M02542:52:000000000-J9N43:1:1101:21317:6822 2:N:0:GTGAAA
GTAGTCCACGCCCTAAACGATGTCAACTGGTTGTTGGGTCTTCACTGACTCAGTAACGAAGCTAACGCGTGAAGTTGACCGCCTGGGGAGTACGGCCGCAAGGTTGAAACTCAAAGGAATTGACGGGGACCCGCACAAGCGGTGGATGATGTGGTCTAATTCGATGCAACGCGAAAAACCTTACCCACCTTTGACATGTACGGAATTTGCCAGAGATGGCTTAGTGCTCGAAAGAGAACCGTAACACAGGTTCTGCCTGGCTGGTGTCAGCTCG
+
FGGGGGGGGGG@FG8FFFGGGGGGDGGGGGGGGGGGGGGGGGGGGGGGGGGGGGGGGGGGGGGGGGGGGGGGGGGGGFGGGGGGGGGGFGFFGGGGGGGGGGGFGGGGGGGFGGGGGGGGGGGGGGGGGGGGGGEEDCFGGGGGGGGGFFGGGGGFFGGGFFFGGGGGFFDDDG>FEFDEFFFGGGGFGF@F@>FF<7/)9:>DDFFF6DBFEFGFAFFB?FFFBFB7904:?5(,.8:>)(154504(27*-))))))(4,-(*00/*1)197
@M02542:52:000000000-J9N43:1:1101:13020:6824 2:N:0:GTGAAA
GTAGTCCACGCCGTAAACGATGTCTACTAGCTGTTCGTGTCCTTGTGATGTGAGTAGCGCAGCTAACGCACTAAGTAGACCGCCTGGGGAGTACGGTCGCAAGATTAAAACTCAAATGAATTGACGGGGGCCCGCACAAGCGGTGGAGCATGTGGTTTAATTCGACGCAACGCGAAGAACCTTACCTACTCTTGACATCTACGGAAGACTGCAGAGATGCGGTTGTGCCTTCGGGAACCGTAAGACAGGTGCTGCATGGCTGTCGTTAGCTCGT
+
GGCGGGGGGGGGGGGGGGGGGGGGGGGGGGGGGGGGGGGGGGGGGGGGGGGGGGGGGGGGGGGGGGGGGGGGGGGGGGGGGGGGGGGGGGGGGGGGGGGGGGGGGGGGG,9EGGGGFFGGGC8EGGGGGGGEEGGEGGGGGGGGCGFGGGFGGGGGGGGGFGGGFGGGFFG<BG9BEFFFF?FGGGGFG6<?FFFFFFF2FBFDBFEGFC)2C@CFB7CA6@75146C9AF>:B9>00:DD<GG<BBFB>F4)6??9<?17?82CC)))*09:)
@M02542:52:000000000-J9N43:1:1101:22092:6845 2:N:0:GTGAAA
GTAGTCCACGCCCTAAACGATGTCAACTGGTTGTTGGGAGGGTTTCTTCTCAGTAACGTAGCTAACGAGTGAAGTTGACCGCCTGGGGAGTACGGCCGCAAGGTTGAAACTCAAAGGAATTGACGGGGACCCGCACAAGCGGTGGATGATGTGGTTTAATTCGATGCAACGCGAAAAACCTTACCTACCCTTGACATGCCAGGAATCCTGCAGAGATGTGGGAGTGCTCGAAAGAGAACCTGGACACAGGTTCTGCATGGCCGTCGTCAGCCCG
+
GGGGGGGGGGGGGGFCCFFFFGGGGGGGGGGGGCGGGGFGGGGGGGGGGFGGGGGGGGGGGGGGGGGGGGGGGGGGGGGGGGGGGGGGGGGGGGGGFGGGGGGEGGGGGGFGGGGGGGGGGGGGGGGGGGGGGGGGEGGGGCBEGGFGGGGGGGGFFGGGFGGGFGCCFFECFGFFFFFFFFFGGGGFGFFFFEFFF<FEF7<CFFFGFFFFFFF>AC>97B>:?:D*::07:337?F0<C8C5::2:1?4*54>F92<13:1())0575))0.
@M02542:52:000000000-J9N43:1:1101:16160:6856 1:N:0:GTGAAA
GTAGTCCACGCCGTAAACGGTGGGAACTAGGTGTTGGCGACATTCCACGTCGTCGGTGCCGCAGCTAACGCATTAAGTTCCCCGCCTGGGGAGTACGGCCGCAAGGCTAAAACTCAAAGGAATTGACGGGGGCCCGCACAAGCAGCGGAGCATGTGGCTTAATTCGACGCAACGCGAAGAACCTTACCAAGGCTTGACATACGCCGGAAAACCCTGGAGACAGGGTCCCCCTTGTGGTCGGTGTACAGGTGGTGCATGGCTGTCGTCAGCTCGG
+
FG<FGGGGGGGGGGDGGGGGGGGGGGGGGGGFGGGGGGGGGGGGGGGGGGGGGGGGGGGGGGGGGGGGGGGGGGGGGGGGGGGGGGGGGGGGGGGGGGGGGGGGGGGGGGDGGGGGGGGGGGGGGGGGGGGGGGGGGDGGGGGGGGGGGGGGGGGGGGGGGGGGGGGGGGGGGGGGGDGGGGGGGGGGGGGGGGGGGGGGGFGGGGGGGGGGGGGGFFGGGGGGGGGGGGFEFGGFFGGGFBGFFB7FFGGFBFFFFFFFFDGFGFFBF?B@F)
@M02542:52:000000000-J9N43:1:1101:8818:6869 2:N:0:GTGAAA
GTAGTCCACGCCCTAAACGATGTCAACTAGTTGTTGGGGATTCATTTCCTTAGTAACGTAGCTAACGCGTGAAGTTGACCGCCTGGGGAGTACGGTCGCAAGATTAAAACTCAAAGGAATTGACGGGGACCCGCACAAGCGGTGGATGATGTGGATTAATTCGATGCAACGCGAAAAACCTTACCTACCCTTGACATGCCACTAACGAAGCAGAGATGCATTAGGTGCCCGAAAGAGAAAGTGGACACAGGTGCTGCATGGCTGTCGTCAGCTC
+
GGFDFGGGGGG8FGFF@FGFFGGGFGGGGGGGGGG?FDFFEFGGGGGGGGGGGGGFGGGFGGGGFGGGGGDEGGGGGGGGGGFFGGGGGGGFFGGGGEGE@ECGGFGFFF8FGGFGGGGGGGGGGGGGEE>EEEEEGGGGDGE5CF9FFCF,=CGGGGGGFGGGGGGGFF5C?DF>3FEB4=8FGFEAG)*;;;FA5)66F>0<6;3ED<0(2AC:277)56**6-5*(.3,7514(2?D*6?FB7?F03FF::<ADFFDFF?022;.)0)6*)
@M02542:52:000000000-J9N43:1:1101:18314:6869 2:N:0:GTGAAA
GTAGTCCACGCTGCAAACGATGCTAACTCGTTTTTGGGTTTTTAAGATTCAGAGACTAAGCGAAAGTGATAAGTTAGCCACCTGGGGAGTACGAACGCAAGTTTGAAACTCAAAGGAATTGACGGGGGCCCGCACAAGCGGTGGATTATGTGGTTTAATTCGATGATACGCGAGGAACCTTACCAAGGCTTAAATGGGAATTGACGGACGCAGAAATGTGCTTTTCTTCGGACAATTTTCAAGGTTCTGCATGGTTGTCGTCCGCTCGTGCCGG
+
GGGEFGGGGGFCC>@FGGGGEFGGGGGGGGGGFGGGGGFFBDGGGGGGGGGGFGGGCGGGGGGGGEGEFGGGGGGGGGGFEFFGGGGEGEFGGDEECEF7:FGGGFGGCFGG?EGG6EGGGGGDDEGGDD@CEGDGGGGGG:>EC9DFFFGG7:CCGGGGFF@CC8FCA>5)):9EFF>FFAA4@;CFGFFFF)/637F?:43:6))25909EGFF)*2)698BD4<FAB2(45<2:)4*::*>>22/4>FFF<46(---(((-977).).855
@M02542:52:000000000-J9N43:1:1101:9904:6899 2:N:0:GTGAAA
GTAGTCCACGCCGTAAACGGTGGGAACTAGGTGTTGGCGACATTCCGCGTCGTCGGTGCCGCAGCTAACGCATTAAGTTCCCCGCCTGGGGAGTACGGCCGCAAGGCTAAAACTCAAAGGAATTGACGGGGGCCCGCACAAGCAGCGGAGCATGTGGCTTAATTCGACGCAACGCGAAGAACCTTACCAAGGCTTTACATACACCGGAAAGCACTGGAGATAGTTGCCCCCTTGTGGTAGGTGTACCGGTTGTGCAGTGCTGTCGTCGTGTCGG
+
GGGGGGGGGGGGGCCCFGGGGGGG@FFGFGGCGGGGGGCDGEFFFGGGGGD:FDEGGGGGGGGEGGGFEFEGGGGGGGGGGGGGGGEGG?FGGGFFCEEGGG:C@FGGGFFGG?FFD9FDGFG7C;CC*@?*7EECC:B8FGG6CFCE5CDEFDF79@F=FGFGGGGGDB*)751)8)8B6(<0>7?6>FF>>7F6-6=<6)56)<58@)12<8+).54(.99@)))23(4((06)4()0/)*2-:27(,).3(66)).-):42>97)))).))
@M02542:52:000000000-J9N43:1:1101:19956:6910 2:N:0:GTGAAA
GTAGTCCACGCCCTAAACGATGTCAACTGGTTGTTGGGAATTCACTTTCTCAGTAACGAAGCTAACGCGTGAAGTTGACCGCCTGGGGAGTACGGCCGCAAGGTTGAAACTCAAAGGAATTGACGGGGACCCGCACAAGCGGTGGATGATGTGGTTTAATTCGATGCAACGCGAAAAACCTTACCCACCTTTGACATGTACGGAATTTGCCAGAGATGGCCTAGTGCCCGAAAGAGAACCGTAACACAGGGGCTGCCTGGCTGTTGTCCGCCCG
+
GGGGGGGGGGGGGGE8FGGGGGGGDFFGGGGGGGGGGCGGGGGGGGGGGECFGGFGGGGGGGGGGGGGGGGGFGGGGGGGGGGGGGGGGGGGGGGDGGGGGGGGGGGGGGFGCFGGGGGGGFDGDGGGGG8CGGDGGGGGGGCBEDFGFGGCCGGGGGGGAC5EFGGGFFGDEGFF>FEDFFFF7CGD3>FBFFFFF7F9=4(17>?FFGF<FGGF<FF:(=:7<<)*.8>B9)3(,4:/C?FD?A?F(()),,4<:))((.,4*0)**050))
@M02542:52:000000000-J9N43:1:1101:4241:6918 1:N:0:GTGAAA
GTAGTCCATGCCGTAAACGATGAGTGTTCGCCCTTGGTCTACGCGGATCAGGGGCCCAGCTAACGCGTGAAACACTCCGCCTGGGGAGTACGGTCGCAAGACCGAAACTCAAAGGAATTGACGGGGACCCGCACAAGCGGTGGATGATGTGGTTTAATTCGATGCAACGCGAAAAACCTTACCCACCTTTGACATGTACGGAATTTGCCAGAGATGGCTTAGTGCTCGAAAGAGAACCGTAACACAGGTGCTGCATGGCTGTCGTCAGCTCGTG
+
FFFAFEFCGEFGGG7FFGFEGGEEEEEFFE+@@FGGEEFGGGGGGC+@FGEF<FEGGCEGDFGGGGECFGGGGGGGFFDECBCFGEEGGF9FEGFFFGG@DCCGGG7>DFFGGGCFGFGGGFGDCEDGD<FGCEGCEGGCF7CE,?FFBFCF78<CFFFGGGGGGF98C>EDG>EGCGG7C:CGGGEC8F9<9EEGGCGGGFGFG7CEGGGF5@F?FC8CF<<FFGGDCGFECFGFFGD<;@GDFFGGFD4<FFFBABF?GFG>7::1:6)8>4
@M02542:52:000000000-J9N43:1:1101:23538:6920 2:N:0:GTGAAA
GTAGTCCACGCCGTAAACGATGTCTACTAGCTGTTCGTGTCCTTGTGATGTGAGTAGCGCAGCTAACGCACTAAGTAGACCGCCTGGGGAGTACGGTCGCAAGATTAAAACTCAAATGAATTGACGGGGGCCCGCACAAGCGGTGGAGCATGTGGTTTAATTCGACGCAACGCGAAGAACCTTACCTACTCTTGACATCTACGGAAGACTGCAGAGATGCGGTTGTGCCTTCGGGAACCGTAAGAACGGTGCTGCATTGCTGTCGTCAGCTCGG
+
GGGGGGFGGGGGGGE@CCFFGGGGGGGGGGGGGGGGGGGGGGGGGGGGGGGGGGGGGGGGDFGGFGGGGGGGGGEGGGGGGGGGGGGGGGGGGGGGGGGGEGGFGGGGGGGGGGFGGGGGGFCFFGGCGGG>CEGCECFGGGGEGGGFGGFGGGGGGFFGFFEFG3CDDEGGFG>@D@FFFFFGGGGFGFF?F2FFBFFA42-7)8:67C70+00<0::),707(81>:2<)1@69>FFG5(9/.)(0:?)7)-,(.)54))).1*.)84*)))
@M02542:52:000000000-J9N43:1:1101:6518:6922 2:N:0:GTGAAA
GTAGTCCACGCCCTAAACGATGTCAACTGGTTGTCGGGCCTTCATTGGCTTGGTAACGTAGCTAACGCGTGAAGTTGACCGCCTGGGGAGTACGGTCGCAAGATTAAAACTCAAAGGAATTGACGGGGACCCGCACAAGCGGTGGATGATGTGGATTAATTCGATGCAACGCGAAAAACCTTACCTATCCTTGACATGTACGGAACCCTGCTGAGAGGTGGGGGTGCCCGCAAGGGAGCCGTAACACAGGTGCTGCCTGGCTGTCGTCCGCCCC
+
FGGFGGFGGGGCGGGGFFGEFGGGGGGGGGGFDGFGFGGGGGGGGGGGGFEFCGEFGGGFGGGGGGGGGGGGGGGGFGGGGGGBFGGGDDFFGGGGGEGGGGCFFGGFGGGFGGGG?8DFGGDDDCEEGEEGCCEGD7DEEDEEEGGF6:CCCCFGGFFGFGGGGG5*;?C<5):B:FDFA8FFFCEA4=AAA@AFF3@9@09DBE5CFCBFFGF??5>:053),(,21((-9)2:??9D94C31)()(3?/5))2(,),,4<?0*0))0))0)
@M02542:52:000000000-J9N43:1:1101:11209:6927 2:N:0:GTGAAA
GTAGTCCACGCCCTAAACGATGTCAACTAGTTGTTGGGGATTCATTTCCTTAGTAACGTAGCTAACGCGTGAAGTTGACCGCCTGGGGAGTACGGTCGCAAGATTAAAACTCAAAGGAATTGACGGGGACCCGCACAAGCGGTGGATGATGTGGATTAATTCGATGCAACGCGAAAAACCTTACCTACCCTTGACATGCCACTAACGAAGCAGAGATGCATTAGGTGCTCGAAAGAGAAAGTGGACACAGGTGCTGCATGGCTGTCGTCAGCTC
+
GGGFGGGGGGGFGGGFFGGGGGGF,FGGGGGGCFFGGGGGGGGFGGGGGGGGGGGGGGGGGGGGGGGGGGGGGGGGEFGGGGGGDDDE=BFFFEGGGGGGGGGEEGGGGGGGCCFFDGCE,EGGGGGDEGGGGGGEGGGGGGEGGGE?FGGFFFGGGGFGFGGGGFEGFF5DED@>FFEBFEAGGGGFGFFFAEFFEEFEFDFGFFFGE5>?8885<FGA278/<A?F2)49179:0<:CCAGF<FFFB:4/(4<<?(6470339000.5:406
@M02542:52:000000000-J9N43:1:1101:28055:6929 2:N:0:GTGAAA
GTAGTCCACGCCGTAAACGGTGGGAACTAGGTGTTGGCGACATTCCACGTCGTCGGTGCCGCAGCTAACGCATTAAGTTCCCCGCCTGGGGAGTACGGCCGCAAGGCTAAAACTCAAAGGAATTGACGGGGGCCCGCACAAGCAGCGGAGCATGTGGCGTAATTCGACGAAACGCGAGGAACCTTACCAAGGCTTGACATACACCAGAAAGCATTATAGATGGTGCACCCCTTGTGGTCGGTGTACAGGTGGCGCATGGCTGTCGTCAGCTCCG
+
GGGDGGGGGGGGGF,B@FFDF?FGCFFGGDFGGFEGGGEGGGGGCFFGGFFGGFFGGGGGGGGGGGDGGGDGGDGGGGFGFGGE7FEFFG>+B@F9FGG>F7CFFFC,CF,>F@EF69EF6C?7FCFGG73*>:::/C:5@EF**21C*//C+=+<CE):);C0<5CGF35*5C(07>7)0,5CC*0977.))3)78?42=?)*8)7C?<(:++3/)*2))0)944):<:90()))2(.19;57AA274)0>((4((210:??FD575:)7?6)
@M02542:52:000000000-J9N43:1:1101:11097:6943 2:N:0:GTGAAA
GTAGTCCACGCCCTAAACGATGTCAACTGGTTGTCGGGCCTTCATTGGCTTGGTAACGTAGCTAACGCGTGAAGTTGACCGCCTGGGGAGTACGGTCGCAAGATTAAAACTCAAAGGAATTGACGGGGACCCGCACAAGCGGTGGATGATGTGGATTAATTCGATGCAACGCGAAAAACCTTACCTACCCTGGACATGTACGGAACCCTGCTGAGAGGTGGGGGTGCCCGAAAGGGAGCCGTAACACAGTTGCTGCCTGGCTGTCTTCAGCTCG
+
FGGGGGEFGGGGFFFCFGGDF<FE,FGGGGGGGGGGGDEGGGDFGGEGGFGEE@F9<FFGC@FFFGGGGGGDFFGG9FFFGGGGG7FGGGGGDGDGG>FGGGGGGGGFGGGGGGFG?,3:EFGGGGGGG>AEGGGDGFGGEGEGDGGGF:=FFGCF?C7,=CFGFGG>B6/>BG>D3A>3A<FGFFGFGFF53<F?2)@2F065<B:*)93287**5DFB1>BB60(040(46>(3(495<:C<:44)3)*1))68()-40:((2****1884.
@M02542:52:000000000-J9N43:1:1101:13205:6946 2:N:0:GTGAAA
GTAGTCCACGCCGTAAACGATGAATGTTAGCCGTCGGGCAGTATACTGTTCGGTGGCGCAGCTAACGCATTAAACATTCCGCCTGGGGAGTACGGTCGCAAGATTAAAACCCAAAGGAATTACGGGGGGCCGCCCAAACGGGGGGGGCTGTGGTTTTAATTGGAACAACGCCCAAAAACCTTACCGGCCCTGGCCTTCCCGACTAGCCGCAAGACAGCAGGTTTTCCTTTGGGGGCCGGGACACCGGTGTTGCAAGGGCGTCCTTCGGCCGTGG
+
GGDGGGGGGGGGGGGGGGGGGGFGGGGGGGGGGGGGGGGGGGGGGGGGGGGGGGFGGGGEEFGGGGGGGGGGGGGGGGGGGGGGGGGGFGGGGGGGGGGGGGGGGGGD,,3+8D,D+D,@,,,+3CGD*CE**2*/2******:*)/**/27C*AC5<*<*++2+**0)0/))*().7>.72*9*/*8C75))()*),03.(())))*))((***)(**(()*1,4<*:45:1@((,,3C)2*9(-7)3()).,6)-((44(-(**0))0)0))
@M02542:52:000000000-J9N43:1:1101:19871:6955 2:N:0:GTGAAA
GTAGTCCACGCCGTAAACGATGTCTACTAGCTGTTCGTGGTCTTGTACTGTGAGTAGCGCAGCTAACGCACTAAGTAGACCGCCTGGGGAGTACGGTCGCGGGATTAAAACTCAAATGAATTGACGGGGGCCCGCACAAGCGGTGGAGCATGTGGTTTAATTCGACGCAACGCGAAGAACCTTACCTACTCTTGACATCTAGCGAAGATTGAAAAGATACGATTGTTCCTTCGGGAACGCTAAGACAGGTGCTGCATGGCTGTCGTTCGGTCTG
+
GGDFGGGGGGGGGG@CFEFCFGGGGGGGGFGGGGGGGGGGGGGGGFGGGGEFAFFAEGGGGGGFGFG7FFFGFFGFFGGGGGCF@EDGCFGGGGGDFEGGGDCEGGGGGGGFDGGGDGG=;=D9CECEDCGE*>858CFDGGEGGGFFFGGGCGGBFGGGAC<*:5EGFFED3<>BB)0)78?0CFF?FF?@B4*64<?<F>B/)0.C6D<)3+2<:D:<0>>5?4);4):2359BFF6*/3)9))2::)))))),45((12:?3*))))))).
@M02542:52:000000000-J9N43:1:1101:9442:6992 2:N:0:GTGAAA
GTAGTCCATGCCGTAAACGTTGGGCACTAGGTGTGGGGCTCATTCCACGAGTTCCGTGCCGCAGCAAACGCATTAAGTGCCCCGCCTGGGGCGTACGGCCGCAAGGCTAAAACTCAAAGGAATTGACGGGGGCCCGCACAAGCGGCGGAGCATGCGGATTAATTCGATGCAACGCGAAGAACCTTACCAAGGCTTGACATGCACGGGAAGCCACCAGAGATGGTGGTCCCGTTGGACACCCCTTCACCGGTGGGTCATGGTTGTCGTCAGGCTG
+
GGGGFGGGFGGGGGGGGGGGFEGGGGGEFFGGFFFGGFGDF99EAFGGG6:FCFGGG7F<FBFGGGGGGGGEGGG<?F9<5ADCCC+DDFF+633@:BEGGGD:CFGGFCF=F,5,;9@7:>FF9DFEGGEB@EEDG*BC=8C8E<8C85:CF?FDG89C*<A?FFCC45<*)1355<>DF7)CDF+6:)8>>25)2:*67),:7@:C37:10:8@?4*2:?F*)46F.:04::<704?*)(1*())*(4)0(,(.3))..61,79.)00))).
@M02542:52:000000000-J9N43:1:1101:17096:6994 2:N:0:GTGAAA
GTAGTCCACGCCGTCAACGATGAATGTTAGCCGTCGGGCAGTATACTGTTCGGTGGCGCAGCTAACGCATTAAACATTCCGCCTGGGGAGTACGGTCGCAAGATTAAAACTCAAAGGAATTGACGGGGGCCCGCACAAGCGGTGGAGCATGTGGTTTAATTCGAAGCAACGCGCAGAACCTTACCAGCCCTTGACATGCCCGGCTACCTGCAGAGATGCAGGGTTCCCTTCGGTGACCGGGACACAGGTGCTGCATGGCTGTCGTCAGCCCGTG
+
F<C,CEFGGGCGEG+B;EEGFF<FECGGGDGGGGCCF++7@EF<EEFGEFGD+?=:FFE=:FGCFGGGD+CEDFGDA@CAEEFF@++=?CFGG++EF=FECCFGGFGGF9FG93ED+>8@EFFGCGGD77:8E**4:FGGGGCC>FFEC+<FE+3;*87C=+A+:DE<FFGGDG>D5FF5@BF<FC6)*<)7))?FA)98@0(9>B)A@277FG=F<C:)-0)..((*.).,8)424<4>)3)94(4F4()*.4?)).1(417?*90<?5)).0
@M02542:52:000000000-J9N43:1:1101:21064:6996 2:N:0:GTGAAA
GTAGTCCACGCCCTAAACGATGTCAACTGGTTGTCGGGCCTTCATTGGCTTGGTAACGTAGCTAACGCGTGAAGTTGACCGCCTGGGGAGTACGGACGCAAGATTAAAACTCAAAGGAATTGACGGGGACCCGCACAAGCGGTGGATGATGTGGATTAATTCGATGCAACGCGAAAAACCTTACCTACCCTTGACATGTCTGGAATCCCGAAGAGATTTGGGAGTGCTCGCAAGAGAACCGGAACACAGGTTCTGCATGGCTGTCGTCAGCCCG
+
GGGGGGGGGGGGGG8FGGGGGGGGGGGGGGGGGGGGGGGGGGGGGGGGGGGGGGCFGGGGGGGGGGGGGGGGGGGGGGGGGGGGGGGG7FCFGGGGGGGGGGGGGGGFGGFGDGGGGGGGGGGFCGGGGF6:EGGGGGGGGG8EEGGGGFGGFFFFGGGGFGGEEFGGAF5)5CBFFFFFFFFGGGGFFFFFFFFF9?FF@)17<F=CFG<>CC80<FGA2<F>??DG>?9(7<8?BF><DBDD>7?)(4?*4)-))).8:1-(29FF@>:)<3
@M02542:52:000000000-J9N43:1:1101:23199:7007 2:N:0:GTGAAA
GTAGTCCACGCCGTAAACGATGTCTACTAGCTGTTCGTGTCCTTGTGATGTGAGTAGCGCAGCTAACGCACTAAGTAGACCGCCTGGGGAGTACGGTCGCAAGATTAAAACTCAAATGAATTGACGGGGGCCCGCACAAGCGGTGGAGCATGTGGTTTAATTCGACGCAACGCGAAGAACCTTACCTACTCTTGACATCTACGGAAGACTGCAGAGATGCGGTTGTGCCTTCGGGAACCGTAAGACAGGTGCTGCATGGCTGTTGTCCGCTCGG
+
GGGGGGGGGGGGGGF@CCFGGGGGGGGGGGGGGGGGGGGGGGGGGGGGGGGGGGGGGGDCGGGGGGGCGFGGGGFFGGGGGGGGGGGGGGGGGGGGGGGGGGGGGGGGGGGGGGGGGGAFGFFGGGGGGGGGGGGEGGGFGGGGGGGFGGDFCFGGGG;FFFGGGDCGFFGGFGBE>@FF47FGGGGFF4?BFDFF<A=A6::GDDEC::27:C?FF=7>3)0891?GADA<?:>96<:DD?*1673??7095<<(6<7:80()2**/.).75)
@M02542:52:000000000-J9N43:1:1101:9419:7009 2:N:0:GTGAAA
GTAGTCCACGCCGTAAACGATGAATGTTAGCCGTCGGCAAGTTTACTTGTCGGTGGCGCAGCTAACGCATTAAACATTCCGCCTGGGGAGTACGGTCGCAAGATTAAAACTCAAAGGAATTGACGGGGGCCCGCACAAGCGGTGGAGCATGTGGTTTAATTCGAAGCAACGCGCAGAACATTACCAGCCCTTGACATGTCCGGCTCACCACAGAGATGTGGTTTTCCCTTCGGGGACCGGAACACGGGTGCGGAATGGCTGTCGTCAGCTCGTG
+
GGGGGGGGGGGGGGCCFGGGGGGGGGGGGGGGGGGGGGFEGGGGGGGGEGGGGGGGGGEGEGGGGGGGGGGGGGGGGGGGGGGGGGFGGGGGGEEGGGGDCFGGGGCDCFGGGGGGGGGGFGGGGGGGGG5EEGGGGD8DGGECEFGCFCF@EFCFGGGGFGGGGGGCFFGGFDBF:FFF=:=CDGG:5>?FFBF497F2=:135@@F>*(.;CGF):::AFFFFFAG2<04(79712(79;)*((-<907)(((-4::<?0329/)7)*0)).
@M02542:52:000000000-J9N43:1:1101:22530:7017 2:N:0:GTGAAA
GTAGTCCACGCCGTAAACGGTGGGAACTAGGTGTTGGCGACATTCCACGTCGTCGGTGCCGCAGCTAACGCATTAAGTTCCCCGCCTGGGGAGTACGGCCGCAAGGCTAAAACTCAAAGGAATTGACGGGGGCCCGCACAAGCAGCGGAGCATGTGGCTTAATTCGACGCAACGCGAAGAACCTTACCAAGGCTTTACCTACACCGGAAAGCATTAGAGATAGTGCCCCCCGTGTGGTCGGTTTAACGGTTGTGCATTGCTGTCCTTCGGCCGG
+
GGGGGGGGGGGGGEF@:CFFGGDGGGGGFGGGGGGGGGGGGGGGGG@ECFFGGGGGGGG8FFGGGGGGGGGGEGGGGGGGFGGGGGGGGGGGEGGGGGGGDFCEGFGGGGFDFGGGGGGGGGGGGGGEGGGGGCBBEEGCGFGFGDCG=EGF6CFGGGFCAFGGGC9375CD>39DEDFFF?FCDG6<C@:3>??)-6*-74(975BEFDB<G?F?9:C4)76=4-4>?B>(3770<3.)99**.).04,)7:1<<B)5><4:)*0**.)))05
@M02542:52:000000000-J9N43:1:1101:25024:7024 2:N:0:GTGAAA
GTAGTCCACGCCCTAAACGATGTCAACTAGCTGTTGGGGCCTTCGGGCCTTGGTAGCGCAGCTAACGCGTGAAGTTGCCCGCCTGGGGAGTACGGTCGCAAGATTAAAACTCAAAGGAATTGACGGGGACCCGCACAAGCGGTGGATGATGTGGATTAATTCGATGCAACGCGAAAAACCTTACCTTCCCTTGACCTGTCTGGAATGCCTACGAGATTTGGTATTGCCCGCAAGCGAACCGGAACCCCGGTGCTGCCTTGCGGTGGTCAGCGCG
+
CFEGEGEEE@+:C+,,;CC@D8EEFGGGGGGGGFGFG@FGGC<FG7CCEEEECFAEFGG+::BFFFGDCFG?=,C55,:<FC77D7<=+8C<FGEDECC7FFFD9FGG9=DFDDEE+88FGGA9=>6CC+A8B>B5EG58@*1>CCDC,2=:9C,,>6:CFF5,,+/*0;:)091>E))0;)+<C>+/;5=85)0*).9)0).*0*)3)*)(***0(**695=*).)*)-99F>(((4(1)()9((()-(87(-))().,(((-)9.7757)57
@M02542:52:000000000-J9N43:1:1101:15825:7038 2:N:0:GTGAAA
GTAGTCCACGCCGTAAACGGTGGGCGCTAGGTGTGGGCCACATTCCACGTGGTCTGTGCCGTAGCTAACGCATTAAGCGCCCCGCCTGGGGAGTACGGCCGCAAGGCTAAAACTCAAAGGAATTGACGGGGGCCCGCACAAGCGGCGGAGCATGTGGCATAATTCGATGCAACGCGAAGAACCTTACCTGGGCTTGACATTCAGGGAAATCACGTAGGGCTACGGGGTCCGTAAGGGCCTTGCACAGGTGGCTCATGGCTGACGTCCGCTCAGG
+
CFAFEFGGGGGGGFFGGGGGEE@@FCFCFCFGGG@FGGGGGGGFACFFGFFCG<EFGEF?B==7F?E9?CE@BFFFFGGGFEDGGEG+=FCC8=BFEBE7B@EFG@F8FFGGG,,E6E>FFF3>=;EG*5@BEEEEG7BE,3:B5>8::E=59C<+<A*9:+2<C/9**0<F:7053))8)(75:>C?79)074>7()9)1))0/)7;)0-)3/:7,**((085316D<<;3:)8),3-*0)0*561)5())(53)),(43.((/*)00)8).7
@M02542:52:000000000-J9N43:1:1101:26700:7056 2:N:0:GTGAAA
GTAGTCCACGCCGTAAACGGTGGGAACTAGGTGTTGGCGACATTCCACGTCGTCGGTGCCGCAGCTAACGCATTAAGTTCCCCGCCTGGGGAGTACGGCCGCAAGGCTAACACTCAAAGGAATTGACGGGGGCCCGCACAAGCAGCGGAGCATGTGGCTTAATTCGACGCAACGCGAAGAACCTTACCAAGGCTTGACATACACCGGAAAGCATTAGAGATAGTGCCCACCTTGTGGTCGGTGTACAGGTGGTGCATGGCAGTCGTCCGCGCGG
+
GG9FGGGGGGGGGGE@FGGGGGGGFFGGGGGGGGGGGGGGGGGGGGGGGGGGGGGGGGGGEGGGGGGGFGGGGGGGGGGGGFGGGGGGGGEEGGGGFGGGEE7FGGGGGC,DFFGGD9EFGGGGFCFGGFDGGGGGG*=EFGFFGGEGGGGGGGGGGGC5;FGGGGFGB5EGFGB>BEB)),77>*<<>?>>F?FB07FA=>?4FFDC3>4:C<9*.*24:**9))6>)424>8A7(,5)9(/1):6782))--))))(4(,..*/))0.))))
@M02542:52:000000000-J9N43:1:1101:16858:7064 2:N:0:GTGAAA
GTAGTCCACGCCGTCAACGGTGGGAACTAGGTGTTGGCGACATTCCACGTCGTCGGTGCCGCAGCTAACGCATTAAGTTCCCCGCCTGGGGAGTACGGCCGCAAGGCTAAAACTCAAAGGAATTGACGGGGGCCCGCACAAGCAGCGGAGCATGTGGCTTAATTCGACGCAACGCGAAGAACCTTACCAAGGCTTGACATACACCGGAAAGCATTAGAGATAGTGCCCCCCTTGTGGTCGGCGTACAGGTGGTGCATGGCTATCGTCCGGCCGG
+
GGGGGGGGGGGGGF+FFGGGGCFGCFFGFGGGGGGGGGGGGGGGGGFGGGGGGGGGG:FGGGGGGGGFGGGGGGGGGGGGFGGGGGGGGGGGGGGGGGGGGGDEGGGGGGFGGFGG?FGGGGFGDGGGGEGGGCEEGFGDGGGGGGGGEGGGGDC?FGGC@GFF95?C>DGGBC95>E@)04F<GFG6*9;@>45>4:4<B7)*7;@GF5::GF76-*0.:*/=>><GF(3(.).,44)9C611(-39:2051()))-,.,))(*2)))))07)
@M02542:52:000000000-J9N43:1:1101:8130:7089 2:N:0:GTGAAA
TAGTCCACGCCCTAAACGATGTCAACTGGTTGTTGGGAAGGTTCCTTCTCAGTAACGTAGCTAACGCGTGAAGTTGACCGCCTGGGGAGTACGGCCGCAAGGTTGAAACTCAAAGGAATTGACGGGGACCCGCCCAAGCGGTGGATGATGTGGTTTAATTCGATGCAACGCGAAAAACCTTACCTACCCTTGACATGTCTGGAATTTTTCAGAGATGTTAAAGTGCTCGAACGAGAACCAGAACACAGGTGCTGCAAGGCCGTCGTCAGCTACG
+
FGGGGGGGGGGGGGFFFE7FFGGGGGGGGGGGGDCFDGGEG@FGFGGGCFGGFGGGDGGGFDGGFGGGFFEFFGFAFFGGDGGDGGGGEGGGDGGCCGD:B@<DAD<ECFGCB,E8DEGGG9E@DGGGGECCE*@EG7FDG58EGGG6:EFGGGGGGGGGCF@EFCFGFFE3;D>F)8BFF4/9:C+=*/5)*)*12:F2=()06?BC*2)69<E74**))9=*)).>61(,(53;BB:44:<0231)1.66)).())-(((,49CF5))/**0
@M02542:52:000000000-J9N43:1:1101:9911:7107 2:N:0:GTGAAA
GTAGTCCACGCCGTAAACGATGTCTACTAGCTGTTCGTGTCCTTGTGATGTGAGTAGCGCAGCTAACGCACTAAGTAGACCGCCTGGGGAGTACGGTCGCAAGATTAAAACTCAAATGAATTGACGGGGGCCCGCACAAGCGGTGGAGCATGTGGTTTAATTCGACGCAACGCGAAGAACCTTACCTACTCTTGACATCTACGGAAGACTGCAGAGATGCGGTTGTGCCTTCGGGAACCGTAAGACAGGTGCTGCATGGCTGTTGTCAGCTCGG
+
GGGGGGGGGGGGGGFFGGGGGFGGFGGGGGGGGGGGGGGGGGGGGGGGGGGGGGGGGGGGGGGGGGGGGGGGGGGGGGGGGGGGGGGGGGGEGGGGGGEGEEGGGGGGFGGGGGGGGGGGEDEDGGGGGG6CGGGGGGGGGGGC>DGCGGGGC7B=AFGGFGFCCC55=EGDFGFFFFFFFFFGCGGFG*??F<FFFA?AF>?GDD>GFF7?GC<>0C*-3>07;?:>AFF?F@>6;::C9:CD),4.,.092<?(4<?B:?0)2**096//7)
@M02542:52:000000000-J9N43:1:1101:15114:7107 2:N:0:GTGAAA
GTAGTCCACGCCGTAAACGATGTCTACTAGCTGTTCGTGTCCTTGTGATGTGAGTAGCGCAGCTAACGCACTAAGTAGACCGCCTGGGGAGTACGGTCGCAAGATTAAAACTCAAATGAATTGACGGGGGCCCGCACAAGCGGTGGAGCATGTGGTTTAATTCGACGCAACGCGAAGAACCTTACCTACTCTTTACATCTACGGAAGACTGCAGAGATGCGGGTGTGCCTTCGGGAACCGTAAGACAGGTGCTGCATGGCTGTCTTCAGCCCGG
+
GGGGGGGGGGGGGGGGGGGGGGGGGGGGGGGGGGGGGGGFGGGGGGGGGGGGDGGGGGEGGGGGGGGGGGGGGGDGGGGGGGGGGFGGGEGGGGEEFGGGGGGGGGGGGGGGGGGGFGGFGGGGDGGCEGGGGGGGGGGGGGGCEDFFGGGGGGGGGGGGFGCFGGGGFFGGFGBFEFFFF?FGGGGFF6?FF)6B<AF96)8<BEEF@7).:<+<?F>A6>)8191C>AF<(533;?:)9?D5A2>F,3/)-42,5<?B:03,**9*0*)0))
@M02542:52:000000000-J9N43:1:1101:24206:7126 1:N:0:GTGAAA
GTAGTCCATGCCGTAAACGATGAGTGTTCGCCCTTGGTCTACGCGGATCAGGGGCCCAGCTAACGCGTGAAACACTCCGCCTGGGGAGTACGGTCGCAAGACCGAAACTCAAAGGAATTGACGGGGGCCTGCACAAGCGGTGGATGATGTGGATTAATTCGATGCAACGCGAAAAACCTTACCTACCCTTGACATGGACGGAAGGCCGCTGAGAGGTGGTCGTGCTCGAAAGAGAACCGTCGCACAGGTGCTGCATGGCTGTCGTCAGCTCGTG
+
GGGGGGGGGGGGGGGGGGGGGGGGGGGGGGGGGGGGGGGGGGGGGGGGGGGGGGGGGGGGGGGGGGGGGGGGGGGGGGGGGGGGGGGGGGGGDGGGGGGGGGGGGGGGGGGGGGGGCCGGGGGGGGGGGGGGGGGGGGGGGEGGGGGGGGGGGGGGGGGGGGGGGGGGGGGEGGGGGGGGGGGGGGGGGGGGGGGFGGGG=>CCGGGGGGGGGFFGGGGGGGGGGGGGGGFFDDGFFGGGFFGFFFGGF4CAFF:FB?BFGGGFGFBFFA?FF:
@M02542:52:000000000-J9N43:1:1101:20937:7145 2:N:0:GTGAAA
GTAGTCCACGCCCTAAACGATGTCTACTAGTTGTCGGGTCTTAATTGACTTGGTAACGCAGCTAACGCGTGAAGTAGACCGCCTGGGGAGTACGGTCGCAAGATTAAAACTCAAAGGAATTGACGGGGACCCGCACAAGCGGTGGATGATGTGGATTAATTCGATGCAACGCGAAAAACCTTACCTACCCTTGACATGTCAGGAACCCTCGAGAGATCGGGGGGTGCCCGAAAGGGAGCCTGAACACAGGTTCTGCATGGCTGTCGTCAGCCCG
+
GG>GGGGGGGGGGGCCFGEFGGGGGGGGGGGGGGGGGGGGGFGGGGGGGGGGGGDGGGGGGGGGFGGGGGGGGGFGGGGGGGGGGGGGGEGGGGGGGGGEEGGGGGFGGGGGFGGGGGGDDGGGGGGEGGCEGD:EGGGGGGGGCFFGC7=CEGDGGGGGFFF7BFGGFFCDBG(55;:DFEFGGGGFGFAFFFF@<7FAFF?GFF5EFC>?*88)-9/20>5:1((9(11>6)4(.4;C*,5<>2:::06*4))))6AF?:?(*/0.5>))05
@M02542:52:000000000-J9N43:1:1101:7477:7149 2:N:0:GTGAAA
GTAGTCCATGCCGTAAACGGTGGGAACTAGGTGTTGGCGACATTCCACGTCGTCGGTGCCGCAGCTAACGCATTAAGTTCCCCGCCTGGGGAGTACGGCCGCATGGCTAAAACTCAAAGGAATTGACGGGGACCCGCACAAGCAGCGGAGCATGTGGGTTAATTCGACGCAACGCGAAGAACATTACCAAGGCTTGGCATACACAGTAAAGCATAAGAGATAGTGCCCCCCTTGTGGTTGTGTTACATGTGGTGCAGTGTAGTCGCTCGGTCGG
+
DF9EFA<FAFFGGFE@<CF7F@:FFFFFGEDGFFGC?E:F7BCC9E,@76BFCDEGCEGFGC7@CFEEFCG:@+EFFFFFBEEGDG:=@+@@CEGG78:>6=++@C<89:DCFG@=6,>,,,@CG;CBG***>CC***4485,68CBC*/71<:3+<*1=:F1A@519.)*9594;)0)860)2::+/:))5@7:5(.*3;286*)*31:)-+<+1)2*44@=F<)9CB94((0.50((11-**.<2*-)*9(,).))(-.).-/)0750))0)
@M02542:52:000000000-J9N43:1:1101:8017:7153 2:N:0:GTGAAA
GTAGTCCACGCCGTAAACGATGAATGTTAGCCGTCGGGCAGTATACTGTTCGGTGGCGCAGCTAACGCATTAAACATTCCGCCTGGGGAGTACGGTCGCAAGATTAAAACTCAAAGGAATTGACGGGGGCCCGCCCAAGCGGTGGAGCATGTGGTTTAATTCGAAGCAACGCGCAGAACCTTACCAGCCCTTGACATGCCCTGCTACCTGCAGAGATGCATGGTTCCCTTACGGGACCGGGACACAGATACTGCATGGATGTCGTCCGCCCGTG
+
GGGGGGGGGGGGDGCFGGGGGFGGGGGGGCFGGGGDGFGGGGGGAFGFGGECCG?FF=F@:FEFAFE@FGEFGFGGGGGFFGGCFGCEGGFFFFD<?=FEGDCFGCFFFCGGGFGA+,>FD9D9?B8FGGGGD5*:=CC*CG8*:<BCC+0=C?BF*8@FFG5<=***/8C<55;57:0)8AFGGG647BF?)54/:)9.8((*)99CF=:??F;))*0))*)1)..9>94(->>:94935()*.(()))/0.42)5()),.)(1*).)0.)))
@M02542:52:000000000-J9N43:1:1101:19084:7189 2:N:0:GTGAAA
GTAGTCCATGCCGTAAACGATGAGTGTTCGCCCTTGGTCTACGCGGATCAGGGGCCCAGCTAACGCGTGAAACACTCCGCCTGGGGAGTACGGTCGCAAGACCGAAACTCAAAGGAATTGACGGGGGCCTGCACAAGCGGTGGGGCATGTGGTTTAATTCGACGCAACGCGAAGAACCTTACCTGGCCTTGACATGTCTGGAATCCTGCAGAGATGCGGGAGTGCCTTCGGGAATCAGAACACAGGTGCTGCATGGCTTTCGTCAGCTCGTGTG
+
GGGGGGGGGGGGGG>BFGGGGGGGGGGGGGGGGGGGGGGGGGGGGGGGGGGGGGGGGGGGGGGGGGGGGGGGGGGGGGGGGGGGGGGGGGGGEGGGGGGGGGGGGEGGGGGFGGGGFFFFFCGGGGGGGGGGGGGGGGGGGDGGGGGGGGGGGGGGGGFF3FGEEGGGFF=7>DFFFFFFFBFDGF5FFFF?FFFFFFFBFFFGFFFF?GFBEFGF>DG;05>>D>AC?:B>0@?FFAFGG075:?DF0-**(-4::1((-342*>7/9).50)
@M02542:52:000000000-J9N43:1:1101:12818:7190 2:N:0:GTGAAA
GTAGTCCACGCCCTAAACGATGTCAACTAGTTGTCGGGTCTTCATTGACTTGGTAACGTAGCTAACGCGTGAAGTTGACCGCCTGGGGAGTACGGTCGCAAGATTAAAACTCAAAGGAATTGACGGGGACCCGCACAAGCGGTGGATGATGTGGATTAATTCGATGCAACGCGAAAAACCTTACCTACCCTTGACATGTATGGAACCCTGCTGAGAGGTGGGGGTGCCCGAAAGGGAGCCATAACACAGGTGCTGCATGGCTGTCGTCAGCTCG
+
GG7BFGGGGGGGGGGGFGGGGGGGFGGGGGGGGGGGGDGGGGGGGGGGGFGGGGGGGGGFFGGGGGGGGGEGGFGFFEFGGGGGGGGEGGGGGGGGGGGGGGGGCFFGFFGGGGGFFFGGFFGGGGGGGGGGGGGGGGGGE>:>EDFG6CF<?FFGGGGGCGGGGFGGFA5CAGFFFFFEFFFFFGFFDFFFFFFF??FBFFBFFFFEFFFBGGCF4<<<<@BE906F?B>9;D?FF:>*9974:A>F:<B)2>B<0:A?18272*00)7)9:3
@M02542:52:000000000-J9N43:1:1101:20355:7198 2:N:0:GTGAAA
GTAGTCCACGCCCTAAACGATGTCTACTAGTTGTCGGGTCTTAATTGACTTGGTAACGCAGCTAACGCGTGAAGTAGACCGCCTGGGGAGTACGGTCGCAAGATTAAAACTCAAAGGAATTGACGGGGACCCGCACAAGCGGTGGATGATGTGGATTAATTCGATGCAACGCGAAAAACCTTACCTACCCTTGACATGGCAGGAACCCTGGAAAGATCTGGGGGTGCTCGAAAGAGAACCTGCACACAAGTTCTGCATGGCTGTCGTTCGTCCG
+
GGGGGGGGGGGFGE8<FEFCFDGGFGGGGGGGGGGGGEFEGFGFGGFGGGEFFG,FEGGFEGGDFGGGGGGGGGGGGFGGFFGGGCDCFGEDFGGGGEGGGCF>FFGFGFGGGGFFGCFFGFGGDC6FGGEEGCEE5<8FGGGG:D,2:CE<EGC9CFFCFGGGDC5CFFECA71>BA>FFEADFFFFC);)7>FFF7@6??>D@FFCFGFF+28))2*)-<@E>0:7421:?B73(4)>4(**.9:)(.**..44AA2::2((2*).)0).).
@M02542:52:000000000-J9N43:1:1101:22208:7201 2:N:0:GTGAAA
GTAGTCCACGCCCTAAACGATGAACACTCGATGTTGGCGATATACGGTCAGCGTCTAAGCGAAAGCGTTAAGTGTTCCACCTGGGGAGTACGCCCGCAAGGGTGAAACTCAAAGGAATTGACGGGGGCCCGCACAAGCGGAGGAGCATGTGGTTTAATTCGATGATACGCGAGGAACCTTACCCGGGCTTGAAAGTTAGTGAATGTGACAGAGACGTCACAGTTCTTCGGAACACGAAACTAGGTGCTGCATGGCTGTCGTTAGCTCGTGCCGG
+
GGGGGGGGGGGGGGFCCEFGGGGGGGGGGGFGGGGGGFGEGGGGGGGGGGGGFFFGGGGFGGGGGGGGGGGGGGGGGGGGGGGGGGGGGGGGG@CFGGGGGGCFDGGGGGD8DEFCFFFFGGGGGGGGEGGGCEEGGCGG=>E8BFF?FFCC:5BCFCCGFGCCGGG=)5/77>1>5FFFBB?GGGGEC5>F?9F=AAFD=64?F68E4C??<88>:GG:<@FFFA<C?F08,)(419:C*):CA2:7:74*6:,,((.31(33*21)))07@>
@M02542:52:000000000-J9N43:1:1101:23959:7203 2:N:0:GTGAAA
GTAGTCCACGCCGTAAACGGTGGGAACTAGGTGTTGGCGACATTCCACGTCGTCGGTGCCGCAGCTAACGCATTAAGTTCCCCGCCTGGGGAGTACGGCCGCAAGGCTAAAACTCAAAGGAATTGACGGGGGCCCGCACAAGCAGCGGAGCATGTGGCTTAATTCGACGCAACGCGAAGAACCTTACCAAGGCTTGACATACACCGGAAAGCATTAGAGATAGTGCCCCCCTTGTGGTCGGTGTACAGGTGGTGCATGGCTGTCGTTAGCTCGG
+
GGGGGGGGGGGGGEFCCFGGGGGGGGGGGGGGGGGGGGGGGGGGGG@FCFGGGGGGGGGGGGGGGGGEFFFEDFGGGGGGGGGGGGGGGGGGGGGGGGGGGGGGGGGGGGGGGGGFGGGGGGGGGGGGGGGGGGGGGCGE=FGGGGGGGGGGGGGGGGFG?FGGGGFDBDGGFG>BF>B3?:FFGGGFG:F>F:FF0>?B42<4?;>5>D67FFF46::)5==B<DBGFFBF().32,.9<9D<<A<F<)/)3(48A).4((..*9))7*/9;)
@M02542:52:000000000-J9N43:1:1101:4940:7208 2:N:0:GTGAAA
GTAGTCCACGCCGTAAACGGTGGGAACTAGGTGTTGGCGACATTCCACGTCGTCGGTGCCGCAGCTAACGCATTAAGTTCCCCGCCTGGGGAGTACGGCCGCAAGGCTAAAACTCAAAGGAATTGACGGTGGCCCGCACAAGCAGCGGAGCATGTGGCCTAATTCGACGCAAGGCGAAGAACCTTCCCAAGGCTTGCCATACAACGGAAAGCATTAGTGATAGTGCACCCCTTGTGGTCGGGGTACAGGTGGGGAATTGCTCACGTCCGCCCGG
+
EGCGGFDFFFGF@@FEGFEDG8C7,EFF<@F6FFEDAECEGGGGGGCFEFGEEFGD:CE<FEGGGFFECCGGG@F<FEE@EEF:F@?<FF7BECAFG6C:=EGGCFFFFGAFDFF378>F,>?@?FDGC33:D,@BCC::82>6,0:5=**/AC23C5*95C7<:*1/8=5))*(87>>)),5*0**0:5>>52)8(,@>623*/<);55((3C7=)2*--/8=<4)*48>FB?<36()1)(1/,748.)))(((-().).)))/207))0)8)
@M02542:52:000000000-J9N43:1:1101:21986:7212 2:N:0:GTGAAA
GTAGTCCACGCCCTAAACGATGTCAACTGGTTGTTGGGAAGGTTCCTTCTCAGTAACGTAGCTAACGCGTGAAGTTGACCGCCTGGGGAGTACGGCCGCAAGGTTGAAACTCAAAGGAATTGACGGGGACCCGCACAAGCGGTGGATGATGTGGTTTAATTCGATGCAACGCGAAAAACCTTACCTACCCTTGACATGTCAAGAATTTCGCAGAGATGTGGAAGTGCTCGAAAGAGAACTTGAACACAGGTGCTGCATGGCCGTCGTCATGTCG
+
GGGGGGGGGGGGGGGCCFEGGGGGGGGGGGGGGGGGGGFGGGGGGGGGGFGGGGGGGGGGGGFGGGGDGGGGGGGGFGGGGGGGGGGGGGGGGGGGGGGGGGFGGGGGGGGGFGGGGGGGGFGGGGGGGG6EEGGGGGGCGGGGGGCFGGGGGFDGGGGGFGGGGGGGFFGGAGFFFFE>FEFGGGGFGFFFFFFFEEFFFF>D?FFC=F?:CCF:>F7)4*?4:?BFFF63:>707:?FC)77:4:F??F?0<>BF<ABF:03)9.)))**15
@M02542:52:000000000-J9N43:1:1101:6971:7233 2:N:0:GTGAAA
GTAGTCCACGCCGTAAACGATGAATGTTAGCCGTCGGGCAGTATACTGTTCGGTGGCGCAGCTAACGCATTAAACATTCCGCCTGGGGAGTACGGTCGCAAGATTAAAACTCAAAGGAATGGACGGGGGCCCGCCCAAGCGGTGGAGCATGTGGTTTAATTCGAAGCAACGCGCAGAACCTTACCAGCCCTGGACATGCCCGCCTACCTGCAGAGATGCCGGGTTCCCTTCGCGGACCGGGACACCGGTGCTGCCTGTGTATTGATAGCTCGTG
+
CFFGGE@CEBEFF@CFFDFDG@,;CCFGE,CEFCFCE7@FE@FFGACDGFFG@F==EFG7@@E<?E7:FEGGGGFFGGGGGEDED74+?48,C:F,@++83>>FGGGGGGGGG88E6D8>,,63;3+@@*;8CE*:*<,;?1*4**8CE9711<<;CF++;@5:7*/09)/7))-7)?).5<7C67+857<))47:2)62<?()0)0C6*(1::;))**,().),8,7)).8(5(,-(,<34)*(((.(()*)),4<)).))).******0)05
@M02542:52:000000000-J9N43:1:1101:23814:7247 2:N:0:GTGAAA
GTAGTCCACGCCGTAAACGGTGGGAACTAGGTGTTGGCGACATTCCACGTCGTCGGTGCCGCAGCTAACGCATTAAGTTCCCCGCCTGGGGAGTACGGCCGCAAGGCTAAAACTCAAAGGAATTGACGGGGGCCCGCACAAGCAGCGGCGCATGTGGCTTAATTCGACGCAACGCGAAGAACCTTACCAAGGCTTGACATACACCGGAAAGCATTAGAAACAGTGCCCCACTTGTGGTCGGGGTCAAGGTGGTGCATTGCTGTCGTTAGCTCGG
+
GGGG@F<FGGCFG@C@,<B:FFF@8CDCFFGAGGEGF,+@@BCEGF<6B<FFCDFGG7C<>FFEG8FAECBEB=BEGGGFFC<FCCFFEGGGEGC,C=FFC@@++>DC8DADDGFCGF>,D7,,=FGGGDE58***:*1*<CGGGGD5*::>EEGFFC<C:E0:?<?353ECBD(5>35)9::F7:+9D6>))55@?>?DF720?75/852:+32*)**),))1-)67-(-.)/),(.)1)(/1(()/5)05((642).6:<62977)0*7953
@M02542:52:000000000-J9N43:1:1101:5161:7253 1:N:0:GTGAAA
TAGTCCACGCCCTAAACGATGTCAACTGGTTGTCGGGCCTTCATTGGCTTGGTAACGTAGCTAACGCGTGAAGTTGACCGCCTGGGGAGTACGGTCGCAAGATTAAAACTCAAAGGAATTGACGGGGACCCGCACAAGCGGTGGATGATGTGGATTAATTCGATGCAACGCGAAAAACCTTACCTACCCTTGACATGTACGGAACCCTGCCGAGAGGTGGGGTGCCCGAAAGGGAGCCGTAACACAGGTGCTGCATGGCTGTCGTCAGCTCGTG
+
GGGGGCFGGGDFGGGGGGGGGFGGGGGGGGGEGGGGGGGGGGGGGGGGGGGGGGGGGGGGGGGEFGGGBFGGGGGGGGGGGEGGGGGGGF<FGEGGFGGGGGGGGGGGGFGGFFGG?FGGGGGDGGGGFGGGGGGGGGGGGGGGFGGCCGGGFGFGGGGGGGGGGGGGGGGGGGEGGGGGGGGGGGGGGGGGGGGGGGGGGDGGGFGGGGGGGEDEGE>CEGGEG?FEGGFFGGGEFGGG>>CBFFGGFGGFFFFFFFFFGGGFGFFFFFFFD:
@M02542:52:000000000-J9N43:1:1101:7507:7256 2:N:0:GTGAAA
GTAGTCCACGCCCTAAACGATGTCAACTAGTTGTCGGGGATTCATTTCCTTGGTAACGCAGCTAACGCGTGAAGTTGACCGCCTGGGGAGTACGGTCGCAAGATTAAAACTCAAAGGAATTGACGGGGACCCGCACAAGCGGTGGATGATGTGGATTAATTCGATTCAACGCGAAAAACCTTACCTACCCTTGACATGGTCGGAATCCCGCTGAGAGGTGGGAGTGCTCGAAAGAGAACCGGCGCACAGGTGCTGCCTGGCTGTCGTCAGCTCG
+
GGGCCFEFGGGECEFGGGGGGFFFGGGGGGFGFFEFDDEGGGGCGDDFFGFGCFGGGCDDCGGGGGG>CEEGCBFGFGFGGGGGGGFGECFGGGCFEEGGGGFGGGGGDG=@D8EA?@@FCFFG>CCGGFEEEGDEGGF5C56CCCCGGGGGG7,?CC7FFG=C,+==BACG>DBDFFBBFF=C<:<A<A=)./0+.)09F9(5).7@:90(**193D4::BF:2()0.39(4:77:BFGC;G36;1)419)5)-)(.)33((.9/0.))6*9)
@M02542:52:000000000-J9N43:1:1101:15798:7276 2:N:0:GTGAAA
GTAGTCCACGCCCTAAACGATGTCAACTGGTTGTTGGGAGGGTTTCTTCTCAGTAACGTAGCTAACGCGTGAAGTTGACCGCCTGGGGAGTACGGCCGCAAGGTTGAAACTCAAAGGAATTGACGGGGACCCGCACAAGCGGTGGATGATGTGGTTTAATTCGATGCAACGCGAAAAACCTTACCTACCCTTGACATGCCAGGAATCCTGCAGAGATTTGGGAGTGCTCGAAAGAGAACCTTGACACAGGTGCTGCATGGCCGTCGTCAGCCCG
+
GGGGGGGGGGGGGGGGGGGGGGGGGGGGGGGGGGGGGGGGGGGGGGGGGFGGGG,FGEGFFGGGGGGGGFGGGFFFCGGGGGGGGGGGFGGGGGGGGGGGGGFFGGGGGGGGGFFFFGGGGGGGGGGDGGEGGGGGGGGGGEEGGFGGFEFGGGCGGGFGFGGGF@EGFFGGBC9DF:8BFFFGGGGFGFFF?BFFF2??FB?CF?@GFGFBF9*).*2:455<?(47<BFF?F?:<08CC):C:4:F??404247:<<::>9435B))<<.0.
@M02542:52:000000000-J9N43:1:1101:16224:7286 2:N:0:GTGAAA
GTAGTCCATGCCGTAAACGGTGGGAACTAGGTGTTGGCGACATTCCACGTCGTCGGTGCCGCAGCTAACGCATTAAGTTCCCCGCCTGGGGAGTACGGCCGCAAGGCTAAAACTCAAAGGAATTGACGGGGGCCCACACAAGCAGCGGAGCATGTGGCTTAATTCGACGCAACGCGAAGAACCTTACCAAGGATTGACATACACCGGAAAGCATTACAGATAGTGCCCCCCTTGTGGTCGGTGTACAGGGGGTGCATGGCTGTCGTCGGCTCGG
+
GGGGGGGGGGGGGGFGGGGGGGGGAFGGGGGGGGGGGGGGGGGGGGGGGGGGEGGGGGGGGGGGGGG;FGGGGGGGGFFFFGGGGGGFFECEGGGGGGDEFCCGGDEGGGFGGCFFGGGGGGGGGGGGGGEGG5EE?<5CGGGGGGBEGGG5+CFDCF5CA@FGGG?DFEGCBG>BDD@;F0>CD77?DFF>4877<<6<=?B6?DBCBGF(+0:*)*0)-1*/-)9*2(--()686??7D2*/4)-1(().3900)636?B04*1))07))).
@M02542:52:000000000-J9N43:1:1101:7630:7288 2:N:0:GAGAAA
GTAGTCCACGCCGTAAACGATGTCAACTAGCCGTTGGTAGCCTTGAGCTCTTAGTGGCGCAGCTAACGCATTAAGTTGACCGCCTGGGGAGTACGGTCGCAAGGTTAAAACTCAAATGAATTGACGGGGGCCCGCACAAGCGGTGGAGCATGTGGTTTAATTCGAAGCAACGCGAAGAACCTTACCAAGCCTTGACATCCACTGAACTTTCCAGAGATGGATTGGTTCCTTCGGGAACCTTTAGACAGGTTCTGCATGGGTGGCGGCAGCTCGG
+
GGGGFGGGGGGGGGFGGGGGGGGGFGGGGG8FFGGEG6CEFGGGC,E@@@EFGGG9FGGGGGGF9FG7FG=FGGFGAFGGGCFGGGFGGGGGGGGC4@FGGGG?DGGGGGGGGFCGGFGFGCAFGEDFG7CCEEE>EGGGDED:BCFFGGGGFGGGGFCEFFCGF**7AFFDED9BEDFFFBFGFCC)/).?F?FF><@7F()209):4*)69+05(2:274B>:A(*464417(,,3(27)*25>A)44**)))).).(.(((1))))))073
@M02542:52:000000000-J9N43:1:1101:8667:7335 2:N:0:GTGAAA
GTAGTCCACGCCGTAAACGATGTCGACTAGCCGTTGGGATCCTTGAGATCTTAGTGGCGCAGCTAACGCGATAAGTCGACCGCCTGGGGAGTACGGCCGCAAGGTTAAAACTCAAATGAATTGACGGGGGCCCGCACAAGCGGTGGAGCATGTGGTTTAATTCGAAGCAACGCGAAGAACCTTACCTGGCCTTGACATGTCCGGAATATTGCAGAGATGCGAGAGTGCCTTCGGGAATCGGAACACAGGTGATGCAGGGGTGTCGTCAGCGCGG
+
GGGGGGGGGGGGGGGGGGGGFGGGGGGGGGGGGGGGGGGGGGGGGFGGGGGGGGGGGGGGGGGEG?FCFGCCEGGGGDGGGGGFCFGGGEGEGGGEGGGGGGGGFGADFGGGCFGGGGGGGGFGGGGCECCEGGGDEGGFGGG8:5*:FGFGGGGGGGGEFEEFGFGDF:><BDFEBFFFFBBGGCG4C>FF@?FF>264*.4<>B5+9:A6+++.(2:495))4))24).)(7901(.95435312:8))*.-).)(4((,-)1*.)0)))))
@M02542:52:000000000-J9N43:1:1101:5516:7340 2:N:0:GTGAAA
GTAGTCCATGCCGTAAACGATGTCTACTAGCTGTTCGTGTCCTTGTGATGTGAGTAGCGCAGCTAACGCACTAAGTAGACCGCCTGGGGAGTACGGTCGCAAGATTAAAACTCAAATGAATTGACGGGGGCCCGCACAAGCGGTGGAGCATGTGGATTAATTCGATGCAACGCGAAAAACCTTACCTACCCTTGACATGCCACTAACGAAGCAGAGATGCATTAGGTGATCGAAAGAGAAAGTGGACACAGGTGCTGCATGGCTGTCGTTCGCC
+
GGGFFGGGGGG@FCEFEGFGG8FGGGGGGFGFGFEGEE@FFGGGGGGFGGGCGGGGGGCFG:FFEAC7FFFEFGCFBFGGGGGGGGGCFEGGFCCFGCFFGF+AFEAFGGGFGGGGGGGGFGFFFEC@CGGGGGGEE7B5D58>*@B>DG,<=C?,1,;BF7AEFGGCFFEGF39E3.):>@FFGGGF75<@4(*04>F??7>*09@A:58>8*004:*6<FF4446*)).-2?04:::FG(:C22()417)-(.244(6901(199.75)53.
@M02542:52:000000000-J9N43:1:1101:28421:7341 2:N:0:GTGAAA
GTAGTCCACGCCCTAAACGATGTCAACTAGTTGTTGGGGATTCATTTCCTTAGTAACGTAGCTAACGCGTGAAGTTGACCGCCTGGGGAGTACGGTCGCAAGATTAAAAATCAAAGGAATTGACGGGGACCCGCACAAGCGGTGGATGATGTGGATTAATTCGATGCAACGCGAACAACCTTACCTACCCTTGACATGGACGGAAGGCCGCTGAGAGGTGGTCGGTCTCGAAAGAGCACCTTCGCCCAGGTGCTGAATGGCAGTCGCCTGCACG
+
FG7@EFFFGGG<@C,CFFCCDDE96CFFFGFGFFFE,:BFEGGGGGC<F@,<EF<,CCGFFFGGDFGCCFGGGGGGFA,=>@C7?C<@CF?FGCEEGGCF>+F,AEFGC,3=AFC9+@=F83=9?C>FE7888C+5@,3,::>*@F9,5=@2:?,,5DF@9>57,1579A*7649)55A)=36<<+C6C44)));A5)=:?9-C)))*0992/*1*./*(407@((,*)()(,.((()./*.796((0((9972))).5::(-,27:0)0))0.
@M02542:52:000000000-J9N43:1:1101:5298:7341 2:N:0:GTGAAA
GTAGTCCATGCCGTAAACGATGAGTGTTCGCCCTTGGTCTACGCGGATCAGGGGCCCAGCTAACGCGTGAAACACTCCGCCTGGGGAGTACGGTCGCAAGACCGAAACTCAAAGGAATTGACGGGGGCCTGCACAAGCGGTGGAGCATGTGGTTTAATTCGAAGCAACGCGCAGAACCTTACCAGCCCTTGACATTCCCGGCTACCTGCAGAGATGCAGGGTTCCCTTCGGGGACCGGGACCCAGGTGCTGGAGGGCTGTCGACAGCTCGCTGC
+
FGGFFGGFGGG8CBEEGGGGC8FDGGGGGGGGGGFG8FGGGGF+@FFCGGFCD:FDEGEFGGGGGGDG:FGFGGG9F@FGGFFGGEDE7EFG7FCFG>FFGGGEGGGGGGECGCFGGFF,;FE7C58@ECG>7<EFGGGC88C>BFFDFGC72ACFGGGFFGFCEFF;BFCDD3(6>@@?@06:9F:;F))*06/*660332;GFFF7<*36*;2797C?>FF:?2);430(3:6399>))(1*462).86)((-(,((..-(,19))07))))
@M02542:52:000000000-J9N43:1:1101:27416:7369 1:N:0:GTGAAA
GTAGTCCACGCCCTAAACGATGTCAACTAGTTGTTGGGGATTCATTTCCTTAGTAACGTAGCTAACGCGTGAAGTTGACCGCCTGGGGAGTACGGTCGCAAGATTAAAACTCAAAGGAATTGACGGGGACCCGCACAAGCGGTGGATGATGTGGATTAATTCGATGCAACGCGAAAAACCTTACCTACCCTTGACATGGATGGAATCCCGCTGAGAGGTGGGAGTGCTCGAAAGAGAACCGTCGCACAGGTGCTGCATGGCTGTCGTCAGCTCG
+
GG9FGGGGGGGGGGGGGGGGGGGGDFGGGGGGGGGGGGGGGGGGGGGGGGGGGGGGGGGGGGGGGGGGGGGGGGGGGGGGGGGGGGGGGGGGGGGGGGGGGGGGFGGGGGGGGGGGGGGGGGGGGGGGGGGGGGGGGGGGGGGGGGGGCFGGGGGGGGGGGGGGGGGGGGGGGGGGGGGGGGGGGGGGGGGGGGGGGGGFGFGGGGGGGGGGGDGGGGGGGGGGGGGGGGFFGDFFFGGGFEGFFFGCFGG?FAFF?FFFFFGFGFBFFFF=?5
@M02542:52:000000000-J9N43:1:1101:18488:7407 2:N:0:GTGAAA
GTAGTCCACGCCGTCAACGATGTCTACTAGCTGTTCGTGTCCTTGTGATGTGAGTAGCGCAGCTAACGCACTAAGTAGACCGCCTGGGGAGTACGGTCGCAAGATTAAAACTCAAATGAATTGACGGGGGCCCGCACAAGCGGTGGAGCATGTGGTTTAATTCGACGCAACGCGAAGAACCTTACCTACTCTTGACATCTACGGAAGACTGAAGAGATGCGGTTGTGCCTTCGGGAACCGTAAGACCGGGTCCGCCTGGCTGTCGTCCGCCCCG
+
GGGGGGGGGGGGGG+FGGGGGGGGGGGGGGGGGGGGGGGGGGGGGGGGGGGGFFFGGGGGGGGGGDFEGEGGGGGGGGGGGGGGEFCEFGEGGGGGGGGGGGGGGGGGGGGGCDFGGGGGFGGGGGGGEGEGEGDEEEGG,BCEGGCCCGDGF?9=CCGF+>>EGD>DFFGGDGFBD>:>:<FCFGG?CFFF44?:>B?AFB:3>55EFG28+2004:7)4>@7(36C2):5,>BFFF091-7*67(71(.0(((,((((.-3<C95).))))0
@M02542:52:000000000-J9N43:1:1101:26769:7416 2:N:0:GTGAAA
TAGTCCACGCCGTAAACGGTGGGAACTAGGTGTTGGCGACATTCCACGTCGTCGGTGCCGCAGCTAACGCATTAAGTTCCCCGCCTGGGGAGTACGGCCGCAAGGCTAAAACTCAAAGGAGTTGACGGGGGCCCGCACAAGCAGCGGAGCATGTGGCTTAATTCGACGCAACGCGAAGAACCTTACCAAGGCTTGACATACACCGGAAAGCATTAGAGATAGTGCCCCCCTTGTGGTCGGTTTACAGGTGGTGCCTGGCTGTCGTCAGCTCGTG
+
GGGGGGAGGGGGGG7FGGGGGGGFGGGGGGGGGGFGGGGGGGGGGGGGGGGGGGDGGGGGGGGGGGGGGGGGDG9FFGGGGGG@@FGGFGGDCGGGGGCFDGGGGGGGGG9C:DEFFCFD?F:DGGGDGGGGGGGG5C5EGGGCFGGCEGFCCFFGGFGGFGGGG7*95.=D>C655>DFF?:7DFGFG@FF?08576@AF2)25>3C318?<EE6:0*:<*94424C;>9((9423317/(944)8:<0:>()())-2,44)49*.8)*0)0)
@M02542:52:000000000-J9N43:1:1101:25658:7422 2:N:0:GTGAAA
GTAGTCCACGCCCTAAACGATGTCAACTAGTTGTTGGGGATTCATTTCCTTAGTAACGTAGCTAACGCGTGAAGTTGACCGCCTGGGGAGTACGGTCGCAAGATTAAAACTCAAAGGAATTGACGGGGACCCGAACAAGCGGTTGATGATGTGGATTAATTCGATGCAACGCGAAAAACCTTACCTACCCTTGACATGCCACTAACGAAGCAGAGATGCATTAGGTGCTCGAAAGAGAAAGTGGACACAGGTGCTGCATGGCCGTCGTCAGCCC
+
FGGGGGGFFGGGEFG,CFFFGGGGFFFGGFGGGCEFFFDGCFGGGCGGE@,FEFFFFDFE,F@FFE@+FGGGGGGGGGGCFDGDFG@FGCCGG7FG:ECFEECFFGGGFFFGGG,@FGFCDBDD88>FGFGGG+:B6AF5@5>*@*@<:@FBCE9DEFFC=5D@2:CC8/*/5595>A>5A4BGG+C6FF4.5@6+73)4=3=C?:D8<39BFG5)6>*).*/9<:<*)6:91>>2<,(9CAFD3()).4:?0:723726(((()107555:))
@M02542:52:000000000-J9N43:1:1101:15059:7453 1:N:0:GTGAAA
GTAGTCCACGCCCTAAACGATGTCTACTAGTTGTCGGGTCTTAATTGACTTGGTAACGCAGCTAACGCGCGAAGTAGACCGCCTGGGGAGTCCGGTCGCAAGATTAAAACTCAAAGGAATTGACGGGGACCCGCACAAGCGGTGGATGATGTGGATTAATTCAATGCAACGCGAAAAACCTTACCTACCCTTGACATGTCAGGAACCCTCGAGAGATCGGGGGGTGCCCGAAAGGGAGCCTGAACACAGGTGCTGCATGGCTGTCGTCAGCTCG
+
CEEFGGGGGGGFEG@FECFEGFE9DFFGGGGGFGGGGGE@DEE<EF@<FCFGF@FCEEGGGGGDAGFC@FGDCFCFAFGGGGGGG7E==>?,AFCBFFG73>DFFAFFFGGDCCFF83=DFFDGGGGGDGDEFBCBC:FFE@*5>@,F<CFF?EGFFA,@CFF;AAECFG>CEEG7>EEGCFGGC92+;@FG6CFFFG<FFFC?CCFEFCC58C8:<9@CCE=8:7C6DDB5DGCB5EGG4>C?F27F54:>47<??42(4*17C:1<B?>4?)
@M02542:52:000000000-J9N43:1:1101:18965:7456 1:N:0:GTGAAA
GTAGTCCATGCCGTAAACGATGAGTGTTCGCCCTTGGTCTACGCGGATCAGGGGCCCAGCTAACGCGTGAAACACTCCGCCTGGGGAGTACGGTCGCAAGACCGAAACTCAAAGGAATTGACGGGGACCCGCACAAGCGGTGGATGATGTGGATTAATTCGATGCAACGCGAAAAACCTTACCTACCCTTGACATGTCAGGAACCTCCGAGAGATTGGAGGGTGCCCGAAAGGGAGCCTGAACACAGGTGCTGCATGGCTGTCGTCAGCTCGTG
+
GG<FFGGGGGGGGGGGGGGGGFGGGGGGGEGGGGGGGGGGGGGGGGGGGGGGGGGGG?9CFGGGGGGGGGGGGFFFGGGGGGGGGGGGGFGGGGGGGGGGGGGGGGGGGGGGGGGGFFFFGGGGGGGGGEGG7FGGGGGGGGGF:FCFGGGGFGGGGGGGGGGFGGGGGGGGGGGGGGGGGGGGGGGGGGGGGGGFFFGGGFGGGFGDGDGGGGGGGGGGGDEGGGFGDGFEGGFEFGGGFFFBFFFFFGGBFFBDBFBFGGFFF?1?FA8:B>
@M02542:52:000000000-J9N43:1:1101:22414:7469 2:N:0:GTGAAA
GTAGTCCACGCCCTAAACGATGTCAACTGGTTGTCGGGCCTTCATTGGCTTGGTAACGTAGCTAACGCGTGAAGTTGACCGCCTGGGGAGTACGGTCGCAAGATTAAAACTCAAAGGAATTGACGGGGACCCGCACAAGCGGTGGATGATGTGGATTAATTCGATGCAACGCGAAAAACCTTACCTACCCTTGACATGTATGGAACCCTGCCGAGAGGTGGGGGTGCCCGAAAGGGAGCCATAAACCAGGTGCTGCCTGGCTGTCGTCAGCCCG
+
GGGGGGGGGGGGGGFEEFGGGGGGGGGGGGGGGGGGGGGGGGGGGGFGGFGGGGGGGGGGFGGGGGGGGGGGGGGGGGGGGGGGGGGGFFGGGGGGGGGGGG@CGGGGGGGGGGGGGGFDGGGC?EGGGGGGGGGGGFGGGE*8BCDFFB:CEGGFGGFGFGGGGGGGFFGGE:@EEFFFFFFGGFFFGFFFFFFFDFFFFFFCFFFGFG<?CCEF3C040BB:(-89?BFFF)(612(9C)9*)).)46?:))))().(.((44*).).6)))
@M02542:52:000000000-J9N43:1:1101:5844:7471 2:N:0:GTGAAA
GTAGTCCACGCCGCAAACGGTTGGAACTAGGTGTTGGCGTCATTCCACGTCGTCGGTGCCGCAGCTAACGCATTAAGTTCCCCGCCTGGGGAGTACGGCCGCAAGGCTAAAACTCAAAGGAATTGACGGGGGCCCGCACAAGCAGCGGAGCATGTGGCATAATTCGACGCAACGCGAGGAACCTTACCAAGGCTTGCCATACACAGGAAAGCATTAGAAATAGTGCCCCCCTTGTGTTGGCTGTACAGGTGGTGCATGGCTGTCGTCGTCGTGG
+
,6,CCEC<<@CDC+++8C@6C7C7,,C,CDE66C@F<CF,+8,CFCDF,DF@@=B++?=C:>C7:BEEE7=7@4,5C9C@FC8=F:=+B+@FE7EEC6:38+@B77C:<,,4EFF9:,,8>F88CGG>@73BC:**=:**<*;9*;>5CEEC<A?++85+6+<0+1<D)5:9.)-7>)7>F<5*2*+0:6;:54))(5*:F()2*0)27>(4:3974**.)**9).)9(4(((74>(.(1*,*92)-1()0)-3474)(22,45CF;).8;)))
@M02542:52:000000000-J9N43:1:1101:11568:7484 2:N:0:GTGAAA
GTAGTCCACGCCGTAAACGATGTCTACTAGCTGTTCGTGTCCTTGTGATGTGAGTAGCGCAGCTAACGCACTAAGTAGACCGCCTGGGGAGTACGGCCGCAAGATTAAAACTCAAATGAATTGACGGGGGCCCGCACAAGCGGTGGAGCATGTGGTTTAATTCGACGCAACGCGAAGAACCTTACCTACTCTTGACATCTACGGAAGACTGCAGAGATGCGGTTGTGCCTTCGGGAACCGTAAGACAGGTGCTGCCTGGCTGTCGTCTGCCCGG
+
GGDGGGGGGGGGGGGGGGGGGGGGGGGGGGGGGGGGGGGGGGGGGGGGGGGGGGGDGGGGGGGGGGGGGGGGGGGGGFGGGGGGGGGGGGGGGGGGGGGGGGGFGGGGGFGGGGGGGGGGGGGGGGDGGEEGGGGGECGGGGGGGGB7CFFGGCGFFGGGFGGGFGGGDAC3>DFDEE6FFFFGGGGFG=FFFFFFFA@<BA?DDEBGFGF?FCCFFCFBFD7B;?0CBFF2231-4:<DG?CF>D?F:864344()-3(((.)/18))**)0)
@M02542:52:000000000-J9N43:1:1101:7670:7487 2:N:0:GTGAAA
GTAGTCCACGCCCTAAACGATGTCAACTGGTTGTCGGGTCTTCATTGACTTGGTAACGTAGCTAACGCGTGAAGTTGACCGCCTGGGGAGTACGGTCGCAAGATTAAAACTCAAAGGAATTGACGGGGACCCGCACAAGCGGTGGATGATGTGGATTAATTCGATGCAACGCGAAAAACCTTACCTACCCTTGACATGTATGGAACCCTGCTGTGAGGTGGGGGTTCCCGAAAGGGAGCCATAACACAGGTGCTGCATGGCTGTCGTCAGCCCG
+
GGGFGGGGGGGGGGGGGGGGGFGGGGGGGFGGGGFGGGGGGGGGGGGGGGGGGGGGGGGGGGGGGGGGGGCEDCGGFGGGGGGGGGGGGGGGGGGGGGGGEGFGGGGGGGFGGFGGGGGGE@FGGGGGGFEEGGDEGGG>CEECEGGGDFGC@C9BF?FGFGGFGGGGFFGGFGBEFFF>;<;<<+==FAFF4AFF33@?A<;FF4>C>46?D++*)**-4>E)((.9?B:9;E<:BB>D6)277ABF?(76:<><(5)22((377)).09.<)
@M02542:52:000000000-J9N43:1:1101:24208:7493 2:N:0:GTGAAA
GCAGTCCACGCCGTAAACGATGTCTACTAGCTGTTCGTGTCCTTGTGATGTGAGTAGCGCAGCTAACGCACTAAGTAGACCGCCTGGGGAGTACGGTCGCAAGATTAAAACTCAAATGAATTGACGGGGGCCCGCACAAGCGGTGGAGCATGTGGTTTAATTCGACGCAACGCGAAGAACCTTACCTACTCTTGACATCTACGGAAGACTGCAGAGATGCGGTTGTGCCTTCGGGAACCGTAAGACAGGTGCTGCATGGCGTTCGTCAGCCCGG
+
GGGGGGGGGGGGGGG@GGGGGGGGGGGGGGGGGFGGGGGGGGGGGGGGGGGGGGGGGGGGGGGGGGGCGCGGGGCFGGGGGGGGGGGGGGGGGGGGFGGGGGGGGGGGGGGGGGGGGGGGCC8EDEDGGGGGGGGDEEGGGCEGGGFCFGCCFGGBFFFCFGEFGGGDBFG3AC;B>BFFFFFGGGGFGFFFF2*)).*6=<0CDFBD:C)(+3+03?>9,77>38:FF<A23@;6611<76CCA277:<6F>2)(..36((((*1)0)0).))
@M02542:52:000000000-J9N43:1:1101:13864:7495 2:N:0:GTGAAA
GTAGTCCACGCCCTAAACGATGTCAACTAGTTGTTGGGGATTCATTTCCTTAGTAACGTAGCTAACGCGTGAAGTTGACCGCCTGGGGAGTACGGTCGCAAGATTAAAACTCAAAGGAATTGACGGGGACCCGCACAAGCGGTGGATGATGTGGATTAATTCGATGCAACGCGAAAAACCTTACCTACCCTTGACATGCCACTAACGAAGCAGAGATGCATTAGGTGCTCGAAAGAGAAAGTGGACACAGGTGCTGCATGGCTGTCATCAGCTC
+
GGCGGGGGGGGGGGGGGGGGGGGGGGGGGGGGGGGGGGGGGGGGGGGGGGGGGGCGGGGGGGGGGGGGGGGGGGGGGGGGGGGGGGGGGGGGGGGGGGGGEGGGGGGGFFGGGGGGGGGGFCFGGGGGGGGGGGGGGGGGGGEGGGFGGGGGGGGGGGF@BGCCFFGGFFCDFGFF>FEFFFFGGGGFGFFF)3AAE<A;FBBG@F>CBDB3@6*7<7>>2=B8AAD42<?BB>>211>C*.:*24:><1>=7?F>?:948<:8<7==*8F4*0
@M02542:52:000000000-J9N43:1:1101:17220:7514 2:N:0:GTGAAA
GTAGTCCACGCCGTAAACGGTGGGAACTAGGTGTTGGCGACATTCCACGTCGTCGGTGCCGCAGCTAACGCATTAAGTTCCCCGCCTGGGGAGTACGGCCGCAAGGCTAAAACTCAAAGGAATTGACGGGGGCCCGCACAAGCAGCGGAGCATGTGGCTTAATTCGACGCAACGCGAAGAACCTTACCAAGGCTTGACATACACCGGAAAGCATTAGAGATAGTGCCCCCCTTGTGGTCGGTTTACTGGTGGTGCATGGCTGTCGTCAGCCCGG
+
GGGGGGGGGGGGGG,CFGGGGDEG,FFGGGGGGGGGGGGGGGGGGGGGGGGGGGGGGDGGGGGGGGAFGGGGDGGGGGGGFFGGGGGFDF=:EGGF:EGGGGGGGGGFGGGGE@@C7>FGGGGGGGGGDGGGGGGGGCGGGCFGGGGEEGDFG:9??8CEFCG?FCEG:3=CB<6@E>@>F?FFGGEFFF>>>?FBFBFA@<27?BBG><<189<F<D:A>49=4<AG?09(8:A4:049)(**,))15).544)4)),4((.<FFFF3)))..
@M02542:52:000000000-J9N43:1:1101:8530:7516 2:N:0:GTGAAA
GTAGTCCACGCCCTAAACGATGTCAACTGGTTGCTGGGTCTTCACTGACTCAGTAACGAAGCTAACGCGTGAAGTTGACCGCCTGGGGAGTACGGCCGCAAGGTTGAAACTCAAAGGAATTGACGGGGACCCGCACAAGCGGTGGATGATGTGGTTTAATTCGATGCAACGCGAAGAACCTTACCTACCCTTGACATCTACGGAAGACTGCAGAGATGCGGTTGTGCCTTCGGGAACCGTAAGACAGGTGCTGCATGGCTGTCGCCAGCTCGTG
+
GGFGGGGGGGGGGEFGGGGGGGGGGGGGGGGGGGFGGGCCFFGGGGGGGCGGGGGGFGGGGEGGFGGGGFGDGGEDFEFGGGGCGGGGGEGGGEFCFGGCFFGGGGGFGGGFCDD9FFFFFGF=CCGGG7EBEEEGGGFGGGCEGG:EEGGGG7::FGFFFFGGGDGFF6EDDG9EBFA);AFGFGD6*);;F3?6<87<F?:C@@FEFG?AC9/))0*43<DB10<;4<??FF90(49>FB<D2:<FB?F?5?(.24((4,.4**).))/7)0
@M02542:52:000000000-J9N43:1:1101:21493:7523 2:N:0:GTGAAA
GTAGTCCACGCCCTAAACGATGTCAACTGGTTGTTGGGTCTTCACTGACCCAGTAACGAAGCTAACGCGTGAAGTTCACCGCCTGGGGAGTACGGCCGCAAGGTTGAAACTCCAAGTAATGTACGGGGACCCGCACAAGCGGTGGGTGATGTGGTTTAATTCGATGCAACGCGAAAAACCTTACCCACCTTTGACATCTACTGCATTTGCCAAAGATGGCTTAGTGATCGAACGGGCACCGTAACACCTGTGCCGGCGTGCGTTCGTTCGTCTG
+
G::,;C9EGGGD@FFAF@6+BFGC<DF@FGGGDFGG8+@ECFDG<<@,E,@FFFA<C7:,BCFFFGE>C=:C7?E<,5,CFFFGG74=8>B?;+:BG8@:B7=EDD=D,:E3,33D2,,@,33@++@7>F+CEG**36DF88*4***48<:BFDCFEC+=89E:C8ACA6*2)),:)5))A<+C*2<@C59@64=*))04/-)***9<4C>A+*0/-**..5)/-6)0)-102)(((-,9)47*(.(0((*)))--((((((((**))))0))0
@M02542:52:000000000-J9N43:1:1101:9920:7540 2:N:0:GTGAAA
GTAGTCCATGCCGTAAACGATGAATGCCAGCCGTTGGTGGGTTTACTCACCAGTGGCGCAGCTAACGCTTTAAGCATTCCGCCTGGGGAGTACGGTCGCAAGATTAAAACTCAAAGGAATTGACGGGGGCCCGCACAAGCGGTGGAGCATGTGGTTTAATTCGACGCAACGCGCAGAACCTTACCAGCCCTTGACATGTCCAGGACCGGTCGCAGAGACGTGACCTTCTCTTCGGAGCCTGGAGCAACGGTGCCGCCTGGCTGTCGTCAGCCCG
+
GFGGGGGGGGGGGGFGGGGGFGFGFFFFFGDGGGGGGEGGGGGEGGGFGGGDFFCFDGGGGGGGGGGGFGGGGGGFFEGEGDGFGFGGECE@FGGGFGGGGGGGGDGGGFGFAFFGGGGGGDGGGGGG>C8BC5CEECEGGGGGGF5C59:CFFCEFGGC8>E7ED5C535<>D@BDFFFFFFG6FF7<>FFF3744)1-=A:C:F3:75(4>:::30>??)5@<22<)6<9>F?B>66FD0572(()-())((-((-86:2:(795@)0).77
@M02542:52:000000000-J9N43:1:1101:13962:7544 2:N:0:GTGAAA
GTAGTCCACGCCGTAAACGATGTCTACTAGCTGTTCGTGTCCTTGTGATGTGAGTAGCGCAGCTAACGCACTAAGTAGACCGCCTGGGGAGTACGGTCGCAAGATTAAAACTCAAATGAATTGACGGGGGCCCGCACAAGCGGTGGAGCATGTGGTTTAATTCGACGCAACGCGAAGAACCTTACCTACTCTTGACATCTACGGAAGACTGCAGAGATGCGGTTGTGCCTTCGGGAACGGTAAGGCAGGTACTGCATGGGTGTCGGCAGGCCGG
+
CFG9CF<EFGGF:BFGGGGGEFCFGEFDFEFGFFGFGGFGGGGFGGGG<,FF<FGGGGDCCFFGEFGGFFGGGGCDF9ACCBFEFFED7B+CFGDGFGGCEGGF:AFGGGGFAAFGGGGFGD8DFEGGG7:5@@8*4CFDCEDEGD5/ACGGGGGGGGGCCGGGCDGGB5=555(07>6@:<4?FGGFGFFFFD??24657<<GD@>F578(<8381:*6678B9:(*).648)419<(*14D42((848**..)-.6:(.-(,*)))83))))
@M02542:52:000000000-J9N43:1:1101:11644:7550 2:N:0:GTGAAA
GTAGTCCACGCCGTAAACGATGTCTACTAGCTGTTCGTGTCCTTGTGATGTGAGTAGCGCAGCTAACGCACTAAGTAGACCGCCTGGGGAGTACGGTCGCAAGATTAAAACTCAAATGAATTGACGGGGGCCCGCACACGCGGTGGCGCATGTGGTTTACTTCGACGCAACGCGAAGAACCTTACCTACTCTTGAAATCTACGGAAAACTGCAGAGATGCGGTTGTGCATTCGGGAACCGTAAGACAGGTGCAGCATGGCTGTCGGCAGCTGGG
+
GG9,C@,C<FG,CFC7DE6+9:E9CFFAG@FFGFG9CF,9EDG<<6:6<<<6,:E,,C6@+6@6E<,8CFFGGG,@?,E9,@@E@7+4F7+@EC=FEEFCG7EDECGGA,CFF=?,3EF;,8@;9C=+@:E+333BE7,1*88ECD,=8CEGG?EF567+;35*58CDE>5>>D9>E)7).2=DFG9@6*9*0)*)-6/.7:?C:@);56<2@C7::FD4(00.4:6C)).)))-4>?(7>17FB2(<:)66,67(4<0:1:2)/)))))0)))
@M02542:52:000000000-J9N43:1:1101:25579:7561 2:N:0:GTGAAA
GTAGTCCACGCCGTAAACGATGTCTACTAGCTGTTCGTGTCCTTGTGATGTGAGTAGCGCAGCTAACGCACTAAGTAGACCGCCTGGGGAGTACGGTCGCAAGATTAAAACTCAAATGAATTGACGGGGGCCCGCACAAGCGGTGGAGCATGTGGTTTAATTCGACGCAACGCGAAGAACCTTACCTACTCTTGACATCTACGGAAGACTGCAGAGATGCCGTTTTGCCTTCCGGAACCGTAACGCCAGTTGTGCCAGGACGTCTGCCGGCAGG
+
GGEDFGGGGCFGDGGFGGGGGGGCEGGFGGFGCFGFGFF<E@E,9E<FEFGFDGGGGGGG7=FCFFGGGDGGGG@GGGGGABFCEFFGG:FF8FGGGGFGGGGF:ACF,C>FGGG9FGGGAFGGGDCFCFEGGEC*=C>,CEE;CCCFFG?F@CFGG*0<FC9/=C:/5)*27)(<>>4;@0=FGFE6**)01)/?A<66*)-15<7FFF?FF+3.(2*6)8))((.25<<2(8((-(39*(9*((()-.**)())).((,-3-*/**007)))
@M02542:52:000000000-J9N43:1:1101:6488:7582 2:N:0:GTGAAA
GTAGTCCACGCCCTAAACGATGTCAACTGGTTGTCGGGCCTTCATTGGCTTGGTAACGTAGCTAACGCGTGAAGTTGACCGCCTGGGGAGTACGGTCGCAAGATTAAAACTCAAAGGAATTGACGGGGACCCGCACAAGCGGTGGATGATGTGGATTAATTCGATGCAACGCGAAAAACCTTACCTACCCTTGACATGTATGGAACCCCCCTGGGAGGTGGGGGTGCCCGAAAGGGAGCCATAACACAGGTTCTGCATGGCTGTCGTCCGCCCC
+
GGFFGGFGGDGGGGGGFGGGGGGGGGGGGFGGGGGGGGGGGGGGGGGFGGGGGGGGGGGGGGGGGGDGGGCEFGGGFCGFGGGGGGFEGGGGGGGGGGGGEEG9FFFGGGFE,@FFFGCFFGFGDGGEEE+>BECEE75DGG5CCFG66CGGGGDEGGGGFGGFG+5:=A:DDGFB5:BFFFFGGGGFDFFFF26B))*-9A007<FGE)42E*8)4DG:?F>D>>?F<FFBFF?(46;DG2F*532480768)))))).1(,.**0).07)))
@M02542:52:000000000-J9N43:1:1101:5345:7582 2:N:0:GTGAAA
GTAGTCCACGCCTTAAACGATCAATGTTAGCCGTTGGGCAGTATACTGTTCGGTGGCCCAGCTAACGCATTAAACATTCCGCCTGGGGAGTACGGTCGCAAGATTAAAACTCACAGTACATGACGGGGGCACGACCAAGCGGTGGAGCATGTAGTTTAATTCGAAGCAACGAGCAGAACCATCCCAGCCCTTGACATGCCCTGCTACTTCCAACAATGATAGGTTCCCTTCGGGGACCGGTACACAGGACCTGCCTTGCTGGCGTCCACTCGGT
+
FF9,;ECFGCFF,F<9FFEGG8FF@FGGGGGCEE,FC+EFGGFEAFAF<<F:+C:@8,@CFGD<EF@++8,CEEFFF<FGGGDFC7<:F@F<>+@,@>EFFCBFFFFFEFGGF8=9+:,,7,@DD+@CEEEEG5**@<,3:E>*B4,;CE9<,=,?BC+:B>5<C7EFFF7*2C90))8..))/20CA5=;F43;6C8A)<414)*0+**))+31).**).*)*)5:G4<?(()4((1(/)43043:)((.)((()-)(.-(8(*1))**))))
@M02542:52:000000000-J9N43:1:1101:18665:7584 2:N:0:GTGAAA
GTAGTCCACGCCGTAAACGGTGGGAACTAGGTGTTGGCGACATTCCACGTCGTCGGTGCCGCAGCTAACGCATTAAGTTCCCCGCCTGGGGAGTACGGCCGCAAGGCTAAAACTCAAAGGAATTGACGGGGGCCCGCACAAGCAGCGGAGCATGTGGCTTAATTCGACGCAACGCGAAGAACCTTACCAAGGCTTGACATACCCCGGAAAGCATTAGGAATAGTGCCCCCCTTGTGGTCGGTGTACAGGTGGTGCATGGCCGTCGTCAGCCCGG
+
GGGGGGGGGGGGGE7FFGGGGGGGAFGGGGGGGGGGGGG@FGGGGGGGDFGGGGGGGGGFGGGGGGGFGGGCFGGGGGGGFGGGGGEDFGGGGG8FGGGGGGDFEGGC@FFFGF3,;EGFDGGGGGGGGCEGGEDEGGG5<BCGGGGGGGGCFDGGGGGGFFFCFCGDEFG<8145>.0<F0FFGFFFGFF>34?77:?AB?(27B:EBC81C<E?)**.36//6)65:43;1).31847D95/)6-=0)0)-443))4:((,()))).))053
@M02542:52:000000000-J9N43:1:1101:10595:7589 2:N:0:GTGAAA
GTAGTCCACGCCGTAAACGATGAATGTTAGCCGTCGGGCAGTATACTGTTCGGTGGCGCAGCTAACGCATTAAACATTCCGCCTGGGGAGTACGATCGCAAGATTAAAACTCAAAGGAATTGACGGGGGCCCGCACAAGCGGTGGAGCATGTGGTTTAATTCGAAGCAACGCGCAGAACCTTACCAGCGCTTGACATTCCCGCCTACTGTCAGAGATGCAAGGTTCCCTTCGGGGACCGGGACACGGGTTCTGCATGGATGTCGTCCGCTCGTG
+
FGGGGGGGGGCGGGBBFFEGGGGAFGGGGGGGGGGGDCGGGDFGGGFGGGGGGGGDFGGGGGGGFGGGFFFGGGGGGGGGGGGEGGGGGGGFFG?<EGD++@AFF9E@FDFFF8FE?@DG8EA=>>8CCC>8EDEGGGGGDE:EDGGGGGGGGF:CFFG?=@C?6>CCF;7C)91)86)7@BFG:FC4)7>3)44/.)9.60()0).C*06<A7+)6>FAAF>?<A2*6)((->B0(4>DC(1*((,0((.*-)).5().582211..8))0))
@M02542:52:000000000-J9N43:1:1101:21017:7590 2:N:0:GTGAAA
GTAGTCCACGCCGTAAACGATGTCTACTAGCTGTTCGTGTCCTTGTGATGTGAGTAGCGCAGCTAACGCACTAAGTAGACCGCCTGGGGAGTACGGTCGCAAGATTAAAACTCAAATGAATTGACGGGGGCCCGCACAAGCGGTGGAGCATGTGGTTTAATTCGACGCAACGCGAAGAACCTTACCTACTCTTGACATCTACGGAAGACTGCAGAGATGCGGTTGTGCCTTCGGGAACCGTAAGACAGGTGCTGCATGGCTGTCTGCAGCTCGG
+
GGFGGGGGGGGGGG@@DFGGGGGGGGGGGGGGGGGGGGGFFGFGGGDEFGGGFGGGGGGGGGGGGGGGGGGGGGCFGGGGGGGGGGDGGGEGFEGGGGGGGGGFFDFGGFFGGGGGGGGGGGGFFEGGGGGGGGGGGGGFCCEGDC=CEFGGGFGGGGGCAFCGGGCD:BE)=D6B>DF4@?FGGGGFG6:=?764<<=)=><CE).*00:(<8+)(2:>>>:B0,474-6)(59(70,1/(9928>4()004><BAB?:4(.)**/*9).)5)
@M02542:52:000000000-J9N43:1:1101:24717:7590 2:N:0:GTGAAA
GTAGTCCACGCCGTAAACGATGTCTACTAGCTGTTCGTGTCCTTGTGATGTGAGTAGCGCAGCTAACGCACTAAGTAGACCGCCTGGGGAGTACGGTCGCAAGATTAAAACTCAAATGAATTGACGGGGGCCCGCACAAGCGGTGGAGCATGTGGCTTAATTCGACGCAACGCGAAGAACCTTACCTACTCTTGACATCTACGGAAGACTGCAAAGATGCGGTTGTGCCTTCGGGAACCGTAAGACCGGTGCTGCCTGGTGTGCGTCAGGCCGG
+
GGGGGGGGGGGGGGDFFDEGGDGFFGDEFGFGGFFECCCFFEGGGECFDFG<@FFGGGEGCGDGGGE@FC7@F8?FGGGG<:FEG@=F:FGGGF@C=EEGDED@FEGFGGCFGADFFEEDEGGGDCG@EEGGGGGGEGG5@BE>CGE/<=<9<9B*=CF7CFFCFC>CBFGG>56::D6FF0?7*9C694??F2=F))94@A0C)05@)0)(0+09:*:<05;@>1(:4)5?(5339??D<251))(79B)7)))())2,(.(6C1)8))).))
@M02542:52:000000000-J9N43:1:1101:28522:7611 2:N:0:GTGAAA
GTAGTCCACGCCGTAAACGGTGTCTACTAGCTGTTCGTGTCCCTGTGATGTGAGTAGCGCGGCTAACGCCCTAAGTAGACCGCCTGGGGAGTACGGTCGCAAGATTAAAACTCAAATGAATTGACGGGGGCCCGCCCAAGCGGTGGAGCATGTGGGTTAATACGACGCAACGCGAAGAACATGACCTCCTCTTGACATCTACGGAAGACTGAAACAATGAGGGTGTGCCTTTGGGTGCCGTAAGACCGGTGCTGCATGGTCGTCGTCAGCCCGG
+
GGCGGFGGFGGGGGEGGGG,BF:<C6FGFF8EGGF,B@,@FF,CF@FC9FE9FFE<,,6C+++>4BE,@+@:==,E<,:FG7F>B44DF7FFFFB=4>>C=+@>,,E;DFGFF9=D+C>,,33>9=6>87**@8C1*>5@CGD8E5:ECC?CEC9*3**0++5**2=>55E337(5)74>)))*2*<)5))10)*0<B4<=<(/5).;4:42++0)(*:).))88;(26.)).)4((,,9C07*64(814B:)43(6)3-)((,1177<)))0)
@M02542:52:000000000-J9N43:1:1101:14737:7612 1:N:0:GTGAAA
GTAGTCCACGCCGTAAACGATGTCTACTAGCTGTTCGTGTCCTTGTGATGTGAGTAGCGCAGCTAACGCACTAAGTAGACCGCCTGGGGAGTACGGTCGCAAGATTAAAACTCAAATGAATTGACGGGGGCCCGCACAAGCGGTGGAGCATGTGGTTTAATTCGACGCAACGCGAAGAACCTTACCTACTCTTGACATCTACGGAAGACTGCAGAGATGCGGTTGTGCCTTCGGGAACCGTAAGACAGGTGCTGCATGGCTGTCGTCAGCTCGT
+
CFFGGGGGGGGGGEGGGGGGGGFFGGGGGGGGGGGGGGGFGGGGGGGGGGGGGGGGGGGGGGGGDGGGGGGGGGGFGGGGGGGGGGGGGGGGGGGGGGGGGGGGGGGGGGFFGGGGFGFGGGGGGGGGGGGGGGGGGGGGGGGGGGGGGGGGGGGGGFGGGGGGGGGGGGGGGGGGGGGGFGGGGGGGGGGGFGGGGGGGGFGGGGGGGGGGGGGGFGGGGGGGGGGGGGFFGGGDBGCCEFG?F?FGFGGFFFF?FFFFGGCFGFBBFFFFF)
@M02542:52:000000000-J9N43:1:1101:20439:7638 2:N:0:GTGAAA
GTAGTCCACGCCCTCAACGATGTCAACTAGTTGTTGGGGATTCATTTCCTTAGTCACGTAGCTAACGCGTGAAGTTGACCGCCTGGGGAGTACGGTCGCAAGATTAAAACTCAAAGTAATTGACGGGGACCCGCACAAGCGGTGGATGATGTGGATTAATTCGATGCAACGCGAAAAACCTTACCTACCCTTGACATGCCACTAACGAAGCAGCGATGCATTCGGTGCTCGAAAGAGAAAGTGGACACAGGTCCTGACTGGTTGTAGTCCGCTC
+
GGFGFGGGGGGFGG,,6E;,BC6C,EFGDGFFFC<E@@@@@FECFGGCFGGGCC,CECG8EFGGGGDCCF@,D<EG<<FGEGFGGGDFE7@AFFGFEECCCGGGA9E@EEF@,8,@33=CA=A>6=6@C+@@C67BEEFE5C335?FF?=2DE7>,9>C@6DF:CGGGFF58BG6)>FD>FEFFDFCF*)28446+53944=(2)055>3;>6**.,1744*/*.3()--4,4>601(2C><:C204)(,00).-3406)())(**/1**)).)
@M02542:52:000000000-J9N43:1:1101:22670:7647 2:N:0:GTGAAA
GTAGTCCACGCCGTAAACGATGTCTACTAGCTGTTCGTGGTCTTGTACTGTGAGTAGCGCAGCTAACGCACTAAGTAGACCGCCTGGGGAGTACGGTCGCAAGATTAAAACTCAAATGAATTGACGGGGGCCCGCACAAGCGGTGGAGCATGTGGTTTAATTCGACGCAACGCGAAGAACCTTACCTACTCTTGACATCTAGCGAAGACTGCAGAGATGCGGTTGTGCCTTCGGGAACGCTAAGACCGGTGCTGCATGGCTGTCGTCAGCTCGG
+
GGGGGGGGGGGGGGGEFFGGGGGGGGGGGGGGGGGGGFGGFGGGGGFFGGGGGGGGGGGGDGGGGGGGGGGGGGGFGGGGGGGGGGGGGDGGGGGGGGGGGGGGGGGGGGGGGGGGGGGGGGGGFGGGGDGGGGDCGGGGGGGGGDGGGFGGGGGCFFCFFGGGGGGGFFGDEGFFB>F:FBFGGGGFC?FFB)6?<<6:FB<D>E);7>>?GFC702021<DF9?FGDAA>?D>>FBFD5?D4<?(561)04<<0<<?B06,2>*0)06*/73
@M02542:52:000000000-J9N43:1:1101:9424:7647 2:N:0:GTGAAA
GTAGTCCACGCCGTAAACGATGTCTACTAGCTGTTCGTGTCCTTGTGATGTGAGTAGCGCAGCTAACGCACTAAGTAGACCGCCTGGGGAGTACGGTCGCAAGATTAAAACTCAAATGAATTGACGGGGGCCCGCACAAGCGGTGGAGCATGTGGTTTAATTCGACGCAACGCGAAGAACCTTACCTACTCTTGACATCTACGGAAGACTGCAGAGATGCGGTTGTGCCTTCGGGAACCGTAAGACAGGTTCTGCATGGCTTTCGGTAGCTCGG
+
GGGGGGGEFGGGGEBBCFEGGFGGGGGGGGGGGGFGGGEGGGGGGGGGGFEDDGGGGGEGGGGGGGGGGGGGGGGGGGGFGDEGGGGGGGGGCEGDGGGGGGGGFGGFGGGGCEGCFGGEGGGGFGDFGGGGGGCCGCFCFGGEGDCEG=99CCFCGGGDAGGCC<EGFACD5C>EFFFFF<FCGFD=FFFF?)*<AB@FFAF<B5BGFGD0++070CD46)7>9:BFAA97:EFB902C9:DC),()45**5:246<08(,()*)..7707))
@M02542:52:000000000-J9N43:1:1101:22258:7662 1:N:0:GTGAAA
GTAGTCCACGCCGTAAACGATGTCTACTAGCTGTTCGTGTCCTTGTGATGTGAGTAGCGCAGCTAACGCACTAAGTAGACCGCCTGGGGAGTACGGTCGCAAGATTAAAACTCAAATGAATTGACGGGGGCCCGCACAAGCGGTGGAGTATGTGGTTTAATTCGACGCAACGCGAAGAACCTTACCTACTCTTGACATCTACGGAAGACTGCAGAGATGCGGTTGTGCCTTCGGGAACCGTAAGACAGGTGCTGCATGGCTGTCGTCAGCTCGG
+
GGEGGGGGGGGGGGG@CEFFGGGGGGGGGGGGGGGGGGGGGGGGGGGGGGGGGGGGGGGGGGGGGGGGGGGGGGGGGGGGGGGGGGGGGGGGGGGGGGGGGGGGGGGGGGGGGGGGGGGGGGGGGGGGGGGGGGGGGGGGGGGGGGGGGGGGGGGGGGGGGGGGGGGGGGGGGGGGGGGGGGGGGGGGGGGGGCFGGGGGGFGGGGGGGGGGGGGGGGFGEGGGGGGGGGFFGGGFFGGGFFGFFFCFFGF?FAFBFFFFGGGFGFFFFFAFF3
@M02542:52:000000000-J9N43:1:1101:11279:7670 1:N:0:GTGAAA
GTAGTCCACGCCGTAAACGATGTCTACTAGCTGTTCGTGTCCTTGTGATGTGAGTAGCGCAGCTAACGCACTAAGTAGACCGCCTGGGGAGTACGGTCGCAAGATTAAAACTCAAATGAATTGACGGGGGCCCGCACAAGCGGTGGAGCATGTGGTTTAATTCGACGCAACGCGAAGAACCTTACCTACTCTTGACATCTACGGAAGACTGCAGAGATGCGGTTGTGCCTTCGGGAACCGTAAGACAGGTGCTGCATGGCTGTCGTCAGCTCGG
+
GGGGGGGGGGGGGGGGGGGGGGGGGGGGGGGGGGGGGGGGGGGGGGGGGGFGGGGGGGGGGGGGGGGGGGGGGGFGGGGGGGGGGGGGGGGGGGGGGGGGGGGGGGGGGGGGGGGGGGGGGGGGGGGGGGGGGGGGGGGGGGGGGGCGGGGGGGGGGGGGGGGGGGGGGGGGGGGEEGGCGGGGGGGGGDGGGGGGGGGGGFGGGGGGGGFGGGGGGGGGGGGGGGGGGGFFGGGFFFGGDFGFFFGGFGGFFFFFFFF?GGGFGFBFFFAFD)
@M02542:52:000000000-J9N43:1:1101:11894:7677 2:N:0:GTGAAA
GTCGTCCACGCCGTACACGATGTCAACTAGCCGTTGGGAGCCTTGAGCTCTTCGTGGCGCCGCTACCGCATTAAGTTGACCGCCTGGGGAGTACGGCCGCCAGGTTAAACCTCAAATGAATTGACGGGGGCCCGCACAAGCGGTTGCGCATGTGGTTTAATTCGCAGTAACGCGAAGAACCTTACCAGGCCTTGACATCCAATGAACTTTCAAGAGATGGATTGGTGCCTTCGGGAGCATTGAGACAAGTGCTGCAGGGCTTGCGTCCGCTCGG
+
,C6FGCB@EGGGC8@,BC,@FCC@,CCF<@F,FBF:E+@::CFE8D66CFDF,BFFEF77++7F:+:CEFEGDGFFGEFGFEE@7?+?F:C4=?FF:CEE+@:+33CFG,38@,@CC=,DC83;B:+CE*=EE>7BCFEC8=8C*1*2*:EGG7C9EGCC+<C***:*89<D))(8B>?40:7C4CA4C3<?784449FBF)66BF=CF::)+3<>1>7:(*9)34:7:).)3.701(-728*0,<:),6**-432((4((.((/1.)))))))
@M02542:52:000000000-J9N43:1:1101:27536:7685 2:N:0:GTGAAA
GTCGTCCACGCCGTCAACGATGTCTACTAGCTGTTCGTGTCATAGTGATGTCAGTAGCGCATCTAACGCAATAAGTCGACCGCCTGGGGAGTACGGTCGCAAGATTAAAACTCACATGAATGTACGGGGGACCGCACAAGCGGTGGAGCATGTGGTTTAATACGACGCAACGCGAAGAACCTTACCTACTCTTGACATCTAAGGAAGACTCCAAAGATGCCGTTGGGCCTTCGGGAGCCGTCAGACCGGTTCTGCATGGCTGTCGCCTGCTCGT
+
@;,+@F@C<@FC+8+,,6,6B,;CFF<<F,,9:C<,B86C,,66,,,6<,<,6C6,6C@:7,+9C,9,@F+,CF5C54,844++4+<77:+49C++:4C@7F+,,,,3,A98B>,,6,83,,,6=>+387*@8B>*1*,4,B56*:EC859?11<<8844++12>CCCEEG3)12)<DFF@(=7CDC4C*977)6@A26)*)-26))00*)(0+078>72)057:((/04,40),1((49>3C34),.0()03<A6<)(,4(,4**.)05)*))
@M02542:52:000000000-J9N43:1:1101:5297:7686 2:N:0:GTGAAA
GTAGTCCACGCCGTAAACGATGTCTACTAGCTGTTCGTGTCCTTGTGATGTGCGTAGCGCAGCTAACGCACTAAGTAGACCGCCTGGGGAGTACGGTCGCAAGATTCAAACTCAAATGAATTGACGGGGGCCCGCACAAGCGGTGGAGCATGTGGGGTAATTGGACGAAACGCGAAGAACCTTACCTAATCTTGACATCTAGGGAATAACGCAGAGATGCGGTTGTTCCTTAGGGAACCGTAAGACAGGTGCCGCATGGTTCTCGTCGGCCCGG
+
GGC<FGGFGGDGCFGGGCGGF8CFFA<EFDFG<C<@@8D@FF,C,EF9CFFD,:,BFC+@FCF@F9B,:F7=F8<?<EFGCE@ECF?7FCGGG<CC,>FCFEFFGF,=?CECF98,?EFGG9D9++=C775CEGGGC>61=8*;58*,,*4=,CF**3/3+5+++0*))2**)92).)<))(0:<7C90*9B/58;).9)/))/50)+**-4CE=F1:>)73704((*)-).5*3:?FB<*(/*),.)449)((4(-((-).--1*.)05)))0
@M02542:52:000000000-J9N43:1:1101:23076:7687 2:N:0:GTGAAA
GTAGTCCACGCCCTAAACGATGTCTACTAGCTGTTCGTGTCCTTGTGATGTGAGTAGCGCAGCTAACGCACTAAGTAGACCGCCTGGGGAGTACGGTCGCAAGATTAAAACTCAAATGAATTGACGGGGGCCCGCACAAGCGGTGGAGCATGGGGTTTAATTCGACGCAACGCGAAGAACCTTACCTACCCTGGACATCTACGGAAGACTGCAGAGATGTGTGTGTGCCTTGGGGAACCGTAAGATAGGTTGTCAACTGCTTTCATCGCCTGGG
+
6FD<C@6CFF@CF@EF9CF@FGFDFGGG,CEEFGG,7FGFEC@9CE@ECGD<9<FF<DFEGGGGGGF,6C7CFGCFG@FFEGF+F77?:CG:E?:+,6++:>C8?AC;E=E8FEGFD,C9=,EFGCGEE@:+@C@*:@F:C5BEGCB96:9C,4:E?E6C>7>*,*79>B7))915)5@FFFFCF*2=6))1)()03)?A?B<*)5.AF7400++04*2))*)0,4179).)(0(,44:3*4*1)))1,)*)--)6))())---*26)0)00))
@M02542:52:000000000-J9N43:1:1101:27537:7700 2:N:0:GTGAAA
GTAGTCCACGCCGTAAACGATGTCAACTAGCCGTTGGGAGCCTTGAGCTCTTAGTGGCGCAGCTAACGCATTAAGTTGACCGCCTGGGGAGTACGGCCGCAAGGTTAAAACTCAAATGAATTGACGGGGGCCCGCACAAGCGGTGGAGCATGTGGTTTAATTCGAAGCAACGCTAAGAACCTTACCAGGCCTCGACATCCAATGAACTTTCCAGAGATGGATTGGTGCCTTCGGGAGCATTGAGCCAGGTGCTGCAAGGCTGTCTTCCGCCCGT
+
GG9CFGGGGGGGGF,,FFEGGGGGEFGGGGGGGGGGGGGGGGGGGGGGGGGGGGGGGGGGGGGGGCGDGDGGGDFGGEGGGGGGGGGGGGEGGGF7FEGGGGGGGGGGGGGCCFGGGEFGGA8EFGGGGCCEC>:B:FCFGGGEC?*,05AFGGF*=EGDFCEFFGGDFFGGE*(<F?*)7167CGDFD>>?41<3:?FB:>B>@?4:@C24A+253*:07=?@B>:GFBF2(76(,-4*:)2*)((04?)0452>A2::((..*0/*)0.)))
@M02542:52:000000000-J9N43:1:1101:22526:7713 1:N:0:GTGAAA
GTAGTCCACGCCCTAAACGATGTCAACTAGTTGTTGGGGATTCATTTCCTTAGTAACGTAGCTAACGCGTGAAGTTGACCGCCTGGGGAGTACGGTCGCAAGATTAAAACTCAAAGGAATTGACGGGGACCCGCACAAGCGGTGGATGATGTGGATTAATTCGATGCAACGCGAAAAACCTTACCTACCCTTGACATGCCACTAACGAAGCAGAGATGCATTAGGTGCTCGAAAGAGAAAGTGGACACAGGTGCTGCATGGCTGTCGTCAGCTC
+
GGGFGGGGGGGFFGGDFFGGGGGGGGGGGGGGGGFGGGGGGGGGGGGGGGGGGGGGGGGGGGGGGGGGGGGGGGGGFGGGGGGGGGGGGGFGGGGGGGGGGGGGDGGGGGGGGGFGGGGGGGGGGGGGGGGGGGGGDGGGGGGCGECFGFGFFGGGGGGGGGGGGGGGGGGGGGGGGFGGGGCGFGGGGFGGGGFGGGGGGFGFGG*;DGGGGGGGFGGGGGGGGGFE>GFFGGG?FGFDFFFFFFCFFGGFFFFFFFFFFCGFGF??FFBF46
@M02542:52:000000000-J9N43:1:1101:21731:7726 2:N:0:GTGAAA
GTAGTCCACGCCGTAAACGATGTCTACTAGCTGTTCGTGTCCTTGTGATGTGAGTAGCGCAGCTAACGCACTAAGTAGACCGCCTGGGGAGTACGGTCGCAAGATTAAAACTCAAATGAATTGACGGGGGCCCGCACAAGCGGTGGAGCATGTGGTTTAATTCGACGCAACGCGAAGAACCTTACCTACTCTTGACATCTACGGAAGACGGCAGAGATGCGTTTGTGCCTTAGGGAACCGTAAGACAGGTGCTGCATGGCTGTCGTCCGCTCGG
+
FGAEGGGFGGGGGFCEFGCEFGFGGGGGGF8FFGGGGGGFFACCF<8EGGGGFFGGGFEEEGGF<FGCECFGGE?EAFA<BFGDCFFDC+>FEEGEFGGGGGCEFGGGFDFDFGGE=EGFEF,CD>EFEGDEDGDEECGGC*:EE<:,::CE99F,;CCCFGCEGC53285>:DF@B:?>4?=>FGG?G=/*@>FF<966741CB57:<*,(***03**.().04.,>B<-).62:((4D<<CC)4:5:)9<))54:6<(338<**))07)))5
@M02542:52:000000000-J9N43:1:1101:26185:7727 2:N:0:GTGAAA
GTAGTCCACGCCCTAAACGATGTCAACTGGTCGTCGGGCCTTCATTGGCTTGGTAACGTAGCTAACGCGTGAAGTTGACCGCCTGGGGAGTACGGTCGCAAGATTAAAACTCAAAGGAATTGACGGGGACCCGCACAAGCGGTGGATGATGTGGATTAATTCGATGCAACGCGAAAAACCTTACCTACCCTTGACATGTATGGAACCCCGCTGAGAGGTGGGGGGGCCCGAAAGGGAACCATAACCCAGGTGCTTCATGGCTGTCGTCCGCCTG
+
GGFFGGGGGGGGGGGGGGG@FFGGGGGGGGGGGEFGGGGGGFGGGGAEDFGGGGGGGGGCEGGGGGGDGC7FGFFGGGGGGGGFGGGGGGFFCFDDEE7CFEFCDGGGC9DGG8ACDFFGGFGGDDGGGFGGGGCGGEFGGG*>BFDGFF?4BCEFFCBGFCC@FGGGF;EGB<>EFAAEFE=FG7FF45FF?)9=AFFA=4?G@F>C@<((**;1)*2,1)75(4959B(9176??((9C2764((048))).)))-.4,112*1).)0..).
@M02542:52:000000000-J9N43:1:1101:13524:7736 2:N:0:GTGAAA
GTCGTCCACGCCGTAAACGATGTCTACTAGCTGTTCGTGTCCTTGTGATGTGAGTAGCGCAGCTAACGCACTAAGTAGACCGCCTGGGGAGTACGGTCGCAAGATTAAAACTCAAATGAATTGACGGGGGCCCGCACAAGCGGTGGATCATGTGGTTTAATTCGACGCAACGCGAAGAACCTTACCTACTCTTGACATCTACGGAATACTGCATAGATGCGGTTGTGCCTTCGGGAACCGTAAGGCAAGTGCTGCATGGCTGTCGTCAGCTCGG
+
GG,CF8FFGGCFF@F,DFGGGCGGGFFGFFGGGEGGGGGGFFGGFGDFGGGFCFFFGGEGG=CFD,BF@CEGFG8FGCFG<FGGFFDDEFEFFFECFG@@+FCFGFFFG,@DFEFGG=DGFFGAFECEGGE5@CEG5>>EGEEGED*,5=FF=9EEGC6<AF+5CGGGEFED>C6>D)/)8:7*9C:7DF?F@AFFAFFFFFFCDF)99*).<++76F72(8>D6(-06A9<05;;0((19,/*)4()-)1*5),,))323<1)/*)08?*<))
@M02542:52:000000000-J9N43:1:1101:22341:7744 1:N:0:GTGAAA
GTAGTCCACGCCGTAAACGGTGGGAACTAGGTGTTGGCGACATTCCACGTCGTCGGTGCCGCAGCTAACGCATTAAGTTCCCCGCCTGGGGAGTACGGCCGCAAGGCTAAAACTCAAAGGAATTGACGGGGGCCCGCACAAGCAGCGGAGCATGTGGCTTAATTCGACGCAACGCGAAGAACCTTACCAAGGCTTGACATACACCGGAAAGCATTAGAGATAGTGCCCCCCTTGTGGTCGGTGTACAGGTGGTGCATGGCTGTCGTCAGCTCGT
+
FG7@FFDFCG>CCFF@:<BFFGE:CCCCFDFGFFGEGGGGGGGFG,CFGFGEGG7C>=FGEC@+CEGGGGEGEGFGGGGE?BFC@7?BFGCFCGGGGGGCFGE:@FGFE8@>FGGGFFC8<DFGGFG@<:<7CFGEEEFFGGGGFGGCCGGEGF:<9AC@FGGGGFGGG>8CGGEGDEEGF8EG9@GDGFCFFGGGFFCC<F?6CD589CC8FFF?@CFC?CCG+9:CFGF@G6C?@GGGF>G<FB9?FGG:DFBFD<1<DC*773?02:F65)
@M02542:52:000000000-J9N43:1:1101:23434:7764 2:N:0:GTGAAA
GTAGTCCACGCCCTAAACGATGTCAACTAGCTGTTGGGGCCTTCGGGCCTTGGTAGCGCAGCTAACGCGTGAAGTTGACCGCCTGGGGAGTACGGTCGCAAGATTAAAACTCAAAGGAATTGACGGGGACCCGCACAAGCGGTGGATGATGTGGATTAATTCGATGTAACGCGAAAAACCTTACCTACCCTTGACATGTCTGGAATCCCGAAAAGATTTGGGAGTGCTCGCAAGAGAACCGGAACACCGGTGCTGCATGGCTGTCGTCAGCTCG
+
GGGGGGGGGGGGGGFEEFGGGGGGGGGGGGGGGGGGGGGGGGGGGGGGGGGGGGGGGGGGGGGGGGGGGGEEGGGGGGGGGGGFFGGGEGEFGGGGGGGGGGFGGGGDGGGGGGGGGFGGGGFGDEGGGGGGGGGGGGGGGG55EGGGGGFFGGGFGDGGFEGFGGGGFF=GADBDFFDDFFFGGGGFGFFFF>F6<B?>FDBGFFFG?D?>**2)):D<A>;<:(-:<:;>6>B?:375)(9CB7:)36>7>7A),62((((.2/).75)/))
@M02542:52:000000000-J9N43:1:1101:25431:7767 2:N:0:GTGAAA
GTAGTCCACGCCGTAAACGATGTCTACTAGCTGTTCGTGTCCTTGTGATGTGAGTAGCGCAGCTAACGCACTAAGTAGACCGCCTGGGGAGTACGGTCGCAAGATTAAAACTCAAATGAATTGACGGGGGCCCGCACAAGCGGCGGAGCATGTGGTTTAATTCGACGCAACGCGAAGAACCTTACCTACTCTTGACTTCTACGGAAGACTGCAGAGATGCGGTTGTGCCTTCGGGAACCGTAAGACAGGTGGTGGCTGGCTGTCGTTTGCTCGG
+
GGGGGGGGGGGGGGGGGGGGGGGGGGGGGGGGGGGGGGGGGGGGGGGGGGGGEGGGGGEFFGGGGGGGGDFGGGGFGGGGGGGGGGGGGFGGGGGGGGGGGGGFGGGFBFGGGGCFGG;FFGGFGGGEEEGGGGGGGGGGGGGG5C=EEGGGGGGGGGGGFFGFCDEG@::<570>@>FFFFFFGGGFG4?@F>F:).=>4<1*)85=F7:?7EF>22*63)0)((,:A<4803729?F)C63/-450:2))-((.(-,(4(..9*)).**1))
@M02542:52:000000000-J9N43:1:1101:26090:7768 2:N:0:GTGAAA
GTAGTCCACGCCGTAAACGATGAATGTTAGCCGTCGGGCAGTATACTGTTCGGTGGCGCAGCTAACGCATTAAACATTCCGCCTAGGGAGTACGGTCGCAAGATTAAAACTCAAAGGAATTGACGGGGGCCCGCACAAGCGGTGGAGCATGTGGTTTAATTCGAAGCAACGCGAAGAACCTTACCTACTCTTGACATCTACGGAAGACTGCAGAGATGCGGTTGTGCCTTCGGGAACCGTAAGACAGGTACTGCAGGGCTGTCGTCAGCCCGTG
+
FGGGGGGGGGGGGGGGGGGGGGGGGGGGGGGGGGGGGGGGGGGGGGGGGGGGGGDGGGG:BFFGGFGGGGGGGGGGGGGGGGGGGGGGGGGGGGGGEGGGGGGGGGGGGGGGGGGGFGGGFGGFDGGGGGDGGGGGGGGGGGE5:FGGG6ABFGGGGGFGFDECFGGGFFGGFGBE>FF:FFBGGGFFGFFFF<@FFFFFB??GD@F6@6?F80:7>*?12)7.334?AF?FFE(962,7<?7:)(4F3)**.-4(((,4:84(**07)))8).
@M02542:52:000000000-J9N43:1:1101:28548:7793 2:N:0:GTGAAA
GTAGTCCACGCCGTAAACGATGTCTACTAGCTGTTCGTGTCCTTGTGATGTGAGTAGCGCAGCTAACGCACTAAGTACACCGCCTGGGGAGTACGGTCGGAAGATTAAAACTCAAATGAATTGACGGGGGCACGCAACAGCGGTGGAGCATGTGGTTTAATTAGACGCAACGCGAAGAATCTTAACTACTCTTGACATCTACGGAAGACTGCAGAGATGACGGTGTGCCGTCCGGAACCGTAAGACAGGTGCGGCATGGCTGTCGGCAGCTTGG
+
<F9FFGGGG7CGDF7,F<B@F8FGGFFGFFFGGGGCFG,EFG9@FE,@,,<@FF<F<F@@++7C,:,@=FCDDF<FF,,E8=F=BDD@FC74=F=+A+4++@@8,4EFGCDGGB=>=;,EDACA9BCE3C3*6B73**6:85>C*;;C,=F?FCFG*:81+1,4=?15>EC5)/385>)*/.1**:+89F@?62*9.6=AFB05>>.;?*.(++350CD))0)04,(?)(,(()-((-(77(**4<75:<?)3(320(,(3,..*/)))).*.0
@M02542:52:000000000-J9N43:1:1101:20149:7796 2:N:0:GTGAAA
GTAGTCCACGCCGTAAACGGTGGGAACTAGGTGTTGGCGACATTCCACGTCGTCGGTGCCGCAGCTAACGCATTAAGTTCCCCGCCTGGGGAGTACGGCCGCAAGGCTAAAACTCAAAGGAATTGACGGGGGCCCGCACAAGCAGCGGAGCATGTGGCTTAATTCGACGCAACGCGAAGAACCTTACCAAGGCTTGACATACACCGGAAAGCATTAGAGATAGTGCCCCCCTTGTGGTCGGTGTACAGGTGGTGCGTGGCTGTCGTCAGGTCGG
+
GGGGGGGGGGGGGG7BFGGGFFGGFFFGEGGFGGEGGGEDGGGGGGFGGGGGGGGGGGGGGGGGGGGGGGGGCEFGGGGGGGGGGGGGGGGGGGGGGGGGGGGGGGGFGGGFGGGGGGCFGGGGGDFDEEGGGGDGD7EEFG5CFC*>8:CDCFG7CG*A6FC:<5EG>DGD:DF>EBBFF<44::CFGFFFFB5B?DFFF?>FF55=>7:BGGGF4:><2?B@)).9199(17::?<27<9DD>A<@BB?5<?A(4<>F01:2CG:3))1775
@M02542:52:000000000-J9N43:1:1101:4788:7816 2:N:0:GTGAAA
GTAGTCCACGCCCTAAACGATGTCAACTGGTTGTCGGGCCTTCATTGGCTTGGTAACGTAGCTAACGCGTGAAGTTGACCGCCTGGGGAGTACGGTCGCAAGATTAAAACTCAAAGGAATTGACGGGGACCCGCACAAGCGGTGGATGATGTGGATTAATTCGATGCAACGCGAAAAACCTTACCTACCCTTGACATGTACGGAACCCTGCTGAGAGGTGGGGGTGCCCGAAAGGGAGCCGTAACACGGTTGCTGCATGGCTGTCGTGAGCTCG
+
GGGGDGGGGGGGGGGGGGGGGFGG9CFGGGGGGFGGGDFGGFCFGGGGGEGCFGFGGGGGGGGGGFGDGGEDFGGGAFGGGGGDFGGG=CEFEGGGGGGGGGFGGGGGGGGFGEGGFG83D,=9CEEBEE6CCEEGDGF5@B>ECF?6?E@C7CGCGGGCFGGF@7EGFFDD:CBA:4>BF38DGGGFGF?F?7@64<F<@?BDBEFG4C,.@+;633C?:>BB31(*3?(365?<03;C53*78)4>3,)71<<2:561:0(.095)))71/)
@M02542:52:000000000-J9N43:1:1101:19398:7819 2:N:0:GTGAAA
GTAGTCCACGCCCTAAACGATGTCAACTAGTTGTTGGGGATTCATTTCCTTAGTAACGTAGCTAACGCGTGAAGTTGACCGCCTGGGGAGTACGGTCGCAAGATTAAAACTCAAAGGAATTGACGGGGACCCGCACAAGCGGTGGATGATGTGGATTAATTCGATGCAACGCGAAAAACCTTACCTACCCTTGACATGCCACTAACGAAGCAGAGAATCCTTAGGTGCTCGAAAGAGAAAAGGGACACAAGTTCCGCATGGCTGGCGGCACCCG
+
GGGGGGGGGGGGGGCCFGGGGGGGFGGGGGGGGGGGGGGGGGGGGGGGGGGGGGEGGGGGGGGGGGGGGGGGGGGGGGGGGGGGGGGGGGGGGGGGGEGGGGGGGGGGGGFGGGGGGGGGGGGGGGGGGEEEGGGGGGGGGG>CEGFGF=CFFGGGGGGGF7CCFFDGFF55BDFEFFBEFFFGGGGFGFFF?BFFF>::FFFGFFFGB*(4*0/)(**)-*/9>4)7).((4)(,13:<*(19,--4((01)))(((-42((-**<))0))).
@M02542:52:000000000-J9N43:1:1101:21837:7823 2:N:0:GTGAAA
GTAGTCCACGCCCTAAACGATGTCAACTGGTTGTTGGGAGGGTTTCTTCTCAGTAACGTAGCTAACGCGTGAAGTTGACCGCCTGGGGAGTACGGCCGCACGGTTGAAACTCAAAGGAATTGACGGGGACCCGCACAAGCGGTGGATGATGTGGTTTAATTCGATGCAACGCGAAAAACCTTACCTACCCTTGACATGCCAGGAAGCCTGCAAAGATGGGGGAGTGCTCGAAAGAGAACCTGGACACAGGTGCTGCATGGCCGTCGTCGGCTCG
+
CF:CFGGGFFGGGGFGCCF6B<EGAFGFFF6EC@FDEEGGGEFGG9EEEBFGFGGGGGCFFFCFFFEEGGGF?FFGGAFC=FEC9++CCFEGCGGG+@C@+>3+>CFGGADFFFDD=C8FDGGF6B6:B5A*@3@>CF,D;8:8:CF68,1=EGGGGGGFF7F,9DEFFA>C3C;5=)))0<F4C7+/*767)-9*-3))1)(9<45695?0++<6>>*3(<3:(2:7586:(7:1(.)1*3*97?1::?/).)))().(1,3-)/8:))0)07
@M02542:52:000000000-J9N43:1:1101:15236:7824 2:N:0:GTGAAA
GTAGTCCACGCCCTAAACGATGTCAACTAGTTGTTGGGGATTCATTTCCTTAGTAACGTAGCTAACGCGTGAAGTTGACCGCCTGGGGAGTACGGTCGCAAGATTAAAACTCAAAGGAATTGACGGGGACCCGCACAAGCGGTGGATGATGTGGATTAATTCGATGCAACGCGAAAAACCTTACCTACCCTTGACATGCCACTAACGAAGCAGAGATGCATTAGGTGCTCGAAAGAGAAAGTGGACACAGGTTCTGCATGGCTGTCGTCAGCCC
+
GGDGGGGGGGGFGGGGGGGGGGGGGGGGGGGGGGGGGGGGGGGGGGGGFGGGGGFGGGGGGGGGGGGGGGGGGGGGGGGGGGGGGFGGGGGGGGGGGGGGGGGGGGGGGGGGGGGGGGGGGGGGGGGGGGGGGGGGGGGGGGGGGGFGGGGGGGGGGGFGFGGGGGGGFFEG>G=EFFFFFFFGGGGFGFFFFFFFFEFFF<EGFF:EFD9B6;5)6*:49@F?<D)9)629?39???>F*)065?FFBBFF)43:)).6?F<?*0>@3)09)5
@M02542:52:000000000-J9N43:1:1101:22311:7824 2:N:0:GTGAAA
GTAGTCCACGCCGTAAACGATGAATGTTAGCCGTCGGGCAGTATACTGTTCGGTGGCGCAGCTAACGCATTAAACATTCCGCCTGGGGAGTACGGTCGCACGATTAAAACTCAAAGGAATTGACGGGGGCCCGCACAAGCGGTGGAGCATGTGGTTTAATTCGAAGCAACGCGCAGAACCTTACCAGCCCTTGACATGCCCGGCTACCTGCAGAGATGCAGGGTTCCCTTCGGGGAGCGGGACACAGGTGCTGCAAGGCTGTCGGCAGCCCGGG
+
EFC@FDAEDEGGD:C:6<B+DFA9E@FGGCGGDGDCEGGGG9CF<EEFGGGGC:6@CGGGEDGGGGGEGFE9F?F,?CFB4:F:=4DCCEFF,@:EFEFG+@FFFCCFGGCGFD8EFDGEFFGGCECFEGCGECE**@CGGCCCG5:C5EGGFGFFFFCFC@FDCDEGFFGG>GFD@?5>).*97:6>CD)8?AF*62))0(,97>F?9:,(+0875>*).4:)48(7)6,(,764(-1DC9)1111>30)*6,().,341<)())8>))07)5
@M02542:52:000000000-J9N43:1:1101:24995:7836 2:N:0:GTGAAA
GTAGTCCACGCCGTAAACGATGTCTACTAGCTGTTCGTGGTCTTGTACTGTGAGTAGCGCAGCTAACGCACTAAGTAGACCGCCTGGGGAGTACGGTCGCAAGATTAAAACTCAAATGAATTGACGGGGGCCCGCACAAGCGGTGGAGCATGTGGTTTAATTCGACGCAACGCGAAGAACCTTACCTACTCTTGACATCTAGCGAAGATTGTAGAGATACGATTGTGCCTTCGGGAACGCTAAGACAGGTTCTGCATGGCTGTCGTCAGCCCGG
+
GGGGGGGGGGGGGGGGGGGGGGGGGGGFGGGGGGGGGGGGGGGGGGGGGGGGGGGGGGGGGGGGGGGGGGGGGGFGGGGGGDGEGGGGGGGGGGGGGGEGGGGGGGGGGGGGGGGGGGGGGGFGDEGGGGGGGGGGGGGGGGGCGGEGGGGGCFFGGGGGFGGGCDCDF>EDBD6>>>FFF?FGGGG4CF?8B7FFFAF>FAF3>>D?6>24C7+7<CCA0:@F04)*6)).:@;011(19:)*)4(7130*)6))-6((((,.19)).)))).
@M02542:52:000000000-J9N43:1:1101:7622:7875 2:N:0:GTGAAA
GTAGTCCACGCCCTAAACGATGTCAACTGGTTGTCGGGCCTTCATTGGCTTGGTAACGTAGCTAACGCGTGAAGTTGACCGCCTGGGGAGTACGGTCGCAAGATTAAAACTCAAAGGAATTGACGGGGACCCGCACAAGCGGTGGATGATGTGGATTAATTCGATGCAACGCGAAAAACCTTACCTACCCTTGACATGTACGGAACCCTGCCGAGAGGTGGGGGTGCCCGAAAGGGAGCCGTAACACAGGTGCTGCATGGCTGTCGTCAGCTCC
+
GGGFGGGGGGGGGGGGGGGGGGGGGGGGGGGGGGGGGDGGEGGGGGGGGFGCEGGGGEGGGGGGGGGGGGGGGCGGGFGGGGGGGGFDCFGGFG7FGGGGGGGGGFEFGGGGDFGFFGGGGFGG>EGEGGECEGGGGCFGC>EEGGFGD@C=EG9EDFFGFGGGG@EGFFGD>59EBFFFFFFGGGFFGFFFFFFFB?F)=?6DFFFG@C<FC:55299147>BF627<:-(4>::BFBD<:**()3510/)5)42(6A((2(,79)<>))*7)
@M02542:52:000000000-J9N43:1:1101:18127:7888 2:N:0:GTGAAA
GTAGTCCACGCCGTCAACGATGCTAACTCGTTTTTGGGCTTTTGGGTTCAGAGACTAAGCGAAAGTGATAAGTTAGCCACCTGGGGAGTACGAACGCAAGTTTGAAACTCAAAGGAATTGACGGGGGCCCGCACAAGCGGTGGATTATGTGGTTTAATTCGATGATACGCGAGGAACCTTACCAAGGCTTAAATGGGAAATGACAGGTTTAGAAATAGACTTTTCTTCGGACATTTTTCAAGGTGCTGCATGGTTGTCGTCAGCTCGTGCCGTG
+
GGGCGGGGGGGGGG+CGGGGGGGGFFGFGGFGGGGGGGGGGGGGGGGGGGGGGGGGGGGGGGGDGGGFCFGGGGGFGGGGGGGGGGGGGGGCGGGGGGGGGGGGGGGGGGGGGGGGGGFFGGGGGGGCEGGGGGGGGGGGAEDCECGGGGGGGFGGGG7FFGGGGGGGFFDGEGFFFFFBFFFF<FC:C?F4B6FF1?@BFAFGFFFFFFFFGGGFFGG><=FFAAFG6?BB;F>>>>7FC:<D7:AF72=8?<<?FAB:???B>C>5)>)7>>
@M02542:52:000000000-J9N43:1:1101:22997:7890 2:N:0:GTGAAA
GTAGTCCACGCCGTAAACGGTGGGAACTAGGTGTTGGCGACATTCCACGTCGTCGGTGCCGCAGCTAACGCATTAAGTTCCCCGCCTGGGGAGTACGGCCGCAAGGCTAAAACTCAAAGGAATTGACGGGGGCCCGCACAAGCAGCGGAGCATGTGGCTTAATTCGACGCAACGCGAAGAACCTTACCAAGGCTTGACATACACCGGAAAGCATTAGAGATAGTGCCCCCCTTGTGGTCGGTGTACAGGTGGTGCATGGCTGTCGTCGGCCCGG
+
GGGGGGGGGGGGGGFECFGGEGGGGGGGGGGGGGGGGGGGGGGGGGEFFFGGGGGGGGGGGGGGGGGEEFGFGGGGGGGGGGGGGGGGGGEGEGGGGGGGGGGGGGGGGGGGGGGGGGGGGGGGGGGGGGGGGGCEGGGGGGGGGGEG*CCG?FGFGGCFFDGGGG?DFFGGFDBF>EFFFFFDFDFFF4>5FBFF?D?AFFBCFFDEFD?0CC<9<:>4677FAA)989>>B5624??GD9<D<9)9<>6@?FFFA>(811?7FGF)).)0))
@M02542:52:000000000-J9N43:1:1101:3908:7897 2:N:0:GTGAAA
GTAGTCCACGCCGTAAACGATGAATGTTAGCCGTCGGGCAGTATACTGTTCGGTGGCGCAGCTAACGCATTAAACATTCCGCCTGGGGAGTACGGTCGCAAGATTAAAACTCAAAGGAATTGACGGGGGCCCGCACAAGCGGTGGAGCATGTGGTTTAATTCGAAGCAACGCGCAGAACCTTACCAGCCCTTGACATGCCCGGCTACCTGCAGAGATGCAGGGTTACCTTCCGGGACCGGGACACAGGTGCTGCATGGCTGTCGTCAGCCGGGG
+
GGGCFCFEFEGDGGGGGGGFGGGGDFEFCEGCGGCFG:FGGGF9FGGGCFFGEGFGGGGGGGGFGGGGGGCG<AAFGEGFFGFGGCGGFGEFGGGGGGDGGG?@F9FGGGCFGCFGGGFFGGGFD8+>*5:*>>B:CC8F8EC:CFFG@CCC9<2BCGGGA1/CCD=GFFDD:D>E:<5)5386CGF:75?FFF4*6<?B@?;35>@D@7:?6+*7)2C<<F@>0(5F4<((-:>06(4C>,C*,86:)(0*6<3<<??<(4),/157))))))
@M02542:52:000000000-J9N43:1:1101:23956:7902 1:N:0:GTGAAA
GTAGTCCACGCCGTAAACGGTGGGAACTAGGTGTCGGCGACATTCCACGTCGTCGGTGCCGCAGCTAACGCATTAAGTTCCCCGCCTGGGGAGTACGGCCGCAAGGCTAAAACTCAAAGGAATTGACGGGGGCCCGCACAAGCAGCGGAGCATGTGGCTTAATTCGACGCAACGCGAAGAACCTTACCAAGGCTTGACATACACCGGAAAGCATTAGAGATAGTGCCCCCCTTGTGGTCGGTGTACAGGTGGTGCATGGCTGTCGTCAGCTCGG
+
GGDFGGGGGGGGGGGBDEFFGGGGEGGGGGGGGGGGGGGGGGGGGGGGGGGGGGGGGGGGGGGGGGGGGGGGGGGGGGGGGGGGGGGGGGGGGGGGDGGGGGGGGGGGGGFGGGGGGGGGGGGGCGGGGGGGGGGGGCGGGGGGGGGGFGGGFGFGGGGGGGGGGGGGGGEEGDGGGGGGGGGGGGGGGGGGFGGGGGGGGFGGGGGGGGFGGFGGGGGGGGFGGGGGGGFFGFGFFFGGFFG??>FGFGGFF:2,):1<<57?C?BFFFFFD)
@M02542:52:000000000-J9N43:1:1101:10282:7929 2:N:0:GTGAAA
GTAGTCCACGCCCTAAACGATGTCTACTAGTTGTCGGGTCTTAATTGACTTGGTAACGCAGCTAACGCGTGAAGTAGACCGCCTGGGGAGTACGGTCGCAAGATTAAAACTCAAAGGAATTGACGGGGACCCGCACAAGCGGTGGATGATGTGGATTAATTCGATGCAACGCGAAAAACCTTACCTACCCTTGACATGGATGGAATCCCGAAGAGATTTGGGAGTGCTCGAAAGAGAACCATCACACCGGTGCTGCATGGCTTGCGTCAGCTCG
+
GGGGGGGGGGGGGGGFGGGGGGGGGGGGGGGGCGGGDGFFGGGGGGGGGGGGGGGGGGDGGGFGGGGGDGGGGGGGGCGGGGGGGGGGGDFFFDGGGGGGEGGGFGGGGGGGGGGFGGGFGGGG>EGGGG@EGGGGGGGGGGGGGGFEFF?=CFGGGGGFFFFGGGGGFF5CDGFFFFDEFFFFGGGFGFF55EFF<<A3@>?GFBFGFD3>CCG@4D>2)7;>1,::<?9<1>:0:>85*,9*,.4)(,0)(52<().4<7,,*1)).7)*0)
@M02542:52:000000000-J9N43:1:1101:10792:7933 2:N:0:GTGAAA
GTAGTCCACGCCGTAAACGGTGGGAACTAGGTGTTGGCGACATTCCACGTCGTCGGTGCCGCAGCTAACGCATTAAGTTCCCCGCCTGGGGAGTACGGCCGCAAGGCTAAAACTCAAAGGAATTGACGGGGGCCCGCACAAGCAGCGGAGCATGTGGCTTAATTCGACGCAACGCGAAGAACCTTACCAAGGCTTGACATACACCGGAAAGCATTAGGGATAATTCCCCCCTGGTGGGCGGTGTACAGGTGGTGCATGGCTTGCGTTAGCTCGG
+
EGG7F<F@EEGDFFF7C<B,BF+@CCCEGGGGGGGF@CC7CCFGDAFECGD>FC:C=FGGE7FCCFFGF:FCC7?E,5CAFFFCGE++=BFCEGGGEGG:BEGGGGG?C,EFGFGC+,37:B8D9CFGEFEGGG*8=7*?=CC*2;EEEGDG690008/A)AGGFGD3:)7<><>EBE5:?157CF?<D?)58?FD0)*6*5<C)..*8)3:E:+0.**(.0**)-.64(47()5((((1)()1.44*(-))41484).(.(((9))).**/))
@M02542:52:000000000-J9N43:1:1101:23512:7992 1:N:0:GTGAAA
GTAGTCCACGCCGTAAACGATGTCTACTAGCTGTTCGTGTCCTTGTGATGTGAGTAGCGCAGCTAACGCACTAAGTAGACCGCCTGGGGAGTACGGTCGCAAGATTAAAACTCAAATGAATTGACGGGGGCCCGCACAAGCGGTGGAGCATGTGGTTTAATTCGACGCAACGCGAAGAACCTTACCTACTCTTGACATCTACGGAAGACTGCAGAGATGCGGTTGTGCCTTCGGGAACCGTAAGACAGGTGCTGCATGGCTGTCGTCAGCTCGG
+
GGFGGGGGGGGGGGGBFFFGGGGGGGGGGGGGGGGGGGGGGGGGGGGGGGGGGGGGGGGGGGGGGGGGGGGGGGGGGGGGGGGGGGGGGGGGGGGGGGGGGGGGGGGGGGGGGGGGGGGGGGGGGGGGGGGGGGGCGGGGGGGGDGGGGGGGGGGGGGGFGGGFGGGGGGGGGGGGGGGGGGGFGGGGGGGGGGGGGGGGGFGGGGDGGGGGGGGGGGFGGGCGGGGGGGFFGGGFFGGGFFGFFFGGFGGFFFFFF<?09<CFGFFFFF>FF)
@M02542:52:000000000-J9N43:1:1101:28192:8006 1:N:0:GTGAAA
GTAGTCCACGCCGTAAACGATGTCTACTAGCTGTTCGTGTCCTTGTGATGTGAGTAGCGCAGCTAACGCACTAAGTAGACCGCCTGGGGAGTACGGTCGCAAGATTAAAACTCAAATGAATTGACGGGGGCCCGCACAAGCGGTGGAGCATGTGGTTTAATTCTACGCAACGCGAAGAACCTTACCTACTCTTGACATCTACGGAAGACTGCAGAGATGCGGTTGTGCCTTCGGGAACCGTAAGACAGGTGCTGCATGGCTGTCGTCAGCTCGG
+
GG7CGGGGGGGGGGGGGGGGGGGGGGGGGGGGGGGGGGFFCFGGGGGGFGGGGGGGGGGGGGGGGFGGGGGGGGGGGGGGGGGGGGGGGGGGGGGGGGGGGGGGGGGGGGGGFGGGFFGGGGGGGGGGGGGGGGGGGGGGGEGGGGFGGGFGGGGGGGGGGGGGGGGGGGGEGDDGGEFGGGGGGGGGGGGGGGGGGGGGGFGCEGGGGGGGGGFFFGGGGDGGGGGGFGFFGGGEFGGGFFGFF>CGFGFFFFFFFF?FC**9<<B??:DFF)
@M02542:52:000000000-J9N43:1:1101:10753:8025 2:N:0:GTGAAA
GTAGTCCACGCCGTAAACGGTGGGAACTAGGTGTTGGCGACATTCCACGTCGTCGGTGCCGCAGCTAACGCATTAAGTTCCCCGCCTGGGGAGTACGGCCGCAAGGCTAAAACTCAAAGGAATTGACGGGGGCCCGCACAAGCAGCGGAGCATGTGGCTTAATTCGCCGCAACGCGAAGACCCTTACCAAGGCTTGACATAACCCGGAAAGCATTAGAGATAATGACCCCCTTGTGGTTGGTGTAAAGGTGGTGGATGGCAGTCTACAGGCCGG
+
GFCGFGCFFGEGGG@FFFGGGC:FE<FGFFGGGFGGGGGGGGE<DCFFG@,@@FGGCFEFCCEEE<FCGGGGGGGG95EFBAEEGE+:<FG7EFCEEEC@3=F+@CF,>7>,>>CE?CFFCCDGD3DFGCE>BCG5*<88*BF6FFCD*2=*<=++<:CFF<C:+9275>C<>G>)).)))(027DG67:5@FBF5?F44*)(*073:))2<F7@F)*0-)/1*.)428(3(40).2((17(71.))*.))0-(((..((.(,,*0**).).))
@M02542:52:000000000-J9N43:1:1101:12886:8025 2:N:0:GTGAAA
GTAGTCCACGCCCTAAACGATGCGAACTGGATGTTGGTCTCAACTCGGAGATCTGTGTCGAAGCTAACGCGTTAAGTTCGCCGCCTGGGGAGTACGGTCGCAAGACTGAAACTCAAAGGAATTGACGGGGGCCCGCACAAGCGGTGGAGTATGTGGTTTAATTCGATGCAACGCGAAGAACCTTACCTGGCCTTGACATGTCTGGAATCCTGCAGAGATGCGGGAGTGCCTTCGGGAATCAGAACACAGGTGCTGCATGGCTGTCGTCAGCTCG
+
GGCGGGGGGGGGGGFEGGGGGGGG,FGGGGEFGGGGGGGDFGGGGGGGFGGGGGFGFGGGGG7FGGGGGGGGGGGGGGGGGGGGGGGGGGGGGGGGGGEGGGDEGGGGG9BFFGGGGFGGGGGGGGGGGGGGCGGGGGGFGGGEEGGGGF+<EGGGGGGGFGGGFGGGFFGGFGFFEFFFFFFFFGF@FFFFF>FFF<=?FFFF:=:FFGF<?FGF:<72<@@@9B1CA<B9<>:9(38FGAFF:7<::2967<BF2-)1?:?1=7@>)86*9)
@M02542:52:000000000-J9N43:1:1101:17489:8027 2:N:0:GTGAAA
GTAGTCCACGCCGTAAACGATGTCTACTAGCTGTTCGTGTCCTTGTGATGTGAGTAGCGCAGCTAACGCACTAAGTAGACCGCCTGGGGAGTACGGTCGCAAGATTAAAACTCAAATGAATTGACGGGGGCCCGCACAAGCGGTGGAGCATGTGGTTTAATTCGACGCAACGCGAAGAACCTTACCTACTCTTGACATCTACGGAAGACTGCAGAGATGCGGTTGTCCCTTCGGGAACCGTAAGCCAGGTTGTTGATGGCTGTCGTCAGCCCGG
+
GGFFFGGGGGGGDE@FFGFCFCFGGGGGGGGGGGGFGGGGGE<<CF<<FFGFFGGGGEEGGEFGG9CGDCF@F8FAFFEGA=CFCGGGGG:FEFG7F8C=FCF<B;FGGFCF@EGFFEGGGC9;+8EECCCG**4BGGG:8ECEGD*=F:EFFF9CE><,=><*:4C3>3*):5;:5B))04*:CCG?C9)@B2*<<A?D?)23>7<:)*51<++8?**668>524)*5)<2::19140)/8DG7(,)23/)3(()62.((((./95<>:)7)5
@M02542:52:000000000-J9N43:1:1101:19974:8043 2:N:0:GTGAAA
GTAGTCCACGCCGTAAACGATGTCTACTAGCTGTTCGTGGTCTTGTACTGTGAGTAGCGCAGCTAACGCACTAAGTAGACCGCCTGGGGAGTACGGTCGCAAGATTAAAACTCAAATGAATTGACGGGGGCCCGCACAAGCGGTGGGACATGTGGCTGAATTCGACGCAACGCGAAGAACCTTACCTCCGATTGACATCTAGCGAAGATTGTAGAGATACGATTGTGCCTTCGGGAACGCTAAATCAGGTTCTGCCTGGCGGGCGGCAGTTGGG
+
FGGGGGGGCC@DC@,:CECFFCFGGGG<EFEEEEFGGGC@,C@EE,CDCFFDFFGCBC@EGECCFDFDEEGGGGDDEAFEFEGGGG+FCEEGE<FEFEFGD+6AF9EDFC9DFF8=FFA,6F=@D>=CG7E>*5:*;1>@:>>8CD*,,:CEE7,*=*7+:>7:<*=):=><3/27.)08@<FGGGG6*))..2**))*.*-4))8.;**5>C:+/)*2)4@)0-)6CA<440>>;B((*96)*-).*))**4))))-4((((()))0).**)7
@M02542:52:000000000-J9N43:1:1101:14645:8044 2:N:0:GTGAAA
GTAGTCCACGCCGTAAACGATGTCAACTAGCCGTTGGGAGCCTTGAGCTCTTAGTGGCGCAGCTAACGCATTAAGTTGACCGCCTGGGGAGTACGGCCGCAAGGTTAAAACTCAAATGAATTGACGGGGGCACGCACAAGCGGTGGAGCATGTGGTTTAATTCGAAGCAACGCGAAGAACCTTACCAGGCCTTGACATCCAATGAACTTTCCAGAGATGGCTTGGTGCCTTCGGGAGCATTTAGACAGGTTCTGCATGGCTGTCGTCAGCTCGG
+
GGFGGGGGGGGGGCFGGGGGGGGG<FGGGGGGGGGGGGGGGGGGGGGGGGGGGGGGGGGGGDGGGGGGGCGGGGFGGGGGGGGGGGGGGGGGGGGGGGGGDGGGGGGGGGGGGFGGGGGGFGGGGGGGGGGDGGGGGECGGGG>EG>FGGGGEGGGGGFFFFGCC5:CAFEDDDBFF>FFFFFGGGGFG3<FF0?FAAF?F>DF?FF:8FFFC+<77:F?(0<EFFBGFFD<6D>1(20CC)0*..672A*134))))381(2)*/0)8)*)))
@M02542:52:000000000-J9N43:1:1101:25758:8062 2:N:0:GTGAAA
GTAGTCCGCGCCCTAAACGATGTCAACTAGCTGTTGGGGCCTTCGGGCCTTGGTAGCGCAGCTAACGCGTGAAGTTGACCGCCTGGGGAGTACGGTCGCAAGATTAAAACTCAAAGGAATTGACGGGGACCCGCACAAGCGGTGGATGATGTGGATTAATTCGATGCAACGCGAAAAACCTTACCTACCCTTGACATGTCTGGAATGCCGAAGAGTTTTGGTAGTGCTCGCAAGAGAACCGGAACACAGGTGCTGCCTGGCTGTCGTCAGCCCC
+
GGGGGGGGGGGEEGGFGFCFGFFGGGGGGGDGFGFGGGGGGGFEGGGGGGGGGGFGGGGCGGGGFFGGDGGGGFFGGDGECGDGGDFEGFFGFFFFGGDFGDGGGGGFFGGGGE8FGGGGFFFGGGGGGGGGGG7:EFGGGGEGEGECCGGGGGGGGGCCFGE7FF=CFFCD>C6>37BDFBFFCGGFG)9?FFFFA??4/4,:)*)3?729C?8*.0*,4<FB>0<::?B96@:0,.5>5(><;0(8087??7<)(.)(474(9>5))7))0)
@M02542:52:000000000-J9N43:1:1101:4633:8095 2:N:0:GTGAAA
GTAGTCCACGCCGTAAACGATGGGTGCTAGGTGTCGCGGGCTTTGACCCCTGCGGTGCCGTAGCTAACGCATTAAGCACCCCGCCTGGGGAGTACGGCCGCAAGGCTAAAACTCAAAGGAATTGACGGGGGCACGCACAAGCGGTGGCGCATGTGGTTCAATTCGACGGAACGCGCCGAACCATACCTGGGCTAGCAAATGAAGGAACCAGGTGGAAAGATCGGGGTGCTCTTCGGAGAATCTGTCGTTATGAGCTGCAGCGGTGTCGTCCGCG
+
GG,CFFGDGDFFGGGEFGD+F<FGGGCG<FGFGCCFF@C:+7EEF,CFFGFGGGGGGCGGG>??@EEGGGFEEGGGG9FG@CG:FC@@FGCFE8,8C68=:F+CCF,F<@EG,>,:CECF6@3@=ECCE7?**3=58<**/3*8*/***27*:<920;:F=C97:2:5).*))*-))00<>()2>DC7*)7).(0).)).4.67?7?*)*(4<+;F):9?24@E;>()--.)4*(-(-(**-**))(0,,)7))))(,8()-,(11)70)))))
@M02542:52:000000000-J9N43:1:1101:20384:8096 2:N:0:GTGAAA
GTAGTCCACGCCGTAAACGGTGGGAACTAGGTGTTGGCGACATTCCACGTCGTCGGTGCCGCAGCTAACGCATTAAGTTCCCCGCCTGGGGAGTACGGCCGCAAGGCTAAAACTCAAAGGAATTGACGGGGGCCCGCACAAGCAGCGGAGCATGTGGCTTAATTCGACGCAACGCGAAGAACCTTACCAAGGCTTGACATACACCGGAAAGCATTAGAGATAGTGCCCCCCTTGGGGTCGGTGTACAGGTGGTGCATGGCTGTCGTCAGCTCGG
+
GGGGGGGGGGGGGG,BFGEGEGGGEFGFCGEGGGGGGGGGGGGGGGGGGGGGGGGGGCGGGGGGGGGGGGGGGGGGGGGGGFGGGGGEGGGDGFFGGGGGGGGGGGGGGGGFGGGGFGFDFFFFCGGGG7?:EGGGG:EE:FG>EGEGGGGGGFFD@F5FFFFFCC7C>>EGECB:BEBFFFFFGGFFCF>FFFFFFF?AF?)7@EFD>GFFFF?72>DA<FFF9>AFB(33:F(213:DD(*14:DF74?::29))).1:FFD<557>49:;)
@M02542:52:000000000-J9N43:1:1101:27640:8100 1:N:0:GTGAAA
GTAGTCCACGCCCTAAACGATGTCAACTGGTTGTCGGGCCTTCATTGGCTTGGTAACGTAGCTAACGCGTGAAGTTGACCGCCTGGGGAGTACGGTCGCAAGATTAAAACTCAAAGGAATTGACGGGGACCCGCACAAGCGGTGGATGATGTGGATTAATTCGATGCAACGCGAAAAACCTTACCTACCCTTGACATGTACGGAACCCTGCCGAGAGGTGGGGGTGCCCGAAAGGGAGCCGTAACACAGGTGCTGCATGGCTGTCGTCAGCTCG
+
GG:FGGGGGGGGGGGGGGGGGGGGCFFGGGGGGGGGGGGEGGGGGGGGGGGGGGGGGGGGGGGGGFGGGGGGGGGGGGGGGGGFGGGGGGGGGGGGGGGGGDGGGFGGGGGGGDEFGGGGGGGGCFCFGGEGGGGGGGGGGGGGGGGGGDEB;EGGGGGG@FGGGGGGGGGGGGGGGGGGFGGGGGGGGGGGGGGGGGGGGFEGGGGGGFGGGGEEEG@5CEGGGGGGGGFBDEGFFGGDF@DF3>GG@GG:;4244<A?GD3)9,41?63*;)
@M02542:52:000000000-J9N43:1:1101:14975:8109 2:N:0:GTGAAA
GTAGTCCACGCCGTAAACGGTGGGCACTAGGTGTTGGCGACATTCCACGTCGTCGGTGCCGCAGCTAACGCATTAAGTTCCCCGCCTGGGGAGTACGGCCGCAAGGCTAAAACTCAAAGGAATTGACGGGGGCCCGCACAAGCAGCGGAGCATGTGGTTTAATTCGACGCAACGCGAAGAACCTTACCAAGGCTTGACATACACCGGAACCGCCTGGAGACAGGCACCCCACTGTGGCTCGTTTACAGGTCGCTCCTGGGCTTCGGCAGCTCGG
+
GGGGGGGGGGGGDFFGGGG:FDFG,CFFFGGGGGGGCFFGGGGFFGAFDFCE:<=FEEG<CEB=FFGGGEGE+B<FCGFGGGGGDCC<+?C:CFCGGEGEC++@F+@<F79@F8D9?EFC8D8,;,,@C7:8C5:EECCC8:CCC5B5*2/*3<C@+**29CC<7*<77DGGF)1<3>3>)(72>F6?C?F338@B?48<6<<F4)78@3((***824*50)))((4>?B-((0-671(*7,15(4)9:8))((,(82(-,(,41*)).).)))
@M02542:52:000000000-J9N43:1:1101:17689:8110 2:N:0:GTGAAA
GTAGTCCACGCTGTCAACGATGAGTGCTAGTTGTCGGCATGCATGCATGTCGGTGACGCAGCTAACGCATTAAGCACTCCGCCTGGGGAGTACGGTCGCAAGATTAAAACTCAAAGGAATTGACGGGGGCCCGCACAAGCGGTGGAGCATGTGGTTTAATTCGAAGCAACGCGCAGAACCTTACCACCTTTTGACATGCCTGGACCGCCCCAGAGATGGGGTTTTCCCTTCGGGGACTAGGACCCAGGTGCTTCATGGCTGTAGTCAGCCCCGG
+
GGGGGGGGGGGGGG,FFGEFFGFGGGGGGGGGGGGGGGGGGGGGGGGGFGGGGGGGGGGGGGGGGGGGGGGGGGGGGGGGGGGFFFD>FGGGGGGGGCGGDGGGGGGGGGGGGGGGDFGGGGGGGGDGGE6BEGGGGG8DEGEEEGB6C9FGGGGGGGGGFGGGFDEFFF=5>GBF8AA)8@FGG7CDGFF?7:FFA7F09)297>DE@GFFC5C)6FG:60>>B24>6<:??@91448CC?>536:>.(4*)-..-8:?<2<4F>88/.))).
@M02542:52:000000000-J9N43:1:1101:19775:8113 2:N:0:GTGAAA
GTAGTCCACGCCCTAAACGATGCGAACTGGATGTTGGTCTCAACTCGGAGATCAGTGTCGAAGCTAACGCGTTAAGTTCGCCGCCTGGGGCGTACGGTCGCAAGACTGACACTCAAAGGAATTGACGGGGACCCGCACAAGCGGTGGATGATGTGGTTTAATTCGATGCAACGCGAAAAGCCTTACCTACCCTTGACATGTCAAGAATTTCGCAGAGATGTGGAAGTGCTCGAACGAGAACTTGAACACAGGTGCTGCATGGCCGGCGTCAGCG
+
GGEFGGFGGGGGGC8CFGGGGGGGEGGGGGGFGGGGGCGGGGGGFGGGGGGGGGGGGFGEFFGGCFGFGGGGGGFGFAF7FGGGGGGGCG+CEGGGGGFDFGEGGGGGG,@CGGGGGGGGGFG9FFGGGGEGGGGGDGGFGGGGEDEFGGGGGGGGCFGGFGGGFFGFDFGGFD935>BFFFFF=<C?C@FFF(5?DFF)@ADG??F7FC>:>C=)(0:A>BFFBF)*).4<9F(((-3C44C7<>)90:>>2(43))(6::BBGD.8)07B?)
@M02542:52:000000000-J9N43:1:1101:12314:8114 2:N:0:GTGAAA
GTAGTCCACGCCGTAAACGATGTCTACTAGCTGTTCGTGTCCTTGTGATGTGAGTAGCGCAGCTAACGCACTAAGTAGACCGCCTGGGGAGTACGGTCGCAAGATTAAAACTCAAATGAATTGACGGGGGCCCGCACAAGCGGTGGAGCATGTGGTTTAATTCGACGCAACGCGAAGAACCTTACCTACTCTTGACATCTACGGAAGACTGCAGAGATGCGGTTGTGCCTTCGGGAACCGTAAGACAGGTGCTGCATGGCTTTCGTCAGCTCGG
+
GG@FGGGGGGGGGGGCFGGGGGGGGGGGGGGGGGGGGGGGGGGGGGGGGGGGGGGGGGGGGGGGFGGGGEGGGGGGGGGGGGGGGGGGGGGGGGGGGGGGGGGGGGGGG9FGGGGGGGGGGGGGGGGDGGGGGGGCEGGGGGGGGGFCGGGGGGGGGGGGFGGCFG5DFFGGBDBFFFFFFB?FGGGFGFFFFFFFFFFFB<:GFFE=?FBFGG@F7FGFFBFF>BFGFDA<?FB>>11CDBDCB?07<>:@BA72<)463(.6*957))*/))
@M02542:52:000000000-J9N43:1:1101:27138:8133 1:N:0:GTGAAA
GTAGTCCACGCCGTAAACGATGAATGCCAGCCGTTAGTGGGTTTACTCACTAGTGGCGCAGCTAACGCTTTAAGCATTCCGCCTGGGGAGTACGGTCGCAAGATTAAAACTCAAAGGAATTGACGGGGGCCCGCACAAGCGGTGGAGCATGTGGTTTAATTCGACGCAACGCGCAGAACCTTACCAGCCCTTGACATGTCCAGGACCGGTCGCAGAGATGTGACCCTCTCTTCGGAGCCTGGAACACAGGTGCTGCATGGCTGTCGTCAGCTCG
+
GG,EFFFGFGDGGFGGGGGGGGGGGGGGGGGGGGGGGGCFGGGGGGGGGGGGGGGGGFGGGGGGGGGGGGGGGGGDFFEFGGGEFFGGEEFGGGGGCCEEGEFFGGGGGGGGGGFGGGGGGGGGGG7EGGGGGGGGGFAFCFFGGFCFCCFGGGFGGGGGGGGGGGGGGDG>GGGCCCGGGGFGGG?=FDGE@FGGGFCFFFCC5C*:C?G58EG5;:EFFFGCGFFE*9>FGGG5B5D<57CFF(:C:FG0;72,4AFFGF35D(3:?BFFF)
@M02542:52:000000000-J9N43:1:1101:17592:8140 2:N:0:GTGAAA
GTAGTCCACGCCCTAAACGATGTCAACTAGTTGTTGGGGATTCATTTCCTTAGTAACGTAGCTAACGCGTGAAGTTGACCGCCTGGGGAGTACGGTCGCAAGATTAAAACTCAAAGGAATTGACGGGGACCCGCACAAGCGGTGGATGATGTGGATTAATTCGATGCAACGCGCAAAACCTTACCTACCCTTGACATGGTCGGAATCCTGCCGAGAGGCGGGAGTGCTCGAAAGAAAACAGAAACACAGGTGCCACCTTGCGTTCTCCACGTCG
+
CFF,CFFEFGGGGG8CCE;FG?FFFGFGFGFFGGGGG@C,@FFECFFGFAEFCGGAFEF<@EFGGG@CCEBFFGFG9?<EFFGDEGFD7FGGGDGG7CGC7=<FGGFGFGFFGGFGDF8=8=D9=C>FEFCBED7>EFGFG>*@E5,=CFFFGG,25>+D9;C=2:A>FFCDF):33;;8A@4FFGC;FFFFF)=+<8FEF0;GD3FGF=:?D8?>9*36607)4(5*613(4)((,(4*2(*24(()(27))(),(().2(-(/1*18))0))
@M02542:52:000000000-J9N43:1:1101:18081:8145 2:N:0:GTGAAA
GTAGTCCACGCCGTAAACGATGTCTACTAGCTGTTCGTGGTCTTGTACTGTGAGTAGCGCAGCTAACGCACTAAGTAGACCGCCTGGGGAGTACGGTAGCAAGATTAAAACTCAAATGAATTGACGGGGGCCCGCACAAGCGGTGGAGCATGTGGTTTAATTCGACGCAACGCGAAGAACCTTACCTACTCTTGACATCTAGCGAAGATTGTAGAGATACGATTGTGCCTTCGGGAACGCTAAGCCCGGTGGTTCATTGTAGGCGTCAGGTCGG
+
GGGGGGGEEGFGGG,B<E:FGFFFFGGGGEFGGFFFGGFGCCF<FFFFGDFGDFCAEC:CBCCCE,?FBFGEEDEFFCFGCGGGGGGGGGGG8FEG?6:=FFGGFCFGGGG?ADEFGFGGGFGFGGGGGDE6:@8BEEFGGEGG5*6CD7FGGFGB=:<FC;7?CDGCBDGG)/(:@7@F417>4FDFGF?*=BFFB>FBB4>C5)78@G?AGCC?2D:2,))0(.6C>AF<?EFFF((*/-C*(.()-40)-(.))--)-.))11)0.)*)))
@M02542:52:000000000-J9N43:1:1101:19657:8178 2:N:0:GTGAAA
GTAGTCCACGCCGTAAACGATGTCTACTAGCTGTTCGTGTCCTTGTGATGTGAGTAGCGCAGCTAACGCACTAAGTAGACCGCCTGGTGAGTACGGTCGCAGGATTAAAACTCAAATGAATTGACGGGGGCCCGCACAAGCGGTGGAGCATGTGGTTTAATTCCACGCAACGCGAAGAACCTTACCTACTCTTGACATCTACGGAAGACTGAAAAGATCCGGTTGTGCCTTTGGGAACCGTAAGGACGGTGCTGCCTGGCTGTCGTCCGCCGGG
+
@B+,CEFGGDGD+8B@FDE+BCCFGFDFG9DFCGCE7C,C@FCFAC<<<,BEBF6@EF7FGGGCFF8@CDDE8BFF95E?F7>CCFG,99AAEFE7AB@7>F+C:=,CFDE,=9,>?FCDG,,,2+6@@CGE7CEE:>::CBE*1)=C@76:41B6;CFGAFC+1;5):A:)5)(07)9:7(*29CA=F66B*4*0)6?BFF?5)7);F*,)++0)(**,().89(-:<)4)))4((,4)/-**))()(())..)()40036(./9))0))))0
@M02542:52:000000000-J9N43:1:1101:26963:8183 2:N:0:GTGAAA
GTAGTCCACGCCGTAAACGGTGGGAACTAGGTGTTGGCGACATTCCACGTCGTCGGTGCCGCAGCTAACGCATTAAGTTCCCCGCCTGGGGAGTACGGCCGCAAGGCTAAAACTCAAAGGAATTGACGGGGGACGGCACAAGCAGCGGAGCATGTGGCTTAATTCGAAGCAACGCGAAGAACCTTACAAAGGCTTGATATACACCGGAAAGCATTAGAGATAGTGCCAGCCTTGTGGTCGGTGTACAGGTGGTGCATGGGTGCCGTTAGGTGGG
+
<EFGFFE<CB@CB@:FGF:CGF:CE<:@D9<@FACCFF7FCEDFCC<BCFCFGFDEC7>E:F7>CFDGFC7+:+FEAFA<,C=C+C=DFGGBE:F,@>=:F7F:+DF,@CD9F,@3:>F:?B?FFEEDC7CC*B**=<:CC*88**::87*29C?G?55CF7EGFCC*.5<C5D07)000/8)*::C*:*7>84)01)944.6*5>38.71(<<9=2*744===2).*.(((-9:0(.))1(//3428()).4,),).((.(((1/)).)*/))
@M02542:52:000000000-J9N43:1:1101:25961:8223 2:N:0:GTGAAA
GTAGTCCACGCCGTAAACGGTGGGAACTAGGTGTTGGCGACATTCCACGTCGTCGGTGCCGCAGCTAACGCATTAAGTTCCCCGCCTGGGGAGTACGGCCGCAAGGCTAAAACTCAAAGGAATTGACGGGGGCCCGCACAAGCAGCGGAGCATGTGGCTTAATTCGACGCAACGCGAAGAACCTTACCAAGGCTTGACATACACCGGAAAGCATTAGAGATAGTGCCCCCCTTGTGGTCGGTGTACGGGTGGTGCATGGCTGTCGTCAGCCCGG
+
GGGGGGGGGGGGGGGEGGEFEGGGGGGFGGGGGGGGGGFGGGGGGGGGGGGGGGGGGGGFGGGGGGGGGGGGGGGFGGGGGGGGGGGGDGGEEGGGDGGGGGGGGGGFFFGGGFFFGGGGGGGGFGGGGFCED>CCG7CEGCFDF41=E>5C+CGG7>**;CGGFGC3)<C5593555576(8FF7EFFFF:5::>3>=AF?)*5.75>C?FEGF*6C*.4@==A4454>;(3)6,34<5)(*/.)()3()0,(-,66007?:?**)05)..))
@M02542:52:000000000-J9N43:1:1101:3233:8226 2:N:0:GTGAAA
GTAGTCCACGCCGTACACGACGTCTACTAGCTGTTCGTGTCCTTGTGATGTGAGTAGCGCAGCTAACGCACTAAGTAGACCGCCTGGGGAGTACGGTCGCAAGATTAAAACTCAAATGAATTGACGGGGGCCCGCACAAGCGGTGGAGCATGTGGTTTAATTCGACGCAACGCGAAGAACCTTACCCACGCTTGACATCTACGGAAAACTGACGAAATGCGGTTGTGCCTTAGGGAACCGTAAGACAGGCGCTGCAGGGTTGGCGTGCGCGCGG
+
FBC@FFFC9BFG:F,,B@BC::@FFFCFAEF9FG@FEGCF8,CC9C@<FEGG,C69?6+C:FEGG9FEGE@@?FCFGGCAFCEC:F@<:?+?,FC+?BEEGEGG,C?;<,@FG>,EFF;BC,@BDD6<C***>**>4>:8CCGB891:,/3AA@92*39215>5CCE)855D3D;:>@F>5(/:*7+97)7)<1@@)46)9A(935)*0992<**)-10)177>6((0)).))9,(3:4CC?GG2)(08(<3(,(((,(..,-2)95))0)).0
@M02542:52:000000000-J9N43:1:1101:25303:8227 1:N:0:GTGAAA
GTAGTCCACGCCCTAAACGATGTCAACTGGTTGTTGGGAGGGTTTCTTCTCAGTAACGTAGCTAACGCGTGAAGTTGACCGCCTGGGGAGTACGGCCGCAAGGTTGAAACTCAAAGGAATTGACGGGGACCCGCACAAGCGGTGGATGATGTGGTTTAATTCGATGCAACGCGAAAAACCTTACCTACCCTTGACATGCCAGGAATCCTGCAGAGATGTGGGAGTGCTCGAAAGAGAACCTGGACACAGGTGCTGCATGGCCGTCGTCAGCTCG
+
GGGGGGGGGGGGGGGGGGGGGGGGGGGGGGGGGGGGGGGGGGGGGGGGGGGGGGGGGGGGGGGGGGGGGGGGGGGGGGGGGGGGGGGGGGGGGGGGGGGGGGGGGGGGGGGGGGGGGGGGGGGGGGGGGGGGGGGGGGGGGGGGGGGGGGGGGGGGGGGGGGGGGGGGGGGGGGGGGGGGGGGGGGGGGGGGGGGGGGGGGFGGGGGGGGGGGGGGGGGGGGGGGGGGGGFFGGGFFGGGFFGFFFGGFGGFFFDFFFFFGGG>C09BB???F3
@M02542:52:000000000-J9N43:1:1101:16921:8234 2:N:0:GTGAAA
GTAGTCCACGCCGTAAACGGTGGGAACTAGGTGTTGGCGACATTCCACGTCGTCGGTGCCGCAGCTAACGCATTAAGTTCCCCGCCTGGGGAGTACGGCCGCAAGGCTAAAACTCAAAGGAATTGACGGGGGCCCGCACAAGCAGCGGAGCATGTGGCTTAATTCGACGCAACGCGAAGAACCTTACCAAGGCTTGACATACACCGGAAACGTCTGGGGACAGGCGCCCCCTTGTGGTCGGTTTACCGGTGGTGCATGGCTTTGGTGACGCCGG
+
GGGDGGGGGGGGGG7FGGGGGGGGAFGGGGGGGGGGGGGGGGGGGGGGGGGGGGGGGGGGGGGGGGGEFGGGGGGGGGGGGGGGGGGFGGGGDGGGGGGGGGEGGGGFFFGGGCEGGGGGGGGFGGCBGGGGGGGGG>EGGDGF8>BEEE=CCCEGCGF=FDFGGFGGFFGDFC;FF>B>FB>GF*<?F64538?@18=<4347?DFGF<3?2@F:,*)-93@3:17DB;91(564(.,>D>*9(.)7(,.58?A>)402((()**)*0)))))
@M02542:52:000000000-J9N43:1:1101:9868:8241 2:N:0:GTGAAA
TAGTCCATGCCGTAAACGATGAGTGTTCGCCCTTGGTCTACGCGGATCAGGGGCACAGCTAACGCGTGAAACACTCCGCCTGGGGAGTACGGTCGCAAGACCGAAACTCAAAGGAATTGACGGGGGCCTGCACAAGCGGTGGAGCAATTGGTTTAATTCGATACAGCGCGCAAAACCTTCCAAGCCCTGGACATATGAACAATAACACCGTTCCCTACCGGGCTTGTCCTTACTTTCATACAGGTTCTGCATCGCGGTCGTCAGCTCGTGTCTG
+
FECFFAFCFGD7@,,@,@:F<F@FGFEFEE,66FFCFFGGF<@B:F@:FA?FGGGCFFEE,94CFF+@C=9B<=5,A48FCF??7F+FE<?:@CC:FGFFFC+>+6CE<D,>=EGG?FCF;>>7*****<,:C9<8EEG;E8*****++3=<CAC9CEC57;CGGCEDBD53>5(>55*)0)=>G*:5*).)6-9724*)*()096/<;),(;A+/)*2(())0.,4*.6))(*)-64)**5:534)*)6@*)(((,-,(-(4-**/.0)))**
@M02542:52:000000000-J9N43:1:1101:3285:8255 2:N:0:GTGAAA
GTAGTCCACGCCGTAAACGATGTCTACTAGCTGTTCGTGTCCTTGTGATGTGAGTAGCGCAGCTAACGCACTAAGTAGACCGCCTGGGGAGTACGGTCGCAAGATTAAAACTCAAATGAATTGACGGGGGCCCGCACAAGCGGTGGAGCATGTGGTTTAATTCGACGCAACGCGAAGAACCTTACCTACTCTTGACCTCTAAGGAAGACTGCAGAAATGCGGTTGTGCCTTCGGGAACCGTAAGACAGGTGCTGCATGGCTGACGTGAGCCCGG
+
GFAFFFFFEGGGEF7@FGGGGFGGGGGGGAFFGGGGGGGGGGGGGGF,C@EFAFGGFGGGGGGFFFGGGG@F8FGGGGGGGEGG74D<CFGGGG=>EEGGGGDGCAFFGFGB,@,>9EGC=;8CFGEF@CECEEGC>B>,4BC>CDF=C5,4BE?4::C9BF,*=<5CB3*1))..8>6>)89CCDF=D66FB<F?)69)0-)01748?FF(383))2:49:BEFF:G)).)4<>>B0(1*4*99?0)(5962)55)4120((./*).8)0).)
@M02542:52:000000000-J9N43:1:1101:5784:8260 2:N:0:GTGAAA
GTAGTCCACGCCGTAAACGATGTCTACTAGCTGTTCGTGTCCTTGTGATGTGAGTAGCGCAGCTAACGCACTAAGTAGACCGCCTGGGGAGTACGGTCGCAAGATTAAAACTCAAATGAATTGACGGGGGCCCGCACAAGCGGTGGAGCATGTGGTTTAATTCGACGCAACGCGAAGAACCTTACCTACTCTTGAAATCTACGGAAGACTGCAGAGATGAGTTTGTGCCTTGGGGAACCGTAAGACAGACTCTGAATGGACGGCGTCCGGTGGG
+
@F<FFDCFGGEGEFECFGEGGF<,EF<FFAFGGGGGGGFFFGC9EFCDFFCFDFGFFEECB@C8F,6@:F@+=FGFFG<DFGD7BDDF+?CF?<CFEEE7FEGFEGGGGFED9E8DC,>FD@DFGGCEBFDC>CED>FGD;:>ECD5CF59<C9F8*,;,B9=5BDCDD)>GD<2)77F48:4**9??676@BAB))6*)0)(*0)867D2::++).:D),***).(*)44),59:(((1*-/*..8?(())).)-490).((-9>))8)))0)
@M02542:52:000000000-J9N43:1:1101:12341:8263 2:N:0:GTGAAA
GTAGTCCACGCCGTAAACGATGTCTACTAGCTGTTCGTGTCCTTGTGATGTGAGTAGCGCAGCTAACGCACTAAGTAGACCGCCTGGGGAGTACGGTCGCAAGATTAAAACTCAAATGAATTGACGGGGGCCCGCACAAGCGGTGGAGCATGTGGTTTAATTCGACGCAACGCGAAGAACCTTACCTACTCTTGACATCTACGGAAGACTGCAGAGATGCGGTTGGGCCTTCGGGAACCGTAAGACAGGTGCTGCATGGCTGGCGTCAGCTCGG
+
GG7FGGGGGGGGGGGGGGGGGGGGGGGGGGGGGGGGGGGGGGGGGGGGGGGGGGGGGGGGGGGGAFGGGGGGGGGGGGGGGGGGGGGGGGGGGGGGGGGDGGGGGGGGGCCGFFFFGGGGGGGGGGGCGGGGGGGEGGGFGGGCGGCCGGGGGGFCGGFGFC?=CCEGDBEDFG6D5@?F@7FGFGGFG6FFF7FF>A?:BA?GFB)CFF??DFEF<DGBF>@5(((914>?::909::DC655))(.4<)/)),,4)4:?:(()/7).6*)))
@M02542:52:000000000-J9N43:1:1101:7817:8277 2:N:0:GTGAAA
GTAGTCCACGCCCTAAACGATGTCAACTAGTTGTTGGGGATTCATTTCCTTAGTAACGTAGCTAACGCGTGAAGTTGACCGCCTGGGGAGTACGGTCGCAAGATTAAAACTCAAAGGAATTGACGGGGACCCGAACAAGCGGTGGATGATGTGGATTAATTCGATGCAACGCGAAAAACCTTACCTACCCTTGACATGCCACTAACGAAGCAGAGCTGCATTAGGGGCTCGAAAGAGAAAGTGGACAAAGGTCCTGGATGGCTGTCGTCAGCCC
+
GGGGGGEFGGGGGEGGGGFGGGGGGGGFGFGGGFFGFGGGGGGGFCGGGFCFGFGGGGGGGGGGGGDGGG@CGDFGGDFFGGGGGGFGCGGFGGDGEGGGGGGFFGGG<FGFF8AGCFFGGGFCDGGGGGEGGGGGDGC>5ECEGG?E?FG@FFFGGGGGFCFGGFGDFFGGB)65;A>>F<FGCGGF5AF.5<FAC<A@A4(97F>EDGBF8C8)-*9(61974((9(46>(703??:F<4*9),))(()1)))).().(,42C*.>)55))0
@M02542:52:000000000-J9N43:1:1101:4122:8277 2:N:0:GTGAAA
TAGTCCATGCCGTAAACGATGAGTGTTCGCCCTTGGTCTACGCGGATCAGGGGCCCAGCTAACGCGTGAAACACTCCGCCTGGGGAGTACGGTCGCAAGACCGAAACTCACAGGAATTGACGGGGGCCTGCACAAGCGGCGGAGCATGTGGTTTAATTCGATACAACGCGCAAAACCTTACCAGCCCTTGACATATGAACAAGAAAACCTGTCCTTAACGGGATGGTCCTTACTTTCTTACAGGTGCTGCATGGCTGTCGTCAGCCTGTGTCGG
+
GGGGGGGGGGGEEGGGGGGGGFDFFGGGGGGGDGGGGGGGDGGGGG:F?FFGGGEEE8FGFGGGCFCGGGFGGGCFGDGGGGFGEDDCFGE:FGGGGGFGGGGGGGGG9F,>FCGGFBCFCE5EDEG*:<C6CFGECCEGEDECGGCC<7?*::<EFGF5FGGE7*+9@>*9D:?FFFFFF?F*7*:7F57FFFFB2<F<FB7<F:??BC(.<89@<FG?FE3.4:2*))4.(166)))2*)*2542*.54*)4:?:?<?0(((*9)7/)/*))
@M02542:52:000000000-J9N43:1:1101:17363:8285 2:N:0:GTGAAA
GTAGTCCACGCCGTAAACGATGTCTACTAGCTGTTCGTGTCCTTGTGATGTGAGTAGCGCAGCTAACGCACTAAGTAGACCGCCTGGGGAGTACGGTCGCAAGATTAAAACTCAAATGAATTGACGGGGGCCCGCACAAGCGGTGGAGCATGTGGGTTAATTCGACGCAACGCTGAGAACCTTACCTACTCTTTACATCTACGGAAGACTGCAGAGCTGCGGTTGTGCCGTCGGGAACCGTAGGCCAGGTGGTGCATGGCTGTCCTCAGCCCGG
+
,CFGGCC;CF:FGC,6C@@CF@C@9FAFECFGGGFGGGFC<EE9,C<EF<6F,FCFFDE@C:BFA9FFCF@FFGFFFACGEFC@+44+@=6C=AFBFGGGBE7:?FGGGGG8FGGFF96C37,3=ECEGGCCEEGDGCFGGE5E*/1::*04=CC8=ECF6CEC+*253=E>B*(:@FFFF0=CFGF4**0*/-0944=29>?35)<EFF>:??7>(0*41).796:D<(4(()4-9(-C739<)(.),,)33--)6:<(((,5*28*;4).)8
@M02542:52:000000000-J9N43:1:1101:15028:8289 2:N:0:GTGAAA
GTAGTCCACGCCGTAAACGATGAGTGCTAAGTGTTAGAGGGTTTCCGCCCTTTAGTGCTGAAGTTAACGCATTAAGCACTCCGCCTGGGGAGTACGGCCGCAAGGCTGAAACTCAAAGGAATTGACGGGGGCCCGCACAAGCGGTGGAGCATGTGGTTTAATTCGAAGCAACGCGAAGAACCTTACCAGGTCTTGACATCCTCTGAAAACCCTAGAGATAGGGCTTCTCCTTCGGGAACAGAGTGACAGGGGGTGCATGGTTGTCGTCAGCTCG
+
GGGGGGGGGGGGGGGGGGGGGDGGGGGGGGGGGGGGGGGGGGGGGGGDEGGGGGGGGGGGGFGGGFGGGGGGGGGGGGGFGGGGGGGGGGGGGGGGGGGGGGDGGGGGGGGGGGGGGGGGGGGFFFGGGGGGGGGGGGDFGGGD*<EDFGCFFC;E6CGGFGGGGGFCEFFGFGFFFFFFF:57CFGFGFFFFBFFFAFF:?BGFFFG7C?::F86<DFBA@5><BFCBB<AF:<B>(,9C?G7466=<:)),,33,)57AD((077)5>)*))
@M02542:52:000000000-J9N43:1:1101:6950:8293 1:N:0:GTGAAA
GTAGTCCACGCCGTAAACGATGAATGTTAGCCGTCGGGCAGTATACTGTTCGGTGGCGCAGCTAACGCATTAAACATTCCGCCTGGGGAGTACGGTCGCAAGATTAAAACTCAAAGGAATTGACGGGGGCCCGCACAAGCGGTGGAGCATGTGGTTTAATTCGAAGCAACGCGCAGAACCTTACCAGCCCTTGACATGCCCGGCTACCTGCAGAGATGCAAGGTTCCCTTCGGGGACCGGGACACAGGTGCTGCATGGCTGTCGTCAGCCCGTG
+
EFE@FEFGG@FGFCCCFFC6DFGCFDGFGCFGGGGECGGGGFGGAFGEGGGFEG7CCFF7@CF9FF7CFFFFFAEB?FGGDFFGGCGDBCFFGGGGGCGG7=F9BF5ACDDCF=<DF<FFGCFFGD@@FGGCGGGE:73@F@:FFCFDGCCGBFFFFGGFFFGGFFE6<EE@EE*1:EFGGG7<FGGGFEGG?98FFGGF@>EEGGGC7::@8?;@:@C?+<FFGGGGFGBFGGG:3CDGFFG?>?GGF4<>FF:A4<?FD<C@D?1::(-.).
@M02542:52:000000000-J9N43:1:1101:18072:8306 2:N:0:GTGAAA
GTAGTCCATGCCCTAAACGATGTCAACTAGTTGTTGGGGATTCATTTCCTTAGTAACGAAGCTAACGCATGAAGTTGACCGCCTGGGGAGTACGGTCGCAAGATTAAAACTCAAAGGAATTGACGGGGACCCGCACAAGCGGTGGATGATGTGGATTAATTCGATGCAACGCGAAAAACCTTACCTACCCTTGACATGGCCGGAAACCTGAAGAGATTCGGGTGTGCTCGCAAGAGAACCGGCACACAGGTGCTGCATGGCCGTCGTCAGCCCG
+
GGGGGGGGGGGGGG<FGGGGGGGGGGGGGGGGGGGGGGGGGGGGGGGGGGGGGGGGGGGCFGGCGGFGGGGGGGGGGGGGGGGGFFDEGGGGGGGGGGGGGGGGGGGGGGGGGGGGGGGGGGGGGGGGGGGEGGGGGGGGGGBEEG?E:FGGGGGGGGGGFGGGGGGGFFGGFG2?BFEFFFFGGGGFFFFFF<FFF@FDFFFGDEFGFF??CFGF)?FBBFF59?A:-30;17?:?B7FD0DC;??>B07/5).244A<1(,,1)07)06)0)
@M02542:52:000000000-J9N43:1:1101:20159:8322 2:N:0:GTGAAA
GTAGTCCACGCCGTAAACGATGTCTACTAGCTGTTCGTGTCCTTGTGATGTGAGTAGCGCAGCTAACGCACTAAGTAGACCGCCTGGGGAGTACGGTCGCAAGATTAAAACTCAAATGAATTGACGGGGGCCCGCACAAGCGGTGGAGCATGTGGTTTAATTCGACGCAACGCGAAGAACCTTACCTACTCTTGACATCTACGGAAGACTGCAGAGATGCGGTTGTGCCTTCGGGAACCGTAAGACAGGTTCTGGATGGCCGGCGTCAGCCCGG
+
GGGGGGGGGGGGGG,CFGGGGGGGGGGGGGGGGGGGGGGGGGGGGGGGGGGFFGGGGGGGGGGGGFGGGGGGGGGGGGGGGGGGGGGGGGGGGGGGGGGGGGGGGGGGGGGGGGGGFFBF9F9FGGGGGGGGDCC5CGGGGGEGGGGGGGFF?FGGGGGGFG?*CDCGEFGDEGFFFF?FFFFFGGCFG=@FFBFFFDFAFBFGD>>CF>):CC7>0*7<6BF>91(>AFD?F>>996:DGFG>2<7;:2**)6)-6411(((-9)))0)).0)
@M02542:52:000000000-J9N43:1:1101:19183:8323 2:N:0:GTGAAA
GTAGTCCACGCCGTAAACGATGTCTACTAGCTGTTCGTGTCCTTGTGATGTGAGTAGCGCAGCTAACGCACTAAGTAGACCGCCTGGGGAGTACGGTCGCAAGATTAAAACTCAAATGAATTGACGGGGGCCCGCACAAGCGGTGGAGCATGTGGTTTAATTCGACGCAACGCGAAGAACCTTACCTACTCTTGACATCTACGGAAGACTGCAGAGATGCGGTTTTGCCTTCGGGAACCGTAAGACAGGTGCTGCATGGCTGTCGTCAGCTCGG
+
GGGGGGGGGGGGGG7@DGGGGGGGGGGGCGGGGGGFGGGFGGGGGGGGGGGGGGGGGGGGGGGGGFGGGGGGGGGGGGGGGGGGGGGGGGEGGGGGGGGGGGGGGGGGGFGGGGGGGGGGGGGGGGGGGGGGGGGGGGGGGGGCCC:CG5CECFFGGGGGFGGGFGGGFFGD3<>@EFFFF?FGGGGFG6;?FAFFA<FAFABG@B507D>BFFEFBGG<>3.8(,4=<:<?BE97261C76CGB<0FFA6;<2).628((,2)*/7)<:*)))
@M02542:52:000000000-J9N43:1:1101:19756:8323 2:N:0:GTGAAA
GTAGTCCACGTCGTAAACGGTGGGAACTAGGTGTTGGCGACATTCCACGTCGTCGGTGCCGCAGCTAACGCATTAAGTTCCCCGCCTGGGGAGTACGGCCGCAAGGCTAAAACTCAAAGGAATTGACGGGGGCCCGCACAAGCAGCGGAGCATGTGGCTTAATTCGACGCAACGCGAAGAACCTTACCAAGGCTTGACATACACCGGAAAGAATTAGAGATAGTGCCCCCCTTGTGGTCGGTGTACAGGTGGTGCATGGCTGTCGTCAGCTCGG
+
GGCGGGGGGGGGGG,CFGGGGFGGGGGGGGGGGGGGGGGGGGGGGGGGGGGGGGGGGGGGGGGGGGGGGGGGGGFGGGGGGGGGGGDGGGGDEGFGGGGGGGGGGGFGGGFFGGGGGGGFGGGGFGGCC@EGGGEEG7B8CGFGCFEGGGGGGGGGGFGGFGGGGGCDDECD:39>EDF>F?FGGGGFGF>:>BFFFFFF?<)95)7:7D:0@G:=:CFFFF*1)6>FB0>2:<B?B0)954/18A48(.9)4<28BF7606<?*75)8)*/.)
@M02542:52:000000000-J9N43:1:1101:3780:8324 2:N:0:GTGAAA
GTAGTCCACGCCCTAAACGATGTCTACTAGTTGTCGGGTCTTAATTGACTTGGTAACGCAGCTAACGCGTGAAGTAGACCGCCTGGGGAGTACGGTCGCAAGATTAAAACTCAAAGGAATTGACGGGGACCCGCACAAGCGGTGGATGATGTGGATTAATTCGATGCAACGCGAAAAACCTCACCTACCCTTGACATGGATAGAATCCTGAAGAGATTTAGGAGGTCTCGCAAGAGAACCATCCCAACGGTTCTGCATGGCTGACGTCAACCCG
+
CGAECF<FCEGDF@C8FFG7<,CEGGGGGGFEEFG@C+9@CEAAFGGAEFGGGGFDGDGCFE,,B?:CCGGEC<@BE5C<>CF7@+B++>FEGG>FFCCGCC?A;BFGGGGC:=33+>D>DEFGC+8+@EC6C6:CGG>CEEEBE7FEFC@@7E9EFG7<:9*,=B=DF4?4>D>35F55A(8>40<ACF4A58F?<).54),;FF?0**).00054D744)*.(-.06((((7:1(3517<**.,(0((..,).-).6(((((21<7))*0.)
@M02542:52:000000000-J9N43:1:1101:7279:8334 2:N:0:GTGAAA
GTAGTCCACGCCGTAAACGGTGGGAACTAGGTGTTTGCGACATTCCACGTCGTCGGTGCCGCAGCTAACGCATTAAGTTCCCCGCCTGGGGAGTACGGCCGCAAGGCTAAAACTCCAATGAATTGACGGGGGCCCGCACAACAAGCAGAGCATGTGGCTTAATTCGACCACACGCGCAGAACCTTACCACGGCTTGACCTACAACTGAAAGCATTAGAGATCGTGCCCCCCTTGTGGTCGGTGTACAGGTGGTGCTTCGGTGTCGTCCGCCTCT
+
GFCFDFEFG@EFG@FFGEF@:,+6<<FFGFCDEC6,CF7@:FCGAECE:BB+@<B+7,@=F@++@,,CFEC=F:,,,CF<EEC++6+A++C7+=EA:+B>>:B++3D:F>3@F8E,+4,,>,@E6,,@+*@>*:BCE7*/<**3=;*=6CGG?+<?<***)+>:C*4:))*10)(0)8))0()**0+0:)).)-;@(46)*52*/))39*.1<E94)*2<6*8?,:(*4--,,55)(423)-*1).-/()))((-)))((,--)170))))))0
@M02542:52:000000000-J9N43:1:1101:25056:8335 2:N:0:GTGAAA
GTAGTCCACGCCCTAAACGATGTCAACTGGTTGTCGGGCCTTCATTGGCTTGGTAACGTAGCTAACGCGTGAAGTTGACCGCCTGGGGAGTACGGTCGCAAGATTAAAACTCAAAGGAATTGACGGGGACCCGCACAAGCGGTGGATGATGTGGATTAATTCGAAGCAACCCGAAACACCTTACCTACCCTTGACCTGTATGGAACCCTGACGAGAGGTGGGGGTGCCCGAAAGGGAGCCATAACACAGGTGCTGCATTGCTGTCTTCCGGTCC
+
FFFGFGGFGGDGGGCEGGGDFGGGCFFGGGEGGGACGGGGGFGGGG<BFEEF7FGGGGGFGGGFCGGGGGGGGGGFF<,CC@FCGC?CFFEEF7@EFEEEDEFFDGGGFGDC:BFG+,@FCC9,@EDG++5@B>8CEF5E58**>*,,,<<CC?CFFGGGF7A9,*4*;?,//?(8);8>AEFF4C@6CF4A5)0*758C+)5CFF0;5C(28?E>(576(7)8216GBF(,,70:(-4DC<FC>D:>0(*).5))34)54<))0**1*0))))
@M02542:52:000000000-J9N43:1:1101:10019:8342 2:N:0:GTGAAA
GTAGTCCACGCCGTAAACGGTGGGAACTAGGTGTTGGCGACATTCCACGTCGTTGGTGCCGCAGCTAACGCATTAAGTTCCCCGCCTGGGGAGTACGGCCGCAAGGCTAAAACTCAAAGGAATTGACGGGGGCCCGCACAAGCAGCGGAGCATGTGGCTTAATTCGACGCAACGCGAAGAACCTTACCAAGGCTTGACATACACCGGAAAGCATTAGAGATAGTGCCCCCCTTGTGGGCGGTGTACAGGTGGTGCCTGGCTGTCGTCGGCTTGG
+
GGGGGGGGGGGGGGGGGGGGGGGGCFGGGGGGGGGGGGGGGGGGGGGGGFGGGGFGGGGGGGGGGGGGGGGGGDGGFGGGGGGCFGGFGGEGGFCFGCEEGGG7FFGGGGGDFGGGGACFGGF;CADFGG5CDDGCEBEECEF>CD>EGGGGCGGGGGCE@FFGGGGDDFGGFC>DBF:BFFFGDFC;7?F3>:FFB?=A??BDFEBEFD::?:?46:C24*/9:2<D?>F9:)6)(((151)146)=156562<(.)423(44*18)83)).)
@M02542:52:000000000-J9N43:1:1101:5499:8354 2:N:0:GTGAAA
GTAGTCCACGCCCTAAACGATGTCAACTAGTTGTCGGGGAAGCAATTCCTTAGTAACGAAGCTAACGCATGAAGTTGACCGCCTGGGGAGTACGGTCGCAAGATTAAAACTCAAAGGAATTGACGGGGACCCGCACAAGCGGTGGATGATGTGGATTAATTCGATTCAACGCGAAAAACCTTACCTACCCTTGACATGGCCGGAAACCTGAAGAGCATCAGGGGTGCCTGCAAGAGAACCGGACCCCCAGTCCTTAAGGGCTGCCGTACGCCCC
+
GG@FGGGCFGGFGGGGGGGGGDGG,EFFFFFGGGFEGCEGGEGGGGGDFA,<FBCGGGGGGGDGGGECCCFGFEBGFGGGGGCG<:D@FCCGGGGGGGGGGDGGCDFFAFFFGGGGFGGGGCDFGGEGGBEGGGGC>CEGGGEECCFFC,=:CFDCFGFGFG=FF+,+=4*)8C0A>FBDAE4CFGGAFFFF53FA34?<69>DE>?FFC776:*))20),7))-(-*).4(5*2,:()1)11)((()(-0*,-).)))(41((*1))00))0)
@M02542:52:000000000-J9N43:1:1101:10855:8359 2:N:0:GTGAAA
GTAGTCCACGCCGTAAACGATGTCTACTAGCTGTTCGTGTCCTTGTGATGTGAGTAGCGCAACTAACGCACTAAGTAGACCGCCTGGGGAGTACGGTCGCAAGATTAAAACTCAAATGAATTGACGGGGGCCAGCACAAGCGGTTGAGCATGTGGTTTAATTCGACGCAACGCGAAGAACCTTACCTACTCTTGACATGCCCGGCTACCTGCAGAGATGCCGGGTTCCCTTCGGGGTGCGGGACCCAGGTGCTGCATGGCCGCCGTACGGCCGC
+
GGGGGGGGGGGGGGE:FGGDFFFGGGGGGGGGGFGFGGDGGGFFFFGGCGGGFGGGGGD>CGGGGGGGDGGGFGDGFGGGGDEEGFGGGGGGGGGEFGGG@C7FFDFGGFEGGGGGFCFDEFGCDG6FDE8>**>EFGGGFGG>*;,=FGFGGDFFGCCFFG75C45358:/))2>B>?F@17C<F?FF=?=BBFFFB6:6?:DB3);FG2?F6<)(>>>)).)7:?F?A)((0(2((-9DF9)(,,<(4)6343(.68((((,)))0.))0))
@M02542:52:000000000-J9N43:1:1101:18614:8369 2:N:0:GTGAAA
GTAGTCCACGCCGTAAACGGTGGGAACTAGGTGTTGGCGACATTCCACGTCGTCGGTGCCGCAGCTAACGCATTAAGTTCCCCGCCTGGGGAGTACGGCCGCAAGGCTAAAACTCAAAGGAATTGACGGGGGCCCGCACAAGCAGCGGAGCATGTGGCTTAATTCGACGCAACGCGAAGAACCTTACCAAGGCTTGACATACACCGGAAAGCATTAGAGATAGTACCCCCCTTGTGGTCGGTGTACAGGTGGTGCATGGCTGTCGTCAGCTCGG
+
GGGGGGGGGGGGGG,CGGGGGFGGCFGGGGGGGGGGGGGGGGGGGFGGGGGGGGGGGGGGGGGGGGGGGGGGGGGGGGGGGGGGGGGGGGGGGGGGDGGGDGGGGGGFCGGGGGGGFGGGGGGGGDGGGGGGGGE>EFGG6FDFCFEG5=EGGFFFGGGFFGGGGDFGFF5DFDBEEE)7F?FG>77?:;@FFFFFFFFFFFFGFE:CE:1?GGFF27:649@?)55*249-8)))8:?D)-9C22)*83)7<64>4)(3213,99>3069673
@M02542:52:000000000-J9N43:1:1101:11826:8393 2:N:0:GTGAAA
GTAGTCCACGCCCTAAACGATGTCAACTAGTTGTCGGGTCTTCATTGACTTAGTAACGCAGCTAACGCGTGAAGTAGACCGCCTGGGGAGTACGGTCGCAAGATTAAAACTCAAAGGAATTGACGGGGACCCGCACAAGCGGTGGATGATGTGGATTAATTCGATGCAACGCGAAAAACCTTACCTACCCTTGACATGGCAGGAATCCTGAAGAGATTTGGGAGTGCTCGAAAGAGAACCTGCACACAGGTTCTGCATGGCTGTCCTCAGCCCG
+
GGGGGGGGGGGGGGGGGGGGGGGG<FGGGGGGGGGGGGGGGGGGGGGGGGGGGGFGGGGCFGGGGGGGGGGGGGGGGGGGGGGCFGGGGEEGGGGGGGGEFGGGGGFGGGGGCGGGGGGGFGGGGGGGG@EGGDGGGGGGGGEGGGGGFFECFGFGGGGG=FF@FGGFFFEDFDBEBFFEAEFGGGGFGFF;52@FF?F?FFBCF?FGF*6097@F:FG9A>4>BBDF<6>FFFF0(54CC15F?46:(40*5>FF<<4:00:46*09*9F40)
@M02542:52:000000000-J9N43:1:1101:5238:8395 2:N:0:GTGAAA
GTAGTCCACGCCGTAAACGATGGATACTAGCTGTTCGGAGCAATCTGAGTGGCTAAGCGAAAGTGATAAGTATCCCACCTGGGGAGTACGCACGCAAGAGTGAAACTCAAAGGAATTGACGGGGGCCCGCACAAGCGGTGGAGCATGTGGTTTAATTCGATGATACGCGAGGAACCTTACCAGGGCTTAAAGGTAGATTGAAAGGTCTGGAAACAGACTTTTCTTCGGCCACTTTCCTAGGTTCTGCATGGTTGTAGTAAGCTCGTGCAGGA
+
CFDGG9FF<C@ECFE@FGGCEE@FEGDGGCFCFGGGC7:F7FGGGGG9EEF<BEFGGC:CFG=EDFGGGCGAFEFGGFGGGFFEGGFFCFCFC@FGC>,9CFAFFFCFF8EF8E8=DECGGGGG+36>E<8EGG7CCG*:8DGGGGG97<1=:?CGGGGGFCCCF+A4?5=D)>@8A*1;));8CDGFFA44*5@*62=>?<4*009C.09?C6AF1*26)1796-,9343((1)-)-.*0)00)-6852@?4(,)-..)).)4*10.)/))
@M02542:52:000000000-J9N43:1:1101:13041:8410 2:N:0:GTGAAA
GTAGTCCACGCCCTAAACGATGTCTACTAGTTGTCGGGTCTTAATTGACTTGGTAACGCAGCTAACGCGTGAAGTAGACCGCCTGGGGAGTACGGTCGCAAGATTAAAACTCAAAGGAATTGACGGGGACCCGCACAAGCGGTGGATGATGTGGATTAATTCGATGCAACGCGAAAAACCTTACCTACCCTTGACATGGCAGGAACCTCCGAGAGATTGGAGGGTGCTCGAAAGAGAACCTGCACACAGGTACTGCATGGCTGTGGTCAGCTCG
+
GG7FGGFGGGGFGGFEGGGGGFGGGGGGGGGGGGGGGGGGGGGGGGGGGGGGGF<FGGGCFGGFGGGGGGGGFGGGGGGGGGGGFGGGGGGGGGGGGGGGCFGGGGGGGGGGGGGGGGGGGFFGGGGGGGGGGGGGGCGGGGGDGG?FGGGEGGFGFDGFFGGGGGGGF4EGADBF>FEFFFFFGGGF4;A?@AFF2<F:??>GFFF*7*49?EG:<DFB?:BB?:1*:?BF:32304)*9?GF0):3:??*5<>><>).8?0(**)19;)/))
@M02542:52:000000000-J9N43:1:1101:17726:8414 2:N:0:GTGAAA
GCAGTCCACGCCGTAAACGATGTCAACTAGCCGTTGGGAGCCTTGAGCTCTTAGTGGCGCAGCTAACGCATTAAGTTGACCGCCTGGGGAGTACGGCCGCAAGGTTAAAACTCAAATGAATTGACTGGGGCCCGCACAAGCGGTGGAGCATGTGGTTTAATTCGAAGCAACGCGAAGAACCTTACCAGGCCTTGACTTCCAATTAACTTTACCGAGATGGCTTTGTTCCTTCGGGAGCATTGAACCGGGTTCTGCATGGCCGTCGTCAGCTCGT
+
GGCFFFEGGFGGG@,BFGGGGGGGFFGGGGGGGCEEG7<CGGFGFGGG@FFGFFGGGGDGGDGGG9A:=CFGFGGGGFCGFGEDEFGCGGGGGGGGG6>FGG:@FDFFGGF8BGGFGA,>>EF98,7>8+;CE5*>CGC8F>CB*989,*=:,,6BFGGFFC7:C6=C);:)589EB56=F1AGGGC)7>DFF7*9)662=:A**0=+9:):+**.35>.()7).),:4).)(89(((-*2)2*)(()((0)-6649)(,((,4)1).<9*95)
@M02542:52:000000000-J9N43:1:1101:13285:8428 2:N:0:GTGAAA
TAGTCCACGCCGTAAACGGTGGGAACTAGGTGTTGGCGACATTCCACGTCGTCTGTGCCGCAGCTAACGCATTAAGTTCCCCGCCTGGGGAGTACGGCCGCAAGGCTAAAACTCAAAGGAATTGACGGGGGCCCGCACAAGCAGCGGAGCATGTGGCTTAATTCGACGCAACGCGAAGAACCTTACCAAGGCTTGACATACACCGGGAAGCATTAAAGATAGTGCCCCCCTTGTGGTCGGTGTACAGGTGGTGCATGGCTGTCGTCTGCCCGTG
+
GFGGGGGGGGFFGGGGGGDGFEEG<@CE<E6CCBGGGCFFFGFGFFG:CFGGGGGG<EECF@CFGGGGGGDGGGC9FGGGGD7FGDFFFE@C8FDFGGFGGG7FFFFG8,=D:@FGGGGGGGG95@ECEEEGGGEG:*:CFFEC69E58*2<CGF9CCF?:CCF=CEGBF5C@50>353?4:>7CFGBFFF>@?FF>2*)9,40.7>E37:2::9*.*0.)610627F90(43@8((5051-CGB):?A?@>6<04:30(2.)899))//5)))
@M02542:52:000000000-J9N43:1:1101:10629:8453 2:N:0:GTGAAA
GTAGTCCATGCCGTAAACGATGAGTGTTCGCCCTTGGTCTACGCGGATCAGGGGCCCAGCTAACGCGTGAAACACTCCGCCTGGGGAGTACGGTCGCAAGACCGAAACTCAAAGGAATTGACGGGGGCCCGCGCAAGCAGCGGAGCATGTGGCTTAATTCGACGCCACGCGAAGAACCTTACCAAGGCTTGACATACACCTGAAAGCATTAGAGAAAGTGCCCCCCTTTGGGTCGGTGTAAAGGTGGTGCATGGCTGTCGTCAGCCCGTGGCGG
+
GGGGGGGFGGGGGGE7DFGGGGGGGGGGGGGEDGGGGGGGGGGGGGGGGGGG@FFEGGFGGGGGEGGGGGGGGGGGGGGGGGGGGGDGGGGGGGGGGGGGCDGGDCFGGGGGFCG7FCFFGGGGDGCF>FGDGE8CEG*@FECE59C?9=EF=5F8EGGGFG85C)1/<;*179:FF>FF47FFGCFFGFEFFA6=7?F<).(91=?CFF92+7<)(20:29))3164)).1(70(4:?**.:D>?0),669)40((.,3((-(**.8)))0))
@M02542:52:000000000-J9N43:1:1101:21762:8453 2:N:0:GTGAAA
GTAGTCCACGCCGTAAACGGTGGGAACTAGGTGTTGGCGACATTCCACGTCGTCGGTGCCGCAGCTAACGCATTAAGTTCCCCGCCTGGGGAGTACGGCCGCAAGGCTAAAACTCAAAGGAATTGACGGGGGCCCGCACAAGCAGCGGAGCATGTGGCTTAATTCGACGCAACGCGAAGAACCTTACCAAGGCTTGACATACACCGGAAAGCATTAGAGATAGTGCCCCCCTTGTGGTCGGTGTACAGGTGGTGCATGGCTTTCCTTAGCGCTG
+
GGGGGGGGGGGGG7C@,CFEGGGGGGGDGGGGGGGGGGGGEGGGGGCEBFGEGGDGGGGGGGECEFGFFFGG@CGG9FFFGGGGGGGGCFGGGGGGGGGEGGGGDFGGGGGAEGGGGFFECGGGDGGGGGGGGGGGG*=EGGGFFGEGCEDGGGGGGG4C:@C9+>CD:BGGEG>:DEBDFBFCCC69C?F>F?FFF?@<=2?DFBBEDGB?FFG?6*054**9)69C09>6:):7:337<7*9>AF?:A4)86>)4<060(()*2****..).
@M02542:52:000000000-J9N43:1:1101:22576:8459 1:N:0:GTGAAA
GTAGTCCACGCCGTAAACGGTGGGAACTAGGTGTTGGCGACATTCCACGTCGTCGGTGCCGCAGCTAACGCATTAAGTTCCCCGCCTGGGGAGTACGGCCGCAAGGCTAAAACTCAAAGGAATTGACGGGGGCCCGCACAAGCAGCGGAGCATGTGGCTTAATTCGACGCAACGCGAAGAACCTTACCAAGGCTTGACATACACCGGAAAGCATTAGAGATAGTGCCCCCCTTGTGGTCGGTGTACAGGTGGTGCATGGCTGTCGTCAGCTCGG
+
GG@FGGGGGGGGGGG@DCFFGGGGFGGGGGGGGGGGFGGGGGGGGGGGGGGGGGGGGGGGGGGDEGGGGGGGGGGGGGGGGGGGGGGGGGGGGGGGGGGGGGGGGGGGGGFGGGGGGGGGGFGGGGGGGGGGGGGGGGGGGGGGGGGGGGGGGGGGGGGGGGGGGGGGGGGEEGGGCGGGGGGGGGGFGGGGGGGGGGGGGFGGGGDGGGGGGGGGGGGGGGFGFGGGGGBFGGGFFGGDFFGFFFDGFGGFFFFFFFFFFCCFD<B<FF<FD)
@M02542:52:000000000-J9N43:1:1101:28895:8468 2:N:0:GTGAAA
GTAGTCCACGCCGTAAACGATGTCTACTAGCTGTTCGTGTCCTTGTGATGTGAGTAGCGCAGCTAACGCACTAAGTAGACCGCCTGGGGAGTACGGTCGCAAGATTAAAACTCACATGAATTGACGGGGGCCCGCACAAGCGGTGGAGCATGTGGTTTAATTCGACGCAACGCGAAGAACCTTACCTACTCTTGACATTCACGGAAGACTGCAGGAATGCGGTTGTGCCTTAGGGAATCGTACGGCAGGTGCTGCAGGGCTGTCGTCAGCTCGG
+
GGDDFGGFGGDGD+:BFGG@FCFEFCFFGDGGGF@FGGG<EE<9FFGGGGGGGGGGGGGGDCCGGGFG@6@FFC@FGFDGFGGEFFGGDEGGFGEEG>CFCCF@C,FGGGGGGG,@EE=FEF,CFCGEC7C8@:CCEGCC:*>E>?*:FC6?,,66CCFCFFEFGC5DDDC<D3(7>D))<(9*9DF?F4?BF<*6-6*.06:3>@);FG:BCC*)(**51>7>14(?<<4).*42((.*9:*90((0(:))5),,((((4,3)77>)5)*)))
@M02542:52:000000000-J9N43:1:1101:13589:8476 2:N:0:GTGAAA
GTAGTCCACGCCCTAAACGATGTCTACTAGTTGTCGGGTCTTAATTGACTTGGTAACGCAGCTAACGCGTGAAGTAGACCGCCTGGGGAGTACGGTCGCAAGATTAAAACTCAAAGGAATTGACGGGGACCCGCACAAGCGGTGGATGATGTGGATTAGTTCGATGCAACGCGAAAAACCTTACCTACCCTTGACATGTCAGGAACCTCCGAGAGATTGGAGGGTGCCCGAAAGGGAGCCTGAACCCAGGTTCTTCAAGGCTGTCGTCCGCTCG
+
GGAFGGGGGGGGGGGCGGGGGGGGGGGGGGGGGGGGGGGGGGGGGGGGGFFGGGFGGGGGGGGGGGGGGGGGGFGGFGGGGGGGGGGGGGGGGGGGGGGGGGFGGGGGGGGGGGGGGGGGGGGGGGGGGDGGGGGGGGFGGGGGGGGGFGGGGGGCECFFFGGGGGG>FF5CEG>ABFA>FFFGGGGFGFFFFAFF<<?DF4:<FFFGFFBFGGGFFCF:77D>:::C3?996;::31(><04<(((8:09*4))-.).,,5<02*8<)8:)))
@M02542:52:000000000-J9N43:1:1101:6528:8479 2:N:0:GTGAAA
GTAGTCCACGCCGTAAACGGTGGGAACTAGGTGTTGGCGACATTCCACGTCGTCGGTGCCGCAGCTAACGCATTAAGTTCCCCGCCTGGGGAGTACGGCCGCAAGGCTAAAACTCAAAGGAATTGACGGGGGCCCGCACAAGCAGCGGAGCATGTGGCTTAATTCGACGCAACGCGAAGAACCTTACCAAGGCTTGACATACACCGGAAAGCATTAGAGATAGTGCCCCCCTGTGGTCGGTTTACAGGTGGTGACTGGCTTTCGTCAGCTCGTG
+
GGGGGGFGGGGGGGBFDAFFCFGGFFGGAFGGGGGGFGGEGGGFGCFGGGGGGGGGGGGGGGGGGGGGGEGDDGGGGGGEGFFGGGE7DFFGGGGFGG>FFEC+::FCGGGACFGGGGCDGGFGGGGD7:CCCGGGG78E6BBBFGGGEGGCGFCCC><C?GGGGGGDEFG5)9>@3>B5F?FFFFCFG45>5>F>:?F9=<>D55>EDGF:E99F>:7<BFFF24)7811>:6)((.,>9(7C<)85>:38:2))61(((,6(*1056*/5))
@M02542:52:000000000-J9N43:1:1101:4118:8486 2:N:0:GTGAAA
GTAGTCCACGCTGTAAACCTTTGGCGCTAGGTGTGGGGCTCTTCCCCGCTCTCCGTGCCGGAGCTAACGCATTAATCGCCCCACATGGGGAGTACGGCCTCAAGGCCACAACTCACAGGCATTCACGAGGACACGCACAAGCGGCTGAGCCCGTTGCTTAATTCGACGCAACGAGCAAAACATTACAACGGTTTCACATCCCCCCGAAACGCGCAAAGATTTTCGCCTCATCGGGCTCGGTAAGATGTTGGTCCTGGTCTGCGTCCGCCGCTTG
+
E@,,CEGCF;FGCF9@EA6,C,,CFC@+@F8;CFG7768@7@,<@<,@+6@,C9+C,?B:FCF7@,<=C7@C+5F,C<+++@+++,9,++?>@<F+@=++3:F=,A,,63@>,E,,6,>3@F,,63=+@7+6,3@>::CC:4**4*>>1,,4//:**6+:81,=5+*12=/2)*,))));F(*+:2+**)..8(**.6*.7(:7)..275(-/2*),*2))**17(3*(,.2()(-(,-/9(1*.66*.)..6)62(()).)((1)))).))))
@M02542:52:000000000-J9N43:1:1101:20316:8505 2:N:0:GTGAAA
GTAGTCCACGCCGTAAACGATGTCTACTAGCTGTTCGTGGTCTTGTACTGTGAGTAGCGCAGCTAACGCACTAAGTAGACCGCCTGGGGAGTACGGTCGCAAGATTAAAACTCAAATGAATTGACGGGGGCCCGCACAAGCGGTGGAGCATGTGGTTTAATTCGACGCAACGCGAAGAACCTTACCTACTCTTGACATCTAGCGAAGATTGTAGAGATACGATTGTGCCTTCGGGAACGCTAAGACAGGTGCTGCATGGCTGGCGTCAGCCCGG
+
GGGGGGGGGGGGGG7CFGGGGGGGGGGGGGGGGGGGGGGGGGGGGGGGGGGGGGGGGGGGGGGGGFGGGGGGGGGGGGGGGGGGGGGFGGGGGGGGGGGGGGGGGGGGGGGGGGGGGGFGGGGDGGGGGGGGGGGGGGGGGGGGGGFGGGFGGGFEFFGGFGC=FGGGFEEGFGFF>5?FF?FGGGG=F6?FFFFFDA?9FFFD>FFDFG?DGC@?-0?<4).7244CBAA?0>;99?BG58<7277F67)/).,.44:::<(4<73<E))0)0
@M02542:52:000000000-J9N43:1:1101:24719:8524 2:N:0:GTGAAA
GTAGTCCACGCTGTAAACGATGGATACTAGCTGTTGGGGGCAACTTCAGTGGCTAAGCGAAAGTGATAAGTATCCCACCTGGGGAGTACGTTCGCAAGAATGAAACTCAAAGGAATTGACGGGGGCCCGCACAAGCGGTGGAGCATGTGGTTTAATTCGATGATACGCGAGGAACCTTACCAAGGCTTAAATGTAGATTGACAGGTTTGGAAACAGCCGTTTCTTCGGACAATTTACAAGGTGCTGCATGGGTGTCGTCAGCTCGTGCCGTG
+
GG,FFFFFGGGEGF@@EFGGGGBEDFFGGEGGGFFGG7:@@@<DFFFGFAFFGCF8EGGDFG@AFDDFGGFFFAE<FFFFGFGGD=FG<EBAF:>CGG<<FECFE:E,E==FGF?8?>E;CGG78C+:C++3@>DDEG>CGGGCCCGCGGC?EDEC@EC,19C@,BEC/57)>C@A;==F)7;<5CE.<888A<F=)-9)*))250/+>3?AG*;?:5)-4))95<1C?3(28?<4:4474.74--.?AA4)((43<(-(40)59/)77@:7
@M02542:52:000000000-J9N43:1:1101:28354:8531 2:N:0:GTGAAA
GTAGTCCACGCCCTAAACGATGTCAACTAGTTGTCGGGTCTTCATTGACTTGGTAACGTAGCTAACGCGTGAAGTTGACCGCCTGGGGAGTACGGTCGCAAGATTAAAACTCAAAGGAATTGACGGGGACCCGCACAAGCGGTGGATGATGTGGATTAATTCGATGCAACGCGAAAAACCTTACCTACCCGTGACATGTATGGAACCCTGCTGAGAGGTGGGGGTGCCCGAAAGGGAGCCATAACACAGGTTCTGCATGGCTGTCGTCAGCCCG
+
EGDEGGGGGGCDGGFFFFEGGGGG<FGGGCGGDGGGGGEGCGGGGGGGFFGGFGFGGGGGGGGGGGGGGGGGGGGGGGGGGGGGGC7CFDEGGGGFCE>EEGGGGGGGGGGGGGFGCGGG8DF9CCGGEFCGGCGGGDDC5C*>CDFFCCE<7CDGCG=CFGFGGFG7B?5))>:AAFFEFFFFGFGFGA)8>?FFB?@465?=FF5EFG(4A9*73DG?:<>B;>:*4<9(3:<:?<0**)*7><?>((/*.4:<44:<:0<(*7@)776)00
@M02542:52:000000000-J9N43:1:1101:13098:8553 2:N:0:GTGAAA
GTAGTCCACGCCGTAAACGATGTCTACTAGCTGTTCGTGTCCTTGTGATGTGAGTAGCGCAGCTAACGCACTAAGTAGACCGCCTGGGGAGTACGGTCGCAAGATTAAAACTCAAATGAATTGACGGGGGCCCGCACAAGCGGTGGAGCATGTGGTTTAATTCGACGCAACGCGAAGAACCTTACCTAATCTTGACATCTACGGAAGACTGCAGAGATGCGGTTGTGCCTTCGGGAACCGTAAGACAGGTGCTGCATTGCTGTCGTCAGCTCGG
+
GGFGGGGGGGGGGGGFGGGGGGGGGGGGGGGGGGGGGGGGGGGGGGGGGGGGGGGGGGGGGGGGGGGGGGGGGGGGGFGGGGGGGGGGGGGGGGGGGGGGGGGGGGGGGFGGGGGGGGGGGGGGGGECGGGGGGG5EECGGGGGGGGGGGGGCFGFGGGFFGGFGGGGFFGGFGFFF@)07:FDFGG=FFFFFBFFB>=4@A:D3@7EFG?<FF7)(?FDBFD>(-4CAF>)4DFFB:?DG?C54704:))/-4<:))4:6)-.9*8;5)*/))
@M02542:52:000000000-J9N43:1:1101:25713:8555 2:N:0:GTGAAA
GTAGTCCACGCCGTAAACGATGTCTACTAGCTGTTCGTGTCCTTGTGATGTGAGTAGCGCAGCTAACGCACTAAGTAGACCGCCTGGGGAGTACGGTCGCAAGATTAAAACTCAAATGAATTGACGGGGGCCCGCACAAGCGGTGGAGCATGTGGTTTAATTCGACGCAACGCGAAGAACCTTACCTACTCTTGACATCTACGGAAGACTGCAGAGATGCGGTTGTGCCTTCTGGAACCGTAAGACAGGTGCTGCGTGGCTGTCGTCCGCCCGG
+
GGGGGGGGGEGGGGGGGGGGGGGGGGGGGGGGGGGFFFGGGGGGGGGGGGGGGGGGGGGGGGGGGGGGGGGGFFGFFGFGGGGGEGGFGECFCGGGGDGGGGGFGGGGGFGFGGGGGGGGGGGGGGGGGGEGGGGGGGFCFGEGGC5FFGGGFFGGGGGFCF@CFGGGFFGDFG>ED:?>FBFGGGGFC4@FFF?FBA@47<FDEEDFFGB7+0+740*91BFF>?(7<<25)086:B<DG?**-8()48)02),,4(42(((,*9))0)))0)
@M02542:52:000000000-J9N43:1:1101:26390:8570 2:N:0:GTGAAA
GTAGTCCACGCCCTAAACGATGTCAACTGGTCGTTGGGAGGGTTTCTTCTCAGTAACGTAGCTAACGCGTGAAGTTGACCGCCTGGGGAGTACGGCCGCAAGGTTGAAACTCAAAGGAATTGACGGGGACCCGCACAAGCGGTGGATGGTGTGGTTTAATTCGCTGCAACGCGAAAAACCTTCCCTACCCTTGACATGCCAGGAATCCTGCCGAGATGTGGCAGTGCTCGAATGAGAACCTTGACCCTGCGGCGGCATTGGCCGCGTCCTGACC
+
GGF9CFFGGGGD:F8,;CCFGFCFGCE,CFGA@@BFC:6BF76FFGCFG9@FFG<@FCF=F7?,EF7+@88,?,:FAEFGGGGGG7==+@?DGEEEGCGGCCFGG,ADEFGCC,=,+@3@8==D+@:>BFG5**33;C5,*>>*>79C*<,;*:<B=88=B7@*:5=>A;=5)),5>A@7?>)*9:+.*)1.03)*64F)04,7.9*+**((28CD?*2).))727<*-((.)9)).64D5)2*))()(())4-(,(())).4(/97)0)**)0
@M02542:52:000000000-J9N43:1:1101:21280:8575 2:N:0:GTGAAA
GTAGTCCACGCCGTAAACGATGTCTACTAGCTGTTCGTGTCCTTGTGATGTGAGTAGCGCAGCTAACGCACTAAGTAGACCGCCTGGGGAGTACGGTCGCAAGATTAAAACTCAAATGAATTGACGGGGGCCCGCACAAGCGGTGGAGCATGTGGTTTAATTCGACGCAACGCGAAGAACCTTACCTACTCTTGACATCTACGGAAGACTGCAGAGATGCGGTTGTGCCTTCGGGTACCGTAAGACAGGTGCTGCCTGGCTGTCGTCCTCCCGG
+
GGCFGGGGGGGGGG7FFGGGGDEEGGGGGGGGGGGFGGEAEFGGFCFGGGGGGGGGGGGGEGGGGFGEGGGFGGGGGGCGGGGGGFEFGGGGGGGGDEGGGGFGGGFGGCFGGGCFGGGGGGGGGDEDCEGGGGGCEG8FFEDGGGFGGG6EGGGCF><CAEFFFD5CA>5CEDFFF>FFF??DGGG?G*9@FAFFF4?AFF<D5D)287)(<@F@7:74157@(8:DA2:?FB0(4)479?37)585,))/-),())41,43,*10))*))07
@M02542:52:000000000-J9N43:1:1101:10492:8584 2:N:0:GTGAAA
GTAGTCCACGCCGTAAACGATGTCTACTAGCTGTTCGTGTCCTTGTGATGTGAGTAGCGCAGCTAACGCACTAAGTAGACCGCCTGGGGAGTACGGTCGCAAGATTAAAACTCAAATGAATTGACGGGGGCCCGCACAAGCGGTGGAGCATGTGGTTTAATTCGACGCAACGCGAAGAACCTTACCTACTCTTGACATCTACGGAAGACTGCAGAGATGCGGTTGTGCCTTCGGGAACCGTAAAACAGGTGCTGCATGGCTGTGGTCCGCTCGG
+
GGGGGGGFFGDGGGFGGGGGGGGGGGGGGGGGGGGGGGG<EGGGGGGGGGGGGGGGGGGGGGGGGGGGGGGGGGGGGGGGGGGGGGGGGGGGFGGGGGGGGGGGGGGGGGGGFGGEFGGGGGGGGGGGGGDGEGGGGGGGEEGGGGG6EGGGGGGCEEFFFGGGGGGGFFGGFG>EEFFFFFFGCGD6F69FFFFFF>6:?4(9>7.CFFDFGG?@(::9>DB@0??GAA<218;;22(79:C*)),)24)0.)3(4<:<(38(*2/)75))0)
@M02542:52:000000000-J9N43:1:1101:13412:8586 2:N:0:GTGAAA
GTAGTCCACGCCGTAAACGGTGGGAACTAGGTGTTGGCGACATTCCACGTCGTCGGTGCCGCAGCTAACGCATTAAGTTCCCCGCCTGGGGAGTACGGCCGCAAGGCTAAAACTCAAAGGAATTGACGGGGGCCCGCACAAGCAGCGGAGCATGTGGCTTAATTCGACGCAACGCGAAGAACCTTACCAAGGCTTGACATACACCGGAAAGCATTAGAGATAGTGCCCCCCTTGTGGTTGGTGTACAGGTGGTGCCATGCTTTCGTCAGCTCGG
+
GG9EGGGGGGGGGGGGGGGGGGGGEFGGGGGGGGGGGGGGGGGGGG9FEGGGDFGGGGDGGGGGGGGGGGGGCFGGGGGGGGGGGGGDGGGGBFGGGGGGGGGDGGGGGCEFGGGGGGGFGGGGCFFGGFGGGGGGG78C*;CFGGDGECEGFFFFF5*A=CCGGGGGEFGGFGFEFFBFFF>GC7?;D?F>@?@E<:F4@?<F?EDEB<:?G9@=97:2<?FF<24C11>9B4>D:3(1347C><)*8273804,)),(-)))*1))0)/)))
@M02542:52:000000000-J9N43:1:1101:18987:8586 2:N:0:GTGAAA
GTAGTCCACGCCGTAAACGATGTCTACTAGCTGTTCGTGTCCTTGTGATGTGAGTAGCGCAGCTAACGCACTAAGTAGACCGCCTGGGGAGTACGGTCGCAAGATTAAAACTCAAATGAATTGACGGGGGCCCGCACAAGCGGTGGAGCATGTGGTTTAATTCGACGCAACGCGAAGAACCTTACCTACTCTTGACATCTACGGAAGACTGCAGAGATGCGGTTGTGCCTTCGGGAACCGTAAGACAGGTGCTGCATGGCTGTCGTCAGCCCGG
+
GGGGGGGGGGGGGG:CFGGGGGGGGGGGGGGGGGGGGGGGGGGGGGGGGGGGGGGGGGGGGGGGGGGGGGGGGGGGGGGGGGGGGGFGGGGGGGGGGGGGGGGGGGGGGGGGGGGGGGGGGGGGGGGGG7EGGGGGGGGGGGGGGGCFGGGGGGGGFGGGFGGGGGGDFBEDAGBBFEFFFFFGGGGFGFFFF<FFFFFFFFFG>EFGFGF?GFE::CCABEE>FF:FAFFFFEFFFFBDGFG7)8?F?F?FD>274B?F:((5C555>:))73
@M02542:52:000000000-J9N43:1:1101:24390:8593 2:N:0:GTGAAA
GTAGTCCACGCCGTAAACGATGTCTACTAGCTGTTCGTGTCCTTGTGATGTGAGTAGCGCAGCTAACGCACTAAGTAGACCGCCTGGGGAGTACGGTCGCAAGATTAAAACTCAAATGAATTGACGGGGGCCCGCACAAGCGGTGGAGCATGTGGTTTAATTCGACGCAACTCGAAGAACCTTACCTACCCTTGACATCTACGGAAGACTGCAGAGATGCCGTTGTGCCTTCGGGCACCGTAAGACTGGTTCTGCATGGCGTTCGTCCGCCCGG
+
GGFFFGGGGGGGGGE:@FGGGGFGGGGAFGGFEEFGE:<FFFGGGFGGGEGA,F<@AFGD@CCGF<DFGCFFGEFFGGGGGDDFGGCFGDGEGGEEFCG@FFE8F9FF,A>DFGGCFF;FD;8DD8=>CEEBEEGGDGF5DECBCD8,:CCC@@GGGGFGFE7*@D=D50:*;98F)>4AF?FG<4ABF)<9:26@BFFAFA?CE35AF>>F++<).7:<)8<>??FGF<A)(0-(-835931957))(.*1).5:)52(((-259.))0)830
@M02542:52:000000000-J9N43:1:1101:10484:8593 2:N:0:GTGAAA
GTAGTCCACGCCGTAAACGATGTCTACTAGCTGTTCGTGTCCTTGTGATGTGAGTAGCGCAGCTAACGCACTAAGTAGACCGCCTGGGGAGTACGGTCGCAAGATTAAAACTCAAATGAATTGACGGGGGCCCGCACAAGCGGTGGAGCATGTGGTTTAATTCGACGCAACGCGAAGAACCTTACCTACTCTTGACATCTCCGGAAGACTGCAGAGATGCTGTTGTGCCTTCGGGAACCGTAAGACAGATTCTGCCTGGCTGTCGTCAGCTCGG
+
GGGCFGGGGGGFFGG7FGFGGGFFDFGGGGFDFGGACF7CEGGGGFGFGCGFEFGAFGGF7=:FFEGGGEGGG8BFAFEGAFGFGF?7=BFEGFC74CEEGGG8FFFGFGGCGGGCFEDFED=AD8E+CCGGCCEGGGF,=CE:CGCF8CFFCFGFDGGCAFGGFGGGDFE8ADB)7>)873FDD6?FG?7@FF=FFFF<*.2D>>:F5*0:@<A>3**))9=*4((*.6:<?:>61::)18CD<)8?()/1)64).566(((,*18).)*/0)
@M02542:52:000000000-J9N43:1:1101:15878:8594 2:N:0:GTGAAA
GTAGTCCACGCCGTAAACGGTGGGAACTAGGTGTTGGCGACATTCCACGTCGTCGGTGCCGCAGCTAACGCATTAAGTTCCCCGCCTGGGGAGTACGGCCGCAAGGCTAAAACTCAAAGGAATTGACGGGGGCCCGCACAAGCAGCGGAGCATGTGGCTTAATTCGACGCAACGCGAAGAACCTTACCAAGGCTTGACATACACCGGAAACGGCCAGAGATGGTCGCCCCCTTGTGGTCGGGTTACAGGTGGTGCAGGGCTGTCGTCAGCCCGG
+
GGGGGGGGGGGGGGCGGGGGGGGGGGGGGGGGGGGGGGGGGGGGGGGGGGGGGGGGGGGGGGDGGGGAFGGGGGGGGGGGGGGGGGGFGGGGGGFGGGGGGGGGGGGGGGFGGGGGGGGGGGGGGGGGGGGGGGCGG>EGFGGD6FGECEEGGGGGGG<FFGGFGGFD55>C>D>F@EFF6:FGGGG@G?):FBFFFF=<=<<*?E>EBD?6CEGB<*9:26)*.-3>?B>>:)).3,)17(**,))1(.)<:(<)),2(4(()*1).7))).)
@M02542:52:000000000-J9N43:1:1101:18917:8600 2:N:0:GTGAAA
GTAGTCCACGCCGTCAACGGTGGGAACTAGGTGTTGGCGACATTCCACGTCGTCGGTGCCGCAGCTAACGCATTAAGTTCCCCGCCAGGGGAGTACGGCCGCAAGGCTAAAACTCAAAGGAATTGACGGGGGCCCGCACAAGCAGCGGAGCATGTGGCCTAATTCGACGCAACGCGACGAACCTTCCCAAGGCTTGACATACACCGGAAAGCATTAGAGATACTGCCCCCCTTGTGGTCGGTTGACAGTTGGTGCATGGCTGTCGTCCGCTCGG
+
GGGGGGGGGGGGGG+FFGGGGGGGGGGGGGGGGGGGGGDGGGGGGGGGGGGDGGGGGGGGGGGGGGGGGGGGGDFGGGGGGGGFGGCFDCEG>FGF>CFGGGGCCCF:<F,DFDFGFEGFGGC7CFGECE1:@EGGG:ECC8E6BFGDCEGGF?CC:C4E58C??*CD3BG3BDB>>)5))(79C*:F:?@>:(00(,06673F@>58>3((C+3*)**).=**69:GFFF((86:(.3/51*9())94)/932>0>B0((3.8*957)).5))
@M02542:52:000000000-J9N43:1:1101:16458:8602 2:N:0:GTGAAA
GTAGTCCACGCCCTAAACGATGTCAACTAGTTGTTGGGGATTCATTTCCTTAGTAACGTAGCTAACGCGTGAAGTTGACCGCCTGGGGAGTACAGTCGCAAGATTAAAACTCAAAGGAATTGACGGGGACCCGCACAAGCGGTGGATGATGTGGATTAATTCGATGCAACGCGAAAAACCTTACCTACCCTTGACATGCCACTAACGAAGCAGAGATGCATTAGGTGCTCGAAAGAGAAAGTGGACACAGGTGCTGCATGGCTGTCGTCAGCCC
+
GGFEFGFGGGGGGE,FFGGGGGGC6FFGGGGGGCFFGGGDGGGGGGGGFGGGGGGGGGGCFGGGGGGDGGGGGGGGGGGGGEGGGGGEFGGGGGGGGGGGGGFGFGGGGGGGGGFD6E8EFGCFD>EGG==>@EEGGDGFEE@EGGGGGGGGGG9EGGGEAFGGFFGGFAGDBG>DBFEFAAFGGGGFGFFFF3;F?@A3A@;FFF385>046;*)6C7))19*6A74<A1;?E;::02C*:CGB>:5:?FF023<)(65?::09>;FFFE:))
@M02542:52:000000000-J9N43:1:1101:27190:8605 2:N:0:GTGAAA
GTAGTCCACGCCGTAAACGGTGGGAACTAGGTGTTGGCGACATTCCACGTCGTCGGTGCCGCAGCTAACGCATTAAGTTCCCCGCCTGGGGAGTACGGCCGCAAGGCTAAAACTCAAAGGAATTGACGGGGGCCCGCACAAGCAGCGGAGCATGTGGCTTAATTCGACGCAACGCGAAGAACCTTACCAAGGCTTGACATACACCGGAAAGCATTAGAGATAGTGCCCCCCTTTTGGTCGGTGTACAGGTGGGGCATGGCTTTCGTCAGCCCGG
+
GGEGGGFGGGGGGGCGGGGGGFEC,EFGGF<GFGGFFGGGG:FEFFEFGGGGGGEGBFFGGGGEBFFCFCEGGGFGGGGGGGGGGGGGGGGDEFFGGCGGDGGGEGG8FG9DGCFGGGGGFFGGFGG>@CEEC>CBE:CE8CFFGGDE=C5C?7?EDGGGAGGGGFFGFFGGFG>DB:@@)47CFCFFFF@FF?F38?@AFDB4?DDG:D?:E@FF>FC9<*8F992D?(-43)4<BF>GD9DG7))*(8F3(((,,(46:((.*/.)8?)05)
@M02542:52:000000000-J9N43:1:1101:24275:8608 2:N:0:GTGAAA
GTAGTCCTAGCCCTAAACGATGATTGCTTGGTGTGTCGGGTACCCAATCCCGTCGTGCCGAAGCTAACGCGATAAGCAATCCGCCTGGGGAGTACGGTCGCAAGGCTGAAACTCAAAGGAATTGACGGGGGCCCGCACAAGCGGTGGAGCATGTGGTTTAATTCGACGCAACGCGAAGAACCTTACCTGGGCTCGAAATGTAGAGGAATTCGGTAGAAATATCGGCGCCTAGCAATAGGCCTCTATATAGGTGCTGCATGGCTGTCGTCAGCCC
+
GGGGGGGGFGGFGGGGGGGGGGGGGGGGGGGGGGGGGFFGGGGGGGGGGGGGGGGGGGFGGGGGGFGGGGGGGGGGGGGGFGGGGGGGGGGGGGGGGGGGGGGGGGGGGGFGGGGGFGGGGGGGGGGGDGGGCEEEGGGGGGGGGGEEFFF6CE?FGGGGFGGGDCC5:)>CBD>BFEB:FBFGGFGFGFFF>2D>217<@A>FFFFD?F>?G2;BACDF>7*.793<>??<?6><A<?GG?F*)6<85)/=>FFB<:AF:(((0*85;3>6))
@M02542:52:000000000-J9N43:1:1101:11861:8608 2:N:0:GTGAAA
GTAGTCCACGCCCTAAACGATGTCTACTAGTTGTCGGGTCTTAATTGACTTGGTAACGCAGCTAACGCGTGAAGTAGACCGCCTGGGGAGTACGGTCGCAAGATTAAAACTCAAAGGAATTGACGGGGACCCGCACAAGCGGTGGATGATGTGGATTAATTCGATGCAACGCGAAAAACCTTACCTACCCTTGACATGTCAGGAACTTCCGAGAGATCGGGGGGTGCCCGAAAGGGAGCCTGAACACAGGTGCTGCAAGGCTGGCGTCCGCCCG
+
GG9FFFGGGGGGGGGCFGGGGGGGGGGGGGGGGGGGGGCF<FFFGGGGGEGF@F@FGGGDGGGGGGGGGGGGGFGFGEGGGGGGGGGGGGGFGGDGED7@EB8FFF<F9FEGFFGG+=EF8,@DDEGDEE+@8BCEGGGGDE6>8FDF,2<=C??EFFGGFGGFCDCGFFCDFG9:5):)5)/CCF79FAFFF>:=:>FA=9<6)>)<B7?B5E8)-67:(>5@B019(((-(7?:0105C35D:4(81<9)5)432)),(3((*)0))7))))
@M02542:52:000000000-J9N43:1:1101:11818:8610 2:N:0:GTGAAA
GTAGTCCACGCCGTAAACGATGTCTACTAGCTGTTCGTGTCCTTGTGATGTGAGTAGCGCAGCTAACGCACTAAGTAGACCGCCTGGGGAGTACGGTCGCAAGATTAAAACTCAAATGAATTGACGGGGGCCCGCACAAGCGGTGGAGCATGTGGTTTAATTCGACGCAACGCGAAGAACCTTACCTACTCTTGACATCTACGGAAGACTGCAGAGATGAGGTTGTGCCTACGGGAACCGTAAGACAGGTTCTGCATGGCTGTCGTCAGCCCGG
+
GGFGGGGGGGGGGGGGGGGGGGGGGGGGGGGGGGGGGGGFGGGGGGGGGGGGGGGGGGGGGGGGGGGGGGGGGGGFGGGGCFGGGGGGGGGGDGEGFEGGGGGGGGGGGGGGGGGGGGGGGGGGGGGGGGGGGGGGEEGGGGGCCGGGGGGGGGGFGFG?ACAEGGCDEDGDEGFF>)9FFFFGGCCFF=:FF7=64>F4@A6C7BBGFFF?C?+81*CA?FFF:02:>BF2(7>6><?9<6CFAD2?:3**)6:24<1.(-42**0)8?))))
@M02542:52:000000000-J9N43:1:1101:10148:8617 2:N:0:GTGAAA
GTAGTCCACGCCGTAAACGATGTCTACTAGCTGTTCGTGTCCTTGTGATGTGAGTAGCGCAGCTAACGCACTAAGTAGACCGCCTGGGGAGTACGGTCGCAAGATTAAAACTCAAATGAATTGACGGGGGCCCGCACAAGCGGTGGAGCATGTGGTTTAATTCGACGCAACGCGAAGAACCTTACCTACTCTTGACATCTACGGAAGACTGCAGAGATGCGGTTGTGCCTTCGGTAACCGTAAGACAGGTTCTGCATGGCGTTCGTCAGCCCGG
+
GGFGGGGGGGGGGGGGGGGGCGGGGGGGGGGGGGGGGG?EEGGCGGGGGGGGFFGGGGEG7@FFAFGGGGGGGGGGGGGGGGGG@BFDGGGGGGGGGGGGGGGGFGGGGGGGGGGGFGGFDFGGGGEEGGGEGGGGCGGGC8BC:8CFGGGGGGGGGGGFFGFFFDGDDEGGEC03>BFFFFF=GGGF49@@B7FFBF=AF<2D>B:F5::<FGC>3FD91@BE66(:9A2?6>(.,523C<5*).4<:A475-))6<0:((4(175)0)))))
@M02542:52:000000000-J9N43:1:1101:21075:8636 2:N:0:GTGAAA
GTAGTCCACGCCGTAAACGATGTCAACTAGCCGTTGGGAGCCTTGAGCTCTTAGTGGCGCAGCTAACGCATTAAGTTGACCGCCTGGGGAGTACGGCCGCAAGGTTAAAACTCAAATGAATTGACGGGGGCCCGCACAAGCGGTGGAGCATGTGGTTTAATTCGAAGCAACGCGAAGAACCTTACCAGGCCTTTACATCCAATGAACTTTCCAGAGATGGATTGGTGCCTTCGGGAGCATTGAGCCAGGTGCTGCATGTCTTTCGTCACCCCGG
+
GGFGGGGGGGGGGE,@FGGGGFGG<FGGGFGGGGGGGGGDGGGGGGGGFGGGGGFGGGGGGGGGGGGGGGGGGGGFGGGGGGGGGGGGGFGGGGGGGGGG7FGFCFGGGGGDGGGGEACA>FCGFEGGGGGGGGGCGGGFEBG8EDFGGC?7:9C2AF<FFGGGFDECFFG).51>5@45FFFGGGGFDFEF?)99))03:?A>F@@@BG<)99054:72(*9>?AFG74:42>9(,,19:)7*,(,5:>)).62399-))).)1*)0)*))))
@M02542:52:000000000-J9N43:1:1101:13075:8639 2:N:0:GTGAAA
GTAGTCCACGCCGTAAACGATGTCTACTAGCTGTTCGTGTCCTTGTGATGTGAGTAGCGCAGCTAACGCACTAAGTAGACCGCCTGGGGAGTACGGTCGCAAGATTAAAACTCAAATGAATTGACGGGGGCCCGCACAAGCGGTGGAGCATGTGGTTTAATTCGACGCAACGCGAAGAACCTTACCTACTCTTGACATCTACGGAAGACTGCAGAGATGCGGTTGTGCCTTCGGGAACCGTAAAACAGGTTCTGCATGGCTGTCGTCAGCTCGT
+
GG@EGGGGGGGGGGFFDGGGGGGGGGGGGGGGGGGGGGGGGGGGFGGFGFFGGDGGGGGGGGGGGFFGGGGGGGFGFEGGGGGGGGGGGGGGFGGGGGGGGGGGGGGEGFGGGGGGCDGFGGGGGGGGDGEGGGGGGGGGGGCEEGGGGF?FF:FGGGGGFGCCFGEGEBEDDG>FFFFFF?FFGFGFGFFFFFB?BFFFFFFCEF5EFFFFGFE@277<9>;@FF?G<2<?BF>>9?19D?3*).4?256/<A22<)46:((3**8)))*)))
@M02542:52:000000000-J9N43:1:1101:5136:8646 2:N:0:GTGAAA
GTAGTCCACGCCCTAAACGATGCGAACTGGATGTTGGTCTCAACTCGGAGATCAGTGTCGAAGCTAACGCGTTAAGTTCGCCGCCTGGGGAGTACGGTCGCAAGACTGAAACTCAAAGGAATTGACGGGGGCCCGCACAAGAGGTGGAGTATGTGGTTTAATTCGATGCAACGCGAAGAAACTTACCTGGCCTTGACATGTCTGGAATCCTGCAGAGATGCGGGAGTGCCTTCGGGAATCAGAACACAGGTGCTGCCTGGATGTCGTAAGCCTG
+
FGCGGGEEGGGGGGG8FGFEGGGGFGGGGFFGGGGGGGGCAEFFFEEGEECFGFGGGGFEGG:FFGDGGCFFDGGGGGGGGGGGGGGGGGGGEGGGGGGGECCCEGFCFGCGGGFGGGFDF8=CFGGGGGGGDEG>EGGGG,BGG<FGFF6CEFFGE8CGFGGCGGGGFFGGD<1BE@:;52=CGGGFGFFFF?FFFFF2F>>F4*790*-4CE+/->C245>B>924-6<A270(,-:FG<F>313>((9)).-3()56()..2/))0)/)))
@M02542:52:000000000-J9N43:1:1101:16652:8650 2:N:0:GTGAAA
GTAGTCCACGCCCTCAACGATGTCAACTGGTTGTTGGGTCTCTTCTGACTCAGTAACGAAGCTAACGCGTGAAGTTGACCGCCTGGGGAGTACGGCCGCAAGGTTGAAACTCAAAGGAATTGACGGGGACCCGCACAAGCGGTGGATGATGTGGATTAATTCGATGCAACGCGAAAAACCTTACCTACCCTTGACATGTACGGAACCCTGCCGAGAGGTGGGGGTGCCCGAAAGGGAGCCGTAACACAGGTTCTGCATGGCTGTCGTCAGCCCG
+
GGGEGGGGGGGGGG8FGGGGGGGGCFGFGGGGGGGGGECGGGGGGGGGGFGGGGFGGGGGGGGFGGGDGFEGGGGGGGGGGGGGGGGE@FGGAEFGGDDGGGFFGGGCGGGFGCGFCFGFGGGGGGCFEGGGGGGGGGGDEE>EGC98CFGFGGGGFGDCCDFGGGD78A><D395BFEEFFFG67<4949FFFF?A7F4B07D)7:EFGFBEEE32CF6(7))(7?F?02((04:1:>DC6D*(4:71:**5))-))).43:(0*).)70)0)
@M02542:52:000000000-J9N43:1:1101:9671:8653 2:N:0:GTGAAA
GTAGTCCACGCCGTAAACGATGTCTACTAGCTGTTCGTGGTCTTGTACTGTGAGTAGCGCAGCTAACGCACTAAGTAGACCGCCTGGGGAGTACGGTCGCAAGATTAAAACTCAAATGAATTGACGGGGGCCCGCACAAGCGGTGGAGCATGTGGTTTAATTCGACGCAACGCGAAGAACCTTACCTACTCTTGACATCTAGCGAAGATTGTAGAGATACGATTGTGCCTTCGGGAACGCTAAGACAGGTGCTGCATGGTAGTCGTCAGCTGGG
+
GGGGGGGGFGEGGGCFGGGGGGGGGFGGGG@FFGGGGGGGGGGGGGGGGGGGGGGGGFEGGGGGGFGGD7CFGGFFFEFFCFGGGGGGGGGGGGGCGGGGECFGGFGGGFFDFCFGGGEFFGEGFGGFEG+@CEEGGGEFDECBCGGGCGGGE?FFCFGGFGFFFGEC>EDC:C,5<DFF@BBFGGGFGFF4B<FFBFF4?<99:>BEB04AF9@=4::A?>35199FAF>)37;>9?<3*,9*4<353)/98><?)-3)))).97<)7)*)))
@M02542:52:000000000-J9N43:1:1101:14446:8658 2:N:0:GTGAAA
GTAGTCCACGCCGTAAACGATGTCTACTAGCTGTTCGTGTCCTTGTGATGTGAGTAGCGCAGCTAACGCACTAAGTAGACCGCCTGGGGAGTACGGTCGCAAGATTAAAACTCAAATGAATTGACGGGGGCCCGCACAAGCGGTGGAGCATGTGGTTTAATTCGACGCAACGCGAAGAACCTTACCTACTCTTGACATCTACGGAAGACTGCAGAGATGCGGTTGTGCCTTCGGGAACCGTAAGACAGGTGCTGCATGGCTGTCGGCCGCCCGG
+
GGGGGGGGGGGGGGGGGGGGGGGGGGGGGGGGGGGGGGGGGGGGGGGGGGGGGGGGGGGGGGGGFFGGGEGGGGFGGGGGGGGGGGGGGGGGGGGGGGGGGGGGGGGGGGGGGGGGGGGGGGFGGGGGGGGGGGGEEGGFGGGGGDCGGGFFCCGGGGGGFGGGGGGDFFGGFGFE3@FFF?FGGGGFGFFFFBBF<>?<BDFGFFBGFG?0<<7<<FC.-.8@911DFF924399FF<5<4D<2<7F?A))2).(-5313(42*)))83)0.)
@M02542:52:000000000-J9N43:1:1101:9776:8665 2:N:0:GTGAAA
GTAGTCCACGCCCTAAACGATGCGAACTGGATGTTGGTCTCAACTCGGAGATCAGTGTCGAAGCTAACGCGTTAAGTTCGCCGCCTGGGGAGTACGGTCGCAATACTGAAACTCAAAGGAATTCACGGGGCCCCGCACAAGCGGCGGAGTACGTGGTTTAATTCGATGCAACGCGAAGAACCTTACCTGGCCTTGACATGTCTGGAATCCTACCGAGATTCGGGAGTGCCTTCGGGAATCAGAACACAGGTGCTGCCTGGCTGTCGTCGACCCC
+
FEC<CGGGGGG<@CFA@F@+BC,@,@CEEF<F<@9ACFF<EGFFEFEDF:CFG@<6,EAFFEFFFFGCFGEE@CFCAEFDDF:F++BAB+@CEGGEEE:FFGG+,>ADFEDE,E9,6;B,3,6,2E@@@E+3BE7@::>DEGGD5CE5?EC+*=***3>FFCF9=7CGFFFCBDF)758))2)*:77*:4546)9=>4@B8<)75*?99>))+*/0353)))07(((*).)<2.36((,>:)0:(,(0,:=)3))5(,)-((((**)0)).)))
@M02542:52:000000000-J9N43:1:1101:18795:8669 2:N:0:GTGAAA
GTAGTCCACGCCCTAAACGATGTCAACTGGTTGTCGGGCCTTCATTGGCTTGGTAACGTAGCTAACGCGTGAAGTTGACCGCCTGGGGAGTACGGTCGCAAGATTAAAACTCAAAGGAATTGACGGGGACCCGCACAAGCGGTGGATGATGTGGATTAATTCGATGCAACGCGAAAAACCTTACCTACCCTTGACATGTACGGAACCCTGCCGAGAGGTTGGGGTGCCCGAAAGGGAGCCGTAACACAGGTGCTGCATGGCTGTCGTCGGCTCG
+
GGGGGGGGGGGGGG8FGGGGGFGGFFGGGGGGGGGGGGGGGGGGGGGGGFGGGGGGGGGCFGGDGGEGGGGGGGGGGGGGGGGGGGGDGDGGGGGGGGGGCGDFGGF9FGGGGGGGGGGGGGGGGCGGGGG>CCEEGGGGGGEGGGFGGCFGFGGGGFFGCGGGCDEFBFEGEGFF>FFEFFFGFGGFGFFFFAFFA?F<439DFFFG>F18C?E>190(.7@BF9?GFFFFFFFF<69*)(7*(685861),4>?24<74(4.7C>F)5:)0)
@M02542:52:000000000-J9N43:1:1101:18876:8669 2:N:0:GTGAAA
GTAGTCCACGCCGTCAACGGTGGGAACTAGGTGTTGGCGACATTCCACGTCGTCGGTGCCGCAGCTAACGCATTAAGTTCCCCGCCTGGGGAGTACGGCCGCAAGGCTAAAACTCAAAGGAATTGACGGGGGCCCGCACAAGCAGCGGAGCATGTGGCTTCATTCGACGCAACGCGAAGAACCTTACCAAGGCTTGACATACACCGGAAAGGAATAGAGATAGTGCCCCCCTTGTAGGCCGTGTACAGGTGGTGCATGGCTTTCGTCAGCCCGG
+
FG<<FFFCFGGGGG+CFDFFGDFG8FCFGGFFCGEC@FEEFGCGG<CGFGG@FGE:FCGGGEGEEFGEFCEF=FGDEFGGGGGGGE@D7FGCEGGGC>FGDEFEGFGFDF9FFGGFCGGGFG?8CFGDGGDGEGDGE*1**3:8BFG=CEDGCGGDFC4*)<AEC0:CB:=D>DFFFFB:?:>CDCC97?FF::@EB:*-98)07BFGEG0:E889-0*-667=AAFG:>0-,744-).*),723<<435::(-.,4).3((()*10)))).))
@M02542:52:000000000-J9N43:1:1101:11116:8670 2:N:0:GTGAAA
GTAGTCCACGCCCTAAACGATGAACACTCGATGTTGGCGATATACGGTCAGCGTCTAAGCGAAAGCGTTAAGTGTTCCACCTGGGGAGTACGCCCGCAAGGGTGAAACTCAAAGGAATTGACGGGGGCCCGCACAAGCGGAGGAGCATGTGGTTTAATTCGATGATACGCGAGGAACCTTACCCGGGCTTGAAAGTTAGTGAATAGAGCAGAGACGTTCTAGTCCTTCGGGCCCCGACACTAGGTGCTGCAGGGCTTCCGTCCGCCCGTTCCGG
+
GEE@FFGGGGGFBGGEGFF:FCGGGGF<FFA8CFFG8FFG@FCFFGEFGGGGGGGEF9<<FC>>BFEGFEFFGAFFGGGGGEGGGEFDCEGEGDGGG=@CGCF@FF<FDF>@EFEB8B>FEGGCDC8BEEEC8CEGFEED5::>CFGCCGFF:EFECBF95<;7<DGF>:=5)99547:64:?*>C559>:5))*0:AB:=24:*7=+*9((/;*7(**-688FB<5F6,9((),(4(49FB=C<?06).)),21(((.384(-5*0)))0.0)
@M02542:52:000000000-J9N43:1:1101:10830:8683 2:N:0:GTGAAA
GTAGTCCACGCCGTAAACGATGTCTACTAGCTGTTCGTGTCCTTGTGATGTGAGTAGCGCAGCTAACGCACTAAGTAGACCGCCTGGGGAGTACGGTCGCAAGATTAAAACTCAAATGAATTGACGGGGGCCCGCACAAGCGGTGGAGCATGTGGTTTAATTCGACGCAACGCGAAGAACCTTACCTACTCTTGACATCTACGCAAGACTGCAGAGATGCGGTTGTGCCTCTGGGAACCGTAAGACAGGTGCTGCATGGCGGTAGTCCGCCCCG
+
GGGGGGGGGGGGGGGGGGGDGGFGGGGGGGFFEFFGGGGFGGGGGGGGFFGFFGFCFGGGCEGGGGGGEFECFFGGGGGGFEGGGGGGGGGGGGGGGEEEGGB<EFGGCADGFCD,?>;>EF9DDEEGGC+@@BECEGGGGGG*>986859EFF9=CGGFFFFCED53A3:5>G1>D>)7>1F*7FGFG699@AFFDDFF44?)7)0*8:7<+3C>17:)1<@@9?(0<<)(.6((,38)1397<2>F6))).)4:A<72((-(1C0*))))).
@M02542:52:000000000-J9N43:1:1101:16124:8700 2:N:0:GTGAAA
GTAGTCCACGCCGTAAACGATGTCAACTAGCCGTTGGGAGCCTTGAGCTCTTAGTGGCGCAGCTAACGCATTAAGTTGACCGCCTGGGGAGTACGGCCGCAAGGTTAAAACTCAAATGAATTGACGGGGGCCCGCACAAGCGGTGGAGCATGTGGTTTAATTCGAAGCAACGCGAAGAACCTTACCAGGCCTTGACATCCAATGAACTTTCCAGAGATGGATTGGTGCCTTCGGGAGCCTTTAGATAGGTGCTGCATGGCTGTCGTCCGCTCGG
+
GG@FGDFFGGGGGGGGGGGGGGGGGGGGGGGGGGGGGGGGGGGGGGGGGGFG9FGGGGGGDEEGGGGGGGGGGFGGGGGFFGGFEGGGGGGGGEFFGGGGGDGGGGFFF9FFGGGFGGGGGGGGGEGGGGGGGGG5:ECFGGGEGG81A5?FFGGGGGGGFGGFG4*:AF75:DBBED?F:0=FGGGFGFFF94?FA>FFFFAFFFFGFC699@C>::7:(1977A?C?):?:D>990(9C2*;2))/4:*)49)36)411:?)177))..)0)
@M02542:52:000000000-J9N43:1:1101:21568:8701 2:N:0:GTGAAA
GTAGTCCACGCCGTAAACGATGTCAACTAGCCGTTGGGAGCCTTGAGCTCTTAGTGGCGCAGCTAACGCATTAAGTTGACCGCCTGGGGAGTACGGCCGCAAGGTTAAAACTCAAATGAATTGACGGGGGCCCGCACAAGCGGTGGAGCATGTGGTTTAATTCGAAGCAACGCGAAGAACCTTACCAGGCCTTGACATCCAATGAACTTTCCAAAGATGGATTGGTGCCTTAGGGAGCATTGAGACAGGTTCTGCATGGCTGTCGTTCGCCTGG
+
GGGGGGGGGGGGGGFCCFGGGGGGGGGGGGGGGGGGGEGGGGGGGGGGGGGGGGGGGGGGDFGGGGGGGGGGGGFGGGGGGGGGGGGGGGDEGGGGGGGGGEGGFFFGGGGGGGGGGGGGGGCFGGGGGDECGGGGGGGDGCE8:CFGGGGGGGF>CEFGFGGFGGGGFFGCBGBBFFFFF:?GGCC?DFBFFFFF2)/::?AGFFF<BGBFGGGF(:C4<FF)24(7:<9,)/43224>D>7*(,()1)013)4)).(0((,)*1))))))).
@M02542:52:000000000-J9N43:1:1101:27926:8704 2:N:0:GTGAAA
GTAGTCCACGCCCTAAACGATGTCCACTAGTTGTCGGGTCTTCATTGACTTGGTAACGTAGCTAACGCGTGAAGTTGACCGCCTGGGGAGGACGGTCGCAAGATTAAAACTCAAAGGAATTGACGGGGACCCGCACAAGCGGTGGATGATGTGGATTAATTCGATGCAACGCGAAAAACATTACCTACCCTCGACATGTATTGAACCCTGCCGGGGGGATGGGGGGCCCGGAAGGGAGCCATACAACAAGTTCCGCCTGGCGCGCCTCAGCCGC
+
CE,6EFGFGGGF7C,;C<CFF,CA,<@EDFFAAGFGGC<+@:EF9@F,CFFA,:,@@BF,@FEFFGDGGCFGGDEG9,,CFGCGCC<+=++89@+6@67=+8DFFG,F<FFDFF,D?,>,D,6CD=67C+3>CCC>*,38C*>*1;,,,5D2,22,;E81=;*41+**8A59)).:>FE4*9:7:;+;9AA))(.717/)*).*96)102((***0(7)(404)(,133((((),((((9<-**),,.(49*))42(81(3(,(1)))))9)).
@M02542:52:000000000-J9N43:1:1101:23933:8705 2:N:0:GTGAAA
GTAGTCCACGCCGTAAACGATGTCTACTAGCTGTTCGTGTCCTTGTGATGTGAGTAGCGCAGCTAACGCACTAAGTAGACCGCCTGGGGAGTACGGTCGCAAGATTAAAACTCAAATGAATTGACGGGGGCCCGCACAAGCGGTGGAGCATGTGGTTTAATTCGACGCAACGCGAAGAACCTTACCTACTCTTGACATCTACGGAAGACTGCAGAGATGCGGTTGTGCCCTCGGGAACCGTAAGGCAGGTGCCTCATGGCTGTCGTCAGCCCGG
+
GGGFGGGGGGGGDGG:CCFFFDEF<FCFGGGGGGGEFCFGGFGEFFGGGGGFCFGFGGEEGDFFFGGDGFCFGGGFGFGGFCECGGGGE>CFGGEEF=FFGGGGGGGGFDCEGGF>DD9=DA?GFECFDGGGDGGG>78EGDGCGDGF8*=CE?FGGGG9A@F5ED*/;:>DA<(575?>FFFGFFFFF6;=6)9?2<=-6:(*).<C7*4:9+A:?*06955>640:A(8:3)346??5D8D5)(.533/6())(.6<:(434**)))))0))
@M02542:52:000000000-J9N43:1:1101:22254:8728 2:N:0:GTGAAA
GTAGTCCACGCCGTAAACGATGTCTACTAGCTGTTCGTGTCCTTGTGATGTGAGTAGCGCAGCTAACGCACTAAGTAGACCGCCTGGGGAGTACGGTCGCAAGATTAAAACTCAAATGAATTGACGGGGGCCCGCACAAGCGGTGGAGCATGTGGTTTAATTCGACGCGACGCGAAGAACCTTACCTACTCTTGACATCTACGGAAGACTGCAGAGATGCGGTTGTGCCTTCGGGAACCGTAAGACAGGTGCTGCATGGCTGGCGGCCGGTCGG
+
GGGGGGGGGGGGGGGCFFGGGGGGGGGGGGGGGGGGGGGGGGGGGGGGGGGGGGFGGGG>CFEGGGGGGCFGGGGGGGGGGGGGGGGGGGGGGGGGGEGGGGGGGGGGGGGGGGGGGGGGGGGGGGGGGGGGGGGGGGGGGGGGGGGGGGGGGGGGGGFCFGGGGGGD:BCDFDFEE@FFFFFFGGGFGFFFFAFFFAFAFB?DEBECF73?GG9FBGD6257>B?(:AAF?B>;9B:117?DC>42::3668:)(6)40(,(())))0))..)
@M02542:52:000000000-J9N43:1:1101:28533:8737 2:N:0:GTGAAA
GTAGTCCATGCCGTAAACGATGAGTGTTCGCCCTTGGTCTACGCGGATCAGGGGCCCAGCTAACGCGTGAAACACTCCGCCTGGGAAGTACGGTCGCAAGACCGAAACTCAAAGGAATTGACGGGGGCCTGCACAAGCGGTGGAGCATGTGGTTTAATTCGATACAACGCGCAAAACCTTACCCGCCCTTTACATATGAACAAGAAAACCTGTCCTTAACGGGTTGGTCACTACTTTCATACAAGTGCTGCATGGCATTCCTCAGCTCGGTTCG
+
EGDEGGGGGGGGGG@@FFGGGGEGGGGGFGGGGGGGGGGGGGGGGGDGGGGGGGGGGDCG<FGFEGGGGGGFFGGGGGGGFCFC7AFGFFGEEG@F7=CFCFGG@CEGCC,8:BCEF;D<CGDGGGGGEFF,?BCFFBEGEEGGGGFGGGGDFEGGGGGEFGGCECC7)75CDD>FFF:9=0?*)9C>35)9*57*).84*-4*05?FFD?1C8C?A0><(;7)-41*.))64624)-.**-9*5<6@2566))4(()))))).977)))0)))
@M02542:52:000000000-J9N43:1:1101:7899:8766 2:N:0:GTGAAA
GTAGTCCACGCCCTAAACGATGTCAACTGGTTGTTGGGAGGGTTTCTTCTCAGTAACGTAGCTAACGCGTGAAGTTGACCGCCTGGGGAGTACGGCCGCAAGGTTGAAACTCAAAGGAATTGACTGGGACCCGCACAAGCGGTGGATGATGTGGTTTAATTCGATGCAACGCGAAAAACCTTACCTACCCTTGACATGCCAGGAATCCTGCAGAGATGTGGGAGTGCTCGAAAGAGAACCTGGACACAGGTTCTGCATGGCCGTCGTCCGTCCC
+
GGGGFGFGGGGGGGGGGGGCFDFDGGGGGGGGFGFGFCFEGGCGGGGGGADGGGGGGGGGGGGGGGGGGCCGFCGGGFGGGGGGGGFGGGG?FCGGGCCGGGGGGFGFFGGGD@9D8=8FFGFG+@DEFGD>ED8EGGDGEDC:8FCE@FA<:9FCCF@CFGGGGFCDFF5CBDF>>FEEFFAGFGGFCFFFF<;AC))6F;1F>66<BFB0CC=5>>*4-)8@,39724;:?)3.(:?GG?5*4)(0140*5))-)-4:(863<CB;)5)).)
@M02542:52:000000000-J9N43:1:1101:24279:8769 2:N:0:GTGAAA
GTAGTCCACGCCGTAAACGGTGGGAACTAGGTGTTGGCGACATTCCACGTCGTCGGTGCCGCAGCTAACGCATTAAGTTCCCCGCCTGGGGAGTACGGCCGCAAGGCTAAAACTCAAAGGAATTGACGGGGGCCCGCACAAGCAGCGGAGCATGTGGCTCAATTCGACGCAACGCGAAGAACCATACCAAGTCTTGACATACACCGGAAAGCATTAGAGATAGTGCCCGCCTGGTGGTAGGTGTACAGGTGGTGCATGGCTCTCGTCAGCCCGG
+
CF@EGGCFFGC@F+B@<EFCB<+6@FFF<<FGGG@FEGGGDEEEF9@F:D<>CGEFEGG?FDGEECDAECC7=?FEGGFF<FGGGE>ADECGEGGGD6F7FC7FBF7<FFF,3D6@CCG,@@:D>;EG@*@CC:C:=@5CC>CC<C>GD5=FFF+:78/09@:+<5C55)*9.)45:<;<)8F*70:@F)</*./=AFF2F<)*07>=75(8E++*-*765?F?9))*(-(4(0((,,.>547><<<F(.95((.).),11)(,970)00).0)
@M02542:52:000000000-J9N43:1:1101:10351:8771 2:N:0:GTGAAA
GTAGTCCACGCCGTAAACGATGTCTACTAGCTGTTCGTGTCCTTGTGATGTGAGTAGCGCAGCTAACGCACTAAGTAGACCGCCTGGGGAGTACGGTCGCAAGATTAAAACTCAAATGAATTGACGGGGGCCCGCACAAGCGGTGGAGCATGTGGTTTAATTCGACGCAACGCGAAGAACCTTACCTACTCTTGACATCTACGGAAGACTGCAGAGATGCGGTTGTGCCTTCGGGAACCGTAAGACAGGTGCTGCATGGCTGTCGTTAGCTCGG
+
GGGGGGGGGGGGGGEFGGGGGGGGGGGGGGGGGGGGGGGGGGGGGGGGG,FEFGGGGCGGEGGGGGGGGGGGGGGGGGGGGGGGGGGGGGGGGGGGGGGGGGGFGGGGDGGGGGGGGGGGFGGGGGGGGGGGGGGEGDEFFEE8:CCFGGGGFGGGGGGFFGGGGGGGFEDDBD;E<B?FFFFGGGG?G6<7@AFFAB?9F>:DF>5C?>:?E8:73CDA>DFF08?GFFA?BF;>FFBGDBGFB22?<F)0)))()48?:0()1*))0**17)
@M02542:52:000000000-J9N43:1:1101:10133:8771 2:N:0:GTGAAA
GTAGTCCACGCCGTAAACGATGTCTACTAGCTGTTCGTGTCCTTGTGATGTGAGTAGCGCAGCTAACGCACTAAGTAGACCGCCTGGGGAGTACGGTCGCAAGATTAAAACTCAAATGAATTGACGGGGGCCCGCACAAGCGGTGGAGCATGTGGTTTAATTCGACGCAACGCGAAGAACCTTACCTACTCTTGACATCTACGGAAGACTGCAGAGATGCGGTTGTGCCTTCGGGAACCGTAAGACAGGTGCTGCATGGGTGTCGTCAGCTCGG
+
GGGGGGGGGGGGGGGGGGGGGGGGGGGGGGGGGGGGGGFGGGGGGGGGGGGGGGGGFGGGGGGFGGGGGEGGGGFGGGGGGGGGFEGGGGEEGGEGGGGGGGGFDEGGDGFFDGDFFFGGGGGGGGEGGGGGGCGGGGGGGGGGGGGGGGFFFFFGGGGCFFF=FDEGEFG35DB@33FFF?=FCGGFGFFF?)*94)96*)3DDFDG?77?EF+58D:),5)514(::42<BF(962?DC?DGA>?F?F??AD?:26((.(-,19>076/)))
@M02542:52:000000000-J9N43:1:1101:9554:8818 2:N:0:GTGAAA
GTAGTCCACGCCGTAAACGATGTCTACTAGCTGTTCGTGTCCTTGTGATGTGAGTAGCGCAGCTAACGCACTAAGTAGACCGCCTGGGGAGTACGGTCGCAAGATTAAAACTCAAATGAATTGACGGGGGCCCGCACAAGCGGTGGAGCATGTGGTTTAATTCGACGCAACGCGAAGAACCTTACCTACTCTTGACATCTACGGAAGACTGCAGAGATGCGGTTGTGCCTTCGGGAACCGTAAGACAGGTGCTGCATGGCTGTTGGCAGCCCGG
+
GGGGGGGGGGGGGDFFFGGGGGGGGGGGGGGGGGGGGGFGGGGGGGGGGGGGGGGFGGGGGGEGGGGGGGGGGGGGGGGGGGGGGGGFGGGGGGGGGGGGDEGGGGGGGGGDGGGFGGGGGGGFFEGGGGGCEEGGGGGGGGDEGGGGGGGGGFGGGGGGFDFFGGGGFFGGFGB33>FFFFFGG49@GFFFFFFFF26:FFFC:>DFFGF:GF7>?GGFFFBEF:?7<A4<6399><0C72CC9BF?34)))67()),,11(,:*)*07)).)
@M02542:52:000000000-J9N43:1:1101:10185:8847 2:N:0:GTGAAA
GTAGTCCACGCCGTAAACGATGTCTACTAGCTGTTCGTGTCCTTGTGATGTGAGTAGCGCAGCTAACGCACTAAGTAGACCGCCTGGGGAGTACGGTCGCAAGATTAAAACTCAAATGAATTGACGGGGGCCCGCACAAGCGGTGGAGCATGTGGTTTAATTCGACGCAACGCGAAGAACCTTACCTACTCTTGACATCTACGGAAGACTGCAGAGATGCGGTTGTGCCTTCGGGAACCGTAATACAGGTTCTGCATGGCTGGCTTCAGCCCGG
+
GGGGGGGGGGGGGGFFGGGGGGGGGGGGGGGGGGGGGGGGGGGGGGGGGGGGGGGGGGGGGGDGGGGGGGGGGGGGGEDFFGGGGGGGGGGGGGGEGEGGGGGGGFFGDFGGGGGGGGGGGGGGFGGGGGGGGGGGGGGGGGGGGGGFGCFGGFGF=ECEFGFGFGG3):7)2C9ABF:@FFFGFGDFGFFFF)9FAA?A?DFDD33;@C??FEC@F>*41<5:68(7>:A?FF900?3)7:3*.)./4.*0))-)6)((((,,717*96)).)
@M02542:52:000000000-J9N43:1:1101:14931:8848 2:N:0:GTGAAA
GTAGTCCACGCCGTAAACGATGTCTACTAGCTGTTCGTGTCCTTGTGATGTGAGTAGCGCAGCTAACGCACTAAGTAGACCGCCTGGGGAGTACGGTCGCAAGATTAAAACTCAAATGAATTGACGGGGGCCCGCACAAGCGGTGGAGCATGTGGTTTAATTCGACGCAACGCGAAGAACCTTACCTACTCTTGACATCTACGGAAGACTGCAGAGATGCGGTTGTGCCTTCGGGAACCGTAACACAGGTGCTGCATGGCTGTCGGCAGCCCGG
+
GGEGGGGGGGGGGGGGGGGGGGGGGGGGGGGGGGGGGGGGGGGGGGGGGGGGGGGGGGGGGGGGGGGCFGGGGGGGGGGGGGGGDFGGGGGGGGGGFGGGGGGGGGGGGGGGGGGGGFGGGGGGGGD@EGEGGGDEEE65@EEGGD=CGGFG?CGGGGGGFGDGGGGDAEEG><>D>5?>>:FGGFGFCFFB*)964A?<FFFGB)):)*,4+8C>?C7)4)8)((-:><A<:E>;>B6CC6CD<??4<D??A9B?AB:::3339).)))))7)
@M02542:52:000000000-J9N43:1:1101:11530:8869 2:N:0:GTGAAA
GTAGTCCACGCCCTAAACGATGTCTACTAGTTGTTGGGTCTTAATTGACTTAGTAACGCAGCTAACGCGTGAAGTAGACCGCCTGGGGAGTACGGTCGCAAGATTAAAACTCAAAGGAATTGACGGGGACCCGCACAAGCGGTGGATGATGTGGATTAATTCGATGCAACGCGAAAAACCTTACCTACCCTTGACATGTCAGGAATCCTTGAGAGATCGAGGAGTGCCCGAAAGGGAGCCTGAACACAGGTGCTGCATGGCTGTTGTCAGCTCG
+
GGCGGGGGGGGGGGGGGGGGGGGGGGGGGGGGGGGGGGEFDFGGGGGGGGFCGGCFGGGCGGGGGGGGGGGGGDCFFGGGGGGGGGGGGGGGGGGGGGGGEGGGGGGGGGGGGGGG68FGGFFFGGEE7<CEGGGGGFFGGGEGGGEF?EGGGCFGGGGGFGGGGGGGFFEGFD;>>ABAF8FGGGFFGFFFF8FFE2BAF<BGFFFC=F25:C?:A*9:1)8>?(-C?:;((<?(489>4(CD:A<F<09),59<:AAFFF:8**)1*94*63
@M02542:52:000000000-J9N43:1:1101:8948:8873 2:N:0:GTGAAA
TAGTCCACGCCGTAAACGGTGGGAACTAGGTGTTGGCGACATTCCACGTCGTCGGTGCCGCAGCTAACGCATTAAGTTCCCCGCCTGGGGAGTACGGCCGCAAGGCTAAAACTCAAAGGAATTGACGGGGGCCCGCACAAGCAGCGGAGCATGTGGCTTAATTCGACGCAACGCGAAGAACCTTACCTAGGCTTGACATACACCGGAACGCATTATAGATAGTGCCCCCCTTTGGGTCGGTGTACAGGTGGTGCATGGCTGTCGTCTGCTCGTG
+
GGGGGGGGGGGGGEGGEGFFFG@F<CFCFGG9CFEAF:BFGEGFFFGG@F@FGG7:BFGGGEGGGD9=CGGGGCFAEGFGFGGG7F<<@FFCGGGG@C=CBFF=@F8F@>EFFGCG7=BCF,@;+@:<EC5CCEDCCGCCCFGCDG5=*>CEEGGG5C7CAF+<:77)83:C>3>).07)04FC7CC**9?F?(55?264???GDF3C3<:9C*+*)*2:)=?4<A:GF21:)/40-.-59(1*.))05.>319):40(2?13(/*)08/=3B4
@M02542:52:000000000-J9N43:1:1101:17217:8874 2:N:0:GTGAAA
GTAGTCCACGCCCTAAACGATGTCTACTAGTTGTTGGGTCTTAATTGACTTAGTAACGCAGCTAACGCGTGAAGTAGACCGCCTGGGGAGTACGGTCGCAAGATTAAAACTCAAAGGAATTGACGGGGCCCGCACAAGCGGTGGAGCATGTGGTTTAATTCGACGCAACGCGAAGAACCTTACCTACTCTTGACATCTACGGAAGACTGCAGAGATGCGGTTGTGCCTTCGGGAACCGTAAGACAGGTGCTGCATGGCTGTCGTCAGCTCGTGG
+
GGGGGGGGGGGGGG8FGGGGGGGFGGGGGGGGGGGGGGGGGGGGGGGGGGGGGGGGGGGEGGGGGGGDGGGGGGGGGGGGGGGGGGGGGGGGGGGGGGGGGGGGGGGGGGGGGGGGGGGGGFGGGCEGGGGEECEGGGGGGGGGGGEECFCFGGFC@FGGFGGGGGEGFEGGED>3AAFFFAF67:CAFFFFFFFFFFFF>6?GBFF+<FA>FCCBA7D9B>EF:<AD27:?B>;1:(4CGB?=>??9(8?B2(-.4<B?(82-7159*97>F)
@M02542:52:000000000-J9N43:1:1101:20707:8880 2:N:0:GTGAAA
GTAGTCCACGCCGTCAACGGTGGGCACTAGGTGTTGGCGACATTCCACGTCGTCGGTGCCGCAGCTAACGCATTAAGTTCCCCGCCTGGGGAGTACGGCCGCAAGGCTAAAACTCAAAGGAATTGACGGGGGCCCGCACAAGCAGCGGAGCATGTGGCTTAATTCGACGCAACGCGAAGAACCTTACCAAGGCTTGACATACACCGGAAAGCATTAGAGATAGTGCCCCCCTTGTGGGCGGTGTACAGGTGGGGCATGGCTGTCGTCCGCCCGG
+
FGFGFGFGGGGGGG7BFEGGEFGG,CF@FFGEGGEGGGCGGGGGGGFFGDGGGGEGCEGFGGGGGGGGFCE@FDGGGGGGGFGGGGGDFEGG7FFGDCEC:@FC@FF,FFAGGE6E?FG,@FFGG9D7ECEDGCCGG*B=FCGG8<:EG7EG6?<@FEFGFGGDFGGGFFDD3)(08:<@F?><**09:)007(8),564B),C)))?DGF(80<650:))19B4)69:(1(3).)4(45),/1-6-=?-/)3(,03::00(..17))0.)0))
@M02542:52:000000000-J9N43:1:1101:17428:8881 2:N:0:GTGAAA
GTAGTCCACGCCGTCAACGATGAATGTTAGCCGTCGGGCAGTATACTGTTCGGTGGCGCAGCTAACGCATTAAACATTCCGCCTGGGGAGTACGGTCGCAAGATTAAAACTCAAAGGAATTGACGGGGGCCCGCACAAGCGGTGGAGCATGTGGTTTAATTCGAAGCAACGCGCAGAACCTTCCCAGCCCTTGACATGCCCGGCTACTTGCACAGATGCAAGGGTCCCTTCGGGGCCCGGGACACAGGCGCTCCCTGGCTGGCCGCAGCCCCGG
+
GDE7FGGGGGGCFFCEGGCCFFGFACGEFGFGBF@GC7FGGGGGFGDGFGGGCG:FF=,4@@8F?F=:F:FFG9FF?F9FGDEGGFDEBFCEC7BAFGGGC:DGG;?FDFFGG,@9+,3DFC89=CDCECEEG>*1:CC@=C*:B7**;C?+=C3*=?2=C?*+2*5CFFCC:D235)7:>8)*900;5))07)0*4.?)701<35088*)3+<*)4:*4475).(295<(,()3(,43)97556(4)((00(((.)41(,(4()1)0.<5)))
@M02542:52:000000000-J9N43:1:1101:2980:8884 2:N:0:GTGACA
GTAGTCCACGCCATAAACGATGTCAACTAGCTGTTGGGGCCTTCGGGCCTTGGTAGCGCAGCTAACGCGTGAAGTTGACCGCCTGGGGAGTACGGTCGCAAGATTAAAACTCAAAGGAATTGACGGGGACCCGCACAAGCGGAGGATGATGTGGATTAATTCGATGCCACGCGAAAAACCTTACCTACCCTTGACATGTCTGGAATGCCGAAGAGATTTGGTAGTGCTCGCAAGAGAACCGGAACACAAGGTATGCATGGCTGCGGTAAGCGCG
+
FGF,C6@CGGGF+8,,@EGGGGF96E@FEEGGGGC6FC+@@FEFGGC@CCEGFGD9EFG7+6BE9EGGGGGEDAFCGAEFCEEEGDF+C@?EFEFF+>>:+6,5C>D;FGGFDFGGC,>7,3=DDC>CE+4+CGCEEGGFCE*487DCFGGC7?9:<C8C+>;,=+**16*8>D6BDF3=5;FF4>C@>4*<5A@FB29:*-:C6?6C6)(4:2076F*)6;**.52*.8116)(3::>9)(11477>((.0))(6:))1:(2())8)00907)
@M02542:52:000000000-J9N43:1:1101:4827:8926 2:N:0:GTGAAA
TAGTCCACGCCCTAAACGATGTCTACTAGTTGTCGGGTCTTACTTGACTTGGTAACGCAGCTAACGCGTGAAGTAGACCGCCTGGGGAGTACGGTCGCAAGATTAAAACTCAAAGGAATTGACGGGGACCCGCACAAGCGGTGGATGATGTGGCTTAATTCGATGCAACGCGAAAAACCTTACCTACCCTTGACATGTCAGGAACCTCCGATCGATTGGAGGGTGCCCGAAAGGGAGCCTGAACACAGGTGCTGCATGGCCGCCGTCAGCTCGC
+
FDGEFGFGGGGGGGGFGG:C@EECFFFGFGAFGGGGEGGGGG<FEGAFFEFGGGEGGG:@GGF9FGGGFGGGGGGDEFGDG+@BFG:CGFFGGGG+@6@FGFGDFGGEAF@FGCGFGGDFFGGECE6FG:>E8*BBCFDGD>:CFGF?DGFFF588ECFFFG7@CDGGFDDD3D@5;A>FF<);77E=<A5)4,7F?AF47(,9>>:?FD((*2*0695<()7><(3>:;>70>B6?9?*90705:?)(.)))))(-)((((((1950866)))
@M02542:52:000000000-J9N43:1:1101:28056:8929 2:N:0:GTGAAA
GTAGTCCACGCCCTAAACGATGTCAACTGGTTGTCGGGCCTTCATTGGCTTGGTAACGTAGCTAACGCGTGAAGTTGACCGCCTGGGGAGTACGGTCGCAAGATTAAAACTCAAAGGAATTGACGGGGACCCGCACAAGCGGTGGATGATGTGGATTGATTCGATGCAACGCGAAAAACCTTACATACCCTTGACATGTACGGAACCCTGCCGAGAGGTGGGGGTGTCCGCAAGGGAGCCGTAAACCAGGTGCTGCCTGGACTCCGGCAGGTCG
+
FGEFGG9FEGGGGGF8FACFFFGF,CCFFCFGGE9@FEGC@FC9ECEFGC8FCB<<,?E,EFFGCFEC>FGEFAFFGGGGG:+74B7:7>FGEGGGCGC@ED=F,=FGGGGF9=,D=,==8CADDCCFE:83C*@:CC5DEC1*>7,7>,,,,4,?C,9,B;?CFFCDFFEC83.=38AA53=F+;AAC667:86B<?7<9:;DBE3A)*((/2:;>D*(-75>>>1><B(,3)8?6((/74*1()(7(()0)..)().((.)(21))).))))
@M02542:52:000000000-J9N43:1:1101:28883:8934 2:N:0:GTGAAA
GTAGTCCACGCCGTAAACGATGTCTACTAGCTGTTCGTGTCCTTGTGATGTGAGTAGCGCAGCTAACGCACTAAGTAGACCGCCTGGGGAGTACGGTCGCAAGATTAAAACTCAAATGAATTGACGGGGGCCCGCACAAGCGGTGGAGCATGTGGTTTAATTCGACGCAACGCGAAGAACCTTACCTACTCTTGACATCTACGGAAGAATGCAGAGATGCGGTTGTGCCTGCGGGAACCGTAAGACAGGTGCTGCAGGGCTGTCCTCAGCTCCG
+
GGCFGGGGGGGGGGCEGFGGGGGGGGGGGAGGGGGGGGGEGGGGFCEDDGGGGGGGGGGGGGGGGGDECCFBFDGGGFGGGDGGDFFGEGGG8EFCGGGGGGGGCFGGGGFF9EGGGCFFGGGGGEEGGCECBEGGCEGG@CE>>C:7EFFGFGGCEFCFFF7?:DEC5A55:C>EF>?FF??GFGGFGFFFFBF69A4<FB?*7)02)*).<CC<4C7)1>>>BF?:<A),(>;>06(9987792(7()0)))..,(3(((..**/*0/*)))
@M02542:52:000000000-J9N43:1:1101:10185:8945 2:N:0:GTGAAA
GTAGTCCACGCCGTAAACGATGTCAACTAGCCGTTGGGAGCCTTGAGCTCTTAGTGGCGCAGCTAACGCATTAAGTTGACCGCCTGGGGAGTACGGCCGCAAGGTTAAAACTCAAATGAATTGACGGGGGCCCGCACAAGCGGTGGAGCATGTGGTTTAATTCGAAGCAACGCGAAGAACCTTACCAGGCCTTGACATCCAATGAACTTTCCAGAGATGGATTGGTGCCTTCGGGAGCATTGAAACAGGTTCTGGCTGGCTGTCGTCAGCTCGG
+
GGGGGGFGGGGGGG@@FGGGGGGGGGGGGGGGGGGGGGGGGGGGGGGGGGGCFGGGGGGGGGGGGFGGGGFGFGGGGGGGGGGGGGGGGGGGFGGGGGGGDG>FFFGGGFDFFGGGGGGGGGGGGGGGGGGGGGGGGGFFGDG8CGEGGGGGGGGGGGG7AGC5EFGGFFGDEGFFFB@FF?F76DGF<:EFF?FFFA6:??FGFFF9B>AAFF97,2:4:4B:042C?A9<:D>096:FD<**).4?()**.-)).(40.(.)9*)00;*).)
@M02542:52:000000000-J9N43:1:1101:22295:8967 2:N:0:GTGAAA
GTAGTCCACGCCGTAAACGGTGGGAACTAGGTGTTGGCGACATTCCACGTCGTCGGTGCCGCAGCTAACGCATTAAGTTCCCCGCCTGGGGAGTACGGCCGCAAGGCTAAAACTCAAAGGAATTGACGGGGGCCCGCACAAGCAGCGGAGCATGTGGCTTAATTCGACGCAACGCGAAGAACCTTACCAAGGCTTGACATACACCGGAAAGCATTAGAGATAGTGCCCCCCTTGTGGTCGGTGTACAGGTGGTGCATGGCTGTCGTCAGCTCGG
+
GGGGGGGGGGGGGGFCCEFGEGGGGGGGGGGGGGGGGGGGGGGGGGCCFFGGGGEGGGGFGGGGGGGGGGGGGGGGGGGGFGGGGGGGGGGGGFFGGGGGGGGGGGGGGDFGGEGC?EGGGGGGGGGGGGGCE*:CE@ED6EGGGG>CECGGGFGGGGGG:FGEGFGG3DGDFG>37)7)9:FG7FGFGFFFF4?B::FF??)75BEGFDFFG9EF2:CAF?4*)6.*4210()6>::))925D2)68?.))(,63AD?::14.*1)05)1)))
@M02542:52:000000000-J9N43:1:1101:13195:8976 2:N:0:GTGAAA
GTAGTCCACGCCGTAAACGATGTCTACTAGCTGTTCGTGTCCTTGTGATGTGAGTAGCGCAGCTAACGCACTAAGTAGACCGCCTGGGGAGTACGGTCGCAAGATTAAAACTCAAATGAATTGACGGGGGCCCGCACAAGCGGTGGAGCATGTGGTTTAATTCGACGCAACGCGAAGAACCTTACCTACTCTTGACATCTACGGAAGACTGCAGAGATGCGGTTGTGCCTTCGGGAACCGTACGACAGGTGCTGCATGGCTGTCGTCAGCTCGG
+
GGBFGGGGGGGGGGGEGGGGGGGGGGGGGGGGGGGGGGGGGGGGGGGGGGGGGGGGGGGGGGGGFGGGGGGGGGGGGGGGGGGGGGGGDGGGGGGGGGGGGGGGGGGGGGGGGGGGGGGGGGGGGGGGGGGDGGGGGGGGGGGGGGFGGGGGGGGGGGGFFEGGGGGGFFGGEG;@BBFFFBFFGGGFGFFFFFFFBFFFFFFDED@GFFFFGGGF?>FABFFFFFBFFF<7?@>>>?:GC?*),29B?B69).38<<08:::3<D8)))*/8)
@M02542:52:000000000-J9N43:1:1101:14201:8985 2:N:0:GTGAAA
GTAGTCCACGCCGTAAACGGTGGGAACTAGGTGTTGGCGACATTCCACGTCGTCGGTGCCGCAGCTAACGCATTAAGTTCCCCGCCTGGGGAGTACGGCCGCAAGGCTAAAACTCAAAGGAATTGACGGGGGCCCGCACAAGCAGCGGAGCATGTGGCTTAATTCGACGCAACGCGAAGAACCTTACCAAGGCTTGACATACACCGGAAAGCATTAGAGATAGTGCCCCCCTTGTGGTCGGTGTACCGGTGGTGCATGGCTGTCGTCAGCCCGG
+
GGGGGGGGGGGGGGGGGGGGGGGGGGGGGGGGGGGGGGGGGGGGGGGGGGFGGGGGGGGGGGGGGGGGGGGGGEGGGGGGGGGGGGGGGGGGGEGGGGGGGGGGGGGGGFCFGGGGGGGGCGGGFGGGGGGGGGEGG>EDGGGGGGGGGEDGF9CFDF<FFGGGGGGGFFGDFGFEFFE363@5>FFFCF>:3:@3(47<F>)*7;BEED::GCEFF=CB<@/@4)4*(41(.044::27)4*/22)72,))-,-)6).2.((,/1.))/)0))
@M02542:52:000000000-J9N43:1:1101:13945:8993 2:N:0:GTGAAA
TAGTCCACGCCGTAAACGGTGGGAACTAGGTGTTGGCGACATTCCACGTCGTCGGTGCCGCAGCTAACGCATTAAGTTCCCCGCCTGGGGAGTACGGCCGCAAGGCTAAAACTCAAAGGAATTGACGGGGGCCCGCACAAGCAGCGGAGCATGTGGCTTAATTCGACGCAACGCGAAGAACCTTACCAAGGCTTGACATACCCCGGAAAGCATTAGAGATAGTGCCCCCCTTGTGGTCGGTTTACAGGTGGTTCATGGCTGTCGTCAGCTCGGG
+
GGGGGGGGDGGGGGGGGGGGGDGGGGGGGGGGGGGGGGGGGGGGGGGGGGGGGGGGGGGGGGGGGGGGGGGGGGGGGGGGGGGDGGGGCEGGGGGGGGGGGGGDGGGGFCFGGGFGFGG7EFGGDGEGEGEGECCG5C5CCCCCFGGDEGF?FGFGG*7FFGGGGGEGFFGGBDFFEB>;F0>DCFGFGF3@@FF4:BFF@(:GE>:=BC<:<<945:>BAF*9>4(7;9>7(926<<>C719CAA?FA0).(5<<47:BBB?17C3))*05))
@M02542:52:000000000-J9N43:1:1101:24704:8998 2:N:0:GTGAAA
GTAGTCCACGCCCTAAACGACGTCAACTAGTTGTTGGGGATTCATTTCCTTAGTAACGTAGCTAACGCGTGAAGTTGACCGCCTGGGGAGTACGGTCGCAAGATTAAAACTCAAAGGAATTGACGGGGACCCGCACAAGCGGTGGATGATGTGGATTAATTCGATGCAACGCGAAAAACCTTACCTACCCTTGACATGGCCGGAAGTCTGCCGAGAGGCGGATGGTCCCGAAAGAGAACCGGCGCACAGGTGCTGCCGGGCTTTCGTCCGCTCG
+
GGGGGGGGGGGGGGGFGGGGGGGGGGGGGGGGGGGGGGGGGGGGGGGGGGGGGGGGGGGGFGGGGGGGGGGGGGGGFGGGGGGGGFCFEGGGGGGGGGGGGGFGGGGGGGGGGGGGGGGGGFGGGGGGGCEGGGCEGGGGGGEGGGFGGGGCFFEGGGGGFFGFGFG>=;*5>DBFFFEFFF=DFGGFGFFF)4?44))0?99C:@FGF7<)2**0,C<0>D>3(5-*.419>B0((.4970972(()(,1)3)))(((-,(((**00).))0)
@M02542:52:000000000-J9N43:1:1101:21763:9001 2:N:0:GTGAAA
GTAGTCCACGCCGTAAACGATGTCTACTAGCTGTTCGTGTCCTTGTGATGTGAGTAGCGCAGCTAACGCACTAAGTAGACCGCCTGGGGAGTACGGTCGCAAGATTAAAACTCAAATGAATTGACGGGGGCCCGCACAAGCGGTGGAGCATGTGGTTTAATTCGACGCAACGCCAAGAACCTTACCTACTCTTGACATCTACGGAAGAATGCAGAAATTCAGGTGTGCCTTCGGGAACCGTAAAAAGAGTGCCGCATTGCTGTTGTCCTCGCCG
+
FF:CFEGFE;F<@FBFCC@6D@FDDFFFGCFAF@FEC:@CF@F<DFFGCFFG9,CEGG@@F7F@FDA=C+@:FFFGGAFGGCGFE:FGD>BFFA:+ABFGGGCDGFCEGFGDGG?A99C>=@,3=EEEGGGGECEEC@C5:::6:DFDC5?7+9+3;CC9FCC=+8:95;ED>)(0847>><?F<4+0>6<7*)96).6:@4:3:3)8)*)6F7<))0*))**1558*64<?FFF97631*(1*))()(-1*--(48(.).)))**9**/)))0
@M02542:52:000000000-J9N43:1:1101:8003:9019 2:N:0:GTGAAA
GTAGTCCACGCCCTAAACGATGTCAACTGGTTGTCGGGCCTTCATTGGCTTGGTAACGTAGCTAACGCGTGAAGTTGACCGCCTGGGGAGTACGGTCGCAAGATTAAAACTCAAAGGAATTGACGGGGACCCGCACAAGCGGTGGATGATGTGGATTAATTCGATGCAACGCGAAAAACCTTACCTACCCCTGACATGTACGGAACCCTGCCGAGGGGTGGGGGTGCCCGAAAGGTAGCCGTACAACCGGTGCTGCCAGGTCGTCGTCAGTCTC
+
EGGGFGFGGGGGGGGGGGGGGGGGGGGGFFGGGGGGGEGGEGGGGGFGGGGGGGGGGGGGGGGGGGGGGFEGCEFGCFGGGDGDGG?C:@CFGGGGGGGGGGGCFGGGGCEFA,DFGG>EGGGGGGGGG*:*@C7CE7F8CB8ECGGGGGGF7ECFGGGGFGGGGGGGFFCC3<@FFFD:AAF4<*AFFF@>F7??A7@2=:6357:8>G0(*:1)43*(-)079>?D?66>2@1,)))0)(**,)))((874<4)())(.)-3*)85>@/*/*
@M02542:52:000000000-J9N43:1:1101:27474:9034 2:N:0:GTGAAA
GTAGTCCACGCCCTAAACGATGTCAACTAGTTGTTGGGGATTCATTTCCTTAGTAACGTAGCTAACGCGTGAAGTTGACCGCCTGGGGAGTACGGTCGCAAGATTAAAACTCAAAGGAATTGACGGGGACCCGCACAAGCGGTGGATGATGTGGATTAATTCGATGCAACGCGAAAAACCTTACCTACCCTTGACCTGCCACTAACGAAGCAGAGATGCATTAGGTGCCCGAAAGAGAAAGTGGACACAGGTTCTGCATGGCTGTCGTCAGCTC
+
GGGGGGGGGGGFGD86CFGEGGGGDFFCGGGGGGGGGGGGGGGGGGGGGGGGGGAGGGGFEGFGGGGGDGGGGGGGGGGGGEGGGGGGDGGGGDGGDGGGGGFGGGGGGGDD98DEGFDGGGGGGGGGGGGGGG8CEFGGGG*>EG?EC,CC9?CGGGGC@FDGFCDFFFGGBGFEFF3=F<FGGGGFG:AFF36*91436)(9?F:E>DB0?F*)5:DB6BFFBF2F308>(7;.(37D9)0C)()7,()*)))665:5:?(42*.0.)))*/
@M02542:52:000000000-J9N43:1:1101:8488:9040 2:N:0:GTGAAA
GTAGTCCACGCCGTAAACGGTGGGAACTAGGTGTTGGCGACATTCCACGTCGTCGGTGCCGCAGCTAACGCATTAAGTTCCCCGCCTGGGGAGTACGGCCGCAAGGCTAAAACTCAAAGGAATTGACGGGGGCCCGCACAAGCAGCGGAGCATGTGGCTTAATTCGACGCAACGCGCAGAACCTTACCAAGGCTTGACATACCCCGGAAACGTCTCGAATAAGGCACCCCCGTTTGGCGGGTGTACCGGTTGTGAATGGCTCTCGTCCGCTCGG
+
FG9FGGF9@CGGFF@CFGG@BCFDFGGGGGFC9FGGGGDEFGCFG<DFGFFEFGGDGGGGDEGC@DFFCBFEDFFGFFFEF9<@>C7F@F7CE4BFEEGD+C:3=+=FEGG9CFGF+9BCECC87BFEGF>5BE7:=CEGGFCGF;>E5:EF++BF7CD*;+++29FGF:C5B39>)7.761847*?<*<)<::F.:?4<@)(*05)*8<(2;1;).**)-9**((.>((((45(4()(1)-1/544)-()0(()-).((().)**0)785)))
@M02542:52:000000000-J9N43:1:1101:16056:9042 2:N:0:GTGAAA
GTAGTCCACGCCGTAAACGATGAATGCCAGCCGTTAGTGGGTTTACTCACTAGTGGCGCAGCTAACGCTTTAAGCATTCCGCCTGGGGAGTACGGTCGCAAGATTAAAACTCAAAGGAATTGACGGGGGCCCGCACAAGCGGTGGAGCATGTGGTTTAATTCGACGCAACGCGCAGAACCTTACCAGCCCTTGACATGTCCAGGACCGTGCGCAGCGATGTGAACCTCCCCTCGGAGCCTGGAACACAGGTGCTTGCTGGCTTTCGTCCGCCTG
+
GGGGGGGGGGGGGGCGGGGGGFGGGGGGGFGGGGGCGGGGGGGGGGGGFGGGGGGFGGGDEGGGGGGGGGGFGFGFGGGGGGGGGGGGGGGGFEFGGGGGCFGGGDGGGGGGGCGGGGGGGGGGGGEGCEEEE58B:FFGGCE58?FDD?E:CFCFFGGGFFGGGGGGFFGD:D>554)7;7*9FGF@5>@F427*)5@<64)07@780*(-/8?3,)9(,1**6(,0(((4(511,(4**(*25(.71:9/0)).,5420.(,**..0)))))
@M02542:52:000000000-J9N43:1:1101:22166:9043 2:N:0:GTGAAA
GTAGTCCACGCCGTAAACGATGTCTACTAGCTGTTCGTGTCCTTGTGATGTGAGTAGCGCAGCTAACGCACTAAGTAGACCGCCTGGGGAGTACGGTCGCAAGATTAAAACTCAAATGAATTGACGGGGGCCCGCACAAGCGGTGGAGCATGTGGTTTAATTCGACGCAACGCGAAGAACCTTACCTACTCTTGACATCTACGGAAGACTGCAGAGATGCGGTTGTGCCTTCGGGAACCGTAAGACAGGTTCTGCATGGCTGGCGTCAGGCCGG
+
GGGGGGGFGGGGGGGGFGGGGGGGGGGGGGGGGGGGGGGGGGGGGGGGGGGGGGGGGGEEGGGGFFGGGEGGGGGGGGFGGGGGGGFGFEGGGGGGGGGGGGGGGGGGGGGGGFGGGGGGGGGGGEGGGDE8EGGGGGGFGGGCEDG,4:C?FC9BCCCFFFCFFDGGFDECEG>F>EFFF:FGGGCFG=@?FA=?AD46?>?93<;*77)(A6+0,0*443)<1-3:9<42:313(((/*-/*.4..12*9)6<A<24<?((4)9)0.0))))
@M02542:52:000000000-J9N43:1:1101:15780:9067 1:N:0:GTGAAA
GTAGTCCACGCCCTAAACGATGCGAACTGGATGTTGGTCTCAACTCGGAGATCAGTGTCGAAGCTAACGCGTTAAGTTCGCCGCCTGGGGAGTACGGTCGCAAGACTGAAACTCAAAGGAATTGACGGGGGCCCGCACAAGCGGTGGAGTATGTGGTTTAATTCGATGCAACGCGAAGAACCTTACCTGGCCTTGACATGTCTGGAATCCTGCAGAGATGCGGGAGTGCCTTCGGGAATCAGAACACAGGTGCTGCATGGCTGTCGTCAGCTCG
+
CF,FGGGGGGGGGGEGGGGGGGGGGGGGGGGGGGGGGGGGGGGGGGGGGGGGGFDGGGGGGGGGGGGGGGGGGGGGGGGGGGGGGGGGGGGGGGGGGGGGGGGGGGGGGGGGGGGGGGGGGGGGFFGGGGGGGGGGGGGGGGGGFGGGGFGGGGGGGGGGGGGGGGGGGGGGGGGGGGGGGGGGCCGEGGGGGGGGGGGGGFGGGFEGGGGGGGGGEFGDFCEDGGGGGGFFGGGFDGGGFFGBFFFGFGGFF<FBFFFFGC<>FFB<0:>B?5
@M02542:52:000000000-J9N43:1:1101:14977:9076 2:N:0:GTGAAA
GTAGTCCACGCCGTAAACGGTGGGAACTAGGTGTTGGCGACATTCCACGTCGTCGGTGCCGCAGCTAACGCATTAAGTTCCCCGCCTGGGGAGTACGGCCGCAAGGCTAACACTCAAAGGAATTGACGGGGGCCCGCACAAGCAGCGGAGCATGTGGCTTAATTCGACGCAACGCGAAGAACCTTACCAAGGCTTTACATACCACGGAAAGAATTAGAGATAGTTCCCCCATAGTTGTCGGTGTACAGGGGGTGCATGGCTGTGTGCGGGTCGG
+
GG9FFFFFGEGGG7CCFFGGG@@C8@E<FGFGGGGGF?G:CGGGGCFFCGGC>FEFGGGG@FECECEAEEECE=FF<FF@FFGGGGE<7DFGGGGGDED=+@FCC7F7>@,@FFGE?CAG6FF;>;@FDG58CGEEC<8/*28B6DEE=5CGF+A:9C**60::?CF*77CD3>>35>>54(77>CC?7@FFF?@).<=AF7(*005:.7,(230*)*2.4=*/.)46(-(4())).6)*/4**)--7:(5)((-))-:2218(2*/)).0.83
@M02542:52:000000000-J9N43:1:1101:26745:9095 2:N:0:GTGAAA
GTAGTCCACGCCGTAAACGATGAATGCCAGCCGTTAGTGGGTTTACTCACTAGTGGCGCAGCTAACGCTTTAAGCATTCCGCCTGGGGAGTACGGTCGCAAGATTAAACTCAAAGGAATTGACGGGGGCCCGCACAAGCGGTGGAGCATGTGGTTTAATTCGACGCAACGCGCAGAACCTTACCTACCCTTGACATGCCACTAACGAAGCAGAGATGCATTAGGTGCCCGAAAGAGAAAGTGGGCCAAGGTGCAGCAGGGCTGGCGTCAGCCCG
+
GGFGGGGGGGGGGG:CFGDGGGGGGGGGGGGGGGGGGFGGGGGGGGFG<BEGGGGGGGGDEDFGGGGGEGGGGGGGGGGGFFGGFGFEFGGGGGGGGECGGCFEGGGGGFECFGGFFFDGGGGGDEECCCCEGCEGGGGGG=CECFGGGGFGGF>F6;CFFGGGDGGGEFEGFG9)75F4?A?DGGFFGF?)/:F??B@?FFFG675C))24C::*3*:<9746)))*.3949508044<*6CF(,-),-1/.)))(((,3:((*)0).7))))
@M02542:52:000000000-J9N43:1:1101:28655:9161 2:N:0:GTGAAA
GTAGTCCACGCCCTAAACGATGTCAACTGGTTGTCGGGCCTTCATTGGCTTGGTAACGTAGCTAACGCGTGAAGTTGACCGCCTGGGGAGTACGGTCGCAAGATTAAAACTCAAAGGAATTGACGGGGACCCGCACACGCGGTGGATGATGTGGATTAATTCGATGCAACGCGAAAAACCTTACCTAACCTTGACATGTACGGAAACCCGCCCAGTGGGGGGGGTGCGCGAAAGGGTGGCGTAAGACAGTTTTTGCATGGCTGGCCTTAAGCCG
+
FGFEGG<@@B@6CC,C@FFGECC@D6CEFGGGDGDF>+6@,CCFFGAFFG<+:FEFGGF,C,9C?=CFB@F@EGGGGG<C4@+B4+7C=:@F;FCFGG+88@,,=ADGFGGF9,@DC@,AEG,,=EDG=F:>8>7*@,*@:8BE>*42,22=C<9C,24C+5A9@+AC;;4>5D6:>)5:A);>F7+)2894=79792@:=07D7)56))((*1/)45*((7>5;4()-,13(584,((9)-95())/,)**),())641(,34***0**/*97
@M02542:52:000000000-J9N43:1:1101:12593:9177 2:N:0:GTGAAA
GTAGTCCACGCCCCAAACGATGTCAACTAGTTGTTGGGGATTTATTTCCTTAGTAACGTAGCTAACGCGTGAAGTTGACCGCCTGGGGAGTACGGTCGCAAGATTAAAACTCAAAGGAATTGACGGGGACCCGCACAAGCGGTGGAGGATGTGGATTAGTTCGATGCAACGCGAAAAACCTTACCTACCCTTGACATGCCACTAACGAAGCAGAGATGCATTAGGTGCTCGAAAGAGAAAGTGGACACAGGTGCTGCATGGCCGTCGTCAGCTG
+
GGEGGGGGGGGGGGGEGGGGGGGGFGGGGGGGGGGGGGGGDFGGGGGFGGFGGGDGGGGGGGGGGGGDGFGGGGGGGGGGGGGGGGGGGGGGGGGGGGGGGGGGGDGGGGGGGGGGFGGGFGGGGGGGGGGGGGGGGGGGGCCEGCFE*1C?FGGGGGGGFGGGGGGGFACCDGFF:5>AA@FGGGC?GFFFF2@B43?0=<266FEGB<;BCF/.6>:<<47BDA?F>A1,:76(.(49<)>C472>?BF?,))63(6<7046195<<>B6*)
@M02542:52:000000000-J9N43:1:1101:4689:9182 2:N:0:GTGAAA
GTAGTCCACGCTGTAAACGATGTCTACTAGCTGTTCGGGTCTTTGTGATGTGAGTAGCGCAGCTAACGCACTAAGTAGACCGCCTGGGGAGTACGGTCGCAAGATTAAAACTCAAATGAATTGATGGGGGCCCGCACAAGCGGTGGAGCCTGTGGTTTTATTCGACGCAACGCGAAGAACCTTACCTACTCTTGACATCGACGGACGACTGCAGCGATGAGGTTGTACCTTCGGGAACCGCACGGCATGTGCTCTCTGGCTCGCGTCCGCCCCT
+
FG,6;CEGCFG,CFA9@E,@F,;C,C,,CFDA;6@C,++67,:,C6,9C6C@,FCC@,+76@>FA<F@F:++:99EAF9F8=B+BD+944>+4?4@F=::>FF,A=,EC;,,C,3,DB3A,=@,+368@C+33:CCGD>,@:C***1,,*4;27>>D8*<@,5;,9*)2:71)).>3565:(/+*2019*)*136).4*,)(-9)))?.*((+<+)(1*)))0).(-:-))52),-(-47)-))((-)(.*/)))))))..)(()10))))0))
@M02542:52:000000000-J9N43:1:1101:24796:9187 2:N:0:GTGAAA
GTAGTCCACGCCGTAAACGATGTCTACTAGCTGTTCGTGTCCTTGTGATGTGAGTAGCGCAGCTAACGCACTAAGTAGACCGCCTGGGGAGTACGGTCGCAAGATTAAAACTCAAATGAATTGACGGGGGCCCGCACAAGCGGTGGAGCATGTGGTTTAATTCGACGCAACGCGAAGAACCTTACCTACTCTTGACATCTACGGAAGACTGCAGAGATGCGGTTTTGCCTTCGGGAACCGTAAGACAGGTTCTGCATGGCTTTCGTCAGCCCGG
+
GGGGGGGGGGGGGGGGGGGFFGGGGGGGGGGGGGGGGGGGGGGFGGGGGGGGGGGGGGGGGGGGGGGGGGGGGGFGGGFGGGGGGGGGGGGGGGGGGGGGGGGFGFGGGGGGGGGGGGGGFGGGGGGGGGGGGGGDEGGGGGGGDGGGGGGGGGGGGGGGFGGGGGEG>=E8>G>BFDFFFFFFGGGFGFFFF<FF226666:9>B>C4C::GF7.(0;99DBF:,(9>DF.3<9;0(2CC6C1:2()-4*=3)..6)42:(,)*70))))))0
@M02542:52:000000000-J9N43:1:1101:23295:9192 1:N:0:GTGAAA
GTAGTCCACGCCGTAAACGATGTCTACTAGCTGTTCGTGTCCTTGTGATGTGAGTAGCGCAGCTAACGCACTAATTAGACCGCCTGGGGAGTACGGTCGCAAGATTAAAACTCAAATGAATTGACGGGGGCCCGCACAAGCGGTGGAGCATGTGGTTTAATTCGACGCACCGCGAAGAACCTTACCTACTCTTAACATCTACGGAAAACTGCAGAGATGCGGTTGTGCCTTCGGGAACCGTAAGACAGGTGCTGCATGGCTGTCGTCAGCCCGG
+
GGGGGGGGGGGGGGGCDFFFGGGGGGGGGGGGGGGGGGGGGGGGGGGGGGGGGGGGGGGGGGGGGGGGGGGGGGGGGGGGGGGGGGGGGGGGGGGGGGGGGGGGGGGGGGGGGGGGGGGGGGGGGGGGGCGGFC73*@,33>*5>:5:<::CFEFGGFF;FB;*,411=*3113C7*;@FCFC:F8+0<0<C0+3:2++<<8F:C5**2<++++:A897:C5:88:/C7C27CEDEEG770>C1*)+9)**.*))5)62(*1>=F:((2)(..)
@M02542:52:000000000-J9N43:1:1101:7312:9194 2:N:0:GTGAAA
GTAGTCCACGCCGTAAACGATGTCTACTAGCTGTTCGTGTCCTTGTGATGTGAGTAGCGCAGCTAACGCACTAAGTAGACCGCCTGGGGAGTACGGCCGCAAGATTAAAACTCAAATGAATTGACGGGGGCCCGCACAAGCGGTGGAGCATGTGGTTTAATTCGACGCAACGCGAAGAACCTTACCTACTCATGACATCTACGGAAGACTGCAGAAATGCGGTTGTGCCTTAGGGAACCGTAAGACAGGTGCTTCATGGCTGGCGTCAGCTCGT
+
GGGGFGFGGGEDEGEGGGGEGGGGGGGGGFCFFGFFGGGED9ECEEFFGGG9FGGFCEF:E7CFGFGGGDGGGGGGGCFGDFGDBFGGGGDGFGG@:CFFGG76,CFG9DGG,,@EDDGFGFEGFG6FEGGGGCC5::,,=8B:EC8?CFDFFGGCE6CFFE7CCD5).==CAD;7>:FFF0?FGGF4CFFF=)/?AAF4943D)55=FF:<C6+).:*6(073(,,2525,.0:0432)14C5<??)4-))44<9<:71((-()*..)786.)
@M02542:52:000000000-J9N43:1:1101:17691:9203 2:N:0:GTGAAA
GTAGTCCACGCCGTAAACGATGTCAACTAGCCGTTGGGAGCCTTGAGCTCTTAGTGGCGCAGCTAACGCATTAAGTTGACCGCCTGGGGAGTACGGCCGCAAGGTTAAAACTCAAATGAATTGACGGGGGCCCGCACAAGCGGTGGAGCATGTGGTTTAATTCGAAGCAACGCGAAGAACCTTACCAGGCCTTGACATCCAATGAACTTTCCAGAGATGGATTGGTTCCTTCGGGAGCATTTAGACAGGTGCTGCATGGCTTGCATCTGCCCGG
+
[truncated: 44,690,058 more chars]
