# Supplementary material for: 16S rRNA gene amplicon sequence data from sunflower endosphere bacterial community
Source: Data Brief. 2021 Nov 26;39:107636. doi: 10.1016/j.dib.2021.107636 (PMC8639433; doi:10.1016/j.dib.2021.107636)
Supplement: Supplementary file 18 [file mmc18.zip › mmc18.fastq]

@M02542:52:000000000-J9N43:1:1101:18183:1035 2:N:0:GTGAAA
NNTCNNCACCTTCCTCCNNTTNNTCACCGGCAGTCTCANTANAGTNNNCNNNCGNAGNAACTAATGACAAGGGNNGCNNTCGTTNCGGNNNTNNACCCAACNTCNNANNNCNNNANNTGNNGANAGNNATNNAGNNCNNNTNNGATGGTTNTCNNNTNNNCNNNCCNNNATCTCTNNNNNNNNNNNNNCNNNTCNNGGGTNNGTNANGTNNNTNGCGTTGNCTNTAANNNNTNNNCNTNATCNCCCNCTTNTNNGGGNCCNCGTCCNTTTCTTTGTNTTTNTTNTNNTTNTNNCNNTTNCN
+
##88##==DFGGGGGGG##=C##=CDFGGGGDGGGGGG#:C#:CF###:###::#6:#:C@FDEGGDFFGGGG##,:##,4:FG#:CF###:##9:BDFCF#:A##4###:###:##9+##:4#+4##+:##84##8###8##06@DFFF#66###+###6###+6###446<FC#############4###**##24*/##2/#2#2/###2#)2.=5)#).#(2/####)###)#(#***#(19#-05#(##*--#((#--4((#1-*1()6*-#)02#-(#(##,,#(##)##))#.#
@M02542:52:000000000-J9N43:1:1101:16690:1058 1:N:0:GTGAAA
CGAGTTGACCCCGGCAGTCTCACATGAGTCCCCACCATAACGTGCTGGCAACATGCGACGAGGGTTGCGCTCGTTGCGGGACTTAACCCAACATCTCANNACNCGAGCTGACGACAACCATGCACCACCTGTTCACGAGTGTCCAAAGAGTTGACCATTTCTGGCCCGTTCTCGTGTATGTCAAGCCTTGGTAAGGTTCTTCGCGTTGCATCGAATTAATCCGCATGCTCCGCCGCTTGTGCGGGCCCCCGTCAATTCCTTTGAGTTTTAGCCTTGNGGCCGTAC
+
GGFGGGGGGGGGGGGGGGGFGGGGGGFGGGGGGGGGGGGGGGGGGGGGGGGGGGGGCDGGGGGGGGGGGGGGGGGGGGGGGGGGGGGGGGGGFGGGGE##::#:BDGGGGGGGGGGGGGGGGGGGGGGGGGGGGGGGGGGGGGGGGGFDEFGGGGAFGGFGGGFGGGGFGFCGGGGGGGGGG@FGGFGGGGGGGGGDFGGGGFG5EGEGGGG>FCGGGFDGGGGGGGF99?CEGDEED5C<<>DGGDFGGGD@G:F>FGFGGFF?>>DFA:G<DF*#(-4<:;3>
@M02542:52:000000000-J9N43:1:1101:10479:1068 1:N:0:GTGAAA
GTCCACACCTTCCTCCGGTTTATCACCGGCAGTCTCCCTAGAGTTCCCGTCTTAACTCGCTGGCAACTAAGGATAGGGGTTGCGCTCGTTGCGGGACTTAACCCAACATTTCACAACANGAGCTGACGACAGCCATGCAGCACCTGTCTTACGGTTCCCGAAGGCACAACCGCATCTCTGCAGTCTTTCGTAGATGTCAAGAGTAGGTAAGGTTCTTCGCGTTGCGTCGAATTAAACCACATGCTCCACCGCTTGTGCGGGCCCCCGTCAATTCATTTGAGTTTTACTCTTGCGACCGTAC
+
CCCCCGGGGF<FGGGGGEFCEEFG@EDFFG:CEEGECGFCF<EF<CFEE,8EF<FFFABFEG:CFEG@FGF8F@<E,6FEGDFEG@C7>C8FGDCF+EFGGFF8FFCFGGG<EAEE+B#::DFGGD,B=@@>FGFG,<DF8B<F<D>CFGFG@FGG7,F::@+*@:CE<E:FG7*>;BFFFF7F,@;,2*,,16=C22,CFFGEGFBC:FCFCFFGGGGC:EGC58=555CFC?FGGGF5:C+30+07::/8=C5F<A@:ECDB57C<5DB4<C*7C>484.4:A>)::79*--9;(37).
@M02542:52:000000000-J9N43:1:1101:18270:1075 1:N:0:GTGAAA
CGGTTTATCACCGGCAGTCTCCCTAGAGTTCCCGACTTAACTCGCTGGCAACTAAGGATAGGGGTTGCGCTCGTTGCGGGACTTAACCCAACATTTCACAACACGAGCTGACGACAGCCATGCAGCACCTGTCTTACGGTTCCCGAAGGCACAACCGCATCTCTGCAGTCTTCCGTAGATGTCAAGAGTGGGTAAGGTTCTTCGCGTTGCGTCGAATTAAACCACATGCTCCACCGCTTGTGCGGGCCCCCGTCAATTCATTTGAGTTTTAATCTTGCTACCGT
+
FECF@FG9FGFGGDGC@FFCFC8EEGGFFC,CFGGGGGGGGGGGECFGGFGFGGGGGGGEE@FGEGGGGGGGGGG@=F@FEG@FFFFFGGGGGG9EBFFGGCFGGDFEGF?FE:CFEGFGFFGGFF,=,BBFFFGEFCFFDEFFCFE**3FFA7F**>CFEFCFGGGDCFFGGGGG77EG9C2?FCDDFFD>FFGGC,>+2??5C8CE8E5CD5CACCFC7A8CEFG+<+3AF=8*/7539)**2<7<:7).>5:34?:6:F<@4(-6<4AC:CBC)6)))4B>
@M02542:52:000000000-J9N43:1:1101:17028:1087 1:N:0:GTGAAA
CGGTTTGTCACCGGCAGTCTCCTTAGAGTGCCCACCATTACGTGCTGGTAACTAAGGACAAGGGTTGCGCTCGTTACGGGACTTAACCCAACATCTCACGACACGAGCTGACGACAGCCATGCAGCACCTGTGTCTGAGTTCCCGAAGGCACCAATCCATCTCTGGAAAGTTCTCAGCATGTCAAGGCCAGGTAAGGTTCTTCGCGTTGCTTCGAATTAAACCACATGCTCCACCGCTTGTGCGGGCCCCCGTCAATTCATTTGAGTTTTAACCTTGCGGCCGTT
+
GGGGGGGGGGGGGGGGGGGGGGGGFGGGGGGGGGGGGGGGGGGGGGGGGGGGGGGGGGGFGFGGGGGGGGGGGGGGGGGGGGGGGGGGGGGGFGGGGGGGGGGGGGGGGGGGGGGGGGGGGFGGGGGGGGGGCGGGGGGGGGGGGGGGDGGGGGGGGGGGGFG;;FFGDGGGGGGGGGGGGGGGD9CFGFGGFCFFGFEEFFGGGGGGGGGGF:FFGGGG7AFFFCFCG?FFFGGGG3EFF3FGDGF3EDGEB51@<FGFGGF?-866>FFFFCFGB0726>BB)
@M02542:52:000000000-J9N43:1:1101:16001:1111 1:N:0:GTGAAA
CGGTTTGTCACCGGCAGTCTCCCTGGAGTTCTCTTGCGTAGCAACTAGGGACAAGGGTTGCGCTCGTTGCGGGACTTAACCCAACATCTCACGACACGAGCTGACGACAGCCATGCAGCACCTGTGTTATGGCGCCCTTTCGGGCACCCCCACCTCTCAGCTGGGTTCCGTACATGTCTAGGGTAGGTAAGGTTTTTCGCGTTGCATCGAATCAATCCACATCATCCACCACTTTTACGGGTCCCCGTCAATTCCTTTGAGTTGTAATCTTGCGACCGTACTCCC
+
GGGECEG@<FFC@FG@:FFFCCFEFG<EG,CFGGGG9:F:@FEEE86F<@FEFFGGGG,+CFF7:FF@FC>FCECFD,??E<=DFG<E<F,BF:6:>?C=F:FFCG7@:>BFGGD8=,,BF<,>F<3DDG9CF+<+5>A<,CFG<*<<11>*5>:,2<,2<,<<*<::7*6FFGGGC,+?EG*2?8@F+CFE7>,44?**3?C/8@E9;@*<)+2<F*07C6+<@E++<*1:6A+++279<955F9>)2*56**)06C*9506*66-)))60:))99>F((8@)7
@M02542:52:000000000-J9N43:1:1101:11395:1155 1:N:0:GTGAAA
CGGTTTGTCACCGGCGGTCTCCTGTGAGTCCCCATCACCCCGAAGGGCATGCTGGCAACACAGGACAAGGGTTGCGCTCGTTGCGGGACTTAACCCAACATCTCACGACACGAGCTGACGACAGCCATGCACCACCTGTACACCGACCACAAGGGGGGCACTATCTCTAATGCTTTCCGGTGTATGTCAAGCCTTGGTAAGGTTCTTCGCGTTGCGTCGAATTAAGCCACATGCTCCGCTGCTTGTGCGGGCCCCCGTCAATTCCTTTGAGTTTTAATCTTGCGC
+
GGGGGGGGGGGGGGGGGGGGGGGGGGGGGGGGGGGGGGGGGGGGGGGGGGGGGGGGGGGGGGGGGGGCGGGGGGGGGGGGGGGGGGGGGGGGGGGGGGGGGGGGGGGGGGGGDGGGGFGGGGGGGGGGGGGGGGGGFGCGGGGGGGGDEGDFGFGGGGGGGGGGGGGGFFGGGGGGGGCGGGGGGGGGGGGGEGGGGGF7AGGGGGGD@:CEEECEDE59CGFFGGGGGGGFGF9CCGECGFFGGGF?=DGF5CB>3CDE*>A=>AD>A<6FGG?C7AFAA4@B)
@M02542:52:000000000-J9N43:1:1101:13332:1161 1:N:0:GTGAAA
CGGTTTATCACCGGCAGTCTCCCTAGAGTTCCCGACTTAACTCGCTGGCAACTAAGGATAGGGGTTGCGCTCGTTGCGGGACTTAACCCAACATTTCACAACACGGGCTGACGACAGCCATGCAGCACCTGTCTTACGGTTCCCGAAGGCACAACCGCATCTCTGCAGTCTTCCGTAGATGTCAAGAGTAGGTAAGGTTCTTCGCGTTGCGTCGAATTAAACCTCATGCTCCACCGCTTGTGCGGGCCCCCGTCAATTCATTTGAGTTTTAATCTTGCGACTGT
+
GGGGGGGGFGFGGGGG@FGDGFGGGGGGGGGGGGGEGGGGGGGCGGGDGGGGGGGGGGGGGGCGGGGGGGGGGGGGGGGGGGCGGGFGGEFC@FEGGGGGFGGGG+FFGGGGEGGCFGGGGGGCD<FFGFFFGGFGFFFBFGGGEFGDDGFGGGGGEGGGGCCFEFCFEGGGDG@FGC>FD<BCFGCCFFGFGGGGGGFCFGFGGCGGGG5?@EGGCEFGGGGGGGGGFC?EEFGGGGGGC0@D5C>@DDGDBC:@AEFFGGB44:)66><CF>4C<410;(7?
@M02542:52:000000000-J9N43:1:1101:21991:1199 1:N:0:GTGAAA
CGAGTTGACCCCGGCGGTCTCCTGTGAGTCCCCATCACCCCGAAGGGCATGCTGGCAACACAGGACAAGGGTTGCGCTCGTTGCGGGACTTAACCCAACATCTCACGACACGAGCTGACGACAGCCATGCACCACCTGTACACCGACCACAAGGGGGGCACTATCGCTAATGCTTTCCGGTGTATGTCAAGCCTTGGTAAGGTTCTTCGCGTTGCGTCGAATTAAGCCACATGCTCCGCTGCTTGTGCGGGCCCCCGTCAATGCCTTTGAGTTTTAGCCTTGCGG
+
GGGGGGGGGGGGGGGGGGGGGGGGGGGFGGGGGGGGGGGGG@EGGGGGGGGGGGGGGGGGGGGFFFGGGGGFGDGGEGDGGGD>BE7CFGGFGGFFGGGFFG<FGGDEGGC@GG@FFGGDEEEEGFGG7FGDGGFGFGGGGFGFDGGGGGGGGGCFGDGEGGGFC*8;E5CFGGGGGGGGECCFGGGGCC<CFEFCC<@FGGGC<@FFCGGCDGGEGG83AFFGFFC<EFFC98+ACCGGGF67?4)975>B>D>BFED75C)).<4><9?GGF?::>)672:@>
@M02542:52:000000000-J9N43:1:1101:14035:1220 1:N:0:GTGAAA
CGGTTTGTCACCGGCAGTCTCATTAGAGTGCCCTTTCGTAGCAACTAATGACAAGTGTTGCGCTCGTTGCGGGACTTAACCCAACATCTCACGACACGAGCTGACGACAGCCATGCAGCACCTGTGTGATGGTTCTCTTTCGAGCACTCCCAAATCTCTTCAGGATTCCATCCATGTCAAGGGTAGGTAAGGTTTTTCGCGTTGCATCGAATTAATCCACATCATCCACCGCTTGTGCGGGCCCCCGTCAATTCCTTAGAGTTTCAACCTTTCGCCCGTACTCCC
+
GGE@@7BF,CE,,@@+6C@9EDF9FE,CFAE,ED@EFEGDGFE@<F69C,CFEFG,CCFCAFECFBCFCCFE:F>FCGFGGGGGGGA<,CFC@C@=FCG+FC<F,CEF@C=FGC8CF9,BFBDFFE<FGGCF3>33D@=FAFGGDFG7FE<AFCEC,@;CFF,>:>DGGGGG>@@,,,,66>:,,4DD:EFCF9F7BFGGGGE*33>1=C6+0:;;C?FC6FECCE2++<*=7**2+?:/7()1:)87/***7:66<+*10:9=A)6A:>2*:D)*479906F?<
@M02542:52:000000000-J9N43:1:1101:13310:1226 1:N:0:GTGAAA
CGGTTTGTCACCTGCAGTCTCATTAGAGTGCCCAACTAAATGTAGCAACTAATGACAAGGGTTGCGCTCGTTGCGGGACTTAACCCAACATCTCACGACACGAGCTGACGACAGCCATGCAGCACCTGTGTTCCGGTTCCCTTTCGGGCACTCCCACCTTTCAGCAGGATTCCAGACATGTCAAGGGTAGGTAAGGTTTTTCGCGTTGCATCGAATTAATCCACATCATCCACCGCTTGTGCGGGTCCCCGTCAATTCCTTTGAGTTTTAATCTTGCGACCGTAC
+
GGD6CG;FAEEFGGFFFGGFEFEFGGGGGFGAFFGFGDFGGFAFGGGGGGGGAC9FGGGGGGDGGGGDFGCDFECCEC:<EGFGGGGGGGED<FEEEEFGCCEGGGGGG7FCFF?=FGD8BF=FFAD>DFFGGG@FGGGGDGF@FGC>FGG@GGGGGEGGGFCFGGGGG@FDCF?CFGGFF99@E,<<FEG;CCBGBFFCFFGCEGDE=??CBCFFGGGF7+@+<C8F?C9?FD8EG3*7*)8DEDB)77<DEGB4A+:=FFBFB4<ABF)0*:BCB66;90.))
@M02542:52:000000000-J9N43:1:1101:19444:1230 1:N:0:GTGAAA
CGGTTTGTCACCGGCAGTCTCATTAGAGTGCCCTTTCGTAGCAACTAATGACAAGGGCTGCGCTCGTTGCGGGACTTAACCCAACATCTCACGACACGAGCTGACGACAGCCATGCAGCACCTGTGTTCCGGTTCTCTTGCGAGCACTACCAAATCTCTTCGGCATTCCAGACATGTCAAGGGTAGGTAAGGTTTTTCGCGTTGCATCGAATTAATCCACATCATCCACCGCTTGTGCGGGTCCCCGTCAATTCCTTTGAGTTTTAATCTTGCGACCGTACTCCC
+
GGGGGGGGGGGGGGGGGGGGGGGGGGGGGGGFGGGGGGGGGGGGGGGGGGGGGGGGGGGGGGGGGGGGGGGGGGGGGGGGGGGGGGGGGGGGGGGGGGGGGGGGGGGGGGGGGGGGGGGGDGGGGGGGGGEGGGGGGGGCGGGEGGGGGFGGGGGGGGGGCFEGGGGGGGGFGGGGGCCCFGGGGGGGGDCGCFFGG?8EGGGGGGGG5FFFFGGGGGGGGGGGGGFF?E=EGG5E7CGGGFFGGGFFGDDFFGF?>GCFGGBFBFBFFFF>FG>DFFBBF?F?@
@M02542:52:000000000-J9N43:1:1101:20948:1268 1:N:0:GTGAAA
CGGCTTATCACCGGCGGTTCCTTTAGAGTGCCCAACTAAATGATGGCAACTAAAGGCGAGGGTTGCGCTCGTTGCGGGACTTAACCCAACATCTCACGACACGAGCTGACGACAGCCATGCAGCACCTGTGTTCCAGCCAGCCGAACTGAAGGAAGGTGTCTCCACCAACCATACTGGACATGTCAAACGTTGGTAAGGTTCTGCGCGTTGCTTCGAATTAAACCACATGCTCCACCGCTTGTGCAGGCCCCCGTCAATTTCTTTGAGTTTTAACCTTGCGGCCG
+
GGGGGGGGGGGGGGGGGGGGGGGGGGGGGGGGGGGGGGGGGGGGGGGGGGGGGGGGGGGGGGGGGGGGGGGGGGGGGGGGGGGGGGGGGGGGGGGGGGGGGGGGGGGGGGGGGGGGGGGGGGGGGGGGGGGGGGGGGGGGGGGGGGGGGGFDFGGGGGGGGGGFGGGGGGGGGGGGGGGGGGGGGGGGGGGGGGGGGGGGGGGGGGGGGGGGFGGGGGGGGGGGGGGGGFGFGGCGFGGDGFFFGDFFGDD@EGFFB*7=FGFFAFAB6<<GCF=FFF<?29DD)
@M02542:52:000000000-J9N43:1:1101:8374:1282 1:N:0:GTGAAA
CGGTTTGTCACCGGCAGTCTCATTAGAGTGCCCTTTCGTAGCAACTAATGACAAGGGTTGCGCTCGTTGCGGGACTTAACCCAACATCTCACGACACGAGCTGACGACGGCCATGCAGCACCTGTGTCCAGGTTCTCTTTCGAGCACTCCCACATCTCTGCAGGATTCCTGGCATGTCAAGGGTAGGTAAGGTTTTTCGCGTTGCATCGAATTAAACCACATCATCCACCGCTTGTGCGGGTCCCCGTCAATTCCTTTGAGTTTCAACCTTGCGGCCGTACTCCC
+
GGGGGGGGGGGGGGGGGGGEGFGGGGGGGGGGGGGGGGGGGGGGGG8<FFGGFGGGGGGGGGGGGGGGGGGGGGGGGGGGGGGGGGGGFGGGGGGGGGGDEGGGEFGGGGGGDFDFGGGGFFAFGFGGGGGGGGGGFGGGGGFFDEGGGGGGGGFGGGGGGGCFGGGGGGGGGGGGG9,BBF<=FEGG?EGG:FGGGGGGGGGDGGGGCGGGFGGFGGGGGFGGFFCGGCEEEGGGGGG3C>EGGFDEGDGF47:FACFFGF<FF<248?A>4D359>BFFF4@F
@M02542:52:000000000-J9N43:1:1101:20599:1285 1:N:0:GTGAAA
CGGTTTGTCACCGGCAGTCTCATTAGAGTGCTCTTGCGTAGCAACTAATGACAAGGGTTGCGCTCGCTGCGGGACTTAACCCAACATCTCACGACACGAGCTGACGACAGCCATGCAGCACCTGTGTGCAGGTTCTCTTTCGAGCACTCCCAAATCTCTCCGGGATTCCTGCCATGTCAAGGGTAGGTAAGGTTTTTCGCGTTGCATCGAATTAATCCACATCATCCACCGCTTGTGCGGGTCCCCGTCAATTCCTTTGAGTTTTAATCTTGCGACCGTACTCCC
+
GGGGGGGGGGGGGGGGEGGGFGGGGGGGGGGGGGGGGGGGGGGGGGFGGGGGGGFGGGGGGGGGGGGGGGGGGGGGGFGFFGEGGGGGGFFGGGGGGGGGGGGFGGGGGGGGGGGGGGGFGGGGGGGGGGGGGGGGGGGGGGGGGGGFCFGGFGGGGGFGGDGCCGGGGGGGGGFFGFGFFGGEF;FCGGGGFGGGGFGGGGGEGFGEGGGGFEGGGFFFFGGGGGFGGGGDGGGGFGGGGBDGGGFFGDGFFGFFFFFFC*6FAF:FFFFCFD>D>;?FBFFFF
@M02542:52:000000000-J9N43:1:1101:18438:1288 2:N:0:GTGAAA
CGGTTTATCACCGGCAGTCTCCCTAGAGTTCCCGCCATTACGCGCTGGCAACTAAGGATAAGGGTTGCGCTCGTTGCGGGACTTAACCCAACATTTCACAACACGAGCTGACGACAGCCATGCAGCACCTGTCTTACAGTTCCCGAAGGCACAACCGCATCTCTGCAGTCTTCTGTAGATGTCAAGAGTAGGTAAGGTTCTTCGCGGTGCGTCGAATTAAACCACATGCCCCACCGCTTGTTCGGGCCCCCCTCCATTCCTTTTCGTTTTTATCTTTCGCCCCTT
+
GGGGEGGGGGGGGGGGGGGCGGGGGGGGGGGGGGGGGGGGGFGGGGGGGGGGGGFGGGGGGGGGGGGGGGEGDGGGGGGGGGGGGGGGFGFGGGGGGGGGGGGGGGEGGGGGEEE=CFGFGFGCFFFFGDFEB7DCGGFGG,EFEED5FFGGF8>CCEGC=,=C7?91,2<8F7FFG7CFAFGFG3A5ACAF>+@D6CAFAC+.(2)6(8>E9935?FFF*)8CGGF7<*,().8-11>08)6()64>;6D)(1*,6<646*9))-,.(-((-4:FCF))8))0)
@M02542:52:000000000-J9N43:1:1101:10801:1294 1:N:0:GTGAAA
CGGTTTGTCACCGGCAGTCTCCCTGGAGTGCTCTTGCGTAGCAACTAGGGACAAGGGTTGCGCTCGTTGCGGGACTTAACCCAACATCTCACGACACGAGCTGACGACAGCCATGCAGCACCTGTGTTATGGCTCCCTTTCGGGCACCCCCACCTCTCAGCAGGGTTCCATACATGTCAAGGGTAGGTAAGGTTTTTCGCGTTGCATCGAATTAATCCACATCATCCACCGCTTGTGCGGGTCCCCGTCAATTCCTTTGAGTTTTAATCTTGCGACCGTACTCCC
+
GGGGGEGGFGGGGGGGGGGFGEFGGG8FGGGGGGFGGGGGGGGGGG<EGGGGGGGGGGGGGGGGGGGGGGGGGGGGFGGGFGGFFGGG9FFGGDGGEGGGGGGGGGGG@FGGGGFDGFGFCGEEFDFGGGGFGGGGFFGFFGGGFGGGGEGGGD<>FC:@7FFGDBF:FFGFGGGGGGGGFGGCGGGGGFGG:FGGGGGGGGGGEFC?EGGGFDFFD9CGFGDGEF9EGGGGGD5;+2:<345CFG>DC*/8BD9FDEFF:FA@B<>A>><*:D)<96:1:6007
@M02542:52:000000000-J9N43:1:1101:21932:1301 1:N:0:GTGAAA
CGGTTTGTCACCGGCAGTCTCCTTAGAGTGCCCACCATTACGTGCTGGTAACTAAGGACAAGGGTTGCGCTCGTTACGGGACTTAACCCAACATCTCACGACACGAGCTGACGACAGCCATGCAGCACCTGTCTCAATGCTCCCGAAGGCACCAATCCATCTCTGGAAAGTTCATTGGATGTCAAGGCCTGGTAAGGTTCTTCGCGTTGTATCGAATTAAACCACATGCTCCACCGCTTGTGCAGGCCCCCGTCAATTCCTTTGAGTTTCGGTCTTGCGACCGT
+
GGGGGGGGGGGGGGGGGGGGGGGGGGGGGGGGGGGGGGGGGGGGGGGGGGGGGGGGGGGGGGGGGGGGGGGGGGGGGGGGGGGGGGFGGGGGGGGGGGGGGGGGGGGGGGGGGGGGGGGGGGGGGGGFGGGGGGGGFGEFGGGGGGGEGDGGGGGGGGGGGFGGCGFGFFG;FGGGFGGGGGGFFGGGGGGGGG;AFC<CGGGG=CGGGGFGAGG?DFGGFCFGGGGGFEGGGGGGGGGFGFFGGGFFEDGFFGFFAC:BGGF?AFFFFFBGCCBGF9(463BF
@M02542:52:000000000-J9N43:1:1101:20346:1311 1:N:0:GTGAAA
CGGTTTATCACCGGCAGTCTCCCTAGAGTTCCCGACTTAACTCGCTGGCAACTAAGGATAGGGGTTGCGCTCGTTGCGGGACTTAACCCAACATTTCACAACACAAGCTGACGACAGCCATGCAGCACCTGTGTCCCGGTCCCCGAAGGGAACCTTGCATCTCTGCAAGTAGCCGGGCATGTCAAGGGCTGGTAAGGTTCTGCGCGTTGCTTCGAATTAAACCACATGCTCCACCGCTTGTGCGGGCCCCCGTCAATTCCTTTGAGTTTTAATCTTGCGATCGT
+
GGGGGGGGGGGGGGGGGGGGGGGGGGGGGGGGGGGGGGGGGGGGGGGGGGGGGGGGGGGGGGGGGGGGGGGGGGGGGGGGGGGGGGGGGGGGGGGGGGGGGGGGGGGGGGGGGGGGGGGGGFGGGGGGGGGGGGGGGGGGGGGGGGGGGGGGGGGGGGGGGGGGGGGGGGGGGGGGDGGGCEGGGFGGGGGGGDFGGEEGGGGGGGGGGGGGFGGGGGGGGGGGGGGGGFGGGGGGGDGGG0@GGGFFGGGFFGFFFGGFGGF=28<AFD<CGGFC)699?BFF
@M02542:52:000000000-J9N43:1:1101:18421:1319 1:N:0:GTGAAA
CGAGTTGACCCCGGCGGTCTCCTGTGAGTCCCCAACCTCCCGAAGGAGTTGCTGGCAACACAGGACAAGGGTTGCGCTCGTTGCGGGACTTAACCCAACATCTCACGACACGAGCTGACGACAGCCATGCACCACCTGTACACCGACCACAAGGGGGGCACTATCTCTAATGCTTTCCGGTGTATGTCAAGCCTTGGTAAGGTTCTTCGCGTTGTGTCGAATTAAGCCACATGCTCCGCTGCTTGTGCGGGCCCCCGTCAATTCCTTTGCGTTTTAGCCTTGCGG
+
GGGGGGGGGGGGGGGGGGGGGGGGGGFGGGGGGGGGGGGGGGGGGGGFGGGGGGGGGGGFGGGGGGGGGGGGGGGGGGGGGGGGGGGGGGGGGGGGGGGCFGFFGGGGGGGGCFCGGGGE:FGCGGGGFFGGGGGGGGGGGGG?:FGGGGGGG:FFGGGGGGGCG+ACE?FGGGGGG7EC?CEGGGFFFFGGGFGGGGGFCFGCCGDCFEGGEGGDG?*9FGGGGGG68AFEFGGGGDGDD>FG+9)=*CCBDG;BB5<377<?>ABF<)-/<DE*8A24A065)
@M02542:52:000000000-J9N43:1:1101:15331:1336 1:N:0:GTGAAA
CAGTTTGTCACTGGCAGTCTCCTTAGAGTGCCCTTGCGTAGCAACTAAGGATAAGGGTTGCGCTCGTTGCGGGACTTAACCCAACATCTCACGACACGAGCTGACGACAGCCATGCAGCACCTGTGCGCCGATTCTCTTTCGAGCACACCCGAATCTCTTCAGGTTTCCGGCCATGTCAAGGGTAGGTAAGGTTTTTCGCGTTGCATCGAATTAATCCACATCATCCACCGCTTGTGCGGGTCCCCGTCAATTCCTTTAAGTTTTAATCTTGCGACCGTACTCCC
+
GGGGGGGGGGGGAFFAFGGFGGGGGGGGGGGGGGGGGGGGGGGGGGGGGGGGGGGGGGGGGGGGGGGGGGGGGGGGGGGGGGGGGGGGGGGGGGGGGGGGGGGGFGGGGGGGGGGGGGGGGGGGGDFGGGGGGGGGGGGGGGGGGGGGGGGGGGGGGGGGG9FFGGGFGFEFGCGGGGFFFG7B6BFGGFDGGGGGGGDGGGGGDFGF59FGFGGGGGGFGGGFCGGF?F5CGGFFF7=DG>5DGFDFD3DFFGFFFC:FFFBFA:?A4<A7CGFGBFF0??FFF
@M02542:52:000000000-J9N43:1:1101:22626:1341 1:N:0:GTGAAA
CGAGTTGACCCCGGCGGTCTCCTGTGAGTCCCCAACCTCCCGAAGGAGTTGCTGGCAACACAGGACAAGGGTTGCGCTCGTTGCGGGACTTAATCCAACATTTCACGACACGAGCTGACGACAGCCATGCACCACCTGTACACCGACCACAAGGGGGGCACTATCTCTAATGCTTTCCGGTGTATGTCAAGCCTTGGTAAGGTTCTTCGCGTTGCGTCGAATTAAGCCACATGCTCCGCTGCTTGCGCGGGCCCCCGTCAATTCCTTTGAGTTTTAGCCTTGCGG
+
GGGGGGGGGGGGGGGGGGGGGGGGGGGGGGGGFGGGGGGGGGGGGGGGFGGGGGGGGGGGGGGGGGGGGGGGGGGGGGEGGGGGGGDEGGGGGGGGGGGGGGGGGGGGGGGGGGGGGGGGGGGGGGGGGGGGGGGGGGGGGGGGGGGGGGGCFGGGGGGGGGGGGCGFGFGGGGGFFFGGGGGFGGGGGGGGGGGGG@CFGEGGGGGGGGGGFGGEDGGGGGGGGGGCGGGGGC:@CGEGGFFGCGFFGGGD>DBF>EDFDGFFAFFFFFFGGDFG<2?FF?@F@
@M02542:52:000000000-J9N43:1:1101:13220:1344 2:N:0:GTGAAA
CGAGTTGACCCCGGCGGTCTCCTGTGAGTCCCCATCCTCCCGAAGGAGTTGCTGGCAACACAGGACAAGGGTTGCGCTCGTTGCGGGACTTAACCCAACATCTCACGACACGAGCTGCCGACAGCCATGCACCACCTGTACACCGAACACAAAGGGGGCACTCTCTCTAATGCTTTCCGGCTTATGTCAAGCCTTGGTACGGCTCTTCGCGTTGCGTCGAATTAAACCCCATGCTCCTCTGTCTGGCCGGGACCCTGTCAATTCTTTTTCGTCTTTTCCTTTCGG
+
GGGGGG9EFFFGGGGDEGGCGGGCCEGGGEEEFFEGGEF8FF:F@+CEEF<FG,C:<F=FEEECDFG,C8BFFEF=FCGGFDFGC+=6F,FEEFE,6FC<3D,3@DGGGDGE73F3>3D>@@*3>DFCDDAFC8DG,1>622D8>:*:<CG*,,8*9C*3CGCCC++051C6F+:@+AG))*1/:4*9****:47FGF4*85).86?)4B9B(1*0.)*0/),3++*(*1(..<*)4(0-))).*()(-())(97(()06-*79))64),(.(.-**1*1*96))
@M02542:52:000000000-J9N43:1:1101:19497:1412 1:N:0:GTGAAA
CGGTTTGTCACCGGCAGTCTCCTTAGAGTGCCCACCATAACGTGCTGGTAACTAAGGACAAGGGTTGCGCTCGTTACGGGACTTAACCCAACATCTCACGACACGAGCTGACGACAGCCATGCAGCACCTGTGTTCCGATTCCCGAAGGCACTCTCGCATCTCTGCAAGATTCCGGACATGTCAAGGCCAGGTAAGGTTCTTCGCGTTGCTTCGAATTAAACCACATGCTCCACCGCTTGTGCGGGCCCCCGTCAATTCATTTGAGTTTTAACCTTTCGGCCGT
+
FGGGGGGGGGGGGGGGGGGFGGGGGGGGGGGGGGGGGGGGGGGGGGGGGGGGGGGGGGGCFGGGGGGGGGGGGGGGGGEGGGGGGGGGGGGGGGGFGFGGGGGGGGGGGGGGGGGEGGGGGCFGGGGGGGGGGGGGGGGGGGGGGGGGGDFG7FFFGGGEGGGGGECFCF9CCF<@CCEGGGGGGC7CGGGG<CFFGGGGGGGFEEGGGGGGFGGGGGGGGGGGGGFEGFGFGGGGGDGCF295EDDDEGG:07?BAGFFGGFFFF<>D2->G7@C4<?00:.7
@M02542:52:000000000-J9N43:1:1101:18248:1415 1:N:0:GTGAAA
CGGTTTATCACCGGCAGTCTCCCTAGAGTTCCCGACTTAACTCGCTGGCAACTAAGGATAGGGGTTGCGCTCGTTGCGGGACTTAACCCAACATTTCACAACACGAGCTGACGACAGCCATGCAGCACCTGTATGAAAGTAAGTACCATCCCGTTAAGGACAGGTTTTCTTGTTCATATGTCAAGGGCTGGTAAGGTTTTGCGCGTTGTATCGAATTAAACCACATGCTCCACCGCTTGTGCAGGCCCCCGTCAATTCCTTTGAGTTTCGGTCTTGCGACCGTAC
+
GGGGGDFGFGGGEGGDGGGFGGGGGGGGGGGGGGGGGGGGGGF7EGGEGDGGGGGGG,FFEFGGGDCF=FEGGGGGFG@C@FGFGGFGGGGGGGGGGGFFGGGGGGGGGG9FFDEGCDFFGGFDGG@AFCFFC9FFFGFFGGGGGGGGGGDGGCC*>FGECBCF,FFGGGGGGGGGGGGGGG,,BFCEGEEFGGGGGGGC>DDGGGGG8CCFEG6EFDGGGFGGGC9F9CFFGGGGEGGGGFFFGGFFGGDDE3:FBFG?GGA=:A<D4(,9<D@762916(>>)
@M02542:52:000000000-J9N43:1:1101:21247:1425 1:N:0:GTGAAA
CGGTTTATCACCGGCAGTCTCCCTAGAGTTCCCGACTTAACTCGCTGGCAACTAAGGATAGGGGTTGCGCTCGTTGCGGGACTTAACCCAACATTTCACAACACGAGCTGGCGACAGCCATGCAGCACCTGTCTTACGGTTCCCGAAGGCACAACCGCATCTCTGCAGTCTTCCGTAGATGTCAAGAGTAGGTAAGGTTCTTCGCGTTGCGTCGAATTAAACCACATGCTCCACCGCTTGTGCGGGCCCCCGTCAATTCATTTGAGTTTTAATCTTGCGACCGT
+
FGECFFCFEGEFEGGGGGGGGGFGFGGGGFGGGGDFGGGGGGGGGGGGDGGGC@FGFFFGGGGGGGGGGGEFC:CFGG:C@FFGGGCEEGGGGGGGGGGGGGGGGC:CGGFDCFFEG8=FGGGGGCFFGGGGGGGGGGGGGGGGGGGG7CEEGGGGGGGDGCCFGGGGGGGFCFGFC*B9CGFGGFFFCGGG:?FFGCEFFFGCDCEG=8EE3*:*0:CF7:*8CE8@C+<FFE8:EDD59?F*:CDB7D5>:C854+09>C2*.2):<49*27@FAA00(43.
@M02542:52:000000000-J9N43:1:1101:12581:1483 1:N:0:GTGAAA
CGGTTTGTCACCGGCAGTCTCTCTAGAGTGCCCTTTCGTAGCAACTAGAGACAAGGGTTGCGCTCGTTGCGGGACTTAACCCAACATCTCACGACACGAGCTGACGACAGCCATGCAGCACCTGTGTCCACTTTCTCTTTCGAGCACCTAATGCATCTCTGCTTCGTTAGTGGCATGTCAAGGGTAGGTAAGGTTTTTCGCGTTGCATCGAATTAATCCACATCATCCACCGCTTGTGCGGGTCCCCGTCAATTCCTTTGAGTTTTAATCTTGCGACCGTACTCC
+
GGGGGGGGGGGGGGGGGGGGGGGGGGGGGGGGGGGGGGGGGGGGGGGGGFGGGGGGGGGGGGGGGGGGGGGGGGGGGGGGGGGGGGGGGGGGGGGGGGGGGGGFGDGEGGGGGGGGGGGGGGGGGDGGGGGGGGGGGGGGGGGGGGGGGGGGAFGGGGGGGGGGGEGGGGGGGGGGGGGGGGGGFFEGGFGG7<FGGGGGGDEGGGGGFEGGFGGGGGGGGGGGFGGGGGGCEEGDFGCD3>DGGGFFG3<B?GBFFGFFGGFFBFA744>GCD)/9;6?B?:@F
@M02542:52:000000000-J9N43:1:1101:13689:1528 1:N:0:GTGAAA
CAGTATATCACTGGCAGTCTCCTTAGAGTTCCCACCATTACGTGCTGGCAACTAAGGACAAGGGTTGCGCTCGTTGCGGGACTTAACCCAACATCTCACGACACGAGCTGACGACAGCCATGCAGCACCTGTGTTCTGATTCCCGAAGGCACTCCCGCATCTCTGCAGGATTCCAGACATGTCAAGGCCAGGTAAGGTTCTTCGCGTTGCATCGAATTAAACCACATACTCCACCGCTTGTGCGGGCCCCCGTCAATTCCTTTGAGTTTCAGTCTTGCGACCGT
+
EFGFEGGCGGGGGCFGDGGCFGEFGG<FAE@FFFFGFGGGGGEFGGGDGGF@FFC@CCFGGGGDGGDFDEGG@FDFEGGGGG@FFGGGGGGGGGGFFGFGGFGGC>CGGGGGGGGCFDFFEFCFCGGGG@FAFGGDG<@FGFGGDDGGGEFFG?FFGGGGGFFECFFGF7FGEFGFFFCCCCC9FDFFC>FG?CCGFCC;FGGGGGGGGDFFA=CFF=FGGGGGGGGGC9=EGGGGGG5CG?FGGDE37<))098>9FGFGG294(4:4<9GGGFG)929BFFE
@M02542:52:000000000-J9N43:1:1101:20484:1566 1:N:0:GTGAAA
CGGTTTATCACCGGCAGTCTCCCTAGAGTTCCCACCATTACGTGCTGGCAACCAAGGATAAGGGTTGCGCTCGTTGTGGGACTTAACCCAACATTTCACAACACGAGCTGACGACAGCCATGCAGCACCTGTCTTAGCGTTCCCGAAGGCACAATCGTATCTCTACAATCTTCGCTAGATGTCAAGAGTAGGTAAGGTTCTTCGCGTTGCGTCGAATTAAACCACATGCTCCACCGCTTGTGCGGGCCCCCGGCAATTCATTTGAGTTTTAATCTTGCGACCGT
+
GGE@CGGGGGGGG7@@@FGGF9FFGGGGGGG9FGFCFGGCFDGGGD,FGGGGDCCDF8E<FG9DCEFG:7@FFFFEC?F=<EFGGGF?FFFDFGGGFFFGGGGGGG@FFEGGFCCCFFFGGA<><,<3DF@AFAFE<FG=FEGFGDGC+F@FGGGGF>3D>FFGFFC<FAFEF:<>>FFCFD,@;;FG;EFGEGG,4?1,CBCFGGGGEGGED5*=DFCCFGGC;F8CE++<<*@CGCECC2@GG55>C3CB3)338:7@G>9?:0<))))7:D7C)6,9365)
@M02542:52:000000000-J9N43:1:1101:9048:1593 1:N:0:GTGAAA
CGGTTTGTCACCGGCAGTCTCCTTAGAGTGCCCACCATTACGTGCTGGTAACTAAGGACAAGGGTTGCGCTCGTTACGGGACTTAACCCAACATCTCACGACACGAGCTGACGACAGCCATGCAGCACCTGTCTCAATGCTCCCGAAGGCACCAATCCATCTCTGGAAAGTTCATTGGATGTCAAGGCCTGGTAAGGTTCTTCGCGTTGCTTCGAATTAAACCACATGCTCCACCGCTTGTGCGGGCCCCCGTCAATTCATTTGAGTTTTAACCTTGCGGCCGT
+
?BGGDFBFFGGFGDGFCEFG9FFGGGGFFGCF@FGGGAEE<@EGGGDCCFGDEEFCCGFGFDFGGGGGG7FD78DFE@CF@GFFDF9CFFGGEFG9FFGGGEGF4>FFGFAE:@BGCDFF<FCC,AFFFGGGF9,=FGDGFGGGGGGDE<FEFFFGGEF@CE9FECA@>ACFGGGGFGGGGGECGCFCEGGGFFG@8<E,<;C>EGE=E5+>A=CACF97>+*B8FFCC+ACCC8**1**92=<=5>>*9)77<?E2E0=:CA?)4><AA<GG7@::?3(4())
@M02542:52:000000000-J9N43:1:1101:10247:1602 1:N:0:GTGAAA
CGGTTTGTCACCGGCAGTCTCCCTAGAGTGCCCTTTCGTAGCAACTAGAGACAAGGGTTGCGCTCGTTGCGGGACCTAACCCAACATCTCACGACACGAGCTGACGACAGCCATGCAGCACCTGTGTCCACTTTCTCTTTCGAGCACCTAATGCATCTCTGCTTCGTTAGTGGCATGTCAAGGGTAGGTAAGGTTTTTCGCGTTGCATCGAATTAATCCACATCATCCACCGCTTGTGCGGGTCCCCGTCAATTCCTTTGAGTTTTAATCTTGCGACCGTACTCC
+
GGGFFGGGGGGGGGGGGGGGGGGGGGCGGGGFGGGGGGGGGGGGGG8FFGGGGGGGGGGGG:CFGGGGGGGGGGGGGGGGGGGGGGGFGGFFGGGGGGGGGGGGGGGGGGFGGGGGGGGGGGGGGGGGFFGGGGGGGGGGGGGGGGGGGGGGCFGFGGGGGGGGGGGGGGGGGGGGGGFGGGGGCCFGFGGFGCAFGGGGGGGGECFGGGC6;CFFDG;=FG8CECCCGFGGGGGGGGGGGFFDGGFFGDGDFGFF<GFFC<>FABA04:<FDC>C>B>?FFFF:
@M02542:52:000000000-J9N43:1:1101:22617:1605 1:N:0:GTGAAA
CGGTTTATCACCGGCAGTCTCCCTAGAGTTCCCGACTTAACTCGCTGGCAACTAAGGATAGGGGTTGCGCTCGTTGCGGGACTTAACCCAACATTTCACAACACGAGCTGACGACAGCCATGCAGCACCTGTCTTACGGTTCCCGAAGGCACAACCGCATCTCTGCAGTCTTCCGTAGATGTCAAGAGTAGGTAAGGTTCTTCGCGTTGCGTCGAATTAAACCACATGCTCCACCGCTTGTGCGGGCCCCCGGCAATTCATTTGAGTTTTAATCTTGCGACCGT
+
GGGGGGGGGGGGDEGGGGGGGGGGGGFGGGGGGGGGGGFGGGGGGGGGGGGFFGGGGGGGGGGGGGGGGGGGGGGDGGGGGGGGGFEFGGGGGGGGGGGGGGGGGGGGGGGGGGGCCFGGGFFDDFFGGGGGGGGGGGGGGGGGGGGEEGGGGGGGGGDFG9FFGGFGGGGGGGEFEFGGGCFGGGG8CEGGGGGGGCFGGGGGGGGGGGGGBEGGGGGGF7FF5CFDC7EFFGGGGGGCF0@GCG>DEGG>)/45:<D47*6*)4ADFFACCCFG<A6>09BB
@M02542:52:000000000-J9N43:1:1101:14888:1721 1:N:0:GTGAAA
CGGTTTGTCACCGGCAGTCTCCCTGGAGTGCTCTTGCGTAGCAACTAGGGACAAGGGTTGCGCTCGTTGCGGGACTTAACCCAACATCTCACGACACGAGCTGACGACAGCCATGCAGCACCTGTGTTACGGCTCCCTTTCGGGCACCCCCACCTCTCGGCAGGGTTCCGTACATGTCAAGGGTAGGTAAGGTTTTTCGCGTTGCATCGAATTAATCCACATCATCCACCGCTTGTGCGGGTCCCCGTCAATTCCTTTGAGTTTTAATCTTGCGACCGTACTCCC
+
GGGGGGGGGGGGCGGGGGGFGGGGGGGGGGGGGGGFGGGGGGGGGGGGGGGGGGGGCFGGGGGGGGGGGGGGGGGGGGGGGGGGGGGGGGGGGGGGGGEGGGGGGGGGGGGGGGGGGGGGGGGGGGGGGGGGGGGGGGGGGGGGGGGGGGGEGGAFBF@FGEGGGGGGGGGGGGFFGGGFGGGFFGGFGGGGCFGGGFGEGGGGGGEF58CFFGGGGGFF87FCGFGGGG=ECEGGGFGDD>>FGGFFGDDFFGBFBGFFGDBFFFFF9<AGGGFC>0???BFFF
@M02542:52:000000000-J9N43:1:1101:15367:1721 1:N:0:GTGAAA
ACGCCTTACGGCGGCAGTTTCTTCAGAGTTCCCGGCTTGACCCGCTGGCAACTGAAGATGGGGGTTGCGCTCGTTGCGGGACTTAACCCAACACCTCACGGCACGAGCTGACGACAGCCATGCAGCACCTTGTTTCGCGTCCTTGCGGAAAGTCTCCTTTCAGAGACCGTCGCTAACATTCTAGCCCAGGTAAGGTTCCTCGCGTATCATCGAATTAAACCACATGCTCCACCGCTTGTGCGGACCCCCGTCAATTTCTTTGAGTTTCATCCTTGCGGACGTACT
+
GGGGGGGGGGGGDGGGGGGGGGGGGGGGGGGGGGGGGGGGGGGGGGGGGGGGGGGGGGGGGGGGGGGGGGGGGGGGGGGGGGGGGGGGGGGGGGGGGGGFGGGGGGGGGGGGGCFGGGGGGGGGGGGGGGGGGGGGEGGGEDDGFGEGGGGFCFFGGGGGGFFFGGGGGGGEGGGGGGGGGGFDGGGGGGGGGGGGGGGG:C>EGGGGGFCC?FGGDGGGGGGGF9?CCGEFGGGGGGG*?:>DEGFDGGGFFDAF:CC=7::>A<AAAADGGG*7799>FFFF7
@M02542:52:000000000-J9N43:1:1101:19279:1735 1:N:0:GTGAAA
CGGTTTATCACCGGCAGTCTCCCTAGAGTTCCCGACTTAACTCGCTGGCAACTAAGGATAGGGGTTGCGCTCGTTGCGGGACTTAACCCAACATTTCACAACACGAGCTGACGACAGCCATGCAGCACCTGTCTTACGGTTCCCGAAGGCACAACCGCATCTCTGCAGTCTTCCGTAGATGTCAAGAGTAGGTAAGGTTCTTCGCGTTGCGTCGAATTAAACCACATGCTCCACCGCTTGTGCGGGCCCCCGTCAATTCATTTGAGTTTTAATCTTGCGACCTT
+
GGGGGGGGFGGGGEGGGFGFFGGGGGGGGGGGGGGGGGGGGGEGGGGGGGGGGGGGGFFCFCEGGGGGFGCCCGGGGE@EGEGGGGFGGGEEGGGGGGGGGGGGGGCFGGGGGGGGGGGF=EGGGGGGGGFAFFGGGGGGG:FCFGEGGGGGGGGGGGGFCCFFGGGCF,>FFGGFFDCFCB<9FG9BCFFFFGGGGFEFGGGGGGGGEGGGBEGGGGFGGFGGFGC6CF9FGDC==DECF)=CEGFFGGGDDGFBAGC=*?264:45AA4DF>F7)646>F59
@M02542:52:000000000-J9N43:1:1101:17096:1739 2:N:0:GTGAAA
CGGTTTGTCACCGGCAGTCTCCCTGGAGTGCTCTTGCGTAGCAACTAGGGACAAGGGCTGCGCTCGTTGCGGGACTTAACCCAACACCTCACGACACGAGCTGACGACAGCCATGCAGCACCTGTGCGACGGTTCTCTTTCGAGCACTCCCACCTCTCAGCGGGAATCCAGCCATGTCAAGGGTAGGTATGGTTTTTCGCGTTGCATCGAATTAATCCACATCATCCACCGCCTTTTCGGGCCCCCGTACAGTCATTTGAGTTTTTATCTTCACACCGTATCTCC
+
FGGGGGGGGGGFGGCC@FF9FCFFGFGGG?FGGCFFGGGGGGCGC8EGEGGGGGGGGG<@FCD7CECC@:FGCE+FFGABF<FFEDCFFGFGGCCCC7B@FE8FG@FE8=F=FGG:E>F<FD8:EFD>CGD5FEE8D7FGGGGFEEFGFCFEGGDBDE7965:7:**><*3285+AF97C*?C5*3>A7+8A?F4CFFD3;>)),**)(0,0(6:=F696*5>F+3=?7>10)5)))6<>>9(45>6:((**.*:)))990*1:<((6))-)-))0*.0)))*17
@M02542:52:000000000-J9N43:1:1101:16141:1792 1:N:0:GTGAAA
CGGTTTATCACCGGCAGTCTCCCTAGAGTTCCCGACTTAACTCGCTGGCAACTAAGGATAGGGGTTGCGCTCGTTGCGGGACTTAACCCAACATTTCACAACACGAGCTGACGACAGCCATGCAGCACCTGTCTTACGGTTCCCGAAGGCACAACCGCATCTCTGCAGTCTTCCGTAGATGTCAAGAGTAGGTAAGGTTCTTCGCGTTGCGTCGAATTAAACCACATGCTCCACCGCTTGTGCGGGCCCCCGTCAATTCATTTGAGTTTCAATCTTGCGACCGT
+
GGGGGGGGGGGGGGGGGGGGGGGGGGGGGGGGGGGGGGAGGGGGGGGGGGGGGGGGGGGGGGGGGGGGGGGGGGGGGGGGGGGGGGGGGGGGGGGGGGGGGGGGGGGGGGGGGGGGGGGGGGGGGGGGGGGGGGGGGGGGGGGGGGGEGGGGFGGGGGGGGGGGGGGGGGGGGGGGGGGGGGGGGGFGGGGGGDFGGGGGGGGGGGGGEGGGFGGGGGGGGGGGGGGFGGGGGGGDG<EGGFFGGGFFGGGF@<B54ED8:><FB?<BFFFGCC=F4412>BBF
@M02542:52:000000000-J9N43:1:1101:13153:1813 1:N:0:GTGAAA
CGGTTTGTCACCGGCAGTCTCCCTGGAGTGCTCTTGCGTAGCAACTAGGGACAAGGGTTGCGCTCGTTGCGGGACTTAACCCAACATCTCACGACACGAGCTGACGACAGCCATGCAGCACCTGTGTTACGGCTCCCTTTCGGGCACCCCCACCTCTCGGCAGGGTTCCGTACATGTCAAGGGTAGGTAAGGTTTTTCGCGTTGCATCGAATTAATCCACATCATCCACCGCTTGTGCGGGTCCCCGTCAATTCCTTTGAGTTTTAATCTTGCGACCGTACTCCC
+
GGGGGGGGGGGGGGGGGGGGGGGGGGGGFFGGGGGGGGGGGGGGGGGGGGGGGGGGGGGGGGGGDGGGGGGGGGGGGGGGGGGGGGFGFGGGGGGGGFFGGGGGGGGGGGGGFGGGGGG?=FGGGGGGGGGGG:CFFGGGGGCFGGGGGGGGGG@DCCCFGGGGGGG:FGGGFGGFGGGGGGGGGGGGGGGGFGGGGFEEC?EGGGGGGGGGFGGGGGGGGF6<AFEGGGGGGGDG6>CGGFFGGGFFDCDFFDFF<?D4<CFFFFFFFFA*:7>DB>B?FFFFF
@M02542:52:000000000-J9N43:1:1101:16035:1836 1:N:0:GTGAAA
CGAGTTGACCCCGGCGGTCTCCTGTGAGTCCCCAACCTCCCGAAGGAGTTGCTGGCAACACAGGACAAGGGTTGCGCTCGTTGCGGGACTTAACCCAACATCTCACGACACGAGCTGACGACAGCCATGCACCACCTGTACACCGACCACAAGGGGGGCACTATCTCTAATGCTTTCCGGTGTATGTCAAGCCTTGGTAAGGTTCTTCGCGTTGCGTCGAATTAAGCCACATGCTCCGCTGCTTGTGCGGGCCCCCGTCAATTCCTTTGAGTTTTAGCCTTTCGG
+
GGGGGGFGGGGGEGGGGGGGGGGGGGGCGGGGGGGGGGGGGGDFFEGGGGGGGGGGGGGGGGGGGGGGGGGGGGGGGGGGGGGGGGEGGGGGGFGGGGGGGGGGGGGGGGGGGGGGGGGGGGGGGGGGGGGGGGFEGGGGGGCFGGGGGGG7FFDEDGGGGGGGGGCFGGGGGGGGFGG>EEEGGGGGGGGGGCF?GGFGGGGGFGGGGGEGDGGGGGCDFFGGGG@FGFCFEGGG65EGG>FGGG@FEDDB>C>;7C75DFAFFFFBA20:CFFC?BFBB)=;B
@M02542:52:000000000-J9N43:1:1101:18570:1842 2:N:0:GTGAAA
CGGTTTATCACCGGCAGTCTCCCTAGAGTTCCCGACTTAACTCGCTGGCAACTAAGGATAGGGGTTGCGCTCGTTGCGGGACTTAACCCAACATTTCACAACACGAGCTGACGACAGCCATGCAGCACCTGTCTTACGGTTCCCGAAGGCACAACCGCATCTCTGCATTCTTCCGTAGATGTCAAGAGTAGGTAAGGTTCTTCGCGTTGCGTCGAATTAAACCACATGCTCCACCGCTTGTTGGGGCCCCCGTCCATTCATTTGAGTTTTAATTTTGCGACCGT
+
FGGFEEGG9EDAFGGFGGGFCGGDAFFEGDECEG@FGGGGGGGGGGG>@8@DGGDEFGG@FCFEFGFGGGDEEF<=CFGCEEGFFEAEAFFFFGDCCFGGGEFEGG+=EEF<7@@B+DFCBD8CD8=?FCFF7@@F98FFCEFFECC33@6:EG**9C*;?,,=,:?,,+:87C*=;*2=+=:+:<=A+38A>+;6C9AF4@@F;D:@>A0@01D>6FGB75:G*86)9:<:?.>(-(182)(.7((((-/9(*),6)7:)9=4::456>2))))2**))00<>
@M02542:52:000000000-J9N43:1:1101:22692:1845 1:N:0:GTGAAA
GCGGCTTATCACCGGCAGTCCCCTTAGAGTGCCCAACTGAATGCTGGCAACTAAGGGCGAGGGTTGCGCTCGTTGCGGGACTTAACCCAACATCTCACGACACGAGCTGACGACAGCCATGCAGCACCTGTGTCCCGGTCCCCGAAGGGAACCTTGCATCTCTGCAAGTAGCCGGGCATGTCAAGGGCTGGTAAGGTTCTGCGCGTTGCTTCGAATTAAACCACATGCTCCACCGCTTGTTCGGGCCCCCGTCAATTCCTTTGAGTTTTAATCTTGCGATCGTAC
+
GGGGGGGGGGGGGGGGGGGGGGGGGGGGGGGGGGGGGGGGGGGGGGGGGGGGGGGGGGGGGGGGGGGGGGGGGGGGGGGGGGGGGGGGGGGGGGDGGGGGGCFGGGGGGGGGGGGGGGGGGGGGGGGGGGGGGGGGGGGGGGGGGGGGGGGGGGGGGGGGGGGGGGGGGFGGGGGGGGGGGGGG<EGGGGGGGGGGFFGGGGGGGGGGGGGGFGGFGFFFGGGGFGGGFGGGGGCECDGG*6DCGGFEEGGDFDBFB?GFGGFFBDD<ABFFFGFCBF0,2>?@3
@M02542:52:000000000-J9N43:1:1101:20129:1852 2:N:0:GTGAAA
CGGTTTATCACCGGCAGTCTCCCTAGAGTTCCCGACTTAACTCGCTGGCAACTAAGGATAGGGGTTGCGCTCGTTGCGGGACTTAACCCAACATTTCACAACACGAGCTGACGACAGCCATGCAGCACCTGTCTTACGGTTCCCGAAGGCACAACCGCATCTCTGCAGTCTTCCGTATATGTCAAGAGTAGGTAAGGTTCTTCGCGTTGCGTCGAATTAAACCAAATGCCCCACCGCTTGTTCGGGCCCCCGTCAATTCATTTGAGTTTTAATCTTTCGCCTCTG
+
GGGGGGGGGGGGGGGGGGGGGGGGGFGGGGGGGGGGGGCFGGGGGGGGGGGGGGGGGGGGGFFEGDGGGGGGGGGFGECGGGGGGGGGGGGGEFGGGGGGGGGGGGGGCFGGCFGEGGGGGGF9,DFGGGGGGFFGGGFFGGF;BC>EFG6:,DEGGEGCCCCGF9,128EFGGEGG,?AAEC@C365AF@FFCFGGD8*/;+)4>5@050)--9>F3@@FF7**/1):*(-0)0,((93346?BB04(2>)(1*4<2*)694)--6)5:).6-4:7*))0))0)
@M02542:52:000000000-J9N43:1:1101:17122:1876 1:N:0:GTGAAA
CGGTTTATCACCGGCAGTCTCCCTAGAGTTCCCGACTTAACTCGCTGGCAACTAAGGATAGGGGTTGCGCTCGTTGCGGGACTTAACCCAACATTTCACAACACGAGCTGACGACAGCCATGCAGCACCTGTCTTACGGTTCCCGAAGGCACAACCGCATCTCTGCAGTCTTCCGTAGATGTCAAGAGTAGGTAAGGTTCTTCGCGTTGCGTCGAATTAAACCACATGCTCCACCGCTTGTGCGGGCCCCCGTCAATTCATTTGAGTTTTAATCTTGCGACCGT
+
GGGGGGGGGGGGGGGGGGG9EFGGGGGGGGGGGGGGGGGGGGGGGGGGGGGGGGGGGGGGGGFGGGGGGGGGGGGGGGGGGGGGGGFGGGGGGGGGGGGGGGGGGGGGGGGGGGGGGGGGGGGGGGGFGGGGGGGGGGGGGGGGGGGEGGGGGGGGGGGDFGGGGGGGGGGGGGGGGGGGGFC@FGGGGGGGGDGGGGGGGGGGGGGGGGGGFGGGGFFFFGFGGGGFGGGGGFCGGGDGGBFGGGFEGGDEFGFFB9CFCFBFFF4<A<9<FC?FFFB0>;B5
@M02542:52:000000000-J9N43:1:1101:16360:1883 1:N:0:GTGAAA
CGGTTTGTCACCGGCAGTCTCCTTAGAGTGCCCACCATCACGTGCTGGTAACTAAGGACAAGGGTTGCGCTCGTTACGGGACTTAACCCAACATCTCACGACACGAGCTGACGACAGCCATGCAGCACCTGTATGAAAGTAAGTACCATCCCGTTAAGGACAGGTTTTCTTGTTCATATGTCAAGGGCTGGTAAGGTTTTGCGCGTTGTATCGAATTAAACCACATGCTCCACCGCTTGTGCAGGCCCCCGTCAATTCCTTTGAGTTTCGGTCTTGCGACCGTAC
+
GGGGGGGGGGGGGGGDGGGFGGGGGGGGGGGGGGGGGGGGGGGGFGGFGGFFGGGGGGGGGGGGGGGGGGGGGGGGGGGGGGGGFGGGGGFGGGGGG9BFFFGGGGGGGFGGGGGGFGGGGGGGGGGGGFGGGGGGGGGGGGGGGFGGGGGGGFGGCFEFGGFGECFGGGGGGGGGGFGGC;DFGGEGGGGGGGGGCEGGGGGGGGGGGCGGEFGGGGGGGGGGGGGGGGGGGGGGCDGGGBFGGGFFGGDDFGF@AFFFFG9=:FFFFB>GGGFFAF0709@3)
@M02542:52:000000000-J9N43:1:1101:8410:1897 1:N:0:GTGAAA
CGGTTTGTCACCGGCAGTCTCATTAGAGTGCCCTTTCGTAGCAACTAATGACAAGGGTTGCGCTCGTTGCGGGACTTAACCCAACATCTCACGACACGAGCTGACGACAGCCATGCAGCACCTGTGTGCAGGTTCTCTTTCGAGCACTCCCAAATCTCTCCGGGATTCCTGCCATGTCAAGGGTAGGTAAGGTTTTTCGCGTTGCATCGAATTAATCCACATCATCCACCGCTTGTGCGGGTCCCCGTCAATTCCTTTGAGTTTTAATCTTGCGACCGTACTCCC
+
GGGGGGGGGGGGGGGEFGGGGFGGGGGGGGGGGGGGGGGGGGFGGGFEGGGGGGGGGGGGGGGGGGGGGGGGGGGGGFGGGGGGGGGGGGGGGGGGGGDGEGGGGGEGGGGGGGGGFFGGGGGGGGGGGGGGGGGGGGGGGGGGGGG<FGGGG7FGFFGGGGGGGGGGGGGGGGGFGCFGGGGEGGGGFFGF<FGGGGGGGGGEGGGGGGGGFGGGGGGGGG+CFGGFGGGGEGC=+CEDGFF7CF3.:<DFFGBFFCF?FGFF<23B2650>DBG04?<::=?@
@M02542:52:000000000-J9N43:1:1101:16122:1903 1:N:0:GTGAAA
CGGTTTATCACCGGCAGTCTCCCTAGAGTTCCCGACTTAACTCGCTGGCAACTAAGGATAGGGGTTGCGCTCGTTGCGGGACTTAACCCAACATTTCACAACACGAGCTGACGACAGCCATGCAGCACCTGTCTTACGGTTCCCGAAGGCACAACCGCATCTCTGCAGTCTTCCGTAGATGTCAAGAGTAGGTAAGGTTCTTCGCGTTGCGTCGAATTAAACCACATGCTCCACCGCTTGTGCGGGCCCCCGTCAATTCATTTGAGTTTTAATCTTGCGACCGT
+
GGGGGGGGGGGGEEGGGGGGGGGGGGGGGGGGGGGGGGGGGGGGGGGGGGGGGGGGGGGGGGGGGGGGGGGGGGGGGGGGGGGGGGGGGGGGGGGGGGGGGGGGGGGGGGGGDGGGGGGGGGGGGGGGGGGGGGGGGGEGGGFGGGGGGGGGGGGDEGEFGGGGGGGGGGGG@FGGFGGGGGGGGGGGFGGGGG?CCFGGGGGGGGGGGGGGFGGGGGGGGGGCCEFGG?FGGGGCGGGGG:FGGGFEEDGF5C?DFGGFGGF?A0<D<<BGGGFGAF9>>FFF
@M02542:52:000000000-J9N43:1:1101:14965:1904 1:N:0:GTGAAA
CGAGTTGACCCCGGCGGTCTCCTGTGAGTCCCCATCACCCCGAAGGGCATGCTGGCAACACAGAACAAGGGTTGCGCTCGTTGCGGGACTTAACCCAACATCTCACGACACGAGCTGACGACAGCCATGCACCACCTGTACACCGACCACAAGGGGGCGCCTGTCTCCAGACGTTTCCGGTGTATGTCAAGCCTTGGTAAGGTTCTTCGCGTTGTATCGAATTAAACCACATGCTCCACCGCTTGTGCAGGCCCCCGTCAATTCCTTTGAGTTTCGGTCTTGCG
+
GGGGGGGGGGGG@FGGGGGGGGGGGGGGGGGGGGGGGGGGGGGGGGGGGGGGGGGGGGGGGGGGGGGGGGGGGGGGGGGGGGFGGGGGGGGGGGGGGGGGGGGGGGGGGGGGGGGGGGGGGGGGGGGGGGGFGGGGGGGGGGGGGGGGGGGGGGGGGGGGGGGGGGGGGGGGGG>EGGGGGGGGGGGGGGGGGGGFGGGGGGGGGGGGGGEGFGGFGFGGGGGGGGGGGGGGCGGDFFGCCBFGGGFFGGF>7D>B;5C<DGFFFFFF5<6CFDFGFFFFF9=5
@M02542:52:000000000-J9N43:1:1101:19169:1910 1:N:0:GTGAAA
CGGCTTATCACCGGCAGTCTCCCTAGAGTTCCCGACTTAACTCGCTGGCAACTAAGGATAGGGGTTGCGCTCGTTGCGGGACTTAACCCAACATTTCACAACACGAGCTGACGACAGCCATGCAGCACCTGTCTTACGGTTCCCGAAGGCACAACCGCATCTCTGCAGTCTTCCGTAGATGTCAAGAGTAGGTAAGGTTCTTCGCGTTGCGTCGAATTAAACCACATGCTCCACCGCTTGTGCGGGCCCCCGTCAATTCATTTGAGTTTTAATCTTGCGACCGT
+
F+FC@@<CFFGGGGGGGGF,FFGGGGCDGFEFGEC:FGC@EFGGGEC>CFGGGFFGGFFAF@FEG@F8+>FGGGGGFG7@CFFEGGGE=FFFGFGEFEFFFGFC=FGDEGFFCFG:C,+33,B9FFFGGG<FCFGFGGFFGCF@F>F3*<,CCFGG:FFGGGFGDCDFFF@F<FBF<<CCEFGGGFFFGFGGFFFF@GF+?@FDGEGECEDC@78EFEC7CG;@C8FG?FFGGG8CE7E<G:4CG);):9D>;<<5<CF?D?5B93>>294FCGF7)99(9B5>
@M02542:52:000000000-J9N43:1:1101:14267:1916 1:N:0:GTGAAA
GTCCACACCTTCCTCCGGTTTGTCACCGGCAGTCCCATTAGCGTGCCCTTTCGTAGCAACTAATGGCAAGGGTTGCGCTCGTTGCGGGACTTAACCCAACATTTCACAACACGAGCTGACGACAGCCATGCAGCACCTGTCTTACGGTTCCCGAAGGCACAACCGCATCTCTGCAGTCTTCCGTAGATGTCAAGAGTAGGTAAGGTTCTTCGCGTTGCGTCGAATTAAACCACATGCTCCACCGCTTGTGCGGGCCCCCGTCAATTCATTTGAGTTTTAATCTTGCGACCGTACTTCCC
+
BCCCCGGGGGGGGGGGGGGGGGGGGGGG7CEGGFEGDGGGG,CFEGGGGGGGGGGGGGGGGGGGGGGGGGGGGGGGGDGGGGGGGGGGGFGFFGGGGGGGGGGGGGGGGGFGGGGGGGGGGGGDEGGGGGGGGGGGGGGGGGGGGGGDEGFGGEGGGGGGFGGGDGGGG,?FGGFGEFGFFGGGGCCFGFGG@<9EFFFGGGGGGGGGGGDFCFCE8ECGECE=E=+A@CFFFG8=CEFFCFFEGGGFG69?E):<DBFD*/85EF*8BG<*)276DGAFF96>2<35C5>DB0().4.
@M02542:52:000000000-J9N43:1:1101:20240:1923 1:N:0:GTGAAA
CGAGTTGACCCCGGCGGTCTCCCGTGAGTCCCCATCACCCCGAAGGGCATGCTGGCAACACGGGACAAGGGTTGCGCTCGTTGCGGGACTTAACCCAACATCTCACGACACGAGCTGACGACAGCCATGCACCACCTGTACACCGACCACAAGGGGGGCACTATCTCTAATGCTTTCCGGTGTATGTCAAGCCTTGGTAAGGTTCTTCGCGTTGCGTCGAATTAAGCCACATGCTCCGCTGCTTGTGCGGGCCCCCGTCAATTCCTTTGAGTTTTAGCCTTGCGG
+
GGGGGGGGGGGGGGGGGGGGGGGGGGGGGGGGGGGGGGGGGGGGGGGGGGGGGGGGGGGGGGGGGGGGGFGGGGGGGGGGGGGGGGGGGGGGGGGGEFFGGGCGGGGGGGGGGGGGGGGGFGGGGGGGGGGGGGGGGGGGGGGFGGEGGGGGGGGGGGGGGGGGGFGFGCGGGGFGGGGGGGGGGGGGGFGG><FGGCFGGFFGGFG9CEGGFGGEDE5CCEGF@9FCFEGGCF:9FGGDGFFF696==CD>559DBEDFDFAFBFBBA<?FFGFGFF?A7,).7
@M02542:52:000000000-J9N43:1:1101:16892:1948 1:N:0:GTGAAA
ATCCACACCTTCCTCACAGTTTACACTGGCAGTCTTGCTAGAGTTCCCGACCTCACTCGCTGGCAACTAACAACAGGGGTTGCGCTCGTTATAGGACTTAACCTGACACCTCACGGCACGAGCTGACGACAACCATGCAGCACCTTGTAAATTGTCCGAAGAAAAGTCTGTTTCCAAACCTGTCAATCTACATTTAAGCCTTGGTAAGGTTCCTCGCGTATCATCGAATTAAACCACATAATCCACCGCTTGTGCGGGCCCCCGTCAATTCCTTTGAGTTTCAAACTTGCGTTCGTACTCC
+
CCCCCGGGGGGGGGGGGGGGGGGGGGGGGGGGGGGGGGGGGGGGGGGGGGG7CFGGGGGGGGGGGGGGGGGGGGGGGGGGGGGGGGGGGGGGFFFGGGGGGGGGGGGGGGGGGGGGGGGGGGGGGGGGGGGGGEGGGGGFGGGGGGGGGGGGGGGGGGGGGGGGGGGGGGGGFEGGGGGGGGGGGGGGGGGFGGGGGGGGGGGGFFGGGGGGGGGGGGGG8FGGFGG?FFFGGGGGGGGGGGGGGGGGGGGGGGGGGFEGGGFFGGGFFFFFAFGFGGFFAFFAFFBGFGBD?B?FBFFFF
@M02542:52:000000000-J9N43:1:1101:13581:1956 1:N:0:GTGAAA
CGAGTTGACCCCGGCGGTCTCCTGTGAGTCCCCAACCTCCCGAAGGAGTTGCTGGCAACACAGGACAAGGGTTGCGCTCGTTGCGGGACTTAACCCAACATCTCACGACACGAGCTGACGACAGCCATGCACCACCTGTACACCGACCACAAGGGGGGCACTATCTCTAATGCTTTCCGGTGTATGTCAAGCCTTGGTAAGGTTCTTCGCGTTGCGTCGAATTAATCCACATGCTCCGCTGCTTGTGCGGGCCCCCGTCAATTCCTTTGAGTTTTAGCCTTGCGG
+
GG>7FFAFGGGGEGEGCFGGF9FFGGGFGGGFAFFGGCGGEEGG7FFGGGGGFGC@EGGGGGF,FGGGGFCED7BC7FFC+DBCFGCFEGGGFGAFGGGGGCFGDFFGGGGGECFCCFGGGECEGC:FCFFFGFFEGGG?FFGFCFG7FGGCC:7F>*:5ACFCC<@FFFGFFGGGG?C8CCEGGF<ECFCG*8CE6CFGGCF7CFGGGDCC57*:CEGGGFGGF+9<?CCF<CGGFDGCGFFGG96F*95>>5957:*7*?>BBFFFF23;CCBF1>7A<0?@7
@M02542:52:000000000-J9N43:1:1101:15126:1958 1:N:0:GTGAAA
TCTACTTGCGTAGGCAGTCTCACTAGAGTCCCCAACTGAATGATGGCAACTAGTGACAGGGGTTGCGCTCGTTGCAGGACTTAACCTAACACCTCACGGCACGAGCTGACGACAACCATGCAGCACCTTGAAAATTGCCCGAAGGAAGGTCTATTTCTAAACCGATCAATTCCCATTTAAGCCTTGGTAAGGTTCCTCGCGTATCATCGAATTAAACCACATAATCCACCGCTTGTGCGGGCCCCCGTCAATTCCTTTGAGTTTCAAACTTGCGTTCGTACTCCC
+
GGGGGGGFGGFG7@EE7FF<FGGGC@EFEFFGGGGGGGDGGGGGFGGGDGFFCFCEEFGEEEGGGGGG:FGGGGDFCEGFFDGFGGGGGGGGG8CEFGEF7CFDFFFFGCEEGGDGG+CA8DCFFDFFGDBAADGGGGFGG>FFGGGGGGG9@<FGAFFFFGEEGCG*DC;CG@ECCEGA9E,BFC7BFGGGCACCFGGGGCC>@@F?+:??>GGGD?CFGGGF9<9CC6/==EGFF=5CDB3<EGE@E3<@FF)*<G>@*25=<2<>?2:>F<7<:B(4??F@F
@M02542:52:000000000-J9N43:1:1101:10420:1979 1:N:0:GTGAAA
CGAGTTGACCCCGGCGGTCTCCTGTGAGTCCCCAACCTCCCGAAGGAGTTGCTGGCAACACAGGACAAGGGTTGCGCTCGTTGCGGGACTTAACCCAACATCTCACGACACGAGCTGACGACAGCCATGCACCACCTGTACACCGACCACAAGGGGGGCACTATCCCTAATGCTTTCCGGTGTATGTCAAGCCTTGGTAAGGTTCTTCGCGTTGCGTCGAATTAAGCCACATGCTCCGCTGCTTGTGCGGGCCCCCGTCAATTCCTTTGAGTTTTAGCCTTGCGG
+
GGGGGGGGFGGDEGGDGGEGGGGGGGGGGGGG8FGGGGGGGGGGGG8FFFAFGE<FGGGGGGGGC@FGGGGGGGGGGGEGGGGGGGECFGGGG?FGGGGGGGGGGGFGGFGGGGGGGGGGGGCDFGGGBDGG?:FGGFGCEFF8*FF<BEGGGGGGCCDGDGGGG++:?FGECFFCGFE>ED89FCEGGGECFC@FFE:EGGGGFFD:EE5/8/**9:EC8CGFGG7CDFFFCE7CGDDGGFFF+2)9=DGFBD>DB*/<CFAF4ABF262:>FF*32:DD)))7
@M02542:52:000000000-J9N43:1:1101:16403:1985 1:N:0:GTGAAA
GTCCACACCTTCCTCCGGTTTATCACCGGCAGTCTCCCTAGAGTTCCCGACTTAACTCGCTGGCAACTAAGGATAGGGGTTGCGCTCGTTGCGGGACTTAACCCAACATTTCACAACACGAGCTGACGACAGCCATGCAGCACCTGTCTTACGGTTCCCGAAGGCACAACCGCATCTCTGCAGTCTTCCGTAGATGTCAAGAGTAGGTAAGGTTCTTCGCGTTGCGTCGAATTAAACCACATGCTCCACCGCTTGTGCGGGCCCCCGTCAATTCATTTGAGTTTTAATCTTGCGACCGTAC
+
CCCCCGGGGGGGGGGGGGGGGGGGGGGGGGGGGGGFGGGGGGGGGGGGGGGGGGGGGGDGGGGGGGGGGGGGGGGGGGGGGGGGGGGGGGGGGGGGGGGGGGGGGGGGGGGGGGGGGGGGGGGGGGGGGGGGGGGGGGGGGGGGGFGGGGGGGGGGGGGGEFFGGGGGGGGGGGGGFGGGGGGGGGGGGGGGGGGFG;FGGGGGGGGGGGGGGGGGGGFGGGGGGEGGFGGFGGFGGGGGGGGGCFGGGGGGE3CD*6@DGGFFGGDFFCBFFGFFCCFFBAAFADFGFCB7<>60;BFF8
@M02542:52:000000000-J9N43:1:1101:15725:2036 1:N:0:GTGAAA
CGGTTTGTCACCGACAGTCTCATTAGAGTGCCCTTTCGTAGCAACTAATGACAAGGGTTGCGCTCGTTGCGGGACTTAACCCAACATTTCACGACACGAGCTGACGACAGCCATGCAGCACCTGTGTGCAGGTTCTCTTTCGAGCACTCCCAAATCTCTCCGGGATTCCTGCCATGTCAAGGGTAGGTAAGGTTTTTCGCGTTGCATCGAATTAATCCACATCATCCACCGCTTGTGCGGGTCCCCGTCAATTCCTTTGAGTTTTAATCTTGCGACCGTACTCCC
+
GGGGGGGGGGGGGBFGGGGGGGGGGGFGGGGGGGGGGGGGGGGGGGGGGGGGGGGGGGGGGGGGGGGGGGGGDGGGGGGGGGGGGGGGGGGGGGGGGGGGGGGGGGGGGGGGGGGGGGGGGGGGGGGGGGGGGGGGGGGGGGGGGGGGGGGGGGGGCEEGGGGGGGDGGGGGDFGFFF@FGFFGFGGGGGGGFGGGGGGGGGGGGGGGGGGG>GDFFFGGFFGGGGFCFF5=EGGGGGGGDBDFFGFFGGGFFGABAGG4DGFF22:D4<<CGDBGFFBB?:8?F
@M02542:52:000000000-J9N43:1:1101:16962:2054 1:N:0:GTGAAA
CGGTTTGTCACCGGCAGTCTCCTTAGAGTGCCCACCATCACGTGCTGGTAACTAAGGACAAGGGTTGCGCTCGTTACGGGACTTAACCCAACATCTCACGACACGAGCTGACGACAGCCATGCAGCACCTGTCTCAATGCTCCCGAAGGCACCAATCCATCTCTGGAAAGTTCATTGGATGTCAAGGCCTGGTAAGGTTCTTCGCGTTGCTTCGAATTAAACCACATGCTCCACCGCTTGTGCGGGCCCCCGTCAATTCATTTGAGTTTTAACCTTGCGGCCGT
+
GGGGGGGGGGGGGGGGGGGGGGGGGGGGGGGGGGGGGGGGGGGGGGGGGGGGGGGGGGGEFFGGGGGGGGGGGGGGGGGGGGGGGGGGGGGGGGGGGGGGGGGGGGGGGGGGGGGGGGGGGGGGGGGGGGGGGGGGGGGGFGGGGGGGGGGGGGGGGGGGGGGGGGGGGGGGGGGG?FGGGGGGGGGGGGGGGGGGGFGGGGGGGGGGGGGGFGGGGGGGGGGGGGGGGGGGGGGGDCGGGFFGGGEFGGGFFGFFFGGFGGFFFFFFBADGGGFG>?FFFBFE
@M02542:52:000000000-J9N43:1:1101:14672:2097 2:N:0:GTGAAA
CGGTTTGTCACCGGCAGTCTCATTAGAGTGCTCTTGCGTAGCAACTAATGACAAGGGTTGCGCTCGTTGCGGGACTTAACCCAACATCTCACGACACGAGCTGACGACAGCCATGCAGCACCTGTGTGCAGGTTCTCTTTCGAGCACTCCCAGATCTCTCCGGGATTCCTGCCATGTCAAGGGTAGGTAAGGTTTTTCGCGTTGCATCGAATTAATCCACATCATCCACCGCATGTGCGGGTCCCCGTCAATTCCTTTGAGTTTTAATCTTGCGACCGTACTCCC
+
GGGGGGGGGGGGGGD7FFGFGFGGGGGGGGGGGGGGGGGGDGGGGGGGGGAFGGGGGGGGGGGGGGGG8FGGGGGGGGGEEFGFGGGGGGGFFGGDE@GCFGGGFGGGGGGGGGA@AFGGGGGGGGGGFEGGGGGGGGFGEGGGGGGEGGCFGGGGGGFGGGG79CGGG+,@D?CGGF+B4?GF46;8+19FEFGGFGEGAEEEDFFF(2,8=EGFFACFFFFG++97CG>F)755)67662315:9<??**.*:4):F<BFFABAD9<BFB921D5).75)*0<
@M02542:52:000000000-J9N43:1:1101:18568:2101 1:N:0:GTGAAA
CGAGTTGACCCCGGCGGTCTCCTGTGAGTCCCCAACCTCCCGAAGGAGTTGCTGGCAACACAGGACAAGGGTTGCGCTCGTTGCGGGACTTAACCCAACATCTCACGACACGAGCTGACGACAGCCATGCACCACCTGTACACCGACCACAAGGGGGGCACTATCTCTAATGCTTTCCGGTGTATGTCAAGCCTTGGTAAGGTTCTTCGCGTTGCGTCGAATTAAGCCACATGCTCCGCTGCTTGTGCGGGCCCCCGTCAATTCCTTTGAGTTTTAGCCTTGCGG
+
GGGGGGGGGGGGGGGGGGGGGGGGGGGGGGGGGGGGGGGGGGGGGGGGGGGGGGGGGGGEFGGGGGGGGGGGGGGGGGGGGGGGGGGGGGGGGGGGGGGGGGFGGGGGGGGGGGGGGGGGGGGGGGGGGGGGGGGGGGGGGGGGGGGGGGGGGGGGGGGGGGGGGGGFGGGGGGGGGGGGGGGGGGGGGGGGGGGGGEDFGGGGGGGGGGGGEGE5CE8DGGGGGGGGGGGGGGFGGGGGD9FFFD4@EDGFBGFFFCD>CFFFDFFFBABFGGFC:<DFF:4;>
@M02542:52:000000000-J9N43:1:1101:10801:2102 1:N:0:GTGAAA
CGGTTTGTCACCGGCAGTCTCATTAGAGTGCCCAACTGAATGTAGCAACTAATGACAAGGGTTGCGCTCGTTGCGGGACTTAACCCAACATCTCACGACACGAGCTGACGACAGCCATGCAGCACCTGTGTTACGGTTCTCTTTCGAGCACTAAGCCATCCCTGGCAAATTCCGTACATGTCAAAGGTGGGTAAGGTTTTTCGCGTTGCATCGAATTAAACCACATCATCCACCGCTTGTGCGGGTCCCCGTCAATTCCTTTGAGTTTCAACCTTGCGGCCGTAC
+
GGGGGGGGGGGGGGGGGGGFGGGGGGGGGGGGFGGGGGCCFEFGGG9EFFGGGGGGGGGGGGGGGGGGGGGGGGGGGGCFGGGGGGGGGGFD,CEFEFGGGGGDGGGGGGGGGGGGGGFGGGGGGGGGGGGGGGGGGGGGEFGGGEFGGGGGGGGGGGGGGGGGCGGGGGGFFGGGGGGFGGGGGGGCFGGGGGGGGGF=FGD5CEGCEFGGFGGGFGGGGFGGGFGGG?EFGGCCCDGGC>DGG57FFGD)7DBF9CFFGGAF:AAFA>B7<C6::916>FB@)
@M02542:52:000000000-J9N43:1:1101:12071:2130 1:N:0:GTGAAA
CGGTTTGTCACCGGCAGTCTCCCTGGAGTGCTCTTGCGTAGCAACTAGGGACAAGGGTTGCGCTCGTTGCGGGACTTAACCCAACATTTCACAACACGAGCTGACGACAGCCATGCAGCACCTGTCTTACGGTTCCCGAAGGCACAACCGCATCTCTGCAGTCTTCCGTAGATGTCAAGAGTAGGTAAGGTTCTTCGCGTTGCGTCGAATTAAACCACATGCTCCACCGCTTGTGCGGGCCCCCGTCAATTCATTTGAGTTTTAATCTTGCGACCGTACTCCCC
+
GGGGGGGGFGGGGGGGGGGAGGGGGFGGFGGGGFGAFGGGGFFFFCF9FFFEFGGFEGFGGGGGGGGG<FGGDFCFGABEFDCFGGGCFFFGGGGGGGGEGGGGG:@FGGGDGGGGFBFCFF>FFGCFFGFDFFBGFEEE@7<FGGGGGGGC7CFAFFFFGFFG;CFGGGGG@CEGCFGG8FGGGGG9FG9CGGGFDCGGGGGGEG5EGGGGFGFECCC<CC7CEFGGDGDE5E<C5CEGG>>DGGF@5*:@FG>FF731:CA?BBFFFFF75D358:6?>?FB
@M02542:52:000000000-J9N43:1:1101:13513:2132 1:N:0:GTGAAA
CGGTTTGTCACCGGCAGTCTCTCTAGAGTGCCCTTTCGTAGCAACTAGAGACAAGGGTTGCGCTCGTTGCGGGACTTAACCCAACATCTCACGACACGAGCTGACGACAGCCATGCAGCACCTGTCTCAATGCTCCCGAAGGCACCAATCCATCTCTGGAAAGTTCATTGGATGTCAAGGCCTGGTAAGGTTCTTCGCGTTGCTTCGAATTAAACCACATGCTCCACCGCTTGTGCGGGCCCCCGTCAATTCATTTGAGTTTTAACCTTGCGGCCGTACTCCCCC
+
GGGGGGGGGGGGGGGGGGGEFGGGGGGGGGGGGGGGGGGGGGGGGGGGGGGGGGGGGGGGGGGGGGGGGGGGGGGGGGGGGGGGGGGG,FGGGGGGGGFGGGGGGGGGGGGGGGGGGGGDGGGGGGGGGGGGGGGGGGEGEEGFGGGGGGGGGGEGGGGGGGGGGGGGGGGGGGGGGGC8FGGGFGGFGGFGGGGGGGGGGGD;CGGGGGGGFGGGDGGGGGGGGGGGGGDEGGFGCCGGG>FGGGBF=CFFFGFFFCGFGGFFFFAFF>?DD575>BFFF?4;.
@M02542:52:000000000-J9N43:1:1101:21601:2135 1:N:0:GTGAAA
CGGTTTGTCACCGGCAGTCTCCTTAGAGTGCCCACCATAACGTGCTGGTAACTAAGGACAAGGGTTGCGCTCGTTACGGGACTTAACCCAACATCTCACGACACGAGCTGACGACAGCCATGCAGCACCTGTGTCTGAGTTCCCGAAGGCACCAATCCATCTCTGGAAAGTTCTCAGCATGTCAAGGCCAGGTAAGGTTCTTCGCGTTGCTTCGAATTAAACCACATGCTCCACCGCTTGTGCGGGCCCCCGTCATTTCATTTGAGTTTTAACCTTGCGGCCGT
+
GGGGEGGGGGGFGGEFEGGGGEGGGGGGGFGGFGGGGGGGGEEDCFGGGGGGGGGGGGGGGGGEGGGGEGGGDCFGGGGGGGGGGGGGGGGGGGGGGGGFGGGGGGGGDGGGGGGGGFCGGGFGGGGGGGGGGGFGGGGGGGGFGFGCEECCGGGDFFFGGGFFGGFGGFCGGGEGGGCGDFGGGG7DFGGGGGGFF;CFGGG>EEGGEECCFEGGFFGDGGGGGGG:FFFGGF==EGGGG07CEC5):<)7>C<FAGGF>C>F):ABF9:7:>=C9B02;B)8
@M02542:52:000000000-J9N43:1:1101:20529:2159 1:N:0:GTGAAA
CGAGTTGACCCCGGCAGTCTCCCACGAGTCCCCGCCATAACGCGCTGGCAACGTAGGATAAGGGTTGCGCTCGTTGCGGGACTTAACCCAACATCTCACGACACGAGCTGACGACAGCCATGCACCACCTGTACACCAACCACAAGGGAAGCCCCATCTCTGGGGATGTCTGGCGCATGTCAAGCCCAGGTAAGGTTCTTCGCGTTGCATCGAATTAATCCACATGCTCCGCCGCTTGTGCGGGCCCCCGTCAATTCCTTTGAGTTTTAGCCTTGCGGCCGTACC
+
GGGGGGGGGGGGGGGGGGGFGGGGGGEGGGGGGGGGGGGGGGGGGGGGGGGGGGGGGGGGGGGGGGGGGGGGGGGGGGGGGGGGGGGGGGGGGGGFGGGGGGGGGGGGGGGGGGGGGGGGGGGGGGGGGGGGGGGGGFGGGGGGGGGGGGEGGGGGGGGGGGGGGDGGGGGGGGGDEGGGGGGGGGGGGGGGGGGGGGGGGGGGGGGGGGGGFGGGGGGGGGGGGGGGGGGGEGGGGGGFGF3DG<BEGGGFFGFFFGGFFFA>5<AA>?AFFGFD;0;66>FD)
@M02542:52:000000000-J9N43:1:1101:14793:2168 1:N:0:GTGAAA
CGGTTTAGACCGGCAGTCTCGCCAGCGTTCCCAACTCAATGGTGGCAACTGGCGATAGGGGTTGCGCTCGTTGCGGGACTTAACCCAACATCTCACGACACGAGCTGACGACAGCCATGCAGCACCTTCTCACCGGCTCCCCGAAGGGCACCCCAGCCTTTCAGCCAGGTTCCAGTGGATTTAACCCAGGTAAGGTTCTGCGCGTTGCGTCGAATTAAACCACATGCTCCACCGCTTGTTCGGGCCCCCGTCAATTCCTTTGAGTTTTAGTCTTTCGACCGTACT
+
GGDGGGGGGGGGGGGGGGGGGGGGG,@BFGGGGGGGGGFGGGGGGGGGGGGFFECCGGGGGGGGFGGGGGGGGGGGGEGGGGGGGGGGGGGFDFGGFGGDG>CCFD8<FEEGEE7FCF<A,@FAFGGFGFFFGGGGGGCCGGGEGCE:@FEFFBCFCCFGGDFDFCGGF?<7CCCG?FFFGDFFFGGGFFB0<FGC<0<CCC*CEGEEGGGEEGGGGGGGGD=>6CF79@7>**:C5*0**4D5*9BEE3/)05:=ACCBF7)0:<>B2?B7:F**48?99<)))
@M02542:52:000000000-J9N43:1:1101:12837:2181 1:N:0:GTGAAA
CGGTTTATCACCGGCAGTCTCCCTAGAGTTCCCGACTTAACTCGCTGGCAACTAAGGATAGGGGTTGCGCTCGTTGCGGGACTTAACCCAACATTTCACAACACGAGCTGACGACAGCCATGCAGCACCTGTCTTACGGTTCCCGAATGCACAACCGCATCTCTGCAGTCTTCCGTAGATGTCAAGAGTAGATAAGGTTCTTCGCGTTGCGTCGAATTAAACCACATGCTCCACCGCTTGTGCGGGCCCCCGTCAATTCATTTGAGTTTTAATCTTGCGACCGT
+
GGGGGDCCEGGGGGGGGGGFGGFGGGGGGGGGGGGGGGCFGGFDEDG7FCFGGGFGGGDGFGDGFF>FGCB@+CFGFEGGDGFFGGGGFFFGGGGGGGGGGGGG>FCFCFFFGGG7EGGGGGGGGFGGGGFFGFDFFEEGFGGGDGGDGEDFFDGGGGGGGGGGFGGGGGGC;CGEGDG@9>FFF@FGFFG9::FFGGFGGGCFEG=EEEGGFGGGGGGGGFFGGCGFG7CFFGGGGDECF:FGDCEFDGGE>D<:A7>FGGAB)2:A<4<<DC6C2<;023:D
@M02542:52:000000000-J9N43:1:1101:23627:2183 1:N:0:GTGAAA
GTCCACACCTTCCTCCGGTTTATCACCGGCAGTCTCCCTAGAGTTCCCGACTTAACTCGCTGGCAACTAAGGATAGGGGTTGCGCTCGTTGCGGGACTTAACCCAACATTTCACAACACGAGCTGACGACAGCCATGCAGCACCTGTCTTACGGTTCCCGAAGGCACAACCGCATCTCTGCAGTCTCCCGTAGATGTCAAGAGTAGGTAAGGTTCTTCGCGTTGCGTCGAATTAAACCACATGCTCCACCGCTTGTGCAGGCCCCCGTCAATTCCTTTGAGTTTCGGTCTTGCGACCGTAC
+
CCCCCGGGGGGGGGGGGG@CFGGGFGGG@EGGGGDGGFGGGGGGGGGGGGGGGGGGGGGGGGGGGGGGGGGGGGGGGFFGGGGGGGGGGGFGGGGFFFCDFGGGGGFGGGGDFCCC@@CGGGGGGGGGGG>7FFGGDFGDDF@DCF<FGGGGGGGGFEFGGGGEDGGGGGGGGGCGCFGGFGGG7<CCFGFEEGCFGGGGFGG9ECFFEGGG9FGGGGGEEEC*AEGDDGGFGGGGGFEFGF68C?FGGG5ECDCCCA**:C5<CGD5;D19A?D?FG260<4<<:6D<DF*69;BFFFF5
@M02542:52:000000000-J9N43:1:1101:22077:2203 1:N:0:GTGAAA
CGGTTTATCACCGGCAGTCTCCCTAGAGTTCCCGACTTAACTCGCTGGCAACTAAGGATAGGGGTTGCGCTCGTTGCGGGACTTAACCCAACATTTCACAACACGAGCTGACGACAGCCATGCAGCACCTGTCTTACGGTTCCCGAAGGCACAACCGCATCTCTGCAGTCTTCCGTAGATGTCAAGAGTAGGTAAGGTTCTTCGCGTTGCGTCGAATTAAACCACATGCTCCACCGCTTGTGCGGGCCCCCGTCAATTCATTTGAGTTTTAATCTTGCGACCGT
+
GGGEFGGGGGGFGCGDGGGGGGGGFGGGGGGGGGGGGGFGGGGGEGGGGGGGGFGG@FGGG@FEGGGGDDFEDGGGGGGGGGGGGGGDFFGC<FGGGGGGGGGGGGGGGGGFEGGE=FE@GGGGFDGFGCDFGGF9FGGFGGGGGGG@@EFC>FGGGGGGDFFGCGGGC?;FGGCFGGGFFFFGGGGGGGGGGGGDFFGGGGGGGGGEEGGE@=EFFGFGFCGGGGC?G7C+088EEGCGF)77CDDFGGDF<70;AFGFFC<@BFAB4>AFF>BGA2(119BE
@M02542:52:000000000-J9N43:1:1101:11049:2216 1:N:0:GTGAAA
TCGGCTTATCACCGGCAGTCCCCTTCGAGTGCCCAACCAAATGCTGGCAACTAAGGGCGAGGGTTGCGCTCGTTGCGGGACTTAACCCAACATCTCACGACACGAGCTGACGACAGCCATGCAGCACCTGTGTCCCGGCCACCGAAGTGGAAACCAAATCTCTCTGGCTGTCCGGGCATGTCAAGGGCTGGTAAGGTTCTGCGCGTTGCTTCGAATTAAACCACATGCTCCACCGCTTGTGCTGGGCCCCGTCAATTCCTTTGAGTTTTAATCTTGCGACCGTAC
+
GGGGGFFFGGGCDGEGGGGGFFGGF,FFFFFF9FFDEFE8@CAECGFGGGGGGGGGGGG7BEFEGEEEGDEGGFG@CD7FGGGGGGEGGFEGGG9FAFGG>=>FGGDGGGFGGGDGGFGG,DECBFGGGCGFGGGDFECEGGFGGG7F>FECE@CFGG?F9CFA:CFGFGFFBF<CGGGG9CE@FGCEGGE2FFGGE+ACFFGGGCEEGGGGFCE@7:CFGCE@>E+3++3<CACC5<=7D>*0+*.0:CC<7*4=9ECBFC<*(.59A907CFF7<(((-2<5)
@M02542:52:000000000-J9N43:1:1101:14003:2225 1:N:0:GTGAAA
CGGTTTGTCACCGGCAGTCTCATTAGAGTGCCCTTTCGTAGCAACTAATGACAAGGGTTGCGCTCGTTGCGGGACTTAACCCAACATCTCACGACACGAGCTGACGACAGCCATGCAGCACCTGTGTGCAGGTTCTCTTTCGAGCACTCCCAAATCTCTCCGGGATTCCTGCCATGTCAAGGGTAGGTAAGGTTTTTCGCGTTGCATCGAATTAATCCACATCATCCACCGCTTGTACGGGTCCCCGTCAATTCCTTTGAGTTTTAATCTTGCGACCGTACTCCC
+
GGGGGGGGGGGGEGGGGGGGGGGGGGGGGGGGGGGGGGGGGGGGGGGGGGGGGGGGGGGGGGGGGGGGGGGGGGGGGGGGGGGGGGGGGGGGGGGGGGGGGGGGGGGGGGGGGGGGGGGGGGGGGGGGGGGGGGGGGGGGGGGGGGGGGGGGGGGGGGEFFGGGGGGGGGFGEFFFGGGGGFFFGGGGGGGGFGGGGGGGGGGGGGGGGGGGFFFFGGGGFFGGGFGFGGDCCGGGGGGGGF:FGGFFGGGFFGFFBCC?F7<FBFFFFDA:CD>DFFBBBBF?F
@M02542:52:000000000-J9N43:1:1101:7444:2227 1:N:0:GTGAAA
CGGTTTATCACCGGCAGTCTCCCTAGAGTTCCCGACTTAACTCGCCGGCAACTAAGGATAGGGGTTGCGCTCGTTGCGGGACTTAACCCAACATTTCACAACACGAGCTGACGACAGCCATGCAGCACCTGTCTTACGGTTCCCGAAGGCACAACCGCATCTCTGCAGTCTTCCGTAGATGTCAAGAGTTGGTAAGGTTCTTCGCGTTGCGTCGAATTAAACCACATGCTCCACCGCTTGTGCGGGCCCCCGTCAATTCATTTGAGTTTTAATCTTGCGACCGT
+
GGGGGGGGGGGGGGGGGGGGFGGGGGGGGGFFGGGGGGGGGGGGEGGGGGGFFGEFGGGGGGGGFGGGGGD=FGGGGCEGGGGGGGGGFFGGGGGGGGGGGGGGGGGDGGGGGGGDG?FGGGGGGGGGGGGFGGGGGGGFEFFGCECF>FGGGDGGGGGGGGGGGDFFGGFGG<FFFEECFGGFCGGG@BC81<CCFCGFCGGCGGGGGDGGEGGGGGGGGGGF>FGGC?C?CFFEGDGFFDBCED@):C<B3*454FGFGGAF)34>9AAGGGFG2>;99>BF
@M02542:52:000000000-J9N43:1:1101:18268:2231 2:N:0:GTGAAA
CGGTTTGTCACCGGCAGTCTCATTAGAGTGCCCTTTCGTAGCAACTAGGGACAAGGGTTGCGCTCGTTGCGGGACTTAACCCAACATCTCACGACACGAGCTGACGACAGCCATGCAGCACCTGTGTTACGGCTCCCTTTCGGGCACCCCCACCTCTCGGCTGGTTTCCGTACATGTCAAGGGTAGGTAAGGTTTTTCGCGTTGCATCGCATTAATCCAAATTATCCACCGCTTGTTCGGGGTCCCGTCAATTCCTTTGAGGTTTAATCTTACCACCGTACTCCC
+
GGE@:FGFGGCEFGEE7FFGGECCFGGGGGG<FGGFEGGFFGGFEAGGGGGFGGGGGFGDGEGEGGGFFDGGGGFFGGEEDFE?7FFF,:,,BCFGGDE=FGGGDCG7CEAECG8>E<>F@D33C8,68CCEE::;D?CC,AC@@>EGGC?*1>>>7CE5**/=6,2<;?<?58+431+;=CC8C(811AFF.;+/1=5C>:>@(=*.2.,72-:*96+)*))+++9:DF12).)().>2(-,4)43(,(*0)*:)6)*)4)04)34>5)5-)()21.)005*90
@M02542:52:000000000-J9N43:1:1101:8570:2242 1:N:0:GTGAAA
CGGTTTGTCACCGGCAGTCTCATTAGAGTGCCCTTTCGTAGCAACTAATGACAAGGGTTGCGCTCGTTGCGGGACTTAACCCAACATCTCACGACACGAGCTGACGACGGCCATGCAGCACCTGTGTCCAGGTTCTCTTTCGAGCACTCCCACATCTCTGCAGGATTCCTGGCATGTCAAGGGTAGGTAAGGTTTTTCGCGTTGCATCGAATTAAACCACATCATCCACCGCTTGTGCGGGTCCCCGTCAATTCCTTTGAGTTTCAACCTTGCGGCCTTACTCCC
+
GGGGGGGGGGGGGDEGCGGDFEGGGCFEFFGGGGGGGGFFGGGGGFCFGFFGGGFGGGGDG@FCGGGFGGGDBCGGF?FGGGGGGGGFGFGGGGEEEGDDCCGFF@FEFD7FFEFFGGGGGGGGGGD=@CE<FCEFGGGG<>D@CCGGGG@FFC>FFFG?FFBAEEFGGGFCE7@,@CBF9,BFEEGGGGEGF9F<B@EGGGDCEFC?EGFC3@FGFGFGG6CFFGCGGGEGEEG=+?:C3(.5C*))/1>FF>9FFFD6>*-99<AABB.*27))-(5<B2@?F
@M02542:52:000000000-J9N43:1:1101:12505:2262 1:N:0:GTGAAA
CGGTTTGTCACCGGCAGTCTCATTAGAGTGCCCTTTCGTAGCAACTAATGACAAGGGTTGCGCTCGTTGCGGGACTTAACCCAACATCTCACGACACGAGCTGACGACAGCCATGCAGCACCTGTGTGATGGTTCTCTTTCGAGCACTCCCAAATCTCTTCAGGATTCCATCCATGTCAAGGGTAGGTAAGGTTTTTCGCGTTGCATCGAATTAATCCACATCATCCACCGCTTGTGCGGGTCCCCGTCAATTCCTTTGAGTTTTAATCTTGCGACCGTACTCCC
+
GGGGGGDFFGGGGGGGGGGAFFGGGGGGGGGGGGGGGGGGGGGGGGGGGGGGGGGGGGGGGGGDGGGFGCGGGGGGGGGGGGGGGGGGGGFGGGGGGGGGGGGGGGGGGGGGGGFGGGGFGGFFFCFGGGFFGGGGGGGGGGGGDEGGGGGGGGGGGGGGGGGGGFFCFGGGFGFEBFGGGGGGGGF;FFGGCFGGGGGEDGG5CFGGGGDGFGGGGFCGGGGGFCCGGGGGGGGGGGGGG9DGGGF@ECGFFGFFFF>?<F<BAB)6>A6:C>BD9>FFFFFFF
@M02542:52:000000000-J9N43:1:1101:14744:2266 1:N:0:GTGAAA
CGGTTTGTCACCGGCAGTCTCCTTAGAGTGCCCACCATCACGTTCTGGTAACTAAGGACAAGGGTTGCGCTCGTTACGGGACTTAACCCAACATCTCACGACACGAGCTGACGACAGCCATGCAGCACCTGTCTCAATGCTCCCGAAGGCACCAATCCATCTCTGGAAAGTTCATTGGATGTCAAGGCCTGGTAAGGTTCTTCGCGTTGCTTCGAATTAAACCACATGCTCCACCGCTTGTGCGGGCCCCCGTCAATTCATTTGAGTTTTAACCTTGCGGCCGT
+
GGGGGGGGGGGGDGGGGGGGGGGGGGFGGGGGGGGGGGGGGGGGGGGGGGGGGGGGGGGGGGGGGGGGGGGGGGGGGGGGGGGGGGGGGGGGGGGGGGGGGGGGGDCGGGGGDEFCFGGGGGGGGGGGGGFFGGGGGGGGGGFGGGGGGGGGGGGGGGGGGGGGGGGCFFGGGGGG9FFGGGGGGFGGGGGGDCGFFFFFFFGGGGGGGGFFFEFGGGFDGGGGGGGGF++<FFGGGGGCG?FG=DFFGCCDBD?EAGGFGGFF2:FFFFAGGGFF9>>F>FEE
@M02542:52:000000000-J9N43:1:1101:20488:2271 2:N:0:GTGAAA
CGGTTTGTCACCGGCAGTCTCATTAGAGTGCCCTTTCGTAGCAACTAATGACAAGGGTTGCGCTCGTTGCGGGACTTAACCCAACATCTCACGACACGAGCTGACGAAGGCCATGCAGCACCTGTGACCAGGTTCTCGTTCGAGCACGCCCAAATCCCTGCAGTAGTCCTGGCATGTCCAGGGAAGGTAAGGTTTTTCGCTCTTGATGCAATTAAACCACATCAACCACCGCTTTGTCGGGTCACCGGTAATCTCTTTGATTGTGTAACTTTCGGCCCGAATCCC
+
GGGBB@CFGG,C@C6:6E@D6@,,CE<FGF,B<EFG,BFEFFCEDFFCFFFD9<DCFCE@FD@CEFF,68>EEG=FFG?EBE@F:FF,,9BEE++4@BF++=8EFF7+4+AFFE<,,5,:,8=F33,+83,8F,8+@+@B@8DE+B8+@D:**3D:*,<D,1<,5,6>;:9A,E?CF7+8),8)*-/28BAFE8+**+0*))0*)++))0;A3)+;2);3D))+5*)(**(-)005<4>00(-(9<?(,(/:)**))-*-)**-)()).).)-,()/)))))060
@M02542:52:000000000-J9N43:1:1101:20520:2281 1:N:0:GTGAAA
CGGTTTGTCACCGGCAGTCTCATTAGAGTGCCCAACTGAATGTAGCAACTAATGACAAGGGTTGCGCCCGTTGCGGGACTTAACCCAACATCTCACGACACGAGCTGACGACAGCCATGCAGCACCTGTGTTACGGTTCTCTTTCGAGCACTAAGCCATCTCTGGCAAATTCCGTACATGTCAAAGGTGGGTAAGGTTTTTCGCGTTGCATCGAATTAAACCACATCATCCACCGCTTGTGCAGGCCCCCGTCAATTCCTTTGAGTTTCGGTCTTGCGACCGTAC
+
GGGGGGGGGGGGGGGGGGGGFGGGGGGGGGGGGGGGGGGGGGGGGGGGGGGGGGGGGGGGGGGGGGGGGGGGGGGGEGGGGGGFGFGGGGGG<FGGGGGGGGGGGGGGGGGGGGGGGGCFFFGFGFGDGGGGGGGGGGGGGGGGGGGGGGGFGGGGGGEGFGGGGDGGGGGGGGGGGGGGGGFGGGGGGECEGGGFCFGGGGGGGGGGGGGEBGGGGGGGGCCGGFFF7CCFFGGD5C5DGBFFFG07EGGFEC??BGGF:>4@?BBAABFGGGF*9699>FFF)
@M02542:52:000000000-J9N43:1:1101:18193:2314 2:N:0:GTGAAA
CGGTTTATCACCGGCAGTCTCCCTAGAGTTCCCGACTTAACTCGCTGGCAACTAAGGATAGGGGTTGCGCTCGTTGCGGGACTTAACCCAACATTTCACAACACGAGCTGACGACAGCCATGCAGCACCTGTCTTACGGTTCCCGAAGGCACAACTGCATCTCTGCAGTCTTCCGTAGATGTCCAGAGTAGGTAAGGTTCTTCGCGTTGCGTCGAATTAAACCACATGCTCCACCGCTTGTGCGGGCCCCCGTCCATTCATTTTAGTTTTAACCTTTGGTCCGTG
+
GGGGGGGGGGGGGGGGGGGEFGGGGFFFGGGGGGGGGGGGGFGGGCEGGGGGGGGGGGGGGFGGGGGGEEEGGGGGGFGGGGGGGGGGGGFEFFGGGGGGGGFEGC:CE8<FEGG7CD7>F@@FDDEFGGGGGGFGGGDFGGGFGGG8*86:,DCBCGG,BCFC7CDCEC?8FFGGFEDF>F++=>FFAAFFE7@DF@=7BF=5;BBF;E;5((/7?>GFGFBGFF?2FC4??>>64,9637<2@1>9629)(*/-).*.)9@))..46492456F7*))*/)0)
@M02542:52:000000000-J9N43:1:1101:15382:2319 1:N:0:GTGAAA
CGGTTTGTCACCGGCAGTCTCCTTAGAGTGCTCTTGCGTAGCAACTAAGGACAAGGGTTGCGCTCGTTGCGGGACTTAACCCAACATCTCACGACACGAGCTGACGACAGCCATGCAGCACCTGTGCGACGGTTCTCTTTCGAGCACGACCACCTCTCAGCGGCCTTCCGTCCATGTCAAGGGTAGGTAAGGTTTTTCGCGTTGCATCGAATTAATCCACATCATCCACCGCTTGTGCGGGTCCCCGTCAATTCCTTTGAGTTTTAATCTTGCGACCGTACTCCC
+
GGGGGGGGGGGGEEGEGGGFFGGGGGFGGGGGGGGGGGGGGGFGGGGGGGGGGGGGGGGGGGGGGGGGGGGGGGGGGGGGGGGGGGGGGGGGGGGGGGGGGGGGFDGGGGFGFGFGGGGDDGGGG8F:FGGGFGGGGGGGGGGEECEFFGG@GG:F9FFFFEGEGGGGGGGGF:CFCFFF9>:=FGGFGGGGGGGGGFGGGGGEGGG7*;CFFGFECFGGGGGGGGGGGG5ECEFG6>ED<;BFFG>BG3C@?F>FFGF6<CAFA9?BA<<>F>;C>F?BBFFFF
@M02542:52:000000000-J9N43:1:1101:14556:2334 2:N:0:GTGAAA
CGGTTTATCACCGGCAGTCTCCCTAGAGTTCCCGACTTAACTCGCTGGCAACTAAGGATAGGGGTTGCGCTCGTTGCGGGACTTAACCCAACATTTCACAACACGAGCTGACGACAGCCATGCAGCACCTGTCTTACGGTTCCCGAAGGCACAACCGCATCTCTTCAGTCTTCCGTAGATGTCAAGAGTAGGTAAGGTTCTTCGCGTTTCGTCGAATTAAACCAAATGCTCCACCGCTTGTGCGGGCCCCCTTCAATCCATTTGGGTTTTTATTTTTCGTCCTTT
+
GGEFEGGFGGGGGGG:FGFFGGGGAFGFGFGGGGGEGGFGGGGGGGGGGCFFGGGGGFGGGC<CFGGFGG@FEGGEGGGDCFGGGGGGGGGGGGGGGFGF58?BFGGFGFFGGCF7FF@DGGFDEGCG@8@FFCG7B:+DGGF9CCB>CFFG,@EEC>C1*=CE,<;CGG@=BG5,*/:@AFG6C@F;C66AE6DF416CF=A:<E39(;(.2(1)659@>A(**2*6C:6:?5>29>D6?79?D>>1>>D)(2*)))),69*))(-4(4((4).7*)0))0)1*
@M02542:52:000000000-J9N43:1:1101:23317:2341 1:N:0:GTGAAA
TCGGCTTATCACCGGCAGTCCCCTTAGAGTGCCCAACTGAATGCCGGCAACTAAGGGCGAGGGTTGCGCTCGTTGCGGGACTTAACCCAACATCTCACGACACGAGCTGACGACAGCCATGCAGCACCTGTGTCCCGGTCCCCGAAGGGAACCTTGCATCTCTGCAAGTAGCCGGGCATGTCAAGGGCTGGTAAGGTTCTGCGCGTTGCTTCGAATTAAGCCACATGCTCCGATGCTTGTGCGGGCCCCCGTCAATTCCTTTGAGTTTTAATCTTTCGATCGTAC
+
GGEGCFEGGGGGGGGGGCFGGGGGGG9FEFGDCGFEGGDFFFFGFDG7CFGGGGGGGGGGGGGEGGGGGGGDFDFEGGGGGGGGGGFGGGGGGGGGGGGGGGGGGGGGGFEEFEGD?GFCF8FAFCBFCCF>FCFG:FFEGGGGEEGGDGGGGG@;FF;C;F9C@@FFGC+<F:<7CFGGGFCE9:FEF*?E9FFD:CGGGGGGGGGDGFCGFGCGGCGFGGGGGGGF:C<**;C=?FFF*95CED385DGFED1@AGGFGF<*,6>>44:F*:B::6(619)))
@M02542:52:000000000-J9N43:1:1101:17488:2380 2:N:0:GTGAAA
ATCCCCACCTTCCTCCGAGTTGACCCCGGCGGTCTCCTGTGCGTCCCCAACCTCCCGAAGGAGTTGCTGGCAACACAGGACAAGGGTTGCGCTCGTTGCGGGACTTAACCCAACATCTCACGACACGAGCTGACGACAGCCATGCACCACCTGTACACCGACCACAAGGGGGGCACTATCTCTAATGCTTTCCGGTGTATGTCAAGCCTTGGTAAGGTTCTTCGCGTTGCGTCGAATTAAGCCACATGCCCCGCTGCTTGTGCGGGCCCCCGTCAATTCCTTTGAGTTTTAGCCTTTCGGG
+
CCCCCGGGGGGGGGGGGGGGGGGGGGGGGGGGGGGGGGFFF,BFGGGGGGGGFGGE@:FFGGGGGGGGGGGGGGGGFGGGGGGGGGGGDFFG:FGGGFGGGGGGBFGGGGGGEDGGGAFGGGGGGCFFD@FFGGEEGGGGGGGGF9FGGGGFCGGGGGGGG>E5::EFCEGGGGGGGG9E9EF7<CGFFFF7CC3@@CFFF4=@FFF>876<:+9C@BF?AF*-1BFD6BD>:)*.28AGCEF?F432:/7(((/(7)<?F).-(49<;CDF?6:06B6A26.:-3645:)209*9/*.8:
@M02542:52:000000000-J9N43:1:1101:18379:2400 1:N:0:GTGAAA
CGAGTTGACCCCGGCGGTCTCCTGTGAGTCCCCAACCTCCCGAAGGAGTTGCTGGCAACACAGGACAAGGGTTGCGCTCGTTGCGGGACTTAACCCAACATCTCACGACACGAGCTGACGACAGCCATGCACCACCTGTACACCGACCACAAGGGGGGCACTATCTCTAATGCTTTCCGGTGTATGTCAAGCCTTGGTAAGGTTCTTCGCGTTGCGTCGAATTAAGCCACATGCTCCGCTGCTTGTGCGGGCCCCCGTCAATTCCTTTGAGTTTTAGCCTTGCGG
+
GGGGGGGGGGGGGGDEGGGGGGGGGGGGGGGGGGGGGFGGGGGGGGGGGGGGGGGGGGGEFFGGGGGGGGGGGGGGGGGGGGGGGGGGGGGGGGGGGGGGGGFGGGGGGGGEGGGGGGGGGGGGFGGGGGGGGGGGGGGGGGEFFFGGGGGGGGGDGGGGGFGGG7CGGGFGGFFFGFGGGGGGGGF+C?EFG@EFGACGGGFFFGGGGGGGDEE=DE8CFGGGGGEGGDFEFGFFGGGGD>FGG*/=CDGDDGFFFGDFGF2B>ABBA2:DGGFF?<?>A)975
@M02542:52:000000000-J9N43:1:1101:23478:2401 1:N:0:GTGAAA
CCCGTTATCCGAGGCGGTTTCGCCAGAGTGCTCAACTAAATGGTAGCAACTGGAGATAAGGGTTGCGCTCGTTGCGGGACTTAACCCAACATCTCACGACACGAGCTGACGACAGCCATGCAGCACCTATATAGAGGCCTATTGCTAGGCGCCGATATTTCTACCGAATTCCTCTACATTTCGAGCCCAGGTAAGGTTCTTCGCGTTGCGTCGAATTAAACCACATGCTCCACCGCTTGTGCGGGCCCCCGTCAATTCCTTTGAGTTTCAGCCTTGCGACCGTAC
+
GGGGGFGGGGGD@:@:BFCEFG>FEDGGGGGGGGGGFF@GC,CFGGFGGGGGFFFECGGGGGGGGGGGGGGGGGGGGEGFGFGGGGGGFGFGFCFFFEGGEGGGGGG8<A:FFGEFGCF8EGGG@DDFFGGGC<C>FFDCGFGGGFGGGFEEGGG@FCF;ACCFGGGGGGGGGGCAEC9EF?778EGGCBGFFFF7BFGGG@CGGGEEG8CEE5CFC9FGGF=FFFCE+:7CFECE/>CF*957ECDBEGCDFD6=:<D6DDA?BF<A944CGF?*,(((4>FF>
@M02542:52:000000000-J9N43:1:1101:12806:2405 1:N:0:GTGAAA
CGAGTTGACCCCGGCGGTCTCCCGTGAGTCCCCATCACCCCGAAGGGCATGCTGGCAACACGGGACAAGGGTTGCGCTCGTTGCGGGACTTAACCCAACGTCTCACGACACGAGCTGACGACAGCCATGCACCACCTGTACACCGACCACAAGGGGGCACCCATCTCTGGATGTTTCCGGTGTATGTCAAGCCTTGGTAAGGTTCTTCGCGTTGCGTCGAATTAAGCCACATGCTCCGCTGCTTGTGCGGGCCCCCGTCAATTCCTTTGAGTTTTAGCCTTGCGG
+
GGGGGGGGGGGGGGGGGGGGGGGGGGGGGGGGGGGGGGGGGGGGGGGGGGGGGGGGGGGGGGGGGGGGGGGGGGGGGGGGGGGGGGGGGGGGGGGGGGGGGGGGGGGGGGGGGGGGGGGGGGGGGGGGGGGGGGGGGGGGGGGGGGGGGGGGGGGGGGGGGGGGGGGGGGGGGGGGGGGGGGGGGGGGGGGGGGGGGGGGGGGGDGGGGGGGFGGGGGGGCFFGGFGGGGGGFGFGGGGGGFFGGGFFGGGFFGFE>EGFGGFFFFFFAFFGGGFF?DFFFBF:@
@M02542:52:000000000-J9N43:1:1101:18736:2410 1:N:0:GTGAAA
CCCGTTATCCGAGGCGGTTTCGCCAGAGTGCTCAACTAAATGGTAGCAACTGGAGATAAGGGTTGCGCTCGTTGCTGGACTTAACCCAACATCTCACGACACGAGCTGACGACAGCCATGCAGCACCTATATAGAGGCCTATTGCTAGGCGCCGATATTTCTACCGAATTCCTCTACATTTCGAGCCCAGGTAAGGTTCTTCGCGTTGCGTCGAATTAAACCACATGCTCCACCGCTTGTGCGGGCCCCCGTCAATTCCTTTGAGTTTCAGCCTTGCGACCGTTC
+
GFGGGGGGGGGGGGGGGGGGEGGGGGGGGGGGGGGGGGGGGGGGGGGGFFGGGGGGGGGGFGFGGGGGGGGGGGGGGGGGGGGGGGGGGGGGGCG9FFGGGGGGGGGGGGGGGGEGGGGGGGGGGGGGGGGGGGGGGGGGGGGGGGGGG7CCEGFGGGFEFFFFGEGGGGGFFF@FC9EGGGFGGGGGG>DGGGGGGGGGGG>EGGGEGGGGFEDGGGGGGFGGGG?F9CFGGGDGGGGG6ADGG3BEGGGFDD<F:CF7FGAF:ABABFFGFGFCBFBFFFF))
@M02542:52:000000000-J9N43:1:1101:14876:2474 2:N:0:GTGAAA
CGGTTTGTCACCGGCAGTCTCATTAGAGTGCCCAACTGAATGTAGCAACTAATGACAAGGGTTGCGCTCGTTGCGGGACTTAACCCAACATTTCACGACCCGAGCTGACGACAGCCATGCAGCCCCTGTGTTACGGCTACCTTTCGAGCACTAAACCATCTCTGGCAAATTCCGTACATGTCAAAGGTGGGTAAGGTGTTTCGCGTTGCATCGAATTAAACCACATCATCACCCCGTATTGCGGGTCCCCGTCAGTTCTTTTTCGTTTCTACCTTGCTGCCGTAC
+
GGEGG;FGGCGGGGC++;C,FAGGCCFEFEGGFCEFGGFEFEGGGGGGDE8C<FECE@,CBFG7EFGGEFGFFCG77FFGFAFEFEGFGDFEFFDE:CG+C@C7+8A,@+FFEFC:F9D=,3>,BEF8FBDF@,>+@++,,4@=,3@,7*3,@D,>98,D,=:,4,:@FF=1,>=,/*=@:,=+11;A;)):4)*2C+=8AC5>;;8,(=CA((*;>4<=::6:*+/)*:)))<5(((*.-.40)(-4:?3C?D*)-6*-)1*(-.(,8)).),629*0*)5@))
@M02542:52:000000000-J9N43:1:1101:19391:2482 1:N:0:GTGAAA
CGGTTTGTCACCGGCAGTCTCCCTGGAGTGCTCTTGCGTAGCAACTAGGGACAAGGGTTGCGCTCGTTGCGGGACTTAACCCAACATCTCACGACACGAGCTGACGACAGCCATGCAGCACCTGTGTTACGGCTCCCTTTCGGGCACCCCCACCTCTCAGCAGGGTTCCGTACACGTCAAGGGTAGGTAAGGTTTTTCGCGTTGCATCGAATTAATCCACATCATCCACCGCTTGTGCGGGTCCCCGTCAATTCCTTTGAGTTTTAATCTTGCGACCGTACTCCC
+
EEFGEG@FGGEGG7F@CF@@EGEGDGCFGEFGGGG,6@@FGFEG@FFFCCGFCFEGFGGEGGEGGGGFEGGGGDGGGGGGGGGGEGGGGGDFFGG@FFGEGDFG8CCGGDGFFA>FFE<<FGFGFDDFFGCCF7FEGGG<>C@:F:CBBFC<>F7B:CF;<FFGGGFEGCFGFC,*<**=28BFGCCEG9FF9<FGGFGDC88?8+0+**:8>C?FDA<6C6@<++<8::=EC8CGGG5532;5C787:/5@FGAF>GCFC0<7<44<2<AC>D>G90:B?6B?F
@M02542:52:000000000-J9N43:1:1101:22124:2520 1:N:0:GTGAAA
CGGTTTGTCACCGGCAGTCTCCTTAGAGTGCCCACCATCACGTGCTGGTAACTAAGGACAAGGGTTGCGCTCGTTACGGGACTTAACCCAACATCTCACGACACGAGCTGACGACAGCCATGCAGCACCTGTCTCAATGCTCCCGAAGGCACCAATCCATCTCTGGAAAGTTCATTGGATGTCAAGGCCTGGTAAGGTTCTTCGCGTTGTTTCGAATTAAACCACATGCTCCACCGCTTGTGCGGGCCCCCGTCAATTCATTTGAGTTTTAACCTTGCGGCCGT
+
GGGGGGGGGGGGEGGGGGGGGGGGGGGGGDGGGGGGGGGGGEGGGGGGGGGGGGGGGGGGGGGGGGGGGGGGGGGGGGGGEGGGGGGGGGGGGGGGFGGFGGGGGGGGGGGGGGGGGGGGGGGGFGGGGGGDGFGGGGGFFGGGGGGGGGGGGGGGGGGGGGGGGGGFGF@FGGGGGGGGGGGGFEFGGGGGGGGGGGGGGGGFEGGGGEGGFEGGGFGGGGGGGGGFGGGGGGGGGGGGG?FGGGEEEGDDBGBEBGGFGGFFF64<9A>FGFBG)2(401>5
@M02542:52:000000000-J9N43:1:1101:17202:2524 1:N:0:GTGAAA
CGAGTTGACCCCGGCGGTCTCCTGTGAGTCCCCAACCTCCCGAAGGAGTTGCTGGCAACACAGGACAAGGGTTGCGCTCGTTGCGGGACTTAACCCAACATCTCACGACACGAGCTGACGACAGCCATGCACCACCTGTACACCGACCACAAGGGGGGCACTATCTCTAATGCTTTCCGGTGTATGTCAAGCCTTGGTAAGGTTCTTCGCGTTGCGTCGAATTAAGCCACATGCTCCGCTGCTTGTGCGGGCCCCCGTCAATTCCTTTGAGTTTTAGCCTTGCGG
+
GGGGGGFGGGGGGGGGGGGGGGGGGGGGGGGGGGGGGGGGGGGGEGGGGGGGGGGGGGGGGGGGGGGGGGGGGGGGGGGGGGGGGGGGGGGGGGGGGGGGGGGGGGGGGGGGGGGGGGGGGGGGGGGGGGGGGGGGGGGGGGGGGGGGGGGGGGGGGGGGGGGGGGGGFGGGGGGGGGGGGDEFFGGGGGGFGGGGFGGGGGGGGGGGGGGGFGGGGC5DGGGGGGGGGGGGGGGGGGGGDFFGGGFFCDGF:D6DBCCDDGFFFFFFB9:FCFFFBF7AFBFFF
@M02542:52:000000000-J9N43:1:1101:7872:2526 1:N:0:GTGAAA
CGATTTGTCACCGGCAGTCACCTTAGAGTGCCCAACTTAATGATGGCAACTAAGATCAAGGGTTGCGCTCGTTGCGGGACTTAACCCAACATCTCACGACACGAGCTGACGACAACCATGCACCACCTATCACTCTGCTCCCGAAGGAGAAGCCCTATCTCTAGGGTTTTCAGAGGATGTCAAGACCTGGTAAGGTTCTTCGCGTTGCTTCGAATTAAACAACATGCTCCACCGCTTGTGCGGGCCCCCGTCAATTCCTTTGAGTTTCAGCCTTCCGGCCGTACT
+
FFFC7<FCAFFCFGC:+FFEDE9FGGCGGCEFGGGGEEGFGFGGGGFFFGGFGGFFECG@EFFFGFGGC@C6,:B@:FFGGGGGGG8?FGG?AADFFC@@=@C:7=C,CBFFDEFFEC=,D<EE@D=FE=<CFEFCFFDC=@FGB>CFF,FF,@DFGA<CC;;;DF>,><DGGF,>>7EBFGD9>8=CE>E9A,C,6CFEGGGC8?EC9FFC:CG8CC+2+;:CC68+<CGGGEGGG5>97?F3>D3BCC*8@DA66<:6C>)7.55A9)-*>:**(-7169E@)
@M02542:52:000000000-J9N43:1:1101:20875:2564 1:N:0:GTGAAA
CGGTTTGTCACCGGCAGTCTCTCTAGAGTGCCCTTTCGTAGCAACTAGAGACAAGGGTTGCGCTCGTTGCGGGACTTAACCCAACATCTCACGACACGAGCTGACGACAGCCATGCAGCACCTGTGTCCACTTTCTCTTTCGAGCACCTAATGCATCTCTGCTTCGTTAGTGGCATGTCAAGGGTAGGTAAGGTTTTTCGCGTTGCATCGAATTAATCCACATCATCCACCGCTTGTGCGGGTCCCCGTCAATTCCTTTGAGTTTTAATCTTGCGACCGTACTCC
+
GGGBFFDGGGGGGGGGGGGGGFGGGDFGGGGGFGGFGGGGFFGGGEFGCFGFFFGGGGFGGGGGGGFGGGGGGGGGGGGGGGGGDFFGDEEFFGGGGGGGGGGGGDEBFGGGGGGGG<FG=FGGGFGFGGGGCEFGGGGGFEGGGGGGGGGGFGGDGACGGGCCGGFGG7FGGGGGGGFDGGFCF7FFGGGGG<FFFGFGEEGGEGGCFEGGFFG?F7>>GGCC?@CGGGGGGCEGGFFGGFF<FD@FGCDEFGFFFGGFGGF?BA226<AGFF5719BB6<>F?
@M02542:52:000000000-J9N43:1:1101:7520:2582 1:N:0:GTGAAA
CGAGTTGACCCCGGCGGTCTCCTGTGAGTCCCCAACCTCCCGAAGGAGTTGCTGGCAACACAGGACAAGGGTTGCGCTCGTTGCGGGACTTAACCCAACATCTCACGACACGAGCTGACGACAGCCATGCACCACCTGTACACCGACCACAAGAGGGGCACTATCTCTAACGCTTTCCGGTGTATGTCAAGCCTTGGTAAGGGTCTTCGCGTTGCGTCGAATTAAGCCACATGCTCCGCTGCTTGTGCGGGCCCCCGTCAAATCCTTTGAGTTTTAGCCTTGCCG
+
GGGEGGDGGGFEEEGCFGGGFGFEFGGGGEG<FGGGGGGGD:FFGGGFFEE9FF8@FFGGEDFFGGGGEFEGGEF@FGGGGGFGE:CFGGFGGGG@7F7FCG<FAFAFGEGFG7FE<CC>CGGDFGFCFGGGCGGGGFGGFGFGGDGGGGGG,C,@B*<FECCF+,?BCFFEG:CFGG55CCEGGF?C+<@6C:C?FCFCGC*;@EFCGGGGD5CEGECCCECF729CFG6<<8+<EDG7374>EF4=:<C:799BFCDDC*6*8AFA<<1CG=FF0::<8.965
@M02542:52:000000000-J9N43:1:1101:19239:2583 2:N:0:GTGAAA
CGGTTTATCACCGGCAGTCTCCCTAGAGTTCCCGACTTAACTCGCTGGCAACTAAGGATAGGGGTTGCGCTCGTTGCGGGACTTAACCCAACATTTCACAACACGAGCTGACGACAGCCATGCAGCACCTGTCTTACGGTTCCCGAAGGCACAACCGCATCTCTGCAGTCTTCCGTAGATGTCAAGGGTAGGTAAGGTTTTTCGCGTTGCATCGAATTAATCCACATCATCCACCGCTTGTGCGGGTCCCCGTCATTTCCTTTGAGTTTTAATCTTTCTACCGT
+
GGGFGGGGGGGGGGGGGGG,CFGGGGGGGGFGGGGGDGGGGGGGGGGGGGGGGGGGGGGGGGGGGGGGGGEGGGGGGGGGGGGGFGGGFGGGGGGDGGGGGGGGGGGGGFDGGGGGGGGGGGG?FFFGFCECCGGGG6@DFGGGGGD5FGGG>DECDGGEE:FD?9;CEGFBCFE<6C<+@CF6C3AEA4BFEF+;DC6@;FABD>>96:<890C5/5C7?4:CE+))2*.)008191C1<?A<D>;><?GD?53().7:9?F44:54<<9))).:*/***177
@M02542:52:000000000-J9N43:1:1101:22586:2611 1:N:0:GTGAAA
CGAGTTGACCCCGGCGGTCTCCTGTGAGTCCCCAACCTCCCGAAGGAGTTGCTGGCAACACAGGACAAGGGTTGCGCTCGTTGCGGGACTTAACCCAACATCTCACGACACGAGCTGACGACAGCCATGCACCACCTGTACACCGACCACAAGGGGGGCACTATCTCTAATGCTTTCCGGTGTATGTCAAGCCTTGGTAAGGTTCTTCGCGTTGCGTCGAATTAAGCCACATGCTCCGCTGCTTGTGCGGGCCCCCGTCAATTACTTTGAGTTTTAGCCTTGCGG
+
GGGGGGGGGGGGGGGGGGGGGGGGGGFGGGGD<FFGGCGGGGGGGGGGGGGGGGGGGGGGGGGFGGGGGGGGGGGGGGGGGGGGGGCFGGGGGGGGGGGGGGGGGGGGGGGGGEGGGGGGDEGEGGGGGGGGGGGGFGGGGGGGGEGGGGGACDGGGG5CEFFFGGGGGGGGGGGGGGECECGGGGFGFFFGCFGFFGGGGGGGGFGGFGGGB*?CDGGDFFGCGG7@FGFFCGFGGGGG<9?C6CFFEGGFFGBF>:CECD>*5>FF<FFGGGFG(<24A)?@:
@M02542:52:000000000-J9N43:1:1101:18962:2641 1:N:0:GTGAAA
CGGTTTATCACCGGCAGTCTCCCTAGAGTTCCCGACTTAACTCGCTGGCAACTAAGGATAGGGGTTGCGCTCGTTGCGGGACTTAACCCAACATTTCACAACACGAGCTGACGACAGCCATGCAGCACCTGTCTTACGGTTCCCGAAGGCACAACCGCATCTCTGCAGTCTTCCGTAGATGTCAAGAGTAGGTAAGGTTCTTCGCGTTGCGTCGAATTAAACCACATGCTCCACCGCTTGTGCGGGCCCCCGTCAATTCATTTGAGTTTTAATCTTGCGACCGT
+
GGGGGGGGGGGGGGGGGGGGGGGGGGGGGGGGGGGGGGGGGGGGGGGGGGGGGGGGGGGGGGGGGGGGGGGGGGGGGGGGGGGGGGGGGGGGGGGGGGGGGGGGGGGGGGGGGGGGGGGCFFGGGGGGGGGGGGGGGGGGGGGGGGGGGGGGGGGGGGGGGGGGGGGGGGGFGGGGGGEGGGGGGGGGGGGGGGGGGGGGGGGFGGGGDGGGFCCFGGGGGGGGGGGGGECEGGGGGGGGG:FGGGFFGDCBEGFFFCGFGGFFABBFA9A6DDFGFA>FFBDF
@M02542:52:000000000-J9N43:1:1101:23010:2669 1:N:0:GTGAAA
ACCGGCAGTCTCCTTAGAGTGCTCAACTAAATGGTAGCAACTAAGGACGGGGGTTGCGCTCGTTGCGGGACTTAACCCAACATCTCACGACACGAGCTGACGACAGCCATGCAGCACCTGTGTTCCAGGCTCCGAAGAGAAGGTCACATCTCTGCGACCGGTCCTGGACATGTCAAGGGCTGGTAAGGTTCTGCGCGTTGCGTCGAATTAAACCACATGCTCCACCGCTTGTGCAGGCCCCCGTCAATTCCTTTGAGTTTCGGTCTTGCGACCGTTCTCCCCAGGCGGAGTGCTTCACGCG
+
CCCCCGGGGGGGGGGGGGGGGGGGGGGGGGGGGGGGGGGGGGGGGGGGGGFGGGGGGGGGGGGGEGGGGGGGGGGGGGGGGGGGGGFGGGGGGGGGGGGGGGGGGGGGGGGGGGGFGGGFFDFGGGGGGGFCCGFGGGGGGFGGGFGGGGCGGFGEGGGG7FFGGGGDGGGGGGGGCF7FFCFGGGFFAEFFDFGGGGGGGGEECEFFG+<CEC8=8C6C+CFFFGGGDGDG6EF*CEEGGGDEE5AFGDGGFGFF3>6:7/7<59D?FD>36EG)0*-=?F?(1:(97<>*)6>-4255)
@M02542:52:000000000-J9N43:1:1101:9677:2672 1:N:0:GTGAAA
CCACACCTTCCTCCGAGTTGACCCCGGCGGTCTCCTGTGAGTCCCCAACCTCCCGAAGGAGTTGCTGGCAACACAGGACAAGGGTTGCGCTCGTTATAGGACTTGACCAAACATCTCACGACACGAGCTGACGACAGCCATGCAGCACCTGTATGAAAGTAAGTACCATCCCGTTAAGGACAGGTTTTCTTGTTCATATGTCAAGGGCTGGTAAGGTTTTGCGCGTTGTATCGAATTAAACCACATGCTCCACCGCTTGTGCAGGCCCCCGTCAATTCCTTTGAGTTTCGGTCTTGCGACC
+
CCCCCGGGGGGGGFGGFFGCGGGGGGGGGGGGEGGGGGGGGEEC8FGEGGFGGGGGG:FGGGGGGGGGGGGGGGGGGGGGGGGGGGGGGGGGGGGGGFGGGGGGGGGGGGGGGGGCGGGCFEGGGGECFGGGGGGCFGGGGGGGGGCAFCFGGGGGGGFE;FGGGCGCF?CFG>FGGFGF77DFFGFFGGGGGGGGGGG9=@@EFDGGGGGGFGGG9FGFGGDEEEGGFGGGGGGFGFFGGGGFGGGC?EGF*75DC?@F6>@?FDC@:D;@6E56:CA?9<62:9>CF<:9(,6493)).
@M02542:52:000000000-J9N43:1:1101:15702:2686 1:N:0:GTGAAA
CGGTTTGTCACCGGCAGTCTCATTAGAGTGCCCTTTCGTAGCAACTAATGACAAGGGTTGCGCTCGTTGCGGGACTTAACCCAACATCTCACGACACGAGCTGACGACAGCCATGCAGCACCTGTGTGCAGGTTCTCTTTCGAGCACTCCCAAATCTCTCCGGGATTCCTGCCATGTCAAGGGTAGGTAAGGTTTTTCGCGTTGCATCGAATTAATCCACATCATCCACCGCTTGTGCGGGTCCCCGTCAATTCCTTTGAGTTTTAATCTTGCGACCGTACTCCC
+
GGGGGGGGGGGGGGGGGGGGGGGGGGGGGGGGGGGGGGGGGGGGGGGGGGGGGGGGGGGGGGGGGGGGGGGGGGGGGGGGGGGGGGGGGGGGGGGGGGGGGGGGGGGGGGGGGGGGGGGGGGGGGGGGGGGGGGGGGGGGGGGGGGGGGGGGGGGGGGGGGGGGGGGGGGGGGGGGGGGGGGGGGGGGGFGG?FFGGGGGGGGGGGGGGGGGFGGGGGGGG6EFFGGGGGGGGGGGFFGGGFFGGGFBGGGFFGFFBGGFGGAFBFFFFFFFGDBG>FFFF?FFF
@M02542:52:000000000-J9N43:1:1101:17045:2742 1:N:0:GTGAAA
CGAGTTGACCCCGGCGGTCTCCTGTGAGTCCCCAACCTCCCGAAGGAGTTGCTGGCAACACAGGACAAGGGTTGCGCTCGTTGCGGGACTTAACCCAACATCTCACGACACGAGCTGACGACAGCCATGCACCACCTGTACACCGACCACAAGGGGGGCACTATCTCTAATGCTTTCCGGTGTATGTCAAGCCTTGGTAAGGTTCTTCGCGTTGCGTCGAATTAAGCCACATGCTCCGCTGCTTGTGCGGGCCCCCGTCAATTCCTTTGAGTTTTGGCCTTGCGG
+
GGGGGGGGGGGGGEGGGGGGGGGGGGGGGGGGGGGGGFGGGGGGGGGGGGGGFGGGGGGCFFFGFGGGGGGGGGGGGGGGGGGGEEGGGGGGGGGGGGGGGG9DGGGGGGGGGGGGGGGGEGGGGGGGGGGGGGGGGGGGGGGGGGGE1FFGGGDGGGGGGGGGGEGGGGGFFGGGGGGGGGGGGFCFGGG?;FGGGFFCFGGGGGGGGGGGECCCGGGGGFFFGGCGGCGGGGGFCDEG5;FDGC)=EGGF>59@>5/)>FDFBFFFBFFGGGFCB:7<:>F35
@M02542:52:000000000-J9N43:1:1101:21895:2806 1:N:0:GTGAAA
CGAGTTGACCCCGGCGGTCTCCTGTGAGTCCCCAACCTCCCGAAGGAGTTGCTGGCAACACAGGACAAGGGTTGCGCTCGTTGCGGGACTTAACCCAACATCTCACGACACGAGCTGACGACAGCCATGCACCACCTGTACACCGACCACAAGGGGGGCACTATCTCTAATGCTTTCCGGTGTATGTCAAGCCTTGGTAAGGTTCTTCGCGTTGCGTCGAATTAAGCCACATGCTCCGCTGCTTGTGCGGGCCCCCGTCAATTCCTTTGAGTTTTAGCCTTGCGG
+
GGGGGGGGGGGGGGGFGGGGGGGGGGGGGGGGGGGGECF@FGGGGGGGGGGGGGGGGGGGGGGGGGGGGGGGGGGGGGGGGGGDGGGGGGFGGGGGGGGGFGFGGGGGGGEFGDGGGGGGGGGGGGGGGGGGGGGGGGGFFFGGGGGGGGGGGFCFD88EEG:FGC?FF?FGGGGGGGGGGEEGEFFGGGGGGGGGGGGGGGGGGGGFGCGGFGGGGGGGGGGGGGGGGGFG6EFGFDGGG>FDGFFFGGGFDG9>9CCDDG>B>FFFA>:FGGFC:B?AD>?35
@M02542:52:000000000-J9N43:1:1101:20237:2807 1:N:0:GTGAAA
CGGTTTGTCACCGGCAGTCTCCCTGGAGTGCTCTTGCGTAGCAACTAGGGACAAGGGTTGCGCTCGTTGCGGGACTTAACCCAACATCTCACGACACGAGCTGACGACAGCCATGCAGCACCTGTGTTACGGCTCCCTTTCGGGCACCCCCACCTCTCAGCAGGGTTCCGTACATGTCAAGGGTAGGTAAGGTTTTTCGCGTTGCATCGAATTAATCCACATCATCCACCGCTTGTTCGGGTCCCCGTCAATTCCTTTGAGTTTTAATCTTGCGACCGTACTCCC
+
GGGGGGGGGFEFGGGGGGGGFGGGGGGGGGGGGGGGGGGGGGGGGCFGGGGGGGGGGGGGGGGEEGEGGGGGGGGGGGGGGGGGGGGGGGEEFGGGGGGEGDFGGGDGECDGGGDGGFFG8FFGGFGGFGGGGDGGGGGGGGGDGGGFFGGGGEDFFGGGGGFGGGGGFGGGGEGCFFGGGGGGG>F9CGGGFACGG78E5E>:EFGFGFCCFFCGGGGGCFGGCGGGGGGGE58@+:EC::@F5CEBEDGFFGBFFGC=C:4@AD?FFFFF=)7D>>BFB2/<F
@M02542:52:000000000-J9N43:1:1101:19565:2845 1:N:0:GTGAAA
CGGTTCTTCACCAGCAGTCTCCTTAGAGTCCCCACCATTACATGTTGGCAACTAAGGATAAGGGTTGCGCTCGTTACGGGACTTAACCCAACATCTCACAACACGAGCTGACGACAGCCATGCAGCACCTGTCTCTAAATTCCTTTCGGCACTCCCGCATCTCTGCAGGATTCTTAGGATGTCAAGGGTAGGTAAGGTTCTTCGCGTTGCATCGAATTAAACCACATGCTCCACCGCTTGTGCGGGCCCCCGTCAATTCCTTTTAGTTTCGGTCTTGCGACCGT
+
GGEFFEGGGGGGGGDGFGDGGGA<CFEGGG<EFFGEFGG9C<FGGGEGGGGGGF@EGGGGGCCFFGEGGGGGGGGGGGDGGGGGGGGFGGGGGGGGGGGGGE8FEGGDEGGGGGGGGCFFGGGGFGGFGFGGGFF9<FDGGGGFFFGGDCCGFFD<EFGDB,@BECFFGEC;FGGFFCFGGG9;>@FGGGGGGCCFGAFCGGGGGGGGGGFF65ECFG?+>?@FFGGGF9<?CCGGGDEGG>FGGGE:5CG@5>3BA?FFGGA*-25966?C<C<F4<;>09EF
@M02542:52:000000000-J9N43:1:1101:10158:2847 2:N:0:GTGAAA
TCTACTTGCGTAGGCAGTCTCACTAGAGTCCCCAACTTAATGATGGCAACTAGTGACAGGGGTTGCGCTCGTTGCAGGACTTAACCTAACACCTCACGGCACGAGCTGACGACAACCATGCAGCACCTTGAAGATTGTCCGAAGAAAAACACATTTCTGCGTCTGTCAATTCCCATTTAAGCCTTGGTAAGGTTCCTCGCGTATCATCGAATTAAACCACATAATCCACCGCTTGTGCGGGCCCCCGTCCATTCCTTTTAGTTTCAAACTTGCGTTCTTACTCCC
+
GFGCGGGGGDGEGDG,:FFCFFGGDGA9EFGFGGGGGGGGGADF9CFEFGFE<C@FFCGG@7FFGG>E7CFGGGGGFEEGFFGGE,C<F@AFC48?AFDGGGGG+>BF?FGEDGDFGGGF8,4A8EGGGFF8EE;DGGFCFDEEGDGGGGDGDFFEFGGGC@C69,;E9DBF;F99CEF>F9*9A@>A86AF;AGDCF5/8?))-465(87;=37F=)8)//>?<<:8<<69>D8@))241-7(.4321(7>)27<<A*41*94--5.).6):149*)9**7@65
@M02542:52:000000000-J9N43:1:1101:22799:2851 1:N:0:GTGAAA
TCCGAGTTGACCCCGGCGGTCTCCTGTGAGTCCCCAACCTCCCGAAGGAGTTGCTGGCAACACAGGACAAGGGTTGCGCTCGTTGCGGGACTTAACCCAACATCTCACGACACGAGCTGACGACAGCCATGCACCACCTGTACACCGACCACAAGGGGGGCACTATCTCTAATGCTTTCCGGTGTATGTCAAGCCTTGGTAAGGTTCTTCGCGTTGCGTCGAATTAAGCCACATGCTCCGCTGCTTGTGCGGGCCCCCGTCAATTCCTTTGAGTTTTAGCCTTGCGGCCGTACTCCCCAGG
+
CCCCCGGGGGGGGGGGGGGGGGGGGGGGGGGGGGGGGGGGGGGGGGGGGGGGGGGGGGGGGGGGGGGGGGGGGGGGGGGGGGGGGGGGGGGGGGGGGGGGGGGGGGGGGGGGGGGGGGGGGGGGGGGGGGGGGGGGGGGGGGGGGGGGGGGGGGGGGGGGGGGGGGGGGGGGGGGGGGGGGGGGGGGGGGFFGGGGGGGGGGGGGGGGGGGGGGGDGGGGGGGGGGGGFGGGGGGGFGGGGDGGGGCGGG*CEGGGGFFGGDDFGFGFFGFFBGGFGGFFFAF?FBFGDD<5<BABFFFF@
@M02542:52:000000000-J9N43:1:1101:11361:2856 2:N:0:GTGAAA
CGAGTTGACCCCGGCGGTCTCCTGTGAGTCCCCAACCTCCCGAAGGAGTTGCTGGCAACACAGGACAAGGGTTGCGCTCGTTGCGGGACTTAACCCAACATCTCACGACACGAGCTGACGACAGCCATGCACCACCTATACACCGACCACAAGGGGGGCACTAACCCTAATGCTTTCCGGTGTATGTCAAGCCTTGGTAAGGCTCTTCGCGTTGCGACGAATTAAGCCACATGCTCCGCTGCTGGGTCTGGCCCCCGTCAATTCCTTTTAGCTTTAGCCTTGTGG
+
GGGEFEEGGFGGDGGDGGGGGGGGGGFGGGAFEFEGG8EFGCFGEGGGG89FEEGGGGGG@CFGGGGGGFGGGGFGGGGGGGDFG>CEFGGGGGGFDGFDDGDE9BDGEEGFGGGGGFFBCC:7@8>CGC@9D@>;2DFGCD8F*>>C@CGC5:8:5>EGDGG3+*;88<C=9:<FC+9)./577</8F6=F?:FGFC4C@4)9:FF<332>74/)008>D1(<<+*5>4:??4*))4C6((4)),(.(3073<D91-7(,96)-.6))6:).662:?6?F4/95
@M02542:52:000000000-J9N43:1:1101:7223:2857 1:N:0:GTGAAA
ATCCCCACCTTCCTCCGAGTTGACCCCGGCGGTCTCCTGTGAGTCCCCAACCTCCCGAAGGAGTTGCTGGCAACACAGGACAAGGGTTGCGCTCGTTGCGGGACTTAACCCAACATCTCACGACACGAGCTGACGACAGCCATGCACCACCTGTACACCGACCACAAGGGGGGCACTATCTCTAATGCTTTCCGGTGTATGTCAAGCCTTGGTAAGGTTCTTCGCGTTGCGTCGAATTAAGCCACATGCTCCGCTGCTTGTGCGGGCCCCCGTCAATTCCTTTGAGTTTTAGCCTTGCGGC
+
-ACCCGGGGGGGFGGGGGGGGGGG?EFGGGGEGGDGGGEF8,EFGGECFFGGGGGGGGGCFGGGGFECCFGGGGGGGGFGGGGGGGGGEGGCFGGGGDE@FGCFGGGGGGGGGDGGGGGGGCGGGGGGGGDFGGGFGGGGGGGCFGGGGGGGCFAFGGGGGGEDGFGGGGGGGGDEGGFGGCC?FGGGFGGGGGGEEAC?9<FGFGGGGGGGGGFGGCCFGGCFGCG85E=C7*CGGGGG9FFG88EFG:FCEGGC3?FGFFFFDCD>EG>E<:9@GFAFBBAAFBBGFGFGFBA<)2>3.
@M02542:52:000000000-J9N43:1:1101:23501:2881 1:N:0:GTGAAA
GTCCACACCTTCCTCCGGTTTGTCACCGGCAGTCTCCTTAGAGTTCCCACCATTACGTGCTGGCAACTAAGGACAAGGGTTGCGCTCGTTGCGGGACTTAACCCAACATCTCACGACACGAGCTGACGACAGCCATGCAGCACCTGTGTACGACCCCGAAGGACACCGCATCTCTGCGGCTTTTCCGTACATGTCAAACCCAGGTAAGGTTCTTCGCGTTTCATCGAGTTAAGCAACACGCTCCGCTGCTTGTTCGGGCCCCCGTCAATTCCTTTGAGTTTTAGCCTTTCGGCCGTACTCC
+
CCCCCGGGGGGGGGFGGGGGGGFGGGGDCC:@FFGGAEFGGGEGFGGEFGGGGGGGGFGGGGGEEFGGGGGGGGG88FCEFEGGGCGEGFEEGGGGDGGFGGGGDFGGGGCFGDFCGCFE7:CFFDA7BFGE@F=F@EFEGGGGDDFDF9=FFGEFFGGGEEC7DDFC7:FF,F,,>F*FEFGGFFGGGGF<<FCCCCG7CGFCCF+?C<,2C:+/=12*1+0+<+2;=5+<7?09E=*A>88?*/C57@9@6*3*/(.)>D;)*9CB876?4CC**169<<48-5AF*255;:37:?:6<
@M02542:52:000000000-J9N43:1:1101:15649:2981 2:N:0:GTGAAA
CGAGTTGACCCCGGCGGTCTCCTGTGAGTCCCCAACCTCCCGAAGGAGTTTCTGGCAACACAGGACAAGGGTTGCGCTCGTTGCGGCACGTAACCACACATATCACGACACGATCGGACGACAGCCATGTCCCACCGGTACACCGACCACAAGTGGGGCACCATCTCTAATGCGTTCCTGTGTTTGTGAAGCCGTGGTAAGGTTCTTCGCGTTGCGGCCAATTAAGCAACATGCTACTCTGCTTGTGCGGGCCCCCTGCCATTCCTTTGCGTTTTTGCCTTTGGG
+
<@FFCF@9,6CCC:E+@@+B<FG@C,,6CFF,C,@FEF<E:F,66+EECG,6<,,EFGG<B@<?8C4E<E,CE+,@E+4C:+9++++8@+B<,C,,63C@<,,3,C>+6+8+++@++@<FF@**34:573,,,2,3*****>C:B7CE@C8*=33+*1**=76+05+352:6+*2=::*//<:)>:F)*9=?807<C7*:/?7*8?=2?39)(4750)*09>AFG9F)**(()01).,*--))-*..)23>C(9C;1()(4**)64)-))(-262*)***97*))
@M02542:52:000000000-J9N43:1:1101:10780:3003 1:N:0:GTGAAA
CGGTTTATCACCGGCAGTCTCCCTAGAGTTCCCGACTTAACTCGCTGGCAACTAAGGATAGGGGTTGCGCTCGTTGCGGGACTTAACCCAACATTTCACAACACGAGCTGACGACAGCCATGCAGCACCTGTCTTACGGTTCCCGAAGGCACAACCGCATCTCTGCAGTCTTCCGTAGATGTCAAGAGTAGGTAAGGTTCTTCGCGTTGCGTCGAATTAAACCACATGCTCCACCGCTTGTGCGGGCCCCCGTCAATTCATTTGAGTTTTAATCTTGCGACCGT
+
GGGGGGGGGGGGGGGGGGGGGGGGGGGGGGGGGGGGGGGGGGGGGGGGGGGGGGGGGGGGGGGGGGGGGGGGGGGGGGGGGGGGGGGGGGGGGGGGGGGGGGGGGGGGGGGGGGGGGGGGGGGGGGGGGGGGGGGGGGGGGGGGGGGGGCFGGGGGGGGGGGGGGGGGGGGGGGGGGGGGGGGGGGGG?+BFGGGGGGGGGGGGGGGGEGGGFGGGGGGGGGGGGGGFD0<CFCFGGGGGG>FGDGFEEGDF>DBFFGGFGGBFF:>DBBA<DFBGA<(76>35
@M02542:52:000000000-J9N43:1:1101:20406:3011 2:N:0:GTGAAA
CGGTTTGTCACCGGCAGTCTCCTTAGAGTGCCCACCATCACGTGCTGGTAACTAAGGACAAGGGTTGCGCTCGTTACGGGACTTAACCCAACATCTCACGACACGAGCTGACGACAGCCATGCAGCACCTGTCTCAATGCTCCCGAAGGCACCAATCCATCTCTGGAAAGTTCATTGGATGTCAAGGCCTGGTAAGGTTCTTCGCGTTGCTTCGAATTAAACCACATGCTCCACCGCTTGTGCGGGCCCCCGTCCATTCATTTGAGTTTTAACCTTGCTGCCGC
+
GEGFEGGGGGGGGGGGGGGEFGGGGGGGGGGGGGGDGFGGGGF8DGGDGGGGGGGDFFFGFAFGGGCFGGFGGGGGGGC7FGGFGGGGGGGGGGGGDFGFEGEGGDEGD<@A+@FD=DDFFGGGF8DDE8F=>E,+@D;E;DEGCC6>EGGGGG,4ADEGCFFFFCDF>FFFFDGGGG7BFFFAFEAFFAAF=FGGGCAFFFF>D:D;05)@?6F;F5CC:A3BC=A<F:>77@FBF6*(42>:E66((,9347)4)49A24=4.46):A>?4<9F*)**/)))
@M02542:52:000000000-J9N43:1:1101:15981:3023 1:N:0:GTGAAA
CGGTTTATCACCGGCAGTCTCCCTAGAGTTCCCGACTCAACTCGCTGGCAACTAAGGATAGGGGTTGCGCTCGTTGCGGGACTTAACCCAACATTTCACAACACGAGCTGACGACAGCCATGCAGCACCTGTCTTACGGTTCCCGAAGGCACAACCGCATCTCTGCAGTCTTCCGTAGATGTCAAGAGTAGGTAAGGTTCTTCGCGTTGCGTCGAATTAAACCACATGCTCCACCGCTTGTGCGGGCCCCCGTCAATTCATTTGAGTTTTAATCTTGCGACCGT
+
GGGEGGGGGGGGGGGGGGGGGGGGGGGGGGGGGGGGGGGGGGGGGGGGGGGGGGGGGGGGGGGGGGGGGGDGGGGGGGGGGGGGGGGGFGGGGGGGGGGGFGGGGGGGGFGFGGGGGGGGFFGGGGGGGGGGGGFGGGDGEFGGGGGGGGGGGGGGGGGGGGGGGGGGGGGGGGGGC:;C;9FFFCFEGGGGFFGGGGGGGGGGGGGGGGGGFEGDGGGF+3AFGGFFF79FGGGEGGGGGFFGGGFFGGGFEGFFFGF?DGFFD:)6<BFFCC=DAFF;FF>F
@M02542:52:000000000-J9N43:1:1101:13451:3026 1:N:0:GTGAAA
CGAGTTGACCCCGGTGGTCTCCTGTGAGTCCCCAACCTCCCGAAGGAGTTGCTGGCAACACAGGACAAGGGTTGCGCTCGTTGCGGGACTTAACCCAACATCTCACGACACGAGCTGACGACAGCCATGCACCACCTGTACACCGACCACAAGGGGGGCACTATCTCTAATGCTTTCCGGTGTATGTCAAGCCTTGGTAAGGTTCTTCGCGTTGCGTCGAATTAAGCCACATGCTCCGCTGCTTGTGCGGGCCCCCGTCAATTCCTTTGAGTTTTAGCCTTGCGG
+
GGGGGGGGGGGGGGGGGGGGGGGGGGGGGGGGGGGGGGGGGGGGEGGGGGGGGGGGGGGGGGGGGGGGGGGGGGGGGGGGGGGGGGGGGGGGGGGGGGGGGGCGGGGGGGGGGGGGGGGGGGGGF<CGGGGGGGGGGGGGGGGGGGGGGGGGGGGEDGGGGGGGGDFFFGGGGGGGGGGGGGEGGFGGFGGGGGGDGGGFFGGFGGGGGGGGFGGGGGEDFGGGGDFFGGGGCGEFGGGDGFFGGGFFGGGEFGBF9:D>DF<?BBA><:?>CFFG7<?FF?FEB
@M02542:52:000000000-J9N43:1:1101:16745:3043 1:N:0:GTGAAA
CGAGTTGACCCCGGCAGTCTCCTGTGAGTCCCCATCACCCCGAAGGGCATGCTGGCAACACAGAACAAGGGTTGCGCTCGTTGCGGGACTTAACCCAACATCTCACGACACGAGCTGACGACAGCCATGCACCACCTGTACACCGACCACAAGGGGGACCCTGTCTCCAGGGTTTTCCGGCGTATGTCAAGCCTTGGTAAGGTTCTTCGCGTTGCGTCGAATTAAGCCACATGCTCCGCTGCTTGTGCGGGCCCCCGTCAATTCCTTTGAGTTTTAGCCTTGCGG
+
GGGGGGGGGGGGGGGGGGGGGGGGGGGGGGGGGGGGGGGGGGGGGGGGGGGGGGGGGGGEFGGGGGGGGGGGGGGGGGGGGGGGGGGGGGGGGGGGGGGGGGGGGGGGGGGGGGGGGGGGGGGGGGGGGGGGGGGGGGGGGGGGGGGGGGGGGGGGGGGGGGGGGGGGGGGGGGGGGGGGGGGGGGGGGGGGGGGGGGGGGGGGGGGFGGGGFGGGGGCDGGGGGGGGGGGGGGFFGGGGG>FGGGFFCDDFDGFE>*>7DFFFFFFFAA?FGGFC:A2223?@B
@M02542:52:000000000-J9N43:1:1101:23005:3054 1:N:0:GTGAAA
CGGTTTATCACCGGCAGTCTCCCTAGAGTTCCCGACTTAACTCGCTGGCAACTAAGGATAGGGGTTGCGCTCGTTGCGGGACTTAACCCAACATTTCACAACACGGGCTGACGACAGCCATGCAGCACCTGTCTTACGGTTCCCGAAGGCACAACCGCATCTCTGCAGTCTTCCGTAGATGTCAAGAGTAGGTAAGGTTCTTCGCGTTGCGTCGAATTAAACCACATGCTCCACCGCTTGTGCGGGCCCCCGTCAATTCATTTGAGTTTTAATCTTGCGACCGT
+
GGGGGGGGGGGGGGGGGGGGGGGGGGGGGGGGGGGGGGGFGGGGGGGGGGGGFEGGFGGGGDGGGEGGGGGGGGGFGFEGGGGGGGFEGGGGFGGGGGGGGGGGGGGGDGGGGGGGGGGGGGGFGGFCFFFGGGGCFFGGGGGGGGEDEFGGGGGGGGFCE<<FFEFGGGFGGGGGFF8CGGGGG?FFGGGGGGGGGFFGGGFGGGGGGGGGFGGGGGGGGF6@F*@FFG?6<FC/:5:CF0@CEGE@EGC>>53<ACF*:C2921-69<<CGCFC649;>;BD
@M02542:52:000000000-J9N43:1:1101:16001:3054 1:N:0:GTGAAA
ATCCACACCTTCCTCCGAGTTGACCCCGGCGGTCTCCTGTGCGTCCCCAACCTCCCGAAGGAGTTGCTGGCAACACAGGACAAGGGTTGCGCTCGTTGCGGGACTTAACCCAACATCTCACGACACGAGCTGACGACAGCCATGCACCACCTGTACACCGACCACAAGGGGGGCACTATCTCTAATGCTTTCCGGTGTATGTCAAGCCTTGGTAAGGTTCTTCGCGTTGCGTCGAATTAAGCCACATGCTCCGCTGCTTGTGCGGGCCCCCGTCAATTCCTTTGAGTTTTAGCCTTGCGGC
+
CCCCCGGEGGGGGGGFGDGGDGGGGGGGDGGGGGGGGGGGG9FGGGGGGGGGDEGGGGGGGGGGEFGGGGGFGGGGGGGGGFGGGGGDGGGGCGGGGGGGGGGGGGFFGGGGFGGGGFCGGGGGGGGGGDGGFGGGG*>FGGGGGGGGGFGGGGGGGGGECGGGGGDA@BE7CEGCFGGGGGGGGGGGACFGFGGGGCCCEFGGGGFFFGGGGDGFGGGGGGGFGGEG:GEGGDEFCFFG:76:@EF<6FGGGGGGG0@=C69:CDDD:D;E<EC@FF<F>A<<<BFGGGFF<>27)55>5
@M02542:52:000000000-J9N43:1:1101:8779:3077 1:N:0:GTGAAA
CGGTTTGTCACCGGCAGTCTCATTAGAGTGCCCTTTCGTAGCAACTAATGACAAGGGTTGCGCTCGTTGCGGGACTTAACCCAACATCTCACGACACGAGCTGACGACAGCCATGCAGCACCTGTGTGATGGTTCTCTTTCGAGCACTCCCAAATCTCTTCAGGATTCCATCCATGTCAAGGGTAGGTAAGGTTTTTCGCGTTGCATCGAATTAATCCACATCATCCACCGCTTGTGCGGGTCCCCGTCAATTCCTTTGAGTTTTAATCTTGCGACCGTACTCCC
+
GGGGGGGGGGGGGGGGGGGGGGGGGGGGGGGGGGGGGGGGGGGGGG,FGGGGGGGGGGGGGGGGGGGGGGGGGGGGGGGGGGGGGGGGGGGGGGDGGGGGGGGGGGGGGGGGGGDFGGGGGGGGGFFFGGFGGGGFAFGGGGGGGGGGGGGGGGGGGGGFFGGGGGGGGGGGGGGGGCEGGGG7DEFFGGGGFGGGFGGGGGGGGGGGGGGCFGFGGGGGGGGGGGGGGGGGEGFGFGCDDFDGGG@;E3D4BFFFBEFFGGFFA>:A44:::DEG>BFFFB@FF
@M02542:52:000000000-J9N43:1:1101:16264:3078 1:N:0:GTGAAA
GTCCACACCTTCCTCTCGGCTTATCACCGGCAGTCCCCTTAGAGTGCCCAACTGAATGCTGGCAACTAAGGGCGAGGGTTGCGCTCGTTGCGGGACTTAACCCAACATCTCACGACACGAGCTGACGACAGCCATGCAGCACCTGTGTCCCGGTCCCCGAAGGGAACCTTGCATCTCTGCAAGTAGCCGGGCATGTCAAGGGCTGGTAAGGTTCTGCGCGTTGCTTCGAATTAAACCACATGCTCCACCGCTTGTGCGGGCCCCCGTCAATTCCTTTGAGTTTTAATCTTGCGATCGTACT
+
CCCCCGGGGFGGGGGGGGGGGGGGGGGGGGGDGGGGGGGGGGGGGGGGGGGGGFGGGGGGFGDGGGGGGGGGGGGGGGGGGGGGGGGGGGGGGGGEGGGGGGGGGGGGGFGGGGGGDGGGGGGGGFGGGGGGGGGGGGGGGGGGGGGGGGGGGGGGGGGGGGGGFFGGGGGGGFFEGGGGGGGGGGGGGGGGGGGGGGG@CEGGGGGFGFGEGGGFCEGGGGGGG7CE>ECGGGGGGGGGFFGCFGGGGGGEGGG:F<><EDBEGGCDFGAFFGFFGD<56<D).2<C7C67,(24(455)
@M02542:52:000000000-J9N43:1:1101:19197:3085 1:N:0:GTGAAA
CGGTTTATCACCGGCAGTCTCCCTAGAGTTCCCGACTTAACTCGCTGGCAACTAAGGATAGGGGTTGCGCTCGTTGCGGGACTTAACCCAACATTTCACAACACGAGCTGACGACAGCCATGCAGCACCTGTCTTACGGTTCCCGAAGGCACAACCGCATCTCTGCAGTCTTCCGTAGATGTCAAGAGTAGGTAAGGTTCTTCGCGTTGCGTCGAATTAAACCACATGCTCCACCGCTTGTGCGGGCCCCCGTCAATTCATTTGAGTTTTAATCTTGCGACCGT
+
GGGGGGGGGGGGGGGGGGGGGGGGGGGGGGGGGGGGGGGGGGGGGDGGGGGGGGGGGGGFGGGGGGGGGGGGGGGGGGGGGGGGGGGGGGGGGGGGGGGGGGGGGFGGGGGGGGGGGGGGGGGGFFGGGGGGGGGGGGGGGGGGGGGGGGGGGGGGGGGGGGGFCGGGGGGGFGGGGGGGGGGGGGGGFGGGEFGGGGGGGGFCGGGGGGGGECEGGGGGFGGGGGGGDEGGGGGGGDGFG0@DGGFDCDDE>C?FFGGFGFA6ABB)59>6CCFG)6>69>F@
@M02542:52:000000000-J9N43:1:1101:11211:3086 1:N:0:GTGAAA
TCCCCACCTTCCTCCGGTTTATCACCGGCAGTCTCCCTAGAGTTCCCGACTTAACTCGCTGGCAACTAAGGATAGGGGTTGCGCTCGTTGCGGGACTTAACCCAACATTTCACAACACGAGCTGACGACAGCCATGCAGCACCTGTCTTACGGTTCCCGAAGGCACAACCGCATCTCTGCAGTCTTCCGTAGATGTCAAGAGTAGGTAAGGTTCTTCGCGTTGCGTCGAATTAAACCACATGCTCCACCGCTTGTGCGGGCCCCCGTCAATTCATTTGAGTTTTAATCTTGCGACCGTACT
+
CCCCCGGGGGGGGGGGGGGGGGGGGGGGGGGGGGGGGGGGGGGGGGGGGGGGGGGGGGGGGGGGGGGGGGGGGGGGGGGGGGGGGGGGGGGGGGGGGGGGGGGGGGGGGGGGGGGGGGGGGGGGGGGGGGGGGGGGGGGGGGGGGGGGGGGGGGGGGGGGGGGGGGGGGGGGGFC;CFCFGGFGGGGGEGGGGGGGGGGGGGGFC?FGGGGGGGGGGGGGGGEGDGGDDGGGGGGGGGFCF?FEEGGFGEGGC3F:7:E<EDDFGGGFFDFFFC>FG72>49AFFFDFGG=C(7111:5B)
@M02542:52:000000000-J9N43:1:1101:23690:3103 1:N:0:GTGAAA
CCTTCCTCCGGTTTGTCACCGGCAGTCTCATTAGAGTGCCCAACTGAATGTAGCAACTAATGACAAGGGTTGCGCTCGTTGCGGGACTTAACCCAACATCTCACGACACGAGCTGACGACAGCCATGCGGCACCTGTGTTACGGTTCTCTTTCGAGCACTAAGCCATCTCTGGCGAATTCCGTACATGTCAAAGGTGGGTAAGGTTTTTCGCGTTGCATCGAATTAAACCACATCATCCACCGCTTGTGCGGGTCCCCGTCAATTCCTTTGAGTTTCAACCTTGCGGCCGTACTCCCCAGG
+
CCCCCGGGGGGGGGGGGGGGGGGGGGGGGGGGGGGGGGGGGGGGGGGGGGGGGGGGGGGGGGGGGGGGGGGGGGGGGGGGGGGGGGGGGGGGGGGGGGGGGGGGGGGGGGGGGGGGGGGGGGGGGGGGGGGGGGGGGGGGGGGGGGGGGGGGGGGGGGGGGGGGGGGGGGGGGGGGGGFGGGGGGGGGGGGGGGGGGGGGGGGGGGGGGGGGGGGGGGGGGGGGGGGGFGGGGFGGGGGGGGGGGGGGGGGGGGGGGFFGGGFFGGGFFGFFFFGFGGFF?FAFFFBG5C@GF?6?FFFFF
@M02542:52:000000000-J9N43:1:1101:10304:3148 2:N:0:GTGAAA
CGAGTTGACCCCGGCAGTCTCCTGTGAGTCCCCATCACCCCGAAGGGCATGCTGGCAACACAGAACAAGGGTTGCGCTCGTTGCGGGACTTAACCCAACATCCCACGACACGAGCTGACGACAGCCATGCACCACCTGTACACCGACCACAAGGGGGACCCTGTCTCCAGGGTTTTCCGGCGTATGTCAAGCCTTGGTCAGGTTCTTCGCGTTGCGTCGAATTAACCCACATGCTCCGCTGCGTGTGCGGGCCCCCGTCAATTCCTTTGAGTTTTAACCTTGCGG
+
GGGGGGFGGGGGGGGFGGGFGGGGF<FFGGGGGGGG9F<FFC7FFGDDGGGGFGGGGGG?FGGDFGGGGEGGGGGGGFFFFCEFFGCGGGGGGGGGGFGGCF?EFGGGGGG:F7=C@<FGECBG?CCC>FFGGFFGGGGGGFGF>81@@FGFD5::5:ECE?CCFC??;CCA*=/=CED>B59>5?FF*7@FF4*>FC*C@FF4)9BABDFFBB9.<@*)*.4@G9/.9C17/?/6:6C696(8)--)-15<9G399,.4:1956)64>)-.)6>**10**17))
@M02542:52:000000000-J9N43:1:1101:17806:3180 1:N:0:GTGAAA
CAGTATATCACCGGCAGTCTCCCTAGAGTTCCCGACTTAACTCGCTGGCAACTAAGGATAGGGGTTGCGCTCGTTGCGGGACTTAACCCAACATTTCACAACACGAGCTGACGACAGCCATGCAGCACCTGTCTTACGGTTCCCGAAGGCACAACCGCATCTCTGCAGTCTTCCGTAGATGTCAAGAGTAGGTAAGGTTCTTCGCGTTGCGTCGAATTAAACCACATGCTCCACCGCTTGTGCGGGCCCCCGTCAATTCATTTGAGTTTTAATCTTGCGACCGT
+
GGGGGGGGGGGGGGGGGGGGGGGGGGGGGGGGGGGGGGGGGGGGGGGGGGGGGGGGGGGFGFGGGGGGGGGGGGGGGGGGGGGGGGGGGGGGGGGGGGGGGGGGGGGGGGGGGGGGGGGGGGGGGGGGGGGDGGGGGCGGGGGGGEGGGFGGGGEGGGGGDFGGGGGGCFGGGGGGGGCGGGFGGGGGGGGGGFFFGCGGGGGGGGGGGGGGFGGGGGGGGGGGGGGF?C:CGGGGGGGGG2?DGGFFEGGDDG?FBGGFGGFFFBDFFBFGGGFGBFFBFFF)
@M02542:52:000000000-J9N43:1:1101:16496:3183 1:N:0:GTGAAA
CGGTTTATCACCGGCAGTCTCCCTAGAGTTCCCGACTTAACTCGCTGGCAACTAAGGATAGGGGTTGCGCTCGTTGCGGGACTTAACCCAACATTTCACAACACGAGCTGACGACAGCCATGCAGCACCTGTCTTACGGTTCCCGAAGGCACAACCGCATCTCTGCAGTCTTCCGTAGATGTCAAGAGTAGGTAAGGTTCTTCGCGTTGCGTCGAATTAAACCACATGCTCCACCGCTTGTGCGGGCCCCCGTCAATTCATTTGAGTTTTAATCTTGCGACCGTT
+
GGGGGGGFDDCFFGGGGGGCFGGGDGFGGGGFGGGGGGGGGGCEFEGDGGGFGGGGGC@FE@FCCGGGGGCFGGF,CFCFGGGFGGFEEGGGGGGGGGGGGGGGGGC7FGGGCEGGEGGGGFGGFCGGGCCEFGGGGGGGGGGGCGGDDFGGGFGGGGG@BCFFGGGGGG?CFFGGFGGCGGGB?FGFGGFG:<<<F:FGFGGGGGGG=GGG>CCGFGGGGGGGGGD6<++<CFGGC<EFF0=CG<5>EGGD7DFFAGC77C)/61:AD<<<FGFG<401,7BB)
@M02542:52:000000000-J9N43:1:1101:25135:3187 1:N:0:GTGAAA
CCTCCGGTTTGTCACCGGCAGTCTCCCTGGAGTGCTCTTGCGTAGCAACTAGGGACAAGGGTTGCGCTCGTTGCGGGACTTAACCCAACATCTCACGACACGAGCTGACGACAGCCACGCAGCACCTGTGTTACGGCTCCCTTTCCGGCACCCCCACCTCTCGGCCGGGTTCCGTACATGTCAAGGGTAGGTAAGGTTTTTCGCGTTGCATCGAATTAATCCTCATCATCCACCGCTTGTCCGGGTCCCCGTCAATTCCTTTGAGTTTTAATCTTGCTACCGTACTCCCCAGGCTGTCAAC
+
CCCCCGEFGEGGAEFFGGGGEFGGF<CFGF@FF8CCGFG,66F:FGCDGGGCGG8FGG,E7FF@AFGGFGGG8BFG7+CCFFGGDEEG:DEE?E9?B7=FBC::4CBBFF::++BDFF=@@::<8BFFF@<D,BC7F>>CFGEGF,8+@*@*@<CECB3>:C7::*1*1=<C@7F7<*2,?<,2,,*=,=7F9:<C<CGGGCC:*:E88+<+2*8CCC9FEG+<:<++1:E60:*7CE*A+<**5CE5:@*;E**:>>?GGGFB*::=@7)@:FG*?*)*39?(8:579C4*(4(.:26**
@M02542:52:000000000-J9N43:1:1101:21418:3189 1:N:0:GTGAAA
ATCCACACCTTCCTCCGGTTTATCACCGGCAGTCTCCCTAGAGTTCCCGACTTAACTCTCTGGCAACTAAGGATAGGGGTTGCGCTCGTTGCGGGACTTAACCCAACATTTCACAACACGAGCTGACGACAGCCATGCAGCACCTGTCTTACGGTTCCCGAAGGCACAACCGCATCTCCGCAGTCTTCCGTAGGTGTTAAGAGTAGGTAAGGTTCTTCGCGTTGCCTCGAATTAAACCACATGCTCCACCGCTTGTGCGGGCCCCCGTCAATTCAATTGAGTTTTAATCCTGCGACCGTC
+
C<CCC@CCCF@@FFFG>C@F@EF,C9<FCC7CDFDF<CFFCGGFGGG,8C++@,,;C6,,,<F<@C6,<FFG9C,,C8F8+@FFFC:>FF,:+>+@@ABDFE5EBFGF<<FA5FGGGGGDGG7>EG<CE@FGGGFDD,CFFFC>>FG,<FCA+@<>+@CF<F7F>7D7:**CF*11D2,*4CE*,@@,,*<:4*46,*725<C;992+?AECBC+>B+1;ECD5/++3)**<CE+:CCCE*+:?C@+7=FE**9/974.C=)<DGG<D:*8F4+0/*24*5:AF4A)*:*8:(4>;1(.)
@M02542:52:000000000-J9N43:1:1101:14354:3210 1:N:0:GTGAAA
CGGTTTATCACCGGCAGTCTCCCTAGAGTTCCCGACTTAACTCGCTGGCAACTAAGGATAGGGGTTGCGCTCGTTGCGGGACTTAACCCAACATTTCACAACACGAGCTGACGACAGCCATGCAGCACCTGTCTTACGGTTCCCGAAGGCACAACCGCATCTCTGCAGTCTTCCGTAGATGTCAAGAGTAGGTAAGGTTCTTCGCGTTGCGTCGAATTAAACCACATGCTCCACCGCTTGTGCGGGCCCCCGTCAATTCATTTGAGTTTTAATCTTGCGACCGT
+
GGGGGGGGGGGGGGGGGGGGGGGGGGGGGGGGGGGGGGGGGGGGGGGGGGGGGGGGGGGGGGGGGGGGGGGGGEGGGGGGGGGGGGGGGGGGGGGGGGGGGGGGGGGGGGGGGGGGGGGGG<FGGFGGGGGGGGGGGGGGGGGGGGGGGGDGCGGGGGGGGGGGGGGGGCFGGGGGGGGGEGGGGGGGGGGGGGGGGGGGGGGGGGGGDGGGFGGGGGGGFFGGGGGGGFGGGGGDEDEFG:=5EGFEGGGEEC65>CG?GGF?<6<<BF<GF>FG4>>1;B>D
@M02542:52:000000000-J9N43:1:1101:21087:3222 1:N:0:GTGAAA
CGGTTTGTCACCGGCAGTCTCATTAGAGTGCTCTTGCGTAGCAACTAATGACAAGGGTTGCGCTCGTTGCGGGACTTAACCCAACATCTCACGACACGAGCTGACGACAGCCATGCAGCACCTGTGTTCAGGCTCCCTTTCGGGCACTCCTCGATCTCTCAAGGATTCCTGACATGTCAAGGGTAGGTAAGGTTTTTCGCGTTGCATCGAATTAATCCACATCATCCACCGCTTGTGCGGGTCCCCGTCAATTCCTTTGAGTTTTAATCTTGCGACCGTACTCCC
+
GGGGGG@FGGGFGGDGGGF@FFFGGGFFGFEEGGGGGEFGGFDAEFGGGGFFGGAF@FFGGCEGGGGGGGGD@CGGGFFGGGGGGGGGFFFFGGGGGEGGGGGFG@FGGGFGG9=DGFFFEFFGGGFGFGFDFGCEGGGCFG@7FFCFFGFGGGFGGGDDCCCGGCGGGGF,>FC<7CFGGGGGGGGCGDCFGGGGGCEE>CGGCEFGEGGC>FGCFGGG8<EGFGG63@CCEGFF?D*9CB59C<3)A/776*6@<FDB306@44:9A>A:F:5729BBB:*9@
@M02542:52:000000000-J9N43:1:1101:12750:3229 1:N:0:GTGAAA
CGAGTTGACCCCGGCGGTCTCCTGTGAGTCCCCAACCTCCCGAAGGAGTTGCTGGCAACACAGGACAAGGGTTGCGCTCGTTGCGGGACTTAACCCAACATCTCACGACACGAGCTGACGACAGCCATGCACCACCTGTACACCGACCACAAGGGGGGCACTATCTCTAATGCTTTCCGGTGTATGTCAAGCCTTGGTAAGGTTCTTCGCGTTGCGTCGAATTAAGCCACATGCTCCGCTGCTTGTGCGGGCCCCCGTCAATTCCTTTGAGTTTTAGCCTTGCGG
+
GGGGGGGGGGGGGGGGGGGGGGGGGGGGGGGGGGGGGGGGGGGGGGGGGGGGGGGGGGGGGGGGGGGGDGGGGGGGGGGGGGGGGGGGGGGGGGGGGGGGGGGGGGGGGGGGGGGGGGGGGGGGGGGGGGGGGGGGGGGGGGGGGFGGGGGGGGGGGGGGGGGFGGGGGGGGGGGGGGGGGGEGGGGGGGGGGFGGGGFFGGGGGGDFFGGGFGGGGGGGFGGGGGGGGGGGGGGGGGGGGFFGGG4FGDGFFGFFFGGEGG<FAAFFAFBFGFFF8AFBF2F::
@M02542:52:000000000-J9N43:1:1101:21303:3253 1:N:0:GTGAAA
CGGTTTATCACCGGCAGTCTCCCTAGAGTTCCCGACTTAACTCGCTGGCAACTAAGGATAGGGGTTGCGCTCGTTGCGGGACTTAACCCAACATTTCACAACACGAGCTGACGACAGCCATGCAGCACCTGTCTTACGGTTCCCGAAGGCACAACCGCATCTCTGCAGTCTTCCGTAGATGTCAAGAGTAGGTAAGGTTCTTCGCGTTGCGTCGAATTAAACCACATGCTCCACCGCTTGTGCGGGCCCCCGTCAATTCATTTGAGTTTTAATCTTGCGACCGT
+
GGGGGGGGGGGGGGGGGGGGGGGGGGGGGGGGGGGGGGGGGGGGGGGGGGGGGGGGGGGGGGGGGGGGGGGGGGGGGGGGGGGGGGGGGGGGGGGGGGGGGGGGGGGGGGGGGGGGGGGGGGGGGGGGGGGGGGGGGGGGGGGGGGGGGGGGGGGGGGGGGGGGGGGGGGGGGGDGFEGGGEGGGGGGGGGGFCFGFFGGGGGGGGGGGGGGFGGGGGGGGGGGGGGFGGFGGGGGGDGGG0FGGGFEGGGFFGFFFGGFGGFFB?BBFFFFGGFG2>BFF9:B
@M02542:52:000000000-J9N43:1:1101:9553:3257 1:N:0:GTGAAA
ATCCACACCTTCCTCCGGTTTGTCACCGGCAGTCTCATTAGCGTGCCCTTTCGTAGCAACTAATGACAAGGGTTGCGCTCGTTGCGGGACTTAACCCAACATCTCACGACACGAGCTGACGACGGCCATGCAGCACCTGTGTCCAGGTTCTCCTTCGAGCACTCCCACATCTCTGCAGGATTCCTGGCATGTCAAGGGTAGGTAAGGTTTTTCGCGTTGCATCGAATTAAACCACATCATCCACCGCTTGTGCGGGTCCCCGTCAATTCCTTTGAGTTTCAACCTTGCGGCCGTACTCCCC
+
ACCCCGGGDGFEFFGGDGGGGGGGGGGGGGGEGGGGGGGGG,CFEGGGGGGGGGGGGGGGGGCFGGGGGFFFGG7FGDGDGFGGGEGGEGGGGGGGGDFGGGG9FGGGGGGGEGGGGCEGFEGGEGGGGG@FGGGGGGFFFGG<FGGG9FCCGGFF3<CG:FGFFFCGCFGFFGGGFGCGGGGFF98FFGFGGGFCCEFEEGGGGGFGGGGG8FEEGGECGCCE?:?C=FC:7EFDGGGGGGGGGG=C5*AFG5C5D(>CCDE>CGFFFG)9<?>:0:AFAAA::<BGDGFC(9??1667>
@M02542:52:000000000-J9N43:1:1101:6187:3261 1:N:0:GTGAAA
CGGTTTATCACCGGCAGTCTCCCTAGAGTTCCCGACTTAACTCGCTGGCAACTAAGGATAGGGGTTGCGCTCGTTGCGGGACTTAACCCAACATTTCACAACACGAGCTGACGACAGCCATGCAGCACCTGTCTTACGGTTCCCGAAGGCACAACCGCATCTCTGCAGTCTTCCGTAGATGTCAAGAGTAGGTAAGGTTCTTCGCGTTGCGTCGAATTAAACCACATGCTCCACCGCTTGTGCGGGCCCCCGTCAATTCATTTGAGTTTTAATCTTGCGACCGT
+
GGGFGGGGGGGGGGGGGFGGGCFFGGGGGGACEEGEGGGGDEFGGGGGCFGCFGGGGGGFFG8CFFEFGGDFGGGGGGGGGGGGGGGFGGGGGGGGGGGGGGDG7CE:FFGGG+CFGDGGFGGFGGGGGGGFDCFFFFE<FEGGG7FCEFFGGG<FCGGDG9FF?FDGFGGGG9FF@::CCC@FFFFGGGGGGGGFGGCGGGF8ECEE8EEGFE=FFGGGFFGG;=:E?+<CFGG57DEC5.7CC<5B77DBBD0>AFGFGC47<6ABAAACGG*C4<(4;0>>
@M02542:52:000000000-J9N43:1:1101:23014:3275 1:N:0:GTGAAA
CGAGTTGACCCCGGCGGTCTCCTGTGAGTCCCCAACCTCCCGAAGGAGTTGCTGGCAACACAGGACAAGGGTTGCGCTCGTTGCGGGACTTAACCCAACATCTCACGACACGAGCTGACGACAGCCATGCACCACCTGTACACCGACCACAAGGGGGCGACCATCTCTGGCCGTTTCCGGTGTATGTCAAGCCTTGGTAAGGTTCTTCGCGTTGCGTCGAATTACGCCACATGCTCCGCTGCTTGTGCGGGCCTCCGTCAATTCCTTTTAGTTTTAGCCTTTCGG
+
GEFGGC@CCF@EE@FFEGGGEFGGFG<FGGGFGGEGGGCEE+,@CFFGGF?AFFFCGCE,6CF4CDFG8FEFFGC:FECEFFFFCC+:FECFGCAF++BB,F,FFC8FEG@CF7<>FGDC7@CFFECF:D9:<:DC,?FGCCFCCEF<=<CBC,11=F7@CCCEDEFGGG65*:;FFGEGGGGGGGGGGGC6@6+0+<FCCGC0<:CFFGGG3*1*9/:/;<FG+8*:/*:?CD9<07:C)4?:0>F7*)9>>*,)(*9)37)=>DB9)-.:7>67()).)-@>5
@M02542:52:000000000-J9N43:1:1101:8224:3297 1:N:0:GTGAAA
CGAGTTGACCCCGGCGGTCTCCTGTGAGTCCCCAACCTCCCGAAGGAGTTGCTGGCAACACAGGACAAGGGTTGCGCTCGTTGCGGGACTTAACCCAACATCTCACGACACGAGCTGACGACAGCCATGCACCACCTGTACACCGACCACAAGGGGGGCACTATCTCTAATGCTTTCCGGTGTATGTCAAGCCTTGGTAAGGTTCTTCGCGTTGCGTCGAATTAAGCCACATGCTCCGCTGCTTGTGCGGGCCCCCGTCAATTCCTTTGAGTTTTAGCCTTGCGG
+
DEE7CFCGGCFGG>FBEGGGGGGCGCCFGGG@FGGGGGGCF@FF@7,@FFGCGGFFDFGGGCFDFGGGFCGGGGGEGGGGGGGGDGC++FFFGAEFGGGGFGFGGGGCBEEEGCDFGCFG:FGDGGGE:8FFGFGGFEFFGFGGG7FFGGDCCCFFFEEEG8CEE7:EGGGFC++<ECGCGGEFFG<FFGF6E:EGCC:@EC@??E@9EGECB5CCDC?CFFGGC+:+ACCF6C79?<=DG>FDCF)9C)9;@GFE9EDF5CAFABAFD<:7>FFFF<7-87477
@M02542:52:000000000-J9N43:1:1101:25458:3299 1:N:0:GTGAAA
CGAGTTGACCCCGGCGGTCTCCTGTGAGTCCCCAACCTCCCGAAGGAGTTGCTGGCAACACAGGACAAGGGTTGCGCTCGTTGCGGGACTTAACCCAACATCTCACGACACGAGCTGACGACAGCCATGCACCACCTGTACACCGACCACAAGGGGGGCACTATCTCTAATGCTTTCCGGTGTATGTCAAGCCTTGGTAAGGTTCTTCGCGTTGCGTCGAATTAAGCCACATGCTCCGCTGCTTGTGCGTGCCCCCGTCAATTCCTTTGAGTTTTAGCCTTGCGG
+
GGGGGG9FFFFGGCE@:CFEGGGFG8<CFGGFDGGGGFEGGGGFE7EEFGGGFG?FFGFGGGGCEGGGFEGGGGGGEGFGGGGGGDDCFGGFGGFCEGGGGGDDFFGGGEGGGGGGCEGE:@<FGFFFBFFFFGGEGGGGGGFCCE7FEGBCGFCGGECGGGGGGFGGGFGGGGGG<E85CEGGGG@9C7EGDGGGGFCG?FGFGGGFGDGGFCE=CE?D=FGGGCFEG6AF96EEF<CD32FGC567C*>)7C670**0*?AFB>ABA)(0:CFC0:0AB0?:)
@M02542:52:000000000-J9N43:1:1101:12062:3302 1:N:0:GTGAAA
CGAGTTGACCCCGGCGGTCTCCTGTGAGTCCCCAACCTCCCGAAGGAGTTGCTGGCAACACAGGACAAGGGTTGCGCTCGTTGCGGGACTTAACCCAACATCTCACGACACGAGCTGACGACAGCCATGCACCACCTGTACACCGACCACAAGGGGGGCACTATCTCTAATGCTTTCCGGTGTATGTCAAGCCTTGGTAAGGTTCTTCGCGTTGCGTCGAATTAAGCCACATGCCCCGCTGCTTGTGCGGGCCCCCGTCAATTCCTTTGAGTTTTAGCCTTTCGG
+
GGGCGECFGGGGGDE@FGGGGGFDFECGGGGGGFDGGGCFEGGG>FCCFAFGGEFGDFE<FFGDFGGG?FGGGGDCGGGGGC?FCEEEGFFEFGFF+8BDFGDGGGGDEGCFF:FFGGF@CFGGC:,E,DFFGGFCFGEFGGGC<>>FF<CF=CGGGECEGG+9A@CFGC<:+<03<C>EGECCEFGGGGGDCFFCG<FGEFGGG++:*8::758EGGD38CCC79<CC*:FFG+*:5CC3>FD9C6@=35:5DB3-:C@GC9F<2>A:-,?7CFC,))-))1<>
@M02542:52:000000000-J9N43:1:1101:10266:3303 1:N:0:GTGAAA
GTCCCCACCTTCCTCCGAGTTGACCCCGGCAGTCTCCTGTGAGTCCCCATCACCCCGAAGGGCATGCTGGCAACACAGAACAAGGGTTGCGCTCGTTGCGGGACTTAACCCAACATCTCACGACACGAGCTGACGACAGCCATGCACCACCTGTACACCGACCACAAGGGGGACCCTGTCTCCAGGGTTTTCCGGCGTATGTCAAGCCTTGGTAAGGTTCTTCGCGTTGCGTCGAATTAAGCCACATGCTCCGCTGCTTGTGCGGGCCCCCGTCAATTCCTTTGAGTTTTAGCCTTGCGGC
+
CCCCCGGGGGGGGGGGGGGGGGGGGGGGGGGGGGGGGGGGGEGGGGGGGGGGGGGGGGGGGGGGGGGGGGGGGGGGGGGGGGGGGGGGGGGGGGGGGGGGGGGGGGGGGGGGGGGGGFGGGGGGGGGGGGGGGGGGGGGGGGGFGGFGGGGGGGGGGGGGGGGGGGGFGGGGGBFGDGFGGGGGGGGFFGGFFCGGGGGGGGDGGGGFGGGGGGGCCEFGGGGGGEEG>GC?DEEFGGGGFFFG>FG+?:FGEDGGG?FGG417=DD:BCBD?CGEGGFFFFFF236>F:/9ADF<)(75)
@M02542:52:000000000-J9N43:1:1101:24508:3306 1:N:0:GTGAAA
TCTACTTGCGTAGGCAGTCTCACTAGAGTCCCCAACTTAATGATGGCAACTAGTGACAGGGGTTGCGCTCGTTGCAGGACTTAACCTAACACCTCACGGCACGAGCTGACGACAACCATGCAGCGCCTTGAAAATTGTCCGAAGAAAAACACATTTCTGCGTCTGTCAATTCCCATTTAAGCCTTGGTAAGGTTCCTCGCGTATCATCGAATTAAACCACATAATCCACCGCTTGTGCGGGCCCCCGTCAATTCCTTTGAGTTTCAAACTTGCGTTCGTACTCCC
+
FGGGGGGFGGGGGGGGGGGGGGGGGGGGGGGGGGGGGGGGGGGGGGGGGGGGGGGGGGGGGGGGGGGGGGGGGGGGGGGGGGGGGGGGGGGGGGGGGGGGGGGGGGGGGGGGGGGGGGGGGGGGGGGGGGGGGGGGGGGGGGGGGGGGGGGGGGGGGGFGGGGGGGGGGGGFGGGGGGGGGGGGGGGGGGGGGGGGGGGGGGGGGGGG?FGGFGGGGGGGGGGGGGGGGGGGGGGGGGGGG>>GGGFFGGDFFGFFAC>@GGFFFFF2?BFGGGFGFFFB??FFF
@M02542:52:000000000-J9N43:1:1101:9924:3322 1:N:0:GTGAAA
CGGTTTGTCACCGGCAGTCTCCCTGGAGTGCTCTTGCGTAGCAACTAGGGACAAGGGTTGCGCTCGTTGCGGGACTTAACCCAACATCTCACGACACGAGCTGACGACAGCCATGCAGCACCTGTGTTACGGCTCCCTTTCGGGCACCCCCACCTCTCGGCAGGGTTCCGTACATGTCAAGGGTAGGTAAGGTTTTTCGCGTTGCATCGAATTAATCCACATCATCCACCGCTTGTGCGGGTCCCCGTCAATTCCTTTGAGTTTTAATCTTGCGACCGTACTCCC
+
GGGGGGEGGGGFGGGGGGGDEFGGGGGGGGGGGGGDF@FGGFFFGG,CFCGFFGGGEGGGGECGGGGGGGGGEEFFGAFGFGGGGGGGEFGGGGGGGGGGGGFDGGFE:FFGGGGGGGC8DGCGGCFGGFEEC:>FGGGFEEFGGDFFFG@FCECF9FF:F>ECEFFCFEGGG<FG<C;FG?GGCCGGGGFGFBGGGCCEGGG85@99C*7+8<C<CCF6ECFE9@@E6C===E8C6CGGGFEGCFBFG:DFFGA?BGFFD:>FFA)46:>GDDD<2>??:?F?F
@M02542:52:000000000-J9N43:1:1101:16872:3325 1:N:0:GTGAAA
CGGTTTGTCACCGGCAGTCTCCCTGGAGTGCTCTTGCGTAGCAACTAGGGACAAGGGTTGCGCTCGTTGCGGGACTTAACCCAACATCTCACGACACGAGCTGACGACAGCCATGCAGCACCTGTGTTACGGCTCCCTTTCGGGCACCCCCACCTCTCGGCAGGGTTCCGTACATGTCAAGGGTAGGTAAGGTTTTTCGCGTTGCATCGAATTAATCCACATCATCCACCGCTTGTGCGGGTCCCCGTCAACTCCTTTGAGTTTTAATCTTGCGACCGTACTCCC
+
GGGGGGGGGGGGGGGGGGGGGGGGGGGGGGGGGGGGGGGGGGGGGGGGGGGGGGGGGGGGGGGGGGGGGGGGGGGGGGGGGGGGGGGGGGEGGGGGGGGGGGGGGGGGGGGGGGGGGGGGGGGGGGGGGGGGGGGGGGGGGGGGGGGGGGGGGGGGDGDGGGGGCGGGGGGFEDGGGGFGGGGGDEGFGGGG@FGGGGGGGGGGGGGGGGGGFGGGGGGGFGGGGGGGGGGGGGFGCGGG5>DGGFBFEGGFFCBFFGGF<7>FFF0AFAFGFDDDB6<??FFFF
@M02542:52:000000000-J9N43:1:1101:18741:3327 1:N:0:GTGAAA
CGAGTTGACCCCGGCGGTCTCCTGTGAGTCCCCAACCTCCCGAAGGAGTTGCTGGCAACACAGGACAAGGGTTGCGCTCGTTGCGGGACTTAACCCAACATCTCACGACACGAGCTGACGACAGCCATGCACCACCTGTACACCGACCACAAGGGGGGCACTATCTCTAATGCTTTCCGGTGTATGTCAAGCCTTGGTAAGGTTCTTCGCGTTGCGTCGAATTAAGCCACATGCTCCGCTGCTTGTGCGGGCCCCCGTCAATTCCTTTGAGTTTTAGCCTTGCGG
+
GGGGGGGGGGGGGGGGGGGGGGGGGGGGGGGGGGGGGGGGGGGGGGGGGGGGGGGGGGGFGGGGGGGGGGGGGGGGGGGGGGGGGGGGGGGGGGGGGGGGGGGGGGGGGGGGGGGGGGGGGEGGGGGGGGGGGGGGGGGGGGGGGGGGGGGGGGGGGGGGGGGGGCGFGGGGGGGGGGGGGGGGGGGGGGGGGGGGGGGGGGGGGGGGGGGGFEDGGGGGGGGGGGGGGGGGGGGGGGGGGFFGFG:FCGDEEGFFFEG3CCBFADFFAABGGGFDFFFFA:?55
@M02542:52:000000000-J9N43:1:1101:11873:3341 1:N:0:GTGAAA
CGAGTTGACCCCGGCGGTCTCCTGTGAGTCCCCAACCTCCCGAAGGAGTTGCTGGCAACACAGGACAAGGGTTGCGCTCGTTGCGGGACTTAACCCAACATCTCACGACACGAGCTGACGACAGCCATGCACCACCTGTACACCGACCACAAGGGGGGCACTATCTCTAATGCTTTCCGGTGTATGCCAAGCCTTGGTAAGGATCTTCGCGTTGCGTCGAATTAAGCCACATGCTCCGCTGCTTGTGCGGGCCCCCGTCAATTCCTTTGAGTTTTAGCCTTGCGG
+
GGBFFGEFGGGGDCF@CFGFGGGGGGGFFFGGGGGGDFGGGGEBFC,EC=CFGGGGGGGGGGGFCFGGAFGGFDG@FGEGFGGGGG7FGGGFGGGGGFFGFG,CFFA:FEGD+@FE8>FCG7FBE>C,,,8EDDGCECGFFGGGE:FC7FGG,CEGDGGGGG6CE9+0<+29CFGGGFE5::EFGFGG9688FGGDGC@@F6+30+<CGGGC>*1/9EGDFF@EGCFFEFGG+C+0CDDD57?D6C;FE33)0>6@;EC77F>FDFFBDF6CDFFG?A><B7F:3
@M02542:52:000000000-J9N43:1:1101:22712:3359 1:N:0:GTGAAA
GTCCCCACCTTCCTCCGGTTTATCACCGGCAGTCTCCCTAGAGTTCCCGACTTAACTCGCTGGCAACTAAGGATAGGGGTTGCGCTCGTTGCGGGACTTAACCCAACATTTCACAACACGAGCTGACGACAGCCATGCAGCACCTGTCTTACGGTTCCCGAGGGCACAACCGCATCTCTGCAGTCTTCCGTAGATGTCAAGAGTAGGTAAGGTTCTTCGCGTTGCGTCGAATTAAACCACATGCTCCGCCGCTTGTGCGGGCCCCCGTCAATTCATTTGAGTTTTAATCTTGCGACCGTAC
+
CCCCCEGGGGGGGGGGGGEEGGGGGGGGCEGGGGFGGGGFC?FFEGGGGGGGGCFGDGDGE7FGGGGGGGGGGFFEGGGGGGGGGGGGGGGGGGGGGGGGGG9FGGGGGGGGGGGGG8FGEEGEFGGEGGGGGGGGDGGGGGGGGGGGAFFGGEGGGFGGGGGGGGCCFG:CEGEGFFGDFGGGGGGGGGGG@7EFGCFGGGGGGGDGGGGGGGGFFGFGGGG=EEGGEGFC<<FGGCGGFFC8C765CEDECGGGFBDD55<3CDD>@<164<:@FFA6<A.64::F:C@*69BBF>570
@M02542:52:000000000-J9N43:1:1101:15871:3373 1:N:0:GTGAAA
CGGTTTATCACCGGCAGTCTCCCTAGAGTTCCCGACTTAACTCGCTGGCAACTAAGGATAGGGGTTGCGCTCGTTGCGGGACTTAACCCAACATTTCACAACACGAGCTGACGACAGCCATGCAGCACCTGTCTTACGGTTCCCGAAGGCACAACCGCATCTCTGCAGTCTTCCGTAGATGTCAAGAGTAGGTAAGGTTCTTCGCGTTGCGTCGAATTAAACCACATGCTCCACCGCTTGTGCGGGCCCCCGTCAATTCATTTGAGTTTTAATCTTGCGACCGT
+
GGGGGGGGGGGGFGGGGGGFGGGGGGFGGGGGGGGGGGGGGGGGGGGGGGGGGGGGGGGGGGGGGGGGGGGGGGGGGGGGGGGFGGGFGGGGGGGGGGGGCEGGEEGGGGGGGGGGG<EFFDGGGGGGGGGGGGGGGGGGGGGGGGGGGGGGGGFCGCFGGGGGGGGCEGG@CEEFFGGGG9FFGGGGFFFGCCGGGC@EGGGGGDCC5?EGFGGCFGGGGGGGGGFCGFGFGFGEGGEFG:FGGGFFGD<>>DFFBGFFFF96AFFBDFBFGGF7)6>;BF5>
@M02542:52:000000000-J9N43:1:1101:14637:3380 1:N:0:GTGAAA
CGGTTTGTCACCGGCAGTCTCATTAGAGTGCCCAACTGAATGTAGCAACTAATGACAAGGGTTGCGCTCGTTGCGGGACTTAACCCGACATTTCACAACACGAGCTGACGACAGCCATGCAGCACCTGTCTTACGGTTCCCGAAGGCACAACCGCATCTCTGCAGTCTTCCGTAGATGTCAAGAGTAGGTAAGGTTCTTCGCGTTGCGTCGAATTAAACCACATGCTCCACCGCTTGTGCGGGCCCCCGTCAATTCATTTGAGTTTTAATCTTGCGACCGTACTC
+
GDGGGECFFFFG;CF:FFGEFGGGFCAFFFGGGGGGGFAFDGGGFGGGGGGFGGGGDGGGCGGFFCGCFCGG<B>FCCFGGGGFFFGDGGGGDC9@FE=8FGEEEFGGGGGEFDFGF<FGGGGDFFFEGGGDCDFEBFFBFDEGCEDFGGFF7:CECG?FG;C;FFGGGGFGG:7:BA6?FF9<ECCFGCGGGGGGGGGFGDCEE*C:CEDC;0;77<@7:=8C<?7+3@C6/?CECD6:39>)79BF*1>>@*6=<GGFDC?@A4)).64:C7=)-4>>B0;38
@M02542:52:000000000-J9N43:1:1101:22116:3388 1:N:0:GTGAAA
CGGTTTGTCACCGGCAGTCTCATTAGAGTGCCCAACTAAATGTAGCAACTAATGACAAGGGTTGCGCTCGTTGCGGGACTTAACCCAACATCTCACGACACGAGCTGACGACAGCCATGCAGCACCTGTATGAAAGTAAGTACCATCCCGTTAAGGACAGGTTTTCTTGTTCATATGTCAAGGGCTGGTAAGGTTTTGCGCGTTGTATCGAATTAAACCACATGCTCCACCGCTTGTGCAGGCCCCCGTCAATTCCTTTGAGTTTCGGTCTTGCGACCGTACTCC
+
GGGGGGGGGGGGGGGGGGGGGGGGGGGGGGGGGGGGGGGGGGGGGGGGGGGGGGGGGGGGGGGGGGGGGGGGGGGGGGGGGGGGGGGGGGGGGGGGGGGGGGGGGGGGGGGGGGGGGGGGGGGGGGGGGGGGGGGGGGGGGGGGGGGGGGGGGGGGGGGGGGGGGGGGGGGGGGGGGGGGGGGGGGGGGGGGGGGGGGGGGGGGGGGGGCEFFGGGGGGGGGGGG?FGGGGGGGGGGGGGGFEGGGFFGGGFFGFFAGGFGGFFFF:><<:C:>@GBB>BFF5B@
@M02542:52:000000000-J9N43:1:1101:23820:3437 2:N:0:GTGAAA
CGGTTTATCACCGGCAGTCTCCCTAGAGTTCCCGACTTAACTCGCTGGCAACTAAGGATAGGGGTTGCGCTCGTTGCGGGACTTAACCCAACATTTCACAACACGAGCTGACGACAGCCATGCAGCACCTGTCTTACGGTTCCCGAAGGCACAACCGCATCTCTGCAGTCTTCCGTAGATGTCCAGAGTAGGTAAGGTTCTTCGCGTTGCGTCGAATTAAACCACATGCTCCACCGCTTGTTCCGGCCCCCGTTCATTCATTTTAGTTTTAATCTTTCGACCGG
+
GEGGFGGGGGGGGGGDGGF9AFFGFGG9FFGGGGGGGFDFFFGGGGGGGFFGGFGGGGGCFDDDFEC?FGDFEGGGGGEGGGGGGFGGCFGGFGGGGGGGGGFECGFGGGGGGGGGDCF8>,DGGGFF8DFGFGA;CEFC@EGGGD5*<:6DFGGGGGG8C7C1CFGFFFEFE<5A4:*=@=7+;;FFFAFFEFFFG99DBFFFFFFB@F977(95)0<@FAFG88),>*.)))7779C18)-)031(4>G38**(.)*))19)),)6-))4)).:09)).0))
@M02542:52:000000000-J9N43:1:1101:24953:3441 1:N:0:GTGAAA
CGGTTTATCACCGGCAGTCTCCCTAGAGTTCCCACCATTACGTGCTGGCAACTAAGGATAAGGGTTGCGCTCGTTGCGGGACTTAACCCAACATTTCACAACACGAGCTGACGACAGCCATGCAGCACCTGTCTTAGCGTTCCCGAAGGCACAATCGTATCTCTACAATCTTCGCTAGATGTCAAGAGTAGGTAAGGTTCTTCGCGTTGCGTCGAATTAAACCACATGCTCCACCGCTTGTGCGGGCCCCCGTCAATTCATTTGAGTTTTAATCTTGCGACCGT
+
GGGGGGGGGGGGGGGGDGGGGGGGDFFGGFGGGGGGGGGGGGGFGGGGGGFGGGGGGGGGGGEGGGGGGGGGGGGGGGCGGGGGFFGGGGGGDGGGGGGGG>EFCCFGGGGGGGGGGFGCFGGGGGGFGGGGGGGFGGDGGGGGCGGEGFFGFFCGGGGFG;FAFFGCGGGGCFGGGEFGGGGGGGFGGF;CGGFGGCFFGGBCCCGG8EEGB5EGGGCGFCGGGGGGGFFCFGG55>C<FB?GGGDFGGGFFGFB>CFFGGFF4?AABF>DFD@F<A29>(7>
@M02542:52:000000000-J9N43:1:1101:12777:3442 1:N:0:GTGAAA
CGGTTTGTCACCGGCAGTCTCCTTAGAGTGCCCACCATCACGTGCTGGTAACTAAGGACAAGGGTTGCGCTCGTTACGGGACTTAACCCAACATCTCACGACACGAGCTGACGACAGCCATGCAGCACCTGTCTCAATGCTCCCGAAGGCACCAATCCATCTCTGGAAAGTTCATTGGATGTCAAGGCCTGGTAAGGTTCTTCGCGTTGCTTCGAATTAAACCACATGCTCCACCGCTTGTGCGGGCCCCCGTCAATTCATTTGAGTTTTAACCTTGCGGCCGT
+
GGGGGGEGGGGFGGGGGGGGGGFGGGGGEGGGGGGGGGFCECFGGGGGFGGGGGFGFGFGGA<FGGGGEGGEEGGGGGEGEDGGGGGFFFGGGGGGGGGFGGGGCGEDE?FGGGGGGGGDFFGGGGGGGDFDF=FDFGFGGGGGGDEBEGGCCDFEGGGGCCFGC@CB9<DBFGGF;::>,4@EFC,=CG7>C@CCG<CFFFGFE58??EGFFGFGGGFGGFGGGGGGGGGGFFGGGGCC<:6<EGFF=DD>BDFB>9DBGGF42:4<AFFGGGFDA2,,66>E
@M02542:52:000000000-J9N43:1:1101:12492:3462 2:N:0:GTGAAA
CGAGTTGACCCCGGCGGTCTCCTGTGAGTCCCCAACCTCCCGAAGGAGTTGCTGGCAACACAGGACAAGGGTTGCGCTCGTTGCGGGACTTAACCCAACATCTCACGACACGAGCTGACGACAGCCATGCACCACCTGTACACCGACCACAAGGGGGGCACTATCTCTAATGCTTTCCGGTGTATGTCAAGCCTTGGTAAGGTTCTTCGCGTTTCGGCGAATTAAGCCACGTGCTCCGCTGCTTGTGCGGGCCCCCGTCAATTCCTTCTAGTTTTAGCCTTTCGG
+
FGGGGGDFGGGGGGGGGGGCGGGGEGGGGGGGGGGGGGGGGGGEFGFGGGFGGGGGGGGGGFFFC@FGFF@FEGGGGGGGGGDEGEGGGFFGGGGGGCFGGGGFGGGGEGG@FFGE7@FCFGGCFGG>8D:CCEF5>DFGF:CG*>E8*;:CEFEGGEECE?EF7:@E77?FFC79:GGFFGGFF4@F4=?63)2CDEF**998)9*64)7D1(985)27>60FE+0(*9(-)0..81<69924*.))89GD65C91?E6(/749<B)))).64.226//967.)
@M02542:52:000000000-J9N43:1:1101:20594:3489 1:N:0:GTGAAA
CGAGTTGACCCCGGCGGTCTCCTGTGAGTCCCCAACCTCCCGAAGGAGTTGCTGGCAACACAGGACAAGGGTTGCGCTCGTTGCGGGACTTAACCCAACATCTCACGACACGAGCTGACGACAGCCATGCACCACCTGTACACCGACCACAAGGGGGGCACTATCTCTAATGCTTTCCGGTGTATGTCAAGCCTTGGTAAGGTTCTTCGCGTTGCGTCGAATTAAGCCACATGCTCCGCTGCTTGTGCGGGCCCCCGTCAATTCCTTTGAGTTTTAGCCTTGCGG
+
GGGGGGGGGGGGGGGGGGGGGGGGGGGGGGGGGGGGGFGGGGGGGGGGGGGGGGGGGGGGGGGGGGGGGGGGGGGGGGGGGGGGGGGGGGGGGGGGGGGGGGFGGGGGGGGGGGGGGGGGECFGGGGGBGGGGGGGGFGFFGGGGGGGGGGGGFGGGGGGGGGGGGGGGFGFGGGGGGGGGGGGGGGGGGGGGGGGGGGGFGGGGGGGGGGGFGGGGGGDFGGGDGGGGG6CCG9CFCGGGFFGGG4==GGFDGFFFGG@DC>BFFFFFFBFFGFG<BFBB0?BF
@M02542:52:000000000-J9N43:1:1101:16717:3505 1:N:0:GTGAAA
CGAGTTGACCCCGGCGGTCTCCTGTGAGTCCCCAACCTCCCGAAGGAGTTGCTGGCAACACAGGACAAGGGTTGCGCTCGTTGCGGGACTTAACCCAACATCTCACGACACGAGCTGACGACAGCCATGCACCACCTGTACACCGACCACAAGGGGGGCACTATCTCTAATGCTTTCCGGTGTATGTCAAGCCTTGGTAAGGTTCTTCGCGTTGCGTCGAATTAAGCCACATGCTCCGCTGCTTGTGCGGGCCCCCGTCAATTCCTTTGAGTTTTAGCCTTGCGG
+
GGGGGGGGGGGGGGGGGGGGGGGGGGGGGGGGGGGGGGGGGGGGGGGGGGGGGGGGGGGGEGGGGGGGGGGGGGGGGGGGGGGGGDCCGGGGGGGGGGGGGGGGGGGGGGGGGGGGGGGGGGGGGGGGGGGGGGGGFFGFGGGGGGGGGGGGCGGDEGGGGGGGGGGGFFGGFGGGGGGGGGGGGFFGGGGGGGGGGGGGGGGGGGGGGGGGFDDGGGGGGGGGGGGGGGGGGGFGGGEGGFFGGG?FGGGFFGBFFGGFGGB?ABFFBFFGGGFF?A?DF7?>:
@M02542:52:000000000-J9N43:1:1101:14575:3527 2:N:0:GTGAAA
CGGTTTATCACCGGCAGTCTCCCTAGAGTTCCCGACTTAACTCGCTGGCAACTAAGGATAGGGGTTGCGCTCGTTGCGGGACTTAACCCAACATTTCACAACACGAGCTGACGACAGCCATGCAGCACCTGTCTTACGGTTCCCGAAGGCACAACCGCATCTCTGCAGTCTTCCGTAGATGTCAAGAGTAGGTAAGGTTCTTCGCGTTGCGTCGAATTAAACCACATGCTCCACCGCTTTGGCGGGCCCCCGTTCATTCATTTGAGTTTTTATCTTTCGACTGTT
+
GGGGGGGGGGGGGGGEGGGFGGGGGGGGGGGGGGGGGGFGGGGGGGGGGGGFGFGGFGGGGGGGFGGGGGGGGGGGGGGGGGGGGGF?EEFFGGGGGGGGGGGGGGGGE8FGGGGCGGGGGCGGGGDGGGGGFGGGGDFEC+@@E8C>GGFFFFGGD>C8CCFC,>FD9FFFF75<CECF6E@FFFFF:7AACADFGFFCFFFF?BB>(.4791>3?F+9>A0**;7)>*-4<)7131<()(5(<0(,36/),*2(.-*)5B4-)-)662-()..:**)..))1*
@M02542:52:000000000-J9N43:1:1101:22504:3546 1:N:0:GTGAAA
CGGTTTGTCACCGGCAGTCTCTCTAGAGTGCCCTTTCGTAGCAACTAGAGACAAGGGTTGCGCTCGTTGCGGGACTTAACCCAACATCTCACGACACGAGCTGACGACAGCCATGCAGCACCTGTGTCCACTTTCTCTTTCGAGCACCTAATGCATCTCTGCTTCGTTAGTGGCATGTCAAGGGTAGGTAAGGTTTTTCGCGTTGCATCGAATTAATCCACATCATCCACCGCTTGTGCGGGTCCCCGTCAATTCCTTTGAGTTTTAATCTTGCGACCGTACTCC
+
GGGGGGGGGGGGGGGGGGGGGGGGGGGGGGGGGGGGGGGGGGGGGGGGGGGGGGGGGGGGGGGGGGGGGGGGGGGGGGGGGGGGGGGGGGFGGGGGGGGGGGGGGGGGGGGGGGGGGGGGGGGGGGGGGGGGGGGGGGGGGGGGGGGGFGGGGGGGGGGGGGGGGGGGGGGGGGGGGGGFGGGGG@FFGGGGGCFGGGGGGGGGGGGGGDEGFGGGGGGGGGGGGGGGGGGEECGGGCCDD>EGGGFFGDDFFGFFFGGFGG>FAF<DF44D*:>DBFFFBFFFF
@M02542:52:000000000-J9N43:1:1101:23166:3552 1:N:0:GTGAAA
CGGTTTGTCACCGGCAGTCTCCCTAGAGTTCCCGACTTAACTCGCTGGCAACTAAGGATAGGGGTTGCGCTCGTTGCGGGACTTAACCCAACATTTCACAACACGAGCTGACGACAGCCATGCAGCACCTGTCTTACGGTTCCCGAAGGCACAACCGCATCTCTGCAGTCTTCCGTAGATGTCAAGAGTAGGTAAGGTTCTTCGCGTTGCGTCGAATTAAACCACATGCTCCACCGCTTGTGCGGGCCCCCGTCAATTCATTTGAGGTTTAATCTTGCGACCGT
+
EFCFCFCFDCFE7@EEEGG9,@C<CFA@CFGEGCF@CFCGGGF@EFE@BFEFEFFEFGGFG,@=FGEGGGGGEFDA=CF:CF=FFGABFGGEFFGGGGFFD:B:4F@@FFFGGE@C+8<>F,CFCD8DFEGGGGGCFCGGGGG<CEC:FCCFGCF:FEG:CFCA;C,?FGGGG;FC7FCGFCFGGC:CGF@FG9B:+CCFCF;FGGGGE*7:55:8<EF>FF8*28C+<:02<@8EC57<C>?CE3)7CG377D0:9?>6*0)/)3(5<A0CD77C).(-(,75
@M02542:52:000000000-J9N43:1:1101:6956:3562 1:N:0:GTGAAA
CGGTTTATCACCGGCAGTCTCCCTAGTGTTCCCGACTTAACTCGCTGGCAACTAAGGATAGGGGTTGCGCCCGTTGCGGGACTTAACCCAACATTTCACAACACGAGCTGACGACAGCCATGCAGCACCTGTCTTACGGTTCCCGAAGGCACAACCGCATCTCTGCAGGCTTCCGTAGATGTCAAGAGTAGGTAAGGTTCTTCGCGTTGCGTCGAATTAAACCACATGCTCCACCGCTTGTGCGGGCCCCCGGCAATTCATTTGAGTTTTAATCTTGCGACCGTT
+
FGGCEFFFCCFFFEFE7C<EFDFCED,CFFGF9F::BEGG9C,6@BCC7@CDC@FFC@CC<<8C,=FGGG,>FF,?CF>7F7FEFGFFGCBFGGGGGGC?<F?:+B+@F<FC+C=F:BGE=<<F,FDEFGGG?CFCCEE>CFGF7CGG7FEGGDGF>:>*1,,7BC@4,*,?7C=,4<CCFC9CF+<FFCEF:FCCCGG7;BC5;?ECEEEE):=FGGFGG?CE@F6C+<<6CCCECDCDF247C<3<CD)0))(8>32@7><F9:AFFFFGDFFGFF09495<0
@M02542:52:000000000-J9N43:1:1101:16950:3575 2:N:0:GTGAAA
CGGTTTGTCACCGGCAGTCTCCTTAGAGTGCCCACCATCACGTGCTGGTAACTAAGGACAAGGGTTGCGCTCGTTACGGGACTTAACCCAACATCTCACGACACGAGCTGACGACAGCCATGCAGCACCTGTCTCAATGCTCCCGAAGGCACCAAACCATCTCTGGAAAGTTCATTGGATGTCAACGCCTGGTAAGGTTCGTCGCGTTGCTTCGAATTAAACCACATGCTCCACCGCCTTTACGGGCCCCCGTCACTCTATTTACGTTTTAATCTTGTGGCCGTG
+
GGGEEGCEFFGGGEGGGGGGGFFFFF<EGCGFFDGCFGGGCBFGFGGGGFEDEFFEGGGEFDFGGC@FCGFFGGGGGDGDEEEE9?FGF?BCEEC,E9,,8+@CDGCFE@FG@7FFDF7=FGG:,=@DFDGGGFD7F8CF9@=BCCCC7,DF8,@,3*1@,2E7,,,,?7FCA:CEC6*3*1++2*/58;A5;+=2?<A7.:)0:>DB()/3),*;;)3=02.;8*).**)5)).9>(*()))-89169(/1437(.)*.676))(31(3)4)6)20*/))0)))
@M02542:52:000000000-J9N43:1:1101:8114:3582 1:N:0:GTGAAA
CGGTTTATCACCGGCAGTCTCCCTAGAGTTCCCGACTTAACTCGCTGGCAACTAAGGATAGGGGTTGCGCTCGTTGCGGGACTTAACCCAACATTTCACAACACGAGCTGACGACAGCCATGCAGCACCTGTCTTACGGTTCCCGAAGGCACAACCGCATCTCTGCAGTCTTCCGTAGATGTCAAAAGTAGGTAAGGTTCTTCGCGTTGCGTCGAATTAAACCACATGCTCCACCGCTTGTGCGGGCCCCCGTCAATTCATTTGAGTTTTAATCTTGCGACCGT
+
E@CFEEFGGGGG7FFGFEF,EFEGF<FEGEFEGGGGGG9FFFF@FEG+CCFFGGGG@FGFC8,@FEGG@FEECFGGGGEDEGGGGGGGFGGGGGGGGGGCGDGG@7FFG,>=CFFGCG7DGG?<DFGGGDGFF9FFGGGGGGG9*3C7*DFFFFEGDGGGGFF;BFFGGG9C;F@F7**=9EFF?+,2>+9C:<FCGGF9ECG=8C?E*CEEEG=:DG7DCEGGGG<+A+A6<FGGGGG<72FG*>BFGDG>DGF@AF>FFD4@4?:A9<<6CG**)-1,(4)7
@M02542:52:000000000-J9N43:1:1101:22454:3590 1:N:0:GTGAAA
CGGTTTGTCACCGGCAGTCTCATTAGAGTGCCCTTTCGTAGCAACTAATGACAAGGGTTGCGCTCGTTGCGGGACTTAACCCAACATCTCACGACACGAGCTGACGACAGCCATGCAGCACCTGTGTGATGGTTCTCTTTCGAGCACTCCCAAATCTCTTCAGGATTCCATCCATGTCAAGGGTAGGTAAGGTTTTTCGCGTTGCATCGAATTAATCCACATCATCCACCGCTTGTGCGGGTCCCCGTCAATTCCTTTGAGTTTTAATCTTGCGACCGTACTCCC
+
GGGFEGEFGGGGEEGGDGGFGGGGGGGGGGGGGGFGGGGEDFFFFGGFGGGGGGCGGGGGGGGGGGCFGGGDGGGGFEGFEFGFEFGGFGFGCGGGGGGGCC@FFEGEGGFGGGGGGGGGGGEFGGFGGFFFFGCGGGGGGGGGEGCDGGGGGGGGGGG9DFGGGGGFCEECFFGGGGGGG6FCFGGF7CGGFCGGGGGGGECGGGGG=FGG>DFFCFGGGG8FEGGFGGGGDEC*+0><DFDGGFDFEDC*=F<=4ACFGFD46<4:AFBGC<))49<:21=?@
@M02542:52:000000000-J9N43:1:1101:17926:3610 2:N:0:GTGAAA
CGATTTGAATATCGGCGGTCTCGCCAGAGTCCCCGACATGACTCGCTGGTAACTGGCGATAGGGGTTGCGCTCGTTGCGGGACTTAACCCAACATCTCACGACACGAGCTGACGACAGCCATGCAGCACCTAACTACAGGCTCCCCGAAAAGCCCCCCGAGACTTCTCCCAGGTGTCTGCAGTTTCTAGCCCAGGTAAGGTCCTTCGCGTTGCGTCGAATTAAAACACATGCTCCACCCCTACTGCAGGCCCCCCTCAATTCCTTTGAGTTTCGGTCTTGCGACC
+
GGFEEGGGGFGFGGGGCFF@F@CCG7FGCFCFFFE:FGGGFGG,CFEGCGFGGGGGFEF7FEF@7CF7<:FECEFGGEFGGGG8FG?CEG7FDCGG9?F93@FCBE+3:F@GF77BFDFGGBCGFC7CBDCFBGF:C,2,18B****4***1,,6*:*7**:C+A99<FGGFFC+0*:CB*+;9::=?@?)7<:CFFC/977**)*04(),)217508*)/69E+<<<FD??*9<?<(*40(()0)47((99(1)--(/66=@AF9<A:<4><1(**08**))0)
@M02542:52:000000000-J9N43:1:1101:18039:3613 1:N:0:GTGAAA
CGGTTTGTCACCGGCAGTCTCATTAGAGTGCTCTTGCGTAGCAACTAATGACAAGGGTTGCGCTCGTTGCGGGACTTAACCCAAACATCTCACGACACGAGCTGACGACAGCCATGCAGCACCTGTATGAAAGTAAGTACCATCCCGTTAAGGACAGGTTTTCTTGTTCATATGTCAAGGGCTGGTAAGGTTTTGCGCGTTGTATCGAATTAAACCACATGCTCCACCGCTTGTGCAGGCCCCCGTCAATTCCCTTGAGTTTCGGTCTTGCGACCGTACTCCCC
+
GGGGGGGGGGGGGGGGGGGGGGGGGGGGGGGGGGGGGGGGGGGGGGGGGGGGGGGGGGGGGGGGGGGGGGGGGGGGFGGGGGGGGGGGGGGGGGGGGGGGGGGGGGGGGGGGGGGGGGGGGGGGGGGGGGGGGGGGGGGGGGGGGGGGGGGGGGGGGGGGGGGGGGGGGGGGGGGGGGGGGGGGGGGGGGDGGGCFGGGCCGGGGGGGGGGGFGGGGGGGGGGGGGGGGGGGGGCCFGGGGFFGGGFFGGGFFGFFFCFFGGF>>FFBFFFGGGFGFFFFFFFE
@M02542:52:000000000-J9N43:1:1101:24538:3625 1:N:0:GTGAAA
CGAGTTGACCCCGACAGTCTCCTGTGAGTCCCCATCACCCCGAAGGGCATGCTGGCAACACAGAACAAGGGTTGCGCTCGTTGCGGGACTTAACCCAACATCTCACGACACGAGCTGACGACAGCCATGCACCACCTGTACACCGACCACAAGGGGGACCCTGTCTCCAGGGTTTTCCGGCGTATGTCAAGCCTTGGTAAGGTTCTTCGCGTTGCGTCGAATTAAGCCACATGCTCCGCTGCTTGTGCGGGCCCCCGTCAATTCCTTTGAGTTTTAGCCTTGCGG
+
GGGGGGGGGGGGGFGGFGGGGGGGGGGGGGGGGGGGGGGGGGGGGGGGGGGGGGGGGGGGGGGGGGGGGGGGGGGGGGGGGGGGGGGGGGGGGGGGGGGGGGGGGGGGGGGGGGGGGGGGGGGGGGGGGGGGGGGGGGGGGGGGGGGGGGGGGGGGGGGGGGGGGGGGGGFGGGGGGGGGGGGGGGGGGGGGGGGGGGGGGGGGGGGGGGGGFGGGGGGGGGGGGGGGGGGGGGGGGGGGGFFGGG6@EGGFFGFFFEG:CFFFBFFFFAFGGGFC?ABFD4:>>
@M02542:52:000000000-J9N43:1:1101:16326:3629 1:N:0:GTGAAA
TCGGCTTATCACCGGCAGTCCCCTTCGAGTGCCCAACCAAATGCTGGCGACTAAGGGCGAGGGTTGCGCTCGTTGCGGGACTTAACCCAACATCTCACGACACGAGCTGACGACAGCCATGCAGCACCTTTGTCCCGGTCCCCGAAGGGAACCTTGCATCTCTTCAAGTAGCCGGGCATGTCAAGGGCTGGTAAGGTTCTGCCCGTTGCTTCCAATTAAACCACATGCCCCAACGCTTGTGCGGGCCCCCGTCAACTTCTTTGAGTTTTAATCTTGCAACCGTAT
+
FGE8BC@GGGGGGGCG7@EFGGFFG@F@@C<<9CFDGGGF,FCFG9C@:@@CCFF?@FFE:C::F:EC:+CF>D8====CFFE<FGBF@DFEFEE?FGF:F7:+3>FG<=<+8@+@FCD<3<<<AC:3D,>33,8,@>>>*>F::<FGF>F7*<?,<,@<,,3,?C,,?F9<,*::*<**5+,+5B7B*8CC79CC@C0++++2**2**2<3)+<+:9FC:2***++2<@7E5A*2*97*7459E)8>5D30<*-*.+7@::4@6)4<<2.*:FBFB)))43>7)
@M02542:52:000000000-J9N43:1:1101:23305:3638 1:N:0:GTGAAA
CGGTTTATCACCGGCAGTCTCCCTAGAGTTCCCGACTTAACTCGCTGGCAACTAAGGATAGGGGTTGCGCTCGTTGCGGGACTTAACCCAACATTTCACAACACGAGCTGACGACAGCCATGCAGCACCTGTCTTACGGTTCCCGAAGGCACAACCGCATCTCTGCAGTCTTCCGTAGATGTCAAGAGTAGGTAAGGTTCTTCGCGTTGCGTCGAATTAAACCACATGCTCCACCGCTTGTGCGGGCCCCCGTCAATTCATTTGAGTTTTAATCTTGCGACCGT
+
GGGGGGGGGGGGDEGGGGFGGGGGGGGGGGFGGGGGGGGGGGGGGGGGDFGGGGGGEGGGGGGGGGGGGGGGGGGGGGGGGGGGGGGGGGGGGGGGGGGGGGGGGGGGGGGGGGGGGGGGGGGGGGGGGGGGGGGGFGGFGGGGGG*:F:FGGGGGGGGCFFGGGGGGGGGGGGGGGCBCFGGGGGGGGGGGGGG9FGGGGGGGDGGGEGGGFGGGGGGGGGGGFGFFGCGFGFGEE<=FG>FGGGFFGGGBDGFFFGGFGFAF<:<<<4ACDFFG2969>BEF
@M02542:52:000000000-J9N43:1:1101:16776:3654 1:N:0:GTGAAA
CGGTTTGTCACCGGCAGTCACATTAGAGTGCCCTTTCGTAGCAACTAATGACAAGGGTTGCGCTCGTTGCGGGACTTAACCCAACATCTCACGACACGAGCTGACGACGGCCATGCAGCACCTGTGTCCAGGTTCTCTTTCGAGCACTCCCACATCTCTGCAGGATTCCTGGCATGTCAAGGGTAGGTGAGGTTTTTCGCGTTGCATCGAATTAAACCACATCATCCACCGCTTGTGCGGGTCCCCGTCAATTCCTTTGAGTTTCAACCTTGCGGCCGTACTCCC
+
GGGGGGGGGGGGGGGGGGGGGGGGGGGGGGGGGGGGGGGGGGGGGGGGGGGGGGGGGGGGGGGGGGGGGGGGGGGGGGGGGGGGGGGGGGGGGGGGGGGGGGGGGGGGGGGGGGGGGGGFGGGGGGGGGGGGGGGGGGGGGGGGGGGGFGGGGDGEFGEGGGGGGGGFGGGGGFGGGGGGGGGGGGGGCEGGFGGGGFGGGGGGGGGGDCGGFGGGGGGGGCFGGGGGGGGGGGGGGGDGGFFGGGFEGDGFFGFFFGGFGGFFFFFFBBFGGDDGBFF?FBFFF
@M02542:52:000000000-J9N43:1:1101:21490:3666 1:N:0:GTGAAA
CGGTTTATCACCGGCAGTCTCCCTAGAGTTCCCGACTTAACTCGCTGGCAACTAAGGATAGGGGTTGCGCTCGTTGCGGGACTTAACCCAACATTTCACAACACGAGCTGACGACAGCCATGCAGCACCTGTCTTACGGTTCCCGAAGGCACAACCGCATCTCTGCAGTCTTCCGTAGATGTCAAGAGTAGGTAAGGTTCTTCGCGTTGCGTCGAATTAAACCACATGCTCCACCGCTTGTGCGGGCCCCCGTCAATTCATTTGAGTTTTAATCTTGCGACCGT
+
GGGB:FFGGGGGEGGGFGGGGGEGGGGGGGGGGGGGGG<EGFGGEG7FGGGFGGGGGGGDCFF>FEC?CEFGDF<ACFGFEGFGGGFEFGGGGGGGDFGGGGGEGGGGGGGGCFGGGFF8>ADFGG?ADFGFGGGGGGEFF:@FFEGCFGGGGFGGEFGCFGCGCG9CFCDC@CF<:FECFFGGGFGGEFGG:<<CF:CEFGGGGGEEGGGG)*:@FCEGGCFE>F<6@9<?FFEEE9CCG:F<C5>E=DGDEG<EAC*92:474<A9<996DCBC)4;>>07@
@M02542:52:000000000-J9N43:1:1101:24153:3668 1:N:0:GTGAAA
TCGGCTTATCACCGGCAGTCCCCTTAGAGTGCCCAACTAAATGCTGGCAACTAAGGGCGAGGGTTGCGCTCGTTGCGGGACTTAACCCAACATCTCACGACACGAGCTGACGACAGCCATGCAGCACCTGTTCTGGGGCCAGCCTAACTGAAGGACATCGTCTCCAATGCCCATACCCCGAATGTCAAGAGCTGGTAAGGTTCTGCGCGTTGCTTCGAATTAAACCACATGCTCCACCGCTTGTGCGGGCCCCCGTCAATTCCTTTGAGTTTTAATCTTGCGACC
+
GGGGGGGGGGGGGGGGGGGGGGGGGGGGGGGGGGGGGGGGGGGGGGGGGGGGGGGGGGGGGGGGGGGGGGGGGGGGGGGGGGGGGGGGGGGGGG<FFGGGGEGGGGGGGGGGGGGGGGGGGGGGGGGGGGGGGGGGGGGGGGGGGGFGGGGGGGGGGGGGGGACFGGGFDEGGGGGDGGGGGGGGGGGFGGGGGGGGGFFCGGGGFGGGGGGDGGGGGGGGGGGGGGFGGGGGGFFGGDGGFFGFG:@GGGFFGFFFGGFGGFFFF2)4>>FCFFGFFF<A9DFD
@M02542:52:000000000-J9N43:1:1101:23750:3678 1:N:0:GTGAAA
CGGTTTATCACCGGCAGTCTCCCTAGAGTTCCCGACCTAACTCGCCGGCAACTAAGGATAGGGGTTGCGCTCGTTGCGGGACTTAACCCAACATTTCACAACACGAGCTGACGACAGCCATGCAGCACCTGTCTTACGGTTCCCGAAGGCACAACCGCATCTCTGCAGTCTTCCGTAGATGTCAAGAGTAGGTAAGGTTCTTCGCGTTGCGTCGAATTAAACCACATGCTCCACCGCTTGTGCGGGCCCCCGTCAATTCATTTGAGTTTTAATCTTGCGACCGTT
+
GGGGGGGGGGGGGGGGGGGFGGGGGGGGGGGGGGGGGGGGGGGGGGGGGGGGGGGGGGFGGGGGGGGGGGGGGGGGGGGGGGGGGGGGGGGGGGGGGGGGGGGGGGGGGGGGGGGGGGGGGGGGGGGGGGGGGGGGGGGGGDGGGGEGGGGGGGGGGGGGGGFGFGGGGGGGGGGGGGGGGGGGGGGGGGGGGGGGGCCGGGGGGGGGEGCGFGGF4FFGFGGCCFG?FFFGGFG=E9CGF2?DGGDFGGGFFD6BB7:?DC<066::AFB<C*@FFF6(49>E)
@M02542:52:000000000-J9N43:1:1101:25029:3678 1:N:0:GTGAAA
CCCGTTATCCGAGGCGGTTTCGCCAGAGTGCTCAACTAAATGGTAGCAACTGGAGATAAGGGTTGCGCTCGTTGCGGGACTTAACCCAACATCTCACGACACGAGCTGACGACAGCCATGCAGCACCTATATAGAGGCCTATTGCTAGGCGCCGATATTTCTACCGAATTCCTCTACATTTCGAGCCCAGGTAAGGTTCTTCGCGTTGCGTCGAATTAAACCACATGCTCCACCGCTTGTGCGGGCCCCCGTCAATTCCTTTGAGTTTCAGCCTTGCGACCGTAC
+
GGGGGGGGGGGGGGGGGGGGGGGGGGGGGGGGGGGGGGGGGGGGGGGGGGGGGGGGGGGGGGGGGGGGGGGGGGGGGGGGGGGGGGGGGGGGG9FFGGGGGGGGGGGGGGGGGGGGGGGGGGGGGGGGGGGGGGGFGGGGGGGGGGGGGGGGGGGGGGGGGGGGGGGDEGGGGFGGGGGGGGGGGGGGGGGGGGGGGGGGGGGGGGGGGGGGFGGGGGGGGGGGGGGG?FFGGGGGEGCDDAED7C>DGGGFFDBFFGGFGG<?BFFB929FGGF4?99>F6535
@M02542:52:000000000-J9N43:1:1101:11843:3688 1:N:0:GTGAAA
CGGTTTGTCACCGGCAGTCTCTCTAGAGTGCCCTTGCGTAGCAACTAAAGATAAGGGTTGCGCTCGTTGCGGGACTTAACCCAACATCTCACGACACGAGCTGACGACAGCCATGCAGCACCTGTGTCCACTTTCCCTTTCGGGCACCTGATGCATCTCTGCTTCGTTAGTGGCATGTCAAGGGTAGGTAAGGTTTTTCGCGTTGCATCGAATTAATCCACATCATCCACCGCTTGTGCGGGTCCCCGTCAATTCCTTTGAGTTTTAATCTTGCGACCGTACTCC
+
GGGGGGGGGGGGGGGGGGGGGFGGGGGGGGGGGGGGGGGGGGGGGGGGGGGGGGGGGGGGGGGGGGGGGGGGGGGGGGGGGGGGGGGGGGGGGGGGGFEGGGGGGGGGGGGGGGGGGGGFGGGGGFFGGGGGGGGGGGGGGGGGGGGGGGGFGF9FFDFGFGGGG7FGGGGFFG7FFGGCFEGGGGGGGGGG@7?CFG8CEGGGGGFEEEGFFFGGGGFGGGGGDGFGGCFEEEGDG*AD)7BD5C>>EGGFFG>FFGGFF<>FFFFFB9<G*;:C319:??FF@
@M02542:52:000000000-J9N43:1:1101:17054:3707 2:N:0:GTGAAA
CGGTTTGTCACCGGCAGTCTCATTAGAGTGCCCTTTCGTAGCAACTAATGACAAGGGTTGCGCTCGTTGCGGGACTTAACCCAACATCTCACGACACGAGCTGACGACAGCCATGCAGCACCTGTGTGCAGGTTCTCTTTCGAGCACCCTCAGATCTCTCCGAGGTTCCTGCCATGTCAAGGGTAGGTAAGGTTTTTCGCTTTGCATCGAATTAATCCACATCATCCACCGCTTGTTCGGGTCCCCGGCAATTCCTTTGAGTTTTAATCTTGCGACCGTACTCCC
+
GGGGGGGGGGGGGGGGGGGFGGGGGGGGGGGGGGGGGGGGGGGGGGGGGGGGGGGGGGGEGGGGGGGGGGGGGGGGGGGGGGGGGGGGGGFFGGGGGGGGGGGGGGGGGGGGGGGGGFGGGGD@;=EFGGGFGGGGGGGGGGGGGGFFFC8EGGFFCG<?FGGGGGFDGGGFGE7,=:+B6F4899F6BFF;CFCDF68*).=8CFFC@F;474F78AGA*.69+A87DF033:F?).<9>FBFFB((24/92:C<ABF41/=:A>7>>AAA2((7C373))*00
@M02542:52:000000000-J9N43:1:1101:25841:3714 1:N:0:GTGAAA
CGGTTTGTCACCGGCAGTCTCCCTGGAGTGCTCTTGCGTAGCAACTAGGGACAAGGGTTGCGCTCGTTGCGGGACTTAACCCAACATCCCACGACACGAGCTGACGACAGCCATGCAGCACCTGTGTTACGGCTCCCTTTCGGGCACCCCCACCTCTCGGCAGGGTTCCGTACATGTCAAGGGTAGGGAAGGTTTTTCGCGCTGCATCGAATTAATCCACATCATCCACAGCTTGTGCGGGTCCCCGGCAATTCCTGTGAGTTTTAATCTTGCGACCGTACTCAC
+
FGDGGGFF9FDFEGGGGCEG9E@8FD,,EFGGGF,C<:FGD<CE@F8CECG7CEE8CCFEGGGC=CGDGCFGEE=F,C9FE8:@FFEF,FE<@@F:C=F@::=<=F:F+FGDC<F8,>,3>><><F<@<=FGGF@FB:EFFFC@*5:<5<>FECF,2@CE7***8=<7BF:FF7:,2:;<CC@CF@C*AFGC:++8:+/*::8CEF79/A?+<9:@C9C7+76+<:F6F+*23:EC6?5DG(7*/*))/))/6C)/)<**2257<).).));F)))-2-(21@*0
@M02542:52:000000000-J9N43:1:1101:17095:3801 2:N:0:GTGAAA
CGGTTTGTCACCGGCAGTCTCCCTGGAGTGCTCTTGCGTAGCAACTAGGGACAAGGGTTGCGCTCGTTGCGGGACTTAACCCAACATCTCACGACACGAGCTGACGACAGCCATGCAGCACCTGTGTTACGGCTCCCTTTCGGGCACCCCCACCTCTCGGCAGGGTTCCGTACATGTCAAGGGTAGGTAAGGTTTTTCGCGTTGCATCGAATTAATCCACATCATCCATCGCTTGTGCGGGTCCCCGGCAATTCCTTTGAGTTTTAATTTTTCGACCGTACTCCC
+
GGGGGGGGGGGGGGGGGGGDGFGGGGGGGFGGGGGGGGGGGGGGGGGGGGGGGGGGGGGGGGGGGGGGGGGGGGGGGGFFGGGGGFGGGGGGGGGGGEGGDGGGGGGGGGGGGGGGGGGGFGGGGGFGGGGGGGGGGGGGGGGGDEGFGGGEGE6EDG=CC*=C5FFCFDCFGGF7CF7=AGGFC;FA6AAA);+7CC3*8:572*9<(.:F?A=4@=9?40)<799)**(()0).))*(2((4@1((((172074))96(179A2:2).:),(-5C)837.6)0
@M02542:52:000000000-J9N43:1:1101:7854:3803 1:N:0:GTGAAA
CGGTTTATCACCGGCAGTCACCCTAGAGTTCCCGACTTAACTCGCTGGCAACTAATGATAGGGGTTGCGTTCGTTGCGGGACTTAACCCAACATTTCACAACACGAGCTGACGACAGCCATGCAGCACCTGTCTTACGGTTCCCGAAGGCACAACCGCATCTCTGCAGTCTTCCGTAGATGTCAAGAGTAGGTATGGTTCTTCGCGTTGCGTCGAATTAAACCACATGCTCAACCGCTTGTGCGGGCCCCCGTCAATTCATTTGAGTTTTAATCTTGCGACCGT
+
FC7FFGFFGGFDGEGG:FG,EE<CF,@<F9FG@FGGGDF9@FFEF,C@,@F7FGGGCFDFGC87,87E++8BBF@C=+@++@<FAFEE<B<FF8FF9FFECGF:+@+@C<D,=3=C+=B8=>DD,,>@F@=>,=<DF<>@C<C,@FFGGG7A7BE7<FGFF9,@9<FBEGC,,>:<,<*2,B9FCB:23?99FG,78<C99F9**=CCEGG5):?=C5<CC+8AEGC+8+C+<FGDC)*1044C/))<=/9BBD<)-97?>><4::::)659:C6:)479;057
@M02542:52:000000000-J9N43:1:1101:9265:3814 1:N:0:GTGAAA
CGGTTTATCACCGGCAGTCTCCCTAGAGTTCCCGACTTAACTCGCTGGCAACTAAGGATAGGGGTTGCGCTCGTTGCGGGACTTAACCCAACACTTCACAACACGAGCTGACGACAGCCATGCAGCACCTGTCTTACGGTTCCCGAAGGCACAACCGCATCTCTGCAGTCTTCCGTAGATGTCAAGAGTAGGTAAGGTTCTTCGCGTTGCGTCGAATTAAACCACATGCTCCACCGCTTGTGCGGGCCCCCGTCAATTCATTTGAGTTTTAATCTTGCGACCGT
+
FGGG:@8CEF<<FCGGGFG9E9FCFAFCFGFGDGDGGGGGGGFG@C:FD,EFF8CE@GFFGFFEGGGG7CC::FFFEGEDGFFEFF<FGGGGGGEFFFFGGGGGGGGGG8@CCGGEC8F,=FFGGGFF8FC,DFFF<FGGGG?<:CFF7CFG,@FEECFE@FF,;FGFEF9FE<C>,<5C9<FCCFCCGEEEFECGGGGGG92;EEECCGE=>E*@FGGGFGGGCCGGGCCF?=CEE):572@GGC@::DD5<D05<GGFGG<66<2-6:<0**0?24411(<>
@M02542:52:000000000-J9N43:1:1101:5331:3821 1:N:0:GTGAAA
CGGTTTATCACCGGCAGTCTCCCTAGAGTTCCCGACTTAACTCGCTGGCAACTAAGGATAGGGGTTGCGCTCGTTGCGGGACTTAACCCAACATTTCACAACACGAGCTGACGACAGCCATGCAGCACCTGTCTTACGGTTCCCGAAGGCACAACCGCATCTCTGCAGTCTTCCGTAGATGTCAAGAGTAGGTAAGGTTCTTCGCGTTGCGTCGAATTAAACCACATGCTCCACCGCTTGTGCGGGCCCCCGTCAATTCATTTGAGTTTTAATCTTGCGACCGTT
+
GGDGGGGGGGGGGGGGGGGGDGGGGGGGGGGGGDGGGGGGGGGGGGGGGGGGGGGGGFGGGGGGGGGGGGGGGGGGGGGGGGGGGGGGGGGGGFGGGGGGGG<FFDGGFGGGGDEGGGFDEG@>FFGGGGGGGGGGGGGGGGGGDGGDDFFFGCCGG:BFG9<,,?FFFGGGGGFGGGEGGFF+??7<EFGGGGGGFEFGGGG8C8ED5;=1)/:;C*<FC9CG58CGG7<7CC;=E<*9D?FGDD>>CCD>.907<EGFGCAF28AF2<BFGF?FAB;>69@D)
@M02542:52:000000000-J9N43:1:1101:21190:3834 1:N:0:GTGAAA
CCCGTTATCCGAGGCGGTTTCGCCAGAGTGCTCAACTAAATGGTAGCAACTGGAGATAAGGGTTGCGCTCGTTGCGGGACTTAACCCAACATCTCACGACACGAGCTGACGACAGCCATGCAGCACCTGTATGAAAGTAAGTACCATCCCGTTAAGGACAGGTTTCCTTGTTCATATGTCAAGGGCTGGTAAGGTTTTGCGCGTTGTATCGAATTAAACCACATGCTCCACCGCTTGTGCAGGCCCCCGTCAATTCCTTTGAGTTTCGGTCTTGCGACCGTACTC
+
GGGGGGGGGGGGGGGGGGGGGGGGGGGGGGGGGGGGGGGGGGGGGGGGGGGGGGGGGGGGGGGGGGGGGGGGGGGGGGGGGGGGGGGGGGGGGGGGFFGGGGGGGGGGGGGGGGGGGGGGGGGGGGGGGGGGGGGGGGGGGGGGGGGGGGGGGGGGGGGGGGGGGGGGGGGGGGGGGGGGGGGGGGGGGFGGGGCFGGGGGGGGGGGGGGGGFGGGGGGGGGGGCFCFGGGGGGGGGGCFGAFGGGFFCDGFFGFFFGGF7>:FDFF:BF<GGFFD>BF9?:3)9
@M02542:52:000000000-J9N43:1:1101:12880:3855 1:N:0:GTGAAA
GAGGGTTGCGCTCGTTGCGGGACTTAACCCAACATCTCACGACACGAGCTGACGACAGCCATGCAGCACCTGTGTCCCGGTCCCCGAAGGGAACCTTGCATCTCTGCAAGTAGCCGGGCATGTCAAGGGCTGGTAAGGTTCTGCGCGTTGCTTCGAATTAAACCACATGCTCCACCGCTTGTGCGGGCCCCCGTCAATTCCTTTGAGTTTTAATCTTGCGACCGTACTCCCCAGGCGGAATGTTTAATGCGTTAGCTGCGCCACCGAACAGTATACTGCCCGACGGCTAACATTCATCGTT
+
CCCCCGGGGGGGGGGGGGGGGGGGGGGGGGGFGGGGGGGGGGGGGGGGDGGGGGGGGGGGGGGGGGEGGGGFGFGGGGGGGGGGGGGGDGGFFGGGGGGGGGGGGGGGGGFGGGGGGGGGGGGFGFFGGGGGGFGGGGGGGGFGE7FCFGGGGGGCFGGFGGGGGGGGCFAGGGDGCGGGGG7FGE7CCFEECGGDGGGCGGGGFFFGGGGFGFCCG9:8EGGGGGGGFDGGGGGGGGGGGGGGGGGGFFEGGGGGGFFDEG>@GD335C?94<>F7*<FFF9;26>DDFF464:44>FFF
@M02542:52:000000000-J9N43:1:1101:11308:3859 1:N:0:GTGAAA
CGGTTTGTCACCGGCAGTCTCATTAGAGTGCCCAACTAAATGTAGCAACTAATGACAAGGGTTGCGCTCGTTGCGGGACTTAACCCAACATCTCACGACACGAGCTGACGACAGCCATGCAGCACCTGTGTTACGGTTCTCTTTCGAGCACTAAGCCATCTCTGGCGAATTCCGTACATGTCAAAGGTGGGTAAGGTTTTTCGCGTTGCATCGAATTAAACCACATCATCCACCGCTTGTGCGGGTCCCCGTCAATTCCTTTGAGTTTCAACCTTTCGGCCGTAC
+
GGGFDEGGGGGGGGGGGGGGGGGGGGGGGGGGGGGGGGGGGGGGGGCGGGGGGGGGGGGGGGGGGGGGGGGGGGGGDEGGFGGEGGGGGGGGGGGGFGGGGGGGGGGGGGGGGGGGGGGGGFGGCFGGGGGGGGGGGGGGGGGGGGFEFGGGGGGGGGGGGGGGFGGFEGGGGGGGGGGFGGGGGGDF8CGGGGGGGFGGGGGGGGGGGGFGFGGGGCFG?CECCFG7@EGGGGGGCDGFCAFDGD5FGFG5:CBFBGGFGGF4:A>42)6CDG4:<F07?9:38
@M02542:52:000000000-J9N43:1:1101:18891:3863 1:N:0:GTGAAA
CGGTTTGTCACCGGCAGTCTCCCTGGAGTGCTCTTGCGTAGCAACTAGGGACAAGGGTTGCGCTCGTTGCGGGACTTAACCCAACATCTCACGACACGAGCTGACGACAGCCATGCAGCACCTGTGTTATGGCTCCCTTTCGGGCACCCCCACCTCTCAGCAGGGTTCCATACATGTCAAGGGTAGGTAAGGTTTTTCGCGTTGCATCGAATTAATCCACATCATCCACCGCTTGTGCGGGTCCCCGTCAATTCCTTTGAGTTTTAATCTTGCGACCGTACTCCC
+
GGGGGGGGGGGGGGGGGGGGGGGGGGGGGGGGGGGGGGGGGGGGGGGGGGGGGGGGGGGGGGGGGGGGGGGGGGGGGGGGGGGGGGGGGGGGGGGGGGGGGGGGGGGGGGGGGGGGGGGGGGGGGGGGGGGGGGGGGGGGGGGGGGGGGGGGGGGGGGGGGGGGGGGGGGGFGGGGGGGGGGGGGGGGGGGGGGGGGGGGGGGGGGGGGGGGFGFGGGGGGGGGGGGGGGGGGGGGFGGGGFEGGGFFGGGFFGFFBAC?CC<FFFF>AFFDFDFG>FFFFFFFF
@M02542:52:000000000-J9N43:1:1101:23620:3866 1:N:0:GTGAAA
CCACCTTCCTCCGGTTTGTCACCGGCAGTCTCATTAGAGTGCCCTTTCGTAGCAACTAATGACAAGGGTTGCGCTCGTTGCGGGACTTAACCCAACATCTCACGACACGAGCTGACGACGGCCATGCAGCACCTGTGTCCAGGTTCTCTTTCGAGCACTCCCACATCTCTGCAGGATTCCTGGCATGTCAAGGGTAGGTAAGGTTTTTCGCGTTGCATCGAATTAAACCACATCATCCACCGCTTGTGCGGGTTCCCGTCAATTCCTTTGAGTTTCAACCTTGCGGCCGTACTCCCGAGGC
+
CCCCCGGGGGACC:F@GGGGFFDGGDGGGGFGGGAEFFEGCFGGGGGGGFEG@9EFFDDCFDEEA<@7FGGGGGGGEGGFGGCEFDGFGGCCFGGGCFG,,CFCEG:6?FGGGGGDE?FFGEGGGFD9,DCGGGDBFGGGGGGGGGGGGGGGGGDEGGGGGGGGG7FFG;9BFDGFGGFFGGGGFGGEE@FFGGGGGGGGGGGGGGFCFCFCCECCECG8AFG=97@FF7ECCGGGGGCGFG58CGG?E=CD/**99?7DGGFFGGGF?FAFFFG4CF<7:7A?FFF3DC3C?F(3(4))0
@M02542:52:000000000-J9N43:1:1101:15407:3905 1:N:0:GTGAAA
CGGTTTATCACCGGCAGTCTCCCTAGAGTTCCCGACTTAACTCGCTGGCAACTAAGGATAGGGGTTGCGCTCGTTGCGGGACTTAACCCAACATTTCACAACACGAGCTGACGACAGCCATGCAGCACCTGTCTTACGGTTCCCGAAGGCACAACCGCATCTCTGCAGTCTTCCGTAGATGTCAAGAGTAGGTAAGGTTCTTCGCGTTGCGTCGAATTAAACCACATGCTCCACCGCTTGTGCGGGCCCCCGTCAATTCATTTGAGTTTTAATCTTGCGACCGT
+
GGGGGGGGGGGG>GGGGGGGGGGGGGGGGGGGGGGGGGGGGGGGGGGGGGGGGGGGGGGGGGGGGGGGGGGGGGGGGGGGGGGGGGGGGGGGGGGGGGGGGGGGGGGGGGGGGGGGGGGGGGGGGGGGGGGCGGGGGGGGGGGGGGGGGGGGGGGGGGGGGGGGGGGGGGGGGGGGGGGGGGGGGGGGGGGGGGGGGGGGGGGGGGGGEDEGFCEDFFGGGGGGGGGFGEFGGGGGEGGFG7FGGGFFGGGFFGFBDGGFGFDFB:AFFFFFGFFG299;FFFF
@M02542:52:000000000-J9N43:1:1101:21369:3906 1:N:0:GTGAAA
CGGTTTGTCACCGGCAGTCTCATTAGAGTGCCCTTTCGTAGCAACTAATGACAAGGGTTGCGCTCGTTGCGGGACTTAACCCAACATCTCACGACACGAGCTGACGACGGCCATGCAGCACCTGTGTCCAGGTTCTCTTTCGAGCACTCCCACATCTCTGCAGTCTTCCGTAGATGTCAAGAGTAGGTAAGGTTCTTCGCGTTGCGTCGAATTAAACCACATGCTCCACCGCTTGTGCGGGCCCCCGTCAATTCATTTGAGTTTTAATCTTGCGACCGTACTCCC
+
GFEGGGGCEEEEFGGGGGG@CFGGGGGEFFCCFFFFGGFGGGGGGGFFFGGGGGDGCGGGGDGBEEFGFGGGGEEGGFFGAAFFGGGGGDGFGGGE@FEEGGCG=4FGFEGGGFCF?<>>FFDD>>FA<@FFGGGGGGGGFCFGGCFDBCF7CF7<EF9FC;?>7B;C>7EGG<;FBFGGCCCGGGGGGFGG;<<FFFCEGEC*/C:==*/<;C9@7E:CG?<E+@8+08:5**;C<FCDD;B5CDFFG*1=9C9@BG7F*2.8<A:A24<>*/552(-33:B?F
@M02542:52:000000000-J9N43:1:1101:21289:3946 1:N:0:GTGAAA
GTCCACACCTTCCTCCGAGTTGACCCCGGCGGTCTCCTGTGAGTCCCCAACCTCCCGAAGGAGTTGCTGGCAACACAGGACAAGGGTTGCGCTCGTTGCGGGACTTAACCCAACATCTCACGACACGAGCTGACGACAGCCATGCACCACCTGTACACCGACCACAAGGGGGGCACTATCTCTAATGCTTTCCGGTGTATGTCAAGCCTTGGTAAGGTTCTTCGCGTTGCGTCGAATTAAGCCACATGCTCCGCTGCTTGTGCGGGCCCCCGTCAATTCCTTTGAGTTTTAGCCTTGCGGC
+
CCCCCGGGGGGGGGGGGGGGGGGGGGGGGGGGGGGGGGGGGGGGGGGGGGGGGGGGGGGGGGGGGGGGGGGGGGGGGGGGGGGGGGGGGGGGGGGGGGGGGGGGGGGGGGGGGGGGGGGGGGGGGGGGGGGGGGGGGGGGGGGGGGGGGGGGGGGFGGGGGGGGGGGGGGGGGGGGGGGGGGGGGGEGGGG9CGGCGEGGGGGGGGGGGGGGGGGGGCGGGGGGGGGGFGGGGGGGGGGGGGGGGGFFGCCFDCEDGFFGG4FEGGGFFGFFFGDFGGBFFFFF234FGGFC<?FF)5:B)
@M02542:52:000000000-J9N43:1:1101:23693:3948 1:N:0:GTGAAA
CGGTTTATCACCGGCAGTCTCCCTAGAGTTCCCGACTTAACTCGCTGGCAACTAAGGATAGGGGTTGCGCTCGTTGCGGGACTTAACCCAACATTTCACAACACGAGCTGACGACAGCCATGCAGCACCTGTCTTACGGTTCCCGAAGGCACAACCGCATCTCTGCAGTCTTCCGTAGATGTCAAGAGTAGGTAAGGTTCTTCGCGTTGCGTCGAATTAAACCACATGCTCCACCGCTTGTGCGGGCCCCCGTCAATTCATTTGAGTTTTAATCTTGCGACCGT
+
GGGGGGGGGGGGGGGGGGGGGGGGGGGGGGGGGGGGGGGGGGGGGGGGGGGGGGGGGGGGGGGGGGGGGGGGGGGGGGGGGGGGGGGGGGGGGGGGGGGGGGGGGGGGGGGGGGGGGFGGGGGGGGGGGGGGGGGGGGGGGGGGGGGGGGGGGGGGGGGGEGGGFGGGGGGGFGGGGGGGGGFGGGGGGGGGGFGGGGGGGGGGGGGGGGGGFGGGGGGGGGGGGGGGGFGGGGGGGGGGG)99EDE3CDGDDG?FFGGFGGF?ABFAFFFGFDFGBFFFF>@E
@M02542:52:000000000-J9N43:1:1101:25824:4007 1:N:0:GTGAAA
CGGTTTGTCACCGGCAGTCTCATTAGAGTGCCCTTTCGTAGCAACTAATGACAAGGGTTGCGCTCGTTGCGGGACTTAACCCAACATCTCACGACACGAGCTGACGACGGCCATGCAGCACCTGTGTCCAGGTTCTCTTTCGAGCACTCCCACATCTCTGCAGGATTCCTGGCATGTCAAGGGTAGGTAAGGTTTTTCGCGTTGCATCGAATTAAACCACATCATCCACCGCTTGTGCGGGTCCCCGTCAATTCCTTTGAGTTTCAACCTTGCGGCCGTACTCCC
+
FGGBFGGGGGFGFFGGGGGGFFCFGGGGGGCFGGGFFGGFFGGGCEGFGGGGGGGFGFGGFGGGGGGGGGGGDGDGGGFF9,:FEGCGAFGGGGGGGGGGGFGGFGGGGGEG:DFGGFFGGGGGGBFFFFGG<DF9FGGGGGGGGFGFBCBFGGGG9FFFEFGGGGGGGGGGFGFFF9FGGEF<BCCE7CGG>F9<:C?=EGGGGG?CE6C68:FGGGGGGCGGF:CGCC=GGGCC+CG3D9>GGFB5E*96@DAFD<CFGC<4A4>A:><?FGDG>09?BFFFF
@M02542:52:000000000-J9N43:1:1101:5422:4049 1:N:0:GTGAAA
CGGTTTATCACCGGCAGTCTCCCTAGAGTTCCCGACTTAACTCGCTGGCAACTAAGGATAGGGGTTGCGCTCGTTGCGGGACTTAACCCAACATTTCACAACACGAGCTGACGACAGCCATGCAGCCCCTGTCTTACGGTTCCCGAAGGCACAACCGCATCTCTGCAGTCTTCCGTAGATGTCAAGAGTAGGTAAGGTTCTTCGCGTTGCGTCGAATTAAACCACATGCTCCACCGCTTGTGCGGGCCCCCGTCAATTCATTTGGGAGTTAATCTTTCGACCCT
+
EFCFEDFGGEFG@@E7FC<C<F8F<CF6@E<@FF:FF@FFGGCE7@B7@CEF@FFGDCEFCEEFFB@8+@:BC4=E7:CFFGFEFG<?BFFGGGGGGGGFFC,++84=FC9F+BECFFFG<DF,=D,8+@<FFGGCE7@>EC:FEFG@<7FF@7*>FEE7:=F9;,@,@C;@@FFC:FCC<C:+;+2=CF99FFF9ECGGG@9CGECGCCC:BGD5*1@F72***;<A+2326*;=E)//9?BCGG>):CC)./()-+017*./)-((-(.7;:*2)6(,--))
@M02542:52:000000000-J9N43:1:1101:23303:4058 1:N:0:GTGAAA
CGGTTTGTCACCGGCAGTCTCTCTAGAGTGCCCTTTCGTAGCAACTAGAGACAAGGGTTGCGCTCGTTGCGGGACTTAACCCAACATCTCACGACACGAGCTGACGACAGCCATGCAGCACCTGTGTCCACTTTCTCTTTCGAGCACCTAATGCATCTCTGCTTCGTTAGTGGCATGTCAAGGGTAGGTAAGGTTTTTCGCGTTGCATCAAATTAATCCACATCATCCACCGCTTGTGCGGGTCCCCGTCAATTCCTTTGAGTTTTAATCTTGCGACCGTACTCC
+
GGGGGGGGGGGGGGGGGGGGGGGGGGGGGGGGGGGGGGGGGGGGGGGGGGGGGGGGGGGGGGGGGGGGGGGGGGGGGGGGGGGGGGGGGGGGGGGGGGGGGGGGGGGGGGGFGDGGGGGGGGGGGGGGGGGGGGGGGGGGFGFGGGGG7FDFGGGGGGGGGGGGGGGGFGGGCEAFFGCFFFGGGGGGFGGGGGGGGGFDEEGG5CGGGGGGFGGGGFGFGGGGFE@CGGGGGGG=CFFGGFFGGGFDCDGEFC>FBFGFGDDF>F>BFFFG>C;<;B>?1:FFF
@M02542:52:000000000-J9N43:1:1101:23099:4076 2:N:0:GTGAAA
CGGTTTATCACCGGCAGTCTCCCTAGAGTTCCCGACTTAACTCGCTGGCAACTAAGGATAGAGGTTGCGCTCGTTGCGGGACTTAACCCAACATTTCACAACACGAGCTGACGACAGCCATGCAGCACCTGTCTTACGGTTCCCGAAGGCACAACCGCATCTCTGCAGTCTTCCGTAGATGTCAAGAGTAGGTAAGGTTCTTCGCGTTGCGTCGAATTAAACCACATGCTCCCCCGCTTGTTCGGGCACCCGTCCATTCATTTGAGTTTTAATCTTGCCACCGT
+
GGGGGGGGGGGGGGGGGGGDGGGGGGGGGGGGGGGGGGGGGGGGGGGEGGGGGGGGGGGGGGGGGGGGGGGGGGGGGGFGGGGGGGGFGGGGGGGGGGGGGGGGGFGGGGGGGGGGGGGGFGGGGGFGGGGGGFFGGCGFGGGDEGGGGGGGGGEGGCCCE?FGGGGGGDFFGGGG:CDFFGGFGFF):;6BFFGGDCAG4A=A?FA1(:(=(,9;?F?BGF?GC:??GFB))083(,>(().(7>>(2(1)-//454B<4B=)63<AA<2:BAAD*/)6?F:F
@M02542:52:000000000-J9N43:1:1101:14993:4112 1:N:0:GTGAAA
CGGTTTATCACCGGCAGTCTCCCTAGAGTTCCCGACTTAACTCGCTGGCAACTAAGGATAGGGGTTGCGCTCGTTGCGGGACTTAACCCAACATTTCACAACACGAGCTGACGACAGCCATGCAGCACCTGTCTTACGGTTCCCGAAGGCACAACCGCATCTCTGCAGTCTTCCGTAGATGTCAAGAGTAGGTAAGGTTCTTCGCGTTGCGTCGAATTAAACCACATGCTCCACCGCTTGTGCGGGCCCCCGTCAATTCATTTGAGTTTTAATCTTGCGACCGT
+
GGGGGGGGGGGGGGGGGGGGGGGGGGGGGGGGGGGGGGGGGGGGGGGGGGGGGGGGGGGGGGGGGGGGGGGGGGGGGGGGGGGGGGGGGGGGGGGGGGGGGGGGGGGGGGGGGGGGGGGGGFGGGGFGGGGGGGGGGGGGGGGGGGGGGGGGGGGGGGGGGGGGGGGGGGFGGGGGGGGGGGGGGGGGGGGGGGFGGGGGGGGGGGGGGGGGFGGGGGGGGGGGGGGGGGGGGGGGGGGGG?FGGGFFGGGFFGBFFGGFGGFFBFFFFFFDFDFG<A>;0;DE
@M02542:52:000000000-J9N43:1:1101:16687:4123 1:N:0:GTGAAA
CGGTTTGTCACCGGCAGTCTCTCTAGAGTGCCCTTTCGTAGCAACTAGAGACAAGGGTTGCGCTCGTTGCGGGACTTAACCCAACATCTCACGACACGAGCTGACGACAGCCATGCAGCACCTGTGTCCACTTTCTCTTTCGAGCACCTAATGCATCTCTGCTTCGTTAGTGGCATGTCAAGGGTAGGTAAGGTTTTTCGCGTTGCATCGAATTAATCCACATCATCCACCGCTTGTGCGGGTCCCCGTCAATTCCTTTGAGTTTTAATCTTGCGACCGTACTCC
+
DEEGGGGGFGGFGCFFCGFEEAEFGGGGGFGFFGFGG,CFEGDFCDFDEEFFEGFDGGGGGDGFEGCDFGGDGEGGGGGGGFGGGGGGEEFGGGECFGGGGGGGFBFGGGFGFGG8FBFFEGGCFDFGFGEGDGFGFDFFFEFEGGGGGGFGGFG@FFGFGGGEGGCG:>C@FGFEGGF;CFF7<BFF9<;<77,CFGGGDGGEGGGGFEGC;7><:F96CFC++<99C8EEGGGGGCFGDBDGGFFBCGDFBFBFBEF?DGAFAAABFFAF*:85;>1<:?5??
@M02542:52:000000000-J9N43:1:1101:17772:4124 1:N:0:GTGAAA
CGAGTTGACCCCGGCAGTCTCCCATGAGTCCCCAACATCACTTGCTGGCAACATGGGACGAGGGTTGCGCTCGTTGCGGGACTTAACCCAACATCTCACGACACGAGCTGACGACAGCCATGCACCACCTGTGACCGCCCCCGAAGGACCTGCCATCTCTGACAGTTTTGCGGCCATGTCAAACCCAGGTAAGGTTCTTCGCGTTGCATCGAATTAATCCGCATGCCCCGCCGCTTGTTCCGGCCCCCGTCAATTCCTTTGCGTTTTAGCCTTGCGGCCGTACTC
+
GGGGGGGGGGGGGGGGGGGAGGGGGGGGFGGGGGGGGGGGGGGGGFGFGFFGGGGGGFGGEGGGGGGGGGEGEGGGGDFG7FFGGGGGGGGGEDF?FFGFGD7FF7FGGFFGDGDCCGGGG@FFFGCCGCFC8CGGGGGGGG@CFCGDGGGGGGGFG;FFFDG,BFGFGFGDGFE:F@EFGGGGGGECDFGFGGGGGGGFGG*:EGGGFF=CFFGFF7EFGG88*<+*;*>E5C?C=7+:*-7CEDEEE5C)72.99C>F7*()498>3<?GG*7)4(7193>)8
@M02542:52:000000000-J9N43:1:1101:21941:4134 2:N:0:GTGAAA
CGGTTTGTCACCGGCAGTCTCCCTGGAGTGCTCTTGCGTAGCAACTAGGGACAAGGGTTGCGCTCGTTGCGGGACTTAACCCAACATCTCACGACACGAGCTGACGACAGCCATGCAGCACCTGTGTTATGGCTCCCTTTCGGGCACCCCCACCTCTCAGCAGGGTTCCATACATTTCAAGGGTAGGTAAGGTTTTTCGCGTTGCATCGAATTAATCCACATCATCCACCGCTTGTTCGGGTCCCCGTCTATTCCTTTGAGTTTTAATCTTGTCACCGTTCTCCC
+
GGGGGGGGGGGGGGGGGFGEFGGGGGGGGGGGGGGGGGGGEGGGGGGGGGFGGGGGEGGGGGGGGGGGGGGGGGGGGGGGGGGGGGGGGGGGGEGGGGGGGGFGGGGGGGGFFGGGFGGFGGGFGGGGGGGEGFGGFGGFAE5BCGGFGGG>EG8>9B9DGC6C=FGFFGF=CFC,=9+1=7D;<(86;6A6)8+:DF3*):A3:484(.193<F?69+62)8?0+929D145>FF)6D9B1,3>:486(*:2*:644*-468:4),).)6))))20).)058@8
@M02542:52:000000000-J9N43:1:1101:12629:4146 1:N:0:GTGAAA
CGGTTTGTCACCGGCAGTCTCATTAGAGTGCCCTTTCGTAGCAACTAATGACAAGGGTTGCGCTCGTTGCGGGACTTAACCCAACATCTCACGACACGAGCTGACGACGGCCATGCAGCACCTGTGTCCAGGTTCTCTTTCGAGCACTCCCACATCTCTGCAGGATTCCTGGCATGTCAAGGGTAGGTAAGGTTTTTCGCGTTGCATCGAATTAAACCACATCATCCACCGCTTGTGCGGGTCCCCGTCAATTCCTTTGAGTTTCAACCTTGCGGCCGTACTCCC
+
GGGGGGGGGGGGGGGGGGGGGGGGGGGGGFGGGGGGGGGGGGGGGGGGGGGGGGGFGGGEGGGGGGGGGGGGGGEGGGGGGGGGGGGGDGFGGGGGGGGGGGGGGGGGGGGGGGGGGGGGGGGGGGGGGGGGFFGGGGGGGGFGGGGGGGGGGGGGGGGGGGGGGGGGGGGGGGGGGGGGGGGGGGGGGGFGBFGGGGGGGGGCEFGFEFGGFGGGGGGGGGGGGGGGGGGGGGGGGGDGDFEGGGF>CDGFFGA?>CCFGGFFFFF<BFF7FC@G6620:?FFF
@M02542:52:000000000-J9N43:1:1101:17927:4164 1:N:0:GTGAAA
GTCCACACCTTCCTCCGGTTTATCACCGGCAGTCTCCCTAGAGTTCCCGACTTAACTCGCTGGCAACTAAGGATAGGGGTTGCGCTCGTTGCGGGACTTAACCCAACATTTCACAACACGAGCTGACGACAGCCATGCAGCACCTGTCTTACGGTTCCCGAAGGCACAACCGCATCTCTGCAGTCTTCCGTAGATGTCAAGAGTAGGTAAGGTTCTTCGCGTTGCGTCGAATTAAACCACATGCTCCACCGCTTGTGCGGGCCCCCGTCAATTCATTTGAGTTTTAATCTTGCGACCGTAC
+
CCCCCGGGGGGGGGGGGGGGEGGGGGGGGGGGGGGGGGGGGGGGGGGGGGGGGGGGGGGGGGGGGGGGGGGGGGGGGGGCFEGFGGGGGGGGGGGGGGGGGGGFGGGGFEFFGGGGGGGFGC7CDFFGGCFGGGGGGGGGGGGGGGGGGGGGGGGGGGGGGGDECFGD>7F<CFCF;FGGGGGGGGGCGCFG<FGFFG;FCFGFGGGGFGGFCCECGCCEGE::EEEEEGGGCGGCCGGF;EF6007?=FCC1CFD*6)9=C532>>>5*1@9+*9C>26?<26A<?D>>@:<(2990)))
@M02542:52:000000000-J9N43:1:1101:10227:4187 1:N:0:GTGAAA
CGGTTTGTCACCGGCAGTCTCCTTAGAGTGCCCACCATCACGTGCTGGTAACTAAGGACAAGGGTTGCGCTCGTTACGGGACTTAACCCAACATCTCACGACACGAGCTGACGACAGCCATGCAGCACCTGTCTCCTAGCCAGCCGAACTGAAGGAAACCATCTCTGGTAACCACACTAGGGATGTCAAACGTTGGTAAGGTTCTGCGCGTTGCTTCGAATTAAACCACATGCTCCACCGCTTGTGCAGGCCCCCGTCAATTTCTTTGAGTTTTAACCTTGCGGC
+
GGGGGGGGGGGGGGGGGGGGGGGGGGGGGGGGGGGGGGGGGDGGGGGGGGGGGGGGGGGGGGGGGGGGGGGGGGGGGGGGGGGGGGGGGGGGGGGFFGGGGGGGGGGGGGGGGGGGGGGGGGGGGGGGGGGGGGGGGGGGGGGGGGGGGGGFEFGGGGGGGGGFGGGGGGGGGGGGGGGGDGGGGGGGGGGGGGGGGGGGGGGGGGFGGDGGFGGGGGGGGGGGGGCGGGGGGFFGFDFGGBFGGGFFGGGFFGFFFGGFGGFFFFFFA<BGGG?FBFFA>?DF5
@M02542:52:000000000-J9N43:1:1101:9965:4196 1:N:0:GTGAAA
CGAGTTGACCCCGGCGGTCTCCTGTGAGTCCCCAACCTCCCGAAGGAGTTGCTGGCAACACAGGACAAGGGTTGCGCTCGTTGCGGGACTTAACCCAACATCTCACGACACGAGCTGACGACAGCCATGCACCACCTGTACACCGACCACAAGGGGGGCACTATCTCTAATGCTTTCCGGTGTATGTCAAGCCTTGGTAAGGTTCTTCGCGTTGCGTCGAATTAAGCCACATGCTCCGCTGCTTGTGCGGGCCCCCGTCAATTCCTTTGAGTTTTAGCCTTGCGG
+
GGGGGGGGGGGGGGGGGGGGGGGGGGGGGGGGFFGGECFGGFGGGG<FGGGGGGGGGGGGGGGGGGGGGGGGGGGGGGGGGGGGGGFEGGGGGGGGGGGGGGGGGGGGGGGGGGGGGGGGGDGGGGGGGGGGGGGGGGGGGGGGGGGGGGGGGGGGGGGGGCFCF99<EFGGGGGGFGGGGGGGGFCFGGGGGGGGGGGGGGGGGGGGGGDGEECEGG=<FFFGGGGGGCFFGGFEF3>CDB47EF:BEDDFBD9EF5/5CGAF94<A2<BGFGFDBFFFF:@>5
@M02542:52:000000000-J9N43:1:1101:24577:4198 1:N:0:GTGAAA
CCTCCGAGTTGACCCCGGCGGTCTCCTGTGAGTCCCCAACCTCCCGAAGGAGTTGCTGGCAACACAGGACAAGGGTTGCGCTCGTTATAGGACTTGACCAAACATCTCACGACACGAGCTGACGACAGCCATGCAGCACCTGTATGAAAGTAAGTACCATCCCGTTAAGGACAGGTTTTCTTGTTCATATGTCAAGGGCTGGTAAGGTTTTGCGCGTTGTATCGAATTAAACCACATGCTCCACCGCTTGTGCAGGCCCCCGTCAATTCCTTTGAGTTTCGGTCTTGCGACCGTACTCCCC
+
CCCCCFEEGGGGGFGGGGGGGGGGGGGGGGGGGGGGDGGGDEFGGGGGGGGGGGGGGGGGGGGGGGGGGGGGGGGGGGGGGGGGGGGGGGGGGGGGGGGGGGGGGG<AEFGGGGGGGDGGGDGGGGGGGGGGFGGCFFGGGGGGGG9FFGGGGGGGCFGFGGFEEGGGGGGGFGGFCDFGGGGGGGDGGGGGGGGGGEGGGGCCFFGEGCF79<CGCEGECGGGGGGGFGGCFF=<FFGCGGGGGGCEGGGFGGFGG0;CGD:BEGGFFGFFAA7>DD<FBF??1>)7C<>GBFFF:295@
@M02542:52:000000000-J9N43:1:1101:22898:4252 2:N:0:GTGAAA
CGGTTTGTCACCGGCAGTCTCCTTAGAGTGCCCACCATAATGTGCTGGTAACTAAGGACAAGGGTTGCGCTCGTTACGGGACTTAACCCAACATCCCACGACACGAGCTGACGACAGCCATGCAGCACCTGTCTCAATGCTCCCGAAGGCACCAATCCATCTCTGGAAAGTTCATTGGATGTCAAGGCCTGGTAAGGTTCTTCGCGTTGCTTCGAATTAAACCACATGCTCCACCGCTTGTTCGGGCCCCCGTCAATTCATTTTAGTTTTAACCTTGCGGCCCTG
+
GGGGGGGGGGGGGGGGGGGGGGGGGGGGGGGGGGGGGGGGGGGGGGGGGGGGGGGGGFGGGGGGGGGGGGGGGGGGGGGGGGGGGGGGGGGGGGGGGGGGGGGGGGGGGGGGDGGGEGGGGGGCFGGGGGGGGGGGGGCFEGGGGGGEDFFFGGGGGGGGGAECGGFGCFGFGGGGGGGFFGGFGBFFFAF>EFGCGEAGFFF>@A562:>A?25AFFGFGA(2**27C778?FF9>(<3<)6(5;F>>65),/*,6)=5>F4)-(.4.)426<<F*9>85))))
@M02542:52:000000000-J9N43:1:1101:24074:4255 1:N:0:GTGAAA
CCTTCCTCCGGTTTATCACCGGCAGTCTCCCTAGAGTTCCCGACTTAACTCGCTGGCAACTAAGGATAGGGGTTGCGCTCGTTGCGGGACTTAACCCAACATTTCACAACACGAGCTGACGACAGCCATGCAGCACCTGTCTTACGGTTCCCGAAGGCACAACCGCATCTCTGCAGTCTTCCGTAGATGTCAAGAGTAGGTAAGGTTCTTCGCGTTGCGTCGAATTAAACCACATGCTCCACCGCTTGTGCGGGCCCCCGTCAATTCATTTGAGTTTTAATCTTGCGACCGTACTCCCCAC
+
BCCCCGCFFDG@@CEFGFGGGGDF@CCFFGGGGGGGGGGGFG;CFFFFFFGGGE@FFCFFEEFGCG9FFFGGFEGDEGDGGGGGGGGGGGFGGGFFEF7?FFFEFAEGGGCGGGG:FEGG7F=F@DFGGBDCGDA<CFGEE9@FG@=>CE8FE@:FCFCCDFD77FF*<<?F9,,??,<F,?*?<*:FC;@@CG92=C<9FFF9F>E9F?FFG*:C5BEGGGG8EFFC??FCFD6DF++3<CF:>8:*2+287DED59>C/*.79CF??F2=9FCB7><45)2)))3CDGD7,,:223@F)
@M02542:52:000000000-J9N43:1:1101:17269:4298 1:N:0:GTGAAA
CGGTTTGTCACCGGCAGTCTCCCTGGAGTGCTCTTGCGTAGCAACTAGGGACAAGGGTTGCGCTCGTTGCGGGACTTAACCCAACATCTCACGACACGAGCTGACGACAGCCATGCAGCACCTGTGTTACGGCTCCCTTTCGGGCACCCCCACCTCTCGGCAGGGTTCCGTACATGTCAAGGGTAGGTAAGGTTTTTAGCGTTGCATCGAATTAATCCACATCATCCACCGCTTGTGCGGGTCCCCGTCAATTCCTTTAAGTTTTAATCTTCCGACCGTACTCCC
+
GGECEEGGFGEECCFEFGGGGGGGDGCGGGGGGDFGFCFGC@EFFDEGC@GGFGGGGGGECFC7BFBCC:>FGB:FCE<??FEFEGGE9BEFEGE+>@F:FGG,BFCEFGGGGGGGGCD=F8FE=DFDBFGG7F<<3FCEC@ECG:FBC:FFC>BF,6<F7:CFG,C<<CCGC*<:<CE99+<FE8FCCCFG:?:4**;CE?5ECFC9**:<5A<:*39C6++30AF8@**1*;12A7*9)-75:F3./*/8@:464A**226@D))6-4-*21)/((-,48FFF
@M02542:52:000000000-J9N43:1:1101:14689:4301 2:N:0:GTGAAA
CGAGTTGACCCCGGCAGTCTCCTGTGAGTCCCCATCACCCCGAGGGGCATGCTGGCAGCACAGAACAAGGGTTGCGCTCGTTGCGGGACTTAACCCAACATCTCACGACACGAGCTGACGACAGCCATGCACCACCTGTACACCGACCACAAGGGGGACCCTGTCTCCAGGGTTTTCCGGCGTATGTCAAGCCTTGGTAAGGTTCTTCGCGTTGGGTCGAATTAAGCCACATGCTCCGCTGCTTGTGCGGGCCCCCGGCCATTCCTTTTAGTTTTAGCCTTGAGG
+
GGCFGGGGGGFGGGGCGGGGGGGFFGGGGGFDFFGGGGGGGGGGDEGGCFGFGDFG?8FFGGGGGGGFGGGGGGGGGGGGECFGGGEGEFGGGGGGGGGGGGEEFGGGGGC@FFGGFGFGDGGGGGFFGFGGGGGDFCFDGGGG5CEGGGFGGGGCCBEGC6CCF9EG94C>EG=CFFCDFGD57?FF4*9614*9<E=7=?9=<FFFF>BF(-*0<5*57:<CEFF00*,264*))-94(43)140902533C711(.((/14>BF2))..)6)2**/06)*)0
@M02542:52:000000000-J9N43:1:1101:6204:4306 1:N:0:GTGAAA
CGGTTTATCACCGGCAGTCTCCCTAGAGTTCCCGACTTAACTCGCTGGCAACTAAGGATAGGGGTTGCGCTCGTTGCGGGACTTAACCCAACATCTCACGACACGAGCTGACGACAGCCATGCAGCACCTGTATGAAAGTAAGTACCATCCCGTTAAGGACAGGTTTTCTTGTTCATATGTCAAGGGCTGGTAAGGTTTTGCGCGTTGTATCGAATTAAACCACATGCTCCACCGCTTGTGCAGGCCCCCGTCAATTCCTTTGAGTTTCGGTCTTGCGACCGTAC
+
GGGGGGGGGGGGGGGGGGGFGGGGGGGGGGGGGGGGGGGGGGGGGGFEGGFGGGGGGGGGGFFGGGEGFGGGGGGFGGCGEGGGGGGGGGGGGGGFGGFGGGGG>GEDEFGG7FGDFGFFGFFGFG@FGGGGGGGGGGGGGGGGGFGFGCFCGGGGGGGGCFGCFC@F;FGGGGGGGGGGGFGGG,=EFDCFG:F7?FFFGGGDEGEGGGGGFGGDFGGGG*@FGFFG7CFEFCEEDGCFGFFG6DE:EGGDEGBFFGGFGG<F1<AFFF0*9DF><69;9>E@3
@M02542:52:000000000-J9N43:1:1101:22420:4312 1:N:0:GTGAAA
CGAGTTGACCCCGGCGGTCTCCTGTGAGTCCCCAACCTCCCGAAGGAGTTGCTGGCAACACAGGACAAGGGTTGCGCTCGTTGCGGGACTTAACCCAACATCTCACGACACGAGCTGACGACAGCCATGCACCACCTGTACACCGACCACAAGGGGGGCACTATCTCTAATGCTTTCCGGTGTATGTCAAGCCTTGGTAAGGTTCTTCGCGTTGCGTCGAATTAAGCCACATGCTCCGCTGCTTGTGCGGGCCCCCGTCAATTCCTTTGAGTTTTAGCCTTGCGG
+
GGGGGGGGGGGGGGGGGGGGGGGGGGGGGGGGGGGGGGGGGGGGGGGGGGGGGGGGGGGGGGGGGGGGGGGGGGGGGGGGGGGGGG@FGGGGGGGGGGGGGGFGGGGGGGGGGGGGGGGGGGGGGGGGGGGGGGGGGGGGGGGGGGGGGGGGGGGGGGGGGGGFGGGGGFGGGGGGGGGGGGGGGGGGGGGGGGGGGGFGGGFGGGGGGGGGFGGGGGEGGGGGGGGGGGGGGGFGGGGGD>FGFG?FCGGFFDBDB:D@GG2FA4<A<A?GGDFG?2:BD?F@3
@M02542:52:000000000-J9N43:1:1101:22214:4319 1:N:0:GTGAAA
CGGTTTGTCACCGGCAGTCTCATTAGAGTGCCCTTTCGTAGCAACTAATGACAAGGGTTGCGCTCGTTGCGGGACTTAACCCAACATCTCACGACACGAGCTGACGACAGCCATGCAGCACCTGTGTGCAGGTTCTCTTTCGAGCACTCCCAAATCTCTCCGGGATTCCTGCCATGTCAAGGGTAGGTAAGGTTTTTCGCGTTGCATCGAATTAATCCACATCATCCACCGCTTGTGCGGGTCCCCGTCAATTCCTTTGAGTTTTAATCTTGCGACCGTACTCCC
+
GGGGGGGGGGGGGGGGGGGGGGGGGGGGGGGGGGGGGGGGGGGGGGGGGGGGGGGGGGGGGGGGGGGGGGGGGGGGGGGGGGGGGGGGGGGGGGGGGGGGGGGGGGGGGGGGGGGGGGGGGGGGGGGGGGGGGGGGGGGGGGGGGGGGGGGGGGGGGGGGGGGGGGGGGGGFGGGGGGGGGGGFGEGGGGGGFFGGGGG=EGGGGGGGGGGGFGGGGGGGGGGGGGGGGGGGGGGGGGDGGFFGGGFFGGGFFGBFFGFFGGFFFFFFFFFFGDFGFFFFFFF6F
@M02542:52:000000000-J9N43:1:1101:25562:4321 2:N:0:GTGAAA
CGGTTTGTCACCGGCAGTCTCATTAGAGTGCTCTTTCGTAGCAACTAATGACAAGGGTTGCGCTCGTTGCGGGACTTAACCCAACATCTCACGAAACGAGCTGACGACGGCCAAGCAGCACCTGTTGCCAGGTTCTCTTTCGAGCACTCCCACATCTCTGCAGGATTCCTGGCATGTCAAGGGTAGGTAAGGTTTTTCGCGGTGCAGCGAATTCAACCACATCATACACAGCTTGTTCGGGTCCCCGGCAATTTCATTAAATTTCAACCTTGCGGCCGTAACCCC
+
EGC@CFECCCC<@@F@7C6ECAC@C<@9F9F,;C,EF,CE8F9@CF<FCF<,6:F<CG<+6+66,@>,CF:7CCG@DFA<F,:FEGEG9?9C<:++8D7@FGCE,8+:+CB@:,,3@B,@,D==>,,689CF@DF8,,3334+3+43,3>@,,B,3<;E9<,=CC8;,6:BF5,:,1=+1*0?FF?FBA66AEF8CCF)1.)259A+51)()(.:=@4*)/))30+94F*((09<(.-*(-.(,.(,(1(9*)*2)6-*.)/*)6)-6((<28,27/).7))*)0
@M02542:52:000000000-J9N43:1:1101:6822:4346 1:N:0:GTGAAA
CGGTTTGTCACCGGCAGTCTCATTAGAGTGCCCAACTAAATGTAGCAACTAATGACAAGGGTTGCGCTCGTTGCGGGACTTAACCCAACATCTCACGACACGAGCTGACGACAGCCATGCAGCACCTGTGTTACGGTTCTCTTTCGAGCACTAAGCCATCTCTGGCGAATTCCGTACATGTCAAAGGTGGGTAAGGTTTTTCGCGTTGCATCGAATTAAACCACATCATCCACCGCTTGTGCGGGTCCCCGTCAATTCCTTTGAGTTTCAACCTTGCGGCCGTAC
+
GGGGGGGGGGGGGGGEGGGFGDFGGGGGGGGGGGGGGGGGG9FGGGGFGGGGGGGGGGGGGGGGGDGGGGGGGGGGGGGGGFGGGGGGGGGGCFGGGGGGGGEDGGGFGGGGGGGGFGGGDGGGGFGGGGGGGGGGGGGGGGGGGGGGGGGGBFGGGGGGGGGGGGGGGGGGGGGGGCFFGGGGGGGGGCEGGGDGFGGGGGGCEGGGCFFGFCCCFGGFGGGGGGCGGGGGGGGG=DGGGF>DGGD>FGGFF:?BAGGF7:AFBBFAFF<FFFFC?9BBB;;B5
@M02542:52:000000000-J9N43:1:1101:21377:4347 1:N:0:GTGAAA
CGGTTTGTCACCGGCAGTCTCATTAGAGTGCCCTTTCGTAGCAACTAATGACAAGGGTTGCGCTCGTTGCGGGACTTAACCCAACATCTCACGACACGAGCTGACGACAGCCATGCAGCACCTGTGTGCAGGTTCTCTTTCGAGCACCCTCCAATCTCTCGGAGGTTCCTGCCATGTCAAGGGTAGGTAAGGTTTTTCGCGTTGCATCGAATTAATCCACATCATCCACCGCTTGTGCGGGTCCCCGCCAATTCCTTTGAGTTTTAATCTTGCGACCGTACTCCC
+
GGGGGGGGGGGGGGGGGGGGGGGGGGGGGGGGGGGGGGGGGGGGGGGGGGGGGGGGGGGGGGGGGGGGGGGGGGGGGGGGGGGGGGGGGGGGGGGGGGGGGGGGGGGGGGGGGGGGGGGGGGGGGGGGGGGGGGGGGGGGGGGGGGGGGGGGGGGGFGGGGGGGGGGGGGGGGGGGGGGGGGGGGGGGGGGGGGGGGGGGGGGGGGGGGGGGFGGGGGGGGGGGGGGGGGGGGGGGGGEGGFFGGFFFGGGFFGAFDGGFGGFFBFFFFFFDFC>C>>FFFFFFF
@M02542:52:000000000-J9N43:1:1101:14089:4353 2:N:0:GTGAAA
TCGGCTTATCACCGGCAGTCCCCTTAGAGTGCCCAACTAAATGCTGGCAACTAAGGGCGAGGGTTGCGCTCGTTGCGGGACTTAACCCAACATCTCACGACACGAGCTGACGACAGCCATGCAGCACCTGTCTCTACGCCACCGAAGTGGAAACTGCATCTCTGCAGCGGTCGTAGGATGTCAAGGGCTGGTAAGGTTCTGCGCGTTGCTTCGAATTAAACCACATGCTCCACCGCTTGTTCCGGCCCCCGTCCACTCCTTTTAGTTTTAATCTTTTCACCGGT
+
GGGGGGGGGGGGGGGGGGGGGGGGGGGGGGGGGGDGGGGGGGGGGGGGFGGGGGGGGGDGGGGGGGGECEEGGGD@FGGGGGGGGGGGGGG@<E<EGGGCEG+>FEGDGGGCFC7CFGFGCCFGGCGGGGFGGGGGGFGDFEGCEED@FGGFCFGGFF79,=CFCC,<CD*?*/*5C9;AFFFFC@FF5)8;9:*>C?A>A6752>;31*:F;?FFFFEB:?1:C8*)*:>()0),2(/.)-),.(4(4;<53)5).,02)/*).-6<2).454<***1=?)))
@M02542:52:000000000-J9N43:1:1101:14256:4354 1:N:0:GTGAAA
CCCGTTATCCGAGGCGGTTTCGCCAGAGTGCTCAACTAAATGGTAGCAACTGGAGATAAGGGTTGCGCTCGTTGCGGGACTTAACCCAACATCTCACGACACGAGCTGACGACAGCCATGCAGCACCTATACACAGGTCTATTGCTAGACGCCGATATTTCTACCGGATTCCTGTGCATTTCGAGCCCAGGTAAGGTTCTTCGCGTTGCGTCGAATTAAACCACATGCTCCACCGCTTGTGCGGGCCCCCGTCAATTCCTTTGAGTTTCAGCCTTGCGACCGTAC
+
GGGGGGGGGGGG7FGGGGGGGGGEGGDGFGGGGGGGGGGGGGFFGGGGFGFFGGGGGGGGGGGGGGGGGGGGGGGGGGGGGGGGGGGGGGGFGFFGGGGGGGGEFGGGGGGGGGGGGGGGGGEGCFGDGGGGGGGFGDGGGFGEGGGGGGGGGGGGGGGGGGGGGGGGGGGGGFGGGGFGGGFEFGGGGGGGGGGGEFFGGGGGGGGEGGEEBEFGGGGGGGGGGGGG+<CGGGGEEGCFFAEDGDF:EGGFFDBFAFGFGGAFF<AFFFFGGDF4:69>>0577
@M02542:52:000000000-J9N43:1:1101:21971:4391 1:N:0:GTGAAA
CGGTTTATCACCGGCAGTCTCCCTAGAGTTCCCGACTTAACTCGCTGGCAACTAAGGATAGGGGTTGCGCTCGTTGCGGGACTTAACCCAACATTTCACAACACGAGCTGACGACAGCCATGCAGCACCTGTCTTACGGTTCCCGAAGGCACAACCGCATCTCTGCAGTCTTCCGTAGATGTCAAGAGTAGGTAAGGTTCTTCGCGTTGCGTCGAATTAAACCACATGCTCCACCGCTTGTGCGGGCCCCCGTCAATTCATTTGAGTTTTAATCTTGCGACCGT
+
GGGGGGGGGGGGGGGGGGGGGGGGGGGGGGGGGGGGGGGGGGGGGGGGGGGGGGGGGGGGGGGGGGGGGGGGGGGGGGGGGGGGGGFGGGGGGGGGGGGGGGGGGGGGGGGGGGGGGGGGGGGGGGGGGGFFGGGGGGGGGGGGGGGEGGGGGGGGGGGGGGGGGGFGGGGGGGGGGGECFGGGGGGG?FGGFGFFGFGDGGGGGEGGGGGGFEGGGGGGGGGGFGGGGGGGGGGGGGGGGBFDEGFDEDGF>D:DFGGFFGAFBFFFFFFGGGFGA<>>FFFF
@M02542:52:000000000-J9N43:1:1101:19765:4422 1:N:0:GTGAAA
CGGTTTGTCACCGGCAGTCTCCCTGGAGTGCTCTTGCGTAGCAACTAGGGACAAGGGTTGCGCTCGTTGCGGGACTTAACCCAACATCTCACGACACGAGTTGACGACAGCCATGCAGCACCTGTGTTACGGCTCCCTTTCGGGCACCCCCACCTCTCGGCAGGGTTCCGTACATGTCAAGGGTAGGTAAGGTTTTTCGCGTTGCATCGAATTAATCCACATCATCCACCGCTTGTGCGGGTCCCCGTCAATTCCTTTGAGTTTTAATCTTGCGACCGTACTCCC
+
GGGFGGGGGGGGGGGGGGGGGGGGGGGGGGGGGGGGGGGGGGGGGGGGGGGGGGGGGGGGGGGGGGGGGGGGGGCGGGGGGGGGGGGF?FGGGGGDGGGGGGGGFGGGGGGGGGGGGGGGGGGGGGGGGGDGGD@FGGGGGGEGGGGFGGGGGGGGDGEGGGGDEGEFGGGGGGGGGGGGGGGCFGGFEGGGFGGGFGGGGGGGGGGGGGDGF9:FGGGGGGGGGGFCGGGGGEFGGGGGDFBGGFFFGGGFFGDBA<CFGGFFA<?FFF>0?C>G>><?BFFFF
@M02542:52:000000000-J9N43:1:1101:21983:4437 1:N:0:GTGAAA
CGAGTTGACCCCGGCGGTCTCCCGTGAGTCCCCATCACCCCGAAGGGCATGCTGGCAACACGGGACAAGGGTTGCGCTCGTTGCGGGACTTAACCCAACATCTCACGACACGAGCTGACGACAGCCATGCACCACCTGTACACCGACCACAAGGGGGGCACTATCTCTAATGCTTTCCGGTGTATGTCAAGCCTTGGTAAGGTTCTTCGCGTTGCGTCGAATTAAGCCACATGCTCCGCTGCTTGTGCGGGCCCCCGTCAATTCCTTTGAGTTTTAGCCTTGCGG
+
GGGGGGGFGGGGDEGGGFCGFGGGFGFGGGGFFGGGGG8FC:CCGC:@EGGG9FGGGGGFEEGGEGGGGGDGFGGGGGEGE@=@BGFDGFGFFFEGGGGGGGDFFBBFFGEG>GDEFGGGC<F@FGGGCFCGDFFF:FFFGFFACFGG@@F<:7CCFCECEGG9C9CCCCCCGGGG::CECGGGGGG?FFFGFG@6<AFDEFGFFGFF8**:751/CED7CFFCFGG6FC=FGCGGECCCD>@GGG?BECD>:37>B21.9CBF)6<A66?G=?4774:A<26>>
@M02542:52:000000000-J9N43:1:1101:11159:4445 1:N:0:GTGAAA
CGGTTTGTCACCGGCAGTCTCATTAGAGTGCCCTTTCGTAGCAACTAATGACAAGGGTTGCGCTCGTTGCGGGGCTTAACCCAACATTTCACAACACGAGCTGACGACAGCCATGCAGCACCTGTCTTACGGTTCCCGAAGGCACAACCGCATCTCTGCAGTCTTCCGTAGATGTCAAGAGTAGGTAAGGTTCTTCGCGTTGCGTCGAATTAAACCACATGCTCCACCGCTTGTGCGGGCCCCCGTCAATTCATTTGAGTTTTAATCTTGCGACCGTACTCCCC
+
GCFFF;CEFFGFFCGEGGGGFEGGGGFACCFGGGGGGGGGFFFG@C,EF<EEGGFGGGGEGGGGGGEDFGGGGGGGGGAFA,BEGGGDGGGGGGGGGD@FEEGFF:CFDEFDFGCDCF8FFDGG3DFFGGG@FBCEFEGECFGFFFGEEGGGCFEFGC9;<FF99BFGGG7FFC@@CCF9CB:;C<BFGG9<CEF:CE=EGGGGGDEG=E=FFCGGGFFFEC9FCGDGEGDGGG?FGGGGGFFDEGEFGGGFFGFFFGG6:*:F)<<AD2>DCC>C:1<BABFD
@M02542:52:000000000-J9N43:1:1101:11411:4448 1:N:0:GTGAAA
ACAGCTTACGCTGGCAGTCTGTTTAGAGTCCCCATCATTACATGCTGGCAACTAAACATAGGGGTTGCGCTCGTTGCGGGACTTAACCCAACACCTCACGGCACGAGCTGACGACAGCCATGCAGCACCTAGTTTCCTGTCACGAAGGACTTATCTATCTCTAGATAATTCAGTAACTTTCAAGCCCGGGTAAGGTTCCTCGCGTATCATCGAACTAAACCACATGCTCCTCCGCTTGTGCGGGCCCCCGTCAATTCCTTTGAGTTTCACCCTTGCGGGCGTACT
+
9CFFGGGDFEE@F:CFFFGGFCFGEFCFCF<FGGGGEFGGGGG9FGGDGFGFGGGGFFFC<EF7F:C8@F+CFGGCFDGEEGDFAFFFGGGCC:CFGGG8BE+@=:+@FG9=:FDECFG,C,B=AFC8>DCDFFC@FFFDD,@@FC+@<D7FFAECFF9@CFCFGGGGGGCEF=FDFGGGGC,;DCF5C>E>ACCFG,>EFCEE/*=@F9:08?F5:7E48;E5:C7F+<6*088/C5ECGBD)C)775<975749<?DFF755.6<5:A)9C0)>(193463>)
@M02542:52:000000000-J9N43:1:1101:14590:4449 1:N:0:GTGAAA
GTCCACACCTTCCTCCGGTTTGTCACCGGCAGTCTCCCTGGAGTGCTCTTGCGTAGCAACTAGGGACAAGGGTTGCGCTCGTTGCGGGACTTAACCCAGCATCTCACGACACGAGCTGACGACAGCCATGCAGCACCTGTGTTACGGCTCCCTTTCGGGCACCCCCACCTCTCGGCAGGGTTCCGTACATGTCAAGGGTAGGTAAGGTTTTTCGCGTTGCATCGAATTAATCCACATCATCCACCGCTTGTGCGGGTCCCCGTCAATTCCTTTGAGTTTTAATCTTGCGACCGTACTCCCC
+
CCCCCGGGGGGFGGGGGGGGGGGGGGGGEGGGGGGGGGGGG,EGGGGGGGGFGGGGGGGGGGGGGGGGGGGGGGGGGGGDGGGGGGGG@FGGGGGGGGGGGGGGGGGGGGGGGGGGGGGGGGEGGGGGGGGGGGGGGGGGGGGFGGGC7FGG7BDEFGDGGGGGGGGGG:F:FFGDFGDGGGGGGGGGGGFGGFFGGGFGGGCGGGG?FGGGGEGGGG5;CFGGC?FGFGFDC?8CFGCGFG8FGCEGGGGGF*:CG>FGGD)7>DGFFGFFFFDF:DAFDBB>AB2*9C@>684(2:6FE
@M02542:52:000000000-J9N43:1:1101:19620:4454 1:N:0:GTGAAA
CGGTTTGTCACCGGCAGTCTCTCTAGAGTGCCCTTTCGTAGCAACTAGAGACAAGGGTTGCGCTCGTTGCGGGACTTAACCCAACATCTCACGACACGAGCTGACGACAGCCATGCAGCACCTGTGTCCACTTTCTCTTTCGAGCACCTAATGCATCTCTGCTTCGTTAGTGGCATGTCAAGGGTAGGTAAGGTTTTTCGCGTTGCATCGAATTAATCCACATCATCCACCGCTTGTGCGGGTCCCCGTCAATTCCTTTGAGTTTTAATCTTGCGACCGTACTCC
+
GGGGGGGGGGGGGGGGGGGGGGGGGGGGGFFGGGGGGGGGGGGGGGGGGGGGGGGGGGGGGGGGGGGGGGGGGGGGGGGGGGGGGGGGGGGGGGGGGGGGGGGGGGGGGGGGGGGGGGGGGGGGGGGGGGGGGGGGGGGGGGGGGGGGGGGGGGGGGGGGGGGGGGGGGGGGGGGGGGGGGFGGGGGGGGGGGGGGGGGGGGGGGGGGGGGGFGGGGGGGGGGGGGFGGGGGGGGGGGGGGFFGGGFFGGGFFGFFFGGFGFAFADFFFFFGGDEGFFFFFFFFF
@M02542:52:000000000-J9N43:1:1101:17012:4465 1:N:0:GTGAAA
ATCCACACCTTCCTCCGGTTTATCACCGGCAGTCTCCCTAGAGTTCCCGACTTAACTCGCTGGCAACTAAGGATAGGGGTTGCGCTCGTTGCGGGACTTAACCCAACATTTCACAACACGAGCTGACGACAGCCATGCAGCACCTGTCTTACGGTTCCCGAAGGCACAACCGCATCTCTGCAGGATTCCTGGCATGTCAAGGGTAGGTAAGGTTTTTCGCGTTGCATCGAATTAAACCACATCATCCACCGCTTGTGCGGGTCCCCGTCAATTCCTTTGAGTTTCAACCTTGCGGCCGTAC
+
CCCCCGGGGGGGGGGGGGGGGGGGGGGGGGGGGGGGGGGGGGGGGGGGGGGGGGGGGGGGGGGGGGGGGGGGGGGGGGGGGGGGGGGGGGGGGGGGGGGGGGGGGGGGGGGGGGGGGGGGGGGGGGGGGGGGGGGGGGGGGGGGGGGGGGGGGGGGGGGGGGGGGGGGGGGGGGGGGGGGGGGGGGGGGGGGGGGGGGGGGGGGGGGGGGGGGGGGGGGGGGGEGGGGFGGGGGGGGGGGGGGGGGGGGGGGGGFGCFFGGGEFGGGDEG<F9CDFGDAFFFFFFFAGGFF7>BFFFFE@)
@M02542:52:000000000-J9N43:1:1101:25078:4469 2:N:0:GTGAAA
CGGTTTGTCACCGGCAGTCTCCTTAGAGTGCCCACCATAACGTGCTGGTAACTAAGGACAAGGGTTGCGCTCGTTACGGGACTTAACCCAACATCTCACGACACGAGCTGACGACAGCCATGCAGCACCTGTGTCTGAGTTCCCGAAGGCACCAATCCATCTCTGGAAAGTTCTCAGCATGTCAAAGCCAGGTAAGGTTCTTCGCGTTGCTTCGTATTAAACCACATGCCCCACCGCTTGTGCGGGCCCCCGTCCATTCATTTGTGTTTTAATCTTTCGACCCGT
+
GGD@FF,ECAEC77B:CFFCFAFAFFFCFFFGGGGDGGCED:FGFFEFGA<E<<,C<EFFG<F@4E@FGG7BFCFFGFDECFCEFGGG8B@FGFGGG<FGGG:8EGGGGGGFCB:F+,AFCFCG,DFDD@8=:=FDGGG=F,,E3@>EGGEFFD>C7FGFCC7;@FG6D;24>:E@FCFAB<9AC*=>AAFFF6FGG74?=81?=B>BF3;@),*0A6CFC/=C@E4@C*62BDE1925(8)-239909933(1)4)67<<F4.),.348>B))):*97).)))0
@M02542:52:000000000-J9N43:1:1101:5531:4488 1:N:0:GTGAAA
CGAGTTGACCCCGGCGGTCTCCTGTGAGTCCCCAACCTCCCGAAGGAGTTGCTGGCAACACAGGACAAGGGTTGCGCTCGTTGCGGGACTTAACCCAACATCTCACGACACGAGCTGACGACAGCCATGCACCACCTGTACACCGACCACAAGGGGGGCACTATCTCTAATGCTTTCCGGTGTATGTCAAGCCTTGGTAAGGTTCTTCGCGTTGCGTCGAATTAAGCCACATGCTCCGCTGCTTGTCCGGGCCCCCGTCAATTCCTTTGAGTTTTAGCCTTGCGG
+
FGG7CFGGG,CFE+CFFFF@FFGEGDFFFFGGGGGGFFFGEGGG::F@FGGGGGCECGGGG,CFGGGGF,FEFECGGE@GFFDF:C7BBEEFFG9C:FGGFGC<EGFGEGGGG@EF8<B>CEGGGFCF@CFCFGGDFGGGGCFDC@E@C*,F:,=FFD5:ECF9CFCGCECFFEGGGGEECEE7<CC:+<CFGCE6FE902<0<FGGDCEGCDEDCC>*CFC8:FF?0*;AC+AFD6*:55;:C<7*9*<D)<D(76C*7*2)1-4<AA)(2:CFC04>A7)9);
@M02542:52:000000000-J9N43:1:1101:21737:4491 1:N:0:GTGAAA
CGAGTTGACCCCGGCGGTCTCCTGTGAGTCCCCAACCTCCCGAAGGAGTTGCTGGCAACACAGGACAAGGGTTGCGCTCGTTGCGGGACTTAACCCAACATCTCACGACACGAGCTGACGACAGCCATGCACCACCTGTACACCGACCACAAGGGGGGCACTATCTCTAATGCTTTCCGGTGTATGTCAAGCCTTGGTAAGGTTCTTCGCGTTGCGTCGAATTAAGCCACATGCTCCGCTGCTTGTGCGGGCCCCCGTCAATTCCTTTGAGTTTTAGCCTTGCGG
+
FEGCFCA<E9@FBFGEDFE@EGGCGDFEFGGEGGEGEGGFBC@FB@FFF8?FGGFCED<CFFDCEFGGCFGGGGGEGCCCFGE:EC+FFFECDGCGEBCC<F?FGGF>FGEGG:@F<CFCFEC:FG:FBE9,FGGG7,?DFFCGC:*=@<CF:=**C**:8A03AC<E:+<<C:9<FFGEE8C<9CFG@CE?5@FEG:?CGGC9F?CC:ECE@EGEDD?D5E=E7<C?FFGGCFE:EDG*)(/:?>)9*7/.>C159GC790)=<464<A(22:@7(6:<>)977
@M02542:52:000000000-J9N43:1:1101:21084:4498 1:N:0:GTGAAA
CGGTTTGTCACCGGCAGTCTCCTTAGAGTGCCCACCATCACGTGCTGGTAACTAAGGACAAGGGTTGCGCTCGTTACGGGACTTAACCCAACATCTCACGACACGAGCTGACGACAGCCATGCAGCACCTGTGTCCACTTTCTCTTTCGAGCACCTAATGCATCTCTGCTTCGTTAGTGGCATGTCAAGGGTAGGTAAGGTTTTTCGCGTTGCATCGAATTAATCCACATCATCCACCGCTTGTGCGGGTCCCCGTCAATTCCTTTGAGTTTTAATCTTGCGACC
+
GGGGGGGGGGGGGGGGGGGGGGGGGGGGGGGGGGGGGGGGGGGGGGGGGGGGGGGGGGGGGGGGGGGGGGGGGGGGGGGGGGGGGGGGGGGGGGGGGGGGGGGGGGGGGGGGGGGGGGGGFGGGGGFGGGGGGGGGGGGGGGGGGGGGGGGGGGGGGGGGGGGGGGGGGGGGGGGGGGGGGGGGGGGGGGEGGGGGGGGGGGGGGGGGGGGGFGGGGGGGGGGGGGGGGGGGGGGGGGGGGBFF6FEFGGGFFGFFFGDFGGFFFFBFBFFGGGFGFAF<A>EFE
@M02542:52:000000000-J9N43:1:1101:25884:4525 1:N:0:GTGAAA
CACCGGCAGTCCCCTTAGAGTGCCCAACTGAATGCTGGCAACTAAGGGCGAGGGTTGCGCTCGTTGCGGGACTTAACCCAACATCTCAAGACACGAGCTGACGACAGCCATGCAGCACCTGTTCTGGGGCCAGCCTAACTGAAGGACATCGTCTCCAATGCCCATACCCCGAATGTCAAGAGCTGGTAAGGTTCTGCGCGTTGCTTCGAATTAAACCACATGCTCCACCGCTTGTGCGGGCCCCCGTCAATTCCTTTGAGTTTTAATCTTGCGACCGTACTCCCCAGGCGGAATGTTTAAT
+
CCCCCGGGGGGGGGGGGGGGGGGGGGGGGGGGGGGGGGGGGGGGGGGGGGGGGGGGGGGGGGGGGGGGGGGGGGGGGGGGGGGGGGGGGGGGGGGGGGGGGGGGGGGGGGGCFGGGGFGGGGGGGGCGGGGGGGGGGGGGGGGGGGGGGGGGGGGGGGGGGGGGGGGGGGGGGGGGGGGGGGGGGGGGGGGGGGGGGGGGGGGGGGGGGGGGGGGGGGGGGFGFFFGGFGGGGGGDEGGGGGGGG>>:CGGGGGGGGBFGGG?BG<F68D:F>EGEGGFBBBFBBFFGGD@5(8B4ABFF6
@M02542:52:000000000-J9N43:1:1101:6461:4542 1:N:0:GTGAAA
CGGTTTATCACCGGCAGTCTCCCTAGAGTTCCCGACTTAACTCGCTGGCAACTAAGGATAGGGGTTGCGCTCGTTGCGGGACTTAACCCAACATTTCACAACACGAGCTGACGACAGCCATGCAGCACCTGTCTTACGGTTCCCGAAGGCACAACCGCATCTCTGCAGTCTTCCGTAGATGTCAAGAGTAGGTAAGGTTCTTCGCGTTGCGTCGAATTAAACCACATGCTCCACCGCTTGTGCGGGCCCCCGTCAATTCATTTGAGTTTTAATCTTGCGACCGT
+
GGGGGGGGGGGGGGGGGGFFDGGGGGGGGGGGGGGGGGGGGGGGGGGGGGGGGGGGGGGGGGGGGGGGGGGGGGGGGGGGGGGGGGGGGGGGGGGGGGGGGGGGGGGGGGGGGGGGGGGGGGFGGGGGGGGGGGGGGGGGGGGGGEGGGGGGGGGGGGGGGGGGGGGGGGGGGGGGGGEGGGGGGGGCGGGGGGGGGGGGGGGGGGGGEGGGDGGFDFCFFGGGGGGGFGGGFGGGGGGGGFFDCDE7EGG>5C:BFDFFGFDFBBDBAAACFGFCA4>BFFFF
@M02542:52:000000000-J9N43:1:1101:19707:4551 1:N:0:GTGAAA
CGGTTTGTCACCGGCAGTCTCCTTAGAGTGCCCACCATCACGTGCTGGTAACTAAGGACAAGGGTTGCGCTCGTTACGGGACTTAACCCAACATCTCACGACACGAGCTGACGACAGCCATGCAGCACCTGTCTCAATGCTCCCGAAGGCACCAATCCATCTCTGGAAAGTTCATTGGATGTCAAGGCCTGGTAAGGTTCTTCGCGTTGCTTCGAATTAAACCACATGCTCCACCGCTTGTGCGGGCCCCCGTCAATTCATTTGAGTTTTAACCTTGCGGCCGT
+
GGGGGGGGGGGGGGGGGGGGGGGGGGGGGGGGGGGGGGGFGEGGGGGGGGGGGGGGGGGGGGGGGGGGGGGGGGGGGGGGGGGGGGGGGGGGGGGFGGGGGGGGGGGGGGGGGGGGGGGGGGGGGGGGGGGGGGGGGGGGCFGGGGGGGGGGGGGGGGGGGGGGGGGEGGGGGGGGGGGGGGGGFCEFGGGGGGGGGFGGGGGGGGGGGGGGFGGGGGGGGGGGGGGGGGGGGGGGGGGGG?FGGGFFGGGED5:D>FDFGF9BDBDABAFGGGFGBFF>FFEB
@M02542:52:000000000-J9N43:1:1101:11152:4583 1:N:0:GTGAAA
CGAGTTGACCCCGGCGGTCTCCTGTGAGTCCCCAACCTCCCGAAGGAGTTGCTGGCAACACAGGACAAGGGTTGCGCTCGTTGCGGGACTTAACCCAACATCTCACGACACGAGCTGACGACAGCCATGCACCACCTGTACACCGACCACAAGGGGGGCACTATCTCTAATGCTTTCCGGTGTATGTCAAGCCTTGGTAAGGTTCTTCGCGTTGCGTCGAATTAAGCCACATGCCCCGCTGCTTGTGCGGGCCCCCGTCAATTCCTTTGAGTTTTAGCCTTGCGG
+
GGGGGGFFGGGGGGGGGGGFGGGGGGGGGGGGGGGGGFGGGGGGFGFGGGGGGGGGGGGGGGGGGGGGGGGGGGGGGGGGGGGGEGGGGGGGGGGGGGGGGGGGGGGGGGGGGGGGGGGGGGGGGFGGFGGGGGGGGGGGGGGGGGGGGGGGFGGCEGGEGGGGG9CFGCGGGGGGGGGGG5:CDEGGGFCFEFFCFGGGGF:CGGFGEGEEDDGDGGGGGGGGGGGFGGGG?F+;CCEGCB):CG:FDD35<DBFFEGFGFAFFAFF<ABGGD=?394<<0:)7
@M02542:52:000000000-J9N43:1:1101:22558:4584 1:N:0:GTGAAA
CGGTTTATCACCGGCAGTCTCCCTAGAGTTCCCGACTTAACTCGCTGGCAACTAAGGATAGGGGTTGCGCTCGTTGCGGGACTTAACCCAACATTTCACAACACGAGCTGACGACAGCCATGCAGCACCTGTCTTACGGTTCCCGAAGGCACAACCGCATCTCTGCAGTCTTCCGTAGATGTCAAGAGTAGGTAAGGTTCTTCGCGTTGCGTCGAATTAAACCACATGCTCCACCGCTTGTGCGGGCCCCCGTCAATTCATTTGAGTTTTAATCTTGCGACCGT
+
GGGGGGGGGGGGGGGGGGGGGGGGGGGGGGGGGGGGGGGGGGGGGGGGGGGGGGGGGGGGGGGGGGGGGGGGGGGGGGGGGGGGGGGGGGGGGGGGGGGGGGGGGGGGGGGGGGGGGGGGGGGGGGGGGGGGGGGGGGFGGGGGGGGFGGGGGGGGGGGGGFGFGGGGGGGGGGGGGGGGGGGGGGGGGGGGGCGGGGFGGGGGGGGGGGGGFGGGGGGGGGGGGGGGGDGGGGGGGGGGG08DGGFFGGGFFGFFFGG?CCBFDF>FFFB6CDFFAF>FF9BB
@M02542:52:000000000-J9N43:1:1101:20409:4592 1:N:0:GTGAAA
CGAGTTGACCCCGGCGGTCTCCCGTGAGTCCCCATCACCCCGAAGGGCATGCTGGCAACACGGGACAAGGGTTGCGCTCGTTGCGGGACTTAACCCAACATCTCACGACACGAGCTGACGACAGCCATGCACCACCTGTACACCGACCACAAGGGGGGCACTATCTCTAATGCTTTCCGGTGTATGTCAAGCCTTGGTAAGGTTCTTCGCGTTGCGTCGAATTAAGCCACATGCTCCGCTGCTTGTGCGGGCCCCCGTCAATTCCTTTGAGTTTTAGCCTTGCGG
+
GG::FG9@F9FGGGG@FGGGGGGGEGGGGGGGGGDFGFFEGGEE=BFD<=FFGACBDFDGGGGGGF<,F=@AF+EFG=FGG@F@F7@:FF=?FDDB+FGG,F<F<CGEC:<>+3CCG@F:<C*3>FGC<B<>FCB><DFG;@FGGG:BFGG:::1*F**:CG:E@+0<79ACGG@G7A?>?C;F:F200AFD;@+<FEEF6E<7C9E9FGGG>E51>75CG?:FF+0<020<+<+3<9CD/177CF4@*7C@EG0>9CG:5:A74<BF26:GGGF7(622-)))7
@M02542:52:000000000-J9N43:1:1101:17772:4597 1:N:0:GTGAAA
TCCACACCTTCCTCCGGTTCGTCACCGGCAGTCTCATTAGAGTGCCCAACTCAATGTAGCAACTAATGACGAGGGTTGCGCTCGTTGCGGGACTTAACCCAACATCTCACGACACGAGCTGACGACAGCCATGCAGCACCTGTGTTACGGTTCTCTTTCGAGCACTAAGCCATCTCTGGCAAATTCCGTACATGTCAAAGGTGGGTAAGGTTTTTCGCGTTGCATCGAATTAAACCACATCATCCACCGCTTGTGCGGGTCCCCGTCAATTCCTTTGAGTTTCAACCTTGCGGCCGTACTC
+
CCCCCGGGGGGGGGGGGGGGGGGGGGGGGGGGGGGGGGGGGGGGGGGGGGG,FFGGGGGGGGGGGGGGGGGGGGGGGGGGGGGGGGGGGGGGGGGGGGGGGGGGGGFGGGGGGGGGGGGGGGGGGGGGGGGGGGGGGFGGGGGGGGGGGGGGGGGGGGGGGGGGGGGGGGGGGGGGGGGGGGGGGGGGGGGGGGGGGFGFGGGGGGGGGGFGGGGGEGGGGGGGGFGGFGGGFGGGGGGFCEFFGGGGGGGGFGCGGFFGGGFFGGGFEGAF<EFFGC?FAAFBFFFGGCFGFFFFF?DF=
@M02542:52:000000000-J9N43:1:1101:14762:4598 2:N:0:GTGAAA
TCTACTTGCGTAGGCAGTCTCACTAGAGTCCCCAACTTAATGATGGTAACTAGTGACAGGGGTTGCGCTCGTTGCAGGACTTAACCTAACACCTCACGGCACGAGCTGACGACAACCATGGAGCACGTTGAAAATTGACCGAAAAAAAACACATTTCGGCGTCTGTCAATTCCCATTTAAGCCTTGGTAAGGTTCCTCGCGTAACATCGAATCAAACCACATAATCCACCGCTTGTTCGGGCCCCCGTCAATTCCTTTGAGTTTCAAACTTGCGTTCCTCCTCCC
+
<F@F,C<,,86CC,C9FF@<CA<<,,,C;6FB@66F@E,,,C,CE,,,CFG,,6,CC<FD,:@FF@FC7,:@C8??,,@FGFFFDG9,A,C=:,:B:E,+@C7+==:FF<+@+@:EEF,:,,,,6@+63,33,,3+3,,8++6+@>C8+6,,6D>EF,*5794?*>;DG7,+>99::9CFAF*;8BA8B+;;>FGCC+)/)>5)6++6;;DA(/>*7;FF48<C++9>GF04)083)670;1>F:;221(7*<*C):9@B<F?<)6.6?24.2((/*.**0))..
@M02542:52:000000000-J9N43:1:1101:11107:4610 1:N:0:GTGAAA
GTCCACACCTTCCTCCAGTTTGTCACTGGCAGTCTCCTTAGCGTGCCCTTGCGTAGCAACTACGGATAAGGGTTGCGCTCGTTGCGGGACTTAACCCAACATCTCACGACACGAGCTGACGACAGCCATGCAGCACCTGTGTGCCGGTTCTCTTGCGAGCACACCCGAATCTCTTCAGGTTTCCGGCCATGTCAAGGGTAGGTAAGGTTTTTCGCGTTGCATCGAATTAATCCACATCATCCACCGCTTGTGCGGGTCCCCGTTAATTCCTTTGAGTTTTAATCTTGCGATCTTACTCCCC
+
CCCCCGGGGFGGFGGGGGGGGFGFGGFGFC<BFFFCCFF@C,FG;@FGGGFGE@FFCFGGGG,:FG@7FGGGGGGGGGGBFFFEGEGG@FGGGGDEFGGGGFC?FFFGGGEGEB::=@@EE>CGGCGGGFGGGDDGFFDFCF,=FEG:FGF,EFFGGGGGGGCFGGEC*FFGEFGGDFF>D@>FGGGGDCB@;AC?:C:C>C2B9FCFG9<CE<8EGGG5<C9860C*@FF<*<CFGGG73A8?*/:EDC;CFCCDD6FC*)))19?BBD<@<97;>FAF<B24:9<C5).>(..64-<57
@M02542:52:000000000-J9N43:1:1101:8249:4619 1:N:0:GTGAAA
GTCCCCACCTTCCTCTCTATTTGCATAGGCAGTCTGTTTAGAGTCCCCACCTTAAATTCTGGCAACTAAACATAGGGGTTGCGCTCGTTGCGGGACTTAACCCAACACCTCACGGCACGAGCTGACGACAGCCATGCAGCACCTAGTTTCGTGTTCCGAAGAACTGTGACGTCTCTGTCACATTCACTAACTTTCAAGCCCGGGTAAGGTTCCTCGCGTATCATCGAATTAAACCACATGCTCCTCCGCTTGTGCGGGCCCCCGTCAATTCCTTTGAGTTTCACCCTTGCGGGCGTACTCC
+
CCCCCCGC7CFGGGGGGGGGGGCGGGFGGGFBEFGFFGGGC8FGGGGGGGGGGGGGC,,C<F?@CFEGGGFGGCEEGGGGGGGGECFGGCE:F7=CFE9FFGCF7FGEC<FFDFFGGGGF+FGDGGGEGDEGGG9<F9FG@DGGF@ADFG@D<=BFGEEFFGGGGGGCCCG<F77=FFFC93FGGGGGGG:CFGFGG,>:D7@CEEGC,?FGBFGGGGEC5@F7C<C?6CFGF?EF5=<?C+?8C>**C:=5:6FD395>=9B3CC*5*74FF?F8:3<?>A<4<<BGCC)9(46>065*?
@M02542:52:000000000-J9N43:1:1101:13162:4645 2:N:0:GTGAAA
CGAGTTGAACCCGGCGGTCTCCTGTGAGTCCCCAACCTCCCGAAGGAGTTGCTGGCAACACAGGACAAGGGTTGCGCCCGTTGCGGGACTTAACCCAACAGCTCACGACACGAGTTGACGACAGCAATTCACCAACCGTACACCCAACATAAAGGGTGTCCAAACTCCAATGCTTTCCGTTATATACCTATCCCTGGTACGGTTTTTCGCGTTTCGTTTATATACCGCAAGTGCACCTCTGGTTTTGAGGGCCCCGGTCAATTCTCTTGCGGTTTTATCTTTCG
+
6+8+C,CF,@D;:C+C7FF,CCEGG8<6@@6,9CC@6F,C@@FGG7<,:CEEC,,,:=,CC<FD<,,,:,BFF+,++4:=+,4+8=FC7,C,BA,,8B=<,,AE,,8+6@==+@+5,3@+3+4@@,,4,,,,3<,9**>4F*,,*6*=6,5,,2,B***1,,4,*<+++22=FFCFC+*))*2C+)++1++*()*2*=67.00)(0)5()-52(27<)*8*)-3+2.4))(6*//.(,14.)-.71(((43*8)9(-4B17**64..42)-(-125****/94)
@M02542:52:000000000-J9N43:1:1101:10458:4658 2:N:0:GTGAAA
TCGGCTTATCACCGGCAGTCCCCTTAGAGTGCCCAACTGAATGCTGGCAACTAAGGGCGAGGGTTGCGCTCGTTGCGGGACTTAACCCAACATCTCACGACACGAGCTGACGACAGCCATGCAGCACCTGTGTCCCGGTCCCCGAAGGGAACCCTGCATCTCTGCAGGTAGCCGGGCATGTCAAGGGCTGGTAAGGTTCTGCTCGTTGCTTCGAATTAAACCACATGCTCCACCGCTTGTGCGGGCCCCCGGCAATTCCTTTGAGTTTTAATCTTGCGCACGTAC
+
GGGGGGGGFGGGGGGEEGGGGGGGGGGGFGFGGGGGGGGGGGFGGGGGGGGGGGGGGGGCGGGGG=FGGGGGGGFGGGGGEGGGGGFGGGGG@G?DFCFGG7CGG7FGGGGGGGGGGGGGGGGGGGGGGGGGGGGGDC:BGGFGG::5FGGGGE,:?CFCDFGFC;F6B8?FGG55C5C5+9+:C)5:.5>FCFGGFGFDF=4@:BF128AF90<@FFGFG?088<6:*77?F>)7((14448B3146>;3)(1)(-6F<4@*)3:46668<)56028))85>?>
@M02542:52:000000000-J9N43:1:1101:12721:4684 2:N:0:GTGAAA
CGGTTTGTCACCGGCAGTCTCATTAGAGTGCCCTTTCGTAGCAACTAATGACAAGGGTTGCGCTCGTTGCGGGACTTAACCCAACATCTCACGACACGAGCTGACGACAGCCATGCAGCACCCGTGTTCCGGTTCTCTTGCGAGCACTGCCAAATCTCTTCGGCATTCCAGACATGTCAAGGGTAGGTAAGGTTTTTCGCGTTGCATCGAATTAATCCACATCATCCACCGCTTGTGCGGGTCCCCGTCAATTCCTTTGAGTTTTAATCTTCGCACCGTACTCCC
+
GDG@BFGGG9FGGDD@CFG,FFGGGGGGGCF<FGGGFEGGDFEFGGGDGGGGGFFGGGGGFGGGDECFGGGGGGGGGGGGGGGGGGGGFFCFD@C7FCFCGGG9DFE@>FGGGGCFGCDAFC+3CEFFGG7C>8EDGD,3@CC85>EEDGGG,DBF+>CD,*1=CC?7EF98=EG,=,2=FGD6*65A6:66CAGFCF5*5..=7A76,;:4()://1C?*.5C9C=:CGB>5)04,)999>>FF:;1<2>GAG7>):=B<**):.8<<9A2(((/1))0.09?.
@M02542:52:000000000-J9N43:1:1101:22412:4690 1:N:0:GTGAAA
CCCCACCTTCCTCCGGTTTGTCACCGGCAGTCTCATTAGAGTGCCCTTTCGTAGCAACTAATGACAAGGGTTGCGCTCGTTGCGGGACTTAACCCAACATCTCACGACACGAGCTGACGACAGCCATGCAGCACCTGTGTGCAGGTTCTCTTTCGAGCACTCCCAAACCTCTCCGGGATTCCTGCCATGTCAAGGGTAGGTAAGGTTTTTCGCGTTGCATCGAATTAATCCACATCATCCACCGCTTGTGCGGGTCCCCGTCAATTCCTTTGAGTTTTAATCTTGCGACCGTACTCCCC
+
CCCCCGGGGGGGG@FGGGGGGGGGGDEGGGGGCGGGGGDFFGGGGGGGGGGGGGGGGGGGFGGGGGGGFEFFGFGGGGGGGFGGGEEFGGGGGGGDGGFGGFCGGFC@EGGDEGGGGGECFGGGGGGGGGGGGGGGGGGGFFDFGGGF<DDGFGDG@7FGGG@FGFGGFGFGGGGEGCFFG9;FEFFGG@FCFGGGCCFG?FCCFEGGGFF*=FGG>EBCFCEEDCGCCGGGGGGGGGGGGGGEGGGFG+AGGGGGG?FGEGDBGGGF?C<4>DC=7DBF9AA2>D(CDGFD:?FFFF5
@M02542:52:000000000-J9N43:1:1101:19482:4695 1:N:0:GTGAAA
CGGTTTATCACCGGCAGTCTCCCTAGAGTTCCCGACTTAACTCGCTGGCAACTAAGGATAGGGGTTGCGCTCGTTGCGGGACTTAACCCAACATTTCACAACACGAGCTAACGACAGCCATGCAGCACCTGTCTCACGGTTCCCGAAGGCACAACCGCATCTCTGCAGTCTTCCGTAGATGTCAAGAGTAGGTAAGGTTCTTCGCGTTGCGTCGAATTAAACCACATGCTCCACCGCTTGTGCGGGCCCCCGTCAATTCATTTGAGTTTTAATCTTGCGACCGT
+
GGGGGGGGGGGGGGGGGGGGGGGGGGGGGGGGGGGGGGGGGGGGGGGGGGGGFGGGGGGGGGGGGEGGGGGGGGGGGGGGGGGGGGGGGGGGGGGGGGGGGGGGGGGGGGGGGGGGGGGGGGGGGGGGGGGGGFFGGGGGGGGGGGGGDFGGGGGGGGGGGGGGGGGGGGGGGGGGGGGGGGGGGGGGGGGGGGGGGGGGGGGGGGGGGGGGFDGGFGGDGGGGGGGGGGFGGGGGGGGGGBFGGGF35CDEFGFEFEGF7C<FDFFFFFBFGGFFAF>9>;F5
@M02542:52:000000000-J9N43:1:1101:24795:4710 2:N:0:GTGAAA
CGGTTTATCACCGGCAGTCTCCCTAGAGTTCCCGACTTAACTCGCTGGCAACTAAGGATAGGGGTTGCGCTCGTTGCGGGACTTAACCCAACATTTCACAACACGAGCTGACGACAGCCATGCAGCACCTGTCTTACGGTTCCCGAAGGCACAACCGCATCTCTGCAGTCTTCCGTAGATGTCAAGAGTAGGTAAGGTTCTTCGCGTTGCGTCGAATTAAACCACATTCTCCACCGCTTGTTCGGGCCCCCGTCAATTCATTTGAGTTTTTATCTTGCGACCCTT
+
GGGGGGGGGGGGGGGGGGGCGFGGGGGGGGGGGGGGGGGGGGGGGGGGGGGGGGGGGGFFGGGGGEFGGGGGGGGGGGGGGGGGGGGGGGGGGGGGGGGGGGGGBCCFEF=DGDGGGGGGGGGDGGCFFFFEFFFGGG>DFGGGGGGEGGGGGGGGGDDCECEGCGGGFFGFGGGGGCDFFEC=FEFF8AA=EFCFGGFGFF+5;BB@63>BF>C>FFGFFA?FCE@):75)8>F03(*1(-645;>>9>>3(1*(.6F44@F2:?<A<:(,)))021)0)))))
@M02542:52:000000000-J9N43:1:1101:17247:4718 1:N:0:GTGAAA
GCGGCTTATCACCGGCAGTCTCCTTAGAGTGCTCACCTAAATGGTAGCAACTAAGGACGGGGGTTGCGCTCGTTGCGGGACTTAACCCAACATCTCACGACACGAGCTGACGACAGCCATGCAGCACCTGTGTTCTGATTCCCGAAGGCACTCCCGCATCTCTGCAGGATTCCAGACATGTCAAGGCCAGGTAAGGTTCTTCGCGTTGCATCGAATTAAACCACGTACTCCACCGCTTGTGCGGGCCCCCGTCAATTCCTTTGAGTTTCAGTCTTGCGACCGTAC
+
GGGGGGGGGGGGGGGGGGGGGGGGGGGGGGGGGGG9FGGGGGGGGGGGGGGGGGGGGGGGGGGGGGGGGGGGGGGGGGGGGGGGGGGGGGGGGGFGGGGGGGGGGGGGGGGGGGGGGGGGGGGGGGGGGGGGGGGGGFGGGGGGGGGGGGGFGGGGGGGGGGGGGGGGDGGGGGGGGGGGGGGGFFGGGGGGGGGGGGGGGGGGGGGEGGGGEGGGGGFGGGGGGGGGGGGGGGGGGDGFGFEGGGBFGGDBFGFFFGGFGGAFFDFFAAAC>FFCABFF90@F3
@M02542:52:000000000-J9N43:1:1101:26142:4730 1:N:0:GTGAAA
CGGTTTATCACCGGCAGTCTCCCTAGAGTTCCCGACTTAACTCGCTGGCAACTAAGGATAGGGGTTGCGCTCGTTGCGGGACTTAACCCAACATTTCACAACACGAGCTGACGACAGCCATGCAGCACCTGTCTTACGGTTCCCGAAGGCACAACCGCATCTCTGCAGTCTTCCGTAGATGTCAAGAGTAGGTAAGGTTCTTCGCGTTGCGTCGAATTAAACCACATGCTCCACCGCTTGTGCGGGCCCCCGTCAATTCATTTGAGTTTTAATCTTGCGACCGT
+
GGGGGGGGGGGGGGGGGGGGGGGGGGGGGGGGGGGGGGGGGGGGGGGGGGGGGGFGGGGGGGGGGGGGGGGGGGGGGGGGGGGGGGGGGGGGGGGGGGGGGGGGGGGGGGGGGGGGGGGGGGGGGGGGGGGFGGGGGGGGGGGGGGGGGGGGGGGGGGGGGGGGGGFFGFGGGGGGGGGGGGGGGGGGGGGGGGGGGFGGGGGGGGGG*AEGFGGGGGGGGGGGGGGGGGGGGGGGGGGGGFFGGGFFGGGFFGBBFCFFGGFFAFFFFFFGFGFC4ABFFFFF
@M02542:52:000000000-J9N43:1:1101:19117:4742 1:N:0:GTGAAA
CGGTTTATCACCGGCAGTCTCCCTAGAGTTCCCGACTTAACTCGCTGGCAACTAAGGATAGGGGTTGCGCTCGTTGCGGGACTTAACCCAACATTTCACAACACGAGCTGACGACAGCCATGCAGCACCTGTCTTACGGTTCCCGAAGGCACAACCGCATCTCTGCAGTCTTCCGTAGATGTCAAGAGTAGGTAAGGTTCTTCGCGTTGCGTCGAATTAAACCACATGCTCCACCGCTTGTGCGGGCCCCCGTCAATTCATTTGAGTTTTAATCTTGCGACCGT
+
GGGGGGGGGGGGGGGGGGGGGGGGGGGGGGGGGGGGGGGGGGGGGGGGGGGGGGGGGGGGGGGGGGGGGGGGGGGGGGGGGGGGGGGGGGGGGGGGGGGGGGGGGGGGGGGGGGGGGGGGGGGGGGGGGGGGGGGGGGGGFGGGGGGEGGGGGGGGGGGGGGGGGGGGGGGGFGGGGGEGFGGGGGGGGGGGGGGGGGGGGGGGGGGG5EGG:=EGGGGGGGGGGGGGGFGGGGGGGCEGG0@G=DFFGGD3)>?FB:DFGC<?<66A9AFFG>8:6<9BFFFD
@M02542:52:000000000-J9N43:1:1101:9652:4768 1:N:0:GTGAAA
CGGTTTATCACCGGCAGTCTCCCTAGAGTTCCCGACTTAACTCGCTGGCAACTAAGGATAGGGGTTGCGCTCGTTGCGGGACTTAACCCAACATTTCACAACACGAGCTGACGACAGCCATGCAGCACCTGTCTTACGGTTCCCGAAGGCACAACCGCATCTCTGCAGTCTTCCGTAGATGTCAAGAGTAGGTAAGGTTCTTCGCGTTGCGTCGAATTAAACCACATGCTCCACCGCTTGTGCGGGCCCCCGTCAATTCATTTGAGTTTTAATCTTGCGACCGT
+
GGDGEGGGGFGFGDGGDFGFGGGGE8EEGGGGGGGGGGFCEGFCECGCGGFFGGGGGGGGGGGGC@@FCGGGG@FGGGECEEFGGGGGFGGC<FGGGGGCCEGGEE>FGCFFFFGCCFDCGAEFGGFGGFGGGFCCGGEGEFFFECGG7FFG,<FFDEGGGGGFGGGGGGGGGGGFGCCEGCB;?BG8EFFF??:CGGF99FGFGGGGCCEGF==FCGGGFGF58EGC89E?<F=1CD7CF?FDC:DBEDGE.1(<AG7=F:>@)3:<>BADFFFC><B099>E
@M02542:52:000000000-J9N43:1:1101:23934:4773 1:N:0:GTGAAA
CGGTTTGTCACCGGCAGTCTCCCTGGAGTGCTCTTGCGTAGCAACTAGGGACAAGGGTTGCGCTCGTTGCGGGACTTAACCCAACATCTCACGACACGAGCTGACGACAGCCATGCAGCACCTGTGTTATGGCTCCCTTTCGGGCACCCCCACCTCTCAGCAGGGTTCCATACATGTCAAGGGTAGGTAAGGTTTTTCGCGTTGCATCGAATTAATCCACATCATCCACCGCTTGTGCGGGTCCCCGTCAATTCCCTTGAGTTTTAATCTTGCGACCGTACTCCC
+
GGGGGGGGGGGGGGGGGGGGGGGGGGGGGGGGGGGGGGGGGGGGGGGGGGGGGGGGGGFGGGGGGGGGGGGGGGGGGGGGGGGGGGGGGGGGGGGGGGGGGGGGGGGGGGGGGGGGGGGGGGGGGGGGGGFGGGGGGGGGGGGGGGGGGGGGGGDGGGGGGGGGGGGGGGGGGGGGGGGFGGEGGGGGGGGGGGGGGFEGGGGGGGGGGGGG>FGGCGGGGFFFGGGGGGGGGGGGFGGGGFFGGGFFGGGFFGFFFFG?G>>FBBFFA<BDFDFG>FF??FFFF
@M02542:52:000000000-J9N43:1:1101:25814:4789 1:N:0:GTGAAA
CGGTTTATCACCGGCAGTCTCCCTAGAGTTCCCGACTTAACTCGCTGGCAACTAAGGATAGGGGTTGCGCTCGTTGCGGGACTTAACCCAACATTTCACAACACGAGCTGACGACAGCCATGCAGCACCTATCTTACGGTTCCCGAAGGCACAACCGCATCTCTGCAGTCTTCCGTAGATGTCAAGAGTAGGTAAGGTTCTTCGCGTTGCGTCGAATTAAACCACATGCTCCACCGCTTGTGCGGGCCCCCGTCAATTCATTTGAGTTTTAATCTTGCGACCGT
+
GGGGGGGGGGGGGGGGGGGGGGGGGGGGGGGGGGGGGGGGGGGGGGGGGGGGGGGGGGGGGGGGGGGGGGGGGGGGGGGGGGGGGGGGGGGGGGGGGGGGGEGGGGGGGGGGGEGGGGGGGGGGGGGGGGGGGGGGGGGGGGGGGGGGGGGGGGGGGGGGGGGGGGGGGGGGGGGGGGGGGGGGGGGGGGGGGGGGGFGGGGGGGGGGGGGGDGGFFGGGGGGGFGGGGCFGGGGGGGGGGFFGGGFFGGGFFGFF<CC=CFFFFFFFAB>GDCBDAA;FFFFE
@M02542:52:000000000-J9N43:1:1101:26174:4792 1:N:0:GTGAAA
CGAGTTGACCCCGGCGGTCTCCTGTGAGTCCCCAACCTCCCGAAGGAGTTGCTGGCAACACAGGACAAGGGTTGCGCTCGTTGCGGGACTTAACCCAACATCTCACGACACGAGCTGACGACAGCCATGCACCACCTGTACAACGACCACAAGGGGGGCACTATCTCTAATGCTTTCCGGTGTATGTCAAGCCTTGGTAAGGTTCTTCGCGTTGCGTCGAATTAAGCCACATGCTCCGCTGCTTGTGCGGGCCCCCGTCAATTCCTTTGAGTTTTAGCCTTTCGG
+
GG@:FEFGFFGGECEEGE@FFFEFGGGFGC@FGGGGEGGGECFEFEFGEDDCDFGGGCGGGGGGGCF=AFGGGGGGGGCEGG,CF+6FCF<A<FG?:F@FFCDFG<DFFD@FG7CFFFCC@+>FGGFFDGDCBGGCFCCCFF,>F:BFGFFF7:7*=:8*2;8?E+<CCFFFC99CCGCCE*;:C7<<CFCEGFG8F9+AFGEFGG?C5CC*7:E8DC8CEFFGGC+AFFFGFE+2?CCC<>F7+09@E3C5;96:>ED>C><*<AB<)612*?*2(4822)907
@M02542:52:000000000-J9N43:1:1101:21182:4804 1:N:0:GTGAAA
CGGTTTGTCACCGGCAGTCTCCCTGGAGTGCTCTTGCGTAGCAACTAGGGACAAGGGTTGCGCTCGTTGCGGGACTTAACCCAACATCTCACGACACGAGCTGACGACAGCCATGCAGCACCTGTGTTATGGCTCCCTTTCGGGCACCCCCACCTCTCAGCAGGGTTCCATACATGTCAAGGGTAGGTAAGGTTTTTCGCGTTGCATCGAATTAATCCACATCATCCACCGCTTGTGCGGGTCCCCGTCAATTCCTTTGAGTTTTAATCTTGCGACCGTACTCCC
+
GGGGGGGGGGGGGGGGGGGGGGGGGGGGGGGGGGGGGGGGGGGGGGGGGGGGGGGGGGGGGGGGGGGGGGGGGGGGGGGGGGGGGGGGGGGGGGGGGGGGGGGGGGGGGGGGGGGGGGGG8FGGGGGGGGGGGGGGGGGGGGGGGGGGGGGGGGGGGGGGGGGGGGGGGGGGGGGGGGGGGGGGGGGFGGGGFGGGGGGGGGGGGGGGGGGGFGGGGGGGGFFGGGGGGGGGGGGGDGGGGFDGGGDDGGGFFGFFAGGFGGFFFFFFFFF7CDEGFFFFFFFFF
@M02542:52:000000000-J9N43:1:1101:25693:4812 2:N:0:GTGAAA
CAGTTTGTCACTGGCAGTCTCCTTAGAGTGCCCTTGCGTAGCAACTAAGGATAAGGGTTGCGCTCGTTGCGGGACTTAACCCAACATCTCACGACACGAGCTGACGACAGCCATGCAGCACCTGTGTGCCGGTTCTCTTGCGAGCACACCCGAATCTCTTGAGGTTTCCGGCCATGTCAAGGGTAGGTAAGGTTTTTCGCGTTGCATCCAATTAATCCACATCCTCCACCGCTTGTTCGGGTCCCCGTCAATTCCTTTGAGTTTTAATCTTGCGATCGTACTCCC
+
GGGFGGGGDGGGGGGCFGGFGGGGGEEGGGFGGFG8FEGGGGGGGFGGGGFFGGGGFFCFGGGGGGGGGGGGGGEGFFGGGFEGGGGGGGFGGGGGGGGGGGGGGCGGGDFGFGGGFAGCGF3DFFFFFDBEGG7DGCD9@CCEGCF,BEGEEEC>+5@@7,2AFCFCFCGEGGGF+4+=6C4;;(:+:AF49/7>F689>>AA<FF3(2);;;>+++000))*0A4(00,45>@<))990.2:519:1(1:4*2).-06(19><A).:5)).4-/1)7.)0@65
@M02542:52:000000000-J9N43:1:1101:15041:4826 1:N:0:GTGAAA
CAGTATATCACTGGCAGTCTCTCTAGAGTGCCCTTTCGTAGCAACTAGAGACAAGGGTTGCGCTCGTTGCGGGACTTAACCCAACATCTCACGACACGAGCTGACGACAGCCATGCGGCACCTGTGTCCACTTTCTCTTTCGAGCACCTAATGCATCTCTGCTTCGTTAGTGGCATGTCAAGGGTAGGTAAGGTTTTGCGCGTTGTATCGAATTAAACCACATGCTCCACCGCTTGTGCAGGCCCCCGTCAATTCCTTTGAGTTTCGGTCTTGCGACCGTACTCC
+
GGGGGGGGGGGGEGGGGGGGGGGGGGGGGGGGGGGGGGGGGGGGGGGFCFGGGGGGGGGGGGGGEGGGGGGGGGGGGGGGGGGGGGGGGGGGGGGGGGGGGEGGGGGGGGGGGGGGGGGGGGGGGGGGGGGGGGGGGGGGGGGGGGGGGGGFCFFFGGGCCCGGGGGGGGGGGGCC@FGCFGFGBF@BFGDGGGFGGGFEEECECEGGGGGGFGGGGCGGGGCEC@FGGGGC>8CCGD77>7>GGGFFCDDDFGFFFGGF:<<@<B04:4,>7>)79;BFBB>7?
@M02542:52:000000000-J9N43:1:1101:25044:4857 2:N:0:GTGAAA
CGGTTTATCACCGGCAGTCTCCCTAGAGTTCCCGACTTAACTCGCTGGCAACTAAGGATAGGGGTTGCGCTCGTTGCGGGACTTAACCCAACATTTCACAACACGAGCTGACGACAGCCATGCAGCACCTGTCTTACGGTTCCCGAAGGCACAACCGCATCTCTGCAGTCTTCCGTAGATGTCAAGAGGAGGTAAGGTTCTTGGCGTTGCGTCAAATTAAAACACATGCCACACCGCTTGTTCGGGCCCCCGCCACTTCCATTTAGTTCTAATCTTGCCTGCGTG
+
CGC8C;CFGFGGG:C:BFC@FFGGGDFGGC9FFFGGGGGGGGG7:F@FDFFFE,E<EF,,BEFGG:+FFFDGEF7?C+:F::FEF9?EFCGGGFGGG9FFFG=EG77FCFCEEEGD@FGFGG8DDFG?BCF>FCFFC63D+@,@:EG5:58::D>CGGG5C,,,4?<,?99=<7/47??B++++3)0));:D;A+861=*=A+*=:5;F375((**9=C4:-4/A5)3**3)0))((-1(44)(0(-(--7>(/9(5)*2)999)).5)-69424:7*)**.)))
@M02542:52:000000000-J9N43:1:1101:13453:4863 1:N:0:GTGAAA
CGGTTTGTCACCGGCAGTCTCATTAGAGTGCCCAACTAAATGTAGCAACTAATGACAAGGGTTGCGCTCGTTGCGGGACTTAACCCAACATCTCACGACACGAGCTGACGACAGCCATGCAGCACCTGTGTTACGGTTCCCGAAGGCACAACCGCATCTCTGCAGTCTTCCGTAGATGTCAAGAGTAGGTAAGGTTCTTCGCGTTGCGTCGAATTAAACCACATGCTCCACCGCTTGTGCGGGCCCCCGTCAATTCATTTGAGTTTTAATCTTGCGACCGTACTC
+
GGGGGGGGGGGGGGGGGGGGGGGGGGGGGGGGGGGGGGGGGGGGGGGGGGGGGGGGGDGGGGGGGGGGGGGGGGGGGGGGGGGGGGGGGGGG?FGGGGGGGGDGGGGGDGGGGGGGGGD<FGGGGGGGCFGGGGGGFGGGGGGGGGGGGGGG<<CC7FEEGDGGGGGGGEGGGD@GGFGGFGGGGFGGGGGGFFGFGGGGFEGGGGGGEGGD>GGGGGGGGGGGFE9ECCGGGGGCCGFGGBEGGGFEGDD7:FABDGG=7F<F):AABFFGG7=59;92?FF>@
@M02542:52:000000000-J9N43:1:1101:9032:4876 1:N:0:GTGAAA
TCGGCTTATCACCGGCAGTCCCCTTCGAGTGCCCAACTGAATGCTGGCAACTAAGGGCGAGGGTTGCGCTCGTTGCGGGACTTAACCCAACATCTCACGACACGAGCTGACGACGGCCATGCAGCACCTGTGTCCAGGTTCTCTTTCGAGCACTCCCACATCTCTGCAGGATTCCTGGCATGTCAAGGGTAGGTAAGGTTTTTCGCGTTGCATCGAATTAAACCACATCATCCACCGCTTGTGCGGGTCCCCGTCAATTCCTTTGAGTTTCAACCTTGCGGCCGT
+
G@CFGGGGGG9EFGEGGCFACFFFG,CFGGGGGGGCFFFGDGG9F<FGGGFGGGFG,FFGGG>FGCGFGGGGGGFGGGGGGGGGGGGGGGGGGGGGGGGGGDGGGDGGGDDGEE7FGGGC<FGGGDGFCCFGGFGGGGGGGGGGGGGG::F@FGGFG7FGGFF9CFFFGGGGGGGFEG>ECCG+<FGGCCC>C7:FFGGE?EFGGGGGDGGC=C8CFCFGGGFGC*:E0:+3ACGGCC=3744CEGFFDFFF@*85:CFFGDABA<1<AA:*:F:DBABFFF::8
@M02542:52:000000000-J9N43:1:1101:5077:4884 1:N:0:GTGAAA
CGGTTTATCACCGGCAGTCTCCCTAGAGTTCCCGACTTAACTCGCTGGCAACTAAGGATAGGGGTTGCGCTCGTTGCGGGACTTAACCCAACATTTCACAACACGAGCTGACGACAGCCATGCAGCACCTGTCTTACGGTTCCCGAAGGCACAACCGCATCTCTGCAGTCTTCCGTAGATGTCAAGAGTAGGTAAGGTTCTTCGCGTTGCGTCGAATTAAACCACATGCTCCACCGCTTGTGCGGGCCCCCGTCAATTCATTTGAGTTTTAATCTTGCGACCGT
+
GGGGGGGGGGGFEFDGGGGGGGGGGGGGGGDFGGGGGGGGGGGGGGGGGGGFGGGGDGGFFFGGGGGGEGGGGGGGGGGGDGGGGGEFEGGGFGGGGGGGGGGGGGGGGGGGGGGGGEFGGGGGGGGGGGGGGGGGGGGGGGGGGGGDCFGGGGGDEGDGGGGGGGGGGGGGGGGGGGGGGGGGGGGGGGGGGGGGGFGGGGGGGGGGGGGGFEEEFGGGGGGGFGGGC:FFGGGGEG=CF?FGGGEFGGGFDGB>ACCFGG9?AFF244<CCFFGFAB>FFFF
@M02542:52:000000000-J9N43:1:1101:9427:4894 1:N:0:GTGAAA
CGAGTTGACCCCGGCAGTCTCCTGTGAGTCCCCATCACCCCGAAGGGCATGCTGGCAACACAGAACAAGGGTTGCGCTCGTTGCGGGACTTAACCCAACATCTCACGACACGAGCTGACGACAGCCATGCACCACCTGTACACCGACCACAAGGGGGCGACCATCTCTGGCCGTTTCCGGTGTATGTCAAGCCTTGGTAAGGTTCTTCGCGTTGCGTCGAATTAAGCCACATGCTCCGCTGCTTGTGCGGGCCCCCGTCAATTCCTTTGAGTTTTAGCCTTGCGG
+
GGGGGGGGGGGGGGGGGGGGGGGGGGGGGGGGGGGGGGGGGGFEFGGGGGGGGGGGGGGGGGGGGGGGGGGGGGGGGGGGGGGGGGGGGGGGGGGGGGGGGGGGGGGGGGGGGGGGGGGFGGGGGGGGGGGGGGGGGGGGGGGGGGGGGGGGGGGGGGGGGGGGGGGGGGGGGGGGGGGGGGGGGGGGGGGGGCGGGGGGGGGGGGGGGDGGEGGGGGEGGGGGGGFGGGGGGGGGGGGGGBFD?FFFGDGEED>>FCG>DGFFFFFFBFFGGGFGBF?AA:FB)
@M02542:52:000000000-J9N43:1:1101:22751:4903 1:N:0:GTGAAA
CGGTTTGTCACCGGCAGTCTCCCTGGAGTGCTCTTGCGTAGCAACTAGGGACAAGGGTTGCGCTCGTTGCGGGACTTAACCCAACATCTCACGACACGAGCTGACGACAGCCATGCAGCACCTGTGTTACGGCTCCCTTTCGGGCACCCCCACCTCTCGGCAGGGTTCCGTACATGTCAAGGGTAGGTAAGGTTTTTCGCGTTGCATCGAATTAATCCACATCATCCACCGCTTGTGCGGGTCCCCGTCAATTCCTTTGAGTTTTAATCTTGCGACCGTACTCCC
+
GGGGGGGGGGGGGGGGGGGGGGGGGGGGGGGGGGGGGGGGGGGGGGGGGGGGGGGGGGGGGGGGGGGGGGGGGGGGGGGGGGGGGGGGFGGGGGGGGGGGGGGGGGGGGGGGGGGGGGGGGGGGGGGGGGGGGGGGGGGGGGGGGGGGGGGGGGGGGGGGGGGGGGGGGGGGGGGGGGGGGGGGGGGGGGGGFGGGGGGGGGGGGGGGGGGGFGGGGGGDFGGGGGGGGGCGGGGG?FGGGFFGGGFFGGGFFDDFBGGFGGFFFF>DFFB>FD>GFF?FFFFFF
@M02542:52:000000000-J9N43:1:1101:18691:4908 1:N:0:GTGAAA
CGAGTTGACCCCGGCGGTCTCCTGTGAGTCCCCAACCTCCCGAAGGAGTTGCTGGCAACACAGGACAAGGGTTGCGCTCGTTGCGGGACTTAACCCAACATCTCACGACACGAGCTGACGACAGCCATGCACCACCTGTACACCGACCACAAGGGGGGCACTATCTCTAATGCTTTCCGGTGTATGTCAAGCCTTGGTAAGGTTCTTCGCGTTGCGTCGAATTAAGCCACATGCTCCGCTGCTTGTGCGGGCCCCCGTCAATTCCTTTGAGTTTTAGCCTTGCGG
+
GGGGGGGGGGGGGGGGGGGGGGGGGGGGGGGGGGGGGGGGGGEGGGGGGGGGGGGGGGGFGGGGGGGGGGGGGGGGGEGGGGGGGGGGGFFGGGGGGGGGGGFGGGGGGGGGGGGGGGGGDGGGGGGGGGGGGGGGGGGGGGGGGEGFGGGG7:FFCC>EGGGGGGGGGGGGGGGDGGGGGGGGGGGGGGGGGGGGGGGGFDFGGGGGDEGGFGGGGGGGGFFGGGGGFCGGGGGCGGGGGFFGGG:FEGDF@D>@9EGFGD>FFFFA<<0>FGFFB2:>D86>>
@M02542:52:000000000-J9N43:1:1101:22116:4924 1:N:0:GTGAAA
CGGTTTATCACCGGCAGTCTCCCTAGAGTTCCCGACTTAACTCGCTGGCAACTAAGGATAGGGGTTGCGCTCGTTGCGGGACTTAACCCAACATTTCACAACACGAGCTGACGACAGCCATGCAGCACCTGTCTTACGGTTCCCGAAGGCACAACCGCATCTCTGCAGTCTTCCGTAGATGTCAAGAGTAGGTAAGGTTCTTCGCGTTGCGTCGAATTAAACCACATGCTCCACCGCTTGTGCGGGCCCCCGTCAATTCATTTGAGTTTTAATCTTGCGACCGT
+
GGGFGGGGGGGGGGGGGGGGGGGGGGGGGGGGGGGGGGGGGGGGGGGGGGGGGGGGGGGGGGGGGGGGGGGGGGGGGGGGGGGGGGGGGGGGGGGGGGGGGGGGGGGGGGGGGGGGGGGGGGGGGGGGGGGGGGGGGGGGGGGGGGGGGGGGGGGGGGGGGGGGGGGGGGGGGGGGGGGGGGGGGGGGGGGGGGGGGGGGGGGGGGGGGGGGFGGGFGGGGGGGFGGGGCEGGGGGGGGGG:=DGGFFGGGFFGBFFFGFGGFFFFFFFFFGG:FGFA9;6>FB
@M02542:52:000000000-J9N43:1:1101:21853:4927 1:N:0:GTGAAA
CGGTTTATCACCGGCAGTCTCCCTAGAGTTCCCGACTTAACTCGCTGGCAACTAAGGATAGGGGTTGCGCTCGTTGCGGGACTTAACCCAACATTTCACAACACGAGCTGACGACAGCCATGCAGCACCTGTCTTACGGTTCCCGAAGGCACAACCGCATCTCTGCAGTCTTCCGTAGATGTCAAGAGTAGGTAAGGTTCTTCGCGTTGCGTCGAATTAAACCACATGCTCCACCGCTTGTGCGGGCCCCCGTCAATTCATTTGAGTTTTAATCTTGCGACCGTT
+
GGGGGGGGGGGGGGGGGGGGGGGGGGGGGGGGGGGGGGGGGGGGGGGGGGGGGGGGGGGGGGGGGGGGGGGGGGGGGGGGGGGGGGGGGGGGGGGGGGGGGGGGGGGGGGGGGGGGGGGGGGGGGGGGGGGGGGGGGGGGGFGGGGGFEGGGGGGGGGGGGEGGGGGFGGGGGGGGGGGGGGGFGGGGGGGGGEFGG<CCEGGGGGGGGGGGEDGFGGGG?FGGGGGGGCCFGGGEE<GGGFFDGGFEDDGFFGBFFFFFGGF?AFFFFFFGGGFGAFB>FFDF)
@M02542:52:000000000-J9N43:1:1101:15190:4930 1:N:0:GTGAAA
CGGTTTGTCACCGGCAGTCTCCTTAGAGTGCCCACCATCACGTGCTGGTAACTAAGGACAAGGGTTGCGCTCGTTACGGGACTTAACCCAACATCTCACGACACGAGCTGACGACAGCCATGCAGCACCTGTCTCAATGCTCCCGAAGGCACCAATCCATCTCTGGAAAGTTCATTGGATGTCAAGGCCTGGTAAGGTTCTTCGCGTTGCTTCGAATTAAACCACATGCTCCACCGCTTGTTCGGGCCCCCGTCAATTCATTTGAGTTTTAACCTTGCGGCCGTG
+
GGGGGGGGGGGGEFGGGGGGGGGGGGGGGGGGGGGGGGGGGGGGGGGGGGGGGGGGGGGGGGGGGGGGGGGGGGGGGGGGGGGGGGGGGGGGGGGGGGGGGGGGGGGGGGGGGGGGGGGGGGGFGGGGGGGGGGGGGGFGFGFGEDGFEGFGGGGGGGGGGGGGGGGGGGGGGGGGGGGGGGGGGGGGGGGGGGGGGGGGGGGGGGGGGGGGFGGGGGGGGCGFFGGGGGGGGGGGGGGGG)7<EGEFGCDFEG6@AGGFGGFFAFFFAFFGGFFG<?BF>F@D)
@M02542:52:000000000-J9N43:1:1101:22318:4930 1:N:0:GTGAAA
TCGGCTTATCACCGGCAGTCCCCTTAGAGTGCCCAACCAAATGCTGGCAACTAAGGGCGAGGGTTGCGCTCGTTGCGGGACTTAACCCAACATCTCACGACACGAGCTGACGACAGCCATGCAGCACCTGTGTCCCGGTCCCCGAAGGGAACCCTGCATCTCTGCAGGTAGCCGGGCATGTCAAGGGCTGGTAAGGTTCTGCGCGTTGCTTCGAATTAAACCACATGCTCCACCGCTTGTGCGGACCCCCGTCAATTCCTTTGAGTTTTAATCTTGCGACCGTAC
+
GGGGGGGGGGGGGGGGGGGGGGGGGGGGGGGGGGGGGGGGGGGGGGGGGGGGGGGGGGGGGGGGGGGGGGGGGGGGGGGGGGGGGGGGGGGGGGCGGGGGGGGGGGGGGGGGGGGGGGGGGGGGGGGGGGGGGGGGGGGGGGGGGGGGGGGGGGGGGGGGGGGGGGGGGGGGGGGGGGGGGGFGGGGGGGGGGGGGGGGGGGGGGGDECGGGDGGGGGGGGGGGGGFGCCGGGGGGGDFG<ADGGGFFGGGFFGFFFFG?GGFF?>BFDFDGCGF>A>6>BBE5)
@M02542:52:000000000-J9N43:1:1101:11783:4934 1:N:0:GTGAAA
CGAGTTGACCCCGGCGGTCTCCTGTGAGTCCCCAACCTCCCGAAGGAGTTGCTGGCAACACAGGACAAGGGTTGCGCTCGTTGCGGGACTTAACCCAACATCTCACGACACGAGCTGACGACAGCCATGCACCACCTGTACACCGACCACAAGGGGGGCACTATCTCTAATGCTTTCCGGTGTATGTCAAGCCTTGGTAAGGTTCTTCGCGTTGCGTCGAATTAAGCCACATGCTCCGCTGCTTGTGCGGGCCCCCGTCAATTCCTTTGAGTTTTAGCCTTGCGG
+
GGGGGGCFFGGGGGGGGGDFFGGGGGGGGGGGGGGGGGGGGGGGGGGGGGGGGGGGGGGGGGGGGGGGGGFGGGGGGGGGGGGGGGGGGGGGGGGFEGGGGGFGDFGGGGGGGGGGGGGGCEGGFGGGGG?FFGGGGFGGGGGCCGGGGGGGEFGCG>CGGGGCGFFFCGGGGFFFGDEDGGGGGGECECGGGGGGGGFFGGGGGGGGGGGEFGGGGCCDGGGGGGGGGGGGEGFG+5EGG>FFGGFFGGDDFGFBB=D>3C<=AFAF>B?*CGFC7<:AA?FFB
@M02542:52:000000000-J9N43:1:1101:16194:4945 1:N:0:GTGAAA
GCGGCTTATCACCGGCAGTCTCCTTCGAGTGCTCAACTTAATGGTAGCAACTAAGGACGGGGGTTGCGCTCGTTGCGGGACTTAACCCAACATCTCACGACCCGAGCTGACGACAGCCATGCAGCACCTGTGCTCCAGGCTCCGAAGAGAAGGTCACGTCTCTGCGACCGGTCCTGGACATGTCAAGGGCTGGTAAGGTTCTGCGCGTTGCGTCGAATTAAACCACATGCTCCACCGCTTGTGCGGGCCCCCGGCAAGTCCTTTGAGTTTTAATCTTGCGACCGG
+
CFC7@@:CF<FEFE::FGFF,CFCE,CCEFGFGGGGGFG<FGCGGFCEAFGGGFGGFGGCFFGGGGFEG:4>=DFGEG7=FFFBGFBD@FEDAB,EFGBFG+FG:F@CB<@3CFGCFCD=>EG:BFCCFGFG;;CEG,B:<CCGCB<F<<<CF,<:FEF*C<<ABEFFE*C<58<F88CFFGGGGCF8EEFEC:EFC8+2+3@<?ED*:CCG:5**1A@:FG9E5/C++++0<E=E55*19(/21CDEG3>)8)-)4*29CG9?<A?445<FG777)-6;09@5)
@M02542:52:000000000-J9N43:1:1101:19609:4949 2:N:0:GTGAAA
TCGGCTTATCACCGGCAGTCCCTCTAGAGTGCCCAACTGAATGATGGCAACTAAAGGCGAGGGTTGCGCTCGTTGCGGGACTTAACCCAACATCTCACGACACGAGCTGACGACAGCCATGCAGCACCTGTGTGCAGGTCACCGAAGTGAAGAAATCCGTCTCCGGAAGTCGTCCTGCCATGTCAAGGGCTGGTAAGGTTCTGCGCGTTGCTTCGAATTAAACCACAATCTCCACCGCTTGTGCGGGCCCCCGTCAATTCCTTTTAGGTTTAATCTTTCCACCTG
+
GGGGGGGGGGGGGGEGGGDEGGGGCFFGGGFGGGGGGGGGGGGFGGGGGGGGGGGGGGGGGGGGGGGGGGGGGGGGGGGGGGGGGGFGGGGGGGCFDGGGGGGGGGGGGFGGGGGGGGGGGGGGGGGGCCFGGGGGGGGGGEEEEEGGCGFFGGGGF>>DFCA9EGCE:C??FFGGGGDFF+;FD?F4=>FB@)+;FG;>AFFFFFDFF>?F>FC<@FFFGF>G58)(*2.599>?0()((45)07(,49C331*(,4=<A6@)))4))-5(6))*:*0*/15))
@M02542:52:000000000-J9N43:1:1101:25733:4950 1:N:0:GTGAAA
TCTACTTGCGTAGGCAGTCTCACTAGAGTCCCCAACTTAATGATGGCAACTAGTGACAGGGGTTGCGCTCGTTGCAGGACTTAACCTAACACCTCACGGCACGAGCTGACGACAACCATGCAGCACCTTGAAAATTGTCCGAAGAAAAACACATTTCTGCGTCTGTCAATTCCCATTTAAGCCTTGGTAAGGTTCCTCGCGTATCATCGAATTAAACCACATAATCCACCGCTTGTGCGGGCCCCCGTCAATTCCTTTGAGTTTCAAACTTGCGTTCGTACTCCC
+
GGGGGGGGGGGGGGGGGGGGGGGGGGGGGGGGGGGGGGGGGGGGGGGFFGGGGGGGGGGGGGGGGGGGGGGGGGGGGGGGGGGGGGGGGGGGGGGGGGGGGGGGGGGGGGGGGGGGGGGGGGGGGGGGGFGGGGGGGGGGGGGEGGGGGGGGGGGGGGGGGGGGGGGGGGGGGGGGGGGGGGGGGGGGGGGGGGGGGGGGGGGDGGGGGGGGFGGGGGGGGGFGEG9CGGGGGEGGFFECDBDGGGFFGGGFFGFFFGGFGGFFFFFFFFFGGGFGFFF?B1@FF
@M02542:52:000000000-J9N43:1:1101:15812:4952 1:N:0:GTGAAA
CCACACCTTCCTCCGGTTTATCACCGGCAGTCTCCCTAGAGTTCCCGACTTAACTCGCTGGCAACTAAGGATAGGGGTTGCGCTCGTTGCGGGACTTAACCCAACATTTCACAACACGAGCTGACGACAGCCATGCAGCACCTGTCTTACGGTTCCCGAAGGCACAACCGCATCTCTGCAGTCTTCCGTAGATGTCAAGAGTAGGTAAGGTTCTTCGCGTTGCGTCGAATTAAACCACATGCTCCACCGCTTGTGCGGGCCCCCGTCAATTCATTTGAGTTTTAATCTTGCGACCGTACTC
+
CCCCCGGGGGGGGGGGFGGGGGGGGGGGGGGGGGGGGGGGGGGGGGGGGGGGGGGGGGGGGGGGGGGGGGGGGGGGGGGGGGGGGGGGG7FGEGGGGGGGGGGGGGGGGGGGGGGGGGGGGGGGGGGGGGGGGGGGGGGGGGGGGGGGGGGGGGGGGGGGGGGGGGGGGDGGEGFGGGGGGGGGGGGGGGGGGGGGGGGGGGGGGGGGGGFGFGGGGGGGGDGGGGGGFGGGFGGGFGGGGGCFFGGGGGGGDGGGGFEGGGFEGDG>BFFFFGGFFGFFFFFFFF>FGGFGFFF>B0>)0
@M02542:52:000000000-J9N43:1:1101:25229:4963 1:N:0:GTGAAA
GTCCACACCTTCCTCCGGTTTGTCACCGGCAGTCTCTCTAGAGTGCCCTTTCGTAGCAACTAGAGACAAGGGTTGCGCTCGTTGCGGGACTTAACCCAACATCTCACGACACGAGCTGACGACAGCCATGCAGCACCTGTGTCCACTTTCTCTTTCGAGCACCTAATGCATCTCTGCTTCGTTAGTGGCATGTCAAGGGTAGGTAAGGTTTTTCGCGTTGCATCGAATTAATCCACATCATCCACCGCTTGTGCGGGTCCCCGTCAATTCCTTTGAGTTTTAATCTTGCGACCGTACTCCC
+
CCCCCGGGGGGGGGGGGGGGGGGGGGGGGGGGGGGGGGGGGGGGGGGGGGGGGGGGGGGGGGGGGGGGGGGDGGGGGGGGGGGGGGGGDGGGGGGGGGGGGGGFGGGGGGGGGGGGGGGGDEGGGGGGGGGGGGGGGGGGGGGGGGGFGGGGGGGGGGGGGGGGGGGGGGGGGGGGGGGGGGGGGGDGGGGFCF@EGFGFGEG<CEGGCCGCGF5?8EGGGGGGGGGGFGGFGGGGGGGGGGGGGGGGCEGG67EGGFFGGGFBECCFFCAFDFGFGGAFFB?AFBFFGGEGF6?BFFFFF
@M02542:52:000000000-J9N43:1:1101:25043:4964 1:N:0:GTGAAA
CGGTTTATCACCGGCAGTCTCCCTAGGGTTCCCGACTTAACTCGCTGGCAACTAAGGATAGGGGTTGCGCTCGTTGCGGGACTTAACCCAACATTTCACAACACGAGCTGACGACAGCCATGCAGCACCTGTCTTACGGTTCCCGAAGGCACAACCGCATCTCTGCAGTCTTCCGTAGATGTCAAGAGTAGGTAAGGTTCTTCGCGTTGCGTCGAATTAAACCACATGCTCCACCGCTTGTGCGGGCCCCCGTCAATTCATTTGAGTTTTAATCTTGCGACCGT
+
GGGGGGGGGGGGGGGGGGGGGGGGGGGGGGGGGGGGGGGGGGGGGGGGGGGGGGGGGGGGGGGGGGGGGGGGGGGGGGGGGGGGGGGGGGGGGGGGGGGGGGGGGGGGGGGGGGGGGGGGGGGGGGGGGGGGGGGGGGGGGGGG@EGGGFGGGGGGGGGGGFGGGGGGGGGGGGGGGGGGGGGGGGGGGGGGGGGGGGGGGGGGGGGG8EEGFGGFGGGGGGGGEFG?FCGGGGG5EGGCG0FDGGFFGGGFFGFFFFCFGGF=2<AAAA>GGC@G2A9;BFEE
@M02542:52:000000000-J9N43:1:1101:22945:4982 1:N:0:GTGAAA
CGGTTTGTCACCGGCAGTCTCATTAGAGTGCCCTTTCGTAGCAACTAATGACAAGGGTTGCGCTCGTTGCGGGACTTAACCCAACATCTCACGACACGAGCTGACGACAGCCATGCAGCACCTGTGTGCAGGTTCTCTTTCGAGCACTCCCAAATCTCTCCGGGATTCCTGCCATGTCAAGGGTAGGTAAGGTTTTTCGCGTTGCATCGAATTAATCCACATCATCCACCGCTTGTGCGGGTCCCCGTCAATTCCTTTGAGTTTTGATCTTGCGACCGTACTCCC
+
GGGGGGGGGGGGGGGGGGGFGGGGGGGGGGGGGGGGGGGGGGGFGGGGGGGGGGGGGGGGGGGGGGGGGGGGGGGGGGGGGGGGGGGGGGGGGGGGGGGGGGGGGGGGGGGGGGGGGGGGGGGGGGGGGGGGGFGGGGGGGGGGGGGGGGGGGGGGGGFGGGGGGGGGGGGGGGGGGGGGGGGGGGGGGGGGGGGGGGGGGGGGGGGGGGGGFGGGGGGGGGGGGGGGGGGGGGGGGGGGDBFGGGFFGGGFFGFFFGGFGGFFFFFFFDFGGCBGFFFFFFFFF
@M02542:52:000000000-J9N43:1:1101:19425:4998 1:N:0:GTGAAA
GTCCCCACCTTCCTCCGGTTTATCACCGGCAGTCTCCCTAGGGTTCCCACCATTACGTGCCGGCAACTAAGGATAAGGGTTGCGCTCGTTGCGGGACTTAACCCAACATTTCACAACACGAGCTGACGACAGCCATGCGGCACCTGTCTTAGCGTTCCCGAAGGCACAATCGTATCTCTACAATCTTCGCTAGATGTCAAGAGTAGGTAAGGTTCTTCGCGTTGCGTCGAATTAAACCACATGCTCCACCGCTTGTGCGGGCCCCCGTCAATTCATTTGAGTTTTAATCTTGCGACCGTAC
+
CCCCCGGGGGGGGGGGGGGGGGGGGGGGGGGGGGGGGGGGGGGGGGGGGGGGGGGGGGGGGGGGGFGGGGGGGGGGGGGGGGGGGGGGGGCGGGGGGGGGGGGGGGGGGGGGGGGGGGGGGGGGGGGGGGGGGGGG8CEGGGGGGCFGGGGGGGEGGGGGGGGGGGGGGGGGGGGGGGGGGGGGGGGGGGGGGGGGGGGGGGGGF?FGGGGGGGGGGGGGGGGDEGGE>*@FGFGGGGGGGGGG9FEGGG=EGD5DFFFGGGEFGGG<BD1B)<CFDGAFFFFFFBFGCFF796>BB6BF:
@M02542:52:000000000-J9N43:1:1101:25306:4999 1:N:0:GTGAAA
CGGTTTATCACCGGCAGTCTCCCTAGAGTTCCCGACTTAACTCGCTGGCAACTAAGGATAGGGGTTGCGCTCGTTGCGGGACTTAACCCAACATTTCACAACACGAGCTGACGACAGCCATGCAGCACCTGTCTTACGGTTCCCGAAGGCACAACCGCATCTCTGCAGTCTTCCGTAGATGTCAAGAGTAGGTAAGGTTCTTCGCGTTGCGTCGAATTAAACCACATGCTCCACCGCTTGTGCGGGCCCCCGTCAATTCATTTGAGTTTTAATCTTGCGACCGT
+
GGGGGGGGGGGGGGGGGGGGGGGGGGGGGGGGGGGGGGGGGGGGGGGGGGGGGGGGGGGGGGGGGGGGGGGGGGGGGGGGGGGGGGGGGGGGGGGGGGGGGGGGEGGGGGGGGGGGGGGGGFGGGGGGGGGGGGGGGGGGGGGGGGGGGFFGGGGGGGGDCGGGGGGGGGGGGGGGGGGGGGGFGGGGGGGGGGGGGGGGGGGGGGGGGGGGBGGGGGGGGGFCFGGGGGGGGGGGGGGGG?FGGGFFGGGF>7:ED7*9FGFFF:)66A9<C7BF<A499;5>
@M02542:52:000000000-J9N43:1:1101:12602:5009 1:N:0:GTGAAA
CGGTTTGTCACCGGCAGTCTCCTTAGAGTGCCCACCATCACGTGCTGGTAACTAAGGACAAGGGTTGCGCTCGTTACGGGACTTAACCCAACATCTCACGACACGAGCTGACGACAGCCATGCAGCACCTGTCTCAATGCTCCCGAAGGCACCAATCCATCTCTGGAAAGTTCATTGGATGTCAAGGCCTGGTAAGGTTCTTCGCGTTGCTTCGAATTAAACCACATGCTCCACCGCTTGTGCGGGCCCCCGTCAATTCATTTGAGTTTTAACCTTGCGGCCGT
+
GGGGGGGGGGGGGGGGGGGGGGGGGGGGGGGGGGGGGGGGGGGGGGGGGGGGGGGGGGGGGGGGGGGGGGGGGGGGGGGGGGGGGGGGGGGGGGGGGGGGGGGGGGGGGGGGGGGGGGGGGGGGGGGGGGGGGGGGGGGGGGGGGGGGGGGGGGGGGGGGGGGGGGGGGGGGGGGGFGGGGGGGGGGGGGGGGFGGGGGGGGGGGGGGGGGGFGGGGGGGGGGGGGGGGGGGGGGGGGGGG:FGGGFFGGGFFGFFFGGFGGBFFFFFFFBGGGFGBFFFFFEB
@M02542:52:000000000-J9N43:1:1101:6099:5012 1:N:0:GTGAAA
TCGGCTTATCACCGGCAGTCCCCTTAGAGTGCCCAACTGAATGCTGGCAACTAAGGGCGAGGGTTGCGCTCGTTGCGGGACTTAACCCAACATCTCACGACACGAGCTGACGACAGCCATGCAGCACCTGTCTCTGCGCCACCGAAGTGGACCCCATATCTCTACGGGTAACACAGGATGTCAAGGGCTGGTAAGGTTCTGCGCGTTGCTTCGAATTAAACCACATGCTCCACCGCTTGTGCGGGCCCCCGTCAATTCCTTTGAGTTTTAATCTTGCGACCGTA
+
GGGGGGGGGGGGGGGGEFGGGFGGGGGGGGGGGGGGGGGGGGGGGGGGGGCFGGGGGGGGGGGGGGGGGGGGGGGGGGDEGGGGGGGGGGGGGGGGGFGGGGGGGGGGFFGGGGGEGGGGGGGGGGGGGGGGCFGCGGGGGGGDGGGGGGGFGDFGGGGGCGGGGGGGGGGGFGFGGFGGGFFGGGG>FGGGGGGGGGGGGGGGG=8EGGGGEGFGFFCDGGGGGGGG??FFGGC5C3E5<AEGGC>7><CBEG?FBCC?F>)*3<D<BB2CFGFFA9>64()0
@M02542:52:000000000-J9N43:1:1101:12020:5077 1:N:0:GTGAAA
GTCCACACCTTCCTCCGGTTTGTCACCGGCAGTCTCCCTGGAGTGCTCTTGCGTAGCAACTAGGGACAAGGGTTGCGCTCGTTGCGGGACTTAACCCAACATCTCACGACACGAGCTGACGACAGCCATGCAGCACCTGTGTTACGGCTCCCTTTCGGGCACCCCCACCTCTCGGCAGGGTTCCGTACATGTCAAGGGTAGGTAAGGTTTTTCGCGTTGCATCGAATTAATCCACATCATCCACCGCTTGTGCGGGTCCCCGTCAATTCCTTTGAGTTTTAATCTTGCGACCGTACTCCCC
+
CCCCCGGGGGGGGGGGGGGGGGGGGGGGGGGGGGGGGGGGGGGGGGGGGGGGGGGGGGGGGGGGGGGGGGGGGGGGGGGGGGGGGGGGGGGGGGGGGGGGGGGFGGGGGGGGEGGGGGGGGGGGGGGCGGGGGGGFGDGGGGGGGGGGEGGGGGGGFGECDGGGGGDDGCGFGGFD7FDDFFGGDFFGCE:CEGFGGGGGGGGGGGCCEFGGFGGGGDEGDGGGGGGGFGGGGGDGF69CFFGGGEGGGGC8<3CGGFFCGGFFE<>7=FBFFGGFDGBFF0<BFA>C5D57>?6?:<F:E
@M02542:52:000000000-J9N43:1:1101:8723:5132 1:N:0:GTGAAA
ATCCACACCTTCCTCCGGTTTGTCACCGGCAGTCCCATTAGAGTGCCCTTTCGTAGCAACTAATGGCAAGGGTTGCGCTCGTTGCGGGACTTAACCCAACATCTCACGACACGAGCTGACGACAGCCATGCAGCACCTGTGTTACGGCTCTCTTTCGAGCACTCCTCTATCTCTAAAGGATTCCGTACATGTCAAAGGTGGGTAAGGTTTTTCGCGTTGCATCGAATTAAACCACATCATCCACCGCTTGTTCGGGTCCCCGTCAATTCCTTTGAGTTTTAATCTTTCGACCGTACTCCCC
+
ACCCCGGGGGGGGGGGGGGGGGGGGGGGGGGGGGGGGGGGG,EFGGGGGGGGGGGGGGGGGG,EFGGGGGGGGGGGGGCGGGGGGGGGGGGGGGGGGGGGGGGGGGGGGGGGGGGGGGGGGGGGGGGGGGGGG8FGGGGGGGGGGGGGGGGGGFGGGGFGDGFGGGGGGGGDGGGGGGGG9FGGGFGGGGCFFGFGCGGGCEGGGGGFGGGGGGGGGGGGGGGDGGGGFGGFCEFG?6FG?FEGGEGEE@@+<>E3D>FGGG@>EGGFFGFFBCC>GGFFF04<AA):>DEG>BFB?9F>E
@M02542:52:000000000-J9N43:1:1101:13987:5142 1:N:0:GTGAAA
CGGTTTATCACCGGCAGTCTCCCTAGAGTTCCCGACTTAACTCGCTGGCAACTAAGGATAGGGGTTGCGCTCGTTGCGGGACTTAACCCAACATTTCACAACACGAGCTGACGACAGCCATGCAGCACCTGTCTTACGGTTCCCGAAGGCACAACCGCATCTCTGCAGTCTTCCGTAGATGTCAAGAGTAGGTAAGGTTCTTCGCGTTGCGTCGAATTAAACCACATGCTCCACCGCTTGTGCGGGCCCCCGTCAATTCATTTGAGTTTTAATCTTGCGACCGT
+
GGGGGGGGGGGGDEGEGGGFFGGGGFGGGGGGGGDGGGGGGGGGGGGCGGGGGGGGGGGGGGGGGGGGEGGGGGGGGGGGGGGGGGGGGGGG=FGGGEFAFGFGG++CC8FFFGGGGGG@FGGFGGGGGGGGGFGGGGCGGGGGEGGFCGFGGGGGGGGGG<FE@FGGGGGGFGCFFGGGGGGFF9F6@FGG?EGGGFCFGGG5C5:CEGGGF5CCCFEF?+CFFCG9:70<<8FEGGEGC0?D5CDFGGGF)98BAGFFGGF45:A5A<9*:F6D)92>FB).
@M02542:52:000000000-J9N43:1:1101:12827:5155 1:N:0:GTGAAA
GTCCCCACCTTCCTCTCGGCTTGTCACCGGCAGTCCCCTTAGAGTGCCCAACCTAATGCTGGCAACTAAGGGCGAGGGTTGCGCTCGTTGCGGGACTTAACCCAACATCTCACGACACGAGCTGACGACAGCCATGCAGCACCTGTGTCCCGGTCCCCGAAGGGAACCTTGCATCTCTGCAAGTAGCCGGGCATGTCAAGGGCTGGTAAGGTTTTGCGCGTTGTATCGAATTAAACCACATGCTCCACCGCTTGTGCGGGCCCCCGTCAATTCCTTTTAGTTTCGGTCTTGCGACCGTACC
+
CCCCCGGGGGGGGGGGGGGGGGGGGGGGGGGGGGGGGGGGGGGGGGGGGGGGGGGGGFGGGGGCGGFFGGGGGGGGGGGGGGGGGGGGGGGGFGCGGGG,BFFGGGGGG9FFEFG:EFGGDGGGGGGGGDGGGGGFGGDFCGG7FGGGGFGCCFFGGGGCFCFGCFGCFC<FGGFFGFFGFFCCGGGGEGGGGGFFEGC@BEF>EDCBCFGCFFGFGGGEGGEECGG=FCFGGFGCEGFGECGCFEGGGGDCECEFD6BGG)75E517>CAFDGGFF*6?D<ADB>F*/C47;6;B6:78)
@M02542:52:000000000-J9N43:1:1101:11342:5176 1:N:0:GTGAAA
CGAGTTGACCCCGGCAGTCTCCCGCAAGTCCCCAGCCACCCAAGGGTGCTGCTGGCAATACAGGACGGGGGTTGCGCTCGTTGCGGGACTTAACCCAACATCTCACGACACGAGCTGACGACAGCCATGCAGCACCTGTCTCAATGCTCCCGAAGGCACCAATCCATCTCTGGAAAGTTCATTGGATGTCAAGGCCTGGTAAGGTTCTTCGCGTTGCTTCGAATTAAACCACATGCTCCACCGCTTGTGCGGGCCCCCGTCAATTCATTTGAGTTTTAACCTTGC
+
GGGGGGGGGGGGGGGGGGGGGGGGGGGGGGGGGGGGGGGGGGGGGGGGGGGGGGGGGGGGGGGGGGGGGGGGGGGGGGGGGGGGGGGGGGGGGGGGGGGGGGGGGGGGGGGGGGGGGGGGGGGGGGGGGGGGGGGGGGGGGGGGGGGGGGGGGGGGGGGGGGGGGGGGFGGGGGGGGGGGGGG9FGGGGGGGGGGGGGGGGGGGGGGGGGGGFGGGGGGD8=FGGGGGGGG5FGGGGGGGGBDGEGFFCGDDEGFF;EGFGGFFFFFFFFFGCGFGBFFF>BF@4
@M02542:52:000000000-J9N43:1:1101:18848:5210 2:N:0:GTGAAA
CGGTTTATCACCGGCAGTCTCCCTAGAGTTCCCACCATTACGTGCTGGCAACTAAGGATAAGGGTTGCGCTCGTTGCGGGACTTAACCCAACATTTCACAACACGAGCTGACGACAGCCATGCAGCACCTGTCTTAGCGTTCCCGAAGGCACAACCGCATCTCTGCAGTCTTCGCTAGATGTCAAGAGTAGGTAAGGTTCATCGCGTTGCGTCGAATTAAACCACATGCTCCACCGCTTGTTCGGGCACCCGCCAATTCATCTGAGTTTTAATCTTTCGTCCGT
+
GGG@FEGGGGGGGGGGGGGFFGGGGGGGGGFEGGGGGGGGGFGGGGGGGGGGGGGFGGGGGGGDGGDGEF=FEEGFF@FDCCFFGCGFG:FFGGGGGGGGGGFGGDEEGFFG7FD=:FFGGGGGGGGGGFFFGGFGAFGGGGGGGGGC+:>FCGGEGG5:C,===9;@,;E@EFCCCC*=@BCFGEAFFF8AEFGFFFFD+33;;DE6(..>BFC5))<@G285*:63DD<?)7@6B>G63-:?B>;(,(17()/((-/6)*1))65<<49))))**0.)0)))
@M02542:52:000000000-J9N43:1:1101:10011:5212 1:N:0:GTGAAA
CGGTTTATCACCGGCAGTCTCCCTAGAGTTCCCGACTTAACTCGCTGGCAACTAAGGATAGGGGTTGCGCTCGTTGCGGGACTTAACCCAACATTTCACAACACGAGCTGACGACAGCCATGCAGCACCTGTCTTACGGTTCCCGAAGGCACAACCGCATCTCTGCAGTCTTCCGTAGATGTCAAGAGTAGGTAAGGTTCTTCGCGTTGCGTCGAATTAAACCACATGCTCCACCGCTTGTGCGGGCCCCCGTCAATTCATTTGAGTTTTAATCTTGCGACCGT
+
GGGGGGGGGGGGGGGGGGGFGGGGGGGGGGGGGGDGGGGGGGGGGGGGGGFGGFGGGGGGGGGGGGGGGGGGGGGGGGGGGGGGGGGGGGGGGGGGGGGGGGGGGGGGGGGGDGGGGGGGGGGGGGGGGGGGGGGGGGFGGDGGGGGGGGFGFGGGGGGGGGCFFGGGGGGGGGGGGGGGGGGGGGGGGGGGGCFGGGGGGGGFEGGGCGDGEGGGDGGGGGDEGGGGGGGGGGFEEGGGGB?5EDEEGCDDEGFFF7>=FG>*)4<AFDFGGGFGFFFFFF>@
@M02542:52:000000000-J9N43:1:1101:26051:5218 2:N:0:GTGAAA
CGGTTTGTCACCGGCAGTCTCCTTAGAGTGCTCTTGCGTAGCAACTAAGGACAAGGGTTGCGCTCGTTGCGGGACTTAACCCAACATCTCACGACACGAGCTGACGACAGCCATGCAGCACCTGTGCGACGGTTCTCTTTCGAGCACGACCACCTCTCAGCGGCCTTCCGTCCATGTCAAGGGTAGGTAAGGTTTTTCGCGTTGCATCGAATTCATCCACATCATCCACCGCCTGTTCGGGTCCCCGTTAATTCCTTTGAGTTTTTAACTTTCGACCGTACCTCC
+
GGGGGGGGCGGGGGGDGGGGGGGGGGCGGDGCDFFGF7@BCGGGGGGFG?FGFFFGGGGFCEGFCGGGGGG7FEEFFFGFGGGGGGGFCFFDDGGDFCGGGGGFFECE6F8FGGGGDFCGGGEC=,>DEE@EGEE>9DFGFCFEEC:C>8CEFG6B4,,4?CC=ECFFGG<=5CCFC=DCFGGF61587AAF9ACFGF3CDB356=F4(0(0-.:8@=67442<0<*)9*,()00-).990.4(><0((,9:-*:<))/)(*1-)(.))).).(-577))0)*18
@M02542:52:000000000-J9N43:1:1101:10846:5242 1:N:0:GTGAAA
CGGTTTATCACCGGCAGTCTCCCTAGAGTTCCCGACTTAACTCGCTGGCAACTAAGGATAGGGGTTGCGCTCGTTGCGGGACTTAACCCAACATTTCACAACACGAGCTGACGACAGCCATGCAGCACCTGTCTTACGGTTCCCGAAGGCACAACCGCATCTCTGCAGTCTTCCGTAGATGTCAAGAGTAGGTAAGGTTCTTCGCGTTGCGTCGAATTAAACCACATGCTCCACCGCTTGTGCGGGCCCCCGTCAATTCATTTGAGTTTTAATCTTGCGACCGT
+
GGGGGGGGGGGGGGGGGGGGGGGGGGGGGGGGGGGGGGGGGGGGGGGGGGGGGGGGGGGGGGGGGGGGGGGGGGGGGGGGGGGGGGGGGGGGGGGGGGGGGGGGGGGGGGGGGGGGGGGGGGGGGGGGGGGGGGGGGGDFGGGGGGGEGGGGGGGGGGGEGFGGGGGGGGGGGGGGGGGGGGGGGGGGGGGGGGGGGGGGGGGGGGGGGGGGFGGGGGGGGGGGFFGGGCFGGGGEGGGGGBBDGDFFGGGFFG?FACGFGGFFFF4>AAADGGFGFF9>FFEF
@M02542:52:000000000-J9N43:1:1101:19716:5250 1:N:0:GTGAAA
CAGTTTGTCACTGGCAGTCTCCTTAGAGTGCCCTTGCGTAGCAACTAAGGATAAGGGTTGCGCTCGTTGCGGGACTTAACCCAACATCTCACGACACGAGCTGACGACAGCCATGCAGCACCTGTGCGCCGATTCTCTTTCGAGCACACCCGAATCTCTTCAGGTTTCCGGCCATGTCAAGGGTAGGTAAGGTTTTTCGCGTTGCATCGAATTAATCCACATCATCCACCGCTTGTGCGGGTCCCCGTTAATTCCTTTAAGTTTTAATCTTGCGACCGTACTCCC
+
GGGGGGGGGGGGGGGGGGGGGGGGGGGGGGFGGGGGGGGGGGGGGGGFGGGGGGGGGGGGGGGGGGGGGGGGGGGGGGGGGGGGGGGGGGGGGGGGGGGGGGGGGGGGGGGGGGGGGGGGFGGGGGGGGGGGGGGGGGGGGGGGGGGGGGGGGGGGGGGGGGGGGGGGGGGGGGGGGGGGGGGGGGGGGGGGGGGGGGGGGGGGGGFGDGGGFGGGGGGGGGGGGGGGGGGGGGGGGGGGGFFGGGFFGGGFFGFFFG=@FDAFBFFFFFFGGGFGB>F6:?FFF
@M02542:52:000000000-J9N43:1:1101:20797:5274 1:N:0:GTGAAA
CGGTTTATCACCGGCAGTCTCCCTAGAGTCCCCGACTTAACTCGCTGGCAACTAAGGATAGGGGTTGCGCTCGTTGCGGGACTTAACCCAACATTTCACAACACGAGCTGACGACAGCCATGCAGCACCTGTCTTACGGTTCCCGAAGGCACAACCGCATCTCTGCAGTCTTCCGTAGATGTCAAGAGTAGGTAAGGTTCTTCGCGTTGCGTCGAATTAAACCACATGCTCCACCGCTTGTGCGGGCCCCCGTCAATTCATTTGAGTTTTAATCTTGCGACCGT
+
GGGGGGGGGGGGGGGGGGGGGGGGGGGGGGGGGGGGGGGGGGGGGGGGGGGGGGGGGGGGGGGGGGGGGGGGGGGGGGGGGGGGGGGGGGGGGGGGGGGGGGGGGGGGGGGGGGGGGGGGGGGGGGGGGGGGGGGGGGGGGGGGGGGGGGGGGGGGGGGGGGGGGGGGGGGGGGGGGGGGGGGGGGGEFGGGGGGGGGGGGGGFGGGGGGGGFGGGCFGGGGFGGGGGGGGGGGGGGGGGGFFDGC>BGDGFFGFFFGDFDGFFFFFADFFFDC@G<269;B>E
@M02542:52:000000000-J9N43:1:1101:25450:5307 1:N:0:GTGAAA
CGGTTTATCACCGGCAGTCTCCCTAGAGTTCCCACCATTACGTGCTGGCAACTAAGGATAAGGGTTGCGCTCGTTGCGGGACTTAACCCAACATTTCACAACACGAGCTGACGACAGCCATGCAGCACCTGTCTTAGCGTTCCCGAAGGCACAATCGTATCTCTACAATCTTCGCTAGATGTCAAGAGTAGGTAAGGTTCTTCGCGTTGCGTCGAATTAAACCACATGCTCCACCGCTTGTGCGGGCCCCCGTCAATTCATTTGAGTTTTAATCTTGCGACCGTT
+
GGGGGGGGFGGGGGGEEGGCE@FGGGGEGGGGGGGEGGGGGGGFCFEGGFGG@CFFGFFGGG?CFGGGGGC?FGGFGEE=EGGGGGGAFGGGGGGGGGGGGCEC@FGGGFFGGGGGGGGGGGGGGGGGGGEFGFGGFD7FGGGGGGGGEGGGGGGGFGGGGGGGGGFCCGGGEEGGEF9?FFGGGGFGGGGGGGGGFG?@FGGGGGGG8EGGFEDCFGGGGFFGFFGGGFFCEGFEEGGCF>6DGGFEGCC:556BAEFFDDFFFBFF<DFGGGFGAB9BB1>B)
@M02542:52:000000000-J9N43:1:1101:18741:5337 2:N:0:GTGAAA
CGAGTTGACCCCGGCGGTCTCCTGTGAGTCCCCATCACCCCGAAGGGCATGCTGGCAACACAGCACAAGGGTTGCGCTCGTTTCGGGACATAACCCTACATCCCACGACACGAGCTGACGACAGCCCTGCACCACCTGTACACCGACCACAAAGGGGGCACTCTCCCTAATGCCTTCCGGTTTATGCCAAGCCTTGGAAAGGCTCTTCGCGCTGCGTCGAATTAAGCACAATGCTGCCCATCCTGTCCGGGGCCCCGTCAACTCCTTTTCAGTTTAACCTTGTCG
+
DE:+68;E,,,,++87++66CFGFGEFEFGG@F,8EF9F@7++@:+@C7,,:6CF7F,,:C=<,:=CF8,BCFGD+@>@FCB+:B7++@+?9?<B?,4,:BE=@FG@@B++@F++@C,5+:@++@**4,@,,D:D*3426@=>D>****;,,,,,*21:*2A+30**0+24+++4+*0:>0*9)*5**09))1/:*9+**05)00)/-()1)4().))20/),<++1-**(.*<=))(*)(,.57.).(4)),//-((),-*9438AB)))..).2219*/**10
@M02542:52:000000000-J9N43:1:1101:16097:5338 1:N:0:GTGAAA
CGGTTTGTCACCGGCAGTCTCATTAGAGTGCCCTTTCGTAGCAACTAATGACAAGGGTTGCGCTCGTTGCGGGACTTAACCCAACATCTCACGACACGAGCTGACGACGGCCATGCAGCACCTGTGTCCAGGTTCTCTTTCGAGCACTCCCACATCTCTGCAGGATTCCTGGCATGTCAAGGGTAGGTAAGGTTTTTCGCGTTGCATCGAATTAAACCACATCATCCACCGCTTGTGCGGGTCCCCGTCAATTCCTTTGAGTTTCAACCTTGCGGCCGTACTCCC
+
GGGGGGGGGGGGGGGGGGGGGGGGGGFGGGGGGGGGGGGGGGGGGGGGGGGGGGGGGGGGGGGGGGGGGGGGGGGGGGGGGGGGGGGGFGGGGGGGGGGGGGEGGGGGGGGGGGFDFGGGFGGGEFGFGGGGGGGGGGGGFGGGGGGGGGGGGGGGGGGGG?CCEGGGGGGGGFFGF;;EFGGGGGGGGGGGCFGGGF=GGGGGGGGG=FGGFFGGGGGGGGGGEGGGGGEDEGGGGGGGC>>DGGDBGGGFFGFBAFGFG:666AFFFB>*9C@D>FF2??=FF
@M02542:52:000000000-J9N43:1:1101:15760:5340 1:N:0:GTGAAA
TTCCTCCGGTTTGTCACCGGCCGTCTCTCTAGAGTGCCCTTTCGTAGCAACTAGAGACAAGGGTTGCGCTCGTTGCGGGACTTAACCCAACATCTCACGACACGAGCTGACGACAGCCATGCAGCACCTGTGTCCACTTTCTCTTTCTAGCACCTAATGCATCTCTGCTTCGTTAGTGGCATGTCAAGGGTAGGTAAGGTTTTTCGCGTTGCATCGAATTAATCCACATCATCCACCGCTTGTGCGGGTCCCCGTCAATTCCTTTGAGTTTTAATCTTGCGACCGTACTCCCCAGGCGGTC
+
CCCCCGGGGGGG@FGGGGGGG7FGGGGGGGGGGGGGGGGGGGGGGGGGGGGGGGGGGGGGGGGGGGGGGEGGGGGGGGGGGGGGGGGGGGGCGGGGGGGGGGGGGGGGGGGGGGGGGGGGGGGGGGGGGGGGGGGGGGGGGGGGGGGGFGGGGGGGDCFGGGGGGGFGGGGGGGGGGGFGGGFFGGGGGC<CFCGGGGGGGGFGGGGCGGEGGGGCFCGGGGGGGGGGFGDGGGGGGGGGGGCCFE5EEEGGGGEDD??>FGFFGGGFF*:F>7CFCC4F9>;>;BBGGCFF<:8<?FDD3
@M02542:52:000000000-J9N43:1:1101:8541:5347 1:N:0:GTGAAA
CGGTTTGTCACCGGCAGTCTCCTTAGAGTTCCCACCCGAGGTGCTGGTAACTAAGGACAAGGGTTGCGCTCGTTACGGGACTTAACCCAACATCTCACGACACGAGCTGACGACAGCAATGCAGCACCTGTGTCTGAGTTCCCGAAGGCACCAATCTATCTCTAGAAAGTTCTCAGCATGTCAAGGCCAGGTAAGGTTCTTCGCGTTGCTTCGAATTAAACCACATGCTCCACCGCTTGTGCGGGCCCCCGTCAATTCATTTGAGTTTTATTCTTGCGACCGTCC
+
?FEFGGGGGGGGGGGECGGFFGGGGGFFGGGGGGGDGEE@CF@FGGFGCF<FFGGFGG?<EFGGDCE:C:C6@@,BFE@CGCFDFEFGG@?FCDEFGCGGGGF@F:FC8FFEFGGGG,:?<DFFGG8FGGG,C<FGFFGG,@FGGFECCCCFGFG@;FFGDGFFEFGGEFFG9BFGGGFCEGCGG@FGGD7FGGG?F:,>CGFDE8E=8;AFB5CFGCFGGC5>EC96C9<<:C8EEGGF69;5CD>):15)7<?F<+:=CFB416:9AA2:7D?F2(-3(,<).
@M02542:52:000000000-J9N43:1:1101:18069:5386 2:N:0:GTGAAA
TCTACTTGCGTAGGCAGTCTCACTAGAGTCCCCAACTTAATGATGGCAACTAGTGACAGGGGTTGCGCTCGTTGCAGGACTTAACCTAACACCTCACGGCACGAGCTGACGACAACCATGCAGCACCTTGAAAATTGTCCGAAGAAAAACACATTTCTGCGTCTGTCAATTCCCATTTAAGCCTTGGTAAGGTTCCTCGCGTATCATCGAATTAAACCACTTAATCCACCGCTTGTTCGGGCCCCCGTCAATTCCTTTGAGTTTCAAACTTGCGTTCGTACTCCC
+
GGGGGGGEGGGGGGGGGGGEGGGGGGGFGGGGGGGGGGGGGGGGGFGGGGGGGGGGGGGGGGGGGGCEGGGGGFGGGGGGGGGGGGGGGGGGGAGGGGDGGGGG7FEGGGGGGEGGGGFGGGGGGGGGGEGGGGGGFGGFGGDEGFFFGGGGGGGGGGGGGGGGGGGGGGGFFGGGGGGFFFDCGEFFFFF>EFGGGGFG>DB;B@8>0A3FFFGFFFGFFAEC<9A@GGFBB>88)1*(367>@9((,(9DBGDAF>4)(*96>)6<B>A2<>>GG)7)5>B:7
@M02542:52:000000000-J9N43:1:1101:21923:5386 2:N:0:GTGAAA
CGGTTTGTCACCGGCAGTCTCCCTGGAGTGCTCTTGCGTAGCAACTAGGGACAAGGGTTGCGCTCGTTGCGGGACTTAACCCAACATCTCACGACACGAGCTGACGACAGCCATGCAGCACCTGTGTTATGGCTCCCTTTCGGGCACCCCCACCTCTCAGCGGGGTTCCATACATGTCAAGGGTAGGTAAGGTTTTTCGCGTTGCATCGAATTAATCCACATCATCCACCGCTTGTGCGGGTCCCCGTCAATTCCTTTGAGTTTTAATCTTGCGACCGTACTCCC
+
GGGGGGGGGGGGGGGGGGGGGGGGGGGGGGGGGGGGGGGGGGGGGGGGGGGGGGGGGGGGGGGGGGGGGGGGGGGGGGGGGGGGGGGGBFGGGGGGGGGGGGGGGGGGGGGGGGGGGGGGGGGGGGGGGGFGGGGGGGGGGGDGEEEGGGGGGGGGGGGDGEEGGEEGGGGFGGF7FGGF46<8C@FFFFFF6FFGC+.9:DFFFFFF(.:?6<FFF7CFF?:F?7=?GGFFBFF1)6769>9?F<B?:?CCA0CAAAFA:646<9>2.)4-43(>D5<@:7*9<
@M02542:52:000000000-J9N43:1:1101:19081:5389 1:N:0:GTGAAA
TCGGCTTATCACCGGCAGTCCCCTTAGAGTGCCCAACTCAATGCTGGCAACTAAGGGCGAGGGTTGCGCTCGTTGCGGGACTTAACCCAACATCTCACGACACGAGCTGACGACAGCCATGCAGCACCTGTCTCCGCGCCACCGAAGTGGACCCCATATCTCTACGGGTAACACGGGATGTCAAGGGCTGGTAAGGTTCTGCGCGTTGCTTCGAATTAAACCACATGCTCCACCGCTTGTGCGGGCCCCCGTCAATTCCTTTGAGTTTTAATCTTGCGACCGTAC
+
GGGGGGGGGGGGGGGGGGGGGGGGGGFGGGGGGGGGGGGGGGGGGGGGGGGGGGGGGGGGGGGGGGGGGGGGGGGGGGGGGGGGGGGGGGGGGGFGGGGGGGGGGGGGGGGGGGGGGGGGGGGGGGGGGGGGGGGGGGGGGGGGGGGGGGGGGGGGGGGGGGGGGGGGGGGGFFGGGGGGGGGGGGGGFGGGGGGG9FGGGGGGGGGGGGGGFGFGGGGGGGGGGGGGFGGGGGGGGGEG*4>DGDFFGGGFFGFFF?F@GGA?BDFFBFDGGGFGFB9>B9:F)
@M02542:52:000000000-J9N43:1:1101:9904:5396 2:N:0:GTGAAA
TCTACTTGCGTAGGCAGTCTCACTAGAGTCCCCAACTTAATGATGGCAACTAGTGACAGGGGTTGCGCTCGTTGCAGGACTTAACCTAACGCCTCACGGCACGAGCTGACGACAACCATGCCGCACCTTGAAAAATGTCCGAAGAAAAGTCTATTTCTAAACCTGTCATTTCCCATTTAAGCCTTGGTAAGGTTCATCGCGTATCATCGAATTAAACCACATAATCCACCGCTTGTGCGGGCCCCCGTCAATTCCTTTGAGTTTCAAACTTGCGTTCGTACTCCC
+
FGGGGGGFGGGGGGG?FFEFGGGFEECFGGGEEFDEGGGGGGGGEFDGGFCFEGCGGFFE7CCFBFDDG>CFGGEGGGCEGGGGGFGGGGDCEGGGFGGGGGGGG7+ADCFEGGGGGGGG?,+=+=CDFDAFFFECFDFGGEGCBFCFFCFGGGGG7E@,@67EFEDCFGFFF9EADGGFAFGFDEFFFFFFEFG+B:9D6?BEFF6?6F2A<3D748CFFF4B+++.2*(,2:56@AD0(2-3@9>8109CBGC>A<?4?FFFFA94)..)69B57)70.)100
@M02542:52:000000000-J9N43:1:1101:23838:5411 1:N:0:GTGAAA
CGGTTTGTCACCGGCAGTCTCCTTAGAGTGCCCACCATCACGTGCTGGTAACTAAGGACAAGGGTTGCGCTCGTTACGGGACTTAACCCAACATCTCACGACACGAGCTGACGACAGCCATGCAGCACCTGTCTCAATGCTCCCGAAGGCACCAATCCATCTCTGGAAAGTTCATTGGATGTCAAGGCCTGGTAAGGTTCTTCGCGTTGCTTCGAATTAAACCACATGCACCACCGCTTGTGCGGGCCCCCGTCAATTCATTTGAGTTTTAACCTTGCGGCCGT
+
GGGGGGGGGGGGGGGGGGGGGGGGGGGGGGGGGGGGGGGGGEGGGGGGGGGGGGGGGGGGGGGGGGGGGGGGGGGGGGGGGGGGGGGGGGGGGGGGGGGGGGGGGGGGGGGGGGGGGGGGGGGGGGGGGGGGGGGGGGGGFFGGGGGGGGGGGGGGGGGGGGGGGGGGGGGGGGGGFGGGGGGGGGGGGGGGGFGGGFGGGGGGGGGGGGGGFGGGGGGGGGGFGGGGGGGGGGGGGGGGG?FGGGFFGDDEFGFFFGGFGGFFFFFFFFFF7FFG9>9>>9FF
@M02542:52:000000000-J9N43:1:1101:19062:5421 1:N:0:GTGAAA
TCGGCTTATCACCGGCAGTCCCCTTAGAGTGCCCAACCTAATGCTGGCAACTAAGGGCGAGGGTTGCGCTCGTTGCGGGACTTAACCCAACATCTCACGACACGAGCTGACGACAGCCATGCAGCACCTGTGTCCCGGTCCCCGAAGGGAACCTTGCATCTCTGCAAGTAGCCGGGCATGTCAAGGGCTGGTAAGGTTCTGCGCGTTGCTTCGAATTAAACCACATGCTCCACCGCTTGTGCGGGCCCCCGTCAATTCCTTTGAGTTTTAATCTTGCGACCGTAC
+
GGGGGGGGGGFGFGGGGGGGGGGGGGGGGGGGGGGGGGGGGGGGGGGGGGGGGGGGGGGGGGGGGGGGGGGGGGGGGGEEGGGGGGGGGGGGGGAFFGGG@FGGGGGGGGGGGGGGGGGGGFFGGGGCFGGGGGGGGGGGGGGDGGGGGGGGGGGGGGGGGGGGGGFGG?FDFGGDGGGGGGGGGGGGGGGEGFGGGG?CGGGGGGGGGGGG>GGFGGGGCGGGGG?FDGGGFGEG5DCGDA@DED:>GCD<BD?FBGGFGGB=?AFAA9?GDGFDB>>FBB>35
@M02542:52:000000000-J9N43:1:1101:24168:5422 1:N:0:GTGAAA
CGGTTTATCACCGGCAGTCTCCCTAGAGTTCCCGACTTAACTCGCTGGCAACTAAGGATAGGGGTTGCGCTCGTTGCGGGACTTAACCCAACATTTCACAACACGAGCTGACGACAGCCATGCAGCACCTGTCTTACGGTTCCCGAAGGCACAACCGCATCTCTGCAGTCTTCCGTAGATGTCAGGAGTAGGTAAGGTTCTTCGCGTTGCGTCGAATTAAACCACATGCTCCACCGCTTGTGCGGGCCCCCGTCAATTCATTTGAGTTTTAATCTTGCGACCGT
+
GGGGGGGGGGGGGGGGGGGGGGGGGGGGGGGGGGGGGGGGGGGGGGGGGFGGGGGGGGGGGGGGGGGGGGGGGGGGGGGGGGGGGGGGGGGGGGGGGGGGGGGGGGGGGFGGGGGGGGGGGGGGGGGGGGGGGGGGGG@FFFGGGGGGGGGGFGGGGGGGGGGGGGGGGGGGGGGGGDGGGGGGGGGGGCFGGGGGGGGGGGGGGGGGGGCGFC?CFGGGFGGGGG?@C7EGGGGGGGGGGFFGGGFEEGGFEDBFFDG?FGFFFFFFA2>FCCFFAA>>>FFF
@M02542:52:000000000-J9N43:1:1101:21403:5445 1:N:0:GTGAAA
CGGTTTATCACCGGCAGTCTCCCTAGAGTTCCCGACTTAACTCGCTGGCAACTAAGGATAGGGGTTGCGCTCGTTGCGGGACTTAACCCAACATTTCACAACACGAGCTGACGACAGCCATGCAGCACCTGTCTTACGGTTCCCGAAGGCACAACCGCATCTCTGCAGTCTTCCGTAGATGTCAAGAGTAGGTAAGGTTCTTCGCGTTGCGTCGAATTAAACCACGTGCTCCACCGCTTGTGCGGGCCCCCGTCAATTCATTTGAGTTTTAATCTTGCGACCGT
+
GGGGGGGGGGGGGGGGGGGGGGGGGGGGGGGGGGGGGGGGGGGGGGGGGGGGGGGGGGGGGGGGGGGGGGGGGGGGGGGGGGGGGGGGGGGGGGGGGGGGGGGGGGGGGGGGGGGGGGGGGGGGGGGGGGGGGGGGGGGGGGGGGGGGGGGGGGGGGGGGGGGGGGGGGGGGGGGGGGGGGGGGGGGGGGGGGFFGGGGGGGGGGGGGGGGGEGGGGGGGGGGGGGGGD>FGGGGGGGGGG:@DDGFFGGGFEGFFFGGFGCAFDFBA2<ACGGFGAF>BFFFF
@M02542:52:000000000-J9N43:1:1101:20243:5463 1:N:0:GTGAAA
CAGTATATCACTGGCAGTCTCTCTAGAGTGCCCTTTCGTAGCAACTAGAGACAAGGGTTGCGCTCGTTGCGGGACTTAACCCAACATCTCACGACACGAGCTGACGACAGCCATGCAGCACCTGTGTCCACTTTCTCTTTCGAGCACCTAATGCATCTCTGCTTCGTTAGTGGCATGTCAAGGGTAGGTAAGGTTTTTCGCGTTGCATCGAATTAATCCACATCATCCACCGCTTGTGCGGGTCCCCGTCAATTCCTTTGAGTTTTAATCTTGCGACCGTACTCC
+
GGGFGGGGGGGGGGGGGFGGGEGGGGGEFFEFGGGGGGGF@FGGFGGGGGGGGGGGGGGDGGGGECEGDGGG7CFFFGFGGGGDF@GGFFGGGCCGGGGGGEFGGGGGGGCFFGGGGGGEFFCFGGDFGGGGGGGGGGGGGGGGGGGGGGGGGGGGGGGGGGFGGGGFGGGGGG@=CGF9;DEBDCGGGGFGFDFGGGGCEEEGGGFFCGGGFGCCCE7CFG?FF?9CCFGEE?EEFGGGG0>DFGFFCGDDFGFFD?:BFFFF25:>AF>G>FED>;;F?B:@F
@M02542:52:000000000-J9N43:1:1101:21163:5469 1:N:0:GTGAAA
CGGTTTATCACCGGCAGTCTCCCTAGAGTTCCCGACTTAACTCGCTGGCAACTAAGGATAGGGGTTGCGCTCGTTGCGGGACTTAACCCAACATTTCACAACACGAGCTGACGACAGCCATGCAGCACCTGTCTTACGGTTCCCGAAGGCACAACCGCATCTCTGCAGTCTTCCGTAGATGTCAAGAGTAGGTAAGGTTCTTCGCGTTGCGTCGAATTAAACCACATGCTCCACCGCTTGTGCGGGCCCCCGTCAATTCATTTGAGTTTTAATCTTGCGACCGT
+
GGGGGGGGGGGGGGGGGGGGGGGGGGGGGGGGGGGGGGGGGGGGGGGGGGGGGGGGGGGGGGGGGGGGGGGGGGGGGGGGGGGGGGGGGGGGGGGGGGGGGGGGGGGGGGGGGGGGGGGGGGGGGGGGGGGGGGGGGGGGGGGGGGGGGGGGGGGGGGGGGGGGGGGGGFGGGGGGGGGGGGGGGGGGGGGGGGGGGGGGGGGGGGGGGGGGFDGGGGGGGFGGGGGGGGGGFGGGGGGGGFFGGGFFGGGF>DFFFFGFGFFFF?FAFFBGGGFGFFFFFFFF
@M02542:52:000000000-J9N43:1:1101:19157:5488 1:N:0:GTGAAA
CGAGTTGACCCCGGCGGTCTCCTGTGAGTCCCCAACCTCCCGAAGGAGTTGCTGGCAACACAGGACAAGGGTTGCGCTCGTTGCGGGACTTAACCCAACATCTCACGACACGAGCTGACGACAGCCATGCACCACCTGTACACCGACCACAAGGGGGGCACTATCTCTAATGCTTTCCGGTGTATGTCAAGCCTTGGTAAGGTTCTTCGCGTTGCGTCGAATTAAGCCACATGCTCCGCTGCTTGTGCGGGCCCCCGTCAATTCCTTTGAGTTTTAGCCTTGCGG
+
GGGGGGGGGGGGGGGGGGGGGGGGGGGGGGGGGGGGGGGGGGGGGGGGGGGGGGGGGGGGGGGGGGGGGGGGGGGGGGGGGGGGGGGGGGGGGGGGGGGGGGGGGGGGGGGGGGGGGGGGGGGGGGGGGGGGGGGGGGGGGGGGGGGGGGGGGGGGGGGGGGGGGFGGGGGGGGGGGGGGGGGGGGGGGGGGGGGGGGGGGGGGGGGGGGGGFGGGGGGGGGGGGGGGGGGGGGGGGGGGDFFGGGFFGDGFFGBFFGGFGGFBADDA<A<GGFFG0<:BF?FFF
@M02542:52:000000000-J9N43:1:1101:25698:5506 1:N:0:GTGAAA
CGGTTTGTCACCGGCAGTCTCATTAGAGTGCTCTTGCGTAGCAACTAATGACAAGGGTTGCGCTCGTTGCGGGACTTAACCCAACATCTCACGACACGAGCTGACGACAGCCATGCAGCACCTGTGTGCAGGTTCTCTTTCGAGCACCCCCAGATCTCTCCGAGGTTCCTGCCATGTCAAGGGTAGGTAAGGTTTTTCGCGTTGCATCGAATTAATCCACATCATCCACCGCTTGTGCGGGTCCCCGTCAATTCCTTTGAGTTTTAATCTTGCGAACGTACTCCC
+
GGGGGGGGGGGGGGGGGGGFFFGGGGGGGGGGGGGGGGGGGGGGFGGFGGGGFGGGEGGGGGGGGGGGFGGGGDEGGGGGGGGGEGGGGGGGGGGGEGGGGGGGGGGGGGGGGGGGGGGGGGGGGGGFGGGFFGGGGGFGGCFFGGGGGGGGGGGGFGFFGGGGGGGGGGGDCGGEGGG@FGGGGGGGGGGGFFGGGFGEE8CEGGGGCEFFFFDCG+<CFGGFGGCFFGGGGGGGFGGGD17DGGF>ED3@=CBFFG7=FF>FBABF2>AGCGF)49??B0=?>
@M02542:52:000000000-J9N43:1:1101:12988:5531 1:N:0:GTGAAA
CGAGTTGACCCCGGCGGTCTCCTGTGAGTCCCCAACCTCCCGAAGGAGTTGCTGGCAACACAGGACAAGGGTTGCGCTCGTTGCGGGACTTAACCCAACATCTCACGACACGAGCTGACGACAGCCATGCACCACCTGTACACCGACCACAAGGGGGGCACTATCTCTAATGCTTTCCGGTGTATGTCAAGCCTTGGTAAGGTTCTTCGCGTTGCGTCGAATTAAGCCACATGCTCCGCTGCTTGTACGGGCCCCCGTCAATTCCTTTGAGTTTTAGCCTTGCGG
+
FGGGGGFEGGGGGFGEFGECFGGGGGGGGGGGGGGGGFGGGGGCCECFFDFGC9<EGGFGGGGGFGGGGGGGGGGGGGCBF@EFCGGGEGGGGGGG@GG=FGGGGGFGGGGEEEEFGFGECFB@CGGGFGGGGGGE:FGGGGGFEBFEGGGGGGDGGCCCGGGGGEF9<:CGCGGG:CEG*:CCGGGGGGGGFFFGFFF?9?EFFCGGGGDGFGGGGGEGGGGGGCFGF>EFC?:C?5CCGBF>6>*9C5C57)4>B/907CAF4>BD<)(2CFF7<F7>A)4>@
@M02542:52:000000000-J9N43:1:1101:23772:5543 1:N:0:GTGAAA
CGAGTTGACCCCGGCGGTCTCCTGTGAGTCCCCATCACCCCGAAGGGCATGCTGGCAACACAGGACAAGGGTTGCGCTCGTTGCGGGACTTAACCCAACATCTCACGACACGAGCTGACGACAGCCATGCACCACCTGTACACCGACCACAAGGGGGGCACTATCTCTAATGCTTTCCGGTGTATGTCAAGCCTTGGTAAGGTTCTTCGCGTTGCGTCGAATTAAGCCACATGCTCCGCTGCTTGTGCGGGCCCCCGTCAATTCCTTTGAGTTTTAGCCTTGCGG
+
GGGGGGGGGGGGGGGGGGGGGGGGGGGGGGGGGGGGGGGGGEGGGGGGGGGGGGGGGGGGGGGGGGGGGGGGGGGGGGGGGGGGGGGGGGGGGGGGGGGGGGGGGGGGGGGGGGGGGGGGGGGGGGGGGGGGGGGGGGGGGGGGGGGGGGGGFGGGGGGGGGGFGFGGFGGGGGGGGGGGGGGGGGGGGGGGGGGFGGGGGGGGGGGGGGGGFGGGGGEGGFGGGGGGGGGGFG:CFGGGGB?FGG:FGGGDFGFFFEGFGG>FDFFF>>?GGGFG:47AB2FE:
@M02542:52:000000000-J9N43:1:1101:23548:5568 1:N:0:GTGAAA
CGAGTTGACCCCGGCGGTCTCCTGTGAGTCCCCATCACCCCGAAGGGCATGCTGGCAACACAGGACAAGGGTTGCGCTCGTTGCGGGACTTAACCCAACATCTCACGACACGAGCTGACGACAGCCATGCACCACCTGTACACTGACCATAAGGGGGGCACTATCTCTAATGCTTTCCGGTGTATGTCAAGCCTTGGTAAGGTTCTTCGCGTTGCGTCGAATTAAGCCACATGCTCCGCTGCTTGTGCGGGCCCCCGTCAATTCCTTTGAGTTTTAGCCTTGCGG
+
FGEGGGFGGGGGCFGGEGGGF9FGGGGFGGGGGGGGGGEFGF:FGDEGGGGGGGECGGGGGGGGGGGGGGGGGGGGGGGGGGGGGG7CEFGFFGGGGGGFGGAFGGGGEFGGGGGGGGGGGGDGFGGG7FFGGGGGFGGGGGGFFGGDFGGGCEGEGGEGGGGGGEGF?FGGGGGGGGGGGGGGGGGGFFGGGGG8CGGGGGGGFGGGGGGGFGGGGGGDGGGGGFFGGGCFGG7CFGEDD>@GGG9FCDGEFDF@;EG3DD<BBAFD<A<CFFFG?>29A0F@@
@M02542:52:000000000-J9N43:1:1101:26145:5588 1:N:0:GTGAAA
CGAGTTGACCCCGGCGGTCTCCTGTGAGTCCCCAACCTCCCGAAGGAGTTGCTGGCAACACAGGACAAGGGTTGCGCTCGTTGCGGGACTTAACCCAACATCTCACGACACGAGCTGACGACAGCCATGCACCACCTGTACACCGACCACAAGGGGGGCACTATCTCTAATGCTTTCCGGTGTATGTCAAGCCTTGGTAAGGTTCTTCGCGTTGCGTCGAATTAAGCCACATGCTCCGCTGCTTGTGCGGGCCCCCGTCAATTCCTTTGAGTTTTAGCCTTGCGG
+
GGGGGGGGGGGGGGGGGGGGGGGGGGGGGGGGGGGGGGGGGGGGGGGGGGGGGGGGGGGGGGGGGGGGGGGGGGGGGGGGGGGGGGGGGGGGGGGGGGGGGGGGGGGGGGGGGGGGGGGGGGGGGGGGGGGGGGGGGGGGGGGGGGGGGGGGGGGGGGGGGGGGGEGGGGGGGGGGGGGGGGGGGGGGGGGGGGGGGGGGGGCFGGGGDGGGFGGGGGGGGGGGGGGGGGGGFG@CFGGGGFFFCFFBGGGFFGFF>CDFGGFFAFFFAFFGGGFC?FFAF7@>>
@M02542:52:000000000-J9N43:1:1101:24173:5592 1:N:0:GTGAAA
TCGGCTTATCACCGGCAGTCCCCTTAGAGTGCCCAACTGAATGCTGGCAACTAAGGGCGAGGGTTGCGCTCGTTGCGGGACTTAACCCAACATCTCACGACACGAGCTGACGACAGCCATGCAGCACCTGTGTCCCGGTCCCCGAAGGGAACCTTGCATCTCTGCAAGTAGCCGGGCATGTCAAGGGCTGGTAAGGTTCTGCGCGTTGCTTCGAATTAAACCACATGCTCCACCGCTTGTGCGGGCCCCCGTCAATTCCTTTGAGTTTTAATCTTGCGATCGTAC
+
GGGGGGGGGGGGGGGGGGGGGGGGGGGGGGGGGGGGGGGGGGGGGGGGGGGGGGGGGGGGGGGGGGGGGGGGGGGGGGGGGGGGFGGGGGGGGGEGFGGGGGGGGGGGGGGGGGGGGGGGGGGGGGGGGGGGGGGGGGGCGGGGGGCEGF>F@EFFGGGGGGFGFFGGGGGGGGGCGGGCEGCFGGGGGGGGGGGGFGGGGG5CGGGGGGGGFGGGGGGFG6CFGGGGFGDGGFEDGD=F4<DCE<BFGGG>EGFFFGGFGG9F?F)64>FGFGFF99;BF9FF)
@M02542:52:000000000-J9N43:1:1101:17815:5607 1:N:0:GTGAAA
CGGTTTATCACCGGCAGTCTCCCTAGAGTTCCCGACTTAACTCGCTGGCAACTAAGGATAGGGGTTGCGCTCGTTGCGGGACTTAACCCAACATTTCACAACACGAGCTGACGACAGCCATGCAGCACCTGTCTTACGGTTCCCGAAGGCACAACCGCATCTCCGCAGTCTTCCGTAGATGTCAAGAGTAGGTAAGGTTCTTCGCGTTGCGTCGAATTAAACCACATGCTCCACCGCTTGTGCGGGCCCCCGTCAATTCATTTGAGTTTTAATCTTGCGACCGT
+
GGGGGGGGGGGGGGGGGGGGGGGGGGGGGGGGGGGGGGGGGGGGGGGGGGGGGGGGGGGFGGGGGGGGGGGGGGGGGGGGGGGGGGGGGGGGGGGGGGGGGGGGGGGGGGGGGGGGGGGGGGGGGGGGGGGGGGGGGGGGGGGGGGGGGFFG:FFGGGEGFGG9CFGGGGGGGGGGGGGGGGGGGGGGGGGGGGGGGGGGGGGGGGGGGGGGFGGGGGGGGGGGFFGGGFGGGGGGGGGGGFFGGGFFGGGFFGBEFGGFGGF?AFFDFF9FGD=FBFBB9>DD
@M02542:52:000000000-J9N43:1:1101:13420:5608 1:N:0:GTGAAA
TCTACTTGCGTAGGCAGTCTCACTAGAGTCCCCAACTTAATGATGGCAACTAGTGACAGGGGTTGCGCTCGTTGCAGGACTTAACCTAACACCTCACGGCACGAGCTGACGACAACCATGCAGCACCTTGAAAATTGTCCGAAGAAAAACACATTTCTGCGTCTGTCAATTCCCATTTAAGCCTTGGTAAGGTTCCTCGCGTATCATCGAATTAAACCACATAATCCACCGCTTGTGCGGGCCCCCGTCAATTCCTTTGAGTTTCAAACTTGCGTTCGTACTCCC
+
GGGGGGGCFGGGGGGGGGGGGGGGGGGGGGGGGGGGGGGGGGGGFGGGGGGGGGGGGGGGGGGGGGGGGGGGGGGGGGGGGGGGGGGGGGGGGGGGGGGGGGGGGGGGGGGGGGGGGGGGGGGGGGGGGGGGGGGGGGGFGGGGGGGGGGGGGGGGGGGFGGGGGGGGGGGGGGGGGGGGGGGGGGFGGGGGGGGGGGDGGGGGGGGGGFGGFGGGGGGGGGGGCFCFGGGGGGGGGFGGC>:DGGEFGGGFFGBFFGF?GGFFFFFFFFF7DCBGBFB<?FFFF
@M02542:52:000000000-J9N43:1:1101:20359:5614 1:N:0:GTGAAA
CCTCCGGTTTATCACCGGCAGTCTCCCTAGAGTTCCCGACTTAACTCGCTGGCAACTAAGGATAGGGGTTGCGCTCGTTGCGGGACTTAACCCAACATTTCACAACACGAGCTGACGACAGCCATGCAGCACCTGTCTTACGGTTCCCGAAGGCACAACCGCATCTCTGCAGTCTTCCGTAGATGTCAAGAGTAGGTAAGGTTCTTCGCGTTGCGTCGAGTTAAACCACATGCTCCACCGCTTGTGCGGGCCCCCGTCAATTCATTTGAGTTCTAATCTTGCGACCGTACTCCCCAGGCGG
+
CCCCCGGGGGGGGGGGGGGGGGGGGGGGGGGGGGGGGGGGGGGGGGGGGGGGGGGGGGGGGGGGGGGGGGGGGGGGGGGGGGGGGGGGGGGGGGGGGGGGGGGGGGGGGGGGGGGGGGGGGGGGGGGGGGGGGGGGGGGGGGGGGGGGGGGGGGGGGGGGGGGGDGGGGGGGGGGGGGGGGGGGGGCFGGGGGGGGGGGGGGGGGFGGGGGGGGGGGGGGGGGGGCFGFGF?GCEFGGDGGEGGGDDEGGGGGGGD317DGGFFGGG?FGFFFFGFGGBF9AB>>>BG:GFGFFFFFFFEB
@M02542:52:000000000-J9N43:1:1101:19648:5628 1:N:0:GTGAAA
GTCCACACCTTCCTCCGGTTTATCACCGGCAGTCTCCCTAGAGTTCCCGACTTAACTCGCTGGCAACTAAGGATAGGGGTTGCGCTCGTTGCGGGACTTAACCCAACATTTCACAACACGAGCTGACGACAGCCATGCAGCACCTGTCTTACGGTTCCCGAAGGCACAACCGCATCTCTGCAGTCTTCCGTAGATGTCAAGAGTAGGTAAGGTTCTTCGCGTTGCGTCGAATAAAACCACATGCTCCACCGCTTGTGCGGGCCCCCGTCAATTCATTTGAGTTTTAATCTTGCGACCGTAC
+
CCCCCGGGGGGGGGGGGGEGGGGGGGGGGGGGGGGGGGGGGEFGGGGGGGGGGGGGGGGGGGGDGGGGGGGGGGGGGGGGGGGDGGGGGGGGGGGGGGGGGGFGGGGGGGGGGGGGGGGGFEEGGGGGGGGGGGGGGGGGGGGGGGGGGGGGFGGGGGGGGGGGGGGGGGGGGGGGGGGGGGGGGGGGGGGGGGGGGGGGGGGGGGG?FGGGGGGGGGGGGGGEGGGGFCGFFGGGGGGGGGFGFGG67FDGGGGGGF>DGDFFGGGFFGFF<GGFDGBFFFFFFF2>DGF7>>;96BFF)
@M02542:52:000000000-J9N43:1:1101:21444:5637 1:N:0:GTGAAA
CTGGTTAACCCAGGCAGTCGCGCCAGAGTGCCCAACTTAATGCTGGCAACAGACGATAGGGGTTGCGCTCGTTGCGAGACTTAACCCAACATCTCACGACACGAGCTGACGACAGCCATGCAGCGCCTCTCTCTACATTCTCCGAAGAGCACCCCCGCTTTTGGGCAGGGTTCGTAGGAGTTCAAGCCCAGGTAAGGTTCTGCGCGTTGCTTCGAATTAAACCACATAATCCACCGCTTGTGCGGGCCCCCGTCAATTCCTTTGAGTTTTAGTCTTGCGACCGT
+
GGGGGGGGGGGGGGGGGGGGGGGGGGGGGGGGGGGGGGGGGGGGGGGGGGGGGGGGGGGGGGGGGGGGGGGGGGGGEGGGGGGGGGGGGGGGGGGGGGGGGGGGGGGGGGGGGGGGGGGGGGGGGGGGGFGGGGGGGFFFGGGGGGGGGGGGFGGGGGGGGGGDGGGGGGFGGGEGFGGGGGGGGFFFGGFGGGGGG<FDGGGGGGGGEGGGFGGGCFFGFDGGFGDGGGGGGGGGGGGGG:FGDGF@GGDFDGFBDGGFGGF?FFFBAAFGCCFG2699BBD)
@M02542:52:000000000-J9N43:1:1101:11501:5653 1:N:0:GTGAAA
CGAGTTGACCCCGGCGGTCTCCTGTGAGTCCCCAACCTCCCGAAGGAGTTGCTGGCAACACAGGACAAGGGTTGCGCTCGTTGCGGGACTTAACCCAACATCTCACGACACGAGCTGACGACAGCCATGCACCACCTGTACACCGACCACAAGGGGGGCACTATCTCTAATGCTTTCCGGTGTATGCCAAGCCTTGGTAAGGTTCTTCGCGTTGCGTCGAATTAAGCCACATGCTCAGCTGCTTGTGCGGGCCCCCGTCAATTCCTTTGAGTTTTAGCCTTGCGG
+
GGGGFFFGCFGGE>F7CFCEGGGFGFGGGG9EFGGGDGGCCFFEGGFGGGFGEGGGGFGGGGGFCEFGFCGGGGGGGGEEGGGGGDEGGFGFGG?FF<>FCG?FCFGCFGGE>>+:83@::C7<ECGGDF,:FCCE:>;CFFCGD*14CFGDBEGD>*>CCFACCAFG?:++AFGGGGGG**2++0+3+<;:8@F8CCFC?F7+<E998CEGB5;?C5C)238@@+:CC*=EGECE+96>72/0<9)@E)18BD>56:C>374B4<4<:)3:DF4*()5<426)7
@M02542:52:000000000-J9N43:1:1101:22598:5692 1:N:0:GTGAAA
CGGTTTATCACCGGCAGTCTCCCTAGAGTTCCCGACTTAACTCGCTGGCAACTAAGGATAGGGGTTGCGCTCGTTGCGGGACTTAACCCAACATTTCACAACACGAGCTGACGACAGCCATGCAGCACCTGTCTTACGGTTCCCGAAGGCACAACCGCATCTCTGCAGTCTTCCGTAGATGTCAAGAGTAGGTAAGGTTCTTCGCGTTGCGTCGAATTAAACCACATGCTCCACCGCTTGTGCGGGCCCCCGTCAATTCATTTGAGTTTTAATCTTGCGCCCGT
+
GGGGGGGGGGGGGGGGGGGGGGGGGGGGGGGGGGGGGGGGGGGGGGGFDGGGGGGGGGGGGGGGGGGGGGGGEGGGGGGGGGGGGGGGGGGGGGGGGGGGGGGGGGGGGGGGGGGEGGGGGGGGGGGGGGGGGGGGGGGGGGGGGGGGD,>DFGGGGDG7ECFGCFGGGCGFGGEFCFGFCCAFGF<6@FFFGGEGFGCFGCFFDCEECEDGDEE8DFGGCGGGF=ECF:E+CFF8CGGGG?FGGCDDGGD:7D?5:9C=CG46)4AAB2<*::@*)6((47:5
@M02542:52:000000000-J9N43:1:1101:4090:5698 1:N:0:GTGACA
TCCTCCGGTTTATCACCGGCAGTCTCCCTAGTGTTCCCGACTTAACTCGCTGGCAACTAAGGATAGGGGTTGCGCTAGCTGCGGGACTAAACCCAACATTTCACAACACGAGCTGACGACAGCCATGCAGCAACTGTCTTACGGTTCCCGAAGGCACAACCGCATCTCTGCCGTCTACCGTAGATGTCAAGAGTAGGGAAGGTTCTTCGCGTTGCGTTGAATTAAACAACATGCTCCACCGCATGTGCGGGCCCCCGTCAATACATTTGAGTTTTAATCTGGCTACCGTACTCCCCAGGCG
+
CCCCCGG77C;<FGGGGG:F@FGEEFE<FDF,,66CD<CGDE6;,C@,8@,B+,6CF,CFFF9CA@F,66@F8CF>+>,CFFC=7+@:,C,B=+4B:DEF,5@<FCG884=7CG=EGCCCG+,BF?<<>FG8,,=>@BF,,C>+>F+,BB7++5@7,F@7:FFF**,337?,16<D*>>FFG7172@;@F::<F;B9*<787<9+;E9CG7<CF5*=*2*3@+0<0<+):8@*+C*<<@6>***1<+::58CCDG)9?DDE**0<*:@F*4/-+*12:>?)-8(80:5C*>*-8(-2,)))
@M02542:52:000000000-J9N43:1:1101:9581:5699 1:N:0:GTGAAA
CGGTTTGTCACCGGCAGTCTCCCTGGAGTGCTCTTGCGTAGCAACTAGGGACAAGGGTTGCGCTCGTTGCGGGACTTAACCCAACATCTCACGACACGAGCTGACGACAGCCATGCAGCACCTGTCTCAATGCTCCCGAAGGCACCAATCCATCTCTGGAAAGTTCATTGGATGTCAAGGCCTGGTAAGGTTCTTCGCGTTGCTTCGAATTAAACCACATGCTCCACCGCTTGTGCGGGCCCCCGTCAATTCATTTGAGTTTTAACCTTGCGGCCGTACTCCCC
+
GGGGGGGGGGGGGGGGGGGGGGGGGGGGGGGGGGGGGGGGGGGGGG8FGGGGGGGFGGGGGGGGGGGGGGGGGGGGGGGGGGGGGGGGGGGGGGGGGGGGGGGGGGGGGGGGGGGGGGGGGGGGGGGGGGGGGGGGGGGGEGGGGGGGGGGGGGFGGGGGGGGGGGGGGGGGGGGGGGGGGGGGGGGGGGGGGGGGGGGGGGGGGGDFGGGGFGGGGGFFCFGGGGGGGGGGGGCF=DGGGFDDGGFFGGGFFGFFFGFFFGBFFFFBFA:35DFGFFFFFBFF
@M02542:52:000000000-J9N43:1:1101:18465:5707 2:N:0:GTGAAA
CGGTTTATCACCGGCAGTCTCCCTAGAGTTCCCACCATTACGTGCTGGCAACTAAGGATAAGGGTTGCGCTCGTTGCGGGACTTAACCCAACATTTCACAACACGAGCTGACGACAGCCATGCAGCACCTGTCTTAGCTTTCCCGAAGGCACAATCGTATCTCTACAATCTTCGCTAGATGTCAAGAGTAGGTAAGGTTCTTCGCGTTGCGTCGAATTAAACCACATGCCCCACCGCTTGTTCGGGCCCCCGTCCATTCATTTGAGTTTTGATCTTTCCACCGTT
+
GGGGGGGGGGGGGGGGGGG<FEGGGGGGGGGGGGGGGGGGGGFFGGGGGGGGGGGGGGGGGGGGFGGFGGGGDGGGGGGGGGGGGGGFFGFD@AFGGEDGGGGGGGDGGFGG7=FGGGGGFEF9B8,=EGGDEGFGCEDDEFCFEGGEEFFC>FEGFGG,@,<<A,,2;7,=DCEGGGCF6FFCGFA8BF68@8BCGFFGFFFFFEE;(0.8:(839>:B*.,5:@:?F422))809951())-719691DD(9)-:)*46*/6)-.6<B(,)..:76**15)00
@M02542:52:000000000-J9N43:1:1101:22461:5725 1:N:0:GTGAAA
TCTACTTGCGTAGGCAGTCTCACTAGAGTCCCCAACTTAATGATGGCAACTAGTGACAGGGGTTGCGCTCGTTGCAGGACTTAACCTAACACCTCACGGCACGAGCTGACGACAACCATGCAGCACCTTGAAAATTGTCCGAAGAAAAACACATTTCTGCGTCTGTCAATTCCCATTTAAGCCTTGGTAAGGTTCCTCGCGTATCATCGAATTAAACCACATAATCCACCGCTTGTGCGGGCCCCCGTCAATTCCTTTGAGTTTCAAACTTGCGTTCGTACTCCC
+
GGGGGGGGGGGGGGGGGGGGGGGGGGGGGGGGGGGGGGGGGGGGGGGGGGGGGGGGGGGGGGGGGGGGGGGGGGGGGGGGGGGGGGGGGGGGGGGGGGGGGGGGGGGGGGGGGGGGGGGGGGGGGGGGGGGGGGGGGGGGGGGGGGGGGGGGGGGGGGGGGGGGGGGGGGGGGGGGGGGGGGGGGGGGGGGGGGGGGGGGGGGGGGGGGGGGFGGGGGGGGGGGGGGGGGGGGGGGGGGGG>EGGGFFGGGFFGFFFFGFGGBFFFFFFFF>FDFGFFFFFFFFF
@M02542:52:000000000-J9N43:1:1101:15812:5728 1:N:0:GTGAAA
CGGTTTATCACCGGCAGTCTCCCTAGAGTTCCCGACTTAACTCGCTGGCAACTAAGGATAGGGGTTGCGCTCGTTGCGGGACTTAACCCAACATTTCACAACACGAGCTGACGACAGCCATGCAGCACCTGTCTTACGGTTCCCGAAGGCACAACCTCATCTCTGCAGTCTTCCGTAGATGTCAAGAGTAGGTAAGGTTCTTCGCGTTGCGTCGAATTAAACCACATGCTCCACCGCTTGTTCGGGCCCCCGTCCATTCATTTGCGTTTTAATCTTGCGACCGT
+
@CGG:FFGGEG<,@@B@EEDAFECFGDCFFED<@:FGFF<EFCGGGG:BEC<CFGGGA@F<<<@FFBFCC>FGCCFFGGE7CFGEGG<<C<F<FGFFFDEBFGGC@:@FB=>=FE:FF>FBCCF<FABFD@GGGGFFFGGGCFG:<FEG7::CBFEGCF9<<9<?FCEGGGGFGCFCCCBF<@BCEGGGG@FG,?2<FE@<FG>EGG=*=5E>EE8>>7FGGFE88C6CE06CF68CC=37)@55555=9D)0/(84<F67F9=)(4,7?9FC*/:)632(-77
@M02542:52:000000000-J9N43:1:1101:22895:5735 1:N:0:GTGAAA
CAGTATATCACTGGCAGTCTCCCTGGAGTGCTCTTGCGTAGCAACTAGGGACAAGGGTTGCGCTCGTTGCGGGACTTAACCCAACATCTCACGACACGAGCTGACGACAGCCATGCAGCACCTGTGTTACGGCTCCCTTTCGGGCACCCCCACCTCTCGGCAGGGTTCCGTACATGTCAAGGGTAGGTAAGGTTTTTCGCGTTGCATCGAATTAATCCACATCATCCACCGCTTGTGCGGGTCCCCGTCAATTCCTTTGAGTTTTAATCTTGCGACCGTACTCCC
+
GGGGGGGGGGGGGGGGGGGGGGGGGGGGGGGGGGGGGGGGGGGGGGGGGGGGGGGGGGGGGGGGGGGGGGGGGGGGGGGGGGGGGGGGGGGGGGGGGGGGGGGGGGGGGGGGGGGGGGGGGGGGGGGGGGGGGEGGGGGGGGGGGGGGGGGGGGCGGGGGGGGGGGGGGGGGGGGGGGGGGGG::BFGGGGGFGGGGGGGGGGGGGGGGGGGFGGGCCFCFFGGGGGGGGGGGGGG6CGGGF>FGGFFGGGFFGFFBGDFF:6@A>DFAFFCC75C>>B3?FF@F
@M02542:52:000000000-J9N43:1:1101:13760:5739 2:N:0:GTGAAA
CGGTTTGTCACCGGCAGTCTCATTAGAGTGCCCAACTGAATGTAGCAACTAATGACAAGGGTTGCGCTCGTTGCGGGACTTAACCCAACATCTCACGACACGAGCTGACGACAGCCATGCAGCACCTGTTTTACGGCTCCCTTTCGGGCACCCCCACCTCTCGGCAGGGTTCCGTACATGTCAAGGGTAGGTAAGGTTTTTCGCGTTGCATCGAATTAATCCACCACATCCACCGCTTGTCCGGGTCCCCGGCAATACCCTTGAGTTTTACTATTTCACACCTA
+
GGGGGGGFGGGGGEE@:FFFGFGGGGGGFGDGGGGGGF9EFCGGGGCEGFF?FGGGG9EFGGGEGGGDEBFFEFE=:FFDFFGGG8@FGGGD<FFG8:CCFC7CCGGGGC:=FEFFCF:F@E=DFEGCF,EFEGGGDC:EFDA75:6@7>CFGGG5DE>CF715::*:ECEF?EGCC7D+@F>:F38;A5)1)A=;C+:*8))).<D>??<B0:49FFGFG22+**.,<*(5?;392?C?))4(),4((,95()9(),9())).).).65)))-)0*/**)0)/
@M02542:52:000000000-J9N43:1:1101:16899:5776 1:N:0:GTGAAA
CAGTATATCACTGGCAGTCTCCTGTGAGTCCCCATCACCCCGAAGGGCATGCTGGCAACACAGAACAAGGGTTGCGCTCGTTGCGGGACTTAACCCAACATCTCACGACACGAGCTGACGACAGCCATGCACCACCTGTACACCGACCACAAGGGGGACCCTGTCTCCAGGGTTTTCCGGCGTATGTCAAGCCTTGGTAAGGTTCTTCGCGTTGCGTCGAATTAAGCCACATGCTCCGCTGCTTGTGCGGGCCCCCGTCAATTCCTTTGAGTTTTAGCCTTGCGG
+
GGGGGGGGGGGGGGGGGGGGGGGGGGGGGGGGGGGGGGGGGGGGGFGGGGGGGGGGGGGGGGGGGGGGGGGGGGGGGGGGGGGGGGGGGGGGGGGGGGGGGGGGGGGGGGGGGGGGGGGGGGGGGGGGGGGGGGGGGGGGGGGGGGGGGGGGGGGGGGGGGGGGGGGGGGGGGGGGGGGGGGGGGGGGGGGGGGGGGGFGGGGGGGGGGGGGFDGGGECCGGGGGGGGGGGG?G?CGGGGDF?FGF6@:DGFFGBF>AG>DGFFDFFA95?FGGFF?<><A:?::
@M02542:52:000000000-J9N43:1:1101:6905:5779 1:N:0:GTGAAA
CGGTTTGTCACCGGCAGTCTCCTTAGAGTGCCCACCATCACGTGCTGGTAACTAAGGACAAGGGTTGCGCTCGTTACGGGACTTAACCCAACATCTCGCGACACGAGCTGACGACAGCCATGCAGCACCTGTCTCAATGCTCCCGAAGGCACCAATCCATCTCTGGAAAGTTCATTGGATGTCAAGGCCTGGTAAGGTTCTTCGCGTTGCTTCGAATTAAACCACATGCTCCACCGCTTGTGCGGGCCCCCGTCAATTCATTTGAGTTTTAACCTTGCGGCCGT
+
GGGGGEGGGGGGEGGGEGGFGGGGGGGGGGGGGGFGGGGGFCEFGGGGGGGGGGGGGGGGGGGGGGGGGGCFEGGDFGFEFGGFGGGGGGGGGGGGGGGGGGGGC>FGGGGFGGGGGGGGGGCCEFGGFFGGGCFEGGFGGGGGFG7FGGGGGGGFGGGGCFGGGGCGGGEFGF@FCGGGGGGG@?CGGGFGGGGGFBFFGGGGGGGGCEGGFECCCG@CFGGGGGDF69<FGFGGGGGGGFFDGDF@EGCDEGF><GGFGGF42<AA24<FGFFGABBF69>7
@M02542:52:000000000-J9N43:1:1101:17832:5782 1:N:0:GTGAAA
CGGTCTGTCACCGGCAGTCTCATTAGAGTGCCCTTTCGTAGCAACTAATGACAAGGGTTGCGCTCGTTGCGGGACTTAACCCAACATCTCACGACACGAGCTGACGACAGCCATGCAGCACCTGTGTTCCGGTTCTCTTGCGAGCACTGCCAAATCTCTTCGGCATTCCAGACATGTCAAGGGTAGGTAAGGTTTTTCGCGTTGCATCGAATTAATCCACATCATCCACCGCTTGTGCGGGTCCCCGTCAATTCCTTTGAGTTTTAATCTTGCGACCGTACTCCC
+
GGGGGGGGGGGGGGGGGGGGGGGGGGGGGGGGGGGGGGGGGGGGGGGGGGGGGGGGGGGGGGGGGGGGGGGGGGGGGGGGGGGGGGGGFGGGGGGGGGGGGGGGGGGGGGGGGGGGGGGGGGGGGGGGGGGGGFGGGGGFGGGGGGGGGGGGGGGGGGGGGGGGGGGGGGFGGGGGGGGGGGGGGGGGGGGGFGGGGGGGGGGGGGGGGGGGFGGGGGGGGGGGGGGGGGGGGGGGGGGGGFFGGGFFGGGFFDDFDGF@CFFFFFFFFFFDGGFGBFFFFFFFF
@M02542:52:000000000-J9N43:1:1101:19978:5788 2:N:0:GTGAAA
CGGTTTGTCACCGGCAGTCTCCTTAGAGTGCCCACCATCACGTGCTGGTAACTAAGGACAAGGGTTGCGCTCGTTACGGGACTTAACCCAACATCTCACGACACGAGCTGACGACAGCCATGCAGCACCTGTCTCAATGCTCCCGAAGGCACCAATCCATCTCTGGAAAGTTCATTGGATGTCAAGGCCTGGTAAGGTTCTTCGCGTTGCTTCGAATTAAACCACATTCTCCACCGCTTGTTCGGGCCCCCCTCCATTCCTTTTAGTTTTAACCTTTCGGCCCTG
+
GGGGGGGGGGGGGGGGGGGAFGGGGGGGGGGGGGGGGGGGGGGGGGGGGGGGGGGGGGGGGGGGGGGGGGGGGGGGGGGGGGGGGGGGGGGGGGGGGGGFGGGGGGGDCGGGCEG>FGGGGGGGGGGGGEEFG,C9DGDF,=EGGGGGGGGFGGGFGGGEG,EF7EFGCCFFGGGGF6CFFF7@F:A>468?>+BFG9AFFFFF>FF91>4@E0:FFFGFD;@8*80.++-49FF99(960)6(044(419)(1/1)./))19))..69A43<>AF74.5>3)0)
@M02542:52:000000000-J9N43:1:1101:3952:5788 1:N:0:GTGACA
GTCCACACCTTCCTCCGGTTTGTCACCGGCAGTCTCATTAGAGTGCCCTTTCGTAGCAACTAATGACAAGGGTTGCGCTCGTTGCGGGACTTAACCCAACATCCCACGACACGAGCTGACGACGGCCATGCAGCACCTGTGTCCAGGTTCTCTTTCGAGCACTCCCACATCTCTGCAGGATTGCTGGCATGTCAAGGGTAGGTAAGGTTTTTCGCGTTGCATCGAATTAAACCACATACTCCACCGCTTGTGCGGGTCCCCGTCAATTCCTTTGTGTTTCAAACTTGCGGCCGTACTCCCC
+
CCCCC9FDG8F@,CAFE:CFCEFGGG?FGGGDGGCGFFFAF,FEFG@FFAFGGFC@DAEDEGFFGAFCGGFFGFEEF@FGGGG<E=FGEGGCD,FGFGGG@A:<AFEFGG@4BFGFE<<=:=CCFCECFGG99D@FEFFAFGG>F8<>,D,@@@@@C@DC7BC@F@,DF<FFCF;D,>FEEC,?@AFF:7=?AFGE,=,28=,?CFGFGDF74=58C88*9A?3A*7*8+@E0=FG++++<0E>F5==CCCF<D=)1,5/:D>35>*9@>)1)+0)09:B)6))).)299)>9>63(4757
@M02542:52:000000000-J9N43:1:1101:7009:5794 1:N:0:GTGACA
CGAGTTGACCCCGGCGGTCTCCTGTGAGTCCCCAACCTCCCGAAGGAGTTGCTGGCAACACAGGACAAGGGTTGCGCTCGTTGCGGGACTTAACCCAACATCTCACGACACGAGCTGACGACAGCCATGCACCACCTGTACACCGACCACAAGGGGGGCACTATCGCTAATGCTTTCCGGTGTATGTCGAGCCTTGGTCAGGTTCTTCGCGTTGCGTTGAATTAAGCCAGATGCTCCGCTGCTTGTGCGGGCCCCCGTCAATTACTTTGAGTTTTAGACTTCCCG
+
<@GG8@FGDFG,7@6@@FCCD9FCFGFGGE<C,<,CCF@<F8,CCC<AFG9<?,6:6=DGG,CCFGGGF,CF878FGC?CFGGEGGE=CDCCF9AFG?FGDG,B,:<=C:CCF+FGF,,<>:::,<DEFG:,8<FDCGGA;A9<C7<:*<FF,,1*<*?8;?6F+*;88*2+++0<@7888CC?CC@@*AE**2A<C7+30:3+3<FFEGG*7*/*1*299?EFF++:@*29FF7CF:*7<;)CF76FC35<)>(.41/7C7)*6<4:4<<:FGFG0)).))/)0
@M02542:52:000000000-J9N43:1:1101:24374:5804 1:N:0:GTGAAA
CGGTTTATCACCGGCAGTCTCCCTAGAGTTCCTGACTTAACTCGCTGGCAACTAAGGATAGGGGTTGCGCTCGTTGCGGGACTTAACCCGACATTTCACAACACGAGCTGACGACAGCCATGCAGCACCTGTCTTACGGTTCCCGAAGGCACAACCGCATCTCTGCAGTCTTCCGTAGATGTCAAGAGTAGGTAAGGTTCTTCGCGTTGCGTCGAATTAAACCACATGCTCCACCGCTTGTGCGGGCCCCCGTCAATTCATTTGAGTTTTAATCTTGCGACCGT
+
CF@6@FGGFGECC:FC:CDFDFFAFEFFGGGCGDFGFFGGGGFGEGDEDEFFEFFFFEG@EFFCFEGGGGE@FFGGGGGGGGGFGGGGGGGGGEFFGEDGGGFEGCCFFAGG7FGGGGGGGGFECFFFGGGGGFGGGGGGGGGFGGDFGGFFGGGGGGG@FGGGGFFGFECFG9FE,<8CC<FFG9FEFGGGFCFGGGGGGGGGGGG8CECEFDECDFCFFGGGGGCEF7+AFGGEDDGGG?BGGGFFGGGFBD?EA9CFGFAF21<46<BDGGFC<47>91<7
@M02542:52:000000000-J9N43:1:1101:15024:5805 1:N:0:GTGAAA
TCTACTTGCGTAGGCAGTCTCACTAGAGTCCCCAACTTAATGATGGCAACTAGTGACAGGGGTTGCGCTCGTTGCAGGACTTAACCTAACACCTCACGGCACGAGCTGACGACAACCATGCAGCACCTTGAAAAATGTCCGAAGAAAAGTCTATTTCTAAACCTGTCATTTCCCATTTAAGCCTTGGTAAGGTTCCTCGCGTATCATCGAATTAAACCACATAATCCACCGCTTGTGCGGGCCCCCGTCAATTCCTTTGAGTTTCAAACTTGCGTTCGTACTCCC
+
GGGGGGGGGGGGDEGGGGGGFGGGGGGGGGGGGGGGGGGGGGGGGGGGGGGGGGGGGGGGGGGGGGGGGGGGGFGGGGGGGGGGGGGGGGGGGGGGGGGGGGGGDGFGGGGGGDGGGGGGGGGGGGGGGGGGGGGGGGGGGGDGGGGGGGGGGGGGGGGGGGGGGGGGGGGGGGGGGGGGGGGGGGGGGGGDFGGGGGGGGGGGGGGGGGGGFGGGGGGGGGGGGGGGGGGGGGGGGGGGGBBGGGFFGGGFFGFFFFCFGGFFAFBFFFFFGD@GBFFFFFFFF
@M02542:52:000000000-J9N43:1:1101:7699:5816 1:N:0:GTGAAA
CGGTTTGTCACCGGCAGTCTCTCTAGAGTGCCCTTTCGTAGCAACTAGAGACAAGGGTTGCGCTCGTTGCGGGACTTAACCCAACATCTCACGACACGAGCTGACGACAGCCATGCAGCACCTGTGTCCACTTTCTCTTTCGAGCACCTAATGCATCTCTGCTTCGTCAGTGGCATGTCAAGGGTAGGTAAGGTTTTTCGCGTTGCATCGAATTAATCCACATCATCCACCGCTTGTGCGGGTCCCCGTCAATTCCTTTGAGTTTTAATCTTGCGACCGTACTCC
+
GGGGGGGGGEGGGGGGEGGGGEGGGFEFGFGGGGGGGGGGGGGGGGGFGGGGGGFGGDGEGGGGGGGGGGGGGGGGGGDGGGGGGGGGGGDGGEGFFGGGGGFGGGGGGGFGGGGGGGFFFGGGF8FFGGGGGFFGGGGFGGGGGGGGGGGGFFGCFFCFGGGGGGGGGGGGDGFFGCC;,?F7EGGGGGFGFCFGGG8EECEGGGGFGGGGFCFGGGGGGGGGGGG?F?6:EGGGGFCCG>EDDF>.:DDBFFFFACDF=FFFFFF:<<>GDGEGFFB?::>FF
@M02542:52:000000000-J9N43:1:1101:20475:5831 1:N:0:GTGAAA
CGAGTTGACCCCGGCGGTCTCCTGTGAGTCCCCAACCTCCCGAAGGAGTTGCTGGCAACACAGGACAAGGGTTGCACTCGTTGCGGGACTTAACCCAACATCTCACGACACGAGCTGACGACAGCCATGCACCACCTGTACACCGACCACAAGGGGGGCACTATCTCTAATGCTTTCCGGTGTATGTCAAGCCTTGGTAAGGTTCTTCGCGTTGCGTCGAATTAAGCCACATGCTCCGCTGCTTGTGCGGGCCCCCGTCAATTCCTTTGAGTTTTAGCCTTGCGG
+
GGGGGGGGGGGGGGGGGGGGGGGGGGGGGGGGGGGGGGGGGGGGGGGGGGGGGGGGGGGGGGGGGGGGGGGGGGGGGGGGGGGGGGGGGGGGGGGGGGGGGGGGGGGGGGGGGGGGGGGGGGGGGGGGGGGGGGGGGGGGGGGGGGGGGGGGGGGGGGGGGGGGGGGGGGGGGGGGGGGGGGGGGGGGGGGGGGFGGGGGGGGGGGGGGGGGFGGGGGEDFGGGGGGGGGGFEGGGFGEGDFFGGG4F=GGFFGFFFCD3DGBFFFFFA9?DFGFG1>>A>)?DE
@M02542:52:000000000-J9N43:1:1101:27273:5836 1:N:0:GTGAAA
TCGGCTTATCACCGGCAGTCCCCTTAGAGTGCCCAACCAAATGCTGGCAACTAAGGGCGAGGGTTGCGCTCGTTGCGGGACTTAACCCAACATCTCACGACACGAGCTGACGACAGCCATGCAGCACCTGTGTCCCGGTCCCCGAAGGGAACCCTGCATCTCTGCAGGTAGCCGGGCATGTCAAGGGCTGGTAAGGTTCAGCGCGTTGCTTCGACTTAAACCACATGCTCCACCGCTTGTGCGGGCACCCGTCAATTCCTTTGAGTTTCGTTCTTGCGACCGTAC
+
EFFGE@CCGCDFGEGGGGGGCGGGG8FFF@,E,FFDFEGGGFGGGGGG<::CEEGGGGG:+BFGFGGG>@GGGGGGGDGEGEFGFFG?FDGFFFEGFD,CFGCFE+C7FFE@FGDGG+:3,FCFFGCFFFGFFD,@FFGEED7CFEGGG<F7CFCFCEBFFFGGGGFFCECFFE*=@CCF+A7CGFEGGDE@F7::::F+0<ECECCEEFG?55**10<7<CC8FFEF@7?FF88:7DGF*6BD:C)7CGG))7<?)0:@CD<4165>B6(*9<7F)11(4673)
@M02542:52:000000000-J9N43:1:1101:21898:5844 1:N:0:GTGAAA
CGGTTTGTCACCGGCAGTCTCATTAGAGTGCCCAACTAAATGTAGCAACTAATGACAAGGGTTGCGCTCGTTGCGGGACTTAACCCAACATCTCACGACACGAGCTGACGACAGCCATGCAGCACCTGTGTTACGGTTCTCTTTCGAGCACTAAGCCATCTCTGGCGAATTCCGTACATGTCAAAGGTGGGTAAGGTTTTTCGCGTTGCATCGAATTAAACCACATCATCCACCGCTTGTGCGGGTCCCCGTCAATTCCTTTGAGTTTCAACCTTGCGGCCGTAC
+
GGGFGGGGGGGGGGGGGGGGGGGGGGGGGGGGGGGGGGGGGFGGGGGGGGGGGGGGGGGGGGGGGGGGGGGGGGGGGGGGGGGGGGGGGGGGGGGGGGGGGGGGGGGGGGGGGGGFGGGGGGGGGGGGGGGGGGGGGGGGGGGGGGGGGGGGGGGGGGGCCFGGGGGGGGGGGGGGGGFGGGGGGGGGGGGGGGGGGGGGGGGGGGGGGGGGDGGGGGGGGFGGFGFGGGGGGGGGGGGGGBFGDGFFGGGFFGBFAFGFGFF?BFDBFF2CGGFFBB;B>FF@)
@M02542:52:000000000-J9N43:1:1101:21664:5847 1:N:0:GTGAAA
CGGTTTATCACCGGCAGTCTCCCTAGAGTTCCCGACTTAACTCGCTAGCAACTAAGGATAGGGGTTGCGCTCGTTGCGGGACTTAACCCAACATTTCACAACACGAGCTGACGACAGCCATGCAGCACCTGTCTTACGGTTCCCGAAGGCACAACCGCATCTCTGCAGTCTTCCGTAGATGTCAAGAGTAGGTAAGGTTCTTCGCGTTGCGTCGAATTAAACCACATGCTCCACCGCTTGTGCGGGCCCCCGTCAATTCATTTGAGTTTTAATCTTGCGACCGT
+
<FGC@,CEFGGGGGGGGGGGGGGGGGGGEFCFEEDGGGGGGGGGGGGGGGGFGFFGGCECFGGGEGGGGGGGGGGGGGCGGGGGGGGCGGFGFFGGGGGGGGCFDGGGGGGF7@FGGAFGGGGFGGGGGGGGGGG<FGCDFEGGFBFFGGGGGGGGGGG7<FGGGGGFEFGFGGGCGGECEFDCCGEBFGGFBFFE?79AFGGF5EGEGGCCBEGGDFG=FGGFFEFEGE+CGFCECDE*9)@CC3B5E5><>D<>4AF6CGFF):6A>AA4>CFFAF>B>BBF
@M02542:52:000000000-J9N43:1:1101:17775:5848 1:N:0:GTGAAA
CCCGTTATCCGAGGCGGTTTCGCCAGAGTGCTCAACTAAATGGTAGCAACTGGAGATAAGGGTTGCGCTCGTTGCGGGACTTAACCCAACATCTCACGACACGAGCTGACGACAGCCATGCAGCACCTATATAGAGGCCTATTGCTAGGCGCCGATATTTCTACCGAATTCCTCTACATTTCGAGCCCAGGTAAGGTTCTTCGCGTTGCGTCGAATTAAACCACATGCTCCACCGCTTGTGCGGGCCCCCGTCAATTCCTTTGAGTTTCAGCCTTGCGACCGTAC
+
<FGFGAFGGGCCFDGGEF@FGGEG>FGGFFGGEFFFGGFGGGEFFEFGGGGFGGG8<CEDFCFGGGGGGEGGGDDCCGGEGGCFFGGGFFGGGGGGAFGGG:>CFEFGGEGGGGCFFCCCBFFCFGGGGGA=FGCCGGFB3E;@AFGCCF@CEECCEBGGGGGFFDG:FC@GFGFGACBCG9CFFEFFGGFGC:F7<FFFFGGGGGGEE8=EEGGGGG9DFGG58FCE++<7=FD*:55026;C:C5@GDD3><1FBCFFGCA4(62466:F<5?*(409>6><)
@M02542:52:000000000-J9N43:1:1101:22612:5855 1:N:0:GTGAAA
CGGTTTATCACCGGCAGTCTCCCTAGAGTTCCCGACTTAACTCGCTGGCAACTAAGGATAGGGGTTGCGCTCGTTGCGGGACTTAACCCAACATTTCACAACACGAGCTGACGACAGCCATGCAGCACCTGTCTTACGGTTCCCGAAGGCACAACCGCATCTCTGCAGTCTTCCGTAGATGTCAAGAGTAGGTAAGGTTCTTCGCGTTGCGTCGAATTAGACCACATGCTCCACCGCTTGTGCGGGCCCCCGTCAATTCATTTGAGTTTTAATCTTGCGACCGT
+
GGGGGGGGGGGGGGGGGGGGGGGGGGGGGGGGGGGGGGGGGGGGGGGGGGGGGGGGGGGGGGGGGGGGGGGGGGGGGGGGGGGGGGGGGGGGGGGGGGGGGGGGGGGGGGGGGGGGGGGGGGGGGGGGGGGGGGGGGGGGGGGGGGGGGGGGGGGGGGGGGFGGGGGGGGGGGGGGFGGGGGGGGGGGGGGGGGGGGCFGGGGGGGDEGGGGFGGGGGGGGGGFF8CFGF?EFFGECDGGG0@GGGFFGGGFFGFFFGGFFFFFFFAFBFFGGCFG<A>9BFFF
@M02542:52:000000000-J9N43:1:1101:10242:5867 2:N:0:GTGAAA
CGGTTTGTCACCGGCAGTCTCATTAGAGTGCCCTTTCGTAGCAACTAATGACAAGGGTTGCGCTCGTTGCGGGACTTAACCCAACATCTCACGACACGAGCTGACGACGGCCATGCAGCACCTGTGTTCTAGTTCTCTTTCGAGCACATTCACATCTCTGCAAAATTCTAGACATGTCAAGGGTAGGTAAGGTTTTTCGCGTTGCATCTAATTAAACCACATCATCCACCGCTTGTGCTGGTCCCCGTCAATTCCTTTGAGTTTCAACCTTTCGGCGGTACTCCC
+
GGGGGGGGGGGGGGGCEGGCGGGGGCFDGGFGGGGGGGGGFGGGGGGGGGFGDFFG7FGGG:FGGGGGGGGGGGGGGGGGGGGGGGGGFGFGGGGGGGFFGGGGG7@EEGGC+@>CDFG@8>@FFGF?GGFFGGFGGGGGGGGCEEGDGFGFGG;D+>,=?C?F?DFFFC79;,9,D?CAFFGAC@;1+=AFCFCGGGFG)).5;41;)1789EGFBFGF*)6+5A=>FC66>@>BB4*60:>053((81<:AC:4<<*-4=@<49<A:82.)(-)))0)89*6<
@M02542:52:000000000-J9N43:1:1101:26819:5871 1:N:0:GTGAAA
CTGTTTCTCACCGGCAGTCTCCCTAGAGTTCCCGACTTAACTCGCTGGCAACTAAGGATAGGGGTTGCGCTCGTTGCGGGACTTAACCCAACATTTCACAACACGAGCTGACGACAGCCATGCAGCACCTGTCTTACGGTTCCCGAAGGCACAACCGCATCTCTGCAGTCTTCCGTAGATGTCAAGAGTAGGTAAGGTTCTTCGCGTTGCGTCGAATTAAACCACATGCTCCACCGCTTGTGCGGGCCCCCGTCAATTCATTTGAGTTTTAATCTTGCGACCGT
+
GFEFGDFGGGFGFGGGGGGFAGGGGG9FFCEF,@@FEGGGGGGGGGGDEGG7FGGGGFC<FFGGEEGGGEEEGEG8FECEGECFGGG9FFCFGGGGGFFGGDGCGGE>FEFGFGGGG8DGGD8FAFGGGGGF?CGFG7FGCCGFGCFFFGGGGGGFGGGEGFGFGFFFEGGGGGE:FGECFEFFGGGFGGGGCCGCFFFGGGGGGEGDGGGGFGEGGCFGGFGGFG86CF7CGGFGDGGFG:FG5CE3ECDEFGFFFGGF>76=235<<)47*>8CA>6029DF
@M02542:52:000000000-J9N43:1:1101:14150:5879 1:N:0:GTGAAA
CGGTTTATCACCGGCAGTCTCCCTAGAGTTCCCGACTTAACTCGCTGGCAACTAAGGATAGGGGTTGCGCTCGTTGCGGGACTTAACCCAACATTTCACAACACGAGCTGACGACAGCCATGCAGCACCTGTCTTACGGTTCCCGAAGGCACAACCGCATCTCTGCAGTCTTCCGTAGATGTCAAGAGTAGGTAAGGTTCTTCGCGTTGCGTCGAATTAAACCACATGCTCCACCGCTTGTGCGGGCCCCCGTCAATTCATTTGAGTTTTAATCTTGCGACCGT
+
GGGCECFGGGGGFEGCGGGGGGFGGGEGGGGGGEGGGGFGGGGGGGGGEDFGFFGGGGGGGGGGGGGGGGGGGGGGGGGCFGGGGGFFFGGGFEGGGGGGGEGGGCCEGGGGGGGGGFGGFFGFFGGFGGGGGGGGGGGGGEEGGDEFFFEFGGGC:FGGGGGG?CCFGGFC;FGGFGGGGGCFGGGGGGGGDF9272>FGGC8ECGG5EGGFEDGGGGGGF6CGGF?F7?FGGGGGGGGGFFDC<>EGD<BDGF>A7:=>DA=A:<ABAAC>CBG24(49677
@M02542:52:000000000-J9N43:1:1101:21445:5884 1:N:0:GTGAAA
CGGTTTATCACCGGCAGTCTCCCTAGAGTTCCCGACTTAACTCGCTGGCAACTAAGGATAGGGGTTGCGCTCGTTGCGGGACTTAACCCAACATTTCACAACACGAGCTGACGACAGCCATGCAGCACCTGTCTTACGGTTCCCGAAGGCACAACCGCATCTCTGCAGTCTTCCGTAGATGTCAAGAGTAGGTAAGGTTCTTCGCGTTGCGTCGAATTAAACCACATGCTCCACCGCTTGTGCGGGCCCCCGTCAATTCATTTGAGTTTTAATCTTGCGACCGT
+
GGGFFGGGGGGGGGGGGGGGGGGGGGGGGGGGGGGGGGGGGGGGGGGGGGGGGGGGGGGGGGGGGGGGGGGGGGGGGGGGGGGGGGGGGGGGGGGGGGGGGGGGGGEGGGGGGGGGGGGGGGGGGGGGGGGGGGGGGGGGGGGGGGGGGGGGGGGGEGGGDFGGFGGGGGGGGGGGGGGGGGGGGGEFCFGGGGGGGGGFGGGGGGDGGGGGFDE5DEDGF7CEFGGFG?FGFGGEEDCGG?FDGGFEGGGFFGFFFGGFGGFF<1:<A>>4FFFGF29>>FDE
@M02542:52:000000000-J9N43:1:1101:19668:5885 1:N:0:GTGAAA
ATCCACACCTTCCTCCGGTTTATCACCGGCAGTCTCCCTAGAGTTCCCGACTTAACTCGCTGGCAACTAAGGATAGGGGTTGCGCTCGTTGCGGGACTTAACCCAACATTTCACAACACGAGCTGACGACAGCCATGCAGCACCTGTCTTACGGTTCCCGAAGGCACAACCGCATCTCTGCAGTCTTCCGTAGATGTCAAGAGTAGGTAAGGTTCTTCGCGTTGCGTCGAATTAAACCACATGCTCCACCGCTTGTGCGGGCCCCCGTCAATTCATTTGAGTTTTAATCTTGCGACCGTAC
+
CCCCCGGGGGGGGGGGGGFGGGGGGGGGGGGGGGGGGGGGGGGGGGGGGGGGGFGGGGGGGGGGGGGGGGGGGGGGGGGGGGGGGGGGGGGGGGGGGGGGGGGGGGGGGGGGGGGGGFGGGGGGGGGGGGGGGGGGDGGGGGGGGGGGGGGGGGGGGGGGGGGGGFGGGGGGGGGGGGGGGGGGGGGFGGFG@CFGGGGGGGGGGGGGGGGGGGGGGGFGGGGEGGGGFGGGGGGGGGG>CFGFCGGGGGGGGGFGCBFGGGBFGGGFFG?FFGGFGGBF?>DBFBFGFGFCA>>FF;EF3
@M02542:52:000000000-J9N43:1:1101:15014:5899 1:N:0:GTGAAA
CGGTTTGTCACCGGCAGTCTCCTTAGAGTTCCCACCATTACGTGCTGGCAACTAAGGACAAGGGTTGCGCTCGTTGCGGGACTTAACCCAACATCTCACGACACGAGCTGACGACAGCCATGCAGCACCTGTGTTCTGATTCCCGAAGGCACTCCCGCATCTCTGCAGGATTCCAGACATGTCAAGGCCAGGTAAGGTTCTTCGCGTTGCATCGAATTAAACCACATACTCCACCGCTTGTGCGGGCCCCCGTCAATTCCTTTGAGTTTCAGTCTTGCGACCGT
+
GGGGGGGGGGGGGGGGGGGGGGGGGGGGGGGGGGGGGGGGGGGGGGGGGGGGGGGGGGGGGGGGGGGGGGGGGGGGGGGGGGGGGGGGGGGGGGGGGGGGGGGGGGGGGGGGGGGGGGGGGGGGGGGGGGGGGGGGGGGGGGGGGGGGGGGGGGGGGGGGGGGGGGGGGGGGGGGGGGGGGGGGGGGGGGGGGGGGGGGGGGGGGGGGGGGGFGGGGGGGGGGGGGGGGGGGGGGGGGGGGFFGGGEFGGGFFGBFDFGFFFB?F?FFFFFF:>FGAFB>BBEF
@M02542:52:000000000-J9N43:1:1101:8768:5927 2:N:0:GTGAAA
CGGTTTATCACCGGCAGTCTCCCTAGAGTTCCCGACTTAACTCGCTGGCAACTAAGGATAGGGGTTGCGCTCGTTGCGGGACTTAACCCAACATTTCACAACACGAGCTGACGACAGCCATGCAGCACCTGTCTTACGGTTCCCGAAGGCACAACCGCATCTCTGCAGTCTTCCGTAGATGTCAAGAGTAGGTAAGGTTCTTCGCTTTGCGTCGAATTAAACCCCATGCTCCACCGCTTGTGCGGGCCACCCTCCATTCATTTGAGTTTTAATCTTGCGACCGT
+
GGGEGGGGGGGGGGE:FGGCFEFGGGGGGGGGGGDGGGGGGGGGGGGGGGGGGGGGGGGGGGGGGGGGGGFGGGGGGGDGGGGGGGGFGGGGGGGGGGGGGGGGGGGGGGGGEGGGGFGGG8FGGGGGGGC>:CFGGGDCFCFDECGD7>FGGGEGGEG5C<99CCFC2;C+,>EGGC*8+=+1;@AFFFFFCFGGG?AC=F:><)2,3@95.3<:?FGFC<?888).7*626@F>B(/-()61<((4(4**-1*.6>=AFFF2416)--).))6C**.8>:)0
@M02542:52:000000000-J9N43:1:1101:10835:5930 1:N:0:GTGAAA
CGGTTTGTCACCGGCAGTCTCATTAGAGTGCCCTTTCGTAGCAACTAATGACAAGGGTCGCGCTCGTTGCGGGACTTAACCCAACATCTCACGACACGAGCTGACGACAGCCATGCAGCACCTGTGTTCCGGTTCTCTTGCGAGCACTCCCAAATCTCTTCTGGATTCCAGACATGTCAAGGGTAGGTAAGGTTTTTCGCGTTGCATCGAATTAATCCACATCATCCACCGCTTGTGCGGGTCCCCGTCAATTCCTTTGAGTTTTAATCTTGCGACCGTACTCCC
+
DEGGGGGFCFGFFCFECFFGGDFGGDCFGFGGFFGGG7FFEGGGGE,ECA@CFGE@CFGG7BCGGGGGGGCBFGGFFGGGGEGGGGFGAFFFFG@BCC::CFDFGGDGEE8FDFF8FFFGFG?FGDEGCGEDFGGGGGGFGGGDGGGGGGGG:CFE;D<FGGFGFGGGFGG:CFC@FBF;E?:=EEFFGGGGCFDFG:EEGGGGGDGC=C?FFGGGGGGGGFGGGGGGGGGGGG=C+:CD:>EGGGB5A5DFFFFFBGFFGGFFFF?AFFFDDGB761:1:?FFF
@M02542:52:000000000-J9N43:1:1101:6983:5930 1:N:0:GTGAAA
CGGTTTGTCACCGGCAGTCTCCCTGGAGTGCTCTTGCGTAGCAACTAGGGACAAGGGTTGCGCTCGTTGCGGGACTTAACCCAACATCTCACGACACGAGCTGACGACAGCCATGCAGCACCTGTGTTATTGCTCCCTTTCGGGCACCCCCACCTCTCAGCAGGGTTCCATACATGTCAAGGGTAGGTAAGGTTTTTCGCGTTGCATCGAATTAATCCACATCATCCACCGCTTGTGCGGGTCCCCGTCAATTCCTTTGAGTTTTAATCTTGCGACCGTACTCCC
+
GEGFGCEGGGG@FGGGGGGGGGGGGGGGGGFGGGFGDCGGGGGGGGGGGGGGGGGGGGGGGGGGGGGGGGGGC7FFGGGFGFGGGGGGFFGGGGGGGGGGGGGGGGGGGGGGGGGGGGGGGGDGGGGGGGGGGGGGGGGFGGEDEGFGG7FFFF,6DGGGGGGFCBFGGGGGFGGGGGG9EGEGDEDGCFGE?@F@FF88CEDBEFEFGGFGFGGGGFGGGG+C<EFFFGDGGGGGDCEGDBBGF<>>71/7=?5F>CGFF7<FBFFFB<ACFD@C>>FFBBFFF
@M02542:52:000000000-J9N43:1:1101:20627:5974 1:N:0:GTGAAA
CGGTTTATCACCGGCAGTCTCCCTAGAGTTCCCGACTTAACTCGCTGGCAACTAAGGATAGGGGTTGCGCTCGTTGCGGGACTTAACCCAACATTTCACAACACGAGCTGACGACAGCCATGCAGCACCTGTCTTACGGTTCCCGAAGGCACAACCGCATCTCTGCAGTCTTCCGTAGATGTCAAGAGTAGGTAATGTTCTTCGCGTTGCGTCGAATTAAACCACATGCTCCACCGCTTGTGCGGGCCCCCGTCAATTCATTTGAGTTTTAATCTTGCGACCGT
+
GGGGGGGGGGGGGGGGGGGGGGGGGGGGGGGGGGGGGGGGGGGGGGGGGGGGGGGGGGGGGGGGGGGGGGGGGGGGGGGGGGGGGGGGGGGGGGGGGGGGGGGGGGGGGGGGGGGGGGGGGGGGGGGGGGGGGGGGGGGGGGGGDFGGDGGGGGGGGGGEGGGGGGGFFGGGGFGGGGGGGGGGGGGGGGGGGGGFGGGGGGGGGGGGEGGGFGGGFFGGGGGGGGGGGFEFGGGGC<EGG:FGGGFFGGGFFGFFBGGFGGFFFBAAFFFGGGFG299>FFFF
@M02542:52:000000000-J9N43:1:1101:19216:5985 1:N:0:GTGAAA
CCCGTTATCCGAGGCGGTTTCGCTAGAGTGCTCAACTAAATTGTAGCAACTGGAGATAAGGGTTGCGCTCGTTGCGCGACTTAACCCAACATCTCACGACACGAGCTGACGACAGCCATGCAGCACTTGTGTCCACTTTCTCTTTCGAGCACCTAATGCATCTCTGCTTCGTTAGTGGCAGGTCAAGGGTAGGAAGGGTTTTTCGCGTTGCATCGAATTAATCAACATCATCCACCGCTTGTGCGGGTCCCCGTCACTTCCTTTGAGTTTTAATCTTGCGACGGT
+
F,;@BFCEGCF,@CE:BF+@FCG,@FGEFEGEF9FGG<EE,,:6<,,,C,CC8F<,CE<FFGE<F8FEFEG=F8,@+@=F+B??EEFGG+B,8C<<AFC+@C+@C+@A,B=BEGEFCFC<C<,,<F,,3@,DF,@,>>F,EC9=FD*@DECF,,3DE<,2,7>,@;<CFGGG:FFF,2;,*46+?BEC=22=F,?+;CC*BFCC55CEG**00+*2*<8FF?E++00;E?EF+08:*7CCC?)?E))0*7<:>71;(<0?DG<F<<0:AD):97*06-),(()).
@M02542:52:000000000-J9N43:1:1101:18658:5987 1:N:0:GTGAAA
CGGTTTATCACCGGCAGTCTCCCTAGAGTTCCCGACTTAACTCGCTGGCAACTAAGGATAGGGGTTGCGCTCGTTGCGGGACTTAACCCAACATTTCACAACACGAGCTGACGACAGCCATGCAGCACCTGTCTTACGGTTCCCGAAGGCACAACCGCATCTCTGCAGTCTTCCGTAGATGTCAAGAGTAGGTAAGGTTCTTCGCGTTGCGTCGAATTAAACCACATGCTCCACCGCTTGTGCGGGCCCCCGTCAATTCATTTGAGTTTTAATCTTGCGACCGT
+
GGGGGGGGGGGGGGGGGGGGGGGGGGGGGGGGGGGGGGGGGGGGGGGGGGGGGGGGGGGDFFGGGGGGGGGGGGGGGGGGGGGGGGGGGGGGGGGGGGGGGGGGGGGGGGGGGGGGGGGGGGGGGGGGGGGGGGGGGGGGGGGGGGGGGGGGGGGGGGGGGGGGGGGGGGGGGGGGGGGGGGGGGGGGGGGGGGGGGGGGGGGGGGGGGGGGFGGGGGGGGGGGGGGGG?FGGGGGGDGGG:=DGGFFGGGFEGFFBGGFGGFBFFFFF<9FGGFGAB07>>FF
@M02542:52:000000000-J9N43:1:1101:13893:6007 1:N:0:GTGAAA
CGGTTTGTCACCGGCAGTCTCCCTGGAGTGCTCTTGCGTAGCAACTAGGGACAAGGGTTGCGCTCGTTGCGGGACTTAACCCAACATCTCACGACACGAGCTGACGACAGCCATGCAGCACCTGTGTTACGGCTCCCTTTCGGGCACCCCCACCTCTCGGCAGGGTTCCGTACATGTCAAGGGTAGGTAAGGTTTTTCGCGTTGCATCGAATTGATCCACATCATCCACCGCTTGTGCGGGTCCCCGTCAATTCCTTTGAGTTTTAATCTTGCGACCGTACTCCC
+
GGGGGGGGGGGGGGGGGGGGGGGGGGGGGGGGGGGGGGGGGGGGGGGGGGGGGGGGGGGGGGGGGGGGGGGGGGGGGGGGGGGGGGGGGGGGGGGGGGGGDGGGGGGGGGGGGGGGGGGGGGGGGGGGGGGGGGGGGGGGGGGGGGGFGGGGGG:FFGGGGGGGGGGGGGGGGGGGGGGGGGGGGGGGGGGGFFGGGGGGGGGGGGFFCGGGFGG@DGGGGGFGGGGGGGGGGDF=6CEGGFDGGFFEGGGFFCAF>GFBGF2=B4>FFBF>:7;D>6??009FF
@M02542:52:000000000-J9N43:1:1101:8725:6013 1:N:0:GTGAAA
TCGGCTTATCACCGGCAGTCCCCTTAGAGCGCCCAACTGAATGCTGGCAACTAAGGGCGAGGGTTGCGCTCGTTGCGGGACTTAACCCAACATCTCACGACACGAGCTGACGACAGCCATGCAGCACCTGTGTCCCGGTCCCCGAAGGGAACCTTGCATCTCTGCAAGTAGCCGGGCATGTCAAGGGCTGGTAAGGTTCTGCGCGTTGCTTCGAATTAAACCACATGCTCCACCGCTTGTTCGGGCCCCCGTCAATTCCTTTGAGTTTTAATCTTGCGACCGTAC
+
FFEGGGGGEFDFGGGEEGGC<6C<FFEEFGGGC:FGGFGGGGGGFFGGFGGGGGFGGGGGGGDGGGGGEBFGGFGGGGGDGGGGGGC<BFFGGGGGEFGGFGEFE@FGDFDCFGGEC3B<D8BGGG@,@F@<FAF<FGCCFFCFEEEEGGGBFG:B,C@=EEFCFFFGGG?:::<C*=CCFCBCFGDEFGECCCFC@ECEFFECEC=EEFC<7*;<FGFCC:=CFGGE?7E7:CGGDDCG0:@CG3)<EDGF;C:FB7>?GF9=2).:49)::C7*46(2(3).0
@M02542:52:000000000-J9N43:1:1101:13671:6040 1:N:0:GTGAAA
CGGTTTGTCACCGGCAGTCTCCCTGGAGTGCTCTTGCGTAGCAACTAGGGACAAGGGTTGCGCTCGTTGCGGGACTTAACCCAACATCTCACGACACGAGCTGACGACAACCATGCAGCACCTGTGTTACGGCTCCCTTTCGGGCACCCCCACCTCTCGGCAGGGTTCCGTACATGTCAAGGGTAGGTAAGGTTTTTCGCGTTGCATCGAATTAATCCACATCATCCACCGCTTGTGCGGGTCCCCGTCAATTCCTTTGAGTTTTAATCTTGCGACCGTACTCCC
+
GGGGGGGGGGGGGGGGGGGGGGGGGGGGGGGGGGGGGGGGGGGGGGGGGGGGGGGGGFGGGGGGGGGGGGGGGGGGGGGGGGGGGGGGGGGGGGGGGGGGGGGGGGGGGGGGGGGGGGGGGGGGGGGGGGGGGGGGGGGGGGGGGGGGDGGGGGEGFGEBFGGGGGGGGGGGGGGGGGGGGGG8CEGFGGGGFFGCGGGEEEGGGGGGGGGGFGFFDCGFGFFGGGGGGFEGCGGCFGGGG>EGGGFFGGGFFDAF:AFFGGFFFDFFA99::C>5>BBB?FFFF
@M02542:52:000000000-J9N43:1:1101:6905:6063 1:N:0:GTGAAA
CGGTTTATCACCGGCAGTCTCCCTAGAGTTCCCGACTTAACTCGCTGGCAACTAAGGATAGGGGTTGCGCTCGTTGCGGGACTTAACCCAACATTTCACAACACGAGCTGACGACAGCCATGCAGCACCTGTCTTACGGTTCCCGAAGGCACAACCGCATCTCTGCAGTCTTCCGTAGATGTCAAGAGTAGGTAAGGTTCTTCGCGTTGCGTCGAATTAAACCACATGCTCCACCGCTTGTGCGGGCCCCCGTCAATTCATTTGAGTTTTAATCTTGCGATCGT
+
GGGGGGGGGGGGGGGGGGGGGGGGGGGGGGFGGGGGGGGGGGGGGDGGGGGGGGGGGGGGGGGGGGGGGGGGGGGGGGDCEG?FGGFFGFGGGGGGGEFFGGGGGGGGGGGGGGGGGGGGGGGGGGGGGGGGFGGGCGGGGGFGGGG7CGGGGGGDGGGGGGDGGGGGFFGGGGG:FCE9CCGGGFFGFFFG@EFGGGFCGGGGGGEDGCEEDEEFG5EGFFGGGGGGDFDEFFGGGGCFFFFDGGBDDGGE:C?D<9CFGFA?AFBBA<<CFFFGFFF>?8BF
@M02542:52:000000000-J9N43:1:1101:14239:6067 2:N:0:GTGAAA
CGGTTTGTCACCGGCAGTCCCCCTGGAGTGCTCTTGCGTAGCAACTAGGGACAAGGGTTGCGCTCGTTGCGGGACTTAACCCAACATCTCACGACACGAGCTGACGACAGCCATGCAGCACCTGTGTTACGGCTCCCTTTCGGGCACCCCCACCTCCCGGCAGGGTTCCGTACATGTCAAGGGTAGGTAAGGTTTTTCGCGTTGCATCGAATTAATCCACATCATCCACCGCTTGTGCGGGTCCCCGTCAATTCCTTTGAGTTTTAATCTTGCCACCGGAACCCC
+
GGGGGGGGGFGGGDGDFGDGGGGGGGGGFFGGGGGCFFCGGGGGGGGGGGGGGGGGDGCFGGGCEGCDCCGGGGGGGGGGGFGGGGGGGGGGFGDGEEGGGGFFGCEEGGEGG9CFGGGFFGCCEGGFGGEEECEDF6C8CECCCGGGGGEGGGF:*=CCEG7EEG6CEC<5**=FCC7;AGC5*(0;17=A)7C9F6B*)0751=*)4<?F<<FFB9+67,:?+06)*2,().)8:2>6>((378;(3:/*4>:<A)*)-*1.--5:.)-).(.C*0))).)08
@M02542:52:000000000-J9N43:1:1101:27091:6074 1:N:0:GTGAAA
CGGTTTGTCACCGGCAGTCTCCCTAGAGTTCCCGACTTAACTCGCTGGCAACTAAGGATAGGGGTTGCGCTCGTTGCGGGACTTAACCCAACATTTCACAACACGAGCTGACGACAGCCATGCACCACCTGTACACCGACCACAAGGGGGCGCCTGTCTCCAGACGTTTCCGGTGTATGTCAAGCCTTGGTAAGGTTCTTCGCGTTGCGTCGAATTAAGCCACATGCTCCGCTGCTTGTGCGGGCCCCCGTCAATTCCTTTGAGTTTTAGCCTTGCGGCCGTACC
+
GGGGGGGGGGGGEFGGGGGGGGGGGGDGGGGGGEFGGGGGGFFGGGGGGGGGGGGGGFFGGGGGGGGGGGGGGEGGGGGGGGGFGGGCGGGGGGGGGGGGGGGGGGG>CFGGGGGGGGGGGGGFGGGGGGGGGGCFGGEEG>@>FFFFGGGGEGGEFFFGGGGGGGCFGGGGG1<<FGFFFFGGGGGFGGFGG@A<EFFGFGCECEGGEEGGF7+;C<CFFEGGE<C9<C=CGDEFGFGG>1BGGG5>EG<BEGF4:EGFGF2@ABFFB:4FGG)611(4>25>.
@M02542:52:000000000-J9N43:1:1101:25252:6097 1:N:0:GTGAAA
CGGTTTGTCACCGGCAGTCTCCCTGGAGTGCTCTTGCGTAGCAACTAGGGACAAGGGTTGCGCTCGCTGCGGGACTTAACCCAACATCTCACGACACGAGCTGACGACAGCCATGCAGCACCTGTGTTATGGCTCCCTTTCGGGCACCCCCACCTCTCGGCAGGGTTCCATACATGTCAAGGGTAGGTAAGGTTTTTCGCGTTGCATCGAATTAATCCACATCATCCACCGCTTGTGCGGGTCCCCGTCAATTCCTTTGAGTTTTAATCTTGCGACCGTACTCCC
+
GGGGGGGGGGGGGGGGGGGGGGGGGGGGGGGGGGGGGGGGGGGGGGGGGGGGGGGGGGGGGGGGGGGGGGGGGGGGGGGGGGGGGGGGGGGGGGGGGGGGGGGGGGGGGGGGGGGGGGGGGGGGGGGGGGGGGGGGGGGGGGGGGGGGGGGGGGFGGGGGGGGGGGGFGGGGGGGGGGGGGGGFFEGFGGGGG:FFGGGGGGGGGGGGGGGGFGGGGGGFGGFGFFGGGGGGGGGGEGGGGFEGGGF>EGGFFFFFFGGBGGFFFFFF<ABGGG>D>FFFF?FFF
@M02542:52:000000000-J9N43:1:1101:11934:6102 1:N:0:GTGAAA
CGGTTTATCACCGGCAGTCTCCCTAGAGTTCCCGACTTAACTCGCTGGCAACTAAGGATAGGGGTTGCGCTCGTTGCGGGACTTAACCCAACATTTCACAACACGAGCTGACGACAGCCATGCAGCACCTGTCTTACGGTTCCCGAAGGCACAACCGCATCTCTGCAGTCTTCCGTAGATGTCAAGAGTAGGTAAGGTTCTTCGCGTTGCGTCGAATTAAACCACATGCTCCACCGCTTGTGCGGGCCCCCGTAAATTCATTTGAGTTTTAATCTTGCGACCGT
+
GGD@FFFGGGGGDGG@EGGFGFEFFDCFGGCCDFGDEGGGF9EF@EGGDFFCEFFFGGGGGGGGFGECFC+BFF7FCG7FGGGFFGGFFGECGGGGGFGGGGFCGGGEFFGGGE@FEDFFCD?><FGGFFGGGGFADFDGGGGGGGGGD7FGFCGGGGGEE?FFDFGFFGG@;;<>FGGCFFFFFFECEGGG:FDGG:CFFFFFDGG*?85?5CCEC5CFGCFEFCCFC+<FF=CEEGG75>4C=DEB5/9@))4><CFFCD)*-3-.)646FG?GFFBF94>)
@M02542:52:000000000-J9N43:1:1101:11562:6104 1:N:0:GTGAAA
CGGTTTATCACCGGCAGTCTCCCTAGAGTTCCCGACTTAACTCGCTGGCAACTAAGGATAGGGGTTGCGCTCGTTGCGGGACTTAACCCAACATTTCACAACACGAGCTGACGACAGCCATGCAGCACCTGTCTTACGGTTCCCGAAGGCACAACCGCATCTCTGCAGTCTTCCGTAGATGTCAAGAGTAGGTAAGGTTCTTCGCGTTGCGTCGAATTAAACCACATGCTCCACCGCTTGTGCGGGCCCCCGTCAATTCATTTGAGTTTTAATCTTGCGACCGT
+
GGGGGGGGGGGGGGGGGGGGGGGGGGGGGGGGGGGGGGGGGGGGGGGGGGGGGGGGGGGGGGGGGGGGGGGGGGGGGGGGGGGGGGGGGGGGGGGGGGGGGGGGGGGGGGGGGGGGGGGGGGGGGGGGGGGGGGGGGGGGGGGGGGGGGGGGGGGGGGGGGGGGGGGGGGGGGGGGGGGGGGGGGGGFGGGGFGGGGGGGGGGGGGGGGGGGFGGGGGGGGGGGEGFGGGGGGGGEGGGGGFFGGGF<EGGFFGFFFFGFGFFFFFF<AABGGGFGFFFFF;FF
@M02542:52:000000000-J9N43:1:1101:9701:6120 1:N:0:GTGAAA
CGAGTTGACCCCGGCGGTCTCCTGTGAGTCCCCAACCTCCCGAAGGAGTTGCTGGCAACACAGGACAAGGGTTGCGCTCGTTGCGGGACTTAACCCAACATCTCACGACACGAGCTGACGACAGCCATGCACCACCTGTACACCGACCACAAGGGGGGCACTATCCCTAATGCTTTCCGGTGTATGTCAAGCCTTGGTAAGGTTCTTCGCGTTGCTTCGAATTAAGCCACATGCTCCGCTGCTTGTGCGGGCCCCCGTAAATTCCTTTGAGTTTTAGCCTTGCGG
+
GGGGGGGGGGGGEGGGGGGGGGGGGGGGGGGGGGGGGFGGGGGGGGEFGGGGGGGGGGGFGGGGGGGGGGGGGGGGGGGGGGGGGGGGGGGGGGGGGGGGFGFGFGGGGGGGGGGGGGGGGGGGGGGGGGFGGGDDFFGGGGFFGGGGGGGFGGFGG888?CE7:+<<F6<CCFFCF?CGE*;@9FFGGG?C5C7EF0+0@FGGGGGGF=5E:CC+:9:C*A*<9+AFG*00+<+<C7>D<1F*+9)/CD<DFGF@>7)7<CAFBAF2).:FGC7*.63<2)/7.
@M02542:52:000000000-J9N43:1:1101:25828:6135 1:N:0:GTGAAA
ATCCCCACCTTCCTCCGGTTTATCACCGGCAGTCTCCCTAGAGTTCCCGACTTAACTCGCTGGCAACTAAGGATAGGGGTTGCGCTCGTTGCGGGACTTAACCCAACATTTCACAACACGAGCTGACGACAGCCATGCAGCACCTGTCTTACGGTTCCCGAAGGCACAACCGCATCTCTGCAGTCTTCCGTAGATGTCAAGAGTAGGTAAGGTTCTTCGCGTTGCGTCGAATTAAACCACATGCTCCACCGCTTGTGCGGGCCCCCGTCAATTCATTTGAGTTTTAATCTTGCGACCGTAC
+
CCCCCGGGGGGGGGGGGGGGGFFFGGGGGGGGGGGGGGGGGGGGGGGGGGGGGGGGGGGGGGGGGGGFFGGGGGFFFGGGGGGGGGGGGGGGGGGGGGGGGGGGGGGGGGGGGGGGGGFGFGGGGGGGGGGGGGGGGGDGGGFGGGGGGFFGGGFCGFGGGGGEGGGGGCGGGCBFCFGGGFGAFGGGGGFGEEGGGGFGGGGGGDGGFGGGGGGGGGGGGGGGGGGGBEGGGFGGGGFGEC:@7@?E6FCGGGGGGFEDDDFEEGDBB*4B9CFFGFBF?BAF>DBCCFFCD19>FFFF:
@M02542:52:000000000-J9N43:1:1101:13246:6140 2:N:0:GTGAAA
CGGTTTGTCACCGGCAGTCTCCTTAGAGTGCCCACCATCACGTGCTGGTAACTAAGGACAAGGGTTGCGCTCGTTGCGGGACTTAACCCAACATTTCACAACACGAGCTGACGACAGCCATGCAGCACCTGTCTTACGGTTCCCGAAGGCACAACCGCATCTCTGCAGTCTTCCGTAGATGTCAAGAGTAGTTAAGGTTCTTCGCGTTGCGTCGAATTAAACCACATGCTCCACCGCTTGTGCGGGCCCCCCTCAATTCCTTTGAGGTTGTATCTTTCGGCCGT
+
GGGGGGGGGGGGGGG7FFG9FGGGGGGGGGGGGGGGGGGGFGGGGGGGGGGGGGGGGGGGGGGGGGGFEG:FGGGGGGEGCGGGGGGGFCGGGGGG9DFFFFFGGGGGGFGGGGGEEFGFFGFCFGFCCGFGGGGGGFGGFGEEGEG6<D>FGFEEGGGCECGGGG,D,;==DFGFG=46BFGFGFFFF8@+*1=DCEFG=AAAF3342>(2.45>F5+9*28:EFF<F2-))57(,-*44:A(3;0(4;D)4998)66))*9-)((.24())).:*9)))7)8
@M02542:52:000000000-J9N43:1:1101:16697:6165 1:N:0:GTGAAA
TCTCCTTGCGTAGGCAGTCTCACTAGAGTCCCCAACTGAATGATGGCAACTAGTGACAGGGGTTGCGCTCGTTGCAGGACTTAACCTAACACCTCACGGCACGAGCTGACGACAACCATGCAGCACCTTGAAAATTGCCCGAAGGAAGGTCTATTTCTAAACCGATCAATTCCCATTTAAGCCTTGGTAAGGTTCCTCGCGTATCATCGAATTAAACCACATAATCCACCGCTTGTGCGGGCCCCCGTCAATTCCTTTGAGTTTCAAACTTGCGTTCGTACTCCC
+
GGG,FGGGGGGGEGGGGGGGGGGGGGGGGGGGGGGGGFFGGC<FFFGGGGGGGGGGGGGGGGGGGGGGGGGGGGGGGGGGGGGGGGGGGGGGGGGGGGGGGGGGEGGFGGGGGGGGGCGFGGFGFGGGGFGGDFGGGGFGGGGGGGGGGGGGGGGGGGGGGGGGGGGGGGGFGGGGGGGGFGGGGGGGGGGGGGGGGGGGGGEGGGGGGGGGFGGGGGGGFGGGFGGGGGEGGGGGFGGDG>DGGGFFGGDFFGFFFGGBCGBFFFAAFFDCGGFGFFFFF?FFF
@M02542:52:000000000-J9N43:1:1101:16438:6171 1:N:0:GTGAAA
CGAGTTGACCCCGGCGGTCTCCTGTGAGTCCCCAACCTCCCGAAGGAGTTGCTGGCAACACAGGACAAGGGTTGCGCTCGTTGCGGGACTTAACCCAACATCTCACGACACGAGCTGACGACAGCCATGCACCACCTGTACACCGACCACAAGGGGGGCACTATCTCTAATGCTTTCCGGTGTATGTCAAGCCTTGGTAAGGTTCTTCGCGTTGCGTCGAATTAAGCCACATGCTCCGCTGCTTGTTCGGGCCCCCGTCAATTCCTTTGAGTTTTAGCCTTGCGG
+
GGGGGGGGGGGGGGGGGGGGGGGGGGGGGGGGGGGGGFGGGGGGGGGGGGGGGGGGGGGGGGGGGGGGGGGGGGGGGGGGGGGGGG7FFGGGGGGGGGGGGGGGGGGGGGGGGGGGGGGGEGGGGGGGGGGGGGGGGGGGGGGGGGGGGGGGGGGGGGGGGG?FGGGGGCGGGGGGGGGGGGGGGGGGGGGGFGGGGGGGGGGGGGGFGGGGFGGCDG=DGGGGG+<FGG6EFGFGGGGGGFFGGG*=E<DEFD;BB:D3CFA?<DBFFDBGGGFGBB:AF?F>3
@M02542:52:000000000-J9N43:1:1101:16333:6177 2:N:0:GTGAAA
CGGTTTGTCACCGGCAGTCTCCTTAGAGTGCCCACCATCACGTGCTGGTAACTAAGGACAAGGGTTGCGCTCGTTACGGGACTTAACCCAACATCTCACGACACGAGCTGACGACAGCCATGCAGCACCTGTCTCAATGCTCCCGAAGGCACCAATCCATCTCTGGAAAGTTCATTGGATGTCAAGGCCTGGTAAGGTTCTTCGCGTTTCTTCGAATTAAACCACATGCTCCACCGCTTGTGCAGGCCCCCGTCAATTCCTTTTAGTTTCTGGTTTGCGCCCTT
+
GGGGGGGGGGGGGGGEGGGGGGGGGGGGGGGGFEGGGGGGGGGGGGGGGGGGGGGGGGGGGGGGGGGGGGGGGGGGGGGGGGFGGGGGGGGGGGGFGGGGGGGGGGGGGFGGDFEGEGGGGGGGGGCGGGGGDFFDGGDG9@FFGGDEGCGGGGGD>FGGG,EEFFGCBCGF,=<CFDGFFGFFDEFFFFFFFFFGG=AGFFA>?D50(;?FC;GFFFGFGFFFGEF)9+;?@F@691>??)9>9:0?17<)49*())/64FF))4AA2))6)-.9*/.)73))
@M02542:52:000000000-J9N43:1:1101:19956:6183 1:N:0:GTGAAA
CGGTTTATCACCGGCAGTCTCCCTAGAGTTCCCGACTTAACTCGCTGGCAACTAAGGATAGGGGTTGCGCTCGTTGCGGGACTTAACCCAACATTTCACAACACGAGCTGACGACAGCCATGCAGCACCTGTCTTACGGTTCCCGAAGGCACAACCGCATCTCTGCAGTCTTCCGTAGATGTCAAGAGTAGGTAAGGTTCTTCGCGTTGCGTCGAATTAAACCACATGCTCCACCGCTTGTGCGGGCCCCCGTCAATTCATTTGAGTTTTAATCTTGCGACCGT
+
GGGGGGGGGGGGGGGGGGGGGGGGGGGGGGGGGGGGGGGGGGGGGGGGGGGGGGGGGGGGGGGGGGGGGGGGGGGGGGGGGGGGGGGGGGGGGGGGGGGGGDGGGGGGGGGGGGGGGGGGGGGGGGGGGGGGGGGGGGGGGGGGGGGGFGGGGGGGGGGGGGGGFFGGGGGGGGGGGGGGGGGGGGGGGGGGGGGGGGGGGGGFGGGG=EGGFGGGGGGGGGGGGGGGFFGGGGGGGGGGGFFGGGFFEGGEFGFFAGGFGG<4)2-6<B27CF?GF49>99@D
@M02542:52:000000000-J9N43:1:1101:20046:6184 1:N:0:GTGAAA
GCGGCTTATCACCGGCAGTCTCCTTAGAGTGCTCAACTAAATGGTAGCAACTAAGGACGGGGGTTGCGCTCGTTGCGGGACTTAACCCAACATCTCACGACACGAGCTGACGACAGCCATGCAGCACCTGTGTTCCAGGCTCCGAAGAGAAGGTCACATCTCTGCGACCGGTCCTGGACATGTCAAGGGCTGGTAAGGTTCTGCGCGTTGCGTCGAATTAAACCACATGCTCCACCGCTTGTGCGGGCCCCCGTCAATTCCTTTGAGTTTTAATCTTTCGATCGT
+
GGGGGGGGGGGGGGGGGGGGGGGGGGGGGGFGGGGGGFGGGGFFGGGGGGGGGGGGFGGGGGGGGGGGGGGGGGGGGGGDFFGGGGGGGGGGGGGGGGGGGGGGGGGGGGGGGGGGGGGGGGCGGGGGGGGGGGGGGGDFCFGGDGGGGGGGFGGGGGGGGGGGGGDGGDEGGGGG68;CFFGGGGFGGGGEGGGGGGGGGGGGGGGGGGGGFGGDGGGGGFFGGGGGGG?EFEGGGGGDGFFGGGFFGGGEEGFFBGGFGG9FBBF><ADGGF7CD)43()8<7
@M02542:52:000000000-J9N43:1:1101:22883:6203 1:N:0:GTGAAA
CGGTTTGTCACCGGCAGTCTCTCTAGAGTGCCCTTTCGTAGCAACTAGAGACAAGGGTTGCGCTCGTTGCGGGACTTAACCCAACATCTCACGACACGAGCTGACGACAGCCATGCAGCACCTGTGTCCACTTTCTCTTTCGAGCACCTAATGCATCTCTGCTTCGTTAGTGGCATGTCAAGGGTAGGTAAGGTTTTTCGCGTTGCATCGAATTAATCCACATCATCCACCGCTTGTGCGGGTCCCCGTCAATTCCTTTGAGTTTTAATCTTGCGACCGTACTCC
+
GGGGGEGGGGGGGGGGGGGGGGGGGGGGGGGFGGGGGEGGGGGGGGGGGGGGGGGGGGGEGGGEGGGFGGGGEGGGGGGGGGGGGGGGAFGGGGGGGEGEGGFGGGGGGGFGGG<DCFFCGFGGEGGGGGGFEFGGGGGGGGGGGDFGGGGGGFGGGCCGFG,>>FGGF@FFGGFGGGGGCFFGGGGGGGGGFFGFFGFEEGGGGGGGGDC?67;CCCCGGGDG9@::FG=CG8EGC79*96BGGGF>*95>FGFFFFGFFGA=ABADBABF>FEC109?BBFFF
@M02542:52:000000000-J9N43:1:1101:8925:6227 1:N:0:GTGAAA
CGAGTTGACCCCGGCAGTCTCCTGTGAGTCCCCATCACCCCGAAGGGCATGCTGGCAACACAGAACAAGGGTTGCGCTCGTTGCGGGACTTAACCCAACATCTCACGACACGAGCTGACGACAGCCATGCACCACCTGTACACCGACCACAAGGGGGCTACCATCTCTGGCCGTTTCCGGTGTATGTCAAGCCTTGGTAAGGTTCTTCGCGTTGCGTCGAATTAAGCCACATGCTCCGCTGCTTGTGCGGGCCCCCGTCAATTCCTTTGAGTTTTAGCCTTGCGG
+
GGGGGGGGGGGGGGGGGGGGGGGGGGGGGGGGGGGGGGGGGGGGGGGGGFGGGGGGGGGGGGGGGGGGGGGGGGGGGGGGGGGGGGGGGGGGGGGGGGGGGGFGGGGGGGGGGGGGGGGGGGGGGGGGGGGGGGGGGGGGGGGGGGGEGGGGGGGGGGGGGGGGG9CGGGFGGGGGGGGGE>FFGGGGGGGGGGGGGGGGGGGGGGGGGGGGFGGGGGGGFFGGGGGGGGGGCC?FCDGGD;FFGGFFGGDFFDFFB5CDDGFFAFFFBA6>FGFG<B?A<2@>3
@M02542:52:000000000-J9N43:1:1101:19250:6230 1:N:0:GTGAAA
CGGTTTGTCACCGGCAGTCTCATTAGAGTGCCCTTTCGTAGCAACTAATGACAAGGGTTGCGCTCGTTGCGGGACTTAACCCAACATCTCACGACACGAGCTGACGACGGCCATGCAGCACCTGTGTTCAAGTTCTCTTTCGAGCACTTCCACATCTCTGCGAAATTCTTGACATGTCAAGGGTAGGTAAGGTTTTTCGCGTTGCATCGAATTAAACCACATCATCCACCGCTTGTGCGGGTCCCCGTCAATTCCTTTGAGTTTCAACCTTGCGGCCGTACTCCC
+
GGGGGGGGGGGGGGGGGGGGGCGGGGGGGGGGGGGGGGGGGGGGGGGGGGGGGGGGGGGGGGGGGGGGGGGGGGGGGGGGGGGGGGGGGGEGGGGGGGGGGGGGGGGGGGGGGGGGFGG@GGGGGGGGGGGGGGGGGGGGGGGGGGGGGGGGGGGGGGGGGGGGGGGCGGGGGGGGGGGGGFGGGGGGGGGGGGGGGGGGGGGGGGGGGGGGFGGGFGGGGGGGFGEGGGDGGGGGGGGDGFFGGGFFGGDFFGBFFGGFGGFFFFFFB?FDFGBG>>FFF?=FF
@M02542:52:000000000-J9N43:1:1101:11533:6259 2:N:0:GTGAAA
CGGTTTATCACCGGCCGTCCCCCTAGAGTTCCCGACTTAACTCGCTGGCAACTAAGGATAGGGGTTGCCCTCGTTGCGGGACTTAACCCAACATTTCACAACACGAGCTGACGACAGCCATGCACCACCTGTCTTACGGTTCCCGCAGGCACCACCGCACCTCTGCAGTCTTCCGTAGCTGTCAAGAGTCGGTAAGGTTCTTCGCGTTGCGTCGAATTAAACCACATGCCCTACCGCCTGTGATGGCCCCCGTCCATTCAGTTTAGTTGTAATCTTGCTCCCGG
+
6+@FE;,@C,@C@CF++776,CCE8,,,;CE5F,FFC@<E,@6B:@C7C6FFEEFFC6,,6,B7CF:F9,,::FGGF++4@FFFG<,C=F7F=EFG9BEEFDCE:+>>63,:3@FC+@+=F883,@D+@:<,@DE@FF+8@8DC**@:C>F:*>>>CEG**0A,=B;?FF?+4CGC*C57+<C=+)*.3*05;:<;D9/7*;6523>;(89>>3)7<FGF><<8EG))**(()003((*(.)))18:??FC)-9)(.)/))19))6)5).)))..:*/**/)))
@M02542:52:000000000-J9N43:1:1101:13895:6264 1:N:0:GTGAAA
CGAGTTGACCCCGGCGGTCTCCTGTGAGTCCCCAACCTCCCGAAGGAGTTGCTGGCAACACAGGACAAGGGTTGCGCTCGCTGCGGGACTTAACCCAACATCTCACGACACGAGCTGACGACAGCCATGCACCACCTGTACACCGACCACAAGGGGGGCACTATCTCTAATTCTTTCCGGTGTATGTCAAGCCTTGGTAAGGTTCTTCGCGTTGCGTCGAATTAAGCCCCATGCTCCGCTGCTTGTGCGGGCCCCCGTCAATTCCTTTGAGTTTTAGCCTTGCGG
+
GGCE<FAFGFDCCCCFEGGGGGGG<FGGGGGFGGGGG8@EGGEGEGGGGDFGFGGGGG,FGGGGGGGGGGGGGGGEEFEGGGEGG7C7FGFGFGGG7DEDFGGGGGGDFGGGGGGGGEGG@7FFF*@=FFGAFGGGGGGGFGGF:FFCEFGG:=:FE5CCECFGF+<CE+9+2+<CCFEG888FGGEFFGCGFGGGGGGC9C:@<CFGF=EGB**:C5*98FFG?C9@*;C66FEF63><)(0>FF)9*><3<973,:CDD*4=AFFB:)4CGFFG:9))))/))
@M02542:52:000000000-J9N43:1:1101:19904:6265 2:N:0:GTGAAA
CGGTTTGTCACCGGCAGTCTCATTAGAGTGCCCAACTAAATGTAGCAACTAATGACAAGGGTTGCGCTCGTTGCGGGACTTAACCCAACATCTCGCGACACGAGCTGACGACAGCCATGCAGCACCTGTGTTACGGTTCTCTTTCGAGCACTAAGCCATCTCTGGCGAATTCCGTACATGTCAAAGGTGGGTAAGGTTTTTCGCGTTGCATCGAATTAAACAACATCATCCACCGCTTGTGCGGGTCCCCGTCAATTCCTTTGAGTTTCAACCTTGCGGCCGTAC
+
GGGBFGGGGGGGGGGGGGGFGGGGGGFGGGGGGGGGGGGGDGGGGGGGGGGGFFGGGGGGGGECFEG:FEGFGEGGGGGGGGGGGFEGGGGGGGCCEGGGD=CEGGFGGGGECGGCAACDCFG8DFF6;8DFGGGDGGFGGGGGCG86F8FGGG6FGFGF7EGG6DBE>DEFGFEGGGGF6EGF:44;=FBFE4CDFG=FF):=6>BF??BB0<GFFFGFD4:5E@:)*2604<>0(4>8)64>>>,33?C71*9))6@:)/*)-..65)64(5A**0575)7).
@M02542:52:000000000-J9N43:1:1101:13615:6279 1:N:0:GTGAAA
CGGTTTGTCACCGGCAGTCTCATTAGAGTGCCCTTTCGTAGCAACTAATGACAAGGGTTGCGCTCGTTGCGGGACTTAACCCAACATCTCACGACACGAGCTGACGACAGCCATGCAGCACCTGTGTTCCGGTTCTCTTTCGAGCACTCCCAAATCTCTTCGGGATTCCAGACATGTCAAGGGTAGGTAAGGTTTTTCGCGTTGCATCGAATTAATCCACATCATCCACCGCTTGTGCGGGTCCCCGTCAATTCCTTTGAGTTTTAATCTTGCGACCGTACTCCC
+
GGGGGGGGGGGGGGGGGGGGGGGGGGGGGGGGGGGGGGGGGGGGGGGGGGGGGGGGGGGGGGGGGGGGGGGGGGGGGGGGGGGGGGGGGGGGGGGGGGGGGGGGGGGGGGGGGGGGGGGGGGGGGGGGGGGGGGGGGGGGGGGGGGGGGGGGGGGGGGGGGGGGGGGGGGGGGGGGGGGGGGGGGGFGGGGGGGGGGGGGGGGGGGGGDGGGFGGGGGGGGGGGGGGGGGGGGGGGEDEDGBFGGGFFGGGFFGAFFGGFGGFFFFFFFFF7D5>GFFFFFFFFF
@M02542:52:000000000-J9N43:1:1101:17857:6288 1:N:0:GTGAAA
CGGTTTGTCACCGGCAGTCTCATTAGAGTGCCCAACTGAATGTAGCAACTAATGACAAGGGTTGCGCTCGTTGCGGGACTTAACCCAACATCTCACGACACGAGCTGACGACAGCCATGCAGCACCTGTGTTACGGTTCTCTTTCGAGCACTAAGCCATCTCTGGCAAATTCCGTACATGTCAAAGGTGGGTAAGGTTTTTCGCGTTGCATCGAATTAAACCACATCATCCACCGCTTGTGCGGGTCCCCGTCAATTCCTTTGAGTTTCAACCTTGCGGCCGTA
+
GGGGFGGGGGGGGGGDGGGGGGGGGGGGGGGFGGDGG@CGGFGGDFGGGGGGGGGGFGGGGGGGGGGDGGGGGGGGGGGGGGGGGGECGGGG<BCFGGG@FGDGGEFGGDGGGGGGGGGF,DFFGGGFFFFGGG+C=FCGGFGFCCEG7BFFFGFFGGFGGFGFGGGGGGGGGFG<FFFCGGGGGFE9@8EEGGGGGGGGGGGGGGEGG?AC>CFGGFGGGF88E8<FC9CGGFGG55FFCD><EGEFGGDEE*38A+;@CF<6?>>>>))0CCF?>B(1947)
@M02542:52:000000000-J9N43:1:1101:24472:6297 2:N:0:GTGAAA
CGGTTTATCACCGGCAGTCTCCCTAGAGTTCCCGACTTAACTCGCTGGCAACTAAGGATAGGGGTTGCGCTCGTTGCGGGACTTAACCCAACATTTCACAACACGAGCTGACGACAGCCATGCAGCACCTGTCTTACGGTTCCCGAAGGCACAACCGCATCTCTGCAGTCTTCCGTAGATGTCAAGAGTAGGTAAGGTTCTTCGCGTTGCGTCCAATTAAACCACATGCTCCACCGCTTGTTCGGGCCCCCGTCCATTCATTTGAGTTTTAATCTTTCGACCGTC
+
GGGGGGGGGGGGGGGGGGGFGGGGGGGGGGGGGGGGGGGGGCGGGGCFGGGGGGGGGGGGGGGGGGGGGGFGGGGGGCFGGGGGGAFFGGFGCFGGGFGGGGGGCFEGGGGGFGGGEGG8FCD9DFDFGGGGGGGGFGCGGGGGGGG@FFGGGFEGDEGGGFGGCG;@9?@=;EE<6C*=@FGCG8BA8CFFC6CF<2;74AA)()2:0@2@>(>FFFGFGFFC8@/8D*6))0<(-(/,8)48B>F>>FG)-9)3)6*))1@640A)69<?F<4C*7))07)7)
@M02542:52:000000000-J9N43:1:1101:21877:6307 1:N:0:GTGAAA
CGGTTTGTCACCGGCAGTCTCCCTGGAGTGCTCTTGCGTAGCAACTAGGGACAAGGGTTGCGCTCGTTGCGGGACTTAACCCAACATCTCACGACACGAGCTGACGACAGCCATGCAGCACCTGTGTTATGGCTCCCTTTCGGGCACCCCCACCTCTCAGCAGGGTTCCATACATGTCAAGGGTAGGTAAGGTTTTTCGCGTCGCATCGAATTAATCCACATCATCCACCGCTTGTGCGGGTCCCCGTCAATTCCTTTGAGTTTTAATCTTGCGACCGTACTCCC
+
GGGGGGGGGGGGGGGGGGGGGGGGGGEFFGGGGGGGGGGGGGGGGGGGGGGGGGGGGGGGGGGGGGGGGGGGGGGGGGGGGGGGGGGGFGGGGGGGGGGGGGGGGGGGGGGGGGGGGGGGGGGGGGGGGGGGGGGGGGGGGGGGGGGGGGGGGGGGGGGGGGGGGGGGGGGGGGGGGGGGGGGGGGGGGGGGAFGGGGGGGECEGGGGGGGGFGGGGGGGG?EGGGGGGGEGEGGG+?=DGBDGGGFFGGGFFGFFFGG?C><FBFFFFFFFD<D542:BFFFFF
@M02542:52:000000000-J9N43:1:1101:15163:6318 1:N:0:GTGAAA
CGGTTTGTCACCGGCAGTCTCATTAGAGTGCTCTTGCGTAGCAACTAATGACAAGGGTTGCGCTCGTTGCGGGACTTAACCCAACATCTCACGACACGAGCTGACGACAGCCATGCAGCACCTGTGTGCAGGTTCTCTTTCGAGCACTCCCAGATCTCTCCGGGATTCCTGCCATGTCAAGGGTAGGTAAGGTTTTTCGCGTTGCATCGAATTAATCCACATCATCCACCGCTTGTGCGGGTCCCCGTCAATTCCTTTGAGTTTTAATCTTGCGACCGTACTCCC
+
GGGGGGGGGGGGCFGGGGGGGGGGGGGGGGGGGGGGGGGGGGGGGGGGGGGGGGGGGGGGGGGGGGGGGGGGGGGGGGGGGGGGGGGGEGGGGGGGGGGGGGGGGGGGGGGGGGGGGGGGGGGGGGGFGGGGGGGGGGGGGGGGGGGGGGGGGGGGGGFGGGGGGGGGGGGGGGGGGGGGGGGGGGGGGGGGGGGGGGGGGGGGGGGGGFGGFGGGGGGGGGGGGGGGGGGGGGFEFGGGGFFGGGFFGGGFFGFFDFGFFDAFABFFFAA7CGEGFFFFFFFFF
@M02542:52:000000000-J9N43:1:1101:4973:6326 1:N:0:GTGAAA
CGGTTTATCACCGGCAGTCTCCCTAGAGTTCCCGACTTAACTCGCTGGCAACTAAGGATAGGGGTTGCGCTCGTTGCGGGACTTAACCCAACATTTCACAACACGAGCTGACGACAGCCATGCAGCACCTGTCTTACGGTTCCCGAAGGCACAACCGCATCTCTGCAGTCTTCCGTAGATGTCAAGAGTAGGTAAGGTTCTTCGCGTTGCGTCGAATTAAACCACATGCTCCACCGCTTGTGCGGGCCCCCGTCAATTCATTTGAGTTTTAATCTTGCGACCGT
+
GGGGGGGGFCEGGGGGGGGGGGGGGGGDGGGGGGGGGGGGGGGGGGGCGGGGGGGFFFGFFGFGGGGGGGGGEGFGGGDGGGEGGGGGDGGGGGGGGGGGGDGGECFEGCF<FGGGFGG=BCF@FGGGGGGGFGGFGGGGGGGGGGGGGGGGGFGEEGGGGFGGF@FGGFGGGGGGF<EG9EFCGCCFGGGGGGGGGFGGGGGGGGGGGGEGFGGDCG?FGCFGF5CC6:?F7FGGGDEFG7FDGDDFGGGB:<:BBFGFGGA44:4<<9297CF>2)99(937
@M02542:52:000000000-J9N43:1:1101:13486:6357 1:N:0:GTGAAA
CGAGTTGACCCCGGCAGTCTCCTGTGAGTCCCCATCACCCCGAAGGGCATGCTGGCAACACAGAACAAGGGTTGCGCTCGTTGCGGGACTTAACCCAACATCTCACGACACGAGCTGACGACAGCCATGCACCACCTGTACACCGACCACAAGGGGGCGACCATCTCTGGCCGTTTCCGGTGTATGTCAAGCCTTGGTAAGGTTCTTCGCGTTGCGTCGAATTAAGCCACATGCTCCGCTGCTTGTGCGGGCCCCCGTCAATTCCTTTGAGTTTTAGCCTTGCGG
+
GGGGGGGGGGGEFGDEFFGGGGFEE@GGGGGGGGGGGGGGGGCGGGGEGGGGGGGGGGFGGGFGFFFGGEGGGGGGGGGGGGFGGDGGGGGGGGGGCFGGGGGGGGGGGGGGEDGGGGGGGGGGGGGGGGGGGGGGGFGGGGFGEGGFFFFFCFGGGGEGGGGGGFGGGFFGGBEGGGGGGGGGGGGGGGGGGCFGGGGGGGGFGGFEGGGGFGGGGGGGGGGGGGGGGGGG??<CGGEGGFFG9<;FGGDFEG9@>CDBD>>F2<AF<21DGGFF7A:AA>?53
@M02542:52:000000000-J9N43:1:1101:13735:6379 1:N:0:GTGAAA
CGAGTTGACCCCGGCGGTCTCCTGTGAGTCCCCAACCTCCCGAAGGAGTTGCTGGCAACACAGGACAAGGGTTGCGCTCGTTGCGGGACTTAACCCAACATCTCACGACACGAGCTGACGACAGCCATGCACCACCTGTACACCGACCACAAGGGGGGCACTATCTCTAATGCTTTCCGGTGTATGTCAAGCCTTGGTAAGGTTCTTCGCGTTGCGTCGAATTAAGCCACATGCTCCGCTGCTTGTGCGGGCCCCCGTCAATTCCTTTGAGTTTTAGCCTTGCGG
+
GGGGGGGGGGGGGGGGGGGGGGGGGGGGGGGGGGGGGFGGGGGGGGGGGGGGGGGGGGGGGGGGGGGGGGGGGGGGGGGGGGGGGGGGGGGGGGGGGEGGGGAEGGGGGGGGGGGGGGGGGGGGGGGGFFFGGGGGGGGGGGGGGGGGGG:@ECDCFCEGGGGGGFFGGFGGGGGEGGGDEEEGGGGGGGGGGGGGGGFGCEGGFGGGGGGGFGGGGGGGGGGGGGGGFGGFFGGGGGGGGFFGFGFFG:DFBGFDBGGFGFAFAB<A<<?GGFFGFFFAF3FD:
@M02542:52:000000000-J9N43:1:1101:14690:6389 1:N:0:GTGAAA
CGGTTTATCACCGGCAGTCTCCCTAGAGTTCCCGACTTAACTCGCTGGCAACTAAGGATAGGGGTTGCGCTCGTTGCGGGACTTAACCCAACATTTCACAACACGAGCTGACGACAGCCATGCAGCACCTGTCTTACGGTTCCCGAAGGCACAACCGCATCTCTGCAGTCTTCCGTAGATGTCAAGAGTAGGTAAGGTTCTTCGCGTTGCGTCGAATTAAACCACATGCTCCACCGCTTGTGCGGGCCCCCGTCAATTCATTTGAGTTTTAATCTTGCGACCGT
+
GGGGGGGGGGGGGGGGGGGGGGGGGGGGGGGGGGGGGGCGGGGGGGGGGGGGGGGGGGGGGFGGGGGGGGGGGGGGGGGGGGGGGGFGGGGGGGGGGGGGGGGGGGGGGGFGGGGGGGGGGGGGGGGGGGGGGGGFGGDGEEGGGGGGGGGGGGGGGGEGGGGGFEEFFGGGGGCG@CGGGGGGCGCFGGGGGGFGGGGGGGGGGGGEGGGGFDGGGFFGGGFGGGGFF?FFFFGGGGCGG??DED>>G3>>5C?D9GFFGGFB41:ABFBCG:=F9A9929>B
@M02542:52:000000000-J9N43:1:1101:22115:6406 2:N:0:GTGAAA
CGGTTTATCACCGGCAGTCTCCCTAGAGTTCCCGACTTAACTCGCTGGCAACTAAGGATAGGGGTTGCGCTCGTTGCGGGACTTAACCCAACATTTCACAACACGAGCTGACGACAGCCATGCAGCACCTGTCTTACGGTTCCCGAAGGCACAACCGCATCTCTGCAGTCTTCCGTAGATCTCAAGCGTAGGTAAGGTTCTTCGCGTTGCGTCGAATTAACCCACATGCTCCACCGCTTGTGCGGGCCCCCCTCCATTCATTTGAGTTTTAATCTTTCCACCCTT
+
GGGGG>FGGGGGE@FGCFFAAFGGGFE@FEFGGGGGGGEFGGGGG@G:F,EFFFFCFE<EDFGGGGGGGGEGEGFGGFFCFGGGGGGGGGGGDEFGGFGGFGFGEG7FGFDGDGG>FGGFGGGDFFEFFF:EGFEGGGGGCCGGCCCEGF:ECCGG9C5>ECF,<CB,,;7@EFEGCC<C++387=*085>A4+;DG?AFFAF:;:>9;DBDB(1)9>:B*-48AEF<7*6:4:;60-7183A6)((-26C)-7*869=<:=F))(6)6)).64):78*9=7)))
@M02542:52:000000000-J9N43:1:1101:11828:6407 1:N:0:GTGAAA
CGGTTTGTCACCGGCAGTCTCCCTGGAGTGCTCTTGCGTAGCAACTAGGGACAAGGGTTGCGCTCGTTGCGGGACTTAACCCAACATCTCACGACACGAGCTGACGACAGCCATGCAGCACCTGTGTTATGGCTCCCTTTCGGGCACCCCCACCTCTCAGCAGGGTTCCATACATGTCAAGGGTAGGTAAGGTTTTTCGCGTTGCATCGAATTAATCCACATCATCCACCGCTTGTGCGGGTCCCCGTCAATTCCTCTGAGTTTTAATCTTGCGACCGTACTCCC
+
GGGGGGGGGGGGGGGGGGGGGGGGGGGGGGGFGGGGFGGGGGGGGGGGGGGGGGGGGGGGGGGGGGGGGGGGGGGGGGFGGGGGGGGGEGGGGGGGGGGGGGG9FGGGGGGGGGGGGGGGGGGGGGGFGGGGGGGGGGGGGEDEGGGGGGGGGGFGFGGGGCGGGGGGGGGGGGGGGGGGGGGBCGGGGGGG,?FGGFGGGECEDEGFD8CGFDGFF9EGGDFF9CF6FGGGG=@F+:5DGFFGGG>@E5<FFGFF>GCFGFAFA9?22<<:CC3DB;B?B:F:F
@M02542:52:000000000-J9N43:1:1101:4577:6408 1:N:0:GTGAAA
CGAGTTGACCCCGGCGGTCTCCTGTGAGTCCCCAACCTCCCGAAGGAGTTGCTGGCAACACAGGACAAGGGTTGCGCTCGCTGCGGGACTTAACCAAACATCTCACGACACGAGCTGACGACAGCCATGCAGCGCCTGTATGAAAGTAAGTACCATCCCGTTAAGGACAGGTTTTCTTGTTCATATGTCAAGGGCTGGTAAGGTTTTGCGCGTTGTATCGAATTAAACCACATGCTCCACCGCTTGTGCAGGCCCCCGTCAATTCCTTTGAGTTTCGGTCTTGCG
+
GGGEGGFGG?DBEGGGGGGG9FFGGGGGGFGGGGFFGGGDGGCGGGGFGGGGGGGGGGGGGGG@EGGGGGGFF>DGGGDGDGGFDFC>BFCDFADGGGGGGGGGGEGGGGEGGC@CGGG@FEE@F7DEFGFGGGGG<<:FGGGGGGFGFGGGGCFFFGF:<FCFFGGGFCFF?F*?F:+?CCFGGGGGCF9CB@B::F8;@FG+<ACGGGDGDGGGFF995?8;FGC@;E5*CCCC?FFGFFEGEFFF+:7F>*-565<BDDDFA>>924)C>C?7311:BABF>
@M02542:52:000000000-J9N43:1:1101:14644:6416 2:N:0:GTGAAA
TCGGCTTATCACCGGCAGTCCCCTTAGAGTGCCCAACCAAATGCTGGCAACTAAGGGCGAGGGTTGCGCTCGTTGCGGGACTTAACCCAACATCTCACGACACGAGCTGACGACAGCCATGCAGCACCTGTGTCCCGGTCCCCGAAGGGAACCCTGCATCTCTGCAGGTAGCCGGGCATGTCAAGGGCTGGTAAGGTTCTGCGCGTTGCTTCGAATTAAACCACATGCTCCACCGCTTGTGCGGGCCCCCGTCACTTCCTTTTGGTTTTAATCTTTCGACCGTTC
+
GGDGGGGGGGGGGGGGGGGGGGGGGGGGGGGGGGGEGGGFGGGGGGGGCDGGGGGGGGEGGGDGGGGGGDGGGFCGGGGGGGGGGGGGDGGGGGFDFGGGGGGGGGGGGGGGGGCCFG8FFFGGFGGGGFFG;ECCEGFGGDGGGCE8@CFGGGGGGGGG@9=CC,B6CFFACEGEDGGAA?777358ADEFEFGGGGFC?=>@6DFB:7AF>?GFFFF?7:3/*+95*:>FF@3491/2).405239>9D<:3*.).?).66),438:)).6<A**)))<:>))
@M02542:52:000000000-J9N43:1:1101:25050:6430 1:N:0:GTGAAA
TCTACTTGCGTAGGCAGTCTCACTAGAGTCCCCAACTTAATGATGGCAACTAGTGACAGGGGTTGCGCTCGTTGCAGGACTTAACCTAACACCTCACGGCACGAGCTGACGACAACCATGCAGCACCTTGAAAATTGTCCGAAGAAAAACACATTTCTGCGTCTGTCAATTCCCATTTAAGCCTTGGTAAGGTTCCTCGCGTATCATCGAATTAAACCACATAATCCACCGCTTGTGCGGGCCCCCGTCAATTCCTTTGAGTTTCAAACTTGCGTTCGTACTCCC
+
GFGGGGGGGDBEGGGGGGGGGFGGGGGGGGGDGGGGGGFGGG9@FGC@FF8FGFGGGFGDEGG@FFCGEGCGFEGGGFEFGG<EG9FF?CCFGFG<EFEEGGG>:=>=9EFCFGGGGGGDF9FF8=EFA,CFFDFD?FF,@FGGGDFDFGGFGGGGGD9;FGGGGGGGGFGCCF:FFFCGCGFEGG@>;D;FFCGCFFGEGGEEEFGEG?FFFEFFFCFGGG7CFC93?9CEG=8<0;*>39>GEDFEEDGFFC<BAFDFFGFFF2AABAAC>D@GF03:<<?F>
@M02542:52:000000000-J9N43:1:1101:20860:6447 1:N:0:GTGAAA
CGGTTTATCACCGGCAGTCTCCCTAGAGTTCCCGACTTAACTCGCTGGCAACTAAGGATAGGGGTTGCGCTCGTTGCGGGACTTAACCCAACATTTCACAACACGAGCTGACGACAGCCATGCAGCACCTGTCTTACGGTTCCCGAAGGCACAACCGCATCTCTGCAGTCTTCCGTAGATGTCAAGAGTAGGTAAGGTTCTTCGCGTTGCGTCGAATTAAACCACATGCTCCACCGCTTGTGCGGGCCCCCGTCAATTCCTTTGAGTTTTAATCTTGCGACCGT
+
GGGGGGGGGGGGCGGFGGGFGGGGGGGGGGGGGEGGGGGGGGGGGGGGGGGGGGGGGGGGGGGGGGGGGGGGGGGGGGGGGGGGGGGGGGGGGGGGGGGGGFFGGGGGGGGGGGGGGGGGGGGFGGGGGGGGGGGGGGGGGGGGGGGGGGGGGGGGGGGDCCFGGGGGGGGGGGDGFFGGFFFGGFGGGGGGGGGGGGGGGGGGGGGGCEEGEGCGGGGGGGGGGGGCC9?FCGGGGGGGG?FCEGDBGGGFFD<BAGGF:::@AB<:ABFGDFFF<A999>BF
@M02542:52:000000000-J9N43:1:1101:14464:6455 1:N:0:GTGAAA
CGGTTTGTCACCGGCAGTCTCCTTAGAGTGCCCACCATAACGTGCTGGTAACTAAGGACAAGGGTTGCGCTCGTTGCGGGACTTAACCCAACATCTCACGACGCGAGCTGACGACAGCCATGCAGCACCTGTGTTCAGGTTCCCTTTCGGGCACTCCTCGATCTCTCAAGGATTCCTGACATGTCAAGGGTAGGTAAGGTTTTTCGCGTTGCATCGAATTAATCCACATCATCCACCGCTTGTGCGGGTCCCCGTCAATTCCTTTGAGTTTTAATCTTGCGACCG
+
CFDGDFGGFFGDFFEGEFFGFACCFFCFGGGEGFB,FGFEFGGGE@FGGGGDEEFDG@C@FGGBFEFGGG@FFGF@FBGC+>EFGGA<FC<FFFF,C,,<+FCGG:+::AFF:FFCFD@FGFF,EFGFGGC>FFFCFCG=D9@DCFDEGDGGGGGCFCFDCFGF;,F<<:EG:C22@FCC2;:43BFFGEC+*<2?;FG9EFDC@CEGGCGC?GF87:CFGFCFEE8:FAF?9+0@*57<D<@6FC@::CC.5C?B:C79:?>F><AB6<<CD47FA9)291DD7
@M02542:52:000000000-J9N43:1:1101:24633:6471 1:N:0:GTGAAA
CGGTTTGTCACCGGCAGTCTCTCTAGAGTGCCCTTTCGTAGCAACTAGAGACAAGGGTTGCGCTCGTTGCGGGACTTAACCCAACATCTCACGACACGAGCTGACGACAGCCATGCAGCACCTGTGTCCACTTTCTCTTTCGAGCACCTAATGCATCTCTGCTTCGTTAGTGGCATGTCAAGGGTAGGTAAGGTTTTTCGCGTTGCATCGAATTAATCCACATCATCCACCGCTTGTGCGGGTCCCCGTCAATTCCTTTGAGTTTTAATCTTGCGACCGTACTCC
+
GGGGGGGGGGGGGGGGGGGGGGGGGGGGGGGGGGGGGGGGGGGGGGGGGGGGGGGGGGGGGGGGGGGGGGGGGGGGGGGGGGGGGGGGGGGGGGGGGGGGGGGGGGGGGGGGGGFGGGGGGGGGGGGGGGGGGGGGGGGGGGGGGGGGGGGGGGGGGAGGGGGGGGGGGGGGGGCFGGGFFGGGFGGGGGGGGFFGGGGGGGGGEGGGGGGGFGGGGGGGGGGGGGGGGGGGGGGGGGFGGFEGGGFFEGGFFGFFAGGFGGFFADFFFFFGGG3<;B9??BFFF
@M02542:52:000000000-J9N43:1:1101:24459:6482 1:N:0:GTGAAA
CCCGTTATCCGGGGCGGTTTCGCCAGAGTGCTCAACTAAATGGTAGCAACTGGAGATAAGGGTTGCGCTCGTTGCGGGACTTAACCCAACATCTCACGACACGAGCTGACGACAGCCATGCTGCACCTATATAGAGGCCTATTGCTAGGCGCCGATATTTCTACCGAATTCCTCTACATTTCGAGCCCAGGTAAGGTTCTTCGCGTTGCGTCGAATTAAACCACATGCTCCACCGCTTGTGCGGGCCCCCGTCAATTCCTTTGAGTTTCAGCCTTGCGACCGTAC
+
GGGGGGGGGGCGGGGGGCGGGGGGGEGGGGGGGGGGGCFFFFFGGFGGGGGGGGGFGGGFGFFGGGGGGGGGFGGGFG7FFFGGFGGGGGGGGFGEFGGGGGGCGGGGGCGGGGFGG@GGGGEFCFGGGGEFG@FC7CGGGG<;CGGGGGGDGGCGGEGGGGGGGGGCBC9FCFGGGGGGGGFGFCGG=F><EFFFGGGGFFEEGGGGGGCEFGFGGFG=C?FFGF+<@F<EFC?E=DFGGADD=9@BE</8>*4/5<FFGG<*8A<B4<AD094*346121@.)
@M02542:52:000000000-J9N43:1:1101:3647:6486 1:N:0:GTGAAA
CGGTTTGTCACCGGCAGTCTCATTAGAGTGACCTTTCGTAGCAACTAATGACAAGGGTTGCGCTCGTTGCGGGACTTAACCCAACATCTCACGACACGAGCTGACGACAGCCATGCAGCACCTGTGTTCCGGTTCTCTTGCGTGCACTCCCAAATCTCTTCGGGATTCCAGACATGTCAAGGGTAGGTAAGGTTTTTCGCGTTGCATCGAATTAATCCACATCATCCACCGCTTGTGCGGGTCCCCGTCAATTCCTTTGCGTTTTAATCTTGCGACCGTACTCCC
+
FGGGGGGGFFGGDG7FGGGGGFFFFGGGGG,CEFGGFGGGFF9FGGCCFEFGGGGGCFGG<FGEGDGGDGGGGFGGGEF,:EEGGGGGGGGFCEGECEBE7FEGACFFCFFFGFF8F,8<D=F8FFGFAFFGGGGGGGFFCGF7CF9AFCFGG,3@CGGGGGGGCFGGFGGGGGGCFG@CCEF,6=*6>CCFGCCCF,=C5CE8=CGG58:FF9EGFGGGGFFGGFFGGGG5EEFF<CEDCFB*:5>>C<DB@CBFFCC*1>:EBBFBFFF77)577>?(4:66>
@M02542:52:000000000-J9N43:1:1101:10695:6488 2:N:0:GTGAAA
CGAGTTGACCCCGGCGGTCTCCTGTGAGTCCCCAACCTCCCGAAGGAGTTGCTGGCAACACAGGACAAGGGTTGCGCTCGTTGCGGGACTTAACCCAACATCTCACGACACGAGCTGACGACAGCCATGCACCACCTGTACACCGACCACAAGGGGGGCACTATCTCTAATGCTTTCCGGTTTATGTCAAGCCTTGGTAAGGTTATTAGCGTTGCGTCGAATTAAGCCACATTCTCCGCTGCTGGTGCGGGCCCCCGTCAATTCCTTTGAGTTTTGCCCTTTCCG
+
GGDGGGGGGGGGGGGGGGGEGGGGGGGGGGGGGGGGD,CFFFCFGGGGGFGGGGGGFFGGGGGGGGGGGF>FGGGGGEGGGGFGDGGGFGGGGGFGGGGGGFBCCFCFGGGGGGGGGFFGGDEEFFFGCF:EGFCDC@FFC7EGGGDGGGG=CCGDGEGD526A7+<@+:CFE2<<CFG>B**6CA9@B4=F29C<C?FCFFF?)6=)-9,>?93<@>=>5:?GCCF0CF14*7*6>05((-)))4(-19DC959((-8(47=<))64:615:A9***))8)/4>
@M02542:52:000000000-J9N43:1:1101:24663:6492 1:N:0:GTGAAA
CGGTTTGTCACCGGCAGTCTCCCTGGAGTGCTCTTGCGTAGCAACTAGGGACAAGGGTTGCGCTCGTTGCGGGACTTAACCCAACATCTCACGACACGAGCTGACGACAGCCATGCAGCACCTGTGTTACGGCTCCCTTTCGGGCACCCCCACCTCTCGGCAGGGTTCCGTACATGTCAAGGGTAGGTAAGGTTTTTCGCGTTGCATCGAATTAATCCACATCATCCACCGCTTGTTCGGGTCCCCGTCAATTCCTTTGAGTTTTAATCTTGCGACCGTACTCCC
+
GGGGGGGGGGGGGGGGGGGGGGGGGGGGGGGGGGGGGGGGGGGGGGGGGFGGGGGGGGGGGGGGGGGGGGGGGGGGGGGGGGGGGGGGGGGGGGGGGGGGGGGGGEGGGGGGGGCGGGGGGGGGGGGGGGGGGGGGGGGGGGGGGGDGGGGEGGCFAFGGGGGGGGEFGGGGGGGGGGGGGGDCGGGGGGGGGGGGGGGGEGGGGGGGGGGGFGGGGGGFGGGGFGGGGGGGGG80+2ADDFDFFFBFGGGFFGBFFGCF3><FBF?246ACFD>GFBF??0*?F
@M02542:52:000000000-J9N43:1:1101:17221:6500 1:N:0:GTGAAA
CAGTATATCACCGGCAGTCTCCCTAGAGTTCCCGACTTAACTCGCTGGCAACTAAGGATAGGGGTTGCGCTCGTTGCGGGACTTAACCCAACATTTCACAACACGAGCTGACGACAGCCATGCAGCACCTGTCTTACGGTTCCCGAAGGCACAACCGCATCTCTGCAGTCTTCCGTAGATGTCAAGAGTAGGTAAGGTTCTTCGCGTTGCGTCGAATTAAACCACATGCTCCACCGCTTGTGCGGGCCCCCGTCAATTCATTTGAGTTTTAATCTTGCGACCGT
+
GGGFGGGGGGGGGGGGGGGGGGFGGGGGGGGGGGDGGGFGGGGGGGGGGGGGGGGGGGGGGGGGGGGGGGGGGGGGGGGGGGGGGGGGGGGGGGGGGGGGGGGGGGGGGGGGGGGGGGGGGGGGGGGGGGGGGGFGGGEGGGGGDGGGCCEF:FGGGGGGGGGGGGGGGCGGGGCFF:CGFGGGGGGGGGFGGGGGGFGGGGGGGGGGEGGGFCEGGGGGGGFGGGGCFDGGGGGDGGGGGFFGGD:>=CDBBDBBAC7BGFF?A(.6<<F*C>9FAA9>9>FF
@M02542:52:000000000-J9N43:1:1101:19088:6506 2:N:0:GTGAAA
GTCCCCACCTTCCTCCGGTTTGTCACCGGCAGTCTCTCTAGAGTGCCCTTTCGTAGCAACTAGAGACAAGGGTTGCGCTCGTTGCGGGACTTAACCCAACATCTCACGACACGAGCTGATGACAGCCATGCACCACCTGTACACCGACCACAAGGGGGGCACTATCTCTAATGCTTTCCGGTGTATGTCAAGCCTTGGTAAGGTTCTTCGCGTTGCGTCGAATTAAGCCACATGCCCCGCTGCCTGTGCGGGCCCCCGTCCATTCCTTTGAGTTTTAGCCTTGCGGCCGGACCCCCCAGGG
+
CCCCCGGGGGGGGGGGGGGGGGGGGGGGGGGGFGFGA<FGG,EFGGGGGGGGGGGGGAFFGGGGGFFGGGGGGGGGGGGGGGGGGGGGCEGGGGGGGGGGGGGGGGGGGGEGGEGEGFFGFGGCDGGGG<F9FGGFGFFGGGGGGGGGGGCCEGGDEGGD*:8C<C?FG9EGGGGGGGGGD:8CFGGFGCG?*:9?FFGFGD?/=?FFA>D)9C<7>@E32>6<<F<B:?<>;6C)73,5*27(97489)>>2179>>(4),4)6)*:<70(.)9:40622<:?909B(,(9)75@D)0))
@M02542:52:000000000-J9N43:1:1101:18284:6507 1:N:0:GTGAAA
CGAGTTGACCCCGGCGGTCTCCTGTGAGTCCCCAACCTCCCGAAGGAGTTGCTGGCAACACAGGACAAGGGTTGCGCTCGTTGCGGGACTTAACCCAACATCTCACGACACGAGCTGACGACAGCCATGCACCACCTGTACACCGACCACAAGGGGGGCACTATCTCTAATGCTTTCCGGTGTATGTCAAGCCTTGGTAAGGTTCTTCGCGTTGCGTCGAATTAAGCCACATGCTCCGCTGCTTGTGCGGGCCCCCGTCAATTCCTTTGAGTTTTAGCCTTGCGG
+
GGGGGGGGGGGGGGGGGGGGGGGGGGGGGGGGGGGGGFGGGGGGGGGGGGGGGGGGFGGGGGGFGGGGGGGGGGGGGGGGGGGGGGEGGGGGGGGGGGGGGG9AFGGGGGGGEGGGGGGG+CFGGGGGGGGGGGGGGGGGGGGGGGGGGGEGGGGGGGD5EGCFFGGGGGGGGGGGGGGGGGGGGFEGGFCFCCFCFFGGCFGGGGGGGGGEEGGGGGGGGGGGGGGGGGGGGGGEFGGGGFFGGGFFGCGF:CBFFEGFGG<F>FBFBD:FGGFG:9?97)9B5
@M02542:52:000000000-J9N43:1:1101:6293:6535 2:N:0:GTGAAA
CGGTTTGTCACCGGCAGTCCCCCTGGAGTGCTCTTGCGTAGCAACTAGGGACAAGGGTTGCGCTCGTTGCGGGACTTAACCCAACATCTCACGACACGAGCTGACGACAGCCATGCAGCACCTGTGTTACGGCTCTCTTTAGGGCACCCCCACCTCTCGGCCGGGCTCCGGACCTGTCAAGGGTAGGTACGGTTTTTCGCGTTGACTCCAATTAATCCAAAACCCCCACCGCTTGTGCGGGTCCCCGTCACTTCCTTTTAGCTTTATTCTTGCGACCTTACCCCC
+
GEGGE;FGFDEGDGC+@CF,;CFG<<EEG@CEFAF9DFFCFFGEGCCFC<EFGGCG@E@@EFG@:CCD,BFGD@FGGFEFEEEGDGGGGFDF,:+@F+CFFGC9<:FGECF>FA<EF38<FF8C3@69@F:CC+B+@3@D,,,6D3*:>*;*8>,2*8*=C**:**=@:5*:C*6E1+:A*6*2*(.1;+.).)9CF+)77>57(/*).98?450660+):(.***)-)/(()))40)/((47:>19(((*2)97-))/-,*0.64).-:<))(15))0*)0)05
@M02542:52:000000000-J9N43:1:1101:25844:6569 1:N:0:GTGAAA
CGGTTTGTCACCGGCAGTCTCCTTAGAGTTCCCACCATTACGTGCTGGCAACTAAGGACAAGGGTTGCGCTCGTTGCGGGACTTAACCCAACATCTCACGACACGAGCTGACGACAGCCATGCAGCACCTGTGTTCTGATTCCCGAAGGCACTCCCGCATCTCTGCAGGATTCCAGACATGTCAAGGCCAGGTAAGGTTCTTCGCGTTGCATCGAATTAAACCACATACTCCACCGCTTGTGCGGGCCCCCGTCAATTCCTTTGAGTTTCAGTCTTGCGACCGT
+
GGGGGGGGGGGGGGGGGGGGGGGGGGGGGGGGGGGGGGGGGGGGGGGGGGGGGGGGGGGGGGGGGGGGGGGGGGGGGGGGGGGGGGGGGGGGGGGAFGGGGGGGGGGGGGGGGGGGGGGGGGGGGGGGGGGGGGGGGGGGGGGGGGGGGGGGEGGGGGGGGGGGGGGGGGGGGGGGGGGGGGGGGGGGGGGGGGGGGGGGGGGGGGGGGGGGFGGGGGGGGGFCFFFGGFGGGGGGGGGGG?FGGGFFGGGFFGBFFGGFGGFFFFFFFB<CFDFGBB>BFF@D
@M02542:52:000000000-J9N43:1:1101:8592:6576 2:N:0:GTGAAA
CCCGTTATCCGAGGCGGTTTCGCCAGAGTGCTCAACTAAATGGTAGCAACTGGAGATAAGGGTTGCGCTCGTTGCGGGACTTAACCCAACATCTCACGACACGAGCTGACGACAGCCATGCAGCACCTATATAGAGGCCTATTGCTCGGCGCCGATATTTCTACCGAATTCCTCTACATTTCGAGCCCAGGTAAGGTTCTTCGCGTTGCGTCGAATTAACCCAAATGCCCCACCGCTTGTTCGGGCCCCCCTCAATTCCTTTTATTTTCCTCGTTTCGACCGTAC
+
GGGCGGGGGGGGGGGGGCGCFGGGGGFEFEFFGGGGG8FEG9EFCDFGGGGFGGFGGFFEF8FFGGGGCEEFCCFGGGGGGGGGGFAF<FGDGGGGFCCFGEGGCGEGGG7CE7FCFGGFC@DB8<FG8DEF;,,8DEFCFCG9EC,:@8EEEE*=<CF7,=77CEGDGG?+>C<EGGGAFF787<:)08)7<6CD*0=C?F5>>@56<;6@((105*<**41**3*620(-77),767:)4((),4299))376):A74<?*)))6<4)-.(--*20)07)0.)
@M02542:52:000000000-J9N43:1:1101:7589:6582 2:N:0:GTGAAA
CGGTTTGTCACCGGCAGTCTCATTAGAGTGCCCTTTCGTAGCAACTAATGACAAGGGTTGCGCTCGTTGCGGGACTTAACCCAACATCTCACGACACGAGCTGACGACGGCCATGCAGCACCTGTGTCCAGGTTCTCTTTCGAGCACTCCCACATCTCTGCAGGATTCCTGGCATGTCAAGGGTAGGTAAGGTTTTTCGCGTTGCATCGAATTAAACCACATCCACCACCGCTTGTTCGGGTCCCCGTCAATTCCTTTGAGTTTCCACCTTGCGGCCGTACTCCC
+
GGGGGGGFGGGGDGGGGGGAFGFFF<FGGDGGGGGGGGGGFGGGGGGF<FDFFGFGGFGGGGGGGGGGFGGGGGGGGGFFFGGGGFGGGGGGGCDEGG@FEFGCGFGEGGG7CGGGGGG,>DDFFG9<E@FGGGG+>EFGGDF8EGGGGCFCFE?CC;,>EGG>EFGGGGGFGFE6CGGFFFDF4@FFF6A4;F7<F<)55>5):*;C1FDF?);AF.*<F05*+38:F7(())08)->6-.,,5:31:3C><CF2440.19B99)64(474((()9)7)75*9>
@M02542:52:000000000-J9N43:1:1101:13895:6583 1:N:0:GTGAAA
ACAGTTTACACTGGCAGTCTCGTTAGAGTTCCCGACATGACTCGCTGGCAACTAACGACAGGGGTTGCGCTCGTTATAGGACTTAACCTGACACCTCACGGCACGAGCTGACGACAACCATGCAGCACCTTGTAAATTGTTCGAAGAAAAGTCTGTTTCCAGACCTGTCAATCTACATTTAAGCCCTGGTAAGGTTCCTCGCGTATCATCGAATTAAACCACATGCTCCACCGCTTGTGCGGGCCCCCGTCAATTCCTTTGAGTTTCACACTTGCGTGCGTACTC
+
GGGGGGGGGGGGGGFGGGGGGGGGGGGGGGGGGGGGGGGGGGGGGGGGGGGGGGGGGGGGGGGGGGGGGGGGGGGGGGGGGGGGGGGGGGGGGGGCFGGGGGGGGGGGGGGGGGGGGFGGG<FFGGGDGGGGGGDGGGGG,EFGGCGGGGGGGGGGGGGGGGGGGGGGGGGGGGGGGGGGFFGGEFGGGGGGFFDFGGGGGGGGGGGGGGGGFGGF@9@FGGGF?FCFG8=GEGGGGGCCG>BGGGFFGGGFBGFFFGGFGGFFFFD<<27F>*977(--3()./
@M02542:52:000000000-J9N43:1:1101:25947:6588 1:N:0:GTGAAA
CGGTTTATCACCGGCAGTCTCCCTAGAGTTCCCGACTTAACTCGCTGGCAACTAAGGATAGGGGTTGCGCTCGTTGCGGGACTTAACCCAACATTTCACAACACGAGCTGACGACAGCCATGCAGCACCTGTCTTACGGTTCCCGAAGGCACAACCGCATCTCTGCAGTCTTCCGTAGATGTCAAGATTAGGTAAGGTTCTTCGCGTTGCGTCGAATTAAACCACATGCTCCACCGCTTGTGCGGGCCCCCGTCAATTCATTTGAGTTTTAATCTTGCGACCGT
+
GGGGGGGGGGGGGGGGGGGGGGGGGGGGGGGGGGGGGGGGGGGGGGGGGGGGGGGGGGGGGGGGGGGGGGGGGGGGGGGGGGGGGGGEGGGGGGGGGGGGGGGGGGGGGGGGGGGGGGGGGGGGGGGGGGGCFGGFGGGGGGGGGGGGGGGGGGGGGGGGCFFGFGGGGGGGGGGGGGGGGGGGFGGCGGGGFGGGGGCFGGGGGGGGGGGGFGGGGGFGGGGGGGGGG9<EGGGGGGGGGFFGGGBEGGGFFGFEDGGFGGFFFFFFFFFGGGFGFFFFBBEE
@M02542:52:000000000-J9N43:1:1101:5110:6635 1:N:0:GTGAAA
CGGTTTGTCACCGGCAGTCTCCTTAGAGTTCCCACCATTACGTGCTGGCAACTAAGGACAAGGGTTGCGCTCGTTGCGGGACTTAACCCAACATCTCACGACACGAGCTGACGACAGCCATGCAGCACCTGTGTTCTGATTCCCGAAGGCACTCCCGCATCTCTGCAGGATTCCAGACATGTCAAGGCCAGGTAAGGTTCTTCGCGTTGCATCGAATTAAACCACATACTCCACCGCTTGTGCGGGCCCCCGTCAATTCCTTTGAGTTTCAGTCTTGCGACCGT
+
GGGGGFGGFFGGFGGGGGGGGGGGGGGGFFEGGGGGGGGGGGGGGGGGDGGGGGGGGGGGGGF7FFGGFGGDEGGGGGGGGFGGFGGGGGGGGGGGGGGGGGGGGGGGGGFG>@FGGG7DGGGFADGGGGGF@FECFGGFFFGG7FGEGGFEAGGGGGGEGGGGEFGGG@CFGFGGGCFFGFGGGG7CFGGB?FGGGGGGCFGGGGGGGGGCF=F84CGDFCC5CFGGGEGGGGGEEDG3<7FDEDBDCCC>5>?DBC>FFGFFDB46<ADGDFFC2979>B>@
@M02542:52:000000000-J9N43:1:1101:26204:6670 1:N:0:GTGAAA
CGGTTTATCACCGGCAGTCTCCCTAGAGTTCCCGACTTAACTCGCTGGCAACTAAGGATAGGGGTTGCGCTCGTTGCGGGACTTAACCCAACATTTCACAACACGAGCTGACGACAGCCATGCAGCACCTGTCTTACGGTTCCCGAAGGCACAACCGCATCTCTGCAGTCTTCCGTAGATGTCAAGAGTAGGTAAGGTTCTTCGCGTTGCGTCGAATTAAACCACATGCTCCACCGCTTGTGCGGGCCCCCGTCAATTCATTTGAGTTTTAATCTTGCGACCGT
+
GGGGGGGGGGGGGGGGGGGGGGGGGGGGGGGGGGGGGGFGGGGGGGGGGGGGGGGGGGGGGGGGGGGGGGGGGGGGGGGGGGGGGGGGGGGGGGGGGGGGGGGGGGGGGGGGGGGGGGGGGGGGGGGGGGGGGGGGGGGGGGGGGGGGGGGGGGGGGGGGGGGGFGGGGGGGGGGGGGGGGGGGGGGGGGGGGGGGGGGGGGGFGGGGGGGGFGGGGGGCFGGGGGGGGGGGGGGGGGGGGBFGGGFFGGGFFGFFFGGFGGFFF?FFFFFGGGFGDF>FFBFF
@M02542:52:000000000-J9N43:1:1101:10685:6707 1:N:0:GTGAAA
CGGTTTATCACCGGCAGTCTCCCTAGAGTTCCCGACTTAACTCGCTGGCAACTAAGGATAGGGGTTGCGCTCGTTGCGGGACTTAACCCAACATTTCACAACACGAGCTGACGACAGCCATGCAGCACCTGTCTTACGGTTCCCGAAGGCACAACCGCATCTCTGCAGTCTTCCGTAGATGTCAAGAGTAGGTAAGGTTCTTCGCGTTGCGTCGAATTAAACCACATGCTCCACCGCTTGTGCGGGCCCCCGTCAATTCATTTGAGTTTTAATCTTGCGACCGT
+
GGGGGGGGGFGGGDFGGDGGEFGGGGGGGGFDGGCGGGGEFGGDGGGEGGGGGGDFGGGFGGGDGGGGCEED:CGFGEGGGGGGGGFGGGGGGGGGGFFFFGGEGEEEGGGGEEEGGGGGGFFFG<8FFGFGGGGGGGGGGGGGGGGFFG7FFGGGGDGEGGGCFGGGGGFFGGGGFGGGGGGGGGGGGGGGGGGGGGF<FGFFGE5E5?CG;CCFFGF>CGGFFGGGGFDFFC8CE<CFGBFGGDEDC555><1>AGCFGG)*666<)6>GFGBC2<026>DE
@M02542:52:000000000-J9N43:1:1101:23527:6714 1:N:0:GTGAAA
CGGTTTATCACCGGCAGTCTCCCTAGAGTTCCCGACTTAACTCGCTGGCAACTAAGGATAGGGGTTGCGCTCGTTGCGGGACTTAACCCAACATTTCACAACACGAGCTGACGACAGCCATGCAGCACCTGTCTTACGGTTCCCGAAGGCACAACCGCATCTCTGCAGTCTTCCGTAGATGTCAAGAGTAGGCAAGGCTCTTCGCGTTGCGTCGAATTAAACCACATGCTCCACCGCTTGTGCGGGCCCCCGTCAATTCATTTGAGTTTTAATCTTGCGACCGT
+
GGGGGGGGFGGGGGGGGGGGGGGGGGCEFFGGGGGGGGGGGGFGGGGDGDGGGGGGGGGGGGGGGGGGGGGGGGGFGGGGGGGGGGGGGGGGGGGGGGGGGGGGGGGGGGGGGGGGFGGFGCFFFGFFGGGFGGGGGGGGGGGGGGGGGGGGGGGGGGGGGGGGGGGGGGGGGGGGCGGGGC;CC@:FFGGGGGGGGGGGGGGGGGGGGGGGFGEGGGCGGGGGGGGGG??FGGGGGGGGG:FCGGFFGGGBEGFD<GG=>FBB<FFAAF26::BFF9>;BFEE
@M02542:52:000000000-J9N43:1:1101:24273:6719 2:N:0:GTGAAA
TCGGCTTATCACCGGCAGTCCCCTTAGAGTGCCCAACTGAATGCTGGCAACTAAGGGCGAGGGTTGCGCTCGTTGCGGGACTTAACCCAACATCTCACGACACGAGCTGACGACAGCCATGCAGCACCTGTGTCCCGGTCCCCGAAGGGAACCTTGCATCTCTGCAAGTAGCCGGGCAGGTCCAGGGCTGGTACGGTTCTGCCCGTTGCTTCGAATTAAACCACATGCTCCCCCGCTTGTTCGGGCCCCCGTCAATTCCTTTTAGTTTTAATCTTCCGATCGTCC
+
GGGGGFGGGGFEGG7FGGEFGGGGG,ECFE9@FCFGGGAFFGAFF9FG,C6CFGGGFFGCGG7CF=FEGCCFGG<:FEDCFFGGGGGGDGGGEF<F,C<+@+F8BFEE?,DFG@:FGFFDD@9ACFGF8@B8C:DFEGGGGGGGE7>8:CFFE>F;6,:=EFGCGF??B7,BCC5/5**0=F*=F;>:FB>AE+9CFEE7=**02)7::B9992<FF?E**(,/*+*,::?(<@B>((/:).315(2(349*2**66)*-59*.4.)-6)2))66*2)))))07.
@M02542:52:000000000-J9N43:1:1101:27494:6721 1:N:0:GTGAAA
ATCCACACCTTCCTCCGGTTTGTCACCGGCAGTCTCCCTGGAGTGCTCTTGCGTAGCAACTAGGGACAAGGGTTGCGCTCGTTGCGGGACTTAACCCAACATCTCACGACACGAGCTGACGACAGCCATGCAGCACCTGTGTTACGGCTCCCTTTCGGGCACCCCCACCTCTCGGCAGGGTTCCGTACATGTCAAGGGTAGGTAAGGGTTTTCGCGTTGCATCGAATTAATCCACATCATCCACCGCTTGTGCGGGTCCCCGTCAATTCCTTTGAGTTTTAATCGTGCGACCGTACTCCCC
+
@CCCCGGGGGGGGGGGBFFEGGGCFGGD:FGFGCAEGFFEED8EFFGFGCFFEGGGGGGE8,EF8FGGGGGECFFG7CGGGE?8CGG@FEFGGEGGFGGGFFGDFGGGGGEGEECFFGGGGCCFGGGFGFGGEGGGGGFGFGECGFCFB@EFCF>CFGGGG7C:CCFCC>DFGD7FE7FECGGGGGGGGG9FGG99FCFF5C,?C?C*=F7CB5CEGDEGGD7:C??EFGGGGGGFEFGGGGGGGGG=ECFEFGGCG9:5CDBEEDF7FC2=AGG3FCAF<)44(43C>DFG>?BF())7>
@M02542:52:000000000-J9N43:1:1101:7460:6728 1:N:0:GTGAAA
CGGTTTGTCACCGGCAGTCTCCCTGGAGTGCTCTTGCGTAGCAACTAGGGACAAGGGTTGCGCTCGTTGCGGGACTTAACCCAACATCTCACGACACGAGCTGACGACAGCCATGCAGCACCTGTGTTACGGCTCCCTTTCGGGCACCCCCACCTCTCAGCAGGGTTCCGTACATGTCAAGGGTAGGTAAGGTTTTTCGCGTTGCATCGAATTAATCCACATCATCCACCGCTTGTGCGGGTCCCCGTCAATTCCTTTGAGTTTTAACCTTGCGACCGTACTCCC
+
GGGGGGGGGGGGGGGGGGGGGGGGGGGGGGGGGGGGGGGGGGGGGGGGGGGGGGGGGGGGGGGGGGGGGGGGGGGGGGGGGGGGGGGGGGGGGGGGGGGGGGGGGGEGGGGGGGGGGGGDGGGGGGGGGGGGGGGGGGGGGDGGGGGGGGGGGG:BCFGGGGGGGGGGGGGGGGGGGGCGGFE=EEGFGGGGGGGGGFGGGGGGGGGGGGGGFGGGGGGGGGFFGGGFCFGGGGGGFGGGGBFGGGFFGGGFFGFFFGGFGGFFFFFFBFBFFC><2>?14:?FF
@M02542:52:000000000-J9N43:1:1101:10689:6750 1:N:0:GTGAAA
CGGTTTATCACCGGCAGTCTCCCTAGAGTTCCCGACTTAACTCGCTGGCAACTAAGGATAGGGGTTGCGCTCGTTGCGGGACTTAACCCAACATTTCACAACACGAGCTGACGACAGCCATGCAGCACCTGTCTTACGGTTCCCGAAGGCACAACCGCATCTCTGCAGTCTTCCGTAGATGTCAAGAGTAGGTAAGGTTCTTCGCGTTGCGTCGAATTAAACCACATGCTCCACCGCTTGTGCGGGCCCCCGTCAATTCATTTGAGTTTTAATCTGGCGACCGT
+
GGGGGGGGGGGGGGGDE8FFGGGFGGGGGGGGGGGGCCFFGGGGEGGGGGGGGGGGGGGGGGGGGGGGGGGGGGGGGGGGDGGGGGFE?FGGGGGFGGGGFGFEGGGGGGGGGDGGGGGGGGGGGGGGGGCCFFFGGGGGGGGGGDGGGGCECFGGGGGGGAFG?FGG:,CGGGGEGGDGEC9CCGGGGGFGFFGGGFCFCB+:CEG8ECEGEGGFFFGGGGGCCGGGCFFEGGGGGDCGGFFGE<@)CCGE57::2?FFGGBFA?4<A>)9CFF*)5(29;DB
@M02542:52:000000000-J9N43:1:1101:7260:6786 1:N:0:GTGAAA
CGGTTTGTCACCGGCAGTCTCCCTGGAGTGCTCTTGCGTAGCAACTAGGGACAAGGGTTGCGCTCGTTGCGGGACTTAACCCAACATCTCACGACACGAGCTGACGACAGCCATGCAGCACCTGTGTTACGGCTCCCTTTCGGGCACCCCCACCTCTCGGCAGGTTTCCGTACATGTCAAGGGTAGGTAAGGTTTTTCGCGTTGCATCGAATTAATCCACATCATCCACCGCTTGTGCGGGTCCCCGTCAATTCCTTTGAGTTTTAATCTTGCGACCGTACTCCC
+
GGGGGGGGGGGGGGGGGGGGGGGGGGGGGFGGGGGGGGGGGGGGGGGGFFFGGGGGGGGGGGGGGGGFFGGGGGGGGGGGGGGGGGGG9FGGGGGGGGGGGGGGGGGGGGGGGGGGGGGGGGGGGGGGGGGGGGGGGGGGGGGGGGGGGGGGGGGGGGGGGDGGGGGGGGGGGGGGGGGGGGGGGEFGFGGGFGGGGCEGGGGDGGGGGGGGFGGGGGGGGGGGGGGGGFGGGGFG+>CDCFFGGGBFEDGBFGFFFGF4CFBFFFFBFFB7DDDG9>F?FFFFF
@M02542:52:000000000-J9N43:1:1101:17571:6799 1:N:0:GTGAAA
CGGTTTGTCACCGGCAGTCTCCCTGGAGTGCTCTTGCTTAGCAACTAGGGACAAGGGTTGCGCTCGTTGCGGGACTTAACCCAACATCTCACGACACGAGCTGACGACAGCCATGCAGCACCTGTGTTACGGCTCCCTTTCGGGCACCCCCACCTCTCGGCAGGGTTCCGTACATGTCAAGGGTAGGTAAGGTTTTTCGCGTTGCATCGAATTAATCCACATCATCCACCGCTTGTGCGGGTCCCCGTCAATTCCTTTGAGTTTTAATCTTGCGACCGTACTCCC
+
GGGGGGGGGGGGDGGGGGGGFGGGGFDFF<FFGGGGGGGGGFFGGGGGGGGGGGGGGGGGGGGGGGGGGGGGGGGGGGGGGGGGGGGGGFGGGGGGGGGGGGGGFEGGGGGGGFFGGGGGGGGGGGGGFGGGGGGGGGGGGGGGGGGGGGGGGGFGCGGGGFECGFGGGGGGGGGFGGFFFG7=FGGGGCGGDCFGGFEGEGGGGFGCEFFGF<FGGCGCGGGGFGGF:FGGEEGD+0:DG>EGGGFFGG3@FGA=<GF?FF>=AF?ABAFC7)7DB9:?FF7@F
@M02542:52:000000000-J9N43:1:1101:6329:6804 1:N:0:GTGAAA
CGAGTTGACCCCGGCGGTCTCCTGTGAGTCCCCAACCTCCCGAAGGAGTTGCTGGCAACACAGGACAAGGGTTGCGCTCGTTGCGGGACTTAACCCAACATCTCACGACACGAGCTGACGACAGCCATGCACCACCTGTACACCGACCACAAGGGGGGCACTATCTCTAATGCTTTCCGGTGTATGTCAAGCCTTGGTAAAGTTCTTCGCGTTGCGTCGAATTAAGCCACATGCTCCGCTGCTTGTGCGGGCCCCCGTCAATTCCTTTGAGTTTTAGCCTTGCGG
+
F@FEFGFC@<FCGGGGDCEGGGFFFGF<FDFEGGGEGGC@FC7BF@<C=AECEGGCFFGC@,4E=FGGG<?9EGG@CF7=CG=@=E7=F8=FGGGGGGEFDDBFCFGGEEG@FECFFGGCFFDFGGF:7<:FFCFGFGGGGFG:FGGFGFEG7<7B:CCEEGGG?:@FD?E79<FFGGEGG8:<CGGEFGFG>CGCGGC9<CECGFGFFG=EFG58CCEDFGGGG?FFGGGGGGFFGGED79F*<C:@ECC>BDBDBEDECFA=<AFFAF:FGFFG:A:A<4F77
@M02542:52:000000000-J9N43:1:1101:12630:6804 2:N:0:GTGAAA
CGGTTTATCACCGGCCGTCTCCCTAGAGTTCCCGACTTAACTCGCTGGCAACTAAGGATAGGGGTTGCGCTCGTTGCGGGACTTAACCCAACATTTCACAACACGAGCTGACGACAGCCATGCAGCACCTGTCTTACGGTTCCCGAAGGCACAACCGCATCTCTGCAGTCTTCCGTAGATGTCAAGAGTAGGTAAGGTTCTTCGCGTTGCGTCGAATTAAACCACATGCCCCACCGCTTGTGCGGGCCCCCGTCCATTCATTTGAGTTTTAATCTTGCTACTGT
+
GGGEGCGGGGGGGGG+FGGEGGGGGGFFGGFGGGGGGGFGGGGGGGGGGGGGGGGGGFFGGGFGGGEGGGGGGGGGGEEDGGGGGGGGGGGGCFGGGAGGGGGGGGGGEFFGDEFEGGGGC,=,@DFFGGGGGGGGGGGGDGGGG@E*<:@D,D8EDD78?CGFFG,<2;<BFFEGGGDFAF7ACEF5CFFFCFFGGGBCFFA:?AD;6BFEFBCFFFG?GF:C:*??4*(,07>>>1C0:0.()11,(3//47)4A2@A27*))4<<<BB:<<4F0**9=/*9
@M02542:52:000000000-J9N43:1:1101:7375:6809 1:N:0:GTGAAA
CGGTTTGTCACCGGCAGTCTCCCTGGAGTGCTCTTGCGTAGCAACTAGGGACAAGGGTTGCGCTCGTTGCGGGACTTAACCCAACATCTCACGACACGAGCTGACGACAGCCATGCAGCACCTGTGTTATGGCTCCCTTTCGGGCACCCCCACCTCTCAGCAGGGTTCCATACATGTCAAGGGTAGGTAAGGTTTTTCGCGTTGCATCGAATTAATCCACATCATCCACCGCTTGTGCGGGTCCCCGTCAATTCCTTTGAGTTTTAATCTTGCGACCGTACTCCC
+
GGGFGGGGGGGGF7FEGGGGGGGFGGGCGGGGGGGGGGGGDGFGGGGGGGGGFFGGGGGGGGGGGGGGGGGDGFEGGGGGGGGGGGGGFGEFGGGGGGGGGGGGGCFGGGGGGGGGGGGGGGGGGGGGGGGGGFGGGGGGGGGGGCEFGGGGGGGGGGGGGGGGGGGGGGGGGGFEGGGF?C7+?EF<CFGF9?CGGCCECEGGGGGGGGGGFGGGGGGGDFEF<7FGGCEGEGGGGFGGG>DGGGEDEDGFFFFFFGCBFDFFFFFFFFF7:33C9>FFF?BFF
@M02542:52:000000000-J9N43:1:1101:26356:6810 1:N:0:GTGAAA
CGAGTTGACCCCGGCGGTCTCCTGTGAGTCCCCATCACCCCGAAGGGCATGCTGGCAACACAGGACAAGGGTTGCGCTCGTTGCGGGACTTAACCCAACATCTCACGACACGAGCTGACGACAGCCATGCACCACCTGTACACCGACCACAAGGGGGACCCTGTCTCCAGGGTTTTCCGGCGTATGTCAAGCCTTGGTAAGGTTCTTCGCGTTGCGTCGAATTAAGCCACATGCTCCGCTGCTTGTGCGGGCCCCCGTCAATTCCTTTGAGTTTTAGCCTTGCGG
+
GEGGFEDFGDFGGCGGGGGEGGGGGGGGGGGGFGGGGGGGGGDGEGEFDGGFFGGFFGGGGGGGGGGGGGGGGGGGGCFGGGGDECFGGFGFEFGGGGGGFG?FGGGGGEEGGDGGFFGGGEGGGGGGDFFEGGGGGGFFGGGG7><CFGGFE7@FGGDDCGCGFFCEFFCGGGGFFCECEEGGEFFF?CGFGGGGGFD9FGGGGGGFFGGGBEGGGGDCEGGFFFFFGFGGFGG?EC5CGFFGGFFFGGG>BD>59G<)9CABBDA:))4?FGF>?ABFFF@B:
@M02542:52:000000000-J9N43:1:1101:22926:6810 1:N:0:GTGAAA
CGGTTTGTCACCGGCAGTCTCCCTGGAGTGCTCTTGCGTAGCAACTAGGGACAAGGGTTGCGCTCGTTGCGGGACTTAACCCAACATCTCACGACACGAGCTGACGACAGCCATGCAGCACCTGTGTTACGGCTCCCTTTCGGGCACCCCCACCTCTCGGCAGGGTTCCGTACATGTCAAGGGTAGGTAAGGTTTTTCGCGTTGCATCGAATTAATCCACATCATCCACCGCTTGTTCGGGTCCCCGTCAATTCCTTTGAGTTTTAATCTTGCGACCGTACTCCC
+
GGGGGGGGGGGGGGGGGGGGGGGGFGECFFGGGGGGGGGGGGGGGGGGGGGGGGGGGGGGGGGGGGGGGGGGGGDGGGDGFGGGGGGGGGFGGGGEGEGGGGGGGGGGGGGGGGGGDFGCGGFGGGGGFGGGGGGGGGGGGGGGGGGGGGGGGGCFGGGGGCGGGGGGG>FGGGGDGGGGGFFCCGGGFGGG:FGGGDEEGGGEGGGGGGGGFG?<CFGGGGCFGGGGGGCGEGEF+::DG?:CFGFFGGD?=FDFFGC?FGAFB<?FFFFGG<5DB6?BF:/<:
@M02542:52:000000000-J9N43:1:1101:18032:6821 1:N:0:GTGAAA
CGGTTTGTCACCGGCAGTCTCCCTGGAGTGCTCTTGCGTAGCAACTAGGGACAAGGGTTGCGCTCGTTGCGGGACTTAACCCAACATCTCACGACACGAGCTGACGACAGCCATGCAGCACCTGTGTTATGGCTCCCTTTCGGGCACCCCCACCTCTCAGCAGGGTTCCATACATGTCAAGGGTAGGTAAGGTTTTTCGCGTTGCATCGAATTAATCCACATCATCCACCGCTTGTGCGGGTCCCCGTCAATTCCTTTGAGTTTTAATCTTGCGACTGTACTCCC
+
GGGGGGGGGGGGGGGGGGGGGGGGGGGGGGGGGGGGGGGGGGGGGGGGGGGGGGGGGGGGGGGGGGGGGGGGGGGGGGGGGGGGGGGGGGGGGGGGGGGGGGGGGGGGGGGGGGGGGGGGGGGGGGGGGGGGGGGGGGGGGGGGGGGGGGGGGGGGFGGGGGGGGGGGGGGGGGGGGGGGGGGGGGGGGGGGFGGGGGGGGGGGGGGGCFGGFGGGGGGGGGGGGGGGGGGGGGGG6:=GG>EGGGFEGDGFFFFFFGGFGGFFAF7>A>BDFCDGFFFFFFFFF
@M02542:52:000000000-J9N43:1:1101:21317:6822 1:N:0:GTGAAA
CGGTTTGTCACCGGCAGTCTCATTAGAGTGCCCAACTGAATGTAGCAACTAATGACAAGGGTTGCGCTCGTTGCGGGACTTAACCCAACATCTCACGACACGAGCTGACGACAGCCATGCAGCACCTGTGTTACGGTTCTCTTTCGAGCACTAAGCCATCTCTGGCAAATTCCGTACATGTCAAAGGTGGGTAAGGTTTTTCGCGTTGCATCGAATTAGACCACATCATCCACCGCTTGTGCGGGTCCCCGTCAATTCCTTTGAGTTTCAACCTTGCGGCCGTAC
+
GGGGGGGGGGGGGGGGGGGGGGGGGGGGGGGGGGGGGGGGGFGGGGGGGGGGGGGGGGGGGGGGGGGGGGGGFGGGGGGGGGGGGGGGGGGGGGGGGGGGGGGGGGGGGGGGGGGGGGGGGGGGGGGGGGGGGGGGGGGGGGGGGGGGGGGGGGGGGGGGGGGGGGGGGGGGGGGGGGGGGGGGGGGGGGGGGGGGGGGGGGGGGGGGGGGGFFGGGGGGGGGGGGGGGGGGGGGGGGGGFDFGGGEFFGGFFGBFBGGFGGFF?<AAFAFGGGF=:09>FFFF>
@M02542:52:000000000-J9N43:1:1101:13020:6824 1:N:0:GTGAAA
CGGTTTATCACCGGCAGTCTCCCTAGAGTTCCCGACTTAACTCGCTGGCAACTAAGGATAGGGGTTGCGCTCGTTGCGGGACTTAACCCAACATTTCACAGCACGAGCTGACGACAGCCATGCAGCACCTGTCTTACGGTTCCCGAAGGCACAACCGCATCTCTGCAGTCTTCCGTAGATGTCAAGAGTAGGTAAGGTTCTTCGCGTTGCGTCGAATTAAACCACATGCTCCACCGCTTGTGCGGGCCCCCGTCAATTCATTTGAGTTTTAATCTTGCGACCGTT
+
GGGGGGGGGGGGGGGGGGGGGGGGGGGGGGGGGGGGGGGGGGGGGGGGGGGGGGGGGGGGGGGGGGGGGGGGGGGGGGGGGGGGGGGGGGGGGGGGGGGGGGGGGGGGGGGGGGGGGGGGGCFGGGGGGGGGGGGGGFGGGGGGGGGGGGGGGGGGGGGGGGGGGGGGGGGGGGGGGGGGCEGGGGGGGGGGFGGGGGGGGGGGGGGGGGGGFGGGFGGGGGGGGGFGGFGGGGGDGGGGF:FGGGFFGGGFEG1DAGGFGGF=<?AABF<GG74D4<9BFFF7)
@M02542:52:000000000-J9N43:1:1101:22092:6845 1:N:0:GTGAAA
CGGTTTGTCACCGGCAGTCTCATTAGAGTGCCCTTTCGTAGCAACTAATGACAAGGGTTGCGCTCGTTGCGGGACTTAACCCAACATCTCACGACACGAGCTGACGACGGCCATGCAGCACCTGTGTCCAGGTTCTCTTTCGAGCACTCCCACATCTCTGCAGGATTCCTGGCATGTCAAGGGTAGGTAAGGTTTTTCGCGTTGCATCGAATTAAACCACATCATCCACCGCTTGTGCGGGTCCCCGTCAATTCCTTTGAGTTTCAACCTTGCGGCCGTACTCCC
+
GGGGGGGGGGGGGGGGGGGGGGGGGGEEEFGGGGGGGFGGGGGGGGGGGGGGGGGGGGGGGGGGGGGGGGGGGGGGGGGGGGGGGGGGGGGGGGGGGGGGGGGGGGGGGGGGGGGGGGGGGGGFGGGGGGGGGGGGGGGGGGGGGGGGGGGFGGGGFGGGGGGGGGGGGGDFGGGGGGGGGGGFFGGGGGGGCGGGGGGGGGGGGGGGEGGGFGGGGGGGFEGGGFGGGGGGGGGG6FGGGFFGGGFFGDDFFGFFBGG7FCAFF2ABFFFFFGFGFFF6<?@FF
@M02542:52:000000000-J9N43:1:1101:16160:6856 2:N:0:GTGAAA
CGAGTTGACCCCGGCAGTCTCCTGTGAGTCCCCATCACCCCGAAGGGCATGCTGGCAACACAGAACAAGGGTTGCGCTCGTTGCGGGACTTAACCCAACATCTCACGACACGAGCTGACGACAGCCATGCACCACCTGTACACCGACCACAAGGGGGACCCTGTCTCCAGGGTTTTCCGGCGTATGTCAAGCCTTGGTAAGGTTCTTCGCGTTGCGTCGAATTAAGCCACATGCCCCGCTGCTCGTTCGGGCCCCCGTCAATTCCTTTGAGTTTTAGTCTTGCGG
+
GGGGGGGGGGGGGGGDGGGEGGGGGGGGGGGGGGGGGGGGGGGGGFGGCGCGGGFFGGGGGGGGGGGGGEFGGGGGGGGGGF8FGGGFGEGGGGGGG7FDFGAEGGGGEEGGGGGGGGGGDEGGGGGGGG9>FCFGDFGFFGFGCCGG7FG,D>CBD*7CEGGGGFFGGGGEFCC5CFDDFC5)5:7=4666<):6DC6>?41=A4@F::>F>(1)8>*5C::7C<=:*2(5*0/2319((4:)0-(46(3)4DD>915(2=@44)66))4-:>A:*1*/8**)7
@M02542:52:000000000-J9N43:1:1101:8818:6869 1:N:0:GTGAAA
CGGTTTGTCACCGGCAGTCTCTCTAGAGTGCCCTTTCGTAGCAACTAGAGACAAGGGTTGCGCTCGTTGCGGGACTTAACCCAACATCTCACGACACGAGCTGACGACAGCCATGCAGCACCTGTGTCCACTTTCTCTTTCGAGCACCTAATGCATCTCTGCTTCGTTAGTGGCATGTCAAGGGTAGGTAAGGTTTTTCGCGTTGCATCGAATTAATCCACATCATCCACCGCTTGTGCGGGTCCCCGTCAATTCCTTTGAGTTTTAATCTTGCGACCGTACTCC
+
GGGCFEGGGGGGGEGGGGGGFFGGGGGGGGGGGGGGGGGGGGGGGGGGGGGGGGGGGGGGGGGGDGGGGGGGGGGGGGGFGGDGGGFGGGGFGGGGGGGCEGGGGGGGGGGGGGGGGGGDGGGGGGGGGGGGGGGGGGGGGGGGGGGGGGGGGGGGGGGGFGGGGGGGGGGCGGFGGGGFDGGGFGGGGGGGF;FFGGGGGGGGGGGGGDFFAFGGGGGGGGGGGGGGCGGGGEGGFCGG:>EGGFFEE39DFF2F<GFFCFFF:><?FFFGCG3C6>F:?FFF?
@M02542:52:000000000-J9N43:1:1101:18314:6869 1:N:0:GTGAAA
TCTCCTTGCGTAGGCAGTCTCACTAGAGTCCCCAACTTAATGATGGCAACTAGTGACAGGGGTTGCGCTCGTTGCAGGACTTAACCTAACACCTCACGGCACGAGCTGACGACAACCATGCAGCACCTTGAAAATTGTCCGAAGAAAAGCACATTTCTGCGTCTGTCAATTCCCATTTAAGCCTTGGTAAGGTTCCTCGCGTATCATCGAATTAAACCACATAATCCACCGCTTGTGCGGGCCCCCGTCAATTCCTTTGAGTTTCAAACTTGCGTTCGTACTCCC
+
GGG9FGGGGGGGEGGGGGGGGGGGGGGGGGGGGGGGGGGGGEGGGGGGGGGGGGGGGGGGGGGGGGGGGGGGGGGGGGGGGGGGGGGGGGGGGGGGGGGGEGGGGGGGGGGGGGGGGGGGGGGGGGGGDFGGGGGGGGGFGGGGGGGFGGGGGGGGGGGGGGGGGGCCFGGGGGGGGGGGGGGGGGGGGFGFFGGGGGGGGG8:CFGGGGGFFGGGGGGGFGGFGGGGGGGGGGFF6FGG:>7CEGFFGGGFFGFFAECFCCAFBAAFFFFCCDEGF?BB<?FFF
@M02542:52:000000000-J9N43:1:1101:9904:6899 1:N:0:GTGAAA
CGAGTTGACCCCGGCGTTCTCCTGTGAGTCCCCAACCTCCCGAAGGAGTTGCTGGCAACACAGGACAAGGGTTGCGCTCGTTGCGGGACTTAACCCAACATCTCACGACACGAGCTGACGACAGCCATGCACCACCTGTACACCGACCACAAGGGGGGCACTATCTCCAGTGCTTTCCGGTGTATGTCAAGCCTTGGTAAGGTTCTTCGCGTTGCGTCGAATTAAGCCACATGCTCCGCTGCTTGTTCGGGCCCCCGTCAATTCCTTTGAGTTTTAGCCTTGCGG
+
GGGGGGGGGGGGGGGGFGGGGGGGGFGGGGGGGFGGGGGFFG:FCEGGGGGGGGGGGGGGGGGGGGGGGGGGGGGGGGEGGFEFGGGGGGGGGGGGGGGF8FCGGGGGGGGGGGGGGGGFFGGGFGGGCFFGGGGGGGGFGFGGCEGGGGC>CFEE:E>EGGGDEFFG??F6CGCGGGGGG*;FFGFGFGGF8@@FFGGGGCCCEGGC@EC=DEGGGGGDGGGGG?FGEGGGDGCFFGGG:9FC?9*9*9DD@C>FFCC@<FFFFBAF2)1:CFF726:AB?:73
@M02542:52:000000000-J9N43:1:1101:19956:6910 1:N:0:GTGAAA
ATCCACACCTTCCTCCGGTTTGTCACCGGCAGTCTCATTAGAGTGCCCAACTAAATGTAGCAACTAATGACAAGGGTTGCGCTCGTTGCGGGACTTAACCCAACATCTCACGACACGAGCTGACGACAGCCATGCAGCACCTGTGTTACGGTTCTCTTTCGAGCACTAAGCCATCTCTGGCAAATTCCGTACATGTCAAAGGTGGGTAAGGTTTTTCGCGTTGCATCGAATTAAACCACATCATCCACCGCTTGTGCGGGTCCCCGTCAATTCCTTTGAGTTTCAACCTTGCGGCCGTACT
+
CCCCCGGGGGGGGGGGGGGGGGGGGGGGGGGGGGGGGGGGGGGGGGGGGGGGGGGGGGGGGGGGGGGGGGGGGGGGGGGGGGGGGGGGGGGGGGGGGGGGGGGGGGGGGGGGGGGGGGGGGGGGGGGGGGGGGGGGGGGGGGGGGGGGGGGGGGGGGGGGGGGGGGGGGFGGGGGGGGGGGGGGGGGGGGGGGGGGGGGGGGGGGGGGGGGGGGGGGGGGGGGGGGGDFGGGGGGGGGGGGGGCFGGGGGGGGGGGGFF3EGFFGGGFFDFFAGGFGD<F<>BFFF<CGFFG>6>9FF>@)
@M02542:52:000000000-J9N43:1:1101:4241:6918 2:N:0:GTGAAA
CGGTTTGTCACCGGCAGTCTCATTAGAGTGCCCAACTGAATGTAGCAACTAATGACAAGGGTTGCGCTCGTTGCGGGACTTAACCCAACATCTCACGACACGAGCTGACGACAGCCATGCAGCACCTGTGTTACGGTTCTCTTTCGAGCACTAAGCCATCTCTGGCAAATTCCGTACATGTCAAAGGTGGGTAAGGTTTTTCGAGTTGCATCGAATTAAACCACATCATCAAACGCTTGTGCGGGTCCTCGGCAATTCCTTTGAGTTTCGGTTTTGCGACCCTAC
+
FEECFEDFGGGGGEGFEFGGFAE@@FGCCFCEFGGGGDFFFFGGFGGGCGFFFEFFEEFFEE,6<CC7,6@=,7B:7FFFFGFGGGDE=BFGGFGGG74F@F7BFED9=BFGGGGCDF,AFEF@>FGCGDGG9@C6FGGGGGGAG76,FEFF?6,@5FAGF7,2@:8,2+,=582:>?9+4BFCF*;*28AEE)?;+=BC;=))/6>6C=<F03FF:C@C>1(1/+)/:C)//9>B6(/,)6?0@((().**(1)5<4F4<4*6().443(4((,0907))0))0
@M02542:52:000000000-J9N43:1:1101:23538:6920 1:N:0:GTGAAA
CGGTTTATCACCGGCAGTCTCCCTAGAGTTCCCGACTTAACTCGCTGGCAACTAAGGATAGGGGCTGCGCTCGTTGCGGGACTTAACCCAACATTTCACAACACGAGCTGACGACAGCCATGCAGCACCTGTCTTACGGTTCCCGAAGGCACAACCGCATCTCTGCAGTCTTCCGTAGATGTCAAGAGTAGGTAAGGTTCTTCGCGTTGCGTCGAATTAAACCACATGCTCCACCGCTTGTGCGGGCCCCCGTCAATTCATTTGAGTTTTAATCTTGCGACCGT
+
GGGGGGGGGGGGEGGGGGGGGGGGGGECFGGGGGGGGGGGGGGGGGGGGGGGGGGGGGGGGGGGGGGGGGGGGGGGGGGGGGGGGGGGGGGGGGGGGGGGGGGGGGGGGGGGDGGEGGGGGGGGGGGGGGGGGGGGGGGGGGGGGGGDGGGGGGGGGGGGGGGGGGFGGGGGGGGGGGGGGGGFGGGGGGGGGFGGGGGGGGGGGGGGGGGGFGGGGGGCGGGGGFGGGFGGGGGGGGGGG?FGGGFFGGGFEGFFFGGFGGB?A?FFFFFGGC@G<AB;BB@@
@M02542:52:000000000-J9N43:1:1101:6518:6922 1:N:0:GTGAAA
CGGTTTGTCACCGGCAGTCTCCCTGGAGTGCTCTTGCGTAGCAACTAGGGACAAGGGTTGCGCTCGTTGCGGGACTTAACCCAACATCTCACGACACGAGCTGACGACAGCCATGCAGCACCTGTGTTACGGCTCCCTTTCGGGCACCCCCACCTCTCAGCAGGGTTCCGTACATGTCAAGGATAGGTAAGGTTTTTCGCGTTGCATCGAATTAATCCACATCATCCACCGCTTGTTCGGGTCCCCGTCAATTCCTTTGAGTTTTAATCTTGCGACCGTACTCCC
+
GGGGGGGGGGGGGGGGGGGFGGGFGGGGGGGGGGGGGGGGGGGGGGGGGGGGGGGGGGGGGGGGGGGGGGGGGGGGGGGGGGGGGGGGGGGGGGGGGGDFGGGGGGGGGGGGCGGGGGGGGGGGGGGGGGGGGGGGGGGGGGGGGGGGGGGDGGFGCCFGGGCFGGGGGGGGGGGGGGEGGGGGGFFGGGGGCFGGGGGGGGG8CFDC8FGGFGGGGGGGGGFGGGGGGGEGGGGG7:5CD?DGGG>EDGGFFCAFAGD?FGFFFFFFFB<77D57>(808?FFF
@M02542:52:000000000-J9N43:1:1101:11209:6927 1:N:0:GTGAAA
CGGTTTGTCACCGGCAGTCTCTCTAGAGTGCCCTTTCGTAGCAACTAGAGACAAGGGTTGCGCTCGTTGCGGGACTTAACCCAACATCTCACGACACGAGCTGACGACAGCCATGCAGCACCTGTGTCCACTTTCTCTTTCGAGCACCTAATGCATCTCTGCTTCGTTAGTGGCATGTCAAGGGTAGGTAAGGTTTTTCGCGTTGCATCGAATTAATCCACATCATCCACCGCTTGTGCGGGTCCCCGTCAATTCCTTTGAGTTTTAATCTTGCGACCGTACTCC
+
GGGGGGGGGGGGGGGGGGGGGGGGGGGGGGGGGGGGGGGFGGFGGGGGGGGGGGGGGGGGGGGGGGGGGGEGGGGGGGGGGGGGGGGGGGGGGGGGGGGGGGGGGGGGGGGGGGGGGGGGGGGFD@FGGGGCFGGGGGGGFGGGGGGGGGGGGGGGGAFFAFFGGGGGGGGCGGGGGGFFGFFEBFEGGGGGGCFGGGGGGGGG5CFGGEFGFGGGGFGGGFF?BEFGGGGGGEEGG*<DD959EGFFGC*<FGAFDGG@**)9AFA?F<AG7D)/9B6?<FFFF
@M02542:52:000000000-J9N43:1:1101:28055:6929 1:N:0:GTGAAA
CGAGTTGACCCCGGCGGTCTCCTGTGAGTCCCCAACCTCCCGAAGGAGTTGCTGGCAACACAGGACAAGGGTTGCGCTCGTTGCGGGACTTAACCCAACATCTCACGACACGAGCTGACGACAGCCATGCACCACCTGTACACCGACCACAAGGGGGGCACTATCTCTAATGCTTTCCGGTGTATGTCAAGCCTTGGTAAGGTTCCTCGCGTTGCGTCGAATTAAGCCACATGCTCCGCTGCTTGTGCGGGCCCCCGTCAATTCCTTTGAGTTTTAGCCTTGCGG
+
GGGGGGGGGFGGGGGGGGGGGGGGGGGGGGGFGGGGGGGGGGGGGGDGGGGGGGGGGGGGGGGGFGGGGGGGGGGGGGGEGGGGGGGGGGGGGGGGGGEGFGFGGGFGGGGGGGGGGGGGGGEGGFGGFFGGFFGGGGGGFGGGGGGEGGGGGGGGGGGGGGGFG7@CCGFGGCCGGGGGGEGGFGGGFGGGGGGCGGFEGGGGGGFGGGGGFGGGGDCDGGGGGGGGCFGGGG?<ADGGGFFDCC)9EGGFFDB34:9BCF2*:<>:4ABGGGFG(:44<)?5>
@M02542:52:000000000-J9N43:1:1101:11097:6943 1:N:0:GTGAAA
CGGTTTGTCACCGGCAGTCTCCCTGGAGTGCTCTTGCGTAGCAACTAGGGACAAGGGTTGCGCTCGTTGCGGGACTTAACCCAACATCTCACGACACGAGCTGACGACAGCCATGCAGCACCTGTGTTACGGCTCCCTTTCGGGCACCCCCACCTCTCAGCAGGGTTCCGTACATGTCAAGGGTAGGTAAGGTTTTTCGCGTTGCATCGAATTAATCCACATCATCCACCGCTTGTGCGGGTCCCCGTCAATTCCTTTGAGTTTTAATCTTGCGACCGTACTCCC
+
GGGGGGGGGGGGGGGGGGGGGGGGGGFGGGGGGGGGGGGGGGGGGGGGGGGGGGG8FGGGGGGEFGGGGGGGGGGGGGGGGGGGGGGFFGGGGGGGGEGGGGGGGGGGGGGGGGGGGGGGGGGGGGGGAFGGGGGGGFGGGGGGGGGGGGGGGGGGGG:CFFCGGGFG:CFGGEF9FCFGGGG8CEGEGGGFFGGGGFGGGGG5EFGGCC6@FCGGGGFFGFFGGGFFDG=EGEFGGGGGGFFGGGB;C*9FFGFFBFGFDGAFFFBA<DB7FC)/42:?BFFFF
@M02542:52:000000000-J9N43:1:1101:13205:6946 1:N:0:GTGAAA
TCGGCTTATCACCGGCAGTCCCCTTAGAGTGCCCAACCAAATGCTGGCAACTAAGGGCGAGGGTTGCGCTCGTTGCGGGACTTAACCCAACATCTCACGACACGAGCTGACGACAGCCATGCAGCACCTGTGTCCCGGTCCCCGAAGGGAACACTGCATCTCTGCAGCTAGTCGGGCATGTCAAGGGCTGGTAAGGTTCTGCGCGTTGCTTCGAATTAAACCACATGCTCCACCGCTTGTGCGGGCCCCCGTCAATTCCTTTGAGTTTTATTTTTGCAACGTAAC
+
GGGGGGGGGGGGGGGGGEGGGGGGGGGGGGGGGGGCCFGGGGGGGGGGGGGGGGGGGGGGGGGGGGGGGGGGGGGGGGGGGGGGGGGGGGGGGGEGGGGGGGGGGGGGGGGGGGGGGGGGGGGGGGGGGGGGGGGGGGGGGGGGGGGGGGGGGGGGGGGGGGGGGGGGGGGGGGGGGGGGGG9FGGGGGGGGGGGGGGGGGGGGGGGGEGGGFFGGGGGGGGGGGGGGCEGGGGGGGGGGCDFGGGFFGGGFFGBFFGGFGGFFF>BF2:)**28)))).(-)))
@M02542:52:000000000-J9N43:1:1101:19871:6955 1:N:0:GTGAAA
CGGTTTATCACCGGCAGTCTCCCTAGAGTTCCCACCATTACGTGCTGGCAACTAAGGATAAGGGTTGCGCTCGTTGCGGGACTTAACCCAACATTTCACAACACGAGCTGACGACAGCCATGCAGCACCTGTCTTAGCGTTCCCGAAGGCACAATCGTATCTCTACAATCTTCGCTAGATGTCAAGAGTAGGTAAGGTTCTTCGCGTTGCGTCGAATTAAACCACATGCTCCACCGCTTGTGCGGGCCCCCGTCAATTCATTTGAGTTTTAATCCCGCGACCGT
+
GGGGGGGGGGGGGGGEGGGGGGGGGGGGGGGGGGGGGGGGGDGGGGGGGGGGGGGGGGGGGGGGGGGGGGGGGGGGGGGGGGGGGGGGGGGGGGGGGGGGGGGGGGGGGGGGGGGEGGGGGGGCGGGGGGGGGGGGGGGGGGGGGGGGGGGGGGGGGGGGGGGGGGGGGGGGGGGGGGGGGGGFGGGGGGGGGGGGGGGGGGGFGGGGGGGGFGGGGGGFGGGGGGGGGFGGGGGGGGGGG7FCEGFEGGGFFGFFFGGFGGFFFFABFFBGGGFGFBFBBFFF
@M02542:52:000000000-J9N43:1:1101:9442:6992 1:N:0:GTGAAA
CGAGTTGACCCCGGCAGTCTCCCATGAGTCCCCGGCATAACCCGCTGGCAACATGGGACGAGGGTTGCGCTCGTTGCGGGACTTAACCCAACATCTCACGACACGAGCTGACGACAACCATGCACCACCTGTGCACGAGTGTCCAAAGAGACCACCATCTCTGGTGGCTTCCCGTGCATGTCAAGCCTTGGTAAGGTTCTTCGCGTTGCATCGAATTAATCCGCATGCTCCGCCGCTTGTGCGGGCCCCCGTCAATTCCTTTGAGTTTTAGCCTTGCGGCCGTAC
+
GGGGGGGGGGGGGGGGGGGGGGGGGGGGGGGGGGGGGGGGGGGGGGGGGGGGGGGGGGGGGGGGGGGGGGGEGGGGGGGGGGGGGGGGGGGGGGGAFGGGEGGGGGGGGGGGEGGGFGEEGGGGGGGGGGGGGGGGGGGGGGGGGGGCFGFCFGGGGGG@FGGGGGGGGGGGGGGGGGGGGGGGGGGGGGGGCGGDEGGGGGFGGGGGGGDCBCFGGGGGAFEGGG>@:9<CCECEEGGG<97CCCB>CD<DFDFF<CFFFFDFFFFFFB0DFGFGB0>B>07))
@M02542:52:000000000-J9N43:1:1101:17096:6994 1:N:0:GTGAAA
TCGGCTTATCACCGGCAGTCCCCTTCGAGTGCCCACCCAAATGCTGGCAACTAAGGGCGAGGGTTGCGCTCGTTGCGGGACTTAACCCAACATCTCACGACACGAGCTGACGACAGCCATGCAGCACCTGTGTCCCGGTCCCCGAAGGGAACCCTGCATCTCTGCAGGTAGCCGGGCATGTCAAGGGCTGGTAAGGTTCTGCGCGTTGCTTCGAATTAAACCACATGCTCCACCGCTTGTGCGGGCCCCCGTCAATTCCTTTGAGTTTTAATCTTGCGACCGTAC
+
GGGGGFGGGGGGGGGGGGGGGGGGG8DGGGGGGGG,BFGGGGGGGGGGGGGFGGGGGGGGGGGGGEFGGGGGGGGGGGGGGGGGGGGGGGGGGGGGGGGGGCFGGGGGGGGGDGGGGGGGCFGCFGGGGGFGGGGGGGGGEGGEGGGGGGGGGGGFGGCB@FF?FGGGFFGFFGCBCFGGGFGGGGEEGGGGGGGGCGGFFGGGGGEGGGGGFCGGG7@DGFGGFGGGGFFCCDGGGGGG4<>DGC>BGGGDFD:FDFGFGGF?054:AA?FFGFDB>>99>FF)
@M02542:52:000000000-J9N43:1:1101:21064:6996 1:N:0:GTGAAA
CGGTTTGTCACCGGCAGTCTCATTAGAGTGCCCAACTAAATGTAGCAACTAATGACAAGGGTTGCGCTCGTTGCGGGACTTAACCCAACATCTCACGACACGAGCTGACGACAGCCATGCAGCACCTGTGTTCCGGTTCTCTTGCGAGCACTCCCAAATCTCTTCGGGATTCCAGACATGTCAAGGGTAGGTAAGGTTTTTCGCGTTGCATCGAATTAATCCACATCATCCACCGCTTGTGCGGGTCCCCGTCAATTCCTTTGAGTTTTAATCTTGCGTCCGTAC
+
GGGGGGGGGGGGGGGGGGGGGGGGGGGGGGGGGGGGGGGGGGGGGGGGGGGGGGGGGGGGGGGGGGGGGGGGGGGGGGGGGGGGGGGGGGGGFGGGGGGGGGGGGGGGGGGGGGGGGGGGGGGGGGGGGGGGGGGGGGGGGGGGGGGGGGGGGGGGGGGGGGGGGGGGGGGGGFFGGGGGGGFGGGGCFGGGGGGGGGGGGGGGGGGGGGGFAGGGGGGGGGGGGGGGGGGGGGGGGGGGGFFGGGFFGGGFFGFFFGGFGGFFFFFFFFFGFFF7>BFFFFFF3
@M02542:52:000000000-J9N43:1:1101:23199:7007 1:N:0:GTGAAA
CGGTTTATCACCGGCAGTCTCCCTAGAGTTCCCGACTTAACTCGCTGGCAACTAAGGATAGGGGTTGCGCTCGTTGCGGGACTTAACCCAACATTTCACAACACGAGCTGACGACAGCCATGCAGCACCTGTCTTACGGTTCCCGAAGGCACAACCGCATCTCTGCAGTCTTCCGTAGATGTCAAGAGTAGGTAAGGTTCTTCGCGTTGCGTCGAATTAAACCACATGCTCCACCGCTTGTGCGGGCCCCCGTCAATTCATTTGAGTTTTAATCTTGCGACCGT
+
GGGGGGGGGGGGGGGGGGGGGGGGGGEEFGGGGGGGGGGGGGGGGGGEGGGGGGGGGGGGGGGGGGGGGGGGGGGGGGGGGGGGGGGGGGGGGGGGGGGGGGGGGGGGGGGGGGGGGGGGGGGGGGGGGGGGGGGGGGGGGGGGGGGGGGGGGGGGGGGGGGGGGGGFGGGGGGGGGGGGGGGGGGGGFFGGFGGGGGGGGGGFGGGGGGGGFGGGFGGGGGGGGGGGGGGGGGGGGDEGG>FGGGFFGGGFFGFFFGGFGGFFFFFAAFAGGC8FAABBFFFF
@M02542:52:000000000-J9N43:1:1101:9419:7009 1:N:0:GTGAAA
GTCCACACCTTCCTCTCGGCTTATCACCGGCAGTCCCCTTAGAGTGCCCAACTAAATGCTGGCAACTAAGGGCGAGGGTTGCGCTCGTTGCGGGACTTAACCCAACATCTCACGACACGAGCTGACGACAGCCATGCAGCACCTGTGTTCCGGTCCCCGAAGGGAAAACCACATCTCTGTGGTGAGCCGGACATGTCAAGGGCTGGTAATGTTCTGCGCGTTGCTTCGAATTAAACCACATGCTCCACCGCTTGTGCGGGCCCCCGTCAATTCCTTTGAGTTTTAATCTTGCGACCGTACT
+
CCCCCGGGGGGGGGG@FGGGGGGGGGGGCFGGGGGGGGGGGGGGGGGGGGGGGGGGGGGGGGGGGGFGGGGGGGGGGGGGGGGGGGGGGGGGGGGGGGCGGGGGGGGGGGGGGGGGGGGGGGGFGGGGGGGGGGGGGGGGGGGGGGGGGGGGFGGGGGGFEFGGGGFGGFGGGFGGGGFFGGGGGGGGGGGGGGGGGGGGGGGGGGGGGGGGGFGGGGGGGGGEGGGGFGGGGGGGGGGGCFEAEGGGGDGEEGGDG?BDEGDDGGGFFGFFFGGF>>A:)6AAA?ACGGFDB(39035:)
@M02542:52:000000000-J9N43:1:1101:22530:7017 1:N:0:GTGAAA
CGAGTTGACCCCGGCGGTCTCCTGTGAGTCCCCAACCTCCCGAAGGAGTTGCTGGCAACACAGGACAAGGGTTGCGCTCGTTGCGGGACTTAACCCAACATCTCACGACACGAGCTGACGACAGCCATGCACCACCTGTACACCGACCACAAGGGGGGCACTATCTCTAATGCTTTCCGGTGTATGTCAAGCCTTGGTAAGGTTCTTCGCGTTGCGTCGAATTAAGCCACATGCTCCGCTGCTTGTGCGGGCCCCCGTCAATTCCTTTGAGTTTTAGCCTTGCGG
+
GGGGGGGGGGGGGGGGGGGGGGGGGGECFGGGGGGGGGGGGGGGGGGGGGGGGGGGGGGGGGGGGGGGGGGGGGGGGGGGGGGGGGGGGGGGGGGGGGGGGGGGGGGGGGGGGGGGGGGGGGGGGGGGGGGGGGGGGGGGGGGGGGGGGGGGGGGGGGGGGGGCFCGGGGGGGGGGGGGGGGGGGGGGGGGGGGGGGGGGGGGGGGGGGGGGEGGGGGEGGGGGGGGGGGGGGGGGGGGGD>FFDG:FG3DEDGFD>CGF3CAFFBF>45:FGGFGFF?BF?F@>
@M02542:52:000000000-J9N43:1:1101:25024:7024 1:N:0:GTGAAA
CGGTTTATCACCGGCAGTCTCCCTAGAGTTCCCGACTTAACTCGCTGGCAACTAAGGATAGGGGTTGCGCTCGTTGCGGGACTTAACCCAACATCTCACGACACGAGCTGACGACAGCCATGCAGCACCTGTGTTCCGGTTCTCTTGCGAGCACTACCAAATCTCTTCGGCATTCCAGACATGTCAAGGGTAGGTAAGGTTTTTCGCGTTGCATCGAATTAATCCACATCATCCACCGCTTGTGCGGGTCCCCGTCAATTCCTTTGAGTTTTAATCTTGCGACCC
+
EGGFGGGGGGGGGEGDCGGFGFFFGGGGGGGFECCFGGFFFGGGGGF@@FFGGCGGGGGGG8FEGEGGGGGGGDCFDFEGGGGGGFGGGGGGCFGCEFGEGGGGGDGGGFFF@EG=FDFGGGGGGGGGGGGA8FECGEGGGGFGGGFFCFFGEG:><CGCCDCBFDECE<=F@FFGGGFC9B:EECCGGGGGGCGFGFGFCFGGGD5EGGGDFFC8C6FF:<:CGCC+@FD2<:+<CDGDD?FGCD3)CDC>)545:*79CGD?2)),64)::F=26>>4(25>)
@M02542:52:000000000-J9N43:1:1101:15825:7038 1:N:0:GTGAAA
CGAGTTGACCCCGGCAGTCTCCTATGAGTCCCCACCATTATGTGCTGGCAACATAGAACGAGGGTTGCGCTCGTTGCGGGACTTAACCCAACATCTCACGACACGAGCTGACGACAGCCATGCACCACCTGTGCAAGGCCCTTACGGACCCCGTATCTCTACGAGATTTCCCTGCATGTCAAGCCCAGGTAAGGTTCTTCGCGTTGCATCGAATTAAGCCACATGCTCCGCCGCTTGTGCGGGCCCCCGTCAATTCCTTTGAGTTTTAGCCTTGCGGCCGTACTC
+
GGGGGGGFFG@FGGGGGGGAFGGGGGGGEGGGCE7FGGGGGGGFGGCDGGGGGGGGGGGGCFGGGGGGGDFGGG@FFCFGDGGGGGFGFGGGFFGGGGGGGGDFGGGGGGGGEGGGGGGGGFCGFEFGGGGGFGGGGCFDGGGGGGEGGGGGGGGGGFGGFGGGGGGGGF9BF,CFGGFFGGGGGGFGGGGGGGFFGGGGGGGGEEEGGC=EFGGGGFFGGGGGFFCGG8C*:CGGGGCDC9@DCDED5/7;;C<6<EGF7:<B4<BF(62CD*?)41;63,<)*
@M02542:52:000000000-J9N43:1:1101:26700:7056 1:N:0:GTGAAA
ATCCACACCTTCCTCCGAGTTGACCCCGGCGGTCTCCTGTGAGTCCCCAACCTCCCGAAGGAGTTGCTGGCAACACGGGACAAGGGTTGCGCTCGTTGCGGGACTTAACCCAACATCTCACGACACGAGCTGACGACAGCCATGCACCACCTGTACACCGACCACAAGGGGGGCACTATCTCTAATGCTTTCCGGTGTATGTCAAGCCTTGGTAAGGTTCTTCGCGTTGCGTCGAATTAAGCCACATGCTCCGCTGCTTGTGCGGGCCCCCGTCAATTCCTTTGAGTTTTAGCCTTGCGGC
+
CCCCCGGGGGGGGGGGGGGGGGGGGGGGEGGGGGGGGGGGFFGGGGGGGGGGGGGGGGGGGGGGGGGGGGGGGGFGGGGGGGGGGGGGGGGGGGGGGGGGGGGGGGGGGGGGGGGGGGGGGGGGGGGGGGGGGGGGGGGGGGGGGGGGEGGGGGGGGGGGGGGGGGGGGEEGGGGGGGGGGGGGDFGGGGGGGGGGGGGFGGGGGGGGGGGGGFGGGFFGGGGGGGGGFGDGGGECFFGGCFGGGFGGGGGGGGGGGFFFF4@3CDGDFGFDFGGFGGFFFBB)42AFGCF<6:AD2:5))
@M02542:52:000000000-J9N43:1:1101:16858:7064 1:N:0:GTGAAA
CGAGTTGACCCCGGCGGTCTCCTGTGAGTCCCCAACCTCCCGAAGGAGTTGCTGGCAACACAGGACAAGGGTTGCGCTCGTTGCGGGACTTAACCCAACATCTCACGACACGAGCTGACGACAGCCATGCACCACCTGTACGCCGACCACAAGGGGGGCACTATCTCTAATGCTTTCCGGTGTATGTCAAGCCTTGGTAAGGTTCTTCGCGTTGCGTCGAATTAAGCCACATGCTCCGCTGCTTGTGCGGGCCCCCGTCAATTCCTTTGAGTTTTAGCCTTGCGG
+
GGGGGGGGGGGGGGGGGGGDGGGGGGGGGGGGGGGGGGGGGGGGGGGGGGGGGGGGGGGGGGGGGGGGGGGGGGGGGGGGGGGGGG7FGGGGGGGGGGGGGGFGGGGGGGGGGGGGGGGG<FGGGGGGGGGGGGGGGGGGGGGGGGGGGGGGGGGGGGDEGG?FGEGGGGGGGGGGGGGGGGGGGGGGGGGGCFGGGGGGGGGGGGGGGGGGFDGGGGGGGGGGGGGGGGGGFGGGGGGGGBFCEGFFGDGFFGFFFEGFGGFFFFDFFD?GGGFF1>BFF:FB>
@M02542:52:000000000-J9N43:1:1101:8130:7089 1:N:0:GTGAAA
CGGTTTGTCACCGGCAGTCTCATTAGAGTGCCCTTTCGTAGCGACTAATGACAAGGGTTGCGCTCGTTGCGGGACTTAACCCAACATCTCACGACACGAGCTGACGACGGCCATGCAGCACCTGTGTTCTGGTTCTCTTTCGAGCACTTTCACATCTCTGCAAAATTCCAGACATGTCAAGGGTAGGTAAGGTTTTTCGCGTTGCATCGAATTAAACCACATCATCCACCGCTTGTGCGGGTCCCCGTCAATTCCTTTGAGTTTCAACCTTGCGGCCGTACTCCC
+
GGGGGGGGGGGGGGGGGGGGGGGGGGGGGGGGGGGGGGGGGGGGGGGGGGGGGGGGGGGGGGGGGGGGGGGGGGGGGGGGGGGGGGGGFGBFGGGGGGGGGGCGGGGGGCGGGGEGGGGGGGGGGGGFGGAGGGGGGGGGGGGGGGGGGGGGGG9FFGGGGGGGEFF@FFFCFFGFG9BFFGGGGGGFGGGGFGGGGFEGCEGGGGGGEFFGFGFCFGFCFEGGGGGGFGGGGGCG+>EGGFF5FC>DDGC6979F9FCFGGF?<AFFFBAFGGFGF>B:::BFF
@M02542:52:000000000-J9N43:1:1101:9911:7107 1:N:0:GTGAAA
GCGGCTTATCACCGGCAGTCTCCTTAGAGTGCTCAACTAAATGGTAGCAACTAAGGACTGGGGTTGCGCTCGTTGCGGGACTTAACCCAACATCTCACGACACGAGCTGACGACAGCCATGCAGCACCTGTCTTACGGTTCCCGAAGGCACAACCGCATCTCTGCAGTCTTCCGTAGATGTCAAGAGTAGGTAAGGTTCTTCGCGTTGCGTCGAATTAAACCACATGCTCCACCGCTTGTGCGGGCCCCCGTCAATTCATTTGAGTTTTAATCTTGCGACCGTAC
+
GGGGGGGGGGGGGGGGGGGGGGGGGGFGGGGGGGGGGGGGGGGGGGGGGGGGGGGGGGGGGGGGGGGGGGGGGGGGGGGGGGGGGGGGGGGGGGGGGGGGGGGGGGGGGGGGGGGCGGGGGGGGGGGGGGGGGGGGGGGGGGGGGGGGGGGGGGGGGGGGGGGGGGGGGGGGGGGGGGGGGGGGGGGGGCFGGGGGGGGGGGFEGGGGGGGGEEFGGGGGGGGGGGGGGGGGGGGGGGGG4<>GGGFFGGGFFDBFFGGFGGFFFBFFFFFGGGF>A96>F9@>)
@M02542:52:000000000-J9N43:1:1101:15114:7107 1:N:0:GTGAAA
CGGTTTATCACCGGCAGTCTCCCTAGAGTTCCCGACTTAACTCGCTGGCAACTAAGGATAGGGGTTGCGCTCGTTGCGGGACTTAACCCAACATTTCACAACACGAGCTGACGACAGCCATGCAGCACCTGTCTTACGGTTCCCGAAGGCACAACCGCATCTCTGCAGTCTTCCGTAGATGTCAAGAGTAGGTAAGGTTCTTCGCGTTGCGTCGAATTAAACCACATGCTCCACCGCTTGTGCGGGCCCCCGTCAATTCATTTGAGTTTTAATCTTGCGACCGT
+
GGGGGGGGGGGGGGGGGGGGGGGGGGGGGGGGGGGGGGGGGGGGGGGGGGGGGGGGGGGGGGGGGGGGGGGGGGGGGGGGGGGGGGGGGGGGGGGGGGGGGGGGGGGGGGGGGGGGGGGGGEGGGGGGGGGGGGGGGGGGGGGGGGGGGGGGGGGGGGGGGGGGGGGGGGGGGGEGGGGGDGGGGFGGGGGGGGGGGGGGGGGGGGGGGGGGFGGGGGGGGGGGGGGFGCFGGGGGGGEGG?FCGGEFGGGFFGFFFFGFGGFBAFFFFFAGGGFG<B>F;;BE
@M02542:52:000000000-J9N43:1:1101:24206:7126 2:N:0:GTGAAA
CGGTTTGTCACCGGCAGTCTCCTTAGAGTGCTCTTGCGTAGCAACTAAGGACAAGGGTTGCGCTCGTTGCGGGACTTAACCCAACATCTCACGACACGAGCTGACGACAGCCATGCAGCACCTGTGCGACGGTTCTCTTTCGAGCACGACCACCTCTCAGCGGCCTTCCGTCCATGTCAAGGGTAGGTAAGGTTTTTCGCGTTTCATCGAATTAATCCACATCATCCACCGCTTGTGCAGGCCCCCGTCAATTCCTTTGAGTTTCGGTCTTGCGACCGTACTCCC
+
GGGGGGGGGGGGGGGGGGGFGGGGGGGGGGGGGGGGGGGEGGGGGGGGGGGGGGGGEGGGGGGGGGGGGGGGGDGGGGGGGGGGGGGGCFFGGGGGGFEGGGFGGGGGGGGGGGGGGGGGGGGGGDFDGGGEGGGGGGGGGEFDEEGEGGGGGG6EGGGGGEGGGEFFGCCAEEGGCF7+0A:594F;A69F;=FFGG@C;EF)468:(.,6:)?=BFGFC4:F7<B?CF(0<>5?067>F93?F9(46?>C)0::<98-1BFFF0>??62).,,)C)87.)0<F
@M02542:52:000000000-J9N43:1:1101:20937:7145 1:N:0:GTGAAA
CGGTTTGTCACCGGCAGTCTCATTAGAGTGCCCTTTCGTAGCAACTAATGACAAGGGTTGCGCTCGTTGCGGGACTTAACCCAACATCTCACGACACGAGCTGACGACAGCCATGCAGCACCTGTGTTCAGGCTCCCTTTCGGGCACCCCCCGATCTCTCGAGGGTTCCTGACATGTCAAGGGTAGGTAAGGTTTTTCGCGTTGCATCGAATTAATCCACATCATCCACCGCTTGTGCGGGTCCCCGTCAATTCCTTTGAGTTTTAATCTTGCGACCGTACTCCC
+
GGGGGGGGGGGGEGGGGGGGGGGGGGGGGGGGGGGGGGGGGGGGGGGGGGGGGGGGGGGGGGGGGGGGGGGGGGGGGGGGGGGFGGGGFGGGGGGGGGGGGGGGGGGGGGGGGGGGGGGGGGGGGGGGGGGGGGGGGGGGGCEGGGGGGGGGEGGGGGFGC7FGGGGGGGGGGGGGGGGGG?FFFEFGGGGGFFGGGFEEGGGGDGFFCF?FFGGGGGGGGDGGGFGGGGGGGGGF?C5CDFEFGGFFGGGFFGFFBGD?F7<BDFFFFFFFFGFDF;FFFFFFF
@M02542:52:000000000-J9N43:1:1101:7477:7149 1:N:0:GTGAAA
CGAGTTGACCCCGGCGGTCTCCTGTGAGTCCCCAACCTCCCGAAGGAGTTGCTGGCAACACAGGACAAGGGTTGCGCTCGTTGCGGGACTTAACCCAACATCTCACGACACGAGCTGACGACAGCCATGCACCACCTGTACACCGACCACAAGGGGGGCACTATCTCTAATGCTTTCCGGTGTATGTCAAGCCTTGGTAAGGTTCTTCGCGTTGCGTCGAATTAAGCCACATGCTCCGCTGCTTGTGCGGGCCCCCGTCAATTCCTTTGAGTTTTAGCCTTGCGG
+
GEFCFCECGCEGGGDEGFC:EFGCGAEFGGFFFGEGGGGFGCGFCCFGG@FGGADGGGFGG@GGGGGGGFGGFGDFGGEGGGGEEG+88EEEEFFDCC=3>F<FGG?CGGGGGEEGFCFBFEGCFFFGGGFGGGGGGGGGFGGGFE*C:BFGCC:FG55C>?FGG7CFCCGEGF+CFFEECCGGGFCCFGEGGGC+:<@FFGCFG?FGFGGGFEGEG=8DC<CCF@EFFCFG6FCECCE*<9):+C6@*5/5>D>@9:7>C>BFA>DFA2:F7CFC(-3-3)/<:
@M02542:52:000000000-J9N43:1:1101:8017:7153 1:N:0:GTGAAA
TCGGCTTATCACCGGCAGTCCCCTTAGAGTGCCCAACTAAATGCTGGCAACTAAGGGCGAGGGTTGCGCTCGTTGCGGGACTTAACCCAACATCTCACGACACGAGCTGACGACAGCCATGCAGCACCTGTGTCCCGGTCCCCGAAGGGAACCCTGCATCTCTGCAGGTAGCCGGGCATGTCAAGGGCTGGTAAGGTTCTGCGCGTTGCTTCGAATTAAACCACATGCTCCACCGCTTGTGCGGGCCCCCGTCAATTCCTTTGAGTTTTAATCTTGCGACCGTAC
+
GFGGGGGGGFGGGGGGDEEGGGGFG8FFGGFDFFFGGGGGGGFGFEGGGGGF<FC<<FGGGGEGGGGGGGGGGGGGG@GGGGGGGGGGGGGGFG9CEFF:FGGGGGGGGGGGGDEGGGGGGGGGGGGGG>@FFGGGDGGGCFGGE:>FGGGGFGFFFGFGGGGDFGGGGFFGGE7CFGGGGGGGCCCEGD@CGGGFGGGF<EEGGGGDCFFG@GGCCGGGGGF@;EFGFGDGGGGE5C5CD<5DGGFBEGCBEGFFAEGFCC<?BA4<9A?DFGF7<;90795F7
@M02542:52:000000000-J9N43:1:1101:19084:7189 1:N:0:GTGAAA
GTCCACACCTTCCTCCGGTTTGTCACCGGCAGTCTCCTTAGAGTTCCCACCATTACGTGCTGGCAACTAAGGACAAGGGTTGCGCTCGTTGCGGGACTTAACCCAACATCTCACGACACGAGCTGACGACAGCCATGCAGCACCTGTGTTCTGATTCCCGAAGGCACTCCCGCATCTCTGCAGGATTCCAGACATGTCAAGGCCAGGTAAGGTTCTTCGCGTTGCGTCGAATTAAACCACATGCCCCACCGCTTGTGCAGGCCCCCGTCAATTCCTTTGAGTTTCGGTCTTGCGACCGTAC
+
CCCCCGGGGGGGGGGGGGGGGGGGGGGGGGGGGGGGGGGGGGGGGGGGGGGDGGGGGGGGGGGGGGGGGGGGGGGGGGGGGGGGGGGGGGFGGGGGGGGGGGGGGGGGGGFGGGGGGGGGDGGGDGGGGGGGGGGGGGGGGGGGGFFGGGGGGGGGGGGEGGGFGGFFGGGGGGGGCGGGGGGGFGGGGGGGGCFGGGFGGGGGGGGGGGGD<FGGGFCCGEGCEEGGB5EFFGGGGGGG8F9<FGGGGG=E=D5DGFFFGDFFGGD@B*2@B9FFGG>8<BAF<215/9@7A04;>>@))
@M02542:52:000000000-J9N43:1:1101:12818:7190 1:N:0:GTGAAA
CGGTTTGTCACCGGCAGTCTCCCTGGAGTGCTCTTGCGTAGCAACTAGGGACAAGGGTTGCGCTCGTTGCGGGACTTAACCCAACATCTCACGACACGAGCTGACGACAGCCATGCAGCACCTGTGTTATGGCTCCCTTTCGGGCACCCCCACCTCTCAGCAGGGTTCCATACATGTCAAGGGTAGGTAAGGTTTTTCGCGTTGCATCGAATTAATCCACATCATCCACCGCTTGTGCGGGTCCCCGTCAATTCCTTTGAGTTTTAATCTTGCGACCGTACTCCC
+
GGGGGGGGGGGGGGGGGGGGGGGGGGGGGGGGGGGGGGGGGGGGGGGGGGGGGGGGGGGGGGGGGGGGGGGGGGGGGGGGGGGGGGGGFGGGGGGGGGGGGGGGGGGGGGGGGGFGGFGFGGFGGGGGGGFGGFGGGGGGGGCFGGGGGGGGGG7FFGGGGFGGGGGGGGGGGGGGGGGGGGGGCEGGGGGGEGGGGGGGGGGGGFGGGGGGFGGGGGGGGFFGGGGGGGDGCGGG?FGGGFFGGGFFGGGFFGBFFCFFFC>FFFBFFBFFD7>CBBBFFBFFF
@M02542:52:000000000-J9N43:1:1101:20355:7198 1:N:0:GTGAAA
CGGTTTGTCACCGGCAGTCTCATTAGAGTGCTCTTGCGTAGCAACTAATGACAAGGGTTGCGCTCGTTGCGGGACTTAACCCAACATCTCACGACACGAGCTGACGACAGCCATGCAGCACCTGTGTGCAGGTTCTCTTTCGAGCACCCCCAGATCTCTCCAGGGTTCCTGCCATGTCAAGGGTAGGTAAGGTTTTTCGCGTTGCATCGAATTAATCCACATCATCCACCGCTTGTGCGGGTCCCCGTCAATTCCTTTGAGTTTTAATCTTGCGACCGTACTCCC
+
GGGGGGGGGGGGGGGGGGGGGGGGGGGGGGGGGGGGGGGGGGGGGGGGGGGGGGGGGGGGGGGGGGGGGGGGGGGGGGGGGGGGGGGGFGGGGGGDGGGGGGGGGGGGGGGGGGGGGGGGGGGGGGGGGGGGGGGGGGGGGGGGGGGGGGGGGGGGGGAFGGGGDGGGGGGGGGGFGFGGGGDGGGGGGGGGGGFGGGGGGGGGGGGGGGGGFGGGGGGGGGGGGGGGGFDGGGGGGGGGGFFGGGFFGGDFFGFFFGG?DFAFFF>BFA<DGGFGB>??FFFFF
@M02542:52:000000000-J9N43:1:1101:22208:7201 1:N:0:GTGAAA
TCTATTTGCATAGGCAGTCTGTTTAGAGTCCCCACCTTAAATGCTGGCAACTAAACATAGGGGTTGCGCTCGTTGCGGGACTTAACCCAACACCTCACGGCACGAGCTGACGACAGCCATGCAGCACCTAGTTTCGTGTTCCGAAGAACTGTGACGTCTCTGTCACATTCACTAACTTTCAAGCCCGGGTAAGGTTCCTCGCGTATCATCGAATTAAACCACATGCTCCTCCGCTTGTGCGGGCCCCCGTCAATTCCTTTGAGTTTCACCCTTTCGGGCGTACTC
+
GGGGGGGFGGGGGGGGGGGGGGGGGGECFGGGGGGGGGGGGGGGGGGGGGGGGGGGGGGGGFGGGFGGGGGGGGGGGGGGGGGGGGGGGGGGGGGGGGGGGGGGGGGGGGGGGGGGGGGGGGGGGGGGGGGGGGGGGGGGGGGGGGGGGGGGGGGGGGGGGGGGGGFGGGGGGGGGGGGGGGGFGGGGGGGFFGFGGGGGGGGGGGGGGGGGFGGCFGGGFGGGFGC<FFCFEGEGFGCGGFFGGGBFDDG:BFFFFGGFDF<FFFF9A<?GF*9390>FFFF>=
@M02542:52:000000000-J9N43:1:1101:23959:7203 1:N:0:GTGAAA
CGAGTTGACCCCGGCGGTCTCCCGTGAGTCCCCATCACCCCGAAGGGCATGCTGGCAACACGGGACTAGGGTTGCGCTCGTTGCGGGACTTAACCCAACATCTCACGACACGAGCTGACGACAGCCATGCACCACCTGTACACCGACCACAAGGGGGGCACTATCTCTAATGCTTTCCGGTGTATGTCAAGCCTTGGTAAGGTTCTTCGCGTTGCGTCGAATTAAGCCACATGCTCCGCTGCTTGTGCGGGCCCCCGTCAATTCCTTTGAGTTTTAGCCTTGCGG
+
GGGGGGGGGGGGGGGGGGGFGGGGGGCBFFGGGGGGGGGGGGGGGGGGGGGGGGGGGGGGGGGGGGGGGGGGGGGGGGGGGGGGGGGGGGGGGGGGGGGGGGGGGGGGGGGGGGGGGGGGGGEGGGGGGGGGGGGGGGGGGGGGGGGGGGGGGFGGGGGGGGGGGFGGEGGGGGGGGGGGGGGGGGGGGGGGGGGGGGGGGGGGGGGGGGGGFGGDGGGGGGGGGGGGGGGGGGGFGGGGGFFGGG@FDDGFFGFFFGGBGGAFFFFFF<BGGGFGFDFBF>FFE
@M02542:52:000000000-J9N43:1:1101:4940:7208 1:N:0:GTGAAA
CGAGTTGACCCCGGCGGTCTCCTGTGAGTCCCCAACCTCCCGAAGGAGTTGCTGGCAACACCGGACAAGGGTTGCGCTCGTTGCGGGACTTAACCCAACATCTCACGACACGAGCTGACGACAGCCATGCACCACCTGTACACCGACCACAAGGGGGGCACTATCTCTAATGCTTTCCGGTGTATGTCAAGCCTTGGTAAGGTTCTTCGCGTTGCGTCGAATTAAGCCACATGCTCCGCTGCTTGTGCGGGCCCCCGTCAATTCCTTTGAGTTTTAGCCTTGCGG
+
FGGGGGGGGGGGGDG:CF:CFEEGFGGCFF,CEDGGGGGGGGGGGGFGGGGGFEFGGGGGC7F@:CCDGG:=EEFCFGGGGGGGGGGGGGGGGGFFCFG<8DADFDFEDGGGEFGGGGGG>F7CGGG:FFGGCGGGGG<CFF,><FGC<*,@B@:FGEEGCFFFFCE9:CGEFG9FEGDE8EEEGDFDFGC95C7C?FGGGGGGFGGFG57CEEGEGGGDEGGGGGGCFGGCCC79CGGGC>FFC7)97CDE<C9D7><59:>FF<46<960:CF72A:>3265>
@M02542:52:000000000-J9N43:1:1101:21986:7212 1:N:0:GTGAAA
GTCCCCACCTTCCTCCGGTTTGTCACCGGCAGTCTCATTAGAGTGCCCTTTCGTAGCAACTAATGACAAGGGTTGCGCTCGTTGCGGGACTTAACCCAACATCTCACGACACGAGCTGACGACGGCCATGCAGCACCTGTGTTCAAGTTCTCTTTCGAGCACTTCCACATCTCTGCGAAATTCTTGACATGTCAAGGGTAGGTAAGGTTTTTCGCGTTGCATCGAATTAAACCACATCATCCACCGCTTGTGCGGGTCCCCGTCAATTCCTTTGAGTTTCAACCTTGCGGCCGTACTCCCC
+
CCCCCGGGGGGGGGGGGGGGGGGGGGGGGGGGGGFGGGGGGGGGGGGGGGGGGGGGGGGGGGGGGGGGGGGGGGGGGGGGGGGGGGGGGGGGGGGGGGGGGGGFGGGGGGGGGGGGGGGGGGGGGGGGGGGGGGGGGGGGGGGGGGGGGGGGGGGGGGGGGGGGGGGGGCFFGGGGGGGGGGGGGFGGGGGGGGGGFEGEEFGGGGGGGGGGGFGGGDDGGGGGGGGGFGGGGGGGGGGFFGCGGDEGGGGG?DGGGBFGGGFFGGGFFG2=67:>GGFFBFFBFF2>GDEG6;B?<AFFF
@M02542:52:000000000-J9N43:1:1101:6971:7233 1:N:0:GTGAAA
TCGGCTTATCACCGGCAGTCCCCTTAGAGTGCCCAACTAAATGCTGGCAACTAAGGGCGAGGGTTGCGCTCGTTGCGGGACTTAACCCAACATCTCACGACACGAGCTGACGACAGCCATGCAGCACCTGTGTCCCGGTCCCCGAAGGGAACCCTGCATCTCTGCAGGTAGCCGGGCATGTCAAGGGCTGGTAAGGTTCTGCGCGTTGCTTCGAATTAAACCACATGCTCCACCGCTTGTGCGGGCCCCCGTCAATTCCTTTGAGTTTTAATCTTGCGACCGTAC
+
GGGGGFEGGGGGGEEGGGGGFFEGGFCFGGGGGGGGGGFGGGGGGGGG<FFGGGGG,FCFEFFGGGGDGCFFEGGGGDGGGGGCGGGCEDGFGG,A<FECGGGGGGFFFFGG@FGGGGFGGGFFFCFECCCGGGGGEGGGGGACD@:FG,>FGFCGGFGGFGF;E@EGFFGGF<@@C7CFC92<9BFEFEGFDFGF@FFF9CCECGGDEEFG37CFGGGGFFGGFGFC7CGGGFGEEG5CFF3>*975EGG>DGBFFGFFCFDFF95>FFFGGGF*699>>0<F3
@M02542:52:000000000-J9N43:1:1101:23814:7247 1:N:0:GTGAAA
CGAGTTGACCCCGGCGGTCTCCTGTGAGTCCCCAACCTCCCGAAGGAGTTGCTGGCAACACAGGACAAGGGTTGCGCTCGTTGCGGGACTTAACCCAACATCTCACGACACGAGCTGACGACAGCCATGCACCACCTGTACACCGACCACAAGGGGGGCACTATCTCTAATGCTTTCCGGTGTATGTCAAGCCTTGGTAAGGTTCTTCGCGTTGCGTCGAATTAAGCCACATGCTCCGCTGCTTGTGCGGGCCCCCGTCAATTCCTTTGAGTTTTAGCCTTGCGG
+
GGGGFFFGGFFEGEGGGGGGGGGGGG<CFFGGGGGGGFGGGEGEFDGGEGGGGGGGCGGGGGGGEGGGGGGFFGGEGFGGGGGGGGGCGFGGGGGGGGGGGFDDFFFGGGDEGGGGGGGGGEGGGGCECC@FGCGGGGGGGGGGFEGGDGGGFGEGE5CGGGGGGFGG:FGCECFGFGGEECCEGGFFCEG68FGFFEEGGFCFFG7CG=EE7EEEDE53:CGGGGGGGGGGFFFCFGDDD(:CGG)9/5DB>C6B>EG3CC>=<2<:))2>FGFD0534>:)0.
@M02542:52:000000000-J9N43:1:1101:5161:7253 2:N:0:GTGAAA
CGGTTTGTCACCGGCAGTCTCCCTGGAGTGCTCTTGCGTAGCAACTAGGGACAAGGGTTGCGCTCGTTGCGGGACTTAACCCAACATCTCACGACACGAGCTGACGACAGCCATGCAGCACCTGTGTTACGGCTCCCTTTCGGGCACCCCACCTCTCGGCAGGGTTCCGTACATGTCAAGGTTCGGTAAGGTTTTTCGCGTTGCATCGAATTAATCCACATCATCCACCGCTTGTGCGGGTCCCCGTCCACTCCTTTGAGTTTTAATTTTGCTACCGTACTACCC
+
GGEGGGGG9AFGGGD7BFG,FFFGF?@FGCFFGGFFGGGGGGGGGGDFFGGFGGGGGGGEGDGEGGGF?:FGCFF@FFGGG?CGEGGGGAFGCGGGC:7C77AEF>FGGEGFGDEGFGG@>>@FDF=DE;CEG+>=8CFGG8>*@8@E7EEGG8B,C>GGGG7CFE>F5CC>=@F9@+CFF9C6>6>4A4)341CD<E5)777>46*(.)57))01*98425AF?FF?G)(,0.7)6()(4(.1<6<B(2*:?<C<94*-<9B)-46).-)))-.0)07>)*17>
@M02542:52:000000000-J9N43:1:1101:7507:7256 1:N:0:GTGAAA
CGGTTTGTCACCGGCAGTCTCATTAGAGTGCCCTTTCGTAGCAACTAATGACAAGGGTTGCGCTCGTTGCGGGACTTAACCCAACATCTCACGACACGAGCTGACGACAGCCATGCAGCACCTGTGCGCCGGTTCTCTTTCGAGCACTCCCACCTCTCAGCGGGATTCCGACCATGTCAAGGGTAGGTAAGGTTTTTCGCGTTGCATCGAATTAATCCACATCATCCACCGCTTGTGCGGGTCCCCGTCAATTCCTTTGAGTTTTAATCTTGCGACCGTACTCCC
+
GGGFGGGGGGGGGGGGGGGGGGGGGGGGGGGGGGGGGGGGGGGGGGGGGGGGGGGGGGGGGGGGGGGGGGGGGGGGGGGGGGGFGGGGGGFGGGGGGGGGGGGGGFGGGGGGGGFGGGGGGGGGGFGGGGGGGGGGGGGGGGGGGGGGGGGGGE<FCFFGGGGGGGGGGGGGGGGGGCFGGFE@FEGFGGGGCFFGGGGGGGGEGGGGGGGGFGGGGGGGGGGFFGGGFGGGGGGG+>ECD><FFGFBGGGFFCBFF7D?FCA?A>BFFD<FFG3CFFB:61=@F
@M02542:52:000000000-J9N43:1:1101:15798:7276 1:N:0:GTGAAA
ATCCACACCTTCCTCCGGTTTGTCACCGGCAGTCTCATTAGAGTGCCCTTTCGTAGCAACTAATGACAAGGGTTGCGCTCGTTGCGGGACTTAACCCAACATCTCACGACACGAGCTGACGACGGCCATGCAGCACCTGTGTCCAGGTTCTCTTTCGAGCACTCCCACATCTCTGCAGGATTCCTGGCATGTCAAGGGTAGGTAAGGTTTTTCGCGTTGCATCGAATTAAACCACATCATCCACCGCTTGTGCGGGTCCCCGTCAATTCCTTTGAGTTTCAACCTTGCGGCCGTACTCCCC
+
CCCCCGGGGGGGGGGGGGGGGGGGGGGGDGGGGGGGGGGGGAFGGGGGGGGGGGGGGGGGGGGGGGGGGGGGGGGGGGGGGGGGGGGGGGGGGGGGGGGGGGGFGGGGGGGGGGGGGGGGGGGGGGGGGGGGGGGGGGGGGGGGGGGGGGGGGGGGGGGGGGGGGGGGGDGFFGGGFGGGGGGGGGGGGGGGGGGGGGGGGGGGGGGFGGGGFGGGGGGGGGGGFGGGFGGGGGGGGGGGGGGGGGGGGGG?FDEGGFFGGGFFGGGFFGFFFGGFGGAFF9<?FFFGCDFGF>BB?4<FF
@M02542:52:000000000-J9N43:1:1101:16224:7286 1:N:0:GTGAAA
CGAGTTGACCCCGGCGGTCTCCTGTGAGTCCCCAACCTCCCGAAGGAGTTGCTGGCAACACAGGACAAGGGTTGCGCTCGTTGCGGGACTTAACCCAACATCTCACGACACGAGCTGACGACAGCCATGCACCACCTGTACACCGACCACAAGGGGGGCACTATCTCTAATGCTTTCCGGTGTATGTCAATCCTTGGTAAGGTTCTTCGCGTTGCGTCGAATTAAGCCACATGCTCCGCTGCTTGTGTGGGCCCCCGTCAATTCCTTTGAGTTTTAGCCTTGCGG
+
GGGGGGGGGGGGGGGGGGGGGGGGGGGGGGGGGGGGGGGGGGGGGGGGGGGGGGGGGGGGGGGGGGGGGGGGGGGGGGGGGGGGGGGGGGGGGGGGGGGGGGGGGGGGGGGGGGGGGGGGGGGGGGGGGGGGGGGGGGGGGGGGGGGGGGGGGGGGGGGGGGGGG:FFFFGGGGGGGGGGGGGGGGGGGGGGGGGGGGGGGGGGGGGGGGGGFGGGGGGGGGGGGGGGGGGGGGGGGGGGGFFGFGFFCGGFFGFFBEDBGF2/6<A<BABGGGFGBFFFF?FD:
@M02542:52:000000000-J9N43:1:1101:7630:7288 1:N:0:GAGAAA
CGGTTTGTCACCGGCAGTCTCCTTAGAGTGCCCACCATCACGTGCTGGTAACTAAGGACAAGGGTTGCGCTCGTTACGGGACTTAACCCAACATCTCACGACACGAGCTGACGACAGCCATGCAGCACCTGTCTCAATGCTCCCGAAGGCACCAATCCATCTCTGGAAAGTTCATTGGATGTCAAGGCCTGGTAAGGTTCTTCGCGTTGCTTCGAATTAAACCACATGCTCCACCGCTTGTGCGGGCCCCCGTCAATTCATTTGAGTTTTAACCTTGCGGCCGT
+
GGGGGGEGGGGGGGGGGGGGGGGGGGGGGGGGGGGGGGGGGCEFGGGGFFGGGGGGGGGEEEFGGGGGGGGGGGGGGGGGGGGGGGGGGGGGGGGFGGGEGGGGGGGGGGGGGGGGGGGGGFGGGGGGGGGGGGGGDFGFDGGGGGGGGFFGGGG:DFGGGFGGG@FFFFGGGGCFCGGGGEGGGG7:8CCEGGGGGGGGGGGGGGGGEGGGFGGGGGGGGGGGGGGFGFFGGGGDGGGGGBFGGGFFGGGDED:EFGGFGGD6A?FFFFFG7FFGAFB>FFFF
@M02542:52:000000000-J9N43:1:1101:8667:7335 1:N:0:GTGAAA
CGGTTTGTCACCGGCAGTCTCCTTAGAGTGCCCACCATAACGTGCTGGTAACTAAGGACAAGGGTTGCGCTCGTTACGGGACTTAACCCAACATCTCACGACACGAGCTGACGACAGCCATGCAGCACCTGTGTTCCGATTCCCGAAGGCACTCTCGCATCTCTGCAAGATTCCGGACATGTCAAGGCCAGGTAAGGTTCTTCGCGTTGCTTCGAATTAAACCACATGCTCCACCGCTTGTGCGGGCCCCCGTCAATTCATTTGAGTTTTAACCTTGCGGCCGT
+
GGGGGFGGGGGGGGGGGGGGGGGGGGGGGGGGGGGGGGGGGGGGGGGGGGGGGGGGGGGEFGGGGGGGGGGGGGGGGGGGGGGGGGGGGGGGGGGFGGGGGGGGGGGGGGGGGGGGGGGGGGGGGGGGGGGGFGGGGGGGGGGGGGGGGGGGGGGGGGGGGGGGGGGGGGGGGGGGGGGGFCGGGGCFGFGGGGGGGFGGGGGGGGGGGDGGFGGGGGGGGGGGGGGFGGGGGFFEGGGGG>FGGGEEGGCDBD:DAFGFFGFFFFFBDABDFFFC>?BFF>E@
@M02542:52:000000000-J9N43:1:1101:5516:7340 1:N:0:GTGAAA
CGGTTTGTCACCGGCAGTCTCTCTAGAGTGCCCTTTCGTAGCAACTAGAGACAAGGGTTGCGCTCGTTGCGGGACTTAACCCAACATCTCACGACACGAGCTGACGACAGCCATGCAGCACCTGTGTCCACTTTCTCTTTCGAGCACCTAATGCATCTCTGCTTCGTTAGTGGCATGTCAAGGGTAGGTAAGGTTTTTCGCGTTGCATCGAATTAATCCACATGCTCCACCGCTTGTGCGGGCCCCCGTCAATTCATTTGAGTTTTAATCTTGCGACCGTACTCC
+
GGGGGGGGGGGF8@FGGGGGGFGGGGGGG9FDFGGGGGGGFGGGFGFGC,FGGGF?GFGGFGGDGEEGGGGGGGEGGGGGGGGGGGGFFGFGCFGGGGGEGGDFFFFEE+DFGGGGGDGGGGGFGCDFFGGGGGGGFFFGGGGGGGGG7FGGFCCFFBEEEFGFFFGGGDF@FGFGGC>;EEG@FFGGGGFFFFFFGGFEEGEEEEFGF5?EFECFGGGGCG?+?CFGGGFEGEE*:*<737DGGD>>:>*7@FFFFGG4*/:=:AA4AFFG7F3C912:8?FF@
@M02542:52:000000000-J9N43:1:1101:28421:7341 1:N:0:GTGAAA
CGGTTTGTCACCGGCAGTCTCCTTAGAGTGCTCTTGCGTAGCAGCTAAGGACAAGGGTTGCGCTCGTTGCGGGACTTAACCCAACATCTCACGACACGAGCTGACGACAGCCATGCAGCACCTGTGCGACGGTTCTCTTTCGAGCACGACCACCTCTCAGCGGCCTTCCGTCCATGTCAAGGGTAGGTAAGGTTTTTCGCGTTGCATCGAATTAATCCACATCATCCACCGCTTGTGCGGGTCCCCGTCAATTCCTTTGAGTTTTAATCTTGCGACCGTACTCCC
+
GCFEGC@GFGFFBC7FEFDEAFGFGEGCF9FFE9FEFEECCGG,EF<9F,CFDGG<:EF:A@F+6@6FCFEGGGDGC<FGGFGFECEC<BE?EFG7F7FGGGGDEEFG7CAF=FAFF<F8<>FEG<,@F7FCGG7>@EFEAF*:<FF@@FC*<FCC9F92<4C:BFGGGGGFGGG,F2<;<C7CCEF+>?<F?FFGGGGD8:EEEGC98E6CFFGFC0<F+<0+<CG6CFCC=C/;+C55D93/:CDFGG74@G296E*9*:9@4974:540:9<GF64?F?6<@
@M02542:52:000000000-J9N43:1:1101:5298:7341 1:N:0:GTGAAA
TCGGCTTATCACCGGCAGTCCCCTTAGAGTGCCCAACTAAATGCTGGCAACTAAGGGCGAGGGTTGCGCTCGTTGCGGGACTTAACCCAACATCTCACGACACGAGCTGACGACAGCCATGCAGCACCTGTGTCCCGGTCCCCGAAGGGAACCCTGCATCTCTGCAGGTAGCCGGGCATGTCAAGGGCTGGTAAGGTTCTGCGCGTTGCTTCGAATTAAACCACATGCTCCACCGCTTGTGCAGGCCCCCGTCAATTCCTTTGAGTTTCGGTCTTGCGACCGTAC
+
GGGFGGGGGGGGGGGGGGGGEGGCDFCGGGGFFGGGGGGGGGGGGF?CFGGGGGCFGGEGGGGGGEFGGEGEGGGGGGGGGFFGFGCFGGGFCG9FGGGGGGGGD@FFGGFGGEG:DGFGGGGFDA>FGDGFFFFGEECEFGGGGGGGGFGGGGGFGGED,CFGGGFCGGGFFGCFFGCFBEC992=EGGGFC@GFEGGGGGCEEGEEGCGFBGGGFGGGGCE:FF0<7@EEGGEGEGDFFFFGGGE37CDE>*8FAGFFGGA??FFFFFFGGGFGF9>691B37
@M02542:52:000000000-J9N43:1:1101:27416:7369 2:N:0:GTGAAA
CGGTTTGTCACCGGCAGTCTCTCTAGAGTGCCCTTTCGTAGCAACTAAAGACAAGGGTTGCGCTCGTTGCGGGACTTAACCCAACATCTCACGACACGAGCTGACGACAGCCATGCAGCACCTGTGCGACGGTTCTCTTTCGAGCACTCCCACCTCTCAGCGGGATTCCATCCATGTCAAGGGTAGGTAAGGTTTTTCGCGTTGCATCGAATTAATCCACCTCATCCACCGCTTGTGCGGGTCCCCGTCAATTCCTTTGAGTTTTAATCTTGCGACCTTCCTCCC
+
GGGGGGGGGGGGGGGGGGGFGGGGGGGGGGGGGFGGGGGGGGGGGGGGGGGGGGGGFFFGGGGGGGGGFGGGGGGGGGGGGGGGGGGGGFFGGGGGGFCFGGGGGGGGGGGGGGGGGGGGGGG?FGF6@EEGGGGFFFGGGGGGGGGFGGGDGE,>9DGCGEG75BCFGGGFGCFF:CG;A?CAGF3;7CAF<FCFF6:DEDFF?FFABFFFFFF=?4+0*(.++0976C9FEFF?:A3;7;14>:;:?-9:>F7:A<*44=FA<)44))644(4C3)*)018?D
@M02542:52:000000000-J9N43:1:1101:18488:7407 1:N:0:GTGAAA
ATCCACACCTTCCTCCGGTTTATCACCGGCAGTCTCCCTAGCATTCCCGACTTAACTCGCTGGCAACTAAGGATAGGGGTTGCGCTCGTTGCGGGACTTAACTCAACATTTCACAACACGAGCTGACGACAGCCATGCAGCACCTGTCTTACGGTTCCCGAAGGCACAACCGCATCTCTGCAGTCTTCCGTAGATGTCAAGAGTAGGTAAGGTTCTTCGCGTTGCGTCGAATTAAACCACATGCTCCACCGCTTGTGCGGGCCCCCGTCAATTCATTTGAGTTTTAATCTTGCGACCGTAC
+
CCCCCGGGGGGGGGGGGGGGG<FGGGGGGGGGFGGGGGGGG,EFFGGG:FGGGGGGGGGGGGGGGGGGGGGGGG9FEGGGGGGGGGGGGGFGGGGGGGGGGGGGGGGGGGGGGGGGGCGGGGGGGGGGGGGGGGGGGGGGGGGGGGGGGGGGGGGGGGGGGDGGGGGGGGGGGGGGGGGGGGGGGGGGGDGGGGGGGGGGGGGGGGGGGGGGGGGGGGFGGGGGDGGGEEGGGGGGGFGGGGEGGGGGGGEGGGGG4AEGGGBEGGGFE3:FFGGFGFAFFFFAB<7D>DF*929>>FFF5
@M02542:52:000000000-J9N43:1:1101:26769:7416 1:N:0:GTGAAA
CGAGTTGACCCCGGCGGTCTCCTGTGAGTCCCCAACCTCCCGAAGGAGTTGCTGGCAACACAGGACAAGGGTTGCGCTCGTTGCGGGACTTAACCCAACATCTCACGACACGAGCTGACGACAGCCATGCACCACCTGTACACCGACCACAAGGGGGGCACTATCTCTAATGCTTTCCGGTGTATGTCAAGCCTTGGTAAGGTTCTTCGCGTTGCGTCGAATTAAGCCACATGCTCCGCTGCTTGTGCGGGCCCCCGTCAACTCCTTTGAGTTTTAGCCTTTCGG
+
GGGGGGGGGFGGEGGGGGGGGGGGGGGGGGGGGGGGGFGGGGGGGGGGGGGGGGGGGGGGGGGGGGGGGGGGGGGGGGGGGGGGGGGGGGGGGGGGGGGGGGGGGGGGGGGGGGGGGGGGGGGGGGGGGGGGGGGGGGGGGGGGEGGGGGGGGGGGFGGGGGGGGGGGGGGGGGGGGGGGGGGGGGGGGGGGGGGGGG?FGGGGGGGGGGGGFGGGGGEDFGGGGGGGCGGGGGGGGGGGGFFGGGFFEGGEDD>FFGGEGGAF?DFFAF?FFGFG<FFFF2@>5
@M02542:52:000000000-J9N43:1:1101:25658:7422 1:N:0:GTGAAA
CGGTTTGTCACCGGCAGTCTCTCTAGAGTGCCCTTTCGTAGCAACTAGAGACAAGGGTTGCGCTCGTTGCGGGACTTAACCCAACATCTCACGACACGAGCTGACGACAGCCATGCAGCACCTGTGTCCACTTTCTCTTTCGAGCACCTAATGCATCTCTGCTTCGTTAGTGGCATGTCAAGGGTAGGTAAGGTTTTTCGCGTTGCATCGAATTAATCCACATCATCCACCGCTTGTGCGGGTCCCCGTCAATTCCTTTGAGTTTTAATCTTGCGACCGTACTCC
+
FFGGGGGGGFGGEEFEFFFCDCFGGFGGEGGFGFGGGGGGGGGGGGGGGGGGGGGGEGGEGGDBFEFGFFGG>CCGGCGGGDGGEGGGEG9E=FGGECGEGGGGGGGGGEFFGG,D9?=<BBFDEF@@FFCE<FGGGGGGFEFEEEBFGEBDAFGGG;CAFFBF>FFG7:EFFFFGGBE@;:C@=BFFGGGGGGGGGGCEGCGGEGFGGEDFFGFGG?CGE?FGGG?7EGCEGDGFF7FDD1DGGGF>7<<B*?-/:FGF7C<FD<<?A9AG7C)7;69:0:FFF
@M02542:52:000000000-J9N43:1:1101:15059:7453 2:N:0:GTGAAA
TCCCCCGGTTTGTCACCGGCAGTCTCATTAGAGTGCCCTTTCGTAGCAACTAATGACAAGGGTTTCGCTCGTTGCGGTACTTAACCGAACATCTCACGACACGAGCTGACGACCACCATGCAGCATCTGTTTTCAGGCTCCCTTTCTGGCACCCCCCGCTCCCTCCAGGGTTCCTGACATTTCAAGGGTAGGCAATGTTTTTCGCGTTGCATTGCATTAATCCACCTCATCCACAGCTTGTTCGGGCTCCCGCCAATTCCTTTCGGTTTTAATCTTTCGCCACTATTCCCCCGACGGCCT
+
@<C-6++++=8@C<CECE+:F+C6CCF<9,C,,C<<<C<FGGG,;,6CEFC,6C9CCE,@CEFD:CF,C@7F7,,@+,7BFFDFC6+4+>+B=F;<,E++C@F++8+,,A7:@++BFF9,,CEC,,7,:C,C:@A9,,8=CD,8>>@>,=,2>+@:+@**@4:,>*:64>F6/DFD:,44,,65648),5A**0/)14:@53025.85(0*::9+;AF+:?FF8;)4).)27)4+0*))*2+*-)1((.086(()((.65/65),(/1-9*8A)*-)17(-(((.))).43/10))<)00
@M02542:52:000000000-J9N43:1:1101:18965:7456 2:N:0:GTGAAA
CGGTTTGTCACCGGCAGTCTCATTAGAGTGCCCTTTCGTAGCAACTAATGACAAGGGTTGCGCTCGTTGCGGGACTTAACCCAACATCTCACGACACGAGCTGACGACAGCCATGCAGCACCTGTGTTCAGGCTCCCTTTCGGGCACCCTCCAATCTCTCGGAGGTTCCCGACATGTCAAGGGTAGGTAAGGTTTTTCGCGTTGCCTCGAATTAATCCACAACATCCACCGCCTGTTCGGGACCCCCGCAATTCCTTTGATTTTCGGTCTTGCCACCGGTACCCC
+
GGGGGGFGGGGGD>FGEGG@FGGGGGGGGGGGGFGGFGGGGGGGGGGGGGGGGGGGGGGGGGGGGGGGCCGGGCGGGGGGGGGFGGGGGGDFGGGGGEGGGGGGFCGGGGGGGFGCDDF?F8D8FG@DDECGF,=CFGGG9:E:E*:8FCFECCBF+@,,;CE5@EGCF*=8CC/<C,++/,*.*(:;6@A6;FG<57><5>EE:**4(),)-.?44*+)0((**+0,024()85-..772((-72((-(11.*:4:)*))09<<19?:16))()2*)))))*0)
@M02542:52:000000000-J9N43:1:1101:22414:7469 1:N:0:GTGAAA
CGGTTTGTCACCGGCAGTCTCATTAGAGTGCCCTTTCGTAGCAACTAATGACAAGGGTTGCGCTCGTTGCGGGACTTAACCCAACATCTCACGACACGAGCTGACGACAGCCATGCAGCACCTGTGTTATGGCTCCCTTTCGGGCACCCCCACCTCTCGGCAGGGTTCCATACATGTCAAGGGTAGGTAAGGTTTTTCGCGTTGCATCGAATTAATCCACATCATCCACCGCTTGTGCGGGTCCCCGTCAATTCCTTTGAGTTTTAATCTTGCGACCGTACTCCC
+
GGGGGGGGGGGGGGGGGGGGGGGGGGCCCFGGGGGGGGGGGGGGGGGGGGGGGGGGGGGGGGGGGGGGGGGGGGGGGGGGGGGGGGGGGGGGGGGGGGGGGGGGGGGGGGGGGGGGCGGGGGGGGGGGGGGGGGGGGGGGGGGGGGGGGGGGGGFGEGGGGECGGGGGGGGGGGGGGGGGGC:BFGGGGGGGFGGGGGGGGGGGGGGGGGGGFGGGGGGGGGGGGGGGGGGGGGGGCFGGGBFGGGFFGGGFFGFFFGGFGGFFFFFFFFFGFGFGBFFBBFFFF
@M02542:52:000000000-J9N43:1:1101:5844:7471 1:N:0:GTGAAA
CGAGTTGACCCCGGCGGTCTCCTGTGAGTCCCCAACCTCCCGAAGGAGTTGCTGGCAACACAGGACAAGGGTTGCGCTCGTTGCGGGACTTAACCCAACATCTCACGACACGAGCTGACGACAGCCATGCACCACCTGTACACCGACCACAAGGGGGGCACTATCTCTAATGCTTTCCGGTGTATGTCAAGCCTTGGTAAGGTTCTTCGCGTTGCGTCGAATTAAGCCACATGCTCCGCTGCTTGTGCGGGCCCCCGTCAATTCCTTTGAGTTTTAGCCTTGCGG
+
GGG@FE,CFFCCFCF@FGDEEFF<FGGFGGFAEDGGDFGGGGGGDCGGFG<E<E,?CFGGD8CDCDFGGEDGGGFCFEGC>FEEG7CCFGFFGGG<CEEFFGG?CGGGGGDEF7FGFGGGCFC@EGGGFGCGFGGGGFGGCFCC77>C<<AG3<CFDEGGGGF+A+<@ECF7CC0C?EE8CGGFGFFCGC+<@6<C6++AF6FGGGGGGGEE>2?*9:=<:ECGGAFFGGGF+@:CF<E3<06?CF?F5795;C9>>GD>DF>FFFAA))87FFFC1>7A>))85
@M02542:52:000000000-J9N43:1:1101:11568:7484 1:N:0:GTGAAA
CCACACCTTCCTCCGGTTTACCACCGGCAGTCTCCCTAGAGTTCCCGACTTAACTCGCTGGCAACTAAGGATAGGGGTTGCGCTCGTTGCGGGACTTAACCCAACATTTCACAACACGAGCTGACGACAGCCATGCAGCACCTGTCTTACGGTTCCCGAAGGCACAACCGCATCTCTGCAGTCTTCCGTAGATGTCAAGAGTAGGTAAGGTTCTTCGCGTTGCGTCGAATTAAACCACATGCTCCACCGCTTGTGCGGGCCCCCGTCAATTCATTTGAGTTTTAATCTTGCGGCCGTACTC
+
CCCCCGGGGGGGGGGGGGGGGGGGGGGGGGGGGGGGGGGGGGGGGGGGGGGGGGGGGGGGGGGGGGGGGGGGGGGGGGGGGGGGGGGGGGGGGGGGGGGGGGGGGGGGGGGGGGGGGGGGGGGGGGGGGGGGGGGGGGGGGGGGGGGGGGGGGGGGGGGGGGGGGGGGGGGGGGGGGGGGFGGGGGGGGGGGGGGGGGGGGGGGGGGGGGGGGGGGGGGGGGGGGGGGFGGGGGGGCCGGGG9EFEGGGGGGGG+CGFDDGD@FGGGFFGFFACGFFF?F>BAAFFBGC:FDFBFFFBF38
@M02542:52:000000000-J9N43:1:1101:7670:7487 1:N:0:GTGAAA
CGGTTTGTCACCGGCAGTCTCCCTGGAGTGCTCTTGCGTAGCAACTAGGGACAAGGGTTGCGCTCGTTGCGGGACTTAACCCAACATCTCACGACACGAGCTGACGACAGCCATGCAGCACCTGTGTTATGGCTCCCTTTCGGGCACCCCCACCTCACAGCAGGGTTCCATACATGTCAAGGGTAGGTAAGGTTTTTCGCGTTGCATCGAATTAATCCACATCATCCACCGCTTGTGCGGGTCCCCGTCAATTCCTTTGAGTTTTAATCTTGCGACCGTACTCCC
+
GGGGGGFGGGGGGGGGGGGGGGGGGGGGGGGGGGGGGGGGGGGGGGGGGGFGGGGGEGGGGGGGGGGGGGGGGGGGGGGGGGGGGGGGGGGGGGGGGGGGGGGGGGGGGGGGGGGGGGGGGGGGGGGGFGGGGGGGGGGGGGGGGGGGGGGGGGGGGGGGG:<FEGGFGDFFGGGGGGCFGGGFGGGGGGGGGGGGGGEGGEGGGGGFGGGGFGGGGGGGGGCFFGGGGGEGGGCG6C=DGFFGGG5DGDGFFFFFFFCFGGFFFFFBABBFGGEGB9BF?BFFF
@M02542:52:000000000-J9N43:1:1101:24208:7493 1:N:0:GTGAAA
CGGTTTATCACCGGCAGTCTCCCTAGAGTTCCCGACTTAACTCGCTGGCAACTAAGGATAGGGGTTGCGCTCGTTGCGGGACTTAACCCAACATTTCACAACACGAGCTGACGACAGCCATGCAGCACCTGTCTTACGGTTCCCGAAGGCACAACCGCATCTCTGCAGTCTTCCGTAGATGTCAAGAGTAGGTAAGGTTCTTCGCGTTGCGTCGAATTAAACCACATGCTCCACCGCTTGTGCGGGCCCCCGTCAATTCATTTGAGTTTTAATCTTGCGACCGT
+
GGGGGGGGGGGGGGGGGGGGGGGGGGGGGGGGGGGGGGGGGGGGGGGGGGGGGGGGGGGGGGGGGGGGGGGGGGGGGGGGGGFFGGGGGGGGGGGGGGGGGGGGGGGGGGGGGGGGGGGGGFGGGGGGGGGGGGGGGGGGGGGGGGGGDGFGGGGGGGGGGGGGGGGGFFGGGGGGGGGGFGGGGGGGFGGGGGGDGGGGGGGGGGGGGEEGF5CGGGGGGGGGFEGGGGGFGGGGGCGFG?FGGGFFGGGFFD?@FGG4:FBFABFFFAAGGCBF9BBBB>DF
@M02542:52:000000000-J9N43:1:1101:13864:7495 1:N:0:GTGAAA
CGGTTTGTCACCGGCAGTCTCTCTAGAGTGCCCTTTCGTAGCAACTAGAGACAAGGGTTGCGCTCGTTGCGGGACTTAACCCAACATCTCACGACACGAGCTGATGACAGCCATGCAGCACCTGTGTCCACTTTCTCTTTCGAGCACCTAATGCATCTCTGCTTCGTTAGTGGCATGTCAAGGGTAGGTAAGGTTTTTCGCGTTGCATCGAATTAATCCACATCATCCACCGCTTGTGCGGGTCCCCGTCAATTCCTTTGAGTTTTAATCTTGCGACCGTACTCC
+
GGGGGGGGGGGGGEGGGGGGGGGGGGGGGGGGGGGGGGGGGGGGGGGGGGGGGGGGGGGGGGGGGGGGGGGGGGGGGGGGGGGGGGGGGGGGGGGGGGGGGGGGGGGGGGGGGGGGGGGFGGGGGGGGGGGGGGGGGGGGGGGGGGGGGGGGGGGGGFGGGGGGGGGGGGGGGGFGGGDGGGGGGGGGGGGGG=FGGGGGGDEGGGGGGEGGFGGGFCGGGGFGFFFGGFGGGDGGE*CDGFFGGGFFGGGFFGFFFGGFGGFFFBBFFFFGCF>D99>F??F=F
@M02542:52:000000000-J9N43:1:1101:17220:7514 1:N:0:GTGAAA
CGAGTTGACCCCGGCGGTCTCCTGTGAGTCCCCAACCTCCCGAAGGAGTTGCTGGCAACACAGGACAAGGGTTGCGCTCGTTGCGGGACTTAACCCAACATCTCACGACACGAGCTGACGACAGCCATGCACCACCTGTACACCGACCACAAGGGGGGCACTATCTCTAATGCTTTCCGGTGTATGTCAAGCCTTGGTAAGGTTCTTCGCGTTGCGTCGAATTAAGCCACATGCTCCGCTGCTTGTTCGGGCCCCCGTCAATTCCTTTGAGTTTTAGCCTTTCGG
+
GGGGGGGGGGGGCFGGGGGGGCGGGEGGGFEFGGGGGGGGGGGGGGGGGGGGGGGGGGFGGGGGGGGGGGGGGGGGGGGGGGCGGGD@FFGGGGGGGGGGGGBFFGFGGGGGGGGGGGGGEGGGGGGGGGGGGGGGGGGGGGGGGGGG>F@FFGDGGGGEEG?CGGGFGGGGGGGGGCGGGGGGGGGFGGFEFGGGGGGGGGCFGGGGGGGGDGGGDGDGGGGGGGGCGGGGGGGCFGGG<0<>C0*9EGDFED>FFEDBGFFFAAFF2<:7DDF>:A>>B)=<>
@M02542:52:000000000-J9N43:1:1101:8530:7516 1:N:0:GTGAAA
CGGTTTATCACCGGCAGTCTCCCTAGAGTTCCCGACTTAACTCGCTGGCAACTAAGGATAGGGGTTGCGCTCGTTGCGGGACTTAACCCAACATTTCACAACACGAGCTGACGACAGCCATGCAGCACCTGTCTTACGGTTCCCGAAGGCACAACCGCATCTCTGCAGTCTTCCGTAGATGTCAAGAGTAGGTAAGGTTCTTCGCGTTGCATCGAATTAAACCACATCATCCACCGCTTGTGCGGGTCCCCGTCAATTCCTTTGAGTTTCAACCTTGCGGCCGT
+
GGGFGGGGGGGGGGGGGGGGGGGGGGGGGGGGGGGGGGGGGGGGGGGGGGGGGGGGGGGGGGGGGGGGGGGGGGGGGGGGGGGGGGFGGGGGGGGGGGGGGGGGGGGGGGGGGGGGGGGGGGGGGGGGGGGGGGGGGGGGGCGGGGGGGGGGGGCFEGGGGGGGGGFGGGGGGFGGGGGGGGFGGGGGGGGGGGGGGEFGCGGGGGGGGDGGFGGGFGGGGGGGGGGGGGGGGGGGGGGGGDFGGCEFGGG:>GFFFGGFCGA?>?B<AFAFGFFGFFBFFFEE
@M02542:52:000000000-J9N43:1:1101:21493:7523 1:N:0:GTGAAA
CGGTTTGTCACCGGCAGTCTCATTAGAGTGCCCAACTGAATGTAGCAACTAATGACAAGGGTTGCGCTCGTTGCGGGACTTAACCCAACATCTCACGACACGAGCTGACGACAGCCATGCAGCACCTGTGTTACGGTTCTCTTTCGAGCACTAAGCCATCTCTGGCAAATTCCGTACATGTCAAAGGTGGGTAAGGTTTTTCGCGTTGCATCGAATTAAACCACATCATCCACCGCTTGTGCGGGTCCCCGTCAATTCCTTTGAGTTTCAACCTTGCGGCCGTAC
+
GGGFFEGGGGG9FCFGGGGGGGGGGGFFGGGGGGGGGFFFGCFGGGGGGFGGGGGFCDGGGGGGGGGFFGECE=FD7FFFGFFFEAFDGG<<?EGGG@FCGGDCGGFGGEGGCCCEFFFFGFGFFGGCFDGGGGGGDCCGGGGGFGGFGGGGGFFFF,3>;@FGFGGACA@><FCFG*DFFGGFGF7<FCEGCGFFBFFFGFGCCEEECFGCE7?GFGEFFEFCF80C@ECFGGGGEDGG*4.9CDD5FGD5><<FAGG6CFA6:>>>A>F>CC?*5;;96>E:7
@M02542:52:000000000-J9N43:1:1101:9920:7540 1:N:0:GTGAAA
GCGGCTTATCACCGGCAGTCTCCTTAGAGTGCTCAACTAAATGGTAGCAACTAAGGACGGGGGTTGCGCTCGTTGCGGGACTTAACCCAACATCTCACGACACGAGCTGACGACAGCCATGCAGCACCTGTGCTCCAGGCTCCGAAGAGAAGGTCACGTCTCTGCGACCGGTCCTGGACATGTCAAGGGCTGGTAAGGTTCTGCGCGTTGCGTCGAATTAAACCACATGCTCCACCGCTTGTGCGGGCCCCCGTCAATTCCTTTGAGTTTTAATCTTGCGACCGT
+
GGGGGGGGGGGGGGGGGGGGGGGGGGGGGGGGGGGGGGGGGGGGGGGGGGGGGGGGGGGGGGGGGGGGGGGGGGGGGGGGGGGGGGFGGGGGFGDGFFGGGGGGGGGGGGGGGGEECGGGGGGFFGGGGFG:F@EGGFFGCFGGGGGGGGGGGGG?FGGGGGF?CFCGGGDFGGGGGGGGG?FGGGGGGGGGGGGGGCGGGGF?EEGGGEGGFGGGGGGGGGFFCEGFFGFGGGGGDGEGGF7C=G:BGGGFFD?FBGCFCF>@46<DFFFG4DFGB4A;>>578
@M02542:52:000000000-J9N43:1:1101:13962:7544 1:N:0:GTGAAA
CGGTTTGTCACCGGCAGTCTCCCTAGAGTTCCCGACTTAACTCGCTGGCAACTAAGGATAGGGGTTGCGCTCGTTGCGGGACTTAACCCAACATTTCACAACACGAGCTGACGACAGCCATGCAGCACCTGTCTTACGGTTCCCGAAGGCACAACCGCATCTCTGCAGTCTTCCGTAGATGTCAAGAGTAGGTAAGGTTCTTCGCGTTGCGTCGAATTAAACCACATGCTCCACCGCTTGTGCGGGCCCCCGTCAATTCATTTGAGTTTTAATCTTGCGACCGTT
+
GDG@F@BEFGGGGCFECFGGGGGGCFCFFGGGG@CFFGGGGFGEGGCDGGFEEFCACGGGGC<FEGGGGG@FGGGFGGGGGGGGGGGGGGGGGGFFAFGGGGGGGGEGG@FGCEGFGGGGEFFGFFFGGGGGGFGGF<CFGGGGCEEDEGCFFGGGDGGGGGGGGGGFFFCFFGEGGEDGFGCCCEFGGGG9:CFGGFFGGGG>EEGGGGGGFEEFGGFGFDFFGGGGGCCCGGGGGGEGG7*CEGEBGCDDFGF@FFFBFFB?2:D6<AFFFFFFAF9>963>)
@M02542:52:000000000-J9N43:1:1101:11644:7550 1:N:0:GTGAAA
CAGTATATCACTGGCAGTCTCCTTAGAGTTCCCGACTTAACTCGCTGGCAACTAAGGATAGGGGTTGCGCTCGTTGCGGGACTTAACCCAACATTTCACAACACGAGCTGACGACAGCCATGCAGCACCTGTCTTACGGTTCCCGAAGGCACAACCGCATCTCTGCAGTCTTCCGTAGATGTCAAGAGTAGGTAAGGTTCTTCGCGTTGCGTCGTATTAAACCACATGCTCCACCGCTTGTTCGGGCCCCCGTCAATTCATTTGAGTTTTAATCTTGCGACCGT
+
GGGG9AFGGCFC<,CECFGCDGE9C;6FGGFGGGGGEGEDGFEFFGGFDGGGGFDGGCAFGFFEGC@FG7FE7FF=FD:EEEGGGGE?FGFFGGFCFAGGGDCFCC=CF,5B=FCCEF@ECEFFDCEFFGGD@FDEFG@FD@AFFF>FFGCCGGGGGGGFBCC<F9;FGGGGGFFC<:CGFEGCCF9BFFCFGCCFG<CCFGGGGGGD*8EE:E*AFGGFFFGFFGC@E++<6FGEGCEDG)9DEGF@*9<)8<(8<F>**:4@<BA<<544:297<A>9>9>B
@M02542:52:000000000-J9N43:1:1101:25579:7561 1:N:0:GTGAAA
CAGTATATCACCGGCAGTCTCCCTAGAGTTCCCGACTTAACTCGCTGGCAACTAAGGATAGGGGTTGCGCTCGTTGCGGGACTTAACCCAACATTTCACAACACGAGCTGACGACAGCCATGCAGCACCTGTCTTACGGTTCCCGAAGGCACAACCGCATCTCTGCAGTCTTCCGTAGATGTCAAGAGTAGGTAAGGTTCTTCGCGTTGCGTCGAATTAAACCACATGCTCCACCGCTTGTGCGGGCCCCCGTCAATTCATTTGAGTTTTAATCTTGCGACCGT
+
GGGGFGGGGGGGGGGGGGGGGGGGGGGGGGGGGGGGGGGGGGGGGGGGGGGGGGGGGGGGGGGGGGGGGGGGGGGGGGGGGGGGGGGGGGGGGGFGGGGGGGGGGGGGGGGGGGGGGGGGGGGGGGGGGGGGGGGGGGGGGDGFGGGEEGGGFGGGGGGGEGGFFGFGGGGGGGGGGGGGGGGGGGGGGGGGGGGGGGGGGGGCDGGGGGGGFCEGFGGGGGGGGCFFG7CFF=FGECEFG)@GGGFFGGGF@C?E>EGFGGF4AF4<><A4::@F24(34>BF
@M02542:52:000000000-J9N43:1:1101:6488:7582 1:N:0:GTGAAA
CGGTTTGTCACCGGCAGTCTCCCTGGAGTGCTCTTGCGTAGCAACTAGGGACAAGGGTTGCGCTCGTTGCGGGACTTAACCCAACATCTCACGACACGAGCTGACGACAGCCATGCAGCACCTGTGTTATGGCTCCCTTTCGGGCACCCCCACCTCTCAGCGGGGTTCCATACATGTCAAGGGTAGGTAAGGTTTTTCGCGTTGCATCGAATTAATCCACATCATCCACCGCTTGTGCGGGTCCCCGTCAATTCCTTTGAGTTTTAATCTTGCGACCGTACTCCC
+
GGGEEGGGGGGGGGGGGGGGGGGGGGGGGGGGGGGDGGGGGGGGGGGGGGGGGGGFGGGGGGGGGGGGGGGGGGGGGGGGGGGGGGGGGGGGGGGGGGGGGGGGGCFGGFGGGGFGGGG@FGGGFFGGGGFGGGGGGGGGFGDGGGGGGGGGGGFGEGFFGGGGEGGGGGGFGGCCCGGGGC<:EG7?FDGD@CFGGGGGEGGGGFFGGGGGFFGGGGGGGGGGGGGGGGGGGGGF?FCDG>FGGF3BGGGFFGBFAGG4CFBFBFFFFFA*?3>GF>BB<??@F
@M02542:52:000000000-J9N43:1:1101:5345:7582 1:N:0:GTGAAA
CGGTTTGTCACCGGCAGTCTCATTAGAGTGCCCTTTCGTAGCAACTAATGACAAGGGTTGCGCTCGTTGCGGGACTTAACCCAACATCTCACGACACGAGCTGACGACAGCCATGCAGCACCTGTGTCCCGGTCCCCGAAGGGAACCTTGCATCTCTGCAAGTAGCCGGGCATGTCAAGGGCTGGTAAGGTTCTGCGCGTTGCTTCGAATTAAACCACATGCTCCACCGCTTGTGCGGGCCCCCGTCAATTCCTTTGAGTTTTAATCTTTCGACCGTACTCCCCC
+
GEGGGGGFGGGG@GEGGGGCC<<EEAF<FFFGGGGGGCFGGGGGGEGGG9CDFG<C:FFBFCEGGECDFDCE>+@FFGGGGGGGGGCF??EFDGGGG:C>ECFGFCEEEF8AFGGGGGCFF@D,3CFFFGGGEGGFCFEGFGFGFFGGGGDC9FDFFGCGFG<C;CFG7FEEFFB@@FFG55BEEFGGGFCE9FFGGGE?E8CGFE8:FFGFFGCFFGFF+++<CFCGGC7CGGFC575<GBEDGGFFE:DFFFA?695/:*-1566<<4:DGGD3?::6)5FD)
@M02542:52:000000000-J9N43:1:1101:18665:7584 1:N:0:GTGAAA
CGAGTTGACCCCGGCGGTCTCCTGTGAGTCCCCAACCTCCCGAAGGAGTTGCTGGCAACACAGGACAAGGGTTGCGCTCGTTGCGGGACTTAACCCAACATCTCACGACACGAGCTGACGACAGCCATGCACCACCTGTACACCGACCACAAGGGGGGCACTATCTCTAATGCTTTCCGGTGTATGTCAAGCCTTGGTAAGGTTCTTCGCGTTGCGTCGAATTAAGCCACATGCTCCGCTGCTTGTGCGGGCCCCCGTCAATTCCTTTGAGTTTTAGCCTTGCGG
+
GGGGGGGGGGGGGGGGGGGGGGGGGGGGGGGGGGGGGGGGGGGGGGGGGGGGGGGGGGGGGGGGGGGGGGGGGGGGGGGGGGGGGGCGGGGGGGGGGGGGGGGGGGGGGGGGGGGGGGGGCGGGGGGGGGGGGGGGGGGFGGGGGGGGGGGFGGGGGGGGGGGGGGGGGGGGGGGGGGGGGGGGGGGGFFGGFGGGGGGGGGGGGGGGGGGGFGGGGGGGGGGGGGGGGGGGGGGGGGGGGFFGGG:FCGGFFGFE>EGFGGFFFFFFFBFGGGFF?F?BF0FE>
@M02542:52:000000000-J9N43:1:1101:10595:7589 1:N:0:GTGAAA
TCGGCTTATCACCGGCAGTCCCCTTAGAGTGCCCAACTGAATGCTGGCAACTAAGGGCGAGGGTTGCGCTCGTTGCGGGACTTAACCCAACATCTCACGACACGAGCTGACGACAGCCATGCAGCACCTGTGTCCCGGTCCCCGAAGGGAACCTTGCATCTCTGCAAGTAGCCGGGCATGTCAAGGGCTGGTAAGGTTCTGCGCGTTGCTTCGAATTAAACCACATGCTCCACCGCTTGTGCGGGCCCCCGTCAATTCCTTTGAGTTTTAATCTTGCGATCTTAC
+
GGGGGGGGGGGGGGEGGDGGGGGGGGGGGGGGGGGCGGGGGGGGGGGGFGGGGGGGGGGGGGGGGEGGGGGGGGDGGGGGGGGGGGGGGGGFGGDFGGGGGGGGGGGGGGGGGGDCFFGGGGGCGGGGG8FGGGGFGGFGGGFGCFGGECFGCGGEGGCFFGFFFCFGGGGGGEGGGCFGGGGGGGGGGCEGGGG7CGGGGFCD8EEGDGFGFFDGGGGGGFGGFFCF7FFGGGGGGD7C*6)95DD5CD7@B<??A7CFGGAB(.<AA>7F::F>2942((14*
@M02542:52:000000000-J9N43:1:1101:21017:7590 1:N:0:GTGAAA
CGGTTTATCACCGGCAGTCTCCCTAGAGTTCCCGACTTAACTCGCTGGCAACTAAGGATAGGGGTTGCGCTCGTTGCGGGACTTAACCCAACATTTCACAACACGAGCTGACGACAGCCATGCAGCACCTGTCTTACGGTTCCCGAAGGCACAACCGCATCTCTGCAGTCTTCCGTAGATGTCAAGAGTAGGTAAGGTTCTTCGCGTTGCGTCGAATTAAACCACATGCTCCACCGCTTGTGCGGGCCCCCGTCAATTCATTTGAGTTTTAATCTTGCGACCGT
+
GGGGGGGGGGGGGGGGGGGFGGGGGGGGGGGGGGGGGGGGGGGGGGGGGGGGGGGGGGGFGGGGGGGGGGGGGGGGGGGGGGGGGGGGGGGGGGGGGGGGGGGGGGGGGFGGGGGGEGGGGGGFGGGGGGGFFGGGGGGGGGGGGGGGGGGGGGGGGGGGGFGGGGGGGGGGGGGGGEEGFGGGGGGGGGGGGGGGGGGGGGGGGGGGCEGGEGDFFGGGGFGGGGGFGGGFDGGGGGGGG>FDGGFFGGGDBGFFFGGFFGAF<:4<<D2FFGBGAB02>B>D
@M02542:52:000000000-J9N43:1:1101:24717:7590 1:N:0:GTGAAA
CGGTTTATCACCGGCAGTCTCCCTAGAGTTCCCGACTTAACTCGCTGGCAACTAAGGATAGGGGTTGCGCTCGTTGCGGGACTTAACCCAACATTTCACAACACGAGCTGACGACAGCCATGCAGCACCTGTCTTACGGTTCCCGAAGGCACAACCGCATCTCTGCAGTCTTCCGTAGATGTCAAGAGTAGGTAAGGTTCTTCGCGTTGCGTCGAATTAAACCACATGCTCCACCGCTTGTTCGGGCCCCCGTCAATTCATTTGAGTTTTAATCTTGCGACCGT
+
GGGFGGGGGGGGGGGGGGGGGGGGGGGGGGGGGGGGGGGGGGGGGGGGGGGGGFGGGGGGGGGGGGGGGGGGGDGFGGGGEGGGGGFGGGGGGGFGGGGGGGGGGGGGGGGGGGGGGGGGGGGGGGGGDGFGGGGGGGGGGGGGGGGEDGCFFFGGGGEGGFFGGGGGGGGGGGGGGGGGGFGGGGGFEF<FGGGGGGGGGGGGGGGGE=CCDGEGGGGGGGGGGFC?ECGGGGGGDDDGG29959>3EDGEBG?FFGGFGGFFFFFFF94*:DFG2AF9>>5;
@M02542:52:000000000-J9N43:1:1101:28522:7611 1:N:0:GTGAAA
CGGTTTATCACCGGCAGTCTCCCTAGAGTTCCCGACTTAACTCGCTGGCAACTAAGGATAGGGGTTGCGCTCGTTGCGGGACTTAACCCAACATTTCACAACACGAGCTGACGACAGCCATGCAGCACCTGTCTTACGGTTCCCGAAGGCACAACCGCATCTCTGCAGTCTTCCGTAGATGTCAAGAGTAGGTAGTGTTCTTCGCGTTGCGTCGAATTAAACCACATTCTCCACCGCTTGTGCGGGCCCCCGGCAATTCTTTTGAGTTTTAATCTTGGCACCGT
+
GGC@FGC@FGGGGGGGG<FEGAFEEFGGGDGGGE:F7FGGGG9FGGGGGGGGFFGAFG9F,EFGGGGGGGGGGGGGGGGGGGGGGGGGGGGGGGCFGGGFFGGGGEECEFGGFGGE+:FFGGGGAFGGGGGG8FFG97F>@>FC**5>*>FF,@F**>*5*2,2>F@:CFFGGFFFGE5C,,,5+2<*+;C?<:,7+7A9C;CF=E/8857:)/***:<:9CFGFGE+<++30;8:*)199:*>5177>)75))-),<7*2:)/((.5<9B*::6:))(),(.0
@M02542:52:000000000-J9N43:1:1101:14737:7612 2:N:0:GTGAAA
CGGTTTATCACCGGCAGTCTCCCTAGAGTTCCCGACTTAACTCGCTGGCAACTAAGGATAGGGGTTGCGCTCGTTGCGGGACTTAACCCAACATTTCACAACACGAGCTGACGACAGCCATGCAGCACCTGTCTTACGGTTCCCGAAGGCACAACCGCATCTCTGCAGTCTTCCGTAGATGTCAAGAGTAGGTAAGGTTCTTCGCGTTGCGTCGAATTAAACCACATGCCCCACCGCTTGTGCGGGCCCCCGTCAATTCATTTGAGTTTTAATCTTGTCGCCTT
+
GGDFGGGGGFGGGGG@FGG@FGGGFGGGGGGGGGEGGGGGGGGGGGGGGFGGGGGGGCDFFGGGGGGGGGCGGGGGGGGGEGEGEEFFFGGGGGGGGGGGGGGGEDG>EFFG7>FCFFGGFGGGGGGGGGGGGGGGFCE:CEGGGG55FG>DGGGEGCC>E?F@FGGGGGGF9FCCFC4FFGG7+4=4;8FFCFCFF2;CF=FFFFE@;B6B0-))))39D>(*/*04D*3:E@>09(7(4)63>069(,CD?CC15)0).@1).,)4465:>)4**1*))0))
@M02542:52:000000000-J9N43:1:1101:20439:7638 1:N:0:GTGAAA
CGGTTTGTCACCGGCAGTCTCTCTAGAGTGCCCTTTCGTAGCAACTAGAGACAAGGGTTGCGCTCGTTGCGGGACTTAACCCAACATCTCACGACACGAGCTGACGACAGCCATGCAGCACCTGTGTCCACTTTCTCTTTCGAGCACCTAATGCATCTCTGCTTCGTTAGTGGCATGTCAAGGGTAGGTAAGGTTTTTCGCGTTGCATCGAATTAATCCACATCATCCACCGCTTGTGCGGGTCCCCGTCAATTCCTTTGAGTTTTAATCTTGCGACCGTACTCC
+
EEGGGGGGGGGGGGGGGFGCGGGGGGGDEFGGGGGGGGGGGGGGGGGGGGGGGGFGGGGGGEGEGGGG=FGGCEGGGGGGGGDGGGGGGGGGGDFEFG7BFDGGGEGGGFCFGFGG9FDFGFGGG<FFGGFDFGGGGGGGGGCGGGGGGGGGFGEFGGGGGGGGGEGGGGGGGGFGGGGGGGGGBEFGFGGGG;AFGFDEEGE>8/C?E:CCAGGGGGFDGEGGGGDDEFGGCCEGGGFG33BGGFFD5CGDFGA4<E7BCFAF2<ADBAFG=F><13>F??F=?
@M02542:52:000000000-J9N43:1:1101:22670:7647 1:N:0:GTGAAA
CGGTTTATCACCGGCAGTCTCCCTAGAGTTCCCGCCATTACGCGCTGGCAACTAAGGATAAGGGTTGCGCTCGTTGCGGGACTTAACCCAACATTTCACAACACGAGCTGACGACAGCCATGCAGCACCTGTCTTAGCGTTCCCGAAGGCACAACCGCATCTCTGCAGTCTTCGCTAGATGTCAAGAGTAGGTAAGGTTCTTCGCGTTGCGTCGAATTAAACCACATGCTCCACCGCTTGTGCGGGCCCCCGTCAATTCATTTGAGTTTTAATCTTGCGACCGT
+
GGGGGGGGGGGGGGGGGGGGGGGGGGEEFGGGGGGGGGGGGGGGGGGGGGGGGGGGGGGGGGGGGGGGGGGGGGGGGGGGGGGGGGGGGGGGGGGGGGGGGGGGGGGGGGGGGGGGGGGGGGGGGGGGGGGGGGGGGGGGGGGGGGGGGGGGGGGGGGGGGGGGGGGGGGGGGGGGGGGGGGGGGGGGGGGGGGGGGGGGGGGGGGGGGGGGFGGGGGGGGGGGGGGGGFGGGGGGGGGFGBFGGGFFGGGFFGFFFGGFGGFFAFF<AFFGGGFGFABFFFFF
@M02542:52:000000000-J9N43:1:1101:9424:7647 1:N:0:GTGAAA
CGGTTTATCACCGGCAGTCTCCCTAGAGTTCCCGACTTAACTCGCTGGCAACTAAGGATAGGGGTTGCGCTCGTTGCGGGACTTAACCCAACATTTCACAACACGAGCTGACGACAGCCATGCAGCACCTGTCTTACGGTTCCCGAAGGCACAACCGCATCTCTGCAGTCTTCCGTAGATGTCAAGAGTAGGTAAGGTTCTTCGCGTTGCGTCGAATTAAACCACATGCTCCACCGCTTGTGCGGGCCCCCGTCAATTCATTTGAGTTTTAATCTTGCGACCGT
+
GGGGGGGGGGGGGGGGGGGGGGGGGGGGGGGGGGGGGGGGGGGGGGGGGGGGGGGGGGGGGGGGGGGGGGGGGGGGGGGGGGGGGGGGGGGGGGGGGGGGGGGGGGGGGGGGGGGGGGGGGGGGGGGGGGGGGGGGGGGGGGGGGGGGGGGGGGGGGGGGGGGGGGGGGGGGGGGGGGGGGGGGGGGGGGGGGGGGGGGGGGGGGGGGGGGGFGGGGGGCGGGGGGGGGGGGGGGGGGGGGFFGGGFFGGDFED?E><FFGGFFBBAFDFAGGGFGFFF>>FFF
@M02542:52:000000000-J9N43:1:1101:22258:7662 2:N:0:GTGAAA
CGGTTTATCACCGGCAGTCTCCCTAGAGTTCCCGACTTAACTCGCTGGCAACTAAGGATAGGGGTTGCGCTCGTTGCGGGACTTAACCCAACATTTCACAACACGAGCTGACGACAGCCATGCAGCACCTGTCTTACGGTTCCCGAAGGCACAACCGCATCTCTGCAGTCTTCCGTAGATGTCAAGAGTAGGTAAGGTTCGTCGCGTTGCCTCCAATTAAACCACATACCCCACCGCTTGTTCGGGCCCCCGTCAATTCATTTTAGTTTTTATCTTTCCACCGT
+
GGGGGGGGGGGGGGGGGGGEGGGGGGECFGGGGGGGGGGGGFGGGGGGGGGGGGGGGFFGGGGFGGGGGGGGGGGGGGGGGGGGGGFFGGGGGGGGGGGGGGGGGGGGGGGGGGECGGGGC@GC9EDFGGC,FDGGGGGGGGGGGGGDEGCCC>EEGDGGGFFFGGCFFG?FGGGGGCDF6=FFG@*03:;FEFGG41=D)::=93B908)/)(29@FC@7<?**/)460.4@E>(((96:42(7;>073DC07*4-)9))9@).(64)6(.56)0*/*9=>3.
@M02542:52:000000000-J9N43:1:1101:11279:7670 2:N:0:GTGAAA
CGGTTTATCACCGGCAGTCTCCCTAGAGTTCCCGACTTAACTCGCTGGCAACTAAGGATAGGGGTTGCGCTCGTTGCGGGACTTAACCCAACATTTCACAACACGAGCTGACGACAGCCATGCAGCACCTGTCTTACGGTTCCCGAAGGCACAACCGCATCTCTGCAGTCTTCCGTAGATGTCAAGAGTAGGTAAGGTTCTTCGCGTTGCGTCGAATTAAACCACATGCTCCACCGCTTGAGCGGGCCCCCGTCCATTCATTTGAGTTTTAATCTTTCGACCCT
+
GGGGGGGGGGGGDGG+FFGFFGGGGGCGGGGGGGGGGGFGGGGGFFFCFFGGGGGGGEB<FFGGGGGCFGGGGGGGGGGGGGGFGGG,FGGGGGGGGGGFGGEEGGEGGGGGEGGCEFDEGGGCA?=FFGGGGGGGGGGGGDGGGGGGGD@FFGEEGGDGGFGFFG;?FGGAFF5FGE4+8@1+;=AFFAAFC6@FC?FGFFFFFFFB0>9731)<F>G?C7:*1*6)2*646)769(96().(<696>FD)(/93))/6:?F44(.6)64:2..:*9).5))0
@M02542:52:000000000-J9N43:1:1101:11894:7677 1:N:0:GTGAAA
CGGTTTGTCACCGGCAGTCTCCTTAGAGTGCCCACCATCACGTGCTGGTAACTAAGGACAAGGGTTGCGCTCGTTACGGGACTTAACCCAACATCTCACGACACGAGCTGACGACAGCCATGCAGCACCTGTCTCAATGCTCCCGAAGGCACCAATCCATCTCTGGAAAGTTCATTGGATGTCAAGGCCTGGTAAGGTTCTTCGCGTTGCTTCGAATTAAACCACATGCTCCACCGCTTGTGCGGGCCCCCGTCAATTCATTTGAGTTTTAACCTTGCGGCCGT
+
GGCGGGGGGFGGEGFFF@FEGGGGGGGGGFFGCFGGFEFGGEFEGGGDCAFGGGGG<FFCFDFGGFGGGGGGGGGGGFG7EFGGGGGGGGGGGGFGGGGFGGGGGGGGEEFGGGGEEFFGGEF@<FFGGGGFGADBDFFFE=DFEGDCCG7DFFGGGECFG;FFAGF?FFCFGG9FCGFFGG9DEC,>FFGGFC9FGGGGGFGG5?CE8CGGF=C8<FFDEGG5ECGGGFGF?FGGGGG<C)9CC7>BGG<>DG?EAF77:F<?6<<BAAA4FGFG2811;>@:
@M02542:52:000000000-J9N43:1:1101:27536:7685 1:N:0:GTGAAA
CGGTTTATCACCGGCAGTCTCCCTAGAGTTCCCGACTTAACTCGCTGGCAACTAAGGATAGGGGTTGCGCTCGTTGCGGGACTTAACCCAACATTTCACAACACGAGCTGACGACAGCCATGCAGCACCTGTCTTACGGTTCCCGAAGGCACAAACGCATCTCTGCAGTCTTCCGTAGATGTCAAGAGTAGGTAAGGTTCTTCGCGTTGCGTCGAATTAAACCACATGCTCCACCGCTTGTGCGGGCCCCCGTCAATTCATTTGAGTTTTAATCTTGCGACCGT
+
GGCF@,,FGFGG,@F@B@C<<@CECFGGGFFCGGGGEC,CCGFEC@@E>FFDGGFGEFCEFG8CFGGF::BC:@F8=:=C:FGFFE?F8?FF7?<EEFCB==AFD7:CGCF8:>>FF8DGGG8FFGECB<<=<<FDB<>3:@,@CFG*7D<@,@,6C*5*5FGG,,@3>F,,771?:**,6,,@CFG6>+2?2,?982>C+?EECEEEEE5*7E8CCFCG:ECFGEF?C0:CA8A::):FC3FGGG>@EDDBDGBB<FGB>FFFD:>B9<AC:CFC<<14(457
@M02542:52:000000000-J9N43:1:1101:5297:7686 1:N:0:GTGAAA
CGGTTTATCACCGGCAGTCTCCCTAGAGTTCCCGACTTAACTCGCTGGCAACTAAGGATAGGGGTTGCGCTCGTTGCGGGACTTAACCCAACATTTCACAACACGAGCTGACGACAGCCATGCAGCACCTGTCTTACGGTTCCCGAAGGCACAACCGCATCTCTGCAGTCTTCCGTAGATGTCAAGAGTAGGTAAGGTTCTTCGCGTTGCGTCGAATTAAACCACATGCTCCACCGCTTGTGCGGGCCCCCGTCAATTCATTTGAGTTTTAATCTTGCGACCGT
+
CFGGE@EFGGFF;CGGCAE<CFC@<FC<FGFGGGGGGGGGFGFGGGGGGGGCEGGGGFGGGGCGGDF8@FECF=FCFC@BFE@FGGFG87F+FCFGGGADFEGC+4=FFGG8>FFFGCC8<DGGF?FFGGGGGGGGFGCCGGGGGEEFFBFFGGGCFG>:F,<@CFFFGGGG;<EFFGG99CFECC,3A+9EFFE9FE97BGC>EEGGGGGG>*88CGEFC+8C@FD6:0:66CC==CECGFFGGGE@EDGFFD0)4?F=7CAFB?)64449>FFGA43,6;>>
@M02542:52:000000000-J9N43:1:1101:23076:7687 1:N:0:GTGAAA
CGGTTTATCACCGGCAGTCTCCCTAGAGTTCCCGACTTAACTCGCTGGCAACTAAGGATAGGTGTTGCGCTCGTTGCGGGACTTAACCCAACATTTCACAACACGAGCTGACGACAGCCATGCAGCACCTGTCTTACGGTTCCCGAAGGCACAACCGCATCTCTGCAGTCTTCCGTAGATGTCAAGAGTAGGTAAGGTTCTTCGCGTTGCGTCGAATTAAACCACATGCTCCACCGCTTGTGCGGGCCCCCGTCAATTCATTTGAGTTTTAATCTTGCGACCGTT
+
EEECCFGGGGGF@:FGFFGGDGGGCGCCFFGFCFGCFGGFDE9CFFFCCEDFGGEFGGGGF@CAFECCFG7CGGGFGGGCFGGGFFGGGGGGGGDFFDGFFGGCGGDGGGGGCGCGCGGFG@EDFGFFAFGGFFGEGGGFEECFBE73B@FGFG7@<FCFEDCFFFGFCFFGDG@FDGGFF,@;CC,B@99E2<<FGGCFGDECGGEGGGGGFEEFGGGGGGGGGGG9?90A66;:C3EGG:FGGGF>EDGDEDFF>GG=CG24:0644>BGG>?G2<>>>F3>.
@M02542:52:000000000-J9N43:1:1101:27537:7700 1:N:0:GTGAAA
CGGTTTGTCACCGGCAGTCTCCTTAGAGTGCCCACCATCACGTGCTGGTAACTAAGGACAAGGGTTGCGCTCGTTACGGGACTTAACCCAACATCTCACGACACGAGCTGACGACAGCCTTGCAGCACCTGTCTCAATGCTCCCGAAGGCACCAATCCATCTCTGGAAAGTTCATTGGATGTCGAGGCCTGGTAAGGTTCTTCGCGTTGCTTCGAATTAAACCACATGCTCCACCGCTTGTGCGGGCCCCCGTCAATTCATTTGAGTTTTAACCTTGCGGCCGT
+
GGGGGGGGGGGGGGGDEGGFGGGGGGGGGGGGGGGGGGGGGGGGGGGGGGGGGGGGGGGGGGGGGGGGGGGGGGGGGGGGGGGGGGGGGGGGGGGGGGGGGGGGGGGGGGGGGGGGGGGGGGGFGGDGGGGGGGGGGGCGGGGGGGGGGGFGGGGGGGGGGGGGGGGGGGGGGGGGGGGGGGGGGDGGGGGGGGGFFFFGGGGGGGGGGEEFFGGGGGFGGGGGGGFFFCFFC@FCEGGGG:FDGCDEGDGFBD(><FD?FGFF96AAFABFGGFG<3,49>>:
@M02542:52:000000000-J9N43:1:1101:22526:7713 2:N:0:GTGAAA
CGGTTTGTCACCGGCAGTCTCTCTAGAGTGCCCTTTCGTAGCAACTAGAGACAAGGGTTGCGCTCGTTGCGGGACTTAACCCAACATCTCACGACACGAGCTGACGACAGCCATGCAGCACCTGTGTCCACTTTCTCTTTCGAGCACCTAATGCATCTCTGCTTCGTTAGTGGCATGTCAAGGGTAGGTAAGGTTTTTCGCGTTGCATCGAATTAATACACATCATCCACCGCTTGTGCGGGTCCCATTCAATTCCTTTGAGTTTTTATCTTGCGACCGTACTCC
+
GG@CFGGGGGGGGGGGGGFEFFFFGGGGGGCEGFFCGGGCGGGGGGGGGDFCDGGGGGGGGGDFFEFFGGGGGGGGGGFFFFGGGG@@9F,BFEFFGGEGGGGGGGGGC@FGGFEFG?FFGDE8DEBDFGGGGGF?FCDFFGFFDCEFC>:<7EC,55,@C,E7,@2:D4=:FGDFF@:AFDGE2>BF+:FFF@+=9FFGD3>82>F5C>;A31@=81>9<)/+++064<?BF)718):2;;1(7()))-*26>>4<4=<A>8494(())).))()7)07)))10
@M02542:52:000000000-J9N43:1:1101:21731:7726 1:N:0:GTGAAA
CGGTTTATCACCGGCAGTCTCCCTAGAGTTCCCGACTTAACTCGCTGGCAACTAAGGATAGGGGTTGCGCTCGTTGCGGGACTTAACCCAACATTTCACAACACGAGCTGACGACAGCCATGCAGCACCTGTCTTACGGTTCCCGAAGGCACAACCGCATCTCTGCAGTCTTCCGTAGATGTCAAGAGTAGGTAAGGTTCTTCGCGTTGCGTCGAATTAAACCACATGCTCCACCGCTTGTGCGGGCCCCCGTCAATTCATTTGAGTTTTAATCTTGCGACCGT
+
GGGGGGGGGGGGGGGGGGGGGGGGGGACEFGGGGGGGGGGGGEGGGGEGCFGGGGGGGGGGGGGGGGGGGGGEGGFGGGGGGGGGGGGGGGGFFGGGGGGGGGGGEEGGFGGGGGGGGGGGFFGGGGGGGDGGGGFGGGGGGGGGGGGDGGGFGGGGGFGGGGFCGGGGGGGGGCFGGEEGGGGGGGFGGGGF@FFFEFFFGGDGCEG=ECEFGGGGGGFGGGGGGGGGCFGGFGGGGGGC4*>ECB>EGG:DD?BBCD7FDAF><><AFBFGG*?4<;6>BEE
@M02542:52:000000000-J9N43:1:1101:26185:7727 1:N:0:GTGAAA
CGGTTTGTCACCGGCAGTCTCCCTGGAGTGCTCTTGCGTAGCAACTAGGGACAAGGGTTGCGCTCGTTGCGGGACTTAACCCAACATCTCACGACACGAGCTGACGACAGCCATGCAGCACCTGTGTTATGGCTCCCTTTCGGGCACCCCCACCTCTCAGCGGGGTTCCATACATGTCAAGGGTAGGTAAGGTTTTTCGCGTTGCATCGAATTAATCCACATCATCCACCGCTTGTGCGGGTCCCCGGCAATTCCTTTGAGTTTTAATCTTGCGACCGTACTCCC
+
GGGGGGGGGGGGGGGGGGGGGGGGGGGGGGGGGGGGGGGGGGGGGGGGGFFGGGGGGGGGFGGGGGGFCEFGEGGGGGGGGGGGGGFGBFGFGGGGGGGGGGGGGGGDEGGGGGDFGGGGFG?FGCGGGGGFGGGGGGGGDGE:FFGFGGC*FF:D:?FGGGGGGGDFGGGGGGFFGGCFFG7+?*CCGGGD:97EGFECEECCGFGGEFGGFFFGDGFFFGGFCFGGGGGGGGCC?DGGGFEGGG>):59?6:5=AC>?*;:B<4846><*7)5593:??:FFF
@M02542:52:000000000-J9N43:1:1101:13524:7736 1:N:0:GTGAAA
CGGTTTATCACCGGCAGTCTCCCTAGAGTTCCCGACTTAACTCGCTGGCAACTAAGGATAGGGGTTGCGCTCGTTGCGGGACTTAACCCAACATTTCACAACACGAGCTGACGACAGCCATGCAGCACCTGTCTTACGGTTCCCGAAGGCACAACCGCATCTCTGCAGTCTTCCGTAGATGTCAAGAGTAGGTAAGGTTCTTCGCGTTGCGTCGAATTAAACCACATGCTCCACCGCTTGTGCGGGCCCCCGTCAATTCATTTGAGTTTTAATCTTGCGACCGT
+
GGGGGGGGGFGG@EFGGFGEGGFGGGDFGGGGGGGGGGAFGGGGGEGCGFGGGGGGGGGCFGGGGGGGGGGGCFGGGGFGGGFGFGBFEGFGGGGGGGGGGGEGDGEGGGGGEEGGGGGGGCF<=EGGGGFFFCFFGECFGFGGEGGGGGGFCFBFGGGGGFGCGGGGGGGEGGDG:FGGGG@CCDFFGGGGBFCFGGGGGGGGDGGGCGGGFEG=CGGFGGG>FGGFD<FCFGCGGGE3*4@3CDEFGGG5>DF3<GGFFC>FFFA4A5:DCC6CBF>99B>5
@M02542:52:000000000-J9N43:1:1101:22341:7744 2:N:0:GTGAAA
CGAGTTGACCCCGGCGGTCCCCTGTGAGTCCCCATCCTCCCGAAGGAGTTGCTGGCAACAAAGGACAAGGGTTGCGCTCGTTGCGGGACTTAACCCAACATCTCACGACACAAGCTGACGACAGCCATGCACCACCTGTACACCGACCACAAGGGGGGCACTATCTCTAATGCTTTCCGGTGTATGTCAAGCCTTGGTAAGGTTCTTCGCGTTTCGTCCAATTAAGCCACATGATCCGCTGCTTGTGCAGGCCCCCGTCGAATCCTTTGAGTTTTAGCCTTTCGG
+
6:FGGEGGD<<CFGEG7FF+CFFC66<,<<9@FEGG?FFE@:F++8F@EF,C9,6CFGGG6E<<,4CE8<FCFE8FFC::CFE:C@CFGGCFFFG,:DFGC,5;FDDB=CB,:3@,8BCGDGGE>83<@>:9<D7@8C=@FC,?BEEE*;,:,4*=5*:*A*<:C<CFCFGFGFGECEG:5*9BGBFF66?F<FGFDE4:?:8=)9=A6),7((2007*0*)6AG9FB:F::***).39(,4.492,)))99157(((.(-)9(4466-),-66<:966=?*/5:
@M02542:52:000000000-J9N43:1:1101:23434:7764 1:N:0:GTGAAA
CGGTTTGTCACCGGCAGTCTCATTAGAGTGCCCTTTCGTAGCAACTAATGACAAGGGTTGCGCTCGTTGCGGGACTTAACCCAACATCTCACGACACGAGCTGACGACAGCCATGCAGCACCTGTGTTCCGGTTCTCTTGCGAGCACTCCCAAATCTCTTCGGGATTCCAGACATGTCAAGGGTAGGTAAGGTTTTTCGCGTTACATCGAATTAATCCACATCATCCACCGCTTGTGCGGGTCCCCGTCAATTCCTTTGAGTTTTAATCTTGCGACCGTACTCCC
+
GGGGGGGGGGGGGGGGGGGGGGGGGGEEFGGGGGGGGGGGGGGGGGGGGGGGGGGGGGGGGGGGGGGGGGGGGGGGGGGGGGGGGGGGGGGGGGGGGGGGGGFGGGGGGGGGGGGGGGGGGGGGGGGGGGGGGGGGGGGGGGGGGGGGGGGGGGGGGGFFGGGGGGGGGGGGGGGGGGGGGFGFGGGGGGGGFGGGGGGGGGGEEGGGGFCGFGGGGGGGGFGGGGGGGGGGGGGGCFGGGFFGGGFFGGGFFGFFBFD=5:<FFF?>ABACFGDD;9???BFFF
@M02542:52:000000000-J9N43:1:1101:25431:7767 1:N:0:GTGAAA
CGGTTTATCACCGGCAGTCTCCCTAGAGTTCCCGACTTAACTCGCTGGCAACTAAGGATAGGGGTTGCGCTCGTTGCGGGACTTAACCCAACATTTCACAACACGAGCTGACGACAGCCATGCAGCACCTGTCTTACGGTTCCCGAAGGCACAACCGCATCTCTGCAGTCTTCCGTAGATGTCAAGAGTAGGTAAGGTTCTTCGCGTTGCGTCGAATTAAACCACATGCTCCGCCGCTTGTGCGGGCCCCCGTCAATTCATTTGAGTTTTAATCTTGCGACCGT
+
GGGGGGGGGGGGGGGGGGGGGGGGGGGGGGGGGGGGGGGGGGGGGGGGGGGGGGGGGGGGGGGGGGGGGGGGGGGGGGGGGGGGGGGGGGGGGGGGGGGGGGGGGGGGGGGGGGGGGGGGGGGGGGGGGGGGGGGGGGGGGGGGGGGGGGGGGGGGGGGGGGGGGGGGGGGGGGGGGGGGGGGGGGGGGGGGGGGGGGGGGGGGGGGGGGGGFGGGGGGGGGGGGGGGGGGGGGGGGGGGGFFGGGFEGGGDEDBFFFGFGGFFFFFFAFFGGGFG9AB9>>DF
@M02542:52:000000000-J9N43:1:1101:26090:7768 1:N:0:GTGAAA
GTCCACACCTTCCTCCGGTTTATCACCGGCAGTCTCCCTAGAGTTCCCGACTTAACTCGCTGGCAACTAAGGATAGGGGTTGCGCTCGTTGCGGGACTTAACCCAACATTTCACAACACGAGCTGACGACAGCCATGCAGCACCTGTCTTACGGTTCCCGAAGGCACAACCGCATCTCTGCAGTCTTCCGTAGATGTCAAGAGTAGGTAAGGTTCTTCGCGTTGCTTCGAATTAAACCACATGCTCCACCGCTTGTGCGGGCCCCCGTCAATTCCTTTGAGTTTTAATCTTGCGACCGTAC
+
CCCCCGGGGGGGGGGGGGGGGGGGGGGGGGGGGGGGGGGGGGGGGGGGGGGGGGGGGGGGGGGGGGGGGGGGGGGFGGGGGGGGGGGGGGGGGGGGGGGGGGGGGGGGGGGFGGGGG8FGGGGGGGGGGGGGGGGGGGGGGGGGGGGGGGGGGGGGGGGDGGGGGGGGGGGGGGGGFGGGGGGGGGGFGGFGGGGGGGGGGGGGGGGFGGGGGGGGGGGDGGGEGGGGFFGGGGGGGGGGGGCF9CGGGGGG=D77*97CEDDFGGGFDDFFFGGFGGFFF>><>A?GCC?74;;>>BB>)
@M02542:52:000000000-J9N43:1:1101:28548:7793 1:N:0:GTGAAA
CGGTTTATCACCGGCAGTCTCCCTAGAGTTCCCGACTTAACTCGCTGGCAACTAAGGATAGGGGTTGCGCTCGTTGCGGGACTTAACCCAACATTTCACAACACGAGCTGACGACAGCCATGCAGCACCTGTCTTACGGTTCCCGAAGGCACAACCGCATCTCTGCAGTCTTCCGTAGATGTCAAGAGTAGGTAAGGTTCTTCGCGTTGCGTCGAATTAAACCACATGCTCCACCGCTTGTTCGGGCCCCCGTCAATTCATTTGAGTTTTAATCTTTCGACCGT
+
FGGG+BFGEFGG@CC@CDFDGFGFGEGGGFFGDFGEGCFGGFGC:FECC@EFGFGFGGADDGCFFGGGGGDGGGG8FFDDGGGFBEGG=EGC@FFFFAGGGGGGDGGGG@DFC:FGE<D3>>FDDFCGGGGFFEGGGFCGGGGGDFGE7FFGGFGDDEGGECFG9FC,><FGAC:FFG*4,4:;CF,312BC<CFCG<CGGFGGG5?E*?787::EGGCGGDFF*CC9C+<6EF6CEG57<)7*757757DEBC:EDGFB>FAF<(.:4<97CFF>)-,(495B
@M02542:52:000000000-J9N43:1:1101:20149:7796 1:N:0:GTGAAA
CGAGTTGACCCCGGCGGTCTCCTGTGAGTCCCCAACCTCCCGAAGGAGTTGCTGGCAACACAGGACAAGGGTTGCGCTCGTTGCGGGACTTAACCCAACATCTCACGACACGAGCTGACGACAGCCATGCACCACCTGTACACCGACCACAAGGGGGGCACTATCTCTAATGCTTTCCGGTGTATGTCAAGCCTTGGTAAGGTTCTTCGCGTTGCGTCGAATTAAGCCACATGCTCCGCTGCTTGTGCGGGCCCCCGTCAATTCCTTTGAGTTTTAGCCTTGCGG
+
GGGGGGGGGGGGGGGGGGGGGGGGGGGGGGGGFGGGG@GGGEGGGGGGGGGFGGGGGGGGGGGGGGGGFGGGGGGGGGGGGGGGGGGEGGGGGGGGGGGGGGGFFGGGGEGGGEGGGFGGECCEGGGGEFFGFFGGDFGFFFGGF<FGGGGFGGCFGGG>EG?FG?FGGGGGGGGGGGGGGGGGGGFGFGGGGGGGGFGGGGGGGGGGGGGGFGGGGGGGFFGGGFGGC8CFEC0CFCEGGFF><<66EGCEFGFFF5CEGGFFFBFF9),*:7@D<>BBF3955
@M02542:52:000000000-J9N43:1:1101:4788:7816 1:N:0:GTGAAA
CGGTTTGTCACCGGCAGTCTCCCTGGAGTGCTCTTGCGTAGCAACTAGGGACAAGGGTTGCGCTCGTTGCGGGACTTAACCCAACATCTCACGACACGAGCTGACGACAGCCATGCAGCACCCGTGTTACGGCTCCCTTTCGGGCACCCCCACCTCTCAGCAGGGTTCCGTACATGTCAAGGGTAGGTAAGGTTTTTCGCGTTGCATCGAATTAATCCACATCATCCACCGCTTGTGCGGGTCCCCGTCAATTCCTTTGAGTTTTAATCTTGCGACCGTACTCCC
+
GGGFGGGGGGGG7@EFEGGGGGGFGGGGGGGGGGGFEGGGGGGGGGGGGGGGGGGGGGGEGGGGGGGGGGGGFGGFGGGGGGDGGGGGEGGGGEEGGGEGGGGGGEGGGGGGGGGGDFBDEGGGGGGGGGGGGGGDF@FGGGGGGGGGGGG@GGEFCFGGGGGGGGFCGGGGGGGGGGGGFGGGGGGFGFGGF?FFGGGGGGGGGGGGCEGGFGGGGFFGGGEF?FGGGGDEGGCF+:55DFFFGGBDEDCFFGFF<FGFD:9@ABBBAFF:F)7DB9<<<BFFF
@M02542:52:000000000-J9N43:1:1101:19398:7819 1:N:0:GTGAAA
CGGTTTGTCACCGGCAGTCTCTCTAGAGTGCCCTTTCGTAGCAACTAGAGACAAGGGTTGCGCTCGTTGCGGGACTTAACCCAACATCTCACGACACGAGCTGACGACAGCCATGCAGCACCTGTGTCCACTTTCTCTTTCGAGCACCTAATGCATCTCTGCTTCGTTAGTGGCATGTCAAGGGTAGGTAAGGTTTTTCGCGTTGCATCGAATTAATCCACATCATCCACCGCTTGTGCGGGTCCCCGTCAATTCCTTTGAGTTTTAATCTTGCGACCGTACTCC
+
GGGGGGGGGGGGGGGGGGGGGGGGGGGGGGGGGGGGGGGGGGGGGGGGGGGGGGGGGGGGGGGGGGGGGGGGGGGGGGGGGGGGGGGGGGGGGGGGGGEGGGGGGGGGGGGGGGGGGGGGGGGGGGGGGGGGGGGFGGGGGGGGGGGGFGGGGGGGGGGGGGGGGGGGGGGGGGFGGGGGGGGGFGGGFGGGGFFGGGGGGEGGGGGGGGFGFGGGGFFCFC?CGFFGDGGGGGGGGDGGGFFGGGFEGGDFFGAFFGGFFGFFFFA?BFFGFF5C>B9?0354<
@M02542:52:000000000-J9N43:1:1101:21837:7823 1:N:0:GTGAAA
CGAGTTGACCCCGGCGGTCTCCTTTGAGTCCCCAACCTCCCGAAGGAGTTGCTGGCAACACAGGACAAGGGTTGCGCTCGTTGCGGGACTTAACCCAACATCTCACGACACGAGCTGACGACGGCCATGCAGCACCTGTGTCCAGGTTCTCTTTCGAGCACTCCCACATCTCTGCAGGATTCCTGGCATGTCAAGGGTAGGTAAGGTTTTTCGCGTTGCATCGAATTAAACCACATCATCCACCGCTTGTGCGGGTCCCCGTCAATTCCTTTGAGTTTCAACCTT
+
GGGCFGCFGFDGEGGGCGGGFGGGGGCCEEFEGFGGGFGFGGGGFGGCGGGGFGGGFGGGGGGGGGFGGFGGGGGGGCGGGGGGGGG@FGGGGGGGGGGFFG9FGGGDEGGGGEGGGGFGGDFDGGGGGGGGGGGGC<FFGGGGGGGGGGGFGFFGFGGGGCFGFFGDGG@F,<FFGGGGGGGGG@FGGGCEFGCGGGGGGGGGGGGGC@C87EGGG*;CFGC6CGGDGG??5;@+<79>:,9>*7@>C77BDD9B1/>FD5:EF>B<<<A:*:):AF92<<FFF
@M02542:52:000000000-J9N43:1:1101:15236:7824 1:N:0:GTGAAA
ATCCACACCTTCCTCCGGTTTGTCACCGGCAGTCTCTCTAGAGTGCCCTTTCGTAGCAACTAGAGACAAGGGTTGCGCTCGTTGCGGGACTTAACCCAACATCTCACGACACGAGCTGACGACAGCCATGCAGCACCTGTGTCCACTTTCTCTTTCGAGCACCTAATGCATCTCTGCTTCGTTAGTGGCATGTCAAGGGTAGGTAAGGTTTTTCGCGTTGCATCGAATTAATCCACATCATCCACCGCTTGTGCGGGTCCCCGTCAATTCCTTTGAGTTTTAATCTTGCGACCGTACTCCC
+
CCCCCGGGGGGGGGGGGGGGGGGGGGGGGGGGGGGGGGGGGGGGGGGGGGGGGGGGGGGGGGGGGGGGGGGGGGGGGGGGGGGGGGGGGGGGGGGGGGGGGGGGGGGGGGGGGGGGGGGGGGGGGGGGGGGGGGGGGGGGGGGGGGGGGGGGGGGGGGGGGGGGGGGGGGGGFGGGGGGGGGGGGGGGGGGGGGGGGGGFGGGGGGGGCEGGGGGGGGGGGGGGEGGGFGGGGGGGGGGGGGGGGGGGGGGGFGGGGFBGGGF5CGGFFGFFFGGFGFFFFAFFFFFGCDFGFFFFFFFFF
@M02542:52:000000000-J9N43:1:1101:22311:7824 1:N:0:GTGAAA
ATCCACACCTTCCTCTCGGCTTATCACCGGCAGTCCCCTTAGAGTGCCCAACTGAATGCTGGCAACTAAGGGCGAGGGTTGCGCTCGTTGCGGGACTTAACCCAACATCTCACGACACGAGCTGACGACAGCCATGCAGCACCTGTGTCCCGGTCCCCGAAGGGAACCCTGCATCTCTGCAGGTAGCCGGGCATGTCAAGGGCTGGTAAGGTTCTGCGCGTTGCTTCGAATTAAACCACATGCTCCACCGCTTGTGCGGGCCCCCGTCAATTCCTTTGAGTTTTAATCTTGTGACCGTACT
+
CCCCCGGGGGGGGGGGGGGGGGGGGGGGGGGGGGGFGGGGGGCCEFGGGGGGGEGGGGGGGEFGGGGGGGGFGGGGGGGGGGGGCGGGGGGGGGGGGGGGGGGGGGGGGFGGGGGGGGFGEGGGGGGGGGGGGCFGGGGG,FFGGG8FFGGGGGGGGGCCFEGGGGGGGGGGFCFCGGGGGGGGGGGGGGCEEGGFFGGGFEF9EGGFFGF<CFGFF8EEGGEGEFG5>=FGCGGFGDGGG6<<CCFGGGDGGFFGGFDCGGFFG<DB@GFFBGGFGCBFF<AAAFFCF>/*,.4<>B@E)
@M02542:52:000000000-J9N43:1:1101:24995:7836 1:N:0:GTGAAA
CGGTTTGTCACCGGCAGTCTCCTTAGAGTGCCCACCATCACGTGCTGGTAACTAAGGACAAGGGTTGCGCTCGTTGCGAGACTTAACCCAACATTTCACAACACGAGCTGACGACAGCCATGCAGCACCTGTCTTAGCGTTCCCGAAGGCACAATCGTATCTCTACAATCTTCGCTAGATGTCAAGAGTAGGTAAGGTTCTTCGCGTTGCGTCGAATTAAACCACATGCTCCACCGCTTGTGCGGGCCCCCGTCAATTCATTTGAGTTTTAATCTTGCGACCGT
+
GGGGGGGGGGGGGGGGGGGGGGGGGGGGGGGGGGGGGGGGGGGGGGGGGGGGGGGGGGGGGGGGGGGGGGGGGGGGGGGGGGGGGGGGGGGGGGGGGGGGGGGGGGGGGGGGGGGGGGGGGFGGGGGGGGGGGGGGGGGGGGGGGGGGGFGGGGGGGGGGGGGGGGGFFGGGGGGGGGGGGEBGGGGGGGGGGGGGGGGGGGGGGGGGGGGGFG=GGGGGGGGGGGGGFFGGGGGGGGGGGFFGGGFFGGGFFDBEFGGFGGFFF?:ADFFGGGFF<AFFBFEF
@M02542:52:000000000-J9N43:1:1101:7622:7875 1:N:0:GTGAAA
ATCCACACCTTCCTCCGGTTTGTCACCGGCAGTCTCCCTGGAGTGCTCTTGCGTAGCAACTAGGGACAAGGGTTGCGCTCGTTGCGGGACTTAACCCAACATCTCACGACACGAGCTGACGACAGCCATGCAGCACCTGTGTTACGGCTCCCTTTCGGGCACCCCCACCTCTCGGCAGGGTTCCGTACATGTCAAGGGTAGGTAAGGTTTTTCGCGTTGCATCGAATTAATCCACATCATCCACCGCTTGTGCGGGTCCCCGTCAATTCCTTTGAGTTTTAATCTTGCGACCGTACTCCCC
+
CCCCCGGGGGGGGGGGGGGGGGGGGGGGGGGGGGGGGGGGGEFGGGGGGGFGGGGGGGGGGGGGGGGGGGGGGGGGGGGGGGGGGGGGGGGGGGGGGGGGGGGGGGGGGGEGGEGGGGGGDGGGGGGGFDGGGGGGGGGGGGGGGGGGEGGGGGGGGGGGCCGGGGGGG:FFG>FC@FGGGGGGGGGGEGFGGFGGGEGGDFFGGGGGGGGGGDGGGGCGGGGEEGGGFGGGGGGGGGGGEFFGGGG5CCG6?3=DDBFGGGFFGGC=FDAFBFGF>DFFABFFFF>F3C><>?<?<>FFF
@M02542:52:000000000-J9N43:1:1101:18127:7888 1:N:0:GTGAAA
TCTCCTTGCGTAGGCAGTCTCACTAGAGTCCCCAACTTAATGATGGCAACTAGTGACAGGGGTTGCGCTCGTTGCAGGACTTAACCTAACACCTCACGGCACGAGCTGACGACAACCATGCAGCACCTTGAAAAATGTCCGAAGAAAAGTCTATTTCTAAACCTGTCATTTCCCATTTAAGCCTTGGTAAGGTTCCTCGCGTATCATCGAATTAAACCACATAATCCACCGCTTGTGCGGGCCCCCGTCAATTCCTTTGAGTTTCAAACTTGCGTTCGTACTCCC
+
GGG,FGGGGGGGGGGGGGGGGGGGGGGGGGGGGGGGGGGGGGGGGGGGGGGGGGGGGGGGGGGGGGGGGGGGGGGGGGGGGGGGGGGGGGGGGGGGGGGGGGGGGGGGGGGGGGGGGGGGGGGGGGGGGGGGGGGGGGGGGGGGGGGGGGGGGGGGGGGGGGGGGGGGGGGGGGGGGGGGGGGGGGGGGGGGGGGGGGGGGGGGGGGGGCGGFGGGGGGGGGGGGGGGGGGGGGGGGGGGGFEGGGFDGGGFFGFFFGGFGGFFFFFFBFFFGGFGF?FFFFFFF
@M02542:52:000000000-J9N43:1:1101:22997:7890 1:N:0:GTGAAA
CGAGTTGACCCCGGCGGTCTCCTGTGAGTCCCCAACCTCCCGAAGGAGTTGCTGGCAACACAGGACAAGGGTTGCGCTCGTTGCGGGACTTAACCCAACATCTCACGACACGAGCTGACGACAGCCATGCACCACCTGTACACCGACCACAAGGGGGGCACTATCTCTAATGCTTTCCGGTGTATGTCAAGCCTTGGTAAGGTTCTTCGCGTTGCGTCGAATTAAGCCACATGCTCCGCTGCTTGTGCGGGCCCCCGTCAATTCCTTTGAGTTTTAGCCTTGCGG
+
GGGGGGGGGGGGGGGGGGGGGGGGGGEEFGFGGGGGGGGGGGGGGGGGGGGGGGGGGGGGGGGGGGGGGGGGGGGGGGGGGGGGGGGGGGGGGGGGGGGGGGGGGGGGGGGGGGGGGGGGGGGGFGGGGGGGGGGGGGGGGGGGGGGGGGGGGGGGGGGGGGGGGGGGGGGGGGGGGGGGGGGGGGGGGGGGGGGGGGGGGGGGGGGGGGGGFGGGGGGGFEFGGGGGGGGGGGGGGGGGGFFFFG@FEGGFFGFF>GGFGGFFFFFFFF?>FGFGFFFFA)?EB
@M02542:52:000000000-J9N43:1:1101:3908:7897 1:N:0:GTGAAA
TCGGCTTATCACCGGCAGTCCCCTTAGAGTGCCCAACCAAATGCTGGCAACTAAGGGCGAGGGTTGCGCTCGTTGCGGGACTTAACCCAACATCTCACGACACGAGCTGACGACAGCCATGCAGCACCTGTGTCCCGGTCCCCGAAGGGAACCCTGCATCTCTGCAGGTAGCCGGGCATGTCAAGGGCTGGTAAGGTTCTGCGCGTTGCTTCGAATTAAACCACATGCTCCACCGCTTGTGCGGGCCCCCGTCAATTCCTTTGAGTTTTAATCTTGCGACCGTAC
+
GGGGGGGGGGGGGGGGGGGGGGGGG8FGGGGGGGGFEGGGGGGGGGGGGGGGGGGGGGGGGGGGGGGGGGCEGGGGGGEGGGGGGGGGGGGGGGFGGGGGGGGGGEEGGGGEFEGGGGGGGGGGGGGGFFFCFFFFGGGG>FGGGGDEGGGGGGGGGGGGGGGGGGGFGEGGGEDGGGGGGGGGFFG8FGGGGGGGGGGGGGGGGGGCEGGGEFGGGGGGFECFGCCGFCF?:@CC=9596<)5C<5>GGD5>D?F2<FFGGB91>DBA):F>DF7>B1249575
@M02542:52:000000000-J9N43:1:1101:23956:7902 2:N:0:GTGAAA
CGAGTTGACCCCGGCGGTCTCCTGTGAGTCCCCAACCTCCCGAGGGAGTTGCTGGCAACACAGGACAAGGGTTGCGCTCGTTGCGGGACTTAACCAAACATCTCACGACACGAGCTGACGACAGCCATGCACCACCTGTACACCGACCACAAGGGGGGCACTATCTCTAATGCTTTCCGGTGTATGTCAAGCCTTGGTAAGGTTCTTCGCGTTGCGTCGAATTAAGCCACATGCTCCGCTGCTGGTTCGGGCCCCCGGCCATTCCTTTTAGTTTTTGCCTTTCGG
+
GGGGGGGGGFGEGGGGDGGDGGGGGDEFFEFGGGGGGGGFGCGGGGGGGFEFFFGGGC=CFABFCFFGGGGFGGGGGGCFGGFGGGDGGGGGGFCF@8FGFFADDEFGGDGDGCF7BFGGDGDCGGDDFG9?A,DDG8FFGGGFEDEG>CFFFGGCCEGG5*0+<2<@FGGFD?FGGGG3.:C=F9=F=@FF090>*3@:969FBF4:,04>;07:)7::5>BF7+@?FC2:?)953(1(,7:,/8).(3D:(/<((2>(39=9<<AD))()..)*)1**94*0)
@M02542:52:000000000-J9N43:1:1101:10282:7929 1:N:0:GTGAAA
CGGTTTGTCACCGGCAGTCTCATTAGAGTGCCCTTTCGTAGCAACTAATGACAAGGGTTGCGCTCGTTGCGGGACTTAACCCAACATCTCACGACACGAGCTGACGACAGCCATGCAGCACCTGTGTGATGGTTCTCTTTCGAGCACTCCCAAATCTCTTCGGGATTCCATCCATGTCAAGGGTAGGTAAGGTTTTTCGCGTTGCATCGAATTAATCCACATCATCCACCGCTTGTGCGGGTCCCCGTCAATTCCTTTGAGTTTTAATCTTGCGACCGTACTCCC
+
GGGGGGGGGGGGGGGGGGGGGGGGGGGGGGGGGGGGGGGGGGGGGGGGGGGGGGGGGGGGGGGGGGGGGGGGGGGGGGGGGGGGGGGGFGGGGGGGGGGGGGGGGGGGGGGGGGGGGGGGGGGGGGGGGGEGGGGGGGGGGGGGGGGGGGGGGGGGGGGGGGGGGGGGGGGGGGGGGGGGGGGGFEDGGGGGGGGGGGGGGGGGGGGGGGGGFGGGGGGGGGGGGGGGGGGGGGGGGGGGGFFGGGFFG<DFFGFFFGGFGGFFFFFFFFFCGD5D9>FBFBFFF
@M02542:52:000000000-J9N43:1:1101:10792:7933 1:N:0:GTGAAA
CGAGTTGACCCCGGCGGTCTCCTGTGAGTCCCCAACCTCCCGAAGGAGTTGCTGGCAACACAGGACAAGGGTTGCGCTCGTTGCGGGACTTAACCCAACATCTCACGACACGAGCTGACGACAGCCATGCACCACCTGTACACCGACCACAAGGGGGGCACTATCTCTAATGCTTTCCGGTGTATGTCAAGCCTTGGTAAGGTTCTTCGCGTTGCGTCGAATTAAGCCACATGCTCCGCTGCTTGTGCGGGCCCCCGTCAATTCCTTTGAGTTTTAGCCTTGCGG
+
GGGGGGGFGGGGDGGGGGGGGGGGGGGGGGGGGGGGGAFGGGCFGEGGGGFGGGGGGGGGGGGGGGGGGGGGGGGGGGGGGGGGGDGDGGGGGGGGGGGGGGGGGGGGGGGGGGGGGGGDEDFGFGGGGGGFFGG7<FGGGGFCFGG@FFGGFGGGGGDGGGGGG@CGEGGFGFFGFC>EGGGF<FFGGGF6CFECGCGGGGFGGGGCGGGGFGGDDECCEGFCGFCCGGGGGGGGFGGGGFFD65)4/7>@@DF52*55C7699<AB9>?GGGFF(.:AB0).5
@M02542:52:000000000-J9N43:1:1101:23512:7992 2:N:0:GTGAAA
CGGTTTATCACCGGCAGTCTCCCTAGAGTTCCCGACTTAACTCGCTGGCAACTAAGGATAGGGGTTGCGCTCGTTGCGGGACTTAACCCAACATTTCACAACACGAGCTGACGACAGCCATGCAGCACCTGTCTTACGGTTCCCGAAGGCACAACCGCATCTCTGCAGTCTTCCGTAGATGTCAAGAGTAGGTAAGGTTCTTCGCGTTGCGTCGAATTAAACCACATGCCCCACCGCTTGTGCGGGCCCCCGTCAATTCATTTGAGTTTTAATCTTTCGCCCGTT
+
GGGGGGGGGGGGGGGGGGGGGFGGGGEEFFGGGGGGGGGGGGGGGGGGGGGGGGGGGCFGFGGGGGGGGGGGGGGGGGGGGGGGGGGFFCFGGGGGGGGGGGGGGGGGGGGGGGGGGGGGGGGFGGGGGGGGGFGGGGGFGEEFGGGEGGGGGCCGGGGEECFGGGGGEGGFGGGGFGDFFF>FFEFFFFFFC+:FG@6**;;:1>;9@A(0-4CFFFGFGFB>82/4C*18>>E>>BDF<)42>6((9>D34C<(<)*-)776<:4422-)6:>DC4.))57<)
@M02542:52:000000000-J9N43:1:1101:28192:8006 2:N:0:GTGAAA
CGGTTTATCACCGGCAGTCTCCCTAGAGTTCCCGACTTAACTCGCTGGCAACTAAGGATAGGGGTTGCGCTCGTTGCGGGACTTAACCCAACATTTCACAACACGAGCTGACGACAGCCATGCAGCACCTGTCTTACGGGTCCCGAAGGCACAACCGCATCTCTGCAGTCTTCCGTAGATGTCAAGAGTAGGTAAGGTTCTTCGCGGTGCGTAGAATTACACCACATGCTCCACCGCTTGGTCGGGCCCCCCTCCATTCATTTGGGTTTTAATCTTGCGACCGTT
+
GGGGGGGGGGGGGGGEGGGCFFGGFGGGGGGCGGGGGGGGGFGGDCCEGGGGG8EGGGG9,BFFFGEGGGDFCFGGGGGGEGGGGFGGGEGGGGGGGGGGGGGGGGGDEGGCCFDGGGGGGFG:=D>@>EFC:3@C;EE+@@FG>EG>FGGG,>CEGGG*74CGGGGGGGCFCFDC*:<FFGG=C)1)188=>CFGGGF7;CAF;))46B;@:(1*9F?*:>7C8*?)**.5?>4(,(9-(-605996>>G)-7*,6<6--*9-),,-362.-)-27*.55;..)
@M02542:52:000000000-J9N43:1:1101:10753:8025 1:N:0:GTGAAA
CGAGTTGACCCCGGCGGTCTCCTGTGAGTCCCCAACCTCCCGAAGGAGTTGCTGGCAACACAGGACAAGGGTTGCGCTCGTTGCGGGACTTAACCCAACATCTCACGACACGAGCTGACGACAGCCATGCACCACCTGTACACCGACCACAAGGGGGGCACTATCTCTAATGCTTTCCGGTGTATGTCAAGCCTTGGTAAGGTTCTTCGCGTTGCGTCGAATTAAGCCACATGCTCCGCTGCTGGTGCGGGCCCCCGTCAATTCCTTTGAGTTTTAGCCTTGCGG
+
GGDCFGGGGFGGGEGGGEGEGGGGGGGGGFFFGGGGGFGGGGEGGGGFGGGGGGGGGGGFGGFGGFCCGGGGGGGGGGGGGGFEEGGCFGGGGGGGGFGGGGGGDGGEGFGGGGGGEFECFGEEGCFGFGGFGGFGGGGCFGGCCGGGGGGGF7@FGGGGGGFCF7CG9CF7CE9FGGGGGGGGGGGFGGGGFCG?FGGFFDGGGGGFCEGGD=EGGGGGGGGGGFGGGC6C680<FGEG32?*7C5=5DCBFGF>6EC5C79@9<<>4)4CFGF:(4?<A?FD3
@M02542:52:000000000-J9N43:1:1101:12886:8025 1:N:0:GTGAAA
CGGTTTGTCACCGGCAGTCTCCTTAGAGTTCCCACCATTACGTGCTGGCAACTAAGGACAAGGGTTGCGCTCGTTGCGGGACTTAACCCAACATCTCACGACACGAGCTGACGACAGCCATGCAGCACCTGTGTTCTGATTCCCGAAGGCACTCCCGCATCTCTGCAGGATTCCAGACATGTCAAGGCCAGGTAAGGTTCTTCGCGTTGCATCGAATTAAACCACATACTCCACCGCTTGTGCGGGCCCCCGTCAATTCCTTTGAGTTTCAGTCTTGCGACCGTT
+
GGGGGGGGGGGGGGGGGGGGGGGGGGGGGGGGGGGGGGGGGGGGGGGGGGGGGGGGGGGGGGGGGGGGGGGGGGGGGGGGGGGGGGGGGGGGGGGFGGGGGGGGGGGGGGGGGGGGGGGGGGGGGGGGGGGGGGGGGGGGGGGGGGGGGGGGCGFGGGGGGFGGCFFGGDGGGGGGGGGGGGGDGGGGGGGGCFFGGGGGGGGGGGGGEEGGFEGGGGGGGGGGGGGGGFGGGGGGGGGGG:FGGDFFGGGDFGBFFGGF7FF69?FBFFDGG:FG)93>BFFF)
@M02542:52:000000000-J9N43:1:1101:17489:8027 1:N:0:GTGAAA
CGGTTTATCACCGGCAGTCTCCCTAGAGTTCCCGACTTAACTCGCTGGCAACTAAGGATAGGGGTTGCGCTCGTTGCGGGACTTAACCCAACATTTCACAACACGAGCTGACGACAGCCATGCAGCACCTGTCTTACGGTTCCCGAAGGCACAACCGCATCTCTGCAGTCTTCCGTAGATGTCAAGAGTAGGTAAGGTTCTTCGCGTTGCGTCGAATTAAACCACATGCTCCACCGCTTGTGCGGGCCCCCGTCAATTCATTTGAGTTTTAATCTTGCTACCGT
+
GGGGGGCFGGGGGGGGGGGGGGDGGGGGGGGDGGGGCGCFG@@BFG>@CFGGFGFGGFGFFF@78@C8FGGCF@<C,=C44FD@,F<FECGGFF<?FFGDEC<=CC@FGGBFC:C==DFGE,DFDGFCC<F@<FFFGB+F:<FC7FC:*<FCBFGG:FE:FC;FGCFC>FECGDBC::BCGGGGGFDFCFGGG@?B@:@FCGFGGGGCGC=ED=E865FCF:EG;8<9F0AFCCE8E)/>FFFCC/00:><<DG:>AEFFCFAF<<>>)649:7*:<9)6<087
@M02542:52:000000000-J9N43:1:1101:19974:8043 1:N:0:GTGAAA
CGGTTTATCACCGGCAGTCTCCCTAGAGTTCCCACCATTACGTGCTGGCAACTAAGGATAAGGGTTGCGCTCGTTGCGAGACTTAACCCAACATTTCACAACACGAGCTGACGACAGCCATGCAGCACCTGTCTTAGCGTTCCCGAAGGCACAATCGTATCTCTACAATCTTCGCTAGATGTCAAGAGTAGGTAAGGTTCTTCGCGTTGCGTCGAATTAAACCACATGCCCCACCGCTTGTGCGGGCCCCCGTCAATTCATTTGAGTTTTAATCTTGCGACCTTT
+
GGGGGGGGGGGGGDGCCFEFFGGGGGGDGGGGGGGGGFFGGFFCFGGGDFGDFGGGGGGGGGGGFGDG@ECFGGGGGGGGGGGGGGGGGGGGFGGDGGDGGGGGGCFGGFFGGGGGGGFFGF@FGGGGFGGGGGFFGGDGGGGGCE7F7FFGF?GGFGDFGFDFGGFGGGGGGFGGGGFFFEFGGCEGGGGGGGGGFFGGGGGGG8EE5EEGEGGGGGGGGGGGFGGGG+7=E=EDECGGG0475CEFGGGFBGBD4A77:F545?<A<A<GG*9>:<26>F)9*
@M02542:52:000000000-J9N43:1:1101:14645:8044 1:N:0:GTGAAA
CGGTTTGTCACCGGCAGTCTCCTTAGAGTGCCCACCATCACGTGCTGGTAACTAAGGACAAGGGTTGCGCTCGTTACGGGACTTAACCCAACATCTCACGACACGAGCTGACGACAGCCATGCAGCACCTGTCTCAATGCTCCCGAAGGCACCAATCCATCTCTGGAAAGTTCATTGGATGTCAAGGCCTGGTAAGGTTCTTCGCGTTGCTTCGAATTAAACCACATGCTCCACCGCTTGTGCGTGCCCCCGTCAATTCATTTGAGTTTTAACCTTGCGGCCGT
+
GGGGGGGGGGGGGGGGGGGGGGGGGGGGGGGGGGGGGGGGGGGGGGGGGGGGGGGGGGGGGGGGGGGGGGGGGGGGGGGGGGGGGGGGGGGGGGGEGGGGGGGGGGGGGGGGGGGGGGGGGFGGGGGGGGGGGGGGGGFGAFGGGGGGGGFGGGGGGGFGGGGGGGGGGGGGGGGGGGGGGGGGGGGGGGGGGGGGGGGGGGFGGGGGGGGGFGGGGGGGGGGGGGGGGGGFGGGGGGGGG7BCGCDFGGGFFGFFFGGFGGFFFFFFFFFGGGFGAF>BF>FE
@M02542:52:000000000-J9N43:1:1101:25758:8062 1:N:0:GTGAAA
CGGTTTGTCACCGGCAGTCTCATTAGAGTGCCCTTTCGTAGCAACTAATGACAAGGGTTGCGCTCGTTGCGGGACTTAACCCAACATCTCACGACACGAGCTGACGACAGCCATGCAGCACCTGTGTTCCGGTTCTCTTGCGAGCACTACCAAATCTCTTCGGCATTCCAGACATGTCAAGGGTAGGTAAGGTTTTTCGCGTTGCATCGAATTAATCCACATCATCCACCGCTTGTGCGGGTCCCCGTCAATTCCTTTGAGTTTTAATCTTGCGACCGTACTCCC
+
GGGGGGGGGGGGGGGGGGGGGGGGGGGGGGGGGGGGGGGGGGGGGGGGGGGGGGGFGGGGGGGGGGGGGGGGGGGGGGGGGGGGGGGGGGFGGGGGGGGGGGGGGGGGGGGGGGDFGGGGGGGGGGGGGGEGEGGFFFGGGGGGGGGGGGGGGGGGGGGGGGGGGGGGGGGGGGGGGGFGGGG@CEGGGGGGCCFGFGEEEGGEEGG?8FGGFGGGGGGGGGGGGGGGGFGGGGGG6CGGG3)>FFEFGGG?FGBFDFGFGFDF><?F:64:C9BGF9::BFFFF
@M02542:52:000000000-J9N43:1:1101:4633:8095 1:N:0:GTGAAA
CGATTTGAATATCGGCAGTCTCGCTAGAGTGCCCGGCATAACCCGATGGCAACTAACGATAGGGGTTGCGCTCGTTGCGGGACTTAACCCAACATCTCACGACACGAGCTGACGACAGCCATGCAGCACCTAACTACAGGTTCTCCGAAGAGCACCCCGATCTTTCGACCAGGTTCCTGCATTTTCTAGCCCAGGTAAGGTTCTGCGCGTTGCGTCGAATTGAACCACATGCTCCACCGCTTGTGCGGGCCCCCGTCAATTCCTTTGAGTTTTAGCCTTGCGGCC
+
G7FGGFCFFGGCGG7FGGCFFGFEG7FCFFGCFGGG7FGGGG@FGGGD7EDFCFGFGGF<,B86CFGGG7F@?FGGFGDG:FGGFFCF<EFFGGGGGGGGGGGGDGG7F>ADGDEGGDGGGGGF<AFDGFFFFCCAGFGGG<FFGGG@*::EGGGGGGG7FGDGGFGGGGGFG<CGFDGGFGDGFGGG?ECFGFGGEGCCGGGGGGGEECG83:CGD5@9:?<:CE;:F?EG9FGGGG*CC?FG673)*99B:CBD?GC7:CA=:4<):.:DCC?F:<<022<:;
@M02542:52:000000000-J9N43:1:1101:20384:8096 1:N:0:GTGAAA
CGAGTTGACCCCGGCGGTCTCCTGTGAGTCCCCAACCTCCCGAAGGAGTTGCTGGCAACACAGGACAAGGGTTGCGCTCGTTGCGGGACTTAACCCAACATCTCACGACACGAGCTGACGACAGCCATGCACCACCTGTACACCGACCACAAGGGGGGCACTATCTCTAATGCTTTCCGGTGTATGTCAAGCCTTGGTAAGGTTCTTCGCGTTGCGTCGAATTAAGCCACATGCTCCGCTGCTTGTGCGGGCCCCCGTCAATTCCTTTGAGTTTTAGCCTTGCGG
+
GGGGGGGGGGGGGGGGGGGGGGGGGGGGGGGGGGGGGGGGGCGGGGGGGGGGGGGGGGGGGGGGGGGGGGGGGGGGGGGGGGGGGGGGGGGGGGGGGGGGGGCGGGGGGGGGGGGGGGGGGGGGGGGGGGGGGGGGGGGGGGGGGGGGGGGGGGGGGGGEGGFFGDGFGGGGGGGGGGGGGDGGGGGGGGGGGGGGGGGGGGGGGGGGGGGGFGGGGGDGGGGGGGGGGGFGCGEFGDGGGFFGGG4=CGGFFGFFF/>@DG2945AF<4:CGGFD?FDFFD?>5
@M02542:52:000000000-J9N43:1:1101:27640:8100 2:N:0:GTGAAA
CGGTTTGTCACCGGCAGTCTCCCTGGAGTGCTCTTGCGTAGCAACTAGGGACAAGGGTTGCGCTCGTTGCGGGACTTAACCCAACATCTCACGACACGAGCTGACGACAGCCATGCAGCACCTGTGTTACGGCTCCCTTTCGGGCACCCCCACCTCTCGGCAGGGTTCCGTACATTTCAAGGGTAGGTAAGGTTTTTCGCGTTGCATCGAATTAATCCACATCATACACCGCTTGTTCGGGTCTCCGGCAATTCCTTTGAGATTTAATCTTTCGACCGTACTCCC
+
GGGGGGGGGGGGGGGGDFG<FGGGGGGFGGFGGGGGFGGEGGGGGGCFCFGFCGGGFGFGFGGEGGGDGGGGECEGGGGGDFEGCDFGFGGGFCFGGFG7FCFCFCCEGGGF=D,=D<DFG@DFB,D=;D:6@EGGGGGFF>*:>3BFGC85>C8>C?7C*5/*7C6:67C5*/+++21;7+8)265FA7=FCF7CD<)9)03)46644@:@1):668+<F4:+++14CC>,000,))11312(949(((97)*2)6<4<()*-6)).5))))(-C/)>5>)*0<
@M02542:52:000000000-J9N43:1:1101:14975:8109 1:N:0:GTGAAA
CGAGTTGACCCCGGCGGTCTCCTGTGAGTCCCCATCACCCCGAAGGGCATGCTGGCAACACAGAACAAGGGTTGCGCTCGTTGCGGGACTTAACCCAACATCTCACGACACGAGCTGACGACAGCCATGCACCACCTGTACACCGACCACAAGGGGGCGCCTGTCTCCAGACGTTTCCGGTGTATGTCAAGCCTTGGTAAGGTTCTTCGCGTTGCGTCGAATTAAGCCACATGCTCCGCTGCTTGTGCGGGCCCCCGTCAATTCCTTTGAGTTTTAGCCTTGCGG
+
GGGGGGGGGGGGDGGGGGGGGGGGGGGGGGGGGGGGGGGGGGGGGGGGGGGGGGGGGGGGGGGGEGGGGGGGGGGGGCGGGGCGGGEBFGGGGGGFGGGGGGGGGGGGGGGDGGGGGGGGGGGGGGGGGGGGGGGGGFGFGGGDCGGGEFGGFF@FGGGGGGGGGGGGGGGGGGGGGGGGGGGGGGGGGGFGFGGGGG9CGGGGGGFFGGEGFGGGGGGDGGGGF9CGGGGD<F9FGDGGGF?FEF?BECGFFG>B3:CBDF)9<>BFF91:FGFF:B?<B0:55
@M02542:52:000000000-J9N43:1:1101:17689:8110 1:N:0:GTGAAA
CGACTTAACTTCGGCAGTACTGTTAGAGTGCCCAGCCAAACCTGATGGCAACTAACAGCGAGGGTTGCGCTCGTTGCGGGACTTAACCCAACATCTCACGACACGAGCTGACTACAGCCATGCAGCACCTGTGTCCTAGTCCCCGAAGGGAAAACCCCATCTCTGGGGCGGTCCAGGCATGTCAAAAGGTGGTAAGGTTCTGCGCGTTGCTTCGAATTAAACCACATGCTCCACCGCTTGTGCGGGCCCCCGTCAATTCCTTTGAGTTTTAATCTTGCGACCGT
+
GGG:FGGGGGGGGGGGGGGGGGGGGGGGGGGGGGGGGGGGGGGGGGGGGGGGGGGGGGGGGGGGGGGGGGGGGGGGGGGGGGGGGGGGGGGGGGGGGGGGGGGGGGGGGGGGGGGGGGGGGGGGGGGGGGGGGGGGGGGGGGGGGGGGGGGGGGGGGGGGGGGGGGGGGGGGGGGGGGGGGGGGGGGGGGGGGGGGGGGGGGFEGGGGGGGGFGGFFGGGGGGGGGGGGFGGGGFEGGGGGFFDEGEFGGGF@GBF<FGFGGA@FFFFFFFGGGFGADF>>F:B
@M02542:52:000000000-J9N43:1:1101:19775:8113 1:N:0:GTGAAA
CGGTTTGTCACCGGCAGTCTCATTAGAGTGCCCTTTCGTAGCAACTAATGACAAGGGTTGCGCTCGTTGCGGGACTTAACCCAACATCTCACGACACGAGCTGACGACGGCCATGCAGCACCTGTGTTCAAGTTCTCTTTCGAGCACTTCCACATCTCTGCGAAATTCTTGACATGTCAAGGGTAGGTAAGGCTTTTCGCGTTGCATCGAATTAAACCACATCATCCACCGCTTGTGCGGGTCCCCGTCAATTCCTTTGAGTTTCAGTCTTGCGACCGTACTCCC
+
GGGGGGGGGGGGGGGGGGGGGFGGGGGGGGGGGGGGGGGGGGGGGGFFFGGGGGGGGGGGGGGGGGGGGGGGGGGGGGGGGGGGGGGGFGGGGGGGGGGGGGGGGEFGGGFGGGGGGGGGGGGGGGGGGGGGCFFGFGGGFEGCGGGGGGGGGGFGFGGGGGDFGGFGGGFECFFCFGGGGGGGGGGFCGGGCFGGGGGEGGGGGGFGEGGGFGGGGCFGGGGGGGGCCGGGGGGGGGGGD>BGGGFFGGD@FGFFFG=@GGFFBFFF4<BCFDFGF;BFFFFFF
@M02542:52:000000000-J9N43:1:1101:12314:8114 1:N:0:GTGAAA
CGGTTTATCACCGGCAGTCTCCCTAGAGTTCCCGACTTAACTCGCTGGCAACTAAGGATAGGGGTTGCGCTCGTTGCGGGACTTAACCCAACATTTCACAACACGAGCTGACGACAGCCATGCAGCACCTGTCTTACGGTTCCCGAAGGCACAACCGCATCTCTGCAGTCTTCCGTAGATGTCAAGAGTAGGTAAGGTTCTTCGCGTTGCGTCGAATTAAACCACATGCTCCACCGCTTGTGCGGGCCCCCGTCAATTCATTTGAGTTTTAATCTTGCGACCGTT
+
GGGGGGGGGGGGGGGGGGGGGGGGGGGGGGGGGGGGGGGGGGGGGGGGGGGGGGGGGGGGGGGEGGGGECBFCGDFGGGEDEFGGGGGGGGG@FGEFEFGGEEC@@@FFFDD>BC7FG7FFFFD>B8FFGGDFFFGFG@FEGGGGGGGEGGGGGGGGGG:F<FB9FFFGGGFGGCBCC8;>BFGFGCFFFGGGGGGGG7CFGCCDEGG5?:C>::@FGGGGGDDFFGGF0CGGGC8CCEGGFFGGDEFGGD:BGB>A7>@FG9=5?BAAAF:709:..(243:@)
@M02542:52:000000000-J9N43:1:1101:27138:8133 2:N:0:GTGAAA
GCGGCTTATCACCGGCAGTCTCCTTAGAGTGCTCAACTAAATGGTAGCAACTAAGGACGGGGGTTGCGCTCGTTGCGGGACTTAACCCAACATCTCACGACACGAGCTGACGACAGCCATGCAGCACCTGTGTTCCAGGCTCCGAAGAGAGGGTCACATCCCTGCGACCGGTCCTGGACATGTCCAGGGCTGGTAAGGTTCTGCGCGTTGCGTCGAATTAACACACAACCTCCACCGCTTGTGCGGGCCCCCCTCCATTCCTTTGAGTTTTAATCTTGCGCACAT
+
EGGDCFEGFFCGDFC:EGGGFGGGGG9@FGGC@F<<<CEFGFGFGGGGGGGFGGFGCC@7FECGG:EEF:BFCF?FGE+@FGFDFGCFEFGGFG9FFGFEEGGGGDGGGG<>7@*>DFGCFDF9>DCG@EGGGGGGFGCF78CE5EGGF,?*B8FGF?EF*/=753**=)*8=5CF<*9)99C7*.9)0777:?>0>E6>F6F?4BFB>7:<,()))9:FG))3*1)(*1...)8316540.))0,9;4,9>,/>((.6).99)))--.64-)-)27/*5775)*
@M02542:52:000000000-J9N43:1:1101:17592:8140 1:N:0:GTGAAA
CGGTTTGTCACCGGCAGTCTCCCTAGAGTGCTCTTGCGTAGCAACTAAGGACAAGGGTTGCGCTCGTTGCGGGACTTAACCCAACATCTCACGACACGAGCTGACGACAGCCATGCAGCACCTGTGTATCGGTTCTCTTTCGAGCACTCCCGCCTCTCGGCAGGATTCCGACCATGTCAAGGGTAGGTAAGGTTTTTCGCGTTGCATCGAATTAATCCACATCATCCACCGCTTGTTCGGGTCCCCGTCAATTCCTTTGAGTTTTAATCTTGCGACCGTACTCCC
+
GGGGDGGGGGGFFFFE@FGGGGGGGGFFEDFGGGGGGGGGGGFCFGDFGGGGGGGGGGGGGGGGGGGGFGGGGGGGGGGGGGGGGGGFGGGGGGEDFGGGGGGGGGGGGGFGCGGGFGGGGGGGGGGGGGGEGGGGGGGGGGGGGGGGGGGDGGCGCGGGGCEEGGGGGCEGGGGGFEF9CGG9CCFEFFGD?A:@BE8858?ECEFFCFEGFGGGGGGGFFFDFGGGGG*:>E@:+2><C1>GGDEEE55**:<F<CDF5>549<7>BFA*:97C9;BFFFFFF
@M02542:52:000000000-J9N43:1:1101:18081:8145 1:N:0:GTGAAA
CGGTTTATCACCGGCAGTCTCCCTAGAGTTCCCACCATTACGTGCTGGCAACTAAGGATAAGGGTTGCGCTCGTTGCGGGACTTAACCCAACATTTCACAACACGAGCTGACGACAGCCATGCAGCACCTGTCTTAGCGTTCCCGAAGGCACAATCGTATCTCTACAATCTTCGCTAGATGTCAAGAGTAGGTAAGGTTCTTCGCGTTGCGTCGAATTAAACCACATGCTCCACCGCTTGTGCGGGCCCCCGTCAATTCATTTGAGTTTTAATCTTGCTACCGT
+
GGGGGGGGGGGGGGGCEEGFGGGGGGGGGFGGGGGGGGGGGDGFGGGGGGGGGGGGGFFFGGGGGGGGGGGGGGGGGGGGDEGGGGGGGGGGGGGGGGGGGGGGGGEGGGGGDGGGGGDGGGGGCGAFGGGGGGGFFGDGGGGGGGGGGGGGGGGGGGGGFEGFGGGGGGGGGGGGGGGGGGGGGCFFGFGGGGFGGGGGGGGGGGGGGGGGB5EGGGGGFGGFCFF6FFGGGGCCEGEGGFFGCGFFGGDFEDBFDGGFGG96ABAF9AAGGG8FAFB>DF@5
@M02542:52:000000000-J9N43:1:1101:19657:8178 1:N:0:GTGAAA
CGGTTTATCACCGGCAGTCTCCCTAGAGTTCCCGACTTAACTCGCTGGCAACTAAGGATAGGGGTTGCGCTCGTTGCGGGACTTGACCCAACATTTCACAACACGAGCTGACGACAGCCATGCAGCACCTGTCTTACGGTTCCCGAAGGCACAACCGCATCTCTGCAGTCTTCCGTAGATGTCAAGAGTAGGTAAGGTTCTTCGCGTTGCGTCGAATTAAACCACATGCTCCACCGCTTGTGCGGGCCCCCGTCAATTCATTTGAGTTTTAATCCTGCGACCGT
+
GGGFBFGGFGFGGGGEGFGGGFGGGGDFFGGGGGGGGGFGGFGGGDGGGGGGGFFGGGGGGFGEGGEFGG@FEFFFGGGDFGGGGGGGGGGGGGFGGGGG9BEFGGGGGGGGECEGFFGFFGFGGGGFGGGGFECGDGCGFGFGCFEC*>>FGGGGGDGEECCCGGGGGGGGFGGEFFGGGGGFG@FGFGFCF9FFFCFGGGGGGGGGEG=EFC8FGGGCCF6>FGFFF@C7EGFGGGGGGFFGGGFBGGGFFGFFBGGF>FDFFF<AAABGG>BC<?B299:>
@M02542:52:000000000-J9N43:1:1101:26963:8183 1:N:0:GTGAAA
CGAGTTGACCCCGGCGGTCTCCTGTGAGTCCCCAACCTCCCGAAGGAGTTGCTGGCAACACAGGACAAGGGTTGCGTTCGTTGCGGGACTTAACCCAACATCTCACGACACGAGCTGACGACAGCCATGCACCACCTGTACACCGACCACAAGGGGGGCACTATCTCTAATGCTTTCCGGTGTATGTCAAGCCTTGGTAAGGTTCTTCGCGTTGCGTCGAATTAAGCCACATGCTTCGCTGCTTGTGCGGGCCCCCGTCAATTCCTTTGAGTTTTAGCCTTGCGG
+
GGGGGGGGGGGGDGGEEGGGGGGGGGGGGGGGGGGGGGGGGGGGGGGGGGGGGGGGGGGGGGGGGGGGGGGGGGGGGGGGGGFGGGGGGGGGGGGGGGGGGGGGGGGGGGGGCCGGGGGGGGGGGGGGGFGGGGGGFGGGGGGGGGGGGGGGGGGGGGGGEGGFFGGGGGGGGGGGGGGEGGGGGGGGGGGGGGGG6:C76+9<<+92***1)*//>5*586@?77+3**26<20+0/:*594C65)0:375)14>,21.70:0)6>A92:FFGF*4<))54)55
@M02542:52:000000000-J9N43:1:1101:25961:8223 1:N:0:GTGAAA
CGAGTTGACCCCGGCGGTCTCCTGTGAGTCCCCATCACCCCGAAGGGCATGCTGGCAACACAGGACAAGGGTTGCGCTCGTTGCGGGACTTAACCCAACATCTCACGACACGAGCTGACGACAGCCATGCACCACCTGTACACCGACCACAAGGGGGGCACTATCTCTAATGCTTTCCGGTGTATGTCAAGCCTTGGTAAGGTTCTTCGCGTTGCGTCGAATTAAGCCACATGCTCCGCTGCTTGTGCGGGCCCCCGTCAATTCCTTTGAGTTTTAGCCTTGCGG
+
GGGGGGGGGGGGGGGGGGGGGGGGGGGGGGGGGGGGGGGGGGGGGGGGGGGGGGGGGGGGGGGGGGGGGGGGGGGGGGGGGGGGGGGGGGGGGGGGGGGGGGDGGGGGGGGGGGGGGGGGGGGGGGGGGGGGGGGGGGGGGGGGGGGGGGGGGGGGGGGGGGGGGFGGGGGGGGGGGGGGGGGGGGGGGGGGGGGGGGGGGGGGGGGGGGGGFGGGGGGGGGGGGGGGGGGGGGGFGGGGDFFGGG?F5DGFBD>B>=DEGGFFFFFF9):FGGFF:<7>B?FE:
@M02542:52:000000000-J9N43:1:1101:3233:8226 1:N:0:GTGAAA
CGGTTTATCACCGGCAGTCTCCCTAGAGTTCCCGACTTAACTCGCTGGCAACTAAGGATAGGGGTTGCGCTCGTTGCGGGACTTAACCCAACATTTCACAACACGAGCTGACGACAGCCATGCAGCACCTGTCTTACGGTTCCCGAAGGCCCAACCGCATCTCTGCAGTCTTCCGTAGATGTCAAGAGTAGGTAAGGTTCTTCGCGTTGCGTCGAATTAAACCACATGCTCCACCGCTTGTGCGGGCCCCCGTCAATTCATTTGAGTTTTAATCTTGCGACCGT
+
GGD@CFFGGGGFGGGGGGGGGGGDFGCFFGFGGEGEGGG9,CEF:F@C@FGFGCFFGGGGGGGGFEFGGGGGGGG,BFFE>FEFFGFCFGGGGCDFGGGGGGGGBFC7+B>AF7FCC<DDFDFFDFGGGGFFE9EFGGGGGGGG>F@FG>,*@C:C:FGCFGCFG<@@CCFGBFG7FF:2?CF<FC<BFGFC?F:2C:CFFGC5/8CGGGEE>58/>FF*0?FGFFC:F9<CEFGDGGG7556CEC:DGDG>>C<E)0*9?C)*58BD246DFF4>)),3>FF;
@M02542:52:000000000-J9N43:1:1101:25303:8227 2:N:0:GTGAAA
CGGTTTGTCACCGGCAGTCTCATTAGAGTGCCCTTTCGTAGCAACTAATGACAAGGGTTGCGCTCGTTGCGGGACTTAACCCAACATCTCACGACACGAGCTGACGACGGCCATGCAGCACCTGTGTCCAGGTTCTCTTTCGAGCACTCCCACATCTCTGCAGGATTCCTGGCATGTCAAGGGTAGGTAAGGTTTTTCGCGTTGCATCGAATTAAACCACATCATCCACCGCTTGTGCGGGTCCCCGTCAATTCCTTTTAGTTTCAACCTTTCGGCCCTACCCCC
+
GGGGGGGGGGGGGGGGGGGDGGGGGGGGGGGGGGGGGGGGGGGGGGGGGGGGGGGGGGGGGGGGGGGGGGGGGGGGGGGGGGGGGGGGGGGGGGGGGGEGGGGGGGGGGGGGGGGGGGGDFDFGGGGGGGGGGGGGGGGGGGGGGGGGGGGGGCDF7>:9FFCCCCFFGGGFGGGGGGFFA6?FF?FFFFFFEFGGGDFG>):>;*+98A;F?3FFF?CFF)8<9@BBCC09DF3:7<D>097?F?;???GGACC<A2*),9B<<).6(5<)-49C5)0)7)05>
@M02542:52:000000000-J9N43:1:1101:16921:8234 1:N:0:GTGAAA
CGAGTTGACCCCGGCGGTCTCCTGTGAGTCCCCAACCTCCCGAAGGAGTTGCTGGCAACACAGGACAAGGGTTGCGCTCGTTGCGGGACTTAACCCAACATCTCACGACACGAGCTGACGACAGCCATGCACCACCTGTACACCGACCACAAGGGGGCGCCTGTCTCCAGACGTTTCCGGTGTATGTCAAGCCTTGGTAAGGTTCTTCGCGTTGCGTCGAATTAAGCCACATGCTCCGCTGCTTGTGCGGGCCCCCGTCAATTCCTTTGAGTTTTAGCCTTGCGG
+
GGGGGGGGGGGGGGGGGGGGGGGGGGGGGGGGGGGGGGGGGGGGGGGGGGGGGGGGGGGGGGGGGGGGGGGGGGGGGGGGGGGGGGCGGGGGGGGGGGGGGGGGGGGGGGGGGGGGGGGGGGGGGGGGGGGGGGGGGGGGGGGGGGGGGGCGGGGGGGGGGGGGGGGGGGGGGGGGGGGGGGGGGGGGGGGGGGGGGGGGGGGGGGGGGGGGEGGGGGEGGGGGGGGGGGGGGGGGGGGGGFFFGG?FGGGFFGFFFCC:DGFFFFFFBAFFGGFD?A7AF7FF:
@M02542:52:000000000-J9N43:1:1101:9868:8241 1:N:0:GTGAAA
ACTCAATTAGTAGCGCTGGCACGTCACTCGGCTCCTCGGCTGACTTCGGCTGCAAAGACTTTCTCCTTAGGCGCATGTCTCAGCAACACACAACGAGGGTTTCGCTCGTTATAGGACTTGACCAAACATCTCACGACACGAGCTGACGACAGCCATGCAGCACCTGTATGAAAGTAAGTACCATCCCGTTAAGGACAGGTTTTCTTGTTCATATGTCAAGGGCTGGTAAGGTTTTGCGCGCTGTATCGAATTAAACCACATGCTCCACCGCTTGTGCAGGCCCCCGTCAATTCCTTTGAGT
+
CCCCCGGGGGGGGFFGGC+BFGGFGGGAFCCC@EGFGC@CFEGFFDGGGGGGEGG9DGGGGFC@EEFGGGFCEFEG7FFEGFFGEGF8BF:CDEED@FEGEGG>CGFDGGFGFCFFGGC9EEEFFGGGGGDE?FFGGGGGGDGGFGGFEGC7DCFDCGG<FEFGFCF<A<@FFDGFCGCGGFGEG7>FGDCF@F9DCFF>C@F;=C;CF<@CBCCFF9CFF5CGDGGG8CGGF7@CFEE8C5CE?F<5CEFGFCFG43>*?C46FGF)499B?CF)7*5>60194(475D@7-6<>4)9)1
@M02542:52:000000000-J9N43:1:1101:3285:8255 1:N:0:GTGAAA
TCCTCCGGTTTGTCACCGGCAGTCTCATTAGGGTGCCCTTTCGTAGCCACTAATGACAAGGGTTGCGCTCGTTGCGGGACTTAACCCAACATCTCACGACACGAGCTGACGACAGCCATGCAGCACCTGTCTTACGGTTCCCGAAGGCACAACCGCATCTCTGCAGTCTTCCGTAGATGTCAAGAGTAGGTAAGGTTCTTCGCGTTGCGTCGAATTAAACCACATGCTCCACCGCTTGTGCGGGCCCACGTCAATTCATTTGAGTTTTAATCTTGCGACCGTACTCCCCAGGCGGTCTACT
+
CCCCCGGGGGGFFGGGGGGGGGGGGGGGC9ECFFFGGGGGFGGGGGF,CFFFGGGGG<FGGGGGGGGGEGGGGGGGDFGDGGGGGGGGGG<CFGFGGGGGGGEGEGGCGGECEFGGGGGGGGGGGGGGGGGGGGGGDEFFGGEEEFGGGGGFEEGGGGEFGGGGGGGFFGGGEFGEECFGGGCAF<FCC9=FFGGGGGGGGGGEGG@CFGGGCFGDCE?EFFGGGGGGFGGGGCEDEGGF+;CCGGG*:ECCE3FFF>FGGDFFGDCFF4<FA7*1CC;BBF??,-7CDF3939B;90@*1
@M02542:52:000000000-J9N43:1:1101:5784:8260 1:N:0:GTGAAA
CGGTTTATCACCGGCAGTCTCCCTAGAGTTCCCGACTTAACTCGCTGGCAACTAAGGATAGGGGTTGCGCTCGTTGCGGGACTTAACCCAACATTTCACAACACGAGCTGACGACAGCCATGCAGCACCTGTCTTACGGTTCCCGAAGGCACAACCGCATCTCTGCAGTCTTCCGTAGATGTCAAGAGTAGGTAAGGTTCTTCGCGTTGCGTCGAATTAAACCACATGCTCCACCGCTTGTGCGGGCCCCCTTCAATTCATTTGAGTTTTAATCTTGCGACCGT
+
FGGGGFGGGGGGGCEC@FF6@EFGGFFDFCGGGGGGGGGGDGGGGGGCECGFGGGGGFGEG?<CBE:CCCFFBFF?FFC>==F@FFEGFGFED?FGGFGFGEE=?=:CF==<C>FBFGGFFDFGGG8FF=FFGGFGGCCFECFGECGDCCCGGGGDGDGFG2FCE,@FFGGGGGGGG7*<FGFGGFG6C9+C<CCFG,0ACFG5/:/C?EGGD*?FGGCDFGGGGG?96<CF<FGGCCE*9?FC5DEFGGG)77<F9?7*::)*.4)6)469:>9D643996))
@M02542:52:000000000-J9N43:1:1101:12341:8263 1:N:0:GTGAAA
CGGTTTATCACCGGCAGTCTCCCTAGAGTTCCCGACTTAACTCGCTGGCAACTAAGGATAGGGGTTGCGCTCGTTGCGGGACTTAACCCAACATTTCACAACACGAGCTGACGACAGCCATGCAGCACCTGTCTTACGGTTCCCGAAGGCACAACCGCATCTCTGCAGTCTTCCGTAGATGTCAAGAGTAGGTAAGGTTCTTCGCGTTGCGTCGAATTAAACCACATGCTCCACCGCTTGTGCGGGCCCCCGTCAATTCATTTGAGTTTTAATCTTGCGACCGT
+
GGGFGGGGGGGGGGGGGGGGGGGGGGGGGGGGGGGGGGGGGGGGGGGGGGGGGGGGGGGGGGGGGGGGGGGGGGGGGGGGGGGGGGGGGGGGGGGGGGGGGGGGGGGGGGGGGGGGGGGGGGGGGGGGGGGGGGGGGGGGGGGGGGGGGGGGGGGGGGGEGGGGFGGGGGGGGGGGGGGGGGGGGGGGGGGGGGGGGGGGGGGGGGGGGGDGFGGFGGGGGGGGGGGGGGGGGGGGGGGGG?FGGGFFGGGFFGFBDGGFGG>4<?FFFFBGFGFGFFFFF>EF
@M02542:52:000000000-J9N43:1:1101:7817:8277 1:N:0:GTGAAA
TCCTCCGGTTTGTCACCGGCAGTCTCTCTAGAGTGCCCTTTCGTAGCAACTAGAGACAAGGGTTGCGCTCGTTGCGGGACTTAACCCAACATCTCACGACACGAGCTGACGACAGCCATGCAGCACCTGTGTCCACTTTCTCTTTCGAGCACCTAATGCATCTCTGCTTCGTTAGTGGCATGTCAAGGGTAGGTAAGGTTTTTCGCGTTGCATCGAATTAATCCACATCATCCACCGCTTGTTCGGGTCCCCGTCAATTCCTTTGAGTTTTAATCTTGCGACCGTACTCCCCAGGCGGTC
+
CCCCCGGGGGGGGFGGGGGGGGGGGGGGGGGGGGGGGGGGGGGGGGGGGGGGGGGGGGGGGGGGGGGGGGGGGGGGGGGGGGGGGGGDGGGGGGGGGGGGGGDGGGGGGGGGGGGGGGGGGGGGGGCFFGGGGGGGGGGGFGGGGGGGGGGGGGGGGGGGGGGGGGGGGGGGGGGGGGGGFFFCDFGGGGGGGGGFGGG9EFGGDGCEGEGGGGGGGGGGFGG+9EGGFGGG:FGGGGGGGGGGG>EGGGFGGGGGGFFCFGFFCGFFFF<FFFGFGG>B>FFFFFBC775D::<BF6>>
@M02542:52:000000000-J9N43:1:1101:4122:8277 1:N:0:GTGAAA
GCACTCAATTAGTAGCGCTGGCACGTCACTCGGCTCCTCGGCTGACTTCGGCTGCAAAGACTTTCTCCTTAGGCGCATGTCTCAGCAACACAAAACGAGGGTTTCGCTCGTTATAGGACTTGACCAAACATCTCACGACACGAGCTGACGACAGCCATGCAGCACCTGTATGAAAGTAAGTACCATCCCGTTAAGGACAGGTTTTCTTGTTCATATGTCAAGGGCTGGTAAGGTTTTGCGCGTTGTATCGAATTAAACCACATGCTCCGCCGCTTGTGCAGGCCCCCGTCAATTCCTTTG
+
CCCCCGGGGGFGGGFGCFGFGGGGGGGGGGGGGGGGGFGGGGGGGGGGGGGGGGGGGGGGGGGGGFGGGGGFEGGGGGGGGGGGGGGGGGGGGGGGGGGDGGGGGGGGGDGGGGGGGGGGGGGGGGGGGGGGFGGGGGGGGGGGGGGGGGGGGGGGGGGGGGGC@FCFFGGF9FGGEFGCDFGFFFECGG>FGFFGGGGGGC@ECFGGFGFGGFGGGGGGGDFG507CFGGCFCFFGFGEEGG>**4<9CGGFGGGG<?FC5??F7C?>DBB>GGFC9<4:?B8?;;311.CAAABFF?7
@M02542:52:000000000-J9N43:1:1101:17363:8285 1:N:0:GTGAAA
CGGTTTATCACCGGCAGTCTCCCTAGAGTTCCCGACTTAGCTCGCTGGCAACTAAGGATAGGGGTTGCGCTCGTTGCGGGACTTAACCCAACATCTCACAACACGCGCTGACGACAGCCATGCAGCACCTGTCCTACGGTTCCCGAAGGCACAACCGCATCTCTGCAGTCTTCCGTAGATGTCAAGAGTAGGTAAGGTTCTTCGCGTTGCGTCGAATTAAACCACATGCTCCACCGCTTCTGCGGGCCCCCGCCAATTCCTTTGAGTTCTAATCTTGCGACCGT
+
GGGGGGGDFFGF;@C@CFGGGGGGGC@CFFGGGGGFGGDFFFGGGGGGGFGGFGGGG<F,C,9>CC:F+6:=+@FFGE@EFGEGGGGG@F@C=FFGGCF<FFECC+3CFGCFGGGGCGG<FACF<,3@FB,@DC@@F>BFGGGGCCFEEDFGFGGGGGG@*?FGGFF<FGF:FF@<C7BFCFC+B92*5BFB?,,<<F;FDCFGG=EC*C5EF5:*9FG7CGGGGGGCFG?G6;C5>CC*:)*7E)<BGGG3)),58C**::)8>2)5)65007/:2)(4265B
@M02542:52:000000000-J9N43:1:1101:15028:8289 1:N:0:GTGAAA
CTTCCTCCGGTTTGTCACCGGCAGTCACCTTAGAGTGCCCAACTTAATGATGGCAACTAAGATCAAGGGTTGCGCTCGTTGCGGGACTTAACCCAACATCTCACGACACGAGCTGACGACAACCATGCACCACCTGTCACTCTGCTCCCGAAGGAGAAGCCCTATCTCTAGGGTTTTCAGAGGATGTCAAGACCTGGTAAGGTTCTTCGCGTTGCTTCGAATTAAACCACATGCTCCACCGCTTGTGCGGGCCCCCGTCAATTCCTTTGAGTTTCAGCCTTGCGGCCGTACTCCCCAGGCG
+
CCCCCGGGGGGGGGGGGGGGGGGGGGGGGGGGGGGGGGGGGGGGGGGGGGGGGGGGGGGGGGGGGGGGGGGGGGGGGGGGGGGGGGGGGGGGGGGGGGGGGGGGGGGGGGGGGGGGGGGGGGGGGGGGGGGGGGGGGGGGGGGGGGGGGGGGGGGGGGGGGGGGGGGGGGGGGGGGGGGGGGGGGGGGGGGGGGGGFGGGGGGGGGGGGGGGGGGGGGGFFGGGGGGGFGGGGGCCEGGGDC:EGFCGGGGGGGGGGFD5EFFFGGGFFGFFBGGFGGFFA?B9>>FGGDFC<BF:?FFF5
@M02542:52:000000000-J9N43:1:1101:6950:8293 2:N:0:GTGAAA
TCGGCTTATCACCGGCAGTCCCCTTAGAGTGCCCAACTCAATGCTGGCAACTAAGGGCGAGGGTTGCGCTCGTTGCGGGACTTAACCCAACATCCCACGACACGAGCTGACGACAGCCATGCAGCACCTGTGTCCCGGTCCCCGCAGGGAACCCTACATCTCTGCAGGTAGCCGGGCATGTCAAGGGCTGGTAAGGTTCTGAGCGTTGCTTCGAATTAAACCAACTTCCCCACCGCTTTTGCGGGCCCCCGTCAATTCCTTTGAGTGTTAACTTTGTGACCGTAC
+
,6,6B6C@CE,CFF@F+CE8@<A<@FEFCE@F@EFFCG,E8CFFC,EF8,@8C,CFFFF+@:CC<+C+C>FGCG<:CG74C,?FF<FAF@FFDD=FECBCEEC++@+FF,,@>C++:@FCCCFB,:@0,@C,EEFF*8C73,3**4>E1CE5*:,,2><,=CFFFFC68:CA??EGG*>5AC:A6;>A5:7):*7C:+7:6*1)4>3136A72176@FGFC04****)*21()5.12(*)).233734(7CGF7*))-7))/*)4-).)4))).)**0196.8))
@M02542:52:000000000-J9N43:1:1101:18072:8306 1:N:0:GTGAAA
CAGTTTGTCACTGGCAGTCTCCTTAGAGTGCCCTTGCGTAGCAACTAAGGATAAGGGTTGCGCTCGTTGCGGGACTTAACCCAACATCTCACGACACGAGCTGACGACAGCCATGCAGCACCTGTGTGCCGGTTCTCTTGCGAGCACACCCGAATCTCTTCAGGTTTCCGGCCATGTCAAGGGTAGGTAAGGTTTTTCGCGTTGCATCGAATTAATCCACATCATCCACCGCTTGTGCGGGTCCCCGTCAATTCCTTTGAGTTTTAATCTTGCGACCGTACTCCC
+
GGGGGGGGGGGGGGGGGGGGGGGGGGGGGGGGGGGGGGGGGGGGGGGGGGGGGGGGGGGGGGGGGGGGGGGGGGGGGGGGGGGGGGGGGGGGGGGGGGGGGGGGGGGGGGGGGGGGGGGGGGGGGGGGGGGGGGGGGGGGGGGGGGGGGGGGGGGGGGGGGGGGGGGGGGGGGGGGGGGGGGGGGGGGGGGGGGGGGGGGGGGGGGGGCEGGFGGGGGGGGGGFFGGGDGCGGGGG6FGDGFFGGGFFGCGFFGFFFGGFGGFFFFFFFFFGD<>DFBBFB?FFF
@M02542:52:000000000-J9N43:1:1101:20159:8322 1:N:0:GTGAAA
CGGTTTATCACCGGCAGTCTCCCTAGAGTTCCCGACTTAACTCGCTGGCAACTAAGGATAGGGGTTGCGCTCGTTGCGGGACTTAACCCAACATTTCACAACACGAGCTGACGACAGCCATGCAGCACCTGTCTTACGGTTCCCGAAGGCACAACCGCATCTCTGCAGTCTTCCGTAGATGTCAAGAGTAGGTAAGGTTCTTCGCGTTGCGTCGAATTAAACCACATGCTCCACCGCTTGTGCGGGCCCCCGTCAATTCATTTGAGTTTTAATCTTGCGACCGT
+
GGGGGGGGGGGGGGGGGGGGGGGGGGGGGGGGGGGGGGGGGGGGGGGGGGGGGGGGGGGGGGGGGGGGGGGGGGGGGGGGGGGGGGGGGGGGGGGGGGGGGGGGGGGGGGGGGGGGGGGGGCGGGGGGGGGGGGGGGGGGGGGGGGGGGGGGGGGGGGGGGGGGGGGGGGGGGGGGGGGGGGGGGGGGGGGGGGGGGGGGGGGGGGGGCE=EEGGGGGFGGGFGGFGGGFGGGGGGECGGG0?GGGEDGGGDFGFFFCFFGG<=AF>AFFFDCFFG9<;BF>DF
@M02542:52:000000000-J9N43:1:1101:19183:8323 1:N:0:GTGAAA
CAGTATATCACTGGCAGTCTCCCTAGAGTTCCCGACTTAACTCGCTGGCAACTAAGGATAGGGGTTGCGCTCGTTGCGGGACTTAACCCAACATTTCACAACACGAGCTGACGACAGCCATGCAGCACCTGTCTTACGGTTCCCGAAGGCACAACCGCATCTCTGCAGTCTTCCGTAGATGTCAAGAGTAGGTAAGGTTCTTCGCGTTGCGTCGAATTAAACCACATGCTCCACCGCTTGTGCGGGCCCCCGTCAATTCATTTGAGTTTTAATCTTGCGACCGTT
+
GGGGFGGGGGGGGGGGGGGGGGGGGGGGGGGGGGGGGGGGGGGGGGGGGGGGGGGGGGGGGGGGGGGGGGGGGGGGGGGGGGGGGGGGGGGGGGGGGGGGGGGGGGGGGGGGGGGGGGGGGGGGGGGGGGGGGGGGGGEFGGGGGGGGGGGGGGGGGGGGGGGGGGGGGGGGGGGGGGGGGGGGGFGGGGGGGGGGGCGFGGGGGGGGEGGGFGGGGGGGGGGGGGGGGGGGGDGGEGGGGFFGGGEFGGGFFGFFFGGFFGFFFFBFFBBGGGFGBFBFFFFF)
@M02542:52:000000000-J9N43:1:1101:19756:8323 1:N:0:GTGAAA
CGAGTTGACCCCGGCGGTCTCCCGTGAGTCCCCATCACCCCGAAGGGCATGCTGGCAACACGGGACAAGGGTTGCGCTCGTTGCGGGACTTAACCCAACATCTCACGACACGAGCTGACGACAGCCATGCACCACCTGTACACCGACCACAAGGGGGGCACTATCTCTAATTCTTTCCGGTGTATGTCAAGCCTTGGTAAGGTTCTTCGCGTTGCGTCGAATTAAGCCACATGCTCCGCTGCTTGTGCGGGCCCCCGTCAATTCCTTTGAGTTTTAGCCTTGCGG
+
GGGGGGGGGGGGGGGGGGGGGGGGGGGGGGGGGGGGGGGGGGGGGGGGGGGGGGGGFGGGGGGGGGGGGGGGGGGGGGGGGGGGGGGGGGGGGGGGGGGGGGGGGGGGGGGGGGGGGGGGGGGGGGGGGGGGGGGGGGGGGGGGGGGGGGGGGGGGGGGGGGGGGGGGGFEGGGGGGGGGGGGGGGGGGGGGGGGGCEGGGGFGGGGGGGGGFGGGGGGGGGGGGGFGGFGGFFFGGGGGGFFGGG@FEDCFFGBFFEG)CC2@AFFBAA?FGGFDFF?FFBFF>
@M02542:52:000000000-J9N43:1:1101:3780:8324 1:N:0:GTGAAA
CGGTTTGTCACCGGCAGTCTCATTAGAGTGCCCTTTCGTAGCAACTAATGACAAGGGTTGCGCTCGTTGCGGGACTTAACCCAACATCTCGCGACACGAGCTGACGGCAGCCATGCAGCACCTGTGTGATGGTTCTCTTTCGAGCACTCCTAAATCCCTTCAGGATTCCATCCATGTCAAGGGTAGGTAAGGTTTTTCGCGTTGCATCGAATTAATCCACATCATCCACCGCTTGTTCGGGTCCCCGTCAATTCCTTTGAGTTTTAATCTTGCTACCGTACTCCC
+
E:EFEGDEFGG<;CCGDFDEF,CFGGGCCFGFFGGGGFFGGGCGFFGGG,CFFE<FDFF+CFGGGGGGGFC7EGGGDDFGFFGGGG<FFGFEGGGGG74+>CFGGFEGD:FFFG<B<=F,,BF<C<D<,@,3@FEGGGGGFFF8CBFFFFGFF,@D,,@,>FFCFFCCFCDFGC;;<@;<C8:FF8*BCFEF<CFGFGC8EEECEFCF*<=CFGGGGC9D?FGFCFCFGD:5=EGG7F5))4>C5CD55*9B**:*6ECF3:9@):)<>FFC>*1?((2-:B=FF
@M02542:52:000000000-J9N43:1:1101:7279:8334 1:N:0:GTGAAA
CGAGTTGACCCCGGCGGTCTCCTGTGAGTCCCCGTCACCCCGAAGGGCACGCTGGCAACACAGGACAAGGGTTGCGCTCGTTGCGGGACTTAACCCAACATCTCACGACACGAGCTGACGACAGCCATGCACCACCTGTACACCGACCACAAGGGGGGCACTATCTCTAATGCTTTCCGGTGTATGTCAAGCCTTGGTAAGGTTCTTCGCGTTGCGTCGAATTAAGCCACATGCTCCGCTGCTTGTGCGGGCCCCCGTCCATTCATTTGAGTTTTAGCCTTGCGG
+
GGGGGGFGGFFFGGGGGGGCFECCFFGFGGGCFCFGEGFFGDEG@C=B@EGGGGGGEDCDGCECGGG<EFEGCEF@FEEECD<FGGCFCEDCGGGG7DEC3B9FG<=>FFE+FCEG?GGE7CCCCFGCEA9:<FGG:FCCCFFFGGGECGG***4*1CCECCFGCEFGFGGCFECCCFG>8:CFF:AF7@FGEC+<EEC++<C7:9<FCEE8<CGE5CE:8CEGG990;CFF6?<CFG*7>9F7+967:9))7C>>>>C37CAF))6:44,:>F=F(<04<)/)0
@M02542:52:000000000-J9N43:1:1101:25056:8335 1:N:0:GTGAAA
CGGTTTGTCACCGGCAGTCTCCCTGGAGTGCTCTTGCGTAGCAACTAGGGACAAGGGTTGCGCTCGTTGCGGGACTTAACCCAACATCTCACGACACGAGCTGACGACAGCCATGCAGCACCTGTGTTATGGCTCCCTTTCGGGCACCCCCACCTCTCGGCAGGGTTCCATACATGTCAAGGGTAGGTAAGGTTTTTCGCGTTGCATCGAATTAATCCACATCATCCACCGCTTGTGCGGGTCCCCGTCAATTCCTTTGAGTTTTAATCTTGCGACCGTACTCCC
+
GGGEGGGGGGGGGGGDFGGFCGGGGGGGGGGGFGGGGGFGGGGGGGGGGGGGGGGGGFFEGGGGGGGGGGGGGGGGGGGGGGGGGGGG9FGGGGGGGGGGGGGGGGGGEGFFGG,FDEGGGGGGGGGFGGGFGGCFFFGGGD@CGGGGGGGGGG:FCFGDFFGGGGDFGGGGEFFG<F?FGGGGGGF97CGGC:FGGGGGGGEEGGFFECFGFCCGFCFGGGGGGGG6:FGGGGGC+:EGD>DGGF)8E3DFFFA@A:CF<DAFF<?FAA9:C3>G16::6(/9F
@M02542:52:000000000-J9N43:1:1101:10019:8342 1:N:0:GTGAAA
CGAGTTGACCCCGGCGGTCTCCTGTGAGTCCCCAACCTCCCGAAGGAGTTGCTGGCAACACAGGACAAGGGTTGCGCTCGTTGCGGGACTTAACCCAACATCTCACGACACGAGCTGACGACAGCCATGCACCACCTGTACACCGACCACAAGGGGGGCACTATCTCTAATGCTTTCCGGTGTATGTCAAGCCTTGGTAAGGTTCTTCGCGTTGCGTCGAATTAAGCCACATGCTCCGCTGCTTGTGCGGGCCCCCGTCAATTCCTTTGAGTTTTAGCCTTGCGG
+
GGGGGGGGGGGGGGGGGGGGGGGGGGGGGGGGGGGGGGGGGGGGGGGGGGGGGGGGGGGGGGGGGGGGGGGGGGGGGGGGGGGGGGGEGGGGGGGGGGGGGGGGGGGGGGGGGGGGGGGGGGGGGGGGGGGGGGGGFGGGGGGGGGGGGGGGGGGGGGGGDFGGGCGGGGGGGGGGGGGGGEEGGGGGGGGGGGGGGGGGGGGGGGGGGGGGFGGGGGGGFFGGGGGGFF6F?FGGGGGGC6FCFGFFGGGFFGFF>ED:DF>=ABFFF>BFGGFF(43>B:?D:
@M02542:52:000000000-J9N43:1:1101:5499:8354 1:N:0:GTGAAA
CAGTTTGTCACTGGCAGTCTCCTTAGAGTGCCCTTGCGTAGCAACTAAGGATAAGGGTTGCGCTCGTTGCGGGACTTAACCCAACATCTCACGACACGAGCTGACGACAGCCATGCAGCACCTGTGTGCCGGTTCTCTTGCGAGCACACCCGAATCTCTTCAGGTTTCCGGCCATGTCAAGGGTAGGTAAGGTTTTTCGCGTTGCATCGAATTAATCCACATCATCCACCGCTTGTGCGGGTCCCCGTCAATTCCTTTGAGTTTTAATCTTGCGACCGTACTCCC
+
GGGGFGGGGGGGCGGGGGFGGGGGGGGGGFFGEFEFGFGGGGGGGGGGGCFGEFFDGFFGGGGGGGGGGGGGDGGGFGGGGGGGGGGGFFFGGGGGGGEFGGFGGFGGGGGGGGGGGGGCGGGGG<FFFGDFGDGGGGG9F@FGGGGGGGDGGGGGGGG9FGGGG:DFGDCGGGGCGGG9CGGGGDECGGFGFGGG8?CEGGGCECFCCCGCFGGGGGGGGG8EGF9CFCGECGD8+;CG525CFGBF7DDFFGBF<CCFFDBFBFFFFFFD7)8D3(836:F?F
@M02542:52:000000000-J9N43:1:1101:10855:8359 1:N:0:GTGAAA
TCGGCTTATCACCGGCAGTCCCCTTAGAGTGCCCAACCAAATGCTGGCAACTAAGGGCGAGGGTTGCGCTCGTTGCGGGACTTAACCCAACATCTCACGACACGAGCTGACGACAGCCATGCAGCACCTGTGTCCCGGTCCCCGAAGGGAACCCTGCATCTCTGCAGGTAGCCGGGCATGTCAAGAGTAGGTAAGGTTCTTCGCGTTGCGTCGAATTAAACCACATGCTCCACCGCTTGTGCGGGCCCCCGTCAATTCATTTGAGTTTTAATCTTGCGACCGTAC
+
GGGGGGGGGGGGGGGGGGGGGGGGGGGGGGGGGGGFGGGGGGGGGGGGGGGGGGGGGGGGGGGGGGGGGGGGGGGGGGGGGGGGGGGGGGGGGGGGGGGGGGGGGEGGGGGGGGGGGGGGGGGFGGGGGGGGGGGGGGGGGGGGGGGGGGGGGGGGGGGGGGGGGDGGGFGGGGGGGGGGGGGGGGGGGGGGGGGFGGGGGGGGGGGGGGEE>5CGGGGGGGGGFFGG?FGGCGEC5>FG*9>DD<@>EDDFD*8FAFC@CFB9:A-<:)4F7CF*97>9628>)
@M02542:52:000000000-J9N43:1:1101:18614:8369 1:N:0:GTGAAA
CGAGTTGACCCCGGCGGTCTCCTGTGAGTCCCCAACCTCCCGAAGGAGTTGCTGGCAACACAGGACAAGGGTTGCGCTCGTTGCGGGACTTAACCCAACATCTCACGACACGAGCTGACGACAGCCATGCACCACCTGTACACCGACCACAAGGGGGGCACTATCTCTAATGCTTTCCGGTGTATGTCAAGCCTTGGTAAGGTTCTTCGCGTTGCGTCGAATTAAGCCACATGCTCCGCTGCTTGTGCGGGCCCCCGTCAATTCCTTTGAGTTTTAGCCTTGCGG
+
GGGGGGGGGGGGGGGGGGGGGGGGGGGGGGGGGGGGGGGGGGGGGGGGGGGGGGGGGGGGGGGGGGGGGGGGGGGGGGGGGGGGGGCGGGGGGGGGGGGGGGGGGGGGGGGGGGGGGGGGCGGGGGGGGGGGGGGGGGGGGGGGGGGGGGGGGGGGGGGGGGFFGGGGGGGGGGGGGGGGGGGGGGGGGGGGGGGGGGGGGGGGGGGGGGGGF5EGGGGGGGGGGGGGGGGGGGGGGGGGGFFGGGFFGGGFEGBFFGGFGGFFFFFFF4<GGGFFBF>BFFF@>
@M02542:52:000000000-J9N43:1:1101:11826:8393 1:N:0:GTGAAA
CGGTTTGTCACCGGCAGTCTCATTAGAGTGCTCTTGCGTAGCAACTAATGACAAGGGTTGCGCTCGTTGCGGGACTTAACCCAACATCTCACGACACGAGCTGACGACAGCCATGCAGCACCTGTGTGCAGGTTCTCTTTCGAGCACTCCCAAATCTCTTCAGGATTCCTGCCATGTCAAGGGTAGGTAAGGTTTTTCGCGTTGCATCGAATTAATCCACATCATCCACCGCTTGTGCGGGTCCCCGTCAATTCCTTTGAGTTTTAATCTTGCGACCGTACTCCC
+
GGGGGGGGGGGGGGGGGGGGGGGGGGGGGGGGGGGGGGGGGGGGGGGGGGGGGGGGGGGGGGGGGGGGGGGGGGGGGGGGGGGGGGGGGGGGGGGGGGGGGGGGGGGGGGGGGGGGGGGGGGGGGGGGGGGGGGGGGGGGGGGGGGGGGGGGGGGGGGFGGGGGGGGGGGGGGGGGGGGGGGGGGGGGGGGGFFGGGGGGGGGGGGGGGGGGFGGFGGGGGFFGGGGGGGGGGGGGFGGGGFFGGGFFGGDFFGFFFGGFFFAFA<?FFFFDG3>D>FF:<FFFF
@M02542:52:000000000-J9N43:1:1101:5238:8395 1:N:0:GTGAAA
ACAGTTTACACTGGCAGTCTCGTTAGAGTTCCCGACATGACTCGCTGGCAACTAACGACAGGGGTTGCGCTCGTTATAGGACTTAACCTGACACCTCACGGCACGAGCTGACGACAACCATGCAGCACCTTGTAAATTGTCCGAAGAAAAGTCTGTTTCCAGACCTGTCAATCTACATTTAAGCCCTGGTAAGGTTCCTCGCGTATCATCGAATTAAACCACATGCTCCACCGCTTGTGCGGGCCCCCGTCAATTCCTTTGAGTTTCACACTTGCGTGCGTACTC
+
GGGGGGGGGDGFFGGGGGGGGGGGGGFFGGFGGGGGGGGGGGGFGFE@FFGGGGGGFGGGDFGGGG>FEEFGGGGGGGGGGGGGGGFGGGGGGGCFGGGGGGEFGGGEGGGCFEGGGGGGGGGGGGFGGGGFGGGGGGGFGEGGGDEFGGGGGGGGFFFG;CFG>C:FGGGGFG9FGFFGGGFGGGGGGGGCFFDCCEFGGGDGD=F7CFFG;EFC>FGDFGGF+C;CGGGGGGC8FCCFD>FD:C>DCDG3>DAF<EGFGD6FBAA2<B:F709)41(3:?301
@M02542:52:000000000-J9N43:1:1101:13041:8410 1:N:0:GTGAAA
CGGTTTGTCACCGGCAGTCTCATTAGAGTGCCCTTTCGTAGCAACTAATGACAAGGGCTGCGCTCGTTGCGGGACTTAACCCAACATCTCACGACACGAGCTGACGACAGCCATGCAGCACCTGTGTGCAGGTTCTCTTTCGAGCACCCTCCAATCTCTCGGAGGTTCCTGCCATGTCAAGGGTAGGTAAGGTTTTTCGCGTTGCATCGAATTAATCCACATCATCCACCGCTTGTGCGGGTCCCCGTCAATTCCTTTGAGTTTTAATCTTGCGACCGTACTCCC
+
GGGGGGGGGGGGDGGGGGGGGGGGGGGGGGGGGGGGGGGGGGGGGGGGGGGGGGGGGGGGGGGGGGGGGGGGGGGGGGGGGGGGGGGGGGGGGGGGGGFGGGGGGGGGGGGGGGGGFGGGGGGGGGGGGGGGDGGGGGGGGGGGGGGGGGGGGGGGFGGGGGGGGGGGGGGGGFFFGGGGGFE2<EGGGGGGCGFFGF8CEGGEGGGGGGGGFGGGGGGGGGGGGGGGGGGGGGGGDFGGGFFGGGFFGGGFFGFFFGFFGFAFAB?BAFFGGGFGB>FBFFFFF
@M02542:52:000000000-J9N43:1:1101:17726:8414 1:N:0:GTGAAA
CGGTTTGTCACCGGCAGTCTCCTTAGAGTGCCCACCATTACGTGCTGGTAACTAAGGACAAGGGTTGCGCTCGTTACGGGACTTAACCCAACATCTCACGACACGAGCTGACGACAGCCATGCAGCACCTGTCTCAATGCTCCCGAAGGCACCAATCCATCTCTGGAAAGTTCATTGGATGTCAAGGCCTGGTAAGGTTCTTCGCGTTGCTTCGAATTAAACCACATGCTCCACCGCTTGTGCGGGCCCCCGTCAATTCATTTGAGTTTTAACCTTGCGGCCGT
+
GGGGGGGGGGGGCFGEGGGGGGGGGGGFGGGGGGGGGGGGGFGGGGGGGGGGGGGGGGGGGGGGFGGGGGGGGGGGGFGGEGGGGGFGGGGGGGGFGGGGGGGGGFGGGGGGGGGGGGGGGFGFGGF@FFFGGGGFGF=EDGFGGGD:CFCCFGGGGG?DFGGGGGCGGGGGGGGGCFCFGGFDFFGGFFGGGGGGGGGGGGGGDEGGEGGGFEG67FGGGGGGGGGGGCFGGGF5=DCCF?FGCC@>GGGFFG?FFGF?FG>F>FFF<<A9>FFF<B;009>@
@M02542:52:000000000-J9N43:1:1101:13285:8428 1:N:0:GTGAAA
CGAGTTGACCCCGGCGGTCTCCTGTGAGTCCCCAACCTCCCGAAGGAGTTGCTGGCAACACAGGACAAGGGTTGCGCTCGTTGCGGGACTTAACCCAACATCTCACGACACGAGCTGACGACAGCCATGCACCACCTGTACACCGACCACAAGGGGGGCACTATCTCTAATGCTTCCCGGTGTATGTCAAGCCTTGGTAAGGTTCTTCGCGTTGCGTCGAATTAAGCCACATGCTCCGCTGCTTGTGCGGGCCCCCGTCAATTCCTTTGAGTTTTAGCCTTGCGG
+
GGGGGGGGGGGGGGGGGGGGGGGGGGGGGGGGGGGGGFGGGEGGGFGGGGGGGGGGGGGGGGGGGGGGGGGGGGGGGGGGGGGGGGGGGGGGGGGGGGGGGGGGGGGGGGGGGGGGGGFGGGGGGGGGGGGGGGGGGGGGGGGGGGGGGGGGGGGGGGGGGGGGGCFFGFGGGGGGGGGGG8EGGGGGGGGGGFGGGGGGGGGGGGGGGGGGFGGGGGGGGFGGGGGGGGGG6C?GGGGGGFFGCG)9:C3@>DBFFE73CC>F>AFF>4<FGDB::A?28)9;5
@M02542:52:000000000-J9N43:1:1101:10629:8453 1:N:0:GTGAAA
CGAGTTGACCCCGGCGGTCTCCTGTGAGTCCCCAACCTCCCGAAGGAGTTGCTGGCAACACAGGACAAGGGTTGCGCTCGTTGCGGGACTTAACCCAACATCTCACGACACGAGCTGACGACAGCCATGCACCACCTGTACACCGACCACAAGGGGGGCACTATCTCTAATGCTTTCCGGTGTATGTCAAGCCTTGGTAAGGTTCTTCGCGTTGCGTCGAATTAAGCCACATGCTCCGCTGCTTGCGCGGGCCCCCGTCAATTCCTTTGAGTTTCGGTCTTGCG
+
GGGGGGGGGGGGGGGGGGGGGGGGGGGGGGGGGGGGGGGGGGGGG@FGFGGGGGGGGGGGGGGFFGGGGGGGGGGGGGGGGGGGGGGGGGGGGGGGGGGGGGEGGGGGGGGGGGGGGGGGEGGGGFGGGGGGCCGGGGGGGGGGCEGGGGGCFGGDDGGGGGGGGGGGGGGGGGGGG?EEGGGGFGEGGGGGGGGGFFGGFGGGGGGGFGGGFGGGG5CDFGDEFFGGGGGGDGGGGGGGCBFCFG>BEGGEEGFB9CD@GGBFBFFB<A:FGGF37?B?AABB
@M02542:52:000000000-J9N43:1:1101:21762:8453 1:N:0:GTGAAA
CGAGTTGACCCCGGCGGTCTCCTGTGAGTCCCCATCACCCCGAAGGGCATGCTGGCAACACAGGACAAGGGTTGCGCTCGTTGCGGGACTTAACCCAACATCTCACGACACGAGCTGACGACAGCCATGCACCACCTGTACACCGACCACAAGGGGGGCACTATCTCTAATGCTTTCCGGTGTATGTCAAGCCTTGGTAAGGTTCTTCGCGTTGCGTCGAATTAAGCCACATGCTCCGCTGCTTGTGCGGGCCCCCGTCAATTCCTTTGAGTTTTAGCCTTGCGG
+
GGGGGGGGGGGGGGGGGGGGGGGGGGECFGGGGGGGGGGGGGGGGGGGGGGGGGGGGGGGGGGGGGGGGGGGGGGGGGGGGGGGGGGGGGGGGGGGGGGGGGGGGGGGGGGGGGGGGGGGGEEEGGGGGGGGGGGGGGGGGGGGEEGEGGGGFGGGGGGGGGGGG9FGGGGGGGGGGGGGGGGGGGGGGGGGGGGGGGGGGGGGGGGGGGGGFGGGGGGGGGGGGGGGGGGGDFFGGGGGGFFGGG)@EGGFFGFFFGGBGGFFFDFF>9:FCGFGFF?DF>FF@
@M02542:52:000000000-J9N43:1:1101:22576:8459 2:N:0:GTGAAA
CGAGTTGACCCCGGCGGTCTCCTGTGAGTCCCCAACCTCCCGAAGGAGTTGCTGGCAACACAGGACAAGGGTTGCGCTCGTTGCGGGACTTAACCCAACATCTCACGACACGAGCTGACGACAGCCATGCACCACCTGTACACCGACCACAAGGGGGGCACTATCTCTAATGCTTTCCGGTGTATGTCAAGCCTTGGTAAGGTTCTTCGCGTTGCGTCGAATTAAGCCACATGCTCCGCTGCTTGTGCGGGCCCCCGTCCATTACTTTGAGCTTTAGCCTTTCGG
+
GGEGGGGGGGGGGGGGGFGCFGGGFGFAFGEGGGGFG?FGGGGGGGFFGGGGGGEGDEFFFGGG8FGEGF7FGCFFGGGGGGGGEEEGGGGGGGGGGGGGGGCFGGFEEGGEE@EGGFD>@E@FGGGGGG?ACFD<DFGGGGGGEEEC:CEGG5>CGGGECFC9EFF9+:<@FFGFFCDDF=CFC<FF=F9?:6*9DC=C760@AF?BF34B617>)7:)>?FGFG??55<2*7*65-729>7)*4))-(793CC29(),-*0.6:AA))3)-42*266=F**).
@M02542:52:000000000-J9N43:1:1101:28895:8468 1:N:0:GTGAAA
CGGTTTATCACCGGCAGTCTCCCTAGAGTTCCCGACTTAACTCGCTGGCAACTAAGGATAGGGGTTGCGCTCGTTGCGGGACTTAACCCAACATTTCACAACACGAGCTGACGACAGCCATGCAGCACCTGTCTTACGGTTCCCGAAGGCACAACCGCATCTCTGCAGTCTTCCGTAGATGTCAAGAGTAGGTAAGGTTCTTCGCGTTGCGTCGAATTAAACCACATGCTCCACCGCTTGTGCGGACCCCCGTCACTTCATTTGAGTTTTAATCTTGCGACCGT
+
GGGGGGGGGGGGCGGG>EGFFFGFGG<FGGGCGEGGGGGGGGGGGGDGDGG@CFFGGGGGGGGGGGGGGGGGGFGGGGGDGGGGGGGAFGGGFGFFGGGGGGGGGGEGGGGGGGG7FFGGGGGC<FGGGGBFGGFFGGDGEGGFGGGCFGGGGGGGGGEEGGGFFFGGGGGGG9*<FGGGGFACC@CF9<9<BF::8CEGGGFFGGECCEGGB5EFGGGGDGGGGG@CFG?EFFCEG:CFFBFGG)087DDF5D:)6?6BGFDFB?FA>FFGGD?FD>6909>@
@M02542:52:000000000-J9N43:1:1101:13589:8476 1:N:0:GTGAAA
CGGTTTGTCACCGGCAGTCTCATTAGAGTGCTCTTGCGTAGCAACTAATGACAAGGGTTGCGCTCGTTGCGGGACTTAACCCAACATCTCACGACACGAGCTGACGACAGCCATGCAGCACCTGTGTTCAGGCTCCCTTTCGGGCACCCTCCAATCTCTCGGAGGTTCCTGACATGTCAAGGGTAGGTAAGGTTTTTCGCGTTGCATCGAACTAATCCACATCATCCACCGCTTGTGCGGGTCCCCGTCAATTCCTTTGAGTTTTAATCTTGCGACCGTACTCCC
+
GGGGGGGGGGGGGGGGGGGGGGGGGGGGGGGGGGGGGGGGGGGGGGGGGGGGGGGGGGGGGGGGGGGGGGGGGEGGGGGGGGGGGGGGGGGGGGGGGGGGGGGGGGGGGGGGGGFGGGGFGGGGGGGGGGGGGGGGGGGGGGEEGGGGGGGGGGGG;FFGGGGGEGGGGGGGGGGGGGGGGGGGGGGGGGGGGGGGGGGGGGGGGGGGGGGGFGGGGGGGFGGCFGGCFG=CGGGGFFEGGFFGGGFFGGGFFGFFFFFFGGAFFFFFFFFGGGDGFFFFFFFFF
@M02542:52:000000000-J9N43:1:1101:6528:8479 1:N:0:GTGAAA
CCCCACCTTCCTCCGAGTTGACCCCGGCGGTCTCCTGTGAGTCCCCAACCTCCCGAAGGAGTTGCTGGCAACACAGGACAAGGGTTGCGCTCGTTGCGGGACTTAACCCAACATCTCACGACACGAGCTGACGACAGCCATGCACCACCTGTACACCGACCACAGGGGGGCACTATCTCTAATGCTTTCCGGTGTATGTCAAGCCTTGGTAAGGTTCTTCGCGTTGCGTCGAATTAAGCCACATGCTCCGCTGCTTGTGCGGGCCCCCGTCAATTCCTTTGAGTTTTAGCCTTGCGGCCGT
+
CCCCCGGGGGGGGGGDGGGGGGGGGGGGGGGGGGGGGGGGGGGGGGGDGGGGGGGGGGGGGGGDGGGGGGGGFGGGGFGGGGGGGGGGGGEFEGGGGGGGGEGGGGGGGGGGGGGGGGGGGGGGGGGGGGGGGGGGGFGCFFGGGGGGGGGGGGGGGGGGGGGGGGGGDEGGGGGGGGGGGGGFFGGGGGGGGGGGGFGGGGCGGFGFGGFFGGGGGGGGGGEEGGGGFGGD90CFGCFFFGFGCF70<EG*77EGGB)CEG::EGD@:D?EFGF8CCAFA24<BFFC<D6>A)5729>D)
@M02542:52:000000000-J9N43:1:1101:4118:8486 1:N:0:GTGAAA
CGAGTTGACCCCGGCAGTCTCCCATGAGTCCCCACCACCCCCGAAGGAGCGTGCTGGCAACATGGAACAAGGGTTGCGCTCGTTGCGGGACTTAACCCAACATCTCACGACACGAGCTGACGACAGCCATGCACCACCTGTCACCCAGTCCGAAGAGGCGCACATCTCTGCACGTTTCCGGGTGATGTCAAACCTTGGTAAGGTTCTTCGCGTTGCGTCGAATTAAGCAACATGCTCCGCCGCTTGTGCGGGCCCCCGTCAATTCCTTTGAGTTTTAGCCTTGTG
+
GCE:FEGGFFFE7FFGGGGGC<6@FDFGFGADFGFGGGFGGGCFEGGGGGGFEGGDEEGG@8C=AGFGDFGGEFFGG=7FE:FGGGGGGCE8BCEGFFFFG7FFAF9FFFGGGE7CFECCF7C:CG?CFFCCF:F@D<FECFGGCC>>6FB:1*<:,7CCCC:E+7CF,?CFFEF7FFGGE:=EFDFFFGGF<**2A@:9CFCCF+CFFG:EBGCE75*)**2;C++3AF67E+A0C7ED<9B5C/87E<5>;)4>;=<BDDFFBB2<BF<C7C@7<14.6A)*)
@M02542:52:000000000-J9N43:1:1101:20316:8505 1:N:0:GTGAAA
CGGTTTATCACCGGCAGTCTCCCTAGAGTTCCCACCATTACGTGCTGGCAACTAAGGATAAGGGTTGCGCTCGTTGCGGGACTTAACCCAACATTTCACAACACGAGCTGACGACAGCCATGCAGCACCTGTCTTAGCGTTCCCGAAGGCACAATCGTATCTCTACAATCTTCGCTAGATGTCAAGAGTAGGTAAGGTTCTTCGCGTTGCGTCGAATTAAACCACATGCTCCACCGCTTGTGCGGGCCCCCGTCAATTCATTTGAGTTTTAATCTTGCGACCGT
+
GGGGGGGGGGGGGGGGGGGGGGGGGGGGGGGGGGGGGGGGGFGGGGGGGGGGGGGGGGGGGGGGGGGGGGGGGGGGGGGGGGGGGGGGGGGGGGGGGGGGGGGGGGGGGGGGGGGGGGGGGGGGGGGGGGGGGGGGGGGGGGGGGGGGGGGGGGGGGGGGGGGGGGGGGGGGGGGGGGGGGGGGGGGGGGGGGGGGGGGGGGGGGGGGGGGGFGGGGGGGGGGGGGGGGGGGGGGGGGGGGFFGGGFFGGGFFGFFFGGFGGA*6?DFFFFGGGFGFF;FFFFF
@M02542:52:000000000-J9N43:1:1101:24719:8524 1:N:0:GTGAAA
ACAGTTTACACTGGCAGTCTTGCTAGAGTTCCCGACATCACTCGCTGGCAACTAACAACAGGGGTTGCGCTCGTTATAGGACTTAACCTGACACCTCACGGCACGAGCTGACGACAACCATGCAGCACCTTGTAAATTGTCCGAAGAAAAGTCTGTTTCCAAACCTGTCAATCTACATTTAAGCCTTGGTAAGGTTCCTCGCGTATCATCGAATTAAACCACATGCTCCACCGCTTGTGCGGGCCCCCGTCAATTCCTTTGAGTTTCATTCTTGCGAACGTACTC
+
GFGGFGGGGGGCFDFEEEEEGFGGGGGGGFGGGGGGGGGGGGGGEGGGGGGGGGGGDGFGF@FGGGEGGGGGGGGGGGGFFFFGGGEGGCEEAECFEGGFFGCGGGEGGGGGGGGGGGGGGGGGFGFGGGGFGGFGGGEGGGG:FGGFGGCFFEFGGGGGFD<FFGGGGGFFFGBF;=DGGFFGGGGGGGGGGGGGGGGGGGGGGGFGGGG?FGGGGGFGGCCC:<;E8FCC=EGGGG6CDFDGEGFFDCGD@7<FBGGFG7:@><AADAAFG:F5;B>>F?FF?
@M02542:52:000000000-J9N43:1:1101:28354:8531 1:N:0:GTGAAA
CGGTTTATCACCGGCAGTCTCCCTAGAGTTCCCGACTTAACTCGCTGGCAACTAAGGATAGGGGTTGCGCTCGTTGCGGGACTTAACCCAACATCTCACGACACGAGCTGACGACAGCCATGCAGCACCTGTGTTATGGCTCCCTTTCGGGCACCCCCACCTCTCAGCAGGGTTCCATACATGTCAAGGGTAGGTAAGGTTTTTCGCGTTGCATCGAATTAATCCACATCATCCACCGCTTGTGCGGGTCCCCGTCAATTCCTTTGAGGTTTAATCTTGCGACCG
+
GGGGGGGGGGGGDGGGGGGGGGGGGGGGGGGGGGGGGGGGGGGGGGGGGGGGGGGGGGGGGGGGGGGGGGGGGGGGGGGGGGGGGGGGGGGGGGGGGGGGGGGGGGGGGGGGGGGGGGGGGGGGGGGGGGGGGGGGGFGGGGGGGGFFGDEGGGGGGGEGGGGGGGFGGGGGFFGGGGGGGGFGGFEGGGGFEGGGGGGGGGGGGGGGGGGGFGGEGGGGGGGG?9CFGFGGGGGGFGGGGF.2+5>BGGGFFGFFFGF?>DBFFF90(.,CCDF*5::<96@B)
@M02542:52:000000000-J9N43:1:1101:13098:8553 1:N:0:GTGAAA
CGGTTTATCACCGGCAGTCTCCCTAGAGTTCCCGACTTAACTCGCTGGCAACTAAGGATAGGGGTTGCGCTCGTTGCGGGACTTAACCCAACATTTCACAACACGAGCTGACGACAGCCATGCAGCACCTGTCTTACGGTTCCCGAAGGCACAACCGCATCTCTGCAGTCTTCCGTAGATGTCAAGATTAGGTAAGGTTCTTCGCGTTGCGTCGAATTAAACCACATGCTCCACCGCTTGTGCGGGCCCCCGTCAATTCATTTGAGTTTTAATCTTGCGACCGT
+
GGGGGGGGGGGGGGGGGGGGGGGGGGGGGGGGGGGGGGGGGGGGGGGGGGGGGGGGGGGGGGGGGGGGGGGGGGGGGGGGGGGGGGGGGGGGGGGGGGGGGGGGGGGGGGGGGGGGCGGGGGGGGGCGGGGGGGGGGGDGGGGGGGGGGGGGFGGGGGGGGGGGGGGGGFGGGGGGGGGGGGGGGGGGGGGGGGGGGGGGGGGGGGGGGGDEEEGGGGGGGGFGGGGGGFGGGFGGGGGGGBFGDGFFGGGF>D:DFGGFGGA4AFFFFFAGGFFG4ABBFFEE
@M02542:52:000000000-J9N43:1:1101:25713:8555 1:N:0:GTGAAA
CGGTTTATCACCGGCAGTCTCCCTAGAGTTCCCGACTTAACTCGCTGGCAACTAAGGATAGGGGTTGCGCTCGTTGCGGGACTTAACCCAACATTTCACAACACGAGCTGACGACAGCCACGCAGCACCTGTCTTACGGTTCCCGAAGGCACAACCGCATCTCTGCAGTCTTCCGTAGATGTCAAGAGTAGGTAAGGTTCTTCGCGTTGCGTCGAATTAAACCACATGCTCCACCGCTTGTGCGGGCCCCCGTCAATTCATTTGAGTTTTAATCTTGCGACCGT
+
GGGGGGGGGGGGGGGGGGGGGGGGGGGGGGGGGGGGGGGGGGGGGGGGGGGGGGGGGGGGGGGGGGGGGGGGGGGGGGGGGGGGGGGGGGGGGGGGGGGGGGGGGGGGGGGGGGGGGGGGGGGGGGGGGGGGGGGGGGEGGGGGGGGGGGGGGGGGGGGGGGGGGGGGGGGGGGGGGGGGGGGGGGGGFGGGGGGGGGGGGGGGGGGGEGGGFGGGGGGGGGGGGGGGGGGGGGGGGGGGGBFDGGFFGGGFEG?EDCGFGGFFFFBDFFFGGGFG9ABFFFFF
@M02542:52:000000000-J9N43:1:1101:26390:8570 1:N:0:GTGAAA
CAGTATATCACTGGCAGTCTCATTAGAGTGCCCTTTCGTAGCAACTAATGACAAGGGTTGCGCTCGTTGCGGGACTTAACCCAACATCTCACGACACGAGCTGACGACGGCCATGCAGCACCTGTGTCCAGGTTCTCTTTCGAGCACTCCCACATCTCTGCAGGATTCCTGGCATGTCAAGGGTAGGTAAGGTTTTTCGCGTTGCATCGAATTAAACCACATCATCCACCGCTTGTGCGGGTCCCCGTCAATTCCTTTGAGTTTCAACCTTGCGGCCGTACTCCC
+
GGGGFFFGGGGGGGGGGGFGGGGGGGGGGGFFFGFGFEGGFGGF<FGFFFGFCEGGGGGGCGGGGGGFFDFF:EEGFGGFFFFFGGGG,C?FGCE@FGG7FFF@FEGGC+=FGG8DC9FFGGGFG=A<FDEGDDEFGGGGFGGGCE@DBFFCFGGGFGGGGEGCGGCB@FGFGGGGGFEGGGEGGGF>EFFGC<FGEGEG>CEBEGGFG86CFCCGGGFFGGGGGFEFFD=ECEFE+2C9C95<=FE>5*9=@>)8AFGFGGAFFFADF?FDGDFG9>>FFFFFF
@M02542:52:000000000-J9N43:1:1101:21280:8575 1:N:0:GTGAAA
CGGTTTATCACCGGCAGTCTCCCTAGAGTTCCCGACTTAACTCGCTGGCAACTAAGGATAGGGGTTGCGCTCGTTGCGGGACTTAACCCAACATTTCACAACACGAGCTGACGACAGCCATGCAGCACCTGTCTTACGGTTCCCGAAGGCACAACCGCATCTCTGCAGTCTTCCGTAGATGTCAAGAGTAGGTAAGGTTCTTCGCGTTGCGTCGAATTAAACCACATGCTCCACCGCTTGTGCGGGCCCCCGTCAATTCATTTGAGTTTTAATCTTGCGACCGT
+
GGGGGGGGGGGGGGGGGGGGGGGGGGFGGGGGGGGGGGGGGGGGGGGGGGGGGGGGGGGCGGGGGGGGGGGGGGGGGGGGGGGGGGGGGGGGGGGGGGGGGGGGGGGGGGGGGGGGGGGGGGGGGGGGGGGGGGGGGGGGGGGGGGGGGGGGGGGGGGGGGFGGGGGGFGGGGGGGGGGGGGGGGGGGGGGGGGGGGGGGGGGGGGGGGEGGEEEGGGGGGGGGGGGGGGGGGGGGGGGGGBFGGGDFGGDFFGB7A+?6CG<FFFFFFFFGGGFC)9>B>>FF
@M02542:52:000000000-J9N43:1:1101:10492:8584 1:N:0:GTGAAA
CGGTTTATCACCGGCAGTCTCCCTAGAGTTCCCGACTTAACTCGCTGGCAACTAAGGATAGGGGTTGCGCTCGTTGCGGGACTTAACCCAACATTTCACAACACGAGCTGACGACAGCCATGCAGCACCTGTCTTACGGTTCCCGAAGGCACAACCGCATCTCTGCAGTCTTCCGTAGATGTCAAGAGTAGGTAAGGTTCTTCGCGTTGCGTCGAATTAAACCACATGCTCCACCGCTTGTGCGGGCCCCCGTCAATTCATTTGAGTTTTAATCTTGCGACCGT
+
GGGGGGGGGGGGGGGGGGGGGGGGGGGGGGGGGGGGGGGGGGGGGGGGGGGGGGGGGGGFGGGGGGGGGGGGGGGGGGGGGGGGGGGGGGGGGGGGGGGGGGGGGGGGGGGGGGGGGGGGGGGGGFFGGGGGGGGGGGEGGGGGGGGGGGGGGGGGGGGGGFGGGGGGGGGGGGGFGGGCFCGGGGGGFGGGGGGGGGGGGGGGGGGG8EGGFGGGGGGGGGGGGGGGGGFGGGGDEDGGG?FGGDBFDGGFFD?FBGGBGGF4)1>BFFBC>>FGFFFBFFFF
@M02542:52:000000000-J9N43:1:1101:13412:8586 1:N:0:GTGAAA
ATCCACACCTTCCTCCGAGTTGACCCCGGCGGTCTCCTGTGAGTCCCCAACCTCCCGAAGGAGTTGCTGGCAACACAGGACAAGGGTTGCGCTCGTTGCGGGACTTAACCCAACATCTCACGACACGAGCTGACGACAGCCATGCACCACCTGTACACCGACCACAAGGGGGGCACTATCTCTAATGCTTTCCGGTGTATGTCAAGCCTTGGTAAGGTTCTTCGCGTTGCGTCGAATTAAGCCACATGCTCCGCTGCTTGTGCGGGCCCCCGTCAATTCCTTTGAGTTTTAGCCTTGCGGC
+
CCCCCGGGGGGGGGGGGGGGGGGGGGGGGGGGGGGGGGGGGGGGGGGGGGGGFGGGGGGGGGGGGGGGGGGGFGFGGGGGGGGGGGGGGGGGGGGGGGGGDGEGGGGGGGGGGGGGGFGGGGGGGGGGGGGGGGDGGGGGGGGGGGGGGGGGGGGGGGGGGGGGGGGGGGGGGGGGGGGGGGGGGGGGGGGGFEGCGGGGGGGDFGGGGGGGGGGGGFFGGGGGGDGGEGGGGGGGGGGGGGGGGGGGGFGGGGEGGFFGC<FFGGGDEDBBFGGDFGFF>AFFAFBGGGFCADFF?FFE>
@M02542:52:000000000-J9N43:1:1101:18987:8586 1:N:0:GTGAAA
CGGTTTATCACCGGCAGTCTCCCTAGAGTTCCCGACTTAACTCGCTGGCAACTAAGGATAGGGGTTGCGCTCGTTGCGGGACTTAACCCAACATTTCACAACACGAGCTGACGACAGCCATGCAGCACCTGTCTTACGGTTCCCGAAGGCACAACCGCATCTCTGCAGTCTTCCGTAGATGTCAAGAGTAGGTAAGGTTCTTCGCGTTGCGTCGAATTAAACCACATGCTCCACCGCTTGTGCGGGCCCCCGTCAATTCATTTGAGTTTTAATCTTGCGACCGT
+
GGGGGGGGGGGGGGGGGGGGGGGGGGGGGGGGGGGGGGGGGGGGGGGGGGGGGGGGGGGGGGGGGGGGGGGGGGGGGGGGGGGGGGGGGGGGGGGGGGGGGGGGGGGGGGGGGGGGGGGGGGGGGGGGGGGGGGGGGGGGGGGGGGGGGGGGGGGGGGGGGGGGGGGGGGGGGGGGGGGGGGGGGGGGGGGGGGGGGGGGGGGGGGGGEGGGFGGGGGGGGGGGGGGFGGGGGGGDGGGGGBFGGGFFGGGD5C?3<CD?GD2FBF<AAADGGGFGAAFFF>5B
@M02542:52:000000000-J9N43:1:1101:24390:8593 1:N:0:GTGAAA
ATCCCCACCTTCCTCCAGTTTGTCACTGGCAGTCTCCTTAGAGTGCCCTTGCGTAGCAACTAAGGATAAGAGTTGCGCTCGTTGCGGGACTTAACCCAACATCTCACGACACGAGCTGACGACAGCCATGCAGCACCTGTCTTACGGTTCCCGAAGGCACAACCGCATCTCTGCAGTCTTCCGTAGATGTCAAGAGTAGGTAAGGTTCTTCGCGTTGCGTCGAATTAAACCACATGCTCCACCGCTTGTGCGGGCCCCCGTCAATTCATTTGAGTTTTAATCTTGCGACCGTACTCCCC
+
CCCCCGGGGGGGGGGGGGFFGGGGGGGGGGGGGGGGGGGGGGGGGGGGFGGGGGGDFFFFGGGGGGGGGGGGGGGGGGGGGGGGGGGGGGGGGGGGGGGGGGGGGGGGGGGGEGGGGGGGGGGGGGGGGGGGGGGGGGGGGGGGGGGFEGGFGDGEGGGGGGGGGGDFGGGGGGGGGGGGGDGGFGGGGGGFGGGGGGGGGFGGGGGGGGGGEFEG>ECGGGGFEFGFFCFFFGC4CEEGGGGEEGGGGDGGGGGCGFFGED>5FFFFFGFBAFG=FDBFDAB>)<0<DG@D<?:<BBF
@M02542:52:000000000-J9N43:1:1101:10484:8593 1:N:0:GTGAAA
CGGTTTATCACCGGCAGTCTCCCTAGAGTTCCCGACTTAACTCGCTGGCAACTAAGGATAGGGGTTGCGCTCGTTGCGGGACTTAACCCAACATTTCACAACACGAGCTGACGACAGCCATGCAGCACCTGTCTTACGGTTCCCGAAGGCACAACCGCATCTCTGCAGTCTTCCGTAGATGTCAAGAGTAGGTAAGGTTCTTCGCGTTGCGTCGAATTAAACCACATGCTCCACCGCTTGTGCGGGCCCCCGTCAATTCATTTGAGTTTTAATCTTTCGACCGT
+
GGGFGE@FFGFG7FFGGGFCEAFFGGGGGGGGGGGFFGFGGGGGGGEGGGGGGGFGGGCFGGGGG7CGGFEGEGFGGGGGGGGGFGFEGGGGFFEGGGGGGGGGGEFFGGFGGGGGGFGGGDF<DFGFGGGGGGGGGGGGGCFGGGGGGGCFGGGGGGGFFGGGF:@FCFGGGGGFCGDFGGCECEGGGGGGGGC9BFFDGGGGCEEGGGGGF=CFGGCC?GGGGGGGGFGGFGGG=CCCFBFGEDEEEDCEBC:@A<FFGGFFF?BD<9>GGGFG)41,33)>
@M02542:52:000000000-J9N43:1:1101:15878:8594 1:N:0:GTGAAA
CGAGTTGACCCCGGCAGTCTCCTGTGAGTCCCCATCACCCCGAAGGGCATGCTGGCAACACAGAACAAGGGTTGCGCTCGTTGCGGGACTTAACCCAACATCTCACGACACGAGCTGACGACAGCCATGCACCACCTGTACACCGACCACAAGGGGGCGACCATCTCTGGCCGTTTCCGGTGTATGTCAAGCCTTGGTAAGGTTCTTCGCGTTGCGTCGAATTAAGCCACATGCTCCGCTGCTTGTGCGGGCCCCCGTCAATTCCTTTGAGTTTTAGCCTTGCGG
+
GGGGGGGGGGGGGGGGGGGGGGGGGGGGGGFGGGGGGGGGGGGGGGGGGGGGGGGGGGGGGGGGGGGGGGGGGGGGGGGGGGGGGGGGGGGGGGGGGGGGGGGGGGGGGGGGGGGGGGGGGGGGGGGGGGGGGGGGGGGGGGGGGGGGGGGGGGGGGGGGGGGGGGGGGGGGGGGGGGGGGGGGGGGGGGGGGGGGGGGGGGGGGGGGGGGGFGGGGGGGGGGGGGGGGGGGGGGGGGGGGFFCGGFFGGGFFDBF>/>:DGBFF<BFBFFFFGFG7AFFFBFFB
@M02542:52:000000000-J9N43:1:1101:18917:8600 1:N:0:GTGAAA
CGAGTTGACCCCGGCGGTCTCCTGTGAGTCCCCAACCTCCCGAAGGAGTTGCTGGCAACACAGGACAAGGGTTGCGCTCGTCGCGGGACTTAACCCAACATCTCACGACACGAGCTGACGACAGCCATGCACCAACTGTACACCGACCACAAGGGGGGCACTATCTCTAATGCTTTCCGGTGTATGTCAAGCCTTGGTAAGGTTCTTCGCGTTGCGTCGAATTAAGCCACATGCTCCGCTGCTTGTGCGGGCCCCCGTCAATTCCTTTGAGTTTTAGCCTTGCGG
+
GGGGGGGGGGGGGGGGGGGGGGGGGGGGGGGGGGGGGGGGGGGGGGGGGGGGGGGGGGGFGGGGGGGGGGGGGGGGGGGGGGGGGGGGGGGGGGGGGGGGGGGGGGGGGGGGGGGGGGGGGEGGGGGGGGGGGGGGGGGGGGGGEGGGGGGGGGGGGGGGGGGGGDGCCFGGGGGGGGGGGGGGGGGGGGGGGGGGGGGGGGFGGGGGGGGGFGGGGGGGGGGGGGGFFGGGGGCFGGGGGFFGGGFFEGGFFGFFFGGFGG9@AFBAAFFGGGFG?FBFFDFF>
@M02542:52:000000000-J9N43:1:1101:16458:8602 1:N:0:GTGAAA
CGGTTTGTCACCGGCAGTCTCTCTAGAGTGCCCTTTCGTAGCAACTAGAGACAAGGGTTGCGCTCGTTGCGGGACTTAACCCAACATCTCACGACACGAGCTGACGACAGCCATGCAGCACCTGTGTCCACTTTCTCTTTCGAGCACCTAATGCATCTCTGCTTCGTTAGTGGCATGTCAAGGGTAGGTAAGGTTTTTCGCGTTGCATCGAATTAATCCACATCATCCACCGCTTGTGCGGGTCCCCGTCAATTCCTTTGAGTTTTAATCTTGCGACTGTACTCC
+
GGGGGGGGGGGGGGGGGGGGGGGGGGGGGGGGGGGGGGGGGGGGGGGGGGGGGGGGGGGGGGGG7FGGGGGGGGGGGGGGGGGGGGGGGGGGGGGDGGGGGGGGGGGGGGGGGGFGGGGGGGGGGGGGGGGGGGGGGGGGGGGGGGGGGGGGGGGGGGGGGGFGGGGGGEGGGGGGGGGFGGGGGGGGGGGGG<FFGGGGGGGGGGGGG8CFFGGGGGGGGGGGGGGGGGGGGGGGG:FDG>BGGGFFGDGFFGFFFGGFFGAFFFBFA<FF7C:5>B>F>FFFF
@M02542:52:000000000-J9N43:1:1101:27190:8605 1:N:0:GTGAAA
ATCCACACCTTCCTCCGAGTTGACCCCGGCGGTCTCCTGTGAGTCCCCAACCTCCCGAAGGAGTTGCTGGCAACACAGGACAAGGGTTGCGCTCGTTGCGGGACTTAACCCAACATCTCACGACACGAGCTGACGACAGCCATGCACCACCTGTACACCGACCACAAGGGGGGCACTATCTCTAATGCTTTCCGGTGTATGTCAAGCCTTGGTAAGGTTCTTCGCGTTGCGTCGAATTAAGCCACATGCTCCGCTGCTTGTGCGGGCCCCCGTCAATTCCTTTGAGGTTTAGCCTTGCTGC
+
CCCCCGGGGGGGGGGGGGGGGGGGGGGGCFEEGGGGGGGGGGGGGGGGGGGGGGGGGGGGGGGGGGGGGGGGGGGGGGGGGGGGGGGGGGGGGGGGGGGGGGGGGGGGGFGGGGGGGGGGGGGGGGDGGGGGGGGGGGGGGGGGGGGGGGGGGGGGGGGGGGGGGGGGGGGGGGGGDFEE?CCFGGGGGGGGGGGGGGGGGGGGGGGGGGGGEGGGG7FGGGFGGGGGFGGGGGGGGFFG7C8FGGGCGEGGEC:DGFFC=4@EGGC>EGB>:EDFFGFFFFA2<<(9CC?:AFAAFB46*
@M02542:52:000000000-J9N43:1:1101:24275:8608 1:N:0:GTGAAA
CCCGTTATCCGAGGCGGTTTCGCCAGAGTGCTCAACTAAATGGTAGCAACTGGAGATAAGGGTTGCGCTCGTTGCGGGACTTAACCCAACATCTCACGACACGAGCTGACGACAGCCATGCAGCACCTATATAGAGGCCTATTGCTAGGCGCCGATATTTCTACCGAATTCCTCTACATTTCGAGCCCAGGTAAGGTTCTTCGCGTTGCGTCGAATTAAACCACATGCTCCACCGCTTGTGCGGGCCCCCGTCAATTCCTTTGAGTTTCAGCCTTGCGACCGTAC
+
GGGGGGGGGGGGGGGGGGGGGGGGGGGGGGGGGGGGGGGGGGGGGGGGGGGGGGGGGGGGGGGGGGGGGGGGGGGGGGGGGGGGGGGGGGGGGGGGGGGGGGGGGGGGGGGGGGGGGGGGGGGGGGGGGGGGGGGGGGGGGGGGGGGGGGGGGGGGGGGGGGGGGGGGGGGGGGGGGGGGGGGGGGGGGGGGGGGGGGGGGGGGGGGGGGGGFGGGGGGGGGGGGGGGCGGFGGGGGGGGGDFGGGFFGGGFFGFFFGGFGGAFFFFFFFAFFGF6?9>FFFFF3
@M02542:52:000000000-J9N43:1:1101:11861:8608 1:N:0:GTGAAA
CGGTTTGTCACCGGCAGTCTCATTAGAGTGCCCTTTCGTAGCAACTAATGACAAGGGTTGCGCTCGTTGCGGGACTTAACCCAACATCTCACGACACGAGCTGACGACAGCCATGCAGCACCTGTGTTCAGGCTCCCTTTCGGGCACCCCCCGATCTCTCGGAGGTTCCTGACATGTCAAGGGTAGGTAAGGTTTTTCGCGTTGCATCGAATTAATCCACATCATCCACCGCTTGTGCGGGTCCCCGTCAATTCCTTTGAGTTTTAATCTTGCGACCGTACTCCC
+
GGGGGGGGGGGGGGGGGGGGGGGGGGGGGGGGGGGGGGGGGGGGGGGGGGGGGGGGGGGGGGGGGGGGGGGGGGGGGGGGGGGGGGGGGGGGGGGGGGGGGGGGGGGGGGGGGGGGDGGFCGGGGGGGGGGGGGGGGGGGGGGGGGGGGGGGGGEF<FGGGGGGGGGGGGGDFDGGGGGGFFGFFGGGGGGGCFGGGGGGGGGEGGGGGFGGFDGGFGGGGDFFFGGGGGGGGGGGGGGGGFFGGGFE=<DFF7<=29CBGGAFFABD4<A>>CDGFFFFFFFFF
@M02542:52:000000000-J9N43:1:1101:11818:8610 1:N:0:GTGAAA
CGGTTTATCACCGGCAGTCTCCCTAGAGTTCCCGACTTAACTCGCTGGCAACTAAGGATAGGGGTTGCGCTCGTTGCGGGACTTAACCCAACATTTCACAACACGAGCTGACGACAGCCATGCAGCACCTGTCTTACGGTTCCCGTAGGCACAACCTCATCTCTGCAGTCTTCCGTAGATGTCAAGAGTAGGTAAGGTTCTTCGCGTTGCGTCGAATTAAACCACATGCTCCACCGCTTGTGCGGGCCCCCGTCAATTCATTTGAGTTTTAATCTTGCGACCGT
+
GGGGGGGGGGGGGGGGGGGGFGGGGGGGGGGGGGGGGGGGGGGGGGGGGGGGGGGGGGGGGGGGGGGGGGGGGGGGGGGGGGGGGGGGGGGGGGGGGGGGGGGGGGGGGGGGGGGGGGGGGGGGGGGGGGGGGGGGGGGGGGGGGGGGGFFGGGGGGGGGGGGGGGGGGFGGGGGGGGGGGGGGGGGGGGGGFGGGGGFGGGGGGGGGGGGGFGGGGGGGGGGGGGGGGGGGGGGDGGGGGFFGDDFFGCGEFDBBFFDFGGFFA?<9>FFGGGFG<BF0>FFF
@M02542:52:000000000-J9N43:1:1101:10148:8617 1:N:0:GTGAAA
CGGTTTATCACCGGCAGTCTCCCTAGAGTTCCCGACTTAACTCGCTGGCAACTAAGGATAGGGGTTGCGCTCGTTGCGGGACTTAACCCAACATTTCACAACACGAGCTGACGACAGCCATGCAGCACCTGTCTTACGGTTCCCGAAGGCACAACCGCATCTCTGCAGTCTTCCGTAGATGTCAAGAGTAGGTAAGGTTCTTCGCGTTGCGTCGAATTAAACCACATGCTCCACCGCTTGTGCGGGCCCCCGTCAATTCATTTGAGTTTTAATCTTGCGACCGT
+
GGGFGGGGGGGGGGGGGGGGGGGGGGGGGGGGGGGGGGGGGGGGGGGGGGGGGGGGGGGGGFGGGGGGGGGGGGGGGGGGGGGGGGGGGGGGGGGGGGGGGGGGGGGGGGGGGGGGGGGGGGGGGGGGGGGGGGGGGGDGGGGGGGGGGGGGGGGGGGGGGGGGGGGGGGGGGGGGGGGGGGGGGGGGGGGGGGGGGGGGGGGGGGGD5EGGFGGGGFGGGGGGGGFDG:FGG@G5EGCCGBFGGG3:EDGFBDFFD9DBGGFF>66AFAF*:2=F:A1;9BDF
@M02542:52:000000000-J9N43:1:1101:21075:8636 1:N:0:GTGAAA
CGGTTTGTCACCGGCAGTCTCCTTAGAGTGCCCACCATCACGTGCTGGTAACTAAGGACAAGGGTTGCGCTCGTTACGGGACTTAACCCAACATCTCACGACACGAGCTGACGACAGCCATGCAGCACCTGTCTCAATGCTCCCGAAGGCACCAATCCATCTCTGGAAAGTTCATTGGATGTCAAGGCCTGGTAAGGTTCTTCGCGTTGCTTCGAATTAAACCACATGCTCCACCGCTTGTGCGGGCCCCCGTCAATTCATTTGAGTTTTAACCTTGCGGCCGT
+
GGGGGGGGGGGGGGGGGGGGGGGGGGGGGGGGGGGGGGGGGGGGGGGGGGGGGGGGGGGGGGGGGGGGGGGGGGGGGGGGGGGGGGGGGGGGGGGGGGGGGGGGGGGGGGGGGGGGGGGGGGGGGGGGGGGGGGGGGGGGGGGGGGGDGGGGGGGGGGGGGGGGGGGGCGGGGGGGGGGGGGGGGGGFGGGGGGGGGGGGGGGGGGGGGGGGFGGGGGGGGGCFGGGGGGGGGGGGGGGGGFFGGGFFGGGFFGFFFGGFGGFFF?DFFFFFGGFGFBF>FBFE
@M02542:52:000000000-J9N43:1:1101:13075:8639 1:N:0:GTGAAA
CGGTTTATCACCGGCAGTCTCCCTAGAGTTCCCGACTTAACTCGCTGGCAACTAAGGATAGGGGTTGCGCTCGTTGCGGGACTTAACCCAACATTTCACAACACGAGCTGACGACAGCCATGCAGCACCTGTCTTACGGTTCCCGAAGGCACAACCGCATCTCTGCAGTCTTCCGTAGATGTCAAGAGTAGGTAAGGTTCTTCGCGTTGCGTCGAATTAAACCACATGCTCCACCGCTTGTGCGGGCCCCCGTCAATTCATTTGAGTTTTAATCTTGCGACCGT
+
GGGGGGGGGAGGGGGGGGGGGGGGGGGGGGGGGGGGGGGGGGGGGGGGGGGGGGGGGGGGGFGGGGGGGGGGGGGGGGGGGGGGGGGGGGGGGGGGGGGGGGGGGGGGGGGGEGGGGGGGGGGFGGGGGGGGGGGGGGCGGGGGGGGGGGGFFGGGGGGGGGGGFGGGGGGGGGGGGGGGGGGGGGGGGGGGCFGGGGGGGGGGGGGGEGEGFGGGGGGGGGGGGGGGG+<EGGGCGGEGG2FGGGFBEDGFEGFFAGGFGGFFFBFFFFFGGFFGFFFBFBDD
@M02542:52:000000000-J9N43:1:1101:5136:8646 1:N:0:GTGAAA
CGGTTTGTCACCGGCAGTCTCCTTAGAGTTCCCACCATTACGTGCTGGCAACTAAGGACAAGGGTTGCGCTCGTTGCGGGACTTAACCCAACATCTCACGACACGAGCTGACGACAGCCATGCAGCACCTGTGTTCTGATTCCCGAAGGCACTCCCGCATCTCTGCAGGATTCCAGACATGTCAAGGCCAGGTAAGGTTCTTCGCGTTGCATCGAATTAAACCACATACTCCACCGCTTGTGCGGGCCCCCGTCAATTCCTTTGAGTTTCAGTCTTGCGACCGT
+
GGGGGGGGGGGGEGGGGGGGGGGGGGGGEGGGGGGGGGGGGGGGGGGGGGGGGGGGGGGGGGGCFGGGGGGGGGGGGGGGGGGGFGEGGGGGGGGFGGGGGDGGGGGGGGGGGGCGGGGGGGGGFFGGGGGGGGGGGGGGGGGGGGGGGGGG7FCFGGG@CGGGGGGGGGGGGGGGGGGGGGGFGFFGFEFGGGGGGGC@CGFFGGGGGDFFFECCGGGGGGGGFGGC<00ACGF5CD5FG:=37<)75CDF3DB>AFG4:C4=)2:AFFFGGGFG9<613>5B
@M02542:52:000000000-J9N43:1:1101:16652:8650 1:N:0:GTGAAA
CGGTTTGTCACCGGCAGTCTCCCTGGAGTGCTCTTGCGTAGCAACTAGGGACAAGGGTTGCGCTCGTTGCGGGACTTAACCCAACATCTCACGACACGAGCTGACGACAGCCATGCAGCACCTGTGTTACGGCTCCCTTTCGGGCACCCCCACCTCTCGGCAGGGTTCCGTACATGTCAAGGGTAGGTAAGGTTTTTCGCGTTGCATCGAATTAATCCACATCATCCACCGCTTGTGCGGGTCCCCGTCAATTCCTTTGAGTTTCAACCTTGCGGCCGTACTCCC
+
GGGGGGGGGGGGGGGGGGGGGGGGGGGGGGGGGGGGGGGGGGGGGGGGGGGGGGGGGGGGGGGGGGGGGGGGGGGGGGGGGGGGGGGGGGGGGGGGGGGGGGGGGGGGGGGGGGGGGGGGGGGGEGFGGGGGGGGGGGGGGGGGGGGGGGGGGG@GGGGGGGGGGGGGGFGGGGGGGGGGGGDGGGGGGFGGFFGGGFGGGGGGGGGGGFFGFGGGGGGGGFGGGGGGGGGGGGCFCFGGGFFGGGFFGGGBFFFF<CFFGFFFABFFFFFGGGFD9;B0(-=FF
@M02542:52:000000000-J9N43:1:1101:9671:8653 1:N:0:GTGAAA
CGGTTTATCACCGGCAGTCTCCCTAGAGTTCCCACCATTACTTGCTGGCAACTAAGGATAAGGGTTGCGCTCGTTGCGGGACTTAACCCAACATTTCACAACACGAGCTGACGACAGCCATGCAGCACCTGTCTTAGCGTTCCCGAAGGCACAATCGTATCTCTACAATCTTCGCTAGATGTCAAGAGTAGGTAAGGTTCTTCGCGTTGCGTCGAATTAAACCACATGCTCCACCGCTTGTGCGGGCCCCCGTCAATTCATTTGAGTTTTAATCTTGCGACCGT
+
GGGGGGGGGGGGGGGGGGGGGGGGGGGGGGGGGGGGGGGGGGGGGGGGGGGGGGGGGGGGGGGGGGGGGGGGGGGGGGGGGGGGGGGGGGGGGGGGGGGGGGGGGGGGGGGGGGGGGGGGGGGGGGGGGGGGGGCGGGGGGGGGGGGEGGGGFFGGGGGGGGGGGGGGGGGGGGGGGGGGGGGGGGGGGGGGGGGGGGGGGGGGGGGGGGGGBGGFCGFGGGGGGGGGGGGFGEFEGGGGGDFGGGEFGGGFFD0@AGGFGGFFFFFF>>AGGFFG244;>FEF
@M02542:52:000000000-J9N43:1:1101:14446:8658 1:N:0:GTGAAA
CGGTTTATCACCGGCAGTCTCCCTAGAGTTCCCGACTTAACTCGCTGGCAACTAAGGATAGGGGTTGCGCTCGTTGCGGGACTTAACCCAACATTTCACAACACGAGCTGACGACAGCCATGCAGCACCTGTCTTACGGTTCCCGAAGGCACAACCGCATCTCTGCAGTCTTCCGTAGATGTCAAGAGTAGGTAAGGTTCTTCGCGTTGCGTCGAATTAAACCACATGCTCCACCGCTTGTGCGGGCCCCCGTCAATTCATTTGAGTTTTAATCTTGCGACCGT
+
GGGFFGGGGGGGGGGGGGGGGGGGGGGGGGGGGGGGGGGGGGGGGGGGGGGGGGGGGGGGGGGGGGGGGGGGGGGGGGGGGGGGGGGGGGGGGGFGGGGGGGGGGGGGGGGGGGGGGGGGGGGGGGGGGGGGGGGGGGGGGGGGGGGGGGGGGGGGGGGGGGGGGGGGGGGGGGGGGGGGGGGGGGGGFGGGGGGGGGGGGGGGGGGGGGGGFGGGGGGGGGGGGGGGGGGGGGGGGGGGG?FGGGFFGGGFFGFFAEGFGGFFF<6>DFFGGCFGBB>BBFFF
@M02542:52:000000000-J9N43:1:1101:9776:8665 1:N:0:GTGAAA
CGGTTTGTCACCGGCAGTCTCCTTAGAGTTCCCACCATTACGTGCTGGCAACTAAGGACAAGGGTTGCGCTCGTTGCGGGACTTAACCCAACATCTCACGACACGAGCTGACGACAGCCATGCAGCACCTGTGTTCTGATTCCCGAAGGCACTCCCGCATCTCTGCAGGATTCCAGACATGTCAAGGCCAGGTAAGGTTCTTCGCGTTGCATCGAATTAAACCACATACTCCACCGCTTGTGCGGGCCCCCGTCAATTCCTTTGAGTTTCAGTCTTGCGACCGTC
+
GGGEGGGGGGGGGDGGGGGGGEFGGFCGGGFGGAECFGGGGGGGCFFGCFGGGGCCCFGGGGG7<EFFBBFGGBF<FC>GGGGGGGGFFEFED=F,EE??FGEEEG7EFEGGGCGFFFEFFEFG,@D<FGGGCGG9<FCFGCEFGGGECCGFCEGF@F*>FC<FCDBFGC@;FCCGFFG;<;EFC@CFDFDFFGEFGGGGFFFFD*=:?EGGA*8@CCCDFGFGF*090C9CFGDGGGGGG:FDECBBE)CB>36B29CFGGFB48A<42:>C>FG2<1;;9)8)
@M02542:52:000000000-J9N43:1:1101:18795:8669 1:N:0:GTGAAA
CGGTTTGTCACCGGCAGTCTCCCTGGAGTGCTCTTGCGTAGCAACTAGGGACAAGGGTTGCGCTCGTTGCGGGACTTAACCCAACATCTCACGACACGAGCTGACGACAGCCATGCAGCACCTGTGTTACGGCTCCCTTTCGGGCACCCCCACCTCTCGGCAGGGTTCCGTACATGTCAAGGGTAGGTAAGGTTTTTCGCGTTGCATCGAATTAATCCACATCATCCACCGCTTGTGCGGGTCCCCGTCAATTCCTTTGAGTTTTAATCTTGCGACCGTACTCCC
+
GGGGGGGGGGGGGGGGGGGGGGGGGGGGGGGGGGGGGGGGGGGGGGGGGGGGGGGGGGGGGGGGGGGGGGGGGGGGGGGGGGGGGGGGGGGGGGGEGGGGGGGGGGGGGGGGGGGGEGGGGGGGGGGGGGGGGEGGGGGGGGGGGGGGGGGGGGGGGGGGGDEGGGGGGGGGGGGGGGGGGGGGGGGGGGGGGGGGGFGGGGGEGGGGGCFGFCFD>GGGGGGGGFGFGGDGGGGGFFGCDB>GGGFFG5CFFG)8<GF=CDBFFFFFBFFFDGFG>FFBF?FFF
@M02542:52:000000000-J9N43:1:1101:18876:8669 1:N:0:GTGAAA
CGAGTTGACCCCGGCGGTCTCCTGTGAGTCCCCAACCTCCCGAAGGAGTTGCTGGCAACACAGGACAAGGGTTGCGCTCGTTGCGGGACTTAACCCAACATCTCACGACACGAGCTGACGACAGCCATGCACCACCTGTACACCGACTACAAGGGGGGCACTATCTCTAATCCTTTCCGGTGTATGTCAAGCCTTGGTAAGGTTCTTCGCGTTGCGTCGAATTAAGCCACATGCTCCGCTGCTTGTGCGGGCCCCCGTCAATTCCTTTGAGTTTTAGCCTTGCGG
+
GGGGGGGGGGGGGGGGGGGGGGGGFGGGGGGGGGGGGGGGG>EGGEGGGGGGGGGGGGGGGGGGFGGGGGGGGGGGGGGGGGGGGGDFEGGGGGGGGGGGGGGGGGGGGGGGGGGGGGGG:FGGGGGGGGGGGGGGGGGGGGGGGEGGGGGGGGGGGGGGGGGCGGGGGGGCFFGGGGGGGGGGGGGGGGFGGGGGGFGGGGGFFGGGGGGGFGEGGE=CGGGGGGGGGGCGCGFFGGGGDFFGGGFFGDGFFGFFFGGFDGFFFFFFDABGGGFF<DFFF0?3:
@M02542:52:000000000-J9N43:1:1101:11116:8670 1:N:0:GTGAAA
TCTACTTGCGTAGGCAGTCTGTTTAGAGTCCCCACCTTTACATGCTGGCAACTAAACATAGGGGTTGCGCTCGTTGCGGGACTTAACCCAACACCTCACGGCACGAGCTGACGACAGCCATGCAGCACCTAGTTTCGTGTCCCGAAGGACTAGAGCGTCTCTGCTCTATTCACTAACTTTCAAGCCCGGGTAAGGTTCCTCGCGTATCATCGAATTAAACCACATGCTCCTCCGCTTGTGCGGGCCCCCGTCAATTCCTTTGAGTTTCACCCTTGCGGGCGTACT
+
FGGGGGGGGGFGGGGGGGGGGGFGGGGGGGGGGGGGGGGFGFGGGGCGGGGGGGFGGGGGFGGDGGGGGGGGGGGGGGGGGGGGGGGGGGGGGGG@FFGGGGEGGGGGGGGGEEGEGGGGG<DDGGGGGGGGFGGGCFGGGGGGGGGDAFGGGGGGGGGEFGGGDFFGFGGGGGGGGGGDFGGGGFGEEGGGGGGFCFFGGEGGEG=CFGGGFCGGD<CCGGGGGFGDEGFGGGGGGGGGC6>CG75>:57@EGAFDFDFFCAFADFFAFBGGG4C90>0>>;D)
@M02542:52:000000000-J9N43:1:1101:10830:8683 1:N:0:GTGAAA
CGGTTTATCACCGGCAGTCTCCCTAGAGTTCCCGACTTAACTCGCTGGCAACTAAGGATAGGGGTTGCGCTCGTTGCGGGACTTAACCCAACATTCCACAACACGAGCTGACTACAGCCATGCAGCACCTGTCTTACGGTTCCCGAAGGCACAACCGCATCTCTGCAGTCTTCCGTAGATGTCAAGAGTAGGTAAGGTTCTTCGCGTTGCGTCGAATTAAACCACATGCTCCACCGCTTGTGCGGGCCCCCGTCAATTCATTTGAGTTTTAATCTTGCGACCGT
+
GGGBFGGGGGGGFGGGGGGGGGGGGGGGGGGGGGGGGGGGGGGGGGGGGGGGGGGGGGGGGGGGGGGGGGGGGGGGGGGGGGGGGGGGGGGGGGGGGFGGGGC@?FFGGFGGGGGGGGGGGCFGGGGFGGGGGGGGGGGGGGGGGGGGGGFGFDGGGGGGGGGGGGGGGGGGGGCGFEEGCEFGFG9CFFFGFG?FGBFGGGGECGGGCGGGF5E=FFGGGGFGEFFC@:FCFGGCEDDCD:=DEGEFGGDBDGBB<FFFGGA=21>D4<AGCFF7:<;6;9:7
@M02542:52:000000000-J9N43:1:1101:16124:8700 1:N:0:GTGAAA
CGGTTTGTCACCGGCAGTCTCCTTAGAGTGCCCACCATTACGTGCTGGTAACTAAGGACAAGGGTTGCGCTCGTTACGGGACTTAACCCAACATCTCACGACACGAGCTGACGACAGCCATGCAGCACCTGTCTCAATGCTCCCGAAGGCACCAATCCATCTCTGGAAAGTTCATTGGATGTCAAGGCCTGGTAAGGTTCTTCGCGTTGCTTCGAATTAAACCACATGCTCCACCGCTTGTGCGGGCCCCCGTCAATTCATTTGAGTTTTAACCTTGCGGCCGT
+
GGGGGGGGGGGGGGGGGGGGGGGGGGGGGGGGGGGGGGGGGGGGGGGGGGGGGGGGGGGGGGGGGGGGGGGGGGGGGGGGGGGGGGGGGGGGGGGGGGGGGGGGGGGGGGGGGGGGGGGGGGGGGGGGGGGGGGGGGGFGGGGGGGGGGGGGGGGGGGGGGGGGGGGGGGGGGGGGFGGGGGGGGGGGGGGGGGGGGGFGGGGGGGGGGGGGFGGGFGGGGGGGGGGGGGGGGGGGGGGGGFFGGDEBGGGFFGFFFGGFGGFFABFDFDFCFDFG2:>09FED
@M02542:52:000000000-J9N43:1:1101:21568:8701 1:N:0:GTGAAA
CGGTTTGTCACCGGCAGTCTCCTTAGAGTGCCCACCATCACGTGCTGGGAACTAAGGACAAGGGTTGCGCTCGTTACGGGACTTAACCCAACATCTCACGACACGAGCTGACGACAGCCATGCAGCACCTGTCTCAATGCTCCCGAAGGCACCAATCCATCTTTGGAAAGTTCATTGGATGTCAAGGCCTGGTAAGGTTCTTCGCGTTGCTTCGAATTAAACCACATGCTCCACCGCTTGTGCGGGCCCCCGTCAATTCATTTGAGTTTTAACCTTGCGGCCGT
+
GGGGGGGGGGGGGGGGGGGGGGGGGGFFFGGGGGGGGGGGGGGGGGGGGGGGGGGGGGGGGGGGGGGGGGGGGGGGGGGGGGGGGGGGGGGGGGGGGGGGGGGGGGGGGGGGGGGGGGGGGGGGGGGGGGGGGGGGGGGGGGGGGGGGGGGGGGGGGGGGGGGGGGGGGGGGGGGGFGGGGGGGGGGGGGGGGGGGGFGGGGGGGGGGGGGGFGGGGGGGGGGGGGGGGGGGGGGGGGGGGFFGCDFFGGGFFGFEBGGFGGFFFFFBFFFCFGFGFFBFFFFF
@M02542:52:000000000-J9N43:1:1101:27926:8704 1:N:0:GTGAAA
CGGTTTGTCACCGGCAGTCTCCCTGGAGTGCTCTTGCGTAGCAACTAGGGACAAGGGTTGCGCTCGTTGCGGGACTTAACCCAACATCTCACGACACGAGCTGACGACAGCCATGCAGCACCTGTGTTATGGCTCCCTTTCGGGCACCCCCACCTCTCAGCAGGGTTCCATACATGTCAAGGGTAGGTAAGGTTTTTCGCGTTGCATCGAATTAATCCACATCATCCACCGCTTGTGCGGGTCCCCGTCAATTCCTTTGAGTTTTAATCTTGCGACCGTACTCCC
+
GGG@@CFGFGGG@7FC@FFGF@F8FGCFG,,CFFGGGGGGCGGFGCEFG8FCFDFFGEFC8FEGEFGGGDGG7FEGGFFGCFC?EGEFGGCAEFD:FGG7F7A@FGGGG:,>FF?,=B<FGGGGGGC=FGCFFCF:FFCFGE>FGGGGGFCFCECG@FGCCFGCCFCEFG;C7FGGCFGGGGCFGGG9@FFG2<:1BFEEDGE5CGGDGGFCFGF7C9<6FGGGG?CGGGGGGGFG?7CCD9B*:FE>CDGFF7AFAE77C:2@AD:<A<A:C<DC9>?B1?FFF
@M02542:52:000000000-J9N43:1:1101:23933:8705 1:N:0:GTGAAA
CGGTTTATCATCGGCAGTCTCCCTAGAGTTCCCGACTTAACTCGCTGGCAACTAAGGATAGGGGTTGCGCTCGTTGCGGGACTTAACCCAACATTTCACAACACGAGCTGACGACAGCCATGCAGCACCTGTCTTACGGTTCCCGAAGGCACAACCGCATCTCTGCAGTCTTCCGTAGATGTCAAGAGTAGGTAAGGTTCTTCGCGTTGCGTCGAATTAAACCACATGCTCCACCGCTTGTGCGGGCCCCCGTCAATTCATTTGAGTTTTAATCTTGCGACCGT
+
GGGGGGGGGGGGGGGGGGGGGGGGGGFEGGGGGGGGGGGGGGGGGGGGGGGGGGGGGGGGGGGGGGGGGGGGGGGGGFGGGGGGGGGGGGFGGGGGGGGGGGGGGGEGGGGGGEGGGGGGG8DFGFGGGGGGGGGGGGGGGGGGGGGGGGGGGGGGGGEGGGGGGGCGGGGGGFGGGGGGGGGGGGGGGGGGGGGGGGGGGGGFGGGGDGGGFGGFGGFGFGFFGGF6F?9CFGFGGGDDG>FCGGEEGGGFFDBF>CGFGGA?>:2<ADBGGGFGAA(9B63.
@M02542:52:000000000-J9N43:1:1101:22254:8728 1:N:0:GTGAAA
CGGTTTATCACCGGCAGTCTCCCTAGAGTTCCCGACTTAACTCGCTGGCAACTAAGGATAGGGGTTGCGCTCGTTGCGGGACTTAACCCAACATTTCACAACACGAGCTGACGACAGCCATGCAGCACCTGTCTTACGGTTCCCGAAGGCACAACCGCATCTCTGCAGTCTTCCGTAGATGTCAAGAGTAGGTAAGGTTCTTCGCGTCGCGTCGAATTAAACCACATGCTCCACCGCTTGTGCGGGCCCCCGTCAATTCATTTGAGTTTTAATCTTGCGACCGT
+
GGGGGGGGGGGGGGGGGGGGGGGGGGECFFGGGGGGGGGGGGGGGGGGGGGGGGGGGGGGGGGGGGGGGGGGGGGGGGGGGGGGGGGGGGGGGGGGGGGGGGGGGGGGGGGGGGGCGGGGGGGGGGGGGGGGGGGGGGDGGGGGGGGGGGGGGGGGGGGGGGGGGGGGGGGGGGGGGGGGGGGGGGGFFFGGGGGGGGGGGGGGGGGGGGGGFGGGGGGFGGGGGGGGGCGGGGGGGGGGGFFGGGFFGGGFFGBEDFGFDGFFFFAFFFFGGGFGFFF>FFFF
@M02542:52:000000000-J9N43:1:1101:28533:8737 1:N:0:GTGAAA
CGGTTTGTCACCGGCAGTCCCATTAGAGTGCCCTTTCGTAGCAACTAATGGCAAGGGTTGCGCTCGTTGCGGGACTTAACCCAACATCTCACGACACGAGCTGACGACAGCCATGCAGCACCTGTATGAAAGTAAGTACCATCCCGTTAAGGACAGGTTTTCTTGTTCATATGTCAAGGGCTGGTAAGGTTTTGCGCGTTGTATCGAATTAAACCACATGCTCCACCGCTTGTGCAGGCCCCCGTCAATTCCTTTGAGTTTCGGTCTTGCGACCGTACTTCCC
+
GGGGGGGGGGGGEEGGGGGGGDGGGGGGGGGGGGGGGGGGGGGGGGGGGFGGGGGGGGGGGGGGGGGGGGGGGGGGGGGGGGGGGGGGFGFGGGGGDFGCGGFGGDGGGGGGGGGGGFFAFGGGGGGGGGFGGGGGGGGGGGGGGGFFGCFEGGGGGFFGGGGGGGGFFGGGGGGGGGGGGGGGGGGGGGGGGGGDCGGGDEGGGEGGGGGFFGGFGGGGG?CFFGGGGGGGGCCC77ECG;>DG<)8CFGFFGFFA=FFGFB:1(-6<D>)9D>GFBFFFFF
@M02542:52:000000000-J9N43:1:1101:7899:8766 1:N:0:GTGAAA
CGGTTTGTCACCGGCAGTCTCATTAGAGTGCCCTTTCGTAGCAACTAATGACAAGGGTTGCGCTCGTTGCGGGACTTAACCCAACATCTCACGACACGAGCTGACGACGGCCATGCAGCACCTGTGTCCAGGTTCTCTTTCGAGCACTCCCACATCTCTGCAGGATTCCTGGCATGTCAAGGGTAGGTAAGGTTTTTCGCGTTGCATCGAATTAAACCACATCATCCACCGCTTGTGCGGGTCCCCGTCAATTCCTTTGAGTTTCAACCTTGCGGCCGTACTCCC
+
GGGGGGGGGGGGGGGGGGGFGGGGGGGGGGGGGGGGGGGGGGGGGGGGGGGGGGGGGGGGGGGDGGGFGGGGGGGGGGGGGGGGGGGGBF<EGGGGGGGGGGGGGGGGCGEGGGGGGGGGGGGDFGGGGGFGCFGGGGGGGGFFEGGGGGGGGGGGCGGGGGGGGGFGGGG?FGGGGGCGGGGGGGGGGGGGFGFGGGGGGGGGGGGGGFGFFGGGGGGGGFGGGFGGGGCEEGGGGGGGGFFFDF@BGGCFFGFFFGGFGGFFFFFAB?A:FGFGFFBFFFFFF
@M02542:52:000000000-J9N43:1:1101:24279:8769 1:N:0:GTGAAA
CGAGTTGACCCCGGCGGTCTCCTGTGAGTCCCCAACCTCCCGAAGGAGTTGCTGGCAACACAGGACAAGGGTTGCGCTCGTTGCGGGACTTAACCCAACATCTCACGACACGAGCTGACGACAGCCATGCACCACCTGTACACCGACCACAAGGGGGGCACTATCTCTAATGCTTTCCGGTGTATGTCAAGCCTTGGTAAGGTTCTTCGCGTTGCGTCGAATTGAGCCACATGCTCCGCTGCTTGTGCGGGCCCCCGTCAATTCCTTTGAGTTTTAGCCTTGCGG
+
GGGGGGFGGGGGGDGGDGGGGGGGFCFGGGGGGGGGGGGGGEGGGGGGGGFFCGGGFGGGGGGGGGGGGGGEFGGGGGGGGGGGCGGGGGGFGGFGGGGDGGGGGGGGGGGGGGGGGGGGGGGGCGGGFGGGGGGGGFFFFFGG7FEGGGGCGGGDEEEEGFGCFEGFCGGGGG:CFCG5:CEGGGGFGGCGFGGGGGFGGGGFGGGCCEGEEDEGGGEDGGGCGGGFGGGGFGCCCDGGGFFGGGFFGGGEFG6@;EGEDG94<BFFF>?GGGFGFFFAAFFFF
@M02542:52:000000000-J9N43:1:1101:10351:8771 1:N:0:GTGAAA
CGGTTTATCACCGGCAGTCTCCCTAGAGTTCCCGACTTAACTCGCTGGCAACTAAGGATAGGGGTTGCGCTCGTTGCGGGACTTAACCCAACATTTCACAACACGAGCTGACGACAGCCATGCAGCACCTGTCTTACGGTTCCCGAAGGCACAACCGCATCTCTGCAGTCTTCCGTAGATGTCAAGAGTAGGTAAGGTTCTTCGCGTTGCGTCGAATTAAACCACATGCTCCACCGCTTGTGCGGGCCCCCGTCAATTCATTTGAGTTTTAATCTTGCGACCTT
+
GGGGGGGGGGGGGGGGGGGGGGGGGGGGGGGGGGGGGGGGGGGGGGGGGGGGGGGGGGGGGGGGGGGGGGGGGGGGGGGGGGGGGGGGGGGGGGGGGGGGGGGGGGGGGGGGGGGGGGGGGGGGGGGGGGGGGGGGGGGGGGGGGGGGGGGGGGGGGGGGGGGGGGGGGGGGGGGGGGGGGGGGGGGGGGGGGGGGGGGGGGGGGGGGGGGGFGGGGGGFGGGGGGGGGGGGGGGGGGGGG?FGGGFFGGGEFGFFFGDBGGFFBFFF<>BGGFFG<A;>FF)6
@M02542:52:000000000-J9N43:1:1101:10133:8771 1:N:0:GTGAAA
CGGTTTATCACCGGCAGTCTCCCTAGAGTTCCCGACTTAACTCGCTGGCAACTAAGGATAGGGGTTGCGCTCGTTGCGGGACTTAACCCAACATTTCACAACACGAGCTGACGACAGCCATGCAGCACCTGTCTTACGGTTCCCGAAGGCACAACCGCATCTCTGCAGTCTTCCGTAGATGTCAAGAGTAGGTAAGGTTCTTCGCGTTGCGTCGAATTAAACCACATGCTCCACCGCTTGTGCGGGCCCCCGTCAATTCATTTGAGTTTTAATCTTGCGACCGT
+
GGGGGGGGGGGGGGGGGGGGGGGGGGGGGGGGGGGGGGGGGGGGGGGGGGGGGGGGGGGGGGGGGGGGGGGGGGGGGGGGGGGGGGGGGGGGGGGGGGGGGGGGGGGGGGGGEGGGGGGGGGGGGGGGGGGGGGGGGGGGGGGGGGGGGGGGGGGGGGGGGGGGGGGGGGGGGGGGGGGGFGGGGGGGGGGGGGGGGGGGGGGGGGGGGGGGFEGGGGGGGGGGGGGGGFFGGGGGGGGGG?FGGGFEG5DBFG?FDGG?FGFFFFAFFFFGGGFG2<;6>BBE
@M02542:52:000000000-J9N43:1:1101:9554:8818 1:N:0:GTGAAA
CGGTTTATCACCGGCAGTCTCCCTAGAGTTCCCGACTTAACTCGCTGGCAACTAAGGATAGGGGTTGCGCTCGTTGCGGGACTTAACCCAACATTTCACAACACGAGCTGACGACAGCCATGCAGCACCTGTCTTACGGTTCCCGAAGGCACAACCGCATCTCTGCAGTCTTCCGTAGATGTCAAGAGTAGGTAAGGTTCTTCGCGTTGCGTCGAATTAAACCACATGCTCCACCGCTTGTGCGGGCCCCCGTCAATTCATTTGAGTTTTAATCTTGCGACCGT
+
GGGGGGGGGGGGGGGGGGGFGGGGGGGGGGGGGGGGGGGGGGGGGGGGGGGGGGGGGGGGGGGGGGGGGGGGGGGGGGGGGGGGGGGGGGGGGGGGGGGGGGGGGGGGGGGGGGGGGGGGGGGGGGGGGGGGGGGGGGGGGGGGGGGGGGGGGGGGGGGGGGGGGGGGGGGGGGGGG>EGGGGGGGGGGGGGGGGGGGGGGGGGGGGGGGGGFGGGGGGGGGGGGCFGGGGGGGGGGGGGG:FGGGFFGGGFFGFFB?CFGGFFAF<<BBF<FCFF<F69;9>E
@M02542:52:000000000-J9N43:1:1101:10185:8847 1:N:0:GTGAAA
GTCCACACCTTCCTCCGGTTTATCACCGGCAGTCTCCCTAGAGTTCCCGACTTAACTCGCTGGCAACTAAGGATAGGGGTTGCGCTCGTTGCGGGACTTAACCCAACATTTCACAACACGAGCTGACGACAGCCATGCAGCACCTGTCTTACGGTTCCCGAAGGCACAACCGCATCTCTGCAGTCTTCCGTAGATGTCAAGAGTAGGTAAGGTTCTTCGCGTTGCGTCGAATTAAACCACATGCTCCACCGCTTGTGCGGGCCCCCGTCAATTCATTTGAGTTTTAATCTTGCGACCGTAC
+
CCCCCGGGGGGGGGGGGGGGGGGGGGGGGGGGGGGGGGGGGGGGGGGGGGGGGGGGGG@FGGGGGGGGGGGGGGGGGGGGGGGGGGGGGGGGGGGGGGGGGGGGGGGGGGGGGGGGGGGGGGGGGFGGGGFFGFGGGGGGGGGFGFGGGGGGGGGGGGGGGGDEGGFDFGGGGGGGGGFGGGFGGGGGGGGGGGGGGGGGGGGGGGGGGGFGGGGGGGGGGGGGGGGG:CFGGGGGGGGGGGFGEFFDGGGGGGGGC<FG=CBFGGGFFGFFFGGFGGFFFAAFFFDGGGFG99;91;BF5
@M02542:52:000000000-J9N43:1:1101:14931:8848 1:N:0:GTGAAA
CGGTTTGTCACCGGCAGTCTCCCTGGAGTGCTCTTGCGTAGCAACTAGGGACAAGGGTTGCGCTCGTTGCGGGACTTAACCCAACATCTCACGACACGAGCTGACGACAGCCATGCAGCACCTGTGTTACGGTTCCCGAAGGCACAACCGCATCTCTGCAGTCTTCCGTAGATGTCAAGAGTAGGTAAGGTTCTTCGCGTTGCGTCGAATTAAACCACATGCTCCACCGCTTGTGCGGGCCCCCGTCAATTCATTTGAGTTTTAATCTTGCGACCGTACTCCCC
+
GGGGGGGGGGGGGGGGGGGGGGGGGGGGGGGGGGGGGGGGGGGFGGGGGGGGGGGGGGGGGGGGGGGGGGGGGGEGGFGGGGGGGGGGGGGGGGGDGGGGGGGGGGGGGGGGGGGGGGGGGGGGGGGGGGGGGGGGGGGGGGGGGGGGGGGGGGGGGGGGGGGGGGGGGGGGGGGGGGGGGGGGGGGGGGGGFGGGGGGGGEGGGGGGGGGGFGGGFGGGGG?FGGGGGGGGGGFGGGGGGFFGGGFFGGFFFC<FFGFFGGFFFFADFFFGGGFGFFFFFBFD
@M02542:52:000000000-J9N43:1:1101:11530:8869 1:N:0:GTGAAA
CGGTTTGTCACCGGCAGTCTCATTAGAGTGCTCTTGCGTAGCAACTAATGACAAGGGTTGCGCTCGTTGCGGGACTTAACCCAACATCTCACGACACGAGCTGACGACAGCCATGCAGCACCTGTGTTCAGGCTCCCTTTCGGGCACTCCTCGATCTCTCAAGGATTCCTGACATGTCAAGGGTAGGTAAGGTTTTTCGCGTTGCATCGAATTAATCCACATCATCCACCGCTTGTGCGGGTCCCCGTCAATTCCTTTGAGTTTTAATCTTGCGACCGTACTCCCCAGGCGGTCTACTTC
+
CCCCCGGGGGGGGGGGGGGGGGGGGGGGGGGGGGGGGGGGGGGGGGGGGGGGGGGGGGGGGGGGGGGGGGGGGGGGGGGGGGGGGGGGGGGGGGGGGGGGGGGGGGGGGGGGGGGGGGGGGGGGGGGGGGGGGGGGGGGGGGGGGGGGGGGGGGGGGGGGGGGGGGGGGGGGGGGGGGGGGGGGGGGGGGGGGGGGGGGGGGGDGGFDEFGGGGGGGGGGGGGGGGGGFGGGGGGGE?=EGGGGGGEEGGGGGGGGGFFGGGFFGGCFFGFFFGGFGGBFFFDFFB?GGGFG>BFAFFFF
@M02542:52:000000000-J9N43:1:1101:8948:8873 1:N:0:GTGAAA
CGAGTTGACCCCGGCGGTCTCCTGTGAGTCCCCAACCTCCCGAAGGAGTTGCTGGCAACACAGGACAAGGGTTGCGCTCGTTGCGGGACTTAACCCAACATCTCACGACACGAGCTGACGACAGCCATGCACCACCTGTACACCGACCACAAGGGGGGCACTATCTCTAATGCTTTCCGGTGTATGTCAAGCCTTGGTAAGGTTCTTCGCGTTGCGTCGAATTAAGCCACATGCTCCGCTGCTTGTGCGGGCCCCCGTCAATTCCTTTGAGTTTTAGCCTTGCGG
+
GGGGGGGGGGFFEGGGGGGGGGGGGGGGGGGGFFFGGGGFEGGGGGGGGFGGGGGGGGGGGGGCFGGGGFEGGGGGDGEGGCEGGGGGCGGGGGGFEGGGGGDCFGGGGGGGGGGGEGGGGGGGGGGGGGGGGGGGGGGGGGGGDGGGGGGGFGDGGGGGGFGFGGGGGGGGGGFGGGGGGGGGGGGGDGFGFCCFGFGGFGGGFGGG8=EGFEGCCEEGFGGGEGGGGGGGEFGGGGGGC;FCFF?FCGDFFGFD>EGEGGFFFFFFADFGGGF712:AF::::
@M02542:52:000000000-J9N43:1:1101:17217:8874 1:N:0:GTGAAA
CGGTTTATCACCGGCAGTCTCCCTAGAGTTCCCGACTTAACTCGCTGGCAACTAAGGATAGGGGTTGCGCTCGTTGCGGGACTTAACCCAACATTTCACAACACGAGCTGACGACAGCCATGCAGCACCTGTCTTACGGTTCCCGAAGGCACAACCGCATCTCTGCAGTCTTCCGTAGATGTCAAGAGTAGGTAAGGTTCTTCGCGTTGCGTCGAATTAAACCACATGCTCCACCGCTTGTGCGGGCCCCGTCAATTCCTTTGAGTTTTAATCTTGCGACCGTAC
+
GGGEGGGGGGGGGGGGGGGGGGGGGGGGGGGGGGGGGGGGGGGGGGGGGGGGGGGGGGGGGGGGGGGGGGGGGGGGGGGGGGGFGGGGGGGGGGGGGGGGGGGGGGGGGGGFGGGGGGGGGGGGGGGGGGGGGGGGGGEGGGGGGGGGGGGGGGGGGGGGGGGGFGGGGGGGGGGGGGGGGGGGGGGGGGGGGGGGGGGGGGGGGGGG5=EGEGGGGGGGGGGGGGGGGFFGGGGGGGGGG0FGGGF@GGGFE:?F<FGFGGAFFAFFFFFG7FF>ABF>B>FF3
@M02542:52:000000000-J9N43:1:1101:20707:8880 1:N:0:GTGAAA
CGAGTTGACCCCGGCGGTCTCCTGTGAGTCCCCAACCTCCCGAAGGAGTTGCTGGCAACACAGGACAAGGGTTGCGCTCGTTGCGGGACTTAACCCAACATCTCACGACACGAGCTGACGACAGCCATGCACCACCTGTACACCGACCACAAGGGGGGCACTATCTCTAATGCTTTCCGGTGTATGTCAAGCCTTGGTAAGGTTCTTCGCGTTGCGTCGAATTAAGCCACATGCTCCGCTGCTTGTGCGGGCCCCCGTCAATTCCTTTGAGTTTTAGCCTTGCGG
+
GGGGGGGGGGGGEGGGGGGGGGGGGGGGGGGGGGGGGCFGGGGGGFFFGGGGGGGGGGGGGGGGGGGGGGGGGGGGGGGGGGGGGGGGGGGGGGGFGGGGGGFGGGGGGGGGDGGGGGGGGGGGGFGGGGGGGGGGGGFGGGGGDGGGGG@FCFGGFGGGGGGGGFGGGGGGGGGGGGGGGDGGGGGGGGGGFGGGGGGGGGFFFGGGGGGGFGGGGGGGGGGGGGGFGGGGFFFFGGGGGFFGGG4@E<9B:C>@>=D:CCB?FDBB4>?F7CF::<3>A34B@
@M02542:52:000000000-J9N43:1:1101:17428:8881 1:N:0:GTGAAA
CCGGCAGTCCCCTTAGAGTGCCCAACCTACTGCTGGCAACTCAGGGCGAGGGTTGCGCTCGTTGCGGGACTTAACCCAACATCTCACGACACGAGCTGACGACAGCCATGCAGCACCTGTGTCCCGGTCCCCGAAGGGAACCTTGCATCTCTGCAAGTAGCCGGGCATGTCAAGGGCTGGTAAGGTTCTGCGCGTTGCTTCGAATTAAACCACATGCTCCACCGCTTGTGCGGGCCCCCGTCAATTCCTTTGAGTTTTAATCTTGCGACCGTACTCCCCAGGCGGAATGTTTAATGCGTTT
+
[truncated: 46,542,801 more chars]
