# Supplementary material for: 16S rRNA gene amplicon sequence data from sunflower endosphere bacterial community
Source: Data Brief. 2021 Nov 26;39:107636. doi: 10.1016/j.dib.2021.107636 (PMC8639433; doi:10.1016/j.dib.2021.107636)
Supplement: Supplementary file 19 [file mmc19.zip › mmc19.fastq]

@M02542:52:000000000-J9N43:1:1101:16860:1068 2:N:0:GTGAAA
GTAGTCCACGCCGTAAACGATGTCTACTAGCTGTTCGTGTCCTTGTGATGTGAGTAGCGCAGCTAACGCACTAAGTAGACCGCCTGGGGAGTACGGTCGCAAGATTAAAACTCAAATGAATTGACGGGGGCCCGCACAAGCGGTGGAGCATNNNNGTNAATTCGACGCAACGCGAAGAACCTTACCTACCCTTGACATCTACGGAAGACTGCAGAGATGCGGTTGTGCCTTCGGGAACCGTAAGACAGGTGCTGCATGGCCTTCGTCTGCTCGG
+
GG7FGGGGGGGGCF7CFGGGGFGGGGGFGGGGGFGGGGFEGGGGGGGGGGGGAFGGGGGGGGGGGGGGGCGGGGGGCGFGGGGGGGGGGGGGGGEGGGGGGGGFGGFGAEGFGD8EFFGFGGGFGEGGGGCEG>EGEGGGGGGGGGCGGGF####14#*2:=@FCCCD5=EGFD>>D>FFFFFGGFGFG)<F?0=F9AFF?4:3>>B6;FF<7EFF0*:93)073:1C<<5<:>B0(44<C<G><F(8:A4)))424)21())./05)07=/7:
@M02542:52:000000000-J9N43:1:1101:9209:1138 2:N:0:GTGAAA
GTAGTCCACGCCGTAAACGATGTCTACTAGCTGTTCGTGGTCTTGTACTGTGAGTAGCGCAGCTAACGCACTAAGTAGACCGCCTGGGGAGTACGGTCGCAAGATGAAAACTCAAATGAATTGACGGGGGCCCGCACAAGCGGGGGAGCAGGAGGTTTAATTCGACGCAACGCGAAGAACCTCACCTACCCTTGACATCTAGCGAAGATTGTAAGACTACGATTGGGCCTTCGGGCAGCCGAAGACAGGTGCTTAAGTGCTGGCGGCAGCACGG
+
<E<FE<AE<B:FFFCGFEEE?@6FFFGDFG,6FCC9FFDCGFFDCFFGG<<6,:EFDCCGCFGFG?FEGEC:5FFEFF9,?:FGE@7=C?FED9?FFEDGCCF<F,?FGAFFFG,B8;E,D:@;=8E+8CE35>CCG:,1DCE**/3=CF*2*28;6<6:@G7F+9CD>55<)9;B5>?FF:)779C?F4)/71??4<F4B92C>)7;*0).<++*)2*5:>>560(/12:5:59(9((1),))(((.(56)))).).)).-(())).))))08
@M02542:52:000000000-J9N43:1:1101:22679:1143 2:N:0:GTGAAA
GTAGTCCACGCCGTAAACGATGTCTACTAGCTGTTCGTTTCCTTGTGATGTGAGTAGCGCAGCTAACTCACTAAGTAGACCGCCTGGGGAGTACGGTCGCAAGATTAAAACTCAAATGACTTTACGGGGGCCCGCCCAAGCGGTGGAGCATGTGTTTTAATTCGACGCAACGCGAAGAACCTCACCTACTCTTGTCATCTACGGAAGACCGAAGAGCTCCGGTTTGGCCTTCCGGCACCTGACGACATGTTCTGGAAGGGTGTCGTGATGCCGG
+
FG7,FFFGGG>,+@BC<ECFF@E,996C9F<AF,CC7@,C8EEG,C,@E6EFGG@FDF+C7BEF9FA,C9FEG<?FA9FFGGGE7F7B>+@FEFB79@:+4+@B,,,FAFGGGGFFFAE,38=,DC8=87:>*5**=**1;>5C*21==59,412,0<+,++>*1*2/))1))26))))80()299A46*9@=<*/))1)9)(7::5F)*-,*2/7(*0(,)).(((25,52,0(((-(*2.**(-3)55*/.)))((,-,,-)197))0*)8)
@M02542:52:000000000-J9N43:1:1101:19603:1170 2:N:0:GTGAAA
GTAGTCCACGCCGTAAACGATGTCTACTAGCTGTTCGTGTCCTTGTGATGTGAGTAGCGCAGCTAACGCACTAAGTAGACCGCCTGGGGAGTACGGTCGCAAGATTAAAACTCAAATGAATTGACGGGGGCCCGCACAAGCGGGTGAGCATGTGGTTTATTTCGACCCAACGCGAAGAACCTTACCTACTCTTTACATCTACGGAAGACTGAAGTGATGCGTTTGTTCCTTCCGGAACCGTAAGACTGGTACTTCATGGTATTCCTCACCTCTG
+
@FFFEE<FGDC<:FF,<@C@<,EFGFEECF,@CFGG,@@FGAGAFE8EAEB,@<FAEEF@CFGF<EFGC:F@F<=FF,,C?:=F+4+A::=44,+4:@8>C+4,7C59,3EFGCFFFCFA=AF;B6++B+@EC*>*=*4:@:>1*2*4C:<CFG?3=CF+;15=CD*7)./*):,5;B?F).?DF6EF64:48-9@6)*.9)(10)):0:0)+3+*6**67))04:(2-6<)()(-73()96D164)).)1*)))644).))-)*2**))18*/
@M02542:52:000000000-J9N43:1:1101:9476:1197 2:N:0:GTGAAA
GTAGTCCACGCCGTAAACGATGTCTACTAGCTGTTCGTGTCCTTGTGATGTGAGTAGCGCAGCTAACGCACTAAGTAGACCGCCTGGGGAGTACGGTCGCAAGATTAAAACTCAAATGAATTGGCGGGGGCCCGCACAAGCGGTGGAGCAGGTGGTTTAATTCGACGCAACGCGAAGAACCTTACTCACTCATGACATCTACGGAAAACTGCAGGGATGCGGTTGTGCCTTCGGGAACCGTAAGACCGGTTGTGCATTGCCGTTCGCCGGCCGG
+
DF7FFG9CFCC,@FCGGGGGGGGGFGGGGEFGGGGGGGCFFG,E9ECFG9FGCGGFGGCGEEGGCEF@@CGEFFEFGAFFFEEGGGGGGD7:>FGGFGGCE4@F=;?FGCF===8>=,>FGG9>?>EEED=CCE*18*<:5:C335*:CF**=CC:*;<FFFCCE**77>:55/-5))/7)3*:4*+*2==475*0)594@4(*53)*87239+*)(**.4).071(*):4)(.44>(3)*(1*)5,)2-)),-.))-44)4:(**))).))))
@M02542:52:000000000-J9N43:1:1101:20095:1275 2:N:0:GTGAAA
GTAGTCCACGCCGTAAACGATGAGTGCTAAGTGTTAGAGGGTTTCCGCCCTTTAGTGCTGAAGTTAACGCATTAAGCACTCCGCCTGGGGAGTACGGCCGCAAGGCTGAAACTCAAAGGAATTGACGGGGGCCCGCACAAGCGGTGGAGCATGTGGTTTAATTCGAAGCAACGCGAAGAACCTTACACGGTCTTGACATCCTCTGAAAACCCTAGAGATAGGCCTTCGCCTTCGGGAGCAGAGGGACAGGTGGTGTACGTGTGTCGTGTGCTCG
+
GGFBEGGFGGGGGGG7C,@CFDFFEG9@CCFFFGFAFF<CCCFCGGGCECCFFFCGGGGA,CFGGFGGGE7FGGG<F?8C,EFFGC<?F>:BCGGEEE+@FGG>7FG889>FGGG87@,,,8DD9E>:7+@C7>7C*5>=,>>E8985CC4,0B?9:8>C=E9251*9);CCEGF3B>36F6:*:D+/9)83>-6*5:7?))5D:FBCFF:(2;292>74)6)0.42*-(3()81((46**,/*-(,04,1??1(()-((,.(.**)))070*.
@M02542:52:000000000-J9N43:1:1101:14963:1281 2:N:0:GTGAAA
TAGTCCACGCCGTAAACGATGTCTACTAGCTGTTCGTGGTCTTGTACTGTGAGTAGCGCAGCTAACGCACTAAGTAGACCGCCTGGGGAGTACGGTCGCAAGGCTAAAACTCAAAGGAATTGACGGGGGCCCGCACAAGCAGCGGAGCATGTGGCTTAATTCGACGCAACGCGAAGAACCTTACCAAGGCTTGACATACACCGGAAAGCATTATAGATAGTGCCCCCCTTGTGGTCGGTGTTCAGGTGGTGCATGGCTGTCGTCCGCCCGTTGC
+
GGGG<FGGGGGGFGGGGGGGGGGGGGGGGGGGGGGGGGGGGGGGGGGGGGGGGGGGGEGGGGCFGGGGGGGGGGGGFDGGGGGFGFGGGGGGGGGGEGGG+FE<FDFGGGGGFGGGFGFGGGGGGGGGGGGGGGCGGFGGG6DEGGCEGA?FGFF5CGGFFGF9=CCDDA7CECBFF?F:FBFFGGFFDF@45(7@<>4.041753)8?DB9F++16?C<9**9(49G9<<<:E1299>C<(**)))9:2)9))).4?::>??<*9))))0)))
@M02542:52:000000000-J9N43:1:1101:21893:1290 2:N:0:GTGAAA
GTAGTCCACGCCGTAAACGATGTCTACTAGCTGTTCGTGTCCTTGTGATGTGAGTAGCGCAGCTAACGCACTAAGTAGACCGCCTGGGGAGTACGGTCGCAAGATTAAAACTCAAATGAATTGACGGGGGCCCGCACAAGCGGTGCAGCATGTGGTTTAATTCGTCGCAACGCGCAGAACCTTACCTACTCTTGACATCTACGGACGACTGCAGAGATGCGGCTGTGCCTTCGGGAACCGTAAGACAGGTACTGCATGGCTTGTGTATCGTCCG
+
FFEGGGEGGGGGGGGEFFEEFDC<FGGGGGGGGAAFEGF@ECFFCGDFGGGDBECFEFGGGGGCF?FGGEGEGFFFGCFG8+FGD+FCF>FGFGGDFGCC7FC<FCF9FFFGGG8=DFDEGGGF9+6FE:@>CEG*:F6:FECEG)4,>EGGF7BBC6*4:9AC+:*);>*)5:(7:5/058776<:@<64?F)8:.-?<FB:C>))2<<;:C++)(::)(5)74.47>AD22@099<8CG(9/4<:;6A*/-)))--11(3((****/.0.)0
@M02542:52:000000000-J9N43:1:1101:12178:1296 1:N:0:GTGAAA
GTAGTCCACGCCCTAAACGATGTCAACTGGTTGTTGGGAATTAGTTTTCTCAGTAACGAAGCTAACGCGTGAAGTTGACCGCCTGGGGAGTACGGCCGCAAGGTTGAAACTCAAAGGAATTGACGGGGACCCGCACAAGCGGTGGATGATGTGGTTTAATTCGATGCAACGCGAAAAACCTTACCCACCTTTGACATGGCAGGAAGTTTCCAGAGATGGATTCGTGCTCGAAAGAGAACCTGCACACAGGTGCTGCATGGCTGTCGTCAGCTCG
+
GFGGGGGGGGEGGGGGGGGGGGGGGGFGGGGGG@EGGGGGGGGGGGGGGGGGFGGGGGGGGDGGGGGGGFDGGGGGGGGFGGGCFFGGGGGGFC7CFGGGEF7FGGGGGGGGGGGGGGGGGGDC=FDGEE>FGGGGGGGGGEFFCFFFFEGGFGF7FFFGCFDGGGGGGCCEGGGDEGGGGGGGFB:=EGFGGGGGF9CFF3EGGG6EF+AFCFCEGFCECFC=CFD=FGB?<EGF?<<CF>*4)<FDFDF>:):?BFFFGF5@GF1(8?7*97
@M02542:52:000000000-J9N43:1:1101:22728:1372 2:N:0:GTGAAA
GTAGTCCACGCCGTAAACGATGTCTACTAGCTGTACGTGTCCGTGTGATGTGAGTAGCGCAGCTAACGCACAAAGTATACCGCCTGGGGCGTACGGCCGGAAAATTAAAACTCACATGAAGTGCCGCGGGCCTGCACAATCGGTGGAGCATCTGGTTTAATGCCACGCAACGCGAAGAACCTTACCTACTCTTGCCTTCTATCGCAAACTGCAGAGAAACCGCTGTGCCCTCGGGGACCGTACGATAGGAACTGCCGCGTAGCAGTCCTCACCG
+
GGC,;CEFCFGCFCF@DE6+B,;6FADE@F<F,6,;D,,,:C,9CF<E@,CF,C,,9C:C7@FE<9FGFCE7FA,C<,CFD,:FE7+A4+@@C7+4++8+=F+,E=,A,3E,C,,@D,8@,7,,6>+++*5>**,?,>6,::861)*,4440:C?>CFCF7+1+0>*):>53))3)))004,*:C9+8>?F99)*0))1)*))*)0)*):)5:3<71**((85)3((*),((()((---)98*)((()5)10,))(-(4(((()**))0/*))0
@M02542:52:000000000-J9N43:1:1101:20183:1440 2:N:0:GTGAAA
GTAGTCCACGCCGTAAACGATGTCTACTAGCTGTTCGTGTCCTTGTGATGTGAGTAGCGCAGCTAACGCACTAAGTAGACCGCCTGGGGAGTACGGTCGCAAGATTAAAACTCAAATGAATTGACGGGGGCCCGCACAAGCGGTGGAGCATGTGGTTTAATTCGACGCAACGCGAAGAACCTTACCTACTCGTGACATCTACGGTAGACTGCAGGGATGCGGTTGTGCCTTCGGGAACCGTAAGACCGGTTATGCATGGCTGTCGTCAGCCTGG
+
GGGGGGGGGGGGGGFFGGGGGGGGGGGGGGFGGGGGGGGFGFEGGGGGGGGGFGGGGGGGDCGGGFGEGGGGGG?FE<CFFGGGGFGGGGGGGGGGGGGGGGGGGGGGGGGGGGGF?EEGFAFGGGGGGGGG@EEGGGG:DCGEEGCFGF69,=;<CCF?CFGGFCEDFDGGBC9>5<FFF?B>CDG=76))86FFDA=59)3C))87@F)8<+*.45><9B)714<F)644:D990:2D5(99<7(<;9)04:454)1:1??D*/)756))7:
@M02542:52:000000000-J9N43:1:1101:15258:1479 2:N:0:GTGAAA
GTAGTCCACGCCGTAAACGATGGATACTAGCTGTTGGGAGTAATCTCAGTGGCTAAGCGAAAGTGATAAGTATCCCACCTGGGGAGTACGTTCGCAAGAATGAAACTCAAAGGAATTGACGGGGGCCCGCACAAGCGGTGGAGCATGTGGTTTAATTCGATGATACGCGAGGAACCTTACCAAGGCTTAAATGTAGATTGACAGGTTTGGAAACAGACTTTTCTTCGGACAATTTACAAGGTGCTGCATGGTTGTCGTCAGCTCGTGCCGTTGG
+
GGGGGGGGGGGGGGGEGGGGGGGGFGGGGGGGGGGGGGGGGGGGGGGGGGGGGGGGGGGGGGGGGGGGGGGGGGGGGGGGGGGGGGGGGGGGGGGGGEGGGGGGGGGF9FGGGCFGGGGGGGGGDGDEEGGGGGFFCC>@CFGDGGGGGGFGGFFGGGFF>DEGGGGG4:5D>FDFFFFFFFAFGG65CFA++9:AECFEF6);:9?C>D:2<AC@?GGA2/09<2:D0>9<2?96:9A49?**).)))))/:24>:?6017A:3D>7>@)))0
@M02542:52:000000000-J9N43:1:1101:23336:1521 2:N:0:GTGAAA
GTAGTCCACGCCGTAAACGATGTCTACTAGCTGTTCGTGGTCTTGTACTGTGAGTAGCGCAGCTAACGCACTAAGTAGACCGCCTGGGGAGTACGGTCGCAAGATTAAAACTCAAATGAATTGACGGGGGCCCGCACAAGCGGTGGAGCATGGGGTTTAATTCGACGCAACGCGAAGAACCTTACCTACTCTTGACGTCTAGCGAAGATTGTAGAGATACGATTGAGCCTTCGGGAACGCTAAGACAGGTGCTGCATGGCTGTCGTCCGCCCGG
+
GGGGGGGGGGGGGGGFFGGGGFGGGGGGGGGGGEF<FGDCCFGGGGGGGGGGGGGGGFGGEEGGGFGGGGGGGGDGGGGFGFGFECFGGGGGFEE>ACGGEGGDDFGGFFEGGCF>DDE;AC?FFGDGGGG>EGGGGDFGGG>*:C=/6CF?,=83=ECFFF?CDCEGEDGG>9>55)9:@?FF470=C=:=@>BFF?:1).<9)75CFFB4E<7@)*:<:F7>0))04(5.1:14(44C*(9*)).)44)/5428))(..21./13))00)57
@M02542:52:000000000-J9N43:1:1101:13865:1537 2:N:0:GTGAAA
GTAGTCCACGCCCTAAACGATGTCAACTGGTTGTTGGGTCATCCCTGACACAGTAACGAAGCTAACGCGTGAAGTTGACCGCCGGGGGAGTACGGCCGCAAGGTTGAAACTCAAAGGAATTGATGGGGATCCGCACAAGCGGTGGATGATGTGGTTTAATTCGATTCAACGCGAAAAACCTTACCCACCTTTGACAGGTACGGAACCCTTTAGAGATAGAGGAGTGCTCTAAAGAGAGCCGTAACACAGGTTACGCCGTGCTTGCTCCAGCTCG
+
GGFFGGCEFGEGDGGCGGFCEFFEFG<EEDCCEEFGG7BF,,C,CCFCE,,,:CCCFCG7:><F<BCEGC@FD9FFF9FDF+++@F@C:CC,EFE+@8++@:73@EGC<F=,8,;95B,@8<7,=DEG8**6,>**=,C,:E:*:*,=:7:4+9<C:<79++*+1+2+:+*:)),<3)0054@D**+5/<@**)*/)(/688(*0..;:5:9C6:F2*:4:)).4:<75))))9:118:*9<57(630(,9*).((,,(-(())***))096/0
@M02542:52:000000000-J9N43:1:1101:19087:1555 2:N:0:GTGAAA
TAGTCCACGCCGTAAACGATGTCTACTAGCTGTTCGTGTCCTTGTGATGTGAGTAGCGCAGCTAACGCACTAAGTAGACCGCCTGGGGAGTACGGTCGCAAGATTAAAACTCAAATGAATTGACGGGGGCCCGCACGAGCGGTGGAGCATGTGGTTTAATTCGACGCAACGCGAAGAACCTTACCTACTCTTGACATCTACGGAAGACTGCAGAGATGCGGTTGTGCCTTCGGGCACCTTAAGGCCGGTTCTGGCTGGCTGTCGTCAGCTCGGG
+
GGGGGCFGGGGGGGGGGGGGGGGGGDFGGGFGGGFEFFFGGGFFGGGGGGFGGGCGFEGFGGGGFGGGGGGGGGGGGGGGGGEF<DDFFGGGGGGFCEGGGDFGGGGGGGGGGG8DDFCFFGFGGGEGGE6CEGECCFEEGGEGDG5CF6CGGFBFGCFGFF5:C)5/85=C57;35)).8<6*6C<?6?@6FAFFA>FBF6<CE>)0*0(50+*89*:265<7,(424.,(4),4?((026:*((,)((0/6))(4(-(4()(**)09?4)))
@M02542:52:000000000-J9N43:1:1101:9435:1562 2:N:0:GTGAAA
GTAGTCCACGCCGTAAACGATGTCTACTAGCTGTTCGTGTCCTTGTGATGTGAGTAGCGCAGCTAACGCACTAAGTAGACCGCCTGGGGAGTACGGTCGCAAGATTAAAACTCAAATGAATTGACGGGGGCCCGCACAAGCGGTGGAGCATGTGGTTTAATTCGACGCAACGCGAAGAACCTTACCTACTCTTGACATCTACGGACGACTGCAGAGATCCGGTTGTGCCTTCGGGAACCGTAAGACAGGCTCTGCATTGCTGTCGTCCGCTCGG
+
GGFGGGFFGGG<FGGGGGGGGGGGGGGGGGFGGGGGGG8EEEGGFFCGFGGGFGFFGGGGGGGGGGGGGGGGGGGGGGGGCEGG:FGGGECFGGGGFGGGGGDGGFGG9AFGGFGDFGGGGGGADEGGGGCC@EEGEEFFGG>B*;>CC?,04<EGGGFFFG,7C:5))::C>DBB5>4)7:FFCCCFF4FFFF?FA4@<=A?DB))28300+0+0:**.8DEF0(4C2)..(73(-(()/4*1))(8(()..3<<)),6>2><*93)5.0.))
@M02542:52:000000000-J9N43:1:1101:9901:1565 2:N:0:GTGAAA
TAGTCCACGCCGTAAACGATGTCTACTAGCTGTTCGTGTCCTTGTGATGTGAGTAGCGCAGCTAACGCACTAAGTAGACCGCCTGGGGAGTACGGTCGCAAGATTAAAACTCAAATGAATTGACGGGGGCCCGCACAAGCGGTGGAGCATGTGGTTTAATTCGACGCAACGCGAAGAACATTACCGACTCTTGACATCTACGGAAGACTGCAGAGATGCGGTCGGGCCTTCGGGAACCGTAAGACAGGTGCTGCACGGCTTCCGTCCGCCCCGG
+
FEGEGGGFEGGGGCEEGGGGGFGGGCFFDGG9@FEBB<ECFFG<FEFGFFGCGGCEFEGGGDGFDGECEG+=FFCFGGGGGGEGGDFEEEEGF:>AE+C@FGGGGGBFFGFGG@ACFFBFAADFG6+@EGEECE8>CG5:CCBC8<5C=GFGFFGCEFCF6>@CGDEGFFDCB<93>)<)6:?***189;*9?9@*<<*4916<35>CFC3.:C57<7>(-7))((-93.)((86(380950*2.:?)),7?)),.(46(((.(*/.77>))))
@M02542:52:000000000-J9N43:1:1101:23358:1618 2:N:0:GTGAAA
GTAGTCCATGCCGTAAACGGTGGGCGCTAGGTGTGGGGTTCCTTCCACGGGCTCCGCGCCGTAGCTAACGCATTAAGCGCCCCACCTGGGGAGTACGGCCGCAAGGCTAAAACTCAAAGAAATTGACGGGGGCCCGCACAAGCGGCGGAGCATGTGGATTAATTCGATGCAACGCGAAGAACCTTACCTGGGCTTTGCATATAGAGGATCCATACAGGGATGTGGTTTCCCTTGTTGCTTCTATACCGGTTGTGCATGGGTTGCGTACGCCTGC
+
GGGGGGGGGGGGGFGGGGGGGGGGGGGGEGGGGGGGGGGGFFGGGGFGGGGEGCGGGCGDGGGCFGFFF@FEGGGGFFCCGGGGEF8FGFEG+@FGEEEFFGGECFGGGGC9FGGGGGGG6CFFFGA:CFCDDEE8EEEGGFFE>D>C*/>F<?CF?CCC?7<CFCFD4)<C)/375)75;(>C:76?FFF>>7F)))*6992***0*)2()+3*7)**-3)<=A?:F9A?44)6).44**.7:<A4;;10736)6.)(,.33()7))0)7)0)
@M02542:52:000000000-J9N43:1:1101:14624:1639 2:N:0:GTGAAA
GTAGTCCACGCCGTAAACGATGTCTACTAGCTGTTCGTGGTCTTGTACTGTGAGTAGCGCAGCTAACGCACTAAGTAGACCGCCTGGGGAGTACGGTCGCAAGATTAAAACTCAAATGAATTTACGGGGGCCCGCACAAGCGGTGGAGCATGTGGTTTAATTCGACGCAACGCGAAGAACCTTACCTACTCCTGACATCTAGCGAATACTGCAGAGATGCGGTTGTGCCTTCGGGAACGCTAAACCAGGTTCTGGATGGCTGTCGTCATGCCGG
+
GGGGGGGGGGGGGGGGGFGCGFGGGGGGGGGGGGGGGGGGGGGGGGGGGGGGGGGGGGGGGGGGGGGGGGGGGGFFFFGFGGGGGGGGGEEFGGDGGGGGGGGCGGAEGCGGDCFGGGGC;B,,3BEFEGGGGGGGGG>C8EGB:CF>FGEFFGGGGGGC8CFGGDGDDDEG><9DF@FFFFFGGGGFF70)9:FF2A46FFFD3))19C92C++01CD>>@DF(,(*.6<8(5((48(/9<3*(4(7?:**<6).))-886:)19<))**)00
@M02542:52:000000000-J9N43:1:1101:9769:1664 2:N:0:GTGAAA
GTAGTCCACGCCGTAAACGATGAGTGCTAATCGTTCGAGGGTTTCCGCCCTTTAGTGCTGAAGTTAACGCATTAAGCACTCGGCCTGGGGAGTACGGCCTGAAGGCTGAAACTCAAAGGAATTTACGGGGGCCAGCACAAGCGGTGGAGCATGGGGTTTAATTCGAAGCAACTCGAAGAAACTTACGCGGTCTTGACATCCGCTGACAACCCTCGTAACAGGGCTTCCACTTCGTGGGCAGGGTTCATGGTGGCGCCTGGTCGTCGTTACCCTG
+
7F@CC,C6C,:,@FCCCFBF,CCE<E,CCE,,:FF,8CFFEFFCEGC@,@C:BC<FF,9<C,,<??AEFCEEEGF,C<F,?+?=+@F77:+@@EGGGG7++:A<:ECAEBF93>,6+>DFF,6,6>+=++;*C*6@,,@E,,**>3C*,4*2=,*****,+<E@*1058A?2)0(0)8>6)(+;*:*)/)0))./*5:8).-(*..)<**-1***0(*/-3.7>(.(244.)4730(-,*/()2(()*))1*(((((-4::)(,*17)0)*01)
@M02542:52:000000000-J9N43:1:1101:12543:1675 1:N:0:GTGAAA
GTAGTCCACGCCGTAAACGATGTCTACTAGCTGTTCGTGTCCTTGTGATGTGAGTAGCGCAGCTAACGCACTAAGTAGACCGCCTGGGGAGTACGGTCGCAAGATTAAAACTCAAATGAATTGACGGGGGCCCGCACAAGCGGTGGAGCATGTGGTTTAATTCGACGCAACGCGAAGAACCTTACCTACTCTTGACATCTACGGAAGACTGCAGAGATGCGGTTGTGCCTTCGGGAACCGTAAGACAGGTGCTGCATGGCTGTCGTCAGCTCGG
+
GGGGGGGGGGGGGGGGGGGGGGGGGGGGGGGGGGGGGGGGGGGGGGGGGGGGGGGGGGGGGGGGGGGGGGGGGGGGGGGGGGGGGGGGGGGGGGGGGGGGGGGGGGGGGGGGGGGGGGGGGGGGGGGGGGGGGGGGGGGGGGGGGGGGGGGGGGGGFGGGGGFFGGGGGGGGGGGGGGGGGGGGGGGGGGGGGGFGGGGGGFGGGGGGGGGGGGGGGGCGEGGGGGGGGGAFGGGFFGGGFFGBFBFGFC7?FFFFFF?FGGGFGB????A@D)
@M02542:52:000000000-J9N43:1:1101:12161:1693 2:N:0:GTGAAA
GTAGTCCACGCCGTAAACGATGTCTACTAGCTGTTCGTGTCCTTGTGATGTGAGTAGCGCAGCTAACGCACTAAGTAGACCGCCTGGGGAGTACGGTCGCAAGATTAAAACTCAAATGAATTGACGGGGTCCCGCACAAGCGGTGGAGCATGTGGTTTAATTCGACGCAACGCGAAGAACCTTACCTACTCTTGACATCTACGGAACACTGCAGAGATGCGGTTGTGCCTTCGGGAACCGTAAGACAGGTGATGCTTGTGTGTTGTCCGCCCGG
+
GFGGGFFGCBFGGGGGGFGGGFGGEGGGGDGGGGGGGGGFFGACGGFGGAF<FGEECGG>B@:DFGGGGGECFGGGGG9E<F@F:FD<CECFGG7CE>B=+6FBFFGGGGGGGGGG8AD,DFDF?6=CE++,,@CCEC86:C88CCCFGFGGGGGFF84=>F@>7@*9B?5CBD>DB));A;*+;F?@6647:86ACC?<4:4D:@.;5D7<F++).2*)-@7<6?0:964,4<12;14<7(**623::>61))6)).().(,(1***)0))00
@M02542:52:000000000-J9N43:1:1101:15511:1707 1:N:0:GTGAAA
TAGTCCACGCCGTAAACGATGTCTACTAGCTGTTCGTGTCCTTGTGATGTGAGTAGCGCAGCTAACGCACTAAGTAGACCGCCTGGGGAGTACGGTCGCAAGATTAAAACTCAAATGAATTGACGGGGGCCCGCACAAGCGGTGGAGCATGTGGTTTAATTCGACGCAACGCGAAGAACCTTACCTACTCTTGACATCTACGGAAGACTGCAGAGATGCGGTTGTGCCTTCGGGAACCGTAAGACAGGTGCTGCATGGCTGTCGTCAGCTCGTG
+
GGGGGGGGGGGGGG,DGGGGGGGGGGGGGGGGGGGGGGGGGGGGGGGGGGGGGGGGGGGGGGGGGGGGGGGGGGGGGGGGGGGGGGGGGGGGGGGGGGGGGGGGGGGGGGGGGGGGGGGGGGGGGGGGGGGGGGGGGGGGGGGGGGGGGGFGGGGGGGGGGGGGGGGDGGGGGGGGGGGGGGGGGGGGGGGGGGGGGEFGGFE=EGGGGGGGGGGGGCFGGGGGGGGGGGFFGGDBFGGGFFGFFFGGFDD>FFFA>?B?GFGFC3?FFF?D>5
@M02542:52:000000000-J9N43:1:1101:11234:1708 2:N:0:GTGAAA
GTAGTCCACGCCGTAAACGATGTCTACTAGCTGTTCGTGTCCTTGTGATGTGAGTAGCGCAGCTAACGCACTAAGTAGACTGCCTGGGGAGTACGGTCGCAAGATTAAAACTCAAATGCATTGACGGGGGCCCGCACAAGCGGTGGAGCATGTGGTTTAATTTGACGCAACGCGAAGAACCTTACCTAACGTTGACTTCTAAGGAAGACTGCAGAGATGCGGTTGTGCCATCGGGAACCGTAAGGCAGGTGCTGCATGGAGCGTGTC
+
CGEGGGFGFGFFCFC7CGGGGGGGGGFGFD8EFGGEGG7FFFFFDGCFFFGG9B<CFCCFDECFGF<FDF+@F@EFGGF9,CFDGGGC:C@F@?BCEC+>:FFCEGGGDGD@FEF9DC,EDFDDC8>7@E>>:EE5@FFGF88EE*8CF9FCFDG4;,89+5,,<@C*85*::C@5)288;76*7CF=*.)87?F*)-16*.-**0)25>7.<F95:**-,.).4-2C)).(-5079:(9D:CC)21>9.)/))).6-()(((,*/)
@M02542:52:000000000-J9N43:1:1101:19334:1725 2:N:0:GTGAAA
GTAGTCCACGCCGTAAACGATGAGCACTAGTTGTTGGGTACGAATGTATTCAGTGACGCAGTTAACGCAATAAGTGCTCCGCCTGGGGAGTACGGTGGCAACACTAAAACTCAAAGGAATTGACGGGGACCCGCACAAGCAGCGGAGCATGTGGTTTAATTCGAAGCAACGCGAAAAACCTTACCAGGGCTTGACATCCCTCTGACCGGATCCTAACCGATCCTTTCTTCGGACAGAGGTGACATGTGGTTGATGGTTTTCGCCAGCTCGTGTG
+
GGEFAFCGGEGGGGCGGGGGGGFEFGGFFGGFFEFGGDFFGDGGGGF9<@FFGGC,E@E+FEF<FGGGGCGFG9@EFFGFGEE@4+:=8@CFF>7E+@FGGCGDGGG,CFGEA@9C?F@FGFGGC+6:C=C8+>8+:FBFC6D:CGEEGGGG7?F*=DFC92=,4:CCFFD4)/43>48>AAFFGC+:*8A:B()*65)4F210/70:)9218<@8(7>(-.)/)-4:2<<F0<>:(.(294DC)54=22)).<ABA),46,((*))09B>4<)
@M02542:52:000000000-J9N43:1:1101:18533:1742 2:N:0:GTGAAA
GTAGTCCACGCCGTAAACGATGTCTACTAGCTGTTCGTGTCCTTGTGATGTGAGTAGCGCAGCTAACGCACTAAGTAGACCGCCTGGGGAGTACGGTCGCAAGATTAAAACTCAAATGAATTGACGGGGGCCCGCACAAGCGGTGGAGCATGTGGTTTAATTCGACGCAACGCGAAGAACCTTACCTACTCTTGACATATACGGAAGACTGCAGAGATGCGGTTGTGCCTTCGGGGACCGGAAGACCGGTTGTGCATGGATGTCGTCAGCTCGG
+
GG+FGGFDGGGGGC:F8F7FFFGEAFGGGFGGGEFFGGFGFGG9DFFGGGGGGGGGGGGGDC><FFEFCCFEEGGCFE9FGGECFGFGEGFF@,F7AEEGGD7F9=FFGGGFFGGCDFAFGF8DF6CGGGGCEG@5>EGGCEDEC<FF=5<0=FGGG8*<1@75+>CDBB5)8D>:5<:>;79**9?47*9*74=@<)*.0<(C>))07*)47<<5(:DA9EEF6<F72<A2651(460))(/9(3(014))4(-)-60.),5<5*))0)*/)7
@M02542:52:000000000-J9N43:1:1101:15900:1747 2:N:0:GTGAAA
GTAGTCCACGCCGTAAACGATGAGTGCTAAGTGTTAGAGGGTTTCCGCCCTTTAGTGCTGAAGTTAACGCATTAAGCACTCCGCCTGGGGAGTACGGCCGCAAGGCTGAAACTCAAAGGCATTGACGGGGGCCCGCACAAGCGGTGGAGCATGTGGTTTAATTCGAAGCAACGCGAAGAACCTTACCAGGTCTTGACATCCTCTGACAACCCTAGAGATTAGGCTTCTCCTTCGGGATCAGGGTGAACGGGGGTGACTGGTTGTTGCTGGCCGG
+
GGFCCFGGFEGGCG,,FCEGG@FGGGGCF9@FFGFEC,@<FGG>EEEEGGGGGAEFFG9FDFFGGGFFFCEG7?FFGGGF8EGDCGFGGG>EEGGEGGGGEE7FDC8FA9D9FFAB?9D,6A9=DEGDE7CCCEGEEG>FGG58C?B:FG5,,=,?CF46+;@EFF=D>66<>D3)=:>)).>DGF78*7@646@?,)9374>:)97@@G38*;**)**.)/*),((*-4))6)(34(47*)1242)1(()0(46())-(6)-(*****0)))0
@M02542:52:000000000-J9N43:1:1101:15066:1760 2:N:0:GTGAAA
GTAGTCCACGCCGTAAACGATGTCTACTAGCTGTTCGTGTCCTTGTGATGTGAGTAGCGCAGCTAACGCACTAAGTAGACCGCCTGGGGAGTACGGTCGCAAGATTAAAACTCAAATGAATTGACGGGGGCCCGCACAAGCGGTGGAGCATGTGGTTTAATTCGACGCAACGCGAAGAACCTTACCTACTCTTTACATCTACGGAAGACTTCAGAAATGCCGTTGCTGCTTCGGGAACCGTTAGACAGGTTGTGCATTGGTTTGCTGATGCTGG
+
GGGAFGGGGGGGGFEEGGGGGFFGGGGGFGGGGGGCGFGGCFGGGGGGGGGGGGGGGDGGCFDEGEGGGGGGGGGGGFGFFGGGCDGGGGGGGGGGGGGGGDCFEFGGGGGFGGGGFGGGFF8F?C+3=C8EEECEGCGGGGG::D8CFC,,4=<EFFCFFGGFGG=3)8:75<3<@)9FF:?:C>:67*9*0)1/:>7>FD03<5)8@>)6F++*,**6)7.)(()*.85)-;>10((/1(1*)))),4*)-8)62)83)((,**1****/*)
@M02542:52:000000000-J9N43:1:1101:22025:1768 1:N:0:GTGAAA
GTAGTCCACGCCGTAAACGATGTCTACTAGCTGTTCGTGTCCTTGTGATGTGAGTAGCGCAGCTAACGCACTAAGTAGACCGCCTGGGGAGTACGGTCGCAAGATTAAAACTCAAATGAATTGACGGGGGCCCGCACAAGCGGTGGAGCATGTGGTTTAATTCGACGCAACGCGAAGAACCTTACCTACTCTTGACATCTACGGAGGACTGCAGAGATGCGGTTGTGCCTTCGGGAACCGTAAGACAGGTGCTGCATGGCTGTCGTCAGCTCGT
+
GGGGGGGFFGGGGGGGGGGGGGGGGGGGGGGGGGGGGGGGGGGGGGGGGGGGGGGGGGGGGGGGGGGGGGGGGGGGGGGGGGGGGGGGGFGGGGGGGGGGGGGGGGGGGGGGGGGGGGGGGGFGGGGGGGGGGGGGGGGGGGGGGGGGGGGGGGGFFGGGGGGGGDGGGGGEGGGGGGGGGGGGGGGGGGGGGGGGGGGGGFGGGGGGGGGGGGGGGGGGCEGGGGGGGGFFGGGFBGFDEFGFFFGGFFF??9?BDFBBGDGFGFB???BFF)
@M02542:52:000000000-J9N43:1:1101:20343:1839 2:N:0:GTGAAA
GTAGTCCACGCCCTAAACGATGTCAACTGGTTGTTGGGTCTTCACTGGCTCAGTAACGAAGCTAACGCGTGAAGTTGACCGCCTGGGGAGTACGGCCGCAAGGTTGAAACTCAAAGGAATTGACGGGGACCCGCACAAGCGGTGGATGATGTGGTTTAATTCGATGCAACGCGAAAAACCTTACCCACCTTTGACATGTACGGAATCCTTTAGAGATAGAGGAGTGCCCGAAAGAGAGCCGTAACACAGGTTCTGCATGGCTGCTGTCAGCTCG
+
GGFCFGGGGGGGGGGGGGGGGGGGGGGGGGFGGGGGGGGGGGGGGGGGGGGGGGFGGGGDGGGGGGGGGEGGGFGGGGGGGGGGGGGGGGGGGEGGCGDGEFGGGGGGGGGGGGGGGGGGGGGGGGGGGGGGGG7EGGDFEGGEDF9FFFGGCFGGGGGFFGF9@8CGFFCCAD>BEFB>FFFGGGGBDFFFA<FF>?F>@<9D3)0@?7ABC0@4)2:))5@D?14*46>9(.(.,4:FC:5C:97)((1/325A<>D310((009=**7*/7
@M02542:52:000000000-J9N43:1:1101:11864:1840 2:N:0:GTGAAA
GTAGTCCACGCCGTAAACGATGTCTACTAGCTGTTCGTGTCCTTGTGATGTGAGTAGCGCAGCTAACGCACTAAGTAGACCGCCTGGGGAGTACGGTCGCAAGATTAAAACTCAAATGAATTGACGGGGGCCCGCACAAGCGGTGGAGCATGTGGTTTAATTCGACGCAACGCGAAGAACCTTACCTACTCTTGACATCTACGGAAGACTGCAGAGATGCGGTTGTGCCTTCGGGAACCGTAAGACCGGTGTTGCCTTGCTGTCGTCAGCTCGG
+
GGGGGGGGGGGFG@FGGFFGGGGGGGGGGGGGGFGGGGDGGGGGGGFGFFGGGGGGGGGDGGGFGGGGGGGGGGCFFFGGGGGGGGGGGGGGGGGGGGGDEEEGGGGAGGGGGFGGD>FDGFGG?EDFEGDECCEGGGGGGD>*>DDFGG?FGGDFGGDFFGGGGDGGF5CDDG>B3>FFFFBCCFC6C*99@)*9A<?2/)(15)0@:*,(+2+04CF9>B:@(((:)-))-73(4::35(1*).(049)041<)))58)-6.19@))0*)0)
@M02542:52:000000000-J9N43:1:1101:10681:1848 2:N:0:GTGAAA
GTAGTCCACGCCATAAACGATGTCAACTAGTTGTTGGGGATTTACTTCCTTGTTAACGTAGCTAACGCGTGAAATTGACCGCCTGGGGAGTACGGCCGCAAGGTTAAAACTCAAAGGAAGTGACGGGGACCCGCACAAGCGGTGGATGATGGGGGTTAATTAGATGCAACGCGAAAAACCTTACCCACCCTTGACATGGCAGGAACTTTACAGAGATGGAATGGGTGTCGAAAGAGAATCTGCAGCCAGGATCTGCATGGCCGTCCTGCTGTTG
+
FF7FGCEAFFFD+BCCC<,@F6C9C<CFEE,CE<6CE+:@,CC9C<FEC,FD9,@F,B@E,,,,@FC+>@F7A,,C,A<5B+@:<CDC:+@=4?C7+6+>+4A7,,CFDGFC3@99+,@,3,,,=+@7+>:+>+5*53>,5:**>*27<:7,,1*4=::,B,<99+<*9;*1)).>5).=4)166*0)*0)87))*.4).7311<5?+**..++3.5DC:)0?),.(/3(2(47(.(,)*0-**()(8(2)),)44)).,1((4))8/7))/*1
@M02542:52:000000000-J9N43:1:1101:13065:1888 2:N:0:GTGAAA
GTAGTCCACGCCGTAAACAATGGATACTAGCTGTTGGGGGTAACTTCAGTGGCTAAGCGAAAGTGATAAGTATCCCACCTGGGGAGTACGTTCGCAAGAATGAAACTCAAAGGAATTGACGGGGGCCCGCACAAGCGGTGGAGCATGTGGTTTAATTCGATGATACGCGAGGAACCTTACCAAGGCTTAAATGGGAAACGACAGATTTGGAAACCGATTTTTCTTCGGACGTTTTTCAAGGTTCTGCATGGTTGGCGTAAGCTCGTTCCGTG
+
GGGGGGGGFGGGGGGGGGGGGGGGGGGGGGGGGGGGGGGDCFGGGGGGGFGGGFGGGGGGGGGGGGGGGGGGGGGGGGGFGGGGEGGGGGGGGGGGGGGGGGGGGGDGGGGGCFGGGGGGGDGGGG6FEEGGGGGGGGB5CCFFGGGGGFGFGGFGGGG7CFCFGGGGFFDDEF@FFFFF;EAFFGGFGFFFFF5)(:FBE>675B@CFGFFG**775C:AFFFFDBG?BF1:F?<B2>F43**.-69<)7*6((.((((,4).*1)07)/5
@M02542:52:000000000-J9N43:1:1101:11143:1905 2:N:0:GTGAAA
GTAGTCCACGCCGTAAACGATGTCTACTAGATGTTCGTGTCCTTGTGATGTGAGTAGCGCAGCTAACGCACTAAGTAGACCGCCTGGGGAGTACGGTCGCAAGATTAAAACTCAAATGAATTTACGGGGGCCCGCACAAGCGGTGGCGCATGTGGTTTAATTCGACGCAACGCGAAGAACCTTACCTACCCTTGACATCTACGGAATAATGCAGATATGCGGTTGCTCCTTCCGGAACTTGAAGACAGGTTCTTGATGGCTGTACTACGCTCGG
+
FCECEGGFGGGGDCCFCGCF8<EFFGGFGC,CF<E@C@<6EEAEAEEGGGGDGDFC<F7F=@CEGGF7FGEGGGFFG<FF8@EGE@<DFGEF8FCFFECEEFEDFF9F9FGGGGF9CEGF,C,=DCCCEGGEECCEEGC1DECCBD,*/:/7=CF*=:;A6<1*<C*:5>C3>C>))79577FFDDFFG4FF?0??<>F<F431775E4:)6::+*.**.(.08,(.>:(--.)34-4)20-0*.,(544*/--6)-).4<1(.*2//))))0)
@M02542:52:000000000-J9N43:1:1101:22999:1921 2:N:0:GTGAAA
GTAGTCCACGCCGTAAACGATGGATACTAGCTGTTCGGAGCAATCTGAGTGGCTAAGCGAAAGTGATAAGTATCCCACCTGGGGAGTACGCACGCAAGTGTGAAACTCAAAGGAATTGACGGGGGCCCGCACAAGCGGTGGAGCATGTGGTTTAATTCGATGATACGCGAGGAACCTTACCAGGGCCTAAATGTAGATTGACAGGTCGGGAAACAGACTTTTCTTCGGACAATTTACAAGGTTCTGCATGGTTGTCGTCAGCTCGTGCCGGG
+
GGAFGGGGGGGGGGGGGGGGGGDGGGGGGGGFFEFGGGGGGGGGFGGGGGGGGGGGGGGGGGGGEGGGGGGGGFFGGGGGGGGGGGGGGGGCEGGGGGGGGGGGGGGGFGGFGFFGGFGGEEDGDG6<EGGDGGCFGGEDGEFGGGGCF?6CFGGGGGGGF,BCFGF4:)CDEGFFFFFFFFFGD3*);A6B=<FBAF=4@FFFF//*./,7F6C71**6>=*9>D<G636<2742:<)9C?:*)6<6AAFFF6<4083(())./9)<3<))
@M02542:52:000000000-J9N43:1:1101:8412:1940 1:N:0:GTGAAA
GTAGTCCACGCCGTAAACGATGTCTACTAGCTGTTCGTGTCCTTGTGATGTGAGTAGCGCAGCTAACGCACTAAGTAGACCGCCTGGGGAGTACGGTCGCAAGATTAAAACTCAAATGAATTGACGGGGGCCCGCACAAGCGGTGGAGCATGTGGTTTAATTCGACGCAACGCGAAGAACCTTACCTACTCTTGACATCTACGGAAGACTGCAGAGATGCGGTTGTGCCTTCGGGAACCGTAAGACAGGTGCTGCATGGCTGTCGTCAGCTCGG
+
GGGGGGFGGCGFCCCEFFEGGGGGGCEFGGGF@EGA:BFGEGGGGGGGGGGGGGGGFFFGGGGFGGCFDCGGGGGFG,EFFGGGGGGGGGGGGEEGFGGEGFEGGDDCFAADF?BFGGGGGGFFG7FGGGGDFGGGEFFGFGGFEECFGEGFC@F::<FGGCF7CCCEGCE:EEE88?8EEC?CEC9@8<FGGG789:0<C7==?DGFGGG6C+<5C7+<C=ECEGGGGF2*977>>5<DFFGF?8C4:FC7B>?F>47:FG<FF??:??)).)
@M02542:52:000000000-J9N43:1:1101:15293:1942 2:N:0:GTGAAA
GTAGTCCACGCCCTAAACGATGTCAACTGGTTGTTGGGTCTTCACTGACTCAGTAACGAAGCTAACGCGTGAAGTTGACCGCCTGGGGAGTACGGCCGCAAGGTTGAAACTCAAAGGAATTGACGGGGACCCGCACAAGCGGTGGATGATGTGGTTTAATTCGATGCAACGCGAAAAACCTTACCCACCTTTGACATGTACGGAATCCTTTAGAGATAGAGGAGTGCTCGAAAGAGAGCCGTAACACAGGTGCTGCATGGCTGTCGTCAGCTCG
+
GGGFGGGGGGGFGGGGGGGGGGGFGGGGGGGGGGGGGGGGGGGGGGGGGFDGGGGGGGGGGGGGGGGDGGGGGGGGGGGFGGGGGGGGGGGGGGGGGGGEGGGAGGGG9AFGFGGGGGGGG9DGGGGGGGGGGGGGGGGGGGCEGDEF8FFFGGGGFGGGFGGGFFGGFFEGFGFFFFEBAEFGGGGFG:?=89FFF7BBFFFDD>?F?C:AC+</6:C>DFF@?<D7<B;:?FB?FF?<<:CG?2(.((0977>22>B?B76.7CFF3:?FF5
@M02542:52:000000000-J9N43:1:1101:14218:1943 2:N:0:GTGAAA
GTAGTCCACGCCGTAAACGATGTCTACTAGCTGTTCGTGTCCTTGTGATGTGAGTAGCGCAGCTAACGCACTAAGTAGACCGCCTGGGGAGTGCGGTCGCAAGATTAAAACGCAAATGAATTGACGGGGGCCCGCACAAGCGGTGGAGCAAGTGGTTTAATTCGACGCAACGGGAAGAACCTTACCTACCCTTGACATCTACGGAAGACTGCAGAGATGAGGTTGTGCCTTCGGGGACCGTAAGACAGGTGTTGCATGGCTGTGTTCTGGTCGG
+
:FCEFGAFGGCCEC,6CFC+<9@,6@C@FAFDFFF@C6,C<FEGFEE,@E@@CEGGGCCCC@EFFGDFDFG7FFGFGAFGFCGG:F@FGEECFA>BF+:+CFGFGDGE<=>+@CE@7DC,,3@,5+@FDD58>:EGDGG=CEGCG<8**=*0+<E+/B*9@C75<**/>B5/)*().7FFF?FGGFGF4.<6446)).9)/6(5>)7F?0)(+038<2*-55/>??FG>26,-70((((71(**.4:FFA)/(())))(.3(((****/*165)
@M02542:52:000000000-J9N43:1:1101:20394:1950 1:N:0:GTGAAA
GTAGTCCACGCCGTAAACGATGTCTACTAGCTGTTCGTGTCCTTGTGATGTGAGTAGCGCAGCTAACGCACTAAGTAGACCGCCTGGGGAGTACGGTCGCAAGATTAAAACTCAAATGAATTGACGGGGGCCCGCACAAGCGGTGGAGCATGTGGTTTAATTCGACGCAACGCGAAGAACCTTACCTACTCTTGACATCTACGGAAGACTGCAGAGATGCGGTTGTGCCTTCGGGAACCGTAAGACAGGTGCTGCATGGCTGTCGTCAGCTCGT
+
GGCFGGGGGGGGGGGGGGGGGGGGGGGGGGGGGGGGGGGGGGGGGGGGGGGGGGGGGGGGGGGGGGGGGGGGGGGGGGGGGGGGGGGGGGGGGGGGGGGGGGGGGGGGGFFGGGGFGGGGGGGGGGGGGGGGGGGGGGGGGGDGGGFFGGGGGGGGGGGGGGGGGDGGGGGGGGGGGGGGGGGGGGGGGGGGGGGGGGGGGFGGGGGGGGGGGGGGGGGGGGGGGGGGGGFFGGGFFGGGFFGFFFFGFGGFFFFFB<:07CC@FB?F:?<6>.
@M02542:52:000000000-J9N43:1:1101:10788:1960 1:N:0:GTGAAA
GTAGTCCACGCCCTAAACGATGTCAACTGGTTGTTGGGTCTCTTCTGACTCAGTAACGAAGCTAACGCGTGAAGTTGACCGCCTGGGGAGTACGGCCGCAAGGTTGAAACTCAAAGGAATTGACGGGGACCCGCACAAGCGGTGGATGATGTGGTTTAATTCGATGCAACGCGAAAAACCTTACCCACCTTTGACATGTACGGAAGTTGCCAGAGATGGCTTCGTGCTCGAAAGAGAGCCGTAACACAGGTGCTGCATGGCTGTCGTCAGCTCG
+
+@CCGAFFFEFFF@,6EFFGGGEECCCFGCGGGGCFGD@F,CEFCCEFGG<FGGGGGGGG::C?FFGFCCF7@EEEAFD=FBFC@E<BFGCFGEGGCECECCFGGFGGGGGGG=A?FFEGF<>>=FGGG>C7FFGGGGAFG<6:B*?:<2D@<;6FC<FGC,<;;2*CC?5<811::C8B8AFGCFC8;ECC@F?C@FE?<FE5E5EEC7CGG:EGF+<6?FFDF51:FDF7DEGF5E5FB:C?@:7F:522<).4:BA?50<.2,42:F?FF:
@M02542:52:000000000-J9N43:1:1101:20553:2023 2:N:0:GTGAAA
GTAGTCCACGCCCTAAACGATGTCAACTGGTTGTTGGACGGCTTGCTGTTCAGTAACGAAGCTAACGCGTGAAGTTGACCGCCTGGGGAGTACGGCCGCAAGGTTGAAACTCAAAGGAATTGACGGGGACCCGCACAAGCGGGGGATGATGTGGTTTAATTCGATGCAACGCGACAAACCTTACCTACCCTTGACATGCTAGTAATCTTGCAGAGATGTGAGAGTGCTCGAAAAAGAACCAAGACACAGGAGCTGCATGGCCGGCCTCAGCGCG
+
C8CFGGEFEGEGG+CCFEBF@FCE@E@CE<;FFBFGGFD@+@@7F@FG<@<6@9CCEC:,BBF9,E:F>FGDCA<?<,EF@C:==7+>:6@EDFG++B7BFEGGCFFFGFG9DFFG6,8A8,@=?EDC@73@C*4*1,68C***1137CFGGG?2CF+1+:+1<CCC:6)*))7(0.)07:28CFFG)20=5)-)*)5FAFA)0***300)4?78>97:)4**))).*.427()(,4(3**(1*(,(.4()04(,5,5<((.-(1)))00)..0
@M02542:52:000000000-J9N43:1:1101:20202:2024 2:N:0:GTGAAA
GTAGTCCACGCCGTAAACGATGTCTACTAGCTGTTCGTGTCCTTGTGATGTGAGTAGCGCAGCTAACGCACTAAGTAGACCGCCTGGGGAGTACGGTCGCAAGATTAAAACTCAAATGAATTGACGGGGGCCCGAACAAGCGGTGGAGCATGTGGTTTAATTCGACGCAACGCGAAGAACCTTACCTACTCTTGACACCTACGTAAGACTGAAGAGATGCGGTTGTGCCTTAGGGAACGGTAAGACAGGTGCTGCATGCCTGTCGTCCGCTCGG
+
,;FFC@66F,C6@@:,C,B+DCC@,C66F<,6C6C@666:,CFGG9F9<E6@,BFEFGG+C++699,@7+8+AF<E59,CBF7BF7++4+4F8?F+?+@FG+4,,,AF9FCB,83E3DDC>=,EDGDF7C:**@*1:7D@D>C:5?*=C*,4<B94;:9B8C+:A*::>>=))).<D)07.,7>C>:**7)98<@:).)4)::*/)000*,)3+<<1?*.35BE2((:-:)).91((((1915>)<(?:B6)442:)))).4-.**)00)))85
@M02542:52:000000000-J9N43:1:1101:20729:2038 1:N:0:GTGAAA
GTAGTCCACGCCGTAAACGATGTCTACTAGCTGTTCGTGTCCTTGTGATGTGAGTAGCGCAGCTAACGCACTAAGTAGACCGCCTGGGGAGTACGGTCGCAAGATTAAAACTCAAATGAATTGACGGGGGCCCGCACAAGCGGTGGAGCATGTGGTTTAATTCGACGCAACGCGAAGAACCTTACCTACTCTTGACATCTACGGAAGACTGCAGAGATGCGGTTGTGCCTTCGGGAACCGTAAGACAGGTGCTGCATGGCTGTCGTCAGCTCGG
+
GG9FGGGGGGGGGGFGGGGGGGGGGGGGGGGGGGGGGGGGGGGGGGGGGGGGGGGGGGGGGGGGGGGGGGGGGGGGGGGGGGGGGGGGGGGGGGGGGGGGGGGGGGGGGFGGGGGGGGGGGGGGGGGGGGGGGGGGGGGGGGGGGGGGGGGGGGGGGGGGGGGGGGGGGGGGGGGGGGGGGGGGGGGGGGGGGGGGGGFGGFGGEGGGGGGGGGGGGGGGGGGGGCDGGGFFGGGFFGGGB<DFF?CFFGGFFFFFFFFFGGGFGFFFBFDFF)
@M02542:52:000000000-J9N43:1:1101:12117:2049 1:N:0:GTGAAA
GTAGTCCACGCCGTAAACGATGTCTACTAGCTGTTCGTGTCCTTGTGATGTGAGTAGCGCAGCTAACGCACTAAGTAGACCGCCTGGGGAGTACGGTCGCAAGATTAAAACTCAAATGAATTGACGGGGGCCCGCACAAGCGGTGGAGCATGTGGTTTAATTCGACGCAACGCGAAGAACCTTACCTACTCTTGACATCTACGGAAGACTGCAGAGATGCGGTTGTGCCTTCGGGAACCGTAAGACAGGTGCTGCATGGCTGTCGTCAGCTCGG
+
GGEGGGGGFGGFGFCGGG@FGFGFGGGGGGGGGFGEGGGGGGGGGGDGGGGGFGGGGGGGEBFGFGGEGDCGGFFGFDAGCFGGGG?FFEEGGGGGFEFFGCBFEEGGG<,=DBFFDBFGGGGGGGFGGG<>FGGGGGGGG:FE7=7::BCFGFFCFGEBFFEFFGGGGG>FGG>>C5CGCCF?@FGGCGGGGGG?7CFEC@5=EGECDGF6CFGF>EF7*=EGCC3<FGAFGE3>DC<D:>5194C5@C<77:<().(8C*96*4,3:)-9)0
@M02542:52:000000000-J9N43:1:1101:21736:2069 2:N:0:GTGAAA
GTAGTCCACGCCGTAAACGATGTCAACTAGCCGTTGGGTTCCTTGAGAACTTAGTGGCGCAGCTAACGCATTAAGTTGACCGCCTGGGGAGTACGGCCGCAAGGTTAAAACTCAAATGAATTGACGGGGGCCCGCACAAGCGGTGGAGCATGTGGTTTAATTCGAAGCAACGCGAAGAACCTTACCTGGCCTTGACATGCTGAGAACTTTCCAGAGATGGATTGGTGCCTTCGGGAACTCAGACACCGGTGCTGCATGGCTGTCTTCAGCTCGG
+
GGGGGGGGGGGGGEFGGGGGGFGFEFGGGFGGGGGGGDFCFGGGGGGGGGGGGGGGGGGGGGGGGGGGGGGGGGGGGFCFFGGGGGGGGGGGFGFGCEG>CFGGGGGGGGG8FGGFGGGD>F8DDEEGGEDGGGGGGDGGGGGGGGGGGGDGGGGEFEFGFFGGGC=DFFGGFGB:57FFF?=DF<F=C>>FFB=64>??6<B466)<*:)-A<@FF>D:?F4)450:?:<<0704;?:7:):*3(1)4()7.))84<?((3<<*0*/*/*005
@M02542:52:000000000-J9N43:1:1101:23823:2103 2:N:0:GTGAAA
GTAGTCCACGCTGTAAACGGTGGGTACTAGGTGTGGGGTCCATTCCACGGGTTCCGTGCCGTAGCTAACGCTTTAAGTACCCCGCCTGGGGAGTACGGCCGCAAGGCTAAAACTCAAAGGAATTGACGGGGCCCCGCACAAGCGGCGGAGCATGCGGATTAATTCGATGCAAATCGTAGAACCTTACCTGGGTTTGACATGGATGGGGAGAGCTCAGAGCTGGGTGTGCCTCATTTGGGGTGGGTTCACAGGTGGTGCATGGCGTGCTGGAGGG
+
GFGGGGFGGGGGGGECFGGGGCEGGFFGFFGGGGDGGGGGG9FFGEFGDGGGGGGGGGG7F:CFFFGFGGGGDGFGDGG<<A<CE:BBFGG=8FFGGCCCC7=FFG<FF@FAC,E9+6,,>FFGFEGGGGGG>ECEC7EG6BEEGDGGGG5C9=FEGE):=@+1<*<79>?>**.)853@F))2C*A)C=:F748>:9=)/30:)));5/(-1<86(*0()7?:322C))-)(144).419-)97:0*6)15).(,--).41((*))01)0)))
@M02542:52:000000000-J9N43:1:1101:20423:2128 2:N:0:GTGAAA
TAGTCCACGCCGTAAACGATGTCTACTAGCTGTTCGTGTCCTTGTGATGTGAGTAGCACAGCTAACGCACTAAGTAGACCGCCTGGGGAGTACGGTCGCAAGATTAAAACTCAAATGAATTGACGGGGGCCCGCACAAGCGGTGGAGCATGTGGTTTAATTCGACGCAACGCGAAGAACCTTACCTACTCTTGACATCTAAGGAATACTGCAGAGACGCGGTTGGGCCTTCGGGAACCGTTAGGCGGGTTCTGCATTGCTGTCGTCAGCTCGGG
+
GGGGGGGGGGGGCFCDGGGGGGFGFGGFGGGGFGFG:6CCFEGGCFGGEFFEGB9FFGGGGCFEGGG7FGGGGG,EB?FGGEG7FGGGGGGGFFGF7CFC7CDGGGGGCFGGGGE9=FECFFDFC>CFG7:BG5:>EFFEC5**>C>9*0CE7?8*=?8CF7;=5)=DE5=C55:8)/)0846F47:7*7*97::=<?/.*)46;)*</*).+3*),173078)((.14>.:?3(((-4/*(**,(,<(-)*)).)),)6--33>*))9*)0..
@M02542:52:000000000-J9N43:1:1101:8829:2144 2:N:0:GTGAAA
GTAGTCCACGCCGTAAACGGTGTCTACTAGCTGTTCGTGTCCTTGTGATGTGAGTAGCGCAGCTAACGCACTAAGTAGACCGCCTGGGGAGTACGGTCGCCAGATTAAAACTCAAATGAATTGACGGGGGCCCGCACAAGCGGTGGAGCATGTGGTTTAATTCGACGCAACGCGAAGAACCTTACCTACTCTTGACATCTACGGAAGACTGCAGAGCTGCGGTTGTGCCTTCGGGAACCGTAAGACAGGTGCTGCATGGCTGTCGTCCGCTAGG
+
GGGFGGGGGGGGGFEGGG>CFGGGFGGGGFFGGFGGGGFGGGGFFGDGGFGDEEGGGGEGGGGFFFG7FGGGGGGGGGGGGGGGEGGGGGGF@FGGGGGC+@F=EFEGGGGGGGFFF;EFFD8DGGGGGGC>EGE8:FFGGGG8*7=?=E,<FFGCGC*BCGFG77:CBEEGA)1)07)55(777FFF**09=AFFAAFFFFFCD3)*8:4?G6?)(07:1305>F(:<2>D?36;916/14*9<4(.186?A)44:<BFF?:.*/7)0)))0)
@M02542:52:000000000-J9N43:1:1101:22476:2162 2:N:0:GTGAAA
GTAGTCCACGCCGTAAACGATGTCAACTAGCCGTTGGGATCCTTGAGATCTTAGTGGCGCAGCTAACGCATTAAGTTGACCGCCTGGGGAGTACGGCCGCAAGGTTAAAACTCAAATGAATTGACGGGGGCCCGCACAAGCGGTGGAGCACGTGGTTTAATTCGAAGCAACGCGAAGAACCTTACCTGGCCTTGACATGCTGAGAACTTTCCAGAGATGGATTGGGGCCTTCGGGAACCCAGACACAGGTTCTGCCTTGCTGTCGTCCGCCCGG
+
GGGGGGGGGGGGGFFFDDGEGGGFGFGGGFGGGGGGGCF@FGGGAFGFGFGFCGGGGGGDEGFFGGGGGGFFG9EFGFGGGDFGGGGGGDEFGFEDGEEGGDCEFGGGGGGGFFGFFCCFGGCGFGGGGG5*BEECGFF,@EGCGG>5=FDE,:CCF>CCAGDEGG5)88C<::9>>F45)31*2>CB55>F:400646)16>48=6:9C<4+<+)4*0,(/9<:((99?F<?FBBBF(*/.**(.4@6.**..-))),(-64)**))83))05
@M02542:52:000000000-J9N43:1:1101:12639:2241 2:N:0:GTGAAA
GTAGTCCACGCCGTAAACGATGAGTACTAGCTGTCGGAGGTTACCCCCTTCGGTGGCGCAGCTAACGCATTAAGTACTCCGCCTGTGAAGTACGCTCGCAAGAGTGAAACTCAAGTGAATTGAAGGGGACCCGCACAAGGAGCGGAGCATGTGGTTTAATCAGAAGCTATGCGTAGAACCTTACCTAAGCTTGACACCCTTCTGGCCTGTCCCTAATCGGTGATTGCCCTTGGGGGACAGAGGTGAAAGGTGGTTCATGGTTGTCGTCAGTCCG
+
+@6CFEC<CC7F+88B@E,@FCEFCF@FC,EFG,CF@C6@6,CC9,:6CE,BBFCGG7,+4+:,CF:=FGEF,?5CF,BA?84+4,,5C5?,C?C:FEDFGG8=FFF9FGGC=D,3+3,C,7,,+7+@++3+@++455638,@**/4**4<==724=88,+,,4,*401+,+.*6))3/;.)+;2++)28AB;848),2(;(42*).+0*))3<C@-*1(,57FF2)04:?((.(((-(**(1*(.)*).06((,))-6)69,-2*).)7**))
@M02542:52:000000000-J9N43:1:1101:17122:2248 2:N:0:GTGAAA
GTAGTCCATGCCGTAAACGGTGGGCGCTAGGTGTGAGGGTCTTTTCACGACTTTCGTGCCGTAGCTAACGCATTAAGCGCCCCGCCTGGGGAGTACGGCCGCAAGGCTAAAACTCAAAGGAATTGACGGGGGCCCGCACAAGCGGCGGAGCATGTGGATTAATTCGATGCAACGCGAAGAACCTTACCTGGGCTTGACATACACCGGACCGCTGCAGAGATGTAGTTTCCCTTTGTGGCTGGTTTACAGGTGGTGCATGGTTGTCGTTAGCACG
+
GGGGGGGGGGGGGG@FGGGGGGGGGGDGGGGGGGGGGGGGGDGGGGGGGGGGGGGGGGGGGGGGGGGGGGGGGEGGAFGFFGFGGGGGGGGGEGGGGGGGGGGGEGGFGF>E@FDFGGGGGGGGFGDCGGGGGG7CECEGGGFGCGGGGEGGFFFGGGCGFCFF:FGGF@GGFDFF3>@:4:4*:7<?F4577?@EB>?AF?<<5@E=5D>6588??*1.)*19:>4DB<?9<FA47:093:**(.:*5(*9:62)).50)6?:2>)))8**/0
@M02542:52:000000000-J9N43:1:1101:24271:2255 1:N:0:GTGAAA
GTAGTCCACGCCGTAAACGATGTCTACTAGCTGTTCGTGTCCTTGTGATGTGAGTAGCGCAGCTAACGCACTAAGTAGACCGCCTGGGGAGTACGGTCGCAAGATTAAAACTCAAATGAATTGACGGGGGCCCGCACAAGCGGTGGAGCATGTGGTTTAATTCGACGCAACGCGAAGAACCTTACCTACTCTTGACATCTACGGAAGACTGCAGAGATGCGGTTGTGCCTTCGGGAACCGTAAGACAGGTGCCGCATGGCTGTCGTCCGCTCGC
+
GGGCFGGGGGGDGGEFGFCEGGGGFGGGFGCFFCECBFCCEFGAFFGGGFGGEFFGGGCFGGGG9FGGGDGCGGFGFFGGGGGGGFFGBFEGGGFG8FEGGGGFGGDGGGGGGGCFFFBEFGAFFEGDCCEFGGEGECBFFCFEGG:FCFGGGFGAFGGGGCF@EFCEGGGCGEGC>CEGFFG7AEGF@CFCEG9C::C:F?FG597F0<CGFCF@E77CE=CGGE3EFGAFF=G>BGGGFFGF4)+9<CC?)49((13:<DG4/4((-4(85)
@M02542:52:000000000-J9N43:1:1101:13525:2278 2:N:0:GTGAAA
GTAGTCCACGCCGTAAACGATGTCTACTAGCTGTTCGTGTCCTTGTGATGTGAGTAGCGCAGCTAACGCACTAAGTAGACCGCCTGGGGAGTACGGTCGCAAGATTAAAACTCAAATGAATTGACGGGGGCCCGCACAAGCGGTGGAGCATGTGGTTTAATTCGACGCAACGCGAAGAACCTTACCTACTCTTGACATCTACGGAAGACTGCAGAGATGCGGTTGTGCCTTCGGGAACCGTAAAACCGGTTCTGCATTGCTGTTCGTAGCTCGG
+
GGGGGGGGGGGGGGGGGGGGGGGGGGFGGDGGGGGGGGCGGGGG9FGGGGGGGGGFGGGGDEGGGGGGGGGGGGGGGGGCFEGECEDGGGGGGGGGGGGGE7BF=FFGGGGFGGGGGGGGGGDFGD>CCEC>CGGEEGGGGG54:?EFGGCGFDG=CGFGFGF79DCCB5C<356575FFFB=DDGGFGF4*9447):?A6<1D@E)@573<?0+0,C*-3:..4?1?:<2.-53(32:C*(/*-527717)4))66).5)).)**))05**))
@M02542:52:000000000-J9N43:1:1101:9102:2284 1:N:0:GTGAAA
GTAGTCCACGCCGTAAACGATGTCTACTAGCTGTTCGTGTCCTTGTGATGTGAGTAGCGCAGCTAACGCACTAAGTAGACCGCCTGGGGAGTACGGTCGCAAGATTAAAACTCAAATGAATTGACGGGGGCCCGCACAAGCGGTGGAGCATGTGGTTTAATTCGACGCAACGCGAAGAACCTTACCTACTCTTGACATCTACGGAAGACCGCAGAGATGCGGTTGTGCCTTCGGGAACCGTAAGACAGGTGCTGCATGGCTGTCGTCAGCTCGT
+
FGGFFGGGGGGFF:@FFGGGG?FCFFGGGGGGFEEFGGGCFGGGGGGGGGGGGGGGGGDGGGGGGGGGGGGGGGG<FEGGGEEGGGFCGDGGGFGGGGGGGGC8FGFFGGGGGGGG<FFGGGGGGGGGGGEGEGGGGGGGCGC<FFFGGGGGCF:FFGFGGGFFGGGG5CEEGGGGCCFFGGGGGGGGGCGCFGGGGGGGGFFGGG5CFCGGGGGG8AAFGGGGGGDGFGAFGGGFFGG5@FDFF?E45FGFFF<:AA?FGG5?FF:6:24?@3
@M02542:52:000000000-J9N43:1:1101:9250:2366 2:N:0:GTGAAA
GTAGTCCACGCCGTAAACGATGTCTACTAGCTGTTCGTGTCCTTGTGATGTGAGTAGCGCAGCTAACGCACTAAGTAGACCGCCTGGGGAGTACGGTCGCAAGATTAAAACTCAAATGAATTGACGGGGGCCCGCACAAGCGGTGGAGCATGTGGATTAATTCGACGCAACGCGAAGAACCTTACCTACCCTTGACATCTAAGGAAGACTGCAGAGATGCGGGTGTGCCTTCGGGAACCGTAAGACAGGTGCTGGATGGCTGTCGTCTGCTCGG
+
FGAEFGFF@FFC@CE:FGGGGGGCFFGGGGGFGEGDFG,EFGGGGGDGG,EFFFGCEE:FFGG,BEC@FGFGFGGEFCFFECCFFGGFG7FGGGEG8CC+F=FG=FFGG9DE9F?FGGFGGGF>DC>FGDC*>>E5;1DFGGGECDFC=E<C49B,<?FGFG?59CE:>DEGF50>5594@??C<FG80)095(9?2>?A6))2947=57:(<<:34DG-(5)0((,244<23BFF;619*(1*68:50)/6.4(.6?<0(((.*10)5*00))
@M02542:52:000000000-J9N43:1:1101:10608:2378 2:N:0:GTGAAA
GTAGTCCACGCCGTAAACGATGTCTACTAGCTGTTCGTGTCCTTGTGATGTGAGTAGCGCAGCTAACGCACTAAGTAGACCGCCTGGGGAGTACGGTCGCAAGATTAAAACTCAAATGAATTGACGGGGGCCCGCACAAGCGGCGGAGCATGTGGTTTAATTCGACGCAACGCGAAGAACCTTACCTACTATTGCCATATACGGAAGACTGCAGAGATGCGGTTGTTCCTTCGGGAACCGGAAGAACGGCGCTGTACTGCTGTCGTCAGCCGGG
+
CG:@FEC@FFG8F@:BC<::FFGGGAEEFC8@FFEGEG<F,,@FFGC@FEEFGGGGGGGGGC@CF9<CFGGG,BFGGCFEFGEGGCFEDEGF8FCEGEE77@@FBFGFGGGDFG?DC;FD;CFGFGEEGDC*:8ECEGGEFDG5BDEEE=9?<FGG=GD@FF9C?//5<>CG@G93<@<FFFFGG*<FGF6*9A=76:/-9:095>:F)2)2C?2).:C),5)8(((*.46>FEF>;6?39(1),((80(0)(-(.)).-)).)**))0)))0.
@M02542:52:000000000-J9N43:1:1101:24002:2411 2:N:0:GTGAAA
GTAATCCATGCCGTAAACGATCTCTACTAGTTACTCTTCACCTTGTGATCTGAGTAGCGCAGCTTACGCACTAAATATACCGCCTGGGGCGTAAGGTCGCAAGATTAAAACTCAAATGAATTAACGGGGGCACGCACAAGCGGTGGAGCATGTAGGTTAATTCGACGCAACTCCAAGACCGTTACCAACTCTCGACACCTACGGCATACTACCGAGAAGCTGCGGTTCCTGCGGGGACCGTCAGACTTGTCCTGGCTGGTGGCCGGCGCCGCGG
+
FF<,6CFD6<F,+B,6D,,@F,66,66CFF@F,,;;,;,,;C<@C6CF9,<,,E<E9,+66++:,,,,B,67E,,CA,B,,688?7,,>,@FE+,,,9+@7C4,C=?,,C9,=9,6?E,,,,,,+63+8+@+@>CE8CB,@>8::7*;,*=,5,,,2?+2+5A5,:*)0)**/24)*;5))/.9*;+09)81)()8(()(/((*)))+**)-**2.4**(./))4((*.)).(.9(426/92*99))*.4*9))(,4:1,(1(,))).)0))))
@M02542:52:000000000-J9N43:1:1101:18603:2411 2:N:0:GTGAAA
GTAGTCCACGCCGTAAACGATGTCTACTAGCTGTTCGTGTCCTTGTGATGTGAGTAGCGCAGCTAACGCACTAAGTAGACCGCCTGGGGAGTACGGTCGCAAGATTAAAACTCAAATGAATTGACGGGGGCCCGCACAAGCGGTGGAGCATGTGGTTTAATTCGACGCAACGCGAAGAACCTTACCTACTCTTGACATCTACGGAAGACTGCAGAGATGCCGTTGTGCCTTCGGGAACCGTAAGGCAGGTGCCGCCTGGCTGTCGTGCAGTCGG
+
GF,CFEEFF7CGEC@BFEGGGGGGGGGDDFGGGGGGGGGFCGGGGGGGGGFFGGGF,CBFGCEFFGGGGGGGEGFGGGGGCGGGFGDCB7FG8FCC<B7CCCECF9FGGGGGGGGGCFGGAA9FCE6FGGC>CGGGGDGFFGEGGG5CC:CFFFF>EGCFFE7=9<EG3)=)):1;)56:>?FFGGGFGFFFF<??44FA?BFG>>32):).9+0517:4)>DFB3(*--642B>,42(194D4),(),8F)(,((--(,21,)9C)))*/0).
@M02542:52:000000000-J9N43:1:1101:9554:2420 2:N:0:GTGAAA
GTAGTCCACGCCGTAAACGATGTCTACTAGCTGTTCGTGTCCTTGTGATGTGAGTAGCGCAGCTAACGCACTAAGTAGACCGCCTGGGGAGTACGGTCGCAAGATCAAAACTCACATGAATTGACGGGGGCCCGCACAATCGGTGGAGCATGTGGTTTAATTCGACGCAACGCGAAGAACCTTTCCTACTCCTGACATCTACCGAAGACTGCAGAGATGCGGTTGTGCCTTCGGGAACCGTAAAACAGGTCCTGTCTGGCTGTCTTCAGCTCGG
+
GGFGFGGGGGGCBEBFFGCCFFCF,CFGGGCFFFGFEE,9FFGFGFDEFDGF,FCF<F:F:>CGGDFGGGC+A,BFFGGGGCECF=D@FCFEECEEG6:F7F:EFG,A,EFDGGDFGCFFG;9BF6+BEGCBECE*:7D,1>EB8:1;FFCFFFGFDGGGBCCCCCGDBDGG39;))8@:)4**0*<74*/)94*93246/5)7)0.;)25370+8:C722773(32C4)4)-)-(28:CD0**.)().4)*---))).3:(8)****0**/))
@M02542:52:000000000-J9N43:1:1101:9445:2424 2:N:0:GTGAAA
GTGGTCCACGCCGTAAACGATGTCTACTAGCTGTTCGTGTCCTTGTGATGTGAGTAGCGCAGCTAACGCACTAAGTAGACCGCCTGGGGAGTACGGTCGCAAGATTAAAACTCAAATGAATTGACGGGGGCCCGCCCAAGCGGTGGAGCATGTGGTTTAATTCGACGCAACGCGAAGAACCTTACCTACCCTTTACATCGACGGAAGACTGCAGAGATGCGGTTGTGCCTTCGGGAAACGTAAGACAGGTGCTGCATGGCTGGCGGTGGCTCGG
+
FGGGGGGFGGCCFGGDGGGGGGGFGGDGGGGGGGGGGGGFFE9AFDGGEGGGCFGGGGGGEDEGGFCE:+C@FFGGGGGGGDG7@FFCCF@FDGCGGGGGGEFGCCF,EFGFFCCFFGD;AFFFFG6CECEGCC8*@>*,:EC88CBCEGGCFCC=F66CCGF5+>E:DDCDFD(0739F::**2>F*2.8?))0*.:=(),(97))*0*)376+8(2:223)07:B744>4()(-(((958*/).550))/.).(6AB6804(1)))0.7)))
@M02542:52:000000000-J9N43:1:1101:15606:2458 2:N:0:GTGAAA
GTAGTCCACGCCGTAAACGATGTCTACTAGCTGTTCGTGTCCTTGTGATGTGAGTAGCGCAGCTAACGCACTAAGTAGACCGCCCGGGGAGTACGGTCGCAAGATTAAAACTCAAATGAATTGACGGGGGCCCGCACAAGCGGTGGAGCATGTGGTTTAATTCGACGCAACGCGAAGAACCTTACCTACTCTTGACATCTACGGAAGACTGCAGAGATGCGGTTGTGCCTTCGGGAACCGTAAGACAGGTGCTGCATGTCTGTCGTCAGGCCGG
+
GGGGGGGGGGGGGGGGGGGGGGGGGGGGGGGGGGGFGGGFGGGGGGGGGGGGGGGGGGGGGGGGGGGGGGGGGGGGGGGGGGG7FGGGGGGGGGGGGGGGGGGGGGGGGGGG9BDAFGGFGDCFGGGGGGGGGGC>8FFCGGGGGGGEGGC7CFGFFGGGFGCFGGGGEDGD5<>FFFFFFFFGGGGFG67@F>644<?DFFFGFFDGFF0<F@CF?CCA9BD:9:<GF2<76>>97?(9>:C54<(;4<9)5A2:AA)).64)7*0)8))005
@M02542:52:000000000-J9N43:1:1101:11542:2470 2:N:0:GTGAAA
GTAGTCCACGCCGTAAACGATGTCTACTAGCTGTTCGTGTCCTTGTGATGTGAGTAGCGCAGCTAACGCACTAAGTAGACCGCCTGGGGAGTACGGTCGCAAGATTAAAACTCAAATGAATTGACGGGGGCCCGCACAAGCGGTGGAGCATGTGGTTTAATTCGACGCAACGCGAAGAACCTTACCTACTCTTGACATCTACGGAAGACTGCAGAGATGCGGTTGTGCCTTCGGGAACCGTAAGACAGGTGCTGCATGGCTGTCGTCAGCCCGG
+
GGGGFGGGGGGGGGGGGGGGGGGGGGGGGGFGGGGGGGGGGGGGGGGGGGGCGGGGGGGGGGGGGGGGGFGFFGCGGGGGGGGGGGGGDDGGGGDEFGGGGGGFFGGBFGGFGGGGGGDDGGGGFCGGG7CGGGD*@FGGFDGGGG57@FGGGFGFFGGGFGF=FD=<ADGGFGFEDF4>FFFGGGGFG66B=)9@2<?9=91D3>3FFF0,<8:FF:>2(78>28:FAAA>2>(4((4/7(97><8<:>?/)6<424(..3:<C5)).0))0)
@M02542:52:000000000-J9N43:1:1101:7222:2484 1:N:0:GTGAAA
TAGTCCACGCCGTAAACGATGTCAACTAGCCGTTGGGTTCCTTGAGAACTTAGTGGCGCAGCTAACGCATTAAGTTGACCGCCTTGGGAGTACGGCCGCAAGGTTAAAACTCAAATGAATTGACGGGGGCCCGCACAAGCGGTGGAGCATGTGGTTTAATTCGAAGCAACGCGAAGAACCTTACCTGGCCTTGACATGCTGAGAACTTTCCAGAGATGGATTGATGCCTTCGGGAACTCAGACACTGGTGCTGCATGGCTGTCGTCAGCTCGTG
+
GGEGGGGGGGFGGG7FF7@FFFFCECGFFDECFGGGGGGFGCCDFGFGG9CEFC@FGFE@=+<??<B:CGEEFFEE9FEF7FF=+5B,AF?EG7CBC>FGGDFCFGGGDFFGECCFCFFFFGGGF7EEG7>FCFEB<F<CFEE:*=CC@FG9FFGGGGFG,,<FCF:2?*1*4=:E:FGCGGFF@9?*;FF68CFG7+<9@?5<979@FACFGGC89EFGFFG++ACG7>7@GGGDF6*:6=C?4)+00*04@B(6)1((/9=./2:0:AD>B)
@M02542:52:000000000-J9N43:1:1101:20667:2514 1:N:0:GTGAAA
GTAGTCCACGCCCTAAACGATGTCAACTGGTTGTTGGGTCTTCACTGACTCAGTAACGAAGCTAACGCGTGAAGTTGACCGCCTGGGGAGTACGGCCGCAAGGTTGAAACTCAAAGGAATTGACGGGGACCCGCACAAGCGGTGGATGATGTGGTTTAATTCGATGCAACGCGAAAAACCTTACCCACCTTTGACATGTACGGAATCCTTTAGAGATAGAGGAGTGCTCGAAAGAGAGCCGTAACACAGGTGCTGCATGGCTGTCGTCAGCTCG
+
GGAFGGGGGGGGGGGGGGGGGGGGGGGGGGGGGGGGGGGGGGGGGGGGGGGGGGGGGGGGGGGGGGGGGGGGGGGGGGGGGGGGGGGGGGGGGGGGGGGGGGGGGGGGGGGGGGGGGGGGGGGGGGGGGGGGGGGGGGGGGGGGGFGGGGGGGGGGGGGGGGGGGGGGGGGGGGGGGGGGGGGGGGGGGGGGGGGGGGGGGFGGGGGGGGGGGGG7EGGGFCF?GGGFGGFF9EFFFDGGEEGBFDGGFGGBFFFFFFFFGGD@C6?BFF?B?5
@M02542:52:000000000-J9N43:1:1101:8133:2547 2:N:0:GTGAAA
GTAGTCCACGCCGTAAACGATGAGTGTTAGGTGTCTGGAGTCAAATCTGGGTGCCGCAGCAAACGCATTAAACACTCCGCCTGGGGAGTACGCACGCAAGTGTGAAACTCAAAGGAATTGACGGGGACCCGCACAAGCAGCGGAGCATGTGGTTTAATTCGACGCAACGCGAAGAACCTTACCAAGTCTTGACATATTACAGAAGCAGTTAGAGATAATTGCTTACATCTTCGGATGACTGTAATACCGGTGGTGCATGGTTGTCGTCAGGTCG
+
FGGGGGEFGGGGGFCFGGGGGGGGGGFGGGGGGFGGGFGGGGGGFFGGF9FBFDGGGCFGGGGGGGGGGGGGGGGAEFGGGCGGDE:FGGGGG:EEDEEG?FFFFGGGFGFDGGGGC8@EDFC78>8FEGDCGEGGGGGGGGG5EGEGDFGCFFCGG9CFFGDEGGDGB>E<5C(=FFF=BEFFF5<FGFFFFDFFFFBA4)-9)<)2*:24E?:*.*:<A=FF<)9>944<BE::2?<7:.2?9<<4:9771(-6:A):>A0(2*)7)0)*0)
@M02542:52:000000000-J9N43:1:1101:23363:2547 1:N:0:GTGAAA
GTAGTCCACGCCGTAAACGATGGATACTTGCTGTTGGGTTGCAAGACTCAGTGGCTAAGCGAAAGTTATAAGTATCCCACCTGGGGAGTACGTTCGCAAGAATGAAACTCAAAGGAATTGACGGGGGCCCGCACAAGCGGTGGAGCATGTGGTTTAATTCGATGATACGCGAGGAACCTTACCAAGGCTTAAATGCATAATGACGTATTTGGAAACAGATATTTCTTCGGACAGAATGCAAGGTGCTGCATGGCTGTCGTCAGCTCGTGCCGTG
+
GGEGGGGFGGGGGGDGGGEDGGGGGGGGGFGGGGGCGCGDGGGFGGGGGGGGGGGGGGGGGGGDCFGGGGGGGGGGGGGGGGGGGDEEEDFGGGGGGGGGGGGGFGGGGGGGFCFFGGGFGGGGGGGGGDFGGGEGGGGGFEEFGG7FFGGGGGGGGGGGCGGGGGGGGGGGGGGGGGFGFGGGGGGGGGGGCFGGGGE9EFGGGCFGFFGGGGGGGGGGGGGGGGFFFG<@GGGFFGGGFFGFFFGGFFFAFFF<??BBGGGFF><B:2:@5;
@M02542:52:000000000-J9N43:1:1101:15156:2587 2:N:0:GTGAAA
GTAGTCCACGCCGTAAACGATGATAACTAGCTGTCTGGGTACTTGGTACTTAGGTGGAGCAGCTAACGCCTTAAGTTATCCGCCTGGGGAGTACGGTCGCAAGATTAAAACTCAAAGGAATTGACGGGGGCCTGCACAAGCGGTGGAGCATGTGGCTTAATTCGAAGCAACGGGCAGAACCTTACCAGCGTTTGACATTTCCGGACGATTTCCAGAGATGGATTTCTTCACTTTGGGGAGTGGAACACAGGTGCTGCATGGCGGTCTTCCGCCC
+
EGG@FG<EFGGFGG@FFGEFGFFG@<EE<AFCEFFGG<AC@CEGFCGAEGGDDG,<@,BE<8FFGGGGGE,BFFGDGG95EEG@FFGGE7CG8<:F<+>EGGEEFFFGGFG@FFFEF8EFFF,,33=7E:CCGFCCGGFGGG>>ED>7DCC9FFG>FGG96D:=CDGD6A6))*(.8=)).5476<FA4)).038:3)+)+)4)53;5.9<5EC+*(*24546*8<)2)),-)*.5:>()147*).(7(3594.).)5)).(-(19)***0)).
@M02542:52:000000000-J9N43:1:1101:16434:2617 2:N:0:GTGAAA
GTAGTCCACGCCGTAAACGATGTCTACTAGCTGTTCGTGTCCTTGTGATGTGAGTAGCGCAGCTAACGCACTAAGTAGACCGCCTGGGGAGTACGGTCGCAAGATTAAAACTCAAATGAATTGACGGGGGCCCGCACAAGCGGTGGAGCATGTGGTTTAATTCGACGCAACGCGAAGAACCTTACCTACTCTTGACATCTACGGAAGACTGCAGAGATGCGGTTGTGCCTTCGGGAACCGTAAGACAGGTGCTGCTTTGCTGTCGGCAGCCTGG
+
GGEGGGGGGGGGGG7FGGGGGGGGGGGGGGGGGGGGGGGGGGGGGGGGGGGGGGGGGGGGGDEGGGGGGGGGGGGGGGGGGGGGGGGGGGGGGGGGGGGGGGGGFGGGGGGF@FGGGGGGGGGGGGG>EGGGGGGGGGGGGGGEEGGGFGGGCFGGGGGGFGFGGGDGFFGGFGFFFFFFFFFGGF??GFF*9AF:)<@BB)4C>B>GFC3:G<+037*)75>:(41:A<67?EB9>0?C5(9/).(06<605)))).46449)1))))))).)
@M02542:52:000000000-J9N43:1:1101:18329:2636 1:N:0:GTGAAA
GTAGTCCACGCCGTAAACGATGTCTACTAGCTGTTCGTGTCCTTGTGATGTGAGTAGCGCAGCTAACGCACTAAGTAGACCGCCTGGGGAGTACGGTCGCAAGATTAAAACTCAAATGAATTGACGGGGGCCCGCACAAGCGGTGGAGCATGTGGTTTAATTCGACGCAACGCGAAGAACCTTACCTACTCTTGACATCTACGGAAGGCTGCAGAGATGCGGTTGTGCCTTCGGGAACCGTAAGACAGGTGCTGCATGGCTGTCGTCAGCTCGT
+
GGGGGGGGGGGGGGGGGGGGGGGGGGGGGGGGGGGGGGGGGGGGGGGGGGGGGGGGGGGGGGGGGEFFGGGGGGGGGGGGGGGGGGGGGGGGGGGGGGGGGGGGFGFGGFGGGGGGGGGGGGGGGGGGGGGGGGGGGGGGGGGFGGGGGGGGGGGGGGGGGGGGGGGGGGGGGGGGGGGGGGGGGGGGGGGGGFGGGGGGGFGGGGGGGGGGGGCGGFGGDGGGGGGGGGFFGGGDFGGGEFGF=?GGFF*8B<?FFFF?GGGFG?B:?FFFE)
@M02542:52:000000000-J9N43:1:1101:10027:2640 2:N:0:GTGAAA
GTAGTCCACGCCCTAAACGATGTCAACTAGTTGTTGGGGATTCGTTTCCTTAGTAACGTAGCTATCGCGTGAAGTTGACCGCCTGGGGAGTACGGTCGCAAGATTAAAACTCAAAGGAATTGACGGGGACCCGCACAAGCGGTGTATGATGTGGCTTAATTCGATGCAACGCGAACAACCTTACCTGGCCTTGACATGTAACGAACTTTCCAGAGATGGATTCGTGCTTCAAAAAGAACGTTAACACAAGTTCTGCATGGACGTCCTCAGCCCG
+
FC9CECEFGGG,FE,;C@@FG,F<FGCFGFGGG,6C8C7B,<CC@@CAF@FC9E,CE7A,E<EE,B,,:@=7BEFGGBDFFGDEF,<>?CBCE>@9@>ECC7C<9;<EGFF,,8@E6E8D,3=,6>8>CF8@3++@C,48>63338,,@EGGF,*,=6+,42;:,+*4;97<))648)28A/=80:?AF)*)/7AA3)+9AC;3)0>G?D9<73*)6*>74**0.(4*))).-*402.3)/8D*)).0((/*.))-49-,))(-9*)96)055)
@M02542:52:000000000-J9N43:1:1101:7638:2645 1:N:0:GTGAAA
GTAGTCCACGCCGTAAACGATGTCTACTAGCTGTTCGTGTCCTTGTGATGTGAGTAGCGCAGCTAACGCACTAAGTAGACCGCCTGGGGAGTACGGTCGCAAGATTAAAACTCAAATGAATTGACGGGGGCCCGCACAAGCGGTGGAGCATGTGGTTTAATTCGACGCAACGCGAAGAACCTTACCCACCCTTGACATCTACGGAAGACTGCAGAGATGCGGTTGTGCCTTCGGGAACCGTAAGACAGGTGCTGCATGGCTGTCGTCAGCCCGT
+
GFFFFGGGGGGGGCGFGGEFFFGGGGGAEFAGGFGFEGECFFGAFGFGGFGFGFFGGGGFGGGFFCFGGGGEGG,CF<FGGEFCGFC7F7@?FGGGGGGGGGGG?FBFFGCGGGGGGFGG?E<DGEG:F7CFG7FGEGG>FGGFD>F7:FCCFGFCF<AF@9:<CCFEGGD7EEECECE8CCCFGFCEE*AFFFEF?C<E@=F=CDDGGG?6+A9;FD7?C=CEEGGG?:<7C53@>F93@>D?72+>::4:=A2>F4(45709*-3<1.()))
@M02542:52:000000000-J9N43:1:1101:9988:2656 2:N:0:GTGAAA
GTAGTCCACGCCGTAAACGATGTCTACTAGCTGTTCGTGTCCTTGTGATGTGAGTAGCGCAGCTAACGCACTAAGTAGACCGCCTGGGGAGTACGGTCGCAAGATTAAAACTCAAATGAATTGACGGGGGCCCGCACAAGCGGTGGAGCATGCGGTTTAATTCGACGCAACGCGGAGAACCTTACCTACTCTTGACATCTACCGAAGACTTCAGAGATGCGGTTGTGCCTTCGGGAACCGTAAGACAGGTTCTGCATTGCCGTCGTCAGCCCGG
+
GGGGGGGGGGGGGGGGGGGGGGGGGGGGGGGGGCGGEGGGGGGGGGGGGGGGGGGGGGGGGCEGGGGGDDFFGGFFGFGEEGGGGGGGGGGGGCEGGGGGGGGGD9FCGGGGGGGAEGGGFGFD+BCFGGEEGGGGGGGGGED:CC5C=C6<6*:=?CFGFGGFFGGD55CDFGFDFF44:?FGGG97CFFFF2*99<?A4))18B>CF7))<+09?FF<>BBDFBFG2<2)(7;19?:5>(9<A<:@?294).)5)).))-(,1))75).).)
@M02542:52:000000000-J9N43:1:1101:15669:2678 2:N:0:GTGAAA
GTAGTCCACGCCGTAAACGATGTCTACTAGCTGTTCGTGTCCTTGTGATGTGAGTAGCGCAGCTAACGCACTAAGTAGACCGCCTGGGGAGTACGGTCGCAAGATTAAAACTCAAATGAATTGACGGGGGCCCGCACAAGCGGTGGAGCATGTGGTTTAATTCGACGCAACGCGAAGAACCTTACCTACTCTTGACATCTACGGAAGACTGCAGAGATGCTGTTGTGCCTTCGGGAACCGTAAGACAGGTGCTGCAGGGCTGTCGTCAGCCCGG
+
GGGGGGGGGGGGGGGEGGGGGGGGGGGGGGGGGGGGGGGGGGGGGGGGGGGGGGGGGGGGGGGFGGGGGGGGGGGGGFGGFGGGGGGGGGGGGGGGGGGGCGEGGGGGGGGGGGGGGGGGGGGGFGGGGGEEEGGGGGGGGGGGGGGGGGFGECGGGGG9FGGGGDGD:>EDEGFFE>FFFFFGFGC?FFF4@BFFFFFFFF:D>>:FFG0<GC?FFFF9)976.::FFFA?:D>F904D7(>D2?FF?B472<50(,26:08)9975>40)))
@M02542:52:000000000-J9N43:1:1101:18758:2689 1:N:0:GTGAAA
GTAGTCCACGCCGTAAACGATGTCTACTAGCTGTTCGTGTCCTTGTGATGTGAGTAGCGCAGCTAACGCACTAAGTAGACCGCCTGGGGAGTACGGTCGCAAGATTAAAACTCAAATGAATTGACGGGGGCCCGCACAAGCGGTGGAGCATGTGGTTTAATTCGACGCAACGCGAAGAACCTTACCTACTCTTGACATCTACGGAAGACTGCAGAGAAGCGGTTGTGCCTTCGGGAACCGTAAGACAGGTGCTGCATGGCTGTCTTCAGCTCGT
+
GEGFEFGGGGGFGFFEGEECGFGFFGGGGGGGFEFEFEFFFEFEFGGGGGGGFGFGGGGEE@FGGGGGGEGGGCCFFEGGFGD7FGFGGEGGFGEEGGCF:F>CGFGFGCFGGG8<FGDGGB<??FE+CFGGGGGGCBA>::FGGGGGGGFFCFGFGGGGGFGGF1FGGGCCCEE>?ECFFFGFGDFG++AC@998EFDGGFCG8<CFGCCFGFCCF+*<5C;C5=CCGGAFCG<53>D37>D<F)<C)CGB6AB0))(.*/99*6:49<4)))
@M02542:52:000000000-J9N43:1:1101:15838:2696 2:N:0:GTGAAA
GTAGTCCACGCCGTAAACGATGTCTACTAGCTGTTCGTGTCCTTGTGATGTGAGTAGCGCAGCTAACGCACTAAGTAGACCGCCTGGGGAGTACGGTCGCAAGATTAAAACTCAAATGAATTGACGGGGGCCCGCACAAGCGGTGGAGCATGTGGTTTAATTCGACGCAACGCGAAGAACCTTACCTACTCTTGACATCTACGGAAGACTGAAGAGATGCTGTTGTGCCTTCGGGAAACGTAAGAACGGAGCGGTATGGGTGTGGCCAGCCTGG
+
FGFCGGGFGGGGG77FGCEFGFGGGFGGGGGGGGFGEFGGG9CFFGGGGGFGFGGCGGFC:CG,FFGEDEGGGGGGGGGFFGGG:DDGGD:6EFGGFGGG7FE<,AFFGFGDFCFGFFFF9C9,3@E>EDC83C7B>FGF>CGEEG::EG6E:=C,=FGGA>;7F3C3):CGFD9:>>?FF7F77F??GFFFF>*)).*.1)(>385EF7))<+2)4:CA97072<<F4<))(59(((.9*.1*))()-())(,,418?((-7(9*)))))))0
@M02542:52:000000000-J9N43:1:1101:11704:2719 2:N:0:GTGAAA
GTAGTCCACGCCGTAAACGATGTCTACTAGCTGTTCGTGTCCTTGTGATGTGAGTAGCGCAGCTAACGCACTAAGTAGACCGCCTGGGGAGTACGGTCGCAAGATTAAAACTCAAATGAATTGACGGGGGCCCGCACAAGCGGTGGAGCATGTGGTTTAATTCGACGCAACGCGAAGAACCTTACCTACTCTTGACATCTAAGGAAGACTGCAGAGATGCGGTTGTGCTTTCGGGAACCGTAAGACAGGTTCTGCATGGCTGTCGTCAGCTCGG
+
FGG9CE<EAECGGF::@FFGDDFGAFGGGGGGG<E<B@@F<CF,C@FFFGFCEEFFGEGGEE@F9FEFC+CF?,BC?AFC=>F7CC@E>@FGGAGCABCEGECGGDFC9E>EEG,E?GFGFC8,=CC:CGGGDEC**@,:@EG>B78>EGC,19C:CCFGFFC595=3.:/C3>9E>EFFF1/:<6<@F*/7@>49))9:*).0/5)8)7)4C<:7,2*6(5>>>?:C)-6)4@B0(-2)7:DFF)(54A**4<)6)-(..44)/1).76=F@5
@M02542:52:000000000-J9N43:1:1101:8420:2744 2:N:0:GTGAAA
GTAGTCCACGCCGTAAACGATGTCTACTAGCTGTTCGTGTCCTTGTGATGTGAGTAGCGCAGCTAACGCACTAAGTAGACCGCCTGGGGAGTACGGTCGCAAGATTAAAACTCAAATGAATTGACGGGGGACCGCACAAGCGGTGGAGCATGTGGTTTAATTCGACGCAACGCGAAGAACCTTACCTACTCGTGACATCTACGGAAGACTGCCGAGATGCGGTTGTGCCTTCGGGACCCGTAAAGAAGGTTCTGCATGGCTTGCCTCAGCCCGG
+
GGGGGGGGGGGGGGGDGGGGGFGFFGGGGGFFFGGGGGFFFFG<FFGGFGFGGGGGGGGGGCGGGGGGGGGGGGGGGFGGGBCGGGGGDDGGGGGDGGGE7F7E:?FGCGGGFFFEGGGABD?DDE6:7B*@BCDEECFGGDEEGGGGGG9F9:E2;CC7BGF5FC=D35E3)).8:)9@F(/*96CF6*))8:43646)9<:C>35;)*).*1*03*249DFFF3-:4).43)4(((-1/43*))(0.(**.66)-4(,((((2*)0/))8).
@M02542:52:000000000-J9N43:1:1101:24336:2763 1:N:0:GTGAAA
GTAGTCCACGCCGTAAACGATGTCTACTAGCTGTTCGTGTCCTTGTGATGTGAGTAGCGCAGCTAACGCACTAAGTAGACCGCCTGGGGAGTACGGTCGCAAGATTAAAACTCAAATGAATTGACGGGGGCCCGCACAAGCGGTGGAGCATGTGGTTTAATTCGACGCAACGCGAAGAACCTTACCTACTCTTGACATCTACGGAAGACTGCAGAGATGCGGTTGTGCCTTCGGGAACCGTAAGACAGGTGCTGCATGGCTGTCGTCAGCTCGG
+
GGGGGGGGGGGGGGGGGGGGGGGGGGGGGGGGGGGGGGGGGGGGGGGGGGGGGGGGGGGGFEGGGGGGGGGGGGGGGGGGGGGGGGGGGGGGGGGGGGDGGGGGGGGGGGGGGGGGGGGGGGGGGGGGGGGGGGGGGGGGGGGGGGGGGGGGGGGGGGFGGGGGGGGGGGGGGGGGGGGFGGGGGGGGGGGGGGGGGGGFGFGGCGEGDFFGGG?EFC7FEGGGGGGGFFBFGGG@:7<C@FGFFB67<:*8FBBB9AFFGG59F<<<::A:>)
@M02542:52:000000000-J9N43:1:1101:10776:2765 2:N:0:GTGAAA
GTAGTCCACGCCGTAAACGATGGATACTAGCTGTTGGGGGTAACTTCAGTGGCTAAGCGAAAGTGATAAGTATCCCACCTGGGGAGTACGTTCGCAAGAATGAAACTCAACGGAATTGACGGGGGCCCGCACAAGCGGTGGAGCATGTGGTTTAATTCGATGATACGCGAGGAACCTTACCAAGGCTTAAATGTGAAACGACAGATTTGGAAATAGATTTGTCTTCGGACGTTTTTCAAGGTGCTGCATGGTTGTCGTCGTCTCGTGCCGTGGG
+
GFCAFGF@CFGF7:FE@EF@F<,FEAFFG<FGGGGGGGCEGGGFF9@FEFAAFDFGGGG7FFGFFGFGGFFGEFEFGGGC8FF7CC7?EFGGGGGGCEGCFFG<F=FGGF,@=>CGD9DFE:877>8CEECEC8FGGG4::;4=E=91>94=?62,5;5AFG?7@CCGBBEGFF;FFF4))6FCD3746=B?F)94449279>CFF?76:(49++05:74)17@):65<F1--5::?F9FD<4*5627))86.:?DF03((-18FD5).<>5)0
@M02542:52:000000000-J9N43:1:1101:16802:2785 2:N:0:GTGAAA
GTAGTCCACGCCGTAAACGATGTCTACTAGCTGTTCGTGTCCTTGTGATGTGAGTAGCGCAGCTAACGCACTAAGTAGACCGCCTGGGGAGTACGGTCGCAAGATTAAAACTCAAATGAATTGACGGGGGCCCGCACAAGCGGTGGAGCATGTGGTTTAATTCGACGCAACGCGAAGAACCTTACCTACTCTTGACATCTACGGAAGACTGCAGAGATGCGGTTGTGCCTTCGGGAACCGTAAGACAGGTGCTGCATGGCCTTCGTCAGCTCGG
+
GGCGGGGGGGGGGG7FGGGGGGGGGGGGGGGGGGGGGGGFGGGGGGGGGGGGGGGGGGGGGGGGFFGGGGGGGGGGGGGGGGGGGGGGGGGGGGGDGGGGGGGGGGGGGGGGGGGGGGGGGGFGGGGGGGGGGEEEGGGGGGGGGGCGGGGGGGGCFGGGFGGGC<CDFFE55<>EFFFF51?FGGGFG*)7@<BFF<FB?969:>5CFF:BGG?F?::>9>>D><2C>BA41@F09:?GD:D<<<BF<2)).5),<)41(,..5*0).964<5
@M02542:52:000000000-J9N43:1:1101:20289:2786 2:N:0:GTGAAA
GTAGTCCACGCCGTAAACGATGTCTACTAGCTGTTCGTGTCCTTGTGATGTGAGTAGCGCAGCTAACGCACTAAGTAGACCGCCTGGGGAGTACGGTCGCAAGATTAAAACTCAAATGAATTGACGGGGGCCCGCACAAGCGGTGGAGCATGTGGTTTAATTCGACGCAACGCGAAGAACCTTACCTACTCTTGACATCTACGGAAGACTGCAAAGATGCTGTTGTGCCCTCTGGAAACGTAAGACAGGTCCTGGCTGGCTGTCGTTAGCTCGG
+
GGGEGGGGGGGGGGGBFGGDGFGGGGGGGGFGGEGGEGCFFGGFGGDGGFFFFGGGGA@FCEGGGGGGGC@FGGGGGCGGGGGGGDGGGGGDFGFFFEEGGGGGGGGGFGGGGD=FGDAGGFGFFGDC@ECEGGGGG7>;DEGEEGEFGGC<FE96:<CGFFFGGC*55;ECBC(<757>FFFGFDC*9?@FFA@FA4=)*)-*))0*5:).00+),*04)9=7)4(;4(38(934(31/94C4),()-4)1))(.2:081((,1*))0=4B)5
@M02542:52:000000000-J9N43:1:1101:17801:2788 2:N:0:GTGAAA
GTAGTCCACGCCGTAAACGATGTCTACTAGCTGTTCGTGTCCTTGTGATGTGAGTAGCGCAGCTAACGCACTAAGTAGACCGCCTGGGGAGTACGGTCGCAAGATTAAAACTCAAATGAATTGACGGGGGCCCGCACAAGCGGTGGAGCATGTGGTTTAATTCGACGCAACGCGAAGAACCTTACCTACTCTTGACATCTACGGAAGACTGCAGAGATGCGGTTGTGCCTTCGGGAACCGTAAGACAGGTGCTGCATGGCTGTCGTCTGCTCGG
+
GG9FGGGGGGGGGGDFGGGGGGGGGGGGGGGGGGGGGGGFFGCGGGGGGGGGGGGGGGGGGGGGGGGGGGGGGGGGFEGGGGGGGGGFGGGGGGGGGGGGGGGGGGGGGGGGGFGGGGGGGGGGGGEEGGGGDEGGGDGGGGGGGCGGG=EGGCFGGFGGFG7CCDGGFFCDFGFDEDF:@:FGCFGFF?FF?AFF94@>BBFGFF>FFF>(+3AF:0*4(.<5(-(:6<>3:E9>FF47>:C*).5?1>4<8:2:4A?6?:153177)*19>:
@M02542:52:000000000-J9N43:1:1101:24224:2807 2:N:0:GTGAAA
GTAGTCCACGCCGTAAACGATGGATACTAGCTGTTGGGGGCAACTTCAGTGGCTAAGCGAAAGTGATAAGTATCCCACCTGGGGAGTACGTTCGCAAGAATGAAACTCAAAGGAATTGACGTGGGCCCGCACAAGCGGTGGAGCATGTGGTTTAATTGGATGATACGCGAGGAACCTTACCAAGGCTTAGATGTAGATTGACAGGCTTGGAAAGAGACTTGTCTTCGGTTAATTTACAAGGTGAGGCATGGCTGTAGGCCGCTCGTTGCGTG
+
GGGDGGFGFGG?F@CGGF:FFEB<<FDGGGGGGCD9C7F+76,9FFEFF<FF7,,C<EECE:=F9FCACD5FE,5AE,B==E+=FCCF,44E>76+>4<,5A9FA=F,?DDFFFF8DDGFG+=+=+++@:88333DC7*@:EDEE*,77<41;CBCF,*2@C?F7+:5):*?A43))*1;;;ACCGCFC*;8A57AE)7/;;4>)))07/).</0.49*))**9A>6D(-,6)0)<)65=4,**(.1)5(7)((().))(((((1)))85))
@M02542:52:000000000-J9N43:1:1101:14964:2816 2:N:0:GTGAAA
GTAGTCCACGCCGTAAACGATGTCTACTAGCTGTTCGTGTCCTTGTGATGTGAGTAGCGCAGCTAACGCACTAAGTAGACCGCCTGGGGAGTACGGTCGCAAGATTAAAACTCAAATGAATTGACGGGGGCCCGCACAAGCGGTGGAGCATGTGGTTTAATTCGACGCAACGCGAAGAACCTTACCTACTCTTGACATCTACGGAAGACTGCAGAGATGCGGTTGTGCCTTCGGGAACCGTAAGACAGGTGCTGCATGGCTGTCGTCAGCCCGG
+
GGGGGGGGGGGGGGGGGGGGGFGGGGGGFGFFGGGFGGGGGGGGGGGGGGGGFGGGGDFGGDGGGFGDGGGGGG8EFEGGGGGGGGGGGGGGGGGGGGGGGGGGGGGGGGGGGGFGFFFG9,DE?EGGGGGEEGDEGGGGGEG;ECBFFF99FGGGGGGGFGDFDDGG>BCCDC;3)7?:>:FGGCF?C?FFFABFFFF<=41G))06)04:F++.40*<;EFFB?BG<4),2@(,-329<?GC<B05<A)63<42>DF?:0<)97).))0).)
@M02542:52:000000000-J9N43:1:1101:16706:2829 2:N:0:GTGAAA
GTAGTCCACGCCGTAAACGATGTCTACTAGCTGTTCGTGTCCTTGTGATGTGAGTAGCGCAGCTAACGCACTAAGTAGACCGCCTGGGGAGTACGGTCGCAAGATTAAAACTCAAATGAATTGACGGGGGCCCGCACAAGCGGTGGAGCATGTGGTTTAATTCGACGCAACGCGAAGAACCTTACCTACTCTTGACATCTACGGAAGACTGCAGAGATTCGGTTGTGCCTTCGGGAACCGTAAGACAGGTGCTGCATGGCCGTGGTCAGCTCGG
+
GGFGGGGGGGGGGG,BFGGGGGGGGGGGGGGGGGGGGGGGGGGGGGGGGGGGGGGGGGGGGGGGFGGGGGGEGGGGGGGGFGGGGGGGGGGGGGGGGGFGGGGGGGGGGGGGGGGGGGGGGGCFGDGGGGGGGGG>EGGGGGGGGGGGGGG?C<CFGGGGFFFFDDEGDDGD>DB>37@F>?FGGDC?66?FF<BF9:?>FBBGFB>EFC00A8+8:**),)073::FD9))(7(-461CC15*..,734)63-3(-.33(-((194876/6)5
@M02542:52:000000000-J9N43:1:1101:9083:2841 2:N:0:GTGAAA
GTAGTCCACGCCGTAAACGATGTCAACTAGCCGTTGGGATCCTTGAGATCTTAGTGGCGCAGCTAACGCATTAAGTTGACCGCCTGGGGAGTACGGCCGCAAGGTTAAAACTCAAATGAATTGACGGGGGCCCGCACAAGCGGTTGCGCATGTGGTTTAATTAGAAGCAACGCGACGAACCTTACCTGGCCTTGACATGCTGAGAACTTTCCAGAGAGGGTTTGGGTCCTTCGGGAACTCCGACAACGGTGCTGGACTGCTGTCGTCAGCTCGG
+
CECEFC@<EC:FGBF@CE::FFGDGF9F<@F<EGGGFGFG<8FFCC@@<,@EFFFFGCFGGGGGFFCEGGDGG,FAFD<5CFF+BFGGGGGDCB7F+=CCFC+D,C<,ABDF@9,C7>D,@99>==+CBFG:*>7>CEG=8E5**2,=?C57EFG6/*;CF7+=+CEG;A:8))1)0707)17FF*<47:>F?0*0:AF?*664@97+87:<D9372**,().)-((0,.6),>((3:?D4()1,(.70:)03)((()(.6,4)/*.))01).)
@M02542:52:000000000-J9N43:1:1101:12362:2859 2:N:0:GTGAAA
GTAGTCCACGCCGTAAACGATGTCTACTAGCTGTTCGTGTCCTTGTGATGTGAGTAGCGCAGCTAACGCACTAAGTAGACCGCCTGGGGAGTACGGTCGCAAGATTAAAACTCAAATGAATTGACGGGGGCCCGCACAAGCGGTGGAGCATGTGGTTTAATTCGACGCAACGCGAAGAACCTTACCTACTCTTGACATCTACGGAAAACTGCAGAGATGCGGTTGTGCCTTCGGGAACCGTAAAACCGGTGCTGCAGGGGTGTCGTCAGCCCGG
+
GGGFGGFGGGGGGGGGGGGGGGGGGGGGGGGGGGGGGGGGGGGGGGGGGGGGGGGGGGGGGGGGGGGGGGGGGFDFGGGGGGGGGFCFFFGGCGGGGGGGGGGGGGGGGGGGGGGGGFFFFGGGGGGGGGGCEEEGGGGGFGGGGGGGGG6FCEGEGGGGFGGGGDGGFFGDFGFDEFFFFBBGFD9*>*)1=<BF2<=AF>BG:@)27*))3395:GC44BBBB?FG>D).1:33;??<C?7*)5(023))5>2(((,((-()/1.8>)))0)
@M02542:52:000000000-J9N43:1:1101:12301:2866 1:N:0:GTGAAA
GTAGTCCACGCCGTAAACGATGAGTACTAGCTGTCGGAGGTTACCCCCTTCGGTGGCGCAGCTAACGCATTAAGTACTCCGCCTGGGAAGTACGCTCGCAAGAGTGAAACTCAAAGGAATTGACGAGGACCCGCACAAGTAGCGGAGCATGTGGTTTAATTCGAAGCAACGCGAAGAACCTTACCTAAGCTTGACATCCTTCTGACCTCTCCTTAATCGGAGATTTCCCTTCGGGGACAGAAGTGACAGGTGGTGCATGGTTGTCGTCAGCTCG
+
GGGGGGGGGGGGGGGGGGGGGGGGGGGGGGGGGGGGGGGGGGGGGGGGGGGGGGGGGGGGGGGGGGGGGGGGGGGGGGGGGGGGGGGGGGGGGGGGGGGGGGGGGGGGGGGGGGGGGGGGGGGGGGGGGGFGGGGGGGGGGGGGGGGGGGGGGGGGGGGGGGGGGGGGGGGGGGGGGGGGGGGGGGGGGGGGGGGGGGGGGBGGGGGGGGGGGGGGGGGCEEGGGGGGGGFFGGGFBGGGFFGFFFF7FGGB38?F:9<BGGGFGB??B?F4?5
@M02542:52:000000000-J9N43:1:1101:10924:2891 1:N:0:GTGAAA
GTAGTCCACGCCCTAAACGATGTCAACTGGTTGTTGGACGGCTTGCTGTTCAGTAACGAAGCTAACGCGTGAAGTTGACCGCCTGGGGAGTACGGCCGCAAGGTTGAAACTCAAAGGAATTGACGGGGACCCGCACAAGCGGTGGATGATGTGGTTTAATTCGATGCAACGCGAAAAACCTTACCTACCCTTGACATGCTAGGAATCTTGCAGAGATGTGAGAGTGCTCGAAAGAGAACCTAGACACAGGTGCTGCATGGCCGTCGTCAGCTCG
+
GGGGGGGGGGGGGG8FFGGGGEGG<FGGGGGDEGGGGGGGGGGGGFGGGGGGGGGGGGGGEGGGGGGGGFCFGGGGGGGGGGGGGGFDEGGGGGGGGGGGGGGGFGGGGGGFGGGGGGGGGC<<FCCGGGGGGGG@FFDFGEFFED,,6FFGGEAFGGGG;@<@;,:CFEGGDGC:CFEGFGGGGGGGGGFG6<CGGGG+<@=CCGGDGFGGGGC>FFECEGGGCGG?CD9FGGF>5CCF:6C?F<**77C744AFFF>FGGD:DB9:66:8)0
@M02542:52:000000000-J9N43:1:1101:24705:2911 2:N:0:GTGAAA
GTAGTCCACGCCGTAAACGATGTCTACTAGCTGTTCGTGTCCTTGTGATGTGAGTAGCGCAGCTAACGCACTAAGTAGACCGCCTGGGGCGTACGGTCGCAAGATTAAAACTCAAATGAATTGACGGGGGCCCGTACAATCGGTGGAGCATGTGGTTTAATTCCACGCTACGCGAAGAACCTTACCTACTCTTGCCATCTACGGAAGTCTGCAGAGATGCGGTTGTGCCTTCGGGAACCGTAAGCCAGGTTCCGCCTTGCGTCTCGTCCCTCCT
+
FGCFCFEE<;FFGFEGC@:CFGGGG<@CFA@FGGF@FFCFF<EFFGCFFFG,9EFCF9+@+@FF9EFCG+7@F8,A,AFEFCECGF@@E=CCC::CGGGGGGD,CF93@9DDFC=EFGFFGGE,=BE7E*;:E5>*=7E,<8>EGG5CF5CC@EG<CFFFFG++201>):*:3>(755)>@7FDGGG67468B<*0-)).994*.))21:997++0(*:)().7(-2C9:A?03;(-8:3C0*7).()-4**(-((-()((((-**))))*.))
@M02542:52:000000000-J9N43:1:1101:24733:2929 2:N:0:GTGAAA
GTAGTCCACGCCGTAAACGATGTCTACTAGCTGTTCGTGTCCTTGTGATGTGCGTAGCGCATCTAACGCCCTAATTAGACCGCCTGTGGAGTACGGTCGCAATATTAAAACTCAAATGAATTGACGGTGGCCCGCACAAGCGGTGGATCATGTGGTTTAATTCGAATCAACGCGTATAACCTTACCTACCCTTGACATCTACTTAATACTGTAGAGTTGCCGTTGTGCTTGCGGTACCCTTGACTCCGGTTCTTCTTGGTTGTCTTCTGCTCCT
+
+@F@FGGFGDDG:CC6CEBFF9C@FC<F9CEEFC<,CFF8C6CE,C@,E@EF,B6@6,86+,8C?F<@E+8=4E,5,,595FE@F+,9,5,A,E@+E>+++@+,A=,E@E@E9E,C9;,,7A,,+683+:,683+58B,:,@>E*95,,,@;C,,2;FFF6:,*5*,/;=0*/5(2);++;CF+>6<60))*)(*/..=C=E3++3++37?)++++)**-4)07((,*))),()((())*9(:*))(0(,)04).)6)))-4?B007***/*))
@M02542:52:000000000-J9N43:1:1101:17624:2941 2:N:0:GTGAAA
GTAGTCCACGCCGTAAACGATGTCTACTAGCTGTTCGTGTCCTTGTGATGTGAGTAGCGCAGCTAACGCACTAAGTAGACCGCCTGGGGAGTACGGTCGCAAGATTAAAACTCAAATGAATTGACGGGGGCCCGCACAAGCGGTGGAGCATGTGGTTTAATTCGACGCAACGCGAAGAACCTTACCTACGCTTGACATCTACGGAAGACTGCAGAGATGCGGGTGTGCCTTCGGGAACCGTTAGTCAGGTGCTGACGTGCTGTCGTCCTGCTGG
+
GGAFGGGGGGGGGG,@FGFGGGGGGGGGGGGGD9EECFFCGFGGGGGGGGGFGFGGGGGGGGGGGGGDGGEEGEFFGFFFE:ECF@FGGGGGGGGGC+@EFDEGGGGGGGGGGGFGGGGFGF8=?EEEGGGCEGCGGGGGGDG589:CEGGGFGGGG:6FFGG*+*5CDDG7>C>>B36:)(0:0>9B65))8:F:))14*)(*7<38?*)0<++.3C741))0(42C-42)-5911(29/(9*)..6:>)/-).(((-(()))1108)/))09
@M02542:52:000000000-J9N43:1:1101:24244:3003 2:N:0:GTGAAA
GTAGTCCACGCCGTAAACGATGTCTACTAGCTGTTCGTGTCCTTGTGATGTGAGTAGCGCAGCTAACGCACTAAGTAGACCGCCTGGGGAGTACGGTCGCAAGATTAAAACTCAAATGAATTGACGGGGGCCCGCACAAGCGGTGGAGCATGTGGTTTAATTCGACGCAACGCGAAGAACCTTACCTACTCTTTACATCTACGGAAGACTGCAGAGATGCGGTTGTGCCTTCGGGAACCGTAAGGCAGGTGCTGCATGGCGGTCGTCAGGCCGG
+
CFGCFGGGGGGGGGGGGGGGGGGFGGGGGGGGGGGGGGGGGGGGGGGGGGFF<FFGGGGGFGGDGGGGGFGGGGGFCFGGGGGGGGGCGGGGGGEGFGFGGGGGG9?FCGGFGAFFFGGGGGGGGCEGEGD+8CEEGC>FGGG>*;>9ECFCB7?6:EF?FGGGGGGGFF5):C>>B@FF>7FGGGGF74976)**.5B9F215:57@4CFFFEFF32*695@3(-3C):BFF39>B??DC<GC0(.<1<)0.))(64(4((-,1)0)0))08)
@M02542:52:000000000-J9N43:1:1101:6161:3050 2:N:0:GTGAAA
TAGTCCACGCCGTAAACGATGTCTACTAGCTGTTCGTGTCCTTGTGATGTGAGTAGCGCAGCTAACGCACTAAGTAGACCGCCTGGGGAGTACGGTCGCAAGATTAAAACTCAAATGAATTGACGGGGGCCCGCCCAAGCGGTGGAGCATGTGGTTTAATTCGACGCAACGCGAAGACCCTTACCTACCCTTGACATCTACGGAAGACTGCAGAGATGCGGTTGTTCCTTCGGGACCCGTAAGACAGGGGCGGGCTGGCTGTCGTCGGCGCGGG
+
GFGFFE9FCEFGGG@F9CGGGFGGCFGGGCGGCFFGGGE,9FFGGGFGGGGCAEDG9::F7+BFFF,@+@CEFGFFGGDF=+@F=FG78@FFGGD<C8F7==EGGGFFGC=,FB,=DDFFF,,6@>@EG@>EE8**16:E:E>BC<F,*=CCFC::4CDGF+*=C5><33:DBC9<>)5@?<FGG>:/*)0)).9F>7*61((15)8@**(-2+*0)2*46..)((-2))4:0;9((((1)(*05583((0)-(-((4((-428F5)))<)))5
@M02542:52:000000000-J9N43:1:1101:21158:3070 1:N:0:GTGAAA
GTAGTCCACGCCGTAAACGATGAGTGCTAAGTGTTAGAGGGTTTCCGCCCTTTAGTGCTGAAGTTAACGCATTAAGCACTCCGCCTGGGGAGTACGGCCGCAAGGCTGAAACTCAAAGGAATTGACGGGGGCCCGCACAAGCGGTGGAGCATGTGGTTTAATTCGAAGCAACGCGAAGAACCTTACCAGGTCTTGACATCCTCTGAAAACCCTAGAGATAGGGCTTCTCCTTCGGGAGCAGAGTGACAGGTGGTGCATGGTTGTCGTCAGCTCG
+
GGDGGGGGGGGGGGGGGGGGGGGGGGGGGGGGGGGGGGGGGGGEGGGGGGGGGGGGGGGGAFGGGGGGGGGGGGGGGGGGGGGGGGGGGGGGGGGGGGFGGGGGGGGGGGGGGGGGGDFGGFDFGGGGGGGGGGGGGGGGGGGGDFGFGFFFFGGGGGGGGGGGGDFGGGGGGGGGGGGGFCFGGGGGGGFFCFFG?FGGFFGGGGGGCCGGGGEFFEFCGGGGFEFGFGFFGGGFFGGGF?FF=<E7=FD>FF<)4:A?GFGD::::?FF?FB
@M02542:52:000000000-J9N43:1:1101:21850:3094 2:N:0:GTGAAA
GTAGTCCACGCCGTAAACGATGTCTACTAGCTGTTCGTGTCCTTGTGATGTGAGTAGCGCAGCTAACGCACTAAGTAGACCGCCTGGGGAGTACGGTCGCAAGATTAAAACTCAAATGAATTGACGGGGGCCCGCACAAGCGGTGGAGCATGTGGTTTAATTCGACGCAACGCGAAGAACCTTACCTACTCTTTACATCTACGGAAGACTGCAGAGATGCGGTTGTGCCTTCGGGAACCGTAAGACCGGTTCTGCCTCGCCGTCGTCTGGCCGG
+
GGGF6FEGGGGGGDF@FGGGGDCEFAFDFC<EFGGFGGFEEFGFCFGGGGG9EGCAFFCFG7CFFGGDGCFCFEGEGFFGGDGCGFCFGGGGGCCGG8C:FEGGGGGGFFG8=9EEFFGFFFFEFGGGG7@CC>CEEG6FGGG>>D*;@F<EGFCEFFFCAFCE+5>D:>7)8)400))8>?***0<4C*08F267A9?)*6(1)5)25:).<+3.3**),>)7(-(:9AD?1BBFF??7*87*))(03,)8)4).))-,((-(1)7))))).0
@M02542:52:000000000-J9N43:1:1101:16119:3121 2:N:0:GTGAAA
GTAGTCCACGCCGTAAACGATGTCTACTAGCTGTTCGTGTCCTTGTGATGTGAGTAGCGCAGCTAACGCACTAAGTAGACCGCCTGGGGAGTACGGTCGCAAGATTAAAACTCAAATGAATTGACGGGGGCCCGCACAAGCGGTGGAGCATGTGGTTTAATTCGACGCAACGCGAAGAACCTTACCTACTCTTGACATCTACGGAAGACTGCAGAGATGCTGTTGTGCCTTCGGGAACCGTAAGACAGGTGCTGCATGGCTGGCGTCAGCCCGG
+
GGGGEGGFFGGFGGCFFCF7F@CFFFGGGGFEEFGGGFGGGGGCGFGGGGGGFGGFGGGGEDGGGGGGGGCGGGCFFFGFG@CEECGDGEEGGGGGGGCGEGGG9>FFCG9DGA=EFGGG93=99CGCGDGBEEGGGGGFGGG:EGCCEFFGCCF:CE8FFCGG?*7:8>ED>),5<>?>F0?FCGFFG4@BFAFF<29ABA09077C5C)1+8754:74)98?B31D9)..-.9(,4377217).8F0<)/592(..(41:(()9<3:6.)0)
@M02542:52:000000000-J9N43:1:1101:15948:3158 2:N:0:GTGAAA
GTAGTCCACGCCGTAAACGATGTCTACTAGCTGTTCGTGGTCTTGTACTGTGAGTAGCGCAGCTAACGCACTAAGTAGACCGCCTGGGGAGTACGGTCGCAAGATTAAAACTCAAATGAATTGACGGGGGCCCGCACAAGCGGTGGAGCATGTGGTTTAATTCGACGCAACGCGAAGAACTTTACCTACTCTTGACATCTACGGAAGACTGCAGAGATGCGGTTGTGCCTTCGGGAACCGGAAGACAGGTGCTGCAGGGCGTTCGTTAACTCGG
+
GGGGGGGGGGGGGGDFGGGGGGGGGGGGGGGGGGGFGGGDGGGGGGGGGGGGGGGGGGGGGGGFGGGDGGGGGGFGGGFGGGGGGFGGG@:FFGGGFEEGEEGGGGGGGFGGGGGFGGGFAFFFGGGGG7>>EGGGEGGGFGGEGGGGGFFGFGCCFGCFFGE=?<EGFFGG>D;D>)<FFB6DCCCBG6:FFBF4)49<?-257>3E4720@<C5,:*6(<>EFF<F<<D28:>9;?0))437(((7,<))-),(((-2,4((/*))0***))
@M02542:52:000000000-J9N43:1:1101:21642:3172 2:N:0:GTGAAA
GTAGTCCACGCCGTAAACGATGTCTACTAGCTGTTCGTGTCCTTGTGATGTGAGTAGCGCAGCTAACGCACTAAGTAGACCGCCTGGGGAGTACGGTCGCAAGATTAAAACTCAAATGAATTGACGGGGGCCCGCACAAGCGGTGGAGCATGTGGTTTAATTCGACGCAACGCGAAGAACCTTACCTACTCTTTACATCTACGGGAGACTGCAGAGATGCGGTTGTGCCTTCGGGAACCGTAAGACAGGTTCTGCATGGCTGTCGGCAGCTCGG
+
GGGGGGGGGGGGGGFCFGGGGGGGGGGGGGGGGGGGGGGGGGGGGGGGGFGGGGGGGGGGGGGGGGGGGGGGGGGGGFDFFGGGGGGGGGFGGGGEGGGGGDGGCFGAF;FGGGGGGGGDDFFGGGGGG@8EGGGEDGGGGGGGGGGGGGGEGGGFGEFGAE7CGGCCEFDGDC@E@3FF>:4CGG7@D@FF*-=F<AFDFFFGEF5C>C03F8+04**-(8756:FGAA4<:D999F:GCBG952(.()**.6>B)6((4(.5*)0.5).6.5
@M02542:52:000000000-J9N43:1:1101:10457:3183 2:N:0:GTGAAA
GTAGTCCACGCCGTAAACGATGTCTACTAGCTGTTCGTGTCCTTGTGATGTGAGTAGCGCAGCTAACGCACTAAGTAGACCGCCTGGGGAGTACGGTCGCAAGATTAAAACTCAAATGAATTGACGGGGGCCCGCACAAGCGGTGGAGCATGTGGTTTAATTCGACGCAACGCGAAGAACCTTACCTACCCTTGACATCTACGGAAGACTGCAGAGCTGCGGTTTTGCCTTCGGGAACCGTAACACAGGTTCTGCATGGCTGTCTTATGCTCGG
+
FGFGGGGCFGGGGGGGFGGGGGGGGGGGGGGGGGGGGGGGGGGGGGGGGGGFGGGGGGGGGGDGGGGCGEGGFFGGGGGGGGGGDGGGGGEGGGGEFEGGGGDGGGGGCFGGGGGGGGGGGFGDG66=C+++@C>EGGGFEEEGGDGEGFGFE?C6=8CEFGGGG55C>DGGFC2;BD:>F?FGFGGFG))9?(*))6*46),95<78FC)(0225(7*4050>(((9894>?>B91345>:<*-((7(.17<426:).18((,****/86=3)
@M02542:52:000000000-J9N43:1:1101:15214:3204 1:N:0:GTGAAA
GTAGTCCACGCCGTAAACGATGTCTACTAGCTGTTCGTGTCCTTGTGATGTGAGTAGCGCAGCTAACGCACTAAGTAGACCGCCTGGGGAGTACGGTCGCAAGATTAAAACTCAAATGAATTGACGGGGGCCCGCACAAGCGGTGGAGCATGTGGTTTAATTCGACGCAACGCGAAGAACCTTACCTACTCTTGACATCTACGGAAGACTGCAGAGATGCGGTTGTGCCTTCGGGAACCGTAAGACAGGTGCTGCATGGCTGTCGTCAGCTCGG
+
GGGGGGGGGGGGGG7FGGGGGGGGGGGGGGGGGGGGGGGGGGGGGGGGGGGGGGGGGGGGGGGGGGGGGGGGGGGGGGGGGGGGGGGGGGGGGGGGGGGGGGGGGGGGGGGGGGGGGGGGGGGGGGGGGGGGGGGGGGGGGGGGGGGGGGGGGGGGGGGGGGGGGGGGGGGGGGGGGGGGGGGGGGGGGGGGGGGGGGGGGFGGGCCGGGGGGGCCGGGGGGGGGGGGGGFFGCGFFGGGFFGFF?6<FGGBFF?B>FFFFCGFGFFFF06FF)
@M02542:52:000000000-J9N43:1:1101:12711:3212 1:N:0:GTGAAA
GTAGTCCACGCCGTAAACGATGTCTACTAGCTGTTCGTGTCCTTGTGATGTGAGTAGCGCAGCTAACGCACTAAGTAGACCGCCTGGGGAGTACGGTCGCAAGATTAAAACTCAAATGAATTGACGGGGGCCCGCACAAGCGGTGGAGCATGTGGTTTAATTCGACGCAACGCGAAGAACCTTACCTACTCTTGACATCTACGGAAGACTGCAGAGATGCGGTTGTGCCTTCGGGAACCGTAAGACAGGTGCTGCATGGCTGTCGTCAGCTCGG
+
GGGGGGGGGGGGGGGGGGGGGGGGGGGGGGGGGGGGGGGGGGGGGGGGGGGGGGGGGGGGGGGGGGGGGGGGGGGGGGGGGGGGGGGGGGGGGGGGGGGGGGGGGGGGFGGGGGGGGGFGGGGGGGGEGGEGGGGGGGGGGGGGGGGGGGGGGGGGGGGGGGGGGGGGGGGGGGGGGGGGGGGGGGGFGGGGGGGGGGGGGFGGDGGGGGGGGGGGGEFFGGGGGGGGGGFFGGGDFGGGFFGBF?FFFG:7FFFFFFFFGGGFC3??B>4F5)
@M02542:52:000000000-J9N43:1:1101:21653:3214 2:N:0:GTGAAA
GTAGTCCACGCCGTAAACGATGTCTACTAGCTGTTCGTGTCCTTGTGATGTGAGTAGCGCAGCTAACGCACTAAGTAGACCGCCTGGGGAGTACGGTCGCAAGATTAAAACTCAAATGAATTGACGGGGGCCCGCACAAGCGGTGGAGCATGTGGTTTAATTCGACGCAACGCGAAGAACCTTACCTACTCTTGACATCTACGGAAGACTGCAGAGATGCCGTTGTGCCTTCGGGAACCGTAAGACAGGTGCTGCATCGCTGTCGTCAGCTGGG
+
FGGGGGGGGGGGGGGGGGGGGGGGGGGGGGFGGGGGGGGGGFGGGGAGGGGGGGGGGGGGGGGGGGGGGGGGGGGGGFGGFEGGGGGGGGGFGGGGFEGGGGGGGGGGGGFFGGGGGFFFFGGGGGGGECCEEGD>CGGGGGGEDD5CFGGFG?CFCGGGFDFFGGGGFAEDEG9DF>FFF??GCGFFF@FF72=:64@>FF?GBD38F72<F6E31**).8551::CA923(796;?FGGFCFF2(82<66)622))4(((-)*/)0.)*))5
@M02542:52:000000000-J9N43:1:1101:9014:3240 2:N:0:GTGAAA
GTGGTCCACGCCGTAAACGATGAGTGCTAAGTGTTAGAGGGTTTCCGCCCTTTAGTGCTGAAGTTAACGCATTAAGCACTCCGCCTGGGGAGTACGGCCGCAAGGCTGAAACTCAAAGGAATTGACGGGGGTCCGCACAAGCGGTGGAGCATGTGGTTTAATTCAAGGCAACGCGAAGAACCTTACCAGGTCTGTACATCCTCTGACAACCCTAAAGATAGGGCTTCTCCTTCGGGAGCAGTGGTACAGGGCGTGCATGGTTGTCGTCCGCGCG
+
DGG7F9FF@CCFCFC@DEFGC<,CEFGGCFGGGGGG9D<CFFF7<FGGGECCG<FGAGD<AFGGGGGF7ECECFG9FFGDGFEGGCG<FGEECCE:CECFGEGDC:<:D:9D=D9>=,@B8,DFFG8CEEE3>>B>EF>8FFGC85CCEGGGD9;CGFGGAF;++++;).=C)76>>DF?FF)>:6EFG>0)=(*/.6@4F<5*0**+*7,12;**)00))/)0(,474>)4<:?(-(-99-29).68)4))-(3:142(6)((**.008:)))
@M02542:52:000000000-J9N43:1:1101:11264:3274 2:N:0:GTGAAA
GTAGTCCACGCCGTAAACGATGTCTACTAGCTGTTCGTGCCCTTGTGATGTGAGTAGCGCAGCTAACGCACTAAGTAGACCGCCTGGGGAGTACGGTCGCAAGATTAAAACTCAAATGAATTGACGGGGGCCCGCACAAGCGGTGGAGCATGTGGTTTAATTCGACGCAACGCGAAGAACCTTACCTACTCGTGACATCTACGGAAGACTGCAGAGATGCGGTTGTGCCTTCGGGAGCCGTAAGACAGGTGCTGCCTCGCCGTCGTCAGGCTGG
+
GGGFFGGGGGGGGGDGGGDGGGGGGGGGGFGGGGGFGGFGGGGGFGGGGGGCFEFDGGGGGGGGGGGGDGGGGGGGGGFGGGGDEGGGGD+@DGGGGGGGCEGFGGGGGFGFGGGGGGGFF99ECCECCFD5CEG>CG6D>EG;CDFFFFGF,,;CEG4:AGGCGG=55AGDEG>B)87>4:FF4*<*679778)76A?AB)-955)*)*47E6<5:FCA077>(30CD4<)-574(34D709*4<??<>)/)))())((((,(1>).8)0755
@M02542:52:000000000-J9N43:1:1101:9164:3312 2:N:0:GTGAAA
TAGTCCACGCCGTAAACGATGTCTACTAGCTGTTCGTGTCCTTGTGATGTGAGTAGCGCAGCTAACGCACTAAGTAGACCGCCTGGGGAGTACGGTCGCAAGATTAAAACTCAAATGAATTGACGGGGGCCCGCACAAGCGGTGGAGCATGTGGTTTAATTCGACGCAACGCGAAGAACCTTACCTACTCTTGACATCTACGGAAGACTGCAGAGATGCGGTTGTGCCTTCGGGAACCGTTAGACAGGTGCGTCATGGCTGTCGTCAGCCCGTG
+
GGGGGGGGGGGGGGGGGGDGEFGGGGGGGGGGGGGGGGFGGGGGGGGGGGGGGGGGGDDGGGGGGGGGGGGGGFGGGGGGGGFGGGGDEGGGGGDDFEGGGEFCCCF9DFGGGGGGGGGGG:EFCEECEGCBGGGGEGGCEGGGEFGGCFE=E,3=FGGGFGFDGD59=AGGFGFDE67>FAFGGGGFGFFFFFFFFF?AFF?DFEFF?<?<E784<:7((77::69C9A?66E39?6;D*,973:4:A04)(((..<01:?B0/*7>/).)))
@M02542:52:000000000-J9N43:1:1101:17276:3335 2:N:0:GTGAAA
GTAGTCCACGCCGTAAACGATGTCTACTAGCTGTTCGTGTCCTTGTGATGTGAGTAGCGCAGCTAACGCACTAAGTAGACCGCCTGGGGAGTACGGTCGCAAGATTAAAACTCAAATGAATTGACGGGGGCCCGCACAAGCGGTGGAGCATGTGGTTTAATTCGACGCAACGCGAAGAACCTTACCTACTCTTGACATCTACGGAAGACTGCAGAGATGCGGTTGTGCCTTCGGGAACCGTAAGACAGGTGCTGCATTGCCTTCGTCAGCATGG
+
GGCEGGGGGGGGGG7FFGGGGGGGGGGGGGGGGGGGGGGGGGGGGGGGGGGGGGGGGGGGGGGGGGGGGGGGGGGGGGGGGGGGGGGGGGGGGGGGGGGGGGGGFGFGFFGGGGGGGGGGGGGGGGGCEGGEGGGGGDGFGGDGGGGGFGFFF7CCFGGGFDFGF<CGFFGDEG;BD:FFFFFGGGGFFFFFF)66:A?AFABDEF3CFC?<F+003CC41@BF9:?GAAA3:@(((-8C*19<9?04,894)),84.<5))))1>>7))**15
@M02542:52:000000000-J9N43:1:1101:19560:3363 2:N:0:GTGAAA
GTAGTCCACGCCGTAAACGATGTCTACTAGCTGTTCGTGTCCTTGTGATGTGAGTAGCGCAGCTAACGCACTAAGTAGACCGCCTGGGGAGTACGGTCGCAAGATTAAAACTCAAATGAATTGACGGGGGCCCGCACAAGCGGTGGAGCAGGTGGTTTAATTCGACGCAACGCGAAGAACCTTCCCTACCCTTGACATCTACGGAAGACTGCAGAGATCCGGTTGTGCCTTCGGGAACCGTAAGACAGGTGTCGCATGGCTGTCGTCCGCCGGG
+
GGGEFGGGGGGGGGFCFGGGGGGGGGGGGGGGGGGGGGGGGGGGGGGGGGGGGGGGGGGGGGGGCFFGGGGGGGGGGGGGGGGGGGGGGGGGGGGGGGGGGGGGGGGGGGGGGGGFFGGGGGFGGGGGDDEEEGC8EF88>E>CGDCC67,*,=*B@*;<FG?C95*:>5:))9>D>>:F)(/*75<65))1),6)66*)*),7:)0*8:4(<A+)(0*..7BF;0(:)64.33713?()1(**-)(0())1)-(4302?1(1)*/)00))))0
@M02542:52:000000000-J9N43:1:1101:22463:3380 2:N:0:GTGAAA
TAGTCCACGCCGTAAACGATGTCTACTAGCTGTTCGTGTCCTTGTGATGTGAGTAGCGCAGCTAACGCACTAAGTAGACCGCCTGGGGAGTACGGTCGCGAGATTAAAACTCAAATGAATTGACGGGGGCCCGCACAAGCGGTGGAGCATGTGGTTTAATTCGACGCAACGCGAAGAACCTTACCTACTCTTGACATCTACGGAAGACTGCAGAGATGCGGTTGTGCCTTCGGGAACCGTAAGACAGGTGCTGCCTGGGCGTCGTCCGCCCGGG
+
GGGGGGGGGGGGGGGGGGGGGGGGGGGGGGGGGGGGGFFGGGGGGGGGGGGFGGGGGGGGGGGGGGGGGGGGGGGGGGGGGGGGGGGGGGGGGGGGGGGGGGGGGGGFFGGGGGGGGGGGGGG9+@6FGG8CEEDEEFGGEDEGE<CGGGGGGGGGGG7CC+=7CDGDDDGGB39>7?:FFAFFG7<?CFFFF4?69<FA=(-955>F?60)++:<5CF(-.<::1<:):2:?E9(13(971*7.:1>AB)0).().2-((,(-/*)0.).5))
@M02542:52:000000000-J9N43:1:1101:7035:3402 2:N:0:GTGAAA
GTAGTCCACGCCGTAAACGATGTCAACTAGCCGTTGGGTTCCTTGGGAACTTAGTGGCGCAGCTAACGCATTAAGTTGACCGCCTGGGGAGTACGGCCGCAAGGTTAAAACTCAAATGAATTGACGGGGGCCCGCACAAGCGGAGGAGCAAGTGGTTTAATTCGAAGTCACGCGAAGAACCTTAACTGGCCTTGAAATGCTGAGACATTTCCCGAGAGGGATTGGCGCCGTCGGGAACTCAGACACAGTTGCTGCCTGGCTGTCTGACGCCCGG
+
FF6@CFCAEF7C@FCC@ABCF@EFCDFG<FGGGCCFCFCC8EAEF,C,:AFFGGG9ABFGCF7EEGFBEEFCG,EFGFGGCFGGG9B<FEG==ECFDCGDC@GFFFFGGF?FF93=C;EC9=DAFE++@:E>8:CEC::CC***49:5*:*=@FGFC*2+3CC=:C**+;<355377::5>7?>*20/9>F19:4/))1)@).16*)+1:A<+/;7()1((0).(.(99(--4B>12()2*,:C(4(7-<F4)))())-48:?20*/=>)5).)
@M02542:52:000000000-J9N43:1:1101:20973:3430 2:N:0:GTGAAA
GTAGTCCACGCCGTAAACGATGTCTACTAGCTGTTCGTGTCCTTGTGATGTGAGTAGCGCAGCTAACGCACTAAGTAGACCGCCTGGGGAGTACGGTCGCAAGATTAAAACTCAAATGAATTGACGGGGGCCCGCACAAGCGGTGGAGCATGTGGTTTAATTCGACGCAACGCGAAGAACCTTACCTACTCGTGACTTCTACGGAAGACTGCAGAGATGCGGTTGTGCCTTCGGGACCGGTAAGACAGGTGCTGATTGAATGCCGGCACGTCCG
+
FGGGGGAFEFCEEFC,CCFFGCFEFFFGC9FGGA@FFG<6CCF<@CCFGFGGAFCEF9FC76@,5CBEE==C<FEGG<,CEFDGGGECE77F8FGGGGG>FEE,FAEFGCE8EEDEFAF;,C=,==EFGD+83CE>*::C5B:C54576CGGGDF8CEC,15,*1:ECEB:5)9>E5))))3**09390??).447)-167<:*<>BF:F)(3<C)(204(800,((*6<)51396,8,))-/*)425146)).))..).))),)/)0)))0)8
@M02542:52:000000000-J9N43:1:1101:6700:3440 2:N:0:GTGAAA
GTAGTCCACGCCGTAAACGATGTCTACTAGCTGTTCGTGTCCTTGTGATGTGAGTAGCGCAGCTAACGCACTAAGTAGACCGCCTGGGGAGTACGGTCGCAAGATTAAAACTCAAATGAATTGACGGGGGCCCGCACAAGCGGTGGAGCATGTGGTTTAATTCGACGCAACGCGAAGAACCTTACCTACTCTTGACATCTACGGAAGACTGCAGAGATGCGGTTGGTCCTTCGGGACACGGAAGTCCGGTTCTGCCATGCTGGCGTACGCTCGC
+
CGEFGGGGGGGFGG>FCGGCFGGFEEGGGCCFCFFFCB@CCFFGGE@9FFFCFGEFGG:FGF@FEGGGDEGGDGGEECDFGGGGGGGFG7BGGDGGFE>F:>@FFFGGGGGFGGDG7BEE=DF99CE:7FEGGG7:EGG,;CE*:DF,4A9EC:+*;9CF7F+*9<EDEFECA39>>)9>70*:4DEFGFFF7>?:2<=)941*7>>@)*)49<+).074(00<-(-:>)))(.26((.*),1))))0,-)0-46))),())(-)1))83))))
@M02542:52:000000000-J9N43:1:1101:13514:3443 2:N:0:GTGAAA
GTAGTCCACGCCATAAACGATGTCTACTAGCTGTTCGTGTCCTTGTGATGTGAGTAGCGCAGCTAACGCACTAAGTAGACCGCCTGGGGAGTACGGTCGCAAGATTAAAACTCAAATGAATTGACGGGGGCCCGCACAAGCGGTGGAGCATGTGGTTTAATTCGACGCAACGCGAAGAACCTTACCTACTCTTGACCTCTACGGAAAACTGCAGAGATGCGGATGTGCCTTCGGGAACCGTAAAACAGGTGCTGCATGGCTGTCTTCAGCTCGG
+
FFGGGGGFGGGGEEFGGGEGGGGGGGGGGGGGGGGFGGCGGGGA<FFFGGGFCFGGFCFGGFEGGGGCGEGGGFFFGGGFGGGGEFFGGCEG8FGGGG7FGGGGGFFGGGEFCEFCFGGCFF?FDCGFEGGEEGG5EGCCEDGGDD*;@CCGGGGFE60=CC<59C553>C3>G;EA)6;>:6DGFG?96<BF2B@)<649>0*75)27DABC++)8GG2())0(59FDFF2,3791:6)>?G*)4(51-)084)8)).3((,4**9*98*/<)
@M02542:52:000000000-J9N43:1:1101:10389:3456 2:N:0:GTGAAA
GTAGTCCACGCCGTAAACGATGTCAACTAGCCGTTGGGTTCCTTGAGAACTTAGTGGCGCAGCTAACGCATTAAGTTGACCGCCTGGGGAGTACGGCCGCAAGGTTAAAACTCAAATGAATTGACGGGGGCCCGCACAAGCGGTGGAGCATGTGGTTTAATTCGAAGCAACGCGAAGAACCTTACCTGGCCTTGACATGCTGAGAACTTTCCAGAGTTGGATTGGTGCCTTCGGGCACTCAAACACAGGTTCCTCCTGGCTGTCCTCAGCCCGG
+
DF9CCFGFGGGFGGGBDC;:BFG<<FE<FCD@EGGGGGFECFGACEFBCFFFGGFG?FGEGGGDFFGEECC=EAFGGGFCEFG7::7?CCEFGDBCC8=C@>FGCEFFG=33:3@DC;EG,DFD+@E8BFC8C8888F>DEGC11:;60=CC9:9,=8C:+3>*:8CDF47>)).)759.>:F*9<G?4)0*94??>2?:?::*9*)C*05)<++0)*24://.:B<=<<92:@B(4<(79(092(.8..*1())(.)(3(,,.***/9))05)
@M02542:52:000000000-J9N43:1:1101:15487:3461 1:N:0:GTGAAA
GTAGTCCACGCCGTAAACGGTGGGTACTAGGTGTGGGTTTCCTTCCTTGGGATCCGTGCCGTAGCTAACGCATTAAGTACCCCGCCCGGGGAGTACGGCCGCAAGGCTAAAACTCAAAGGAATTGACGGGGGCCCGCACAAGCGGCGGAGCATGTGGATTAATTCGATGCAACGCGAAGAACCTTACCTGGGTTTGACATGCACAGGACGCTGGTAGAGATATCAGTTCCCTTGTGGCCTGTGTGCAGGTGGTGCATGGCTGTCGTCAGCTCGT
+
GGGGGGGGGGGGGG,FFGGGGGGDGGGGGGGGGFGGGGGGGGGGGGGGGGFFGGGGGGGGGGGGGGGGGGGGGGGGGGGGGGGGGGGGGGGGGGFFGGGGFGGGGGGGGGGGGGGGGGGGGGGGFGGGG>FEGGGEEGGG>ACGGGGGEEDGGGFFGGGGGGGFGGGGGGGGGGDGGGGGGGGGGGGGGGGGGGGGFFGGFFGGFGGGCGGEEGGCCCFGGGFFGGGFFGFFCDFFFGGGFFDAFFGG>7FBFFFFFF??FCFFGBBBBFFFD)
@M02542:52:000000000-J9N43:1:1101:20902:3499 2:N:0:GTGAAA
GTAGTCCACGCCGTAAACGATGTCTACTAGCTGTTCGTGTCCTTGTGATGTGAGTAGCGCAGCTAACGCACTAAGTAGACCGCCTGGGGAGTACGGTCGCAAGATTAAAACTCAAATGAATTGACGGGGGCCCGCACAAGCGGTGGAGCATGTGGTTTAATTCGACGCAACGCGAAGAACCTTACCTACTCTTGACATCTACGGAAGACTGCAGAGATGCCGTTGTGCCTTCGGGAACCGTAAGACAGGTGCTGCATGGCTGGCGTCAGCCCGG
+
GGFFFFGGGGGGGGGCGGGGGGGGCFGGGGGGGGGGGGGGGGGFGGG<FFGG9EFDCGGDGCEFGGGDGEGGDGGGGGGEGDGEEG@FGGGGGGGGFGGGGGGFGGGGGGGGGFFGFGGCFF9DDGGGDEGG>EEGGGGGFCEB8CFFDFFGFDGFFC6@FGEFGG5DFFGDE)9DEEF4F?FCFFF4DFFBBAF?)464=B<CB5)05C::F69)(:72)5.8:?(::254,7132<0C*(99:40.38/)):274520(-(()*.)0)<5)7
@M02542:52:000000000-J9N43:1:1101:9879:3525 2:N:0:GTGAAA
TAGTCCACGCCGTAAACGATGAAGGTTAGCCGTCGGGCAGTTTACTGTTCGGTGGCGCGGCTAACGCATTAAACATTCCGCCTGGGGAGTACGGGCGCAAGATTAAAACTCAAAGGAATTGACGGGGGCCCGCACAAGCGGTGGTGCATGTGGTTTAATTCGAAGCAACGCGAAGAACCTTACCAGCTCTTGCACACCCGACTGCGGGCAGTGGGGACATTGTCCTTCAGTCAGTCTGTACCGGTTATGGGTGTGGCATGGCCGTCGTCACCCC
+
GGGG9C<C@FGGGGGDFG>8D,C,CECFFCE7@FCEGG>:C9FGF<<BFFD@BF=<:7=FCC:EF7F4B7F?FEFF9EFFCG@FF77+88??EC++36@73D,=BFAGFFFGFEE@C8FDFF,*353>4<8E**4:CC888;8:*:2+;?1+<*3*+B@@+@7*75C77)*).),84755B2)*0**/0//=*)**.4)(.(-))))2)),.+2*717*--*//-)-0,)..-1-)-)-2*)*),,(*),)0(,(,-()((((,)/.7)))0))
@M02542:52:000000000-J9N43:1:1101:19349:3529 2:N:0:GTGAAA
GTAGTCCACGCCGTAAACGATGTCTACTAGCTGTTCGTGTCCTTGTGATGTGAGTAGCGCAGCTAACGCACTAAGTAGACCGCCTGGGGAGTACGGTCGCAAGATTAAAACTCAAATGAATTGACGGGGGCCCGCACAAGCGGTGGAGCATGTGGTTTAATTTGACGCAACGCGAAGAACCTTACCTACTCTTGACATCTACGGAAGACTGCAGAGATGCGGTTGTGCCTTCCGGAACCGTAAGACAGGTGCTGCATGGCTTTCGTCAACTCGG
+
GGFFGGGFFGGGGGF:FFGGGGGGCGGGGGGGGGGGGGGFFGGGGGCEGGGGGGGGGGGGGGGGFCGEGFEFGGGGGG9<<>FCGGGCDGGGGG>FGDGGGGGCDGGGGGGDFGFGGGAFEDDAFGDDCGG8C>@*:>8@FGGB8CFCGCCFG7C6=:?EB,,1=C5/;>CDBD>>>>FF5,?>GGC?F=648)=?AFF<BA?DFEFF@G?.:8@7:709;>E>B?1>9>4<(7163((9C?G1<<(7:-))).4(6>?<:((.19))09**)5
@M02542:52:000000000-J9N43:1:1101:5895:3619 2:N:0:GTGAAA
GTAGTCCACGCCGTAAACGATGTCTACTAGCTGTTCGTGTCCTTGTGATGTGAGTAGCGCAGCTAACGCACTAAGTAGACCGCCTGGGGAGTACGGTCGCAAGATTAAAACTCAAATGAATTGACGGGGGCCCGCCCAAGCGGTGGAGAATGTGGTTTAATCCGACGCAACGAGAAGAACCTTACCTACTCTTGACATCTACGGAAGACTGAAGAGCTGCGTTTGGGCCTTCGGGAAACGTAAAACCGGTGATGACTGTCTGTCGTCCGCTGGG
+
CFE@6FFFFFE,@FD:FGGGCFGDAFGGFFGGGCEA:F,CFFFGGGGD9AFFGAFGFGEGFGEFGF8==:>CF<FGGGGGF:FG7DDFFGGGGDG@FCGEFD@F==CCFCF8DF8D+>BACF8FG8++6+3*@*@*5FFF5*8BC)*,,0,=<CF<8,;CA<@CEDG3DB5))),8?6/7F?FF*9FFG?666<49>B?9B)4<:DBFFC>)<995(*92>))0(((/(,..4>>F1(.99457>2(0(())).)..6-)))))/*0)))))0)
@M02542:52:000000000-J9N43:1:1101:16486:3631 1:N:0:GTGAAA
GTAGTCCACGCCGTAAACGATGTCTACTAGCTGTTCGTGTCCTTGTGATGTGAGTAGCGCAGCTAACGCACTAAGTAGACCGCCTGGGGAGTACGGTCGCAAGATTAAAACTCAAATGAATTGACGGGGGCCCGCACAAGCGGTGGAGCATGTGGTTTAATTCGACGCAACGCGAAGAACCTTACCTACTCTTGACATCTACGGAAGACTGCAGAGATGCGGTTGTGCCTTCGGGAACCGTAAGACAGGTGCTGCATGGCTGTCGTCAGCTCGT
+
GGEFFGGGGGGGGGFDGFFGGGDCFGGGGGGGGGGFGFGGGGGGGGGGGGGGGGGGGGGGEGGGFEGEEGGGGGGGGGGGGGGGGGGGGGGGGGDEGEGGGGGGGFGGFEG8=FFFFGGAFG@FEGGEGGGGFFGGGG:DDGGE:FGGGGGGGGGGGGGFGFGF?<FCCGCGGECEGGGGGFFFGCFGG6CCGFCGGGG9@FEE5>EGGGGGGCEGG@CFEGG=EGGG7>:FGGG@EFGGFFD<FBCG5:*./<?FBF?:5D5=<240:?AFB.
@M02542:52:000000000-J9N43:1:1101:22280:3632 2:N:0:GTGAAA
GTAGTCCACGCCGTAAACGATGTCTACTAGCTGTTCGTGTCCTTGTGATGTGAGTAGCGCAGCTAACGCACTAAGTAGACCGCCTGGGGAGTACGGTCGCAAGATTAAAACTCAAATGAATTGACGGGGGCCCGCACAAGCGGTGGAGCATGTGGTTTAATTCGACGCAACGCGAAGAACCTTACCTACTCTTGACATCTACGGAAGACTGCAGAGATGCGGTTGTGCCTTCGGGAACCGTAAGACAGGTGCTGCATGGCTTTCGTCAGCTCGG
+
GGGGGGGGGGGGGEFFGGGGGGGGGGGGGGGGGGGGGGFFGFGGGGGGGGGGFGGGFGGGGGGGGGGGGGGGGFGGGGGGGGGGGGGGG7FGGGGEGGGGGFEFGGGGGGGGGGGGGGGGGGGGGGGDDEGGGGGCGGGGGGGEDDEEGGGFGGFGGGGGFGGFGG=5:>5C>56)<D@FF?FGGGGFF4)8=AFFAAFDFD?7><3C5F0?F6<;::*66@FB>??FF>>?6B0142057:DC>2(547)/3<?:)41:2(()1*055)/0))
@M02542:52:000000000-J9N43:1:1101:10172:3639 2:N:0:GTGAAA
GTAGTCCACGCCGTAAACGATGTCTACTAGCTGTTCGTTTCCTTGTGATGTGAGTAGCGCAGCTAACGCACTAAGTAGACCGCCTGGGGAGTACGGTCGCAAGATTAAAACTCAAATGAATTGACGGGGGCCCGCACAAGCGGTGGAGCATGTGGTTTAATTCGACGCGACGCGAAGAACCTTACCTACTCTTGACATCTACGGAAGACTGCAGAGATGCGTTTGGTCCTTCGGGAAGCGTAAGACCGTTTCTGCATGGCTATTCGCAGCATGG
+
DF<FGGGFGGGGGGGGGGEGGFGGGGGGGFGAFGGGGG,C<EFGFDFDGAFAFGGG9FFEGGGGGGGGGGGGGGGGGGG?EFG7FDGGGGGGFFEFGGGGGGGGC9FAFGG8DGGC?DGGGDGGFGGGGGG:CEEEEG>DGGG*=CFF=FFF999=CBF7CG7=FDGCF>CC;C>DDFFFF?FFGG77D*<FBAF?<B@4=2(9355;FG::F8+)17*6>)))(((:3>))-)43((.5>3CC980)(-)).<2)...(()))**)0)))**)
@M02542:52:000000000-J9N43:1:1101:24133:3661 2:N:0:GTGAAA
GTAGTCCACGCCGTAAACGATGTCTACTAGCTGTTCGTGTCCTTGTGATGTGAGTAGCGCAGCTAACGCACTAAGTAGACCGCCTGGGGAGTACGGTCGCAAGATTAAAACTCAAATGAATTGACGGGGGCCCGCACAAGCGGTGGAGCATGTGGTTTAATTCGACGCAACGCGAAGAACCTTACCTACTCTTGACATCTACGGAAGACTGCAGAGATGCGGTTGTGCCTTCGGGAACCGTAAGACAGGTTCTGGATGGCTGTCGGCAGCCCGG
+
GGGGGGFGGGGGGGEFGFGGGGGGGGGGGGGGGFFGGEGGGGGGGGGGGGGGFGGGGGGGGGGGGFGGGCGGGGGGCFGGGGGGGGFCGFFGGGGGFGGGGGGGGGGGDGGGGGFGGGGGFGFGGGGCECEEGGGGGGFGGGGD8?:;ECEGGGGGGGGC8CGGGGCD3>7CEGFEFF6>FFF=6FGFGFF4@A?FAAF2@>?D>D>FF777?8@52:7<BFB3((-C22933BB12-:D78D5).(84A*/24).),-(.474*)0)))))0)
@M02542:52:000000000-J9N43:1:1101:19979:3662 2:N:0:GTGAAA
GTAGTCCACGCCGTAAACGATGTCTACTAGCTGTTCGTGTCCTTGTGATGTGAGTAGCGCAGCTAACGCACTAAGTAGACCGCCTGGGGAGTACGGTCGCAAGATTAAAACTCAAATGAATTGACGGGGGCCCGCACAAGCGGTGGAGCATGTGGTTTAATTCGACGCAACGCGAAGAACCTTACCTACTCTTGACATCTACGGAAGACTGCAGAGATGCGGTTGTGCCTTCGGGATACGTAAGACAGGTGTTGCATGGCTGTCTGCCGGCCGG
+
DFGFGGDGFDFCFFC,DEFGGGGCEGGGGGGGGCFEGGFGGGGDFGF9FFGGGGGGFC@FCEEFGFGDGFCEGGFFGGGGGGGGGGGGGGGGGCFGGGGGGGGCCFGFGGFGGGGFGGFGGG?F9C>FDECBCC@CCEGGFGGG5>8F6*0,4=F6::DCFF7EE7EDB>=D:59>E>:5514>GGG?*1/96)@F2<@A@4:375)0072(:+07(*>9>BD>(,(0.4:),796((.994<C<B:F23)/(..,)-81(,.)**9*).))73
@M02542:52:000000000-J9N43:1:1101:22152:3662 2:N:0:GTGAAA
GTAGTCCACGCCGTAAACGATGTCTACTAGCTGTTCGTGTCCTTGTGATGTGAGTAGCGCAGCTAACGCACTAAGTAGACCGCCTGGGGAGTACGGTCGCAAGATTAAAACTCAAATGAAATGACGGGGGCCCGCACAAGCGGTGGAGCATGTGGTTTAATTCGACGCAACGCGAAGAACCTTACCTACTCTTGACATCTACCGAAGACCGCAGAGATGCGGTTGTGCCTTCGGGAACCGTAAGACAGGTGCTTGATGGCTGGCGTCAGGCCGG
+
GGGEGGFFGGG<CFFFFFGGFFGFGGGFGCFGCCFFGGG<FGGFG@EFGFGGGGGGGGDGEDFGGG@EG:BFFGGGGCFGGGDGDFGGGGDCEDGGGCCECEFC9E<DABDBFFG99;EF,=@FFCED+7:8CEE55*>@C*B>45*7<*<C,=?FGF4CF777@1=))8:5)/4;>)9>>1*CFFEFFFFBF<F?2)9<46)973>E54((8*:5:*:4-<<B>B(7:9<<(<(--(-)*-7427(74A?4<).(.-33:((,11))8))775
@M02542:52:000000000-J9N43:1:1101:24206:3669 2:N:0:GTGAAA
GTAGTCCACGCCGTAAACGATGTCTACTAGCTGTTCGTGTCCTTGTGATGTGAGTAGCGCAGCTAACGCACTAAGTAGACCGCCTGGGGAGTACGGTCGCAAGATTAAAACTCAAATGAATTGACGGGGGCCCGCACAAGCGGTGGAGCATGTGGTTTAATTCGACGCAACGCGAAGAACCTTAACTACTCTTGACATCTACGGACGCCTGCAGAGATGCGGTTGCGCCCTCGGGAACCGTCAGACAGGTGCGTGCTGGCTGTCGCGAGCTCGC
+
GFGFGC9FFGGGF@C@FCGDFCFFFGGFFFFGGGGFEGGE@ACFEGCFGGGGCFGGGGGGGCEGGFFGGGGGFGEFGGCFEGCEGGGGE:FGGFGGFECF7==BFEGF?A>3>DGGFGGGG;EFGEG7C:C53@CEG7>:8CEEED>:C*A9<9F4*,;?A?EFEG55):=<BC0>D>:F>?FF*:CBC*96@<=6<4=)6:,<D).*77:<8<9)(:>2(7)01(733(43(<>(48:D*(9/)).),))),-((().3(3.87*0))))08)
@M02542:52:000000000-J9N43:1:1101:16815:3671 2:N:0:GTGAAA
GTAGTCCACGCCGTAAACGATGTCTACTAGCTGTTCGTGTCCTTGTGATGTGAGTAGCGCAGCTAACGCACTAAGTAGACCGCCTGGGGAGTACGGTCGCAAGATTAAAACTCAAATGAATTGACGGGGGCCCGCACAAGCGGTGGAGCATGTGGTTTAATTCGACGCAACGCGAAGAACCTTACCTACTCTTGACATCTACGGAAGACTGCAGAGATGCGGTTGTGCCTTCGGGAACCGTAAGACAGGTTCTGCATGGTTGTCGTCAGCGCGG
+
GGFGGGGGGGGGGG>FGGGGGGGGGGGGGGGGGGGGGGGGGGGGGGGGGGGGGGGGGGGGGEDGGFGGGGGGDGGGGGGGGGGGGGGGGGGGCFGGGGGGGGGGGGGGGFGCFGGGCGG=DFGGGGGGGGEGEC@EGGGFGGEGGGGGGGGGGGGF5CGFFCF=CDEGFFGGFGFF:BFFF:FCFDGFFFF4=AFFAFFFFFBGF73AFGBFGG7;27723:)<46?FF<DF:319>?1CDBGC)275479*5>2<:404-43-CD.07?..5)
@M02542:52:000000000-J9N43:1:1101:25172:3682 2:N:0:GTGAAA
GTAGTCCACGCCGTAAACGATGTCTACTAGCTGTTCGTGTCCTTGTGATGTGAGTAGCGCAGCTAACGCACTAAGTAGACCGCCTGGGGAGTACGGTCGCAAGATTAAAACTCAAATGAATTGACGGGGGCCCGCACAAGCGGTGGAGCATGTGGTTTAATTCGACGCAACGCGAAGAACCTTACCTACTCTTGACATCTACGGAAGACTGCAGAGATGCGGTTGTGCATTCGGGAACCGTAAGACAGGTGATGCATGGCTGTCGTCAGCTCGG
+
GFGCFGFEGGGGGGGFGGGGFFGGGGGGGGGGGGGG>FGGGEGGGGGGGGGGGGGGGGGGGGGGGGGGGEGEFGFGGFGFGGGGEGEEEGEGGFGGGGGGGGCGGGGGGGFFGFGFFFGGGFFGCE6FCEG6@8BEC@FGGGGC8;*=@F<FFFFGCCDFFGGGFDGG:8E<:C>BF>FF>FFGGGGFG?;FFD4:<<=<?BFG@B5*<73:C+95:CDAF>@EB::G)6>A<F;1121C*-/14<2?03)*-6)).)320(48*78)8)*)0)
@M02542:52:000000000-J9N43:1:1101:15086:3701 2:N:0:GTGAAA
GTAGTCCACGCCGTAAACGATGTCTACTAGCCGTTCGTGTCCTTGTGATGTGAGTAGCGCAGCTAACGCACTAAGTAGACCGCCTGGGGAGTACGGTCGCAAGATTAAAACTCAAATGAATTGACGGGGGCCCGCACAAGCGGTGGAGCATGTGGTTTAATTCGACGCAACGCGAAGAACCTTACCTACCCTTTACATCTACGGAAGACTGCAGAGATGCGGTTGTGCCTTCGGGAACCGTAAGACAGGTGCTGTATGGCTTTCGTCAGCCCGG
+
GGGGGGGGGGGGGGGCGGGGGEGFGGGFCCEFGGGFGGGGGGGFFFGGGGFGDGGFGGEGEGCEGGGGGDGGGGFGG?EGFGGG7B@FGGGGBFFGCCFDFGGGGGFDF9>DDCFGGFCBFCDAFG6@EFGECC@5=FDC5CEC8CC/AC,<@??CFGDGFGCCCC=DBFGG>D9>B@))74BDFFF=4).172*1::857<?3)578?744?F?>(?7>(.00(3(24)).()(4(((9>:<4),,7(4)08>)).40(((593*0)0)).))
@M02542:52:000000000-J9N43:1:1101:7453:3707 2:N:0:GTGAAA
GTAGTCCACGCCGTAAACGATGTCTACTAGCTGTTCGTGTCCTTGTGATGTGAGTAGCGCAGCTAACGCACTAAGTAGACCGCCTGGGGAGTACGGTCGCAAGATTAAAACTCAAATGAATTGACGGGGGCCCGCACAAGCGGTGGAGCATGTGGTTTAATTCGACGCAACGCGAAGAACCTTAACTACTCTTTACATCTACGGAAGACTGCAGAGATGCGGTTGTGCCTTCGGGAACGGTAAGACAGGTTCTGCACGGCTGTCGTCCGCTCGG
+
GFEFGDFFGCEGDFGGDGDGGGGGGGGGGGGGCFGGGGGGGGGGGG,6EEGCGGGGGCEDGDGFF<EGGEFGGFFGGGEFFFGGGGGGGGFFFDFGGGGGGGGGGFGCFGGFCFGGC>BFFGGGFDGDG7:CEGD5EGF>85:>ED>FFFCF::E488FEFFFGEDCGFE58))77@B@07(0:*2<BDF:F6-9BABFA=<?C)7785:20CA9)4:7A9>>EB<2C<)),,8346?-7D?G6:BBFB2*04)45((-,76<33*0..).)5)
@M02542:52:000000000-J9N43:1:1101:8758:3767 2:N:0:GTGAAA
GTAGTCCACGCCGTAAACGATGTCTACTAGCTGTTCGTGTCCTTGTGATGTGAGTAGCGCAGCTAACGCACTAAGTAGACCGCCTGGGGAGTACGGTCGCAAGATTAAAACTCAAATGAATTGACGGGGGCCCGCACAAGCGGTGGAGCATGTGGTTTAATTCGACGCAACGCGAAGAACCTTACCTACGCTTGACATCTACGGAAGACTGCAGAGATGCGGTTGTGCCTTCGGGAACCGTAAGACAGGTGCTGCATGACTGCCGTCCGCGCGG
+
FGFGGGDEGDGGGGGGGGEGGGGFGGGGGGGGGFCFGGEFGFFGDFFGCFGCGFGGGGGG7CFDE<EFGGGDEGCFGAFGGGGGEF@FGEEEFGGDA8=FFFEFFDFFGFEDFFGGFGGGGFFCGGGGGGEEGGE*:*:@DGGC>*670:?:CEG:EDGFFC;:<CC<38:35D(8;)97:(9CD<?B7)7)),7?-<?4BB?33<>GFG?FG+<3(?7)25753<(*:<222B916::DD6D1523.4564242(46))))(()1))0)55))
@M02542:52:000000000-J9N43:1:1101:13423:3774 2:N:0:GTGAAA
GTAGTCCACGCCGTAAACGATGTCTACTAGCTGTTCGTGGTCTTGTACTGTGAGTAGCGCAGCTAACGCACTAAGTAGACCGCCTGGGGAGTACGGTCGCAAGATTAAAACTCAAATGAATTGACGGGGGCCCGCACAAGCGGTGGAGCATGTGGTTTAATTCGACGCAACGCGAAGAACCTTACCTACTCTTGACATCTAGCGAAGACTGCAGAGATGCGGTTGTGCCTTCGGGAACGCTAAGGCAGGTGCTGCATGGCCTGCGGCAGCGTGG
+
FFGEFGFFEFGGDGGGGGEFFFGFFECGE<FAEFFFFGFCCFGGGGGFGGGFGGGFGF:CFGGFCFGEGGGGG<FGGEB,B:FC7CF?@:FEFGGGGGGGGCFGAEGFADGFGGGGGGGGGGGF9>3CCCCEGGGCECEGFGC:>C*:C*,<EGGGGGFCFE979CCG)=>DEGF3).9F>?FFG6<@FF@*/27@FB?BFA)/7>)/?G0(0++.4FCA9>551((*.62<1590314**(92(.159?F45>D()-1(()(()))).55)05
@M02542:52:000000000-J9N43:1:1101:19749:3778 1:N:0:GTGAAA
GTAGTCCACGCCGTAAACGATGATAACTAGCTGTCCGGGTTCATGGAACTTGGGTGGCGCAGCTAACGCATTAAGTTATCCGCCTGGGGAGTACGGTCGCAAGATTAAAACTCAAAGGAATTGACGGGGGCCTGCACAAGCGGTGGAGCATGTGGTTTAATTCGAAGCAACGCGCAGAACCTTACCAGCGTTTGACATGGCTAGTATGATTTCCAGAGATGGATTTCTTCAGTTCGGCTGGCTAGCACACAGGTGCTGCATGGCTGTCGTCAGC
+
GGDGGGGGGGGGGGGGGGGGGGGGGGGGGGGGGGGGGGGGGGGGGGGGGGGGGGGGGGGGGGGGGGGGGGGGGGGGGGGGGGGGGGGGGGGGGGGGGGGGGGGGGGGGGGGGGGGGGGGFGGGGGGGGGGGGGGGGGGGGGGGGGGGGGGGGGGGGGGGGGGGGGFGGGGGGGGGGGGGGGGGGGGFGGGGGGGGGGGGGGFGGGGGGGGGGGGGGFGFDGGGGGGGGGGFFGGGFFGGGFFGF::EFFGGFF<7B7>BFGFGFGB?2:??FD4
@M02542:52:000000000-J9N43:1:1101:14800:3793 2:N:0:GTGAAA
GTAGTCCACGCCGTAAACGATGTCTACTAGCTGTTCGTGTCCTTGTGATGTGAGTAGCGCAGCTAACGCACTAAGTAGACCGCCTGGGGAGTACGGTCGCAAGATTAAAACTCAAATGAATTGACGGGGGCCCGCACAAGCGGTGGAGCATGTGGTTTAATTCGACGCAACGCGAAGAACCTTACCTACTCTTGACATCTACGGAAGACTGCAGAGATGCGGTTGTGCCTTCGGGAACCGTAAGACAGGTTCTGCATTGCTTGCGGTGGCTCGG
+
GGGGGGGGGGGGGGGDGGGGGGGGGGGGFGGGGGGGGGGGGGGGGGGGGGGGGGGGGGGGGGGGGGGGGGGGGGGGGFGGGGGGGGGGGGGGGGGGGGGGGGGGFFGGGGFGGGGGGGGGGFGGGEGEGDDEGGCCCFGGFEGC>?DGGGFFGGGGGGFECGGGGGGG>>57=8(:>@FFFFFGC9CFD4<@FFB?BB?AFF6<5:)CFF>?C<+7(?CA1DBEB?<FADA?FFFFF?0>DB<44)(7:)*156AA).56)).-)))))00)))
@M02542:52:000000000-J9N43:1:1101:17286:3819 1:N:0:GTGAAA
GTAGTCCACGCCGTAAACGATGTCTACTAGCTGTTCGTGTCCTTGTGATGTGAGTAGCGCAGCTAACGCACTAAGTAGACCGCCTGGGGAGTACGGTCGCAAGATTAAAACTCAAATGAATTGACGGGGGCCCGCACAAGCGGTGGAGCATGTGGTTTAATTCGACGCAACGCGAAGAACCTTACCTACTCTTGACATCTACGGAAGACTGCAGAGATGCGGTTGTGCCTTCGGGAACCGTAAGACAGGTGCTGCATGGCTGTCGTCAGCTCGG
+
GGDEGGFFGGGCFGGGGFFGGGGGGGFDFGCEFGFG>CEAFFCGGGGGGGGGGGFGGGEGGGGGGECFGGGDGGGGGGGFGGGGGGGGEEDFFFGGGGGGGDGGGGGGGGFFGFCFGGGGF9FG=:FFCFGG@FFCGGFFGGDGGGFGGCGGC;FGDFFGGGGGGGG=CEGGGGGGGGGFGGGGG?FCFC+AEGGGGGGGGBFGGGGGGGGFFGGGGDE7CEC5EEDFGG)=FGGF@:<DEFGFF?FGFFFFFFF:AFFFGGF=*(--4:<00)
@M02542:52:000000000-J9N43:1:1101:13360:3848 2:N:0:GTGAAA
GTAGTCCACGCTGTAAACGATGGATACTAGCTGTTGGGGGCAACTTCAGTGGCTAAGCGAAAGTGATAAGTATCCCACCTGGGGAGTACGTTCGCAAGAATGAAACTCAAAGGAATTGACGGGGGCCCGCACTAGCGGTGGAGCATGTGGTTTAATTCGATGATACGCGAGGAACCTTACCAAGGCTTAAATGTAGATTGACAGGTTTGGAAACAGACTTTTCTTCGGACAATTTACAAGGTCCGGCATGGTTGTCGTCAGCTCGTGCCTTG
+
GGGGGEGGGGGGGGGGGGEGGGGCGGGCFFGGGFGGGGEFC:FGGGGGGFC8FFGFGGGCCGEGGGGDEEEFFG9EFGGGFGGCFG?ECGGEEDGGDE8FAAE<BF9=FGGGGFFF8,E9CEE7CEEGEEEEGG9,@F@?EFGGFCGGGGGGGGGGGCCFFGC9EFGGE>55A5(=56A6;CF4FCE4;CF7=?FF).94754CFFF?D54)C**?156<>FFF>9BD?9>BFFF2<<A=45**((157?F7>?:>((331:<?DD).)*1)
@M02542:52:000000000-J9N43:1:1101:13566:3872 2:N:0:GTGAAA
GTAGTCCACGCCGTAAACGATGGATACTAGCTGTTCGGAGCAATCTGAGTGGCTAAGCGAAAGTGATAAGTATCCCACCTGGGGAGTACGCACGCAAGTGTGAAACTCAAAGGAATTGACGGGGGCCCGCACAAGCGGTGGAGCATGTGGTTTAATTCGATGATACGCGAGGAACCTTACCAGGGCTTAAATGTAGATTGACAGGACTGGAAACAGTTTTTTCTTCGGACAATTTACAAGGTGCTGCATGGTTGTCGTCAGCTCGTGCCGTG
+
GGGGGGGGGGGGGFGGGGGGGGGGGGGGGGGFGFFFGGGGGGGGGGGGGGGGGGGGGGGGGGGGGGGGGGFGGGGGGGGFGGGGGGGGGGGGGGGGGGGFGGGGGGGGGGGGGGFGFEGGEGCBC>6<B75CEGGGGGCE8DFFFGGGGFFGGGGGGGGFFGGGFG=C3:GG3<;5==B6A<FG<G:@FBFFFAFF<:=?FD>GFFF+)>37EDCFF=F46>7@AFFGB>0??F<:4>BF4<**.636).>F<::22(-4:)),19).7).)
@M02542:52:000000000-J9N43:1:1101:8455:3884 2:N:0:GTGGAA
GTAGTCCACGCCGTAAACGATGTCAACTAGCCGCTGGGTTCCTTGCTAACTTAGTGGCGCAGCTAACGCATTAAGTTGACCGCCTTGGGAGTACGGCCGCAAGGTTAAAACTCAAATAAATTGACGGGGGCCCGCACAAGCGGAGGAGCATTTGGTTTAATTCGAAGCAACGCGAAGAACCTTACCAGGCCTTGCCATGCTGAGAACTTTCCAAAGTAGGATTGATGACTGCGGGAAATCACACACATGTCCCGCCTGTCTCTCCTCGACCCGC
+
FFE<EFGGGGG@+@@@FA,CF,C9,CFFFG,C+++78,C6<<@<FC,,CEFGGFE<<768++6C?<,,@CC7FE?F<,C9CF:==+?A<FFFGG++8@=F+C:6E:FDCEE8F,,3?,633@,3=E+8>*@@>:8C5@2,=EC**2*/=5<+<++**=04;9C5+2*/6)0):)45)7/7),**0*+07)8?)))7))05*6:76*)380-6+++0)**-)*15).)*)-)(()-(((-;*(*2-1()55**)-4,(3)3-)4)0*))).0)))
@M02542:52:000000000-J9N43:1:1101:11214:3887 2:N:0:GTGAAA
GTAGTCCATGCCGTAAACGATGTCTACTAGCCGTTGGGGCCTTTGAGGCTTTAGTGGCGCAGCTACCGCGATAAGTAGACCGCCTGGGGAGTACGGTCGCAAGACTAAAACTCCAATGAATTGACGGGGGCCCGCACAAGCGGTGGAGCCTGTGGTTTAATTCGATGCAACGCGAAGAATCTTACCTGGCCTTGACATACTAGAAACTTCACAAAGAAGGATTGGTGCCCTCTGGATTCCAGATTCAGGGTCTCCATGGCTGTTCCTCGCCC
+
CF:@CFGGEFG<6F@6C6@FFD<FDDFEGGDC68BC@+@FCEFGGDFFF,EFEGEFFG+B>6+ED,BCEFCEGE,C?@FE@>FFGF7+>+C+@<=+:C@CFFB,AF,>=:>FF,@@D=CFED,3=:++@:CE:>EE=F,=@EC;*7B*0*:*AE8*/<976+3777<**9<9)/45)))**-*222<*9>F=6>4?4<*)*)6C7/59**).92/.(*0.3?*72)(*((.4(64))..**)**)-)14(07().)).40((()****)).0
@M02542:52:000000000-J9N43:1:1101:25738:3946 2:N:0:GTGAAA
GTAGTCCACGCCGTAAACGATGTCTACTAGCTGTTCGTGTCCTTGTGATGTGAGTAGCGCAGCTAACGCACTAAGTAGACCGCCTGGGGAGTACGGTCGCAAGATTAAAACTCAAATGAATTGACGGGGGTCCGCACAAGCGGTGGAGCATGTGGTTTAATTCGTCGCAACGCGAAGAACCTTACCTACTCTTGACATCAACGGAAGACTGCAGAGATCCGGTTGTGTCTTCCGGAACCGTAAACCTGGTGCTGAATGGCAGTCGTGTGCGCGG
+
6CFFGE9FGGD8:+BBFFGGFDGE<EFEFAAFECEFGE7C@,CC@CCF9EF,,,<C6,+@@7CDEEG7F+=FAF@EFFGFGDFEGDGDG+FFFG77FE+++=CCFFEGGGGGGGDG+33C,@AC+B+3@@*@BECCEG6:DEG5>CBCF=?9F,;8ACF7=<C5+2*9;A5)=3(0059>FFFGF6F=9*//8)96)-7)/43C7>)850889+07(2*.()83,(4*..)-)8;?F089*-**.((035)*-5),.)5(.((,7/)))*))0)
@M02542:52:000000000-J9N43:1:1101:25324:3952 2:N:0:GTGAAA
GTAGTCCACGCCGTAAACGATGTCTACTAGCTGTTCGTGTCCTTGTGATGTGAGTAGCGCAGCTAACGCACTAAGTAGACCGCCTGGGGAGTACGGTCGCAAGATTAAAACTCAAATGAATTGACGGGGGCCCGCACAAGCGGTGGAGCATGTGGTTTAATTCGACGCAACGCGAAGAACCTTACCTACTCTTGACATCTACGGAAGACTGCAGAGATGCGGTTGTGCCTTCGGGAACCGTAAGACAGGTTCTGCATGGCTGTCGTCAGCTCGG
+
GGGGGGGGGGGGGGGGGGGGGGGGGGGGGFGGGGGGGGGGFFCGGGGGGGGGGGGGGFGGGGGGGGGGGGGGFGGFDGGGGGGFGFFGGGGGGGGGGGGGDGGGGGGGGGGGGGGGGAFGDFGGGGG:EEGGGGDEGGGGGGGEGGGGGGGGGGFCGFGGFGCGGG5CDFGDBGB@FD4>FBFGGGGFGFFFFBFFBF?AFFFGF>)8?FF?GGFFFFGB6BB;01(:<>BFFEFBBF?GDFGCAB:<35*/)6442)4:0(.4C*57:;*07)
@M02542:52:000000000-J9N43:1:1101:25343:3955 2:N:0:GTGAAA
GTAGTCCACGCCGTAAACGATGTCTACTAGCTGTTCGTGTCCTTGTGATGTGAGTAGCGCAGCTAACGCACTAAGTAGACCGCCTGGGGAGTACGGTCGCAAGATTAAAACTCAAATGAATTGACGGGGGCCCGCACAAGCGGTGGAGCATGTGGTTTAATTCGACGCAACGCGAAGAACCTTACCTACTCTTGACATCTACGGAAGACTGCAGAGATGCGGTTGTGCCTTCGGGAACCGTAAGACAGGTTCTGCATGGCTGTCGTCAGCTCGG
+
GGGGGGGGGGGGGGGGGGGGGGGGFGGGGGGGGGGGGGGGGGGGGGCGGGFGFGGGGGGGGEGGGGGGGGGGCFFGGGGGGGGG7DEGGEGGGGGGGGGGGGGGGGGGGGGGGFGF7D;FDDFFDEC>>EEGGGGGGGGFDGGGGGGD6*<CFGFEFGCCFFGFGDGGFE=DFG9@BB@@>BF7*796C?4@FAFFAA=AFFFG3>5EFGF:9F7),*:A05<EB?:7<ADFFE9BFFFGC?C5),(7:>*=>9A<9)4<01.<><@3.)/)))
@M02542:52:000000000-J9N43:1:1101:14814:3958 2:N:0:GTGAAA
GTAGTCCACGCCGTAAACGATGTCTACTAGCTGTTCGTGTCCTTGTGATGTGAGTAGCGCAGCTAACGCACTAAGTAGACCGCCTGGGGAGTACGGTCGCAAGATTAAAACTCAAATGAATTTACGGGGGCCCGCACAAGCGGTGGAGCATGTGGTTTAATTCGACGCAACGCGAAGAACCTTACCTACTCTTGACATCTACGGAAGACTGCAGAGATGCGGTTGTGCCTTCGGGAACCGTAAGACAGGTGCTGCATTGCTGTCGTCAGCCTGG
+
GGGGGGGGGGGGGGGDGGGEFGGGGGGGCGGGFFFFGGGGGGGGGGGGGGGGGGGGGGGGGGGGGGGGGGGGGGCGGGGGGGGGGGGGGGGGFG7CGCGGGGGGGGGGFFGGCFGGGGGFGF,CDECFGEGEEGGGCECFGGG8894CCCCGE?EGCFGGFFGGGGGGFFGCEG6BDF?47?FDDFG?F6FF=<404<FBFF:GFE>CFGF<?8@5(07>277>961CBAA7:B>99<:D*3C*)47;0))))647)))).).)91>)0)0)0)
@M02542:52:000000000-J9N43:1:1101:21018:3969 1:N:0:GTGAAA
GTAGTCCACGCCCTAAACGATGTCAACTGGTTGTTGGGAATTAGTTTTCTCAGTAACGAAGCTAACGCGTGAAGTTGACCGCCTGGGGAGTACGGCCGCAAGGTTGAAACTCAAAGGAATTGACGGGGGACCCGCACAAGCGGTGGATGATGTGGTTTAATTCGATGCAACGCGAAAAACCTTACCCACCTTTGACATGGCAGGAAGTTTCCAGAGATGGATCCGTGCTCGAAAGAGAACCTGCACACAGGTGCTGCATGGCTGTCGTCAGCTC
+
GG9EGGGGGGGGEGGGGGGGGGGGGGGGGGFGGFGGGGGGGDGGGFGGGGGGGFGGGGGGGGGGGGGCGGGGGGGGGGGGGGGGGGGGFGGGGGGGDFGGDGGGGGGGGGGGFGGFGGGGGGGGGGGGGGGGGGGGGGGGGGGGGGCFGGGGGFGGGGGGGCGGGCGDGGGGGGDEEGFECFGGGGGGGGGGGGGGGGGGGFGDEGGGGGGFGFGCFFGGGGGCFFCGDC?BFEGFFGGFF@C?FFGGEGGFFB>>)())7><357<<<:<F6)
@M02542:52:000000000-J9N43:1:1101:12538:3973 2:N:0:GTGAAA
GTAGTCCACGCTGTAAACGATGGATACTAGCTGTTGGGGGCAACTTCAGTGGCTAAGCGAAAGTGATAAGTATCCCACCTGGGGAGTACGTTCGCAAGAATGAAACTCAAAGGAATTGACGGGGGCCCGCACAAGCGGTGGAGCATGTGGTTTAATTCGATGATACGCGAGGAACCTTACCAAGGCTTAAATGTAGATTGACAGGTTTGGAAAAAGACTTTTCTTCGGACAATTTACAAGGTTCTGCATGGTTGTCGCCAGCTCGTGCCGTG
+
GGGFFGGGGGGGGGGGGGGDGGGGGGGGGGGGGGGDGG@FGGGGGGGGGGGGGGFGGGGGGFGGGGFGFGGGGGGFFF:CEFFGDGEGFGGGGCGFGGGGGGGGGGCFGGFGF8EEGGFFEGEGDDEG>@EECF7:EG@>;5DDEGGFGCGGGGFFGGGGFCGF@FFDADEGBG@FFFFAFCAFGFCFFFACFCAFBFB?FBF45/9+.*4<F*2)(2:<299=4<?G66937FA<4).*5)*2562@46F6<62)-(((3:??C<F3>:0)
@M02542:52:000000000-J9N43:1:1101:25047:3977 2:N:0:GTGAAA
TAGTCCACGCCGTAAACGATGTCTACTAGCTGTTCGTGTCCTTGTGACGTGAGTAGCGCAGCTAACGCACTAAGTAGACCGCCTGGGGAGTACGGTCGCAAGATTAAAACTCACATGAATTGACGGGGGCCCGCCAAAGCGGTGGGGCATGTGGTTTAATTCGACGCCACGCGAAGAACCTTACCTACCCTTGACATCTACGGCAGACTGCCGAGATGCGGTTGTGCCTTCCGGAACCGTAAGACAGGTTCTGGATGGCTGGTGCCCAGGCGGG
+
FGGCGGGG@FFFG;CDCG+CFC6,<;ECEEGFCACGG76,CFCCECE9:@@E@BFFE+@FFGGGFG,=CG+FGFGE,9,CFFDGGGC+4+4AC?:AFGE@=4DGGF,A?FGF93=,+6@;38DF6C6+><:>C****>,,*:8**)**4:6=:=2;98:=@C*+=)*108=3;<93)/577-09>CC6*)*..5464)*.1(())0.0)9((***0-*2(40)722)7442(-)((-83*917*.(458)17))..8042:((,**)).)08)8
@M02542:52:000000000-J9N43:1:1101:12972:4031 1:N:0:GTGAAA
GTAGTCCACGCCGTAAACGATGTCTACTAGCTGTTCGTGTCCTTGTGATGTGAGTAGCGCAGCTAACGCACTAAGTAGACCGCCTGGGGAGTACGGTCGCAAGATTAAAACTCAAATGAATTGACGGGGGCCCGCACAAGCGGTGGAGCATGTGGTTTAATTCGACGCAACGCGAAGAACCTTACCTACTCTTGACATCTACGGAAGACTGCAGAGATGCGGTTGTGCCTTCGGGAACCGTAAGACAGGTGCTGCATGGCTGTCGTCAGCTCGG
+
GGGGGGGGGGGGGGGGGGGGGGGGGGGGGGGGGGGGGGGGGGGGGGGGGGGGGGGGGGGGGGGGGGGGGGGGGGGGGGGGGGGGGGGGGGGGGGGGGGGGGGGGGGGGGGGGGGGGGGGGGGGGGGGGGGGGDGGGGGGGGGGGGGCGGGGGGGGGGGGGGGGGGGGGGGGGGGGGGGGGGGGGFGGGGGGGGGGGGGGGGFGGD<EGGGGGFFGDGE9CEGGGGGGFGGFFGGGB@GGGFFGFFFEG>F6?FFFFFA?:GGGFG?FFFFDFF)
@M02542:52:000000000-J9N43:1:1101:22005:4034 2:N:0:GTGAAA
TAGTCCACGCCGTAAACGATGTCTACTAGCTGTTCGTGTCCTTGTGATGTGAGTAGCGCAGCTAACGCACTAAGTAGACCGCCTGGGGAGTACGGTCGCAAGATTAAAACTCAAATGAATTGACGGGGGCCCGCACAAGCGGTGGAGCATGTGGTTTAATTCGACGCAACGCGAAGAACCTTACCTACTCTTGACATCTACGGAAGACTGCAGAGATGCGGTTGTGCCTTCGGGAACCGTAAGACAGGTGCTGGATGGCTGGCGTCAGCCCGGG
+
GGGGGGGGGGGGGGFGGGGGGGFGGGGGGGGGGGGGGFGGGGGGGFGGGGGGGGGGGGGGGGGGGGGGEGGGGGGGGGGGGGGDGFGGGGGGGEGGGDGGGGGEGGFGGGGGGGGGGGGGGCE;CDGGDCEGGGGECGCFE>*8EGGF*9?FGG6CFCFGFF=FDDCC5553)9;E:?F@F4BGGGGF9?FFBDFFFBF<F?B<>B@F**:A?CEF2*:1277>F:B7)-.8?>;;039*91108,4><0:65,,.4:7(3,(-11))).)).)
@M02542:52:000000000-J9N43:1:1101:16185:4049 2:N:0:GTGAAA
GTAGTCCACGCCGTAAACGATGATAACTAGCTGTCCGGGTTCATGGAACTTGGGTGGCGCAGCTAACGCATTAAGTTATCCGCCTGGGGAGTACGGTCGCAAGATTAAAACTCAAAGGAATTGACGGGGGCCTGCACAAGCGGTGGAGCATGTGGTTTAATTCGAAGCAACGCGCAGAACCTTACCAGCGTTTGACATGGCTAGTATGATTTCCAGAGATGGATTTCTTCAGTTCGGCTGGCTAGCACACAGGTGCGGCCTGGCTTGCGTTAGG
+
GGGGGGGGGGGGGGGEGGGGGGGGGGGGGGGGGGGGGGGGGGGGGGDFGCGGGGGGGGGGGGGGGGGGGGGGGGGGGGGGGGGGGGFFGFGGGGGGFGGGGGGGCGGGGGGGGGGGGGGGGGGGGGGGGGDGGGGGGGGGGGGGGGFGGGGGGGFEFGFC>FCFFGCDAFFDEGFEFBFFFDFGGGGFGB>>)3BFAFF?:2<F?@*<9FBBFGG@7579-:F@B?AC>BFA<F>?B>0<CBGC63)64:@F<7()--(,(,1:**)))0)))0
@M02542:52:000000000-J9N43:1:1101:9959:4077 2:N:0:GTGAAA
GTAGTCCACGCCGTAAACGATGTCTACTAGCTGTTCGTGTCCTTGTGATGTGAGTAGCGCAGCTAACGCACTAAGTAGACCGCCTGGGGAGTACGGTCGCAAGATTAAAACTCAAATGAATTGACGGGGGCCCGCACAAGCGGTGGAGCATGTGGTTTAATTCGACGCAACGCGAAGAACCTTACCTACTCTTGACATCTACGGAAGACTGCAGAGATGCGGTTGTGCCTTCGGGAACCGTAAGAAAGGTGCTGCATGGCTGTCGTCCGCCTGG
+
GGGGGGGGGGGGGGGGGGGGGGGGGGGGGGGGGGGGDFGGGGGGGGGGGGGGGFGGGGGGGGGGGGGGGGGGGGFGGGGGGGGGG?FGGGGGGGGGGGGGGGGFEEGGGGGGGGGCCFFGGGGGGGGGGGGCEGDEEEGGGGG88>5CFFFGGFGGGGGGFGGGGDGGF:CDDDBF5)6FFFFGGGGFGFFFFF?):>6)@4:DDE3EF73:?<<:<FC23>>B1((:<D2.8DB>9??D/(/*)).<:?)0)623))48((..*10)8)))85
@M02542:52:000000000-J9N43:1:1101:17027:4084 2:N:0:GTGAAA
GTAGTCCACGCCGTAAACGATGTCAACTAGCCGTTGGGTTCCTTGAGAACTTAGTGGCGCAGCTAACGCATTAAGTTGACCGCCTGGGGAGTACGGCCGCAAGGTTAAAACTCAAATGAATTGACGGGGGCCCGCACAAGCGGGGGAGCATGTGGTTTAATTCGAAGCAACGCGAAGAACCTTACCTGGCCTTGACATGCTGAGAACTTTCCAGAGATGGATTGGTGCCTTCGGGAACCCAGACACAGGACATTGGGAGAGCGTCGTGTGGGGG
+
GGGGGGGGGGGGGG,BFFFDFFGGGGGGGGGGGGGGGGGGGGFGGGGGGGGGGGGGGGGGGGGGFGGGGGGGGGGGGGGGGGGGGGGGGGGGGGGGGGGGGGGGGGGGGGGGGGFGFGGGGGGFDGGGGGGGGGGGGGFFGGD*1:=>*/<C+<EGFG7FFGGGG<5<6?E<<DB>>B?:F?FDGGGFG>@@6:7FABFBF<A5*=:FF729C:9<2:C>(99589?C?D<?(7602((*94F7(.4>(.07))-)(,(((((,*))00).857
@M02542:52:000000000-J9N43:1:1101:10159:4087 1:N:0:GTGAAA
GTAGTCCACGCCGTAAACGATGTCTACTAGCTGTTCGTGTCCTTGTGATGTGAGTAGCGCAGCTAACGCACTAAGTAGACCGCCTGGGGAGTACGGTCGCAAGATTAAAACTCAAATGAATTGACGGGGGCCCGCACAAGCGGTGGAGCATGTGGTTTAATTCGACGCAACGCGAAGAACCTTACCTACTCTTGACATCTACGGAAGACTGCAGAGATGCGGTTGTGCCTTCGGGAACCGTAAGACAGGTGCTGCATGGCTGTCGTCAGCTCGT
+
GGGGGGGGGGGGGG7FGGGGGGGGGGGGGGGGGGGGGGGGGGGGGGGGGGGGGGGGGGGGGGGGGGG7FGGGGGGGGFGFGEEGFFGGGEGGGCFGGGGGGGGGC,CBFGGGGGFFGFGGGGGGGGGGDGCFGGGGDGGGFGGGGGGGGGGGGGG,CFEFFGGGGGGGGDEEEGGGGDGGGCGGFGGGGCFGFGGFFCF?C67C=DGGGGGGGF:FF7:+77CGGGGGCCAFCCDEFGFGBFD??BGFFFGFFA776AF?FD7=7262?B2?E)
@M02542:52:000000000-J9N43:1:1101:8887:4094 1:N:0:GTGAAA
TAGTCCACGCCGTACACGATGTCTACTAGCTGTTCGTGTCCTTGTGATGTGAGTAGCGCAGCTAACGCACTAAGTAGACCGCCTGGGGAGTACGGTCGCAAGATTAAAACTCAAATGAATGGACGGGGGCCCGCACAAGCGGTGTAGCATGTGGTTTAATTCGCCGCAACGCGAAGAACCTTACCTACTCTTGACATCTACGGAAGACTGCAGAGGTGCGGTTGTGCCTTCGGGAACCGTAAGACAGGTGCTGCATGGCTGTCGTCACGTCGTG
+
CCCEFGG@BCG+CC,;FG7DFDF<,6EAEEG<E9,CFFCFFEC@FFFCCFCCEEGFGGC::7<DAFB+CF=CFG?EECDGGGGGG?B:FCGF??:EG>F7FFGFFGGGGDFCFFFFGFD<,,FFCGECGD7FB7*>FC,,111C4,,7,,,7CF<:CFA;<,<*4*=C83:::?E>E+81*2++<+++3++<+0<<C9CDGF*/;)*2:6*+:01*<1<**2/8***+7:775C3)7CCC3>C>45**190)/)5>6:<7C02)/4,(-,4588
@M02542:52:000000000-J9N43:1:1101:7719:4114 1:N:0:GTGAAA
GTAGTCCACGCCGTAAACGATGTCTACTAGCTGTTCGTGTCCTTGTGATGTGAGTAGCGCAGCTAACGCACTAAGTAGACCGCCTGGGGAGTACGGTCGCAAGATTAAAACTCAAATGAATTGACGGGGGCCCGCACAAGCGGTGGAGCATGTGGTTTAATTCGACGCAACGCGAAGAACCTTACCTACTCTTGACATCTACGGAAGACTGCAGAGATGCGGTTGTGCCTTCGGGAACCGTAAGACAGGTGCTGCATGGCTGTCGTCAGCTCGT
+
GGGGGGGGGGGGGGGGGGGGGGGGGGGGGGGGGGGGGGGGGGGGGGGGGGGGGGGGGGGGGGGGGGGGGGGGGGFGGGGGGGGGGGGGGGGGGGGGGGGGGGGG?FGGGGGGGGGGGGGGGGGGGGGGGGGGGGGGGGGGGGDGGGGGGGDFGGGGGFGGGGGGGGGGGGGGGGGGGGGGGGGGGGGGGGFGF7FGGGFGGFG=CDGCFGGFGGGGG79?E5EEGGGGGGFFGGGEFGGGFFGFFFGGFGGBFFFFFF:?FDGFFB?6:BFFD)
@M02542:52:000000000-J9N43:1:1101:13061:4117 1:N:0:GTGAAA
GTAGTCCACGCCGTAAACGATGTCTACTAGCTGTTCGTGTCCTTGTGATGTGAGTAGCGCAGCTAACGCACTAAGTAGACCGCCTGGGGAGTACGGTCGCAAGATTAAGACTCAAATGAATTGACGGGGGCCCGCACAAGCGGTGGAGCATGTGGTTTAATTCGACGCAACGCGAAGAACCTTACCTACTCTTGACATCTACGGAAGACTGCAGAGATGCGGTTGTGCCTTCGGGAACCGTAAGACAGGTGCTGCATGGCTGTCGTCAGCTCGT
+
GGGGGGGGGGGGGGGGGGGGGGGAFDGGGGGGGGGGGGGGGGGGGGGGGGGGGGGGGGGGGGGGGGGGGGGGGGGGGGGGGGGGGGGGGGGGGGDGGGGGGGGGGGGGGGGGGGGGGGGGGGGGGGGGGGGGGGGGGGGGGGGGGGGGGGGGGGGGGGGGGGGGGGGGGGGGGGGGGGGGGGGGGCFFGFGGGGGGFFGGGFGGEGEGGGGFGGGGGGFFGGGGGGCGGGFFFGGFFGGGFFGFFFFGFG*3?AF?FFFFGDG?C<?:1?DFF)
@M02542:52:000000000-J9N43:1:1101:15155:4133 2:N:0:GTGAAA
GTAGTCCACGCCGTAAACGATGTCTACTAGCTGTTCGTGTCCTTGTGATGTGAGTAGCGCAGCTAACGCACTAAGTAGACCGCCTGGGGAGTACGGTCGCAAGATTAAAACTCAAATGAATTGACGGGGGCCCGCACAAGCGGTGGAGCATGTGGTTTAATTCGACGCAACGCGAAGAACCTTACCTACTCTTGACATCTACGGAAGACTGCAAAGATGCGGTTGTGCCTTCGGGAACCGTAAGACAGGTTCTGCATGGCTGTCGTCAGCGCGG
+
GGGFFGGGGGGGGGFEGGGGGGGGGGGGGGGGGGGGGGGFGGGGGGGGGGGGGGGGGGGGGGGGGGGGGGGGGGGGGGGGCEGGGGGGGGGGGGCGGGGGGGGGGGGGGGGGGGGGGGGGGFGGGGGGGGGGGEGGGGCGGGEGGGFGFG?FC:FFCGGGFGGGG<5C>AEDBC>EEFFFFFFGD4FFG@:?FBFFBFF9FFFDBD>*?FD?7+304>7<9DD)--4:<<A7<FBFB?6/14D*).5F?<*944><9<711(229/)0.)))))
@M02542:52:000000000-J9N43:1:1101:6821:4139 2:N:0:GTGAAA
GTAGTCCACGCCGTAAACGATGTCTACTAGCTGTTCGTGTCCTTGTGATGTGAGTAGCGCAGCTAACGCACTAAGTAGACCGCCTGGGGAGTACGGTCGCAAGATTAAAACTCAAATGAATTGACGGGGGCCCGCACAAGCGGTGGAGCATGTGGTTTAATTCGACGCAACGCGAAGAACCTTACCTAATCTTGACATCTACGGAAGACTGCAGAGATGCGGTTGTGCCTTCGGGAACCGTAAGACAGGTTCTGCCTGGCTGTCGTCATCCTCG
+
GGGGGGGGGGGFEEEGGGGGGGGGGGGGGGGGGFEFCF@EGGGGGGGGGGGGGGGGGGGGEGGGGGGGGGEGGG?FGFGGGGGGGDEGGGGGFGGGGGGGGGGGFGGCGGDFGGGGGGGFG9EGDG6FCG>EEGEGGGGGGGGCG417CF9FCGGG8FFGFGGGGGGGEFEDFGFFF@:F:?FD<FF=**97=4=FFAFFFA?C@F:65FBFG6958CC915.>>?6F49442521(-4<9(19:?7F14*1--4)))(((-(.195))****0
@M02542:52:000000000-J9N43:1:1101:9133:4153 1:N:0:GTGAAA
GTAGTCCACGCCGTAAACGATGTCTACTAGCTGTTCGTGTCCTTGTGATGTGAGTAGCGCAGCTAACGCACTAAGTAGACCGCCTGGGGAGTACGGTCGCAAGATTAAAACTCAAATGAATTGACGGGGGCCCGCACAAGCGGTGGAGCATGTGGTTTAATTCGACGCAACGCGAAGAACCTTACCTACTCTTGACATCTACGGAAGACTGCAGAGATGCGGTTGTGCCTTCGGGAACCGTAAGACAGGTGCTGCATGGCTGTCGTCAGCACGG
+
GGGGGGGGGGGGGG,FGGGGGFGGGGGGGGGGGGGGGGGGGGGGGGGGGGGGGGGGGGGGGGGGGGGGGGGGGGGGGGGGGGGGGGGGGGGGGGGGGGGGGGGGGGGGGGGGGGGGGGGGGGGFGGGGGGGGGGGGGGGGGGGGGGGFGGGGGGGGGGGGGGCGGGGGGGGGGGGDCEGGGGGGGGGGGCFGGGGGGFGGGFGGDDGGGGGGGGFFGGGGEGGGGGGGGGFFGDG5<FFGEFGFFBFG>C48FFFFFBF6CC5FG<B:FFAFF)
@M02542:52:000000000-J9N43:1:1101:11022:4164 2:N:0:GTGAAA
GTAGTCCACGCCGTAAACGATGTCTACTAGCTGTTCGTGTCCTTGTGATGTGAGTAGCGCAGCTAACGCACTAAGTAGACCGCCTGGGGAGTACGGTCGCAAGATTAAAACTCAAATGAATTGACGGGGGCCCGCACAAGCGGTGGAGCATGTGGTTTAATTCGACGCAACGCGAAGAACCTTACCTACTCTTGACATCTACGGAAGACTGCAGAGATCCGGTTGTGCCTTCGGGAACCGTAAGGCCGGTGCTTCATGGCTGTCTTCAGCTCGG
+
GGGGGGGGGGGGGGGGGGGGGGGGGGGGGGGGGGGGGGGGGGGGGGGFGGGGGGGGGGGGGEGFGGGGGGGGGFCGGGGF@FGGGGGGGGGGFFGGGEGGGDGGGGGGGGGGGGFDGGGGGFFCDEGDCEGGGGG8EDGGGGGGGDGGGGFFGFFBEGGGFGGGGDGGBA=C>)9@B3@FFFFGGFF@G=4@FAF?><*6@2(17>3C@::BGF7@<**)4;@@>B(:<9<<(>>>9125/:3*)((017.08))6<2427:?)**/0//9@D)
@M02542:52:000000000-J9N43:1:1101:8205:4165 2:N:0:GTGAAA
TAGTCCACGCCGTAAACGATGAATGTTAGCCGTCGGGCAGTTTACTGTTCGGTGGCGCAGCTAACGCATTAAACATTCCGCCTGGGGAGTACGGTCGCAAGATTAAAACTCAAAGGAATTGGCGGGGGCCCGCACAAGCGGTGGAGCATGTGGTTTAATTCGAAGCAACGCGCAGAACCTTACCAGCACTTGACATGCCGACTGGGGCCAGTGGAACACTTGTCACTCAGTTAGGCTGGGTCGGTGAAAGGTGGACTCTGGCCGTCGTCTGCCC
+
GGFFFGGDDFFEFFGFFG7<D,CFGFGGGGG:::FEGGGGCECEGC@@FE:FCCEG@FCCC,C9=FDE,FBF9?FGEFAFCCEFEFDC>FFFC:E=7=:BCFGGGGGG,,CA8DF,+>FGGEC+=C5>8*41:8BEGFDEG*:*1/BC9=FFC=;88E>C45CC5CC<:DE3><4B))08B9?CF<=8*?FFFFF4)466>(-)0)0*)/4,<6+*(**).*1*-))282:)604().(**,))(-(*)../5((()().,.(,97>5>))/*)
@M02542:52:000000000-J9N43:1:1101:21676:4182 2:N:0:GTGAAA
GTAGTCCACGCCCTAAACGATGTCAACTGGTTGTTGGGTCTTCACTGACTCAGTAACGAAGCTAACGCGTGAAGTTGACCGCCTGGGGAGTACGGCCGCAAGGTTGAAACTCAAAGGAATTGACGGGGACCCGCACAAGCGGTGGATGATGTGGTTTAATTCGATGCAACGCGAAAAACCTTACCCACCTTTGACATGTACGGAATCCTTTAAAGATAGAGGAGTGCTCGAAAGAGAGCCGTAACCAAGGTTCTGACTGGCTGCCGTCAGCTCG
+
GGFFGGFGGGGDFEE8EFGEFFGFDGGGGGGGGGGGGGGGGGGFGGFGGGGGGGGGGGGGGGGGGGGGGGGGGFGGAGFAFGGGFFGDFGGGGFEEG67=CGGFGGGFFFGFGFFGGGGCFFFGGD6ED:ECCC7BC7:5*BE>C9>AEC?FGGGFFGGGA98@CFEC+)//836:>5255/;7CFGFC:?44)*16)92*((9>56@=GBF++<7>>0.)5)5:04*62(3,..(((,*)(/*(-)),(**))5)).41((((1)0)0./0)0
@M02542:52:000000000-J9N43:1:1101:12490:4197 2:N:0:GTGAAA
GTAGTCCACGCCGTAAACGATGTCAACTAGCCGTTGGGAGTCTTGAACTCTTAGTGGCGCAGCTAACGCATTAAGTTGACCGCCTGGGGAGTACGGCCGCAAGGTTAAAACTCAAATGAATTGACGGGGGCCCGCACAAGCGGTGGAGCATGTGGTTTAATTCGAAGCAACGCGAAGAACCTTACCTGGCCTTGACATGCTGAGAACTTTCTAGAGATAGATTGGTTCCTTCGGGAGCTCAGACACAGGTGCTGCATGGCTGTCGTCCGATCGG
+
GGGGGGGGGGGGGGGGGG>FGCGC9FFGGFGGGCC:EEFGGGFGGFCGGGGGGDGG?F@FCGGGGGFGGGFEFEFDEGF<E@CGEGGFGG7FFGGGEEEGE+@DCDFGGFGDFFDFFGDEFC,>DEEGGGECCGG>?C2/CC:;BDGGGGFFFGGEFCFE+>>:+2296A=DA<15B@45@?7C64?=FF)*9:B?<AF7=<AF*9/96>4.<F:64:C429B=1)(::<4<BD99;0067177:7(80-)/).4()).8?(.,*/07>)))8)
@M02542:52:000000000-J9N43:1:1101:23075:4226 2:N:0:GTGAAA
GTAGTCCACGCCGTAAACGATGTCTACTAGCTGTTCGTGTCCTTGTGATGTGAGTAGCGCAGCTAACGCACTAAGTAGACCGCCTGGGGAGTACGGTCGCAAGATTAAAACTCAAATGAATTGACGGGGGCCCGCACAAGCGGTGGAGCATGTGGTTTAATTCGACGCAACGCGAAGAACCTTACCTACCCTTGACATCTACGGAAGACTGCAGAGATGCGGTTGTGCCTTCGGGAACCGTAAGACAGGTGCTGCATGGCTGTCGTCAGCTCGG
+
GGGGGGGGGGGGGEFGGGGGGGGGFGGGGGGGGGGGGGGGGGGGGGGGGGGGGGGGGGGGGGGGGGGGGGGGGGGGGFGGGGGGFGGGGGGGGGGGGGGGGGGFGGGGGGGGGGGGGCGGGGGGGGGGGGGGEGGEEG6:;CG58C:FGGGGFGFGGGGGFDF*<C=D>DEGFGBFFEFFFFFGGFFFG)0?FBFFBAF>FA?C@E>*)::?CCFF?FG>;DB:0:?D<46)-7>9>?3594<>>?:F?>46A9??968:?1(.*173;:*07:
@M02542:52:000000000-J9N43:1:1101:22949:4247 2:N:0:GTGAAA
GTAGTCCACGCCGTAAACGATGGGTACTAGCTGTTCGGAGCAATCTGAGTGGCTAAGCGAAAGTGATAAGTATCCCACCTGGGGAGTACGCACGCAAGTGTGAAACTCAAAGGAATTGACGGGGGCCCGCACAAGCGGTGGAGCATGTGGTTTAATTCGATGATACGCGAGGAACCTTACCAGGGCTTAAATGTAGATTGACAGGACTGGAAACAGTTTTTTCTTCGGACAATTTACAAGGTTCTGCATGGTTGTCGTCAGCCCGTGCCGTGGG
+
GGGGGGGGGGGGGGFGGGGGGGGGGGGGGGGGGGGGGECFGGGGGGGGGGGGGGGGGGGGGGGGGGGDGGGGAFFGGGGGGGGGGGGGFGGGGGGGG>FGGGGG9FDGGGGGG>DFGFGGGGGGGDEGGGGGGGGGGG1=CEGGGGGGGGCGGGFGGGGFCGGGGGFD>:CCEGFFFFFFF<FGGGGF4@?6@<==94=3?AAGFF5A5C13FCFFA>C<:B9=9>BD6>(4<FFFFA.09)*:)6:@<4F/<(4A<0-(,)((1))).0)008
@M02542:52:000000000-J9N43:1:1101:20695:4287 1:N:0:GTGAAA
GTAGTCCACGCCGTAAACGATGTCTACTAGCTGTTCGTGTCCTTGTGATGTGAGTAGCGCAGCTAACGCACTAAGTAGACCGCCTGGGGAGTACGGTCGCAAGATTAAAACTCAAATGAATTGACGGGGGCCCGCACAAGCGGTGGAGCATGTGGTTTAATTCGACGCAACGCGAAGAACCTTACCTACTCTTGACATCTACGGAAGACTGCAGAGATGCGGTTGTGCCTTCGGGAACCGTAAGACAGGTGCTGCATGGCTGTCGTCAGCCCGG
+
GGC7FGGGAFGGGGGEF<CCGCFFFFEEFGGCECFE@B<CFGGFGGCEDFGFGGGFEF@:@>7FC?F7F:>@FEAFGEGGC:CFGGGFEGGGGGE7FGGEFGCBDAAFGGDGGAEGGGADGFCGFGECG7F*>>FGEC:FGGGGGG:,<CFFCFGECFCEGGGGGCC*BCCG8EGGGDEFECFGGFF?FGGFFGGGCCGGGFFEGGG8DGGGGGGGGGDGEGGDEE<CCF2FGGG@EGFDFFGFFFFG@F64?4824A?2*79=F1:06:(8>)
@M02542:52:000000000-J9N43:1:1101:17711:4307 1:N:0:GTGAAA
GTAGTCCACGCCGTAAACGATGTCTACTAGCTGTTCGTGTCCTTGTGATGTGAGTAGCGCAGCTAACGCACTAAGTAGACCGCCTGGGGAGTACGGTCGCAAGATTAAAACTCAAATGAATTGACGGGGGCCCGCACAAGCGGTGGAGCATGTGGTTTAATTCGACGCAACGCGAAGAACCTTACCTACTCTTGACATCTACGGAAGACTGCAGAGATGCGGTTGTGCCTTCGGGAACCGTAAGACAGGTGCTGCATGGCTGTCGTCAGCTCGT
+
GGGFGGGGGGGGGGGGGGGGGGGGGGGGGGGGGGGGGGGGGGGGGGGGGGGGGGGGGGGGGGGGGCFCFFGGGGGGGGGGGGGGGGGGGGGGGGGGGGGGGGGGGGGGGGGGGGGGGGGGGGGGGGGGGGGGGGGGGGGGGGGGGGGGGGGGGGGGGGGGGGGGGGGGGGGGGGGGGGGGGGGGGGGGGGGGGGGGGGGGFFGGGGGGGGFGDGGGGGFGGGGGGGGGGGAFGGGFFGGGBFGBFFGGFGGFFF2:>AFBGGGF3(3<B?4?E)
@M02542:52:000000000-J9N43:1:1101:14009:4325 1:N:0:GTGAAA
GTAGTCCACGCCGTAAACGATGTCTACTAGCTGTTCGTGTCCTTGTGATGTGAGTAGCGCAGCTAACGCACTAAGTAGACCGCCTGGGGAGTACGGTCGCAAGATTAAAACTCAAATGAATTGACGGGGGCCCGCACAAGCGGTGGAGCATGTGGTTTAATTCGAAGCAACGCGCAGAACCTTACCAGCGTTTGACATGCCTAGTATGGTTTCCAGAGATGGATTCCTTCAGTTCGGCTGGCTAGTGCACAGGTGCTGCATGGCTGTCGTCAGC
+
GGGGGGGGGGGGGGCGGGGGGGGGGGGGGGGGGGGGGGGGGGGGGGGGGGGGGFGGGGGGGGGGGGGGGGGGGGGGGGGGGGGGGGGGGGGGGGGGGGGGGGGGGGGGGGGGGGGGGGGGGGGGGGGGGGGGGGGGGGGGGGGGGGFGGGGGGGGGGGGGGGGGGGGGGGGGGGGGEGGGFGGGGGGGGGGGGGGGGGGGGFGGGGGGGGGGGGGGGGGGGGGGGGGGGGFFGGGFFGGGFFGFFBCFFCFFFFFFFFFFGFGFGFFFFFFFF?
@M02542:52:000000000-J9N43:1:1101:12613:4331 1:N:0:GTGAAA
GTAGTCCACGCCGTAAACGATGTCTACTAGCTGTTCGTGTCCTTGTGATGTGAGTAGCGCAGCTAACGCACTAAGTAGACCGCCTGGGGAGTACGGTCGCAAGATTAAAACTCAAATGAATTGACGGGGGCCCGCACAAGCGGTGGAGCATGTGGTTTAATTCGACGCAACGCGAAGAACCTTACCTACTCTTGACATCTACGGAAGACTGCAGAGATGCGGTTGTGCCTTCGGGAACCGTAAGACAGGTGCTGCATGGCTGTCGTCAGCTCGG
+
GGGGGGGGGGGGGGGGGGGGGGGGGGGGGGGGGGGCGGGGGGGGGGGGGGGGGGGGGGGGGEGGGGGGGGGGGGGGGGGGGGGGGGGGGGGGGGGGGGGGGGGGFGGGGGGGGGGGGGFGGGFGGGGEFGGGGGGGGGGGGGGGGGGGGGGGGGGGGGGGGGGGGGGGGGGGGGGGGGGGGGGGGGGGGGGGGGGGGGGGGFGGGGGGGGGGGGFGGGGGGGGGGGGGGGBFGGGEEGGGFFG?FFGFFG<?FFFFFB?FGGGFGFFBFFBFF)
@M02542:52:000000000-J9N43:1:1101:9947:4360 1:N:0:GTGAAA
GTAGTCCACGCCGTAAACGATGTCTACTAGCTGTTCGTGTCCTTGTGATGTGAGTAGCGCAGCTAACGCACTAAGTAGACCGCCTGGGGAGTACGGTCGCAAGATTAAAACTCAAATGAATTGACGGGGGCCCGCACAAGCGGTGGAGCATGTGGTTTAATTCGACGCAACGCGAAGAACCTTACCTACTCTTGACATCTACGGAAGACTGCAGAGATGCGGTTGTGCCTTCGGGAACCGTAAGACAGGTGCTGCATGGCTGTCGTCAGCTCGG
+
GGGGGGGGGGGGGGDGGGGGGGGGGGGGGGGGGGGGGGGGGGGGGGGGGGGGGGGGGGGGGGGGGGGGGGGGGGGGGGGEGGGGGGGGGGGGGGGGGGGGGGGGGGGGGGGGGGGGGGGFGGGGGGGGGGGGGGGGGGGGGGGGGGGGGFCGGGGGGGGGGGGGGGGGGGGGGGGGGGGGGGGGGGGGGGGGGGGGGGGGGFGGGGGGGGG?FGFGGGGGGGGGEGGGGGFFGGGFFGGGFFGFFF?CFGGFFFFFDB??GGGFFBFBF?<FD)
@M02542:52:000000000-J9N43:1:1101:14104:4372 1:N:0:GTGAAA
GTAGTCCACGCCGTCAACGATGTCTACTAGCTGTTCGTGTCCTTGTGATGTGAGTAGCGCAGCTAACGCACTAAGTAGACCGCCTGGGGAGTACGGTCGCAAGATTAAAACTCAAATGAATTGACGGGGGCCCGCACAAGCGGTGGAGCATGTGGTTTAATTCGACGCAACGCGAAGAACCTTACCTACTCTTGACATCTACGGAAGACTGCAGAGATGCGGTTGTGCCTTCGGGAACCGTAAGACAGGTGCTGCATGGCTGTCGTCAGCTCGG
+
GGGGGGGGGGGGGG7BFGGGGGGGGGGGGGGGGGGFGGGGGGGGGGGGGGGGGGGFGGGGGCFGGGGGGGGGGGGGGGGGGGGGGGGGGGGEGGGGGGGGGGGFGGGGGGGGGGGGGGGGGGGGGGGGGGDGGGGGGGGGGGGGGGGGGGGGGGGGGGGGGFCFFEGGGGGEGGGGGGGGGGGFGGGGGGGGCGFGGGGGFFGGEGGD<?FFGGCFGC@FGGGGGGGGGGFFGGGBFGGGFFGFFF6*5:7:FA?FFFFFF59?FF<(4:4<E)
@M02542:52:000000000-J9N43:1:1101:10902:4385 1:N:0:GTGAAA
GTAGTCCACGCCGTAAACGATGTCTACTAGCTGTTCGTGTCCTTGTGATGTGAGTAGCGCAGCTAACGCACTAAGTAGACCGCCTGGGGAGTACGGTCGCAAGATTAAAACTCAAATGAATTGACGGGGGCCCGCACAAGCGGTGGAGCATGTGGTTTAATTCGACGCAACGCGAAGAACCTTACCTACTCTTGACATCTACGGAAGACTGCAGAGATGCGGTTGTGCCTTCGGGAACCGTAAGACAGGTGCTGCATGGCTGTCGTCAGCTCGC
+
GGGGGGGGGGGGGGGGGGGGGGGGGGGGGGGGGGGGGGFGGGGGGGGGGGGGGGGGGGGGGGGGGGGGGGGGGGGGGGGGGGGGGGGGGGGGGGGGGGGGGGGGGGGGGGGGGGGGGGGGGGGGGGGGGGGGGGFCGG73C:<=<CC<F<C<<;<<1=<+:CFFBFBEECECGG8C5/AGG>@:FGF:F9EFC7<A?7C::FEC?5*;CCCF:@0*:0+A>*;88:5EFGAF35757FGC577(=<<5720574??).(4*19@56:(2>)?5)
@M02542:52:000000000-J9N43:1:1101:22633:4386 2:N:0:GTGAAA
GTAGTCCACGCCGTAAACGATGTCTACTAGCTGTACGTGTCCTTGTGATGTGAGTAGCGCAGCTAACGCACTAAGTAGACCGCCTGGGGAGTACGGTCGCAAGATTAAAACTCAAATGAATTGACGGGGGCCCGCACAAGCGGTGGCGCATGTGGTTTAATTCGACGCAACGCGAAGAACCTTACCTAAGCTTGAACTGTACGGAAGACTGCAGAGAAGCGGGGGTGCCTTCGGGAACCGTAAGACAGGGGCTGCATGGCTCTCCCAAGGTAGG
+
GG7@EFFAAEGD7BC7FEGDF8C,@@<CFGGGAC,<,C,,,,9<FC,BEEF99FE,6CCBFGDGGCFGG7F>F8=FCFGG8@:CC==<+?F?8B:CBEGCCF7?FC,E,,>>FG,9C>9;=8,;=E>FEGG58EG5**>8DE>GCD,:*4=C=CC*;C4<A@F5FD*):)5CECB))07...*:07+/*)0**,0)))*.0<())))25:5:++274**527))-,-*3<))(0201,45D,*144(01())(4444-3((),)**)0))/**8
@M02542:52:000000000-J9N43:1:1101:24534:4423 2:N:0:GTGAAA
GTAGTCCACGCCGTAAACGATGTCTACTAGCCGTTGGGAGCCTTGAGCTCTTAGTGGCGCAGCTAACGCACTAAGTAGACCGCCTGGGGAGTACGGTCGCAAGATTAAAACTCAAATGAATTGACGGGGGCCCGCACAAGCGGTGGAGCATGTGGTTTAATTCGACGCAACGCGAAGAACCTTACCAGGTCTTGACATCCTAGAAACTTTCCAGAGATGGATTGGTGCCTTCGGGAATCTAGAGACAGGTGCTGCATGGCTGTCGGCAGGTCGG
+
GGGFGGGGGGGGGEBCFGGGGGGGGGCGGGGGGFGGGGGEGGGGEFGGGGGGGGFGGGGEGGGGGGGGGGGDGGGGGGGGGGGDFGFGGEDGGGGGEGGGGGGGFGGGGGGGGGGGGGGGGGGFGGGGGGG5EEEGGGGGGGDEGGC6CG6FGGECFGGGFGCEGGGCEEGCBG;DFFF>FFFFGFGFG?FFF4?@BFFBFAFDFFFCFGA<DF7;:7F:2*=>0-4CB)431>>;>B2*2)**-427:A)/8<)25::?28129))78../0)
@M02542:52:000000000-J9N43:1:1101:12437:4446 2:N:0:GTGAAA
GTAGTCCATGCCGTAAACGATGAGTGTTCGCCCTTGGTCTACGCGGATCAGGGGCCCAGCTAACGCGTGAAACACTCCGCCTGGGGAGTACGGTCGCAAGACCGAAACTCAAAGGAATTGACGGGGGCCTGCACAAGCGGTGGAGCATGTGGTTTAATTCGATACAACGCGCAAAACCTTACCAGCCCTTGACATATGAACAAGAAAACCTTTCCTTAACGGGATGGTACTTACTTTCCTTACGGTGCTGCATGGCCGTCCTCAGCTCGTGTTG
+
GGGGGGGGGGFGGGGGGGGGGGFGGGGGGEGGGGGGGGGGGGGGGGGGGGGGGEFGGGGGGGGGGGGGGGGGGGGGGGGGGGGGGGGGGGGGGGGGGGGGGGGGGGGGGGGGGGG@FGF,;B>EDCEG@CC5,CFC5FCECE81:CFGFFGFGGGGG?DFFGGGEGGG>)295>9FFDFFF?4:CGGBGF?6<4194:BA@)3*.5?C@D1)+<CFA7:.(5>>90:F2)4<>=4<A))**)**(.(04)*9<4:08>B((().2>*).0005)
@M02542:52:000000000-J9N43:1:1101:19823:4461 2:N:0:GTGAAA
GTAGTCCACGCCTTAAACGATGGATACTAAGTGTCGGCGGGTTACCGCCGGTGCCGCAGCTAACGCAGTAAGTATTCCGCCTGGGAAGTACGGCCGCAAGGTTGAAACTCAAAGGAATTGACGGGGGCCCGCACAAGCGGTGGAGCATGTGGTTTAATTCGACGCAACGCGAAGAACCTTACCCAGGCTGGACATGCAGGTAGTAGAAGGGTGAAAGCCTAACGGGGTAGCAATACCATCCTTCTCAGGTGCTGCACGGCTGGCGTTAGCCCGG
+
GGF:EFGGGGGGGGGEGGGFGGGGGGGGGGGGGGGGGGGGGGGGGGGGGGGGGGGGGGGGGGGGGGGGCGGGGGGGGGGGGGGGGGGGGGGGGGGGGGGGGGGGGFGGFGGGGGFGGGGGGGGGGGGGGGEGEGECEFGGGGGCFDGGGGGGEGG8@FGC>:?GGGGGFFG3776?FFFFF>?FC<C@4>EFFFFF??=?>58:96@F*7148CC*2C<(4FFF>F>C(12:A?<0:)6>F2*2)6<?1A::74),((((,((,1*))0*6)73
@M02542:52:000000000-J9N43:1:1101:24208:4470 2:N:0:GTGAAA
GTAGTCCACGCCGTAAGCGATGTCTACTAGCTGTTCGTGTCCTTGTGATGTGAGTAGCGCAGCTAACGCACTAAGTAGACCGCCTGGGGAGTACGGTCGCAAGATTAAAACTCAAATGAATTGACGGGGGCTCGCACAAGCGGTGGAGCATGTGGTTTAATTCGACGCAACGCGAAGAACCTTACCTACTCTTGACATCTACGGAAGACTGCAGAGATGCGGTTGGGCCTTCGGGAACCGTAAGACCGGTGCTGCCTGGCTTGCGTTGGCTCGG
+
GGGGGGGGGGGGGGGGGGGGGGGGGGFGGGGGGGGGGGGGGGFGDGGGGGGGGGGGGGGGGGGGGFGDGEGGGGGGGGFGGGGGGGGGGGGGGGGGGGGGGGGGFGGGGGGFGGGFFGGGEGFAFCGFGDGGGEEGGGGCFGEEEDCFGFFFFFG:EFGFFF>CCGCDFDCGFGFFDF65;1BGFGGFGFFFFBF@AAF4?>:D>@>C577(<805807-,77)(((140:2(86(4149*3>*-,(091)8).4(,),(.((())))0))05)
@M02542:52:000000000-J9N43:1:1101:10011:4495 2:N:0:GTGAAA
GTAGTCCACGCCGTAAACGATGAGTACTAGCTGTCGGAGGTTACCCCCTTCGGTGGCGCAGCTAACGCATTAAGTACTCCGCCTGGGAAGTACGCTCGCAAGAGTGAAACTCAAAGGAATTGACGGGGACCCGCACAAGTAGCGGAGCATGTGGTTTAATTCGAAGCAACGCGAAGAACCTTACCTAAGCTGGACATCCTTCTGACCCCCCCTTAATCGGAGATTTCCCTTCGGGGACAGAAGTTACAGGGGGTGCATGGTTGTCGTTAGCTCG
+
GGAFGGGGGGGGGGFGGGGG?FGGGGGGGFGGGGFGG7:@FGGFFFGCEFGGGGGGGGGGGCD<<FGDCGEFGGEFGGEFGGG>FGFFFGFGFCGDFEGGCGGGGFGGGGGGG8FCCCGFFGGFGGGDG@>EEDGGE7CFG;B5>?EECCCEFG8DFGGCFGF@,*?CFA=4>D058AA);=FG4CF6DFA/)35?A).5@A<G4*<*0)42CC6=>FC6:>)))64F<<B?0>>F6;:FC3F7)))/5:))4>BB26A:)6?2*5))07/947
@M02542:52:000000000-J9N43:1:1101:21896:4508 2:N:0:GTGAAA
GTAGTCCACGCCGTAAACGATGTCTACTAGCTGTTCGTGTCCTTGTGATGTGAGTAGCGCAGCTAACGCACTAAGTAGACCGCCTGGGGAGTACGGTCGCAAGATTAAAACTCAAATGAATTGACGGGGGCCCGCACAAGCGGTGGAGCATGTGGTTTAATTCGACGCAACGCGAAGAACCTTACCTACTCTTGACATCTACGGAAGACTGCAGAGATGCGGTTGTGCCTTCGGGAACCGTAAGACAGGTGCTGCATGGCTGTCGTCAGCTCGG
+
GGGGGGGGGDGGGGGGGGGGGGGGGGGGGGGGGGGGGGGFGGGGGGGGGGGGGGGGGGGGGGGGGGGGGGGGGGGGGGGGGGGGGGGGGGGGFGGGGGGGGGGGGGGGGGGGGGGGGGGGGGGGGGGGGGG>EGGGGG8@GGEGGGGGFGGEFGG:CCCCFGEGGGGGDDGGFG;>EBFFFFFGDFFFF6;=F2@?2<F:B>(73>5CFG:0<C+<<7:AFF<>>,(:AA<>2@1;>B6DCFGC522?0>6?A<??<<B:::8<DFF@B)//))
@M02542:52:000000000-J9N43:1:1101:16693:4508 2:N:0:GTGAAA
GTAGTCCACGCCGTAAACGATGTCTACTAGCTGTTCGTGTCCTTGTGATGTGAGTAGCGCAGCTAACGCACTAAGTAGACCGCCTGGGGAGTACGGTCGCAAGATTAAAACTCAAATGAATTTACGGGGGCCCGCACAAGCGGTGGAGCATGTGGTTTAATTCGCCGCAACGCGAAGAACCTTACCTACTCTTGACATCTACGGAAGACTGCAGAGATGCGGTTGTGCCTTCGGGAACCGTAAGACAGGTGCTGCATGTCTCTCGTCAGCCCGG
+
GF9FFGFGFGGGDG7CDEFGGFGGGGGGGGGGGGGGGGFFFGGGGGGGGFGFFGGDFGGGGGGGGGGGGGGGGGGGGGGGFFGGGGFGGGGFGGFDG>FGGDCFFGGGGGGGFGGGGGGCFF,EGDEGGGE5:EGCCBEGGGEBED*:FCCFGGGFG:4:FFGG**28>A=55DB).5?;>(9>CFFBD=FF=2*6:AFFFBFGE@DGFG)4EF?)42:44))89-(2)):<(7499?6DDFD54<??(84).4,3)-.6))))**).06)8)0
@M02542:52:000000000-J9N43:1:1101:23376:4528 2:N:0:GTGAAA
GTAGTCCACGCCGTAAACGATGTCTACTAGCTGTTCGTGTCCTTGTGATGTGAGTAGCGCAGCTAACGCACTAAGTAGACCGCCTGGGGAGTACGGTCGCAAGATTAAAACTCAAATGAATTGACGGGGGCCCGCACAAGCGGTGGAGCATGTGGTTTGATTCGACGCAACGCGAAGAACCTTACCTACTCTTTACATCTACGGAAGACTGCAGAGAATAGGTTGTGCCTTCGGGAACCGTAAGACAGGCGCTGCATGGCTGTCGTCTGCTCGG
+
GGAFGGCFGGEFGGGGGFGCFGFGGCFGGAFFCGGFDGE<FFFGGG@EGGD<EFFGEACCGF+CFD?CF@FG@CDEFEFGF7FGGGFC@FEGDFECAEDGCFE8:FAFGACFGCDF8;>=,@DDFEGGDD>5@88*;>DFGGE588;CFGCC4BBF*=CGFGFD7D7))2>5AG>E3>9@FBBFGCGFC6)9*6@7-4*6/433)75EFGF?7@?51**))08@?01:.-6347>96(-//(/*.)(04().(((5<A(2:<3)/9))0/1*))
@M02542:52:000000000-J9N43:1:1101:15751:4532 2:N:0:GTGAAA
GTAGTCCACGCCGTAAACGATGTCTACTAGCTGTTCGTGTCCTTGTGATGTGAGTAGCGCAGCCAACGCACTAAGTAGACCGCCTGGGGAGTACGGTCGCAAGATTAAAACTCAAATGAATTGACGGGGGCCCGCACAAGCGGTGGAGCATGTGGTTTAATTCGACGCAACGCGAAGAACCTTACCTACTCTTGACATCTAGGGAAGACTGCAGAGATGCGGTTGTGCCTTCGGGAACCGTAAGACAGGTTCTGCATGGCTGTCGTCAGCTCGG
+
GGGFGGGGGGGGGGGCFGGGGGGGGGGGGGGGGFGFGGFFGGGGGGGGGGGGGFGGGGGGGGGFGGGGGEGGGGGGFEGGGGGGGGFGD=FGGGDGGGGGDGGGGGGGGFDFFGGGGGGFGGGGGGGEECCEGGGEGGGGGGGGDGFGGGGFFGGGGGGGFFCFFGCG:>:)>563;D:5F1B=CF?=F?FBFAFFBFF>?2?GFF36<F?BCCC::C7)(.8<9?BG<)6,2.39>?:DC?**4<?F?A*/55><>>:?013,/50)5)9?))
@M02542:52:000000000-J9N43:1:1101:16540:4583 2:N:0:GTGAAA
GTAGTCCACGCCGTAAACGATGAATGTTAGCCGTCGGGCAGTTTACTGTTCGGTGGCGCAGCTAACGCATTAAACATTCCGCCTGGGGAGTACGGTCGCAAGATTAAAACTCAAAGGAATTGACGGGGGCCCGCACAAGCGGTGGAGCATGTGGTTTAATTCGAAGCAACGCGCAGAACCTTACCAGCTCTTGACATCCCGATCGCGGACAGTGGAGCCATTGTCCTTCAGTTCGGCTGGATCGGTTGCAGGTGGCGCATGCGTGTCGTCTGGC
+
GGCGGGGGGGGGGG7BFFGGFGFFGGGGGGGGGGGGGGGGGFGGGGG<FGGGGGEEGGGEGFGGGFGGGGGGGGGFGGGGGGGGGGGGEDCGGGCF:EGEGE?DFGGGGGGGGGGFGGEFCFGFDGGGGGGDGGGGGGGGGGGGGGGGFEGFF?FC8FGFFG5C6*549AC):),7BF5@F>6>FGGFC?==?>@B-504>?0CBEFG3D>63<8*(**.6?BF9A2D)84))*((-(,/9)9*,(()..9)4((((((-8)34**...855))
@M02542:52:000000000-J9N43:1:1101:12712:4587 1:N:0:GTGAAA
GTAGTCCACGCCGTAAACGATGTCTACTAGCTGTTCGTGACCTTGTGTCGTGAGTAGCGCAGCTAACGCATTAAGTAGACCGCCTGGGGAGTACGGTCGCAAGATTAAAACTCAAATGAATTGACGGGGGCCCGCACAAGCGGTGGAGCATGTGGTTTAATTCGACGCAACGCGAAGAACCTTACCTACTCTTGACATCTACAGAACTTAGCAGAGATGCTTTGGTGCCTTCGGGAACTGTAAGACAGGTGCTGCATGGCTGTCGTCAGCTCGG
+
GGGGGGGGGGGGGGGGGGGGGGGGGGGGGGGGGGGGGGGGGGGGGGGGGGGGGGGGGGGGGGGGGGGGGGGGGGGGGGGGGGGGGGFGGGGGGGGGGGGGGGGGGGGGGGGGGGGGGGGGGGGGGGGG7FEGGGGGGGGGGGGGGGGGGGGGGGGGGGGGGGGGGGGGGGGGGGGGGGGGGGGGGGGGGGGGGGGGGGGGGFGGGGGGGGGGGGGGGGGGFGGGGGGGGGFFGGD@>GGGFFGFFFFGFGGFFFFFFFFFGGGFGFFFFFA@E)
@M02542:52:000000000-J9N43:1:1101:25823:4589 2:N:0:GTGAAA
GTAGTCCACGCCGTAAACGATGTCTACTAGCTGTTCGTGTCCTTGTGATGTGAGTAGCGCAGCTAACGCACTAAGTAGACCGCCTGGGGAGTACGGTCGCAAGATTAAAACTCAAATGAATTGACGGGGGCCCGCACAAGCGGTGGAGCATGTGGTTTAATTCGACGCAACGCGAAGAACCTTACCTACTCTTGACATCTACGGAAAACTGCAGAGATGCGGTTGTGCCTTCGGGAACCGTAAGACAGTTGCCGCATGGGTGTAGTCAGCTCGG
+
GGGGGGGFGGGGGGGGGGGGFGGGGGGGGGGGGGGGGGGGGGGGGGGGGGGGGGGGGGGGGGGGGGGGGGGGGGGGGGEEGGGDGGGGGGEGGGGGGGGGGGGGGFFGGGGGGFGGGGGGGGGFFGGGGGGGCEGEEGGCFGGGGGF5ECFF?@FCF66@C<9C<9EG5>EDDGFF35?>FFFF<CFFG4FFFFFFA9@AF><DE5)07D9<G8CF3:>23:E56?(*<<A<-<>>>?8DGFGDA3:F4.9*)(-2:1((((()*2/*0)19))
@M02542:52:000000000-J9N43:1:1101:8068:4619 2:N:0:GTGAAA
GTAGTCCACGCCGTAAACGATGTCTACTAGATGTTCGTGTCCTTGTGATGTGAGTAGCGCAGCTAACGCACTAAGTAGACCGCCTGGGGAGTACGGTCGCAAGATTAAAACTCAAATGAATTGACGGGGGCCCGCACAAGCGGTGGAGCATGTGGTTTAATTCGACGCAACGCGAAGAACCTTACCTACTCTTGACATCTACGGAAGACTGCAGAGATGCGGTTGTGCCTTCGGGAACCGTAAGACAGGTGCTGGATTGCTGTCGTCAGCCCGG
+
GFGGGGFGGCF@FGGEFFEFFGGFGGGFFGCFFGGGEF<FGGGGGGDFGGGFGGGGGGGGGGGGGGGGGGGGGG<<FFFEGGGGGGCFGFGGGG>C<6=FEGGGGGGGGGGFFGGGDFGFDGF>9CCFGGDEEEEGGGF>EEG>C7DFEFFG9C9FGGGGFGF5@*=DDEGD3<2BE<;F42?*C>G?C4?F=3@@<2/<?A:DFF);@*),A6<7(00)-5.7(20*6<A2:5>09B?C5?DC22:4:>)9<B0(-):<24)4**0)))).)0
@M02542:52:000000000-J9N43:1:1101:16955:4625 2:N:0:GTGAAA
GTCGTCCACGCCGTAAACGATGTCTACTAGCTGTTCGTGTCCTTGTGATGTGCGTAGCGCAGCTAACGCACTAAGTAGACCGCCTGGGGAGTACGGTCGCAAGATTAAAACTCAAATGAATTGACGGGGGCCGGCCCAACCGGTGGAGCTGGGGGTTTATTTGACGCAAACGCAAAAAACCTAACCTCTCTTGTCCTCAACCGGAGACTGACGAAGATGTGTGTATGCGTTCGGGAACCGTAGAACAGAACATGAATGGCGGCGTTCGCCGCGG
+
GE,@FFCBEGGGGB,8@E@EFDFFGGFGGDGGGGD9FGGFGGFFGGGGGGGG,FFD:FGGGGGFCF@:+FEGGFGGGGDGGGGG7FGF:F@F8??:A8FCGGFFFGGF9DFDCGG9=DGFG9,>D8+@7*5@*:C**1*4*4:=55****+**2*=C*7+;++0+1/)8>**))3))0)8)4)*2*+)*09**)**))*))(-/8))***,(***)(2*).0).)))2,4-(-011(,()*,*/))()())).())64,((((()))0)8))))
@M02542:52:000000000-J9N43:1:1101:18503:4638 2:N:0:GTGAAA
GTAGTCCACGCCGTAAACGATGTCTACTAGCTGTTCGTGTCCTTGTGATGTGAGTAGCGCAGCTAACGCACTAAGTAGACCGCCTGGGGAGTACGGTCGCAAGATTAAAACTCAAATGAATTGACGGGGGCCCGCACAAGCGGTGGAGCATGTGGTTTAATTCGACGCAACGCGAAGAACCTTACCTACTCTTGACATCTACGGAAGACTGCAGAGATGCGGTTGTGCCTTCGGGAACCGTAAGACAGGTGCTGCAGGGCTGTCGTCAGCCCGG
+
GGFGGGGGGGGGGG:FGGGGGGGGGGGGGGGGGGGGGGGGGGGGGGGGGGGGGGGGGGGGGGGGGGGGGGGGGGGGGGGGGGGGGGGGGGGGGGGGGGGGGGGGGGGGGGGGGGGGGGGGGGGGGGGGGGGGGGGGGDFGGGGGGGFGGGGGFGGGGF;FFGF=FGGGFFGGFGFEFFFFFFFCGGGFG66=FFFFFFFFFFBDE@@GFC:(<8<5:D*-4@@F96<CAA<?FEB>FFFGGFGC<4?FFA604<<?((-308(.9/.5<6))7:
@M02542:52:000000000-J9N43:1:1101:7181:4647 1:N:0:GTGAAA
GTAGTCCACGCCGTAAACGATGTCTACTAGCTGTTCGTGTCCTTGTGATGTGAGTAGCGCAGCTAACGCACTAAGTAGACCGCCTGGGGAGTACGGTCGCAAGATTAAAACTCAAATGAATTGACGGGGGCCCGCACAAGCGGTGGAGCATGTGGTTTAATTCGACGCAACGCGAAGAACCTTACCTACTCTTGACATCTACGGAAGACTGCAGAGATGCGGTTGTGCCTTCGGGAACCGTAAGACAGGTGCTGCATGGCTGTCGTCAGCTCGG
+
GGGFGGGGGGGGGGGGGGGGGGGGGGGGGGGGGGGGGGGGGGGGGGCDFFGGGGGGGGGGGGGGGGGGGGGGGGGGCFGGGGGGGFDGGGGGGFGEGGGGGGGGGGGGGGGGGGFFFGGGGFGGGGGGGGGGGGCGCGGGGG7FCFFFFGGGFGGGGGGGGG@EGGFGGGGGGGEDCEGGCCEGFGGGGGGGGGGGFCCGGF=EGDCFGFCCFGGF6+<ECGGGGGGGGGFFGE<@EG<G><DFF?FGFG*5=A284)4<GD71<?026?)9>)
@M02542:52:000000000-J9N43:1:1101:26206:4647 2:N:0:GTGAAA
GTAGTCCACGCCGTAAACGATGTCTACTAGCTGTTCGTGTCCTTGTGATGTGAGTAGCGCAGCTAACGCACTAAGTAGACCGCCTGGGGAGTACGGTCGCAAGATTAAAACTCAAATGAATTGACGGGGGCCCGCACAAGCGGTGGAGCATGTGGTTTAATTCGACGCAACGCGAAGAACCTTACCTACTCTTGACATCTACGGAAGACTGCAGAGATGCGGTTGTGCCTTCGGGAACCGTAAGACAGGTTCTGCATGGGTGTCGTCTGCTGGG
+
GGGGGGGGGGGGGGGGGGGGGGGGGGGGGGGGGGFGGGGGGGGGGGGGGGGGGGGGGGCEFGGGGFGGGFGGFGGFGGGGGGGGGGGGGGGEGGGGGGGGGGGFFGGGGGGFGGGGGGDDGGCFFGGGGGECEGGGGGGDGGGECD*A@FFGGGGFGEFGFGGGG3CDDFEGFG9>5<9<FBFGGGGFG6)9BAF@A<448:2DE35:5*24:8<>BFC<9E>@64?GF292?DB9><:DC6C*.30?:2**)6))5.((.-2)9<3)0**)))
@M02542:52:000000000-J9N43:1:1101:17273:4650 2:N:0:GTGAAA
GTAGTCCACGCCGTAAACGATGTCTACTAGCTGTTCGTGTCCTTGTGATGTGAGTAGCGCAGCTAACGCACTAAGTAGACCGCCTGGGGAGTACGGTCGCAAGATTAAAACTCAAATGAATTGACGGGGGCCCGCACAAGCGGTGGAGCATGTGGTTTAATTCGACGCAACGCGAAGAACCTTACCTACTCTTGACATCTACGGAAGACTGCAGAGATGCGGTTGTGCCTTCGGGAACCGTAAGACAGGTGCTGCATGGCTGTCGGCAGCCCGG
+
GGCGGGGGGGGGGG,CGGGGGGGGGGGGGGGGGGGGGGGGGGGGGGGGGGGFGGGGGGGGGGGGGGGGGGGGGGGGGGGGGGGGGGGGGGGGGGGGFEGGGGGGGFDFGGGGGGGGGGGGGGGGGGGEGGGEGGGGGGGGGGGGGGGGGGGGGFG<CEDGFGGCFGEGFFGGFGFF>EFFF0?FFGGFC=FFF2BF<<FBFABGBF:FFG?B78?F?*7465)7611C<A2<?F69>81C72CCA<2?62))59)()4322-3)/).0)).)83
@M02542:52:000000000-J9N43:1:1101:17794:4666 2:N:0:GTGAAA
GTAGTCCACGCCGTAAACGATGTCTACTAGCTGTTCGTGTCCTTGTGATGTGAGTAGCGCAGCTAACGCACTAAGTAGACCGCCTGGGGAGTACGGTCGCAAGATTAAAACTCAAATGAATTGACGGGGGCCCGCACAAGCGGTGGAGCATGTGGTTTAATTCGACGCAACGCGAAGAACCTTACCTACTCTTGACATCTACGGAAGACTGCAGAGATGCGGTTGTTCCTTCGGGAACCGTAAGACAGGTGCTGCATGGCTGTCGTCAGCGCCG
+
GGEFGGGGGGGGGG,BFGGGGGGGGGGGGGGGGGGFGFGFGFGGGGGGGGGFGGGGGGGGGGGGGGGCGEEGGGFEGGGGGGGGGGFFD7CFFGFGGGGGGGGGGGGG9DFGGGGGGCDA9FEFFEGCEGE5CCDECGF5DGGCEDFGGGGCFFFCGGGGFGC=E:C55>77BGF@>E@@>?FGGGGFF4<@F-*?46*:FFBG7>:C@77?C2<@B**.6>7BF((2<)6<<EF9><69>B*9<?F::74)))..)4((,(.3D<;55)))).
@M02542:52:000000000-J9N43:1:1101:15670:4673 2:N:0:GTGAAA
GTAGTCGACGCCGTAAACGATGTCTACTAGCTGGTCGTGTCCTTGTGATGTGAGTAGCGCAGCTAACGCACTAAGTAGACCGCCTGGGGAGTACGGTCGCAAGAGTAAAACTCAAATGAATTGACGGGGGCGCGCAAAAGCGGTGGAGCATGTGGTTTAATTCGACGCAACGCGAAGAACCTTACCTAATCTTGACAGCTACGGAAGACTGCAGGGATGCGGTTGTGCCTTCGGGAACCGTAAGACGGGCTGTGCGTGGCTGTGGCGTGCGTGG
+
7FCGGE+B@:+C66,,:CFGGGFC9F9FE<FFG,C<FF7CD,@CEF@DF@,CEF,9,CF:+CF<?<<F7>=FBFBFE99E,@FF@F@DEEGGF<FFGE:C+++3,9A=<D3>,C8=DFCBAFGGFGGGDED*4CE***3ACBC8*/1A879C99<2*9C:8>+:+/C3>3:)5)(08)05)47**97=*6?76)86A)<:B)(*08.*0::?+32)-*731@751<BC2<4)-.(61(47*-*/-5()4()).()(-(((((4.9*00550.))
@M02542:52:000000000-J9N43:1:1101:25464:4678 2:N:0:GTGAAA
GTAGTCCACGCCGTAAACGATGAATGTTAGCCGTCGGGCAGTTTACTGTTCGGTGGCGCAGCTAACGCATTAAACATTCCGCCTGGGGAGTACGGTCGCAAGATTAAAACTCAAAGGAATTGACGGGGGCCCGCACAAGCGGTGGAGCATGTGGTTTAATTCGAAGCAACGCGCAGAACCTTACCAGCTCTTGACATCCCGATCGCGGACAGTGGCGACATTGTCCTTCAGTTAGGCTGGATCGGTGAACGGTGGTGCCTGGCTGTCGTTAGCC
+
GGGGGGGGGGGGGGFGGGGGGGGGGGGGGGGGGGGFDGGGGGGGGGFGGGGGGGGGGGGGGGGGGGGGGGGCEGGGGGGFGGGGGGGGFCFDFGGGGGGEEGFFGGGGGGFGGGGFD?DGG9=D?EDGEC5BCEE5CFFFEGEGGF8=FFGGGGGGG?FFA98:C3CGFFE))9>EFF>FFFFGFGGF*68*6>FF><?103,1)).::C((+3A)-5>;?=?92)6:>?FA26),2::**)2/0(,)59)<,((((.())-((***.0)))0/
@M02542:52:000000000-J9N43:1:1101:15798:4687 1:N:0:GTGAAA
GTAGTCCACGCCGTCAACGATGTCTACTAGCTGTTCGTGTCCTTGTGATGTGAGTAGCGCAGCTAACGCACTAAGTAGACCGCCTGGGGAGTACGGTCGCAAGATTAAAACTCAAATGAATTGACGGGGGCCCGCACAAGCGGTGGAGCATGTGGTTTAATTCGACGCAACGCGAAGAACCTTACCTACTCTTGACATCTACGGAAGACTGCAGAGATGCGGTTGTGCCTTCGGGAACCGTAAGACAGGTGCTGCATGGCTGTCGTCAGCTCGG
+
GGAFGGGGGGGGGG+FFGGGGGGGGGGGGGGGGGGGGGGGGGGGGGGGGGGGGGGGGGGGGGGGGGGGGGGGGGGGGGGGGGGGGGGGGFGGGGGGGGGGGGGGGGGGGGGGGGGGGGGGGGGGGGGGGGGGGGGGGGGGGGGGGGGGGGGGGGGGGGGGGGGGGGGGGGGGGGGGGGGGGGGGGGGGGGGGGGGGGGGGGFGGDCEGFFGGGG?FFFFGGGGGGGGGGGFFGGGFFGGGFFGFFFGF>DGFFF??AD?FGG<?G?FFF?4<B)
@M02542:52:000000000-J9N43:1:1101:13586:4712 2:N:0:GTGAAA
GTAGTCCACGCCGTAAACGATGTCTACTAGCTGTTCGTGTCCTTGTGATGTGAGTAGCGCAGCTAACGCACTAAGTAGACCGCCTGGGGAGTACGGTCGCAAGATTAAAACTCAAATGAATTGACGGGGGCCCGCACAAGCGGTGGAGCATGTGGTTTAATTCGACGCAACGCGAAGAACCTTACCTACTCTTGACATCTACGGAAGACTGCAGAGATGCGGTTGTGCCTTCGGGAACCGTAAGACAGGTGCTTCATGGCGGTCGTACGCCCGG
+
GGGGGGGGGGGGGGGGGGGGGGGGGGGGGGGGGGGGGGGGGGGGGGGGGGGGGGGGGGGGGGGGGGGGGGGGGGGGGGGGGGGGGGGGGGGGGGGGGGGGGGGGCFGGGFGGFGGGGGGGGGGGGGGGGGGGGGG5CEGGGGGEGGGGCEFGGGGGGGGFFCE=?DEGEAEGFGFFFFFFFFFGGGGFGFFFFBFFFFFFFFFGFF3CFF01CE757>*.(>DF034:9AA?FE;1112CCBGD<2(.8349>)))-62:((--//))00)).)
@M02542:52:000000000-J9N43:1:1101:25575:4745 1:N:0:GTGAAA
GTAGTCCACGCCGTAAACGATGTCTACTAGCTGTTCGTGTCCTTGCGATGTGAGTAGCGCAGCTAACGCACTAAGTAGACCGCCTGGGGAGTACGGTCGCAAGATTAAAACTCAAATGAATTGACGGGGGCCCGCACAAGCGGTGGAGCATGTGGTTTAATTCGACGCAACGCGAAGAACCTTACCTACTCTTGACATCTACGGAAGACTGCAGAGATGCGGTTGTGCCTTCGGGAACCGTAAGACAGGTTCTGCATGGCTGTCGTCAGCTCGT
+
EGFGGGGGFG@EGFFDFDEEFFG<CCCEFFDCECEFCGGGGFFCFGGDFFFGGGGGGFF7@=@FFGFCGGGCGFDFFFFFGEGFGGGCBFGFEFGGGGDGGCGGGGFGGGGG@FGGGGGGGFCFAFECCCFF:F@7<F,DFGGFDC:C@<FFCFFCF7FCFGGFFCFCBC5*:BEGGCFG>FCEGCCGG6CGGGCC7EFC7@ECGCEGGGFGGGGGGFGGDCEGECCFCF6=FG3B5E<D:>DF9<<<5>*)=4)-6<?BCDFFG:0:1).6:)
@M02542:52:000000000-J9N43:1:1101:7910:4759 2:N:0:GTGACA
GTAGTCCACGCTGTAAACGATGGATACTAGCTGTTGGGGGCAACTTCAGTGGCTAAGCGAAAGTGATAAGAATCTCACCTGGGGAGTACGTTCGCAAGAATGAAACTCAAAGGAATTGACGGTGGCCCGCACAAGCGGTGGAGCATGTGGCTTAATTCGATGATACGCGTGGAACCTTACCAAGGCTTAAATGTAGATTGACCGGATTGGTAACAGACTTTTCTTCCGACAATTTACCAGGTTCTGCATGGTTGGCGTTAGCTGGTGCAGGG
+
FGFFGGFEGFGECE9,@EB@BF:FEDDCFEDFEG@9F7++6@CCCF99C<C8F<EEEFC@:+CFGCEFGD,:,:,:@FAFF,<>+@C<E74AE:FGC6A<?<FFEGC??FFF8=6EF9DFEDC78DDFGGGG+=BBEGGG+6>FG59AA,*@,@,;D;>FAF7DE774*:C4)?=F)/;AF4)*:/<);AF+@<8A5)3)6;)1))2=8C)99+<*47<<4/*9)6.73((()*).)))*/.*2<)66A9FFA(((,-(-,65)*0)1)*.)
@M02542:52:000000000-J9N43:1:1101:20791:4768 2:N:0:GTGAAA
GTAGTCCACGCCGTAAACGATGTCAACTAGCCGTTGGGTTACTTGAGAACTTAGTGGCGCAGCTAACGCATTAAGTTGACCGCCTGGGGAGTACGGCCGCAAGGTTAAAACTCAAATGAATTGACGGGGGCCCGCACAAGCGGTGGAGCATGTGGTTTAATTCGAAGCAACGCGAAGAACCTTACCTGGCCTTGGCATGCTGAGAACTTTCCAGCGATGGACTGGTGCCTTCGGGAACTCAGACACCGGTGCTGCCTGGCTGTCGTCAGCCCGG
+
GGEEFFFGGGGGGGFCFGGFGGGFGGGGGGEEGFGGCFFCFFGGGGGGFFFFGGGGFGGGGGFGGGGGGEGGGGGGGGGGGGGEGGGGGGGGGGGGGCEEGGDGGGGGGGGGGGFGGFFFGFGGGGGDCCEEGGG5EGGFGEG:ED:FGGGGGGGGGGGCFGGFFFEGFFG<>C>BDEFF>BFGGGFF4>@F?0?@<AFFF9<94@FGFGFB7:+025*4171)36<CFAB?0594,-)C702C0((.44)))6),.562:4(41/.)7)).75
@M02542:52:000000000-J9N43:1:1101:16109:4788 1:N:0:GTGAAA
GTAGTCCACGCCGTAAACGATGTCTACTAGCTGTTCGTGTCCTTGTGATGTGAGTAGCGCAGCTAACGCACTAAGTAGACCGCCTGGGGAGTACGGTCGCAAGATTAAAACTCAAATGAATTGACGGGGGCCCGCACAAGCGGTGGAGCATGTGGTTTAATTCGACGCAACGCGAAGAACCTTACCTACTCTTGACATCTACGGAAGACTGCAGAGATGCGGTTGTGCCTTCGGGAACCGTAAGACAGGTGCTGCATGGCTGTCGTCAGCTCGG
+
GG@FGGGGGGGGGG7FGGGGGGGGGGGGGGGGGGGGGGGGGGGGGGGGGGGGGGGGGGGGGGGGGGGGGGGGGGGGGGGGGGGGGGGGGGGGGGGGGGGGGGGGGGGGGGGGGGGGGGGGGGGGGGGGGGGGGGGGGGGGGGGGGGGGGGGGGGGGGGGGGGGGGGGGGGGGGGGGGGGGGGGGGGGGGGGGGCFGGGGGGFGGADGGGGGGGGDGGGGGGGGGGGGGGGFFGGGE>GCDF>GFFF?C:F7>FBBFA9??DCC@GFBBF?9?E)
@M02542:52:000000000-J9N43:1:1101:24009:4797 2:N:0:GTGAAA
GTAGTCCACGCCGTAAACGATGTCTACTAGCTGTTCGTGTCCTTGTGATGTGAGTAGCGCAGCTAACGCACTAAGTAGACCGCCTGGGGAGTACGGTCGCAAGATTAAAACTCAAATGAATTGACGGGGGCCCGCACAATCGGTGGAGCATGTGGTTTAATTCGCCGCAACGCGAAGCACCTTACCTACTTTTGCCATCTACGGATAACTGCAGAGATGCGGTTGTGCCTTCGGGAACCGTACGACAGGTGCTGCAGTGACGTCGTCCGCCGGG
+
@GGFFGFGFGGCEGGEE,FEGDEFFFGDGGCF<ECAFF,EC<,CFE@FFGGGGGEFGFFF+8>EE<F776=+A4AAF9FFF++8?@7FCFEF8F+>FEGGGG:,EFF9DA>,EE3BDG9>,3@;=CGEGDEEGEGGGGG,<E>**:*:A:??EG,B5BCEFGG=*>*95)*/.)1>B)6FFBFGG>:FG**114*944))/40<B))<**.2<@E522*6(7)59:(7)6<??E;(3(:3C6*1((4<<B6<)6)((.())(-())).)0))8)
@M02542:52:000000000-J9N43:1:1101:19540:4814 2:N:0:GTGAAA
GTAGTCCACGCCGTAAACGATGAGCACTAGTTGTTGGGTACGAATGTATTCAGTGACGCAGTTAACGCAATAAGTGCTCCGCCTGGGGAGTACGGTGGCAACACTAAAACTCAAAGGAATTGACGGGGACCCGCACAAGCAGCGGAGCATGTGGTTTAATTCGAAGCAACGCGAAAAACCTTACCAGGGCTTGACATCCCTCTGACCGGCACTTAACCGTGCCTTTCTTCGGACAGAGGTGACAGGTGGTGCATGGTTGTCGTCAGCTCGTGTG
+
GGFCFFGGGGGGGGGGGGGGGGGGGGGGGGGGGGGGGGGGGGGGGGGGGGGGGGGGG@FGGGGGGGGGGGGGFCFGGGGGGDGFGGGGGGGGGGGGGGGGGGGGGGGGGGGGGGGGGGGFGGFGGGGGGGGGGGDGEGGFGGGGGGGGGGGGGGFFGGGGFGGGGGGGFFGGFGBEFFFFFFFGGGGFGE4FFFFFFFFD=:FDFFFE3DFFGGG4>FC?BFFFFFAGAFFFFF><4?677)9??FA???)9?<D(65164(4453696>)).)
@M02542:52:000000000-J9N43:1:1101:17679:4819 2:N:0:GTGAAA
GTAGTCCACGCCGTAAACGATGTCTACTAGCTGTTCGTGTCCTTGTGATGTGAGTAGCGCAGCTAACGCACTAAGTAGACCGCCTGGGGAGTACGGTCGCAAGATTAAAACTCAAATGAATTGACGGGGGCCCGCACAAGCGGTGGAGCATGTGGTTTAATTCGACGCAACGCGAAGAACCTTACCTACTCTTGACATCTACGGAAGAATGCAGAGATGCGGTTGTGCCTTCGGGAACCGTAAGACAGGTGCTGCATGGCTTTCGTCCGCTCGG
+
GG9FGGGGGGGGGG@FGGGGGGGGGGGGGGGGGGGGGGG@FGGGGGGGGGGGGGGGGGGGGGGFGGGGGGGGGGGGGGGGGGGEGGGGGGGGGFGGGGGGGGGD9FGGFGGGGGGGGGGEAF?DFGGDGGG8CCGEGGGGGGGGGGD=FGGGECGGGCFGFGGGGGEDEFGGFGFFFBFFF7FCDFGFG@FFFFFFFFFAF2:D)8<*)0:)<<C@0*:<9)<B>FBGDB<4(79762?<D0C/5>:42<F)5A)())..1(.)9*)))7))07
@M02542:52:000000000-J9N43:1:1101:13492:4874 2:N:0:GTGAAA
GTAGTCCACGCCGTAAACGGTGGGAACTAGGTGTTGGCGACATTCCACGTCGTCGGTGCCGCAGCTAACGCATTAAGTTCCCCGCCTGGGGAGTACGGCCGCAAGGCTAAAACTCAAAGGAATTGACGGGGGCCCGCACAAGCAGCGGAGCATGTGGCTTAATTCGACGCAACGCGAAGAACCTTACCAAGGCTTGACATACACCGGAAAGCATTAGAGATAGGGCCCCCCTTGTGGTCGGTGTACAGGTGGTGCAAGGCTGTCTTCAGCCCGG
+
GGGGGGGGGGGGGGGGGGGGGGGGGGGGGGGGGGGGGGGGGGGGGAFGGGGGGGGGGGGGGGGGGGGGGGGGGGGGGGGAFGGGGGGGFGGGGGGGGGGGGGGGGGGGGGGGGGGGGGGGGGFF7FGGDCEGGGGGG:EEFGGGFCGE*=EFGGFFGC95?GGG7<FGEEGDEGFF338::BFFGFGFF)5>F?FD:?4<@DFGF:@G:DF??<@*.*244**)(,4D1((,45))4.)/9><7))-14267::A?FF(-414)*2**1*)87)
@M02542:52:000000000-J9N43:1:1101:9939:4899 2:N:0:GTGAAA
GTAGTCCACGCCGTAAACGATGTCTACTAGCTGTTCGTGTCCTTGTGATGTGAGTAGCGCAGCTAACGCACTAAGTAGACCGCCTGGGGAGTACGGTCGCAAGATTAAAACTCAAATGAATTGACGGGGGCCCGCACAAGCGGTGGAGCATGTGGTTTAATTCGACGCAACGCGAAGAACCTTACCTACTCTTGACATCTACGGAAGACTGCAGAGATGCGGTTGTGCCTTTGGGAACCGGAAGACGGGTTCTGCATGGCTTGCGTCCTGCCGG
+
GGFGGGGGGGGGGGGDGGGGGGGFGGGGGGGGGFGGDFCFGGFCGCFGGGFGCGGGGDFCEFGFGGGGGGGG8FGGGGGFFGGEDDGGGGGGGGGDGCGGGGGG,CEGFFGFGGFGGGGF9FCGGG6FGDEBEGGGGGGGGGGECD>EGGGGGG,,4<<?7@CCGGGGEBGD:C;EF@@F:BBCGGGBGFF?F<FFFFFD=)(9;@3CF73:E8387FGBBD@FFFFGFFF-.0::(11/)()141(739:)..)66-2:,(,(/9)))//)0)
@M02542:52:000000000-J9N43:1:1101:17645:4908 2:N:0:GTGAAA
GTAGTCCACGCCGTGAACGATGTCTACTAGCTGTTCGTGTCCTTGTGATGTGAGTAGGGCAGCTAACGCACTAAGTAGACCGCCTGGGGAGTCCGGTCGCAAGATTAAAACTCAAATGAATTGACGGGGGCACGCACAAGCGGTTGAGCATGTGGTGTAATTCGACGCAACGAGAAGAAGCTTACCTAGTCTTGACTACTACGGAAGACTGCAGAGATGCCGTTGTGCCTTCGGGACCCGTAAAGCAGGTGCGGAGTGGCACTCGCGACGCTGG
+
,E,CF<,C<B:F@++:<,6CF@EC9FFGE@FGGC6,CFDAF<@99,CFG9,E<FEAE,6,68@@AFCF7C:C,E,C?,,F5C==?FE+>F7F,9BF4BFE+=C,7EFCGG?,EGGA8>,9>;,3?>8CEEE**@*@CC,:,4*>**,,,,4<1=C,*=*<>9,=,**3>5733)(:A64)))+;C6+;***196@)))0./4(/<<@C7*)498+)4:*))07704:74<).-892(((99(**))(.410)(((--(4(,).(*)0))7))0)
@M02542:52:000000000-J9N43:1:1101:26238:4927 2:N:0:GTGAAA
GTAGTCCACGCCGTAAACGATGTCTACTAGCTGTTCGTGTCCTTGTGATGTGAGTAGCGCAGCTAACGCACTAAGTAGACCGCCTGGGGAGTACGGTCGCAAGATTAAAACTCAAATGAATTGACGGGGGCCCGCACAAGCGGTGGAGCATGTGGTTTAATTCGACGCAACGCGAAGAACCTTACCTACTCTTGACATCTACGGAAGACTGCAGAGATGCGGTTGTGCCTTCGGGAACCGTAAGACCGGTGCTGCATGGCTGTCGTCAGCCCGG
+
GGGGGGGGGGGGGGGGGGGGGGGGGGGGGGGGGGGGGGGGGGGGGGGGGGGGGGGGGGGGGGGGGGGGGGGGGGGGGGGFGGGGGGCGGGGGGGGGGGGGGGGFFGGGGGGGGGFGGGGGGGGGGGGEGGGGGGGGEGGFFGGGGD5>CF6EFGGGGGGGFGCGFDEDDDED><93<B?FFFFGGGGFG46BFFFFFF=AFFBC:55E@*21C6<@F:0<1>8708:F<A4)4@>9;::59637),(.398)-:)(.:0((,4)*1))))).))
@M02542:52:000000000-J9N43:1:1101:16589:4928 1:N:0:GTGAAA
GTAGTCCACGCCGTAAACGATGTCTACTAGCTGTTCGTGTCCTTGTGATGTGAGTAGCGCAGCTAACGCACTAAGTAGACCGCCTGGGGAGTACGGTCGCAAGATTAAAACTCAAATGAATTGACGGGGGCCCGCACAAGCGGTGGAGCATGTGGTTTAATTCGACGCAACGCGAAGAACCTTACCTACTCTTGACATCTACGGAAGACTGCAGAGATGCGGTTGTGCCTTCGGGAACCGTAAGACAGGTGCTGCATGGCTGTCGTCAGCTCGG
+
GGFEFGGGGGGGGGGGGFFDGFEFCFGGGGDFGGGAFFGGGGGCFFFGFFGGFGEFGGE7@:CFDFECG7EGGGFFEFGFFGGGDGCF7FFGGFFCFGGG7FGGGGGGGAFGFGGGGFC?FFFGGGDCFGGGGGGGDC7:DF>FGGGGGFFGFFGFEGC9FFGGCFFGGE>FGCCCCEFFGGGG?6CFCGGGGGGFGGGFCF5;:7:8<<<CECFGG?@0>EE5EEGG7CBFGGG.7CFDDF<?B<?>>:>79<)(.<86CDF65:0:3)6FE3
@M02542:52:000000000-J9N43:1:1101:21931:4947 2:N:0:GTGAAA
GTAGTCCACGCCGTAAACGATGTCTACTAGCTGTTCGTGTCCTTGTGATGTGAGTAGCGCAGCTAACGCACTAAGTAGACCGCCTGGGGAGTACGGTCGCAAGATTAAAACTCAAATGAATTGACGGGGGCCCGCACAAGCGGTGGAGCATGTGGTTTAATTCGACGCAACGCGAAGAACCTTACCTACTCTTGACATCTACGGAAGACTGCAACGATGCGGTTGTGCCTTCGGGAACCGTAAGCCAGGTGCTGCATGGCTCTCGTCAGCCCGG
+
GGGGGGGGGGGGGEFCGGGGGGGGGGGGGGGGGGGGGGFGGGGGGGGGFGGGGGGGGGGGGGGGGGGGGGGGGGGGGGGFGGGGGGGGGGCGGFGECEEDGGGGGGGGGDDDADGGFGGGC,,@+CEEGEGGGGG>EEGFGGGCEC;CGG,?FGGFGGGGFGFFGDGDDFD:BD1;55657?FF:FGFF6FFF2@6:49:F<1DD@);FFB??++0(190(70>(,4C>A952@9192(79?G/),(084)0.:<BA9(,.)()19>35/)))0
@M02542:52:000000000-J9N43:1:1101:12794:4971 2:N:0:GTGAAA
GTAGTCCACGCCCTAAACGATGTCAACTGGTTGTTGGGTCTTCACTGACTCAGTAACGAAGCTAACGCGTGAAGTTGACCGCCTGGGGAGTACGGCCGCAAGGTTGAAACTCAAAGGAATTGACGGGGACCCGCACAAGCGGTGGATGATGTGGTTTAATTCGATGCAACGCGAAAAACCTTACCCACCTTTGACATGTACGGAATCCTTTAGAGATAGAGGATTGCTCGAAAGAGAGCCGTAACCAAGGTTCTGCATGGCTGTGTTCCGTCCG
+
GGGGGGGGFGGGGGGGGGGGGGGGGGGGGGGGGGGFGGGG8FFFGGGGGGGGGGFGGGGGGGGGGGGGGGGGGGGGGGGGGGGGGGFGGGGFFBFGCCGFGGGGGGGGGGGGFGGGGGGCGGGGG+=@EG6ECC@E?EGD*>:8ECCFD:<C@ECFFGGGFCFF7CGGFF5CDD@E>A>EFFFGGGFFGFFFFBFFFDF<*14C@;6EFGBFF6C*-0:4<F404277<0,.4>:041?57,*93))0.1*1))))-)).(,,4**0**0/)00
@M02542:52:000000000-J9N43:1:1101:21853:4998 2:N:0:GTGAAA
GTAGTCCACGCCGTAAACGATGGATGTTAGCCGTCGGGCAGTTTACTGTTCGGTGGCGCAGCTAACGCATTAAACATTCCGCCTGGGGAGTACGGTCGCAAGATTAAAACTCAAAGGAATTGACGGGGGCCCGCACAAGCGGTGGAGCATGTGGTTTAATTCGAAGCAACGCGCAGAACCTTACCAGCTCTTGGCATCCCGATCGCGGACAGTGGCGACATTGTCCTTCCGTTAGGCTGGATCGGTGACAGGTGCTGCATGGCTGTTGTCCAGC
+
GGFGGGGGGGGGGEFFGGGGGGGGGGGGGGFGGGGGGGGGGGGGGGGGGGGGGG:FGGGGGGGGGGGGGGGFGGGGGGGGGGGFGFFGFGEGGGGGGGDGGGFGGGGGGGGGFGGGFGGGGGGGGGG@EFGCEE8:C>FFGG8ED*BEFFFGGGFDGGCFFGGGG3*0;FEGFGFFFFFFF7?FGF+0*6@?F?FF>?66)((1)00?5C(,+2:)())(-9*1)6-:4(,537?02).9>2*14(().66:750<>)24)7,(/**07***))
@M02542:52:000000000-J9N43:1:1101:5789:5008 2:N:0:GTGAAA
GTAGTCCACGCCGTAAACGATGTCTACTAGCTGTTCGTGTCCTTGTGATGTGAGTAGCGCAGCTAACGCACTAAGTAGACCGCCTGGGGAGTACGGTCGCAAGATTAAAACTCAAATGAATTGACGGGGGCCCGCACAAGCGGTGGAGCATGTGGTTTAATTCGACGCAACGCGGAGAACCTTACCTACTCTTGACATCTACTGAAGACTGTAGAGCTGCCGTTGAGCCTTTGGGAATCGTACGACAGGGGCGGCATGGGTGGCGTCAGCTCGG
+
GGGGGGFDF7:FE@F,DFGGFGGGGGFGGFGGGGFAFGGFGFFAAEGFEGGGGGGGGGEGD@FFGGAEECCF8FAFFEGGFGGGE?CCDE@+=F:+A>CFEFCC,>DFGC9B:38B9DFF9@FDD>=@8:54@EEGGG68::CG>C:/=4C??=F,=B6?FC+*:*2/5)*18)()75:@::6:CDGFFFFFB27?ABF)*))*/*/+7C)-+++*)**((07>6(,6(4)).9:(3(,*13*9:;>)8(752(-((.(((((./9))))1)0)
@M02542:52:000000000-J9N43:1:1101:4711:5013 2:N:0:GTGAAA
GTAGTCCACGCCGTAAACGATGTCTACTAGCTGTTCGTGTCCTTGTGATGTGAGTAGCGCAGCTAACGCACTAAGTAGACCGCCTGGGGAGTACGGTCGCAAGATTAAAACTCAAATGAATTGACGGGGGCCCGCACAAGCGTGGGATCATGTGGTTTAATTCGACGCAACGAGAAGAACCTTACCTACTCTTGACAGTTACGGAAAACTGCAACGATGCCGTTGTGCCTTCGGTAAACCTAAAACCGGGTCTGCATGGCTGTCGCCACTCCGG
+
EFGACEGGGGGGG+B:FGCCCCFGGGGFEEDGAF,CB8:EFGFGF<EFF9@CFGAFGG7FGG>FFDFCGG7:AB,EF95FFEGDDDFGG+@FEGE>FGGGGGFG@DE9<=F8BBF=FCFGFF,>DC6+>+@CECEDCGE>>C**4),,*:C==E9,=,;E>>CFGDEGF>:5))65;4/>:7=:FF??D*967>6/))*.*:3<B@)*0*<)+++),/*-).0)-4:C2)5)()((-))**.**.40)((0..(56A)((.-8./*)0))).7)
@M02542:52:000000000-J9N43:1:1101:20344:5016 2:N:0:GTGAAA
GTAGTCCACGCCGTAAACGATGTCAACTAGCCGTTGGGTTCCTTGAGAACTTAGTGGCGCAGCTAACGCATTAAGTTGACCGCCTGGGGAGTACGGCCGCAAGGTTAAAACTCAAATGAATTGACGGGGGCCCGCACAAGCGGTGGAGCATGTGGTTTAATTCGAAGCAACGCGAAGAACCTTACCTGGCCTTGACATGCTGAGAACTTTCCAGAGATGGATTGGTGCCTTTGGGAACTCAGGCACAGGTGCTGCATGGCTGTCGTCAGCTCGG
+
GGGGGGGGGGGGGGGEGGGGGGGGGGGGGGGGGGGGGGEGGGGGGGCEEGGEGFEGGGGGDEFGGFGGGGGGGFGGGGFGGGGGGGGGGGGGGGGGGGGGGGGGGGGFGGGCFGGGGGGGGGGFGGGGGGGGEGGCEGGGGEGGGGGGGGFGGCGFGGGGFGFGFGGGFFGGFG>DFBF@@?FGCCC4D>5@F?F?BAFB*4<C44?:FFF<F79<0:C7(8?5<BBG:<A).9?4:1):C:*7664<?B)0-)42>F0((-.,*/0.86*)<>
@M02542:52:000000000-J9N43:1:1101:7730:5017 2:N:0:GTGAAA
GTAGTCCACGCCGTAAACGATGTCTACTAGCTGTTCGTGTCCTTGTGATGTGAGTAGCGCAGCTAACGCACTAAGTAGACCGCCTGGGGAGTACGGTCGCAAGATTAAAACTCAAATGAATTGACGGGGGCCCGCACAAGCGGTGGAGCATGTGGTTTAATTCGACGCAACGCGAAGAACCTTACCTACTCTTTACATCTACGGAAGACTGCAGAGATGCGGTTGTGCCTTCGGGAACCGTAAGAAAGGTGCTGCATGGCTGTAGTCAGCCCGG
+
GGGGGGGGGGGGGGEGGGGGGGGGGGGGGFGGGGGFDFGGGGGGEFFFGGGGGGGGGGGGGGGGGGG7FGGGGFGGDFFFGGGGGGGGGGGGGGGGGGGGGGGGGGGGGGGGGGGGGGGCAA?F9E@FEGGBCCGCEGGGGEG85?>FGF6CC7<FCFGG6FGGCDE<>B=DBC>FB)?55:BFCDC4CFFFF)@FAD=:FFBG>D>E?:?2E6+.2CCABF3BB107<B<8?F(29?87*-*9))(0,5)68<>>29<?:13)*296@4))8)
@M02542:52:000000000-J9N43:1:1101:19133:5024 1:N:0:GTGAAA
GTAGTCCATGCCGTAAACGATGAGTGTTCGCCCTTGGTCTACGCGGATCAGGGGCCCAGCTAACGCGTGAAACACTCCGCCTGGGGAGTACGGTCGCAAGACCGAAACTCAAAGGAATTGACGGGGGCCTGCACAAGCGGTGGAGCATGTGGTTTAATTCGATACAACGCGCAAAACCTTACCAGCCCTTGACATATGAACAAGAAAACCTGTCCTTAACGGGATGGTACTTACTTTCATACAGGTGCTGCATGGCTGTCGTCAGCTCGTGTTG
+
GG<CFGGGGGGGGGFGGGGGGGGGGGGGGGGGGGGGGGGGGGGGGGGGGGGGGGGGGGGGGGGGGGGGGGGGGGGGGGGGGGGGGGGGGGGGGGGGGGGGGGGGGGGEGGGGGGGGGFGGGGGGGGGGGGGGGGGGGGGGGGGGGGGGGGGGGGGGGGGGGGGGGGGGGGGGGGGGGGGGGCGGGGGGCFGGGGGGGGGGGFGGGGGGGGGFGGGGGGGGGGGGGGGGGGFFGGGFFGGGFFF>FFDGFGGFFFFFFFFFGFDFDD<?F>BFF4
@M02542:52:000000000-J9N43:1:1101:17202:5045 2:N:0:GTGAAA
GTAGTCCACGCCGTAAACGATGTCTACTAGCTGTTCGTGTCCTTGTGATGTGAGTAGCGCAGCTAACGCACTAAGTAGACCGCCTGGGGAGTACGGTCGCAAGATTAAAACTCAAATGAATTGACGGGGGCCCGCACAAGCGGTGGAGCATGTGGTTTAATTCGACGCAACGCGAAGAACCTTACCTACTCTTGACATCTACGGAAGACTGCAGAGATGCGGTTGTGCCTTCGGGAACCGTAAGACAGGTGCTGCATGGCTGTCGTCAGCTGGG
+
GGCFGGGGGGGGGG7CFGGGGGGGGFGGGGGGGGGGGGCFEFGFGFFGGGGGGGGGGGEGGGGGGGGGGFGGGGGGGGGGGGGGGGGGGGGGGGGGGGGGGEGGGGGGGGGGGGEGGEGGGGCFGGGGGDGEGGGGGGGGGGGGGGFGGGGGGGGGGGFFFCFGGGEGEFGG35230>FFFFFGGGGFG?FFFF4?ADFBFD07>)0C?C>BGFFFBC7<;3>BF?:FA<4305(4>?05C?D<<?3)089/49<246<::1:<7C>)769)55
@M02542:52:000000000-J9N43:1:1101:17877:5077 2:N:0:GTGAAA
GTAGTCCACGCCGTAAACGATGTCTACTAGCTGTTCGTGTCCTTGTGATGTGAGTAGCGCAGCTAACGCACTAAGTAGACCGCCTGGGGAGTACGGTCGCAAGATTAAAACTCAAATGAATTGACGGGGGCCCGCACAAGCGGTGGAGCATGTGGTTTAATTCGACGCAACGCGAAGAACCTTACCTACTCTTGACATCTACGGAAGACTGCAGAGATGCGGTTGTGCCTTCGGGAACCGTAAGACAGGTGCTGCATGGCCGTCGTCAGGCCGG
+
GGEGGGGGGGGGGGCFGGGGGGGGGGGGGGGGGGGGGGGGGGGGGGGGGGGGGGGGGGGGGGGGGGGGGGGGGGGGGGGGGGGGGFGGGGGGGGGGGGGGGGGGFGGGGGGGGGGGGGGGABDFGGGDGGGEGGGGGGGGGGGEGGGGGEGGFGGFFGFFFGGFGDGGEFEGFG>FFFFFFFFGGGGFG?@FFFFFBBFFFF?DBFDGFG0(A<:<?FF>>>:B><<GBABF?EFFFF<CD6D<9?FFBDFF<<??<),(,(-(59>@@)))83
@M02542:52:000000000-J9N43:1:1101:11265:5081 2:N:0:GTGAAA
GTAGTCCACGCCGTAAACGATGAGTGCTAAGTGTTAGAGGGTTTCCGCCCTTTAGTGCTGAAGTTAACGCATTAAGCACTCCGCCTGGGGAGTACGGCCGCAAGGCTGAAACTCAAAGGAATTGACGGGGGCCCGCACAAGCGGTGGAGCATGTGGTTTAATTCGAAGCAACGCGAAGAACCTTACCAGGTCTTGACATCCTCTGACAACCCCAGAGTTAGGGCTTCTCCTTCGGGAGCAGAGTGACAGGTGGTTCATGGTTGTCGTCAGCTCG
+
GGGGGGGGGGGGGGG>FGGGGFFGGGGGGGGGGGGGGGGGGGGGGGGGEGGGGGGGFGGFGGFGGGGGGGGGGGGGGGGGGGCGGGGFGGGGGGFGGGFEGEEGGGGFGGGGGGGGDFGFGGGFFGDCECGGEGGG>7EGGGGGCDEGFGGGFFFGGGFGFGGF5CF*:FDGFC@FFFFFFFFGGGGFGFFFFFFFF2B<?BA:646<?52?5CE@1*26AFFFF0:F<A2>95?;969CC?GC)59*401/11(-)6629.,,0>7)8>)*))
@M02542:52:000000000-J9N43:1:1101:26410:5095 2:N:0:GTGAAA
TAGTCCACGCCGTAAACGATGTCTACTAGCTGTTCGTGTCCTTGTGATGTGAGTAGCGCAGCTAACGCACTAAGTAGACCGCCTGGGGAGTACGGTCGCAAGATTAAAACTCAAATGAATTGACGGGGGCCCGCACAAGCGGTGGAGCATGTGGTTTAATTCGACGCAACGCGAAGAACCTTACCTACTCTTGACATCTACGGAAGACTGCAAAGATGCGGTTGTGCCTTCGGGAACCGTAAGACAGGTTCTGCATGGCTGTCGTCAGGCCGTG
+
GGGGGGGGGGGGGGGGGGGGGGGGFGGGGGGGGGGGGGGGGGGGGGGFCFFGGGGGGGGGGGGGGGGGGGGGGFGGGGGGGGGGGDDEEGF<FEGGGGGGG7EFGGGGGGGGGCEFFGGGGGGGGDEGGGGGGGGGEBFGGGGCGGGGGGGGGGGGGGG?A9@FGG=55BGGF<>FFFFFFFFGGGGF=FFFF26@BD?<*3(7)7)0194A++06<>F(7>EDB?FGDF21:D060299C6CC?B?F).79)).--2:1:3>0/*5.)..70>
@M02542:52:000000000-J9N43:1:1101:19929:5128 2:N:0:GTGAAA
GTAGTCCACGCCGTAAACGATGTCTACTAGCTGTTCGTGTCCTTGTGATGTGAGTAGCGCAGCTAACGCACTAAGTAGACCGCCTGGGGAGTACGGTCGCAAGATTAAAACTCAAATGAATTGACGGGGGCCCGCACAAGCGGTGGAGCATGTGGTTTAATTCGACGCAACGCGAAGAACCTTACCTACTCTTGACATCTACGGAAGACTGCAGAGATGCGGTTGTGCCTTCGGGAACCGTAAGACAGGTGCTGCATGGATGTCGTCAGCCCGG
+
GGGFGGFEFGGGGGGEEGGGGGGGGGGGGGGGFGGGGGGGGGGGGGFAFGGF<FFGGGEGGCEFGGGGGDGGGGGFGGGGGGGC=FFGEGGGGGDEGGGGGGGCGGGGGGGGGGGGFGGGGGGDDEEGGGGDG5C8@CF5:CEEGGFGGGFGGGGGGGGGFGFCFGE:>BCD3<>F>BF@@?FGGFGB<=?FF7FF<AFFFFFDD)8EFGFFGFFF?G*-17754,0*6<A7?EBF(,3<*4*1.44?<A9F<A7?42<)).8)*/8>5)0783
@M02542:52:000000000-J9N43:1:1101:4709:5148 1:N:0:GTGAAA
GTAGTCCACGCTGTAAACGATGGATACTAGCTGTTGGGGGCGACTTCAGTGGCTAAGCGAAAGTGATAAGTATCCCACCTGGGGAGTACGTTCGCAAGAATGAAACTCAAAGGAATTGACGGGGGCCCGCACAAGCGGTGGAGCATGTGGTTTAATTCGATGATACGCGAGGAACCTTACCAAGGCTTAAATGTAGATTGACAGGTTTGGAAACAGACCTTTCTTCGGACAATTTACAAGGTGCTGCATGGTTGTCGTCAGCTCGTGCCGTG
+
GGGGGFFGDGGECC9FFGGGGGGGGGGGGGGGGAFGG@7FGGGGGGGGGGGGGGGFGGGGGGGGGGGGGDFGGGGGGGGGGGFGCGFGFGGGGDFGGGGGGGGGGGGGGFGD<FGF<DGFE7FFGGG>FGD*CFFFGGGG7:CFGGDF@FGCFGGGFGGEECC9<FCE1:CCGGF88FGGGEGFGCEGGGGGF3<FGGGGGFCG5:<CG=69+0;8FGF6FFCCGGGEGGFFG7CFFEFGFFGFFFCGFGGFFF:A:???DC7?C>BF:FFB
@M02542:52:000000000-J9N43:1:1101:20080:5150 2:N:0:GTGAAA
GTAGTCCACGCCGTAAACGATGTCTACTAGCTGTTCGTGTCCTTGTGATGTGAGTAGCGCAGCTAACGCACTAAGTAGACCGCCTGGGGAGTACGGTCGCAAGATTAAAACTCAAATGAATTGACGGGGGCCCGCACAAGCGGTGGAGCATGTGGTTTAATTCGACGCAACGCGAAGAACCTTACCTACTCTTGACATCTACGGAAGACTGCAGCGATGCGGTTGTGCCTTCGGGAACCGTAAGACAGGTGCTGCATGGCTGTCGTCAGCTCGG
+
GGGGGGGGGGCGEFE@FFGGGGGGFFGGGGGGGEFGGGGECAEFGGGGGGGGFGGGGGCC7C@F<FFEGEEG8EEFEEGGEFEGGGGGGGEE@EGGFGGGEGGFFGGGGGGFFG8E?AFF;FGGGGDGGGG83BEGGDDFGGGE>D5?FGGFGDG::>F?C;<EGGGGFFGDEGBFF@?@>097<FGFFFFFFFFF9AFBFFBC>>BGFGF?G6+),7C?9DB<684>AF9?:FBFB:?GC0DFBB0434997A?BAAFF(,.5*70)06@?37
@M02542:52:000000000-J9N43:1:1101:21375:5164 2:N:0:GTGAAA
GTAGTCCACGCCGTAAACGATGTCTACTAGCTGTTCGTGTCCTTGTGATGTGAGTAGCGCAGCTAACGCACTAAGTAGACCGCCTGGGGAGTACGGTCGCAAGATTAAAACTCAAATGAATTGACGGGGGCCCGCACAAGCGGTGGAGCATGTGGTTTAATTCGACGCAACGCGAAGAACCTTACCTACTCTTGACATCTACGGAAGACTGCAGAGATGCGGTTGTGCCTTCGGGAAACGTAAGACAGGTTCTGACTGGCTGTCGTCTGCCCGG
+
GGGFGGGFGGGGGGGGGGGGGGGGGFGGGGGGGGGGGGGGGGGGGGDFGGGGGGGGGGGGGEGGGGGGGGGGGGGGGGGGGGGGGGGGGGGGGGGGGGGGGGGGGGFGGGGGGGFFGFGGGGGGGGGGGGGGGGGGDGGGFGGGGGEFGGGGGDGFFGGGFFFFGC5C>>EDFCBBEBFFFFFGGFGFF@FF42F:)6*69<:D>EFFFGF:G<CFF:>>>FFFFF0*46431340((4392C<4<BFB2**52)--)4:70(,*10)0**)75
@M02542:52:000000000-J9N43:1:1101:14147:5192 2:N:0:GTGAAA
GTAGTCCACGCCGTAAACGATGTCTACTAGCTGTTCGTGTCCTTGTGATGTGAGTAGCGCAGCTAACGCACTAAGTAGACCGCCTGGGGAGTACGGTCGCAAGATTAAAACTCAAATGAATTGACGGGGGCCCGCACAAGCGGTGGAGCATGTGGTTTAATTCGACGCAACGCGAAGAACCTTACCTACTCTTGACATCTACGGAAGACTGCAGAGATGCGGTTGTGCCTTCGGGAACCGTAAGACCGGATCTGCCTGGTTGGCGTGCGCCCGG
+
GGGGGGGGGGGGGGGGGGGGGGGGGGGGGGGGGGGGGGGGGGGGGGGGGGGGGGGGGFGGGGGGGGGGGFGCFGGGGFFFGGGGGGGGGGEGFGGGGEGGGGGFGGGGGGGGGGGGGGGGGA8DDGGEGCGGGGEDEGGDFEGGGGCCGFFFGGGGGGGGFGFEGDCDBEG35CBF>>:5;?FGGGGF4*<FFBFFBAFBFFFGFF3FFFF?GGF:<>*),00<91:C9BFFFFF662(9*3C7421)(())4<:),.0()((()*))0)))).
@M02542:52:000000000-J9N43:1:1101:24305:5200 2:N:0:GTGAAA
GTAGTCCACGCCGTAAACGATGTCTACTAGCTGTTCGTGTCCTTGTGATGTGAGTAGCGCAGCTAACGCACTAAGTAGACCGCCTGGGGAGTACGGTCGCAAGATTAAAACTCAAATGAATTGACGGGGGCCCGCACAAGCGGTGGAGCATGTGGTTTAATTCGACGCAACGCGAAGAACCTTACCTACTCTTGACATCTACGGAAGACTGCAGAGATGCGGTTGTGCCTTCGGGAACCGTAAGACCGGTTCTGCATGGCTGTCGTCAGCTCGG
+
GGGGGGGGGGGGGGGGGGGGGGGGGGGGGGFGGGGGGGGGGFGGGGGGGGGFFFGGGGGGGDGGGFGGGCFGFGGGGGGGGGGGGEGGGFGGGFGGGGGGGGGGGGGGGGGGGGFFGGGGGGGGGGGGGGGEGEGGGG>DFDEB:4>?CFFGGGCBFG4FFCEGFDGGFFGD>D;3))<>>:FGGFFFG66@?<47<A69FA6DEF@=?F04@FEFF*:>6>EE(-3:4>>81>>B9?25<?GD<<()97)04AB99A02.4()11))))*)0)
@M02542:52:000000000-J9N43:1:1101:12400:5225 2:N:0:GTGAAA
GTAGTCCACGCCGTAAACGATGTCTACTAGCTGTTCGTGTCCTTGTGATGTGAGTAGCGCAGCTAACGCACTAAGTAGACCGCCTGGGGAGTACGGTCGCAAGATTAAAACTCAAATGAATTGACGGGGGCCCGCACAAGCGGTGGAGCATGTGGTTTAATTAGACGCAACGCGAAGAACCTTACCTACTCTTGACATCTACGGAAGACTGCAGAGATGCGGTTGTGCCTTCGGGAACCGTAAAGCAGGTGCTGCATGGCGGGCGTCCGCTCGG
+
GG@<EFFGGGGGGGGCFGGGFCGGGGGGGGCFEFGCCEF<FCFFFFGFGGGGGGGFEFGCFGGGFGF@@FE7EFFEEGC?FCE@CDGGGC:FEGG7FEC@F@FFGGGGGG@FC9@,=>9FBDFFDC>C7CEEGGE5EEE,DCEGEC87FFFGF79BC=9CAE<6?FEGFFG)=D9EFFF:F1=FC<7=4*97=2@F)6@DF9BC>5;@<C7?GC95(2CA97>>>F?:<B24:3(,(4()1(9*)6()4(9))))(.>(4(-(())0.)7)07)
@M02542:52:000000000-J9N43:1:1101:15034:5265 1:N:0:GTGAAA
GTAGTCCACGCCGTCAACGATGTCTACTAGCTGTTCGTGTCCTTGTGATGTGAGTAGCGCAGCTAACGCACTAAGTAGACCGCCTGGGGAGTACGGTCGCAAGATTAAAACTCAAATGAATTGACGGGGGCCCGCACAAGCGGTGGAGCATGTGGTTTAATTCGACGCAACGCGAAGAACCTTACCTACTCTTGACATCTACGGCAGACTGCAGAGATGCGGTTGTGCCTTCGGGAACCGTAAGACAGGTGCTGCATGGCTGTCGTCAGCTCGG
+
GGCEGGFGGGGGGG+BCCFFGGFEFFGGGGFEGDDG@CFFGGGCFGGFFGGGFFGGF<@G=@CFE?FGGCFF<FFGGEGGGGGDGGGGGGGEGGCFGG7CEGGGGGEFGGGGGGFFGFGC9DEGGE7::FEGGEEGEGGDFGGEGG@,,=CFB@FEGGG+<FG<CGGGDCE77CGG5?FGGFGFGD:A?FGGFGGGGGGDF?:E*1>=DE?FGGGFGCECEGEEGED7CDA@DEGDEG<<@)*8?D6C<:7:FFF?<<:<7C26*44:634@@)
@M02542:52:000000000-J9N43:1:1101:12344:5274 2:N:0:GTGAAA
GTAGTCCACGCCGTAAACGATGTCTACTAGCTGTTCGTGTCCTTGTGATGTGAGTAGCGCAGCTAACGCACTAAGTAGACCGCCTGGGGAGTACGGTCGCAAGATTAAAACTCAAATGAATTGACGGGGGCCCGCACAAGCGGTGGAGCATGTGGTTTAATTCGACGCAACGCGAAGAACCTTACCTACTCTTGACATCTACGGCAGACTTTAGAGATGCGGTTTGGCCTTCGGGAACCGTAAGACAGGGGCTGCAGAGCCGTTGTACGCTCGG
+
8FGFFE@EFGGDFFC7FGCGGEE9@FDE@F<CCFCFGCC@EFDADF<9FBA<FGGGGDG>:C:89EFGGGGGGFGCFGEFEGEECCFGDFGGGGGDG8FFGGD?9FGGFF,,,3=DFGGGGEF,?EGG+>CBBCC5EECFGGDGE)*/<*,04<E8=E<FFG>>+**:5>*9:<9..5@>FF*:FFC?**/*13@F<BFAF20C)8):)0))2:<?67*4(.)8((-2372)(.49BB?D7(156475(()0((-4()-(.(4(7D**).))77
@M02542:52:000000000-J9N43:1:1101:12985:5281 2:N:0:GTGAAA
GTAGTCCTTGTCGTAAACGATGTGTACTTGATGTACCTAGGCTCAACCCTGGGTGTGTCGGAGCTAACGCGTTAAGTACACCGCCTGAGGAGTACGCTCGCAAGGGTGAAACTCAAAAGAATTGACGGGGGCCCGCACAAGCAGTGGAGCATGTGGTTTAATTCGATGCAACGCGAAGAACCTTACCTGGGCTCGAAATGCAGAGGGCGATATCAGAAATGATATTTTCCGAAAGGACTTCTGTATAGGTGCTGCATGGCTGTCGTCAGCTCGT
+
GFGGGGGGECGGGGGGGGGGGGGGFGGGGGGFGGGGGGGGGGFGGFGEFGGFFGGFEGGEGGCFFGGGEEGGGGGEEAEEFGGGGGGGEGG>FGGGEGGGGCCFFGGGF=BFGGGF7DFFGFGFFD8=EBEEEEEECGG,:C>DFFFFGCEFE9=9@B4CA7C9CFEGFFFGB<13=AEFFFFFDFFB7@@403B544:<4AAG@F:EFD>:8<F6<29>DFB=<A<GFA0(2)201<2=FA*::25*6>@FD2<04418<::25>>)))*/7)
@M02542:52:000000000-J9N43:1:1101:25795:5287 2:N:0:GTGAAA
GTAGTCCATGCCGTAAACGATGAGTGTTCGCCCTTGGTCTACGCGGATCAGGGGCCCAGCTAACGCGTGAAACACTCCGCCTGGGGAGTACGGTCGCAAGATTAAAACTCAAATGAATTGACGGGGGCCCGCACAAGCGGTGGAGCATGTGGTTTAATTCGACGCAACGCGAAGAACCTTACCTACTCTTGACATCTACGGAAGACTGCAGAGATGCGGTTGTGCCTTCGGGAACCGTTACACAGGTGCTGCATGGCTGTCGGCCGCTCGTGGT
+
FEECFGGGGGGGGGGEGGGGGGGGGGGGGGGGGGGGGGGGGGGGGGGCGFCGGGGGGGGGGGGFFGGGGGGFDFGGGGDGEFGFGGGGGGFGGFGGGGGGGCFGGGGG8DD@FFCDDFG@DCEED8CGEFCD:88CFFGG=>E8E7FC7FF?CE>F9EGEFGGGD5*))7*7@33:<@5?F06:>FG?C=?FF>F66<*25<67>5FC)*.418+7<C/:()0726AF)4(22)(463(1*-**(.)0.4**(.<??(,.),((*1)).)7)).
@M02542:52:000000000-J9N43:1:1101:24774:5337 2:N:0:GTGAAA
GTAGTCCACGCCGTAAACGATGTCTACTAGCTGTTCGTGTCCTTGTGATGTGAGTAGCGCAGCTAACGCACTAAGTAGACCGCCTGGGGAGTACGGTCGCAAGATTAAAACTCAAATGAATTGACGGGGGCCCGCACAAGCGGTGGAGCATGTGGTTTAATTCGACGCAACGCGAAGAACCTTACCTACTCTTGACATCTACGGAAGACTGCAGAGATGCGGTTGTGCCTTCGGGAGCCGTAAGACAGGTTCTGCATGGCTGGTGTCAGCTTCG
+
GGGGGGGGGDGGGCFGGGGGGGGGGGGGGFGGGGGGGF7FFGGGGGGGGGGGGGFFFFFGGGGGGFGGGGGGGGGGGGGGDFCEGFGGGGGGGGGGGGGGGCFG9;FGGGGGG9DFFGGDG9=DDEDCEGGCCEGGGDGFGGGEGDGGGGGCCFGGGGFGFGGGGGE3;BCDFGFEF:FF4?FGC6:9C@FFFF?:6294@<<DBF38FF:1CFGFB7*)47>3(46C<).,379;((-/14D4:B??(-*02<2-).4:(,(.2/)/*7***)
@M02542:52:000000000-J9N43:1:1101:26342:5338 1:N:0:GTGAAA
GTAGTCCACGCCGTAAACGATGTCTACTAGCTGTTCGTGTCCTTGTGATGTGAGTAGCGCAGCTAACGCACTAAGTAGACCGCCTGGGGAGTACGGTCGCAAGATTAAAACTCAAATGAATTGACGGGGGCCCGCACAAGCGGTGGAGCATGTGGTTTAATTCGACGCAACGCGAAGAACCTTACCTACTCTTGACATCTACGGAAGACTGCAGAGATGCGGTTGTGCCTTCGGGAACCGTAAGACAGGTGCTGCATGGCTGTCGTCAGCTCGG
+
GGGGGGGGGGGGGGGGGGGGGGGGGGGGGGGGGGGGGGGGGGGGGGGGGGGGGGGGGGGGGGGGGGGGGGGGGGGGGGGGGGGGGGGGGGGGGGGGGGGGGGGGGGGGGGGGGGGGGGGGGGGGGGGGGGGGGGGGGGGGGGGGGGGGGGGGGGGGGGGGGGGGGGGGGGGGGGGGGGGGGGGGGGGGGGGGGGGGGGGGGFGGGGGGGGGGGGGGGGGGGGGGGGGGGGFFGGGF@FGGFFGFFFGGFG6?FDFFFFFFGGGFGFFFFFFFF)
@M02542:52:000000000-J9N43:1:1101:21934:5340 2:N:0:GTGAAA
GTAGTCCACGCCGTAAACGATGTCTACTAGCTGTTCGTGTCCTTGTGATGTGAGTAGCGCAGCTAACGCACTAAGTAGACCGCCTGGGGAGTACGGTCGCAAGATTAAAACTCAAATGAATTGACGGGGGCCCGCACAAGCGGTGGAGCATGGGGTTTAATTCGACGCAACGCTAAGAACCTTACCTACTCTTGCACTCTACGGAAGACTGCCGAGATGCGGTTGTGCCTTTGGGAACCGTTAGACAGGTGCTGCATGGGTGTCCGTCGCCCGG
+
GGGGGGGGGGGGGGGGGGGGGGGGGGGGGGGGGGGGDGGGGGGGGGGGGGGGFGGGGGGGGGGGGGGGGGGGGGGGGGGGGGGGGGGGGDGGGGGGFGGGGGGGGGGGGFFFFGDEGGGGGGGGGGGGEGGGGGG5CGFDGDEC>D*4A=6<,/CCEGGGFGFFGGECDFG<A*/5?BFF:06CFGG?F6?BB<**,6647>BGEFEF:04(*/:>(57<9@5>0:0766>.)0,432?DC(9*.24?:B4;2))5)-8((.4)**..)))00)
@M02542:52:000000000-J9N43:1:1101:24145:5352 2:N:0:GTGAAA
GTAGTCCACGCCGTAAACGATGTCTACTAGCTGTTCGTGTCCTTGTGATGTGAGTAGCGCAGCTAACGCACTAAGTAGACCGCCTGGGGAGTACGGTCGCAAGATTAAAACTCAAATGAATTGACGGGGGCCCGCACAAGCGGTGGAGCATGTGGTTTAATTCGACGCAACGCGAAGAACCTTACCTACTCTTGACATCTACGGAAGACTGAAGAGATGCGGTTGTGCCTTCGGGAACCGTAAGACAGGTGCGGCATGGCTGTCGTCGGCTCGG
+
GGGGGGGGGGGGGGGGGGGGGFGGGGGGGGGFGGGFEGGGGGGGGGGGGGGGAFGGGGGGGDEGFFFGGEGEGGFGGGGGGGDGGGGGGGGGGGGGFEGGGDGGCGGGGGGGGGGFGGGCFCGGGGGGEDCEEGGCEFGGGGGCCGGGGG?C@9C:=FGGFGFGC4:CBBGGFGFFFFFFFFFGGFFFGFF==28FF9FFFFFGD>3@@G:)+0<).*;<9>DFB<BGF2-,(8676::CD097<<:F:A::(49,,.8:1?775C))0)))85
@M02542:52:000000000-J9N43:1:1101:10050:5354 2:N:0:GTGAAA
GTAGTCCACGCCCTAAACGATGTCAACTAGTTGTTGGGGATTTACTTCCTTGGTAACGTAGCTAACGCGTGAAGTTGACCGCCTGGGGAGTACGGCCGCAAGGTTAAAACTCAAAGGAATTGACGGGGACCCGCACAAGCGGTGGATGATGTGGATTAATTCGATGCAACGCGAAAAACCTTACCTACCCTTGACATGGCAGGAACTTTCCAGAGATGGATTGGTGCTCGAAAGAGAACCTGCACACAGGTTCTGCATGGCTTTCGTCAGCCTG
+
GGGGGGGGGGGGGGGGGGGGGGGGGGGGGGGGGGGGGGGGGGGGGGGGGGGGFGGGGGGGFGGGGGGGGGGEGGGGGGGGGGGGGGGGEGGGGGGGGGGGGGGGGGGGGGGGG8FFDGGGGGGGGGGEGFGEGC7BECFGGG>EGGFG8CGGFGGGC98FCEGGF85DFFGGFDBEFFFFFF46FGD@<FF?5<?7A2FB@3,9>7?FFG>99@F46FFBF?>FF6<*6:046B:?B?>FF(9F7<B>6?F*.)6:5:A?B?(.*/0)00))))
@M02542:52:000000000-J9N43:1:1101:14703:5360 2:N:0:GTGAAA
TAATACCAGGATTAGATACCCGGGTAGTCCACGCCGTAAACGATGTCTACTAGCTGTTCGTGTCCTTGTGATGTGAGTAGCGCAGCTAACGCACTAAGTAGACCGCCTGGGGAGTACGGTCGCAAGATTAAAACTCAAATGAATTGACGGGGGCCCGCACAAGCGGTGGAGCATGTGGTTTAATTCGACGCAACGCGAAGAACCTTACCTACTCTTGACATCTACGGAAGACTGCAGAGATGCGGTTGTGCCTTCGGGAACCGTAAGAAAGGTG
+
GGFG<FGGGGGGGGGGGFGGGGGGGGGGGGGGDGGGGGGGGGGGGGGGGGGGGGGGGGGGFGGGGGGGGFFGGGGGGGGGGGGGGGFGGGGGGGGGEFGGGGGGGGEGGGGGGEGFGGGGGGGGGGGGGGGGFGGCFGGGGGFGEGGGG5EEE*CCEGDEFGGDCD7DFFGGFG=AFFAFFFFDDGGFGFFFEFF@9BF>DFB9F=?FFGFFFGGFF=9<<FFFF?FCBBBBB:07?>BFF)790,4BBF6BA><1?0090:>475:?*)9776
@M02542:52:000000000-J9N43:1:1101:8588:5365 2:N:0:GTGAAA
GTAGTCCACGCCGTAAACGATGAGTGCTAAGTGTTAGAGGGTTTCCGCCCTTTAGTGCTGAAGTTAACGCATTAAGCACTCCGCCTGGGGAGTACGGCCGCAAGGCTGAAACTCAAAGGAATTGACGGGGGCCCGCACAAGCGGTGGAGCATGTGGTGTAATTCGAAGCAACGCGAAGAACCTTACCAGGTCTTGGCATCCTCTGACAACCCTAGAGATAGGGCTTCTCCTTCGGGCACAGAGGTAACGGGGGTGCAAGGTTTTCTGCCGCTCG
+
GGEGGGGFFGE8CFGFGGGGGGGFGGGGGGGAF<FEF9<8FGGGFGECCFGGGGGF9CFFGGGGGGGGGGGGCDGGGGGG8CFCFGGGGDCGGFCFFGDE:B>F+FGDDGG9BDFGFGGFGGGGGFGGGGCE*:C5C:5<8D>B4?::@6CEG9,?8*;?F9E7*7:*)=C8.)4A)))0),0>GGF=DE46*:*9:?F0<44D?47@BGFFCC86,006465),1(?<9<99F667(,**(21,))*-4)89>90)-)4?<)(2****0)).)
@M02542:52:000000000-J9N43:1:1101:8976:5382 2:N:0:GTGAAA
GTAGTCCACGCCGTAAACGATGGATACTAGCTGTTGGGGGTAACTTCAGTGGCTAAGCGAAAGTGATAAGTATCCCACCTGGGGAGTACGTTCGCAAGAATGAAACTCAAAGGAATTGACGGGGGCCCGCACAAGCGGTGGAGCATGTGGTTTAATTCGATGAAACGCGAGGAACCTTACCAAGGCTTAAATGGGAAACGACAGATTTGGAAACAGATTTTTCTTTGGACGTTTTTCAAGGTGATGCCTGGTTGTCGTCAGCTCGTTCCGTGCG
+
GGDGGGGGGGGGGGGFFGGGFGGGGGGGGGGGGGFGFFCFFDF<FA<EFB@@F@FFFGEGFGGGFGGGGDGGDGFGGGGAFGGGFGGGGEGGGCGGGGGGF,CFEGEFGGFG:DGFGCFGGD=E+C6@CCGGGGCFG78CCFG>86;B9C?CF?F9;C<B6C7+4>F5837<DG3F58=86>FG3CFFD=669<@4:BFB)((1)=F?@7:<G*87?7:)69@=<).2542(,5:6?B2**.**).2))..).(--82(-80).9)))..)..8
@M02542:52:000000000-J9N43:1:1101:13417:5401 2:N:0:GTGAAA
GTAGTCCACGCCGTAAACGATGTCTACTAGCTGTTCGTGTCCTTGTGATGTGAGTAGCACAGCTAACGCACTAAGTAGACCGCCTGGGGAGTACGGTCGCAAGATTAAAACTCAAATGAATTGACGGGGGCCCGCACAAGCGGTGGAGCATGTGGTTTAATTCGACGCAACGCGAAGAACCTTACCTACTCTTGACATCTACGGAAGACTGCAGAGATGCGGTTGTTCCTTCGGGAACCGTAAGACCGGTGATGCATGGCGTTCGTCCGCGCGG
+
GGGGGGFGGGGGGCGGGGGGGGGGGGGGGGGGGGFGGGGFFGGGGGGGGGGGGGGGGGGGGFGGGGGGDGGGGGGGGFGFGGGGGGGGGGGGGGGGGGGGGGGGGGGGGGGGGGGGFDFFGFGGGEGGGDGECEGGGEFFFGGGGGGCFGGGGGGGGGGGFGGGGGGGFFGGFDBFFEFFFFFGGGGFG=FFFFFFBFFFFFFD::<C?D21C@+7<FCA>EFF>6(:<D240<99>00CC6C<:3(747>))).8).(8((,4DC:)<5)0))
@M02542:52:000000000-J9N43:1:1101:25952:5404 2:N:0:GTGAAA
GTAGTCCACGCCGTAAACGATGTCTACTAGCTGTTCGTGTCCTTGTGATGTGAGTAGCGCAGCTAACGCACTAAGTAGACCGCCTGGGGAGTACGGTCGCAAGATTAAAACTCAAATGAATTGACGGGGGCCCGCACAAGCGGTGGAGCATGTGGTTTAATTCGACGCAACGCGAAGAACCTTACCTACTCTTGACATCTACGGAAGACTGCAGAGATGCGGTTGTGCCTTCGGGAACCGTTAAACAGGTGCTGCAATGGTGTCGGCCGCTCGG
+
GGGGGGGGGGGGGGGGGGGGGGGGGGGGGGGGGGGGGGGGGGGGGGGGGGGGGGGGGGGEGGGFFFFGGGGGGGGGGGGCGGGGGGGGGGGGGGGGGDEGGGGGGGGFFGGGGGG=?DEEDFFE?EGGGDGECCGEGGGGGGGE57EGGGFCCBFCEGFGFFFFGGEC>E=<ADBF::FFF?F>4CGFC*<FB)@?<9?<=-(9@>.@:*80CFE:(7:ABF)7;((*.66<<B>94:()1(1*).4).3)0-)).)).(.6(.*)7<>))7))
@M02542:52:000000000-J9N43:1:1101:8738:5406 1:N:0:GTGAAA
GTAGTCCACGCCGTAAACGATGTCTACTAGCTGTTCGTGTCCTTGTGATGTGAGTAGCGCAGCTAACGCACTAAGTAGACCGCCTGGGGAGTACGGTCGCAAGATTAAAACTCAAATGAATTGACGGGGGCCCGCACAAGCGGTGGAGCATGTGGTTTAATTCGACGCAACGCGAAGAACCTTACCTACTCTTGACATCTACGGAAGACTGCAGAGATGCGGTTGTGCCTTCGGGAACCGTAAGACAGGTGCTGCATGGCTGTCGTCAGCTCGT
+
GGGDGGGGGGGGGGEGGGGGGGGGGGGGGGGGGGGGGGGGGGGGGGGGGGGGGGGGGGGGGGGGGGGGGGGGGGGGGGGGGGGGGGGGGDGGGGGGGGGGGGGGGGGGGGGGGGGGGGGGGGGGGGGGGGGGGGGGGGGGGGGGDGBEFFGGGGGGGGGGGGGGGGGGGGGGGGGGGGGGGGFFGGGGGGGGGGGGGGGGGF7EEGGDGGGGGGGGGF7CEGGGGGDGGGFFGGGFEFGGFFG1=?FDFC6:FBFFFFFFGD4=FBF?<?B::)
@M02542:52:000000000-J9N43:1:1101:24455:5416 2:N:0:GTGAAA
GTAGTCCACGCCGTAAACGATGTCTACTAGCTGTTGGTGACTTTGTGATGTGAGTAGTGCAGCTAACGCACTAAGTAGACCGCCTGGGGAGTACGGTCGCAAGATTAAAACTCAAATGAATTAACGGGGGCCCGCACAAGCGGTGGAGCATGTGGTTTAATTCGACGCAACGTGAAAAACCTTACCTACTCTTGCCATCTATCGAAGAAACCAACAATACAGTTGAGGCATCGGGCACCGGAAGACAGCTCCCGCAGGGTCGCCGTAGGCCCG
+
@@@,6EFFFGE8@FF7D,8CF8;;@CE<F<@FEC,,,8,,6,<<C6,,<@E,EG<FF,,,,,,CBF6@F+++A,,9A,CC,4++B+++:+48@F4+:@:F+F@,4;5AE,,>FC8EFG9=,3,836+3BF6+C:EGGGGFGCC>1;:,,*=,=,,64C*1=,>?F<*18)/50*2.+2.0),;:C01@76<*8<46)-/)*))1)8):)*(.1**0.**.)01*))(*((,.,56(,8:))-93(((0())0(((,((,.(((()))))1)).
@M02542:52:000000000-J9N43:1:1101:18264:5436 2:N:0:GTGAAA
GTAGTCCACGCCCTAAACGATGTCAACTGGCTGTTGGGAATTAGTTTTCTCAGTAACGAAGCTAACGCGTGAAGTTGACCGCCTGGGGAGTACGGCCGCAAGGTTGAAACTCAAAGGAATTGACGGGGACCCGCACAAGCGGTGGATGATGTGGTTTAATTCGATGCAACGCGAAAAACCTTACCCACCTTTGACATGGCAGGAAGTTTCCAGAGATGGATTCGTGCTCGAAAGAGAACCTGCACCAAGCTGCGTCATGGATCTGCTTAGCCCG
+
GG@EFGFFFEGGGG,CEGGGGFGGAFDGGG,CFFFFGGGGFFCFFFAEGEEFGGGFGGGGG7@FCGGGDGGE@FFEAEDFEFCFDGFEGGGECFGEGD@:7@<F,6FGGGGDF8=FGCFGFFGFCGGGGDEEGGGDECGFGC85E5?2,=:B7CFCCGF7:CFGCCEFF6=5?5(=5A0>53=F4FE:C4;8@?:AEF?0<225FF@?4CA>C7*720>059*).23*63>:?EBF:7895:C531()4()02((((()4,.)-0*/1*/*))0
@M02542:52:000000000-J9N43:1:1101:8951:5445 2:N:0:GTGAAA
GTAGTCCACGCCGTAAACGATGTCTACTAGCTGTTCGTGGTCTTGTACTGTGAGTAGCGCAGCTAACGCACTAAGTAGACCGCCTGGGGAGTACGGTCGCAAGATTAAAACTCAAATGAATTGACGGGGGCCCGCACAAGCGGTGGAGCATGTGGTTTAATTCGACGCAACGCGAAGAACCTTACCTACTCTTTACATCTGGCGAAGACTGCAGAGATGCGGTTGTGCCTTCGGGAACGCCAAGACAGGTGCCGCATGGCGTTCGTCAGCTCGG
+
GGGGFGFGGGGGGGGGGGGEGGGGGGGGGDFCFFGFGGFEDEFGGFGGGGGFGGGGDFDGGGGGGGGDEGGGFGFFFFF?<FEG7FFGGGGGGGGGFGGDGGGGCGGGGGGFGFGDDACC,AFFCEEGG7@CE>EGGGG@EEECEGF5FGGGEFGFG6DGFFFGG41)8AEDAC05>@:)72?:F4CFF*97@)*99482*6:)578CFDB:7+35(**.-7;B9?1C9)-2()3996(*/-99:?FF?A49((-(44((-(,4**))0)*0).
@M02542:52:000000000-J9N43:1:1101:4217:5456 2:N:0:GTGACA
GTAGTCCACGCCGTAAACGATGTCTACTAGCTGTTCGTGTCCTTGTGATGTGAGTAGCGCAGCTAACGCACTAAGTAGACCGCCTGGGGAGTACGGTCGCAAGATTAAAACTCAAATGAATTGACGGGGGCCCGCACAAGCGGTGGAGCATGTGGTTTAATTCGACGCAACGCGAAGAACCTTACCTACTCTTGACATCTACGGAAGACTGAAGGGATGCGGTTGTGCCTTCGGGAATCGTAAGACAGGTTCTGCATGGCTGTTGTCCGTTAGG
+
GEEFGGGDG>FGGGGCFGGCFGGGGGGGGGEGDFGF7B<FGGGGGGGGGGEFGGFGGFEGGGDGGGGGG=C:EGGGFF@,EFCCCDGGGEGGGGGGGGDFFD><FFFGFDFGGFFG?D9FFFGFFEE7@FE5BB7*4>:C:C5*:DCFCEE?,4BGE,*4:9CGEDE)=:758D0;5)6FF?**99C*09)9?<FF>>@AB<8D)7)2)?4)+++).9<02:7308(?<>B)-74(-3<7C7*/:4.8(5**.).64)01:?,)2***))).))
@M02542:52:000000000-J9N43:1:1101:17896:5457 2:N:0:GTGAAA
GTAGTCCACGCCGTAAACGATGTCTACTAGCTGTTCGTGGTCTTGTACTGTGAGTAGCGAAGCTAACGCACTAAGTAGACCGCCTGGGGAGTACGGTCGCAAGATTAAAACTCAAATGAATTGACGGGGGCCCGCACAAGCGGTGGAGCATGTGGTTTAATTCGACGCAACCCGAAGAACCTTACCTACTCTTGACATCTAGCGAAGACTGCAGAGATGCGGTTGCGCCTTCGGGAACGCTAAGACAGGTTCTGCATGGCTTTCGTTCTCTCGG
+
GGCFGGGGGGGGGG@FFGGDGGGFGGGGGFGGGGGGGGGGGGGGGGGGGGGGGGGGGGGGGDGGGGGGGGGGFGFGGGGFGGGGEGGFGGGGGGGGGGGGGGGGGGGGGGGGAEEGGGGGGGFGFGGGGGGGEEEGGGGGGGGCGDGGGGFGFGGGGGGGFC9FGGGGDECGFD9BEBFFF<F:GCFFG?FFFBFF<2*-=>AGEE3CFC)(<<+.4C*.-5@D,(37?:14?DB061:7/4D*),,)4<*1)4-)-6:<.(.)5/))0/**.7
@M02542:52:000000000-J9N43:1:1101:4876:5464 2:N:0:GTGAAA
GTAGTCCACGCCGTAAACGATGTCTACTAGCTGTTCGTGTCCTTGTGATGTGAGTAGCGCAGCTAACGCACTAAGTAGACCGCCTGGGGAGTACGGTCGCAAGATTAAAACTCAAATGAATTGACGGGGGCCCGCACAAGCGGTGGAGCATGTGGTTTAATTCGACGCAACGCGAAGAACCTTACCTACTCTTGACCTCTACGGAAGACTGCAGCGAAGCGGTTGTGCATTGGGAAACCGTAAGACAGGTGCCGGTAGTCTTGCGTCCTCACGG
+
GGGGGGFGGGGFGGGGGGGGGFGGGGGGGGGGFGGAFGGGGGGGGGGGGGGGGGGGGGG>FGGGGG?:CGGGG<FGGGACFEGDGGGGGGGGGFGEGGGGGFG8FFCFGGGFFFCB9EGG9DDGFEEGEGDEGG7:CF8D5BE>BCDEFFGGGGG8CF<FFC,=C?*10=:))5()737:>B?><FF?D4@FF>=4,.9364(9)0)27:>:C8+0())(,))04:1*).-))0((((,/90**)),0()0)((((-())))..)/)))**00)
@M02542:52:000000000-J9N43:1:1101:4759:5466 1:N:0:GTGAAA
GTAGTCCACGCCGTAAACGATGTCTACTAGCTGTTCGTGTCCTTGTGATGTGAGTAGCGCAGCTAACGCACTAAGTAGACCGCCTGGGGAGTACGGTCGCAAGATTAAAACTCAAATGAATTGACGGGGGCCCGCACAAGCGGTGGAGCATGTGGTTTAATTCGACGCAACGCGAAGAACCTTACCTACTCTTGACATCTACGGAAGACTGCAGAGATGCGGTTGTGCCTTCGGGAACCGTAAGACAGGTGCTGCATGGCTGTCGTCAGCTCGG
+
FGGGGGGGGGGGGGFGGGGGGGGGGGGGGGGGGGGGGGGGGGGGGGGGGDFGGGGGGGGGGGGGGGGGGGGGGGGGGGGGGGGGGGGGGGGGGGGGGGGGGGGGGGGGGGGGGGGGGGGGFGFGGGGGGGGGGGGGGGGGGGGGGGGGGGGGGGGGGGGGGGGGGGGGGGGGDGGGGGFGGGGGGGGGGGGGGGGGGGGGGFGGGGGGGGGGGGEGFGGFGGGGGGGGGGFFGGD@BGGGFFGFFFGG>GGFFFFF<9?FGGGFC3?BFFFFF)
@M02542:52:000000000-J9N43:1:1101:19681:5479 1:N:0:GTGAAA
GTAGTCCACGCCGTAAACGATGTCTACTAGCTGTTCGTGTCCTTGTGATGTGAGTAGCGCAGCTAACGCACTAAGTAGACCGCCTGGGGAGTACGGTCGTAAGATTAAAACTCAAATGAATTGACGGGGGCCCGCACAAGCGGTGGAGCATGTGGTTTAATTCGACGCAACGCGAAGAACCTTACCTACTCTTGACATCTACGGAAGACTGCAGAGATGCGGTTGTGCCTTCGGGAACCGTAAGACAGGTGCTGCATGGCTGTCGTCAGCTCGG
+
DF+FFGGFGC+6CFFFFFGFGFFFGGFGGGGFDCCECGGCFGGFEFC@FDFF9FFGA9>=FGGGCFFGEEEGFDGFG?EF5FE:FFGFCCFCEF7EF@CFGFDDFGFGGGFCGGFDF?DFGGCAFEFGGGGBEFEGGEGGFGGGGE:F@CCCGGFFF<FGFGFG@CB5CCED8CCEEDGFCCFCGGG:@EGG?CFGFFFGFFGCCGGGFGG6FCF82<@<CEGGEGG7C7:*9=CDB5>D@FDFF7+27CF:FD>24)46DDC@9<??:06)7)
@M02542:52:000000000-J9N43:1:1101:18652:5487 2:N:0:GTGAAA
GTAGTCCACGCCGTAAACGATGTCTACTAGCTGTTCGTGTCCTTGTGATGTGAGTAGCGCAGCTAACGCACTAAGTAGACCGCCTGGGGAGTACGGTCGCAAGATTAAAACTCAAATGAATTGACGGGGGCCCGCACAGGCGGTGGAGCATGTGGTTTAATTCGACGCAACGCGAAGAACCTTACCTACTCTTGACATCTACGGAAAACTGCAGAGATGCGGTTGTGCCTTCGGGAACCGTAAGACAGGTTCTTACTGGCTGTCGTCACCCCGG
+
GGFGGGGFGGDEGG,BFGGGGFGGGGGGGGGGFGGGGGGGGGGGGGFGGGGGGGCGGFGGC@FFFGGGGDGGGGFFFFFGGDGE@FGGGGGGGGDDGGGEGGEGFFGGGGGGGFEFGFGGGGFEGGGGGGGGGGGGG7DFFCE*:C;6FF?EC,B:E,9:AFFGGGGGDEGGFGB>5>FFF??CFGF*>=FFF76;49FAFABGE))27*6)0+<FBG764@@@62(?A>2.(79>F6:D*,CC2)5)24**))))6)4(.-,)97<>)*).0)
@M02542:52:000000000-J9N43:1:1101:12246:5492 2:N:0:GTGAAA
GTAGTCCACGCCGTAAACGATGTCTACTAGCTGTTCGTGTCCTTGTGATGTGAGTAGCGCAGCTAACGCACTAAGTAGACCGCCTGGGGAGTACGGTCGCAAGATTAAAACTCAAATGAATTGACGGGGGCCCGCACAAGCGGTGGAGCATGTGGTTTAATTCGACGCAACGCGAAGAACCTTACCTACTCTTGACATCTACGGAAGACTGCAGAGATGCGGTTGTGCCTTCGGGAACCGTAAGACAGGTGCTGCATGGCTGTCGTCTGCCCGG
+
GGGGGGGGGGGGGEGGGGEGGGGGGGGGGGGGGGGGGGGGGGGGGGGGGGGGGGGGGGGGGGGGGGGGGGGGGGGGGGGGGGGGGGGGGGGGGGGGGGGGGGGGGGGGGGGGGGGGGGGGGGGGGEGEGGGGGGGGGGGFGGGEGD8FGGGGGGGGGGGGFGF=FGGGBB=<BC>FBFFFFFFC6DFFF769F)6?AFFA64:GB:5CFC>(<8+7:DC41>BD9?0>AA2?BFBFFF:DGFD59?BFFB)?<A7>A2(2.3:73/0))1*.))
@M02542:52:000000000-J9N43:1:1101:13744:5510 2:N:0:GTGAAA
GTAGTCCACGCCCTAAACGATGTCAACTGGTTGTTGGGAATTAGTTTTCTCAGTAACGAAGCTAACGCGTGAAGTTGACCGCCTGGGGAGTACGGCCGCAAGGTTGAAACTCAAAGGAATTGACGGGGACCCGCACAAGCGGTGGATGATGTGGTTTAATTCGATGCAACGCGAAAAACCTTACCCACCTTTGACATGGCAGGAAGTTTCCAGAGATGGATTCGGTCTCGAAAGAGAACCTGCACAACGGTTCTGCATTGCTGTCGTCAGCTCG
+
GGGGGGCG9CGCFCFFGFGGGGGGEGGGGGFGGGGGGGFGGGFGFGGGGGGGGGCFGG@FFGGGGGGGGGGCGFGGGGGGGEGEFFCCEEGGGGDGGGGGGGGFGGFFG9=DFEDFGGGGG9AFGG>EE>6CEEGEEGGGGGD*4;9E?<EGGF8EEFGGFGGGGGGGF65<>D95>FFEFEBGGGEFGFF?BFFF9)8(?<>DFF99BC<A?FF:47CB<B?)(((/).2,2>?0(4)**,5*8)(.-40)--:A))..)69-*/70).0*))
@M02542:52:000000000-J9N43:1:1101:23019:5510 2:N:0:GTGAAA
GTAGTCCACGCCGTAAACGATGTCTACTAGCTGTTCGTGTCCTTGTGATGTGAGTAGCGCAGCTAACGCACTAAGTAGACCGCCTGGGGAGTACGGTCGCAAGATTAAAACTCAAATGAATTGACGGGGGCCCGCACAAGCGGTGGAGCATGTGGTTTAATTCGACGCAACGCGAAGAACCTTACCTACTCTTGACATCTACGGAAGACTGCAGAGATGCGGTTGTGCCTTCGGGAACCGTAAGACAGGTGCTGCATGGCTGTCGTCAGCTCCG
+
GGGGGGGGGGGGGEFGGGGGGGGGGGGGGGGGGGGGGGFGGGGGGGGGGGGGGGGGGGGGGGGGGGGGGDGGGGGGGFFGGGEGDGGGGFGGGGGE<EGGGFGGGGGFGFEGGGGGGGGGFGFGGGCGGGCCGGG*CFFEGGD8EGFFGG6:FGG=8FGGFGFGGGGGFDCDA59AEB@@F:?FFGDFG=FFF<FF2)=<@BFG>35A:>::F?+)(:0)3<559?1>AFB21)7;FF<D<2316),)44)0.:<04426((.,7C)5.)*9).
@M02542:52:000000000-J9N43:1:1101:15429:5526 2:N:0:GTGAAA
GTAGTCCACGCCGTAAACGATGTCTACTAGCTGTTCGTGTCCTTGTGATGTGAGTAGCGCAGCTAACGCACTAAGTAGACCGCCTGGGGAGTACGGTCGCAAGATTAAAACTCAAATGAATTGACGGGGGCCCGCACAAGCGGTGGAGCATGTGGTTTAATTCGACGCAACGCGAAGAACCTTACCTACTCTTGACATCTACGGAAGACTGCAGAGATGCGGTTGTGCCTTCGGGAACCGTAAGACAGGTGCTGCATGGCTTGTGTCAGCTCGG
+
GGGGGGGGGGGGGGGGGGGGGGGGGGGGGGGFGFGGGGFGGGGGGGGGGGGGGGGGGGGGGGGGGGGGGGGGGGGGGGEGGGGGGGGCFGGGFGGGFDFGGGGGGGGGGGGGGGGGGGGGGGDGFGGGCGGGGGDGGGGGCEGGGDC=FGGGCEGFFFGGFGGFFD=DEBE9BD3>EB?FFBFFGGF*97FFFA6FD>=49ABC3BEFFG:3C8<F72*)4@D@>F?GB<<>:D>9>1(9>1C5),.844097A?04.3(((((2009@/*)).
@M02542:52:000000000-J9N43:1:1101:17738:5544 1:N:0:GTGAAA
GTAGTCCATGCCGTAAACGATGAGTGTTCGCCCTTGGTCTACGCGGATCAGGGGCCCAGCTAACGCGTGAAACACTCCGCCTGGGGAGTACGGTCGCAAGACCGAAACTCAAAGGAATTGACGGGGGCCTGCACAAGCGGTGGAGCATGTGGTTTAATTCGACGCAACGCGAAGAACCTTACCTACTCTTGACATCTACGGAAGACTGCAGAGATGCGGTTGTGCCTTCGGGAACCGTAAGACAGGTGCTGCATGGCTGTCGTCAGCTCGTGTT
+
GGGDGGGGGGGGGGGGGGGGGGGGGGGGGGGGGGGGGGGGGGGGGGGGGGGGGGGGGGGGGFGGGGGGGGGGGGGGGGGGGGGGGGGGGGGGGGGGGGGGGGGGGGGGGGGGGGGGGGGGGGGGGGGGGGGGGGGGGGGGGGGGGGGGGGGGGGGGGGGGGGGGGGGGGGGGGGDGGGGGGGGGGGGGGGGGGGGGGGGGGFGGGGGGGGGGGGGDFGGEGGGGGGGGGGFFGGGFFGGGFFGFFFGGFGGFF><B??<(9FF@D??4>:9FFF
@M02542:52:000000000-J9N43:1:1101:14231:5569 2:N:0:GTGAAA
GTAGTCCACGCCGTAAACGATGTCTACTAGCTGTTCGTGTCCTTGTGATGTGAGTAGCGCAGCTAACGCACTAAGTAGACCGCCTGGGGAGTACGGTCGCAAGATTAAAACTCAAATGAATTGACGGGGGCCCGCACAAGCGGTGGAGCATGTGGTTTAATTCGACGCAACGCGAAGAACCTTACCTACTCTTGACATCTACGGAAGACTGCAGAGATGCGGTTGTTCCTTCGGGAACCGTAAGCCAGGTGCTGCATGGCTGTCGTTCGCCCGG
+
GGGGGGGGGGGGGGGGGGCFFFFGGGGGGGGGGGGGGGGGGGGGGGGGGGGGGGGGGGGGGGGGGGGEGGGGGG8EFAEFFGGGFGGEFFFFFGEDEEECCFGCDFGGGGGGGGGGFFGGFGGGGGEEGDGGGGDECCEFGGGGGGCFCCCFF?FFGGGGFGGDFDED)=CC>520)0/<57FFGGGFG49FFF4:62*.@A(*.))*0::7+++8?**6>EBEF?(*).4<0>>>>0(718*1)(.8-,0?A244)<<B0??<39))0)).0)
@M02542:52:000000000-J9N43:1:1101:22677:5575 2:N:0:GTGAAA
GTAGTCCACGCCGTAAACGATGTCTACTAGCTGTTCGTGTCCTTGTGATGTGAGTAGCGCAGCTAACGCACTAAGTAGACCGCCTGGGGAGTACGGTCGCAAGATTAAAACTCAAATGAATTGACGGGGGCCCGCACAAGCGGTGGAGCATGTGGTTTAATTCGACGCAACGCGAAGAACCTTACCTACTCTTGACATCTACGGAAGACTGCAGAGATGCGGTTGTGCCTTCGGGAACCGTAAAACAGGTTCTGCATGGCTGTCGTCAGCCCGG
+
GGGGGGGGGGGGGGGGGGGGGGGGGGGGGGGGGGGGGGGGGGGGGGGGGGGGGGGGGGGGGGGGGGGGGGGGGGGGGGGGGGGGGGGGGGGGGGGGGGGGGGGGGGGGGGGGGGGGFFGGGGGGGGGGGFGEGGGEGGGGGGG5*CFGGGGGCFGFGGGGFF?CFGGGBEGC>DFEEE4;>0?FGGGFG@?@BAFFA)*6=5?GFE>GFGB0E??5?DF<1;B3,-3:<AF?:D>>;2879:9*.81@BA*9244:).11:B1)*9))7)))05
@M02542:52:000000000-J9N43:1:1101:17544:5577 1:N:0:GTGAAA
GTAGTCCACGCCGTAAACGATGTCTACTAGCTGTTCGTGTCCTTGTGATGTGAGTAGCGCAGCTAACGCACTAAGTAGACCGCCTGGGGAGTACGGTCGCAAGATTAAAACTCAAATGAATTGACGGGGGCCCGCACAAGCGGTGGAGCATGTGGTTTAATTCGACGCAACGCGAAGAACCTTGCCTACTCTTGACATCTACGGAAGACTGCAGAGATGCGGTTGTGCCTTCGGGAACCGTAAGACAGGTGCTGCATGGCTGTCGTCAGCTCGT
+
GGGGGGGGGGGGGGGGGGGGGGGGGGGGGGGGGGGFGGGGGGGGGGGGGGGGGGGGGGGGGGGGGDFGGGGGGGGGGGGGGGGGGGGGGGGGGGGGGGGGGGGGGGGGGGFGGGGGGGGGGGGGGGGGGGGGGGGDGGGGGGGGGGGGGGGGFGGGGGGGGGGGGGGGGGGGGGEGGGGGGGGGGGGGGGGFGGFGGGGGGFGEGGGGGGGGGGGGGFGGGEGGGGGGGGFFGGGFFGGGF>DBFFCF>D<?FFFFFFFFGDFFG?FFFF9?E)
@M02542:52:000000000-J9N43:1:1101:27157:5610 2:N:0:GTGAAA
GGAGTCCACGCCGTAAACGATGTCTACTAGCTGTTCGTGTCCTTGTGCTGTGAGTAGCGCAGCTAACGCACTAAGTAGACCGCCTGGGGAGTACGGTCGCAAGATTAAAACTCAAATGAATTGACGGGGGCCCGCACAAGCGGTGGAGCATGTGGTTTAATTCGACGCAACGCGAAGAACCTTACCTCCTCTTGACATCTACGGACGACTGCAAAGCTGGAGTTGTTCCTTCGGGAACAGTAATACAGGTGCGTCCTGGCTTGCGGCAGCCCGG
+
@+7:FFFGCEGGGFE,DE7BFGDFGFFEGEGFGGGFFE,CEDGGGGGDF,CFGGGGGGEGDGGGG9=FCG+C8<EF?,:AF7C=FFFF@GG:8E:EFED@B>CF9==FG,D8CF?DC;E9EGGAF66:EGGB:CCEE:E5,BE**5**3=9CFFG886C<CG7*4*=):DCC)775.5@F:1?D0>E**)078<=46<@B72:D3).:)7(,<++)(2*((7)06)(0-.).,89(4<,02)**)))*..))((-3().((.3()))0)5).))
@M02542:52:000000000-J9N43:1:1101:18410:5617 2:N:0:GTGAAA
GTAGTCCACGCCCTAAACGATGTCAACTGGTTGTTGGGTCTTCACTGACTCAGTAACGAAGCTAACGCGTGAAGTTGACCGCCTGGGGAGTACGGCCGCAAGGTTGAAACTCAAAGGAATTGACGGGGACCCGCACAAGCGGTGGTTGATGTGGTTTAATTCGATGCAACGCGAAAAACCTTACCCACCTTTGACATGTACGGAATCCTTTAGAGATAGAGGAGTGCTCGAAAGAGAGCCGTAACCCAGTTGCTGCATGGCTGTCGTCAGCTCG
+
GGCGGGGGGGGFGG,CEGGGGFGGGGGGGGGGGGGGGGGGGGGFGGGGGGGGGGGGGGGGGGFFFGGGGGGGFGGGGGGGGG@FGGGDEGGGDGGGGGGGEEGGGGGGGGGGGGGGGGGGGGGGGGGDEGGGGGGGEGGGGECEE**1>FGGFG<CFGGGFGFCEDDFFFGGFG9FFFDFFE=<FCGFGFF88AF=9<FFF?9D).=E=CAA9CF6):C-65)),(.26?BF1),2:6(9C<GGF21@82**)6),444:37(4*18<5)/105
@M02542:52:000000000-J9N43:1:1101:21166:5662 2:N:0:GTGAAA
GTAGTCCACGCCGTAAACGATGTCTACTAGCTGTTCGTGTCCTTGTGATGTGAGTAGCGCAGCTAACGCACTAAGTAGACCGCCTGGGGAGTACGGTCGCAAGATTAAAACTCAAATGAATTGACGGGGGCCCGCACAAGCGGTGGAGCATGTGGTTTAATTCGACGCAACGCGAAGAACCTTACCTACTCTTGACATCTACGGAAGACTGCAGAGATGCGGTTGTGCCTTCGGGAACCGTAAGCCAGGTTCTGCATGGCTGTCGTCAGCCCGG
+
GGG@GGGFGGGGGEG@GGGGGGGGGGGGGGGGGGGGGGGGGGGGGGFGGGFDGGGGGGGGGGGFGGGGGGGGGGGGGGGGGGGGGGGGGGGGGGEGGGGGGGGGFGGGGGGEFGGGGGGGGFGGFGGGGGGGG5ECCE>DCGGECD1AEGGGGGFGF>4FFCFGGDC33==DFGF@D3FFF<FGGFGFC4;=*.96:<F<FFF55@:F@>:1F<+7:7063).53:(06:),3@B>91(<C1D*).4>:2*935)))).(((..*1)77:).05
@M02542:52:000000000-J9N43:1:1101:19282:5670 1:N:0:GTGAAA
GTAGTCCACGCCGTAAACGATGTCTACTAGCTGTTCATGTCCTTGTGATGTGAGTAGCGCAGCTAACGCACTAAGTAGACCGCCTGGGGAGTACGGTCGCAAGATTAAAACTCAAATGAATTGACGGGGGCCCGCACAAGCGGTGGAGCATGTGGTTTAATTCGACGCAACGCGAAGAACCTTACCTACTCTTGACATCTACGGAAGACTGCAGAGATGCGGTTGTGCCTTCGGGAACCGTAAGACAGGTGCTGCATGGCTGTCGTCAGCTCGG
+
EE<EFGFFEC@C@@8BFEEGGGGE<EFFC@FFG<CCCFFGGGAFGDDFFCFGGFGFEF@FCFEEFE@@7:F:F<C<??CFA7:FGGGGGGGGFD:FE:FBFCGGE<FFFE?F<FCGFGFFGGFGGCFGGGC7:FG@@CGG7FG:CC@DFFFF=EG<@,C;C;FCFBFGCCBBEEEGG5:F86<EE@F?8FGGGGCFEFGC9@FG55C@FGFDF6ECF9?F=E?EE5<FFG<FGGGFFGGDFFD?FFGGF79?FB?FF64<49795,1:B>A?B)
@M02542:52:000000000-J9N43:1:1101:14100:5672 2:N:0:GTGAAA
GTAGTCCACGCCGTAAACGATGCCTACTAGCTGTTCGTGTCCTTGTGATGTGAGTAGCGCAGCTAACGCACAAAGTAGACCGCTTGGGGAGTACGGTCGCAAGATTAAAACTCAACTGAATTGACGGGGGACCGCACAAGCGGTGGAGCATGTTGTTTAATTCGACGCAACGCGAAGAACCTTACTTACTCTTGCCATCTACGGAAGACTGCAGAGAAGCGGCTGTGCCTTCGGGAACCGTAAGAAAGGTGCTGCATGGCGGTAGTGCGGCCGG
+
EGG,CCFGDFGFCG7BFF:8F,BE@ECCFGC9EF<,6B,CDFAFGCFGG9F@,C<@DFCC76CF9?F7F7C+EEEFACFG<=7+B:=BF+FC8F++AC7C:F@A:3,3C,C@FD@,?D9,C,,C@B+38**@*:C:8>ECFEB::D*;:*CG1,?98CC+;>?CG55).:*:5<67)8))..7CC*06:?FF4)*9-674=52*)0<85>7??+30(*042>)>;27F<))3:366(8:D38*9..(93,)0):22<)(:((,1*2)*)))07)
@M02542:52:000000000-J9N43:1:1101:25586:5681 2:N:0:GTGAAA
GTAGTCCACGCCGTAAACGATGTCTACTAGCTGTTCGTGTCCTTGTGATGTGAGTAGCGCAGCTAACGCACTAAGTAGACCGCCTGGGGAGTACGGTCGCAAGATTAAAACTCAAATGAATTGACGGGGGCCCGCACAAGCGGTGGAGCATGTGGTTTAATTCGACGCAACGCGAAGAACCTTACCTACTCTTGACATCTACGGAAGACTGCAGAGATGCGGTTGTGCCTTCCGGAACCGTAAGACAGGTGCTGCATGGCTGTCGTCCGCCCCG
+
GGGGFGGGGGGGGGGGGGGGGGGGGGGGGGGGGGGFGGGGGGGGGGFGGFGFDGGGGGGGGGGGGGGGGBFGGGGGGGGFGCGGG@FFGGGGGGGGGGGGGCCGGGGGGGGFGGGGGGGGGG?FGCEGGGEEGEDDGGGGGCEECG>6@CEGGGGGGGGGFGGGGGGGEEEDEG(8>@F>F?F>4FFFGFFFFA=@-)*-8::CEF385:,:EF+)(2:6(8>B(,4?<<2)(7;6076598DCA<7F:7/0-2,(628((-,5C7>:7))0))
@M02542:52:000000000-J9N43:1:1101:17635:5683 2:N:0:GTGAAA
GTAGTCCACGCCGTAAACGATGATAACTAGCTGTCCGGGCACTTGGTGCTTGGGTGGCGCAGCTAACGCATTAAGTTATCCGCCTGGGGAGTACGGTCGCAAGATTAAAACTCAAAGGAATTGACGGGGGCCTGCACAAGCGGTGGAGCATGTGGTTTAATTCGAAGCAACGCGCAGAACCTTACCAGCTTTTGACATCCCGCGCTACAACCAGAGATGGTTGGTTCCCTTCGGGGACGCGGTGAAAGGTTCTGCATGGCTGTCGTCAGCTCGG
+
GG+@FGGFGGGGGG7FD9FFGGCFGGGGGDFDGGGFGEGGGGGEFFGGGA9<FFGGGGGGGGGGGGGEGGGGGGGDGC9EEFGGEGGGGGGGGGGGFGGGGGGGGGGDFE@EFCGGDDBFGGGG7BEFGGGG>EFEGCFGGGDB>DCFGGGGGGGGFGCGFGFFG4ADAFG3>DBBDDF>4,9DF*<6C47@427*)6*1<?-5)5>EFGB?GC:>(:7:AFDDF0)95>>0->9(((()1()1())*(.*05)-)-).((,4)19>;))*/))
@M02542:52:000000000-J9N43:1:1101:14738:5688 2:N:0:GTGAAA
GTAGTCCACGCCGTAAACGATGAGTGCTAAGTGTTAGAGGGTTTCCGCCCTTTAGTGCTGAAGTTAACGCATTAAGCACTCCGCCTGGGGAGTACGGCCGCAAGGCTGAAACTCAAAGGAATTGACGGGGGCCCGCACAAGCGGTGGAGCATGTGGTTTAATTCGAAGCAACGTGAAGAACCTTACCAGGCCTTGACATCCTCTTACAACCCTAGAGAAAGGGATTCCCCATCGGGAGCAGAGTGCCCGGTGGGGCATGGTTGTGGTCAGCCCG
+
8FFEF<CAFCFFGFGGC<FE<CF@F<EC@9F;CF,<E<AF7,6CFFED:@@@EEFGFDECFGDFC9FGGCCFGGEGG9F@<4:=CEGCGGGGGFGED+:FFBBEC@F8F9>D;9E=+>8,>>,8BFG7>:>@85CEGFE68,>C:8B*,::,=9BC:*268++=/:=5>AFG>/6FF=FAF?FDC8CAC;)76)/1).04).8**9*+**14*22?47*((.))(()2.4(((0,(,2(/91**))))(4003((--(.2<<0(**09=4))))
@M02542:52:000000000-J9N43:1:1101:13701:5691 1:N:0:GTGAAA
GTAGTCCACGCTGTAAACGATGGATACTAGCTGTTGGGGGCAACTTCAGTGGCTAAGCGAAAGTGATAAGTATCCCACCTGGGGAGTACGTTCGCAAGAATGAAACTCAAAGGAATTGACGGGGGCCCGCACAAGCGGTGGAGCATGTGGTCTAATTCGATGATACGCGAGGAACCTTACCAAGGCTTAAATGTAGATTGACAGGTTTGGAAACAGACTTTTCTTCGGACAATTTACAAGGTGCTGCATGGTTGTCGTCAGCTCGTGCCGTAGG
+
G,CA<EGGDGGGGGGGGGGGGGGGFDFFGG?FGFFFCEGG7CFGFFGGCC<,CFAC8FEFGGGGGGGGGCEEFF9<FFGGFEFGGGGGG7BFFGGGGG,??FGGGGF,<FECD8F<FEFGCFFGGE+3@7FEFGC7CEFGGGBFF,DDFGGFGGG9FFBCFGGCGFC8E5:<C>BBFEGF6C,:C7<<FGFGFFF7FEF6CFFEGF?E5EFFFEFCG*+?+<0+CFDEGD>FGGGFFGFG>6C:F:+>@7CAF62)43(,72:@333-((,))0
@M02542:52:000000000-J9N43:1:1101:24268:5710 2:N:0:GTGAAA
GTAGTCCACGCCGTAAACGATGTCTACTAGCTGTTCGTGGTCTTGTACTGTGAGTAGCGCAGCTAACGCACTAAGTAGACCGCCTGGGGAGTACGGTCGCAAGATTAAAACTCAAATGAATTGACGGGGGCCCGCACAAGCGGTGGAGCATGTGGTTTAATTCGACGCAACGCAAAGAACCTTACCTACTCTTGACATCTAGCGAAGATTGTAGAGATACGATTGTGCCTTCGGGAACGCTAAGACAGGTGCTGCATGGCTGTCGTCAGCCCGG
+
GGGGGGGGGGGGGGGGGGGGGGGGGGGGGGGGGGGGGGGGDCGGGGGCGGGGGGGGGGGGGGGGGGGGGFGGGFEFGGGGGGGGGGGGGGGGGGGGGGCGECE8FGGFGGGCC9DFFDGGGGGGGGG7EE5EECGGGGGDGGGGGDC,<FFGGGGGFGGGFGGGGGGGDBEDED9>FFFFFBFGGGGFG??FFFFFBFFFFBD3B8@GFG?AF+3/-2752.)7:64F9)6?BFFBB<?<7<G6.)4?6<)0-6)(6<70(((.975).6)07)
@M02542:52:000000000-J9N43:1:1101:23746:5742 2:N:0:GTGAAA
GTAGTCCACGCCGTAAACGATGTCTACTAGCTGTTCGTGTCCTTGTGATGTGAGTAGCGCAGCTAACGCACTAAGTAGACCGCCTGGGGAGTACGGTCGCAAGATTAAAACTCAAATGAATTGACGGGGGCCCGCACAAGCGGTGGAGCATGTGGTTTAATTCGACGCAACGCGAAGAACCTTACCTACTCTTGACATCTACGGAAGACTTCAGAGATGCGGTTGTGCCTTCGGGAACCGTAAAACGGGTTCTGCATGGCTGTCGTCAGCTCGG
+
GGGGGGGGGGGGGEFFGGGGGGGGFGGGGGGGGGGGGGGGGGGGGGGGGFGGGGGGGGGGGGGGGGGGGGDFGGGGGFGGGBCGGGGGE@CGGGGGGGGGGGGGC>CFGGGGGGGGGFCFGGGGGGGGGEGEGEGGECFDFCGEGG:76*AF?C?8A86CFGGC?*2>5>CDFDFFFF6F4:?7CC7*C*7?B2FF<9=A?A(1.5.8?:)6:<:1(*26257)(-37666.(7;0(42592**.,(.(()0.:))--(8??:5**0))0*97)
@M02542:52:000000000-J9N43:1:1101:26259:5745 2:N:0:GTGAAA
GTAGTCCACGCTGTAAACGATGGATACTAGCTGTTGGGGGCAACTTCAGCGGCTAAGCGAAAGTGATAAGTATCCCACCTGGGGAGTACGTTCGCAAGAATGAAACTCAAAGGAATTGACGGGGGCCCGCACAAGCGGAGGAGCATGGGGTTTAATTCGATGAGACGCGAGGAACCTTACCAAGGCTTAAAGGTAGAATGACAGGTTTGGAAATAGACGTTTCTTCGGAACATTTAAGAGGTGCTGCATTGGTGTCGTCAGCGCGGGCCGGG
+
FFDC;FFCFGGGGEGGGDC:FGGCCFFGGG8CEC<FFED76@C:9FE<<,6+@:FGG,66+8CCFFE9FFCEC9A<FF@FFFFGDE:FDF,A,:F7FCGFDEE?EF,F<EFCEE8@89;,38@C6:EGGE8CE>D515**1*=B5*B,:7C:5C;;CBF76CC+12>C>B*7)91>)*9)/6)9*9+0989*/.9=<)0.93)9396?5*,4E+<*)**,()9*))-*,((.6*6:))-095*27A?6))9)62(,2,(418((/))0)0)8
@M02542:52:000000000-J9N43:1:1101:10957:5758 2:N:0:GTGAAA
GTAGTCCACGCCGTAAACGATGTCTACTAGCTGTTCGTGTCCTTGTGATGTGAGTAGCGCAGCTAACGCACTAAGTAGACCGCCTGGGGAGTACGGTCGCAAGATTAAAACTCAAATGAATTGACGGGGGCCCGCACAAGCGGTGGAGCATGTGGTTTAATTCGACGCAACGCGAAGAACCTTACCTACTCTTGACATCTACGGAAGACTGCAGAGATGCGGTTGTGCCTTCGGGAACCGTAAGACAGGTGCGGCATGGCTGTCTTCAGGCCGG
+
GGGGGGGGGGGGGGGGGGGGGGGGGGGGGGGGGGGGGGGGGGGGDGGGGGGGGGGGGGGGGGGGDFGGGGGGGGGGGGGGFGGGGGGGGGGGGGGGEEGGGGGGGGGGGGGGGGGGGGGGGGGGGGGGGGGGGGGEGGGGGGGEGDDFDGCFCEFFGGGGFGGGCGGGDFDDEGFAEFFFFFFGGGFFGFFBF7*9<AFBF>03BEFGFG?<DA:77:*)4)0>9B?GBBA7:D992:<D91C4:)2<<B7?((-(7((23:B)**09?*).5)
@M02542:52:000000000-J9N43:1:1101:22654:5761 2:N:0:GTGAAA
GTAGTCCACGCCGTAAACGATGTCAACTAGCCGTTGGGTTCCTTGAGAACTTAGTGGCGCAGCTAACGCATTAAGTTGACCGCCTGGGGAGTACGGCCGCAAGGTTAAAACTCAAATGAATTGACGGGGGCCCGCACAAGCGGTGGAGCATGTGGTTTAATTCGAAGCAACGCGAAGAACCTTACCTGGCCTTGACATGCTGAGAACTTTCCAGAGATGGATTGGTGCCTTCGGGAACTCAACCACCGGTGCTGAATGGCTGGTGTCAGCTCGG
+
GGGGGGGGGGGGGCFFFGGGGGGFFGGGGGGGGGGGGGGGGGGGDGGGGGGGGGGGDEGGGGGGGGGGGGGGGGGGGGGGGGGGGGGGGGGGGGGGGGG7:FFGAEFGGGGFGGF9DFGGGG?;DGGGDGGGGGGGGCFFGEGEEC86EGCGEG?,=>DCCEFGGGGGFFGGFGFE35?FF?FGGFFFFFFF@??)5:6:/6<C?F?GFGA9@99><7D209652)4:<D2)4D06624*0(**-((.(().))))))(((3((210**)*)))
@M02542:52:000000000-J9N43:1:1101:22353:5763 2:N:0:GTGAAA
TAGTCCACGCCCTAAACGATGCGAACTGGATGTTGGGCTCACTTCGGAGCTCAGTATCGAAGCTAACGCGTTAAGTTCGCCGCCTGGGGAGTACGGTCGCAAGACTGAAACTCAAAGGAATTGACGGGGGCCCGCACAAGCGGTGGAGTATGTGGTTTAATTCGATGCAACGCGCAGAACCTTACCTGGCCTTGACATCCACGGAACTTTCCAGAGATGGATTGGTGCCTTCGGGAACCGTTAATCAGGTTCTGTAGGGCTGTCGTCGGACCGG
+
GGCGFGGFGGFGGGGCFFDCFE@CEF8FGGFFGGGGGGCEGFGDGGGGG:@BBFAFFGGFCEGCCFGGGGGGDFFFFFGGGGGGDFGFG@=?DFFEGG7FCE@BAFFDFGGGFF,9==DDCGDCFGDGCE551>***<BC5EE>>C*;<CFEFCF</8>7F7C5AFGG=6A9BD>FF>?7>1?FGGGFF>>?F>449>@?@B(53)029:<>::0)(2:??6?::)(*.44205,3>:1C>(**))./))*0))-6))-.,4<,*7<)0))..0
@M02542:52:000000000-J9N43:1:1101:21443:5785 2:N:0:GTGAAA
GTAGTCCACGCCGTAAACGATGTCTACTAGCTGTTCGTGTCCTTGTGATGTGAGTAGCGCAGCTAACGCACTAAGTAGACCGCCTGGGGAGTACGGTCGCAAGATTAAAACTCAAATGAATTGACGGGGGCCCGCACAAGCGGTGGAGCATGTGGTTTAATTCGACGCAACGCGAAGAACCTTACCTACTCTTGACATCTACGGAAGACTGCAGAGATGCGGTTGTGCCTTCGGGAACCGTAAGCCAGGTTGTTGATGGCCTGCGTCCGGTCGG
+
GGGFFGGGGGGGGGGGGGGFGGGGGGGGGGGGGGGGGGGGGGGGGGFGGGGGGGGGGGGGGGGGGGGGGGGGGGDEGFFFGGGGGGGGGGGGGGGGGGGGGGGGGGG;FGGGGGGGFGGGFGFGGGDFEGGGGGD8CGG5=:EEGD;CFG?E,=CFGGGGF79=CD5<)87>5<9BEFFF4:FGGFFFG*/9@BFFAA*6@48GE35;4:>?GCEF7DGFFFFE>:8><AAB?EB011355:C5,((58>*),.()643(()(,170).).5<)
@M02542:52:000000000-J9N43:1:1101:5638:5791 2:N:0:GTGAAA
GTAGTCCACGCCGTAAACGATGTCTACTAGCTGTTCGTGTCCTTGTGATGTGAGTAGCGCAGCTAACGCACTAAGTAGACCGCCTGGGGAGTACGGTCGCAAGATTAAAACTCAAATGAATTGACGGGGGCCCGCACAAGCGGTGGAGCATGTGGTTTAATTCGACGCAACGCGAAGAACCTTACCTACTCTTGACATCTACGGAAGACTGCAGAGATGCGGTTGTGCCTTCGGGAACCGTAAGACAGGTGCTGCATGGCTTTCGGCAGCCCGG
+
GGGGGGGGGGGGGGGGGGGGGGGGGGGGGDGGGGGGGGGGGGGGGGGGGGGGGGGGGGGGGGGGGGGDGEG@FGGGGGGGGGGGGFGGEGGGGFGGGGGGGGEG,CFGGG9>DFGGGFGFDFFGDEGDGGGGGGGGGGGGGGGCC416CEFFGGGCFGGFFFCFGGGD>B=CBC6>BBFF:1FF6DGFF?F?FB?@FFF4F<(*735;@>>0C8<::7:<>B@51(,*6.4)1B;B6:8398DC)).<1464))44A)((.(.)*)07).07<)
@M02542:52:000000000-J9N43:1:1101:4971:5857 2:N:0:GTGACA
GTAGTCCACGCCGTAAACGATGTCTACTAGCTGTTCGTATCCTTGTGATGTGAGTAGCGCAGCTAACGCACTAAGTAGACCGCCTGGGGAGTACGGTCGCAAGATTAAAACTCAAATGAATTGACGGGGGCCCGCACAAGCGGTGGAGCATGTGGTTTAATTTGACGAAACGCTAAGAACTTTACCTACTTTTGTCATCTACGGAAAACTGCAAGAATGCGTTTGTGCATTCGGGCACCGTTAGACAGTATCTTCAAGGCCTTCCTTTGCCTGG
+
@FF@F9FD<FCC:FG7F<@+B<E<9EFFCDG96CF6,B,,CCE,CC,EEEFCFCFF9,+@BFFFEE@FGGG7EDEEDBBAC=C:?B?FE++?>A7+A8FCFF=,4,9ADF,DFF8B9DAF9,9E9B+++@@*>8CB8CCDFCC649FCGFG7C99CCBCE=FF191:/)8*/8*(86664+)+2:;:86**/1.)06<*4@6:5:5)2)2))+++)(2*)(.8)48(:66<AB:((,--1*(**.)67))1*)-)4--,((),)*0**/**/1)
@M02542:52:000000000-J9N43:1:1101:9363:5860 2:N:0:GTGAAA
GTAGTCCACGCCGTAAACGATGTCTACTAGCTGTTCGTGTCCTTGTGATGTGAGTAGCGCAGCTAACGCACTAAGTAGACCGCCTGGGGAGTACGGTCGCAAGATTAAAACTCAAATGAATTGACGGGGGCCCGCACAAGCGGTGGAGCATGTGGTTTAATTCGACGCAACGCGAAGAACCTTACCTACTCTTGACATCTACGGAAGACTGCAGAGATGCGGTTGTGCCTTCGGGAACCGTAAGACAGGTGATTCATGGCTGTCGTCAGCTCGG
+
GGGGGGGGGGGFFFFGGGCFGGGGGGGGGFGGGGGGGGFEGGGGGGGGGAAFFFGGGGGGGFGGGGGGDGGGFCAGGGAFCFGDGGGGGGGGGGGGFGG7F:CGFAFFGGGGGF,CFCDFGGGC9>=FCGE>7EGGGGFGGDDBE*>C85FEFGGFCCFG6E@5@*:3>D=C5D0>@>FFFBFDGGGBFFFB7<6@<9?AFBFD>3);FF:BGGC:?FG27:<>9((C:)6)(87078079<GGFF051<4*.-5<2)3:::?<C37;:4/97)
@M02542:52:000000000-J9N43:1:1101:16027:5863 1:N:0:GTGAAA
GTAGTCCACGCCGTCAACGATGTCTACTAGCTGTTCGTGTCCTTGTGATGTGAGTAGCGCAGCTAACGCACTAAGTAGACCGCCTGGGGAGTACGGTCGCAAGATTAAAACTCAAATGAATTGACGGGGGCCCGCACAAGCGGTGGAGCATGTGGTTTAATTCGACGCAACGCGAAGAACCTTACCTACTCTTGACGTCTACGGAAGACTGCAGAGATGCGGTTGTGCCTTCGGGAACCGTAAGACAGGTGCTGCATGGCTGTCGTCAGCTCGT
+
GG@FGGGGGGGGGG:FFGGGGGGGGGGGGGGGGGGGGGGGGGGGGGGGGGGGGGGGGGGGGGGGGGGGGGGGGGGGGGGGGGGGGGGGGGGGGGGGGGGGGGGGGGGGGGGGGGGGGGGGGGGGGGGGGGGDGGGGGGGGGGGGGGGGGGGGGGGGGGGGGGGGGGGGGGGGGGGGGGGGGGGGGGGGGFGGGECGGEGGGFGGGDEGGGGGGGGGGFG?EGGD5CCFGGFFGGGFFGGGFFGFFFEFF74>FF?BFF?BGGGFGF:?FFBF>)
@M02542:52:000000000-J9N43:1:1101:5776:5865 2:N:0:GTGACA
GTAGCCCACGCCGTAAACGATGTCTACTAGTTGTTGGTGACCTTGTGATGTGAGAAGTGCAGCTAATGCTCTAAGTAGACCGCCTGGGGTGTACGGTCGCAAGATTACAACTCATATGAATTGACGGGGGCCCGCACAAGCGGTGGAGCTTGTAGTTTAATTCGACGCAACGAGAAGAACCTTACCTACCTTTGACATCATCGGACGGCAGCGGGGCTGAGGTCGTGACTTCTGGGAACGCAAGTCAGGTTCGACATGTATTGTGTGCGCTCGC
+
@CFD,CFGGCEGGFF7F<CGGDEEAFFGFF<CEFA,E:C,@,<,,:E@D9FDGC,CF6,6,,:EF,,9,,,C??9EDF9,,+7+B?=FC+4@,C+:=E@CBC@<FEG85,,,E9,CD,396,6=9CG++3;:>5B>*C>,@>*61*6,,,46C,6?CCC9>><7,5*:>)25)93))/)08(8+**4;9)/77)*1.6?4*62*)))*0),(*/1.(1*(()/)--(0,)-..1)(1(4**()).)-8<6**(((((5))))))**.*))7<3)
@M02542:52:000000000-J9N43:1:1101:18539:5898 2:N:0:GTGAAA
GTAGTCCACGCCCTAAACGATGCGAACTAGGTGTTGGGGAAGGAGACTTCTTTAGTACCGTAGCTAACGCGTGAAGTTCGCCGCCTGGGGAGTACGGTCGCAAGATTAAAACTCAAAGGAATTGACGGGGACCCGCACAAGCGGTGGATGATGTGGATTAATTCGATGCAACGCGCAAAACCTTACCTACCCTTGACATGCCAGGAACTTTCCAGAGATGGATTGGTGCTCGAAAGAGAGCCTGGACACAGGTGCTGCATGGCTTGCGTGAGCG
+
GGGGGGGGGGGGGG,CEFDCGGGGCFGGGGGGFGGGGGGECGGGGDFGFGGGGGGGGGGGGGGGGGGGGGGGGGCFGGFEGGGGCCGGGGGGGGGGGFGGCGGFGFFGGGGG=DGGDFFEFFCFGGGDDGGGGGEGGGGFGGGGGDGGGGFDGGGGGGGFFC@7=FGGFFGGEG>BFEFFF;F>CDGFGFFFF?4?:<F<?2<C;@>GFGBFGGG=:CFA7FFFF:A*<7<04739::B*53CF:1:93:48<>>FF>:<BB:(*/7)0))0))
@M02542:52:000000000-J9N43:1:1101:11127:5898 1:N:0:GTGAAA
GTAGTCCACGCCGTAAACGATGTCTACTAGCTGTTCGTGTCCTTGTGATGTGAGTAGCGCAGCTAACGCACTAAGTAGACCGCCTGGGGAGTACGGTCGCAAGATTAAAACTCAAATGAATTGACGGGGGCCCGCACAAGCGGTGGAGCATGTGGTTTAATTCGACGCAACGCGAAGGACCTTACCTACTCTTGACATCTGCGGAAGACTGCAGAGATGCGGTTGTGCCTTCGGGAACCGTAAGACAGGTGCTGCATGGCTGTCGTCAGCTCGT
+
GGGGGGGGGGGGGGEGGGGGGGGGGGGGGGGGGGGGGGGGGGGGGGGGGGGGGGGGGGGGGGGGGGGGGGGGGGGGGGGGGGGGGGGGGGGGGGGGGGGGGGGGGFGGGGGGGGGGGGGGGGGGGGGGGGGGGGGGEGGGGGGGGGGGGGGGGGGGGGGGGGGFGGG>EGGGGGGGGGGCFFGGGGGGGGGFGGGGGGGGCFGGGGGGGGGGGGGGGGGFEGGGGGGGGGFFGGGFDGGGFF56F?FGFGGFFFBFBFFFGGG@GFFFF?F?E.
@M02542:52:000000000-J9N43:1:1101:7435:5898 2:N:0:GTGAAA
GTAGTCCACGCCGTAAACGATGTCTACTAGCTGTTCGTGTCCTTGTGATGTGAGTAGCGCAGCTAACGCACTCAGTAGACCGCCTGGGGAGTACGGTCGCAAGATTAAAACTCAAATGAATTGACGGGGGCCCGCACAAGCGGTGGAGCATGTGGTTTAATTCGACGCAACGCGAAGAACCTTACCTACTCTTGACATCTACGTAAGACTGCAGAGATGCGGTTGTGCCTTGGGGAACCGTAAGACAGGTTCTGCATGGCTGTCGTCCGCCCGG
+
GFFGGCF<EFGDFCCGFGDGFEE9AFGGDFFFGGGGGFGGG<DF9C,@FC<FGGGGGGGGGF:E95?C+@@:,?<FFGG<<CFC:BDFG7CFFGD+A>BFE:E8:=CAF;>DCGFGF,EFFFDC+B>:EG8CCBCEE:8;EC5C:8;=8C9EGG?B5BDGFGG5C375A3*/.99)7BFF>:F7<*2776681.6)::?)*-4*1>5CF>)(2<+047:<05>E96<DAFF)2>0,12(193*9<?(),<*1<<9A<27:<11)*/.)7))0.)
@M02542:52:000000000-J9N43:1:1101:13062:5939 2:N:0:GTGAAA
GTAGTCCACGCCGTAAACGATGAGTGCTAAGTGTTAGAGGGTTTCCGCCCTTTAGTGCTGAAGTTAACGCATTAAGCACTCCGCCTGGGGAGTACGGCCGCAAGGCTGAAACTCAAAGGAATTGACGGGGGCCCGCACAAGCGGTGGAGCATGTGGTTTAATTCGAAGCAACGCGAAGAACCTTACCAGGTCTTGACATCCTCTGACAACCCTAGGGATAGGGCTTCCCCTTCGGGAGCAGAGTTACAGGGGGTGCATGGTTGTCGTCAGTCCG
+
GEFFGGGGGGGGGGGGGGGGGGGGGGGGGGGGGGGGGGGGGGGGGGGGEGGGGGEGGGGFGFGGGGGGGGGGGGGGGGGGGGGGEGGGGGGGGGGGGGGGGGGGGGFGGGGGGGGGGGGCGGGGGGGC=CGGGGGG>FGGGGGG5CC7CCCFGGGGGGFFFFGE5>CC;8CCBDBA7BBF@6>FCCCFFFF4=AF6869,<)2*)9=CFFBF***842013F:>48:*(3(2:@?66B0F>3/2)-6*)())-4(,.).:<A:1*78).)*1))
@M02542:52:000000000-J9N43:1:1101:16602:5940 2:N:0:GTGAAA
TAGTCCACGCCGTAAACGATGTCTACTAGCTGTTCGTGGTCTTGTACTGTGAGTAGCGCAGCTAACGCACTAAGTAGACCGCCTGGGGAGTACGGTCGCAAGATTAAAACTCAAATGAATTGACGGGGGCCCGCACAAGCGGTGGAGCATGTGGTTTAATTCGACGCAACGCGAAGAACCTTACCTACTCTTTACATCTAGCGAAGACTGCAGAGATGCGGTTGTGCCTTCGGGAACGCTAAGACAGGGTCTGCATGGCCGTTGTCCGCCTGGG
+
GGGGGGGGGGGGGG7FFGEGGGGGGGGGGGGGGGGGGGGGGGGGGGGGGGGGGGGGGGGGGGGGGGGGGGGGGGGGGGGGGGGGFGGGGGGGGDGGGGGGGGFGFGGFGGGGGGGGGGGGGGGFGGGGGGGDGGDGGGGGGGGGGFFGGGGGGGEGGGGGFGGGGGG3>8755D>B:FFFFAFGGGF?7?FF*)09)66<BD>DD;BEFF?F:+87)*0377:5:BAC)-<::@090(-7>2*0,(.7((.)(64441(,(-((1**0)0)))5
@M02542:52:000000000-J9N43:1:1101:25693:5951 2:N:0:GTGAAA
GTAGTCCACGCCGTAAACGATGTCTACTAGCTGTTCGTGTCCTTGTGATGTGAGTAGCGCAGCTAACGCACTAAGTAGACCGCCTGGGGAGTACGGTCGCAAGATTAAAACTCAAATGAATTGACGGGGGCCCGCACAAGCGGTGGAGCATGTGGTTTAATTCGACGCAACGCGAAGAACCTTACCTACCCTTGACATCTACGGAAGACTGCAGAGATGCGGTTGTGCCTTCGGGAACCGTAAAACAGGTTCTGCATGGCTTGCGTCAGTCCGG
+
GGGFGGGGGGGGGEEEGGGGGGGGGGGGGFGGGGGGGGGGGGFGGGGGGGGGFGGGGGGGGGGCGGFGGGGGGDGGGFGGGGGGGFFGGGGGGGGGGCECFGGGGCGFGGGGFEEGGGGGGGF9DEEDGGGC@EGGDEGFGEGGGGGGGGGGEGGCCCGFFGCCFCGGFFGD)/6>BEFFFBB:4>EFF)7?41*0-4/)94:DDF);?7)(02+),::>15>DB127524)(006((-951D*.>07:<9*.4)).<0(.((,9/).0**/0)
@M02542:52:000000000-J9N43:1:1101:21748:5954 2:N:0:GTGAAA
GTAGTCCACGCCGTAAACGATGTCAGCTAGCCGTTGGGTTCCTTGAGAACTTAGTGGCGCAGCTAACGCATTAAGTTGACCGCCTGGGGAGTACGGCCGCAAGGTTAAAACTCAAATGAATTGACGGGGGCCCGCACAAGCGGTGGAGCATGTGGTTTAATTCGAAGCAACGCGAAGAACCTTACCTGGCCTTGACATGCTGAGGACTTTCCAGAGATGGATTGGTGCCTTCGGGAACTCAGACACCGGTTCTGCATGGCACTCGTCAGGCCGG
+
GGCGFFFFFEG?@FGGGGGGGGG,FFGFGGGGEFGGGGFECAEGGFEFGGGGCFGGGGGCEFGGFGGEGGGGCFGGGDGGCC:>FFFFGDGGGFDCFGDGEGGFDGFGGACGGGGGGGGGDFAFFGGGEGEGGGGGDGGGGCE8EGFFCFFFGGGCGGGGFGFG?CCC68*8>CBFEEFF@0FCC<CFG>4=:3?FD)6)*.:<)0)31?9>FC:8:77707?>7A(*452)3>90(()2;)**.((.4()0))).)4(2(),.//005)))).
@M02542:52:000000000-J9N43:1:1101:5212:6035 2:N:0:GTGAAA
GTAGTCCACGCCGTAAACGATGTCTACTAGCTGTTCGTGTCCTTGTGATGTGAGTAGCGCAGCTAACGCACTAAGTAGACCGCCTGGGGAGTACGGTCGCAAGATTAAAACTCAAATGAATTGACGGGGGCCCGCACAAGCGGTGGAGCATGGGGTTTAATTCTACGCAACGCGCAGAACCTTACCCACTCTTGACATCTACGGAAAACTGCAGAGATGCGGTTGTGACTTCGGGAACCGCCAGCCAGGTACTGCATCGCTGTCGTCAGCACGG
+
FGCGF@FGGEGFD:F7F<FF8FCFCDGGFF8CFEFGGGFGCF9EFGGGFGFGGDFCACCFGEEGGFEGGCGGCFGGEGGA@@FFCGG@EEGGGGDGFECGGBFFGGGFGGGGG9DADFF>;F9ADEGDED68@CEEGGGGGEGG>;5CGFCC05;EC*;BFC,+++*/85C75D(=))9<;<=FGCF4*777=<=?A479*)2CBB3*87A?G+3)(2*)47>73,4*.-6)4569-41551DD(4<F6:642).)))-2(,,)1708>60)8)
@M02542:52:000000000-J9N43:1:1101:4100:6045 2:N:0:GTGAAA
GTAGTCCACGCCGTAAACGATGTCTACTAGCTGTTCGTGTCCTTGTGATGTGAGTAGCGCAGCTAACGCACTAAGTAGACCGCCTGGGGAGTACGGTCGCAAGATTAAAACTCAAATGAATTGACGGGGGCCCGCACAAGCGGTGGCGCATGTGGTTTAATTCGACGCAACGCGAAGAACCTTACCTACTCTTGACATCTACGGAAGACTGCAGAGATGCGGTTGTGCTTGCGGGAACCGTACGTAATGTGCTGCATGTCTGTCTGCGGCCCGG
+
BF:@FGCFGGGGGGFEE,@BBF@<EEGFE,,66:CCC@76C66,6C,<EEFDFGGGFCFEGCCEFGDFGGGGGG8<?,A?=:F+C:BCCCGCGGGGFCGGGD=8,A9DD,>FFDG,CDD,7@DA7=EEGCEDGEG5=>D:EC5*=5,/=5**=+33AFCFFGCFC*:7;B5))/3::)))5<7>CFFFC?)983*9-9468621735C?C)3:<+)(*2)-0)<;::F).)(,8929?,)9?*)(,,))-/0.).84>46))..***)))).0)
@M02542:52:000000000-J9N43:1:1101:17399:6084 2:N:0:GTGAAA
GTAGTCCACGCCGTAAACGATGTCTACTAGCTGTTCGTGACCTTGTGTCGTGAGTAGCGCAGCTAACGCATTAAGTGGACCGCCTGGGGAGTACGGTCGCAAGATTAAAACTCAAATGAATTGACGGGGGCCCGCACAAGCGGTGGAGCATGTGGTTTAATTCGACGCAACGCGAAGAACCTTACCTACTCTTGACATCTACAGAACTTAGCAGAGATGCTTTGGTGCCTTCGGGAACTGTAAGACAGGTGCTGGATGGCGTGCGTGAGCTGGG
+
FFGGGDFFDG7FE:BFFGGGGGGGFF9FGGGGGFFAFGFGFGFGGGGGGC@FFF<FG9C+@@@<FFEFCGCGGGGGGDFEDFCEFEGFGGGGGCGG@EGFGEGCFFFFGGF@FGGGGFFD9FFFGGGEGG+@>C:EDEGGDGG5*)===E,=CFGEGCFFFG7?EDE8>>578C0>DD@F5<BC74CF4094=AF:>992=<<6=F<F*:<>GC;>4>>)-*9*4(,7..6<?FF9;?092-22.8?48-)).-(().(((,(,/9)07)*)).
@M02542:52:000000000-J9N43:1:1101:8446:6115 2:N:0:GTGAAA
GTAGTCCACGCTGTAAACGGTGGGTACTAGGTGTGGGGTCCATTCCACGGGTTCCGTGCCGTAGCTAACGCTTTAAGTACCCCGCCTGGGGAGTACGGCAGCAAGGCTACAACTCAAAGGAATTGACGGGGCCCCGCACAAGCGGCGGAGCATGCGGATTAATTCTATGCAACACGTAGAACCTTACCTGGGGTTGACATGGATCGGGAACGCTCAGGGTTGGTTGGGCATCGTTTGTGGGCGGTGCACACGGGTGGTATGGCTGTCGTCGGCC
+
GGCFGGGGGGGGGGGGGGGDFFGGEGGGGGGGGGDCEGGEGFGGGCFFEGG@CFFGGGGFGGGG7?C;=C@CF<E<FA<C,CAEFG+DFFG7CFBFGEG7C7EAEEAAF,>DE=8D6EDDGGGBDG9>7CEE++@:5:@*36D@ED*:5=>5C?CEEE5:6F++1++2+;9+)*/)0<5:@)8*0:<6**)7)(.7>7@261)*0.58)),-/;*)(093:EB7,,(7((((-0((4(.5*(132(()).)0((,(,(--(4((974)8>5>3)
@M02542:52:000000000-J9N43:1:1101:20625:6135 2:N:0:GTGAAA
GTAGTCCACGCCCTAAACGATGTCAACTGGTTGTTGGGTCTTCACTGACTCAGTAACGAAGCTAACGCGTGAAGTTGACCGCCTGGGGAGTACGGCCGCAAGGTTGAAACTCAAAGGAATTGACGGGGACCCGCACAAGCGGTGGATGATGTGGTTTAATTCGATTCAACGCGGAAAACCTTACCCACCTTTGACATGTACGGAATCCTTTAGAGATAGAGGAGTGCTCGAAAGAAAGCCGTAACACAGGTGCTGCATGGCTGTCGTTAGCCCG
+
GGCGGGGGGGGGGG8EFGGGGFGGEFGGGGGGGGGGGGGGGGGGGGGGGGGGGGDGGEGCFGGGGGGGGGGGGGFGGGGGGGGGGGGGGEGFGGGGGGGDGGGGFGGGGGGG,@DGDFGGGGFGGDEGGE6CGGEGGGDEGE>>CF:C::EGGDF5CEGFFGGG,+=CCFCDDGFFFAF))78C4CCEDFFFFFFF2)1)/8><))9?9*<BF8FFBD>4>>>>?B>*536:?FB(.8?4<:DC?A0),4*)5<A2(.-8?0((295))06)85
@M02542:52:000000000-J9N43:1:1101:7535:6139 2:N:0:GTGAAA
GTAGTCCACGCCGTAAACGATGTCTACTAGCTGTTCGTGTCCTTGTGATGTGAGTAGCGCAGCTAACGCACTAAGTAGACCGCCTGGGGAGTACGGTCGCAAGATTAAAACTCAAATGAATTGACGGGGGCCCGCACAAGCGGTGGAGCATGTGGTTTAATTCGACGCAACGCGAAGAACCTTACCTACTCTTGACATCTACGGAAGACTGCAGAGATGCGGTTGTGCCTTCGGGAACCGTAAGACAGGTGCTGCATGGCCGTTCGCAGCTCGG
+
GGGGGGGGGGGFGGGGGGEFGGGDEGGGGG?FGGGDGG?FGGGGGGGGGGGGGGGGGGGGGGGGGGGEGGGGGGGGGGGGFEDGGFEG:FEGGGGGGDG7C:CE@FGGGGGGGGGGGGGFFDFDFG>CE@6:>EGGGGGC8CCBGGGGF5,<CFGGGGGGFDGFGDGG>5=3=DFFEFF@FFFGGCFFGF@F=2*96549BA?D3@;8?F07FG?3.0062B55323F44),8@6(46?DDBG:244@0)))557(-)4(((((**).7>))0)
@M02542:52:000000000-J9N43:1:1101:10907:6141 1:N:0:GTGAAA
GTAGTCCACGCCCTAAACGATGTCAACTGGTTGTTGGGAATTAGTTTTCTCAGTAACGAAGCTAACGCGTGAAGTTGACCGCCTGGGGAGTACGGCCGCAAGGTTGAAACTCAAAGGAATTGACGGGGACCCGCACAAGCGGTGGATGATGTGGTTTAATTCGATGCAACGCGAAAAACCTTACCCACCTTTGACATGGCAGGAAGTTTCCAGAGATGGATTCGTGCTCGAAAGAGAACCTGCACACAGGTGCTGCATGGCTGTCGTCAGCTCG
+
GGGFGGGGGGGGGGGGGGGGGGGGGGGGGGGGGGGGGGGGGGGGGGGGGGGGGGGGGGGGGGG9FGGGGGGGGGGGGGGFGGGGGGGGGGGGGGGGEGGGGGGGGGGGGGGGGGGGGGGGGGGGGGGGGGGGGGGGGGGGGGEGGGGGGGGGGGGGGGGGGGGFGGGGGGGGGGGGGGGGGGGGGGGGGGGGGGGGGGGGFEGGGGGGGGGGGGGGGGGGGGGGGFGGGGFFGGG>FGGGFFGB?ADCFGGBF2A7>FFFGGGFGFBBFFFFF3
@M02542:52:000000000-J9N43:1:1101:5618:6144 1:N:0:GTGAAA
GTAGTCCACGCCGTAAACGATGATAACTAGCTGTCCGGGTTCATGGAACTTGGGTGGCGCAGCTAACGCATTAAGTTATCCGCCTGGGGAGTACGGTCGCAAGATTAAAACTCAAAGGAATTGACGGGGGCCTGCACAAGCGGTGGAGCATGTGGTTTAATTCGAAGCAACGCGCAGAACCTTACCAGCGTTTGACATGGCTAGTATGATTTCCAGAGATGGATTTCTTCAGTTCGGCTGGCTAGCACACAGGTGCTGCATGGCTGTCGTCAGC
+
GGCGGGGGGGFFEG7CFGGCFFFFGGCDFEFCDFGGDG>GGGGFFGFGGGFGGGGGGGGGGCFFFFGGFFDECFGGEGGDGGGGGGGGFFCFGGDE,B>CFGGGGGFGDGGGGCFFGGFFGGFFGEEFGEECFGGGGGD7FCGDE<=FCGGGEGFG7FCFCEGGGEGGFFF>8ECEGGGGGGGGGG+CFGGGEGFFFFFG=FCCFGGFGGFG:FGGGGCFCFGFGGGGGFDFGGF>DGGG>3>>>3?FFF58F<2:2<<:C*9FG?BF<?4>)0
@M02542:52:000000000-J9N43:1:1101:24625:6160 2:N:0:GTGAAA
GTAGTCCACGCCGTAAACGATGTCGACTTGGAGGCTGTTCCCCTGAGGAGTGGCTTCCGGAGCTAACGCGTTAAGTCGACCGCCTGGGGAGTACGGCCGCAAGGTTAAAACTCAAATGGATTGACGGGGGCCCGCACAAGCGGTGGAGCATGTGGTTTAATTCGATGCAACGCGAAGAACCTTACCTACTCTTTACATCCACGGAATTTGGCAGAGATGCCTTAGTGCCTTCGGGAACCGTGAGACAGGTGCTGCAAGGCCTTCGTCAGCTCGG
+
GGGGGGGGGGGGGGGGFGGGGGGGGGGGGGGGGGGGGGGGGGGGGGGGGEGGGDDFFGGGECFGGGGGGGGGGGGGGGGGGGGGDGFGGCEGFGGGGGGEGGGGGGGGFGGGGGGGGFGGG9398CEEGEEGCEE5?FC8EECB5C*:CFGGGGGGGDCGFGGFD*+9?FGCBD6@D@FFF0=**0094=?B?>44AA404::7)77CF*48CEF@.:*.8FF4<B)C92<?0@9B(-3CD(9*.4?@:D66))40).(4(),,*2.).)*)))
@M02542:52:000000000-J9N43:1:1101:27822:6169 2:N:0:GTGAAA
GTAGTCCACGCCGTAAACGATGTCTACTAGCTGTTCGTGTCCTTGTGATGTGAGTAGCGCAGCTAACGCACTAAGTAGACCGCCTGGGGAGTACGGTCGCAAGATTAAAACTCAAATGAATTGACGGGGGCCCGCACAAGCGGTGGAGCATGGGGTTTAATTCGACGCAACGCGAAGAACCTTACCTACTCTTGACATCTACGGAAGACTGCAGAGATGAGGTTTTGCCTTCCGGAACCGTAAGACAGGTGCTGCATGGCCTGCGTCAGGTCGG
+
GGGEGGGGGGGGGGGGGGGGGGAFGGGGGCFFFFFGEFCFFGGGGGGGGFFGFGGGGGGGGGGGGGGGGEEEGGGGGGGGGG7FGF7AFFCFCGGGGGGGDEGGFCFGGGGGGCGFF9>FDFFFGEG7>B>>EDEGGGGFC>ECECCFGGGG,AECE5><6CC=E<*8:>E3))4;)7))7:7FFCC47/6@63=@9446FB?D).5EF*.3C6+),27-2<00.(.9<DB)(.,8164C<:D5))(0()0)).3:B4(((),(9*85))/0))
@M02542:52:000000000-J9N43:1:1101:11873:6185 2:N:0:GTGAAA
GTAGTCCACGCCCTAAACGATGTCAACTGGTTGTTGGGTCTTCACTGACTCAGTAACGAAGCTAACGCGTGAAGTTGACCGCCTGGGGAGTACGGCCGCAAGGTTGAAACTCAAAGGAATTGACGGGGACCCGCACAAGCGGTGGATGATGTGGTTTAATTCGATGCAACTCGAAAAACCTTACCCACCTTTGACATGTACGGAATCCTTTAGAGGTAGCGGGGTGCCCGCAAGAGAGCCGTAACACAGGTTCTGCATGGCTTGCGTCAGCCCG
+
GGDGGGGGGGGGGCF8FGGGGGGG,CFGGCEGGGGGGGGGGGGFEDEFGFDFGGAFGF7,CFGG9=FGGGGGGGGGGGGGGGGGGGGGDGFCFEGEGGGGGGGFGGGGFGDGGGGGGGG?EGGFDEGGG:CEGG7CCFGGGD*>>*>C<,,5,4=CFFGG6<89CF588),48CD>5A>EFEAGGG?:CFFFFCFFEFF?+,6CE@0<6:A)+00))*2)-3))-(4*,-(79>?F?31593*>6),<?00*5)-))).(((3(97;5)0).))
@M02542:52:000000000-J9N43:1:1101:4944:6188 1:N:0:GTGAAA
GTAGTCCACGCCCTAAACGATGTCAACTGGTTGTTGGGTCTTCACTGACTCAGTAACGAAGCTAACGCGTTAAGTTGACCGCCTGGGGAGTACAGCGGCAAGTTTGAAACTAAAGGAAATTGACGGGGCCCCGCACAAGCGGTGGTTGAGATGGTTTAATTGAATGCAACGCAAAAAACCTTACCCACCTTTTACATTTACGGAAACTTTTAGAGATAGAGGAATGCTCGAAAGAGAACCGTAACACAGTTCCTCCATGGCTGCCGTCACCTCG
+
FFBFFGGGFGGGGGGGGFCGF?FFAFFCFDCCBFGDECCG@CECFFFA<EFGCFFGGD7FGGG<FFFGC@44:5CC5?<<>FFFDFG+848B,<B=+4+@=F,55,:?F,5,8F,5,>,B??F,@FGC+@@+++33>,,3>***>**>,,,,,,7=FF?9@,,7,,,6>:=:*88:8***5:,C<+,3=BF++++0<+++38/A*)20*<0+*2<7:2++02**+222*17?CC9))+**)7*8)66/5:C)*))(.6:075*)/4,,(()1).
@M02542:52:000000000-J9N43:1:1101:17824:6203 2:N:0:GTGAAA
GTAGTCCACGCCCTCAACGATGTCAACTGGTTGTTGGGTCTTCACTGACTCAGTAACGAAGCTAACGCGTGAAGTTGACCGCCTGGGGAGTACGGCCGCAAGGTTGAAACTCAAAGGAATTGACGGGGACCCGCACAAGCGGTGGATGATGTGGTTTAATTCGATGCAACGCGAAAAACCTTACCCACCTTTGACATGTACGGAATCCTTTAGAGATAGAGGAGTGCTCGAAAGAGAGCCGTAACACAGGTGCTGCCTGGCTGTCGGCAGCTCG
+
FAEECFEGFGGDFE8EFECGGGD@<@E,EDFGG@EEF>FCAEF96C<BCBE,BFF9<F@6@E89?FGFGFGGGFFGGGGGGGG:=FFC4CC<>7>CFE>CFG7C:BFFDGC6>DFF=F8FF:9=D>>F@C8BEECEE7BDE>:ECF9<<:=CB9<>@8=CC9*,=FC88?EGFG>:B48>FA=2;6CEGF@F4AFF<>F<B?6D)7/<@G2)0<+16C7)6>5>11)*-(4:<>:?BFFC5,532A?41(197).)())(.4:8F5))).)0/7
@M02542:52:000000000-J9N43:1:1101:13825:6208 2:N:0:GTGAAA
GTAGTCCACACCGTAAACGTTGGGCGCTAGGTGTGGGGCCTATTCCATGGGTTCCGTGCCGCAGCTAACGCATTAAGCGCCCCGCCTGGGGAGTACGGCCGCAAGGCTAAAACTCAAAGGAATTGACGGGTGCCCGCACAAGCGGCGGAGCATGCGGATTAATTCGATGCAACGCGAAGAACCTTACCTGGGTTTGACATACGCCGGAAAGCCCCAGAGATGGAGCCCCTTTTAGTCGGTTGTCAGGGTGGGCCTGGCTGTCGTCAGCCCGTGT
+
GGDFGGGGGGGGGFFGFGGGG@CCFGGGDGGFGGCGFGGGGGGGGGGGFG?FGGGDGFFGGGGDGGGFGGGGGGGFGGGGGGEDGGEEGGDEEEFGFDGG:FCCFCGFF89EGGFC6C=<>FFGG9CEGFCCGGGGGDGD6DF;BDB5*:7CC+::C19=F7CGFD:C*03CFGF>>);@FFFFF*+9:6F:4477<A4A6>17B3;CDG:0*/;@:*/797:@:B1C86(52F:AAF0/*(**)-4),,)0,(((-((((,-,*17).)5.7)
@M02542:52:000000000-J9N43:1:1101:17058:6245 2:N:0:GTGAAA
GTAGTCCACGCCGTCAACGATGTCTACTAGCTGTTCGTGTCCTTGTGATGTGAGTAGCGCAGCTAACGCACTAAGTAGACCGCCTGGGGAGTACGGTCGCAAGATTAAAACTCAAATGAATTGACGGGGGCCCGCACAAGCGGTGGAGCATGTGGTTTAATTCGACGCAACGCGAAGAACCTTACCTACTCTTGACATCTACGGAAGACTGCAGAGCTGCGGTTGTGCCTTCGGGAACCGTAAGACACGTGCTGCATGCCTGTCGTCCGCTCGG
+
GGGGGGGGGGGGGG7CCGEGGFGGGGGGGGGGGGGGGGGFGGGGGGGGGGGG<FGFDGGGDFGGGAGGGGGGGG8FGGGGGGGGGGGGGGEGFGGGGGGGECFGGGGGGGGGGGGGGGGGGGGGGGGGEEEGGGGGEGFGGDEB*?BFGGFFFGGGGGG9FGC:FGEGEFGGF5>::@<@).9:DGFFG=:@FBF@>BFFFF?5B@DFFGFFGC7;(**53>7@>?<=DB9>:3((4(25>1<<2)()-()03)3594))6-.4**).0))833
@M02542:52:000000000-J9N43:1:1101:20602:6260 2:N:0:GTGAAA
GTAGTCCACGCTGTCAACGATGGATACTAGCTGTTGGGGGCAACTTCAGTGGCTAAGCGAAAGTGATAAGTATCCCACCTGGGGAGTACGTTCGCAAGAATGAAACTCAAAGGAATTGACGGGGGCCCGCACAAGCGGTGGAGCATGTGGTTTAATTCGATGATACGCGAGGAACCTTACCAAGGCTTAAATGTAGATTGACAGGTTTGGAAACAGACTTTTCTTCGGACAATTTACAAGGTGCTGCATGGTTGTCGTCAGCTCGTTCCGTGGG
+
GGGGGGGGGGGGGG,CFGGGGGGGGGGGGGGGGFGGGGDEFGGGGGGGGGGGGGEFGGGGGGGGGGGGGFGFFGFGFFGGGGGGGGGGGGGGGGGGGGGGGGCGGGGGGFGGGGGGGFA9C=CE8>EGGGGGGGGGGGEEGDFFF7DFGGGGCFGDFCGGF9,BC:CDFFGGE583=BFFFF4<FGCFG?*9@A4@ABB)?A<GFFFGFGFFGG6F:FFFAFFF<<:D(2;:<FF<4A2644>4-)5?:<>7A<:21:013)),9))8).?5)0
@M02542:52:000000000-J9N43:1:1101:7567:6279 1:N:0:GTGAAA
GTAGTCCACGCCGTAAACGATGTCTACTAGCTGTTCGTGTCCTTGTGATGTGAGTAGCGCAGCTAACGCACTAAGTAGGCCGCCTGGGGAGTACGGTCGCAAGATTAAAACTCAAATGAATTGACGGGGGCCCGCACAAGCGGTGGAGCATGTGGTTTAATTCGACGCAACGCGAAGAACCTTACCTACTCTTGACATCTACGGCAGACTGCAGAGATGCGGTTGTGCCTTCGGGAACCGTAAGACAGGTGCTGCATGGCTGTCGTCAGCTCGG
+
GGGGGGGGGGGGGGGGGGGGGGGGGGGGGGGGGGGGGGGGGFGGDGGFGFEFFFGGGGGGDGCE,EFCGGGGG8=FF<,CFGGEFFCFGGGGGG7+48@FC=FGGCBFGGGGGCGGGGGGGFCFF@CEGGECFGECFCDFGGG*CF@CAFGFFGFG7FGG:F?7FFGEGGGCGG*:CE?*8AGF+CFFFFGGFEGGF7<CCFGE*17FGGGGGFGFFC9CECCGGGGG7*:FF=DDE=<D>FD:FFGGF7*,=<2:<:1<FDGFD14?F::?B)
@M02542:52:000000000-J9N43:1:1101:7984:6280 2:N:0:GTGAAA
TTGTCCACGCCGTAAACGGAGTCTACTTGCTGTTCGTGTCCTTGTGATGTGATTAGCGCAGCTAACGCACTAAGTAGACCGCCTGGGGAGTACGGTCGCAAGATTAAAACTCAAATGAATTTACGGGGGCCCGCACAAGCGGTGGAGCATGTGGTTTAATTTGACGCAACGCGAAGAACCTTACCTACTGTTTACACCTACGGAAGACTGCAGAGAATCTGTTGTACCTTTGGGGACCCTAAGCTAAGTGGTGCCTGTGCTTTCTCAGATCGTG
+
E,;C6C9C6@D76@BFE:,,8BDCACF,6,,,6E@@CDF<,CF9CC9B9,,6,,,,66@FE@<<5=BF:F7A=A@EDFF<7FF:B:BF+=F<,8B,++@@FFGG;=,,AADGGEGG+C6C;9:,=++FC**:7@*CCD8,;*1=54>=E,,=:<6:C::71+1<C**)8)*>><0>F@.7><8*9:9)**11*)09)4)3)4<<>))*9*()+2*7(*0-.979.-6C)5)-,)(((((0*4**)-)96)*1()(--6)))-))22**/*/0))
@M02542:52:000000000-J9N43:1:1101:7999:6282 2:N:0:GTGAAA
GTAGTCCACGCCGTAAACGATGAGTGCTAAGTGTTAGAGGGTTTCCGCCCTTTAGTGCTGAAGTTAACGCATTAAGCACTCCGCCTGGGGAGTACGGCCGCAAGGCTGAAACTCAAAGGAATTGACGGGGGCCCGCACAAGCGGGGGAGCATGTGGTTTAATTCGAAGCAACGCGCAGAACCTTACCAGGTCGTGACATCCTCTGAAAACCCTACAGCTAGGGCTTCTCCTTCGGGAGCAGCATGACAGGTGGGTCATGGTTGTCGTCCGCTCG
+
GGGGGGFGGDGGDGFEGGGGGGCGGGGGGAFGGGGGGGGGEGG7FFFEEGGGGGGGGGGCGGGGGGGGDGFGGEFGGGGDFGEECFGGGGFEEFGGDGG>EFEFGGGGGCEGGGGGDFGFGGGDFG=FE@EGE5:CCCGGGGGC*9E*//5?+30A0A4EF7CC*:CD:7FGFC95>33)5257*9?=*59/)-);6)13)45>)7@CFG<?*;*/5*0.)5>>1(406)4<4560909**(**.-)*.4*0,(((()-.6)((**0.)).).)
@M02542:52:000000000-J9N43:1:1101:13811:6284 2:N:0:GTGAAA
GTAGTCCACGCCCTAAACGATGTCAACTGGTTGTTGGGTCTTCACTGACTCAGTAACGAAGCTAACGCGTGAAGTTGACCGCCTGGGGAGTACGGCCGCAAGGTTGAAACTCAAAGGAATTGACGGGGACCCGCACAAGCGGTGGATGATGTGGTTTAATCCGATGCAACGCGAAAAACCTTACCCACCTTTGACATGTACGGAATCCTTTAGAGATAGGGGAGTGCCCGAAAGTGAGCCGTAACACAGGGTCTGCATTGCTGTCGTCAGCCCG
+
GGFGGGGGGGGGGGGGGGGGGGGGFGGGGGGGGGGGGGGGGGGGGGGGGGGGGGEFGGC7@FGCGGGGGGGGFGGGGGGFGGGGFGFFGGGGGGGGFGDFGGGGGGGGGGFFFFGGGGGGGGFGDGDCEGCEGG8B>GGFGGGEEC99,CFCFFGGGGGGFGGGGGGFF?:CDG;E3A:BA<A<CFGFG><FF947<4@9*4>D>FFG?>9A02284C>(1>>)2:A*(-(425))))49C?CD<)45(()),.,)5)).))))*/.)0<6)))
@M02542:52:000000000-J9N43:1:1101:21539:6326 2:N:0:GTGAAA
GTAGTCCACGCCGTAAACGATGTCTACTAGCTGTTCGTGTCCTTGTGATGTGAGTAGCGCAGCTAACGCACTAAGTAGACCGCCTGGGGAGTACGGTCGCGAGATTAAAAGTCAAATGAAGTGACGGGGGCCCGCACAAGCGGTGGAGCATGTGGTTTAATTCGACGCAACGCGAAGAACCTTACCTACTCTTGACACCTACGGAAGACTGCAGAGATGCGTTTGTGCCTTCGGGAACCGTAAGACCGGTTGTGCATGGCTGTCGTCAGCTCGG
+
GG:7CFAEFFFDGGE@9<@6DF@<@FFGGA,CFFFEGGF:<FFGFA,BFGFFAF,CEFFE:CCCC?FC7@EFGGFFDEA5,4>@FCFG@+@C=E@:EBCC::C7F=CFGF,CDFGFD9EA,CFGGECGDBC*@*1>::B5,*=BCDC5<56?1A93/=*C:A9CC75<DF57)>>:BFFF40?FGDCFG47662*9)).(03(17)0@)*)39+<@(*226.)88(.*6)6),)((,(()1-/*6<(5(()),(-).-(((-4419:)0)*))8
@M02542:52:000000000-J9N43:1:1101:4519:6369 1:N:0:GTGAAA
GTAGTCCACGCCGTAAACGATGTCTACTAGCTGTTCGTGTCCTTGTGATGTGAGTAGCGCAGCTAACGCACTAAGTAGACCGCCTGGGGAGTACGGTCGCAAGATTAAAACTCAAATGAATTGACGGGGGCCCGCACAAGCGGTGGAGCATGTGGTTTAATTCGACGCAACGCGAAGAACCTTACCTACTCTTGACATCTACGGCAGACTGCAGAGATGCGGTTGTTCCTTCGGGAACCGTAAGACAGGTGCTGCATGGCTGTCGTCAGCTCGG
+
CF7CEGGEFGGF@F,CFE@FG8C,,ECFFG8F<,:@F@CC,C6<CCE<6CFECF@FCA7F7FCF,6C=FC=FGD=FEFGGFCCEFFFF@CFCA9C4BF:BCGFCEFFDFGDFEA@BFCA9,858==++@BFGCFGG*:3DFF@<<F:,,1F@BCGGFF:<FFGGFEEGGGE*:BEGEEGGG8E++<C?CFC7CGFGFGGGC*78*1:CFF6?C@GFCE9:=:;EE**+2*6@FE<).CFDFF<<?>+53:77*:)(<A::FGCF<2:2<7>F:.
@M02542:52:000000000-J9N43:1:1101:25063:6436 2:N:0:GTGAAG
GTAGTCCACGCCGTAAACGATGTCTACTAGCTGTTCGTGTCCTTGTGATGTGAGTAGCGCAGCTAACGCACTAAGTAGACCGCCTGGGGAGTACGGTCGCCAGATTAAAACTCAAATGAATAGACGGGGGCGCGCACAAGCGGGGGGGCATGTGGTTTAATTCGACGCAACGCGAAGAATCTTACCTACTCTTGAGATCTATGGAAGACTGCAGAGATGCGGTTGTGCCGTCGGGAACCGTAGGCAAGGTGCTGCTTGGCAGTTGTCTGGTCGG
+
CE,CFFA,CFFFEEGCDCFDFC,CFFCEFFGF9FFGG@,C,,,CE,CFF69CAFF@<9+F@CCEE9,@7+4F8<,:C,C,EC@EFFF7E+>==F:>,@::+?FA,AAFG9FD9=83?F,;,,33+8=FBCG**>>BECCC@EC*3)*18*::++<;5*090++*+9*5@57C)),7;))00-9>FG+/9=)*8)9).<667).4*6)*)*)(0+<3:C*.(5>.(,(26(8((04,-(,/1,**)),7(.0)5)4)).1()(..****10*9<3
@M02542:52:000000000-J9N43:1:1101:12414:6465 2:N:0:GTGAAA
GTAGTCCACGCCGTAAACGATGTCTACTAGCTGTTCGTGTCCTTGTGATGTGAGTAGCGCAGCTAACGCACTAAGTAGACCGCCTGGGGAGTACGGTCGCAAGATTAAACCTCAAATGAATTGACGGGGACCCGCACAAGCGGTGGAGCATGTGGTTTAATTCGACGCAACGCGAAGAACCTTACCTACTCTTGACATCTACGGAAGACTGCAGAGATGCGGTTGTGCCTTCGGGAACCGTAAGACAGGTGCTGCATGGCTGTCGTCAGCTCGG
+
FG,FFGDFDEFGGGGCCECEG<FGGGGGGGGGGGGGGGGGGGGGGGGGGGGFCFGGFGGGDCFGEFFGGGGGGGFGGFCGGGGGGGGGGGDFGGGCFGGG>GGFFGGGG,,4?=A>E9D9E9,@FCEGGGGGCE@EGGGGGGGG>D*9CGGGGGG>DF>:B55AF4EDBEC)=<95>>FF)38CFGGFGF6CF)=F24/6996*7))67C?(0++80776(>D518379<A),703262C919*.2.<4<F)563?A9(.(-3)1*57B)*)))
@M02542:52:000000000-J9N43:1:1101:20600:6512 2:N:0:GTGAAA
GTAGTCCACGCCGTAAACGATGTCAACTAGCCGTTGGGTTCCTTGAGAACTTAGTGGCGCAGCTAACGCATTAAGTTGACCGCCTGGGGAGTACGGCCGCAAGGTTAAAACTCAAATGAATTGACGGGGGCCCGCACAAGCGGTGGAGCATGTGGATTAATTCGAAGCAACGCGAAGAACCTTACCTGGCCTTGACATGCTGAGAACTTTCCAGAGATGGATTGGTGCCTTCGGGAACTCAGACACAGGTGCCGCATGGCTGTCGTCATCTCGG
+
GGGGGGGGGEGGGE76DEGGGCGGCFGGGGGGGEGGGGGEGGGGGGGGGGGGGGGGGGEGGGGGGFGGGDEGGGGGFGGGFGGGGGGGGGGGGGGGGGGGGDFGGGGGGFGGGGGGFEGGGGFGGGGGGDGGCEGDGGFGGGGGGGGGGGCC9A9EGGFCAFGGEC*:=FDDFGFFFF)7<:=7CC7?FF>FF37)).=?7AFC?FFFF7<AGGFFFC73<4B>BAFGF24>F>91>?07757*(((.4269((4(((.81(,)/10))*/*7)
@M02542:52:000000000-J9N43:1:1101:20163:6516 1:N:0:GTGAAA
GTAGTCCACGCCGCAAACGATGTCTACTAGCTGTTCGTGTCCTTGTGATGTGAGTAGCGCAGCTAACGCACTAAGTAGACCGCCTGGGGAGTACGGTCGCAAGATTAAAACTCAAATGAATTGACGGGGGCCCGCACAAGCGGTGGAGCATATGGTTTAATTCGACGCAACGCGAAGAACCTTACCTACTCTTGACATCTACGGAAGACTGCAGAGATGCGGTTGTGCCTTCGGGAACCGTAAGACAGGTGCTGCATGGCTGTCGTCAGCTCGG
+
GGEGGGGGGGGGGGGGGGGGGGGGGGGGGGGGGGGGGGGGGGGGGGGGGGGGGGGGGGGGGGGGGGGGGGGGGGGGGGGGGGGGGGGGGGGGGGGGGGGGGGGGGGGGGGGGGGGGGGGGGGGGGGGGGGGGGGGGGGGGGGGGGGGGGGGGGGGGGGGGGGGGGGGGGGGGGGGGGEGGGGGGGGGGGGGGGGGGGGGGGFGGGGGGGGGGGGGGGGGGGGGGGGGGGGFFGGGFFGGGFFGFFFGGFGGFFFFFFABFGGGFGFFFFFFFF)
@M02542:52:000000000-J9N43:1:1101:24769:6533 1:N:0:GTGAAA
GTAGTCCACGCCGTAAACGATGTCAACTAGCCGTTGGGTTCCTTGAGAACTTAGTGGCGCAGCTAACGCATTAAGTTGACCGCCTGGGGAGTACGGCCGCAAGGTTAAAACTCAAATGAATTGACGGGGGCCCGCACAAGCGGTGGAGCATGTGGTTTAATTCGAAGCAACGCGAAGAACCTTACCTGGCCTTGACATGCTGAGAACTTTCCAGAGATGGATTGGTGCCTTCGGGAACTCAGACACAGGTTCTGCATGGCTGTCGTCAGCTCGG
+
GGGGGGGGGGGGGGGGGGGGGGGGGGGGGGGGGGGGGGGEGGGGGGGGGFGGGGGGGGGGGGGGGGGGGGGGGGGGGFGGGGGGGGGGGGGGGGGGGGGGGGGGGFFGGGGGGGGGGGGGGGGGGGGGDGGGGGGGGGGGGGGGGGGGGGGGGFGGGGGGGGGGGGGGGGGGGGGGGGFGGGGGGGG@FGGGGGCDGGFGGFGFFFGFGGGGGGGGGGFFCEDCGF*<FGFFGGGFFGGFF@F:FFCFFG*5FAAAFB:BGGGFFFFFFFFFF)
@M02542:52:000000000-J9N43:1:1101:26117:6548 1:N:0:GTGAAA
TAGTCCACGCCGTAAACGATGTCTACTAGCTGTTCGTGTCCTTGTGATGTGAGTAGCGCAGCTAACGCACTAAGTAGACCGCCTGGGGAGTACGGTCGCAAGATTAAAACTCAAATGAATTGACGGGGGCCCGCACAAGCGGTGGAGCATGTGGTTTAATTCGACGCAACGCGAAGAACCTTACCTACTCTTGACATCTACGGAAGACTGCAGAGATGCGGTTGTGCCTTCGGGAACCGTAAGACAGGTGCTGCATGGCTGTCGTCAGCTCGTG
+
GGGGGGEFFGGGGGGGGGGGGGGGGGGGGGGGGGGGGGGGGGGGGGGGGGGGGGGGGGGGGGGGGGGGGGGGGGGGFGGGGGGGGGGGGGGGGGGGGGGGGGGGGGGGGGGGGGGGGGGGGGGGGGGGGGGGGGGGGGGGGGGGGGGGGGGGGGGGGGGGGGGGGGGGGGGGGGGGGGGGGGGGGGGGGGGGGGGGGGGGGFGGGGGGGGGGGFGGGGGGDGGGGGGGGGFFGGGFFGGGFFGFFFFGFGGFFBBFDFBFDGG@FFFFBF?B><
@M02542:52:000000000-J9N43:1:1101:15086:6603 2:N:0:GTGAAA
GTAGTCCACGCCGTAAACGATGGATACTAGCTGTTGGGGGTAACTTCAGTGGCTAAGCGAAAGTGATAAGTATCCCACCTGGGGAGTACGTTCGCAAGAATGAAACTCAAAGGAATTGACGGGGGCCCGCACAAGCGGTGGAGCATGTGGTTTAATTCGATGATACGCGAGGAACCTTACCAAGGCTTAAATGGGAAACGACAGATTTGGAAACAGATTTTTCTTCGGACGTTTTTCAAGGTGCTGCATGGTTGTCGTCAGCTCGTGCCGTG
+
GGGGGGGGGGGGGGFGGGGGGGGGGGGGGGGGGGGGGEGGGGGGGGGGGFFGGFGGGGGCFGGGGGGFGGGGGGFGGGGGGGGGGGGGAFGGGGGGGGFFGGGGGGGFGGGGCCFGGGFDEFGGGDGGGGGDCGFCEC:8E*BFCFFGCG:CCGGGGGGFFGGGGCGD5>ED38;>@FF?:>FGGGC47FF?FB@434?BB>>D?FFGFG:)<8@??CFFFFFFFF1<(434:F?:0<97FF4*)6<FA<FB>02616?:()))/1057>;)
@M02542:52:000000000-J9N43:1:1101:20983:6609 1:N:0:GTGAAA
GTAGTCCATGCCGTAAACGATGAGTGTTCGCCCTTGGTCTACGCGGATCAGGGGCCCAGCTAACGCGTGAAACACTCCGCCTGGGGAGTACGGTCGCAAGACCGAAACTCAAAGGAATTGACGGGGGCCTGCACAAGCGGTGGAGCATGTGGTTTAATTCGATACAACGCGCAAAACCTTACCTACTCTTGACATCTACGGAAGACTGCAGAGATGCGGTTGTGCCTTCGGGAACCGTAAGACAGGTGCTGCATGGCTGTCGTCAGCTCGTGTT
+
GG@GGGGGGGGGGGGGGGGGGGGGGGGGGGGGGGGGGGGGGGGGGGGGGGGGGGGGG?CFFGGGGGGGGGGGGGGGGGGGGGGGGGGGGGGGGGGGGGGGGGGGGGGGGGGGGGGGGGGGGGGGGGGGGGGGGGGGGGGGGGGGGGGGGGGGFGGGGGGGGGGGGGGGGGGGGGGGGGGGGGGGGGGGGGGGGGGGGGGGGFGGGGGGGGGGGGGGGEEEGGGGGGGGGGFFGGGFFGGGFFGFFFGGFG=>FFFFFFFBDFGFGFFB?B9FFF
@M02542:52:000000000-J9N43:1:1101:3629:6612 2:N:0:GTGAAA
GTAGTCCACGCCGTAAACGATGTCTACTAGCTGTTCGTGTCCTTGTGATGTGAGTAGCGCAGCTAACGCACTAAGTAGACCGCCTGGGGAGTACGGTCGCAAGATTAAAACTCAAATGAATTGACGGGGGCCCGCACAAGAGGTGGAGCATGTGGTGTAATTCGACGCAACGCGAAGAACCTTACCTACTCTTGACATCTATGGACGGCTGTGGAGATGAGGTTGTGCCTTCGGGAACCGTAAGACAGGTGTCGCATGGCTGGCGGCAGCTCGG
+
GG:BFFEGF,:DCCFFFF@:FFGGGG96@<CFF9FFGFFFFG,<EECGEEEE<FEGECFGCC7,??A?7===@=5CFG<EFDFCFB@FGCBF,A:CE6FFCFG?,FGCFG,>:E8DEGGGG,,;BC=@BC>8C:EC*>D868:D*86ACF,<4C;,*=;,=C,*1*215>G<B3(7<>)75(*:902/C*0@=)9044*-*)698))*))4(+2+0.**),.9<:1:*-).88>91(8(9*(9*)).048<1)(-(-1:?12((1))).)0)0)
@M02542:52:000000000-J9N43:1:1101:9896:6645 2:N:0:GTGAAA
GTAGTCCACGCCGTAAACGATGTCTACTAGCTGTTCGTGTCCTTGTGATGTGAGTAGCGCAGCTAACGCACTAAGTAGACCGCCTGGGGAGTACGGTCGCAAGATTAAAACTCAAATGAATTGACGGGGGCCCGCACAAGCGGTGGAGCATGTGGTTTAATTCGACGCAACGCGAAGAACCTTACCTACTCTTGACATCTACGGAAGACTGCAGAGATGCGGTTGTGCCTTCGGGAACCGTAAGACAGGTGCTGCATGGCTGTCGTCAGCTCGG
+
GGGGGGGGGGGGGGGGGGGGGGGGGGGGGGGGGGGGGGGGGGGGGGGGGGGGGGGGGGGGGGGGGGGGGGGGGGGGGGFGFGGGGGGGGGGGGGGGGGGGGGGGGGGGGGGGGGGFFGGGGGGGGGGGGDEEEGGEGGGGGGGDEGGGGGGGGGGGGGGCFGFFGGGGBDGGFG>E@>FFFBFGGGGFGFFFF<BFFFFFFFFGFFFGFG>??FC5:7:>BFFE>FBGFFB<1@BB;:<C<<G4).5@B7?:>)5(647?1882*177>?0;5)
@M02542:52:000000000-J9N43:1:1101:11347:6656 2:N:0:GTGAAA
GTAGTCCACGCCGTAAACGATGTCTACTAGCTGTTCGTGTCCTTGTGATGTGAGTAGCGCAGCTAACGCACTAAGTAGACCGCCTGGGGAGTACGGTCGCAAGATTAAAACTCAAATGAGTTGACGGGGGCCCGCACAAGCGGTGGAGCATGTGGTTTAATTCGACGCAACGCGAGGAACCTTACCTACTCTTGACATCTACGGAAGACTGCAGAGATGCGGTTGTTCCTTCGGGAACCGTAAGACAGCTGCGTCATGGCTGTCGTGCGGTTGG
+
FG,FFGEFGDGGGFG7CFGGGFFCDFGGFFGGGGGGGGFFGCCFGCCFGFGG9EEEDGGCCCCGF@FCDGGGGGGGGGGGCGEG7FDGGGEGGGGGGGCE+CEEDFGGG;EFFF8FGDAF;;EEGE6FGEEB*>@*:FFGFCGG>>*,,/4CGFG6C:8?BGC*,5555=EGBD6)))0<517:FFFFG?:F7<F?>BFAFBFCB>3*8:)(<60.(::)(07;1((26>AA?3(4,2()*477A40)(.)),,(-(.<((,4.17))))00))
@M02542:52:000000000-J9N43:1:1101:28102:6707 2:N:0:GTGAAA
GTAGTCCACGCCGTAAACGATGTCTACTAGCTGTTCGTGTCCTTGTGATGTGAGTAGCGCAGCTAACGCACTAAGTAGACCGCCTGGGGAGTACGGTCGCAAGATTAAAACTCAAATGAATTGACGGGGGCCCGCACAAGCGGTGGAGCATGTGGTTTAATTCGACGCAACGCGAAGAACCTTACCTACTCTTGACATCTACGGAAGACTGCAGAGATGCGGTTGTGCCTGCGGGAACCGTAAGACAGGGTCCGCCTGGCTGTCGTCAGCCCGG
+
GGFDEGGGGGGGGG,CCFGGGDFFCFGGGGGGFGGGGGGFGGGDFEFFACFDGFF,EF:F7FGGD<E@FBF7FFEFDEFGCFFGG7DFEGGGFFECFEGGCGG,?FFGCGGGFFGDDFFGF,3,=CEEEGGGC>E5?FGDC>E>:D5CFF6?EGGFC6?9:CFG99=53>ED:D>3>5F>83*:7CE?C@<@F<??))9A?A?CD53;.*.4+0<5?G*6()0<9<0CB>)4()(((,2)*(9F))5:((0.(--(,-42((.)*/.))0))))
@M02542:52:000000000-J9N43:1:1101:8134:6710 2:N:0:GTGAAA
GTAGTCCACGCCGTAAACGATGTCTACTAGCTGTTCGTGTCCTTGTGATGTGAGTAGCGCAGCTAACGCACTAAGTAGACCGCCTGGGGAGTACGGTCGCAAGATTAAAACTCAAATGAATTGACGGGGGCCCGCACAAGCGGTGGAGCATGTGGTTTAATTCGACGCAACGCGAAGAACCTTACCTACTCTTGACATCTACGGAAGACTGCAGAGCTGCGGTTGTGCCTTCGGGAACCGTAAGACAGGTGCTGCATGGCTGTCGTGAGCCCGT
+
GGCFFGFGGGGGGGGGGGGGGGGGGGGGGGFGGGGFGGGGGFGGGGGGGGFFFGGGGGGCGCCC<BFEF7FGGGGGGGGGGEGGGGFEDDGGGGGGGGG@@FFAFFGGGGGGGFGFGFGGGCGFCCCGDGCC>:CEGEGGGGGGCDFGC59EGCFE8CFCFF7?=DG5B>E)3<3>::F@F<FGGGF4<4@B=AF:4A?)8A<GE:3E@DF7C?9.(2CB9>7D9:?CB<9>FF>913,9C6DFFF?)18))))44>FFF:6(5*/)/./))7)
@M02542:52:000000000-J9N43:1:1101:14310:6710 2:N:0:GTGAAA
TAGTCCACGCCGTAAACGATGTCAACTAGCCGTTGGGTTCCTTGAGAACTTAGTGGCGCAGCTAACGCATTAAGTTGACCGCCTGGGGAGTACGGCCGCAAGGTTAAAACTCAAATGAATTGACGGGGGCCCGCACAAGCGGTGGAGCATGTGGTTTAATTCGAAGCAACGCGAAGAACCTTACCTGGCCTTGACATGCTGAGAACTTTCCAGAGATGGATTGGTGCCTTCGGGAACTCAGACACAGGTGCTGCATGGCTGTCGTCAGCCCGTG
+
GGGGGGGGGGGGGGGGGGGGGGGGGGGGGGGGGGGGGGGGGGGGGGGGGGGGGGGFGGGGGGGGGGGGGGGGGGGGGGGGGGGGGGGGGGGGGGGGGGGGGEGGGAGGGFGGGGGGGGGGGGFGGGGGGGEECGEGGGGGGGEDGFGGGGGGFGGGFGFGFGGGGGGGFFGGDD>BBFFFFF?GFGGFGFFFFBFFFF:<F<BGFFF?FFBFGFFFAFF3)9@)6:AFA2<0:F((40:C4>*08?FFF(6=4<?A9:::?F>?FC)7<).).0
@M02542:52:000000000-J9N43:1:1101:21112:6728 2:N:0:GTGAAA
GTAGTCCACGCCGTCAACGATGGGTGCTAGACGTTGGCGAGCTTGCTCGTCAGTGTCGCAGCTAACGCGTTAAGCACCCCGCCTGGGGAGTACGGCCGCAAGGTTGAAACTCAAAGGAATTGACGGGGGCCCGCACAAGCGGTGGAGCATGTGGTTCAATTCGACGCAACGCGCAGAACCTTACCAGCCCTTGACATGGGACTCGCCGGGACCAGAGACGGTCCCTTCGGTTCGGCCGGAGTCCGCACAGGTGCTGCATGGCTGTCCTCCGCCC
+
GGGGGGGGGGGGGG+@FGGGGFDGGGGGGGGGEGGGGGGGGGGGGGGGGGGGGGGGGGGFGGGGGGDGGGGGGGGGGGGGGGGGGGF=FGGGFGGGGGGGGEGGGFFGGGGGGFGGFGGFDFGGGEGEGD*:8>EGGECGGGCGCFCFGGGECGGGGGGGFGFGDGGGFFCGFG;3)9>FFD=DG7CFGFF@FAF*:8@:41:F7B38<5;BGGC)4FG?BB57:A2<(13?8516019)1,9>?>9B635=(55))(.)8:((00)*1)..))
@M02542:52:000000000-J9N43:1:1101:11268:6750 2:N:0:GTGAAA
GTAGTCCACGCCGTAAACGATGTCTACTAGCTGTTCGTGTCCTTGTGATGTGAGTAGCGCAGCTAACGCACTAAGTAGACCGCCTGGGGAGTACGGTCGCAAGATTAAAACTCAAATGAATTGACGGGGGCCCGCACAAGCGGTGGAGCATGTGGTTTAATTCGACGCAACGCGAAGAACCTTACCTACTCTTGACATCTACGGAAGACTGCAGAGATTCGGTTGTGCCTTCGGGAACCGTAAGCCAGGATCTGCATTCATGCTGTCAGCCCGG
+
GG<FFGGGGGGGGGGDGGGGGGGGGGGGGGGGGGGGGGGFGGGGGGGGGGGGGGGGGGGGGGGGGGGGGGGGGGGGGGGGGGGGGGGGGGGGGGGGGGGGGGGFGGGGG9FFGGGDFGGFGGGGGGGGCGGGGGGGGGGGGGGGGGGGGGFEGGGCCFGGFCCDGGGGFEDGFGFFFF?@>:FGGGGFF?FFFF4:5:?AFF23)75CFGDFGCE>0*0)-)0)(40:).48(<;B;?F596**)(.)4()0.:4-426)))))2***/00)0)
@M02542:52:000000000-J9N43:1:1101:20332:6762 1:N:0:GTGAAA
GTAGTCCACGCCGTAAACGATGTCTACTAGCTGTTCGTGTCCTTGTGATGTGAGTAGCGCAGCTAACGCACTAAGTAGACCGCCTGGGGAGTACGGTCGCAAGATTAAAACTCAAATGAATTGACGGGGGCCCGCACAAGCGGTGGAGCATGCGGTTTAATTCGACGCAACGCGAAGAACCTTACCTACTCTTGACATCTACGGAAGACTGCAGAGATGCGGTTGTGCCTTCGGGAACCGTAGGACAGGTGCTGCATGGCTGTCGTCAGCTCGG
+
GG<FGGGGGGGGGGFGGGGGGGGGGGGGGGGGGGGGGGGGGGGGGGGGGGGGGGGGGGGGGGGGGGGGGGGGGGGGGGGGGGGGGGGGGGGGGGGGGGGGGGGGGGGGGGGGGGGGGGGGGGGGGGGGGGGGGGGGGGGGGGGGGGGGGGGGGGGGGGGGGGGGGGGGGGGGGGGGGGGGGGGGGGGGGGGGGFGGGGGDGFGGGGEGGGGGGGGGGGGGGGGGGGGGGGFFGGGFFGFGFFGFFFCFFC77BFF?A2?BGGFFGF?FFFA:>)
@M02542:52:000000000-J9N43:1:1101:7108:6780 2:N:0:GTGAAA
GTAGTCCACGCCGTAAACGATGTCTACTAGCTGTTCGTGTCCTTGTGATGTGAGTAGCGCAGCTAACGCACTAAGTAGACCGCCTGGGGAGTACGGTCGCAAGATTAAAACTCAAATGAATTGACGGGGGCCCGCACAAGCGGTGGAGTATGTGGTTTAATTCGACGCAACGCGAAGAACCTTACCTACTCTTAACATCTACGGAAGACTGCAGAGATGCGGTTTAGCCTTCGGGACCCGTAAGACAGGTTGTGCATGGCTGTCGTACGCTCGC
+
GGGFFD<FFFGFFCEG@FGEBCFGGFFGGFFGGGGG>FGFGGGGGGGFFGGCFGGGGGGGC@CGCGGCFGGCFGGGGFGGGGD:FFGGGFGFFEFDGGGGECEGGCFAF9=EEGFDD,@FGFCEDC6E7FEEECCGEG:,;E*6>D>C,4B9=ECCFGFFFGGGGGE35>EDB51:)79F>?=GGGG?F=0*/)1*))/)0:0/<5)AF*43?6+).0*64)0)(,)0597<2BF0(42953</6>()1)0)(().<4(33?03*7))00.)))
@M02542:52:000000000-J9N43:1:1101:18979:6806 2:N:0:GTGAAA
GTAGTCCACGCCGTAAACGATGTCTACTAGCTGTTCGTGTCCTTGTGATGTGAGTAGCGCAGCTAACGCACTAAGTAGACCGCCTGGGGAGTACGGTCGCAAGATTAAAACTCAAATGAATTGACGGGGGCCCGCACAAGCGGTGGAGCATGTGGTTTAATTCGACGTAACGCGAAGAACCTTACCTACTCTTGACATCTACGGAAGACTGCAGAGATGCGGTTGGGCCTTCGGGAACCGTAAGGCCGGTGCGGCATGGCTGGCCTCTGCTCGG
+
GGCFGGFGGGGGGG7FGGGGGGGGGGGGGGGGGGGGGGGGGGGGGGGGGGGGGGGGGGGECDDGCFFGD7:FGFFFGFFFEEGGGGGFGDCGGGGFFEFCFEGCFGGGGAEFFFCFGFG9DFGGGGEFG>>>CGGGGGFGC*CEDDEFG=FGG9C:CCC7CGC5?DEGFFGC:51)>@?>><B:*9FFFFFFFFFF<>@9=46CD>:8?7:FFC:<:7792@3>,((91(441>1(-415*,9*)((0295>-(((,24,1(((**)))**1)3
@M02542:52:000000000-J9N43:1:1101:12852:6815 2:N:0:GTGAAA
GTAGTCCACGCCGTAAACGATGTCTACTAGCTGTTCGTGTCCTTGTGATGTGAGTAGCGCAGCTAACGCACTAAGTAGACCGCCTGGGGAGTACGGTCGCAAGATTAAAACTCAAATGAATTGACGGGGGCCCGCACAAGCGGTGGAGCATGTGGTTTAATTCGACGCAACGCGAAGAACCTTACCTACTCTTGACATCTACGGAAGACTGCAGAGATGCGGTTGTGCCTTCGGGAACCGTAAGACAGGTGCTGCATGGCTGTCGTCAGCCCGG
+
GG7FGGGGGGGGGGGEGGGGGGGGGGGGGGGGGGGGGGGGGGGGGGGGGGGGGGGGGGGGGGGGGGGGGGGGGGGGGGGGGGGDEGGGGGGGGGGGGGGGCGGGGGGFG;9EGGGGGGGGGGECGGGGGGGGGGGGGDGGGGEEGGGGG=EFFFFGGGGGFGC5CDGDBBGGFGBE>BFFFF?769<FG46/@>?FAFFA?<:3:5>*<FD(<<:><F7<(07B>20:>A<43:BFFFFGC?396??@BF49<5?09:1((4?<G<5)3)))0)
@M02542:52:000000000-J9N43:1:1101:3723:6826 1:N:0:GTGACA
GTAGTCCACGCCGTAAACGATGTCTACTAGCTGTTCGTGTCCTTGTGATGTGAGTAGCGCAGCTAACGCACTAAGTAGACCGCCTGGGGAGTACGGTCGCAAGGTTAAAACTCAAATGAATTGACGGGGGCCCGCACAAGCGGTGGAGCATGTGGTTTAATTCGACGCAACGCGAAGAACCTTACCTACTCTTGACATCTACGGAAGACTGCAGAGATGCGGTTGTGCCTTCGGGAACCGTAAGACAGGTGCTGCATGGCTGTTGTCAGCTCGG
+
+CFEFGGGD,@FGGGGGGCEDFFGGGGFF@AFFEFEGCFGGG@@CFGGGGGGGGCFGGGGGGGGGAGEFGGGGGCCFGGGGGGGG@D@7?7FCG7CBCC>EFD@FGGGGFFGFGGFGGGF,CFFFCCC+C:*>FGEGFFCFC<FG7@<FCFGFCCFGFFDFGGCC<FGEDGGCEGGGGF6C6@CCFGGGF6FFCGGGFFEGF**;<EGG:CEG6<FGG7+:5?EEG<?FF4?FGC))*197:DBFBCF>:F>?>?74<::FDC6C?A<<:AF@)
@M02542:52:000000000-J9N43:1:1101:26443:6845 2:N:0:GTGAAA
GTAGTCCACGCCGTAAACGATGTCTACTAGCTGTTCGTGTCCTTGTGATGTGAGTAGCGCAGCTAACGCACTAAGTAGACCGCCTGGGGAGTACGGTCGCAAGATTAAAACTCAAATGAATTGACGGGGGCCCGCACAAGCGGTGGAGCATGTGGTTTAATTCGACGCAACGCGAAGAACCTTACCTACTCTTGACATCTACGGAAGACTGCAGAGATGCGGTTGTGCCTTCGGGAACCGTAAGACCGGTGCTGCATTGCTGTCGTCCGGTCGG
+
GGEGGGGGGGGGGGGGGGGGGGGGGGGGGGGGGGGGGGGFGGFGFGFFGGGGFGGGGGGGGGGGGGGGGEGGFGGGGGGFGDDGGGGGGGGGFGGGFEGGCGGGGEFGGGGGGGGGGGGFFGGGGGGDGGG5CGGEECFGGEGCED>CFEFFGGCFGGGGFGGGGDGD>EGGDD9@7:F:F?FGFGGFGFF4@A@?)6?A453>>EBGFG03C69)3::)(77@>F:FA4<30>>6;<6D<1CC:4(749))452(-).52<>559705).)))
@M02542:52:000000000-J9N43:1:1101:17014:6864 2:N:0:GTGAAA
GTAGTCCACGCCGTCAACGATGTCTACTAGCTGTTCGTGTCCTTGTGATGTGAGTAGCGCAGCTAACGCACTAAGTAGACCGCCTGGGGAGTACGGTCGCAAGATTAAAACTCAAATGAATTGACGGGGGCCCGCACAAGCGGTGGAGCATGTGGTTTAATTCGACGCAACGCGAAGAACCTTACCTACTCTTGACATCTACGGAAGACTGCAGAGATGCGGTTGTGCCTTCGGGAACCGTAAGGCAGGTGCTGCATGGCTGTCGTCAGCCCGG
+
GGGGGGGGGGGGGG+CFGGGGGGGGGGGGGGGGGGGGGGGGGGGGGGGGGGGGGGGGGGGGGGGGGGGGGGGGGGGGGGGGGGGGGGGGGGGGGGGGGGGGGGGFCGGGGGGGEGGGFFGGGGGGGGGGGGGDGGGGGGGGGEEGGDGGGGGGGFFFFFGFCFGGGGGFFGGF33>DE?FF?FGFFGFGFFFFAFF2<4<FA,77>>FFC:BGF7;<CCB1D:E>?(::>:8:DBF>FFC5(95)(,),306)4).-),((((.*1;)54.)))
@M02542:52:000000000-J9N43:1:1101:22642:6884 2:N:0:GTGAAA
GTAGTCCACGCCGTAAACGATGTCTACTAGCTGTTCGTGGTCTTGTACTGTGAGTAGCGCAGCTAACGCACTAAGTAGACCGCCTGGGGAGTACGGTCGCAAGATTAAAACTCAAATGAATTGACGGGGGCCCGCACAAGCGGTGGAGCATGTGGTTTAATTCGACGCAACGCGAAGAACCTTACCTACTCTTGACATCTAGCGAAGATTGTAGAGATACGATTGTGCCTTCGGGAACGCTAAGACCGGTGCTGCATGGGTGTCGTCCGCTCGG
+
GGGFGGFGGGGGGGFCCFFGGGGGGGGGGFGCGFGGGGGGGCFGGGEFGFFGDFGCAFEGEFGFGGFC=FEGG<EFGGGGGGGGEEGGGGGGGGGGGEEG@FGGGGGGGGGCFG8FGGGEFDEGGG+@EGGEECEGGGGGGGGGEGFFFGGG79CBEEGFCCC=C*CCDFGG3C67>)9>52BGGFGFG4@FFFF?A<64=44<555C?F>ACCCB<CCB257>(-6FAFA225(19?:3*:D6<5(0,()))-8:>90(,(-4*1))07:DD:
@M02542:52:000000000-J9N43:1:1101:9432:6888 2:N:0:GTGAAA
GTAGTCCACGCCGTAAACGATGTCTACTAGCTGTTCGTGTCCTTGTGATGTGAGTAGCGCAGCTAACGCACTAAGTAGACCGCCTGGGGAGTACGGTCGCAAGATTAAAACTCAAATGAATTGACGGGGGCCCGCACAAGCGGTGGAGCATGTGGTTTAATTCGACGCAACGCGAAGAACCTTACCTACTCTTGACATCTACGGAAGACTGCAGAGATGCGGTTGTGCCTTCGGGAACCGCAAGAGAGGTCCTGCATGGCTGTCGTAAGGTCCG
+
CFGGDF9EFEFFF@FFGGEG@FFGCGGGGF6CFFGFGC<FAFGAEEGGGGGGFE<EFFED+BFFFGCFDCCFF@@EFF<CB:CEFF@7FECGCFGGGGGGG7FA?AFFGGGFG,@9DD9FED8>D6=77@8CEGEGEGCFFEGEGGFCCGFE=9C=AEGGFG9/+**)::C3.C1550?FFFF7*CC/776@=3@F:A?<422<57567*.3@+252C*)(7)833<GA2:4(<9(,(4596352((087)*-.((5)((483)51)).)***.
@M02542:52:000000000-J9N43:1:1101:5833:6899 2:N:0:GTGAAA
GTAGTCCACGCCGTAAACGATGAGTGCTAAGTGTTAGAGGGTTTCCGCCCTTTAGTGCTGAAGTTAACGCATTAAGCACTCCGCCTGGGGAGTACGGCCGCAAGGCTGAAACTCAAAGGAATTGACGGGGGCCCGAACAAGCGGTGGAGCATGTGGTTTAATTCGAAGCAACGCGAAGAACATTACCAGGTCTTGACATCCTCTGACAACCCCAGAGATAGGGCTTCTCGCTCAGGAGCAGAGAGACAGGGGGTGCATGGTTGTCTTCAGCTCG
+
FG9FGGGGGGGGGGGCFFEEGFFGGGGGFGFGFFEAD9@DFGGGGFGGGEEDFDGG9FGE<FFGGGAEFDEGCFF9FFGFGGGGGGCEFGDFECACEGEGGE7F@DFFGGGG,3EECEGC,AD@7;=FGGE5CC**4>EGGG8EGGCE5ECCEF?C6B?FFFGCF>**8;FF339>>55?F7?>:FCF676?F<F=:)92:74:68=G**(-*2*8(2:>4:>5::106((31)8:0,(**(1*-(,.(())332(5)).-)(-2*1*/*/*))
@M02542:52:000000000-J9N43:1:1101:27002:6900 2:N:0:GTGAAA
GTAGTCCACGCCGTAAACGATGAGTGCTAAGTGTTAGAGGGTTTCCGCCCTTTAGTGCTGAAGTTAACGCATTAAGCACTCCGCCTGGGGAGTACGGCCGCAAGGCTGAAACTCAAAGGAATTGACGGGGGCCCGCACAAGCGGTGGAGCATGTGGTTTAATTCGAAGCAACGCGAAGAGCCTTACCAGGTCTTGACATCCTCTGACAACCCTAGAGATAGGGCCTCTCCTTCGGGAGCAGAGTGACAGGTGGTGCATGGTTGCCGTTCGCCCG
+
FGFGGGGGGGGGGG7CFGEGFFGFCFGGGFCFFGGGFGGGGGGGFGGEGGGDGGFFGGGGGGGGGCGGEGCEGGGCGFGFGGGGGCBFFGC@CFGG7E7FFFG+AEF:FFA94>EFGGGGGGGFDGGGGEGGD8>EGGGF8ECC895CC=F<EFGGGGGCFCFF5DGGFFGG>G>)>3:AF?@GGGGFG3??@9@?>AF<F>B>:?FF?F?F8;0/<>F6)675(-1*43<AB5146;>392CC<4964376:3(-)5::4:((09)))00)0.
@M02542:52:000000000-J9N43:1:1101:7389:6946 2:N:0:GTGAAA
GTAGTCCACGCCCTAAACGATGTCAACTGGTTGTTGGGTCTCTTCTGACTCAGTAACGAAGCTAACGCGTGAAGTTGACCGCCTGGGGAGTACGGCCGCAAGGTTGAAACTCACAGGAATTTACGGGGACCCGCACAAGCGGTGGATGATGTGGGTTAATTCGATGCAACGCGAAAAACCTTACCCACCTTTGACATGTACGGAAGTTTCCAAAGATGGCTTCGTGCTCGAAAGAGAACCGTAACACAGGTGCTGCATGGCTGTCGTCAGCCGC
+
GGECGGGFGCGGGGGGGGGFGFGGGGGFFCFGG7FFFFCFGFFFGFGGGCEEDEFCFEGGEGGGGFFGD8>CF<EAAEDGGG:FGFGCEFG?EFEGGGDGEGGFFFG,FFGFG,,6=,,7=C,C=EC7+8;8CEGG5<8@8>C*4?9<C,:C=C*=CG>F69@CFF5>FF*>DD>E3A:.;7=C66E>7>76FA@=A?FAFF67>5?F*?)4++*)2*0,,.057(87)37765:(((5/13CC:904,3*)5<)5())(,((.*10)084)))
@M02542:52:000000000-J9N43:1:1101:9733:6950 1:N:0:GTGAAA
GTAGTCCACGCCGTAAACGATGTCTACTAGCTGTTCGTGTCCTTGTGATGTGAGTAGCGCAGCTAACGCACTAAGTAGACCGCCTGGGGAGTACGGTCGCAAGATTAAAACTCAAATGAATTGACGGGGGCCCGCACAAGCGGTGGAGCATGTGGTTTAATTCGACGCAACGCGAAGAACCTTACCTACTCTTGACATCTACGGAAGACTGCAGAGATGCGGTTGTGCCTTCGGGAACCGTAAGACAGGTGCTGCATGGCTGTCGTCAGCCCGT
+
GGGGGGCFFEGFFCFGGGGGFGGGGGGGGGGGFFGEFGGGFGGGGGGGGGGGFGGGGGGGCCFGGGGGG>FGGFFGFFGGGGGGGFGFFGGGGGGDF@FGGGGFGGGGGGGGGGGGGGGGGFGGFGGGGGGGGGGGGGGGFFE<FGGFGGGGFCFGGGGFG9<<F:C8EGDGG8E8EEGGGGGGGGGGGGCGFCGGGGGGGFGGGGGGFCEGCCGGFG+<EEEDCGDFFFAFFEDFDFG7@FGFFFGG37C??ABFFBB<GDC=C24?02175.
@M02542:52:000000000-J9N43:1:1101:5904:6965 2:N:0:GTGAAA
GTAGTCCACGCCGTAAACGATGTCTACTAGCTGTTCGTGTCCTTGTGATGTGAGTAGCGCAGCTAACGCACTAAGTAGACCGCCTGGGGAGTACGGTCGCAAGATTAAAACTCAAATGAATTGACGGGGGCCCGCACAAGCGGTGGAGCATGTGGTTTAATTCGACGCAACGCGAAGAACCTTACCTACTCTTGACATCTACGGAAGACTGCAGAGATGCGGTTGCGCCTTCGGGAACCGTAAGACAGGTGCTGCATGGCTGACGTCAGCTCGC
+
GGGGGGFGGGGDFGGFGGDCFCFFFGGGGGCFGECGGGGCFF<EGFDDFGF<FGGGF9CGGGFDFGGGC@FFFGGFGFGGGGGGGGGCE::CEGGDFECGGEG8F9FEEFGGGGD9CDFFGGDD@CC:C:6::CEEGGC,,>ECEDC5AC9ECFGG=6C:AGCCGG55)==CA5,.8)77)8=FF>FFG??F0)//-4*6*:01)85CFF>?7C<3(0*.1)0<0(-)44436302(-(/147C<44)()/7)42()4401(((**0))//0))
@M02542:52:000000000-J9N43:1:1101:6256:6970 1:N:0:GTGAAA
GTAGTCCACGCCGTAAACGATGTCTACTAGCTGTTCGTGTCCTTGTGATGTGAGTAGCGCAGCTAACGCACTAAGTAGACCGCCTGGGGAGTACGGTCGCAAGATTAAAACTCAAATGAATTGACGGGGGCCCGCACAAGCGGTGGAGCATGTGGTTTAATTCGACGCAACGCGAAGAACCTTACCTACTCTTGACATCTACGGAAGACTGCAGAGATGCGGTTGTGCCTTCGGGAACCGTAAGACAGGTGCTGCATGGCTGTCGTCAGCTCGG
+
GGGGGGGGGGGGGGGGGGGGGGGGGGGGGGGGGGGGGGGGCGGGGGGGGGFG9FGGGFGGGGGGGGGGGGDGGGGGGGGGGGGGGGGGGGGGGGGGGGGGGGGGGGGGGGGGGGGGGGGGGGGGGGGGGGGGGGGGGGGGGGGGDGFGGGGGGGGGGGGDGGGGGGGGGEEGGGGGGGGGGGGGGGGGGGGGGGGGGGGGGFGGGGGGGGGGGGGGGGGGGGGGGGGGGGFFGGG@DFCDEFDBFFGGFFGFFFFFB>BBDDGFGFFFF7)9@)
@M02542:52:000000000-J9N43:1:1101:25847:6993 2:N:0:GTGAAA
GTAGTCCACGCCGTAAACGATGTCTACTAGCTGTTCGTGTCCTTGTGATGTGAGTAGCGCAGCTAACGCACTAAGTAGACCGCCTGGGGAGTACGGTCGCAAGATTAAAACTCAAATGAATTGACGGGGGCCCGCACAAGCGGTGGAGCATGTGGTTTAATTCGACGCAACGCGAAGAACCTTACCTACTCTTGACATCTACGGAAGACTGCAGAGATGCGGTTGTGCCTTCGGGAACCGTAAGACCGGTGCTGCCTGGCTGTTGTCAGCCCGG
+
GGGGGGGGGGGGGGGGGGGGGFGGGGGGGGGGGGGGGGGGFGGGGGGGGGGGGGGGFGGGGEEGGGGGGGGGGGGGGGGGGGGGGGGFGGGGGGGGGGGGGGGFGFGAFBFDFGGGGG,D>=?DFGGGG:CGGGGGGGGGGGGCEG5=FFGFGDGECFGGFGC=GGGGBEGGDD9EF>?FFFFGGGGFGFFFFFFFFFF>FF1C>B@=FC??78<>7**4(>;DBB<CAD<?(;1>BF6<C?GGF2(03>>5))),.866(4()2*/**)))))
@M02542:52:000000000-J9N43:1:1101:26500:7003 2:N:0:GTGAAA
GTAGTCCACGCTGTAAACGGTGGGTACTAGGTGTGGGGTCCATTCCACGGGTTCCGTGCCGTAGCTAACGCTTTAAGTACCCCGCCTGGGGAGTACGGCCGCAAGGCTAAAACTCAAAGGAATTGACGGGGCCCCGCACAAGCGGCGGAGCATGCGGATTAATTCGATGCAACGCGTTGACCCTTACCTGGGTTTGCCATGGACTGGGACTGCGAAGGGATGGGTGTGCCTCATTTGGGGTCGGGTCACAGGGGGTCCAGGGCGTTCGTGAGCC
+
GGEEGGGCGGGGGGGFGGFFFFGGGGGGAEGGGGEGGGGGGGGCGGGGGGGGG,CFGFGGGGDGGG,EFFECCF,ADGGFGGGDCFE7DFEGGGFGDGGGGFG76DFFCCFCGDFFGC9@>FFG6DFC>FEGECCDG*>C8:E8C4*>5:E=<9EEEEDEFFGEFDGGFFC7)/477)07*4>409E4C?5572BD24@B)4)**)0;)*,.8**)()/(()0)4,4*)46)./6)6417),951864249:(-(((()).((())0)00))/)
@M02542:52:000000000-J9N43:1:1101:15301:7004 2:N:0:GTGAAA
GTAGTCCACGCCGTAAACGATGTCTACTAGCTGTTCGTGTCCTTGTGATGTGAGTAGCGCAGCTAACGCACTAAGTAGACCGCCTGGGGAGTACGGTCGCAAGATTAAAACTCAAATGAATTGACGGGGGCCCGCACAAGCGGTGGAGCATGTGGTTTAATTCGACGCAACGCGAAGAACCTTACCTACTCTTGACATCTACGGAAGACTGCAGAGATGCGGTTGTGCCTTCGGGAACCGTAAGACAGGTGCTGCCTGGTTGTCGTCCGCTCGG
+
GGGGGGGGGGGGGGGGGGGGGGGGGGGGGGGGGGGFGGGGGGGGGGGGGGGGCFGFGGGGGGGGGGGGGDGEGGCGGGGGGGGGGGGCGGEGGGGGGGGGGGGGGGGGGGGGGEGGGGGGGGGFFGCEGGGGGGGGGGGGGGGGGGGGGGCGFGGFGGFGFGGGGGGGEEGGFGF:>@FFFBFGGFGFG?FFFFFFB<FBFABDEDFGFGB?G?7>7?>99)0;>B(756><6>>B>?:)9?G9)4>5:A)))))(..3><2<)**))0))05)
@M02542:52:000000000-J9N43:1:1101:23319:7007 2:N:0:GTGAAA
GTAGTCCACGCCGTAAACGATGTCTACTAGCTGTTCGTGGTCTTGTACTGTGAGTAGCGCAGCTAACGCACTAAGTAGACCGCCTGGGGAGCACGGTCGCAAGATTAAAACTCAAATGAATTGACGGGGGCCCGCACAAGCGGTGGAGCATGTGGTTTAATTCGACGCAACGCGAAGAACCTTACCTACTCTTGACATCTCCAGAAGACTGCAGAGATGCGGTTGTGCCTTGGGGAACTGTAAGACAGGTGCTGCATGGCTCTCGTCAGCTCGG
+
GGGGGGGFGGGGGGF::CCCFGGGGGGGGGGGGGGGGGGGFGGFGGFFGGGGCGGGGGGGGGGGFEGGGGGGGGGDGFGGGGGGGGGCCGGGFGGGGGGGGGGFGEFGFFFGGGFCDFFGGGGCDCEBEGGGGGGGGGGCFGEGGGFGGG9:FFGFG>FGC>>FGDDGFFDDBG>FFBFFFFFGFGGFF4?FFFFFBF*:*4-775@FFF:BG?C>?7:6657B14(2.4)).5;:0(4=CDF:4>75:)06447:<470(.()*1))79F77)
@M02542:52:000000000-J9N43:1:1101:3841:7060 1:N:0:GTGAAA
GTAGTCCACGCCGTAAGCGATGTCTACTAGCTGTTCGTGTCCTTGTGATGTGAGTAGCGCAGCTAACGCACTAAGTAGACCGCCTGGGGAGTACGGTCGCAAGATTAAAACTCAAATGAATTGACGGGGGCCCGCACAAGCGGTGGAGCATGTGGTTTAATTCGACGCAACGCGAAGAACCTTACCTACTCTTGACATCTACGGAAGACTGCAGAGATGCGGTTGTGCCTTCGGGAACCGTAAGACAGGTGCTGCATGTCTGTCGTCAGCTCGT
+
GGGGGGGGGGGGGGGG8EGGGGGFFCFF@EGFFEFCFG7EGGGCDG89CAFGGGGGCEGDC7+9EFGGGGG=5CDFGFGGGEGGGGGGCCFFGGGGG>FCF:@FGFGC?95DFGGGG9F?DFDEFGGFGDGGGGGGGEGGGGGGGGG7CGGGGGG:FGGGGGGGFBFE>CGFGGGG?CFGGGD:<EEFGGF@FFGGFFGGGF*;ED58DFG87<FGF7<CEDECEC<9CFA?FCC>)555BFD172<7:FC:=B>?DDFAD>FFG???F)))).
@M02542:52:000000000-J9N43:1:1101:18299:7060 2:N:0:GTGAAA
GTAGTCCACGCCGTAAACGATGTCTACTAGCTGTTCGTGTCCTTGTGATGTGAGTAGCGCAGCTAACGCACTAAGTAGACCGCCTGGGGAGTACGGTCGCAAGATTAAAACTCAAATGAATTGACGGGGGCCCGCACAAGCGGTGGAGCATGTGGTTTAATTCGACGCAACGCGAAGAACCTTACCTACTCTTGACATCTACGGAAGACTGCAGAGATGCGGTTGTGCCTTCGGGGACCGTAAGACAGGTTCTGCATGGCCGTCGGCAGCCCGG
+
GGGGGGGGGGGGGG,CFGGGGGGGGGGGGGGGGGGGGGGGGGGGGGGGGGGGFGGGGGEFEFGGGFGGGGGGGGGGGGGGGGGGGGGGGGGGGGGGGGGGGGGGGGGGGGGGGGGGGGGGGGGGGGGGGGGGGGDEEGGFGGGGGGGFGGFGGGGGGFFFFGGFGGGGDEGGFGFEEEFFF?FGGGGFG?:FF<4F2>FFFFFD@FFGFGF?F?CF:FCA9FFFB?0DA<>??D9B;(19C?DC>?7F?F*/-)-6)-.(4,449)).73)0)7
@M02542:52:000000000-J9N43:1:1101:15159:7067 1:N:0:GTGAAA
GTAGTCCACGCCGTAAACGATGTCTACTAGCTGTTCGTGTCCTTGTGATGTGAGTAGCGCAGCTAACGCACTAAGTAGACCGCCTGGGGAGTACGGTCGCAAGATTAAAACTCAAATGAATTGACGGGGGCCCGCACAAGCGGTGGAGCATGTGGTTTAATTCGACGCAACGCGAAGAACCTTACCTACTCTTGACATCTACGGAAGACTGCAGAGATGCGGTTGTGCCTTCGGGAACCGTAAGACAGGTGCTGCATGGCTGTCGTCAGCTCGG
+
CFFDGGGGGGGGGGGGGGGGGFGFEGGGGGGGGGGGGGGGGGGGGGGGGGGGGGGGGGGGGGGGGFGGGGGGGGGGGGGGGGGGGFGGGECGGGDGGGGGGGGCGGGGGGFEFGCFFGFFGGGGGGGGGGGGCGGGGGGGGGGGGGFGGGFGGGGGGGGGFGGGFEEGGGGGGGGGGGGGGGGGGGGGGGGGGGGGGGGGGFGGEDGGGGGGGGGGGCFGGGGGGGGGGGFFGGG@EGGGFFGBF?6F>7<?F>285AB?F346>201<?))<)
@M02542:52:000000000-J9N43:1:1101:3131:7076 2:N:0:GTGACA
GTAGTCCACGCCGTCAACGATGTCTACTAGTTGTTCGTGTCCTTGTGATGTGAGTAGCGCAGCTAACGCACTAAGTAGACCGCCTGGGGAGTACGGTCGCCAGATTAAAACTCAAATGAATTGCCGGGGGCCCGCACAAGCGGTGGAGCATGTGGTTTAATTCGACGCAACGCGAAGAACCTTACCTACCCTTGACATCTACGGAAGACGGCAGAGATGCTGTTGTGCCTTCGGGAACCGGAAGCCAGGTGCTGCAGGGCTGTAGGCAGCTCGG
+
GGD9CFFGFGEC@F+8FF:DDFEE@AFCFGGGGGGGC,9C9CDDF<ECEE@,,C,<AFC@F+6C?<EGGGGDF@<FEEGGGGC@C++<:=B?B9=:A8F:+@BEGE<F<FEEGGGGGGAEFF,,26@CCC5*3@EEE:>DF5>;*:*=C=6,,=E<@C*+81A5+*=8:BE)02-0..?F>2*:<4:49))*)16?4<=)9-(95:7C?*((:*A310:2)/17),(*))),(.71((-))-97((()()))).)(4(46(4(.**/9>3)0).
@M02542:52:000000000-J9N43:1:1101:20578:7087 2:N:0:GTGAAA
TAGTCCACGCCGTACACGATGTCAACTAGCCGTTGGGTTCCTTGAGAACTTAGTGGCGCAGCTAACGCATTAAGTTGACCGCCTGGGGAGTACGGCCGCAAGGTTAAAACTCAAATGAATTGACGGGGGCCCGCACAAGCGGTGGAGCATGTGGTTTAATTCGAAGCAACGCGAAGAACCTTACCTGGCCTTGACATGCTGAGAACTTTCCAGAGATGGATTGGTGCCTTCGGGAACTCAGACACAGGTGCTGGCAGGCCTCGCTCATGCTCGG
+
GGGGFGGGGGGEGG,@FGFEFGGGFGGEECFGGGGGGGGGGC<FCEGGGGGGGGECF@FCEGGGGGG7CEGGGGFGFGGGGGGGDDFGFEE@E@>CFEGG>@EFAGGGGGCFGGGGFFGFGGGG668FG7?EB>ECEGGGGE;5878CC6CCCFEEFGGGFGGGGGGGFFGDED;DF?F>>262>FFFGFFFF<66<2)474(*96?C6F)-3<*))00.4=FFB()9)58?::(232)**-2*((.)-47*)(((((-().,(19)*****))
@M02542:52:000000000-J9N43:1:1101:7990:7103 1:N:0:GTGAAA
GTAGTCCACGCCGTCAACGATGTCTACTAGCTGTTTGTGTCCTTGTGATGTTCGTAGCGCAGCTAACGCACTAAGTAGACCGCCTGGGGAGTACGGTCGCAAGATTAAAACTCAAATGAATTGACGGGGACCCGCACAAGCGGTGGATCATGTGGTTTAATTCGACGCAACGCGAAGAACCTTACCTACTCTTGACATCTACTGAAGACCGCATAGATGCGGTTGTGCCTTCGGGCACCGTAAGACAGGTGCTGCATGGCTGTCGTCAGCTCG
+
,F<EFEEFCCFFC@+@FF@DFFF9@@@E6FDEEEF,CF8CF<EEEF,6CFA,,,,6C<:@++:<,9<CF=:FF,9E<,CC@FEF=++B=7CF8?FC,++8@=:,B,EFFGGE=9ADGA??,,C9,67:>+8C:7:FCF<CFE*F>7F,,2FGF,>>FCDFFFF*9*48:5C1:**4*3<+:<FA::9AFCF+C7CFGCEE?@++0*0+*;/CC*/A:C++*:;*?C5E7D<F555))2*5559:*467)0*,94<().4<*12/5<((82<:5
@M02542:52:000000000-J9N43:1:1101:15802:7116 1:N:0:GTGAAA
GTCGTCCACGCCGTAAACGATGTCTACTAGCTGTTCGTGTCCTTGTGATGTGAGTAGCGCAGCTAACGCACTAAGTAGACCGCCTGGGGAGTACGGTCGCAAGATTAAAACTCAAATGAATTGACGGGGGCCCGCACAAGCGGTGGAGCATGTGGTTTAATTCGACGCAACGCGAAGAACCTTACCTACTCTTGACATCTACGGAAGACTGCGGAGATGCGGTTGTGCCTTCGGGAACCGTATGACAGGTGCGGCATGGCTGTCGTCAGCTCGT
+
@E,@FFEFD@CFGB,6CCEEGFE@@FFGEFGGGCFFGGG@FDDDDFAE<EEGAFGGFGGC@CCCFFGGGGCF,FFAF<5C<FFBFEFGGGE@FEC@BFFEEE:<<EGGGGD<D56?ED?FDAF9FGDGCC*3>C:F:>:FB>@FE:4<:<FGGGG:*=E9,@7<CFG>E8:C7BEEEEGC8CCFGGGGFEF99EGFFCEFGFF5C<*;*<C*1*:E>GGF5EAEG5D7CF4=5:<).:7DB)*./6C67:42)(,39B71<D<FC:611,:?7)
@M02542:52:000000000-J9N43:1:1101:9869:7121 2:N:0:GTGAAA
GTAGTCCACGCCGTAAACGATGTCTACTAGCTGTTCGTGTCCTTGTGATGTGAGTAGCGCATCTAACGCACTAAGTAGACCGCCTGGGGAGTACGGTCGCAAGATTAAAACTCAATTGAATTGACGGGGGCCCGCACAAGCGGTGGAGCATGTCGTTTAATTAGAAGCAACCCGAACAGCCTTACCTACTCTTAAAATCTACCGAAGACAGCAAAAATGCGGTTGTGCCTTCGGGAACCGTAAGGCAGGTGCCGGCTTGCTGGCGTCCGTCTGG
+
DGD,E<C@,B@CCG@F<FG><96,CEE<,6;C6C<FBF,C86,CE,@<@F6@FGFGGFF:C,@,,:64>+8>,:,:<,C,,++4,449@C+@F<F@<8=+884A,,?,?F,,,8,,3>B,7,3>3@>E7++53B7**5,,,**6>**41=,41,2*4*/,=,5?9+CCAF**.:93):))8//;9<9A*;);+)**))))0))/8));<*41F*+.-*2)4).8,-(2)-))-7(--:(/*(/*)((),())((((((,(.)(-1*)0))00))
@M02542:52:000000000-J9N43:1:1101:10057:7126 2:N:0:GTGAAA
GTAGTCCACGCCGTAAACGATGGATACTAGCTGTTCGGAGCAATCTGAGTGGCTAAGCGAAAGTGATAAATATCCCACCTGGGGAGTACGCACGCAAGTGTGAAACTCAAAGGAATTGACGGGGTCCCGCACAAGCGGTGGAGCATGTGGTTTAATTCGATGATACGCGAGGAACCTTACCAGGGCTTAAATGTAGATTGACAGGACTGGAAACAGTTTTGTCTTCGGACAATTTACAAGGTTCTGCTTGGTTGTCGGCAGCTCGCCCCGTG
+
FFDF@@<FGGGGGGC@FGG>FFC@FFGGGEECFGGGG>EDFGGFCFCFF6EC@FE<<6CCFGEGGFF@F?FGF?FFFGEGCGGEEEGGGCC:EGGEECGGGFFF9F<A,A96,,4E?EEF=F+@03DFEG>CGEGF8:43@8D8FFGGGAFGGGGFGGGFB:DCF77?54/7;DDFABFFFEF*796:F6@AFEF=CEA)=<<CF4FGFGDFGCEF<FC6(8*9AABD1;1<2=2<<ADC*3*:244*),<??,2)(((-48(5*)))7>D3
@M02542:52:000000000-J9N43:1:1101:12682:7148 1:N:0:GTGAAA
GTAGTCCACGCCGTAAACGATGTCTACTAGCTGTTCGTGTCCTTGTGATGTGAGTAGCGCAGCTAACGCACTAAGTAGACCGCCTGGGGAGTACGGTCGCAAGATTAAAACTCAAATGAATTGACGGGGGCCCGCACAAGCGGTGGAGCATGTGGTTTAATTCGACGCAACGCGGAGAACCTTACCTACTCTTGACATCTACGGAAGACTGCAGAGATGCGGTTGTGCCTTCGGGAACCGTAAGACAGGTGCTGCTTGGCTGTCGTCAGCTCGT
+
GC:BCFFGGGGFEGGGFGEEFFDCECFGGGFCACFF@FDCEAEFACEFEFGA<FFG9@:C@=:FGGDGGGGFGGGFFGGG?:FEGFDFCBEFGGECFEGEGGGFGGGGGFGGGG@FF?9CFEC9=F7>:B7FC@C7:CF<FFC=CFGFCGGG;@C,<EF9>2?FG@EEGEG7C>*/:*;CFC9CC8CFG3<C<CFGGGGGFFGG*>EFFFGGGCFCF?<FD5:=E:9?CF<?5EDEBFGDEFGFFF6*.2729<7)6<:76C>?*:6:?F2@@)
@M02542:52:000000000-J9N43:1:1101:16036:7156 2:N:0:GTGAAA
GCAGTCCACGCCGTAAACGATGTCTACTAGCTGTTCGTGTCCTTGTGATGTGAGTAGCGCAGCTAACGCACTAAGTAGACCGCCTGGGGAGTACGGTCGCAAGATTAAAACTCAAATGAATTGACGGGGGCCCGCACAAGCGGTGGAGCATGTGGTTTAATTCGACGCAACGCGAAGAACCTTACCTACTCTTGACATCTACGGAAGACTGCAGAGATGCGGTTGTGCCTTCGGGAACCGTAAGACAGGTTCTGCATGGCCTTCGTCAGCTCGG
+
GGGGGGGGGGGGGGDGGGGGGGGGGGGGGGGGGGGGGGGGGGGGGGGGGGGGGGGGGGGGGGGGGGGGGGGGGGGGGGGFGGGGGGGGGGGGGGGGGGGGGGGGGGGGGGGGGFFFGGGGGGFGGGGGGGGGGGGEEGGGGGGGDGCFGF?EFFGGFGGGFFFFGGGGFEGDDGFFFDFFFFFGGGGFFFFFF24<<>64FF:DEF>EFG>?GDCF7:*<1>:B930?>BFF:B>;B?<7C6/*))4??B*724<2<408()..79<37)*0.)
@M02542:52:000000000-J9N43:1:1101:26166:7161 2:N:0:GTGAAA
GTAGTCCACGCCGTAAACGATGTCTACTAGCTGTTCGTGTCCTTGTGATGTGAGTAGCGCAGCTAACGCACTAAGTAGACCGCCTGGGGAGTACGGTCGCAAGATTAAAACTCAAATGAATTGACGGGGGCCCGCACAAGCGGTGGAGCATGTGGTTTAATTCGACGCAACGCGAAGAACCTTACCTACTCTTGACATCTACGGAAGACTGCAGAGATTCGGTTGGGCCTTCGGGAACCGTAAGACAGGTGGTGCATTGCTGGCGTCCGCCCGG
+
GGDGGGFGGGGGGFGGGGGGGGGGGGGGGAFGGGGGGGDDFGGFGGGGGGGGGGGGGGGGGGGGGECGEGGGGGGGGGFGGGGGCGGGGEGGFFGDGGGE>:CDGDGGGGGGGGGGGGGGGFFFFC>:EGG@>EE5?CFFFEDCEDFFGGFGGGGGGD4CFGG=+>EG:;=<BD>BF3FFFFFGFGGFG4?FFFF:44=AF<65>D@C@F009+0<7C*.1>>@6((/30>??E>612:<7?D7),(5:>))((-)-).6:)(,97))7)))00
@M02542:52:000000000-J9N43:1:1101:11733:7163 2:N:0:GTGAAA
GTAGTCCACGCCGTAAACGATGTCTACTAGCTGTTCGTGTCCTTGTGATGTGAGTAGCGCAGCTAACGCACTAAGTAGACCGCCTGGGGAGTACGGTCGCAAGATTAAAACTCAAATGAATTGACGGGGGCCCGCACAAGCGGTGGAGCATGTGGTTTAATTCGACGCAACGCGAAGAACCTTACCTACTCTTGACATCCACGGAAGACTGCAGAGATGCGGTTGTGCCTTCGGGAACCGTAAGACAGGTGCTGCATTGCTGTCGTCAGCTCGG
+
GGCGGGGGGGGGGDGBEGGGGGGGGGGGGGGGGGGGGGGGGGGGGGGGGGGGGGGGGGGGGGGGGGGGGGGGGGFCAGFFGGGFEGGGGGGGGGGGGGGDCFGGFGGGFFGGGGGGGFGGGGGGGGGGGGG8>E@EGD6;:EGGDGGGGC<FGGC2=CF+;AFGGGEGFEE5DG6@>3?>5<FDFCGFG477FD?F44*(08?:BDEDFGFFF8<>2*0),).5(--:):>26:>02:15C2154<7@?2972<)()))..-),*17)7)1/))
@M02542:52:000000000-J9N43:1:1101:24859:7168 1:N:0:GTGAAA
GTAGTCCACGCCGTAAACGATGTCTACTAGCTGTTCGTGTCCTTGTGATGTGAGTAGCGCAGCTAACGCACTAAGTAGACCGCCTGGGGAGTACGGTCGCAAGATTAAAACTCAAATGAATTGACGGGGGCCCGCACAAGCGGTGGAGCATGTGGTTTAATTCGACGCAACGCGAAGAACCTTACCTACTCTTGACATCTACGGAAGACTGCAGAGATGCGGTTGTGCCTTCGGGAACCGTAAGACAGGTGCTGCATGGCTGTCGTCAGCTCGT
+
GGGGGGGGGGGGGGGGGGGGGGGGGGGGGGGGGGGGGGGGGGGGGGGGGGGGGGGGGGGGGGGGGGGGGGGGGGGGGGGGGGGGGGGGGGGGGGGGGGGGGGGGGGGGGGGGGGGGGGGGGGGGGGGGGGGGGGGGGGGGGGGGGGGGGGGGGGGGGGGGGGGGGGGGGGGGGGGGGGGGGGGGGGGGGGGGGGGGGGGGGFGGGGGGGGGGGGGGFGGGGGGGGGGGGGFFGGGFFGGGFFGFFFGGFGGFFFF>ABFFGGGFGFFFFFFFF)
@M02542:52:000000000-J9N43:1:1101:9509:7207 2:N:0:GTGAAA
GTAGTCCACGCCGTAAACGATGTCTACTAGCTGTTCGTGTCCTTGTGATGTGAGTAGCGCAGCTAACGCACTAAGTAGACCGCCTGGGGAGTACGGTCGCAAGATTAAAACTCAAATGAATTGACGGGGGCCCGCACAAGCGGTGGAGCATGTGGTTTAATTCGACGCAACGCGAAGAACCTTACCTACTCTTGACATCTACGGAAGACTGCAGAGATGCGGTTGTGCCTTCGGGAACCGTAAGACAGGTTCTGCATTGCTGTCGTCAGCCTGG
+
GGGGGGGGGGGGGGCFGGGGGGGGGGGGGGGGGGGGGGGGGGGFGGGGGGGGGGFGGGGGGGDGGGGGGGGGGGFGGGGFGGGGGGGGGGGGGGGGGGGGGGDGGGGGGGGGDFFGGGGGGGGFGGGGGGGGGGG5EGFFGGEGGGFFGG69=:F2CF4:FGGGGDCDFFDGFGFFFEFFF?FFFGGFG=FFF2B?:<@48<FGFF@GFFF09<9F<D*-,)0<90:FF<4)(8((-417>?D524>FBA*12)))))..-65<CC;8>).)))
@M02542:52:000000000-J9N43:1:1101:12848:7207 2:N:0:GTGAAA
GTAGTCCACGCCGTAAACGATGTCTACTAGCTGTTCGTGTCCTTGTGATGTGAGTAGCGCAGCTAACGCACTAAGTAGACCGCCTGGGGAGTACGGTCGCAAGATTAAAACTCAAATGAATTGACGGGGGCCCGCACAAGCGGTGGAGCATGTGGTTTAATTCGACGCAACGCGAAGAACCTTACCTACTCTTGACATCTACGGAAGACTGCAGGGATTCGGTTGTGCCTTCGGGAACCGTAACACCGGTGCTGCATGGCTGTCGCCCGGCCGG
+
GG9EGGFDFEFGGCGCFFEGGFGFGGFGGGGGGGFCGGFFG9FGGGG9FGGGFFGFGGDFEGGGGFGECCGDGGFFGFGGGGGGFFFFGGGGGGEGFGGDFGGGGAAAFE,EFFF9DGDGBECE=ECGCCECCE8CGGGF>CE>5C5CCFGG<9CBFF6@FGGGGGC3>EG))8185)95)4/:*9CFFF?FF2B).66>FAF35)7@)*:0++*)-**.,78)(--*6)6)-73((--9D6**).()--)0-<<().43((..**))).).).
@M02542:52:000000000-J9N43:1:1101:18537:7217 2:N:0:GTGAAA
GTAGTCCACGCCGTAAACGATGTCTACTAGCTGTTCGTGTCCTTGTGATGTGAGTAGCGCAGCTAACGCACTAAGTAGACCGCCTGGGGAGTACGGTCGCAAGATTAAAACTCAAATGAATTGACGGGGGCCCGCACAAGCGGTGGAGCATGTGGATTAATTCGACGCAACGCGAAGAACCTTACCTACTCTTTACATCTACGGAAGACTGCAGAGATGCGGTTGTGCCTTCGGGAAACGTAAGCCAGGTGCTGCATTGCCTCGGTCAGGCCGG
+
FGFEEFFGGGGGGD,CGGDGGFCFFGFGGGGGGFGFFG?FGGGGGGGGGGGFGGGGGE:CGGGGGCEEFFG:EFGGGGGGGEGCCGGGGGDGGGCEAEGDFGGGGGGGGGGGCGGGFGFGGF=EF>EEGGG8EEGGGGFFFGGGE4*:A:<?:EC,>BF,BB4*497>>)/:))3=B@F4@:?C6CG?G4?BF)9FFAFAF>?C775FF7),:<F32**)(.7>0(-:)6:3(8949(.C*(9*)(()())))5<:>)5))))(*1))7)))0<
@M02542:52:000000000-J9N43:1:1101:13862:7218 2:N:0:GTGAAA
GTAGTCCACGCCGTAAACGATGTCTACTAGCTGTTCGTGTCCTTGTGATGTGAGTAGCGCAGCTAACGCACTAAGTAGACCGCCTGGGGAGTACGGTCGCAAGATTAAAACTCAAATGAATTGACGGGGGCCCGCACAAGCGGTGGAGCATGTGGTTTAATTCGACGCAACGCGAAGAACCTTACCTACTCTTGACATCTACGGAAGACTGCAGAGATGCGGTTGTGCCTTCGGGAACCGTAAGACAGGTTCTGCATGGCTGTCGTCAGCTCGG
+
GGDFGGGGGGGGGGGGGGGGGFGGGGGGGGGGGGGGGGGGGGGGGGGGGGGGCFGGGGGGGGGGGGGGGGGGGFGGGGGGGGGGGGGGGGGGGGGGGGDGGGGGFFGGGGGGGFFFGGGGGDGGGGGGGGGGGGGGGGGGGGGGGGCCGGFFFGGGGGFFFGGGGGGGEFGGFGFEEFFFFF?GGGGFGFFFFAFFFAFFFA0C3:5E@G:7CC<>:F>)4.8>9:6C:<A<2>FFB<F3/3>767(.4A*6<9<2<)8:0:B2CC@)./*0))
@M02542:52:000000000-J9N43:1:1101:25418:7257 2:N:0:GTGAAA
GTAGTCCACGCCGTAAACGATGTCTACTAGCTGTTCGTGTCCTTGTGATGTGAGTAGCGCAGCTAACGCACTAAGTAGACCGCCTGGGGAGTACGGTCGCAAGATTAAAACTCAAATGAATTGACGGGGGCCCGCACAAGCGGTGGAGCATGTGGTTTAATTCGACGCAACGCGAAGAACCTTACCTACTCTTGACATCTACGGAAGACTGCAGAGATGCGGTTGTGCCTTCGGGAACCGTAAGAAAGGTGCTGCCTGGCGTTGTGCAGCTCGG
+
GGGGGGGGGGGGGGGGGGGGGGGGGGGGGGGGGGGGGGGGGGGGGGGGGGGGGGGGGGGGGGGGGGGGGGGGGFFGGGGGGGGGGGGGGCFGGGGGGGGGGGGGCFGDGGGGGGGGDEFFGGFGFGGGGGGGGGGGGGGGGGGECC*AEGGGGGGFGGGGFGC5CGGGFBGGDGFFF@?FFFFGGGFFGFF?F>FF2<@A74:GFFDGFD?FGF+8:GGFFFFFFB?*6248?>>>0(35<2D5-)()4))/.6)(5)10((((**01=;54>3
@M02542:52:000000000-J9N43:1:1101:13157:7267 2:N:0:GTGAAA
TAGTCCACGCCCTAAACGATGGATACTCGACATACGCGATACACTGTGTGTGTCTGAGCGAAAGCATTAAGTATCCCACCTGGGAAGTACGACCGCAAGGTTGAAACTCAAAGGAATTGGCGGGGGTCCGCACAAGCGGTGGAGCATGTGGTTTAATTCGATGATACGCGAGGAACCTTACCTGGGCTAGAATGCTATTTGACCGTGGGTGAAAGCTCATTTTGTAGCAATACACAGATAGTAAGGTTCTGCATGGCTGTCGTCAGCTCGTGCC
+
GGGGGGGGGGGGGGGGGGGGGGGGFGGGGGG@FGGGGGGGGGGGGGGGGGGGGGGGGGGGGGGGGGGGGFGGGGGGGGGGGGGGFGGGGGGGEGGGGGGGGGGGGGGGGFFCGGGGGGGGGGGGGGGGGGGGCCGGGGGGDG>FGGGGGG?7CAFEGGGGAFCCFFGCE@EG>CBFFFFF)49>FC=>DFF?6<FFBFFF?>DFFFFGFDFFGC+7476-<FFFF<)?4:).87:>B>>CF4:CA))*.5FF<AF:6:(()(3437)*)7>5))
@M02542:52:000000000-J9N43:1:1101:16688:7314 2:N:0:GTGAAA
GTAGTCCACGCCCTAAACGATGTCAACTGGTTGTTGGGTCTCTTCTGACTCAGTAACGAAGCTAACGCGTGAAGTTGACCGCCTGGGGAGTACGGCCGCAAGGTTGAAACTCAAAGGAATTGACGGGGACCCGCACAAGCGGTGGATGGTGTGGTTTAATTCGATGCAACGCGAAAAACCTTACCCACCTTTGACATGTACGGAAGTTGCCAGAGATGGCTTCGTGCTCGAAAGAGAGCCGTAACACAGGTGCTGCATTGCTGTCGCCAGCTCG
+
GGGGGGGGGGGGGG8EFGGGGGGGFGGGGGGGGGGGGGGGFGGGGGGGGFFGGGGGGGGGGGGGGGGGGGGEGGGGGGGGGGGGGFGGECFFGGDGGEGGGGGGGGFGGGGGFEFGGGGGGGGGGGGGGGGGGGDGGGGGGGEGGGGGGCGGGGGGGGGGFGGGGGGCFFEGFD@FDFF>FEFGGGGEGFF?=>FFFFFFF?BGBE79?CAF8CCF<>7((<?>388><:B??5<B:647/3DD?B0>60?67<932))5<2))2*.7)5)/73
@M02542:52:000000000-J9N43:1:1101:9134:7350 2:N:0:GTGAAA
GTAGTCCACGCCGTAAACGATGTCTACTAGCTGTTCGTGTCCTTGTGATGTGAGTAGCGCAGCTAACGCACTAAGTAGACCGCCTGGGGAGTACGGTCGCAAGATTAAAACTCAAATGAATTGACGGGGGCCCGCACAAGCGGTGGAGCATGTGGTTTAATTCGACGCAACGCGAAGAACCTTACCTACTCTTGACATCTACGGAAGACTGCAGAGATGCGGTTGTGCCTTAGGGAACCGTAAGACAGGTGCTGCAGGGCTGCCGTCAGCTCGG
+
EFFGGCFDFGCGG@@,CE@FGFFG9FGGA<EFG<EFEG@6C6FCFEGGG<FFEFCEGGGGCGCEEEGGGGGGFGFEFGEEEGGGEFC=FG7C8A=>FGGGDG+AAFGGGGGEEF8FFGAFC9=DBEEGCFGG*B*BC:85CC>ECDDGGFGGGGGG=>FG>1>?97*)>DG5>C9>ED:F4<F>DGGFCFFF*)7)6<F<6>(9;<EGFF),+<+.3*2)(.<D>2?DFF2))9:??0,C52**44456))))))((,(((((,1*0)7)*0.<
@M02542:52:000000000-J9N43:1:1101:12435:7358 2:N:0:GTGAAA
GTAGTCCACGCCGTAAACGATGTCTACTAGCTGTTCGTGTCCTTGTGATGTGAGTAGCGCAGCTAACGCACTAAGTAGACCGCCTGGGGAGTACGGTCGCAAGATTAAAACTCAAATGAATTGACGGGGGCCCGCACAAGCGGTGGAGCATGTGGTTTAATTCGACGCAACGCGAAGAACCTTACCTACTCTTGACATCTACGGAAGACTGCAGAGATGCGGTTGTGCCTTCGGGAACCGTAAGACAGGTGCTGCATGGCTGTCGTCAGCCCGG
+
GG9FGGGGGGGGGGGCGGGGFGGGGGGGGGGGGGGGGGGFGGGFFGGGGGGGGGGGGGGGGGGGGGGGGGGGGGGGGGGGGGGGGGGGGGGGGGGGGGGGEGGGFGGGG9EDGGGGGGGGGGGGGGGGGGGGGGGCEGGGGGGGDDGCGGDGGDGFGGGGFGGGGGGGFFGGFD>FFFFFF?FGGGGFGFFFFFFFFFFFFA:CD558@GF?GF?F?FFFF>)8(2:FDDAF?EFB;F1C947*).4?BA)9))54)4:048?<7*0<D?)0))
@M02542:52:000000000-J9N43:1:1101:11718:7372 1:N:0:GTGAAA
GTAGTCCACGCCGTAAACGATGATAACTAGCTGTCCGGGCACTTGGTGCTTGGGTGGCGCAGCTAACGCATTAAGTTATCCGCCTGGGGAGTACGGCCGCAAGGTTAAAACTCAAAGAAATTGACGGGGGCCTGCACAAGCGGTGGAGCATGTGGTTTAATTCGAAGCAACGCGCAGAACCTTACCAACGTTTGACATGTCCAGTATGGTTTCCAGAGATGGATTCCTTCAGTTCGGCTGGCTGGAACACAGGTGCTGCATGGCTGTCGTCAGC
+
GGGGGGGGGGGGGGEFGGGGGGGGFGGGGGGGGGGGGGGGGGGGGGGGGGGGGGGGGGGGGGGGGGGGGGGGGGGGGGGGGGGGGGGGGGGGGGGGGGGGGGGGGGGGGGGGGGGGGGGGGGGGGGGGGGGGGGGGGGGGGGGGGGGGGGGGGGGGGGGGGGGGGGGGGGGFGGGGGGGGGGGGGGGGGGFFGGGGGGGGGFGGGGGGGGGGGGGGGGGGGGGGGGGGGGFFGGGFFGGGEFGF@BFGFGGF@A7?BFFFGGGFGFFFFFF>D:
@M02542:52:000000000-J9N43:1:1101:6324:7390 1:N:0:GTGAAA
GTAGTCCACGCCGTAAACGATGTCTACTAGCTGTTCGTGTCCTTTTGATGTGAGTAGCGCAGCTAACGCACTAAGTAGACCGCCTGGGGAGTACGGTCGCACGATTAAAACTCAAATGAATTGACGGGGGCCCGCACAAGCGGTGGAGCATGTGGTTTAATTCGAAGCAACGCGAAGAACCTTACCTACTCTTGACATTTACGGAAGACTGCAGAGATGCGGTTGTGCCTTCGGGAACCGTAAGACAGGTGCTGCATGGCTGTCGTCAGCTAGG
+
CC@,6CEFGGC,+886CFC:6CE9@AEF9CFDEGG@CFGADEFG,CCFGFF<,@FFGFFC:6+CFF@=FCG7FCCEFFCA5C+FBFFGGEFG@FF7E:+>C+@+FDGFDGG<5D<,5C,B?CB?ACF:CG@**5C>*CB,DF75F=*<<:F,7@FFFEC9BFF<<+<C88ECB18C*2@>FFGGGGG70<@EF?+<CF+<@FEC/1:ECF?EGGGFF<7CEGGD*/*<*:>=DGGFEGGG@>C?4?CF>7*.06)(.57(**26*41(8:)//)
@M02542:52:000000000-J9N43:1:1101:15513:7392 2:N:0:GTGAAA
GTAGTCCACGCCGTAAACGATGTCTACTAGCTGTTCGTGTCCTTGTGATGTGAGTAGCGCAGCTAACGCACTAAGTAGACCGCCTGGGGAGTACGGTCGCAAGATTAAAACTCAAATGAATTGACGGGGGCCCGCACAAGCGGTGGAGCATGTGGTTTAATTCGACGCAACGCGAAGAACCTTACCTACTCTTGACATCTACGGAAGACTGCAGAGATGCGGTTGTGCCTTCGGGAACCGTAAGACAGGTGCTGCATGGCTGTTGTTAGCGCGG
+
GGGGGGGGGGGGGGGGGGGGGGGGGGGGGGGGGGGGGGGEGFGGGGGGGGGFGGGGGGGGGGGGGFGGGEGGGGGGGGGGFGGGGGGGGGGGGGGGGGGGFGGGGGGGGFGGGGGGGGGGGGGGGGGGCFC6E:E5EG>FGGG:CD>FGGGGGGGFGGGGFGDCFDEG>AEDFDFFF>4)77FGGFGFG=?FF>FFF<*-9A(C>B3C?744F+<74?FAF>::>?0C>>A48BB7>?:39:D49)(803)/4<<(.)((.14)72)***0.7)
@M02542:52:000000000-J9N43:1:1101:3940:7394 1:N:0:GTGAAA
GTAGTCCACGCCGTAAACGATGTCTACTAGCTGTTCGTGTCCTTGTGATGTGAGTAGCGCAGCTAACGCACTAAGTAGACCGCCTGGGGAGTACGGTCGCAAGATTAAAACTCAAATGAATTGACGGGGGCCCGCACAAGCGGTGGAGCATGTGGTTTAATTCGACGCAACGCGAAGAACCTTACCTACTCTTGACATCTACGGAAGACTGCAGAGATGCGGTTGTGCCTTCGGGAACCGTAAGACAGGTGCTGCATGGCTGTCGTCAGCTCGG
+
GGFGGGGGGGGGGGGGGGGGGGGGGGGGGGGFGGGFGGFGGGGGGGGGGGGGGGGGGGGGGGGEGFGGGGGGGFEGGGGGGGGGGGGFGECF?FGGGGGGGGGGGGGGFGGGGGGGGGGFGGGGGGGGGGGEEGEGEGCFGGGGGGFDGGGGGFFGGGGGGGFGGGGGGGGGDGE5EGGGDGGEFGFGGFGGGGGGGGGGGFGEEGDFFGFG?FC>FFCCCEGG5E3C0:<FGCD:DGFGFF3???GGFGGBFD?:9)3:GGGFD<::<?AFE)
@M02542:52:000000000-J9N43:1:1101:21732:7405 2:N:0:GTGAAA
GTAGTCCACGCCGTAAACGATGTCTACTAGCTGTTCGTGTCCTTGTGATGTGAGTAGCGCAGCTAACGCACTAAGTAGACCGCCTGGGGAGTACGGTCGCAAGATTAAAACTCAAATGAATTGACGGGGGCCCGCACAAGCGGTGGAGCATGTGGTTTAATTCGACGCAACGCGAAGAACCTTACCTACTCTTGACATCTACGGAAGACTGAAGAGATGCGGTTGTGCCTTCGGGAACCGTAAGACAGGTGCTGCATGGCTGTCGTCAGGTCGG
+
GGGGGGGGGGGGGCFBDFGGGGGGGGFGGGGGGDFGGGGGGGGGGFGGGFGGGGGGGGGG7FGGGFGDGGGGGGCFGGGGGGGGGGGGGEGGFGGGGGGGGCEC@FGGGGGGDGGGGG9FDFFGGGEGGGCE7CE>ECGGEEGCEDFCC=FFGGG:C6DDFFC?@DGGFFGC5<:=.5;F>BFD>CCFFF?FF2=@AA?BFA?GB>:F)::)+<<5.*791DBFF<0DAAF??>>90(2<D<3468?54<4;2<<?9-4,(((,/*0)))1953
@M02542:52:000000000-J9N43:1:1101:20748:7420 2:N:0:GTGAAA
GTAGTCCACGCCCTAAACGATGTCTACTAGTTGTCGGGTCTTAATTGACTTGGTAACGCAGCTAACGCGTGAAGTAGACCGCCTGGGGAGTACGGTCGCAAGATTAAAACTCAAAGGAATTGACGGGGACCCGCACAAGCGGTGGATGATGTGGATTAATTCGATGCAACGCGAAAAACCTTACCTACCCTTGACATGTCAGGAACCCTCGAGAGATCGGGGGGTGCCCGAAAGGGAGCCTGAACCCAGGCGCTGCATGGCTGTCGTCGGCCCG
+
GGGGGGGGGGGGGG,@FEFEFFGGCFGGGGGGGGGGGGGGGGFGFEFFGCGGGGAFGGGGGGGGGGGGGGGGGFGGGFGGGGGGGGFGGGGGGGGGGGEFEGEG9=EGGGFFGGGG=D@FGGGGCGGEGFGEGGGGGFCDG>BEGCDG6=CFFGFFFGGGFCGGFGGF8A5CBGFFF:>:FEAFGGGFG)=54=FACE@5=A:DFFFGFGFF***.6D56>@>@B62><?;;9B?F0:><<?GF(,-<16))2(4((6-,,,:2*/00))0)07
@M02542:52:000000000-J9N43:1:1101:27583:7438 2:N:0:GTGAAA
GTAGTCCACGCCGTAAACGATGTCTACTAGCTGTTCGTGTCCTTGTGATGTGAGTAGCGCAGCTAACGCACTAAGTAGACCGCCTGGGGAGTACGGTCGCAAGATTAAAACTCAAATGAATTGACGGGGGCCCGCACAAGCGGTGGAGCATGTGGTTTAATTCGACGCAACGCGAAGAACCTTACCTACTCTTGACATCTACGGAAAACTGCAGAGGTGCGGTTGTGCCTTCGGGAACCGTAAGACAGGTGCTGCATGGCGTTCGTCGGCTCGG
+
GGGGGGGGGGGGGGDGGGGGGGGGGGGGGGGGGFGGGGFGGGDFGGGGGGGGGGGGGGGGGEGGGGGGGGGGGGGGGGGGGGGGGGFGGGFGFGGGGEGGGGGGFGGFGGGGGGGGGGG;E;,>DEGGGDEGGGGGEEDFFGG5CGFCFGGGC@F>FFFGAGF=7DEDA>1).17;BD458?BFGCFFG46=6)=FBFFF641*05)*099<F607(2>?9B55(4?C<<<?6>(424371495:?FFBF)9)6<74<74-4,4/*)).).7))
@M02542:52:000000000-J9N43:1:1101:24720:7499 2:N:0:GTGAAA
GTAGTCCACGCCGTAAACGATGTCTACTAGCTGTTCGTGTCCTTGTGATGTGAGTAGCGCAGCTAACGCACTAAGTAGACCGCCTGGGGAGTACGGTCGCAAGATTAAAACTCAAATGAATTGACGGGGGCGCGCACAAGCGGTGGAGCAGGTGGTTTAATTCGACGCAACGCGAAGAACCTTACCTACTCTTGACATCTACGGAAGACTGCAGAGATGCGGTTGGGCCTTTGGGAACCGTAAGACAGGTGCTCCATGGCTGTCGTCAGGCCGG
+
DF,CFGCFFEGGE:F@FGGDGGFGGGGFGEEEDGFGFFGGGGGGGGFEGFC@<FEGGGFGGGGGGGCFEG@EFFGGF95CDFEDGGFCCFF@EFFFGGGG7BCFGFGE9FEFFD89CFGFFC=;DCEGGGD**>CCEFCCD;56=48CGE2CCFFC8EFC=9+=95:55B*15<9@EFFFF?*:DGGFG4<*9<@;>9=>4)17)858F*,(<6+7:>>66D>3((4>4(.-)9,2(-8)1,9948:?(.9).))(..4<(3:2**07))))0)
@M02542:52:000000000-J9N43:1:1101:7195:7518 1:N:0:GTGAAA
GTAGTCCACGCCGTAAACGATGTCTACTAGCTGTTCGTGTCCTTGTGATGTGAGTAGCGCAGCTAACGCACTAAGTAGACCGCCTGGGGAGTACGGTCGCAAGATTAAAACTCAAATGAATTGACGGGGGCCCGCACAAGCGGTGGAGCATGTGGTTTAATTCGACGCAACGCGAAGAACCTTACCTACTCTTGACATCTACGGAAGACTGCAGAGATGCGGTTGTGCCTTCGGGAACCGTAGGACAGGTGCTGCATGGCTGTCGTCAGCTCGT
+
DGGGGGGGGGGGGG7FFGGGGGGGGGGGGGGGGGGGGGGGGGGGGFFFFGGG9FFGGGGGGGGGGGGGGGGGGGGGFFFGGGGGGGGGGGGGGGGGFGGGGGGGGGGGGGGGGGGGGGGGGGGGGGGDE>FCFGGGGGGGGGDEGGFFGGGGGGGGGFFFGGGGGGGGGDGGGGGCEGFG>GD?CFFGGGGGFGGGGGGGGFGGGGGGGGGGFFGFGGFFGGEGGGGGGGFFGGD>7CGDFFDFFFGGFGFBFBBBA<:?DGC?FFF?1>DFF.
@M02542:52:000000000-J9N43:1:1101:17970:7530 2:N:0:GTGAAA
GTAGTCAACGCCGTAAACGATGTCAACTAGCCGTTGGAAGCCTTGAGCTTTTAGTGGCGCAGCTAACGCATTAAGTTGACCGCCTGGGGAGTACGGCCGCAAGGTTAAAACTCAAATGAATTGACGGGGACCCGCACAAGCGGTGGAGCATGTGGTTTAATTCGAAGCAACGCGAAGAACCTTACCAGGCCTTGACATGCAGAGAACTTTCCAGAGATGGATTGGTGCCTTCGGGAACTCTGACACAGGTTCTTCATGGCTGTCGTCCGCTCGG
+
GGGGGGGGGGGGGG:FFGGGGGGGGGGGGGGGGFGGGGGGGGGGGGGGGGGGGGGGGGGGGDEGGGGGGGGGGGGGGGGGGGGGGGGGGGGGGGGGF6FGGGGGGGGGGFGEGFGGGGGGGA?FFGGGGGGGGGGGGGGGGGGGGGGFGGGGGGGGGGGGFGF:CGCDFFFD5>1BDFAAFFFGGGFFGFF?F0*)5>FD@D</8?@7@FABC@<;27DB<7F7?9(C:5:<:>B>F?3::)*7).(747*7822).)5:(23.*9.).))0))
@M02542:52:000000000-J9N43:1:1101:15162:7546 2:N:0:GTGAAA
GTAGTCCACGCCGTAAACGATGTCTACTAGCTGTTCGTGACCTTGTGTCGTGAGTAGCGCAGCTAACGCATTAAGTAGACCGCCTGGGGAGTACGGTCGCAAGATTAAAACTCAAATGAATTGACGGGGGCCCGCACAAGCGGTGGAGCATGTGGTTAAATTCGACGCAACGCGAAGAACCTTACCTACTCTTTACATCTACAGAACTTAGCAGAGATGCGTTGGTGCCTTCGGTAACTGTAATACAGGTGCTTCAGTGCTGTCGTTAGCTCGC
+
GGFDFECFGGGGGEGGGGGGGGGADGGGGGGGGFGGGGGCFFGGGGGFGGFG<FAEGGGGGGGGFCFGGGEGEEFGGGGF<FECCGGGGDGGGFGGFE7F@EEGGFGGGAEFCFEFDGGFGGDF8EEGDGGGGGDEEEFGGGGEB8CEF7FCCFGGE,;,=@F=GGGD):EG:C0>BFFFF<FGG4?FG@FF*)9FD294=>ACFFFGFGF<FCF7?GDA;>))(,47:<2)378<()40:4C*.)-7(.)04-)))).:444)1*)).*1*7)
@M02542:52:000000000-J9N43:1:1101:3713:7564 2:N:0:GTGAAA
GTAGTCCACGCCGTAAACGATGTCTACTAGCTGTTCGTGTCCTTGTGATGTGAGTAGCGCAGCTAACGCACTAAGTAGACCGCCTGGGGAGTACGGTCGCAAGATTAAAACTCAAATGAATTGACGGGGGCCCGCACAAGCGGTGGAGCATGTGGTTTAATTCGACGCAACGCGAAGACCCTTACCTACTCTTGACATCTACGGAAGACTGCAGAGATTCGGTTGTGCCTTCGGGAATCGTAAGACAGGTGCTGCATGGCTGTGTCAAGCCCGG
+
E@FCFGFGGGGFG:EDFGGGGGGGDGGG9CFFGCEFFGFGGGGGGGGFGGFFFDGGGFEGGGGGGGGEFFFGGFGFGF<F@FEGGGGFGCGGGFGGGGG@FBFGGGGCGGGGGFFG?FFAFDF9=CEGGC8>BCG8C:FE=C511?*;6:?FGGG>C>D:6;9=E359BEEGD)()8B))7:F<97F?F4?FF<96).9<FAFDBE3=:C>(C8+><2*-35<>680C)6<<:>16>(451(2*680)38))).8>)).(((.(***1/0)00)
@M02542:52:000000000-J9N43:1:1101:5037:7567 2:N:0:GTGAAA
GTAGTCCACGCCGTAAACGATGAATGTTAGCCGTCGGGCAGTTTACTGTTCGGTGGCGCAGCTAACGCATTAAACATTCCGCCTGGGGAGTACGGTCGCAAGATTAAAACTCAAAGGAATTGGCGGGGGCCCGCACAAGCGGTGGAGCATGTGGTTTAATTCGAAGCAACACGCAGCACCTTACCAGCTCTTGACATCCCGCTCCCGGACAGGGGAGGCATTGTCCTTTAGTTAGGTGTGATCGGTGACAGGTGCTGCCTGGCTGTCGTCTGCC
+
GGGGGGFFGGGGGGGDGGGGFGGGGGGGGGGGGGGGGGGGG@EGGGGFGGGGGGF>F>CCEGEFFGGGGGGGGGGGGGGGC@FGGGGCCCF<EFEEC>FGDGFGFGGEDDFFF8EEFFGFEG8DCEGFCF*=EEGEEFGGGGDEGG5EGEG97+9@F8:?@@:9FD=F?>6>>DB>)85<F:4*9:C)09=B?>4@:<)(5(())).2))(3*/:)()1()**9<<4*)6<><1)4)).>7-7/-(()5)05).)).).42:(.***0).).**
@M02542:52:000000000-J9N43:1:1101:15744:7576 2:N:0:GTGAAA
TAGTCCACGCCGTAAACGATGTCTACTAGCTGTTCGTGTCCTTGTGATGTGAGTAGCGCAGCTAACGCACTAAGTAGACCGCCTGGGGAGTACGGTCGCAAGATTAAAACTCAAATGAATTGACGGGGGCCCGCACAAGCGGTGGAGCATGTGGTTTAATTCGACGCAACGCGAAGAACCTTACCTACTCTTGACATCTACGGAAGACTGCAGAGATGCGGTTGTGCCTTCGGGAACCGTAAGACAGGTGCTGCATGGGTGTCGGCAGCGCGTG
+
GEGGGGGGGGGGGGGGGGGGGGGGGGGGGGGGGGGGGGGGGGGCGGAFGDDGGG9FGFGGGGGGGGGGGGGGGFGGGGGGGGGGGGGGCCGGGGGGGGDGGGFGGGGGGGGGGGFGFGGGGGGGGGGGGGGGGGGGEFGGG>CGGGGGGGGGGFFGGGGGFGGGGGGGFDE3=DF>DFFFF>=FGGFFGF?FFA:B9?FFF?(55>FFB7:B8+/897?13B:)414*))530>0(4?;C71*25??>A(//5)(6<0(.-(44)))7)).85<
@M02542:52:000000000-J9N43:1:1101:14840:7596 1:N:0:GTGAAA
GTAGTCCACGCCCTAAACGATGTCAACTGGTTGTTGGGTCTCTTCTGACTCAGTAACGAAGCTAACGCGTGAAGTTGACCGCCTGGGGAGTACGGCCGCAAGGTTGAAACTCAAAGGAATTGACGGGGACCCGCACAAGCAGTGGATGATGTGGTTTAATTCGATGCAACGCGAAAAACCTTACCCACCTTTGACATGTACGGAAGTTGCCAGAGATGGCTTCGTGCTCGAAAGAGAGCCGTAACACAGGTGCTGCATGGCTGTCGTCAGCTCG
+
CFGGGGGGGGGGGGGGGGGGGGGGGGGGGGGGGGGGGGEGFGGGGGGGGGGGGGGGGGGGGGGGGGGGGGGGGGGGGGGGGGGGGGGGGGGGGGGGGGGGGGGGGGGGGFGGGGGGGGGGGGGGGGGGGGGGGGGGGGGGGGGGGGGGGGGGGGGGGGGGGGGGGGGGGGGGGGGGGGGGGGGGGGGGGGGGGGGGGGGGGFGGGDGGGFFGFGCAFGGGGGGGGGGGGD>FCEFFFGGGEDGFFFGG:CC:FAA?74<:C55FFBBFF??@F3
@M02542:52:000000000-J9N43:1:1101:21539:7608 1:N:0:GTGAAA
GTAGTCCACGCCCTAAACGATGTCAACTGGTTGTTGGGAATTAGTTTTCTCAGTAACGAAGCTAACGCGTGAAGTTGACCGCCTGGGGAGTACGGCCGCAAGGTTGAAACTCAAAGGAATTGACGGGGACCCGCACAAGCGGTGGATGATGTGGTTTAATTCGATGCAACGCGAAAAACCTTACCCACCTTTGACATGGCAGGAAGTTTCCAGAGATGGATTCGTGCTCGAAAGAGAACCTGCACACAGGTGCTGCATGGCTGTCGTCAGCTCG
+
GGCFGGGGGGGGGGGAECFFGGGGGFGGGGFGGGGGGGGGGGGGGGGGGGGGGGGGGGG7FEGGGGGGGGGGGGGGGGGGGGGGGGGGFGGGGGGGGGGGGGGGGGGGGGGGGGGGGGGGCGGGGGGGGGGGGGGGGGGGGGGGG@DGGGGGGGGGGGGGGGGGGGGGGGGGGGGGGFGGGGGGGGGGGGGGGFGGGGGGGFGGFGFFGFGGGGGGGGGGFGGGGFGCFG6F3CFFFG*CFFGFFFGG@DF:6A<<:>FBGGGFG?::::?F@.
@M02542:52:000000000-J9N43:1:1101:10932:7609 2:N:0:GTGAAA
GTAGTCCACGCCGTAAACGATGTCTACTAGCTGTTCGTGTCCTTGTGATGTGAGTAGCGCAGCTAACGCACTAAGTAGACCGCCTGGGGAGTACGGTCGCAAGATTAAAACTCAAATGAATTGACGGGGGCCCGCACAAGCGGTGGAGCATGTGGTTTAATTCGACGCAACGCGAAGAACCTTACCTACTCTTGACATCTACGGAAGACTGCCGCGATGAGGTTGTGCCTTCGGGAACCGTAAGACAGGTGCTGCCTGCCTGTCGTCAGCCTCG
+
GEDCFGGGGGGCCGGFGFGCFCFFEFFGGG8FFFGGGC,:CFGGGFCE@9FAEFFECDEEE7FGCFGCE:FGG,9EEFFGGE>CFFCFCEG?EFGGFEGGDEC8ECFGCFGGGGE9D;9F@C8EDE8>EEC8CDD>EGE1;B:C5>D>@GGFG7CG:F4:=9F5EDCDF>C353>3)74)8892*9<6**)*18*9))15*4:958;FFFBF***07)*),7752,(*4))5<39036<3C?*9:74.4<9:25<(2<(,.-67/>F3.0)0)0
@M02542:52:000000000-J9N43:1:1101:11633:7630 2:N:0:GTGAAA
GTAGTCCACGCCGTAAACGATGTCTACTAGCTGTTCGTGTCCTTGTGATGTGAGTAGCGCAGCTAACGCACTAAGTAGACCGCCTGGGGAGTACGGTCGCAAGATTAAAACTCAAATGAATTGACGGGGGCCCGCACAAGCGGTGGAGCATGTGGTTTAATTCGACGCAACGCGAAGAACCTTACCTACTCTTGACATCTACGGAAGACTGCAGAGATGCGGTTGTGCCTTCGGGAACCGTAAGACAGGTGCTGCATGGCTGTCGTCCGCGCGG
+
GG<FEGGGGGGGGEGCGGGGGGGGGGGGGGGGGGGGGGG<FGGGGFGGFCEFGEFFFGDGGGGFGGG7FFEEGGGGDGFGGGGG>FGGDDGGGGGGFGGGCC:?FFGGG,>FGGGGGGG9;DCF9EEEGGGGGGGC8FFGFGEG5DBEFFGGGGGFFFFFAAC5C3CDBECDF36>@B?FFFFGGGCFF@FFFBFF2)=<*<6*))7C<78<9+:7?GC9(7:36:0C<924:3;9>:0/9155637?1-/9<248<)2(21:)/*))0)))0)
@M02542:52:000000000-J9N43:1:1101:26613:7646 2:N:0:GTGAAA
GTAGTCCACGCCGTAAACGATGTCTACTAGCTGTTCGTGTCCTTGTGATGTGAGTAGCGCAGCTAACGCACTAAGTAGACCGCCTGGGGAGTACGGTCGCAAGATTAAAACTCAAATGAATTGACGGGGGCCCGCACAAGCGGTGGAGCATGTGGTTTAATTCGACGCAACGCGAAGAACCTTACCTACTCTTGACATCTACGGAAGACTGCAGAGATGCGGTTGTGCCTTCGGGAACCGTAAGACCGGTGCCGCCTGGCTTTCGGTGGCCAGG
+
GGCGGGGGGGGGEF@FGGGGGGGGFGGGGGGGGGGGGGGFGGGGCGGGGGGGFGGGGGGGGGGGFBFGGCGGGGGGGGGGGGGGGGGGGGGGGGGGGGGGGGCFGFCGGGGGGG8FGGF;EFCGGE>FEGGCGGGDGG6FGGGCGDDFFGGGGGGFFGFFAGFFGGGGFFGGFD0>:3?FFFFGGGCFG6?FFFFFFF?<B>BCEFEFFGDFFFG:0:*46>3@91:GF><<:D9>FF:CCBD5<3(7,3<3(,-(-(4(,((-*))))0))))
@M02542:52:000000000-J9N43:1:1101:20976:7656 2:N:0:GTGAAA
GTAGTCCACGCCGTAAACGATGTCTACTAGCTGTTCGTGTCCTTGTGATGTGAGTAGCGCAGCTAACGCACTAAGTAGACCGCCTGGGGAGTACGGTCGCAAGATTAAGACTCAAATGAATTGACGGGGGCCCGCACAAGCGGTGGAGCATGTGGTTTAATTCGACGCAACGCGAAGAACCTTACCTACTCTTGACATCTACGGAAGACTGCAGAGATGCGGTTGTGCCTTCGGGAACCGTAAGACAGGTGCTGCATGGCTGGCGTCAGCTCGG
+
GGGGGGGGGGGGGG,@FGGGGGGGGGGGGGGGGGGGGGGGGGGGGGGGGGGGGGGGGGGGGGFGFEFFGFGGGGGGGGGGFEGGCFFGGGGGGGGGGGGGGGGFCCFFGFGGGGGGGGGGGCGGGGGDGGGGGGGGGGGGGGGGGGGGGGDFFFGFGGGGFGGGGGGGFFGGFG9EFFFFF:FGGGG?47??F7?FDBFAFF?GFBB=?C::FGF>0CFF93@>2,8F>2<<?FFF9??GGFDGFFBFF7447>?BFB:<0((3C7@>37*/))
@M02542:52:000000000-J9N43:1:1101:15973:7674 2:N:0:GTGAAA
GTAGTCCACGCCCTAAACGATGTCAACTGGTTGTTGGGTCTTCACTGACTCAGTAACGAAGCTAACGCGTGAAGTTGACCGCCTGGGGAGTACGGCCGCAAGGTTGAAACTCAAAGGAATTGACGGGGACCCGCACAAGCGGTGGACGATGTGGTTTAATTCGATGCAACGCGAAAAACCTTACCCACCTTTGACATGTACGGAATCCTTTAGAGATAGAGGAGTGCTCGAAAGAGAGCCGTAACACAGGTGCTTCATGGCTGTCGTCAGCTCG
+
GGGGGGGGGGGGGGGGGGGGGGGGGGGGGGGGGGGGGGGGGFGGGGGGGGFGGGCGGGGGGGGGGGGGGGGGGGGGGGGGGGGDFGGEGGGFDEGGDCCEGGGGGGGFGGGGGGGGGGGGGGGGGGGGGGEGGDBEEFGGGGE*BFFGGEFFGGGGGG7C8@CCCGGGFFCC=59>BABBFFFGGGC:D5@FF2=?2)1:BBFGBFFCFGB>FGG=47?26<@@:0:CBFFB<EB70(:4>?GG?2>).:=/4)))4697:(,.*9>@FB@663
@M02542:52:000000000-J9N43:1:1101:7139:7686 2:N:0:GTGAAA
GTAGTCCACGCCGTAAACGATGTCTACTAGCTGTTCGTGTCCTTGTGATGTGAGTAGCGCAGCTAACGCACTAAGTAGACCGCCTGGGGAGTACGGTCGCAAGATTAAAACTCAAATGAATTGACGGGGGCCCGCACAAGCGGTGGAGCATGTGGTTTAATTAGACGCAACGCGAAGGACCTTACCTACTCTTTACATCTACGGAAGACTGCAGAGCTTCGGTTGTGCCTTCGGGCACCGTAAAGCAGGTGCTGCATGGCTTTCGTCAGGTCCC
+
CFCGGFCGGEDGG@@CDFGGGGFCGGGGGFGGGFFGGF7CEEC9EFEFGGGFEEFGGG@C+7>E?B=FE@:F?BBEG95F8FGGFGD@ED@=>FEGGG:CGG7,ABF;FFFDDA8FGBDF;9=;DCCFE:CCCE7BE@>DFEEGC4B76=EFFCFCCC4E6++=CCC<3DE785(58)07>??77<FFGFF**)9*.695*.(*7..85DF:CEC32**.-7>DFBFGFFF2,.3(-((9*-7*)-5),2)04<)(.5(4((..*1).7)09*)
@M02542:52:000000000-J9N43:1:1101:10691:7702 1:N:0:GTGAAA
GTAGTCCACGCCGTAAACGATGTCTACTAGCTGTTCGTGTCCTTGTGATGTGAGTAGCGCAGCTAACGCACCAAGTAGACCGCCTGGGGAGTACGGTCGCAAGATTAAAACTCAAATGAATTGACGGGGGCCCGCACAAGCGGTGGAGCATGTGGTTTAATTCGACGCAACGCGAAGAACCTTACCTACTCTTGACATCTACGGAAGACTGCAGAGATGCGGTTGTGCCTTCGGGAACCGTAAGACAGGTGCTGCATGGCTGTCGTCAGCTCGT
+
DEG<GFEEFCGGGB@@C@B@FGGGGGGCFGGGGGGGEGGGCFGGGGEFGFFG<FGGGGEGGDC,EFFGGGDGEFFFEECFGGEEC?FGGEGGGCFEFE:+8=FFEFFGGGGGFEFGC9FGGFFDDFEGGGGGEDFGGGGFCCGEEG@FFFFFFFGFF@FFCFGGG7*BEEGCGDGGGGGG5CEF?+<@CEGGGGGGGGGGGFFGCCG@FGGGGC9CCF7:EGGEC7<FGGFFCG>BDCCD>FGBFFGGFDC??227AB?BC5C?C3::B099D)
@M02542:52:000000000-J9N43:1:1101:11171:7726 2:N:0:GTGAAA
GTAGTCCACGCCGTAAACGATGTCTACTAGCTGTTCGTGTCCTTGTGATGTGGGTAGCGCAGCTAACGCACTAAGTAGACCGCCTGGGGAGTACGGTCGCAAGATTAAAACTCAAATGAATTGACGGGGGCCCGCACAAGCGGTGGAGCATGTGGTTTAATTCGACGCAACGCGAAGAACCTTACCTACTCTTGACATCTACGGAAGACTGCAGAGATGCGGTTGTGCCTTCGGGAACCGTAAGACAGGTGCTGCATGGCTGTCGTCAGCGCGG
+
GGGGGGGGGGGGGGFFGGGGGGGGGGGGGGFGGGGGGGGGGGGGGGGGGGGGGGGGGGGDGGGGGGGGGGGGGGGGGGGGGDGGGGGGGGGGGGGGGGGGGGGGFGGGGGGGGGFFGEGGG9DFDGGEEGGGDG>:EGFGGGGGGGD5FGGGG?FBFEDFFFFGGGDGFFGGF<9E3<6@FBFFGFFBC/9BFFFFBDFD=9?GD@:;5*)(<00<?FD92@35(46:692<<524>:29D:CC<<05(-0).)44.-(,(442*937.))))5
@M02542:52:000000000-J9N43:1:1101:6604:7734 1:N:0:GTGAAA
GTAGTCCACGCCGTAAACGATGTCTACTAGCTGTTCGTGGTCTTGTACTGTGAGTAGACATCGTTTACGG
+
GGGGGGGGGGGGGGGGGGGGGGGGGGGGGCGGGGGGGGGGGGGGGGGGGGGGGFGGGGGGGGDGGGGGG7
@M02542:52:000000000-J9N43:1:1101:9486:7742 2:N:0:GTGAAA
GTAGTCCACGCCCTAAACGATGTCAACTGGTTGTTGGGTCTTCACTGACTCAGTAACGAAGCTAACGCGTGAAGTTGACCGCCTGGGGAGTACGGCCGCAAGGTTGAAACTCAAAGGAATTGACGGGGACCCGCACAAGCGGGGGATGATGTGGTTTAATTCAATGCAACGCGAAAAACCTTACCCACCTTTGACATGTACGGAATCCTTTAGAGAGAGAGGAGGTCTCGAAAGAGAGCCGTAACCCAGGTGCTGCAGGTCTGTCGTGCGCTCG
+
FGGGGGGGGGGGGGGEGGGGGGGGFFGGGGGGGGCGGG:DFFGGGGGGG9FDGGFFEFGEGGCGGGGGGBEFGFFGG9EGGGGGGGGGDFFGGGDCCEGDBFFGFGGCGFGGFFCDC@D:DFGGG>ECECEEEDGGGGGGGG*4B5878@EFGGGGFFGGFCCGG+<CFF=D>D>DFFE5?74CFCFFDF4FF4FFD2=<B:;D3./37C99CEF7(//,())7(-40:().-7373:699(97()..,(/0)).42(4()),)2*0)).0075
@M02542:52:000000000-J9N43:1:1101:13620:7756 2:N:0:GTGAAA
GTAGTCCACGCCCTAAACGATGTCAACTGGTTGTTGGGTCTCTTCTGACTCAGTAACGAAGCTAACGCGTGAAGTTGACCGCCTGGGGAGTACGGCCGCAAGGTTGAAACTCAAAGGAATTGACGGGGACCCGCACAAGCGGTGGATGATGTGGTTTAATTCGATGCAACGCGAAAAACCTTACCCACCTTTGACATGTACGGAAGTTGCCAGAGATGGCTTCGTGCTCGAAAGCGAGCCGTAACACAGGTGCTGCAAGGCTGTCTTCAGCCCG
+
GG9FFGGGGGGGGGGFFGGGGGGG<FFGGGGGGGGGGEEG?FGGFGGGG9FEEFDFGDEFGGFGGFEDGGGGGAFGGGGGGGGGGGGGGGGFGGGGGGGGGGGGGDGFFFGFEGGGF8EEGGGGGGGCCGEGGE+::FGG>E3:@CFFCCGGGGFGGFGGFFFGGGGG4;EDD3:554:BFFFGG;9ADFFAF?F;47B>F?0C556E6>ABC=855DF??5:7,(4*4:>7?)(-463//49<:20526*).)).(--(-.(.0**/*8*)8.
@M02542:52:000000000-J9N43:1:1101:4924:7757 2:N:0:GTGAAA
GTAGTCCACGCCGTAAACGATGTCTACTAGCTGTTCGTGTCCTTGTGATGTGAGTAGCGCAGCTAACGCACTAAGTAGACCGCCTGGGGAGTACGGTCGCAAGATTAAAACTCAAATGAATTGACGGGGGCCCGCACAAGCGGTGGAGCATGTGGTTTAATTCGACGCAACGCGAAGAACCTTACCTACGCCTGACATCTACGGAAAACTGCCGAGATGCGGTTGTGCCTTCGGGAACCGTAAGTCAGGTGCTGCATGGCTGGCCGCAGGCCGG
+
EGGGFFGGGGGD7F:FFGGGGDGGGGGFFFGGGFCDDC@CFFGGGG@EFFGGDFGFGG@CEGFF9?FDGGE+F<FFGFGFCCFGGFD7F?FBEG>:<+BFFGGF9AEFG=FGG9DDF=ECAAFGF>ECEGG3@EGDCFC8C:81=C*ACEEFF7CCCCFGF7EGGGGG)8C955337765>09:DC?46)))08>F<9F24<?557)*8*.)*/*)-7:23><>2((2.6:)(<(((467107*).)906)<).)(.)4(3((-*1).))))0)
@M02542:52:000000000-J9N43:1:1101:7132:7759 1:N:0:GTGAAA
GTAGTCCACGCCGTAAACGATGTCTACTAGCTGTTCGTGTCCTTGTGATGTGAGTAGCGCAGCTAACGCACTAAGTAGACCGCCTGGGGAGTACGGTCGCAAGATTAAAACTCAAATGAATTGACGGGGGCCCGCACAAGCGGTGGAGCATGTGGTTTAATTCGACGCAACGCGAAGAACCTTACCTACTCTTGACATCTACGGAAGACTGCAGAGATGCGGTTGTGCCTTCGGGAACCGTAAGACAGGTGCTGCATGGCTGTCGTCAGCTCGT
+
GGGGGGGGGGGGGGDGGGGGGGGGFGGGGGGFGGGGGGGFGGGGGGGGGGGGFDEFGGDCCGGGGGGGGGGGFGGGGGGFGGGGGGGGGGGGGGGGGGGGGGGGGG,F9FGGG<DFGGGGGGGGGGGEGGGGGGGGGGGGGGGEEEFGGFGGGGFCFGGCCFGGGGGGGGGGGEG8CGGGFFFGGGGGGFGGGGGGCCGGFFGGGDGGGGGGGFEFC:CCGGGEGCDDCFAFGDGEFGFGFFGBFFGDFF<37><:<<??<<96>1:6<:46>)
@M02542:52:000000000-J9N43:1:1101:8282:7849 1:N:0:GTGAAA
GTAGTCCACGCCGTAAACGATGTCTACTAGCTGTTCGTGTCCTTGTGATGTGAGTAGCGCAGCTAACGCACTAAGTAGACCGCCTGGGGAGTACGGTCGCAAGATTAAAACTCAAATGAATTGACGGGGGCCCGCACAAGCGGTGGAGCATGTGGTCTAATTCGACGCAACGCGAAGAACCTTACCTACTCTTGACATCTACGGAAGACTGCAGAGATGCGGTTGTGCCTTCGGGAACCGTAAGACAGGTGCTGCATGGCTGTCGTCAGCTCGG
+
GGGGGGGGGGGGGEGFGGGGGGFFGFFGGGGGGGGGGGGGGGGEGGGGGGGGFGGFGGGGGEEEFGGGGGGGGFFGGFGGGGECFGGGGCEGGGGGGGEGGGEGFGGGGGFEFFGGGGGFFGGFGGDGGGGCCFGGCEGGGGDEGGGFGGFGGGGGGGGFGGGGGFG5EEGGEGGGGGGG>FFFFGFDGGGC?CFGGGGGGFGDGGGGGGGGGGFFGDCGCEECEEGGFGFFGGGFED<D>FCFF<F4<FF?FFFFAB76>G9FD:?FBBF?B7
@M02542:52:000000000-J9N43:1:1101:5462:7861 2:N:0:GTGAAA
GTAGTCCACGCCCTAAACGATGTCAACTGGTTGTTGGGTCTCTTCTGACTCAGTAACGAAGCTAACGCGTGAAGTTGACCGCCTGGGGAGTACGGCCGCAAGGTTGAAACTCAAAGGAATTGACGGGGACCCGCACAAGCGGTGGATGATGTTGTTTAATTCGATGCAACGCGAAAAACCTTACCCACCTTTGACATGTACGTAAGTTGCCAGAGATGGCTTCGTGACCGACAGAGAGCCGTAACCCAGGTGCTGCATTGCCGACGTCAGCACC
+
GGCGGFCAFGGGCCCCCF@@F,EEFFEGGCCFFB<,E+69CC,9C@E,C@F8FFCCFF7CCCEAFGGGE7F:ADE<FFGC++>+B=<4C>@FGECF+BCGGD+5,AFFFGGCDFFG+,883>AF=EEGG>:+@8@@C,,;:E:C*9DFE:?C,,620;=?69*9,+/*;8:).1(8);8)07AF46C>7<)=F4=FA?F264(2<5=+9*5<<EC4>7C?(.7<:0(*)41(3543(3457,17(.(0,(<@).)20)).)-(()/00)0)*).
@M02542:52:000000000-J9N43:1:1101:9577:7865 2:N:0:GTGAAA
GTAGTCCACGCCGTAAACGTTGTCTACTAGCTGTTCGTGGTCTTGTACTGTGAGTAGCGCAGCTAACGCACTAAGTAGACCGCCTGGGGAGTACGGTCGCAAGATTAAAACTCAAATGAATTGACGGGGGCCCGCACAAGCGGTGGAGCATGTGGTTTAATTCGACGCAACGCGAAGAACCTTACCTACTCTTGACATCTAGCGAAGACTGCAGAGAGGCGGTTGTGCTTTCGGGAACGCTAAGACAGGTGCTGCATGGCTGTCGTCGGCTCGG
+
GGGGGGGGGGGGGGFFFGGGGGGGGGGGGGGGGGGFGGGGGGGGGGGGGGGGFGCFGGGGGGFGGGGGGGGGGGGGGGGGGGGGGGFFGGGGGGGGGGGGGGGGGGGGGGGGGGGGFGGGGGGGGGGGGGGGGGD>EGGGGGGGGGGEGFGGGGGCFGGGFFFGGGEGFFGGFGFFFBFF47FCFFFFGF4=F7?445=<F9>GFE>*7FB798+73**-4785(-3>))..(7>016<C*4D*.507634))6239-4:<1.83*)))7))7)
@M02542:52:000000000-J9N43:1:1101:25517:7870 2:N:0:GTGAAA
GTAGTCCACGCCGTAAACGATGTCTACTAGCTGTTCGTGTCCTTGTGATGTGAGTAGCGCAGCTAACGCACTAAGTAGACCGCCTGGGGAGTACGGTCGCAAGATTAAAACTCAAATGAATTGACGGGGGCCCGCACAAGCGGTGGAGCATGTGGTTTAATTCGACGCAACGCGAAGAACCTTACCTACTCTTGACATCTACGGAAGACTGCAGAGATGCGGTTGTGCCTTCGGGAACCGTAAGACAGGTGCTGCGTGGCTGTCGTCAGCTCGG
+
GGGGGGGGGGGGGGGGGGGGGGGGGGGGGGGGGGGGGGGGGGGGGGGGGGGGGGGGGGGGGGGGGGGGGGGGGGGGGGGGGGGGGGGGGGDFGGDGGGGGGGGEGGCFFGGGGGGGGGGGGGGGFGGGDGGGEGGGGGGGGGGGGGGGGGGGGFGGGGGGFG@EGGEGEEGGFGFBEEFFF?=DGGEFGFFFFA4?BF?>FD:DFD7CFGFFG6+73:D<6:8>;F0:>FA?:BB>666DDBDDDF:?()09>A26::9;?<:437@53)967)
@M02542:52:000000000-J9N43:1:1101:21901:7885 2:N:0:GTGAAA
GTAGTCCACGCCGTAAACGATGTCTACTAGCTGTTCGTGTCCTTGTGATGTGAGTAGCGCAGCTAACGCACTAAGTAGACCGCCTGGGGAGTACGGTCGCAAGATTAAAACTCAAATGAATTGACGGGGGCCCGCACAAGCGGTGGAGCATGTGGTTTAATTCGACGCAACGCGAAGAACCTTACCTACTCTTGACATCTACGGAAGACTGCAGAGATGCGGTTGTGCCTTCGGGAACCGTAAGACAGGTGCTGCATGGCTGTCTTCAGCTCGG
+
GGGGGGGGGGGGGGFBCFFGGGGGGGGGGGGGGGGGGGGGGGGGGGGFFGGGGGGGGGGGGGGGGGGGGGGGGGGCGGGGGGGGGGGGGCFGGGGGGDGGGGGGGGGGGGGGGGGGFGGGGGGGGGDEGGGGGGGGGGGGGGGGGGGFGGGGGGGGFFCFFFGGFDEGE:555>>BF@@FFFFGFFFFF@FFFAFF)46<FA:CB:DGFF7<FCG@?7*-1;BF6:?G99A?F3296:4DG6/7<<>F?A4)89),6<70:((,*21*941)))
@M02542:52:000000000-J9N43:1:1101:10781:7892 1:N:0:GTGAAA
GTAGTCCACGCCGTAAACGATGTCTACTAGCTGTTCGTGTCCTTGTGATGTGAGTAGCGCAGCTAACGCACTAAGTAGACCGCCTGGGGAGTACGGTCGCAAGATTAAAACTCAAATGAATTGACGGGGGCCCGCACAAGCGGTGGAGCATGTGGTTTAATTCGACGCAACGCGAAGAACCTTACCTACTCTTGACATCTACGGAAGACCGCAGAGATGCGGTTGTGCCTTCGGGAACCGTAAGACAGGTGCTGCATGGCTGTCGTCAGCTCGG
+
GGGGGGGGGGGGGC@FGGEEGGGFEFGGGGGGGGGGGGGGGGGGGGGEGFGGGGGG@@BF:FE@<DGGGGEGGGGGAEFGFEGGGGGGGGGGGGGGGGGGGGDGGFGGGCDFCGFGGGFGGGGGGCGGGGGGGFGGGGGGGCEFGGFGF:FGGGGGGCF@FAFGGGGGGEEEEEGGGDFFCFFC?FFEFGGFFGG8EFGGFFFCC3*8CFGEGGGCCFCEEEGGGGGGGGFFGEGFDGGGFFGFFFGGFF6:F>DBFA<BD<CFCB:B?FBFF)
@M02542:52:000000000-J9N43:1:1101:24251:7893 2:N:0:GTGAAA
GTAGTCCACGCCGTAAACGATGTCTACTAGCTGTTCGTGTCCTTGTGATGTGAGTAGCGCAGCTAACGCACTAAGTAGACCGCCTGGGGAGTACGGTCGCAAGATTAAAACTCAAATGAATTGACGGGGGCCCGCACAAGCGGTGGAGCATGTGGTTTAATTCGACGCAACGCGAAGAACCTTACCTACTCTTGACATCTACGGAAGACTGCAGAGATGCGGTTGTGCCTTCGGGAACCGTAAGACAGGTGCTGCATGGCCGTCGTCAGCTCGG
+
GGGGGGGGGGGGGGGGGGGEFGGGGGGGGGGGGGGGGGGGGGGGGGGGGGGGGGGGGGGGGGGGFGGGGCFFGGGGGGFGGGGGGGGGGGGGGGGGGGCGGGGGGGGGGGGGGGGGGFGGCFGGGGGGDEGGEEGGGGGGGGGGGGFGGGGGGGGGFGGGFGGGGGGGFDECDGBFFEFFFFFFFGGFGFFFFFFFF<?BFD?D7BBGFGFFGC@57:CAB>5>B12:))..,>99>FBDGFDD>>(8(-06--40)).(.(,(1)))0)*)))
@M02542:52:000000000-J9N43:1:1101:9197:7903 2:N:0:GTGAAA
GTAGTCCACGCCGTAAACGATGTCTACTAGCTGTTCGTGTCCTTGTGATGTGAGTAGCGCAGCTAACGCACTAAGTAGACCGCCTGGGGAGTACGGTCGCAAGATTAAAACTCAAATGAATTGACGGGGGCCCGCACAAGCGGTGGAGCATGTGGTTTAATTCGACGCAACGCGAAGAACCTTACCTACTCTTGACATCTACGGAAGACTGCAGAGATGCGGTTGTGCCTTCGGGAACCGTAAGACAGGTGCTGCATGGTTTGCGTCAGTCCGG
+
GGGGGGGGGGGGGGF@FGGCFFGGGGGGGGGGGGGDGGGFCFGGGGGGGGGGAGFGFG:@BFGGFCD@EFGGFFFGFFGGF@FGGGGGGGGGBGGGGGGGGGGDGGGGGGGCGGGFGGGGGGFFFEEDEGG*BEE>GGFCGEEECD*:CFGGFFGEFGGFFGCCFGC)5>GD>DB@D>FF43FF4CGFG4FFF26F<9?AFBFG3;:FFF:BGE+0(:7)(<7)((,:<A98?B96100/>:D4)),738/9242())..-(()/17)5**)))
@M02542:52:000000000-J9N43:1:1101:5606:7905 2:N:0:GTGAAA
GTAGTCCACGCCGTAAACGATTTCTACTAGCTGTTCGTGTCCTTGTGATGTGAGTAGCGCAGCTAACGCACTAAGTAGACCGCCTGGGGAGTACGGTCGCAAGATTAAAACTCAAATGAATTGACGGGGGCCCGCACAAGCGGTGGAGCATGTGGATTAATTCGACGCAACGCGAAGAACCTTACCTACTCTTTACATTTACTGACGACTGCAGAGCAGAGGTTGTTCCTTCGGGAACAGTAAGAACGTTACATCATGGCTGGTGTCAAGTCGC
+
@F7CF,@,CBFDFCE,@EF6B,C@EDCEG,;6FF,ECBFA66CF<C8<F<AFFEFEE,6+@:+,59,?>=:FDF,E,,,5E+>:+99+@+@?>BBCB=+CFGEF9;EDFFF,8@=33C;9D,=326@F@DEGGG***1>8CC>E57BE=5CCGGG,,2;+89<*<C*1):=CB)()))9451*>*0+10*)*/)/9))*-1-):@6)18D14C6<5(*2(4@/7?2(*6-.)()(47(,2::>*))(0-())))).-.)((((,21)87***))
@M02542:52:000000000-J9N43:1:1101:19224:7915 2:N:0:GTGAAA
GTAGTCCACGCCGTAAACGATGTCTACTAGCTGCTCGTGTCCTTGTGATGTGAGTAGCGCAGCTAACGCACTAAGTAGACCGCCTGGGGAGTACGGTCGCAAGATTAAAACTCAAATGAATTGACGGGGGCCCGCACAAGCGGTGGAGCATGTGGTTTAATTCGACGCAACGCGAAGAACCTTACCTACTCTTGACATCTACGGAAGACTGCAGAGATGCGGTTGTGCCTTCGGGAACCGTAAGACAGGCACGGCATGGCTGGCGGCAGCTCGG
+
GGEGGGFGFCFGGF,8DFGGGGFGGGGGGGGGGGGFGGFFGGGGGFGGGGFGDGGGGGGG>=FFFFGGGGGGGGFGGGGGGECFEDEFFGFECFGGGGGGGG@ABDFCF;DGGFGFGGGFDFFG9EGF>FEGGECCEFCGGCEC8CGFDGGGGGGBEGG?FFCFEDGGFDEDEG>>EDF>4:FFFGE?FFFFBAF@DFFB=>1CEF3C57:7++<>:DF<-0070((*66238@;>9(2<5(**))(7(()0(-(-418(3((-)))87>)0)<
@M02542:52:000000000-J9N43:1:1101:5263:7949 2:N:0:GTGAAA
GTAGTCCACGCCGTAAACGATGTCTACTAGCTGTTCGTGTCCTTGTGATGTGAGTAGCGCAGCTAACGCACAAAGTAGCCAGCCTGGGGAGTACGGTCGCAAAATAAAAACTCAAATGAATTGCCGGGGGCCAGCACCAGCGGTAGATCCTGTGGTTTAATTCGACGCTACGCGCAGAACCTTACCTACTCTTGACATCTACGGAAAACTGCAGAAGAGCAGTTATGCCATCGGGAACCCTAAAACAGGTGATTCTTGTGCGTCTTCATCTCTG
+
DFF<@FGGF@F@F+B,CC6+B,C9,CE,CEF9EFEGE:@9E<,6C6F,EFFFFGGGF,+@@+69EF,,677+?E49A,,5,:C<FGCEFE:8EFCCF4+@EF+,,,77?B+@?9FF8,>F,9=,+8+8CC>6++4>:,43D*:**;2,>,,4,42D8>6:+>>*:D7<)2=*.),58)25A1=D**<6**?**)0)64@2=<2*08)*.9)5C69)(0*.,5*1).673):3->(((-(*0(9*57?.8A6*)))))).)-((,***/******
@M02542:52:000000000-J9N43:1:1101:26422:7964 1:N:0:GTGAAA
GTAGTCCACGCCCTAAACGATGTCAACTAGTTGTTGGGGATTTACTTCCTTGGTAACGTAGCTAACGCGTGAAGTTGACCGCCTGGGGAGTACGGCCGCAAGGTTAAAACTCAAAGGAATTGACGGGGACCCGCACAAGCGGTGGATGATGTGGATTAATTCGATGCAACGCGAAAAACCTTACCTACCCTTGACATGGCAGGAACTTTCCAGAGATGGATTGGTGCTCGAAAGAGAACCTGCACACAGGTGCTGCATGGCTGTCGTCAGCTCG
+
GGEFFGEFGGG@@FFGGFGEDFFGGGGGGGFGGFGGGGGFFGGGGGGGFFGGGGGGGGGGGGGGGGGGDFEGGGGGGFFEDEGGGECFGGGGGGGGGGGGGGGGGGGGGGGGGGGGGGGGGGGGGGGGGCGGGGGGGGGGGGGGGGCFGGGCFFFGGFGFGFGGGGGGGGGGGGGGGGGGGGGGGGGGGGGFEFGGGCFGG>EGGGGGGGGGGGC@CFGGGGGGGFGDFDFFGGGF?GGGFFGFFBGDFFG:?<AF?FF:C5<>GB??01>?4.
@M02542:52:000000000-J9N43:1:1101:23829:7994 1:N:0:GTGAAA
GTAGTCCACGCCCTAAACGATGTCAACTGGTTGTTGGGTCTTCACTGACTCAGTAACGAAGCTAACGCGTGAAGTTGACCGCCTGGGGAGTACGGCCGCAAGGTTGAAACTCAAAGGAATTGACGGGGACCCGCACAAGCGGTGGATGATGTGGTTTAATTCGATGCAACGCGAAAAACCTTACCCACCTTTGACATGTACGGAATCCTTTAGAGATAGAGGAGTGCTCGAAAGAGAGCCGTAACACAGGTGCTGCATGGCTGTCGTCAGCTCG
+
GGGGGGGGGGGGGGGDFFFEGGGGAFGFGGGGGGGGGGGGGGGGGGGGGGGGGGGGGGGGGGGGGGGGGGGGGGGGGGGGGGGGGGGGGGGGGGGGGGGGGGGGGGGGGGGGGGGGGGGGGGGGGGGGGGGGGGGGGGGGGGGGGFGGGGGGGGGGGGGGGGGGGGGGGGGGGGGGGGGDGGGGGGGGGGGGGGGGGGGFGFGGGGGGGGGGGFGGGGGGGGGEGFGGGGFFGGGFFGGGFFGBFFC7>DG:FFFFFFFFGGGFGFF?FBB?@5
@M02542:52:000000000-J9N43:1:1101:16140:8006 2:N:0:GTGAAA
TAGTCCACGCCGTAAACGATGTCTACTAGCTGTTCGTGTCCTTGTGATGTGAGTAGCGCAGCTAACGCACTAAGTAGACCGCCTGGGGAGTACGGTCGCAAGATTAAAACTCAAATGAATTGACGGGGGCCCGCACAAGCGGTGGAGCATGCGGTTTAATTCGACGCAACGCGAAGAACCTTACCTACTCTTGACATCTACGGAAGACTGCAGAGATGCGGTTGTGCCTTCGGGAACCGTAAGACAGGTTCTGCATGGCTGTCGTCAGCCCGTG
+
GGGGGGGGGGGGGGGGGGGGGGGGGGGGGGGGGGGGGGGGGGGGGGGGGGGGGGFGGGGGGGGGGGGGGGEEGGGGGGGGGGGGGGGGGGGGGGGGGGGGGGGGGGGGGGGGGGGGGGGGGGGGDGGGGGGGGGGGGGGGGGGGGGGGGGG?EGCEGGGGFGFGGDGGFFGDFGFFEFFFFFFGGGC?GFFFFAFF>?FFF:07DB4FFC7>:95.6FG>4<>:?BFGA4?<<512<FBGGBCG?B?F<)*064465??7<?BFF*0<?))875
@M02542:52:000000000-J9N43:1:1101:6261:8022 1:N:0:GTGAAA
GTAGTCCACGCCGTCAACGATGTCAACTAGCCGTTGGGTTCCTTGAGAACTTAGTGGCGCAGCTAACGCATTAAGTTGACCGCCTGGGGAGTACGGCCGCAAGGTTAAAACTCAAATGAATTGACGGGGGCCCGCACAAGCGGTGGAGCATGTGGTTTAATTCGAAGCAACGCGAAGAACCTTACCTGGCCTTGACATGCTGAGAACTTTCCAGAGATGGATTGGTGCCTTCGGGAACTCAGACACAGGTGCTGCATGGCTGTCGTCAGCTCGT
+
GGGGGGGGGGGFGG7FFECFGGFDCFGGGGGFCC@FCDFCF@FGGFCFFGGFEFFGFG:FEFFGGFGGG:FEG9FEFEFGFCCFFFDFGGGEGGGEGGDCFEGCGDGGGFCCGGGDGGCFG9D=CF>FG@FCF>FGGEC7FCF<CF:CGGFGFCFCFFF<CFF7FFGCC68788:CD58;@FG?:CF?88FGCCFFFFGGGFFC7:EGGGGGGGGG6+<F??FGGE7?FDF@3CD@7FFGF4:>FF*/>>GDFBF>AFF:DCFFC?:2?04@>)
@M02542:52:000000000-J9N43:1:1101:14271:8029 2:N:0:GTGAAA
GTAGTCCACGCCGTAAACGATGTCAACTAGCCGTTGGGTTCCTTGAGAACTTAGTGGCGCAGCTAACGCATTAAGTTGACCGCCTGGGGAGTACGGCCGCAAGGTTAAAACTCAAATGAATTGACGGGGGCCCGCACAAGCGGTGGAGCATGTGGTTTAATTCGAAGCAACGCGAAGAACCTTACCTGGCCTTGACATGCTGAGAACTTTCCAGAGATGGATTGGTGCCTTCGGGAACTCAGACACAGGTGCTGCATTGCTTTCGTCAGCTCGG
+
GGGGGGGGGGGGGFFGGGGGGGGGGGGGGGGGGGGGGGGGGGGGGGGGGGFGGGGGGGGGGGFGGGGGGGCFGFGGGGGGGGGGGGGFGDEGGGGGGGGGGGGGGGGGGGGGGGGGGGGGGGGGGEE78FGGGC>BEGGGGGGEGC*ACFFGCCGGCECE6C<CFFDDFFGGD76@BEFF4:FGGFF=CFFFF?FF>A?:6<AD4F:FFFABGGGF:C*27FFFFA071<).4D>FF65C74C6:((51<)98A)(5-4<))66**))0/09))
@M02542:52:000000000-J9N43:1:1101:3243:8043 1:N:0:GTGAAA
GTAGTCCACGCCGTAAACGATGTCTACTAGCTGTTCGTGTCCTTGTGATGTGAGTAGCGCAGCTAACGCACTAAGTAGACCGCCTGGGGAGTACGGTCGCAAGATTAAAACTCAAATGAGTTGACGGGGGCCCGCACAAGCGGTGGAGCATGTGGTTTAATTCGACGCAACGCGAAGAACCTTACCTACTCTTGACATCTACGGAAGACTGCAGAGATGCGGTTGTGCCTTCGGGAACCGTAAGACAGGTGCTGCATGGCTGTCGTCAGCCCGT
+
GGCGGGGGGGGGGGDGGGGGGGGGGGGGGGGGGGGGGGGFGGGGGGFGGGGGGGGGGGGGGGGGGGGGGGGGGGGGGGGGDFGDGGGGGGGGGGGGGGGGGGGGGGGGGGGGGGGGGGGGGGGGGGGEEGCG>FGGGGGGGDGGGGGGGGGGGGGGGGGFGGGGGGGGGGGDGGGGGDFFGGGGGCFGGGGGGGGGGGGGGFGGGGGGGGFGGGCGGGGGGCCGGGDGGGDFGDDFFGGGFFD?FFGGFD48FFFFB22:FGGFGB?0??(7@.
@M02542:52:000000000-J9N43:1:1101:8420:8068 1:N:0:GTGAAA
GTAGTCCACGCCGTAAACGATGTCTACTAGCTGTTCGTGTCCTTGTGATGTGAGTAGCGCAGCTAACGCACTAAGTAGACCGCCTGGGGAGTACGGTCGCAAGATTAAAACTCAAATGAATTGACGGGGGCCCGCACAAGCGGTGGGGCATGTGGTTTAATTCGACGCAACGCGAAGAACCTTACCTACTCTTGACATCTACGGAAGACTGCAGAGATGCGGTTGTGCCTTCGGGAACCGTAAGACAGGTGCTGCATGGCTGTCGTCAGCTCGG
+
GGGGGGGGGGGGGGGEGGFFGGGGGGGGGGGGGGGGGGGGGGGGGGGGGGFGFGGGGGGGGGGGGGGGGGGGGGGGGGGGGGGGEFGGGGGGGGGGGGGGGGGGGGGGGGGGGGGGGGGGGGGGGGGGGGGGGGGGGGGGGGGGGGGGGGGGGGGGGGGGGGFGGGGGGGGFGGGGGGGGGGGGGGGFGGGGGGGGGGGGGFFEGGGGGGGGGGGGGFFGGGGGGGGGFFFFGGGFFCCDFFGFFFFGFFFBFFBF9AFFGGGFG?BFFF<FE3
@M02542:52:000000000-J9N43:1:1101:26009:8072 1:N:0:GTGAAA
GTAGTCCACGCCGTAAACGATGTCTACTAGCTGTTCGTGTCCTTGTGATGTGAGTAGCGCAGCTAACGCACTAAGTAGACCGCCTGGGGAGTACGGTCGCAAGATTAAAACTCAAATGAATTGACGGGGGCCCGCATAAGCGGTGGAGCATGTGGTTTAATTCGACGCAACGCGAAGAACCTTACCTACTCTTGACATCTACGGAAGACTGCAGAGATGCGGTTGTGCCTTCGGGAACCGTAAGACAGGTGCTGCATGGCTGTCGTCAGCTCGG
+
GGGGGGGGGGGGGGGGGGGGGGGGGGGGGGGGGGGGGGGGGGGGGGGGGGGGGGGGGGGGGGGGGGGGGGGGGGGGGGGGGGGGGGGGGGGGGGGGGGGGGGGGGGGGGGGGGGGGGGGGGGGGGGGGGGGGGGGGGGGGGGGGGGGGGGGGGFGGGGGGGGGCFGGGGGGGGGGGGGGGGGGGGGGGGGGGGGGGGFGGGFGGGGGGGGGGGGGGGG?CEGGGGGGGCF<FFGGFFGGGFFGFFFGGFGGFFFFFBFFFGDGFGFF::DA@F)
@M02542:52:000000000-J9N43:1:1101:10484:8118 1:N:0:GTGAAA
GTAGTCCACGCCGTAAACGATGTCTACTAGCTGTTCGTGTCCTTGTGATGTGAGTAGCGCAGCTAACGCACTAAGTAGACCGCCTGGGGAGTACGGTCGCAAGATTAAAACTCAAATGAATTGACGGGGGCCCGCACAAGCGGTGGAGCATGTGGTTTAATTCGACGCAACGCGAAGAACCTTACCTACTCTTGACATCTACGGAAGACTGCAGAGATGCGGTTGTGCCTTCGGGAACCGTAAGACAGGTGCTGCATGGCTGTCGTCAGCTCGG
+
GGG9CEFGFGEE@@@CFGGGGGGAFGGFGGFFGFFFB@CFG@E<CFGGEEEGEFGGGGGG:FE8<EFCFCCGGGAFGDFFFGGGGGGGDECFGFEGGD@GGGGFGGGF@DF=BFFFECFDFF<FF=:FG7CFCBFFFEFGEED<F<FEGF@B<;FCF<F@BC<1?CCEGGGGDDGEEEGF>FF?GGGF?FGGG?FCFGFCFFDCED5EFGGGGFFF>CFGGGGGGGGGGGFFFDGFFFGGEFDFFF<CFGGFFF<>AFFFGGFFGF?FF:A:B)
@M02542:52:000000000-J9N43:1:1101:27299:8137 2:N:0:GTGAAA
GTAGTCCACGCCGTAAACGATGTCTACTAGCTGTTCGTGTCCTTGTGATGTGAGTAGCGCAGCTAACGCACTAAGTAGACCGCCTGGGGAGTACGGTCGCAAGATTAAAACTCAAATGAATTGACGGGGGCCCGCACAAGCGGTGGAGCATGTGGTTTAATTCGACGCAACGCGAAGAACCTTACCTACCCTTTACATCTACGGAAGACTGCAAACATTCGGTTGTGCCTTCGGGAACCGTAAGGAAGGTGCTGCATGGCTGTGGTCAGGCCGG
+
GGCGGGGGGGCDFG7@FGDGGGGGGGGGGGGGGCFGGG<EFFFGGGDDGAGAEEGFGGGGGGGGGGGGGGG7FFGGGDDGGGGGGGGFGFFGGGEEGCGGGGDFGCGGGGGGAFGGGGGDGF8;BEEGCC>EEGGEEGFGFEGEGD59CFEFFF9<=CF=>FC*48ECE:*/88>EEFFFFFF7DGG=4)0*.)1*--*)8>:*8>360*.(+++)(**.-77723:76<))-5((-4()*39*))(),5))-))(.4((.,4(*2**)))08)
@M02542:52:000000000-J9N43:1:1101:18251:8166 1:N:0:GTGAAA
GTAGTCCACGCCGTAAACGATGTCTACTAGCTGTTCGTGTCCTTGTGATGTGAGTAGCGCAGCTAACGCACTAAGTAGACCGCCTGGGGAGTACGGTCGCAAGATTAAAACTCAAATGAATTGACGGGGGCCCGCACAAGCGGTGGAGCATGTGGTTTAATTCGACGCAACGCGAAGAACCTTACCTACTCTTGACATCTACGGAAGACTGCAGAGATGCGGTTGTGCCTTCGGGAACCGTAAGACAGGTGCTGCATGGCTGTCGTCAGCTCGT
+
GG<FGGGGGGGGGG,FGGGGGFGGGGGGGGGGGGGGGGGGGGGGGGGFGGGGGGGGGGGGGGGGGGGGGGGGGGGGGGGGGGGGGGGGGGGGGGGGGGGGGGGGGGGGG9FGGGGGGGGGGGGGGGGGGGGGGGGGGGGGGGGGGGGGGCGGGGGEFFGGGFGGGGGGGGGGDGGGGGGGGCFFCGGGFGGGGGGGFGGGGFFGGGGGGGGGGGGGGG?C5CEGGGGGGGFFGGGFEGGGFFC:BFDFFG*3BF??<AFFGGGFGF??FF<?70
@M02542:52:000000000-J9N43:1:1101:10905:8174 2:N:0:GTGAAA
GTAGTCCACACCGTAAACGATGTCTACTAGCTGTTCGTGTCCTTGTGATGTGAGTAGCGCAGCTAACGCACTAAGTAGACCGCCTGGGGAGTACGGTCGCAAGATTAAAACTCAAATGAATTGACGGGGGCCCGCACAAGCGGTGGAGCATGTGGTTTAATTCGACGCAACGCGAAGAACCTTACCTACTCTTGACATCTACGGAAGACTGCAGAGATGCGGTTGTGCCTTTGGGAACCGGAAGACAGGTGCATCATGGGTGTCGTTAGCTCGG
+
GGGGGGGGF8CFGGDFCECGGFGFGGGG9,CEF<E<FGEFFGGFGGGGGGGGG<FF@,@FEEEFGGFEDEFC,EFFGGCFDFGGGG7FFEGGGFEGGGGGGCGGFGGGG9BEF9DGGGE9DGCFGECG>FCBEDECEDFFGC>*>48:=*9?BC9<CFFG67,4<CE)>;5CA<3@>39577=C*7<=FFF=@B4:26?BFA?3B)7;5701C@0)(2*),77@(((::A)).91?0007)())(((.15)).).)662(.,()**)))1//)0
@M02542:52:000000000-J9N43:1:1101:9297:8182 2:N:0:GTGAAA
TAGTCCACGCCGTAAACGATGTCAACTAGCCGTTGGGTTCCTTGAGAACTTAGTGGCGCAGCTAACGCATTAAGTTGACCGCCTGGGGAGTACGGCCGCAAGGTTAAAACTCAAATGAATTGACGGGGGCCCGCACAAGCGGTGGAGCATGTGGTTTAATTCGAAGCAACGCGAAGAACCTTACCTGGCCTTGACATGCTGAGAACTTTCCAGAGATGGATTGGTTCCTTCGGGAACTCAGAAACAGGTGCTGCATGGCTGGCGTCAGCTCGGG
+
GGGGGGGGGGGGGGGGGGGGGGGGDGGGGGGGGGGGGGGGGGGFGGGFGFGGGGGGGEGGGGFGGGGGGGGGGGGGCGGGGGGGGGGGDFGGGGGGGEGGDEGGGGFGGGGGGGGGGGDGFCGFDGGGGGC>EEGDC<8CGEE*BCEGFGFGGGGGGG::FCFGGGGGFFEGFD>>DFF@@B?F7><>F@6?F<@F<?FAF<3FF;FGFG<AFCC4<GG?44>>)()94440:@916).*057*,414<3@7)),6<332,((,/<))9*/.))
@M02542:52:000000000-J9N43:1:1101:20745:8189 2:N:0:GTGAAA
GTAGTCCACGCCGTAAACGATGTCTACTAGCTGTTCGTGTCCTTGTGATGTGAGTAGCGCAGCTAACGCACTAAGTAGACCGCCTGGGGAGTACGGTCGCAAGATTAAAACTCAAATGAGTTGACGGGGGCCCGCACAAGCGGTGGAGCATGTGGTTTAATTCGACGCAACGCGAAGAACCTTACCTACCCTTTACATCTACGGAAGACTGCAGAGATGCGGTTGTGCCTTCGGGAACCGTAAGCCAGGTGCTCAATGGCTGTCTGCAGCCCGG
+
GGAFGGGGGGGGGG7@FGGGGGGGGGGGGGGGGGGGGG?FFGGGGGGGGGGGGGGGGGGGGGGGGFGGGFGGGGFFGGGGGGGGGGDFGGGGGGGGGGGGGGGFGGGGGCGGGGGGGGGGGFGFGGGGGGGG8:EGGGFF5CDCE<4=FF?FE9FGGCGCA7;:CGDGEEC:)/(8@FFF>BFCF69=<7>FF)*94:*67)47)<78)*5(00+).:*67B@)(((2)64)-76(9?:39:*5)32>04)).)).)6(,43()2:*1)0)05)
@M02542:52:000000000-J9N43:1:1101:25542:8193 2:N:0:GTGAAA
GTAGTCCACGCCGTAAACGATGTCTACTAGCTGTTCGTGACCTTGTGTAGTGAGTAGCGCAGCTAACGCACTAAGTAGACCGCCTGGGGAGTACGGTCGCAAGATTAAAACTCAAATGAATTGACGGGGGCCCGCACAAGCGGTGGAGCATGTGGTTTAATTCGACGCAACGCGAAGAACCTTACCTACTCTTGACATCTACGGAAGACTGCAGAGATGCGGTTGTTCCTTCGGGAACCGTAAGACAGGTGCTGCATGGCTGTGGTCAGCTCGT
+
GGG9FFGGGGGGGGGEGGGGGGGGGGGGGGGGGGGGGGGGGGGGGGGGGGGGFGGGGGGGGGGGGGGGGEGGGGGFGGGGGGGGGGGCEFGGGGGGGGGGGGGGGGGGGGGGGGGGGGGGFGGGGGGGDGGDGGGGGDGFGGGGGGGGGGGGC9FGGGGGFG7CGGEGFFGGFG@D>BFFF:FGGGGBGFFFFBFFBFFFFA6C7>)AFGFF7CGF:7C21>DD>B(76<BA<DFF>:?DGBGGB2::14)).)2()60:,,.(*2/9)90)8)
@M02542:52:000000000-J9N43:1:1101:19222:8218 2:N:0:GTGAAA
GTAGTCCGTGCCGTCAACGATGAGTGTTCGCCCTTGGTCTACGCGGATCAGGGGCCCAGCTAACGCGTGAAACACTCCGCCCGGGGAGTACGGTCGCAAGACCGAAACCCAAAGGAATTTACGGGGGCCAGCACAAGCGGTGGAGCATGTGGTTTAGTTCGATACAACGCCCAAAACCTTACCAGCCCTTGACATATGAGCAAGAAAGCATGTCCCTAACGGGATGGTACGTACTTTCAAACAGGTGCTGCATGGCTGTCTTCAGCCTGTTTCG
+
CC<FGFGG,CFF:F+,BCC@F,6@FFGGECB,,:CFFGG,FFG:F@::C@E86@@:+,449EE4B@+@@B?AFF<F<E=::+@+@7+48>D++8B:F+@+,6:3++@+,@+3,7:>73,,,758******4:+=9FC**3/:*****2<C++=**5+?C=);+*:*<63>*)05,87:57*(/:*7*87)?B?>4F256)*)(20<:E5*).3<+*.:<((75)(-(*.:(4))42)))**.**.4().)1))6(4((.))-.6*:)051**/.
@M02542:52:000000000-J9N43:1:1101:13439:8218 2:N:0:GTGAAA
GTAGTCCATGCCGTAAACGGTGGGCGCTAGGTGTGAGGGTCTTTTCGCGACTTTCGTGCCGTAGCTAACGCATTAAGCGCCCCGCCTGGGGAGTACGGCCGCAAGGCTACAACTCAAAGGAATTGACGGGGGCCCGCACAAGCGGCGGAGCATGTGGATTAATTCGATGCAACGCGAAGAACCTTACCTGGGCTTGACATACACCGGACCGCTGCAGAGATGTAGTTTCCCTTTGTGGCTGGTGTACAGGTGGTTCATGGTTGTGGGCAGCGCG
+
GGDGGGGGGGGGGGGGGGGGGGGGGGGGGGGGGGGGGGGGGGGGGFGGGGGGGGGDGGGGGGGGGGGFGGGGGGGGFFEGGGGGGGGGGGGGGGGGDEGGGGEEGGGGG,@EGGGGFGGGGGGGGFFGGGGGGGGGDCCECGGGGGGCEEGGGGGGGGGFFGGFDFGG=DDGFG>FFFF>FFFGGFGFFFFF@BFDBF?>FBFGFFFGFGFFGDEF:CFFA?B=A4<FDA<B26).8::47:C<3)-*.3*)4,,.6:A?):13**)))0.)))
@M02542:52:000000000-J9N43:1:1101:11049:8226 1:N:0:GTGAAA
GTAGTCCACGCCGTAAACGATGTCTACTAGCTGTTCGTGTCCTTGTGATGTGAGTAGCGCAGCTAACGCACTAAGTAGACCGCCTGGGGAGTACGGTCGCAAGATTAAAACTCAAATGAATTGACGGGGGCCCGCACAAGCGGTGGAGCATGTGGTTTAATTCGACGCAACGCGAAGAACCTTACCTACTCTTGACATCTACGGAAGACTGCAGAGATGCGGTTGTGCCTTCGGGAACCGTAAGACAGGTGCTGCATGGCTGTCGTCAGCTCGG
+
GGGGGGGGGGGGGGCFGGGGGGGGGGGGGFGGGGGGGGGGGGGGGGGGGGGGGGGGGGGGGGGGGGGGGGGGGGGGGGGGGGGGGGGGGGGGGGGGGGGGGGGGGGGGGGGGGGGGGGGGGGGGGGGGGGGGGGGGGGGGGGGGGGGGGGGGGGGGGGGGGGGGGGGGGGGGGGGGGGGGGGGGGGGGGGGGGGGGGGGGGFGGGGGGGGGGGGGGGC9?CEGGGGGGFGFFGGGFFGGGFFGFFFGGFF<>FFFFFFFFGGGFF?6?FFFFF)
@M02542:52:000000000-J9N43:1:1101:21833:8231 2:N:0:GTGAAA
GTAGTCCACGCTGTAAACGATGCTAACTCGTTTTTGGGGATTTATCTTCAGAGACTAAGCGAAAGTGATAAGTTAGCCACCTGGGGAGTACGAACGCGAGTTTGAAACTCAAAGGAATTGACGGGGGCCCGCACAAGCGGTGGATTATGTGGTTTAATTCGATGATACGCGAGGAACCTTACCAAGGCTTAAATGGGAATTGATCGGTTTAGAAATAGACCTTCCTTCGGGCAATTTTCAAGGTGCTGCATGGTTTTCGTCCGCTCGTTCCGTG
+
GGGGGGGGFEGGGGFECFEGGGGGGGGGGGGGGGGGGGGGGGGGGGGGGGGGGFFGGGG@FFGGGGGGFFGGGGGGGGGGGGFGGGEEGGGGGGGGGGGGGGGGGGGGGGGFGFGFGGGGGGG>DGGGEGE68CGGGGGGEGGGF>FEFGGFEFGGGGGGFGGFGGGGFFGGFG9FFFAFB@AFFGG:CFAFAA@F?:?2:>FDBF;C@G?9EGF?>F>35?*<:A):6:;66FFA2><GG2C77?AB?:=606A(,49?:(33*73.7..075
@M02542:52:000000000-J9N43:1:1101:28369:8250 1:N:0:GTGAAA
GTAGTCCACGCCGTAAACGATGTCTACTAGCTGTTCGTGTCCTTGTGATGTGAGTAGCGCAGCTAACGCACTAAGTAGACCGCCTGGGGAGTACGGTCGCAAGATTAAAACTCAAATGAATTGACGGGGGCCCGCACAAGCGGTGGAGCATGTGGTTTAATTCGACGCAACGCGAAGAACCTTACCCACTCTTGACATCTACGGAAGACCGCAGAGATGCGGTTGTGCCTTCGGGAACCGTAAGACAGGTGCTGCATGGCTGTCGTCAGCTCGG
+
GG7FGGGGGGGGGGGCFGDGGGGGGGGGGGGGGGGGGGGGGGGEEFFFFGGGAFGGGGGGGGGGGGGGGGGGGGGGGFGGGGGGGGGGG@FG?BGGGGGGEGGFFFGGGFGGGGCFGGFFGGGGGGEGGGGGEGGGGGGGGGGGGGGGGGGGGGGFFFGGGGGGGGGDGGGGGGGGGDGFGGGFGGGGGGGGGGGGGGGGGFFEGCECGGEGGGGGGGGCEGGGGGGGGGFFGGGFEFGGFFGFFBGGFF<:FF?BAFFFGGGFGFFFFFFFF)
@M02542:52:000000000-J9N43:1:1101:28718:8279 2:N:0:GTGAAA
GTAGTCCACGCCGTAAACGATGTCTACTAGCTGTTCGTGTCCTTGTGATGTGAGTAGCGCAGCTAACGCACTAAGTAGACCGCCTGGGGCGTACGGTCGCAAGATTAAAACTCAAATGAATTGACGGGGGCACGCACAAGCGGTGGCGAATGTGGTTTAATTCGAAGCAACGCGAAGAAACTTACCTACTCTTGACATCTACGGAAGACAGCAGAGATGCGGTTGTGCCTTCGGGAACAGTAAGAAAGGTGCTGAATGGCAGTGCTCAGCACGG
+
@FCC;FDFEC@DE@@FFG:FGGG9E<C<FDGFGCE,BF<EDG<EGF<FE<FGF@F99E:F@FG=,,:,8=B@FGFCE<@FFC:FGGGGG+@FE7=FF6F7F=:@,8E;3>=D,D,@<E,7;F9,=@>EG:>*:BEG=CFGGGGGGC*/*=*+4:C=*BD:7++2+*2)<?=3)337)0/).)0::D<FD699=2466294*.3*87)08*((828>:**96B>;963*6:.,4>9;2<(2*)0*-)(0329?)6).6<(((,4(*01*8)*))0
@M02542:52:000000000-J9N43:1:1101:28141:8286 2:N:0:GTGAAA
GTAGTCCACGCCGTAAACGATGTCGACTTGGAGGCTGTTCCCCTGAGGAGTGGCTTCCGGAGCTAACGCGTTAAGTCGACCGCCTGGGGAGTACGGCCGCAAGGTTAAAACTCAAATGAATTGACGGGGGCCCGCACAAGCGGTGGAGCATGTGGTTTAATTCGATGCAACGCGAAGAACCTTACCTACTCTTGACATCCACGGAATTTGACAGAGATGCCTTAGGCCCGTCGGGAACCGTGAAGCAAGTGCTGCATGACATTCGTCAGTTCGG
+
GGEEGGGGGGGGG@,@CFCFGFGGGGGGGGFFGGGGGGGACFGEFFGG,,BADF<<FGGGC+CFGGGGGGEGEGEFG>GGGEGECC<CEEGF,?FF7EEB=CG@:DGFGGC7EF?EEF;F9D<BFEDGGGGDEC7:EC88FEGGGDGFGFF?E?+2***4;+>C9CE3=@FD>)1)<B?FF?FGGGCBDFFFFF4?<<6,).(9.)<CFG)-22;/(:*4>@B*))(24(480<0(1(3C72**).()(.*06<279)),))))2*)000/*))
@M02542:52:000000000-J9N43:1:1101:20774:8289 2:N:0:GTGAAA
GTAGTCCACGCCGTAAACGATGTCTACTAGCTGTTCGTGTCCTTGTGATGTGAGTAGCGCAGCTAACGCACTAAGTAGACCGCCTGGGGGGTACGGTCGCAAGATTAAAACTCAAATGAATTGACGGGGGCCCGCACAAGCGGTGGAGCATGTGGTTTAATTCGACGCAACGCGAAGAACCTTACCTACTCTTGACATCTACGGAAGACGGCAGGAATGCGGGTGTGCCTGCGGGAACCGTAAGACAGGTTCGGCATGGCTGTCGTCAGTTCGG
+
FGCFEFCCEFDGG7,,CECEF8EFGGGGFGFGGGFCFG<6CE9,EFFFGDGGDEFFGF@CF:=<FGFG7FCGEF8FGGGGGGGGGGGGGGCFGFGGCEEGGGG7FFFGGGGGGGGGCGFD;F@@FGGGGGE88:588C>FFGGC8DFFGGGGGDGFGFFF*++*+9CDF:ED@GFF:)9@)467*2<@D?4?*3@?499)=<1CE:5FF5?BCC*),29),7)80((064),4B((43155:<7.)(8(.*1(,3602:10((85*83:9*1)0
@M02542:52:000000000-J9N43:1:1101:23552:8321 1:N:0:GTGAAA
GTAGTCCACGCCGTAAACGATGAGAACTAGTTATTGGGGGTATTGACTCCCTCAGTGACGCAGCTAACGCATTAAGTTCTCCGCCTGGGGAGTACGGCCGCAAGGCTAAAACTCAAAACAATTGACGGGGGCCCGCACAAGCGGTGGATTATGTGGTTTAATTCGAAGCAACGCGCAGAACCTTACCTAGGCTTGAACTCCTCAGAATTCGACGTAATGGTTGAAGTGCCCGCAAGGGAATTGAGTGAGAGGTGCTGCATGGCTGTCGTCAGCC
+
GGAFGGGGGGGGGGGCFFGFGGGGEGGGGGGGGGGGGGGGGGGGGGGGGGGGGGGGGGGGGGGGGGGGGGGGGGGGGGGGGGGGGGGGGGCFFEFGDGEFGGGGGGGGGGGFEGGGGGGGGGGGGDGGGGGGGGGGGEEGFFEG<FFFFFDEFGGGGGGGFGGGCGGGGGFDEGGGGGGFGGGGFGGGFGFFGGGFFFGGGFGGGGGGGGGGGGEDGGGGGGGGGGGFGGFEDCGFFEGCFFGFF<C7?7F:F1:ADF?<FGG:<7>FF?()9)
@M02542:52:000000000-J9N43:1:1101:8373:8334 2:N:0:GTGAAA
GTAGTCCACGCCGTAAACGATGTCTACTAGCTGTTCGTGTCCTTGTGATGTGAGTAGCGCAGCTAACGCACTAAGTAGACCGCCTGGGGAGTACGGTCGCAAGATTAAAACTCAAATGAATTGACGGGGGCCCGCACAAGCGGTGGAGCATGTGGTTTAATTCGACGCAACGCGAAGAACCTTACCTACTCTTGACATCTACGGAAGACTGCAGAGATGCGGTTGGGCCTTCGGGAACCGTAAAAACGGTGCTGCGTGGCCGGCGTAGGCTGGG
+
GGDGGGGGGGGGGGFFGGGFGGGGGGGGGGGGGGGGGFGGGGGGGGGGGGGGGGGGGGGGGGGGGGFGEGGGGGGGGGGCGGGGGGGGGGGGGFGGGGGGGGGGGCFGGGGGGFFGGGFGFGGGGEEGGDGGE:EECFG5FEE*BD*=,7EFFGGGGGGGFGCEGGDG>E=7;707)7?4>?FGGFFBF=7FF2?FFB@:B<:D5D:65:0(<?+537:913)79(3D12)4:5>(3,17*-**))(08())).)(((--(-(-91007*)))0
@M02542:52:000000000-J9N43:1:1101:9010:8338 2:N:0:GTGAAA
TAGTCCACGCCGTAAACGATGTCTACTAGCTGTTCGTGTCCTTGTGATGTGAGTAGCGCAGCTAACGCACTAAGTAGACCGCCTGGGGAGTACGGTCGCAAGATTAAAACTCAAATGAATTGACGGGGGCCCGCACAAGCGGTGGATGATGTGGATTAATTCGATGCAACGCGAAAAACCTTACCTACCCTTGACATGTCAGGAACCTCCGAGAGATCGGGGGGTGCCCGAAAGGGAGCCTGAACACAGGTGCTGAATGGCTGTCGTCAGCCCG
+
GGGFFGGGGGGGGGFGGGGGGGGGFGGGGFFGGGFGGFGGGGGGGGGGFGGGGGGGGDEGGGGGGGGGGGGGGFFGGGGGGGGGGGGEG7FG=CEFGCEFGGFGGGFGGGGGGGGGGGGGGGGGGGDGGGGGGGGGGFGGEGEGDF9EGCFFGGB9C9FGBCFGGGGGB45CD<;3>F574>?CGG94789@F7F?A?=A@<1F45.*8C61*2:5)**1(7373(2C<((47D?0:<FC<:<DF2(0,(/))..).4)(133(2*)))))).0
@M02542:52:000000000-J9N43:1:1101:28186:8359 1:N:0:GTGAAA
GTAGTCCACGCCGTAAACGATGTCAACTAGCCGTTGGGTTCCTTGAGAACTTAGTGGCGCAGCTAACGCATTAAGTTGACCGCCTGGGGAGTACGGCCGCAAGGTTAAAACTCAAATGAATTGACGGAGGCCCGCACAAGCGGTGGAGCATGTGGTTTAATTCGAAGCAACGCGAAGAACCTTACCTGGCCTTGACATGCTGAGAACTTTCCAGAGATGGATTGGTGCCTTCGGGAACTCAGACACAGGTGCTGCATGGCTGTCGTCAGCTCGT
+
GG@FGGGGGGGGGGGGGGGGGGGG<FGGGGGGGGGGGGGGGGGGGGGGGGGGGGGGGGGGGGGGGGGGGGGGGGGGGGGGGGGGGGGGGGGGGGGGGGGGGGGGGGGGGGGGGGGGGGGGGGGGGGGGGGGGGGGGGGGGGGGGGGGGGGGGGGGGGGGGGGGGGGGGGGGGGGGGGGGGGGGGGGGGGGGGGGGGGGGGGFGFFGGGGGGGGGGGGGGFGGGGGGFGGGFFGGGFFGGGFFGFFBCDFFC?FFFFFFFFGGGFGF:BFFAFF)
@M02542:52:000000000-J9N43:1:1101:15115:8381 2:N:0:GTGAAA
GTAGTCCACGCCGTAAACGATGTCTACTAGCTGTTCGTGTCCTTGTGATGTGAGTAGCGCAGCTAACGCACTAAGTAGACCGCCTGGGGAGTACGGTCGCAAGATTAAAACTCAAATGAATTGACGGGGGCCCGCACAAGCGGTGGAGCATGTGGTTTAATTCGACGCAACGCGAAGAACCTTACCTACTCTTGACATCTACGGAAGACTGCAGAGATGCGGTTGTGCCTTCGGGAACCGTAAGCCAGGTGCTGCATGGCTGGCGGCAGGCCGG
+
GG9FFFFECCGFEFEEFFGFFCFGGGGGGAGGFGGGGGEGFFEGGGFCGFFEAFFCFG@GGGGCFFGGDG@GE8FCFFFFFGEC+AF7FEGGFFGEFEGC:FGGGGGGGFFEGGGGFDGGGDGGGGEGGGGG>B@>CFGGFGG8EGBCFGGGCGGFGCFGFGFGGGGD>>GGDG;BB>6<@??GGGGFGFFFFFFFFFFAFF?G:>BFFGF0FFFF?GGB9)7)(,4:5468<>>328<DC?D5)(2>?7)0-45(.6713,1,/)).0)))))
@M02542:52:000000000-J9N43:1:1101:16381:8413 2:N:0:GTGAAA
GTAGTCCACGCCGTAAACGATGTCTACTAGCTGTTCGTGTCCTTGTGATGTGAGTAGCGCAGCTAACGCACTAAGTAGACCGCCTGGGGAGTACGGTCGCAAGATTAAAACTCAAATGAATTGACGGGGGCCCGCACAAGCGGTGGAGCATGTGGTTTAATTCGACGCAACGCGAAGAACCTTACCTACTCTTGACATCTACGGAAGACTGCAGAGATGCGGTTGTGCCTTCGGGAACCGTAAGACAGGTGCTTCATGGCTGTCGTCAGCTCGG
+
GGGEGGFGGGGGGG,FGGGGGGGGGGGGGGGGGGGGGGGCGGGGGGGGGGGGGGGGGFGGGDGGGGGDGGGGGGGFGGGGGGGGGGGGGGGGGGEGGGGGGGGGGGGGGGGGGGGDFGGGFADGGGGCEGGGGGGGGGGGGGG>ECGGGGGGGGGGGFGGFFE=?DEG>DEDFGFEDD)>>7FGGGFBC/7=?AFFAA=AF<<C>>>FFF0:GCEF?F7<037B>?FGFFFB6DFF6?67527*..(<?B:6)))))-,43:<)*9))8)*)0)
@M02542:52:000000000-J9N43:1:1101:18020:8416 2:N:0:GTGAAA
GTAGTCCACGCCGTAAACGATGTCTACTAGCTGTTCGTGGTCTTGTACTGTGAGTAGCGCAGCTAACGCACTAAGTAGACCGCCTGGGGAGTACGGTCGCAAGATTAAAACTCAAATGAATTGACGGGGGCCCGCACAAGCGGTGGAGCATGTGGTTTAATTCGACGCAACGCGAAGAACCTTACCTACTCTTTACATCTAGCGAAGATTGGAAAGATACGATTGTGCCTTCGGGAACGCTAAAACAGGTTCTGCCATGCTGTGCGCGACCCGG
+
GGGGGGGGGGGGGG,FGGGGGGGGGGGGGGGGGGGGGGGGGGGFGGGGGGGGGGGGGGGGGGGGGAGEGGGGGGGGGFGGGGGGGGGGGGGGGGGGGGGGGGGGGGGGFGGGGGGADFGGDGG;DCEDGGGGGGCGGDGGEEEEGGCFDGGGGF?=CGGGFGGGGD5DE>/>:D;DBEF:F:FFGGGFC??*/)*1<>FBB2<7..);87)(++0.,:C40).5(.6744).202(4117/4C:-.,7:3/*))),)).())6,**)).))0)5
@M02542:52:000000000-J9N43:1:1101:14520:8422 1:N:0:GTGAAA
GTAGTCCACGCCGTAAACGATGAGTGCTAAGTGTTAGAGGGTTTCCGCCCTTTAGTGCTGAAGTTAACGCATTAAGCACTCCGCCTGGGGAGTACGGCCGCAAGGCTGAAACTCAAAGGAATTGACGGGGGCCCGCACAAGCGGTGGAGCATGTGGTTTAATTCGAAGCAACGCGAAGAACCTTACCAGGTCTTGACATCCTCTGACAACCCTAGAGATAGGGCTTCTCCTTCGGGAGCAGAGTGACAGGTGGTGCATGGTTGTCGTCAGCTCG
+
CFGGGGGGGGGGGGGGGGGGGGGGGGGGGGGGGGGGGGGGGGGGGGGGGGGGGGFFGGGGGGGGGGGGGGGGGGGGGGGGGGGGGGGGGGGGGGGGGGGGGGGGGGGGGFFGGGGGGGGGGGGGGGGGGGGGGGGGEGGGGGGGFGGGGGGGGGGGGGGGGGGGGGGGGGGGGGGGGGGGGGGGGGGGGGGGGGGGGGGGGFGGC?CFGGGGGGGGGFGGGFGGGGGDGGFFGGGF@EGGFFGFFFGGFF7>>??FFFFFGGDFG<6(20:9;3
@M02542:52:000000000-J9N43:1:1101:9203:8427 1:N:0:GTGAAA
GTAGTCCACGCCGTAAACGATGGATACTAGCTGTTGGGGGTAACTTCAGTGGCTAAGCGAAAGTGATAAGTATCCCACCTGGGGAGTACGTTCGCAAGAATGAAACTCAAAGGAATTGACGGGGGCCCGCACAAGCGGTGGAGCATGTGGTTTAATTCGATGATACGCGAGGAACCTTACCAAGGCTTAAATGGGAAACGACAGATTTGGAAACAGATTTTTCTTCGGACGTTTTTCAAGGTGCTGCATGGTTGTCGTCAGCTCGTGCCGTG
+
GGGGGGGGGGGGGGGGGGGGGGGGGGGGGGGGGGGGGGGGGGGGGGGGGGGGGGGGGGGGGGGGGGGGGGGGGGGGGGGGGGGGGGGGGGGGGGGGGGGGGGGGGGGGGGGGGGGGGGGGGGGGGGGGGGGGGGGGGGGGGCFGGGGGGGGGGGGGGGGGGGGGGGGGGGDGGGGGGGGGGGGGGGGGGGGGGFFGG5FFGFGGGFGGGFFGGGGGGGGFGGGGGGFGDGBBCFGFFGDG@FC?FFGGFGGFFFFF???BGGGFGBFFFFFE
@M02542:52:000000000-J9N43:1:1101:22207:8429 2:N:0:GTGAAA
GTAGTCCACGCCGTAAACGATGTCTACTAGCTGTTCGTGTCCTTGTGATGTGAGTAGCGCAGCTAACGCACTAAGTAGACCGCCTGGGGAGTACGGTCGCAAGATTAAAACTCAAATGAATTGACGGGGGCCCGCACAAGCGGTGGAGCATGTGGTTTAATTCGACGCAACGCGAAGAACCTTACCTACTCTTGACATCTACGGAAGACTGCAGAGATGCGGTTGTGCCTTCGGGAACCGTAAGACAGGTGCTGCATGGCTGTCGTCAGCTCGG
+
GGGGGGGGGGGGGGGCCFFGGGGGGGGGGGGGGGGGGGGGGGGGGGGGGGGGGGGGGGGEEGGGGGGDGEGGGGGFGGGGGGGGGGGGGGGGGGGGGGGGGGGGGGGGGGGGGGGGGGGGGGFGGEGGGGGGGGGGGGGGGGD=EDCGGGGGGGGGGGGGFGFCFGDGABC>599BE@FFFFFGGGFFGFFFFFFFFF?<FB<GEF>GFC?B7C+.47:61>7B(4?7)6:.3>B>91-99?D*57?F:8/))6?B<271(-.)97.))0//55
@M02542:52:000000000-J9N43:1:1101:5449:8437 2:N:0:GTGAAA
GTAGTCCACGCCGTAAACGATGTCTACTAGCTGTTCGTGTCCTTGTGATGTGAGTAGCGCAGCTAACGAACTAAGTAGACCGCCTGGGGAGTACGGTCGCAAGAGTAAAACTCAAATGAATTGACGGGGGCCCGCACAAGCGGTGGAGCATGTGGTTTAATTCGACGCAACGCGAAGAACCTTACCTACTCTTAACATCTACGGAAGACTGCAGAGATGCGGTTGTGCCTTCAGGACCGGTAAGCCAGGTGCTTCATGGCTCTCGTTAGTCCGG
+
8C,CFC<E,B@F:+8,C687D@C<CF9FC,<EGFFGGG?C6CC6@C66C,6E6F<E,,7@+++6556C,8@F?EEAFA@FCGD:=:7+++=?8544?CFD4==,,7CFCFD8:FC,+8E=,86;D=8F+F5:***@CECEEC5>8)*/4=0<4C9,=E<F6<5=77CD>A*58<1;D@)0)(9:DF9*0*)0*)115)0)1<(1;));?F),+0<)(:7<>3759(:F-)).)/3:(4()1,9*).47<469))-.).4.().,1*.)0*19;5
@M02542:52:000000000-J9N43:1:1101:18429:8438 2:N:0:GTGAAA
GTAGTCCACGCCGTCAACGATGTCTACTAGCTGTTCGTGTCCTTGTGATGTGAGTAGCGCAGCTAACGCACTAAGTAGACCGCCTGGGGAGTACGGTCGCAAGATTAAAACTCAAATGAATTGACGGGGGCCCGCACAAGCGGTGGAGCATGTGGTTTAATTCGACGCAACGCGAAGAACCTTACCTACTCTTTACATCTACGGAAGCCTGCAGAGATGCTGTTGTGCCTTCGGGAACCGTAAGACAGGTTCTGCACGGCTGTCGTCCGCTCGG
+
DGGFFGGGFEGGGG+CFGGGGGGFGGGGGGGGGGGFGBFGGGGGGGGGGFGGGFGGGGFGGCEGGCEFGDGGGGGGGCDFDEGGCFGGDFGFGFC7FGGGEGCEGGGGGGF8FGDDDFG=FFFDDCEG>F8CD>DCC:>D>*>4*:5A:599EGC88<DGFGC597*58>CGB3485;?FFB4DCF:BC4;=*)*9<AFA49:*).)*0*8?G6+71*06)9BFB,3::<).-.90(12)14916?F@046=7>2-(-339>1)19.0)).)55
@M02542:52:000000000-J9N43:1:1101:28884:8439 2:N:0:GTGAAA
GTAGTCCACGCCGTAAACGATGTCTACTAGCTGTTCGTGTCCTTGTGATGTGAGTAGCGCAGCTAACGCACTAAGTAGACCGCCTGGGGAGTACGGTCGCAAGATTAAAGCTCAAATGAATTGACGGGGGCCCGCACAAGCGGTGGAGCATGTGGTTTAATTCGACGCAACGCGAAGAACCTTACCTACTCTTGACATCTACGGAAGACTGCAGAGATTCGGTTGTGCCTTCGGGAACCGTAAGACAGGTGCTGCATGGCTGCCGTCACGCCGG
+
GGGGGGGGGGGGGGGGGGGGGGGGGGGGGGGGGGGFGGGFGGGGFGGGGGGGGGGGGGGGEEGGGGGGGGGGGGGGGCGGGGGGGGGGGGGGGFGEGGGGGGGGDGGGGGGGGGGGGGGGGGCGGGG7@:EGGEGGGGG,=EECED57FGGGGGGGGGGGFC;FDGEGBFGGFD>DF:FF>BF7DGGFGFF@=)9F92*)=<:98BDFFG)(<+0),7*62<5798:GA<>2,.479?:)*-9*63:?:3)9<),(4<(31018D75.))).5)
@M02542:52:000000000-J9N43:1:1101:10929:8450 1:N:0:GTGAAA
GTAGTCCACGCCGTAAACGATGAGTGCTATGTGTTAGAGGGTTTCCGCCCTTTAGTGCTGAAGTTAACGCATTAAGCACTCCGCCTGGGGAGTACGGCCGCAAGGCTGAAACTCAAAGGAATTGACGGGGGCCCGCACAAGCGGTGGAGCATGTGGTTTAATTCGAAGCAACGCGAAGAACCTTACCAGGTCTTGACATCCTCTGACAACCCTAGAGATAGGGCTTCTCCTTCGGGAGCAGAGTGACAGGTGGTGCATGGTTGTCGTCAGCTCG
+
FGGGGGCFFEGGGGGGGGGEGGGGGCFGGGGFFFGGGGGGGFGEGGGGGGGGGGGGGGGGGGGGGGGGGGEGGGGGGGGGGGGGEGGGGGDGEGGGGGEEFDCGDFC<CFGGFGGGGFGGGGGGCE7F7CEGGGCECEEFGFG<<FEGGCFFFFGCFGGFFGGFFFGGDGGFGGGGEGGGG8@@:C8CEC@FFGGGGGF<C7FF8>GGGECGCG8<2+<CFGFD8FGGGDAF>7<BDCCGFFF<=)0*9CF?F?F>FAD?FF37D04?BF:9F>
@M02542:52:000000000-J9N43:1:1101:20677:8450 2:N:0:GTGAAA
GTAGTCCACGCCGTAAACGATGTCTACTAGCTGTTCGTATCCTTGTGATGTGAGTAGCGCAGCTAACGCACTAAGTAGACCGCCTGGGGAGTACGGTCGCAAGATTAAAACTCAAATGAATTGACGGGGGCCCGCACAAGCGGTGGAGCATGTGGTTTAATTCGACGCAACGCGAAGAACCTTACCTACTCTTGACATCTACGGAAGACTGCAGAGATGCGGTTGTGCCTTCGGGAACAGTAAGACAGGTGCTGCTTGGCTGCCGTCCGCTCCG
+
GGGGGGGGGDGGGG,BFFFGGCFFFGGGGFGFFEFGGGCEFDF9FFGGGFGGGGGGGGGGFGFFFFFFE>FEFGGGGGDFFGGG7FG@BCGGGGGGGGGCGGGCGGGGGDC>FGGGFFCFGD=BFGGGD7EGGEGGGGGFGG5>*/>9:EFGF?F>FGCCCEGFGGEDBE5DBC135@FF@?FDGGGFG66=B2@?6A6-=>BGF3)20080<+97<C7>9E>),80:5>ABBF01(1(*2.*2-)453-998<7)6>:040(.)*0)...)).
@M02542:52:000000000-J9N43:1:1101:4615:8466 1:N:0:GTGAAA
GTAGTCCACGCCGTAAACGATGTCTACTAGCTGTTCGTGTCCTTGTGATGTGAGTAGCGCAGCTAACGCACTAAGTAGACCGCCTGGGGAGTACGGTCGCAAGATTAAAACTCAAATGAATTGACGGGGGCCCGCACAAGCGGTGGAGCATGTGGTTTAATTCGACGCAACGCGAAGAACCTTACCTACTCTTGACATCTACGGAAGACCGCAGAGATGCGGTTGTGCCTTCGGGAACCGTAAGACAGGTGCTGCATGGCTGTCGTCAGCTCGG
+
FE9CFFGGGEGGEFFGGGGGGGGGGGGGGGGGGGGGGGGGGGGGGGGGGGGFGGGGFGGGGGDGFEFEGGGGGGGGGGGGGGGGFGGGEEGGGGGEGGGGGGGGCFGGGGGGGGGGGGGGGFFGGGGGGGGGEGGGGGGGGEGGGGGGGGGGGGGFGFFFFFFGGGGEGGEGGGGGGGGGGGGGGGGGGGGGGGGGGGGGGFGDDCEGGGGGGCEGGGF:CEGGGEGGGGFFGGGFFGDGFFC??BGGFGFBBAFBAFBB4CDFF?FFB22?>)
@M02542:52:000000000-J9N43:1:1101:23473:8484 1:N:0:GTGAAA
GTAGTCCACGCCGTAAACGATGTCTACTAGCTGTTCGTGTCCTTGTGATGTGAGTAGCGCAGCTAACGCACTAAGTAGACCGCCTGGGGAGTACGGTCGCAAGATTAAAACTCAAATGAATTGACGGGGGCCCGCACAAGCGGTGGAGCATGTGGTTTAATTCGACGCAACGCGAAGAACCTTACCTACTCTTGACATCTGCGGAAGACTGCAGAGATGCGGTTGTGCCTTCGGGAACCGTAAGACAGGTGCTGCATGGCTGTCGTCAGCTCGG
+
GGGGGGGGGGGGGGGCDEFGGGGGGGGGGGGGGGGGGGGGGGGGGGGGGGGGGGGGGGGGGGGGGGGGGGGGGGGGGGGGGGGGGGGGGGGGGGGGGGGGGGGGGGGGGGCFGGGGGGGGGGGGGGGGGGGGGGGGGGGGGGGGGGGGGGGGGGGGGGGGGGGGGGGGGGGGGGGGGGGGGGGGGGGGGGGGGGGGGGGGGFGGCDGGGGGGGGGGGGGGGGGGGGGGGGBFGGGFFFGGFFGFFFGGFGGFFFFFFF:?GGGFGFFFFFFFF3
@M02542:52:000000000-J9N43:1:1101:10428:8505 2:N:0:GTGAAA
GTAGTCCACGCCCTAAACGATGTCAACTGGTTGTTGGGTCTCTTCTGACTCAGTAACGAAGCTAACGCGTGAAGTTGACCGCCTGGGGAGTACGGCCGCAAGGTTGAAACTCAAAGGAATTGACGGGGACCCGCACAAGCGGTGGATGATGTGGTTTAATTCGATGCAACGCGAAAAACCTTACCCACCTTTGACATGGCAGGAAGTTTCCAGAGATGGATTCGTGCCCGAAAGAGAACCTTCACACCGGTTCTGCATGGCTGTCTTC
+
GGGEGGGGGGGFGGGFGGGGGFGG9FGGGGGGGGGGGGGGGGGGGGGGGGGGGGGGGGGGGGGGGGGGGGGGGGGGGGGGGGGGGGGGGCFGGGGGGGGGGGGGGGGGGGGGGGGGGGGGGCFFGGGGGG:BEECEGGGGGGEDGF,CE7,=FFGCGGGGFFGGGGGGFF5C>D>EBF>DAFFG6<FD<FFFF9=F<?@:@:>CFF9EFFBA?C5;)0>7<FF>><0328>1304<<?7DC)0*4)()-(.)-3)2)))((3:1****
@M02542:52:000000000-J9N43:1:1101:17110:8506 2:N:0:GTGAAA
GTAGTCCACGCCGTCAACGATGTCTACTAGCTGTTCGTGTCCTTGTGATGTGAGTAGCGCAGCTAACGCACTAAGTAGACCGCCTGGGGAGTACGGTCGCAAGATTAAAACTCAAATGAATTGACGGGGGCCCGCACAAGCGGTGGAGCATGTGGTTTAATTCGACGCAACGCGAAGAACCTTACCTACTCTTGACATCTACGGAAGACTGCAGAGATGCGGTTGTGCCTTCGGGAACCGTAAGACAGGTGCTGCATGGCCGTCGTCAGCTCCG
+
GGGGFGGFGGGGGG7FFGGGGFFGGGGGGGGGGGGGGGGCEGGGGGGGGGGFFGGGGGGGGGGGGGGGGGGGGGGGGGGGGEGGGGFGGGGGGGGGEEGGGGGGGGGGGGFGGFFGFGGGGFFGGGGGGGGGGGGGGGCFFGGEGD1CGCFGDCGFFGGGCCGGGGCGFFDG>CBF>>@FFFFGGFF49?FFF24@4:?AFB:DE376)*5<C8+8:CG<>FFF>:(0)))5:>;>1169D?GGB2(72A))34)4<>1((((4))7).)/)))
@M02542:52:000000000-J9N43:1:1101:10229:8506 2:N:0:GTGAAA
GTAGTCCACGCCGTAAACGATGTCTACTAGCTGTTCGTGTCCTTGTGATGTGAGTAGCGCAGCTAACGCACTAAGTAGACCGCCTGGGGAGTACGGTCGCAAGATTAAAACTCAAATGAATTGACGGGGGCCCGCACAAGCGGTGGAGCATGTGGTTTAATTCGACGCAACGCGAAGAACCTTACCTACTCTTGACATCTACGGAAGACTGCAGAGATGCGGTTGTGCCTTCGGGAACCGTAAGACAGGTGCGGCATGGCTTGCGTCGGCTCGG
+
GGGGGGGGGGGGGGFGGGGGFGGGGGGGGGGGGGGGGGGGGGGGGGGGGGGGGGGGGGGGGGGGGGGGGGGGGGFFGGGGGGGGGGGGGGGGGGGGGGGGGGGFGFFGGGGGGGGGGFGGGGGGGGGGGGGGGGGDGGGFGEGEGGGGGGDGGGGCFGGGFGF=FDGDFED<D)(88@F4@B6:<FGFGFFFB7BFBF44@A:G@>5CFG7(<@<50>7425BF(-8F><<?0@9>BBBGGFC9487FBFF4((419<::(((,91))07)0))
@M02542:52:000000000-J9N43:1:1101:23053:8508 2:N:0:GTGAAA
TAGTCCACGCCGCAAACGATGTCTACTAGCTGTTCGTGTCCTTGTGATGTGAGTAGCGCAGCTAACGCACTAAGTAGACCGCCTGGGGAGTACGGTCGCAAGATTAAAACTCAAATGAATTGACGGGGGCCCGCACAAGCGGTGGAGCATGTGGTTTAATTCGACGCAACGCGAAGAACCTTACCTACTCTCGACATCTACGGAAGACTGCAGAGATGCGGTTGTGCCTTCGGGAACCGTAAGACAAGTGGTGCATGGCCGTCGTCAGCCCCTG
+
GGGGGGFGGGGEEGGEFF@FFFGGGGGGGGGGGGGGGGGGFDGGGFC9EEFFFFFFGGGEGGGGCGGC7>FGGGGGGFGCEGGGFDGGGGFGGGGGGGEGGCFFFGGGGGGGGGFFFGDCFGGD8CEFGFGGE57*;>FGDCE5>CFF5FEF?F<EEG@:AFFGGGGGB>E5)99E:F>>@>F<D::7*01/<0)717=>60:<>5:E=4(5<C85<F>1;B))-42*)6226>(44,-**-/2)(()-)*1(.8))42((42()*)0)).))0
@M02542:52:000000000-J9N43:1:1101:25285:8514 2:N:0:GTGAAA
TAGTCCACGCCGTAAACGATGTCTACTAGCTGTTCGTGTCCTTGTGATGTGAGTAGCGCAGCTAACGCACTAAGTAGACCGCCTGGGGAGTACGGTCGCAAGATTAAAACTCAAATGAATTGACGGGGGCCCGCACAAGCGGTGGAGCATGTGGTTTAATTCGACGCAACGCGAAGAACCTTACCTACTCTTGACATCTACGGAAGACTGCAGAGATGCGGTTGTGCCATCGGGAACCGTAACACAGGATCTGCAGTGCTCTCTTCAGCTCGGG
+
GGGGGGGGGGGGGGGGGGGGFGGGGGGGGGGFGGGGGGCFGGGGGGCFCFFFCGGGGEGGGGGGFGGGGGEGGCEFFGGGGGGEGCEFFEGFGGF<FGGGGEGGFFFGGGGCGFGFGGGGDCGGGEGGGG?EGGEGGGGCEGGDGGFGGFG,9A:B8<CCFF@+ADCGFFDDBC;B5?FFFBFFCFCF66==BB4/<>6<8,4D;));6*3<:FF44:7-27:5,8AG>)310>(,1693/4*2((,.())*)-)().)6))).02*0/6))))
@M02542:52:000000000-J9N43:1:1101:26780:8519 2:N:0:GTGAAA
GTAGTCCACGCCGTAAACGATGTCTACTAGCTGTTCGTGTCCTTGTGATGTGAGTAGCGCAGCTAACGCACTAAGTAGACCGCCTGGGGAGTACGGTCGCAAGATTAAAACTCAAATGAATTGACGGGGGCCCGCACAAGCGGTGGAGCATGTGGTTTAATTCGACGCAACGCGAAGAACCTTACCTACTCTTGACATCTACGGAAGACTGCAGAGATGCGGTTGTGCCTTCGGGAACCGTAAGACAGGTGCTGCATGGCTGTCGTCAGCTCGG
+
GGGGGGGGGGGGGG@FGGGGGGGGGGGGGGGGGGGGGGGGGGFGGGGGGGGGGGGGGGGGGGGGGGGGGGGGGGGGGGGGGGGGGGGGGGGGGGGGGGGGGGGGGGGGGGGGGGGGGGGGGGGGFGGEDCEGGGGGGGGGGGGEGGFGGGGGGGGGGGGGFGGFGGGGFEGGFGFFFFFFFFFGGFFFG=@F?2FFF<=<FD?DFFFGFG:0:<0)4D*4(7<B6?BGB2<<6:>BFFFGGFG*-,(<?<)976<:A2017184DFFFD?4:>)
@M02542:52:000000000-J9N43:1:1101:27043:8524 1:N:0:GTGAAA
GTAGTCCACGCCGTAAACGATGTCTACTAGCTGTTCGTGTCCTTGTGATGTGAGTAGCGCAGCTAACGCACTAAGTAGACCGCCTGGGGAGTACGGTCGCAAGATTAAAACTCAAATGAATTGACGGGGGCCCGCACAAGCGGTGGAGCATGTGGTTTAATTCGACGCAACGCGAAGAACCTTACCTACTCTTGACATCTACGGAGGACTGCAGAGATGCGGTTGTGCCTTCGGGAACCATAAGACAGGTGCCGCATGGCTGTCGTCAGCTCGG
+
GG<FGGGGGGGGGGGGGGGGGGGGGGGGGGGGGGGGGGDFGGGGGGGFGGGGGGGGGGGGGGGGGGGGGGGGGGGGGGGGGGGGGGGGGGGGGGGGGGGGGGGGGGGGGGGGGGGGGGGGGGGGGGGGGGGGGGGGGGGGGGGGGGGGGGGGGGGGGGGGGGGGGGGGGGGGGGGGGGGGGGGGGGGGGGGGGGGGGGGGGFGGGGGGGGGGGGGGGGGGGGEGGGGGGGFFGGGDFGGGFFGFFFFFFGGFFFFFFFBFGGGFGFFFFFFFF)
@M02542:52:000000000-J9N43:1:1101:6585:8596 1:N:0:CTGAAA
GTAGTCCACGCCGTCAACGATGGATACTAGCTGTTCGGAGCAATCTGAGTGGCTAAGCGAAAGTGATAAGTATCCCACCTGGGGAGTACGCACGCAAGTGAAACTCAAAGGAATTGACGGGGGCCCGCACAAGCGGTGGAGCATTTGGTTTAATTCGATGATACGCTAGGAACCATACCAGGGCTTAAATGTAGATTGACAGGACTGGAAACAGTTTAATCTTCGAACAATTTACAAGGTGCTGCATGGTTGTCGTCACCTCGTGCCGTGAGGG
+
,CD<6CF@E,@FGG7886@@C@,,CFE@EDEFFG@F,+,+7F,CC9<@6EF6@FFGGFGGD+=E,FC6?,<,,<<,?FEG8,:=C++BF=7BE=+4CF5CFCBEF<F<E,4EEGF,<,BCGFCF++>>C*>F7ACC@FG*,@C,,,7>F*@<;;C,*,7,FCCF77*=8,B,4;+,?C8BC7CFEF7+1C92CC7+;C61@=**;77C4C+*A8@7+++<:+++**2*957FF7:7/+9*))2)*,AC52*-86(-42()***8/,(,806)5)
@M02542:52:000000000-J9N43:1:1101:4531:8605 2:N:0:GTGAAA
GTAGTCCACGCCGTAAACGATGAGTGCTAAGTGTTAGAGGGTTTCCGCCCTTTAGTGCTGAAGTTAACGCATTAAGCACTCCGCCTGGGGAGTACGGCCGCAAGGCTGAAACTCAAAGGAATTGACGGGGGCCCGCACAAGCGTTGGAGCATGTGGTTTAATTCGCAGCAACGCGAAGAACCTTACCAGCTCTTGACATCCTCTGACAACCCTATAGAAAGGGCTTCCCCCTCAGGAGCAGGTGTCCAAGGGGTTCCATGTTGCAGTTACCTCC
+
FDFGGFAFGGGGDFF7FF7CB@EGGGFGGGGGGEEFGGC@:FCC@FGGCFC,6FFGFEFCFG,ED<@FDCCFDFCA?FFCF8FGGGGFGCCEEGACFEDECEF:D?FDG9DD>EFFFF8ADDG,+,3+@+@8C*>>EGD8D:C**)8,=65?9BC,:B*88+;<**2::AF*)2(0875@<8)209<**))015*/,)65?25C)/9F45??68+94**.().8061C(((-4)5:01(/*(1258)*)))0(,,(.)).5)))*2*01****.
@M02542:52:000000000-J9N43:1:1101:15195:8622 1:N:0:GTGAAA
GTAGTCCACGCCGTAAACGATGTCTACTAGCTGTTCGTGTCCTTGTGATGTGAGTAGCGCAGCTAACGCACTAAGTAGACCGCCTGGGGAGTACGGTCGCAAGATTAAAACTCAAATGAATTGACGGGGGCCCGCACAAGCGGTGGAGCATGTGGTTTAATTCGACGCAACGCGAAGAACCTTACCTACTCTTGACATCTACGGAAGACTGCAGAGATGCGGTTGTGCCTTCGGGAACCGTAAGACAGGTGCTGCATGGCTGTCGTCAGCTCGT
+
FGGGGGGGGGGGGGGGGGGGGGGGGGGGGGGGGGGGGGGGGGGGGGGGGGGGGGGGGGGGGGGGGGGGGGGGGGGGGGGGGGGGGGGGGGGGGGGGGGGGGGGGGGGGGDFGGGGGGGGGGGGGGGGCGCFGGGGGGGGGGGDGGGGGGGGGCFGGGGGGGGGFGGGGGGGGGGGGGGGGGGGGGGGGGFGGGGGGGGGGGFGGGGGGGGGFFGGGGGGGGGGGGGGGGGFFGGGE>FGGFFGFF?CFFGG?FF??ADFFGGGFF24?FBAFE)
@M02542:52:000000000-J9N43:1:1101:20393:8635 2:N:0:GTGAAA
GTAGTCCACGCCGTAAACGATGTCTACTAGCTGTTCGTGTCCTTGTGATGTGAGTAGCGCAGCTAACGCACTAAGTAGACCGCCTGGGGAGTACGGTCGCAAGATTAAAACTCAAATGAATTGACGGGAGCCCGCACAAGCGGTGGAGCATGTGGTTTAATTCGACGCAACGCGAAGAACCTTACCTACTCTTGACATCTACGGAAGACTGCAGAGATGCGGTTGTGCCTTCGGGAACCGTAAGCCAGGTGCCGTATGGACTGCGGCAGCCCGG
+
GGGGGGGFGGGGGG7,DFGGGGGGGGGGGGGGGGGGGGGGGGGGGGGGGGGGGGGGFGGGGGGGFFGGGGGGGGGGGGGG<FFGGGGGGGGGGGDFFCGEGGGGCFFGGFGGFGGGGGGGGGGGGGCEECCEFG7:>FGGGGGGGGGGGGGGEFGGGGGGFGFCFDCDBDED>3:BEBAAADFGGC<FGFFFBA4:447<FF<DBBFGFFDBD677:>C2(<5<>1<G<A276>109(83*4*/)((0449)(4,(470)))(.*)))0)).)0
@M02542:52:000000000-J9N43:1:1101:12003:8644 1:N:0:GTGAAA
GTAGTCCACGCCGTAAACGATGTCTACTAGCTGTTCGTGTCCTTGTGATGTGAGTAGCGCAGCTAACGCACTAAGTAGACCGCCTGGGGAGTACGGTCGCAAGATTAAAACTCAAATGAATTGACGGGGGCCCGCACAAGCGGTGGAGCATGTGGTTTAATTCGACGCAACGCGAAGAACCTTACCTACTCTTGACATCTACGGAAGACTGCAGAGATGCGGTTGTGCCTTCGGGAACCGTAAGACAGGTGCTGCATGGCTGTCGTCAGCTCGT
+
GGGGGGGGGGGGGGEFGGGGGGGGGGGGGGGGGGGGGGGGGGGGGGGGGGGGGGGGGGGGGGGGGGGGGGGGGGGGGGGGGGGGGGGGGGGGGGGGGGGGGGGGGGGGGGGGGGGGGGGGGGGGGGGGGGGGGGGGGGGGGGCGGGGGGGGGGGGGGGGCFGGGGGGGGGGGGGGGGGGGGGGGGGGGGGGGGGGGGGGGGFGGGGGGGGGGGGGGGGGGGGGGGGGGGGFFGGGFFGGGFFGFFFGGFGGBFAFFFFF?FGGFGFFFF?<FF)
@M02542:52:000000000-J9N43:1:1101:27369:8688 2:N:0:GTGAAA
GTAGTCCACGCCGTAAACGATGGATACTAGCTGTTCGGAGCAATCTGAGTGGCTAAGCGAAAGTGATAAGTATCCCACCTGGGGAGTACGCACGCAAGTGTGAAACTCAAAGGAATTGACGGGGGCCCACACAAGCGGTGGAGCATGTGGTTTAATTCGATGATACGCGAGGAACCTTACCAGGGCTTAAATGTAGATTGACAGGACTGGAAACAGTTTTTTCTTCGGACAATTTACAAGGTGCTGCATGGTTGTCGTCAGCTCGTGCCGTG
+
GGGGGGGGGGGFGG7FFGGGGGGGGGGGGGGGGGCFGDGGGGGFGGGFGGGFGGGGGGGFGGGGGGGGGFGGGFGGGGGCEFGGGGGGFEGGGGGDCEGF<FGGGGGGGGAEFFGGGGGGGG6@DG6<CGGGG>CGGG8C>:FFGGGGGFEE6?FGFGGCFGFCFC=C?E=D><DF;AFFFEFGGGG)>FB?FAFBAFF?FFFGFFFFFGBFG6C5-:>A:B?BA9?C21>F?FF<))6775*08<29)4@FB03484?08:-4*/7<55)0
@M02542:52:000000000-J9N43:1:1101:13345:8712 2:N:0:GTGAAA
GTAGTCCACGCCGTAAACGATGTCTACTAGCTGTTCGTGTCCTTGTGATGTGAGTAGCGCAGCTAACGCACTAAGTAGACCGCCTGGGGAGTACGGTCGCAAGATTAAAACTCAAATGAATTGACGGGGGCCCGCACAAGCGGTGGAGCATGTGGTTTAATTCGACGCAACGCGAAGAACCTTACCTACTCTTGACATCTACGGAAGACTGCAGAGATGCGGTTTTGCCTTCGGGAACCGTAAGACCGGTTCTTCATGGCTTTCGTCAGCCCGG
+
GG<FEGGGGGGGGGGGGGGGGGGGGGGGGGGGGGFFGGGFGGGGGGGGCFGEFGGGGGGGGGGGGGGGGEGGDGFGGFGGGGGGGGCD7:FFGGGGGGGGGGEFGFCFGFGGFFGFFGCFGGFGGGGDEGDGGGGGGEFGGGEBEDGGGGGGCDGGGGFGFGFG@D=DDDG<DGF>377FFFFG69C*7=F49)9;):6A42173;:F@73(987;?C763>@5((.CA<>?6D(-(42)9?D542()(()0)-)).),(((,.*1).)4).))
@M02542:52:000000000-J9N43:1:1101:15001:8717 2:N:0:GTGAAA
GTAGTCCACGCCGTAAACGATGAGAACTAGTTATTGGGGGTATTGACTCCCTCAGTGACGCAGCTAACGCATTAAGTTCTCCGCCTGGGGAGTACGGCCGCAAGGCTAAAACTCAAAACAATTGACGGGGGCCCGCACAAGCGGGGGATTATGTGGTTTAATTCGAAGCAACGCGCAGAACCTTACCTAGGCTTGAACTCCTCAGAATTCGACGTAATGGTTGAATGTCCTGCAGGGGAATTGAGTGAGAGGTGCGGCGTGGCTGCCGTCAGCG
+
GGGGGGGGGGGGGGGGGGGGGFGGGGGGGGGGGGGGFGGGGGGGGGGGGGGGGGGGGGGGGGDGGGGGGGGGGGGGGGGGGGGGGGGGGGGGGGGGGGGGGGGGGGGGGFGGGGGGGGGGFGGGGGGGGG8EG*>C*1>E85:C*:>7;79CFGG7@FFG?FGC7>=CDFC*;57B@7:6F::7*C<=>FF4?73::8@B?2170=6:802)*:1<:CCA<F5?45)*.5-424(.9(,9>:**4:A8<<F38?)(4990((,47*.))0))))
@M02542:52:000000000-J9N43:1:1101:27029:8719 2:N:0:GTGAAA
GTAGTCCACGCCGTAAACGATGTCTACTAGCTGTTCGTGTCCTTGTGATGTGAGTAGCGCAGCTAACGCACTAAGTAGACCGCCTGGGGAGTACGGTCGCAAGATTAAAACTCAAATGAATTGACGGGGGCCCGCACAAGCGGTGGAGCATGTGGTTTAATTCGACGCAACGCGAAGAACCTTACCTACTCTTGACATCTACGGAAGACTGCAGAGATTCGGTTGTGCCTTCGGGAACCGTAAACCAGGGTCTGCAGGGCTGTCGTCGTCTCGG
+
GGGGGGGGGGGGGGCFGGGGEFGGGGGGGGGGGGGGGGGFGGGGGGGGGGGGGGGGGGGGGGGGGGGGGGGGGGGGGGGGGGGGGGGGCGGGGGGGGGGGGGGGGGGGFGGGGGGGGGGGCF9FGGGEGECEGBCEEGGFGEDGGGGGGGCFGGGGGGGGFCFGGDGGDA5:>33>BD4>FF?CGDFFGFFF6)9FFF?<FABGFE:C5*40FA:3:C*.4@EE0:<GFAA??EF6;?2DC69*).451().40252(-47:()91)))0))/)
@M02542:52:000000000-J9N43:1:1101:26067:8725 2:N:0:GTGAAA
GTAGTCCACGCCGTAAACGATGTCTACTAGCTGTTCGTGTCCTTGTGATGTGAGTAGCGCAGCTAACGCACTAAGTAGACCGCCTGGGGAGTACGGTCGCAAGATTAAAACTCAAATGAATTGACGGGGGCCCGCACAAGCGGTGGAGCATGTGGTTTAATTCGACGCAACGCGAAGAACCTTACCTACTCTTGACCTCTACGGAAGACTGCAGAGATGCGGTTGTGCCTTCGGGAACCGTAAGACAGGTGTTGGATGGCTGGCGTCCGCCGGG
+
GGGGGGGGGGGGGGCFFGGGGGGGGGGGGGGGFGFGGFFGGGGGGGGGGGGFFGGGGGGGDCFGGFGCGD7>FFFGGGGGFGEGGGGFCFGGGGDDDGGGGGCDFGGGGGGGG9D9DFFGFG,BFGGDGGECGGGGGGGGGD>8:CBCDGGGGGGGFGGGF7?=<C/3=>ECBDFE>B4@FF*>F<CFG66@B>F:)6059<29>:7:)*,(++<7:C:)6>5)1:?DD26,(0799:B)>?D*).:)8<)0(((,.),4(((()10).)5003
@M02542:52:000000000-J9N43:1:1101:13821:8731 2:N:0:GTGAAA
GTAGTCCACGCCGTAAACGATGATAACTAGCTGTCCGGGTTCATGGAACTTGGGTGGCGCAGCTAACGCATTAAGTTATCCGCCTGGGGAGTACGGTCGCAAGATTAAAACTCAAAGGAATTGACGGGGGCCTGCACAAGCGGTGGAGCATGTGGTTTAATTCGAAGCAACGCGCAGAACCTTACCAGGGTTTGACATGGCTAGTATGATTTCCAGAGATGGAATTCTTCAGTTCGGCTTTCTAGCTCACAGGTTCCGGATGGCCGTCGGTACG
+
GGDGGGGGGG7@FFGGGGGDFFGF,CFGFFFGGGGFG7FFCEEFGGCFGGFGGGCFBFGGE@FGFCEFGGGGGFGGGDFGA+FE@=D+C+CFGEBFE6:>@FE@FGGGDAEF?>DEFGFFGG,>DECFEFGGGGGGGG>8FGGGCGF==C??,,?,;,0=8<CCGGEGAFCDDD@3:BA>;?FGG7<)*.>5.(*0))*,5(5<B=F?4C>AFG@F3*9A>F4*)5<C22-66*)4;6?)06*:<))8))0*,).5(-((,,,(*)8))))0))
@M02542:52:000000000-J9N43:1:1101:18018:8735 2:N:0:GTGAAA
GTAGTCCACGCCGTCAACGATGTCTACTAGCTGTTCGTGTCCTTGTGATGTGAGTAGCGCAGCTAACGCACTAAGTAGACCGCCTGGGGAGTACGGTCGCAAGATTAAAACTCAAATGAATTGACGGGGGCCCGCACAAGCGGTGGCGCATGTGGTTTAATTCGACGCAACGCGAAGAACCTTACCTCCTCTTGACTTCTACGGAAGACTGCAGAGAATCGGTTGTGCCTTCGGGCACCGTAAGCCAGGTGCCGCATGCCTACGCTCACCCCGG
+
BCG:CFEFEFFDF6@CFGG<D6CFFDFFEFGGGAF<CFFGCF9FEE@ACCE<EE@C@<+@6+@FA,B,@+C:A,=FG9<5B=@+B=7A7FC@ECECCC7F:7@AF,,,CF9=FAF9D>9,3A9,6++3=+*3@EGG>FC,:*>BE),4:5:5FF+3=9*+;+1*4/:9):*2)/(7)0).88F>G49*7>5?B56?)6@A?2:<).)00*50+09.3*:)(.759::7-44<(76(,43)14**)(..()0)(,((-(),6)1()*0)*))0))
@M02542:52:000000000-J9N43:1:1101:21675:8736 2:N:0:GTGAAA
GTAGTCCACGCTGTAAACGATGGATACTAGCTGTTGGGGGCAACTTCAGTGGCTAAGCGAAAGTGATAAGTATCCCACCTGGGGAGTACGTTCGCAAGAATGAAACTCAAAGGAATTGACGGGGGCCCGCACAAGCGGTGGAGCATGTGGTTTAATTCGATGATACGCGAGGAACCTTACCAAGGCTTAAATGTAGATTGACAGGTTTGGAAACAGACTTTTCTTCGGCCAATTTACAAGGTGCTGCATGGTTGTCGTCAGCTCGTGCCGTGGG
+
GGGGGGGGGGGGGGFFFFEGGGGGGGGGGGGGGFFGGDGGGGGGGGGGGFGGGGGGGGGGFGGGGGGGFFGGGGGGGGGGGGGGGEGGFCFGGGGGGGFGGGGGGGGGGGGGGFGGGGGGGGGDGGGGGGGGGGFGGGEGGGGGGGGGGFFGFCCGGCG98CGFGGGCD>CG>43AFFFFF<AGGGFFGFFFFDFF22@??<AGFBF7BGFAFCFF?GGAAFFFF9:D((-1(9ABBFFG:3*28>34)65=AB?<<?113:9:DD475B>3)8
@M02542:52:000000000-J9N43:1:1101:14879:8752 2:N:0:GTGAAA
GTAGTCCACGCCGTAAACGATGTCTACTAGCTGTTCGTGTCCTTGTGATGTGAGTAGCGCAGCTAACGCACTAAGTAGACCGCCTGGGGAGTACGGTCGCAAGATTAAAACTCAAATGAATTGACGGGGGCCCGCACAAGCGGTGGAGCATGTGGTTTAATTCGACGCAACGCGAAGAACCTTACCTACTCTTGACATCTACGGAAGACTGCAGAGATGCGGTTGTGCCTTCGGGAACCGTAAGACAGGTGCTGCATGGCCGTCGTCAGCCCGG
+
GGEGGGGGGGGGGGGG?FGGG?GGGGGGGGGGGGGGCFGGFGGGGGGGGGGGGGGGGGGGGGGGGGGGGGGGGGGGGGGGGGGGGFGGGGGGGGGGGEGEEGGGGGGGGFGGGGGGDFGGGGGGGGGDEGC5EGGGGGFGGGG5>D:FGGC<EGCFCCFCFGGGGDDGFDGGFGFFFF?FFFFGGGGFGFFFF26@FBFFFFFDFB>FFG>BGGC)8CFF9>)<0:?GF9>70>09>1(CGBD4)55F?<)))).,--:4((-(117).65).)
@M02542:52:000000000-J9N43:1:1101:24897:8754 2:N:0:GTGAAA
GTAGTCCACGCCGTAAACGATGTCTACTAGCTGTTCGTGTCCTTGTGATGTGAGTAGCGCAGCTAACGCACTAAGTAGACCGCCTGGGGAGTACGGTCGCAAGATTAAAACTCAAATGAATTGACGGGGGCCCGCACAAGCGGTGGAGCATGTGGTTTAATTCGACGCAACGCGAAGAACCTTACCTACTCTTGACATCTACGGAAGACTGCAGAGATGCGGTTGTGCCTTCGGGAACCGTAAGACAGGTGCTGCATGGGTGTCGTGAGCCCGG
+
GGDGGGGGGGGGGGGGGGGGGGGGGGG,EFGFGGGGGGGGGGGGGGGGGGGGGGGGGGGGGGEGGGGGGEGGGGGGGGGGGGGGGGGGGC@CFGGGGGDEEGGDFFGGGGGGGGFGGGGGGGGGGGDGGGEGDGGGGDE5DEGGGGGGGGGGGFGBECFFAGFGGCEDBDED>C;EB>FFFBFGFFC9DFFFF7?FD2=AF<:3<>36@F:1EC7>(:*)355>B?17<AA?FE>61:(//(>9))(0()0))480))(((,,)**./)))00)
@M02542:52:000000000-J9N43:1:1101:12101:8761 2:N:0:GTGAAA
GTAGTCCACGCCGTAAACGATGTCTACTAGCTGTTCGTGTCCTTGTGATGTGAGTAGCGCAGCTAACGCACTAAGTAGACCGCCTGGGGAGTACGGTCGCAAGATTAAAACTCAAATGAATTGACGGGGGCCCGCACAAGCGGTGGAGCATGTGGTTTAATTCGACGCAACGCGAAGAACCTTACCTACTCTTGACATCTACGGAAGACTGCAGAGATGCGGTTGTGCCTTCGGGAACCGTAAGACAGGTGCTGCATGGCTGTCGTCAGCTGGG
+
GG@FGGGGGGGGGGGDGGGGGGGGGGGGEFGGGGGGGGGEGGGGGGGFGGGGGGGGGGGGEFGGGFGGG+CFGGGGGGGGGGGGGGGGGGGGGGGEFEGGGGGGGGGGG9EFGGGFGGGGGGG9DGGGGGGGGGD>EGFFFGGG>DFGGGEGGGFFGGGGFGFCCDGGFFGGFGB@FEFFF<?7<CE?F*9@FAF:247<F91CD5<FFGF<7A9@?G7<;5B3(4(:<644339>FFFGD:5*)).03<)05<2(-)7028??<D3)))*).)
@M02542:52:000000000-J9N43:1:1101:4158:8762 2:N:0:GTGAAA
GTAGTCCACGCCGTAAACGATGTCTACTAGCTGTTCGTGTCCTTGTGATGTGAGTAGCGCAGCTAACGCACTAAGTAGACCGCCTGGGGAGTACGGTCGCAAGATTAAAACTCAAATGAATTGACGGGGGCCCGCACAAGCGGCGGGGCATGTGGTTTAATTCGACGCAACGCGAAGAACCTTACCTAATCTTGACATCGACGGAAGACTGCAGAAGTTCGGTTTGGCCTTCGGGAACCGTAAGACAGGTGTCTCAAGGCTGTCGTCGGCCTGG
+
GG9@@FDGGGGFG@F@DFGEDDFCFFGDD@ECAEDGGF@FGG<,CEE9CF@@DF<FGGDGGGCC9BEE@F@FFEFBEGF<8@CCCFFGDFFEGAFD,4@F@@CC,EFEFGGDAAFFCGGGG9,C+@CCEGGDGE7CCCFGGGG*:>*/5>*:+0+2@67+=0+:C**93:C))9>>37?@<0**9*<F***//6FFAF@07(,785);@G77+++)(*0)(075(((*.,))(89(32,)*-9C2),71))/)))6)))(((,)195)))07))
@M02542:52:000000000-J9N43:1:1101:15308:8778 1:N:0:GTGAAA
GTAGTCCACGCCCTAAACGATGTCAACTGGTTGTTGGACGGCTTGCTGTTCAGTAACGAAGCTAACGCGTGAAGTTGACCGCCTGGGGAGTACGGCCGCAAGGTTGAAACTCAAAGGAATTGACGGGGACCCGCACAAGCGGTGGATGATGTGGTTTAATTCGATGCAACGCGAAAAACCTTACCTACCCTTGACATGCTAGGAATCTTGCAGAGATGTGAGAGTGCTCGAAAGAGAACCTAGACACAGGTGCTGCATGGCCGCCGTCAGCTCG
+
@FEGGGGGGGGGGDFEFGGGGGGFGGGGGGGGGGGGGFGGGGGGGGGGGGGGGGGGGGGGGDFFFFGDGGGGFGG<9<FGGGGGGGGGGGGGGGGGEFGGGGGFGGGGGGGGGGGGCEGGGGGGGGGGGGGGGGGGGGGGGGGGGGGFFGGGFGFFGGGGGGGGGGGFGFEGEEGGGGGDDCFGGGGGGGGGGGGGGGGGGFGGGGGGGGGGCC*2@FEDGGG6CF7+CGF?CEGFFGGFF?DB44CD:C>:FFFB>><:CFG)999>?F:6@.
@M02542:52:000000000-J9N43:1:1101:28362:8786 2:N:0:GTGAAA
GTAGTCCACGCCGTAAACGATGTCTACTAGCTGTTCGTGTCCTTGTGATGTGAGTAGCGCAGCTAACGCACTAAGTAGACCGCCTGGGGAGTACGGTCGCAAGATTAAAACTCAAATGAATTGACGGGGGCCCGCACAAGCGGTGGAGCATGTGGTTTAATTCGACGCAACGCGAAGAACCTTACCTACTCTTGACATCTACGGAAGACTGCAGAGATGCGGTTGTGCCTTCGGGAACCGTAAGACAGGTGCTGCATGGCTGTCGTCAGGTCGG
+
GGGGGGGGGGGGGG:CFGGGGGGGGGGGGGGGGGGGGGGGGGGGGGFGGFGGGGGFGGGG7:FGGGGGGGGGGGGGGGGFGGGGGGFGGGGGGGGGGGGGGGGGGGGFGGGGGGG,9DGFDC9FGGGGGGGGGEC>EGGGEEG>EGEFGGGGGGGGGGGFFFFFGGGGFFGD3)3@3)<FFFFC4CEFGF69F<FFFFF>4903<>3;<DB:9<+),**63@BF;?0CBFFF0B;7>6:CD:D4))3@2))0))532410<0,29*))0)/9))
@M02542:52:000000000-J9N43:1:1101:17554:8811 2:N:0:TTGAAA
GTAGTCCACGCCGTCAACGATGTCTACTAGCTGTTCGTGTCCTTGTGATGTGAGTAGCGCAGCTAACGCACTAAGTAGACCGCCTGGGGAGTACGGTCGCAAGATTAAAACTCAAATGAATTGACGGGGGCCCGCACAAGCGGTGGAGCATGTGGTTTAATTCGACGCAACGCGAAGAACCTTACCTACTCTTGACATCTACGGAAGACTGCAGAGATGCGGTTGTGCCTTCGGGAACCGTAAGCCAGGTGCTGCATGGCTGTCGTCAGCCCGG
+
GGGGGGGGGGGGGG+@FDFGGGGGGGGGGGGGGGGGGGGGGGGGGGGGGGGGFGGGGGDGFGGGFGGGGGGGGGCFGGGGGGGGDGGFGGGGGGDGGGGGGGGFGGFGFGGGGGFGGGGGGGGGGEGDGGGGGGGGGGGFFGGCGG*5EGFGGGGGFGGFFGGGFCEC:5CDEGFFEFFFFFFFGGGFGFFFFFFFA9FAFDFGB33857:<C6C>BC7)7B532:?GFF<?F@F96:<3<?<F)(,7::)624>0<4?<(,(.**)85)).)0
@M02542:52:000000000-J9N43:1:1101:6685:8819 1:N:0:GTGAAA
GTAGTCCACGCCGTAAACGATGTCTACTAGCTGTTCGTGGTCTTGTACTGTGAGTAGCGCAGCTAACGCACTAAGTAGACCGCCTGGGGAGTACGGTCGCAAGATTAAAACTCAAATGAATTGACGGGGGCCCGCACAAGCGGTGGAGCATGTGGTTTAATTCGACGCAACGCGAAGAACCTTACCTACTCTTGACATCTAGCGAAGATTGTAGAGATACGATTGTGCCTTCGGGAACGCTAAGACAGGTGCTGCATGGCTGTCGTCAGCTCGT
+
GGGGGGGGGGGGGGGGGGGGGGGGGGGGGFGGGGGGGGGGGGGGGGGGGGGGGGGGGGGGGGGGGGGGGGGGGGGGGFGGGGGGGGGGGGGGGGGDGGGGGGGGGGGGGGGGGGGGGGGGGGGGGGGGGGGGGGGGGGGGGGCGGGGGGGGGGGGGGGGGGGGGGGGGGGGEGGGGEGGGGGGGGGGGGGGGGGGGGGGGGFGCE3EGGGGGFFGFGFGGGGFGGGGGGFFFGDDEFGGGFFG?F?FCFFC>FFF?ADF?FGGFDFF6?BFFF)
@M02542:52:000000000-J9N43:1:1101:9472:8824 2:N:0:GTGAAA
GTAGTCCACGCTGTAAACGATGGATACTAGCTGTTGGGGGCAACTTCAGTGGCTAAGCGAAAGTGATAAGTATCCCACCTGGGGAGTACGTTCGCAAGAATGAAACTCAAAGGAATTGACGGGGGCCCGCACAAGCGGTGGAGCATGTGGTTTAATTCGATGATACGCGAGGAACCTTACCAAGGCTTAAATGTAGATTGACAGGTTTGGAAACAGACTTTTCTTCGGACAATTTACAAGGTGCTGCATGGTTGTCGTCAGCCTGTGCCGTG
+
EGGDGGEEGGGCEGDCCGDEGGDGGGGGGDGGG,EFGC::FCGGGGGGGFFCGGAC8CFGEFGGGGGGGFAF,:FFGDFGGGGGGGGGGCEFGGDGGGGCGFCFGGGGGGGGDDFGGCFCEF@EDGCFGECEDF,@CC>8CFGGGCGGGGFGCCFGEBDC+9CFG755>>GDBF=A4=BA6CFGGFD?CFF8@A=B><@?FFAFFFF+5CBACAF4,*><AF??:AFG01(324<B2)6D4<*72<>FAAF?BFFFF0?<<7((90)86;)0
@M02542:52:000000000-J9N43:1:1101:5253:8864 2:N:0:GTGAAA
GTAGTCCACGCCGTAAACGATTGATACTTGCTGTTGGGTTGCAAGACTCAGTGGCTAAGCGAAAGTTATAAGTATCCCACCTGGGGATTACGTTCGCAAGAATGAAACTCAAAGGAATTGACGGGGGCCCGCACAAGCGGTGGAGCATGTGGTTTAATTCGATGATACGCGAGGAACCTTACCAAGGCTTAAATGCAAAATGACGTATTTGGAAACGGATATTTCTTCGGTCAGAATGAAAGGTTCTGACTGGCTGTGCTCAGCCCGTGCCATG
+
FCCDGFAFFEEFFF:,CFEED,CEFCF9F,FFFG9@C@BFGGGGGFG<E<EAEGEFFFFFGGG7@BFGFGGGGGFCF8<CB<F@E@F+BFF<=EEFC+@FG8FDGGGGCFGGGGC==ED9@E=388=C@CEEGGGCGGGD*4>88C5,>ECC4;6BFCDGFGGG?DFGFE5<B<0AFAFFFF6CCGGF6AFA=9765)*4=<4*<:@+9CA2EFC44>312*19<):F31((4))62))2:290.4)9))*9(3((.())))..**0)0).*/)
@M02542:52:000000000-J9N43:1:1101:20437:8881 2:N:0:GTGAAA
GTAGTCCACGCCGTAAACGATGGATACTAGCTGTTGGGAGTAATCTCAGTGGCTAAGCGAAAGTGATAAGTATCCCACCTGGGGAGTACGTTCGCAAGAATGAAACTCAAAGGAATTGACGGGGGCCCGCACAAGCGGTGGAGCATGTGGTTTAATTCGATGATACGCGAGGAACCTTACCAAGGCTTAAATGTAGATTGACAGGTTTGGAAACAGACTTTTCTTCGGACAATTTACAAGGTGCTGCATTGTTGTCGTCAGCTCGTGCCGTG
+
GGGGGGGGGGGGGGCFEGGGGGGGGGGGGGGGGGGFGGGGGGGGGGCFGGGGGGFFGGGGGGGFFFGGGGGGGGGCGGGGGGGGCGGGGGGGGGGGGGGGGGGGGGGGGGGGGGGGDECFGGGGGGG7BFGGGGFGGG>CEGDGGFGGGGGGGGGGGGGGFGGGGFFGFAEG3>@FFBFFFFFG7FG;4AFAFEAC<A=BFF9F@?F+7CBFGGGF:FF<AFBFFF?G?FFB2@AD92:CGFCC>A</))1/6::BBB:<??24C<535:B5
@M02542:52:000000000-J9N43:1:1101:13039:8906 1:N:0:GTGAAA
GTAGTCCATGCCGTAAACGATGAGTGTTCGCCCTTGGTCTACGCGGATCAGGGGCCCAGCTAACGCGTGAAACACTCCGCCTGGGGAGTACGGTCGCAAGACCGAAACTCAAAGGAATTGACGGGGGCCTGCACAAGCGGTGGAGCATGTGGTTTAATTCGACGCAACGCGAAGAACCTTACCTACTCTTGACATCTACGGAAGACTGCAGAGATGCGGTTGTGCCTTCGGGAACCGTAAGACAGGTGCTGCATGGCTGTCGTCAGCTCGTGTT
+
GGGGGGGGGGGGGGGGGGGGGGGGGGGGGGGGGGGGGGGGGGGGGGGGGGGGGGGGGGGGGGGGGGGGGGGGGGGGGGGGGGGGGGGGGGGGGGGGGGGGGGGGGDGGGGGGGGGGGGGGGGGGGGGGGGGGGGGGGGGGGGGGGGGGGGGGGGGGGGGGGGGGGGGGGGGGGGGGGGGGGGGGGGGGGGGGGGGGGGGGGFGGGGGGGGGGGGGGGGGGGGGGGGGGGGFFGGGFFGGGFFGFFFGGFGGFFFFFFFFFGGGFGFF>BFBFF:
@M02542:52:000000000-J9N43:1:1101:11679:8912 2:N:0:GTGAAA
GTAGTCCACGCCGTAAACGATGTCTACTAGCTGTTCGTGTCCTTGTGATGTGAGTAGCGCAGCTAACGCACTAAGTAGACCGCCTGGGGAGTACAGTCGCAAGATTAAAACTCAAATGAATTGACGGGGGCCCGCACAAGCGGTGGAGCATGTGGTTTAATTCGACGCAACGCGAAGAACCTTACCTACTCTTGACATCTACGGAAGACTGCAGAGATGCGGTTGTGCCTTCGGGAACCGTAAGACAGGTTCTGCATGGCTGTCGTCAGGCCGG
+
GGDGGGGGGGGGGGGGGGGGFGGGGGGGGGGGGGGGGGGGGGGGGGGGGGGGGGGGGGGGGGGGGGGGGFGGGGGGGGGGGGGGGGGGGGGGGGGGGGGGGGGGGGGGGFFGGGGFGGGGGGGGGGGGGGGGGGGGGGGGGGGG>DCFFGFFFCGEFFFGFGGDGCGGEDEGEGFAB>?FFFFGFFGFGFF?F7BF>>=29>BDDEEF?G??C<<7(**43@DB;BFGFA9<0>>09(8DGFG4)5:F?A4*).-.-64,.((,*/))0)).))
@M02542:52:000000000-J9N43:1:1101:6726:8926 2:N:0:GTGAAA
GTAGTCCACGCCGTAAACGACGTCTACTAGCTGTTCGTGTCCTTGTGATGTGAGTAGCGCAGCTGACGCACTAAGTAGACCGCCTGGGGAGTACGGTCGCAAGATTAAAACTCAAATGAATTGACGGGGGCCCGCACAAGCGGTGGAGCATGTGGTTTAATTCGACGCAACGCGAAGAACCTTACCTACTCTTGACATCTACGGAAGACTGCAGAGATGCGGTTGTGCCTTCGGGAACCGTACGCCCGGTACTGCATTGCTGTCGTACCCTCGG
+
GGGDFGGGGGGGGGGGGGGGGGGGFGGGGGFGGGGGGGGGGG<FGGFGGGGGFGGGGGGGDEGGGGGGGFEGCFGGGGGGGGFFFFGGGE7?EFGGGGGGGGGFGGGFGFGGGGGGGGGGGGFGGEGGGGGC88CEGGFGGGGGEC8ECGGFFFFCEF4+:@FDCDCDD>ED@DB>BD6<F?FGGGGFGFFFF<B@FF6<FF0*357@::3::<9)87*)47<)3,2C>442->>B1(17*4*/(((0(-)76))).),-6)<)**00)*00))
@M02542:52:000000000-J9N43:1:1101:27031:8927 2:N:0:GTGAAA
GTAGTCCACGCCGTAAACGATGTCTACTAGCTGTTCGTGTCCTTGTGATGTGAGTAGCGCAGCTAACGCACTAAGTAGACCGCCTGGGGAGTACGGTCGCAAGATTAAAACTCAAATGAATTGACGGGGGCCCGCACAAGCGGTGGAGCATGTGGTTTAATTCGACGCAACGCGAAGAACCTTACCTACTCTTGACATCTACGGAAGACTGCAGAGATGCGGTTGTGCCTTCGGGAACCGTAAGACCGGTGCTGCAGGGCTGTCGTCAGCTCGG
+
GGGGGGGGGGGGEG7FGGGEFFFGGGGGGGGGFFGGGGGGFGG9FGFGGFGGGGGGGGGGGGGGDCFDGGGGCFGGGGGFGGGGGGGGGGGGGGGGFEGGGGGGCGGGGGGGGGGGGGGGFGCCFEGFGGDEEGGGGGCEGGGCEDF5<CCC7=<BFG4EFGC=EGGDDFGD:C9D>BFF>1FCCGGBG?F??AFFFFFFFA:CDB3CFF:0A@C)3:*46E35>BFGFFFF?B9>B<<G<?<<<)(727<@A)20(.7(,44531.).600))
@M02542:52:000000000-J9N43:1:1101:28301:8953 2:N:0:GTGAAA
GTAGTCCACGCCGTAAACGATGGATACTAGCTGTTCGGAGCAATCTGAGTGGCTAAGCGAAAGTGATAAGTATCCCACCTGGGGAGTACGCACGCAAGTGTGAAACTCAAAGGAATTGACGGGGGCACGCACAAGCGGTGGAGCATGTGGTTTAATTCGATGATACGCCAGGAACCTTACCAGGGCTTAAATGTAGATTGACAGGTCTGGAAACAGACTTTTCTTCGGACAATTTACAAGGTACTGCATGGTTGTCGTCAGCTAGTTCCGTG
+
CGGCFGEGFFDFC@,@FFGGG8FDED<F9FF<C,:CC7@FEGG9@EEFF<F7CCF?<ECG7@FFGGFF<FFE9,,AF<4B,BDE@FCGFCE7CF7:>>?FBFCE,4<C<D,3A=,,2E;FG7C7CECCEDE*BCF58<BCE5D2B*6=EGE=?,6C;,7,:<9,145C)8:9>7(5AAFFF3=*9C*=*++3/:@@AAFFF9A=3/9+07<0C*;)3/0:2==6<)3*(,(42964)-6*58*2:-)*)4;64149611(()-)2:**97))
@M02542:52:000000000-J9N43:1:1101:18236:8977 2:N:0:GTGAAA
GTAGTCCACGCCGTAAACGATGTCAACTAGCCGTTGGGATCCTTGAGATCTTAGTGGCGCAGCTAACGCATTAAGTTGACCGCCTGGGGAGTACGGCCGCAAGGTTAAAACTCAAATGAATTGACGGGGGCCCGCACAAGCGGTGGAGCATGTGGTTTAATTCGAAGCAACGCGAAGAACCTTACCTGGCCTTGACATGCTGAGAACTTTCCAGAGATGGATTGGTGCCTTCGGGAACTCAGACACCGGTGCTGCATGGCTGTCGTCAGCCTGG
+
GGGGGGGGGGGGGG,FFGGGGFGGEGGGGGGGGGGGGDGEFGGGGGGGGGGGGGGGGGGGGGGGGGGGGFGGGGGGGGGGGGGGDGGFGGGGGGGGGGGGGGGGGGGGGGGGGGGGFFGGGGGGFGCEEGGEGGEGGGGGGEECEGGFFCCGGCGCF>FGFGGCCFEGFFFGFC9>DFF>F:FGGGGBFFFFFFFFBFFF*))/9@@<B>469::>0>F?:BFFFFBFB<221>;99:2:>0FFB7(72;@:AFFF2><:(12.*9))04)).)
@M02542:52:000000000-J9N43:1:1101:5048:8982 2:N:0:GTGAAA
GTAGTCCACGCCGTAAACGATGTCTACTAGCTGTTCGTGTCCTTGTGATGTGAGTAGCGCAGCTAACGCACTAAGTAGACCGCCTGGGGAGTACGGTCGCAAGATTAAAACTCAAATGAATTGACGGGGGCCCGCACAAGCGGTGGAGCATGTGGTTTAATTCGACGCAACGCGAAGAACCTTACCTACTCTTGACATCTAAGGAAGACTGCAGAGATGCGGTTGTGCCTTCGGGAACCGTAAGACAGGTGCTGCATGGCCGGTGTCCGCTCGG
+
GGGGGGGGGGGGGGGGGFGEFGGGGGGGGGGGGGGGGGGGGGGGGFFEFGGFGGGGGGGGGGGGGGGGGGGGFGGGGGGGGGGGGGGGDGGGGGEGGGGGGGEGGGGGFEGGA==EFFGAEFGFGGDC8B>CEGEG5FGG>EGEGGGGFGFDGGGCFGFGFGGGGGEGFF=DAGFE>3?FF7FGGGGFF4?FFFFFFF=<F)<DFFFFFF)87CEF?CF<0;:B>FFGA)623>BF042CG?D*)<(.4A4:)))4<9<2((,()9)*0)))0)
@M02542:52:000000000-J9N43:1:1101:23345:8991 2:N:0:GTGAAA
GTAGTCCACGCCGTAAACGATGTCTACTAGCTGTTCGTGTCCTTGTGATGTGAGTAGCGCAGCTAACGCACTAAGTAGACCGCCTGGGGAGTACGGTCGCAAGATTAAAACTCAAATGAATTGACGGGGGCCCGCACAAGCGGTGGAGCATGTGGTTTAATTCGACGCAACGCGAAGAACCTTACCTACTCTTGACATCTACGGAAGACTGCAGAGATGCGGTTGTGCCTTCGGGAACCGTAAGACAGGTGCTGCATGGCTGTCGTCAGCTCGG
+
GGGGGGGGGGGGGGFBCCFGGGGGGGGGGGGGGGGGGGGGGGGGGGGGGGGGGGGGGGFDCGEGGGGCGGGFGGGGGGGGFGEGGGGGGGGGGGGGGGGGGDGGGGGGGGGGGGGFGGGGGGGGGCEGGGGGGGGGGGGGGGGGGGGGGGGGFFGGGGFFFGGGGGGGFFGDBGFFFE:FFBFGGGGFGFFFFFFFFF?BFFFGFFFGFGF?FCF>B::ABB7@B?:FAFFB?503(4:57:DCB???14)6<A?FF22124.)7>857)*07)
@M02542:52:000000000-J9N43:1:1101:12598:8993 2:N:0:GTGAAA
GTAGTCCACGCCCTAAACGATGTCAACTGGTTGTTGGGAATTAGTTTTCTCAGTAACGAAGCTAACGCGTGAAGTTGACCGCCTGGGGAGTACGGCCGCAAGGTTGAAACTCAAAGGAATTGACGGGGGCCCGCACAAGCGGTGGATGATGTGGTTTAATTCGATGCAACGCGAAAAACCTTACCCACCTTTGACATGGCAGGAAGTTTCCAGAGATGGATTCGTGCTCGAAAGAGAACCTTCCCACAGGTTCTGCATGGCTGTCGTCCGCTCG
+
GGCGGGGGGGGGGGGFGFFGGCFF@FFGGGGGGFGGGGGGGGGGGGGGGGGGGGGGGGGEGGGGGGGGGGGGGGGGGGGGGGGGGGGGGGGGGGGDGDGGGGGGGGGGGGGGGGGGFGGGGEFGGGDGGGGCEGGGGGGGGGGGGGFGGGGGGGGGGGFGFGGGDGGGFFGGFGFFBFFFFDFGFGGBGFF=@BFFFFFFFFFGFF/CFFFA9@C@>>FBAF6:><B*:?;:?EF??::7*)**,41).(0/45)-:A4:<1(.*577)7.)0)
@M02542:52:000000000-J9N43:1:1101:9889:9003 2:N:0:GTGAAA
GTAGTCCACGCCGTAAACGATGAATGTTAGCCGTCGGGCAGTATACTGTTCGGTGGCGCAGCTAACGCATTAAACATTCCGCCTGGGGAGTACGGTCGCAAGATTAAAACTCAAAGGAATTGACGGGGGCCCGCACAAGCGGTGGAGCATGTGGTTTAATTCGAAGCAACGCGCAGAACCTTACCAGCTCTTGACATTCGGGGTATGGGCAGGTGAGACCTTGGCCTTCAGTTCGGCTGGCCCTAGAAACGGTGCCGCATGGGCTCCGTCCGCC
+
GFECED<FGGGD@GFFGAFCFFFFAFFGGGGDCCGGGCGCC66FFGGFGFGGEFFGFGGFEGGGGGEGGGC9<FFFGGFGCGGGGFCGGGGCE@7EFGCFGGFGGGCFGGGGGGDC?FGGGCGGGDD=EGEBCE8EGF>CCECEGGGGGFGFGFCE@6C7C<CFC*7DF;CD)96))95>FBFFFFF4*9*=F9)*6<*6>211>))87*((1*393:7(.//)()3674><)7?;9,(*13**,4)*-47::((((((-2(((**.8<53)70
@M02542:52:000000000-J9N43:1:1101:18440:9019 2:N:0:GTGAAA
GTAGTCCACGCCGTAAACGATGTCTACTAGCTGTTCGTGTCCTTGTGATGTGAGTAGCGCAGCTAACGCACTAAGTAGACCGCCTGGGGAGTACGGTCGCAAGATTAAAACTCAAATGAATTGACGGGGGCCCGCACAAGCGGTGGGGCATGTGGTTTAATTCGACGCAACGCTAAGAACCTTACCTACTCTTGACATCTACGGAAGACTGCAGAGATGCGGTTGTGCCTTGGGGAACCGTAAGACAGGTTCTGCATGGCTTGCGTCCGCTCGG
+
GGGFGGGGGGGGGG7FGGEGGGGGGGGGGGGGGGGGGGGGGGGGGGGGGGGGFGGGGGGGGGGGGDGGGGGGGGGGGGGGGGGGGGGGGGGGGGGGGGGGGGGGGGGGGGGGGGGGGGGGGGGGGEGGDEGEGGGGGGGGGGG*=CEGGGFGFFGGGGGDFFGGFDGGFFCDEDFFFFFF>?FGGFGFGFFFF)9@<>FBFFFDBFFGFF:?F++.4*:<;EFFF??C<9A)(89::0:)/,C<)2:5:<*6<4:9A47(((-(/1))08).<3
@M02542:52:000000000-J9N43:1:1101:11104:9033 2:N:0:GTGAAA
GTAGTCCACGCCGTAAACGATGTCTACTAGCTGTTCGTGTCCTTGTGATGTGAGTAGCGCAGCTAACGCACTAAGTAGACCGCCTGGGGAGTACGGTCGCAAGATTAAAACTCAAATGAATTGACGGGGGCCCGCACAAGCGGTGGAGCATGTGGTTTAATTCGACGCAACGCGAAGAACCTTACCTACTCTTGACATCTACGGAAGATTGCAGAGATGCGGTTGTGCCTTCGGGAACCGTAAGACAGGTGCTGCATGGCCGTCGTCAGCCCGG
+
GGGGGGGGGGGGGGFFGGGGGGGGGGGGGGGGGGGGGGGGGGGGGGGGGGGGGGGGDGGGGGGGFGGGGGGGGGGGGGGGGGGGGGGFGGGGGGGGGGFGGGGGFGGGGGG8FFFGGGGGGGGFFGG>GGGGGGGGGGFFGCGEGGFFG=EG9CFFGGGGFGF5CC5<AE=D::9@5:?F>:6FFF<BF?FB6)*79A@A?)6DEE:FFGFFG++)(2*.-5>@042FFFD7:BFFF?2CG6C9).8?1./).))(6)((((-,9C37)0.)8)
@M02542:52:000000000-J9N43:1:1101:15722:9053 2:N:0:GTGAAA
GTAGTCCACGCCGTAAACGATGTCTACTAGCTGTTCGTGGTCTTGTACTGTGAGTAGCGCAGCTAACGCACTAAGTAGACCGCCTGGGGAGTACGGTCGCAAGATTAAAACTCAAATGAATTGACGGGGGCCCGCACAAGCGGTGGAGCATGTGGTTTAATTCGACGCAACGCGAAGAACCTTACCTACTCTTGACATCTAGCGAAGATTGTAGAGATACGATTGTGCCTTCGGGAACGCTAAGACAGGTTCTGCATGGCTGTCGTCCGCTCGG
+
GGGGGGGGGGGGGGGGGGGGGGGGGGGGGGGGGGGGGGGGGGGGGGGGGGGGGGGGGGGGGGGGGGGGGGGGGGGGGGGGGGGGGFDGGDEEGGGGGGEGGGGFGFFGGGGGGGGGGGGGGGGGGGGGGGGGGGGGGG>EFGGEG>1CGGGGGGDCEGFEFGGGGGGGFFDGFGFDFFFFFFFGGGGFGFF?FFFF<AFFFAFD@D@CFF?AGC:75DCDBFFFFFFGFB>BBFF9>?6DC?GGF?FF?A**-)5444:?<::?FF7)57))))
@M02542:52:000000000-J9N43:1:1101:13976:9068 2:N:0:GTGAAA
GTAGTCCACGCCGTAAACGATGTCAACTAGCCGTTGGAAGCCTTGAGCTTTTAGTGGCGCAGCTAACGCATTAAGTTGACCGCCTGGGGAGTACGGCCGCAAGGTTAAAACTCAAATGAATTGACGGGGGCCCGCACAAGCGGTGGAGCATGTGGTTTAATTCGAAGCAACGCGAAGAACCTTACCAGGCCTTGACATGCAGAGAACTTTCCCGAGATGGATTGGTGCCTTCGGGAACTCTGACACAGGTGCTTCATGGCTTTCGTCTGCTCTT
+
FFEGGG,EFEGGGECCGGGDFCFGGCFGF<EFGEEDGGGGGFGGFFEDFEDFAFF,,B+8@CBFFFEEEFCBE<EFGFEFFCGG7:FFGGGEDAFD7=BE+C:<CFFFG,>D=>@E9=CAF;8,=C=F@CC5*>8>CC68CEECB?8FCGF:+<+2:**+;7CCF**)2;>3>C05;745.8*:69<7*7<6F??6>A@>F))*8)9<?7>B+;:7,>C0364)(68*3))2(8(,(-):7):>?325(.)0))-)6421,,.)*15))**9**
@M02542:52:000000000-J9N43:1:1101:19254:9115 2:N:0:GTGAAA
GTAGTCCACGCCGTAAACGATGTCTACTAGCTGTTCGTGTCCTTGTGATGTGAGTAGCGCAGCTAACGCACTAAGTAGACCGCCTGGGAGTACGGTCGCAAGATTAAAACTCAAATGAATTGACGGGGGCCCGCACAAGCGGTGGAGCATGTGGTTTAATTCGACGCAACGCGAAGAACCTTACCTACTCTTGACATCTACGGAAGACTGCAGAGATGCGGTTGTGCCTTCGGGAACCGTAAGACAGGTGCTGCATGGCTTTCGTCAGCTCGGG
+
GGFGGGGGGGGGGG@@FGGGGGGGGGGGGGGGGGGGGGGGGGGGGGGGGGGGGGGGGGGGGGGGGFFFGEGGGGGGGGGGGGGGGGGGGGGGGGGGGGDFGGGGGGGGGGGGFGGGGGGGGFGGGGGGGGGGGGGGDGGGGGEGGGFGFFFGGGGGGGGGFFFGGDEDFFGGEDBF3FFF@<=<FGGFFFFF?>?6<7FAF?BCEB>CFGF<FC8FACF>>BF3((6DDFF?FFFF?BBDF<7*57?FA(/7<>:)).4(,(6,/1)8)*)0))
@M02542:52:000000000-J9N43:1:1101:10273:9128 1:N:0:GTGAAA
GTAGTCCACGCCGTAAACGATGTCTACTAGCTGTTCGTGCCCTTGTGATGTGAGTAGCGCAGCTAACGCACTAAGTAGACCGCCTGGGGAGTACGGTCGCAAGATTAAAACTCAAATGAATTGACGGGGGCCCGCACAAGCGGTGGAGCATGTGGTTTAATTCGACGCAACGCGAAGAACCTTACCTACTCTTGACATCTACGGAAGACTGCAGAGATGCGGTTGTGCCTTCGGGAACCGTAAGACAGGTGCTGCATGGCTGTCGTCAGCTCGG
+
DFGGGGGFFGGGE:@FFFFFGFGFGGGGFEGGGCGGGGFEDEFGGGGGGGCGCEEGFGCGCC@<EFCFCCGGFGGGEEFGGGGDFGGFDGGFFFGEFGGGCGGGGGGGGA<FFGGGGGGGFFFGGGGGGDEEEGDG@CFGGGGG:FGGCCGGGGD:FFF;@@FBCGGEEGGE7:EGGGGGGGGGGFGGGGGGGGGCF9AEC6=EGGGFFFGFGGG8:@CGEDCEG=GGGGFFFCG@DC>D:>C2@??DFF42?A7::<BBC<CFF?<?F:A@;)
@M02542:52:000000000-J9N43:1:1101:25654:9136 2:N:0:GTGAAA
GTAGTCCACGCCGTAAACGATGTCTACTAGCTGTTCGTGTCCTTGTGATGTGAGTAGCGCAGCTAACGCACTAAGTAGACCGCCTGGGGCGTACGGTCGCAAGATTAAAACTCAAATGAATTAACGGGGGCCCGCACAAGCGGTGGAGCATGTGGGTTAATTCGACGCAACGTCAAGACCCTTACCTAATCCTGCCTTCTACGGAAGAATGCACAAGAGCGGTTGATCCCTCGGGCACCGTTCGTAAGGTCGTGGCAGGCCGTCCTGAGGCCGG
+
FGECEFGGGGGC+FECFDEFG@EC,CE6@E@FC6C,8B666E<@FC<F<EF,,BCEA<CEEGCGCDFCF+@:D?BFA<FF<+44B++74+@C@C++:>>F=F><F=>FAA9DFCC,?,,3@B,,5@8+@*CCCDCGCCG8C8*41:*1*/<CE<3*3;*<:AF:CD*:AD5).*-.*0)0).)*26:***/*1))7.)1.0.-/05.*)*.6+++)(*2,3).),(.*.()4(79(((4)1(0*,(,),.*)((((((,-((((15**))05)8
@M02542:52:000000000-J9N43:1:1101:22228:9141 2:N:0:GTGAAA
GTAGTCCACGCCGTAAACGATGTCTACTAGCTGTTCGTGTCCTTGTGATGTGAGTAGCGCAGCTAACGCACTAAGTAGACCGCCTGGGGGGTACGGTCGCAAGATTAAAACTCAAATGAATTGACGGGGGCCCGCACAAGCGGTGGAGCATGTGGTTTAATTCGACGCAACACGAAGAACCTTACCTACTCTTGACATCTACGGAAGACCGCAGAGATGCGGTTGTGCCTTCGGGAACCGTAAGACAGGGCCTGCATGGCTGTCGTCAGCTCGG
+
GGGGGGGGGGGGGGCCDFGGGGGFGGGGGGGGGGGGGGGGGGGGGGGGGGGFGGGGGGGGGGGGGGGDGEGGGGGGGGGGGGGGGGGGGGCFGGGGGGGGGDGEFGFGGGGGGGGGGGGC9FGGGGDDGGGGGGGGDGGGGGG88DGG=*CCCFFFGFGGFGGEGGGGFFGGFG;DDBFFF<FFFGGFG=?FFD?F):?BFFFGEFB6:CBBDCC5:CC)2>55(-4CBF)32B9;9<:3*(*9<<?FF())(((().4:11?<C3))760/.5
@M02542:52:000000000-J9N43:1:1101:26713:9152 2:N:0:GTGAAA
GTAGTCCACGCCGTAAACGATGTCAACTAGCCGTTGGGTTCCTTGAGAACTTAGTGGCGCAGCTAACGCATTAAGTTGACCGCCTGGGGAGTACGGCCGCAAGGTTAAAACTCAAATGAATTGACGGGGGCCCGCACAAGCGGTGGAGCATGTGGTTTAATTCGAAGCAACGCGAAGAACCTTACCTGGCCTTGACATGCTGAGAACTTTCCAGAGATGGATTGGTGCCTTCGGGAACTCAGACACAGGTTCTGCATGGCCTTCGTCAGCTCGG
+
GGGGGGGGGGGGGGGGGGGGGGGGGGGGGGGGGGGGGGGGGGGGGGGGCGGGGGGGGGGGGGGGGGGGGGGGGGFGGGGGGGGGGGGGGGGGGGGGGGGGGGGGGGGGGGGGGGGGGGGGGGGGGDGEGGGGGGG>CECFGGG>5CBCGG?CFGGGGGGGFF?=FGCDFFGGFGFEFFFFFFFGGGGFGFFFFF?FDA@09<A9?FF?@FAFGGCF?CG?F?=<?<:F?A2<:BF014,**);C0((7:A*9<2-4<A<1(),4**00<?47>3
@M02542:52:000000000-J9N43:1:1101:13789:9170 2:N:0:GTGAAA
GTAGTCCACGCCGTAAACGATGAGTGCTAAGTGTTAGAGGGTTTCCGCCCTTTAGTGCTGAAGTTAACGCATTAAGCACTCCGCCTGGGGAGTACGGCCGCAAGGCTGAAACTCAAAGGAATTGACGGGGGCCCGCACAAGCGGTGGAGCATGTGGTTTAATTCGAAGCAACGCGAAGAACCTTACCAGGTCTTGACATCCTCTGAAAACCCTAGAGATAGGGCTTCTCCTTCGGGAGCAGAGTGACAGGTGGTGCATGGTTGTCGTCAGCTCG
+
GGGGGGGGGGGGGGGGGGGGGGFGGGGGGGGGGGGGFAFFGGGGFGGGGGGGGGGGGGGGGGGGGGGGDGD7FFGGGGGGGGGGGGGGGGGGGGFGGGGGGGGGFFGGGFDGGGGGGGGGGGGFDGGEEGGGGGGGGGGGGGGGEGC5EGGGGGGGGGGGFGGGGGFGFFGGFGF>EFFFFFFFG<FFGFFFFAFBD9@BF>DFFFBGFGFFCE**.:C42?>F?BBCA<A<BF0;63>35:305<>*52*<(48>?B57A2(,**070<4*)5
@M02542:52:000000000-J9N43:1:1101:14355:9198 2:N:0:GTGAAA
GTAGTCCACGCCGTAAACGATGTCTACTAGCTGTTCGTGTCCTTGTGATGTGAGTAGCGCAGCTAACGCACTAAGTAGACCGCCTGGGGAGTACGGTCGCAAGATTAAAACTCAAATGAATTGACGGGGGCCCGCACAAGCGGTGGAGCATGTGGTTTAATTCGACGCAACGCGAAGAACCTTACCTACTCTTGACATCTACGGAAGAATGCAGAGATGCGGTTGTGCCTTCGGGAACCGTAAACCAGGTTCTGCATGGCTGTCGGCAGGCCTG
+
GGGGGGGGGGGGGGGGGGGGGGGGGGGGGGGGGGGGGGGGGGGGGGGGGGGGFFGGGGGGGGGGGGGGGGGGGGGGGGGGGGGGGGGGGGGGGGGCG>FFGGGGGGFGGGGGGGGGGGGGGGGGGGGGGGGGGGGGGGGGGGEEGGGGGGFGCFGGGGGEFFGCCCEGFFGGEGFEE)9>FFFGGGG@FFFFF2*<<B@AF2130>3*)*.)CE?)3CCB65<B0:?GFB<815;06(4772C*),4),5/*.-)6428:(32)/)))0)))).
@M02542:52:000000000-J9N43:1:1101:20645:9254 2:N:0:GTGAAA
GTAGTCCACGCCGTAAACGATGTCTACTAGCTGTTCGTGTCCTTGTGATGTGAGTAGCGCAGCTAACGCACTAAGTAGACCGCCTGGGGAGTACGGTCGCAAGATTAAAACTCAAATGAATTGACGGGGGCCCGCACAAGCGGTGGAGCATGTGGTTTAATTCGACGCAACGCGAAGAACCTTACCTACTCTTGACCTCTACGGAAGACTGCAGAGATGCGGTTGTGCCTTCGGGAACCGTAAGACAGGTGCCGCATGGCTGTCGTCAGCTCGG
+
GGGGGGGGGGGGGG>@FGGGGGGGFGGGGGGGGFGGGGFFGGGGGGGGFGGGFGGGGGGEGDGGCFGGGCFFGG?FGGGGGCFGGGGGGGGGGGGGGGGGGGGGGFGGGGGGGGEGGGGGFFFGFGDGGDGCEEGGGGFGGG56BDCCGGFGGGGGGGGCAGFGGGGGFFGGFGF53565@B6:FGGFG=@4@370)6FFFA0C>E58F72??++70*7<7>)@>F6*:2522399>FFDG0CFF?740469(40(4(1((1(5**))0)19>D
@M02542:52:000000000-J9N43:1:1101:11329:9314 2:N:0:GTGAAA
GTAGTCCACGCTGTAAACGATGGATACTAGCTGTTGGGGGCAACTTCAGTGGCTAAGCGAAAGTGATAAGTATCCCACCTGGGGAGTAAGTTCGCAAGAATGAAACTCAAAGGAATTGACGGGGGCCCGCACAAGCGGTGGAGCATGTGGTTTAATTCGATGATACGCGAGGAACCTTACCAAGGCTGAAATGTAGAGTGACAGGTTTGGAAACAGACTTCTCTTCGGACAATTTACAAGGTGCTGCATGGTTGTCGGCAGCTCGGTCCGTG
+
GE+FGGGGGGGGGGG9FGGGGGGGGGGGGEGGG<FGGGGG+@CFFAFAFFFGGGAE?AF7FGGFEFFGG9BEF9FCFF@FFFGG>CFG,BBEFE7FFEGFFGGGGEGGGDEGGEEG6=BFEDGGGGC@CCGEGCGGEGEEDFFG89EF7F?*AFECFFGCAFGG7@F5A>=38435ABAF6;8FCC<)9=**16B?))15*-67>6?C@D?69*251/9))/=FF4:D6(((4?6AAA9FG?*92427)6569(3)((-(46(,*)))0.0)
@M02542:52:000000000-J9N43:1:1101:16281:9393 2:N:0:GTGAAA
GTAGTCCACGCCGTAAACGATGTCTACTAGCTGTTCGTGTCCTTGTGATGTGAGTAGCGCAGCTAACGCACTAAGTAGACCGCCTGGGGAGTACGGTCGCAAGATTAAAACTCAAATGAATTGACGGGGGCCCGCACAAGCGGTGGAGCATGTGGTTTAATTCGACGCAACGCGAAGAACCTTACCTACTCTTGACATCTACGGAAGACTGCAGAGATGCGGTTGTGCCTTCGGGAACCGTAAGACAGGTGCTGCATGGCTGTCGTCAGCCCGG
+
GGGGGGGGGGGGGGGGGGGGGGGGGGGGGGGGGGGGGGGGGGGGGGGGGGGGGGGGGGGGGGGGGGGGGGGGGGGGGGFEGGGGGGGGGGGGGGGGGGGGGGGGGGGGGGGGGGGFGGGGGGGGGGGGGGGGGGGGGGGGGGGGGGGGGGGGGGECFGGGFGGGGGGGFFGGFGFEEFFFFBFGGGGBD6@BF<?F<AF>FB1CDBEG@>>?CFD@3*26935B6?BGFF>BFFFF>F<DD6DFAF:FB2)9<4)(6),2,(()*1)))0).)0
@M02542:52:000000000-J9N43:1:1101:28859:9411 2:N:0:GTGAAA
GTAGTCCACGCCGTAAACGATGCGTGCTAAGTGTTAGAGGGTTTCCGCCCTTTAGTGCTGAAGTTAACGCATTAAGCACTCCGCCTGGGGAGTACGGCCGCAAGGCTGAAACTCAAAGGAATTCACGGGGGCCCGCACAAGCGGTGGAACATGTGGTTTAATTCGAAGAAACGCAAAGAACCTTACCAGGTCTTGGCATCCTCTGAAAACCCTAGAGATAGGGCTTCTCCGTCGGGGACAGAGGTAACGGGTGTGCCTGGTTGTGGTCGATCCG
+
@CC@FF@C,8CCF:,@DC6CFE,6C@:<CDCC@F9,,<6,:@8FGACF,@FC=FAC<F,EFCF9,5C48+7F,E,,AF@CFF7BC:=++@:+@<<CGEGGGDF7==,F@:9==,,,=,3=DF,,6@8FGE8>**BBCCCF>FE5=CEG<4=C6@C?9;96++5=C+2*))*2)2():A);),8:CC76CEF4*69*.)*(0).09=9C=G03*;**,**.))7>367:4-,-(04((-(*14**)).1-1))(-34).56(.4(11<?)).))0
@M02542:52:000000000-J9N43:1:1101:7928:9429 2:N:0:GTGAAA
GTAGTCCACGCCGTAAACGATGTCTACTAGCTGTTCGTGTCCTTGTGATGTGAGTAGCGCAGCTAACGCACTAAGTAGACCGCCTGGGGAGTACGGTCGCAAGATTAAAACTCAAATGAATTGACGGGGGCCCGCACAAGCGGTGGAGCATGTGGTTTAATTCGACGCAACGCGAAGAACCTTACCTACTCTTGACATCTACGGAAGACTGCAGAGATGCGGTTGTGCCTTCGGGAACCGTAAGACAGGTGCTGCATGGCTGTCGTAAGCTCGT
+
GGGGGGGGGGGGGGGD<FEGGFFA9FGGGGEFGGGFEGGEFFGGFFGGEGGDFGFGGGGGGGGGGFG:F+CFGGFGGGGG=FFCFFGGGGDFGGFGGGGFEGE?FFGGEFGFGGGGFGGA,79FDCEGGCEEDEGGGE6@CEG1:DGGCFFDFGFFGGFGFGGGGGCCBECGB<>@5B655:BFG*C=DFFFFF4?4<FFF217537@?FF?GF+<?*:2(<.09B3C>DFF1>B9>?(/909922:?186@)577A>BB0(,.975)56*/.0
@M02542:52:000000000-J9N43:1:1101:7539:9440 2:N:0:GTGAAA
GTAGTCCACGCCGTAAACGATGTCTACTAGCTGTTCGTGTCCTTGTGATGTGAGTAGCGCAGCTAACGCACTAAGTAGACCGCCTGGGGAGTACGGTCGCAAGATTAAAACTCAAATGAATTGACGGGGGCCCGCACAAGCGGTGGAGCATGTGGTTTAATTCGACGCAACGCGAAGAACCTTACCTACTCTTGACATCTACGGAAGACTGCAGAGATGCGGTTGTGCCTTCGGGAACCGTAAGACAGGTGCTGCAGGGCTGTCGTCAGCTCGG
+
GGGGGGGGGGGGGGFGGGGGGGGGGGGGGGGGGGGGGGGGGGGGGGGGGGGGGGGGGGGGGGGGFFGGGEGGGGGGGGGGDEGGGGGGGGGGGGGGGGGGGGGF:FGGGGGGGGGGGGGGGGFGGGEFGGG5EGGGGEFDCCEGGGFGFGGGFGGGGGGGFGGGFGGGFEE3>D>FFFFFFFFFGGGFG4FBF2=FFA?AFABGFD@D?GB?FEC>BGGB15BFF6(26A<.(79B>F?DC:GC><BF:<)/))2(((4:?B:<7C>5.)*0))
@M02542:52:000000000-J9N43:1:1101:25846:9465 2:N:0:GTGAAA
GTAGTCCACGCCGTAAACGATGTCTACTAGCTGTTCGTGTCCTTGTGATGTGCGTAGCGCAGCTAACGCACTAAGTAGACCCCCTTGGGAGTACGGTCGCAAGATTAAAACTCAAATGAATTAACGGGGGCCCGCACAAGCGGTGGAGCATGTGGTTTAATTCGACGCGACGCGAAGAACCTTACCTACTCTTGACATCTACGGAAGACTGCAGAGTAGTGGGTGTTCACTCGGGCACCGTACGACATGTGCCGGCTGGCTGGCGTCTGCCCGG
+
GGGAFGGGGGGFEGE:6;@7DCCEFFAEFG8FCFFEC@@9C,@,FEFGA@F@,B@@+FC@F:FGFEGCG7:=F8EFFFGG<,=+@,9,B=F?FE:>?C@7=F:=EA,7@;9>F,=,?>,C=,,336++C@E6:BEGGG>,@BC1>D*,444:=EF:CE4CA;FCC*C))02))17:3)9<716:7*<9*?F?=20?2)=4@A?/.5)*?74:++<F-**.())0,,(2))-6(79(4169C0*)(-,).-**)1((-(.0(((()9.)0**058
@M02542:52:000000000-J9N43:1:1101:4640:9476 2:N:0:GTGAAA
GTAGTCCACGCCGTAAACGATGTCTACTAGCTGTTCGTGGTCTTGTACTGTGAGTAGCGCAGCTAACGCACTAAGTAGACCGCCTGGGGAGTACGGTCGCAAGATTAAAACTCAAATAAATTGACGGGGGCCCGCACAAGCGGTGGAGCATGTGGTTTAATTCGACGCAACGCGAAGAACCTTACCTACTCTTTACATCTACCGAAGAGTGCAGAGATGCGGTTGTGCCTTCGGGAACTGTACGACAGGGGCTTCATGGATGTCGCCAGCTCGG
+
GGAEFCAFGGGGGBECFFFCDDFGGGGGGGGGGFGFGGGGFGGGG@FDFGGGFGGGGA:CGCFF,BF@@@7@EFFGGFFFGGGG@DFFGC=FFF@+A>:BBFGGFGGGGFGGGF=>DC=FG=EDFE6FEF5CECGCE@CEF85::CGGGFFECFGGGBFFCGF=?5>35>E8>51@D:?::<?7F<?FC*)1=)0*).74@62<)<)*)06)+2+).2:473B)(8:D4)6.,704(-4*2-*14;3B(()0(,346<4))).)1/8)8F)67)
@M02542:52:000000000-J9N43:1:1101:14088:9478 2:N:0:GTGAAA
GTAGTCCACGCCGTAAACGATGAATGTTAGCCGTCGGGCAGTTTACTGTTCGGTGGCGCAGCTAACGCATTAAACATTCCGCCTGGGGAGTACGGTCGCAAGATTAAAACTCAAAGGAATTGACGGGGGCCCGCACAAGCGGTGGAGCATGTGGTTTAATTCGAAGCAACGCGCAGAACCTTACCAGCTCTTGACATCCCGATCGCGGACAGTGGAGACATTGTCCTTCAGTTAGGCTGGAACGGTGACAGGGTCTGCCTGGCTGTCGTTAGCG
+
GGDGGGGGGGGGGGGGGGGFGGCFGGGGGGGCGFEGGGGGGGGGGEGGGGFGGGGBFEGDEGGCGGGGGGDGGGGGGGGGGGG:C+AFEEGFECGGGGGGCGGGGGGGGGGGGGGGGGGGGGDDDGGEEGE8C>:CEFGGGGEGGFGFGFGCEGFCFGGGFGGFGGGCAA/5>D6>>FFFF4@F9*<>*996?>664<?:>:>C:>@EBG0<FGD*(9C?BF?FF)-*.5<45847?:?>4(07<1(0.69F(,327)))5:2(5C4>))))*)
@M02542:52:000000000-J9N43:1:1101:17743:9481 2:N:0:GTGAAA
GTAGTCCACGCCCTAAACGATGTCAACTGGTTGTTGGGTCTTCACTGACTCAGTAACGAAGCTAACGCGTGAAGTTGACCGCCTGGGGAGTACGGCCGCAAGGTTGAAACTCAAAGGAATTGACGGGGACCCGCACAAGCGGTGGATGATGTGGTTTAATTCGATGCAACGCGAAAAACCTTACCCACCTTTGACATGTACGGAATCCTTTAGAGATAGAGGAGTGCTCGAAAGAGAGCCGTAACACAGGTGCTGCATGGCTGTCGTCAGCTCG
+
GGFFFGGGGGGGGG?GGGGGGGGGGGGGGGGGGGGGGGGGGGGGGGGGGGGGGGGGGGGGGGGGGGGGGGGGGGGGGGGGGGGGGGGGGGFGGGGGGGGGGGGGGGGGGGGGGGGGGGGGGFGGGGGGGGGGGGGGGGGGGGGGGGFGFCGGGGGGGFGGFGGGFC5CFAEGFGFFFFFFFFFGGGGFGFFFFFFFF?FB41>GF@=F?F<ACGF*57CAFFFBBBFCBFFFFFBFF?<<D:C7647@B?F)8))24AABB7:3=<57)5777>
@M02542:52:000000000-J9N43:1:1101:20973:9507 2:N:0:GTGAAA
GTAGTCCACGCCGTAAACGATGTCTACTAGCTGTTCGTGTCCTTGTGATGTGAGTAGCGCAGCTAACGCACTAAGTAGACCGCCTGGGGAGTACGGTCGCAAGATTAAAACTCAAATGAATTGACGGGGGCCCGCACAAGCGGTGGAGCATGTGGTTTAATTCGACGCAACGCGAAGAACCTTACCTACTCTTGACATCTACGGAAGACTGCAGAGATGCGGTTGTGCCTTCGGGAACCGTAAGACAGGTGCTGCCTGGCTGGCGTCCGGCCGG
+
GGGGGGGGGGGGGG@:FGGGGGGGGGGGGGGGGGGGGGGGGGGGGGGGGGGGGGGGGGGGGGGGGGGGGGGGGGGGGGGGGGGGGGGGGGGGGGGGGGGGGGGCFDFGFGGGGGGGGGGGFGGGGGGGGGGGGGGGEGGGGGGGGGGGGGGGGGGEFGGGFGGGGGGGBBGDFG;ED@FF@BFGGFGFG=?FFF74<AFBB<:GFF>F472872004CDAF35>11<>4)6)4@BB0(359(194<>F0<F?A<)(,.,(2((()*)0>)))05
@M02542:52:000000000-J9N43:1:1101:7767:9513 2:N:0:GTGAAA
GTAGTCCACGCCGTAAACGATGTCTACTAGCTGTTCGTGTCCTTGTGATGTGAGTAGCGCAGCTAACGCACTAAGTAGACCGCCTGGGGAGTACGGTCGCAAGATTAAAACTCAAATGAATTGACGGGGGCCCGCACAAGCGGTGGAGCATGTGGTTTAATTCGACGCAACGCGAAGAACCTTACCTACTCTTGACATCTACGGAAGACTGCAGAGATGCGGTTGTGCCTTCGGGAACCGTAAGACAGGTTCTGCATGGCTGTCGTCAGCCCGG
+
GGGGGGGFGGGGGGEGGGGFGGGGGGGGGGGGGGGGGGGGGGGGGGGGGGGGGGGGGGGGGGGGGGGGGCGFFGGGGGGGGGGGGGGGGGGGGGGGGGGGGGGGGGGGGGGGGEG=CEFGDFGGGGGGCECGGGGGGGG=FGGGGGGGGGFGGCFGGFDFFGCCGCEGBDC9BGFD@@FFFFFGGFGFF=FFFFFFBFFFFFFD@>>GFGF:FC<@177<9BE>0,(:-4:46@0(3(-)9(CFF?F?2A*/-).6>)8?:(,.*955<?).0)
@M02542:52:000000000-J9N43:1:1101:9579:9515 2:N:0:GTGAAA
GTAGTCCACGCCGTAAACGATGTCTACTAGCTGTTCGTGTCCTTGTGATGTGAGTAGCGCAGCTAACGCACTAAGTAGACCGCCTGGGGAGTACGGTCGCAAGATTAAAACTCAAATGAATTGACGGGGGCCCGCACAAGCGGTGGAGCATGTGGTTTAATTCGACGCAACGCGAAGAACCTTACCTACTCTTGACATCTACGGAAGACTGCAGAGATGCGGTTGTGCCTTCGGGAACCGGAAGACAGGTGCTGCATGGCTGTCGTCCGCGCGG
+
GGGGGGGGGGGGGGCFGGGGGGGGGGGGGGGGGGGGGGFGGGGGGGGGFGGGGGGGGGECFGGGGGGGGGGGGGGGGGGGGGGGGGGGGGGGGGGGGGGGGGGGGFGGGGGGGGGGGGGGGGGGGGEFGGGEGGGCGGGGGGGGC7EGGGGCBGGEFGGGFGFGFGDD3=CDEG>FFFFFFFFGGGGFGFFFF>FFBAFFFFFGEFDFFG>?DC7>:?76-8BD630CADFFFFB;;625)(19::>:6A/6<-.()-((((,.*18)0)))))
@M02542:52:000000000-J9N43:1:1101:28101:9524 1:N:0:GTGAAA
GTAGTCCACGCCCTAAACGATGTCAACTGGTTGTTGGGTCTTCACTGACTCAGTAACGAAGCTAACGCGTGAAGTTGACCGCCTGGGGAGTACGGCCGCAAGGTTGAAACTCAAAGGAATTGACGGGGACCCGCACAAGCGGTGGATGATGTGGTTTAATTCGATGCAACGCGAAAAACCTTACCCACCTTTGACATGTACGGAATCCTTTAGAGATAGAGGAGTGCTCGAAAGAGAGCCGTAACACAGGTGCTGCATGGCTGTCGTCAGCTCG
+
GGGGGGGGGGGGGGGGGGGGGGGGEFGGGGGGGGGGGGGGGGGGGGGAFFGGFGGGGGGGGGGGGGGGGGGGGGGGGGGGGGGGGGGGGGGGGGGGGGGGGGG?FGGGGGGGGGGGGGGGGGGGGGGGGGGGGGGGGGGGGGGGGGGGGGGGGGGGGGGGGGGGGGGGGGGGGGGGGGGGGGGGGGGGGGGGGGGGGGGGG>GGGGGGGGGGGGGFFGGFGGGDFGGGGGFFGGGFFGGGD>D<BDGGFGG?FFFFFFB<GGGFDB<BFFFF7)
@M02542:52:000000000-J9N43:1:1101:8524:9525 2:N:0:GTGAAA
GTAGTCCACGCCGTAAACGATGTCTACTAGCTGTTCGTGTCCTTGTGATGTGAGTAGCGCAGCTAACGCACTAAGTAGACCGCCTGGGGAGTACGGTCGCAAGATTAAAACTCAAATGAATTGACGGGGGCCCGCACAAGCGGTGGAGCATGTGGTTTAATTCGACGCAACGCGAAGAACCTTACCTACTCTTGACATCTACTGAACACTGCAGAGATGCGGTTGTGCCTTCGGGAACCGTAAGACAGTTGCTGCATGGCTGTTCTCAGCCCGG
+
CFC7C<ECFGGGGCFEFFFCFDFF<EFFGGCCA6F@CFC9C,,CFFFFFGGFEFGFGG77C7=F,C,,+>C==8,AE<<F,7@CFDGGCCFEG9BFFGGEGEG8BFGGFC3===DFD=,A,CDC9E6:@:ECGE**4CF>:5BE:78AC:EDF9E>E>CFFFC:9D*)):><)C,;))/>>2BDC79*9F96@AF46)=9?).*76)377<>C6C33>C23@@39:(:<A<31)-(4:,)*-77>)4?-)*1.)2,-)((((()*20*/)))0<
@M02542:52:000000000-J9N43:1:1101:2906:9559 2:N:0:GTGAAA
TAGTCCACGCCCTAAACTATGTCAACTGGTTGTCGGGGAAGAAATTCCTTGGTAACGAAGCTAACGCGTGAAGTTGACCGCCTGGGGAGTACGGCCGCAAGGTTAAAAATCAAAGGAATTGACGGGGACCCGCAACAGCGGTGGATTATGTGGATTAATTCGATGCAACGCGAAAAACATTAACTACCCTTGACATGCCAGGAAGTCCGCAGAGATGTGTATGTGCCCGTAAGAGACACTGGACACAGGTGCTGCAGGGGTGTCGTCAGACCGG
+
FGGGE,,;@@CFEFC,CDCFEEGGGGGEF<FGCFF@CCGGCC@FC<EEF9FFGDC,BB:?7=F9F::F4CF,F<FDDFCC7E:=DEEGG?FGBE+>FCFEEGF5=:?;5:@BD=9DF8DC9E8@CGGGE++5@***@F:EE1*413?<FG79CG,49,=4:@CGFG7;A5*10)455>)*+7+:3*7)*9:?64@6<B)5?0,270=@873>586=<:C--19=<)40-((-(*44((.97<C5)4(7()0).:77(.3(-4(47*0).1)08)
@M02542:52:000000000-J9N43:1:1101:11904:9562 1:N:0:GTGAAA
GTAGTCCACGCCGTAAACGATGTCTACTAGCTGTTCGTGTCCTTGTGATGTGAGTAGCGCAGCTAACGCACTAAGTAGACCGCCTGGGGAGTACGGTCGCAAGATTAAAACTCAAATGAATTGACGGGGGCCCGCACAAGCGGTGGAGCATGTGGTTTAATTCGACGCAACGCGAAGAACCTTACCTACTCTTGACATCTACGGAAGACTGCAGAGATGCGGTTGTGCCTTCGGGAACCGTAAGACAGGTGCTGCATGGCTGTCGTCAGCTCGT
+
GGGGGGGGGGGGGGGGGGGGGGGGGGGGGGGGGGGGGGGGGGGGGGGGGGGGGGGGGGGGGGGGGGGGGGGGGGGGGGGGGGGGGGGGGGGGGGGGGGGGGGGGGGGGGGGGGGGGGGGGGGGGGGGGGGGGGGGGGGGGGGGGGGGGGGGGGGGGGGGGGGGGGGGGGGGGGGGGGGGGGGGGGGGGGGGGGGGGGGGGGFGGGGGGGGGGGGGGGGGGGGGGGGGGGGFFGGGFFGGGFFGFFFEGFGGDFFFBA>BBGDGFGF:<?BBFF5
@M02542:52:000000000-J9N43:1:1101:20968:9570 2:N:0:GTGAAA
GTAGTCCACGCCGTCAACGATGTCTACTAGCTGTTCGTGTCCTTGTGATGTGAGTAGCGCCGATAACGCCCTAAGTAGACCGCCTGGGGAGTATGGTCGCAAGATTAACACTCAAATGAATTGACGGGGGCCCGCACAAGCGGTGGAGCATGTGGTTTAATTCGACGCAACGCGAAGAACCTTACCTACTCTTGACATCGACCGAAGACTGCAGAGCTGCGCTTGAGCCTTCGGGAACCGTAAGCCAGGTTCCGCATGGCGCTCGTCCGCCCGG
+
8F,,;,,;CC@FC6+,8C@<BCE@FFGFC,CFE6,,6B,,,,,<6CC,CFF<EFG9@EFG+@+@FCF@+++7A,,:A9?E5>::++++@B>@,,B=,4+@+>:4F,?E<FGG?FD9D9;AD,,;?8C@C+::8@881CD:5>*BEDB,8*<E<B?8C<67BC>5CG5)8):)8/(8709.039709:@C4?=7)9?)64(79(/5));7C?0+<95(*0(-).71()*332<0)3(4(4>*1*/)43:(5**(-(-4:(3((-,97))0)))08
@M02542:52:000000000-J9N43:1:1101:15443:9592 2:N:0:GTGAAA
GTAGTCCACGCCGTAAACGATGTCTACTAGCTGTTCGTGTCCTTGTGATGTGAGTAGCGCAGCTAACGCACTAAGTAGACCGCCTGGGGAGTACGGTCGCAAGATTAAAACTCAAATGGATTGACGGGGGCCCGCACAAGCGGTGGAGCATGTGGTTTAATTCGACGCAACGCGAAGAACCTTACCTACTCTTGACATCTACGGAAGACTGCAGAGATGCGGTTGTGCCTTCGGGAACCGTAAGACAGGTGCTGCATGGCCTGCGTCAGCCCGG
+
GGGGGGGGGGGGGEFGGGGGGGGGGGGGGGGGGGGGGGGGGGGGGGGGGGGGGGGGGGGGGGGGGGGGGGGGGGGGGGGGGGGGGGGGGGGGGGFGGGGGGGGGGGGGGGGGGFGDFGGGGGGGGGGGGDGGGGGGGGCFGGGEGC;CCFFFGGGGGGGGA;CFGGGGFDEGEGFFEFFFFBBFGGGFG@4BF>FFFFFDFABGF3>C;>:?FGC@BGD)()7;>B<FBFAB6>>BFF?GDBGGF<:FBF)77).().8:(,((1/))86).).
@M02542:52:000000000-J9N43:1:1101:27735:9593 2:N:0:GTGAAA
GTAGTCCACGCCGTAAACGATGTCTACTAGCTGTTCGTGTCCTTGTGATGTGAGTAGCGCAGCTAACGCACTAAGTAGACCGCCTGGGGAGTACGGTCGCAAGATTAAAACTCAAATGAATTGACGGGGGCCCGCACAAGCGGTGGAGCATGTGGTTTAATTCGACGCAACGCGAAGAACCTTACCTACTCTTGACATCTACGGAACACTGCAGAGATGCGGTTGTGCCTTCGGGAACCGTAAGACAGGTGCTGAATGGGTGTCGGCAGCCCGG
+
GGGGGGGGGGGGGGGGGGGGGFGGGGGGGGGGGGGGGGGFGGGGGGGGGGGGGGGGGGGGGGGGGFGGGGGGG8FGGGGGGGGGEFGCGGGGGGGGGDGGGCFGGGGGGGGGGGFGDFGGGGGGGGGGGFEDGGG5@FFCGGGEGGEGGGGGF7FGGGGGFGGGGGDC:>:<>5:EF39:>1FDGGGFGFFFF2@FBA94F>:D@D)C>FB2+3+),*0)3>>3;B?C9)6.3B923117713*.)(7-)/).).,.)(,(,,.5)))0))0)0
@M02542:52:000000000-J9N43:1:1101:17486:9604 2:N:0:GTGAAA
TAGTCCACGCCGTAAACGATGTCTACTAGCTGTTCGTGTCCTTGTGATGTGAGTAGCGCAGCTAACGCACTAAGTAGACCGCCTGGGGAGTACGGTCGCAAGATTAAAACTCAAATGAATTGACGGGGGCCCGCACAAGCGGTGGAGCATGTGGTTTAATTCGACGCAACGCGAAGAACCTTACCTACTCTTGACATCTACGGAAGACTGCAGAGATGCGGTTGTGCCTTCGGGAACCGTAAGACAGGTGCTTCATGGCTGGCCGCCGCCCGGG
+
GGGGGGGGGGGGGG@DGGGGGFGGGGGGGGGGGGGGGGGGGGGGGGGGGGGGGGGGGGGGGGGGGGGGGGGGGGGGCGGGGGGGGGGGGEGGGGGGGGGGGGGGGGGGGGGGGGFFGGGGGGGGGGGGGGEGGDGGGFGGGGGCEFGGGGGGGGGGGGGGFEGGGGGGFEEGFG@BFFFFF27FDGC6FFFFFAFFA?BAFF?CE>FGFG?><<8)):D>BBEFFFF><AFFFEF9B<09CB5:728F8(97))66420:6(-())).))05)0
@M02542:52:000000000-J9N43:1:1101:19415:9605 2:N:0:GTGAAA
GTAGTCCACGCCGTAAACGATGTCTACTAGCTGTCCGTGACCTTGTGTCGTGAGTAGCGCAGCTAACGCATTAAGTAGACCGCCTGGGGAGTACGGTCGCAAGATTAAAACTCAAATGAATTGACGGGGGCCCGCACAAGCGGTGGAGCATGTGGTTTAATTCGACGCAACGCGAAGAACCTTACCTACTCTTGACATCTACAGAACTTAGCAGAGATGCTTTGGTGCCTTCGGGAACTGTAAGCCAGGTGCTGCATGGCTGTCGTCAGCTCGG
+
GGGGGGGGGGGGGGC@FGGGGGGGGGGGGGGGGGGGGGFGGGGFGGGGGGGGGGFGGGGGGGGGCFGGGGGGGGGGGGGGGGGGGGGGGGGGGGGGFGG>F@FF9FGGGGGGGGGGGG,ECGGGFCGGGGGGGGGGGDGGGGGGGG>FGGGGGGG6CFGCFGCGGGGGFFEGFG@FB5?F>:=GGGG=C09@B2?FFFFFFFF<FFF?@F>FGFG3<CGD)9=?7(,;0<><?B99>B?*0<F7)58>::?@D><259?:762<753)<409)5
@M02542:52:000000000-J9N43:1:1101:22899:9620 2:N:0:GTGAAA
GTAGTCCACGCCGTAAACGATGTCTACTAGCTGTTCGTGTCCTTGTGATGTGAGTAGCGCAGCTAACGCACTAAGTAGACCGCCTGGGGAGTACGGTCGCAAGATTAAAACTCAAATGAATTGACGGGGGCCCGCACAAGCGGTGGAGCATGTGGTTTAATTCGACGCAACGCGAAGAACCTTACCTACTCTTGACATCTACGGAAGACTGCAGAGATGCGGTTGTGCCTTCGGGAACCGTAAGACAGGTGCTGCATGGCTGTCGTCCGCTCGG
+
GGGGGGGGGGGGGEFCCFFGGGGGGGGGGGGGGGGGGGGGGGGGGGGGGGGGGGGGGGGGGGGGGGGGGGGFGGGGGGGGGGGFGGGGGGGGGGGGGGGGGGGGGFGGGGGGGGGGGGGGGFFGGEGGGGGEGGGDGGFFFGGEGGGGGGGGFGGGGGGGFGGGGGGCEFEGAC(>5BFFFFFGGFGFGFFFFAF@><FB=<2DF>EGFGFFGGGFBGFB>@BFB??GAFA>BFF>>?49>?GFA>(5(5)9-52846:311:27*0).5)7)7
@M02542:52:000000000-J9N43:1:1101:24975:9623 2:N:0:GTGAAA
GTAGTCCACGCCGTAAACGATGTCTACTAGCTGTTCGTGTCCTTGTGATGTGAGTAGCGCAGCTAACGCACTAAGTAGACCGCCTGGGGAGTACGGTCGCAAGATTAAAACTCAAATGAATTGACGGGGGCCCGCACAAGCGGTGGAGCATGTGGTTTAATTCGACGCAACGCGAAGAACCTTACCTACTCTTGACATCTACGGAAGACTGCAGAGATGCGGTTGTGCCTTCGGGAACCGTAAGACAGGTGGTGCATGGCTGTCCGCAGGTCGG
+
FFFGGDGGGGFGGGE7CEFGGFEEGGGGGFGGGFFGGGCA<EEAFEGFGFEG9FFFGGGGG@B<<<FDEEEGGGFGGGGF?FE>?DFCCCCFGGGDFGGGGGGC=EFGFGEGFEDGFGFDFCFCDEEGEGDCBEEECFDC,BCGGGFGGGCGFG?BFEFF8CCFGDGD:BGD>>25>@4>@07FGGGFF??FFF?)59FAFF6DDEBGFFF0ACE@?:763>B>9(,74><)3:>>0307*(9768?F<<9)4:)).)4642:<**))0)09@@
@M02542:52:000000000-J9N43:1:1101:28348:9632 1:N:0:GTGAAA
GTAGTCCACGCCGTAAACGATGTCTACTAGCTGTTCGTGTCCTTGTGATGTGAGTAGCGCAGCTAACGCACTAAGTAGACCGCCTGGGGAGTACGGTCGCAAGATTAAAACTCAAATGAATTGACGGGGGCCCGCACAAGCGGTGGAGCATGTGGTTTAATTCGACGCAACGCGAAGAACCTTACCTACTCTTGACATCTACGGAAGACTGCAGAGATACGGTTGTGCCTTCGGGAACCGTAAGACAGGTGCTGCATGGCTGTCGTAAGCCCGG
+
FGEGGGGGGGGGGG@EFC7FF86CEFGFDGG9CFFAFF7F@FGFGFFCFFGGGGFFGGGE>FGGGDFGGFG7FFGGGFF9FCECEFFC@EGEFGGDFCCCCEF8FE9FFGGGGGGFG<FFA5<?5FE:CCEF:CFDEEG7,F@*FEF>FE9CFGGGGGGDGGFFCEG5EGE@7BEE5CCFGGGFGGGGGCFEFFCGGFGEFF5??<==CF6?FFGGF@+<C5CEG=C?DC<F5535<7F5<F*:4<3*7:62?A<><<:?4DFFF0((42()))
@M02542:52:000000000-J9N43:1:1101:10775:9655 2:N:0:GTGAAA
GTAGTCCACGCCGTAAACGATGTCTACTAGCTGATCGTGTCATTGTGATGTGAGTAGCGCAGCTAACGCACTAAGTAGACCGCCTGGGGAGTACGGTCGCAAGATTAAACCTCAAATGAATTGACGGGGGCCCGCACAAGCGGTGGAGAATGGGGTTTACTTCGACGCAACGCGAAGAACCTTACCTACTCTTGACATCTACTGAAGAATGCAGAGATGCGGTTTTGCCTTCGGGACCCGTAAGCCGGGTTCTGCATGGCTGTTGTCAGCACTG
+
,EFEFG9FE@6F@@BFDFGGGGFCFFFFFGG9@,;<FE,@@,<EC<FEFFGGGDE<CFGG7BFGFGFED>F+,?EABEAC<@FDCF7+>+@FD,?CA=FEGCCF9EFGG,@FGF@FCFFGFCFFDEGGGC++@8@**C3DD58**9>7,49C,,::*:;,1,<A*85<>3C3>9055))5><?CF6+=C=6B@)=))66AB))2/9/2):))<CA:<CDA2:7@(,(*5<9<<>9B011)1(*/)((7(-))--4))).(4(()*78*/)*.))
@M02542:52:000000000-J9N43:1:1101:2282:9662 1:N:0:GTGAAA
GTAGTCCACGCCGTAAACGATGTCTACTAGCTGTTCGTGTCCTTGTGATGTGAGTAGCGCAGCTAACGCACTAAGTAGACCGCCTGGGGAGTACGGTCGCAAGATTAAAACTCAAATGAATTGACGGGGGCCCGCACAAGCGGTGGAGCATGTGGTTTAATTCGACGCAACGCGAAGGACCTTACCTACTCTTGACATCTACGGAAGACTGCAGAGATGCGGTTGTGCCTTCGGGAACCGTAAGACAGGTGCTGCATGGCTGTCGTCAGCTCGT
+
GGDCFGGGGGGGGGGDGGGGGGGGGGGGGGGGGGGGGGGGGGGGGGDFGGGGGGGGFGGGGGGGGGGGGGGGGGGGGGGGGGGGGGGGGGGGGGGGGFEGGGGGGGGGGGGGGGGGGGFGGGGGGGGFGCGDGGGGGGGGGDGGGGFFGGGGGF9FGGF@FFGGGGFGGGGGGGGGGDGGGFGGGGGGGGGGGGGGGG69FFGGGGGGGGGFCGGGFC<CCGEGGGDGGFFFGGGFDGGD>@56FFD4>FF?FFF09>?0C5*9FB:0?:2)<0
@M02542:52:000000000-J9N43:1:1101:10596:9672 2:N:0:GTGAAA
GTAGTCCACGCCGTAAACGATGTCTACTAGCTGTTCGTGTCCTTGTGATGTGAGTAGCGCAGCTAACGCACTAAGTAGACCGCCTGGGGAGTACGGTCGCAAGATTAAAACTCAAATGAATTGACGGGGGCCCGCACAAGCGGTGGAGCATGTGGTTTAATTCGACGCAACGCGAAGAACCTTACCTACTCTTGACATCTACGGAAGACTGCAGAGATGCGGTTGTGCCTTCGGGAACCGTAAGACAGGTGCTGCATGGCGTTCTTTAGCCCGG
+
GGGGGGGGGGGGGGGGGGGGGGGGGGGGGGGGGGGGGGDGFFGGGGGGGGGGFGGGGGGFGGGGGGGEG7FGGGFFGGFFEFGGGGGGGGGGGGGGGGCEGGGGGGGGGGDGGGGGGGGGFC,EFGCFGGGEGGG8CGGGGGG:::BCFGGGGGGCFGGGFGEEGGGGFFGGFGFFFE?FF?FFGGGFG?FBF27FFAFDF<?D:B)AF=:7C8<@:F:<>E8;>FFGAB<2:B>6>?0CDBDG<>:FB>0)4424)6(41-((***107).55
@M02542:52:000000000-J9N43:1:1101:10873:9674 1:N:0:GTGAAA
GTAGTCCACGCCGTAAACGATGTCTACTAGCTGTTCGTGTCCTTGTGATGTGAGTAGCGCAGCTAACGCACTAAGTAGACCGCCTGGGGAGTACGGTCGCAAGATTAAAACTCAAATGAATTGACGGGGGCCCGCACAAGCGGTGGAGCATGTGGTTTAATTCGACGCAACGCGAAGAACCTTACCTACTCTTGACATCTACGGAAGACTGCAGAGATGCGGTTATGCCTTCGGGAACCGTAAGACAGGTGCTGCATGGCTGTCGTCAGCTCGT
+
GGGGGGGGGGGGGGGGGGGGGGGGGGGGGGGGGGGGGGGGGGGGGGGGGGGGEGGGGGGGGGGGGGGGGGGGGGGGGGGGGGGGGGGGGGGGGGGGGGGGGGGGGGGGGGFGGGGFGGGGGGGGGGGGGGGGGGGGGGGGGGGGGGGGGGGGGGGGGGGGGGGGGGGGGGGGGGGGGGGGGGGGGGGGGGGGGGGGGGGGGFGGCDGCGGGGGGG8FC7FGGCGEGGGGGFFGGGFEGGGFFGFFFFGFGGFFFF?A<?FGGCF<??FFFFFE)
@M02542:52:000000000-J9N43:1:1101:26661:9678 2:N:0:GTGAAA
GTAGTCCACGCCGTAAACGATGTCAACTAGCCGTTGGAAGCCTTGAGCTTTTAGTGGCGCAGCTAACGCATTAAGTTGACCGCCTGGGGAGTACGGCCGCAAGGTTAAAACTCAAATGAATTGACGGGGGCCCGCACAAGCGGTGGAGCATGTGGTTTAATTCGAAGCAACGCGAAGAACCTTACCAGGCCTTGACATGCAGAGAACTTTCCAGAGATGGATTGGTGCCTTCGGGAACTCTGACACAGGTGCTCCATGGCTGTCGTCAGCTCGG
+
GGGGGGGGGGGGGGGEGGGGGGGGGGGGGGGGGGGGGGGGGGGGGGGGGGGGGGGGGGGGGGGGGGGGGGGGGGGGGGGGGGGGGGGGGGGGGGGG@EGGGGEGGGGGGGGGGGGFGGGGFGGGGGCGGGGGGGGGDEGGGGE8CCEGGGGGFGGGFDGFFGDGGGGGFFDDED(8>DFFF?=7>GG)>>DF@BFFDFFFF24/766F?><BGCC)(*:04FF)34(*8<2<?D>;((,2*)00)4(81<?6)))444<(24?47*78))*0)0
@M02542:52:000000000-J9N43:1:1101:22485:9689 2:N:0:GTGAAA
GTAGTCCACGCCCTAAACGATGTCAACTGGTTGTTGGGTCTTCACTGACTCAGTAACGAAGCTAACGCGTGAAGTTGACCGCCTGGGGAGTACGGCCGCAAGGTTGAAACTCAAAGGAATTGACGGGGACCCGCACAAGCGGTGGATGATGTGGTTTAATTCGATGCAACGCGAAAAACCTTACCCACCTTTGACATGTACGGAATCCTTTAGAGATAGAGGAGTGCTCGAAAGAGAGCCGTAACACAGGTGCTGCCTGGATGGCGTCAGCTCG
+
GGGGGGGGGGGGGGFFFFGGGGGGGGGGGGGGGGGGGGCGGGGGGGGGGCGGGGGFGGGGEGGGGGGGGEGCGGGGFGGGGGGGGGGGGGGGGGGGGGGGGGGFGGGGGGGGGGGDFGGGGGGGGGGGG>@EEEGGGCGGGGEGGCF7CCEGFFFGGGGGFFFGGGC8FFGGEG>:>FFFFF6*;<C><4?FF27=42@>F:>GFFFGFGA29+30402)5@>):(<*.,2:?@:101:GG:CGFA0;?0//54)3(52:(-.(*1<@).6/9;
@M02542:52:000000000-J9N43:1:1101:7582:9694 2:N:0:GTGAAA
GTAGTCCACGCCGTAAACGATGTCTACTAGCTGTTCGTGTCCCTGTGATGTGAGTAGCGCAGCTAACGCACTAAGTAGACCGCCTGGGGAGTACGGTCGCAAGATTAAAACTCAAATGAATTGACGGGGGCCCGCACAAGCGGTGGAGCATGTGGTTTAATTCGACGCAACGCGAAGAACCTTACCTACTCTTGACATCTACGGAAGACTGCAGAGATGCGGTTGTGCCTTCGGGAACCGTAAGACAGGTGCTGCCTGGCTGTTCGTAGCTCGG
+
GGGGGGGFGGGGGGCF@FGGGGGGGGGCGD@FFEFFGFGFGGGFCFGFFGGFGGGGGG@FGGGGFBFF7CFDGGAAFFFGFCGGGGFFGGGGGFGDGGGGEGEGGGGGGGGGCFGGGGGGGGGGGDGG>CGCEGGEEGGGCEEEGGGGGGGGGGGGGGD?CFFFGGGG>5::=DFFFF:>>?=:6FGFG?@FF<F?<29AFAFG>378?722F6+.(>*6;)0>66BGFB95<E034(457(97))(04>?4<>2(,)40130.**))0)*7))
@M02542:52:000000000-J9N43:1:1101:13414:9703 1:N:0:GTGAAA
GTAGTCCACGCCGTAAACGATGTCTACTAGCTGTTCGTGTCCTTGTGATGTGAGTAGCGCAGCTAACGCACTAAGTAGACCGCCTGGGGAGTACGGTCGCAAGATTAAAACTCAAATGAATTGACGGGGGCCCGCACAAGCGGTGGAGCATGTGGTTTAATTCGACGCAACGCGAAGAACCTTACCTACTCTTGACATCTACGGAAGACTGCAGAGATGCGGTTGTGCCTTCGGGAACCGTAAGACAGGTGCTGCATGGCTGTCGTCAGCTCGT
+
GGGGGGGGGGGGGGGGGGGGGGGGGGGGGGGGGGGGGGGGGGGGGGGGGGGGGGGGGGGGGGGGGGGGGGGGGGGGGGGGGGGGGGGGGGGGGGGGGGGGGGGGGGGGGGGGGGGGGGGGGGGGGGGGGGGGGGGGGGGGGGGGGGGGGGGGGGGGGGGGGGGGGGGGGGGGGGCGGDGGGGGGGGGGGGGGGGGGGGGCGFGGGGGGGGGGGGFGFGG:5EGGGGGGGGFFGGGEDGGGFFGFFFGGFGGBFFFFAFF:C<F@GFF?B>9FF)
@M02542:52:000000000-J9N43:1:1101:15979:9709 2:N:0:GTGAAA
GTAGTCCACGCCGTAAACGATGTCTACTAGCTGTTCGTGTCCTTGTGATGTGAGTAGCGCAGCTAACGCACTAAGTAGACCGCCTGGGGAGTACGGTCGCAAGATTAAAACTCAAATGAATTGACGGGGGCCCGCACAAGCGGTGGGGCATGTGGTTTAATTCGACGCAACGCGAAGAACCTTACCTACTCTTGACATCTACGGAAGACTGCAGAGATGCGGTTGTGCCTTCGGGAACCGTAAGACAGGTGCCGCCTGGCTGTCGTCGCCTCGG
+
GGGGGGGGGGGGGGGGGGGGGGGGGGGGGGGGGGGGGGGGGGGGGGGGGGGG9FGGGGGGGGGGGGGGGGGGGGFGGFGGGGGEGGGGGGGGGGGGGGGGGGGGGGGGGGGGGGGGDCFGGGGCDGGGGGGGEDGGGGGGFGGGGGGGGGGFECGGGGGGFGGGGGGGDEGGFGF>EFFFFFFFGGGFGFFFFFF:>A?AF<?GF@:EFG70CG95:7*9237:;FBGADF<(;;>BB6/91C5))45,8))(((-((42((.5*95)).))05
@M02542:52:000000000-J9N43:1:1101:24515:9713 2:N:0:GTGAAA
GTAGTCCACGCCGTAAACGATGTCTACTAGCTGTTCGTGTCCTTGTGATGTGAGTAGCGCAGCTAACGCACTAAGTAGACCGCCTGGGGAGTACGGTCGCAAGATTAAAACTCAAATGAATTGACGGGGGCCCGCACAAGCGGTGGAGCATGTGGTTTAATTCGACGCAACGCGAAGAACCTTACCTACTCTTGACACCTACGGAAGACTGCAGAGATGCGGTTGTGCCTTCGGGAACCGTAAGACAGGTGCTGCATGGCTGTCGTCAGCGCGG
+
FGGGGGGGGGGGGGFEGGGGGGGGGGGGGGGGGGGGGGGGGGGGGGGGGGGGGGGGGGGGGGGGGGGGGGGGGGGGGGGGGGGGGGGGGGGGFGGGGGGGGGGGGGGGGGGEFGGGGGGGGGDGGGGGGGGEGGGGGGGGGGGGGGFDGGEGGGGFGGGGFGFGGDEGFFGGFG>EE@@FF?FGGGGFG@?FFAFF22:<FB?DDF:FFC4198+08:*42@EB6?FGFBBF<E669?:CGB:*4<?504?;252().((((.)**0)74))78
@M02542:52:000000000-J9N43:1:1101:24697:9732 1:N:0:GTGAAA
GTAGTCCACGCCGTAAACGATGTCTACTAGCTGTTCGTGTCCTTGTGATGTGAGTAGCGCAGCTAACGCACTAAGTAGACCGCCTGGGGAGTACGGTCGCAAGATTAAAACTCAAATGAATTGACGGGGGCCCGCACAAGCGGTGGAGCATGTGGTTTAATTCGACGCAACGCGAAGAACCTTACCTACTCTTGACATCTACGGAAGACTGCAGAGATGCGGTTGTGCCTTCGGGAACCGTAAGACAGGTGCTGCATGGCTGTCGTCAGCTCGG
+
GGEFGGGGGGGGGGGGGGGGGGGGGGGGGGGGGGGGGGGGGGGGGGGGGGGGGGGGGGGGGGGGGGGGGGGGGGGGGGGGGGGGGGGGGGGGGGGGGGGGGGGGGGGGGGGGGGGGGGGGGGGGGGGGGGGGGGGGGGGGGGGGGGGGGGGGGGGGGGGGGGGGGGGGGGGGGGGGGGGGGGGGGGGCFGGGGGGGGGGGGFGGGGGGGGGGGGGGGGGGGGGGGGGGGGFFGGGFFGGGFFGFFFGGFF*:FFFFF<BFDDGFGBFBB?2FB)
@M02542:52:000000000-J9N43:1:1101:3317:9748 2:N:0:GTGAAA
TAGTCCACGCCGTAAACGATGTCTACTAGCTGTTCGTGTCCTTGTGATGAGAGTAGCGCAGCTAACGCACTAAGTAGACCGCCTGGGGAGTACGGTCGCAAGATTAAAACTCAAATGAATTGACGGGGGCCCGCACAAGCGGTGGAGCATGGGGTTTAATTAGACGCAACGCGAAGAACCTTACCTACTCTTGACATCTACGGAACTCTGCAGAAATGCGGTTGTGCCTTCGGGAACCGTAAGACAGGTGCTGCATGGCTGACGTCGGCCTGGG
+
FGGFGCEGEGDEFFB6CF7,BCFFFEE966CFFCCCCDECEEFGFGF,C,:EAF,<<C@FD:B<DF6FGGCE@?EFFFF8F@C7?+BCEBBCF@EGC=7FGGDG9;BFGDGGGCFGFFGGCFGFG68FC>:BEE@5:DFGGGCC:?CCF,<,4**3=EFGA98@9D=75BG3;<(7>47;5<=*2*<@7)1*7:)9:)*4=?(17)03*:<)3++0)20-,07),4>CA<33:596::;/C:GC),388(0*.).45(312(((1*))))).0)
@M02542:52:000000000-J9N43:1:1101:14433:9753 1:N:0:GTGAAA
GTAGTCCACGCCTTAAACGATGAATACTAAGTGTCGGCGGGTTACCGCCGGTGCCGCAGCTAACGCAGTAAGTATTCCGCCTGGGAAGTGCGGCCGCAAGGTTGAAACTCAAAGGAATTGACGGGGGCCCGCACAAGCGGTGGAGCATGTGGTTTAATTCGACGCAACGCGAAGAACCTTACCCAGGCTGGACATGCAGGTAGTAGAAGGGTGAAAGCCTAACGAAGTAGCAATACCATCCTGCTCAGGTGCTGCATGGCTGTCGTCAGCTCGT
+
C@@@EFFGGGGGGG,CFFGGGGFGGFCFGA@EA<E@FGGGG:=E6E@:FEGGGGFECGEFBDFGECG@???8C<?FFCBFCFCC7,=3B8?FCGGGGGGECFFCGGGGGGCGGGF>FGGGFFE@*>@C@7CBFG@FGGGGE@GGGG*+<FFGC*2CCGG@8@EDGGDC?ECE*?EC@FGFCCC2<FC8*C5CG?EE8C?6C/+<+:+<>8E88EFF:6*+AFCE/*1/CCAFGGGFFGFC)9D?F4:5?CC76<2?9AB:C37?CB6(,84).)
@M02542:52:000000000-J9N43:1:1101:21490:9780 2:N:0:GTGAAA
GTAGTCCACGCCGTAAACGATGTCAACTAGCCGTTGGAAGCCTTGAGCTTTTAGTGGCGCAGCTAACGCATTAAGTTGACCGCCTGGGGAGTACGGCCGCAAGGTTAAAACTCAAATGAATTGACGGGGGCCCGCACAGGCGGTGGAGCATGTGGTTTAATTCGAAGCAACGCGGAGAACCTTACCAGGCCTTGACATGCAGAGAACTTTCCAGCGATGGATTGGTGCCTTCGGGAACTCTTACACAGGTTCTGCATGGCTGGCGTCAGCCCGG
+
GGGGGGGGGGGGGG@CCFGGGGGGGGGGGGGGGFGGGFGGGGGGGGGGGGGGGGGGGGGGGGGGGFGGGGGGGGGGGGGGGGGGGGGGG>FGGGGGGGGGGGGGGFGGGFFGGGGGGGFGGGGGGGGGGGGEEGGGGGGGGGGGGGFFGFFC<CGGGGCCFGGGGFEGFFGGFG(>BFFFFFFGGGGFGFFFFFFFAFFFFFA5>FFFFG<>CF+.(/9:?F?)4<(>?AAFFFBFF?2:*-27)88><)**.)6)4),.(((-)1..5?)5)7
@M02542:52:000000000-J9N43:1:1101:8050:9782 1:N:0:GTGAAA
GTAGTCCACGCCGTAAACGATGTCTACTAGCTGTTCGTGTCCTTGTGATGTGAGTAGCGCAGCTAACGCACTAAGTAGACCGCCTGGGGAGTACGGTCGCAAGATTAAAACTCAAATGAATTGACGGGGGCCCGCACAAGCGGTGGAGCATGTGGTTTAATTCGACGCAACGCGAAGAACCTTACCTACTCTTGACATCTACGGAAGACTGCAGAGATGCGGTTGTGCCTTCGGGAACCGTAAGACAGGCGCTGCATGGCTGTCCTCAGCTCGG
+
GFDFEFGGGGGGGGGGGGCFGGEFFGGGGGGFGGGFFCDFFFFCGFGGGGG<CFFGGGCGGGEGGGGGGGE7FFFFFGGGFGGGGGGGG>CFFDGGGGGGGGGGGGGG@EDGGAEFGGGGCFGFFFGGGDGECFGGGGGFFDCFED@FGGCC2CF7FFFGCFGEFGGCEGGCECG78*8FCEF7<<CFGDGGFGGGFGGF98=*8CEC<?6CECGG6<:C55CEGE3C7CF?<EG:>FFD>FGF=,0C<*/4:;((.4339776*6:<B:<:B)
@M02542:52:000000000-J9N43:1:1101:26873:9814 2:N:0:GTGAAA
GTAGTCCACGCCGTAAACGATGTCTACTAGCTGTTCGTGTCCTTGTGATGTGAGTAGCGCAGCTAACGCACTAAGTAGACCGCCTGGGGAGTACGGTCGCAAGATTAAAACTCAAATGAATTGACGGGGGCCCGCACAAGCGGTGGAGCATGTGGTTTAATTCGACGCAACGCGAAGAACCTTACCTACTCTTGACATTTACGGAAGACTGCCGAGATGCGGTTGTGCCTTCGGGAACCGTAAGACAGGTGCTGCATGGCTGTCGTAAGCTCGG
+
GGDEGGGGGGGGGGGGGGGGGGGGGGGGGGGGGFGGGGGGGGGGGGGGGGFFGGGGGGGGGGGFGGGGGGGGGBDFGFGGGGGGGFGGGGDGGGGGGGGGGGGG9DFGGGGGGGCGGGFGGGGGGGGDG@>EEGGGD7FGGGGBCCC5CCEFFFGEGGGGFFECCC=D:ACGEG6>>EFFFF=CG6CBG4@F?7FFF<FAFF?*58:C@GB0*::;;**63BFF>?BGB24)(799><?GD0C5<7:F0)0)8<20)47:::143*)0.**9>5
@M02542:52:000000000-J9N43:1:1101:23706:9821 1:N:0:GTGAAA
GTAGTCCACGCCGTAAACGATGTCTACTAGCTGTTCGTGTCCTTGTGATGTGAGTAGCGCAGCTAACGCACTAAGTAGACCGCCTGGGGAGTACGGTCGCAAGATTAAAACTCAAATGAATTGACGGGGGCCCGCACAAGCGGTGGAGCATGTGGTTTAATTCGACGCAACGCGAAGGACCTTACCTACTCTTGACATCTACGGAAGACTGCAGAGATGCGGTTGTGCCTTCGGGAACCGTAAGACAGGTGCTGCATGGCTGTCGTCAGCTCGG
+
GGGGGGGGGGGGGGGBDFFGGGGGGGGGGGGGGGGGGGGGGGGGGGGGGGGGGGGGGGGGGGGGGGGGGGGGGGGGGGGGGGGGGGGGGGGGGGGGGGGGGGGGGGGGGGCGGGGGGGGGGGGGGGGGGGGGGGGGGGGGGGGGGGGGGGGGGGGGGGGGGGGGGGGGGGGGGGGGGGGGGGGGGGGGGGGGGGGGGGGGGFGGGGGGGGGGGGGGGGGGGGGGGGGGGGFFGGGFFGGGFFGFFBCGFGFBFFFFFFBFGGGFGFFFFFFFF)
@M02542:52:000000000-J9N43:1:1101:10332:9823 1:N:0:GTGAAA
GTAGTCCACGCCGTAAACGATGTCTACTAGCTGTTCGTGTCCTTGTGATGTGAGTAGCGCAGCTAACGCACTAAGTAGACCGCCTGGGGAGTACGGTCGCAAGATTAAAACTCAAATGAATTGACGGGGGCCCGCACAAGCGGTGGAGCATGTGGTTTAATTCGACGCAACGCGAAGAACCTTACCTACTCTTGACATCTACGGAAGACTGCAGAGATGCGGTTGTGCCTTCGGGAACCGTAAGACAGGTGCTGCATGGCTGTCGTCAGCTCGT
+
GGGGGGGGGGGGGGFGGGGGGGGGGGGGGGGGGGGGGGGGGGGGGGGGGGGGGGGGGGGGGGGGGGGGGGGGGGGGGGGGGGGGGGGGGGGGGGGGGGGGGGGGGGGGGGGGGGGFGGGGGGGGGGGGGGGGGGGGGGGGFGGGGGGGGGGGGGGGGGGGGGGGGGGGGGGGGGGGGGGGGGGGGGGGGGGGGGGGGGGGGFGD5CEGGGGGGG9CFGGGGGEGGGGGGGFFGGGFFGGGDFGFB?C75FD:FAFFFFFFGGGFGB?BFB4;B)
@M02542:52:000000000-J9N43:1:1101:8650:9847 2:N:0:GTGAAA
GTAGTCCACGCCGTAAACGATGTCTACTAGCTGTTCGTGTCCTTGTGATGTGAGTAGCGCAGCTAACGCACTAAGTAGACCGCCTGGGGAGTACGGTCGCAAGGTTAAAACTCAAATGAATTGACGGGGGCCCGCACAAGCGGTGGAGCATGTGGTTTAATTCGACGCAACGCGAAGAACCTTACCTACTCTTGACATCTACGGAAGACTGCAGAGATTCGGTTGTGCCTTCGGGAACCGTAAGACAGGTTCTGTCTGGCTGTCGTCAGCTCGG
+
GGGGGGGFGGGGGGEEFGGEGGGFGGGGGFGGFGGGGGGGGGGGGGGGGGGGEGGGGGGGDGDGGGF>FGGGGGGGGCGGGGGGGGGGFFGGGGGEGGGGGGGGFGGGGGGGGGGGGGGGGGGGGGCFGGEEEGGGEGGGGGGGGG5EFGFFG9FFGFDFFGGGGDGGBDE35>>E57)071?C*9FFG?:FFFB44AF>FF(/)7)@?FD?F++.3;*62407(,(7:44.28>0>B:<*(//)).)3)*9<4).)-()(2(,*/005)*65;
@M02542:52:000000000-J9N43:1:1101:25783:9849 2:N:0:GTGAAA
GTAGTCCACGCCGTAAACGATGATAACTAGCTGTCCGGGTTCATGGAACTTGGGTGGCGCAGCTAACGCATTAAGTTATCCGCCTGGGGAGTACGGTCGCAAGATTAAAACTCAAAGGAATTGACGGGGGCCTGCACAAGCGGTGGAGCATGTGGTTTAATTCGAAGCAACGCGCAGAACCTTACCAGCGTTTGACATGGCTAGTATGATTTCCAATACTGGATTTCTTCCGTTCGTCTGGCCTGCCCTCCGGTGCTGCCTGGCTGTCGGCAGG
+
EGGC@FGGGEG<CGGCFC@FGGGGCEEEGGFGFGG8@@EC7C<FFF8EFEFDFFF:CCED+@FGDA?4@BFFGFFFFFGCCCCFFD+A+?FFGF:FACFF@FGGGF?D<>D8FF,EDEF=8F?FFGGGGGGEGGGG?CD8CGEEGGCG6*=?:<9,=FGFFGG59F53AFC3551>53/85(1>76+9F3D>>0*9<9F7F()/**/0=>A<F9+*)**.)0015<42<)-4::08(-(**5**((()(.)07>112)4()-((*/)*0)))07
@M02542:52:000000000-J9N43:1:1101:10070:9882 1:N:0:GTGAAA
GTAGTCCACGCCGTAAACGATGTCTACTAGCTGTTCGTGTCCTTGTGATGTGAGTAGCGCAGCTAACGCACTAAGTAGACCGCCTGGGGAGTACGGTCGCAAGATTAAAACTCAAATGAATTGACGGGGGCCCGCACAAGCGGTGGAGCACGTGGTTTAATTCGACGCAACGCGAAGAACCTTACCTACTCTTGACATCTACGGAAGACTGCAGAGATGCGGTTGTGCCTTCGGGAACCGTAAGACAGGTGCTGCATGGCTGTCGTCAGCTCGG
+
CF@FFCFEACGFGC@BDE@BDFFGGFCFGEGGFGEGEFCGEFEGDED<F,CCCFFFFF@FGGGGGFGGCGGG8EFDFFEFGCDFFCGFCGGGGGECFGGG7=CF9F<B<AFBFEA?C?FAFDGADFEGGGGD<F@@@@GC:<><C@<FCFF7<CFFFGGGFEGCA<1CEGGDGGCEDEGFCCFFG?ECFFGGFGGGCCGGF?GCE<EFFGFFGEGDFGGGEC:EGGGGGGF?FGGFDFF<579(9?F7@G4:FA37<<B?DDFFC180:?A6>)
@M02542:52:000000000-J9N43:1:1101:2715:9884 2:N:0:GTGAAA
GTAGTCCACGCCCTAAACGATGTCAACTGGTTGTTGGGAATTAGTTTTCTCAGTAACGAAGCTAACGCGTGAAGTTGACCGCCTGGGGAGTACGGCCGCAAGGTTGAAACTCAAAGGAATTGACGGGGACTCGCACAAGCGGTGGATGATGTGGTTTAATTCGATGCAACGCGAAAAACCTTACCCACCTTTGACATGGCAGGAAGTTTCCAGAGATGGATTCGTGCTCGAAAGAGCACCTGACCAAAGGTGATGCCTGGCTGTCGTCCGCCCC
+
GGAFG99FFCFD:FG,EFFGCFFFAEGGGFCFEBEFGCDFEAFFFFFGGDFGFF9<BCFCCCFAFDGGGFGGGEFA,EGGGEEDGGF+C+4AECC+CCFDFFFGGDGCGFCFC8A@DC,@8:D,=6=@8+,3+B>ECFFFGEC>E79A1=B<,44>:CCGAC8:9+:C8)=48895:)5>)/+;;60)2)9FFEBF9<F(04;D;F?C=*5<70:5677:-9*0801*6:(800,((43**5*0()(0,(*)-)))).531,((0/7)))))7)
@M02542:52:000000000-J9N43:1:1101:4770:9897 2:N:0:GTGAAA
GTAGTCCACGCCGTAAACGATGTCTACTAGCTGTTCGTGTCCTTGTGATGTGAGTAGCGCAGCTAACGCACTAAGTAGACCGCCTGGGGAGTACGGTCGCAAGATTAAAACTCAAATGAATTGACGGGGGCCCGCACAAGCGGTGGAGCATGTGGTTTAATTCGACGCAACGCGAAGAACCTTACCTACTCTTGTCATCTACGGAAGACTGCAGAGATTCGGGTGTGCCTTCGGGAACCGTAAGACAGGTGGTGCATGGCTGTGGTCCGCTCGG
+
FGFGFFGGGGGGGGDFGGGEGFFEGGCFGGFGEF9FGFDFEFGFGFCEEFGAAFGEGFCGGEGGGGGDGEGGC,BFFEFFBCC=FFGCG@CGGGGGGEEGDEC,EF?FGEC>EBDEFBF9A=EG=BEFGED:@:EEGGC:DCE8BDFGGGGGE:FCFGFGFG@5CDGG55*:)/:5)))7737C<*:*CF)/9<*1)694?91*).)25C7?D?<.(0*-,))004(:))..(8936?17D?**.)456A).-())).211,3(***)83).))
@M02542:52:000000000-J9N43:1:1101:14516:9905 2:N:0:GTGAAA
GTAGTCCACGCCGTAAACGATGAGTGCTAGGTGTAGGGGGTATCGACCCCCTCTGTGCCGAAGCTAACGCGATAAGCACTCCGCCTGGGGACTACGGCCGCAAGGCTAAAACTCAAAGGAATTGACGGGGGCCCGCACAAGCAGCGGAGCGTGTGGTTTAATTCGATGATACGCGAAGAACCCCACCCAGGTTTGTCATGCATGTGGTACTGATGGTAAAGCAAAGGGACCCTTCGGGGAGCATGCACAGGTGTTGCCCGGCCGGCCTCAGTCC
+
GGGGGGGGGGGGGGDGGGGGGGGGFGGGGGGGGGGGGGGGGGGGGGGGGGGGGGGGGGGGGGGGGFGGGGGGGGGGGGGGGGGGGEGFGGGGGGGGGGGGGGCGGGGGGFEGGGFGGGGG8FGGGGGGGGDGGGGGCCEFCGGGGCGDGGE=CEFG@EGCFFGGGGGGFFG=5DBDFFE?F?)/*9C:CFFF468>AA9)7)-CBFBCFF94EE+*.0:4619@?7?C,18?<F0:?B0/7>DF)44?BBF/(-,3<2)(((,,))0))))**0
@M02542:52:000000000-J9N43:1:1101:4888:9909 2:N:0:GTGAAA
GTAGTCCACGCCGTAAACGATGTCTACTAGCTGTTCGTGTCCTTGTGATGTGAGTAGCGCAGCTAACGCACTAAGTAGACCGCCTGGGGAGTACGGTCGCAAGATTAAAACTCAAATGAATTGACGGGGGCCCGCACAAGCGGTGGAGCATGTGGTTTAATTCGACGCAACGCGAAGAACCTTACCTACTCCTGACATCTACGGAAGACTGCAGAGATGCGGTTGTGCCGTCGGGAACCGTAAGACGGGTTCTGCATGGCTGTCGTCAGCCCGG
+
GG@EGGGGGGGGGGGGGGGGGGGGGGGGDGGGFGGGDFGGGGGGGGGEGGFGFGGGGGGGGDFGCFGEGFGEGFGGGGGFEGEGGGGGGGGGGGGGGGGGDFGGGGGGGGGGFGGGGGGGGC=DFEGFGGGG>8EGEG8DEE>8CC;CEF9C,,?<FGGGFF95<C:5)857>D>BEBF@F?FDC4<BG*)/14FF24*-953*<>);)*,3:<:)(2*23@DFFFB7)(-3-7169??<C?:5),()--)).::)6A(3((()1*7.0))0))
@M02542:52:000000000-J9N43:1:1101:11443:9915 2:N:0:GTGAAA
GTAGTCCACGCCGTAAACGATGTCTACTAGCTGTTCGTGTCCTTGTGATGTGAGTAGCGCAGCTAACGCACTAAGTAGACCGCCTGGGGAGTACGGTCGCAAGATTAAAACTCAAATGAATTGACGGGGGCCCGCACAAGCGGTGGAGCATGTGGTTTAATTCGACGCAACGCGAAGAACCTTACCTACTCTTGACATCTACGGAAGACTGCAGAGATGCGGTTGTGCCTTCGGGAACCGTAAGAAAGGTGCTGCATGGCTGTCGTCAGCTCGG
+
GGGGGGGGGGGGGGGDGGGGGGGGGGGGGGGGGGGGGGGGGGGGGGGGGGGGGGGGGGGGDGGGGGGGGGGGGFGGGGGGGGGGGGGGGGGGGGGGGGGGGGGGGGGGGGGGGGGGGFGGGGGGFGGGGGGEEGGGGGGGGEGCCDFGGGEGGGGGGGGGFGCGGGGGDEGGFGFFEFF55<BFGGGFGFFFFFFFF29AFAB3<B>FFFFBGGGFBGFABFFF;?079<A23@FF9B1)/4C/)6:F1)/<AF?BBA??<18<C*.0>F*;53
@M02542:52:000000000-J9N43:1:1101:3658:9918 2:N:0:GTGAAA
GTAGTCCACGCCGTAAACGATGTCTACTAGCTGTTCGTGTCCTTGTGATGTGAGTAGCGCAGCTAACGCACTAAGTAGACCGCCTGGGGAGTACGGTCGCAAGATTAAAACTCAAATGAATTGACGGGGGCCCGCACAAGCGGTGGAGCATGTGGTTTAATTCGACGCAACGCGAAGAACCTTACCTACTCTTGACATCTACGGAAGACTGCAGAGATCCGGTTGTGCCTTCGGGAACCGTAAGACAGGTTCTGCATGGCCGTCGTCAGACCGG
+
GGCFGGFFGGGGDGGFGGGGFFGEFGGGGGGGGGGGGGGGGGGGGGGCFGGGGGGGGGDGGGGGFGGFGEGGGGGGGGFGGGGGGGGGGDGGGGGGGDGEEGGGGGGGGGGGGF899BFGGC8EDEGCEGG5B8@EE>FF8EG4CCFCGGGFGGF,=4;FFF7CECGGEBEC3)657@6.8??FF4?@F=)9FAF4)6?28)4D>55;FF0(A8+)(0*.83@B>00>9A<?2>((4::9*-**),.),5**..6)))38((--)/8F>*).5)
@M02542:52:000000000-J9N43:1:1101:25116:9922 1:N:0:GTGAAA
TAGTCCACGCCGTAAACGATGTCTACTAGCTGTTCGTGTCCTTGTGATGTGAGTAGCGCAGCTAACGCACTAAGTAGACCGCCTGGGGAGTACGGTCGCAAGATTAAAACTCAAATGAATTGACGGGGGCCCGCACAAGCGGTGGAGCATGTGGTTTAATTCGACGCAACGCGAAGAACCTTACCTACTCTTGACATCTACGGAAGACTGCAGAGATGCGGTTGTGCCTTCGGGAACCGTAAGACAGGTGCTGCATGGCTGTCGTCAGCTCGTG
+
GGGGGGGGGGGGGGGGGGGGGEGGGGGGGGGGGGGGGGGGGGGGGGGGGGGGGGGGGGGGGGGGGGGGGGGGGGGGFGGGGGGGGGGGDGGFF>FGGGGGGGGGGGGGGGGGGGGGGGGGGGGGGGGGGGGGGGGGGGGGGGGGGGGGGGGGGGGGGGGGGGGGGGGGGGGGGGGGGGGGGGGGGGGGGGGGGGGGGGGGGFGGDDGGGGGGGGGGGFGGGGGGGGGGGGFFGGGEFGGGFFGFFBGGFGGFFBFFFFFFGGF37(4<?4>E>:
@M02542:52:000000000-J9N43:1:1101:14823:9927 2:N:0:GTGAAA
GTAGTCCACGCCGTAAACGATGTCTACTAGCTGTTCGTGTCCTTGTGATGTGAGTAGCGCAGCTAACGCACTAAGTAGACCGCCTGGGGAGTACGGTCGCAAGATTAAAACTCAAATGAATTGACGGGGGCCCGCACAAGCGGTGGAGCATGTAGTTTAATTCGACGCAACGCGAAGAACCTACCTACTCTTGACATCTACGGAAGACTGCAGAGATGCGGTTGTGCCTTCGGGAACGGTAAGACAGGTGCTGCATGGCTGTCGTCAGCTCGTG
+
GGGCGGFFFGGGGGGGGFGGGFFGGGGGGCGGGGGGGGGGGGGGFGGFFGGGFFGGFGGGGGGGGGGGGGGGGFCFGGGGGDGG+AFGGDEFFFFFGDGGDGGFEFEDGCGDEFGGF;FGGCFDG>CEEGGEEGEEEEC;@ECGGD5:@EFGGG;2><FEAFFGGDEDEE=DBG6D>FFF5?F<FGGFFF4@F))9<?4<?80C:);E47:A??D@27C>FD>D?:<F<>?BB)40:(8D3:4>>7:530694>8<<??FFFBF7*)))10<57
@M02542:52:000000000-J9N43:1:1101:9051:9963 2:N:0:GTGAAA
GTAGTCCACGCCGTAAACGATGTCTACTAGCTGTTCGTGTCCTTGTGATGTGAGTAGCGCAGCTAACGCACTAAGTAGACCGCCTGGGGAGTACGGTCGCAAGATTAAAACTCAAATGAATTGACGGGGGCCCGCACAAGCGGTGGAGCATGTGGTTTAATTCGACGCAACGCGAAGAACCTTACCTACTCTTGACATCTACGGAAGACTGCAGAGATGCGGTTGTGCCTTCGGGAACCGTAAGCATGGTGCTGCATGGCTGTCGGCAGCTCGG
+
GGGDGGGGGGGGGGGGGGGGGGGGGGGGGGGGGGGGGGGGGGGGGGGGGGGGGGGGGGGGGGGGGGGGGGGGGGGGGGGGGGGGGGGFGGGGGGGGGGGGGGGGGGGGGGGGGGGDFGGGFFGGGGGGDEGGGDGGGGGGGGDEGGGGGGGGGFGGGGGGFGGF<D:DDFGGFGFF@EFFFFFCFFFFG@FBF<?@BAFF=21DFFDFFF07CC77,::665@39??GFFADFF9BFF6<DB<C2))0(6*0463(69:::<:75)))8)))).
@M02542:52:000000000-J9N43:1:1101:17610:9963 2:N:0:GTGAAA
GTAGTCCACGCCGTCAACGATGAGCACTAGTTATTGGGGGTATTGACTCCCTCAGTGACGCAGCTAACGCATTAAGTTCTCCGCCTGGGGACTACGGCCGCAAGGCTAAAACTCAAAACAATTGACGGGGGCCCGCACAAGCGGTGGAGTATGTGGTTTAATTCGAAGCAACGCGCAGAACCTTACCTAGGCTTGAACTCCTCAGAATTCGACGAAATGGTTGAAGTGCCCGCAGGGGAATTGGGTGAGAGGTGCTGCATGGCTGTCGTCAGCG
+
GGGEFGGGGGGFEG7BFEBCF@GG,CE@FFGCA@FF@C@CCF8CFAFGGGGGGFFE,CEF@>FDF,9=4FEE7<FFFGFEDGEEBFDFD7@+@FFG:B:F7CFE:D>B<>9BAFG8DFFF8:9>+@=CECCC73481>8,1;C86?:54A8FF<FGGGGFFF7E7C6C56+;8D1>53))0(.7*>FF7/5F?:B>:2*69)47)*1<7F:BE8*0,*:)67>@449D29121>9>0((9D0**.40>2)072(32<2,-)40(99*.0.))9>
@M02542:52:000000000-J9N43:1:1101:8480:9971 1:N:0:GTGAAA
GTAGTCCACGCCGTAAACGATGTCTACTAGCTGTTCGTGTCCTTGTGATGTGAGTAGCGCAGCTAACGCACTAAGTAGACCGCCTGGGGAGTACGGTCGCAAGATTAAAACTCAAATGAATTGACGGGGGCCCGCACAAGCGGTGGAGCATGTGGTTTAATTCGACGCAACGCGAAGAACCTTACCTACTCTTGACATCTACGGAAGACTGCAGAGATGCGGTTGTGCCTTCGGGAACCGTAAGACAGGTGCTGCATGGCTGTCGTCAGCTCGT
+
GGGGGGGGGGGGGGCFGGGGGGGGGGGGGGGGGGGGGGGGGGGGGGGGGGGGGGGGGGGGGGGGGGGEGGGGGGGGGGGGGGGGGGGGGGGGGGGGGGGGGGGGGGGGGGGGGGGGGGGGGGGGGGGGGGGGGGGGGGGGGGGGGGGGGGGGGGGGGGGGGGGGGGGGGGGEGGGGGGGGGGGGGGGGGGGGGGGGGGGGGFGCECGGGGGGGGGGGFFFGGGGGGGGGGFFGGGFFGGGFFGFFFGGFGGDB>>FAAF?GGGFGFFB?B4@D)
@M02542:52:000000000-J9N43:1:1101:7835:9988 2:N:0:GTGAAA
GTAGTCCACGCCGTAAACGATGGATACTAGCTGTTCGGAGCAATCTGAGTGGCTAAGCGAAAGTGATAAGTATCCCACCTGGGGAGTACGCACGCAAGTGTGAAACTCAAAGGAATTGACGGGGGCCCGCACAAGCGGTGGAGCATGTGGTTTAATTCGATGATACGCGAGGAACCTTACCAGGGCTTAAATGTAGATTGACAGGACGGGAAACAGTTGTTTCTTCGGACCATTTACAAGGTGCTGCATGGTTGTTGTCAGCTCGTTCCGTTGG
+
GGGGGGGGGGGGGFBFFGGGGGEGGGGGGAFGGGGGGCFGEGG9FGGGGGGGGGGGGGGGGGGFGGGGGFDGGGGGGGFGFGGGGGGFFGGGGDDGECFEFGGGGGGGGGGGGDGGGGFAE@C>DGG7C7*@7DFGGGGGGGGGGGGFF?AFGGGGGFF@CGGGGGGG>AC3AF@FFFFFF6;CCDC>CB=6=AFF24@<?9)*755*0C:9C8*<6D*.1?FFFA?D<901:?9:<<<CC3*7<4)64<>7<0((.,6528))*9)))7/))0
@M02542:52:000000000-J9N43:1:1101:2389:9992 1:N:0:GTGAAA
GTAGTCCACGCCGTAAACGATGTCTACTAGCTGTTCGTGTCCTTGTGATGTGAGTAGCGCAGCTAACGCACTAAGTAGACCGCCTGGGGAGTACGGTCGCAAGATTAAAACTCAAATGAATTGACGGGGGCCCGCACAAGCGGTGGAGCATGTGGTTTAATTCGACGCAACGCGAAGAACCTTACCTACTCTTGACATCTACGGAAGACTGCAGAGATGCGGTTGTGCCTTCGGGAACCGTAAAACAGGTGCTGCATGGCTGTCGTCAGCTCGG
+
FE,CFCAFFEGGEG@,@,F@CDEGGGCEC<<EEC<EEFDFE<<FFFCGFAEFFFGF@,6F7CCFEE8B@CEEEFGGGGGF,@FFGFCGEGGGGACC=CF:BFF8F9FGFFG8>DEAFDAFFD<,FC=FGCF:BC3FFGDG7F<C7F@:CEGFCFF:*<FCF<,C9CFDGE5CC**2:EFGF;+<<CFCFC8AFEFGGFGFCF5/?7C@<CCC7+38C@EF*5;CE:CC>>>?FE))8CC5585(*)2*0:6:4.3,)61<4707C(02105)>)
@M02542:52:000000000-J9N43:1:1101:13095:10004 2:N:0:GTGAAA
GTAGTCCACGCCGTAAACGATGTCTACTAGCTGTTCGTGTCCTTGTGATGTGAGTAGCGCAGCTAACGCACTAAGTAGACCGCCTGGGGAGTACGGTCGCAAGATTAAAACTCAAATGAATTGACGGGGGCCCGCACAAGCGGTGGAGCATGTGGTTTAATTCGACGCAACGCGAAGAACCTTACCTACTCTTGACATCTACGGAAGACTGCAGAGATGCGGTTGGGCCTTCGGGAACCGTAAGACAGGTGCTGACTGGCTGTCGTCCGCTCGG
+
GGGGGGGGGGGGGGGEGGGGGGGGGGGGGGGGGGGGGGGGGGGGGGGGGGGGGGGGGGGGGGGGGFGGGGGGGGCFGGGFFGGGGGGGGGGGGGGGGGGGGGGGGGGGGGGGGGGGGGGGGGGGGGGGGGGGGGGGGGGGGGDEEGGGGGGGGGGGGGGGF41A9C=GA>CDBG;FFFFFFFFGGGGFG9FFF>F4AA@<FA?<>BFFFGF7FC9@?GGF;@DE9(3>:04<BFB>0::DGFGGBF0F(499<2)()6201434*9))0)))..
@M02542:52:000000000-J9N43:1:1101:2465:10008 2:N:0:GTGAAA
GTAGTCCACGCCGTAAACGATGAGTGCTAAGTGTTAGAGGGTTTCCGCCCTTTAGTGCTGAAGTTAACGCATTAAGCACTCCGCCTGGGGAGTACGGCCGCAAGGCTGAAACTCAAAGGAATTGACGGGGGCCCGCACAAGCGGTGGAGCATGTGGTTTAATTCGAAGCAACGCGAAGAACCTTACCAGGTCTTGACATCCTCTGAAAGCCCTAGAGATAGGGCTTCTCCTTCGGGAGCAGAGTGACAGGGGGTGCATGGTTGTCGTCAGCTCG
+
GGGGFGEGGGGGGEGEGGGGFFG@FFGFGGGGGGGFFFGGGGGGGGDEFEGFFGGGGGGGCCFGGFGFFFEGGGGD,EEFFFGGGGGGGGGECFGGGGF7FFGGFGGGFFCGGGDFFGFEEDFFGGGEG7EG*BCCEGG8>>EGGDGGFC?,<BCECFFGFFFFCC*7:FF4>GFDFFBFF?FFFC69C3)9@AF62>@<47A>676@FFFFFFF?<::<<)>FF6:>A9944>66>>>DC33*69AF40))-39<7>>7A28:*>)))09*/)
@M02542:52:000000000-J9N43:1:1101:17252:10012 2:N:0:GTGAAA
GTAGTCCACGCCGTCAACGATGTCTACTAGCTGTTCGTGTCCTTGTGATGTGAGTAGCGCAGCTAACGCACTAAATAGACCGCCTGGGGAGTACGGTCGCAAGATTAAAACTCAAATGAATTGACGGGGGCCCGCACAAGCGGTGGAGCATGTGGTTTAATTCGACGCAACGCGAAGAACCTTACCTACTCTTGACATCTACGGAAGACTTCAGAAATGCGGTTGTGCCTTCGGGAACCGTAAAGACGGTGCTGCATGGCTGTCGCCAGCCCGG
+
DGGGGDGGGCEGFF+BCFDGGFGGCGGGGFGGGGGGGGDCEEFEED8EC<FF@FFGGFGGEBCEGAFFE+@ECG,EDCFGFGEF:=@EE+@F,EF7?BFFCCCE@;FGDFDFFGGGG9EFFGGGGEGFGGEGGGGECEFGF>5>>;*,,*AF@,BC88C,:C;EGCEDDDG)>C0)>B4>)4**77:*79:473F444F27>(*)>)0<*))2+<*.20-,87BF6:CAAA),<6,6335D(9*))(),-))).4()51,(((.**))03)))8
@M02542:52:000000000-J9N43:1:1101:11749:10013 1:N:0:GTGAAA
GTAGTCCACGCCGTAAACGATGTCTACTAGCTGTTCGTGTCCTTGTGATGTGAGTAGCGCAGCTAACGCACTAAGTAGACCGCCTGGGGAGTACGGTCGCAAGATTAAAACTCAAATGAATTGACGGGGGCCCGCACAAGCGGTGGAGCATGTGGTTTAATTCGACGCAACGCGAAGAACCTTACCTACTCTTGACATCTACGGAAGACTGCAGAGATGCGGTTGTGCCTTCGGGAACCGTAAGACAGGTGCTGCATGGCTGTCGTCAGCTCGT
+
GGGGGGGGGGGGGGGGGGGGGGGGGGGGGGGGGGGGGGGGGGGGGGGGGGGGGGGGGGGGGGGGGGGGGGGGGGGGGGGGGGGGGGGGGGGGGGGGGGGGGGGGGGGGGGGGGGGGGGGGGGGGGGGGGGGGGGGGGGGGGGGGGGGGGGGGGGGGGGGGGGGGGGGGGGGGGGGGGGGGGGGGGGGGGGGGGGGGGGGGGFGGGGGGGGGGGGGGGGGGGGGGGGGGGGFFGGGFFGGGFFGFFFEGFGGFFFFFDA?FG:FFGFFFFD4FF)
@M02542:52:000000000-J9N43:1:1101:22933:10018 2:N:0:GTGAAA
GTAGTCCACGCCGTAAACGATGTCTACTAGCTGTTCGTGTCCTTGTGATGTGAGTAGCGCAGCTAACGCACTAAGTAGACCGCCTGGGGAGTACGGTCGCAAGATTAAAACTCAAATGAATTGACGGGGGCCCGCACAAGCGGTGGGGCATGTGGTTTAATTCGACGCAACGCGAAGAACCTTACCTACTCTTGACATCTACGGAAGACTGCAGAGATTCGGTTGTGCCTTCGGGAACCGTAAGACAGGTTCTGCCATGGCGTCGTCGGCGCGG
+
GGDDEGGGFGGGGGCEDFGDGGGGGGGGFFGFGGF<FGGGGGEGGGGGGGG,EFFGGGGGGGGGEBFGGEC7BB?FFFGGCFDGGGFGG7FGGCFFEGGDEEGGCFGFGGGFCFGFDFE9DGEGDEEGGB8EGGEDEGCCCGC:C787CC664=9,=C;GFGCACGGD3=CD31,<D36F>7FGCGGFC69@F24)-6/:F<0955.CFC:0@++..**.3:57186F:>).4@>99:07717*-)(04.**5-),)))((((,)9)))))).0
@M02542:52:000000000-J9N43:1:1101:9123:10043 1:N:0:GTGAAA
GTAGTCCACGCCGTAAACGATGTCTACTAGCTGTTCGTGTCCTTGTGATGTGAGTAGCGCAGCTAACGCACTAAGTAGACCGCCTGGGGAGTACGGTCGCAAGATTAAAACTCAAATGAATTGACGGGGGCCCGCACAAGCGGTGGAGCATGTGGTTTAATTCGACGCAACGCGAAGAACCTTACCTACTCTTGACATCTACGGAAGACTGCAGAGATGCGGTTGTGCCTTCGGGAACCGTAAGACAGGTGCTGCATGGCTGTCGTCAGCTCGT
+
GGGGGGGGGGGGGGGGGGGGGGGGGGGGGGFGGGGGGGGGGGGGGGGGGGGGGGGGGGGGGGGGGGGGGGGGGGGGGDGGGGGGGGGGGGGGGGGGGGGGGGGGGGGGGGGGGGGGGGGGGGGGGGGGGGGDGGGGGGGGGGGGGGGGGGGGGGGGGGGGGGGGGGGGGGGGGGGGGDGGGGGGG?FFGGGGGGGGGGGGGFGGGGGGGGGGGGGGGGGGGGGGGGGGGGFFGGGFEFGGFFGFFFFGFGG?FF?BFA?6FDGFG?B?FD9<B.
@M02542:52:000000000-J9N43:1:1101:7321:10047 2:N:0:GTGAAA
GTAGTCCACGCCGTAAACGATGTCTACTAGCTGTTCGTGTCCTTGTGATGTGAGTAGCGCAGCAAACGCACTAAGTAGACCGCCTGGGGAGTACGGTCGCAAGATTAAAACTCAAATGAATTGACGGGGGCCCGCACAAGCGGTGGAGCATGTGGTTTAATTCGACGCAACGCGAAGAACCTTACCTACTCTTGGAATCTACGGAAGACTGCAGAGATGCGGTTGTGCCTGTGGGAACCGGAAGACCGCTGCGTCATGGCCGTCTGCCTGTCGG
+
GGGGGGGGGGGGGGGGGGGGGDGFDGGGGGGGGGGAFGFFGGFDEGGFGGFA9@FGGGGGDCE?FFGEGFEEFGFGGFGGGGGGGGGGGGGGDFGGFGGCFG7?A9FFFGG8FF?EFFFA;BFGGGGDEFCCCCC5>EGGGGGGGGFGGGGGCCCCGEFFFG9CCC*100*))),5))97),6CFGC?6*0*9>6))./)0617>3.*.:7?C++)(2*)(0<B9?<759)))516>(13)-9)131.((0)((-((4)((-4(*******).)
@M02542:52:000000000-J9N43:1:1101:15281:10052 1:N:0:GTGAAA
GTAGTCCACGCCGTAAACGATGTCTACTAGCTGTTCGTGTCCTTGTGATGTGAGTAGCGCAGCTAACGCACTAAGTAGACCGCCTGGGGAGTACGGTCGCAAGATTAAAACTCAAATGAATTGACGGGGGCCCGCACAAGCGGTGGAGCATGTGGTTTAATTCGACGCAACGCGAAGAACCTTACCTACTCTTGACATCTACGGAAGACTGCAGAGATGCGGTTGTGCCTTCGGGAGCCGTAAGACAGGTGCTGCATGGCTGTCGTCAGCTCGT
+
GGEGGGGGGGGGGFGGGGGGGGGGGGGGGGGGGGGGGGGGGGGGGGGGGGGGGGGGGGGGGGGGGGGGGGGGGGGGGGGGGGGGGGGGGGGGGGGGGGGGGGGGGGGGGGGGGGGGGGGGGGGGGGGGGGGGGGGGGGGGGGGGGGGGGGGGGGGGGGGGFFFGGGGGGGGGGGGGGGFGGGGGGGGGGGGFGGGGGGGGGFGGGGGGGGGGFFGG6FGGEEGGGGGGGGFFGGGEFGGGFFGFFFGGFGFFF><?A<0?D<<FC?<?<7A4))
@M02542:52:000000000-J9N43:1:1101:24033:10058 2:N:0:GTGAAA
GTAGTCCACGCCGTAAACGATGTCAACTAGCCGTTGGAAGCCTTGAGCTTTTAGTGGCGCAGCTAACGCATTAAGTTGACCGCCTGGGGAGTACGGCCGCAAGGTTAAAACACAAATGAATTGACGGGGGCCCGCACAAGCGGTGGAGCATGTGGTTTAATTCGAAGCAACGCGAAGAACCTTACCAGGCCTTGACATGCAGAGAACTTTCCAGAGATGGATTGGTGCCTTCGGGAACTCTGACACAGGTGCTGCATGGCTGTCGTCAGCCAGG
+
GGGGGGGGGGGGGGFCDFFCGGGGCGGGGFGGGGGGGGEFGGGGGGGFFFGGGFGFGGGGE=FGGEGEGGGGGGGGGAC?FFEGGGGFFFGGGGGEGGGG@FGGGGGGGFFGGGGGCDGFDGFGFGGDGGCCGGGGGGGGGDDCGDCGGFGGGGGGGGFGFG7:FG=CAA67BGF>>54>:?FGGGFFGFEF??4<AD=>644<F4:CBC<42<A5<>C:(6/)3)-:3A2<B>BB>:4>7)*0)3373A?)))5(6)4<:?B)*1<)76)))0
@M02542:52:000000000-J9N43:1:1101:11403:10070 2:N:0:GTGAAA
GTAGTCCACGCCGTAAACGATGTCTACTAGCTGTTCGTGTCCTTGTGATGTGAGTAGCGCAGCTAACGCACTAAGTAGACCGCCTGGGGAGTACGGTCGCAAGATTAAAACTCAAATGAATTGACGGGGGCCCGCACAAGCGGTGGAGCATGTGGTTTAATTCGACGCAACGCGAAGAACCTTACCTACTCTTGACATCTACGGAAGACTGCAGAGATGCGGTTGTGCCTTCGGGAACCGTAAGACAGGTGCTGCATGGCCGTCGTCAGCTCTG
+
GGFGGGGGGGGGGGGEGGGGGGGGGGGGGGGGGGGGGGGGGGGGGGGGGGGGGGGGGGDGGGGGGGFGGGGGGGGGGGGGGGGGGGGGGGGGGGGGGGGGGGGCGGGGGGGGGGGGGGGGGGGGGGGGGGGGGGGGGGGGGGGGGGGGGGGGFGGGGGGGFBCFGGGGEFGGFGBEBF:@F?FGGGGFGFFFFFFFFAFDFFFG>BBGFGF??@<FFGF<6EBDB?6FDF<<:>1096:C76C<><?F02993<3:).88((--9D><>6*)*1
@M02542:52:000000000-J9N43:1:1101:20744:10121 2:N:0:GTGAAA
GTAGTCCACGCCCTAAACGATGTCAACTGGTTGTTGGGTCTTCACTGACTCAGTAACGAAGCTAACGCGTGAAGTTGACCGCCTGGGGAGTACGGCCGCAAGGTTGAAACTCAAAGGAATTGACGGGGACCCGCACAAGCGGTGGATGATGTGGTTTAATTCGATGCAACGCGAAAAACCTTACCCACCTTTGACATGTACGGAATCCTTTAGAGATAGAGGAGTGCTCGAAAGAGAGCCGTAACACAGGTGCTGCATGGCTGTCGTCAGCCCG
+
GGGGFGGGGGGFFG8,EFGGGGGG9FGFGGGGGGGGGGEFGGFGGGGGGDFGGGAFGGGDGGGGCFFGGFGGGGGGGGGGGGGGGGFFCFGGGGGFGGGGGGGFDFFGGGGGGGGGGGGGDFGF8EGGG7EGGGGGGGGGGGDGG>CFFGGGF,2BFGFGCGGGGFGGFFGGEGFE>55>FEFDGGCBGFFF=AF4<<FDFB(7>>FCF>ABGGGF>GCAA77>?:B*606:()4<7?F*1-CC?A:.(41043<?0:BBF113=F:))06)08
@M02542:52:000000000-J9N43:1:1101:21985:10122 2:N:0:GTGAAA
GTAGTCCACGCCGTAAACGATGTCTACTAGCTGTTCGTGTCCTTGTGATGTGAGTAGCGCAGCTAACGCACTAAGTAGACCGCCTGGGGAGTACGGTCGCAAGATTAAAACTCAAATGAATTGACGGGGGCCCGCACAAGCGGTGGAGCATGTGGTTTAATTCGACGCAACGCGAAGAACCTTACCTACTCTTGACATCTACGGAAGACTGCAGAGATGCGGTTGTGCCTTCGGGAACCGTAAGACAGGTTCTGCATGGCTGTCGTCAGCTCGG
+
GGGGGGGGGGGGGEFCCFFGGGGGGGGGGGGGGGGGGGGGGGGGGGFGGGGGGGGGGGGGGGGGGGGGGGGGGGGGGGGGGGGGGGGGGGGGGGGGGGGGGDGGGGGGGGGGGGGGGGGGGGGGGGGGGGGGGGGGGGGGGGGGGGGGFGGGGGGGGGGGFGGGGGGDEFGGFG@FFFFF:?FDGFGFGFFFFFFFFA4<4<?*>)5EFGFFGC:><GGFBD5>>BFGFFF21@>FB?0CD?GDA70??B*94>44)6::2((.778.76*))7
@M02542:52:000000000-J9N43:1:1101:12805:10130 2:N:0:GTGAAA
GTAGTCCACGCCGTAAACGATGTCTACTAGCTGTTCGTGTCCTTGTGATGTGAGTAGCGCAGCTAACGCACTAAGTAGACCGCCTGGGGAGTACGATCGCAAGATTAAAACTCAAATGAATTGACGGGGGCCCGCACAAGCGGTGGAGCATGTGGTTTAATTCGACGCAACGCGAAGAACCTTACCTACTCTTGACATCTACGGAAGACTGCAGAGATGCGGTTGTGCCTTCGGGAACCGTAAGACAGGTGCTGCATGGCTGTCGTCAGCCCGG
+
GGDGGGGGGGGGGGGGGGGGGGGGGGGGGGGGGGGGGGGGGGGGGGGGGGGGGGGGGGGGGGGGGGGGGGGGGGGGGGGGGGGGEFGGGGGGGGGGGFGGGGGGFFGGGGGGGGGGGGGGGGGGGGGGGGGGGGGDECGGGGGGDDDGGGGFFGGGGGGG6CFFGDEGFFGC>C@FEFFFFFFGFFGFGFFFFFFFFFFFFFFDEB>GFGFFGGFFBG7>;EEB9:?GBFF?6DFFFFFGG?D<<??@:D94A<<?>DB:?F?4557)8)))))
@M02542:52:000000000-J9N43:1:1101:16637:10137 2:N:0:GTGAAA
GTAGTCCACGCCCTAAACGATGTCAACTGGTTGTTGGGTCTTCACTGACTCAGTAACGAAGCTAACGCGTGAAGTTGACCGCCTGGGGAGTACGGCCGCAAGGTTGAAACTCAAAGGAATTGACGGGGACCCGCACAAGCGGTGGATGATGTGGTTTAATTCGATGCAACGCGAAAAACCTTACCCACCTTTGACATGTACGGAATCCTTTAGAGATAGAGGAGTGCTCGAAAGAGAGCCGTAACACAGGTGCTGCATCGCCGGCGTCAGCTGG
+
GGGFFGFGGGGGGG8FGGGGGGGGEGGGGGGFGGGGGGGGGGGGGGGGGGFGGGGGGGGCGGGFGGGGGGGGGGGGEGGGGGGGGGFGGGCEECF@GDGGEGGFGGFCDFFGGGFCFGGGGGGGGGGGGCEGGGGGEGFGEEEGGDE<DCFCCGFFFGCGFGGGGGGGFFGG4C9D>FEFFFFGGGFEDFFFFCFF<29AF6>D@56EFDAA9EE6)20--7>B((6*6:90:>7:018FD:D<0),8(,19?7A>0))-4(,,)507))/*08
@M02542:52:000000000-J9N43:1:1101:27659:10147 2:N:0:GTGAAA
GTAGTCCACGCCGTAAACGATGTCAACTAGCCGTTGGGTTCCTTGAGAACTTAGTGGCGCAGCTAACGCATTAAGTTGACCGCCTGGGGAGTACGGCCGCAAGGTTAAAACTCAAATGAATTGACGGGGGCCCGCACAAGCGGTGGAGCATGTGGTTTAATTCGAAGCAACGCGAAGAACCTTACCTGGCCTTGACATGCTGAGAACTTTCCAGAGATGGATTGGTGCCTTCGGGAACTCAGACACAGGTTCTGCATGGCTTTCGTCAGGTCCG
+
GGGGGGGGGGGGGGFGGGGGGGGGCFGGGGFGGGGGGGGGFFEFGGGG9FGGGGFDGGGGGGGGFGGGGGGGGFGGGGGGGGGGGGGGGGGGGGGGGGGGGGGG@FGGGGGGGGGGGGGGFGGGGGGGGGG*>>EDGGGFFEGEGGFFFGGFFCC9FFGGF?CFGGG:;;CDDD9;B>FFF7FG4CE=45>?F?F@A44?4))/97?CBGA47+3<?FC:?BFF?6,:<<<8<E049(,22,*0((,5230*5>AD)-(((,()/95).)*)*0
@M02542:52:000000000-J9N43:1:1101:28671:10170 1:N:0:GTGAAA
GTAGTCCACGCCGTAAACGATGAGTGCTAAGTGTTAGAGGGTTTCCGCCCTTTAGTGCTGAAGTTAACGCATTAAGCACTCCGCCTGGGGAGTACGGCCGCAAGGCTGAAACTCAAAGGAATTGACGGGGGCCCGCACAAGCGGTGGAGCATGTGGTTTAATTCGAAGCAACGCGAAGAACCTTACCAGGTCTTGACATCCTCTGACAACCCTAGAGATAGGGCTTCTCCTTCGGGAGCAGAGTGACAGGTGGTGCATGGTTGTCGTCAGCTCG
+
GG9CFGGGGGGGGGCFFFGGGFFDFEFGGCFGFFFGGFADGGGGGGGGECFGGGFF9FGGGFGGGGGGGGDGGGGGGGG<CFFGGGGGGDCFFFFF@C@FECCFGGFGGAC<FFGGGGGDFGEB<ACGGGGGGGGGGGGGGFEGFFGGCFGGGFGGGGFFGFGFGFGE>6CFGEGGGGGGCFGGGDGGGGGGGGGGGGGGFFGGGGGGGGGGCG=@EFFCCFGF@FGG>FFFGGGBEGGGFFG2@AGGFFG?FF?BFAFFGGG>C??<FBFFFD
@M02542:52:000000000-J9N43:1:1101:23090:10178 1:N:0:GTGAAA
GTAGTCCACGCCGTAAACGATGAATGTTAGCCGTCGGGCAGTTTACTGTTCGGTGGCGCAGCTAACGCATTAAACATTCCGCCTGGGGAGTACGGTCGCAAGATTAAAACTCAAAGGAATTGACGGGGGCCCGCACAAGCGGTGGAGCATGTGGTTTAATTCGAAGCAACGCGCAGAACCTTACCCGCTCTTGACATCCCGATCGCGGACAGAGGAGACATTGTCCTTCAGTTAGCTGGGTTGGTTACAGGTTGTTCATGGCCTTCCTTAACCC
+
GGGGGGGGGGGGGGEFFFFCFF<E9EGGGGGFGGGGGGGGGGFGGGGGFFCGCGGDFFCEBFGGFGEGGGGGGGGGGGGGGGGGE@DEGEGGGGGGGGGGCFDGGGGGGGGGFC<DD<CFGGGGGDCEGGGDGCGGGGACGEC@FCFDCCFGGGCFGGGGGFGFFED6?FEFD5C5*<CCGGGGG68CEGGG?EFGGGGGGBGGCD*?5CCGGFFGGFFEFC+A<EGGFCDFDF7**3**)))-.(+**29)*(,(.)).0*0**.(.)))**0
@M02542:52:000000000-J9N43:1:1101:12952:10200 2:N:0:GTGAAA
GTAGTCCACGCCGTAAACGATGTCTACTAGCTGTTCGTGTCCTTGTGATGTGAGTAGCGCAGCTAACGCACTAAGTAGACCGCCTGGGGAGTACGGTCGCAAGATTAAAACTCAGATGAATTGACGGGGGCCCGCACAAGCGGTGGAGCATGTGGTTTAATTCGACGCAACGCGAAGAACCTTACCTACTCTTGACATCTACGGAAGACTGCAGAGATGCGGTTGTGCCTTCGGGAACCGTAAGACAGGTCCTGCATGGCTGTCGGTCGCCCTG
+
GGGGGGGGGGGGGGGDGFCFGGGFGGGGGGCGGGGGGGGFGGGGGGGGGGGGEGGGGG7BFGGGGGGFGGGGGGDFGEGGGGGEGGGGGGGGGGGGGGGGDFGEDFGGGGGGFGGFGFCGGFEDFGCEGGGEEGGGGGGFGGGGGGGGFCFGGFC6AFGGFFGFGDGGEFDG><>E>>FFF:FDGG?FF*97@FBF99?>FFBGD)5EFGB?F8FF(*296B::9<?DFBFF?3;;1:FGC?C*).(04))*).4444:4(:3.*)).)00))0
@M02542:52:000000000-J9N43:1:1101:24753:10218 2:N:0:GTGAAA
GTAGTCCACGCCGTAAACGATGTCTACTAGCTGTTCGTGTCCTTGTGATGTGAGTAGCGCAGCTAACGCACTAAGTAGACCGCCTGGGGAGTACGGTCGCAAGATTAAAACTCAAATGAATTGACGGGGGCCCGCACAAGCGGTGGAGCATGTGGTTTAATTCGACGCAACGCGAAGAACCTTACCTACTCTTGACATCTACGGAAGACTGCAGAGATGCGGTTGTGCCTTCGGGAACCGTAAGACAGGTGCTGCATGGCTGTCGTCAGCTCGG
+
GGGGGGGGGGGGGGGEGGGGGGGGGGGGGGGGGGGGGGGGGFGGGGGGGGGGDGGFGGGGGEGGGGFGGGGGGGGGGGGGFGGDDFGGGGGGGGGGGGGG7FFGGGGGGGGGGGGGGGGFFDGGGGGGGDE>EGGGGGGGGGGGGG:E6C9FGGGGGGGFFFGGDGC))8>DEGFF@)7552?FGGGFG4?FFFFFFFFFFFFGFE<CF75:F6C>?F796)759??CAB<B0@F964?G<2*/)5:?:A?)4<2,548((43,**8:3096>D
@M02542:52:000000000-J9N43:1:1101:20853:10219 1:N:0:GTGAAA
GTAGTCCACGCCGTAAACGATGTCTACTAGCTGTTCGTGTCCTTGTGATGTGAGTAGCGCAGCTAACGCACTAAGTAGACCGCCTGGGGAGTACGGTCGCAAGATTAAAACTCAAATGAATTGACGGGGGCCCGCACAAGCGGTGGAGCATGTGGTTTAATTCGACGCAACGCGAAGAACCTTACCTACTCTTGACATCTACGGAAGACTGCAGAGATGCGGTTGTGCCTTCGGGAACCGTAAGACAGGTGCTGCATGGCTGTCGTCAGCTCGG
+
GGGGGGGGGGGGGGGGGGGGGGGGGGGGGGGGGGGGGGGGGGGGGGGGGGGGGGGGGGGGGGGGGGGGGGGGGGGGGGGGGGGGGGGGGGGGGGGGGGGGGGGGGGGGGGGGGGGGGGGGGGGGGGGGGGGGGGGGGGGGGGGGGGGFFGGGGGGGGGGGGGGGGGGGGGGGGGGGGGGGGGGGGGGGGGGGGGGGGGGGGFGGGGGGGGGGGGGGGGFGGGGGGGCFGGFFGGGFFGGGFFGFFBGGFG44FBFFFBFFGGGFF<B:BFFFD)
@M02542:52:000000000-J9N43:1:1101:19754:10255 2:N:0:GTGAAA
GTAGTCCACGCCGTAAACGATGTCTACTAGCTGTTCGTGTCCTTGTGATGTGAGTAGCGCAGCTAACGCACTAAGTAGACCGCCTGGGGAGTACGGTCGCAAGATTAAAACTCAAATGAATTGACGGGGGCCCGCACAAGCGGTGGAGCATGTGGTTTAATTCGACGCAACGCGAAGAACCTTACCTACTCTTGACATCTACGGAAGACTGCAGAGATGCGGTTGTGCCTTCGGGAACCGTAAGACAGGTGCTGCATGGCTGTCGTCAGCTCGG
+
GGGGGGGGGGGGGGE@FGGGGGGGGGGGGGGGGGGGGGGGGGGGGGGGGGGGGGGGGGGGGGGGGFGDGGGGGGGGGGGGGGGGGGGGGGGGGGGGGGGGGGEGGGGGGGGGGGFGGGGGGGGGGGGGGGGGGGGGGGGGGGGGGGGGGGGGGGGGGGGGFGGGGGGGFDEGFGFFFFFFFFFGGCCFGFFFFFFFFFFFF9<DDEBC@C?FGGG@7CGBF>7BB?FG<DB<:EFF>FBGGB77)).??A6<2<<:9A?F?F:>C*0))9*6)7
@M02542:52:000000000-J9N43:1:1101:5492:10266 2:N:0:GTGAAA
GTAGTCCATGCCGTAAACGGTGGGCGCTAGGTGCGAGGGTCTTTTCACGACTTTCGTGCCGTAGCTAACGCATTAAGCGCCCCGCCTGGGGAGTACGGCCGCAAGGCTAATACTCAAAGGAATTGACGGGGGCCCGACAAGCGGCGGAGCATGTGGATTAATTCGATGCAACGCGAAGAACCTTACCTGGGCTTGACATACACCGGACCGCTGCAGCGCTGTAGTTTCCCTTTGTGGCTGGTGTACAGGGTGGGCATGGTTGTTGTCAGTTCGG
+
E:7BFGAEEFGGG;FBFGB:CFFGGEGGEGDGGDGEG>CCFGFCEFEGGFG?FE?:E7FC7=CFFGGC<?EC7=FG<B@EFCEGGDEDGGC78FFF+>CF=EFCFGDCFF,@F9AB?,,<:DCFCF7FGGGGE*4:CCE5:;E58<55?52+33++++2<?+<2>>CF)*<*0)4:))0)7<>F>F<@FFFFF0753>*69234)53C5D(45*+7))/(()/*-6)2)4))4B6(-33C*(2C2<A6(()8((-(((.6412(*2***/**))
@M02542:52:000000000-J9N43:1:1101:21996:10269 2:N:0:GTGAAA
GTAGTCCATGCCGTAAACGATGAGTGTTCGCCCTTGGTCTACGCGGATCAGGGGCCCAGCTAACGCGTGAAACACTCCGCCTGGGGAGTACGGTCGCAAGATTAAAACTCAAATGAATTGACGGGGGCCCGCACAAGCGGTGGAGCATGTGGTTTAATTCGACGCAACGCGAAGAACCTTACCTACTCTTGACATCTACGGAAGACTGCAGAGATGCGGTTGTGCCTTCGGGAACAGTAAGACAGGTGCTGCATGGCTGTCGTCCGCTCGTGTG
+
GGGGGGGGGGGGGGFCCFGFGGFGGGGGGGGGGGGGGGGGGGGGGGGGGGGGGGGGGGGGGGGGGGGGCDGGGGGGGGGGGGGGGGGGGDGGGGGGGGCGGFGGGGGGGGG@FGGGFGGFGFEGGGGG>FGGCEE8CFGGGGDGGGGGCCFFGFFGGGGG>FEGGGEDFFGGFGFFF:F9@B@*?C+9*9=F?AFFAAFF><:CFF*<?GF2*;<6<DGFFFF34-);?BF;>:8.4:A7::C77<344)**.4918117><:2*15075750)
@M02542:52:000000000-J9N43:1:1101:12888:10270 1:N:0:GTGAAA
GTAGTCCACGCCGTAAACGATGTCTACTAGCTGTTCGTGTCCTTGTGATGTGAGTAGCGCAGCTAACGCACTAAGTAGACCGCCTGGGGAGTACGGTCGCAAGATTAAAACTCAAATGAATTGACGGGGGCCCGCACAAGCGGTGGAGCATGTGGTTTAATTCGACGCAACGCGAAGAACCTTACCTACTCTTGACATCTACGGAAGACTGCAGAGATGCGGTTGTGCCTTCGGGAACCGTAAGACAGGTGCTGCATGGCTGTCGTCAGCTCGT
+
GGGGGCGGGGGGGGFCGGGEGGGGGGGGGGGGGGGGGGGGGGGGGGGGGGGGGGGGGGGGDGDDGGGGDGGGGGGGGGGGFGGGFFCCEGGGGGGGGGGGGG>?DFGGGGGGGGGGGGGGFGGGGGGGEGGGECGGGGGGGGGGGGFFGGGCGGGGGGGGFGGGGGGGGGGGGGGGGGGGGGGGGGGGGGGGGGGGGGGGGFF8EDEGGGGFGFFGFGGGGGGGGGCFFGFFGDC@EGFGFFGFFFGGFGG?FFFFFB<?GGGFGF:??:DF>)
@M02542:52:000000000-J9N43:1:1101:25378:10308 2:N:0:GTGAAA
TAGTCCACGCCGTAAACGATGTCTACTAGCTGTTCGTGTCCTTGTGATGTGAGTAGCGCAGCTAACGCACTAAGTAGACCGCCTGGGGAGTACGGTCGCAAGATTAAAACTCAAATGAATTGACGGGGGCCCGCACAAGCGGTGGAGCATGTGGTTTAATTCGACGCAACGCGAAGAACCTTACCTACTCTTGACATCTACGGAAGACTGCAGAGATGCGGTTGTGCCTTCGGGAACCGTAAGACAGGTGCTGCATGGCTGTAGTCAGCTCGTG
+
GGGGGGGGGGGGGGGGGGGGGGGGGGGDGGGGGGGGGGGGGGGGGGGGGGGGGGGGGGGEGGGGGGGGGGGGGGGGGGGGGGGGGGGGCFGGGGGGGGDFGGGGGGGGGGGGGFGGGGDGGGGGGGGGGGGGEGGGGGGGGGGGGGGGGGGGGCBFFGGGFGGGGDGGFDCGFG9BF@47FBFG4DC?DFFFFFFFFFFFFF(<B54*9<086:*)6>*(40>@644C)<DF?B(4<?>5D05>).8FDF4/)22):7:761457:*9<@;@)8
@M02542:52:000000000-J9N43:1:1101:24745:10313 2:N:0:GTGAAA
GTAGTCCACGCCGTAAACGATGAGAACTAGTTATTGGGGGTATTGACTCCCTCAGTGACGCAGCTAACGCATTAAGTTCTCCGCCTGGGGAGTACGGCCGCAAGGCTAAAACTCAAAACAATTGACGGGGGCCCGCACAAGCGGTGGATTATGTGGTTTAATTCGAAGCAACGCGCAGAACCTTACCAAGGCTTGAACTCCTAAGAATTCGACGTAATGGTTGAAGTGCCCGCCAGGGAATTGAGTGACAGGTTCCGAATGGTTCGTGTCAGCG
+
GGFGGGGGGGGFGGGGGFGC@FCEGGGEFFFFGGGFFFDGGFGGFGFGFDFFG<EGGGGDDGFCFFGGGG>FGGGGGFGDGFB@FBDCC:@CEGGDGCC:FGEEGG@EGGGGDEFF7ECF8E99+@EFE@E>E*:EE:88EFG*6::5+<F+CEGG8CFGFGFFGG=D:AEG))4>>E36FBFDDG0**8>)0.)7.8FA:3<*947+471);::)4CF>A/))64<72448,)-41(21727C4>A64)/5)))(,((,,(-)*1008)1*)0
@M02542:52:000000000-J9N43:1:1101:22801:10345 1:N:0:GTGAAA
GTAGTCCACGCCGTAAACGATGTCTACTAGCTGTTCGTGTCCTTGTGATGTGAGTAGCGCAGCTAACGCACTAAGTAGACCGCCTGGGGAGTACGGTCGCAAGATTAAAACTCAAATGAATTGACGGGGGCCCGCACAAGCGGTGGAGCATGTGGTTTAATTCGACGCAACGCGAAGAGCCTTACCTACTCTTGACATCTACGGAAGACTGCAGAGATGCGGTTGTGCCTTCAGGAACCGTAAGACAGGTGCTGCATGGCTGTCGTCAGCTCGG
+
GGGGGGGGGGGGGGG@DFFGGGGGGGGGGGGGGGGGGGGGGGGGGGGGGGGGGGGGGGGGGGGGGGGGGGGGGGGGGGGGGGGGGGGGGGGGGGGGGGGGGGGGGGGGGGGGGGGGGGGGGGGGGGGGGGGGGGGGGGGGGGGGGGGGGGGGGGGGGGGGGGGGGGGGGGGGGGGGGGGGGGGGGGGGGGGGGGGGGGGGGFGGGGGGGGGGGGGGGFCGGGGGGGGGGGFFGGGFFGFGFFGFFFGGFGFFFFFFFF<BCDGFFBBFFFFFF)
@M02542:52:000000000-J9N43:1:1101:9903:10346 2:N:0:GTGAAA
GTAGTCCACGCCGTAAACGATGAGTGCTAAGTGTTAGAGGGTTTCCGCCCTTTAGTGCTGAAGTTAACGCATTAAGCACTCCGCCTGGGGAGTACGGCCGCAAGGCTGAAACTCAAAGGAATTGACGGGGGCCCGCACAAGCGGTGGAGCATGTGGTTTAATTCGAAGCAACGCGAAGAACCTTACCAGGTCTTGACATCCTCTGACAACCCTAGAGATAGGGCTTCTCCTTCGGGAGCAGAGTGACAGGTGGCGCAAGGTTTGTGTTAGGCTG
+
GGFFFCFFGGGGGGGGGGGGGGGGF9FGFC<FFFFGGADFEGGGFGGGEFFGGGGGGGC??FFGGGFFGGFFFGGGGGGCFFEDFFFGFCGGEC?FGG+@7@FGGGGGGGFGGGGFFGFGGF8,=;EG7CCEGGGGGDEGF8CCCDGGFGC6CCE9,**<ACCEFC6CB6FF>D@F>B@4>(7:*CFFGFF6*67FBA?<?)4748/@**2468*6<C74>:4>B?1*6<>)-0(((445727*.-4*)(*0((-((((()).(*2))*1)))0
@M02542:52:000000000-J9N43:1:1101:17557:10346 2:N:0:GTGAAA
GTAGTCCACGCCGTAAACGATGTCTACTAGCTGTTCGTGTCCTTGTGATGTGAGTAGCGCAGCTAACGCACTAAGTAGACCGCCTGGGGAGTACGGTCGCAAGATTAAAACTCAAATGAGTTGACGGGGGCCCGCACAAGCGGTGGAGCATGTGGTTTAATTCGACGCAACGCGAAGAACCTTACCTACTCTTGACATCTACGGAAGACTGCAGAGATGCGGTTGTGCCTTCGGGAACCGTAAGCCAGGTTCTGCATTGTTGTCGTCAGCGCGG
+
GGGFGGGGGGGGGGCGGGGGGGGGGGGGGGGGGGGGGGGGGGGGGGGGGGGGGGGGGGGGGGGGGGGGGGGGGGGGGGGGGGGGGGGGGGGGGGGGGGGGGGGGGGGGGGGGGGGG9>F;EFGGGGCGEGGGGGGGGGGFGGGGGGGGGGGGGGGGDGGFFGGGGGGGFFGDE3>FF:@FFFFGGGGFGF?FF<?F<9FFFFFGFFFGFG7?E?+87CFA9D>EFF0DFFA<(>>09?<DGFG<),4F<267<B<))))))((.*1557)))0.
@M02542:52:000000000-J9N43:1:1101:13080:10347 1:N:0:GTGAAA
GTAGTCCACGCCGTAAACGATGTCTACTAGCTGTTCGTGTCCTTGTGATGTGAGTAGCGCAGCTAACGCACTAAGTAGACCGCCTGGGGAGTACGGTCGCAAGATTAAAACTCAAATGAATTGGCGGGGGCCCGCACAAGCGGTGGAGCATGTGGTTTAATTCGACGCAACGCGAAGAACCTTACCTACTCTTGACATCTACGGAAGACTGCAGAGATGCGGTTGTGCCTTCGGGAACCGTAAGACAGGTGCTGCATGGCTGTCGTCAGCTCGT
+
GGGGGGGGGGGGGGGGGGGGGGGGGGGGGGGGGGGGGGGGGGGGGGFFGGGGGGGGGGGGGGGGGGGGGGGGGGGGGGGGGGGGGGGGGGGGGGGGGGGGGGGGGGGGGGGGGGGGGGGGGGGGGGGGGGGGGGGGGGGGGGGGGGGGFGGGGGGGGGGGGGGGGGGGGGGGGGGGGGGGGGGGGGGGGGGGGGGGGGGGGFGCCDEFGGGGCFCFGGGGGEGGGGDCGGBFDGGEBGGGFFDBF<CFFC6:B4>>A902**2=5:B?<)6FF)
@M02542:52:000000000-J9N43:1:1101:7011:10350 2:N:0:GTGAAA
GTAGTCCACGCCGTAAACGATGTCTACTAGCTGTTCGTGTCCTTGTGATGTGAGTAGCGCAGCTAACGCACTAAGTAGACCGCCTGGGGAGTACGGTCGCAAGATTAAAACTCAAATGAATTGACGGGGGCCCGCACAAGCGGTGGAGCATGTGGTTTAATTCGACTCAACGCGAAGGACCTTACCTACTCTTGACATCTACGGAAGACTGCAGAGATGCGGTTGTGCCTTCGGGAACCGTAAGAAAGGTGCTGCAAGGCTGTCGTCAGGCCGG
+
FFFGGGFFFGGGGGEGGGGGGGGGGGGGCEEGGFGAFGGFFEGGGGGGGGFGCGGFCGCFEEEGAFGEG>FFFGGGGGAEE:FF@FFFGEEEFGGEBECFCGGCGGGGGFE8FFGFDEG;EF9DF6=:CBEC@EGGGGGGGGGGGDD>CFFCF?EFGC8EFC9CCG*9AFFCBC0=))2;>@FFGGFFGF6=@<FF<>?>BF?DEE@@FF:(++3>0C*-350<,((*.6>2,<600,17*4>*))()489:2),().(((,(2*9.)0))07)
@M02542:52:000000000-J9N43:1:1101:8936:10355 2:N:0:GTGAAA
GTAGTCCACGCCGTAAACGATGGATACTAGCTGTTCGGAGCAATCTGAGTGGCTAAGCGAAAGTGATAAGTATCCCACCTGGGGAGTACGCACGCAAGTGTGAAACTCAAAGGAATTGACGGGGGCCCGCACAAGCGGTGGAGCATGTGGTTTAATTCGATGATACGCGAGGAACCTTACCAGGGCTTAAATGTAGATTGACAGGTCTGGAAACAGACTTTTCTTCGGACAATTTACAAGGTGCTGCATGGTTGTCGTCAGCTCGTTCCGTGTG
+
GGGGGGGGGGGGGGGGGGGGGGGGGGGGGGGFGEGGGGGGGGGGGGGGGGGGGGGFGGGGGGGGGGGGGGGGGGGGGGGGGGGGGGGGGGGGGGGGGGGGGGGGGGGGGGGGGGGGGGGGGGDGGGGGGGGGGGFFGGEGGGGGFGGGGGFFFGFGGGGGFFFFGGGGFFGG:GFFFFFFFEFGDGCFGFFFFAFFFFF?FFFGF=?FFFBFGCFFFGFA<=?FAFFG6>>??FFFBFFGGD46<<2644>9<0()2,-8<B92<))).7).)0
@M02542:52:000000000-J9N43:1:1101:23690:10390 2:N:0:GTGAAA
GTAGTCCACGCCGTAAACGATGTCTACTAGCTGTTCGTGTCCTTGTGATGTGAGTAGCGCAGCTAACGCACTAAGTAGACCGCCTGGGGAGTACGGTCGCAAGATTAAAACTCAAATGAATTGACGGGGGCCCGCACAAGCGGTGGAGCATGTGGTTTAATTCTACGCAACGCGAAGAACCTTACCTACTCTTGACATCTACGGAAGACTGCAGAGATGCCGTTGTGCCTCCGGGAACCGTAAGACAGGTACTGCAAGGCTCTCGTCAGGGCCG
+
GGGGGGEGGGCGDF@FFFCGGGGCFGGGFGGGGECFFFCCCF9<@ECEGGGGAFF<F,+@+6=CDFC7FC@FFF,CFGAE<FGE@D?<@F6@EFFG<EGF7>@8FDFFGGFDGFEAFA;FE;EEGCE>EE5>@C7B5<,DF58:EG8,,4=EG?F<@B6+15>+9;EGFB:7>C0:DBF>)47C6C:F79498)*965=48:07B>>E4*:(++0.(*0))007838FAB)(-81(30(>51*5625)()*1))-)..40((()19>3)))0)8
@M02542:52:000000000-J9N43:1:1101:7113:10403 2:N:0:GTGAAA
GTAGTCCACGCCGTAAACGATGTCTACTAGCTGTTCGTGTCCTTGTGATGTGAGTAGCGCAGCTAACGCACTAAGTAGACCGCCTGGGGAGTACGGTCGCAAGATTAAAACTCAAATGAATTGACGGGGGCCCGCACAAGCGGTGGAGCATGTGGTTTAATTCGACGCAACGCGAAGAACCTTACCTACTCTTGACATCTACGGAAGACTGAAGAGATGCGGTTGTGCCTTCGGGAACCGTAAGACAGGTGCTGCATGGCTGTCGTCAGCTCGG
+
GGGGGGGGGGGGGGFFGGGGGFGGGGGGGGGGGGFGGGGGDGGGFGGGGGFEGGGGGGGGGGGGGFGGGGDDGFFGFFGGGCGGGGGGGGGGGFGGFGGGGGGGGGGGGFFGGFGGGGGGGG9ACGGDGGGGGGGCEGC,;>EEGDGCFGCFFGGGFCFGFFCCGGGC5AC7BD0)5>FFFFFFGGGFF?FFF<44)56A?<B3)77C?D0)+2<5:F*)4BBE;3?FBBB<(7;(4033763/-.5?23)98)4()),336<?FC))0)/00)
@M02542:52:000000000-J9N43:1:1101:25210:10418 2:N:0:GTGAAA
GTAGTCCACGCCGTAAACGATGGATACTAGCTGTTGGGGGTAACTTCAGTGGCTAAGCGAAAGTGATAAGTATCCCACCTGGGGAGTACGTTCGCAAGAATGAAACTCAAAGGAATTGACGGGGGCCCGCACAAGCGGTGGAGCATGTGGTTTAATTCGATGATACGCGAGGAACCTTACCAAGGCTTAAATGGGAAACGACAGATTTGGAAACAGATTTTTCTTCGGAAGTTTTTCAAGGTGCTGCATGGTTGTCGTCAGCTCGTGCCGTGGG
+
GGGGGGGGGGGGGGGFGGGEGGGGGGGGGGGGGGGGGGGGGGGGGGGGGGGGGGGGGGGGGGGGGGGGGGGGGGGGGGGGGGGGGGGGGGGGGGGGGGGGGGGGGGGFGGGGGGGGFGGGGGEGGGECEGGGGGGGGGGGGGEFGGFGGGGGGGFGGGGGFGGGGGGDDFGGFG@;FFBFFFFFFFFFGFFFF?:F?BFFFFFC?FFGFG?FG?FF?GG<)=;FBD?D:6;?2@>?:A>GGF4CAFF?4)5@A08A:B??BBA?DD>5>@>3)0
@M02542:52:000000000-J9N43:1:1101:18207:10427 2:N:0:GTGAAA
GTAGTCCACGCCGTAAACGATGTCTACTAGCTGTTCGTGTCCTTGTGATGTGAGTAGCGCAGCTAACGCACTAAGTAGACCGCCTGGGGAGTACGGTCGCAAGATTAAAACTCAAATGAATTGACGGGGGCCCGCACAAGCGGTGGAGCATGTGGTTTAATTCGACGCAACGCGAAGAACCTTACCTACTCTTGACATCTACGGAAGACTGCAGAGATGCGGTTGTGCCTTCGGGAACCGTAAGACAGGTGCTGCATGGCTGTCGTCAGCTAGG
+
GGGGFGGGGDFGGG7FGGGEFFGGGGGGGGGGGGGGGGGGGGGGGGGGGGGGGGGGGGGGGGGGGGGGGGGGGFFFGFGGGGGGGGGGGGGGGGGGFGEGGGGGFGGFGGGGFFGGFFFGGGGGGGGGGGDGGGGGGGGGGGGGGGGGFFGGGGGGGFFCF?9AGGGG)8=D:D087BFFFFFGGGGFG?F?F2=FFAFFFFFGFFBFFG??FF+54:74>@>:981CA94>?FFFF?0DDFDC<B>FB<4<A<)())2:362475<@E:**17
@M02542:52:000000000-J9N43:1:1101:5562:10443 1:N:0:GTGAAA
GTAGTCCACGCCGTAAACGATGAGAACTAGTTATTGGGGGTATTGACTCCCTCAGTGACGCAGCTAACGCATTAAGTTCTCCGCCTGGGGAGTACGGCCGCAAGGCTAAAACTCAAAACAATTGACGGGGGCCCGCACAAGCGGTGGATTATGTGGTTTAATTCGAAGCAACGCGCAGAACCTTACCTAGGCTTGAACTCCTCAGAATTCGACGTAATGGTTGAAGTGCCCGCAAGGGAATTGAGTGAGAGGTGCTGCATGGCTGTCGTCAGCT
+
GGGGGGGGGGGGGGGGGGGGGGGG<EFGGGEFGGGGGGGGGGGGGGGGGGGGGGGGGGGGGGGGGGGGGGGGGFGGGGGGGGGGGGGGGGGGGGGGGGGGGGGGGGGGGGGGGGGGGGGGGGGGGGGFGGGGGGGGGGGGGGGG:EGGGGGGGGGGGGGGGGGGGGGGGGGGGGGGGGGGGGGGGGGGGGGGGGGGGGGGGFGGGGGGGGGGGGGGGDGGGGGGGGGGGGFFGEGEFGGGFFGBFFFGFFGFFFFFD<?FGGGFG??B??FFF*
@M02542:52:000000000-J9N43:1:1101:16267:10448 2:N:0:GTGAAA
GTAGTCCACGCCGTAAACGATGTCTACTAGCTGTTCGTGTCCTTGTGATGTGAGTAGCGCAGCTAACGCACTAAGTAGACCGCCTGGGGAGTACGGTCGCAAGATTAAAACTCAAATGAATTGACGGGGGCCCGCACAAGCGGTGGAGCATGTGGTTTAATTCGACGCAACGCGAAGAACCTTACCTACTCTTGACATCTACGGAAGACTGCAGAGATGCGGTTGTGCCTTCGGGAACCGTAAGACAGGTGCTGCATGGCTGTCGTCCGCCCGG
+
GGGGGGGGGGGGGGGGGGGGGGGGGGGGGGGGGGGGGGGGGGGGGGGGGGGGGGGGGGGGGGGGGGGGGGDGGGGGGFGGGGGGGGGGGGGGGGGGGGGGGGGGGGGCFGGGGGCFFGGGFGGGGGGGGGGGGGGGGGGGFGGEGGGGGGGGGGGGGGGGFGGGGGCDFFGGFGFFFFFFFFFGGGGFG?FFF2=FFF?AFFFGF>>CFGB77+<FFD=2>E>BF30CAFA51@>9>:?GC?G5)585:A<44))(6)30((.,*/.).)).05
@M02542:52:000000000-J9N43:1:1101:27595:10467 2:N:0:GTGAAA
GTAGTCCACGCCGTAAACGATGTCAACTAGCCGTTGGAAGCCTTGAGCTTTTAGTGGCGCAGCTAACGCATTAAGTTGACCGCCTGGGGAGTACGGCCGCAAGGTTAAAACTCAAATGAATTGACGGGGGCCCGCACAAGCGGTGGAGCATGTGGTTTAATTCGAAGCAACGCGAAGAACCTTACCAGGCCTTGACATGCATAGAACTTTCCAGAGATGGATTGGTGCCTTCGGGAACTCTGACACCGGTGCTGCATGGCTGTCGGCAGCTCGG
+
GGGGGGGGGGGGGGGGGGGGGGGGCFGGGGGGGGGGGGGGGGGGGGGGFGGGGGGGGGGGGGGGGFGEGGGGGGGGGGGGGGGGGGGGGGGGGGGGEGGGGEDFBFCEGGGGGGGGGGGGGF8EGGGGG>EEEGGGGGGGFGG:EDECGGGFGGGGGGGFC;?FFGC3AAFDDG>:@E)74<FGGDG@GFEF4)*9<B6>F))019FF8>>2C:+030C?8765?A?>7>2<<D>696):F2772)(80,)049>04)44(1.5*)).0074)5
@M02542:52:000000000-J9N43:1:1101:13992:10481 2:N:0:GTGAAA
GTAGTCCACGCCGTAAACGATGTCTACTAGCTGTTCGTGTCCTTGTGATGTGAGTAGCGCAGCTAACGCACTAAGTAGACCGCCTGGGGAGTACGGTCGCAAGATTAAAACTCAAATGAATTGACGGGGGCCCGCACAAGCGGTGGAGCATGTGGTTTAATTCGACGCAACGCGAAGAACCTTACCTACTCTTGACATCTACGGAAGACTGCAGAGATGCGGTTGTGCCTTGCGGAACCGTAAGACAGGTGCTGCATGGCTGTCGTCTGGTCGG
+
GGGGGGGGGGGGGGGGGGGGGGGGGGGGGGGGGGGGGGGGGGGGGGGGGGGGGGGGGGGGGGDGGGGGGGGGGGGGGGGGGGGGGGGGGDGFGGGGGGGEGDGGGGGGGGGGGGGGFGGFGDGGGGG7EGGG7CEGGGFGGEGGGGDFCG9FGFFCGFGGFGGGGGGCDBEDFGFE@>FFFFFGFFG@7*)/9>FF>AFFFBBG:));?C:0C@CF?FD<6>)8631F<<<)(83(49:G58C*)5:@(-/0.)244543(((,995)0)/1)5
@M02542:52:000000000-J9N43:1:1101:28640:10492 2:N:0:GTGAAA
GTAGTCCATGCCGTAAACGGTGGGCGCTAGGTGTGGGGTTCCTTCCACGGGCTCCGCGCCGTAGCTAACGCATTAAGCGCCCCGCCTGGGGAGTACGGCCGCAAGGCTAAAACTCAAAGAAATTGACGGGGGCCCGCACAAGCGGCGGAGCAGGTGGATTAATTCGATGCAACGCGAAGAACCTTACCTGGGCTTGACATATAGAGGATCGCTACAGAGATGTGGTTTCCCTTGTGGCTTCTATACAGGTGGTTCATGGTTGTCGTCAGCTCGG
+
GGGGGGGGGGGGGGGEGGGGGGGGGGGGGGGGGGGGGGGEGFGGFGFFGGGGGGGGGGDGGGGGGGGGGGGGG7FGGGDGDCFGGDF<FFFGGGGG>EECEGGGDGGGGGAFDF?9CDFGGGFGFFABEGGGGGGDEDEGF5FGGGGGDEGG*5;CCFCE4EGFFGGG?EG7?D9BDDED??>CFGGFF?:FFF>3<FFA?9:CFFFGFF<?@EE?7*9()1/7A:?G9439A5<28:4CD2>D2<A??BF>8()4:A>)6,(6*/7)>)1))5
@M02542:52:000000000-J9N43:1:1101:14838:10503 2:N:0:GTGAAA
GTAGTCCACGCCGTAAACGATGTCTACTAGCTGTTCGTGTCCTTGTGATGTGAGTAGCGCAGCTAACGCACTAAGTAGACCGCCTGGGGAGTACGGTCGCAAGATTAAAACTCAAATGAATTGACGGGGGCCCGCACAAGCGGTGGAGCATGTGGTTTAATTCGACGCAACGCGAAGAACCTTACCTACTCTTGACATCTACGGAAGACTGCAGAGATGCGGTTGTGCCTTCGGGAACCGTAAGACAGGTGCTGCATGGCTGTCCTCCGCCCGG
+
GGGGGGGGGGGGGEGGGGGGFGGGGGGGGGGGGGGGGGGGGGGGGGGGGGGGGGGGGGFGGGGGGGGGGGGGGGDGFGGGGGGGGGGGGGGGGGGGGGGGGGEGGGGGGGGGGGGGGGGGGGGGGGGGDGG8>EGGGGGGGGGGGGEFGGFGGGGGGGFFFGGGGGGGFFGGFGFFFBFFFFFGGFGFGFFFFA466A?BFFFC35:CFFBBFE7;:77<>@EFFFFGFFB>::6>F<?GGFGFBFF@?D498))(.::<18<,*0*)0).7)5
@M02542:52:000000000-J9N43:1:1101:5948:10513 2:N:0:GTGAAA
GTAGTCCACGCCGTAAACGATGTCAACTAGCCGTTGGGAGTCTTGAACTCTTAGTGGCGCAGCTAACGCATTAAGTTGACCGCCTGGGGAGTACGGCCGCAAGGTTAAAACTCAAATGAATTGACGGGGGCCCGCACAAGAGGTGGAGCATGTGGTTTAATTCGAAGCAACGCGAAGAACCTTACCTGGCCTTGACATGCTGAGAACTTTCTAGAGATAGGTTGGTGCCCTCGGGAACTCAGCCACAGGGTCTGAAGTGCTTGCGTTAGGTCGG
+
GG9@FGDFEGGGGG>FGGDFFDFGACFGGGGFC6BF8+C@FDCCFEGGGGGGGGFGGE7F7CFGGG,,CBFEFAFGGGGGDGGDCE<<>F:@FGGGD+@>FCFGGGGFDFGC:9=FGGGFGC9,+@EGGF8*3>@EDCC>,2D?*?*?F7<?1<EF5:4C6CCGFFE38AC<:568)5<FF:4:6CC=FFF4F?F)).729<6**/)097<AE::F4*2)(99@(-(28,,22<B0(322>)**(,()(-0).()),).:.))())0)0)9*.)
@M02542:52:000000000-J9N43:1:1101:26573:10532 2:N:0:GTGAAA
GTAGTCCACGCCGTAAACGATGATAACTAGCTGTCCGGGTTCATGGAACTTGGGTGGCGCAGCTAACGCATTAAGTTATCCGCCTGGGGAGTACGGTCGCAAGATTAAAACTCAAAGGAATTGACGGGGGCCTGCACAAGCGGTGGAGCATGTGGTTTAATTCGAAGCAACGCGCAGAACCTTACCAGCGTTTGACATGTCTAGTATGTTTCCCAGAGATGGGTTACTTCAGTTCGGCTGGCTAGAACACAGGTTCTGCATTGCTGTCGTCAGG
+
GGGGGGGFGGGGGGGGGGGGGGGGGGGGGGGGGGGGGGGGGGGGGGGGGGGGGGGGGGGGGGGGGGGGGDGGGGGGGGGGFGGGGGGGGGDFGGGGGDGGGGGGGGGGGGGGGGGFFGGGGGGGGGGGGGGEGFGGGGGGGGEGGGGFGGGGGGGFGGGGFGFFGGGGFAFCEGB>D>FFFFFGGC06CEBDD??=<BF:FBAC@F=GFGFAFFFFBDFA<F4)324FDAADAF>:6;:53:CC<DF=08;FFB2<F)4<A),.2*9*555577
@M02542:52:000000000-J9N43:1:1101:26928:10540 2:N:0:GTGAAA
GTAGTCCACGCCGTAAACGATGTCTACTAGCTGTTCGTGTCCTTGTGATGTGAGTAGCGCAGCTAACGCACTAAGTAGACCGCCTGGGGAGTACGGTCGCAAGATTAAAACTCAAATGAATTGACGGGGGCCCGCACAAGCGGTGGAGCATGTGGTTTAATTCGACGCAACGCGAAGAACCTTACCTACTCTTGACATCTACGGAAGACTGCAGAGATGCGGTTGTGCCTTCGGGAACCGTAAGACCGGTTCTGCATTGCTGTCGTCCGCTCGG
+
GGGGGGGGGCGGGGGGGGGGGGFGFFGGGGGGGGGGGGGFGGGGGGGGGGGGGFFGGGGGGGGGGGGGGGGGGGCGGGGGGGGGGGGGGGGGGGGGGGGGGGGGFGGGGGGGGGGGGECFGGGGF8CCGGGCEGGGGGGGGGDEGDGGGGCFGGGGGGFFFCFFGDCGEFGDECBDFF?@F7?GGDGFG4@@FA6?<2668::3BE>CFG>7EC@F:CFF>EFF0607:4<<0>990111*-*927()-,)0):<>-),)).-4975))7)0.5
@M02542:52:000000000-J9N43:1:1101:24107:10579 2:N:0:GTGAAA
GTAGTCCACGCCGTAAACGATGTCTACTAGCTGTTCGTGTCCTTGTGATGTGAGTAGCGCAGCTAACGCACTAAGTAGACCGCCTGGGGAGTACGGTCGCAAGATTAAAACTCAAATGAATTGACGGGGGCCCGCACAAGCGGTGGAGCATGTGGTTTAATTCGACGCAACGCGAAGAACCTTACCTACTCTTGACATCTACGGAAGACTGCAAAGATGCGGTTGTGCCTTCGGGAACCGTAAGACAGGTGCTGCATGGCTGTCGTCAGCCCGG
+
FEEEFFFFFFGGC6BBFEECFDFGGGGGGDFDFGFFEC<FEFGA<FF<FEFBEFFFDGGGGFEFGFGGGGGGGGFGGGFGEEF>C=FFG:CFGGECGEG74>:<?FEFFGGCFCF9DDFFF9EGGGCGEGGGGGEEC*DGGG*649*;CC6C9=;EG>DFCC+24>=DBEGGFD>3BB@F48BGGF7=776/77F:249:F6,>:>>*0C??G++9:CFB>>>>931C4A<26DFFB??CC?G<>?0@0A)0).2,46131124**.)7))))0
@M02542:52:000000000-J9N43:1:1101:11618:10588 2:N:0:GTGAAA
GTAGTCCATGCCGTAAACGATGAGTGTTCGCCCTTGGTCTACGCGGATCAGGGGCCCAGCTAACGCGTGAAACACTCCGCCTGGGGAGTACGGTCGCAAGACCGAAACTCAAAGGAATTGACGGGGGCCTGCACAAGCGGTGGAGCATGTGGTTTAATTCGACGCAACGCGAAGAACCTTACCTACTCTTGACATCTACGGAAGACTGCAGAGATGCGGTTGTGCCTTCGGGAACCGTAAGACAGGTTCTGCATGGCTGTCGTCAGCCCGTGTG
+
GGGGGGGGGGGGGGGDFGGGGGGGGGGGGGGGGGGGGGGGGGGGGGEEGGGGGGEFGGGGGGGGGGGGGGGGGGGGGGGGGGGGGGGGGGGGGGGGGEGGDGGGGEGGGGGEGGGGGGGFGGGGGDEGGGGDFGGGGGGGGGGGGGGGGGFGFGGGGGGGFGGGE:EGE>CGEDBFF7FFFFFGF<AFFFF?FBF?AB??:285>FF8?GFFF6C?<DG?258>BA<FB0:>9EBFFB:*146*(,.*.4@9>4.80(442(,3*1)))0))0)
@M02542:52:000000000-J9N43:1:1101:14322:10633 2:N:0:GTGAAA
GTAGTCCACGCCGTAAACGATGTCTACTAGCTGTTCGTGTCCTTGTGATGTGAGTAGCGCAGCTAACGCACTAAGTAGACCGCCTGGGGAGTACGGTCGCAAGATTAAAACTCAAATGAATTGACGGGGGCCCGCACAAGCGGTGGAGCATGTGGTTTAATTCGACGCAACGCGAAGAACCTTACCTACTCTTGACATCTACGGAAGACTGCAGAGATGCGGTTGTGCCTTCGGGAACCGTAAGACCGGTGCTGCATTGCTGTCGTCAGCCCGG
+
GGGGGGGGGGGGGGGGGGEGGGGGGGGGGGGGGGGGGGGGGGGGGGGGGGGGGGGGGGGGGGGGGGGGGFGGGGGGGGGGGGGGGGGFGGGFGGGGGGGGGGGGGGGGGDGGGGFFGGGGGGDGDGGGGGGGGGGGEFGGGGGGGGGEFG9?<EGGGGGFFEFGGC:CDFGGFGFBEFFFFFFGGFGFGFFFFFBFAAFFFF?53>DGFG21CC+.2>D>0>>E6<?CB<9)3:BB>FFD<1DCA>(7;B3)7-),.)56:<6<3/<.)0).)5
@M02542:52:000000000-J9N43:1:1101:24486:10637 2:N:0:GTGAAA
GTAGTCCACGCCGTAAACGATGATAACTGGCTGTCGGGGGTCTTAGACTTTCGGTGGCGCAGCTAACGCATTAAGTTATCCGCCTGGGGAGTACGGCCGCAAGGTTAAAACTCAAAGAAATTGACGGGGGCCTGCACAAGCGGTGGAGCATGTGGTTTAATTCGAAGCAACGCGCAGAACCTTACCAGCGTTTGACATCCTCATCGCGGGTTCCAGAGATGGATCCCTTCAGTTCGGCTGGATGAGTGACAGGTTCTGCATGGGTGTCGTTAGG
+
GGGGGGGGGGGGGGGGGGGFGGGGGGGGGGGGGGGGGEGGGGGGGGGGGFGGGGGGGGGG7EEGGGGCEECEGFGGAFFGGGGG7FFFGFFGGGGGGGGGGGGGCFFGGG@;<EF9CFFGGGGGCEGGGGEGGFCFGG,4;:C=EDFGGGFCFGGFGGGFFFEFGGEGFAFGFG()57?>FB*CCFGFGB@3:?FFA<F:?<978;:8<C96FCGFBGG2<)793:?G>F34:7<:99-97(:D7>9FB)*6:<)<<))-)-1(2*)055)))0
@M02542:52:000000000-J9N43:1:1101:19824:10647 2:N:0:GTGAAA
GTAGTCCACGCCGTAAACGATGTCTACTAGCTGTTCGTGTCCTTGTGATGTGAGTAGCGCAGCTAACGCACTAAGTAGACCGCCTGGGGAGTACGGTCGCAAGATTAAAACTCAAATGAATTGACGGGGGCCCGCACAAGCGGTGGAGCATGTGGTTTAATTCGACGCAACGCGAAGAACCTTACCTACTCTTGACATCTACGGAAGACTGCAGAGATGCGGTTGTGCCTTCGGGAACCGTAAGACAGGTGCTGCATGGCTGTCGTCAGCCCGG
+
GGGGGGGGGGGGGGGCFGGGGGGGGGGGGGGGGGGGGGGGGGGGGGGGGGGGGGGGGGGGGGGGGGGGGGGGGGGGGGGGGGGGGGGGGGGGGGGGGGGGGGGGGFGGFGGGGGGGGGGGFG?DDGGFGGGGGGGGGGGGGGGGGGGGGGGGFCFGGGGFFGGGGGGGFFGGFGFFFEFFFBFGGFGFGFFFF>6?>F@BFFFGFFDFFGF0:FFF?FGBB>E5222FADBF?EFF>FBDGFGGF>(8:2)9<9?><A:<(18)*173@6)<>>
@M02542:52:000000000-J9N43:1:1101:2148:10652 2:N:0:GTGAAA
GTAGTCCACGCCGTAAACGATGTCTACTAGCTGTTCGTGTCCTTGTGATGTGAGTAGCGCAGCTAACGCACTAAGTAGACCGCCTGGGGAGTACGGTCGCAAGATTAAAACTCAAATGAATTGACGGGGGCCCGCACAATCGGTGGAGCATGTGGTTTAATTCGACGCAACGCGACGAACCTTACCTACTCTTGACATCCACGGAAGACTGCAGAGATGCGGTTGGGCCTTCGGGAACCGTAAGACAGGGGCTGCCTGGCTTGCGTCGGCCCGG
+
FG9FFGGFF7FGGG7@CFGCFGGFGGGGGF8FGCFFEG<FFAFGAFFCGDGCFGGGEFDDGG@<FFEEDDGGGG8FG,?,BCCFGCFFGGGCE?CCEDE>CCF@FFFGFGCF@D=D8@=;E@FG+3+6=@EEEGDG?CC,,6:>C4;=EFC:,,BCC,8CFGFGG<:CEEGGD3:<3.5:D?F07C+7C=6=64=F227(67(>;:36?734<<73,2:9,.8>(((/4:)4:B;F(((97-71-545:()0-2(())-(.((-1))).3))))
@M02542:52:000000000-J9N43:1:1101:27491:10672 1:N:0:GTGAAA
GTAGTCCACGCCGTAAACGATGTCTACTAGCTGTTCGTGTCCTTGTGATGTGAGTAGCGCAGCTAACGCACTAAGTAGACCGCCTGGGGAGTACGGTCGCAAGATTAAAACTCAAATGAATTGACGGGGGCCTGCACAAGCGGTGGAGCATGTGGTTTAATTCGACGCAACGCGAAGAACCTTACCTACTCTTGACATCTACGGAAGACTGCAGAGATGCGGTTGTGCCTTCGGGAACCGTAAGACAGGTGCTGCATGGCTGTCGTCAGCTCGG
+
GGFGGGGGGGGGGGGGGGGGGGGFGGGGGGGGGGGGGGGGGGGGGGGDFGGGGGGGDGGGGGGGGGGGGGGGGGGGGGGGGGGGGGGGGDGGGFGGFFGGGGGGGGGGGGGGGGGGGGGGFGGGGGGGGGGD*DFGGGGGGGGGGGGGGGGGFGGBFGGGGGGGGGGGGGGGGGGGGGGGGGFFGGGGGGGGGGGGGGGGGFGGCDGGGGGGGGGFF7:7EGGGGGGGFG9@GDGFFFFGFFGF?7FD@DF0?<7><AFFGCCFF:?((4)9<)
@M02542:52:000000000-J9N43:1:1101:15050:10672 2:N:0:GTGAAA
GTAGTCCACGCCGTAAACGATGTCTACTAGCTGTTCGTGTCCTTGTGATGTGAGTAGCGCAGCTAACGCACTAAGTAGACCGCCTGGGGAGTACGGTCGCAAGATTAAAACTCAAATGAATTGACGGGGGCCCGCACAAGCGGTGGAGCATGTGGTTTAATTCGACGCAACGCGAAGAACCTTACCTACTCTTGACATCTACGGAAGACTGCAGAGACGCGGTTGTGCCTTCGGGAACCGTAAGACAGGTGCTGCATGGCTGTCGTCAGCTCGG
+
GGGGGGGGGGGGGGGGGGGGGGGGGGGGGFGGGGGGGGGGGGGGGGGGGGGGGGGGGGGGGGGGGFGGGGGGGGGGGGGGGFGG7@FFECEGFGGGGDCGGCBCGDFGGDG8,9DFGGGGGGFGGGEEGDGGGGGGGGGGGGDEGC4=CGFCFGFGGFF9AC<:FDGGFFECED95@B)5FBF7D<C4C??FFAFF9:=<FFFGBD);FGFFGCC:(9C;B3<7331FDF<?FF04133/*4974),78>F4A).34)427(.)5>F@E67)00
@M02542:52:000000000-J9N43:1:1101:2052:10677 2:N:0:GTGACA
TAGTCCACGCCGTAAACGATGGATACTAGCTGTTGGGAGTAATCTCAGTGGCTACGCGAAAGTGATAAGTATCCCACCTGGGGAGTACGTTCGCAAGAATGAAACACAAAGGAATTGACGGGGGCCCGCACAAGCGGTGGAGCATGTGGTATAATTCGATGATACGCGAGGAACCTTACCAAGGCTTAAATGTAGATTGACAGGTTTGGAAACAGACTTTTCTTCGGACAAATTACACGGTGCTGCATGGGTGTCGTCAGCTCGGGCCGGTGGG
+
GA@C9C6ECFGGGE:8EFEFGGGGGGGGFGDCCFC@C,@CFFFCAFFFFG?FGG,@F=FCCFGGGGG,?FFFD<<A<?8CFB7FCFG,CBEEEGGGGF?EGGFGD,A=4AEFFGGGGGG7C@EEC>+3>::ECB:CEC*@CC,>C:?=E8,,4=?9CFC@6<ACFFCD:B55;FDFAA68:EA:7*:<FFFF8<6=24=2=-4C9?FGD<BF6:8529*))09661:349(.)7<A<43D<1GGAB4*6()0:9:241(4:A7:))0.83))08
@M02542:52:000000000-J9N43:1:1101:10797:10688 2:N:0:GTGAAA
GTAGTCCACGCCGTAAACGATGTCAACTAGCCGTTGGAAGCCTTGAGCTTTTAGTGGCGCAGCTAACGCATTAAGTTGACCGCCTGGGGAGTACGGCCGCAAGGTTAAAACTCAAATGAATTGACGGGGGCCCGCACAAGCGGTGGAGCATGTGGTTTAATTCGAAGCAACGCGAAGAACCTTACCAGGCCTTGACATGCAGAGAACTTTCCAGAGATGGATTGGTGCCTTCGGGAACTCTGACACAGGTTCTGCATGGCTGTCGTCAGCCCGG
+
GGGGGGGGGGGGGGFEGGGGGGGGGGGGGGGGGGGGGGGGGGGGGFGGGFGGGGFGFGGGGGGGGGGGGGGGGGGGGGGGGGGGGGGGGGEGGGGGGGGGGGEG>CFGGGDGGGGGGGFGGGGGFEGGGGDGGGGGGGFGFGGGGGGGGGGGGDFCFGGGFGGFGC=<AFGGF7>DF@FFFFFGFGGFG@3?FF?4<<@DFF27>FFGFGDBGFF;(:*8??*)74:C24:73B92002>F):>8:?><A*774))-)4.(-3)*>.))))005
@M02542:52:000000000-J9N43:1:1101:16469:10690 2:N:0:GTGAAA
GTAGTCCACGCCCTAAACGATGTCAACTAGTTGTTGGGGATTCATTTCCTTAGTAACGAAGCTAACGCATGAAGTTGACCGCCTGGGGAGTACGGTCGCAAGATTAAAACTCAAAGGAATTGACGGGGACCCGCACAAGCGGTGGATGATGTGGATTAATTCGATGCAACGCGAAAAACCTTACCTACCCTTGACATGCCACTAACGAAGCAGAGATGCATTAGGTGCCCGAAAGGGAAAGTGGACACGGGTGCTGCATGGCTGTCGTCAGCTG
+
GGFCFGGGFGGGGG,FFGGGGGGGAFGGGGGGGGGGGGGGGGGGGGGGGGGGGGGGGGGGGGGFGGGGGFGGGGGGGGGGGGGGGGGD@FGGGCGGGGGGGGGGGGGGFGGGGGGG6FGGGGGGC8EGGFGGGGGGGGFGGG>@C>9AFCCCFCFGCCG@BEGGFGEGFF:DEC;DEFD=FEFGGGGFGFFAFFA6?36@F@@G4?BGB<>BDC/79G*-5*=FD4)7706>;36<:0<<*6>CB72)(-))(()))4A2:(,4**5>:)0<*0
@M02542:52:000000000-J9N43:1:1101:29044:10700 1:N:0:GTGAAA
GTAGTCCACGCCGTAAACGATGTCTACTAGCTGTTCGTGTCCTTGTGATGTGAGTAGCGCAGCTAACGCACTAAGTAGACCGCCTGGGGAGTACGGTCGCAAGATTAAAACTCAAATGAATTGACGGGGGCCCTCACAAGCGGTGGAGCATGTGGTTTAATTCGACGCAACGCGAAGAACCTTACCTACTCTTGACATCTACGGAAGACTGCAGAGATGCGGTTGTGCCTTCGGGAACCGTAAGACAGGTGCTGCATGGCTGTCGTCAGCTCGG
+
GGEGGGGGGGGGGGGGGGGGGGGGGGGGGGGGGGGGGGGGGGGGGGGDFGGGGGGGGGGGGGGGGGGGGGGGGGGGGGGGGGGGGGGGGGGGGGGGGGGGGGGGGFGGGGGGGGGGGGGGGGGGGGGGGGGGGGGGGGGGGGGGGFGGGGGGGGGGGGGGGGGGFGGGGGGGGGGGGGGGGGGGGGGGGGGGGGGGGGGGGFGGEGGGGGGGGGGGGGGGGEEGGGGGGGBFGGGFFGGGFFGFFFGFFGF:FBFFFF<?GGGFGFFFFF<FF)
@M02542:52:000000000-J9N43:1:1101:19066:10729 2:N:0:GTGAAA
GTAGTCCACGCCGTAAACGATGTCTACTAGCTGTTCGTGTCCTTGTGATGTGAGTAGCGCAGCTAACGCACTAAGTAGACCGCCTGGGGAGTACGGTCGCAAGATTAAAACTCAAATGAATTGACGGGGGCCCGCACAAGCGGTGGAGCATGTGGTTTAATTCGACGCAACGCGAAGAACCTTACCTACTCTTGACATCTACGGAAGACTGCAGAGATGCGGTTGTGCCTTCGGGAACCGTAAGACAGGTGCTGCATGGCTGTCGTCAGCTCGG
+
GGGGGGGGGGGGGG>CGGGGGGGGGGGGGGGGGGGGGGCGGGGGGGGGGGGGGGGGGGGGGGGGGGGGGGGGGGGGGGGGGGGGGG?FGGGGGGGGGGGGGGGGGGGGGGGGGGGGGGGFGGDFGGGCEGGGGGGGGGGGGGGEGGCFGGGGGGGFGGF?=?CFEGGGFFGGFG6>BEFFFFFGGGGFGFFFFFF:<FFAFFFGFFFFFF:0FFGFFGCBB35>9,374:<81@6490,<D?CGB?7F<A)644<79A?<03,29175@489BD
@M02542:52:000000000-J9N43:1:1101:13664:10733 2:N:0:GTGAAA
GTAGTCCACGCCGTAAACGATGAGAACTAGTTATTGGGGGTATTGACTCCCTCAGTGACGCAGCTAACGCATTAAGTTCTCCGCCTGGGGAGTACGGCCGCAAGGCTAAAACTCAAAACAATTGACGGGGGCCCGCACAAGCGGTGGATTATGTGGTTTAATTCGAAGCAACGCGCAGAACCTTACCTAGGCTTGAACTCCTCAGAAATCGACGTAATGGTTGAAGTGCCCGCAAGGGAATTGAGTGAGAGGTGCTGCATGGCTGTCGGCAGGG
+
GGCGFGGGGGGGGGGEGGGGGGGGFGGGGGGGGGGGGGGGGGGGGGGGGGGGGGGGGGGGGGGGGGGGGGGGGGGGGGGGGGGGGGGGGG7FEGGGGGGGGGGGGGGGGAFGGGFGGGGGGGGFGGGGGGDGGGGGG>8:FGGGGDGEFFFFGGGGGGGGFGGGGGFGFFGGFGF>@DEFFFFGFGGF7=:FFFBF:>?)64(:6=4+970:*:EFFFFFFF3)6--269:B65478<?F5:6*-45*,6?>?()5>)(.4387571.))8>)5
@M02542:52:000000000-J9N43:1:1101:16109:10740 2:N:0:GTGAAA
GTAGTCCACGCCCTAAACGATGCGAACTAGGTGTTGGGGCAGGAGACTTCTTTAGTACCGTAGCTAGCGCGTGAAGTTCGCCGCCTGGGGAGTACGGTCGCAAGATTAAAACTCAAAGGAATTGACGGGGACCCGCACAAGCGGTGGATGATGTGGATTAATTCGATGCAACGCGAAAACCCTTACCTACCCTTGACATGCCAGGAACTTTCCAGAGCTGGATTGGTTCCCGAAAGGAAGCCTGGACGCAGGTTCTGCATGGCTGTGCTCAAGG
+
@FCGFCC,FFGFGEEGGGGGGGDGGGGGGGGGGGDGECE,@6CCCFGGEDFFFGGGGDFFFFEFFGGEFEGFGGCEADFGGGG7:FFGFFCCGFF:=FGG>>:F8AFDFFAEFGGG7FDDF,DFFGEB@EEG8EECGGG>8ECE*;>C9?,=E9<97<8C1<EGG+==:AF48DBA>EB):1AFFGFFFF@F@:4B:47364<<5>@*9C>2<CC6:*;2:)*901-*)(.8:D6,.((*7.C*,.4.(-834))-54:)6<0.*2)1****1)
@M02542:52:000000000-J9N43:1:1101:28611:10743 2:N:0:GTGAAA
GTAGTCCACGCCGTAAACGATGTCTACTAGCTGTTCGTGTCCTTGTGATGTGAGTAGCGCAGCTAACGCACTAAGTAGACCGCCTGGGGAGTACGGTCGCAAGATTAAAACTCAAATGAATTGACGGGGGCCCGCACAAGCGGTGGAGCATGTGGTTTAATTCGACGCAACGCGAAGAACCTTACCTACTCTTGACATCTACGGAAAACTGCAGAGATGCGGTTGTGCCTTCGGGAACCGTAAGACAGGTTGTGCATTGCTGTCGTCAGCCCGG
+
GGGGGGGGGGGGGGGGGGGGGGGGGGGGGGGGGGGGGGGGGGGGGGGGGGGGGGGGGGGGGGGGGGGGGGGGGGFFGEEGGGGGGGGGGGEGGGGGGGGGGGGGDGGGGGGGGGCFGGGGCCGGGGGGGGDGGGGDGBCGFGD>E4CFGGGFCEEFFGGGFFCCFGEG>>75>CBD3)9>FB6*0>FFFFFFF<FFDFFAFFFGF3)*.92>FFGF:7CA2>5>2-(2<<AFF39,(3-/*3*/-).)(.1),34)))..)))./*)07)).77
@M02542:52:000000000-J9N43:1:1101:25473:10780 1:N:0:GTGAAA
GTAGTCCACGCCGTAAACGATGTCTACTAGCTGTTCGTGTCCTTGTGATGTGAGTAGCGCAGCTAACGCACTAAGTAGACCGCCTGGGGAGTACGGTCGCAAGATTAAAACTCAAATGAATTGACGGGGGCCCGCACAAGCGGTGGAGCATGTGGTTTAATTCGACGCAACGCGAAGAACCTTACCTACTCTTGACATCTACGGAAGACTGCAGAGATGCGGATGTGCCTTCGGGAACCGTAAGACAGGTGCTGCATGGCTGTCGTCAGCTCGG
+
<CE@FFCGDEGF:8BC@,BBGFGGGGFEGDF<FGG@FFFGGD<@FFCGGGGDFFEEGGGG7>>E?E<F=FC:EF8CF<FFEFFEEBFFE?CBAFB=E?FFEG:,85F??FCDECC<7?<,,@=FBF@F7F7B>FC:**>>>B@<<BGC:FCF<;F<FCC;>B2*2F<EEG8<EE8E>8CGE8++<8:9<@C+C@FF9<@CFFGE*7ECFGGGC<@C*2@+::*/8<>EGGFFGDGDEGFDBFC:BF?5@F6:BA?FA)36DGGFGF?B?D2@B)
@M02542:52:000000000-J9N43:1:1101:16738:10786 2:N:0:GTGAAA
GTAGTCCACGCCGTAAACGATGTCTACTAGCTGTTCGTGTCCTTGTGATGTGAGTAGCGCAGCTAACGCACTAAGTAGACCGCCTGGGGAGTACGGTCGCAAGATTAAAACTCAAATGAATTGACGGGGGCCCGCACAAGCGGTGGAGCATGTGGTTTAATTCGACGCAACGCGAAGAACCTTACCTACTCTTGACATCTACGGAAGACTGCAGAGATGCGGTTGTGCCTTCGGGAACCGTAAGACAGGTGCTGCATGGCTGTCGTCCGCTCGG
+
GGGFFGGGGGGGGG:FGGGGGCGGGGGGGGGGGGGGGGGGGGGGGGGGGGGGGGGGGGGGGGGGGAFGGGGDGGGGGGGGGGGGG@GGGGGGGGGGGGGGGGGGGGGGGGGFGGGGGGGGGGGGGGGGGGGEGGGGGGDGGGGEGGFFGGGGGGGFGGGGFGGFGGGGFFGGFGFFFFFFFFFGGGGFG?FFF7*6>AFFFFFDFEEGFGFFGGC><>FA9;@>><<GBFF<0:;2;BFGGBCFB2>F?<))42)5<F0(.:<<9*.)03)557
@M02542:52:000000000-J9N43:1:1101:10334:10791 2:N:0:GTGAAA
GTAGTCCACGCCGTAAACGATGTCTACTAGCTGTTCGTGTCCTTGTGATGTGAGTAGCGCAGCTAACGCACTAAGTAGACCGCCTGGGGAGTACGGTCGCAAGATTAAAACTCAAATGAATTGACGGGGGCCCGCACAAGCGGTGGAGCATGTGGTTTAATTCGACGCAACGCGAAGAACCTTACCTACTCTTGACGTCTACGGAAGACTGCAGGGATGCGGTTGTGCCTTCGGTAATCGTAAGACAGGTGCTGAAGGGCTGTCGTCAGCCCGG
+
GFGGAFFGGGGGGGG>FFGEGGGGFEFGGG<FFFGGEFFEEFG9CEEFGGGGGAEGFGGGCCFFDGDGG@F@EEEFFGAEFGGGGGFGGDGGGGCDEEEEGGG8FGE;FFBFFG8FFGGG,,36933>EDEE8CC>EGGFFE5ECDG5@7FGEF?BF>4=AGGGC<:35>=7273)3)/8>BFGFGC?D/)6=AFF(4>?)<1DE>58.*44F6251CD765@E9B6:4268(5,4())/9(*144(04366<))),(,-(4:21*85@))))0
@M02542:52:000000000-J9N43:1:1101:12880:10820 1:N:0:GTGAAA
GTAGTCCGCGCCGTAAACGATGTCTACTAGCTGTTCGTGTCCTTGTGATGTGAGTAGCGCAGCTAACGCACTAAGTAGACCGCCTGGGGAGTACGGTCGCAAGATTAAAACTCAAATGAATTGACGGGGGCCCGCACAAGCGGTGGAGCATGTGGTTTAATTCGACGCAACGCGAAGAACCTTACCTACTCTTGACATCTACGGAAGACTGCAGAGATGCGGTTGTGCCTTCGGGAACCGTAAGACAGGTGCTGCATGGCTGTCGTCAGCTCGG
+
GGGGFGGEGGGGGGFGGGGGGGGGGGGGGGGGGGFGGGGGGGGGGGGGGGGGGGGGGGGGGGGGGGGGGGGGGGGGGGFGGGGGGGGGGEGGGGGGGGGGGGGGGGGGGGGGGGGGGGGGGGGGGGEGDGGGDCGGGGGGGGGGGGGGGGGGGGGGGEFCGGGGGGGGGGGGGGGEGGGGGGGFGFGGGGGGGGGGGGGGGFFECDGGGGGGGFGGGGGGGGCGGGGGGGFFGDGFFGGGFFGFFBGCFGGFFFFFABFFGDGFGFFFFF4?>)
@M02542:52:000000000-J9N43:1:1101:14769:10824 2:N:0:GTGAAA
GTAGTCCACGCCGTAAACGATGAATGTTAGCCGTCGGGCAGTTTACTGTTCGGTGGCGCAGCTAACGCATTAAACATTCCGCCTGGGGAGTACGGTCGCAAGATTAAAACTCAAAGGAATTGACGGGGGCCCGCACAAGCGGTGGAGCATGTGGTTTAATTCGAAGCAACGCGCAGAACCTTACCAGCTCTTGACATCCCGATCGCGGACAGTGGAGACATTGTCCTTCAGTTAGGCTGGATCGGTGCCAGGTGCTGCATGGCTGTCGTCAGCG
+
GGGGGGGGGGGGGGGGGGGGGGGEFGGGGGGGGGGGGGGGGGGGGGGGGGGGGGDGGFGCFGGFDGGGGGGGGGGGGGGGGEGGFGGGFGGGFGGGDGGEGGGGGGFFGGGGGGGGFGGGGGFD6CECGGEEE>8>EGF=EGEEGGGGGF?9A<EGGFDGFGCGGDGFFFDD>C>FBFFFFFFGGGGFCFFFFAFFDFF0><>D>@DC3DB:EFCF?*>746*944>F27BF2*.34:8D<)CC?60),.635,4)).(.<(((12*0.0554)
@M02542:52:000000000-J9N43:1:1101:11015:10836 2:N:0:GTGAAA
GTAGTCCACGCCGTAAACGATGTCTACTTGCTGTTCGTGGTCTTGTACTGTGAGTAGCGCAGCTAACGCACTAAGTAGACCGCCTGGGGAGTACGGTCGCAAGATTAAAACTCAAATGAATTGACGGGGGCCCGCACAAGCGGTGGAGCATGTGGTTTAATTCGACGCAACGCGAAGAACCTTACCTACTCTTGACATCTAGCGAAGATTGTAGAGATACGATTGTGCCTTCGGGAACGCTAAGACAGGTGCTGGATGGCTGTCGTTAGCTTGG
+
GGGGGGGEFGGGGGGEGGGGGGGGGGGGGGGGGGGGGGGGGGGGGGGGGGGGGGGGGGGGGGGGGGGGGGGGGGGGGGGFGGGGGGGGGGGGGGGGGGGGGGGGGGGGGGGGGGGGGGGFGFGFDGGGGGGGGGD5:FFGGGGGGDFGGGGGGGGGGGGGFGFFGGEGFFGGFGFF5>F>FBFGGGGFC6@=@2@FFFFAF<AG3@BG?D2<C97@AFFFF>FF?AAFFFF2:E>B022778D*).,)--)08<((5:10(,.53*)))***)0
@M02542:52:000000000-J9N43:1:1101:21099:10843 2:N:0:GTGAAA
GTAGTCCACGCCGTAAACGATGTCTACTAGCTGTTCGTGTCCTTGTGATGTGAGTAGCGCAGCTAACGCACTAAGTAGACCGCCTGGGGAGTACGGTCGCAAGATTAAAACTCAAATGAATTGACGGGGGCCCGCACAAGCGGTGGAGCATGTGGTTTAATTCGACGCAACGCGAAGAACCTTACCTACTCTTGACATCTACGGAAGACTGCAGAGATGCGGTTGTGCCTTCGGGAACCGTAAGACAGGTTCTGCATGGCTGTCGTCAGCTCTG
+
GGGGGGGGGGGGGG::FGGGGGGGGGGGGGEGGGGGGGFGGGGGGGGGGGGGGGGGGGGGGGGFGFGGGFGGGGGGGGGGGGGGGGGGGGGGGGGGFGGGGGGGCGGGGGFGGGGGGGGGGGCFFDGGGGGEEGGGGGGGGGGGGGGFFGGGFFGGGGGGFGCGGGED):EGFGFFBB?FFFFCFGGFG?@FFFFFBAFAB>:55)50<DF09C+<7:FA(5;@141DAFFBF:;9>:6>C?G*43(7:<*1-)6<AF70::.29C..77*)09
@M02542:52:000000000-J9N43:1:1101:22984:10879 2:N:0:GTGAAA
GTAGTCCACGCCGTAAACGATGTCAACTAGCCGTTGGAAGCCTTGAGCTTTTAGTGGCGCAGCTAACGCATTAAGTTGACCGCCTGGGGAGTACGGCCGCAAGGTTAAAACTCAAATGAATTGACGGGGGCCCGCACAAGCGGTGGAGCATGTGGTTTAATTCGAAGCAACGCGAAGAACCTTACCAGGCCTTGACATGCAGAGAACTTTCCAGAGATGGATTGGTGCCTTCGGGAACTCTTACACAGGAGCTGCATGGCTGTCGTCAGCCCGG
+
GGGGGGGGGGGGGGGCD<FFGGGGGGGGGGGGGEGGGGGGGGGGGGGGGGGFGGGGGDFGGGGGGGGGGGGGGGGGGGGGGGGGGGGGGGEFGGGDGG:FDGEGEFGGGGGFGGGGGFGDFFCGFGGGGGDEGGG5EGFCF5E=EDCFGG6CCEF>CFGECGGFGCEGFFGGFGBFEFFFF?BGGGGF<;DFFF4?B<?:FF2C7?:AFG<AGG7;?774?87F04<F<<D<?F9>>B?FG2:FD<>F42<)((42A).134(,977)765)75
@M02542:52:000000000-J9N43:1:1101:15527:10885 2:N:0:GTGAAA
GTAGTCCACGCCGTAAACGATGTCTACTAGCTGTTCGTGTCCTTGTGATGTGAGTAGCGCAGCTAACGCACTAAGTAGACCGCCTGGGGAGTACGGTCGCAAGATTAAAACTCAAATGAATTGACGGGGGCCCGCACAAGCGGTGGAGCATGTGGTTTAATTCGACGCAACGCGAAGAACCCTACCTACTCTTGACATCTACGGAAGACTGCAGAGATGCGGTTGTGCCTTCGGGAACCGTAAGACAGGTGCTGCATGGCTGTCGTCAGCTCGG
+
GGGGGGGGGGGGGGGGGGGGGGGGGGGGGGGGGGGGGGGGGGGGGGGGGGGGGGGGGGGGGGGGGGGGGGGGGGGGGGGGGGGGGGGFDGGGFGGGGGGGGGGGGGGGGGGGGGGGGGGGGGGGGGGGGGD5EGGDGGFFFGECEGFGGGGGGGGCEGGFFCFFGGGGFFGGFGFFBEFF4:FFFGG=F6FF?4?FA2FBFFBD>B5CFG?FG+3>::727)7B;F?GFDB71B>>>?FD78DCA2(.476)4AB74-20:::?GGF@7?46>>
@M02542:52:000000000-J9N43:1:1101:26665:10904 2:N:0:GTGAAA
GTAGTCCACGCCGTAAACGATGTCTACTAGCTGTTCGTGTCCTTGTGATGTGAGTAGCGCAGCTAACGCACTAAGTAGACCGCCTGGGGAGTACGGTCGCAAGATTAAAACTCAAATGAATTGACGGGGGCCCGCACAAGCGGTGGAGCATGTGGTTTAATTCGACACAACGCGAAGAACCTTACCTACTCTTGACATCTACGGAAGACTGCAGAGATGCGGGTGTGCCTTCGGGAACCGTAAGACAGGTGCTGCATGGCTGTCGTCAGCCCGG
+
GGGGGGGGGGGGGGGGGGGGGGGGGGGGGGGGGGGGGGGGGGGGGGGGGGGGGGGGGGGGGGGGGGGGGGGGGGGGGGGGGGGGGGGGGGGGGGGGGGGGGGGGGGGGGGGGGGGGGDFFGGGGGGGGGGGGBEE>EFGGGGGGGGGGGGGGGGGFFGFGAFGGGGGGFFCDE36ABFAFFFFGGFGFGFFFFBFFAAFFF41CEB5=?CBFGGGF?:7ABF)89B?GFFFD:DB>B:<<D?G*6<:?:A:47A<?<47<76(351<)7)))87
@M02542:52:000000000-J9N43:1:1101:20545:10925 2:N:0:GTGAAA
GTAGTCCACGCCGTAAACGATGTCTACTAGCTGTTCGTGTCCTTGTGATGTGAGTAGCGCAGCTAACGCACTAAGTAGACCGCCTGGGGAGTACGGTCGCAAGATTAAAACTCAAATGAATTGACGGGGGCCCGCACAAGCGGTGGAGCATGTGGTTTAATTCGACGCAACGCGAAGAACCTTACCTACTCTTGACATCTACGGAAGACTGCAGAGATGCGGTTGTGCCTTCGGGAACCGTAAGACAGGTGCTGCATGGCTGTCGTCAGCTCGG
+
GGGGGGGGGGGGGGGGGGGGGGGGGGGGFGFGGGGGGGGGGGGGGGGGGGGGGGGGGGGGGGGGGGGGGFGGGGGGGGGGGGGGGGFGGGGGGGGGGGGGGGGGGGGFGGGGGGGGGGGGGGGGGGGGGGGGGGGGGGGGGDGGGGGGGGGGGGGGGGGGFFCGGGGGFEGDED>FF>FFFFFFGGGFGFFFF)7@FBFDFFFGDEEFFF:?GFFFFFFFFFFFFB?C>FFF?FF;FFFGGFGC2<:)447?2<<:)5(14(2.9*07))*)8>
@M02542:52:000000000-J9N43:1:1101:4779:10928 2:N:0:GTGAAA
GTAGTCCACGCCGTAAACGATGTCTACTAGCTGTTCGTGTCCTTGTGATGTGAGTAGCGCAGCTAACGCACTAAGTAGACCGCCTGGGGAGTACGGTCGCAAGATTAAAACTCAAATGAATTGACGGGGGCCCGCACAAGCGGTGGAGCATGTGGTTTAATTCGACGCAACGCGACGAACCTTACCTACTCTTGACATCTATGGAAGACTGCAGAGATGCGGTTGTGCCTTCGGGAACCGTAAGAAAGGTGCTTCATGGCTGTCGCTAGCTCGG
+
GG9FFGGGGDGGGGGGGGGGFGGDEFGGGFGGGGGFFGFGGGGGGGGFGGGGGGGGGGGGGGGFFFGGGGGCFGGGGGGFGGGGGGGGGG>BFGDGGGGGGCFGGGGGGGGGFFGGGGGFGG?DFDGGGGGGGGGGEGFEGGDC>D5,CF6?:@GGEGFGFG?FGGEG>BC58C9)7@DFFFFGGGGFG=?FF>FF26*-94:FF670.::?7<:>77796)7B>::CAFBB0B>>03:<>?GF))(96<)7)))-445(,(..**))0)/*8)
@M02542:52:000000000-J9N43:1:1101:24636:10934 2:N:0:GTGAAA
GTAGTCCACGCCGTAAACGATGTCTACTAGCTGTTCGTGTCCTTGTGATGTGAGTAGCGCAGCTAACGCACTAAGTAGACCGCCTGGGGAGTACGGTCGCAAGATTAAAACTCAAATGAATTGACGGGGGCCCGCACAAGCGGTGGAGCATGTGGTTTAATTCGACGCAACGCGAAGAACCTTACCTACTCTTGACATCTACGGAAGACTGCAGAGATGCGGTTGTGCCTTCGGGAACGGTAAGACAGGTGCTGCCTGGCTGGCGGCGGCTCGG
+
GGGGGGGGGGGGGGGGGGGFGGGGGGGGGGGGGGGGGGGGG9FFGFGGGGFGGGGGGGGGGGGGGGGGGGGGGGFFGGFFGGGGEGGFEGFGFGEEFEGGGGEEGFGGGGGGGGFGGGGGGGCFGGG7@EEEGGECEGF>FGDGGGF5FGGGGFFFGGGGFGGGCGGGF>C<DD0>BF?F>BFGFG?66*9?FBFFDB?AFA095@@G4>77:8+51**6(>@B(42DAA281:>BFB(*/(**5<8<6))9):?(.)412((,)))).)).07
@M02542:52:000000000-J9N43:1:1101:4156:10950 2:N:0:GTGAAA
GTAGTCCACGCCGTAAACGATGAGTGTTAGGTGTCTGGAGTCAAATCTGGGTGCCGCAGCAAACGCATTAAACACTCCGCCTGGGGAGTACGCACGCAAGTGTGAAACTCAAAGGAATTGACGGGGACCCGCACAAGCAGCGGAGCACGTGGTTTAATTCGACGCAACGCGAAGAACCTTACCAAGTCTTGACATATTACAGTAGCAGTTAGAGATAATTGCTTACATCTTCGGATGACTTTAATACAGGTGGGGCAAGGTTGTCGTTCGTTCG
+
FGCGGGDFGDGGGGGEGGGGFFEEFFFFAFFGGG?FGFGGGGGFFGGGGCFEEDFGGGFGFGGFGGD>CFFGCFGGFGGGEEGGGGGGGGGGGGGGCEEGGGFFGFGGGGEGGGFF?FGDFGCEGDGGEEEECEGFGGGGGGGGGGF,=:CGFFFFGGGGFG**=)>DDFC35);A8;A4*8<>FGFF766=4)08:AF>94)21/7@9C>DF9+*):79>FFF27974)6<BEF1024**-2*2))0).0/(((((((-)-(,*10)0<0).)
@M02542:52:000000000-J9N43:1:1101:21935:10959 2:N:0:GTGAAA
GTAGTCCACGCCGTAAACGATGTCAACTAGCCGTTGGGTTCCTTGAGAACTTAGTGGCGCAGCTAACGCATTAAGTTGACCGCCTGGGGAGTACGGCCGCAAGGTTAAAACTCAAATGAATTGACGGGGGCCCGCACAAGCGGTGGAGCATGTGGTTTAATTCGAAGCAACGCGAAGAACCTTACCTGGCCTTGACATGCTGAGAACTTTCCAGAGATGGATTGGTGCCTTCGGGAACTCAGACACAGGTTCTTCATGGCTGTCGTCAGCTCGG
+
GGGGGGGGGGGGGGBEFFFGGGGGGGGGGFGGGGDGG:@FGGGGGG@FGGGGGGGGGGGEGGGGGGGGGGGGGGGGGGGGFGDGGGGGGGGGGGGDGGGGGGGGGGGGGGGGGGGGGGGGFGGGGGGGGGGGGGGGGGGFGGGEGGGG=CCGGFFEFCFCFGGGGGGGFF=DEGFFFFFFF?FGGFGFF)56736?<BFF*)4<B=6@BGBFD++),:DF19?5<A:GFF9)45>10(,0>7C4(.2:?26*)-.44<?(.1:)9C>5>)*)07
@M02542:52:000000000-J9N43:1:1101:28319:10976 2:N:0:GTGAAA
GTAGTCCACGCCGTAAACGATGTCTACTAGCTGTTCGTGTCCTTGTGATGTGAGTAGCGCAGCTAACGCACTAAGTAGACCGCCTGGGGAGTACGGTCGCAAGATTAAAACTCAAATGAATTGACGGGGGCCCGCACAAGCGGTGGAGCATGTGGTTTAATTCGACGCAACGCGAAGAACCTTACCTACTCTTTACATCTACGGAAGACTGCAGAGATGCGGGTGTGCCTTCGGGAACCGAACGACAGGTGCTGCATGGCTGTCGTCCGCTCGG
+
FFFFGGGFFEGGGGGGGGGGGGGGGGGGGGGGGGGGGGGGGGGGGGGGGGGGGGGFGGGGGGGGGGGGGGGCGGGGGGGGGGGGGG@FGECFFGGCFGGGGGGGGGFFGGGDFGFF9FFFAFFGGGGDGGGDECE8:@FFFGGGGGGGFGGG=7<,AFGFFFGGG3:DAECDEDFFFFF>>7BCDFFFGFFFF)*6>DBAFFBDDFBG:C7<G8@.2:CA9B)034(24:228>9(282<)4)9:>150<)62:,,)-24:3()1*))00)057
@M02542:52:000000000-J9N43:1:1101:21789:10985 2:N:0:GTGAAA
GTAGTCCACGCCGTAAACGGTGGGAACTAGGTGTTGGCGACATTCCACGTCGTCGGTGCCGCAGCTAACGCATTAAGTTCCCCGCCTGGGGAGTACGGCCGCAAGGCTAAAACTCAAAGGAATTGACGGGGGCCCGCACAAGCAGCGGAGCATGTGGCTTAATTCGACGAAACGCGAAGAACCTTACCAAGGCTTGACATACACCGGAAAGCATTAGAGATAGTGCCCCCCTTGTGGTCGGCTTACATGTGGTGCTTGGACTACGTCTGCCCGG
+
GGGGGGGDGGGCGGG@:CCCFDFEGGGDEGFGGFFD8FEEFEGGCF@ECADFCGGE@C@FFGG>CDCEG>G@FGFCFFG<EFGDCG:DB?::=FF9=+@FFGF@@DCF8D9C=8,9?@DCE:E>+3,+B3@:BCEGDECGG>G9?CEED*:F+:B?CCF*99EGGG7*83**870)5)7.98@FGF+9:653)5451)166<4<;57*8D(,03+*)*:6-**/)6)23B>(1)-51(5)1(1)),)*-)09<192)4()))(.**)00**)07
@M02542:52:000000000-J9N43:1:1101:5610:10993 1:N:0:GTGACA
GTAGTCCACGCCGTAAACGATGAGCACTAGTTATTGGGGGTATTGACTCCCTCAGTGACGCAGCTAACGCATTAAGTTCTCCGCCTGGGGAGTACGGCCGCAAGGCTAAAACTCAAAACAATTGACGGGGGCCCGCACAAGCGGTGGATTATGTGGTTTAATTCGAAGCAACGCGCAGAACCTTACCTAGGCTCGAACTCCTCAGAATTCGACGTAATGGTTGAAGTGCCCGCAAGGGAATTGAGTGAGCGGTGCTGCATGGCTGTCGTCAGCC
+
FG9FGCFGGGGGGECEGGEGGD<C6CEGGGEGGDFGGFCFFGF9FFGFAF<FFEFFF9<CFGGGDCEC@FEGEFGEGGGGFDFCGGGGFEEFFFCEECEEGGGGGGGGGAAFFGGG@<FGGGC9FGECG7FF7FC7FFGG7CCEGGDGFF::FFGF+=FFFGGGGFB8EFGC@EDD5CGCC*;<FGGFFCFG?C88*;*<EFFF6D?7*+/+;8/;>FGFGGG+CFGCFG?F<CD5:GC5FF4<FACFF*>9.3;A<824>*95*.<1868@F0
@M02542:52:000000000-J9N43:1:1101:27543:10996 2:N:0:GTGAAA
GTAGTCCACGCCGTAAACGATGAATGTTAGCCGTCGGGCAGTTTACTGTTCGGTGGCGCAGCTAACGCATTAAACATTCCGCCTGGGGAGTACGGTCGCAAGATTAAAACTCAAAGGAATTGACGGGGGCCCGCACAAGCGGTGGAGCATGTGGTTTAATTCGAAGCAACGCGCAGAGCCTTACCAGCTCTTGACATCCCGATCGCGGACAGTGGAGACATTTTCCTTCAGTTAGGCTGGATCGGTTACCGGTGCTGCATGGTCGTCGTCAGGG
+
GGGGGGGGGGGGGGGGGGGFGGFGFGFFFGFGGCFGGGGGCFFGGGGGGGGGGGGGFGGGGGGGGGGGGGGGAFGGGGGGGGGGGGFGEGEGGGGGGGGGGGFGFGGFGGCFFGGFDGFG?:DFCEGGGGGGGGGGGCCCEGCEE:F=5?F9ECEGGGGGFGGGG3CC;FCDB3;D:FFFF<FGFFFF*??FFF@?AFFFFF0DBB@GB5(40<C*165?F6**.84>2)).58<?().5<5C5:2(0)))7((-448(4<?-)//5)0)).))
@M02542:52:000000000-J9N43:1:1101:12811:11006 2:N:0:GTGAAA
GTAGTCCACGCCGTAAACGATGTCTACTAGCTGTTCGTGTCCTTGTGATGTGAGTAGCGCAGCTAACGCACTAAGTAGACCGCCTGGGGAGTACGGTCGCAAGATTAAAACTCAAATGAATTGACGGGGGCCCGCACAAGCGGTGGAGCATGTGGTTTAATTCGACGCAACGCGAAGAACCTTACCTACTCTTGACATCTACGGAAGACTGCAGAGATGCGGTTGTGCCTTCGGGAACCGTAAGACAGGTGCTGCATGGCCGTCGTCCGCTCGG
+
GGEGGGGGGGGGGGG:EGGGGGGGGGGGGGGGGGGGGGGGGGGGGGGGGGGGGGGGGGGGGGGGGGGGGDGGGGGFGFGGGGGGGGGGGGGGGGGGGGGGGGGFGGGGGCGGGGG9D;FGFFGGGCDGGGGGGGD5EGGGGGEGGGCCEF,,=CGFGGGGFFGFCCGGDFEGFG>>5BFF5<=FGGGFC?47@<?44<=<F9?C@37FFG?:E6<>B>799:073((:2462(;99BBFC5(15))5FFA492-)(.61:(4;1))0)85).83
@M02542:52:000000000-J9N43:1:1101:22816:11015 1:N:0:GTGAAA
GTAGTCCACGCCGTAAACGATGTCTACTAGCTGTTCGTGTCCTTGTGATGTGAGTAGCGCAGCTAACGCACTAAGTAGACCGCCTGGGGAGTACGGTCGCAAGATTAAAACTCAAATGAATTGACGGGGGCCCGCACAAGCGGTGGAGCATGTGGTTTAATTCGACGCAACGCGAAGAACCTTACCTACTCTTGACATCTACGGAAGACTGCAGAGATGCGGTTGTGCCTTCGGGAACCGTAAGACAGGTGCTGCATGGCTGTCGTCAGCTCGT
+
FGGGGGEFFEEG@@F;C;C@CFFGGGGGGGGGGFFGGGGFFGGGEFGFGGGGFGGGGGDEGGGGGGGGGGGGGFGGGFGGGCGGGGG<FC@FCBCEFDFEGGGGGGGGGG9FGGGGGF?FFGGFGGGEGGGDCCCFEGGGFGGGEGDFGGGGEGGGGFGDGFFGGD7EGGGG@EGEEGGGGGGGGGGGGGGGGFFCGGGGGFGGECEGGGGGGG?CGFGG==8CEG3?FGAFG5DBEGGGFFG<6<CGFGD7FA?FDA?:FDC@F<?BFFAFE)
@M02542:52:000000000-J9N43:1:1101:20781:11068 1:N:0:GTGAAA
GTAGTCCACGCCGTAAACGATGTCTACTAGCTGTTCGTGTCCTTGTGATGTGAGTAGCGCAGCTAACGCACTAAGTAGACCGCCTGGGGAGTACGGTCGCAAGATTAAAACTCAAATGAATTGACGGGGGCCCGCACAAGCGGTGGAGCATGTGGTTTAATTCGACGCAACGCGAAGAACCTTACCTACTCTTGACGTCTACGGAAGACTGCAGAGATGCGGTTGTGCCTTCGGGAACCGTAAGACAGGTGCTGCATGGCTGTCGTCAGCTCGG
+
GGGGGGGGGGGGGGGGGGGGGGGGGGGGGGGGGGGGGGGGGGGGGGGGGGGGGGGGGGGGGGGGGGGGGGGGGGGGGGGGGGGGGGGGGGGGGGGGGGGGGGGGGGGGGGGGGGGGGGGGGGGGGGGGGGGGGGGGGGGGGGGGGGGGGGGGGGGGGGGGGGGGGGGGGGGGGGGGGGGGGGGGGGGGGGGGGGGGGGGGGFGGGGGGGGGGGGGGGGGGGGGGGGGGGGFFGGGFFGGGFFGFFFGGF76:FFFFFAFFGGGFGFFFFFAFF3
@M02542:52:000000000-J9N43:1:1101:26327:11081 2:N:0:GTGAAA
TAGTCCACGCCGTAAACGATGTCTACTAGCTGTTCGTGTCCTTGTGATGTGAGTAGCGCAGCTAACGCACTAAGTAGACCGCCTGGGGAGTACGGTCGCAAGATTAAAACTCAAATGAATTGACGGGGGCCCGCACAAGCGGTGGAGCATGTGGTTTAATTCGACGCAACGCGAAGAACCTTACCTACTCTTGACATCTACGGAAGACTGCAGAGATGCGGTTGTGCCTTCGGGAACCGTAAGACAGGTGCTGCATTGCTGTCGTCAGCTCGTG
+
GGGGFGGGGGGGGGGGGGEGFFGGGGGGGGGGGGGGGFDFGGGGGGGGGGGGGGGGGGGGGGGGGGGGGGGGGGGGGFGGGGGGGGFGGGGGGGGGGEGGGEGGGGGFDGFGGGGGGGGGGGD98EEGGFGGGGGGGGGGGGEEEGFDFFCCEGGGGGGGFFFFGGD<BBGGED@F@FFFFBFGGGGF46@F=AFFFFF<?<?GFFFCFFBA+<@)-0279>B)824CD<7363,1(449>?FFF:?FB(4=A72))59AF423>*)0)*)7)0
@M02542:52:000000000-J9N43:1:1101:4347:11102 2:N:0:GTGAAA
GTAGTCCACGCCGTAAACGATGTCTACTAGCTGTTCGTGTCCTTGTGATGTGAGTAGCGCAGCTAACGCACTAAGTAGACCGCCTGGGAAGTACGGTCGCAAGATTAAAACTCAAATGAATTGACGGGGGCCCGCACAAGCGGTGGGGCATGTGGTTTAATTCGACGCAACGCGAAGAACCTTACCTACTCTTGACATCTACGGAAAACTGCAGAGATTCGGTTGTGCCTTCGGGAACCGTAAGACAGGTGCTGCATGGCTGTCGTCAGCTCGG
+
GGGGFGGGGGGGGGGGGGGGGGFGFGGGGGGGEFFFGGGGGGGGGGGGGGGGGGGGGGGGDGGGGGGGGFEGGFGGGFGGDGGGGGFGGGGGGFGGGGEGGGGGGGGGGGGGGCFGGFGAFGFFFCEFG7@EGGGGGGFGGDGCEGEDEGGGFGFGGGGFF>A=@DECBFDCEDBBEFFF@BF7<FGFC*9=*5?4)-?97>BD35)*8CA?96+7(**.(>B@>F(2)54>?36((3()92/1)).8(.66)6222)(.4<()*95)))*7))
@M02542:52:000000000-J9N43:1:1101:7005:11102 2:N:0:GTGAAA
CTAGTCCACGCCGTAAACGATGTCTACTAGCTGTTCGTGTCCTTGTGATGTGAGTAGCGCAGCTAACGCACTAAGTAGACCGCCTGGGGAGTACGGTCGCAAGATTAAAACTCAAATGAATTGACGGGGGCCCGCGCAAGCGGTGGAGCATGTGGTTTAATTCGACGCAACGCGAAGAACCTTACCTACTCTTGACATCTACGGAAGACTGCAGAGATGCGGTTGTGCCTTCGGGAACCGTAAGACAGGTGCTGCATGGCGGTCGTCAGGTCGG
+
GGGGGGGGGGGGGEFFGGGGGGGGGGGGGGGGGFGGGGGGGGGGGGGGGGGGGGGGGGGGGGDGGFGGGEGGGGGFGFGFGGGGGGGGGFGGGGGGGGGGGGG<FCFGGGGGGGGGGGGGGGGGDCGGGGGEEECEGGD8CCEEEDCGGGGGGFFGGGGGFGGFFGG<5=EGFGFFBDFFF<FC<CGFD*9F@AFFAFF4@4(9777FFF7:CC9::?DDBF>D9((2:):32>(-,:<GD<G5),2)8<)).-)465?:((,(1)))))*/))
@M02542:52:000000000-J9N43:1:1101:5068:11115 1:N:0:GTGAAA
GTAGTCCACGCCGTAAACGATGAGTGCTAAGTGTTAGAGGGTTTCCGCCCTTTAGTGCTGCAGCTAACGCATTAAGCACTCCGCCTGGGGAGTACGGCCGCAAGGCTGAAACTCAAAGGAATTGACGGGGGCCCGCACAAGCGGTGGAGCATGTGGTTTAATTCAAAGCAACGCGAAGAACCTTACCAGGTCTTGACATCCTCTGACAACCCTAGAGATAGGGCTTTCCCCTTCGGGGGACAGAGTGACAGGTGGTGCATGGTTGTCGTCAGCC
+
GGGGGGGGGGGGGGGGGGGGGGGGGGGGGGGGGGGGGGGGGGGGGGGGGGGGGFGGGGFFGGGGGGGGGGGGGGGGGGGGG@FGGGGGGGGEGGGGGGFGGGGGGGCFGGGGGGGGGGGGGGGFGGGGGGGGFFGGGGGFFGGGEGGFGGGGGGGGGGGGFFGGGGGGGGGGGGGGEGGFFFGFGGGGGGFGGGGGGGGGD?FGGGGGGGGGGGGGF<EGGGFGCCCGGGF@CGGFFGDDBFF7FFFGFG=6B?BF:AFFGGGFC:B:6(2>6)
@M02542:52:000000000-J9N43:1:1101:28584:11126 2:N:0:GTGAAA
GTAGTCCACGCCGTAAACGATGTCTACTAGCTGTTCGTGTCCTTGTGATGTGAGTAGCGCAGCTAACGCACTAAGTAGACCGCCTGGGGAGTACGGTCGCAAGATTAGAACTCAAATGAATTGACGGGGGCCCGCACAAGCGGTGGAGCATGTGGTTTAATTCGACGCAACGCACAGAACCTTACCTACTCTTGACATCTACGGAAAACTGCAGAGATGCGGTTGTGCCTTCGGGAACCGTAAGACAGGTGCTGCATGGGCGTCGTCAGCTCGG
+
GGFFFGGGGGGGGDD7DCFFGGEGGGGGGGGGGGGGGGGGGFFCGGFGGEGGGGGGGF@EEEEGGGFGGGGCFGFGGGFGGGG@FGFGGGGGGGGDGGGGGDCEFGFDFEGGGFDFGGCDEE8;DEDCEGG*CCCE>FFF8>E5CD85CECF?EF8EFGE6?CCGDE<38/).).540<FF06F<CC4F49=*)9644*)/4(>)))2;>4<GC+8:CF49>>B062?<9<2:BF>BBBGD:D9:2(.-)00-:4()).((((-)1.)7<*)07
@M02542:52:000000000-J9N43:1:1101:12944:11137 2:N:0:GTGAAA
GTAGTCCACGCCCTAAACGATGTCAACTAGTTGTTGGGGATTTACTTCCTTGGTAACGTAGCTAACGCGTGAAGTTGACCGCCTGGGGAGTACGGCCGCAAGGTTAAAACTCAAAGGAATTGACGGGGACCCGCACAAGCGGTGGATGATGTGGATTAATTCGATGCAACGCGAAAAACCTTACCTACCCTTGACATGGCAGGAACTTTCCAGAGATGGATTGGTGCTCGAAAGAGAACCTGCACACAGGTGCTGCATGGCTTGCGGCAGCTCG
+
GGGGGGGGGGGGGGGGGGGGGGGGFGGGGGGGFFGGGGGGGGGGGGGGGGGGGGEGGGGGGGGGGGGGGGGGGGGGGGGGGGEGGGGGGGGGGGGEGGGGGGGGGGGGGGGGGGGGGFGGGGGGGGGGGEDEG6CGEFFGGGGGGFGGGFGCGGCGGGGCFFCGGGGGFA=DEGFFFFFFFFFGGGGFGFFFF7?FA)8:F?6C@@FGFFFF?9CFACF?<F4FA?>CBFFFFD((:?2C<<4*(.(0,47)).6),<2:?(,(*1)))<>);@
@M02542:52:000000000-J9N43:1:1101:21083:11145 2:N:0:GTGAAA
GTAGTCCACGCCGTAAACGATGTCTACTAGCTGTTCGTGTCCTTGTGATGTGAGTAGCGCAGCTAACGCACTAAGTAGACCGCCTGGGGAGTACGGTCGCAAGATTAAAACTCCAATGAATTGACGGGGGCCCGCACAAGCGGTGGAGCATGTGGTTTAATTCGACGCAACGCGAAGAACCTTACCTACTCTTTAACTTTACGGAAGACTGCAGAGATGCGGGTGTGCCTTCGGGAACCGTAAAACAGGTGGTGCATGGCTGGCGGTCGCCCGG
+
G@@C<FFG968@B:,@FFG@A<<EAFEFDEDFG<F9FGFGFGGGFGFCCE6F<@,@@9:FC7=AC?,6@+87AE,:AEC<EFEG+ACEGCECEFGE,BCC=FG,,C<DFG,33@DGDEEF,FDA@ECFEGCCEGG5CFFC88E1:5*/=?AFGCC,=C6?+>11:C7):>E)550>B3F::,**9C<6C6?46)**--*-8)49)5)*7C)(230.1**47>)82,:>A)6)(8(13(()*,/*))4)()/),(-,6).((,(())0.73).)5
@M02542:52:000000000-J9N43:1:1101:11856:11151 2:N:0:GTGAAA
GTAGTCCACGCCGTAAACGATGTCTACTAGCTGTTCGTGTCCTTGTGATGTGAGTAGCGCAGCTAACGCACTAAGTAGACCGCCTGGGGAGTACGGTCGCAAGATTAAAACTCAAATGAATTGACGGGGGCCCGCACAAGCGGTGGAGCATGTGGTTTAATTCGACGCAACGCGAAGAACCTCACCTACTCTTGACATCTACGGAAGACTGCAGAGATGCGGTTGTGCCTTCGGGAACCGTAAGACAGGTGCTGCATGGCCGGCGTCAGCCCGG
+
GGGGGGGGGGGGGGGGGGGGGGGGGGGGGGGGGGGGGGGGGGGGGGGGGGGGGGGGGGGGGGGGGGGEGGGGGGGGGGGGGGGGGGGGGGGGGGGGGGGGGGGGGGGGGAFGGGGFGGGGGGGGGGEGGGGGEEGGGGGGGGGGGGFGGGGGGGGGGGGGFGGGGGGGFFG3>GBFF@FFF7FGGGGFGFFFFFFFAFFAFABC7D>CFFBBGFFF0::21<BE;6?GDFFFBFFFFB4DGFGF<??FFFF)49>B4)348((,99B)>4..)0
@M02542:52:000000000-J9N43:1:1101:20263:11155 2:N:0:GTGAAA
GTAGTCCACGCCGTAAACGATGTCTACTAGCTGTTCGTGTCCTTGTGATGTGAGTAGCGCAGCTAACGCACTAAGTAGACCGCCTGGGGAGTACGGTCGCAAGATTAAGACTCAAATGAATTGACGGGGGCCCGCACAAGCGGTGGAGCATGTGGTTTAATTCGACGCAACGCGAAGAACCTTACCTACTCTTGACATCTACGGAAGACTGCAGAGATGCGGTTGTGCCTTCGGGAACCGTAAGACAGGTTCTGCATGGCTGTCGTCAGCCCGG
+
GG@FGGGGFGGGGGCFGGGGGGGGGGGGGGGGGGGGGGEFGGGGGGGGGGGGGGGGGGGBFEGGFFGGGGGGGGGGGGGGGGGGGFGGGGGGGGGGGDGGGGGGGGGGGGGGGGFGGGGGGGGGGGGGGGGDGGGGGGGGFGGEGGFFDFFC?EGGGGGGFEFGGDGGFFGGFGBB>>FF@BFGGGGFGFFF?)89<AF<?A:CBD)85CBBGGGFBGD2735;9:?GB2)5:@11968DGBG*6<:F?<*93A>)6)4<(((.**)))))08>
@M02542:52:000000000-J9N43:1:1101:6719:11158 2:N:0:GTGAAA
GTAGTCCACGCCGTAAACGATGTCTACTAGCTGTTCGTGTCCTTGTGATGTGAGTAGCGCAGCTAACGCACTAAGTAGACCGCCTGGGGAGTACGGTCGCAAGATTAAAACTCAAATGAATTGACGGGGGCCCGCACAAGCGGTGGAGCATGTGGTTTAATTCGACGCAACGCGAAGAACCTTACCTACTCTTGACATCTACGGAAGACTGCAGAGATGCGGTTGGGCCTTCGGGAACCGTAAGACAGGGTCTGCATGGCTGTCGTCAGCCCGG
+
GGGGGGGGGGGGGGFGGGGGGGGGGGGGGGGGGGGGGGGGGGGGGGGGGGGGGGGGGGGGGGGGGFGGGGGDGGDGGGFGGGGGGGGGGGGGFFGGGGGGGGGGGGGGGGGGGGGGGGGFGF=EFGGGGGGEGGG5:FGGGGGEGDFGGGGGGGGGGGGGFGGGGGDGFFCCBC;EEBFFFFFGFFGFG?FFF26:>A@<B6:<>7)8;F0:?<9:?GGB(0.<-((94023(7>;>:BD5:3/5<()2()0(,)).4:6(,.43177>:))))
@M02542:52:000000000-J9N43:1:1101:22242:11196 2:N:0:GTGAAA
GTAGTCCACGCCGTAAACGATGTCTACTAGCTGTTCGTGTCCTTGTGATGTGAGTAGCGCAGCTAACGCACTAAGTAGACCGCCTGGGGAGTACGGTCGCAAGATTAAAACTCAAATGAATTGACGGGGGCCCGCACAAGCGGTGGAGCATGTGGTTTAATTCGACGCAACGCGAAGAACCTTACCTACTCTTGACATCTACGGAAGACTGCAGAGATTCGGTTGTGCCTTCGGGAACCGTAAGACAGGTTCTGCATGGCTGTTGTCAGCTCGG
+
GGFGGGGGGGGGGGFEDFGGGGGGGGGGGGGGGGGGGGGFGGGGGGGGGGGGGGGGGGGCGGGGGGGGGGGGGGGGGGGGGEGGGGGGGCEGGGGGGEGGGGGGFGGGGGGGGGGFGGGGGGFFGGDECFGGGGGGGGGFGGGGGGGGDCFGFGGGGGCGFFCCFCEG5:=<DGFFFFF@FBFCFFGFGFFFFBFFDFFBFA<DBB5FFDB2C@2<<:05:FB:6?1CAAA26B;>1:?DGFG*4<?FF)*0<AA9)4:(3:2):967*)*7)7
@M02542:52:000000000-J9N43:1:1101:6713:11217 1:N:0:GTGAAA
GGTAGTCCACGCCGTAAACGATGTCCACTAGCTGTTCGTGTCCTTGTGATGTGAGTAGCGCAGCTAACGCACTAAGTAGACCGCCTGGGGAGTACGGTCGCAAGATTAAAACTCAAATGAATTGACGGGGGCCCGCACAAGCGGTGGAGCATGTGGTTTAATTCGACGCAACGCGAAGAACCTTACCTACTCTTGACATCTACGGAAGGCTGCAGAGATGCGGTTGTGCCTTCGGGAACCGTAAGACAGGTGCTGCATGGCTGTCGTCAGCTCG
+
GGGGGGGGGGGGGGGGGGGGCGGGGFGGGGGGGGGGGGGGGGGGGGGGGGGGGGGGFGDGGGGGFGGGGGGGGGGFGGGGDFGGGFFGGGFEGGGGGGGGGGGGGGGFGGGGGGGGCFGDFGGFGGGGGGGGGGGGGGGGGFGGGGGGGGFGFGGGCFGFGGGGGGGDEEGGGGGEC8CFGGGGGGGGGGGGEGGGGGCEC?FGGGGGGFGDGGGGGGGGGGEGGGGGGCABFGGFEGF<DFG?FFGGFGGFFBFFFFFFD*7>G6<FFFD66.
@M02542:52:000000000-J9N43:1:1101:10852:11223 2:N:0:GTGAAA
GTAGTCCACGCCGTAAACGATGATAACTAGCTGTCCGGGTTCATGGAACTTGGGTGGCGCAGCTAACGCATTAAGTTATCCGCCTGGGGAGTACGGTCGCATGATTAAAACTCAAAGGAATTGATGGGGGCCTGCACAAGCGGTGGAGCATGTGGTTTAATTCGAAGCAACGCGCAGAACCTTACCAGCGTTTGACATGTCTAGTATGTTTCCCAGAGATGGGTTACTTCAGTTCGGCTGGCTAGAACACAGGTTCTGCAGTGCTTTCGTCAGG
+
GGGGGGGGGGGGGGGGGGGGGGGGGGGGGGGGGGGGGGGGGGGGGGGGF8FGGGGGGGGGDCFGGGGGGEGGGGDGGAFGGGGGGGGGGGGGGGGGGGGGGGGGDGGGGFFGGGGC=FCFCFCC=FCFGGGGGGGGGGGGF8EGGG:EFGGGCFGFGGGGFFGGGFGGFFGGFGFFFFFFF@FGGGGFGBDFF?FFA26<B<DC@?FFFGAAEFGF?FCB>FFFFFFFA<<6-74:>>:)94FC:49B?:5)4).5<>B<(-5-***077)).5
@M02542:52:000000000-J9N43:1:1101:9390:11226 2:N:0:GTGAAA
GTAGTCCACGCCGTAAACGATGTCTACTAGCTGTTCGTGTCCTTGTGATGTGAGTAGCGCAGCTAACGCACTAAGTAGACCGCCTGGGGAGTACGGTCGCAAGATTAAAACTCAAATGAATTGACGGGGGCCCGCACAAGCGGTGGAGCATGTGGTTTAATTCGACGCAACGCGAAGAACCTTACCTACTCTTGACATCTACGGAAGACTGCAGAGATGCGGTTGTGCCTTCGGGAACCGGAAGAAAGGTGCTGCATGGCTTGCGTCGGCTCGG
+
GFFGGCFGGGGGGG@@FFGGGGGGGGGGGGGGGGGGGGGGEEGFGGCGGGGGGGGGGGGGGGGGGGGGGGGGGGGFGGEFFECCEFFGGFGGGGGGGGGGGGGDGFGGGGFGGGFFGGGGF98DBEGGDEECEEC5CG>FGEEGE7E5CGCFFFGFGGDFF9@EEGGDB>=DED9BDEFF>BFGGGFFF4<FFFFF2>FFFABCEB>EFGF7F8:50::>9)082,(0564<?EB>61(1)7)7((.<6<FF2:7:24<B(.(,/)0))0)077
@M02542:52:000000000-J9N43:1:1101:10953:11234 1:N:0:GTGAAA
GTAGTCCACGCCGTAAACGATGTCTACTAGCTGTTCGTGTCCTTGTGATGTGAGTAGCGCAGCTAACGCACTAAGTAGACCGCCTGGGGAGTACGGTCGCAAGATTAAAACTCAAATGAATTGACGGGGGCCCGCACAAGCGGTGGAGCATGTGGTTTAATTCGACGCAACGCGAAGAACCTTACCTACTCTTGACATCTACGGAAGACTGCAGAGATGCGGTTGTGCCTTCGGGAACCGTAAGACAGGTGCTGCATGGCTGTCGTCAGCTCGG
+
GGGGGGGGGGGGGGFGGGGGGGGGGGGGGGGGGGGGGGGGGGGGGGGGGGGGGGGGGGGGGGGGGGGGGGGGGGGGGGGGGGGGGGGGGGGGGGGGGGGGGGGGGGGGGGGGGGGGGGGGGGGGGGGGGGGGGGGGGGGGGGGGGGFGFGGGGGGGGGGGGGGGGGGGGGGGGGEGGGGGGGGGGGGGGGGGCGGGGGGGGFGGGGGGGGGGGGGGFGGGGGGGGGGGGGFFGGGFFGFG@FGFFFCCFCFFFAFFAAFBGC>FD?F?BB>FD)
@M02542:52:000000000-J9N43:1:1101:16682:11251 1:N:0:GTGAAA
GTAGTCCACGCCGTCAACGATGTCTACTAGCTGTTCGTGTCCTTGTGATGTGAGTAGCGCAGCTAACGCACTAAGTAGACCGCCTGGGGAGTACGGTCGCAAGATTAAAACTCAAATGAATTGACGGGGGCCCGCACAAGCGGTGGAGCATGTGGTTTAATTCGACGCAACGCGAAGAACCTTACCTACTCTTGACATCTACGGAAGACTGCAGAGATGCGGTTGTGCCTTCGGGAACCGTAAGACAGGTGCTGCATGGCTGTCGTCAGCTCGG
+
FGGGGGGGGGGGGG+FGGGGGGGGGGGGGGGGGGGGGGGGGGGGGGGGGGGGGGGGGGGGGGGGGGGGGGGGGGGGGGGGGGGGGGGGGGGGGGGGGGGGGGGGGGGGGGGGGGGGGGGGGGGGGGGGGGGGGGGGGGGGGGGGGGGGGGGGGGGGGGGGGGGGGGGGGGGGGGGGGGGGGGGGGGGGGGGGGGGGGGGGGFGGGGGGGGGGGGFFFFCFGGGGGGGGGGFFGGGFFGGGFFGFFFFGFGGFFFFFFFFBGDGFF::B1::?E)
@M02542:52:000000000-J9N43:1:1101:22295:11254 1:N:0:GTGAAA
GTAGTCCATGCTGTAAACGATGAGTGTTCGCCCTTGGTCTACGCGGATCAGGGGCCCAGCTAACGCGTGAAACACTCCGCCTGGGGAGTACGGTCGCAAGACCGAAACTCAAAGGAATTGACGGGGGCCCGCACAAGCGGTGGAGCATGTGGTTTAATTCGACGCAACGCGAAGAACCTTACCTACTCTTGACATCTACGGAAGACTGCAGAGATGCGGTTGTGCCTTCGGGAACCGTAAGACAGGTGCTGCATGGCTGTCGTCAGCTCGTGTT
+
[truncated: 36,778,690 more chars]
