# Supplementary material for: 16S rRNA gene amplicon sequence data from sunflower endosphere bacterial community
Source: Data Brief. 2021 Nov 26;39:107636. doi: 10.1016/j.dib.2021.107636 (PMC8639433; doi:10.1016/j.dib.2021.107636)
Supplement: Supplementary file 20 [file mmc20.zip › mmc20.fastq]

@M02542:52:000000000-J9N43:1:1101:16860:1068 1:N:0:GTGAAA
CGGTTTATCACCGGCAGTCTCCCTAGAGTTCCCGACTTAACTCGCTGGCAACTAAGGATAGGGGTTGCGCTCGTTGCGGGACTTAACCCAACATTTCACAACNCGAGCTGACGACAGCCATGCAGCACCTGTCTTACGGTTCCCGAAGGCACAACCGCATCTCTGCAGTCTTCCGTAGATGTCAAGAGTAGGTAAGGTTCTTCGCGTTGCGTCGAATTAAACCACATGCTCCACCGCTTGTGCGGGCCCCCGTCAATTCATTTGAGTTTTAATCTTGCGACCGT
+
GGGGGGGGGGGGGGGGGGGGGGGGGGGGGGGGGGGGGGGGGGGGGGGGGGGGGGGGGGGFFEGGGGGGGGGGGGGGGGDGEEGGGGGGGGGGGGGGGGGGGG#:BDGGGGFGGGGGGGGGGGGGGGGGGGGGGGGGGGGGGGGGGGGGGGGGFGGGGGGEEGGGGFGGGGGGGGGGCFGGFGGGGGGFGGGGFFGGGGGGGGGGGGGGGGGGFGGGGGGGGGGGGGGEC:?FGGGGGDGGGFFGGD>BEGGF>C:BBGGFGG5F)8:AABBGGGFGA276>9ED
@M02542:52:000000000-J9N43:1:1101:9209:1138 1:N:0:GTGAAA
CGGTTTATCACCGGCAGTCTCCCTAGAGTTCCCACCATTACGTGCTGGCAACTAAGGATAAGGGTTGCGCTCGTTGCGGGACTTAACCCAACATTTCACAACACGAGCTGACGACAGCCATGCAGCACCTGTCTTAGCGTTCCCGAAGGCACAATCGTATCTCTACAATCTTCGCTAGATGTCAAGAGTAGGTAAGGTTCTTCGCGTTGCGTCGAATTAAACCACATGCTCCACCGCTTGTGCGGGCCCCCGTCAATTCATTTGAGTTTTAATCTTGCGACCGT
+
FGGFGGGGFGDGEGGCGG<,@FGG9C@EGGDFDEFGGDGGG@FG7DFGGGFF8E,E<CFG<@FGCFGGGCCGG:FGGGCEGGCFEGG9FFFDGFGGCGGDCGFGGGGECFGGGDBFGEGGGGG?FFFEDCF>8EFBFGG:F:C9:F+333>DFD@:FFDFCEECDFGD9FDGCFG@FEGCF;,@;FCEFGFG,@@CC7>;FGFECEGDGD=5>C:E<ECCGGGG*;8C@0+<EC=E5D5CD76DDG:<EDGBB31>9EF*2;44)46:6>A6?**:)40992:7
@M02542:52:000000000-J9N43:1:1101:22679:1143 1:N:0:GTGAAA
CGGTTTATCACCGGCAGTCTCCCTAGAGTTCCCGACTTAACTCGCTGGCAACTAAGGATAGGGGTTGCGCTCGTTGCGGGACTTAACCCAACATTTCACAACACGAGCTGACGACAGCCATGCAGCACCTGTCTTACGGTTCCCGAAGGCACAACCGCATCTCTGCAGTCTTCCGTAGATGTCAAGAGTAGGTAAGGTTCTTCGCGTTGCGTCGAATTAAACCACATGCTCCACCGCTTGTGCGGGCCCCCGTCAATTCATTTGAGTTTTAATCTTGCGACCGT
+
GGGGGGGGGGGF7FGEGGGFGFG<FGFGGGEFGGGEGGGGFFGGGGEGDGGGGFFDDGGFGFGGEGGGGEGGGGGFFEGEECGFGGF9FCFG7FFGGGGGGGGGGC@FEDCGGGGGGGBDFGGG<8=8FGFAFGGBEGEBFCGGGGG*>CE:FFCBCGGF@@CFFFGGGGGDDFBCGGGGGGGGGGGCEGFC<C:CE<ECFGCBEEGCCGEEDE=CFFFFGCF>>*+<<+AF?FGEG):CC:B3:7.>=7CD5C?BA<CFDC)9A0<4)6<7>>1CAA(4>,78
@M02542:52:000000000-J9N43:1:1101:19603:1170 1:N:0:GTGAAA
CGGTTTATCACCGGCAGTCTCCCTAGAGTTCCCGACTTAACTCGCTGGCAACTAAGGATAGGGGTTGCGCTCGTTGCGGGACTTAACCCAACATTTCACAACACGAGCTGACGACAGCCATGCAGCACCTGTCTTACGGTTCCCGAAGGCACAACCGCATCTCTGCAGTCTTCCGTAGATGTCAAGAGTAGGTTAGGTTCTTCGCGTTGCGTCGAATTAAACCACATGCTCCACCGCTTGTGCGGGCCCCCGTCACTTCATTTGAGTTTTTATCTTTCGACCGTT
+
GGGGGGGGGGF<FGGCGGGFE<FGGG<DEFF<FCFFEDDFGFGGGGGGEEF@@<F<ECEA8@<7FEGFEEGFEFFGGEGEGGGGGFGGGGGGFGGFGGGGE=EFF7FGGFGG77FCECD<F=F<FDBDFGCGGGGGG73DFGGGGEGCE77F:<F7CEGD*DFGD9,<FCCCCC72:FG,;?FEG9FB+<CF<,?<CC;FFCGCECGGGGGEE5?8<7@7CF8/;*<+:97CC=:85):3>2@DEGF3EG))09:)6?FF>C<8>?9<4>(9CDFC)63((4>E)
@M02542:52:000000000-J9N43:1:1101:9476:1197 1:N:0:GTGAAA
CGGTTTATCACCGGCAGTCTCCCTAGAGTTCCCGACTTAACTCGCTGGCAACTAAGGATAGGGGTTGCGCTCGTTGCGGGACTTAACCCAACATTTCACAACACGAGCTGACGACAGCCATGCAGCACCTGTCTTACGGTTCCCGAAGGCACAACCGCATCTCTGCAGTCTTCCGTAGATGTCAAGAGTAGGTAAGGTTCTTCGCGTTGCGTCGAATTAAACCACATGCTCCACCGCTTGTGCGGGCCCCCGCCAATTCATTTGAGTTGTAATTTTGCGACCGT
+
FECFGGGGDGGGGFCE@FGGGFGFGGGGGGGG,B:@BFAEFGFEGD@+@FEFFGGEFF9F,,CFF=:EFEFEGG7C?+@BFEGFEFCFFGGGGFGFGEAFC=FGG7FFG<CFEFFG7CEFGFCE9=>=8FFGGFGFEGGFDD@FEGE*5DEFFFECG7>1>>FDCCF,7?CGGGCFFCCCC,?BFFG6EFF?FFGF72<+?<9;E5CEEEGCDDDF*::7FGCEFC++0++<C8FGE<E3D7?GCC7;EDGF@79D7+*9FDBFF6):).6:7*1*)4(,9270
@M02542:52:000000000-J9N43:1:1101:20095:1275 1:N:0:GTGAAA
CGGTTTGTCACCGGCAGTCACCTTAGAGTGCCCAACTTAATGATGGCAACTAAGATCAAGGGTTGCGCTCGTTGCGGGACTTAACCCAACATCTCACGACACGAGCTGACGACAACCATGCACCACCTGTCACTCTGCTCCCGAAGGAGAAGCCCTATCTCTAGGGTTTTCAGAGGATGTCAAGACCTGGTAAGGTTCTTCGCGTTGCTTCGAATTAAACCACATGCTCCACCGCTTGTGCGGGCCCCCGTCAATTCCTTTGAGTTTCAGCCTTGCGGCCGTACC
+
GG@FGGGGDFG@FEGGGFFGGGGGGFFGGFGGGGGGFGGGGDEEEGFCFFFGGGGGGGGGCGGGGGGGGGGEGF:FC7FFGGFGEGDFFGGGGCGGGGGGGGGGGGGGGGGEGGGGGGGGGGGGGGGGGGGGGGGGGGFFGGGGGBFFGFCFGGFGG7FFFGFGGGGGGGFGGGF@,<CGGGGGG>G?CEFGGGGGGDGGGCDEEEEGGGGDF6<F>FGGGCGCCEE7<CCGGDGE=7:7F:@C=757CDD@5CAFBEGFGFBFB<ADDFAFGGFG709069).)
@M02542:52:000000000-J9N43:1:1101:14963:1281 1:N:0:GTGAAA
CGAGTTGACCCCGGCGGTCTCCTGTGAGTCCCCAACCTCCCGAAGGAGTTGCTGGCAACACAGGACAAGGGTTGCGCTCGTTGCGGGACTTAACCCAACATCTCACGACACGAGCTGACGACAGCCATGCACCACCTGTACACCGACCACAAGGGGGGCACTATCTCTAATGCTTTCCGGTGTATGTCAAGCCTTGGTAAGGTTCTTCGCGTTGCGTCGAATTAAGCCACATGCTCCGCTGCTTGTGCGGGCCCCCGTCAATTCCTTTGAGTTTTAGCCTTGCG
+
GGGGGGGGGGGGEGGGGGGGGGGGGGFGGGGGGGGGGFGGGGGGGGGGGGGGGGGGGGGGGGGGGGGGGGGGGGGGGGGGGGGGGGGGGGGGGGGGGGGGGGFGGGGGGGGGGGGGGGGGGGGGGGGGGGGGGGGGGGGGGGGGGGGGGGGGGGGGGGGGGGGGGFGGGFGGGGGGGGGGGGGGGGGGGGGGFFGGGGFGGGGGGGGGGGGGFGGGGCCGGGGGGFFFGGGGGGGGGGGGGFFGGGFFEDDDEGFF6:DFGG<FAFFFF>?FFGFDFF?AF?FF
@M02542:52:000000000-J9N43:1:1101:21893:1290 1:N:0:GTGAAA
CGGTTTATCACCGGCAGTCTCCCCAGAGTTCCCGACTTAACTCGCTGGCAACTAAGGATAGGGGTTGCGCTCGTTGCGGGACTTAACCCAACATTTCACAACACGAGCTGACGACAGCCATGCAGCACCTGTCTTACGGTTCCCGAAGGCACAACCGCATCTCTGCAGTCTTCCGTAGATGTCAAGAGTAGGTAAGGTTCTTCGCGTTGCGTCGAATTAAACCACATGCTCCACCGCTTGTTCGGGCCCCCGTCAATTCATTTGAGTTTTAATCTTTCGACCGT
+
GGGGGGGGGGGGGGGGEGGAFGGGGGGGGFFFGGGGGGGGGGGEGGGGGGGGGFGGGGGGGGGGGGGGCFGGGGGDGDGGFFFGGGFGGGGGFGGGGGGG=F<FE=7FGFGGFFGGGGGGGFGGGG8FFGGGEGGCGG<DFGGGEGGECGGGGGGDBFE<7FGGCFGFGGGGGGC<,<E;CGGFDFFGGGGGGFFCFGGGGGGFGCEG5CCGF=*:<ECCGGFECEGFGDGFFGFCCGGGF)/*:9>>EDD55D?BAGF?7C4B2:44<45DFDFC)),-8>>5
@M02542:52:000000000-J9N43:1:1101:12178:1296 2:N:0:GTGAAA
CGGTTTGTCACCGGCAGTCTCATTAGAGTGCTCAACTGAATGTAGCAACTAATGACAAGTGTTGCGCTCGTTGCGGGACTTAACCCAACATCTCACGACACGAGCTGACGACAGCCATGCAGCACCTGTGTGCAGGTTCTCTTTCGTGCACGAATCCATCTCTGGAAACTTCCTGCCATGTCAAAGGTGGGTAAGGTTTTTCGCGTTGCATCGAATTAAACCAAATCATCCACCGCTTGTGCGGGCCCTCGTCAATTCCTTTGCGTTTCAACATTGCGGCCGTTC
+
GG>F@F@<EFFFGGF+@FFDA<F,E9<CFCFGF9FCF@EF,6EFGCFGGGFEDFCGFDF6CE<FFCGGGG7CFFEEGGEGEFFGFFEDFCEF,?FFA:@7==FGD74CD+?:@:B@FGGG,3,6,DEGGGG8,,@=DD,,3,@9;C,5<BC8CEF6792A9,@@F9DDE+,<,7@<C?=?BCFA7AF>?*864)2*+,+:;A;59=B>FFE=(,;A):CF>;7*A+/.:C9@F:79>3C:?2((7(,4(.714*7<92/)6@F)-,412):<),6:*75)5.7))
@M02542:52:000000000-J9N43:1:1101:22728:1372 1:N:0:GTGAAA
CGGTTTATCACCGGCAGTCTCCCTAGAGTTCCCGACTTAACTCGCTGGCAACTAAGGATAGGGGTTGCGCTCGTTGCGGGACTTAACTCAACATTTCACAACACGAGCTGACGACAGCCATGCAGCACCTGTCTTACGGTTCCCGAAGGCACAACCGCATCTCTGCAGTCTTCCGCAGATGTCAAGAGTAGGTAAGGTTCTTCGCGTTCCGTCGAATTAAACCAAATGCTCCACCGCTCGTGCGGGCCCCCGTCAATTCATTCGAGTGTTAATCTAGCGACCGT
+
6@@@@@CF<FA<,@EG>EFAFFFGF<FCC<,CCFF:F@CFFFEGGGGD7FG@F@FGGCGFFGFGG:=,++7?:>F,,@++4>8?FFG,C<BFE<EFGF<,CF8CBG:FGG,,8+6+>,:,CFGG,>>D,BD=@@E37>FBGFGFC7FG77,<F,>F**FC*2@,?F;CGG;CF,<*1CEC>EFFFFGG9;<97,?,22+++4BFD*=:**2+0*:**5<CFGD8*;A<:?F+0*2**1*)935)/9>>C75>D3856+2*2:)/)(,-.657*:7*.6(,,4:@
@M02542:52:000000000-J9N43:1:1101:20183:1440 1:N:0:GTGAAA
CGGTTTATCACCGGCAGTCTCCCTAGAGTTCCCGACTTAACTCGCTGGCAACTAAGGATAGGGGTTGCGCTCGTTGCGGGACTTAACCCAACATTTCACAACACGAGCTGACGACAGCCATGCAGCACCTGTCTTACGGTTCCCGAAGGCACAACCGCATCTCTGCAGTCTTCCGTAGATGTCAAGAGTAGGTAAGGTTCTTCGCGTTGCGTCGAATTAAACCACATGCTCCACCGCTTGTGCGGGCCCCCGTCAATTCATTTGAGTTTTAATCTTGCGACCGT
+
GGGGGGGGGGGGGGGGGGGGGGGGGGGGGGGGGGGGGGGGGGGDGGGDGGGGGGGGGGGGGGGGGGGGGGGGGGGGGGGGGGGGGGGGGGGGFGGGGGGGGFFGGEGGGGGGGGGGGGGGGGGGGGGGGGGGGFGGGGGGGGGGGGGGGGGGGGGGGGGGGFGGGGGGGGFFGGGGGGGFGGGGGGGGGGGGFFGGGFCGFGFGGGGGGGGGFEGGGGGGGGGGGGGGGEFGFFFEDGGGF?=<EGBECDGF:D?DA+:FFGFFB?BABBFCFC@F44>9;>@;
@M02542:52:000000000-J9N43:1:1101:15258:1479 1:N:0:GTGAAA
ACAGTTTGCACTGGCAGTCTCGTTAGAGTTCCCGACATGACTCGCTGGCAACTAACAACAGGGGTTGCGCTCGTTATAGGACTTAACCTGACACCTCACGGCACGAGCTGACGACAACCATGCAGCACCTTGTAAATTGTCCGAAGAAAAGTCTGTTTCCAAACCTGTCAATCTACATTTAAGCCTTGGTAAGGTTCCTCGCGTATCATCGAATTAAACCACATGCTCCACCGCTTGTGCGGGCCCCCGTCAATTCCTTTGATTTTCATTCTTGCGAACGTACTC
+
GGGGGGGGGGGGFGGGGGGGGGGGGGGGGGGGGGGGGGGGGGGGGGGGGGGGGGGGGGGGGGGGGGGGGGGGGGGGGGFGGGGGGGGGGGGGGGGGGGGGGGGGGGGGGGGGGGGGGGGGGGGGGGGGGGGGGGGFGGGGGGGGGGGGGGGGGGGGGGGGGGGGGGGGGGGGGGGGGGGGGGFGGGGGGGGGGGGGGGGGGGGGGGGGGGGGFGGGCGGGGGGF9FCCFFGGGGEGFF7:CB@GGGDFE3577D>8AEFFD7)*6>A<<>AGG7B997>9B::)/
@M02542:52:000000000-J9N43:1:1101:23336:1521 1:N:0:GTGAAA
CGGTTTATCACCGGCAGTCTCCCTAGAGTTCCCACCATTACGTGCTGGCAACTAAGGATAAGGGTTGCGCTCGTTGCGGGACTTAACCCAACATTTCACAACACGAGCTGACGACAGCCATGCAGCACCTGTCTTAGCGTTCCCGAAGGCACAATCGTATCTCTACAATCTTCGCTAGACGTCAAGAGTAGGTAAGGTTCTTCGCGTTGCGTCGAATTAAACCACATGCTCCACCGCTTGTGCGGGCCCCCGTCAATTCATTTGAGTTTTAATCTTGCGACCGT
+
GGGFGGGGGGGGGGGGEGGFCFGFGGGGGGFGGGGGGGGGG<FGGGGGGGGFGGGGGGGGGGGGGGGGGGGGEFFGGGGDGEGGGGGGGGGGGGGGGGGGGGGGGDGEGGGGGGGGGGGGGGGDGGGGGGGFGGFE<DGGCEFFGGGGGFGGGGGGGGGCEFGGGGFGGGGGGBFGGCFFE:FEE<CFGGGGGGGGGCFGGGGGGGGDGGGGFGGGGGDDGGGGGGEGG+?FFGGGG:ECF>FGGD3BEGGEEDFFB:>=CFFFF1:AAFF*:>BG4A0;>9DE
@M02542:52:000000000-J9N43:1:1101:13865:1537 1:N:0:GTGAAA
CGGTTTGTCACCGGCAGTCCCATTAGAGTGCCCTTTCGTAGCAACTAATGGCAAGGGTTGCGCTCGTTGCGGGACTTAACCCAACATCTCACGACACGAGCTGACGACAGCCATGCAGCACCTGTGTTACGGCTCTCTTTCGAGCACTCCTCTATCTCTAAAGGATTCCGTACATGTCAAAGGTGGGTAAGGTTTTTCGCGTTGCATCGAATTAAACCACATCATCCACCGCTTGTGCGGGTCCCCGTCAATTCCTTTGAGTTTCAACCTTGCGGCCGTACTCCC
+
GDEGGGCEDCGGDCFGGGGFGFFGG<EFGEGGGCFFEECFGC,@CFFFGCEGGGFECFGGGGECCCGC,FFG7>FFDGGGFDFGGCGGGGGF87CCGDG+@FGGF+CFGCF+8:>B@BC<DCFCDDCF=FECFGGGF9CCG:+,@7:FGC3FF9,@=;@F,3,>DFGC9FGCE:@FFAE;<E,6,C*B18<E<FFC@AEEEGGGD9@>5@7EFFGF::8CF+AF+<C:<EC55AFGC:5<D(7***.7=*/79F4=>FC4/0:646))(,5:45>GF038??*97
@M02542:52:000000000-J9N43:1:1101:19087:1555 1:N:0:GTGAAA
CGGTTTATCACCGGCAGTCTCCCTAGAGTTCCCGACTTAACTCGCTGGCAACTAAGGATAGGGGTTGCGCTCGTTGCGGGACTTAACCCAACATTTCACAACACGAGCTGACGACAGCCATGCAGCACCTGTCTTACGGTTCCCGAAGGCACAACCGCATCTCTGCAGTCTTCCGTAGATGTCAAGAGTAGGTAAGGTTCTTCGCGTTGCGTCGAATTAAACCACATGCTCCACCGCTCGTGCGGGCCCCCGTCAATTCATTTGAGTTTTAATCTTGCGACCGT
+
GGGGGGGGGGGGGGGGGGGGGGGGGGGGGGGGGGGGGGGGGGGGGGGGGGGGGGGGGGGGGGGGGGGGGGGDGGGGGGGGGGGGGGFGGGGGGGGGGGGGGGGGGGGGGGGGGGGGGGGGGGGGGGGGGGGGGGGGGGGGGGGGGGGGGGGGGGEGGGGGGGGGGGGFFGGGGGGGGGGGFCFGGGGGGGGGGGGGGGGGGGGGGGGEEGGGFGGFFGGGGGGGGGGGFGF?CCFCE<EGGFFGGGFDGDGFBGFFFFGFFG>FBFBFFFFGGGFGBAB0>>>E
@M02542:52:000000000-J9N43:1:1101:9435:1562 1:N:0:GTGAAA
CGGTTTATCACCGGCAGTCTCCCTAGAGTTCCCGACTTAACTCGCTGGCAACTAAGGATAGGGGTTGCGCTCGTTGCGGGACTTAACCCAACATTTCACAACACGAGCTGACGACAGCCATGCAGCACCTGTCTTACGGTTCCCGAAGGCACAACCGCATCTCTGCAGTCTTCCGTAGATGTCAAGAGTAGGTAAGGTTCTTCGCGTTGCGTCGAATTAAACCACATGCTCCACCGCTTGTGCGGGCCCCCGTCAATTCATTTGAGTTTTAATCTTGCGACCGT
+
GGGFGGGGCGGGGGDGGGGGGGGGGGGGGGGGGGGGGGGGGGGGGGGGGGGGGGGGGGGGGGFFFGGGGGEGGGGGGGGGGGGGGGGGCEGDGGGGFGGGGGGGFGGGGGGGGGGGGGGGGGGGFFGGGGGGGGGGFGGGGGGGGGEGGGGGGGGDGEGGGGGGGGGGFGGGGGGGGE>GGGFFEGGGFGGGGFAFGFGFGGF>EGGG5=EEDGGGD=FCCFGGGGGG?9<6C8FEGGGGG:6DGG>DG3CE;GFDBFGFGGFF2:AFFAD>C:BF2A09;>FF
@M02542:52:000000000-J9N43:1:1101:9901:1565 1:N:0:GTGAAA
CGGTTTATCACCGGCAGTCTCCCTAGAGTTCCCGACTTAACTCGCTGGCAACTAAGGATAGGGGTTGCGCTCGTTGCGGGACTTAACCCAACATTTCACAACACGAGCTGACGACAGCCATGCAGCACCTGTCTTACGGTTCCCGAAGGCACAACCGCATCTCTGCAGTCTTCCGTAGATGTCAAGAGTAGGTAAGGTTCTTCGCGTTGCGTCGAATTAAACCACATGCTCCACCGCTTGTGCGGGCCCCCGTCAATTCATTTGAGTTTTAATCTTGCGACCGT
+
GGGGGGGGGGGGEDFGGGGGGGGGGGGGGGGCFGGGGGFGGGGGGGGGGGGGGGGGGFGGGGGGGGGGGGGGGGGGGGGGCGGGGGFGGGGGGGGGGGGGGGGGGGGGFGGGGGGGGGFGGFFGGFGGGGGGDFGGGGDGGGGGGGGGGGGGGGDGGGGGGGGGFFFGGGGFGGGGGGGEFFA@FGGGGGGG@FGFFFFEGGGGGGGGGGGGBGECDGGGGGGF*C@G?++<CGG5EDEGG?65EGDEG)>DDDBEFGGFGFAF9?A6-6AGDFFG2>(46958
@M02542:52:000000000-J9N43:1:1101:23358:1618 1:N:0:GTGAAA
CGAGTTGACCCCGGCAGTCTCTCACGAGTCCCCACCATAACGTGCTGGCAACATAAGACAAGGGTTGCGCTCGTTGCGGGACTTAACCCAACATCTCACGACACGAGCTGACGACAACCATGCACCACCTGTATAGAAGCCACAAGGGAAACCACATCTCTGTAGCGATCCTCTATATGTCAAGCCCAGGTAAGGTTCTTCGCGTTGCATCGAATTAATCCACATGCTCCGCCGCTTGTGCGGGCCCCCGTCAATTTCTTTGAGTTTTAGCCTTGCGGCCGTACC
+
GGGGGGGGGGGGEGGGGGGGGGGGGGGGGGGGGGGGGGGGGEGGGGGGGGGGGGGGGGGGGGGGGGEGGGGGGGGGGGGGGGGGGGGGGGGGGGGGGGGGGGGGGGGGGGGGEGGGGGGGGGGFGGGDGGGGGGGGGGGGGGGGGGGGGGGGGGGGFGGGGGGGGGGDFGGCFGGGGGGGGGGGGGGGGGGGGGGFGGGGGGECEGGGGGGGFGGGGGGGGGGGGFGGGGGGGGGCGDGCGFEGGGFFGGGFFGDFFGGFGCBFDD2<<<AGFG:C;;>>FF>D)
@M02542:52:000000000-J9N43:1:1101:14624:1639 1:N:0:GTGAAA
CGGTTTATCACCGGCAGTCTCCCTAGAGTTCCCACCATTACGTGCTGGCAACTAAGGATAAGGGTTGCGCTCGTTGCGGGACTTAACCCAACATTTCACAACACGAGCTGACGACAGCCATGCAGCACCTGTCTTAGCGTTCCCGAAGGCACAACCGCATCTCTGCAGTCTTCGCTAGATGTCAAGAGTAGGTAAGGTTCTTCGCGTTGCGTCGAATTAAACCACATGCTCCACCGCTTGTGCGGGCCCCCGTCAATTCATTTGAGTTTTAATCTTGCGACCGT
+
GGGGGGGGGGGGGGGGGGGFGGGGGGCGGGGGGGGGGGGGGGGGGGGGGGGGGGGGGGGGGGGGGGGGGGGGGGGGGGGGGGGGGGGGGGGGGGGGGGGGGGGGGGGGGGGGGGGGGGGGGGGGGGGGGGGGGGGGGGGGGGGGGGGGGGGGGGGGGGEEGGGGGGGGGGGGGGGGEGGGGGGGGGGGGGGGGGGGGGGGGGGGGGGGGGDEBGEFGGGGGGGGGGGGGGGGGFFC=DDGG?FGEGEFGGGDBG6@D7>FFGFFA06A2<B<CCFG<B0391BF
@M02542:52:000000000-J9N43:1:1101:9769:1664 1:N:0:GTGAAA
CGGTTTGTCACCGGCAGTCACCTTAGAGTGCCCAACTAAATGATGGCAACTAAGATCAAGGGTTGCGCTCGTTGCGGGACCTAACCCAACATCTCACGACACGGTCTGACGACAACCATGCACCACCTGTCACTCTGCTCCCTAAGGAGAAGCCCTAACTCTAGTGTTGTCAGAGGATGTCAAGACCTGGTAAGGTTCTTCGCGTTGCTTCGAATTAAACCACATGCTCCATCGCTTGTGCTGGCCACCGTCAATTCCTTTGAGTGTCAGCCTTTCTGCCTTACT
+
FEDF:BBEEEFECCFFCEFCFGDFAFCEEAACEEDEGGG,C;FE,CFFFGGGGA<,EFFFFEC8FACEE7:F@,?FFFEGGGCE@G,FD=9=EFF9,:4>4+F++BC<BA7B:=:3BCBF?=,,@+>>8ECFDAF<<,,,:@,@F,D9,@FG7C33,,,73>FA,@CF:<DFC::*>:,6>EGCC@,B@EC;FF72279;CF5*/*==EF9*:7CCFF+75788<CF+2+7+3***1*227)*7*C)72>F>3*)1)3:*:C4>6)..6)37C***)-.4)-*)/
@M02542:52:000000000-J9N43:1:1101:12543:1675 2:N:0:GTGAAA
CGGTTTATCACCGGCAGTCTCCCTAGAGTTCCCGACTTAACTCGCTGGCAACTAAGGATAGGGGTTGCGCTCGTTGCGGGACTTAACCCAACATTTCACAACACGAGCTGACGACAGCCATGCAGCACCTGTCTTACGGTTCCCGAAGGCACAACCGCATCTCTGCAGTCTTCCGTAGATGTCAAGAGTAGGTAAGGTTCTTCGCGTTGCTTCGAATTAAACCACATCCCCCAACGCTTTTGCGGGCCCCCGTCAATTCATTTGAGTTTTAATCTTTCGACCTT
+
GGGGGGGGGGGGGGG+FFGFGGGGGGGGGGGGGGGGGGGGGGGGGGCFGGGGGGGGGGFGFFGGGGEGGGEEGGGFEGFGGGGGGGEGDEFEGGGGGGGGGGGGGGGGGGGGGGGECEGFFGGGFDFGFGFF7,@FCGC,@CCFEGGEEFCFGFEGGCEC@CGGCCEFFG7BC?C6/:*4:=CCCEFFFA=BEC76CEF>FFF>;:81(=2/)(1097EFGA0C;:4)2*(4.)8(415(497(7290((1/4**(449<A66).(6<><<7A4->79))73)0
@M02542:52:000000000-J9N43:1:1101:12161:1693 1:N:0:GTGAAA
CGGTTTATCACCGGCAGTCTCCCTAGAGTTCCCGACTTAACTCGCTGGCAACTAAGGATAGGGGTTGCGCTCGTTGCGGGACTTAACCCAACATTTCACAACACGAGCTGACGACAGCCATGCAGCACCTGTCTTACGGTTCCCGAAGGCACAACCGCATCTCTGCAGTCTTCCGTAGATGTCAAGAGTAGGTAAGGTTCTTCGCGTTGCGTCGAATTAAACCACATGCTCCACCGCTTGTGCGGGCCCCCGTCAATTCATTTGAGTTTTAATCTTGCGACCGT
+
GGGGGGGGGGGGGGGGDGGEGGGGGGGGGGGGGGGGGGGGGGGGGGGGGGGGGGEGGDFEGGGGGGGGGGGGGGGGGGGGGGGGGGGGGGGGGGGGGGGGGGGGGGGGGDGGGGGGGGGGGGFFGGGGGGDGGGGGGGGGGGGGDGGCEGGGGGGGGGGGGGGGGGGFGFFFFGGGDCEGFFCFGGFGGGGGGGGGGCEEGGFFGGGGDGGGFGGGGGGGGGGGGGEC@EGDGGGD7DEFGFFDGG>3EGGEBGFFFGGFGGFFF:AFA4<GGGFG).419>EF
@M02542:52:000000000-J9N43:1:1101:15511:1707 2:N:0:GTGAAA
CGGTTTATCACCGGCAGTCTCCCTAGAGTTCCCGACTTAACTCGCTGGCAACTAAGGATAGGGGTTGCGCTCGTTGCGGGACTTAACCCAACATTTCACAACACGAGCTGACGACAGCCATGCAGCACCTGTCTTACGGTTCCCGAAGGCACAACCGCATCTCTGCAGTCTTCCGTAGATGTCAAGAGTAGGTAAGGTTCTTCGCGTTGCGTCGAATTAAACCACATGCTCCACCGCTTGTTCGGGCCCCCGTCCATTCATTTGAGTTTTAATCTTTCGACCGTT
+
GGGGGGGGGGGGGGGDGGGDGGGGGGFGGGGGGGGGGGFGGGGGGGGGGGGGGGGGGGGGGGGGGGGGGGGGDCFGGGGGGGGGGGGGGGGGGGGGGGGGGGGGGGGGGFGGGGGEGGGGGGGGGGFGGGGGGGGGGCBFFGGGGGGGGG8CCCEGDEGGG?FGGGD?;C9AFFGG45/BCGGFD@FAFFFF>7CGGGFFFFFF<E57:>;@B>GFFFFFGFFGGFF7F7)56)7(41C08)407(2;99C)(1)-6>FFFFFA)4A9AA)4)4<:C6007>0<)
@M02542:52:000000000-J9N43:1:1101:11234:1708 1:N:0:GTGAAA
CGGTTTATCACCGGCAGTCTCCCTAGAGTTCCCGACTTAACTCGCTGGCAACTAAGGATAGGGGTTGCGCTCGTTGCGGGACTTAACCCAACATTTCACAACACGAGCTGACGACAGCCATGCAGCACCTGTCTTACGGTTCCCGAAGGCACAACCGCATCTCTGCAGTCTTCCGTAGATGTCAAGAGTAGGTAAGGTTCTTCGCGTTGCGTCGAATTAAACCACATGCTCCACCGCTTGTGCGGGCCCCCGTCAATTCATTTGAGTTTTAATCTTGCGACCGT
+
GGGGDGGGGGGGCFEGGGGGFGGGGGGGGGGGGGGGDGGGGGGGGGGDGGGGGGGGGFGGFGGGFGGFGGGGGGGGGGGGGEGGGG9FAFGDFFGGGEDFGGGGGGGGGGGGGEGGB<BFE<DGGGGG8DFGFCGGFF7FECFDFGD7*@>EFGG@FGDCFFCFF9BC:AFGGGGGGG8CFFFFCGCFGFGGGFGGGGFGFFGGDGGGCEGGFGDGGFFFGDEC5CCF6@+<C8FE5<7DFBFGG3>@:)9>>D:3)CFF>D)8-4<4526CCFFC))((-45.
@M02542:52:000000000-J9N43:1:1101:19334:1725 1:N:0:GTGAAA
CGAGTTGACCTCGGCAGTCTCGTCAGAGTCCTCAACTTAATGTTAGTAACTGACGACAAGGGTTGCGCTCGTTGCGGGACTTAACCCAACATCTCACGACACGAGCTGACGACAACCATGCACCACCTGTCACCTCTGTCCGAAGAAAGGATCGGTTAGGATCCGGTCAGAGGGATGTCAAGCCCTGGTAAGGTTTTTCGCGTTGCTTCGAATTAAACCACATGCTCCGCTGCTTGTGCGGGTCCCCGTCAATTCCTTTGAGTTTTAGTGTTGCCACCGTACTCC
+
GE@FGEGFGGGGEFGGFGFAF8D@CFADGGGFAFFGFF<F9CFGCEFFGGF<EFGGGGGGGGGFGFGDEFGGGGCCFFDFG@FD9EECFGFGGGDFGGGGGFCC77FFFGGGGGDGGGGGGGGGGGEGGGGGDA=DDCGGGEGGGGGGGGGGGEGGGD>7FCFFGGGDGGFGCEFFDCFGFGG>B,=CE9FFG<FEGFGGDGGGGGGGF=CFFFFA>FG4CC?CCEFGGGDGD8@FG4:DGFEGFGFF:DDE?G<B<GG?:DAF<B2<>)-:*:9:?F9:1::F7
@M02542:52:000000000-J9N43:1:1101:18533:1742 1:N:0:GTGAAA
TCCCCACCTTCCTCCGGTTTATCACCGGCAGTCTCCCTAGAGTTCCCGACTTAACTCGCTGGCAACTAAGGATAGGGGTTGCGCTCGTTGCGGAACTTAACCCAACATTTCACAACACGAGCTGACGACAGCCATGCAGCACCTGTCTTACGGTTCCCGAAGGCACAACCGCATCTCTGCAGTCTTCCGTAGATGTCAAGAGTAGGTAAGGTTCTTCGCGTTGCGTCGAATTAAACCACATGCTCCACCGCTTGTGCGGGCCCCCGTCAATTCATTTGAGTTTTAATCTTGCGACCGTACC
+
CCCCCGGGFFGGGGGGGBCGGGGGGGGGGGGFGGGGGGGDFFEFAFGEC@FCFGGFDGGG7@,CFFCFAFEFGCFCD7FGGGGG:=FFGGGGGCFGGGGGDFEEEGGGGGGGGGGGGGGGGGGGFGGGGGECG@F8FGCFFGGGFFGGFGGGEFDFGEFCFFGGFGCCGGEFG<FFCD;CFGGGGGGGGFEECGGCCGFGGCEF73<?FEFGGGGG?CGDGG5=EGE::5FGGGFCGGGFGFGGGGGFGGGGC<F*>?FGDDE>CC*)0*-@<7>FGCAF5<4<<?ADGGFG29BF03;>)
@M02542:52:000000000-J9N43:1:1101:15900:1747 1:N:0:GTGAAA
ATCCACACCTTCCTCCGGTTTGTCACCGGCAGTCACCTTAGCGTGCCCAACTAAATGATGGCAACTAAGATCAAGGGTTGCGCTCGTTGCGGGACTTAACCCAACATCTCACGACACGAGCTGACGACAACCATGCACCACCTGTCACTCTGCTCCCGAAGGAGAAGCCCTATCTCTAGGGTTGTCAGAGGATGTCAAGACCTGGTAAGGTTCTTCGCGTTGCTTCGAATTAAACCACATGCTCCACCGCTTGTGCGGGCCCCCGTCAATTCCTTTGAGTTTCAGCCTTGCGGCCGTACTC
+
CCCCCGGGGGGGFGGGGGGGGGGGFGGGCFGGGGGGGGGGG9FEGCGGGGGCFGFGEGGGGGGGGGGGGGDDGGGGDFFCGGGGGGGGGGGGGGEGGGGFFGGGGGGGCFGGGGGGGGGGGGGGGDDGEEGGGDAFGGGGGGGGFGGGGGGGGGFG@CG:FDGFGGGGGCDGGFFGGCEFCGGGGFFGFGDFGGGGGGGGGGGGGGGGGG?FGGGGGGGGGGGCFGGF5F=CFFFGGGG6+<@FEF=GGGGGGGGGGFEGED>DGGGF5FFFFGGFGGFFAFFFB2<C>C@G>>6940@5@
@M02542:52:000000000-J9N43:1:1101:15066:1760 1:N:0:GTGAAA
CGGTTTATCACCGGCAGTCTCCCTAGAGTTCCCGACTTAACTCGCTGGCAACTAAGGATAGGGGTTGCGCTCGTTGCGGGACTTAACCCAACATTTCACAACACGAGCTGACGACAGCCATGCAGCACCTGTCTTACGGTTCCCGAAGGCACAACCGCATCTCTGCAGTCTTCCGTAGATGTCAAGAGTAGGTAAGGTTCTTCGCGTTGCGTCGAATTAAACCACATGCTCCACCGCTTGTGCGGGCCCCCGTCAATTCATTTGAGTTTTAATCTTGCGACCGT
+
GGGGGGGGGGGG@FGCGGGGGGGGGGGGGGGGGGGGGGGGGGGGGGGGGGGGGGGGGGGGGGCFGGGGGGGGGGGGGGFGGGGGGGGGGGGGGGGGGGGGGGGGGCGGGGGGGGGGGFGGEGFFGGFGGGGGGGGGGGEGFEGGGGGEGGGGFGGGGGGFGGGGFGGGGGGGCFFGGD>B9CGGGFCFGFGGGGGGGFCFGDFGGGGGGGGGFGGGGGGGGGGGGFC+@?FGFGF555:CD?=D=DFFGGGFFGFFF<>@FGA462<<AB4***1:>>19>FEB
@M02542:52:000000000-J9N43:1:1101:22025:1768 2:N:0:GTGAAA
CGGTTTATCACCGGCAGTCTCCCTAGAGTTCCCGACTTAACTCGCTGGCAACTAAGGATAGGGGTTGCGCTCGTTGCGGGACTTAACCCAACATTTCACAACACGAGCTGACGACAGCCATGCAGCACCTGTCTTACGGTTCCCGACGGCACAACCGCATCTCTGCAGTCCTCCGTAGATGTCAAGAGTAGGTAAGGTTCTTCGCGTTGCGTCGAATTAAACCACATGCTCCACCGCTTGGTCGGTCCCCCGTTAATTCATTTTAGTTTTAATCTTTCGACCCT
+
GGGGGGGGGGGGGGGCGGGDGGGGGGGGGGGGGGGGGGGGGGGGGGGCFFGGGGGGGGGGGGGGGGGGGGGGGGGGGGGGGGGGGGGBFGGGGGGGGGGGGGGGGGGGGFGGGGGGFFFGGFGGGGGGGGGGGGGGGGGGG6EGGG*5>EGGGGECCG58C9BGFF9869CCFFEGG5<CCCDFGFA;FC+=9;@CFGFFFFFF:3@>(56D>(9@FFGFGA1CFC?<F74>?:56;1C((-6,7(-,4877(**().7>9BF)-(..6<))-.)2*9)7)7))
@M02542:52:000000000-J9N43:1:1101:20343:1839 1:N:0:GTGAAA
CGGTTTGTCACCGGCAGTCCCATTAGAGTGCCCTTTCGTAGCAACTAATGGCAAGGGTTGCGCTCGTTGCGGGACTTAACCCAACATCTCACGACACGAGCTGACGACAGCCATGCAGCACCTGTGTTACGGCTCTCTTTCGAGCACTCCTCTATCTCTAAAGGATTCCGTACATGTCAAAGGTGGGTAAGGTTTTTCGCGTTGCATCGAATTAAACCACATCATCCACCGCTTGTGCGGGTCCCCGTCAATTCCTTTGAGTTTCAACCTTGCGGCCGTACTCCC
+
GGGGGGGGGGGGGGGGGGGGGGGGGGFGGGGGGGGGGGGGGGGGGGGGGGGGGGGGGGGGGGGGGGGGGGGGGGGGGGGGGGGGGGGGGGGGGGGGGGGGGGGGGGGGGGGGGGGGFGGE@FGGGGGGGGGGGCGGGGGGGGGFGGGGGGGGGFFGFFGFGGFGGGGGGGGGGDGGGGGGGGGGGGGGGGGGGGGGGGGGGGGCGGGG=EGGFGGGGFGGGGCFFGGGGGGGGGGG6CCDGFFGGGFFCGGFFFFFFGGFFGA@AAAAFFF7DG)56;>F::=FF
@M02542:52:000000000-J9N43:1:1101:11864:1840 1:N:0:GTGAAA
CGGTTTACCACCGGCAGTCTCCCTAGAGTTCCCGACTTAACTCGCTGGCAACTAAGGATAGGGGTTGCGCTCGTTGCGGGACTTAACCCAACATTTCACAACACGAGCTGACGACAGCCATGCAGCACCTGTCTTACGGTTCCCGAAGGCACAACCGCATCTCTGCAGTCTTCCGTAGATGTCAAGAGTAGGTAAGGTTCTTCGCGTTGCGTCGAATTAAACCACATGCTCCACCGCTTGTGCGGGCCCCCGTCAATTCATTTGAGTTTTAATCTTGCGACCGT
+
GGGGGGGGGGGGGGGGGGGGGFGGGGGGGGGGGGGGGGGGGGGGGGGGGGGGGGGGGGGGGGGGGGGGGGCGGGGGGGGGGGGGGGGGGGGGGGGGGGGGGGGGGGGGGGGGGGGGGGGGGGGGGGGGGGGGGGGGGGGGGGGGGGGGGGGGGGGGGGEGFGGGGGGGGGGGFGGGGGGGGGGGGDGFCFGGGGGGGFFCGGGGGGGG=EGEFGGGGGGGGGGGGGGGGGFGGGGGGCGFG?FGGGD@EGGFFG6BFGGFGGFFAB5<<<A4C>4;<A;>BF>>
@M02542:52:000000000-J9N43:1:1101:10681:1848 1:N:0:GTGAAA
CGGTTTGTCACCGGCAGTCTCATTAGAGTGCCCTATCGTAGCAACTAATGACTAGGGTTGCGCTCGTTGCGGGACTTAACCCATCATCTCACGACACGAGCTGACGACAGCCATGCACCACCTGTCAGCAGGTTCTCTTTTGAGCACCAATCCATCTCTGGTAAGTTCCTGCCATGTCAAGTGTAGGTAAGGTTTTTCTCGTTGCATCGAATTAATCCACAGCATCCACCGCTTGTTCGGGTCCCCGTCAAGTCCTTTGAGTTTTAACCTTGCGGCCGTACTCCC
+
FFCGGG@FEFGFGCC@FGGAFCEFG9F<E<FFFC,;<,6C8,E@EECF,,CF,CF<F<E:CFF7,6@<E@7FFG7FFFEEEGC,,CEF,,BF<?44C:++=B,,BCFG>EC@DA8DA,A>7F>,:,,3>9<3:D=<FFAC,,++,3@FFFFF7:;F9FFF7,,7@;,,,7>7<,>,<B,;:,7@DFFB;,?8F<<<7,,1*=BFGGGC*C7E5<C@++>*0*3CCA7FGD=*1*=*0;*9),75/*77C/**9F)/-2*/*2)04-)646<*95)1319??0*/.
@M02542:52:000000000-J9N43:1:1101:13065:1888 1:N:0:GTGAAA
ACAGTTTACACTGGCAGTCTTGCTAGAGTTCCCGACACTACTCGCTGGCAACTAACAACAGGGGTTGCGCTCGTTATAGGACTTAACCTGACACCTCACGGCACGAGCTGACGACAACCATGCAGCACCTTGAAAAACGTCCGAAGAAAAATCTGTTTCCAAATCTGTCGTTTCCCATTTAAGCCTTGGTAAGGTTCCTCGCGTATCATCGAATTAAACCACATGCTCCACCGCTTGTGCGGGCCCCCGTCAATTCCTTTGAGTTTCATTCTTGCGAACGTACTC
+
GGGGGGGGGGGGGGGGGGGGGGGGGGGGGGGGGGGGGGGGGGGGGGGGGGGGGGGGGGGGGGGGGGGGGGGGGGGGGGGGGGGGGGGGGGGGGGGGGGGGGGGGGGGGGGGGGGGGGGGGGGGGGGGGGGGGGGGGGGGGGGGGGGGGGGGFGGGGGGGGGGGGGGGGGGGGGGGGGGGGGGGGGGGGGGGGGGGGGGGGGGGGGGGGGGGGFGGGGGGGGGGGDGCGGGGGGGGGGGGFDBFGGGFFGGGFFGFFFGGFGFBB<AFAAA>GGC=<>BBF?BFF9
@M02542:52:000000000-J9N43:1:1101:11143:1905 1:N:0:GTGAAA
CGGTTTATCACCGGCAGTCTCCCTAGAGTTCCCGACTTAACTCGCTGGCAACTAAGGATAGGGGTTGCGCTCGTTGCGGGACTTAACCCAACATTTCACAACACGAGCTGACGACAGCCATGCAGCACCTGTCTTACGGTTCCCGAATGCACAACCGAATCTCTGCAGTCTTCCGTAGATGTCAAGAGTAGGTAAGGTTCTTCGCGTTGCGTCGAATTAAACCAAATGCTCCACCGCTTGTGCGGGCCCCCGCCAATTCATTTTAGTTTTAATCTTGCGACCGT
+
EEC@CCFGGGGGGCCGCFGGGGDFGFGGGGFFFEGCFGGGGGGEFCGGGGGGGG@CFCGFEE8BBBFGGGGEGGF=7FFGCECFEFF,=CFEGF9BAFDGGGGG>F+@CBFC7>CCFCFFGGGGGGGGGGGFFFFFCGECFCF?@EB*@FGGGGGEF*5>CCF,2>@FE,<FCFCFC<:C?;F;,B,3<CFGCE9CFECEF@FFEEE=5EEGBCE57FGGG?8:*;E9C+:?C8C8C5CFC)6555;)/7))))35:CF=F*)*)(.-6447*;97))(-1,))
@M02542:52:000000000-J9N43:1:1101:22999:1921 1:N:0:GTGAAA
AGTTTACACTGGCAGTCTCGTTAGAGTTCCCGACATGACTCGCTGGCAACTAACGACAGGGGTTGCGCTCGTTATAGGACTTAACCTGACACCTCACGGCACGAGCTGACGACAACCATGCAGCACCTTGTAAATTGTCCGAAGAAAAGTCTGTTTCCAGACCTGTCAATCTACATTTAAGCCCTGGTAAGGTTCCTCGCGTATCATCGAATTAAACCACATGCTCCACCGCTTGTGCGGGCCCCCGTCAATTCCTTTGAGTTTCACACTTGCGTGCGTACTCCCCAGGTGGGATACTTAT
+
CCCCCGGGGGGGGGGGGGGGGGGGGGGGGGGGGGGGGGGGGGGGGGGGFGGGGGGGGGEGGGGGGGGGEGGGGGGGGGGGGGGGGGGGGGGGGGGGGGGGGGGGGGGGDGDGGGGGGGGGGGGGGGGGGGGGFGGGGGGGGGGGGGGGGGGGGGGGCFGGGGGGGGGFGGGGGFFFGGGFDFCFGGGGGGFFFGGGGGCGGGGBFGGGGGCFGGGGGGGGGGFGCFGGAFGGDG=C6CEG5EGGGGGCEGGGFFGGGFF:=>@FC7>BFDA*6=DFGC?B>6A:<?BGGGFGFFBB?FFF4
@M02542:52:000000000-J9N43:1:1101:8412:1940 2:N:0:GTGAAA
CGGTTTATCACCGGCAGTCTCCCTAGAGTTCCCGACTTAACTCGCTGGCAACTAAGGATAGGGGTTGCGCTCGTTGCGGGACTTAACCCAACATTTCACAACACGAGCTGACGACAGCCATGCAGCACCTGTCTTACGGTTCACGAAGGCACAACCGCACCACCGCAGTCTTGCGTAGATGTCAAGAGTAGGTAAGGTTCTTCGCGGTTCGTCGAATTAAACCACCTGCCCCACCGCCTGTGCGGGCCCCCGTCCATTCATTTTATCTTTAATATTGCGAACGT
+
GGG@:FFCE<@,6@F7CFFFADD,CG<CFFE<FGGE7CFFF<ECE77BC8<@CFCEGD99F@,>FEC<CG+,@@C=FFC@BFFC9FGFCGG:E<EF;@<FD?F@::CCEF@<>++3=3>=DFCEGFGC,DFGGF32>8C@FE;E5*4:>D6DDDCC4CC**,**4*:*4;,+,4==*=*+:<7+;);5+88FEC7*0=6;8@AFD))(()474(>>FF79:<?G**).95(4>D390(/3<2405102(->9(*)(.)9:4*8))))-)))--).**/5>)0)7
@M02542:52:000000000-J9N43:1:1101:15293:1942 1:N:0:GTGAAA
CGGTTTGTCACCGGCAGTCCCATTAGAGTGCCCTTTCGTAGCAACTAATGGCAAGGGTTGCGCTCGTTGCGGGACTTAACCCAACATCTCACGACACGAGCTGACGACAGCCATGCAGCACCTGTGTTACGGCTCTCTTTCGAGCACTCCTCTATCTCTAAAGGATTCCGTACATGTCAAAGGTGGGTAAGGTTTTTCGCGTTGCATCGAATTAAACCACATCATCCACCGCTTGTGCGGGTCCCCGTCAATTCCTTTGAGTTTCAACCTTGCGGCCGTACTCCC
+
GGGGGGGGGGGGGGGGGGGGGGGGGGGGGGGGGGGGGGGGGGGGGGGGGGGGGGGGGGGGGGGGGGGGGGGGGGGGGGGGGGGGGGGGGGGGGGGGGGGGGGGGGGGGGGGGGGGGGGGGGGGGGGGGGGGGGGGGGGGGGGGFFGGGGGGGFFFGFGGGGGGGGGGGGGGGGGGFGGGGGGGGGGGGGGGGFGGGGGGGGGGGGGGGGGFE>EGGGGFFCEECEGGGGGGGDEFGGGDGGFFGGGFDGGGFFGFFFDFFFGFFFFFF??BFGDDGBFFFFFFFF
@M02542:52:000000000-J9N43:1:1101:14218:1943 1:N:0:GTGAAA
CGGTTTATCACCGGCAGTCTCCCTAGAGTTCCCGACTTAACTCGCTGGCAACTAAGGATAGGGGTTGCGCTCGTTGCGGGACTTAACCCAACATTTCACAACACGAGCTGACGACAGCCATGCAGCACCTGTCTTACGGTTCCCGAAGGCACAACCGCATCTCTGCAGTCTTCCGTAGATGTCAAGAGTAGGTAAGGTTCTTCGCGTTGCGTCGAATTAAACCACATGCTCCACCGCTTGTGCGGGCCCCCGTCAATTCATTTGAGTTTTAATCTTGCGACCGCC
+
GGE@C@EFFGG<7C@@CFGGGGF8CF9FGGEFFGGDGGC@EEEGCBFGCFFGDFCGGGGGGF8>BFFGGG:=FGCFGGEGGGFFGGGG<CDCGFEGGGFFFEFG@FGEFGGGGG+C:AFFGGFFDGG@DGGFAFFGDFGGGGG,@7<>::C7FG1>*>*>FC,,;CE7FCFGGGGGG@8EFE:F9+CC<9;;7<CFGGGGGGGGGGGG*?EGDCGFFGFGGGCF:FF96+CGG8FEGDC5<2675CB5EDDE>GFFFFGFFCA4>?DB>BBCFFFG<A>BFBFF:
@M02542:52:000000000-J9N43:1:1101:20394:1950 2:N:0:GTGAAA
CGGTTTATCACCGGCAGTCTCCCTAGAGTTCCCGACTTAACTCGCTGGCAACTAAGGATAGGGGTTGCGCTCGTTGCGGGACTTAACCCAACATTTCACAACACGAGCTGACGACAGCCATGCAGCACCTGTCTTACGGTTCCCGAAGGCACAACCGCATCTCTGCAGTCTTCCGTAGATGTCAAGAGTAGGTAAGGTTCTTCGCGGTGCGTCGAATTAAACCACATGCTCCACCGCTTGTTCGGGCCCCCGCTAATTCATTTGAGTTCTTATCTTGCGCCGGT
+
GGGGGGGGGGGGGGGGGGGGGGGGGGCFGGGGGC7FGGGGGGGGGGGGGGGGGGGGGGGGGGGGGGGGGGGGGGGGGGGGGEGGGGGGGGDGGGFGGGGGGGGGGGGGGGFGGGGGGFGGGGGFGGGGGGGGGGGGGGGEGGGGGEEEEFGFGGGGDGGCEFGG7CEGFGGAFEGGGGDFFGG=D<FFFFFFFFFFGGFGFFFFFF)6(8951(1;?;CFFF:F=*)3<7436@4121>81)6(80((-39),))(.6*)5*=)4,5:)6)-6<9F**0))))0
@M02542:52:000000000-J9N43:1:1101:10788:1960 2:N:0:GTGAAA
CGGTCTGTCACCGGCCGTCCCATTACAGTGCCCTTTCGTAGCAACTAACGACAAGGGTTGCGCTCGCTGCGGGACTTAACCCAACATCTCACCACACGAGCTGACGACAGCCATGCAGCACCTGTGTTACGGCTCTCTTTCGAGCCCGAAGCCAAATCAGTCAACTTCCTTACATGTCAAAGGTGGGTACGGTCTTTTGCGTCGCATCGAATTAAACTCAATCCTCCACAGTTTGTGCGAGTCCCCCTCCATTCCTGTTAGTTTCAACTTTGCACCCGTACCCCC
+
@FBF+8,CC<@<BCC+686+8,CF<,,CCCE@F,FA6@@@D<CFFG8<,8@7FGGG,:B@FE7+:@C4,8=BE++BF,AFGECG:FGGFC9,,5+::+@7C+:,,+@F6FF3><,>,,3,6>D8886=@D>6<+BAFF,EC>C8**3@C1;8DF62;:,>,,,4=;9,97,=,414=CCA+C4F4(.28).0/)2@+++*2:5)()),4)1/12*97*+**.)0+:)(0*()***.()1(--4-<2(-1<C*4>:>).*..0*).).:))64)))2*00.<;4))
@M02542:52:000000000-J9N43:1:1101:20553:2023 1:N:0:GTGAAA
CGGTTTGTCACCGGCAGTCTCATTAGAGTGCCCTTTCGTAGCAACTAATGACAAGGGTTGCGCTCGTTGCGGGACTTAACCCAACATCTCACGACACGAGCTGACGACGGCCATGCAGCACCTGTGTCTAGGTTCTCTTTCGAGCACTCTCACATCTCTGCAAGATTCCTAGCATGTCAAGGGTAGGTAAGGTTTTTCGCGTTGCATCGAATTAAACCACATCATCCACCGCTTGTGCGGGTCCCCGTCAATTCCTTTGAGTTTCAACCTTGCGGCCGTACTCCC
+
GCEGGGGGEFGFGCFGCGF<EFGGFFEGGGGDF@FGGGGGGFCFGFGGFEFFFGCFCGFFG7:BFGGCFEGGGGFGFGAFGFGGEGGGG9FA<FBCBFGBFGAEC=FG:=@EFFAGC<<DDFFED=@FBAFGDCEGGGCGA:FE<CFB:F<,DFFGCGFFG?CCFFFG;FFFFFF9FCFGGGGDCC@,>ECF>CFGGGG=EEGGGGF@5CGFA?FC>CFFC6CCCF?F6C5C=*@C?DCDD>BFCC<@C*7BFFAF>GGF3*<F<4>>BF2*C5)52(-8(,9?F
@M02542:52:000000000-J9N43:1:1101:20202:2024 1:N:0:GTGAAA
CGGTTTATCACCGGCAGTCTCCCTAGAGTTCCCGACTTAACTCGCTGGCAACTAAGGATAGGGGTTGCGCTCGTTGCGGGACTTAACCCAACATTTCACAACACGAGCTGACGACAGCCATGCAGCACCTGTCTTACGGTTCCCGAAGGCACAACCGCATCTCTGCAGTCTTCCGTAGGTGTCAAGAGTAGGTCAGGTTCTTCGCGTTGCGTCGAATTAAACCACATGCTCCCCCGCTTGTGCGGGCCCCCGTCAATTCATTTGAGTTTTAATCTTGCGACCGT
+
?@@FEG@FECGGGGGCCFEFGGGGECE<FCGAFFFFCGFGGGGGDGG@FFGGFGGFFGG<A8ECGFCE7CBFGGGGGEG7@FFBEGFG?FFG<?FGGGGDFGGGD:FGGFGGEGGGGGFDDCC=>FCFGB8FF<CDFCC<FGEGFBGG7FGGGGGGGG7FDAFC@FCFGGGGCFCFACEC,BF9F9,35BEG:,2=8?FFEGG5CG:E8EGGD/?FDG97C<FFGGGGFCF0*;?=C57/0)9C5DD5EDG3<3:B<F>?G7<4)444:<<4?7*:6>(439><
@M02542:52:000000000-J9N43:1:1101:20729:2038 2:N:0:GTGAAA
CGGTTTATCACCGGCAGTCTCCCTAGAGTTCCCGACTTAACTCGCTGGCAACTAAGGATAGGGGTTGCGCTCGTTGCGGGACTTAACCCAACATTTCACAACACGAGCTGACGACAGCCATGCAGCACCTGTCTTACGGTTCCCGAAGGCACAACCGCATCTCTGCAGTCTTCCGTAGATGTCAAGAGTAGGTAAGGTTCTTCGCGTTGCGTCGAATTAAACCACATGCTCCACCGCTTGTTCGGGCCCCCGTCAATTCATTTGATTTTTACTCTTTGCACCGT
+
GGGGGGGGGGGGGGGGGGGGGGGGGGEGGGGGGGGGGGGGGGGGGGGGGGGGGGGGGGGGGGGGGGGGGGEEGGGGGGDFGGGGGGGGGGGGGGGGGFGGGGFEGGGGGGGGGEDGFFGFG@CGGGGGGG8EFDGGF?7@FGGGGGGEGGCFFGGGGGCEGGG7,:;<<FGFGGGGGCCFFFGFG3A5AFCFE@>FGGFCFF6)1;BB(86D>1C:?;CFFF?F5/;?*26065>1,-9<()-3:(-79>C)-**()-964=F5))-.-6:)).::7**97))8
@M02542:52:000000000-J9N43:1:1101:12117:2049 2:N:0:GTGAAA
CGGTTTATCACCGGCCGTCTCCCTAGAGTTCTCGACTTAACTCGCTGGCAACTAAGGATAGGGGTTGCGCTCGTTGCGGGACTTAACCCAACATTTCACAACACGAGCTGACGACAGCCATGCAGCACCTGTCTTACGGTTCCCGAAGGCACAACCGCATCTCTGCAGTCTTCCGTAGATGTCCAGAGTCGGTAAGGTTCTTCGGTCTGCGTCGAATTAACCCACAGGCTCCCCCGCTTGGGCGGGCCCCCTTCAATTCATTTCAGTTTTAATCTTTCGACTGTT
+
FCFG@EGGGGG8B7F++@CCFFCG9CC@FFG,CFEEGFFGFCECE:EEEF@FGCAEFF,<B,<>B::EEG7FGGGGGGGGGG?5EFFGFGDGGGGGGFGCGGFCFEFFCC<<@FFCCFFGGC@33D8D8D:@F799EC:CF:>E8>CECCDF6B:B>EEECGFCC,;1>C,+5;*=C5*=A+++;3451*:8:)1;><A*=;8)())63F9)(1)7FFFF7)4/**).**(()0)(,,<<4(((5(,,63>).9*)69?<)*1)).64-6)))).029)05))1*
@M02542:52:000000000-J9N43:1:1101:21736:2069 1:N:0:GTGAAA
CGGTTTGTCACCGGCAGTCTCCTTAGAGTGCCCACCATTACGTGCTGGTAACTAAGGACAAGGGTTGCGCTCGTTACGGGACTTAACCCAACATCTCACGACACGAGCTGACGACAGCCATGCAGCACCTGTGTCTGAGTTCCCGAAGGCACCAATCCATCTCTGGAAAGTTCTCAGCATGTCAAGGCCAGGTAAGGTTCTTCGCGTTGCTTCGAATTAAACCACATGCTCCACCGCTTGTGCGGGCCCCCGTCAATTCATTTGAGTTTTAACCTTGCGGCCGT
+
GGGGGGGGGGGGGGGGGGGGGGGGGGGGGGGGGGGGGGGGGFGGGGGGGGGGGGGGGGGGGGGGGGGGGGGGGGGGGGGGGGGGGGGGGGGGGGGFGGGGGGGGGGGGGGGGGGGGGGGGGGGGGGGGGGGGGGGGGGGGGGGGGGGGGGGGGGGGGGGGGGGFDFAFFFGGGGGGFGGGGGGGGGGFGGGGFEGGGFGGGFGGGGGGGCFGFGGGGGFGGGGGGGGGG?FGGGGEECGGG045EDFFGGGFFG:DBGGFGGFFFFBAADFGGG?>6:;96>>B
@M02542:52:000000000-J9N43:1:1101:23823:2103 1:N:0:GTGAAA
CGAGTTGACCCCGGCGGTCTCCACTGAGTCCCCACCATAACGTGCTGGCAACAGTGAACAAGGGTTGCGCTCGTTGCGGGACTTAACCCAACATCTCACGACACGAGCTGACGACAGCCATGCACCACCTGTGAACCGACCCCAAAAGAGGCACACCCATCTCTGAGCGCTCCCGATCCATGTCAAACCCAGGTAAGGTTCTACGCGTTGCATCGAATTAATCCGCATGCTCCGCCGCTTGTGCGGGGCCCCGTCAATTCCTTTGAGTTTTAGCCTTGCGGCCGT
+
GGGGGGGGGGGGGGGGGGGGGGGGGGGGGGGGGGGGGGGGGCFFGGGGGGGGGGGGGGGGGGGGGGGGGGGGGGGGGGGGGGGGGGGGGGGGGGGGGGGGGGGGGGGGGGGGGGGGGGGGGGGGGGGGGGGGGGGGGGGGGGFGGGGGFGGGGGGGGGGGGGGGGCCGGGGGGFGGGGGGGFGGGGGGGGGGGGGGGFEFFGGGGG=EEGGGFGGGGFGGF9@GGGEGG??FGECEEGGGGF@GGDDB5CCEB14BFGGFGGFFF9?DDDBFDGFFF7?>9>>:7
@M02542:52:000000000-J9N43:1:1101:20423:2128 1:N:0:GTGAAA
CGGTTTATCACCGGCAGTCTCCCTAGAGTTCCCGACTTAACTCGCTGGCAACTAAGGATAGGGGTTGCGCTCGTTGCGGGACTTAACCCAACATTTCACAACACGAGCTGACGACAGCCATGCAGCACCTGTCTTACGGTTCCCGAAGGCACAACCGCATCTCTGCAGTCTTCCGTAGATGTCAAGAGTAGGTAAGGTTCTTCGCGTTGCGTCGAATTAAACCACATGCTCCACCGCTTGTGCGGGCCCCCGTCAATTCATTTGAGTTTTAATCTTGCGACCGT
+
GGGGGGGGFGGGGGGGGGGCFGGGGGGGGGGGGGGGGGGGGGGGGGGGGGGGGGGGGGGAFFGGGGGGGGGGGGGGGGGGGGGFGGGGGGGGGGGGGGGGGE=CGGCGGGFGGGGGGGGGGGGGFGGGGGGGGGGGGGGGGGGGGGGGGGGGGGGGGGGDGGGGGFFGGGGGGGGGGGGGGGGGGGGGGGGGC?FCFFGGGGFGGGGGGGEEECEF4CEGFCGFGGGCFC:6CFGGE3E:736CE:BBDGGD7<<FFGGFGD2*)8>24<AFDFFGB<0;B>>E
@M02542:52:000000000-J9N43:1:1101:8829:2144 1:N:0:GTGAAA
CGGTTTATCACCGGCAGTCTCCCTAGAGTTCCCGACTTAACTCGCTGGCAACTAAGGATAGGGGTTGCGCTCGTTGCGGGACTTAACCCAACATTTCACAACACGAGCTGACGACAGCCATGCAGCACCTGTCTTACGGTTCCCGAAGGCACAACCGCATCTCTGCAGTCTTCCGTAGATGTCAAGAGTAGGTAAGGTTCTTCGCGTTGCGTCGAATTAAACCACATGCTCCACCGCTTGTGCGGGCCCCCGTCAATTCATTTGAGTTTTAATCTTGCGACCGTT
+
GGGGGGGGGGGGGGGGGGGGGGGGGGGGGGGGGGGGGGGGGGGGGGGGGGGGGGGGGGGGGGGGGGGGDGEEGGGDGGGGGGGGGGGGGGGGGGGGGGGGGGGGGGEGGGFGGGGGGGGGGGGGGGGGGGGGGGGGGGEGGGGGGDCGEGFGGGGGGGGGGGGGGGGGGGGGCGCFGGEGGGGGGGDFGGGGGGGGGGGGGGGDGGGGGGGG>=EFFGFFF9CGGFFGGCG?F=FGC3EFG:?DGDF@=7DEDD?550?7DCFF<:BD<<:7FC@F<>6>;9DE)
@M02542:52:000000000-J9N43:1:1101:22476:2162 1:N:0:GTGAAA
CGGTTTGTCACCGGCAGTCTCCTTAGAGTGCCCACCATAATGTGCTGGTAACTAAGGACAAGGGTTGCGCTCGTTACGGGACTTAACCCAACATCTCACGACACGAGCTGACGACAGCCATGCAGCACCTGTGTCTGAGTTCCCGAAGGCACCAATCCATCTCTGGAAAGTTCTCAGCATGTCAAGGCCAGGTAAGGTTCTTCGCGTTGCTTCGAATTAAACCACGTGCTCCACCGCTTGTGCGGGCCCCCGTCAATTCATTTGAGTTTTAACCTTGCGGCCGT
+
GGGGGGGGGGGGGGGGGGGGGGGGGGGGGGGGGGGGGGGGGFGGGGGGGGGGGGGGGGGGGGGGGGGGGGGGGGGGGGGGGGGGGGGGGGGGGGGGGGGGGGGGGGGGGGGGGGGGGGGGGGGGGGGGGGGGGGGGGGGGGGGGGGGGGGGGGGGGGGGGGGGGGGGFGGGGGGGGGGGGGGGGGGGGGGGGGGFGGFFGGGGGGGGGGGGGFGGGGGGGGGGGGGGGGGFGGGGGGGGGG:FGGGFDGGGF@G?FAGGFGGFFFFAFFFFGGGFGA?>FF>BF
@M02542:52:000000000-J9N43:1:1101:12639:2241 1:N:0:GTGAAA
CAGGTTATCCCTGGCAGTCCCTCTAGAGTGCCCAACTTAATGCTGGCAACTAAAGGCAAGGGTTGCGCTCGTTGCGGGACTTAACCCAACATCTCACGACACGAGCTGACGACAATCATGCACCACCTGTCACTTCTGTCCCCGAAGGGAAATCTCCGATTAGGGAGAGGTCAGAAGGATGTCAAGCTTAGGTAAGGTTCTTCGCGTTGCTTCGAATTAAACCACATGCTCCGCTACTTGTGCGGGTCCCCGTCAATTCCTTTGAGTTTCACTCTTGCGAGCGT
+
EGEDF@<FD<CFECFECECG8CCF<C@@C<EDFGFECF,FF@FF@,,;EFC@EGA<FFFG7:FFGGEE+8C:FFE7::=CCFFGFFG7C:DFG9A?E8BFEBB@+==@EGGFGGG,B5CE,=?F8<FFA5A@FD<DDDDFFGGCG:<FFCDFDE<F,3C@7*@FFG@7>FGGG:<92>D>FFFCFFGGGGCECC;<FFCFF9C88?CGGGGC6/=6;C@F?2C8EFFCE++3:EEGGGGG:0?D*CBE5FFEDGBFAF*6CFD*)46<9A)00:9C2<9((35)
@M02542:52:000000000-J9N43:1:1101:17122:2248 1:N:0:GTGAAA
ATCCACACCTTCCTCCGAGTTGACCCCGGCAGTCTCTCATGAGTCCCCAACCAAATGCTGGCAACATAAGACAAGGGTTGCGCTCGTTGCGGGACTTAACCCAACATCTCACGACACGAGCTGACGACAACCATGCACCACCTGTACACCAGCCACAAAGGGAAACTACATCTCTGCAGCGGTCCGGTGTATGTCAAGCCCAGGTAAGGTTCTTCGCGTTGCATCGAATTAATCCACATGCTCCGCCGCTTGTGCGGGCCCCCGTCAATTCCTTTGAGTTTTAGCCTTGCGGCCGTACTCC
+
CCCCCGGGGGGGGGGGGGGGGGGGGGGGGGGGGGGGGGGGGGGGGGGGGGGGGGGGGGGGGGGGGGGGGGGGGGGGGGGGGGGGGGGGGGGGGGGGGGGGGGGGGGGGDGGGGGGGGGGGGGGGGGGGGGGGGGGG9FGGGGGGGGGGGGGGGGGGGGGGGGGGGGGGGGFGGGGGGGGGGGGGDGGGGGGGGGGGGGGGGGGGGGGGGGGGGGGGGGGGGGGGGCFGFFGGGGGGGGGGGGGGGGGDGEGGGGGGDFEGGGFFGDGFFGF?AGG?FF4@AF94AFFG<F@GBFFFFFFF?
@M02542:52:000000000-J9N43:1:1101:24271:2255 2:N:0:GTGAAA
CGGTTTATCACCGGCAGTCTCCCTAGAGTTCCCGACTTAACTCGCTGGCAACTAAGGATAGGGGTTGCGCTTGTTACGGGACTCAACCCAACATTTCACAACACGAGCTGACGACAGCCATGCAGCACCTGTCTTACGGTTCCCGAAGGCACAACCGCATCTCTGCAGGCTTCCGTAGCTGTCAAGAGTAGGTAAGGCTCTTCGCGTTGCGTCGAATTAAACCACACTCTCCCCCGCCTTGCCGGGCCCCCGTCAATTCATTTGAGTATTAATCTTTCGACCGT
+
GGCCC@CD9FEEEGGG@FFCEEF<FGCFGGFFGGDEGC<9<CFF:F7FEGG@,<C8F,,,:@FCF7:FC7C?CFDGGEGG7CFGCFEAFE<FBFBEF9<F,FFGC7CCCFDG7FFCGG@=EFF:EGF6FG@E:=FFEGCGFG6EGE8CECD>,8CC7C>*=CFC7D>D,9,/=FDFFE*1+=CFF*1;B81;;;7***0;)2;)25B0350)(())08CFCA<C*;)(22::)053(2*()(,-)4(290)5(**-))1.)**64:A<<-)))56**07>)7)0
@M02542:52:000000000-J9N43:1:1101:13525:2278 1:N:0:GTGAAA
CGGTTTATCACCGGCAGTCTCCCTAGAGTTCCCGACTTAACTCGCTGGCAACTAAGGATAGGGGTTGCGCTCGTTGCGGGACTTAACCCAACATTTCACAACACGAGCTGACGACAGCCATGCAGCACCTGTCTTACGGTTCCCGAAGGCACAGCCGCATCTCTGCAGTCTTCCGTAGATGTCAAGAGTAGGTAAGGTTCTTCGCGTTGCGTCGAATTAAACCACATGCTCCACCGCTTGTGCGGGCCCCCGTCAATTCATTTGAGTTTTAATCTTGCGACCGT
+
GGGGGGGGGGGGGGGGGGGGGGGGGGGGGGGGGGGGGGGGGGGGGGGGGGGGGGGGGGGGGGGGGGGGGGGGGGGGGGGGGGGGGGGGGGGGGGGGGGGEGGGGG@FGGGGGGGGGGGGGGGGGGGGGGGGGGGGGGGGGGGGGEGGGGGGGGGGGGGGGGGGGGGGGGGGGGGGGGGGGGGGGGGGGGGGGGGGGGFFFGGGGGGGGEGEGFGGGGGFGGGGGGGGGGFEGGGGCGGGGG:FG=DFFGGGFBDBFACFFFF)6>:6A94A9D7FG<A9>B;:D
@M02542:52:000000000-J9N43:1:1101:9102:2284 2:N:0:GTGAAA
GTCCACACCTTCCTCCGGTTTATCACCGGCAGTCTCCCTAGAGTTCCCGACTTAACTCGCTGGCAACTAAGGATAGGGGTTGCGCTCGTTGCGGGACTTAACCCAACATTTCACAACACGAGCTGACGACAGCCATGCAGCACCTGTCTTACGGTTCCCGAAGGCACAACCGCATCTCTGCGGTCTTCCGTAGATGTCCAGAGTAGGTAAGAGTCTTCGCGTTTCGTCGAATTAAACCACATGCTCCAACGCTTGTGCGGGCCCCCGTCATTTCATTTGATTTTTCATCTTTCCACCTGAC
+
CCAC<9AFBFGFG<FFEG@6,EFDFEFEECFG@FGCFCFEFF<FFFFFEGGCCE@F9F7:FECGFGG8@EE@,:<FDGEGGGFEG+:CFBCFCCGGG,F,?AF,@<FFGG,?9<EFEFCE@:F78FGGCFC@,+>DCEBD8@,D@,,@@:@DEE7CC,@@885C7@FGC>**3*4=:,=,,::4:?FF?EG5*=7;A++;;).111*;<+6+*40C7+232.)(4><)1(9).*AF*4<5/+6)*:4>)9)4(234)4-()(3209G*1**.)./-)**)))).),6-.5>*2**1.)))/
@M02542:52:000000000-J9N43:1:1101:9250:2366 1:N:0:GTGAAA
CGGTTTATCACCGGCAGTCTCCCTAGAGTTCCCGACTTAACTCGCTGGCAACTAAGGATAGGGGTTGCGCTCGTTGCGGGACTTAACCCAACATTTCACAACACGAGCTGACGACAGCCATGCAGCACCTGTCTTACGGTTCCCGAAGGCACAACCGCATCTCTGCAGTCTTCCGTAGATGTCAAGAGTAGGTAAGGTTCTTCGCGTTGCGTCGAATTAAACCACATGCTCCACCGCTTGTGCGGGCCCCCGTCAATTCATTTGAGTTTTAATCTTGCGACCGT
+
GGEFBFGGFGGCCFGECGGGGGGFCE<EGEGFFGGGGGGGFGFFGEE:FFECDGFGGGGGGCEGGGEGGG:CGGGGGGGDF@FGFGGGFGGGGFFGAFFGGGGGGGGGGGGGGGGGGGGGGD,EFGGGGCGGEFE9FCGGGGGGGD:CC<:,,DFG@F@<F;FCFGGCCFGGCFECGC5CGFC9BF@9@9CB,2>AFFGFGGDCGEEGGGGGF5C5CFC>@AFF*CE9:9C?CFCCGDGGG)9CE:BEEGGF:73>AGGBDGF7>FFBFFFFGFFGB<>>BFFF
@M02542:52:000000000-J9N43:1:1101:10608:2378 1:N:0:GTGAAA
CGGTTTATCACCGGCAGTCTCCCTAGAGTTCCCGACTTAACTCGCTGGCAACTAAGGATAGGGGTTGCGCTCGTTGCGGGACTTAACCCAACATTTCACAACACGAGCTGACGACAGCCATGCAGCACCTGTCTTACGGTTCCCGAAGGCACAACCGCATCTCTGCAGTCTTCCGTAGATGTCAAGAGTAGGTAAGGTTCTTCGCGTTGCGTCGAATTAAACCACATGCTCCACCGCTTGTGCGGGCCCCCGTCAATTCATTTGAGTTTTAATCTTGCGACCGT
+
GGGGGGGGGGGGGGGGGGGGFGEGGGGGGGF9ECGGGGGGFGGGGGGG7EFE8FGGGGGGFFGGDGGFGGCC=FFGGC=FFGCGGGGGGGGEFGGGGGGGGGFFCGFD@FGGEEGC:DGGFFCFDGGGE<FFC=FF,<FFGC@B@FC:<@FFG7CC@GGCE2,7BFGFFDFGFGGG7*1?CBFGFG92>CFF>CDFDFGFGG98EEEEGGE=)2:8CGGC7CC>>EFEC++<CFGEGGCFFDFG=D>7EDCD5DBB<FF*:7284352<A2*?:6>AA6;;23.
@M02542:52:000000000-J9N43:1:1101:24002:2411 1:N:0:GTGAAA
CGGTTTATCACCGGCAGTCTCCCTAGAGTTCCCGACTTAACTCGCTGGCAACTAAGGATAGGGGTTGCGCTCGTTTCGGGACTTAACCCAACATTTCACAACACGAGCTGACGACAGCCATGCAGCACCTGTCTTACGGTTCCCGAAGGCACAACCTCATCTCTGCAGTCTTCCGTAGATGTCAAGAGTAGGTAAGGTTCTTCGCGTTGCGTCGAATTAAACCACATGCTCCACCGCTTGTGCGGGCCCCCGTCAATTCATTTGAGTTTTCATCTTGCGACCGTT
+
GGGECEEFGEEEFGG7CFFF9FDFFF9@EF@FCC,@FGE@DFD:B@BF@<F@C<<EFE<<E<6@BFEDC=FGC=F,CBGGG:FFFFEGE:<FFE<EFEEFGGGECC:C=E@EFF:=@88<FGC<A<@DBF<B==FF<FG7:7<<<B<:<CCDC>*6,3,,37,@2:;,@<9;@<><FECC,2@;CF:8>CCGGCE,2?C@EG9CE883?5C8)=?FFGGCF7FGFF6?F<CFGGG8E3C5F??CEG5:75)).13).+*/:C.64(-6)6):D:@C)6--(2)))
@M02542:52:000000000-J9N43:1:1101:18603:2411 1:N:0:GTGAAA
CGGTTTATCACCGGCAGTCTCCCTAGAGTTCCCGACTTAACTCGCTGGCAACTAAGGATAGGGGTTGCGCTCGTTGCGGGACTTAACCCAACATTTCACAACACGAGCTGACGACAGCCATGCAGCACCTGTCTTACGGTTCCCGAAGGCACAACCGCATCTCTGCAGTCTTCCGTAGATGTCAAGAGTAGGTAAGGTTCTTCGCGTTGCGTCGAATTAAACCACATGCTCCACCGCTTGTGCGGGCCCCCGTCAATTCATTTGAGTTTTAATCTTGCGACCGT
+
GGGGGGGGGGGGGGGGGGGGGGGGGGGGGGGGGGGGGGGGGGGGGEGGGGGGGGGGGGGGFGGGGGGGGGGGGGGGGGGGGGGGGGGGGGGGGGGGGGGGGGGGGGGGGGGGGGGGGGGGGGGGGGGGGGGGGGGGGGGGGGGGGGGGGGGGGGGGGGGGGFGGGGGGGGGFGGGGGGGGGGGFGGGGGGGGGGGGGGGGGGGGGGGGGGGGEGG=CGGGGGGGGGGGCFFGGGGGGDEGGFFDGDE>GGGFFDF@<GG4CC>?<6)54>AGGD?CADB;BBFD
@M02542:52:000000000-J9N43:1:1101:9554:2420 1:N:0:GTGAAA
CGGTTTATCACCGGCAGTCTCCCTAGAGTTCCCGACTTAACTCGCTGGCAACTAAGGATAGGGGTTGCGCTCGTTGCGGGACTTAACCCAACATTTCACAACACGAGCTGACGACAGCCATGCAGCACCTGTCTTACGGTTCCCGAAGGCACAACCGCATCTCTGCAGTCTTCCGTAGATGTCAAGAGTAGGTAAGGTTCTTCGCGTTGCGTCGAATTAAACCACATGCTTCACCGCTTGTGCGGGCCCCCGTCAATTCATTTGAGTTTTGATCTTGCGACCTC
+
GGGFFGGGGDFFFFGGGGGGGAF8CFFGGGGGGGGEGGGFGGCFGGGGGGGFFAF@FGGG<FFGGGGGGGEGFGGGGGGGGGGGGGEFGGGGGGFGGGGGGGGGGGGGGCGGEGGGGGGGGGGGFGGFGGGGFGFGCCG,>FGDFCEGCFGGFF7F7FC@FGGCGGGGGGGGG9FGGF>CEC,?EGGGGGCGGGFG7<@CFGFGGDEECEGE3=8CF=CDFGGGC8<6@9+<<CFGDDGGD:=D5<>>EC9.7CBD600/?C2=A0646A2C>:874)(-33))
@M02542:52:000000000-J9N43:1:1101:9445:2424 1:N:0:GTGAAA
CGGTTTATCACCGGCAGTCTCCCTAGAGTTCCCGACTTAACTCGCTGGCAACTAAGGATAGGGGTTGCGCTCGTTGCGGGACTTAACCCAACATTTCACAACACGAGCTGACGACAGCCATGCAGCACCTGTCTTACGGTTCCCGAAGGCACAACCGCATCTCTGCAGTCTTCCGTAGATGTCAAGAGTAGGTAAGGTTCTTCGCGTTGCGTCGAATTAAACCACATGCTCCACCGCTTGTGCGGGCCCCCGTCAATTAATTTGAGTTTTAATCTTGCGACCGT
+
GGGGGGGGAFGGFF@@FGGFGGGGGGGGGGGGGGGGGGGGGGGGCFGEDGG?FFFDECFFGGGGGGGGCB7FDEGGGGGGGGFFGGFFGG<FDFGGFGGGGGGGGFGGGGGGGGGGGGCGGGGGGGGGGGGGCCEGGG7FG7FGGGGGDGCFFGGGGGGGDFGGC@,?FFGGFBFG7C*BCGG;9+CEFEGG:<FF8FFFGG>CEGGCCEEGFCGGGGGG?<EFCCFGF@+76FFGGGGGG2@DGGE7>)9577<):7***0.6-4>)).)7:FFG96929B@@
@M02542:52:000000000-J9N43:1:1101:15606:2458 1:N:0:GTGAAA
CGGTTTATCACCGGCAGTCTCCCTAGAGTTCCCGACTTAACTCGCTGGCAACTAAGGATAGGGGTTGCGCTCGTTGCGGGACTTAACCCAACATTTCACAACACGGGCTGACGACAGCCATGCAGCACCTGTCTTACGGTTCCCGAAGGCACAACCGCATCTCTGCAGTCTTCCGTAGATGTCAAGAGTAGGTAAGGTTCTTCGCGTTGCGTCGAATTAAACCACATGCTCCACCGCTTGTGCGGGCCCCCGTCAATTCATTTGAGTTTTAATCTTGCGACCGT
+
GGGGGGGGGGGGDGGGGGGGGGGGGGGGGGGGGGGGGGGGGGGGGGGGGGGGGGGGGGGGGGGGGGGGGGGGGGGGGGGGGGGGGGGGGGGGGGGGGGGGGGGGGGGGGGGGGGGGGGGGFGGGGGGGGGGGGGGGGGGGGGGGGGGGGGGGGGGGGDGEGFGGGGGGFGGGGGGGGGGGGGGGGGGGGFGGCFGGGGGGGGGGGGGG=8EE5C?FGGGGGGGGGGGGGFGGFCFEECGFG:FDGG>DGGGFFGFDFFF4CFFFFFFFFFFGG78F<A>BFF>D
@M02542:52:000000000-J9N43:1:1101:11542:2470 1:N:0:GTGAAA
CGGTTTATCACCGGCAGTCTCCCTAGAGTTCCCGACTTAACTCGCTGGCAACTAAGGATAGGGGTTGCGCTCGTTGCGGGACTTAACCCAACATTTCACAACACGAGCTGACGACAGCCATGCAGCACCTGTCTTACGGTTCCCGAAGGCACAACCGCATCTCTGCAGTCTTCCGTAGATGTCAAGAGTAGGTAAGGTTCTTCGCGTTGCGTCGAATTAAACCACATGCTCCACCGCTTGTGCGGGCCCCCGTCAATTCATTTGAGTTTTAATCTTGCGACCGT
+
GGGGGGGGGGGGGGGGGGGGGGGGGGGGGGGGGGGGGGGGGGGGGGGGGGGGGGGGGGGAEFGGGGGGGGGGGGGGGGGGGGGGGGGGGGGGGGGGGGGGGGGGGGGGGGGGGGGGGGGGGCFGGGGGGGGGGGGGGGGGGGGGGGGGGGGGGGGDGGGEGFGGGGGGGGGGGGGGGGGGGGGGGFGGGGGGFGGGGGGGGGGGGGGGGGGGFGGGGGGGGGGGGGGGGGGGGGFEEDGGG76CG:DEGGDFDDFFBGGBCFFFA?FF>FFGGGFGAAFFFFFF
@M02542:52:000000000-J9N43:1:1101:7222:2484 2:N:0:GTGAAA
CGGTTTGTCACCGGCAGTCTCCTTAGAGTGCCCACCATTACGTGCTGGTAACTAAGGACAAGGGTTGCGCTCGTTACGGGACTTAACCCAACATCTCACGACACGAGCTGACGACAGCCATGCAGCCCCTGTGTCTGAGTTCCCGAAGGCACCAATCCATCCCTGGAAAGTTCTCAGCATGTCAAGTCCAGGTAAGGTTCCTCGCGTTGCTTCGAATTAAACCAAATGCTCCACCGCTTGTGCGGGCCCCCCTCCATTCATTTGAGTTTTAACCCTGCGGCAGT
+
8@:F7F7FFGEGG>C+@C<,6EFGFCF9CCEC@FGGGGGGGCFFF@9FC,CAADEG8CEFCE<:FF:@CGFECCFG@FCCGCFFGGF9A?DEE8,9C5?,BFCB:=4>CEDF@F7C+A+,C389,=3=CD7D3,8=;A,@D,,@4>>8C3@FFGG>CFG7B1,9CECE97C+>@E:FC+44,+=9*++1=A;>8D6F:A74=BE@))215):4(95AF767338*/9)++).)))-29DFF0<1>B>(,45/(**49-*))976)(646<9,6)(**0).))))
@M02542:52:000000000-J9N43:1:1101:20667:2514 2:N:0:GTGAAA
CGGTTTGTCACCGGCAGTCCCATTAGAGTGCCCTTTCGTAGCAACTAATGGCAAGGGTTGCGCTCGTTGCGGGACTTAACCCAACATCTCACGACACGAGCTGACGACAGCCATGCAGCACCTGTGTTACGGCTCTCTTTCGAGCACTCCTCTATCTCTAAAGGATTCCGTACATGTCAAAGGTGGGTAAGGTTTTTCGCGTTGCATCGAATTAAACCACATCACCCACCGCTTGTGCGGGTCCCCGTCAATCCCTTTGAGTTTCAACCTTGCGGCCTTTCCCCC
+
GGGGGGGGGGGGGGGGGGGGGGGGGGGGGGGGGGGGGGGGGGGGGGGGGGGGGGGGGGGGGCGGGGGGGFGGGFGGGGEFFGGGGGGGGGGGGGGGGECFGGFGGGGGGGGGGGGGGGFFGGEGGGFFFG@ED>EC?FDGGGFGG>F,:@FGEGEGCGGGGGGGF9DGFGGFGGGGF,BBF?<?6256AAFFFFCFD=3:3>E>0AFE@F@F36CFFFG35))0+*58DG0>>5),)6C(3--453(4:15>)*2.9:6<?FF>2)6)80<)((,/9)/****.7
@M02542:52:000000000-J9N43:1:1101:8133:2547 1:N:0:GTGAAA
CGGTTTGTCACCGGCAGTATTACTAGAGTCCCCAACTTAATGATGGTAACTAGCAATAGGGGTTGCGCTCGTTATGGGACTTAACCCAACATCTCACGACACGAGCTGACGACAACCATGCACCACCTGTATTACAGTCATCCGAAGATGTAAGCAATTATCTCTAACTGCTTCTGTAATATGTCAAGACTTGGTAAGGTTCTTCGCGTTGCGTCGAATTAAACCACATGCTCCGCTGCTTGTGCGGGTCCCCGTCAATTCCTTTGAGTTTCACACTTGCGTGCG
+
GGGGGGGGGGGGGGGGGGGGGGGGGGGGGGGGGGGGGGGGGGGGFGGGGGGGGGGGGGGGGEGGGGGGGGGGGGGGGFFGGGGGGGGGGGGGGGGGGGGGGGGGGGGGGGGGGGGGGGGGGGGGGGGGGGGFGGGGGGGGGGGGGGGGGGFGFFGGGGGGGGGFGGGGGGCFEGGGGCFGGGGGGGGGFGGGGGGGGGGGGGGGGGGGGGGGFGGDGCFGGGGGGGGGGFGGGGGGGGGGGBF*<DDEGGGFFCBB?*CFGGFFFFA?BD9CCFFF0<9<BBD@)
@M02542:52:000000000-J9N43:1:1101:23363:2547 2:N:0:GTGAAA
CGTCCCACCTTCCTCGCAACTTGCGTTGGCAGTCTCATTAGAGTCCCCGTCTTTAAACGCTGGCAACTAATGATAGGGGTTGCGCTCGTTGCAGGACTTAACCTAACACCTCACGGCACGAGCTGACGACAGCCATGCAGCACCTTGCATTCTGTCCGAAGAAATATCTGTTTCCAAATACGTCATTATGCATTTAAGCCTTGGTAAGGTTCCTCGCGTATCATCGAATTAAAACACATGCTCCACCGCTTGTGAGGGCCCCCGGCAATTCCTTTGAGTTTCATTCTTGCGCACGTACTCC
+
CCCCCGFGGGGGGFFG7CGGGGFGGGGGGGGGGFGFFEGGFFGGFGG8FCFGGGGEGGGGGCFGGGGGGDGGGFGEE<@BECFCGGGGGGGG?FCGGGGG<FFFGFFGGGEFGGGCFDGGE7FF=BD@FCFFGGGGCF@,>=@CEGGG:DCGA,3@==6EEG8:FGGGC,ED?FGGFGGFGC45>FEFGCFEGFFF6CCAFFFFFFFF3CFDFBCGB>??@F6CEF@FFF7FC+95FF@:>+3.<*31)8B?<)*-311::12((()1(006>A=44576>><<)))).631773..5)99
@M02542:52:000000000-J9N43:1:1101:15156:2587 1:N:0:GTGAAA
CGGCTTATCACCGGCGGTTCCTTTAGAGTACCCAACTAAATGATGGTAACTAAAGGCGAGGGTTGCGCTCGTTGCGGGACTTAACCCAACATCTCACGACACGAGCTGACGACAGCCATGCAGCACCTGTGTTCCAGTCCCCGAAGGGAAGAAATCCATCTCTGGAAATCGTCCGGACATGTCAAACGCTGGTAAGGTTCTGCGCGTTGCTTCGAATTAAGCCACATGCTCCACCGCTTGTGCAGGCCCCCGTCAATTCCTTTGAGTTTTAATCTTTCGACCGT
+
GGGGGGGGGGGGGGGGEGGGGGGGGFGGGGGGGGGGGGGGGGDGGGGEFGGGGGGFFEEGDGGGGGGGGGGGGGGGGGGGFFGGGGFGFGGGGGGGGDGGGGGGGGGGGGGGGGGGGGGGFDGGFGGGGGGGFFGGGGGGGFEDGGGGGGGGGGGGGDEFGGGGGCGGGGGGGGGGGGGFFFFGGGG:CGGG8@FFFGGGGGGGEGEGGGGGF5EFGGGGGGGGGGGGGFGGGGFEEDEGGFFCFFF>GDCE>D?@A7CFGGFFA?BBA<9<CFF*).,833<D
@M02542:52:000000000-J9N43:1:1101:16434:2617 1:N:0:GTGAAA
CGGTTTATCACCGGCAGTCTCCCTAGAGTTCCCGACTTAACTCGCTGGCAACTAAGGATAGGGGTTGCGCTCGTTGCGGGACTTAACCCAACATTTCACAACACGAGCTGACGACAGCCATGCAGCACCTGTCTTACGGTTCCCGAAGGCACAACCGCATCTCTGCAGTCTTCCGTAGATGTCAAGAGTAGGTAAGGTTCTTCGCGTTGCGTCGAATTAAACCACATGCTCCACCGCTTGTGCGGGCCCCCGTCAATTCATTTGAGTTTTAATCTTGCGACCGT
+
GGGGGGGGGGGGGGGGGGGGGFGGGGGGGGGGGGGGGGGGGGGGGGGGGGGGGGGGGGGFFFEGGGGGGGGGGGGGGGGGGGGGGGGGGGGGGGGGGGGGGGGGGGGGGGGGGGGGGGGGGGGFGGGGGGGGGGGGGGGGGGGGGGGGGGGGGGGGGGCFGDGGGGGGGGGGGGGGGGGGGGGGGGGGGGGGGDGGGGGGGGGGDEGEEGGGFEGGGGGGGGCFGGGGGCCGEGGGGDGGG>FGGGFFGGGFFG:DF7C6FDD=A?AADFFFG7@FBBFFF9EF
@M02542:52:000000000-J9N43:1:1101:18329:2636 2:N:0:GTGAAA
CCTTCCTCCAGTTTATCACCGGCAGTCTCCCTAGAGTTCCCGACTTAACTCGCTGGCAACTAAGGATAGGGGTTGCGCTCGTTGCGGGACTTAACCCAACATTTCACAACACGAGCTGACGACAGCCATGCAGCACCTGTCTTACGGTTCCCGAAGGCACAACCGCATCTCTGCAGCCTTCCGTAGATGTCAAGAGTAGGGAAGGTTCTTCCCGTTGCGTCGAATTAAACCACATGCCCCACCGCTTGTTCGGGCCCCCGGCAATTCCTTTGGGGTTTAATTTTGCGACCGTACTCCCC
+
CCCCCGGGGGGGGGGGGGGGGGGGGGGGGGGGGGGGGGGGGGGGGGGGGFGGGGGGGGGGGGGGGGFFGGDGGGGGGGGGGGGGGGGGGGGGGGGGGEGEGGGGGGGGGGFGDFGGGFFFEGGGGGGGGGF:DFGGFFGGGGGGGG>FG>DDEGG8FFFGFCEGEGG5C;F,+?<FGGFG6CEF,*4+,,,1=AF;B?CF*8A?:FFFE6;+*/=7A>AE185=FFFF<<FFF4+*2).;8*805)40076(47CFB061)(((57:*6FFA(()-4B72)).))5111,(1/7.*)87
@M02542:52:000000000-J9N43:1:1101:10027:2640 1:N:0:GTGAAA
CGGTTTGTCACCGGCAGTCCCATTACAGTGCCCAACTAAATGATGGCAATTAATGGCAAGGGTTGCGCTCGTTGCGGGACTTAACCCAACATCTCACGACACGAGCTGACGACAGCCATGCAGCACCTGTGTTAACGTTCTCTTTCGAGCACCAATCCATCTCTGGAAAGTTCGTTACATGTCAAGGCCAGGTAAGGTTTTTCGCGTTGCATCGAATTAATCCACAACATCCACCGCTTGTGCGGGTCCCCGTCAATTCCTTTGAGTTTTAATCTTGCGACCGT
+
@CF@F@FF@E@E@::FFGCEG<FDE,CCFFGFGEGG8CFGD,@EEFGEGGGGGDFEGC<CFEGGG@:FGCGGGGGGGGGGG9?EFFCF<F78EFBF<EGECG@C+CFGGBFGFFC<DDGDCFCF<DFGGGGFFGGGC<FGFGGGGFGFCFGGFFDFGGFGCGGGGGGGGF;9DFGFDFCCFC,B@<FGGGGGC9;:FBCABFCB?5:?EGG7+=99FGGCG:?:6A*/AF?EGGFECD5<C7B3C3>7A7*<5C?5<<D**2-92(6<4<>7:CB2)),9;>DE
@M02542:52:000000000-J9N43:1:1101:7638:2645 2:N:0:GTGAAA
GTCCACACCTTCCTCCGGTTTATCACCGGCAGTCTCCCTAGAGTTCCCGACGTAACTCGCTGGCAACTAAGGATAGGGGTTGCGCTCGTTGCGGGACTTAACCCAACATTTCACAACACGAGCTGACGACAGCCATGCAGCACCTGTCTTACGGTTCCCGAAGGCACAACCGCATCCCTTCAGTCTTCCGTAGATGTCAAGAGTGGGTAAGGTTCTTCGCGTTTCGTCGAATTAAACCACATGCTCCACCTCTTGGGCGGGCCCCCGCCCATTCCGTTTAGTTTTAATCTTTCGACCGTAC
+
CCCCCGGGG@EFGGGFCFGGDFFFCFGGGGGGFGAFDFGAFFGGGFFGDEF7FGGGFGGGDGC7FCGFGDFCEFFGGGDGCCFGDFEDF7CB+@FFGFG,FFGGFCEEDCB9EA@FCE+=:>FCFEG>FFGEFGCDDD>,@EC6CGFFFEFCFCFGG8DEEC>EFG8FGE5>?C=E,=6,:E;<B>FCE*AF*A+:@<@+*7AAC:)=4AGFCFAFACF>65)(.).0,,9F@FGFC?188+*.0:7:@F),497)(,(,76496())()94))/(.))-)--6268<:94*2)0)8)00)
@M02542:52:000000000-J9N43:1:1101:9988:2656 1:N:0:GTGAAA
CGGTTTATCACCGGCAGTCTCCCTAGAGTTCCCGACTTAACTCGCTGGCAACTAAGGATAGGGGTTGCGCTCGTTGCGGGACTTAACCCAACATTTCACAACACGAGCTGACGACAGCCATGCAGCACCTGTCTTACGGTTCCCGAAGGCACAACCGCATCTCTGCAGTCTTCCGTAGATGTCAAGAGTAGGTAAGGTTCTCCGCGTTGCGTCGAATTAAACCGCATGCTCCACCGCTTGTGCGGGCCCCCGTCAATTCATTTGAGTTTTAATCTTGCGACCGT
+
GGGGGGGGGGGGGGGGGGGGGGGGGGGGGGGGGGGGGGGGGGGGGGGGGGGGGGGGGGGGGGGGGGGGGGGGGGGGGGGDGGGGGGGFGGGGGGGGGGGGGGGGGGGGGGGGGGGGGGGGGGGGGGGGGGGGGGGGGGGGGGGGGGGGGGFGGGGGGGGGGGGGGGGGFGGGGGGGGGGGGGGGGGGGGGGGGGGGGFGGGGFGGGGDGGGGFGGGGGGGGGFEEGGGGGGGGGGDCGEGGFFGGGBFGGG>BDB>D9DFGGBFFBDFFFFCGFFG)92>B4@E
@M02542:52:000000000-J9N43:1:1101:15669:2678 1:N:0:GTGAAA
CGGTTTATCACCGGCAGTCTCCCTAGAGTTCCCGACTTAACTCGCTGGCAACTAAGGATAGGGGTTGCGCTCGTTGCGGGACTTAACCCAACATTTCACAACACGAGCTGACGACAGCCATGCAGCACCTGTCTTACGGTTCCCGAAGGCACAACCGCATCTCTGCAGTCTTCCGTAGATGTCAAGAGTAGGTAAGGTTCTTCGCGTTGCGTCGAATTAAACCACATGCTCCACCGCTTGTGCGGGCCCCCGTCAATTCATTTGAGTTTTAATCTTGCGACCGT
+
GGGGGGGGGGGGEGGGGGGGGGGGGGGGGGGGGGGGGGFGGGGGGGGGGGGGGGGGGGGGGGGGGGGGGGGGGGGGGGGGGGGGGGGGGGGGGGGGGGGGGGGGGGGGGGGGGGGGGGGGGGGGGGGGGGGGGGGGGGGGGGGGGGGGGGGGGGGGGGGGGGGGGGGGGGGGGGGGGGGGF?FGGGFGFGGGGFFFGFGGGGFCCEGGCE=ED=EFGFGGGGGGGGF6EA?FFFGCGGEFGFFDGG:EGGGFFGFFFGGFGGFFF:<ADFFDC>@GAF96BF:>
@M02542:52:000000000-J9N43:1:1101:18758:2689 2:N:0:GTGAAA
CAGTTTATCACCGGCAGTCTCCCTAGAGTTCCCGACTTAACTCGCTGGCAACTAAGGATAGGGGTTGCGCTCGTTGCGGGACTTAACCCAACATTTCACAACACGAGCTGACGACAGCCATGCAGCACCTGTCTTACGGTTCCCGAAGGCACAACCGCATCTCTGCAGTCTTCCGTAGATGTAAAGAGTAGGTAAGGTTTTTCGGGGTCCGTCGAATTAACCGAAATTCTCCACCGCTTGTGACGGCCCCGGGAAAGTACTTTTGTTTATATCCTTGTGACCCT
+
CCCC,;6CCEE<BB@B:666CCF@FFGGGG9AFEB:CFFCFGFG@@CG>FFDDFDFEFCC8FG7FFGDEGGG@=CEF:CG>+EFGGGCG=DF@F<F;B,BEGGE++++@F?F7+@CC,>FC=8,==DGGGGDFEFFFFGFF68@CCEDC,,,@B8C*4=*125=EF,DG><+54A<65C++:+++*+288FA/+30*=+2)8/)(2).().;;()0?>09*-(*/:))**.)0<)(-(*(.)))0((2-())()1((-*)-**.).40)6:)).):**0***)0
@M02542:52:000000000-J9N43:1:1101:15838:2696 1:N:0:GTGAAA
CGGTTTATCACCGGCAGTCTCCCTAGAGTTCCCGACTTAACTCGCTGGCAACTAAGGATAGGGGTTGCGCTCGTTGCGGGACTTAACCCAACATTTCACAACACGAGCTGACGACAGCCATGCAGCACCTGTCTTACGGTTCCCGAAGGCACAACCGCATCTCTGCAGTCTTCCGTAGATGTCAAGAGTAGGTAAGGTTCTTCGCGTTGCGTCGAATTAAACCACATGCTCCACCGCTTGTGCGGGCCCCCGTCAATTCATTTGAGTTTTAATCTTGCGACCGT
+
GGDGGGGGGGGGFGGGGGGGGGGGGGGGGGGGGGGGGGGGGGGGGGGGGGGGFGGGGGGGGGGGGGGGGGGGGGGGGGGGGGGGGGGGGGGGGGGGGGGGFCGGGGGGGGGGGGGGGGGGGGGGGGGGGGGGGGGGGGGGGGGGGGGGEGGGFFGGGGGCCCFG9FGFFGGGGGGGGFDGGFCFGGGGGGGGGFFGGGGGGGGGGGGGCGGGFGGGFGGGGGFFCFF:CFCGGFGEEGGGG?FGEGFFGGGFFGFFFGGFGGFF9:<<9442:;6D6<3(93>@
@M02542:52:000000000-J9N43:1:1101:11704:2719 1:N:0:GTGAAA
CGGTTTATCACCGGCAGTCTCCCTAGAGTTCCCGACTTAACTCGCTGGCAACTAAGGATAGGGGTTGCGCTCGTTGCGGGACTTAACCCAACATTTCACAACACGAGCTGACGACAGCCATGCAGCACCTGTCTTACGGTTCCCGAAGGCACAACCGCATCTCTGCAGTCTTCCGTAGATGTCAAGAGTAGGTAAGGTTCTTCGCGTTGCGTCGAATTAAACCACATGCTCCACCGCTTGTGCGGGCCCCCGTCAATTCATTTGAGTTTTAATCTTGCGACCGT
+
GGGFEGGGGGGGGGGGGGGGG9FCGGGGGGGGGGGGGEGGGGGGGGGGGGGGGGFGGGGGCGGGGGGGGGDGGGFGGGGGGGGGGGFFGGGGGGGGGGGGGGGGEGGGGGGGGGGGEGGGGGGGGGGGGGGEFGFFFFGCFEGCCEGGGGGGGGGGGGGGGGGGGGGGEGGGGFGGGGGGDGGGGG?CFGGGGGFGGGGFGGGGGGGGEDCGDCCFGGGFFFFGGGCCFF?FGFGDECGFC?FDGG>BCDDE)9:DBCGFCC)84<DA4<<FG>@FAD9;;3>E
@M02542:52:000000000-J9N43:1:1101:8420:2744 1:N:0:GTGAAA
CGGTTTATCACCGGCAGTCTCCCTAGAGTTCCCGACTTAACTCGTTGGCAACTAAGGATAGGGGTTGCGCTCGTTGCGGGACTTAACCCAACATTTCACAACACGAGCTGACGACAGCCATGCAGCACCTGTCTTACGGTTCCCGAAGGCACAACCGCATCTCTGCAGTCTTCCGTAGATGTCAAGAGTAGGTAAGGTTCTTCGCGTTGCGTCGAATTAAACCACATGCTCCACCGCTTGTTCGGGCCCCCGTCAATTCATTTGAGTTTTAATCTTGCGACCGTT
+
GGGFGGGGGGGGGGGGGGGAFGGGGGGGGGGGGGGGGGGGGGGGGGGGGGGGGGGGGGGGCFEFGGGGGGGGGGGGGGGGGGGGGGCCEEGGGGGGGFFGGGGGGGGGGGGGGCGGGFGGGGGGGGGGGGGGGGGGGGGGGGGGGGGGGGGGGGGGCGGDGGGGGDFGGGGGGGGGGGD,?CFGGFGGGGGGCCFBFFFCFG?FGGCCEGGGFGGGGGGGGDFFEG8??+0CE68:E3:*9)9>CDB:EDGE53(74<FFF76@B?4<9AFC>:*:5A61;0.8)
@M02542:52:000000000-J9N43:1:1101:24336:2763 2:N:0:GTGAAA
CGGTTTATCACCGGCAGTCTCCCTAGAGTTCCCGACTTAACTCGCTGGCAACTAAGGATAGGGGTTGCGCTCGTTGCGGGACTTAACCCAACATTTCACAACACGAGCTGACGACAGCCATGCAGCACCTGTCTTACGGTTCCCGAAGGCACAACCGCATCTCTGCAGTCTTCCGTAGATGTCAAGAGTAGGTAAGGTTCTTCGCGTTGCGTCGAATTAAACCACATGCTCCACCGATTGTGCGGGCCGCCGGCCATGCATTTGAGTATTTATCTTGAGAACGTT
+
GGGGGGGGGGGGGGGDGGGFEEEGGGGGGGCGGGGGGGFGGCGGGEGGGGGGGGGGGGGGGGGDFGECGE+?FGGGGDGGGGGGGGDFFGGEFGCFGGGGGGGGGGDEGCFGGGGGGGGGE88DEDFFGGGGGADDFGCFGGGGGG5*<EFGGGGGGGGEE,=CFGGG?DCA?FEE4=768=FF7;FAFF647@7C6AACFF7:<382659>B>30)77@C2358E??F7284>7(((109692>((((,9D()144)),6694<B<)5)).-)-2*1)0*6)))
@M02542:52:000000000-J9N43:1:1101:10776:2765 1:N:0:GTGAAA
ACAGCTTACACTGGCAGTCCTGCTAGAGTTCCCGACACTACTCGCTGGCAACTAACAACAGGGGTTGCGCTCGTTATAGGACTTAACCTGACACCTCACGGCACGAGCTGACGACAACCATGCAGCACCTTGAAAAACGTCCGAAGAAAAATCTGTTTCCAAATCTGTCGTTTCCCATTTAAGCCTTGGTAAGGTTCCTCGCGTATCATCGAATTAAACCACATGCTCCACCGCTTGTGCGGGCCCCCGTCAATTCCTTTGAGTTTCATTCTTGCGAACGTACTC
+
GGGGGGGGGGGFFGGGGGGGGGGGGGGGGGGGGGGGGGGGFGGGGGGGGCFFGGGGGGGGGGGGGFEGFGE:FFGCFGGGGGGGGGGGGGGGGGGGGGGGGGGGGGGGGFGGGGGGGGFBDFFFAGGGGGGGGGGCFGGG@FGGGGGGFFGCGGGFGEG9@FFGGGGGGFGGGGGGGGFFGGGGGGGGGGGGGGGGGGFGGGGGGGGGFGGCFFEFCEFGF5EG9CBFGGGGGGE55>CFD>EGGDBDEDDFFFBFFGGFGGFFFFFFFFFGGG@D6;>>FFFF*
@M02542:52:000000000-J9N43:1:1101:16802:2785 1:N:0:GTGAAA
GTCCACACCTTCCTCCGGTTTATCACCGGCAGTCTCCCTAGAGTTCCCGACTTAACTCGCTGGCAACTAAGGATAGGGGTTGCGCTCGTTGCGGGACTTAACCCAACATTTCACAACACGAGCTGACGACAGCCATGCAGCACCTGTCTTACGGTTCCCGAAGGCACAACCGCATCTCTGCAGTCTTCCGTAGATGTCAAGAGTAGGTAAGGTTCTTCGCGTTGCGTCGAATTAAACCACATGCTCCACCGCTTGTGCGGGCCCCCGTCAATTCATTTGAGTTTTAATCTTGCGACCGTAC
+
CCCCCGGGGGGGGGGGGGGGGGGGGGGGGGGGGGGGGGGGGGGGGGGGGGGGGGGGGGGGGGGGGGGGGGGGGGGGGGGGGGGGGGGGGGGGGGGGGGGGGGGGGGGGGGGGGGGGGGGGGGGGGGGGGGGGGGGGGGGGGGGGGGGGGGGGGGGGDGGGGGGGGGGGGGGGGGGGFGGGGGFFFGGGGGGGGGGGCFFGGGGFGGFGGGGGGGGGGCCEGGG=GDGGFGGGGGGGFFGGGFGGGGGGFGEEGD5F*6BGGGFBCDG>E<?FAFF?F>>??AAF244D*:=*69>923@5)
@M02542:52:000000000-J9N43:1:1101:20289:2786 1:N:0:GTGAAA
CGGTTTATCACCGGCAGTCTCCCTAGAGTTCCCGACTTAACTCGCCGGCAACTAAGGATAGGGGTTGCGCTCGTTGCGGGACTTAACCCAACATTTCACAACACGAGCTGACGACAGCCATGCAGCACCTGTCTTACGGTTCCCGAAGGCACAACCGCATCTCTGCAGTCTTCCGTAGATGTCAAGAGTAGGTAAGGTTCTTCGCGTTGCGTCGAATTAAACCACATGCTCCACCGCTTGTGCGGGCCCCCGTCAATTCATTTGAGTTTTAATCTTGCGACCGT
+
GGGGGGGGGGGGGGGGGGGGGGGGGGGGGGGGGGGGGGGGGGGGGGGGGGGGGGGGGGGGGGGGGGGGGGDGGGGGGGGGGGGGGGGGFGGGGGGGGGGGGGGGGGGGGFGGDGGGDGGGGFGGGGGGGGGGGGGGGGGGGEGGGGGGGGGGFFGGEEDGGGGGFGFGGGGGFGGGGEGGGF,;EFGGDGGGGGGGGGGGGGGGGGGG=CEE@EGGGGGGGGGG5FFGGGGGGGGEC<EFC067>DFFGGGFDC?EDFGFGGFFA<DFF<DGGCFG2ABFFFFF
@M02542:52:000000000-J9N43:1:1101:17801:2788 1:N:0:GTGAAA
CGGTTTATCACCGGCAGTCTCCCTAGAGTTCCCGACTTAACTCGCTGGCAACTAAGGATAGGGGTTGCGCTCGTTGCGGGACTTAACCCAACATTTCACAACACGAGCTGACGACAGCCATGCAGCACCTGTCTTACGGTTCCCGAAGGCACAACCGCATCTCTGCAGTCTTCCGTAGATGTCAAGAGTAGGTAAGGTTCTTCGCGTTGCGTCGAATTAAACCACATGCTCCACCGCTTGTGCGGGCCCCCGTCAATTCATTTGAGTTTTAATCTTGCGACCGT
+
GGGGGGGGGGGGGGGGGGGGGGGGGGGGGGGGGGGGGGGGGGGGGGGGGGGGGGGGGGGFEFGGGGGGGGGGGGGAFFGGGGGGGGGGGGGGGGGGGGGGGGGGGGGGGGGGGGGGGGGGGGGGGGGGGGFGGGGGGGGGGGGGGGGGGGGGGFGGGGGGGGGGGGGGGGGGGGGGGEGGGGGGGGGGGGGGGGGGGGGGGGGGGGCEGGGGFGGG:CFGGGGGFCG??+<CFCCEE5EFG0/9EGBBGGGF591@AGG7:7>7::):4>BGGF?F<A-((4<D
@M02542:52:000000000-J9N43:1:1101:24224:2807 1:N:0:GTGAAA
ACAGTTTACACTGGCAGTCTTGCTAGAGTTCCCGACTTGACTCGCTGGCAACTAACAACAGGGGTTGCGCTCGTTATAGGACTTAACCTGACACCTCACGGCACGAGCTGACGACAACCATGCAGCACCTTGTAAATTGTTCGAAGAAAAGTCTGCTTACAAACCTGTCAATCTACATTTAAGCCTTGGTAAGGTTCCTCGCGTATCATCGAATTAAACCACATGCTCCACCGCTTGTGCGGGCCCCCGTCAATTCCTTTGAGTTTCATTCTTGCGAACGTACTC
+
GGGGGGGGGGGGGCFGEFGGGCFFGGGGGGGFEEEGGG<EEFFFGFG7@FGGGGGGGFGFCEDEGGGDGG@:FGGGFDFDGGGGGGEFFGDGGE<FGGGG7FECFGEEGFGFFEEGGCBFFDFEEFGCGGGF?9<F,A?F,EC8DCFFFG8FDCD,8,,,7@>CF<,@D@FGFAFGGCDEFFC9DF:BFFFCBF7,?ACCEGGGG5=BCG8F4CFECG<DCCE6?8+?BFGC*::C*7++26)CED>DC9CBBF>F2:C7**,*69))4:A7F?F),409:05.*
@M02542:52:000000000-J9N43:1:1101:14964:2816 1:N:0:GTGAAA
CGGTTTATCACCGGCAGTCTCCCTAGAGTTCCCGACTTAACTCGCTGGCAACTAAGGATAGGGGTTGCGCTCGTTGCGGGACTTAACCCAACATTTCACAACACGAGCTGACGACAGCCATGCAGCACCTGTCTTACGGTTCCCGAAGGCACAACCGCATCTCTGCAGTCTTCCGTAGATGTCAAGAGTAGGTAAGGTTCTTCGCGTTGCGTCGAATTAAACCACATGCTCCACCGCTTGTGCGGGCCCCCGTCAATTCATTTGAGTTTTAATCTTGCGACCGT
+
GGGGGGGGGGGGCGGGGGGGGGGGGGGGGGGGGGGGGGGGGGGGGGGGGGGGFGGGGGGGGGGGGGGGGGGGGGGGGGGGGGGGGGGGGGGGGGGGGGGGGGGGGGGGGGGGGGGGGGGGGGGFFGGGGGGGGGGGGGGGGGGGGGDFGGGGGGGGGGGGGGGGGGGGGGGGGGGGGGGGFGFGGGGGGGGGGGGGGGGGGGGGGGGGGGGGFGGGGGGGGGGGGGGGGGCEGGGGGGGGG?FCGGBEGGGFFD8DF7:9FFFFFFADBFBD729F2<62;>:>
@M02542:52:000000000-J9N43:1:1101:16706:2829 1:N:0:GTGAAA
CGGTTTATCACCGGCAGTCTCCCTAGAGTTCCCGACTTAACTCGCTGGCAACTAAGGATAGGGGTTGCGCTCGTTGCGGGACTTAACCCAACATTTCACAACACGAGCTGACGACAGCCATGCAGCACCTGTCTTACGGTTCCCGAAGGCACAACCGCATCTCTGCAGTCTTCCGTAGATGTCAAGAGTAGGTAAGGTTCTTCGCGTTGCGTCGAATTAAACCACATGCTCCACCGCTTGTGCGGGCCCCCGTCAATTCATTTGAGTTTTAATCTTGCGACCGT
+
GGGGGGGGGGGGGGGGGGGGGGGGGGGGGGGGGGGGGGGGGGGGGGGGGGGGGGGGGGGEGFGGGGGGGGGGGGGGGGGGGGGGGGGGGGGGGGGGGGGGGGGGGGGGGGGGGGGGDGGGGGGGGGGGGGGGGGGGGGGGGGGGGGGGGGGGGGGGGGGGGGGGGGGGGGGGGGGGGGGGGGGGGGGFGGGGGGFGGGGGGGGGGGGGGGGGFGGGGGGGGFGGGGGGGGGGGGGGGGGGGFFGGGFFEGGFE7?>BFGFGGFFFFFFBFACFGFGFFFFFFFF
@M02542:52:000000000-J9N43:1:1101:9083:2841 1:N:0:GTGAAA
CGGTTTGTCACCGGCAGTCTCCTTAGAGTGCCCACCATAATGTGCTGGTAACTAAGGACAAGGGTTGCGCTCGTTACGGGACTTAACACAACATCTCACGACACGAGCTGACGACAGCCATGCAGCACCTGTGTCTGAGTTCCCGAAGGCACCAATCCATCTCTGGAAAGTTCTCAGCATGTCAAGGCCAGGTAAGGTTCTTCGCGTTGCTTCGAATTAAACCACATGCTCCACCGCTTGTGCGGGCCCCCGTCAATTCATTTGAGTTTTAACCTTGCGGCCGTT
+
GEEFFEEGCFG9FGCFFGGGGGFCGGGGGGGG,CFCGGGGFFFFGGGGGGGGCFGGGGGGGFACFGDGGG7FGGDFGGDGGGGGGGG9CEFDFFGFFGGGEGGG>CECEGGEECGF73>BFFFGGGG8FGGGGFGGFDGGAADFCF+CC7<,FFGF<7>CG9,FFFGGCC,7=DC=FFGGCC9B@>DFFFFFF9@BF,>FFGBCCE=5*:?FCCGG<=EFEFCFFGFCFCC+ACFEGGG3C:FD*<>BG)>BDGB><?>BGGF4)(6)6>A9FFFC2449995))
@M02542:52:000000000-J9N43:1:1101:12362:2859 1:N:0:GTGAAA
CGGTTTATCACCGGCAGTCTCCCTAGAGTTCCCGACTTAACTCGCTGGCAACTAAGGATAGGGGTTGCGCTCGTTGCGGGACTTAACCCAACATTTCACAACACGAGCTGACGACAGCCATGCAGCACCTGTCTTACGGTTCCCGAAGGCACAACCGCATCTCTGCAGTCTTCCGTAGATGTCAAGAGTAGGTAAGGTTCTTCGCGTTGCGTCGAATTAAACCACATGCTCCACCGCTTGTGCGGGCCCCCGTCAATTCATTTGAGTTTTAATCTTGCGACCGT
+
GGGGGGGGGGGGGGGGGGGGGGGGGGGGGGGGGGGGGGGGGGGGGGGGGGGGGGGGGGGGGGGGGGGGGGDGGGGGGGGGGGGGGGGGGGGGGGGGGGGGGGGGGGGGGGGGGGGGGGGGGGGGGGGGGGGGGGGGGGGGGGGGGGGGGGGGGGGGGGGGGFGGGGGGGGGGGGGGGFGGGFGGGGFGGGGGGGGGGGGGGGGGGGGGCGGGFCEFGGGGGGGGGGGGGFGGGGGGGGGGGFFGDGBDGGGFFGFFFGGFGGFFFFAAFBFFGFFGAFFB>>FF
@M02542:52:000000000-J9N43:1:1101:12301:2866 2:N:0:GTGAAA
CAGGTTATCCCTGGCAGTCCCTCTAGAGTGCCCAACTTAATGCTGGCAACTAAAGGCAAGGGTTGCGCTCGTTGCGGGACTTAACCCAACATCTCACGACACGAGCTGACGACAACCATGCACCACCTGTCACTTCTGTCCCCGAAGGGAAATCTCCGATTAAGGAGAGGTCAGAAGGATGTCAAGCTTAGGTAAGGTTCTTCGCGTTGCTTCGAATTAAACCACATGCCCCGCTACTTGTGCGGGTCCTCCGCAATTCCTTTGAGTTTCTCTCTTTCGAGCGTG
+
GGGGGGGGGGGGGGG8FGGGGGGGGGGGGGGGGGGGGGGGGGGGGGGGGGGGGGGGGGGGGDGFGGGGEGGGGGGGGGGGGGGGFGFDGGGGF,CFFGGDGGEGFEGFFCFDD:FGGGGGGGGGCEEGFGGGGGEG;FDEFDDCECEGGGGGGGFG75CCEGCF9BCFEGGAFGFCCC44AFC97=4AFFFFC>:?FG88;=BF=A579EFFF0CFA39ACAFF*;;3C*.4<>>(18:5<:2:E09BB<**(15214=>AFFA91.<<>)6)5)2*9757))))
@M02542:52:000000000-J9N43:1:1101:10924:2891 2:N:0:GTGAAA
CGGTTTGTCACCGGCAGTCTCATTAGAGTGCCCTTTCGTAGCAACTAATGACAAGGGTTGCGCTCGTTGCGGGACTTAACCCAACATCTCACGACACGAGCTGACGACGGCCATGCAGCACCTGTGTCTAGGTTCTCTTTCGAGCACTCTCACATCTCTGCAAGATTCCTAGCATGTCAAGGGTAGGTAAGGTTTTTCTCGTTGCATCGAATTAAACCACAACACCCACCGCTTGTGCGGGTCCCCGTCAATTCCTTTTAGTTTCCATCTTGCGTCCGTACTCCC
+
GGGGGGGGGGGGGGGDGGGGGGGGGGGGGGGGGGGGGDGDEGGGGGFGGAFEGGGGGGGGGGGGGGGGGG7FGGGGGGFFFGGFFCF<FGGGGGGGGGGDGFG9?CB:>CFGGGGGF,:=DFE=DGG;EBCBFFFFG7F9,:B,:*,5>3@AFGGF8CCC,<?FGFF:9CFCGGFG:CCFA6D8?>FFFFFFEF74C6+15.:;?FFC0A@6()389ACAC3(;*3),9/13>3)3)-9(1364>0;34(97)*:5-4*),*8))-.).6))-4(19)))))0)8
@M02542:52:000000000-J9N43:1:1101:24705:2911 1:N:0:GTGAAA
CGGTTTATCACCGGCAGTCTCCCTAGAGTTCCCGACTTAACTCGCTGGCAACTAAGGATAGGGGTTGCGCTCGTTGCGGGACTTAACCCAACATTTCACAACACGAGCTGACGACAGCCATGCAGCACCTGTCTTACGGTTCCCGAAGGCACAACCGCATCTCTGCAGCCTTCCGTAGATGTCAAGAGTAGGTAAGGTTCTTCGCGTTGCGTCGAATTAAACCACATGCTCCACCGCTTGTACGGGCCCCCGTCAATTCATTTGAGTTTTAATCTTGCGACCGTT
+
GGDGGGGGGGGGGGGGGGGGFGGGGFGGFFGGGGDGGGCFGGGGGGGDGGGGGFECFFFGEGGDGGGGGGGGGGGGGDGCCFFGFGGGGGGGGFFGGGGFGGGGGGGGGGFGCDGGGGGGGGGFGGGGGFFGGGGGGGGGGGGGGGC@FGGGGFGDGE@@FGGGFFFGFFEGGGGGCFEGGCFCCFFFGGFGGGGGGGEFGGFGGEGG8CEGFDG8CGGG7CFFGFGGFCFGGGGCGDGGFAFGGDE@EGGE5585<G>6>FBF)8<AAF>FGGFF944479>B)
@M02542:52:000000000-J9N43:1:1101:24733:2929 1:N:0:GTGAAA
CGGTTTATCACCGGCAGTCTCCCTAGAGTTCCCGACTTAACTCGCTGGCGACTAAGGATAGGGGTTGCGCTCGTTGCGGGACTTAACCCAACATTTCACAACACGAACTGACGACAGCCATGCAGCACCTGTCTTACGGTTCCCGAAGGCACAACCGCATCTCTGCAGTCTTCCGTAGATGTCAAGAGTAGGTAAGGTTCTTCGCGTTGCGTCGAATTAAACCACATGCTCCACCGCTTGTGCGGGCCCCCGTCAATTCATTTGAGTTTTAATCTTGTGACCGTT
+
FGG@C;FD9FCGEGGF@ECGFGAE<<E9FF,CFEFFFGGCFG9CE:F+@++8@+:6<EEE8=,+BFEFCF7CCBD,4+>FG@FGGFEAFGGFFFGGGGG?E7,:+=+3B,?FCCFGD8FF<,3C,7FFFF>@FDCFEF7FEE?C77*C<F@EA7FE7CFFGGF9C@CFFFFGGG7F:1=FEFF@CCGEF9BEF,?:BFCGGGF8**?*1*/:5*:87CGC7CC888C++0<++0C?EDE5<447C35;59C>79:><C7=*>)*)4:A)547>F4C))))).08)
@M02542:52:000000000-J9N43:1:1101:17624:2941 1:N:0:GTGAAA
CGGTTTATCACCGGCAGTCTCCCTAGAGTTCCCGGCTTAACTCGCTGGCAACTAAGGATAGGGGTTGCGCTCGTTGCGGGACTTAACCCAACATTTCACAACACGAGCTGACGACAGCCATGCAGCACCTGTCTTACGGTTCCCGAAGGCACAACCGCATCTCTGCAGTCTTCCGTAGATGTCAAGAGTAGGTAAGGTTCTTCGCGTTGCGTCGAATTAAACCACATGCCCCACCGCTTGTGCGGGCCCCCGGCAATTCATTTGAGTTTTAATCTTGCGACCGT
+
GGGFFGGGGGGGGGGGGGGGGGGGGGGGGGGGGGGGGGFGGGGGGGGGGGGGGFGDFGGFFFFEGGGGGDFEGGGGGGGGGGGGGGGGGGGDGGGGGGGGGGGGGGGGFDGGGGGGGGGGGGGGGFGGGGGGGGGGFGGFFFFGGGG@FGGGGGGEGGGGGGGFFGDFFDEGGGGEGGEFFGGFGCFGGGGGCFGGGFGCGFC8:EGEEGGG@7=FFGC>CEDCGG86C+*:>EGGGG59D>FDGDBF=C:))/1577D?FGA4<2<:>DFGF7*>))--1,77
@M02542:52:000000000-J9N43:1:1101:24244:3003 1:N:0:GTGAAA
CGGTTTATCACCGGCAGTCTCCCTAGAGTTCCCGACTTAACTCGCTGGCAACTAAGGATAGGGGTTGCGCTCGTTGCGGGACTTAACCCAACATTTCACAACACGAGCTGACGACAGCCATGCAGCACCTGTCTTACGGTTCCCGAAGGCACAACCGCATCTCTGCAGTCTTCCGTAGATGTCAAGAGTAGGTAAGGTTCTTCGCGTTGCGTCGAATTAAACCACATGCTCCACCGCTTGTGCGGGCCCCCGTCAATTCATTTGAGTTTTAATCTTGCGACCGT
+
GGGGGGGGGGGGGGGGGGGGGGGGGGGGGGGGGGGGGGGGGGGGGGGGGGGGGGGGGGGGGGGGGGGGGGEGGGFGGGGGGGGGGGGGGEGGGGGGGGGGGGGGGGGGGGGGGGGGGGGGGGGGGGGGGGGFFFGGGGGGGGGGGGGGGGGGGGGGGGGGGGGGGGGGGGGGGGGGGGGGGGGGGGGCFGGGGGGGGGGGGGGGGGGGDEGG>EGGGGGGGGGGGGG:69CFGFGDGGGFC:FDGGBFGGGFFGFFAEGFGGF4>BAA<BF4CCFGFDFFFBE7
@M02542:52:000000000-J9N43:1:1101:6161:3050 1:N:0:GTGAAA
GTCCACACCTTCCTCCGGTTTATCACCGGCAGTCTCCCTAGAGTTCCCGACTTAACTCGCTGGCAACTAAGGATAGGGGTTGCGCTCGTTGCGGGACTTAACCCAACATTTCACAACACGAGCTGACGACAGCCATGCAGCACCTGTCTTACGGTTCCCGAAGGCACAACCGCATCTCTGCAGTCTTCCGTAGATGTCAAGAGTAGGTAAGGTTCTTCGCGTTGCGTCGAATTAAACCACATGCTCAACCGCTTGTGCGGGCCCCCGTCAATTCATTTGAGTTTTAATCTTGCGACCGTAC
+
CCCC9CE;FFGGFGGGG>6CC,CCECGGGCEBCECECCFF@,CCEGGCGGGCGEFFG9B@EDFFF@CECGGGCGCCFGGCFE<C@+8@FFC7FGGG@FGGG<EFGGCFG<FGGCFFE8FCGG:F>FFG7FE>FFFG<@FGGFGF=EF7@CC=FEGGG,EF7F:@:FF>B<FEG7<FAFF;<CC<CCFFGGG,:FE9C?FFDGC<C?FGG,<:CCFFG@FDCCECCGGG@58CF7CF:6*2C8+@+<9ACGGGCDFCF<35E)8>C73>BC?F99:77:AB?4254)4?C7=:41(439.))
@M02542:52:000000000-J9N43:1:1101:21158:3070 2:N:0:GTGAAA
CGGTTTGTCACCGGCAGTCACCTTAGAGTGCCCAACTTAATGATGGCAACTAAGATCAAGGTTTGCGCTCGTTGCGGGACTTAGCCCAACATCTCACGACACGAGCTTACGACAACCATGCACCACCTGTCACTCTGCCCCCGAAGGAGAAGCCCTATCGCTAGGGTTTTCAGAGGATGTCATGACCTGGTAAGGTTCTTCGCGTTGCTGCGAATTAAACCACCTGCTCCACCGCTTGTACGGGCCCCCGGCACTCCCTTTGAGTTTCATGCTTCCGGCCGTCCT
+
GGGGG7FGGGGGD7FGGGGFGGGGGGGGFAEFGGGGFGFDFE9<F<<EFG<EECFFFF<,F,:,CF@F7CCGDEC:@CFFBFFA<FF8+++,5,:,C4=C+C:C+84,6?AB:=>FGEGGC,38,@B?=,@,83D7,9,@FEE++8:DFG6,6@8,;?9*4145;FF::7E91,4*;6C88B+++0/16AFFC47:7+;@63)8358(7+7),0C7**<=C22*0+),*9??>5>90(0).:>()(,4(()14)2(4(.).*9(.4<A))6-.))*/))0)007)
@M02542:52:000000000-J9N43:1:1101:21850:3094 1:N:0:GTGAAA
CGGTTTATCACCGGCAGTCTCCCTAGAGTTCCCGACTTAACTCGCTGGCAACTAAGGATAGGGGTTGCGCTCGTTGCGGGACTTAACCCAACATTTCACAACACGAGCTGACGACAGCCATGCAGCACCTGTCTTACGGTTCCCGAAGGCACAACCGCATCTCTGCAGTCTTCCGTAGATGTCAAGAGTAGGTAAGGTTCTTCGCGTTGCGTCGAATTAAACAACATGCTCCACCGCTTGTGCGGGCCCCCGTCAATTCATTTGAGTTTTAATCTTGCGACCGT
+
GGGFGEGGGGGGGGGDGGGGGGGGGGGGGGGGGGGGGGGGGGGGGGGGGGGGGGGGGGGGGGGGGGGFGGGGGGGEGGGGGGGFGGGGGGGGGGF9FFGG=FCGGGDGGFFGE7FCDGEGGGGGGGGGGGGGCFGFGGGGGGGGGE@BFFEGGGGGGCF7CFCFFGGGGGGGFCF@CF5<EEGGGC9BFGGGFF:<FAFFCFFGGDEEE=EGEEGGGGFFGG+;FFG?FFFGGGGGGGE<F?=DGGF@GGDFFG?5>+>6:7<?A?46<><FGC4C<<9BFFFF
@M02542:52:000000000-J9N43:1:1101:16119:3121 1:N:0:GTGAAA
CGGTTTATCACCGGCAGTCTCCCTAGAGTTCCCGACTTAACTCGCTGGCAACTAAGGATAGGGGTTGCGCTCGTTGCGGGACTTAACCCAACATTTCACAACACGAGCTGACGACAGCCATGCAGCACCTGTCTTACGGTTCCCGAAGGCACAACCGCATCTCTGCAGTCTTCCGTAGATGTCAAGAGTAGGTAAGGTTCTTCGCGTTGCGTCGAATTAAACCACATGCTCCACCGCTTGTGCGGGCCCCCGTCAATTCATTTGAGTTTTAATCTTGCGACCGT
+
GGGGGGGGGGGGDEGGGGGGFGGGGGFGGGGGGGGGGGGGGGGGGGGGGGGGGGGGGGGGGGGGGGGGGGGGGGGGGGGGGGGGGGGGGGGGGGGGGGGGGGGGGFGGGGGGGGGGGGGGGGGGGGGGGGGGGGGGDFGGGGGGGGGGGGGGGGGGGGGGGGGGGGGGGGGGGGGGFDGFGGFGGGFGGGGGGGGFGGG7EFGGGGGGGGGGFGCGGGGGGGGGFC6+<<ECGFGGGGG3FFFGGGFFGGGDFGF5>:CFFC96A<ABBF>CFCFF4907935>
@M02542:52:000000000-J9N43:1:1101:15948:3158 1:N:0:GTGAAA
CGGTTTATCACCGGCAGTCTCCCTAGAGTTCCCGACTTAACTCGCTGGCAACTAAGGATAGGGGTTGCGCTCGTTGCGGGACTTAACCCAACATTTCACAACACGAGTTGACGACAGCCATGCAGCACCTGTCTTACGGTTCCCGAAGGCACAACCGCATCTCTGCAGTCTTCCGTAGATGTCAAGAGTAGGTAAAGTTCTTCGCGTTGCGTCGAATTAAACCACATGCTCCACCGCTTGTGCGGGCCCCCGTCAATTCATTTGAGTTTTAATCTTGCGACCGT
+
GGGGGGGGGGGGGGGGGGGGGGGGGGGGGGGGGGGGGGGGGGGGGGGCGGGGGGGGGGGGGGGGGGGGGGGGGGGGGGGGGGGGGGGGFGGGGGGGGGGGGGGGGGGGGGGGGGGGGGGGGGGGGGGGGGGGGGGGGGGGGGGGGGGGGGGGGGGGGGGGGGGGGGGGGGGGGGGGGGGGGGGGGGGGGGGGGGGGGGGGGGGGGGGGGGGGFCEGFGGGGGFGGGFEFC?FGFGEEGGGFFFD5C:@GGGFFGFEFFFFGD<6:6AAB>ACF77CAA29>;5>
@M02542:52:000000000-J9N43:1:1101:21642:3172 1:N:0:GTGAAA
CGGTTTATCACCGGCAGTCTCCCTAGAGTTCCCGACTTGACTCGCTGGCAACTAAGGATAGGGGTTGCGCTCGTTGCGGGACTTAACCCAACATTTCACAACACGAGCTGACGACAGCCATGCAGCACCTGTCTTACGGTTCCCGAAGGCACAACCGCATCTCTGCAGTCTCCCGTAGATGTCAAGAGTAGGTAAGGTTCTTCGCGTTGCGTCGAATTAAACCACATGCTCCACCGCTTGTGCGGGCCCCCGTCAATTCATTTGAGTTTTAATCTTGCGACCGT
+
GGGGGGGGGGGGGGGGGGGGGGGGGGGGGGGGGGGGGGGGGGGGGGGGGGGGGGGGGGGGGGGGGGGGGGGGGGGGGGGGGGGGGGFGGGGGGGGGGGGGGGGGGGGGGGGGGGGGGGGGGGGGGGGGGGGGGGGGGGGGGGGGGGGGGGGGFGGGGGGGGGGGGGGGGGCGGGGGGDEGGGGGGCCGGGGGEFFFGEFGGGGGGGGGGGGGFGGFGGGGGGGGGGGGG9CFFGGGGGGGG06<EGFFGGGFFGFFFGGFGGFF2<<4AFFGF:BD2<692>>E
@M02542:52:000000000-J9N43:1:1101:10457:3183 1:N:0:GTGAAA
CAGTTTATCACCGGCAGTCTCCCTAGAGTTCCCGACTTAACTCGCTGGCAACTAAGGATAGGGGTTGCGCTCGTTGCGGGACTTAACCCAACATTTCACAACACGAGCTGACGACAGCCATGCAGCACCTGTCTTACGGTTCCCGAAGGCACAACCGCATCTCTGCAGTCTTCCGTAGATGTCAAGAGTAGGTAAGGTTCTTCGCGTTGCGTCGAATTAAACCACATGCTCCACCGCTTGTGCGGGCCCCCGTCAATTCATTTGAGTTTTAATCTTGCGACCGTT
+
GGGGGGGGGGGGGGGGGGGGGGGGGGGGGGGGGGGGGGGGGGGGGGGGGGGGGGGGGGGGGGGGGGGGGGGGGGGGGGGGGGGGGGGGFGGGGGGGGGGGGGGGGGGGGGGGGGGGGGGGGGGGGGGGGGGGGGGGGGGGGGGGGGGFGGGGGGGGGGGGGGGGFF<>CFGGFGGGGGGGGGGGGGGCFGGGGGGGGFGGGGGFCGGD8EEG>EGGGGGGFGFG5CGFD<<EGGGDGGGCF3@DGGFFGDGF3<1B>EF6CFDF4<59ABACFFFGAA>9;BEF)
@M02542:52:000000000-J9N43:1:1101:15214:3204 2:N:0:GTGAAA
CGGTTTATCACCGGCAGTCTCCCTAGAGTTCCCGACTTAACTCGCTGGCAACTAAGGATAGGGGTTGCGCTCGTTGCGGGACTTAACCCAACATTTCACAACACGAGCTGACGACAGCCATGCAGCACCTGTCTTACGGTTCCCGAAGGCACAACCGCATCTCTGCAGTCTTCCGTAGATGTCAAGAGTAGGTAAGGTTCTTCGCGTTGCGTCGAATTAAACCACATGCTCCACCGCTTGTGCGGGCCCCCGTCAATTCATTTTAGTTTTAAACTTTCCACCTGT
+
GGGGGGGGGGGGGGGCGGGGFFGGGGGGGGGGGGGGGGGGGGGGGGGGGGGGGGGGGGGGGGGGGGGGGGGGGGGGGGGGGGGGGGGGGGGGGGGGGGGGFGGGGGGGGGGGGGGGGGGGGGGGGGGGGGGGGGGGGGGGGGGGGGEEGGFGGGGGGGGEE@FGGGGGGGDFGGGGG=CFCGGF+;FAFFA=>6CFGGF>AAFFFFFFBD;DF0D@FF7@FAFGGD?,4*.>?FFFB>C:B2<6@>0;,3)9,7<?AAF<<F*)-344:92)).4:***97<))*
@M02542:52:000000000-J9N43:1:1101:12711:3212 2:N:0:GTGAAA
CGGTTTATCACCGGCAGTCTCCCTAGAGTTCCCGACTTAACTCGCTGGCAACTAAGGATAGGGGTTGCGCTCGTTGCGGGACTTAACCCAACATTTCACAACACGAGCTGACGACAGCCATGCAGCACCTGTCTTACGGTTCCCGAAGGCACAACCGCATCTCTGCAGTCTTCCGTAGATGTCAAGAGTAGGTAAGGTTCTTCGCGTTGCGTCGAATTAAACCACATGCCCCACCGCTTGTGCGGGCCCCCGGCAATTCATTTGAGTTTTAATCTTTCGACCGTC
+
GGGGGGGGGGGGGGG7FFGGGGFGGGGGGGGGGGGGGGGGGEGGGGGGDDFFGFCGGGGGGGGGGGGGGGGEECGGGGGGGGGGEGGGGEGGGGGGGDGGGGGGGGEGGGGGCGGDEGFFG8E99EDFCCFC7,EFFFBDCCFGGGC@EFC>>CED45CEE77,,?,><CC@FCAFG*28+=;+:<FA8C6AEA>DC<BFFFFFFDFBFE651(>3@FGFGF7FF562D614)076B>*4?>D?F07;997)(9),4<?247=4<064:64:>:AF*77<B>5<)
@M02542:52:000000000-J9N43:1:1101:21653:3214 1:N:0:GTGAAA
CGGTTTATCACCGGCAGTCTCCCTAGAGTTCCTGACTTAACTCGCTGGCAACTAAGGATAGGGGTTGCGCTCGTTGCGGGACTTAACCCAACATTTCACAGCACGAGCTGACGACAGCCATGCAGCACCTGTCTTACGGTTCCCGAAGGCACAACCGCATCTCTGCAGTCTTCCGTAGATGTCAAGAGTAGGTAAGGTTCTTCGCGTTGCGTCGAATTAAACCACATGCTCCACCGCTTGTGCGGGCCCCCGTCAATTCATTTGAGTTTTAATCTTGCGACCGT
+
GGGGGGGGGGGGGGGGGGGGGGGGGGGGGGGG,EGGGGGGGGGGGGGGGGGGGGGGGGGGGGGGGGGGGGGGGGGGGGGGGGGGGGGGGGGGGGGGGGGGCGGGGGGGGGGGGGGGGGGGGGGGGGGGGGGGGGGGGGGGGGGGGGGGGFGGGGGGGGGGGGGGGGGGGGGGGGGGGGGGGGGGGGGGGGGGGGGGGFGGGGGGGGGGCEGGFGGGGGGGGG6@FGGCGGGGGFGEGGGGG7FGDCBEGDGFFGFFAGGFGGFFFFFFFFFGGCFG9>71>BEF
@M02542:52:000000000-J9N43:1:1101:9014:3240 1:N:0:GTGAAA
CGGTTTGTCACCGGCAGTCACCTTAGAGTGCCCAACTAAATGATGGCAACTAAGATCAAGGGTTGCGCTCGTTGCGGGACTTAACCCAACATCTCACGACACGAGCTGACGACAACCATGCACCACCTGTCACTCTGCTCCCGAAGGAGAAGCCCTATCTCTAGGGTTGTCAGAGGATGTCAAGACCTGGTAAGGTTCTTCGCGTTGCCTCGAATTAAACCACATGCTCCACCGCTTGTGCGGGCCCCCGTCAATTCCTTTGAGTTTCAGCCTTGCGGCCGTACT
+
GGGFGGGGEGGGGGGGEGGGDGGGFGDGCGGGGGGGGGGGGAFGGGGGGGGGGGGFCFGGGGDGGGGGGEEGGGGGGGDGGCGGGGFGGGGGGGGGGGGFGGGGGGGGFGGGGEGEGDGFGFCFGFGFGGGGGCFGGGGGFGGGDEGGGGGGFCFGGFFFGGFGGDFGGGGGG9FG7FFGGGFGFGGFGF@FFDFGGGGF?FEGGGGGGGGGFDFGGGGFFFFFGGGEFGGGGGEE=FE6C6B<EG:D5D7>EG2?<GGFG75><AAB>ABGGC:C19196>7>)
@M02542:52:000000000-J9N43:1:1101:11264:3274 1:N:0:GTGAAA
CGGTTTATCACCGGCAGTCTCCCTAGAGTTCCCGACTTAACTCGCTGGCAACTAAGGATAGGGGTTGCGCTCGTTGCGGGACTTAACCCAACATTTCACAACACGAGCTGACGACAGCCATGCAGCACCTGTCTTACGGCTCCCGAAGGCACAACCGCATCTCTGCAGTCTTCCGTAGATGTCAAGAGTAGGTAAGGTTCTTCGCGTTGCGTCGAATTAAACCACATGCTCCACCGCTTGTGCGGGCCCCCGTCAATTCATTTGAGTTTTAATCTTGCGACCGT
+
GGGGGGGGGGGGGGGGGGGGGGGGGGGGGGGGGGGGGGGGGGGGGGGGGGGGGGGGGGGGGGGGGGGGGGGGGGGGGGGGGGGGGGGGGGGGGGGGGGGGGGGGGGGGGGGGGGGGGGGGGGGGGGGGGGGGGGGGGGGGGGGGGGGGGGGGCGGGGGGGGGGGFFGGGGGFGFGGGGGGGGGGGGGGGGGGGGGGGGGGFFGGGGGEEGGGEEEGFGGGGGGGGGGGGGGGGGGGGGGGG?FGGGFFGGGEFGFFAEGFGGFFFFD>F>ADGFFFFFF>>FFF
@M02542:52:000000000-J9N43:1:1101:9164:3312 1:N:0:GTGAAA
CGGTTTATCACCGGCAGTCTCCCTAGAGTTCCCGACTTAACTCGCTGGCAACTAAGGATAGGGGTTGCGCTCGTTGCGGGACTTAACCCAACATTTCACAACACGAGCTGACGACAGCCATGCAGCACCTGTCTTACGGTTCCCGAAGGCACAACCGCATCTCTGCAGTCTTCCGTAGATGTCAAGAGTAGGTAAGGTTCTTCGCGTTGCGTCGAATTAAACCACATGCTCCACCGCTTGTTCGGGCCCCCGTCAATTCATTTGTGTTTTAATCTTGCGACCGT
+
GGGGGGGGGGGGGGGGGGGGGGGGGGGGGGGGGGGGGGGGGGGGGGGGGGGGGGGGGGGGGGGGGGGGGGGGGGGGGGGGGGGGGGGGGGGGGGGGGGGGGGGGGGGGGGGGGGGGGGGGGGGGGGGGGGGGGGGGGGGGGGGGGGGGGFGGEGGGGGGGGGGGGGGGGEFGGGGGGEGGGGCFGGGGGGGGGGGGGFFGGGGGGGGGEGGDBGGGGGGFGGGGGGGFGC7CFGFCEDGGG963CG@FGDGFBD?BAEFFFGFF)4(47:AGGC4FAAB919)7
@M02542:52:000000000-J9N43:1:1101:17276:3335 1:N:0:GTGAAA
CGGTTTATCACCGGCAGTCTCCCTAGAGTTCCCGACTTAACTCGCTGGCAACTAAGGATAGGGGTTGCGCTTGTTGCGGGACTTAACCCAACATTTCACAACACGAGCTGACGACAGCCATGCAGCACCTGTCTTACGGTTCCCGAAGGCACAACCGCATCTCTGCAGTCTTCCGTAGATGTCAAGAGTAGGTAAGGTTCTTCGCGTTGCGTCGAATTAAACCACATGCTCCACCGCTTGTGCGGGCCCCCGTCAATTCATTTGAGTTTTAATCTTGCGACCGT
+
GGGGGGGGGGGGGGGGGGGGGGGGGGGGGGGGGGGGGGGGGGGGGGGGGGGGGGGGGGGGGGGGGGGGGGGEGGGGGGGGGGGGGGGGGGGGGGGGGGGGGGGGGGGGGGGGGGGGGGGGGGGGGGGGGGGGGGGGGGGCFGGGGGGGGGGGGGGGGGGGGGGGGGGGGGGGGGGGGGGGGGGGGGGGGGGGGGGGGGGGGGGGGGGGGGGGBEGGGGGGGGGGGGGGGGGGGGGGGGGFG?FGGGFFGGGFFGFFFGGFGG2@D?AAF>62:>BGAFF>FFFF
@M02542:52:000000000-J9N43:1:1101:19560:3363 1:N:0:GTGAAA
CGGTTTATCACCGGCAGTCTCCCTAGAGTTCCCGACTTAACTCGCTGGCAACTAAGGATAGGGGTTGCGCTCGTTGCGGGACTTAACCCAACATTTCACAACACGAGCTGACGACAGCCATGCAGCACCTGTCTTACGGTTCCCGAAGGCACAACCGCATCTCTGCAGTCTTCCGTAGATGTCAAGAGTAGGTAAGGTTCTTCGCGTTGCGTCGAATTAAACCACATGCTCCACCGCTTGTGCGGGCCCCCGTCAATTCATTTGAGTTTTATTCTTGCGACCGT
+
GGGGGGGGGGGGGGGGGGGGGGGGGGGGGGGGGGGGGGGGGGGGGGGGGGGGGGGGGGGGGGGGGGGGGGGGGGGGGGGGGGGGGGGGGGGGGGGGGGGGGGGGGGGGGGGGGGGGGGGGGGGGGGGGGGGGGGGGGGGGGGGGGGGGGGGGGGGGGGGGGGGGGGGGGGGGGGGGGGGGGGGGGGGGGGGGGGGGGGGGGGGFGGGGGGGGFGGGGGGGGGGGGGGGGGGGGGGGGGGGGFFDGGEBGGG>>D?D9<D?DDDFD0AAAAA*:CFG2<999255
@M02542:52:000000000-J9N43:1:1101:22463:3380 1:N:0:GTGAAA
CGGTTTATCACCGGCAGTCTCCCTAGAGTTCCCGACTTAACTCGCTGGCAACTAAGGATAGGGGTTGCGCTCGTTGCGGGACTTAACCCAACATTTCACAACACGAGCTGACGACAGCCATGCAGCACCTGTCTTACGGTTCCCGAAGGCACAACCGCATCTCTGCAGTCTTCCGTAGATGTCAAGAGTAGGTAAGGTTCTTCGCGTTGCGTCGAATTAAACCACATGCTCCACCGCTTGTGCGGGCCCCCGTCAATTCATTTGAGTTTTAATCTCGCGACCGTT
+
GGGGGGGGGGGGGGGGGGGGGGGGGGGGGGGGGGGGGGGGGGGGGGGGGGGGGGGGGGGGGGGGGGGGGGGGGGGGGGGGGGGGGGGGGGGGGGGGGGGGGGGGGGGGGGGGGGGGGGGGGGGGGGGGGGGGGGGGGGGGGGGGGGGGGGGGGGGGGGGGGGGGGGGGGGGGGGGGGGGGGGGGGGGGGGGGFGGGGGGGGGGGGGGGGGGGFGGGGGGGGGGGGGGGGGGGGCGEGGEGG3FGGGFFGGGFFGFFFGGFGGFFFFFFFFFCD:0>18149>:D)
@M02542:52:000000000-J9N43:1:1101:7035:3402 1:N:0:GTGAAA
CGGTTTGTCACCGGCAGTCTCCTTAGAGTGCCCACCATTACTTGCTGGTAACTAAGGACAAGGGTTGCGCTCGTTACGGGACTTAACCCAACATCTCACGACACGAGCTGACGACAGCCATGCAGCACCTGTGTCTGAGTTCCCGAAGGCACCAATCCATCTCTGGAAAGTTCTCAGCATGTCAAGGCCAGGTAAGGTTCTTCGCGTTGCTTTGAATTAAACCACATGCTCCACCGCTTGTGCGGGCCCCCGTCAATTCATTTGAGTTTTAACCTTGCGGCCCT
+
DGEEG7FGFFFFEDGFFGGGCFFGFGGGGGGAFGGGGGGGG,EF9EECFGGGGGGGGFGEFFF:EFGFG@EEGGG<F7FFCEGGGGGA=FFEF8?B?FGFGGCFGDCGGFGGDGGGCF<3EFFFFFFGGCGDFGGA=<FGF9ED:FGGGFFGFGGCGGGDE;DCF7BFAGF,73@<F@FFDFA@CFFDC5BF:,<<F,<C?CFF5:CGEGG7+3++;C9D9FCFGFGE?9A6+ACEGDEF0)/>57@BGDDF<*(06CFBGGA?21-.-622:F?7):9>FF)0
@M02542:52:000000000-J9N43:1:1101:20973:3430 1:N:0:GTGAAA
CGGTTTATCACCGGCAGTTTCCCTAGAGTTCCCGACTTAACTCGCTGGCAACTAAGGATAGGGGTTGCGCTCGTTGCGGGACTTAACCCAACATTTCACAACACGAGCTGACGACAGCCATGCAGCACCTGTCTTACGGTTCCCGAAGGCACAACCGCATCTCTGCAGTCTTCCGTAGATGTCAAGCGTAGGTAAGGTTCTTCGCGTTGCGTCGAATTAAACCACATTCTCCACCGCTTGTGCGGGCCCCCGTCAATTCATTTGAGTTTTTATCTTGCGACCGT
+
CEEGGEFGFCFEFDGGGGGFGGCGFGFGEEGFGEFFFGFGFGFFGGGGGGGG@FGGGGGFFFFGGCEFGGGGDEGGGEDEFGGGGGFGGGFCDFGGGGGGGGF@CFCGDGGGGGGE:D<DDDFGGGFFFGGFGFCGGCFGGGGGGEGGGGGGDFGEGEG>FFGDFFGGGCFGFGGGGEGFFFF9++,3A>:CB:AFGGGFGGGGGGGGDGGGFGG5>ECD9?88EG?+<9:CCGFCD577C?FCGDEFEDD3733<AF*/2:476?>>9)(*0:=FA9620988
@M02542:52:000000000-J9N43:1:1101:6700:3440 1:N:0:GTGAAA
CGGTTTATCACCGGCAGTCTCCCTAAAGTTCCCGACTTAACTCGCTGGCAACTAAGGATAGGGGTTGCGCTCGTTGCGGGACTTAACCCAACATTTCACAACACGAGCTGACGACAGCCATGCAGCACCTGTCTTACGGTTCCCGAAGGCACAACCGCATCTCTGCAGTCTTCCGTAGATGTCAAGAGTAGGTAAGGTTCTTCGCGTTGCGTCGAATTAAACCACATGCCCCACCGCTTTTGCGGGCCCCCGTCAATTCATTTGAGTTTTAATCTTGCGACCGTT
+
GGGGGGGGGGGGGGGGEGGFGGGGGEGFGGGGGGGGGGGGGGGGGGFEGGGGGGGGCFGGGFDGEGCGGGEGGGGFGGGDGGGGGGFGGGGGGGGGGFGGGGGGEGGGGGFFBFGGGGGGGFGGGGGGGGGGGGGGGGCAGGGGGGGGGGGGGGGGFFG*CFCFFGFC@FEGGGEFGFCGGGFGGGGCFGGGFCCFGGGGGGG5CEGG5CCCD*8ECFGFGGGGGGGDG+0:CEE57DG376?DE3BDG3C:)>:FB+?FDGAF9?A<<><FG7*:<>(227@D)
@M02542:52:000000000-J9N43:1:1101:13514:3443 1:N:0:GTGAAA
CGGTTTATCACCGGCAGTCTCCCTAGAGTTCCCGACTTAACTCGCTGGCAACTAAGGATAGGGGTTGCGCTCGTTGCGGGACTTAACCCAACATTTCACAACACGAGCTGACGACAGCCATGCAGCACCTGTCTTACGGTTCCCGAAGGCACAACCGCATCTCTGCAGTCTTCCGTAGATGTCAAGAGTAGGTAAGGTTCTTCGCGTTGCGTCGAATTAAACCACATGCTCCACCGCTTGTGCGGGCCCCCGTCAATTCATTTGAGTTTTAATCTTGCGACCGT
+
GGGGGGGGGGGGGGGGGGGGGGGGGGGGGGGGGGGGGGGGGGGGGGGGGGGGGGGGGGGGGGGGGGGGGGGGGGGGGGGGGGGGGGGGGGGGGFGGGGGGGGGGGGGGGFGGGGGGGGGGGGGGGGGGGGGGGGGGGGFFFGGGDGGGGGGGGGGGGGGGGGG9,CCCFGGGGGGGGD5FFGGFGF@FGGGGGGGGGGGGGGGFGGGG8EEGFGGGGGEFGGFGGGG?FFGGFGGGGDGGF?FGGDFFGGDEFGFEB<FFGGBFBFBBFFDGGGFF<BF>BF>D
@M02542:52:000000000-J9N43:1:1101:10389:3456 1:N:0:GTGAAA
CGGTTTGTCACCGGCAGTCTCCTTAGAGTGCCCACCATTACGTGCTGGTAACTAAGGACAAGGGTTGCGCTCGTTACGGGACTTAACCCAACATCTCACGACACGAGCTGACGACAGCCATGCAGCACCTGTGTCTGAGTTCCCGAAGGCACCAATCCATCTCTGGAAAGTTCTCAGCATGTCAAGGCCAGGTAAGGTTCTTCGCGTTGCTTCGAATTAAACCACATGCTCCACCGCTTGTGCGGGCCCCCGTCAATTCATTTGAGTTTTAACCTTGCGGCCGT
+
GGEGGEEGEFGGGEGGEGGFFGGFFGFGGGGGGGGGGGGGG8FFGGGFGGGG@FGGGDGGGG8@FGDGGGGGD@GFFGGGGGCGGGGGGFGGGGGEFEEFCGGGGGGGGGGGGGDGGGGGGGFGGGGFFGCDFGGGCDFFDFGFGGFFGDGF+BFGGGGFCF=EDFGF::=@;CFFFGGDEBCCGDAEDFFGCFG9B?;;FFFFEGEGGGGFFGGGGGGGGGGGFGCCCFFGGGGGGGGGF?F*>:5DCDGEEDFFFG>FFGBFFFFFFFFGGG@GAF;9>0BB
@M02542:52:000000000-J9N43:1:1101:15487:3461 2:N:0:GTGAAA
CGAGTTGACCCCGGCAGTCTCTCACGAGTCCCCACCATAACGTGCTGGCAACATGAGACAAGGGTTGCGCTCGTTGCGGGACTTAACCCAACATCTCACGACACGAGCTGACGACAGCCATGCACCACCTGCACACAGGCCACAAGGGAACTGATATCTCTACCAGCGTCCTGTGCAGGTCAAACCCAGGTAAGGTTCTTCGCGTTGCATCCAATTAATCCAACTGCCCCCACGCTTGTGCGGGCCCCCGCAAATTCCTTTGAGTTTTAACCTTGCTGCCGTACC
+
GGGGGGGGG9FFGGC:FGE<FEF@FF,FFGGFGGGGGGGGGGGGGGGGGGGGGGECFGGGGGGGGGGGGGCEGFDFGGDGGGGGGGGGGGGGGGF9FGFFGFGGEGGEC,ABFGGGGGGGF,=,8@D8C@G63<DFGDFFE,@7DFFCCGGCG9,,+6,5B79=9,,*6?E5,14,+,*;),?FG?:>A>=:);6+;?AF=.)::E3()37))5*9@B7/:))+*+1(*9((7)52:0*).(-4)14(3,)1()*)).*651*(:44<))-3<2)**960)008)
@M02542:52:000000000-J9N43:1:1101:20902:3499 1:N:0:GTGAAA
CGGTTTATCACCGGCAGTCTCCCTAGAGTTCCCGACTTAACTCGCTGGCAACTAAGGATAGGGGTTGCGCTCGTTGCGGGACTTAACCCAACATTTCACAACACGGGCTGACGACAGCCATGCAGCACCTGTCTTACGGTTCCCGAAGGCACAACCGCATCTCTGCAGTCTTCCGTAGATGTCAAGAGTAGGTAAGGTTCTTCGCGTTGCGTCGAATTAAACCACATGCTCCACCGCTTGTGCGGGCCCCCGTCAATTCATTTGAGTTTTAATCTTGCGACCGT
+
GGGGGGGGGGGGGGGGGGGFGGGGGGGGGGGGGGGGGGFGGGGGGGGGGGGGGGGGGGGGGGGGGGGGGGGGGGGGGEGGGGGGGGGGGGGGGGGGGGGGGGGGGGGGGGGGGGGGGGGGGGGGGGGGGGGGGGGGGGFGGEGGGGGGDGGGGGGGGGGGGGGGGGGGGGGGGGGGGGGGGGGGGGGGGGGGFCGGGCFGGGGGGGGGGGGGFGGFFGFGGGGGGGGDFFFCCEGGGGGGGFFGDGE:CDGFDCB>AGFFGGF4<B:AAFAFF>9F9<>>BFFF
@M02542:52:000000000-J9N43:1:1101:9879:3525 1:N:0:GTGAAA
TCGGCTTATCACCGGCAGTCCCCTTAGAGTGCCCAACTGAATGCTGGCAACTAAGGGCGAGGGTTGCGCTCGTTGCGGGACTTAACCCAACATCTCACGACACGAGCTGACGACAGCCATGCAGCACCTGTCACCGATCCAGCCTAACTGAAGGACAATGTCCCCACTGTCCGCGATCGGGATGTCAAGAGCTGGTAAGGTTCTGCGCGTTGCTTCGAATTAAACCACATGCTCCACCGCTTGTGCGGGCCCCCGTCAATTCCTTTGAGTTTTAATCTTGCGACC
+
EFCFGFGFGGGGGGCCGEED<FGGG8EFFGFGGGG8FG?FCFFGGGGCEFGFGGGGGGGGGDGGGGGGC7FEEFGEEGGGGFGGFGEFGGGGCF<EFGGEGFG+CCCFGGGGGGFCFG@FDGGGGGGGGFGGGGGGDEGGFGGCFFGFGCCGC:EDGGFDD,@:FGGGGGFCEGEE:F5CE8B8CFFFGGGGBFGG;CFFGGFGG?=CGE5*7EFCD5CFC<CGGFGGGCG?+<3<6DGDCBF<?FD)C5C:5C>FBGCFCCAFF<)68<<CGF4C<<B269)<7
@M02542:52:000000000-J9N43:1:1101:19349:3529 1:N:0:GTGAAA
CGGTTTATCACCGGCAGTCTCCCTAGAGTTCCCGACTTAACTCGCTGGCAACTAAGGATAGGGGTTGCGCTCGTTGCGGGACTTAACCCAACATTTCACAACACGAGTTGACGACAGCCATGCAGCACCTGTCTTACGGTTCCCGAAGGCACAACCGCATCTCTGCAGTCTTCCGTAGATGTCAAGAGTAGGTAAGGTTCTTCGCGTTGCGTCGAATTAAACCACATGCTCCACCGCTTGTGCGGGCCCCCGTCAATTCATTTGAGTTTTAATCTTGCGACCGT
+
GGGGGGGGGGGGGGGGGGGGGFEGGGGGGGGGGGGGGGGGGGGGGGGGGGGGGGGGFGGGGGGGCGFGGGGGGGGGDGGGGGGGGGFGC?FGCGGGGGGFFCFGGEDGGFGGGGGGGFF<FFFGGGGGGGFGGGGFFFGGGGGGGGDGGGGGCFFDGGGEGGGGGGFFGGGGGCFGGGGGFFGCCCFGGGGGG:CEGGFGGGGGGGEEGGGGFDGGGGGGGGGGCCFEGFDDFGGE=>EFGBFDGGEDGCDEDC<3>FGFGGFF<B>BFA>DGFFG2<BBFFFF
@M02542:52:000000000-J9N43:1:1101:5895:3619 1:N:0:GTGAAA
CGGTTTATCACCGGCAGTCTCCCTAGAGTTCCCGACTTAACTCGCTGGCAACTAAGGATAGGGGTTGCGCTCGTTGCGGGACTTAACCAAACATTTCACAACACGAGCTGACGACAGCCATGCAGCACCTGTCTTACGGTTCCCGAAGGCACAACCGCATCTCTGCAGTCTTCCGTAGATGTCAAGAGTAGGTAAGGTTCTTCGCGTTGCGTCGGATTAAACCACATGCTCCACCGCTTGTGCGGGCCCCCGTCAATTCATTTGAGTTTTAATCTTGCGACCGT
+
FGGFEGGFDFAE,@FF@FFFEGEFFFFFGFFE6F7@FGGGGFFE7FC@FFGGGFCFGGEG8CEFGGGFGGEGGGG<C:@:FDGGFGGG,=FFGGEFFFFEFGGGGGDGGFGGDGCG>F<>FD,DF8@>D>FGCFGGFFC<FEEEFC@FGGGG,3<FF<FE7F;FGGGCFEFF9FCF7*:EGCCGGG93<CEC:FEGGFCCFGFGGC*CEGCE378*9EFGG78;8@E6<9C?E@:::>ECF>=CGGD8>DDDFGFEAFFFGGAF26-4<AFGG29F49019>35
@M02542:52:000000000-J9N43:1:1101:16486:3631 2:N:0:GTGAAA
TCCACACCTTCCTCCGGTTTATCACCGGCAGTCTCCCTAGAGTTCCCGACTTAACTCGCTGGCAACTAAGGATAGGGGTTGCGCTCGTTGCGGGACTTAACCCAACATTTCACAACACGAGCTGACGACAGCCATGCAGCACCTGTCTTACGGTTCCCGAAGGCACAACCGCATCTCTGCAGTCTTCCGTAGCTGTCAAGAGGAGGTAAGGTTCTTCGCCTTGCGTCGAATTAAACCCAAAGCTCCACCGCTTGTGCGGGACCCCGGCAATTCATTTGAGGTTTAATCTTTCGACCGTTC
+
CCCC<,BFFGFG<,@C:@:@CC@ECFFFG7FCC@<EF,FAGGEE<FDFDGGGGGEGGEFFEGE<A,6CCEFFEGGGGGGGG8:FC@FGCFCF7F@:FCEEFC8FEF7FGGFGFFFFFG7CGCCB?8CFGE>FGG:FGFGF,@>=FEF9@:@;C<FE73:+**@FFDFDEG5ED*@F7CFCGFB4,::6884=*,+4;C=A73)).00;?F4C7?4+15))(2).,04),895*9C=<085**))00(.8)03(,23-(,()443(,))-)*5<49)6==2(5(6(6)-)6)*/)85)0)0
@M02542:52:000000000-J9N43:1:1101:22280:3632 1:N:0:GTGAAA
CGGTTTATCACCGGCAGTCTCCCTAGAGTTCCCGACTTAACTCGCTGGCAACTAAGGATAGGGGTTGCGCTCGTTGCGGGACTTAACCCAACATTTCACAACACGAGCTGACGACAGCCATGCAGCACCTGTCTTACGGTTCCCGAAGGCACAACCGCATCTCTGCAGTCTTCCGTAGATGTCAAGAGTAGGTAAGGTTCTTCGCGTTGCGTCGAATTAAACCACATGCTCCACCGCTTGTGCGGGCCCCCGTCAATTCATTTGAGTTTTAATCTTGCGACCGT
+
GGGGGGGGGGGGGGGGGGGGGGGGGGGGGGGGGGGGGGGGGGGGGGGGGGGGGGGGGGGGGGGGGGGGGGGGGGGGGGGGGGGGGGGGGGGGGGGGGGGGGGGGGGGGGGGGGGGGGGGGGGGGGGGGGGGGGGGGGGGGGGGGGGGGGGGGGGGGGGGGGGGGGGFGFGGGGGGFGGGGGGGGGGGGGGGGGFGGGGGGGGGGGGGGDGGGFGGGFGFGGGGGGGGGG7CFGGGEGGGGG0@GGGFFGGGFEGFFBFG?DFAFBF>BFFFGGFFGFFFFFFFF
@M02542:52:000000000-J9N43:1:1101:10172:3639 1:N:0:GTGAAA
CGGTTTATCACCGGCAGTCTCCCTAGAGTTCCCGACTTAACTCGCTGGCAACTAAGGATAGGGGTTGCGCTCGTTGCGGGACTTAACCCAACATTTCACAACACGAGCTGACGACAGCCATGCAGCACCTGTCTTACGGTTCCCGAAGGCACAACCGCATCTCTGCAGTCTTCCGTAGATGTCAAGAGTAGGTAAGGTTCTTCGCGTCGCGTCGAATTAAACCACATGCTCCACCGCTTGTGCGGGCCCCCGTCAATTCATTTGAGTTTTAATCTTGCGACCGT
+
GGGGGGGGGGGGGGGGGGGGCFEGGGGGGGGGGGGGGGGGGGGGGDGGGGGGGGGGGGGGGGGGGGGGGGGGGGGGGGGGGGGGGGGGGGGGGGGGGGGGGGGGGGGGGGGGGGGGGGGFGGG?FDGGGGGGGGGGGGGGGGGGGGEGGFGGFGGGGGCFEF@;;FGG?FGGGGGGGGGGGFFGGGGGGGGGGGGGGGFGGGGGGDGGEGGEFCEFGGGGGFEFGGFGGEGFFFC5CDGFGFFGGGFFGGGFFGBFFFFFGGABDFFFA>FGGF6D5<7;>FFF
@M02542:52:000000000-J9N43:1:1101:24133:3661 1:N:0:GTGAAA
CGGTTTATCACCGGCAGTCTCCCTAGAGTTCCCGACTTAACTCGCTGGCAACTAAGGATAGGGGTTGCGCTCGTTGCGGGACTTAACCCAACATTTCACAACACGAGCTGACGACAGCCATGCAGCACCTGTCTTACGGTTCCCGAAGGCACAACCGCATCTCTGCAGTCTTCCGTAGATGTCAAGAGTAGGTAAGGTTCTTCGCGTTGCGTCGAATTAAACCACATGCTCCACCGCTTGTGCGGGCCCCCGTCAATTCATTTGAGTTTTAATCTTGCGACCGT
+
GGGFGGGGGGGGGGGGGGGGGGGGGGGGGGGGGGGGGGGGGGGGGGGGGGGGFGGGGGGGGFGGGGGGGGGGGGGGGDGGGGGGGGGGGGGGGGGGGGGGGGGGGGGGGGGGGGGGGGGGGGGGGGGGGGGGGGGGGGGGGGGGGGGGGGGGFGGGGDEGGGGGGGGGGGGGGGGGGGDCCCFFFGGGGGGGGGGGGGGGGGFDEEGGEGGGEGGGGGFGGGGGGF?FF9CFF8CEE7ECF?FGDG35C<DF;/4@DFGFF>AFA0:AADAGGFFG29>BFFFF
@M02542:52:000000000-J9N43:1:1101:19979:3662 1:N:0:GTGAAA
CGGTTTTTCACCGGCAGTCTCCCTAGAGTTCCCGACTTAACTCGCTGGCAACTAAGGATAGGGGTTGCGCTCGTTGCGGGACTTAACCCAACATTTCACAACACGAGCTGACGACAGCCATGCAGCACCTGTCTTACGGTTCCCGAAGGCACAACCGCATCTCTGCAGTCTTCCGTAGATGTCAAGAGTAGGTAAGGTTCTTCGCGTTGCGTCGAATTAAACCACATGCTCCACCGCTTGTGCGGGCCCCCGTCAATTCATTTGAGTTTTAATCTTGCGACCGT
+
GGGFFGGFGGGGGGGGGGGGGGGGGGGGGGGGGGDEFGGGGGGGCEEFGFFFGGFGGGGGGFGGGGEGGG@FGGGGGGGGGGGGGGGGGGGGGGGGGGGGGEGGGGGGGGGGCG==BFGFEFFGGGGGGGGGGGGGGGEGGGGGGG7FEGEGGFGGGGGGGF@9CFFCGGGGGGDGGCCGGG9<;B9:CFGGGCFEF<FGGGGCGEGGGGGGECCGGGGGCFGGCFFDG7AFFFGGGDGGGDFGGG>BEGGFFGFFFFG?77>B<?FAAA<FGF87)99;(7>@
@M02542:52:000000000-J9N43:1:1101:22152:3662 1:N:0:GTGAAA
CGGTTTATCACCGGCAGTCTCCCTAGAGTTCCCGACTTAACTCGCTGGCAACTAAGGATAGGGGTTGCGCTCGTTGCGGGACTTAACCCAACATTTCACAACACGAGCTGACGACAGCCATGCAGCACCTGTCTTACGGTTCCCGAAGGCACAACCGCATCTCTGCAGTCTTCCGTAGATGTCAAGAGTAGGTAAGGTTCTTCGCGTTGCGTCGAATTAAACCACATGCTCCACCGCTTGTGCGGGCCCCCGTCAATTCATTTGAGTTTTAATCTTGCGACCGT
+
GGGFGGGGGGGGGGGGGGGGGGGGGGGGGGGGGGGGGGFGGGGGGGGGGGGGGGGGGGGGGGGGGGGGGGGGGGGGGGGGGGGGGGGGGGFGGGGGDGGGFGGGGGGGGGGGGGGGGGGGGGGGGGGGGGGGGGGGGGGGGGGGGGGDEGGGFFFGGGDCF9AFGGGGGGGGGGGGGGGGGGDGFFECGGGGGGGGGGGGDFEGCGEGEGEE>5EFFGGGGGGCC5CCEFGGGGGGEDGGG?FGGDDECDGBFGFFF<C@GGFFA?FA44>CFGFGFA>99;EE
@M02542:52:000000000-J9N43:1:1101:24206:3669 1:N:0:GTGAAA
CGGTTTATCACCGGCAGTCTCCCTAGAGTTCCCGACTTAACTCGCTGGCATCTAAGGATAGGGGTTGCGCTCGTTGCGGGACTTAACCCAACATTTCACAACACGAGCTGACGACAGCCATGCAGCACCTGTCTTACGGTTCCCGAAGGCACAACCGCATCTCTGCAGTCTTCCGTAGATGTCAAGAGTAGGTAAGGTTCTTCGCGTTGCGTCGAATTAAACCACATGCTCCACCGCTTGTGCGGGCCCCCGTCAATTCATTTGAGTTTTAATCTTGCGACCGT
+
GGGGGGGGGGGGEFGGGGGGGGGGGGGGGGGGGGGGGGGGGGGGDEGGGGFGFGGGGGGGGGGGCGGGGGCGGGGGGGDGGGGGGGFGGGGGFGGGGGGGGGGGGG@7FCFGDGGGECCFGGGFGGGGGGGGGGGGFECFGGGGG7FGCFGGGGECGGGGCDFGGGGGGFFFGGGGGGGEGGGGGFGFFGGGCFGGGFGGGGGGGGGGGGGGFGGGGGGFCEGGGGGFGGFGGGGGGGGGGFFGGGFFGCDB<C6BA?CFFGBF<?AA9ADGFFFGFBB>FF3)
@M02542:52:000000000-J9N43:1:1101:16815:3671 1:N:0:GTGAAA
CGGTTTATCACCGGCAGTCTCCCTAGAGTTCCCGACTTAACTCGCTGGCAACTAAGGATAGGGGTTGCGCTCGTTGCGGGACTTAACCCAACATTTCACAACACGAGCTGACGACAGCCATGCAGCACCTGTCTTACGGTTCCCGAAGGCACAACCGCATCTCTGCAGTCTTCCGTAGATGTCAAGAGTAGGTAAGGTTCTTCGCGTTGCGTCGAATTAAACCACATGCTCCACCGCTTGTGCGGGCCCCCGTCAATTCATTTGAGTTTTAATCTTGCGACCGT
+
GGGGGGGGGGGGGGGGGGGGGGGGGGGGGGGGGGGGGGGGGGGGGGGGGGGGGGGGGGGFGGGGGGGGGGGGGGGGGGGGGGGGGGGGGGGGGGGGGGGGGGGGGGGGGGGGGGGGGGGGGGGGGGGGGGGGGGGGGGGGGGGGGGGGGGGGGGGGGGGGGGGGGGGGGGGGGGGGGGGGGFGFGGGGGGGGGGGGGGGGGGGGGGGGGDGGFGGGGGGGGGGGGGGFFEGGFGGGGGGGGBFGGGFFGGGEFGFFBGG4FFFFFFFFFFA4:7=FAFFBFFFF
@M02542:52:000000000-J9N43:1:1101:25172:3682 1:N:0:GTGAAA
CGGTTTATCACCGGCAGTCTCCCTAGAGTTCCCGACTTAACTCGCTGGCAACTAAGGATAGGGGTTGCGCTCGTTGCGGGACTTAACCCAACATTTCACAACACGAGCTGACGACAGCCATGCAGCACCTGTCTTACGGTTCCCGAAGGCACAACCGCATCTCTGCAGTCTTCCGTAGATGTCAAGAGTAGGTAAGGTTCTTCGCGTTGCGTCGAATTAAACCACATGCTCCACCGCTTGTGCGGGCCCCCGTCAATTCATTTGAGTTTTAATCTTGCGACCGTT
+
GGGGGGGGGGGGGGGGGGGGGGGGGGGGGGGGGGGGGGGGGGGGGGGGGGGGGGGGGGGGGFGEGGGGGGGGGGGGGGGGGGGGGGGGGGGGDGGGGGGGGEGGGGGGGGGGGGGDGGGGGGGGGGGGGGGGGGGFGGGGGGGGFGGEGGGGGGGGFGGGG?FGGGCFGGCGGGGGFGGGGGFGGGGGGGGGFFFGFGGGGGGGGDGGGGGGFGGGGGGFFEGGGGGGG9CCGGGGGGG<F>FGGG>BCDGFEC?FAFG4**5@ABDD<AFGGFFGF>3323>F)
@M02542:52:000000000-J9N43:1:1101:15086:3701 1:N:0:GTGAAA
CGGTTTATCACCGGCAGTCTCCCTAGAGTTCCCGACTTAACTCGCTGGCAACTAAGGATAGGGGTTGCGCTCGTTGCGGGACTTAACCCAACATTTCACAACACGAGCTGACGACAGCCATGCAGCACCTGTCTTACGGTTCCCGAAGGCACAACCGCATCTCTGCAGTCTTCCGTAGATGTCAAGAGTAGGTAAGGTTCTTCGCGTTGCGTCGAATTAAACCACATGCTCCACCGCTTGTGCGGGCCCCCGTCAATTCATTTGAGTTTTAATCTTGCGACCGT
+
GGGEGGGGGGGGCGGGGGGCFGGGGGGGGGGGGGGGGGGGGGGGGGGGGGGGGGGGGGGGFGGGGGGGGGEGGGGGGGGGGGGGGGGGGGGGGGGGGGGGGGGGGGGGGFGGGGGGGGGGGGGGGGGGGGGFFGGGGGEGGGGGGGGGGGGGGGGGGGD>FGGGDGGGGGGGGGGGGEEGCGGGGGGGGGGGFGGGC<FFGGGGGGGG=E7EEGGGFGGCFECGGGGGGFFGGGGDEDGGG:FDCGFFGGGFFGFEA+0=FDBFF1425AAFGGFGF>>>>17:
@M02542:52:000000000-J9N43:1:1101:7453:3707 1:N:0:GTGAAA
CGGTTTATCACCGGCAGTCTCCCTAGAGTTCCCGACTTAACTCGCTGGCAACTAAGGATAGGGGTTGCGCTCGTTGCGGGACTTAACCCAACATTTCACAACACGAGCTGACGACAGCCATGCAGCACCTGTCTTACGGTTCCCGAAGGCACAACCGCATCTCTGCAGTCTTCCGTAGATGTCAAGAGTAGGTAAGGTTCTTCGCGTTGCGTCGAATTAAACCACATGCTCCACCGCTTGTGCGGGCCCCCGTCAATTCATTTGAGTTTTAATCTTGCGACCGT
+
GGGGGGGGGGGGGGGGGGGGGGGGGGGGGGGGGGGGGGGGGGGGGGGGGGGGGGGGGGGGGGGGGGEFGGGGGGGGGGDGGGGGGGGGFFGGFGGGGGGFGGGGG7CEGEGGGEGGGGGGGGGGGGGGGGFGFGGGGGDGGGGGGD<<BFGGDC@F*>CEEGGGFGGGGGFFGFGGGGGGCGF+?@FGGGGGGGGGGGGF?FFFGCEEEGG=BGE=CAEFGGGGGGG6FCFGFGGDGGDFG3FGD:BFG:DF@D?)4?FFGGFFBF>B<F>CFFFG266>FF:D
@M02542:52:000000000-J9N43:1:1101:8758:3767 1:N:0:GTGAAA
GTCCACACCTTCCTCCGGTTTATCACCGGCAGTCTCCCTAGCGTTCCCGACTTAACTCGCTGGCAACTAAGGATAGGGGTTGCGCTCGTTGCGGGACTTAACCCAACATTTCACAACACGAGCTGACGACAGCCATGCAGCACCTGTCTTACGGTTCCCGAAGGCACAACCGCATCTCTGCAGTCTTCCGTAGATGTCAAGAGTAGGTAAGGTTCTTCGCGTTGCGTCGAATTAAACCACATGCTCCACCGCTTGTTCGGGCCCCCGTCAATTCATTTGAGTTTTAATCTTGCGACCGTAC
+
CCCCCGGGGGGGGFFFGGGGGFGGGDGGEGGCGGGGCGEFG,@FFEGGGGGGGEFFGGGGGGG>FFFGDGGC<FFGGACCCEFGG7?@F@=FFG7=@FGFFGGGGGGEGGFGGFCC+BCCC=FG@D@FGGDGGFGFFFFFFGGG<<>DFGGGFGGEEGGGEF7*FGGCFGCC7F<F;C9FGGGFCCCFGG@2<*?CBF9CGGDECFGGE?FDGGGGGGE*/=C**1*27*;+7C9*A*/;EF+C+<+AEF*8=C=<*..9EC7>CGDFFD??)0*/075*4-:).44:>D4:4312(47)0
@M02542:52:000000000-J9N43:1:1101:13423:3774 1:N:0:GTGAAA
CGGTTTATCACCGGCAGTCTCCCTAGAGTTCCCACCATTACGTGCTGGCAACTAAGGATAAGGGTTTCGCTCGTTGCGGGACTTAACCCAACATTTCACAACACGAGCTGACGACAGCCATGCAGCACCTGTCTTAGCGTTCCCGAAGGCACAACCGCATCTCTGCAGTCTTCGCTAGATGTCAAGAGTAGGTAAGGTTCTTCGCGTTGCGTCGAATTAAACCACATGCTCCACCGCTTGTGCGGGCCCCCGTCAATTCATTTGAGTTTTAATCTTGCGACCGT
+
GGGFGGGGGGGGGGGGGGGGGGGGGGGGGGGGGGGGGGGGGGGGGGGGGGGFGGGGGGGGGGGGGGGEGGGGGGGGGGGGGGGGGGGGGGGGGGGGGGGGGGGGGGGDGC@FGEGGGGGGGGGGGGGGGGGAFFGGGGGEGGGGGGGDGGGGGGGDCGGCEGGGF?;FFGFGGGGGEFFFGGCFGFGGGGGFGGGDGFFGGGGGGGGCGGGGFEECFGFCGGGCGDF?EC9CFGGCEGGGGFFGG55;:</5>*1>AGG=FF26516>AAAFGFBF>FB039EF
@M02542:52:000000000-J9N43:1:1101:19749:3778 2:N:0:GTGAAA
CGACTTATCACCGGCGGTTTCTTTAGAGTGCCCAACTAAATGATGGCAACTAAAGACGAGGGTTGCGCTCGTTGCGGGACTTAACCCAACATCTCACGACACGAGCTGACGACAGCCATGCAGCACCTGTGTGCTAGCCAGCCGAACTGAAGAAATCCATCTCTGGAAATCATACTAGCCATGTCAAACGCTGGTAAGGTTCGGCGCGTTGCTTCGAATTAAACCACATGCTCCCCCGCCTGTGCAGGCCCCCGTCAATTCCTTTGAGTTTTAATCTTGCGACCG
+
GGGGGGGGGGGGGGGGGGGGGGGGGGGGGGGGGGGGGGFGGGFFGEFGGGGGGGGGGEFGGGGGGGGGEGGGFFGGGDFGGGGGFGGEFGGGG,9BFFGGDGGDGGG8BFE>FFGGGGGGGFFFDGFGDF3DBCA>AFGCFCGE>CE52D<2D6BB>FGCGGFFGDDCCFFFGGG,:+CFFGFFGF+;FBBA@F*:CCA@A=))45@;;5(76-07:F?>C<BCC8;:472)*9),29G0?BF:FD<133CD93*-1(7)6984--6().)))3)*29*17)07)
@M02542:52:000000000-J9N43:1:1101:14800:3793 1:N:0:GTGAAA
CCCCACCTTCCTCCGGTTTATCACCGGCAGTCTCCCTAGAGTTCCCGACTTAACTCGCTGGCAACTAAGGATAGGGGTTGCGCTCGTTGCGGGACTTAACCCAACATTTCACAACACGAGCTGACGACAGCCATGCAGCACCTGTCTTACGGTTCCCGAAGGCACAACCGCATCTCTGCAGTCTTCCGTAGATGTCAAGAGTAGGTAAGGTTCTTCGCGTTGCGTCGAATTAAACCACATGCTCCACCGCTTGTGCGGGCCCCCGTCAATTCATTTGAGTTTTAATCTTGCGACCGTACTC
+
CCCCCGGGGGGGGGGGGGGGGGGGGGGGGGGGGGGGGGGGGGGGGGGGGGGGGGGGGGGGGGGGGGGGGGGGGGGGGGGGGGGGGGGGFGGGGGGGGGGGGGGGGGGGGGGGGGGGGGGGGGGGGGGGGGGGGGGGGGGGGGGGGGGGGGGGGGGGGGGGGGGGGGGGGGGGGGGGGGGGGGGGGGGGGGGGGGGGGGGGGGGGGGGGGGGGGGGGGGGGGGGGGGEGFGGGGGGGGGGGGGGGGGGGGGGGGGFFGFEGGGFFGGGFFGFFFCFFGC?FDFFFFBAGGCFG9BFFF?FFF
@M02542:52:000000000-J9N43:1:1101:17286:3819 2:N:0:GTGAAA
CGGTTTATCACCGGCAGTCTCCCTAGAGTTCCCGACTTAACTCGCTGGCAACTAAGGATAGGGGTTGCGCTCGTTGCGGGACTTAACCCAACATTTCACAACACGAGCTGACGACAGCCATGCAGCACCTGTCTTACGGTTCCCGAAGGCACAACCGCATCTCTGCAGTCTTCCGTAGATGTCAAGAGTAGGTAAGGTTCTTCGCGTTGCGTCGAATTAAACCACATGCTCCACCGCTTGTGCGGGCCCCCGTCCATTCCTTTGAGGTTTAATTTTTCGCCCTTG
+
GGGGGGGGGGGGGGGGGGGGGGGGGGGGGGGGGEGFGGGGGGGGGGGGGGGGGGGGGGGGGGGGGGGGGGGEDGGGGGGGDGGGGGGEFEGGGGGGGGGGGGGGGGGGEFAAFGGGGGGGGGGGGGGGGGGGGGGGGGGGGGGGGDEGCFFGFFGGGGGCG:<7CD?CECCCFGGGGE*11,2;C@FFFFFAEFD=FEF=4;=>6:.6(=1>;27)9@F6FABGGCF26*.,/0040-928242@FF907</(1/().*))/1))((.442).)):*)))0))))
@M02542:52:000000000-J9N43:1:1101:13360:3848 1:N:0:GTGAAA
AGTTTACACTGGCAGTCTTGCTAGAGTTCCCGACATCACTCGCTGGCAACTAACAACAGGGGTTGCGCTCGTTATAGGACTTAACCTGACACCTCACGGCACGAGCTGACGACAACCATGCAGCACCTTGTAAATTGTCCGAAGAAAAGTCTGTTTCCAAACCTGTCAATCTACATTTAAGCCTTGGTAAGGTTCCTCGCGTATCATCGAATTAAACCACATGCTCCACCGCTAGTGCGGGCCCCCGTCAATTCCTTTGAGTTTCATTCTTGCGAACGTACTCCCCAGGTGGGATACTTAT
+
@CCCCGGGGGGFGGGFGGGGGGGGGGGGGGGGGGGGFGGGGGGGGDGFGGGGGGGGGG?GGGGGGGGDFGGEFGGGGGEGGGGGGGGGGGGFGFFGGGGGGDGGGGGGGGDGFFGGGGGCCGDCFFCFECFFFFGGEFFFGGGEEFEDGGGFFGGGFGGGGGGG8FGGGGFGGGGGGGF9ECGGGFGGGFCGFGGGGGGGGGGGGGGF>FFGGFFGFGGGGGFGGFGGA?EEGGGGFDEGCCCEC>5*:CEGFGGGGBFCECFBFCDFFFFFDGGFGC?FFFBFBB29*97*9????FF4*
@M02542:52:000000000-J9N43:1:1101:13566:3872 1:N:0:GTGAAA
ACAGTTTACACTGGCAGTCTCGTTAGAGTTCCCGACATGACTCGCTGGCAACTAACGACAGGGGTTGCGCTCGTTATAGGACTTAACCTGACACCTCACGGCACGAGCTGACGACAACCATGCAGCACCTTGTAAATTGTCCGAAGAAAAAACTGTTTCCAGTCCTGTCAATCTACATTTAAGCCCTGGTAAGGTTCCTCGCGTATCATCGAATTAAACCACATGCTCCACCGCTTGTGCGGGCCCCCGTCAATTCCTTTGAGTTTCACACTTGCGTGCGTACTC
+
GGGGGGGGGGGGGGGGGGGGGGGGGGGGGGGGGGGGGGGGGGGGGGGGGGGGGGGGGGGGGGGGGGGGGGGGGGGGGGGGGGGGGGGGGGGGGGGGGGGGEGGGGEGGGGGGGGGDGGGGGGGGGGGGGGG9FGGGGGGGGGGGGGGGGGGGGFGGGGGGGFFGGGFFGGGGGGGFGGGGGGGFGGGGFGGGG?FGFFEGGGGGGGGGCGFGFGGGGGGGGGGC?CCFFFGGGGGGFG7CGFEDGGEFGGGF>GBFBGGFDG(=A4:<D9,9C*9)42?>FF:F7
@M02542:52:000000000-J9N43:1:1101:8455:3884 1:N:0:GTGGAA
CGGTTTGTCACCGGCAGTCTCCTTAGAGTGCCCACCATTACTTGCTGGTAACTAAGGACAAGGGTTGCGCTCGTTACGGGACTTAACCCAACATCTCACGACACGAGCTGACGACAGCCATGCAGCACCTGTGTCTGAGTTCCCGAAGGCACCAATCCATCTCTGGAAAGTTCTCAGCATGTCAAGGCCAGGTAAGGTTCTTCGCGTTGCTTCGAATTAAACCACATGCTCCACCGCTTGTGCGGGCCCCCGTCAATTCATTTGAGTTTTAACCTTCCGGCCGT
+
8FFCCBGF<FC@C:@C@CE<EGF<FGGFF9DFFFGEGFGFD,CEFEDFFGGD<D<CCGFFFGGCC@@C+7F:=>=FG7FC,@FEGGFEGEDF<<A,CFFEGGDFDG7:F8BE=7F>FG7F?<B9CF@BFG83==,,=FFGGFE=FC@FFGGDFFCFF:9=FECGBFAE:FBF,@,7,?;;F?@DG9,>:D:F7FGGF;;EFGD=*:C5?ECFFGGC*CF7EC:>*/+5++4=CGCE53=*9)67555)2)175/:5.9CF7:)7>(6))66FGGF:((((,3).
@M02542:52:000000000-J9N43:1:1101:11214:3887 1:N:0:GTGAAA
CAGTTTGTCACTGGCAGTATCCTTAAAGTTCCCATCCGAAATGCTGGCAAGTAAGGAAAAGGGTTGCGCTCGTTGCGGGACTTAACCCAACATCTCACGACACGAGCTGACGACAGCCATGCAGCACCTGTATCTAGATTCCCGAAGGCACCAATCCATCTCTGGAAAGTTTCTAGTATGTCAAGGCCAGGTAAGGTTCTTCGCGTTGCATCGAATTAAACCACATGCTCCACCGCTTGTGCGGGCCCCCGTCAATTCATTTGAGTTTTAGTCTTGCGACCGTA
+
GGGEFFGGGGFGFGGGGGGGGGGGG,CFFGGGGGFGGGGGGGGGGGGGGGG9FGGFGFGGGGGGGGGGGGGDFGGGGGGGGGGGGG,BFGGGGGGGGGGGGGGGGGGGGGGGGGGGGDFG@DFGGGGGFGGGGGGGGGGGGGGGGGGGGGGGGGGGGFGGGDCGGGGGGGGGGGFGGGGGGEFF>EGGGGGGGGGGEGGGG9EGGGGGGGGGEEGGFGGGGGGGGG?FGFFGGG*8EDGG4<DDEGDFGGGEFGFF<FGF7D<=?AB)6A:>::@:90991(7>
@M02542:52:000000000-J9N43:1:1101:25738:3946 1:N:0:GTGAAA
CGGTTTATCACCGGCAGTCTCCCTAGAGTTCCCGACTTAACTCGCTGGCAACTAAGGATAGGGGTTCCGCTCGTTGCGGGACTTAACCCAACATTTCACAACACGAGCTGACGACAGCCATGCAGCACCTGTCTTACGGTTCCCGAAGGCACAACCGCATCTCTGCAGTCTTCCGTAGATGTCAAGAGTAGGTAAGGTTCTTCGCGTTGCGTCGAATTAAACCACATGCTCCACCGCTTGTGCGGGCCCCCGTCAATTCATTTGAGTTTTAATCTTGCGACCGTT
+
GGGEGGGGGGFFE@CEFGFCFEF@GGAFGGCEFEEFGGGAEFGGGC@FCGGF<FE8FEFF<FGD:=,CBCCF@FCEF@ECFCF@FGEA8BD@??FFGGGGGGFGG:FEEC>FCCGEGFGGD,8BDCC>FGGGEFGFGGGGGDEFEEF:FF<FGG@CFF:>FGGE;FFD<<CCFF7<FGGGGFCGFCFGGGGGCCFFGGGFGDFEE8EEGGGGF5EGCGG>FGCFFGA0CFGGGGFDCD=CF7FGGD:@:CD>7>:3:CDFC7.=4<)-4<<GGC=7)436>0)7)
@M02542:52:000000000-J9N43:1:1101:25324:3952 1:N:0:GTGAAA
CCGGTTTATCACCGGCGGTCTCCCTAGAGTTCCCGACTTAACTCGCTGGCAACTAAGGATAGGGGTTGCGCTCGTTGCGGGACTTAACCCAACATTTCACAACACGAGCTGACGACAGCCATGCAGCACCTGTCTTACGGTTCCCGAAGGCACAACCGCATCTCTGCAGTCTTCCGTAGATGTCAAGAGTAGGTAAGGTTCTTCGCGTTGCGTCGAATTAAACCACATGCTCCACCGCTTGTGCGGGCCCCCGTCAATTCATTTGAGTTTTAATCTTGCGACCGTACTCCCCAGGCGGTCT
+
CCCCCGGGGGGGGGGGGGGGGGGGGGGGGGGGGGGGGGGGGGGGGGGGGGGGGGGGGGGGGGGGGGGGGGGGGGGGGGGGGGGGGGGGGGGGGGGGGGGGGGGGGGGGGGGGGGGGGGGGGGGGGGGGGGGGGGGGGGGGGGGGGGGGGGGGGGGGGGGGGGGGGGGGGGGGGGGGGGGGGGGFGGGGGGCGGGGGGGGGGGGGGGGGGGGGGEDEGGGGGGGGGGGGFGCGGGGGGGGGGGGGGDGGGGGGGGGGGFFGGGFFGCFFFGFFFGGFG7979>BFFFFGGGFGFBFF>>:@.
@M02542:52:000000000-J9N43:1:1101:25343:3955 1:N:0:GTGAAA
CGGTTTATCACCGGCAGTCTCCCTAGAGTTCCCGACTTAACTCGCTGGCGACTAAGGACAGGGGTTGCGCTCGTTGCGGGACTTAACCCAACATTTCACAACACGAGCTGACGACAGCCATGCAGCACCTGTCTTACGGTTCCCGAAGGCACAACCGCATCTCTGCAGTCTTCCGTAGATGTCAAGAGTAGGTAAGGTTCTTCGCGTTGCGTCGAATTAAACCACATGCTCCACCGCTTGTGCGGGCCCCCGTCAATTCATTTGAGTTTTAATCTTGCGACCGT
+
GGECFGGGGGGGGEGGGGGGGGGGGGGGGGGGGGGGGGGGGGGGGGGGGGGGGGGGGGGGGGGGGGGGGGGGGGGGGGGGGGGGGGGGGGGGGGGGGGGGG:DGGGGGGGGGGGGGGGGGGGFGGGGGGGGGGGGGGGGGGGGGGGGGGGGGGGGGGGGGGGGGGGGGGGGGGGGGGGGGGGGGGGGGGGGGGGGGGFFGGGFGGGGGGGGGFGGGGGGGGGGGGGGGGGGGGGGEEGGGG0@GGGFFGGGFFGFFBGG4FFA?A?AADFAFFFFGAFBFBF3>
@M02542:52:000000000-J9N43:1:1101:14814:3958 1:N:0:GTGAAA
CGGTTTATCACCGGCAGTCTCCCTAGAGTTCCCGACTTAACTCGCTGGCAACTAAGGATAGGGGTTGCGCTCGTTGCGGGACTTAACCCAACATTTCACAACACGAGCTGACGACAGCCATGCAGCACCTGTCTTACGGTTCCCGAAGGCACAACCGCATCTCTGCAGTCTTCCGTAGATGTCAAGAGTAGGTAAGGTTCTTCGCGTTGCGTCGAATTAAACCACATGCTCCACCGCTTGTGCGGGCCCCCGTCAATTCATTTGAGTTTTAATCTTGCGACCGT
+
GGGGGGGGGGGGDGGEGGGGGGGGGGGGGGGGGGGGGGGGGGGGGGGGGGGGGGGGGGGGGGGGGGGGGGGGGGGGGGGGGGGGGGGGGGGGGGGGGGGGGGGGGGGGGGGGGGGGGGGGGFGGGGGGGGGGGGGGFFEEFGGGGGGGGGGGGGGGGGECGEGCCGGGGGGGGGGGGGGGGGGGGGGGGGGFFFGGGFGFGGGGGGGGEGGGDDGGGGGGGGGGGGGFGFCF6@FCEG=7FFFCEDB;CGDEED?FBGGFGF>*6?FFFFFGGGFGAA(4>>B>
@M02542:52:000000000-J9N43:1:1101:21018:3969 2:N:0:GTGAAA
CGGTTTGTCACCGGCAGTCTCATTAGAGTGCTCAACTGAATGTAGCAACTAATGACAAGGGTTGCGCTCGTTGCGGGACTTAACCCAACATCTCACGACACGAGCTGACGACAGCCATGCAGCACCTGTGTGCAGGTTCTCTTTCGAGCACGGATCCATCTCTGGAAACTTCCTGCCATGTCAAAGGTGGGTAAGGTTTTTCGCGTTGCATCTAATTAAACCACATCCACCACCGCTTGTGCGGGTCCCCCCTCCATTCCCTTGAAGTTCCACCTTGCGGCCCTG
+
GGE:F@FE<FGDFEGGGGGGFFGGGG<FGFGGGGGGGGFFGGFGGGFGGCFGGGFGFFGGEGGCGGG:@FGGGGGD7BFEAEEFDDFFCGFE,CEEEECCGEE7FGGGGD7CGF?FGG@F9DDDFFGFE8FFFCD+6@9CFGGC98EFEGCCC5BEF,:<CFGE,,,>DDGF;F?CG,+*BC7B:>FFF)?6@4CC+:+7A;3)(:)(6*9;)):1@FGFFD6BF60(*0,(5<<((,*.5)((<;>B:2>)(/*.-<65)=B(-)).4:)-4?(>*)7))..00
@M02542:52:000000000-J9N43:1:1101:12538:3973 1:N:0:GTGAAA
ACAGTTTACACTGGCAGTCTTGCTAGAGTTCCCGACATCACTCGCTGGCAACTAACAACAGGGGTTGCGCTCGTTATAGGACTTAACCTGACACCTCACGGCACGAGCTGACGACAACCATGCAGCACCTTGTAAATTGTCCGAAGAAAAGTCTGTTTCCAAACCTGTCAATCTACATTTAAGCCTTGGTAAGGTTCCTCGCGTATCATCGAATTAAACCACATGCTCCACCGCTTGTGCGGGCCCCCGTCAATTCCTTTGAGTTTCATTCTTGCGAACGTACTC
+
GGGGGGGGGGGGGGGGGGGGGGGGGGGGGGGGGGGGGGFGGGGGGGGGGGGGGGGGGGGGGGGGGGGGGGGGGGGGGGGGGGGGGGFGGGGGFGGEFGGGGGGGGGGGGGFGGGGGGGGGGGGGGGGGCGGGGGGGGGGGGGGGGGGGGGGFGGGGGGGGGGGGGGGGGGGGGGGGGGGGGGGGGGGGGGGGGGEFGGFGGGGGGGGFF>CFFGGGGGGGGGGGFGGFGGGGGGGGGGGGGBDGGC:DCCDBEFFFFGGFFGBFFFFFF<AGGGB59>B037FF7
@M02542:52:000000000-J9N43:1:1101:25047:3977 1:N:0:GTGAAA
CGGTTTATCACCGGCAGTCTCCCTAGAGTTCCCGACTTAACTCGCTGGCAACTAAGGATAGGGGTTGCGCTCGTTGCGGGACTTAACCCAACATTTCACAACACGAGCTGACGACAGCCATGCAGCACCTGTCTTACGGTTCCCGAAGGCACAACCGCATCTCTGCAGTCTTCCGTAGATGTCAAGAGTAGGTAAGGTTCTTCGCGTTGCGTCGAATTAAACCACATGCTCCACCGCTTGTGCGGGCCCCCGTCAATTCATTTGAGTTTTAATCTTGCGACCGT
+
GGGFCCFFEFEECCFFEGFAFEGDGGFGGGGGGEFGEGFFGFEGGGGGGGGF@CFFGGGG8FEEFEGGGGGGGFCFGEGEGEGGGGEDGGFGFGEEGGGGGGEGG@FGEDEGGGGGGGGGFGGGGGGGGGECFAFF<BFFEEFGG@F:FFFFGGG@CGEEEGGGCF;FFFE;92CFCFCCGB<ECFCGEFGG<F@BF,0;CC9;EGEGGGGEEGEGCC:CGGGGFC+<CCC668CC5D57D0@CED3>ECGFBGFFD<*@GF<FFFB4)66CFF6C)4>>B>>7
@M02542:52:000000000-J9N43:1:1101:12972:4031 2:N:0:GTGAAA
CGGTTTATCACCGGCAGTCTCCCTAGAGTTCCCGACTTAACTCGCTGGCAACTAAGGATAGGGGTTGCGCTCGTTGCGGGACTTAACCCAACATTTCACAACACGAGCTGACGACAGCCATGCAGCACCTGTCTTACGGTTCCCGAAGGCACAACCGCATCTCTGCAGTCTTCCGTAGATGTCAAGAGTAGGTAAGGTTCTTCGCGTTGCGTCGAATTAAACCACATGCCCCACCGCTTGTGCGGGCCCCCGTCAATTCATTTTAGTTTTTATCTTTCACCCGTT
+
GGGGGGGGGGGGGGG7FGGGEGGGGFEGGGGGGGGGGGGGGFGGGGEEGFGGGGFGGGGGGGFFFCCGGGGGGGDEDCGGGGGGGFFGGGEGGFGGGGGGGGGG:@FGGGGGEGGEC8FGAFGDFGGFFFFFFCEGCCE@FGGGGGGEGGGGGFGGGGG>CGFGC?,CBDGFFEEGDEGFFF7CF@F;;CFF<F+CGGFGFAA54>>>>E3>>65>@FGFGF7588),**.4:5;27;<?<)6:B039;7D53*1355=<4@F2<062:4((-)6C0****0)00
@M02542:52:000000000-J9N43:1:1101:22005:4034 1:N:0:GTGAAA
CGGTTTATCACCGGCAGTCTCCCTAGAGTTCCCGACTTAACTCGCTGGCAACTAAGGATAGGGGTTGCGCTCGTTGCGGGACTTAACCCAACATTTCACAACACGAGCTGACGACAGCCATGCAGCACCTGTCTTACGGTTCCCGAAGGCACAACCGCATCTCTGCAGTCTTCCGTAGATGTCAAGAGTAGGTAAGGTTCTTCGCGTTGCGTCGAATTAAACCACATGCTCCACCGCTTGTGCGGGCCCCCGTCAATTCATTTGAGTTTTAATCTTGCGACCGT
+
GGGGGGGGGGGGGGGGGGGGGGGGGGGGGGGGGGGGGGGGGGGGGGGGGGGGGGGGGGGGGGGGGGGGGGGGGGGGGGGGGGGGGGGGGGGGGGGGGGGGGGGGGGGGGGGGGGGGGGGGGGGGGGGGGGGGGGGGGGGGGGGGGGGGGGFGGGGGGGGGGGGGGGGGGGGGGGGGGGGGGGGGGGGGGGFGGGGGGCFGGGGGGGGG8=CGFGGGGFGGGGGGGGF6EC<C7FG*7CEFG2FDGGFFGGGF>C1<AF:*:CB?:?<AFBF<F0=C).,46>).
@M02542:52:000000000-J9N43:1:1101:16185:4049 1:N:0:GTGAAA
CGGCTTATCACCGGCGGTTTCTTTAGAGTGCCCAACTAAATGATGGCAACTAAAGACGAGGGTTGCGCTCGTTGCGGGACTTAACCCAACATCTCACGACACGAGCTGACGACAGCCATGCAGCACCTGTGTGCTAGCCAGCCGAACTGAAGAAATCCATCTCTGGAAATCATACTAGCCATGTCAAACGCTGGTAAGGTTCTGCGCGTTGCTTCGAATTAAACCACATGCTCCACCGCTTGTGCAGGCCCCCGTCAATTCCTTTGAGTTTTAATCTTGCGACCG
+
GGGGGGGGGGGGEGGGGGGGGGGGGGGGGGGGGGGGGGGGGGGGGGGGGGGGGGGGGGGGGGGGGGGGGGGGGGGGGGGGGGGGGGGGGGGGGFGGGGGGEGGGGGGGGGGGGGGGGGGGGFFGGGGGGGGGGGGGGGGGGGGGGGGGGFGFFGGGGGGGGGGGGGGGGGGGGGGGGGGFGGGGGGGGGGGGGGGGGGGGGGGGGGGGGGGGFGGGGGGGGGFGGGGGGGFDFGGGGGGGGFFDFGFFGGGFFGFFFGGFGGFFFABFAFFGGGFGFFFF>>FD)
@M02542:52:000000000-J9N43:1:1101:9959:4077 1:N:0:GTGAAA
CGGTTTATCACCGGCAGTCTCCCTAGAGTTCCCGACTTAACTCGCTGGCAACTAAGGATAGGGGTTGCGCTCGTTGCGGGACTTAACCCAACATTTCACAACACGAGCTGACGACAGCCATGCAGCACCTGTCTTACGGTTCCCGAAGGCACAACCGCATCTCTGCAGTCTTCCGTAGATGTCAAGAGTAGGTAAGGTTCTTCGCGTTGCGTCGAATTAAACCACATGCTCCACCGCTTGTGCGGGCCCCCGTCAATTCATTTGAGTTTTAATCTTGCGACCGT
+
GGGGGGGGGGGGGGGGGGGGGGGGGGGGGGGGGGGGGGGGGGGFGGGGGGGFGGGGGGGGGGGGGGGGGGGGGGGGGGGGGGGGGGGGGGGGGGFGGGGGGGGGEGGGGGGGGGGGDGGGGGGGFGGGGGGGGGGGGGGGGGGGGGGGGGGGGGGGGGGGGGGGGGGGGGGGGGGGGGGGGGGGGGGGGGGGGGGGFGGGGGGDGGGGGG=C:EGGGGGGGGGG58EGGFFFGCFEGDGGF7?D=DD5EGGFED<BA<>FGGF4<?BFFFFGG=6F9A9>9>E:
@M02542:52:000000000-J9N43:1:1101:17027:4084 1:N:0:GTGAAA
CCTGTGTCTGAGTTCCCGAAGGCACCAATCCATCTCTGGAAAGTTCTCAGCCTGTCAAGGCCAGGTAAGGTTCTTCGCGTTGCTTCGAATTAAACCACATGCTCCACCGCTTGTGCGGGCCCCCGTCAATTCATTTGAGTTTTAACCTTGCGGCCGTACTCCCCAGGCGGTCAACTTAATGCGTTAGCTGCGCCACTAAGTTCTCAAGGAACCCAACGGCTAGTTGACATCGTTTACGGCGTGGACTACCAGGGTATCTAATCCGGGTATTACCGG
+
CCCCCGGGGGGGGGGGGGGGGGGGGGGGGFGGGGFGGGGGGGGGGGGGGGG,EFGGGGGGGGGGGGGGGGEGGGGGGGGGGGGGGGGGGGGGEFCEGGGGGGGGGGGGGGGGGGGGGGGGGGGGGGGGGGGGGGGGGGGGGFGGGFGGGGGGGGGGGGGFGEGGGGGGGGGGGGGGGGGGGGGEGGGGGGGGGCEEGGFGGGGGGGGGGGGGGGGGGGGGGGGGG?CEFGGGGGGGGGGGGGGGCGFGGGGGGD:CFFFGG7BFGDG>@<<BAGGF
@M02542:52:000000000-J9N43:1:1101:10159:4087 2:N:0:GTGAAA
CGGTTTATCACCGGCCGTCTCCCTAGAGTTCCCGACTTAACTCGCTGGCAACTAAGGATAGGGGTTGCGCTCGTTGCGGGACTTAACCCAACATTTCACAACACGAGCTGACGACAGCCATGCAGCACCTGTCTTACGGGTCCCGAAGGCACAACCGCATCTCTGCAGTCTTCCGTTGATGCCAAGAGGAGGTAAGGTTCTTCGCGTCGCGTAGAATTAAAACACATGCCCCACCGCTTTGGCGGGGCCCCCGCAATTTATTTGAGTTTTTATCTTTCGACCCTT
+
GGGFEGGGGGGGGDE+@FFGGF8FFGGGGGGGGGGGGGDCFFGGGGGCEFFGGFGCFFGG@CCGFF78CF@?FGGFGEDGCFGGFGGFDCBFFFGGGGGGDFFGCCEGDGGGGGE>@F7@D@GGCF8?>,,,>@B9;FF+>33>4@*@CCFCB,>CCGG55,=11>F8,2B1;1/7**/3@+0;<15));>5:4+*7EB7;F+01))(,),.(,/7F@EB*.,***93C*(()7>>06*(),)(.((.435),5)(-4*))*1))-.-).4?446:>6))0))0)
@M02542:52:000000000-J9N43:1:1101:8887:4094 2:N:0:GTGAAA
CGGCTTATCACCGGCCGTCTCCCAAGAGTTCCCGACTTAACTTGCTGGCAACTAAGGATAGGGGTTGCTCGCGTTTCGGGACTTAACCCAACATTTCAAAACACGAGCTGACGACTGCCATGCAGCATCTGTCTTACGGTTCCCGAAAGCACAACCGCGTCTCTTCAGTCTTCCGTAGATGTCATACGGAGGTAAGGTTCTTGTCGTGGCGTCCAATTAAACCACAAGCCACACCGTCGCTGCGGGCCCCCGGCGACTTGCTCGCTTTTTAATCACTGTACCTC
+
FGC++6,<<FFF7@++@@6C6,C,CF,EGG<5EFB@FF,,,6,:C@,E@<FDF,6,6C<,9@D+BCCF96,@=+++:4+7+>FCGG99F4:4:4,54,,9,A=F:C@EC,5A:+:+@DDDF8CA=,,+387,C,C7>+38@3@,C++++@5,@>BE*8*=*4;:,>,>?==A7,5465:88B+++*+2):BA;A74C++;86++.):(33:53(**9?+/C<(;;8),/*(,)))-,-),((4(0((-((/)-))((,)))**,((((,5<)64)*****19**
@M02542:52:000000000-J9N43:1:1101:7719:4114 2:N:0:GTGAAA
CGGTTTATCACCGGCAGTCTCCCTAGAGTTCCCGACTTAACTCGCTGGCAACTAAGGATAGGGGTTGCGCTCGTTGCGGGACTTAACCCAACATTTCACAACACGAGCTGACGACAGCCATGCAGCACCTGTCTTACGGTTCCCGAAGGCACAACCGCATCTCTGCAGTCTTCCGTAGATTTCAAGAGTAGGTAAGGTTCTTCGCGTTGCGTCGAATTAAACCACATGCTCCACCCCCTGTGCGGGCCCCCGTTCATTCATTTTAGTTTTTATCTTGCTGCCGTT
+
GGGGGGGGGGGFFGGGGGGGAFGGDGGGGGGGGGGGGGFGGGGFGGGGGGGGGGGGFGGFGGFGGGGGEEFGGGGGGGDDFFGGGGGGGGGGGGGGGGGEGEFEEGGGGGGGDGGGGGGGCCDFGGDF@CGGGGGGFFEGGGGGGC8EEFFGGGGGGGGC54<41BCFGFFAEGGGCE4F+4;+:7F4@8+A>@FF<=BGFCFA?:>@(517,-9.9>FF=2(/;292C*)5)08(((18>7)3@B>3((99,**.648))8944(.5-)(,.)4C*9*115)0.
@M02542:52:000000000-J9N43:1:1101:13061:4117 2:N:0:GTGAAA
CGGTTTATCACCGGCAGTCTCCCTAGAGTTCCCGACTTAACTCGCTGGCAACTAAGGATAGGGGTTGCGCTCGTTGCGGGACTTAACCCAACATTTCACAACACGAGCTGACGACAGCCATGCAGCACCTGTCTTACGGTTCCCGAAGGCACAACCGCATCTCTGCAGTCTTCCGTAGATGTCAAGAGTAGGTAAGGTTCTTCGCTTTGCGTCGAATTAAACCACATGCTCCACCGCCTGTTCGGGCCCCCGTCAATTCATTTTATTCTTAATCTTTCGACCGT
+
GGGGDGGGGGGGGGD7FGGFCFFFGGGGGGGGGGGDGECAFFGGGGGGGGGGGGFGGGGGCFGGGGGGGGGGGGFGGGGE@FFGGGGEFEGGGGGGGGFGGGFEGGEEGGGGGGGGCFGGGGFEACEFGFGGGGGGGG+@FEECGGC*@DGGG>5EDGGEEFC:,BBF>;:FGCG4*4*BFGGFGFFA+;+=48C=C=FFFF+;0)),)23:7(9>@>CFFB:>CE??FC<?FFF01(>64).3)9066(><4C*34)*)./9)-)659)662-)2*0)0<<)0
@M02542:52:000000000-J9N43:1:1101:15155:4133 1:N:0:GTGAAA
CGGTTTATCACCGGCAGTCTCCCTAGAGTTCCCGACTTAACTCGCTGGCAACTAAGGATAGGGGTTGCGCTCGTTGCGGGACTTAACCCAACATTTCACAACACGAGCTGACGACAGCCATGCAGCACCTGTCTTACGGTTCCCGAAGGCACAACCGCATCTCTGCAGTCTTCCGTAGATGTCAAGAGTAGGTAAGGTTCTTCGCGTTGCGTCGAATTAAACCACATGCTCCACCGCTTGTGCGGGCCCCCGTCAATTCATTTGAGTTTTAATCTTGCGACCGT
+
GGGGGGGGGGGGGGGGGGGGGGGGGGGGGGGGGGGGGGGGGGGGGGGGGGGGGGGGGGGGGGGGGGGGGGGGGGGGGGDGGGGGGGGGGGGGGGGGGGGGGGGGGGGGGGGGGGGGGGGGGGGGGGGGGGGGGGGGGGGGGGGGGGGGGGGGGGGGGGGGGGGGGGGGGGGGGGGGGGGGGGFGGGGGGGGGGGGGGGGGGGGGGGGGGGGGFGGGGGGGGGGGGGGGGGFGGGC8EDGGG?FCGGFFGGGFFGFFFGGFGGFFFBFFFFFGGFFGFB9>>F@>
@M02542:52:000000000-J9N43:1:1101:6821:4139 1:N:0:GTGAAA
CGGTTTATCACCGGCAGTCTCCCTAGAGTTCCCGACTTAACTCGCTGGCAACTAAGGATAGGGGTTGCGCTCGTTGCGGGACTTAACCCAACATTTCACAACACGAGCTGACGACAGCCATGCAGCACCTGTCTTACGGTTCCCGAAGGCACAACCGCATCTCTGCAGTCTTCCGTAGATGTCAAGAGTAGGTAAGGTTCTTCGCGTTGCGTCGAATTAAACCACATGCTCCACCGCTTGTGCGGGCCCCCGTCAATTCATTTGAGTTTTAATCTTGCGACCGT
+
GGGGGGGGGGGGGGGGGGGGGGGGGGGGGGGGGGGGGGGGGGGGGGGGGGGGGGGGGGGGGGGGGGGGGGGGGGGGGGGGGGGGGGGGGGGGGGGGGGGGGGGGGGGGGGGGGGGGGGGGGGGGGGGGGGGGGGGGGGGGGGGGEGGFGGGGGGGGGGGGGGGGFGGGFFFFGGGGGGGGGGFGGGCFGGGGGGGFGCFGGGFFDGEGGGGEEGGGGGGGGFGGGGFGGGGGGGGEGGG:C>FGGGFFCCGFEGFFDCFFGGF?BFFFFFF*CFFG<92>9>DD
@M02542:52:000000000-J9N43:1:1101:9133:4153 2:N:0:GTGAAA
CGGTTTATCACCGGCAGTCTCCCTAGAGTTCCCGACTTAACTCGCTGGCAACTAAGGATAGGGGTTGCGCTCGTTGCGGGACTTAACCCAACATTTCACAACACGTGCTGACGACAGCCATGCAGCACCTGTCTTACGGTTCCCGAAGGCACAACCGCATCTCTGCAGTCTTCCGTAGATGTCAAGAGTAGGTAAGGTTCTTCGCGTTGCGTTGAATTAAACCACATGCCCCACCCCTTGTGCGGGCCCCCGTCAATTCATTTGAGTTTTAAGCTTGCGACCGTT
+
GGGGGGGGGGGGGGGDGGGGGFGFGG@FFGGGGGGGGGDFGGGGGGEGCFGFGGGGGGGDFGGGEGGGGGGGGFFGGGGGGGGGGGGGGEGCFGGFGGGGGGGDCFDEFFFG7CGEEA@DGFGGFFGGGGGGGFFGGGD@EC8FCGC>FGDGGGGGGGDGGGG=EFF?CGFFFFEC<**=8CFA7>?A;:FFC6CFCCF>FFFFDED69E6)(-*7??CB*).**26)9*.-7<B((->147)(89>F92C329*()./.)192)44<A>6:)).2*0)))0)0)
@M02542:52:000000000-J9N43:1:1101:11022:4164 1:N:0:GTGAAA
CGGTTTATCACCGGCAGTCTCCCTAGAGTTCCCGACTTAACTCACTGGCAACTAAGGATAGGGGTTGCGCTCGTTGCGGGACTTAACCCAACATTTCACAACACGAGCTGACGACAGCCATGCAGCACCTGTCTTACGGTTCCCGAAGGCACAACCGCATCTCTGCAGTCTTCCGTAGATGTCAAGAGTAGGTAAGGTTCTTCGCGTTGCGTCGAATTAAACCACATGCTCCACCGCTTGTGCGGGCCCCCGTCAATTCATTTGAGTTTTAATCTTGCGACCGT
+
GGGGGGGGGGGGGGGGGGGGGGGGGGGGGGGGGGGGGGGGGGGCGGGGGGGGGGGGGGGGGGGGGGGGGGGGGGGGGGGGEGGGGGGGGGGGGGGGGGGGGGGGGGGGGGGGGGGGGGGGGGGGGGGGGGGGGGGGGGGGGGGGGGGGGGGGGFGGGGGGGFGFGGGGGGGGFGGGGGGGGGGGGGGGGGGGGGGGGGGGGGGGGGGGGGGGFGGGGGGGGGGGGGGGGFGGGGGGGGGGGFFGGDFFGGGF>GFFFFGFGGA*:?DBFA<FGGFG2<2>>FFF
@M02542:52:000000000-J9N43:1:1101:8205:4165 1:N:0:GTGAAA
TCGGCTTATCACCGGCAGTCCCCTTAGAGTGCCCAACTGAATGCTGGCAACTAAGGGCGAGGGTTGCGCTCGTTGCGGGACTTAACCCAACATCTCACGACACGAGCTGACGACAGCCATGCAGCACCTGTCACCGATCCAGCCTAACTGAAGGACAATGTCTCCACTGTCCGCGATCGGGATGTCAAGAGCTGGTAAGGTTCTGCGCGTTGCTTCGAATTAAACCACATGCCCCACCGCTTGTGCGGGCCCCCGCCAATTCCTTTGAGTTTTAATCTTGCGACC
+
GGGGGGGGGGDFGGGGGGGGGGGGG8FFGGGGGCGGGGGGGGGGGGGGGGGGGGFFGGGGGGGGGGGGGGGGGGDGGGGGGGGGGGGGGGGGGGFFFGGGGGGDGGGGGGGGGDGGGGGGDCFGGGGGGGGGGGGGE>FE9BGGGGGGGGGGGGGGGGFGGGF9CGGGFGGGGGEGGGEGG*:*BFGGDFGGGFGFGGGGGGGGGGGGGGGGBGCFDD=<CFGGGGGGGGFF+2ACEGGGDB@G+>>BGGGFFGFF>GGFGGFFF>)6?2<GGGFC2<A<995@F
@M02542:52:000000000-J9N43:1:1101:21676:4182 1:N:0:GTGAAA
CGGTTTGTCACCGGCAGTCCCATTAGAGTGCCCTTTCGTAGCAACTAATGGCAAGGGTTGCGCTCGTTGCGGGACTTAACCCAACATCTCACGACACGAGCTGACGACAGCCATGCAGCACCTGTGTTACGGCTCTCTTTCGAGCACTCCTCTATCTCTAAAGGATTCCGTACATGTCAAAGGTGGGTAAGGTTTTTCGCGTTGCATCGAATTAAACCACATCATCCACCGCTTGTGCGGGTCCCCGTCAATTCCTTTGAGTTTCAACCTTGCGGCCGTACTCCC
+
GGGFGGGGGGGGGGGGGGGGGGGGGGGGGGGGGGGGGGGGGGGGGGGGGGGGGGGGGGGGGGGGGGGGGGGGGGGGGGGGGGGGGGGGFFGFGGGGGGGGGGGGGGGGGGGGGGGGGGGGGGGGGGGGGGGGGGGGGGGGGGGGGGGGGGGGGGGG=FFFGGGGGGGGGGGGGGGFCCGGGFGEGGGGGGGGGGGGGGGGGGGGGGGGEGGGFGGFGGGGGCGGGGDEGGGGGGGGGGGGGFEGDFDBEDGFFGFFFGCFGFBFFFAF<BB>FDFD>BFFB?FFF
@M02542:52:000000000-J9N43:1:1101:12490:4197 1:N:0:GTGAAA
CGGTTTGTCACCGGCAGTCTCCTTAGAGTTCCCACCATTACGTGCTGGTAACTAAGGACAAGGGTTGCGCTCGTTACGGGACTTAACCCAACATCTCACGACACGAGCTGACGACAGCCATGCAGCACCTGTGTCTGAGCTCCCGAAGGCACCAATCTATCTCTAGAAAGTTCTCAGCATGTCAAGGCCAGGTAAGGTTCTTCGCGTTGCTTCGAATTAAACCACATGCTCCACCGCTTGTTCGGGCCCCCGTCAATTCATTTGAGTTTTAACCTTGCGGCCGT
+
GGGGGGGGGGGGGGGGGGGGGGGGGGGGGGGGGGGGGGGGGGGGGGGGGGGGGGGGGGGGGFGGGGGGGGDGGGGGGGGGDGGGGGGGGGGGGGGFGGGGGGGDCGEGGGGGGGGGGGGGGGGGDFGGGGGGGGFGGGGGFFGGGGGFGGGGDFGFGGGGGGGGGGGGGGGGGGGGGGFGGGGGGGFFFGGFGGFGGGGGGF?FGGCGDGGGFGFC6FEGGGCFGGF9B91=CGGDDDED>2@GGGF>EDDBDD:DFGG=CFF4>?FADFFGG:8D433;995@
@M02542:52:000000000-J9N43:1:1101:23075:4226 1:N:0:GTGAAA
CCACACCTTCCTCCGGTTTATCACCGGCAGTCTCCCTAGAGTTCCCGACTTAACTCGCTGGCAACTAAGGATAGGGGTTGCGCTCGTTGCGGGACTTAACCCAACATTTCACAACACGAGCTGACGACAGCCATGCAGCACCTGTCTTACGGTTCCCGAAGGCACAACCGCATCTCTGCAGTCTTCCGTAGATGTCAAGAGTAGGTAAGGTTCTTCGCGTTGCGTCGAATTAAACCACATGCTCCACCGCTTGTGCGGGCCCCCGTCAATTCATTTGAGTTTTAATCTTGCGACCGTACTC
+
CCCCCGGGGGGGGGGGGGGGGGGGGGGGGGGGGGGGGGGGGGGGGGGGGGGGGGGGGGGGGGGGGGGGGGGGGGGGGGGGGGGGGGGGGGGGGGGGGGGGGGGGGGGGGGGGGGGGGGGGGGGGGGGGGGGGGGGGGGGGGGGGGGGGGGGGGFGGGGGGDGGGGGGGGGGGGGGGGGGGGGGGGGGGGGGGGGGGGGGGGGGGGGGGGGGGGGGGGGGGGGGGGDEGFGGGGGGGGGGGGGGGGGGGGGGGGG6DGF:GEGEFGGGFFGFFBGGFFGFFAAFBFFFGGFFGFF;6:?D:?
@M02542:52:000000000-J9N43:1:1101:22949:4247 1:N:0:GTGAAA
ACAGTTTACACTGGCAGTCTCGTTAGAGTTCCCGACATGACTCGCTGGCAACTAACGACAGGGGTTGCGCTCGTTATAGGACTTAACCTGACACCTCACGGCACGAGCTGACGACAACCATGCAGCACCTTGTAAATTGTCCGAAGAAAAAACTGTTTCCAGTCCTGTCAATCTACATTTAAGCCCTGGTAAGGTTCCTCGCGTATCATCGAATTAAACCACATGCTCCACCGCTTGTGCGGGCCCCCGTCAATTCCTTTGAGTTTCACACTTGCGTGCGTACTC
+
GGGGGGGGGGGGGGGGGGGGGGGGGGGGGGGGGGGGGGGGGGGGGGGGGGGGGGGGGGGGGGGGGGGGGGGGGGGGGGGGGGGGGGGGGGGGGGGGGGGGGGGGGGGGGGGGGGGGGFGGGGGGGGGGGGGGGGGGGGGGGGGGGGGGGGGGGGGGGGGGGGGGGGGGGGGGGGGGGGGGDFGGGGGGGGGGGGGGGGGGGGGGGGGGGGGGFGGGGGFGGGGGGG9EDFG=EGGGFGGGGFFGGGFFGGGFFGFFBGGFGGFFFFF9<AFGGGFD>0<>?<D>4
@M02542:52:000000000-J9N43:1:1101:20695:4287 2:N:0:GTGAAA
CGGTTTATCACCGGCAGTCTCCCTAGAGTTCCCGACTTAACTCGCTGGCAACTAAGGATAGGGGTTGCGCTCGTTGCGGGACTTAACCCAACATTTCACAACACGAGCTGACGACAGCCATGCAGCACCTGTCTTACGGTTGCCGAAGGCACAACCGCATCTCTGCAGTCTTCCGTCGATGTCAAGAGGAGGTAAGGTTCTTCGCGTTGCGTACAATTAAACCACATGCCTCCCCGCTTTGGCGGGCCCCCGACATATCACTTGAGTTTAAATCTTTCTACCGTC
+
GGGF7,66CFF<BFDGGGFFE@FFGG@FGGD5FEFECF,C@@FFFGGGGGG@<FG8EC,C@FG:4:>FG+@FCEFCFGGC7:FDGGA<E?FC<@<D9?5<==<+4@>FGF,ACC:CFF+<:8D,ED80=D,33@DCF+C>C+>>@8@EDE6@FDE8*>:*4,1=9:2A,2==,>*=*4/5:7+;+)2=).>>6F:D*=8*1++)/>>66B>)((119B+*;)1*1:?)67).)0)((-7()()(8,(-,,7)(//,).7))**--46)-)-)).)2**16**)0)
@M02542:52:000000000-J9N43:1:1101:17711:4307 2:N:0:GTGAAA
CGGTTTATCACCGGCAGTCTCCCTAGAGTTCCCGACTTAACTCGCTGGCAACTAAGGATAGGGGTTGCGCTCGTTGCGGGACTTAACCCAACATTTCACAACACGAGCTGACGACAGCCATGCAGCACCTGTCTTACGGTTCCCGAAGGCACAACCGCATCCCTGCAGTCTTCCGTAGATGTCAAGAGTAGGTAAGGTTCTTCGCGTTGCGTCGAATTAAACCACATGCTCCACCGCTTGTGCGGGCCCCCGTCAATTCATTTGATTTTTACTCTTGCGACCGG
+
GGGGGGGGGGGGGGGGGGGFGGGGGDGFGGGGGGGGGGGFGGGGGGGGGGGGGGGGGGGGGGGGGGCEGGEGGGGGGGCGGGGGGGGFFGGGGGGGGGGGGGFGDFEDEDFDFC::BFGGGGGGFDCFGGGGGGFGGGGGGDDFGGD8FF6CECEGDDCC?,A?CF:?B?1BCGGE9C*1@CFFGEF.38CFE6:9><AD4AF:?E>BBDFEFFD>FFGFG73528))9*6))07,4731?0A?E9139;C)45*-.6?9A4/))))-64())6->:*)0)87)
@M02542:52:000000000-J9N43:1:1101:14009:4325 2:N:0:GTGAAA
CGGCTTATCACCGGCGGTTTCTTTAGAGTACCCAACTAAATGATGGTAACTAAAGACGAGGGTTGCGCTCGTTGCGGGACTTAACCCAACATCTCACGACACGAGCTGACGACAGCCATGCAGCACCTGTGCACTAGCCAGCCGAACTGAAGGAATCCATCTCTGGAAACCATACTAGGCATGTCAAACGCTGGTAAGGTTCTGCGCGTTGCTTCGAATTAAACCACATGCCCCACCGCTTTTGCGGGCCCCCGTCAATTCATTTGAGGTTTCATCTTGCGACCG
+
GGGGGGGGGGGGGGGGGGGGGGGGGGGGGGGGGGFGGGGGGGGGGGGGGGGGGGGGGGGGGFGGGGGGCEGGGGGGGGGGGGGGGFGGGGGFG,CFGGGGDGGGCGDGDDFGGGDFGGF773EGD?EG7DFFGGECCGGGFGGEEGCFFGGGGGGCFGG@ECC==:ECEGGFDGGGF7FFFGGFC):==>:8;ACGCFFCABFFBD.((847>AC3@FCFFFFF?:).**,))7.3<>G60(.)=6;>09<D>31,,(75:B@><)-3(5(6)6)**9/4.8)0)
@M02542:52:000000000-J9N43:1:1101:12613:4331 2:N:0:GTGAAA
CGGTTTATCACCGGCAGTCTCCCTAGAGTTCCCGACTTAACTCGCTGGCAACTAAGGATAGGGGTTGCGCTCGTTGCGGGACTTAACCCAACATTTCACAACACGAGCTGACGACAGCCATGCAGCACCTGTCTTACGGTTCCCGAAGGCACAACCGCATCTCTGCAGTCTTCCGTAGATGTCAAGAGTAGGTAAGGTTCTTCGCGTTGCGTCGAATTAAACCACATGCCCCACCGCTTGTGCGGGCCCCCGTCAATTCATTTGAGTTTTAATGTTGCGACCGT
+
GGGGGGGGGGGGGGG>GGGGGGGGGGGGGGGGGGGGGGFGGGGGGGGDDGGGGGGGGGGGGGGGGGGGGGGGGGGGGGGGGGGGGGGGGGGGGGGGGGGGGGGGEGEGGCFG@FG+FGGFECFEFGFGGGGGGGGGGGGFGGGGDGG>FF<FCCECCEE>E:?FFF?ECDFFGFDFG5*=8CFAFFFF87AFEA>FFGFGFFA5?BFB(=2569DFFFGFGFBGGFFFG*(4>DF99(*3:?BBB(((32CD(77:A2?2)1946(-))64>)).2*1).<>D@
@M02542:52:000000000-J9N43:1:1101:9947:4360 2:N:0:GTGAAA
CGGTTTATCACCGGCAGTCTCCCTAGAGTTCCCGACTTAACTCGCTGGCAACTAAGGATAGGGGTTGCGCTCGTTGCGGGACTTAACCCAACATTTCACAACACGAGCTGACGACAGCCATGCAGCACCTGTCTTACGGTTCCCGAAGGCACAACCGCATCCCTGCAGTCTTCCGTAGATGTCAAGAGTAGGTAAGGTTCTTCGCGTTGCGTCGAATTAAACCACATGCTCCACCGCTTCTTCGGGCCCCCGTCCATTCATTTGAGTTTTAATCTTTCTACCGTT
+
GGGGGGGGGGGGGGGBFGGCFGGGGGGGGGGGGGGGGGGGGGGGGGGGGGGGGGGGGGGGGGGGGGGGGGGGGGGGGGDGGGGGGGFGGGGGGGGGGGGGGGGGGGGEEGGGGGGGGGGFAFG9EGCFGGGGGCGFGFGGGGGGGGGGGCCFGGGEGGG*:1;?FGCGFFEFGGGGGG*1:1@FF@AFF=F46:7FFEF74;+86BD4159D;;DFF>?FGAFC*;@)9*6)9F@6>>C()).4@F>>FBG<2/),:<F))9@))44<><))-).?*9***/)0)
@M02542:52:000000000-J9N43:1:1101:14104:4372 2:N:0:GTGAAA
CGGTTTATCACCGGCAGTCTCCCTAGAGTTCCCGACTTAACTCGCTGGCAACCAAGGATAGGGGTTGCGCTCGTTGCGGGACTTAACCCAACATTTCACAACACGAGCTGACGACAGCCATGCAGCACCTGTCTTACGGTTCCCGAAGGCACAACCGCATCTCTGCAGTCTTCCGGAGCTGTCAAGAGTAGGTAAGGTTCTTCGCGTTGCGTCGAATTAAACCAATTGCTCCCCCGCGTGTGCGGGCCCCCGCCAATTCATTTGAGTTCTAATCTTTCGACCTT
+
GGGGEEGGFGGGGGG+@FGFGGGGGGGGGDGFGCFGGGGGGCFFGDF>FFGFFGFGG?EEFGFGGGEFCF=FFGGGGGGGGFF@GGFGGGGGGGFGGGGGCE8CFFEFGFCFDGGDEGDEGBE>=8=8D@CD:,@FDDF>FG6BBEEEEGFGGC5EGDDCC9CG?F?FG8CFFFC*/*)0;@*+77B;AFA9;6+27@FGF++0/.74(597617:F>FF:A?@*+/.>7<0)55(((1(,(.33(12(1)/()1(.4/.:**.),<B)6)444.:*07)8:)1
@M02542:52:000000000-J9N43:1:1101:10902:4385 2:N:0:GTGAAA
CGGTTTATCACCGGCCGTCCCCCTAGAGTTCCCGACTTAACTCGCTGGCAACTAAGGATCGGGGTTGCGCTCGTTGCGGGACTTAACCCAACATTTCACAACACCAGCTGACGCCAGCCATGCCGCACCTCGCTTACGCTTCCCGAAGGCACCACCGCATCTCTCCAGTCCTCCGTAGATGCCAAGCGTCGGTCAGGTTCTTCCCCCTGCGTCGAATTAACCCCCCTCCCCCCCCGCTTGTGCGGCCCCCCCCCCACTCATCTCCCTCTCAACCTTCCCCCCCTC
+
GCB6@@;CFFGGC@F++8C6FFG:,;,6;6EFGC:F@@6,C,E@FC,+C,,C@6,C6=A,6,6+8>+B+C:F=@49C++48C<5,?FGG+4FA=5AFEF,CF<C+3,A36>F>+@+8FF,C,@,+:+=E8,*@:**@@*45CDG8*1*1=,=*,1C5C5*>+A++?++5>+1>C5:***1++2**6.):)00-)7*9C*:*9F*3)),(0(744/7)0+**.:8::>(79:(5>B(2(*,(,6()(4124D3019-(.7(4*9-),.((())(.(**0.05>:))
@M02542:52:000000000-J9N43:1:1101:22633:4386 1:N:0:GTGAAA
CGGTTTATCACCGGCAGTCTCCCTAGAGTTCCCGACTTAACTCGCTGGCAACTAAGGATAGGGGTTGCGCTCGTTTCGGGACTTAACCCAACATTTCACAACACGAGCTGACGACAGCCATGCAGCACCTGTCTTACGGTTCCCGAAGGCACAACCGCATCTCTGCAGTCTTCCGTAGATGTCAAGAGTAGGTAAGGTTCTTCGCGTTGCGTCGAATTAAACCACATGCTCCACCGCTTGTGCGGGCCCCCGTCAATTCATTTGAGTTTTAATCTTGCGACCGT
+
GGCCFGGGGGGGE@FGEFFGGFGGGG6FFGFCFG7FFGGCGGEGGEGGDFGFFFDCCGGGGGGDGEGGGDGEGC@,CEGGGFFDFG9E?CFE@FFGFEFGDEGEG@CCFGGGD@@F=<B8FGGGFDFFDGFGCFGGFFDCGEG9FGGGGG@CGF7CFGGGGCDBFFCFG<EGGGGGFEE9CGGF@FFCBFGB,,7>CF9@FCGG5:=8CEGE:**8>C7>7?8>@8<::@FCFGF5:9E3C?F*:D55/1)7>C?)6?7**;)9<?<).<)*;**:<217>BFD
@M02542:52:000000000-J9N43:1:1101:24534:4423 1:N:0:GTGAAA
ATCCACACCTTCCTCCGGTTTGTCACCGGCAGTCTCCCTAGAGTTCCCGCCACTACGCGCTGGCAACTAAGGACAAGGGTTGCGCTCGTTACGGGACTTAACCCAACATCTCACGACACGAGCTGACGACAGCCATGCAGCACCTGTCTCTAGATTCCCGAAGGCACCAATCCATCTCTGGAAAGTTTCTAGGATGTCAAGACCTGGTAAGGTTCTTCGCGTTGCGTCGAATTAAACCACATGCTCCACCGCTTGTGCGGGCCCCCGTCAATTCATTTGAGTTTTAATCTTGCGACCGTAC
+
CCCCCGGGGGGGGGGGGGGGGGGGGGGGGGGGGGGGGGGGGGGGGGGGGGGGGGGGGGGGGGGGGGGGGGGGGGGGGGGGGDGGGGGGGGGGGGGGGGGGGGGGGGGGGGGGGGGGGGGGGGGGGGGGGGGGGGGGGGGGGGGGGGGGGGGGGGGGGGGGGGGGGGGGGGGGGGGGGGGGGGGGGGGGGGGGGGGGGGGGGGGGGGGGGGGGGGGGGGGGGGGGGGGGFGGGGGGGGGGGGGGGEGGGGGGGGGGGGFFGGGDFGDDFFDFFBGGFGGAF?<AFFFBGGFFGFFFFFBEF5
@M02542:52:000000000-J9N43:1:1101:12437:4446 1:N:0:GTGAAA
CGGTTTATCACCGGCAGTCTCCCTAGAGTTCCCGACTTAACTCGCTGGCAACTAAGGATAGGGGTTGCGCTCGTTGCGGGACTTAACCCAACATTTCACAACACGAGCTGACGACGGCCATGCAGCACCTGTATGAAAGTAAGTACCATCCCGTTAAGGACAGGTTTTCTTGTTCATATGTCAAGGGCTGGTAAGGTTTTGCGCGTTGTATCGAATTAAACCACATGCTCCACCGCTTGTGCAGGCCCCCGTCAATTCCTTTGAGTTTCGGTCTTTCGACCGTAC
+
GGGGGGGGGGGGGGGGGGGGGGGGGGGGGGGGGGGGGGGGGGGGGGGGGGGGGGGGGGGGGGGGGGGGGGGGGGGGGGGGGGGGGGGGGGGGGGGGGGGGGGGGGGGGGGGGGGGGGGGGGGGGGGGGGGGGGGGGGGGGGGGGG=FGGGGGGGGGGGFGGGGGFGGGGGGGGGGGGGGGGGGGGGGGGEGCFCGGGGGGGGGGGGGGDFC<>GGGGGGGGGGGGGGGFEGGGGGGGGGGGFFGGG>DGGGFFGFFDAFFGGAF:ABFAFBDGGF*666:>6>:8
@M02542:52:000000000-J9N43:1:1101:19823:4461 1:N:0:GTGAAA
CCCGTTCTCCTGGGCAGTCTCTCCAGAGTTCCCGGCATGACCCGTTGGTAACTGAAGACAGGGGTTGCGCTCGTTGCGGGACTTAACCCAACACCTCACGGCACGAGCTGACGACAGCCATGCAGCACCTGAGCAGGATGGTATTGCTACCCCGTTAGGCTTTCACCCTTCTACTACCTGCATGTCCAGCCTGGGTAAGGTTCTTCGCGTTGCGTCGAATTAAACCACATGCTCCACCGCTTGTGCGGGCCCCCGTCAATTCCTTTGAGTTTCAACCTTGCGGCC
+
GGGGGGGGGGGGGGGGGGGGGGGGGGGGGGGGGGGGGGGGGGGGGGGGGGGGGGGGGGGGGGGGGGGGGGGGGGGGGGGGGGGGGGGGGGGGGGGGGGGGGDFGGGGGGGGGGGGGGGGGGGGGGGFFGGGGGGGGGGGGGGGGGFGGGGGGGGGGGGGGGGGGGGGGGGGGGGGGGGGGGGGGGGGGGGGGGGGGGGGGGGGGGGGDGEGEEGGGGGGGGGGGGGGGGGCFGGGGGGDDGBFFGGFFGGGFEGFFFGCFGFFFFB>9?FFGGGFGFFF4?FFF:
@M02542:52:000000000-J9N43:1:1101:24208:4470 1:N:0:GTGAAA
CGGTTTATCACCGGCAGTCTCCCTAGAGTTCCCGACTTAACTCGCTGGCAACTAAGGATAGGGGTTGCGCTCGTTGCGGGACTTAACCCAACATTTCACAACACGAGCTGACGACAGCCATGCAGCACCTGTCTTACGGTTCCCGAAGGCACAACCGCATCTCTGCAGTCTTCCGTAGATGTCAAGAGTAGGTAAGGTTCTTCGCGTTGCGTCGAATTAAACCACATGCTCCACCGCTTGTGCGAGCCCCCGTCAATTCATTTGAGTTTTAATCTTGCGACCGT
+
GGGGGGGGGGGGGGGGGGGGGGGGGGGGGGGGGGGGGGGGGGGGGGGGGGGGGGGGGGGGGGGGGGGGGGGGGGGGGGGGGGGGGGGGGGGGGGGGGGGGGGGGGGGGGGGGGGGGGGGGGGGGGGGGGGGGGGGGGFGGGGGGGGGGGGGGGGGGGGGGGFGGGGGGGGGGGGGGBCEGGGGGEGFEGGGGGGGGGGGGGGGGGGGGDGGGFGGGGFFGGGGGEGGGG?GFGGGEEDEFGFFDGGEFGGGEBG?BAFGFGFBFA:AFFA<FGDFFABBFF>:>
@M02542:52:000000000-J9N43:1:1101:10011:4495 1:N:0:GTGAAA
CGGTTTATCACCGGCAGTCTCCCTAGAGTTCCCGACTTAACTCGCTGGCAACTAAGGATAGGGGTTGCGCTCGTTGCGGGACTTAACCCAACATCTCACGACACGAGCTGACGACAACCATGCACCACCTGTCACTTCTGTCCCCGAAGGGAAATCTCCGATTAAGGAGAGGTCAGAAGGATGTCAAGCTTAGGTAAGGTTCTTCGCGTTGCTTCGAATTAAACCACATGCTCCGCTACTTGTGCGGGTCCCCGTCAATTCCTTTGAGTTTCACTCTTGCGAGCG
+
GGGGGGGGGGGGGGGGGGGGGGGGGGGGGGGGGGGGGGGGGGFGGGGGGGGGGGGGGGGGGGGGGGGGGGGGGGGGGGGEGGGGGGGGGGGGGGGAFGGGGGGGGGFFGGGGGGGGGGGGGGGGGGGGGGGGGGGGGGGGFCFGGGGGGGGGGGFFFFFGGGGEEGGGGFGGGGFFFCFGDGGGGGGGGGG9FGFFGGGEGGGGGGGGGGGGFGGGGGGGGGGGFFGGGGGFGGGGGGGFGFFCFGFFGGGFFGFDFEGFGGFFFFBFFFFGGGBGFA)416BFD
@M02542:52:000000000-J9N43:1:1101:21896:4508 1:N:0:GTGAAA
CGGTTTATCACCGGCAGTCTCCCTAGAGTTCCCGACTTAACTCGCTGGCAACTAAGGATAGGGGTTGCGCTCGTTGCGGGACTTAACCCAACATTTCACAACACGAGCTGACGACAGCCATGCAGCACCTGTCTTACGGTTCCCGAAGGCACAACCGCATCTCTGCAGTCTTCCGTAGATGTCAAGAGTAGGTAAGGTTCTTCGCGTTGCGTCGAATTAAACCACATGCTCCACCGCTTGTGCGGGCCCCCGTCAATTCATTTGAGTTTTAATCTTGCGACCGT
+
GGGGGGGGGGGGGGGGGGGGGGGGGGGGGGGGGGGGGGGGGGGGGGGGGGGGGGGGGGGGGGGGGGGGGGGGGGGGGGGGGGGGGGGGGGGGGGGGGGGGGGGGGGGGGGGGGGGGGGGGGGGGGGGGGGGGGGGGGGGGGGGGGGGGGGGGGGGGGGGCCFGEFGGGGGGGGGGGGGGGGGGGGGGGGGGGFFFGGGGGGGGGGGGGGGGGFGGGGGGGGFGGGGGFGFGGGGGEGGGGGFFGGGFFGGGEDGBFFGFFGGBF>FFFDFFF>FFC2669>FFF
@M02542:52:000000000-J9N43:1:1101:16693:4508 1:N:0:GTGAAA
CGGTTTATCACCGGCAGTCTCCCTAGAGTTCCCGACTTAACTCGCTGGCAACTAAGGATAGGGGTTGCGCTCGTTGCGGGACTTAACCCAACATTTCACAACACGAGCTGACGACAGCCATGCAGCACCTGTCTTACGGTTCCCGAAGGCACAACCGCATCTCTGCAGTCTTCCGTAGATGTCAAGAGTAGGTAAGGTTCTTCGCGTTGCGTCGAATTAAACCACATGCTCCACCGCTTGTGCGGGCCCCCGTCAATTCATTTGAGTTTTAATCTTGCGACCGT
+
GGGCFGGGGGGGGGGGGGGGFGGGGGGGGGFFGGGGGGGFGGGGGGGGGGGGGGGGGCGEFGGGGGGGGGGGGGGGGGGGGGGGGGGGGEFFFFGGGGGGGGGEGFGGFGGGGGGGGGGGGGGGGGGGGGGGGGGGGGGGGGGGGGGFGGGGGGGGGGGCCFFGGGGGGGGGGGGGGGGGGGGGGGGGGFBFGGGGGGFCGGGGGGGGGGGGFGGGFGGGGGGGCFGGGDFGFGGGG)7CG:FGGGFDGGGBED<>AGFFGGA*)(62:BAGGGFFA44;92>E
@M02542:52:000000000-J9N43:1:1101:23376:4528 1:N:0:GTGAAA
CGGTTTATCACCGGCAGTCTCCCTAGAGTTCCCGACTTAACTCGCTGGCAACTAAGGATAGGGGTTGCGCTCGTTGCGGGACTTAACCCAACATTTCACAACACGAGCTGACGACAGCCATGCAGCACCTGTCTTACGGTTCCCGAAGGCACAACCGCATCTCTGCAGTCTTCCGTAGATGTCAAGAGTAGGTAAGGTTCTTCGCGTTGCGTCGAATCAAACCACATGCTCCACCGCTTGTGCGGGCCCCCGTCAATTCATTTGAGTTTTAATCTTGCGACCGT
+
GGGGGGGGGGGGGGGGGGGFGFGGGGGGGGGGGGGGGGGGGGGGGGGGGGGGGGGGGGFGFGGGGGGGGGGGGGGFEGGGGGFGGGFGGGGGGGGGGGGGGGGGE7>FGGGGGGGGFAFGGFGGFGGGGGGGFFGGGGGGGGGGGGGEGGGGGGGGGGD7FFGGGGGGGGGCFGGGFGGCCGGGGGGGGGGGGGGGGGGGGGGGGGGGGGGGFGGGGGGGGGGGGFFGC9FCFGGGGD=<C:?DGGFFGGGF:<?>A9C?GC294:5<A:<FGGFG<B6722:B
@M02542:52:000000000-J9N43:1:1101:15751:4532 1:N:0:GTGAAA
CGGTTTATCACCGGCAGTCTCCCTAGAGTTCCCGACTTAACTCGCTGGCAACTAAGGATAGGGGTTGCGCTCGTTGCGGGACTTAACCCAACATTTCACAACACGAGCTGACGACAGCCATGCAGCACCTGTCTTACGGTTCCCGAAGGCACAACCGCATCTCTGCAGTCTTCCCTAGATGTCAAGAGTAGGTAAGGTTCTTCGCGTTGCGTCGAATTAAACCACATGCTCCACCGCTTGTGCGGGCCCCCGTCAATTCATTTGAGTTTTAATCTTGCGACCGT
+
GGGGGGGGGGGGGGGGGGGGGGGGGGGGGGGGGGGGGGGGGGGGGGGGGGGGGGGGGGGGGGGGGGGGGGGGGGGGGGGGGGGGGGGGGGGGGGGGGGGGGGGGGGGGGGGGGGGGGGGGGGGGFGFGGGGGGGGGGGGGGGGGGGGGGGGGGGGGGGGDGGGDGGGGGGGGGGGGGGGGGGGGGEGGGGGGGGGGGGGGGGGFGEGGEGGGFGGFGGGGGFGGGGGGGFGGGGGEG<=FG2BCGGFFGGG3>DF>AGG4CFFFF?FFFFFGGGFG29(4>>BF
@M02542:52:000000000-J9N43:1:1101:16540:4583 1:N:0:GTGAAA
TCGGCTTATCACCGGCAGTCCCCTTAGAGTGCCCACCTGAATGCTGGCAACTAAGGGCGAGGGTTGCGCTCGTTGCGGGACTTAACCCAACATCTCACGACACGAGCTGACGACAGCCATGCAGCACCTGTCACCGATCCAGCCTAACTGAAGGACAATGTCTCCACTGTCCGCGATCGGGATGTCAAGAGCTGGTAAGGTTCTGCGCGTTGCTTCGAATTAAACCACATGCTCCACCGCTTGTGCGGGCCCCCGTCAATTCCTTTGAGTTTTAATCTTGCGACC
+
GGGGGGGGGGGGGGGGGGGGGGGGGGGGGGGGGGG7FFGGGGGGGGGGGGGGGGGGGGGFGGGGGGGGGGGGGGGGGGGGGGGGGGGGGGGGGGAFGGGGGGGGGGGGGGGGEGGEGGGGGGGGGGFGGGGFGGGGGGGGGGGGGGGGGGGGGGGGGGGGGGFGGGGGFGGGGGGGGGGGGCCECFGGEFGGGGGGGGGG?FGGGGGGGGGGFGGGGGGGGGGGGGGGGGGGGGGGGGGGGFFGGGEDGGDBFG>DBDDFGGBFFFD4:DFGGGFFAABFFFFFD
@M02542:52:000000000-J9N43:1:1101:12712:4587 2:N:0:GTGAAA
CGGTTTATCACCGGCAGTCTCCCTAGAGTTCCCGACATAACTCGCTGGCAACTAAGGATAAGGGTTGCGCTCGTTGCGGGACTTAACCCAACATTTCACAACACGAGCTGACGACAGCCATGCAGCACCTGTCTTACAGTTCCCGAAGGCACCAAAGCATCCCTGCTAAGTTCTGTAGATGTCAAGAGTAGGTAAGGTTCTTCGCGTTGCGTCGAATTAAACCACATGCTCCACCGCTTGTGCGGGCCCCCGTCAATTCATGTGAGTTTTAATCTTTAGACCGT
+
GGGGGGGGGGGGGGG@FGGFGGGGGFGGGGGGGGGGGGGGGGGGGGGGCG9FCFFGCFFFFFGGGGGGGGCFGFGGGGGD7CFFGGGGGGGGGFGGAFGGGGGGGGCGGGGGGGGCFCFGGFGGEFGGGGDGGGEGGGCFGCGG+8BEGG>GGGG5C><AC,,27DBEG4==5>,=@:8F6<@AF**;:8AFE6:6CCFGFFFFF:>@(52>.2>34<CFG7<CC56>F*44))7129*-48)3531(7>D)(1944)/4<*=64<>A9<<7<9<G**19=6)<
@M02542:52:000000000-J9N43:1:1101:25823:4589 1:N:0:GTGAAA
CGGTTTATCACCGGCAGTCTCCCTAGAGTTCCCGACTTAACTCGCTGGCAACTAAGGATAGGGGTTGCGCTCGTTGCGGGACTTAACCCAACATTTCACAACACGAGCTGACGACAGCCATGCAGCACCTGTCTTACGGTTCCCGAAGGCACAACCGCATCTCTGCAGTCTTCCGTAGATGTCAAGAGTAGGTAAGGTTCTTCGCGTTGCGTCGAATTAAACCACATGCTCCACCGCTTGTGCGGGCCCCCGTCAATTCATTTGAGTTTTAATCTTGCGACCGT
+
GGGGGGGGGGGGGGGGGGGGGGGGGGGGGGGGGGGGGGGGGGGGGGGGGGGGGGGGGGGGGGGGGGGGGGGGGGGGGGGGGGGGGGGGGGGGGGGGGGGGGGGGGGGGGGGGGGDDGGGGGGGGGGGGGGGGGGGGGGGGGGGGGGGGGGGGGGGGGGGGGGGGGGGGGGGGGGGGGGGGGGGGGGGGGGGGGGGGGGGGGGGGGGGGEGGGFGGGGGGGGGGGGGGGG9FGGGGGGGGGG?FDEGF>GGGF@<?DFGGF77AFBFFFFB>FGGFGFF;FFFFF
@M02542:52:000000000-J9N43:1:1101:8068:4619 1:N:0:GTGAAA
CGGTTTATCACCGGCAGTCTCCCTAGAGTTCCCGACTTAACTCGCTGGCAACTAAGGATAGGGGTTGCGCTCGTTGCGGGACTTAACCCAACATTTCACAACACGAGCTGACGACAGCCATGCAGCACCTGTCTTACGGTTCCCGAAGGCACAACCGCATCTCTGCAGTCTTCCGTAGATGTCAAGAGTAGGTAAGGTTCTTCGCGTTGCGTCGAATTAAACCACATGCTCCACCGCTTGTGCGGGCCCCCGTCAATTCATTTGAGTTTTAATCTTGCGACCGT
+
GGGGGGGGGGGGGGGFFGGGGGGGGGGGGGGGGGGGGGGGGGGGGGGEGGGGGGGGGGGGGGGGGGGGGGGGGGGGGGGGGGGGGGGGGGGGGGGGGGGGGGGGGGGGGGGGGGGGGGGGGGGGCFGGGGGGGGGGG?FGGGFFGGD@EGGGFGGGFGGGGFCG;FGFFGFGGGGGG:5BB;FFGGGGGFGGGGCCF7AFFGGGGGGE5EGGFGGGGGGFGEEGC86CF90AFFGEGGGGG>FGGGEFEDGE>D0>9AFFDGFFB?AFFBFGGGFG294>B>BD
@M02542:52:000000000-J9N43:1:1101:16955:4625 1:N:0:GTGAAA
CGGTTTATCACCGGCAGTCTCCCTAGAGTTCCCGACTTAACTCGCTGGCAACTAAGGATAGGGGTTGCGCTCGTTGCGGGACTTAACCCAACATTTCACAACACGAGCTGACGACAGCCATGCAGCACCTGTCTTACGGTTCCCGAAGGCACAACCGCATCTCTGCAGTCTTCCGTAGATGTCAAGAGTAGGTAAGGTTCTTCGCGTTGCGTCGAATTAAACCACATGCCCCACCGCTTGTTCGGGCCCCCGTCAATTCATTTGCGTTTTAATCTTGCGCCCGT
+
GGGF@FGGGGFGGGGCFFGFGGGGGGGGGGGFGGGGGGGGGGGGGGGGGGGGGGGGGCFFF<EFGGGGEGGGGGGCFGGGGGFGGGDGGEGFFGGGGGFGGGDFGCFGGGGGGGGE@FGFGGGGGGGGGG<DCFFGGCFGGGGG>DEGGGGGGGGGGGGF7<CCFFDGGFFGDFE::FCFGGGFFCGGC9FGFFGGGGGGGGGFGGGD8=CCD7=5CF7>FGFFE*+3<+*AEEGGE3:CF)//:<5:5C3)./40.+0*:>)*)(-49(6*2:=76)(((()0
@M02542:52:000000000-J9N43:1:1101:18503:4638 1:N:0:GTGAAA
CGGTTTATCACCGGCAGTCTCCCTAGAGTTCCCGACTTAACTCGCTGGCAACTAAGGATAGGGGTTGCGCTCGTTGCGGGACTTAACCCAACATTTCACAGCACGAGCTGACGACAGCCATGCAGCACCTGTCTTACGGTTCCCGAAGGCACAACCGCATCTCTGCAGTCTTCCGTAGATGTCAAGAGTAGGTAAGGTTCTTCGCGTTGCGTCGAATTAAACCACATGCTCCACCGCTTGTGCGGGCCCCCGTCAATTCATTTGAGTTTTAATCTTGCGACCGT
+
GGGGGGGGGGGGGGGGGGGGGGGGGGGGGGGGGGGGGGGGGGGGGGGGGGGGGGGGGGGFFGGGGGGGGGGGGGGGGGGGGGGGGGGGGGGGGGGGGGGGGGGGGGGGGGGGGGGGGGGGGGGGGGGGGGGGGGGGGGGGGGGGGGGGGGGGGGGGGGGGGGGGGGGGGGGGGGGGGGGGGGGGGGGGGGGGGGGGGGGGGGGGGGGGEGGGFGGGGGGGGGGGGGGGGGGGGGGGG<EGG?FGGGFFGGGFFGFFFGGFGGFFFFFFFFFDGGBG<AFFFBE@
@M02542:52:000000000-J9N43:1:1101:7181:4647 2:N:0:GTGAAA
CGGTTTATCACCGGCAGTCTCCCTAGAGTTCCCGACTTAACTCGCTGGCAACTAAGGATAGGGGTTGCGCTCGTTGCGGGACTTAACCCAACATTTCACAACACGAGCTGACGACAGCCATGCAGCACCTGTCTTACGGTTCCCGAAGGCACAACCGCATCTCTGCAGTCTTCCGTAGATGTCAAGAGTAGGTAAGGTTCTTCGCGTTGCTTCGAATTAAACCACATGCTCCACCGCTTGTGCGGGCCCCCGTCAATTCATTTGAGTTTTAATCTTGCCACCCT
+
GGGGGGGGGGGGGGG@@FFFGGGGGFFGGGGGGGGGGGGGGGGGEGGGGGGGGGGGGGGDFFCCEGGGGGDGCFFFDB>FGGGGGCFFFEGGGGDGG@EFGGGGGG:FEFGG@CECCG7DFGGGGC8DFB:DACGFGGG,CCFFCEC?FGCFFGDE9***12=1,<CC?6=:CC*,65*:B=CF7=6;716=)+3;D9B>AF:0:>5(.=)*.(976>+=C<2**;))07<>FF56>>G?4><<)4;0993/-95(5<FDA4@9>:6<AD)2)).00*)16)).
@M02542:52:000000000-J9N43:1:1101:26206:4647 1:N:0:GTGAAA
CGGTTTATCACCGGCAGTCTCCCTAGAGTTCCCGACTTAACTCGCTGGCAACTAAGGATAGGGGTTGCGCTCGTTGCGGGACTTAACCCAACATTTCACAACACGAGCTGACGACAGCCATGCAGCACCTGTCTTACGGTTCCCGAAGGCACAACCGCATCTCTGCAGTCTTCCGTAGATGTCAAGAGTAGGTAAGGTTCTTCGCGTTGCGTCGAATTAAACCACATGCTCCACCGCTTGTGCGGGCCCCCGTCAATTCATTTGAGTTTTAATCTTGCGACCGT
+
GGGGGGGGGGGGGGGGGGGGGGGGGGGGGGGGGGDGGGGGGGGGGGGGGGGGGGGGGGGGGGGGGGGGGGEGGGGGGGGGGGGGGGGGGGGGGGGGGGGGGGGGGGGGGGGGGGGGGGGGGGGGGGGGGGGGGGGGGGGGGGGGGGGDGGGGGGGGGGG@FGGGGGGGGGGGGGGGGDGGGGGGGGGFGGGGFFGGGEFFDC?FGGGGGGGGFGGGGF?FFFGGGGGGGCFGGGGGGGEDGFFGGDB>ECDE<<:DB7>4CFBF>FFFDFFGGGFGBFBBBBEF
@M02542:52:000000000-J9N43:1:1101:17273:4650 1:N:0:GTGAAA
CGGTTTATCACCGGCAGTCTCCCTAGAGTTCCCGACTTAACTCGCTGGCAACTAAGGATAGGGGTTGCGCTCGTTGCGGGACTTAACCCAACATTTCACAACACGAGCTGACGACAGCCATGCAGCACCTGTCTTACGGTTCCCGAAGGCACAACCGCATCTCTGCAGTCTTCCGTAGATGTCAAGAGTAGGTAAGGTTCTTCGCGTTGCGTCGAATTAAACCACATGCTCCACCGCTTGTGCGGGCCCCCGTCAATTCATTTGAGTTTTAATCTTGCGACCGT
+
GGGGGGGGGGGGGGGGGGGGGGGGGGGGGGGGGGGGGGGGGGGGGGGGGGGGGGGGGGGGGGGGGGGGGGGGGGGGGGGGGGGGGGGGGGGGGGGGGGGGGGGGGGGGGGGGGGGGGGGGGGGGGGGGGGGGGGGGGGGGGGGGGGGGGGGGDGGGGGGGGGGGGGFGGGFGGGEGGDGGGGGGGGGGGGGGGGGGGGGGGGGGGGGGCGGGFGGGGGGGGGGGGGGGGGGGGGGGGGGGGFFGGGEBEGGDFDBD>FFFCFFFFF>FAFFGGGFGFF>BFBEF
@M02542:52:000000000-J9N43:1:1101:17794:4666 1:N:0:GTGAAA
CGGTTTATCACCGGCAGTCTCCCAGAGTTTCCGACTTTACTTGGTGGCCAACTAGGATAAGGGTTGCGCTTGGTGCCGGACTTTAACCCAAATTTCAACAACCCGGCTTACCACCGGCAAGCAGGAACTGTCTTTCCGTTTCCGGAGGGCCAAACCCCATCCCTCCAGTTTCCGTAGAAGTCCAGAAGAAGGAAAGTTCTTTGCGTTGCCTCCAATTTAACCCACATCCCCCACCCCTGTTCGGGCCCCCGGCCAATCACTTGAGGTTTAAATCTTCGACCCTT
+
GGGGGGGGGGGGGGGGGGGGGG8,,,,6C,CF,,++8,C6,6,,6,B,,C,6,C,C,,,6EFG,F@,+++,,,C<,,@FC+7C,C,CF,B+,5CF,55,C,4++++6++,,4,5+46@++3+3,++,3,,:,,C3,,@,@,CC:+@+33***6,@***6,2,,,,*,,3,6,@*,,**,,2,7?,,,,,,?*+?,=2C++??+2**=**+++)*0+;+<@+<*/*/++**2**:**27/0*6>DG<>EEC5)))-)5**)2:4*)(.4A(6*0*0:)(-(3(0.
@M02542:52:000000000-J9N43:1:1101:15670:4673 1:N:0:GTGAAA
CGGTTTATCACCGGCAGTCTCCCTAGAGTTCCCGACTTAACTCGCTGGCAACTAAGGATAGGGGTTGCGCTCGTTGCGGGACTTAACCCAACATTTCACAACACGAGCTGACGACAGCCATGCAGCACCTGTCTTACGGTTCCCGAAGGCACACCCGCATCTCTGCAGTCTTCCGTAGATGTCAAGAGTAGGTAAGGTTCTTCGCGTTGCGTCGAATTAAACCACATGCTCCACCGCTTGTGCGGGCCCCCGTCAATTCCTTTGAGATTGAATCTTGCCACCGT
+
<:@GGEGDDFGG,6@FFGG<F@ED9F,;CEE<@FGGEGFAFGD,@@F:@@EDG@6C<9FEF,E@FC+FC=64>CF?F@+@:BFFGDEGGG+BFFGGGFF9FFDG:CFC>>AABFG7C>+,CBFFDG<<>38>F<=3,3F<F@FG:73C@:FB3,*5>11*>F;FBC,37C;<FFGB<**2;2?+?:,*32?9,79:8FF9<<FFEE8E8CCEEC:56EGG?7F5:CA:C0C<EGGEECG<F0FCGGF:7CC>)C?54:7**2-75:(66))0*09*))(-51).
@M02542:52:000000000-J9N43:1:1101:25464:4678 1:N:0:GTGAAA
TCGGCTTATCACCGGCAGTCCCCTTAGAGTGCCCAACTGAATGCTGGCAACTAAGGGCGAGGGTTGCGCTCGTTGCGGGACTTAACCCAACATCTCACGACACGAGCTGACGACAGCCATGCAGCACCTGTCACCGATCCAGCCTAACTGAAGGACAATGTCTCCACTGTCCGCGATCGGGATGTCAAGAGCTGGTAAGGTTCTGCGCGTTGCTTCGAATTAAACCACATGCTCCACCGCTTGTGCGGGCCCCCGTCAATTCCTTTGAGTTTTAATCTTGCGACC
+
GGGGGGGGGGGGGGGGGGGGGGGGGGGGGGGGGGGGGGGGGGGGGGGGGGGGGGGGGGGGFCGGGGGGGGGGGGGGGGGGGGGGGGGGGGGGGGGGGGGGGEGFGFGGGGGGGGGGGGGGGGGGGGGGGGGGGGGGGGGGGGGGGGGGGGGGGFGGGGGGGGGGGGGGGGGGGGGGGGGGGGGGGGGGGGGGGGGGGGGGGGGGGGGGGGGGFGGGGGGGGGGGGGGGGGFGFFGGGFGGGFFG6:5<=DGFFGFFFEDFGF>=A>A<?9:CGFFGF>B2<>BFF
@M02542:52:000000000-J9N43:1:1101:15798:4687 2:N:0:GTGAAA
CGGTTTATCACCGGCAGTCTCCCTAGAGTTCCCGACTTAACTCGCTGGCAACTAAGGATAGGGGTTGCGCTCGTTGCGGGACTTAACCCAACATTTCACAACACGAGCTGACGACAGCCATGCAGCACCTGTCTTACGGTTCCCGAAGGCACAACCGCATCTCTGCAGTCTTCCGTAGATGTCAAGAGTAGGTAAGGTTCTTCGCGTTGCGTCGAATTAAACCACATGCTCCACCGCTTGTGCGGGCCCCCGGCCATTCATTTGAGTTTTAATCTTGCGACCGT
+
GGGGGGGGGGGGGGGEGGGCGGGGGGGGGGGGGGGGGGFGGGGGGGGGGGGGGGGGGGGGGGGGGGGGGGGGGGGGFGGGGGGGGGGGGGGGGGGGGGGGGGGGGGGGGFFGGGGGGGGGGFGGGGGGGGGGGGGGGGGGGGGGGGGGGGGGGGGGGG7>E,<CFGFGGGCCFFEGGGDFAGF7FEFFFAFFE6CFGGFGFFF52D56(=9@F0)5?>:@*)4@FF@7C*6:FFFFFFGFF?2(369994553/)-:27A2BF)6(.645<)6667*9)).8>;
@M02542:52:000000000-J9N43:1:1101:13586:4712 1:N:0:GTGAAA
CGGTTTATCACCGGCAGTCTCCCTAGAGTTCCCGACTTAACTCGCTGGCAACTAAGGATAGGGGTTGCGCTCGTTGCGGGACTTAACCCAACATTTCACAACACGAGCTGACGACAGCCATGCAGCACCTGTCTTACGGTTCCCGAAGGCACAACCGCATCTCTGCAGTCTTCCGTAGATGTCAAGAGTAGGTAAGGTTCTTCGCGTTGCGTCGAATTAAACCACATGCTCCACCGCTTGTGCGGGCCCCCGTCAATTCATTTGAGTTTTAATCTTGCGACCGT
+
GGGGGGGGGGGGGGGGGGGGGGGGGGGGGGGGGGGGGGGGGGGGGGGGGGGGGGGGGGGGGGGGGGGGGGGGGGGGGGGGGGGGGGGGGGGGGGGGGGGGGGGGGGGGGGGGGGGGGGGGGGGGGGGGGGGGGGGGGGGGGGGGGGGGGGGGGGGGGGGGGGGGGGGGGGGGGGGGGGGGGGGGGGGGGGGGGGGGGGGGGGGGGGGGGGGGFGGGGGGGGGGGGGGGGFGGGGGGGGGGG:FGGGFFGGGD>DBFAFGFGGFFBFAAAADFGFFGAB9B0957
@M02542:52:000000000-J9N43:1:1101:25575:4745 2:N:0:GTGAAA
CGGTTTATCACCGGCAGTCTCCCTAGAGTTCCCGACTTAACTCGCTGGCAACTAAGGATAGGGGTTGCGCTCGTTGCGGGACTTAACCCAACATTTCACAACACGAGCTGACGACAGCCATGCAGCACCTGTCTTAAGGTTCCCGAAGGCACAACCGCATCCTTGCAGTCTTCCGTAGATGTCAAGAGTAGGTAAGGTTCTTCGTGTTGCGTCTAATTAAAACACATTCTGCCGCACTTTTTCGGGCCCCCGTCAATTCATTTCAGTTTTTATCCTTCCACCGTT
+
F@:87BCAAFE?F@@BCEG9C9,CCFEEC9CF@C7FGCFC9CFEGGGDGCCFFGDFCFGGGFC:BFEGGD7F7494=CF:+:,EAEF5,B?@DBDBFFE9?F<EEE:+@<9<::7@:<F8F@8>DF8=FG7F,,,+,5,@FF?BCEDC*8CEC::C>CEGD,,,5:<99;=B<BCED**+41+=+=*;7:6*11;86E=GF=FF())((33:9(**=6+9*))*;=?):*)-*)0((,*)),49)40((45)49*-2)9)6==-.644<5(,.))209)/8)7))
@M02542:52:000000000-J9N43:1:1101:7910:4759 1:N:0:GTGACA
ACAGTTTACACTGGCAGTCTTGCTAGAGTTCCCGACATCACTCGCTGGCAACTAACAACAGGGGTTGCGCTCGTTATAGGACTTAACCTGACACCTCACGGCACGAGCTGACGACAACCATGCAGCACCTTGTAAATTGTCCGAAGAAAAGTCTGTTTCCAAACCTGTCAATCTACATTTAAGCCTTGGTAAGGTTCCTCGCGTATCATCGAATTAAACCACATGCTCCACCGCTTGTGCGGGCCCACGTCAATTCCTTTGAGTTTCATTCTTGCGAACGTACTC
+
EFGFFGGFGGGGEFGGEGGGGGCFCFGGGAFAFGGEG@FGGGG8FC@EEGGFFFGGGGFAGCECCFGF:CEGGGGFGGFEGGGGGGFGGGGGFGGGGFFFGDGEECCCE8F,C@:FGGEGEDFEFFCEGGGFFGGGGGEG9DFFGGGGGCFDFFGGC,=BFGGFFCCGFFFFCDFGF;@DFFFC8F9F6>>FGGGF9FEGGGGGGDGFGGGF4CFGGGGFGGGG?F<98CECCGEGGGFCG>>3CD).><FEEF9?AFFFFGFFABF25>FGG7FGFFFFB().*
@M02542:52:000000000-J9N43:1:1101:20791:4768 1:N:0:GTGAAA
CGGTTTGTCACCGGCAGTCTCCTTAGAGTGCCCACCATTACGTGCTGGTAACTAAGGACAAGGGTTGCGCTCGTTACGGGACTTAACCCAACATCTCACGACACGAGCTGACGACAGCCATGCAGCACCTGTGTCTGAGTTCCCGAAGGCACCAGTCCATCTCTGGAAAGTTCTCAGCATGCCAAGGCCAGGTAAGGTTCTTCGCGTTGCTTCGAATTAAACCACATGCTCCACCGCTTGTGCGGGCCCCCGTCAATTCATTTGAGTTTTAACCTTGCGGCCGT
+
GGGGGGGGGGGGGGGGGGGGGGGGGGGGGGGGGGGGGGGGGGGGGGGGGGGGGGGGGGGGGGGGGGGGGGGGGGGGGGGGGGGGGGGGGGGGGGGFGGGGGGGGGGGGGGGGGGDGGGGGGGGGGGGGGGGGGGGGGGGGGGGGGGGGGGGGGGGGGGGGGGGGGGGGGGGGGGGGGGGGGFGGGGGGGGGGGGGGGFGGGGGGGGGGGGGGFGGFGGGGGGGGGGGGGFGGGGGGGGGGGFFGGGFEGGGFFGFFFGGFGGFFFFFFFFFGGGFG9>FFFFFF
@M02542:52:000000000-J9N43:1:1101:16109:4788 2:N:0:GTGAAA
CGGTTTATCACCGGCAGTCTCCCTAGAGTTCCCGACTTAACTCGCTGGCAACTAAGGATAGGGGTTGCGCTCGTTGCGGGACTTAACCCAACATTTCACAACACGAGCTGACGACAGCCATGCAGCACCTGTCTTACGGTTCCCGAAGGCACAACCGCATCTCTGCAGTCTTCCGTAGATGTCAAGAGTAGGTAAGGTTCTTCGCGTTGCGTCGAATTAAACCACATGCTCCACCGCTTGTGCGGGCCCCCGTCAATTCATTTGAGCTTTAATCTTTCCACCGT
+
GGGGGGGGGGGGGGGCFGGAFFGGGGGGGGGGGGGGGGGGGGGGGGGGGGGGGGGGGFF<FGGGGGGGGGGGGGGGGDGGGGGGGGGGGGGGGGFGGGGGGGGGGGGGGGGGGGGGGGGGGGGGGGGGGGDDGFGGGGGGGGGG5CEEGGGGG6>EDGG5CCFGFGGGFFCFFGGGGCDAFGFFCEBFFFFFFFGGGGFGFFFF0AD>939DFFC3?FDF7<:>CC44C*6:FFF01(>6.))-571>F;<5:D3:)6924*726()64<44><<>*1*0*7)7
@M02542:52:000000000-J9N43:1:1101:24009:4797 1:N:0:GTGAAA
CGGTTTATCACCGGCAGTCGCCCTAGAGTTCCCGACTTAACTCGCTGGCAACTAAGGATAGGGGTTGCGCTCGTTGCGGGACTTAACCCAACATTTCACAACACGAGCTGACGACAGCCATGCAGCACCTGTCTTACGGTTCCCGAAGGCACAACCGCATCTCTGCAGTCTTCCGTAGATGTCAAGAGTAGGTAAGGTTCTTCGCGTTGCGTCGAATTAAACCACATGCTCCACCGCTTGTGCGGGCCCCCGTCAATTCATTTGAGTTTTAATCTTGCGACCGT
+
GGGCECCFEFGFCEGGGGGGGGGCGGCGGGEFGGEECGFFGGGGGFGGEGGG@EFFG9FFEGGGGGGGGGGEEFFCGEGGDGGGGGFCFEGGGCDFFGGGGGFEEGE:FFGGEGGDFADGAFFFFGGGGGGGCFFFGGGGGEGGGDEFGGGGGGGGGGGGEFFG;B@FFGFG9B<CCECCGCFGGGGFFGGGEGCCF<C7EGFGGGECEGGGFE=GFGFCFG;FCFC9:FGGFGCGCDE5D)8C=355:<7>EC:>4007CCAF<0:>AAAFFGFG2<9B>BEF
@M02542:52:000000000-J9N43:1:1101:19540:4814 1:N:0:GTGAAA
CGAGTTGACCTCGGCAGTCTCGTCAGAGTCCTCAACTTAATGTTAGTAACTGACGACAAGGGTTGCGCTCGTTGCGGGACTTAACCCAACATCTCACGACACGAGCTGACGACAACCATGCACCACCTGTCACCTCTGTCCGAAGAAAGGCACGGTTAAGTGCCGGTCAGAGGGATGTCAAGCCCTGGTAAGGTTTTTCGCGTTGCTTCGAATTAAACCACATGCTCCGCTGCTTGTGCGGGTCCCCGTCAATTCCTTTGAGTTTTAGTGTTGCCACCGTACTCC
+
GGGGGGGGGGGGGGGGGGGGGGGGGGGGGGGGGGGGGGGGGGGGGGGGGGGGGGGGGGGGGGGGGGGGGGGGGGGGGGGGGGGGGGGGGGGGGGGGGGGGGGGGGGGGGGGGGGGGGGGGGGGGGGGGGGGGGGGGGGGGGGGGGGGGGGGGGGGGGGGGGGGGGGGGGGGGGGGGGGGGGGGGGGGGGGGGGGGGGGGGGGGGGGGGGGGGFGGGGGGGGGGGGGGGCGGGGGGGGFGDGFFGGGFFGGGFFGFFFGGFFGFFDFFFFFFGFF=CD<>FFBFFF
@M02542:52:000000000-J9N43:1:1101:17679:4819 1:N:0:GTGAAA
CGGTTTATCACCGGCAGTCTCCCTAGAGTTCCCGACTTAACTCGCTGGCAACTAAGGATAGGGGTTGCGCTCGTTGCGGGACTTAACCCAACATTTCACAACACGAGCTGACGACAGCCATGCAGCACCTGTCTTACGGTTCCCGAAGGCACAACCGCATCTCTGCAGTCTTCCGTAGATGTCAAGAGTAGGTAAGGTTCTTCGCGTTGCGTCGAATTAAACCACATGCTCCACCGCTTGTGCGGGCCCCCGTCAATTCATTTGAGTTTTAATCTTGCGACCGT
+
GGGGGGGGGGGGGGGGGGGGGGGGGGGGGGGGGGGGGGGGGGGGGGGGGGGGGGGGGGGGGGGGGGGGGGGGGGGGGGGGGGGGGGGGGGGGGGGGGGGGGGGGGGGGGGGGGGGGGGGGGGGFGGGGGGGGGGGGGGGGGGGGGGCFGGGGGGGGGGGGGGGGGGGGGGGGGGGGGGGGGFGGGGGGGGGGGGGGGCFGGGGGGGGGGGGGEDEFGGGGGGGDFGGGGGCFGFGGGDGGGFFGGGEFGGGFDDFFFDGFGGFFFFFFFBACGD?F2<9699DF
@M02542:52:000000000-J9N43:1:1101:13492:4874 1:N:0:GTGAAA
TCCACACCTTCCTCCGAGTTGACCCCGGCGGTCTCCTGTGAGTCCCCAACCTCCCGAAGGAGTTGCTGGCAACACAGGACAAGGGTTGCGCTCGTTGCGGGACTTAACCCGACATCTCACGACACGAGCTGACGACAGCCTTGCACCACCTGTACACCGACCACAAGGGGGGCACTATCTCTAATGCTTTCCGGTGTATGTCAAGCCTTGGTAAGGTTCTTCGCGTTGCGTCGAATTAAGCCACATGCTCCGCTGCTTGTGCGGGCCCCCGTCAATTCCTTTGAGTTTTAGCCTTGCGGCC
+
CCCCCGGGGGGGGGGGGGGGGGGGGGGGGGGGGGGGGGGGGGGGGGGGGGGGGGGGGGGGGGGGGGGGGGGGGGGGGGGGGGGGGGGGGGGDGGGGGGGGGGGGGGGGGGGGGGGGGGGGGGGGGGGGGGGGGGGGGGGGGGGGGGGGGGGGGGGGGGGGGGGGGGGGGEGGGGGGGGGGGGFGGGGGGGGGGGGGGGGGGGGGGGGGGGGGGGGGGGGGGGGGGGGDDGGGGGFGFEF@CCFGGGGGF<FCEGEGGB@<6DEEGGDFFGF>?EGFGGFFFFF<?AFGGFFG?AB::>F:;
@M02542:52:000000000-J9N43:1:1101:9939:4899 1:N:0:GTGAAA
CGGTTTATCACCGGCAGTCTCCCTAGAGTTCCCGACTTAACTCGCTGGCAACTAAGGATAGGGGTTGCGCTCGTTGCGGGACTTAACCCAACATTTCACAACACGAGCTGACGACAGCCATGCAGCACCTGTCTTACGGTTCCCGAAGGCACAACCGCATCTCTGCAGTCTTCCGTAGATGTCAAGAGTAGGTAAGGTTCTTCGCGTTGCGTCGAATTAAACCACATGCTCCACCGCTTGTGCGGGCCCCCGTCAATTCATTTGAGTTTTAATCTTGCGACCGT
+
GGGGGGGGGGGGGGGGGGGGGGGGGGGGGGGGGGGGGGGGGGGGGGGGGGGGGGGGGGGGGCGGGGGGGGGGGGGGGGGGGGGGGGGGGGGGGGGGGGGGGGGGGGGGGGGGGGGGGGCCFGGGGGGGGGGGGFFGGGGGFGGGGGGGGGGGFGGGGGEGGGF<<FGGGGGGGGGGGGGGGGGGGGGGGGGGFFGFF<CFGGGGGGGCCGGEDCEGGGGGGGDFGFGFF9?F78E557EF50@DGD>BEDGF@D6DF77BGGF4:<A>AFACFFFGAF9B;->E
@M02542:52:000000000-J9N43:1:1101:17645:4908 1:N:0:GTGAAA
CGGTTTATCACCGGCAGTCTCCCTAGAGTTCCCGACTTAACTCGCTGGCAACTAAGGATAGGGGTTGCGCTCGTTGCGGGACTTAACCCAACATTTCACAACACGAGCTGACGACAGCCATGCAGCACCTGTCTTACGGTTCCCGAAGGCACAACCGCATCTCTGCAGTCTTCCGTAGATGTCAAGAGTAGGTAAGGTTCTTCGCGTTGCGTCGAATTAAACCACATGCTCCACCGCTTGTGCGGGCCCCCGTCAATTCATTTGAGTTTTAATCTTGCGACCGT
+
GDGGGGGGGEFGGDGE+;,;CFGGEFGCCFGEFGGGGGGGDFGGGGGGGCFFGGFGFFFFACECGGGGEGDCEGGC74:7:BFFFG<FEFFEDFGGGGB,CCECFECEF=B8FBC7CGGGGD@<CFDEGFCFC<=<FC<DB@FCGCEFCEGGGGGGGG7112FCF?BFGGGGGGF,<C>;;CC@C@FGGFGG?9C:@C?FEFGGGGGG*CE?<7C8CF9FGFGGGGG667++2C8/7C=CG>FCDDFFGGGB8<2DAGGFFC)9)3.26A2F7FFF<29>>B.<
@M02542:52:000000000-J9N43:1:1101:26238:4927 1:N:0:GTGAAA
CGGTTTATCACCGGCAGTCTCCCTAGGGTTCCCGACTTAACTCGCTGGCAACTAAGGATAGGGGTTGCGCTCGTTGCGGGACTTAACCCAACATTTCACAACACGAGCTGACGACAGCCATGCAGCACCTGTCTTACGGTTCCCGAAGGCACAACCGCATCTCTGCAGTCTTCCGTAGATGTCAAGAGTAGGTAAGGTTCTTCGCGTTGCGTCGAATTAAACCACATGCTCCACCGCTTGTGCGGGCCCCCGTCAATTCATTTGAGTTTTAATCTTGCGACCGT
+
GGGGGGGGGGGGGGGGGGGGGGGGGGGGGGGGGGGGGGGGGGGGGGGGGGGGGGGGGGGGGGGGGGGGGGGGGGGGGGGGGGGGGGGGGGGGGGGGGGGGGGGGGGGGGGGGGGGGGGGGGGGGGGGGGGGGGGGGGGGGGGGGGGGGGGGGGGGGGGGGGGGGGGGGGGGGGGGGGGGGGGGGGGGGGGGGGGGGGGGGGGGGGGGGGGGGFGGGGGCFGFGGGGGGFCEFFFGGGGGGGDBDGGBDCDGD>9?EBGGFGGF?>?AFFFFFGGFGBD9>;>DF
@M02542:52:000000000-J9N43:1:1101:16589:4928 2:N:0:GTGAAA
AGGTTTATCACCGGCAGTCTCCCTAGAGTTCTCGACTTAACTCGCTGGCAACTAAGGATAGGGGTTGCGCTCGTTGCGGGACTTAACCCAACATTTCACAACACGAGCTGACGACAGCCATGCCGCACCTGTCTTACGGTTCCCGAAGGCACAACCGCATCTCTGCAGTCTTCCGTAGATGTCAATAGTAGGTAAGGTTCTTCGCGTTGCGTCGAATTGAACCACATTCTTCACCGCTTGTGCGGTGCCCCGTGAATTCATTTGAGTTTTAATCTTTCGAACGTT
+
,CDCC<EAFEFGE7CE@DDCE@@EFGGGEFF,FCFGGGDEDF<FG,@E>CGFDF86@@,@,E6@B@6F:C+BF@D<?CFF4:F,AFF9E4A=<F99;@,FCFEEGEDE>,8A:+@+@,6,A8D,+++=BF,3>3D;BE@,3+8,@8E*>,,4>DCC*4**15,=,,,5,;,=,5=EFGGFF,+=1)36+;6A48@*94;>=C=A<):1(3959()7:5+7:0(;@F4):0)69**(,(*(.,--5(((3(*/-**(6)/.69@45(.6<25?95)*0/).))).)
@M02542:52:000000000-J9N43:1:1101:21931:4947 1:N:0:GTGAAA
ACAGTTTACACTGGCAGTCTTGCTAGAGTTCCCGACATCACTCGCTGGCAACTAACAACAGGGGTTGCGCTCGTTGCGGGACTTAACCCAACATTTCACAACACGAGCTGACGACAGCCATGCAGCACCTGTCTTACGGTTCCCGAAGGCACAACCGCATCTCTGCAGTCTTCCGTAGATGTCAAGAGTAGGTAAGGTTCTTCGCGTTGCGTCGAATTAAACCACATGCTCCACCGCTTGTGCGGGCCCCCGTCAATTCATTTGAGTTTTAATCTTGCGACCGT
+
GGGGGGGGGGGGGGGGGGGGGGGGGGGGGGGGGGGGGGGGGGGGGGGGGGGGGGGGGGGGGGGGGGGGGGGGGGGGGGGGGGGGGGGGGGGGGGGGGGGGGGGGGGGGGGGGGGGGGGGGGGGGGGGGGGGGGFGGGGGGGGGGGGGGGGGGFFFGGGGGGGGGGGGGGGGGGGGGGGGGGGGGGGGFGGGGGGGGGGGGGGGGGGGGGGGGFGGGGGGGGGGGGGGFG9FFFFGGGGGGG>FGGGFECCG@BGFFFFGFGGFFFBD2<BFGGGFGADFBFF@@
@M02542:52:000000000-J9N43:1:1101:12794:4971 1:N:0:GTGAAA
CGGTTTGTCACCGGCAGTCCCATTAGAGTGCCCTTTCGTAGCAACTAATGGCAAGGGTTGCGCTCGTTGCGGGACTTAACCCAACATCTCACGACACGAGCTGACGACAGCCATGCAGCACCTGTGTTACGGCTCTCTTTCGAGCACTCCTCTATCTCTAAAGGATTCCGTACATGTCAAAGGTGGGTAAGGTTTTTCGCGTTGCATCGAATTAAACCACATCATCCACCGCTTGTGCGGGTCCCCGTCAATTCCTTTGAGTTTCAACCTTGCGGCCGTACTCCC
+
GGGGGGGGGGGGGGGGGGGGGGGGGGGGGGGGGGGGGGGGGGGGGGGGGGGGGGGGGGGGGGGGGGGGGGGGGGGGGGGGGGGGGGGGGGGGGGGGGGGGGGGGGGGGGGGGGGGGGGGCFGGGGGGGFGGGGGGGGGGGGGGGDGGGGGGGGGFFGGGGGGGGGGGGGGGGGGGGGGGGGGGGGGGGGGGGGGGGGGGGGGGCGGGG=FGGFGGGCGGGGGGFCEDFGGCEGGGGFFG5C>EFGGBFGGGFFGFFAF79CFFFF<AFFFF>C35C>(42:4@@F
@M02542:52:000000000-J9N43:1:1101:21853:4998 1:N:0:GTGAAA
TCGGCTTATCACCGGCAGTCCCCTTAGAGTGCCCAACTGAATGCTGGCAACTAAGGGCGAGGGTTGCGCTCGTTGCGGGACTTAACCCAACATCTCACGACACGAGCTGACGACAGCCATGCAGCACCTGTCACCGATCCAGCCTAACTGAAGGACAATGTCTCCACTGTCCGCGATCGGGATGCCAAGAGCTGGTAAGGTTCTGCGCGTTGCTTCGAATTAAACCACATGCTCCACCGCTTGTGCGGGCCCCCGTCAATTCCTTTGAGTTTTAATCTTGCGACC
+
GGGGGGGGGGGGGGGGGGGGGGGGGGGGGGGGGGGGGGGGGGGGGGGGGGGGGGGGGGGGGGGGGGGGGGGGGGGGGGGGGGGGGGGGGGGGGGAFGGGGGGGGGGGGGGGGGGGGGGGGGGGGFFGGGGGGGGGGGGGGGGGGGGGGGGGGGGGGGGGGGGGGGGGGGGGGGGGGGGGGGGGGGGGGGFGGGGGGGGGGGGGGGGGGGGGG@GGGGGGGGCFFGGGGGGFGFCC8FGGGGFFGFGEDGGGFEGF>:GGFGGFFFABFFFFGGFFF<6AAA>BEF
@M02542:52:000000000-J9N43:1:1101:5789:5008 1:N:0:GTGAAA
CGGTTTATCACCGGCAGTCTCCCTAGAGTTCCCGACTTAACTCGCTGGCAACTAAGGATAGGGGTTGCGCTCGTCGCGGGACTTAACCCAACATTTCACAACACGAGCTGACGACAGCCATGCAGCACCTGTCTTACGGTTCCCGAAGGCACAACCGCATCTCTGCAGTCTTCCGTAGATGTCAAGAGTAGGTAAGGTTCTTCGCGTTGCGTCGAATTAAACCACATGCTCCACCGCTTGTGCGGGCCCCCGTCAATTCACTTGAGTTTTAATCTTGCGACCGT
+
GGCGGGGGGEAF>7FEFFECFF@D<CFCF<FGGGGGGGGGCGCCFFGEFFGGGGGGFGGGGGGGGGGGGFGECGGGGE7FEFFGCF?FGGGGFGGGBFFFGGGGGEEGGGFDGFEGGGGGGGFGGG7FGGG,@FFGGGEFGEFGB7FEDGGG:FFCEGGDFEGGCCFGGBF;:FC:FFGFFGCCCG,=FGGFFF<@CFFGGGGGGE*?EGG=3:=8<F9CFGG8EGGCF+<?FGG?=CAC*)8*77B5CCD:BG<))<:F**:?726>A4<GGF?7).3(70).
@M02542:52:000000000-J9N43:1:1101:4711:5013 1:N:0:GTGAAA
CGGTTTATCACCGGCAGTCTCCCTAGAGTTCCCGACTTAACTCGCTGGCAACTAAGGATATGGGTTGCGCTCGTTGCGGGACTTAACCCAACATTTCACAACACGAGCTGACGACAGCCATGCAGCACCTGTCGTACGGTTCCCGAAGGCACAACCGCATCTCTGCAGTCTTCCGTAGATTTCAAAAGTAGGTAAGGTTCTTCGCGTTGCGTCGAATTAAACCACATGCTCCACCACGTGGTCGGTCCCCCGTCAATTCATGTGAGTTTTAATCTTTCGTCCGT
+
G@+CFCEGGGF8,7@FBECEFGGFGCF<FGGGGDGGD:EFGGCCFEF:CFCCCFGFFCEE,<,CEC@E6@+:@FCGDGD7@FBAEFGFGGFEGGFFEDBFGGCF+@4>>ADG+B@F=3=FGD8B:<<<F><C,+:@FF7@BF@F7FF>*D@F7DC***>1>FGCC@93CFEEF<*,666=92?+?+7?CB++?:FFFAC@9>E5A*=8*;:/<*18*19:CECFGFF+:+:<FCC1:1A**,9C*)0):DC)77:BA+:=7*.06)-).6><*:@*).,,4:7;
@M02542:52:000000000-J9N43:1:1101:20344:5016 1:N:0:GTGAAA
CGGTTTGTCACCGGCAGTCTCCTTAGAGTGCCCACCATTACGTGCTGGTAACTAAGGACAAGGGTTGCGCTCGTTACGGGACTTAACCCAACATCTCACGACACGAGCTGACGACAGCCATGCAGCACCTGTGTCTGAGTTCCCGAAGGCACCAATCCATCTCTGGAAAGTTCTCAGCATGTCAAGGCCAGGTAAGGTTCTTCGCGTTGCTTCGAATTAAACCACATGCTCCACCGCTTGTGCGGGCCCCCGTCAATTCATTTGAGTTTTAACCTTGCGGCCGT
+
GGGGGGGGGGGGGGGGGGGGGGGGGGGGGGGGGGGGGGGGGGGGGGGGGGGGGGGGGGGGGGGGGGGGGGGGGGGGGGGGGGGGGGGGGGGGGGGGGGGGGGGGGGGGGGGGGGGGGGGGGGGGGGGGGGGGFGGGGGGGGGGGGGGGGGGGGFGGGGGGGGGGGGGGCFGGGGGGGGGGGGGGGGGGFCGGGGGGGGGGGGGGGGGGGGGGFGGGGGGGGGGGGGGGGGGGGGGDGGGGGFFGGGFFGGGFFD:DDGGFGGFFFFFFFFFGGGFGBFFFBBFF
@M02542:52:000000000-J9N43:1:1101:7730:5017 1:N:0:GTGAAA
CGGTTTATCACCGGCAGTCTCCCTAGAGTTCCCGACTTAACTCGCTGGCAACTAAGGATAGGGGTTGCGCTCGTTGCGGGACTTAACCCAACATTTCACAACACGAGCTGACGACAGCCATGCAGCACCTGTCTTACGGTTCCCGAAGGCACAACCGCATCTCTGCAGTCTTCCGTAGATGTCAAGAGTAGGTAAGGTTCTTCGCGTTGCGTCGAATTAAACCACATGCTCCACCGCTTGTGCGGGCCCCCGTCAATTCATTTGAGTTTTAATCTTGCGACCGT
+
GGGGGGGGGGGGGGGGGGGGGGGGGGGGGGGGGGGGGGGFGGGGGGGGGGGGGGGGGGGGGGGGGGGGEGGGGGGGGGGGGGGGGGFGGGGGGGGGGGGGGGGGGGGGGGGGGGGGGGGGGGGGGGGGGGGGGGGGGGEGGGGGGGGEGGFGGGGGGGGGGGGGGGGGGGGCFGGGGFEGFGGGGF?CCFGGFFGGGFFGGGFEGGGGGGGGFGGGGGGGGGFEFGGGGGGGGGGDEGGGG?FGGGFFGGGFFGFFD<:BGGFFFFFA><A4CCFGBFF>>>@>
@M02542:52:000000000-J9N43:1:1101:19133:5024 2:N:0:GTGAAA
CGGTTTATCACCGGCAGTCTCCCTAGAGTTCCCGACTTAACTCGCTGGCAACTAAGGATAGGGGTTGCGCTCGTTGCGGGACTTAACCCAACATTTCACAACACGAGCTGACGACAGCCATGCAGCACCTGTATGAAAGTAAGTACCATCCCGTTAAGGACAGGTTTTCTTGTTCATATGTCAAGGGCTGGTAAGGTTTTGCGCGTTGTATCGAATTAAACCAAATGCTCCACCGCTTGGGCAGGCCCCCGTCAATTCCTTTGATTTTCGGTCTTGCGACCCTA
+
GGGFGGGGGGGGGGGGGGGCGGGGGGGGFFDFGGGGGGGGGGGGGGGGGGGGGGGGGFEGFFGGGGCDEECGDGGGGGGGGGGGGGGGGGGGGGGGGGGGGGGEFFC=CFGGGGGDEGGDDCDFGEEGGGGGFGGGGGGGGGGGGGGC;EGGEFGGFGD69FGGFFGGGGE6DFEGG,CFFEDAF=BFFFFFCFGGDGFFF4;)10521A7;//;AFFGFFB:**084*?:?@>5;935((.(()((34>5*-*/64<*).@95)5:<-(241:<*2...0).)
@M02542:52:000000000-J9N43:1:1101:17202:5045 1:N:0:GTGAAA
CGGTTTATCACCGGCAGTCTCCCTAGAGTTCCCGACTTAACTCGCTGGCAACTAAGGATAGGGGTTGCGCTCGTTGCGGGACTTAACCCAACATTTCACAACACGAGCTGACGACAGCCATGCAGCACCTGTCTTACGGTTCCCGAAGGCACAACCGCATCTCTGCAGTCTTCCGTAGATGTCAAGAGTAGGTAAGGTTCTTCGCGTTGCGTCGAATTAAACCACATGCTCCACCGCTTGTGCGGGCCCCCGTCAATTCATTTGAGTTTTAATCTTGCGACCGT
+
GGGGGGGGGGGGGGGGGGGGGGGGGGGGGGGGGGGGGGGGGGGGGGGGGGGGGGGGGGGGGGGGGGGGGGGGGGGGGGGGGGGGGGGGGGGGGGGGGGGGGGGGGGGGGGGGGGGGGGGGGGGGGGGGGGGGGGGGGGGGGGGGGGGGGGGGGGGGGGGGGGGGGGGGGGGGGGGGGGGGGGGGGGGGGGGGGGGGGGGGGGGGGGGGGGGGFGGGGGGGGGGGGGGGGFGGGGGGGGGCGBFDDGFFGGGFFGFFFGGFGGFF<BFFFFFCDGFGFFFFFFFF
@M02542:52:000000000-J9N43:1:1101:17877:5077 1:N:0:GTGAAA
CGGTTTATCACCGGCAGTCTCCCTAGAGTTCCCGACTTAACTCGCTGGCAACTAAGGATAGGGGTTGCGCTCGTTGCGGGACTTAACCCAACATTTCACAACACGAGCTGACGACAGCCATGCAGCACCTGTCTTACGGTTCCCGAAGGCACAACCGCATCTCTGCAGTCTTCCGTAGATGTCAAGAGTAGGTAAGGTTCTTCGCGTTGCGTCGAATTAAACCACATGCTCCACCGCTTGTGCGGGCCCCCGTCAATTCATTTGAGTTTTAATCTTGCGACCGT
+
GGGGGGGGGGGGGGGGGGGGGGGGGGGGGGGGGGGGGGGGGGGGGGGGGGGGGGGGGGGGGGGGGGGGGGGGGGGGGGGGGGGGGGGGGGGGGGGGGGGGGGGGGGGGGGGGGGGGGGGGGGGGGGGGGGGGGGGGGGGGGGGGGGGDGGGGGGGGGGGGGGGGGGGGGGGGGGGGGGGGGGGGGGGGGGGGGGGGGGGGGGGGGGGGGGGGFGGGGGGGGGGGGGGGGGGGGGGGGGGGG?FDGGEFGGGFFG0>AGGFFGFF<6AAFFFGGGFGFB;6>>EF
@M02542:52:000000000-J9N43:1:1101:11265:5081 1:N:0:GTGAAA
CGGTTTGTCACCGGCAGTCACCTTAGAGTGCCCAACTAAATGATGGCAACTAAGATCAAGGGTTGCGCTCGTTGCGGGACTTAACCCAACATCTCACGACACGAGCTGACGACAACCATGCACCACCTGTCACTCTGCTCCCGAAGGAGAAGCCCTATCTCTGGGGTTGTCAGAGGATGTCAAGACCTGGTAAGGTTCTTCGCGTTGCTTCGAATTAAACCACATGCTCCACCGCTTGTGCGGGCCCCCGTCAATTCCTTTGAGTTTCAGCCTTGCGGCCGTACT
+
GGGGGGGGGGGGGGGGGGGGGGGGGGGGGGGGGGGGGGGGGGGGGGGGGGGGGGGGGGGGGGGGGGGGGGGGGGGGGGGGGGGGGGGGGGGGGDGGGGGGGGGGGGGGGGGGGGGGGGGGGGGGGGGGGGGGGGGGGGGGGGGGGGGGGGGGGGGGGGGDFGGGGGGGGGFGGGFGGGGGGGGGGGGGGGGGGGGGGGGGGGGGGGDGGGGDFGGGGGGGGGGGGFGGGGGGGCGEGDGGGFEDGG>BGGGBEGBFFC7BFG2)6<ABFFFDDG6F6>BFF>:E)
@M02542:52:000000000-J9N43:1:1101:26410:5095 1:N:0:GTGAAA
CGGTTTATCACCGGCAGTCTCCCTAGAGTTCCCGACTTAACTCGCTGGCAACTAAGGATAGGGGTTGCGCTCGTTGCGGGACTTAACCCAACATTTCACAACACGAGCTGACGACAGCCATGCAGCACCTGTCTTACGGTTCCCGAAGGCACAACCGCATCTCTGCAGTCTTCCGTAGATGTCAAGAGTAGGTAAGGTTCTTCGCGTTGCGTCGAATTAAACCACATGCTCCACCGCTTGTGCGGGCCCCCGTCAATTCATTTGAGTTTTAATCTTGCGACCGT
+
GGGGGGGGGGGGGGGGGGGGGGGGGGGGGGGGGGGGGGGGGGGGGGGGGGGGGGGGGGGGGGGGGGGGGGGGGGGFGGGGGGGGGGGGGGGGGGGGGGGGGGGGGGGGGGGGGGGGGGGGGGGGGGGGGGGGGGGGGGGGGGGGGGGGGGGGGGGGGGGGGGGGGGGGGGGGGGGGGGGGGGFGGGGGGGGGGGGGGGGGGGGGGGGGGGGGFGGGGGGGGGGGG=CEGGGGGGGGGGGGGFFDEGFFGGGFFDFFFGFFDCBFF:AAAA:>FF?D)9>BB9@>
@M02542:52:000000000-J9N43:1:1101:19929:5128 1:N:0:GTGAAA
CGGTTTATCACCGGCAGTCTCCCTAGAGTTCCCGACTTAACTCGCTGGCAACTAAGGATAGGGGTTGCGCTCGTTGCGGGACTTAACCCAACATTTCACAACACGAGCTGACGACAGCCATGCAGCACCTGTCTTACGGTTCCCGAAGGCACAACCGCATCTCTGCAGTCTTCCGTAGATGTCAAGAGTAGGTAAGGTTCTTCGCGTTGCGTCGAATTAAACCACATGCTCCACCGCTTGTGCGGGCCCCCGTCAATTCATTTGAGTTTTAATCTTGCGACCGT
+
GGGFGGGGGGGGGGGGGGGFFGGGGGGGGGGGGGGGGGGGGGGGGGGGGGGGGGGGGGGGGGGGGGGGGGGGGGGGGGGGGGGGGGGGGGGGGGGGGGGGGGGGGGGGGGGGGGGGGGGGGGGGGGGGGGGGGGGGGGGGGGGGGGGGGGGGGGGGGGGGGGGFGGCFGGGGGGGGGGGGGGGGGFGGGGGGGGGGGGGGGGGGGGGGCGGGFGGGFGGGGFGGGGGGGCFFGGGGGDGGGFFGGGFFGGGFEGFFFGGFGGF?DFFFFFF:DGF=6>>F>BEF
@M02542:52:000000000-J9N43:1:1101:4709:5148 2:N:0:GTGAAA
ACAGTTTACACTGGCAGTCTTGCTAGAGTTCCCGACATCACTCGCTGGCAACTAACAACAGGGGTTGCGCTCGTTATAGGACTTAACCTGACACCTCACGGCACGAGCTGACGACAACCATGCAGCACCTTGTAAATTGTCCGAAGAAAGGTCTGTTTCCAAACCTGTCAATCTACATTTAAGCCTTGGTAAGGTTCCTCGCGTATCATCGAATTAAACCACATGCTACACCGCTTGTGCGGGCCCCCGTCAATTCTTTTGAGTTTCATTCTTGCGAACGTACTC
+
GGGCCF9FCGGGEGGG@FEGGCGGGGFDG9FFGGGEGGGGGGGDFEGGDGGGGGGGCGGAE,@@CEGGGGGGDCDFGGFGGGGGGGGGGFGFGGGG8EF8BFGGEG7FEFGGGGGFFFGGFGCGGGGDFF8;F8;DG8CE9DEGGGECFGC@DCF@<,EACCF?FGCGFGGFFGGF+,?B@EGFF)A6A9:BEA:?FCFGFFDB=A8<@FEFFF<FFA?;C;(5+>A):*=@:58;;8*43>;;:(7>0(**3:>:)6=9).7:>A<).:4)6.)/))85>>F>6
@M02542:52:000000000-J9N43:1:1101:20080:5150 1:N:0:GTGAAA
CGGTTTATCACCGGCAGTCTCCCTAGAGTTCCCGACTTAACTCGCTGGCAACTAAGGATAGGGGTTGCGCTCGTTGCGGGACTTAACCCAACATTTCACAACACGAGCTGACGACAGCCATGCAGCACCTGTCTTACGGTTCCCGAAGGCACAACCGCATCTCTGCAGTCTTCCGTAGATGTCAAGAGTAGGTAAGGTTCTTCGCGTTGCGTCGAATTAAACCACATGCTCCACCGCTTGTGCGGGCCCCCGTCAATTCATTTGAGTTTTAATCTTGCGACCGT
+
GGGGGGGGGGGGGGGGGFG<FGGGDEGGGGGGGGGGGGGGGGGGGGGGGGGGGGGGGGGGGFGGGDFGEEGGGGGGGGGGDGFGGGFGGGGGGGGGGGGDFEBFGGEGGGGGGGGGDGGGFFGFGGEGGGGGGGGGGFCGGDFCGGGGEGGGGGGGGGGGGGGGGGGGGGGEFGGGFGGGGGGGGGDCGGGGDAFGGGGGGGGGGGGGEGDGFGG=CG?FGFGGGGGFFDGCFGFCCGCFF2FCGGEBGGGFBD:>AGGFDGFFAF<<>FFGGDFGAA990;BE
@M02542:52:000000000-J9N43:1:1101:21375:5164 1:N:0:GTGAAA
ATCCACACCTTCCTCCGGTTTATCACCGGCAGTCTCCCTAGAGTTCCCGACTTAACTCGCTGGCAACTAAGGATAGGGGTTGCGCTCGTTGCGGGACTTAACCCAACATTTCACAACACGAGCTGACGACAGCCATGCAGCACCTGTCTTACGGTTCCCGAAGGCACAACCGCATCTCTGCAGTCTTCCGTAGATGTCAAGAGTAGGTAAGGTTCTTCGCGTTGCGTCGAATTAAACCACATGCTCCACCGCTTGTGCGGGCCCCCGTCAATTCATTTGAGTTTTAATCTTGCGACCGTAC
+
CCCCCGGGGGGGGGGGGGGGGGGGGGGGGGGGGGGGGGGGGGGGGGGGGGGGGGGGGGGGGGGGGGGGGGGG<FGGGGGGGGGGGGGGGGGGGGGGGGGGGGGGGGGGGGGGGGGGGGGGGGGGGGGGGGGGGGGGGGGGGGGGGGGGGGGGGGGGGGGGGGGGGGGGGGGGGGGGGGGGGGGGGGGGGGGGGGGGGGGGGGGGGGGGGGGGGGGGGGGGGGGGGGGGFGGGGGGGGGGGGGGGGGGGGGGGCGGGG<EGGGEEEGGFFGFFAGGFGGFFFFFFFFFGGGFGF9BBBFFF3
@M02542:52:000000000-J9N43:1:1101:14147:5192 1:N:0:GTGAAA
CGGTTTATCACCGGCAGTCTCCCTAGAGTTCCCGACTTAACTCGCTGGCAACTAAGGATAGGGGTTGCGCTCGTTGCGGGACTTAACCCAACATTTCACAACACGAGCTGACGACAGCCATGCAGCACCTGTCTTACGGTTCCCGAAGGCACAACCGCATCTCTGCAGTCTTCCGTAGATGTCAAGAGTAGGTAAGGTTCTTCGCGTTGCGTCGAATTAAACCACATGCTCCACCGCTTGTGCGGGCCCCCGTCAATTCATTTGAGTTTTAATCTTGCGACCGT
+
GGGGGGGGGGGGDGGGGGGGGGGGGGGGGGGGGGGGGGGGGGGGGGGGGGGGGGGGGGGGGGGGGGGGGGGGGGGGGGGGGGGGGGGGGGGGGGGGGGGGGGGGGGGGGGGGGGGGGGGGGGGGGGGGGGGGGGGGGGGGGGGGGGGGGGGGGGGGGGGDGGGGGGGGGGGGGGGGGGGGGGGGGGGGGGGGGGGGGGGGGGGGGGGGEGGGFGGGGGGGGGGGGGGGGGGGGGGGGGEGGFFGGGFFGGGFEGFBBGGFGGFFFFBFFFFGFGFG9>9>BFEF
@M02542:52:000000000-J9N43:1:1101:24305:5200 1:N:0:GTGAAA
CGGTTTATCACCGGCAGTCTCCCTAGAGTTCCCGACTTAACTCGCTGGCAACTAAGGATAGGGGTTGCGCTCGTTGCGGGACTTAACCCAACATTTCACAACACGAGCTGACGACAGCCATGCAGCACCTGTCTTACGGTTCCCGAAGGCACAACCGCATCTCTGCAGTCTTCCGTAGATGTCAAGAGTAGGTAAGGTTCTTCGCGTTGCGTCGAATTAAACCACATGCTCCACCGCTTGTGCGGGCCCCCGTCAATTCATTTGAGTTTTAATCTTGCGACCGT
+
GGGGGGGGGGGGGGGGGGGGGGGGGGGGGGGGGGGGGGGGGGGGGGGGGGGGGGGGGGGGGGGGGGGGGGGGGGGGGGGGGGGGGGGGGGGGGGGGGGGGGGGGGGGGGGGGGGGGGGGGGGGGGGGGGGGGGGGGGGGGGGGGGGGGGGGGGGGGGGGGGGGGGGGGGGGGGGGGGGGGGGGGGGGGGGGGGGGGGGGGGGGGGGGGGGGGFGGGGGGGGGGGGGGGGGGGFEGGGGEGGFFGGGFFGGGFFGFFFFGFGGFFFFDFFFFCGGFGFBFFF>FD
@M02542:52:000000000-J9N43:1:1101:12400:5225 1:N:0:GTGAAA
CGGTTTATCACCGGCAGTCTCCCTAGAGTTCCCGACTTAACTCGCTGGCAACTAAGGATAGGGGTTGCGCTCGTTGCGGGACTTAACCCAACATTTCACAACACGAGCTGACGACAGCCATGCAGCACCTGTCTTACGGTTCCCGAAGGCACAACCGCATCTCTGCAGTCTTCCGTAGATGTCAAGAGTAGGTAAGGTTCTTCGCGTTGCGTCGAATTAAACCACATGCTCCACCGCTTGTGCGGGCCCCCGTCAATTCATTTGAGTTTTAATCTTGCGACCGT
+
GGGFEGGGGGGGGGGGGGGGGGGGGGGGGGFGGGGGGGFGGGGGGGGGDFGGGGGGGGGGGGGGEGEGGGGGGGGGGGGGGGGGGGEFEGGGGGGFGGGGGGGGGEEEGGGGGGGGGGGGGGFGGGGGGGGGGGGGGGGGGGGGGGGEGGFGGGGGEG@FECEGGGGGGGGGGGGGGGGGGGGGGGGGGFCFFGGGFGGGGGGGGGGGGGDGDCEGGGGGGGGGGGGFEFEFFGC8=)ACC?/97))<=<)).7::AFFFGF<*4:9<462>7CFF2A09>BF@
@M02542:52:000000000-J9N43:1:1101:15034:5265 2:N:0:GTGAAA
CGGTTTATCACCGGCTGTCTCCCTAGAGTTCCCGACTTAACTCGCTGGCAACTAAGGCTAGGGGTTGCGCTCGTTGCGGGACTTAACCCAACATTTCACAACACGAGCTGACGACAGCCATGCAGCACCTGTCTTACGGTTCCCGAAGGCACAACCGCATCTCTGCAGTCTTCCGTAGATGTCAAGACTAGGTAAGGTCCTTCGCGTTCCGTCGTATTAAACCACATTGTCCCACGCTTGTCGCGGCCCCCCTCAATTACAGTGGTTTTCAATCTTTCCAACGAT
+
GGDCB@<9FFGGCEF+:FE<C<FGGF,EFDF<FFEEGG9CFGC@CF77CEFC8F,,C,@EB@8FGGGGGGGGGGGGGDDGD@ECDFGFEFG7<FCF;99<=F@C@@@:=A>F6FC7FF@@A83,,@,?EDFEGGCFG+5:8+:;:8B;@F8:FCE1/49?E,,<,,,5?<CFC9A0/**+4211+7A)+026/+:;;+/2+;/8())((0,)(-)05/09C)(**29)**-6**74;<<3?)(8)((,4(9)(**.)6*6-*92(.((-))))-)******))))
@M02542:52:000000000-J9N43:1:1101:12344:5274 1:N:0:GTGAAA
CGGTTTATCACCGGCAGTCTCCCTAGAGTTCCCGACTTAACTCGCTGGCAACTAAGGATAGGGGTTGCGCTCGTTGCGGGACTTAACCCAACATTTCACAACACGAGCTGACGACAGCCATGCAGCACCTGTCTTACGGTTCCCGAAGGCACAACCGCATCTCTGCAGTCTTCCGTAGATGTCAAGAGTAGGTAAGGTTCTTCGCGTTGCGTCGAATTAAACCACATGCTCCACCGCTTGTGCGGGCCCCCGTCAATTCATTTGAGATTTAATCTTGCGACCGT
+
GGGFGGGGGGEGGCGGEFFGGCFGGGC@FFFGGGGDGGGGGGGDFGGGGGGGCFFGGFGGGGGGGGGGGGGDGGFGGDCGGGGFGGGGGGGEGGGFGGGGGGGGGE@CGGGGCGGEGGGGGCCGGGGGGFGGGGGFGGGGGEGGGGGCFGGF@CE@FGG>F9FCFGGF<C@;EGGFGECFGFFBFG:9EGG9FGGFG,CFGGGFDEEGE8E8>>?FFFGFFGCEGGGDG?CEG*:8C<EF58B<CGBEGG5>B51@ACDFFGB6)6(69):CF**;2<29;1>5
@M02542:52:000000000-J9N43:1:1101:12985:5281 1:N:0:GTGAAA
CTAGTTAACCTAGGCAGTCTCATTAGAGTCCCCACCTTAAGTGATGGCAACTAATGATAAGGGTTGCGCTCGTTGCGGGACTTAACCCAACACCTCACGGCACGAGCTGACGACAGCCATGCAGCACCTATACAGAAGTCCTTTCGGAAAATATCATTTCTGATATCGCCCTCTGCATTTCGAGCCCAGGTAAGGTTCTTCGCGTTGCATCGAATTAAACCACATGCTCCACTGCTTGTGCGGGCCCCCGTCAATTCTTTTGAGTTTCACCCTTGCGAGCGTACT
+
GGGGGGGGGGGGGGGGGGGFGGGGGGGGGGGGGGGGGGGGFGGGGGGGGGGGGGGGGGGGGGGGGGGGGGGGGGGGGGGGGGFGGGGGGGGGGGGGGGGGGGGGGGGGGGGGGGGGGGGGGGGGGGGGGGGGGGCFGGFGGGGGGGGGGGGGGGGGGCFGCFGGFFECEGEEGGGGGGGGGGCFGGGGFGGGEGGGGGGGGGGDGGGGGGGDFCFGGGGGGGGGGGFFGGCFD6CFGFG4C059:D7;GGC>BGFFFDGFGC?::<ADD9AFGG)>>BF>(4BF)
@M02542:52:000000000-J9N43:1:1101:25795:5287 1:N:0:GTGAAA
CGGTTTATCACCGGCAGTCTCCCTAGAGTTCCCGACTTAACTCGCTGGCAACTAAGGATAGGGGTTGCGCTCGTTGCGGGACTTAACCCAACATTTCACAACACGAGCTGACGACAGCCATGCAGCACCTGTCTTACGGTTCCCGAAGGCACAACCGCATCTCTGCAGTCTTCCGTAGATGTCAAGAGTAGGTAAGGTTCTTCGCGTTGCGTCGAATTAAACCACATGCTCCACCGCTTGTGCGGGCCCCCGTCAATTCATTTGAGTTTTAATCTTGCGACCGT
+
GGGGGGGGGGGGGGGGGGGGGFGGGGGGGGGGGGGGGGGGGGGGGGGGGGGGGGGGGGGGGGGGGGGGGGGGGGGGGGGGGGGGGGGGGGGGGGGGGGGGGGGGGGGGGGGGGGGGGGGGGGGGGGGGGGGGGGGGGGGGGGGGGGGGGGGGFGGGGGGGGGGGFGGGGGFFGGGGGGGFGGFGGGGGGGGGFGGGGGGGGGGGGGGGGGGG>DGGGGGFGGGGGGGGGFFFGGGGGCEC<:FGGGFFGGGF>DFDBCGFGG2628AAABBGFDFGFA0>;FFD
@M02542:52:000000000-J9N43:1:1101:24774:5337 1:N:0:GTGAAA
CGGTTTATCACCGGCAGTCTCCCTAGAGTTCCCGACTTAACTCGCTGGCAACTAAGGATAGGGGTTGCGCTCGTTGCGGGACTTAACCCAACATTTCACAACACGAGCTGACGACAGCCATGCAGCACCTGTCTTACGGTTCCCGAAGGCACAACCGCATCTCTGCAGTCTTCCGTAGATGTCAAGAGTAGGTAAGGTTCTTCGCGTTGCGTCGAATTAAACCACATGCTCCACCGCTTGTGCGGGCCCCCGTCAATTCATTTGAGTTTTAATCTTGCGACCGT
+
GGGGGGGGGGGGGGGGGGGGGGGGGGGGGGGGGGGGGGGGGGGGGGGGGGGGGGGGGGGGGGGGGGGGGGGGGGGGGGGGGGGGGGGGGGGGGGGGGGGGGGGGGGGGGGGGGGGGGGGGGGGGGGGGGGGGGGGGGGGGGGGGGGGEGGGGFGGGGGGGGGGGGGGGGGGGGGGGGGGGGGGGGGGGGGGGGGGGGGGGFGGGGGGGGEGGFGGGGGGGGGGGGGGCFGGGGGGGGGGGGFFGGGEFGGGFEDFFFGGFGGFFFF<4AFFFGGFG>D96>F>F
@M02542:52:000000000-J9N43:1:1101:26342:5338 2:N:0:GTGAAA
CGGTTTATCACCGGCAGTCTCCCTAGAGTTCCCGACTTAACTCGCTGGCAACTAAGGATAGGGGTTGCGCTCGTTGCGGGACTTAACCCAACATTTCACAACACGAGCTGACGACAGCCATGCAGCACCTGTCTTACGGTTCCCGAAGGCACAACCGCATCTCTGCAGTCTTCCGTAGATGTCAAGAGTAGGTAAGGTTCTTCGCGTTGCGTCCAATTAAACCACATTCCCCACCGCTTGTGCGGGCCCCCGTCAATTCATTTGATGTTTAATCTTTCGACCCTT
+
GGGGGGGGGGGGGGGGGGGGGGGGGGGGGGGGGGGGGGGGGGGGGGGGGGGGGGGGGGGGGGGGGGGGGGGGGGGGGGGGFGGGGGGGGGGGGGGGGGGGGGGGGGGGGFGGGGGGGGGGGGGGGGGGGGGGGGGF>;+,@EDGCGEGEGFGFFEGGGGEC:CF?FG8BFFFGF=?7:8:8CGFGEA5:=:FF87CG787*;;A@)02(04>1(7BFFFBF2<8**))00,3>>D((39(,)-,8072(4>>(1*-.)*)-9@<9--6)::4)).:*1)))8)))
@M02542:52:000000000-J9N43:1:1101:21934:5340 1:N:0:GTGAAA
CGGTTTATCACCGGCAGTCTCCCTAGAGCTCCCGACTTAACTCGCTGGCAACTAAGGATAGGGGTTGCGCTCGTTGCGGGACTTAACCCAACATTTCACAACACGAGCTGACGACAGCCATGCAGCACCTGTCTTACGGTTCCCGAAGGCACAACCGCATCTCTGCAGTCTTCCGTAGATGTCAAGAGTAGGTAAGGTTCTTCGCGTTGCGTCGAATTAAACCACATGCTCCACCGCTTGTGCGGGCCCCCGTCAATTCATTTGAGTTTTAATCTTGCGACCGT
+
GGGGGGGGGGGGGGGGGGGGGGGGGGGGGGGGGGGGGGGGGGGGGGGGGGGGGGGGGGGGGGGGGGGGGGGGGGGGGGGGGGGGGGGGGGGGGGGGGGGGGGGGGGGGGGGGGGGGGGGGGGGGGGGGGGGGGGGGGGGGGGGGGGGGGGGGGGGGGGGGGGGGGGGGGGGGGGGGGGGGGGGGGGGGGGGGGGGGGGGGGGGGGGGGGGGGFCEGGGGGGGGGCFFGGGFGGGGGGGGGG?F<EGEEGGGF>GFFFGGFGGFFFB-59AA<D0=CAA>>B9DB
@M02542:52:000000000-J9N43:1:1101:24145:5352 1:N:0:GTGAAA
CGGTTTATCACCGGCAGTCTCCCTAGAGTTCCCGACTTAACTCGCTGGCAACTAAGGATAGGGGTTGCGCTCGTTGCGGGACTTAACCCAACATTTCACAACACGAGCTGACGACAGCCATGCAGCACCTGTCTTACGGTTCCCGAAGGCACAACCGCATCTCTGCAGTCTTCCGTAGATGTCAAGAGTAGGTAAGGTTCTTCGCGTTGCGTCGAATTAAACCACATGCTCCACCGCTTGTGCGGGCCCCCGTCAATTCATTTGAGTTTTAATCTTGCGACCGT
+
GGGGGGGGGGGGGGGGGGGGGGGGGGGGGGGGGGGGGGGGGGGGGGGGGGGGGGGGGGGGGGGGGGGGGGGGGGGGGGGGGGGGGGGGGGGGGGGGGGGGGGGGGGGGGGGGGGGGGGGGGGCFGGGGGGGGGGGGGGGGGGGGGGGGGGGGGGGGGGGCFGGGGGGGGGFGGGGGGGGGGGGGGGGGGGGGGGGGGGGGFGGGGGGGGGGGFGGGGGGGGFCFCGGGGGGGGGGDDDGGGFFGGGFEGGGB@D:BFFDFCF<FFFFFAFDDDDFGFFFBFF@>
@M02542:52:000000000-J9N43:1:1101:10050:5354 1:N:0:GTGAAA
GTCCACACCTTCCTCCGGTTTGTCACCGGCAGTCTCATTAGAGTGCCCTTTCGTAGCAACTAATGACAAGGGTTGCGCTCGTTGCGGGACTTAACCCAACATCTCACGACACGAGCTGACGACAGCCATGCAGCACCTGTGTGCAGGTTCTCTTTCGAGCACCAATCCATCTCTGGAAAGTTCCTGCCATGTCAAGGGTAGGTAAGGTTTTTCGCGTTGCATCGAATTAATCCACATCATCCACCGCTTGTGCGGGTCCCCGTCAATTCCTTTGAGTTTTAACCTTGCGGCCGTACTCCCC
+
CCCCCGGGGGGGGGGGGGGGGGGGGGGGGGGGGGGGGGGGGAFGGGGGGGGGGGGGGGGGGG,FFGGGGGGGGGGGGGGGGGGFGGGGGGGGGGGGGGGGGGGAFGGGGGGGGGGGGGGGGGGGGGGGGGGGGGGGGGGGGGFGGGGGGGGGGGGGDGGGGGGGGGGGGGGFGGGGGFFFFGGGGGGGFGFGCEGGGGCGGGFGGGGEGGGGGGGGGGGG6FFGF?FGFGGCGGFGGFGGGG@FGGD=ECG6FDGGDFFGGGFFGGGFFGFFFGF;FF<FD:AAFFFGCDED>F:?0298>
@M02542:52:000000000-J9N43:1:1101:14703:5360 1:N:0:GTGAAA
CGGTTTATCACCGGCAGTCTCCCTAGAGTTCCCGACTTAACTCGCTGGCAACTAAGGATAGGGGTTGCGCTCGTTGCGGGACTTAACCCAACATTTCACAACACGAGCTGACGACAGCCATGCAGCACCTGTCTTACGGTTCCCGAAGGCACAACCGCATCTCTGCAGTCTTCCGTAGATGTCAAGAGTAGGTAAGGTTCTTCGCGTTGCGTCGAATTAAACCACATGCTCCACCGCTTGTGCGGGCCCCCGTCAATTCATTTGAGTTTTAATCTTGCGACCGT
+
GGGGGGGGGGGG@EGGGGGFGGGGGGGGGGGGGGGGGGCFGGGGGGGGGGGGGGGGGGGGGGGGGGGGGGGGGGGGGGGGGGGGGGGGGGGGGGGGGGGGGGGGGGGGGGGGGGGGGFGGGGGGGGGGGGGGGGGGGGGGGGGGGGGGGGFGGGGGGGGEGGGGCGGGGGGGGGGGGGGGGGGGGGGGGGGGGGGFGGGGGGGGGGGGGGGGFCEFGGGGGGGGGGGGGFFGGGGGGGGGG:FGGGD>EGGBED?5<?CBGGFFF?AFFFF:C>FG<B>FBFBE
@M02542:52:000000000-J9N43:1:1101:8588:5365 1:N:0:GTGAAA
CGGTTTGTCACCGGCAGTCACCTTAGAGTGCCCAACTAAATGATGGCAACTAAGATCAAGGGTTGCGCTCGTTGCGGGACTTAACCCAACATCTCACGACACGAGCTGACGACAACCTTGCACCACCTGTCACTCTGCTCCCGAAGGAGAAGCCCTATCTCTAGGGTTGTCAGAGGATGCCAAGACCTGGTAAGGTTCTTCGCGTTGCTTCGAATTAAACCACATGCTCCACCGCTTGTGCGGGCCCCCGTCAATTCCTTTGAGTTTCAGCCTTGCGGCCGTACT
+
GGGGGGGGFGFGFGGGGGGGGGGGGGGGGGGGGGGGGGGGG@AFGGGGFGGGGGGGGGGGGGGGGGGDGGGGGGGGGGGGGGGGGGGGGGGGGEGGGGGGGGCFGGGGGGDGGGGG7BFFGGGGGGGFCFGFGCEFGGGGCC@FGGEEFGG@CEGGF:FFGFGGGGGGGGGGGGGFFGGGGGGGGGFFFF@FFC7,?<@CFGGDGGDGCFF5FGGGGGCFEGGG?CF7+<CFCCGGGF6<CB@DCDFFEGGFFGFF)<DFG>4FA9<<<F>GGG:FF>96295<.
@M02542:52:000000000-J9N43:1:1101:8976:5382 1:N:0:GTGAAA
ACAGTTTACACTGGCAGTCTTGCTAGAGTTCCCGACACTACTCGCTGGCAACTAACAACAGGGGTTGCGCTCGTTATAGGACTTAACCTGACACCTCACGGCACGAGCTGACGACAACCATGCAGCACCTTGAAAAACGTCCGAAGAAAAATCTGTTTCCAAATCTGTCGTTTCCCATTTAAGCCTTGGTAAGGTTCCTCGCGTATCATCGAATTAAACCACATGCTCCACCGCTTGTGCGGGCCCCCGTCAATTCCTTTGAGTTTCATTCTTGCGAACGTACTC
+
GGGGGGGGGGGGGGGGGGGGGGGGGGGGGGGGGGGGGGGGGGGGGGGGGGGGGGGGGGGGFGGGGGGGGGGGGGGGGGGGFGGGGGGGGGGGGGGFGGGGGGGGCFGGGFGGGGGGGGGGGGGGGGGFGGGGGGFGGEG@FGGGGDGGFGGGFGGFFGGGGFFFGGGGGFGGDG;FGGGGGFGGFGGGGGGDFGGGGFGG>EEGGGGGGGEGFFGGGGGDFGGGGGCG6BEFGGGEFGGGGBEDEGFFECDFFG<FAGGFC7?FBBAAA<BGF>F<9;9B(3>)0
@M02542:52:000000000-J9N43:1:1101:13417:5401 1:N:0:GTGAAA
CGGTTTATCACCGGCAGTCTCCCTAGAGTTCCCGACTTAACTCGCTGGCAACTAAGGATAGGGGTTGCGCTCGTTGCGGGACTTAACCCAACATTTCACAACACGAGCTGACGACAGCCATGCAGCACCTGTCTTACGGTTCCCGAAGGCACAACCGCATCTCTGCAGTCTTCCGTAGATGTCAAGAGTAGGTAAGGTTCTTCGCGTTGCGTCGAATTAAACCACATGCTCCACCGCTTGTGCGGGCCCCCGTCAATTCATTTGAGTTTTAATCTTGCGACCGT
+
GGGGGGGGGGGGGGGGGGGGGGGGGGGGGGGGGGGGGGGGGGGGGGGGGGGGGGGGGGGGGGGGGGGGGGGGGGGGGGGGGGGGGGGGGGGGGGGGGGGGGGGGGGGGGGGGGGGGGGGGGGGGGGGGGGGGGGGGGGDGGGGGGGGGGGGGGGGGGGGGGFGGGGGGGGGGGGGGGGGGGGGGGGGGGGGGGGGGGGGGGGGGGGGGGGGGFGGFGGFGGGGGGGGGGFGGGGGGGGGGGFFGGGEFGGGFFGFFF?FFGGA4ABFBAAFFGGFG4<7>B9@D
@M02542:52:000000000-J9N43:1:1101:25952:5404 1:N:0:GTGAAA
CGGTTTATCACCGGCAGTCTCCCTAGAGTTCCCGACTTAACTCGCTGGCAACTAAGGATAGGGGTTGCGCTCGTTGCGGGACTTAACCCAACATTTCACAACACGAGCTGACGACAGCCATGCAGCACCTGTCTTACGGTTCCCGAAGGCACAACCGCATCTCTGCAGTCTTCCGTAGATGTCAAGAGTAGGTAAGGTTCTTCGCGTTGCGTCGAATTAAACCACATGCTCCACCGCTTGTGCGGGCCCCCGTCAATTCATTTTAGTTTTAATCTTGCGACCGTT
+
GGGGGGGGGGGGFGGGGGGGGGGGGGGGGGGGGGGGGGGGGGGGGGGGGGGGGGGGGGGGGGGGGGGGGGGGGGGGGGGGGGGGGGGGGGGGGGGGGGGGGGGGGGGGGGGFGGGGGGGGGGGGGGGGGGGGGGGGGGGGGGGGGGDEGGGGGGGGGGGGGGGGGGGGGGGGGGGGGGGGGGGCC@@CFGGGGGGGGGGGGGGFGGGGGGGG>5CFGGGGGGGGGFCCF+<FCFGGGGGGGFFGGGFFGGGFD<<BAGC47CF*5<FFFBBFG76C:A29BF>))
@M02542:52:000000000-J9N43:1:1101:8738:5406 2:N:0:GTGAAA
CGGTTTATCACCGGCAGTCTCCCTAGAGTTCCCGACTTAACTCGCTGGCAACTAAGGATAGGGGTTGCGCTCGTTGCGGGACTTAACCCAACATTTCACAACACGAGCTGACGACAGCCATGCAGCACCTGTCTTACGGTTCCCGAAGGCACAACCGCATCTCTGCAGTCTTCCGTAGATGTCAAGAGTAGGTAAGGTTCTTCGCGTTGCGTCGAATTAAACCACATGCCCCACCGCTTGTGCGGGCCCCCGTCAATTCATTTGAGTTTTAATCTTTCCACCCT
+
GGGGGEGGGGGGGGGEGGGGGGGGGGGGGGGGGGGGGGGGGGGGGGGGGGGGGGGGGGEFGGGGGGGGGGGGGGGGGG@CFEFGFGGGGGGGGGGGGGGFGGGGGCFEEFGGGGGGGGGGGFF:DFGGGGGGGGGGGGGGFEGGGG>CEGGGFGEEDDEEEGFGEF9CCC@B,=EGGEDFFFC7F<F5C86FFFFGFCA76@@F@FEF0>9596<FFFC?*.4E==F2F*4,)757;9D?B:9(70,((4/)(9*-)6@AFFF-:3-64657BF9F77**6))0
@M02542:52:000000000-J9N43:1:1101:24455:5416 1:N:0:GTGAAA
CGGTTTATCACCGGCAGTCTCCCTAGAGTTCCCGACTTAACTCGCTGGCAACTAAGGATAGGGGTTGCGCTCGTTGCGGGACTTAACCCAACATTTCACAACACGAGCTGACGACAGCCATGCAGCACCTGTCTTACGGTTCCCGAAGGCACAACCGCATCTCTGCAGTCTTCCGTAGATGTCAAGAGTAGGTAAGGTTCTTCGCGTTGCGTCGAATTAAACCACATGCTCCACCGCTTGTGCGGGCCCCCGTCAATTCATTTGAGTTTTAATCTTGCGACCGT
+
GGG@FFGGFGD@FBFC@FCCCFGFGGFFGGGFGEEECGDDGGFGGEG+@EFDF<@CFEFG8FGEF@FDGGGGGE7FFGGCECFGGGGFCECFDEFDFGGGGGFGGGCDF=AFEB>CC,BFFEE>F8DFGGC<@=FFFFEFECFFFDG*CGFCGGGFC:@C<FFG@:,C::,@F9FFAFDCFG:EGFF6>F@FFF<FGGGGGG98=8:=CGD872*A4CC>FG8EGG<6:+AFFGGGEGG5C:FGCGF>EDCB)1474C*@70)=ABD29>BCCF=C5<6313>7
@M02542:52:000000000-J9N43:1:1101:18264:5436 1:N:0:GTGAAA
CACCTTCCTCCGGTTTGTCACCGGCAGTCTCATTAGAGTGCTCAACTGAATGTAGCAACTAATGACAAGGGTTGCGCTCGTTGCGGGACTTAACCCAACATCTCACGACACGAGCTGACGACAGCCATGCAGCACCTGTGTGCAGGTTCTCTTTCGAGCACGAATCCATCTCTGGAAACTTCCTGCCATGTCAAAGGTGGGTAAGGTTTTTCGCGTTGCATCGAATTAAACCACATCATCCACCGCTTGTGCGGGTCCCCGTCAATTCCTTTGAGTTTCAACCTTGCGGCCGTACTCCCC
+
CCCCCGGGGGGGGGGGGGFFGGGGGGGGGGGGFGGGGGGGFFGGGGGGCGGGGGGGGGGGGEGGGGGGGGEGGGGGGGGGFCFGGEGGGGGGFGEFGGGGGGGGGGFGGGGEGCEEFGGGGGGGFFGGFFGGGGFGGGBFFFGFDBFFGDGGFGGGFFGGGGGEFGEFGCAFGFGGGFGFEDGGFCDGGGDFGGGGGGGGEEGGCFCFCGGFGFGGGGGFGGGGGGGGFGGGGCGCFGGGGGFCECEGGCFGGDEDD?FCGGFFE7>@FGFFF7D?7DFFDFFFFAFGGGFG><F?BFF@
@M02542:52:000000000-J9N43:1:1101:8951:5445 1:N:0:GTGAAA
CCACACCTTCCTCCGGTTTATCACCGGCAGTCTCCCTAGAGTTCCCACCATTACGTGCTGGCAACTAAGGATAAGGGTTGCGCTCGTTGCGGGACTTAACCCAACATTTCACAACACGAGCTGACGACAGCCATGCAGCACCTGTCTTAGCGTTCCCGAAGGCACAACCGCATCTCTGCAGTCTTCGCCAGATGTCAAGAGTAGGTAAGGTTCTTCGCGTTGCGTCGAATTAAACCACATGCTCCACCGCTTGTGCGGGCCCCCGTCAATTCATTTGAGTTTTAATCTTGCGACCGTACTC
+
CCCCCGGGGGGGGGGGFGGDFFGGGEEGGGGGGGGGGGGGGGGGGGGGEFGGGGFFGGGGGGCFFGGGGGGGGGFGFGGGGGGGGGGGGGGGGGGGGGGGGGGGGGGGGGGGGGGFFGGGGGFGGEGGGGGGGGFGGGGGGGGFGGGGGDGGGGGGGGDGDGGGGGGGGFGEEGGGGGGFGFFAFGFDGGEFFFGGGGFFGGGFGGGGGGGGGCFGFGGGGEGEGDGGFGGGFGFGEEGC:F:@8CGFC5/CEG7C<1<DCD>>EGGF3FDFFGGFCF:@BFBA2>AFG7791;9>BFFF/
@M02542:52:000000000-J9N43:1:1101:4217:5456 1:N:0:GTGACA
CGGTTTATCACCGGCAGTCTCCCTAGAGTTCCCGACTTAACTCGCTGGCAACTAAGGATAGGGGTTGCGCTCGTTGCGGGACTTAACCCAACATTTCACAACACGAGCTGACGACAGCCATGCAGCACCTGTCTTACGGTTCCCGAAGGCACAACCGCATCTCTGCAGTCTTCCGTAGATGTCAAGAGTAGGTAAGGTTCTTCGCGTTGCGTCGAATTAAACCACATGCTCCACCGCTTGTGCGGGCCCCCGTCAATTCATTTGAGTTTTAATCTTGCGACCGT
+
GGGGGGGGGGGGGGGGGGGCGGGGFGFGGGGGGGGGGGFFGGGEGEGGGGGGGGGGGEFGCFGGGGGGGGGGGGGGGDFGGDCFGGCGGGGEFFFGGGGGGGGGGGCGGGGGGGGGEFGCFFGFGGGGFFGGGGGGFGGGGGGGGGGGGGGGGCE@F7BC@B;FCGCFGGFGGFEGGEGGGGGDFG9CFGFFGGGGGFFFGGFGEEGGGGGG:=ECFF@FGF?C>EFGF99+<*;87CC95)93CDD):CDFFC:)4<*9:>2=<6AAABAGG:7:2<11915<
@M02542:52:000000000-J9N43:1:1101:17896:5457 1:N:0:GTGAAA
CGGTTTATCACCGGCAGTCTCCCTAGAGTTCCCACCATTACGTGCTGGCAACTAAGGATAAGGGTTGCGCTCGTTGCGGGACTTAACCCAACATTTCACAACACGAGCTGACGACAGCCATGCAGCACCTGTCTTAGCGTTCCCGAAGGCGCAACCGCATCTCTGCAGTCTTCGCTAGATGTCAAGAGTAGGTAAGGTTCTTCGGGTTGCGTCGAATTAAACCACATGCTCCACCGCTTGTGCGGGCCCCCGTCAATTCATTTGAGTTTTAATCTTGCGACCGT
+
GGGGGGGGGGGGGGGGGGGGGGGGGGGGGGGGGGGGGGGGGGGGGGGGGGGGGGGGGGGECEFGGGGGGGGGGGGGGGGGGGGGGGGGGGGGGGGGGGGGGGGGGGGGGGGGGGGGGGGGGGGGGGGGGGGGGGGGGGGGGGGGGGGGGGGGGGGGGGGGGGGGGGGGGGGGGGGGGDGGGGGGGGGGGGGGGGGGGFFGGGGGEGGGGGGGFGDGGGGGGGGGGGGGGGGGGGGGGGGGG0FGGG@EGGGFFGFFAFGFGGFFFF<ADFFGGCFG9A;>F>EF
@M02542:52:000000000-J9N43:1:1101:4876:5464 1:N:0:GTGAAA
CGGTTTATCACCGGCAGTCTCCCTAGAGTTCCCGACTTAACTCGCTGGCAACTAAGGATAGGGGTTGCGCTCGTTGCGGGACTTAACCCAACATTTCACAACACGAGCTGACGACAGCCATGCAGCACCTGTCTTACGGTTCCCGAAGGCACAACCGCATCTCTGCAGTCTTCCGTAGATGTCAAGAGTAGGTAAGGTTCTTCGCGTTTCGTCGAATTAAACCACATGCTCCACCGCTTGTGCGGGCCCCCGTCAATTCATTTGAGTTTTAATCTTGCGACCGT
+
GGDGGGGGGGGGGGGGGGGFCGGGGGGGGGGGGGGGGGGGGGGGGGGEGGGGGGGGGGGGFGGGGGGGGGGGGGGGGGGGGGGFGFFGGGGGGFGGGGGGGGGGG7FFGCFGDDGGFFGGGGGFFF8,<FGGGGGGGGGGG7FGGGGGGGGGG,>CG7CCFGGGC9CFFGFFFFEGG@EGGGGFFFFGGGGGG?CFGGGGGGFCECGG*+:CDGGGGGGFGCGG8@CFGFGCGDCEEGGGGB=CGGFFDDGE@DF)59C?G><?AB<4<AF<FFFG<>BFFFEE
@M02542:52:000000000-J9N43:1:1101:4759:5466 2:N:0:GTGAAA
CGGTTTATCACCGGCAGTCTCCCTAGAGTTCCCGACTTAACTCGCTGGCAACTAAGGATAGGGGTTGCGCTCGTTGCGGGACTTAACCCAACATTTCACAACACGAGCTGACGACAGCCATGCAGCACCTGTCTTACGGTTCCCGAAGGCACAACCGCATCTCTGCAGTCTTCCGTAGATGTCAAGAGTAGGTAAGGTTCTTCGCGTTGCGTCGAATTAAACCACATGCCCCCCCGCTTGTGCGGGCCCCCGTCCATTCATTTGAGTTTTAACCTTTCGACCGTT
+
GGGGGGGGGGGGGGGGGGGFFEGGGGGGGGGGGGGGGGGGGGGGGGGGGGGFFCFGGGGAFFGFGGGGGGDGGFGGDCFGGGGGGGGGGGGGGGFGGGGGGGGGDGDDEDGGGGGECFGGGDFAAEGGGGGGGGGGGGGGGGGF5CEEFEFFCGEGDC>89@CCCG;ECCFFGGGGFCDA6:::D<BAFFFFCF7FGGFGFFFFF3>@FB3:967@FFCBC778;*<)9*.1)5<11>D:4:B0B;219>3)(9/42<74)9?):<<>F292))-209)0)0).)
@M02542:52:000000000-J9N43:1:1101:19681:5479 2:N:0:GTGAAA
CAGTATATCACTGGCAGTCCCCCTAGAGTTCCCGACTTAACTCGCTGGCAACTAAGGATAGGGGTTGCGCTCGTTGCGGGACTTAACCCAACATTTCACAACACGACCTGACGACAGCCAATCAGCCCCTGTCTTACGGTTCCCGAAGGCACCACCGCATCTCTGCCGCCTTCCGTTGATGTCAATAATAGGTAAGGTTCTTCGCGTTGCCTCCAATTACACCACATGCTCCACCCATTTTGCGGGCCCCCCTAAATGTAATTTCATTTTACACCTTGAAACCA
+
FCCGDGGGEFGAF<@<C@F,CFGFF@FED,CFFCCCF@@FF9C,@F@FGFGG?<,CAE<F?F8@:7@F:F+6=>DF@C7FFG@FFGE?FFFG+EFG=CF<F@EC@C++4,64+++8B<A,,,6,,,,=8++67,@=7DC@C+>CE@E+@,,5*3@*@EG81,2,,?211**),0/4**:8+CCB2*:*81;FEA+;CA6**;738):3(=)8)(;6@?@*:43C**).**))0.8-((:)-)86.4324,))(**)-.*))11:-)--)..)))(****0*7))
@M02542:52:000000000-J9N43:1:1101:18652:5487 1:N:0:GTGAAA
CGGTTTATCACCGGCAGTCTCCCTAGAGTTCCCGACTTAACTCGCTGGCAACTAAGGATAGGGGTTGCGCTCGTTGCGGGACTTAACCCAACATTTCACAACACGAGCTGACGACAGCCATGCAGCACCTGTCTTACGGTTCCCGAAGGCACAACCGCATCTCTGCAGTCTTCCGTAGATGTCAAGAGTAGGTAAGGTTCTTCGCGTTGCGTCGAATTAAACCACATGCTCCACCGCCTGTGCGGGCCCCCGTCAATTCATTTGAGTTTTAATCTTGCGACCGTT
+
GGGGGGGGGGGGGGGGGGGFGGGGGGGGGGGGGGGGGGGGGGGGGGGGGGGGGGGGGGGFFFGGGGGGGGGGGGGGGGGGGGGGGGGGGGGGCGGGGGGGGGGGGGGGGGGGGGGGGGGGGGGGGGGGGGGGGGGGGGGGGGGGGGGGGGGGGGGGGGGGGFGGGGGGGGGGGGGFGGD<;CFGGGGGGGGGGGGGGGGGGGGGGGGGGGGGFGGGGGGGGGGGGGG?8EFGGGGGGGEGGBFGGDFFGGGFFG?FFGGFGGBFBFAFFFFGGGFGAF>BFFFF)
@M02542:52:000000000-J9N43:1:1101:12246:5492 1:N:0:GTGAAA
CGGTTTATCACCGGCAGTCTCCCTAGAGTTCCCGACTTAACTCGCTGGCAACTAAGGATAGGGGTTGCGCTCGTTGCGGGACTTAACCCAACATTTCACAACACGAGCTGACGACAGCCATGCAGCACCTGTCTTACGGTTCCCGAAGGCACAACCGCATCTCTGCAGTCTTCCGTAGATGTCAAGAGTAGGTAAGGTTCTTCGCGTTGCGTCGAATTAAACCACATGCTCCACCGCTTGTGCGGGCCCCCGTCAATTCATTTGAGTTTTAATCTTGCGACCGT
+
GGGGGGGGGGGGGGGGGGGGGGGGGGGGGGGGGGGGGGGGGGGGGGGGGGGGGGGGGGGGGGGGGGGGGGGGGGGGGGGGGGGGGGGGGGGGGGGGGGGGGGGGGGGGGGGGGGGGGGGGGGGGFGGGGGGGGGGGGGGGGGGGGGGGGGGGGGGGGGGGGGGGGGGGGGGGGGGGGGGGGGGGGGGGGGGGGGGGGGGGGGGGGGGGGGGGFGGGGGGGGGGGGGGCGCGGGGGGGGGGGFFGGGFFGGGFEGFEFGGFGGFFBFBBAFBGGC6FAFFB>B@5
@M02542:52:000000000-J9N43:1:1101:13744:5510 1:N:0:GTGAAA
CGGTTTGTCACCGGCAGTCTCATTAGAGTGCTCAACTGAATGTAGCAACTAATGACAAGGGTTGCGCTCGTTGCGGGACTTAACCCAACATCTCACGACACGAGCTGACGACAGCCATGCAGCACCTGTGTGCAGGTTCTCTTTCGAGCACGAATCCATCTCTGGAAACTTCCTGCCATGTCAAAGGTGGGTAAGGTTTTTCGCGTTGCATCGAATTAAACCACATCATCCACCGCTTGTGCGGGTCCCCGTCAATTCCTTTGAGTTTCAACCTTGCGGCCGTAC
+
GGGGGGGGGGGGGGGGGGGGGGGGGGGGGGGGGGGGGGGGGGGGGGGGGGGGGGGGGGGGGGGGGGGGGGGGGGGGGGGGGGGGGGGGGGGGGGGGGGGGGGGGGGGGGGGGGGGGGGGGGGGGGGGGGGFBFGGGGGGGGGGGGGGGGGGGGGGGGGGGGGGGFGGGGGGGGGGGGFGGGGDFGGGGGGGGGGGGGGGGGGGGGGGGGGGG>CFFGGGGGGGGGFGGGGGGGGGGGGGGD<FGGGFFGGGFFGBFFGGFGGFFFAFFFFAGGGFG?B>>F>FE5
@M02542:52:000000000-J9N43:1:1101:23019:5510 1:N:0:GTGAAA
CGGTTTATCACCGGCAGTCTCCCTAGAGTTCCCGACTTAACTCGCTGGCAACTAAGGATAGGGGTTGCGCTCGTTGCGGGACTTAACCCAACATTTCACAACACGAGCTGACGACAGCCATGCAGCACCTGTCTTACGGTTCCCGAAGGCACAACCGCATCTCTGCAGTCTTCCGTAGATGTCAAGAGTAGGTAAGGTTCTTCGCGTTGCGTCGAATTAAACCACATGCTCCACCGCTTGTTCGGGCCCCCGTCAATTCATTTGAGTTTTAATCTTGCGACCGT
+
GGGGGGGGGGGGGGGGGGGGGGGGGGGGGGGGGGGGGGGGGGGGGGGGGGGGGGGGGGGGGGGGGGGGGGGGGGGFGGGGGGGGGGGGGGGGGGGGGGGGGGGGGGGGGGGGGGGGGGGGGGGGGGGGGGGGGGGGGGGGGGGGGGGGGGGGGGGGGGGGGGGGGGGGGGGGGGGGGGGGGGGGGGGGGGGGGGGCFFGGGGGGGGGGGGGGFGGCCGGGGGGGGGGGFGGGGGGGGGGGG)9<EGFFGGGFEGFFFGGFGGFFFFFF49AGGGFFDFF9>6EE
@M02542:52:000000000-J9N43:1:1101:15429:5526 1:N:0:GTGAAA
CGGTTTATCACCGGCAGTCTCCCTAGAGTTCCCGACTTAACTCGCTGGCAACTAAGGATAGGGGTTGCGCTCGCTGCGGGACTTAACCCAACATTTCACAACACGAGCTGACGACAGCCATGCAGCACCTGTCTTACGGTTCCCGAAGGCACAACCGCATCTCTGCAGTCTTCCGTAGATGTCAAGAGTAGGTAAGGTTCTTCGCGTTGCGTCGAATTAAACCACATGCTCCACCGCTTGTGCGGGCCCCCGTCAATTCATTTGAGTTTTAATCTTTCGACCGTT
+
GGGGGGGGGGGGCGGGGGGGGGGGGGGGGGGGGGGGGGGGGGGGGGGGGGGGGGGGGGGGGGGGGGGGGGGGGGGGGGGGGGGGGGGGGGGGGGGGGGGGGGGGGGGGGGGGGGGGGGGGGGGGGGGGGGGGGGGGGGDGGGGGGGGGGGGGGGGGGDGGGGGGGGGFFFGGGGGGGGGGFFGGGGGGGGFGFEGGGFGGGGGGGGGE8ECGFGGGGGGGGGGGFGGCGFGGGGGGGDGGG7FGGGFFEGGD@C?BBGGFCGFF24)66>FFDC=C)5(226>5)
@M02542:52:000000000-J9N43:1:1101:17738:5544 2:N:0:GTGAAA
CGGTTTATCACCGGCAGTCTCCCTAGAGTTCCCGACTTAACTCGCTGGCAACTAAGGATAGGGGTTGCGCTCGTTGCGGGACTTAACCCAACATTTCACAACACGAGCTGACGACAGCCATGCAGCACCTGTCTTACGGTTCCCGAAGGCACAACCGCATCTCTGCAGTCTTCCGTAGATGTCAAGAGTAGGTAAGGTTCTTCGCGTTGCGTCGAATTAAACCACATGCTCCACCGCTTGTGCAGGCCCCCGTCAATTCCGTTGAGTTTCGGTCTTTGCACCGTG
+
GGGFCFGGGGGGGGDGGGGDFGGGGGGFGGECFFGEEGGFDEGDGGGF:FFGFG<FFG9FGFGGG@CGGGGGGEGGGG7FDEFFGGGGGGGGGGGGGFGGGGGGGEG@EGGGGGGGGGDFFFGGGFGGGGGGCAGFDFEBE6EFGGGGGGDFFGGDDGGCE,=CFFGFFD98>FGGC*:88BFFGFFFAFFF4AFFFEFGFFFFFF>9(59B(,95?@EFG>BFGGF?FC5)0<F>>9314)4)9<0:B>GC(1*36AFA(9<004462<((-,3:***19:7.)
@M02542:52:000000000-J9N43:1:1101:14231:5569 1:N:0:GTGAAA
CGGTTTATCACCGGCAGTCTCCCTAGAGTTCCCGACTTAACTCGCTGGCAACTAAGGATAGGGGTTGCGCTCGTTGCGGGACTTAACCCAACATTTCACAACACGAGCTGACGACAGCCATGCAGCACCTGTCTTACGGTTCCCGAAGGCACAACCGCATCTCTGCAGTCTTCCGTAGATGTCAAGAGTAGGTAAGGTTCTTCGCGTTGCGTCGAATTAAACCACATGCTCCACCGCTTGTGCGGGCCCCCGTCAATTCATTTGAGTTTTAATCTTGCGACCGT
+
GGGGGGGGGGGGCGGGGGGGGGGGGGGGGGGGGGGGGGGGGGGGGGGGGGGGGGGGGGGGGGGGGGGGGGGGGGGGGGGGGGGGGGGGGGGGGGGGGGGGGGGGGGGGGGGGGGGGGFGGGGGGGFGGGGGGGGGGGGGGGGGGGGGGGGGGGGGGGGGGGGGGGGGGGGGGGGGGGGGGGGGGGGGGGGGGEFFGGFGGGGGGGGGGGGGGFGEGGGGGGGGGGGGFC@FGGFF8ED=DG:FGGGFFGDCB><:EBGGFGGFFFF:<DFDGFD@F>BBBFFFE
@M02542:52:000000000-J9N43:1:1101:22677:5575 1:N:0:GTGAAA
CGGTTTATCACCGGCAGTCTCCCTAGAGTTCCCGACTTAACTCGCTGGCAACTAAGGATAGGGGTTGCGCTCGTTGCGGGACTTAACCCAACATTTCACAACACGAGCTGACGACAGCCATGCAGCACCTGTCTTACGGTTCCCGAAGGCACAACCGCATCTCTGCAGTCTTCCGTAGATGTCAAGAGTAGGTAAGGTTCTTCGCGTTGCGTCGAATTAAACCACATGCTCCACCGCTTGTGCGGGCCCCCGTCAATTCATTTGAGGTTTAATCTTGCGACCGT
+
GGGGGGGGGGGGGGGGGGGGGGGGGGGGGGGGGGGGGGGGGGGGGGGGGGGGGGGGGGGGGGGGGGGGGGGGGGGGGGGGGGGGGGGGGGGGGGGGGGGGGGGGGGGGGGGGGGGGGGGGGGGGGGGGGGGGGGGGGGDGGGGGGGGGGGGGGGGGGGGCEFFGGGGGGGGGGGGGGGGGGGGGGGFGGGGGGGGGGFGGGGGGGGGGEECE>EEFGGGGGGGFCFGFGGGGGFGCEGGGG2FDGGFFGGGF:DFEFGG?FGFFB:(5?BBGG7BG)<919>:5
@M02542:52:000000000-J9N43:1:1101:17544:5577 2:N:0:GTGAAA
CGGTTTATCACCGGCAGTCTCCCTAGAGTTCCCGACTTAACTCGCTGGCAACTAAGGATAGGGGTTGCGCTCGTTGCGGGACTTAACCCAACATTTCACAACACGAGCTGACGACAGCCATGCAGCACCTGTCTTACGGTTCCCGAAGGCACAACCGCCTCTCTGCAGTCTTCCGTAGATGTCAAGAGTAGGCAAGGTTCTTCGCGTTTCGTCAGATTAAACCACATGCCCACCCGCTTGTGCGGGCCCCCGTCAATTCATTTTAGTTTTAATCTTTCCACCGG
+
GGGCCFGGGGGGGCGCGECFGGGGCFDEGFF,;:8CFGGGF6FCCE:::E<66C,CFGGGFBDFECFFGG@FGGFEF:FGGEGGEFGGGGGGGGGFFFFBFGGGGGDGGBFGGGC++@EFF88FAEE=3>FFCAFGGCBFGGGG6CB@EF8,>DBCDE**41=,=9,,,21B?CGGC*/=++37CEF)1+84.08<D0;C4@85;>D0(94)((*1**AFFBBF*/))*2.,))0(((1(,).35992>1>/(**-)4*))07)-.))62..)).778*0*8))
@M02542:52:000000000-J9N43:1:1101:27157:5610 1:N:0:GTGAAA
CGGGGGATCACCGGCAGTCTCCCTAGAGTTCCCGACTTAACTCGCTGGCAACTAAGGATAGGGGTTGCGCTCGTTGCGGGACTTAACCCAACATTTCACAACACGAGCTGACGACAGCCATGCAGCACCTGTCTTACGGTTCCCGAAGGCACAACCGCATCTCTGCAGTCTTCCGTAGATGTCAAGAGTAGGTAAGGTTCTTCGCGTTGCGTCGAATTAAACCACATGCTCCACCGCTTGTGCGGGCCCCCGTCAATTCATTTGAGTTTTAATCTTGCGACCGT
+
EF687888CFFFGGCEGFGGGGGGFGFGGGGGCFGGGGGGFGGGGGGGCGGGGGCFFGGC8EG7FGFGGGGGGGGGGGGGGGGGGGGCGGGGGGGGFGGGGGGEEFEDGFGFGGEGGFFC8DFGGGGFGGGGGGGGGGGGGDGGG*FFD@BFFGDFGGGGGGGGGGGFGGGGGGEFFGEGGGGGGGGFFGGGFC@CGGGGGGFFGCEEGE5:>CEGGGGGGGGG8FGGGFDFGFGGGGGGGBFG5<BFGCCEEGBFFGFFFGBFFF):ADADF>4CA>>B69EE
@M02542:52:000000000-J9N43:1:1101:18410:5617 1:N:0:GTGAAA
CGGTTTGTCACCGGCAGTCCCATTAGAGTGCCCTTTCGTAGCAACTAATGGCAAGGGTTGCGCTCGTTGCGGGACTTAACCCAACATCTCACGACACGAGCTGACGACAGCCATGCAGCACCTGTGTTACGGCTCTCTTTCGAGCACTCCTCTATCTCTAAAGGATTCCGTACATGTCAAAGGTGGGTAAGGTTTTTCGCGTTGCATCGAATTAAACCACATCATCCACCGCTTGTGCGGGTCCCCGTCAATTCCTTTGAGTTTCAACCTTGCGGCCGTACTCCC
+
GGGGGGGGGGGGGGGGGGGGGGGGGGGGGGGGGGGGGGGGGGGGGGGGGGGGGGGGGGGGGGGGGGGGGGGGGGGGGGGGGGGGGGGGAEGGGGGGGGGGGGGGGGGGGGGGGGGGGGGGGGGGGGGGGGGGGEGGGGGGGGGGGGGGGGGGGGGGGGFGGGGGGGGGGGGGGGGFGGGGGGGGGGGGGGGGGGGGGFGGDGGGGGGGGGGGFGGGG?=>FGCFGGGFGGDGGGFF6D=D39BFFFBBGGGFFGFFFGGFDFAF<A>A3?BDC3BDFFF???BFF
@M02542:52:000000000-J9N43:1:1101:21166:5662 1:N:0:GTGAAA
CGGTTTATCACCGGCAGTCTCCCTAGAGTTCCCGACTTAACTCGCTGGCAACTAAGGATAGGGGCTGCGCTCGTTGCGGGACTTAACCCAACATTTCACAACACGAGCTGACGACAGCCATGCAGCACCTGTCTTACGGTTCCCGAAGGCACAACCGCATCTCTGCAGTCTTCCGTAGATGTCAAGAGTAGGTAAGGTTCTTCGCGTTGCGTCGAATTAAACCACATGCTCCACCGCTTGTGCGGGCCCCCGTCAATTCATTTGAGTTTTAATCTTGCGACCGT
+
GGGGGGGGGGGGGGGGGGGGGGGGGGGGGGGGGGGGGGGGGGGGGGGGGGGGGGGGGGGGGGGGGGGGGGGGGGGGGGGGGGGGGGGGGGGGGGGGGGGGGGGGGGGGGGGGGGGGGGGGGGGGGGGGGGGGGGGGGGGGGGGGGGGGGGGGFGGGGGGGGGGGGGGGGGGGGGGGGGGGGGGGGGGGGGGGGGFGGFFGGGGGGGGGGGGGFEGGGGGGGGGGGGGGGGGGGGGGGGGGGFFGGGFEEGGFFGFFAECFGGA7>B<>9AFFGGFGFF9;>BFF
@M02542:52:000000000-J9N43:1:1101:19282:5670 2:N:0:GTGAAA
CGGTTTGTCACCGGCAGTCTCCCTAGAGTTCCCGACTTAACTCGCTGACAACTAAGGATAGCGGTTGCGCCAGTTGCGGGACTTAACCCAACATTTCACAACACGAGCTGACGACAGCCATCCAGCACTTGTCTTGCGGTTCCCGAAGGCCCAAACCCAAATCTGCAATCTTGCGGTGATGGCAAAAGGTGGTAAGGTTCGTTGTGTTGCGATGAATTAAACCACATACCCCAACCCTTGTTCGGGCCCCCGCCAATTCCTTTTAGCTTGTATATTTGGCCTGTG
+
;:+68C@;C,C<;FF+@@CFAF@,6,6FF@FA,@667@FGC,9,766+,:,:CC@@F9,6@,+@4669FG,4>B,??7CCG7<<?9FGGE?FG8,<,5?AD@ECFE:CC<FG@F:FCE+<=83FFG,+,,7,,,,+,+84+@DCC**@78,*31,>*1**,,4,,,2,6*=+,,***4*889*8C()))*):(+;4<9/*)2)2/..5(+4),,2/9=09C2(:*;:)9*(-))0(42*()))-76(,(-/)(1/((.*))1*))().)(().))::**))*0*/
@M02542:52:000000000-J9N43:1:1101:14100:5672 1:N:0:GTGAAA
CGGTTTATCACCGGCAGTCTCCCTAGAGTTCCCGACTTAACTCGCTGGCAACTAAGGATAGGGGTTGCGCTCGTTGCGGGACTTAACCCAACATTTCACAACACGAGCTGACGACAGCCATGCAGCACCTGTCTTACGGTTCCCGAAGGCACAACCGCATCTCTGCAGTCTTCCGTAGATGTCAAGAGTAGGTAAGGTTCTTCGCGTTGCGTCGAATTAAACCACATGCTCCACCGCTTGTGCGGGCCCCCGTCAATTCATTTGAGTTTTAATCTTGCGACCGT
+
EGGFCCGGGGGGCDF+FGGGE<CFEFEFGGCCFGGCGGGFFGGGDEGGDGGFGGGGGGAFGCFGGGC8E:+8FFGGGDDFGGFEFGCB<F7BFEEGFGGGGGGGF7FFGADB:CG7>BFF9FFEF8FFCFGFCFFGGCF>>FFFFEGG@<CCFF7FGFCCFGGEGGGG<C2@CCEF,14?CCBCE@FC@?E9?:9CEGFEGFFEEEGGGGDGF5E5CEGFFG8CFGFEF+AEFGGGCD*7<:FCGGFBC37B>G0>4CCFGG4821)64:9DGCF7))(474>>
@M02542:52:000000000-J9N43:1:1101:25586:5681 1:N:0:GTGAAA
CGGTTTATCACCGGCAGTCTCCCTAGAGTTCCCGACTTAACTCGCTGGCAACTAAGGATAGGGGTTGCGCTCGTTGCGGGACTTAACCCAACATTTCACAACACGAGCTGACGACAGCCATGCAGCACCTGTCTTACGGTTCCCGAAGGCACAACCGCATCTCTGCAGTCTTCCGTAGATGTCAAGAGTAGGTAAGGTTCTTCGCGTTGCGTCGAATTAAACCACATGCTCCACCGCTTGTGCGGGCCCCCGTCAATTCATTTGAGTTTTAATCTTGCGACCGT
+
GGGGGGGGGGGGGGGGGGGGGGGGGGGGGGGDGGGGGGGGGGGGGGGGGGGGGGGGGGGGGGGGGGGGGGGGGGGGGGGGGGGGGGGGGGGGGGGGGGGGGGGGGGGGGFGGGGGGGGGGGGGGGGGGGGGGGGGGGGGGGGGGGGGGGGGGGGGGEGGGG;FGFGGGGGGGGGGGGDGGGGFFFFCFGGGGGGGGGCFGGGGCEGGGEGGGF=8FGGEGGGGGGGGFGFFGGGGCEGGGG?FDDGFFGGGFFGFFAFFFGGFFFFAAFFFGGGFD<A9>>0>>
@M02542:52:000000000-J9N43:1:1101:17635:5683 1:N:0:GTGAAA
CGGCTTATCACCGGCGGTTTCCTTAGAGTGCCCAACTGAATGATGGCAACTAAGGACGAGGGTTGCGCTCGTTGCGGGACTTAACCCAACATCTCACGACACGAGCTGACGACAGCCATGCAGCACCTGTCACCGCGTCCCCGAAGGGAACCAACCATCTCTGGTTGTAGCGCGGGATGTCAAAAGCTGGTAAGGTTCTGCGCGTTGCTTCGAATTAAACCACATGCTCCACCGCTTGTGCAGGCCCCCGTCAATTCCTTTGAGTTTTAATCTTGCGACCGTACT
+
GGGGGGGGGGGGGGGGGGGGGGGGGGGGGGGGGGGGGGGGGGGGGGGGGGGGGGGFGGGDGGGGGGGGGGEGGGGGGGGGGFGGGGGGGGGGGFGGGFFGGGGGDGGFGGGGGGGFGGGFGGEGGGFGGGGGGGFEEEF@FFGGGGGGGGFGGGGGGGGFFGEGGFGGFGGGGGGGGEECCEGGGCFFFCGGGGGCFGGGGGDEGGGGEFGG>FGFFGGGFGGFFGF<EFGGGGGEGGGCGABGGGDEGGGFFGBFFGGFGGFF>DF>A><7>F?GFB9BBF:<)
@M02542:52:000000000-J9N43:1:1101:14738:5688 1:N:0:GTGAAA
CGGTTTGTCACCGGCAGTCACCTTAGAGTGCCCAACTAAATGATGGCAACTAAGATCAAGGGTTGCGCTCGTTGCGGGACTTAACCCAACATCTCACGACACGAGCTGACGACAACCATGCACCACCTGTCACTCTGCTCCCGAAGGAGAAGCCCTATCTCTAGGGTTGTCAGAGGATGTCAAGACCTGGTAAGGTTCTTCGCGTTGCTTCGAATTAAACCACATGCCCCACCGCTTGTGCGGGCCCCCGTCAATTCCTTTGAGTTTCAGCCTTGGGGCCGTACC
+
GGCFGFCE@FGGCEGGGGGGGGGGGGFDGFFCFGGGGGGGGGGGGG8EEFGGFFGGGGGGGCFFEGGGGE>FGFDGCEE7FGGGGGGGGGGGGGDFGDEGGE@EFGG<FFGEGEGFFGGGGGGGGFEFFGGFGGFGFFFC7FEEFCCG>DC,>C:FGGGAFG9DC>FGGGGFBFFFGGGCFG9<CC<ECCF?FFG;C99ACFGECE8=FFGC5CFGGGGF?FGGF9C+;C*:CEE=EFF<F<3/59::59<B>D9F2ADBFFFFFBAA9AAGGD)*(,(36>5@)
@M02542:52:000000000-J9N43:1:1101:13701:5691 2:N:0:GTGAAA
ACAGTTTACACTGGCAGTCTTGCTAGAGTTCCCGACATCACTCGCTGGCAACTAACAACAGGGGTTGCGCTCGTTATAGGACTTAACCTGACACCTCACGGCACGAGCTGACGACAACCATGCAGCACCTTGTAAATTGTCCGAAGAAAAGTCTGTTTCCAAACCTGTCAATCTACATTTAAGCCTGGGTAAGGTTCCTCGCGTAACATCGAATTATACCCACTGTCCCCACGCTTGTTCGGGGCCCCGTAAATTCCTTTGAGTTTCATTCTTGAGCACGTACCC
+
GEFGGFGGGGGGD@@@FGGGAFGAA,@FGFCFFGGGGGGEFGGGGGDFCFADGGFGFGGFFGGGGEEFF>:FGFCFAFFGFFFFGFF9FFGGFFC4E,:F@7>>CF@F8D,ECCF+@FF+E9EGGF8=>@FE;,=9;,3C=,6+>=8,=DFE>33,2;CC77,11@898+:;7EGG+B+;3,+031**3;;ABA=FC,B8DBD0())**/4F():11+53*)(2>++/**(()..(66+.31((),-(-2)5(*26<A=44*).)--)).4)6))22/707.))*
@M02542:52:000000000-J9N43:1:1101:24268:5710 1:N:0:GTGAAA
CGGTTTATCACCGGCAGTCTCCCTAGAGTTCCCACCATTACGTGCTGGCAACTAAGGATAAGGGTTGCGCTCGTTGCGGGACTTAACCCAACATTTCACAACACGAGCTGACGACAGCCATGCAGCACCTGTCTTAGCGTTCCCGAAGGCACAATCGTATCTCTACAATCTTCGCTAGATGTCAAGAGTAGGTAAGGTTCTTTGCGTTGCGTCGAATTAAACCACATGCTCCACCGCTTGTGCGGGCCCCCGTCAATTCATTTGAGTTTTAATCTTGCGACCGT
+
GGGGGGGGGGGGGGGGGGGGGGGGGGGGGGGGGGGGGGGGGGGGGGGGGGGGGGGGGGGGGGGGGGGGGGGGGGGGGGGGGGGGGGGGGGGGGGGGGGGGGGGGGGGGGGGGGGGGGGGGGGGGGGGGGGGGGGGGGGGGGGGGGGGGGGGGGGGGGGGGGGGGGGGGGGGGGGGGGEGGGGGGGCFFGGGGFGGGGGGGGGGGGGGGGGGGFGGGGGGGGGGGCGGGGGGGGGGGGGGGGFFGDGFFGGGFDGFFFGGFFFBFFFFFBFFGGGFGBFFF;BD3
@M02542:52:000000000-J9N43:1:1101:23746:5742 1:N:0:GTGAAA
CGGTTTATCACCGGCAGTCTCCCTAGAGTTCCCGACTTAACTCGCTGGCAACTAAGGATAGGGGTTGCGCTCGTTGCGGGACTTAACCCAACATTTCACAACACGAGCTGACGACAGCCATGCAGCACCTGTCTTACGGTTCCCGAAGGCACAACCGCATCTCTGCAGTCTTCCGTAGATGTCAAGAGTAGGTAAGGTTCTTCGCGTTGCGTCGAATTAAACCACATGCTCCACCGCTTGTGCGGGCCCCCGTCAATTCATTTGAGTTTTAATCTTGCGACCGT
+
GGGGGGGGGGGGGGGGGGGGGGGGGGGGGGGGGGGGGGGGGGGGGGGGGGGGGGGGGGGGGGGGGGGGGGGGGGGGGGGGGGGGGGGGGGGGGGGGGGGGGGGGGGGDGGGGGGGGGGGGGGGFGGGGGGGGGGGGGGDGGGGGGGGCGGGGGGGGGGGGGGGGGGGGGGGGGGGGGGGGGFGGGGGGGGGGGGGGGGGGGGGDEGEGCGGGFGGGGGGGGGGGGFGGGFGGGCEEGDGDG0?DGGFFCGGEDG:D)<?*:CBFF?4AAAFGGFFGA<;BFBB@
@M02542:52:000000000-J9N43:1:1101:26259:5745 1:N:0:GTGAAA
ACAGTTTACACTGGCAGTCTTGCTGGAGTTCCCGACATCACTCGCTGGCAACTAACAACAGGGGTTGCGCTCGTTATAGGACTTAACCTGACACCTTCAGGCACGAGCTGACGACAACCATGCAGCACCTTGTAAATTGTCCGAAGAAAAGTCTGTTTCCAAACCTGTCAATCTACATTTAAGCCTTGGTAAGGTTCCTCGCGTATCATCGAATTAAATCACATGCTCCACCGCTTGTGCGGGCCCCCGTCAATTCCTTTGAGTTTCATTCTTGCGAACGTACTC
+
GGCF@EECEE<FD@EFBCEDEFG,CCCFFFF9F;C@FGFEFG9DF@GGGFGFEFCCFG<FFGGGG@B,@@CC>F<CCFGE9FE@EG9?F8CEE<7B,,,:CAFD=C7=F<9FE@7:+=:BA,,AF,6,DFGGGGGFDCEG?F:@C=CEFFG<FDGEG<F,=3=FFF7,83@==3,;=9EFFG9@8FGGGGGFFFFGGGFFGGGGGCCFDECCFGGGG?,;;+>C<C9;8C6**8?5*;++9:EDE)7>G5CB>766:+:*2::954<A524C7*95(-7614F51
@M02542:52:000000000-J9N43:1:1101:10957:5758 1:N:0:GTGAAA
CGGTTTATCACCGGCAGTCTCCCTAGAGTTCCCGACTTAACTCGCTGGCAACTAAGGATAGGGGTTGCGCTCGTTGCGGGACTTAACCCAACATTTCACAACACGAGCTGACGACAGCCATGCAGCACCTGTCTTACGGTTCCCGAAGGCACAACCGCATCTCTGCAGTCTTCCGTAGATGTCAAGAGTAGGTAAGGTTCTTCGCGTTGCGTCGAATTAAACCACATGCTCCACCGCTTGTGCGGGCCCCCGTCAATTCATTTGAGTTTTAATCTTGCGACCGT
+
GGGGGGGGGGGGGGGGGGGGGGGGGGGGGGGGGGGGGGGGGGGGGGGGGGGGGGGGGGGGGGGGGGGGGGGGGGGGGGGGGGGGGGGGGGGGGGGGGGGGGGGGGFGGGGGGGGGDGGGGGGGGGGGGGGGGGGGGGGGGGGGGGGGGGGGGGGGGGGDGGGGGGGGGGGGGGGGGGGGGGGGGGGGGGGGGGGGGGGGGGGFGGGGGGGGGDGGGGGGGGGGGGGGGG?:FGFGGGCGGG2FGDGFFGGGFFGBFFGGFGGFFFFFFFAA6FCFGFA>FB>FF
@M02542:52:000000000-J9N43:1:1101:22654:5761 1:N:0:GTGAAA
CGGTTTGTCACCGGCAGTCTCCTTAGAGTGCCCACCATTACGTGCTGGTAACTAAGGACAAGGGTTGCGCTCGTTACGGGACTTAACCCAACATCTCACGACACGAGCTGACGACAGCCATGCAGCACCTGTGTCTGAGTTCCCGAAGGCACCAATCCATCTCTGGAAAGTTCTCAGCATGTCAAGGCCAGGTAAGGTTCTTCGCGTTGCTTCGAATTAAACCACATGCTCCACCGCTTGTGCGGGCCCCCGTCAATTCATTTGAGTTTTAACCTTGCGGCCGT
+
GGGGGGGGGGGGGGGGGGGGGGGGGGGGGGGGGGGGGGGGGGGGGGGGGGGGGGGGGGGGGGGGGGGGGGGGGGGGGGGGGGGGGGGGGGGGGGGGGGGGGGGGGGGGGGGGGGGGGGGGGGGGGGGGGGGGGGGGGGGGGGGGGGGGGGGGGGGFGGGGGGFGFGGGGGGGGGGGGGGGGGGGGGGGGGGGGGGGGFGGGGGGGGGGGGGGFGGGGGCFGGFG*=FGGEFFGGGEGGGGG:FGGGFFGGGFFGBFFGGFGGFFF?AAFFF6FDFG<?6;>BFE
@M02542:52:000000000-J9N43:1:1101:22353:5763 1:N:0:GTGAAA
GACTTAACCCAACATCTCACGACACGAGCTGACGACAGCCATGCAGCACCTGTCTCACGGTTCCCGAAGGCACCAATCCATCTCTGGAAAGTTCCGTGGATGTCAAGGCCAGGTAAGGTTCTGCGCGTTGCATCGAATTAAACCACATACTCCACCGCTTGTGCGGGCCCCCGTCAATTCCTTTGAGTTTCAGTCTTGCGACCGTACTCCCCAGGCGGCGAACTTAACGCGTTAGCTTCGATACTGAGCTCCGAAGTGAGCCCAACATCCAGTTCGCATCGTTTAGGGCGTGGACTACCGG
+
CCCCCGGGEGCFGGGGG<FGGGGGGGGGGGGGGEGGGGGGGFGGGGGGGGGFGGFFGCGEFGGGGGGGEGFGGGGCFFDFGGGGGGGGFGGGGGGGGGGGGGGGGGGEGFGGGEGFGGGGFFCFGGGGGGGGFGCFFFGGGGGGGGGGGFFFGGFGDGBFFGFGGGGEGGGGG7CFGGGGD9@F9FFEGFGGFGGFG9FCCEF>CEEGDGGGG@FFCEGCE?EGGFCGFGEEGGGFCFGGCCEECCEFGFFGDGEGFFF=G4<FGGGFFGFFFGFDC78@??6?2>0F4C@G9??FFFFDE
@M02542:52:000000000-J9N43:1:1101:21443:5785 1:N:0:GTGAAA
CGGTTTATCACCGGCAGTCTCCCTAGAGTTCCCGACTTAACTCGCTGGCAACTAAGGATAGGGGTTGCGCTCGTTGCGGGACTTAACCCAACATTTCACATCACGAGCTGACGACAGCCATGCAGCACCTGTCTTACGGTTCCCGAAGGCACAACCGCATCTCTGCAGTCTTCCGTAGATGTCAAGAGTAGGTAAGGTTCTTCGCGTTGCGTCGAATTAAACCACATGCTCCACCGCTTGTGCGGGCCCCCGTCAATTCATTTGAGTTTTAATCTTGCGACCGT
+
GGGFGGGGGGGGGGGGGGGGGGGGGGGGGGGGGGGGGGGGGGGGGGGGGGGGGGGGGGGGGGGGGGGGGGGGGGGGGGGGGGGGGGGGGGGGGGGGGGGGGGGGGGGGGGGGGGGGGGGGGGGGGGGGGGGGGGGGGGGGGGGGGGGGGGGGGGGGGGGGGGGGGGGGGGGGGGGGGGGFGGGGGGGGGGGGGGGGGGGGGGGGGGGGGGGGFGGGGGGGGGGGGGGGGCFGGGGGGGGGGFFGGGFFGGGEEGFFBGGFGGAFAFFFFFFDGFFGFFFFBB>E
@M02542:52:000000000-J9N43:1:1101:5638:5791 1:N:0:GTGAAA
CGGTTTATCACCGGCAGTCTCCCTAGAGTTCCCGACTTAACTCGCTGGCAACTAAGGATAGGGGTTGCGCTCGTTGCGGGACTTAACCCAACATTTCACAACACGGGCTGACGACAGCCATGCAGCACCTGTCTTACGGTTCCCGAAGGCACAACCGCATCTCTGCAGTCTTCCGTAGATGTCAAGAGTAGGTAAGGTTCTTCGCGTTGCGTCGAATTAAACCACATGCTCCACCGCTTGTGCGGGCCCCCGTCAATTCATTTGAGTTTTAATCTTGCGACCGT
+
GGGGGGGGGGGGGGGGGGGGGGGGGGGGGGGGGGGGGGGGGGGGGGGGGGGGGGGGGGGGGGGGGGGGGGGGGGGGGGGGGGGGGGGGGGGGGGGGGGGGGGGGGGGGGGGGGGGGGGGGGGGGGGGGGGGGGGGGGGGGGGGGGGGGGGFGGGGGGDEGGFGGGGGGFGGGGGGGGGDGGGGGGGCEGFGGGFGFGGGGGGGGGGGGGGGGFGGGGGGGGFFGGGGC6:CFGFFGEG5<FFFGGGFBGGGFFGFEFGGFG7<F4?:>AABGGGFG2<>FFFFF
@M02542:52:000000000-J9N43:1:1101:4971:5857 1:N:0:GTGACA
CGGTTTATCACCGGCAGTCTCCCTAGAGTTCCCGACTTAACTCGCTGGCAACTAAGGATAGGGGTTGCGCTCGTTGCGGGACTTAACCCAACATTTCACAACACGAGCTGACGACAGCCATGCAGCACCTGTCTTACGGTTCCCGAACGCACAACCGAATCTCTGCAGTCTTCCGTAGATGTCAAGAGTAGGTAAGGTTCTTCGCGTTGCGTCAAATTAAACCACATGCTCCACCGCTTGTGCGGGCCCCCGTCAATTCATTTGAGTTTTAATTTTGCGACCGTT
+
GGGBEEGGFGGGEGGGCFG<EG8FGGGDFG@FFGGGG7EFGFFEGGGC7FGGCFGGDGG<CFGGGGGFCCFGEFGD7=FCFECFG,,?EFCFD8@FCFGCF78F7:CF:DF<CFFFF8>=AD8>FGG8=FEG<AAFFE@<FGGGCC:**6@F@FCCC*>=<<;@2>;,7@<FFFDGFEGGFFFFCGFGFFGGG:FE><EF+B9CEE:C*/58<:=GGGGG9+:E>=6+:9C6600//1:/>4@GDGE;EGDE@G1))+:9D>A6<1<A)6)*2***),(((4)0)
@M02542:52:000000000-J9N43:1:1101:9363:5860 1:N:0:GTGAAA
CGGTTTATCACCGGCAGTCTCCCTAGAGTTCCCGACTTAACTCGCTGGCAACTAAGGATAGGGGTTGCGCTCGTTGCGGGACTTAACCCAACATTTCACAACACGAGCTGACGACAGCCATGCAGCACCTGTCTTACGGTTCCCGAAGGCACAACCGCATCTCTGCAGTCTTCCGTAGATGTCAAGAGTAGGTAAGGTTCTTCGCGTTGCGTCGAATTAAACCACATGCTCCACCGCTTGTGCGGGCCCCCGTCAATTCATTTGAGTTTTAATCTTGCGACCGT
+
GGGFGGGGGGGGGGGGGFGFGGGGGGGGGGGGGGDGGGGGGGGGGGGGDGGGGGGGGGGGFFFGGGGGGGGGGGGGGGGGGGGGGGGGGGGGGGGGGGGGGGGGGGGGGGGGGGGGGGGGGGGGGGGGGGGGGGGGGGFFGGGGGGGGDFFDGGGGGGGGGGGGGGGGGGFGFGGFG*CEFGGGGGGGGGGFAFFGGGGGGGFFGGGGEGGG@EGEFGGGFGFGFFGGGFFEFGGGDGGGG)=5EGFBGGGFFG?FACFBF><44<>BAAA4FFFG<A>F92>B
@M02542:52:000000000-J9N43:1:1101:16027:5863 2:N:0:GTGAAA
CGGTTTATCACCGGCAGTCTCCCTAGAGTTCCCGACTTAACTCGCTGGCAACTAAGGATAGGGGTTGCGCTCGTTGCGGGACTTAACCCAACATTTCACAACACGAGCTGACGACAGCCATGCAGCACCTGTCTTACGGTTCCCGAAGGCACAACCGCATCTCTGCAGTCTTCCGTAGACGTCAAGAGTAGGTAAGGTTCTTCGCGTTGCGTCGAATTAAACCACCTGCTCCCCCGCTTGTGCGGGCCCCCGTCAATTCATTTGAGTTTTCAACTTTCGACCCT
+
GGGGGGGGGGGGGDG7FGG@FGGGGGGGGGGGGGGGGGGGGGGGCFGGGGGGGGGGGGFGGGGGGGGGGGGEGGGGGGGGDGGGGGFGGGGGGFFGGGGG@FCGGGGGGFCFGGG::FF,CEG=EGGFEEGGGGGFGGC>FEGGGGC5>F,,4DEEDD>CE,4,,9,5<C,8,17AFC*8?*80C<=);A@A6:C76A4**;:)6>8;0.4>1(9)/>9FF215**.(**)5)0.2(,*,45>879(4>><)4/*-)-9267F2)3A<>-)6)-):*7).55))
@M02542:52:000000000-J9N43:1:1101:5776:5865 1:N:0:GTGACA
CGGTTTATCACCGGCAGTCTCCCTAGAGTTCCCGACTTAACTCGCTGGCAACTAAGGATAGGGGTTGCGCTCGTTGCGGGACTTAACCCAACATTTCACAACACGAGCTGACGACAGCTATGCAGCACCTGTCTTACGGTTCCCGAAGGCACAACCGCCTCCCTGCAGTCTTCCGTAGATGTCAAGAGTAGGTAAGGTTCTTCGCGTTGCGTCGAATTAAACCACATGCTCCACCGCTTGTGCGGGCCCCCGTCAATTCATTTGAGTTTTAATCTTTCGACCGTT
+
FEEBC6,EC<,<,8@:CFG,@FGFGF,CEA9CFCCGGGGD,C9::@FGGGF@FFCEFFF<8FC7?7CFEGG,4==FFC7+++BFE<B?,4D==FFG9FF,?FFG@44=CB><>@++6D,C8C<FF?,3@B>E<FFGGFEEEC33+@CFDCGGGC<F7>**6,:6?FFAFCG2@FC:,*1;99:FGF:CCGGD:FF@@BFFFG9*=8EEDE5:)*:@FGFD?F*;C=FF+<:A7==*175>9)/9CDF3:795)9(76CGFCF>?>(-6)4.9DC@C)),31()8)
@M02542:52:000000000-J9N43:1:1101:18539:5898 1:N:0:GTGAAA
CGGTTTGTCACCGGCAGTCTCATTAAAGTGCCCAACTGAATGATGGCAATTAATGACAAGGGTTGCGCTCGTTGCGGGACTTAACCCAACATCTCACGACACGAGCTGACGACAGCCATGCAGCACCTGTGTCCAGGCTCTCTTTCGAGCACCAATCCATCTCTGGAAAGTTCCTGGCATGTCAAGGGTAGGTAAGGTTTTGCGCGTTGCATCGAATTAATCCACATCATCCACCGCTTGTGCGGGTCCCCGTCAATTCCTTTGAGTTTTAATCTTGCGACCGT
+
GGGGGGGGGGGGGGGGGGGGGGGGGGGGGGGGGGGGGCGGGGGGGGGGGGGGGGGGGGGGGGGGDGGGGGGGGGGGGGGGGGGGGGGGGGGGGFGGGGGGGEGGGGGGGGGGGGGGGGGGGGGGGGGGGGGGGGGGGGGGDGGGGGGGGGGGGGGGGGGGGGGGGGGGGGGGGGGFGGGGGGGGGGGGFGGGGGGGGGGGGGGGGGGGGGGGAEGGGGGGCCGGGGGCFC?EFGG=EGEGGBFGGGFEGGGFFD?DDFGFGGF=AFFFFFFCFCFG2>9>BF@E
@M02542:52:000000000-J9N43:1:1101:11127:5898 2:N:0:GTGAAA
CGGTTTATCACCGGCAGTCTCCCTAGAGTTCCCGACTTAACTCGCTGGCAACTAAGGATAGGGGTTGCGCTCGTTGCGGGACTTAACCCAACATTTCACAACACGAGCTGACGACAGCCATGCAGCACCTGTCTTACGGTTCCCGAAGGCACAACCGCATCTCTGCAGTCTTCCGCAGATGTCAAGAGTAGGTAAGGTCCTTCGCGTTTCGTCGAATTAAACCACATGCTCCACCGCTTGTGCGGGCCCCCTTCAATTCATTTGAGTCTTAATCTTTTCACCGT
+
GGGGGGGGGGGGGGG:FGGGGGGGGGFGGGGGGEGGGGGGGGGGGGGGGGGGGGGGGGGDG@CCFGGGGGEGGGGGEEEGGGGGGGGGGGGGGGGGGGGGGGGGEGGGEEBFGGGGGDGFGGGGGCFGFGGGGFGGGDCDCCFCEG5CEFGG>FGGDGGGGCFGGF,AFF:BFGD=)=CFFGGA74BA1:F46ACGGF4FFFFFDDE0(/-8((/89>FF*21>@*929*-.9FF1>BC<??215(1>2;5)34*6<<*46@@))4A2-).))))**1**17)8
@M02542:52:000000000-J9N43:1:1101:7435:5898 1:N:0:GTGAAA
CGGTTTATTACCGGCAGTCTCCCTAGAGTTCCCGACTTAACTCGCTGGCAACTAAGGATAGGGGTTGCGCTCGTTGCGGGACTTAACCCAACATTTCACAACACGCGCTGACGACAGCCATGCAGCACCTGTCTTACGGTTCCCGAAGGCACAACCGCATCTCTGCAGTCTTCCGTAGATGTCAAGAGTAGGTAAGGTTCTTCGCGTTGCGTCGAATTAAACCACATGCTCCACCGCTTGTGCGGGCCCCCGTCAATTCATTTGAGTTTTAATTTTGCGACCGT
+
GEF@FCFFCFGGGDGGGGGGGGFFGGGGGFAFFGGGGGEFGGGGGGGGGGGGGGFG,EFCEGGDFGGGGDC@>FFFEFGG@FGGGGGGGGGGFFGFDFFFFFFGG7::CF=FE7FGGFGGDGGGGGF<FFFGFGGFFE<FFFGFEG>F>FGG7FFCF@7FGCEGGFGGGGEFEFBFG<*CCEG?C9FFGGGFGGGGF?;EFGGGGC8C:EEG3E?FGG:DECF>F=F@FCCFCGGGG95CD)9<CGDBGGDB:D07AGCFGG94:?9>A<47:*1:4?B09>FB
@M02542:52:000000000-J9N43:1:1101:13062:5939 1:N:0:GTGAAA
CGGTTTGTCACCGGCAGTCACCTTAGAGTGCCCAACTAAATGATGGCAACTAAGATCAAGGGTTGCGCTCGTTGCGGGACTTAACCCAACATCTCACGACACGAGCTGACGACAACCATGCACCACCTGTCACTCTGCTCCCGAAGGAGAAGCCCTATCCCTAGGGTTGTCAGAGGATGTCAAGACCTGGTAAGGTTCTTCGCGTTGCTTCGAATTAAACCACATGCTCCACCGCTTGTGCGGGCCCCCGTCAATTCCTTTGAGTTTCAGCCTTGCGGCCTTACT
+
GGGFGGGGGFGGGGGGGGGGGGGGGGGGGGGGGGGGGGGGGGGGGGGGGGGGGGGGGGGGGGGGGGGGGGGGGGGGGGGGGGGGGGGGGGGGGGGGGGGGGGGGGGGGGGGGGGGGGGGFGGGGGGGGGGGGGGGGGGGGGGGGGGGGGGGGGGGGGGGGGGGGGGGGGGGGGGGDFGGGGGGGGGGGGGGGGGGGGGGGGGGGGGGGGGG8FGGGGGGGFGGGGGGGGGGGGDGGEGGFGFFDEDFDED5@EGFFFGGFCCB36A<DF2AGGGF7;6>>(5=F*
@M02542:52:000000000-J9N43:1:1101:16602:5940 1:N:0:GTGAAA
CGGTTTATCACCGGCAGTCTCCCTAGAGTTCCCACCATTACGTGCTGGCAACTAAGGATAAGGGTTGCGCTCGTTGCGGGACTTAACCCAACATTTCACAACACGAGCTGACGACAGCCATGCAGCACCTGTCTTAGCGTTCCCGAAGGCACAACCGCATCTCTGCAGTCTTCGCTAGATGTCAAGAGTAGGTAAGGTTCTTCGCGTTGCGTCGAATTAAACCACATGCTCCACCGCTTGTGCGGGCCCCCGTCAATTCATTTGAGTTTTAATCTTGCGACCGT
+
GGGGGGGGGGGGGGGGGGGGGGGGGGGGGGGGGGGGGGGGGGGGGGGGGGGGGGGGGGGFFFGGGGGGGGGGGGGGGGGGGGGGGGGGGGGGGGGGGGGGGGGGGGGGGGGGGGGGGGGGGGGGGGGGGGGGGGGGGGGGGGGGGGGGGGGGGGGGGGGGGGGGGGGGGGGGGGGGGGGGGGGGGGGGGGGGGGGGGGGGGGGGGGGGGGGGFGGGGGGGGGGGGGGGGFGGGGGEGDGGG:FGEGFFGGG:8C:DFFG6CFF6264>DFFCD>FG>BFBFFFF
@M02542:52:000000000-J9N43:1:1101:25693:5951 1:N:0:GTGAAA
CGGTTTATCACCGGCAGCCTCCCTAGAGTTCCCGACTTAACTCGCTGGCAACTAAGGATAGGGGTTGCGCTCGTTGCGGGACTTAACCCAACATTTCACAACACGAGCTGACGACAGCCATGCAGCACCTGTCTTACGGTTCCCGAAGGCACAACCGCATCTCTGCAGTCTTCCGTAGATGTCAAGAGTAGGTAAGGTTCTTCGCGTTGCGTCGAATTAAACCACATGCTCCACCGCTTGTGCGGGCCCCCGTCAATTCATTTGAGTTTTAATCTTGCGACCGT
+
GGGGGGGGGGGGFGGGGGGGGGGGGGGGGGGGGGGGGGGGGGGGGGGGGGGGGGGGGGGGGGGGGGGGGGGGGGGGGGGGGGGGGGGGGGGGGGGGGGGGGFGGGGGGGGGGGGGGGGGGGGGGGGGGGGGGGGGGGGGGGGGGGGGGGGGGGGGGGGGGGGGGGGGGGGGGGGGGGGGGGGGGGGGGGGGGGGGGGGGGGGGGGGGGGGGGFGGGGGGGGGGGGGGGGFFGGGGGGGGGGFFGGGFFEGGFFGFFFGGFFGBFF?A>AFBGGGFG9AF>BBDF
@M02542:52:000000000-J9N43:1:1101:21748:5954 1:N:0:GTGAAA
CGGTTTGTCACCGGCAGTCTCCTTAGAGTGCCCACCATTACGTGCTGGTAACTAAGGACAAGGGTTGCGCTCGTTACGGGACTTAACCCAACATCTCACGACACGAGCTGACGACAGCCATGCAGCACCTGTGTCTGAGTTCCCGAAGGCACCAATCCATCTCTGGAAAGTTCTCAGCATGTCAAGGCCAGGTAAGGTTCTTCGCGTTGCTTCGAATTAAACCACATGCTCCACCGCTTGTGCGGGCCCCCGTCAATTCATTTGAGTTTTAACCTTGCGGCCGT
+
GGGGGGGGGEFFEGGGGGGGFFGGGGGGGGGGGGGGGGGGGCGGGGGGGGGGGGGGGGGGGGGGGGGGGGGGGGGGGGGDGGGGGGFFGGGGGGGDGGGGGGGGGGGGGGGGGGGGGGGGGGFGGGGGGGGFFFCFGFGGGGGGGGGGGGGGGGGGGGGFGGGGGGGGGGGFGFGGGGGGGGGGGGGGGGGGFGGGGFEGGGGGGGGGGGFGFGGGFGFGGGC5EGGGCBCFC=EGEDGGG7FGCDDDGGGFF<<FFGGFGGBFFFFFFFFGGGFG<BFFFFFF
@M02542:52:000000000-J9N43:1:1101:5212:6035 1:N:0:GTGAAA
CGGTTTATCACCGGCAGTCTCCCTAGAGTTCCCGACTTAACTCGCTGGCAACTAAGGATAGGGGTTGCGCTCGTTGCGGGACTTAACCCAACATTTCACAACACGAGCTGACGACAGCCATGCAGCACCTGTCTTGCGGTTCCCGAAGGCACAACCGCATCTCTGCAGTCTTCCGTAGATGTCAAGAGTGGGTAAGGTTCTTCGCGTTGCGTCGAATTAAACCACATGCTCCACCGCTTGTGCGGGCCCCCGTCAATTCATTTGAGTTTTAATCTTGCGACCGT
+
GGGGGGGGGGGGGGGGGGGFFGECFFFFEGGGFFCFGGFGGGGGGGG@EGGFGGGGGGGGCFDEGDGFEGEDFGGGGGGGGGFFGGFDGEGGGFEEFFFGGGGGGDEEDFFEFGDCF<FFGFCFGFGGCFCGGFGGGECCGEGGGGDCBFCFFGC7FEG:C9,C;FF7<BC<F@@CGCG92?FFGGGGGFDDCEGGD><FGGFGGCE=8CE=BE5FFGFFFG8CFGG9F7CCCEG5CD*5C8FD5C>):CGFFG:)60:=>CAFB?A<9<:CFG4>249;>15>
@M02542:52:000000000-J9N43:1:1101:4100:6045 1:N:0:GTGAAA
CGGTTTATCACCGGCAGTCTCCCTAGAGTTCCCGACTTAACTCGCTGGCAACTAAGGATAGGGGTTGCGCTCGTTGCGGGACTTAACCCAACATTTCACAACACGAGCTGACGACAGCCATGCAGCACCTGTCTTACGGTTCCCGAAGGCACAACCGCATCTCTGCAGTCTTCCGTAGATGTCAAGAGTAGGTAAGGTTCTTCGCGTTGCGTCGAATTAAACCACATGCTACACCGCTCGTGCGGACCCCCGTCAATTCATTTGAGTTTTAATTTTTCGACCTT
+
GGDCGGGGGGDG7@CFCFG9EEGFFGG?EFCFGGEGC@@FCGCEGE7FCFGCEFGG8AAE,C<@FCGFD@CFGCGFG:CGGGGGGGEF=CG@=F<CEEGGGC8:C@=4CEG<+BBFFGCGGGGGF8FFCF,EEFEGGGDGGGGGEEE:*DFGGG7FG7CC72>BE9FGGGC9@CCBCFGGGG9CEC9CCC9<FFF<<:<++?CBEGGE*8:E3CEGF5@D@+;F@EC?8@++<A8C53*/1()97))5*95>7D:DACFFF*:4::<))-67***;)4(.3()1
@M02542:52:000000000-J9N43:1:1101:17399:6084 1:N:0:GTGAAA
CGGTTTATCACCGGCAGTCTCCCTAGAGTTCCCGACATAACTCGCTGGCAACTAAGGATAAGGGTTGCGCTCGTTGCGGGACTTAACCCAACATTTCACAACACGAGCTGACGACAGCCATGCAGCACCTGTCTTACAGTTCCCGAAGGCACCAAAGCATCTCTGCTAAGTTCTGTAGATGTCAAGAGTAGGTAAGGTTCTTCGCGTTGCGTCGAATTAAACCACATGCTCCACCGCTTGTGCGGGCCCCCGTCAATTCATTTGAGTTTTAATCTTGCGACCGT
+
GGGGGGGGGGGGGGGGGGGFGFGGGGGGGFGGGGGGGGGGGGGGGGGFGGGGGGGGFGGEFEFGGGGGGGGGGGGGGGGGGGGGGGGGGFGGGGGGGGGGGGGGEGGGGGGGGGGGFGGGGGFGGCGGGGGGGGGGGGGGGGGGGGGGGGGGFFGGGGGGGCFGGFEGGGFFGDGFGGGGGGFGGGGGGGFGGGGGGFGFGGGGGGGGECEGFGDGFFFGGGGGGGFGGF:6CFCGGGGGGFFGGGF@GDGFDGBFFGGFGGFFFBAABFBFCFFGFFBB1;EF
@M02542:52:000000000-J9N43:1:1101:8446:6115 1:N:0:GTGAAA
CGAGTTGACCCCGGCGGTCTCCACTGAGTCCCCACCATAACGTGCTGGCAACAGTGAACAAGGGTTGCGCTCGTTGCGGGACTTAACCCAACATCTCACGACACGAGCTGACGACAGCCATGCACCACCTGTGAACCGACCCCAAAAGAGGCACACCCAACTCTGAGCGCTCCCGATCCATGTCAAACCCAGGTAAGGTTCTACGCGTTGCATCGAATTAATCCGCATGCTCCGCCGCTTGTTCCGGGCCCCGTCAATTCCTTTGAGTTTTAGCCTTGCGGCCGG
+
GGGGGGFGGGGGGGGGGGGGGGFGGGGFGFGGGF:FFFGGGFFGGGGGGGGGGGGGGGGEFFFGGGGFGGGGGGGGGGCFFGGDGFDFFGGGGGGFGFFGEEGEGG@FEGGGGGEFEGFGCCGGGGGCCAG9@FFCFFGDGCFGGGGFB:CGFGGGGGGGD<FFFGGGCEEFGC*FFEGCF+?+<9CFFEE5CACE+<EFGGF:@GGGCCE?BFCFD6CFGGGG5C:>EGFFC5*;=)5CGB4*+95>7<CEFDB5:F>6:C2FB<2<2>DCC?6*82216;3.)
@M02542:52:000000000-J9N43:1:1101:20625:6135 1:N:0:GTGAAA
CGGTTTGTCACCGGCAGTCCCATTAGAGTGCCCTTTCGTAGCAACTAATGGCAAGGGTTGCGCTCGTTGCGGGACTTAACCCAACATCTCACGACACGAGCTGACGACAGCCATGCAGCACCTGTGTTACGGCTCTCTTTCGAGCACTCCTCTATCTCTAAAGGATTCCGTACATGTCAAAGGTGGGTAAGGTTTTCCGCGTTGCATCGAATTAAACCACATCATCCACCGCTTGTGCGGGTCCCCGTCAATTCCTTTGAGTTTCAACCTTGCGGCCGTACTCCC
+
GGGGGGGGGGGGFGGGGGGGGCFGGGGGEFFGGGGGGGGGGGGGGGGGGGGGGGGGGGGGGGGGGGGGGGGGEGGGGGGGGGGGGGGGGGGGGGGGGGGGGGGGGGGGGGGGGGGGGGGGGGGGGGGGGGGGGGGGGGGGGGGGGGGGGGGGGGGGGGGEFGFGGGGGGGGGGGGFGGGGGGGFGGGGGGGGGGGGGGGGGGGGGGGGEGGGFGGGGGGGGGGCFGGGGGGGGGGGGGGGDFFGGGEDEDD?FGFFFGG=FDAFDF>ABFAGGGFGB(7:B?FFF
@M02542:52:000000000-J9N43:1:1101:7535:6139 1:N:0:GTGAAA
CGGTTTATCACCGGCAGTCTCCCTAGAGTTCCCGACTTAACTCGCTGGCAACTAAGGATAGGGGTTGCGCTCGTTGCGGGACTTAACCCAACATTTCACAACACGAGCTGACGACAGCCATGCAGCACCTGTCTTACGGTTCCCGAAGGCACAACCGCATCTCTGCAGTCTTCCGTAGATGTCAAGAGTAGGTAAGGTTCTTCGCGTTGCGTCGAATTAAACCACATGCTCCACCGCTTGTGCGGGCCCCCGTCAATTCATTTGAGTTTTAATCTTGCGACCGTT
+
GGGFGGFGGGGGGGGGGGGGGGGGGGGGGGGGGGEGGGGGGGGGGGGGGGGGFGGGFGGGGGGGGGGGGGGGGGFGGGGGGGGGGGGFGGGGGGGGGGGGGGGGGGGGGGGGGGGGGGGGDFGGGGGGGGGGGGGGGGGGGGGGGGEFGFFGGGGGEEFFGCGGGGGGGFFGGGGGGGGGGGGGFFGGGGGGFGGGGFGGGGEGGGGGCGDGEGGGGGGGGGGGGGGGGFGGGGGCGDGFG0?DGGDFGGGFD7<F9AFFFGA4<?<A>BFGG=BC9A0>BBFF)
@M02542:52:000000000-J9N43:1:1101:10907:6141 2:N:0:GTGAAA
CGGTTTGTCACCGGCAGTCTCATTAGAGTGCTCAACTGAATGTAGCAACTAATGACAAGGGTTGCGCTCGTTGCGGGACTTAACCCAACATCTCACGACACGAGCTGACGACAGCCATGCAGCACCTGTGTGCAGGTTCTCTTTCGAGCACGAATCCATCTCTGGAAACTTCCTGCCATGTCAAAGGTGGGTAAGGTTTTTCGCGTTGCATCGAATTAAACCACAACATCCACCGCTTGTTCGGGTCCCCGTCAATTCCTTTGAGTTTCAACCTTGCGGCCGTAC
+
GGGGGGGGGGGGGGGGGGGDGGGGGGGGGGGGGGGGGGFFGGGGGGGGGGGGGGGGGGGGGGGGGGGCGGGGFFGGGGGFGGGGGGGGGGGGFGDGGGGEGGG>FGFGGGGGFEGGFGFGGGGGGGEGG8F8FGGFGGGFGCFGGGF@FEGGEGCGCGGGCGFG7FCFGGDFCFGFGCGFFG7F7C6?)?>FF;FGCFAFFF>36BB4;FEF339A:;CAGDDEA*7:5C7897)34?<(64(,73,8?179<CDB))9<AF*-(<)6))6-8(42C@>>@)75)
@M02542:52:000000000-J9N43:1:1101:5618:6144 2:N:0:GTGAAA
CGGCTTATCACCGGCGGTTTCTTTAGAGTGCCCAACTAAATGATGGCAACTAAAGACGAGGGTTGCGCTCGTTGCGGGACTTAACCCAACATCTCACGACACGAGCTGACGACAGCTATGCAGCACCTGATTTCTAGCCAGCCGAACTGAAGAAATCCATCACTGGAAAACATACTTGCCATGTAAAACCCTGGCAAGGTTTTGAGCGTTTCTTCGAATTAAACCACATGCTCCACCGCTTATGCAGGCCCCTGTTACATCCGTTTAGTTTTAATCTTCCAAACC
+
FFEGEFDFFF9FGD7F7CFFGGEC@,CDEF9CC9FFEA<@FFFAFC?E9FGFFF9FFECCCEC<+CFEBFCFG8?CEGCCFGGGFCFEFGFE<5EGGE@+>FFEF@F8,@7F>+8>,3@,EAC7BD,0,,,7,,@EFFF9CCFCBEE,,9;FCGFGGGGC9,=9:,CCF4:;++9<+++/+<9++9+:6)0833****5*++);(59>7)())-:.<<<:*-6+2*).C4>FF)/(,(12(())/-900(7)(/2)))*.)))-,(()).5)..)00**1***0)
@M02542:52:000000000-J9N43:1:1101:24625:6160 1:N:0:GTGAAA
GTCCACACCTTCCTCCGGTTTATCACCGGCAGTCTCCTTTGAGTTCCCGACCGAATCGCTGGCAACAAAGGATAAGGGTTGCGCTCGTTGCGGGACTTAACCCAACATTTCACAACACGAGCTGACGACAGCCATGCAGCACCTGTCTCACGGTTCCCGAAGGCACTAAGGCATCTCTGCCAAATTCCGTGGATGTCAAGAGTAGGTAAGGTTCTTCGCGTTGCATCGAATTAAACCACATGCTCCACCGCTTGTGCGGGCCCCCGTCAATCCATTTGAGTTTTAACCTTGCGGCCGTACC
+
CCCCCGGGGGGGGGGGGGGDGGGGGGGGGGGGGGGGGGGGGGGGGGGGGGGGG@88BFFGGGGGGGGGGGGGGGGFFGFGGGGGGGGGGGGGGGGGGGGGGGGGGGGGGGGGGGGGGGGGGGGFGGGGGGGGGGGFGFGGGGGGGGGFGCGGGGEEGGGEFGGGGGGGGFFFCFGGGGFFGGGGEF@FG<<FEGG<CFGGGGGGGGGGGG7<CGGGGGDGGGGGGGFE@FGGGGGCFGFEE6EFFGGGGGG8CFF<C0>CGDDDGD7BFGA=8+09CFFF955AD?FDFFBD001994>E)
@M02542:52:000000000-J9N43:1:1101:27822:6169 1:N:0:GTGAAA
CGGTTTATCACCGGCAGTCTCCCTAGAGTTCCCGACTTAACTCGCTGGCAACTAAGGATAGGGGTTGCGCTCGTTGCGGGACTTAACCCAACATTTCACAACACGAGCTGACGACAGCCATGCAGCACCTGTCTTACGGTTCCCGAAGGCACAACCGCATCTCTGCAGTCTTCCGTAGATGTCAAGAGTAGGTAAGGTTCTTCGCGTTGCGTCGAATTAAACCACATGCTCCACCGCTTGTGCGGGCCCCCGTCACTTCATTTGAGTTTTAATCTTGCGACCGT
+
GGGGGGGGGGGGEGGGGGGGFGGGGGGGGGGGGGGGGGGGGGGGGGGGGGGGGGGGGGGGGGGGGGGGGGGGGGGGGGGGGGGGGGFGGGGGGGGGGGGGGGGGGGGGGGGGGGGGGGGGGFFGGGGGGGGGGGGGGFGGGGGGGGGFGGFFGGGGGGG@FFGGGGGGGGGGGGGGGGGGFFGFGEFGFGGGGFGGGGGFEGFCEGGG/AEGF5CGGGGGFGGG58FGGGFGGGC::5CDG>FDDD@BCDC>>CB)4CFFGFFF<0:<AA<GG>FG<A>06>55
@M02542:52:000000000-J9N43:1:1101:11873:6185 1:N:0:GTGAAA
CGGTTTGTCACCGGCAGTCCCATTAGAGTGCCCTTTCGTAGCAACTAATGGCAAGGGTTGCGCTCGTTGCGGGACTTAACCCAACATCTCACGACACGAGCTGACGACAGCCATGCAGCACCTGTGTTACGGCTCTCTTTCGAGCACTCCTCTATCTCTAAAGGATTCCGTACATGTCAAAGGTGGGTAAGGTTTTTCGCGTTGCATCGAATTAAACCACATCATCCACCGCTTGTGCGGGTCCCCGTCAATTCCTTTGAGTTTCAACCTTGCGGCCGTACTCCC
+
GGGGGGGGGGGGGGGGGGGGGGGGGGGGGGGGGGGGGGGGGGGGGGGGGGGGGGGGGGGGGGGGGGGGGGGGGGGGGGGGGGGGGGGGGGGGGGGGGGEGGGGGGGGGGGGGGGGGGGGGFGGGGGGGGGGGGGGGGGGGGEGGGGGGGGGGGGGGGGGGGGGGGGGGGGGGGGGGGGGGGGCBFFGGGGGGFFGGGFGGGDGEGGGGDGGFFFGGGGGGGFFEGFGFGGEDEC*A7FGGG9@GGGDDEGCF?*:@>GC/9:AFF<ABFFFFFD@DBF6(8:FFF
@M02542:52:000000000-J9N43:1:1101:4944:6188 2:N:0:GTGAAA
CGGTTTGTCACCGGCCGTCCCATTAGAGTGCCCTTTCGTAGCAACTAATGGCAAGGGTTGCGCTCGTTGCGGGACTTAACCCAACATCTCACGACACGAGCTGACGACAGCCATGCAGCACCTGTGTTACGGCTCTCTTTCGAGCACTCCTCTATCCCTAAAGAATTCCGTACATGTCAAAGGTGGGTAAGGTTTTTCGCGTTGCATCGAATTAAATCACACCATCCACCGCCTGTGCGGGTCCCCGTCAAATCCTTTGAGTTTTCAACTGACGGCTGTACTTCC
+
GFDFEF,FFFGGG7F+CFEGDDFFD9E@FGG@FGGGGEEG7FCFG<F8CF,C6<FF7FGGG+==CBC6CCCDF7CEFGGGGFDF:DGFCFED8C+@FC::FEFGDF:FE>FFF98C,<@,@D@FGGGGFF:E:+CFGFFG3@D,>:>FC>DG,@3>*:=CECC,7?D,;94/=/,=B7:BFCG86=?BAF4=.8C5C6:95>)519A?()642)*0*9@:*(-:987)0034).06).*4(((.<?((41/*.*0.6<4)(**.)).-6<().(()))0*0/**1
@M02542:52:000000000-J9N43:1:1101:17824:6203 1:N:0:GTGAAA
CGGTTTGTCACCGGCAGTCCCATTAGAGTGCCCTTTCGTAGCAACTAATGGCAAGGGTTGCGCTCGTTGCGGGACTTAACCCAACATCTCACGACACGAGCTGACGACAGCCATGCAGCACCTGTGTTACGGCTCTCTTTCGAGCACTCCTCTATCTCTAAAGGATTCCGTACATGTCAAAGGTGGGTAAGGTTTTTCGCGTTGCATCGAATTAAACCACATCATCCACCGCTTGTGCGGGTCCCCGTCAATTCCTTTGAGTTTCAACCTTGCGGCCGTACTCCC
+
GGGDGGDGGGGGEEFF@GFGGGCGGGGGGGGGGGGGG:CFDGGGGGFGGGGGGGGGGGGEGGGEFGGGGGGGGGGGGGGGGGEGGGGGCFGGGGG7FGECGFGFGGEGGEGGGGGGGGGGDFGGGGGGGGGGDGGGG9FGF:<FCEEGEE9F;DFG;C@FFGFGCBFGGGFFECCCGGFGGFDG67BE@CFGFEGGGFEGDGGEGG9CEFEFA9CCFC=DCEGGGGGGGGEEEG5;ACECDF5CCFFFGGGF@FBFFGGFGF<FAAF>??ACDDBD>99::1?FF
@M02542:52:000000000-J9N43:1:1101:13825:6208 1:N:0:GTGAAA
CGAGTTGACCCCGGCAGTCTCCTATGAGTCCCCACCATCACGTGCTGGCAACATAGAACGAGGGTTGCGCTCGTTGCGGGACTTAACCCAACATCTCACGACACGAGCTGACGACAGCCATGCACCACCTGTACACCGACTAAAAGGGGCTCCATCTCTGGAGCTTTCCGGCGTATGTCAAACCCAGGTAAGGTTCTTCGCGTTGCATCGAATTAATCCGCATGCTCCGCCGCTTGTGCGGGCCCCCGTCAATTCCTTTGAGTTTTAGCCTTGCGGCCGTACTCC
+
GGGGGGGGGGGGGGGGGGGGGGGGGGGGGGGGGGGGGGGGGGGGGGGGGGGGGGGGGGGGGGGGGGGGGGGGGGGGGGGGGGGGGGGGGGGGGGGGGGGGGGGGGGGGGGGGGGGDGGGGFFFGGGGGGGGGGGGGGGGGDGGCFGCCFDFGGGGGFGFGGFGGGGGFGGGG7FFFFFG9B;FGGGGGGGGGGFGGCEGGGEGGGGFFG=EFFFFGFCGGFGG5C@EGGGGGGE=EF4?DC>:5EC>>GGGFFFAFFGGF7DBF9A245:AGFGBD>9;>18>8?
@M02542:52:000000000-J9N43:1:1101:17058:6245 1:N:0:GTGAAA
CGGTTTATCACCGGCAGTCTCCCTAGAGTTCCCGACTTAACTCGCTGGCAACTAAGGATAGGGGTTGCGCTCGTTGCGGGACTTAACCCAACATTTCACAACACGAGCTGACGACAGCCATGCAGCACCTGTCTTACGGTTCCCGAAGGCACAACCGCATCTCTGCAGTCTTCCGTAGATGTCAAGAGTAGGTAAGGTTCTTCGCGTTGCGTCGAATTAAACCACATGCTCCACCGCTTGTGCGGGCCCCCGTCAATTCATTTGAGTTTTAATCTTGCGACCGT
+
GGGGGGGGGGGGGGGGGGGGGGGGGGGGGGGGGGGGGGFGGGG7FGGGGGGGGGGGGGGCFGGGGGGGGGGGGGGGGGGGGGGGGGGGGGGGGGGGGGGGGGGGGGGGGGGGGGGGGGGGGGGGGGGGGGGGGGGGGGGGGGGGGGGGGGGGGGGGGGGGGGGGGGGGGGGGGGGGGGGGGGGGGGGGGGGGFGGGGGGGGGGGGGGGGGGGFCGGGGFGGGGGGGFCGEFGGGG5CGGGFBFGDGFFGGGFFGFEAFGFGGBB<B:4:9<7FFFG<<>0>>DE
@M02542:52:000000000-J9N43:1:1101:20602:6260 1:N:0:GTGAAA
ACAGTTTACACTGGCAGTCTTGCTAGAGTTCCCGACATCACTCGCTGGCAACTAACAACAGGGGTTGCGCTCGTTATAGGACTTAACCTGACACCTCACGGCACGAGCTGACGACAACCATGCAGCACCTTGTAAATTGTCCGAAGAAAAGTCTGTTTCCAAACCTGTCAATCTACATTTAAGCCTTGGTAAGGTTCCTCGCGTATCATCGAATTAAACCACATGCTCCACCGCTTGTGCGGGCCCCCGTCAATTCCTTTGAGTTTCATTCTTGCGAACGTACTC
+
GGGGGGGGGGGGCGGGGGGGGGGGGGGGGGGGGGGGGGFGGGGGGGGGGGGGGGGGGGGGGGGGGGGGGGGGGGGGGGGGGGGGGGGGGGGGGGGGGGGGGGGGGGGGGGGGGGGGGGGGGGGGGGGGGGGGGGGGGGGGGGGGGGGGGGGGGGGGGGGGGGGGGGGGGGGGGGGGGGGGGGGGGGGFGGGGGGGGGGGGGGGGGGGGGGGGFGGGGGGGGGGGGGGGGGGFDGGGGGFGGFFG=GFFGGGEFGFFFGGFGGBFDFFFFFFGGGFGFB>;BFF@8
@M02542:52:000000000-J9N43:1:1101:7567:6279 2:N:0:GTGAAA
CGGTTTATCACCGGCAGTCTCCCTAGAGTTCCCGACTTAACTCGCTGGCAACTAAGGATAGGGGTTGCGCTCGTTGCGGGACTTAACCCAACATTTCACAACACGAGCTTACGACAGCCATGCAGCACCTGTCTTACGGTTCCCGAAGGCACAACCGCATCTCTGCAGTCTTCCGTAGATGTCAAGAGTAGGTAAGGTTCTTCGCGTTGCGTCGAATTAAAACACATGCCCCACTGCTTTGCCGGGCCCCCGTCCATTCACTTGCGTTTTATTTTTTCAACCTTC
+
GEGFCGCEGGCFGCE@FFGCGGCFFFFGGGF<FC:CFG,@FFG7@FC7,@CFCCFGGFCFFG?@BB7E>:C=FGGGGDGGCFFGGGFFG7FGGGGG9EAFGG,+4B@@C,9,+>F7+,>,9>>:=8D6D>8,@=E?FGGGE>FGG>CC*@E>CD>CGGG5CFFF,:<C2;:@F,:C*:*1+1413)85118;):DCDFF781:88)2((8(01()765+90)58**))0*4(07)).)*))).-.3(4(7)/(*1,6<F>)9=4)(((,34))))2))**10)*0
@M02542:52:000000000-J9N43:1:1101:7984:6280 1:N:0:GTGAAA
CGGTTTATCGCCGGCAGTCCCCCTAGAGTTCCCGACTTAACTCGCTCACAACTAAGGATAGGGGTCGCGCTCGTTGCGGGACTTAACCCAACATTTCACAACACGAGCTCACGACAGCCATGCAGCACCTGTCTTACGGTTCCCGAAGGCTCAACCGCATCTCTGCAGTCTTCCGTAGATGTCAAGCGTAGATAAGGTTCTTCGCGTTGCGTCGAATTAAACCACATTCTCCACCGCTTGTGCGGGCCCCCGTCAATTCATTTGAGTTTTAATCTTGCGACTGT
+
GEGGGGFGGFGGGGGGGGGGGG:FGGGGGDFGG:FEFFGG9FC,6:,+:,:,99EA@F=?<6,6?,>C4F+++@4ECGGE:+==8?F<<FG:BF<@EBE9FGFGD+@B=,>F,C3@3F@CB8>FAFCCFC,>FG;7@3*@FFACCE>1>,,<BFG:F@<EGF=CGD<CFC+,7?FFF**B;+2?C9,*318*,72222>3+?FFG8CG58C5)**20/<*<EGG5:8+<+<?9CE55CEC>:=C*17BE<5.55(0)+*/:*.742:4-6)*:>FD<9,,3(0*
@M02542:52:000000000-J9N43:1:1101:7999:6282 1:N:0:GTGAAA
CGGTTTGTCACCGGCAGTCACCTTAGAGTGCCCAACTTAATGATGGCAACTAAGATCAAGGGTTGCGCTCGTTGCGGGACTTAACCCAACATCTCACGACACGAGCTGACGACAACCATGCACCACCTGTCACTCTGCTCCCGAAGGAGAAGCCCTATCTCTAGGGTTTTCAGAGGATGTCAAGACCTGGTAAGGTTCTTCGCGTTGCTTCGAATTAAACCACATGCTCCACCGCTTGTGCGGGCCCCCGTCAATTCCTTTGAGTTTCAGCCTTTCGGCCGTACC
+
GGGGGGGGGGGGGGGGGGGGGGGGGGGGGGGGGGGGGGGGGGGGGGGGGGGGGGGGGGGGGGGGGGGGGGGGGFEGGGGGGGGGGFGGGGGGFCGGGGGGGGGGGGGGGGGGGGCGGGGGGGGGGGGGGGGFGGGFGGGGGGGGGDGGGGGGGGGGAFGGGGGGGGFGGGGGCFGGFGGGGGGEGGGGGGGGGGGFGFGGGFGGGGDEGFGG:CFGFGGFGF5@ECFC<C6CGGGGGGGCF:35EDEDGGGFFGFF<FFFGD:FB>FB>)6CFG47209?0;)<0
@M02542:52:000000000-J9N43:1:1101:13811:6284 1:N:0:GTGAAA
CGGTTTGTCACCGGCAGTCCCATTAGAGTGCCCTTTCGTAGCAACTAATGGCAAGGGTTGCGCTCGTTGCGGGACTTAACCCAACATCTCACGACACGAGCTGACGACAGCCATGCAGCACCTGTGTTACGGCTCTCTTTCGAGCACTCCTCTATCTCTAAAGGATTCCGTACATGTCAAAGGTGGGTAAGGTTTTTCGCGTTGCATCGGATTAAACCACATCATCCACCGCTTGTGCGGGTCCCCGTCAATTCCTTTGAGTTTCAACCTTGCGGCCGTACTCCC
+
GGGGGGGGGGGGGGGGGGGGGGGGGGGGGGGGGGGGGGGGGGGGGGGGGGGGGGGGGGGGGGGGGGGGGGGGGGGGGGGGGGGGGGGGCGGGGGGGGGGGGGGGGGGGGGGGGGGGGGGGGGGGGGGGGGGGGGGGGGGGGGGGGGGGGGGGGGFGEGGGGGGGGGGGGGGGGGGGGGGGGGGCEGGGGGGGAFGGGGGGGGGGGGGGGGGGFGGGGGGGGGGGGGGGGGGGGGGGGGGGGF>FGGFFGGGFFGFFF7>FFFAFFF>BFFFCDGEGFFFFFFFFF
@M02542:52:000000000-J9N43:1:1101:21539:6326 1:N:0:GTGAAA
CGGTTTATCACCGGCAGTCTCCCTAGAGTTCCCGACTTAACTCGCTGGCAACTAAGGATAGGGGTTGCGCTCGTTGCGGGACTTAACCCAACATTTCACAACACGAGCTGACGACAGCCATGCAGCACCTGTCTTACGGTTCCCGAAGGCACAACCGCATCTCTGCAGTCTTCCGTAGATGTCAAGAGTAGGTAAGGTTCTTCGCGTTGCGTCGAATTAAACCACATGCTCCACCGCTTGTGCGGGCCCCCGTCAATTCATTTGAGTTTTAATCTCGCGACCGT
+
FGGFGGGGGGGGEFGEGGGGFGGGGGCFFGGFGFGGGGGGGGGGGGGGGGGGGGGGGGGGGGGGGGGFGE@CGEG8FEGGGCGGGGGGGGGGGGGGGGGFGGGGGGGGGFGGCGGDEGGGGGGGGGGGGGGGGGFGGFGGGGGGGGGGGG::>FEGGGECGGFFCGFGGGGGFBFFCEC;BFFGFFFFGGGGCCFFGC@CGGGGGDGG=EGGDEGGGGGGGGGG5CFFGGGGFGGGGGGGGBFGGGFFGGGFEGFDFGGFGCAFFF<<<DFGGGFF01;F>FDD
@M02542:52:000000000-J9N43:1:1101:4519:6369 2:N:0:GTGAAA
CGGTTTATCACCGGCAGTCTCCCTAGAGTTCCCGACTTAACTCGCTGGCAAACAAGGATAGGGGTTGCGCTCGATGCGGGACTTAACGCAACATTTCACAACACGAGCTGACGACTGCCATGCAGCACCTTTCTTACGGTTCCCGAAGGCACCACCCCATCTCTGCAGTCTTCCGTAGATGTATAGAGTGGGAAAGGATATTCGCGTTGCGTCGAATTAAACCACAATCTCCCCAGATTGTGCGGGCCCCCGGCAAATCCTTTGGGTTTTAATCTTTCGTACCTG
+
GG+8@,6C@E9CC@7@CFFE@EGDGG<FFG,@EF:7FE<F<FC@@:CCCFG8<,CFCFE,@FGD:F:EC+4:4+C<F7CC7@E<FE?+44@:CEEFFFFGGG,@CC+=BB,,++8+6,8=FG?,=ABD,@,5,,5=FGGGC3>EB*:>*>:,*,68*448EG?:,?CE,*<+,>:88?/+4=++4*++3+))(27*1*2+3;757)0,25;7(-).<>?6F)3**:).0*)..7)(()2.6).(5(--((1)()),44*()*0-((,4(-.)-))2*1))0)0**
@M02542:52:000000000-J9N43:1:1101:25063:6436 1:N:0:GTGAAG
CACACCTTCCTCCGGTTTATCACCGGCAGTCTCCCTAGAGTTCCCGACTTAACTCGCTGGCAACTAAGGATAGGGGTTGCGCTCGTTGCGGGACTTAACCCAACATTTCACAACACGAGCTGACGACAGCCATGCAGCACCTGTCTTACGGTTCCCGAAGGCACAACCGCATCTCTGCAGTCTTCCGTAGATGTCAAGAGTAGGTAAGGTTCTTCGCGTTGCGTCGAATTAAACCACATGCTCCACCGCTTGTGCGGGCCCCCGTCAATTCATTTGAGTTTTAATCTTGCGACCGTACTCC
+
CBCCCE@FGGGGGGGFGGGGGEFGG7:FCFG,FAFFCEFFGGGGGCGGGGGGFFGDE7FGGGGGGGGGFDGFCCFGGGEGGG>FGGFGCFCGGFGFGG,9=F<FGFFFGGGGGGGGC+C@FEFGGGGGGGGFFEF9<FEFDE8@FDGGGCEFGGGF+@FCEGGGGFGFCFGGGCCFGG?F@FFGG;EC<*CCFFGGGECFGGFCEGGFFCGGGGCFEGGG8CC?C85@6CFGFFGGGGFCF7<FGFGGGGGGGGGGC;FGGGFFCGDBFFFF4CGFGFF?A>DFFAFC?C7<9>6?F?3@F
@M02542:52:000000000-J9N43:1:1101:12414:6465 1:N:0:GTGAAA
CGGTTTATCACCGGCAGTCTCCCTAGAGTTCCCGACTTAACTCGCTGGCAACTAAGGATAGGGGTTGCGCTCGTTGCGGGACTTAACCCAACATTTCACAACACGAGCTGACGACAGCCATGCAGCACCTGTCTTACGGTTCCCGAAGGCACAACCGCATCTCTGCAGTCTTCCGTAGATGTCAAGAGTAGGTAAGGTTCTTCGCGTTGCGTCGAATTAAACCACATGCTCCACCGCTTGTGCGGGTCCCCGTCAATTCATTTGAGTTTTAATCTTGCGACCGT
+
GGGGGGGGGGGGGGGGGGGGGGGGGGGGGGGGGGGGGGGGGGGDGGGGGGGGGGGGGFG<FFGGGGGGEEFGGGGGGGGGEGGGGGGGGGGG@FGGGDGFGGFGDFEGFDFGGGGGEGGFGGGGGFFGGGGGGGGGGGGGGGGGGGGCGGGGFCFGGGEEGFGGCGDEGGGCGGGGGEECFGGGGGGGGGGGFFGGGGGGFGGFGGCECEGG>EGGGGGGCGFFGGDGGCGGCF8EGGGGG:FGGC@EGGGFFG?ED7CFGFDF93<>2<ACGCFG6906>FBB
@M02542:52:000000000-J9N43:1:1101:20600:6512 1:N:0:GTGAAA
TCCACACCTTCCTCCGGTTTGTCACCGGCAGTCTCCTTAGAGTGCCCACCATTACGTGCTGGTAACTAAGGACAAGGGTTGCGCTCGTTACGGGACTTAACCCAACATCTCACGACACGAGCTGACGACAGCCATGCAGCACCTGTGTCTGAGTTCCCGAAGGCACCAATCCATCTCTGGAAAGTTCTCAGCATGTCAAGGCCAGGTAAGGTTCTTCGCGTTGCTTCGAATTAATCCACATGCTCCACCGCTTGTGCGGGCCCCCGTCAATTCATTTGAGTTTTAACCTTGCGGCCGTACT
+
CCCCCGGGGGGGGFGGGGGGGGGGGGGGG7FGGGGGGGGGGGGGGGGGGGGGGGGGG@FGGGGGGGGGGGGGGGGGGGGGGGGGGGGGGGGGGGGGGGGGGGGGGGGGGFGGGGGGGGGGGGGGGGGGGGGGGGGGGGGGGGGGGGGGGGGGGGGGGGGGGGGGGGGGGGGGGGGGGGGGGGGGGGGGGGGGGGGGGGGGGGGGGGGGGGGGGGGGGGGGGGGGGGGGFGGGGGGGGGGGGCGFGGGGGGGGGGGGF?DCCGFFGGGFFGAF>FGF7:AFAABFFFAGGGFGF;97>>DF5
@M02542:52:000000000-J9N43:1:1101:20163:6516 2:N:0:GTGAAA
CGGTTTATCACCGGCAGTCTCCCTAGAGTTCCCGACTTTACTCGCTGGCAACTAAGGATAGGGGTTGCGCCCGTTGCGGGACTTAACCCAACATTTCACAACACGAGCTGACGACAGCCATGCAGCACCTGTCTTACGGTTCCCGAAGGCACAACCGCATCTCTGCAGTCTTCCGTAGATGTCAAGAGTAGGTAAGGTTCTTCGCGTTGCGTCGAATTAAACCATATGCTCCACCGCTTGTGCGGGCCCCCGTCAATTCATTTGAGTTTTAATCTTTCCACCGT
+
GGGGGGGGGGGGGGGGGGGFGGGGGGFGGGGGGGGGGGGGGGGGGGGGGGGGGGGGGGGGGGGGGGGGGGGGGGGGGGGGGGGGGGGGGGGGGGGGGGGFGGGGGGGGGGGGGGGGGGGGGGGGGGGGGGFGGFFGGGGGGGGGGEGGGGGGGGGGGD>CEFGGFGGGGGGFGFCFFGGFAFGFG36AFAAAEFGFGFFGFFFFFFD@0:9BB0D@FFGFGAFGFCFFC>>>@:F(,,9(.)6:>B;;FFD:(**-44FD266)614<5.6729:C*7*1/535
@M02542:52:000000000-J9N43:1:1101:24769:6533 2:N:0:GTGAAA
CGGTTTGTCACCGGCAGTCTCCTTAGAGTGCCCACCATTACGTGCTGGTAACTAAGGACAAGGGTTGCGCTCGTTACGGGACTTAACCCAACATCTCACGACACGAGCTGACGACAGCCATGCAGCACCTGTGTCTGAGTTCCCGAAGGCACCAATCCATCTCTGGAAAGTTCTCAGCATGTCAAGGCCAGGTAAGGTTCTTCGCGTTGCTTCCAATTAAACCACATTCTCCACCCCTTTCTCGGGCCGCCGTCCATTCATTTGAGTTTTTACCTTTCGGCCCTT
+
GGGGGGGGGGGFGGGGDGGFGGGGGGGGGGGGGGGGFDEGGGGGGGDGGFFGGGGGG<FGDFDCGGGGGGGGGGGFGGGGDFGGGGGGFFFGGGGDGGGGGFGGDFGGGDFF:CFCGGGFG8=F9E=FFEFFGDGGGF9=FFCFGGGGEGGFEFCECFGGFCFCE6FGC>FFEEFGFGGFFGGFG3AF6):F@B:=F=BFFFFFFED@6BECE):+@ACF771***0/;+9;1).(-(2))).43766(45)(1/4<)*.)17))().4)(4.86:7=))0)).)
@M02542:52:000000000-J9N43:1:1101:26117:6548 2:N:0:GTGAAA
CGGTTTATCACCGGCAGTCTCCCTAGAGTTCCCGACTTAACTCGCTGGCAACTAAGGATAGGGGTTGCGCTCGTTGCGGGACTTAACCCAACATTTCACAACACGAGCTGACGACAGCCATGCAGCACCTGTCTTACGGTTCCCGAAGGCACAACCGCATCTCTGCAGTCTTCCGTAGCTGTCAAGAGTAGGTAAGGTTCTTCGCGTTGCGTCGAATTAAACCACCTGCCCCACCGCTTGTTCGGGCCCCCGGCCATTCATTTGAGCTTTAATCTTGCGCCCTTT
+
GGGFGEGGGGGGGGGGGGGEGGGGGGGGGGGGGGGGGGGGGGGGGGGGGGGGGGGGGGGGGGGGGGGGGGGGGGGGGEGDEGGGGGGFGGGGGGGGGGGGGGGGGGGGGGFGGGGEGGGFFFGFGGGGGGFEFEGFCDGGGEFGGE*3FFEGGGGGGGGCE7CB,,;CCFCAC97ECE*88@F=F@FFFFAF96:CCC=CFFFF@D5:1847>9<3?@98FA?8:*)(9241))0(44<(..-(8(-79FD)()14(66)5@6))().39)6))-:**.)05)))
@M02542:52:000000000-J9N43:1:1101:15086:6603 1:N:0:GTGAAA
ACAGTTTACACTGGCAGTCTTGCTAGAGTTCCCGACACTACTCGCTGGCAACTAACAACAGGGGTTGCGCTCGTTATAGGACTTAACCTGACACCTCACGGCACGAGCTGACGACAACCATGCAGCACCTTGAAAAACGTCCGAAGAAAAATCTGTTTCCAAATCTGTCGTTTCCCATTTAAGCCTTGGTAAGGTTCCTCGCGTATCATCGAATTAAACCACATGCTCCACCGCTTGTGCGGGCCCCCGTCAATTCCTTTGAGTTTCATTCTTGCGAACGTACTC
+
GGGGGGGGGGGGGGGGGGGGGGGGGGGGGGGGGGGGGGGGGGGGGGGGGGGGGGGGGGGGGGGGGGGGGGGGGGGGGGGGGGGGGGGGGGGGGGGGGGGGGGGGGGGGGGGGGGGGGGGGFGGGGGGGGGGGGGGGGGGGGGGGGGGGGGGGGGGGGGGGGGGGGGGGGGGGGGGGGGGGGGGGDGGGGGGGGGGGGGGGGGGGGDGGGGGGFGGGGFGGGGGGFGGGGGGGGDEGGGGGGF@GGGFFGGGFEGFFFGGFGGFFA4A<26AGG>@>>BFFFBFF?
@M02542:52:000000000-J9N43:1:1101:20983:6609 2:N:0:GTGAAA
CGGTTTATCACCGGCAGTCTCCCTAGAGTTCCCGACTTAACTCGCTGGCAACTAAGGATAGGGGTTGCGCTCGTTGCGGGACTTAACCCAACATTTCACAACACGAGCTGACGACAGCCATGCAGCACCTGTCTTACGGTTCCCGAAGGCACAACCGCATCTCTGCCGTCTTCCGTAGATGTCAAGAGTAGGTAAGGTTTTGCGCGTTGTATCGAATTAAACCACATGCTCCACCGCTTGTGCAGGCCCCCGTCAATTCCTTTGAGTTTCGGTCTTGCGACCGTT
+
GGGGGGGGGGGGGGGGGGGAFGGGGGGGGGGGGGGGGGFGGGGGGGGGGGGGGGGGGGGGGGGGGGGGGGGGGGGGGGGGGGGGGGGGGGGGGGGGGGGGGGGGDGGGGGGGGGGGGGGGGDFGGGGGGGGGGGGGGGGFGEFGEEGGGFGGGGGGGGGGGCFE?E,4=CGFGGGGGECF@FG=F8=FF=FFC7CF6+9CAFFBBD>>F>A6<6DFFFGFG)48/:))2*.8?FF94;G6()..6:>039))-9*44)9<9FF4)16<<<:>:((2*1)005)7.
@M02542:52:000000000-J9N43:1:1101:3629:6612 1:N:0:GTGAAA
CGGTTTATCACCGGCAGTCTCCCTAGAGTTCCCGACTTAACTCGCTGGCAACTAAGGATAGGGGTTGCGCTCGTTGCGGGACTTAACCCAACATTTCACAACACGAGCTGACGACAGCCATGCAGCACCTGTCTTACGGTTCCCGAAGGCACAACCGCATCTCTGCAGTCTTCCGTAGATGTCAAGAGTAGGTAAGGTTCTTCGCGTTGCGTCGAATTAAACCACATGCTCCACCGCTTGTGCGGGCCCCCGTCCATTCCTTTGAGTTTTAATCTTGCGACCGTT
+
GEEGGGGGGGGGDGGBGGGGGGGC<FGG<EFGG:6FFGGGGGGGGGGCEGGG,FFGGGGGGGGGGGGGGGGGGGGGGGGGGGGGGGGFGGGGFFGGGGGEGGGGGGGGGGGGDCGEGGGCGGGGAGCGFGGGGCFFGG7FFGG9@FGGEC7FFGGGGGGGGGGGGGGFFFFGFGDFF*:F<C:+<CF8<C@GG,FFGEG7BEFGG5CC8*5:B5EE6FCFFGF>E8EFF:+<ACFEGCC<F7?7CC@7CD<B7*(0:F>*:C>FA?5<<A:DFC=D>F>(7>EE)
@M02542:52:000000000-J9N43:1:1101:9896:6645 1:N:0:GTGAAA
CGGTTTATCACCGGCAGTCTCCCTAGAGTTCCCGACTTAACTCGCTGGCAGCTAAGGATAGGGGTTGCGCTCGTTGCGGGACTTAACCCAACATTTCACAACACGAGCTGACGACAGCCATGCAGCACCTGTCTTACGGTTCCCGAAGGCACAACCGCATCTCTGCAGTCTTCCGTAGATGTCAAGAGTAGGTAAGGTTCTTCGCGTTGCGTCGAATTAAACCACATGCTCCACCGCTTGTGCGGGCCCCCGTCAATTCATTTGAGTTTTAATCTTTCGACCGT
+
GGGFGGGGGGGGGGGGGGGGGGGGGGGGGGGGGGGGGGGGGGGGGGGGGGGGGGGGGGGGGGGGGGGGGGGGGGGGGGGGGGGGGGGGGGGGGGGGGGGGGGGGGGGGGGGGGGGGGGGGGGGGGGGGGGGGGGGGGGGGGGGGEGGGGGGGGGGGGGGGD@FGGGGGGGGGGGGGGGGGF9FFGGGGGGGGGGFGGGGGGGGGGGGGGGGGFGGGGGGGFGGGGGGGGCGGGGGGGGGGG>FGGGEFGGGFFGFEACGFGGFFFFFD:A<<FC6C)61:<F>B
@M02542:52:000000000-J9N43:1:1101:11347:6656 1:N:0:GTGAAA
CGGTTTATCACCGGCAGTCTCCCTAGAGTTCCCGACTTAACTCGCTGGCAACTAAGGATAGGGGTTGCGCTCGTTGCGGGACTTAACCCAACATTTCACAACACGAGCTGACGACAGCCATGCAGCACCTGTCTTACGGTTCCCGAAGGCACAACCGCATCTCTGCAGTCTTCCGTAGATGTCAAGAGTAGGTAAGGTTCTTCGCGTTGCGTCGAATTAAACCACATGCTCCACCGCTTGTGCGGGCCCCCGTCAACTCATTTGAGTTTTAATCTTGCGACCGTT
+
GGGGGGGGGGGGGGGEGGGFGGGGGGGGFGGGGGGGGGGGGGGGGGEGGGGGGGGGGGGFGEFDGGGGGGGGGGGGGGGDGGFFGGFGGGGGGGGGGGGGGGGGGGCGGDFGEGGGGGGGGGGEGGGGGGGGGGGGGGGGGGGGGGGGGGGGGDGGGGGGGGGGGGFFGGGGGGGGGGGDGGGGGGGGGGGGGGGEGGGGGGGGGGGGGGGGBEDGFGGGGGGGGFGGGCFGGGGGGGGG<)9DEGDEGGGFEGFE<?FFGGFFFFFF<B<G>>@GBA19BBEF)
@M02542:52:000000000-J9N43:1:1101:28102:6707 1:N:0:GTGAAA
CGGTTTATCACCGGCAGTCTCCCTAGAGTTCCCGACTTAACTCGCTGGCAACTAAGGATAGGGGTTGCGCTCGTTGCGGGACTTAACCCAACATTTCACAACACGAGCTGACGACAGCCATGCAGCACCTGTCTTACGGTTCCCGAAGGCACAACCGCATCTCTGCAGTCTTCCGTAGATGTCAAGAGTAGGTAAGGTTCTTCGCGTTGCGTCGAATTAAACCACATGCTCCACCGCTTGTGCGGGCCCCCGTCAATTCATTTGAGTTTTAATCTTGCGACCGT
+
GGGGGGGGGGGGEGGFGGGGGGGGGGFGGGGGGGGGGGGGGGGGGGGGGGGGGGGGGGGGGGGGEGGGGGGGGGGGGGGGGGGGGGGGGGGGGGGGGGGGGGGGGGDGGGGGFGGGGGGGGGGGGGGGGGGGGGGGGGGGGDGGGGGGGGGGGGGGGGGGGGGGGGGGGGFGGGGGGGGGGGGGGGGGGGGGEFGGGGGGGGGGGGGGDGGGFGGGGGGGGGGGGGGGGGGGGFFGGGGGG0FDGDDBECDFDDF@A?FFGG>B<?AFFFBGGG4GFFFFFFFF
@M02542:52:000000000-J9N43:1:1101:8134:6710 1:N:0:GTGAAA
CGGTTTATCACCGGCAGTCTCCCTAGAGTTCCCGACTTAACTCGCTGGCAACTAAGGATAGGGGTTGCGCTCGTTGCGGGACTTAACCCAACATTTCACAACACGAGCTGACGACAGCCATGCAGCACCTGTCTTACGGTTCCCGAAGGCACAACCGCATCTCTGCAGTCTTCCGTAGATGTCAAGAGTAGGTAAGGTTCTTCGCGTTGCGTCGAATTAAACCACATGCTCCACCGCTTGTGCGGGCCCCCGTCAATTCATTTGAGTTTTAATCTTGCGACCGT
+
GGGGDEGGGGGGGGGCGGFDGGGGGGGGFGGGGGGGGGGGGGGCGGGGGGGGGGGGFGGGFGCGGGGGGGGGGGGGGGCEGDFGGG?FGGGGFGGGGGGGGGGGGGGGGGGGGGGGFFGFGFFCCDFGGCDGGGGGGGFGGGGGDDFFGFGGFFGGGGGDCDFGGGGGGCCGGGGGFCEGFFGFGGGGGGGGFGGCBCFCFGGGGGDEGGGGFGGGGGGGGGGGGGGFGDFGGGFGGDCCFFFDEGF3>DGFBG(8<ED4:C:=><DFDFAFDFFG<4;>>BB7
@M02542:52:000000000-J9N43:1:1101:14310:6710 1:N:0:GTGAAA
CGGTTTGTCACCGGCAGTCTCCTTAGAGTGCCCACCTTAACGTGCTGGTAACTAAGGACAAGGGTTGCGCTCGTTACGGGACTTAACCCAACACCTCACGACACGAGCTGACGACAGCCATGCAGCACCTGTGTCTGAGTTCCCGAAGGCACCAATCCATCTCTGGAAAGTTCTCAGCATGTCAAGGCCAGGTAAGGTTCTTCGCGTTGCTTCGAATTAAACCACATGCTCCACCGCTTGTGCGGGCCCCCGTCAATTCATTTGAGTTTTAACCTTGCGGCCGT
+
GGGGGGGGGGGGGGGGGGGGGGGGGGGGGGGGGGGGGGGGGGGGGGGGGGGGGGGGGGGGGGGGGGGGGGGGGGGGGGGGGGGGGGGGGGGGGGGFGGGGGGGGGGGGGGGGGGGGGGGGGGGFGGGGGGGGGGGGGGGGGGGGGGGGGGGGGGGGGGGGGGGGGGGGGGGGGGGGFGGGGGGGGGGGGGGGGGGGGFFFGGGGGGGGGGGGFGGGGGGGGGGGGGGGGDGGGGGGGDEGG0FGGGFFGGGDFDBEFGGFDGBF<BBAAFFGGFFG283>>0@>
@M02542:52:000000000-J9N43:1:1101:21112:6728 1:N:0:GTGAAA
CGGCTTGTCACCGGCAGTTTCTCCAAAGTGCCCAGCTTAACCCGATGGCAACTGGAGACGAGGGTTGCGCTCGTTGCGGGACTTAACCCAACATCTCACGACACGAGCTGACGACAGCCATGCAGCACCTGTGCGGACTCCGGCCGAACCGAAGGGACCGTCTCTGGTCCCGGCGAGTCCCATGTCAAGGGCTGGTAAGGTTCTGCGCGTTGCGTCGAATTGAACCACATGCTCCACCGCTTGTGCGGGCCCCCGTCAATTCCTTTGAGTTTCAACCTTGCGGCC
+
GGGGGGGGGGGGGGGGGGGGGGGGGGGFGGGGGGGGGGGGGGGGGGGGGGGGGGGGGGGGGGGEGGGGGGGGGGGGGGGGGGGGGGGGGGGGGGGGGGGGGGGGGGGGGGGGGGGGGGGFGGFGGGGGGGGGGGGGGGGGGGGGGGGGGGGGGGGGGGGGGGFGGGGGGGGGGGGGGGGGGGGGFFF7@FEEGGGGGGDGFGGGGGGGGGGDDGGGGGGGGFGGGGFGFGGG9:EFGGGGGFFGCG5>57CBEGF><55BDC49ADFFBFFGG7@D?BB2>33>5
@M02542:52:000000000-J9N43:1:1101:11268:6750 1:N:0:GTGAAA
CGGTTTATCACCGGCAGTCTCCCTAGAGTTCCCGACTTAACTCGCTGGCAACTAAGGATAGGGGTTGCGCTCGTTGCGGGACTTAACCCAACATTTCACAACACGAGCTGACGACAGGCATGCAGCACCTGTCTTACGGTTCCCGAAGGCACAACCGCATCTCTGCAGTCTTCCGTAGATGTCAAGAGTAGGTAAGGTTCTTCGCGTTGCGTCGAATTAAACCACATGCTCCACCGCTTGTGCGGGCCCCCGTCAATTCATTTGAGTTTTAATCTTGCGACCGT
+
GGGGGGGGGGGGGGGGGGGGGGGGGGGGGGGGGGGGGGGGGGGGGGGGGGGGGGGGGGGGGGGGGGGGGGGGGGGGGGGGGGGGGGGGGGGGGGGGGGGGGGGGGGGGGCFGGGGEGGFFGGGGGGGGGGGGGGGGGGGGGGGGGGGGGGGGFGGGGGGGGGGFGGCGGGGGGGGGGGGGGGGGGGGGGGGGCGFGGGGGGGFGGGGGGGGGFGGGGGGGGGEFEGG?FFGGGGGGGGGGG0?GGGE@ECCBFGF@<FGFGGFFFBBAFF2*:DFF9AF>FFDE
@M02542:52:000000000-J9N43:1:1101:20332:6762 2:N:0:GTGAAA
CGGTTTATCACCGGCAGTCTCCCTAGAGTTCCCGACTTAACTCGCTGGCAACTAAGGATAGGGGTTGCGCTCGTTGCGGGACTTAACCCAACATTTCACAACACGAGCTGACGACAGCCATGCAGCACCTGTCCTACGGTTCCCGAAGGCACAACCGCATCTCTGCAGTCCTCCGTAGATGTCAAGAGTAGGTAAGGTTCTTCGCGTTGCGTCGAATTAAACCCCATTCCCCACCCCTTCTCCCGGCCCCCCTCCATTCCTTTGATTCTTAATCTTCCCACCGCC
+
GGGFGGGGGGGGGGGGGGGFGGGGGGCGGFGGGGEGGGGGGAFCGFGGGGCFEGGDGGGGGF@EGCEGEG7FBFGFGGCFEGFFFCGGGEGGFGFEACGGGGFGEGGGE<FG::@C+>F<D,=EAFFDD@BBC@,?:+@@FGGG5>C**@88,2>>CGE;C,4,,?CCFF,8?F5C***+;+;8+)25+@F4/;77<=AF6CF>D)::()(043C)/7F?G72*2*)-:057)<3(((2(-))(0((47>3),9*()-9).*0))))).).))6)*090005)))
@M02542:52:000000000-J9N43:1:1101:7108:6780 1:N:0:GTGAAA
CGGTTTATCACCGGCAGTCTCCCTAGAGTTCCCGACTTAACTCGCTGGCAACTAAGGATAGGGGTTGCGCTCGTTGCGGGACTTAACCCAACATTTCACAACACGAGCTGACGACAGCCATGCAGCACCTGTCTTACGGTTCCCGAAGGCACAACCGCATCTCTGCAGTCTTCCGTAGATGTCAAGAGTAGGTAAGGTTCTTCGCGTTGCGTCGAATTAAACCACATGCTCCACCGCTTGTTCGGGCCCCCGTCAATTCATTTGAGTTTTACTCTTGCTACCGT
+
GGGCFGGGGGGGGGGGGFFFGGGGGGGDGGGEFDGGGGGGGGGGGGEGGCGGGGGGGGGGGGFDGDCEGGGGGGGGDGGEFGGGGGGGGGGGGGGGGGGGGGGGGGGGGGGGGGCEEGFG<FGGGGGGGGGGGGGGGGGFGDFGCGGDCEFGGFGGFEGECEFF,?FFGGEFDGGGGGCDFCFGFGG8@EF9<:<?FCFGGGGGEEEGEG58;E5C<GCG:FGECF:+<9EGGGGC7):>*-8>CD3@=CD@)13B2?>F774*6:<24<A*:74>-9).::))
@M02542:52:000000000-J9N43:1:1101:18979:6806 1:N:0:GTGAAA
CGGTTTATCACCGGCAGTCTCCCTAGAGTTCCCGACTTAACTCGCTGGCAACTAAGGATAGGGGTTGCGCTCGTTGCGGGACTTAACCCAACATTTCACAACACGAGCTGACGACAGCCATGCAGCACCTGTCTTACGGTTCCCGAAGGCACAACCGCATCTCTGCAGTCTTCCGTAGATGTCAAGAGTAGGTAAGGTTCTTCGCGTTACGTCGAATTAAACCACATGCTCCACCGCTTGTGCGGGCCCCCGTCAATTCATTTGAGTTTTAATCTTGCGACCGT
+
GGGGGGGGGGGGGGGGGGGGGGGGGGGGGGGGGGGGGGGGGGGGGGGGGGGGGGGGGGGCGGGGGGGGGGGGGGGGGGGGGGGGGGGGGGGGGGGGGGGGGGGGGGGGGGGGGGGGGGGGGGGDGGGGGGGGGGGGGGGGGGGGEGGGGGGGGGGGGGGGGGGGGGGGGGGGGGGGGGGGGGGGGGGGGGGGGGGGGFGGGGGGGGGGGGGGFEGGGGGGD<F5CGGFGGFGGGGGGGGGGFFGGGFFGGGFFGF3:<FFDC>FABFBFFFGGGFGFBFFFFFF
@M02542:52:000000000-J9N43:1:1101:12852:6815 1:N:0:GTGAAA
CGGTTTATCACCGGCAGTCTCCCTAGAGTTCCCGACTTAACTCGCTGGCAACTAAGGATAGGGGTTGCGCTCGTTGCGGGACTTAACCCAACATTTCACAACACGAGCTGACGACAGCCATGCAGCACCTGTCTTACGGTTCCCGAAGGCACAACCGCATCTCTGCAGTCTTCCGTAGATGTCAAGAGTAGGTAAGGTTCTTCGCGTTGCGTCGAATTAAACCACATGCTCCACCGCTTGTGCGGGCCCCCGTCAATTCATTTGAGTTTTAATCTTGCGACCGT
+
GGGGGGGGGGGGGGGGGGGFGGGGGGGGGGGGGGGGGGGGGGGGGGGGGGGGGGGGGGGGFFGGGGGGGGGGGGGGGGGGGGGGGGGGGGGGGGGGGGGGGGGGGGGGGGGGGGGGGGGGGGGGGGGGGGGGGGGGGGGGGGGGGGGFGGGGCFGGGGGGGGGGGGGGGGGGGGGGGGGGGGGGGFCGGGGGGGGGGGGGGGGGGGGG=EEEEGGGGGGGGGGGGGGGGDGGGFGGGGGFG?FGGGFFGGGFFG?EAGGFGGF=>B5><AFDFGFGFD>F>BEF
@M02542:52:000000000-J9N43:1:1101:3723:6826 2:N:0:GTGACA
CGGTTTATCACCGGCAGTCTCCCTAGAGTTCCCGACTTAACTCGCTGGCAACTAAGGATAGGGGTTGTGCTCGTTGCGGGACTTAACCCAACATTTCACAACACGAGCTGACAACAGCCATGCAGAACCTGTCTTACGGTTCCCGAAGGCACAACCGCATCTCTGCAGTCTTCCGTAGATGTAAAGAGTAGGTAAGGTTCTTCGCGTTGCGTCGAATTAAACCACTGTATCCACCTCTTGTGCTGGCCCCCGTCCATTCATTTGAGTTTTAACCTTGCGACCGTC
+
8FDFGF,CFFFGGEGCFF,CEFCEF@@ECEDGC78FGEFGFGGGCFGGG,FD<FGGCGGGGFAF=CCCCC9C?:FFGDCFGFGECGFFFF7FGAFEGGFDGGGG7C:+>?FF9FF=CG7CEC899,8=BBF>FCD7BFFD=CGCEGC8<668,>3*<EG>12:7CF96DFFFG??<DCDA87+1=CF6:8+496:=*19>4@F:?D30(0353().9FFFD)4*8+06**).865(,):2))4)9(((,-/941/--6*-6=84:254-5434))2*/.053)0)
@M02542:52:000000000-J9N43:1:1101:26443:6845 1:N:0:GTGAAA
CGGTTTATCACCGGCAGTCTCCCTAGAGTTCCCGACTTAACTCGCTGGCAACTAAGGATAGGGGTTGCGCTCGTTGCGGGACTTAACCCAACATTTCACAACACGAGCTGACGACAGCCATGCAGCACCTGTCTTACGGTTCCCGAAGGCACAACCGCATCTCTGCAGTCTTCCGTAGATGTCAAGAGTAGGTAAGGTTCTTCGCGTTGCGTCGAATTAAACCACATGCTCCACCGCTTGTGCGGGCCCCCGTCAATTCATTTGAGTTTTAATCTTGCGACCGT
+
GGGGGGGGGGGGGGGGGGGGGGGGGGGGGGGGGGGGGGGGGGGGGGGGGGGGGGGGGGGGGGGGGGGGGGGGGGGGGGGGGGGGGGGGGGGGFGGGGGGGGGGGGGGGGGGGGGGGGGGGGGGGGGGGGGGGGGGGGGGGGGGGGGGGGGGGGGGGGGGGGGGGGFGGGGGGGGGGGGGGGGFGGGGGGGGGGGGGGGGGGGGGGGGGDEEGDCGGCGGGGGGGF=F@F<FG6*AEGDGGG?FGGGEFGGGFFG:BAGGFDGF?214<BFAGGC@F4>6;9>>5
@M02542:52:000000000-J9N43:1:1101:17014:6864 1:N:0:GTGAAA
CGGTTTATCACCGGCAGTCTCCCTAGAGTTCCCGACTTAACTCGCTGGCAACTAAGGATAGGGGTTGCGCTCGTTGCGGGACTTAACCCAACATTTCACAACACGAGCTGACGACAGCCATGCAGCACCTGTCTTACGGTTCCCGAAGGCACAACCGCATCTCTGCAGTCTTCCGTAGATGTCAAGAGTAGGTAAGGTTCTTCGCGTTGCGTCGAATTAAACCACATGCTCCACCGCTTGTGCGGGCCCCCGTCAATTCATTTGAGTTTTAATCTTGCGACCGT
+
GGGGGGGGGGGGGGGGGGGGGGGGGGGGGGGGGGGGGGGGGGGGGGGGGGGGGGGGGGGGGGGGGGGGGGGGGGGGGGGGGGGGGGGGGGGGGGGGGGGGGGGGGGGGGGGGGGGGGGGGGGGGGGGGGGGGGGGGGGGGGGGGGGGGGGGGGGGGGGGGGGGGGGGGGGGGGGDGGGGGGGGGGGGGGGGGFGGDGFGGGGGGGGGGGGGGFDGGGGGGGGGGGGFFFFGGGGGEGGGFG?FCGGDFGGGF5<?FFGGFGGF?<<<>AFFGGD?F4<1>>>:B
@M02542:52:000000000-J9N43:1:1101:22642:6884 1:N:0:GTGAAA
CGGTTTATCACCGGCAGTCTCCCTAGAGTTCCCACCATTACGTGCTGGCAACTAAGGATAAGGGTTGCGCTCGTTGCGGGACTTAACCCAACATTTCACAACACGAGCTGACGACAGCCATGCAGCACCTGTCTTAGCGTTCCCGAAGGCACAATCGTATCTCTACAATCTTCGCTAGATGTCAAGAGTAGGTAAGGTTCTTCGCGTTGCGTCGAATTAAACCACATGCTCCACCGCTTGTGCGGGCCCCCGTCAATTCATTTGAGTTTTAATCTTGCGACCGT
+
GGGGGGGGGGGGGGGDGGGFGGGGGGDCFFGGGGGDGGGGGGGGGGGGGGGGGGGGGGGGGGGGGGGGGGGGGGGGGGGGGGGGGGGGGGEGGGGGGGGGGGGGGGGGGGGGGGGGGGGGGGGEGGGGGGGFFGGFFGGGGGGGGGGGGGFFGGGGGGGGGDGGGGGGGGGGFFGGGGGGGGGGGGGGGGGDFGGFFGGGGGGDGCEGEGGGFGCFFGCGGFEFGGGGGFFGFFGGGGDFG?FGGGFFGGGFFGFFFGGFGF>FFB>FAAFFFFFFAABFFFFF
@M02542:52:000000000-J9N43:1:1101:9432:6888 1:N:0:GTGAAA
CGGTTTATCACCGGCAGTCTCCCTAGAGTTCCCGACTTAACTCGCTGGCAACTAAGGATAGGGGTTGCGCTCGTTGCGGGACTTAACCCAACATTTCGCAACACGAGCTGACGACAGCCATGCAGCACCTGTCTTGCGGTTCCCGAAGGCACAACCGCATCTCTGCAGTCTTCCGTAGATGTCAAGAGTAGGTAAGGTTCTTCGCGTTGCGTCGAATTAAACCACATGCTCCACCGCTTGTGCGGGCCCCCGTCAATTCATTTGAGTTTTAATCTTGCGACCGT
+
GGGGGGGGGGGFGFGGGGGGGGGGGGGGGGGGGGGGGGGGGGGGGGGEGGGGGGGGGGGGGFGGGGGGGGGGGGGGGD@FGGGGGGGGGGGGGGGGGGGGGGGGCCFGCGFGGGGGG<FFFGCDD<F<FFGGGGGGGGGGGGGGGGGGGGGGGGGGGGGGGGGGFFGGGGGGCFGDGGGGFGGF+BGCGGGGGAFF:FGGGGGGGGGGDGEGFGGGFGGFGGGGGGGGGGCEGGGGGGGGG?FGGGFBEDDD@DFFBDGFGG>BF?4<29>CFGFG<A;>F>BE
@M02542:52:000000000-J9N43:1:1101:5833:6899 1:N:0:GTGAAA
CGGTTTGTCACCGGCAGTCACCTTAGAGTGCCCAACTAAATGATGGCAACTAAGATCAAGGGTTGCGCTCGTTGCGGGACTTAACCCAACATCTCACGACACGAGCTGACGACAACCATGCACCACCTGTCACTCTGCTCCCGAAGGAGAAGCCCTATCTCTAGGGTTGTCAGAGGATGTCAAGACCTGGTAAGGTTCTTCGCGTTGCTTCGAATTAAACCACATGCTCCACCGCTTGTGCGGGCCCCCGTCAATTCCTTTGAGTTTCAGCCTTGCGGCCGTACT
+
GGGGGGGGGDGGGGGDEGGGGGGGGGGFGDFGGGGGGGGGGGGGFGGGGGFGGGGGGGGGGGGGGGGG7CGGGGGGGGGGGGGGGGF:DCFGGAFGGGGGGGGGGGG?FGEGGGGGGGGCGGGGGGGGGGGGGGGGGGFGGG7FGEGGGGFECA:>FGGDFG9FGGGG>GDFGGGDDGGGGGGF?8FFGGGCGFFGDGGGGGGGGGGGGGGGFGGGGGGGGGGGGGGGGFGGGCEE7CGCFF@CED>>C59@EGFFAFGFGD<:>D>B9A>F4C6D9>>9>FDF)
@M02542:52:000000000-J9N43:1:1101:27002:6900 1:N:0:GTGAAA
CGGTTTGTCACCGGCAGTCACCTTAGAGTGCCCAACTAAATGATGGCAACTAAGATCAAGGGTTGCGCTCGTTGCGGGACTTAACCCAACATCTCACGACACGAGCTGACGACAACCATGCACCACCTGTCACTCTGCTCCCGAAGGAGAAGCCCTATCTCTAGGGTTGTCAGAGGATGTCAAGACCTGGTAAGGCTCTTCGCGTTGCTTCGAATTAAACCACATGCTCCACCGCTTGTGCGGGCCCCCGTCAATTCCTTTGAGTTTCAGCCTTGCGGCCGTACT
+
GGGGGGGGGGGGGGGGGGGGGGGGGGGGGGGGGGGGGGGGGGGGGGGGGGGGGGGGGGDFGGGGGGGGGGGGGGGGGGGGGGGGGGGGGGGGGGGCFGGGGGGGGGG8FGGGGGGGGGGGGDFGGGGGGGGGGGGGGG9FGGGGCFGGGGGGGGGGGFGFGGGGGGGGGGGGGGGGGGGGGGGFGGGGGGGGGGGG7FGFGGGGGGGGGGGGFGGGGGGFGGGGGGGGGGGGGGGGGGGFG?>DEDBD=CDDFGFFFGGFGGFF<<AA2:<GFF4C9>BB>FDF)
@M02542:52:000000000-J9N43:1:1101:7389:6946 1:N:0:GTGAAA
CGGTTTGTCACCGGCAGTCTCATTAGAGTGCCCTTTCGTAGCAACTAATGACAAGGGTTGCGCTCGTTGCGGGACTTAACCCAACATCTCACGACACGAGCTGACGACAGCCATGCAGCACCTGTGTTACGGCTCTCTTTCGAGCACGAAGCCATCTCTGGCAACTTCCGTACATGTCAAAGGTGGGTAAGGTTTTTCGCGTTGCATCGCATTAAACCACATCATCCACCGCTTGTTCGGGTCCCCGTCAATTCCTTTGAGTTTCAACCTTGCGGCCGTACTCCC
+
GGGGGDGGGGGGGGGDGGGGGGFFGGGGGGGGGGGGGGGGDFFGGGGFGGGGGGGGGGGEGGGGGGGGGGGGGGGGGFGGGGGFGGGFAEGDFGGGGEGGGGGGF:F:BGGGCF<AEFFGCFG?FCFGGG@EGGGGGGG@<FC8FEGCGGGGGGGGCFBF7FC,>FFGGCFGEEGGGG9EFC,?6B::FFEFFGGGGGCGCBEEGGFFG*28>FFG>EFFF+AFFGGG8@=CEE=FD7:<C?FFGGBDEDGFF*4=:?CFFFBFF<BDF?A7CD3DB>;B:26@F
@M02542:52:000000000-J9N43:1:1101:9733:6950 2:N:0:GTGAAA
CGGTTTATCACCGGCAGTCTCCCTAGAGTTCCCGACTTAACTCGCTGGCAACTAAGGATAGGGGTTGCGCTCGTTGCGGGACTTAACCCAACATTTCACAACACGAGCTGACGACAGCCATGCAGCACCTGTCTTACGGTTCCCGAAGGCACAACCGCACATCTTCAGTCTTTCGTAGCTGTCAAGAGTAGGTAAGGTTCATCGCTGTGCGTCGAATTAAACCACATGCTCCACCGCTTGTGCGGGCCCCCGTCAACTCATTTGAGTTTTAATCTTGCCACCCTC
+
CFG7:FCFGGGGGGEEGGFFEFGGGFAEFGAFFGGDGGF<F@EFEGCE7FFF8C@EFGFGGGGE?CFF@CECEG,ACFCCEGGD?FFEGG7FB<,BFGGGGGA4C7FC>85DC7F+3>FFGFDC,,@D8E@FC:DFFGG>BCFFGCGGGGF5>,1>CG5**44B,4,4,1,=,,*4*=*1+1;++788;8AFFCFGGCB7+3+),))6;A<3:0<5?:74CA(***/)*0.5F)524(*(4)4(.(-1997)(*/,.6?<<B9>2().)6),)-.2*/)017)))
@M02542:52:000000000-J9N43:1:1101:5904:6965 1:N:0:GTGAAA
CGGTTTATCACCGGCAGTCTCCCTAGAGTTCCCGACTTAACTCGCTGGCAACTAAGGATAGGGGTTGCGCTCGTTGCGGGACTTAACCCAACATTTCACAACACGAGCTGACGACAGCCATGCAGCACCTGTCTTACGGTTCCCGAAGGCACAACCGCATCTCTGCAGTCTTCCGTAGATGTCAAGAGTAGGTAAGGTTCTTCGCGTTGCGTCGAATTAAACCACATGCTCCACCGCTTGTGCGGGCCCCCGTCAATTCATTTGAGTTTTAATCTTGCGACCGT
+
GGGGDEGFGGGGCFDDFGFFGFGGGGGGGGGGGGGGGGGGGGFGGGGGGGGFCFFGGFGCFGGGGGGGDGFGFGGGGGG7FCFGGGFGGGGGGGGGGGGGGGGGGGGGGGGGGEGGGGFGGGGGGGGGGGGGGGGGFFGGGGFCGGG:@EGGGGGDGGGGGGGGGDGGGGFFGF@FGDE@CGGGGGGGGCFGGGGGGGC?CFGGEEGCE5ECE==FFGGGGGGGGFGC8?EFGGGGGGGGF:FGGDDBGGD375?BACGFGGFFAF<46>AG>F?F46>>FFFF
@M02542:52:000000000-J9N43:1:1101:6256:6970 2:N:0:GTGAAA
CGGTTTATCACCGGCAGTCTCCCTAGAGTTCCCGACTTAACTCGCTGGCAACTAAGGATAGGGGTTGCGCTCGTTGCGGGACTTAACCCAACATTTCACAACACGAGCTGACGACAGCCATGCAGCACCTGTCTTACGGTTCCCGAAGGCACAACCGCATCTCTGCAGTCTTCCGTAGATGTCAAGAGTCGGTAAGGTTCTTCGCGTTGCGTCGAATTAAACCCAATTCCCCACCCCTTGTGCGGGCCCCCGTCCATTCATTTGTTTTTTAATCTTGCCACCGTC
+
GGDF@EGGGGGDGGG>:EFEGFGGGGGGGGGGGGDGGGGGGGGGGGGGG8FGFGGGG@ECFF@FGGEGGGGGGGGGGG7CGGGGGGGGGGFGFGGGGGGFEGGGGD7FEFAFCFFGGGGGGFD:>D8?F>EFGFFGGGDFGGCFGC8CF>FFFGEG4B7:ECCEGGGGGGGFGGGGGG5BAF>=F@B4:*:3;4*091;;FA=563>99B>F;;<36FFFGF0***0)0*535>E(4,2(.,9(79>(;FG34C)4))*.6*8<)((((((5-)-**9)177..0
@M02542:52:000000000-J9N43:1:1101:25847:6993 1:N:0:GTGAAA
CGGTTTATCACCGGCAGTCTCCCTAGAGTTCCCGACTTAACTCGCTGGCAACTAAGGATAGGGGTTGCGCTCGTTGCGGGACTTAACCCAACATTTCACAACACGAGCTGACGACAGCCATGCAGCACCTGTCTTACGGTTCCCGAAGGCACAACCGCATCTCTGCAGTCTTCCGTAGATGTCAAGAGTAGGTAAGGTTCTTCGCGTTGCGTCGAATTAAACCACATGCTCCACCGCTTGTGCGGGCCCCCGTCAATTCATTTGAGTTTTAATCTTGCGACCGT
+
GGGGGGGGGGGGGGGGGGGGGGGGGGGGGGGGGGGGGGGGGGGGGGGGGGGGGGGGGGGGGGGGGGGGGGGGGGGGGGGGGGGGGGGGGGGGGGGGGGGGGGGGGGGGGGGGGGGGGGGGGGGGGGGGGGGGGGGGGGGGGGGGGGGGGGGGGGGGGGGEGGGGGGDGGGGGGGGGGGGGGGGGGGGGGGGGGGGGGGGGGGGGGGGGGGGGFDGGGGFGGGGGGGGFGGGGGGGGGDGGGFFGGGFFGDGFFD:DFGGFGGBFFFBAFFFGGGFGBFFFFF@B
@M02542:52:000000000-J9N43:1:1101:26500:7003 1:N:0:GTGAAA
CGAGTTGACCCCGGCGGTCTCCACTGAGTCCCCACCATAACGTGCTGGCAACAGTGAACAAGGGTTGCGCTCGTTGCGGGACTTAACCCAACATCTCACGACACGAGCTGACGACAGCCATGCACCACCTGTGAACCGACCCCAAAAGAGGCACACCCATCTCTGAGCACTCCCGATCCATGTCAAACCCAGGTAAGGTTCTACGCGTTGCATCGAATTAATCCGCATGCTCCGCCGCTTGTGCGGGGCCCCGTCAATTCCTTTGAGTTTTAGCCTTGCGGCCGT
+
GGGGGGGGGGGGFFFGGFGCGFGGGGGGGGGGGGFGGGGGGGGGGGGGGGGGGGFGGGGGGGFGGGEFEE@FGGGGEEGEFGGGGGFFFGGGFGGEFGGGGDGGGGEGGGFFEGGCFFFGGGGGGGGGDFGFGGGGFED7FEE*CFGCC<FEEFGDEFGFGFFGC@GG,CG7CF<CGGGGGGGGGFGGGGGGGGGFGFGGGGC:FEEGGGGGFFC8CFGGGGGCCFGG5CCFGEEGGGGDFB6FGGE>EGG>>C<DBGG?7FDFFF?DFFFG4C@FBB?BFFFF)
@M02542:52:000000000-J9N43:1:1101:15301:7004 1:N:0:GTGAAA
CGGTTTATCACCGGCAGTCTCCCTAGAGTTCCCGACTTAACTCGCTGGCAACTAAGGATAGGGGTTGCGCTCGTTGCGGGACTTAACCCAACATTTCACAACACGAGCTGACGACAACCATGCAGCACCTGTCTTACGGTTCCCGAAGGCACAACCGCATCTCTGCAGTCTTCCGTAGATGTCAAGAGTAGGTAAGGTTCTTCGCGTTGCGTCGAATTAAACCACATGCTCCACCGCTTGTGCGGGCCCCCGTCAATTCATTTGAGTTTTAATCTTGCGACCGT
+
GGGGGGGGGGGGGGGGGGGGGGGGGGGGGGGGGGGGGGGGGGGGGGGGGGGGGGGGGGGGGGGGGGGGGGGGGGGGGGGGGGGGGGGGGGGGGGGGGGGGGGGGGGGGGGGGGGGGGGGGGGGGGGGGGGGGGGGGGGGGGGGGGGGGGGGGGGGGGGGGGGGGGGGGGGGGGGGGGGGGGGGGGGGGGGGGGGGGGGGGGGGGGGGGGGGGFGGGGGGGGGCGGGGGGGGGGGGGGGGGGFFGGGF@GGGFFGFFFCFFGGFF<?ABFB>FGGFFAFBFFFFF
@M02542:52:000000000-J9N43:1:1101:23319:7007 1:N:0:GTGAAA
CGGTTTATCACCGGCAGTCTCCCTAGAGTTCCCGCCATTACGCGCTGGCAACTAAGGATAAGGGTTGCGCTCGTTGCGGGACTTAACCCAACATTTCACAACACGAGCTGACGACAGCCATGCAGCACCTGTCTTACAGTTCCCGAAGGCACAACCGCATCTCTGCAGTCTTCTGTAGATGTCAAGAGTAGGTAAGGTTCTTCGCGTTGCGTCGAATTAAACCACATGCTCCACCGCTTGTGCGGGCCCCCGTCAATTCATTTGAGTTTTAATCTTGCGACCGTG
+
GGGGGGGGGGGGGGGGGGGGGGGGGGC;CFGGGGGGGGGGGGGGGGGGGGGGGGGGGGGGGGGGGGGGGGGGGGGGGGGGGGGGGGGGGGGGGGGGGGGGGGGGGGGGGGGGGGGGGGGGG?FEGGGGGGGGGGGGGGGGGGGGGGGDGFGGGGGGGGGGGFGGGGGGGGGGGGGGGGGGGGCGGGGGGGGGGFGGGGGGGGGGGGGGGCEGBEGCDFFFFGFGGGGGGGGGGGGGGGGGG>FGGGFFGGGF:9?E<FGFD><6:?A:4ABGG7?G<<0999F@5
@M02542:52:000000000-J9N43:1:1101:3841:7060 2:N:0:GTGAAA
CGGTTTATCACCGGCAGTCTCCCTAGAGTTCCCGACTTAACTCGCTGGCAACTAAGGATAGGGGTTGCGCTCGTTGCGGGACTTAACCCAACATTTCACAACACGAGCTGACGACAGACATGCAGCACCTGTCTTACGGTTCCCGAAGGCACAACCGCATCTCTGCAGTCTTCCGTAGATGTCAAGAGTAGGTAAGGTTCTTCGCGTTGCGTCCAATTAAACCCCCTGCCCCACCGCTCTTGCGGGCTCCAGTCAATTCATTTGAGTTTTAATGTTTCGACCGCT
+
CCB+@FGFGCFGGGCBFGGCFFGGG,,CCEFFFGEECFCFGCGFEFBFFDDCECFC@F,C8AFEFFGGCD7@>FDEEGDGGGGFGC9EB+DFEF9<F<?FFEDEG@@:>AAE@+CGGGGGGGGFB@DFFGFFGGGF,@CGGGFCEC>5>C6,,@E5?GG>>,<,B?EFB<9CFDGG4?*=14CCG@FAF68=C@>D4<=FFFFFDB0268,<((9769C@GD?***)->*(,.)8(41)(.).(7(4(,,*2)*2.<)/66B0))(6))6).))-:**0)0))))
@M02542:52:000000000-J9N43:1:1101:18299:7060 1:N:0:GTGAAA
CGGTTTATCACCGGCAGTCTCCCTAGAGTTCCCGACTTAACTCGCTGGCAACTAAGGATAGGGGTTGCGCTCGTTGCGGGACTTAACCCAACATTTCACAACACGAGCTGACGACGGCCATGCAGCACCTGTCTTACGGTCCCCGAAGGCACAACCGCATCTCTGCAGTCTTCCGTAGATGTCAAGAGTAGGTAAGGTTCTTCGCGTTGCGTCGAATTAAACCACATGCTCCACCGCTTGTGCGGGCCCCCGTCAATTCATTTGAGTTTTAATCTTGCGACCGT
+
GGGGGGGGGGGGGGGGGGGGGGGGGGGGGGGGGGGGGGGGGGGGGGGGGGGGFGGGGGGGGGGGGGGGGGGGGGGGGGGGGGGGGGGGGGGGGGGGGGGGGGGGGGGGGGGGGGGGGGGGGGGGGGGGGGGGGGGGGGGGGGGGGGGGGGGGGGGGGGGGGGGGDGGGGGGGGGGGGGGGGGGGGGGGGGGGFGGGGGGGGGGGGGGGGGGGFGGGGGGGGGGGGGGGGGGGGGGGGGGGGFFGGGFFGGGFFGFFFGFFGGFFFFAAAAFGGGFGAF>FFBFF
@M02542:52:000000000-J9N43:1:1101:15159:7067 2:N:0:GTGAAA
CGGTTTATCACCGGCAGTCTCCCTAGAGTTCCCGACCTAACTCGCTGGCAACTAAGGATAGGGGTTGCGCTCGTTGCGGGACTTAACCCAACATTTCACAACACGAGCTGACGACAGCCATGCAGCACCTGTCTTACGGTTCCCGAAGGCACAACCGCATCTCTGCAGTCTTCCGTAGATGTCAAGAGTAGGTAAGGTTTTTCGCGTTGCGTCGAATTAAACCAAATGCTCCCCCGCTTGTGCGGGTCCCCGTCTAGTCCTTTGAGGTTTATTCTTTCGACCGTG
+
GGGFGGGGGGGGGGG@EGFC@FGGDFGGDGGGFEGEEGFFGGGGEGGGGGCFEFGG?GGGGGFGGGGGGGEGGGGGGGDGGGGGGGGGGGGGFFAFGFGGGGGGG7:CEFC@@CFE@<FFFFG9DC8=DFFFGA@CCGGGE8EFGGGGGGGGGGGG>**4=1:C9CCE,0,11=?C6**+;C7@+7A5;+@F71;FC@++080.1=)1(565(()84>7?FAF***9):2-5))82,3742)4(80(4:?5),/*-).*).*8))-(5:A2)..:DD7)0<7)))
@M02542:52:000000000-J9N43:1:1101:3131:7076 1:N:0:GTGACA
CGGTTTATCACCGGCAGTCTCCCTAGAGTTCCCGACTTAACTCGCTGGCAACTAAGGATAGGGGTTGCGCTCGTTGCGGGACTTAACCCAACATTTCACAACACGAGCTGACGACAGCCATGCAGCACCTGTCTTACGGTTCCCGAAGGCACAACCGCATCTCTGCAGTCTTCCGTAGATGTCAAGAGTAGGTAAGGTTCTTCGCGTTGCGTCGAATTAAACCACATGCTCCACCGCTTGTGCGGGCCCCCGTCAATTCATTTGAGTTGTAATCTTGCGACCGT
+
GGD@FCGGGGGG;:FFEGGGGGG@FG,EFGFFGCGGGGDFGGGGGGDGGGG7@FGEGFGCEGGDFFDFGFCFCCF<FGE@EFGGGGAFGGGGGGFGGGGGGGGG>FE>FEGGGGGGCF7DAFGGGFG8FGGGFFGFGCCFFFGGGGDCECFGFGGEEGCGEFGE;F@E<FCF9CFFFDEC?2;<?CBCCBEGFGGAC<ECFFCB8CEEGGE5>5:8*CFCGGGGGG6<@<CCFGC855**>:FDD5>>EDDDFGBBA?D@7:)=A0>6).<F7:6C9<927138
@M02542:52:000000000-J9N43:1:1101:20578:7087 1:N:0:GTGAAA
CGGTTTGTCACCGGCAGTCTCCTTAGAGTGCCCACCATTACGTGCTGGTAACTAAGGACAAGGGTTGCGCTCGTTACGGGACTTAACCCAACATCTCACGACACGAGCTGACGACAGCCATGCAGCACCTGTGTCTGAGTTCCCGAAGGCACCAATCCATCTCTGGAAAGTTCTCAGCATGTCAAGGCCAGGTAAGGTTCTTCGCGTTGCTTCGAATTAAACCACATGCTCCACCGCTTGTGCGGGCCCCCGTCAATTCATTTGAGTTTTAACCTTGCGGCCGT
+
GGGGGGGGGGGGDGGGGGGGGGGGGGGGGFGGGGGGGGGGGCFGGGGGGGGGGGGGGGGGGGGGGGGGGGGGGGGGGGGGGGGGGGGGGGGGGGGGGGGGGGGGGGGGGGGGGGGGGGGGGGGGGGGGGGGFDDGGGGGGGGGGGGGGDGGGGGGGGGGGGFGGGGGGGGFGGGGGGGGGGGGGGEGGGGGGGGGGGGGGGGGGGGGGGGGGFGGGGGGGGGGGGGGGGGGGGGGGGGGGGFFGGGFFGGGFFGFFFGGFGGFFFFFFDFADGGFGA?B>>FFF
@M02542:52:000000000-J9N43:1:1101:7990:7103 2:N:0:GTGAAA
CGGTTTATCACCTGCTGTCTCCCTAGAGTTCTCAACTTCACTTGCTGGCAACTAAGGATAGGGGTCGCGCTCGTTTCGGGACTTAACCCAACATTTCACAACCCAAACTGACGACTGCCACTCACCCCCTGGCTTACTGATCCCGAAGGCACAACCGCAACCCCGCGGTTTACCGTAGAAGTCAAGAGTAGGGAAGGCTCTTCGCGCTTCGTCCACTTAAACCGCAGCCACCACCGATTGCGCTGGCACCCCGCCAGTTAATCTAGCTCTAACCCACGCCCCAT
+
E@+C:,,,,6,C,;F,C,;,CFFD,,CC@E,,<,6C,<,;CE,6CF,C7,;,CAFF8@,,,:,@B,++6+@@++:BF,C++4:AFG9EFGF,+99@FA,CFG7+++,A4?,44+4++,8=:,,,,,,+8@A+A83+,,,,9,,,@+++3>,@:D+>C6:**,4****41**)1144*:*1==+B+**)1:6*()11**2*);@51))((.(0,(**/*+1?).*287(*131)50((,*(),-(.,,(,(//(/)4,,*))**).)))).6).,(**)).)0))
@M02542:52:000000000-J9N43:1:1101:15802:7116 2:N:0:GTGAAA
CGGTTTAGCACCGGCAGTCTCCCTAGAGTCCCCGACTTAACTCGCTGGCAACTAAGTATAGGGGTTGCGCTCGTTGCGTGACTTAACCCTACATTTCACAACCCGAGCTGACGACAGCCATTCAGCACCTGTCTTACGGTTCCCGCAGGCACAACCGCATCTCCGCGGTCTTCCGTAGATTTCAAGAGTAGCTAAGGGTCTTCGCGTTGCGTCGAATTAAACCCCATGCTCCACCGCGTTGGCGGGCCCCCGTCCATTCATTTCAGCGTTTACCTTCCCACCTT
+
8@@FC7F,C<<C@:C+6;,EFF<FA,C<F,C@F7@F:FEGCFEE+FC:C,C@EG<E6,<C,,,7B66,+>@,4CG,C+68+B<BFF?F,:,BBEGGG<E<9C+4=64@>FE8@=+3+A+,7,6,3,3=@,83FFC=@@>,F>F;C+@ED5,4@D5:7EE*:C,,:***:9*=BC5+2*11+<+8+)/);:6+1+2**222);7.())-(72.,())9790CA2*2*)(**-,05511()(((.151036>G>65)(.:44)*9)-.)(-((4).4*0))*05))
@M02542:52:000000000-J9N43:1:1101:9869:7121 1:N:0:GTGAAA
CGGTTTATCACCGGCAGTCTCCCTAGAGTTCCCGACTTAACTCGCTGGCAACTAAGGATAGGGTTTGCGCTCGTTGCGGGACTTAACCCAACATTTCACAACACAAGCTGACGACAGCCATGCAGCACCTGTCTTACGTTTCCCGAAGGCACAACCGCATCTCTGCAGTCTTCCGTAGATGTCAAGAGTAGGTAAGGTTCTTCGTGTTGCGTCGATTTAAACCACATGCTCCACCGCTTGTGCGGGCCCCCGTCAATTCATTTGAGTTTTAATCTTGCGACCGT
+
G@F7FB,CAFD@@+@F7CFFA<<CF,C@<E6CECCFFGEFDFFGC:C7CEDCGGGF,FC<DCD,E:C9FGEG@FGGC=7F:FGFGAFF,FCF<ED9F<BFGGGDGG8BAF<<BC::>BDB<5BF?F>>F@DF8FCDF33:>:,:CC7F:FGGGDF@3*@:F9FF;CFA:?FA@FCFDFG<ECGECF,CCB=EC;,,<FFF9BFECC@FGGGG:CC*;CFDDCDGGDGF6<9CFF8/CGEGF)=DDCB@:9)70*,<>+?77FA*)8.6644*:*/:)69B>>FE
@M02542:52:000000000-J9N43:1:1101:10057:7126 1:N:0:GTGAAA
ACAGTTTACACTGGCAGTCTCGTTAGAGTTCCCGACATGACTCGCTGGCAACTAACGACAGGGGTTGCGCTCGTTATAGGACTTAACCTGACACCTCACGGCGCGAGCTGACGACAACCATGCAGCACCTTGTAAATTGTCCGAAGAAAAAACTGTTTCCAGTCCTGTCAATCTACATTTAAGCCCTGGTAAGGTTCCTCGCGTATCATCGAATTAAACCACATGCTCCACCGCTTGTGCGGGCCCCCGTCAATTCCTTTGAGTTTCACACTTGCGTGCGTACTC
+
GGGEEEGGGGGEEEFFGFGGGGGGCGCFGGGGGGGGGGGFGGGGGGGGGGGGFGGGGED7BGGGGGGGGGGGGEGCFGGF<FFGGGGGGGGGGGGGGGGGGGFGGGDGGGGGGDGDGGGECGGGFFFFGGGGGGFGGGGGFGGGGGEGGGGGGGFF;FGGGGFFGGFGGGGGC@FFFGGGGEEGFGGGGGGGCFFGGFGCEE5EE=<FFGGCACCFFGGGGGCGGGCGGGGGDEEGGGCFGBBDGGDDEDG@DGFFFGGFCC0@AAFBDB2CC7=5;6?BF?B:9
@M02542:52:000000000-J9N43:1:1101:12682:7148 2:N:0:GTGAAA
CGGCGTATTAACGGCTGTCTCCCTAGCGTTCTCGACTTAACTCGGGGGTAACTAAGGCGAAGGGTGGCGGTCGTGGCGGGACTTAAACCAACATTCCAAAACATGAATTGGCGCCAGCCACGCAGGGCCTGGCGTACGGTTGCGGAGGGCTGAACCGCATCTGTACCGGCGTCCTGAGTAGATAAGAGTAGGAAAGGTTCTCGGCGATGCGTCGAATTAAGCCACCTGCTCCACCGCTGGTGCGGGCCCTCGGGCATGAATATGAGTGTTGACCTTTGTATTGT
+
,@+++676,C,,,++++6,,,;C,CF8FGGC8F,,+6B<,9E<F,++++BF,,,,,,,+++8@8:=+,++@:C++4F:FG+3F<FF,3,33@@,8,7,,8>:,,@:3,;,,@>*>*<*16<******28::***=)C87?*8**=E5*:;**;C+*)2***+3<+++;2)*)/**+*22*9+*12)/9/8*=)/**9+*0/*))(0)(-0(.,-1>/0:906:8;:.(5C9)).7((-)(.(),)-((((*)())(.(*)-0*)666)-.(.)).***/***0*
@M02542:52:000000000-J9N43:1:1101:16036:7156 1:N:0:GTGAAA
CGGTTTATCACCGGCAGTCTCCCTAGAGTTCCCGACTTAACTCGCTGGCAACTAAGGATAGGGGTTGCGCTCGTTGCGGGACTTAACCCAACATTTCACAACACGAGCTGACGACAGCCATGCAGCACCTGTCTTACGGTTCCCGAAGGCACAACCGCATCTCTGCAGTCTTCCGTAGATGTCAAGAGTAGGTAAGGTTCTTCGCGTTGCGTCGAATTAAACCACATGCTCCACCGCTTGTGCGGGCCCCCGTCAATTCATTTGAGTTTTAATCTTGCGACCGT
+
GGGGGGGGGGGGGGGGGGGGGGGGGGGGGGGGGGGGGGGGGGGGGGGGGGGGGGGGGGGGGGGGGGGGGGGGGGGGGGGGGGGGGGGGGGGGGGGGGGGGGGGGGGGGGGGGGGGGGGGGGGGGGGGGGGGGGFGGGGGGGGGGGGGGGGGGGGGGGGGGGGGGGGGGGGGGGGGGGGGGGGGGGGGGGGGGGGGGGGGGGGGGGGGGGGGGFGGGGGGGGGGGGGGGGGGGGGGGGGGGG?FGGGFDGGGD5<:BBGGFGGFF9?:AFFFCGGFGBBF>>>FF
@M02542:52:000000000-J9N43:1:1101:26166:7161 1:N:0:GTGAAA
CGGTTTATCACCGGCAGTCTCCCTAGAGTTCCCGACTTAACTCGCTGGCAACTAAGGAAAGGGGTTGCGCTCGTTGCGGGACTTAACCCAACATTTCACAACACGAGCTGACGACAGCCATGCAGCACCTGTCTTACGGTTCCCGAAGGCACAACCGCATCTCTGCAGTCTTCCGTAGATGTCAAGAGTAGGTAAGGTTCTTCGCGTTGCGTCGAATTAAACCACATGCTCCACCGCTTGTGCGGGCCCCCGTCAATTCATTTGAGTTTTAATCTTGCGACCGT
+
GGGGGGGGGGGGGGGGGGGGGGGGGGGGGGGGGGGGGGGGGGGGGGGGGGGGGGGGGG8CFGGGGGGGGGGGGGGGGGGGGGGGGGGGGGGGGGGGGGGGGGGGGGGGGGGGGGGGGGGGGGGGGGGGGGGGGGGGGGCCFGGGGGGGGGGGGGGGGGGGGGGGGGGGGGGFGGGGGGGGGGGGGGGGGGGGGCFFGGGGGGGGGGGGCGGGFGGGGGGGGGGGGGGFF+CGFFGGGGGGG?FG=D@FGGGFFG0BBGGFGGA4<BFFFFFFGDFG<A16>FDF
@M02542:52:000000000-J9N43:1:1101:11733:7163 1:N:0:GTGAAA
CGGTTTATCACCGGCAGTCTCCCTAGAGTTCCCGACTTAACTCGCTGGCAACTAAGGATAGGGGTTGCGCTCGTTGCGGGACTTAACCCAACATTTCACAACACGAGCTGACGACAGCCATGCAGCACCTGTCTTACGGTTCCCGAAGGCACAACCGCATCTCTGCAGTCTTCCGTAGATGTCAAGAGTAGGTAAGGTTCTTCGCGTTGCGTCGAATTAAACCACATGCTCCACCGCTTGTGCGGGCCCCCGTCAATTCATTTGAGTTTTAATCTTGCGACCGTT
+
GGGEGGGGGGGGGGGGGGGGGGGGGGGGGGGGGGGGGGGGGGGGGGGGGFFGGGGGGGGEGGGGGGGGGGGGGGGGGGGGGGGGGGFGGGGGGGGGGGGGGGGGGGGGGGGGGGGGGGGGGGGGGGGGGGGGGGGGGGGGGGGGGGGDGGGGGGGGGGGDGFGGGGGGGGFGGGGGGGGGGGGGD@,<@FGG,F@FFEGCCFF>CEEECCEGDCCGGFFGGGGGGGCFG:<FGFFC=DEFD)6CEG:@=CDEDD?3<FF?CGA?<:6<AA9<:*0:<A11>;>))
@M02542:52:000000000-J9N43:1:1101:24859:7168 2:N:0:GTGAAA
CGGTTTATCACCGGCAGTCTCCCTAGAGTTCCCGACTTAACTCGCTGGCAACTAAGGATAGGGGTTGCGCTCGTTGCGGGACTTAACCCAACATTTCACAACACGAGCTGACGACAGCCATGCAGCACCTGTCTTACGGTTCCCGAAGGCACAACCGCATCTCTGCAGTCTTCCGTAGATGTCAAGAGTAGGTAAGGTTCTTCGCGTTGCGTCGAATTAAACCACATGCCCCACCGCTTGTGCGGGCCCCCGTCAATTAATTTGAGTTTTAATCTTTCCACCGTT
+
GGGGGGFGGGGGGGGGGGG9FGGGGGGGGGGGGGGGGGGGGGGGGGGGGGFFGFGGGGGGGFCFGGGGGGEGGGGGGGDGGGGGGDGFGGGGGGGGGGGGGGGGCFFDEGGGGGGGGGGGGGGGGGGGGGGCFGGGGGCCC?FGEEGGGFGG,DEDDGD:E,==@C9CCCCCFGGGGEDF+BFFC@F4FFC4>AFGGGFGFFF>;5596>9B;3<>4<FFC33C@54)9*2255>00(/(,)6:B>9(49D),**4:)*)./8))(.).)).))5C*9*1*5.7.
@M02542:52:000000000-J9N43:1:1101:9509:7207 1:N:0:GTGAAA
CGGTTTATCACCGGCAGTCTCCCTAGAGTTCCCGACTTAACTCGCTGGCAACTAAGGATAGGGGTTGCGCTCGTTGCGGGACTTAACCCAACATTTCACAACACGAGCTGACGACAGCCATGCAGCACCTGTCTTACGGTTCCCGAAGGCACAACCGCATCTCTGCAGTCTTCCGTAGATGTCAAGAGTAGGTAAGGTTCTTCGCGTTGCGTCGAATTAAACCACATGCTCCACCGCTTGTGCGGGCCCCCGTCAATTCATTTGAGTTTTAATCTTGCGACCGT
+
GGGFGGGGGGGGGGGGGGGGGGGGGGGGGGGGGGGGGGGGGGGGGGGGGGGGGGGGGGGGGGGGGGGGGGGGGGGGGGGGGGGGGGGGGGGGGGGGGGGGFGGGGGGGGGGGGGGGGGGGGGGGGGGGGGGGGGGGGGGGGGGGGGGGGGGGGGGGGGGGGGGGGGGGGGGGGGGGGGGFGGGGGGGGGGGGGGGGGGGGGGGGGGGGGGDGFGGGFGGGGGGGFGEEFCGGGGGGGGGGG?FGGGFFGGGFBDFFFEGFGGFFFBFB<<BFGCFC9A9>1>5@
@M02542:52:000000000-J9N43:1:1101:12848:7207 1:N:0:GTGAAA
CGGTTTATCACCGGCAGTCTCCCTAGAGTTCCCGACTTAACTCGCTGGCAACTAAGGATAGGGGTTGCGCTCGTTGCGGGACTTAACCCAACATTTCACAACACGAGCTGACGACAGCCATGCAGCACCTGTCTTACGGTTCCCGAAGGCACAACCGCATCTCTGCAGTCTTCCGTAGATGTCAAGAGTAGGTAAGGTTCTTCGCGTTGCGTCGAATTAAACCACATGCTCCACCGCTTGTGCGGGCCCCCGTCAATTCATTTGAGTTTTAATCTTGCGACCGT
+
GGGGGGGGGGGGDGGGGGGFGGGGGFGGGGGGGGGGGGGGGGGGGGGGGGGGFGGGGGFGGGGGGGGGGGEGGGGGGGGGGGGGGGFGGGGGGGGGGGGGGGGGGGDGGGGGGGGGGGGGGGGFFFGGGGGGGGGGGGFGGGGGGGGGGGGGGGGGGGGGGGGGGGGGGGGGGGGGGGGGGGGGGGGGGGGG9?FGGGGGGGGGGGGGGGGGFGGGGGGGGGGGGGGGGCFGGGGGGGGGGDFGGGFFGGGFEGFDBEGFFF9FFFA>BFDFFDFGBF>>>BD>
@M02542:52:000000000-J9N43:1:1101:18537:7217 1:N:0:GTGAAA
CGGTTTATCACCGGCAGTCTCCCTAGAGTTCCCGACTTAACTCGCTGGCAACTAAGGATAGAGGTTGCGCTCGTTGCGGGACTTAACCCAACATTTCACAACACGAGCTGACGACAGCCATGCAGCACCTGTCTTACGGTTCCCGAAGGCACAACCGCATCTCTGCAGTCTTCCGTAGATGTCAAGAGTAGGTAAGGTTCTTCGCGTTGCGTCGAATTAAACCACATGCTCCACCGCTTGTGCGGGCCCCCGTCAATTCATTTGAGTTTTAATCTTGCGACCGT
+
GGGEGGGGGGGGEGGGGGGFGGGGGGGGGGGGGGGGGGFGGGGGGGGGGGGGGGGGGGGGGGGGGGGGGGEGDGGGGGGGGGGGGGGGGEFGGGGGGGGCGGGGGGEGGGGGGGGGCGGGGGGGGGFGGGGFGGGGGGGGGGGGGGGGGG:FCFGGGGGGGGGGGGGGGGGGGGGGGGGGGGGGGGGCGGGGEFGGGGFGGGFFGGGG=EGGFCGGGGGGGFGCCGG6+<:CCFCEGGGGG?FGGGEBEDGFDG?EFFFFGGAFF:):>AACGCFG<>99>>:)
@M02542:52:000000000-J9N43:1:1101:13862:7218 1:N:0:GTGAAA
CGGTTTATCACCGGCAGTCTCCCTAGAGTTCCCGACTTAACTCGCTGGCAACTAAGGATAGGGGTTGCGCTCGTTGCGGGACTTAACCCAACATTTCACAACACGAGCTGACGACAGCCATGCAGCACCTGTCTTACGGTTCCCGAAGGCACAACCGCATCTCTGCAGTCTTCCGTAGATGTCAAGAGTAGGTAAGGTTCTTCGCGTTGCGTCGAATTAAACCACATGCTCCACCGCTTGTGCGGGCCCCCGTCAATTCATTTGAGTTTTAATCTTGCGACCGT
+
GGGGGGGGGGGGGGGGGGGFGGGGGGGGGGGGGGGGGGGGGGGGGGGGGGGGGGGGGGGGGGGGGGGGGGGGGGGGGGGGGGGGGGGGGGGGGGGGGGGGGGGGGEGGGGGGGGGDGGGGFFGGGGGGGGGGGGGGGGGGGGGGGGGGGGGGGFGGGGGGGGGGGGGGGGGGGGGGGGGGGGGGGGGGGGGGGGGGGGGGFGGGGGGGGGGGEGGGFGGGGGGGGGGGGGFGFGGEEGGGGBFGGGFBEGGFEGFFFGGFGGFFAFBFBFFFGFFGFFFFFB@D
@M02542:52:000000000-J9N43:1:1101:25418:7257 1:N:0:GTGAAA
CGGTTTATCACCGGCAGTCTCCCTAGAGTTCCCGACTTAACTCGCTGGCAACTAAGGATAGGGGTTGCGCTCGTTGCGGGACTTAACCCAACATTTCACAACACGAGCTGACGACAGCCATGCAGCACCTGTCTTACGGTTCCCGAAGGCACAACCGCATCTCTGCAGTCTTCCGTAGATGTCAAGAGTAGGTAAGGTTCTTCGCGTTGCGTCGAATTAAACCACATGCTCCACCGCTTGTGCGGGCCCCCGTCAATTCATTTGAGTTTTAATCTTGCGACCGT
+
GGGGGGGGGGGGGGGGGGGGGGGGGGGGGGGGGGGGGGGGGGGGGGGGGGGGGGGGGGGGGGGGGGGGGGGGGGGGGGGGGGGGGGGGGGGGGGGGGGGGGGGGGGGGGGGGGGGGGGGGGGGGGGGGGGGGGGGGGGGGGGGGGGGGGGGGGGGGGGGGGGGGGGGGGGGGGGGGGGGGGGGGGGGGGGGGGGGGGGGGGGGGGGGGDGGGFGGGGGGGGGFGGGGGG?FGGGGGGGGGG0=GGGFEGDGF>DBBA7CFFGFFFFFFFFFGGGFG4A6>BFFF
@M02542:52:000000000-J9N43:1:1101:13157:7267 1:N:0:GTGAAA
ACGCCTTACGGCGGCAGTTTCATTAGAGTTCCCAGCATTACCTGTTGGCAACTAATGATAGGGGTTGCGCTCGTTGCGGGACTTAACCCAACACCTCACGGCACGAGCTGACGACAGCCATGCAGCACCTTACTATCTGTGTATTGCTACAAAATGAGCTTTCACCCACGGTCAAATAGCATTCTAGCCCAGGTAAGGTTCCTCGCGTATCATCGAATTAAACCACATGCTCCACCGCTTGTGCGGACCCCCGCCAATTCCTTTGAGTTTCAACCTTGCGGTCGT
+
GGGGGGGGGGGGGGGGGGGGGGGGGGGGGGGGGGGGGGGGGGGGGGGGGGGGGGGGGGGGGGGGGGGGGGGGGGGGGGGGGGGGGGGGGGGGGGGFGGGGGGGGGGGGGGGGGGGGGGGGGGFCFGGGGGGGGGGGGGGGGGGGGCGGGGGGFGGGGGGGGGGGGGGFEFGGGGGGGGGGGGGGGGGGGGGGGGGGGGGGGGGGGGGGGGGGFGGGGGGGGGGGGGFFGGFGGGGGGGGDGF6CGGFFGGGFFGFDFGGFGFAFFFFFFFAGGGFGF<FF08BE:
@M02542:52:000000000-J9N43:1:1101:16688:7314 1:N:0:GTGAAA
CGGTTTGTCACCGGCAGTCTCATTAGAGTGCCCTTTCGTAGCAACTAATGACAAGGGTTGCGCTCGTTGCGGGACTTAACCCAACATCTCACGACACGAGCTGGCGACAGCCATGCAGCACCTGTGTTACGGCTCTCTTTCGAGCACGAAGCCATCTCTGGCAACTTCCGTACATGTCAAAGGTGGGTAAGGTTTTTCGCGTTGCATCGAATTAAACCACACCATCCACCGCTTGTGCGGGTCCCCGTCAATTCCTTTGAGTTTCAACCTTGCGGCCGTACTCCC
+
GGGGGGGGGGGGDGGGGGGGGGGGGGGGGGGGGGGGGGGGGGGGGGGGGGGGGGGGGGGGGGGGGGGGGGGGGGGGGGGGGGGGGGGGGGGGGGGGGGGGGGGGGGGGGGGGGGCFFFGFGGGGGGGGGGGGGGGGGGGGGGGGGGGCGGGGGGGG@CC9FF,FGGGGGGGGGGG9FGGGGGGG8FGGGGGGFGGGGEEEGGGGGGGGGFGGFGGGGGGGGGC8CGG8FG5C=EFG+?EGGFFGGGEEC3DFFF<?BFFF3:96A):AFFF*95>D;>>:?:6FF
@M02542:52:000000000-J9N43:1:1101:9134:7350 1:N:0:GTGAAA
CGGTTTATCACCGGCAGTCTCCCTAGAGTTCCCGACTTAACTCGCTGGCAACTAAGGATAGGGGTTGCGCTCGTTGCGGGACTTAACCCAACATTTCACAACACGAGCTGACGACAGCCATGCAGCACCTGTCTTACGGTTCCCGAAGGCACAACCGCATCTCTGCAGTCTTCCGTAGATGTCAAGAGTAGGTAAGGTTCTTCGCGTTGCGTCGAATTAAACCACATGCTCCACCGCTTGTGCGGGCCCCCGTCAATTCCTTTGAGTTTTAATCTTGCGACCGT
+
FEGGGGGGGGGF@+@CBFCDFGFGGFGGGFGGGGGGGGGGGGGGGGGEGFGFFGGGGGGCE8F@?FFECCC?BGGGGG>CFGFGGFDGFGGG<FGGGGGFGGGCCF@FGGGGGFGCCGGEG8FFGC>BFFFFGGGEGGGGGGGGF@FFGGGG:FGEGGG<*7?FFCEEGGGGGGCFF7EGGGFGFFFGGGGGGGGGGCEGGGGGGGGGEG=CB5E56EFCGGGF5@FFEF9EC6;EGDEC52F<EGFBGGG>7765<E7*2:)/6:ADAFFGCFFF)6(49B3)
@M02542:52:000000000-J9N43:1:1101:12435:7358 1:N:0:GTGAAA
CGGTTTATCACCGGCAGCCTCCCTAGAGTTCCCGACTTAACTCGCTGGCAACTAAGGATAGGGGTTGCGCTCGTTGCGGGACTTAACCCAACATTTCACAACACGAGCTGACGACAGCCATGCAGCACCTGTCTTACGGTTCCCGAAGGCACAACCGCATCTCTGCAGTCTTCCGTAGATGTCAAGAGTAGGTAAGGTTCTTCGCGTTGCGTCGAATTAAACCACATGCTCCACCGCTTGTGCGGGCCCCCGTCAATTCATTTGAGTTTTAATCTTGCGACCGT
+
GGGGGGGGGGGGGGGGGGGGGGGGGGGGGGGGGGGGGGGGGGGGGGGGGGGGGGGGFGGGGGGGGGGGGGGGGGGGGGGGGGGGGGGGGGGGGGGGGGGGGGGGGGGGGGGGGEGGGGGGGGGGGGGGGGGGGGGGGGCGGGGGGGGGDGGGGDGGGGGGGGGGFGGGGGGGGGGGFEGGGGGGGFGGGGGGFGGGGFGGGGGGGGGG?ECGBCGGGGGGGGGGFFGG?:<FGFGGGDGCF2FGGDFEGGGFFG:EBDD?GGF?BBFFFFFGG0/?44(7>>)7
@M02542:52:000000000-J9N43:1:1101:11718:7372 2:N:0:GTGAAA
CGGCTTATCACCGGCGGTTTCTCTAGAGTGCCCAACTAAATGATGGCAACTAGAGACGAGGGTTGCGCTCGTTGCGGGACTTAACCCAACATCTCACGACACGAGCTGACGACAGCCATGCAGCACCTGTGTTCCAGCCAGCCGAACTGAAGGAATCCATCTCTGGAAACCATACTTGACATGTCAAACGTTGGTAAGGTTCTGCGCGTTGCTTCGAATTAAACCACATGCCCCACCGCTTGTGCAGGCCCCCGGCAATTTCTTTGAGTTTTAACCTTTCGGCCG
+
GGGGGGGGGGGGGGGGGGGGGGGGGGGGGGGGGGGGGGGGGG,CFFGG,FFFFGGGGGGEGGGGEGGGEGGGGGGGGGGGGGGGGFGGGGGGGDFFGFGGGGECFGGGGGGGGGGGGGGGGGCG,DFG:EFGGGGGGGGFFGGEGED59BAF8CB?DGCED?FCF<C,CCFFE9F7+=0=@G4CGFFFA3AF;FGGFCA@4*0;<3763@9EA>7)87<@F4<7C=FB:F:,.5)4:(911(44?9>796DD>))2(,9)69/4<4:06<<)))-::F*9)))7)
@M02542:52:000000000-J9N43:1:1101:6324:7390 2:N:0:GTGAAA
CGGTTTATCACCGGCCGTCTCCCTCGAGTTCCCGACTTAACTCGCTTGCTACTAAGGATAGTTGTTGCGCTCGTTGCGGGACTTAACCCAACATTTCACAACACGAGCTGACGACAGCCTTGCAGCACCTGTCTTACGGTTCCCGATGGCACAACCGTCTCTCTGCAGTCTTCCATAGATGTCATGTGTAGGTAAGGTGCTTCGGGTTGCTTCGAATTAAACTACAAGCTCCACCGCTTGTGCGGGCCCCCGTCCATTCATCTGAGTTTTTATCTTTCGCACGCT
+
GGEF@C@EC,;CF:@+88BFC<FF,@C@FEA9@FG7+B,,96C:76,C,,CF<,,CC,6,:<,<9FE<FG+,@FE<=EC77+EFFFGA,++4BE?FF<AD9+,6@FFC+AFDC+CCCFF,3D8F,8D+,=>E,3@+,3@8C+,,+**@3,,,3@88;6*,4,4,=,,4?CCA9;,1+=:++4+4+018+4+/61;C42)8;A+0(.;(())36(8A)89A:=)+<+*)*2../<591-713))-59(((()14*/362*))*1-)-.)-6(46))2*1>3)7))0
@M02542:52:000000000-J9N43:1:1101:15513:7392 1:N:0:GTGAAA
CCACACCTTCCTCCGGTTTATCACCGGCAGTCTCCCTAGAGTTCCCGACTTAACTCGCTGGCAACTAAGGATAGGGGTTGCGCTCGTTGCGGGACTTAACCCAACATTTCACAACACGAGCTGACGACAGCCATGCAGCACCTGTCTTACGGTTCCCGAAGGCACAACCGCATCTCTGCAGTCTTCCGTAGATGTCAAGAGTAGGTAAGGTTCTTCGCGTTGCGTCGAATTAAACCACATGCTCCACCGCTTGTGCGGGCCCCCGTCAATTCATTTGAGTTTTAATCTTGCGACCGTACTC
+
CCCCCGGGGGGGGGGGGGGEFFFGGGCFGFGGGGGGGGGGGGGGGGGGGGGGGGGGGGGGGGGGGFGGGGGGGGGGGGGGGGGGGGGGGGGGGGGGGGGGGGGGGGGGGGGGGGGGEGGGGGGGGGGGGGGGGGGGGGGGGGGGGGGGGGGGGGGGGGGGGGGGGGGGGGGGGGGGFGGGGGGGGGGGGGGGGGGGGGGGGGGGGGGGGGFGGGGGGGGGGEGGGGGGFGGGFGFFGGGGGGGGGGGGD=EGGG+CDBEGEGFFGGGFEGFFFFGFFGFF<5><BFFGF7FD>BBFFFE37
@M02542:52:000000000-J9N43:1:1101:3940:7394 2:N:0:GTGAAA
CGGTTTATCACCGGCAGTCTCCCTAGAGTTCCCGACTTAACTCGCTGGCAACTAAGCGTAGGGGTTGCGCTCGTTGCGGGACTTAACCCAACATTTCACAACACGAGCTGACGACAGCCCTGCAGCACCTGTCTTACGGTTCCCGAAGGCCCAACCGCCTCTCTGCAGTCTTCCGTAGATGTCTAGAGTAGGTAAGGTTCTTCGCGTTTCGTCGAATTAAACCACCTGCTCCACCGCTTGTTGGGGCCCCCGTCAACTCAATTGAGTTTTAATCTTTCCACCGTC
+
GGGGEEDGCFGGGGG7CFA,CFDGFGG<CFFFDFGGGEGCFFG7CF:@C8FFEE<D,@:8CGGGGGCFGCFGGGEAE7FF>FFF9F<F4C?F+AEEAFFGCCAE@:CGGFF<C+3:+=D+@DC,=C7@F83E7FCFGFC4@5DGC:3:@,,*>DCBC5*=?,,44BCC<6C8,112>5*77F7+;)8*1+1/9:+77AFGFFF>0>@1(?FF?0))/7+/CBB5:*.3C*)2)0.3,(7(3)((.4<9(,1)4**(.)*.(99)))-6<A))-))::***7))0)
@M02542:52:000000000-J9N43:1:1101:21732:7405 1:N:0:GTGAAA
CGGTTTATCACCGGCAGTCTCCCTAGAGTTCCCGACTTAACTCGCTGGCAACTAAGGATAGGGGTTGCGCTTGTTGCGGGACTTAACCCAACATTTCACAACACGAGCTGACGACAGCCATGCAGCACCTGTCTTACGGTTCCCGAAGGCACAACCGCATCTCTGCAGTCTTCCGTAGATGTCAAGAGTAGGTAAGGTTCTTCGCGTTGCGTCGAATTAAACCACATGCTCCACCGCTTGTGCGGGCCCCCGTCAATTCATTTGAGTTTTAATCTTGCGACCGT
+
GGGGGGGGGGGGGGGGEGGGGGGGGGAEFGGGGGGGGGFGGGGGGGGGGGGGGGGGGGGGGGGGGGEGGGGGGGGGGGGGGGGGGGGGGGGGGGGGGGGGGGGGGGGGGGGGGGGGGGCFGFFGGGGGGGGGGGFFGGGGGGGGGGGGGGGGGGGGGGGGGGGGFGGGGGGGGGGGGGGGGGGGGGGGGGGGFGGGGGGGGGG5?EGGDGGGFEEFFGEGDFGGGGGGGEFGFGGGGDEGGFFGGGFFGGGF7C?><FGFGC<=AFFF9<ADGGFGFBF;>FFF
@M02542:52:000000000-J9N43:1:1101:20748:7420 1:N:0:GTGAAA
CGGTTTGTCACCGGCAGTCTCATTAGAGTGCCCTTTCGTAGCAACTAATGACAAGGGTTGCGCTCGTTGCGGGACTTAACCCAACATCTCACGACACGAGCTGACGACAGCCATGCAGCACCTGTGTTCAGGCTCCCTTTCGGGCACCCCCCGATCTCTCGAGGGTTCCTGACATGTCAAGGGTAGGTAAGGTTTTTCGCGTTGCATCGAATTAATCCACATCATCCACCGCTTGTGCGGGTCCCCGTCAATTCCTTTGAGTTTTAATCTTGCGACCGTACTCCC
+
GGGGGGGGGGGGCGGGGGGGGDFGGFGGGGGGGGGGGGGGGGGGGGGGGGGGGGFGEGGGGGGGGGGGGGGGGGGGGGGGFGGGGGGGGGGGGGGGGGGGGGGGGGGGGGGGGGGGGGGFGGGGGGGGGGF9EEGGGGGGGGGGGEGGGGGGGGEGEGFGGFGGGGGGGGFGGFGGGGGDGGGGGGGGGGGGFGGGGAEGGGGGDGGGCFGGFGGGGGGGGGGGGGGFGC7EGEGGGGGGC>FCGGFFG3CFFGFF<FGBFGFFAFFFFFFFGDBD>BFF?<BFF
@M02542:52:000000000-J9N43:1:1101:27583:7438 1:N:0:GTGAAA
CGGTTTATCACCGGCAGTCTCCCTAGAGTTCCCGACTTAACTCGCTGGCAACTAAGGATAGGGGTTGCGCTCGTTGCGGGACTTAACCCAACATTTCACAACACGAGCTGACGACAGCCATGCAGCACCTGTCTTACGGTTCCCGAAGGCACAACCGCATCTCTGCAGTCTTCCGTAGATGTCAAGAGTAGGTAAGGTTCTTCGCGTTGCGTCGAATTAAACCACATGCTCCACCGCTTGTGCGGGCCCCCGTCAATTCATTTGAGTTTTAATCTTGCGACCGT
+
GGGGGGGGGGGGGGGGGGGGGGGGGGGGGGGGGGGGGGGGGGGGGGGGEGGGGGGGGGGGFGGGGGGGGGGGGGGGGGGGGGGGGGGGGGGGGGGGGGGGGGGGGGGGGGGGGGGGGGGGGGGGGGFFGGGGGGGGFGGGGGGGGGGGGGGGGGGGGGGGGGGGGGGGGGFGGGGGGGGGGGGGGFGGGGGGCFF9FGGGGGGGGGGGGGGGFGGGGGGGGFCFGGGGGGGDDFFGGGGDGFFGGGFFGC9>>D?DB9F6FGBF41<DFFFFFFFFBBF;BBFE
@M02542:52:000000000-J9N43:1:1101:24720:7499 1:N:0:GTGAAA
CGGTTTATCACCGGCAGTCTCCCTAGAGTTCCCGACTTAACTCGCTGGCAACTAAGGATAGGGGTTGCGCTCGTTGCGGGACTTAACCCAACATTTCACAACACGAGCTGACGACAGCCATGCAGCACCTGTCTTACGGTTCCCGAAGGCACAACCGCATCTCTGCAGTCTTCCGTAGATGTCAAGAGTAGGTAAGGTTCTTCGCGTTGCGTCGAATTAAACCACATGCTCCACCGCTTGTGCGGGCCCCCGTCAATTCATTTGAGTTTTAATCTTGCGACCGT
+
GGGBFGGGGGGGGGGGEGGFGGGGGGGGGGGGGGGGGGGFGGFGGGGGGGGGGGGGGGGGGGGEGGGGGGEFGGGGGGGGGGGGGGGGGGGGGGGGGGGGGGGGGGGE@GGGGGGEGGGGFGGGEFGFFGGGGGFGGGGFFEFGEDEE@CFGGGGGGGGDGFGGDFFFFGFFGGGGFGCGGFGGGFGGGGGGFFF:CFFFGGGGGGGGGGGE@58CDFGGGGGGFG8FCC9<E6CCEGEGG>@CEGBFGGGB572><G:*?C26AF4>>>AG>7FG2)13;B3;
@M02542:52:000000000-J9N43:1:1101:7195:7518 2:N:0:GTGAAA
CGGTTTATCACCGGCAGTCTCCCTAGAGTTCCCGACTTAACTCGCTGGCAACTAAGGATAGGGGTTGCGCTCGTTGCGGGACTTAACCCAACATTTCACAACACGAGCTGACGACAGCCATGCAGCACCTGTCCTACGGTTCCCGAAGGCACAACCGCATCTCTGCAGTCTTCCGTCGATGTCAAGAGTAGGTACGGTTCTTCGCGTTGCGTCGAATTAAACCACATCATCACCCGCCTGTGCGGGCCCCCGGCATTCCCTTTGAGTTTTACTCTTACGAACGT
+
GGGGGDGC9FCFDEFGGF8<FFFFFFGGEFGGFGGGGF9CEFFGCCE7:CEFFG8EC,,6AFCEGGGCCE7FG>F<F@CFGE@CFGFF=FE7+4EEFEFGFGGC?F:FEGFF:+3=FF@DD,@,C,@DGFGG7D=+>@FB+3,@*8C5:DCG>F:B>*5:7,9:,<,<;C=B,>*,*4/)1:CA7@=AFF=;67+/9;AGFFF>;>7>()(04()0)8097<0*A86)22.-*0)((,11429?>>131,1)())(.)*,-/<A),:9<A)))..2*1))07).
@M02542:52:000000000-J9N43:1:1101:17970:7530 1:N:0:GTGAAA
CGGTTTGTCACCGGCAGTCTCCTTAGAGTGCCCACCTTAACGTGCTGGTAACTAAGGACAAGGGTTGCGCTCGTTACGGGACTTAACCCAACATCTCACGACACGAGCTGACGACAGCCATGCAGCACCTGTGTCAGAGTTCCCGAAGGCACCAATCCATCTCTGGAAAGTTCTCTGCATGTCAAGGCCTGGTAAGGTTCTTCGCGTTGCTTCGAATTAAACCACATGCTCCACCGCTTGTGCGGGTCCCCGTCAATTCATTTGAGTTTTAACCTTGCGGCCGT
+
GGGGGGGGGGGGGGGGGGGGGGGGGGGGGGGGGGGGGGGGGGGGGGGGGGGGGGGGGGGGGGGDGGGGGGGGGGGGGGGGGGGGGGGGGGGGGGGFGGGGGGGGGGGGGGGGGGGGGGGGGGGGGGGGGGGGGGGGGGGGGGGGGGGGGGGGGGGGGGGGGGGGGGGFGGGGGGGGGGGGGDGGGGGGGGGGGGGGGGGGGGGGGGGGGGGGFGGGGGGGGGGGGGGGGGGGDGGDGCGGGFFGGGFFGFFFFDFBAFGFGGFFFFFBFFFFGFFG4:>FFF>B
@M02542:52:000000000-J9N43:1:1101:15162:7546 1:N:0:GTGAAA
CGGTTTATCACCGGCAGTCTCCCTAGAGTTCCCGACATAACTCGCTGGCAACTAAGGATAAGGGTTGCGCTCGTTGTGGGACTTAACCCAACATTTCACAACACGAGCTGACGACAGCCATGCAGCACCTGTCTTACAGTTACCGAAGGCACCAAAGCATCTCTGCTAAGTTCTGTAGATGTCAAGAGTAGGTAAGGTTCTTCGCGTTGCGTCGAATTAAACCACATGCTCCACCGCTTGTGCGGGCCCCCGTCAATTCATTTGAGTTTTAATCTTGCGACCGT
+
GGGGGGGGGGGGGGGGGGGGGGGGGGGGGGGGGGGGGGGGGGGGGGGEGGGGGGGGGGGGGGGGGGGGGGGGGGGGGDFGGGGGGGGGGFGGGGGGGGGGGGGGGGGGGFDGGGGGGGGGCFFGGGGGGGGGFGGGGGGGGGGGGGGGGGGGGGGGCGGGGAFGCEGFFGGGGGGGGGGFGGGGGGGFDFGFGGGGGGGGGGGGGGGGGD5EEGGFGGGFGFGGGGCFGFFGGCF?CCGGGF4DECD@GGGEBGFFAGGF>C>9:?FDA<<D>09F2>>99BDF
@M02542:52:000000000-J9N43:1:1101:3713:7564 1:N:0:GTGAAA
CGGTATATCACCGGCAGTCTCCCTAGAGTTCCCGACTTAACTCGCTGGCAACTAAGGATAGGGGTTGCGCTCGTTGCGGGACTTAACCCAACATTTCACAGCACGAGCTGACGACAGCCATGCAGCACCTGTCTTACGGTTCCCGAAGGCACAACCGCATCTCTGCAGTCTTCCGTAGATGTCAAGAGTAGGTAAGGTTCTTCGCGTTGCGTCGAATTAAACCACATGCTCCACCGCTTGTGCGGGCCCCCGTCAATTCATTTGAGTTTTAATCTTGCGACCGTT
+
GDGEGGGGGGGGGEGGGGGGCGGGGGGGGGGGGFGGFGGGGGGEGGGDGFGFGGGGGGGGFDFGGGGGGGCCGGGGGGGGGGGGGGGFFGGGGGGGCFFGGGGGGGDGGFFGDGGGDGG<FEGGGGGGGGGGGGFGGGGGGGGGGGCGGCCFACFC7:CEGGGFGGGGFCGGDGGGGG8FGGCBFGGGGGGGGGGGGGGGGGGGGGGGGGGGFGGGGGGGGG6FFGGGGGGGGGFDEGGGGFFGGGFDGDGFFGFFBCGFFFFBAFF<AFAFGFFGDFB>0(5@)
@M02542:52:000000000-J9N43:1:1101:5037:7567 1:N:0:GTGAAA
TCGGCTTATCACCGGCAGTCCCCTTAGAGTGCCCAACTGAATGCTGGCAACTAAGGGCGAGGGTTGCGCTCGTTGCGGGACTTAACCCAACATCTCACGACACGAGCTGACGACAGCCATGCAGCACCTGTCACCGATCCAGCCTAACTGAAGGACAATGTCTCCACTGTCCGCGATCGGGATGTCAAGAGCTGGTAAGGTTCTGCGTGTTGCTTCGAATTAAACCACATGCTCCACCGCTTGTGCGGGCCCCCGCCAATTCCTTTGAGTTTTAATCTTGCGACC
+
GGGGGGGGGGGGGGGGGGGGGGGGGGGGGGGGGGGGGGGGGGGGGGGGGGGGGGGGGGGGGGGGGGGGGG>FGGGGGGGGGGGGGGGGGGGGGGEFGFFGGGGGDGGGCGGGGGGGGGGGGFGGGGGGGGGGGGGGGEGGGGGGGGGGGGGGGGGGGGGGGGEFGGFFGGGGGGGGEGGEGGGDCFGGC9FGGGGGGGFDCGGGFFGC=CGCFGFGDGGGGGGGGGGFGGCFC7CG6CEGGFFG6FFFGGDFFGFFFGD@GGDFAAF9?><FFFF7-)-)--7B@
@M02542:52:000000000-J9N43:1:1101:15744:7576 1:N:0:GTGAAA
CGGTTTATCACCGGCAGTCTCCCTAGAGTTCCCGACTTAACTCGCTGGCAACTAAGGATAGGGGTTGCGCTCGTTGCGGGACTTAACCCAACATTTCACAACACGAGCTGACGACAGCCATGCAGCACCTGTCTTACGGTTCCCGAAGGCACAACCGCATCTCTGCAGTCTTCCGTAGATGTCAAGAGTAGGTAAGGTTCTTCGCGTTGCGTCGAATTAAACCACATGCTCCACCGCTTGTGCGGGCCCCCGTCAATTCATTTGAGTTTTAATCTTGCGACCGT
+
GGGGGGGGGGGGGGGGGGGGGGGGGGGGGGGGGGGGGGGGGGGGGGGGGGGGGGGGGGGGGGGGGGGGGGGGGGGGGGGGGGGGGGGGGGGGGGGGGGGGGGGGGGGGGGGGGGGGGGGGGGGGGGGGGGGGGGGGGGGGGGGGGGGGGGGGGGGGGGGGGGGGGGGGGGGGGGGGGGGGGGGGGGGGGGGGGGGGGFFGGGGGGGGGGGGGFGGGGGGGGGGGGGGGGFGGGGGGDGGGG:FGGGFFGGGF@GBBDFGFGGFFFFFFFFFGGGFGFFFFFFFF
@M02542:52:000000000-J9N43:1:1101:14840:7596 2:N:0:GTGAAA
CGGTTTGTCACCGGCAGTCTCATTAGAGTGCCCTTTCGTAGCAACTAATGACAAGGGTTGCGCTCGTTGCGGGACTTAACCCAACATCTCACGACACGAGCTGACGACAGCCATGCAGCACCTGTGTTACGGCTCTCTTTCGAGCACGAAGCCATCTCTGGCAACTTCCGTACATGTCAAAGGTGGGTAAGGGTTTTCGCGTTGCATCGATTTAAACCACATCATCCACTGCTTGTGCGGGTCCCCGTCAATTCCTTTGCGTTTCAACCTTGCTGCCGTACTCCC
+
GGGGGGGGGGGGGGGGGGGFGGGGGGGGGGGGGGGGGGGGGGFGGGGGGGGGGGGGGGGGDGGFGGGGGGGGGGGGGGGGGFGGGGGGFGGGGGGDFE::FGGGGGGGGGGGGGGGGGGGGGGGGGGGGGGDGGGFGGGFF>8FCEGDGGGGGGFF:FGGGGGFGGGGGCFFGDECCGGFF7<ADFE;6AA;(;CGGGFGEFFFFF=C0A(146C@=FD@F2)+0+92>>))//*3)9D092;?FB9(-49C2:FFF>F)47>9:)6<07>),)6*9)))0)*/7
@M02542:52:000000000-J9N43:1:1101:21539:7608 2:N:0:GTGAAA
CGGTTTGTCACCGGCAGTCTCATTAGAGTGCTCAACTGAATGTAGCAACTAATGACAAGGGTTGCGCTCGTTGCGGGACTTAACCCAACATCTCACGACACGAGCTGACGACAGCCATGCAGCCCCTGTGTGCAGGTTCTCTTTCGAGCACGAATCCATCTCTGGAAACTTCCTGCCATGTCAAAGGTGGGTAAGGTTTTTCGCGTTGCATCGAATTAAACCAACTCATCCACCGCTTGTGCGGGTCCCCGTCAATTCCTTTGATGTTCAAACTTGCGGCCGTAC
+
GGGGGGGGGGGGGGGGGGGGGGGFFFFFFCFFGCFGGGD9FFGGGGC<EGGGGGFGGEFF7FGGFFF7FG:9C:EGDGGGGAFFGGGGGFGGF?FGGCFFGCF+CCEFFEEGEGGGGDDFFCF,++@FD>FD;FFFFFGGFGGF97@@CEDEGEGGGG7FCGGGG9,<?BEFGGGGGGG4B:FF>8FFFFBEFFGG:FAFFFAD@:B;?FF=0(;/8AEFFF;*2*/)22),/58;B0<())43),(.8.)1(/9)6<BA<F*-))-))))).4<**05:@BB>0
@M02542:52:000000000-J9N43:1:1101:10932:7609 1:N:0:GTGAAA
CGGTTTATCACCGGCAGTCTCCCTAGAGTTCCCGACTTAACTCGCTGGCAACTAAGGATAGGGGTTGCGCTCGTTGCGGGACTTAACCCAACATTTCACAACACGAGCTGACGACAGCCATGCAGCACCTGTCTTACGGTTCCCGAAGGCACAACCGCATCTCTGCAGTCTTCCGTAGATGTCAAGAGTAGGTAAGGTTCTTCGCGTTGCGTCGAATTAAACCACATGCTCCACCGCTTGTGCGGGCCCCCGTCAATTCATTTGAGTTCTAATCTTGCGACCGT
+
GGGGGGGGGGGGGGGGGGGGGGGGGGGGFGFGGGDGGGFGGGGGGGGGGGGGGFFGGGGFGGGGGGGGGGGGGGGGGGGGGGGGGGGGGGGGGGGGGGGGGGGGGGGDGFFGGGGFFFGGGGFEDFDGGGGGFGGGGGGGGGGGGGGGCG7F:FGGEG7@CFGGFFGGGGGGGGGGGGGGGGGFCF?FFGFGGGGGGGGGGGGGGGGGGGGGFGGGGFGFGGGGGGGGGGGGGGGEGDGGGFFGGGEDGGG3)/4<<AFFGG<4<<-6).-:C:*:)63>993.
@M02542:52:000000000-J9N43:1:1101:11633:7630 1:N:0:GTGAAA
CGGTTTATCACCGGCAGTCTCCCTAGAGTTCCCGACTTAACTCGCTGGCAACTAAGGATAGGGGTTGCGCTCGTTGCGGGACTTAACCCAACATTTCACAACACGAGCTGACGACAGCCATGCAGCACCTGTCTTACGGTTCCCGAAGGCACAACCGCATCTCTGCAGTCTTCCGTAGATGTCAAGAGTAGGTAAGGTTCTTCGCGTTGCGTCGAATTAAACCACATGCTCCACCGCTTGTGCGGGCCCCCGTCAATTCATTTGAGTTTTAATCTTGCGACCGT
+
GGGGGGGGGGGGGGGGGGGFGGGGGGGGGGGGGGGGGGFGGGGGGGGGGFGGGGGGGGGGGGGGGGGGGGGGGGGGGGGGGGGGGGGGGGGGGGGGGGGGGGGGGGGGGGGGDGGEGGGGGFGFGGGGGGGGGGGGGGEGGGGGGEFEGGGG>FGGGGGGGGGGCFFGGGGGGGGG>CCBEEGGCCCFGC@FF9FFFFFGGGGGGGEGGGGGF==@FGF>FFGFFG8@FCGGFGG5EGGFG0@DEGFFGGDFFD0<AGGFDGBFDBFAAF9CF79>)60699)8
@M02542:52:000000000-J9N43:1:1101:26613:7646 1:N:0:GTGAAA
CGGTTTATCACCGGCAGTCTCCCTAGAGTTCCCGACTTAACTCGCTGGCAACTAAGGATAGGGGTTGCGCTCGTTGCGGGACTTAACCCAACATTTCACAACACGAGCTGACGACAGCCATGCAGCACCTGTCTTACGGTTCCCGAAGGCACAACCGCATCTCTGCAGTCTTCCGTAGATGTCAAGAGTAGGTAAGGTTCTTCGCGTTGCGTCGAATTAAACCACATGCTCCACCGCTTGTGCGGGCCCCCGTCAATTCATTTGAGTTTTAATCTTGCGACCGT
+
GGGGGGGGGGGGEGGGGGGGGGGGGGGGGGGGGGGGGGGGGGGGGGGGGGGGGGGGGGGGGGGGGGGGGGGGGGGGGGGGGGGGGGGGGGGGGGGGGGGGGGGGGGGGGGGGGGGEGGGGGGGGGG@FGGGGGGGGGGGGGGGGGGGGGGGGGGGGGGGGGGGGGGGGGGGGGGGGFGGGGGGGGGGGGGGGGBFCFGFGGGGGGGCGCEGGFGGGGGFCGGGGGGGGGECFGGGGGGGGGFFGGC@EGGGFEDBBFGGFGGFFFFFABFFFGG?GADFFFFFF
@M02542:52:000000000-J9N43:1:1101:20976:7656 1:N:0:GTGAAA
CGGTTTATCACCGGCAGTCTCCCTAGAGTTCCCGACTTAACTCGCTGGCAACTAAGGATAGGGGTTGCGCTCGTTGCGGGACTTAACCCAACATTTCACAACACGAGCTGACGACAGCCATGCAGCACCTGTCTTACGGTTCCCGAAGGCACAACCGCATCTCTGCAGTCTTCCGTAGATGTCAAGAGTAGGTAAGGTTCTTCGCGTTGCGTCGAATTAAACCACATGCTCCACCGCTTGTGCGGGCCCCCGTCAATTCATTTGAGTCTTAATCTTGCGACCGT
+
GGGGGGGGGGGGGGGGGGGGGGGGGGGGGGGGGGGGGGGGGGGGGGGGGGGGGGGGGGGGGGGGGGGGGGGGGGGGGGGGGGGGGGGGGGGGGGGGGGGGGGGGGGGGGGGGGGGGGGGGGGGFGGGGGGGGGGGGGGGGGGGGGGGGGGGGGGGGGGGGGGGGGGGGGGGGGGGGGGGGGGGGGGGGGGGGGGGGGGGGGGGGGGGGGGGGFGGGGGGGGGGGGGGGGFGGGGGEGGGGG?FGGGFFGGGFFD?FFFGFGG>@A64<BFFGGGFGAFFFFFEF
@M02542:52:000000000-J9N43:1:1101:15973:7674 1:N:0:GTGAAA
CCCCACCTTCCTCCGGTTTGTCACCGGCAGTCCCATTAGAGTGCCCTTTCGTAGCAACTAATGGCAAGGGTTGCGCTCGTTGCGGGACTTAACCCAACATCTCACGACACGAGCTGACGACAGCCATGCAGCACCTGTGTTACGGCTCTCTTTCGAGCACTCCTCTATCTCTAAAGGATTCCGTACATGTCAAAGGTGGGTAAGGTTTTTCGCGTTGCATCGAATTAAACCACATCGTCCACCGCTTGTGCGGGTCCCCGTCAATTCCTTTGAGTTTCAACCTTGCGGCCGTACTCCCC
+
CCCCCGGGGGGGGGGGGGGGGGGGGGEGFGGGGGGGGGGFGGGGGGGGGGGGGGGGGGGGGGGGGGGGGGGGGGGGGGGGGGGGGGGGGGGGGGGGGGGGGGGGGGGGGGGGGGGGGGGGGGGGGGGGGGGGGGGGGGGGGGGGGGGGGGGGGGGGGGGGGGGGGGGGGGGGGCFFGCFGGGGGGGGGGGGGGGGGGGGGGGGGGFGGGGGEEGEGGGGGGGGGGGGGFGGGGGGGGGGGGGGGGGGGG6EGGDGGGFFGEGFFGGGFFGF44FFFGGFFFFFA<FFGGGEC?FFBFBF
@M02542:52:000000000-J9N43:1:1101:7139:7686 1:N:0:GTGAAA
CGGTTTATCACCGGCAGTCTCCCTAGAGTTCCCGACTTAACTCGCTGGCAACTAAGGATAGGGGTTGCGCTCGTTGCGGGACTTAACCCAACATTTCACAACACGAGCTGACGACAGCCATGCAGCACCTGTCTTACGGTTCCCGAAGGCACAACCGCATCTCTGCAGTCTTCCGTAGATGTCAAGAGTAGGTAAGGTTCTTCGCGTTGCGTCGAATTAAACCACATGCTCCACCGCTTGTTCGGGCCCCCGTCAATTCATTTGAGTTTTAATCTTGCGACCGT
+
GGEGGGGGGFFGG7F+:EECCFGGGFGGGGGGGCGGGGCGFGGCG@E7CCFGGGGGFFGGFGCEGGGGCGGG7FFFEB7@FE@EGGFGFGFEFGGGGFGGGGDE7=CFG=DF+BCG@FGGF<DFCCGDFBFDFFGGGC7FEGGGGGGGGGGG3FFGDGGD*7F9CFGGGGGGFFGF@G5@;<CFFB<:CCCGF,<,CFGGGGGF=E8E8EGGF=E*95<D??C5EGG6CFGGDFFECCCCF24*:<>EGGG:<9(7:FCFF><*)46A<647:>*:).7(42)8
@M02542:52:000000000-J9N43:1:1101:10691:7702 2:N:0:GTGAAA
CGGTTTATCACCGGCAGTCTCCCTAGAGTTCCCGACTTAACTCGCTGGCAACTAAGGATAGGGGTTGCGCTCGTTGCGGGACTTAACCCAACATTTCACAACACGAGCTGACGACAGCCATGCAGCACCTTTCTTACGGTTCCCGAAGGCCCAACCGCATCATCGCAAGCTTCCGTAGATGTCAAGAGTAGGTAAGGTTCTTCGCGTTTCGTCGAATTAAACCACATGCTCCACCGCCTGTGCGGTCCCCCCTCCATTCATTTTTGTTTTACTCTTTCCACCGT
+
GGG@CCEDFFCE@:CC@F<E<FCFFFCFGGGB<@FEFEC@C6@:C@,@C,966C<CCCECF8,@?CB,CF7?F:D<FG:FEGFFDGGFFEFEGEEGCAE9F@DE+@FECFGCFF:3=@FFC8D9,@8=,,,@7,3=B:B,CC6D3C*:@,,@C8B59E7*4,,,4***4?=9<A*0**17CFG=F8B5@;A*)3:6FF40*1:A?>56(0,)3(1<4:CFGA1::E:7C*68F45,9(934)6(7(-4,8C)2*9:)6*5)*7))(((474).)-:*0*1/8))
@M02542:52:000000000-J9N43:1:1101:11171:7726 1:N:0:GTGAAA
CGGTTTATCACCGGCAGTCTCCCTAGAGTTCCCGACTTAACTCGCTGGCAACTAAGGATAGGGGTTGCGCTCGTTGCGGGACTTAACCCAACATTTCACAACACGAGCTGACGACAGCCATGCAGCACCTGTCTTACGGTTCCCGAAGGCACAACCGCATCTCTGCAGTCTTCCGTAGATGTCAAGAGTAGGTAAGGTTCTTCGCGTTGCGTCGAATTAAACCACATGCTCCACCGCTTGTGCGGGCCCCCGTCAATTCATTTGAGTTTTAATCTTGCGACCGT
+
GGGGGGGGGGGGGGGGGGGGGGGGGGGGGGGGGGGGGGGGGGGGGGGGGGGGGGGGGGFGGGGGGGGGGGGGGGGGGGGGGGGGGGGFGGGGGGGGGGGGFGGGGGGGGGGGGGGGGGGGGGGGFGGGGGGGGGGGGGGGGEGGGGGGGGGGGGGGGGGGGGGGGGGGGGGGGGGGGGGGGGGGGGGGGGGGGGGGGGGGGGEGGGGGGGGGFGGGGGGGGGGGGGGGGGGGGGGDECGCF2?DGGEFGGGFFGFFAFG47CAF>BFFBF<FGF=FBF69FFDE
@M02542:52:000000000-J9N43:1:1101:6604:7734 2:N:0:GTGAAA
CCGTAAACGATGTCTACTCACAGTACAAGACCACGAACAGCTAGTAGACATCGTTTACGGCGTGGACTACCCGGGTATCTAATCCTGGTATTACCGG
+
CCCCCGGGFCFGGFGEGGGGGGAEFGGGFCGGGG;FCFGGDGG9EFEFGGGGGGGGG<F:EGF@EC@FGGGGEGDF@8E<FGGGGGGGGGGGGGG7>
@M02542:52:000000000-J9N43:1:1101:9486:7742 1:N:0:GTGAAA
CGGTTTGTCACCGGCAGTCCCATTAGAGTGCCCTTTCGTAGCAACTAATGGCAAGGGTTGCGCTCGTTGCGGGACTTAACCCAACATCTCACGACACGAGCTGACGACAGCCATGCAGCACCTGTGTTACGGCTCTCTTTCGAGCACTCCTCTATCTCTAAAGGATTCCGTACATGTCAAAGGTGGGTAAGGTTTTTCGCGTTGCATTGAATTAAACCACATCATCCACCGCTTGTGCGGGTCCCCGTCAATTCCTTTGAGTTTCAACCTTGCGGCCGTACTCCC
+
GGGGGGGGGGGGGGGGGFECFFGGGGGGGFGGGGGGGGGGGGFGGGGGGGGGGGGGGGGGGGGGGGGGGGGGGGEGGGGGGGGGGGFGFGGGGDGGGGGGGGGGGGGGGGGGGGGGGDGDFGGGGGGGGGGGGGGGGGFGGGGGGGGGGGFFGGGFCGFGGGGGGGGGGGGGGGGGFGGGGGFB?FGGGGGGF:,FGFGEGGGGGGGFGFCFFF?CGCGGGGGGCGGFFCGGDE=CFFECD>5DFGFFEG<?F><=5CFFG>2@AD>2(:7*95><1,4:817?F
@M02542:52:000000000-J9N43:1:1101:13620:7756 1:N:0:GTGAAA
TCCACACCTTCCTCCGGTTTGTCACCGGCAGTCTCATTAGAGTGCCCTTTCGTAGCAACTAATGACAAGGGTTGCGCTCGTTGCGGGACTTAACCCAACATCTCACGACACGAGCTGACGACAGCCATGCAGCACCTGTGTTACGGCTCTCTTTCGAGCACGAAGCCATCTCTGGCAACTTCCGTACATGTCAAAGGTGGGTAAGGTTTTTCGCGTTGCATCGAATTAAACCACATCATCCACCGCTTGTGCGGGTCCCCGTCAATTCCTTTGAGTTTCAACCTTGCGGCCGTACTCCCCC
+
CCCCCGGGGGGGGGGGGGGGGGGGGGGGGGGGGGGGGGGGGGGGGGGGGGGGGGGGGGGGGGGGGGGGGGGGGGGGGGGGGGGGGGGGGGGGGGGGGGGGGGFGGGGGGGGGGGGGGGGGGGGGGGGGGGGGGGGGGGGGGGGGGGGGGGGGGGGGGGGGGGDEEGGGGGFGGFGGGGGGGGGGGGGGGFFGGGGGGGGGGGGGGGGGEGGGGGGGGDGGGGGEGGGGFF7FG5@46CCFGGGGGGEGGGCGGGEGC<FGGGE3CGGFFGFFFGGFGG96<A?2<<>DDGF3720:40>B)
@M02542:52:000000000-J9N43:1:1101:4924:7757 1:N:0:GTGAAA
CGGTTTATCACCGGCAGTCTCCCTAGAGTTCCCGACTTAACTCGCTGGCAACTAAGGATAGGGGTTGCGCTCGTTGCGGGACTTAACCCAACATTTCACAACACGAGCTGACGACAGCCATGCAGCACCTGTCTTACGGTTCCCGAAGGCACAACCGCATCTCTGCAGTCTTCCGTAGATGTCAAGAGTAGGTAAGGTTCTTCGCGTTGCGTCGAATTAAACCACATGCTCCACCGCTTGTGCGGGCCCCCGTCAATTCATTTGAGTTTTAATCTTGCGACCGTT
+
GGGCGGFGGGGE@CEFEGGCCFGFGGGGGGGFGGGGGGFCFGGGEGGGGGGGFGFGGFGGFGGGGGGGGGGGGEGGGGGGGGGGGGFCEGGGGGGGFCFGGGGGGCGEEGFFFCGGEGGGDCGGGGGGGGGCGGGGGFGGGDFFGGECEFGGGGGFGGEEFGGFCFFGFGFFC,:F7FCCFGFGFGGGGGGG:,?,>?@<FGCCECGG=GGEF*:CGGGGGG?CFGFGDFEGGGGGGGEGGFF3=DBEDDGF>GF34<:=>GA4>?F<AAFFGG=>4<(3605>)
@M02542:52:000000000-J9N43:1:1101:7132:7759 2:N:0:GTGAAA
CGGTTTATCACCGGCAGTCTCCCTAGAGTTCCCGACTTAACTCGCTGGCAACTAAGGATAGGGGTTGCGCTCGTTGCGGGACTTAACCCAACATTTCACAACACGAGCTGACGACAGCCATGCAGCACCTGTCTTACGGTTCCCGAAGGCACAACCGCATCTCTGCCGTCTTCCGTAGTTGTCAAGAGTAGGTAAGGTTCTTCGCGTTGCGTCGAATTAAACCACATGCCCCACCGCTGGTGCGGGCCCTCGCCAATGCATTTGAGTTTAAATCTTCCTACCGT
+
GGGFFGFGGGGGEC@@@FFFFGGCGGGGGGGFGGGGGG9EFGGGGGG>FFGGGG8EF,@EFGGGGGDGGGCGGGGGGGDGGGGFGGCAECDCBFGGG9,EFGF7C@F78D,ACCEGG?FGGGGC,6>?GF>3,;DCFGGGC>?@EG58:FG>CFEEDE7?EC7E9B9=:?=>CCC?<5*+34+3:<65A+3/);;FGGFDF;+)3>D((),7(-C07>F47<:E@CF29*.-)).4;1)(4()-7910((//(113((064=F))44-6).-6)4*****1).8
@M02542:52:000000000-J9N43:1:1101:8282:7849 2:N:0:GTGAAA
CGGTTTATCACCGGCAGTCTCCCTAGAGTTCCCGACTTAACTCGCTGGCAACTAAGGATAGGGGGTGCGCTCGTTGCGGGACTTAACCCAACATTTCACAACACGAGCTGACGACAGCCATGCAGCACCTGGCTTACGGTTCCCGAAGGCACAACCGCATCTCTGCAGTCTTCCGTAGATGTCAAGAGTAGGTAAGGTTCTTCGCGTTGCGTCGAATTAGACCACATGCGCCACCGCTTGTGGGGGCCCCCGGCAATTCATTTGAGGTTTAAGTTTGGGAGCGG
+
GGGGC;EE@EFDCFEFC;<C<,C<EEFFFFG<FD@CCGEGGGGGE:BFGGGFC6CEFC,@@EGE+@FGEGCFGGECDGDCCCE<EG?FGG?:7FEGGGGFFGGGD++>=DDFGDB:C8@FCF7,@6,=EFC,@,@CGGGFC3@3@1BCGGFF6DEEGGE*5=@,,?,>2*11+@C<<ED+;<@F7;A5+;@A67+;>==*26+2,;5(459)49D)9>C)*5.*;*637)(-5:<99>*,4)(,70(,(-)1()1(()*6)**))((.(),4)))0*)0)))))
@M02542:52:000000000-J9N43:1:1101:5462:7861 1:N:0:GTGAAA
CGGTTTGTCACCGGCAGTCTCATTAGAGTGCCCTTTCGTAGCAACTAATGACAAGGGTTGCGCTCGTTGCGGGACTTAACCCAACATCTCACGACACGAGCTGACGACAGCCATGCAGCACCTGTGTTACGGCTCTCTTTCGAGCACGAAGCCATCTCTGGCAACTTCCGTACATGTCAAAGGTGGGTAAGGTTTTTCGCGTTGCATCGAATTAAACCACATCATCCACCGCTTGTGCGGGTCCCCGTCAATTCCTTTTAGTTTCAACCTTGCGGCCGTACTCCC
+
ECFGGG@FFGGGFDFGEFGEG9EFFCEECFFDGGCFEFGGGGGEFGDGGFGFEFFGFGCGFGGGGEGCFEGGDCEGFFGGGGGGGGGGGGGGFGGEGCGGGDFGD+BFEEFCFFGGGDF<FFGGGCGFGGFEGCGGGGGCCEFGGGGGGE@FGGCF9FFGCFFCGCF@C7DFEGC<C<BFG,6<8:CE@:C?2FFGGGG58B5:80<@:EFFFGFGGFFD:<<<<79EGC57:EGFC7://,7>7CB<539FFD4@AC*9F:>*6)-6:BFGFGBG>F>61,9;F
@M02542:52:000000000-J9N43:1:1101:9577:7865 1:N:0:GTGAAA
CGGTTTATCACCGGCAGTCTCCCTAGAGTTCCCACCATTACGTGCTGGCAACTAAGGATAAGGGTTGCGCTCGTTGCGGGACTTAACCCAACATTTCACAACACGAGCTGACGACAGCCATGCAGCACCTGTCTTAGCGTTCCCGAAGGCACAACCGCATCTCTGCAGTCTTCGCTAGATGTCAAGAGTAGGTAAGGTTCTTCGCGTTGCGTCGAATTAAACCACATGCTCCACCGCTTGTGCGGGCCCCCGTCAATTCATTTGAGTTTTAATCTTGCGACCGT
+
GGGGGGGGGGGGGGGGGGGGGGGGGGGGGGGGGGGGGGGGGGGGGGGGGGGGGGGGGGGGGGGGGGGGGGGGGGGGGGGGGGGGGGGGGGGGGGGGGGGGGGGGGGGGGGGGGGGCGGGGGGGGGGGGGGGGGGGGGGGGGGGGGGGGGGGGGGGGGGGGG;FGGGGGGGGGGGGDGGGGGGGGGGGGGGGGGGGGGFGFGGGGGGGGGGGGEEGGGGGGGGGGGGGGGGGGGGGGGGGFGBFGGGFFGGGF5DFFFGGFGG2=A?<AFFAGGGFGAD>>FFFF
@M02542:52:000000000-J9N43:1:1101:25517:7870 1:N:0:GTGAAA
CGGTTTATCACCGGCAGTCTCCCTAGAGTTCCCGACTTAACTCGCTGGCAACTAAGGATAGGGGTTGCGCTCGTTGCGGGACTTAACCCAACATTTCACAACACGAGCTGACGACAGCCACGCAGCACCTGTCTTACGGTTCCCGAAGGCACAACCGCATCTCTGCAGTCTTCCGTAGATGTCAAGAGTAGGTAAGGTTCTTCGCGTTGCGTCGAATTAAACCACATGCTCCACCGCTTGTGCGGGCCCCCGTCAATTCATTTGAGTTTTAATCTTGCGACCGT
+
GGGGGGGGGGGGGGGGGGGGGGGGGGGGGGGGGGGGGGGGGGGGGGGGGGGGGGGGGGGGGGGGGGGGGGGGGGGGGGGGGGGGGGGGGGGGGGGGGGGGGGGGGGGGGGGGGGGGGGGGGGGGGGGGGGGGGGGGGGDGGGGGGGGGGGGGGGGGGGGGGGGGGGGGGGGGGGGGGGGGGGGGGGGGGGGGGGGGGGGGGGGGGGGGGGGGFGGGGGGGGGGGGGGGGFGGGGGGGGGGG7BGGGFFGGGFFGFFBGF?FGA726AAFFFGGFBG9A;;>>@D
@M02542:52:000000000-J9N43:1:1101:21901:7885 1:N:0:GTGAAA
CGGTTTATCACCGGCAGTCTCCCTAGAGTTCCCGACTTAACTCGCTGGCAACTAAGGATAGGGGTTGCGCTCGTTGCGGGACTTAACCCAACATTTCACAACACGAGCTGACGACAGCCATGCAGCACCTGTCTTACGGTTCCCGAAGGCACAACCGCATCTCTGCAGTCTTCCGTAGATGTCAAGAGTAGGTAAGGTTCTTCGCGTTGCGTCGAATTAAACCACATGCTCCACCGCTTGTGCGGGCCCCCGTCAATTCATTTGAGTTTTAATCTTGCGACCGT
+
GGGGGGGGGGGGGGGGGGGGGGGGGGECFGGGGGGGGGGGGGGGGGGGGGGGGGGGGGGGGGGGGGGGGGGGGGGGGGGGGGGGGGGGGGGGGGGGGGGGGGGGGGGGGGGGGGGGGGGGGGGGGGGGGGGGGGGGGGGGGGGGGGGGGGGGGGGGGGEGGGGGGGGGGGGGGGGGGGGGGGGGGGGGGGGGGGGGGGGGGGGGGGEGGGGGFGGGGGGGGGGGGGGGGEGGGGGGGGGGG?FGGDFEGGGEFGFBAGGFFGFFFFFFFFFGGF@FFFFFFFFF
@M02542:52:000000000-J9N43:1:1101:10781:7892 2:N:0:GTGAAA
CGGTTTATCACCGGCAGTCTCCCTAGAGTTCCCGACTTAACTCGCTGGCAACTAAGGATAGGGGTTGCGCTCGTTGCGGGACTTAACCCAACATTTCACAACACGAGCTGACGACAGCCATGCAGCACCTGTCTTACGGTTCCCGAAGGCACAACCGCATCTCTGCGGTCTTCCGTAGATGTCAAGAGTAGGTGAGGTTCTTCGCGTTGCGTCGAATTAAACCACATGCTCCCCCGCTTTTGCGGGCCCCCGTCCATTCATTTTGACTTTTATCTTTCTGCCCTC
+
8C@F:CGCACC8;FF7:FGECGDGEE9EFAE<FCFGEGFGFDFB77F@F8EEFGGGFFCE8F8@C:+9FF@FGGFCF>7+8CEFC<EGGEG@DEFGGGGDG:?=B+6@EDFFCF7FCFFDF8,>8@>CFDGGC:@7EEGGCGFG:BCGCGGGGG*:CC95C:F9BCE5>CCFEF*AF=CFFGGFC3;)8+;=4*;74057*;88,.71(<7D>173@@9B>248AFF?G0:3).)((,7()620<0;>>BG3(7)492=<)*1--()))-)))-.2*/***/)0.
@M02542:52:000000000-J9N43:1:1101:24251:7893 1:N:0:GTGAAA
GTCCACACCTTCCTCCGGTTTATCACCGGCAGTCTCCCTAGAGTTCCCGACTTAACTCGCTGGCAACTAAGGATAGGGGTTGCGCTCGTTGCGGGACTTAACCCAACATTTCACAACACGAGCTGACGACAGCCATGCAGCACCTGTCTTACGGTTCCCGAAGGCACAACCGCATCTCTGCAGTCTTCCGTAGATGTCAAGAGTAGGTAAGGTTCTTCGCGTTGCGTCGAATTAAACCACATGCTCCACCGCTTGTGCGGGCCCCCGTCAATTCATTTGAGTTTTAATCTTGCGACCGTAC
+
CCCCCGGGGGGGGGGGGGGGGGGGGGGGGGGGGGGGGGGGGGGGGGGGGGGGGGGGGGGGGGGGGGGGGGGGGGFGGGGGGGGGGGGGGGGGGGGGGGGGGGGGGGGGGGGGGGGGG@FGGGGGGGGGGGGGGGGGGGGGGGGGGGGGGGGGGGGGGGGGGGGGGGGGGGGGGGGGGGGGGGGGGGGGGGGGGGGGGGGGGGGGGGGGGGGGGGGGGGGGGGGGGGGGBGGGGGGGGGGGGGCGFFGGGGDGGGGGGFFGGGEEGGGFFC?FBGGFGGFFFA4<>DFGGGF=9;>BBBFF)
@M02542:52:000000000-J9N43:1:1101:9197:7903 1:N:0:GTGAAA
GTCCACACCTTCCTCCGGTTTATCACCGGCAGTCTCCCTAGAGTTCCCGACTTAACTCGCTGGCAACTAAGGATAGGGGTTGCGCTCGTTGCGGGACTTAACCCAACATTTCACAACACGAGCTGACGACAGCCATGCAGCACCTGTCTTACGGTTCCCGAAGGCACAACCGCATCTCTGCAGTCTTCCGTAGATGTCAAGAGTAGGTAAGGTTCTTCGCGTTGCGTCGAATTAAACCACATGCTCCACCGCTTGTGCGGGCCCCCGTCAATTCATTTGAGTTTTAATCTTGCGACCGTAC
+
CCCCCGGGGGGGGGGGGGGGGGGGGGGGEGEGGGGGGGGGGGGGGGGGGGGGGGGGGGGGGGGGGGGGGGGGGGGFGGGGGGGGGGGGGGGGGGGGGGGGGGGGGGGGGGGGGGGGGGGGGGGGGGGGGGGGGGGGGGGGGGGGFGGFGGGGGDFGEGGGGGGGGCFFGGGGGD@FGGGFGGDFFGGGGGEFGGGGGGGGGGFGGGGGGFGGGGFFFGGEGGEEGDEGE7FGGGGGGGGGGG?FFGGGGGGGEDDF4<:DGGEEGD9DFG?FAGGFGG<F?F4>>4?FCGF>2>09>FF>>
@M02542:52:000000000-J9N43:1:1101:5606:7905 1:N:0:GTGAAA
CGGTTTATCACCGGCAGTCTCCCTAGAGTTCCCGACTTAACTCGCTGGCAACTAAGGATAGGGGTTGCGCTCGTTGCGGGACTTAACCCAACATTTCACAACACGAGCTGACGACAGCCATGCAGCACCTGTCTTACGGTTCCCGAAGGCACAACCGCATCTCTGCAGTCTTCCGTAGATGTCAAGAGTAGGTAAGGTTCTTCGCGTTGCGTCGAATTAAAACACATGCACCACCGCTTGTGCGGGCCCCCGTCAATTCATTTGAGTTTTAATCTTGCGACCGT
+
GGGG:CEGGGFC,6F66CC@CEDFEEFFGFGGGGGGGG<FFFFGGGG7F,ECFFGGGFF@E<8EFCFFGGEFFFCEFEFGGCFEDFGGCGGGD<FDE??FGGFEC>@EGGG,BFGGGGG@FEFFDFFC@FCEGFFFGGCCGEGE:*@C:<@AFAFEEGEBEAF9CFGGG?CCCG:CFEEGGGF99CCEFCF9<,<FFGC9BCGCEEEGD5EC@CE5CG<DF+<FFG80<+0:2;EGDDCDD?FCGGFFGGGFFGFEAGGFF*592856><>GGF8C4<;>B67@
@M02542:52:000000000-J9N43:1:1101:19224:7915 1:N:0:GTGAAA
CGGTTTATCACCGGCAGTCTCCCTAGAGTTCCCGACTTAACTCGCTGGCAACTAAGGATAGGGGTTGCGCTCGTTGCGGGACTTAACCCAACATTTCACAACACGAGCTGACGACAGCCATGCAGCACCTGTCTTACGGTTCCCGAAGGCACAACCGCATCTCTGCAGTCTTCCGTAGATGTCAAGAGTAGGTAAGGTTCTTCGCGTTGCGTCGAATTAAACCACATGCTCCACCGCTTGTGCGGGCCCCCGTCAATTCATTTGAGTTTTAATCTTGCGACCGT
+
GGGGGGGGGGGGGGGGGGGFGGGGGGGGGGGGGGGGGGGGGGGGGGGGGGGGGGGGGGGGGGGGGGGGGGGGGGGGGGGGGGGGGGGGGGGGGGGGGGGGGEGGGGGGGGGFFGGGGGGGGGGGGGGGGGGCFFGGGGGGGGGGGGGGGGGGGGGGGGGGGGGGCGGGGGGGGGGGGGGGGGGGGGGDFGGGGGGGGGGGGGGGGGGGGGGGFGGGGGFGGGGGGGGDDEEGGGGGGCGGGFFGEGFDGGGFFDFFFGGFFGFFFBBFFBFGGGFGBFFFFF3B
@M02542:52:000000000-J9N43:1:1101:5263:7949 1:N:0:GTGAAA
CGGTTTATCACCGGCAGTCTCCCTAGAGTTCCCGACTTAACTCGCTGGCAACTAAGGATAGGTGTTGCGCTCGTTGCGGGACTTAACCCAACATTTCACAACACGAGCTGACGACAGCCATGCAGCACCTGTCTTACGGTTCCCGAAGGCACAACCGAATCTCTGCAGTCTTCCGTAGATTTCAAGAGTAGGTAAGGCTCTTCGCGTTGCGTCGAATTAAACCAAATGCTTCACCTCTTTTGCGGGCCCCCGTCAATTCATTTGAGTTTTAATCTTTCGACCGT
+
@F+@@C<FGGGG;@7F@FFGGGDCCA9<CEC,EFGGG@AFAFGE@FEC:CFCC8ECGFGCG8,,CC8?>F:F==C,BBF7::E9FGDGGGDFC8CFFGF?BFGC+@=:FFFD7B:B+B+3<FDG,FBDDE,EC9CFF<>,8+D<+CF**6<F,@CC>*>FF,DFF@9>?FGGCC*,2**2,,@@C97,5?;92:B,++50:B;FC*/3*;*=5*/8*:@*<<CC*2C?CF+CCC@+:CC7:)7/2)7)C)/7>71)-+09::)*--6>BB4C0*1:448?F9)7
@M02542:52:000000000-J9N43:1:1101:26422:7964 2:N:0:GTGAAA
CGGTTTGTCACCGGCAGTCTCATTAGAGTGCCCTTTCGTAGCAACTAATGACAAGGGTTGCGCTCGTTGCGGGACTTAACCCAACATCTCACGACACGAGCTGACGACAGCCATGCAGCACCTGTGTGCAGGTTCTCTTTCGAGCACCAATCCATCTCTGGAAAGTTCCTGCCATGTCAAGGGTAGGTAAGGTTTTTCGCGTTGCATCGAATTAATCCACATCATCCACCGCTTTTGCGGGTCCCCGTCAATTCCTTTGAGTTTTAACCTTGCGGCCGTCCCCCC
+
GGGGGCGGGGGGGGGGGGGEFGGGGGGDFGGGGGGFFGGGGGGGGGGCFFAFFGGGDGGCGGGGGGGGGEGG7FEGGFFGGGGGGGGG?E9FFGGGFBCCCGFFFGDGCCBFGF88,?F<DGFFGGGGGGGFCGFGGGGGF+D8CEFCD5@FGFEGGGGGGFGG>D?<DG@FD6,,5:9A*ADFG9?B>A6A487?C8?DBD))34:77F@A?ECCF+>A<3@G+<A36<9477).)2)-(4;?F:>:::*:67C<<<4<?*=AF2827A7426()1)8)..)87
@M02542:52:000000000-J9N43:1:1101:23829:7994 2:N:0:GTGAAA
CGGTTTGTCACCGGCAGTCCCATTAGAGTGCCCTTTCGTAGCAACTAATGGCAAGGGTTGCGCTCGTTGCGGGACTTAACCCAACATCTCACGACACGAGCTGACGACAGCCATGCAGCACCTGTGTTACGGCTCTCTTTCGAGCACTCCTCTATCTCTAAAGGATTCCGTACATGTCAAAGGTGGGTAAGGTTTTTACCGTTGCATCCAATTAAACCACATCATCCACCGCTTGTTCCGGTCCCCGTCAATTCCTTTAGGTTTCCACCTTGCGGCCGTACCTCC
+
GGGGGGGGGGGGGGGGGGGGGGGGGGCCEFGGGGGGGGGGGGGGGGGFGGGGGGGGGGFGGGGGGGGGFGGGGGGGGG?FFGGGGGGGGGGGGGGGGEGGGGGGGGGGGGGGGGGGFGGFGGFGFGGGCGBEG>EFGGGG;>@,C7D8FGGG9C;DFGA<AACGGC?9FF9*14:7:CCFFE;8<6?EFA=F4?FGG5**08>5;A@E(/6F44FFFAC>F8;9++/5<539>@>3)2*41760@?>:18C>47:)6)*)./=<>)448?74((-59)8)5)*/8
@M02542:52:000000000-J9N43:1:1101:16140:8006 1:N:0:GTGAAA
CGGTTTATCACCGGCAGTCTCCCTAGAGTTCCCGACTTAACTCGCTGGCAACTAAGGATAGGGGTTGCGCTCGTTGCGGGACTTAACCCAACATTTCACAACACGAGCTGACGACAGCCATGCAGCACCTGTCTTACGGTTCCCGAAGGCACAACCGCATCTCTGCAGTCTTCCGTAGATGTCAAGAGTAGGTAAGGTTCTTCGCGTTGCGTCGAATTAAACCGCATGCTCCACCGCTTGTGCGGGCCCCCGTCAATTCATTTGAGTTTTAATCTTGCGACCGT
+
GGGGGGGGGGGGGGGGGGGGGGGGGGGGGGGGGGGGGGGGGGGGGGGGGGGGGGGGGGGGGGGGGGGGGGGGGGGGGGGGGGGGGGGGGGGGGGGGGGGGGGGGGGGGGGGGGGGGGGGGCGGGGGGGGGGGGGGGGGGGGGGGGGGGGGGGGGGGGGGGGGGGGGGGGGGGGGGGGGGGGGGGGGGGGGGGGGGGGGGGGGGGGGGGGGGGFGGGGGGGGGGGDGGGGGGGGGGGGDGGGFBDGGEFGGGFBDFFFGGFGGFFFFFADFFFGC?F9ABFFFEF
@M02542:52:000000000-J9N43:1:1101:6261:8022 2:N:0:GTGAAA
CGGTTTGTCACCGGCAGTCTCCTTAGAGTGCCCACCATTACGTGCTGGTAACTAAGGCCAAGGGTTGCGCTCGTTACGGGACTTAACCCAACATCTCCCGACACGGGCTGACGACAGCCATGCAGCACCTGTGTCTGAGTTCCCGAAGGCACAAATCCAACTCTGGAAAGTTCTCAGCATGTCATGGCCAGGTAAGGTTCTTCGCGTTGCTTCGAATTAAACCACATGCTCCACCGCTTGTCTGGGCCCCCGGCAACTCCATTGAGTTTAACCCTTTCGGCCGT
+
GGGFD;F6,CE<CEEC:FFC<EEFGGDGFDFEGGGGGGF9CEEFDGGGGGG<EF8FF,:,BF@,@8+,>:=FFEFBF,?+8@FFGGA<FC+B<E@,?,467F+@F++8>+,A+C:+FF:AC88,,@,=DCC,7@CDDGCE99BC>++@F>F>,8,DCF,,1:9ECC98,*,35,,,24=AA9:F+/*))/)258=C6=+41:@)1=A01>)+92*)8FC6C=,***).02:7)77((-*(.)).8160(())()),(5*),1*.)..6<:4681(7*85)).))
@M02542:52:000000000-J9N43:1:1101:14271:8029 1:N:0:GTGAAA
CGGTTTGTCACCGGCAGTCTCCTTAGAGTGCCCACCATTACGTGCTGGTAACTAAGGACAAGGGTTGCGCTCGTTACGGGACTTAACCCAACATCTCACGACACGAGCTGACGACAGCCATGCAGCACCTGTGTCTGAGTTCCCGAAGGCACCAATCCATCTCTGGAAAGTTCTCAGCATGTCAAGGCCAGGTAAGGTTCTTCGCGTTGCTTCGAATTAAACCACATGCTCCACCGCTTGTGCGGGCCCCCGTCAATTCATTTGAGTTTTAACCTTGCGGCCGT
+
GGGGGDGGGGGGGGGGGGGGGGGGGGGGGGGGGGGGGGGGGGGGGGGGGGGGGGGGGGGGGGGGGGGGGGGGGGGGGGGGGGGGGGGFGGGGGGGFGGGGGGGGGGGGGGGGGGGGGGGGGGGGGGGGGGGGGGGGGGGGGGGGGGGGGGCGGGGGFGGGGGGGFGGGGGFGGGGGGGGGGFGG9DEGGGGGGGGGGCDFFF;CGGGGGEGGFGGGGD?FGGGFFGF?F<CGGDGGGGGGG:FGGGFFGGG5BG?DFGD?FGF?9<<AF<2FFFFGA?B99>E5
@M02542:52:000000000-J9N43:1:1101:3243:8043 2:N:0:GTGAAA
CGGTTTATCCCGGCAGTCTCCCTAGAGTTCCCGACTTAACTCGCTGGCAACTAAGGATAGGGGTTGCGCTCGTTGCGGGACTTAACCCAACATTTCACAACACGAGCTGACGACAGCCATGCAGCACCTGTCTTACGGTTCCCGAAGGCACAACCGCATCTCTGCAGTCTTCCGTAGATGTCAAGAGTAGGTAAGGTTCTTCGCGTTGCGTCGAATTAAACCACATGCTCCAACGCTTGTGCGGTCCCCCGTCAACCCCTTTGAGTTTTAATCTTTCCACCGTCC
+
GGGFGGGGGFFECEGEGGGAFGGGGDDGGGGFGCGGGFGGGGGGGGGGGGGGGGGCF<,CFFFGEEFGGGGGGGFEGFGG7FFGFGGGEGGFFAFGAE<FECGGDCCCFF?3=FF=DFGE8DEFFGFGCF,,@=;2>EFEGGGGGGCEGGGGGGGGGGEECC7,,<:CCFFFGDFFDGFFFF:CC4AFF=BCEFFGCEFGFA>)4BB,()-8,33))9<4722@C8?>*?42)9)(,491:)24),2:(()*-194(-)-(9@)3<4<25).)))**/195)))0
@M02542:52:000000000-J9N43:1:1101:8420:8068 2:N:0:GTGAAA
CGGTTTATCACCGGCAGTCTCCCTAGAGTTCCCGACTTAACTCGCTGGCAACTAAGGATAGGGGTTGCGCTCGTTGCGGGACTTAACCCAACATTTCACAACACGAGCTGACGACAGCCATGCAGCACCTGTCTTACGGTTCCCGAAGGCACAACCGCATCTCTGCAGTCTTCCGTAGATGTCAAGAGTAGGTAAGGTTCTTCGCGTTGCGTCGAATTAAACCACATGCCCCACCGCTTGGGCGGGCCCCCGTCAATTCATTTGAGTTTTAATTTTGCGACCGTG
+
GGGGGGGGGGGGGEGFGGGFGGDGGGGGGGGGGGGGGGFGGGGGGGGGGGFGGGGGGGGGGGGGGGGGGGGDGGGGGGGGGGGGGGGGGGGGGGGGGGGGGGGGGGGGGGGGGEGGEGGGGGGFG8FGFGGGFGGGGGGFGGGGGGGEEFCGGFGGDCE*::@@EF9FCFF@EGGGG=DFFGFFGFA57CFF);:FF:B;8AFF6BB;>B;BBBD7?3@FGABC8/92*21,)7;9967((,21>;6019))(1*4))9:-69<)()-6))))).:**75;750)
@M02542:52:000000000-J9N43:1:1101:26009:8072 2:N:0:GTGAAA
CGGTTTATCACCGGCAGTCTCCCTAGAGTTCCCGACTTAACTCGCTGGCAGCTAAGGATAGGGGTTGCGCTCGTTGCGGGACTTAACCCAACATTTCACAACACGAGCTGACGACAGCCATGCAGCACCTGTCTTACGGTTCCCGAAGGCACAACCGCATCTCTGCAGTCTTCCGTAGATGTCAAGAGTAGGTAAGGTTCTTCGCGTTGCGTCGAATTAAACCACATGCCCCACCGCTTATGCGGGCCCCCGTCCATTCATTTGAGTTTTAATCTTTCCACCGTT
+
GGGGGDGGGGGGGGGGGGGEGGGGGGGGGGGGGGGGGGGGGGGGGGGGGGGGGGGGGGGGGGGGGGGGGDEGGGGGGGDGGGGGGGGGGGGGGGGGGGGGGGGGGGGGDEGGGGGGGGGGGGGGGGGGGGCGGFGGGD@>BEGGGGGGGGGGGFGDGDEGGFGG7CEGGGGFGGGGGEC>AGFFGFFAFFFFEFGGFFA>FFF>DDEFFFFFB>DFFFFFGF?FC@FFG*(4>:>B67D6<926@BFB>BG3:C)49>FADFF24(-546A7><:C>@*9*7)0)
@M02542:52:000000000-J9N43:1:1101:10484:8118 2:N:0:GTGAAA
CGGTTTATCACCGGCTGTCTCCCTAGAGTTCCCGACTTAACTCGCTGGCAACTAAGGATAGGGGTTGCGCTCGTTGCGGGACTTAACCCAACATTTCACCACACGAGCTGACGACAGCCATGCAGCACCTGTCTTACGGTTCCCGAAGCCAAAACCGCATCTCTGCAGTCTTCAGTAGATGTCAAGAGTAGGTAAGGTTCTTCGCGTTGCGTCGAATTAAACAACATGTCCCACCGCTGGTGGGGGCTCCCGCACATTCATTTGAGCTTTAATCTTTCGACCTC
+
67@77FCECGF@@@F+7E6FCGEE<8,CFCGC,@,7@FEGE,C,@@,+8@,6@@,CAC69A,,@@+6EFG+,@=<<FCFEC+B,5:EF8:FFFED@F?,,BDE@FGFGE8FF>C:F7FCCF8,FAD8?88FD,=@CF6F@+@,4>BEC*64,7@8:****15,=,4>C6;1=E>,=8,=FA@D8+.*2+1+=7;CCFGFCAF+0(..,6B;E6(957@F7DD2EGF7:**.)/).((()(.(((046((-91(111-<444BB)63))52)-)-47**.0)).)
@M02542:52:000000000-J9N43:1:1101:27299:8137 1:N:0:GTGAAA
CGGTTTATCACCGGCAGTCTCCCTAGAGTTCCCGACTTAACTCGCTGGCAACTAAGGATAGGGGTTGCGCTCGTTGCGGGACTTAACCCAACATTTCACAACACGAGCTGACGACAGCCATGCAGCACCTGTCTTACGGTTCCCGAAGGCACAACCGCATCTCTGCAGTCTTCCGTAGATGTCAAGAGTAGGTAAGGTTCTTCGCGTTGCGTCGAATTAAACCACATGCTCCACCGCTTGTGCGGGCCCCCGTCAATTCATTTGAGTTTTAATCTTGCGACCGT
+
GGGGGGGGGGGGGGGGGGGGGGGGGGGGGGGGGGGGGGGGGGGGGGGGGGGGGGGGGGGGGGGGGGGGGGGGGGGGGGG>FEFGGGGGGGGGGGGGGGGGGGGGGGGGGGGGGGGGGGGGGGGGGGGFGGGGGGGGGGGGGGGGEGGGGGGFGGGGGGDEGGFFGGGGGGGGGGGGGGDGFFGFFFFFGGGGEFGDGGGGGGDCEGGEEGCEBEGGGGFGGGGGGGGGD?FGFFGGGGGGGFF3EDEFGGGFFGFFFGG4DGFFD?AFF>A6DFFG9A76;>@)
@M02542:52:000000000-J9N43:1:1101:18251:8166 2:N:0:GTGAAA
CGGTTTATCACCGGCAGTCTCCCTAGAGTTCCCGACTTAACTCGCTGGCAACTAAGGATAGGGGTTGCGCTCGTTGCGGGACTTAACCCAACATTTCACAACACGAGCTGACGACAGCCATGCAGCACCTGTCTTACGGTTCCCGAAGGCACAACCGCATCTCTGCAGTCTTCCGTAGATGTCAAGAGTAGGTAAGGTTCTTCGCGTTGCGTCGAATTAAACCACATTCCCCACCGCTTGTTCGGGCCCCCCTTCACTCATTTGAGTTTTTATCTTTCGACCGG
+
GGGGG@FGGGGGG7CC@FGEGFGGGGGGGGGGGGGGGGGGGGGGGGGGGEFGGGGGGFFFGGFGGGGGGGGGGGGDFGGGGGGGGGGGGGDGGFGGGGGGGGCE7@C+@AFDDGCCF@FGFGCDCFGFGGFFGGGFGFGFEC6ECGEC>C,,3DCEGGE*;,B<CFCFC<189F4CC?58B=@6CEFACF687A7CFA=D8;=><:8>,)-73,9>4>EBF8BG*/9-**.17.<1317(()63)90;>;3)(*25)-/.)==))-)-6)((.)):*9)853.)
@M02542:52:000000000-J9N43:1:1101:10905:8174 1:N:0:GTGAAA
CACACCTTCCTCCGGTTTATCACCGGCAGTCTCCCTAGAGTTCCCGACTTAACTCGCTGGCAACTAAGGATAGGGGTTGCGCTCGTTGCGGGACTTAACCCAACATTTCACAACACGAGCTGACGACAGCCATGCAGCACCTGTCTTACGGTTCCCGAAGGCACAACCGCATCTCTGCAGTCTTCCGTAGATGTCAAGAGTAGGTAAGGTTCTTCGCGTTGCGTCGAATTAAACCACATGCTCCACCGCTTGTGCGGGCCCCCGTCAATTCATTTGAGTTTTAATCTTGCGACCGTACTCC
+
CCCCCGGGGGGGFGG@GGGGGGGGGGGGGGGGGGGGGGGGGGFFGDEGEGFCFGDGGGGGGGGGEGGGGFGFFDGGGGGGDFEEGGGGGGD>FGGGGGGGGGGGGGGGFGFGGFFGGGEGGGGGGGGGGCFGGFFDFGFFFGGGGGGGFGGGGGGGGGGGEGGGGGGDGGGCGGG<CFFFGGGFGGGGGGGGGGGFCEFGFFFFGGGGGFGGGGC:ECEGGGGGG5=EFGCGGGGGGGGFGFGGGGGGGGGGG*<DC>EDGC5>:DGEFGFFF7>7>CA=AAFFFA<FFG3C99>FBFF??
@M02542:52:000000000-J9N43:1:1101:9297:8182 1:N:0:GTGAAA
CGGTTTGTCACCGGCAGTCTCCTTAGAGTGCCCACCATTACGTGCTGGTAACTAAGGACAAGGGTTGCGCTCGTTACGGGACTTAACCCAACATCTCACGACACGAGCTGACGACAGCCATGCAGCACCTGTGTCTGAGTTCCCGAAGGCACCAATCCATCTCTGGAAAGTTCTCAGCATGTCAAGGCCAGGTAAGGTTCTTCGCGTTGCTTCGAATTAAACCACATGCTCCACCGCTTGTGCGGGCCCCCGTCAATTCATTTGAGTTTTAACCTTGCGGCCGT
+
GGGGGGGGGGGGGGGGGGGGGGGGGGGGGGGGGGGGGGGGGGGGGGGGGGGGGGGGGGGGGGGGGGGGGGGGGGGGGGGGGGGGGGGGGGGGGGGGGGGGGGGGGGGGGGGGGDGGGGGAGGGGGGGGGGGGGGGGGGGGGGGGGGGGGGGGGGGGGGGGGGGGGGGGGGGGGGGGGGGGGGGGGFFGGGGGGGGGGGGGGGGFEGGGGGGGF5FGGGGGGGGGGGGGGGGGGGGGGGGFGDFGGGFDGGD>@GBFBGGFGGFFB?AA<AA6FFFFDFFFF>@D
@M02542:52:000000000-J9N43:1:1101:20745:8189 1:N:0:GTGAAA
CGGTTTATCACCGGCAGTCTCCCTAGAGTTCCCGACTTAACTCGCTGGCAACTAAGGATAGGGGTTGCGCTCGTTGCGGGACTTAACCCAACATTTCACAACACGAGCTGACGACAGCCATGCAGCACCTGTCTTACGGTTCCCGAAGGCACAACCGCATCTCTGCAGTCTTCCGTAGATGTCAAGAGTAGGTAAGGTTCTTCGCGTTGCGTCGAATTAAACCACATGCTCCACCGCTTGTGCGGGCCCCCGTCAACTCATTTGAGTTTTAATCTTGCGACCGT
+
GGGGGGGGGGGGGGGGGGGGGGGGGGGGGGGGGGGGGGGGGGGGGGGGGGGGGGGGGGGGGGGGGGGGGGGGGGGGGGGGGGGGGGGGGGGGGGGGGGGGGGGGGGGGGGGGGGGGGGGGGGGGGGGGGGGGGGGGGGGGGGGGGGGGGGGGGGGGGGGCGGGGGGGGGGGGGGGGGGGGGGGGGGGGGGGGGGGGGGGGGGGGGGGGDGGGFGGGGGGGGGGGGGGGGGGGGGGGGGGGG?FGGGFFGG<>>C:52+**:D9BA:AFFAA67>F7)9-(41)5
@M02542:52:000000000-J9N43:1:1101:25542:8193 1:N:0:GTGAAA
CGGTTTATCACCGGCAGTCTCCCTAGAGTTCCCGACTTAACTCGCTGGCAACTAAGGATAGGGGTTGCGCTCGTTGCGGGACTTAACCCAACATTTCACAACACGAGCTGACGACAGCCATGCAGCACCTGTCTTACGGTTCCCGAAGGCACAACCGCATCTCTGCAGTCTTCCGTAGATGTCAAGAGTAGGTAAGGTTCTTCGCGTTGCGTCGAATTAAACCACATGCTCCACCGCTTGTGCGGGCCCCCGTCAATTCATTTGAGTTTTAATCTTGCGACCGT
+
GGGGGGGGGGGGGGGGGGGGGGGGGGGGGGGGGGGGGGGGGGGGGGGGGGGGGGGGGGGGGGGGGGGGGGGGGGGGGGGGGGGGGGGGGGGGGGGGGGGGGGGGGGGGGGGGGGGGGGGGGGGGGGGGGGGGGGGGGGGGGGGGGGGGGGGGGGGGGGGGGGGGGGGGGGGGGGGGGGGGGGGGGGGGGGGGGGGGGGGGGGGGGGGGGGGGFCGGGGGGGGGGGGGGGGGGGGGGGGGGG0?DGGFFEDDDDDFFFGGFGGBFFFFFFFFGGFFG<DFFFFFE
@M02542:52:000000000-J9N43:1:1101:19222:8218 1:N:0:GTGAAA
CTCAGCAACACAAAACGAGGGTTTCGCTCGTTATAGGACTTGACCAAACATCGCACGACACGAGCTGACGACAGCCATGCAGCACCTGTATGAAAGTAAGTACCATCCCGTTAAGGACAGGCTTTCTTGTTCATATGTCAAGGGCTGGTAAGGTTTTGCGCGTTGTATCGAATTAAACCACATGCTCCACCGCTTGTGCAGGCCCCCGTCAATTCCTTTGAGTTTCGGTCTTGCGACCGTACTCCCCAGGCGGAGTGTTTCACGCGTTAGCTGGGCCCCTGATCCGCGTAGACCAAGGGCG
+
CCC9BFCFGEGFFCFFGGEDCEFCFGGFFGCCGGGGG,CFGC<FFGFE<FFG,@BFFGEGEE@:C+ED@FCCFFFFGF<=F<FG=E<FFEFFDFFGF?FFFGEFEAE=FB?FFGAFCGFC7=FGGEFGCGG<EFGGCFEEEF8FGBFGGGGGFF??FFGG@@FFCC9EF7C<FFFEFFGGGGGGGG;3<>>@C7BFG,>C?8F>CGCCGFE:9:;9CBCG7CGF;9:?:EGC:FECEE::CCC7CCC*1/*175:DGAFC9:*.:9CB><2@46*)7C6F<().)4(7)/)1:)(,((0<8
@M02542:52:000000000-J9N43:1:1101:13439:8218 1:N:0:GTGAAA
CGAGTTGACCCCGGCAGTCTCTCATGAGTCCCCAACCAAATGCTGGCAACATAAGACAAGGGTTGCGCTCGTTGCGGGACTTAACCCAACATCTCACGACACGAGCTGACGACAACCATGCACCACCTGTACACCAGCCACAAAGGGAAACTACATCTCTGCAGCGGTCCGGTGTATGTCAAGCCCAGGTAAGGTTCTTCGCGTTGCATCGAATTAATCCACATGCTCCGCCGCTTGTGCGGGCCCCCGTCAATTCCTTTGAGTTTTAGCCTTGCGGCCGTACTC
+
GGGGGGGGGGGGGGGGGGGGGGGGGGGGGGGGGGGGGGGGGGGGGGGGGGGGGGGGGGGGGGGGGGGGGGGGGGGGGGGGGGGGGGGGGGGGGGGGGGGGGGGGGGGGGGGGGGGGGGGFGGGGGGGGGGGGGGGGGGGGGGGGGGGFGGGGGGGFGGGGFGGGGGCGGGGGGGGGGGGGGGGGGGGGGGGGGGGGGGGGGGGGGEGGGGGGFGGGGGGGGGGGFGEEGGGGDGGGGGCFD>FGGGFEGGGFFG>FFGGFCF?F>AF9<DFGG*?369BFF6E38
@M02542:52:000000000-J9N43:1:1101:11049:8226 2:N:0:GTGAAA
CGGTTTATCACCGGCAGTCTCCCTAGAGTTCCCGACTTAACTCGCTGGCAACTAAGGATAGGGGTTGCGCTCGTTGCGGGACTTAACCCAACATTTCACAACACGAGCTGACGACAGCCATGCAGCACCTGTCTTACGGTTCCCGAAGGCACAACCGCATCTCTGCAGTCTTCCGTAGATGTCAAGAGTAGGTAAGGTTCTTCGCGTTGCGTCGAATTAAACCACATGCTCCACCGCTTGTGAGGGCCCCCGTCAATTCATTTAAGTTTTAATCTTGCGACCGT
+
GGGGGGGGGGGGGGGGGGGGGGGGGGGGGGGGGGGGGGGGGGGGGGG7EGGGGGGGGGGGGGGGGDGGGGGGGGGGGGGGDGGGGGGGEFGGGGGGGGGGGGGGCFEGECFGGGGGGGGGFGFGGGGFGGFGGGGFDFGCGG?EEGEGGG6@ECE5DGG>E?CC?<>F9C,BCFGG<?D=FCGFGFBFFCFFFFCDG<ACFC8>DEFF9F1891D5:>FFF2?CFFFFG7<?F>@7>;G08)-)8?(346C),1*49A4:<B=)-65:A<2:><6F*0))75))
@M02542:52:000000000-J9N43:1:1101:21833:8231 1:N:0:GTGAAA
TCTACTTGCGTAGGCAGTCTCACTAGAGTCCCCAACTGAATGATGGCAACTAGTGACAGGGGTTGCGCTCGTTGCAGGACTCAACCTAACACCTCACGGCACGAGCTGACGACAACCATGCAGCACCTTGAAAATTGCCCGAAGGAAGGTCTATTTCTAAACCGATCAATTCCCATTTAAGCCTTGGTAAGGTTCCTCGCGTATCATCGAATTAAACCACATAATCCACCGCTTGTGCGGGCCCCCGTCAATTCCTTTGAGTTTCAAACTCGCGTTCGTACTCCC
+
GGGGGGGGGGGGGGGGGGGGGGGGGGECCFFGGGGGGGGGGGGGGGGGGGGGGGGGGGGGGGGGGGGGGGGGGGGGGGGGGGGGGGGGGGGGGFGGGGGGGGGGGGGGGGGGGGGGGGGGGGEFGGGGGGGFGGGGGGGGGGGGGGGGGGGGGGGGGGGGGGGGGGGGGGGGGGGGGGGGGGGGGGGGGGGGGGGGGGGGGGEEGGGGFGDGFGGGGFGGGGGGGGGGGGGGGGGGGGEDCBEGGGFFGGDFFG>FFGGFGGBFFFA<27?GGGFGFFFBF<FFF
@M02542:52:000000000-J9N43:1:1101:28369:8250 2:N:0:GTGAAA
CGGTTTATCACCGGCAGTCTCCCTAGAGTTCCCGACTTAACTCGCTGGCAACTAAGGATCGGGGTTGCGCTCGTTGCGGGACTTAACCCAACATCTCACAACACGAGCTGACGACAGCCATGCAGCACCTGTCTTACGGTTCCCGAAGGCACAACCGCATCTCTGCGGTCTTCCGTAGATGTCAAGAGTGGGTAAGGTTCTTCGCGGTGCGTCCAATTAAACCACATGCTCCCCCGCTTGTTCGGGCCCCCTGCCATTCATTTCGGCTTTAATCTTTCGCCCGT
+
FGGGGDGGGGGGG>FECFG,EFGGGFCGGGFGGGGGGGCGDEGEGGGEGGGGGGGGGGG8B:FGGFFF@ECCF7F,CF7CCFGGGGFGFEFGGGGFGAFFGGGEFEFGEGGDGEEFGGFGGCCCC?:?GGGGGGGGGDGGFGGF8ECDECFG>>E*?EEEG7C=,CGGGGGFGGEG5EDFFEGAGF*);;5F0A4CGCFC=C:52))-4>>>0(1/=?7F*41CFG4)9*).)07(11<0.).(0-46-3>)-*9:B9*-6@@)(2(4(5.5<A)**1))07>>
@M02542:52:000000000-J9N43:1:1101:28718:8279 1:N:0:GTGAAA
CGGTTTATCACCGGCAGTCTCCCTAGAGTTCCCGACTTAACTCGCTGGCAACTAAGGATAGGGGTTGCGCTCGTTGCGGGACTTAACCCAACATCTCACAACACGAGCTGACGACAGCCATGCAGCACCTGTCTTACGGTTCCCGAAGGCACAACCGCATCTCTGCAGTCTTCCGTAGATGTCAAGAGTAGGTAAGGTTCTTCGCGTTGCGTCGAATTAAACCACATGCTCCACCGCTTGTGCGGGCCCCCGTCAATTCATTTGAGTTTTAATCTTGCGACCGT
+
FEE@:FGEFGGGFEG7:FFF<FFEFE<EFAFECC@@@FGGGGG@C@:+CFECFFDAFC@FF<@FG=CFGG:CGGFEFGG7FFG@EEGGFFFGGFE58BED,BFGGG7FG<FGCGEGDGE<F==DCG8@,<FGFGFGF@EFGGGF7B@CDF:FGGGGEE<>C@FCGGGDGFG<BFF:<<*?CFFGC928FGCC<BEFFFFFG@BFGD:CC5/C>C=59=<*<+;CFGF:C@:F?6;?EDEGGFFGGG>0C<DE>DBBBFGFGFAFA:.<AFA*:7=F<999;957
@M02542:52:000000000-J9N43:1:1101:28141:8286 1:N:0:GTGAAA
CGGTTTATCACCGGCAGTCTCCTTTGAGTTCCCGACCGAATCGCTGGCAACAAAGGATAAGGGTTGCGCTCGTTGCGGGACTTAACCCAACATTTCACAACACGAGCTGACGACAGCCATGCAGCACCTGTCTCACGGTTCCCGAAGGCACTAAGGCATCTCTGCCAAATTCCGTGGATGTCAAGAGTAGGTAAGGTTCTTCGCGTTGCATCGAATTAAACCACATGCTCCACCGCTTGTGCGGGCCCCCGTCAATTCATTTGAGTTTTAACCTTGCGGCCGTAC
+
GGGGGGGGGGGGCGGFGGGFFGGGGGGGGGGGGGGGEG8888:<FGDGGGGGGGGGGGFFGGGGGGGEGGFGGGGGGGGGGGGGGGGGGGGGGGGGGGGGG,BFFCBFFGGGGGGGGGGGGFGGFGGGGGGGGGCFGGGGGGGGGGEGGGGAFGCGGGFEGGGGGGGG7FCCGGGGGGGFGGFFGGGGGGGGGGGC9FFGGGGGGGGGGGGGBFCFFGGGGGGGFG66CCGGGGGGCG5<4<>5557DGG)7>3<?>F78CFDFF599:48F=DFD:>9>9;EB)
@M02542:52:000000000-J9N43:1:1101:20774:8289 1:N:0:GTGAAA
CGGTTTATCACCGGCAGTCTCCCTAGAGTTCCCGACTTAACTCGCTGGCAACTAAGGATAGGGGTTGCGCTCGTTGCGGGACTTAACCCAACATTTCACAACACGAGCTGACGACAGCCATGCAGCACCTGTCTTACGGTTCCCGAAGGCACAACCGCATCTCTGCAGTCTTCCGTAGATGTCAAGAGTAGGTAAGGTTCTTCGCGTTGCGTCGAATTAAACCACATGCTCCACCGCTTGTGCGGGCCCCCGTCAATTCATTTGAGTTTTAATCTTTCGACCGT
+
FCEGGGGGEFGGGEGF@;E<FGDED@E<CFGFGGGGGGGGGGGEDGGGGGGGGGGGGGGGGGGGGDGGGGGGGGGGGGGGGGGGGGGGFGGGGGGGGGGGGGFGGECFGGGGGFGGEGGGGGGGGGGGGGGGGGGGGGGGGGGGGGGEGGFGGGGGGGGGGFGFGGGGGGGGGGGGGEGFGGFGGGGFGGGGGGGGGGGFGGGGGGGGDGGGFECGGGGGGGGGGGC6ECFGGGGGGDGFGFFDGDB5EGGE59<>BGGFF::*4:469AFCFG=F)622:B>>
@M02542:52:000000000-J9N43:1:1101:23552:8321 2:N:0:GTGAAA
CTGGTTAACCCAGGCAGTCTCGCCAGAGTGCCCAACTTAATGCTGGCAACAGACGATAGGGGTTGCGCTCGTTGCGAGACTTAACCCAACATTTCACAACACGAGCTGACGACAGCCATGCAGCACCTCTCACTCAATTCCCTTGCGGGCACTTCAACCATTACGTCGAATTCTGAGGAGTTCAAGCCTAGGTAAGGTTCTGCGCGTTGCTTCGAATTAAACCACATAATCCACCGCTTGTGCGGGCCCCCGTCCCTTGTTTTCATTTTTTGCCTTGCGGCCGTT
+
GGGGGGGGGGGGGGGGGGGFGGGGGGDECEFFGGGGGGGGGGGGGGGGGGGGFGGGG@BFCFGGGGGGGGGGGGGGGGEGFGGGGEGGGGGFGGGGGGGGGGGGEGGGGGGGGGGGGGGCFFGGGGGGG9BFFCFFGGGGGGGGFFCEEGGDCFGGGGGECE,=AEC*:CCF?A7::C4)ACF>FEFFA;;AE8F=D,8>AFF>15062.4A?93AAFEFGA?@8*/-004:F@F9B(>0444(>>>6;;C7(*)().0.4??).)).6<0(4)):*/)5>B)0)
@M02542:52:000000000-J9N43:1:1101:8373:8334 1:N:0:GTGAAA
CGGTTTATCACCGGCAGTCTCCCTAGAGTTCCCGACTTAACTCGCTGGCAACTAAGGATAGGGGTTGCGCTCGTTGCGGGACTTAACCCAACATTTCACAACACGAGCTGACGACAGCCATGCAGCACCTGTCTTACGGTTCCCGAAGGCACAACCGCATCTCTGCAGTCTTCCGTAGATGTCAAGAGTAGGTAAGGTTCTTCGCGTTGCGTCGAATTAAACCACATGCTCCACCGCTTGTGCGGGCCCCCGTCAATTCATTTGAGTTTTAATCTTGCGACCGT
+
GGGFGGGGGGGGGGGGGGGGGGGGGGGGGGGGGGGGGGGGGGGGGGGGGGGGGGGGGGGFGGGGGGGGGGGGGGGGGGGGGGGGGGGFGGGGGGGGGGGGGGGGGGGGEFGGGGGGGG@GGGGGGGGGGGGGGGGGFGCGGGFGGGG7CDFGFGGGGGGGGFGGGGGGGGGGGGGGGGGGGCCFGGGGGGGGGGGGFFFFGGGGGGGGEGGGFGGGGGGGGGGGGGGGC9EGFGGGGCEGG:FGGGFFGGGF>C:E<ECFFGFFFFBA9ABGGFFGFFFFFFFF
@M02542:52:000000000-J9N43:1:1101:9010:8338 1:N:0:GTGAAA
CGGTTTGTCACCGGCAGTCTCATTAGAGTGCCCTTTCGTAGCAACTAATGACAAGGGTTGCGCTCGTTGCGGGACTTAACCCAACATCTCACGACACGAGCTGACGACAGCCATGCAGCACCTGTGTTCAGGCTCCCTTTCGGGCACCCCCCGATCTCTCGGAGGTTCCTGACATGTCAAGGGTAGGTAAGGTTTTTCGCGTTGCATCGAATTAATCCACATCATCCACCGCTTGTGCGGGCCCCCGTCAATTCATTTGAGTTTTAATCTTGCGACCGTACTCCC
+
GGGGGGGGGGGGGGGGGGGGGGGGGGGGGGGGGGGGGGGGGGGGGGGGGGGGGGGGGGGGGGGGGGGGGGGGGGGGGGGGGGGGGGGGGGGGGGGGGGGGGGGGGCGGGGGGGGGGGGGGGGGGGGGGGGGGGGGGGGGGGGGDFEGFGGGGGGGGGGGGGGDFGEFGGGGGGGGGGGGGFCFGGGGFGGGGGGGGGGGGGGGGGFGGGGGGFECGFGFGGGGGE9FGGGDGGEGFCGEGD>DDGGFFGDGFFGFFBGGFFGAFBA09>FDFG3>D>BB0,8FFF
@M02542:52:000000000-J9N43:1:1101:28186:8359 2:N:0:GTGAAA
CGGTTTGTCACCGGCAGTCTCCTTAGAGTGCCCACCATTACGTGCTGGTAACTAAGGACAAGGGTTGCGCTCGTTACGGGACTTAACCCAACATCTCACGACACGAGCTGACGACAGCCATGCAGCACCTGTGTCTGAGTTCCCGAAGGCACCAATCCATCTCTGGAAAGTTCTCAGCATGTCAAGGCCAGGTAAGGTTCTTCGCGTTGCTTCGAATTAAACCACATGCTCCACCGATTGTGCGGGCCTCCGTCCATTCCTTTTAGTTTTAACCTTGCTGCCTT
+
GGGGGGGGGGGGGGGGGGGEGGGGGGGGGGGGGGGGGGGGGGGGGGFGGGGGGGGGFFG<FFGFGGGGGGGGGGGGGGGGGGGGGGGCFGGGGGGGGGGGGGCEGGGGGFFGDGGGGGGGGFFGGGGFGGGGCEEGGGFGGGGGGCEEGGGGGGGF>FGGGFGFDGGGGGFFFGGGGGGFF=CC7>45AF>FFF>4?==DBFF>@3=>(>EF9(9AAFFC>AFGC8F3F+9@;FF(((13.-4:39B>18C)-7)49)*-688)-4-:4<4:A2-:*)**17*/
@M02542:52:000000000-J9N43:1:1101:15115:8381 1:N:0:GTGAAA
CGGTTTATCACCGGCAGTCTCCCTAGAGTTCCCGACTTAACTCGCTGGCAACTAAGGATAGGGGTTGCGCTCGTTGCGGGACTTAACCCAACATTTCACAACACGAGCTGACGACAGCCATGCAGCACCTGTCTTACGGTTCCCGAAGGCACAACCGCATCTCTGCAGTCTTCCGTAGATGTCAAGAGTAGGTAAGGTTCTTCGCGTTGCGTCGAATTAAACCACATGCTCCACCGCTTGTGCGGGCCCCCGTCAATTCATTTGAGTTTTAATCTTGCGACCGT
+
GGGGGGFGGGGG@CGGGGGGGGGGGGGGGGGGFGGGGF9FGGGGGGGCGGGGGGGGGGGGGGGGGGGGGGGGGGGGGGGGGGGGGGFDGGGGGGGGGGGGGGGGGGGGGGGGGGGGGGGFDFGGGGGGGGGGGGGGGGGGGGGGGGGGGGGFGGGGGGGGGGGGGGGGFGGFGGGGGEEC?FGGFGGGGGGGFFGGGGGGGGGGDGGG5EEGFGGGFFFFGGGGGGGGGCGGGGGGGGEGG?FGGGFFGGGFFGFFFGGFFFB622-6:AFGG>FG4A;B19BE
@M02542:52:000000000-J9N43:1:1101:16381:8413 1:N:0:GTGAAA
CGGTTTATCACCGGCAGTCTCCCTAGAGTTCCCGACTTAACTCGCTGGCAACTAAGTATAGGGGTTGCGCTCGTTGCGGGACTTAACCCAACATTTCACAACACGAGCTGACGACAGCCATGCAGCACCTGTCTTACGGTTCCCGAAGGCACAACCGCATCTCTGCAGTCTTCCGTAGATGTCAAGAGTAGGTAAGGTTCTTCGCGTTGCGTCGAATTAAACCACATGCTCCACCGCTTGTGCGGGCCCCCGTCAATTCATTTGAGTTTTAATCTTGCGACCGT
+
GGGGGGGGGGGGGGGGGGGGGGGGGGGGGGGGGGGGGGGGGGGGGGGGGGGGGGGGGGGGGGGGGGGGGGGGGGGGGGGGGGGGGGGGGGGGGGGGGGGGGGGGGGGGGGGGGGGGGGGGGGGGGGGGGGGGGGGGGGGGGGGGGGGGGGGGGGGGGGGGGGGGGGGGGGGGGGGGGGGGGGGGGGGGGGGGGGFDFFGGGGGGGGGGGEGGFGGGGGGGGGGGGGGGG7CGGGGGGDGGGFFGGGFFGGGF@DBBFGGFGGFFFFAFFFFFGDFG29>(965>
@M02542:52:000000000-J9N43:1:1101:18020:8416 1:N:0:GTGAAA
ATCCACACCTTCCTCCGGTTTATCACCGGCAGTCTCCCTAGCGTTCCCACCCTTACGTGCTGGCAACTAAGGATAAGGGTTGCGCTCGTTGCGGGACTTAACCCAACATTTCACAACACGAGCTGACGACAGCCATGCAGCACCTGTCTTAGCGTTCCCGAAGGCACAATCGTATCTCTACAATCTTCGCTAGATGTCAAGAGTAGGTAAGGTTCTTCGCGTTGCGTCGAATTAAACCACATGCTCCACCGCTTGTGCGGGCCCCCGTCAATTCATTTGAGTTTTAATCTTGCGACCGTAC
+
CCCCCGGGGGGGGGGGGGGGG8FGGGGGGGGGGGGGGGGGG,CFGGGGGGG,FFGGGGGFGGGGGGGGGGGGGGAEGGGGGGGGGGGGGGFGGGGGGGGGGGGGGGGGGGGGGGGGG<FEGGGGGGGGGGCEGGGG8FGGGGGGGGGGGGGGGEGGDGG7FGGGGGGGGGGGGGGGFGGGGGGGGGGGGGGEGGGGGGGGGGGGGGDGGGGGGFFFFGGGGGGDDC5C@5FFGGFGG7C8>?:C9CG?6CEG5CFGC<:CEGBBGGD5>DBFBFGB>FAF<5<BB>7>C>F:<6>F90.7)
@M02542:52:000000000-J9N43:1:1101:14520:8422 2:N:0:GTGAAA
CGGTTTGTCACCGGCAGTCACCTTAGAGTGCCCAACTAAATGATGGCAACTAAGATCAAGGGTTGCGCTCGTTGCGGGACTTAACCCAACATCTCACGACACGAGCTGACGACAACCATGCACCACCTGTCACTCTGCTCCCGAAGGAGAAGCCCTATCTCTAGGGTTGTCAGAGGATGTCAAGACCTGGTAAGGTTCTTCGCGTTGCTTCGAATTAAACCACATGCTCCACCGCTTGTGCGGGCCCCCGTCAATTCCTTTGAGTTTCAGCCTTGCGGCCGTACC
+
GGGGGGGGGGGGGGGGGGGGGGGGGGGGGGGGGGGGGGGGGGFGGGGGGGGGGGGGGGGGGGGGGGGGGGGGGGGGGGGGGGGGGGGDFGGGGGGGGGGGEEFGCGGAFFGGGDGGGGGGFB9F8=EGFGFCFGGGGGDFGGCEDEGGGGGDEFF6DBF<FGGGFFFGGGGFGFGGGGCFFGGFC3AAFFAA?FFFFCFGFFFFFFF@4AE36@FFFFGFG?BGF6:AGGFFFB:9??G7<?>FFF9>B>5C:C>4<<9>B69(.:AA>6)432)0)83>EF:>)
@M02542:52:000000000-J9N43:1:1101:9203:8427 2:N:0:GTGAAA
ACAGTTTACACTGGCAGTCTTGCTAGAATTCCCGACACTACTCGCTGGCAACTAACAACAGGGGTTGCGCTCGTTATAGGACTTAACCTGACACCTCACGGCACGAGCTGACGACAACCATGCAGCACCTTGAAAAACGTCCGAAGAAAAATCTGTTTCCAAATCTGTCGTTTCCCATTTAAGCCTTGGTAAGGTTCCTCGCGTATCATCGAATTAAACCACATGCTCCACCGCTTGTGCGGGCCCCCGTCAATTCCTTTGAGTTTCATTCTTGCGAACGTACTC
+
GGGGGGGGGGGGGGGGGGGGGGGGFGGGGGGGGGGGGGGGGGGFGGGGGGGGGGGGGFGGGGGGGGGGGGGGGGGGGGGGGGGGGGGGGGGGGGGEGGGGDEGGGGGGEGFGGGGGGGGGGGGGGGGGGGGGFGGFGGGGGGGEGGGFGGGGGGGFFFGGGGGGGGGGGGAEGFFGGGGFFG>BD=FFAFFAEFGGGGFGFFBFFEFFEA;F@@GFF+;AF<@FAFCC<7;@F:>??:4<<339F6>>>:C7<FF29>FB)*0.6<A6>AAAFF4/>)0)077)1
@M02542:52:000000000-J9N43:1:1101:22207:8429 1:N:0:GTGAAA
CGGTTTATCACCGGCAGTCTCCCTAGAGTTCCCGACTTAACTCGCTGGCAACTAAGGATAGGGGTTGCGCTCGTTGCGGGACTTAACCCAACATTTCACAACACGAGCTGACGACAGCCATGCAGCACCTGTCTTACGGTTCCCGAAGGCACAACCGCATCTCTGCAGTCTTCCGTAGATGTCAAGAGTAGGTAAGGTTCTTCGCGTTGCGTCGAATTAAACCACATGCTCCACCGCTTGTGCGGGCCCCCGTCAATTCATTTGAGTTTTAATCTTGCGACCGT
+
GGGGGGGGGGGGGGGGGGGGGGGGGGEFFGGGGGGGGGGGGGGGGGGGGGGGGGGGGGGGGGGGGGGGGGGGGGGGGGGGGGGGGGGGGGGGGGGGGGGGGGGGGGGGGGGGGGGGGGGGGGGGGGGGGGGGGGGGGGGGGGGGGGGGGGGGGGGGGGGGGGGEGGGGGGGGGGGGGGGGGGGGGGGGGGGGFFFGGFGGGGGGGGGGGGGGFGGGGGGGGGGGGGGGGGGGGFFGGGEGG?FGGGFFGGGBEGFDFGGFGGFFFFFFFBF7CCFGFFF>B>FF
@M02542:52:000000000-J9N43:1:1101:5449:8437 1:N:0:GTGAAA
CGGTTTATCACCGGCAGTCTCCCTAGAGTTCCCGACTTAACTCGCTGGCAACTAAGGATAGGGGTTGCGCTCGTTGCGGGACTTAACCCAACATTTCACAACACGCGCTGACGACAGCCATGCAGCACCTGTCTTACGGTTCCCGAAGGCACAACCGCATCTCTGCAGTCTTCCGTAGATGTCAAGAGTAGGTAAGGTTCTTCGCGTTGCGTCGAATTAAACCACATGATCCACCGCTTGTGCGGGCACCCGTCAATTCATTTGAGTTCTAATCTTGCGACCGT
+
C@@FCFAFDEEFCCB+@;;CFF8FC@E6<EGFGDFFGGDGDEGEG@F7F<FF<FGGGEG96,@+B>FE:+CC=FGCFFE:=FDAFGFG,F=FFFGGG<?@<CE?7+4CFGEFCFEEBGGFGE<<@<,3F38DFBFAFF*@<FEFCFFGC7FG@F1FGGB7C;FFEGGFG@,@FGEFF7CC9C,+?<CC;CFB<<<982+>?;EGGCGE=8=EB5/8>CGDGGGFEGG:+<<9?FF8C5*>G:@5C<@):DDE:C2>AG7*:7.92(6:)6<C:D=:-632;F5)
@M02542:52:000000000-J9N43:1:1101:18429:8438 1:N:0:GTGAAA
CGGTTTATCACCGGCAGTCTCCCTAGAGTTCCCGACTTAACTCGCTGGCAACTAAGGATAGGGGTTGCGCTCGTTGCAGGACTTAACCCAACATTTCACGACACGAGCTGACGACAGCCATGCAGCACCTGTCTTACGGTTCCCGAAGGCACAACCGCATCTCTGCAGTCTTCCGTAGATGTCAAGAGTAGGTAAGGTTCTTCGCGTTGCGTCGAATTAAACCACATGCTCCACCGCTTGTGCGGGCCCCCGTCAATTCATTTGAGTTTTAATCTTGCGACCGTT
+
GGDGGGGGGGGGGGGGGGGFGGGGGGGGGGGGGGGGGGGGGGGGGGGGGGGGGGGGGGGFGGGGGGGGGGGGGGGGGGGGGGGGGGGGGGGGGGGGGGGGGGGGGGGGGGGGGGGGGGGGGGGGGGGGGGGFGGGFGGEGFGGGGGGGGGGGGGEGGGGGGGGF@FFGGGGFGGGGGGGFEGFGFCFFGGGGGGGGG?ACGGGGGGGGGGGGBEGFGGGGGGGGGGGFC@CFGGFGGDGGG0FGGGBE=CCEBGBFAADFFF<*.6>2:>AGGF?FBFB(9;:B)
@M02542:52:000000000-J9N43:1:1101:28884:8439 1:N:0:GTGAAA
CGGTTTATCACCGGCAGTCTCCCTAGAGTTCCCGACTTAACTCGCTGGCAACTAAGGATAGGGGTTGCGCTCGTTGCGGGACTCAACCCAACATTTCACAACACGAGCTGACGGCAGCCATGCAGCACCTGTCTTACGGTTCCCGAAGGCACAACCGCATCTCTGCAGTCTTCCGTAGATGTCAAGAGTAGGTAAGGTTCTTCGCGTTGCGTCGAATTAAACCACATGCTCCACCGCTTGTGCGGGCCCCCGTCAATTCATTTGAGCTTTAATCTTGCGACCGT
+
GGGGGGGGGGGGEGGGGGGGGGGGGGGGGGGGGGGGGGGGGGGGGGGGGGGGGGGGGGGGGGFGGGGGGGGGGGGDGGGGGGGGGGGGGGGGGGGGGGGGGGGGGGGGGGGGCEGGGGGGGGGGGGGGGGGGGGGGGCFGGGGGGGGGGGGGCGGGGGGGGFGGGGGGGFGGGGGGGGGGGGGDFGGGGGGGGGGGGGGGGGGGGGGEGGGGFGGGGGGGGGGGGGGGGGGGGGDEGGGGGFFGCDFFGGGFFC?DBGF=7FBFF?>A>ABCFFFGAF;6>>EF
@M02542:52:000000000-J9N43:1:1101:10929:8450 2:N:0:GTGAAA
CGGTTTGTCACCGGCAGTCACCTTAGAGTGCCCAACTTAATGATGGCAACTAAGATCAAGGGTTGCGCTCGTTGCGGGACTTAACCCAACATCTCACGACACGAGCTGACGACAACCATGCACCACCTGTCACTCTGCTCCCGAAGGAGAAGCCCTATCTCTAGGGTTGTCAGAGGATGTCAAGACCTGGTAAGGTTCTTCGCGTTGCTTCGACTTAAACCACATGCTCCACCGCTCGTTCGGGCCCCCGTCAATTCCTTTGAGTTTCAGCCTTGCGGCCGTCCC
+
@CE:FCFCFFGGGD@CEECEFGGGCE9EF,C<@FGGFGGCD<EFCE?FFEDFGGFGGFGEEGFCE@@E7CEG7EEEGD@FGGGFF<FD<FDGBF9?FF::@::CCEGGG?:FFCG,CEGA:BCGGFB=,EFFGFGFGF;9@D>@6+>6FGGG?>5DD69:,<<CF,>D8CEFF9C*0=6AFGF4:(;6)8AFEF;7CE4;185)(2:(.+1.6(:5CFE77:08C664F<2185;>(()(((,28(,1(91*(*2<)<@>A**46>><4-:7(.)0))))0)).)
@M02542:52:000000000-J9N43:1:1101:20677:8450 1:N:0:GTGAAA
CGGTTTATCACCGGCAGTCTCCCTAGAGTTCCCGACTTAACTCGCTGGCAACTAAGGATAGGGGTTGCGCTCGTTGCGGGACTTAACCCAACATTTCACAACACGAGCTGACGACAGCCATGCAGCACCTGTCTTACGGTTCCCGAAGGCACAACCGCATCTCTGCAGTCTTCCGTAGATGTCAAGAGTAGGTAAGGTTCTTCGCGTTGCGTCGAATTAAACCACATGCTCCACCGCTTGTGCGGGCCCCCGTCAATTCATTTGAGTTTTAATCTTGCGACCGT
+
FFECEFFGGGGGCCFCEFGFGFEFFGCGFFGGGG:FGBGGGGFEGGG@EGGGCGGGCGG<CFCEGGGGGGGGGGGFGGG:FGGGGGGGGGGGGGGGGGGGGGFGDGGGFGGGEGGC=FGGGFGCFGGGGGFDCFGFFGGGGDGGGGGEEGCGGGGGGGGGGFGGGGGGGFGGGGGGGGGGGCGGGGGDFGGGGGGGFBGGGGFFGEG5CGGGB58CCDGFFGGGGFGFCFGGGGFGGGEGC?FGGCEFGGD;@DBBACFBCC4F96.6A<AFGGFG<A0093BD
@M02542:52:000000000-J9N43:1:1101:4615:8466 2:N:0:GTGAAA
CGGTTTATCACCGGCAGTCTCCCTAGAGTTCCCGACTTAACTCGCTGGCAACTAAGGATAGGGGTTGCGCTCGTTGCGGGACTTAACCCAACATTTCACAACACGAGCTGACGACAGCCATGCAGCACCTTTCTTACGGTTCCCGAAGGCACAACCGCATCTCTGCGGTCTTCCGTAGATGTCAAGAGTCGGTAAGGTTCTTCGCGTTGCGTCGAATTAAACCACATGCTCCACCGCCTGTGCGGGCCCCCGTCAATTCATTTTAGTTTTAATCTTTCCACCGT
+
GGGC@EFGGGFGGEC+@E@FFFFFFGGGFFFGFEGGGGGFGGGGGGGGGFGGFGGGFFGGGCGBFF+=FGEEGFGGGGEGDGFGGGFGFEGGGGGG,AFEGGGGFE7@CEE<=CFGGGDFFFF,>FGF=D,@DFEFFFFCF8CCE7CC:8,8>DC>CEGCEFG@EF>56):8AFEFFEGFFGGFGF481*:>245DF9FFFFF5,;51(8(>,,)5?3C?C):CEFF<4*5)/)7,,(1-42<(.79962>),*/())06)97).3>4<>)))))0*/*9@))0
@M02542:52:000000000-J9N43:1:1101:23473:8484 2:N:0:GTGAAA
CGGTTTATCACCGGCAGTCTCCCTAGAGTTCCCGACTTAACTCGCTGGCAACTAAGGATAGGGGTTGCGCTCGTTGCGGGACTTAACCCAACATTTCACAACACGAGCTGACGACAGCCATGCAGCACCTGTCTTACGGTTCCCGAAGGCACAACCGCATCTCTGCAGTCTTCCGCAGATGTCAAGAGTAGGTAAGGTTCTTCGCGTTGCGTCGAATTAAACCACATGCCCCACCGCTTGTGCGGGCCACCGTCAATTCATTTGAGTTTTAATCTTTCTACCGTT
+
GGGGGGGGGGGGGGGGGGG9FFGGGGCCCFFGGGGGGGCGGFFGGGGGGGGGGGGGGCFGCFFGEGGGGGGGCGGGGGGGDGGGGGFGGGGGGGGGGGGGGGGGGGDGGGGFDGG+@FEEGGGGGGCGGCFEGGGGGFFGGGGGGE>CFG>F>GGGGC*;CC=E?FC8<D9CEGCEGCDA4<F=CE=AFAA*>CFF4C8>=8A><FD>FF0BF0C@FFFFGB:8F=F74*(4>;>99;C0::<6)9991:G3:C51<<FFB*@))3>4424:4)4?****//.))
@M02542:52:000000000-J9N43:1:1101:10428:8505 1:N:0:GTGAAA
CGGTTTGTCACCGGCAGTCCCATTAGAGTGCCCTTTCGTAGCAACTAATGGCAAGGGTTGCGCTCGTTGCGGGACTTAACCCAACATCTCACGACACGAGCTGACGACAGCCATGCAGCACCTGTGTGCAGGTTCTCTTTCGAGCACGAATCCATCTCTGGAAACTTCCTGCCATGTCAAAGGTGGGTAAGGTTTTTCGCGTTGCATCGAATTAAACCACATCATCCACCGCTTGTGCGGGTCCCCGTCAATTCCTTTGAGTTTCAACCTTGCGGCCGTACTCCC
+
GGGGGGGGGGGGGGGGGGGGGGGGGGGGGGGGGGGGGGGGGGGGGGGGGGGGGGGGGGGGGGGGGGGGGGGGGGGGGGGGGGGGGGGGGGGGGGGGGGGGDGGGGGGGGGGGGGGGGGGGGGGGGGGGGGGGGGGGGGGGGGGGGGGGGGGGGGGGFGGGGGGGGGGGGGGGGGGGGGGGGGGFFGGGGGGGGGGGGGGGGGGGGGGGGGGGFGGGGGGGGGGGGGFGGGGGGGGGGGGGGFFGGGFFGGGFFGFFFFF@DFFFFFFFFFBDCG>93>B?<?FFF
@M02542:52:000000000-J9N43:1:1101:17110:8506 1:N:0:GTGAAA
CGGTTTATCACCGGCAGTCTCCCTAGAGTTCACGACTTAACTCGCTGGCAACTAAGGATAGGGGTTGCGCTCGTTGCGGGACTTAACCCAACATTTCACAACACGAGCTGACGACAGCCATGCAGCACCTGTCTTACGGTTCCCGAAGGCACAACCGCATCTCTGCAGTCTTCCGTAGATGTCAAGAGTAGGTAAGGTTCTTCGCGTTGCGTCGAATTAAACCACATGCTCCACCGCTTGTGCGGGCCCCCGTCAATTCATTTGAGTTTTAATCTTGCGACCGT
+
GGGEGGGGGGGGGGGGGGGGGGGGGGGGGGGGGGGGGGGFGGGGGGGGGGGGGGGGGGGGGGGGGGGGGGGGGGGGGGGGGGGGGGGGGGGGGGGGGGGGGGGGGGGGGGGGGGGGGGGGGGGGGGGGGGGGGGGGGGGGGGGGGGGGGGGGGGGGGGGGGGGGGGGGGGGGGGGGGGGGGGGGGGGGFEGGFGFGGGGGGGGGGGGGGGGGFCCFGGGGGGGGFGGGGCGGGGGGGGDCF:FDECEFGGGF:D:3<CGFGGFFABFBBFFGGGFG9AF;BFDD
@M02542:52:000000000-J9N43:1:1101:10229:8506 1:N:0:GTGAAA
CGGTTTATCACCGGCAGTCTCCCTAGAGTTCCCGACTTAACTCGCTGGCAACTAAGGATAGGGGTTGCGCTCGTTGCGGGACTTAACCCAACATTTCACAACACGAGCTGACGACAGCCATGCAGCACCTGTCTTACGGTTCCCGAAGGCACAACCGCATCTCTGCAGTCTTCCGTAGATGTCAAGAGTAGGTAAGGTTCTTCGCGTTGCGTCGAATTAAACCACATGCTCCACCGCTTGTGCGGGCCCCCGTCAATTCATTTGAGTTTTAATCTTGCGACCGT
+
GGGGGGGGGGGGGGGGGGGGGGGGGGGGGGGGGGGGGGGGGGGGGGGGGGGGGGGGGGGGGGGGGGGGGGGGGGGGGGGGGGGGGGGGGGGGGGGGGGGGGGGGGGGGGGGGGGGGGGGGGGGGGGGGGGGGGGGGGGGGGGGGGGGGGGGGGGGGGGGGGGGGGGGGGGGGGGGGGGGGGGGGGGGGGGGGGGGGGGGGGGGGGEGGGGGGFGGGGGGGGGGGGGGGGCFGGGGGGGGGG:FGGGFFGGGFFGFFFFGFGFFFFFFFFFAGGFFGBB7>;BEF
@M02542:52:000000000-J9N43:1:1101:23053:8508 1:N:0:GTGAAA
CGGTTTATCACCGGCAGTCTCCCTAGAGTTCCCGACTTAACTCGCTGGCAACTAAGGATAGGGGTTGCGCTCGTTGCGGGACTTAACCCAACATTTCACAACACGAGCTGACGACAGCCATGCAGCACCTGTCTTACGGTTCCCGAAGGCACAACCGCATCTCTGCAGTCTTCCGTAGATGTCGAGAGTAGGTAAGGTTCTTCGCGTTGCGTCGAATTAAACCACATGCTCCACCGCTTGTGCGGGCCCCCGTCAATTCATTTGAGTTTTAATCTTGCGACCGT
+
GGGGGGGGGGGGGGGGGGGGGGGGGGCCCFGFGGGGGGFGGGGGGGGGGGGGGGGGGGGGGGGGGGGGGGGGGGGGGFGGGGGGGGGGGGGGFGGGGGGGGGGGGGEGGGGGGGGGGGGFGGGGGGGGGGGGGGGGGGGGGGGGGGGEEGGG7FFGGGGGGGGGGGGGGGGGGGGGFGG@9BF8E7CEGGGGGEGFGFGCFGGCGDGGEGGGFGGGFGGGGGGFEGGGGGGGGFGGCCEGG7?DGGFFGGGFDC?BBFF=:CAF<BFFFA4FGGFGA<>;;>@D
@M02542:52:000000000-J9N43:1:1101:25285:8514 1:N:0:GTGAAA
CGGTTTATCACCGGCAGTCTCCCTAGAGTTCCCGACTTAACTCGCTGGCAACTAAGGATAGGGGTTGCGCTCGTTGCGGGACTTAACCCAACATTTCACAACACGAGCTGACGACAGCCATGCAGCACCTGTCTTACGGTTCCCGATGGCACAACCGCATCTCTGCAGTCTTCCGTAGATGTCAAGAGTAGGTAAGGTTCTTCGCGTTGCGTCGAATTAAACCACATGCTCCACCGCTTGTGCGGGCCCCCGTCAATTCATTTGAGTTTTAATCTTGCGACCGT
+
GGGGGGGGGGGGGGGGGGGGGGGGGGGGGGGGGGGGGGGGGGGGGGGGGGGGGGGGGGGGGGGGGGGGGGGGGGGGGGGGGGGGGGGGGGGGGGGGGGGGGGGGGGGGGGGGGGGGGGGGGGGGGGGGGGGGGGGGGGGGGGGGGGGGGGGGGGGGGGGGGGGGGGGGGGGGGGGGGGGGGGGGGGGGGGGGFGGGGGGGGGGGGGGGGGGGFGGGGGGGGGGGGGGFG@FGGGGGGCGGC0@CGGFFGGGEEDFDBGGFGGBFF:6<<BAGGGFG2<>>FFBF
@M02542:52:000000000-J9N43:1:1101:26780:8519 1:N:0:GTGAAA
CGGTTTATCACCGGCAGTCTCCCTAGAGTTCCCGACTTAACTCGCTGGCAACTAAGGATAGGGGTTGCGCTCGTTGCGGGACTTAACCCAACATTTCACAACACGAGCTGACGACAGCCATGCAGCACCTGTCTTACGGTTCCCGAAGGCACAACCGCATCTCTGCAGTCTTCCGTAGATGTCAAGAGTAGGTAAGGTTCTTCGCGTTGCGTCGAATTAAACCACATGCTCCACCGCTTGTGCGGGCCCCCGTCAATTCATTTGAGTTTTAATCTTGCGACCGT
+
GGGGGGGGGGGGGGGGGGGGGGGGGGGGGGGGGGGGGGGGGGGGGGGGGGGGGGGGGGGGGGGGGGGGGGGGGGGGGGGGGGGGGGGGGGGGGGGGGGGGGGGGGGGGGGGGGGGGGGGGGGGGGGGGGGGGGGGGGGGGGGGGGGGGGGGGGGGGGGGGGGGGGGCGGGGGGGGGGGGGGGGGGGGGGGGGGGGGGGGGGGGGGGEGEECEEEGGGGGGGGGGGGGGGGGGGGGDEDGGG7FGGGFFGGGFEGF@FGGFGGFFABBFADFGGGFG<AFFFFE@
@M02542:52:000000000-J9N43:1:1101:27043:8524 2:N:0:GTGAAA
CGGTTTATCACCGGCAGTCTCCCTAGAGTTCCCGACTTAACTCGCTGGCAACTAAGGATAGGGGTTGCGCTCGTTGCGGGACTTAACCCAACACTTCACAACACGAGCTGACGACAGCCATGCGGCACCTGTCTTATGGTTCCCGAAGGCACAACCGCATCTCTGCAGTCCTCCGTAGATGTCAAGAGTAGGTAAGGTTCTTCGCGTTGCGTCGAATTAAACCACATTCTCCACCGCTTGTGCGGGCCCCCGTCAATTCATTTGAGTTTTAATCTTGCCACCGTT
+
GGGGGGGGGGGGGGGGGGGFGGGGGGGGGGGGGGGGGGGGGGGGGGGGGGGGGGGGGGG9DFGGGGGGGGGGGGGGGGGGGGGGGGGGGGGGGGFGGGGGGGGGGGGGGGGEGGGGG8FFGFGEEGGGGGGGGGGGGGGGGGGGGGGGGG6FG>EEGGGEGCFFEGGGCDGFFGGCGG*@FGGC7;FFFFFFCFGFG?F>FFFFFF:>9FBEFFGFF>FFGBFGGFF47*5<?@FB>6<:::A<D99(4,9)49C?2:7)-@B<4146<<>BB<<C*/)/=>)))
@M02542:52:000000000-J9N43:1:1101:6585:8596 2:N:0:CTGAAA
ACACTTTACACTTGCAGTCTCGTTAGAGTTCGCGAAATGATTCGCTGGCCACTAACGAAGGGGGTTTCGCTCGTCATAGGACTTAACCACACACCCGCCGGCATGAGCTGACGACAACCATGCATCATCTTGTCAATAGTTGGAAGGAAAAAATGTTTCCAGTTCTTACAATCGACATTTAAGCTCTGGTAAGGTTCCTCGCGTATCATCGAATTAAACCACTGTCCCAACCGCTTGTGCGGGGCCCCGTCAAATTATATAAGTTTCACTGTCGTGCGTAATACC
+
9,C,;;<9EFG9,6CCCC<E9F6,9BAFF@E:7B++7F,C,,<,@,B:7,:,C,CAF,,,6,@+767,CC@,>C,B4E,=<F,=ABEE,+:4?:::+++8>:C+,8=,@<,3@B:7F<++833>,@,+5,@,,,@C>CF3,,4@,3*,6DE5*>,5222,,2,,,,22;+2=>*4/9*+++,2+1)+1;A8B3/1;:?:70))2:BFE)83564/1;A+)1((003),*9,().7224*),2((0(((,477(**))-*.)0*).)-)6))-)((**00)8)*19
@M02542:52:000000000-J9N43:1:1101:4531:8605 1:N:0:GTGAAA
CGGTTTGTCACCGGCAGTCACCTTAGAGTGCCCAACTAAATGATGGCAACTAAGATCAAGGGTTGCGCTCGTTGCGGGACTTAACCCAACATCTCACGACACGAGCTGACGACAACCATGCACCACCTGTCACTCTGCTCCCGAAGGGGAAGCCCTATCTCTAGGGTTGTCAGAGGATGTCAAGACCTGGTAAGGTTCTTCGCGTTGCTTCGAATTAAACCACATGCTCCACCGCTTGTGCGGGCCCCCGTCAATTCCTTTGAGTTTCAGCCTTGCGGCCGTACT
+
GGGGGEDCGFGG,@@@@FFEFGGGFGGFGFFGGGGGGGGGGGGG<AGFFG8FFFGGGGGFGGGGGGGGGGDEG?FFFEGGFFGGGGFGGGDGGAFFGEGGGGGGGGCFFGGGDGGGGDGFGFGFFFGGFGGGGGGGCFCFGGFDG7FGCCFDFAFGGGGFGGC;EGEFEFGGGGGG<CGGGGGDGGGGGFGFCC7FGFFCCGGGGG=EFGGGFGGGGFECGGGGF9?<CFFGGCE5:*:6C(83C>;DE<*55D<FFGF=FFBFAFBD99AGGD:F0(779BF>)
@M02542:52:000000000-J9N43:1:1101:15195:8622 2:N:0:GTGAAA
CGGTTTATCACCGGCAGTCTCCCTAGAGTTCCCGACTTAACTCGCTGGCAACTAAGGATAGGGGTTGCGCTCGTTGCGGGACTTAACCCAACATTTCACAACACGAGCTGACGACAGCCATGCAGCACCTGTCTTACGGTTCCCGAAGGCACAACCGCATCTCTGCAGTCTTCCGTAGATGTCAAGAGTAGGTAAGGTTCTTCGCGTTGCGTCGAATTAAACCAAATGCTCCCACGCTTGTTCGGGCCCCCCTCAAATCCTTTGGATTTTAATCTTGCGGCCGT
+
GGGFGGGGGGGGGGGDGGGGFGGGGGGGGGGGGGGGGGFGFGGGGGGDGGGGGGGGGGGGGFGGGGGGGGGGGEGGGGGGGGGGGGFGGGGGGGGGGGGGGGGGGG+>EFDFC@ECBDFFGDCA9DFFGF:EGCGGG6BEFEGG87CCFFCECGGGDGG>E?FDED;?FGGFFGGGGGGFF@FFC3=FAFFFEFDFFCBFFFFFFFFFF3(<12>FFFGFG7?5**0)2*64).<113D0(-62:9,7(47),9/)).1()1*),().).).:64F04)))))0
@M02542:52:000000000-J9N43:1:1101:20393:8635 1:N:0:GTGAAA
CGGTTTATCACCGGCAGTCTCCCTAGAGTTCCCGACTTAACTCGCTGGCAACTAAGGATAGGGGTTGCGCTCGTTGCGGGACTTAACCCAACATTTCACAACACGAGCTGACGACAGCCATGCAGCACCTGTCTTACGGTTCCCGAAGGCACAACCGCATCTCTGCAGTCTTCCGTAGATGTCAAGAGTAGGTAAGGTTCTTCGCGTTGCGTCGAATTAAACCACATGCTCCACCGCTTGTGCGGGCTCCCGTCAATTCATTTGAGTTTTAATCTTGCGACCGT
+
GGGGGGGGGGGGGGGGGGGFGGGGGGGGGGGGGGGGGGGGGGGGGGGEGGGGGGGGGGGFGGGGGGGGGGGGGGGGGGGEGGGGGGGGGGGGGGGGGGGGGGGGGGGGGGFGGGGGGGGFGGGGGGFGGGGGGGGGGGGGGGGGGGGGGGGGGGGGGGGGGGGGGGGGGGGGGGGGGGGGGGGFGGFGGGGGGGGGGGGGGGGGGGGGGGGGFGGGGGGGGGGGGGGGGGGGGGGGGGGGGFFGGGFFGGGFFGFFFGGFGGB=BB:AF<BFGGFG<DFFB9@F
@M02542:52:000000000-J9N43:1:1101:12003:8644 2:N:0:GTGAAA
CGGTTTATCACCGGCCGTCTCCCTAGAGTTCCCGACTTAACTCGCTGGCAACTAAGGATAGGGGTTGCGCTCGTTGCGGGACTTAACCCAACATTTCACAACACGAGCTGACGACAGCCATGCAGCACCTGTCTTACGGTTCCCGAAGGCACAACCGCATCTCTGCAGTCTTCCGTAGATGTCAAGAGTAGGTAAGGTTCTTCGCGTTGCGTCGAATTAAACCACATGCCCCACCGCTTGTTCGGGCCCCCGTCCATTCATTTGAGTTTTAATCTTTCGACCGTT
+
GGGGGGGGGGGGGGG7FGGEGGGGGGGGGGGGGGGGGGGGGGGGGGGGGGGGGGGGG?FFGGGGGGGGGGGGGGGGGGGGGGGGGGGGGGGGGGGGGGGFGGFGGGGGGFGGGGGGGGGGFGGDGGFGGGGGFGGGGGEDEGGGGGGGEGGGGGGGGGGDE1CFGGGGCFGFGGGGGGCFFGGFFFFFFFFFFFGGGGFGFFF>DE8:0<>FF0CFF5@BGFFGC8?)0*.-5;>(,4<::)<6;079>;C34*/35)969?F)-,)64)).4).:*1.7);@@)
@M02542:52:000000000-J9N43:1:1101:27369:8688 1:N:0:GTGAAA
ACAGTTTACACTGGCAGTCTCGTTAGAGTTCCCGACATGACTCGCTGGCAACTAACGACAGGGGTTGCGCTCGTTATAGGACTTAACCTGACACCTCACGGCACGAGCTGACGACAACCATGCAGCACCTTGTAAATTGTCCGAAGAAAAAACTGTTTCCAGTCCTGTCAATCTACATTTAAGCCCTGGTAAGGTTCCTCGCGTATCATCGAATTAAACCACATGCTCCACCGCTTGTGTGGGCCCCCGTCAATTCCTTTGAGTTTCACACTTGCGTGCGTACTC
+
GGGGGGGGGGGGFGGGGGGGGGGGGGGGGGGGGGGGGGGGGGGGGGGGGGGGGGGGGGGGGGGGGGGGGGGGGFGGGGGFGGGGGGGGGGGGGGGGGGGGGFGGGGGGGGGGGGGGGGGGGGGGGGGGGGGGGGGGGGGGGGGDCGGGGGGGGGGGGGGGGGFGFGGGGGGGGGGGGGGGGGGGGGGGGGFFGCBECFGGGGGGGDGGGGGGFGGGGFGGGGGGGGFGGGGGGDGGGGGGGFFGGGFECGGFFGFFFGGFCGFFFAFFFFFGGGFDB6B9FFFF=
@M02542:52:000000000-J9N43:1:1101:13345:8712 1:N:0:GTGAAA
CGGTTTATCACCGGCAGTCTCCCTAGAGTTCCCGACTTAACTCGCTGGCAACTAAGGATAGGGGTTGCGCTCGTTGCGGGACTTAACCCAACATTTCACAACACGAGCTGACGACAGCCATGCAGCACCTGTCTTACGGTTCCCGAAGGCACAACCGCATCTCTGCAGTCTTCCGTAGATGTCAAGAGTAGGTAAGGTTCTTCGCGTTGCGTCGAATTAAACCACATGCTCCACCGCTTGTGCGGGCCCCCGTCAATTCATTTGAGTTTTAATCTTGCGACCGT
+
GGGGGGGGGGGGGGGGGGGGGGGGGGGGGGGGGGGGGGGGGGGGGGGGGGGGGGGGGGGGGGGGGGGGGGEGGGGGGGGGGGGGGGGGGGGGGGGGGGGGGGGGGGGGGFGGGGGGGGGGGGGGGGGGGGGGGGGGGGEGEGGGGGEFGGGGGGGGGGGGGGGGGGGGGGGGGGGGGGGGGGGGGGGGGGGGGFFGGGGGGGGGGGGG8EEGFGGGGGGGGGGGGFGCGGGGGGGGGGGGGBFGGGFFGDGFFGB>>FF=DGFFF06AFBFFGGFGAF;FFFFF
@M02542:52:000000000-J9N43:1:1101:15001:8717 1:N:0:GTGAAA
CTGGTTAACCCAGGCAGTCTCGCCAGAGTGCCCAACTTAATGCTGGCAACAGACGATAGGGGTTGCGCTCGTTGCGAGACTTAACCCAACATTTCACAACACGAGCTGACGACAGCCACGCAGCACCTCTCACTCAATTCCCTTGCGGGCACTTCAACCATTACGTCGAATTCTGAGGAGTTCAAGCCTAGGTAAGGTTCTGCGCGTTGCTTCGAATTAAACCACATAATCCACCGCTTGTGCGGGCCCCCGTCAATTGTTTTGAGTTTTAGCCTTGCGGCCGTT
+
GGGGGGGGGGGGGGGGGGGGGGGGGGGGGGGGGGGGGGGGGGGGGGGGGGGGGGGGGGGGGGGGGGGGGGGGGGGGGGGGGGGGGGGGGGGGGGGGGGGGGGGGGGGGGGGGGGGGGGGGGGGGGGGGGGGGGGGGGGGGGGGG@FGGGGGGGGGGGGGGGGGGGGG<FGGGGGGGGGGGGGGGGGGGGGGGGGGGG9CFGGGGGGEGGGGGFGGGGGGGGGFGGFFGFFGGGCGEEDEGG?FGGGFEGGDD><:)609=DFB>0(6:A<)2;09C57>0;2.8)
@M02542:52:000000000-J9N43:1:1101:27029:8719 1:N:0:GTGAAA
CGGTTTATCACCGGCAGTCTCCCTAGAGTTCCCGACTTAACTCGCTGGCAACTAAGGATAGGGGTTGCGCTCGTTGCGGGACTTAACCCAACATTTCACAACACGAGCTGACGACAGCCATGCAGCACCTGTCTTACGGTTCCCGAAGGCACAACCGCATCTCTGCAGTCTTCCGTAGATGTCAAGAGTAGGTAAGGTTCTTCGCGTTGCGTCGAATTAAACCACATGCTCCACCGCTTGTGCGGGCCCCCGTCAATTCATTTGAGTTTTAATCTTGCGACCGT
+
GGGGGGGGGGGGEGGGGGGGGGGGGGGGGGGGGGGGGGGGGGGGGGGGGGGGGGGGGGGGGGGGGGGGGGGGGGGGGGGGGGGGGGGGGGGGGGGGGGGGGGGGGGGGGGGGGGGGGGGGGGGGGGGGGGGGGGGGGGGGGGGGGGDEGGGGGGGGGGGGGFGGGGGGGGGGGGGGGGGGGGGGGGECEGGGGGDGGGGGGGGGGGGGEGGG>7EGGGGGGGGGGGGGGFGGGGG8ECEFG0@GGC@EGGD:83:EDCCFGG<6<FFFFFFGFCFG22,7;BD>
@M02542:52:000000000-J9N43:1:1101:26067:8725 1:N:0:GTGAAA
CGGTTTATCACCGGCAGTCTCCCTAGAGTTCCCGACTTAACTCGCTGGCAACTAAGGATAGGGGTTGCGCTCGTTGCGGGACTTAACCCAACATTTCACAACACGAGCTGACGACAGCCATGCAGCACCTGTCTTACGGTTCCCGAAGGCACAACCGCATCTCTGCAGTCTTCCGTAGATGTCAAGAGTAGGTAAGGTTCTTCGCGTTGCGTCGAATTAAACCACATGCTCCACCGCTTGTGCGGGCCCCCGTCAATTCATTTGAGTTTTAATCTTGCGACCGT
+
GGGFGGGGGGGGGGGGGGGGGGGGGGGGGGGGGGGGGGGGGGGGGGGGGGGGGGGGGGGGGGGGGGGGGGGGGGFGGGGGGGGGGGGGGGGGGGGGGGGGGGGGGGGGGGGGGGGGGGGGGGGGGGGGGGGGGGGGGGGGGGGGGGGGGGGGGGGGGGGGGGGGGGGGGGGGFGGGGGGGGGGGGFGFCCFG@FGGGGGGGGGGGGGGGGGGFGGGFFCGGGGGGGFFF7?FGGGGGGGFG)49EGEDGDGF>D?EAGGFGG>6BFFFFFFGGGFGFF9>B>D@
@M02542:52:000000000-J9N43:1:1101:13821:8731 1:N:0:GTGAAA
CGGCTTATCACCGGCGGTTTCTTTAGAGTGCCCAACTAAATGATGGCAACTAAAGACGAGGGTTGCGCTCGTTGCGGGACTTAACCCAACATCTCACGACACGAGCTGACGACAGCCATGCAGCACCTGTGTGCTAGCCAGCCGAACTGAAGAAATCCATCTCTGGAAATCATACTAGCCATGTCAAACGCTGGTAAGGTTCTGCGCGTTGCTTCGAATTAAACCACATGCTCCACCGCTTGTGCAGGCCCCCGTCAATTCCTTTGAGTTTTAATCTTGCGACCG
+
GGGGG7FGFGGGGGGGGGGGGGGGGGDGAFGGFGGGGGGGGGEFGFFGDGGGGGGGGGGGGGGC+EEGGGGGGFGGGGGGGGEGGGG@FGGGGCCFGGEGGGGGGGGGGGG>EEGGGGGGGFAFFGGGGGCC<FGGGFGGGFGEGEGFGCGGGGGGGGGGGFFG?FFGGGGGGFCGGGCGGGFFFEGGGGGGGEGGGFFGGFFFGGGGGCEEFFCCFGDCFGGGGGE8EFGGG60CFDGGGFFCEGF4:DDE@C?BFEDFG:9694A:D>BFGD?*44:>>655)
@M02542:52:000000000-J9N43:1:1101:18018:8735 1:N:0:GTGAAA
CGGTTTATCACCGGCAGTCTCCCTAGAGTTCCCGACTTAACTCGCTGGCAACTAAGGATAGGGGTTGCGCTCGTTGCGGGACTTAACCCAACATTTCACAACGCGAGTTGACGACAGCCATGCAGCACCTGTCTTACGGTTCCCGAAGGCACAACCGCATCTCTGCAGTCTTCCGTAGATGTCAAGAGTAGGTAAGGTTCTTCGCGTTGCGTCGAATTAAACCACATGCTCCACCGCTTGTGCGGGCCCCCGGCAATTCATTTGAGTTTTAATCTTGCGACCGTT
+
GGGFGGDFEGGE7@F::FF9CFFGG<EFGGGGGGGGGGDGGGGGGGGGGGGGCFDF8C@9FFFGGGGGEG7FCEFGGCGGGGGGGGCCFCDFDFGGFFFGGGGDEGGEDFGGGGG7F=FGD8FGCFGGGEFFFFFGGF@FEEFGGGGEE<CFGGGFGFF*<FGFBBFF?FGEFCFGGGGFGG9>?:CFFGCFFG<,<2<FEFGCEE=CGGGGECGC7:+:FFFGGG:?CF+7CC8/:7E3954CCDD>/C55)9177FGFGC4@D:65A>>4CG6D>A109>DF)
@M02542:52:000000000-J9N43:1:1101:21675:8736 1:N:0:GTGAAA
ACAGTTTACACTGGCAGTCTTGCTAGAGTTCCCGACATCACTCGCTGGCAACTAACAACAGGGGTTGCGCTCGTTATAGGACTTAACCTGACACCTCACGGCACGAGCTGACGACAACCATGCAGCACCTTGTAAATTGTCCGAAGAAAAGTCTGTTTCCAAACCTGTCAATCTACATTTAAGCCTTGGTAAGGTTCCTCGCGTATCATCGAATTAAACCACATGCTCCACCGCTTGTGCGGGCCCCCGTCAATTCCTTTGAGTTTCATTCTTGCGAACGTACTC
+
GGGGGGGGGGGGGGGGGGGGGGGGGGEFFGGGGGGGGGGGGGGGGGGGGGGGGGGGGGGGGGGGGGGGGGGGGGGGGGGGGGGGGGGGGGGGGGGGGGGGGGGGGGGGGGGGGGGGGGGGGGGGGGGGGGGGGGGGGGGGGGGGGGGGGGGGGGGGGGGGGGGGGGGGGGGGGGGGGGGGGGGGGGGGGGGGGGGGGGGGGGDGGGGGGGFGFGGGGGGGGGGGGGFGGGGGGGGGGGGGGFFGGGFFGGGEFGFFFGGFGGFFAFFBFBFGGDFGBBFFFFFFB
@M02542:52:000000000-J9N43:1:1101:14879:8752 1:N:0:GTGAAA
CGGTTTATCACCGGCAGTCTCCCTAGAGTTCCCGACTTAACTCGCTGGCAACTAAGGATAGGGGTTGCGCTCGTTGCGGGACTTAACCCAACATTTCACAACACGAGCTGACGACAGCCATGCAGCACCTGTCTTACGGTTCCCGAAGGCACAACCGCATCTCTGCAGTCTTCCGTAGATGTCAAGAGTAGGTAAGGTTCTTCGCGTTGCGTCGAATTAAACCACATGCTCCACCGCTTGTGCGGGCCCCCGTCAATTCATTTGAGTTTTAATCTTGCGACCGT
+
GGGEEGFGGGGGGGGGGGGGGGGGGGGGGGGGGGGGGGGGGGGGGGGGGGGGGGGGGGGGGGGGGGGGGGGGGGGGGGGGGGGGGGGGGGGGGGGGGGGGGGGGGGGGGGGGGGGGGGGGGGGGGGGGGGGGGGGGGGGGGGGGGGGGGGGGGGGGGGGGGGGGGGGGGGDGGGGGGGCGGGGGGGFFGGGGGGGGGGGGGGGGGGGGEGGGFGGGGGGGGGGGGGGGGGFGGGGDGGGGG)@CEDB:5DGF@G?EFFGFGG<FA:4<BFF<F7FFBD99>>BF
@M02542:52:000000000-J9N43:1:1101:24897:8754 1:N:0:GTGAAA
CGGTTTATCACCGGCAGTCTCCCTAGAGTTCCCGACTTAACTCGCTGGCAACTAAGGATAGGGGTTGCGCTCGTTGCGGGACTTAACCCAACATTTCACAACACGAGCTGACGACAGCCATGCAGCACCTGTCTTACGGTTCCCGAAGGCACAACCGCATCTCTGCAGTCTTCCGTAGATGTCAAGAGTAGGTAAGGTTCTTCGCGTTGCGTCGAATTAAACCACATGCTCCACCGCTTGTGCGGGCCCCCGTCAATTCATTTGAGTTTTAATCTTGCGACCGT
+
GGGGGGGGGGGGGGGGGGGGGGGGGGGGGGGGGGGGGGGGGGGGGGGGGGGGGGGGGGGGGGGGGGGGGGGGGGGGGGGGGGGGGGGGGGGGGGGGGGGGGGGGGGGGGGGGGGGGGGGGGGGGGGGGGGGGGGGGGGGGGGGGGGGGGGGGGGGGGGGGGGGGGGGGGGGGGGGGGGGGGGGGGGGGGGGGGGGGGGGGGGGGGGGGGGGGFGGGGGGGGGGGGGGFGGGGGGGGGGGGG:FGGGFFGGGFFGBF<GGFGGFFF<)6<<FFG7@G<A9>>655
@M02542:52:000000000-J9N43:1:1101:12101:8761 1:N:0:GTGAAA
CGGTTTATCACCGGCAGTCTCCCTAGAGTTCCCGACTTAACTCGCTGGCAACTAAGGATAGGGGTTGCGCTCGTTGCGGGACTTAACCCAACATTTCACAACACGAGCTGACGACAGCCATGCAGCACCTGTCTTACGGTTCCCGAAGGCACAACCGCATCTCTGCAGTCTTCCGTAGATGTCAAGAGTAGGTAAGGTTCTTCGCGTTGCGTCGAATTAAACCACATGCTCCACCGCTTGTGCGGGCCCCCGTCAATTCATTTGAGTTTTAATCTTGCGACCGT
+
GGGGGGGGGGGGGGGGGGGGGGGGGGGGGGGGGGGGGGGGGGGGGGGGGGGGGGGGGGGGGGGGGGGGGGGGGGGGGGGGGGGGGGGGGGGGGGGGGGGGGGGGGGGGGFGGFGGGGGGGGGGGGGGGGGGGGGGGGGGGGGGGGGGGGGGGGGGGGGGGGFFGGGGGGGGGGGGGGGGGGGGGGGGGGGGGGGGGGGGGGGGGGGGGGGGGFGGGGGGGGGGGGGGGGGGGGGGGGGGGG:BGGGFFGGGFFGFFAAFFGGFFFFFFABFCGGFGFABFF>FF
@M02542:52:000000000-J9N43:1:1101:4158:8762 1:N:0:GTGAAA
CGGTTTATCACCGGCAGTCTCCCTAGAGTTCCCGACTTAACTCGCTGGCAACTAAGGATAGGGGTTGCGCTCGTTGCGGGACTTAACCCAACATTTCACAACACGAGCTGACGACAGCCATGCAGCACCTGTCTTACGGTTCCCGAAGGCACAACCGCATCTCTGCAGTCTTCCGTAGATGTCAAGAGTAGGTAAGGTTCTTCGCGTTGCGTCGAATTAAACCACATGCTCCACCGCTTGTGCGGGCCCCCGTCAATTCATTTGAGTTTTAATCTTGCGACCGTC
+
EFGEFFGGGGGGC:FG:FEEGFFGFGGGGGGGGGGGGEGGGGGBFGGGGGGGFGGGGGGG?CEGECCFGGEGGGGFGGG>FCGGGGGGGGGDGGGGGGGGGGGGGGGGGGGGGGGGGGGFGGGGGGDEGGGCFGGGGGGGG@CFFGFFEGFGGGGGG@BFECF;;FGGGF<FGGGF@F>C9CFCF9FCFGG?FFAFF9CFGGGDGEG/***171CCFC@FGFGGDEFF6<CEGFG5E7CDD:=DGDFFGDD<<7(<<DC=FF27A?BFB>B4C>=C4<9>1;3))
@M02542:52:000000000-J9N43:1:1101:15308:8778 2:N:0:GTGAAA
CGGTTTGTCACCGGCAGTCTCATTAGAGTGCCCTTTCGTAGCAACTAATGACAAGGGTTGCGCTCGTTGCGGGACTTAACCCAACGTCTCACGACACGAGCTGACGACGGCCATGCAGCACCTGTGTCTCGGTTCTCTTTCGAGCCATCTCACATCTCTGCAAGATTCCTAGCATCTCCAGGGTCGGTAAGGTTTTTTGGGTTGCATCGCATTAAACCAAATCATCCACCGCTTGTGCGGGTCCCCGTCAATTCCTTTGATTTTCAACCTTGCCGCCGTACCCCC
+
GGGGGGCGGGGGGGG:@FG,FCGGGGGFGFGFGGFFGGFGGGFFFGGEGGGGGGGG:FGCGGGGDE:FEGGGCFCFGDF9EFGGGGEGGGGFCEFGGEFEGGA9,?FGE@E7+=D@9,:,8D>,DFCF@,<DFCCGGGGGCGC8**3,@>,@EG9DFF@<E?FG>FC7;CG@,1,,+1*4;6DF*:5:AAFF.AFFG*0)2)=)(*+)-)45():/*.2)9-30++/4CF>F@5>2)4C9617?)(,4:(/?4>FAAB6))*9<<)).((42,(-)1)8)))18>
@M02542:52:000000000-J9N43:1:1101:28362:8786 1:N:0:GTGAAA
CGGTTTATCACCGGCAGTCTCCCTAGAGTTCCCGACTTAACTCGCTGGCAACTAAGGATAGGGGTTGCGCTCGTTGCGGGACTTAACCCAACATTTCACAACACGAGCTGACGACAGCCATGCAGCACCTGTCTTACGGTTCCCGAAGGCACAACCGCATCTCTGCAGTCTTCCGTAGATGTCAAGAGTAGGTAAGGTTCTTCGCGTTGCGTCGAATTAAACCACATGCTCCACCGCTTGTGCGGGCCCCCGTCAATTCATTTGAGTTTTAATCTTGCGACCGT
+
GGGGGGGGGGGGEGGGGGGGGGGGGGGGGGGGGGGGGGGGGGGGGGGGGGGGGGGGGGGGGGGGGGGGGGGGGGGGGGGGGGGGGGGGGGGGGGGGGGGGGGGGGGGGGGGGGGGGGGGGGGGGGGGGGGGGGGGGGGGGGEGGGGGGGGGGGGGGGGGGGGGGGGGGGGGGGGGGGGGGGGGGGGGGGGGGGGGGGGGGGGGGGGGGGGGGFGEGGGGGGGGGGGGGGCGFGGGGGGGGGBFGGGFFGGGFEDBDDGGFGG9FBFABAFAGFFFGFFBF>FDD
@M02542:52:000000000-J9N43:1:1101:17554:8811 1:N:0:TTGAAA
CGGTTTATCACCGGCAGTCTCCCTAGAGTTCCCGACTTAACTCGCTGGCAACTAAGGATAGGGGTTGCGCTCGTTGCGGGACTTAACCCAACATTTCACAACACGAGCTGACGACAGCCATGCAGCACCTGTCTTACGGTTCCCGAAGGCACAACCGCATCTCTGCAGTCTTCCGTAGATGTCAAGAGTAGGTAAGGTTCTTCGCGTTGCGTCGAATTAAACCACATGCTCCACCGCTTGTGCGGGCCCCCGTCAATTCATTTGAGTTTTAATCTTGCGACCGT
+
GGGGGGGGGGGGGGGGGGGGGGGGGGGGGGGGGGGGGGGGGGGGGGGGGGGGGGGGGGGGGGGGGGGGGGGGGGGGGGGGGGGGGGGGGGGGGGGGGGGGGGGGGGGGGGGGGGGEGGGGGGGGGGGGGGGGGGGGGGGGGGGGGGGGGGGGGGGGGGGGGGGGGGGGGGGGGGGGGGGGGGGGGGGGGGGGFGGGGGGGGGGGGGGGGGGGFGGGGGGGGGGGGGGGGGGGGGGGGGGGGFFGGGFEGGGF@DFFFGGFGGFFFFFFBFFGGFFG9AF>FFFF
@M02542:52:000000000-J9N43:1:1101:6685:8819 2:N:0:GTGAAA
CGGTTTATCACCGGCAGTCTCCCTAGAGTTCCCACCATTACGTGCTGGCAACTAAGGATAAGGGTTGCGCTCGTTGCGGGACTTAACCCAACATTTCACAACACGAGCTGACGACAGCCATGCAGCACCTGTCTTAGCGTTCCCGAAGGCACAATCGTATCTCTACAATCTTCGCTAGATGTCAAGAGTAGGTAAGGGTCTTCGCGTTGCGTCGAATTAAACCACATTCTCAACCGCTTGTGCGGGCCCCCGTCAATTCATTTGAGTTTTAAACTTTCGACCGT
+
GGGGGGCFGGGGGGGGGGGGGGGGGGGGGGGGGGGGGGGGGGGGGGGGGGGGGGGGGDEFGFFGGGEGGG:FGGGGFFEGGGGGGGGGGGCGFFGGGFGGGGGGCFFEGFFGGGGCGGGGF8DGAFG?EGGGGDFC,=BCGGGGGGGGCFFGFF>FFGGCGABFFGFG;9CFFFEE4/;8+=8B@@F)BF841+8=F,=C4;AF0=E9(0.:;(9./7CFF435*;:47:4)/8F(1(>::)<1:>(4>>G5?D*4<26))7=4)1<46))))-.:*885)))0
@M02542:52:000000000-J9N43:1:1101:9472:8824 1:N:0:GTGAAA
ACAGTTTACACTGGCAGTCTTGCTAGAGTTCCCGACATCACTCGCTGGCAACTAACAACAGGGGTTGCGCTCGTTATAGGACTTAACCTGACACCTCACGGCACGAGCTGACGACAACCATGCAGCACCTTGTAAATTGTCCGAAGAAAAGTCTGTTTCCAAACCTGTCAATCTACATTTAAGCCTTGGTAAGGTTCCTCGCGTATCATCGAATTAAACCACATGCTCCACCGCTTGTGCGGGCCCCCGTCAATTCCTTTGAGTTTCATTCTTGCGAACGTACTC
+
GGGGGGGGGGGGFFFGGGGGGGGGGGGGGGGGGGGGGGGGGGGGGGGGGGGGGGGGGGGGGGGGGGGGGGGGGGGGGGGGGGGGGGGGGGGGGGGGGGGGGGGGGEGGGGGGGGGGGGGGGFGGGGGGGGGGGGGCGGGGGGGGGGGGGGGGGGGGGGGGFGGG@CFFGDGGGGGGGGEGGGGGGGGFGGGGGGGGGGGGGGGGGGGGGGGEF?FFFGGGGGFFFG;CCGGGDEGCFGGGG>DDEDEDEGGFFGFFFGGFFF<FAFFFFFFGGCFDF;F>BFFF=
@M02542:52:000000000-J9N43:1:1101:5253:8864 1:N:0:GTGAAA
GCAACTTGCGTTGGCAGTCTCATTAGAGTCCCCGTCTTTAAACGCTGGCAACTAATGATAGGGGTTGCGCTCGTTGCAGGACTTAACCTAACACCTCACGGCACGAGCTGACGACAGCCATGCAGCACCTTGCATTCTGTCCGAAGAAATATCCGTTTCCAAATACGTCATTATGCATTTAAGCCTTGGTAAGGTTCCTCGCGTATCATCGAATTAAACCACATGCTCCACCGCTTGTGCGGGCCCCCGTCCATTCCTTTGAGTTTCATTCTTGCGAACGTACTC
+
GGGCGFGGGGGG7F<6FGGGG,CFCFA<FFGGGGGGGGGG9FGGDGGEGGFGFGGGGGGGGFFEFGGFGGGGGGG?FGGGDGGFGGGGGGFFGGGGGGGGGGDGCGEGGGFDGGGGGGGGGGFDDFGGGGG9BFFFFFGGFGGGD<FFGFCCFCEFFFGGGGA>FGGGDGGFFGGGGGGGGG9DCFGCCFFGACFGGGGGGG5ECEGGGFGG4?FFFGGGGGGF9C9<F?CF5?CE5C+?D0>C=DEFC5<)<FBFBFG@>C?F>AFFFDAFG*930(49:3730
@M02542:52:000000000-J9N43:1:1101:20437:8881 1:N:0:GTGAAA
ACAGTTTGCACTGGCAGTCTCGTTAGAGTTCCCGACATGACTCGCTGGCAACTAACAACAGGGGTTGCGCTCGTTATAGGACTTAACCTGACACCTCACGGCACGAGCTGACGACAACCATGCAGCACCTTGTAAATTGTCCGAAGAAAAGTCTGTTTCCAAACCTGTCAATCTACATTTAAGCCTTGGTAAGGTTCCTCGCGTATCATCGAATTAAACCACATGCTCCACCGCTTGTGCGGGCCCCCGTCAATTCCTTTGAGTTTCATTCTTGCGAACGTACTC
+
GGGGGGGGGGGGGGGGGGGGGGGGGGGGGGGGGGGGGGGGGGGGGGGGGGGGGGGGGGGGGGGGGGGGGGGGGGGGGGGGGGGGGGGGGGGGGGGCFFGGGGGGGGGGGGGGGGGGGGGGGCGGGGGGGGGGGGGGGGGGGGGGGGGGGGGGGGGGGGGGGGGGGGGGGGGGGGGGGGGGGGGGGGGGGGGGGGGGGGGGGGGGGGGGGGGGFGGGGGGGGGGGGGGGGGGGGGGGGGGGGFFGGGFFGGG>EGFFDGGFGGFFDFBFFABGGGFCBFFFFFF@=
@M02542:52:000000000-J9N43:1:1101:13039:8906 2:N:0:GTGAAA
CGGTTTATCACCGGCAGTCTCCCTAGAGTTCCCGACTTAACTCGCTGGCAACTAAGGATAGGGGTTGCGCTCGTTGCGGGACTTAACCCAACATTTCACAACACGAGCTGACGACAGCCATGCAGCACCTGTCTTACGGTTCCCGAAGGCACAACCGCATCTCTGCAGTCTTCCGTAGATGTCAAGAGTAGGTAAGGTTCTTCGCGTTGCGTCGAATTAAACCACATGCTCCACCGCTTGTGCAGGCCCCCGTCACTTCCTTTTAGTTTCGGTCTTTCGACCGTT
+
GGGGGGGGGGGGGGG+FGGDGGGGGGGGGGGGGGGGGGGGGGGGGGGGGGGGGGFGGDGGGGGGGGGGGGGGGGGGGGGGGGGGGGGGGGGGGFGGGGGGGGGGGGGGEGGGGGGEGGGGGGGGGGGGGGGFDFEGGGGGGGGGGGGGGGGGGGGDDGG>E@GF7FGGGFFFGGGCFGGFFE+:+7BAFAFF4FFGGGFGFAFFDFF>9DFB9>DFFFF@><BGGFF?G*44?FF09;D?:><47<>F(1958DD()464AFF)-,-6AB09?1(:**..77)7)
@M02542:52:000000000-J9N43:1:1101:11679:8912 1:N:0:GTGAAA
CGGTTTATCACCGGCAGTCTCCCTAGAGTTCCCGACTTAACTCGCTGGCAACTAAGGATAGGGGTTGCGCTCGTTGCGGGACTTAACCCAACATTTCACAACACGAGCTGACGACAGCCATGCAGCACCTGTCTTACGGTTCCCGAAGGCACAACCGCATCTCTGCAGTCTTCCGTAGATGTCAAGAGTAGGTAAGGTTCTTCGCGTTGCGTCGAATTAAACCACATGCTCCACCGCTTGTGCGGGCCCCCGTCAATTCATTTGAGTTTTAATCTTGCGACTGT
+
GGGGGGGGGGGGGGGGGGGGGGGGGGGGGGGGGGGGGGGGGGGGGGGGGGGGGGGGGGGGGGGGGGGGGGGGGGGGGGGGGGGGGGGGGGGGGGGGGGGGGGGGGGGGGGGGGGGGGGGGGGGGGGGGGGGGGGGGGGGGGGGGGGGGGGGGGGGGGGGGGGGGGGGGGFGGGGGGGGGGGGGGGGGGGGGGFGGFGFGGGGGGGGGGGGGGFGGGGGGGGGGGGGGGGGGGGGGGGGGGD)@GGGFFGDGFBDFEAGGFGGF?>?BBBFFGGGFGFFF1>FFF
@M02542:52:000000000-J9N43:1:1101:6726:8926 1:N:0:GTGAAA
CGGTTTATCACCGGCAGTCTCCCTAGAGTTCCCGACTTAACTCGCTGGCAACTAAGGATAGGGGTTGCGCTCGTTGCGGGACTTAACCCAACATTTCACAACACGAGCTGACGACAGCCATGCAGCACCTGTCTTACGGTTCCCGAAGGCACAACCGCATCTCTGCAGTCTTCCGTAGATGTCAAGAGTAGGTAAGGTTCTTCGCGTTGCGTCGAATTAAACCACATGCTCCACCGCTTGTGCGGGCCCCCGTCAATTCATTTGAGTTTTAATCTTGCGACCGT
+
GGGFGGGGGGGGGGGGGGGGGGGGGGGGGGGGGGGGGGGGGGGGGGGGGGGGGGGGGGGFDECFFGGGGGGGGGGGGGDEEGGGGGGGGGGEDGGGGGFGGGGGGGGGGGGGGGGGGGFGGGGGGGGGGGGGGGGGGGGGGGGGGGGGGGGGGGGGGGGDGGGGGGGGGGGGGGGGGGGGGGGGGGGGGGGGGFFFGGGFGGGGGGGGGGCGFGGGGGGGGFGGGGGFGGFFGGGGGGGGGFFGGGFFDDGFFGFEBGFFGGFFDFD>DFFFFGFG9<>BFFFF
@M02542:52:000000000-J9N43:1:1101:27031:8927 1:N:0:GTGAAA
CGGTTTATCACCGGCAGTCTCCCTAGAGTTCCCGACTTAACTCGCTGGCAACTAAGGATAGGGGTTGCGCTCGTTGCGGGACTTAACCCAACATTTCACAACACGAGCTGACGACAGCCATGCAGCACCTGTCTTACGGTTCCCGAAGGCACAACCGCATCTCTGCAGTCTTCCGTAGATGTCAAGAGTAGGTAAGGTTCTTCGCGTTGCGTCGAATTAAACCACATGCTCCACCGCTTGTGCGGGCCCCCGTCAATTCATTTGAGTTTTAATCTTGCGACCGT
+
GGGGGGGGGGGGGGGGGGGGGGGGGGGGGGGGGGGGGGGGGGGGGGGGGGGGGGGGGGGGGGGGGGGGGGGGGGGGGGGGGGGGGGGGGGGGGGGGGGGGGGGGGGGGGFGGGGGGGGGGGGGGGGGGGGGGGGGGGGFGGGGGGGGGGGGGGGGGGGGDFGGGGGGGGGFFGGGCFCGGGGGGGGGGGGGGFFGFCFFGGGGGGGEGDGGGFGGGGGGGGGFGGGFFGCFFEGGGGGGFG2FGGGFFGGGF5/15AGG4FGAF9:D>AADGFCFG2<>BFFBE
@M02542:52:000000000-J9N43:1:1101:28301:8953 1:N:0:GTGAAA
ATCCACACCTTCCTCACAGTTTACACTGGCAGTCTCGTTAGAGTTCCCGACATGACTCGCTGGCAACTAACGACAGGGGTTGCGCTCGTTATAGGACTTAACCTGACACCTCACGGCACGAGCTGACGACAACCATGCAGCACCTTGTAAATTGTCCGAAGAAAAGTCTGTTTCCAGACCTGTCAATCTACATTTAAGCCCTGGTAAGGTTCCTCGCGTATCATCGAATTAAACCACATGCTCCACCGCTTGTGCGGGCCCCCGTCAATTCCTTTGAGTTTCACACTTGCGTGCGTACTCC
+
-CCCCGGGGGGGFGFGGGFFDFFFFG9E,CFGGGGGGGGGGGGGGFGGGGGECFGF<FGGGGDD@FDFFEGGGG7@FFFFGGGGGGGGGGGGGGGGGGGGGFEFGGFGGGGGGGGGGDEEEGDFGFGGECFGGGGGFFDFGFGAFGGGGGCDFCFGGGG>:FDGGFGFCFFFAFGGCF:FGGC,FFGGGGCGGGGFCFECFFEFGGGGFGGGFFFEGGGGCCEGFGGEFGF<CGFCEFFCF9BCFC6CGDGGGGGC39:DG537CDDFFGFBAFGFGGB?A9<<B?B>C7<D081::FFFF
@M02542:52:000000000-J9N43:1:1101:18236:8977 1:N:0:GTGAAA
CGGTTTGTCACCGGCAGTCTCCTTAGAGTGCCCACCATAACGTGCTGGTAACTAAGGACAAGGGTTGCGCTCGTTACGGGACTTAACCCAACATCTCACGACACGAGCTGACGACAGCCATGCAGCACCTGTGTCTGAGTTCCCGAAGGCACCAATCCATCTCTGGAAAGTTCTCAGCATGTCAAGGCCAGGTAAGGTTCTTCGCGTTGCTTCGAATTAAACCACATGCTCCACCGCTTGTGCGGGCCCCCGTCAATTCATTTGAGTTTTAACCTTGCGGCCGT
+
GGGGGGGGGGGGGGGGGGGGGGGGGGGGGGGGGGGGGGGGGGGGGGGGGGGGGGGGGGGGGGGGGGGGGGGGGGGGGGGGGGGGGGGGGGGGGGGGGGGGGGGGGGGGGGGGGGGGGGGGGGGGGGGGGGGGGGGGGGGGGGGGGGGGGGGGGGGGGGGGGGGGGGGGGGGGGGGGGGGGGGGGGGGGGGGGGGGGGGGGGGGGGGGGGGGGFGGGGGGGGGGGGGGDGGGGGGGGGGGGG7FDGGFFGGGF@DFFFGGFGGFFF<<AFFFGGGFGAF9BFFB>
@M02542:52:000000000-J9N43:1:1101:5048:8982 1:N:0:GTGAAA
CGGTTTATCACCGGCAGTCTCCCTAGAGTTCCCGACTTAACTCGCTGGCAACTAAGGATAGGGGTTGCGCTCGTTGCGGGACTTAACCCAACATTTCACAACACGAGCTGACGACAGCCATGCAGCACCTGTCTTACGGTTCCCGAAGGCACAACCGCATCTCTGCAGTCTTCCGTAGATGTCAAGAGTAGGTAAGGTTCTTCGCGTTGCGTCGAATTAAACCACATGCTCCACCGCTTGTGCGGGCCCCCGTCAATTCATTTGAGTTTTAATCTTGCGACCGTT
+
GGGGGGGGGGGGGGGGDGGGGGGGGGGGGGGGGGGGGGGGGGGGGGGGGGGGGGGGGGGGGGGGFFGGGGGGGGGGFGGGDGGGGGGGGGGGGGGGGGGGGGGGGGGCGGGGGGGGGDGGGGGGGGGGGGGGGGGGGGGGGGGGGGGGGGGGGGGGGGGGGGGGGGGGGGGGGGGFGGGGGGGFGFFGGGGGGDFGGCFGGGGGGGGGCGGGFGEFFGGGGFGGGGGGFG?CFCGEEGDGG>FGGGFFGGGF><0>AGGFGG<FFFFFBBFGGFFGBF>969BF)
@M02542:52:000000000-J9N43:1:1101:23345:8991 1:N:0:GTGAAA
CGGTTTATCACCGGCAGTCTCCCTAGAGTTCCCGACTTAACTCGCTGGCAACTAAGGATAGGGGTTGCGCTCGTTGCGGGACTTAACCCAACATTTCACAACACGAGCTGACGACAGCCATGCAGCACCTGTCTTACGGTTCCCGAAGGCACAACCGCATCTCTGCAGTCTTCCGTAGATGTCAAGAGTAGGTAAGGTTCTTCGCGTTGCGTCGAATTAAACCACATGCTCCACCGCTTGTGCGGGCCCCCGTCAATTCATTTGAGTTTTAATCTTGCGACCGT
+
GGGGGGGGGGGGGGGGGGGGGGGGGGCCFFGGGGGGGGGGGGGGGGGGGGGGGGGGGGGGGGGGGGGGGGGGGGGGGGGGGGGGGGGGGGGGGGGGGGGGGGGGGGGGGGGGGGGGGGGGGGGGGGGGGGGGGGGGGGGGGGGGGGGGGGGGGGGGGGGGGGGGGGGGGGGGGGGGGGGGGGGGGGGGGGGGGGGGGGGGGGGGGGGGGGGGFGGGGGGGGGGGGGGGGFGGGGGGGGGGGFFGGGFFGGGFFGBFFGGFGGFFFF>AFFFDGGFG499BFFFF
@M02542:52:000000000-J9N43:1:1101:12598:8993 1:N:0:GTGAAA
CGGTTTGTCACCGGCAGTCTCATTAGAGTGCTCAACTGAATGTAGCAACTAATGACAAGGGTTGCGCTCGTTGCGGGACTTAACCCAACATCTCACGACACGAGCTGACGACAGCCATGCAGCACCTGTGTGCAGGTTCTCTTTCGAGCACGAATCCATCTCTGGAAACTTCCTGCCATGTCAAAGGTGGGTAAGGTTTTTCGCGTTGCATCGAATTAAACCACATCATCCACCGCTTGTGCGGGCCCCCGTCAATTCCTTTGAGTTTCAACCTTGCGGCCGTAC
+
GGGGGGGGGGGGGGGGGGGGGGGGGGGGGGGGGGGGGGGGGGGGGGGGGGGGGGGGGGGGGGGGGGGGGGGGGGGGGGGGGGGGGGGGGGGGGGGGGGGGGGGGGGGGGGGGGGGGGGGGGGGGGGGGGGGGGGGGGGGGGGGGGGGGGGGGEGGGGGGGGGGGGGGGGGGGGGGGGGGGGGGGGGGGGGGGGGGGGGGGGGGGGGGGGGGGFGGGGGGGGGGGGGGGGGGGGGDGGGGGFFFGGGDFGGGFFGBFFGGFGGAFFAFFBFBGFGFC?>FFBFFFD
@M02542:52:000000000-J9N43:1:1101:9889:9003 1:N:0:GTGAAA
CAGTATATCACTGGCAGTCCCCTTAGAGTGCCCAACTGAATGCTGGCAACTAAGGGCGAGGGTTGCGCTCGTTGCGGGACTTAACCCAACATCTCACGACACGAGCTGACGACAGCCATGCAGCACCTGTTCTAGGGCCAGCCGAACTGAAGGACAATGTCTCCACTGCCCATACCCCGAATGTCAAGAGCTGGTAAGGTTCTGCGCGTTGCTTCGAATTAAACCACATGCTCCACCGCTTGTGCGGGCCCCCGTCAATTCCTTTGAGTTTTAATCTTGCGACCG
+
GGGGGGGGGGGG9<FFGGGGGGGGGGGGGGGGGGFGGGGGGGGGFFGGGGGGGGGFGGGGGGGGGGGGGGGGGGGGGGGGGGGGGGGGGGGFGDGGGGGGGGGGGGGGGGGGGGGGGGGCGGGGGGGGGGGGGGFFGGGGGGGGGGGGGGGGGGGCGGGGGGGGGGGFGGGGGGGGGGGGGGGFGGGFGGGGGGGGGDF@GGG9FGDEGGGEF<EEFEGGGGGGDFGGG97EFGGGCDGDGBFCF3>BGGDEB)4BFGGFDFBFAFA:)-4FDFFGB<)6>9BB)
@M02542:52:000000000-J9N43:1:1101:18440:9019 1:N:0:GTGAAA
CGGTTTATCACCGGCAGTCTCCCTAGAGTTCCCGACTTAACTCGCTGGCAACTAAGGATAGGGGTTGCGCTCGTTGCGGGACTTAACCCAACATTTCACAACACGAGCTGACGACAGCCATGCAGCACCTGTCTTACGGTTCCCGAAGGCACAACCGCATCTCTGCAGTCTTCCGTAGATGTCAAGAGTAGGTAAGGTTCTTAGCGTTGCGTCGAATTAAACCACATGCCCCACCGCTTGTGCGGGCCCCCGTCAATTCATTTGAGTTTTAATCTTGCGACCGT
+
GGGGGGGGGGGGEGGGGGGGGGGGGGGGGGGGGGGGGGGGGGGGGGGGGGGGGGGGGGGGGGGGGGGGGGGGGGGGGGGGGGGGGGGGGGGGGGGGGGGGGGGGGGGGGGGGGGGGGGGGGGGGGGGGGGGGGGGFGGGGGFGGGGGGGGGGGGGGGGGGGGGGGGGGGFGGGGGGGGGGGGGGGGGGGGGGGGGFGGGGGGC?EEGGGGGGFCEFGGGGGGGGFCFFGGGGGGGCEGG3C?FGGGFEGGGF:C:.:?DFGGF4>6A9AFFFGG?GAF;;>FB>
@M02542:52:000000000-J9N43:1:1101:11104:9033 1:N:0:GTGAAA
CGGTTTATCACCGGCAGTCTCCCTAGAGTTCCCGACTTAACTCGCTGGCAACTAAGGATAGGGGTTGCGCTCGTTGCGGGACTTAACCCAACATTTCACAACACGAGCTGACGACAGCCATGCAGCACCTGTCTTACGGTTCCCGAAGGCACAACCGCATCTCTGCAATCTTCCGTAGATGTCAAGAGTAGGTAAGGTTCTTCGCGTTGCGTCGAATTAAACCACATGCTCCACCGCTTGTGCGGGCCCCCGTCAATTCATTTGAGTTTTAATCTTGCGACCGT
+
GGGGGGGGGGGGGGGGGGGGGGGGGGGGGGGGGGGGGGGGGGGGGGGGGGGGGGGGGGGGGGGGGGGGGGGGGGGGGGGGGGGGGGGGGGGGGGGGGGGGGGGGGGGGGGGGGGGGGGGGGGGGGGGGGGGGGGGGGGGGGGGGGGGDEGGGGGGGGEDEEGGGGGGGGGGGGGGGGGGGGGGGGGGGGGGGGGGGGGGGGGFGGGGGGGGGFGGGFEFGGGEGFGFGGF:CGEGGG5EDF:FDGGEFDGGF@C(>ACF?CFAFABFFFFAFGFFG<47;B15:
@M02542:52:000000000-J9N43:1:1101:15722:9053 1:N:0:GTGAAA
CGGTTTATCACCGGCAGTCTCCCTAGAGTTCCCACCATTACGTGCTGGCAACTAAGGATAAGGGTTGCGCTCGTTGCGGGACTTAACCCAACATTTCACAACACGAGCTGACGACAGCCATGCAGCACCTGTCTTAGCGTTCCCGAAGGCACAATCGTATCTCTACAATCTTCGCTAGATGTCAAGAGTAGGTAAGGTTCTTCGCGTTGCGTCGAATTAAACCACATGCTCCACCGCTTGTGCGGGCCCCCGTCAATTCATTTGAGTTTTAATCTTGCGACCGT
+
GGGGGGGGGGGGGGGGGGGGGGGGGGGGGGFGGGGGGGGGGGGGGGGGGGGGGGGGGGGGGGGGGGGGGGGGGGGGGGGGGGGGGGGGGGGGGGGGGGGGGGGGGGGGGGGGGGGGGGGGGGGGGGGGGGGGGGGGGGGGGGGGGGGGGFGGGGGGGGGGGGGGGGGGGGGGGGGGGGGGGGGGGGGGGGGGGGGGGGGGGGGGGGGGEGGGBGGCCGGGGGGGGGGGG?FGGGGGGGGGG?FGGGFFGDGFFG6@BFGFGGFF22-6<BBFGFFG>DFBFBFF
@M02542:52:000000000-J9N43:1:1101:13976:9068 1:N:0:GTGAAA
CGGTTTGTCACCGGCAGTCTCCTTAGAGTGCCCACCTTAACGTGCTGGTAACTAAGGACAAGGGTTGCGCTCGTTACGGGACTTAACCCAACATCTCACGACACGAGCTGACGACAGCCATGCAGCACCTGTGTCAGAGTTCCCGAAGGCACCAATCCATCTCTGGAAAGTTCTCTGCATGTCAAGGCCTGGTAAGGTTCTTCGCGTTGCTTCGAATTAAACCACATGCTCCACCGCTTGTGCGGGCCCCCGTCAATTCATTTGAGTTTTAACCTTGCGGCCGT
+
GGGGGGGGGGGGC7CEGEGGGGGGGGGGFGGGGGGGGFGGGGFGGGGGGGGGGGGFFEGGGGGF<FGGGGDGGFFDFGDGGGGCFFGGGGFGGCG,?FFFFGDGGGGGGGDFFFGCFGGGGDFFGGGGGFGGDDGGGGFGGGGGGGGDFGGGGGGGGGGCFFFFGGGGGFGGFCFGGGGGGGGGGGFCGCF>FFFFGCECCGGGGGGGDGGFFGGGGFGGGGG>>FGGGGGFC8CEGGGFF:?DGGE):CDEFDFFFGGFGGAF4649A927CFFF)5(((3>E
@M02542:52:000000000-J9N43:1:1101:19254:9115 1:N:0:GTGAAA
CGGTTTATCACCGGCAGTCTCCCTAGAGTTCCCGACTTAACTCGCTGGCAATTAAGGATAGGGGTTGCGCTCGTTGCGGGACTTAACCCAACATTTCACAACACGAGCTGACGACAGCCATGCAGCACCTGTCTTACGGTTCCCGAAGGCACAACCGCATCTCTGCAGTCTTCCGTAGATGTCAAGAGTAGGTAAGGTTCTTCGCGTTGCGTCGAATTAAACCACATGCTCCACCGCTTGTGCGGGCCCCCGTCAATTCATTTGAGTTTTAATCTTGCGACCGT
+
GGGGGGGGGGGGGGGGGGGGGGGGGGGGGGGGGGGGGGGGGGGGGGGGGGGGGGGGGGGGGGGGGGGGGGGGGGGGGGGGGGGGGGGGGGGGGGGGGGGGGGGGGGGGGGGGGGGGGGGGGGGGGGGGGGGGGGGGGGGGGGGGGGGGGGGGGGGGGGGGGGGGGGGGGFGGGGGGGGGGGGGGGFGGGGGGGGGDGGGGGGGGGGGGEGGGFDDFGGGGGFGGGGGGGGGGGGGGGDGGGFFGGGFEGGDFEGFDFGGFGGFFB?BBDFFGGGFG9ABFFFEF
@M02542:52:000000000-J9N43:1:1101:10273:9128 2:N:0:GTGAAA
CGGTTTATCACCGGCAGTCTCCCTAGAGTTCCCGGCTTAACTCGCTGGCAACTAAGGATAGGGGTTGCGCTCGTTGCGGGCCTTAACCCAACATTTCACAACACGCGCTGACGACAGCCATGCAGCACCTGTCTTACGGTTCCCGAAGGCACAACCGCATCTCTGCAGTCTTCCGTAGATGTCAAGAGTAGGTCAGGTTCTTCGCGTTGCGTCCAATTAAACCACATTCACCACCGACTGTGCGGGCCCCCTACCAGTCATTTGAGCTTTCATCTTTGCACCCT
+
CCFFCF@CFEGGCCG7+CF,CFGGFGECFGGGGDGFCGCGGGGGGCG7F8FFFGGG,CB<@E,6CF7B@@FF@=F,C@CF+@FD9FEGGG+BFEGGFD,5?==E7++@CFC87FBC+@FGGF@,@8,0D8F;F7=+@8:,>EGCEEGGCF68CFE*74/8?CE9:,?ECFG+9?5=C75+;FF77.*);+:A;+;5F9=F=FF>:>B9(710,(/**/<@>2:8:*))2*)-/7732(1-.664>>113(9)(**)).1))0*)-())...-)5)2**//9)0)
@M02542:52:000000000-J9N43:1:1101:25654:9136 1:N:0:GTGAAA
CGGTTTATCACCGGCAGTCTCCCTAGAGTTCCCGACTTAACTCGCTGGCAACTAAGGATAGGGGTTGCGCTCGTTGCGGGACTTAACCCAACATTTCACAACACGAGCTGACGACAGCCATGCAGCACCTGTCTTACGGTTCCCGAAGGCACAACCGCATCTCTGCAGTCTTCCGTAGATGTCAAGAGTAGGTAAGGTTCTTCGCGTTGCGTCGAATTAAACCACATGCTCCACCGCTTGTGCGGGCCCCCGTCAATTCATTTGAGTTTTAATCTTGCGACCGT
+
GGGF@@@EEGFECCFG>FGFGGGEGGCGGGGAFFEEGGFDFEEGFEGGGGGCCEEFGGGGGGGGGGGGECFG7>DEFDGDGGGGGG9EEGGGGFG9<BDGGGGGGGGGGGGGCFCCGGGGGGFFEGFGGGF3DCFAFGEGGEFGEEGGGGFEGGDFCE7:FCAF@FFGFGGFGFEFGGGDGGFGF?FFGGGGFGFG7?CEGGFFG=CEGGGC@EEGCFCCGGGGGGGGFEFFFFGGGGGGG0BDE)7>CCCDFD?5<<*9*:<FF6AB9>6CFGFD4>9996B;
@M02542:52:000000000-J9N43:1:1101:22228:9141 1:N:0:GTGAAA
CGGTTTATCACCGGCAGTCTCCCTAGAGTTCCCGACTTAACTCGCTGGCAACTAAGGATAGGGGTTGCGCTCGTTGCGGGACTTAACCCAACATTTCACAACACGAGCTGACGACAGCCATGCAGCACCTGTCTTACGGTTCCCGAAGGCACAACCGCATCTCTGCGGTCTTCCGTAGATGTCAAGAGTAGGTAAGGTTCTTCGTGTTGCGTCGAATTAAACCACATGCTCCACCGCTTGTGCGGGCCCCCGTCAATTCATTTGAGTTTTAATCTTGCGACCGT
+
GGGGGGGGGGGGGGGGGGGGGGGGGGCCFFGGGGGGGGGGGGGGGGGGGGGGGGGGGGGGGGGGGGGGGGGGGGGGGGGGGGGGGGGGGGGGGGGGGGGGGGGGGGGGGGGGGGGGGGGGGGGGGGGGGGGGGGGGGGGGGGGGGGGGGGGGGGGGGGGGGGGGGGGGGGGGGGGGGGGGGGGGGGGGGGGGGGGGGGGGGGGGGGGGGGGGFGEGGGGGGGGGGGGGGGGGGGGGGGGGGFFGGGFDGGGFFGF>2<FFGGFFFF>DFFFGGDFG9ABFFF3:
@M02542:52:000000000-J9N43:1:1101:26713:9152 1:N:0:GTGAAA
CGGTTTGTCACCGGCAGTCTCCTTAGAGTGCCCACCATTACGTGCTGGTAACTAAGGACAAGGGTTGCGCTCGTTACGGGACTTAACCCAACATCTCACGACACGAGCTGACGACAGCCATGCAGCACCTGTGTCTGAGTTCCCGAAGGCACCAATCCATCTCTGGAAAGTTCTCAGCATGTCAAGGCCAGGTAAGGTTCTTCGCGTTGCTTCGAATTAAACCACATGCTCCACCGCTTGTGCGGGCCCCCGTCAATTCATTTGAGTTTTAACCTTGCGGCCGT
+
GGGGGGGGGGGGGGGGGGGGGGGGGGGGGGGGGGGGGGGGGGGGGGGGGGGGGGGGGGGGGGGGGGGGGGGGGGGGGGGGGGGGGGGGGGGGGGGGGGGGGGGGGGGGGGGGGGGGGGGGGGGGGGGGGGGGGGGGGGGGGGGGGGGGGGGGGGGGGGGGGGGGGGGGGGGGGGGGGGGGGGGGGGGGGGGGGGGGGGGGGGGGGGGGGGGGFGGGGGGGGGGGGGGGGGGGGGGGGGGGGBFGGGFFGGGFFG<FFGGFGGFFF?AFA<BFGGFGAFFFFF>D
@M02542:52:000000000-J9N43:1:1101:13789:9170 1:N:0:GTGAAA
CGGTTTGTCACCGGCAGTCACCTTAGAGTGCCCAACTTAATGATGGCAACTAAGATCAAGGGTTGCGCTCGTTGCGGGACTTAACCCAACATCTCACGACACGAGCTGACGACAACCATGCACCACCTGTCACTCTGCTCCCGAAGGAGAAGCCCTATCTCTAGGGTTTTCAGAGGATGTCAAGACCTGGTAAGGTTCTTCGCGTTGCTTCGAATTAAACCACATGCTCCACCGCTTGTGCGGGCCCCCGTCAATTCCTTTGAGTTTCAGCCTTGCGGCCGTACT
+
GGGGGGGGGGGGGGGGGGGGGGGGGGGGGGGGGGGGGGGGGGGGGGGGGGGGGGGGGGGGGGGGGGGGGGGGGGGGGGGGGGGGGGGGGGGGGGGGGGGGGGGGGGGGGGGGGGGGGGGGGGGGGGGGGGGGGGGGGGGGGGGGGGGGGGGGGGGGGGGGGGGGGGGGGGGGGGGGGGGGGGGGGGGGGGGGGGGGGGGGGGGGGGGGGGGGFGGGGGGGFGGGGGGFGGGGGGGGGGGGGBBDGC@EGGCEEGFFFGGFGGFFDFFFBADGFGFGFBFFFFEF3
@M02542:52:000000000-J9N43:1:1101:14355:9198 1:N:0:GTGAAA
CGGTTTATCACCGGCAGTCTCCCTAGAGTTCCCGACTTAACTCGCTGGCAACTAAGGATAGGGGTTGCGCTCGTTGCGGGACTTAACCCAACATTTCACAACACGAGCTGACGACAGCCATGCAGCACCTGTCTTACGGTTCCCGAAGGCACAACCGCATCTCTGCAGTCTTCCGTAGATGTCAAGAGTAGGTAAGGTTCTTCGCGTTGCGTCGAATTAAACCACATGCTCCACCGCTTGTGCGGGCCCCCGTCAATTCATTTGAGTTTTAATCTTGCGACCGT
+
GGGGGGGGGGGGGGGGGGGGGGGGGGGGGGGGGGGGGGGGGGGGGGGGGGGGGGGGGGGGGGGGGGGGGGGGGGGGGGGGGGGGGGGGGGGGGGGGGGGGGGGGGGGGGGGGGGGGGGGGGGGGGGGGGGGGGGGGGGGGGGGGGGEEGGGGGFGGGGGCGFGGGGGGGGGGGGGGGGGGGGGGGGGGGGGDFGGGGBFGGGGGGGGGEEGGFGGGGGGGGCEGGGGGGC?FGGGEGDCCG?FCEGFFGGGFFGF>>CGFGGF=4:BBFFFFGFFGFD>FFFEF
@M02542:52:000000000-J9N43:1:1101:20645:9254 1:N:0:GTGAAA
CGGTTTATCACCGGCAGTCTCCCTAGAGTTCCCGACTTAACTCGCTGGCAACTAAGGATAGGGGTTGCGCTCGTTGCGGGACTTAACCCAACATTTCACAACACGAGCTGACGACAGCCATGCAGCACCTGTCTTACGGTTCCCGAAGGCACAACCGCATCTCTGCAGTCTTCCGTAGATGTCAAGAGTAGGTAAGGTTCTTCGCGTTGCGTCGAATTAAACCACATGCTCCACCGCTTGTGCGGGCCCCCGTCAATTCATTTGAGTTTTAATCTTGCGACCGT
+
GGGGGGGGGGGGGGGGGGGGGGGGGGGGGGGGGGGGGGGGGGGGGGGGGGGGGGGGGGGGGGGGGGGGGGGGGGGGGGGGGGGGGGGGGGGGGGGGGGGGGGGGGGGGGGGGGGGGGGGGGGGGGGGGGGGGGGGGGGEGGGGGGGGGGGGGGGGGGGGEGGGGGGGGGGGGGGGGGGGGGGGFGFGGGGGGGGGGGGGGGGGGGGGGGGGGEGGGGGGGGGGFGGGGGGGGGGGEGGGGGFFCGGF@ECDDFGFE>AFFFG2FA<<BFBFGGGFGDF>>>;EE
@M02542:52:000000000-J9N43:1:1101:11329:9314 1:N:0:GTGAAA
ACAGTTTACACTGGCAGTCTTGCTAGAGTTCCCGACATCACTCGCTGGCAACTAACAACAGGGGTTGCGCTCGTTATAGGACTTAACCTGACACCTCACGGCACGAGCTGACGACAACCATGCAGCACCTTGTAAATTGTCCGAAGAAAAGTCTGTTTCCAAACCTGTCAATCTACATTTAAGCCTTGGTAAGGTTCCTCGCGTATCATCGAATTAAACCACATGCTCCACCGCTTGTGCGGGCCCCCGTCAATTCCTTTGAGTTTCATTCTTGCGAACGTACTC
+
GGGGGGGGGGGGGGGGGGGGGGGGGGGGGGGGGGGGGGGGGGGGGGGGGGGGGGGGGGGGGE@GGGGGGGGGGGGDGGGGFCFFGGGFGEGGGGGGGGGF@EFEEFGGGG<EFGGGGGE@FGFG9FFGGGGGGGFGGGGGGCFEGCEGGGGCFGGGGFFFCFAGGGGGFFGGGGGGGGGGFFFGGGGGGGGGGCGGGGFFEGGGG=GFGGGG4ECCFGGFGGGG?E9BFGGF==CEGG6CDB35CD@EEDDD>F>FAGGFF>?FF):995-:70@C>9;(81>>=
@M02542:52:000000000-J9N43:1:1101:16281:9393 1:N:0:GTGAAA
CGGTTTATCACCGGCAGTCTCCCTAGAGTTCCCGACTTAACTCGCTGGCAACTAAGGATAGGGGTTGCGCTCGTTGCGGGACTTAACCCAACATTTCACAACACGAGCTGACGACAGCCATGCAGCACCTGTCTTACGGTTCCCGAAGGCACAACCGCATCTCTGCAGTCTTCCGTAGATGTCAAGAGTAGGTAAGGTTCTTCGCGTTGCGTCGAATTAAACCACATGCTCCACCGCTTGTGCGGGCCCCCGTCAATTCATTTGAGTTTTAATCTTGCGACCGT
+
GGGGGGGGGGGGGGGGGGGFGGGGGGGGGGGGGGGGGGGGGGGGGGGGGGGGGGGGGGGGGGGGGGGGGGGGGGGGGGGGGGGGGGGGGGGGGGGGGGGGGGGGGGGGGGGGGGGGGGGGGGGGGGGGGGGGGGGGGGGGGGGGGGGGGGGGGGGGGGGGGGGGGGGGGGGGGGGGGGGGGGGGGGGGGGGGGGGGGGGGGGGGGGGGGGGGFGGGGGGGGGGGGGGGGGGGGGGGGGGGG0@GGGF@EGGFFGFFFEG?FGFFB<-:AFFGGGFGAFF>BFFF
@M02542:52:000000000-J9N43:1:1101:28859:9411 1:N:0:GTGAAA
CGGTTTGTCACCGGCAGTCACCTTAGAGTGCCCGACTTAATGATGGCAACTAAGATCAAGGGTTGCGCTCGTTGCGGGACTTAACCCAACATCTCACGACACGAGCTGACGACAACCATGCACCACCTGTCACTCTGCTCCCGAAGGGGAAGCCCTATCTCTAGGGTTTTCAGAGGATGTCAAGACCTGGTAAGGTTCTTCGCGTTGCTTCGAATTAAACCACATGCTCCACCGCTTGTGCGGGCCCCCGTCAATTCCTTTGAGTTTCAGCCTTGCGGCCGTACT
+
GGGCGEFFGFGGEGGGG<FGGGGGGGF@FEF9CFGGGGGGGC<EFFFGGGGGGFGGGF8F,CFCC<::FGGGGGGGGGEGCCGGFGGGGGFGG9FEAFGGDGCEGGGDFFCFFFGCCGGFDFGFGGGCF=FFF9D=FGGFGGGGCC**5@F*>BB@EFG9;BF9EFCEEF27,@<@:FFCFCGF9FC<FCBFFFGBFGGGG88*3?C*A?FGFGGGGG?FFGGGC+<+<C60C8ECEDGGG(>3CD)7>9CBDD2@AGF@C*5).6<A244<FG?D(2>1>>FE3
@M02542:52:000000000-J9N43:1:1101:7928:9429 1:N:0:GTGAAA
CGGTTTATCACCGGCAGTCTCCCTAGAGTTCCCGACTTAACTCGCTGGCAACTAAGGATAGGGGTTGCGCTCGTTGCGGGACTTAACCCAACATTTCACAACACGAGCTGACGACAGCCATGCAGCACCTGTCTTACGGTTCCCGAAGGCACAACCGCATCTCTGCAGTCTTCCGTAGATGTCAAGAGTAGGTAAGGTTCTTCGCGTTGCGTCGAATTAAACCACATGCTCCACCGCTTGTGCGGGCCCCCGTCAATTCATTTGAGTTTTAATCTTGCGACCGT
+
GGGFGGGGGGGGGGGGGGGFFGGGGGGGGGDFGGGGFGGGGGGCGGGGGGGGGFFGGGGCEFDFGGGGEE@FGGGGGGGGGGGGGGGFFGFGGGGGGGGGGGGGGC@FGGGGCFGEEFFGGGGGGGGGGFGGGGGGGGGGGEGGGGGGGGGGGGGGGGDFEGGGGGGGGGGFFGGGGG>CEGGGGGGGGGGG@FFGGCFFGGGGGGGGGGGGFGGGFGGGGFGGGGGG?CFGGGFGGGGGGFFGEDD>E3C5B36B<?C4C7:FB6A>B2<FDDFG><>F96BF
@M02542:52:000000000-J9N43:1:1101:7539:9440 1:N:0:GTGAAA
CGGTTTATCACCGGCAGTCTCCCTAGAGTTCCCGACTTAACTCGCTGGCAACTAAGGATAGGGGTTGCGCTCGTTGCGGGACTTAACCCAACATTTCACAACACGAGCTGACGACAGCCATGCAGCACCTGTCTTACGGTTCCCGAAGGCACAACCGCATCTCTGCAGTCTTCCGTAGATGTCAAGAGTAGGTAAGGTTCTTCGCGTTGCGTCGAATTAAACCACATGCTCCACCGCTTGTGCGGGCCCCCGTCAATTCATTTGAGTTTTAATCTTGCGACCGT
+
GGGGGGGGGGGGGGGGGGGGGGGGGGGGGGGGGGGGGGGGGGGGGGGGGGGGGGGGGGGGGGGGGGGGGGGGGGGGGGGGGGGGGGGGGGGGGGGGGGGGGGGGGGGGGGGGGGGGGGGGGGGGGGGGGGGGGGGGGGGGGGGGGGGGGGGGGGGGGGGGGGGGGGGGGGGGGGGGGGGGGGGGGGGFGGGGGGGGGGGGGGGGGGGGEGGGFGGGFFGGGGGGGGGGGGEGGGGGGGGGGFFGGGFFGGGFFGFFFGGFGGBFFFFFFFFGGFFG2A9BFFFF
@M02542:52:000000000-J9N43:1:1101:25846:9465 1:N:0:GTGAAA
CGGTTTATCACCGGCAGTCTCCCTAGAGTTCCCGACTTAACTCGCTGGCAACTAAGGATAGGGGTTGCGCTCGTTGCGGGACTTAACCCAACATTTCACAACACGAGCTGACGACAGCCATGCAGCACCTGTCTTACGGTTCCCGAAGGCACAACCGCATCTCTGCAGTCTTCCGTAGATGTCAAGAGTAGGTAAGGTTCTTCGCGTTGCGTCGAATTAAACCACATGCCCCACCGCTTGTACGGGCCCCCGTCAATTCATTTGAGTTTTAATCTTGCGACCGT
+
FGGCC@FFGFGGG:@CFFF@FAE@DFFGCFGGCGGGGGGGGD@FGGGGGGFFEFFGGGDFGAGGGGDCFGEGGGGFGDFG:B?FFGGGGGFGDEGGGGGGGEEGGGGDEFFC@@=FE<FB9>FFGBDFD8<>>FFGFGCFE:EFGGE7CCGGC:FFCEBFFGFB@AFGGDEC<,<?7:BECFCFGGCCEBBCCGF@FCF?CF9B5EE=EECEEC8877C*<98CC*CGC+0:7*;EE<G*2)9<E)..*//<><(7)3:FCF96426):447>:B>)-3(4>)0
@M02542:52:000000000-J9N43:1:1101:4640:9476 1:N:0:GTGAAA
CGGTTTATCACCGGCAGTCTCCCTAGAGTTCCCGCCATTACGCGCTGGCAACTAAGGATAAGGGTTGCGCTCGTTGCGGGACTTAACCCAACATTTCACAACACGAGCTGGCGACAGCCATGCAGCACCTGTCTTACAGTTCCCGAAGGCACAACCGCATCTCTGCAGTCTTCTGTAGATGTCAAGAGTAGGTAAGGTTCTTCGCGTTGCGTCGAATTAAACCACATGCTCCACCGCTTGTGCGGGCCCCCGTCAATTTATTTGAGTTTTAATCTTGCGACCGT
+
GGGGEGGGFGGGGGGGGFGGGGGGGGGCGGGGGGGGGGFEFGGEGGGEEEFGFGGFGGGGGGFGGGGGGGECGGGDCGGGGGGGGGGGFGFGGGGGGGGGFGGGGDGGFGFGGGGGFGGF=@EGGFGGGGGD@FGGG=CGFGGGDGCEFGFGBGCCGEFFF>CFGFGGF<EGGGFF@F;;CGGGGFF>FF9EBC2<FF9@FGGGDCEGEE5C@=?CFFCCF9CGGGGF:++<E=GGG5CDF0@CCC>>E<DD>32:4C7=CFA?9<66442*2:@>26((3(7<
@M02542:52:000000000-J9N43:1:1101:14088:9478 1:N:0:GTGAAA
CACCGGCAGTCCCCTTAGAGTGCCCAACTGAATGCTGGCAACTAAGGGCGAGGGTTGCGCTCGTTGCGGGACTTAACCCAACATCTCACGACACGAGCTGACGACAGCCATGCAGCACCTGTCACCGATCCAGCCTAACTGAAGGACAATGTCTCCACTGTCCGCGATCGGGATGTCAAGAGCTGGTAAGGTTCTGCGCGTTGCTTCGAATTAAACCACATGCTCCACCGCTTGTGCGGGCCCCCGTCAATTCCTTTGAGTTTTAATCTTGCGACCGTACTCCCCAGGCGGAATGTTTAAT
+
CCCCCGGGGGGGGGGGGGGGGGGGGGGGGGGGGGGGGGDGFGFGGGFFGGEGGCFGGGGG:CFGCFEGEGGGGGGFGFFGGGGFGFFFFGGGDG?F@CFB@FG:CC=FGFGFGGGG<FGGC,A?FFGGCGGG,FGGGFFGGFFGGFGG<<=FGFFGFGG:CEFFGGD:FGEGGCFGGGG:EFGGG7EFFFGFEFFGGGGEEGECG?CCGGGGGGGGGGGFGFGGGGGGF=E8DCG7CEG*:CGGEEEECEGGGCGGGFFCFG@BFFC@FGA66EC7)71@0>BFFBFGGGEG6?BFFBFF6
@M02542:52:000000000-J9N43:1:1101:17743:9481 1:N:0:GTGAAA
CGGTTTGTCACCGGCAGTCCCATTAGAGTGCCCTTTCGTAGCAACTAATGGCAAGGGTTGCGCTCGTTGCGGGACTTAACCCAACATCTCACGACACGAGCTGACGACAGCCATGCAGCACCTGTGTTACGGCTCTCTTTCGAGCACTCCTCTATCTCTAAAGGATTCCGTACATGTCAAAGGTGGGTAAGGTTTTTCGCGTTGCATCGAATTAAACCACATCATCCACCGCTTGTGCGGGTCCCCGTCAATTCCTTTGAGTTTCAACCTTGCGGCCGTACTCCC
+
GGGGGGGGGGGGGGGGGGGGGGGGGGGGGGGGGGGGGGGGGGGGGGGGGGGGGGGGGGGGGGGGGGGGGGGGGGGGGGGGGGGGGGGGGGGGGGGGGGGGGGGGGGGGGGGGGGGGGGGGGGGGGGGGGGGGGGGGGGGGGGGGGGGFGGGGGGGGGGGGGGGGGGGGGGGGGGGGGGGGGFGGGGGEGGGGFGGGGGGGGGGGGGGGGGGGFGGGGGGGGGGGGGGGGGGGGGGG?CEDGFFGGGFFGGGFFFFFFGCF<DBFAD26??FDGCEGFFF:B<FFF
@M02542:52:000000000-J9N43:1:1101:20973:9507 1:N:0:GTGAAA
CGGTTTATCACCGGCAGTCTCCCTAGAGTTCCCGACTTAACTCGCTGGCAACTAAGGATAGGGGTTGCGCTCGTTGCGGGACTTAACCCAACATTTCACAACACGAGCTGACGACAGCCATGCAGCACCTGTCTTACGGTTCCCGAAGGCACAACCGCATCTCTGCAGTCTTCCGTAGATGTCAAGAGTAGGTAAGGTTCTTCGCGTTGCGTCGAATTAAACCACATGCTCCACCGCTTGTGCGGGCCCCCGTCAATTCATTTGAGTTTTAATCTTGCGACCGT
+
GGGGGGGGGGGGGGGGGGGGGGGGGGGGGGGGGGGGGGGGGGGGGGGGGGGGGGGGGGGGGGGGGGGGGGGGGGGGGGGGGGGGGGGGGGGGGGGGGGGGGGGGGGGGGGGGEGGGGGGGGGGGGGGGGGGGGGGGGGGGGGGGGGGGGGGGGGGGGGGGGGGGGGGGGGGGGGGGGGGGGGGGGGGGGGGGGGGGGGGGGGGGGGEEGGGGFGGGGGGGGGGGGGGGGGGGGGGGGGGFGFFGGGF:EGGFFG?FBCFFGGFFFFDFFFFGGGFGFF09BFFF
@M02542:52:000000000-J9N43:1:1101:7767:9513 1:N:0:GTGAAA
CGGTTTATCACCGGCAGTCTCCCTAGAGTTCCCGACTTAACTCGCTGGCAACTAAGGATAGGGGTTGCGCTCGTTGCGGGACTTAACCCAACATTTCACAACACGAGCTGACGACAGCCATGCAGCACCTGTCTTACGGTTCCCGAAGGCACAACCGCATCTCTGCAGTCTTCCGTAGATGTCAAGAGTAGGTAAGGTTCTTCGCGTTGCGTCGAATTAAACCACATGCTCCACCGCTTGTGCGGGCCCCCGTCAATTCATTTGAGTTTTAATCTTGCGACCGT
+
GGGFGGGGGGGGGGGGGGGGGGGGGGGGGGGGGGGGGGGGGGGGGGGGGGGGGGGGFGGFGGGGGGGGGGGGGGGGGGGGGGGGGGGGGGGGGGGGGGGGGGGGGGGGEGGGGGGGGGGGGGGGGGGGGGGGGGGGGGGGGGGGGGGGGG@CGCGGGGGGGGGGGGGGGGGGGGGGGGGGGGGGGGGGGGGGGGGGGCEGFGGGGGGGDGGGFGGGGGGGGGGGGGGGGGGGGGGECCGGGFFGGGBDGDC357174AFBGGFFABDFFFFGGGFGFFFFFFFE
@M02542:52:000000000-J9N43:1:1101:9579:9515 1:N:0:GTGAAA
CGGTTTATCACCGGCAGTCTCCCTAGAGTTCCCGACTTAACTCGCTGGCAACTAAGGATAGGGGTTGCGCTCGTTGCGGGACTTAACCCAACATTTCACAACACGAGCTGACGACAGCCATGCAGCACCTGTCTTACGGTTCCCGAAGGCACAACCGCATCTCTGCAGTCTTCCGTAGATGTCAAGAGTAGGTAAGGTTCTTCGCGTTGCGTCGAATTAAACCACATGCTCCACCGCTTGTGCGGGCCCCCGTCAATTCATTTGAGTTTTAATCTTGCGACCGT
+
GGGGGGGGGGGGGGGGGGGGGGGGGGGGGGGGGGGGGGGGGGGGGGGGGGGGGGGGGGGGGGGGGGGGGGGGGGGGGGGGGGGGGGGGGGGGGGGGGGGGGGGGGGGGGGGGGGGGGGGGGGGGGGGGGGGGGGGGGGGGGGGGGGGGGGGGGGGGGGGGGGGGGGGGGGGGGGGGGGGGGGGGGGGGGGGGGGGGGGGGGGGGGGGGGGGGFGGGGGGGGGGGGGGGGGGGGGGGGGGGGFFGGGFFGGGFFGFBA9?FGGFFFFFFFFFCGGFGFA;>FF>E
@M02542:52:000000000-J9N43:1:1101:28101:9524 2:N:0:GTGAAA
CGGTTTGTCACCGGCAGTCCCATTAGAGTGCCCTTTCGTAGCAACTAATGGCAAGGGTTGCGCTCGTTGCGGGACTTAACCCAACATCTCACGACACGAGCTGACGACAGCCATGCAGCACCTGTGTTACGGCTCTCTTTCGAGCACTCCTCTATCTCTAAAGGATTCCGTACATGTCAAAGGTGGGTAAGGTTTTTCGCGTTGCATCGAATTAAACCACATCATCCACCGCTTGTGCGGGTCCCCGTCAATTCCTTTGAGTTTCAACCTTGCGGCCCTCCTCCC
+
GGGGGGGGGGGGGGGGGGGGGGGGGGFGGEFGGGGGGEGGGGGGGGGGGGGGGGGGGGGGGGGGGGGGGGGGDGGGGGGGGGGGGGGGGGFGFGGGGGGGGG8EFCGGGGGGGGGFFCFDEGGFGGGFGACED:CGGGGGGGGFEGFG@D@DB9BF7EFDCGCDCFG,>CC4CEE,==9BFFGA*:D8BFFF48FGGFFDEFA58AFC,4393)CFFFEFF)5<:C627D>6>F7:)-<>>>(.5:6(,(9:2*254>6)27*6<)441:BD?619D)))0).7<
@M02542:52:000000000-J9N43:1:1101:8524:9525 1:N:0:GTGAAA
CGGTTTATCACCGGCAGTCTCCCTAGGGTTCCCGACTTAACTCGCTGGCAACTAAGGATAGGGGTTGCGCTCGTTGCGGGACTTAACCCAACATTTCACAACACGAGCTGAAGACAGCCATGCAGCACCTGTCTTACGGTTCCCGAAGGCACAACCGCATCTCTGCAGTCTTCCGTAGATGTCAAGAGTAGGTAAGGTTCTTCGCGTTGCGTCGAATTAAACCACATGCTCCACCGCTTGTGCGGGCCCCCGTCAATTCATTTGAGTTTTAATCTTGCGACCGT
+
GGG@F@FFGGCFC@FCEEEFFGGGGGF8FFEGGGGGGFFGGFFGGCFDCFGCFFFGFFGFGGDCF6+E:>C?FGGGGGDEFCEGGG9?FGF=FEFFFGGGGGGFCG@EEFB,>F>,3DF=DFFGFGGFGFGGGGGGGC>FGEGGGGE:<DCC:DC@CFEGECFFEFE<C>9CCCGCFGGG;E9;;CCFG+?2CCFC8?>EFFFFCEGGDEEEFGGCFC+:FGFGGGGGGG+7<F8CEDDCF7@CGGF3:DC5>GFFACDFGF46)454<<A<FFFD2<>96B:>
@M02542:52:000000000-J9N43:1:1101:2906:9559 1:N:0:GTGAAA
CGGTTTGTCACCGGCGGTCCCATTAGAGTGCTCAACTGAATGTAGCCACTAATGGCAAGGGTTGCGCTCGTTGCGGGACTTAACCCAACATCTCACGACACGAGCTGACGACAGCCATGCAGCACCTGTGTCCAGGTTCCCTTTCGGTCACATCCACATCTCTGCGGACTTCCTAGCATGTCAAGGGTAGGTCAGGTTTTTCGCGTTGCATCGAATTAATCCACATAATCCACCGCTTGTGCGGGGCCCCGTCAATTCCTTTGAGTTTTAACCTTGCGGCCGTAC
+
FC@F@F7FGF9F@FB77FG@F,;FFEE<CFGCGGEG9@CFFFF9FC,CFGGDGGGGGFG7:FF:A:>@4@7CFDF7@FGGGGGGFDFFGGAEGGFBF@FEG+=:=F<>D=FEEGGFDCDGGCFGGGE<FFEDFFF<FG,<DFGFA:B*@CF9FG,>E:FCE;,7DC7FC:9;F;F9,<CEBFGGF+=CFEG9,7FF?CGGC7BE8C?=*<C9>FCEFGG*9+<CFC@@CCCGGFE873A964535)73299<B3:F>GDF**61364>BF:FFGF>:(2;09D>7
@M02542:52:000000000-J9N43:1:1101:11904:9562 2:N:0:GTGAAA
CGGTTTATCACCGGCAGTCTCCCTAGAGTTCCCGACTTAACTCGCTGGCAACTAAGGATAGGGGTTGCGCTCGTTGCGGGACTTAACCCAACATTTCACAACACGAGCTGACGACAGCCATGCAGCACCTGTCTTACGGTTCCCGAAGGCACAACCGCATCTCTGCAGTCTTCCGTAGATGTCAAGAGTAGGTAAGGTTCTTCGCGTTGCGTCGAATTAAACCACATGCCCCACCGCTTGTGCGGGCCCCCGTCAATTCATTTGAGTTTTAATCTTTCGACCGT
+
GGGGGGGGGGGGGGG:FGGFGGGGGGGGGGGGGGGGGGGGGGGGGGGGGGGGGGGGG9FCFGGGGGGGEGEGGGGGGGGGGGGGGGGGGGGGGGGGGGGGGGGGGGGGGGGGGGGGGGGGGGGCBDFFGGGGGGGGGFEGGGGGGGEEGGC5,DEGGGG>E9<@CFGGGG?FGGGGGC<8+B>6:=FFAFFF9AFGGGFGFFF><ED41D6B9(97FFFFCABC5*646*.-73>102<(8?<(7993>BG345*-:AB>97F<2:><ABF:AF4F*/)0<).>
@M02542:52:000000000-J9N43:1:1101:20968:9570 1:N:0:GTGAAA
CGGTTTATCACCGGCAGTCTCCCTAGAGTTCCCACCATTACGTGCTGGCAACTAAGGATAAGGGTTGCGCTCGTTGCGGGACTTAACCCAACATTTCACAACACGAGCTGACGACAGCCATGCAGCACCTGTCTTACGGTTCCCGAAGGCACAACCGCATCTCTGCAGTCTTCCGTAGATGTCAAGAGTAGGTAAGGTTCTTCGCGTTGCGTCGAATTAAACCACATGCTCCACCGCTTCTGCGGGCCCCCGTCAATTCATTTGAGTTTTAATCTTGCGACCGT
+
CFE6@8,@@FGGD@CBCFG9CEF8EF<FFGC<F@<:EFGFF<FGCDGGGGGGFCFCF<F<EGGGGFGGCCFF=FDCEGGEGEGGGGG,FCGF?D<9FCEGCCFG+CB:F@CGE7C3@DBFF,>=5AFGGGFA<<DF<<CFFEACFCFGG77@CGD@CE:<BFFFC9@F<FGFCFCFGG*?F2@C9,<C,?CEFGACBCC7F9C8C5C8CEGGE7=F<FFF7E8ACFF:87<FGGCEG32*:.7CG53>*9DE>*85<<FB*0)8<:<AB2)97?97)4323(8>
@M02542:52:000000000-J9N43:1:1101:15443:9592 1:N:0:GTGAAA
CGGTTTATCACCGGCAGTCTCCCTAGAGTTCCCGACTTAACTCGCTGGCAACTAAGGATAGGGGTTGCGCTCGTTGCGGGACTTAACCCAACATTTCACAACACGAGCTGACGACAGCCATGCAGCACCTGTCTTACGGTTCCCGAAGGCACAACCGCATCTCTGCAGTCTTCCGTAGATGTCAAGAGTAGGTAAGGTTCTTCGCGTTGCGTCGAATTAAACCACATGCTCCACCGCTTGTGCGGGCCCCCGTCAATCCATTTGAGTTTTAATCTTGCGACCGT
+
GGGGGGGGGGGGGGGGGGGGGGGGGGGGGGGGGGGGGGGGGGGGGGGGGGGGGGGGGGGGGGGGGGGGGGGGGGGGGGGGGGGGGGGGGGGGGGGGGGGGGGGGGGGGGGGGGGGGGGGGGGGGGGGGGGGGGGGGGGGGGGGGGGGGGGGGGGGGGGGGGGGGGGGGGGGGGGGGGGGGGGGGGGGGGGGGGGGGGGGGGGGGGGEGDGGGDEGGGGGGGGGGGGGFG?CGGGGGGGGGG>FDGGFFGGGFFD?>AGGFGGFFFFFFFFFFG7=D4<99BFFF
@M02542:52:000000000-J9N43:1:1101:27735:9593 1:N:0:GTGAAA
CGGTTTATCACCGGCAGTCTCCCTAGAGTTCCCGACTTAACTCGCTGGCAACTAAGGATAGGGGTTGCGCTCGTTGCGGGACTTAACCCAACATTTCACAACACGAGCTGACGACAGCCATGCAGCACCTGTCTTACGGTTCCCGAAGGCACAACCGCATCTCTGCAGTCTTCCGTAGATGTCAAGAGTAGGTAAGGTTCTTCGCGTTGCGTCGAATTAAACCACATGCTCCACCGCTTGTGCGGGCCCCCGTCAATTCATTTGAGTTTTAATCTTGCGACCGT
+
GGGGGGGGGGGGGGGGGGGGGGGGGGGGGGGGGGGGGGGGGGGGGGGGGGGGGGGGGGGGGGGGGGGGGGGGGGGGGGGDFGGGGGGGGGGGGGGGGGGGGGGGGGGGGFGGGGGGGGGGGGGGGGGGGGGGGGGGGGGGGGGGGGGFGGFGGGGGGGGGGGGGGGGGGDGCCGGGGGGGGGGGGGGGEEFGGGGGGGGGGGGGGGGGGGG8BEGGGGGGGGGGGGFGGGGGGFGEGCEFC0FDGGD>CDGFFGFFFGGBGGFFFFFA<<FGFG=C9<9969:@
@M02542:52:000000000-J9N43:1:1101:17486:9604 1:N:0:GTGAAA
CGGTTTATCACCGGCAGTCTCCCTAGAGTTCCCGACTTAACTCGCTGGCAACTAAGGATAGGGGTTGCGCTCGTTGCGGGACTTAACCCAACATTTCACAACACGAGCTGACGACAGCCATGCAGCACCTGTCTTACGGTTCCCGAAGGCACAACCGCATCTCTGCAGTCTTCCGTAGATGTCAAGAGTAGGTAAGGTTCTTCGCGTTGCGTCGAATTAAACCACATGCTCCACCGCTTGTGCGGGCCCCCGTCAATTCATTTGAGTTTTAATCTTGCGACCGT
+
GGGGGGGGGGGGGGGGGGGGGGGGGGGGGGGGGGGGGGGGGGGGGGGGGGGGGGGGGGGGGGGGGGGGGGGGGGGGGGGGGGGGGGGGGGGGGGGGGGGGGGGGGGGGGGGGGGGGGGGGGGGGGGGGGGGGGGGGGGGGGGGGGGGGGGGGGGGGGGGGGGGGGGGGGGGGGGGGGGGGGGGGGGGGGGGGGGGGGGGGGGGGGGGGEGGGFGGGGGGGGFGGGGGGGFGGGGGEGGGGG0FDEGFFGGGFFGFFDC>4CFFFBFBFBFFGGGFGAA17>FFF
@M02542:52:000000000-J9N43:1:1101:19415:9605 1:N:0:GTGAAA
TCCACACCTTCCTCCGGTTTATCACCGGCAGTCTCCCTAGAGTTCCCGACATAACTCGCTGGCAACTAAGGATAAGGGTTGCGCTCGTTGCGGGACTTAACCCAACATTTCACAACACGAGCTGACGACAGCCATGCAGCACCTGTCTTACAGTTCCCGAAGGCACCAAAGCATCTCTGCTAAGTTCTGTAGATGTCAAGAGTAGGTAAGGTTCTTCGCGTTGCGTCGAATTAAACCACATGCTCCACCGCTTGTGCGGGCCCCCGTCAATTCATTTGAGTTTTAATCTTGCGACCGTACT
+
CCCCCGGGGGGGGGGGGGGGGGGGGGGGGGGGGGGGGGGGGGGGGGGGGGGGGGGGGGGGGGGGGGGGGGGGGGGGGGGGGGGGGGGGGGGGGGGGGGGGGGGGGGGGGGGGGGGGGGGGGGGGGGGGGGGGGGGGGGGGGGGGGGGGGGGGGGGGGGGGGGGGGGGGGGGGGGGGGGGGGGGGGGGGGGGGGGGGGGGGGGGGGGGGGGFGGGGGGGGGGGGGGGDEAFGGGGGGGGFFCFDCEGFGGGGEGGGFGBFDGGFFGCCBEG9*6EFF7><>AFB99><:>F4:(99;6<)7)
@M02542:52:000000000-J9N43:1:1101:22899:9620 1:N:0:GTGAAA
CGGTTTATCACCGGCAGTCCCCCTAGAGTTCCCGACTTAACTCGCTGGCAACTAAGGATAGGGGTTGCGCTCGTTGCGGGACTTAACCCAACATTTCACAACACGAGCTGACGACAGCCATGCAGCACCTGTCTTACGGTTCCCGAAGGCACAACCGCATCTCTGCAGTCTTCCGTAGATGTCAAGAGTAGGTAAGGTTCTTCGCGTTGCGTCGAATTAAACCACATGCTCCACCGCTTGTGCGGGCCCCCGTCAATTCATTTGAGTTTTAATCTTGCGACCGT
+
GGGGGGGGGGGGGGGGGGGGGGGGGGECFFGGGGGGGGGGGGGGGGGGGGGGGGGGGGGGGGGGGGGGGGGGGGGGGGGGGGGGGGGGGGGGGGGGGGGGGGGGGGGGGGGGGGGGGGGGGGGGGGGGGGGGGGGGGGGGGGGGGGGGGGGGGGGGGGGGGGGGGGGGGGGGGGGGGGGGGGGGGGGGGGGGGFGGGGGGGGGGGGGGGGGGFGGGGGGGGGGGFGGGFCCFGCGGGGGGGFFGGGFFGGGFBDBEFGGFGGFFFFFFFFFGGFFGFA9>FFFF
@M02542:52:000000000-J9N43:1:1101:24975:9623 1:N:0:GTGAAA
CGGTTTATCACCGGCAGTCTCCCTAGAGTTCCCGACTTAACTCGCTGGCAACTAAGGATAGGGGTTGCGCTCGTTGCGGGACTTAACCCAACATTTCACAACACGAGCTGACGACAGCCATGCAGCACCTGTCTTACGGTTCCCGAAGGCACAACCGCATCTCTGCAGTCTTCCGTAGATGTCAAGAGTAGGTAAGGTTCTTCGCGTTGCGTCGAATTAAACCACATGCTCCACCGCTTGTGCGGGCCCCCGTCAATTCATTTGAGTTTTAATCTTGCGACCGT
+
GGGGGGGGGGGGGGGGGGGDGGGGGGGGGGGGGGGGGGGGGGGGGGGGGGGGGGGGGGGGFFGGGDGGGGGGGGGGGGGEGGGGGGFGGGGGGGGGGGGGGGGGGGEGGGGGGGGGGGGGGGGFFA<DFFGGGGGGGGGGGGGGGGGEEGGGFFGGGGGGGGGGGGGGGGGGGGGGGGDFGGGGGGGGGGGGFGAFGGFFFGGFGGGGGGGCE=EGGGGGGGGGFGFFGGFGFGGGGGEDG:FGGGFFGGGE59:DFGGFGFF?AFA<><FG7:9FBF9>BFEE
@M02542:52:000000000-J9N43:1:1101:28348:9632 2:N:0:GTGAAA
CGGCTTATCACCGGCAGTCTCCCTAGAGTTCCCGACTTAACTCGCTGGCAACTAAGGATCGGGGTTGCGCTCGTTGCGGGACTTAACCCAACATTTCACAACACGAGCTGACGACGGCCATGCAGCACCTGTCTTACGGTTCCCGAAGGCACAACCGCATCTCTGCAGTCTTCCGTATATGTCAAGAGTAGGTAAGCTTATTCGCGTTGCGTCGAAGTAAACTAACTGCTCCACCGCTTGTTCGGGCCCCGGTCAATTCATTTGAATTTTAATCTTGCTATCGT
+
DFG+@7CCFFGG,F@:7F8,CCE,CF,CEFFFGE@FEC,,CFGG@C:CGFGFFGDA@FECCE@FF+@<@:4=B:<=+8=C+:FFFG?,A+B7F8??F<FFGGGGGDG+>,,DF:F+>@FG,4D99:B*@FA,7;@C;8>6F*?D5>**5:<4,41*)4/:=91@7:+0+;7@+A53***111+;@3*)3;:F6@76*2=+3+*)4.)7;E0)-()8)7<*?A2+0+*)9:45/))-4(9482.2)319(4)915D>D<15)9*)))).))))-.)****/*)85
@M02542:52:000000000-J9N43:1:1101:10775:9655 1:N:0:GTGAAA
CGGTCTATCACCGGCAGTCTCCCTAGAGTTCCCGACTTAACTCGCTGGCAACTAAGGATAGGGGTTGCGCTCGTTGCGGGACTTAACCCAACATTTCACAACACGAGCTGACGACAGCCATGCAGCACCTGTCTTACGGTTCCCGAAGGCACAACCGCATCTCTGCAGTCTTCCGTAGATGTCAAGAGTAGGTAAGGTTCTTCGCGTTGCGTCGAATTAAACCACATGCTCCACCGCTTGTGCGGGCCCCCGTCAATTCATTTGAGTTTTAATCTTGCGACCGTT
+
GGGG:FFGFFGGGDGGGFGGGGGGGGFGEFGFGFGFGGGGGGGGCGEGEGGGFFGGGGGGFDDEGGGGGGGGGGGFCGGCFEFFGGFFFGGGGFEFFFFGGGDCG@EGECGGEEGG@<FAEGGGGCGGGGGFFGGGGCFEFEFFECGCCCFCCFGFGDCCFFGGGGGGGFFFE<CFDED;,?F99EFFGGGFGGGFF<@FGGGGGG=EEGGEB788FFFGGGG@F5C9@@?FGF8*:5C5C?FC5DFFEGGFFG0>>FG77CA74:-649AFG7BG497>>F)<)
@M02542:52:000000000-J9N43:1:1101:2282:9662 2:N:0:GTGAAA
CGGTTTATCACCGGCAGTCTCCCTAGAGTTCCCGACTTAACTCGCTGGCAACTAAGGATAGGGGTTGCGCTCGTTGCGGGACTTAACCCAACATTTCACAACACGAGCTGACGACAGCCATGCAGCACCTGTCTTACGGTTCCCGAAGGCACAACCGCATCTCTGCAGTCTTCCGTAGATGTCAAGAGTAGGTAAGGTCCTTCGCGTTTCGTCGAATTAAACCACATGCCTCACCGCTTGCTCGGGCCCCCGTCAATTCATTTGAGGTTTAATCTTGCGACCGTT
+
GGGGGGGGGGGGGGGGCGGGGFGGGGGCEGFFFGDGGGGGGGGGGGCGGGGGG,FFGGGGGGCDFGGGGGGGGGGGGGECFDGGGGGGGGGGGGGGGGGGGGGGGDDGGGGFEGG>C<FCDFGFFGGGFGGFGDFGFGEEFECF>E5*<C>EGGG>DG>ECGFGGGGDFF7BFFEEG5CA>B7+;3B4;FF4;:C0*<+*;CAF;BE((;071637?:@FFA88CG6)7*))97>(((/(().4>(342(/91<D1))*..*=)4-(..4(6<26>*1)7>BD3)
@M02542:52:000000000-J9N43:1:1101:10596:9672 1:N:0:GTGAAA
CGGTTTATCACCGGCAGTCTCCCTAGAGTTCCCGACTTAACTCGCTGGCAACTAAGGATAGGGGTTGCGCTCGTTGCGGGACTTAACCCAACATTTCACAACACGAGCTGACGACAGCCATGCAGCACCTGTCTTACGGTTCCCGAAGGCACAACCGCATCTCTGCAGTCTTCCGTAGATGTCAAGAGTAGGTAAGGTTCTTCGCGTTGCGTCGAATTAAACCACATGCTCCACCGCTTGTGCGGGCCCCCGTCAATTCATTTGAGTTTTAATCTTTCGACCGTT
+
GGGGGGGGGGGGGGGGGGGGGGGGGGGGGGGGGGGGGGGGGGGGGGGGGGGGGGGGGGGGGGGGGGGGGGGGGGGGGGGGGGGGGGGGGGGGGGGGGGGGGGGGGGGGGGGGGGGGGGGGGGGGGGGGGGGGGGGGGGGGGGGGGGGGGGGGGGGGGGGGGGGGFGGG:FGGGGGGGEGGGGGGGGFFGGGGGGGGGFGGGGGGGGGGGGDGFGGGGGGGGGGGGGGGGGGGFGGGGGGGG>FGGDFFGGGFFGFEFFFFGGFFFF<>ABFGGCFG)<<:<>D>)
@M02542:52:000000000-J9N43:1:1101:10873:9674 2:N:0:GTGAAA
CGGTTTATCACCGGCAGTCTCCCTAGAGTTCCCGACTTAACTCGCTGGCAACTAAGGATAGGGGTTGCGCTCGTTGCGGGACTTAACCCAACATTTCACAACACGAGCTGACGACAGCCATGCAGCACCTGTCTTACGGTTCCCGAAGGCATAACCGCATCTCTGCAGTCTTCCGTAGATGTCAAGAGTAGGTAAGGTTCTTCGCGTTGCGTCGAATTAAACCACATGCCCCACCGCTTGTGCGGGCCCCCGTCAATTCATTTTAGTTTTAATCTTTCAGCAGT
+
GGGGGGGGGGGGGGGGEGGCFGGGGGGGGGGGGGGGGGDCFGGGGGGGGGFGGGGGGGGGFGGEGGGGGGGGGGGGGGGGDFGGGGGGFEFGGGGGGGGGGGFGGCGDEGGFECGFEGFGFFFABEFGGGGGGGEDFGGGECGGGGEGGGGGBC?EGC5CE:FC7EFGGFFFFCEGGGC>CFGFGFFFCCFFEFFGCEFGFFFFFFF@0A05(-7)9>FFGF758;67C*4:DFF09>31?FF?:661-6C54*9(-)96AF4))(..6)6)-).:C***1*)9
@M02542:52:000000000-J9N43:1:1101:26661:9678 1:N:0:GTGAAA
CGGTTTGTCACCGGCAGTCTCCTTAGAGTGCCCACCTTAACGTGCTGGTAACTAAGGACAAGGGTTGCGCTCGCTACGGGACTTAACCCAACATCTCACGACACGAGCTGACGACAGCCATGCAGCACCTGTGTCAGAGTTCCCGAAGGCACCAATCCATCTCTGGAAAGTTCTCTGCATGTCAAGGCCTGGTAAGGTTCTTCGCGTTGCTTCGAATTAAACCACATGCTCCACCGCTTGTGCGGGCCCCCGTCAATTCATTTGAGTTTTAACCTTGCGGCCGT
+
GGGGGGGGGGGGGGGGGGGGGGGGGGGGGGGGGGGGGGGGGGGGGGGGGGGGGGGGGGGGGGGGGGGGGGGGGGGGGGGGGGGGGGGGGGGGGGGGGGGGGGGGGGGGGGGGGGGGGGGGGGGGGGGGGGGGGGGGGGGGGGGGGGGGGGGGGGGGGGGGGGGGGGGGGGGGGGGGGGGGGGGGGGGDFGGGGGGGGGGGGGGGGGGGGGGGFGGGGGGGGGGGGGGGGGGGGGGGGGGGGFFGGDEFGGGFFGFFFGGFGGFFA?FFFBD*2:=F2>>FFFFF
@M02542:52:000000000-J9N43:1:1101:22485:9689 1:N:0:GTGAAA
CGGTTTGTCACCGGCAGTCCCATTAGAGTGCCCTTTCGTAGCAACTAATGGCAAGGGTTGCGCTCGTTGCGGGACTTAACCCAACATCTCACGACACGAGCTGACGACAGCCATGCAGCACCTGTGTTACGGCTCTCTTTCGAGCACTCCTCTATCTCTAAAGGATTCCGTACATGTCAAAGGTGGGTAAGGTTTTTCGCGTTGCATCGAATTAAACCACATCATCCACCGCTTGTGCGGGTCCCCGTCAATTCCTTTGAGTTTCAACCTTGCGGCCGTACTCCC
+
GGGGGGGGGGGGGGGGGGGGGGGGGGDEFGGGGGGGGGGGGGGGGGGGGGGGGGGGGGGEGGGGGGGGGGGGGGGGGGGGGGGGGGGGGGGGGGGGGGGGGGGGGGGGGGGGGGGGGGGGGGGGGGGGGGGGGGGGGGGGGGGGGGGGGGGGGGGGGGGGGGGGGGFFGGGGGGGGGGGGGGGGGGGGGGGG<FGGGFGGGGEDEGGGGGGGFGGGGGGGGGGGGGGGFGGGGGGGDGGGD>FGGGFFGGDFFGFFBGGFGGFFFFFFBB2CFGFGFBFFFFFFF
@M02542:52:000000000-J9N43:1:1101:7582:9694 1:N:0:GTGAAA
CGGTTTATCACCGGCAGTCTCCCTAGAGTTCCCGACTTAACTCGCTGGCAACTAAGGATAGGGGTTGCGCTCGTTGCGGGACTTAACCCAACATTTCACAACACGAGCTGACGACAGCCATGCAGCACCTGTCTTACGGTTCCCGAAGGCACAACCGCATCTCTGCAGTCTTCCGTAGATGTCAAGAGTAGGTAAGGTTCTTCGCGTTGCGTCGAATTAAACCACATGCTCCACCGCTTGTGCGGGCCCCCGTCAATTCATTTGAGTTTTAATCTTGCGACCGT
+
GGGFGGGGGGGGGGGGGGGFGGGGGGGGGGGGGGGGGGGGGGGGGGGGGGGGGGGGFGGFECFFGGGGGGGGGGGGGGDGGGFGGGGGGGGGGGGGGGGGGGGGGGGGGGGGCGGDEGGGGGGGGGGGGGGGGGGGGGGGGGGGGGGGGGGGGGGGGGGGGGGGGGGGGFGGCGGGGGGGGGGGGFGGGGFGGGFGGCEFGFGGGGGGGGGG@GGGGGGFGGGGGGGGGGGGGFGCCDDCF>FGGGFFGGG@<DFEF9CFGGDFF?4>9AA7FGFGAFF9B2.8
@M02542:52:000000000-J9N43:1:1101:13414:9703 2:N:0:GTGAAA
CGGTTTATCACCGGCCGTCTCCCTAGAGTTCCCGACTTAACTCGCTGGCAACTAAGGATAGGGGTTGCGCTCGTTGCGGGACTTAACCCAACATTTCACAACACGAGCTGACGACAGCCATGCAGCACCTGTCTTACGGTTCCCGAAGGCACAACCGCATCTCTGCAGTCTTCCGTAGATGTCAAGAGTAGGTAAGGTTCTTCGCGTTGCGTCGAATTAAACCACATGCCCCACCGCTTGTTCGGGCCCCCGTCCATTCATTTGAGTTTTAATCTTCCGACCGT
+
GGGCGEGGGGGGGGG7FFGFGEGGGGGGGGGGGGGGGGGGGGGGGGGGGGGGFGGGGGGDFFGGGGDGEGEGGGGGGGGGGGGGGGDEFGGGDFGGGGGCGGGGDFCDGGGGEGGGGGGFDCFFFGFCDFGGGFGFACGCEEGGE7:CFG6:8CEEDGGCGGFFGGGFGGFFFGGGGGGCFGG6C@6AAAFFEAFFGFFC=;7:6B:B>8156(7>FFDBF<BC**)4*7.8.0>9>(>::)5(04>>FFG<65)(.4@<4BF<<64))6),.6):*1)...)0
@M02542:52:000000000-J9N43:1:1101:15979:9709 1:N:0:GTGAAA
CGGTTTATCACCGGCAGTCTCCCTAGAGTTCCCGACTTAACTCGCTGGCAACTAAGGATAGGGGTTGCGCTCGTTGCGGGACTTAACCCAACATTTCACAACACGAGCTGACGACAGCCATGCAGCACCTGTCTTACGGTTCCCGAAGGCACAACCGCATCTCTGCAGTCTTCCGTAGATGTCAAGAGTAGGTAAGGTTCTTCGCGTTGCGTCGAATTAAACCACATGCCCCACCGCTTGTGCGGGCCCCCGTCAATTCATTTGAGTTTTAATCTTGCGACCGT
+
GGGGGGGGGGGGGGGGGGGGGGGGGGGGGGGGGGGGGGGGGGGGGGGGGGGGGGGGGGGGGGGGGGGGGGGGGGGGGGGGGGGGGGGGGGGGGGGGGGGGGGGGGGGGGGGGGGGGGGGGGGGGGGGGGGGGGGGGGGGGGGGGGGGGGGGGGGGGGGGGGGGGGGGFGGGGGGGGGGGGGGGGGGGGGGGGGGGGGGGGGGGGGGGGGGGGFGGGGGGGGGGGGGGGGGGGGGGGGGDGG0@DGDDEGDDFFGFFBGGFGGFFAF>AD><GGCFF)6499>BF
@M02542:52:000000000-J9N43:1:1101:24515:9713 1:N:0:GTGAAA
CGGTTTATCACCGGCAGTCTCCCTAGAGTTCCCGACTTAACTCGCTGGCAACTAAGGATAGGGGTTGCGCTCGTTGCGGGACTTAACCCAACATTTCACAACACGAGCTGACGACAGCCATGCAGCACCTGTCTTACGGTTCCCGAAGGCACAACCGCATCTCTGCAGTCTTCCGTAGGTGTCAAGAGTAGGTAAGGTTCTTCGCGTTGCGTCGAATTAAACCACATGCTCCACCGCTTGTGCGGGCCCCCGTCAATTCATTTGAGTTTTAATCTTGCGACCGT
+
GGGGGGGGGGGGGGGGGGGGGGGGGGGGGGGGGGGGGGGGGGGGGGGGGGGGGGGGGGGGGGGGGGGGGGGGGGGGGGGGGGGGGGGGGGGGGGGGGGGGGGGGGGGGGGGGGGGGGGGGGGGGGGGGGGGGGGGGGGGGGGGGGGGGGGGGGGGGGGGGGGGGGGGGGGGGGGGGGGGFGGGGGGGGGGGGGGGGGGGGGGGGGGGGGGGGFGGGGGGGGGGGGGGGGGGGGGGGGGGFFBFGGGFEGGGFFGFFFGGFCGFFFFABFFFGGGFGAF>B>>:>
@M02542:52:000000000-J9N43:1:1101:24697:9732 2:N:0:GTGAAA
CGGTTTATCACCGGCAGTCTCCCTAGAGTTCCCGACTTAACTCGCTGGCAACTAAGGATAGGGGTTGCGCTCGTTGCGGGACTTAACCCAACATTTCACAACACGAGCTGACGACAGCCATGCAGCACCTGTCTTACGGTTCCCGAAGGCACAACCGCATCTCTGCAGTCTTCCGTAGATGTCAAGAGTAGGTAAGGTTCTTCGCGTTTCGTCGAATTAAACCACATGCTCCACCGCTTGTGCGGGCACCCCTCAATTCATTTGAGTGTTATTCTTTCCACCGTG
+
GGGEGGGGGGGGGGGGGGG<FGGGGGGGFFGGGGGGGGGGGGGGGGCGGGGFFFFGGFFGGGGEGEEGGGDGGGGGGGGGGGFGGGGFGGGGCGGGGGGGGGGGG7BCEFGGGGGCEFGGGGGFGDGGGGGGGGGGGDFFFGGFEGDGFG>DFGGGGGGGGDF9,9CC,04=C>5F4ADFFGGFF3A57:AFF=DF4EFG=+7>2:>9(9(<80C)9>E@FFF>8=?26*54/)7(4(/14))(724(4(9)31*).4F>2=9))-6).6-))6622**/9F3FF
@M02542:52:000000000-J9N43:1:1101:3317:9748 1:N:0:GTGAAA
CGGTTTATCACCGGCAGTCTCCCTAGAGTTCCCGACTTAACTCGCTGGCAACTAAGGATAGGGGTTGCGCTCGTTGCGGGACTTAACCCAACATTTCACAACACGAGCTGACGACAGCCATGCAGCACCTGTCTTACGGTTCCCGAAGGCACAACCGCATCTCTGCAGACTTCCGTAGATGTCAAGAGTAGGTAAGGTTCTTCGCGTTGCGTCGAATTAAACCACATGCTCCACCGCTTGTGCGGGCCCCCGTCAATTCATTTGAGTTTTAATCTTGCGACCGT
+
GEGGGGFFGGEFGGGGGD<@EFFGCCEDF<FGGGFGGGFGGGDEGGGGGGGG<FFG8FGF@CFGEGEFFGE7CEFCEGEEGGFGFGEFFGGGGFGGFFCCGFFG:8+FF,5B=FCG:F<FGGGGD<CFCCGFGGG=FB7F73>CCFF::7FGGFGGGGGDGGGFFGGGGGGCF::FFCEGGFGFG@FFECFF,<C<CF7CGGGCEEGGEGGC>EECCCFFFGGEGGFEC7<6+CFEDGE<FBFDEG>>CCGE@GF5<FF7::)86:)545)97**:69;(49E5
@M02542:52:000000000-J9N43:1:1101:14433:9753 2:N:0:GTGAAA
CCCGTTCCCCTGGGCTGGCTCCCCAGAGTTCTCGGCATTACCCGTTGGTAACTGAAGACAGGCGTCGCGCCCGTCACGGGAATTAACCCAACACCCCGCGGCACGAGCTCACGACAGCAATCCAGCGCCATTGGCGGCGGGCAGTGCTACCTCATTAGGATTTCACCAGTCTACTACCTACATGTCCAGCCTAGGACACGTTCTTCGCGTTGCTCCCAATTAAAACAAATGCGCGACCGCTCGAGCGAGCCCCCCGCAATGACTATCATGTACAAACTTACCGCG
+
,,,68<C,C,C<,,C,,,B@,,C,;BFGF<,5C,,8@F,C,E,@B,B,@,,:CFE,,,,6,,,88++8@F7>7F,,B=F+++B,,5,9,B+8+48+>+4++++6>>+@+,3C,CFEF?,,3,3@93**5**3,,,;***4F*3*3:7++0*+++++2<C9<+2+00++2*+9++0+*000)3:*2)/9?4:))7*27*)10).).=),40(.,)*))0200).<++0(*:46)7)(--5401(4)(-((()*-))-1(04)*/.))))))-))-)*19=**)0)7
@M02542:52:000000000-J9N43:1:1101:21490:9780 1:N:0:GTGAAA
CGGTTTGTCACCGGCAGTCTCCTTAGAGTGCCCACCTTAACGTGCTGGTAACTAAGGACAAGGGTTGCGCTCGTTACGGGACTTAACCCAACATCTCACGACACGAGCTGACGACAGCCATGCAGCACCTGTGTCAGAGTTCCCGAAGGCACCAATCCATCTCTGGAAAGTTCTCTGCATGTCAAGGCCTGGTAAGGTTCTTCGCGTTGCTTCGAATTAAACCACATGCTCCACCGCCTGTGCGGGCCCCCGTCAATTCATTTGAGTTTTAACCTTGCGGCCGT
+
GGGGGGGGGGGGGGGGGGGGGGGGGGEEFFGGGGGGGGGGGGGGGGGGGGGGGGGGGGGGGGGGGGGGGGGGGGGGGGGGGGGGGGGGGGGGGGGGGGGGGGGGGGGGGGGGGGGGGGGGGGGFGGGGGGGGGGGGGGGGGGGGGGGGGGGGGGGGGGGGGGGGGGGGGGGGGGGGGGGGGGGGGGGGGGGGGGGGGFGGG9FGGGGGGGGGFGGGGGGGGGGGGGGCFFEGGGGDGGGGG:FGGGFFGGGFDDFEFGGFGGF=2?FFFFBCFCFGFFBFFF:5
@M02542:52:000000000-J9N43:1:1101:8050:9782 2:N:0:GTGAAA
CGGTTTATCACCGGCAGTCTCCCTAGAGTTCCCGACTTAACCCGCTGGCAACTAAGGATAGGGGGTTGCGCTCGTTGCGGGACTTAACCCAACATTTCACAACACGAGCTGACGACAGCCATGCAGCACCTGTCTTACGGTTCCCGAAGGCACAACCCCATCTCTGCAGTCATCCGTAGATGTCATGAGTAGGTAAGGATCTTCTCGTTGCGTCGACTTAAAACACAATCTCCTCCGACTGTTCGGGCCCCCGTCAATACCATTGGATTATAATCTTCGCACCCC
+
FD>@C,;F<ECFFGG7CFF9<EFGFGGGGGGAF@CCEFEGC,6@C7FG@8@DFDFDGEFCFG,6@F+@FGE=FDGFF:C77FCGGGGFEGD+8DFFFGGEGGGFGGG@ECF9,@+@FDE<FCFF9;7+@EFE>@E9DFGGC8*@@CEEE*888EDCC*4;?CC:,?BFC8C+,,<=CC*;;+28C)+30;CF@++3;6*>FAF8)+:11>:@02).)0;*:.)<:C>-:65:B4>?0()(,-)))-3;1>C73**(-)*).6444)))-).-))6***))0))7)
@M02542:52:000000000-J9N43:1:1101:26873:9814 1:N:0:GTGAAA
CGGTTTATCACCGGCAGTCTCCCTAGAGTTCCCGACTTAACTCGCTGGCAACTAAGGATAGGGGTTGCGCTCGTTGCGGGACTTAACCCGACATTTCACAACACGAGCTGACGACAGCCATGCAGCACCTGTCTTACGGTTCCCGAAGGCACAACCGCATCTCTGCAGTCTTCCGTAAATGTCAAGAGTAGGTAAGGTTCTTCGCGTTGCGTCGAATTAAACCACATGCTCCACCGCTTGTGCGGGCCCCCGTCAATTCATTTGAGTTTTAATCTTGCGACCGT
+
GGGGGGGGGGGGGGGGGGGGGGGGGGGGGGGGGGGGGGGGGGGGGGGGGGGGGGGGGGGGGGGGGGGGGGGGGGGGGGGGGGGGGGGGGGGGGGGGGGGGGGGGGGGGGGGGGGGGGGGGGGGGGGGGGGGGGGGGGGGGGGGGGGGGGGGGGGGGGGGGGGGGGGGGGGGGGGGGGGGGGGGGGGGGGGGGGGGGGGGGGGGGGGGGEEGGF5EGGGGGGGFGGGGGGGGGGGGGGGGGGFFGEGF@GGGFFGFFFGGFGGFFFFAFFFBGGGFGB<>>>>EF
@M02542:52:000000000-J9N43:1:1101:23706:9821 2:N:0:GTGAAA
CGGTTTATCACCGGCAGTCTCCCTAGAGTTCCCGACTTAACTCGCTGGCAACTAAGGATAGGGGTTGCGCTCGTTGCGGGACTTAACCCAACATTTCACAACACGAGCTGACGACAGCCATGCAGCACCTGTCTTACGGTTCCCGAAGGCACAACCGCATCTCTGCAGTCTTCCGTAGATGTCAAGAGTAGGTAAGGTCCTTCGCGTTGCGTCGAATTAAACCACATGCTCCACCGCTTGTGCGGGCCCCCGTCCATTCATTTTAGTTTTCATCTTTCGACCGTG
+
GGGGGGGGGGGGGGGGGGGFGGGGGGCCEFFGGGGGGGGGGGGGGGGGGGGGGGGGGEFGGFEFGGGGGGGGGGGGGGGGGGGGGGGGGGGGFGGGGGGGGGGGGGDGGGGGFGGGGGGGGGGFGGGGGFFGGGGGGGCCFGGGGGGGGGGGGGGGGD5:ECCF9B;CECCFGGDGGE:A+=@8CEAFFFFFE@FGGGFGFF+)2>DF1>(896CFF>FFGD0:F=@FGC>>FF@9>1C<F)9?>99969D511)-4)9<:=F2)(.:)-).--.;:*.05>)0.
@M02542:52:000000000-J9N43:1:1101:10332:9823 2:N:0:GTGAAA
ATCCACACCTTCCTCCGGTTTATCACCGGCAGTCCCCCTAGAGTTCCCGACTTAACTCGCTGGCAACTAAGGATAGGGGTTGCGCTCGTTGCGGGACTTAACCCAACATTTCACAACACGAGCTGACGACAGCCATGCAGCACCTGTCTTACGGTTCCCGAAGGCACAACCGCATCTCTGCAGTCTTCCGTAGATGTCAAGAGTAGGTAAGGTTCTTCGCGTTGCGTCGAATTAAAACACATGCCCCACCGCCTGTTCGGGCCCCCGTCACTTCATTTTAGTTTTAACATTGCGACCGTA
+
CCCCCGGGGGGGGGGGGGGGGEFGGFGGGGGGGGFGGGGGGGGGGGGGGGGGGFGGGGGGGGGGGGG?FEGGGFGGGGGGGGGGGCFGGGGGGGGGGGGGGGGGGGGGGGGGGGFGFGGGGEEFGGGCFEGGGGGBFGGGGGGGDGGGGGFDGGGGFGCCEGGGGGGGGGGGGGGGFFGGGFFFC>9>FGGGD*=AFCDC=EF8@FFFCFGGFGFFFFFEFFE9054526DF>FGF:)8*10*)*241<)59((*)))-(.,1-72)*(1*-6<*.-**.164)4)4))).*:0).0)0)
@M02542:52:000000000-J9N43:1:1101:8650:9847 1:N:0:GTGAAA
CGGTTTATCACCGGCAGTCTCCCTAGAGTTCCCGACTTAACTCGCTGGCAACTAAGGATAGGGGTTGCGCTCGTTGCGGGACTTAACCCAACATTTCACAACACGAGCTGACGACAGCCATGCAGCACCTGTCTTACGGTTCCCGAAGGCACAACCGCATCTCTGCAGTCTTCCGTAGATGTCAAGAGTAGGTAAGGTTCTTCGCGTTGCGTCGAATTAAACCACATGCTCCACCGCTTGTGCGGGCCCCCGTCAATTCATTTGAGTTTTAACCTTGCGACCGT
+
GGGGGGGGGGGGGGGGGGGGGGGGGGGGGGGGGGGGGGGGGGGGGGGGGGGGGGGGGGGFGFGGFGGGGGGGGGGGGGGGEGGGGGGGGGGGGGGGGGGGGGGGGGGGGGGGGGGGGGGGGGGGGGGGGGGGGGGGGGGGGGGGGGGGGGGGGGGGGGGGGGGG@GGGGFGGGGGGGGGGGGGGGGGGGGGGGGGGGFGFGGGGGGGGGGGGFGGGGGGGFFGGGGGFGCFGFGFGGGGGG>?DGGF>EGGFFGB><CFFFFA4AFAA>A>GCGFGBF>>FBDF
@M02542:52:000000000-J9N43:1:1101:25783:9849 1:N:0:GTGAAA
CGGCTTATCACCGGCGGTTTCTTTAGAGTGCCCAACTAAATGATGGCAACTAAAGACGAGGGTTGCGCTCGTTGCGGGACTTAACCCAACATCTCACGACACGAGCTGACGACAGCCATGCAGCACCTGTGTGCTAGCCAGCCGAACTGAAGAAATCCATCTCTGGAAATCATACTAGCCATGTCAAACGCTGGTAAGGTTCTGCGCGTTGCTTCGAATTAAACCACATGCTCCACCGCTTGTGCAGGCCCCCGTCAATTCCTTTGAGGTTTAATCTTGCGACCC
+
GGGGGGGGFGGGGFGGGGGGGGGGGGGGGGGCGGGGGGGFGGGGGGGGGGGGGGGGGGGGGGGGGGGGGGGGGGDGGDGGGGGGGFGGFEGGGFGGFGGDGGGCCEGGFA7BEGDFGGGGGGGG,,@FFF@GGGFFFGCGFGGFFGGGGGFGGGGGGGGGGGGGGGCFGACGFGFFGG6<<FE@CFGFGEDEEG@BFFGCGBGFFEGGEEGGFGGCCFFFGGGGGFCFGGG7CFFCF3:/C:><EDFFCCC>@DB52EDFFFAFBFAB(4:F<F6:9A46(1>B)
@M02542:52:000000000-J9N43:1:1101:10070:9882 2:N:0:GTGAAA
CGGTTTATCACCGGCAGTCTCCCTAGAGTTCCCGACTTAACTCGCTGGCAACTAAGGATAGGGGTTGCGCTCGTTTCGCGACTTAACCCAACATTTCACAACACGAGCTGACGACAGCCATGCAACACCTTTCTTACGGTTCCCTCAGGCACAACCGCATCTCTGCAATCTTCCGTAGATGTCAAGAGTAGGTAAGGTTCTTCGCGTTCAGTCCAATTAAACAACGTGCGCAACCGCTTGTCCGGGCCCCCGTCCATTCATTTGGGTTTTAATCTTGCGACCGG
+
GGE@+,6CFDEFFEC++CEFCC<E9FEDGGG9CFGGEF,666CFCC6C7,CC,6,CE6@,@<,@4F:8CF@:FEF,5C,C=B:CEGGA,:==<E<FFFGGGC8++@F:CFGFG7+>=B=F:F@C,@D+@>,@;@=;3:F>FC>3,,33,4,,,63*;EG*4,5,=9,,,0=1C4/=DED8C,BFG948A=AF.++*2C+7;A+:(0:0()11;);=+;<@*3)/:*0(*)-().896(98,).4)-4(-4C)(/),6)8<-7*-)(--42<:A<<FCB))))))
@M02542:52:000000000-J9N43:1:1101:2715:9884 1:N:0:GTGAAA
CGGTTTGTCACCGGCAGTCTCCTTAGAGTGCTCAACTGAATGTAGCAACTAATGACAAGGGTTGCGCTCGTTGCGGGACTTAACCCAACATCTCACGACACGAGCTGACGACAGCCATGCAGCACCTGTGTGCAGGTTCTCTTTCGAGCACGAATCCATCTCTGGAAACTTCCTGCCATGTCAAAGGTGGGTAAGGTTTTTCGCGTTGCATCGAATTAAACCACATCATCCACCGCTTGTGCGGGTCCCCGTCAATTCCTTTGAGTTTCAACCTTGCGGCCGTAC
+
GGGGGGGGGFGGGGGGGGGGG9FGFGGGGGGGGGGGFGGGGGGGFCAFGGGGGGGGCFGGGGGGGGGGGDGGGGGGGGGGGFFGGDGGGGGG,EEFGGGGGGGGGCFFE7@FEBEGGGGGGFGGFEFGGGDGGGGFDDC9CFGGGGGGGGGGGD@:FGGF9FGGGEGGGGGGGGFGGGFF?FECFFFGGGGGGGGGEFG5CFGGGGGGGGGGFFGGGGGGGFGGGEGFC+<AE@EGGC557<D3C<B>ECDFFG:FBCCFGGDFFFA22<A>FGFF?;B0;6.0)
@M02542:52:000000000-J9N43:1:1101:4770:9897 1:N:0:GTGAAA
CGGTTTATCACCGGCAGTCTCCCTAGAGTTCCCGACTTAACTCGCTGGCAACTAAGGATAGGGGTTGCGCTCGTTGCGGGACTTAACCCAACATTTCACAACACGAGCTGACGACAGCCATGCAGCACCTGTCTTACGGTTCCCGAAGGCACAACCGCATCTCTGCAGTCTTCCGTAGATGTCAAGAGTAGGTAAGGTTCTTCGCGTTGCGTCGAATTAAACCACATGCTCCACCGCTTGTGCGGGCCCCCGTCAATTAATTTGAGTTTTAACCTTGCGACCGT
+
GGG@FGFGFGGGGGGGGGGGGGGGGGGGGGGGGGGGGGGGGGGGGGGGGGGGGGGGGGGGGGGGGGGGGGDGGGGFGCFGGGGGGGDGGGGGGGGGGGGGGGGGGGGGE<FGDGGGDGGGGGFA9<FGGGGBFGGGGGDFFFGGGE:CGGGGGFE><FCEGGGGGGGGGGGGGGGFGG8CFFGGG9FFGGGGGG9CGGGGFEC55CCCGGGGF58F*ACF7A8C*;C68EFGFCGGGGGCF>?DGD@DE5C@EGFDD929>F<=<:<2A<<C*20:)5-4>9:D
@M02542:52:000000000-J9N43:1:1101:14516:9905 1:N:0:GTGAAA
CGAGGTTTTCTCGGCAGTCTCGCCAGAAAAATACAACTGGCGACAGGGGTTGCGCTCGTTGCGGGACTTAACCCAACACCTCACGGCACGAGCTGACGACGGCCGTGCAACACCTGTGCATGCTCCCCGAAGGGTCCCTTTGCTTTCACATCAGTACCACATGCATGACAAACCTGGGTGAGGTTCTTCGCGTATCATCGAATTAAACCACACGCTCCGCTGCTTGTGCGGGCCCCCGTCAATTCCTTTGAGTTTTAGCCTTGCGGCCGTAGTCCCCAGGCGG
+
GGGGGGGGGGGGGGGGGGGGGGGGGGGGGGGGGGGGFGGGGGGGGGGGGGGGGGGGGGGGGGGGGGGGGGGGGGGGGGGGFGGGGGGGGGGGGGGGGGGGGGGGGGGGGGGGGGGGGGGGGGGGGGGGGGGGGGGGGGGGGGGGGGGGGGGGGGGGGGGGGGGGGGGGGGGGGGGGGGGGGGGGGGGGGGGGGGGGGGGGGGGGGGGGGGGGFGGEGGGGGGGFGGGGGGGGGGGGGGGGGFFGGGFFGGG>FGDFFFGFGG?FFFFFFFFGGGFGFFFB?BF
@M02542:52:000000000-J9N43:1:1101:4888:9909 1:N:0:GTGAAA
CGGTTTATCACCGGCAGTCTCCCTAGAGTTCCCGACTTAACTCGCTGGCAACTAAGGATAGGGGTTGCGCTCGTTGCGGGACTTAACCCAACATTTCACAACACGAGCTGACGACAGCCATGCAGCACCTGTCTTACGGTTCCCGAAGGCACAACCGCATCTCTGCAGTCTTCCGTAGATGTCAAGAGTAGGTAAGGTTCTTCGCGTTGCGTCGAATTAAACCACATGCTCCACCGCTTGTGCGGGCCCCCGTCAATTCATTTGAGTTTTAATCTTGCGACCGT
+
GDGGGGGGGGGGEGGGGGGGGGGGGGGGGGGGGGGGGGGGGGGGGGGGGGGGGGGGGGGGGGGEGGGGGGGGGGGGGGGGGGGGGGGGGGGGGGGGGGGGGGGGGGGDGGGGCGGEGCGGGGGGGGGGGGG>FGGGGGGGGGGGGGGGGGFGFFGGGGGGGGGGGGGDCGFFGGGGGGEF;FGGGGGGGGGGGGGGGCFECFFGGGGGCGGGF5CGGFGFCFGGGFF6FCEGGGGGGGGGF3FGEG>EGDDE>C?3>FFFFF2@<BFB>9A4C>FG4636>>FF
@M02542:52:000000000-J9N43:1:1101:11443:9915 1:N:0:GTGAAA
CGGTTTATCACCGGCAGTCTCCCTAGAGTTCCCGACTTAACTCGCTGGCAACTAAGGATAGGGGTTGCGCTCGTTGCGGGACTTAACCCAACATTTCACAACACGAGCTGACGACAGCCATGCAGCACCTTTCTTACGGTTCCCGAAGGCACAACCGCATCTCTGCAGTCTTCCGTAGATGTCAAGAGTAGGTAAGGTTCTTCGCGTTGCGTCGAATTAAACCACATGCTCCACCGCTTGTGCGGGCCCCCGTCAATTCATTTGAGTTTTAATCTTGCGACCGT
+
GGGGGGGGGGGGGGGGGGGGGGGGGGGGGGGGGGGGGGGGGGGGGGGGGGGGGGGGGGGGGGGGGGGGGGGGGGGGGGGGGGGGGGGGGGGGGGGGGGGGGGGGGGGGGGGGGGGGGGGGGGGGGGGGGGGGGGGGGGGGGGGGGGGGGGGGGGGGGGGGGGGGGGGGGGGGGGGGGGGGGGGGGFGGGGGGGFFGGGGGGGGGGGGGGGGGFGGGGGGGGGGGGGGGGFGGGGGGGGGGGFFGGGFFGGGFEGFFFGGFGGFFFFFFDFFFG:BG:>>F;>>D
@M02542:52:000000000-J9N43:1:1101:3658:9918 1:N:0:GTGAAA
CGGTTTATCACCGGCAGTCTCCCTAGAGTTCCCGACTTAACTCGCTGGCAACTAAGGATAGGGGTTGCGCTCGTTGCGGGACTTAACCCAACATTTCACAACACGAGCTGACGACAGCCATGCAGCACCTGTCTTACGGTTCCCGAAGGCACAACCGCATCTCTGCAGTCTTCCGTAGATGTCAAGAGTAGGTAAGGTTCTTCGCGTTGCGTCGAATTAAACCACATGCTCCACCGCTTGTGCGGGCCCCCGTCAATTCATTTGAGTTTTAATCTTGCGACCGT
+
GGGGGGGGGGGGGGGGGGGGGGGGGGGGGGGGGGGGGGGGGGGGGGGGGGGGDGGGGGGGGGGGGGGGGGGGGGGGGGGGGGGGGGGGCGGGGGGGGGGGGGGGGGGGGGGGGGGGGGFGGGGGGGGFFGGGGGGGGGGGGGGGGGGGGFFGGGGC:FGGGGGFGGGGGGGGGGGGFFGGGGGGCFGGGGGFFGGGGGGGGGGGGGGGGGGGFEGGGGGGCFFGGCGGGFGGGGGGGCGFG?FGGGFDEDGF@GFDAFGFFGFFFFAB<AB7FDFGFDB692@@
@M02542:52:000000000-J9N43:1:1101:25116:9922 2:N:0:GTGAAA
GTCCCCACCTTCCTCCGGTTTATCACCGGCAGTCTCCCTAGAGTTCCCGACTTAACTCGCTGGCAACTAAGGATAGGGGTTGCGCTCGTTGCGGGACTTAACCCAACATTTCACAACACGAGCTGACGACAGCCATGCAGCACCTGTCTTACGGTTCCCGAAGGCACAACCGCATCTCTGCAGTCTTCCGTAGATGTCAAGAGTAGGTAAGGTTCTTCGCGTTGCGTCGAATTAAACCACATTCCCCACCGCCTGTTCGGGCCCCCGGCAATTCATTTTGGTTATAATCTTGCGACCGTA
+
CCCCCGGEGGGGGGGGGGGGDE<FDFFGGGGGFGGGGGGGGGFGGGGGGGGGGGGFGGGGDGCGGFGGGGGGGGGGGGGGGGGGGGGGGGGGGGGGGGGGGGGGGGGGGGFGFFGGGGGGGGGGFFGGGGEGGGGGGGGGGGGFED;:9@BCDECEFCFGGDGGGGGFGGG>C:>E,5B@C,?CG>CADG6:D5DCFGGF44AACFFFFFGG7FFGF=80(08>8>9.,2>/>@CB>7(*/0*.09:(.7>>(-/6)517;32>;6))()),)-/.64*-((-).4<24))0*00)7).5
@M02542:52:000000000-J9N43:1:1101:14823:9927 1:N:0:GTGAAA
CGGTTTATCACCGGCAGTCTCCCTAGAGTTCCCGACTTAACTCGCTGGCAACTAAGGATAGGGGTTGCGCTCGTTGCGGGACTTAACCCAACATTTCACAACACGAGCTGACGACAGCCATGCAGCACCTGTCTTACGGTTCCCGAAGGCACAACCGCATCTCTGCAGTCTTCCGTAGATGTCAAGAGTAGGTAGGTTCTTCGCGTTGCGTCGAATTAAACTACATGCTCCACCGCTTGTGCGGGCCCCCGTCAATTCATTTGAGTTTTAATCTTGCGACCGTA
+
GGGCFGGGGGGGGGGGGGGGGGGGGGGGGGGGGGGGGGGGGGGGGGGGGGGGFFGGGGGGGGGGGGGGGGGGGGGFGGDGGGGGGGGFFGGGGGGGGGGGGGGGGGGGGGGGGGGGCGGGGGGGFGGGGGGGGGGGGGGGGGGGGEGDGGGGGGGGDGGEGGGFGGGGGGGGGGGGGGGGGGFCFGFFGCFGFGGGGGGGGGFGGEGGGGGGEGGGGGGGCEFFGGFGFFGGGGDGGGGGC>BGGGDFGDCEFD?F>9CFGGA6:BFAB<?GFCBC>;9>>9BF
@M02542:52:000000000-J9N43:1:1101:9051:9963 1:N:0:GTGAAA
CGGTTTATCACCGGCAGTCTCCCTAGAGTTCCCGACTTAACTCGCTGGCAACTAAGGATAGGGGTTGCGCTCGTTGCGGGACTTAACCCAACATTTCACAACACGAGCTGACGACAGCCATGCAGCACCTGTCTTACGGTTCCCGAAGGCACAACCGCATCTCTGCAGTCTTCCGTAGATGTCAAGAGTAGGTAAGGTTCTTCGCGTTGCGTCGAATTAAACCACATGCTCCACCGCTTGTGCGGGCCCCCGTCAATTCATTTGAGTTTTAATCTTGCGACCGT
+
GGGGGGGGGGGGGGGGGGGGGGGGGGGGGGGGGGGGGGGGGGGGGGGGGGGGGGGGGGGGGGGGGGGGGGGGGGGGGGGGGGGGGGGGGGGGGGGGGGGGGGGGGGGGGGGGGGGGGGGGGGGGGGGGGGGGGGGGGGGGGGGGGGGGGGGGGGGGGGGGGGGGGGGGGGGGGGGGGGGGGGFGGGGGGGGGGGGGGGGGGGGGGGGG*:CGFGGGGGGGGFGGGGGGGGGGGGGEGGGGG>FGGGFFGGGFFD?EFGGFGGFFFFFFFA>FDFFGADBFFFB@
@M02542:52:000000000-J9N43:1:1101:17610:9963 1:N:0:GTGAAA
CTGGTTAACCCAGGCAGTCTCGCCAGAGTGCCCAACTTAATGCTGGCAACAGACGATAGGGGTTGCGCTCGTTGCGAGACTTAACCCAACATTTCACAACACGAGCTGACGACAGCCATGCAGCACCTCTCACTCAATTCCCTTGCGGGCACTTCAACCATTACGTCGAATTCTGAGGAGTTCAAGCCTAGGTAAGGTTCTGCGCGTTGCTTCGAATTAAACCACATAATCCACCGCTTGTGCGGGCCCCCGTCAATTGTTTTGAGTTTTAGCCTTGCGGCCGT
+
GGGGGGGGGGGDGGGGGGGFFGGEGFCFGFGFGGGGGGEEFFGFGGGGGFGGFDFGFGGCCFCFGGEFEGGGGGGGGGGGGDEFEFGGGGGFGGGGGGGEFGG+CFFFGGGDGGFGFGFDGFGGGGGGFGFFGGGG<<FFCEFFGGDEGGGEGCFGGGGGGGGGGFGGEGCEFGDFGGDG:FCFFFFF:CGGFF?FCC?FGGGGEEGGGGGCFEFFGGGDGGDFGGGGEC9?CCFGCCGFF??<ED>D5<C>@<?36361:D7>??FBBAFCGFFG:B>BF2;E
@M02542:52:000000000-J9N43:1:1101:8480:9971 2:N:0:GTGAAA
CGGTTTATCACCGGCAGTCTCCCTAGAGTTCCCGACTTAACTCGCTGGCAACTAAGGATAGGGGTTGCGCTCGTTGCGGGACTTAACCCAACATTTCACAACACGAGCTGACGACAGCCATGCAGCACCTGTCTTACGGTTCCCGAAGGCACAACCGCATCTCTGCAGTCTTCCGTAGATGTCAAGAGTAGGTAAGGTTCTTCGCGTTGCGTCGAATTAAACCACATGCCCCACCGCTTGTGCGGGCCCCCGTCAATTCATTTGAGTTTTAATCTTTCGACCTT
+
GGGGGGGGGGGGGGGEGGGEGGGGGGFGGGFGGGGGGGGGGGGGGGGGGGGGGGGGGCCEFFGEGGGFGGGGGGGFGGGGDGGGGGDFFGFGGGGGGGGGGGGGE>C=C<FGGGGGGGGGGCEFDD=FGGFFGGGGGGGGGGGGGGDD@FGGGGGDDEEED9EGCFGGGGGF?C=?FGGFFGGFGEF5;CFFEFFGGCADAFFFFF>((:9EF9DF4;FFGFFC*86)7*4<>5>(-4C<?FB(>9;>>FD<(956A<*46==242<ADB<?24<C**0)8@)/
@M02542:52:000000000-J9N43:1:1101:7835:9988 1:N:0:GTGAAA
GTCCACACCTTCCTCACAGTTTACACTGGCAGTCTCGTTAGAGTTCCCGACATGACTCGCTGGCAACTAACGACAGGGGTTGCGCTCGTTATAGGACTTAACCTGACACCTCACGGCACGAGCTGACGACAACCATGCAGCACCTTGTAAATTGTCCGAAGAAAAAACTGTTTCCAGTCCTGTCAATCTACATTTAAGCCCTGGTAAGGTTCCTCGCGTATCATCGAATTAAACCACATGCTCCACCGCTTGTGCGGGCCCCCGTCAATTCCTTTGAGTTTCACACTTGCGTTCGTACTCC
+
CCCCCGGGGGGGGGGFGGGGGGGGGGGGGGGDFGEGGGGGGGGGGGGCFGGGGGGFGGGDCEGGFGGGFFFGGGGGGGGGGGGGGGGGGGGGGFFGGGGGGGGFGGG<FDFEGFFFGGGEGEGGGGGGGGDGGGGGGGGGFFGGGGGFEGGGGGFFGDG+@>FGFDGEFFCFGGGGAFCGGGGGFGGGGGGGGGGFGFFGGGGFFGGGGBFGGGD=EGGGGGGGGFFGFCGDGFCFFG?>:7<FGGGGG8EGF*<DDFFGGGFFEG*<FGAFBGGFGGF=<A))6>?GCG))(--31:>@?
@M02542:52:000000000-J9N43:1:1101:2389:9992 2:N:0:GTGAAA
CGGTTTATCACCGGCCGTCCCCCTAGAGGTCCCGATTTACCTCGCTGGCAACTAAGGATCGGGGTTGCGCGCGTTGCGGGACTTAACCCAACATTTCACAACACGAGCTGTCGACTGCCATGCAGCACCTCTCTTACGGTTCCCTAAGGTACAACCGCACCTCTGCAGTCTTCCGTAGATGTCAAGCGTAGGTAAGGTTCTTCGCGTTGCGTCGCATTAAAGCCCAGGCTCCACCGCTTGTGCGGGCCCCCTTCAATTTAGTTTGGTGTTTATTCTGCGACCGT
+
,6@@:C<@FFG8E@E7C@C+8C:@<,,,,6CF,@B+6D,6C9E,@@@FC89FGGDGEG,6B,+@@>7FD7+7=>FEF:F:@=,?,E,E=FF73ADFD99CEE,++3+@@D3<+@++@F3>,@E,76,*@8,,@?DFF**,5:B,,?E?,,5,6,?;8**4*4?06+2+5*1;CFD+7*1;7A1+7;*.8):)1++*031:F?F>(7>,(8,0(-)07)<=C))***)(*2.-)0>021*(.))3:>(42(7)(2*)))*))1/))(.,4((.--)2*18)))00
@M02542:52:000000000-J9N43:1:1101:13095:10004 1:N:0:GTGAAA
CGGTTTATCACCGGCAGTCTCCCTAGAGTTCCCGACTTAACTCGCTGGCAACTAAGGATAGGGGTTGCGCTCGTTGCGGGACTTAACCCAACATTTCACAACACGAGCTGACGACAGCCATGCAGCACCTGTCTTACGGTTCCCGAAGGCACAACCGCATCTCTGCAGTCTTCCGTAGATGTCAAGAGTAGGTAAGGTTCTTCGCGTTGCGTCGAATTAAACCACATGCTCCACCGCTTGTGCGGGCCCCCGTCAATTCATTTGAGTTTTAATCTTGCGACCGT
+
GGGGGGGGGGGGGGGGGGGGGGGGGGGGGGGGGGGGGGGGGGGGGGGGGGGGGGGGGGGGGGGGGGGGGGGGGGGGGGGGGGGGGGGGGGGGGGGGGGGGGGGGGGGGGFGGGGGGGGGGGGGGGGGGGGGGGGGGGGGGGGGGGGGGGGGGGGGGGGGGGGGGGGGGGGGGGGGGGGGGGGGGGGGGGGGG:FGGGGGGGGGGGGGGGGGGFGGGGGGGGGGGGGGGGCGGGGGGGGGDGFFGGG@@GGDFFGFFFGGFGGFFFFFFFFFGGGFG>D>>FFFF
@M02542:52:000000000-J9N43:1:1101:2465:10008 1:N:0:GTGAAA
CGGTTTGTCACCGGCAGTCACCTTAGAGTGCCCAACTTAATGATGGCAACTAAGATCAAGAGTTGCGCTCGTTGCGGGACTTAACCCAACATCTCACGACACGAGCTGACGACAACCATGCACCACCTGTCACTCTGCTCCCGAAGGAGAAGCCCTATCTCTAGGGCTTTCAGAGGATGTCAAGACCTGGTAAGGTTCTTCGCGTTGCTTCGAATTAAACCACATGCTCCACCGCTTGTGCGGGCCCCCGTCAATTCCTTTGAGTTTCAGCCTTGCGGCCGTACT
+
GGGGGGGGGGGGGGGGGGGGGGGGGGGGGGGGGGGGGGGGGGGGGGGGGGGGGGGGGGGGAFGGGGGGGGGGGGGGGGGGGGGGGGGGGGGGGGGGGGGGGGGGGGGFGGGGGGGGGGGGGCGGGGGGGGGGFCFFGGDGGGGGGGGGGGGGGGGGGGGGGGC>FFGFGGGFFCFGGGGGCFGFGGGGGGGGGFGGGGFGFGGGGGEGGGGGFGFGCFGGGGGGGGGGGFGFGGGCEGGFG?FGGGEFG3<DF:9F2FFFG=A@><9>:BAFGG6>6BB39>)7)
@M02542:52:000000000-J9N43:1:1101:17252:10012 1:N:0:GTGAAA
CGGTTTATCACCGGCAGTCTCCCTAGAGTTCCCGACTTAACTCGCTGGCAACTAAGGATAGGGGTTGCGCTCGTTGCGGGACTTAACCCAACATTTCACAACACGAGCTGACGACAGCCATGCAGCACCTGTCTTACGGTTCCCGAAGGCACAACCGCATCTCTGCAGTCTTCCGTAGATGTCAAGAGTAGGTAAGGTTCTTCGCGTTGCGTCGAATTAAACCACATGCTCCACCGCTTGTGCGGGCCCCCGTCAATTCATTTGAGTTTTAATCTTGCGACCGT
+
GDFGGCFFFGGGGGGGGGGAFGGGGFFGGGGGGGGGGGFFGGGGGGGEGFGGGGGGGGGFFGGGGGGGGGGGGGGGGEGDGGGGGGFGGGFF7FGGGGFFEFFFCFCGGGGGEEEEGGGGGGGGGGGGGGGGGGGGGGFGGGGGEGGGGGGGGGG@FGGGGGGGGGFGGFFGGGGGFGEGGGGGGFFCGGGGCFECCFGGGGGCCEGGGGGGF5CCFGFGFGGFGFF6@C7CFGGGCGG<FBFGGGF@GDCBEDFFB<CF>7<?A:AA>>AD7C?*)4(39F>D
@M02542:52:000000000-J9N43:1:1101:11749:10013 2:N:0:GTGAAA
CGGTTTATCACCGGCAGTCTCCCTAGAGTTCCCGACTTAACTCGCTGGCAACTAAGGATAGGGGTTGCGCTCGTTGCGGGACTTAACCCAACATTTCACAACACGAGCTGACGACAGCCATGCAGCACCTGTCTTACGGTTCCCGAAGGCACAACCGCATCTCTGCAGTCTTCCGTAGATGTCAAGAGTAGGTAAGGTTCTTCGCGTTGCGTCGAATTAAACCACATGCTCCACCGCTTGTGCGGGCCCCCGTCCATTCCTTTGATTTTTAATCTTTCGCCCGT
+
GGGGGGGGGGGGGGG7FFGGGGGGGGFGGGGGGGGGGGGGGGGGGGGGGGGGGGGGGCFFGGGGGGGGGGEGGGGGGGGGGGGGGGGGGGGGGGGGGGGGGGGGGGGGGGGGCGGGEGGGGGGGGGGGGGGGFGGGGGGGGGFGGGG>BFFGGGGEGGGGGC<=EGGGBFGFGGGGFEDFFGGAGF=A;FFFFFGGGFFF4A;:7>BF()27>>GFF>FBGFBC:@F7F74:65>9;0C:<09?BBF9>6C)-*13<<B)57@A9))6:A07A9.7*0.)055D
@M02542:52:000000000-J9N43:1:1101:22933:10018 1:N:0:GTGAAA
TGGTTTATCACCGGCAGTCTCCCTAGAGTTCCCGACTTAACTCGCTGGCAACTAAGGATAGGGGTTGCGCTCGTTGCGGGACTTAACCCAACATTTCACAACACGAGCTGACGACAGCCATGCAGCACCTGTCTTACGGTTCCCGAAGGCACAACCGCATCTCTGCAGTCTTCCGTAGATGTCAAGAGTAGGTAAGGTTCTTCGCGTTGCGTCGAATTAAACCACATGCCCCACCGCTTGTGCGGGCCCCCGTCAATTCATTTGAGTTTTAATCTTGCGACCGT
+
GGGFGGGGGGGGGGGGGGGGGGGGGFEFFFGGGGGGGGGGGFFGGGGGGGGGGGGGGGGGGGGGGGGGGGGGGGGGGGGGGGGGGGGGGGGGGGGGGGGGGGGGGGGGGFGGGGGGGGGGGGGGGGGGGGGGGFGGGFGGGGGGGGGGDGGGGGCGGGGGGGGGGGGGGGGGGGGGGGGGGGGGGGGGGGGGGGGGGGFGGGGGGGEEEGGGFGGGGGGGGGGGGGGFG6CFGGGGGCEGGFFGEGFFGGGDFD?DAGGFGGF?>?FFFFFGGGFGABFFFBFF
@M02542:52:000000000-J9N43:1:1101:9123:10043 2:N:0:GTGAAA
CGGTTTATCACCGGCAGTCTCCCTAGAGTTCCCGACTTAACTCGCTGGCAACTAAGGATAGGGGTTGCGCTCGTTGCGGGACTTAACCCAACATTTCACAACACGAGCTGACGACAGCCATGCAGCACCTGTCTTACGGTTCCCGAAGGCACAACCGCATCTCTGCAGTCTTCCGTAGATGTCAAGAGTAGGTAAGGTTCTTCGCGTTGCGTCGAATTAAACCACATGCCCCACCGCTTGTGCGGGCCCCCGGCACTTCATTTGAGTTTTAATCTTTATCCCGT
+
GGGFFGGGGGGGGGGGGGGGGGGGGGGGGGGGGGGGGGGGGGGGGGGGGGGGCEGGGGGGGDFFFGGGGGDGGFGGGGGGGGGGGGGGGGGGGGGGGGGGGGEEGCECEGGGGGGDGGGGGGGFFGGGGGGGGFCFGGGGGGGGGGE5BEFGGGGGGGGGC=9EGGGFCGGFFCGGGGCFFFGA:4BFA++8CF>FGF=:6;+)/:53(53>1(909>FFGFBGFG))7*.205>(((548)9?B>6;>9D<(17((49<DBFF9(::<AA?F).:7***1/.7
@M02542:52:000000000-J9N43:1:1101:7321:10047 1:N:0:GTGAAA
CGGTTTATCACCGGCAGTCTCCCTAGAGTTCCCGACTTAACTCGCTGGCAACTAAGGATAGGGGTTGCGCTCGTTGCGGGACTTAACCCAACATTTCACAACACGAGCTGACGACAGCCATGCAGCACCTGTCTTACGGTTCCCGAAGGCACAACCGCATCTCTGCAGTCTTCCGTAGATGCCAAGAGTAGGTAAGGTTCTTCGCGTTGCGTCGAATTAAACCACATGCTCCACCGCTTGTGCGGGCCCCCGTCAATTCATTTGAGTTTTAATCTTGCGACCGT
+
GGGGGGGGGGGGGGGGGGGGGGGGGGGGGGGGGGGGGGGFFGGGGGGEGGGGGGGGGGGGF,CFGECFFGGGGGGGGGGEEFGGGGGFFGGGDFFGGGGGGGGGGGGGGGGGGGGGGGGFGGFGGGGGGGGGGGGGGGDGGGGGGGGFGGGGFGGGGGGGDBFFGGGGGGGGGGGGGGGGFGFFEGGGG9CFG9FFGGGGGGGGGGGG5ECEFGGFGGFGGGGGGGE+C7CEEFGEGGGGG:BDECB>EDGFFGB5<C>BGGF=>?:BBFFGGGFF))46>>3B
@M02542:52:000000000-J9N43:1:1101:15281:10052 2:N:0:GTGAAA
CGGTTTATCACCGGCAGTCTCCCTAGAGTTCCCGACTTAACTCGCTGGCAACTAAGGATAGGGGTTGCGCTCGTTGCGGGACTTAACCCAACATTTCACAACACGAGCTGACGACAGCCATGCAGCACCTGTCTTACGGCTCCCGAAGGCACAACCGCATCTCTGCAGTCTTCCGTAGATGTCAAGAGTCGGTAAGGTTCTTCGCGTTGCGTCGAATTAAACCACCTGCTCCACCTCTTGTGCGGGCCCCCGTCCATTCATTTTAGTTTTACTCTTTCGCCCGT
+
GGGGGGGGGGGGGGGEGGGFGGGGGGGGGGGGGGGGGGGGGGGGGGGGGGGGGFGGGGGGGGGGGGGGGGGGGGGGGGGGGGFGGGGGGGGGGFFFGDFGGG<CGFGGGGGGGGGGGGGFGGGGGGGGGFCFGGGGGGEGDCECEEGGGGGGCFECCE>8=CCC7BCEFGEBCFEFFEG1;FGFFEA;@*=A1)9>CFFGFFFFDFFF>F>>9(9>?;@FGAB>F*)(0*4))08(.):AAFF076>091D5,>)4:4*:4*9))(:)54.4<2::**)))7)0
@M02542:52:000000000-J9N43:1:1101:24033:10058 1:N:0:GTGAAA
ATCCCCACCTTCCTCCGGTTTGTCACCGGCAGTCTCCTTAGAGTGCCCACCTTAACGTGCTGGTAACTAAGGACAAGGGTTGCGCTCGTTACGGGACTTAACCCAACATCTCACGACACGAGCTGACGACAGCCATGCAGCACCTGTGTCAGAGTTCCCGAAGGCACCAATCCATCTCTGGAAAGTTCTCTGCATGTCAAGGCCTGGTAAGGTTCTTCGCGTTGCTTCGAATTAAACCACATGCTCCACCGCTTGTGCGGGCCCCCGTCAATTCATTTGTGTTTTAACCTTGCGGCCGTAC
+
CCCCCGGGGGGGGGGGEGGGGGGGGGGGGGGGGGDGGGGGGGGGGGGGGGGCGGGGGGGGGGGGGGGFGGGGDGGGGGGGGEGGGGGGGGGGGGGGGGGGGGFGDGGGGGFGFFGGGGGGGGGGGCGFGGGCDFDFGDGFGGGGGGGGGGGGGGGGGGGGEGGGGGGGGGGGGGGGGGGGGGGGGGGCGGGGGGFFGGDGGGGGGFFEGGFGGGGGGGGGGGGEGGGGDGGGGGGGGGGGGGCF9BCFGG=ECCCD6<>3:5>>EGD5>D?FFFCFGGFF?FFBFABGGGF=7>0>>>E>7
@M02542:52:000000000-J9N43:1:1101:11403:10070 1:N:0:GTGAAA
CGGTTTATCACCGGCAGTCTCCCTAGAGTTCCCGACTTAACTCGCTGGCAACTAAGGATAGGGGTTGCGCTCGTTGCGGGACTTAACCCAACATTTCACAACACGAGCTGACGACAGCCATGCAGCACCTGTCTTACGGTTCCCGAAGGCACAACCGCATCTCTGCAGTCTTCCGTAGATGTCAAGAGTAGGTAAGGTTCTTCGCGTTGCGTCGAATTAAACCACATGCTCCACCGCTTGTGCGGGCCCCCGTCAATTCATTTGAGTTTTAATCTTGCGACCGT
+
GGGGGGGGGGGGGGGGGGGGGGGGGGGGGGGGGGGGGGGGGGGGGGGGGGGGGGGGGGGGGGGGGGGGGGGGGGGGGGGGGGGGGGGGGGGGGGGGGGGGGGGGGGGGGGGGGGGGGGGGGGGGGGGGGGGGGGGGGGGGGGGGGGGGGGGGGGGGGGGGGGGGGGGGFGGGGGGGGGGGGGGGGGGGGGGGBFGGGGGGGGGGGGGGGGGGFGGGGGGGGGGGGGGGGFGGGGGGGGGGGDFDGGFFGGGFDGFFFGGFGFFFFFBAAFFGGGFGBFFFFBFF
@M02542:52:000000000-J9N43:1:1101:20744:10121 1:N:0:GTGAAA
GTCCACACCTTCCTCCGGTTTGTCACCGGCAGTCCCATTAGAGTGCCCTTTCGTAGCAACTAATGGCAAGGGTTGCGCTCGTTGCGGGACTTAACCCAACATCTCACGACACGAGCTGACGACAGCCATGCAGCACCTGTGTTACGGCTCTCTTTCGAGCACTCCTCTATCTCTAAAGGATTCCGTACATGTCAAAGGTGGGTAAGGTTTTTCGCGTTGCATCGAATTAAACCACATCATCCACCGCTTGTGCGGGTCCCCGTCAATTCCTTTGAGTTTCAACCTTGCGGCCGTACTCCCC
+
CCCCCGGGGGGGGGGGGGGGGGGGGGGGGGGGGFGGGGGGGGGGGGGGGGGGGGFFGFGGGGFGGGGGGGGGGGGGGGGGGFGGGGGGGGGGGGGGGGGGGGGCGFGGGGGGGECGGGGGEGGGGGCCGFGFFGGFGGGGGGGGGGGGGGGFFGGGGGFGGGGGGGGFGGGGGGGFGGGFDGGGFGGGGGGGGFCFGGGFGGGGGFGCFGGGEDDEGGGGGGGDEFG=6FC9CFGGGGGGGGFGGGGEGGGGGGGGGF>GGG@BGDGFFGFFFFGF:C>FF>504><G:CBD>>6<BAFFF
@M02542:52:000000000-J9N43:1:1101:21985:10122 1:N:0:GTGAAA
CGGTTTATCACCGGCAGTCTCCCTAGAGTTCCCGACTTAACTCGCTGGCAACTAAGGATAGGGGTTGCGCTCGTTGCGGGACTTAACCCAACATTTCACAACACGAGCTGACGACAGCCATGCAGCACCTGTCTTACGGTTCCCGAAGGCACAACCGCATCTCTGCAGTCTTCCGTAGATGTCAAGAGTAGGTAAGGTTCTTCGCGTTGCGTCGAATTAAACCACATGCTCCACCGCTTGTGCGGGCCCCCGTCAATTCATTTGAGTTTTAATCTTGCGACCGT
+
GGGGGGGGGGGGGGGGGGGGGGGGGGCCFFGGGGGGGGGGGGGGGGGGGGGGGGGGGGGGGGGGGGGGGGGGGGGGGGGGGGGGGGGGGGGGGGGGGGGGGGGGGGGGGGGGGGGGGGGGGGGGGGGGGGGGGGGGGGGGGGGGGGGGGGGGGGGGGGGGGGGGGGGGGGGGGGGGGGGGGGGGGGGGGGGGFFGGGFGGGGGGGGGGGGGGFGGGGGGGGGGGGGGGGGGFGGGGGGGGGBFGGGFFGGGFFGFFFGGFGGFFBF<FFFFGGDFGFBFBFFDF
@M02542:52:000000000-J9N43:1:1101:12805:10130 1:N:0:GTGAAA
CGGTTTATCACCGGCAGTCTCCCTAGAGTTCCCGACTTAACTCGCTGGCAACTAAGGATAGGGGTTGCGCTCGTTGCGGGACTTAACCCAACATTTCACAACACGAGCTGACGACAGCCATGCAGCACCTGTCTTACGGTTCCCGAAGGCACAACCGCATCTCTGCAGTCTTCCGTAGATGTCAAGAGTAGGTAAGGTTCTTCGCGTTGCGTCGAATTAAACCACATGCTCCACCGCTTGTGCGGGCCCCCGTCAATTCATTTGAGTTTTAATCTTGCGATCGT
+
GGGGGGGGGGGGGGGGGGGGGGGGGGGGGGGGGGGGGGGGGGGGGGGGGGGGGGGGGGGGGGGGGGGGGGGGGGGGGGGGGGGGGGGGGGGGGGGGGGGGGGGGGGGGGGGGGGGGGGGGGGGGGGGGGGGGGGGGGGGGGGGGGGGEGGGGGGGGGGGGGGGGGGGGGGGGGGGGGGGFGGGGGGGGFGGGGGGGGGGGGGGGGGGGGGGGFGGGGGGGGGGGGGGGGGGGGGGGGGGGGFFGGDFFGGGFFGFFFCFFGGFFFB6>AAFDGFFG<>B>BF@F
@M02542:52:000000000-J9N43:1:1101:16637:10137 1:N:0:GTGAAA
GTCCACACCTTCCTCCGGTTTGTCACCGGCAGTCCCATTAGCGTGCCCTTTCGTAGCAACTAATGGCAAGGGTTGCGCTCGTTGCGGGACTTAACCCAACATCTCACGACACGAGCTGACGACAGCCATGCAGCACCTGTGTTACGGCTCTCTTTCGAGCACTCCTCTATCTCTAAAGGATTCCGTACATGTCAAAGGTGGGTAAGGTTTTTCGCGTTGCATCGAATTAAACCACATCATCCACCGCTTGTGCGGGTCCCCGTCAATTCCTTTGAGTTTCAACCTTGCGGCCGTACTCCCC
+
CCCCCGGGGGGGGGGGGGGGGGGGGGGGGGGGGGGGGGGGG,CFGGGGGGGGGGGGGGGGGGGGGGGGGGGGGGGGGGGGGGGGGGGGGGGGGGGGGGGGGGGGGGGGGGGGGGGGGGGGDEFGGGGGGGGGGGDCFGGGGGGGGEGGCFGGGGGGEGFGGFDGGGGGGGGGGGGGGGGGGGGGGGGGGGFGGGGGGGGGGGGGGFFBFFGGGGGGGGGGGGGGGGGFC?CFFGGGGGGGGGGGGDGEGGGCGGGGGFFGGGEE5<>?FGFFAGCFFGFFA<FFFFAGG3;D69<?14?FF
@M02542:52:000000000-J9N43:1:1101:27659:10147 1:N:0:GTGAAA
CGGTTTGTCACCGGCAGTCTCCTTAGAGTGCCCACCATTACGTGCTGGTAACTAAGGACAAGGGTTGCGCTCGTTACGGGACTTAACCCAACATCTCACGACACGAGCTGACGACAGCCATGCAGCACCTGTGTCTGAGTTCCCGAAGGCACCAATCCATCTCTGGAAAGTTCTCAGCATGTCAAGGCCAGGTAAGGTTCTTCGCGTTGCTTCGAATTAAACCACATGCTCCACCGCTTGTGCGGGCCCCCGTCAATTCATTTGAGTTTTAACCTTGCGGCCGT
+
GGGGGGGGGGGGGGGGGGGGGGGGGGGGGGGGGGGGGGGGGGGGGGGGGGGGGGGGGGGGGGGGGGGGGGGGGGGGGGGGGGGGGGGGGGGGGGGGGGGGGGGGGGGGGGGGGGGGGGGGGGGGGGGGGGGGGGGGGGGGGGGGGGGGGGGGGGGGGGGGGGGGGFGGGGGGGGGGGGGGGGGGGGGGGGGGGGGGGFGGGGGGGGGGDGGGFGGGGGGGGGGGGGGGGGGGGGGGGGGGGDFGGGF@EGGFEGFFFFGFGGF?AFFFFFFGGGFG9?>>FBEF
@M02542:52:000000000-J9N43:1:1101:28671:10170 2:N:0:GTGAAA
CGGTTTGTCACCGGCAGTCACCTTAGAGTGCTCAACTAAATGATGGCAACTAAGATCAAGGGTTGCGCTCGTTGCGGGACTTAACCCAACATCTCACGACACGAGCTGACGCCAACCATTCACCACCTGTCACTCTGCTCACGAAGGAGAAGCCCTATCTCTAGGGTTGTCCGAGGATGTCAAGACCTGTTAAGGTTCTTCGCGTTGCTGCGAATTAAACCACATGCTCCACCGCTTGTGCGGGACCCCGTCAATTCCTTTGCGTTTCCGCCTTGCGGCCGTACC
+
@C:@FC7@6CE9;FF+8EE99FE8E,C<F<E,CEFFGFFF9,EEGCGGFGAEAECD9E<,,6B6FGG>+CCBFGG:=C>7,=BFFFG7B@@C<,<<EA4B>>:6CFG?,=7+@CFD:=,,A;,=DDCD@,733,C8,@,87@8>:++5>BE,>,680,,,5@@A?FD6>*=+=C*@76<A@CC*;5/8A++=584:>FFG8.).68=37+3)(6)0*/<6C:BG+<?<FCB7<)77337:AB0,)-2((-1/(1*62:@)6@4(2:(.)(((-3)2<)0)0)).)
@M02542:52:000000000-J9N43:1:1101:23090:10178 2:N:0:GTGAAA
TCGGCTTATCACCGGCAGTCCCCTTAGAGTGCCCAACTGAATGCTGGCAACTAAGGGCGAGGGTTGCGCTCGTTGCGGGACTTAACCCAACATCCCACGACACGAGCTGACGACAGCCATGCACCACCTGTCACCGATCCAGCCAACCTTACGGAAACGTCTCCTCTTTTCGCCATCGGGCTTTCCAAAGCTGGTAAAGGTCCTCCCCGTTCCTTCAATTCAAACACCAACTCCCACGCATGGTGCGGCCCCCCGTCACTCCTCTGCATTTTCATCTTGTCGCCG
+
GFC8F,CFG9@@FC@FF+;6CFGGGGFGGEFFGGFGEFAFFG96<CFGGGGGG8,F<CGDECCFF+CCGE,CFGF@C+++>FEGFGEFF<FEFF,<,BCFGEG7F:E=BFDGG7@3@FFE,,,,:@F7D8DDDFGD*3<EF9B>,>>*,,5,*1**26/=*0,=0,,,61=)******:A)2*)+)3++))*..*+208*///*)))((0(..6**1*+1*.)+<*0(1*-(9?)(.(5(-(()*)(((3><>C),,-.))7*462))).6:)))**1***).55
@M02542:52:000000000-J9N43:1:1101:12952:10200 1:N:0:GTGAAA
CGGTTTATCACCGGCAGTCTCCCTAGAGTTCCCGACTTAACTCGCTGGCAACTAAGGATAGGGGTTGCGCTCGTTGCGGGACTTAACCCAACATTTCACAACACGAGCTGACGACAGCCATGCAGCACCTGTCTTACGGTTCCCGAAGGCACAACCGCATCTCTGCAGTCTTCCGTAGATGTCAAGAGTAGGTAAGGTTCTTCGCGTTGCGTCGAATTAAACCACATGCTCCACCGCTTGTGCGGGCCCCCGTCAATTCATCTGAGTTTTAATCTTGCGACCGT
+
GGGGGGGGGGGGGGGGGGGGGGGGGGFGGGGGGGGGGGGGGGGGGGGGGGGGFCFGGGGGGGGGGGGGGGGGGGFFGEGGGGGGGGGGGGGGGGGGGGGGGGGGGGGGGGGGGGGGGGGGGGGGGGGGGGGGGGGGGGGGGGGGGGEEGGGGGGGGGGGGGGGGGGGGGGGGGGGGFGEGGGGGGGGGGGGGGGGGGGGGGFGGGDEEGGGGFEGGGGGGGGGGGGDCCC?EFGGEGGGFF0@GDGFFGDGFDGFFBGGFGCAFA4AAAADGGGFG:>39>(77
@M02542:52:000000000-J9N43:1:1101:24753:10218 1:N:0:GTGAAA
CGGTTTATCACCGGCAGTCTCCCTAGAGTTCCCGACTTAACTCGCTGGCAACTAAGGATAGGGGTTGCGCTCGTTGCGGGACTTAACCCAACATTTCACAACACGAGCTGACGACAGCCATGCAGCACCTGTCTTACGGTTCCCGAAGGCACAACCGCATCTCTGCAGTCTTCCGTAGATGTCAAGAGTAGGTAAGGTTCTTCGCGTTGCGTCGAATTAAACCACATGCTCCACCGCTTGTGCGGGCCCCCGTCAATTCATTTGAGTTTTAATCTTGCGACCGT
+
GGGGGGGGGGGGGGGGGGGGGGGGGGGGGGGGGGGGGGGGGGGGGGGGGGGGGGGGGGGGGGGGGGGGGGGGGGGGGGGGGGGGGGGGGGGGGGGGGGGGGGGGGGGGGGGGGGGGGGGGGGGGGGGGGGGGGGGGGGGGGGGGGGGGGGGGGGGGGGGGGGGGGGGGGGGGGGGGGGGGGGGGGGGGGGGGGGGGGGGGGGGGGGGGGGGGFGGGGGGGGGGGGGGGGGGGGGGGGGGGG?FGGDFEGGGE>DBFFFFFGGFFFFFFFFFGGGFGFF>;FFFF
@M02542:52:000000000-J9N43:1:1101:20853:10219 2:N:0:GTGAAA
CGGTTTATCACCGGCAGTCTCCCTAGAGTTCCCGACTTAACTCGCTGGCAACTAAGGATAGGGGTTGCGCTCGTTGCGGGACTTAACCCAACATTTCACAACACGAGCTGACGACAGCCATGCAGCACCTGTCTTACGGTTCCCGAAGGCACAACCGCATCTCTGCAGTCTTCCGTAGATGTCAAGAGTAGGTAAGGTTCTTCGCGTTGCGTCGAATTAAACCACATGCTCCACCGCTTGTGCGGGCCCCCGTCAATTCATTTGAGTTTTAATCTTGCGACCGT
+
GGGGGGGGGGGGGGGGGGGEGGGGGGFGGGGGGGGGGGGGGGGGGGGGGGGGGGFGGGGGGGGGGGGGGGGGGGGGGGGGGGGGGGGGGGGGGGGGGGGGGGGGGGGGGGGGGGGDGGGGGGGFE?EGGGGGGGGGGGEGGGGGGGGDGGGGGGGGGGGGGCFGGGGGGCFFGGGGGECFC@FF7<AF7FFFFAGGGGFG=AFFFFFF;B;F92DFF@GFGFFFFCFBGC48?>>;>>C??0AFF>F9(9CG3DC(<AF9<664:?<)4<6:AA<G*93>57B@
@M02542:52:000000000-J9N43:1:1101:19754:10255 1:N:0:GTGAAA
CGGTTTATCACCGGCAGTCTCCCTAGAGTTCCCGACTTAACTCGCTGGCAACTAAGGATAGGGGTTGCGCTCGTTGCGGGACTTAACCCAACATTTCACAACACGAGCTGACGACAGCCATGCAGCACCTGTCTTACGGTTCCCGAAGGCACAACCGCATCTCTGCAGTCTTCCGTAGATGTCAAGAGTAGGTAAGGTTCTTCGCGTTGCGTCGAATTAAACCACATGCTCCACCGCTTGTGCGGGCCCCCGTCAATTCATTTGAGTTTTAATCTTGCGACCGT
+
GGGGGGGGGGGGGGGGGGGGGGGGGGGGGGGGGGGGGGGGGGGGGGGGGGGGGGGGGGGGGGGGGGGGGGGGGGGGGGGGGGGGGGGGGGGGGGGGGGGGGGGGGGGGGGGGGGGGGGGFGGGGGGGGGGGGGGGGGGGGGGGGGGGGGGGGGGGGGGGGGGGGGGGGGGGGGGGGGGGGGGGGGGGGGGGGGGGGGFFGGGGGGGGGGGGGFGGGGGGGGGGGGGGGGGGGGGGGGGGGGBFGGGFFGGGFFGFFFFGFGGFFFFFFFFFGGGFG>ABFF>DF
@M02542:52:000000000-J9N43:1:1101:5492:10266 1:N:0:GTGAAA
CGAGTTGACCCCGGCAGTCTCTCATGAGTCCCCAACCAAATGCTGGCAACATAAGACAAGGGTTGCGCTCGTTGCGGGACTTAACCCAACATCTCACGACACGAGCTGACGACAACCATGCACCACCTGTACACCAGCCACAAAGGGAAACTACATCTCTGCAGCGGTCCGGTGTATGTCAAGCCCAGGTAAGGTTCTTCGCGTTGCATCGAATTAATCCACATGCTCCGCCGCTTGTCGGGCCCCCGTCAATTCCTTTGAGTTTTAGCCTTGCGGCCGTACTCC
+
GGFCFGFFGGGGDGGGGGGGGGGGGGGGGGFGGGGGGGGGGGGGGCGGGGGGGGGGGGGFDGGGGGGGGGGGGGGGGCFGGGGGGGGGGGGGGGFGGGGGGGGGEGGGGGEEGGGFGFGFGGGGGGGGGGGGGGGGGGGGGGGFGFECCGGAFGGCFGGGGGGGGGGGGGGDEFCFGFGGGGFGCEGGGGGGFGCFCGGGGGGGGEEGGFE8:GFFFE7>FGGGCFCFGCEG=CC55FE7D>FGDGFFGGCDFF>F)0:6>CB*):90::<:0C5546371?FFF
@M02542:52:000000000-J9N43:1:1101:21996:10269 1:N:0:GTGAAA
CGGTTTATCACCGGCAGTCTCCCTAGAGTTCCCGACTTAACTCGCTGGCAACTAAGGATAGGGGTTGCGCTCGTTGCTGGACTTAACCCAACATTTCACAACACGAGCTGACGACAGCCATGCAGCACCTGTCTTACGGTTCCCGAAGGCACAACCGCATCTCTGCAGTCTTCCGTAGATGTCAAGAGTAGGTAAGGTTCTTCGCGTTGCGTCGAATTAAACCACATGCTCCACCGCTTGTGCGGGCCCCCGTCAATTCATTTGAGTTTTAATCTTGCGACCGT
+
GGGGGGGGGGGGGGGGGGGGGGGGGG@CEFGGGGGGGGGGGGGGGGGGGGGGGGGGGGGGGGGGGGGGGGGGGGGGGGGGGGGGGGGGGGGGGGGGGGGGGGGGGGGGGGGGGGGGGGGGGGGGGGGGGGGGGGGGGGGGGGGGGGGGGGGGGGGGGGGGGGGGGGGGGGGGGGGGGGGGGGGGGGGGGGGGGFFGGGGGGGGGGGGGGGGGFGEGGGGGGGGGGGGGGFGGGDGGGG7CF?FGGGF>GGGFFGFFFGGFGGFFAF<AFFDGGGFGABFBFFEF
@M02542:52:000000000-J9N43:1:1101:12888:10270 2:N:0:GTGAAA
CGGTTTATCACCGGCCGTCTCCCTAGAGTTCCCGACTTAACTCGCTGGCAACTAAGGATAGGGGTTGCGCTCGTTGCGGGACTTAACCCAACATTTCACAACACGAGCTGACGACAGCCATGCAGCACCTGTCTTACGGTTCCCGAAGGCACAACCGCATCTCTGCAGTCTTCCGTAGATGTCAAGAGTAGGTAAGGTTCTTCGCGTTGCGTCGAATTAAACCACATGCTCCACCTCTTGTGCGGGCCCCCCTCAATTCATTTGAGTTTTAAGCTTGCTACCGT
+
GGGGGGGGGGGGGGG+@FC,CEGGGEDGGGGGDGGGGG<FGCGGGGG@FE9FGGGGG9FFFEGGGGEGCCCFGGGGGDFGGGGGGGFFGDDCDGGGGGFGGEGGDGGGEFFGG+>CFGEFGGGEAFCDCCBDFFGGGFFEG5DFGG>EGFGG6E*>?ED85,=,=?B@ED7BCCGGC5*+1<77C)2);766>FGGF4=DFFFF0>573<(7(2C3@FCFG8?5*/?<<*).6<)(,4:8:>2(7207693)4**))6B))==<:(.626<0))-:*)*/6)).
@M02542:52:000000000-J9N43:1:1101:25378:10308 1:N:0:GTGAAA
CGGTTTATCACCGGCAGTCTCCCTAGAGTTCCCGACTTAACTCGCTGGCAACTAAGGATAGGGGTTGCGCTCGTTGCGGGACTTAACCCAACATTTCACAACACGAGCTGACGACAGCCATGCAGCACCTGTCTTACGGTTCCCGAAGGCACAACCGCATCTCTGCAGTCTTCCGTAGATGTCAAGAGTAGGTAAGGTTCTTCGCGTTGCGTCGAATTAAACCACATGCTCCACCGCTTGTGCGGGCCCCCGTCAATTCATTTGAGTTTTAATCTTGCGACCGT
+
GGGGGGGGGGGGGGGGGGGGGGGGGGGGGGGGGGGGGGGGGGGGGGGGGGGGGGGGGGGGGGGGGGGGGGGGGGGGGGGGGGGGGGGGGGGGGGGGGGGGGGGGGGGGGGGGGGGGGGGGGGGGGGGGGGGGGGGGGGGGGGGGGGGGGGGGGGGGGGGGGGGGGGGGGGGGGGGGGGGGGGGGGGGGGGGGGGGGGFGGGGFGGGGGGGEGFGGGGGGGGGGGGGGGG7CGGGGGGGGGG0=DGGFFGGGFFGFFFGGFGGFFFF9ABFFGGGFGF>BBFFFE
@M02542:52:000000000-J9N43:1:1101:24745:10313 1:N:0:GTGAAA
CTGGTTAACCCAGGCAGTCTCGCCAGAGTGCCCAACTTAATGCTGGCAACAGACGATAGGGGTTGCGCTCGTTGCGAGACTTAACCCAACATTTCACAACACGAGCTGACGACAGCCATGCAGCACCTCTCACTCAATTCCCTTGCGGGCACTTCAACCATTACGTCGAATTCTGAGGAGTTCAAGCCTAGGTAAGGTTCTGCGCGTTGCTTCGAATTAAACCACATAATCCACCGCTTGTGCGGGCCCCCGTCAATTGTTTTGAGTTTTAGCCTTGCGGCCGT
+
GGGGGGGGGFGCEEFGGGGGGGGEGGGGDEGGGGGGGGGGGFGGGGGAFGGFGGGGGGEFGGGGEGGGGGGGGGGGGECGGGGGGGGGGGGGGGGGGGGCFGD7FGGGGGGGGGGFGGGGGGGGFFGGFGGFGFGGGGGGGGFGFFGGGGGDGGGFGGGGGGGG7FGGEFGGGGEFGGGEGEFGGGG8E6EFFFGGGFCFFGGGCEGEEGGGFEGGDFG7FGCGGEFGGC7E?<EEEGGGGFFGGGF@GC3>5D?>>F67CFB>?:5ABFBCG<FFF?FFF;>B
@M02542:52:000000000-J9N43:1:1101:22801:10345 2:N:0:GTGAAA
CGGTTTATCACCGGCAGTCTCCCTAGAGTTCCCGACTTAACTCGCTGGCAACTAAGGATAGGGGTTGCGCTCGTTGCGGGACTTAACCCAACATTTCACAACACGAGCTGACGACAGCCATGCAGCACCTGTCTTACGGTTCCTGAAGGCACAACCGCATCTCTGCAGTCTTCCGTAGATGTCAAGAGTAGGTAAGGCTCTTCGCGTTGCGTCGAATTAAACCACATGCTCCACCGCTTGTGCGGGCCCCCGTCCATTCCTTTGAGTTTTAATCTTTCGACCGT
+
GGGGGDFGGGGGGGGGGGGCGGGGGGFCFGGGGGGGGGGGGGGGGGGGGGGGGGGGCGGGGGGCFGGGEGGGGGGGGGGGEGGGGGFGGCFGGGGGGFGGGGDGGGGGGGGGGGG@CGGDGGGGGGGFGGGGGFGGGGGGGDFGGGGFGGGGC>EEGGGGGGGGGGDFBC9BCGG6CCDFFGGFFE*AFFFFE+@FGG;DAFAF@F>2>B>E92CF@FFFCAFGFCF?F7<?))59>6DF?:A?E>>07;DD:*)-)6@)6@F<A0AFABF))<:C*9)05@)<
@M02542:52:000000000-J9N43:1:1101:9903:10346 1:N:0:GTGAAA
CGGTTTGTCACCGGCAGTCACCTTAGAGTGCCCAACTTAATGATGGCAACTAAGATCAAGGGTTGCGCTCGTTGCGGGACTTAACCCAACATCTCACGACACGAGCTGACGACAACCATGCACCACCTGTCACTCTGCTCCCGAAGGAGAAGCCCTATCTCTAGGGTTGTCAGAGGATGTCAAGACCTGGTAAGGTTCTTCGCGTTGCTTCGAATTAAACCACATGCTCCACCGCTTGTGCGGGCCCCCGTCAATTCCTTTGAGTTTCAGCCTTGCGGCCGTACT
+
GGGGGGGGGGGGGGGGGGGGGGGGCFGGGGGGGGGEFGGGGGGGGGGGGGGGGGGGGGGGGGGGGGGGGGGGGGGGGGGGGGGGGGGGGGGGGFGFGGGGGGGGGGGGGGEDGGGGGGGGGGGGGGGFGFFGGGGGGGGGGGGGGGGGGFFGG>FFFFFGGFFGGGGGGGGGGGCFGGGGGGGFFGGGGGGFGGGGCFGGGCEEEEEGGGGGFGGGGGGG8CEFGFGFFGGGGGGG=DGFG?DDGGFFGGGFFGFFFFC@C>A5:>AFB>FGGF)*((31(2)7)
@M02542:52:000000000-J9N43:1:1101:17557:10346 1:N:0:GTGAAA
CGGTTTATCACCGGCAGTCTCCCTAGAGTTCCCGACTTAACTCGCTGGCAACTAAGGATAGGGGTTGCGCTCGTTGCGGGACTTAACCCAACATTTCACAACACGAGCTGACGACAGCCATGCAGCACCTGTCTTACGGTTCCCGAAGGCACAACCGCATCTCTGCAGTCTTCCGTAGATGTCAAGAGTAGGTAAGGTTCTTCGCGTTGCGTCGAATTAAACCACATGCTCCACCGCTTGTGCGGGCCCCCGTCAACTCATTTGAGTTTTAATCTTGCGACCGT
+
GGGGGGGGGGGGGGGGGGGGGGGGGGGGGGGGG:FGGGGGGGGGGGGGGGGGGGGGGGGGGGGGGGGGGGGGGGGGGGGGGGGGGGGGGGGGGGGGGGGGGGGGGGGGGGGGGGGGGGGGGGGGGGGGGGGGGGGGGGGGGGGGGGGEGGGGGGGGGGGGGGGGGGGGGGGGGGGGGGGGGGGGGGGGGGGGFGGGGGGGGGGGGGGGDGGGDGGGGGGGGGGGGGDFGGGGGGGGGGGGG?FGGGFFGGGFFGFF<FD6FG<FFFFBAFFGGF@G<A>FFFEF
@M02542:52:000000000-J9N43:1:1101:13080:10347 2:N:0:GTGAAA
CGGTTTATCACCGGCAGTCTCCCTAGAGTTCCCGACTTAACTCGCTGGCAACTAAGGATAGGGGTTGCGCTCGTTGCGGGACTTAACCCAACATTTCACAACACGAGCTGACGACAGCCATGCAGCACCTGTCTTACGGTTCCCGAAGGCACAACCGCATCTCTGCAGTCTTCCGTAGATGTCAAGAGTAGGTAAGGTTCTTCGCGTTGCGTCGAATTAAACCACCTGCCCCACCGCTTGTTCCGGCCCCCGCCAATTCATTTGAATTTTCATCTTTCGACCCT
+
GGGGGGGGGGGGGGG:FGGEGGGGGGGGGGGGGGGGGGGGGCGGGGGGGFGGGGGGF@FDGGGGGGGGGGCGGGGGGEGGGGGGGGGGGGGGGFGGGGGGGGGGGGDGGGGGGGGGGGGGGFGGGGC?FGFGGGGGGGGDFEEGDGGGDFFGCCGGGGGCG9CFCEFGGFCFGGGGG/:A6=CFGFF5FFFFF7CFGCF7FFAFF>>9B)-0(4)>FFGF:<BFF*.(9*(85)7-22><0)6))4>>>9C39C)3(-9-)//4))--64)6)).:0/)55:)7
@M02542:52:000000000-J9N43:1:1101:7011:10350 1:N:0:GTGAAA
CGGTTTATCACCGGCAGTCTCCCTAGAGTTCCCGACTTAACTCGCTGGCAACTAAGGATAGGGGTTGCGCTCGTTGCGGGACTTAACCCAACATTTCACAACACGAGCTGACGACAGCCATGCAGCACCTGTCTTACGGTTCCCGAAGGCACAACCGCATCTCTGCAGTCTTCCGTAGATGTCAAGAGTAGGTAAGGTTCTTCGCGTTGCGTCGAATTAAACCACATGCTCCACCGCTTGTGCGGGCCCCCGTCAATTCATTTGAGTTTTAATCTTGCGACCGT
+
GGGGGGGGGGGGGGGGEGGAFGGGFGGGGGGDGGGGGGGGGGGGGGGGGGGFGGGGGDGGG@CFGGGGGGGGGGGGGGGGGGGGGGEFGGGGGGGGGGGGGGCCFE:FEFCG@FGFGGCCEEFFFDF@FFCFGGGGGGGGGGGGGDGE7FFGGGGFEGGGGGGGGGCGGGGCGGGGCGGGGGGGGFFGFFFGCCFGGFGGGGGGGGGG=EGGFGGGGGGGGGGGGGFGC<?F?CFGGGE3F3@GCGEFGGGFED:DFGGFFGAF>0<ADFFDGGFF)9>BFFDF
@M02542:52:000000000-J9N43:1:1101:8936:10355 1:N:0:GTGAAA
GTTTACACTGGCAGTCTCGTTAGAGTTCCCGACATGACTCGCTGGCAACTAACGACAGGGGTTGCGCTCGTTATAGGACTTAACCTGACACCTCACGGCACGAGCTGACGACAACCATGCAGCACCTTGTAAATTGTCCGAAGAAAAGTCTGTTTCCAGACCTGTCAATCTACATTTAAGCCCTGGTAAGGTTCCTCGCGTATCATCGAATTAAACCACATGCTCCACCGCTTGTGCGGGCCCCCGTCAATTCCTTTGAGTTTCACACTTGCGTGCGTACTCCCCAGGTGGGATACTTATT
+
CCCCCGGGGGGGGGGGGGGGGEGGGGGGGGDGGGGGGGGGGGGGGGGGGGGGCGGGGGGGGGGEGGGEGGGGGFGGGGGGGGGGGGGGGGGGFGGGGGGGGGCCFGGGGGGGDGCEGGGGGFGGGGGGGGFGGGGCGGGGGGEFGGGGFGG<FFGEGGG9FGGGGGCEFGFGGGGGGGGGGGGGGGGGGGGGGFGFFEGGGGCF9BFEGGGGGGFCG8>FFGGFFGGGFGGDG5:*ACEGGGGGGCCEGGCFFFFGG49FGGFF9D7<;F9F>GCEDC(716?<?2?DG:5D6:7:AA6@*
@M02542:52:000000000-J9N43:1:1101:23690:10390 1:N:0:GTGAAA
CGGTTTATCACCGGCAGTCTCCCTAGAGTTCCCGACTTAACTCGCTGGCAACTAAGGATAGGGGTTGCGCTCGTTGCGGGACTTAACCCAACATTTCACAACACGAGCTGACGACAGCCATGCAGCACCTGTCTTACGGTTCCCGAAGGCACAACCGCATCTCTGCAGTCTTCCGTAGATGTCAAGAGTAGGTAAGGTTCTTCGCGTTGCGTCGAATTAAACCACATGCTCCACCGCTTGTGCGGGCCCCCGTCAATTCATTTGAGTTTTAATCTTGCGACCGT
+
GGGGGGGGFFGGGGEFGGGAFFGGGFCFEFFFGGFGGGFGDGCCEGCCG@FFGGEEFGGGGGGGGGGGGGDE=CFFG@::FE@FGGFGGGFGFFEFE9EFGGGCF7@FEE@DFFFEEFGFFGGGDG8B<F@DBEFGGGCGGGFGEGCCCFGGCFGGGGEEGGGGFG;FGGFGFGEG@FCGGGGGGGGGGFCFF<EFGGFGGGGGGGGGD=EGFG8FGGGGGGGC:EGC?9CE7C;EGC=<928CE:B3:DD>DGFF<FG6FG<64654<DFGFCBC)63>90<B
@M02542:52:000000000-J9N43:1:1101:7113:10403 1:N:0:GTGAAA
CGGTTTATCACCGGCAGTCTCCCTAGAGTTCCCGACTTAACTCGCTGGCAACTAAGGATAGGGGTTGCGCTCGTTGCGGGACTTAACCCAACATTTCACAACACGAGCTGACGACAGCCATGCAGCACCTGTCTTACGGTTCCCGAAGGCACAACCGCATCTCTGCAGTCTTCCGTAGATGTCAAGAGTAGGTAAGGTTCTTCGCGTTGCGTCGAATTAAACCACATGCTCCACCGCTTGTGCGGGCCCCCGTCAATTCATTTGAGTTTTAATCTTGCGACCGT
+
GGGGGGGGGGGGGGGGGGGFGGGGGGGGGGGGGGGGGGGGGGGGGGGGGGGGGGGGGGGGGFGGGGGGGGGGGGGGGGGGGGGGGGGGGGGGGGGGGGGGGGFGGGGGGGGGEGGEGGGGGGGGGGGGGGGGGGGGGGGGGGGGGGGFGGGGGGGGGGGGGGGGGGGGGGGGFGGGGCEGGFGGFCFGGFGFGGGGGCCFGGGGGGGGEGGGFGGGGGGGGGGGGGG6C0?EFGGEGGGGGDFGGDEEGGG>>D<EFGGFGGAF2?FFFAF:C77F9<>>99BF
@M02542:52:000000000-J9N43:1:1101:25210:10418 1:N:0:GTGAAA
ACAGTTTACACTGGCAGTCTTGCTAGAGTTCCCGACACTACTCGCTGGCAACTAACAACAGGGGTTGCGCTCGTTATAGGACTTAACCTGACACCTCACGGCACGAGCTGACGACAACCATGCAGCACCTTGAAAAACTTCCGAAGAAAAATCTGTTTCCAAATCTGTCGTTTCCCATTTAAGCCTTGGTAAGGTTCCTCGCGTATCATCGAATTAAACCACATGCTCCACCGCTTGTGCGGGCCCCCGTCAATTCCTTTGAGTTTCATTCTTGCGAACGTACTC
+
GGGGGGGGGGGGGGGGGGGGGGGGGGGGGGGGGGGGGGGGGGGGGGGGGGGGGGGGGGGGGGGGGGGGGGGGGGGGGGGGGGGGGGGGGGGGGGGGGGGGGGGGGGGGGGGGGGGGGGGGGGGGGGGGGGGGGGGGGGGGGGGGGGGGGGGGGGGGGGGGGGGGGGGGGGGGGGGGGGGGGGGGGGGGGGGGGGGGGGGGGGGGGGGGGGGGFGGGGGGGGGGGGGGGGGGGGGEEGGCFDFFGGGFFGGGDFGFFFGGFGFBFFBFFFFFGGCF>;666?BFFF
@M02542:52:000000000-J9N43:1:1101:18207:10427 1:N:0:GTGAAA
CGGTTTATCACCGGCAGTCTCCCTAGAGTTCCCGACTTAACTCGCTGGCAACTAAGGATAGGGGTTGCGCTCGTTGCGGGACTTAACCCAACATTTCACAACACGAGCTGACGACAGCCATGCAGCACCTGTCTTACGGTTCCCGAAGGCACAACCGCATCTCTGCAGTCTTCCGTAGATGTCAAGAGTAGGTAAGGTTCTTCGCGTTGCGTCGAATTAAACCACATGCTCCACCGCTTGTGCGGGCCCCCGTCAATTCATTTGAGTTTTAATCTTGCGACCGT
+
GGGGGGGGGGGGGGGGGGGGGGGGGGGGGGGGGGGGGGGGGGGGGGGGGGGGGGGGGGGGGGGGGGGGGGGGGGGGGGGGGGGGGGGGGGGGGGGGGGGGGGGGGEGGGGGGGGGGGGGGGGGGGGGGGGGGGGGGGGGGGGGGGGGGGGGGGGGGGGGGGGGGGGGGGGGGGGGFGGGGGGGCGGGGFFGGGDGGGGGGGGGGGGGGEGGGFGGGGGEGGGGGGGGFG?FGGGGGGGGGG)@GGGFFGGGFFGFFFGGFGG215(6<DFFGGFFGFA>>BF>>
@M02542:52:000000000-J9N43:1:1101:5562:10443 2:N:0:GTGAAA
CTGGTTAACCCAGGCAGTCTCGCCAGAGTGCCCAACTTAATGCTGGCAACAGACGATAGGGGTTGCGCTCGTTGCGAGACTTAACCCAACATTTCACAACACGAGCTGACGACAGCCATGCAGCACCTCTCACTCAATTCCCTTGCGGGCACTTCAACCATTACGTCGAATTCTGAGGAGTTCAAGCCTAGGTAAGGTTCTGCGCGTTGCTTCGAATTAAACCACATAATCCACCGCTTGTGCGGGCCCCCGTCCATTGTTTTGAGTTTTAGCCTTTCGGCCGT
+
GGGGGGGGGDGGGGGGGGGFGGCFDGGGGGGGGGGGGGGFGGFGGGGGGGGGGGGGGGGGFGGGEFGGEDGGGGDGGCGGGFEGGGGGGGGGGGGGGGGGGGGG7EGFGGCFGGC8FGGGGFCFGFFFGFFFGGGGGGGGGGGGFGDDGGGGGG>BFFGDGGAFGGGEEFE?FGCFCFGDFGGFGFAFFFFFFFGGG?BGFFFE@FFFFF@FFFGFAFGFGF:8*1?AFDABFFF0>>5:<723BF>096CD1<)4)66.5?F:?1<<BFF,524F76).)7B5
@M02542:52:000000000-J9N43:1:1101:16267:10448 1:N:0:GTGAAA
CGGTTTATCACCGGCAGTCTCCCTAGAGTTCCCGACTTAACTCGCTGGCAACTAAGGATAGGGGTTGCGCTCGTTGCGGGACTTAACCCAACATTTCACAACACGAGCTGACGACAGCCATGCAGCACCTGTCTTACGGTTCCCGAAGGCACAACCGCATCTCTGCAGTCTTCCGTAGATGTCAAGAGTAGGTAAGGTTCTTCGCGTTGCGTCGAATTAAACCACATGCTCCACCGCTTGTGCGGGCCCCCGTCAATTCATTTGAGTTTTAATCTTGCGACCGT
+
GGGGGGGGGGGGGGGGGGG<FGGGGGGGGGGGGGGGGGGGGGGGGGGGGGGGFGGGGGGGGGGGGGGGGGGGGGGGGGGGGGGGGGGGGGGGGGGGGGGGGGGGGGGGGGGGGGGGGGGGGGGGGGGGGGGGGGGGGGGGGGGGGGGGGGGGGGGGGGGGGGGGGGGGGGGGGGGGGGGGGGGGGGGGGGGGGGGGGFGGGGGGGGGGGGGGFGGGGGGGGGGGGGGGGFGGGGGGGGGGGFFGGGFFGGGFFGFFBFGFGGF=2<<>FFFGGC?F<A>BF;F>
@M02542:52:000000000-J9N43:1:1101:27595:10467 1:N:0:GTGAAA
CGGTTTGTCACCGGCAGTCTCCTTAGAGTGCCCACCTTAACGTGCTGGTAACTAAGGACAAGGGTTGCGCTCGTTACGGGACTTAACCCAACATCTCACGACACGAGCTGACGACAGCCATGCAGCACCTGTGTCAGAGTTCCCGAAGGCACCAATCCATCTCTGGAAAGTTCTCTGCATGTCAAGGCCTGGTAAGGTTCTTCGCGTTGCTTCGAATTAAACCACATGCTCCACCGCTTGTGCGGGCCCCCGTCAATTCATTTGAGTTTTAACCTTGCGGCCGTT
+
GGGGGGGGGGGGGGGGGGGGGGGGGGGGGGGGGGGGGGGGGGGGGGGGGGGGGGGGGGGGGGGGGGGGGGGGGGGGGGGGGGGGGGGGGGGGGGGGGGGGGGGGGGGGGGGGDGGGGGGGGGGGGGGGGGGGGGGGGGGGGGGGGGGGGGGGGGGGGGGGGGGGGGGGGGGGGGGGFGGGGGGGGFGGGGGGGGGGFCFFGGGGGGGGDEFGFGGGGGGGGGGGGGGGGFGGGGFEGGGGG?FGEGFFGGGFFD?BDGGFGGAFABFFFFFGGGFGFBFFFFFB)
@M02542:52:000000000-J9N43:1:1101:13992:10481 1:N:0:GTGAAA
CTTCCTCCGGTTTATCACCGGCAGTCTCCCTAGAGTTCCCGACTTAACTCGCTGGCAACTAAGGATAGGGGTTGCGCTCGTTGCGGGACTTAACCCAACATTTCACAACACGAGCTGACGACAGCCATGCAGCACCTGTCTTACGGTTCCCGAAGGCACAACCGCATCTCTGCAGTCTTCCGTAGATGTCAAGAGTAGGTAAGGTTCTTCGCGTTGCGTCGAATTAAACCACATGCTCCACCGCTTGTGCGGGCCCCCGTCAATTCATTTGAGTTTTAATCTTGCGACCGTACTCCCCAGG
+
CCCCCGGGGGGGFGGGGGGGGGGGGGGGGGGGGFGGGGGGG7FGGGGGGGEGGGGGGGGGGGGGGGGGGGGGGGGEGGGGGGGGGGGGGGGGGGFGGGGGGGGGGGGGGGGGGGGGGGGGGGGGGGGGGGGGGGGGGGGGGGGGGGGGGGGGGGDGGGGGGGGGGGGGEGGGGGGGGGGGGGGGGGGGGGGGGGGGGGGGGGGGGGGGGGGGGGGGGGGGEGGGFGGGFGGGFG?FFFGGGGGGEG*C6FGGGGGGGFFGGGFFGGGFFGFF:CGFFC:FFFF>A;BGGGDC::B:BFFFF
@M02542:52:000000000-J9N43:1:1101:28640:10492 1:N:0:GTGAAA
CGAGTTGACCCCGGCAGTCTCTCACGAGTCCCCACCATAACGTGCTGGCAACATAAGACAAGGGTTGCGCTCGTTGCGGGACTTAACCCAACATCTCACGACACGAGCTGACGACAACCATGCACCACCTGTATAGAAGCCACAAGGGAAACCACATCTCTGTAGCGATCCTCTATATGTCAAGCCCAGGTAAGGTTCTTCGCGTTGCATCGAATTAATCCACATGCTCCGCCGCTTGTGCGGGCCCCCGTCAATTTCTTTGAGTTTTAGCCTTGCGGCCGTACT
+
GGGGGGGGGGGGGGGGGGGGGGGGGGGGGGGGGGGGGGGGGGGGGGGGGGGGGGGGGGGGGGGGGGGGGGGGGGGGGGGGGGGGGGGGGGGGGGGGGGGGGGGGGGGGGGGGGGGDGGGGGGGGGGGGGGGGGGGGGGGGGGGGGGGGGGGGGGGGGGFGGGGGGGGGGGGGGGGGGGGFFGGGGGGGGGGGGGGGGGGGGGGGGGGGGGGEFGGGGGGGGGGGGGGGGGGGGGGGEGGGG?FDGG>EGDDFFGFFFGGFGG<FFFFAA?FGGGFF>>>BFF>D)
@M02542:52:000000000-J9N43:1:1101:14838:10503 1:N:0:GTGAAA
CGGTTTATCACCGGCAGTCTCCCTAGAGTTCCCGACTTAACTCGCTGGCAACTAAGGATAGGGGTTGCGCTCGTTGCGGGACTTAACCCAACATTTCACAACACGAGCTGACGACAGCCATGCAGCACCTGTCTTACGGTTCCCGAAGGCACAACCGCATCTCTGCAGTCTTCCGTAGATGTCAAGAGTAGGTAAGGTTCTTCGCGTTGCGTCGAATTAAACCACATGCTCCACCGCTTGTGCGGGCCCCCGTCAATTCATTTGAGTTTTAATCTTGCGACCGT
+
GGGGGGGGGGGGGGGGGGGGGGGGGGGGGGGGGGGGGGGGGGGGGGGGGGGGGGGGGGGGGGGGGGGGGGGGGGGGGGGGGGGGGGGGGGGGGGGGGGGGGGGGGGGGGGGGGGGGGGGGFGGGGGGGGGGGGGGGGGGGGGGGGGG@CGGGGGGGGGGGGGGGGGGGGGGGGGGGGGGGGGGGGGGGGGGGGGGGGGGGGGGGDGGG5EGGDGGGFFGGGGGGGGGGGGGGGGGGGGGGG:FDGGFFGGGFED?EFGGFGGBFAF>><>DCFGFGAFBFBBF@
@M02542:52:000000000-J9N43:1:1101:5948:10513 1:N:0:GTGAAA
CGGTTTGTCACCGGCAGTCTCCTTAGAGTTCCCACCATTACGTGCTGGTAACTAAGGACAAGGGTTGCGCTCGTTACGGGACTTAACCCAACATCTCACGACACGAGCTGACGACAGCCATGCAGCACCTGTGTCTGAGTTCCCGAAGGCACCAATCTATCTCTAGAAAGTTCTCAGCATGTCAAGGCCAGGTAAGGTTCTTCGCGTTGCTTCGAATTAAACCACATGCTCCACCGCTTGTGCGGGCCCCCGTCAATTCATTTGAGTTTTAACCTTGCGGCCGT
+
FGEGGGGGGGGGGGGGGGGGFFFGGGGGGDFFFGGGGGGGGGGGGGGFGDGGGGGGGGGGGGGGGGEGGGGGGGGGGGGDEGGGEFGG8BFGGGFEEDECECFGGGGGGFGGEGGGGGGGGFFGGGGFGGGGGGGGGGGGGGGGDFCCFFDDCGGGGGGFGGGGGGGGGF;DFFFGFGFGGGCCCFFFGGDFGGGGGFGGGGGGGGGGGGGGFDGGGGGGGGGCGGGGGGGGGGGGGGGGGFFDGGDBCGGFFGFF<FF4CCA44:>AFFFCG*=F4?F>;>:D
@M02542:52:000000000-J9N43:1:1101:26573:10532 1:N:0:GTGAAA
CGGCTTATCACCGGCGGTTTCTTTAGAGTGCCCAACTGAATGATGGCAACTAAAGACGAGGGTTGCGCTCGTTGCGGGACTTAACCCAACATCTCACGACACGAGCTGACGACAGCCATGCAGCACCTGTGTTCTAGCCAGCCGAACTGAAGTAACCCATCTCTGGGAAACATACTAGACATGTCAAACGCTGGTAAGGTTCTGCGCGTTGCTTCGAATTAAACCACATGCTCCACCGCTTGTGCAGGCCCCCGTCAATTCCTTTGAGTTTTAATCTTGCGACCG
+
GGGGGGGGGGGGGGGGGGGGGGGGGGGGGGGGGGGGGGGGGGGGGGGGGGGGGGGGGGGGGGGGGGGGGGGGGGGGGGGGGGGGGGGGGGGGGGGGGGGGGGGGGGGGGGGGGGGGGGGGGGGGGGGGGGGGGGGGGGGGGGGGGGGGGGGGGGGGGGGGGGGGGGGGGGGGGGGGGGGGGGGGGGGGGGGGGGGGGGGGGGGGGGGGGGGGFGGGGGGGGGGGGGGGGGGGGGGGGGGGGFFGGGFFGGGFFGFFFGGFGGFFFFB?BAFGGGFFAF:A9>FF)
@M02542:52:000000000-J9N43:1:1101:26928:10540 1:N:0:GTGAAA
CGGTTTATCACCGGCAGTCTCCCTAGAGTTCCCGACTTAACTCGCTGGCAACTAAGGATAGGGGTTGCGCTCGTTGCGGGACTTAACCCAACATTTCACAACACGAGCTGACGACAGCCATGCAGCACCTGTCTTACGGTTCCCGAAGGCACAACCGCATCTCTGCAGTCTTCCGTAGATGTCAAGAGTAGGTAAGGTTCTTCGCGTTGCGTCGAATTAAACCACATGCTCCACCGCTTGTGCGGGCCCCCGTCAATTCATTTGAGTTTTAATCTTGCGACCGT
+
GGGGGGGGGGGGGGGGGGGGGGGGGGGGGGGGGGGGGGGGGGGGGGGGGGGGGGGGGGGGGGGGGGGGGGGGGGGGGGGGGGGGGGGGGGGGGGGGGGGGGGGGGGGGGGGGGGGGGGGGGGGGGGGGGGGGGGGGGGGGGGGGGGGGGGGGGGGGGGGDGGGGGGGGGGCGGGGGGGGGGGGGGGGGGGGGGGGGGGGGGGGGGGGGGGGGFGGGGGGGGGGGGGDEGFGGGGGGGGCFG?FGGGFFGGGF>DBFBFGFGGFFFBFBAFAGGFFGAAB>BF3>
@M02542:52:000000000-J9N43:1:1101:24107:10579 1:N:0:GTGAAA
CCCCACCTTCCTCCGGTTTATCACCGGCAGTCTCCCTAGAGTTCCCGACTTAACTCGCTGGCAACTAAGGATAGGGGTTGCGCTCGTTGCGGGACTTAACCCAACATTTCACAACACGAGCTGACGACAGCCATGCAGCACCTGTCTTACGGTTCCCGAAGGCACAACCGCATCTCTGCAGTCTTCCGTAGATGTCAAGAGTAGGTAAGGTTCTTCGCGTTGCGTCGAATTAAACCACATGCTCCACCGCTTGTGCGGGCCCCCGTCAATTCATTTGAGTTTTAATCTTGCGACCGTACTC
+
CCCCCGGGGGGGGGGGGGGGGFGGGGGGGGGGCGGGGGGGGGGGGGGGGGGGGGGGGGGGGGGGGGFGGGDGGGGGGGEGGGGGGGGGGGGGGGGGGFGGGGGGGGGGGGGGGGGGGGGGGGGGGGGGGGGGGGGGGGCGGGGGGFGGGGGGGGGGGGGGG>FGGGGGDCFEFGGFGGGGGGGGGGGGGGGGGGGGGGGFGGGGGGGGGGGGGFFGFEGGGEGEGGGGFGGGGGGGGGGGGGGGGGGFEGGGGG?GGFFGEGFFGGGFFGFFFGGFFG?FFFFAFFFGG7B<>FFFB?FF=
@M02542:52:000000000-J9N43:1:1101:11618:10588 1:N:0:GTGAAA
CGGTTTATCACCGGCAGTCTCCCTAGAGTTCCCGACTTAACTCGCTGGCAACTAAGGATAGGGGTTGCGCTCGTTGCGGGACTTAACCCAACATTTCACAACACGAGCTGACGACAGCCATGCAGCACCTGTCTTACGGTTCCCGAAGGCACAACCGCATCTCTGCAGTCTTCCGTAGATGTCAAGAGTAGGTAAGGTTCTTCGCGTTGCGTCGAATTAAACCACATGCTCCACCGCTTGTGCAGGCCCCCGTCAATTCCTTTGAGTTTCGGTCTTGCGACCGT
+
GGGGGGGGGGGGGGGGGGGGGGGGGGGGGGGGGGGGGGGGGGGGGGGGGGGGGGGGGGGGGGGGGGEGGGEFGGGGGGGGGGGGGGGFFEGGGGGGGGGGGGFGGGGGGFGGDFGGEGGGGGGGGGGGGGFFGGGGGGGGGGGGGGGGGGGGFGGGGGGGGGGGGGGGGGGGGGGFGFGGGGGFFFCEFGGGEFGGGGGGGFFGGGGGGGGGFGGGGGGGGGGGGGGFGCFGGGGGGGGGG?FGGFDEGGDDBGFFFGGBGFB=<2>>FA<CDCEFAF>>>>DE
@M02542:52:000000000-J9N43:1:1101:14322:10633 1:N:0:GTGAAA
CGGTTTATCACCGGCAGTCTCCCTAGAGTTCCCGACTTAACTCGCTGGCAACTAAGGATAGGGGTTGCGCTCGTTGCGGGACTTAACCCAACATTTCACAACACGAGCTGACGACAGCCATGCAGCACCTGTCTTACGGTTCCCGAAGGCACAACCGCATCTCTGCAGTCTTCCGTAGATGTCAAGAGTAGGTAAGGTTCTTCGCGTTGCGTCGAATTAAACCACATGCTCCACCGCTTGTGCGGGCCCCCGTCAATTCATTTGAGTTTTAATCTTGCGACCGT
+
GGGGGGGGGGGGGGGGGGGGGGGGGGGGGGGGGGGGGGGGGGGGGGGGGGGGGGGGGGGGGGGGGGGGGGGGGGGGGGGGGGGGGGGGGGGGGGGGGGGGGGGGGGGGGGGGGGGGGGGGGGGGGGGGGGGGGGGGGGGGGGGGGGGGGGGGGGGGGGGGGGGGGGGGGGGGGGGGGGGGGGGGGGGGGGGGGGGGGGGGGGGGGGGGEEGGFGGGGGGGGGGGGGGGGCGGGGGEGGGGGFFGGGFFGGGFFGFFBCGFGGDFB?AFFFFGGGFGFD>BF>@F
@M02542:52:000000000-J9N43:1:1101:24486:10637 1:N:0:GTGAAA
CGGCTTATCACCGGCGGTTTCTTTAGAGTGCCCAACTAAATGATGGCAACTAAAGACGAGGGTTGCGCTCGTTGCGGGACTTAACCCAACATCTCACGACACGAGCTGACGACAGCCATGCAGCACCTGTCACTCATCCAGCCGAACTGAAGGGATCCATCTCTGGAACCCGCGATGAGGATGTCAAACGCTGGTAAGGTTCTGCGCGTTGCTTCGAATTAAACCACATGCTCCACCGCTTGTGCAGGCCCCCGTCAATTTCTTTGAGTTTTAACCTTGCGGCCG
+
GGGGGGGGGGGGGGGGGGGGGGGGGGGGGGGGGGGGGGGGGGGGGGGGGGGGGGGGGGGGGGGGGGGGGGGGGGGGGGGGGGGGGGGGGGGGGEGGGGGGGGGGGGGGGGGGGGGGGGGGGGGGGGGGGGGGGGGGGGGGGGGGDGGGGGGGGGGGGGGGGGGGGGGGGGGGGGGGGGGGGGGGGGGGGGGGGGFGGGGFGGGGGGGGGGGGFGGGGGGGGGGGGGGGGFFC9@CGGDGGGFFGGCFFGGGFFGFFFGGFGGFFFFABFFFGGF?FFFAB>FFF3
@M02542:52:000000000-J9N43:1:1101:19824:10647 1:N:0:GTGAAA
CGGTTTATCACCGGCAGTCTCCCTAGAGTTCCCGACTTAACTCGCTGGCAACTAAGGATAGGGGTTGCGCTCGTTGCGGGACTTAACCCAACATTTCACAACACGAGCTGACGACAGCCATGCAGCACCTGTCTTACGGTTCCCGAAGGCACAACCGCATCTCTGCAGTCTTCCGTAGATGTCAAGAGTAGGTAAGGTTCTTCGCGTTGCGTCGAATTAAACCACATGCTCCACCGCTTGTGCGGGCCCCCGTCAATTCATTTGAGTTTTAATCTTGCGACCGT
+
GGGGGGGGGGGGGGGGGGGGGGGGGGGGGGGGGGGGGGGGGGGGGGGGGGGGGGGGGGGGGGGGGGGGGGGGGGGGGGGGGGGGGGGGGGGGGGGGGGGGGGGGGGGGGGGGGGGGGGGGGGGGGGGGGGGGGGGGGGGGGGGGGGGGGGGGGGGGGGGGGGGGGGGGGGGGGGGGGGGGGGGGGGGGGGGGGGGGGGGGGGGGGGGGGGGGFGGGGGGGGGGGGGGGGDGGGGGGEGGGGFFGGGFFGGGFFG?EFGGFGGFFFFFFFFFGGGFGBD>FBFFF
@M02542:52:000000000-J9N43:1:1101:2148:10652 1:N:0:GTGAAA
TCCCCACCTTCCTCCGGTTTATCACCGGCAGTCTCCCTAGAGTTCCCGACTTAACTCGCTGGCAACTAAGGATAGGGGTTGCGCTCGTTGCGGGACTTAACCCAACATTTCACAACACGAGCTGACGACAGCCATGCAGCACCTGTCTTACTGTTCCCGAAGGCACAACCGCATCTCTGCAGTCTTCCGTAGATGTCAAGAGTAGGTAAGGTTCTTCGCGTTGCGTCGAATTAAACCACATGCTCCACCGCTTGTGCGGGCCCCCGTCAATTCATTTGAGTTTTAATCTTGCGACCGTACC
+
CCCCCGGGGGGGGGGGGGGEGGGGGGCGGFCFFEGGCEGFGGGGFGGGGGGEGGGGG@FCB@F8FFFG?@FFGGFF@CFGGGGGFGGGGGGGGCCFGGGGG,BFGGGGGGGGGGGGGGGGGGGGGFGGGGGGGGGGG9AF8DFGCFFFGGG9@F@FFFEE:*@DFE:CG*1>F>C7?F9FD,DEFFGFGGGGGC9BFFG,BCFGGGFC:<7<CEGCGDEE8ECCGGGC>FFFF9C>CFGGF<F79:+*288:EFC4:<@CGDE3:CDE57<6<EF**24><<A<A2>7>F=F9293(47>)
@M02542:52:000000000-J9N43:1:1101:27491:10672 2:N:0:GTGAAA
CGGTTTATCACCGGCAGTCTCCCTAGAGTTCCCGACTTAACTCGCTGGCAACTAAGGAGCGGGGTTGCGCTCGTTGCGGGACTTAACCCAAAATTTCACAACACGAGCTGACGACGGCCATGCAGCACCTGTCTTACGTTTCCCGAAGGCACAACCGCATCTCTGCAGTCTTCCGTAGATGTCAAGAGTAGGTAAGGTTCTTCCCGTTGCTCCGAATTAAACCACCATCGCCACCGCCTGTGCGGTCCGCCGTAAATTCACTTGAATCTGACTCTTGCTACAGCG
+
GEGG>@A9EFF8C7::@ECEG9CFCF<EFC<F@@FFGE9FFGFGDGGGGGGG,6,CF<,,+7@444@,8=+B48+B=CE++@8A,CD,AFF,BDFCAFCAGEFC7=CED8,@++<+83**6DCA,DCCF8:><EFGD:,,5,?,*4=EC::FFGCE)*23*1+1+:C850<113*08/*;@C11339.0*9?4FFG*+1:****,)0(())*.(/))0+9D7:>F*))2*(2@7)(((1().-(),(((-/1-**,).7-)**))).)-))))))2*/9=F*))0
@M02542:52:000000000-J9N43:1:1101:15050:10672 1:N:0:GTGAAA
CGGTTTATCACCGGCAGTCTCCCTAGAGTTCCCGACTTAACTCGCTGGCAACTAAGGATAGGGGTTGCGCTCGTTGCGGGACTTAACCCAACATTTCACAACACGAGCTGACGACAGCCATGCAGCACCTGTCTTACGGTTCCCGAAGGCACAACCGCGTCTCTGCAGTCTTCCGTAGATGTCAAGAGTAGGTAAGGTTCTTCGCGTTGCGTCGAATTAAACCACATGCTCCACCGCTTGTGCGGGCCCCCGTCAATTCATTTGAGTTTTAATCTTGCGACCGT
+
GGGGGGGGGGGGGGGGGGGGGGGGGGGGGGGGGGGGGGGGGGGGGGGGGGGGGGGGGGGGGFGGGGGGGGGGGGGGGGGGGGGGGGGGGGGGGGGGGGGGGGGGGGGGGGGGGGGGGGGGGGGGGGGGGGGFGGGGGGGGGGGGGGGGGGGGGGGGGGGGGGGGFGFGGGGGGGGGGGGGGGGGGGGGGGGGGGGGGGGGGGFFGGGG8EEGFGGGGGGGGGGGGGGFGGGGGGGGGGGGG?FGGGFFGGGFFGFFFGGFGGBBAB>AABACGGFG>A6>FF@E
@M02542:52:000000000-J9N43:1:1101:2052:10677 1:N:0:GTGACA
ACAGTTTGCACTGGCAGTCTCGTTAGAGTTCCCGACATGACTCGCTGGCAACTAACAACAGGGGTTGCGCTCGTTATAGGACTTAACCTGACACCTCACGGCACGAGCTGACGACAACCATGCAGCACCTTGTAAATTGTCCGAAGAAAAGTCTGTTTCCAAACCTGTCAATCTACATTTAAGCCTTGGTAAGGTTCCTCGCGTATCATCGAATTAAACCAAATGCTCCACCGCTTGTGCGGGCCCCCGTCAATTCATTTGAGTTTCATTCTTGCGAACGTACTC
+
GFDFGGAFGGDGGEFGCFFFFGFFGGFGGG<FFFEEGDGGCFFGGGGC><EFCCFG8EGFGCCEGGGCEC@CF=CFGGGDGGGG5?C<<FFGDF@BAC?FCBEGGEE7@DGGDGED@BFEFGCGG8AFGGGGGGGGGGGGDAFGGGGFFGGGFGC>FFGGEFFEGGEECGFFGGGGGDGCGFCGFG???F@DFFGG,FGGGEGEDC:E,;<CFCGGGGGGG*:BFC996:*6=/3*7>E7C9:C:7>;>5D@BCAF497B7FBF>AF2)54>*29CF;99<0:>*
@M02542:52:000000000-J9N43:1:1101:10797:10688 1:N:0:GTGAAA
CGGTTTGTCACCGGCAGTCTCCTTAGAGTGCCCACCATAACGTGCTGGTAACTAAGGACAAGGGTTGCGCTCGTTACGGGACTTAACCCAACATCTCACGACACGAGCTGACGACAGCCATGCAGCACCTGTGTCAGAGTTCCCGAAGGCACCAATCCATCTCTGGAAAGTTCTCTGCATGTCAAGGCCTGGTAAGGTTCTTCGCGTTGCTTCGAATTAAACCACATGCTCCACCGCTTGTGCGGGCCCCCGTCAATTCATTTGAGTTTTAACCTTGCGGCCGT
+
GGGGGGGGGGGGGGGGGGGGGGGGGGGGGGGGGGGGGGGGGGGGGGGGGGGGGGGGGGGGGGGGGGGGGGGGGGGGGGGGGGGGGGGGGGGGGGGGGGGGGGGGGGGGGGGGGGGGGGGGGGGGGGGGGGGGGGGGGGGGGGGGGGGGGGGGGGGGGGGGGGGGGGGCFGFGGGGGGGGGGGGGGGGGGGGGGFGGGGGGGGGGGGGGGGGGFCGGGGGGGGGFFGGGGGGGGGGEGGGDF>FDGGFFGGGFEGFFAGGFGGFFA:BFFFACGCF7)5>>>FD>
@M02542:52:000000000-J9N43:1:1101:16469:10690 1:N:0:GTGAAA
CGGTTTGTCACCGGCAGTCTCTCTAGAGTGCTCTTGCGTAGCAACTAAAGACAAGGGTTGCGCTCGTTGCGGGACTTAACCCAACATCTCACGACACGAGCTGACGACAGCCATGCAGCACCTGTGTCCACTTTCCCTTTCGGGCACCTAATGCATCTCTGCTTCGTTAGTGGCATGTCAAGGGTAGGTAAGGTTTTTCGCGTTGCATCGAATTAATCCACATCATCCACCGCTTGTGCGGGTCCCCGTCAATTCCTTTGAGTTTTAATCTTTCGACCGTACTCC
+
GGGGGGGGGGGGGGGGGGGGGGGGGGGGGGGGGGGGGGGGGGGGGGGGGGGGGGGGGGGGGGGGGGGGGGGGGGGGGGGGGGGGGGGGGGGGGGGGGGGGGGGGGGGGGGGGGGGGGGGGGGGGGFGGGGGGGGGGGGGGGGGGGGGGGGGGGGGGGCFGGGGGGGFGGGGGGGFGGGGGGGGG=CFFGGGGGEGGGGGGGGGGGGGGG=FGAFGGGEGGGGFGGG9CGGGEEEGGGFFDGBFDGGFFECGFF>9FFG>=7F9FBF4?A<AG*C5C<>;::?>7F
@M02542:52:000000000-J9N43:1:1101:29044:10700 2:N:0:GTGAAA
CGGTTTATCACCGGCAGTCTCCCTAGAGTTCCCGACTTAACTCGCTGGCAACTAAGGATAGGGGTTGCGCTCGTTGCGGGACTTAACCCAACATTTCACAACACGAGCTGACGACAGCCATGCAGCACCTGTCTTACGGTTCCCGAAGGCACAACCGCATCTCTGCAGTCTTCCGTAGATGTCAAGAGTAGGTAAGGTTCTTCGCGTTGCGTCGAATTAAACCACATGCTCCACCGCTTGTGAGGGCCCCCGTCCATTCATTTCAGTTTTAATCTTGCGACCGTG
+
GGGGGGGGGGGGGGGCGGGCFGGGGGGGGGGGGGGGGGGGGGGGGEFGE?FFGGGGFGG9FGGGGGGGGGGGGGGGGGGGGGGGGGGGGGGEGGGGGGGGGGGEGEGGGGGGGGGGGGGGGGFGDF@=DDFFGGGGGGGGGGGFGGGGGGEGGC1BDEE8C7C7CFGGCF?CFFGGGC4BFFFF7);FFFCFFFGGGEFFFFFFD3)6(=>50(1)93:@FD7CGG:)*7)47>FB>9DFF0<-56?130)72*)4.)96<@F).).)5<<))):D7=5@B05.0
@M02542:52:000000000-J9N43:1:1101:19066:10729 1:N:0:GTGAAA
ATCCACACCTTCCTCCGGTTTATCACCGGCAGTCTCCCTAGAGTTCCCGACTTAACTCGCTGGCAACTAAGGATAGGGGTTGCGCTCGTTGCGGGACTTAACCCAACATTTCACAACACGAGCTGACGACAGCCATGCAGCACCTGTCTTACGGTTCCCGAAGGCACAACCGCATCTCTGCAGTCTTCCGTAGATGTCAAGAGTAGGTAAGGTTCTTCGCGTTGCGTCGAATTAAACCACATGCTCCACCGCTTGTGCGGGCCCCCGTCAATTCATTTGAGTTTTAATCTTGCGACCGTAC
+
CCCCCGGGGGGGGGGGGGGGGGGGGGGGGGGGGGGGGGGGGGGGGGGGGGGGGGGGGGGGGGGGGGGGGGGGGGGGGGGGGGGGGGGGGGGGGGGGGGGGGGGFGGGGGGGGGGGGGDFG7FGGGGGGGGGGGGGGGGGGGGGGGGGGGGGGGGGGGGGGGGGGGGGGGGGGGGDGGGGGGGGGGGGGGGGGGGGGGGGGGGGGGGGGGGGGGGGGGGGGGGGGEEGGFGFGGGGGGGGGGGFG:EGGGGDGGGFGDFEGGGFFGGGFFG?FFG7BGGFFFFFFFFBGGGFGFB>BFBFF5
@M02542:52:000000000-J9N43:1:1101:13664:10733 1:N:0:GTGAAA
CTGGTCAACCCAGGCAGTCTCGCCAGAGTGCCCAACTTAATGCTGGCAACAGACGATAGGGGTTGCGCTCGTTGCGAGACTTAACCCAACATTTCACAACACGAGCTGACGACAGCCATGCAGCACCTCTCACTCAATTCCCTTGCGGGCACTTCAACCATTACGTCGAATTCTGAGGAGTTCAAGCCTAGGTAAGGTTCTGCGCGTTGCTTCGAATTAAACCACATAATCCACCGCTTGTGCGGGCCCCCGTCAATTGTTTTGAGTTTTAGCCTTGCGGCCGT
+
GGGGGGGGGGGGGGGGGGGGGGGGGGGGGGGGGGGGGGGGGFGGGGGGGGGGGGGGGGGGGGGGGGGGGGGGGGGGGGGGGGGGGGGGGGGGGGGGGGGGGGGGGGGGGGGGGGGGGGGGGGGGGGGGGGGGGGGGGGGGGGGGFGDGGGGGGGGGGGGGGGGGGGGGGGGGGGGGGGGGGGGGGGGGGGGGGGGGGFGGGGGGGGGGGGGGFGGGGGGGGGGGGGCGGGGGGGGGG3EFGFFGGCEFGGGFFG<BBGGFGGFF:BFFFFFGGGFGBFFFFFFF
@M02542:52:000000000-J9N43:1:1101:16109:10740 1:N:0:GTGAAA
CGGTTTGTCACCGGCAGTCTCATTAAAGTGCCCAACTGAATGATGGCAATTAATGACAAGGGTTGCGCTCGTTGCGGGACTTAACCCAACATCTCACGACACGAGCTGACGACAGCCATGCAGCACCTGCGTCCAGGCTCTCTTTCGAGCACCAATCCATCTCTGGAAAGTTCCTGGCATGTCAAGGGTAGGTAAGGTTTTTCGCGTTGCATCGAATTAATCCACATCATCCACCGCTTGTGCGGGTCCCCGTCAATTCCTTTGAGTTTTAATCTTGCGACCGT
+
GGGGGGGGCGGGGGGGGGFGGGGGG,EFGGGGGGGGGGFGGGGGGFGEEFGGGGFGGGGGGGGGGGGGGGGGGGGGGGEGGGGGGGFEFGFFFFFGGGGGGGGG7FGFFGGGGGGGGGFFGGGGGGFFGGGGEGGGGG<FFGGGGGGGGGGGGGGGGGGCGGGGCFGGGGGFFFFGGGGGDCGGGGGECCECFCFFGFGGGGG5CGEGG5?CFG6AC7CFGG79CCFGGGGGFFGDGGDFG:?GG3B3C<FEEG156FGFFCBF4:A<<<<C>7=C>>(7>;.7
@M02542:52:000000000-J9N43:1:1101:28611:10743 1:N:0:GTGAAA
CGGTTTATCACCGGCAGTCTCCCTAGAGTTCCCGACCTAACTCGCTGGCAACTAAGGATAGGGGTTGCGCTCGTTGCGGGACTTAACCCAACATTTCACAACACGAGCTGACGACAGCCATGCAGCACCTGTCTTACGGTTCCCGAAGGCACAACCGCATCTCTGCAGTCTTCCGTAGATGTCAAGAGTAGGTAAGGTTCTTCGCGTTGCGTCGAATTAAACCACATGCTCCACCGCTTGTGCGGGCCCCCGTCAATTCATTTGAGTTTTAATCTTGCGACCGT
+
GGGGGGGGGGGGGGGGGGGGGGGGGGGGGGGGGGGGGGGGGGGGGGGGGGGGGGGGGGGGGGGGGGGGGGGGGGGGGGGGGGGGGGGGGGGGGGGGGGGGGGGGGGGGGGGGGGGGGGGGGGGGGGGGGGGGGGGGGGDGGGGGGGGGGGGGGGGGEGGGGFGGGGGGGGGGGGGGGGGGGGFGGGGGGGGGGGGGFFGGGGGGGECEEGGGFEEGGGGGGGGGGGGGGGGGGGGGEGDGG2FGGGFDGGGD:DBFF7C?DD>F<0<AABFGGFFGAFFFFB>E
@M02542:52:000000000-J9N43:1:1101:25473:10780 2:N:0:GTGAAA
CGGTTTATCACCGGCACGCTCCCTAGAGTTCCCGAATTCAATCGCTGGCACCTAAGGATAGGGGTTTCGCCCCTTACGGGACTTAACCCAACATTTCAAACCACGAACTGAGGGGAAGCAGACGGCGCATGTCGTACGGTTTACGAGAGCCCAAAGGCATCTCAACAGTTGTCCGGAGTTGTCCAGGGTAGGAAAGGTTCTTCGCGTTGGCTCCATTTAAACAACATGATCCACCGCTTGTGCGGGGCCACGTCAGTGCCTTGTGGTTTTACTCTTGCTACAGTG
+
GG@6+,@,6,;EBCC7+,+B,+,,,CF<6,,;,@@+,6,,,<:C@C@CC<,6EF8F8F,,BF,+BC,9,B,,+:C,,B4F,@F,9,,,,+94+:EF,@,,,4,4+8++@8F,+++6++,:,8,++38+3++7,,434+8,**,,6**55D,*,*,,*,,2,252,2?44+4+,,4**:2)++++345>)/):)+0;C++2===>0>.1()(0)(0**1<*:.-:*;787*)./9)((,*(42)-70(((-97-*9(-)*)6@).)-,(,442)6:7**186*/**
@M02542:52:000000000-J9N43:1:1101:16738:10786 1:N:0:GTGAAA
CGGTTTATCACCGGCAGTCTCCCTAGAGTTCCCGACTTAACTCGCTGGCAACTAAGGATAGGGGTTGCGCTCGTTGCGGGACTTAACCCAACATTTCACAACACGAGCTGACGACAGCCATGCAGCACCTGTCTTACGGTTCCCGAAGGCACAACCGCATCTCTGCAGTCTTCCGTAGATGTCAAGAGTAGGTAAGGTTCTTCGCGTTGCGTCGAATTAAACCACATGCTCCACCGCTTGTGCGGGCCCCCGTCAATTCATTTGAGTTTTAATCTTGCGACCGT
+
GGGGGGGGGGGGGGGGGGGGGGGGGGGGGGGGGGGGGGGGGGGGGGGGGGGGGGGGGGGGGGGGGGGGGGGGGGGGGGGGGGGGGGGGGGGGGGGGGGGGGGGGGGGGGGGGGGGGGGGGGGGGGGGGGGGGGGGGGGGGGGGGGGGGGGGGGGGGGGGGGGGGGGGGGGGGGGGGGGGGGGGGGGGGGGGGGGGGGGGGGGGGGGGGGGGGFEGGGGGGGGGGGGGGGFGGGGGGGGGGGFFGGGFFGGGFFG?FFGGFGGFFFFAFFBFGGFFG>A092>EF
@M02542:52:000000000-J9N43:1:1101:10334:10791 1:N:0:GTGAAA
CGGTTTATCACCGGCAGTCTCCCTAGAGTTCCCGACTTAACTCGCTGGCAACTAAGGATAGGGGTTGCGCTCGTTGCGGGACTTAACCCAACATTTCACAACACGAGCTGACGACAGCCATGCAGCACCTGTCTTACGGTTCCCGAAGGCACAACCGCATCTCTGCAGTCTTCCGTAGACGTCAAGAGTAGGTAAGGTTCTTCGCGTTGCGTCGAATTAAACCACATGCTCCACCGCTTGTGCGGGCACCCGTCAATTCATTTGAGTTTTAATCTTGCGACCGT
+
FGGGCCFGGFGGCCEGGGFFFGGGGGGGGGFFGECGGGFGGGDGGGGGGGGGFGGGGGGGGFFGGGGDCGFGGCFGGEEG>CCFGF<A<FFGGGGFFGGFGGFCFGEGGGGGGGCFEGCEBFGGGGGGFGGGFCFDCF@@FFGGGEFFEGCGGGEGGGFECFGGGF@EFGGFGGDFFCGFEGGEE@CFFGGGFFGGECFGGFG>CGEGDEC::EGFGGGCCFDFFFEGCFCFFCEECD7>F>FGGGB):577>56)69?8**69<06<9A2FGGFG<<(709BE
@M02542:52:000000000-J9N43:1:1101:12880:10820 2:N:0:GTGAAA
CGGTTTATCACCGGCAGTCTCCCTAGAGTTCCCGACTTAACTCGCTGGCAACTAAGGATAGGGGTTGCGCTCGTTGCGGGACTTAACCCAACATTTCACAACACGAGCTGACGACAGCCATGCAGCACCTGTCTTACGGTTCCCGAAGGCACAACCGCATCTCTGCAGTCTTCCGTAGATGTCAAGAGTAGGTAAGGTTCTTCGCGTTGCGTCGAATTAAACCACATGCTCCACCGCTTGTGCGGGCCCCCGTCAATTCCTTTTGTGTTTACTCTTGCGGCCCTG
+
GEC:FEGGGGGD@@F++EEEAGF@E8FEFCFAFGEEEGGGGCF7F@C:FEFCDFF@E9@<<@ECG:CFGG7BFGGGFCGEGGGFGGGGGGGGGGG<;EFFGEGGGG>GEBFG7FE@FGGGG,@DFGFCFFGGCGAFE+BDGGGFGEEG7B,@8FGGDG*:?99:EGF,?DCFFF7FDC78CF77DE=5CAAACF7CC<9>FFFA185>0)4>>(>5@FEFGA?F8C97C*686>@>B(918)66BB>>FFD<(**-244).*9)),(.449)).)2**))00))0
@M02542:52:000000000-J9N43:1:1101:14769:10824 1:N:0:GTGAAA
TCGGCTTATCACCGGCAGTCCCCTTAGAGTGCCCAACTGAATGCTGGCAACTAAGGGCGAGGGTTGCGCTCGTTGCGGGACTTAACCCAACATCTCACGACACGAGCTGACGACAGCCATGCAGCACCTGTCACCGATCCAGCCTAACTGAAGGACAATGTCTCCACTGTCCGCGATCGGGATGTCAAGAGCTGGTAAGGTTCTGCGCGTTGCTTCGAATTAAACCACATGCTCCACCGCTTGTGCGGGCCCCCGTCAATTCCTTTGAGTTTTAATCTTGCGACC
+
GGGGGGGGGGGGGGGGGGGGGGGGG8FGGGGGGGGGGGGGGGFGGGGGGGGGGGGGGGGGGGGGGGGGGGGGGGGGGGGGGGGGGGGGGGGGGGDFGGGGGGGGGGGGGGGGGGGGGGGGGGGGGGGGGGGGGGGGGGGGGGGGGGGGGGGGGGGGGGG9FGGGGGGGGGGGGGGGGGGGGGGGGGGGGGGGGGGGGGGGGGGGGGGGGEGCDGGGGGGGGDGGGGGGGFEGGGGGGG5DG?FG67BEGGGFFGFFBGGFGGFFAF<<:>>GGGFGFFFABFFEB
@M02542:52:000000000-J9N43:1:1101:11015:10836 1:N:0:GTGAAA
CGGTTTATCACCGGCAGTCTCCCTAGAGTTCCCACCATTACGTGCTGGCAACTAAGGATAAGGGTTGCGCTCGTTGCGGGACTTAACCCAACATTTCACAACACGAGCTGACGACAGCCATGCAGCACCTGTCTTAGCGTTCCCGAAGGCACAATCGTATCTCTACAATCTTCGCTAGATGTCAAGAGTAGGTAAGGTTCTTCGCGTTGCGTCGAATTAAACCACATGCTCCACCGCTTGTGCGGGCCCCCGTCAATTCATTTGAGTTTTAATCTTGCGACCGT
+
GGGGGGGGGGGGGGGGGGGGGGGGGGGGGGGGGGGGGGGGGGGGGGGGGGGGGGGGGGGGGGGGGGGGGGGGGGGGGGGGGGGGGGGGGGGGGGGGGGGGGGGGGGGGGGGGGGGGGGGGGGGGGGGGGGGGGGGGGGGGGGGGGGGGGGGGGGGGGGGGGGGGGGGGGGGGGGGGGGGGGGGGGGGGGGGGGGGGGGGGGGGGGGGGGGGGFEGGGGGGGGGGGGGGGGGGGGGGGDGGG7FGGGFFGGGFFGBFAFGFGGFFFFFAADFGGGFGBDF9>FFB
@M02542:52:000000000-J9N43:1:1101:21099:10843 1:N:0:GTGAAA
CGGTTTATCACCGGCAGTCTCCCTAGAGTTCCCGACTTAACTCGCTGGCAACTAAGGATAGGGGTTGCGCTCGTTGCGGGACTTAACCCAACATTTCACAACACGAGCTGACGACAGCCATGCAGCACCTGTCTTACGGTTCCCGAAGGCACAACCGCATCTCTGCAGTCTTCCGTAGATGTCAAGAGTAGGTAAGGTTCTTCGCGTTGCGTCGAATTAAACCACATGCTCCACCGCTTGTGCGGGCCCCCGTCAATTCATTTGAGTTTTAATCTTGCGACCGT
+
GGGGGGGGGGGGGGGGGGGFGGGGGGGGGGGGGGGGGGGGGGGGGGGGGGGGGGGGGGGGGGGGGGGGGGGGGGGGGGGGGGGGGGGGGGGGGGGGGGGGGGGGGGGGGGGGGGGGGGGGGGGGGGGGGGGGGGGGGGGGGGGGGGGGGGGGGGGGGGGGGGGGGGGGGGGGGGGGGGGGGGGGGGGGGGGGGGGGGGGGGGGGGGGGGGGGFGGGGGGGGGGGGGGGGGGGGGGGGGGGGFFGGGFFEGDBBG6@9CFFGGFFFFFFFFBFGGFG>B>FFBDF
@M02542:52:000000000-J9N43:1:1101:22984:10879 1:N:0:GTGAAA
CGGTTTGTCACCGGCAGTCTCCTTAGAGTGCCCACCATAACGTGCTGGTAACTAAGGACAAGGGTTGCGCTCGTTACGGGACTTAACCCAACATCTCACGACACGAGCTGACGACAGCCATGCAGCTCCTGTGTCAGAGTTCCCGAAGGCACCAATCCATCTCTGGAAAGTTCTCTGCATGTCAAGGCCTGGTAAGGTTCTTCGCGTTGCTTCGAATTAAACCACATGCTCCACCGCTTGTGCGGGCCCCCGTCAATTCATTTGAGTTTTAACCTTGCGGCCGT
+
GGGGGGGGGGGGGGGGGGGGGGGGGGC@EFGGGGGGGGGGGGGGFGGGGGGGGGGGGGGGGGGGGGGGGGGGGGGGGGGGGGGGGGGGGGGGGGGGGGGGGGGGGGGGGGGGGGGGEGGGGGGGGGGGGGGGGGGGGGGGFGGGEDFFGGGGGGGGGGGGGGGGGGGGGGGGGGGGGGGGGGGGGGGGGGGGGGGGGFGGGGGGGGGGGGGGFGGGGGGGFGGGGGGGGGGGGGGEEGGGG?FGGGFEGGGFFGFDDCFFGGA=AFFFFFFGCFFGF?FFF>BF
@M02542:52:000000000-J9N43:1:1101:15527:10885 1:N:0:GTGAAA
CGGTTTATCACCGGCAGTCTCCCTAGAGTTCCCGACTTAACTCGCTGGCAACTAAGGATAGGGGTTGCGCTCGTTGCGGGACTTAACCCAACATTTCACAACACGAGCTGACGACAGCCATGCAGCACCTGTCTTACGGTTCCCGAAGGCACAACCGCATCTCTGCAGTCTTCCGTAGATGTCAAGAGTAGGTAGGGTTCTTCGCGTTGCGTCGAATTAAACCACATGCTCCACCGCTTGTGCGGGCCCCCGTCAATTCATTTGAGTTTTAATCTTGCGACCGT
+
GGGGGGGGGGGGGGGGGGGGGGGGGGGGGGGGGGGGGGGGGGGGGGGGGGGGGGGGGGGGGGGGGGGGGGGGGGGGGGGGGGGGGGGGGGGGGGGGGGGGGGGGGGGGGGGGGGGGGGGGGGGGGGGGGGGGGGGGGGGGGGGGGGGGGGGGGGGGGGGGGGGGGGGGGGGGGGGGGGGGGGGGGGGFFGGGGGGGGGGGGGGGGGGGGGGGFGGGGGGGGGGGGFGGGFFGGGGGGGGGG?FGGC>:CGGF;G<FAEGBFGFFF?FFAFFFGFFG2A3;07EF
@M02542:52:000000000-J9N43:1:1101:26665:10904 1:N:0:GTGAAA
CGGTTTATCACCGGCAGTCTCCCTAGAGTTCCCGACTTAACTCGCTGGCAACTAAGGATAGGGGTTGCGCTCGTTGCGGGACTTAACCCAACATTTCACAACACGAGCTGACGACAGCCATGCAGCACCTGTCTTACGGTTCCCGAAGGCACAACCGCATCTCTGCAGTCTTCCGTAGATGTCAAGAGTAGGTAAGGTTCTTCGCGTTGTGTCGAATTAAACCACATGCTCCACCGCTTGTGCGGGCCCCCGTCAATTCATTTGAGTTTTAATCTTGCGACCGT
+
GGGGGGGGGGGGGGGGGGGGGGGGGGGGGGGGGGGGGGGGGGGGGGGGGGGGGGGGGGGGGGGGGGGGGGGGGGGGGGGGGGGGGGGGGGGGGGGGGGGGGGGGGGGGGGGGGGGGGGGGGGGGGGGGGGGGGGGGGGGGGGGGGGGGGGGGGGGGGGGGGGGGGGGGGGGGGGGGGGGGGGGGGGFFGGGGGGGGGGGGGGCEGGGGCCEGFGGGGGGGGGGGGGGGGFFGGGGEGGGGG:FCEGFFGGGFFGFFFCGFGGA?BFFFFFFGGGFGFFBF>BFE
@M02542:52:000000000-J9N43:1:1101:20545:10925 1:N:0:GTGAAA
CGGTTTATCACCGGCAGTCTCCCTAGAGTTCCCGACTTAACTCGCTGGCAACTAAGGATAGGGGTTGCGCTCGTTGCGGGACTTAACCCAACATTTCACAACACGAGCTGACGACAGCCATGCAGCACCTGTCTTACGGTTCCCGAAGGCACAACCGCATCTCTGCAGTCTTCCGTAGATGTCAAGAGTAGGTAAGGTTCTTCGCGTTGCGTCGAATTAAACCACATGCTCCACCGCTTGTGCGGGCCCCCGTCAATTCATTTGAGTTTTAATCTTGCGACCGT
+
GGGGGGGGGGGGGGGGGGGGGGGGGGGGGGGGGGGGGGGGGGGGGGGGGGGGGGGGGGGGGGGGGGGGGGGGGGGGGGGGGGGGGGGGGGGGGGGGGGGGGGGGGGGGGGGGGGGGGGGGGGGGGGGGGGGGGGGGGGGGGGGGGGGGGGGGGGGGGGGGGGGGGGGGGGGGGGGGGGGGGGGGGGGGGGGGGGGGGGGGGGGGGGGGEGGGFGGGGGGGGGGGGFGGGGFGGGGGGGGGGFFGGGFFGGGFFGF:AFGFGG)9>?<>AFBFFFBCAA>>BFBD
@M02542:52:000000000-J9N43:1:1101:4779:10928 1:N:0:GTGAAA
CGGTTTATCACCGGCAGTCTCCCTAGAGTTCCCGACTTAACTCGCTGGCAACTAAGGATAGGGGTTGCGCTCGTTGCGGGACTTAACCCAACATTTCACAACACGAGCTGACGACAGCCATGCAGCACCTGTCTTACGGTTCCCGAAGGCACAACCGCATCTCTGCAGTCTTCCATAGATGTCAAGAGTAGGTAAGGTTCTTCGCGTTGCGTCGAATTAAACCACATGCTCCACCGCTTGTGCGGGCCCCCGTCAATTCATTTGAGTTTTAATCTTGCGACCGT
+
GGGFGGGGGGGGGGGGGGGGGGGGGGGGGGGGGGGGGGGGGGGGGGGGGGGGGGGGGGGGGGGGGGGGGGGGGGGGGGGGGGGGGGGGGGGGGGGGGGGGGGGGGGGGGGGGGGGGGGGGGGGGGGGGGGGGGGGGGGGGGGGGGGGCEGFGGGGGGDGEGFGGGGGGGGGGGGGGGGFGGGGGEFFGGGGGGFGGFBFEGGFGGGGGGGGG>GGGGFGGG9FFFGGGGGGGGGFEGGGGGFFGGGFFGGGFEGFFFGGBFFBF96<ADF<FGD6C)67;(9D>
@M02542:52:000000000-J9N43:1:1101:24636:10934 1:N:0:GTGAAA
CGGTTTATCACCGGCAGTCTCCCTAGAGTTCCCGACTTAACTCGCTGGCAACTAAGGATAGGGGTTGCGCTCGTTGCGGGACTTAACCCAACATTTCACAACACGAGCTGACGACAGCCATGCAGCACCTGTCTTACGGTTCCCGAAGGCACAACCGCATCTCTGCAGTCTTCCGTAGATGTCAAGAGTAGGTAAGGTTCTTCGCGTTGCGTCGAATTAAACCACATGCTCCACCGCTTGTGCGGGCCCCCGTCAATTCATTTGAGTTTTAATCTTGCGACCGT
+
GGGGGGGGGGGGGGGGGGGGGGGGGGGGGGGGGGGGGGGGGGGGGGGDGGGGGGGGGGGGGGGGGGGGGGGGGGGGGGGGGGGGGGGGGGGGGGGGGGGGGGGGGGGGGGGGGGGDGGGGGGGGGGGGGGGGGGGGGGCFGGGGGGGGGGGGGGGGGGGGGDGGFFGGGGGGGGGGGGGGGGGGGGGGGGGGGGGGGGGGGGGGGGGGGGGGFGGGGGGGGGGGGDFGG?EFGGGGGCGGG0=CGDFFGGGFEGFF<FG?FGDFFFBDFFFFGFFG<AFF9>ED
@M02542:52:000000000-J9N43:1:1101:4156:10950 1:N:0:GTGAAA
CGGTTTGTCACCGGCAGTATTACTAGAGTCCCCAACTTAATGATGGTAACTAGCAATAGGGGTTGCGCTCGTTATGGGACTTAACCCAACATCTCACGACACGAGCTGACGACAACCATGCACCACCTGTATTACAGTCATCCGAAGATGTAAGCAATTATCTCTAACTGCTTCTGTAATATGTCAAGACTTGGTAAGGTTCTTCGCGTTGCGTCGAATTAAACCACATGCTCCGCTGCTTGTGCGGGTCCCCGTCAATTCCTTTGAGTTTCACACTTGCGTGCG
+
?FGBFGGGFGGGGGGGGGGGF9EFFFGGGGGFGGGGGGFFGGDCGGFGFGGGGGGDFGFFGGGGGGGGGGGGGGFFGGFGG9EFGGFGGGGGDGGGGFFGGDGGEGGGGGGGGGGGEEFDFFGGDFGGGFDGGGGGGGGGFFF>FGGCGFGGGGGGFCFGGGCGGFCCFFGGGGFGGGGGGGGGG9DGGGGGGF9,@>CEGGGFCFDCGGCGFE88DGGGGGG+CCEGGGFEFGGGGGGGGFFFFG5BGDCFFGF>?EGF::AFAD9?<AFGGGF6?ABD>6>DD
@M02542:52:000000000-J9N43:1:1101:21935:10959 1:N:0:GTGAAA
[truncated: 38,219,458 more chars]
