# Supplementary material for: 16S rRNA gene amplicon sequence data from sunflower endosphere bacterial community
Source: Data Brief. 2021 Nov 26;39:107636. doi: 10.1016/j.dib.2021.107636 (PMC8639433; doi:10.1016/j.dib.2021.107636)
Supplement: Supplementary file 21 [file mmc21.zip › mmc21.fastq]

@M02542:52:000000000-J9N43:1:1101:21059:1081 1:N:0:GTGAAA
GTAGTCCACGCCGTAAACGATGTCTACTAGCTGTTCGTGGTCTTGTACTGTGGGTAGCGCAGCTAACGCACTAAGTAGACCGCCTGGGGAGTACGGTCGCAAGATTAAAACTCAAATGAATTGACGGGGGCCCGCACAAGCGGTGGAGCATGTGGTTTAACTCGACGCAACGCGAAGAACCTTACCTACTCTTGACATCTAGCGAAGATTGTAGAGATACGATTGTGCCTTCGGGAACGCTAAGACAGGTGCTGCATGGCTGTCGTCAGCTCGG
+
GGAEFGGGGGGGGGGGGFGGGFGGGGEFGGGGGGGGGGGGGGGGGGGGGGGGGGGGGGGGGGGGGGGGGGGGGGGGGGGGGGGGGGGGGGGGGGGGGGGGGGGGGGGGGAEDFFFGGGGGGGGFGGGGGGGGGGGGEGGGGGGGGGGFGGGGGGGGGGGGGGGGGGGD>EGGGED>EGGGGGGGGEGGGGGGGGFGDFGGGFGG59CCCFFEGGGGGGGGGGFGEGGGGGFFGGGFFGGGFFGFFFCFFGFFFFF:ABFBGGGFGFF103<?B)
@M02542:52:000000000-J9N43:1:1101:17539:1084 2:N:0:GTGAAA
GTAGTCCACGCCGTAAACGATGTCTGCTAGCTGTTCGTGGTCTTGTACTGTGAGTAGCGCAGCTAACGCACTAAGTAGACCGCCTGGGGAGTACGGTCGCAAGATTAAAACTCAAATGAATTGACGGGGGCCCGCACAAGCGGTGGAGCATGTNGTTTAATTCGACGCAACGCGAAGAACCTTACCTACTCTTGCCATCTACAGAAGACTGCAGAGATGCGTTTGCTCCTTCGGGAACTGTAAGACAGGTTCTGCATGGCTGTCGGCAGCTCGG
+
GGFFGGGGGGGGG:,BCGGGGGGGGGGGGGGGGGGGGGGGGGGGGGGGGGGGGFFGFGGGGDFGGFGGGDGGGGGGGGGGGGGGGGGGGGEFGGGGGGGGGGGGDGGFGGFG?FFGGGGGGGGGGGGEGE>8EC7CCFGFFGGCGD>CFFFGF#6;=BFDFCEFGGG)5>GDACBDFDFFFFFGGGG?F?FFB7*).4).*-4CF?6E?73<C?+<?GD>6)080))05:A>?E907??D:4:0))(8(-//5<4)))(373(,*).).)))..
@M02542:52:000000000-J9N43:1:1101:14388:1091 2:N:0:GTGAAA
GTAGTCCACGCCGTAAACGATGTCTACTAGCTGTTCGTGTCCTTGTGATGTGAGTAGCGCAGCTAACGCACTAAGTAGACCGCCTGGGGAGTACGGTCGCAAGATTAAAACTCAAATGAATTGACGGGGGCCCGCACAAGCGGTGGAACATGTGGTTTAATTCGACGCAACGCGAAGAACCTTACCTACTCTTGACATCTACGGAAGACTGAAGAGATTCGGTTGTGCCTTCGGGAACGGTAAAACTGGTGCTTCATGGCTGTCGTCAGCGCCG
+
GGGDGGCFGGGGGGGGFFEGGGGGGGGGGGGGGGGGGGGEFGGFGGGGGGGGGGGGGGDGGGGGGGGGGFEEGGCFGGGCGGDGG@FGGFGGGDGCFGGE7FBFFGGGGGFFFGFB?,=FGFFGFEDEEGCEEC@5EEGFFGGEGCEFF6<EE:C9EF47;F<FGD57)8CDBDB7<39>FFFFD6</9*9@@AFF-)96@)1*)75;4C>09AF78**64>@F9607<22)(.(-6((1*(1*.8)/()01-))))).((,(,9/)0)).0))
@M02542:52:000000000-J9N43:1:1101:8995:1101 1:N:0:GTGAAA
GTAGTCCACGCCGTAAACGATGTCTACTAGCTGTTCGTGTCCTTGTGATGTGAGTAGCGCAGCTAACGCACTAAGTAGACCGCCTGGGGAGTACGGTCGCAAGATTAAAACTCAAATGAATTGACGGGGGCCCGCACAAGCGGTGGAGCATGTGGTTTAATTCGACGCAACGCGAAGAACCTTACCTACTCTTGACATCTACGGAAGACTGCAGAGATGCGGTTGTGCCTTCGGGAACCGTAAGACAGGTGCTGCATGGCTGTCGTCAGCTCGG
+
GGGGGGGGGGGGGGDGGFGGGGGGGGGGGGFGGGGFGGGFGGGGGGGGGGGGGGGGGGGGGGGGGGGGGGGEGGGGGGGGFGGGGGG?FFCFGGGGGGGGGGGFGCFFGGGGGD<FFDFGCF@GGGDFFGGFGEGGGDGGGGGEGGEFFGGG<,@<CFFGFGGFCFGGGGGGGGE8CCF>C>CC6<EFFFFFECGGGGGGGFGGGDEGGFFGGDCGC7C7CEGDEC<FFGFFCE)7>C<DEF3<F<FG3FC7=ADBF9(479DFGF02()-07)
@M02542:52:000000000-J9N43:1:1101:12723:1118 2:N:0:GTGAAA
GTAGTCCACGCCGTAAACGATGTCTACTAGCTGTTCGTGTCCTTGTGATGTGAGTAGCGCAGCTAACGCACTAAGTAGACCGCCTGGGGAGTACGGTCGCAAGATTAAAACTCAAATGAATCAACGGGGGCCCGCACAAGCGGAGGAGCATGCGGTTTAATTCGACGCAACGCGAAGAACCTTACCTACTCCTGACATCTACCGAATACCTCAGAGATGCGGTTGTGCCTTCGGGAACCGTAAGGAAGGTGCTGCAGGGCTGTCGTCCGCCCGG
+
FA<<;FFGGGGD7F7,D@B:FF,<<CCFDGCE@EE@:8CEAF,CFF@C,CF9F9FGGGFC+@EGCFFGG7F+A<5CE<EG,+==C++DF:FF@<=@FEFE=F7,C?EFGFFGGF8EFC,7,,,8=EDC@@8>E5*>8<DCFCE**:5785,<,=CCEG<+@EC=+9C3):/:)14)..74)(*0*9<7F96)12*<22=<*.4C8>)C4*)-0+3907*)(00),((*))-3(;94(--)1,*1))(),.0).62>0((((-4?*>.7)5))0.
@M02542:52:000000000-J9N43:1:1101:14553:1118 2:N:0:GTGAAA
GTAGTCCACGCCGTAAACGATGTCTACTAGCTGTTCGTGGTCTTGTACTGTGAGTAGCGCAGCTAACGCACTAAGTAGACCGCCTGGGGAGTACGGTCGCAAGATTAAAACTCAAATGAATTGACGGGGGCCCGCACAAGCGGTGGAGCATGTGGTTTAATTCGACGCAACGCGAAGAACCTTACCTACTCTTGACATCTACAGAAGACTTCAGAGATGCGGTTGTGCCTTCGGGAACTGTAAGACAGGTGCTGCATGGCTGTCGTCAGCCTGG
+
GGGGGGGGGGGGGGGFGGGGGGGGGGGGGGGGGGGGGGGGGGGGFGGGGGGGGGGGGGGGGGGGGGGGGEEGGGDGGGGGGGGGGGGFGFCGGGE+AEGGGGGGGGGGGGGGGGFAFGGGD99BDGGGGDEGGCDCCFF88CEB>C:CGGGGF?FGFGDGFGFGGGCDFA=17CFB:DFFF:FGGGGFGFFFF269<</6@>>C46?FF7)4@A7F:>><()<D08?FFF2)4@F093)*:)*0)52?:B??2428))131,(.>D>@@?4)0)
@M02542:52:000000000-J9N43:1:1101:12982:1124 2:N:0:GTGAAA
GTAGTCCACGCCGTAAACGATGTCAACTAGCCGTTGGGTTCCTTGAGAACATAGTGGCGCAGCTAACGCATTAAGTTGACCGCCTGGGGAGTACGGCCGCAAGGTTAAAAACCAAATGAATTTACGGGGGCCCGCACAAGCGGGGGAGCATGTGGTTTAATTCGAAGCAACGCGAAGAACCTTACCTGGCCTTGACATGCTGAGAACTTTCCAGAGATGGATTGGTTCCTTCGGGAACTCAGACAGAGGTGCTGAATGGCTTGTGGACGCTCCG
+
CFA<FFFFC;@9C7F:CF>FFFGD@EC6CFEFECFGGC@CFDGDF<CFG8,9@@@,<,6@CFGGEDG@:FED<,C99F<EFEGG+?DFGG+C=F:BCCFEGC@=FFGCGA,+8@+8?E3;,3,32>CC7:*58>*>*>:5:88**/**3*+02+<*1;0<=+<C?959)<*9:3,75)9FF<F06>FF*55@),9?2)68=44567)ABF-9@++8(000(9=)4:(*().48>;((,827)**.((0(5)))))))).,,(-,9**)0)7)))
@M02542:52:000000000-J9N43:1:1101:13376:1133 2:N:0:GTGAAA
GTAGTCCACGCCGTAAACGATGTCAACTAGCCGTTGGGTTCCTTGAGAACTTAGTGGCGCAGCTAACGCATGAAGTTGACCGCCTGGGGAGTACGGCCGCAAGGTTAAAACTCAAATGAATTGACGGGGGCCCGCACAAGCGGTGGAGCATGTGGTTTAATTCGAAGCAACGCGAAGAACCTTACCTGGCCTTGACATGCTGAGAACTTTCCCGAGATGGATTGGTGCCTGCGGGAACTCAGCCACAGGATCCGCATGGCCTTCGCAAGTGCGG
+
EGGGFFFGGGGGGF@CF<FF8FGGAFGGGECDFFEGGE@FGGFCFFFFGGGGGFFGG@GGGGGGGGGGGCF,?EFFGDFFCEGGGC7BFEGGEECEG6>CCFGC,CFFGGC8@AE9DGFDD=9EGGCCG*CC>CC:8F,,8*BBCDCFFC6,,1?C=FGGFCG:C*/39FFGDC935)98;??747<*1)09?)*96<4:*)6C=@4:4>A)+11)-*:2(8=50<?FF>)03B(43??*:)*2,4(03()).(39<(88()4)1*)0)**/8)
@M02542:52:000000000-J9N43:1:1101:15301:1159 2:N:0:GTGAAA
TAGTCCACGCTGTAAACGATGGATACTAGCTGTTGGGGGCAACTTCAGTGGCTAAGCGAAAGTGATAAGTATCCCACCTGGGGAGTACGTTCGCAAGAATGAAACTCAAAGGAATTGACGGGGGCCCGCACAAGCGGTGGAGCATGTGGTTTAATTCGATGATACGCGAGGAACCTTACCAAGGCTTAAATGTAGATTGAACGGTTTGGAAAAAGACTTTTCTTCGGACAATTTACAAGGTTCGGCATGGTTGTCGTTAGCTCGGGCCGTGAGG
+
GGGGGGGGGGGGGGDGGGCFGFGGGGGGGGGGGGGGGGGGGGGGGGGGGFGGGGFGGGGGGGFGGGFGFGGFFFEGFGGGGGGEFGGFEGGG7CFGGGGGGGGFGGGGGFGDGGGGGGGDGGGDCBECG7EGECGGGGGECFGGGGFGG;:FC?FGGGGGFGFGGFEGFEGGFF=;FFFFF@:C5;C4F??B466*).6,*.(9@)<8BGAA*/;53:D499==<:B7,(.54=:<9).C06C)(335:BBFF-)-4(4()-)-))5;>77)08
@M02542:52:000000000-J9N43:1:1101:17816:1170 2:N:0:GTGAAA
GTAGTCCACGCCGTAAACGATGTCTACTAGCTGTTCGTGTCCTTGTGATGTGAGTAGCGCAGCTAACGCACTAAGTAGACCGCCTGGGGAGTACGGTCGCAAGATCAAAACTCAAATGAATTGACGGGGGCCCGCACAAGCGGTGGAGCATGTGGTTTAATTCGACGCAACGCGAAGAACCTTACCTACTCTTGACATCTACGGAAGACTGCAGAGATGCGGCTGTGCCTCCGGGAACCGTAATACAGGTTCTGCATGGCCTTCGTTCGCGCGG
+
GG9FGGGGGGGGGC,BDAFDFFFFFGGGGGGGGGGGGGGFGGDFFGGGFG<AEFGCGGGDCCEGGGFG7:FGGFB?A?CAFCGGGGGFEGDFFGGGGGGGEC7FFFGGGGG8=DGGGBEFCFGFFGGC8@EEEC7>8FGF;EEGGGCEFFGGGGFBCCFGFF>*+**15>1)))(07540)2?FDGGFFFF4=A?@49?>FF:*)0)8:F?7F?+772*)(0)8>?2>)4)82>(-0:67*(9*452@72*1)).-6:((().395).))))08
@M02542:52:000000000-J9N43:1:1101:13494:1170 2:N:0:GTGAAA
GTAGTCCACGCCGTAAACGATGCTAACTCGTTTTTGGGTTTTCGGATTCAGAGACTAAGAGAAAGTGATAAGTTAGCCACCTGGGGAGTACGAACGCAAGTTTGAAACTCAAAGGAATTGACGGGGGCCCGCACAAGCGGTGGAGTATGTGGTTTAATTCGATGATACGCGAGGAACCTTACCAAGGCTTAAATGGGAATTGATCGGTTTAGAAATAGACCTTCCTTCGGGCAATTTTCAAGGTGCTGCATGGTTTTCGTCAGGTCGTGCGGTG
+
GGGGGGFGGGGG>FGGGGGGGFGEGGGGGGFGG:@FE@FGGCFFGGGDGGGGGGGGEGE,CFFGGGGDFAFF<FGGG8FGFGGGGGGEGGFGGG>FGGFGGFFGGG9BFGF=FGGGFFGGGEEGGGGE+>@GD5CDFGEE*>BD,3DCD@,<=FFGGGGGF@FGGGF>?>ED>DFFFFFAF82@FGGFFF?F@<FF?FFFFFA7B>E8:C(4C<FFA7:25@?FBF>>:1316:8<<2477<GGBBA432*04A2(49((,-3(2*37).)))0
@M02542:52:000000000-J9N43:1:1101:19063:1223 1:N:0:GTGAAA
GTAGTCCATGCCGTAAACGATGAGTGTTCTCCCTTGGTCTACGCGGATCAGGGGCCCAGCTAACGCGTGAAACACTCCGCCTGGGGAGTACGGTCGCAAGACCGAAACTCAAAGGAATTGACGGGGGCCTGCACAAGCGGTGGAGCATGTGGTTTAATTCGACGCAACGCGAAGAACCTTACCTACTCTTGACATCTACGGAAGACTGCAGAGATGCGGTTGTGCCTTCGGGAACCGTAAGACAGGTGCTGCATGGCTGTCGTCACCTCGTGTT
+
GG:@FGFFGC@ECC@FGGGGGGCCGGGGFGFGGGGGGGGDEEFGDEFDEFFFGGDGEGGEFGGGGGGGGFFG9?FFG@FGGGGGGGGGCFGGGGECB7CCFGG+=FG@FFECFBEDGGF<@ACFECEG:<<<FGGGC<F7F@FFGFF:F<:FGDEFGGGF:,CCFFC8:*:?EGEFECFDFGGGGGFGCF7FCFGGGDGGG>C5EF?FGGGGGGGCECGECGE5CGFGGGF:)CGFDGG3>4C?F??C?DFD64:?08<:49FFG().808@5>
@M02542:52:000000000-J9N43:1:1101:14276:1241 2:N:0:GTGAAA
GTAGTCCATGCCGTAAACGATGAGTGTTCGCCCTTGGTCTACGCGGATCAGGGGCCCAGCTAACGCGTGAAACACTCCGCCTGGGGAGTACGGTCGCAAGACCGAAACTCAAAGGAATTGACGGGGGCCTGCACAAGCGGTGGAGCATGTGGTTTAATTCGATACAACGCGCAAAACCTTACCAGCCCTTGACATATGAACAAGAAAACCTGTCCTTAACGGGATGGTACTTACTTTTATACAGGTGCTGCATGGCAGATCGGAAGAGGGTGGG
+
GGGGGGGGGGGGGGGGGGFFGGGGGGGGGGGDGGGGGGGGGGGGGGGGGGGGGGGGGGGGGGGGGGGGGGGFGGGGGGGGGGFFGGGGGGGGGGGGEGGGFGGEE:FFEGGGGFFGFGGGGGGGGGGGGDFFGGGGGGCEGGGGG<CFGC9ECFGGGGFFFCFFGGGD7>ECEC9FFFFFB?6FGGGFGFFFFBFB<A64*630.74@.70423A?:?FFB>B<1:?F)5ADFF9AA2)7:-*71.,43>/9AB10(((.81<,/)).)0<3))
@M02542:52:000000000-J9N43:1:1101:18362:1256 1:N:0:GTGAAA
GTAGTCCACGCCGTAAACGATGTCTACTAGCTGTTCGTGGTCTTGTACTGTGAGTAGCGCAGCTAACGCACTAAGTAGACCGCCTGGGGAGTACGGTCGCAAGATTAAAACTCAAATGAATTGACGGGGGCCCGCACAAGCGGTGGAGCATGTGGTTTAATTCGACGCAACGCGAAGAACCTTACCTACTCTTTACATCTACAGAAGACTGCAGAGATGCGGTTGTGCCTTCGGGAACTGTAAGACAGGTGCTGCATGGCTGTCGTCAGCTCGG
+
GGE@CFGGGGGFGGGGGGGGGGGGGGGGGGGGGGGGGGGGGGGGGGGGGGGGFFFGGFFGGGGGFFF:FFGGGGGGFGGFCFGGGGGGGGGGGGGG=FGGGGGFGGFGG9FGFGFGGGGFGGFGGGGGEGGGGFGGGGGGGGGGGGGGGGGGGGGGGGGGGGGGGGGDGGGCEGDGGGFGFGGGG6FFGGGGFGDGFFFGGFGDFGFGG7CFGFGGF9??EEGEE=CFGGFFDEG377CGF?DB4229<:*46:B05922CDGF3:?B??26:)
@M02542:52:000000000-J9N43:1:1101:8653:1271 2:N:0:GTGAAA
GTAGTCCACGCCGTAAACGATGTCTACTAGCTGTTCGTGTCCTTGTGATGTGAGTAGCGCAGCTAACGCACTAAGTAGAACGCCTGGGGAGTACGGTCGCAAGATTAAAACTCAAATGAATTGACGGGGGCCCGCACAAGCGGTGGAGCATGTGGTTTAATTCGACGCAACGCGAAGAACCTTACCTACTCTTGACATTTACGGAAGACTACAGAGACTATGCTGTGCCTTCGGGAACCGTAAGGCAGGTGCAGCCCGTCTGTAGTTAGCGCTG
+
GGFECFFEFEGD+FC@DC,FFDCCFGGDGGGG@F<<FFDEF@69C6,,CFFCFG,FBFCGE+:FCFGGG7F:FFFF<<F,B774FFC=CFGCE,8+A>C:=FG@FGAF9FE8FFFGGAFEGD9FGG>+=:+8+:CEEEG@DEDECGF,,*=CF79=CEFGFFFECGGCBA7C>54)8>A)51BCF*:**/<782/?)4*)9),*)));?:).++:/(2*))1*144(*..)5251(3(39DB<F)(,.-.06,6:2(-,(,3-.0:***/)<))
@M02542:52:000000000-J9N43:1:1101:13860:1304 2:N:0:GTGAAA
GTAGTCCACGCCGTAAACGATGTCTACTAGCTGTTCGTGTCCTTGTGATGTGAGTAGCGCAGCTAACGCACTAAGTAGACCGCCTGGGGAGTACGGTCGCAAGATTAAAACTCAAATGAATTGACGGGGGCCCGCACAAGCGGTGGAGCATGTGGTTTAATTCGACGCAACGCGAAGAACCTTACCTACTCTTGACATCTACGGAAGACTGCAGAGATGCGGTTGTGCCTTCGGGAACCGTAAGACAGGTGCTGCATGGCTGTCGTCAGCCCGG
+
GGGGGGGGGGGGGGGGGGGGGGGGGGGGGGGGGGGGGGGGGGGGGFGGGGGGGGGGGGGGGGGGGGGGGGGGGGGGGFGGGGGGGGGGGGGGGGGDGGGGGGD8:EFDCGGGGGGGFFGGGG?FGGGGGGGCCGGGEGGFGEGEGGFGGGDGGGGGGGFFFGGGCGGG35CCED>BFFFFF:FGGGGFG6F??)8?AAF<?ABD:@BCFG?BCFCF?FCA655<9((:492)-5;>1::DC3194??@(8))4<??A22671137*..7))05)
@M02542:52:000000000-J9N43:1:1101:21966:1355 1:N:0:GTGAAA
GTAGTCCATGCCGTAAACGATGAGTGTTCGCCCTTGGTCTACGCGGATCAGGGGCCCAGCTAACGCGTGAAACACTCCGCCTGGGGAGTACGGTCGCAAGGTTAAAACTCAAATGAATTGACGGGGGCCTGCACAAGCGGTGGAGCATGTGGTTTAATTCGAAGCAACGCGCAGAACCTTACCAGCGTTTGACATGTCCGGACGATTTCCAGAGATGGATCTCTTCCCTTCGGGGACTGGAACACAGGTGCTGCATGGCTGTCGTCAGCTCGTG
+
FEFDGGFGFGGG7F,;FGEDFGGGGGGGGGE,C7EFGGGFGEEFEF::FGGGFGDEGCFDGEGFEGGGEGFFGFAFGGGGDGGGGGDCF,C:=FEGGGGGGGFAFFCFEFFD<FGAFBFC<BFEEEC7:F:C>7CGFFGD<::C:FF@FFFFG>FFCFGFFE7FG@,CBE5FECE?C@8C@FF?CG8?EEEDGDFFG79CGFGGDDGCC9CG98F+A86?F79@<9>*:7<5*2C3>>FC5@C7F?C5?4*-=>?2<?FFD96)*((,)).78>
@M02542:52:000000000-J9N43:1:1101:11808:1397 2:N:0:GTGAAA
GTAGTCCACGCCCTAAACGATGTCAACTGGTTGTTGGGTCTTCACTGACTCAGTAACGAAGCTAACGCGTGAAGTTGACCGCCTGGGGAGTACGGCCGCAAGGTTGAAACTCAAAGGAATTGACGGGGACCCGCACAAGCGGTGGATGATGTGGTTTAATTCGATGCAACGCGAAAAACCTTACCCACCTTTGACATGTACGGAATCCTTTAGAGATAGAGGAGTGCTCGAAAGAGAGCCGTAACACAGGTTCTGACTGGCTTGCTGTCGCTCG
+
GGGGGGGGGGGGGGGGGGGGGGEEFGGGGGEGGGGGGGGGGGGGGGGGGFCGGGCGGGGGGGGGGGGGGGGGGGGGGGFFGGGGGGGGGGGFFEGGGGDFGEGGGGGGGGGGGGFGGGGGFGGGGEGCGGCEGGDECFFGGGCEEF?CCGGGCEFGFGCFFGGG@+CDA?EGAGFAFFFFFFFGGGGEGF@979F?9)964?FGE56CFGF>7@<6:7C<2)))4:>>>B4.1)(47?F4CBDC:)4).4**.-).)--82(((***0*0)).0
@M02542:52:000000000-J9N43:1:1101:18744:1401 1:N:0:GTGAAA
GTAGTCCACGCCGTAAACGATGTCAACTAGCCGTTGGGTTCCTTGAGAACTTAGTGGCGCAGCTAACGCATTAAGTTGACCGCCTGGGGAGTACGGCCGCAAGGTTAAAACTCAAATGAATTGACGGGGGCCCGCACAAGCGGTGGAGCATGTGGTTTAATTCGAAGCAACGCGAAGAACCTTACCTGGCCTTGACATGCTGAGAACTTTCCAGAGATGGATTGGTGCCTTCGGGAACTCAGACACAGGTGCTGCATGGCTGTCGTCAGCTCGG
+
GGGGGGGGGGGGGGGGGGGGGGGG,EFGGGGGGGGGGGGGGGGGGGGGEGGGGGGGGGGGGGGGGEFFGGGGGGGGGGGGGGGGGGGGGGGGGGGGGGGGGGGGGGGGGGGGGGGGGGFFGGGGGGGGGGGGGGGGGGGGGGGGGGGGGGGGGGGGGGGGGGGGGGGGGGGGGGGGGGGGGGGGGGGGGGGGGGGGGGGGGFGGGGFGGGGGGGGGGGGGGGGGGGCGGGAFGGGDFGGGFFGFFF?FFGFFFFFFFFFFGGGFF????FFFF)
@M02542:52:000000000-J9N43:1:1101:15988:1421 2:N:0:GTGAAA
GTAGTCCACGCCGTAAACGATGTCTACTAGCTGTTCGTGGTCTTGTACTGTGAGTAGCGCAGCTAACGCACTAAGTAGACCGCCTGGGGAGTACGGTCGCAAGATTAAAACTCAAATGAATTGACGGGGGCCCGCACAAGCGGTGGAGCATGTGGTTTAATTCGACGCAACGCGAAGAACCTTACCTACTCTTGACATCTACAGTAGACCGCAGAGATGCGGTTGTGCCTTCGGGAACTGTAAGAACGGTGCTGCAGTGCTGTCGTCAGCCTGG
+
GGGGGGGGGGGGGGDCFGGGGGGGGGGGGGGGGGGGGGGDGFGGGGGFGGGGGGGGGGEGGGGGFGGCGGGGGGGGFGGGGDEEFGCFGGFGGGGGGGGGEGGGGGGGFGGGGFFFGGGCGF,,=6CEG7E>EGGGGGGF5EGE*9>ED5?CFFDEGCF76C95@*:53>EDFC6.).65@?*>DF79<@@4B2BFA<?AF>)0*//0**,4C**04:79>E@344?F:A2),7299??GC)**))(0(-))-:<:()()).-.99<)<);)).
@M02542:52:000000000-J9N43:1:1101:12280:1424 2:N:0:GTGAAA
GTAGTCCACGCCCTAAACGATGTCAACTGGTTGTTGGGTCTTCACTGACTCAGTAACGAAGCTAACGCGTGAAGTTGACCGCCCGGGGAGTACGGCCGCAAGGTTGAAACTCAAAGGAATTGACGGGGACCCGCACAAGCGGTGGATGATGTGGTTTAATTCGATGCAACGCGAAAAACCTTACCCACCTTTGACATGTACGGAATCCTTTAGTGATAGAGGAGTGCTCGAAAGAGAGCCGTAACCCAGGTGCTGCATGGCTGGCGGCGGTCCG
+
GGGFGGFGGGDFGDGGGGGGGGGGGGGGGGGGGGGGGGGGGGGGGGGGGGGGGGGGGFGGGGFGGGGGGGGGFFFGECFFGGDGGGGGGGGGGGGGGEGGGGGFGGFFGGGGGGGGGF@@,DFGDGGGGDCEGGGGDGFGGGE:ECCFF,C:,CFGGGGG6>EGG>C7FFCDDDBFFFBFF<FGGGGEC5)@?<FFD<FF=-19B5684C59+++060:<9@>EFF)*.2-7<<(31:3<>4<D0).7140))-..4)23:(,(*1))).).).
@M02542:52:000000000-J9N43:1:1101:19749:1441 2:N:0:GTGAAA
GTAGTCCACGCCGTAAACGATGTCTACTAGCTGTTCGTGGTCTTGTACTGTGAGTAGCGCAGCTAACGCACTAAGTAGACCGCCTGGGGAGTACGGTCGCAAGATTAAAACTCAAATGAATTGACGGGGGCCCGCACAAGCGGTGGAGCATGTGGTTTAATTCGACGCAACGCGAAGAGCCTTACCTACTCTTGACATCTACAGAATACTGCAGAGATGCGGTTGTGCCTTCGGGAACTGTAAGACAGGTTCTGCATGGCTTTCGTCAGCCCGG
+
GGFFGGEFGGGFFGF7FGGGGGGGGGGGGFGGGFGFGGGCFGGGGGGGGGGGFGGGGGGGGGGGGGGGGGGDGFGGGGGFCFGGGGFCFGGGGGGGGGFGGGGGFGGGGGGD:FFGFFAGGG,>=E>EGGD8EGG>EGGGGGGGGGCFGC69<CFFGF4C7@CCFDC>5>GGFD>>B3)7FFFFGGG?FFFFF2@F2>94=24>6)*<8>)4<<+<?FCA4>>D6(4C55A76>>091)2:672:>2F:B6/8>F9444:1((.9*.0<)))05
@M02542:52:000000000-J9N43:1:1101:8888:1454 1:N:0:GTGAAA
GTAGTCCACGCCCTCAACGATGTCAACTGGTTGTTCGGGATAGCTATCCTGAGTAACGAAGCTAACGCGTGAAGTTGACCGCCTGGGGAGTACGATCGCAAGATTAAAACTTAAAGGAATTGACGGGGACCCGCACAAGCGGTGGATGATGTGGATTAATTCGATGCTACGCGAAAAACCTTACCTACACTTGACATGGTCGGAACCTGGCTGAGAGGCTGGGGTGCTCGCAAGAGAGCCGGCACACTGGTGCTGCATGGCTGCCGGCAGCTCG
+
C@@@FGGGGDGCFF,CE@FDF<66,CEFFGGGDFF9ECF@CFGAFCEFFCAFEEGE9@:FF7<ECF7+C=:FFG<EFFGGGGEGGGFEC:F8F:F+EFGEFEFDFFF9FFGFFE959<FF=5FGGC7>FD:FED+<F>,FGG>FE@>7,@B@FFBF9BF;,DFGF,7BFCE:E>EGGDECFGCFFFF6+*;E9;CFFF99@BE=CDGC**/;8EC+:***2:;E?*9CD5;D)>D5):CF>379522*1*:3?3<74>21559)*3(2,3:.65
@M02542:52:000000000-J9N43:1:1101:21114:1460 2:N:0:GTGAAA
GTAGTCCATGCCGTAAACGATGGGAACTAGGTGTTGGCGACATTCCACGGCGTCGGTGCCGCAGCTAACGCATTAAGTTCCCCGCCTGGGGAGTACGGCCGCAAGGCTATACCTCAGAGGAATTGACGGGGGCTCGCACAAGCAGCGGCGCCGGGTGCTGAATTCGACGCAATCCGAAGAGTCTTACCCAGGCTTGACATACCACGGCAAGCAATAGAGATAGTGCACCCCTTGGGGTCGGTTGACAGGTGGTGGCTTGGTGACGTCAGCCGTG
+
@C;,CEFGF,,,@@7B<C@C8<,C<C@F@<6EFF:FC@E+6+B<<<<F7+:+@4F+7=7,FEG:7B5ED:F+?=?<FF<A?EA:+@:<?@CC+>D<>=:>+@F@+@FFF,,,,8@:+@@B8,,@?;9F8*;CC*=1:=*3*3*29**=*:5*****/*2+19799*015@=<.*.)).7>))12*0+7*9<37,75(2826)(*0))*8<:(*+00)2:A<F46).)0,4(2()(((--)1,*),,.*(./833((((-(.-))*15<)))).0
@M02542:52:000000000-J9N43:1:1101:13699:1462 1:N:0:GTGAAA
GTAGTCCACGCCCTAAACGATGTCAACTAGTTGTTGGGGATTCATTTCCTCAGTAACGTAGCTAACGCGTGAAGTTGACCGCCTGGGGAGTACGGTCGCAAGATTAAAACTCAAAGGAATTGACGGGGACCCGCACAAGCGGTGGATGATGTGGATTAATTCGATGCAACGCGAAAAACCTTACCTACCCTTGACATGCCACTAACGAAGCAGAGATGCATTAGGTGCCCGAAAGGGAAAGTGGACACAGGTGCTGCATGGCTGTCGTCAGCTC
+
GGGGGGGGGGGGGGGGGGGGGGGGGGGGGGGGGGGGGGGGGGGGGGGGGGGGGGGGGGGGGGGGGGGGGGGGGGGGGGGGGGGGGGGGGDGGGGGGGGGGGGGGGGGGGGGGGGGGGGGGGGGGGGGGGFGGGGGGGGGGGD@FGFFEFDGGGGGGGGGGGGGGGFEGGGGGGGGGGGGEFGGGGGGGGGGGCGGGGGF6FFGDFGGGGGGGFFGDG9EEGGGGGGGF<F?@DEGFEFDGFFG>F?FGFGF>67AD?FFFFGGFGFFFFF?F@:
@M02542:52:000000000-J9N43:1:1101:23065:1474 2:N:0:GTGAAA
GTAGTCCACGCCCTAAACGATGTCAACTGGTTGTTGGGTCTTCACTGACTCAGTAACGAAGCTAACGCGTGAAGTTGACCGCCTGGGGAGTACGGCCGCAAGGTTGAAACTCAAAGGAATTGACGGGGACCCGCACAAGCGGTGGATGATGTGGTTTAATTCGATGCAACGCGAAAAACCTTACCCACCTTTGACATGTACGGAATCCTTTAGAGATAGAGGAGTGCTCGAAAGAGAGCCGTAACACAGGTGCTGCATGGCTGTCGTCAGCTCG
+
GGDFGGGGFGGFEGFCEGGGGGGG9FGGGGGGGGCFFGEGGGGGGGGGGGGGGGGGGEDGCGGGGGGGGGGGFFGG<,=EFGGGGGGG@EGFG@GGGGGGGGGGF8F;DFGGF8,EFFEDFGGC>EGEE++BCEGGGEFGEGE5C7DFCFGGGG<BF68CFGCG7+=CAFEGF)38)=>DF<ACFG6595?FF9?FA79<686C)7*@4*).38+/<7FA97>@B09*5?F03><BF(3D)4C<<)(8409)5))8:<61(433**0.55?*)8
@M02542:52:000000000-J9N43:1:1101:21449:1499 2:N:0:GTGAAA
TAGTCCACGCCGTAAACGATGAATGTTAGCCGTCGGGCAGTATACTGTTCGGTGGCGCAGCTAACGCATTAAACATTCCGCCTGGGGAGTACGGTCGCAAGGTTAAAACTCAAATGAATTTACGGGGGCGCGCACAAGCGTTGGAGCATGTTGTTTAATTCGAAGCAATGCGAAGAACTTTACCTGGCCTTGACATGCTGAGAACTTTCCAGAACTGGATTGGTGCCTTCGGGAAACAAGACACAGGTTCTGCATGGATTTGTGCCGCCAGTGG
+
CFACCEFAF:EGEGG8FCG84C,6CCE<EDGCFF:@C+C7FGG,FFEEFAF+F:+C:FC:@EF,44FEEFGFCEAF<FDFGCF7++@=+8A9CE<FCCF+=<FEFCFFGGGGGGC;DFCF,@8+0>+>**=B7BE56BC****3+;2:9C<++*3CDDC7F/;**)78*/3).71)).**9<4C>:=41?661:?FFFF9*..:/0@+*;4-+*294**-5);@(6:>>3((,0(((((*2,79(.39))9/4).-())))))(**)0)))0*0
@M02542:52:000000000-J9N43:1:1101:17855:1503 2:N:0:GTGAAA
GTAGTCCACGCCGTAAACGATGTCTACTAGCTGTTCGTGGTCTTGTACTGTGAGTAGCGCAGCTAACGCACTAAGTAGACCGCCTGGGGAGTACGGTCGCAAGATTAAAACTCAAATGAATTGACGGGGGCCCGCACAAGCGGTGGAGCATGTGGTTTAATTCGACGCAACGCGAAGAACCTTACCTACTCTTTACATCTACAGAAGACTGCAGAGATGCGGTTGCGCCTTCGGGAACTTTAATACCGGTGCCGCATTGCTGGCGTCCGCTCGG
+
GGCFGGGGGGGGGG,CFGGGGFGGFGGGGGGGGGFGGGFGGGGGGGGGGGGGGGGGGGGGGGGGGGFGGGEEGGFGGGGGGGGGGD7DFGGGGG=@FGGGGDGGG9FGGGGGGCEFCBDGFF,>DC+:CFGDGGCEGGGEEEGGGD5EG7ECCFGGGF4FFGGG9CEDFFGGEG6;D<?FFB?FGCGFG@?F4)9@AFFAFAFD=6)@5D>7E@7)7FGBFF)<(((14,4.(02(4(4**6**)))0(45)(((,((,.-.(,)*0))))0))
@M02542:52:000000000-J9N43:1:1101:9131:1528 2:N:0:GTGAAA
GTAGTCCACGCCGTAAACGATGTCTACTAGCTGTTCGTGGTCTTGTACTGTGAGTAGCGCAGCTAACGCACTAAGTAGACCGCCTGGGGAGTACGGTCGCAAGATTAAAACTCAAATGAATTGACGGGGGCCCGCACAAGCGGTGGAGCATGTGGCTTAATACGACGCAACGAGAAGAACCTTACCTACTCTTGACATCTAGCGAAGATTGTAGAGACACGGTTGTGCCTTCGGGAACGTTAAGACAGGATGAGAATGGCTGTCTTTAAGTCGG
+
GF<FDFGGGGGGGGG,C@@FGFGFFGFGGGEGFFFFEGCFFECE<FCFGFGGFG6FFAC:@6CFFF<CG6@FGGGFFFAFECEGDFGD>EE+@F:FEEE:FGGFFGFBDFD8DA=C?9CF;@FGF>>EGFCECE**=>EGGGEE><:EFFGG=,<*/:*:@+>CCC=5A>=))).:77?>),/09FG*<7)1*-9)))?56))1)))*1*)6+<+*-**,4)).7:1:A)).4)4,(-:1*,1*).(08(0).)))-6((3(..:>=10*19.)
@M02542:52:000000000-J9N43:1:1101:17343:1560 1:N:0:GTGAAA
GTAGTCCACGCCGTAAACGATGTCTACTAGCTGTTCGTGGTCTTGTACTGTGAGTAGCGCAGCTAACGCACTAAGTAGACCGCCTGGGGAGTACGGTCGCAAGATTAAAACTCAAATGAATTGACGGGGGCCCGCACAAGCGGTGGAGCATGTGGTTTAATTCGACGCAACGCGAAGAACCTTACCTACTCTTGACATCTAGCGAAGATTGTAGAGATACGATTGTGCCTTCGGGAACGCTAAGACAGGTGCTGCATGGCCGTCGTCAGCTCGT
+
GGGGGGGGGGGGGGGGGGGGGGGGGGGGGGGGGGGGGGGGGGGGGGGGGGGGGGGGGGGGGGGGGEFFGGGGGGGGGGGGGGGGGGGGGGGGGGGGGGGGGGGGGGGGGGGGGGGGGGGGGGGGGGGGGGGGGGGGGGGGGGGGGGGGGGGGGGGGEGGGGGGGGGGGGGGGGGGGGGGGGGGGGGGGGGGGGGGGGGGGGFFG8DGGGGGGGFFFFFGGGGFGGGGGGGA@FGGEECGGFFGFF??CFGF?FFF?AD?BFGDEG08??FB@E.
@M02542:52:000000000-J9N43:1:1101:10141:1574 2:N:0:GTGAAA
GTAGTCCACGCCGTAAACGATGTCTACTAGCTGTTCGTGGTCTTGTACTGTGAGTAGCGCAGCTAACGCACTAAGTAGACCGCCTGGGGAGTACGGTCGCAAGATTAAAACTCAAATGAATTGACGGGGGCCCGCACAAGCGGTGGAGCATGTGGTTTAATTCGACGCAACGCGAAGAACCTTACCTTCTCATGAAATCTACAGAAGACTGAAGAGATGCGGTTGTGACTGCGGGAACGGTAAGACAGGTGCTGCATGGCTGTCGGCAGCATGG
+
@F@CFDEEDBDDEFG,C@@+@<@FGFG9F6E9CFFF@BCFGD<EAFFGGD@E<AC<ECEGGGGCFEFC+C+@<FEFGFC<E=++B:FFGBEB@A+4A@B+>+6F,85AA;98FD,C@FFEG9A9BEGGGCD3>:**;:D:;EE**:;:,*,=,4B=*<8<7+;EFGGG>553)/4:5565<:FF*02**//*/)**-)*-@AAGB?)<:FF)<994(:>ABF>B03<*69),4>616?,*5:<4).4?B3))4<).)),((,.,9)77;))*1)
@M02542:52:000000000-J9N43:1:1101:9781:1574 2:N:0:GTGAAA
GTAGTCCACGCCGTAAACGATGCTAACTCGCTTTTGGGTTTTCTGATTCAGAGACTACGCGAAAGTGATAAGTTAGCCACCTGGGGAGTACGAACGCAAGTTTGAAACTCATAGGAATTGACGGGGGCGCGCCCAAGCGGTGGATTAAGTGGTTTAATTCGATGATACGCGAGGAACCTGACCACGGAGTACATGGGAATTGATCGGACTAGAAATAGACCTTCCTTCGGGCAATTTTCAAGGTGCTGCATGGTTTGCGGCCGACCGTTCCGGG
+
DG,6;FGGGEDEGGDFFDEGFFCF9FFFCF+B,CFFG>FGC,E,C,6@E@,,:BEC6,8CFCBC+BEE<BFG5EF,?5EF84AF7>+@CA5C+,>>76+=:CFGGAFGCFC,,=D9=E8A936+888F**11*>*1::1:*4:*,0>+><1+<C*5@FDF>71<CF7CF3E3)/2755>)7(09***)176**.*5(,)39).**83*)/520@+*6*248FFF:))*(-1915>>442:*)02272*2(19?4)((6,(((-()))0)).))0
@M02542:52:000000000-J9N43:1:1101:13161:1614 1:N:0:GTGAAA
GTAGTCCACGCCGTAAACGATGTCAACTAGCCGTTGGGTTCCTTGAGAACTTAGTGGCGCAGCTAACGCATTAAGTTGACCGCCTGGGGAGTACGGCCGCAAGGTTAAAACTCAAATGAATTGACGGGGGCCCGCACAAGCGGTGGAGCATGTGGGTTAATTCGAAGCAACGCGAAGAACCTTACCTGGCCTTGACATGCTGAGAACTTTCCAGAGATGGATTGGTGCCTTCGGGAACTCAGACACAGGTGCTGCATGGCTGTCGTCAGCTCGG
+
FGGGGGGGDCF@F@@FFFGEECEEDGGGGG<EEGGGFD@@FGGFGGGGGFG,EDGGGDECFGFGGGGGGGGEAFFGGGGGGGGG7?FFCGGGFGFCCCEGEG@FFFFFFGGGGGFGGGGGF9F=BFGGG7:CFCCECFG7FFE<<F:CFCFGGGC*=CFBCFG7FFEGGGGGCEEEEGGGGGFG?C9::EFGGGGGFGGGFFGGGFGGGGGFDEC8;:CCGFG8=<FFGCDFGGGBBG4:?FFDF?74@C784<??BA:05CG@GBB:?FFFF)
@M02542:52:000000000-J9N43:1:1101:23067:1621 2:N:0:GTGAAA
GTAGTCCACGCTGTAAACGATGGGTACTAGCTGTTGGGGGCAACTTCAGTGGCTACGCGAAAGTGCTAAGTATCACACCCGGGGATTACGTTCGCAAGAGTGAAACTCAGAGGAATTGACGGGGGCTCGCACAACCGGTGTCGCATGTTGCTTAATTTAATGCTACGCGATGAACCTCACTACGTCTTAATCGTCGCATGCCAGGTTATGACACAGAATTTGCTTCGGCACCTTTACAACGTGCTCTACGGCTGTCGTCTGATCGTGCCGTGGG
+
@C+6CFFGFGGG7FC,@<@:BD8,;666CC@F9F,6,++6@FFGF@F,C9C<FC9,6C+4+@FFC,<;?<AFF<,,,,4+8:=:++,C?<?44+7F=+,,5,A53=,,,,333,,6A,>F:3++0>***1*::C**4*=?*2*****=+1++2=?CC++++5+41121))*9**)07.9.*.09**0):**/0.)),(0()5)*.06+*2)-3AF5(**--***).-7(,(,(06)-6-*1-**-))*-())-(.)-4((4)).125))80)08
@M02542:52:000000000-J9N43:1:1101:16005:1623 2:N:0:GTGAAA
GTAGTCCACGCCGTAAACGATGTCTACTAGCTGTTCGTGTCCTTGTGATGTGAGTAGCGCAGCTAACGCACTAAGTAGACCGCCTGGGGAGTACGGTCGCAAGATTAAAACTCAAATGAATTGACGGGGGCCCGCACAAGCGGTGGAGCATGTGGTTTAATTCGACGCAACGCTAAGAACCTTACCTACTCTTGACATCTACGGAAGACTGCAGAGATGCGGTTGTGCCTTAGGGAACCGTAGGACAGGTTGTGCATGGCTGACGTCAGCTCCG
+
DFGGGF@AFFCFGE@,C<CEGFFFGGGGGGGGGGGFGFFG?FFGGGGGGGFFDFFG9FDE:FEEG@FEE+CCDFGGG9CFCGGECDD?FCFEGAGGDEDFEGEDCFGGFA9EDE8FGC,CD;88=CEGGED+4B>8EC::,>:B:C:78769CFC8@8DGAFCF,9:858>D5*/=FFAAA167*9AFF@?FFA64<26AFA:*7@:847)(<++)4FG23>>)(-3:A>2)5*471((9>6**.4(7(./)-4))-4,036(.*1))))10)7
@M02542:52:000000000-J9N43:1:1101:19982:1645 2:N:0:GTGAAA
GTAGTCCACGCCGTAAACGATGTCTACTAGCTGTTCGTGGTCTTGTACTGTGAGTAGCGCAGCTAACGCACTAAGTAGACCGCCTGGGGAGTACGGTCGCAAGATTAAAACTCAAATGAATTGACGGGGGCCCGCACAAGCGGTGGAGCATGTGGTTTAATTCGACGCAACGCGAAGAACCTTACCTACTCTTGACATCTACAGAAGACTGCAGAGATGCGGTTGTGCCTTCGGGAACTGTAAAACAGGTGCTGCATGGCTGTCGGCATGTCGG
+
GGGEGGFGFGGGGGF7CFGEFFEGGGGFGEGGGGGGEGG7FFCGGGGGGGFF<FGGFGGGGGGGGGGGGGGGGEGGGGGGGGDGEGGGGGGGGGEEGGGE=FGGFGGGGGG@FGGGFFGGGFFAFEECGGDEGGEEEG>=@CC;8CGGGGGCC?GEE6C98C+C957C38EC:56;B>4>>0=FFFGFF/9FBAFFAA?A/6)2=4)27C)1@+373CGBBE5B0:(:)).,4)(,(476CA7*)).7:A//.-42)).4(((.*)000)*1.)
@M02542:52:000000000-J9N43:1:1101:11311:1655 2:N:0:GTGAAA
GTAGTCCACGCCGTAAACGATGTCTACTAGCTGTTCGTGTCCTTGTGATGTGAGTAGCGCAGCTAACGCACTAAGTAGAACGCCTGGGGAGTACGGTCGCAAGTTTAAACCTCAAATGAATTGACGGGGGCGCGCACAAGCGGTGGCGCATGTGGTTTAATTCGACGCAACGCGAAGAACCTTACCGACTCTTGACATCTACGGAGGACTGCAGAGATGCGGTTGTGCCTTCGGGAACCGTAAAACAGGCGCGGCTTGGCTCTCGTT
+
FFGEGD@EEC@DF@C,C6BFGGG,9@FF<FGEE@<,BCGE8,6C@CFEE,CFFE,E,C6:::C<EFFG7FGF88FEFFF9E+CCF7D=CGCFFG7C=4CECCC,7CFGG,,88>,638,AAA9ECCD+>BE***>8:C>5@E*1*),***222<;:*=*<1++/+27D3)=:)9;E))9)).77C**0>>B=62F@DF4<=A?<7));07(.<0:)(::)95.5;B3*4::?07((43-7C0**).4?:()0(((((-(4().)1C>
@M02542:52:000000000-J9N43:1:1101:19732:1683 2:N:0:GTGAAA
GTAGTCCACGCCCTAAACGATGTCAACTAGTTGTTGGGGATTCATTTCCTCAGTAACGTAGCTAACGCGTGAAGTTGACCGCCTGGGGAGTACGGTCGCAAGATTAAAACTCAAAGGAATTGACGGGGACCCGCACAAGCGGTGGATGATGTGGATTAATTCGATGCAACACGAAAAACCTTACCTACTCTTGACATGCCACTAACGAAGCAGAGATGCATTAGGTGCCCGAAAGGGAAAGTGGACACAGGTTCTGCTTGGCTGTCGTCAGCCG
+
GGCCFFFGGGGGGGGFFEGEFFGGGGGGGGGGGGGGGGGGGGGGGGGGGFDFGGGGGGGGGGGGGGGGGGGDFGGGGGGFGGGCFGGDGGGGGGGGEEGDGGFGGGGF?DGGGFFGCFGFGFFFGGGGGGGG@84B>AFGGGGEEFGGCCGFGGF?FGFGFEF9EGGCFAFGFG9DFFFEFFFGGGGF*;CFF36AC3AE4=@GFFFGF30(*0*04>7).9*=943<14:4932(3(4*16>F2?>4,4>F)))..)))(,53*97@FF3)7)
@M02542:52:000000000-J9N43:1:1101:13112:1686 2:N:0:GTGAAA
GTAGTCCACGCCCTAAACGATGTCAACTGGTTGTTGGGCCTTCACTGACTCAGTAACGAAGCTAACGCGTGAAGTTGACCGCCTGGGGAGTACGGCCGCAAGGTTGAAACTCAAAGGAATTGACGGGGACCCGCACAAGCGGTGGATGATGTGGTTTAATTCGATGCAACGCGAAAAACCTTACCCACCTTTGGCATGTACGGAATCCTTTAGAGATAGAGGATTGCTCGAAAGAGAGCCGTAAACACGTTGCCGCCATGCCTGCACCAGCCCG
+
GGGCFGF9EBEFE:@FFGG:ADGF<A<9F<FFGFGGF@,C,CCCE9EGG,<EFGAFF@C@CEGG9FFGC6@CDC<9FCCFGEFGGGGGDC7FGCCEE6@F7F=F==<=,CD9,DE;DFCF,AD9+68F7@3@:>E8*,6D>EE5>>9,1=7C?FG*=B7BF;*94+4*?6:D53.=)08>F<4FGGFBG4;;6(/*809:=6(9>@*<97<<7C2*)0*)67))-()*-,3((73171?C3257(..)-().()((((-.(.))**))0)))))
@M02542:52:000000000-J9N43:1:1101:23640:1687 1:N:0:GTGAAA
GTAGTCCACGCCGTAAACGATGTCTACTAGCTGTTCGTGGTCTTGTACTGTGAGTAGCGCAGCTAACGCACTAAGTAGACCGCCTGGGGAGTACGGTCGCAAGATTAAAACTCAAATGAATTGACGGGGGCCCGCACAAGCGGTGGAGCATGTGGTTTAATTCGACGCAACGCGAAGAACCTTACCTACTCTTGACATCTACAGAAGACTGCAGAGATGCGGTTGTGCCTTCGGGAACTGTAAGACAGGTGCTGCATGGCTGTCGTCAGCTCGG
+
GGGFGGGGGGGGGGGGGGGGGGGGGGGGGGGGGGGGGGGGGGGGGGGGGGGGGGGFGGGGGDGGGGGGGGGGGGGGG9EGGEGGGGGGGGGGGGGGGGGGGGGGFGGGGGGGGGFFGGGGCFFGGGGEGGGCFGGGGGDGFGGGGGC7FFGGGGGGGGGGGGGGGGGGDCGGGGGGEGGGGGG9FGGGGFGFG+AFFGGGFFGGFFGGGGFGGGGGFGECCGGGGGGGGGFFGGGFFGGGFFFDF?FGFGGBFA>><>B<F3FFF<086?4?:)
@M02542:52:000000000-J9N43:1:1101:19444:1699 2:N:0:GTGAAA
GTAGTCCACGCCGTAAACGATGTCTACTAGCTGTTCGTGTCCTTGTGATGTGAGTAGCGCAGCTAACGCACTAAGTAGACCGCCTGGGGAGTACGGTCGCAAGATTAAAACTCAAATGAATTGACGGGGGCCCGCACAAGCGGTGGAGCATGTGGTTTAATTCGACGCAACGCGAAGAACCTTACCTACTCTTGACATCTACGGAAGACTGCAGAGATGCGGTTGTGCCCTCGGGCACCGTAAGACAGGTGCTGCATGGCTGTGGTCAGGCTGG
+
GGGFGGFGGEG@FCFFGGGGGGGGGGGGGG?FGGGGGGGGGGGDFGGFGFFFGFGGGGEGDGGGGGGGGGGGGFGGGGGGGGGGGFGGGGGGGGGGGGGGGGGG=DFGGGGGGGGGGGGGGFGGGGCECFG5EEGGEEGGGGGGGGGGGCFGEFGCCCCFFGG*CDEGFDGGDD;3>EFFF?FCGFGFFFF8=<8@ADFFF>(1775*7C21+<<<17796DF>180D>(8:>:1(4:(1*-*/6)(?<7))74326).40(8(22*/))0)).
@M02542:52:000000000-J9N43:1:1101:8706:1720 2:N:0:GTGAAA
GTAGTCCACGCCGTAAACGATGTCTACTAGCTGTTCGTGGTCTTGTACTGTGAGTAGCGCAGCTAACGCACTAAGTAGACCGCCTGGGGAGTACGGTCGCAAGATTAAAACTCAAATGAATTGACGGGGGCCCGCACAAGCGGTGGAGCATGTGGTTTAATTCGACGCAACGCGAAGAACCTTACCTACTCTTGACATCTACAGAATACTGCAGAGATGCGGTTGTGCCTTCGGGAACTGTAAGACAGGTTCTGCATGGCTGTCGTCAGCTCGG
+
FFDGGG9E<C@CF@FFGGGGGGGAFFGGGFGEFGGFEG8FDFGGFFGGGGGGFGGGGGGGGGGG9FGGCEGGG8=EGGGGGGGGBA<=FDGGGGGGGGGGGGG8,?FFG9EGGDGFDCEFDFGGGDGCEGCBEEE5EG8:E5>1>DFFFG6C9BFGGGG,=FC7F4:)0=533D())86>53?:4CGFC?F=@BFFF)9A6>F<4@*<F:2<E?+8,*26,8<>;(4>))64(7>0(,492-;7)4070-*144:A<>:6(348D1))0)/).)
@M02542:52:000000000-J9N43:1:1101:21697:1756 2:N:0:GTGAAA
GTAGTCCACGCCGTAAACGATGTCTACTAGCTGTTCGTGGTCTTGTACTGTGAGTAGCGCAGCTAACGCACTAAGTAGACCGCCTGGGGAGTACGGTCGCAAGATTAAAACTCAAATGAATTGACGGGGGCCCGCACAAGCGGTGGAGCATGTGGTTTAATTCGACGCAACGCGAAGAACCTTACCTACTCTTGACATCTACAGAAGACTGCAGAGATGCGGTTGTGCCTTCGGGAACTGTAAGACAGGTGCTGCTTGGCCTTCGTCCGCACGG
+
GGCEGGGGGGGGGGE:DFCEFGFFFGGGGCGGGCGFGEFDGGGGGGGGGFGGAFFGGGGDFEGGGGGGGGEGGFFFCEGFGEEGGG@FGGGG8EGEFEGDGEDDFFG,CFFGGGGFC@CF9FEAF68:CCC5>B@>:C6CGGDEGG5C=FG9<CFFGGGG7@FC93588BEC5)()7)9@F?FCG*<7C466BD*))46)1)677466FC01<?@537:2(0.89:2*6):8:59(23)205*044:?0))).6))),4(,)).*9))))0)85
@M02542:52:000000000-J9N43:1:1101:21411:1760 1:N:0:GTGAAA
GTAGTCCACGCCGTAAACGATGTCTACTAGCTGTTCGTGTCCTTGTGATGTGAGTAGCGCAGCTAACGCACTAAGTAGACCGCCTGGGGAGTACGGTCGCAAGATTAAAACTCAAATGAATTGACGGGGGCCCGCACAAGCGGTGGAGCATGTGGTTTAATTCGACGCAACGCGAAGAACCTTACCTACTCTTGACATCTACGGAAGACTGCAGAGATGCGGTTGTGCCTTCGGGAACCGTAAGACAGGTGCTGCATGGCTGTCGTCAGCTCGG
+
GG9FGGGGGGGGGGGGGGGEGGGGGGGGGGGFGGGGGGGCGFGGGGFGGGGGGGFGGFGGC=FGGGGGGGGDGGAFGGGGGGGGGGGGGGEGGGGGGGGGGGGFGGGGGEGGGGGGGFDFDDCFFGGGGGGGGGGDGGGFGGGGGGFGFGGGGGFGFGGGGGGGGGGGGGGGDGGGGE@FCFGDFGGGGGGGCGGF?CGGGFFCCD5EGGGGGGGGGF79758CGCDGCGAFFGGFFGGDEFGF?27FFG4)=ABFBF:BGGGFGF62?DAFF)
@M02542:52:000000000-J9N43:1:1101:13794:1793 2:N:0:GTGAAA
GTAGTCCACGCCGTAAACGATGCTAACTCGTTTTTGGGTTTTCGGATTCAGAGACTAAGCGAAAGTGATAAGTTAGCCACCTGGGGAGTACGAACGCAAGTTTGAAACTCAAAGGAATTGACGGGGGCCCGCACAAGCGGTGGATTATGTGGTTTAATTCGATGATACGCGAGGAACCTTACCAAGGCTTAAATGGGAATTGATCGGTTTAGAAATAGACCTTCCTTCGGGCAATTTTCAAGGTGCTGCATGGTTGTCGTCAGCTCGTGCCGGG
+
GGGEFGGGFEGGGGGGGFGGGGGGEGGFGGGFGGGGGGGGGGGGGGGGGGCGGGFGGGG8CGGGGGGGGGGGGGGFF8FGGCFFGGGDEFGGGGGGDGGGFAFGGGGGG9>DFGGGGCFFGGGGGEGGGEEGDGGFCFEGAED6,4<CFFFGG5FGFG7C5CGFGDGGFF=CEGFFF3>==>FGGGGF>F@*8-97(2???)5:=F:/7<:9FG??>7*40?7F?<9C6:>BBF:>>:>FC<:=:)8B236?0)612A0,4:0)2*7>4))))0
@M02542:52:000000000-J9N43:1:1101:20889:1795 2:N:0:GTGAAA
GTAGTCCACGCCGTAAACGATGTCTACTAGCTGTTCGTGGTCTTGTACTGTGAGTAGCGCAGCTAACGCACTAAGTAGACCGCCTGGGGAGTACGGTTGCAAGATTAAAACTCAAATGAATTGACGGGGGCCCGCACAAGCGGTGGAGAATGTGGTTTAATTCGACGCAACGCGAAGAACCTTACCTACTCTTGACATCTACCGAAGACTGCAGAGATTCGGTTGTGCCTTCGGGAACTGTAAGCCAGGTGCTGCATGGCAGTCGCCCGCCCGG
+
GGGFGGGGFGGGGGF:FFFEFFGGGGGGGGGGGGGGGGG7C@FGGGGGGGGFFG<DFGGGGGGGGGGDGGGGCFGGDFFGGGGGGFGGC=FGGGEDAEGG9FCGGGGGGFGFGGGGFGGGGFDFFEGGGCC8CGGDEGFFEEGGGGDE,,<C=FGFCCCFFGC5,*CGEAEDB7;DB36A4:F7C<CFG??*9<F?2>FAF<-)>)5=7*,3CC3.:C051:07(1:D2))4<B>BF?3FF:2*)(.<?)))))<3<):?(2,.1)0)0))055
@M02542:52:000000000-J9N43:1:1101:13204:1809 2:N:0:GTGAAA
GTAGTCCACGCCGTAAACGATGTCAACTAGCCGTTGGGTTCCTTGAGAACTTAGTGGCGCAGCTAACGCATTAAGTTGACCGCCTGGGGAGTACGGCCGCAAGGTTAAAACTCAAATGAATTGACGGGGGCCCGCACAAGCGGTGGAGCATGTGGTTTAATTCGAAGCAACGCGAAGAACCTTACCTGGCCTTTACATGCTGAGAACTTTCCAGAGATGGATTGGTGCCTTCGGGAACTCCGACAACGGTGCTGCATGGCGTGTGTCACCTCCG
+
GGFFFGGG9;FGDFFGD9@FGGGDEFGGGFGGGCFFG7FFGGGGGFGGGGGGGGGFDGCEEEGGGDFGGGGGGCFEFGGGFFGGGGFGGGGGEFGE7>7:FDGFBACFFGDFEF?FGDC;EF8A=+=CCEG5CEDE57CF=8EBEGE5=FGGGGGE89C<6EC799=DAFFG:C;8>5@:51*?>FGFF)<6@-*=56F?B<AC**)<B:).C:+.(22.8875:A:77A281BB>BF:20(95(((0-()0)).3)4(,(,((1**0**1)))
@M02542:52:000000000-J9N43:1:1101:23649:1810 1:N:0:GTGAAA
GTAGTCCACGCCGTAAACGATGTCTACTAGCTGTTCGTGGTCTTGTACTGTGAGTAGCTCAGCTAACGCACTAAGTAGACCGCCTGGGGAGTACGGTCGCAAGATTAAAACTCAAATGAATTGACGGGGGCCCGCACAAGCGGTGGAGCATGTGGTTTAATTCGACGCAACGCGAAGAACCTTACCTACTCTTGACATCTAGCGAAGATTGTAGAGATACGATTGTGCCTTCGGGAACGCTAAGACAGGTTCTGCATGGCTGTCGTCAGCCCGT
+
FG:BEEFGFFC<FF@FD<,+D,6EECFFG9<,9:C9@FF@FG@6@CE,FAFA,<CE@F,66,CEFGFC>FGCGD5FFFGF<FGEGGFDGGEC<F:FF@FGEB>EAF<DFFG@B,A?FFBF,8CFFCF@:FECFGGGFGFBCB*=7C<<FGGCCFF<FFE+CFF:AFGG>8CF78C>85<;EFGGCGGFG6FFGGGGGGGF+*9**)*2C?FGG9CFFC7C**2/;:*2;D)07=<)0**/001848C<>2*.7)4<9)(,2*2=<4:2252)<)
@M02542:52:000000000-J9N43:1:1101:21357:1826 2:N:0:GTGAAA
GTAGTCCACGCCGTAAACGATGTCTACTAGCTGTTCGTGGTCTTGTACTGTGAGTAGCGCAGCTAACGCACTAAGTAGACCGCCTGGGGAGTACGGTCGCAAGATTAAAACTCAAATGAATTGACGGGGGCCCGCACAAGCGGTGGAGCATGTGGTTTAATTCGACGCAACGCGAAGAACCTTACCTACTCTTGACATCTACAGAAGACTGCAGAGATGCGGTTGTGCCGTCGGGAACTGTAAGACAGGTGCTGCATGGCTGTCGTCTGCTCGG
+
GGGGGGGGFGGGGGGCGGGGGGGGGGGGFGGGGGGGGGGGGGGGGGGGGGGGGGGGGGGGGGGG9FFGGCGGGGGGGGGGGGGGGGGGGGGGGGGDGGGGGGGGGGGGGGFGGGGFFFDFFFGGGGGEDGGG7CGDGGCCGGGGGGFGGGGGGGGFF6>CC;@FGGED55>C3D1;B@F:)4FCDCGFGF?F=<?@AB4>@B<FF46F?CDFGD+<(0:42553612C:(-4351(9BFGD)2:4>0?1A)6<42,6<:?:B255F5))*0@B>
@M02542:52:000000000-J9N43:1:1101:8027:1839 2:N:0:GTGAAA
GTAGTCCACGCCGTAAACGATGTCTACTAGCTGTTCGTGGTCTTGTACTGTGAGTAGCGCAGCTAACGCACTAAGTAGACCGCCTGGGGAGTACGGTCGCAAGATTAAAACTCAAATGAATTGACGGGGGCCCGCACAAGCGGTGGAGCATGTGGTTTAATTCGACGCAACGCGAAGAACCTTACCTACTCTTGACATCTAGCGAGGATTGTAGGGATACGATTGTGCCTTTGGGAACGCATAGACAGGTTCTGCATTGCTGTCGCACGCCTGC
+
GGGGGGEFGGGGGGGGGGGGFGGGGGGGGGGGGFGGDEDEFGGGGFFGGGFF9AFFCGGGGGGFEGGDGGGGGGGGGGGGGGGGGGGGGFEFGFFCFCFGGGGGGFGGGGGGGGGGFFGGGGCGGGGGGGGEEEGGGEFGFGDBECFGGGGGFFGGGC94@FCFG:CDE>*9557>EFFF5:F76D:?C*61?2=4:<=<FFAG>@3*/*(.A++047<?037::))74<))-)1(5349)(1:)54??29?>2))..4))-64**))))))0)
@M02542:52:000000000-J9N43:1:1101:15472:1859 2:N:0:GTGAAA
GTAGTCCATGCCGTAAACGATGAGTGTTCGCCCTTGGTCTACGCGGATCAGGGGCCCAGCTAACGCGTGAAACACTCCGCCTGGGGAGTACGGTCGCAAGATTAAAACTCAAAGGAATTGACGGGGGCCCGCACAAGCGGTGGAGCATGTGGTTTAATTCGAAGCAACGCGCAGAACCTTACCAGCCCTTGACATTCCCGGCTCCTTGCAGAGCTGCAGGGTTCCCTTCCGGGACCGGGACAAAGGTGCCGCAGTGCTGACTGCCGGCGGCTGG
+
GGGGGGGG9FGGGGGGGFGDFEDEGGGGCEC@@@FGGGGGGGGGGGGFGGGGGGGGGGFGGGGGGGDFGGCFGGDFGGGGGGFFG>FGGFGGCECCFCGGGGGFGGGGGEG89DF8=BFGGGGGDE>FCD>GEGGG=FEGCEGGGF8+>C:E2=FFEGG7>96*=4EFE3*7)99)).<FB0?CF*CBGF?7@BF*4-62>917))9+674>*0+08>60(05)8))2(,(,23(1(,(15(**.()/.())-(,55<))(-.(2)8).)).))
@M02542:52:000000000-J9N43:1:1101:15753:1862 2:N:0:GTGAAA
GTAGTCCACGCCGTAAACGATGTCTACTAGCTGTTCGTGGTCTTGTACTGTGAGTAGCGCAGCTAACGCACTAAGTAGACCGCCTGGGGAGTACGGTCGCAAGATTAAAACTCAAATGAATTGACGGGGGCCCGCACAAGCGGGGGAGCATGTGGTTTAATTCGACGCAACGCGAAGAACCTTACCTACGCTTGACATCTACAGAAGACTGCAGAGATGCGGTTGTGCCTTCGGGAACTGTAAGCCAGGTGCTGCATTGCTGTCGTCTGCCCGG
+
GGGGGGGGGGGGGGC7FGGGGGGGGGGGGGGGGGGGGGG>CFGGGGC9FGGGGGGGGGGGGGGGGGGGDGGGGGGGGGGGGEGGGGGGGGGGGGGGGGGGGGGGFFGGFGDGGGGGGGEGGGGCFGGGGGGDGGGGGGGGGGC**9E:EFFECCC:FFFFFGGGF5=C3>CD>DBF::4>>B=:CGG4*)8<::)?94?<FBA4*9/<?701?CFF<F>>(87@6::C:)-8:>9>;B)0::7*)(3>:2)04).54).94965595077*0)0
@M02542:52:000000000-J9N43:1:1101:10728:1863 2:N:0:GTGAAA
GTAGTCCACGCCGTAAACGATGTCTACTAGCTGTTCGTGTCCTTGTGATGTGAGTAGCGCAGCTAACGCACTAAGTAGACCGCCTGGGGAGTACGGTCGCAAGATTAAAACTCAAATGAATTGACGGGGGCCCGCACAAGCGGTGGAGCATGTGGTTTAATTCGACGCAACGCGAAGAACCTTACCTACTCTTGACATCTACGGAAGACTGCAGAGATGCGGTTGGGCCTTCGGGAACCGTAAGACAGGTGCTCCATGGATGTCGTTAGCCCGG
+
FGDFFGDGFGG8:FGBEFE7F8FGGGGFGGFFGGFGGG7FECGFGGGGGDFECFFFFG7CEC>FG9F:EGGGFCGGGAEFFGDEGGGGECFGGFDGFGGGGGECFFAFFGC,FF,CDFGGDD89+>+33CE5CGGCCFEG>CE>>DGGD5,<14CG5E*BACF=@DEDFEE3A5>>B5?@F79CCCFFFF48=2*6<DFA6<:7>358@*,(+0+500>A15<:96(7:1:4,5;9>?0)/-/94<(.3>?4)))()).).)(.*1)))6)0))
@M02542:52:000000000-J9N43:1:1101:19202:1911 2:N:0:GTGAAA
GTAGTCCACGCCGTAAACGATGTCAACTAGCCGTTGGGTTCCTTGAGAACTTAGTGGCGCAGCTAACGCATTAAGTTGACCGCCTGGGGAGTACGGCCGCAAGGTTAAAACTCAAATGAATTGACGGGGGCCCGCCCAAGCGGTGGAGCATGTGGTTTAATTCGAAGCAACGCGAAGAACCTTACCTGGCCTTGACATGCTGAGAACTTTCCAGAGATGGCTCGGTGCCTTCGGGAACTCAGACACAGGTGCTTCCTTGCTGGTCTCCCCCCGC
+
GGEFFGGGGGGGGGGEGGGGGGFGGGGGGGGGGGGGGGFGFGGGGFFFGGGGGGGGGGGGGGGGGGGGGGGGGGGGGGGGGGGGGGGGGGGGGGGGEDGGG7FFFFGGGGFGGGGGGFCGGGGGGGGGGGDGGGG58CFFGGGGGGFGGDEFEFGGGGDCFF?=CFGGF=6>:C7@:;65>:?CFGGFGFFFF0*<266?=)69==4E?>:9FCE@:*:8(.7B>B1CBA<B?E>BFF32:)*0,43>:<@F))-)-).())(,2*11)75>))
@M02542:52:000000000-J9N43:1:1101:22369:1918 2:N:0:GTGAAA
GTAGTCCACGCCGTAAACGATGTCTACTAGCTGTTCGTGGTCTTGTACTGTGAGTAGCGCAGCTAACGCACTAAGTAGACCGCCTGGGGAGTACGGTCGCAAGATTAAAACTCAAATGAATTGACGGGGGCCCGCACAAGCGGTGGAGCATGAGGTTTAATTCGACGCAACGCGAAGAACCTTACCTACCCTTGACATCTAGAGAAGACTGCAGAGATGCGGTTGTGCCTTAGGGACTTGTAAAACAGGTTCTGCATGGCTGTGCGCCGCCCGG
+
GGGCGFGEFDFFG:F:FG:BF@GFGGGGGGGGGFFGGGFGFGGGGGGGGGGGGGGFGGGGGGGGFGGEGCCFGGCFF,EFFEGEFFFGGGDGFAFGGEEGC:B8FDFDADFGGGFGGGG9EG8DCEGGEG*BG58*8CFCCCE*471CFD?C,0CGFGGG6@+=<C*98ACCEGBEDE4FFBBCFGG4<)7*7,9;A4649))**9)07?,3C+2)4C79;5BB(-(0645))96<1(.*:4:2).37:8*/)))).-40((4.**).088).)
@M02542:52:000000000-J9N43:1:1101:17453:1948 2:N:0:GTGAAA
GTAGTCCACGCCGTAAACGATGTCTACTAGCTGTTCGTGGTCTTGTACTGTGAGTAGCGCAGCTAACGCACTAAGTAGACCGCCTGGGGAGTACGGTCGCAAGATTAAAACTCAAATGAATTGACGGGGGCCCGCACAAGCGGTGGAGCATGTGGTTTAATTCGACGCAACGCGAAGAACCTTACCTACTCTTGACATCTACAGAAGACTGCAGAGAGTCGGGTGTGCCTTCGGGAACTGTAAGACAGGTGCTGCATGGCTGTCGTCAGCTCGG
+
GGCGGGFGGGGGGG,CFGGGGGGGGGFGGGGGGGGGGGGGGGGGGGGGGGGGGGGGGGGGGGGGGGGGGEGEGGGFGGDCDGDGGGGGGGEGGGGGGGGGDGGGFDGGGGGGGFGCFDEF9FEFFGGEED5BEGGGGG>5:EGGGDEGGFCCGG92AFCFFC;=FDDD>DCC>C9BBEFF>BFGDFGFC*69@<FFBFFFFAF47<:CFFB:@83>:*0)(8)7>9:C24),-<(49::CFAFGA27?4<4?84<0<980((()19>5))/))0
@M02542:52:000000000-J9N43:1:1101:17961:1964 2:N:0:GTGAAA
GTAGTCCACGCCGTCAACGATGTCTACTAGCTGTTCGTGTCCTTGTGATGTGAGTAGCGCAGCTAACGCACTAAGTAGACCGCCTGGGGAGTACGGTCGCAAGATTAAAACTCAAATGAATTGACGGGGGCCCGCACAAGCGGTGGAGCATGTGGTTTAATTCGACGCAACGCGAAGAACCTTACCTACTCTTGACATCTACGGAAGACTGCAGAGATGCGGTTGTGCCTTCGGGAACCGTAAAACAGGTGCGGCAGGGCTGTCGTCAGCTCGG
+
GGCGGGGGGGGGGG+BFGEGGFGGGGGGGGGGGGGGGGFGFFGGGGGFGGFGGGGGGGGGGGGGGGGGGGGGGGGGGGGGGGGGGGGGGGDGGGGGGGCGGGGGGGGGGGGDGGGGGGGGFFGGGGDEGGGGGGE8EGGGGGGGGG>CGGC?:CFFFGGGFGGGGGGGABGDFGFEDEFF@BFGFGGFG468B7?F<AFB?A?DBEEC@F:0EC7)4*:9>FFFF?FG>>242>>F;??GG<31).47?A))(,4((,-48?B>*1).7)8/0)
@M02542:52:000000000-J9N43:1:1101:19002:1965 2:N:0:GTGAAA
GTAGTCCACGCCGTAAACGATGTCTACTAGCTGTTCGTGGTCTTGTACTGTGAGTAGCGCAGCTAACGCACTAAGTAGACCGCCTGGGGAGTACGGACTCCAGATTAAAATTCATATGAATTGACGCGGGCCCGCACAAGTGGTGGATCATGTGGTTGTATTTGACGCAACGCTAAGTACCTTACCTACTCTGTACGTCTGCAGAAGACTGCAGAGATGGCGTTGCGCCGTCGGCGTCTGTAGTACAGGTGGTGGATTGCTGCCGTCGAGTCCG
+
EGGGGCE@CF@GC8:,9,8:F,;6CFCF@<FGF<@CFF@:9C,,6:<,,<B<,C@,6<+6++6C,,,?++8@<B,C,,?F8CF=:B77>4:4,,+@+@+6,:A<C,C4,7,,4C,,?38CCE9;=6+@87+5BE*:4:@85,?F8*4,5,525,>64**,=,,,,4:*5)/:)/,8;+8CF<+2**21**/+1)3+(/;8)))**06+)0)(+++).::)(0072((),(-(()(,(((/;)*2)).*(-)0-((-.).)6)).)1.5)0*.*)
@M02542:52:000000000-J9N43:1:1101:14525:1972 2:N:0:GTGAAA
GTAGTCCACGCCCTAAACGATGTCAACTGGTTGTTGGGTCTTCACTGACTCAGTAACGAAGCTAACGCGTGAAGTTGACCGCCTGGGGAGTACGGCCGCAAGGTTGAAACTCAAAGGAATTGACGGGGACCCGCACAAGCGGTGGATGATGTGGTTTAATTCGATGCAACGCGACAAAACTCACCCACCTTTGACATGTACGGAATCCTTTAGAGATAGAGGAGTGCTCGAAAGAGAGCCTTAACACAGGTGCTGCACTGCTGTTGTCACCCCG
+
GFGFGAEGGGGGGGGGG8CEFFFFCFFGGEFGGGGGGGGGGGGGGGFFGGGD?BEGGEDCFDFGFFGGGFEC=FFGCGFGGGGCDCFDCFFGGGDEGGGG+FFFF:F;FGGC,,=FF8@FGDFFGGGGG7:@@EC8CF8FGE**BCFCF:C:=FEF8EFFFC5<,::784*)):(.=.)28;A<GF=EGFFFAEAAA)/56(,9>>FG=C4)23+/)*:--7:)((6:4(47,<:::?:F4)*:)).7(:=)335>2(-4<45:**0****)0)
@M02542:52:000000000-J9N43:1:1101:14982:1998 2:N:0:GTGAAA
GTAGTCCACGCCGTAAACGATGTCAACTAGCCGTTGGGTTCCTTGAGAACTTAGTGGCGCAGCTAACGCATTAAGTTGACCGCCTGGGGAGTACGGCCGCAAGGTTAAAACTCAAATGAATTGACGGGGGCCCGCACAAGCGGTGGAGCATGTGGTTTAATTCGAAGCAACGCGAAGAACCTTACCTGGCCTTGACATGCTGAGAACTTTCCAGAGATGGATTGGTGCCTTCGGGAACTCAGACACAGGTTCTGCATGGCTGTCGTCCGCCCGG
+
GGGGGGGGGGGGGGGGGGGGGGGGGGGGGGGGGGGGGGGGGGGGGGGFGFGGGGGGGGGGGGGGFGGDGGGGGGGGGGGGGGGGGGGGGGEEGGGGDGGGGGGGGGGGGGGGGGGGGGGGGGCFFGGGGGGEEGGGGGGFGGGCEGGGGGGGCGG>CGCGFFGGGGGGFFDGBGF>>EFFFBFDGCFFGF>463BFFFF?=5<FB6FF4F)97:9>?GF??*=)44:*4)64(<6>>?)272>C??7@?B*74A<<<4<:0:<)99<)8)))8)
@M02542:52:000000000-J9N43:1:1101:17367:2016 1:N:0:GTGAAA
GTAGTCCACGCCCTAAACGATGTCCACTGGTTGTTGGGAGGGTTTCTTCTCAGTAACGTAGCTAACGCGTGAAGTTGACCGCCTGGGGAGTACGGCCGCAAGGTTGAAACTCAAAGGAATTGACGGGGACCCGCACAAGCGGTGGATGATGTGGTTTAATTCGATGCAACGCGAAAAACCTTACCTACCCTTGACATGCCAGGAATCCTGCAGAGATGTGGGAGTGCTCGAAAGAGAACCTGGACATAGGTGCTGCATGGCCGTCGTCAGCTCG
+
GGGGGGGGGGGGGGGGGGGGGGGG9FFGGG<FFGGGGGGGGGGGGGGGGGGGGGGGGGGGGGGGGGGGGGGGGGGGGGGGGGGGGGGGGGGGGGGGGGGGGGGGGGGGGGGGGGGGGGGGGGGGGGGGGGGGGGGGGGGGGGGGGGGGGGGGGGGGGGGGGGGGGGGGGGGGGGGGGGGGGGGGGGGGGGGGGGGGGFFGGFGFGGGGGGGGGGG>FFGFGGF8A=FGGGFFDCFFFGFC@FGFFFGGFGGFFFFFFFFFGGGBDFBF:BFFF3
@M02542:52:000000000-J9N43:1:1101:23877:2042 2:N:0:GTGAAA
GTAGTCCACGCCGTAAACGATGTCTACTAGCTGTTCGTGTCCTTGTGATGTGAGTAGCGCAGCTAACGCAATACGTAGACCGCCCGGGGAGTACGGTCGCAAGATTAAAACTCAAATGAATTGACGGGGGCCCGCACAAGCGGTGGAGCATGTGGTTTAATTCGACGCAACGCGAAGAACCTTACCTACTCCTTACATCTAAGGAATACTGCAGGGATGCGGTTGTTCCATCCGGTACCGTAAGGACGGTGCTGGCATGCTGTCCGCCGCCAGG
+
6CC,EEE<C;F8@6B,@,8@FFCFGCFFG9FCFEEGC,,C@CEGGEFAF<E<FGGFAF:FGGG<FD,@CE+BD8=E@8,,:4=+++C@F7:C8D@CEEC7>F@B,3,,,9E,7C3>9BFDFBF9=:@FGGD8>>7*/C6/:BE=:?;C=*+A=:;BF>*++>+:FC:<EFECBD>573)0<?6>CFCB9*))1)/)).*)*).76<6+90)62+*.4**,(.0521(*-)-)(0-,4:9*/(/*).,5(-)0))((()40-)-,*/)).)))))
@M02542:52:000000000-J9N43:1:1101:9278:2063 1:N:0:GTGAAA
GTAGTCCACGCCGTAAACGATGTCTACTAGCTGTTCGTGGTCTTGTACTGTGAGTAGCGCAGCTAACGCACTAAGTAGACCGCCTGGGGAGTACGGTCGCAAGATTAAAACTCAAATGAATTGACGGGGGCCCGCACAAGCGGTGGAGCATGTGGTTTAATTCGACGCAACGCGAAGAACCTTACCTACTCTTGACATCTACAGAAGACTGCAGAGATGCGGTTGTGCCTTCGGGCACTGTAAGACAGGTGCTGCATGGCTGTCGTCAGCACGT
+
GGGGGGDGGGGGEGCFGGGFGGFGGGGG@F,CFGGFEGGGGGGGGGGGGGGGGGGGGGG7CFCFFFF7FEGGGGGGGFFFFGEGCGGFEEGFFCGGFFGGGGGC<FFGGGGGGEGGGGGCGGGFFGGGCGGC7>@CGG77C7FFGD@EFFGGGFGGGGGGGCGGFGGEDGGGEGGGGGGGGFF+@6CGCGFCGCFF9CCC9=F6<CFGGGFGGGGF6FFGGCCEEGGGC>4*/:C)8:CFF=>2@?GGFF47FA??AB<?FCC@F::(())..)
@M02542:52:000000000-J9N43:1:1101:14449:2071 1:N:0:GTGAAA
GTAGTCCACGCCGTCAACGGTGGGAACTAGGTGTTGGCGACATTCCACGTCGTCGGTGCCGCAGCTAACGCATTAAGTTCCCCGCCTGGGGAGTACGGCCGCAAGGCTAAAACTCAAAGGAATTGACGGGGGCCCGCACAAGCGGCGGAGCATGTGGCTTAATTCGACGCAACGCGAAGAACCTTACCAAGGCTTGACATACACCGGAAAGCATTAGAGATAGTGCCCCCCTTGTGGTCGGTGTACAGGTGGTGCATGGCTGTCGTCAGCTCGT
+
GGDFGDCCEEDGGG+;FGCEGFFFGGGFGAFF,FE<8FCCB:FFFFGGGGF@F<F@FGC<FGGC@EFGDFB:+FEGGGFFGGGCCGEGGGGC4BFFG7CFG:+6CFFFGGGFGGGG<FGC@FFCFFFGCGGDGGEBEFCFAFFEFGGG55CEC7FFCFGG8+:9<@CECEG5::CGGGGDGG>FGGGFFGFCFCGGC8FG+6CFGGGC)8768<<++<CFFFGF+::EGDFECCC:EF4)75*47<<FF7*45,4:<A76<79*7:((())07)
@M02542:52:000000000-J9N43:1:1101:16004:2091 2:N:0:GTGAAA
GTAGTCCAGGCCGTAAACGATGTCTACTAGCTGTTCGTGATCTTGTACTGTGAGTAGCGCAGCTAACGCACTAAGTAGACCGCCTGCGGAGTACGGTCGCAAGTTTAAAACTCAAATCAATTGACGGGGGCCCGCACAAGCGGTGGAGCATGTGGTTTAATTCCACGCAACTCGAAGAACCTTCCCTACTCTCGACATCTACAGAAGACTGCACAGATGCGGCTGTGCCTTCTGGAACTGTAATACTGGTGCTGCTTGGCTGTCGACGTCTAGG
+
GFECEFFFFGGGGG,8<FF@F8@<FGGGGCEEFDEECFC,,66CFFC@F<FCEFFGFFG7++7EA9E@C+@:FE8FC9BE=@@FGG,+4+>FGDEG?C::CF=,CA9FF,,,,6D>D,3E933,68+3B+@C:CGGGGEGFEEGC4*9,:?,=:E<C6?,=5,,44A7BDC*683;30)0;@**2798<F)+)/6<((9<4<<**)08):27E++)40*)(8))(.2>A64<3/.6(4)9C4**.4)*).)*)6))).((,(.4<*)).))./9
@M02542:52:000000000-J9N43:1:1101:22064:2106 2:N:0:GTGAAA
GTAGTCCACGCCGTAAACGATGTCTACTAGCTGTTCGTGGTCTTGTACTGTGAGTAGCGCAGCTAACGCACTTAGTAGACCGCCTGGGGAGTACGGTCGCAAGATTAAAACTCAAATGAATTGACGGGGGCCCGCACAAGCGGTGGAGCATGTGGTTTAATTCGACGCAACGCGAAGAACCTTACCTACCCTTGACATCTACTAAAGACTGCCGAGATGCCGTTGGTCCTTCGGGGACTGTAAGGTCGGTGGTGCATGGCTGTCGGCAGCTCGG
+
DGDGGGGCGEGGGGF@CACFFE@FFGFGGGFGGFCGEFF@CFGAFFFFGFFGGGFGFFGECC@FGGGGGGDGGGGGGFGGGGCC=FGGEFEGGFF:E>@C7FEEGGGFGFG?FAEGGCFGAGGDF>6FEDEGGG*4;CDFC8BEEC56EFGGG?F<@9*CCF?FFC*18BC3@50<5;:578?7DGFFD))*5(97).6-9))**/*+)0,2**253<7<)..)((4>><26(51(49?F>97*,)).-,0),()).)((.(,.*)).))0/))
@M02542:52:000000000-J9N43:1:1101:20116:2109 2:N:0:GTGAAA
GCAGTCCACGCCGTAAACGATGTCTACTAGCTGTTCGTGGTCTTGTACTGTGAGTAGCGCAGCTAACGCACTAAGTAGACCGCCTGGGGAGTACGGTCGCAAGATTAAAACTCAAATGAATTGACGGGGGGCCGCACAAGCGGTGGAGCATGTGGTTTAATTCGACGCAACGCGCAGAACCTTACCTACTCTTGACATCTACAGAAGACTGTAGAGAGGCGGCTGTGCCTTCGGGAACTGTAAGACCGGTGCTGCATGGATATCGTCAGGTCGG
+
F<FF@A<EEC:DCC@,@CCGG<FFGGEGCAFGFEFCFGGC6,6FDEFA<BFG9FFFGDEGE@7=EF=?76>FCGAFF9<?8FEG:FEF7FDFCEGE<E:+6CFA:FFFGFEFFG8CFFDG9DFGGGGGG+*=1CCEEDGGGGEGGD:C=FGGGFGCFGG:@:3:?DG3B:=D)9(..)/.).7>CGGF966/1-@@)-9>F9<*69987F7)2+3=A**((0)8987*-<62(<99;:DGG)*2..(0-4;52)54)-())).6*2.)))*07)
@M02542:52:000000000-J9N43:1:1101:10333:2124 2:N:0:GTGAAA
GTAGTCCACGCCGTAAACGATGTCTACTAGCTGTTCGTGGTCTTGTACTGTGAGTAGCGCAGCTAACGCACTAAGTAGACCGCCTGGGGAGTACGGTCGCAAGATTGAAACTCAAATGAATTGACGGGGGCCCGCACAAGCGGTGGAGCATGTGGGTTAATTCGACGCAACGCGAAGAACCTTACCTACTCTTGACATCTACAGAAGACTGCAGAGATGCGGTTGTGCCTTCGGGAACTGTATGACAGGTGCTGCATGGCTGTTGGCAGCTCGG
+
CFEGGGGGGGGGGCFGGGGGGFGGGGGGFGDGFGGGGGGGGGGGGGGGGGGGGGGGGGGGDGDFGGGGGGGGGDFGGGGEFGGGGGFFGECFFGGGGGGGGGGGGGGFGGGDGG,D?FGFGGCGFDEEGGGEEGG*3<D5DGD>8?>FGGGGGC,*4:79>FFCEGE7BBGDEDBFF>6@FF47FFFFF4<==<?F997<FBAG??FGFG>?G<<.(*:4(7)>9?<GF2<<6:(79?:FD>D*)).*(4))--)5.5:?<0,)2*)*.)./<)
@M02542:52:000000000-J9N43:1:1101:17890:2145 2:N:0:GTGAAA
GTAGTCCACGCCCTAAACGATGTCAACTAGTTGTTGGGGATTCATTTCCTTAGTAACGTAGCTAACGCGTGAAGTTGACCGCCTGGGGAGTACGGTCGCAAGATTAAAACTCAAAGGAATTGACGGGGACCCGCACAAGCGGTGGATGATGTGGATTAATTCGATGCAACGCGAAAAACCTTACCTACCCTTGACATGGTCGGAATCCTGATGAGTGGGGGGAGGTCTCGAAGGAGAACCCGCCCACAGGTGCAGCCTGGCTGTCGTCAGCCCG
+
GE,CFGCFGGGCCF,C@@;@F@FFFFFFFFFDFGCFDGGGGGFGGGGGGGGFDFGFFGG?<D,CFEFGGEDEGCFCFGGGGF:FFDFGEEGGGGFGFE>FFGGEGGGGCFGCG8EDGDFFDA=DGDGECFECEEBEDGGGGGGEG5E??GEC799CFGGD9:*<FFD7A6CGDG9>:FFFF36<7D@A*;4AF8F=C@AE82(/))*<**--<0+*.C*(-).)((.*682((<20678/*())((-)417)).))(.((.((.9*5<))<).5
@M02542:52:000000000-J9N43:1:1101:13181:2151 1:N:0:GTGAAA
GTAGTCCACGCCGTAAACGATGTCTACTAGCTGTTCGTGGTCTTGTACTGTGAGTAGCGCAGCTAACGCACTAAGTAGACCGCCTGGGGAGTACGGTCGCAAGATTAAAACTCAAATGAATTGACGGGGGCCCGCACAAGCGGTGGAGCATGTGGTTTAATTCGACGCAACGCGAAGAACCTTACCTACTCTTGACATCTACAGAAGACTGCAGAGATGCGGTTGTGCCTTCGGGAACTGTAAGACAGGTGCTGCATGGCTGTCGTCAGCTCGG
+
GGDGGGGGGEGGGGGGGGGGGGGFFGEFGGFGFFFCEG@GFFGGGGGGG<FAGGGFGC:CC=FFFFF7FC+@F=8FF<FGGDDFGFEF::>FEGGDGGCEEGC<FFFGADGFGADDFGGFDGFGGDD:FEGGGDECC*FB:C7<<<FCFCCFAGFEFFF9F?F<F<FGGGGEGD8CECCFFGFCFF9+@9@<AEEFCE2<CFCGGG6C<FGGGC:EGF7C*:CCCEGGFCAF<ED>BG<==FGB*5?<;:*5=-4:<27(*9CFF?:???AFF)
@M02542:52:000000000-J9N43:1:1101:9243:2164 1:N:0:GTGAAA
GTAGTCCACGCCGTAAACGATGTCTACTAGCTGTTCGTGGTCTTGTACTGTGAGCAGCGCAGCTAACGCACTAAGTAGACCGCCTGGGGAGTACGGTCGCAAGATTAAAACTCAAATGAATTGACGGGGGCCCGCACAAGCGGTGGAGCATGTGGTTTAATTCGACGCAACGCGAAGAACCTTACCTACTCTTGACATCTACAGAAGACTGCAGAGATGCGGTTGTGCCTTCGGGAACTGTAAGACAGGTGCTGCATGGCTGTCGTCAGCTCGT
+
GGGGGGGGGGGGGGCFGFGGGCFFEFGGGGCEFGGGGGGGGGGGGGGGGGGFGGGGGGGGGFGGGFGGGGGGGGGGGGGGGGGDGGGGGGDGEGGGFGGDCFEEGFGGGFGGGFGGGGFGGGGAACF:FEEEGGGGGGGGGGEF:CFGGGGGGGGGGGGGGFGGGGG5*=8:EE5EGGGCFGGG??CFG<CFFCFGGFEGGFGG7FGGGDGGG::88E77CCEEGGDGC:<=CECEFGFG94:<F7<C5:F2?AF:A<??F30*14<BFB)9B.
@M02542:52:000000000-J9N43:1:1101:16178:2171 2:N:0:GTGAAA
GTAGTCCACGCCGTAAACGATGTCTACTAGCTGTTCGTGTCCTTGTGATGTGAGTAGCGCAGCTAACGCACTAAGTAGACCGCCTGGGGAGTACGGTCGCAAGATTAAAACTCAAATGAATTGACGGGGGCCCGCACAAGCGGTGGAGCATGTGGTTTAATTCGACGCAACGCGAAGAACCTTACCTACTCTTGACATCTACGGAAGACTGCAGAGATGCGGTTGTGCCTTCGGGAACCGTAAGACAGGTGCTTCATGGCTGTCGTCAGCGCGG
+
GGGGFGFGGGGGGGG:FDGGGFGGGGGGGFGGGGGGFGCCDFFGGGGGGGGGGGGGGGGGGDFGGGGGGGGGGGFGGGGFGGGGGGGGGGCGGGGGGGGGDGGGGGGEG9EFGGGGGGGGGGG;D>EFECCGEGDGDF>FGDDC>9>FEFGGGGCBCFCFFGGGGGCCEECGED083>9>FFFFGGGFG=?6=4?:4A=AF<?*7.);5D:,:<:>?77<9>);64376)4>0:;>2:(9<:DF<<2504)/)))).-)((-(,*/)0))))0.
@M02542:52:000000000-J9N43:1:1101:19310:2172 2:N:0:GTGAAA
GTAGTCCACGCCGTAAACGATGCTAACTCGTTTTTGGGTTTTCGGATTCAGAGACTAAGCGAAAGTGATAAGTTAGCCACCTGGGGAGTACGAACGCAAGTTTGAAACTCAAAGGAATTGACGGGGGCCCGCACAAGCGGTGGATTATGTGGTTTAATTCGATGATACGCGAGGAACCTTACCAAGGCTTAAATGGGAATTGATCGGTTTAGAAATAGACCTTCCTTCGGGCAATTTTCAAGGTGCTGCATGGTTGTCGTCAGCTCGTGCCGTG
+
GGFFGFFFGGGGGGG:FCFGGGGGFGGGGGGGGGCEGEFGGGGGGDCFFGGGGGGFF9FFEGCECFGGCFDFFEGGGGGGCFGGGGDGGGGGGFGGFGGGGGGGFC99?FGGGFFGGGGFGGGGGGGGGECE@>EFFGGECGGFCFG9C447AC8EDC7E>7CFEFG+8>C38D;4=5AFF8AG4C556@FF?AFF02F:4><C4FE8)>2A<C<=<D78?@?73><*,4(36F3)4<)20:F648A=)57F:9>?B<:61:?0*2554.8)))
@M02542:52:000000000-J9N43:1:1101:20284:2180 1:N:0:GTGAAA
GTAGTCCACGCCGTAAACGGTGGGAACTAGGTGTTGGCGACATTCCACGTCGTCGGTGCCGCAGCTAACGCATTAAGTTCCCCGCCTGGGGAGTACGGCCGCAAGGCTAAAACTCAAAGGAATTGACGGGGGCCCGCACAAGCAGCGGAGCATGTGGCTTAATTCGACGCAACGCGAAGAACCTTACCAAGGCTTGACATACACCGGAAAGCATTAGAGATAGTACCCCCCTTGTGGTCGGTGTACAGGTGGTGCATGGCTGTCGGCAGCTCGG
+
GE@FFG<EFGE@FCFGGC@CFGGGFFFEFF@EFFGE,CFCEFCGG,EEFFGGC,@FFC>C=+@@BFGCEG7CE@FFAFFFFCFECCGGGG:FFGCEFEECGGG><CEGGFGFGGFE7D9EFGGGCFFGGG7FGG:CCC7<=CGGFF@7B:CFGCCCFGFFGFG?+*0;8*CCG5:>EGGDCECGGG?FFC8*88@*AFGG7*+<09GGDC5FFFGFFC90AFCC+<:?CD6BCCC7)C637534*6?7FDG:>3A?4).29>C**(496:(07)
@M02542:52:000000000-J9N43:1:1101:11256:2216 1:N:0:GTGAAA
GTAGTCCACGCCGTAAACGATGGATACTAGCTGTTGGGGGCAACTTCAGTGGCTAAGCGAAAGTGATAAGTATCCCACCTGGGGAGTACGTTCGCAAGAATGAAACTCAAAGGAATTGACGGGGGCCCGCACAAGCGGTGGAGCATGTGGTTTAATTCGATGATACGCGAGGAACCTTACCAAGGCTTAAATGTAGATTGACAGGTTTGGAAACAGACTTTTCTTCGGACAATTTACAAGGTGCTGCATGGTTGTCGTCAGCTCGTGCCGTG
+
GGCGGGGGFGGGGEFCGGGGGGGEFFFGGFFGGFGGFGGEGGGGCGGFFFG?GFGGGFCC:>@GFCGGGGGGGFDEGGGFFDFGGGGGGGFGGGGGGDFCFCC?EFFGFGCFFG>8A9CFGEDEGGGDFCGGG7FAFFFECFGGFDGFCGGFFF@EGGGG@FDGFEFCC8CCEGGFGGGCCFGGFGC*AC+0<AFGC<FFEFFCGDF@D8C?EGG6@8CC7CECECG57<>>FFGFF?*CFFF:FF6DFFGFF?FFFFF01C>?D>FF16:5
@M02542:52:000000000-J9N43:1:1101:15675:2240 1:N:0:GTGAAA
GTAGTCCACGCCGTAAACGATGTCTACTAGCTGTTCGTGGTCTTGTACTGTGAGTAGCGCAGCTAACGCACTAAGTAGACCGCCTGGGGAGTACGGTCGCAAGATTAAAACTCAAATGAATTGACGGGGGCCCGCACAAGCGGTGGAGCATGTGGTTTAATTCGACGCAACGCGAAGAACCTTACCTACTCTTGACATCTACAGAAGACTGCAGAGATGCGGTTGTGCCTTCGGGAACTGTAAGACAGGTGCTGCATGGCTGTCGTCAGCTCGG
+
GGGGGGGGGGGGGGCGGGGGGGGGGGGGGGGGGGGGGGGGGGGGGGGGGGGGGGGGGGGGGGGGGGGGGGGGGGGGGGGGGGGGGGGGGGGGGGGGGGGGGGGGGGGGGGGGGGGGGGGGGGGGGGGGGGGGGGGGGGGGGGGGGGGGGGGGGGGGGGGGGGGGGGGGGGGGGGGGGGGGGGGGGGGGGGGGGGGGGGGGGFGGGGGGFGGGGGGGGGGGGGGGGGGGGGFFFGGFEGGGFF7AFBGGFGFDFFFFFFF?FGCFGFF?FFFFE)
@M02542:52:000000000-J9N43:1:1101:17054:2285 1:N:0:GTGAAA
GTAGTCCACGCCCTAAACGATGTCAACTGGTTGTTGGGAGGGTTTCTTCTCAGTAACGTAGCTAACGCGTGAAGTTGACCGCCTGGGGAGTACGGCCGCAAGGTTGAAACTCAAAGGAATTGACGGGGACCCGCACAAGCGGTGGATGATGTGGTTTAATTCGATGCAACGCGAAAAACCTTACCTACCCTTGGCATGCCAGGAATCCTGCAGAGATGTGGGAGTGCTCGAAAGAGAACCTGGACACAGGTGCTGCATGGCCGTCGTCAGCTCG
+
GGGGGGGGGGGGGGGGGGGGGGGG,CFGGGFFFFGGGGGGGGGGGGGGGGGGGGGGGGGGGGGGGGGGGGGGGGGGGGGGGGGGGGGGGGGGGGGGGGGGGGGGGGGGGGGGGGGGGGGGGGGGGGGGGEGGGGGGGGGGGGGGGGGFGGGGGGGGFGGGGGGGGGGGGGGGGGGGGGGGGGGGGGGGGGGGGGGGGGGGGFGGGGGGGGGGGGGGGGGFGGGGGGFGGDFFGGGFFGGGFFGFFFGGFGF0:>FFFFF?GGGFD>>66:?4?3
@M02542:52:000000000-J9N43:1:1101:20351:2298 1:N:0:GTGAAA
GTAGTCCATGCCGTAAACGATGTCAACTAGCCGTTGGGTTCCTTGAGAACTTAGTGGCGCAGCTAACGCATTAAGTTGACCGCCTGGGGAGTACGGCCGCAAGGTTAAAACTCAAATGAATTGACGGGGGCCCGCACAAGCGGTGGAGCATGTGGTTTAATTCGAAGCAACGCGAAGAACCTTACCTGGCCTTGACATGCTGAGAACTTTCCAGAGATGGATTGGTGCCTTCGGGAACTCAGACACAGGTGCTGCATGGCTGTCGTCAGCTCGG
+
GG7FGGGGGGGGGGGGGGGGGGGGGGGGGGGGGGGGGGGGGGGGGGGGGGGGGGGGGGGGGGGGGGGGGGGGGGGGGGGGGGGGGGGGGGGGGGGGGGGGGGGGGGGGGGGGGGGGGGGGGGGGGGGGGGGGGGGGGGGGGGGGGGGGGGGGGGGGGGGGGGGGGGGGGGGGGGGGGGGGGGGGGGGGGGGFGGGGGGGGGFGGGGGGGGGGGGGGFFFGGGGGGGCCGGFFGGGFDFFGFFGFFFGGFGGFFAFBFFFFGGGFG?:66:<FF)
@M02542:52:000000000-J9N43:1:1101:9199:2299 2:N:0:GTGAAA
GTAGTCCACGCCGTAAACGATGTCTACTAGCTATTCGTGGTCTTGTACTGTGAGTAGCGCAGCTAACGCACTAAGTAGACCGCCTGGGGAGTACGGTCGCAAGATTAAAACTCAAATGAATTGACGGGGGCACGCACAAGCGGTGGAGCATGTGGTTTAATTCGACGCAACGCGAAGAACCTTACCTACTCTTGACATCTACAGACGACTGCAGAGCTGCGGTTGTGCCTTCGGGAACTGTTAGAACGGGTCTGCATTGCCGTCGCGCTCCTGG
+
CF9<FCGEFGGGGGDEGGGGGEFGGGGGGEGGFFGFGGCCFDFGCGGGGFFCAFAEFAFGGEGFGGGDGGGGGGGGGGGGGGGEB=FGG@BB@EEDGGGGGG+<?AEFGGGFGFDDGGFFFGGGGGG>EGG+@CC53F,@FCGG5CDF>C,:92BB8<6CFG75EDGGBB5>BD2538=:4:7>C7:=F609826@AF@>9)4**.):591(930)(:C?9)<EFFBC<)),-02(,44**)*0)))0(()0,3.5)).)-.3,9))).)))0)
@M02542:52:000000000-J9N43:1:1101:20933:2305 2:N:0:GTGAAA
GTAGTCCACGCCGTAAACGATGTCTACTAGCTGTTCGTGGTCTTGTACTGTGCGTAGCGCAGCTAACGCACTAAGTAGACCGCCTGGGGAGTACGGTCGCAAGATTAAAACTCAACTGAATTTACGGGGGCCCGCACAAGCGGTGGAGCACGTGGTTTAATTCGACGCAACGCGAAGAACCTTACCTACTCTTGACATCTACAGAAGACTGCAGAGATGCGGTTGTGCCTTCGGGCACCTTAAGACAGTACCTGCATGGCTCTCTCCAGCGCCG
+
GF@,;FGGGGGG7CF:CFG7F,C<6@,@FF,,:CC,6@@,,,<,C<FEFEF<,BF7@E:>+:=FE?FEG:FGFF,@,,CEE=BCF@4+>:C@EC7@E+>@@F:DF>?>F,=>FD,,?3,,@,,,66:+::*1B:CECC:EG:E5=:*4</*/=EG8EG6EF7C:9<ED5>/9><93556>5:6:9>:FG*/86-8F4)9)*6:*/)/+)*,2++05(**435))-28*))-.()4,,((**-0*).07))*0-)(44),3(,,42*8*/7)7))
@M02542:52:000000000-J9N43:1:1101:7945:2315 2:N:0:GTGAAA
GTAGTCCACGCCCTAAACGATGTCAACTGGTTGTTGGGTCTTCACTGACTCAGTAACGAAGCTAACGCGTGAAGTTGACCGCCTGGGGAGTACGGCCGCAAGGTTGAAACTCAAAGGAATTGACGGGGACCCGCACAAGCGGTGGATGATGTGGTTTAATTCGATGCAACGCGAAAAACCTTACCCACCTTTGACATTTACGGAATCCTTTAGCGATAGAGGAGTTCTCGAAAGAGTGCCGTAACACAGGTGCTGCAAGGCTGTCGTCAGCTAC
+
CFGGGGFGGGGCFF,CFCCEGGGA,EFEFFGGGGFECDGAFGFGCFEFGFGGGG<FGDGCEGGGGGGGCFEGGGGGGFGGGGGGGGFF7FF8EFEDGGGGGGGGGGFGGC=D9DFG6D8FDGGGGGGC7+;EEE8CE7@8>*6CC;:EG<CFC?6*=F>CA<CF@7*:8FEC359>>A5:FE=F<<6=D:?=*4B*6)9-6285B@@G*066F+*).1>A97)71()*)48((822)-.2945*3-47.(7?)).3().((5(,7/0.0<4*1*
@M02542:52:000000000-J9N43:1:1101:16945:2333 1:N:0:GTGAAA
GTAGTCCACGCCGTAAACGATGTCTACTAGCTGTTCGTGTCCTTGTGATGTGAGTAGCGCAGCTAACGCACTAAGTAGACCGCCTGGGGAGTACGGTCGCAAGATTAAAACTCAAATGAATTGACGGGGGCCCGCACAAGCGGTGGAGCATGTGGTTTAATTCGACGCAACGCGAAGAACCTTACCTACTCTTGGCATCTACGGAAGACTGCAGAGATGCGGTTGTGCCTTCGGGAACCGTAAGACAGATGCTGCATGGCTGTCGTCAGCTCGT
+
GGGGGGGGGGGGGGGGGGGGGGGGGGGGGGGGGGGGGGGGGGGGGGGGGGGGGGGGGGGGGGGGGDGGGGGGGGGGGGGGGGGGGGGGGGGGGGGGGGGGGGGGGGGGGGGGGGGGGGGGGGGGGGGGGGGGGGGGGGGGGGGFGGGGGGGGGGGGGGGGGGGGGGGGGGGGGGGGGGGGGGGGGGGGGGGGGFGGGGGGGFGC?DGGGGGGGGGGGGGGGGGGGGGGGGFFGGGFFGGGFFG?FFGF@F7<FA>?F<?FF<FFF??BB:46B)
@M02542:52:000000000-J9N43:1:1101:13926:2343 1:N:0:GTGAAA
GTAGTCCACGCCGTAAACGATGTCTACTAGCTGTTCGTGGTCTTGTACTGTGAGTAGCGCAGCTAACGCACTAAGTAGACCGCCTGGGGAGTACGGTCGCAAGATTAAAACTCAAATGAATTGACGGGGGCCCGCACAAGCGGTGGAGCATGTGGTTTAATTCGACGCAACGCGAAGAACCTTACCTACTCTTGACATCTACAGAAGACTGCAGAGATGCGGTTGTGCCTTCGGGAACTGTAAGACAGGTGCTGCATGGCTGTCGTCAGCTCGG
+
GGGGGGGGGGGGGG7GGGGGGGGGGGGGGGGGGGGGGGGGGGGGGGGGGGGGGGGGGGGGGGGGGGGGGGGGGGGGGGGGGGGGGGGGGGGGGGGGGGGGGGGGGFGGGGGGGGGGGGGGGGGGGGGGGGGGGGGGGGGGGGGGGGGGGGGGGGGGGGGGGGGGGGGGGGGDEGG7:EGGGGGGGGGGG68FGGGGGGGGGFGGGCCGGGGGGGGGGGGGEGGGGEDFGGF4C5CDFGGFFFCD??CC>FF?FFFBAF:<GG4=DB<??7:?5)
@M02542:52:000000000-J9N43:1:1101:12837:2346 2:N:0:GTGAAA
GTAGTCCACGCCGTAAACGATGGATACTAGCTGTTCGGAGCAATCTGAGTGGCTAAGCGAAAGTGATAAGTATCCCACCTGGGGAGTACGCACGCAAGTGTGAAACTCAAAGGAATTGACGGGGGCACGCACAAGCGGTGGAGCATGTGGTTTAATTCGATGATACGCGAGGAACCTTACCAGGGCTTAAATGTAGATTGACAGGTTTGGAAACAGTTTTATCTTCGGACAATTTACATGGTGCTGCATGGTTTTCGACAGCTCGTTCCGTG
+
GGGEGG,FFCDG@@FGGGCCDGDFGGGGGGGGFGGFGEGGGGGGGGGFGGGGG8FFGFDFGDGGFGGGG9?FGGFBEFG<EGGDCCGGFGGF7=@CCBEFGFFFGGGFEFGF?@8DFDAFGG8CDE+<8FDC*,,>:ECC1*6,*2,=DFF5=E9CGGGGA@FFF:*/8AGG);885;=AACFDDD:546@FFFFFA:?8@>4C>/9+8C?)<;CF4**6)9864429-(,(8@<DA2):7)*0-646))71-(,-2((4(8285)05:3).
@M02542:52:000000000-J9N43:1:1101:12529:2347 2:N:0:GTGAAA
GTAGTCCACGCCGTAAACGATGTCTACTAGCTGTTCGTGGTCTTGTACTGTGAGTAGCGCAGCTAACGCACTAAGTAGACCGCCTGGGGAGTACGGTCGCAAGATTAAAACTCAAATGAATTGACGGGGGCCCGCACAAGCGGTGGAGCATGTGGTTTAATTCGACGCAACGCGAAGAACCTTACCTACTCTTGACATCTACAGAAGACTGCAGGGCGGCGGGTGTGCCTTCGGGAACTGTAAGACGGGTGCGGCATGGCTGTCGTCGGCTCGG
+
GGGGGGFGGGGGGGCCCFGGGGGGGGGGGGGGGGGGGGGGGGGGGGGGGGGGFGGGGGGEGGGGGGGGGGDGGGGGGCFG8::CFFGGGGGGGFGGGGEGGGGGCGFFFAD=ADFDFFGGGGGGF86FEGGEE5CCGGGGGGGGGGDCC*9EEGGCCGCCFF7FGGGGFD=D399355?:5?FGGGFFGFFFF4?@<99<FA4*/9@GFG??GGGE())(-7)8;>BFA)651:903:)*2677)5(.498)(-((-.702?B<F95)))0)7)
@M02542:52:000000000-J9N43:1:1101:13862:2352 1:N:0:GTGAAA
GTAGTCCATGCCGTCAACGATGAGTGTTCGCCCTTGGTCTACGCGGATCAGGGGCCCAGCTAACGCTTGAAACACTCCGCCTGGGGAGTACGGTCGCAAGACCGAAACTCAAAGGAATTGACGGGGGCCTGCACAAGCGGTGGAGCATGTGGTTTAATTCGATACAACGCGCAAAACCTTACCAGCCCTTGACATATGAACAAGAAAACCTGTCCTTAACGGGATGGTACTTACTTTCATACAGGTGCTGCATGGCTGTCGTCAGCTCGTGTTG
+
GGGGGGGGGGGGGG+FFGGGGGGGGGGGGGGGGGGGGGGGGGGGGGGGGGGGGGGGGGGGGGGGGGGGGGGGGGGGGGGGGGGGGGGGGGGGGGGGGGGGGGGGGGGGGGGGGGGGGGGGGGGGGGGGGDGGGGGGGGGGGGGGGGGGGGGGGGGGGGGGGGGGGGGGGGGGGGGGGGGGGGGGGGGGGGGGGGGGGGGGGFGGGGGGGGGGGGGGGGGGGGGGGGGGGGFFGGGFFGFGFFGFFFCDFDC?FA??<:?>FFGFG:AFF2(7>5
@M02542:52:000000000-J9N43:1:1101:13388:2358 1:N:0:GTGAAA
GTAGTCCACGCCCTAAACGATGTCAACTGGTTGTTGGGTCTTCACTGACTCAGTAACGAAGCTAACGCGTGAAGTTGACCGCCTGGGGAGTACGGCCGCAAGGTTGAAACTCAAAGGAATTGACGGGGACCCGCACAAGCGGTGGATGATGTGGTTTAATTCGATGCAACGCGAAAAACCTTACCCACCTTTGACATGTACGGAATCCTTTAGAGATAGAGGAGTGCTCGAAAGAGAGCCGTAGCACAGGTGCTGCATGGCTGTCGTCAGCTCG
+
GGGGGGGGGGGGGGGGGGGGGGGGGGGGGGGGGGGGGGGGGGGGGGGGGGGGGGGGGGGGGGGGGGGGGGGGGGGGGGGGGGGGGGGGGGGGGGGGGGGGGGGGGGGGGGGGGGGGGGGGGGGGGGGGGGGGGGGGGGGGGG:FGGCGGGGGGFFGGGGGGGG;<FGGGGGGGGGGGFCEGGGGGGGGGGGGGGGGGGGGFFGECDFGGGGGGFDEGDFGGG@8CFFFGGFFGED4?EGGFFG?FFGGFGG?FFFFFFFFGGDFGFFF<:?@F)
@M02542:52:000000000-J9N43:1:1101:16315:2362 2:N:0:GTGAAA
GTAGTCCATGCCGTAAACGATGAGTGTTCGCCCTTGGTCTACGCGGATCAGGGGCCCAGCTAACGCGTGAAACACTCCGCCTGGGGAGTACGGTCGCAAGACCGAAACTCAAAGGAATTGACGGGGGCCTGCACAAGCGGTGGATTATGTGGTTTAATTCGATGAAACGCGAGGAACCTTACCAAGGCTTAAATGGGAATTGATCGGTTTAGAAATAGACCTTCCGTCGGGCAATTTTCAAGGTGCTGCATGGTTGTAGTCAGCTCGTGGCGGG
+
GGGEGGGGCFGGGGDEFFGGGCFGGGFGGGDGGGGGGGGFFFFGGGGGGGGGGGDGGGGGGGGFEGGGGGGGGGGC=EGGEGGGCGEGGGGDEGGGGGCCDDFGDGD@,@E7FFFGGGGGFGEE>C57@CCFGFF6,=>=CCEFG79C;EFGGGGGGF=C>;C?EGGD>3:33>(.5>FFF??GGF=:F?F@B57@:?F29<<:97:;:D44CFF@DCF24???:(,99B>0(80<BABGF4DD(87=4769?4>:8)-6)445*9754)0<).
@M02542:52:000000000-J9N43:1:1101:15484:2393 1:N:0:GTGAAA
GTAGTCCACGCCGTCAACGATGTCTACTAGCTGTTCGTGGTCTTGTACTGTGAGTAGCGCAGCTAACGCACTAAATAGACCGCCTGGGGAGTACGGTCGCAAGATTAAAACTCAAATGAATTGACGGGGGCCCGCACAAGCGGTGGAGCATGTGGTTTAATTCGACGCAACGCGAAGAACCTTACCTACTCTTGACATCTAGCGAAGATTGTAGAGATACGATTGTGCCTTCGGGAACGCTAAGACAGGTGCTGCATGGCTGTCGTCAGCTCGT
+
GEEFGFGGGEGFGG7FGGGFFGGDFGFFGGGGF@FFGEFG@DGGFFGFGGFGGGFFGGGCCCFGGGGDGGCC@FFAFCCGGGGEGGFGG@CFGGGGGEGGGGGGFGFGGGGGGGDGGGGGCCEGGGCC:@FDGGGGGGGCFGCFCFC<FFFFFCFAFEFGFG9<F<<>CCC<E58EGGGFGEG9<CFEG<8E:EGGGFG?C?FEE37?*<?FGFC@+:@FEC=FG9>7CC9FGGGFEGG*<B)4=<EFF**8?DF>A<1:<DF9*4628:B?@5
@M02542:52:000000000-J9N43:1:1101:11483:2402 2:N:0:GTGAAA
GTAGTCCACGCCGTAAACGATGTCTACTAGCTGTTCGTGTCCTTGTGATGTGAGTAGCGCAGCTAACGCACTAAGTAGACCGCCTGGGGAGTACGGTCGCAAGATTAAAACTCAAATGAATTAACGGGGGCCCGCACAAGCGGTGGAGCATGTGGTTTAATTCGACGAAACGCGAAGAACCTTACCTACTCTTGACATCTCCGGAATACTGCCGAGATGCGGTTGCTCCTTCCGGAACCGTAAGAAAGGTCCTGCATGGCTGTCGCCAGCTCGG
+
FGGGEGGGGGG<@FCEGGGGG8CCE@FGFGFG@,<CB:6:CFCEGFFGGFGD@FFFAC@+@FGGGE8,@>CCF<<?<FF<,@E@CF<9>CGEF9F@FGEGCG7,ECEG9B9DA98,63,97C,3DECC@7C8CEG>EEG88BC:*9148:9,<,9:@C*1=<<>+*/):)**2)6:@F6<F?6*C4:67*)/92*9))1-*)(/0))2*0)6*:C)(/0)(0831(.:24-),<0(493)1(/*))(9:,**6<(.)).,(4.)1*08554).)
@M02542:52:000000000-J9N43:1:1101:24618:2418 1:N:0:GTGAAA
GTAGTCCACGCCGTAAACGATGTCTACTAGCTGTTCGTGTCCTTGTGATGTGAGTAGCGCAGCTAACGCACTAAGTAGACCGCCTGGGGAGTACGGTCGCAAGATTAAAACTCAAATGAATTGACGGGGGCCCGCACAAGCGGTGGAGCATGTGGTTTAATTCGACGCAACGCGAAGAACCTTACCTACTCTTGACATCTACGGAAGACTGCAGAGATGCGGTTGTGCCTTCGGGAACCGTAAGACAGGTGCTGCATGGCTGTCGTCAGTTCGG
+
7F:@FF@FFCCF:FFGGGGCFGGGFGGG9CCFFGGGGGFEFGFCFFGGFGG<,6EFDEFGCCCFGGGEED=FCEFGFFAFD@FGGGCFGGGGGGGGGGGGGC7EFGGG<DGFGGGFGGGGGFDGFGGEC77FCCFGGCBFFG7CFD<BFFCGGGGGGFGGGGFG9F<EC5:<C*:*?58CCGGFGGFGGFGGF?E<EFFGFFFE535CFFFG7EC>C?F95*;=EG3FGF29D*<:>GGDB>5:44C43>*)*4)5<4(.C39?7:834449@)
@M02542:52:000000000-J9N43:1:1101:19536:2427 2:N:0:GTGAAA
GTAGTCCACGCCGTAAACGATGTCTACTAGCTGTTCGTGTCCTTGTGATGTGAGTAGCGCAGCTAACGCACTAAGTAGACCGCCTGGGGAGTACGGTCGCAAGATTAAAACTCAAATGAATTGACGGGGGCCCGCACAAGCGGTGGAGCATGTGGTTTAATTCGACGCAACGCGAAGAACCTTACCTACTCTTGACATCTACGGAAGACTGCAGAGATGCGGTTGTGCCTTCGGGAACCGTAAGACAGGTGCTGCATGGCTGTCGTCAGCTCGG
+
GGGFFGFGGGGGGGFFGGGGGGGGGGGGGGGGGGGGGGGGGGGGGGDGGGGGGGGGGFFGGGGGGGGDGGGFGGGGGGGGFGGGGGGGGGGGGGGGGGGGGGGGGGGGGGGGGGGGGGGGGGDGGEDGGGGDEGGGGGGGGGGGGGGGGGGGGFGFFGGFFFGGFGGGFEGC>D>ABFFFFFFGFFFFG6@F?7FFA<65=>:C@EEGFG?FGGGFFGFA;BDFFF<F<BFFFFF>F6:C9<DGFFF@180/5))4<<1?B<3,*97))0*08)
@M02542:52:000000000-J9N43:1:1101:14994:2431 2:N:0:GTGAAA
GTAGTCCACGCCGTAAACGATGTCTACTAGCTGTTCGTGTCCTTGTGATGTGAGTAGCGCAGCTAACGCACTAAGTAGACCGCCTGGGGAGTACGGTCGCAAGATTAAAACTCAAATGAATTGACGGGGGCCCGCACAAGCGGTGGAGCATGTGGTTTAATTCGCCGCAACGCGAAGAACCTTACCTACTCTTGACATCTACGGAAGACTGCAGAGATGCGGTTGTGCCTTCGGGAACCGTAAGACAGGTGCTGCATGGCTGTCGTTCGCTCGG
+
GGGGGGGGGGGGGGF:FGGGGGGGGGGGGGGGGGGGGGGGGGGGGGGGGGGGGGGGGFFGGGGGGGGGGEGGFGGGGGGGGGGGDGGGGGGGGGGG,BFGGGGG:DGGGGGGCFGGGGFGGGGGCEGGGGGGGG>**@6DCGGCED5;FGDGGFFGGGGFAFFC*9:<B>E85135;>4>F:FFGGFFG*96@7BF44@<FFFD3@B6:FB:9C<)3:*),>5:;1(246:51>BB>:FGC(9*)4(7:26)4:??<)21213)71))7)0)))
@M02542:52:000000000-J9N43:1:1101:10555:2449 2:N:0:GTGAAA
GTAGTCCACGCCGTAAACGATGTCTACTAGCTGTTCGTGGTCTTGTACTGTGAGTAGCGCAGCTAACGCACTAAGTAGACCGCCTGGGGAGTACGGTCGCAAGATTAAAACTCAAATGAATTGACGGGGGCCCGCACAAGCGGAGGAGCATGTGGTTTAATTCGACGCAACGCGAAGAACCTTACCTACGCTTGACATCTACAGAAGACTGAAGAGATGCGGTTGTGCCTTCGGGCACTGTAAGACAGGTGCTGCGTGGCTGTCGTCAGCTCGG
+
GGAFGGGGFGGGGGBFDECFGFGGGGGCFCFGFGGGGGGGGGGF9FFGG<CFGGGGGGCGGGGEGGGGGGEGCEGGGCFGGGGGGCF?=:FG?FCE<8:++CCGFGFFAEF,:E89DAFF,FD,9>EGGGGCGGC*3@8DCCG*>7;=CFFGE:B6:CG7C++/+/*)))=8531>))).>:?DFGGFF))751)6)496*.:9B66@4*5)02<53*0)(0.)4??CAD><1:>(41(*:<C74<:),5)))),,4:42<B?<C<7).)7)7)
@M02542:52:000000000-J9N43:1:1101:11962:2455 2:N:0:GTGAAA
GTAGTCCACGCCGTAAACGATGTCTACTAGCTGTTCGTGGTCTTGTACTGTGAGTAGCGCAGCTAACGCACTAAGTAGACCGCCTGGGGAGTACGGTCGCAAGATTAAAACTCAAATGAATTGACGGGGGCCCGCACAAGCGGTGGAGCATGTGGTTTAATTCGACGCAAAGCGAAGAACCTTACCTACTCTTGACATCGACAGAAGACTGAAGAGATGCGGTTGTGGCTTCGGGAAATGTAAGACAGGTGCTGATCTGCGCTGGTGGGCGGGG
+
FFGGGGFFGGGGGCCGFGGGGFGFGGGGGGGGGGGEGFGGFD<FGGGGGGGDFGGGGGGFGCE@FGFFC>FEGGGGGGFF8FGDDGGGDEFFCFGGGGGGEGGGGGGGGGGCA=8DFDGFGAD;6+@7:C*:8C7EGGG5C>B=ED8CE=FEGCCF88FFAC77@CEDBE*0)::>@>@:F?FGGCFFG@FFF2?:)-9(036CF))38C),:<+).2:)(.07>:0*(8:.4>09(():0)*0)5(),)))).))))..((-(17)))00)7>
@M02542:52:000000000-J9N43:1:1101:23611:2482 2:N:0:GTGAAA
GTAGTCCACGCCGTAAACGATGTCTACTAGCTGTTCGTGGTCTTGTACTGTGAGTAGCGCAGCTAACGCACTAAGTAGACCGCCTGGGGAGTACGGTCGCAAGATTAAAACTCAAATGAATTGACGGGGGCCCGCACAAGCGGTGGAGCATGTGGTTTAATTCGACGCAACGCGAAGAACCTTACCTACTCTTGACATCTACAGAAGACTGCAGAGATGCGGTTGTGCCTTCGGGAACTGTAAGAAAGGTTCTGCATTGCTGGCGCTAGGCCGG
+
GGGGGGGGGGGGGCFBFGGGGGGGGGGGGGGGGGGFBFGGGGGGGGGGGGGGGGGGGGGGGGGGGFGEGGDGGGGGGFGGGGGGGFGGGGGGGGGGGGGGGGGGGGGGGGGGGGGGGGGGGGGGGGCEGGGEGGGGGGGGGEG:>D>FGG?FEEGCCCCEFGGGGGGGBDE<BC@BDEFF51FFGG?FF199@2?F<2/4@>>7*69FFG0:FC7@:7761>BFFF6D:)6.2>>01:06*.C:))(/4)*15))..)5<-)(-)*)00))00)
@M02542:52:000000000-J9N43:1:1101:14069:2522 2:N:0:GTGAAA
GTAGTCCACGCCCTAAACGATGTCAACTGGTTGTTGGGTCTCTTCTGACTCAGTAACGAAGCTAACGCGTGAAGTTGACCGCCTGGGGAGTACGGCCTCAAGGATGCAACTCAAAGGAATTGACGGGGACCCGCACAAGCGGTGGAAGATGTGGTTTAATTCGATGCAACGCGAAAAACCTTACCCACCTTTGACATGTACGGAAGTTGACAGAGATGGCTTCGTACTCGAAAGAGAGCCGTAATACAGGGTCTGCATGGTCGTCGTCAGCCCG
+
@FFAFFD@FCG@@7E,C<@@FGGGGFEEFE;E@GGGCFGCGCGGGDGEFCGF<B<<AFG:6@@FGE7CC+444?EFGGCC:CF:4+B=?7?FEG7CC+=FFFF,4,,4C44EG@CF68D8D,3BDCCGBBEEG>7B;:4DE**@@C,@EC:=FC>*<,57@@ECC=/288/:)2235=):879*7;E)/.)9F5@6?@A?+((5><F@4*.6+;20.:FBF4758(-942041@B((,(*/4*5().=:()040<B).61))(-*))8>8).0)
@M02542:52:000000000-J9N43:1:1101:21609:2545 1:N:0:GTGAAA
GTAGTCCACGCCGTAAACGATGTCTACTAGCTGTTCGTGGTCTTGTACTGTGAGTAGCGCAGCTAACGCACTAAGTAGACCGCCTGGGGAGTACGGTCGCAAGATTAAAACTCAAATGAATTGACGGGGGCCCGCACAAGCGGTGGAGCATGTGGTTTAATTCGACGCAACGCGAAGAACCTTACCTACTCTTGACATCTACAGAAGACTGCAGAGATGCGGTTGTGCCTTCGGGAACTGTAAGACAGGTGCTGCATGGCTGTCGTCAGCTCGT
+
GGGGGFGGGGGGGGGFGGGGGGGGGFFGGGGGGGGGGGGEGGGFDCDFGGGGGGGGGGGGGGGFGFGGGGGFGGFGGGFGFGFGGGCGC@FGFFC@E+BFFCEGGEGFGDFFGGDFAF<FGGFFGGG7FEGGGGGGGGGGGGGCBF7FGGGGGGGEGGGE9FGG@FBEEGGFGGGGGGFGGCGEEFCEF?FGDDFFGCGCC=FGGCEGGGGDGGGFCC?7=E;*:CGFFGAFGGG:BDFGFFFA??E5;>FFFFFB441:FD<*9?B::)-65.
@M02542:52:000000000-J9N43:1:1101:18488:2551 2:N:0:GTGAAA
GTAGTCCACGCCGTAAACGATGTCTACTAGCTGTTCGTGGTCTTGTACTGTGAGTAGCGCAGCTAACGCACTAAGTAGACCGCCTGGGGAGTACGGTCGCAAGATTAAAACTCAAATGAATTGACGGGGGCCCGCACAAGCGGTGGAGCATGTGGTTTAATTCGACGCAACGCGAAGAACCTTACCTACTCTTGACATCTACAGAAGACTGCAGAGATGCAGTTGTGCCTTCGGGAACTGTAAGACAGGTGCTGCATGGCAGTCGTCAGCCCGG
+
GGFGGGGGGGGGGG:FGGGGGEGGGGGGGGGGGGGGGGGGGGGGGGGGGGGGGGGGGGGGGGGGGGGGGGGGGGGGGGGGGGGGGGGGGEDGGGGGGGGGGGGGGGGGGGGGGGGGGGGGGGGGGGGGG7EGGEG>CFGGFGD:EGGG=CGDFC<C5EGGFG>:CDGGFFGGE59E>54>FFFFFGC?F?@FFBFFA>F>FA4**676;C)4@CC;2**4)89=A>:F<5>?0>;BB?4*:AGC4<2?:<)0)523:<::(-42C<<:D4))05
@M02542:52:000000000-J9N43:1:1101:17861:2553 2:N:0:GTGAAA
GTAGTCCACGCCGTAAACGATGTCTACTAGCTGTTCGTGTCCTTGTGATGTGAGTAGCGCAGCTAACGCACTAAGTAGACCGCCTGGGGAGTACGGTCGCAAGATTAAAACTCAAATGAATTGACGGGGGCCCGCACAAGCGGTGGAGCATGTGGTTTAATTCGACGCAACGCGAAGAACCTTACCTACTCGTGACATCTACGGAAGACTGCAGAGATTCGGTTGTGCCTTCGGGAACCGTAAGACAGGTCCTGCATGGCCGACGTCAGCCCTG
+
GG9EFFGGGGGGGG7FGGEGFGGGGGGGGFGGGGGGGGGGGGGGGGGFGGGCFGGGGGGGFEGGGGGGGEGGGGGGGGGGGGGGFGFGDGEGGGDGFGGGGGGGGGGGGGGGGGGGGGGGGGGGGGGGGG>57CEGGGGGGGGGGGGF6*=FC,<CECFFF?+1+CEDDFDG3CBF3)05@?FGGG?6<?F)8865<:?<B28957)*0:72E6+.,:*)-)0<6((2)5>D:@BB9:?DC(9*)).54))1.222<><1((((11..5/)))0
@M02542:52:000000000-J9N43:1:1101:12750:2577 1:N:0:GTGAAA
GTAGTCCACGCCGTAAACGATGTCAACTAGCCGTTGGGAGCCTTGAGCTCTTAGTGGCGCAGCTAACGCATTAAGTTGACCGCCTGGGGAGTACGGCCGCAAGGTTAAAACTCAAATGAATTGACGGGGGCCCGCACAAGCGGTGGAGCATGTGGTTTAATTCGAAGCAACGCGAAGAACCTTACCAGGCCTTGACATCCAATGAACTTTCCAGAGATGGGTTGGTGCCTTCGGGAGCATTGAGACAGGTGCTGCATGGCTGTCGTCAGCTCGG
+
GGGGGGGFGEGGGGGGGGGGGGGGGGGGGGGGGFGGGGGGGGGGGGGGFGGFGGGGGGGGGGGGGGGGGGGGGGGGGGGGGGGGGGGGGGGGGGGGGGGGGGEGFGGGGGGGGGGGGGGGGGGGGGGGGGGGDGCEGGGGGGGEGGFGFGGGGGGGDGGGGGGGGGGGGGGGDGGGGDFFGCGGGGGGGGGGF6CFFGGCGFGGGGGFFGGGGGGGGGGGGGGGGC<FGGFFGEG>BCFCF?>3>?FGFGF?FDFFFFB?7CGFC???<?<FF)
@M02542:52:000000000-J9N43:1:1101:8410:2590 2:N:0:GTGAAA
GTAGTCCACGCCGTAAACTATGTCAACTAGCTGTTGGTTTCCTTGTGAACTAAGTAGCGCATCTAACGCAGTAAGTACACCGCCTGGGAACTACGGCCGCAAGGTTAAAACCAAAATCAATTGACGGGGGCCGGCACAAGGGGTGGAGAGTGTGGCTTAATCGTACGCAAGTAGAAAAACATTACCCCGTCTGGACAGCGCGGTAACGTTCAAAAGATGGAGTGGTGCCGTCGGGAACCCGGACACAAGGTTCGCTAGGGCTTCGGTCATCCGG
+
CF<FEEDF6,:F+7:B<<,CFF<A,<CF,,C,EC,,;,,,,,<<,CEE,,A6B@<,,6+6@,8@F<@F@++8:@?F9,:?,>>+:=CF,=,,9,?F++4@4@++9,AEF,,+,46,+,C?=F?,6+3+3+3++5@5*,,5,1>>C**4,*=@,,:*:,;,:,**0*2:8)*++3.;+0)5)7A+2?+)).)0)(*))()(0,()07//)92(+++)(2*.(00),-(*4,(-,52,-(-*)()1(.()4,1*-(((-01((.(.7*.0)**9)0
@M02542:52:000000000-J9N43:1:1101:11266:2604 1:N:0:GTGAAA
GTAGTCCACGCCCTAAACGATGTCAACTGGTTGTTGGGTCTTCACTGACTCAGTAACGAAGCTAACACGTGAAGTTGACCGCCTGGGGAGTACGGCCGCAAGGTTGAAACTCAAAGGAATTGACGGGGACCCGCACAAGCGGTGGATGATGTGGTTTAATTCGATGCAACGCGAAAAACCTTACCCACCTTTGACATGTACGGAATCCTTTAGAGATAGAGGAGTGCTCGAAAGAGAGACGTAACACAGGTGCTGCATGGCTGTCGTCAGCT
+
GGCEFGGGGEGGGGFGGGGFGDGGGGGGGGGGGGGGGGGGGGGGGGGGGGGGGGGFGGGGGGGGFFGGGEAEFEGGGGGGGGCFGCFGDCFGGGGGFEDEGGGGGGGFGFDDD8FGFFGGGGGCEEGECGGEGGGGEGGGG7@<F@A,FGGGGGFGGGCGG;FFCFCFFGGGGE@FEGGEEFDFGGGGGGGGGGGGFGGFCFGDEFGFGGGCFCGGGFF?CGGGCC>CCD>F<CD5@G*9>FGFDBFGFGF:?A<??<)(5<3<4(-3::0*
@M02542:52:000000000-J9N43:1:1101:20555:2608 2:N:0:GTGAAA
GTAGTCCACGCCCTAAACGATGTCAACTGGTTGTTGGGTCTTCACTGACTCAGTAACGAAGCTAACGCGTGAAGTTGACCGCCTGGGGAGTACGGCCGCAAGGTTGAAACTCAAAGGAATTGACGGGGACCCGCACAAGCGGTGGATGATGTGGTTTAATTCGATGCAACGCGAAAAACCTTACCCACCTTTGACATGTACGGAATCCTTTAGAGATAGAGGAGTGCTCGAAAGAGAGCCGTAACACAGGTGCTGCTTCGCTGTCGTCCGGCCG
+
GGCEFGFGGGGFGGGFGGGGGGGGGGGGGGGGEGGGGGGGGGGGGGGGGGGGGGGGGGGEGGGGGGGGGGGGGGGGGGGGGGGGGGGE:FGGGGGGGGGGGEGGGGGGGGGGGGGGGGGGGFGGGGEDCGGEGG8EEFGFEGEGGGGGGGGGGG8CEGFGB==FCGGC?A7DACBFEFE>FF46FCCBGFFFFFFC<)9AF:6<B>4@=F4A<E?4<D>))4;E:04:)(3(,<(41:(792D3643>:BF)8AB2)))-(,((*/0<))))05
@M02542:52:000000000-J9N43:1:1101:15507:2650 2:N:0:GTGAAA
GTAGTCCACGCCGTAAACGATGTCTACTAGCTGTTCGTGTCCTTGTGATGTGAGTAGCGCAGCTAACGCACTAAGTAGACCGCCTGGGGAGTACGGTCGCAAGATTAAAACTCAAATGAATTGACGGGGGCCCGCACAAGCGGTGGATGATGTGGTTTAATTCGACGCAACGCGAAGAACCTTAACTACTCTTGACATCTACGGAAGACTGCCGAGATGACGTTGTGCCTTCGGGAACCGTAAGACAGGTGCTGCGTGGATGTCGTTGGCTCTG
+
GFGGGGGGGGGGGGGGGGG>FCFADGGGGGDGFGGGEFF6FEEGEEG9EDGGFGFGDFG7+:F<AFG7E4>7FGFGGGGGFFGEGGFEGGGGGGCCFCC+>CFDFGGG,9>,CE@==>9933D,=C6CEEDCGGDC*>DF5=>E8C5,,0=C:,>3*32<:9<CC:/7>>E)57;E3.9>5(1:*:<*6=F?*-66))1)9<:3)076?F?F6:C:,/*)).))(-,0).))(0366?<3>1974?7F14/9)-),-37(3:(4*1))0/96)*
@M02542:52:000000000-J9N43:1:1101:22418:2658 1:N:0:GTGAAA
GTAGTCCACGCCGTAAACGATGTCTACTAGCTGTTCGTGTCCTTGTGATGTGAGTAGCGCAGCTAACGCACTAAGTAGACCGCCTGGGGAGTACGGTCGCAAGATTAAAACTCAAATGAATTGACGGGGGCCCGCACAAGCGGTGGAGCATGTGGTTTAATTCGACGCAACGCGAAGAACCTTACCTACTCTTGACATCTACGGAAGACTGCAGAGATGCGGTTGTGCCTTCGGGAACCGTAAGACAGGTGCTGCATGGCTGTCGTCAGCTCGT
+
GGGGGGGGGGGGGGGGGGGGGGGGGGGGGGGGGGGGGGGGGGGGGGGGGGGGGGGGGGGGGGGGGGGGGGGGGGGGGGGGGGGGGGGGGFGGGGGGGGGGGGGGGGGGGGGGGGGGGGGGGGGGGGGGGGGGGGGGGGGGGGGGGGGGGGGGGGGGGGGGGGGGGGGGGGGGGGGGGGGGGGGGFGGGGGGGGGGGGGGGGFGGGGGGGGGGGGGGGGGGEEGGGGGGGGFFGGGFFGGGFFGFFFGGFGGFF>FFFFFFFGGFGFFF:?<6B)
@M02542:52:000000000-J9N43:1:1101:12726:2665 2:N:0:GTGAAA
GTAGTCCACGCTGTAAACGATGCTAACTCGTTTTTGGGGATTTATCTTCAGAGACTAAGCGAAAGTGATAAGTTAGTCACCTGGGGAGTACGAACGCAAGTTTGAAACTCAAAGGAATTGACGGGGGCCCGCACAAGCGGTGGATTATGTGGTTTAATTCGATGATGCGCGAGGAACCTTACCAAGGCTTAAATGGGAATTGATCGGTTTAGAAATAGACCTTCCTTCGGGCAATTTTCAAGGTGCTGCATGGTTGTGGTAAGCCTGTGCCGTG
+
GGGFGGFGFGDGGEGGFGGGGGGGGGGGGGFGGGDGGGGGDFGGGGGGGGGGGGGGGFFGGGGGGFFGDGGGGGGGGFGGGGGGGGGGGGGGCEFC=CFGGGGGGGFGGGGGGGGGGGGGF9CEGG>EBEED7EGG5CEGEGGFD>F:DGEGCFFGD,B957CGGGGC4?*):CFFFFFFF@AFCC=AG4A:=6@F0862F?>76>3C3C?BGFGFAGGF2?F4(.)28:99>523A))*:<7*(5<FF:=??B4(4((,)).)**)9967>))
@M02542:52:000000000-J9N43:1:1101:22139:2674 2:N:0:GTGAAA
GTAGTCCACGCCGTAAACGATGTCTACTAGCTGTTCGTGGTCTTGTACTGTGAGTAGCGCAGCTAACGCACTAAGTAGACCGCCTGGGGAGTACGGTCGCAAGATTAAAACTCAAATGAATTGACGGGGGCCCGCACAAGCGGTGGAGCATGTGGTTTAATTCGACGCAACGCGAAGGACCTTACCTACTCTTGACATCTACAGAAGACTGCAGAGATGCGGTTGTGCCTTCGGGAACTGTAAGACAGGGGCTGCATGGCTGTCGTCAGCTCGG
+
GGGGGGGGGGGGGGGGGGGGGGGGGGGGGGGGGGGGGGGGGGGGGGGGGGGGGGGGGGGGGGGGGGGGGGGGGGGGGAFGGGGGFGGGGGGGGGGGGGGGGGGGGGGGGGGGGGGGGGGGGGGGGGGGDGGGDGGGEGGGGGGGGDGGDFGCFFGFGGGFFGFGGDEDFFGDDCBFFBFFFFFGGFGFF?F4=BFFAAF<F>A4FFFGFGB:7?C5::79>DFFFFFGD)5<6@BFFF:CCACFA<3;(()89:<())(,.-447>7))/0)57
@M02542:52:000000000-J9N43:1:1101:13115:2675 1:N:0:GTGAAA
GTAGTCCACGCCGTAAACGATGTTTACTAGCTGTTCGTGGTCTTGTACTGTGAGTAGCGCAGCTAACGCACTAAGTAGACCGCCTGGGGAGTACGGTCGCAAGATTAAAACTCAAATGAATTGACGGGGGCCCGCACAAGCGGTGGAGCATGTGGTTTAATTCGACGCAACGCGAAGAACCTTACCTACTCTTGACATCTACAGAAGACTGCAGAGATGCGGTTGTGCCTTCGGGAACTGTAAGACAGGTGCTGCATGGCTGTCGTCAGCTCGG
+
GGGGGGGGFEFGGGGGGGGGGGGGGGGGGGGGGGGGGGGGEGGGGGGGGGGGGGGGGGGGGGGGGGGGGGGEGGGGGGGGGCEGGGFGGGGGGGGGGGGGGGGGGGGAFGGGGGGGGGGGGGGGGGGGGGGGGGDFGGFFGGGFEGGGGGGGGGGFGGGGGGGGGGGGGGGGGGGDGGGGGGGGGGGCFFGGGGGGFCFGGFGGGG6?FFFGGCCGGGCGGGGGGGDFGFBFGGG>>CFGFFG>FFFDFG*)9<D?F9147DF?3(8::?<9>)
@M02542:52:000000000-J9N43:1:1101:19263:2677 1:N:0:GTGAAA
GTAGTCCACGCCGTAAACGATGTCTACTAGCTGTTCGTGGTCTTGTACTGTGAGTAGCGCAGCTAACGCACTAAGTAGACCGCCTGGGGAGTACGGTCGCAAGATTAAAACTCAAATGAATTGACGGGGGCCCGCACAAGCGGTGGAGCATGTGGTTTAATTCGACGCAACGCGAAGAACCTTACCTACTCTTGACATCTACGGAAGACTGCAGAGATGCGGTTGTGCCTTCGGGAACCGTAAGACAGGTGCTGCATGGCTGTCGTCAGCTCGT
+
GG>FGGGGGGGGGGFFGGGGGGGGGGGGGGGGGGGGGGGGGGGGGGGGGGGGGGGGGGGGGGGGGGFGGGGGGGGGGGGGGGGGGGGGGGGGGGGGGGGGGGGGGGGGGEFFGGGGGGGGGGGGGGGGGGGGGGGGGGGGGGGGGGGGGGGGGGGGGGGGGGGGGGGGGGGGGGGGGGGGGGGGGGGGGGGGGGGGGGGGGFGGGGGGGGGGGFGGGGGGEGGGGGGGGGFFGGGFFGGGEFGFFFGGFGGFFFFFFDFFGGGFGBBFBFFFE)
@M02542:52:000000000-J9N43:1:1101:11044:2683 1:N:0:GTGAAA
GTAGTCCACGCCGTAAACGATGCTAACTCGTTTTTGGGTTTTCGGATTCAGAGACTAAGCGAAAGTGATAAGTTAGCCACCTGGGGAGTACGAACGCAAGTTTGAAACTCAAAGGAATTGACGGGGGCCCGCACAAGCGGTGGATTATGTGGTTTAATTCGATGATACGCGAGGAACCTTACCAAGGCTTAAATGGGAATTGATCGGTTTAGAAATAGACCTTCCTTCGGGCAATTTTCAAGGTGCTGCATGGTTGTCGTCAGCTCGTGCCGTG
+
7FCGFGGGGGGGGG7:FFEGGEGFAFEFFGGG7FFFC@BBCGGEGGEEGGGG<FFGGGGGGGGGEEFFGGGFGGGGG<FEB=BC@CFGEGFE:FG7C:>FFFC?,AFFDCCGGF,AAFDEGGGGDEECEGEFGE@GGCFGFEEGGGGGFEGGGGGGFDGGCFFGGFFCFG**=5EFFFG?CF89CEGG?EGFF9ACC;C=EFCFGD5;DECF?CFGG?EEFGFFEEFG/*4>D7DBFGCFFF:27?GD*>CAF9<:?<BB<7DFC26>?:8B>3
@M02542:52:000000000-J9N43:1:1101:14466:2714 1:N:0:GTGAAA
GTAGTCCACGCCCTCAACGATGTCAACTGGTTGTCGGGCCTTCATTGGCTTGGTAACGTAGCTAACGCGTGAAGTTGACCGCCTGGGGAGTACGGTCGCAAGATTAAAACTCAAAGGAATTGACGGGGACCCGCACAAGCGGTGGATGATGTGGATTAATTCGATGCAACGCGAAAAACCTTACCTACCCTTGACATGTACGGAACCCTGCCGAGAGGTGGGGGTGCCCGAAAGGGAGCCGTAACACAGGTGCTGCATGGCTGTCGTCAGCTCG
+
GGGGGGGGGGGGGG8FGGGGGGGGGGGGGGGGGGGGGGGGGGGGGGGGGGGGGGGGGGGGGGCFFGGDGGGGGGGGGGGGGGGGGGGGGGGGGGGGGGGGGGGGGGGGGGGGGGGGGGGGGGGGGGGGGGGGGGGGGGGGGGGGGGGGFGGGGGGGGGGGGGGGGGGGGGGGGGGEGGGGGGGGGGGGGGGGGGGGGGGGGFGGGGGGGGGGGGGCGGG5FEEGGGGFDGB>CGGDFEGGEFGBFFGG>CCBFFFFFFFFGGGFGFFFFFFFF@
@M02542:52:000000000-J9N43:1:1101:15672:2751 2:N:0:GTGAAA
GTAGTCCACGCCGTAAACGATGTCTACTAGCTGTTCGTGGTCATGCACTGTGAGTAGCGCAGCTAACGCACTAAGTAGACCGCCTGGGGAGTACGGTCGCAAGATTAAAACTCAAATGAATTGACGGGGGCCCGCACAAGCGGTGGAGCATGTGGTTTAATTCGACGCCACGCGAAGAACCTTACCTACTCTTGACATCTACAGAAGACTGCAGAGATGCGGTTGTGCCTTCGGGAACTGTAAGACAGGTCCTTCATGGCTGTCGTTACCGCGG
+
GGGGGGGGGGGGGGGCGGGGGGGGGGGGGGGGGGGGGGGGFGGGGFFFGFGGGGGGGDFGGGGGGGGGGGGGG8FGGFGGCGGGGGFGEDGGGGEGGGGGGGGF:EFFGGGGGGGGGGGGGGGGFGGGGGGGCGGD5CEGGGGG>G:EC5FDGGF:@:DFFEFF74*)):73;59:>3?FFFFCF9F?G?FFFA6:<A?>F9AGFF)<5*80@<95(*2625>D>:?GF268:BFFFB24:A?:434<8A)*))-444)..(,5**0))*))5)
@M02542:52:000000000-J9N43:1:1101:13866:2776 2:N:0:GTGAAA
GTAGTCCACGCCGTAAACGATGTCTACTAGCTGTTCGTGTCCTTGTGATGTGAGTAGCGCAGCTAACGCACTAAGTAGACCGCCTGGGGAGTACGGTCGCAAGATTAAAACTCAAATGAATTGGCGGGGGCCCGCACAAGCGGTGGAGCATGTGGTTTAATTCGACGCAACGCGAAGAACCTTACCTACTCTTGACATCTACGGAAGACTGCAGGGATGCGGTTGTGCCTTCGGGCACCGTAAGGCAGGTGCTGCATGGCTTGCGTTAGCCTGG
+
GGGGGGGFGDGGGGGGGGGGGCFGGGGGGGGGGGFEGGGG?FGGGGGGGGDGFGGGFF@F77FFGCGGGGGGGGDFGDFGGEFGGGDGGGGG?FCFECEEEGGFGGDFFGD=FF8EDGFEGGGGFGDGGDE*BCE55CCGGGGBBDF7CFGGC7BC:FG7AFF5?DGGB;=D>D>EEFFFFFFGDFC@*9F*1<BFADFBFF:D>5)*)284++0),9CB;FFD((-2)-..(04(((-998D*)(()44604<2()-4(,((-)1.).*)/)0
@M02542:52:000000000-J9N43:1:1101:12956:2802 2:N:0:GTGAAA
GTAGTCCACGCCGTAAACGATGTCTACTAGCTGTTCGTGGTCTTGTACTGTGAGTAGCGCAGCTAACGCACTAAGTAGACCGCCTGGGGAGTACGGTCGCAAGATTAGAACTCAAATGAATTGACGGGGGCCCGCACAAGCGGTGGAGCATGTGGTTTAATTCGACGCAACGCGAAGAACCTTACCTACTCTTGACATCTACAGAAGACTGCAGAGATGCGGTTGGTCCTTCGGGAAATGTAAGACAGGTGCTGCAAGGCTGGCCTCCGGTCGG
+
GGGFGGGGGGGGGGGGGGGGGGGGGGGGGGGGGGGGGGGGGGGGGGGGGGGFFGGGGGGGGGGGFGGGGGGGGGGGGGGGGGGGGGGGGGGGGGGGGGGDGGGGGGG9FGGGGGFGGGGGGGGGGCEGGGGGGCGGGGGFFEGCEGFGGGGGGGGGF,8EFGG5CDGG>EGDFG@FBFFFFFFGFGGFGFFF?)9@FA?AFD2086)8:D,8EC75<:2-1>:EF0(*4496<@>6>0)*05*:)4(0(-)/.))()),4(,((**)0))07>)
@M02542:52:000000000-J9N43:1:1101:19859:2808 1:N:0:GTGAAA
GTAGTCCACGCCGTAAACGATGTCAACTAGCCGTTGGGTTCCTTGAGAACTTAGTGGCGCAGCTAACGCATTAAGTTGACCGCCTGGGGAGTACGGCCGCAAGGTTAAAACTCAAATGAATTGACGGGGGCCCGCACAAGCGGTGGAGCATGTGGTTTAATTCGAAGCAACGCGAAGAACCTTACCTGGCCTTGACATGCTGAGAACTTTCCAGAGATGGATTGGTGCCTTCGGGAACTCAGACACAGGTGCTGCATGGCTGTCGTCAGCTCGG
+
GG<FGGGGGGGGGGEFGGGGGGGGGGGFGGGGGGGGGGGGGGGGGGGGGGGGGGGGFGGGGGGGGGGGGGGGGGGGGGGGGGGGGGGGEEGEGGGGGGGGGGGGGGGGGFGGGGGGGGGGGGGGGGGGGGGGGGGGGGGGGGGGGDCFGGGGGGGGGGGGGGGGGGGGGGGGGG>GGGGGGGGGGGGFFFFGFGGGGGGGGFFGGFGGGGFGGGGGGFGFGGGGGGGGGGFFGGGFFGGGFFGFFBCF7CC>FA>>><7?GD<FG??<F>)9>)
@M02542:52:000000000-J9N43:1:1101:6411:2822 1:N:0:GTGAAA
TAGTCCACGCCGTAAACGATGTCTACTAGCTGTTCGTGTCCTTGTGATGTGAGTAGCGCAGCTAACGCACTAAGTAGACCGCCTGGGGAGTACGGTCGCAAGATTAAAACTCAAATGAATTGACGGGGGCCCGCACAAGCGGTGGAGCATGTGGTTTAATTCGACGCAACGCGAAGAACCTTACCTACTCTTGACATCTATGGAAGACTGCAGAGATGCGGTTGTGCCTTCGGGAACCGTAAGACAGGTGCTGCATGGCTGTCGTCAGCTCGTG
+
GGGGGGGGGGGGGGFFGGGGGGGGGGGFGGGGGGGGGGGGGGGFGGGGGGGGGGGGGGGGGGGAFGGGGGGGGGGGGGGGGGGGGGGGGGGGGGGGGGGGGGGGGGGGGGGGGGGFGGGGGFGGEGGEGGEFGGGGGGGCGGG7FGGGGGFGGGGGFGGGGGGGGGGGEGGGGGGGGGGGGGGGGGGFGEGE9EFFFGGGGFGGGGGEGGFGG?FGGGFGGGDEGEGGGF>:DGDFFF<DFFGFF06C?74>FFFFFF?<3*78C???:AFFBF
@M02542:52:000000000-J9N43:1:1101:16443:2826 2:N:0:GTGAAA
GTAGTCCACGCCGTAAACGATGTCTACTAGCTGTTCGTGTCCTTGTGATGTGAGTAGCGCAGCTAACGCACTAAGTAGACCACCTGGGGAGTACGGTCGCAAGATTAAAACTCAAATGAATTGACGGGGGCCCGCACAAGCGGTGGAGCATGTGGTTTAATTCGACGCAACGCGAAGAACCTTACCTACTCTTGACATCTACGGAAGGCTGCAGAGATGCGGTTGTGCCTTCGGGAACCGTAAGACAGGTGCTGCATGGCTGTCGGCAGCTCGG
+
GGCGEGGEGGGGGG@BFGGGGGGGGGGGGFGGGGGGGG?CFFGGGGGGGGGGGGGDGGGGGGGGGGGGGGGGGGGGGGGGGGGGGGGFGGGGGGGGGGGGGGGFGGGGGGGGGGGGGGGGAD99@EGGGGGGGGGGGGGGGE>ECDGGGFGGGGGEGGFGFGGGFDC55AGD:C>3>D4750?*>FGFC??==)=FAFF)*6698>EEFG0:8+<F(7:47>5@BF<FFFA?:DF06?69<33/.<(715)).6).4)2:?(()*).75<)<))
@M02542:52:000000000-J9N43:1:1101:20071:2858 2:N:0:GTGAAA
GTAGTCCACGCCGTAAACGATGTCTACTAGCTGTTCGTGTCCTTGTGATGTGAGTAGCGCAGCTAACGCACTAAGTAGACCGCCTGGGGAGTACGGTCGCAAGATTAAAACTCAAATGAATTGACGGGGGCCCGCACAAGCGGTGGAGCATGTGGTTTAATTCGACGCAACGCGAAGAACCTTACCTACTCTTGACATCTACGGTAGACCGCAGAGATGCGGTTGTGCCTTCTGGAACCGTACAACAGGTTCTGCATGGCTGTCGTCCGCGCGG
+
GGF9FFFGGGGGDC@FFDCGFGGFGGGGGGFGGGGFGGFFFGGCGGECFFFBGGFGGGGGGGGGGFGCFCEGG8FFG9FFD=7FCEGGGGGGGCC7F6F@C:FFGGGGDFCF@FFAFDFGF,36=EGEGGGCE8CEGCF8@E5BCD46:5<CC,<FGEGFFECCFDCD)./:8),<7)<>F?FFF<C6<9?=F2F?A26:*)(*)0.</*((:*8)40*<9>FD(((2462))14).3()1,1*.2(74)*/).)))-.3((4)995))))).<
@M02542:52:000000000-J9N43:1:1101:9764:2858 2:N:0:GTGAAA
GTAGTCCACGCCGTAAACGATGTCTACTAGCTGTTCGTTTCCTTGTGATGTGAGTAGCGCAGCTAACGCACTAAGTAGACCGCCTGGGGAGTACGGTCGCAAGATTAAAACTCAAATGAATTGACGGGGGCCCACACAAGCGGTGGAGCATGTGGTTTAATTCGACGCAAAGCAAAGAACCTTACCTACTCGTGACCGCTACGGAAGACAGCAGAGATGCGGTTGGGCCTGTGGGAACCGGTAGACAGTCGCTGTAATGCTGTCGTCAGCCCGG
+
@F7BFGDFFGGG:@@@D<7@F<CEFF<CFFGFGEFFG:6C,6<FEE8EFEFE@FF,FFGFGGGFA<<F7CCGCF=9FFCFFDEGGGGFGGGED?FDF>F++6+=>FGFF9@E,8,B=@DDA@E=9CEGGG5**1>CEEGGF5BEEC8,,=9FGGG,;8C7@7+:73CC))22;*.;A605A(*:*0+0*76)7<:54(.4<>(93).*.*((22*)(:>),<>D0((/8:0))7,326<G)()/)<A4-))044())-.))-.8*1)))))))0
@M02542:52:000000000-J9N43:1:1101:18637:2863 1:N:0:GTGAAA
GTAGTCCACGCCGTAAACGATGTCTACTAGCTGTTCGTGTCCTTGTGATGTGAGTAGCGCAGCTGACGCACTAAGTAGACCGCCTGGGGAGTACGGTCGCAAGATTAAAACTCAAATGAATTGACGGGGGCCCGCACAAGCGGTGGAGCATGTGGTTTAATTCGACGCAACGCGAAGAACCTTACCTACTCTTGACATCTACGGAAGACTGCAGAGATGCGGTTGTGCCTTCGGGAACCGTAAGACAGGTGCTGCATGGCTGTCGTCAGCTCGT
+
GGGEFFFGGGGGGGGGGGGGGGGGGGGGGGGGGGGGGGGGGGGGGGGGGGGGGGGGGGGDGGGGGGGGGGGGGGGGGGGGFGGGGGGFGGGGGGGGGGGGGGGGGGGGGFGGGGGGGGGGFFGGGGGGGGGGGGGGGGGGFGGGGGGGGGGGGGGGGGGGGGFGFGGGGGGGGGGGGGGGGGGGGGGFGFGGGGGGGGGGCFGG5DGGGGGGGGGFGC7AEGEGGGGGGGA=FCD@BFGGFFGBFFF<FFGFFF2(-62<FGC6FFF:6246@7
@M02542:52:000000000-J9N43:1:1101:11575:2881 2:N:0:GTGAAA
GTAGTCCACGCCGTAAACTATGTCTACTAGCTGTTCGTGGTCTTGTACTGTGAGTAGCGCAGCTAACGCACTAAGTAGACCGCCTGGGGAGTACGGTCGCAAGATTAAAACTCAAATGAATTGACGGGGGCCCGCACAAGCGGTGGAGCATGTGGGTTAATTTGACGCAACGCGAAGAACCTTACCTACCCTTGACATGTAGCGAAGATTGTAGAGATACGTATGCGCCTTTGGGAATGCTAAGTAAGGTGTTGCATGGCTGTAGCTAGCCTCG
+
GGGGFFGGGGC8@C7FGC,CF<FGA@EFDEEFECFAFGF>6CFGAFGGFFGDEAFGGFGGGDGE5?6?C>FC<=EFE,F<FCFCE+B++:C?8FF7ACGCFEED,9A,FFGEFFFGG;,7@F=;+6@+=+**48**=FFGFE*14?*=C5<,==9*=;*47<+++1/*8>5<35655>6;F??F<4?FC)594,66):*)/::C@EB;@F)6C0+*)0*.21*7,),5?0())01(7()**6**)))0)6)*-.)))).8((.)0***/))*))
@M02542:52:000000000-J9N43:1:1101:22130:2881 2:N:0:GTGAAA
GTAGTCCACGCCGTAAACGATGTCTACTAGCTGTTCGTGGTCTTGTACTGTGAGTAGCGCAGCTAACGCACTAAGTAGACCGCCTGGGGAGTACGGTCGCAAGATTAAAACTCAAATGAATTGACGGGGGCCCGCACAGGCGGTGGAGCATGTGGTTTAATTCGACGCAACGCGAAGAACCTTACCTACTCTTGACATCTACAGAAGACTGCAGAGATGCGGTTGTGCCTTCGGGGACTGTAAGACAGGTTCTGCATGGCTGTCGTCAGCTCGG
+
GGGGGGGGGGG?CEFBFGFGGGGFFFCFGGGGGGGFEGGGGGGGGGGGGGGGGGGG<FEGGGGGGGGGGGGGGGGGGDGGGGGGGGDFGGGEGCEGGGGGDGGGCFGFGGGGGGFGGGGGFFEFGG6@GGGCEGGGGGGEGGGEGG>FFC?E9CFGGGG96>FGGGGD3):C:C9:)56>>?6F479?<?7667FFDFFF6:AC*;6CF>?BFCFF:026;:7373<GFFFF(7;(901726F>)43;6<**444)644(,2:7**8.)9*)).
@M02542:52:000000000-J9N43:1:1101:21958:2889 2:N:0:GTGAAA
GTAGTCCACGCCGTAAACGATGTCTACTAGCTGTTCGTGGTCTTGTACTGTGAGTAGCGCAACTCACGCACTAAGTAGACCGCCTGGGGACTACGGTCGCAAGATTAAAACTCAAACGAATTGACGGGGGCCCGAACAAGCGGTGGAGCATGTGGTTTAATTCGACGCAACGCGAAGAACCTTACCTACTCTCTACTTCTACAGAAAACTACAGAGATGCGGTTGTGACTTCGGGAACTGTAAGCAAGGTGCGTCATGGCGTGTGTCAGCTCTG
+
E<,FGF9<FC7F++B,:FFEFEFFEG9F9<,CFGCGGG,,C:FFFEEFF<AF9A@,AF@+6+89,5B,B=CFF,,:AB9,,@@+?4B+:C+:@EF>FGGG>++:=FGF9,6,38DF+6++6D,3=8=F7@858C*>8*6D5*:B:/*,,4?FF?9FCF6?135AF<*))0:C)8935>F4).*29C97*9?4))9@))/44<)**0)*0*))3++),*2),))0-2(*--6).5(4717C*6**.-()(4))-4(-3))4((-(****1/99*9
@M02542:52:000000000-J9N43:1:1101:24085:2905 2:N:0:GTGAAA
GTAGTCCACGCCCTAAACGATGTCAACTGGTTGTTGGGTCTTCACTGACTCAGTAACGAAGCTAACGCGTGAAGTTGACCGCCTGGGGAGTACGGCCGCAAGGTTGAAACTCAAAGGAATTGACGGGGACCCGCACAAGCGGTGGATGATGTGGTTTAATTCGATGCAACGCGAAAAACCTTACCCACCTTTGACATGTACGGAATCCTTTAGAGATAGAGGAGTGCTCGAAAGAGAGCCGTAACACAGGTTCTGCATGGCCGTCGTCAGCTCG
+
GGGGGGGGGGGGGGGGGGGGGGGGFGGGGGGGGGGGGGGGGGGGGGGGGGGGGGGFGGEFGGGGGGGGGGGGGGGGGGGGGGGGGGGGGGGGGGGCFGGDGGGFGGGGGGGGGDEFGGFGFGGFGGEEEGGEGDGGGGGGGG>BCC9C::C:7CG5CGGGFBECFGGGBF=DFGFF5;::FFFGFGGBDFFFF2?FFFFF?109D34@?F4AC@FF>D74AFF>?:)*)39BFFFFFBF4/(9C<B?FFBF*4)6>D))21((-1))).87*0)
@M02542:52:000000000-J9N43:1:1101:15290:2943 2:N:0:GTGAAA
GTAGTCCACGCCCTAAACGATGTCAACTGGTTGTTGGGTCTTCACTGACTCAGTAACGAAGCTAACGCGTGAAGTTGACCGCCTGGGGAGTACGGCCGCAAGGTTGAAACTCAAAGGAATTGACGGGGACCCGCACAAGCGGTGGATGATGTGGTTTAATTCGATGCAACGCGAAAAACCTTACCCACCTTTGACATGTACGGAATCCTTTAGAGGTAGAGGAGTGCTCGAAAGAGAGCCGTAACACAGGTGCCGCATTGCTGTCCGCAGCACG
+
GGGGGGGGGGGGGGGGGGGGGFGGGGGGGGGGGGGGGGGGGGGGGGGGG9FFGGGGGGGGEGGGGGGGGFGGGGGGGFGGGGGGGGGGGGGGG>FGGGDEEGGFGGGGGGGGGGGGGGGDGGGGGCDCGCEGGGG8@CDCCGECC*DFEECE9CBFGGGGF@@CFDGFFFEG5>>EEFB:A@6CG4658)AAFC++6<FF4(35BF?C/?A<+3+))*0)67))424*6<(4()38<0(9D?DD<BF51:*/.((410()))))**).0.))0)
@M02542:52:000000000-J9N43:1:1101:10628:2945 2:N:0:GTGAAA
TAGTCCACGCCGTAAACGATGTCTACTAGCTGTTCGTGGTCTTGTACTGTGAGTAGCGCAGCTAACGCACTAAGTAGACCGCCTGGGGAGTACGGTCGCAAGATTAAAACTCAAATGAATTGACGGGGGCCCGCACAAGCGGTGGATGATGTGGATTAATTCGATGCAACGCGAAAAACCTTACCTACCCTTGACATGCCACTAACGAAGCAGGGATGCATTAGGTGCCCGAAAGGGAAAGTGGACACAGGGTCGGCACTGCCTGCCTCAGCCC
+
GGGGGGGGGGGGGGGGGGGGGGGGGGGGGGGGGGGGGGGFGGGGFFGGFGGGGGGGGGGGGGGGGGGGGGGGGGGGGGGGGGGGGGGGGGGGGGGGGGGGGGGGGGGGGGGGGGGGGGGFFGGGGG>EGGECGGDEGFGGGG>:EC9CGFFGGGGGGGFGFGGGGGGGFFGGFGB)5AE>FFFGGG?6<F4FFF?*47F?4)47FFFE>C9>0**0.1*)<FF492274B?>>)(2<61C*-2><()7:2F).4(((4(,5),.*1.//)0/))
@M02542:52:000000000-J9N43:1:1101:13288:2977 2:N:0:GTGAAA
GTAGTCCACGCCGTAAACGATGTCTACTAGCTGTTCGTGGTCTTGTACTGTGAGTAGCGCAGCTAACGCACTAAGTAGACCGCCTGGGGAGTACGGTCGCAAGATTAAAACTCAAATGAATTGACGGGGGCCCGCACAAGCGGTGGAGCATGTGGTTTAATTCGACGCAACGCGCAGAACCTTACCTACTCTTGACATCTACAGAAGACTGCAGAGATGCGGTTTTGCCTTCGGGAACTGTAAGACAGGTGCTGCATGGCTGTCGTCCGCCTGG
+
GGGGGGGGGGGGGGGGGGGGGGGGGGGGGGGGGGGGGGGCGGGGGGGGGFFFGGGGGGGGGGGGGGGGGGGGGGGFFGCFFEGGGGGGGDGGGGGEGGGGGGGG?FGGGGGGGGGGGGGGGFDGGGGGGGGGEGGEEGGGGGGEGG>?=FCCBCEGGGGGFGGGFDGGBFED:7(8>3?FFFFGGGF@F@66BD?FFF*.*.-**9485:7<E89)(:0<>@D51((234:):EFB><?C:6?*)5(044)).)5>)).2(:12CF>))).87)
@M02542:52:000000000-J9N43:1:1101:22705:2992 2:N:0:GTGAAA
GTAGTCCACGCCGTAAACGATGTCTACTAGCTGTTCGTGGTCTTGTACTGTGAGTAGCGCAGCTAACGCACTAAGTAGACCGCCTGGGGAGTACGGTCGCAAGATTAAAACTCAAATGAATTGACGGGGGCCCGCACAAGCGGTGGAGCATGGGGTTTAATTCGACGCAACGCGAAGAACCTTACCTACTCTTGACATCTATCGAAGATTGTAGAGATACCATTGTGCCTTCGGGAAGGCTAAGACAGGTTCTGCATGGCTGTCGGCAGCTCGG
+
GGFCFGGEFDGFGFEFD<FFDGCFGGDFDGGGGGFGGFGGFFGGGGDFGGGGCFFFFCCDEGGGGGGC@>FFGGGGGGEFGGGGGFCCF7>FEDCCEGGGECGDGEGGCFGGGGGGGA9FFGGFGCCEGGGE7CCC8<>FGGGGGGFF,=99,*:ECEGGCC95787CBECDDD(7:5))7(927D+*94?F1)*94>6-9))/)));**39C7+967:))**946)2644,3@>9(((*2)*08,4@13*1)).6)6(.(4421))))007;>
@M02542:52:000000000-J9N43:1:1101:11176:3032 1:N:0:GTGAAA
GTAGTCCACGCCGTAAACGATGTCTACTAGCTGTTCGTGTCCTTGTGATGTGAGTAGCGCAGCTAACGCACTAAGTAGACCGCCTGGGGAGTACGGTCGCAAGATTAAAACTCAAATGAATTGACGGGGGCCCGCACAAGCGGTGGAGCATGTGGTTTAATTCGACGCAACGCGAAGAACCTTACCTACTCTTGACATCTACGGAAGACTGCAGAGATGCGGTTGTGCCTTCGGGAACCGTAAGACAGGTGCTGCATGGCTGTCGTCAGCTCGG
+
GGGGGGGGGEGGGGCFGGGGGGGGGGGGGGGGGGGGGGGGGGGGGGGGGGGGGGGGGGGGGGGGGGGGGGGGGGFGGGGGGGGGGGGGGGGGGGGGGGGGGGGGGGGGGGGGGGGGGGGGGGGGGGGGGGGGGGGGGGGGGGGGGGGGGGGGGGGGGGGGGGGGGGGGGGGGGGGGGGGGGGGGGGGGGGGGGGGGGGFGGFGGGGGGGGGGGFFGGGGGGGGGGGGGGGFFGGGFFGGGFFGBFFGGFG6:FBFFFFB?GDFFG?BFFFFFB)
@M02542:52:000000000-J9N43:1:1101:23127:3044 2:N:0:GTGAAA
GTAGTCCACGCCGTAAACGATGTCTACTAGCTGTTCGTGTCCTTGTGATGTGAGTAGCGCAGCTAACGCACTAAGTAGACCGCCTGGGGAGTACGGTCGCAAGATTAAAACTCAAATGAATTGACGGGGGCCCGCACAAGCGGTGGAGCATGTGGTTTAATTCGACGCAACGCGAAGAACCTTACCTACTCTTGACATCTACGGAAGACTGCAGAGATGCGGTTGTGCCTTCGGGAACCGTAAGACAGGTGCTGCATGGCTGTCGTCAGCTCGG
+
GGGGGGGGGGGGGFGGGGGGFFGGGGGGGGGGGGGGGGFGGGGGGGGGGGGGFGGGGGGGGEGGGGGGGGGGGFFGGGGGDGGGGGGGGGGGGGGGGGGGGGGGEFGFGFGGGFGGGGGGGGDGFCEGGGDCEGG*C@FCFGGCCC5?FGGG=FGGGGGGFGGFGG=DBFGDFC07BB?FFB?FGGGFGFFFB>FFFFFF?9?GF>>C<C:0<<FFBGD4(85>;:?G<4:8(7(26?:CGFG*-4?FFF4?BA<7A2::(232715)8)*)0)
@M02542:52:000000000-J9N43:1:1101:12053:3045 2:N:0:GTGAAA
GTAGTCCACGCCTTAAACGATGTCTACTAGCTGATCGTGGTCTTGTACTGTGAGTAGCGCAGCTAACGCACTAAGTAGACCGCCTGGGGAGTACGGTCACAAGATTAAAACTCAAATGAATTGACGGGGGCCCGCACAAGCGGTGGAGCATGTGGTTTAATTCGACGCAACGCTAAGAACCTTACCTACCCTTTACATCTCAAGAAGTCTGCAGAGCTACGGTGGGTCGTTCGGGATCTGTAAGACCGGCGCCTGCATGCTGGCGTCGGCTAGG
+
GGAC@FGF@FGF,BCEFAC:FFFGG<CF<FCGG,C,6CFDD,6,CCE<FAFEGGFFEF+67@@FFGGGGCEEFG8EFFGGC>:FF,,A++@FFFGGFC7<E9<,AFAFF;,9,>=9=E;DFF99DE>F7:8CCGDEEC,@CCCC*75?,7,92=F2=2*=9,,74/4/88?DEC(8)*+0),*+;<C600.*0)+11)+.+.)*1))01*6)0++)(**)(07),,(2(,-4(04,(()2*-*:))()-().((-(,))).)((115)0))))0
@M02542:52:000000000-J9N43:1:1101:22549:3046 2:N:0:GTGAAA
GTAGTCCACGCCCTAAACGATGTCAACTGGTTGTTGGGTCTTCACTGACTCAGTAACGAAGCTAACGCGTGAAGTTGACCGCCTGGGGAGTACGGCCGCAAGGTTGAAACTCAAAGGAATTGACGGGGACCCGCACAAGCGGTGGATGAGGTGGTTTAATTCGATGCAACGCGAAAAACCTTACCCACCTTTGACATGTACGGAATCCTTTAGAGATAGAGGAGTGCTCGAAAGAGAGCCGTAACACAGGTGATGCATGGACGTTGTGAGTTCG
+
GGGGGGEFGGGGGFFFGFCGGFGFFGGGGGGGGGGGGCFFCGGDCFGGGFCGGGGFGG@CCEFGGGGGDGGGGFGGGFGGGGDGFFGGGGGGGGG>FGGE@F@BEGGGGGGGE8A,?DDBFC=,:8CEGCEEGEECEFGGGGC5:*288,8<?CCCFECFB7EDFCEDFAEGFD2BD555?<6>FGFF<FFFFDFF23=<9((/8)00@CBF??EB97><AFFFF:<*-3931.18(4(09?GC0<?FB?7)-))).:)())-,**0)/9/86)
@M02542:52:000000000-J9N43:1:1101:21771:3051 2:N:0:GTGAAA
GTAGTCCACGCCGTAAACGATGTCTACTAGCTGTTCGTGGTCTTGTACTGTGAGTAGCGCAGCTAACGCACTAAGTAGACCGCCTGGGGAGTACGGTCGCAAGATTAAAACTCAAATGAATTGACGGGGGCCCGCACAAGCGGTGGAGCATGTGGTTTAATTCGACGCAACGCGAAGCACCTTACCTACTCTTGACATCTACAGAAGAATGCAGAGATTCGGGTGTTCCTTCGGGAACTGGAAGACAGGTGCAGCATGGGATTCGTCGCGTCGG
+
GGCEGFFGDGGD:CBCE<@FFDFGGGGGGCGGGGGGGGCCFEEFFFGGGCFGFFFGGGGGGGGGGGCFGEGEGGGGGFFAFGGG7FGGG7=?FDFGCEEC:>:DGGGFGGGG?AECGFGGFFGGGGGGGGG5EGC>>:FFGGGGGG8=,5CF:7C38E<:7C+11*>CD>/>BDFB))0)039C7>GF<*9*929:-)999449?F6<)0)-<+0)12*.-7)842(0))-.(0((,(,9*.9*((..2))0)))..<7(((()1*)))))0))
@M02542:52:000000000-J9N43:1:1101:20503:3054 2:N:0:GTGAAA
GTAGTCCACGCCGTAAACGATGTCTACTAGCTGTTCGTGGTCTTGTACTGTGAGTAGCGCAGCTAACGCACTAAGTAGACCGCCTGGGGAGTACGGTCGCAAGATTAAAACTCAAATGAATTGACGGGGGCCCGCACAAGCGGTGGAGCATGTGGTTTAATTCGACGCAACGCGAAGAACCTTACCCACTCGTGACATCTACCGAAGACTGCAGAGATGCCGTTGTGCCTTCGGGAACTGTAAGACAGGTCAGGCATGGGCTGCGTCAGCCCGG
+
CFGGGGGGGGDGGGC@FFGGGGFGFGGGGFFGGFGGGGG7F@@FGGGGGGFG9FFCGG+C:@FGCFGGGCCEGFGGGFGGGGEBCG@FGGG:FFFC<ECEGG7BEFFGGGGEGDGGFDGGD9==?ECFGECEEGGG>FDFFECGED*/<CFGGGG8:BFGFFF59CGCDE*)5>6@))0.5:F709+9C47)8:?3))9<FA))00):5C?:E8+0(:7<)77>?<6=:4)5:399(()**.7*),()44)).(81),(((((-/*).56)).8
@M02542:52:000000000-J9N43:1:1101:14211:3061 2:N:0:GTGAAA
GTAGTCCACGCCCTAAACGATGTCAACTAGTTGTCGGGTCTTCATTGACTTGGTAACGTAGCTAACGCGTGAAGTTGACCGCCTGGGGAGTACGGTCGCAAGATTAAAACTCAAAGGAATTGACGGGGACCCGCACAAGCGGTTGATGATGTGGATTAATTCGATGCAACGCGAAAAACCTTACCTACCCTTGACATGTATGGAACCCTGATGAGAGGTGGGGGTGCCCGAAAGGGATCCATAACCCAGGTTCTTCATGGCCGTCGTTAGCGCG
+
GE@FGG@FGGGG>@FFGFCEGFEDEEFGGGGGGCF7FCEDCFGFGGGFCFFFFGFFGC8FEGGGGGDGGGGGFFGGFGGGDGGGGF<FFGGEFGDGFEEGGDA<FGFFGGG@ACFD6B,,@>AFG6>CE@CCGCEGGGFCEG1*49D,5=C,2=DEE?FGFGF,CCE*825?5595A535A;FGGCCF4A=?F>F?2<9<F5(299>AFF()+++*)**-4B>B>32C7(2((836?(-*2:7*5(().8)*)))).:620(4(/10))0/).)
@M02542:52:000000000-J9N43:1:1101:8122:3084 2:N:0:GTGAAA
GTAGTCCACGCCCTAAACGATGTCAACTGGTTGTTGGGTCTTCACTGACTCAGTAACGAAGCTAACGCGTGAAGTTGACCGCCTGGGGAGTACGGCCGCAAGGTTGAAACTCAAAGGAATTGACGGGGACCCGCACAAGCGGTGGATGATGTGGTTTAATTCGATGCAACGCGAAAAACCTTACCCACCTTTGACATGTACGGAATCCTTTAGAGATAGAGGAGTGCTCGAAAGAGAGCCGTAACACAGGTGCTGCATGGCTGGCGTCAGCTCG
+
GGGGGGFGGGGFFGGGGGDEGGGGGGGGGGGGGGGGGEGGCGCGGFFEEEGGGGGGGGGGEGGGFGGGGFGDGGGGGDFFFGGGGGGGCGGGFGG7CEEGGGGFFGFFFGGC=DFA6>DFD9ECDGGECC;EEEGGGGFG>C*>>C,=CEFFFGGGGGFF8=@9CCGGFFE:>C@>555>FEFG4CFFCFFFF<@FB77A=?9C:0?F6*6<F++06>><>7>)4:2>)49??)4<((3*919D14:FF<*)544)8<<<B<B(*170.7)*))
@M02542:52:000000000-J9N43:1:1101:22545:3093 2:N:0:GTGAAA
GTAGTCCACGCCGTAAACGATGTCTACTAGCTGTTCGTGTCCTTGTGATGTGAGTAGCGCAGCTAACGCACTAAGTAGACCGCCTGGGGAGTACGGTCGCAAGATTAAAACTCAAATGAATTGACGGGGGCCCGCACAAGCGGTGGAGCATGTGGTTTAATTCGACGCAACGCGAAGAACCTTACCTACTCTTGACATCTAGCGAAGACTGCAGAGATGCGGTTGTGCCTTCGGGAACCGTAAGACAGGTGCTCCATAGCTGTCGTCAGCTCGG
+
FG<FGGGFGGGGGEFBFF7@FFEFEGFGGGGGGFFGGGFFDAFGFGGGGGGGGGGGFGGG@FCGAFGFGGGGGAEF?<<FGGDDFGGGGCDGFEEFFGGGGGGFGGGGFGGG9DFGFEFAFGGGGGDGGGGGGGCECCE>CGEG>DFFFFF7CCFCGFGGFF7?@DCDF>EGEGF:5>FFF?B:DGGFGFF4@A?@>4FA8))1<.);7::0E8+).2*)25059:(*6>ABFE027:3)*(/9:8:7?<79))).)).))-:)7CFF>)*0.5
@M02542:52:000000000-J9N43:1:1101:24877:3110 2:N:0:GTGAAA
GTAGTCCACGCCGTAAACGATGTCTACTAGCTGTTCGTGTTCTTGTACTGTGAGTAGCGCAGCTAACGCACTAAGTAGACCGCCTGGGGCGTACGGTCGCAAGATTAAAACTCAAATGAATTGCCGGGGGCCCGCACAAGCGGTGGAGCATGTGGTTTAATTCTACGCAACGCGAAGAACCTTACCTACTCTTGACATCTAGCTAAGATTGTAGCGATACGATTGTTCCTTCTGGAACTGTAATACAGGTTGTTCCTCGCTTTCGTCCGCTCGT
+
<CE<F<,;,8CCFB::,,8@B,6CFCEAF,E<CFFF@F<@EADG9FCFGC@,,CC<@D@FEEFC,<=F7+>F,9B@,9C<BCFE?AF+7+8@CCC7EC@C++6,AF9>D9ED@,3,6,CCEBF,2++8@@8>7CGDCG:,=85C*)*26A9+CFGGGGG9@F9+21*:855C397))))7@<?FFCFF4/6BF>B:4)/-9)4*0*)+**4<+2+04C*(,77>?4)74:<92*).(5)*26*2).)*(4=),())).(-(((-*1))))).))
@M02542:52:000000000-J9N43:1:1101:14100:3122 2:N:0:GTGAAA
GTAGTCCACGCCCTAAACGATGTCAACTGGTTGTTGGGTCTTCACTGACTCAGTAACGAAGCTAACGCGTGAAGTTGACCGCCTGGGGAGTACGGCCGCAAGGTTGAAACTCAAAGGAATTGACGGGGACCCGCACAAGCGGTGGATGATGTGGTTTAATTCGATGCAACGCGAAAAACCTTACCCACCTTTGACATGTACGGAAACCTTTAGAGATAGAGGAGTGCTCGAAAGAGAGCCGTAACAAAGGTGCTTCAGTGCTGTCGTCAGCTCG
+
GGGGGGGGGGGFGGGDFGGGGGGGGGGGGGFGGGGGGGGGGGGGGGGGG9FGGGGGGGGECGGGGGGGGGGCGGGGGGGGGGGGGGGGGECEFGGDFGGCCDGFGGF9?FFGCGGGDFDDFFGGGGGGCBEGGGCCGFGGGGEGGCGGGGCCGFGFGGGGFGGFG75>AFGGEGFEE5BFFFFGCCFE37FF6AF*:?FAF8(/0).;579<@++6)*:6AFF5<39*4:4((0,47(3C<193()).(490)))))).-))-.71))07)*0)
@M02542:52:000000000-J9N43:1:1101:23343:3123 2:N:0:GTGAAA
GTAGTCCACGCCGTAAACGATGTCTACTAGCTGTTCGTGGTCTTGTACTGTGAGTAGCTCAGCTAACGCACTAAGTAGACCGCCTGGGGAGTACGGTCGCAAGATTAAAACTCAAATGAATTGACGGGGGCCCGCACAAGCGGTGGAGCATGTGGTTTAATTCGACACAACGCGAAGAACCTTACCTACTCTTTACATCTACAGAAGACTGCAGAGATGCGGTTGTGCCGTCGGGAACTGTAAGACCAGTGCAGCATGGCTGTCGTCAGCCGGG
+
FFGFAFGGGGG@CFGDGABCFDAF<E<,EFEGFGGD@BFCD<@@EGGGFFFC6@C@AE,,CC8FE<F=F+@CGC<C9,:?FD+@C,9ACE7+,C?FA4+:==+,C,,CA;=4=EDD9,6A,,6EDC+33++33@7>EE6,;:3449*4,1245=C6@F6?8<CF,:C46?E).)65=3FF4:A+67=CC*)**)*9.6@4=<A0*6)+873:+02<:C749B:3(-(::(49(7(22:.*:9DF2,,).)1*).2:4-(4,(.55*8)))))))
@M02542:52:000000000-J9N43:1:1101:10128:3155 2:N:0:GTGAAA
GTAGTCCACGCCGTAAACGATGTCTACTAGCTGTTCGTGGTCTTGTACTGTGAGTAGCGCAGCTAACGCACTAAGTAGACCGCCTGGGGAGTACGGTCGCAAGATTAAAACTCAAATGAATTGACGGGGGCCCGCACAAGCGGTGGAGCATGTGGTTTAATTCGACGCAACGCGAAGAACCTTACCTACTATTGACATCTACAGAAGACTGCAGGGATGCGGTTGTGCCTTCGGGAACTGTAAGACAGGTTCTGCATGGCGTTCGTATGCCCGG
+
GGGDFGGGGGGGGGGGGGGGGGGGGGGGGGGGGGGGGGGGGFGGGGGFGGGGGGGGGGGGGGGGGGGFGGGGGGFGGGGEFGGEEFCEGFEGCFEGGGEGGGGGGGGGFFGG:FDGGGGGFFDFGGG:C<5C*C8BEGGGGGGEGGFFG59F9FFC@CCFFGGC?DEGFE=5>D>3BFFFFFFGG4C=<***94B=59=:?))*9?6FFG?(9+*02733-5>3(32:4:932>996:27*6CF2,(0()/*.).642:?((((*1))0*/)0)
@M02542:52:000000000-J9N43:1:1101:9824:3162 2:N:0:GTGAAA
GTAGTCCACGCCGTAAACGATGTCAACTAGCCGTTGGGTTCCTTGCGAACTTAGTGGCGCAGCTAACGCATTAAGTTGACCGCCTGGGGAGTACGGCCGCAAGGTTAAAACTCAAATGAATTGACGGGGGCCCGCACAAGCGGTGAAGCATGTGGTTTAATTCGAAGCAACGCGAAGAACCTTACCTGGCCTTGACATGCTGAGAACTTTCCAGAGATGGATTGGTGCCTTCGGGAACCCAGCCCAAGGTGCGTGATGGCTGTGTGTATCTCGG
+
GGDGGGGGGGGGGGGGGGGGGGGFGGGGGGGFFFGGGGGDGGFGG,@@@FGFGDFGGGGGGCGGFGFEGFCGGFGGGGGGGGGGGGGGGGGGGEG+6BEFEGGGEFGCFGGGCFGGGGGGGF8@?EDGCGC>:EG*@FECEEG=E7::16+C:EF*;86AAGCF?C=<)==C)807>7@FFBFGG>FFG:>@F?*94A???A<DFF):@7)6:C+.,:C70/6>B2(:86))-394(,(/12*1((-7(4)0((((.)48?:?(**)1***1))
@M02542:52:000000000-J9N43:1:1101:24525:3164 2:N:0:GTGAAA
GTAGTCCACGCCGTAAACGATGTCTACTAGCTGTTCGTGTCCTTGTGATGTGAGTAGCGCAGCTAACGCACTAAGTAGACCGCCTGGGGAGTACGGTCGCAAGATTAAAACTCAAATGAATTGACGGGGGCCCGCACAAGCGGTGGAGCATGTGGTTTAATTCGACGCAACGCGAAGAACCTTCCCTACTCTTGACATCTACGGACTACTGCAGAGATGCGGTTGTGCCTTCGGGAACCGTAAGACAGGTGCTGCAGGGCGCTCGTGCGCCCGT
+
FFFFGG<FFGG8+@FFGGF7ACFGGGGGGGGGFFFFF@,E<CEFF9ECFEEFFEFDFA77@=CFAFEFF>CCFF8F9FGGGCCEGGFDGGGFGG@FFGEEGGE8C;FFDGGFG9DFG9EFD;@DBC8>E7***:CE8F8,=5:88C5ACCE::ED8CGFGFGGFGGGD)0:D57933)<FF?F**9FFF*/9@<*<49F4F<?*5).<@G7A00<:,*26475>64(:46)5(799>::>>(19)4(0(.))-)5((((,((-2)1)).)000)
@M02542:52:000000000-J9N43:1:1101:6994:3171 1:N:0:GTGAAA
GTAGTCCACGCCGTAAACGATGTCTACTAGCTGTTCGTGTCCTTGTGATGTGAGTAGCGCAGCTAACGCACTAAGTAGACCGCCTGGGGAGTACGGTCGCAAGATTAAAACTCAAATGAATTGACGGGGGCCCGCACAAGCGGTGGAGCATGTGGTTTAATTCGACGCAACGAGAAGAACCTTACCTACTCTTGACATCTACGGAAGACTGCAGAGATGCGGTTGTGCCTTCGGGAACCGTAAGACAGGTGCTGCATTGCTGTCGTAAGCTCGG
+
6ECFEFGCEEGGGE7CFFGGGFFEAFFFEF8,;;;,,BFF<CE9EF<FFFFGGGGF@9FC+@FDFFF:F:CC@F<EFAEFFFFEGC7ECGEGEGFGGGGGGGEGGGGF<BFGGF=FEE9FGG@<C=FCED@F>:CGEGECFC>FEE>FFF@:22>FGCGFG9;<FGE>CEEC*=B@68FFGCFFGFCFGFFGGFGGGGGF0@FEEGD6CGCCFGGGG?FFGDGEEEDGGCBFGGGF@FFGFF<<=?GFFG4)9<254))6CFC?C<((3)5)<)
@M02542:52:000000000-J9N43:1:1101:15565:3174 2:N:0:GTGAAA
GTAGTCCACGCCGTAAACGATGTCTACTAGCTGTTCGTGGTCTTGTACTGTGAGTAGCGCAGCTAACGCACTAAGTAGACCGCCTGGGGAGTACGGTCGCAAGATTAAAACTCAAATGAATTGACGGGGGCCCGCACAAGCGGTGGAGCATGTGGTTTAATTCGACTCAACGCGAAGAACCTTACCTACTCTTGACATCTACAGAAGACTGCAGTGATGCGGTTGTGCCTTCGGGAACTGTAAGACAGGTGCAGCATGGCTGTCGTCAGCGTTG
+
GGGGGGGGGGGGGGG7FFGEFFGGGGGGFGGGGGGGCCFGGGGGGGGGGGGGFCFFFG7FEEGGGGGGGGGGGGGFGGFFGGGGGGGGGGGGGGGGGGGGGGGGGGGAFGGGGGGGFGGGGGGGGGGEG78>CGGGGGGGFGGGEGDFF=9CFCEGGC*<89BCFG5<AFGD3:03>5;AFDF79<C?D?F=F8/9<46<9)6C*76CFGB7C8+0)22:>>)74??GB244(76;(()2:)7*)34)-4)9)))(.<(,((()17.))/)7))
@M02542:52:000000000-J9N43:1:1101:24646:3176 2:N:0:GTGAAA
GTAGTCCACGCCCTAAACGATGTCAACTGGTTGTTGGGTCTTCACTGACTCAGTAACGAAGCTAACGCGTGAAGTTGACCGCCTGGGGAGTACGGCCGCAAGGTTGAAACTCAAAGGAATTGACGGGGGCCCGCACAAGCGGAGGACGATTTGGTTTAATTCGATGCAACTCGCAAAACCTTACCCATCTTTCACATGTACGGAATCCTTTAGCTCTAGAGGCGTGCTCGAAAGAGAGCCGTAACCAATGTTCTGCATGGCTTTCGTCCGCTCG
+
GEFFEGGGFFGGGGGG@@FEGGEF<FGDGGGGEG8EE+8<<FCFFFFFGDFGDFFGG@FFFGGGGG@FGGFGG9FGBEDFGGGGFFFGC+@FEC@FCEGGCCD<FFFGAFGF,=D,?C,DBCEFD6=CGGDE@E7CCG58*B**88*:*1*224BFGC7CF18+<7*:8=7C3)45)8575<FF4C+)9@B=*6=*:<85@<(*7:7C7D>D<++*.;0.)7)),(41)22((.2(.,27)-*>?).)),**)-44A>976((3?*))))))..
@M02542:52:000000000-J9N43:1:1101:20178:3184 2:N:0:GTGAAA
GTAGTCCACGCCGTAAACGATGTCTACTAGCTGTTCGTGTCCTTGTGATGTGAGTAGCGCAGCTAACGCACTAAGTAGACCGCCTGGGGAGTACGGTCGCAAGATTAAAACTCAAATGAATTGACGGGGGCCCGCACAAGCGGTGGAGCATGTGGTTTAATTCGACGCAACGCGAAGAACCTTACCTACTCTTGACATCTACGGAAGACTGCAGAGATGCGGTTGTGCCTTCGGGAACCGTAAAACAGGTGCCGCATTGCTGTCGCCCGGCCCG
+
GGGFFGGGGGGGGGGGGGGGGFGGEFGGGGGDFGGGGGGGGGFFGGGGGGGGGFFGGGGGGGGGGGGGGEGFFFFGGGGGGGGGGGGEGGGGGGGGGGECCGGGGFGGDGGGGGGGGGGGG,3,?8=FGGGDGGGE>FDEGGE61;1,==FGFGGCGGGFAFGFFGGGFFG5AD0B>>FFF?F76C7FF4???26:<4@A*431)));:72:F@7)(2*6(07>110><A<22)47(1259<3*))..14))(-(,-,,.46).**)).5)))0
@M02542:52:000000000-J9N43:1:1101:12678:3220 2:N:0:GTGAAA
GTAGTCCACGCCGTAAACGATGTCAACTAGCCGTTGGGTTCCTTGAGAACTTAGTGGCGCAGCCAACGCATTAAGTTGACCGCCTGGTGAGTACGGCCGCAAGGTTAAAACTCAAATGACTTGACGGGGGCCGGCACAAGCGGTGGATCATGTGGTTGAATTCTAAGCAACGCGTAGAACCTTACCTGGCCGTGACATGCTGAGAATTTTCCAGAGATGGATTGGTGCCTTCGGGAACGCAGACACAGGTTCTGAACGGCTGTCCGCAGGACGG
+
@@@,C<,CC7@,@C,,6FCGFFEG9,E,,,C,@CF,C@:C869E9F,,CBE,:EC6E7FFEG7,E=?E@F7FFG?C?,EE@FE+++D445?,95B=C87+3@7373,3C@F8=,3,?,3,@@,C+++88>E*****4<EF5*46=C*+5*+1+=93:*7+;@<+++48AA*:)1(0.7*77:4:C4C4C00)73005267*4<4***390))<2<>?GG7?46:?A(:(6)4159(1:(79()*.3:><)9/4)))(,(4,7?4**8)))).)0
@M02542:52:000000000-J9N43:1:1101:25389:3241 2:N:0:GTGAAA
GTAGTCCACGCAGTAAACGATGTCTACTAGATGTTCGTGGTCTTGTACTGTGAGTAGAGCAGCTAACGCACTAAGTAGACCGCCTGGGGAGTACGGTCGCAAGATTAAAAATAAAATGAATGGACGGGGGAGCGAACAAGCGGAGGAGAAGGTGGTTTAATGCGACGCAACGCGAAGAACCTTACATACTCGTGACAGCTAGAGAAGACGGCAGAGATGCGGTTGCGCATTCGGGAACGGTAAGAAAGGTTGTGAATGGCGGTGGTAAGGACGG
+
@FGFC<@6CFC+@6C9E6BCAFC,CC,<<F,666C,BBFEC,,,C,C<CC6EACC<E,@66@9@B@9B+C>6?<F,CFC<,@+7=FCFGDFCC<EG<+68+=:AA,5;F;,6,8=>?B@9783>6@>CEE++8:*5;B688@E*>;C5;?,4ACC*4:CFF,,=C):7552C0595>B67014:CCF7***08:F)6,)./).2*9)<@*86C*:7,*:)4>7>1(7)-,-).7133-(1*-56:)()45*)-4)-.),.(-,-1****0*)07
@M02542:52:000000000-J9N43:1:1101:25086:3250 2:N:0:GTGAAA
GTAGTCCACGCCCTAAACGATGTCAACTGGTTGTTGGGTCTTCACTGACTCAGTAACGAAGCTAACGCGTGAAGTTGACCGCCTGGGGAGTACGGCCGCAAGGTTGAAACTCAAAGGAATTGACGGGGACCCGCACAAGCGGTGGATGATGTGGTTTAATTCGATGCAACGCGAAAAACCTTACCCACCTTTGACATGTACGGAATTCGCCAGAGCTGGCTTATTTCTCGAAAGATAACCGTAACACAGGTTCTGCATGGCCTTCCTCAGCTCC
+
GGGEGGGGFFCFGGGGGDEDF<EF9@EFF8FGGGGFGCCFFGGAFGGFGFGGGGGCF:F:@@FFGGDGGGGC@GGF<FFFCFGGGC7+FG?EF@C:FDGD7BE>DFGAFGFF9D=BF8@FF:=F6+@7BGGGDEEGEF85C8C*B4:7,=:F,=EFG?CGFGC7CGCC4?5CBD205A>AFEFFG4+87:@F7>66:)@2@00*7>FF>33:?@*)6*7:BF?*-)-*.(5,(),))),9DB**4::><07*8<)6):).((),**1**/)*0)
@M02542:52:000000000-J9N43:1:1101:24960:3259 2:N:0:GTGAAA
GTAGTCCACGCCGTAAACGATGTCTACTAGCTGTTCGTGTCCTTGTGATGTGAGTAGCGCAGCTAACGCACTAAGTAGACCGCCTGGGGAGTACGGTCGCAAGATTAAAACTCAAATGAATTGACGGGGGCCCGCACAAGCGGTGGAGCATGTGGTTTAATTCGACGCAACGCGAAGAACCTTACCTACTCTTGACCTCTACGGAAGACTGCAGAGATGCGGTTGTTCCTTTGGGAACCGTAAGCCAGGTGCTTCATGGCTGTCGTCAGCCCTT
+
GGGFGGGGGGGGGGFDGGGGGGGGGGGGGGGGGGGGGGGGFGGGCGGGGGGGGGGGGGGGDFEGGGGGG@FBFGFGGGDGGCFGGGG+F==FCFFEFGCEGDGCFFGGGGGGGGGDGGGGGF,@FCC7@FGEEDEG>FC8@:8C8*>CEFGGGGGECFFFFCA57C593AE7>DB:@E?FF?F>F6?8C67@F8?4)./46)(9).)8?G)(<+<>:C:A(<>E(4(:5<9).;(8(3()1(7/)((8<?))--<)))).((,)*1)).)))))
@M02542:52:000000000-J9N43:1:1101:17470:3288 2:N:0:GTGAAA
GTAGTCCACGCCGTAAACGCTGTCTACTAGCTGTTCGTGGTCTTGTACTGTGAGTAGCGCAGCTAACGCACTAAGTAGACCGCCTGGGGAGTACGGTCGCAAGATTAAAACTCAAATGAATTGACGGGGGCCCGCACAAGCGGTGGAGCAGGTGGTTTAATTCGACGCAACGCGAAGAACCTTACCTACTCTTTACATCTACAAAAGACTGCAGAGATGCCGGTGTGCCTTCGGGAACTGTAAAAACGGTGCTGCATGATCTTCGTCCGCTCGG
+
DC,;FEC@@BFCFFCFC,B+B8@FGFE<F9F9CFEGCGCFGFGGDFGGGA9,,BC<AF+CEEDFGGGG7F=C8=E<<<CFGFG7+AFDECEGFBCE<BEE:F@DFCAEFGGEDAF9DGFGG9FFCCGGECE5>C*@:C65DE>>CC*4:=,:CC5**=?C8A;CCDGD>A5C37:E3568>:?7C*<F646B9)7/657)*-6**051):30:CC>BF*))))83:?C)-)),8(-((.7:<*0))(048553A24A6))))))9<.)))0753
@M02542:52:000000000-J9N43:1:1101:23347:3323 2:N:0:GTGAAA
GTAGTCCACGCCGTAAACGGTGGGTGCTAGGTGTGGGGGACTTCCACGTTCTCCGTGCCGCAGCTAACGCATTAAGCACCCCGCCTGGGGAGTACGGCCGCAAGGCTAAAACTCAATGGAACTGACTGGGGCCCGCACAAGCGGCGGAGCATGAGGATTAATTCGATGCAACGCGAAGAACCCTACCTGGGCTTGACATGCACCGGAAACCCGTAGAGATTCCGGCCCCCTTTTGTCCGGTTGACAGGTGGTGCATGGCGTTGCTCAGCTCGTG
+
GGGGGGGGGGGGGGD7,C@CG@CGEG7FFGGGGGEC:CFGGFFGGGGGFCEDFA7C?C4+7>CFFFGGCEECFFGCFFFC=FCEGG+AB+C7C,FF:+@FEFC@FFF:B9EFCGEE+3,3:3@E7D,,3,@C>EGDEGEC;=C5CCE*/:CC:++2+<:9FCCEFCC7)*<6559>;:D)72)9**:6::>F56).8A*.9).0.05*)*.(2*20:70))*1)-39C19(()*.()-,)9()*.)4)8(0.-4))613(-(((*2*0)00..)
@M02542:52:000000000-J9N43:1:1101:11704:3360 2:N:0:GTGAAA
GTAGTCCACGCCCTAAACGATGTCAACTGGTTGTTGGGTCTTCACTGACTCAGTAACGAAGCTAACGCGTGAAGTTGACCGCCTGGGGAGTACGGCCGCAAGGTTGAAACTCAAAGGAATTGACGGGGACCCGCACAAGCGGTGGATGATGTGGTTTAATTCGATGCAACGCGAAAAACCTTACCCACCTTTGACATGTACGGAATCCTTTAGAGATAGAGGAGTGCTCGAAAGAGAGCCGTAACACCGGTTCTGCATGGCTGTCGTCAGCCCG
+
GGGGGGGGGGGGGGGGGGGGGGGGGGGGGGGGGGGGGGGGGGGGGGGGGDGGGGFGGGGGGGGGGGGGGGGGGGGGGGGFGGGGGGGGE@FEGGGEGGGGGGGGGGGGFFGGCDGGGGGGGGGFGGGGG7:CEEE*@FFCEDGGGFGGGCFGGGGGGGGGF9CFCDDCFFGGB7:B58=BF@F47CEEGFFF?:BF23FA=?9DB5/@BGFA:<@*):C9AFF>8:<0.21<05:???:<C3DG?2()(-7.1429)-68?((.2>:))7))0.
@M02542:52:000000000-J9N43:1:1101:13317:3361 2:N:0:GTGAAA
GTAGTCCACGCCGTAAACGATGTCTACTAGCTGTTCGTGGTCTTGTACTGTGAGTAGCGCAGCTAACGCACTAAGTAGACCGCCTGGGGAGTACGGTCGCAAGATTAAAACTCAAATGAATTGACGGGGGCCCGCACAAGCGGTGGAGCATGTGGTTTAATTCGACGCAACGCGAAGAACCTTACCTACTCTTGACATCTAGCGAAGATTGTAGAGATACGATTGTGCCTTCGGGAACGCTAAGACAGGTGCTGCATGGCTGTGGTCCGCTCGG
+
GFFFGGGGGGGGGGGGFGEGFGGGGGGGGGGGGGGGGGGGGGGGGGGGGGGGGGGGGFGGGGGGGGGGGGGGGGGGGGGGGGGDFFFGGGGGGGDGGGGGGGGGGFGGGFGGGGGGGGGGGGFGGGGGGGGGGGGDGGGGGGGGGGGGGG,,,=CEGFCGFGGFGGGGBDGD399D:)9FFFFGGGG?C*09FAB?:A6AFBBG>3@C?F4<C++95?:<BF@>:>2CAA94:>9;>:131,>*28850367>BB245021<B(*0*)).))7)
@M02542:52:000000000-J9N43:1:1101:11060:3398 2:N:0:GTGAAA
GTAGTCCACGCCGTAAACGATGTCTACTAGCTGTTCGTGGTCTTGTACTGTGAGTAGCGCAGCTAACGCACTAAGTAGACCGCCTGGGGAGTACGGTCGCAAGATTAAAACTCAAATGAATGGACGGGGGCCCGCACAAGCGGTGGAGCAGGTGGTTTAATTCGACGCTAGGCGAAGAACCTGTCCTACTCTTGACATCTAGCGAAGATTGTAAAGATACGATTGGTACTTAGGGAAACCAAAAGAGGTTTGTGCACGGCTGTGTCCAGGTCGG
+
@C,;FCFGGGGCCGG,DFFBF@FGAEEFFGGA@CCCFEFC,CEGFECFGGFEAFGCEFEECFBFF,:?CEE:<,:CFECF,+4@C=BFGDGFE<CFGGGGG=C@EFGGGCFGGC8D8>>BECCGFGCGE:8*:BEEG:::F5CB*;85,*,4AFC;:B*=BFCFG3*7)./0)97B5);>F7)*022*09)97<*9))*)/46).8>5*:<99:0*):*)4<F:11>*))))-932(1(0*-**.(()..*)..)6)((4(9:(0***7)))00
@M02542:52:000000000-J9N43:1:1101:10937:3409 2:N:0:GTGAAA
GTAGTCCACGCCGTAAACGATGTCTACTAGCTGTTCGTGGTCTTGTACTGTGAGTAGCGCAGCTAACGCACTAAGTAGACCGCCTGGGGAGTACGGTCGCAAGATTAAAACTCAAATGAATTGACGGGGGCCCGCACAAGCGGTGGAGCATGTGGTTTAATTCGACGCAACGCGAAGACCCTTACCTACTCTTGACATCTACAGAAGACTGCAGAGACGCGGCTGTGCCTGCGGGAACTGTAAGACAGGTGCTGCATGGCTGTCGTCTGCTCGG
+
GGGCFF@F9FGEFGGGGGD@@C;EEFGGG9<9FDGFGG7@FCGGEFGGFDGGDFGEAFGGEECEE56=FGECFFFEFGG<8F:FCFFDGGGGGGGD<BFFGFG<,8AEF;B@9D8FDGGFFGC=9ECCDC*>B:ECEF>,=EGE=94,8C,<CGC<::4+1A;:F*=DA=:88<3;7>)550:<*0+1<6?FF)9@).4.84<67:6CFFB7C6+.(0*-3)).,4(*)6)(45621429>9*245()(56?).2494(((((./*)).*1/7.
@M02542:52:000000000-J9N43:1:1101:15442:3413 1:N:0:GTGAAA
GTAGTCCACGCCGTCAACGATGTCTACTAGCTGTTCGTGTCCTTGTGATGTGAGTAGCGCAGCTAACGCACTAAGTAGACCGCCTGGGGAGTACGGTCGCAAGATTAAAACTCAAATGAATTGACGGGGGCCCGCACAAGCGGTGGAGCATGTGGTTTAATTCGACGCAACGCGAAGAACCTTACCTACTCTTGACATCTACGGAAGACTGCAGAGATGCGGTTGTGCCTTCGGGAACCGTAAGACAGGTGCTGCATGGCTGTCGTCAGCTCGG
+
GGGGGGGGGGGGGG+FFGGGGGGGGGGGGGGGGFFFGGGGGGGGGGGGGGGGFGGGGGGGGGGGGGGGGGGGGGGGGFGGGGGGFGGGGEGGGGGGGGGGGGGGGGGGGGGGGGGGGGGGGGGGGGGGCEGGGGGGDGGGGGGGGGGGGGGGGGGFGGGGGGGGGGGGGGGGGGGGGGGGGGGCEGGGGGGGGGGGGGGGGFGGGGGGGGGGGGGGGFFGGGGEGGDGGGFFFEGFFGGG7:DFFFGGF77?FFFFFF?BGDFFFFFFF><FF)
@M02542:52:000000000-J9N43:1:1101:16539:3413 2:N:0:GTGAAA
GTAGTCCACGCCGTAAACGATGTCTACTAGCTGTTCGTGGTCTTGTACTGTGAGTAGCGCAGCTAACGCACTAAGTAGACCGCCTGGGGAGTACGGTCGCAAGATTAAAACTCAAATGAATTGACGGGGGCACGCACAAGCGGGGGAGCATGTGGTTTAATTCGACGCAAAGCGAAGAACCTTACCTACTCGTGACATCTACAGAAGACTGAACAGATGCGGTTGTGCCTTCGGGAACTGTAAGACAGGTGCTGCATGGCTTTCGTTCGCTCGG
+
GC<CEFGGGGG@FF,BF@6@FFGFAEFF9FGGGEFDGGGG,,EEFFGCFDFGGGGDDFE@FE>FCFFGE6>>EE8AFD<F8C7=FGG<F+>C8FGCF6F7=FEC9FFF9FC8FGFFFGG9DF8ED+6>E+:+8>EDCFFC5>B*:)85E:CF=EGGF*241;?FGDGC>)*2)18D3>64>17CGC+9CFF)),).6<F9*))27?40?C))3++).2*)()))(((26)))-)7>66:6C4F:5<?F?<645<284:82(((.997)0)))05
@M02542:52:000000000-J9N43:1:1101:20346:3449 2:N:0:GTGAAA
GTAGTCCACGCCGTAAACGATGTCTACTAGCTGTTCGTGTCCTTGTGATGTGAGTAGCGCAGCTAACGCACTAAGTAGACCGCCTGGGGAGTACGGTCGCAAGATTAAAACTCAAATGAATTGACGGGGGCCCGCACAAGCGGTGGAGCATGTGGTTTAATTCGACGCAACGCGAAGAACCTTACCTACTCTTGACATCTACGGAAGACTGCAGAGATGCGGCTGTGCCTACGGGAACCGTAAAGCAGGTTCGGCCTGGCTGTCGTCAGCCCGG
+
GGEGGDGGGGGGGGGEGGGGGDFGGGGGGGGGGGGEGGGGDFGEFGFFDFGEAFFGGDEG7:FGFFGDDCEF?FFGGDGGFCEGGGCGGDFFDGGDEEEC7FGFGFFGGGGGGGFEFFGGGGGGGCGCG<;EGGGDCGGF=CEEGGCFGGGGGG?>88;CF@ECCDGDA:E3AGFF>3))74BFFFGFG?:9?<*7429-=A?355>E:C71+8@)3*:24))897(7<44<?>>?06?GD0**)).023/9(0(-,4:((-(.*>>)))).)0
@M02542:52:000000000-J9N43:1:1101:11935:3453 1:N:0:GTGAAA
GTAGTCCACGCCGTAAACGATGTCTACTAGCTGTTCGTGGTCTTGTACTGTGAGTAGCGCAGCTAACGCACTAAGTAGACCGCCTGGGGAGTACGGTCGCAAGATTAAAACTCAAATGAATTGACGGGGGCCCGCACAAGCGGTGGAGCATGTGGTTTAATTCGACGCAACGCGAAGAACCTTACCTACTCTTGACATCTACAGAAGACTGCAGAGATGCGGTTGTGCCTTCGGGAACTGTAAGACAGGTGCTGCATGGCTGTCGTCAGCTCGG
+
GGDGGGGGGGGGGGGGGGGGGGGGGGFGGGGGGFGGGGGGCFGGGGGGGGGGGGGGGGGGGGGGGFGGGGGGGGGGGGGGGGDGGGGFGGGGGGGGCFGGGGGGGDGGGFGGGGGGGGGFGGGGGGGGGGGGGDDGGGGGGGDGGGGGGGGGGGFFGGGGGFDGGGGGGEGGDGGGGGFCFGGGGEE?CCFGGGFGGGFGGFGGGGGGGGGGGGG>*:9CCEGGGGGGG=<@FGG5BFCGFFGFFFGGFFC>F<??FA<89DFFF::8:DB@@)
@M02542:52:000000000-J9N43:1:1101:21040:3457 2:N:0:GTGAAA
GTAGTCCACGCTGTAAACGATGGATACTAGCTGTTGGGGGCAACTTCAGTGGCTAAGCGAAAGTGATAAGTATCCCACCTGGGGAGTACGTTCGCAAGAATGAAACTCAAAGGAATTGACGGGGGCCCGCACAAGCGGTGGAGCATGTGGTTTAATTCGATGATACGCGAGGAACCTTACCAAGGCTTAAATGTAGATTGACAGGTTTGGAAACAGACTTTTCTTCGGACAATTTAAAAGGTGCTGCATGGTTGTCGTTAGCTCGTGCCGGG
+
GGFFFFFGGGGGGEGGGFFGGGGGGGGGGGGGGFGGGGGEGGGGGGGGGFGGGGGFGGGGGGGGGGGGGGGGGGGGGGGGGGFGGDGGEGGGGGGGGGGGGGGGGGGGGGFGGGGFFFGGGDGG6BE7EEEEGFFGEGCEEBE689CCFGFCGFFGGGFFFGGGGGFGDACDFGFAFFFFFEFFGF+)2@1+1<ACCAFFF24C37=+7C:AGCCFBFCA<47=>B?D0791)9:<94<G37*0452?2)7=<?B<<3,42-44395@357)
@M02542:52:000000000-J9N43:1:1101:25544:3475 1:N:0:GTGAAA
GTAGTCCATGCCGTAAACGATGTCTACTAGCCGTTGGGGCCTTTGAGGCTTTAGTGGCGCAGCTAACGCGATAAGTAGACCGCCTGGGGAGTACGGTCGCAAGACTAAAACTCAAATGAATTGACGGGGGCCCGCACAAGCGGTGGAGCATGTGGTTTAATTCGATGCAACGCGAAGAACCTTACCTGGTCTTGACATAGTAAGAACTTTCCAGAGATGGATTGGTGCCTTCGGGAACTTACATACAGGTGCTGCATGGCTGTCGTCAGCTCGT
+
GGGEGGGGGGGFGGGEDFGGGGGGGGGGGFFGGGDEFGGGGFGGGFGGGGGGGGC@FED>BFGGFGGDEGGGGGEBEFGGGGGGEGGGGEGGGGDEGGFGGDEGGGFGFGGGGFGCGG9FFA>DE7CGEGDCEBDECFF<FGGGGGGGGFGGGGGEFGF9FEGEGGG5<BFF7C5:EGFGGGGGGFGGGE@CF?FCFGFGGFG+:DCEDGGF+9@GGG76?EGGGGDGC>AFGGG>>=DG4BFA4?6F?D4:BAF(5-36<CG@38?B?D>6;.
@M02542:52:000000000-J9N43:1:1101:24828:3476 1:N:0:GTGAAA
GTAGTCCACGCCGTAAACGATGTCTACTAGCTGTTCGTGTCCTTGTGATGTGAGTAGCGCAGCTAACGCACTAAGTAGACCGCCTGAGGAGTACGGTCGCAAGATTAAAACTCAAATGAATTGACGGGGGCCCGCACAAGCGGTGGAGCATGTGGTTTAATTCGACGCAACGCGAAGAACCTTACCTACTCTTGACATCTACGGAAGACTGCAGAGATGCGGTTGTGCCTTCGGGAACCGTAAGACAGGTGCTGCATGGCTGTCGTCAGCTCGT
+
GGGGGGGGGGGGGGGGGGGGGGGGGGGGGGGGGGGGGGGGGGGGGGGGGGGGGGGGGGGGGGGGGGGGGGGGGGGGGGGGGGGGGGGGGGGGGGGGGGGGGGGGGGGGGGGGGGGGGGGFGGGFGGGGGGGGGGGGGGGGGGGGGGFGGGGGGGGGGGGGGGGGGGGGEGGCGGGGGGGGGGGGGGGGGGGGGGGGFFGFFFGGGDEGGGGGGGGGGG:EEGGGGGGGGGAFGGDFFGFGF@DBFBCGFGC?FFF>BFFBGGGFGFFFBFBFB)
@M02542:52:000000000-J9N43:1:1101:13012:3478 2:N:0:GTGAAA
GTAGTCCACGCCGTAAACGATGTCAACTAGCCGTTGGGTTCCTTGAGAACTTAGTGGCGCAGCTAACGCATTAAGTTGACCGCCTGGGGAGTACGGCCGCAAGGTTAAAACTCAAATGAATTGACGGGGGCCCGCACAAGCGGTGGAGCATGTGGTTTAATTCGAAGCAACGCGAAGAACCTTACCTGGCCTTGACATGCTGAGAACTTTCCAGAGCTGGATTGGTGCCTTCGGGAACTCAGACACAGGTGCTACATGGCTGTCGTCCGCCCGG
+
GGGGGGGGGGGGGFGGGGGGGGGGGGGGGGGGGGGGGGGGGGGGGGGGGGGGGGGGGGGGGGGFGGGGGGGGGGGGGGGGGGGGGGGDGGGG?FGGGGGGGGGGGGFGGGGGGGGGGGGGGGFFGCCEGGGGGGGDEGGGGGGGGDFFGGC7AGDGGFGGFGGGGGD:9FGGFGFFFFFFFF?CGFFFG:>??>?6>96?96999F7+9C4<CE+5,*021=B>2<?GFF47<E>09?4**.>*(4452A))3).)-4?:76?4DD))0)0).)
@M02542:52:000000000-J9N43:1:1101:11342:3480 1:N:0:GTGAAA
GTAGTCCACGCCGTAAACGGTGGGAACTAGGTGTTGGCGACATTCCACGTCGTCGGTGCCGCAGCTAACGCATTAAGTTCCCCGCCTGGGGAGTACGGCCGCAAGGCTAAAACTCAAAGGAATTGACGGGGGCCCGCACAAGCAGCGGAGCATGTGGCTTAATTCGACGCAACGCGAAGAACCTTACCAAGGCTTGACATACACCGGAAAGCATTAGAGATAGTGCCCCCCTTGTGGTCGGTGTACAGGTGGTGCATGGCTGTCGTCAGCTCGT
+
GGGGGGGGGGGGGGGGGGGGGGGGGGGGGGGGGGGGFGGGGGGGGGGGGGGGGGGGGGGGGGGGGGGGGGGGGGGGGGGGGGGGGGGGGGGGGGGGGGGGGGGGGGGGGGGGGGGGGGGGGGGGFGGGGGGGGGGGGGGGGGGFGGGGEGGGGGFDGGGGGGGGGGGGGGGGGGGGGGGGGGGGGGGGGGGGGGGGFFGGGFGGGGGCGGGFGGGCFCFEFGGGGGGGGGBFGGGFFGGGFFGBFFCDFFGFFBFFAA?BGGGFF??0:BA?D)
@M02542:52:000000000-J9N43:1:1101:18147:3487 2:N:0:GTGAAA
GTAGTCCACGCCGTCAACGATGTCTACTAGCTGTTCGTGGTCTTGTACTGTGAGTAGCGCAGCTAACGCACTAAGTAGACCGCCTGGGGAGTACGGTCGCAAGATTAAAACTCAAATGAATTGACGGGGGCCCGCACAAGCGGTGGAGCATGTGGTTTAATTCGACGCAACGCGAAGAACCTTACCTACTCTTGCCATCTAGCGAAGATTGTAGAGATACGATTGTGCCTTCGGGAACGCTAAGCCAGGTTCTGGATGCCTGTCGGCCAGTCGG
+
GGFAFGGGGGGGEG+@FFGFFFGGGGGGGGGGFFGFEGGGFGGGGGGGGGGGGGGGGGEGGGGGGGGCGDGCFGFGGGCGGGDGDFFGGGGGGGGGGGGEGFCGGGGGGFGGFGGDFFCCCFFFCCEFGG68EGGEGGCFFGGGGD56CGGFCEFGEFFGFGGFGG578AECBG;3)7))50=FGGFF469*1)*)64@A6):C:;)/*:<)<+3*62:6?575,.47>>),(8>>9:(992<*,((084*7-))).)().)).*)))))0*))
@M02542:52:000000000-J9N43:1:1101:17538:3500 2:N:0:GTGAAA
GTAGTCCACGCCGTCAACGATGTCTACTAGCTGTTCGTGGTCTTGTACTGTGAGTAGCGCAGCTAACGCACTAAGTAGACCGCCTGGGGAGTACGGTCGCAAGATTAAAACTCAAATGAATTGACGGGGGCCCGCACAAGCGGAAGAAACTTTGGTTTAATTCGACGCGACGCGAAGAACCTTTCGTACTTCTGACATCTACCACAGACCGCAGAGCTGCGCTGGTGCCTTCGGGAACTCTAAGTCTGCTGTTGGAAGGCTGTCGTCCGCCCCG
+
DF9;CFEGFGGCCG7:F@8DDCDE<<FFFG<FFFF,BCFFG@9@FFGDEEG9DBCC,C@:6@CFFFG7F@F@GGFCF9FFC:=4FC<B+8@F,C?+?@F@CFEFF;<F<FF@GGCFFGCADF3=++3>EC6E8BEGGG6;8B:**2,,,,4,4<BFC:*4+4B*18*:>)*/)19>5./75(/***/0*)**166FD)947))*).0<)/43/8?@(**5(0)),(.:3)).1.4(4147CA*:4))*).)*).()),,42344**)0)))))0
@M02542:52:000000000-J9N43:1:1101:10961:3502 2:N:0:GTGAAA
GTAGTCCACGCCGTAAACGATGTCTACTAGCTGTTCGTGTCCTTGTGATGTGAGTAGCGCAGCTAACGCACTAAGTAGACCGCCTGGGGAGTACGGTCGCAAGATTAAAACTCAAATGAATTGACGGGGGCCCGCACAAGCGGTGGAGCATGTGGTTTAATTCGACGCAACGCGAAGAACCTTACCTACTCTTGACATCTACAGAAGACTGCAGAGATGCGGTTGTGCCTTCGGGAACTGGAAGACAGGTGTTGCATGGCTGTCGGCAGCCCGG
+
GGGGGGGGGGGGGGGDGGFGGGGGGGGGGFGGGFGGGGCFCGGGGEFGGAFFFGGGGGGGGEEGGDFGEGGGGGCFGGGGGGFEEFGGGGGGGGGGGGGGGGGGGFGGGGGG?9DEFGGGGGFFCCEEGGG5CEDGGGGG;8EGGGDGDFCDFGGFFGGGFGFFFGEGB5=CBGFB>3?FFB=>GFF=<06FF3F)466<FAA4*97C?*)4C8@@?>><6))048:FAFA2::;03::6*3<51:74:A;*((-3<<10:::3*)))05).))
@M02542:52:000000000-J9N43:1:1101:22182:3522 2:N:0:GTGAAA
GTAGTCCACGCCGTAAACGATGTCTACTAGCTGTTCGTGGTCTTGTACTGTGAGTAGCGCAGCTAACGCACTAAGTAGACCGCCTGGGGAGTACGGTCGCAAGATTAAAACTCAAATGAATTGACGCGGGCCCGCACAAACGGTGGAGCAGGTGGGTTAATTCGAAGCAAAGCGCAGAACCTTACCTACACTTGACATCTACAGAAGACAGCAGAGATGCAGTGGCGCCTTCCGGAACTGTAAAACAGGTGCTGTGTTGCTGTCGTAGGGCGCG
+
D@<FGGD@<F@DFFC,DFFCFGFEFCEFEGGGGFCGGE<FG<EFGGDFF<<FFG<FAEGGG7C<5A,?CE74E,EEFFFE?:+4C7FF>FGGG,?+,@+4+CBF9><;FD98F=8D9E9,7,,6+6+@C+*3*45**>2,,1>1116,,44*44**=*1<+>CC781)=2+0.)(:0))2874766+/*)0*9)*)-.*)9>A6/9)<<*.1*8*8(**6)*/)(((/(-42()((-4)*2-02)),8<B47)).()(.).)),*1)))))0))
@M02542:52:000000000-J9N43:1:1101:15201:3525 2:N:0:GTGAAA
GTAGTCCACGCCGTAAACGATGTCTACTAGCTGTTCGTGTCCTTGTGATGTGAGTAGCGCAGCTAACGCACTAAGTAGACCGCCTGGGGAGTACGGTCGCAAGATTAAAACTCAAATGAATTGACGGGGGCCCGCACAAGCGGTGGAGCATGTGGTTTAATTCGACGCAACGCGAAGAACCTTACCTACTCTTGACATCTACGGAAGACTGCAGAGATGCGGTTGTGCCTTCGGGAACCGTAAAACAGGTGCTGCATGGCTTGTGTCCGCTCGG
+
GGGEGGGGGGGGGEFGGGGGGGGGGGGGGGGGGGGFGEGGGGGGGGGGGGGGGGGGGGGGGGGGDGGGGGGGGGGGGGGGGGGGGGGGGGGEFGGDGGGGGGGGGGGGGGGGGGGGGGGG9FCB?CEGGDGGGGD5>FGG5CGGG<CGGGGGGGGEGFFCFGFGFCCDEFGDAC>EF:@F:1FGGFFF466FF<FFF964=2(17B307F?BGGGF?C7>-)8;64(7)668?EB69(,CC3**-,()256<)-8:4A(((.((*2/*)).0))
@M02542:52:000000000-J9N43:1:1101:13631:3550 2:N:0:GTGAAA
GTAGTCCACGCCGTAAACGATGTCTACTAGCTGTTCGTGGTCTTGTACTGTGAGTAGCGCAGCTAACGCACTAAGTAGACCGCCTGGGGAGTACGGTCGCAAGATTAAAACTCAAATGAATTGACGGGGGCCCGCACAAGCGGTGGAGCATGTGGTTTAATTCGACGCAACGCGAAGAACCTTACCTACTCTTGACATCTACAGAAGACTGCAGAGATGCGGTTGTGCCGTCGGGAAATGTAAGACAGGTGCTGCATGGCTGTCGTTCGCTCGG
+
GGGGGGGGGGGGGGGGGGGGGGGGGGGGGGGGGGGGGGGGGGGGGGGGGGGGGGGGGGGGGGGGGGGGGGGFGGGGGGGGGGGGGGGGGGEGFFEGGGGGGGGGGGGGGGGGGGGGGGGGGGGGGGGGGGGGEGGGGGGGGGGGGGEGGFGGG7FEFGGGF7>?FGED>ACDED9EF@FFFFFFGGFFF6FFFAF?9>FFFBA7=@)@:7:4C@:7(*243>EF91:F4,837BF69()*06;:4,(084FF2587944:.,.)*9))07>FE:
@M02542:52:000000000-J9N43:1:1101:18004:3563 2:N:0:GTGAAA
GTAGTCCACGCCGTAAACGATGTCTACTAGCTGTTCGTGGTCTTGTACTGTGAGTAGCGCAGCTAACGCACTAAGTAGACCGCCTGGGGAGTACGGTCGCAAGATTAAAACTCAAATGAATTGACGGGGGCCCGCACAAGCGGTGGAGCATGTGGTTTAATTCGACGCAACGCGAAGAACCTTACCTACTCTTGACATCTACAGAAGACTGCAGAGATGCGGTTGTGCCTTCGGGAACTGTAAGACAGGTTCTGCATGGCTTGCGTCAGGTCGG
+
GGAFGGGGGGGGGG:FFGGGGGGGGGGGGGGGGGGGGGGGGGGGGGGGGGGGGGGGGGGGGDGGGGGGGGGGGGGGGGGGGGGGGGGGGGGGGGGGGGGGFGGGGGGGGGGGGGGGGGGGGGCC@GGGGGDGDGGDGGCE>CEBEDE7CCGGGGGGGGGGFG?=E7CDB5EG>C17BE?F><FGGGGFD16??)6?AA4>*)6C=F:G@F7?G6+)(:7435>E62(:-697:B0313)*:<D>2)(0,.*/.:5))).(,((()/)).)/)55
@M02542:52:000000000-J9N43:1:1101:16787:3569 2:N:0:GTGAAA
GTAGTCCACGCCGTCAACGATGTCAACTAGCCGTTGGGTTCCTTGAGAACTTAGTGGCGCAGCTAACGCATTAAGTTGACCGCCTGGGGAGTACGGCCGCAAGGTTAAAACTCAAATGAATTGACGGGGGCCCGCACAAGCGGTGGAGCATGTGGTTTAATTCGAAGCAACGCGAAGAACCTTACATGGCCTTGACATGCTGAGAACTTTCCAGAGTAGGATTGGTGCCTTCGGGAACTAAAACCCAGGTGCTTCCTGGCTCTGGTCCGCCCGG
+
GGCGGGGGGGGGGG+BFGGGGDFGGGGFGGGGGGGGGGGE<C9FFCFGGGGGGGEACGGGGEEFGFGBFEEEFGFGGGGGC=C:FFGGCB:FFGECGEGGGDECFGGGGGGGFGF9DDGG;FEFDECCE7:CC88:EGGGGEE8BC5CFF6C@CGGGFGGA<?595*)9A69579B.545FBFCF*+*24?FFBB?24*4*:4***0<B75>FFC@6**.)/8@1A(24)6<2:>F>F0*2)*2(-2)28:72))))).(().)*2/))))0.)
@M02542:52:000000000-J9N43:1:1101:15575:3579 2:N:0:GTGAAA
GTAGTCCACGCCGTAAACGATATCTACTAGCTGTTCGTGTCCTTGTGATGTGAGTAGCGCAGCTAACGCACTAAGTAGACCGCCTGGGGAGTACGGTCGCAAGATTAAAACTCAAATGAATTGACGGGGGCCCGCACAAGCGGTGGAGCATGTGGTTTAATTCGACGCAACGCGAAGAACCTTACCTACTCTTGACATCTACGGAAGACTGCAGAGATGCGGTTGTGCCTTCGGGAAACGTAAGACAGGTGCTGCATGGCTGTCGTACGCCCGG
+
GGGGGGGGGGGGGGGGGGGGG7FGGGGGGGGGGGGFGGGGGGGGGGGGGGGGGGGGGGGGGGGGGGGGGGGGGGGGGGGGGGGGG?FFGGGGGGGGFEGGGGGFGGGGGGGGGGGA@DFAAD?DFDEGEGGGGCEEGGGGGGGGED>FGGFGDCGGGFDCFGGGGGEGFFGGFGFFFFFF>BF>6FG?G@@4@AFFAA6.8<<GF33*5:72FF7>?774()8@BFBG99A??BB90(2C*(/><747:A66AA?>9)3:(((.97))..)00)
@M02542:52:000000000-J9N43:1:1101:10180:3587 2:N:0:GTGAAA
GTAGTCCACGCCGTAAACGATGTCTACTAGCTGTTCGTGGTCTTGTACTGTGAGTAGCGCAGCTAACGCACTAAGTAGACCGCCCGGGGAGTACGGTCGCAAGATTAAAACTCCAATGAATTGACGGGGGCCCGCTCAAGCGGTGGAGCATGTGGTTTAATTCGACGCAACGCGAAGAACCTTACCTACTCTTGACATCTAGCGAAGATTGTAGAGTAAGGATGGTGCATTACGGAACGGTAAGACCGGTGCATCCTGGCTGTCGTCACCTCGG
+
<CC<FCEFGDG8@C7,96,BF<FGGGFFFEF9EFFDEE7:FDGFGGDGGDGFFGEE6C6CCF:EGFC@EGDGGFGGFFFEFEGEG7FC@7CCFF>C,=CE++3AFC9F9FE,8,@E?FG9@FF>DBC7EG5C>C7*47?<C5CEE5*,0=9C9CC*=EGCC+5*+9>)285CFD9B5.)...6CF6??C4?=F>@?<<*)04-/777CB7).+++*)*2),66)03-:))-)-)2:((-*/-C*.)()(-553)).)5(.(,(.*1)7)**)8)
@M02542:52:000000000-J9N43:1:1101:21193:3600 2:N:0:GTGAAA
GTAGTCCACGCCGTAAACGATGGATACTAGTTGTTTGGATTTATCTGAGTGACTAAGCGAAAGTGATAAGTATCCCACCTGGGGAGTACGAACGCAAGTTTGAAACTCAAAGGAATTGACGGGGGCCCGCACAAGCGGTGGAGCATGTGGTTTAATTCGATGATACGCGAGGAACCTTACCAAGGCTTAAATGGGAGACGACGTATTTGGAAACAGATATTTCTTCGGACGTCTTTCAAGGTGCTGCATGGTTGTCGTCAGCTCGTGCCGTG
+
GGGGGGGGGGGGGGGGGGGGGGGFGGGGGGGGGGGGGGGGGGGGGGGGGGGGGGGGGGGEGGGGGGGGGGGGGGGGGGGGGGGGGGGGGGGGGGGGGGGGGGGGGGGGGGGGGGGGGGGGGGDGGGGGGGGGGGGGGGGGGDGGGGFEFGGGGGGGGGGGFGGGGGGGFFED:GDFFFFFFEAFGGGFGF@6;EFFB051>B9))9FGFGBAG*;?07:>>69=5)49(-4,(76<44<GF?FFF4))5::9<(49(420(2<7577)<>@3
@M02542:52:000000000-J9N43:1:1101:6093:3611 1:N:0:GTGAAA
GTAGTCCACGCCCTAAACGATGTCAACTGGTTGTTAGGTCTTCACTGACTCAGTAACGAAGCTAACGCGTGAAGTTGACCGCCTGGGGAGTACGGCCGCAAGGTTGAAACTCAAAGGAATTGACGGGGACCCGCACAAGCGGTGGATGATGTGGTTTAATTCGATGCAACGCGAAAAACCTTACCCACCTTTGACATGTACGGAATCCTTTAGAGATAGAGGAGTGCTCGAAAGAGAGCCGTAACACAGGTGCTGCATGGCTGTCGTCAGCTCG
+
GGGGGGGGGGGGGG8EFGGGGGGFAFGGGGGGGGGGGGGGFGGGGGGGGGFFDGGGGGGGGGGGGGEGGFEGGGGGGGGGGGGDGGGEFFGFGGGGGEGGGGGGGGFFGGGGGGGGGGGGGGDA:FFGGGGGGGGGGGGGGGGGDG,?FGEF@FAFGGGFG,*;FCCFFGGGEDEGGFEGGCCGGGGGGGGDCCCEFGGGF@DEGCF?CEGGGGGGGFGFEGGE*:C?FGFFG=FFFCF5@@DBEFGG:4:(64AFFFFFF<D4C?6?:3)060
@M02542:52:000000000-J9N43:1:1101:19665:3612 2:N:0:GTGAAA
TAGTCCACGCCGTAAACGATGTCTACTAGCTGTTCGTGTCCTTGTGATGTGAGTAGCGCAGCTAACGCACTAAGTAGACCGCCTGGGGAGTACGGTCGCAAGATTAAAACTCAAATGAATTGACGGGGGCCCGCACAAGCGGTGGAGCATGTGGTTTAATTCGACGCAACGCGAAGAACCTTACCTACTCTTGACATCTACGGAAGACTGCACAGATTCGGTTGTGCCCTCGGGCACCGTAAGCCAGGTGCTGCATGGCTGTCGTTAGCCTGGG
+
GGGGGGGGGGGGGGGCGGGGFGFGGGGGGGGGGGGGGFFGGGGGGGGGFFGGGGGGGCCGGGGGGGGGGGGGGGGGFDGFGGGFGEGGGGGGGEGGGEEFGGGGGFGGGGGGGGGGDFGGGGGGGDGCGCEGE>8EGFGGGGG:EDCGF?C:FFB>FGGGFGGG=/5DDD5D5)35>FF4>BFCDC?FF?@@FBFB9>?2=::D:7>C?<<A+06;4*28:>3)-,4D(50(,)(-:8999:<*((,0.,9*).(.)((44(,(**).*)*)).
@M02542:52:000000000-J9N43:1:1101:21505:3615 2:N:0:GTGAAA
GTAGTCCACGCCCTAAACGATGTCAACTGGTTGTTGGGTCTTCACTGACTCAGTAACGAAGCTAACGCTTCAAGTTGACCGCCTGGGGAGTACGTTCGCAAGAATGAAACCCAAAGGAATTGACGGGGGCCCGCAAAAGAGGTGGACCATGAGGTTTAATTCGATGATACGCGAGGAACCTTACCAAGGCTTAAAGGGTAAACGACAGATTTGGAAACAAATTTTTCTTCGGACGCTTTTTAAGGTTCTGCATGGTTGTCGTCAACCCCTTTCG
+
@C+FGE@E9FGG@BF,,;,@@@C,<;CFC,668F@,,76C,C,F<E@E@666BBC@FC@68+6<?ACF,8,,9,::,@FG7+FGF?C@F7?F9@F<4+@44+?FCFC,5E,+@+,@8,@AEAF,++++@:C:EEG*@>F*,>241/,,*,,,4;<:CFGF=78CC+=C+1/7))65A4)8=<9;*:+;5)))0)**)()5))./)0.*)*.):++937*((19*-),0:2(-()1(,-47*(**44)/24**-),6-4:4<F:(*0)0)).)9:
@M02542:52:000000000-J9N43:1:1101:10224:3629 2:N:0:GTGAAA
GTAGTCCACGCCCTAAACGATGTCAACTGGTTGTTGGGTCTTCACTGACTCAGTAACGAAGCTAGCGCGTGAAGTTGACCGCCTGGGGAGTACGGCCGCAAGGTTGAAACTCAAAGGAATTGACGGGGACCCGCACAAGCGGTGGATGATGTGGTTTAATTCGATGCAACGCGAAAAACCTTACCCACCTTTGACCTGTACGGAATCCTTTAGAGATAGAGGAGTGCTCGAAAGAGAGCCGTAACACAGGTGCTGCCAGGCTGTCGTCAGCCTG
+
GGFGGGGGGGGFGGGGFGGGGGGGGGGGGGGGBFEFGGGGGGGGGGGGGGFGGGGGGGGGGGGGGGGGGGGGFGGGGGGFCCGGGGGCFEFEFGGGGGGGGGGFGFFGFGG9F8DFGGGFG9,,=6ED7@8@@G7*@CCFGGBB8FFCECF,,=,>,DGGFGFE@8EGFFGGFDB3:85.)/;C<<9>D);66<F*6(9493>9@F??6C95<CFF5CFFBFF58<2:<?FFB>?7?B0<5(/9()().,*).49)(),3(,.40*)))./.))
@M02542:52:000000000-J9N43:1:1101:25731:3637 2:N:0:GTGAAA
GTAGTCCACGCCGTAAACGATGTCTACTAGCTGTTCGTGTCCTTGTGATGTGAGTAGCGCAGCTAACGCACTAAGTAGACCGCCTGGGGAGTACGGTCGCAAGATTAAAACTCAAATGAATTGACGGGGGCCCGCACAAGCGGTGGAGCATGTGGTTTAATTCCACGCAACGCGAAGCACCTTACCTACTCTTGCCACCTACGGTATACAGCAGAGATGCGGTTGTGCCTTCGGGAACCGTACGACAGGGTCTGGATTGTCGTCGGTAGCCCCG
+
DFFCFGGGGGFD:6C@CE@@F@@ECCFFFFFGGFEG,,6:,C9FC@,,CFE9,C9@@<++@CCCEA,FEDCEGFGG9AACE:++8+:++8@CDF@FAEDF:C4=FAA=FDG@FAE9=9E,D,@998C+BCE:B5EE**64:>*4*2*,4=EF9FF=*:9,;9?++2=5>5*:.)6).)/7)19FG<C44*)01)*06)).9767)))+9*),8*2)(C*29B35(2:*625,()337::77:*/491;(().((())),))(,(/)0))01)))
@M02542:52:000000000-J9N43:1:1101:20524:3665 2:N:0:GTGAAA
GTAGTCCACGCCGTAAACGATGTCAACTAGCCGTTGGGTCCCTTGAGAACTTAGTGGCGCAGCTAACGCATTAAGTTGACCGCCTGGGGAGTACGGCCGCAAGGTTAAAACTCAAATGAATTGACGGGGGCCCGCACAAGCGGTGGAGCATGTGGTTTAATTCGAAGCAACGCGAAGAACCTTACCTGGCCTTGACATGCTGAGAACTTTCCAGAGATGGATTGGTGCCTTCGGGAACCCAGACCAAGGTGCTGCATGGCTTTCGTCCCGCCGG
+
GGFCFGFGGGGGGGGGGGGGGGGGGGGGGGGGGGDGGGGGGGGGGGGFGGGGGGGGGGGGGGGGFFGGGGGGGGGGGGGGGGGGDGGGGGGGGGGGGGGGCCFGGGGFGGGGGGGGGGGEFG8FFGGGGGGGGGG*:F6:CGGE57;6CCFGGGGGG>4CFCC=FC5DAFFCAD6@3:@>::FGGGGFGFFFF)46<<??FFF497;FFGFBGF7).:>?3=?@7-3C05:8()-46((11(1*(((0(8)))))(.-(42((65C))0))0<3
@M02542:52:000000000-J9N43:1:1101:24831:3697 2:N:0:GTGAAA
GTAGTCCACGCCGTAAACGATGCTAACTCGTTTTTGGGTTTTCGGATTCAGAGACTAAGCGAAAGTGATAAGTTAGCCACCTGGGGAGTACGAACGCAAGTTTGAAACTCAAAGGAATTGACGGGGGCCCGCACAAGCGGTGGATTATGTGGTTTAATTCGATGATACGCGAGGAACCTTACCAAGGCTTAAATGGCAATTGATCGGTTTAGAAATAGACCTTCCTTCGGGCAATTTTCAAGGTTCTGCATGGTTGTCGTCAGCTCGTGCCGTG
+
FDEEGGGGGGGDGGGGGGEGGGGGEF@EFD,CC@FGGDEFGCA7FBCFAEEGGGGGGGGF:FFCFGGFGGGGGGGGGGCFFFE=F48=C=A+=FFEGGGCFFGEGGGGGGF8FGGG8ECGFFG=+@@@@FEGDE>6:B:?=B51,=9<C@C785BCFDFG:>@CFGGGF:*907(5;>FFF86DCGGF4A@9=A??(39?F?2:BF:CDGF2CEC*.2282<F?B>AC6?9>9@7BB26C*)2*)5<66<?FFFA0:A0:?B()2*5).;F3)0
@M02542:52:000000000-J9N43:1:1101:12986:3708 1:N:0:GTGAAA
GTAGTCCACGCCGTAAACGATGTCAACTAGCCGTTGGGTTCCTTGAGAACTTAGTGGCGCAGCTAACGCATTAAGTTGACCGCCTGGGGAGTACGGCCGCAAGGTTAAAACTCAAATGAATTGACGGGGGCCCGCACAAGCGGTGGAGCATGTGGTTTAATTCGAAGCAACGCGAAGAACCTTACCTGGCCTTGACATGCTGAGAACTTTCCAGAGATGGATTGGTGCCTTCGGGAACTCAGACACAGGTGCTGCATGGCTGTCGTCAGCTCGG
+
GGGGGGGGGGGGGGGGGGGGGGGGGFGCGGGGGGGGFGGGGGGFGGFGGGGFFGGGGGGGGGGGGGGGGGGGGGGGGGGGGGGGG?GGGGGGFGEGGGGDGGGGGGFGGGGGGGGGGGGGGGGGGGGGGGGGGGGGGGGGGGGFFGGGGGGGFCFFGGGGGGGGGGGGGGGGGGCGGGGGGCGGGGFEFGGGGFGFGG9FFFGGCDGFGGGGGGFGFGDFGGGFGG7EFFFFGGCBEGGFFFGFFFGCFG:?FFFFA2<BGGG?C?0:B>AFB)
@M02542:52:000000000-J9N43:1:1101:24340:3728 2:N:0:GTGAAA
GTAGTCCACGCCGTAAACGATGTCTACTAGCTGTTCGTGGTCTTGTACTGTGAGTAGCGCAGCTAACGCACTAAGTAGACCGCCTGGGGAGTACGGTCGCAAGATTAAAACTCAAATGAATTGACGGGGGCCCGCACAATCGGTGGAGCATGTGGTTTATTTCCACGCAACGCGAAGAACCTTACCTACTCTTTACAACTAGCGAAGATTGTAGAGTACCGATTGTGCATTCGGGAACGGTAAGCCAGGTGCGGCATGGCTGGTGGCAGCCCGG
+
GGGDFGGGGGG?@FGGGGEEFFGCEGGGFGCFFGGEDFG7C@FCCGCGGGGG9FEFEGGGGDEGFFFGG>:>FE<FF9EGFCFGGGGGG+>F@<CE,+@>CG7,ECFG9FB8F9DDFGGFCDFFGE6+BBEGGE8E:>D,,>E:C<*4,4<FFGGCFGG,B+<+1?>DBA/78/:38))<.(/:*7??G49?@)99))04?<2>B5);=C))++<74**--.).(-6C<A9A2:(-4:(*137*)(4)(5))-((-(1,(.3(457))))))))
@M02542:52:000000000-J9N43:1:1101:15173:3735 1:N:0:GTGAAA
GTAGTCCACGCCCTCAACGATGTCAACTGGTTGTTGGGTCTTCACTGACTCAGTAACGAAGCTAACGCGTGAAGTTGACCGCCTGGGGAGTACGGCCGCAAGGTTGAAACTCAAAGGAATTGACGGGGACCCGCACAAGCGGTGGATGATGTGGTTTAATTCGATGCAACGCGAAAAACCTTACCCACCTTTGACATGTACGGAATCCTTTAGAGATAGAGGAGTGCTCGAAAGAGAGCCGTAACACAGGTGCTGCATGGCTGTCGTCAGCTCG
+
GGGGGGGGGGDGGG,FFEGFGGGGGGGGGGGGGGGGGGGFGGGGGGGGGGGGGGGGGGGGEGGGGFGGGGGGGGGGGGGGGGGGGGGGGGGGGGGGGDEEGDGGGGGGFGGGGGGGGFFGFGGGGGG>GGGGGGCGGGGGGGGGGGGGGGGGFGGGGGFGGGGGGGGGGGGGGGGGGGGEFGFGFFDEGGGGGGGGGGGGGFGGGGGGCGGGGFGFGGFFGG@*;CFGDG>@DEFFFEFC>EGFFFGGFDD?F<A??>AFG4*0>0:BFFFFF:
@M02542:52:000000000-J9N43:1:1101:16515:3763 2:N:0:GTGAAA
GTAGTCCACGCCGTAAACGATGGATACTAGCTGTTGGGGGCAACTTCAGTGGCTAAGCGAAAGTGATAAGTATCCCACCTGGGGAGTACGTTCGCAAGAATGAAACTCAAAGGAATTGACGGGGGCCCGCACAAGCGGTGGAGCATGTGGTTTAATTCGATGATACGCGAGGAACCTTACCAAGGCTTAAATGTAGATTGACAGGTTTGGAAACAGACTTTTCTTCGGACAATTTACAAGGTGCTGCATGGTTGTCGTCAGCTCGTTCCGTGGG
+
GGFGGGEGGGGFGGCFGGGGGGGGGGGGGGGGGGGGGGGGGGGGGFGGGGGGGGGGGGGDGGGGGGGCFFGGFGFGGGGGGGGGGGGGGGGGGGGGGGGGGGGGGGGGGGCEFGGGGBFCGGDCGGCFG7EGGGGGGGGGEFFGG>CFFFCFCCGGGF4EFGGFGFGDDFGGFGFFAFAFFFFGGFFFF=7=?<4*:A=?FA<G>767;DFFG?@F?FC5AF6@<A?3229<)=<B2-6FC8**4<7)464F<1:)(((((.),*17)0.)))0
@M02542:52:000000000-J9N43:1:1101:22345:3785 2:N:0:GTGAAA
GTAGTCCACGCCCTAAACGATGTCTACTAGTTGTCGGGTCTTAATTGACTTGGTAACGCAGCTAACGCGTGAAGTAGACCGCCTGGGGAGTACGGTCGCAAGATTAAAACTCAAAGGAATTGACGGGGACCCGCACAAGCGGTGGATGATGTGGAGTAATTCGATGCAAGGCGAAAAACCTTACCTACCCTTGACATGGTCGGAATCCCGAAGAGATTTGGGAGTGCTCGAAAGAGAACCGGCGCACAGGTGCAGCATGGGTGGCGGTAGCCCG
+
FG<FEFGGGGGGGGGGFGEGGEGGFGGGGFFGGGGGGGFC<FG<DGGGGGGGGGGGGGCFCGDGGGGGFGGGGGGFB?FEEFG@D?FDGGGGGGGFEEEGCFFGDGFFGGG@A>=DD@F@,3,,=++=C7++B+33@>DFEECCEGFCFEFFDE,,5<::B@/4BGGGF**:?5,8A4)853=FGGGFCF=FFFFF<@A<936D3.986C29:200)*0))0)),8)*.4773),8:,.9D>3922(723100,608))((,((0)))0.)*00
@M02542:52:000000000-J9N43:1:1101:20777:3803 2:N:0:GTGAAA
GTAGTCCACGCCGTAAACGATGAATGCCAGCTGTTGGGGTGCTTGCACCGCAGTAGCGCAGCTAACGCCTTGAGCATTCCGCCTGGGGAGTACGGTCGCAAGATTAAAACTCAAAGGAATTGACGGGGGCCCGCACAAGCGGTGGAGCATGTGGTTTAATTCGAAGCAACGCGCAGAACCTTACCATCCTTTGACATTGCGTGTTACCCAGAGAGATCTTGGGTCCCCTTCGGGGGCCGCCACACCGGTTCCTCATGGCTTGTGTCAGCCCGGG
+
GGEFFGGGGGDGGGGGGGGGFFFGGGGGGGGGGGGGGDGGCGGGGGGGGGGGGGGGGGCGGGGGGGGGGGDEGGGGGGGGGGGGFFGGGGGGGEGGGGGGGGGGGGGGGGF@F8DDDGCGGFGGGEGGGDGEGGEGGGCDC>BGGFF6C6:CF7<CGGGGFEFGFGDCFFCDBG>DE?@FFBFGCDFFFFFFFA@FF)99;;118@6E)23:*AC)56*)674>041*3:?(4)9(((()),7*,(-)4()).)..23((((()2:946)07)3
@M02542:52:000000000-J9N43:1:1101:21614:3805 1:N:0:GTGAAA
GTAGTCCACGCCGTAAACGATGTCTACTAGCTGTTCGTGTCCTTGTGATGTGAGTAGCGCAGCTAACGCACTAAGTAGACCGCCTGGGGAGTACGGTCGCAAGATTAAAACTCAAATGAATTGACGGGGGCCCGCACAAGCGGTGGAGCATGTGGTTTAATTCGACGCAACGCGAAGAACCTTACCTACTCTTGACATCTACGGAAGACTGCAGAGATGCGGTTGTGCCTTCGGGAACCGTAAGACAGGTGCTGCATGGCTGTCGTCAGCTCGT
+
GGGGGGGGGGGGGGGGGGGGGGGGGGGGGGGGGGGGGGGGGGGGGGGGGGGGGGGGGGGGGGGGGGGGGGGGGGGGGGGGGGGGGGGGGGGGGGGGGGGGGGGGGGGGGGGGGGGGGGGGGGGGGGGGGGGGGGGGGGGGGGGGGGGGGGGGGGGGGGGGGGGGGGGGGGGGGGGGGGGGGGGGGGGGGGGGGGGGGGGGGFGGGGEGGGGGGGGGGGGGGGGGGGGGGGFFGGGFFGGGFFGFFFGGF:C?FFB?ABFFGGFFGF<???DFD)
@M02542:52:000000000-J9N43:1:1101:21658:3860 2:N:0:GTGAAA
GTAGTCCACGCCGTAAACGATGAGTGCTAAGTGTTAGAGGGTTTCCGCCCTTTAGTGCTGAAGTTAACGCATTAAGCACTCCGCCTGGGGAGTACGGCCGCAAGGCTGAAACTCAAAGGAATTGACGGGGGCCCGCACAAGCGGTGGAGCATGTGGTTTAATTCGAAGCAACGCGAAGAACCTTACCAGGTCTTGACATCCTCTGAAAACCCTAGAGATAGGGCTTCTCCTTCGGGAGCAGAGTGACAGGTGGTGCATGGTTGTCGTCAGCTCG
+
GGGGGGGFGGGGGGGGGGGGGGGGGGGGGGGGGGGGGGGGGGGGGGGGFGGGGGGGGGGGGGGGGGGGGGGDGGEGGGGGGGGGGGGGGGGGGGGGGGGGGGGGGGGGGGGGFGGGDGFGDCFGGGGGGGGGGDEGGC8FGGEGC<ECGGGGFGGFFGGGFGC:=@GGEFGGBDFFF;::FBFDGG+9>EFFFFFFDFFFF?FGFFFG6C168@8*47:<<FFFB67CA<<A<FBF(49G<15FA>B68?B)861))6<?<411>*.5).0*05
@M02542:52:000000000-J9N43:1:1101:20480:3879 2:N:0:GTGAAA
GTAGTCCACGCCGTAAACGATGTCTACTAGCTGTTCGTGGTCTTGTACTGTGAGTAGCGCAGCTAACGCACTAAGTAGACCGCCTGGGGAGTACGGTCGCAAGATAAAAACTCAAATGAATTGACGGGGGCCCGGACAAGCGGTGGAGCATGTGGTTTAATTCGACGCAACGCGAAGAACCTTACCTACTCTTGACATCTACAGAAAACTGCAGAGATGCGGTTGTGCCTTCGGGACATGTAAGAGAGGTGCTGCATGGCTGTCCGCCGCCCGG
+
GGFFGFGFEFGGGEFCGGGGGGGGGGGGGGGGGGGGGGGGGGGGGGGGGGGGFFGGGGFGGGGFGGGGGGGGGGGGGGGFGGGGGF7DGGGGGGGGGGCF>EFFCGFGGCGGGGGFFGGGGCFGGGG@ECCBECCEGGEFGGGEGGGFFFGCFGDGCGFGFCCCG5CC:=598515>@FF:3=FGFFFF=@=F)@9):@AF))20))*.><?FF?52::A>@35-2406A<)37091(<CF<::4.1)32)04:2..-31(((.**))0)...5
@M02542:52:000000000-J9N43:1:1101:7577:3879 2:N:0:GTGAAA
GTAGTCCACGCCCTAAACGATGTCAACTGGTTGTTGGGTCTTCACTGACTCAGTAACGAAGCTAACGCGTGAAGTTGACCGCCTGGGGAGTACGGCCGCAAGGTTGAAACTCAAAGGAATTGACGGGGACACGCACAAGCGGTGGATGATGTGGTTTAATTCGATTCAACGCGAAAAACCTTCCCCACCTTTGACATGTACGGAATCCTTTAGAGCTAGAGGAGTGCTTGACAGAGAGCCGTAACACAGGTTCGGCATGGCTGTCGTCAGCGCC
+
,CFFEEEFFGGCFE8FFGDEF8@<,CEC8FGGDCFFGEGG8FAFG9,99:F,<FCC<::,,@FAFG7FE6CEG<<EF<9FCE=F@F++=844;F+C@BFE@>+,,4A9?AFEFGC9?FFB>FAFDDEGE7+,@CEC8:@D5E8*@*,,5=CF7=2*<CF,+,*2,+4:+1C))).2)20);7)*0**8:;F+1)8:7737;?9DE:4+8:))+0+*.*24?4)8(4226),)6/(4((-594*12-(7(.**-(4(--((((,.*17@)))073
@M02542:52:000000000-J9N43:1:1101:12572:3888 2:N:0:GTGAAA
GTAGTCCACGCCCTAAACGATGTCAACTGGTTGTTGGGTCTTCACTGACTCAGTAACGAAGCTAACGCGTGAAGTTGACCGCCTGGGGAGTACGGCCGCAAGGTTGAAACTCAAAGGAATTGACGGGGACCCGCACAAGCGGTGGATGATGTGGTTTAATTCGATGCAACGCGAAAAACCTTACCCACCTTTGACATGTACGGAATCCTTTAGAGATAGAGGAGTGCTCGACAGAGAGCCGTAACACAGGTGCTGCATGGCTGTCGCTAGCCCG
+
GGGGGGGGGGGGGGGGGGGGGGGGGGGGGGGGGGGGCFGGGGEFGFCGGGGDGGGGGGDGGGGGGGGGGGGCF9EFGGGFG7F:FGGGGGFGG7FGDDEFGEGFGGGGGGDGGGGGGFGGFCEFGGGEGGDDEGGGGGGGGGC>B9>,,,,=CFGCEGGGFGGGFGDFFAC)899D>ADFFEBFC<?DGF88;<F+4?F<@66775987F))+<C*6CCB2>F34(5:486(4)(,2(-2)(*/8<2)((0/,4A206-.(.(.2*)0)0)0.0
@M02542:52:000000000-J9N43:1:1101:16170:3893 2:N:0:GTGAAA
GTAGTCCACGCCGTAAACGATGTCTACTAGCTGTTCGTGACCTTGTGTCGTGAGTAGCGCAGCTAACGCACTAAGTAGACCGCCTGGGGAGTACGGTCGCAAGATTAAAACTCAAATGAATTGACGGGGGCCCGCACAAGCGGTGGAGCATGTGGGTTAATTCGACGCAACGCGAAGAACCTTACCCACTCTTGCCATCCAGAGAAGACTGCAGAGATGCGGTTGTGCCTTCGGGAACCCTGAGAACGGTGCTGCATTGCGGTCGTCAGCGCGG
+
GGGGGGGGGGGGGG@FGGGGGGGGGGGGGGGGGGGGGGDFGCGFGGGGGGGGGGGGFGGGGGGGGGGDGFGFGFEEFGGGGGGGGGDCEEGGGGGGGDGGGGGFGGGGGGGGGFFGGGGGGGDFFGGDECDGEEEDEGGGGDGCGGC=FGC?9C9*:E<<FGGFGGEGDDECBD>EBEFFF?FFGGC@G::4@7*7.:F(6,8<.67C57,4@+28?FG21BB5131C<26<6@>01?(*2,*0)))0::)77>3?2)4)-(-477557))0)0
@M02542:52:000000000-J9N43:1:1101:16404:3921 2:N:0:GTGAAA
GTAGTCCACGCCGTAAACGATGTCTACTAGCTGTTCGTGGTCTTGTACTGTGAGTAGCGCAGCTAACGCACTAAGTAGACCGCCTGGGGAGTACGGTCGCAAGATTAAAACTCAAATGAATTGACGGGGGCCCGCACAAGCGGTGGAGCATGTGGTTTAATTCGACGCAACGCGAAGAACCTTACCTACTCTTGACATCTACAGAAGACTGCAGAGATGCGGTTGGGCCTTCGGGAACTGTAAACCAGGTGCTGCATGGCTGTCGTCCGGCCGG
+
GGGGGGGGGGGGGGCEGGGGGGGGGGGGGGGGGGGGGGGDDGGGGG<9FGGGGGGGGGGGGGGGCFGGGGGGGGGGGGGGGGGGGGGGGGGGGGGGGDGGGGGGGGGGGGGGGGGGGGGGFGFFGGGGGGGGGGECEGGGGGG>EDFFFGFGGGG8FGGGFGGGFDEG>BED>D@>3@FFFF?FGFFFGFF==AFFFB4-9))*7/)+)2,(<++7(**.435:(((1(48)25;>BF067<F*)2(5(5)922)().1<8:<2*1))0)))0.
@M02542:52:000000000-J9N43:1:1101:8716:3940 2:N:0:GTGAAA
GTAGTCCACGCCCTAAACGATGTCAACTAGTTGTTGGGGATTCATTTCCTTAGTAACGTAGCTAACGCGTGAAGTTGACCGCCTGGGGAGTACGGTCACAAGATTAAAACTCAAAGGAATTGACGGGGACCCGCACAAGCGGTGGATGATGTGGATTAATTCGATGCAACGCGAAAAACCTTACCTACCCTTGACATGGTCGGAACCCTGCTGAAAGGTGGGGGTGCTCGAAAGAGAACCGGCGCACAGGTGCTGCATGGCGGTCGTCAGCTCG
+
CFAFGGGFGGG8FCEFGGDDDFFGFFGED<CEGGFGGGDEGGGGFGAEEG<9FFDGGGGF6CECEFEEE:=7<FFGGCEC>CF@ECFCFEGFFGC<F>FGGGFCAFFFGGEED89FFFG?F@,EDEEDGD>8E>BBCF6CECCCEGGGGCAE,@9,@>@ECDFGGGGGFFEGE:948/686EFFFGE6CFFFF3;8?EFAF>BDEFFD45<06+<9><=(47:>-(-7:66??E<:124F:>)719>7:0F63)44,)4,(-(,9).07<4*05
@M02542:52:000000000-J9N43:1:1101:15370:3943 2:N:0:GTGAAA
GTAGTCCACGCCGTAAACGATGAGTGCTAAGTGTTAGAGGGTTTCCGCCCTTTAGTGCTGAAGTTAACGCATTAAGCACTCCGCCTGGGGAGTACGGCCGCAAGGCTGAAACTCAAAGGAATTGACGGGGGCCCGCACAAGCGGTGGAGCATGTGGTTTAATTCGAAGCAACGCGAAGAACCTTACCAGGTCTTGACATCCTCTGAAAACCCTAGAGATAGGGCTTCTCCTTCGGGAGCAGAGTGACAGGTGGTGCATGGTTTTGTCGCGCGCG
+
GGCCFGGGGGGGGGGDGGGGGCCFAFGGF9CFFGGGFGGFGGGGGFGGGGGGGGGGGG9EFGGGGFGGGGGGGGGGGGGEGGG@FEGGGGGGGGGGGGGGGGGGGGCCFCFGCFGGGGG8FGGGDEEGGGGGGEEGGECCFCECECEC,8ECFGFGF5;E+<CF5:*18AFGFG@FFFFF46FCGC??FF@FF9?7)4@<FFFGFF6E45:(8CCFF*06)9>:((309296<7<0(415>(*:4)69<?/9(-,44<F7A)(,*2*.)0)0))
@M02542:52:000000000-J9N43:1:1101:22861:3973 2:N:0:GTGAAA
GTAGTCCACGCCGTAAACGATGCTAACTCGTTTTTGGGTTTTCGGATTCAGAGACTAAGCGAAAGTGATAAGTTAGCCACCTGGGGAGTACGAACGCAAGTTTGAAACTCAAAGGAATTGACGGGGGCCCGCACAAGCGGTGGATTATGTGGTTTAATTCGATGATACGCGAGGAACCTTACCAAGGCTTAAATGGGAATTGATCGGTTTAGAAATAGACCTTCCTTCGGGCAATTTTCAAGGTGCTGCATGGTTGTCGTCAGCTCGTGCCGTG
+
GGGGGGGGGGGGGGGGGGGGGGGGGGGGGGGGGGGGGGGGGGGGGGGGGGGGGGGGGGGGGGGGGGGGFGGGGGGGGGGGGGGGGGGGGGGGGGGGGGGGGGGGCFGGGGGGGGGGGGGGGGCEDGGGGGGGGGGFEGEGCEGFGFGFGEFGGGGGGGGGFGGGGGGC:>EDEGFFFFA4AEFF:FG>C@FF@AFFF???6?F7BFB;5C?>FG7B<CC<3?FFFFFG?FB;>F?<AD<GC><F?:<?BBFF?D>0<B?F:(1,00)855>B>@
@M02542:52:000000000-J9N43:1:1101:23107:3983 2:N:0:GTGAAA
GTAGTCCACGCCCTAAACGATGTCAACTGGTTGTTGGGTCTTCACTGACTCAGTAACGAAGCTAACGCGTGAAGTTGACCGCCTGGGGAGTACGGCCGCAAGGTTGAAACTCAAAGGAATTGACGGGGACCCGCACAAGCGGTGGTTGATGGGGTTTAATTCGATGCAACGCGAAAAACCTTACCCACCTTTGACATGTACGGAATCCTTTAGAGATAGAGGAGTGCTCGAAAGAGAGCCGTTACACAGGTGCTGCATGGCTGTCGTCAGCCCG
+
GGGGGGGGGGFFGGGGGGGFGGFGGGGGGGGGGGGGGGGGGGGCFGGGGGG8EFFGGD,@CFGGFGGGGCF@CFGFDFFCEGEEGGGGEDGGGCGGEEC=CCF<DCFAGGGFF?F;8D@:BCFFDGEBCFEGGCC3@,:,A:BEG*11DCE,,=BCEF+C8,;:<+/?+)*:8C@ED4.8A@FGF4<57@?F4<=*))=)184C5)0+1:9>E6+16*:44;8D??<*639:150432?*>1*1142146?FF<A)(-671(,.*97)8))).0
@M02542:52:000000000-J9N43:1:1101:22042:3984 1:N:0:GTGAAA
GTAGTCCACGCCGTAAACGATGTCTACTAGCTGTTCGTGGTCTTGTACTGTGAGTAGCGCAGCTAACGCACTAAGTAGACCGCCTGGGGAGTACGGTCGCAAGATTAAAACTCAAATGAATTGACGGGGGCCCGCACAAGCGGTGGAGCATGTGGTTTAATTCGACGCAACGCGAAGAACCTTACCTACTCTTGACATCTACAGAAGACTGCAGAGATGCGGTTGTGCCTTCGGGAACTGTAAGACAGGTGCTGCATGGCTGTCGTCAGCTCGG
+
GGGGGGGGFFFGGEEGGGCGGGGAFGFGGGGGGFFFGGGGGCEGGGGGGFGGGGGGGGGGGGGFGGGGGGGGGGGFGGFGGGGGGGGGGEGGGGGDFGGGGGGGGGGGGGGGGGGGGGGFGGGGGGGDGCBFCF7FEGAAFEGGEGEGGGGGGGGFGGGGGGCGCGGGGGGGGEGGGGGGGGGGGGGGGGGGGGGGGGGGFFG6CGGCGGFGGGFFGG?C5CGGGGGGGGFFFECDEFFGFFGFF2<FFFC?FAFBBBF:75CFCBFBF?FFF)
@M02542:52:000000000-J9N43:1:1101:9839:3988 1:N:0:GTGAAA
GTAGTCCACGCCGTAAACGATGTCTACTAGCTGTTCGTGTCCTTGTGATGTGAGTAGCGCAGCTAACGCACTAAGTAGACCGCCTGGGGAGTACGGTCGCAAGATTAAAACTCAAATGAATTGACGGGGGCCCGCACAAGCGGTGGAGCATGTGGTTTAATTCGACGCAACGCGAAGAACCTTACCTACTCTTGACATCTACGGAAGACTGCAGAGATGCGGTTGTGCCTTCGGGAACCGTAAGACAGGTGCTGCATGGCTGTCGTCAGCTCGG
+
GGGGGGGGGGGGGGGGGGGGGGGGGGGGGGGGGGGGGGGGGGGGGGGGGGGGGGGGGGGGGGGGGGGGGGGGGGGGGGGGGGGGGGGGGGGGGGGGGGGGGGGGGGGGGGGGGGGGGGGGGGGGGGGGGGGGDFGGGGGGGGGGDGGGGGGGFGGGGGGGGGGGGGGGGGGGGGGGGGGGGGGGGGGGGGGGGGGGGGGGGFFGEGGGGGGGGGGGGGGCEEGGGGGGGGFFFGDEFGGGFFGFFFFGFGGFFFFFFBFBGDCFGFFFFFFFF)
@M02542:52:000000000-J9N43:1:1101:14252:4010 2:N:0:GTGAAA
GTAGTCCACGCCGTAAACGATGTCTACTAGCTGTTCGTGGTCTTGTACTGTGAGTAGCGCAGCTAACGCACTAAGTAGACCGCCTGGGGAGTACGGTCGCAAGATTAAAACTCAAATGAATTGACGGGGGCCCGCACAAGCGGTGGGGCATGTGGTTTAATTCGACGCAACGCGAAGAACCTTACCTACTCTTGACATCTACAGAAGACTGCAGAGATGCGGTTGTGCCTTCGGGAACTGTAAGACAGGTGCTGCAGGGGTTTCGTCAGCTCGG
+
GGGFGGGGGGGGGGGEGGGGGGGGGGGGGGGGGGGGGGGGGGGGGGGGGGGGGGGGGGGGGGGGGGGGEFGEGGGGGGGGGGGEGGGGDGGGGFGEGGGDDGGFFGGGFGGGGGGGGGFADAFGGGGDGGGCEGG8CGGGGGGEGDGGGCECFFGGFGFFFC;CCGGGFFGGFDBFF>:)08=CDGGFG6?FFFFF>9*)84<4*/98:C2(<CFF<**)(.)761(*)6)),7(,3:?DDAFFA?:@<>4944<>2(4(,((-97))06=6>)
@M02542:52:000000000-J9N43:1:1101:21461:4013 2:N:0:GTGAAA
GTAGTCCACGCCCTAAACGATGTCAACTGGTTGTTGGGTCTTCACTGACTCAGTAACGAAGCTAACGCGTGAAGTTGACCGCCTGGGGAGTACGGCCGCAAGGTTGAAACTCAAAGGAATTGACGGGGACCCGCACAAGCGGTGGATGATGTGGTTTAATTCGATGCAACGCGAAAAACCTTACCCACCTTTGACATGTACGGAATCCTTTAGAGATAGAGGAGTGCTCGAAAGAGAGCCGTAACACAGGTGCTGCATGGCTGTCGTTCGCTCG
+
GGFFGGGGGGGGGGGFGGGEGGGGGGGGGGGGGGGGGGGGGGGGGGGGGFGGGGGGGGGGGGGGGGGGGGGGGGGGGGGGGGGGGGGGGGGGGGGGGGGGGGGGGGGGGGGGGGGGGGCGGGGFCEEGG<@EGGDGGGGGDGCCEDD?DC:EGGEFGGCGFFGGGGGGFFEGFGBFFFFFA7;CF4FFGFFFFFF*97@A?:>DDFFGFD2.+3<BAFGDFFF3<()26:>BFFF<?F?C<2/C:<BF?0*0)))5:4)3(31.0/.))0)).5
@M02542:52:000000000-J9N43:1:1101:13023:4016 2:N:0:GTGAAA
GTAGTCCACGCCGTAAACGATGTCTACTAGCTGTTCGTGGTCTTGTACTGTGAGGAGCGCAGCTAACGCACTAAGTAGACCGCCTGGGGAGTACGGTCGCAAGCTTAAAACTCAAATGAATTGACGGGGGCCCGCACACGCGGTGGCGCATGTGGTTTAATTCGACGCAACGCGAAGAACCTTACCTACTCGTGACATCTAGCGAAGGGTTGATAAATGCCGTTGTGCCTTCGGGAACGCGAAGACAGGTTCTGTATGTCTGTCGTCCTGCTGC
+
GGGGGFFDFGCGEC,@,C@FG<C<,FGGGGGGGCE@FFFF@,,6CE@6FEE,6A,96,:+@+4EDB8FBGGGGG8EAF9<,@>=BBBCB+:@E9CFFC::+@B+D,DFFGGGF,==9E9F;FF,2+:FE:*14>CG=C,:::CE*C***C55C9FC*3;C6E9:?CEDE@*3)),)<BFF)1*0297*7=4)03?>9>=294:1)8)*)2.(++<*)**))007:12*66<8:36(70,*)(9)-,4),)**)-..).))))--11)))*0)/*
@M02542:52:000000000-J9N43:1:1101:18682:4051 2:N:0:GTGAAA
GTCGTCCACGCCGTGAACGATGTCTACTAGCTGTTCGTGACCTTGTGATGTGAGTAGCGCAGCTAACGCACTAAGTAGACCGCCTGGGGAGTACGGCCGCAATAGTAAAACTCAAATGAATTGACGGGGGCCCGCACAAGCGGTGGAGCATGTGGTTTAATTCGACGCAACGCGAAGAACCTTACCTACGCTTGACATCTATGGAAGACTGCAGAGATGCGGTTGTGCCTTCGGGACCCGTAAGACAAGGGCGGCAGAGCTCGCGTTAGCGCGG
+
<C,CFF@BEF:FEF+CC<@@FC;,;EEGGF<FFC@FGG7,C,,,6999C,CF,CC96@66@BC=?BFFF+8FCF,9C,5C,@C+8+B+>+=@,,+++4CF@B+5,9,C<,3@=3,3=,8==3@D=8CC>FC8:@>C*>,D,1*BE5>,07,,=B;</=0AA7+:+**/):*)8)()0>65)2*CFD+1*)))04))))06=)6***)07*.(+++04*26;)7)(-(*.).)-.(4(-(C99C<4).0(,8)((-3,(-())-,)1).867).7
@M02542:52:000000000-J9N43:1:1101:8806:4074 2:N:0:GTGAAA
GTAGTCCACGCCGTAAACGATGTCTACTAGCTGTTCGTGTCCTTGTGATGTGAGTAGCGCAGCTAACGCACTAAGTAGACCGCCTGGGGAGTACGGTCGCAAGAGTAAAACTCAAATGAATTGACGGGGGCCCGCACAAGCGGTGGAGAATGTGGTTTAATTCGACGCAACGCGAAGAACCTTACCTACTCTTGACATCTACGGAAGACTGCAGAGATGCCGTTGTGCCTCCGGGAACGGGAAGACAGGTGGTGCAGGGCTGTCATCCGCCCGC
+
GGGFFFGDFEGE7@FCFGGGFGFFGGGGG9FGGFGGGG<,,CFFCEEAFGFDEFGG9F@FCEGGGDGFDEGE@EGGEGFEEC@CBFFFGDFFCFEGGGGGGGCF,EFF9FGGFG?F+D=FEAF;=+367:C@EGDE>FGGFECE8D>C1:C?9@ECF,8?CFFC<CC3)2>)0)(8736>>2B79><*09@49>4).4?A423*;358@G?<C++04779)5)866(*..),(0,4(-(**,1/.(,.-)))(--))((-((,)*0**.)).))
@M02542:52:000000000-J9N43:1:1101:17775:4083 2:N:0:GTGAAA
GTAGTCCACGCCGTAAACGATGTCTACTAGCTGTTCGTGTCCTTGTGATGTGAGTAGCGCAGCTAACGCACTAAGTAGACCGCCTGGGGAGTACGGTCGCAAGATTAAAACTCAAATGAATTGACGGGGGCCCGCACAAGCGGTGGAGCATGTGGTTTAATTCGACGCAACGCGAAGAACCTTACCTACTCTTGACATCTACGGAAGACTGCAGAGATGCGGTTGTGCCTTCGGGAACCGTAAGCCAGGTGCTGCATGGCTGTCGTCCGCTCGG
+
GGCFGGGGGGGGGG:FFGGGFGGGGGGGGGGGGGGGGGGGGGGGGGGGGGGGGGGGGGGGGGGFGGGGGGGGGGGGGGGGGGGGDGGGGGGGGGGGGGGGGGGFGGGGGGGGGGGGGFGGGGGFFGGGGEEGGGGGEGGGFEGEEGGGGGFGGGGGGGGGFFGGGGGDE>GGFGF:BFFFFFFC6CFFG@?BFFFFFFFFFBFDBE>CFG??7<<34:>9(77>(-(*).6,(7>0224CD19*)(.7()//2<<(-40((4,)*1))))))).
@M02542:52:000000000-J9N43:1:1101:10398:4094 2:N:0:GTGAAA
GTAGTCCACGCCCTAAACGATGTCAACTGGTTGTTGGGTCTTCACTGACTCAGTAACGAAGCTAACGCGTGAAGTTGACCGCCTGGGGAGTACGGCCGCAAGGTTGAAACTCAAAGGAATTGACGGGGACCCGCACAAGCGGTGGATGATGTGGTTTAATTCGATGCAACGCGAAAAACCTTACCCACCTTTGACATTTACGGAATCCTTTATAGATAGAGGAGTGCTCGAAAGTGAGCCGTAACAAAGGTGCTGCATGGCTGTGGTCAGCTTG
+
FGGGGFGGGGG8FEGFGGCCGFGFEFEEGGGGGGGGGGEFGGGFFGGGGFGGGGGGGGGGGDGGGGGGGGGGGGGFFGGGEGGEGGGGDGGFGCFCGG7FGGGDFGGGGGGGGGGGGGFGGF8;=EGFECCBGGDGEGG5CGCGD46<8@FGGG,;:8FFFFFC,=CFBFCC>GFEFFFBFEA4CC6>DFF4=>B@4)1)=,(/))9<BCAA++3*5::44>F),,5:<?FF:>)..,8*),9C2-2)(.1).-)23-48<0(.**819)/7*)
@M02542:52:000000000-J9N43:1:1101:15043:4120 2:N:0:GTGAAA
GTAGTCCACGCCGTAAACGATGTCTACTAGCTGTTCGTGGTCTTGTACTGTGAGTAGCGCAGCTAACGCACTAAGTAGACCGCCTGGGGAGTACGGTCGCAAGATTAAAACTCAAATGAATTGACGGGGGCCCGCACAAGCGGTGGAGCATGTGGTTTAATTCGACGCAACGCGAAGAACCTTACCTACTCTTGACATCTACAGAAGACTGCAGAGATGCGGTTGTGCCTTCGGGAACTGTAAGACAGGTGCTGCATGGCTGTCGTCAGCTCGG
+
GGGGGGGGGGGGGGGGGGGGGGGGGGGGGGGGGGGGGGGGGGGGGGGGGGGGGGGGGGEGGGGGGGGGGGEGGGGGGGGGGGGGGGGGGGGGGGGGGGGGGGGCEGGFGGGGGGGGG9FGGFDGFGGGGGGGDCGGGGGGGGGGGGCFGGGGGGGGGGGGFGGFGGGGFFGCADFEFFFFFFFGGGGFG6?FF2@FFAFAF><D?:FGFF0:96C>:FFF>FDFF0(:A24)4>004?BFC<FG2<:@?B)929>?4)7((-.4FG@:D?*973
@M02542:52:000000000-J9N43:1:1101:17621:4127 2:N:0:GTGAAA
GTAGTCCACGCCGTAAACGATGTCTACTAGCTGTTCGTGTCCTTGTGATGTGAGTAGCGCAGCTAACGCACTAAGTAGACCGCCTGGGGAGTACGGTCGCAAGATTAAAACTCAAATGAATTGACGGGGGCCCGCACAAGCGGTGGAGCATGTGGTTTAATTCGACGCAACGCGAAGAACCTTACCTACTCTTGACATCTACGGAAGACTGCAGAGATGCGGTTGTGCCTTCGGGAACCGTAAGACAGGTGCTGCATGGCTGTCGCCAGCTCCG
+
GG<FGGGGGGGGGG,BFFFGFFGGGGFGGGGGGGGGGGGGGGGGGGGGGGGGGGGGGGEFG7FCFGGGGCFGGGGFGGGFFGGGGGGGGGGGGGGGGGGGGCEFGFGGGGGGGG?AFGGGGGGFFGGGGGDEGGGEGGFCGGGEEDGGGFFGGDFEE8FCBF7FDDEG>EGDBD@:DFFFFB?77DGFG=@FFF4;)-94?ABG)<)CFG:?<FFF?>F<>E5B>6(26:<70>;>2((97:75:?>F:4))..)(.-((,,,,*18)7)))))
@M02542:52:000000000-J9N43:1:1101:25646:4132 2:N:0:GTGAAA
GTAGTCCACGCCGTAAACGATGTCTACTAGCTGTTCGTGGGCTTGTACTGTTCGTAGCGCAGCTAACGCACTAAGTATACCGCCTGGGGAGTACGGTCGCAAGATTAAAACTCCAATGAATTGACGGGGGCCCGCACAAGCGGTGGAACATGTGGTTTAATTCGACGCCACGTGACGAACCTTACCTACTCTTGACATCGAGCGATGATTCTAGAGTAACGATTGAGCCCTCGGGAACGCTAAGAAAGGCCCCGCATGGCTGTCGTTAGCCCGG
+
GGFEEGGGGGGD:F,:@<@@B@CEC@@CFF@F<6ECC@C,+66,6:EEFAF,,B6,,C@C6+7F5AF,@>C:F,5E?,CF?C:4CF<===FFGCE7FCEG7C=,E,,4A,>@F,3,?>;F=,6=++@+><C8*3>**<,1D811*?*,54A6FGF88B*,4,B*CC=)))*9)*4)0).))(***23*0/96*<=?))/()4())))+*0))++0/.*2-()))-))*,,3?1)((,3-9<?)92)()(()0(,4(4(((43.3**)))*)085
@M02542:52:000000000-J9N43:1:1101:8696:4137 2:N:0:GTGAAA
GTAGTCCACGCCGTAAACGATGTCTACTAGCTGTTCGTGGTCTTGTACTGTGAGTAGCGCAGCTAACGCACTAAGTAGACCGCCTGGGGAGTACGGTCGCAAGATTAAAACTCAAATGAATTGACGGGGGCCCGCACAAGCGGGGGAGCATGGGGTTTAATTCGACGCAACGCGAAGAACCTTACCTACTCTTGACATCTACAGAAGACTGCAGGAATGCGGTTGTGCCTTCGGGAACTGTAAGACAGGTGCTGCATGGCTGTCGTCAGGCCGG
+
GGFGGGGFGGGGGGGGGGGGGGGGGGGGGGFGGFGDGGGGGGGGGGGGGGGGGGGGGGGGGGGGGGGGGGGDGFGGGGGGGGGGGGGGGGGGGGGGGGGGGGGG@FFGGGGGGFFGGGGGGAEGGGEGGDG@CEGGGGFGGGG5:CGEGGC9*:C18CGGFGFF7DCG@BCD332735@FF7*:DFC***98@<FFFFF<*)60767FFD737+*)(27:>EB@B??FA422<@>90?3=:6CGFB()43//44)(64(4:B?2195><)))8)
@M02542:52:000000000-J9N43:1:1101:19575:4141 2:N:0:GTGAAA
GTAGTCCACGCCGTAAACGATGTCTACTAGCTGTTCGTGTCCTTGTGATGTGAGTAGCGCAGCTAACGCACTAAGTAGACCGCCTGGGGAGTACGGTCGCAAGATTAAAACTCAAATGAATTGACGGGGGCCCGCACAAGCGGTGGAGCATGTGGTTTAATTCGACGCAACGCGAAGAACCTTACCTACTCTTGACATCTACGGAAGACTGCAGAGATGCGGTTGTGCCTTCGGGAACCCTAAGACCGGTTCTGCATGGGTTTCTGCCGGCCGG
+
GGGFFGGGGGGFGDFFGFEGGGGGGGGGGGGGGGGFGGEFGGGGGGGGGGGGFEFGFG7CGEFFGFGGGCEGGFFEFGGFGEGDEGGGGGGGDFGGEGFGG@FFFFCFFFGEGFG9DEGCFA9,BEGEGGGC7*B>ECFFGGG8EG5:C5CF7B9FFFCGFGGGG:=CBEGG3CBD:3@FF<FFGGFFF*<==3*?4)0.9<:C5)88F:)3<+008F:6().7>?(:24<)-094(4:*0(>*))()475))).))-((.((.*2**5.5)))
@M02542:52:000000000-J9N43:1:1101:13878:4154 1:N:0:GTGAAA
GTAGTCCACGCCGTCAACGATGTCTACTAGCTGTTCGTGGTCTTGTACTGTGAGTAGCGCAGCTAACGCACTAAGTATACCGCCTGGGGAGTACGGTCGCAAGATTAAAACTCAAATGAATTGACGGGGGCCCGCACAAGCGGTGGAGCATGTGGTTTAATTCGACGCAACGCGAAGAACCTTACCTACTCTTGACATCTACAGAAGACTGCAGAGATGCGGTTGTGCCTTCGGGAACTGTAAGACAGGTGCTGCATGGCTGTCGTCAGCTCGT
+
GGGGGGGGGGGGGG+@FGGDFFGGGGGGGGGGGGGFGGGGGGGGGFGGGGGGGGGGGGGGGCFGGGGGGFGGGGGGFGGGGCFGGGGGGGDGGGGGGGGGGGGGGGGGGGGGGGGGGGGGGGGGGGGGGGGGGGGGGGGGFEGGGGGFGGGGGGGGGGGGFGGGGGGG>C8CEGGDEGGGGGGGGGGFGGGFGFGGGGGGGFGGFFGGGGGFGGGGGGG9CEGGD5/9>CAFDGDFFGDDFFFF?7FF5:6>F<?FF<:8<7>F<(((456@E)
@M02542:52:000000000-J9N43:1:1101:13712:4167 1:N:0:GTGAAA
GTAGTCCACGCCGTAAACGATGTCTACTAGCTGTTCGTGTCCTTGTGGTGTGAGTAGCGCAGCTAACGCACTAAGTAGACCGCCTGGGGAGTACGGTCGCAAGATTAAAACTCAAATGAATTGACGGGGGCCCGCACAAGCGGTGGAGCATGTGGTTTAATTCGACGCAACGCGAAGAACCTTACCTACTCTTGACATCTACGGAAGACTGCAGAGATGCGGTTGTGCCTTCGGGAACCGTAAGACAGGTGCTGCATGGCTGTCGTCAGCTCGG
+
EFFGGGGGGCFGEGGGGFFGGGGGGGDFFFGGGFEGGGGGGGGCD<CFEFGGFGFFGGGGGGDGCFGGGGGGGGGGGGGGFBBFEGGGGGFFGEGCFF@7FGCEC9FGGA=8FF<FF?AF9AFGGGGDCCEFCGGGGGGGGGGGDE*CFCGG;@FFDCFFGG9B:CF>C85CEC>EGGGFF>FFFGFGFGG?CFGFGGGFGFGGECCFF9FGF67/CFC?=ECGGGGGFGFFFC35BGGGFFGBFBC<5>62?:??AA:0CD54743364-9>)
@M02542:52:000000000-J9N43:1:1101:8478:4173 2:N:0:GTGAAA
GTAGTCCACGCCGTAAACGATGCTCACTCGTTTTTGGGTTTTCGGATTCAGAGACTAAGCGAAAGTGATAAGTTAGCCACCTGGGGCGTACGAACGCAAGTTTGAAACTCAAAGGAATTGACGGGGGCCCGCACAAGCGGTGGAGTATGTGGTTTAATTCGATGATACGCGAGGAACCTAACCAAGGCCTAAATGGGAATTGACCGGTTTAGAAATAGACCTTCCTTCGGGCAATTTTCAAGGTTCTGCATGGTTGTCGTCAGCCCGTTCCGTG
+
EGCGFGGFGEGGGGEGFFCGFFG<CFFFAFGCFEGG7FFEEF9FE:F@EGGAEFFFF6,CFCGFCFAF9FCFGGGFGGGGGGGGGC++8@FCEGEFDGGGFGFCADFFFFGGDDCGG8EGADE+9CCFCECE@:*=CCG*:C>C,;FGGC7+=>6C+;CCFG+<FF+:A:C3<5(758>)71<CFGFF*)774AFFF?6,)))*9;<*)*5)30999773)06)44>*--(32;:2)-4*:)92)4A4.4*=(.6(3)32:6(.0100))0)08
@M02542:52:000000000-J9N43:1:1101:6724:4180 2:N:0:GTGAAA
GTAGTCCACGCCGTAAACGATGTCTACTAGCTGTTCGTGGTCTTGTACTGTGAGTAGCGCAGCTAACGCACTAAGTAGACAGCCTGGGGAGTACGGTCGCAAGATTAAAACTAAAATGAATTGACGGGGGCCCGCACAAGCGGGGGAGCAAGTGGTTTAATTCGACGCAACGCGAAGAACCTTACCTACTCTGTACATCTACAGAAGACTGCAGAGATGCGGTTGTGCCTTTGGGAACTGTAAGACAGGTGCTGACTGGCTGTCGTCCACTCGG
+
<FFDEF<FFEE8:@:@FC;F@<F,CEDGGGG9FCEFGGG7@EC<FCEFE6<EF<FC@FEGCF:8DEE@C:C7A=EFCEGF,:F7FDG7FFGGCDCC8CFCEE7<C,A,C,>F,@DG+@B;EGFFG>+=EE>8+:CEEGF5,@C**)*2*2*2AC9538><7+<*117)7>*>3),)8;4)7:FG<9<4*9FF*)*/62=>F>)**0/<0:20A++72**-(5>>24(:))6).622(4:67)0*)445(5))))).))((.,(.11).)*/).)
@M02542:52:000000000-J9N43:1:1101:15580:4191 2:N:0:GTGAAA
GTAGTCCACGCCGTAAACGATGTCAACTAGCCGTTGGGTTCCTTGAGAACTTAGTGGCGCAGCTAACGCATTAAGTTGACCGCCTGGGGAGTACGGCCGCAAGGTTAAAACTCAAATGAATTGACGGGGGCCCGCACAAGCGGTGGAGCATGTGGTTTAATTCGAAGCAACGCGAAGAACCTTACCTGGCCTTGACATGCTGAGAACTTTCCAGAGATGGATTGGTGCCTTCGGGAACTCAGACACAGGTGCCTCATGGCTGTCGTCAGCGCGG
+
GGGGGGGGGGGGGGGEGGGGGGGGGGGGGGGGGGGGGFGGGGGGGGGGGGGGGGGGGGGGGGGGGGGGGGGGGGFGGGGGGGGGGGGGGGGGGGGGCGGGGGGGFGGGGGGFGGGGGGGGGGFGGGGGG78CEGDDGGGFCGGEGGGGGGDFGGGGGGCCFFCFGG5CAAFD>D;FFFFFF?FGGFGFFF@FF?4)-4*599<5F*6A@F949+27?D>BBFFF:43FFF<>:B>;><?*73:6118>?>/)().44A)((-8)7CF).)0)5)
@M02542:52:000000000-J9N43:1:1101:11487:4220 2:N:0:GTGAAA
GTAGTCCACGCCGTCAACGATGTCAACTAGCCGTTGGGTTCCTTGAGAACTTAGTGGCGAAGCTAACGCATTAAGTTGACCGCCTGGGGAGTACGGCCGCAAGGTTAAAACTCAATTGAATTGACGGGGGCCAGCACAAGCGGTGGAGCATGTGGTTTAATTCGAAGCAACGCGAAGAACCTTACCTGGCCTTTACCTGCTGAGAACTTTCCAGATATGGATTGGTTACTTCGGGAAGTGATACTAAAGTTCTGCATGGCTTGAGTCACGTCGG
+
FEAECE9F@@CFFC+BF,,C46CCFFEGAG@FC,BC8+8BEGA@FCEFCFBA,5C,668+@@FDEF<FG7FGGFB99,,C=4C=?F+++4:CFF+CB8BFB==FDFGCFDB8,,3,?EC;;999==3+B*@C**@BCFF,,851*/::,5?9=7B8:80:8,>C+;=<F4FG)2:3).;>>?F7*2075)./6)9*).=(/7)***)29*)4:C+*6:C>)*9F1.4*,.).-.4(((.**)**))-))-**-6)).-31(.-(2294*0.8>)
@M02542:52:000000000-J9N43:1:1101:8466:4238 1:N:0:GTGAAA
GTAGTCCACGCCGCAAACGATGTCGACTTGGAGGTTGTGCCCTTGAGGCGTGGCTTCCGGAGCTAACGCGTTAAGTCGACCGCCTGGGGAGTACGGCCGCAAGGTTAAAACTCAAATGAATTGACGGGGGCCCGCACAAGCGGTGGAGCATGTGGTTTAATTCGATGCAACGCGAAGAACCTTACCTACTCTTGACATCCAGCGAACTTTCCAGAGATGGATTGGTGCCTTCGGGAACTCTGAGACAGGTGCTGCATGGCTGTCGCCAGCTCGG
+
DGGGGGGGGGGFFFCCFGGGGGGGGGGGGGEAF,CFCFDGFGGGGGFGGGGGGGGC,CFCCFGGGGGGGGFGGGGFG@=FGECFGGGGGGGGGECFG@FGGGE+:ECCFFDFCF7DFFGGGGFGGE1>E<:FEGGEEGGCGC>=CCCC+=,3<@FEFGCC7:EFDF7EFGGDGDE**2CFFGGC<CGGGGGG99CFCFGGG4+/:DEGGGGGGCF@802+:3CFG?CFGGFFGGGEE:CFFFGBFFFGFGGFFAD?FBFFGGCFFF0-3(39@)
@M02542:52:000000000-J9N43:1:1101:11176:4242 1:N:0:GTGAAA
GTAGTCCACGCCGTAAACGATGTCTACTAGCTGTTCGTGGTCTTGTACTGTGAGTAGCGCAGCTAACGCACTAAGTAGACCGCCTGGGGAGTACGGTCGCAAGATTAAAACTCAAATGAATTGACGGGGGCCCGCACAAGCGGTGGAGCATGTGGTTTAATTCGACGCAACGCGAAGAACCTTACCTACTCTTGACATCTACAGAAGACTGCAGAGATGCGGTTGTGCCTTCGGGAACTGTAAGACAGGTGCTGCATGGCTGTCGTCAGCTCGG
+
GGGGGGGGGGGGGGGGGGGGGGGGGGGGGGGGGGGGGGGGGGGGGGGGGGGGGGGGGGGGGGGGGGGGGGGGGGGGGGGGGGGGGGGGGGGGGGGGGGGGGGGGGGGGGGGGGGGGGGGGGGGGGGGGGGGGGGGGGGGGGGGGGGGGGGGGGGGGGGGGGGGGGGGGGGGGGGGGGGGFFGGGGGG@FGGGGGGGGGGGGFGGGGGGGGGGGGGGFFGGGDGGGGGG=FFFGGDEFGGGFFG>FFFGFGG?FFFFFFFFGGFFGFF?FFA@F)
@M02542:52:000000000-J9N43:1:1101:14287:4248 2:N:0:GTGAAA
GTAGTCCACGCCGTAAACGATGTCTACTAGCTGTTCGTGGTCTTGTACTGTGAGTAGCGCAGCTAACGCACTAAGTAGACCGCCTGGGGAGTACGGTCGCAAGATTAAAACTCAAATGAATTGACGGGGGCCCGCACAAGCGGTGGAGCATGTGGTTTAATTCGACGCAACGCGAAGAACCTTACCTACTCTTGACATCTACAGAAGACTGCAGAGATGCGGTTGTGCCGTCGGGAACGTTAAGACAGGTGCGGCATGGCTGTCGTCAGCTCGG
+
DGGGFGGGGGGFECFGGGGGGGGFGGFFGDCGGGGFEGGGFGGGGGCGGGG9FEFGFFFGGGGGCFGDGGGGGGGGGGGGGGGGGGG7CFEFGGGGGGGDGGEGGGGGGGGCDFGFGGFG9FC99>>BEFGGGGE>C<GGGGGGGDDGGGGGCEFEFFFCFCFFD*7DBBECEG>>EFFFFBFGCGDFF=4@9)@FB27<FAAFFF)+8CB:FC0717*6(77@>::>>(449B0692(*2:DF>??F?AF4((367?BB?F24F7))00*)))
@M02542:52:000000000-J9N43:1:1101:10367:4261 2:N:0:GTGAAA
GTAGTCCACGCCGTAAACGATGTCTACTAGCTGTTCGTGGTCTTGTACTGTGAGTAGCGCAGCTAACGCACTAAGTAGACCGCCTGGGGAGTACGGTCGCAAGATTAAAACTCAAATGAATTGACGGGGGCCCGCACAAGCGGTGGAGCATGTGGTTTAATTCGACGCAACGCGAAGAACCTTACCTACTCTTGACATCTACAAAAGACTGCAGGGATGCGGTTGTTCCTTCGGGAACTGTAAGACAGGTGCTGCATGGCTGACGGCAGCTCGG
+
FGCGG9DFCBECCFF@FGDGFFGGFGGGGFGDFGFEGGEFGCFGFGFGGEFGGGGGGFGGGGG8FEF:+>F@FFGGGGA<FGGCCFFFGGEFGDEFGEGGGCGGG9FGFBFG?EGE?DBFDDDEFG6FCFDBEE7C8:>EF5EC5D87:*9E1BEFCCC,8EFD7?EGB>EDAC>)55?F:<*209F=7*/9FFF?A27)*))**0.*7:2:G6*),97793<EF((*6>94:5>;(82*0)*2242;(4)9<92?4:(8:?(,*/;))0.)7)
@M02542:52:000000000-J9N43:1:1101:21825:4298 1:N:0:GTGAAA
GTAGTCCACGCCGTAAACGATGTCTACTAGCTGTTCGTGGTCTTGTACTGTGAGTAGCGCAGCTAACGCACTAAGTAGACCGCCTGGGGAGTACGGTCGCAAGATTAAAACTCAAATGAATTGACGGGGGCCCGCACAAGCGGTGGAGCATGTGGTTTAATTCGACGCAACGCGAAGAACCTTACCTACTCTTGACATCTACAGAAGACTGCAGAGATGCGGTTGTGCCTTCGGGAACTGTAAGACAGGTGCTGCATGGCTGTCGTCAGCTCGG
+
GGGEGGGFGGGGGGGGGGGGGGGGGGGGGGGGGGGGGGGGFGGGGGGGGGGCGGGGGGGGGGFGGFGGGGGGGGGGGGGGGGGGGGGFGGGGFGGEGGGGGGGGGGGGGGGGGGGGGGGGGDFGFGGGG>FFGGGGGGGGGDD@@FGGGGGGGGGGGFGGGGGFGGGGGGGGGGGGGGGGGGGGGGGGGGGGGGGG?EGGGFGFGGGGGGGGGDFGGGFF7EGGGCDGGGAFGEGFFGFG?FGFFDFGFFF?FA?>AB??GGF@G13:??AFF)
@M02542:52:000000000-J9N43:1:1101:23191:4310 2:N:0:GTGAAA
GTAGTCCACGCCGTAAACGATGTCTACTAGCTGTTCGTGGTCTTGTACTGTGAGTAGCGCAGCTAACGCACTAAGTAGACCGCCTGGGGAGTACGGTCGCAAGATTAAAACTCAAGTGAATTGACGGGGGCCCGCCCAAGCGGTGGAGCATGTGGTTTAATTCGACGCAACGCGAAGAACCTTACCTACTCTTGACATCTACAGAAGACTGCAGAGATGCGGTTGTGCCTTCGGGAACTGTAAGACAGGTGCTGCATGGCCGTCTTCTGCGCGG
+
GGGGGGGGGGGGGGFFGGGGGFFFGGGGGGGGGGGGGGCGFGGGGGGGGGGGGGGGGGGGGGGGGGGGGGGGGGGGGBEGFGGGGGGGGGGG8FCGGEGGGGGGGGGGGGGGGGFGGGGGGGGGGGGGGGE5EEE*16DDGGG5CDFGFCGFGGGF=FF?FFGGFCEGF>5<>D9;3>:FFFFG6DGBF44*=A??9A@2FDFGF0)3)>50<8+>::7993.7,2(*64<2:B;B>:74C:7:).55(.7F)))().3(((-1*196*/)8))
@M02542:52:000000000-J9N43:1:1101:16983:4356 2:N:0:GTGAAA
GTAGTCCACGCCGTAAACGATGTCTACTAGCTGTTCGTGGTCTTGTACTGTGAGTAGCGCAGCTAACGCACTAAGTAGACCGCCTGGGGAGTACGGTCGCAAGATTAAAACTCAAATGAATTGACGGGGGCCCGCACAAGCGGTGGAGCATGTGGTTTAATTCGACGCAACGCGAAGAACCTTACCTACTCTTGACATCTACAGAAGACTGCAGAGATGCGGTTGTGCCTTCGGGAACTGTAAGACAGGTGCTGCATGGCCTGCGTCAGCTCGG
+
GGGGGGGGGGGGGG:FGGGGGGGGGGGGGGGGGGGGGGGGGGGGGGGGGGGGGGGGGGGGGGGGGFGGGGGGGGGGFGEFGGGGGGGGGGGGGGGDGDGGGGGGGGGGGGGGGGGGGGGGGGGDDGGGGGGGGGGGGGGEGGGEEGFGGGFGGGGGGGGGFGGGGGEDBA=DB<>FE@?@FFFF<FGFGFFFFFFFFFFDFADC4@6CFG?0<8@F<F7928BF>?FGF<A?BFFF><)**5C*6)(70>;?AF<72)23,),(1*5;5)*)75
@M02542:52:000000000-J9N43:1:1101:15903:4390 2:N:0:GTGAAA
GTAGTCCACGCCGTAAACGATGTCTACTAGCTGTTCGTGGTCTTGTACTGTGAGTAGCGCAGCTAACGCACTAAGTAGACCGCCTGGGGAGTACGGTCGCAAGATTAAAACTCAAATGAATTGACGGGGGCCCGCACAAGCGGTGGAGCATGTGGTTTAATTCGACGCAACGCGAAGAACCTTACCTACTCTTGACATCTAGCGAAGATTGTAGAGATACGATTGTGCCTTCGGGAACGCTAAAACAGGTTCTGCTGGGCTGTCGGCCGTGCGG
+
CGG<FFFFEEG@FEEEGDEFGGGGGGGGGGGGGGGGEGFCGGFGCGGGGGGGGGGGGGEDFCGGGGGDGGGGGGEEFECGEEGGGGGGGGGGGGGCGEFEFGGGCEGGGF@DFFGGFFF;CFFGGGG=EDEGGEGCGG,=;8>;CD5EFGGE9EF8CBF?=FGGCC*):3CDDC1)5765)3=FGF<776@?@AFFADFAF<BG3>:*1:2)C7+@9**:05.8?4)2).:>(53;1??C5<D*)50?1-172:2))(-:(((.*))00)).0)
@M02542:52:000000000-J9N43:1:1101:12901:4403 2:N:0:GTGAAA
GTAGTCCACGCCGTAAACGATGCTAACTCGTTTTTGGGTTTTCGGATTCAGAGACTAAGCGAAAGTGATAAGTTAGCCACCTGGGGAGTACGAACGCAAGTTTGAAACTCAAAGGAATTGACGGGGGCCCGCACAAGCGGTGGATTATGTGGTTTAATTCGATGATACGCGAGGAACCTTACCAAGGCTTAAATGGGAATTGAACGGTTTAGAAATAGACCTTCCTTCGGGCAATTTTCAAGGTGCTGCATGGTTGTCGTCAGCTCGTGGCGTG
+
FGGGGGFGGGGGGGGGGGGGGGGGGGGGGGGGGGGGGGGGGGGGGGGGGGGGGGGGGGGGGGDGGGGGGGFGGGGGGGGGGGGGGGGGGGGGGGGGGGGGGGGGGGGGGGGFGGGGGGGGGGGGGGGGGEEGGGGGGGGG?ED;C7CFGGGGFG8FGGGGFFGGFFFGFFGGFGFFFFFFF1=FGFFFGFF?F<BF?7@<F?>*0<:8BD74CEGF<C7)8FFFBA>G06>01;?AF>>DGAF6(3-94>46:A212A?::<<:>C@E>).80)
@M02542:52:000000000-J9N43:1:1101:14817:4406 2:N:0:GTGAAA
GTAGTCCACGCCGTAAACGATGTCTACTAGCTGTTCGTGGTCTTGTACTGTGAGTAGCGCAGCTAACGCACTAAGTAGACCGCCTGGGGAGTACGGTCGCAAGATTAAAACTCAAATGAATTGACGGGGGCCCGCACAAGCGGTGGAGCATGTGGTTTAATTCGACGCAACGCGAAGAACCTTACCTACTCTTGACATCTACAGAAGACTGCAGAGATGCGGTTGTGCCTTCGGGAACTGTAAGACAGGTGCGTCATGGCTGGCGGCAGCTCGG
+
DFD@FFEFGGGGGEFCGGGGGGGGGGGGGGGGGGGCGGGGCFGAFFGGFGGFGGGGGGGGCFGGGGGGGGDEGGGGGFFGGGGGGFFF:BFGFGG7<CGGFGGGGGGGGGCEGFGGFGGGFFFGGGGGGGGGGGDGEGFGFGGGEGFGGG,<EGFFGGGGFFCGD5=<>B58:C6DBF:>F7=FFC?=**06*3944>=<?4497<@CFG?BFFGF0*7<9)07(,,:A2)<?EF01:>6>A7:4)35())0,(-,()5:8((4)))..))073
@M02542:52:000000000-J9N43:1:1101:21711:4416 2:N:0:GTGAAA
GTAGTCCACGCCGTAAACGATGCTAACTCGTTTTTGGGTTTTCGGATTCAGAGACTAAGCGAAAGTGATAAGTTAGCCACCTGGGGAGTACGAACGCAAGTTTGAAACTCAAAGGAATTGACGGGGGCCCGCACAAGCGGTGGATTATGTGGTTTAATTCGATGATACGCGAGGAACCTTACCATGGCTTAACTGGGAATTGCTCGGTTTAGAAATAGAACTCCCTTCGGGCAATTTTCAAGGTGCTGCCTGGTTTGCGTCCGCTGGTTCCGTG
+
GGCEGGGGGGCDCGGCFFCCF,@@,CCEACCC@BF:@@:@B7,@FBC,CE<@AEFEG<8=FEFGEFDCA,C?EEFDG8EF,,A<D7:=C,E4@FEGGGGGA<EC,A<AFFE8:;,6?,3FFG6B+=+:+>@EE8:FDA5>>>*1D8,5>:D9??,61;C7/>9,,4,=?D59:)6)05);+5;@+2*55A)**.*<03)()))*/;)2>C:429@*)**).1*0((.2(((-77(.4).**6*9404*33**4(-(-),(-(-(*)))*1)76>
@M02542:52:000000000-J9N43:1:1101:22517:4416 1:N:0:GTGAAA
GTAGTCCACGCCCTAAACGATGTCAACTGGTTGTTGGGTCTTCACTGACTCAGTAACGAAGCTAACGCGTGAAGTTGACCGCCTGGGGAGTACGGCCGCAAGGTTGAAACTCAAAGGAATTGACGGGGACCCGCACAAGCGGTGGATGATGTGGTTTAATTCGATGCAACGCGAAAAACCTTACCCACCTTTGACATGTACGGAATCCTTTAGAGATAGAGGAGTGCTCGAAGGAGAGCCGTAACACAGGTGCTGCATGGCTGTCGTCAGCTCG
+
GGGGGGGGGGGGGGGGGGGGGGGGGGGGGGGGGGGGGGGGGGGGGGGGGGGGGGGGGGGGGGGGGGGGGGGGGGGGGGGGGGGGGGGGGGGGGGGGGGGGGGGGGGGGGGGGGGGGGGGGGGGGGGGGGGGGGGGGGGGGGGGGGGGGGGGGGGGGGGGGFFGGGGGGGGGGGGGGGGGGGGGGCFGGGGGGGGGGGGGGGFGGGGGGGGGGGGGGGGGGGFGGGGGGGGFFGGGFFGGGEFGFFFGGFGGFFFA?FFFFGGG5CBFFFFFFF5
@M02542:52:000000000-J9N43:1:1101:24767:4429 1:N:0:GTGAAA
GTAGTCCACGCCGTAAACGATGTCTACTAGCTGTTCGTGGTCTTGTACTGTGAGTAGCGCAGCTAACGCACTAAGTAGACCGCCTGGGGAGTACGGTCGCAAGATTAAAACTCAAATGAATTGACGGGGGCCCGCACAAGCGGTGGAGCATGTGGTTTAATTCGACGCAACGCGAAGAACCTTACCTACTCTTGACATCTACAGAAGACTGCAGAGATGCGGTTGTGCCTTCGGGAACTGTAAGACAGGTGCTGCATGGCTGTCGTCAGCTCGT
+
GGGGGGGGGGGGGGFEGGGGGGGGGGGGGGGGGGGGGGGGGGGGGGGGGGGGGGGGGGEEGGGGGGGCGGGGGGGGGGGGGGGGGGGGGGGGGGGGGGGGGGGGGGGGGGGGGGGGGGFGFDGGGGGGGGGDGGGGGGGGGGGGGGGGFGGGFGFFGGGGFGGGGGGGGGGGGGGGGGGGGG7FGGFFGGGFGGGGGGGGGFGGGGGGGGGGGGGGGFGGGGEGGECGGGA?>GGFFGGGFFGFFDGGFGFF?<2:ABFFGGG@FBFFFB<?E)
@M02542:52:000000000-J9N43:1:1101:14187:4441 2:N:0:GTGAAA
GTAGTCCACGCCGTAAACGATGTCAACTAGCCGTTGGGTTCCTTGAGAACTTAGTGGCGCAGCTAACGCACTAAGTAGACCGCCTGGGGCGTACGGTCGCAAGATTAAAACTCAAATGAATTAACGGGGGCCCGCACAAGCGGTGGAGCATGTGGTTTAATTCGAAGCAACGCGAAGAACCCTCCCTGTCCTTGACACTCTCAGTACTTTCCAGAGATGGCTCGGTGCCTTCGGGAAATCAGAGACTGCTGCTGCCTGGCTGTCGCCCGCCCGG
+
CEEFF<6CFGGF:6BBDGEDFFFFFGGAFDF,88@:<F6,:CF9C@<FFGFFGA<EFF=::>B<?EFGD77>FF,AFAFGGC:=F++A=+6@@EFEC>CGG77,=>,;,CEED,5EFFG9DF,==C>BEF5**=EGGC,/A=8C53*/=E6CE79F5*0A7<9C94*98AC))),)0)/7)(.17<*<*007=4*7)))(1))2/7*3*0-9C9C4?F7:(.)<((,1:)44,)-((()**-**(,)/()064:2(.-(((-4)**0)..)07)
@M02542:52:000000000-J9N43:1:1101:25817:4455 2:N:0:GTGAAA
GTAGTCCACGCCGTAAACGATGTCTACTAGCTGTTCGTGTCCTTGTGATGTGAGTAGCGCAGCTAACGCACTAAGTAGACCGCCTGGGGAGTACGGTCGCAAGATTAAAACTCAAATGAATTGACGGGGGCCCGCACAAGCGGTGGAGCATGTGGTTTAATTCGACGCAACGCGAAGAACCTTACCTACTCTTGACATCTACGGAAGACTGCAGAGATGCGGTTGTGCCTTCGGGAACCGTAAGACAGGTGCTGCATGGCTGTCGGTAGCTCGG
+
GGGFFGGGGGGGGGGGGGGGGGFGGGGGGGGGGFGGGGGGGFGGGGGGGGGGGGFGGGGGGGGGGFGEGFGFGGFFGAFFGGGGGGGGGGGGFGGEGGGGGGGGGGGGGGGGFFGCGGGGGFDEGGGGGGG8EGGGECF5;:EEGGGGGCGFEFC8EFGGFGGGGGGGFBE)88;D:>FFFFFFF<F=FFF6@DFFA>?<F43C>>)CFFF<70+51>D<>F:DFF(*6)-4,<>>F:?5DBCF<<?F2<)0)-,(56(.(,4)9)))))*/))
@M02542:52:000000000-J9N43:1:1101:21854:4483 2:N:0:GTGAAA
GTAGTCCACGCCGTAAACGATGTCTACTAGCTGTTCGTGTCCTTGTGATGTGAGTAGCGCAGCTAACGCACTAAGTAGACCGCCTGGGGAGTACGGTCGCAAGATTAAAACTCAAATGAATTGACGGGGGCCCGCACAAGCGGTGGAGCATGTGGTTTAATTCGACGCAACGCGAAGCACCTTACCTACCCTTGACATCTACGGAAGACTGCAGAGATGCGGTTGTGCCTTCGGGAACCGTAAGACAGGTGCTTCAGGGCTGTCGTCCGGTCGG
+
GGFGGGGGGGGGGGGGGGGGGFGFFGGGGGGGGGGGGGGGFGGGGGGGGGGGGGGGGGGGGGGGGGGGGGGGGGGGGGGGGGGDGGGGGGGGGGGGGGGGGGGGFFGGGFGGGGGGFFGFGGGFDGGGGGGGGGGGGGGGGGDGGGGGGGGGFGGFGGCCFCFGCCEGFFGDDGFFD5?FF?FGGGGFC)8?F<FFFAFDF<0>3BFGFGFFFCFF(::<;DD@B??C9):50>B9661C*2CC248F08)9)))6)),1((321*0)0)))))
@M02542:52:000000000-J9N43:1:1101:20127:4495 2:N:0:GTGAAA
GTAGTCCACGCCGTAAACGATGTCTACTAGCTGTTCGTGGTCTTGTACTGTGAGTAGCGCAGCTAACGCACTAAGTAGACCGCCTGGGGAGTACGGTCGCAAGATTAAAACTCAAATGAATTGACGGGGGCCCGCACAAGCGGTGGAGCATGTGGTTTAATTAGACGCAACGCGAAGAACCTTACCTACTCTTGACATCTACGGAAGACTGCAGAGATGCGGTTGTTCCTTCGGGAACTGTAAGACAGGTTCTGCATGGCTGTGGTCAGCCCGG
+
GGCCEFCEFGGGGFFGGGGGGGGGFGGGGFEFGFFGGFGGGEEFGGGDFGGGGGGGGGGG:CFFGEE7FFFGCGFGGGGFGGGFGFFEGGEFFGGGGGDGGEGGFGGGGGGGCFGGGG9FFFFC?EEGGGGG7>EECECGDCB=CD*==CC?,,6::FGFCC+37CD3)5/)0)6>)7)857FG6C+**17*=BF?AA=<*)(*00)27:0(233.4:06(>779((*)).)4@024:,>><77)),51)97)6<22)3((4((0**07)))07
@M02542:52:000000000-J9N43:1:1101:18750:4501 2:N:0:GTGAAA
GTAGTCCACGCCGTAAACGATGTCAACTAGCCGTTGGGTTCCTTGAGAACTTAGTGGCGCAGCTAACGCATTAAGTTGACCGCCTGGGGAGTACGGCCGCAAGGTTAAAACTCAAATGAATTGACGGGGGCCCGCACAAGCGGTGGAGCATGTGGTTTAATTCGAAGCAACGCGAAGAACCTTACCGGGCCTTTACATGCTGAGAACTTTCCAGGGATGGATTGGTGCCCTCGGGAACACAGACCCAGGTGCTGACTGGCTTTCGTCAGCCGGG
+
GGDGGCEFGGGFGE7CFGGGGGGGGGGGF@CEEEGGGGGEFGGGFDFGGGEDEFCAFEGGG>E=FFFEGGGGG?<FFFGFFGGDEFFGGEEEGGF>CEGGECED,8,CFED,=DGGGFFGCE?AFGGGEGDE:::>CFEFFGGCGGFFCF+AAC9=EFCFFCEGFFGGFFGD3<2).7?FFF*:F<*)/575)-*0-.@:F445BFFC?C<)<<*),**3(*9@0>8F?((.4>>>;((2*(2*-(()(.9).4-(.).41(()*1)))))))0
@M02542:52:000000000-J9N43:1:1101:9729:4508 2:N:0:GTGAAA
GTAGTCCACGCCGTAAACGATGTCTACTAGCTGTTCGTGTCCTTGCGATGTGAGTAGCGCAGCTAACGCACTAAGTAGACCGCCTGGGGAGTACGGTCGCAAGATTAAAACTCAAATGAATTGACGGGGGCCCGCCGAAGCGGTGGAGAATGTGGTTTAATTCGACGCAACGCGAAGAACCTTACCTACGCTTGACATCTACAGAAGACTGCAGAGTGGCGGGTGTGCCTTCGGGAACTGTAAGACAGTGGCTGCATGGTGGTCGGCCGCTCGG
+
FG9CEFGFFGG@FGG>D,@+9,CFEC<<C,CCFCCF7F8:C@,CEFGDCCFE@FE<<C@C7@FGFFFCGFDFC=AFC9BFGGDDG7DCF+@+@E++9@>::>FCFFC9F;EF=BCGGGGGF;E69@8CC>E5CE7**5>;8BE*CD85,4,<=,B*=:F9AEFC?C=)85:<3C6>5>).)47*9CF**)7))4)9656<96)*//)<<>?BG+3.)**,,.)89>(:<))43566>B)>CBCD<2.7.)))(4((.6.))-(,))0)83575)
@M02542:52:000000000-J9N43:1:1101:23048:4532 2:N:0:GTGAAA
GTAGTCCACGCCGTAAACGATGCTAACTCGTTTTTGGGTTTTCGGATTCAGAGACTAAGCGAAAGTGATAAGTTAGCCACCTGGGGAGTACGAACGCAAGTTTGAAACTCAAAGGAATTGACGGGGGCCCGCACAAGCGGTGGATTATGTGGTTTAATTCGATGATACGCGAGGAACCTTACCAAGGCTTAAATGGGAATTGATCGGTTGAGAAATAGACCTTCCTTCGGGCAATTTTCAAGGTGCTGCATGGTTGTCGTCAGCCCGTGCCGGG
+
GGGGGGGGGGGGGGGEGDFFFFEFGGEEGGGGGGGGGGCE>EFGGGEGGGGGGGGGGGGGDGGGDFGGGGGFGGGGFAFGEGG@GGCFGGGGDDFGGDGGFFGGCCFGAFGFFGGGGG8FCGGGGGGGEGEEEGGGGGGG:CCFCC9CFGC9FF>EGGGGFGGGFFFC385):<9F5)=6A8FFGGC>CF67@BFFF<F?F2<:FF)*7/(2CFE?>C>35F9:?2<F?:BF9>B<DA2FGFDF:0>B2(/6?9:13<((-3?0*1))..7))7
@M02542:52:000000000-J9N43:1:1101:18144:4542 2:N:0:GTGAAA
GTAGTCCACGCCGTAAACGATGTCTACTAGCTGTTCGTGGTCTTGTACTGTGAGTAGCGCAGCTAACGCACTAAGTAGACCGCCTGGGGAGTACGGTCGCAAGATTAAAACTCAAATGAATTGACGGGGGCCCGCACAAGCGGTGGAGCATGTGGTTTAATTCGACGCAACGCGAAGAACCTTACCTACTCTTGACATCTAGCGAAGATTGTAGAGATACGATTGTGCCTTCGGGAACGCTAAGACAGGTGCTGCATGGCTGTCGTCGGCTCGG
+
GGFGGGGGGGGGGG@FGGGGGGGGGGGGGGGGGGGGGGGGGGGGGGGGGGGGGGGGGGGGGGGGGGGGGGGGGGGGGGGGFGGGGGGGGGGGGGGGGGGGGGGGGGGGGGGFGGGGGFGFGGGGGGGDDDGGGGGDGGGGGGGGGGGGGGC?7CGFCGGGFFGFFGGG:BCDFGBFEE?FFFFFFGGFG44*=2@FBDFFFBAD>5:EBC>6C7C=<FFAF35>(6:D<AF<6>B9;01<D?DF7?>F<26))-)(6<1070349<F)7)...)
@M02542:52:000000000-J9N43:1:1101:21779:4574 2:N:0:GTGAAA
GTAGTCCACGCCGTAAACGATGTCTACTAGCTGTTCGTGGTCTTGTACTGTGAGTAGCGCAGCTAACGCACTAAGTAGACCGCCTGGGGAGTACGGTCGCAAGATTAAAACTCAAATGAATTGACGGGGGCCCGCACAAGCGGTGGAGCATGTGGTTTAATTCGACGCAACGCGAAGAACCTTACCTACTCTTGACATCTACAGAAGACTGCAGAGATGCGGTTGTGCCTTCGGGAACTGTAAGACAGGGTCAGCATGGGTGTCGGCAGCCTCG
+
GGDGGGGGGGGGGGFCFGGGGGGGGGGGGGGGGGGGGGGGGGGGGGGGGGGGGGGGGGGGGGGGGGGGGGGGGGGGGFGGGGGGGGGGGGGGGGGGGGGGGGGGGGGGGGGGGGGGGFFGFGDDGGDFGGGGGGGGGGGGGGGGDGGDFF6C9CGGGGGGFGCGGDGGFFEDFGFF:DFFFBFGGGGFG?F9F<4446?ABDFGFF<6?F>(<+258:*<2B>@6??GFA238B69>??GGFG:),,)2(08(.)))),((-44/).)0)))))
@M02542:52:000000000-J9N43:1:1101:23552:4587 2:N:0:GTGAAA
GTAGTCCACGCCGTAAACGGTGGGCACTAGGTGTTGGCGGCATTCCACGTCGTCGGTGCCGCAGCTAACGCATTAAGTTCCCCGCCTGGGGAGTACGGCCGCAAGGCTAAAACTCATAGGAATTGACGTGGGCCCGCACAAGCAGCGGAGCATGTGGCGTAATTCGACGCAACGAGAAGGACCTTACCAAGGCTTGACATGCACCGGAAAGCATTAGAGCTCGTGCCTCCACTTTGGTTGGGTTACTGGTCGTGCATGGTTCTTTTACGCTCGT
+
DEEECC@FC,76@+88@E6,B,66,C@FF@8C6E:<,CC++8@CFF9FFF<+@A7>:?+47@FGDGCF=?=CC+:,5?CBF,AFFGCD==+++@,C>++>>==>C:<@,,38@73@+5@@,=,@7;3C85C>F:>*::*?8,6,:?C585:*3++5+:)2.A=+1*1*)7*))9(.0)))045C>F+):6)).44>,,/6*,4*.0)/05038CE64::))00)((,*)((()*.42,(9)(1*3..6:2*77(((.::-4).)****))07.0
@M02542:52:000000000-J9N43:1:1101:17541:4598 1:N:0:GTGAAA
GTAGTCCACGCCCTAAACGATGTCAACTGGTTGTTGGGTCTTCGCTGACTCAGTAACGAAGCTAACGCGTGAAGTTGACCGCCTGGGGAGTACGGCCGCAAGGTTGAAACTCAAAGGAATTGACGGGGACCCGCACAAGCGGTGGATGATGTGGTTTAATTCGATGCAACGCGAAAAACCTTACCCACCTTTGACATGTACGGAATCCTTTAGAGATAGAGGAGTGCTCGAAAGAGAGCCGTAACACAGGTGCTGCATGGCTGTCGTCAGCTCG
+
GGGGGGGGGGGGGGGGGGGGGGGG9EFGGGGGGGGGGEGGGGGGGGGGGGGGGGGGGGGGGGGGGGGGGGGGGGGGGGGGGGGGGGGGGGGGGGGGGGGGGGGGGGGGGGGGGGGGGGGGGGGGGGGGGGGGGGGGGGGGGGFGGGGGGGGGGGGGGGGGGGGGGGGGGGGGGGGGGGGGGGGGGGGGGGGGGGGGGGGGGFGGGGFGFGGGGGGGGGGGGGFEGGGGGGFFGGGFFGGCBEGFFFGGFGG7FFFFBDD?GGGFGFFFFFF?95
@M02542:52:000000000-J9N43:1:1101:15773:4603 2:N:0:GTGAAA
GTAGTCCACGCCGTAAACGATGTCTACTAGCTGTTCGTGGTCTTGTACTGTGAGTAGCGCAGCTAACGCACTAAGTAGACCGCCTGGGGAGTACGGTCGCAAGATTAAAACTCAAATGAATTGACGGGGGCCCGCACAAGCGGTGGAGCATGTGGTTTAATTCGACGCAACGCGAAGAACCTTACCTACTCTTGACATCTAGCGAAGATTGTAGAGATACCATTGGTCCTTCGGGAAGGCTAAAACAGGGGTTGTATGGCTCTCGTCCGGTCCG
+
GGGGGGFFFGGGGGGEGGGGGFEFGGGGGFGGGEEGGGGCFGFGGGFFFA@EAGGGF9:FGDFFCDFGDGGGGGFFEFFGGGGECGGGECCE8EGC=CEEFGGGGGGGGGG8FGGGGGGG,@=,9BEGGF>5@E75EGGF5>E8CC8=6C<CCFGF*,;@;F?59*=/>5775517>:@FFBFFCC7@<66FFFF@FFFBF))9>@:54*3<F+<@BG79)/9=<))0.6:A?B91(((12)2*)5,)(,.0-(,6))30?.()*1)))))0)7
@M02542:52:000000000-J9N43:1:1101:22090:4605 2:N:0:GTGAAA
GTAGTCCATGCCGTAAACGATGTCTACTAGCTGTTCGTGGTCTTGTACTGTGAGTAGCGCAGCTAACGCACTAAGTAGACCGCCTGGGGAGTACGGTCGCAAGATTAAAACTCAAATGAATTGACGGGGGCCCGCACAAGCGGTGGAGCATGTGGTTTAATTCGACGCAACGCGAAGAACCTTACCTACTCTTTACATCTAGCGAAGATTGTGGAGATACGATTGTGCCTTCGGGAAAGCTAAGACAGGTGCTGCATGGCTGTCGTCAGCTCGG
+
GGAFGGGGGGGGGFGGGGGGGGGGGGGGGGGGGGGGDGGGGGGGGGGGGCFGGGGGGFGGGGGEGGGGGGGGGGGGGGGGGGGCFGGGGGDGDFECFEEGGGGGGGGGGGGGGGGGGGGGGGEDFGDGGGG>CGCEGGGGGGGGGGCEDGGGGGGBEFGGFGGGGDE3>AEGFGFDFDFFFFFFGGF?C??F4)9=49?FFABC>57=FF<<GEFFFG7<B<5@?A<GA<A7<B>>B11<FBCC)5:F<B?4)6)(.:807<F2*/05))*)75
@M02542:52:000000000-J9N43:1:1101:12798:4629 2:N:0:GTGAAA
GTAGTCCATGCCGTAAACGATGAGTGTTCGCCCTTGGTCTACGCGGATCAGGGGCCCAGCTAACGCGTGAAACACTCCGCCTGGGGAGTACGGTCGCAAGATTAAAACTCAAATGAATTGACGGGGGCCCGCACAAGCGGTGGAGCATGTGGTTTAATTCGACGCAACGCGAAGAACCTTACCTACTCTTGACATCTAGCGTAGATTGTAGAGATACGATTGTGCCTTCGGGAACGCCAAGACAGGGGCTGCATGGGCTTCGTCTGCTCTGGGT
+
GGGFGGGGGGGGGGGGGGGGGGGGGGGGGGGGGGGGFGGGGGGGGDGGGGGFGDGCFGGGGGGGGGGGGGGGGGGGGGDGGGGGGGGGGGGGGGFGGGFEGGFGGGGGGGG8BDGGGGGFGGGGCEGGEGGGG>EGEF:??E5:CFE69=CCGGCE?BFF>?8CEGGGF>5D>D?FFFFF=:7*?C602===4AB644=25(-))/8960-.09+14**4(.94464?866625((-((91(**4(()-(5)().(,.,(.3((*166=**)))
@M02542:52:000000000-J9N43:1:1101:26045:4641 2:N:0:GTGAAA
GTAGTCCACGCCGTAAACGATGTCTACTAGCTGTTCGTGTCCTTGTGATGTGAGTAGCGCAGCTAACGCACTAAGTAGACCGCCTGGGGAGTACGGTCGCAAGATTAAAACTCAAATGAAGTGACGGGGGCCCGCACAAGCGGTGGAGCCTGTGGTTTAATTCGACGCAACGCGAAGAACCTTACCTACTCTTGACATCTACGGAAGACTGCAGAGATGCGGTTGGGCCTTCGGGAACCGTAAGACAGGTTGTGGATGGCTGTCCTCAGGTCGG
+
FGGGGGFGGGGGGGGGGCFFGFGFAECFGGGGFFFGEGGFF9FFFFFFGGGG,CFFGG7:@+@E<FDFGCCGGCEFAEFGFGGFE+?FGGGCFGDDGG7CCGGGGGGGCFCGGDDFFAFD,=ECDEGGGGE88CGEGGGGGCEC5DBFF*ACFGGC:E*=CFG5C3C<>BCD)/7;7>FF><6C4C??G4<FFA?F2)64*62C:B3CF7::+3<52::93@EF>((*-,4)(01(((,1*,>4)32?:-/)((().),:722<*2@*/)/00)
@M02542:52:000000000-J9N43:1:1101:7666:4646 2:N:0:GTGAAA
GTAGTCCACGCCGTAAACGATGTCAACTAGTTGTTGGGGATTCATTTCCTCAGTAACGTAGCTAACGCGTGAAGTTGACCGCCTGGGGAGTACGGTCGCAAGATTAAAACTCAAAGGAATTGACGGGGACCCGCACAAGCGGTGGATGATGTGGATTAATTCGATGCAACGCGAAAAACCTTACCTACCCTTGACATGCCACTAACGAAGCAGAGATGCATTAGGTGCCCGAAAGGGAAAGGGGACACAGGTGCCGCATGGCTGTCGTCAGACC
+
FGGGGGGGGGGGGGGGGGGGGGGGGGGGGGGGGGGGGGGGGGGGGGGGGGGGFGGGGGGGGGGGGGGGGGGG@EGGGGGGEGEFGFEGGFGGG>FGGCGGGGGGGGGGGGGGGGEGGGGGFGGGDEECEF>EEGGDGGGGGGCGGFGCFGEG?CEFFGGGFGGGGGGFFFCGFGB3>A:=5<BGGFEFGFFFFEFFF36@FE@<46:C>C>0;EFF4>>>6FF4ABBG<BF>F)7::<FG5(*90-,<43;72)(2360(,12:*0)7<F@*9.
@M02542:52:000000000-J9N43:1:1101:24136:4649 2:N:0:GTGAAA
GTAGTCCACGCCCTAAACGATGTCAACTGGTTGTTGGGTCTCTTCTGACTCAGTAACGAAGCTAACGCGTGAAGTTGACCGCCTGGGGAGTACGGCCGCAAGGTTGAAACTCAAAGGAATTGACGGGGACCCGCACAAGCGGTGGATGATGTGGTTTAATTCGATGCAACGCGAAAAACCTTACCCACCTTTGACATGTACGGAAGTTGCCAGAGATGGCTTCGTGCCCGACAGAGGACCGTAACACAGGTGCTGCATGGGTGTCGGCAGCCGG
+
GGGGGGGGGGGGGGGGGGGGGGGGCGGGGGGGGGGGGGGGFGGGGGGFGFFFGGGGGGFFEGGGGGGGGGGDFCFGDGGGGGGGGGGGGGGGGGGGGDGGGEDFGGGGGGGGGGGFFFGDBEFGGGDEGGGGGGGGGGGGGGECCF9CC:CGGGFGGGGGFGFCGGDGFFGGFGFBFFBDFFFGGFGFGF?FFAFFFFFD??F*>:F7@G7A+2*06:C0(.?>(((*(-,((74((,-15(/9()4)(3?)).:?044:(,4-*1)0).)87)
@M02542:52:000000000-J9N43:1:1101:13210:4657 2:N:0:GTGAAA
GTAGTCCACGCCGTAAACGATGTCTACTAGCTGTTCGTGTCCTTGTGATGTGAGTAGCGCAGCTAACGCACTAAGTAGACCGCCTGGGGAGTACGGTCGCAAGATTAAAACTCAAATGAATTGACGGGGGCCCGCACAAGCGGTGGAGCATGTGGTTTAATTCGACGCAACGCGAAGAACCTTACCTACTCTTGACATCTACGGAAGACTGCAGAGATGCGGTTGTTCCTTCGGGAACCGGAAGACAGGTGCTGCATGGCTGTCCTCAGGCCGG
+
DGGGFGGGGGGGGGGGGGGGFGGFFGGGGGGGGGGGGGG@FGGGGGGGGGGGFGGGGGGGGGGFGFGGGGGGGFGGEFGGGGGGGGGGGGGGFGGDGGGGGG@FGGGGGGGGGFGGGGAD@BEE@EDEEFGGGGGGGGC5D:>BCDCCGGG?=:9FFGFGFCGF7<5:>:E))51>BEFFFB?FC>CBF666?)6)6<?)@>?DFFFD:C>B78@@BGF<(<BB>1(:>B))8)211<29)39)(8(8,49<<2)(.58612:2**96).))8)
@M02542:52:000000000-J9N43:1:1101:14340:4680 2:N:0:GTGAAA
GTAGTCCACGCCGTAAACGATGTCTACTAGCTGTTCGTGTCCTTGTGATGTGAGTAGCGCAGCTAACGCACTAAGTAGACCGCCTGGGGAGTACGGTCGCAAGATTAAAACTCAAATGAATTGACGGGGGCCCGCACAAGCGGTGGAGCATGTGGTTTAATTCGACGCAACGCGAAGAACCTTACCTACTCTTGACATCTACGGAAGACTGCAGAGATGCGGTTGTGCCTTCGGGAACCGTAAGACAGGTGCGGCGTGGCTGTCGTCAGGCCGG
+
GGGGGGGGGGGGGGGGGGGGGGGGGGGGGGGGGGFGGGGGGGGGGGGGGGGGGGGGGGGGGGGGGGGFGDGFDGGGFFFGGGGGBFGGGEGGGGGGGDGGGGGGGGFCGGGGGGGGGGGGGGFGGGGGGGGGGGDGGGCCFGGCGGGGGF6F,,?FFGGGA9;FG<EC>DC<BG9@DE6FF?FC4>FFF6?FFAFFFA=>=A?D<D>FF:>FE8+74;*46:>D9<(*6<>)8>>46?231(9*.8>)4AF4((-(-,161(,.**))).)).)
@M02542:52:000000000-J9N43:1:1101:10480:4683 2:N:0:GTGAAA
GTAGTCCACGCCCTAAACGATGTCAACTGGTTGTTGGGTCTTCACTGACTCAGTAACGAAGCTAACGCGTGAAGTTGACCGCCTGGGGAGTACGGCCGCAAGGTTGAAACTCAAAGGAATTGACGGGGACCCGCACAAGCGGTGGATGATGTGGTTTAATTCGATGCAACGCGAAAAACCTTACCCACCTTTGACATGTACGGAATCCTTTAGAGATAGAGGAGTGCTCAAAAGAGAGCCGGAACCCAGGTTCTGCCTGGCTGTCGTCAGCTCG
+
GGGGGFGGGGGFGGGGGGGGGDFGGGGGGGGGGGGGGGGGGGGGGGGGGGDGGGGGGGGGGDGGGGGGDFFEGGGGGFDFEDGEGGGGGGGGGEGFGCGGEGGFFGGFGGGGGDAFGFFDGGGGGGGGGGCCGGGGGGGGGG>EGCECGF72DFGDCFGGFGEGGGGGFF*)):3:D4):A3=F44?DD>46*4@FFFFF?:BD>7FF?FFBEFGFA:*)45@5:?A*4)).876?010*)(11((-5(-/*-.6)))),((-40*7;)0)*/)
@M02542:52:000000000-J9N43:1:1101:17501:4685 2:N:0:GTGAAA
GTAGTCCACGCCCTCAACGATGTCAACTGGTTGTTGGGTCTTCACTGACTCAGTAACGAAGCTAACGCGTGAAGTTGACCGCCTGGGGAGTACGGCCGTAAGGTTGAAACTCAAAGGAATTGACGGGGACCCGCAAAAGCGGTGGATGATGTGGTTTAATTCGATGCAACGCGAAAAACCTTACTCACCTTCGACATGTACGGAATCCTTTCGAAGTAGAGGAGTGCTCGAAAGAAAGCCGTAACACTGGTGCTGCATGGCTGTCCTCAGCCCG
+
FFCFEFFGGGG<@F,CFEECF@CF<F<<CFGGFGGGGDFC8C@@CE@FF,6F@EGEFC7:FCFD9FFEE>FFGF<FBFGGGGDGF7<==>?A;B@FCECF:FC<FFFEFDF?:,6>D=@:B9EFGGEC8+?@CC7++>EGGE*5:032@EFG,<,*=D+==2;E@@50;A5)/?>>>AEBFE+2+11;5;A).(=)3)16=07*0.*3=7))*2*)-:74)0)04(4*)((223,((((9),*9(-,*),/.)-4?7))(((419*166))7))
@M02542:52:000000000-J9N43:1:1101:10349:4688 2:N:0:GTGAAA
GTAGTCCACGCCGTAAACGATGTCTACTAGCTGTTCGTGGTCTTGTACTGTGAGTAGCGCAGCTAACGCACTAAGTAGACCGCCTGGGGAGTACGGTCGCAAGATTAAAACTCAAATGAATTGACGGGGGCCCGCACAAGCGGTGGAGCATGTGGTTTAATTCGACGCAACGCGAAGAACCTTACCTACTCTTGACATCTAGCGAAGATTGTAGAGATACGATTGTGCCTTCGGGAACGCTAAGACAGGTGCTGCATGGCTGTCTTCAGCGCGG
+
GGGGGGGGGGGGGGGGGGGEGGGGGGGGGGGGGGGGGGGGFGGGGGGGGFGGGGFGGGGGGEGGGGGGGGGGGGGGGGGGGGGGGGGGGGGGGGGGGDGGGGGFGFFFFGGGFGGGGFGGGGGGGGGEGFGGGGGGGGGGGGGGDCDFFGGGGGGCFGGGFGGGGD55>>*).8(2.)9:::FCGGGFC=:F42BFFBF2@A>3>35;=F<<C++7-:><:>>F29):)4:7BDF9(,8*14>*.3:?BF6?<A2:92(,,((.*0***933>3
@M02542:52:000000000-J9N43:1:1101:8819:4690 2:N:0:GTGAAA
GTAGTCCACGCCGTAAACGATGTCTACTAGCTGTTCGTGGTCTTGTACTGTGAGTAGCGCAGCTAACGCACTAAGTAGACCGCCTGGGGAGTACGGTCGCAAGATTAAAACTCAAATGAATTGACGGGGGCCCGCACAAGCGGTGGAGCATGTGGTTTAATTCGACGCAACGCGAAGAACCTTACCTCCTCTTGACCTCTACAGAAGACTGCAAAGATGCGGTTGTGCCTGCGGGAACTGGATGACAGGTGCGGCATCGCTGTCGTCAGCTCGG
+
8FEGCGFDFFGGGGGGGC7CECFGDGGGFCFGFFFFGGGGGGCGGGGGGGGGGGGGGGDEE7CFF?<FE=FGAFFGAEAEF@FGGGGDFFEBFACEGGGGD:FEF;EFA9>FEFGCDFFCFDFGGG>F7+@3>E7ECCG>@EGEED*/:CGCGGG,=CCC+9=5=D7>>>EGDC05<>454:FCDFC*75;BFFF:))9>F<46@:6CFF?1++0/(:74,507(4(*<A)(-<6(3:?6*4*2542604/)(-360(--,,(.*/).0)0)))
@M02542:52:000000000-J9N43:1:1101:13265:4693 2:N:0:GTGAAA
GTAGTCCACGCCGTAAACGATGTCTACTAGCTGTTCGTGTCCTTGTGATGTGAGTAGCGCAGCTAACGCACTAAGTAGACCGCCTGGGGAGTACGGTCGCAAGATTAAAACTCAAATGAATTGACGGGGGCCCGCACAAGCGGTGGAGCATGTGGTTTAATTCGACGCAACGCGAAGAACCTTACCTACTCTTGACATCTACGGAAAACTGCAGAGATGCGGTTGTGCCTTCGGGAACCGTAAGACAGGTGCCGCATGTCTGTCTGCCGCCCGG
+
GGGGGGGGGGGGGGGGGGGGGGGGGGGGGFGGGGGGGGCFGGGGGGGGGGGGGGGGGGGGGGGGGGGGGGGDGGGGGGAFGGGGGGFGGGGGCFGGGGGGGCFGCFF9FGGGGGGGDADFGF=DF>CFE7E:8C75>EGGCCC8CDFGGG6?GGFGGGGFAE9=FGGDBECC3<(<BDFFFFFDGC?=C6?7@A*66<FB*)4DDB.8?F22989>:::6(7>D;30CADB<B@;02(4)*4974)35?2<)(4(((,-..-6-****.)).))
@M02542:52:000000000-J9N43:1:1101:25754:4700 2:N:0:GTGAAA
GTAGTACACGCCGTAAACGATGCCGACTTGCTGTTCGTGGTCTTGTACTGTGCGTAGCGCAGCTAACGCAATAAATAGACCGCCTGGGGCCTCCGGTCGCACGATTAAAACTCAAATTAAATGACGGGGGCCGGCACAAGCGGTGGAGCATGTGGTTTAATTCGACGCAACGCGAAGAACCTTACCCGCTCATGAGACCTAGCGCAGATTTTAGAGATACGATTGTGTCCTCGGGCACGCGAAGCCAGGGGGTGCAGGACTGTCGGTCAGCCGG
+
6CCEF,6,,8+CF+@,9C,+:9,66@@F,,;FGCAGGFCEE9@6<@CBF<@<,CCFFFC++++,5B<FFC+?<F,,A,,?<FE>+:+4=++@,,64@+@@+6+:+8+9F,C>,8,6=,83,@:>=6@7+>*1*>*B*4:CEE*8B8***:++2+2*398<15+=C3/):5*7)5()0))7)(0*976))7))*)/).)))*)(1)05:*:).<*8*)*?>?8>FF)5*)--)-5((41:)/())1..0(0))7>0,)(((((.)*)))))/)75
@M02542:52:000000000-J9N43:1:1101:21106:4701 1:N:0:GTGAAA
GTAGTCCACGCCCTAAACGATGTCAACTGGTTGTTGGGAGGGTTTCTTCTCAGTAACGTAGCTAACGCGTGAAGTTGACCGCCTGGGGAGTACGGCCGCAAGGTTGAAACTCAAGGGAATTGACGGGGACCCGCACAAGCGGTGGATGATGTGGTTTAATTCGATGCAACGCGAAAAACCTTACCTACCCTTGACATGCCAGGAATCCTGCAGAGATGTGGGAGTGCTCGAAAGAGAACCTGGACACAGGTGCTGCATGGCCGTCGTCAGCTCG
+
GG9FGGGGGGGGGGGGGGGGGGGGGGGGGGGGGGGGGGGGGGGGGGGGGGGGGGGGGGGGGGGGGGGGGGGGGGGGGGGFGGGGGGGGGGGGGGGGGGGGGGGGGGGGGGGGGGGGGGGGGGGGGGGGGFGGGGGGGGGGGGGGGGGGGGGGGGGGGGGGGGGGGGGGGFGGGGGGGGGGGGGGFGGGGGGGGGGGGCGGGFGGGGGGGGGGGAFGGFFDFE=EGGDFGGFFDGGFFGGGFFFFF:GGFGG>FB>BFFFFGFGDDF;FFF76?7
@M02542:52:000000000-J9N43:1:1101:10252:4746 1:N:0:GTGAAA
GTAGTCCACGCCGTAAACGATGGATACTAGCTGTTGGGGGCAACTTCAGTGGCTAAGCGAAAGTGATAAGTATCCCACCTGGGGAGTACGTTCGCAAGAATGAAACTCAAAGGAATTGACGGGGGCCCGCACAAGCGGTGGAGCATGTGGTTTAATTCGATGATACGCGAGGAGCCTTACCAAGGCTTAAATGTAGATTGACAGGTTTGGAAACAGACTTTTCTTCGGACAATTTACAAGGTGCTGCATGGTTGTCGTCAGCTCGTGCCGTG
+
GGGGGGGGGGGGGG@FFGGGGGGGGGGGGGGGGGGGGGGGDGGGGGGGGGGGGGGGGGGGGGGGGGGGGGGGGGGGGGGGGGGGGGGGGGGGGGGGGGGGGGGGGGGGGGGGGGGGGGGGGGGGGGGGGGGGGGGGGGGGGGGGGGGGGGGGGGGGGGGGGGGGGGGGGGGGGGGGGGGGGGGGGGGGGGGGGGGGFGGGGFGGGGGGGGGGGGGGGGGGGGGGGGGGGGFFGGGFFGFFFFF?FAFGFGGFFFBFFFBBGGCFD9?FFFFF
@M02542:52:000000000-J9N43:1:1101:9029:4752 2:N:0:GTGAAA
GTAGTCCACGCCGTAAACGATGAATGTTAGCCGTCGGGCAGTATACTGTTCGGTGGCGCAGCTAACGCATTAAACATTCCGCCTGGGGAGTACGGTCGCAAGATTAAAACTCAAAGGAATTGACGGGGGCCCGCCCAAGCGGTGGAGCATGTGGTTTAATTCGAAGCAACGCGCAGAACCTTACCAGCTCCTGACATCCGGGGCGCGGACAGTGGAGACATTGTCCTTCAGTTAGGCTGGACCCAGGACCGGTGCTGCATGGCTGTCGTCAGCG
+
GGGDFGGGGGGGEGDGGGD@FDFGFFGGGGFCFB@@CCFGGFG<ACGGEGEEEGEGGEEFGGGGFGGGGGGGG?FC?EFFGGGGG+<BFCFGACC<BCC:CCGGGGDFDFFGGGFFCCGFGEGFD6;CE7*>E:*4/<C58C8=EC>C509C+9BCGGDFFGGGFGG<FF7<5<75@FF5>)/977FF*))0<AF*)4)(),(1<))?391:20C*.9345**0466:42<<A=<(27<558F7:::)2-5;>9()63442:6(/2/)8<)5)0
@M02542:52:000000000-J9N43:1:1101:26383:4757 2:N:0:GTGAAA
GTAGTCCACGCCGTAAACGATGTCTACTAGCTGTTCGTGGTCTTGTACTGTGAGTAGCGCAGCTAACGCACTAAGTAGACCGCCTGGGGAGTACGGTCGCAAGATTAAAACTCAAATGAATTGACGGGGGCCCGCACAAGCGGTGGAGCATGTGGTTTAATTCGACGCAACGCGAAGAACCTTACCTACTCTTGACATCTACAGAAGACTGCAGAGATGCGGTTGTGCCTTCGGGAACTGTAAGACAGGTTCTGCATGGCTGGCGGCAGCCCGG
+
GGGGGGGGGGGGGGGGGCFGGGGGGGGGGGGGGGGGGGGGGGGGGGGGGGGGFGGGGFGGEFGFGGGGGGGGGGFGGGGFGGGGGGGGGGGGGFGGGGGGEGGGGGAFGGGGGCGGFFFFFGGGDGGGGGGGGGGCGGG5EGGGGDGGGGFFGFFGGGGGAGGCFDGD3B>)85;)))9F4:FGFDFFF?FFFAFFFFFFFA4C4F9CFF?:C0<.1**-43<DF03C9)5,:EBFFF>=>AC7)).7:B**):2))).(4((,)))0)))0.)
@M02542:52:000000000-J9N43:1:1101:14714:4761 2:N:0:GTGAAA
GTAGTCCACGCCGTAAACGATGTCTACTAGCTGTTCGTGGTCTTGTACTGTGAGTAGCGCAGCTAACGCACTAAGTAGACCGCCTGGGGAGTACGGTCGCAAGATTAAAACTCAAATGAATTGACGGGGGCCCGCACAAGCGGTGGAGCATGTGGTTTAATTCGACGCAACGCGAAGAACCTTACCTACTCTTGACATCTACAGAAGACTGCAGAGATGCGGGTGTGCCTTCGGGAACTGTAAGACAGGTTCTGCATGGCTGTCGTCAGCCCGG
+
GGGGFGGGGDDGE@:@FFGGDDGGGGGGGGF@FFGFGGGGFGGGGGGGGGGGGGGGGFGGG@FGFCGGG:FFGG8FC<EFGGGGDGFGG>CF8FCF<CCGEGGF9FGGGGGGGGGGG;DDE,=CFGDEGGEGGGGGGCGFGEG:BD8EFGFGG796/B?FFGGGGGGGFFGD>D4B>@FFFFFCFDFFG=F?@)=6)69-/)-96/980*.3C8C540*69>)89;0F>5<<8DB>(1:6:<FG9??F:A*9)4A9))46??3?**.).)8.5)
@M02542:52:000000000-J9N43:1:1101:5210:4773 2:N:0:GTGAAA
GTAGTCCACGCCGTAAACGATGTCTACTAGCTGTTCGTGTCCTTGTGATGTGAGTAGCGCAGCTAACGCACTAAGTAGACCGCCTGGGGAGTACGGTCGCAAGATTAAAACTCAAATGAATTGACGGGGGCCCGCACAAGCGGTGGAGCATGTGGTTTAATTCGACGCAACGCGAAGAACCTTACCGTCTCGTGACATCTACGGAAGACTGCAAAGATGCGGTTTTGCCTTCGGGCACCGTAAGCACGGTTGTGCATGGCGTCACTCAGCCCGT
+
EECBFGEGEFE<@FG@FA@FG@EACFGCFGGGCEGGDB@FFGFEFE@,C@FFGGGFGC+6@CFGGC@=FEGCE?=EF9EFC:7@FFFFGGECF,==?+CFCGCADCFF@,>@FBEDFCFFF8@E+>6:@@CE8ECCGFFCFG5**:C==C,4<EFCECDCC9FF7**75;:5)/6308<:@?F>DF*)/0.)01)7)66<*)415;:*)0).++30.0*)()0)((4F<44)(82(,,(/1-55741.4,0)-,6>A)(.(,((**/0)0.)7)
@M02542:52:000000000-J9N43:1:1101:17288:4775 2:N:0:GTGAAA
GTAGTCCACGCCGTAAACGATGTCTACTAGCTGTTCGTGGTCTTGTACTGTGAGTAGCGCAGCTAACGCACTAAGTAGACCGCCTGGGGAGTACGGTCGCAAGATTAAAACTCAAATGAATTGACGGGGGCCCGCACAAGCGGTGGAGCATGCGGTTTAATTCGACGCAACGCGAAGAACCTTACCTACTCTTGACATCTACAGAAGACTGCAGAGATGCGGTTGTGCCTTCGGGAACTGTAAGACAGGTGCTGCATGGCTTGCGTCAGCCCGG
+
GGDGGGGGGGGGGG,FFGGGGGGGGGGGGGGGGGGGGGGGGGGGGGGGGGGGGGGGGGGGGDGGGGGGGGGGGGGGGGGGGGGGGGGGGGGGGGDGGGGGDGGGFFGGGGGGGGGGGGGGGCGGGGGGGGGGGGGGGGGGGGGGGGFGGGGGGGGGGGGGFGGGGGGGBBDDEG@EDDFFFBB7CFGB<9F?F>FFB<FFFFFC6@6??>22:8+74?7>7)089:BGFAA?BFBFFFF=*):74>?F?F773277))2?(,,,9/7754)..5
@M02542:52:000000000-J9N43:1:1101:7077:4781 2:N:0:GTGAAA
GTAGTCCACGCCGTAAACGATGTCTACTAGCTGTTCGTGGGCTTGTACTGTGAGTAGCGCAGCTAACGCACTAAGTAGACCGCCTGGGGAGTACGGTCGCAAGATTAAAACTCAAATGAATTGACGGGGGCCCGCACAAGCGGTGGAGCATGTGGTTTAATTCGACGCAACGCGAAGAACCGTACCTACTCTTGACATCTACAGAAGACTGCAGAGATGCGGTTGTGCCGTCGGGACACGTAAGACAGGTTCTGCAAGGCTGTCGTCAGCACGG
+
FEGGFFFEFFGGGG7@DFFGGD<E9FFGDGGGG@FFFFFC+CCFEEF@FGGCGFGGCFF>CFEGGFGEGE:>FFFGGGFFFFEGGFDFGEFGCDEGGEEGDGGGGDFFFGDFEGFGGGGF9=DGFGG@@:>*@EEEGGGD::CC8DCE==4<CFD8*=*9@9CCGGDGBDEGE53:57))7(0115?=C4?66)969)*69<2**90<47::C<+.4C*2;F5@638C)(-(-)41(((*2(9*),.),)*1).)))-((52141*075/*0<8
@M02542:52:000000000-J9N43:1:1101:16061:4781 2:N:0:GTGAAA
GTAGTCCAAGCCGTAAACGATGTCTACTAGCTGTTCGTGGTCTTGTACTGTGAGTAGCGCAGCTAACGCACTAAGTAGACCGCCTGGGGAGTACGGTCGCAAGATTAAAACTCAAATGAATTGACGGGGGCCCGCACAAGCGGTGGCGCATGTGGTTTAATTCGACGCAACGCGAAGAACCTTACCTACTCTGGACATCTACAGAAGACTGCAGAGCTGCGGTTGTGCCTTCGGGAACTGTAAGACCGGTGCTGCAAGGCTGTCGTCCGCTCGG
+
FFFFGGFGGGEE:@:@FEFGGDFFFGDFFEFFGAFGGGC:FF9ECECFEGGGGGGFGGGGGGEGG<ECGE:CFGFGFF,FFFGGGGFFG=7CFFGGFEGGEECFDGGGG9EFDDDGGFA;D,9D8>?FEGG>>CEB5>EFGEG4*9,=:=57CEG=@BFG+9+:<8CCBE*>391))06>><FF*999C769*)1),)6)9599*90+7*)4C87.(09:;)851((:594<<>;1960*:4**.,(.36))-6442),(,(.)9F3).).0)0
@M02542:52:000000000-J9N43:1:1101:10109:4808 2:N:0:GTGAAA
GTAGTCCACGCCGTAAACGATGTCAACTAGCCGTTGGGTTCCTTGAGAACTTAGTGGCGCAGCTAACGCATTAAGTTGACCGCCTGGGAGTACGGCCGCAAGGTTAAAACTCAAATGAATTGACGGGGGCCCGCACAAGCGGTGGAGCATGTGGTTTAATTCGAAGCAACGCGAAGAACCTTACCTGGCCTTGACATGCTGAGAACTTTCCAGAGATGGATTGGTGCCTTCGGGAACTCAGACACAGGTGCTGCATGGCTGTCGTCAGCCCGGG
+
GGGGGGGGGGGGGGGDGGGGGGGGGGGGGGGGGGGGGDFGGGGGFCFF9GGGGGGGGGGGGGGGGFGGGGGGGGFGGCGGGCGGGGGGFGGGGDEGGGDFGGGGGGGGGGGGGGFAFFFFGGGGGGGGGG*@CD7EEGGGGGC>C4BFEFFFDFCFGGGGFFCFCDEGFFGGFG;>>F>FFA*6>FCFGF49?8F=A<@4990DF?BF?><A?CG44*0()9@F>6<GAA?BBD>9?54>45C78(,58,9*-2(.4:?:2:21DFF34).)))
@M02542:52:000000000-J9N43:1:1101:21190:4841 2:N:0:GTGAAA
GCAGTCCACGCCGTAAACGATGTCTACTAGCTGTTCGTGTCCTTGTGATGTGAGTAGCGCAGCTAACGCACTAAGTAGACCGCCTGGGGAGTACGGTCGCAAGATTAAAACTCAAATGAATTGACGGGGGCCCGCACAAGCGGTGGCGCATGTGGTTTAATTCGACGCAACGCGAAGAACCTTACCTACTCTTGACATCTACGGAAGACTGCAGAGATGCGGTTGTGCATTCGGGAACCGTAAGACAGGTTCTGCATGGCTTTCGTCAGCCCGG
+
GGE:;FGGGGGD:FF,CF@6B<C<6CC6FGEGCDFFGEDC<FGDFC<FF6F@<E@<EF:CF+CG<,FCGCGGFG<FBEFFGGGGGD<46BFGG9CGFC7C7CCDG99A<FFDFEF9DE,>ED89+68@@7EEDGGGEGGGF8C:4?,:*=E51CF2=E69AFGGGGGG38EG3)3B><?4@37**9CFG6F?FA4FAFFFF<:385@=@C3?F++<:C><B>5)112?)):A)>9660:)14<9))(0(.**.66-6<<B(((-**0)060.))
@M02542:52:000000000-J9N43:1:1101:21691:4857 2:N:0:GTGAAA
GTAGTCCACGCCGTAAACGATGTCTACTAGCTGTTCGTGGTCTTGTACTGTGAGTAGCGCAGCTAACGCACTAAGTAGACCGCCTGGGGAGTACGGTCGCAAGATTAAAACTCAAATGAATTGACGGGGGCCCGCACAAGCGGTGGAGCATGTGGTTTAATTCGACGCAACGCGAAGAACCTTACCTACTCTTGACATCTAGCGAAGATTGTAAAGATACGATTGTGCCTTCGGGAACGCTAAGACAGGTGCTGCATGGCCTGCGGCAGCTCGG
+
GGGGGGGGGGGGGGGGGGCEGGGGGGGGGGGGGGGGGGGGGGGGGGGGGGGGGGGGGGGGGGGGFFGGGGGGGGFGGGGGGGGGGGGGGGGGGGGGGGGGGGGGGGGGGGGGGGGFGGGGGGDGGGEFEGGGGGGCEGGGGCEEGGGGGG6F@=BEGGGC8CFGFDGGFF75:8>DFEFFFFFGGDGFGF??FAF4)6=4=)<D7D5CFG29G++/6D79057FB2)*:AA>0@9;9??3*,1*.,,7(5662A?74480,2(.))))83)0)5
@M02542:52:000000000-J9N43:1:1101:15457:4862 2:N:0:GTGAAA
GTAGTCCACGCCCTAAACGATATCAACTGGTTGTTGGGTCTTCACTGACTCAGTAACGAAGCTAACGCGTGAAGTTGACCGCCTGGGGAGTACGGCCGCAAGGTTGAAACTCAAAGGAATTGACGGGGACCCGCATAAGCGGTGGATGATGTGGTTTAATTCGATGCAACGCGAAAAACCTTACCCACCTTTGACATGTACGGAATCCTTTAAGGATAGAGGAGTACTCGAAAGAGAGCCGTAACACAGGTGCTGCATGGCTGTCGTCAGCCCC
+
GGGGGGGGGGGGGGGFGFGGFEGGGGGGGGGGGGGGGDEGGGGGGGFGG,@FGGGGGGGGGGGGGGGGGGGGGGGGGGGGGGGGGGGGGGGGGGGGFGGDDGGFC:FGGGGGGGGGD?FGFGGGGGGEEFEEGGECEFEGDGEGGGFGFGGGFGGGDGGG8,*4BCE8BACCDDBFF))8438CGGGFDFFFF>FFFBFFFB1>5>?DFGA)+++9<7624))0,(.268(,-7.((43D)(**(),)(1=:0)6)(.-,(4<:C5<FF)).8)
@M02542:52:000000000-J9N43:1:1101:9154:4882 2:N:0:GTGAAA
GTAGTCCACGCCCTAAACGATGTCAACTAGTTGTCGGTCCTTCATTGACTTGGTAACGTAGCTAACGCGTGAAGTTGACCGCCTGGGGAGTACGGTCGCAAGATTAAAACTCAAAGGAATTGACGGAGACCCGCCCAAGCGGTGGATGATGTGGATTAATTGGATGCAACTCGAAAAACCTTACCTACCCTTGATATGTATGGAACACTCATGAGAGGTGTGGGTGCCCTGAAGGGAGCCATAACACAGGTGCTGCAGGGCTGCCGTCAGCCCG
+
C@+8;CFFG7C,@FCCF<6CD<F,C@CF@FEGGEGGD+@+9@F@CFAEE,C@@@C<BFG<FGG,BFCGEFCGFFEGGGGGGGGGFG7>C+6?,C:<?8@C7FFGFGGFEFG,,@=D+8D:,7=>6C+@8>+,6++:++3DCD>:CFEGGGCC=C9,>?2=9,5C2CF789,;?*8)?6;48>4;*2+29=6).)++.917A<1:FF)*2*(131++)/*,)0)0(-(2,(((,*.4(2(969C*42().:9)52:2(((-(.,(5).0))/)0)
@M02542:52:000000000-J9N43:1:1101:22957:4900 2:N:0:GTGAAA
GTAGTCCACGCCGTAAACGATGTCTACTAGCTGTTCGTGTCCTTGGGATGTGAGTAGCGCAGCTAACGCACTAAGTAGACCGCCTGGGGAGTACGGTCGCAAGATTAAAACTCAAATGAATTGACGGGGGCCCGCACAAGCGGTGGAGCATGTGGTTTAATTCGACGCAACGCGAAGAACCTTACCTACGCTTGACATCTACAGAAGACTGCAGACATGCGGTTGTGCCTTCGGGCACCGTAAAGCAGGGTCTGCAATGGCGTCGTAAGCCTGG
+
FGGGGGFFGDGEG:FFGG@ECCE9<FGGG9ECFFG9C:@C@FEGGGGGGGGG@<FFDGGGGGEGGFFEGDEDFGGGGDFC=FGGGGFDGGGG8FDGEEEGEGGFCAFFGF@8>B@BDEFF,;9DDEGGGGGGGED8CG,:DCG8=D*AFF,,4C?2:C6EFF?=?/*>B>58554>E364>?F>CFC6*)))81>65././64>4)9??>01C6@),*25(78>31:C:4>.()-(-4(1/15*)).)41).(,)-)).,29<01)))0*0)83
@M02542:52:000000000-J9N43:1:1101:18090:4908 2:N:0:GTGAAA
GTAGTCCACGCCGTAAACGATGTCTACTAGCTGTTCGTGGTCTTGTACTGTGAGTAGCGCAGCTAACGCACTAAGTAGACCGCCTGGGGAGTACGGTCGCAAGATTAAAACTCAAATGAATTGACGGGGGCCCGCACAAGCGGTGGAGCATGTGGTTTAATTCGACGCAACGCGAAGAACCTTACCTACTCTTGACATCTAGCGAAGATTGTAGAGAAACGATTGTGCCTTCGGGAACGCTAAGACAGGTGCTGAATGGGCTTCGTCCGCCCGG
+
GGC<FGGGGGGGGG7CFEFGGGGGGGGGGGGGGGGGGGGGFGGGGGGGGCGGGGFGGGGGGGGGGGGGGGGGGGGGGGGGFCGGGFGGGGGGGGGGGGGDGEGGGGGGGGGGGGGGGGGGGGDFGGGGGECEG>ECGFGGGG>6BD5,0A9?CFD6CFFFFGCFG<57>)2:BGB>)565F7BGCCGF</9@77FF>:?<*)./55787*2<F7+66*0(4:F:6AAGF<A>BB667?0/*8C*)43784/)))))).,((4:,>0))8).0)7
@M02542:52:000000000-J9N43:1:1101:23026:4911 2:N:0:GTGAAA
GTAGTCCACGCCGTAAACGATGTCTACTAGCTGTTCGTGGTCTTGTACTGTGAGTAGCGCAGCTAACGCACTAAGTAGACCGCCTGGGGAGTACGGTCGCAAGATTAAAACTCAAATGAATTGACGGGGGCCCGCACAAGCGGTGGAGTATGTGGTTTAATTCGACGCAACGCGAAGAACCTTACCTACTCTTGACATCTACAGAAGACTGCAGAGATGCGGTTGTGCCTTCGGGAACTGTAAGACAGGTTCTGCATCGCGGTCGTCAGCTCGG
+
GGGGGGGGGGGGGGFFFGGGGGGGGGGGGGGGGGGDGGGGGGGGGGGGGGGGGGGGGGGGGGGGGGGGGCFGGGGGFCFG8FFDEGGGGGDFGGGGGGGGGGGFGGGFGAF>=E8DGGGGGGGFGGGGCGGGGGD5CCFFGGGGGGCC@FGGGFGGGFGGFGGGGGC<:BGDFG9>3>6<7??>4<99F?6@F>46<494/)66B4<8FG08CC77<0*)-<D>(14:<A<?:>92665C767C<<3FB7=B24>A))-4((-,975.7)1)0<
@M02542:52:000000000-J9N43:1:1101:22193:4912 2:N:0:GTGAAA
GTAGTCCACGCCGTAAACGATGTCTACTAGCTGTTCGTGGTCTTGTACTGTGAGTAGCGCAGCTAACGCACTAAGTAGACCGCCTGGGGAGTACGGTCGCAAGATTAAAACTCAAATGAATTGACGGGGGCCCGCACAAGCGGTGGAGCATGTGGTTTAATTCGACGCAACGCGAAGAACCTTACCTACTCTTGACATCTACAGAAGACTGCAGAGATGCGGTTGTGCCTTCGGGAACTGTAAGACAGGTTCTGCATGGCTGTCGTCAGCTCGG
+
GGGGGGGGGGGGGGGFGG,FFGGGGGGGGGGGGGGGGGGGGGGGGGGGGGGGGGGGGGGGGGGGGGGGGDGGGGGGGGGGGGGGGGGGGGGGGGGGGGGGGGGFGGGGGGGGGGGGGGGGGGGGGGGGGGGGCGGGGGGGGGGGGGGGGG6FGFFGGGGGFFCFGGGGFFGGBGFFDDFFF:?GGDGFGFFFFFFFFFFBFFAFFFFGFG:?GCA08FC<9FFEBF?>A4>FFF09>??GGFGFDFFFFB*7<AB<2<7<.33,*9)07)*/)5
@M02542:52:000000000-J9N43:1:1101:20960:4957 2:N:0:GTGAAA
GTAGTCCATGCCGTAAACGATGAGTGTTCGCCCTTGGTCTACGCGGATCAGGGGCCCAGCTAACGCGTGAAACACTCCGCCTGGGGAGTACGGTCGCAAGACCGAAACTCAAAGGAATTGACGGGGGCCTGCACAAGCGGTGGAGCATGTGGTTTAATTCGACGCAACGCGAAGAACCTTACCTACTCTTGACATCTACGGACGACTGCAGAGATGCGGTTGTGCCTTCGGGACCCGTAAGACAGGTCTCGCCTGGCCTTCGTGCGGTCGGTTG
+
GGGAFGGGGGGGGGFGGGGGGFFGGGGGGGGGGGGGGGGGGGGGGGGGGGGGGGGFGGGEDFGGGGGGGDDGGGGGGGGGGGGGGGGGGGGGGGGGGG:CDGGGG7FGCGGGGDE7?FGGGFC>DGGGGEEGEFCBCFGGC5B8CF5?EGGGFFGGEFF?FGGGD<EGFB=DEGF?4)<9@?:7DF6;F?FFFB=?46B6>217>E38)C?FGGGFAD3?BDE3<)):7:609)-3((-1167*3:>)).).(--(,()).23(1))07)5)85
@M02542:52:000000000-J9N43:1:1101:22866:4973 2:N:0:GTGAAA
GTAGTCCACGCCGTAAACGATGTCTACTAGCTGTTCGTGGTCTTGTACTGTTCGTAGCGCAGCTAACGCACTAAGTAGACCGCCTGGGGAGTACGGTCGCAAGATTAAAACTCAAATGAATTGACGGGGGCCCGCACAAGCGGTGGAGCATGTGGTTTAATTCGACGCAATGCGAAGAACCTTACCTACTCTTGACATCTAGCGCATATTGTAGAGATACGAGTGTGCCTTCGGGAACGCCAAGACTGGTGCCGCCTGGCTGTACTGAGCTCGG
+
GD9FCFFGGGGDGGGG<EFCF@6,EF@@CFGGGDEA7F7FCE<EFF9B,6C,,B86BFCEDGGF9AF7F7>7EEB,F,EFG:F:FC===+@?DAE==C:@BFECDCECEC,@F=D,?;FGG;,@?6+8C+@@C@C**>,11>CBEG8?CFC7,,4=CFGGF+1*:*:DB5*0=)/855);5,?>CFFFF4?9@)*/6)?5=5AD)5)A/*.6<+<@:C:)-)).(.6::)).,<3((4-C),1/.(.92).9(43(,((4.0()***/)0*)).
@M02542:52:000000000-J9N43:1:1101:26019:4978 2:N:0:GTGAAA
GTAGTCCACGCCGTAAACGATGTCTACTAGCTGTTCGTGGTCTTGTACTGTGAGTAGCGCAGCTAACGCACTAAGTAGACCGCCTGGGGAGTACGGTCGCAAGATTAAAACTCAAATGAATTGACGGGGGCCCGCACAAGCGGTGGAGCATGTGGTTTAATTCGACGCAACGCGAAGAACCTTACCTACTCTTGACATCTACAGAAGACTGCAGAGATGCGGTTGTGCCTTCGGGAACTGTAAGACAGGTGCTGCATGGCTGTCGTCGGCTCGG
+
GGGGGGGGGGGGGGFGGGGGGGGGGGGGGGGGGGGGGGGGGGGGGGGGGGGGGGGGGGGGGGGGGGGGGGGGGGGGGGGGGGGGGGGGGGGGGGGGGGGGGGGGGGGGGGGGGGGGGGGGGGGFGGGEDGGCCEGGGGGGGGGGGGGGGGGGGGGGGGGGFGGCFDEGBEGGFGBFFEFFFFF=FFF@D4?4@AFFFFFFFBFDFF)C:F:FD8?5?GG>;FBDF01FFFB?6>0,3<:4>>DC<7:F()064<?FBAFF00(.9*))073)<3
@M02542:52:000000000-J9N43:1:1101:9849:4992 2:N:0:GTGAAA
GTAGTCCACGCCGTAAACGGTGGGAACTAGGTGTTGGCGACATTCCACGTCGTCGGTGCCGCAGCTAACGCATTAAGTTCCCCGCCTGGGGAGTACGGCCGCAAGGCTAAAACTCAAAGGACTTTACGGGGTCCCGCACAAGCAGCGGAGCATGTGGCTTAATTCGACGCAACGCGAAGAACCTTACCAAGGCATTACAGCCACCGGAAAGCATACGAGATAGTGCCCCCCTTTGGGTCGGCTTACTGGGTGGTCTGGGATTCTGTACGCCTGG
+
GFECFGGFGGGGDGCFEFECFCEGGGCFDGFECCFGGGECF@FCFEGGDGCFGGEGECDFEEDC@AFGGGGG7FCEFFFCF@FGC:8:=7CG+@EC=EFCFG7>FCFFGFD9FFGGGFF@F7DF+,@:8*3*@,DEG7ECE5C>,**4::**=<59>>CG)>;+@<CDF>GD831:).)5)457C?GFGF>5>()*))*))-(0>>7C>G(:C++*.*/9:F*=:4)0,4;2:))((-()7(*),))/)(08(())(((((,).****))05))
@M02542:52:000000000-J9N43:1:1101:7107:4995 2:N:0:GTGAAA
GTAGTCCACGCCGTAAACGATGTCTACTAGCTGTTCGTGGTCTTGTACTGTGAGTAGCGCAGCTAACGCACTAAGTAGACCGCCTGGGGAGTACGGTCGCAAGATTAAAACTCAAATGAATTGACGGGGGCCCGCACAAGCGGTGGAGCATGTGGTTTAATTCGACGCAACGCGAAGAACCTTACCTACTCTTGACATCTACAGAAGACTGCAGAGATGCGGTTGTGCCTTCGGGAACTGTAAGACAGGTGCCGGCTGGCTGTCGTGAGCTCGG
+
GGGFFGFGGGGFGGDGFGGGFEGFGGGGGGGGGGGGGGGGGGGGGGEGFGGGGGGGGGGGGGGGGGGDFGGGGCFFGFBEFGGGGGGDEDGGFGGGGGGGEGCFFGG9FFGGCGFADFFFGFFGGGGGG+@>C5CEGDGFGCECGGCCCFG719BEGGGGAFGF@8CG>DCC>D@D>3@F>BFG4DGFGF?4?3F?62=<74:7*9@F?C00CECFFC*)4B>>>??FA4:<0810,()6*.*>A?BF<)))(((((-(21284C*)0)6*)7)
@M02542:52:000000000-J9N43:1:1101:7640:4995 2:N:0:GTGAAA
GTAGTCCACGCCGTAAACGATGCTAACTCGTTTTTGGGTTTTCGGATTCAGAGACTAAGCGAAAGTGATAAGTTAGCCACCTGGGGAGTACGAACGCAAGTTTGAAACTCAAAGGAATTGACGGGGGCCCGCACAAGCGGTGGATTATGTGGTTTAATTCGATGATACGCGAGGAACCTTACCAAGGCTTAAATGGGAATTGATCGGTTTAGAAATAGACCTTCCTTCGGGCAATTTTCAAGGTGCTGCATGGTTGTCGTCAGCTCGTTCCGTG
+
GGGGGGGGGGG8FGGGGG7+B,BE<EFE,FFFFGDFDGGDCCG7F@FGGGGFGGGGG=FEF7:F75C;E<FGGGFFGFGGGEFCDGDGGGFGGGGGGCFGFGGGGGGGGGEGGGFDCG8,BFE8DG++@3:BBE8>EGGGGDGFF>CGF@F7:*8CGGCEFCCFCFEF:)2))5:FFFF4+.)29155*7?49<@F?7:<7))*055;5DBDF:?=BGG2)99?(5):(81;1@:A62AGG)>*()2=<?488<92363<?:04220))0<E05
@M02542:52:000000000-J9N43:1:1101:23992:5001 2:N:0:GTGAAA
GTAGTCCACGCCGTAAACGATGTCTACTAGCTGTTCGTGTCCTTGTGATGTGAGTAGCGCAGCTAACGCACTAAGTAGACCGCCTGGGGAGTACGGTCGCAAGATTAAAACTCAAATGAATTGACGGGGGCCCGCACAAGCGGTGGAGCATGTGGTTTAATTCGACGCAACGCGAAGAACCTTACCTACTCTTGACATCTACGGAAGACTGCAGAGATGCGGTTGTGCCTTCGGGAACCGTAAGACAGGTGCTGCATGGCCGTCGTCAGCTCGG
+
GGGGGGGGGGGGG@FFGGGGGGGGGGGGGGGGGGGGGGFEGGGGGGGGGGGGGGGGGGGGGGGGCGGGGGGCGGGGGFGGGGGGGGGGGGGGGGGGGGGGGGGGGGGGGGGGGGGGGGGGGGCEFGGGGGGGEGGGGGD8FEEEGGFFFGEGGGGGFG<7@FGFFDCGFFGGFGFFFBFF>:B:DCF?GFFFF<FFAA=AFFFGFF@GFD0(:CFFB7*66>>)3:?G))65:@>03::GC63/6<:FF749>D?>24<(((-479>57F*)0)
@M02542:52:000000000-J9N43:1:1101:23158:5013 1:N:0:GTGAAA
GTAGTCCATGCCGTAAACGATGAGTGTTCGCCCTTGGTCTACGCGGATCAGGGGCCCAGCTAACGCGTGAAACACTCCGCCTGGGGAGTACGGTCGCAAGACCGAAACTCAAAGGAATTGACGGGGGCCCGCACAAGCGGTGGAGCATGTGGTTTAATTCGACGCAACGCGAAGAACCTTACCTACTCTTGACATCTACAGAAGACTGCAGAGATGCGGTTGTGCCTTCGGGAACTGTAAGACAGGTGCTGCATGGCTGTCGTCAGCTCGTGTT
+
GGGGGGGGGGGGGGGGGGGGGGGGGGGGGGGGGGGGGGGGGGGGGGGGGGGGGGGGGGGGGGGGGGGGGGGGGGGFFGGGGGGGGGGGGGGGGGGGEGFGGGGGGGGGGGGGGGGGGGGGGGGGGGGGCGEGGGGGGGGGGGGGGGGGGGGGGGGGGGGFGGGGGDGGGGGGEGEGGGGGGGGFFGGGFGGGGGGGGGGFGFGGGGGGGGD<@FFGGGEGEEGGGGGGGGFFGGGFFGGGFFGFFF?CFGGFFFFFFFFFGGGFGFFBFF>FFF
@M02542:52:000000000-J9N43:1:1101:12535:5053 1:N:0:GTGAAA
GTAGTCCACGCCGTAAACGATGTCAACTAGCCGTTGGGTTCCTTGAGAACTTAGTGGCGCAGCTAACGCATTAAGTTGACCGCCTGGGGAGTACGGCCGCAAGGTTAAAACTCAAATGAATTGACGGGGGCCCGCACAAGCGGTGGAGCATGTGGTTTAATTCGAAGCAACGCGAAGAACCTTACCTGGCCTTGACATGCTGAGAACTTTCCAGAGATGGATTGGTGCCTTCGGGGACTCAGACACAGGTGCTGCATGGCTGTCGTCAGCTCGG
+
GFFGGGGGGGGGGFGGGGGGGGGGGGGGGGGGGFGGFEFEGGGGGGGGGGGGGGGFGFGCF7FGGGGGGGGGGGGGGGGFFGGGDFGGGGGGGGDGEGEEGGGGGGGGGGG@DFGGDFGGGGGGGGGGDG7@FFGGGGGGGGGCGGFF7CEGGGGGGGGCFFGFGGEEFFBFGE>EEEFGFGGGGGGGGGGGGGGGGGGGGFGFFFGEFGGEFCFGFFFGCCGGGGGGDD9FC=D3;=FGF@GF@?C5@DGFFF?729105<FFC?F?0:>)>)
@M02542:52:000000000-J9N43:1:1101:13227:5065 2:N:0:GTGAAA
GTAGTCCACGCCCTAAACGATGTCAACTGGTTGTTGGGTCTTCACTGACTCAGTAACGAAGCTAACGCGTGAAGTTGACCGCCTGGGGAGTACGGCCGCAAGGTTGAAACTCAAAGGAATTGACGGGGACCCGCACAAGCGGTGGATGATGTGGTTTAATTCGATGCAACGCGAAAAACCTTACCCACCTTTGACATGTACGGAATCCTTTAGAGATAGAGGAGTGCTCGAAAGAGAGCCGTAACACAGATGCTGAATGGCTGTCGTCAGCCCG
+
GGGGGGGGGGGGGGGGGGGGGGGGGGGGGGGGGGGGGGGGGGGGGGGGGCFGGGGGGGGGGGGGGGGGGGGGGGGGFGGGGGGGGGGGGGGGGGGGGGGGFGGFGGGGGGGGGGGGGGGFGGFGGGGGGDGGGGGGGGGGGGDEG9EFGGGGGGGGGCGGFGGGG@EFFF5DEGFD3AEFFEACFGFD7=AFFEFFDFFBFFFGFFFFFF2<CEG?>GGFA>4@:7A>4?92<F?:BFFGG?GDF9?>BFF6><9))-)8B7??>DFF)<6).)
@M02542:52:000000000-J9N43:1:1101:8333:5077 2:N:0:GTGAAA
GTAGTCCACGCCGTCAACGATGTCTACTAGCTGTTCGCGTCCTTGTGATGTGAGTAGCTCAGCTAACGCACTAAGTAGACCGCCTGGGGAGTACGGTCGCAAGTTTAAAACTCCACTGCATTGACGGAGGCCCCCACAAGCGGTGGAGCATGTGGTTTAATTCGATGCGACGCGAAGAACCATATATACTCTTGACATCTACGGAAGAATGCAGAGATTCGGTTGTGCCTTCGGGACACCGACGCAAGGTTCTGGCTGGCTGTCGTCGGCCCGG
+
CFB6;FFGGGG,:F:@6C6@DCF9<CC,EFEF6,CC6++6666,C6,C@,C6BFF9,F,C<,9C?,E=F7:4E,5C,9EFGE+>F+44>+C?=9+4AB7=6C7,C3,9,,@FF8=,?@,,7,,6266+@++6C+@E@+@@E*:4*<54D1=,22,2=D>,1DC55+1:))/2)2:A3)8=5(*213=@F6*+37+92:FFFA?D3858)*).<++0.*26(5).734*).)5(07(,,3*1-5)(-(.3,*6)-))(-((,4(5*1)00)))))
@M02542:52:000000000-J9N43:1:1101:15714:5081 2:N:0:GTGAAA
GTAGTCCACGCCGTAAACGATGTCAACTAGCCGTTGGGTTCCTTGAGAACTTAGTGGCGCAGCTAACGCATTAAGTTGACCGCCTGGGGAGTACGGCCGCAAGGTTAAAACTCAAATGAATTGACGGGGGCCCGCACAAGCGGTGGAGCATGTGGTTTAATTCGAAGCAACGCGAAGAACCTTACCTGGCCTTGACATGCTGAGAACTTTACAGAGATGGATTGGTGCCTTCGGGAACTCATACCCCGGTGCTTCCATGCTGTTGTCAGCCTGG
+
GGGFGGDFGGGGGFGGGGGGGFFFGGGGGFGGGGGGGGGGGGGGGGGGGGGGGGGGGGGGGGGGGGGGGGGGGGGGGGGGGGGGGGEFGGGGGGGGGEGG7EFGFFGFGGGGGGGGGGGGGGGGGGGG8FGGGGGGGEGF5;CEEDCFFCAC=<E<CCGGFGGGGGGGFACCEC6:BEFFF?FFFC?6D>>4?46@9>FFFF2<*6677?4<CCCF0*>7:6?5:90>:AA2,70((()0*):7(4(8(()0)-5))).5)-))**1*9<))))
@M02542:52:000000000-J9N43:1:1101:16582:5084 2:N:0:GTGAAA
GTAGTCCACGCCGTAAACGATGTCTACTAGCTGTTCGTGGTCTTGTACTGTGAGTAGCGCAGCTAACGCACTAAGTAGACCGCCTGGGGAGTACGGTCGCAAGATTAAAACTCAAAGGAATTGACGGGGACCCGCACAAGCGGTGGATGATGTGGATTAATTCGATGCAACGCGAAAAACCTTACCTACCCTTGACATGGCAGGAACTTTCCAGAGATGGATTGGTTCTCGAAAGAGAACCTGCACACAGGTGCTGCATGGCTGTCGTCAGCTC
+
GGCFGGGGGGGGGG>FGGGGGGGGGGGGGGGGGGGDGGGGGGGGGGGGGGGGGGGGGGGGGGGGGGGGGGGGGGGGGGGGGGGGGGGGGGCGGGGGGCGGGGGGGGGGGGGGGGGGGGGGFFFFGGGFGGGGGGGCGGGGGGGGGGGGGGGGFEF9>>>FFGGGCFGGFFFDFGFFDE5BFFFGGGGFGFFFF@FF>B*2@:?DFFFGFFFAFC7>?GG>?FF5?A(:))()479((1>FGFC*8?2F::>B085922<):<0(29..)))0*)
@M02542:52:000000000-J9N43:1:1101:11632:5085 2:N:0:GTGAAA
GTAGTCCACGCCGTAAACGATGTCTACTAGCTGTTCGTGGTCTTGTACTGTGAGTAGCGCAGCTAACGCACTAAGTAGACCGCCTGGGGAGTACGGTCGCAAGATTAAAACTCAAATGAATTGACGGGGGCCCGCACAAGCGGTGGAGCATGTGGTTTAATTCGACGCAACGCGAAGAACCTTACCTACTCTTGACATCTACAGAAGACTGCAGAGATGCGGTTGTGCCTTCGGGAACTGTAAGACAGGTGCTGCATGGCTGTCGTCAGCTCGG
+
GGGGGGDEGGGGGGGGGGGGGGGGGGGGGGGGGGGGGGGGGGGGGGGGGGGGGGGGGGGGGGGGGGGGGGGGGGGGGGGGGGGGGGGGGGGGGGGGGGGGGGGGGGGGGGGGGGGGGFGGGGCGGGGG7FGDGGGEGGGGDGGGEG5CFFFGGGGFGGFGFGGGGGEC>>EDFGFFFFFFFFF>7CGBGFFF42=FBBFAFFFFF?6CFCB?FF?FBFGFFEBEFF0CBF>FFFF>9<?GDAG>2<7F:A6)5AF:2-(3::?<5*8;;4765)
@M02542:52:000000000-J9N43:1:1101:23893:5112 2:N:0:GTGAAA
GTAGTCCACGCCGTAAACGATGTCTACTAGCTGTTCGTGGTCTTGCACTGTGAGTAGCGCAGCTAACGCACTAAGTAGACCGCCTGGGGAGTACGGTCGCAAGATTAAAACTCAAATGAATTGACGGGGGCCCGCACAAGCGGTGGAGCATGTGGCTTAATTAGACGCAAAGCTAAGAACCTTACCTACTCTTGACATCTACAGAAGACTGCAGAAAGGAGGTTGTGCCTTCGGGAACTGTAAGACAGGTGCCGCATGGCTGTCGGCGGGTCGG
+
GGGGGGFGGGGGGGFEGGGGGFFGFGGGG9FGGFGGFEGCFFGGGGGEGGGGGGGGGGGGGGDDFGGGGGGGCEEFFGFDCFGGGFGG>C@F?EFEFE:@EGG8=FGGGGGGGFFF8EFFFGCF7>EGGGEE*8*>*:,4,>B:EC>C:A,=4=CGFCC?@F++2;>C>3*0)*/;=4AFA3BGFC<@C?;=4269:)*.94499/96)*4:C++))**.,8>:((37<A25(7>B>B202::745>F039/(3((-846(,323)))..0)))
@M02542:52:000000000-J9N43:1:1101:21859:5120 2:N:0:GTGAAA
GTAGTCCACGCCGTAAACGATGTCTACTAGCTGTTCGTGGTCTTGTACCGTGAGTAGCGCAGTTAACGCATTAAGTAGACCGCCTGGGGAGTACGGTCGCAAGATTAAAACTCAAATGAATTGACGGGGGCCCGCACAAGCGGTGGAGCATGTGGTTTAATTCGACGCAACGCGAAGAACCTTACCTACTCTTGACATCTACCGAACTTAGCAGAGCTGCTTTGGTTCCTTCGGGAACTGTAAGAACGGTTCTGCATTGCTGTCGGTCGCTCGG
+
GGFGGGGGGGGGGGG@CFEGGGGGGGGGGFGGFGGGGGGGGCGGGGFFGGGGGGGGGGGGGEGGGGGGGGEGGGGGGFFGGGGGGGGGG7CFFGEEFE@FFGGFGGGGGGGGGFDGGGGGGF?F9=CEG7C43@CGGGFDFEGGGGGCFCFF=9B8EF<FFGG5F7=DEFGGFDBFFEFFF(7CFGFFG=@6@7@?24?<?4))7))2974)+3*0(09:29@6:?(*,64)471;((5*:AG=2)(5:4)72<2A4),)))).*)))))))))
@M02542:52:000000000-J9N43:1:1101:24859:5132 2:N:0:GTGAAA
GTAGTCCACGCCCTAAACGATGTCAACTGGTTGTTGGGAGGGTTTCTTCTCAGTAACGTAGCTAACGCGTGAAGTTGACCGCCTGGGGAGTACGGCCGCAAGGTTGAAACTCAAAGGAATTGACGGGGACCCGCACAAGCGGTGGATGATGTGGTTTAATTCGATGCAACGCGAAAAACCTTACCTACCCTTGACATGCCAGGAATCCTGCAGAGATGTGGGAGTGCTCGAACGAGAACCTGGACACAGGTGCTGCATGGCCGTCGTCAGCCCG
+
GGGGGGGGGGGGGGGGGGGGGGGGGFGFGGFGGGGGGGGGGGGGGGGGGGGGGGGFFGGGFGGGGGGGGGGGGGGGGGGGGGGGGCFCFEGCGGD7FEGEEGDFGGCFGFFFFFGFFFGGGGGGGGGECFGGEEEGGGGG>>CECFFFGGGEFGFGFGGGFG@DGGGC8F55559>BFABFFFGGGCFGFFFFFFFF2?2F::>FFFGFFBFF?8>):CAAE:D:?A*6:B?(7(-4(,9D?F<<)4?33*04<A3(.)(.5,1/)00)09)0)
@M02542:52:000000000-J9N43:1:1101:7505:5164 2:N:0:GTGAAA
GTAGTCCACGCCCTAAACGATGCGAACTGGATGTTGGGGGCAACTTGGCACTCAGTATCGAAGCTAACGCGTTAAGTTCGCCGCCTGGGAAGTACGGTCGCAAGACTGAAACTCAAAGGAATTGACGGGGGCCCGCACAAGCGGTGGAGTATGTGGTTTAATTCGATGCAACGCGAAGAACCTTACCTGGCCTTGACATGCACGGAACTTTCCAGAGTTGGATTGGTGCCTTCGGGAACCGTGACACAGGATGTGAATGGCTGTGTTCAGCCCC
+
FF<FGGCEFGGGEEG,EA@CF<FF7F@FDFAFGGFFG7@@CCFGFF9FG,BBFFFFGG<F<FCEGGGGG7FEGGFCFAFFG>FCGGGFCG8FGEFCCFFGG+CFC=<:F9D9;=9DDFG88FD@=,::EFEEEEE5=F5CFGCCC5C=C6C?E?C9CC>CA?GGCGGFFFGGD<93>DFF><>GGGGFGFFF=87=?F?27)53@)):):>)++3*4**)()7/40459.)4)849(((*)(*1-))).())(.).))).041.**0**/*.7)
@M02542:52:000000000-J9N43:1:1101:14848:5167 2:N:0:GTGAAA
GTAGTCCACGCCGTAAACGATGTCTACTAGCTGTTCGTGTCCTTGTGATGTGAGTAGCGCAGCTAACGCACTAAGTAGACCGCCTGGGGAGTACGGTCGCAAGATTAAAACTCAAATGAATTGACGGGGGCCCGCACAAGCGGTGGAGCATGTGGTTTAATTCGACGCAACGCGAAGAACCTTACCTACTCTTGACATCTACGGAAGACTGCAGAGATGCGGTTGTGCCTTCGGGAACCGTAAGACAGGTGCTGCATGGCTGTCGTCAGCTGGG
+
GGGGGGGGGGGGGGGGGGGGGGGGGGGGGGGGGGGGGGGGGGGGGGGGGGGGGGGGGGGGGGGGGGGGGDGGGGGGGGGGGGGGGGGGGGGGGGGGGGGGGGGGGGGGGGGGGGDFGGGGGGFFFGGFEGGGGGDGGCFGGGGGEDFGGGGGGGGGGGGGFGFG77:D>AE8BDFFF:FFFFFGGGGFG6FF?)/;ABFFFA0C>E5CFC0(9<+7:>04,>7:2((2<>4<1>;07:<DC6CC<2(8:))/4>?:)).33???F*))8?/)))
@M02542:52:000000000-J9N43:1:1101:18372:5216 2:N:0:GTGAAA
GTAGTCCACGCCGTAAACGATGTCTACTAGCTGTTCGTGGTCTTGTACTGTGAGTAGCGCAGCTAACGCACTAAGTAGACCGCCTGGGGAGTACGGTCGCAGGATTAAAACTCAAATGAATTGACGGGGGCCCGCACAAGCGGTGGAGCATGTGGTTTAATTCGACGCAACGCGAAGAACCTTACCTACTCTTTACATCTACAGAAGACTGCAGAGATGCGGTTGTGCCTTCGGGAACTGTAAGACAGTTGCTGCATGGCGGTCCTGATGCTGG
+
GGCFGGGGGGGGGG:CDGGGGGGGGGGGGGGGGGGGGGGGGGGGGGGGGGGGGGGGGGFGGGEFGGGGGGGGGGCFGDFFGGGGGGG?FGGGGGGGFEGGGGCFFEGGFGGFFFGEDGGCFFEFFDD7CEGGEGDGGGGGGEGEGGEGGCEFF7BFGGGGFGFFGDGC:5*1>D>@@FFFFBF7FFC=<?F=F449<A?9BA:9@?6CF>)1C<0).::4-)7512:F<>:,:DF>0:09*4:74>(0.-6*.628<4(:0(-()****/**1)
@M02542:52:000000000-J9N43:1:1101:15197:5246 2:N:0:GTGAAA
GTAGTCCACGCCGTAAACGATGTCTACTAGCTGTTCGTGGTCTTGTACTGTGAGTAGCGCAGCTAACGCACTAAGCAGACCGCCTGGGGAGTACGGTCGCAAGATTAAAACTCAAATGAATTGACGGGGGCCCGCACAAGCGGTGGAGCATGTGGTTTAATTCGACGCAACGCGAAGAACCTTACCTACTCTTGACATCTACAGAAGACTGCAGAGATGCGGTTGTGCCTTCGGGAACTTTAAGACAGGTGCTGCATGGCTTTCGTCCGCTCCG
+
GGGGGGGGGGGGGGGGGGGGGGGGGGGGGGGGGGGGGGGGGGGGGGGGGGGGGGGGGFGGGGGGGGGGGGGGGGGGGGGGGGGGGGGGGGGGGGGGGGGGGGGGGGGGGGGGGGGGGGGGGGFGGGGGGGGGGGCCEFGFGGGGCDCGGFFGGGGGGGGGFGGGGD*CBB=CBDFF:@FFFFFGGFE?F4???)*7>A?4=AFGF46<FG7?:8+.(*:4737@>:<CA-:5(81,9B0:06:*)4??(3<9)))(.)((((()*1.0)))0))
@M02542:52:000000000-J9N43:1:1101:18095:5260 2:N:0:GTGAAA
GTAGTCCACGCCGTAAACGATGTCTACTAGCTGTTCGTGGTCTTGTACTGTGAGTAGCGCAGCTAACGCACTAAGTAGACCGCCTGGGGAGTACGGTCGCAAGATTAAAACTCAAATGAATTGACGGGGGCCCGCACAAGCGGTGGAGCATGTGGTTTAATTCGACGCAACGCGAAGAACCTTACCTACTCTTGACATCTACAGAAGACTGCAGAGATGCGGTTGTGCCTTCGGGAACTGTAAGACAGGTGCTGCATGGCTGTCGGCAGCCCGG
+
GG<FGGGGGGGGGG:CFGGGGGGGGGGGGGGGGGGGGGGGGGGGGGGGGGGGGGGGGGGGDFFGFGFGDDGGFFCGGFGGGGGEGGGGGGGGGGEGGGGGGGDGGGGGGGGGGGGGGGGGGGGFFGGGEGGGGGGGGGGGGGGGGGFGGGGGCGGGGGCFFGGGGGGG>=ECBDBEFEFFF?FGGGGFG=:@FBFFBAFFFFBF@F)65CFFGF?><FCA>EEFB2<FF99?0@B(1??6:6CC2405(40)-6)4><?6(-.8*)))<)).7)
@M02542:52:000000000-J9N43:1:1101:8908:5263 2:N:0:GTGAAA
GTAGTCCATGCCGTAAACGATGCTAACTCGTTTTTGGGTTTTCGGATTCAGAGACTAAGCGAAAGTGATAAGTTAGCCACCTGGGGAGTACGAACGCAAGTTTGAAACTCAAAGGAATTGACGGGGGCCCGCACAAGCGGTGGATTATGTGGTTTAATTCGATGATACGCGAGGAACCTTACCAAGGCGTAAATGGGAATTGATCGGTTCAGAAATAGACCTTCCGTCGGGCAATTTTCAAGGTTATGCATGGTTGTCGTCAGCTCGTTCCTTG
+
GGGGGFGGGGGGGGGGGFGGGFGGGGGEDEGFGGGGGGGGDC@CGGFEGGGGGGFAF@FCEGGGGGGGGGGGEFGGGGCCFCFFGG=FFGGG>C@FGGGGGFA?9FGG?ECFGGGGGGGFCFGDGDEGEGGEGCGGCD>C4>E*>DCF7EGGGGGG7CFGFGGGGFGGF4*):<6AAFAB=@FF7>FA)75384/9(2616>):BFB?ED)4C78*):080:7;<?31(3,,45:AB)5*:)CC))-1))94:AAF?A??:?:?0955).7*1*
@M02542:52:000000000-J9N43:1:1101:8849:5275 2:N:0:GTGAAA
GTAGTCCACGCCGTAAACGATGTCTACTAGCTGTTCGTGTCCTTGTGATGTGAGTAGCGCAGCTAACGCACTAAGTAGACCGCCTGGGGAGTACGGTCGCAAGATTAAAACTCAAATGAATTGACGGGGGCCCGCACAAGCGGTGGAGCATGTGGTTTAATTCGACGCAACGCGAAGAACCTTACCTACTCTTGACATCTACGGAAGACTGCAGAGATGCGGTTGTGCCTTCGGGAACCGTAAGACAGGTTCTGCATTGCTGTTGTCAGCTCGG
+
GGGGGGGGGGGGGGGGGGGGGGGGGGGGGGGGGGGGGGFGGGGGGGGGGGGGGGGGGGGGGGGGGGGGGGGGGGGGGGGGGGGGGGGGGGGGGGGGGGGDGGDFGGGGGGGGGGDGGGGGGGCFGG>CEEGGGGGGGGGGGCE:CGGCFGFGF7FGFGGGFGCGGGGGFDEDEC>EF>FFFFFFFDFFC*9==AFF9A9496?GFFEG@701FF752DD<7;B>08:CAFFBFF9>0::D<?<<44():>*13:><<)56-4-.:C96=)*/.)
@M02542:52:000000000-J9N43:1:1101:26345:5319 1:N:0:GTGAAA
GTAGTCCACGCCGTAAACGATGCTAACTCGTTTTTGGGTTTTCGGATTCAGAGACTAAGCGAAAGTGATAAGTTAGCCACCTGGGGAGTACGAACGCAAGTTTGAAACTCAAAGGAATTGACGGGGGCCCGCACAAGCGGTGGATTATGTGGTTTAATTCGATGATACGCGAGGAACCTTACCAAGGCTTAAATGGGAATTGATCGGTTTAGAAATAGACCTTCCTTCGGGCAATTTTCAAGGTGCTGCATGGTTGTCGTCAGCTCGTGCCGTG
+
GGGGGGGGGGGGGGGGGGGGGGGGGGGGGGGGGGGGGGGGGGGGGGGGGGGGGGGGGGGGGGGGGGGGGGGGGGGGGGGGGGGGGGGGGGGGGGGGGGGGGGGGGGGGGGGGGGGGGGGGGGGGGGGGGGGGGGGGGGGGFGGGCGGGGGGGGGGGGGGGGGGGGGFGGGGFGGGGGFFGGGGGGGGGGGGGGGGGGGGGGFGGGGGEGGGGGGGFGGGGCFGGGGGGGCBFGGGFFGGGFFGFF?FGFGGFFFDBBFFFGGGFGFB9BFBFF>
@M02542:52:000000000-J9N43:1:1101:19978:5321 2:N:0:GTGAAA
GTAGTCCACGCCGTAAACGATGTCTACTAGCTGTTCGTGGTCTTGTACTGTGAGTAGCGCAGCTAACGCACTAAGTAGACCGCCTGGGGAGTACGGTCGCAAGATTAAAACTCAAATGAATTGACGGGGGCCCGCACAAGCGGTGGAGCATGTGGTTTAATTCGACGCAACGCGAAGAACCTTACCTACTCTTGACATCTACAGAAGACTGCAGAGATGCGGTTGTGCCTTCGGGAACTGTAAGACAGGTTCTTCATGGCTGTCGTCAGCTCGG
+
GGGFFGGGGGGGGGGFGGGGGGGGGGGGGGGGGGGGGGGGGGGGGGGGGGGGGGGGGGGGGGEGGGGGGGGGGGFGGGGGGGGGGGGGGGGGGGGGGGGGGGGGFGGGGGGGCGGGGGGG;FGGFGEGEGGEGGGGGGGFG8EEGGDFGGGGGGGGGGGGFGFGFGGGE>EGBD9BBBFFFBFGGGGFGFFFF<FFA>?6@A<D=F?FFGF?FFC:?GGF0@>@>?BGBFA<<59>BBFGGA704?:@4<*1).)).6<?<B(.**.)8)0)53
@M02542:52:000000000-J9N43:1:1101:21108:5342 2:N:0:GTGAAA
GTAGTCCACGCCGTAAACGATGCTAACTCGTTTTTGGGTTTTCGGATTCAGAGACTAAGCGAAAGTGATAAGTTAGCCACCTGGGGAGTACGAACGCAAGTTTGAAACTCAAAGGAATTGACGGGGGCCCGCACAAGCGGTGGATTATGTGGTTTAATTCGATGATACGCGAGGAACCTTACCAAGGCTTAAATGGGAATTGATCGGTTTAGAAATAGACCTTCCTTCGGGCAATTTTCAAGGTGCTGCATGGTTGTCGTCAGCCCGTGCCGTG
+
GGGGGGGGGGGGGGGGGGGGGGGGGGGGGGGGGGGGGGGGGGGGGGDGFGGGGGGGGGGGGGGGGGGGGGGGGGGGGGGGGGGGFGGGGGGGGGGGGGGGGGGGGAFFGGGFGGGGGFGGGGGGGGGGGGGGEGGGGGEGECCBCFGGGGGGGFGGGGGGFGGGGGGGAEG)8C6AFFFFFFFGFGGFFFFFFFFF<:FFF?9*08B:>D::FFG65::<0FFFBFFGFFFB;F>7A><DG<6C7:<FFBF*8A>BBAFF:<?5*/7.))7)..
@M02542:52:000000000-J9N43:1:1101:19407:5358 2:N:0:GTGAAA
GTAGTCCACGCCGTAAACGATGTCTACTAGCTGTTCGTGGTCTTGTACTGTGAGTAGCGCAGCTAACGCACTAAGTAGACCGCCTGGGGAGTACGGTCGCAAGATTAAAACTCAAATGAATTGACGGGGGCCCGCACAAGCGGTGGAGCATGTGGTTTAATTCGACGCAACGCGAAGAACCTTACCTACTCTTGACATCTAGCGAAGATTGTAGAGATACGATTGTGCCTTCGGGAACGCTAAGACAGGTGCTGCATGGCTGTCGTAAGACCGG
+
GGFCFGGGGGGGGGGGGGGGGGGGGGGGGGGGGGGGGGGGGGGGGGGGGGGGGGGGGGGGGGGGGGGDGDGGGGGGGGGGGGGGGGGGGGGGGGGGGGGDGFGGGGGGGGGGGGGGGFGGGGGFFGGDGGGEEGGGEGFEFGGEGGCFGGGGGGFGGGGGFGGGGGGGFDCDFGFE@EFFFFFGGGF4D6?8FBFF9<6464<D>B>E?FFBF7@=<:>AF@@F:<9:::A42<9>>61C34C*),(78A6@2:??<A7??:<>3D)0)**.03
@M02542:52:000000000-J9N43:1:1101:15265:5392 2:N:0:GTGAAA
GTAGTCCACGCCGTAAACGATGTCTACTAGCTGTTCGTGTCCTTGTGATGTGAGTAGCGCAGCTAACGCACTAAGTAGACCGCCTGGGGAGTACGGTCGCAAGATTAAAACTCAAATGAATTGACGGGGTCCCGCACAAGCGGTGGAGCATGTGGTTTAATTGGACGCAACGCGAAGAACCTTACCTACTCTTGACATCTACGGAAGACTGCAGAGATGCGGTTGTGCCTTCGGGAACCGTAAGACAGGGGCTGCATCGCTGTCGTCTGGCCGG
+
GGGGGGEEDGDDGFD78FGFFFFGDGFGCFCGGGGFGGGCEAFGGGGGGEGGGGGGCGGECCCCEFG>E8FCGF8FGEFGD>CEEGFFCEGFFCCC<C7FFED=FFFFGFGGGEGGFGGGGG8DFEE=C+@,@CG+@F?CFC>CGGGGC>,4<,@6;FD?9,,,=959;4:?BGFD)5=;:@F7<<A1;AFFFEF)194;FE:DBDF8?D:?FC0587*9>>5>14(:AA>?::239013*49F)2()-()),(3.))(,((-.970)05))0)
@M02542:52:000000000-J9N43:1:1101:15534:5411 2:N:0:GTGAAA
GTAGTCCACGCCGTAAACGATGTCAACTAGCCGTTGGGTTCCTTGAGAACTTAGTGGCGCAGCTGACGCATTAAGTTGACCGCCTGGGGAGTACGGCCGCAAGGTTAAAACTCAAATGAATTGACGGGGGCCCGCACAAGCGGTGGAGCATGTGGTTTAATTCGAAGCAACGCGAAGAACCTTACCTGGCCTTGACATGCTGAGAACTTTCCAGAGATGGATTGGTGCCTTCGGGAACTCAGACACAGGTGCCGCATGGCTGTCGTCCGCTCGG
+
GGGGGGGGGGGGGGDCGGGGGGGGGGGGGFGGGGGDGEFGGGGCFGGGGGGFGGFGGGGGEGGGGGGGG>@FGGDFGGGGGGGGGGGGGGGGGGGGGGGGGGGGGGGFGGGGGGGCFGGGGGGGGGGGGGGGGGGGCB,=D8E>>DC=FFCCECECFF<FFCCFFGA5;AFGFG(8)77@F1=F4*39CFFFF0BFAFF?=2:DFFFGFGF2<C:5::D417?F:<(C?A)4:;6>>B0:*.:C?<?FBF?F((-4::(4((.)*1)0<3)).)
@M02542:52:000000000-J9N43:1:1101:9264:5423 2:N:0:GTGAAA
GTAGTCCACGCCCTAAACGATGTCAACTGGTTGTTGGGTCTTCACTGACTCAGTAACGAAGCTAACGCGTGAAGTTGACCGCCTGGGGAGTACGGCCGCAAGGTTGAAACTCAAAGGAATTGACGGGGACCCGCACAAGCGGTGGATGATGTGGTTTAATTCGATGCAACGCGAAAAACCTTACCCACCTTTGACATGTACGGAATCCTTTAGAGATAGAGGAGTGCTCGAAAAAGAGCCGTAACACAGGTGCTGCATGGCTGTCGTCAGCCCG
+
GGGGGGGGGGGGGGGGGGGGGGGGGGGGGGGGGGGGGDGGGGGGGGGGGGGGGGGGGGGEEGGGGGGGGFEGGGGG<FGGGGGGGGGGGGGGGDGGGGGGGGGEFGGGGGGFFGGGGGGFDFGGDEC>EFCCGG>EC<FGGGEGGDGF?FCFGGFGGGGGFFGGGGDFFACGDGFFFADEFFFG669=D8?FF49F>2@9989DFFFGFGAAFE9*6>7)6)8)3(67)-321).(4:<0)-9C?<::?:9)24A?())(,333*/.)0)0)0)
@M02542:52:000000000-J9N43:1:1101:15586:5429 2:N:0:GTGAAA
GTAGTCCACGCCGTAAACGATGTCTACTAGCTGTTCGTGTCCTTGTGATGTGAGTAGCGCAGCTAACGCACTAAGTAGACCGCCTGGGGAGTACGGTCGCAAGATTAAAACTCAAATGAATTGACGGGGGCCCGCACAAGCGGTGGAGCATGTGGTTTAATTCGACGCAACGCGAAGAACCTTACCTACTCTTGACATCTACGGAAGACTGCAGAGATGCGGTTGTGCCTTCGGGAACCGTAAGACCGGTGCCGCATGGCCTTCGTCAGTCCGG
+
GGGGGGGGGGGGGGGDGGGGGGGGGGGGGGGGGGGGGGGGGGGGGGGGGGGGGGGGGGDGGEGGGGGGGGGGGGFGGGGGGGGGGGGGGGGGGGGGGGGGGEGF@EGGGGGGGGGGGGGGAFGDGGGGGGGGGGGEGDGFGGGEGGGGGGGGGGGGGGGFFGGGFGCD3BGGFG9@BF?FFFFFGGGFG?FFFAB?44=5FA:DBDB6@D??78<F0*796:75(,,:<A9??>1304:C58DD<2(8>BF5(-(((476?)2)**00)**0.)
@M02542:52:000000000-J9N43:1:1101:14548:5454 2:N:0:GTGAAA
GTAGTCCACGCCGTAAACGATGTCTACTAGCTGTTCGTGGTCTTGTACTGTGAGTAGCGCAGCTAACGCACTAAGTAGACCGCCTGGGGAGTACGGTCGCAAGATTAAAACTCAAATGAATTGACGGGGGCCCGCACAAGCGGTGGAGCATGTGGTTTAATTCGACGCAACGCGAAGAACCTTACCTACTCTTGACATCTACAGAAGACTGCAGAGCTGCGGTTGTGCCTTCGGGAACTGTAAGACAGGTTCTGCATGGCTGTCGTTAGCTCGG
+
GGGGGGGFGGGGGGGGGGGGGGGGGGGGGGGGGGGFGGGGGGGGGGGGGGGGGGGGGGGGGGGGGGGGGGGGGGGGGGGGGGGGGGGGGGGGGGGGGGGGGGGGGGGGGGGGGGGGGGGGGGGGGGGG7FGEGGGGGEGFGGGEGGEFGG?FGCGGGGGGFGFFGGDG>>EGFGBBEE@FFFFCCGGFF=??FDB?<D4<FDFC6?9FFG??GC+7(**.-;B>0:0><)644@>0214C>AGC27:??A*78A<-))2:((,)1*)))/**0)
@M02542:52:000000000-J9N43:1:1101:12336:5463 1:N:0:GTGAAA
GTAGTCCACGCCGTAAACGATGTCTACTAGCTGTTCGTGTCCTTGTGATGTGAGTAGCGCAGCTAACGCACTAAGTAGACCGCCTGGGGAGTACGGTCGCAAGATTAAAACTCAAATGAATTGACGGGGGCCCGCACAAGCGGTGGAGCATGTGGTTTAATTCGACGCAACGCGAAGAACCTTACCTACTCTTGACATCTACGGAAGACTGCAGAGATGCGGTTGTGCCTTCGGGAACCGTAAGACAGGTGCTGCATGGCTGTCGTCAGCTCGG
+
GGGGGGGGGGGGGGGGGGGGGGGGGGGGGGGGGGGGGGFGGGGGGGGGGGGGGGGGGGGGGGGGGGGGGGGGGGGGGGGGGGGGGGGGGGGGGGGGGGGGGGGGGGGGGGGGGGGGGGGGGGGGGGGGGGGGGGGGGGGGGGGGGGGGGGGGGGGGGGGGGFGGGGGGGGGGGGGGGGGGGGGGGGGGGGGGGGGGGGGGGFGGGGGGGGGFGGGGGGGGGGGGGGGGGGFFGGGFFGGGFFGFFFGGFGG?FFFFFFFFGGGFG:<?BFDFF)
@M02542:52:000000000-J9N43:1:1101:20036:5468 2:N:0:GTGAAA
GTAGTCCACGCAGTAAACGATGTCTACTAGCTGTTCGTGTCCTTGTGATGTGAGTAGCGCAGCTAACGCACTAAGTAGACCGCCTGGGGAGTACGGTCGCAAGATTAAAACTCAAATGAATTGACGGGGGCCCGCACAAGCGGTGGAGCATGTGGTTTAATTCGACGCAACGCGAAGAACCTTACCTACTCTTGACATCTACGGAAGACTGCAGAGATGCGGTTGTTCCTTCGGGAACCGTAAGACCGGTGCTGCATGGCTGTCGTTCGCTCGG
+
GGGFFGGGGGGGGGGFGGGGGGGGGGGGGGFFGGGGGGGGGGGGGGGGGGGGGGGGGFCGGGGGGGGGGGGGGGGGGGGGGGGGGGGGGGGGGGGGGGGGGGGGGGGGGGGGGGGGGGGGGGGGGGGGGGGGGGGGGGGGGGGGGGGGGGCCFFGCFGGGFGGGGGGG>>EDFGFF)5AFFFFGGGGFG?FFF27@2)9AF>FGFFFGFFFFGF?F?C72-58>;((2<A591>B>F6<C5?G4))(039>>7))(-:018(,)*1).00)553
@M02542:52:000000000-J9N43:1:1101:26212:5470 2:N:0:GTGAAA
GTAGTCCACGCCGTAAACGATGTCTACTAGCTGTTCGTGTCCTTGTGATGTGAGTAGCGCAGCTAACGCACTAAGTAGACCGCCTGGGGAGTACGGTCGCAAGATTAAAACTCAAATGAATTGACGGGGGCCCGCACAAGCGGTGGAGCATGTGGTTTAATTCGACGCAACGCGAAGAACCTTACCTACTCTTGACATCTACGGAAGACTGCAGAGATGCGGTTGTGCCTTCGGGAACCGTAAGACAGGTGCCGCCTGGCCGTCGTCAGCCCCG
+
GGGGGGGGGGGGGGGGGGGGGGGGGGGGGGGGGGGGGGGGGGGGGGGGGGGGFGGGGGFGGGGGGFFGGGGGGFGGGGGGGGGGGGGGGGGGGGGGFEGGEGGGGGGGGGG@FFGFGGGGGFFGGGDGGGGGGGGDGGGGFC>>8CFFFFGG9BFFFGGGFGEGGG=C3>EGFGFFDDFFFFFFGGG466?FB>B@AAFAFBFGFF);FF?79+2740*.->@E>?67:92,2:019F?G*3CCA?3@?A46((4((,(,(--(7).)5))0))
@M02542:52:000000000-J9N43:1:1101:13741:5477 2:N:0:GTGAAA
GTAGTCCACGCCGTAAACGATGCTAACTCGTTTTTGGGTTTTCGGATTCAGAGACTAAGCGAAAGTGATAAGTTAGCCACCTGGGGAGTACGAACGCAAGTCTGAAACTCAAAGGAATTGACGGGGGCCCGCACAAGCGGTGGATTATGTGGTTTAATTCGATGATACGCGAGGAACCTTACCAAGGCTTAAATGGGAATTGATCGGTTTAGAAATAGACCTTCCTTCGTGCAATTTTCAAGGTTCTGCATGGTTTTCGTCAGCTCGTGCCGTG
+
FGGGGGGFGGGGGGGGGGGGGGGGGGGFGGGGGGGGGGGGGGGGGGGGGGGGGGGGGGGGGGGGGGGGGFGGGGGGGGGGGGGGGGGGGGGGEGGGGGGGFGGGEGGGCGGGGGGGFEEGFGGGGGDGGGGGDGGG>EEGGGGGCF?FCFGDFGGDF?FGFGGGGGC:>>>)0>>AFAFFF@AFGC5>GFFFFAFF::FBF?F:?>@/<3:<GGFFFF>B??F?:AFG:.46?FFA2<4DG496)5)*.:F=?B<((62??(44*9<;))7))0
@M02542:52:000000000-J9N43:1:1101:26697:5529 2:N:0:GTGAAA
GGAGTCCACGCCGTAAACGATGTCTACTAGCTGTTCGTGGTCTTGTACTGTGAGTAGCGCAGCTAACGCACTAAGTAGACCGCCTGGGGAGTACGGTCGCAAGATTAAACCTCAGATGAATTGACGGGGGCCCGCACAAGCGGTGGAGAATGTGGTTTAATTCGACGCAACGCGAAGAACCTTACCTACTCTTGACATCTACAGAAGACTGCAGAGATGCGGTTGTGCCTTCGGGAACTGTAAGACAGGTGCGGAATGGCTGTCGTCAGCTCGG
+
F<6:BFFEEFGCEC@8:CFGFGFCCADFCGGFFCFFG@,CDFGGGF,B<@F9FGGCEG>F@FEFG,BFGGGEGGGEFFBECFGGGGFCGGGGDFEGF>FECEEF:9FEC,,@,@DFGF9;DGFDD=CFGGG>:BE**CFG8>EE558,,4ACFCGCG8FACGFC@CGGB::D5:6>;D@444?DFC?4*199@<FFBD@AF2<C?F:F4C4<C8<.7DC<>DB)7<6>:<))()(-4?:*:<>044(8(5)9-(,(487(,((./*.75)*0))
@M02542:52:000000000-J9N43:1:1101:7161:5537 1:N:0:GTGAAA
GTAGTCCACGCCGTAAACGATGTCAACTAGCCGTTGGGTTCCTTGAGAACTTAGTGGCGCAGCTAACGCATTAAGTTGACCGCCTGGGGAGTACGGCCGCAAGGTTAAAACTCAAATGAATTGACGGGGGCCCGCACAAGCGGTGGAGCATGTGGTTTAATTCGAAGCAACGCGAAGAACCTTACCTGGCCTTGACATGCTGAGAACTTTCCAGAGATGGATTGGTGCCTTCGGGAACTCAGACACAGGTGCTGCATGGCTGTCGTCAGCTCGT
+
GGGGGGDFGFGGGCFGGGGGGGGGGGGGGGGGGFGGGGGGGGGGGGGGGGGGFGGGFGGGGGDGGGGGGGGGGGGGGGFGGGGGGGGGGGGGGFGGG@FGGGGGGFGGGGGGGGFGGGGGGGGGGGGGGGGGGGGGGGGGFGGGGGFGGGGGGGGGGGGGGGFCFDF8FFGEGGGGGGGGGGGGGGGGGGGGGGGGFGGG7=?FFFGGGGGC9@FCCGGGFCCFG7>CFGFFGGGEFGGG??G:F?CFFG62F<?FFFB?G3>FFFFF??>?E)
@M02542:52:000000000-J9N43:1:1101:11654:5547 2:N:0:GTGAAA
GTAGTCCACGCCGTAAGCGATGTCTACTAGCTGTTCGTGTCCTTGTGATGTGAGTAGCGCAGCTAACGCACTAAGTAGACCGCCTGGGGAGTACGGTCGCAAGATTAAAACTCAAATGAATTGACGGGGGCCCGCACAAGCGGTGGAGCATGTGGTTTAATTCGACGCAACGCGAAGAACCTTACCTACTCTTGACATCTACGGAAGCCTGCAGCGATGCGGTTGTGCCTTCGGGAACCGTAAGACAGGTGCTTCATGTCTGTCGTCGACTGCG
+
FFE9CFEFGEGGCGDE8FGEFGGGFCFGGGG96FFCFFEGGGGGGGGGGGFEGEFGEG7F@FFGCEFFGFG7?FGFGGGGGDGGDGFC:BGGFGFGGC@=CFGC=;FGGG?BFGFGGGED9B?F7CGC7@@EEEC>EGG55CE*B7*,:=,94=9BECFCF+1/=CCC>EGCB5(750?F:(9:D9??G6<F?)1;:<4<*61DB:)/09((2A+7,**,757)4((05ADB?30,-483C:5*68:F(-)).)).)6)644-)*17.))0))0
@M02542:52:000000000-J9N43:1:1101:25920:5557 2:N:0:GTGAAA
GTAGTCCACGCCGTAAACGATGTCTACTAGCTGTTCGTGTCCTTGTGATGTGAGTAGCGCAGCTAACGCACTAAGTAGACCGCCTGGGGAGTACGGTCGCAAGATTAAAACTCAAATGAATTGACGGGGGCCCGCACAAGCGGTGGAGCATGTGGTTTAATTCGACGCAACGCGAAGAACCTTACCTACTCTTGACATCTACGGAAGACTGCAGAGATGCGGTTGTGCCTTCGGGAACCGTAAGACCGGTGCTGCAGGGACGTGGTCCGCACCG
+
GGGFGGGGGGGGGGGGGGGGGGGGGGGGGGGGGGGGGGGGGGGGGGGGGGGGGGGGGGGDGGGGGGGGGGGGGGGGGGGGGGGGGFGGGEFGGGGGGEGGGGGGGGGGGGGGGFGGGGGFAFFAFGGEEFEDGGGGGGGGGGGGGGGGGGGGGGGGGFGGFGGFGGGGFEGGFC;:DDFFFFFGGGC?F?F4=3@:A46)=9:G5B5C?7??C+0).:>>6<@>01(:4:44:DBFB?0>DFG<4)(741)7<<),((,-(-4(***0).))))
@M02542:52:000000000-J9N43:1:1101:12611:5568 2:N:0:GTGAAA
GTAGTCCACGCCGTAAACGATGTCTACTAGCTGTTCGTGTCCTTGTGATGTGAGTAGCGCAGCTAACGCACTAAGTAGACCGCCTGGGGAGTACGGTCGCAAGATTAAAACTCAAATGAATTGACGGGGGCCCGCACAAGCGGTGGAGCATGTGGTTTAATTCGACGCAACGCGAAGAACCTTACCTACTCTTGACATCTACGGAAGACTGCAGAGATGCGGTTGTGCCTTCGGTAACCGTAAGACAGGTGCTGCATGGCTGTCGGCAGCTCGG
+
GGGGGGFGGGGGGGGGGGGGGGGGGGGGGGGGGGGGGGGGGGFGGGGGGGGGGGGGGGGGGGGGGGGGGGGGGGGGGGGFGGGGGGGGGGDGGGGGGGGGGDGGGGGGCFFFFGGFGGGGGGGGGGGGGGGGGGD*>FGGGGGEGDEGGGFEGFGFGFFGFA?FF55<>DECBG6B5:FFFFFCFGGFG*/=?3FFFBFBFF<D>D7EFGDBG6+.(*:)9BBD>087<<A??D(.3<5DCBGDDB(?14;F)).:<>?B7(429))07>7)))
@M02542:52:000000000-J9N43:1:1101:22162:5581 2:N:0:GTGAAA
GTAGTCCACGCCGTAAACGATGTCTACTAGCTGTTCGTGGTCTTGTACTGTGAGTAGCGCAGCTAACGCACTAAGTAGACCGCCTGGGGAGTACGGTCGCAAGATTAAAACTCAAATGAATTGACGGGGGCCCGCACAAGCGGTGGAGCATGTGGTTTAATTCGACGCAACGCGAAGAACCTTGCCTACTCTTGACATCTAGCGAAGATTTTAGAGATACGATTGTGCCTTCGGGAACGCTAAGACAGGTGCTGCAGTGCTGTCGTCCGCTCGG
+
GGGGGGGGGGGGGGGGGGGGGGCFGGGGGGGGGGGGGGGGGGGGGGGGGGGGGGGGGGGGGGGGGGGGGEGGGGGGGGGGGGGGGGGGGGGGGGGGGGGEGGGG?EGFGGGGGGGFFGFEGGGGGGGGGGGECE7CEEGGGCG8CCBFGFECFGDBFGGDFGGGCGCDA:C>A<>FFFFFFFFFGGG?C4:=B2@4).*6*)<<)7);=*)-<0<=4CCB?FFF?9)>>BA2<EF0;(,9*3C6AF0745))5<<:().6<BFFGF:5)7).73
@M02542:52:000000000-J9N43:1:1101:5052:5585 2:N:0:GTGACA
GTAGTCCACGCCGTAAACGATGTCTACTAGCTGTTCGTGGTCTTGTACTGTGAGTAGCGCAGCTAACGCACTAAGTAGACCGCCTGGGGAGTAAGGTCGCAAGATTAAAACTCAAATGAATTGACGGGGGCCCGCACAAGCGGTGGAGCATGTGGTTTAATTCGGCGCAACCCGAAGAACCTTACCTACTCTTGACATCTAAAGAAGACTGCAGCGATGCGGTTGTGCACTCCGGAACTGTAAGACAGGTCCCTAATGGCTGTCGTTAGCTCGG
+
FGFFGFDFGGDFFGGGGFECCEGGFGFDAF?9@FF,FBFEGFG<9FEFGGF9FFEEG,@:C+7=FFFEGEGGFGGEFFG?<FFEEGD=C+FFG,?=FFGECFC8=AFGAFFFF9FGC9=F9,=D@EE78+;CE>*55>8;C8E*4?:7C*9==BBEEFGCCC,4C3E3;>=*89,5356741?FFFF40/9082B@AFF<F<)277)+.::3FF+)-*1-(75;93:F))).(0((4(,7?<>*))()(-)*(-)(.-)4((()//)))6*9>)
@M02542:52:000000000-J9N43:1:1101:21127:5611 2:N:0:GTGAAA
GTAGTCCACGCCGTAAACGATGTCTACTAGCTGTTCGTGTCCTTGTGATGTGAGTAGCGCAGCTAACGCACTAAGTAGACCGCCTGGGGAGTACGGTCGCAAGATTAAAACTCAAATGAATTGACGGGGGCCCGCACAAGCGGTGGAGCATGTGGTTTAATTCGACGCAACGCGAAGAACCTTACCTACTCTTGACATCTACGGAAGACTGCAGAGATGCGGTTGTGCCTTCGGGAACCGTAAGACAGGTTCTTCATGGCTGTCGTCGGCTCGG
+
GGGGFGGGGGGGGGGDGGGGGGGGGGGGGGGGGGGGGGGGGGGGGGGGGGGGGGGGGGDGGGGGGGGGGGGGGGGGGGGGGGGGGGGGGGGGGGGGGDGGGEGGGFFGGGGGGGGGGGGGGGGGGGGGGGGCGGGGGGGGGGGGEDFGG5EGGEGGGG*=AFEFCDGGFFGG>G>FFFFFFFFGGGGFGFFFFA=FFAFAFB0DDD3@?F??EF?@:0:415>D;(,:<<<B?D;09B057?DF><:)-4*9..)649<::0,3*10)0))073
@M02542:52:000000000-J9N43:1:1101:24979:5613 2:N:0:GTGAAA
GTAGTCCACGCCGTAAACGATGTCAACTAGCCGTTGGGTTCCTTGAGAACTTAGTGGCGAAGCTAACGCATTAAGTTGACCGCCTGGGGAGTACGGCCGCAAGGTTAAAACTCAAATGAATTGACGGGGGCCCGCACAAGCGGTGGAGCATGTGGTTTAATTCGAAGCAGCTCGAAGAACCTTACGTGGCCTTGACATGCTGAGAACTTTCCAGAGATGGCTTGGTGCCTTCGGGACCTCAGACACAGGTTCTGCGTGGCCGTCGTTCGCCCGG
+
FGEEFCFGEGGF7FFE,CFFF<CFAEGGGG8FEEFGC@@,C<,,C,CEFFGGFFFG@F++68@FFGGGCFCE<FEFGFGGGG77FFFFGEGC8FG7FC>CFEGGGCGCFC,,3EE,?>A@>;DEFE++@CGGBCEEG>F,8BE1*?FDFF?F4,<B5C4C6CFG+*=/).:*/*:AEFF55(97**209@F@?>F4444:*6)1*9)3124<E9<4(2;3,).)44(*4)4)(5196(.*9(CD(4:5..*/).)(((-(((((11))0)).7)
@M02542:52:000000000-J9N43:1:1101:26479:5626 1:N:0:GTGAAA
GTAGTCCATGCCGTAAACGGTGAGTGTTCGCCCTTGGTCTACGCGGATCAGGGGCCCAGCTAACGCGTGAAACACTCCGCCTGGGGAGGACGGTCGCAAGACCGAAACTCAAAGGAATTGACGGGGGCCTGCACAAGCGGTGGAGGATGAGGTTTAATTCGAATCAACGCGAAGAACCTTACCTGGCCTTGACATGCTGAGACCTTTCCAGAGTGGGGTTGGTTCCTTCGGGAACTTAGACACAGGTTCTGAATGGCAATCGGCAGCTAGTGT
+
,6CFCFG9F,CFB8,@CE7,BC<CFGFF@@:66666,,6<CF@:FCGC:,C=6++@44E==,5,,>FG7?4F?=EG8,8:FF+++@=+++B++B3:7@FGA8,335+3D<=,,7,:<7@,,,@*CG@*:4*FA,?2=FEF<**42**42,?F<C,?2<22CF8+*2<**///1:*+;*;E+AFGG;/ACG6C+9++++20//+18*:+2+00100/**2:*/**3+*+*93)9/*)*+:>F6F:@F<**2>)1).(3.)(2**0)((,))-/*
@M02542:52:000000000-J9N43:1:1101:15964:5626 2:N:0:GTGAAA
GTAGTCCACGCCGTCAACGATGTCTACTAGCTGTTCGTGGTCTTGTACTGTGAGTAGCGCAGCTAACGCACTAAGTAGACCGCCTGGGGAGTACGGTCGCAAGATTAAAACTCAAATGAATTGCCGGGGGCCCGCACAAGCGGTGGAGCATGTGGTTTAATTCGACGCAACGCGAATAACCTTACCTACTCTTGACATCTACTGAAGACTGCAGGGATGCGGTTGTGCCTTCGGGAACTGTAAGAATGGTTCTGCCTGGCTGACGTCAGCTCGG
+
GGGFCFEGGGGGGG+,BAFDFDGFEGGGGGDFCFGEEFCCFDA@<FE@AEGA<FE@,@@E:>FFE?FCG+>FGFAFD?CDEGFGGG77@:FFGGGGECGD7C:<E=FCAF,3C>EBDFDF9@,,6@6:BCEG78>BCFFFFGE51:*48*,44:B=8C6+@CGFECE7B3*))72>)070))0;6<EB76)*1)1<44*)06)***1+.*5:+0*7(**(-7))34(744<)(599(87=FF*C))-14>**464)).(((-(.97.0))8)7)
@M02542:52:000000000-J9N43:1:1101:16236:5638 2:N:0:GTGAAA
GTAGTCCACGCCCTAAACGATGTCAACTGGTTGTTGGGTCTTCACTGACTCAGTAACGAAGCTAACGCGTGAAGTTGACCGCCTGGGGAGTACGGCCGCAAGGTTGAAACTCAAAGGAATTGACGGGGACCCGCACAAGCGGTGGATGATGTGGTTTAATTCGATGCAACGCGAAAAACCTTACCCACCTTTGACATGTACGGAATCCTTTAGAGATAGAGGAGTGCCCGAAAGAGAGCCGTAACCCAGGTTCCTCATGGCTGTCGTCAGGTCG
+
GGGGGGGGGGGGGGGFGFGFGGGGGGGGGGGGGGGGGGGGGGGGGGGGGGGGFGGGGGGGGGGGGGGGGFEGGGGGGGGGGGGDGGGGGGGGGGGGGGGGGGGAFGGGGGCFAFGGGGGGGGGGCDGGEE6CEEGGGGGDCE:EE7BCCFGGGGFCFFGGFGG@E:CCF;C<AD6ABFDFFFACCCFBDFF=+9AAD7F>=:69377CFF>>++3*):*))7078?F*(49BB:0231:7)-19()4)(()*..-))-)5(,(,**0.77./<)
@M02542:52:000000000-J9N43:1:1101:19835:5643 2:N:0:GTGAAA
GTAGTCCACGCCGTAAACGATGTCTACTAGCTGTTCGTGGTCTTGTACTGTGAGTAGCGCAGCTAACGCACTAAGTAGACCGCCTGGGGAGTACGGTCGCAAGATTAAAACTCAAATGAATTGACGGGGGCCCGCACAAGCGGTGGAGCATGTGGTTTAATTCGACGCAACGCGAAGAACCTTACCTACTCTTGACATCTAGCGAAGATTGTAGAGATACGATTGTGCCTTCGGGAACGCTAAGACCGGTGCTGCATGGCTGTCGGCAGCTCGG
+
GGGFGGAFGGGGDGGFGFGGGGGGGGGGGGGGGGGFFGFDFGGFGGGEGGGGGGGGGGGGGGGGGGGDGEGGGGGGGGGGGGG@F:?FGGGGGGGGDEGGGGC8FFGGFFDEGGGFGGGGG9DFFGGEGGGCEGEEEGGFGEGGGGGCFFFEFGF,=CFFCEG5CGGG3>C<:G>B::F>51BG<*+8C4?=?4=?944<=)495<BGFC).<+<B>7:56))81)-:A)..4>;;6(-*13D67?(77,).))549A:<(41<<)00)0.0.5
@M02542:52:000000000-J9N43:1:1101:26769:5659 2:N:0:GTGAAA
GGAGTCCACGCCGTAAACGATGTCTACTAGCTGTTCGTGTCCTTGTGCTGTGAGTAGCGCAGCTAACGCACTAAGTAGACCGCCTGGGGAGTACGGTCGCAAGATTAAAACTCAAATGAATTGACGGGGGCCCGCACAAGCGGTGGAGCATGTGGTTTAATTCGACGCAACGCGAAGAACCTTACCTACTCTTGACATCTACGGAAGACTGCAGAGCTGCTGTTGGCCCTTCGGGAACCGTAAGACAGGTGTCGCCTGGCTTGCGGTAGCCTGG
+
F@<FGGGGGGGGGGC6CFGGGGGGGGGEFAFGGGGGGGDGGGGGGGG<9,CFGGGFGGGGGGGGG,EFGGGGGGGGGGGGGGG7FFFCFGFEEDGGGGGGGGGG9FGFGFGG9E8BFFFBFC8F@EEC@EGGCEC*:CCCFE8**78/:CEFGGGFGGFFFCC5CDG:>AEGBDB>E5?FFFFGGGC*9*96B2*)6<?<*),95>5FFG3(3<+0(00,)0*92((234182>,14:15/(9725()(5<*)((((,(.(4,()/))))1*0)
@M02542:52:000000000-J9N43:1:1101:24338:5678 2:N:0:GTGAAA
GTAGTCCACGCCGTAAACGATGTCTACTAGCTGTTCGTGGTCTTGTACTGTGAGTAGCGCAGCTAACGCACTAAGTAGACCGCCTGGGGAGTACGGTCGCAAGATTAAAACTCAAATGAATTGACGGGGGCCCGCACAAGCGGTGGAGCATGTGGTTTAATTCGACGCAACGCGAAGAACCTTACCTACTCTTGACATCTACAGAAGACTGCAGAGATGCGGTTGTGCCTTCGGGAACTGTAAGACAGGTGCTGCATGGCTGTCGGCAGCTCGG
+
GGGGGGGGGGGGGGFGGGGGGGGGGGGGGGGGGGGGGGGGGGGGGGGGGGGGGGGGGGGGGGGGGFGGGDEGGGGGGGGGGGGGGGGGGGGGGGGGGGGGGGGGGGGGGGGGGGGGGGGGGGGGGGGGGGGGGGGGGDGGGEGEGGGGGGGGGGFFGGGGFG;CGGGGFFGGDD;EFF@FF7?CGFGFGFF4BAF?<<FDFAAFFFFGF>>:FGGFFGGF>D:DF?4:4)65?E007:7FFFC0)28??F6?7A?:))..(417C))))8))))
@M02542:52:000000000-J9N43:1:1101:20038:5683 2:N:0:GTGAAA
GTAGTCCACGCCGTAAACGATGTCTACTAGCTGTTCGTGTCCTTGTGATGTGAGTAGCGCAGCTAACGCACTAAGTAGACCGCCTGGGGAGTACGGTCGCAAGATTAAAACTCAAATGAATTGACGGGGGCCCGCACAAGCGGTGGAGCATGTGGTTTAATTCGACGCAACGCGAAGAACCTTACCTACTCTTGACATCTACGGAAAACTGCAGAGATGCGGTTGTGCCTTCGGGAACCGTAAAACAGGTGCTGCATGGCTGGCGTCCGCCCGG
+
GGEFFGFGGGGGGEFFFGGGGGGGGGGGGGGGGFGFDGGFGGDDGGGFGGFFGGGGFG7FGCEGAFGGGEGGGGGGGGGGGGGEGGGGGGGG@EG@E8FCFGEG=;FFFGGGCGGGGGGGGGGFDE6FGEGGGGEEGGD5EEDEEGFGFE?CCGCFGG4=6CFGGGGDB>EGFG9>EFFF>:=:CFF6FF@?F2864<4)1),70))20*6<FC9>:CFF(07<>4(2-)648:0131,5919*)4(76<)9<)):9)4608(,)1)))...)0
@M02542:52:000000000-J9N43:1:1101:17524:5697 2:N:0:GTGAAA
GTAGTCCACGCCGTAAACGGTGGGAACTAGGTGTTGGCGACATTCCACGTCGTCGGTGCCGCAGCTAACGCATTAAGTTCCCCGCCTGGGGAGTACGGCCGCAAGGCTAAAACTCAAAGGAATTGACGGGGGCCCGCACAAGCAGCGGAGCATGTGGCTTAATTCGACGCAACGCGAAGAACCTTACCAAGGCTTGACATACACCGGAAAGCATTAGAGATAGTTCCCCCCTTGTGGTCGGTGTACAGGTGGTGCATGGCTGTCGTCAGCGCGG
+
GG9FGGFGGGGGGF:CFGGGGGGGGGGFGGGFGGGGGGGGGGGGGGGGGGGGGGGGGGGGGGDFGGGGGGGGGGGGGGGGGGGGGGGGGGGGGGGGGGGGGGGGFGGGGGGAFGGG6FGGGGCFGGGDEECBEEEEG@EGF;F*?FEGGGEGECEFGG4CACFGG3FGFFGGFD95>>F>F<FGGGFFGF@7>:FD<?FFB72>F@:EF)8?GFCB9CF<<@?=).6C?F>;1<:?(3<GG9*/5>AFB<@3:2<?2238((.,9<7)74))0)
@M02542:52:000000000-J9N43:1:1101:13582:5702 2:N:0:GTGAAA
TAGTCCACGCCGTAAACGATGTCTACTAGCTGTTCGTGGTCTTGTACTGTGAGTAGCGCAGCTAACGCACTAAGTAGACCGCCTGGGGAGTACGGTCGCAAGATTAAAACTCAAATGAATTGACGGGGGCCCGCACAAGCGGTGGAGCATGTGGTTTAATTCGACGCAACGCGAAGAACCTTACCTACTCTTGACATCTACAGAAGACTGCAGAGATGCGGTTGTGCCTTCGGGAACTGTAAGGCAGGTGCTGCATGGCTGTCCTTCGGTCGGG
+
GGGGGGGGCGGGGGEGGGGGGGGGGGGGGGGGGGGGGFEFGGGGGGGGGGGGGGGGGGGGGGGGGGGGGGDGGGGGFFFGGGGGGGGG7CCGGGGGGGGGGGGGGGGGGGGGGGGGG;DFF@FFCBEDGEGGGCEEGFDEGEEEGDEFGCECCF8CFGFFFGGGGGGDD>CC3<>D3:FFFA?DFFGFFFF4F9?4<>FDB<)?)078=6()03*)6**-30<>?:2C5674:)(4::>FFA**(.3:,()0)52)-(6:B())0**)))))))
@M02542:52:000000000-J9N43:1:1101:10532:5709 2:N:0:GTGAAA
ATAGTCCACGCCGTAAACGATGTCTACTAGCTGTTCGTGTCCTTGTGATGTGAGTAGCGCAGCTAACGCACTAAGTAGACCGCCTGGGGAGTACGGTCGCAAGATTAAAACTCAAATGAATTGACGGGGGCCCGCACAAGCGGTGGAGCATGTGGTTTAATTCGACGCAACGCGAAGAACCTTACCTACTCTTGACATCTACGGAAGGCTGAAGAGATCAGGTTGTCACTTCGGGAACCGTAAGACAGGTGCTGCATGGCTGTCGTTCGCCCGG
+
EF9FFGGGGGGGGGG>FFGGGDGGGGGGGFGGGGGGGGCEFFGGGGGGGGGGGGGGGDGED@FGG<?CG@FGGGFGGGGGCCFDGGEEEGGCDGGGGGGD7FGFGCF9FFFFAF8B?,EFFC9DD@8FECEEE>BC:FBC>ECCED*,:CGFFFGCFCFCFCCGFDC)08:5322>DF?>:1?779<@FFFB?AF?2.7.*62C)7);40((+++)(0*),)//8()*.62>B)(,((()*-**))(.4-)03)).:4(,,8()/1)).))0.)
@M02542:52:000000000-J9N43:1:1101:9168:5721 2:N:0:GTGAAA
GTAGTCCACGCCGTAAACGATGTCTACTAGCTGTTCGTGGTCTTGTACTGTGAGTAGCGCAGCTAACGCACTAAGTAGACCGCCTGGGGAGTACGGTCGCAAGATTAAAACTCAAATGAATTGACGGGGGCCCGCACAAGCGGTGGAGCATGTGGTTTAATTCGACGCAACGCGAAGAACCTTACCTACTCTTGACATCTACAAAAGACTGCAGAGATGCGGTTGCTCCTTCGGGAACTGTAAGACAGGTGCTGCATGGCTGTCGTTCTCTCGG
+
GGGCFGGGGGGFGCFEGGGGGGGGGGGGGGGGGEFFGGFDGGGGGGGGGGGGGGGGGGGGGEEFFGGGGGGGGFGGGGFGGGDGGGGGGDGGFGGGGGGDGGGGGGGGGGGGGGGGGGGGGGFAFGGGEEEEEGEEGGFDFEGCGC;6CD6?FGGGCGDCFFCFEDG5>DC<AD>@:>:F5(=FGFGFD699@)*9).94BAA*9>5F@>>772+71:*6(.)86()*53<B<>0(,44*25**).,51306><8:>2<?((4)/*)))**18.
@M02542:52:000000000-J9N43:1:1101:4245:5727 2:N:0:GTGAAA
GTAGTCCACGCCGTAAACGATGAATGTTAGCCGTCGGGCAGTATACTGTTCGGTGGCGCAGCTAACGCATTAAACATTCCGCCTGGGGAGTACGGTCGCAAGATTAAAACTCAAAGGAATCGACGGGGGCCCGCACAAGCGGTGGAGCAGGTGGTCCAATTCGAAGCAACGCGCAGAACCTTACCAGCCCTTGACATGCCCGGCTACCGGCAGAGATGCAGGGTTCCCTTCGGGGACCGGGACACAGGTGATGCATGGCTGCCGTCAGCTCGTG
+
GGCGAF9FEED@CCCCG9CFCF<FFGGGGGGGEGDCG+@::C,CE9EFG9FFCBBC8@CF77EFEFFDGGEFFGGG9,B<=FG7BFGCF:FFC::EEC7B:F@FGGFGFGFGGBE;8DDGGGGGD>87CF>*>E*:EFCFEE58E356C**2==E++B7<6+3:=CEFFAGG3)-)7)7.)4@CCGC:C5@?F</@)468),4))8<6))((*/*.)2*).7>72<?C<<(40@0(702<C0)*(.()5,/1.)54)3?(((.,*9.7)*)000
@M02542:52:000000000-J9N43:1:1101:26874:5732 2:N:0:GTGAAA
GGAGTCCACGCCGTAAACGGTGGGAACTAGGTGTTGGCCACATTCCACGTCGCCGGTGCCGCAGCTAACGCATTAAGTTCCCCGCCTGGGGAGTACGTCCGCAAGGCTATAACTCAAAGGAATCGACAGTGGCCCGCACAAGCAGGGCAGCCTGTGGCTTAATTCGACGCAAGCCGAACAACCTTACCAAGGCTTCACCTACACCGGAACGCACTAGACATAGGTCCCCCCCTTTGGTCGGATGACCGGCCGGTCCTGCTGCGCCTCAACTCCC
+
G+6@@FGGGGGF7C@,C9:8CC+CC@C8FGFG9F,E,<,CFCFAFF@E6?D++,+4+744>+>4@,<4F7+8:FF,,CEF,CAE+C+<+:@CEF,5+6A>++>>:+>,,,5@F9D,0,,DFE6,343*@,,,*,>>5*>*,,6,2******,,45+=8DCA7+4C3+7>>*1)/1)55).7:BC77?::6)3>2)).,*4/,2DF)<8@3(4**/98C7<AF*0))./(4((,)).,,-)),*).)()((.7(((,--(())-(*1)6))*0))
@M02542:52:000000000-J9N43:1:1101:20028:5742 1:N:0:GTGAAA
GTAGTCCACGCCGTAAACGATGTCTACTAGCTGTTCGTGGTCTTGTACTGTGAGTAGCGCAGCTAACGCACTAAGTAGACCGCCTGGGGAGTACGGTCGCAAGATTAAAACTCAAATGTATTGACGGGGGCCCGCACAAGCGGTGGAGCATGTGGTTTAATTCGACGCAACGCGAAGAACCTTACCTACTCTTGACATCTACAGAAGACTGCAGAGATGCGGTTGTGCCTTCGGGAACTGTAAGACAGGTGCTGCATGGCTGTCGTCAGCTCGT
+
GGAFGGGGGGGGGGFFGFGGGGGGGGGGGGGGFGGGGGGGGGGGGGGGGGGGGGGGGGGGGGGGGGGGGGGGGGGGGGGGGGGGGGGGGGGGGGGGGGGGGGGGGGGGGDFGGGGGGGGGGGGGGGGGGGGGGGGGGGGGGGGGGGGGGGGFFGGGGGGGGGGGGGGGGGGGGGGGGGGGGGGGGGGGGGGGGGGGGGGGGFGGGFGGGGGGGGGGGGGGGGCEEGGGGGFFGGGFFGGGFFGBFDGGFGG:FBFFFFFFGGDFFFFFFFBFF.
@M02542:52:000000000-J9N43:1:1101:22602:5748 2:N:0:GTGAAA
GTAGTCCACGCCGTAAACGATGTCTACTAGCTGTTCGTGGTCTTGTACTGTGAGTAGCGCAGCTAACGCACTAAGTAGACCGCCTGGGGAGCACGGTCGCAAGATTAAAACTCAAATGAATTGACGGGGGCCCGCACAAGCGGTGGAGCATGTGGTTTAATTCGACGCAACGCGAAGAACCTTACCTACTCTTGACATCTACAGAAGACTGCAGAGATGCGGTTGTGCCTTCGGGAACTGTAAGACAGGTGCTGCATGGCAGACGTCAGCTCGG
+
FGCGGGGFFGGGGGFCFGDDFFFGEFGGGGGGGFGFFGGD7EFFFFGGGGFFGFGGGGF@CEEGFFGFFC@FGGFGGGGDGGDFCGD=@?F>FGC>FEED@FGGDFGGCA,>:>=9D=;DGGGFCCEDEFC8*@CCGGG58>E=*71::CC7@FGFC6CFAGE*9C5)):1)0>97)565:1?GDG7?F*9892@FFA/)0:A9F:?CFC:?F8FFB2*415>5;?6FF9<21>12,8?CCA>*4480(5945)4(6):B((((99))))/07:
@M02542:52:000000000-J9N43:1:1101:22860:5759 1:N:0:GTGAAA
GTAGTCCACGCCGTAAACGATGTCTACTAGCTGTTTGTGGTCTTGTACTGTGAGTAGCGCAGCTAACGCACTAAGTAGACCGCCTGGGGAGTACGGTCGCAAGATTAAAACTCAAATGAATTGACGGGGGCCCGCACAAGCGGTGGAGCATGTGGTTTAATTCGACGCAACGCGAAGAACCTTACCTACTCTTGACATCTACAGAAGACTGCAGAGATGCGGTTGTGCCTTCGGGAACTGTAAGACAGGTGCTGCATGGCTGTCGTCAGCTCGT
+
GGGGGGGGGGGGGGFGGGGGGGGGGGGGGGGGGGGGGGGGGGGGGGGGGGGGGGGGGGGGGGGGGGGGGGGGGGGGGGGGGGGGGGGGGGGGGGGGGGGGGGGGGGGGGGGGGGGGGGGGGGGGGGGGGGGGGGGGGGGGGGGGGGGGGGGGGGGGGGGGGGGGGGGGGGGGGGGGGGGGGGGGGGFGGGGGGGGGGGGGGFGGGGGGGGGGGGGGGGGGGGGGGGGGGGAFGGGFFGGGFFGFFFGGFGD?FB?BF<?FGGGFG?::?FDFF)
@M02542:52:000000000-J9N43:1:1101:8436:5759 2:N:0:GTGAAA
GTAGTCCACGCCGTAAACGATGTCTACTAGCTGTTCGTGGTCTTGTACTGTGAGTAGCGCAGCTAACGCACTAAGTAGACCGCCTGGGGAGTACGGTCGCAAGATTAAAACTCAAATGAATTGACGGGGGCCCGCACAAGCGGTGGAGCATGTGGTTTAATTCGACGCAACGCGAAGAACCTTACCTACTCTTGACATCTACAGAAGACTGCAGAGATGCGGTTGTGCCTTCGGGAACTGTAAGACAGGTGCTGCATGGCTGTCCTCCGCTCGG
+
GGGGGGFGG@FGGGGGGGDGGGGGGGGGGGGGGGGGGGG7FGGGGGGGGFFGGGGGGGFDEFGGGFGGGGGGGGGGGGGEDGGGGG@EGGGGGGGGGGGGCGEGGGGGGGGGCGGGGGGGGGGGGGDCGDGEGEGGGGGGGGGCEDF5EG,,=EGGGGGGCGGGGGECD>EC>D9)7)<>>BFGGFC6C6:=F29FA<FAFB>7090<:F0:F+<>BCGA>57B080>>A<?FEB07BF=*)2:432?(596242>AA:((-.,***)0)00<)
@M02542:52:000000000-J9N43:1:1101:14888:5761 2:N:0:GTGAAA
GTAGTCCACGCCGTAAACGATGTCTACTAGCTGTTCGTGGTCTTGTACTGTGAGTAGCGCAGCTAACGCACTAAGTAGACCGCCTGGGGAGTACGGTCGCAAGATTAAAACTCAAATGAATTGACGGGGGCCCGCACAAGCGGTGGAGCATGTGGTTTAATTCGGCGCAACGCGAAGAACCTTACCTACTCTTGACATATACAGAAGACTGCAGAGATGCGGTTGTGCCTTCGGGAACTGTAAGACAGGTGCTGCATGGCTGTCGTCCGCCCGG
+
GGGGGGGGGGGGGEG@FGGGGGGGGGGGDGGGGGGFGGGGGGGGGGFFGGGGGGGGGGGGFGGGGGGGGGGGGGFGGGGGGGGGGGGGGGGGGGGGGGGGGGGGDGGGGGFFGGGGGGGGGGGGGGGG>CG5:EGDGCGGGGGGGDCEFD6CB7?BFFGGFFCFGCEGFEEDEGBEEDFF>:FGGGGFG*96BDF?A>@>FA):879C4:?<F69>:>CA6BF:B<(::)5<0)016:09:-?F4>B?:2)92<206.70(((./1.)7.)073
@M02542:52:000000000-J9N43:1:1101:9025:5766 2:N:0:GTGAAA
GTAGTCCACGCCGTAAACGATGTCTACTAGCTGTTCGTGGTCTTGTACTGTGAGTAGCGCAGCTAACGCACTAAGTAGACCGCCTGGGGAGTACGGTCGCAAGATTAAAACTCAAATGAATTGACGGGGGCCCGCCCAAGCGGTGGAGCATGTGGTTTAATTCGACGCAACGCGAAGAACCTTACCTACCCTTGACATCTAGCTAAGATTGTAGAGATACGTTTGTGCCGTCGTGAACGCTAAGCACGGTGCTGCATGGTCTGCGTCCGCCTGG
+
GG7BCFGFGFGDGGG7CFGGGGGFGGGGGGGGGGGGGG7FD@@FDFFFFAFGGGGCF9CF@@7=AFGCFGGEFCFFGGFFDFGG>C<FG:CFFF>FEEGGE@FGGFAFGGDD:9DFGGGGGGCFFGCEGCE5>C@EGG>,88CC54;C87<9B?CFGFFE8EG5:*19:DDD:D65>5?>@?FF*9CFC)794(*<9A?6@2<*7=4+*:8<+3<947:<?*)04:::21469)(.:91//(10()()(()0)-.,653-.-())10))))).)
@M02542:52:000000000-J9N43:1:1101:24018:5773 2:N:0:GTGAAA
GTAGTCCACGCCGTAAACGATGTCTACTAGCTGTTCGTGGTCTTGTACTGTGAGTAGCGCAGCTAACGCACTAAGTAGACCGCCTGGGGAGTACGGTCGCAAGATTAAAACTCAAATGAATTGACGGGGGCCCGCACAAGCGGTGGAGCATGTGGTTTAATTCGACGCAACGCGAAGAACCTTACCTCCTCTTGACATCTACAGAAGACTGCAGAGATGCGGTTGTGCCTTCGGGAACTGTAAGGCAGGTGCTGCCTGGCTGTCGTCCGCTCGG
+
EGDGGGDEEFGGGCCFGFD:DDFGG9FGGFFGFGGGEGFEGFGGGGGGGGGFFGFGGGGGDEGGGGGGGGEGG8FFGF@FFEFGGGGGGGGGGGGFGGGGGGCCFAEFGGE=FACFGGGGGGFCCECFEGEGEGG5CFGCEEGE5D1787EFGGFFECFGFFGGG*:C>BD3BC>)5:?FFBFFGFG*/.7=48*66>FF?<4076)27>)(3+3)(2:2(77BB?FF<)64(>0(4:BD:>:*)..7>:)))63(440((-(.*10)0)))))
@M02542:52:000000000-J9N43:1:1101:26228:5781 2:N:0:GTGAAA
GTAGTCCACGCCCTAAACGATGTCAACTGGTTATTGGGTCTTCACTGACTCAGTAACGAAGCTAACGCGTGAAGTTGACCGCCTGGGGAGTACGGCCGCAAGGTTGAAACTCAAAGGAATTGACGGGGACCCGCACAAGCGGTGGATGATGTGGTTTAATTCGATGCAACGCGAAAAACCTTACCCACCTTTGACATGTACGGAATCCTTTAGAGATAGAGGAGTGCTCGAAAGAGCGCCGTAACACAGGTGCTGCATGGCTGTCGGCAACTCG
+
GGGGGGGFFGGFGDFFGGGGGGGGGGGGGGFGGGGGGFFGGGGGGGGGGGGGGGGGGGGGGGGGGGGGGFGGGGFGFDCGEGGGGGGGFFGFEFGDFCEGGE7ECFF9FDGC,>DFD@@E8DGFCED:C:++@++*@FFGGGDCE7>ECFFG7FG5EFGEFC8@985*8)=D>)2)85.8;<FG*;9ADF;A*:FFA<FFF?>G3>6+0*.6:8C42*7-<>4>?FA79(1:0>?((-47C>DGFF()(.90)4>B?<<7?<?8C*))))))10
@M02542:52:000000000-J9N43:1:1101:5399:5786 2:N:0:GTGACA
GTAGTCCACGCTGTAAACGATGGATACTAGCTGTTGGGGGCAACTTCAGTGGCTAAGCGAAAGTGATAAGTATCCCACCTGGGGAGTACGTTCGCAAGAATGAAACTCAAAGGAATTGACGGGGGCCCGCACAAGCGGTGGAGCATGTGGTTTAATTCGATGATACGCGAGGAACCTTACCAAGGCTTAAATGTAGATTGACAGGTTTGGAAACCGACTTTTCTTCGGACAATTTACAAGGTCCTGCATGGTTGTCGTCAGCTCGTTCCGTGGG
+
GGGGGGGGGCGGGGGGGCGGGGGGGGGGGGGGGGGGFCE7@FGGGGGGGGGCFGGGGGGGGGGGGGGGGGGGCGEFGGGGDFGGEGGGGGEFFGGGGGGGGGFGFF9FG8E9A8EGGDCFGGGD>8@FCGGGGFGGGGG5:*:EEGFFEGCGGE<<FGCCFGGECDCDA.>3)26>AFFF)-9<DGFFGFFFFF?F99*,64->FFFF@<(:?0*)17>(6BB8>ABC<(3(5@B<A24D5?*242().6FF<::A6<0(406:C7))05)))8
@M02542:52:000000000-J9N43:1:1101:10560:5788 2:N:0:GTGAAA
GTAGTCCACGCCGTAAACGATGTCTACTAGCTGTTCGTGTCCTTGTGATGTGAGTAGCGCAGCTAACGCACTAAGTAGACCGCCTGGGGAGTACGGTCGCAAGATTAAAACTCAAATGAATTGACGGGGGCCCGCACAAGCGGTGGAGCATGTGGTTTAATTCGACGCAACGCGAAGAACCTTACCTACTCTTGACATCTACGGAAGACTGCAGAGATGAGGTTGTGCCTTCGGGAACCGTAATACAGGTGCTGCATGGTTGTCGTCAGAGCGG
+
GGGGGGGGFGGGDGGGGACFFCFGGGGFGGFGG@AGGF@FFEGGGGGCFCGFGGGGGGGGGGGGGGGGGEEEGEFEECGGGGGEFFFGEECGGGCGGGGEGGGGGGGFFGGGAFFCGGGAFGCCFEG:ECE@BEE55<C5DEEE*9BEGFC?FGGFGGGFA?@C755).:*).19@)765><FFGFF?**99F2*/4296=9(9BB>G?F2:7@7@?FD),09>:<F=>)-2(7609?()94<*)-)0(-)04<3(.)())(-)195)./*07)
@M02542:52:000000000-J9N43:1:1101:9482:5798 2:N:0:GTGAAA
GTAGTCCACGCCGTAAACGATGTCTACTAGCTGTTCGTGGTCTTGTACTGTGAGTAGCGCAGCTAACGCACTAAGTAGACCGCCTGGGGAGTACGGTCGCACGATTAAAACTCAAATGAATTTACGGGGGCCCGCACAAGAGGTGGCGCATGTGGGTTAATTCGCCGCGACGCGAGGAACCTTACCTGCTCCTGACATCCATTGAAGACTGCAGAGATGCGCTTGGTCCTTAGAGACTGGGAAGACAGGTTGTGTGTTGCTGTCGGTATCCCCG
+
EC:FGCCEAFCFG@B,CDECDC;<,F<FFCFFGGFGGG,@<C,@F,<AFD<F,B9,C<:BC:BFF,9@+F=F<EBFF,@F@F7>C++AB+4+,5BCG6CF7++++36D,;>8:D8E+EB99=,,?>+:@C:*14**:*2;,=,2*18/4:/A<9?*=CCC6ACF**=))81))),))0)851*:77+*068)/)*04)/()))2**97;7)8CC<)(:099)8)((.0.).)-*-).))**(21((4.()*0,,.((((-))).1)0))*0)))
@M02542:52:000000000-J9N43:1:1101:24024:5827 2:N:0:GTGAAA
GTAGTCCACGCCGTAAACGATGTCTACTAGCTGTTCGTGGTCTTGTACTGTGAGTAGCGCAGCTAACGCACTAAGTAGACCGCCTGGGGAGTACGGCCGCAAGGTTGAAACTCAAAGGAATTGACGGGGACCCGCACAAGCGGTGGATGATGTGGTTTAATTCGATGCAACGCGAAAAACCTTACCCACCTTTGACATGTACGGAATCCTTTAGAGATAGAGGAGTGCTCGAAAGAGAGCCGTAACACAGGTGCTGCATGGCTGTCGTCAGCCC
+
GGGGGGGGGGGGGGGEGGGGGGGGGGGGGGGGGGGGGGGGGGGGGGGGGGGGGGGGGGGGGGGGGGGGGGGGGGGGGGGGGGGGGGGGGGGGGGGGGGGGGGGGGGGGFGGGGGGGGGGGGGGGGDEGGGDGGGGGGDGGGGGCEG5,DEGGGGGGGGGGFGGGGGGGFFGGFGFFFBFFFFFFGG66C>FFACFFAFFAFFFGEFFGFDA<FF+6.:C4:FF41?:D4681:>;?0(4FC>DD:0)9,3:90424)()6??0(09>>F3)))0
@M02542:52:000000000-J9N43:1:1101:19685:5833 2:N:0:GTGAAA
GTAGTCCACGCCGTAAACGATGTCTACTAGCTGTTCGTGGTCTTGTACTGTGAGTAGCGCAGCTAACGCACTAAGTAGACCGCCTGGGGAGTACGGTCGCAAGATTAAAACTCAAATGAATTGACGGGGGCCCGCACAAGCGGTGGAGCATGTGGTTTAATTCGACGCAACGCGAAGAACCTTACCTACTCTTGACATCTACAGAAGACTGCAGAGATGCGGTTGTGCCTTCGGGAACTGTAAGACAGGTGCTGCATGGCTGTCGTCAGCTCGG
+
GGGEFGGGGGGGGGFFGGGGGGGGGGGGGGGGGGGGGGGGGGGGGGFGGGGGGFGGGGGGGEGGGGGGGGGGGGGGGGGGFGGGGGGGGGGGGGGGGGGGGGGGGGGGGGGGGGGGGGGGGGGGGGGDGCGGGGGEDEGGGGGGCDGGGGGGF7EFGGGGFFFFGGEGBAGCBD;EEEFFFFFGGGGBGFFFFBFFABFFFA>CFFFGFGB?@8<.3C749>7>9?6GA2446DBB62)C:<C:4),737)<AF<:<41((,.4//))0)*9>3
@M02542:52:000000000-J9N43:1:1101:18535:5845 2:N:0:GTGAAA
GTAGTCCACGCCGTAAACGATGTCTACTAGCTGTTCGTGGTCTTGTACTGTGAGTAGCGCAGCTAACGCACTAAGTAGACCGCCTGGGGAGTACGGTCGCAAGATTAAAACTCAAATGAATTGACGGGGGCCCGCACAAGCGGTGGAGCATGTGGTTTAATTCGACGCAACGCGAAGAACCTTACCTACCCTTGACATCTAGCGAAGACTGCAGAGATGCGGTTGTGCCTTCGGGAACGCTAAGACAGGTGCTGCATGGCTGTCGTCAGCTCGG
+
GGCFGGGGGGGGGGCFDGGGGGGGGGGGGGGGGGGGGGGGGGGFFGGGGGGGGGGGGGGGEGGGGGGGGGGGGGGGGGGGGGGGGGGGGGGGGGGGFEGGGGGDFGGGGGGGGGGGFGGFFGD;FEGGGEDECEG>EGGGGGGGG>8=CFFGGGGGG>CEFGFFFGCDEFGGFGFF3@@FFBFGGGGF4)0=?2F6<AF4B<DD@BBEFG:008952::9,7.>606GFF9)2>090189*4<92,4;:A??)63392::1:(,*1))76*)03
@M02542:52:000000000-J9N43:1:1101:25980:5845 2:N:0:GTGAAA
GTAGTCCACGCCGTAAACGATGTCTACTAGCTGTTCGTGGTCTTGTACTGTGAGTAGCGCAGCTAACGCACTAAGTAGACCGCCTGGGGAGTACGGTCGCAAGATTAAAACTCGAATGAATTGACGGGGGCCCGCACAAGCGGTGGAGCATGTGGCTTAATTCGACGCAACGCGAAGAACCTTACCTACTCTTGACATCTACAGAAGACTGCAGAGATGGGGTTGTGCCTTCGGGAACTGTAAGACAGGTGCGGCATGGCCGTCGTCAGCCCGG
+
GGGGGGGGGGGGGGGGGGGGGGGGGGGGGGGGGFGGDGGEGGGGGGGGGGGGGGGGGGGGDEGGGGGGGGGGGGGGGGFFFGGGGGGGGGGGGGGGFEGGGGGGFGGGGGGFGGGGGFGGGGGGGGGGGGGCGCCDDGG>8EGGGGFFCGDGG7CG5:<CCFGGG:5<BFGGBC;EB@FFFFFGGCFFG?@FFFF:<<F27)6>60)+8:7BGCCF0**),5>:9:<GA44<:BF69:27*677),8435//((2((.8:((-49)7)06)0.)
@M02542:52:000000000-J9N43:1:1101:22420:5852 1:N:0:GTGAAA
GTAGTCCACGCCGTAAACGATGTCTACTAGCTGTTCGTGGTCTTGTACTGTGAGTAGCGCAGCTAACGCACTAAGTAGACCGCCTGGGGAGTACGGTCGCAAGATTAAAACTCAAATGAATTGACGGGGGCCCGCACAAGCGGTGGAGCATGTGGTTTAATTCGACGCAACGCGAAGAACCTTACCTACTCTTGACATCTACAGAAGACTGCAGAGATGCGGTTGTGCCTTCGGGAACTGTAAGACAGGTGCTGCATGGCTGTCGTCAGCTCGT
+
GGGGGGGGGGGGGGGGGGGGGGGGGGGGGGGGGGGGGGGGGGGGGGGGGGGGGGGGGGGGGGGGGGGGGGGGGGGGGGGGGGGGGGGGGGGGGGGGGGGGGGGGGGGGGGGGGGGGGGGGGGGGGGGGGGGGGGGGGGGGGGGEGGGGGGGGGGGGGGGGGGGFFGGEGGGGGGGGGGGFGGGGGGGGGGGGFGGFCGGCCFGGGGGGGGGGGGGGGGGGGGGGGGGGGGFFDEGBFGGGFFGFFFGGFGGFFFFFFD?0*9DFF?FFB?27@.
@M02542:52:000000000-J9N43:1:1101:27470:5862 2:N:0:GTGAAA
GGAGTCCACGCCCTAAACGATGTCAACTGGTTGTTGGGTCTTCACTGCCTCAGTAACGAAGCTAACGCGTGAAGTTGACCGCCTGGGGAGTACGGCCGCAAGGTTGAAACTCAAAGGAATTGACGGGGACTCGCACAAGCGGTGGAGGATGTGGTTTAATTCGATGCAACGCGAAAAACCTTACCCACATTTGACATGTACGGAATCCTTTAGAGATAGATGAGTGCTCGAAAGAGAGCCGTAACACAGGTGCTGCATGGCTGTCGTAAGCCCG
+
G66@CFFGFGGF@FG,6CFCDFFGG9EF8FGGDF8EGD@ECFFGGGGEFFGFFGGCFFB7@FGGFGDGG@F7DFGGFCFGGGGGGGGGGGGGD:B7FGGGGGGGGGFGGGGGGG8FFGGFDFFGG++>E7,>EGGGGG,DC:CC5*,**,4=FF>>FFC7B9EGFF*?+;58BDB:.AED)7ACC7CDD9A8+)+/<?FF6:9>5:7<?GBA9EC6)02:)//7)422.:12,)(40((>>?DG24244:*)).4)3442(,83CG@8..64.0
@M02542:52:000000000-J9N43:1:1101:21006:5864 2:N:0:GTGAAA
GTAGTCCACGCCGTAAACGATGTCTACTAGCTGTTCGTGTCCTTGTGATGTGAGTAGCGCAGCTAACGCACTAAGTAGACCGCCTGGGGAGTACGGTCGCAAGATTAAAACTCAAATGAATTGACGGGGGCCCGCACAAGCGGTGGAGCATGTGGTTTAATTCGACGCAACGCGAAGAACCTTACCTACTCTTGACATCTACGGAAGACTGCAGAGATGCGGTTGTGCCTTCGGGAACCGTAAGACAGGTGCTGCATGGCTGTCGTCCGCCCGG
+
GGGCFGGGGGGGGGGGGGGGGFGGEGGGGGGGGGGGGGGGGGGGGGGGGGGGGGGGGGGGCEGGGGGGG7FGGGGGGGGGGGGGGGGGGGGGGGGGGGGGGGG<FGGGFGGDFGGGGFFF9DEGGGEEEFGEGGGGGGFGGGGGGG8FG5?FFFFCFDFFFGGGEDGG3DGDBD9>>5?FFB?F4CEFG*/9F7=?2<F4?A<DE3)2<::B7+<F?F*9937>;:1C<AA4:>B06??CG1DCBFFF?77?AA?())(.(,.2**))0)0>>)
@M02542:52:000000000-J9N43:1:1101:20947:5867 1:N:0:GTGAAA
GTAGTCCACGCCGTAAACGATGCTAACTCGTTTTTGGGTTTTCGGATTCAGAGACTAAGCGAAAGTGATAAGTTAGCCACCTGGGGAGTACGAACGCAAGTTTGAAACTCAAAGGAATTGACGGGGGCCCGCACAAGCGGTGGATTATGTGGTTTAATTCGATGATACGCGAGGAACCTTACCAAGGCTTAAATGGGAATTGATCGGTTTAGAAATAGACCTTCCTTCGGGCAATTTTCAAGGTGCTGCATGGTTGTCGTCAGCTCGTGCCGTG
+
GGEGGGGGGGGGGGGGGGGGGGGGGGGGGGGGGGGGGGGGDGGGGGGGGGGGGGGGGGGGGGGGGGGGGGGGGGGGGGGGGGGGGGGGGGGGGGGGGGGGGGGGGGGGGGGFGGGGGGGGGGGGGGGGGGGGGGGGGGGGGGGGGGGGGGGGGGGGGGGGGGGGGGGGGGGGGGGGGGGGGGGGGGGGGGGGGGGGGGGGGFGGGGGGGGGGGGGGGGGGGGGGGGGGGGFFGGGFFGGGFFGFFBGGFGGFFFFFFFFFGGGFD?FFFFFFFE
@M02542:52:000000000-J9N43:1:1101:16036:5883 2:N:0:GTGAAA
GTAGTCCACGCCGTAAACGATGTCTACTAGCTGTTCGTGCTCTTGTACTGTGAGTAGCGCAGCTAACGCACTAAGTAGACCGCCTGGGGAGTACGGTCGCAAGATTAAAACTCAAATGACTTGACGGGGGTCCGCACAAGCGGTGGAGCATGTGGTTTAATTCGACGCAACGCGAAGAACCTTACCTACTCTTGACATCTACAGAAGACTGCAGAGATGCGGTTGTGCATTTGGGAACTGTAAGGCAGGTTCTTGATGGCTGTCGGCAGCTTGG
+
6C,CCF<EC@66@FF:DF@@FDEE,E66,,;FFCECFGG,CECFGFFGFGF<EFGF,E:F++6EBF<,@:FG8<E,EA<?,@FCED+<:=@FGG7@FG7:4CF=B;EAF;>,748BFAF,,,36=++8+C3>,@8>3C3,4**6>7DC,;F?==C2=,04B1,*4CEC))/98<90)7@F5<4C9CCB*99@?<*064*)*))2*))35D0(93+.,*0.(573,(,:-))--9:(,4)2*.:*)4,81.**5))).6)34((.1))))))*.)
@M02542:52:000000000-J9N43:1:1101:25721:5887 1:N:0:GTGAAA
GTAGTCCACGCCGTAAACGATGTCTACTAGCTGTTCGTGTCCTTGTGATGTGAGTAGCGCAGCTAACGCACTAAGTAGACCGCCTGGGGAGTACGGTCGCAAGATTAAAACTCAAATGAATTGACGGGGGCCCGCACAAGCGGTGGAGCATGTGGTTTAATTCGACGCAACGCGAAGAACCTTACCTACTCTTGACATCTACGGAAGACTGCAGAGATGCGGTTGTGCCTTCGGGAACCGTAAGACAGGTGCTGCATGGCTGTCGTCAGCTCGG
+
GGGGGGGGGGGGGGGGGGGGGGGGGGGGGGGGGGGGGGGGGGGGGGGGGGGGGGGGGGGGGGGGGGGGGGGGGGGGGGGGGGGGGGGGGGGGGGGGGGGGGGGGGGGGGGGGGGGGGGGGGGGGGGGGGGGGGGGGGGGGGGDGGGGGGGGGGGGGGGGGGGGGGGGGGGGGGGGGGGGGGGGGGGGGGGGGGGGGGGGGGFGGGGGGGGGGGGDGGGGGGGGGGGGGGGBFGGGFFGGGFFGFFFGGFG<?FFFFAFF?GGGFF:::<><FF)
@M02542:52:000000000-J9N43:1:1101:23950:5895 2:N:0:GTGAAA
GTAGTCCACGCCGTAAACGATGTCTACTAGCTGTTCGTGGTCTTGTACTGTGAGTAGCGCAGCTAACGCACTAAGTAGACCGCCTGGGGAGTACGGTCGCAAGATTAAAACTCAAATGAATTGACGGGGGCCCGCACAAGCGGTGGAGCATGTGGTTTAATTCGACGCAACGCGAAGAACCTTACCTACTCTTGACATCTACAGAAGACTGCAGAGATGAGGTTGTGCCTTCGGGAACTGTCAGACAGGTACTGCATGGCTGTCGTTAGCGCGG
+
GGGGGGGGGGGGDGEEFGECFDFFFGFGGGFG9FCFEGGEFDF9FFEGGGGGCGGGFC@CE:FF<AFFECFDGGFFCEFGGCC=CDGFEEGEGC+4AC:FE+44AFFGCDBEFGCDFEF9DF?EFEEEE7+:CGEG>CCEFCEGCDCCFGGFC9,,;CFG6>CGGG*)5:E3>CB3)0757<?DFDEFD*90*)*04)6)*<<209)C77)4@6@5:CC))89:::<>))6?1;6(71)9*)*06,2?()*/-.-7<A0((223F5<>)*0))0
@M02542:52:000000000-J9N43:1:1101:12098:5925 2:N:0:GTGAAA
GTAGTCCACGCCGTAAACGATGTCTACTAGCTGTTCGTGTCCTTGTGATGTGAGTAGCGCAGCTAACGCACTAAGTAGACCGCCTGGGGAGTACGGTCGCAAGATTAAAACGCAAATGAATTGACGGGGGCCCGCACAAGCGGTGGAGCATGTGGTTTAATTCGACGCAACGCGAAGAACCTCACCTACTGTTGACCTCGACGGAAGGCTGCAGAACTGCGGTTGTGCCTTGGGGAAGCGGAAGGCAGGTGGTGACTGGCTGTCGTCGCTCCGG
+
FGGGGG<<FCCGGCFGGG@FFDCCEGGGGFGGGCFFGG7CCF<@FEC@FCGGFGGGGG+CB=F@FAAFC>>FFGFGFG?F<FGD7F+ABCCF8?FG@E+=:FD,FFGGGG=+:@ECDECF=9E;9B8CC73C*CEEC*6;,:BC8<*:@5<FG99*/30987>5<>51)8/))/(<D5?55,)9*><976*17-66).7()-23)).*)*41@C:)(29<4))03:1*649)()30((()),9)(4382())-()).-((8<(.**))))))0)
@M02542:52:000000000-J9N43:1:1101:11089:5948 1:N:0:GTGAAA
GTAGTCCACGCCGTCAACGATGTCAACTAGCCGTTGGGTTCCTTGAGAACTTAGTGGCGCAGCTAACGCATTAAGTTGACCGCCTGGGGAGTACGGCCGCAAGGTTAAAACTCAAATGAATTGACGGGGGCCCGCACAAGCGGTGGAGCATGTGGTTTAATTCGAAGCAACGCGAAGAACCTTACCTGGCCTTGACATGCTGAGAACTTTCCAGAGATGGATTGGTGCCTTCGGGAACTCAGACACAGGTGCTGCATGGCTGTCGTCAGCTCGT
+
GGGGGGGGGGGGEG+CFGGGGGGFCGGGGGGGGFGGF@GGGGGGGGGGGFGGGGGGGGGGGGGGGGGGGGGGGGDFGGGGDFGDGGGGGGGGGGGGGGGGGGGG@FFFGGGGGGGFGGGGGGGGGGGGGGGGGGGGGGGDFEC=FG>FGGGG@CFFGGFGGGGGGGGGGGGGGGGEECFGGDF9@EGGGGGGF8FGEGGFCFGGGGGGGGGGDF?88CCGGGGGGFFGGGBFGGD:>C<7*6D?F?F<F7<7FDFF><:?GD9=<:3663:?>.
@M02542:52:000000000-J9N43:1:1101:16221:5953 1:N:0:GTGAAA
GTAGTCCATGCCGTCAACGATGAGTGTTCGCCCTTGGTCTACGCGGATCAGGGGCCCAGCTAACGCGTGAAACACTCCGCCTGGGGAGTACGGTCGCAAGATTAAAACTCAAATGAATTGACGGGGGCCCGCACAAGCGGTGGAGCATGTGGTTTAATTCGACGCAACGCGAAGAACCTTACCTACTCTTGACATCTACAGAAGACTGCAGAGATGCGGTTGTGCCTTCGGGAACTGTAAGACAGGTGCTGCATGGCTGTCGTCAGCTCGTGTT
+
GGAFGGGGGGGGGE+@FFGGGGGGGGGGGGGGGGGGGGGGGGGGGGGGGGGGGGGGGGGGGGGGGGGGGGGGGGGGGGGGGGGGGGGGGGGDFGGGGGGGGGGGGGGGGGGGGGGGGGGGGGGGGGGGGGGGGGGGGGGGGEGGGGGFGGGGFGGGGGGFGGGGGGGGGGGCGGGGGGGGGGGFFGGGGGGCGGGGGGGGGFGGGGGGGGGGGGFGGGGGGGGGGFGGGC:DCGGFFGGGFFGFFFGGFGG?FFFBFFFB4FGFDFBFD?BFF>
@M02542:52:000000000-J9N43:1:1101:10016:5957 2:N:0:GTGAAA
GTAGTCCACGCCGTAAACGATGTCTACTAGCTGTTCGTGGTCTTGTACTGTGAGTAGCGCAGCTAACGCACTAAGTAGACCGCCTGGGGAGTACGGTCGCAAGATTAAAACTCAAATGAATTGACGGGGGCCCGCACAGGCGGTGAAGCATGGGGTTAAATTCGACGCAACGCGAAGACCCTTACCTACCCTTAACATCTAAAGAAACCTCAAGAGCTGCGGTTGTGCCTTGGGAACTTGAAGACCAGTTCTTGATTTGCGTTTGGCAGCCCGG
+
GGGGGGGGFGGFGGCEGGGGGGGGGGGGEFGGG<F@FGGGGGGGCFGGGGGGGGGGGGGGGGGGGCEFEDGGGFFGGGGGGGGGGGGGGDGGGGGGGEGGGGGGGFFGGDEDAGGGGGEAF@EGGGGGG:C843*4*>,,1>*4C*,,,,,,,:*:=*;+;1>/+9/8>B=<>14:5:.7):57F*+964)/.)/1-)))*))*9>)*)0((+97)(204(00011(:642)3>3?0,)**.*0(((0-)**)..))-44(,((19)*.)))))
@M02542:52:000000000-J9N43:1:1101:19696:5962 2:N:0:GTGAAA
GTAGTCCACGCCGTAAACGATGCTAACTCGTTTTTGGGTTTTCGGATTCAGAGACTAAGCGAAAGTGATAAGTTAGCCACCTGGGGAGTACGAACGCAAGTTTGAAACTCAAAGGAATTGACGGGGGCCCGCACAAGCGGTGGATTATGTGGTTTAATTCGATGATACGCGAGGAACCTTACCAAGGCTTAAATGGGAATTGATCGGTTTAGAAATAGACCTTCCTTCGGGCAATTTTCAAGGTTCTGCATGGTTGTCGTCAGCCCGTTCCGGG
+
GEFFGGFGGGGGGGGEGGGGGGGGGGGGGGGGGCFGGGGGGGFGGGGGGGGGGGGGGGGGGGGGGGGGGGGGGGGGGGGGGGGGFGGGGGG78ECFGGEGGGFGGGGGGGGGGGGGGGGEGFEEGGGGGGGD7E@FFFEGGGD5B:C9FEFGGGGGFFGGFGGGGGFGFFGGFGFFF>FF6@:F<CFFGF:9=:FF:<FF)4A:/<:8>D:>FEFFAGG70:BF?))*(-01>>BFF24C74<*).)064**264:84<:??B0*/5)).00)5
@M02542:52:000000000-J9N43:1:1101:19805:5973 1:N:0:GTGAAA
GTAGTCCACGCCGTAAACGATGTCTACTAGCTGTTCGTGTCCTTGTGATGTGAGTAGCGCAGCTAACGCACTAAGTAGACCGCCTGGGGAGTACGGTCGCAAGATTAAAACTCAAATGAATTGACGGGGGCCCGCACAAGCGGTGGAGCATGTGGTTTAATTCGACGCAACGCGAAGAACCTTACCTACTCTTGACATCTACGGAAGACTGCAGAGATGCGGTTGTGCCTTCGGGAACCGTAAGACAGGTGCTGCATGGCTGTCGTCAGCTCGG
+
GGFGGGGGGGGGGGFGGGGGGGGGGGGGGGGGGGGGGGGGGGGGGGGGGGGGGGGGGGGGGGGGGGGGGGGGGGGGGGGGGGGGGGGGGGGGGGGGGGGGGGGGGGGGGGFGGGGGGGGGGGGGGGGGGGGGGGGGGGGGGGGGFGGGGGGGGGGGGGGGGGGGGGGGGGGGGGGGGGGGGGGGGGGGGGGGGGGGGGGGGFGGCDEGDGGGGGGGGGGGGGGGGGGGGGFFGGGFFGFGFFGFFFGGFGFFFFFFFFFFGGGFGFFFFFFFF3
@M02542:52:000000000-J9N43:1:1101:8423:5976 1:N:0:GTGAAA
GTAGTCCACGCCGTAAACGATGTCTACTAGCTGTTCGTGTCCTTGTGATGTGAGTAGCGCAGCTAACGCACTAAGTAGACCGCCTGGGGAGTACGGTCGCAAGATTAAAACTCAAATGAATTGACGGGGGCCCGCACAAGCGGTGGAGCATGTGGTTTAATTCGACGCAACGCGAAGAACCTTACCTACTCTTGACATCTACGGAAGACTGCAGAGATGCGGTTGTGCCTTCGGGAACCGTAAGACAGGTGCTGCATGGCTGTCGTCAGCTCGG
+
GGEFFFGGGGGGGG@FGGGGGGGGGGGGGGGGGGGGGGGGGGGGGGGGGGGGGGGGGGGDEGGGGGFGGGGGGGGGGGGGGGGGGGGGGGGGGGGDFGGGG7FGGFFGGGGGGFFDGGGGGGGGGGGGCFGGGGGGGGGGGGGFCEDGGGGGGGFGFGGFGGGDFDFGGGGGGGGEEGGGGGGGGGGFFGGGFEGGGGFCFFGGGGGFGGG6FFFGG7FF75?EGGGGGGFFGGDF5CDGDFDB?<FFFG::?)5294407CGFG(:<??>6;)
@M02542:52:000000000-J9N43:1:1101:17152:5985 2:N:0:GTGAAA
GTAGTCCACGCCGTAAACGATGCTAACTCGTTTTTGGGTTTTCGGATTCAGAGACTAAGCGAAAGTGATAAGTTAGCCACCTGGGGGGTACGAACGCAAGTTTGAAACTCAAAGGAATTGACGGGGGCCCGCACAAGCGGTGGATTATGTGGTTTAATTCGATGATACGCGAGGAACCTTACCAAGGCTTAAATGGGAATTGATTGGTTTAGAAATAGACCTTCCTTCGGGCAATTTTCAAGGTTCTGCATGGTTGTCCTCAGCCCGTGCCGGG
+
GGEGGGGFFGGGGG:CGGGGGGGGGGGGGGGGGGGGGGGGGGGGGGGGGGGGGGFGGGGGGGGGGFGCEFGGDFFGGFGGGGGGGGGGGGGGGGGGGGGGGGGGGGGGGFGGGGFGGGGGFGGGGGGGCEEGEGGGDDEE;EDG+:C9FCGGGGGGG?FGFGGGGDGGFBCDFG>FFFFFFFFGC*:>7@F=?AFF3:FFF?<2*9>@FF?AGGFFB>:<?FFF04<C<:7(()..459CF<676))16)*104>?:))6)),.**.))0.))0
@M02542:52:000000000-J9N43:1:1101:8301:6014 2:N:0:GTGAAA
GTAGTCCACGCCGTAAACGATGTCTACTAGCTGTTCGTGGTCTTGTACTGTGAGTAGCGCAGCTAACGCACTAAGTAGACCGCCTGGGGAGTACGGTCGCAAGATTAAAACTCAAATGAATTGACGGGGGCCCGCACAAGCGGTGGAGCATGTGGTTTAATTCGAAGCAACGCGAAGAACCTTACCTACTCTTGACATCTACAGAAGACTGCAAAGATGCGGTTGTGCCTTCGGGAACTGTAAGACAGGTGCGGCATGGCTTTGTTCATCTCGG
+
GGGGGGGGGGG<FFCEFGGGGGGFGGGGGGGCGGFGEFGGFGFGGGFFFGFGGGFGGGGEGDFGGGGEFGGEFGCEGCEF8FFFG@FGGGDGGGGGFDGCEGE=FGGGGFGGFFFCDFGGGE9DDEGCGDCGDG75EEFGGDG;CDFFGGGC@7<::>FGFA;5E*7C;=7DFGFFFEFF@:FDFCC?F?F@@AB659?9F4<6@@6CFF30C+394**)4D>>3837)6),:>2(3:?G*6C*<??F:<))((-,7:<6((5)0**/*/**0)
@M02542:52:000000000-J9N43:1:1101:21136:6015 1:N:0:GTGAAA
GTAGTCCACGCCGTAAACGATGTCTACTAGCTGTTCGTGGTCTTGTACTGTGAGTAGCGCAGCTAACGCACTAAGTAGACCGCCTGGGGAGTACGGTCGCAAGATTAAAACTCAAATGAATTGACGGGGGCCCGCACAAGCGGTGGAGCATGTGGTTTAATTCGACGCAACGCGAAGAACCTTACCTACTCTTGACATCTACAGAAGACTGCAGAGATGCGGTTGTGCCTTCGGGAACTGTAAGACAGGTGCTGCATGGCTGTCGTCAGCTCGG
+
GGFGGGGGGGGGGGBBFFGFGGGGGGGGGGGGGGGGGGGGGFGGGGGGGGGGGGGGGGGGGGGGGGGGGGGGGGGGGGGGCFGGGGGGGGGGGGGGGGGGGGGGGGGGGDFFGGGGGGGGGGGGGGGGGGDGGGGGGGGGGGGGGGGGGGGGGGGGGGGGGFFGGGGGGGGGGGGGGGGGGFGGGGGGGGGGGGGGGGGGGFGGGGGGGGGGGGGGGGEDGGGEGGGGGGFFGGGFFGGGFFGFFFGGFGGFFDFFFDBFGGGFGFFFFFFFF)
@M02542:52:000000000-J9N43:1:1101:15328:6022 1:N:0:GTGAAA
GTAGTCCACGCCGTAAACGATGTCTACTAGCTGTTCGTGTCCTTGTGATGTGAGTAGCGCAGCTAACGCACTAAGTAGACCGCCTGGGGAGTACGGTCGCAAGATTAAAACTCAAATGAATTGACGGGGGCCCGCACAAGCGGTGGAGCATGTGGTTTAATTCGACGCAACGCGAAGAACCTTACCTACTCTTGACATCTACGGAAGACTGCAGAGATGCGGTTGTGCCTTCGGGAACCGTAAGACAGGTGCTGCATGGCTGTCGTCAGCTCGG
+
GGGGGGGGGGGGGGGGFFGGGGGGGGGGGGGGGGGGGGGFFGGGGGGGGGGGGGGGGGGGGGGGGGGGGGGGGGGGGGGGGGGGGGGGGGGGGGGGGGGGGGGGFFGGGGGGGGGGGGGGGGGGGGGGGGGGGGGGGGGGGGEGGGGGGGGGGGGGGGGGGGGGGGGGGGGGGGGGGGGGGCGGGGGFFGEFGGGGGGGGGFGGGDCFGGGGGGGGGFGGGG8CGGGGGGBFGGGFBGDDFFG?FDGGFGGFFA>BFFFFGGGFDB:13566>5
@M02542:52:000000000-J9N43:1:1101:18316:6028 2:N:0:GTGAAA
GTAGTCCACGCCCTAAACGATGTCAACTGGTTGTTGGGAGGGTTTCTTCTCAGTAACGTAGCTAACGCGTGAAGTTGACCGCCTGGGGGGTACGGCCGCAAGGTTGAAACTCAAAGGAATTGACGGGGACCCGCACAAGCGGTGGATGATGTGGTTTAATTCGATGCAACGCGAAAAACCTTACCTACCCTTGACATGCCAGGAATCCTGCAGAGATGTGGGAGTGCGCGAACGAGAACCTGGACACAGGTGCTGCCAGGGCGGCCTCAGCCCG
+
GGDGGGGGGGGDFGFC@EECGGGGDFE9CFFFFFFGCDFFGG@FGFEGG<FGGGGGGGGFGGGGGGGGG@FGGGEDFGFFGGGGGFGGGGGGGGGEGGGGGGGGFGGGGGGGGGGGGGGF8FG97CE:CFCEGGEEGGGGGG*?EC<FFGF?C<08@6>+/<CF?DEGFF=C37>D3>D>4<FC7:FFFFFFFFFF<)9?F??CF96+**4:@7*.4C*-55:>(.))--,4(7((4825<?<*(,(0181?73<<())(((,(1)))))).)7
@M02542:52:000000000-J9N43:1:1101:18168:6031 2:N:0:GTGAAA
GTAGTCCACGCCGTAAACGATGAATGTTAGCCGTCGGGCAGTATACTGTTCGGTGGCGCAGCTAACGCATTAAACATTCCGCCTGGGGAGTACGGTCGCAAGATTAAAACTCAAAGGAATCGACGGGGGCCCGCACAAGCGGTGGAGCATGTGGTTTAATTCGACGCAACGCGAAGAACCTTACCTACTCTTGACATCCACGGAAGACTGCAGAGATGCGGTTGTGCCTTTGGGAACCGTAAGACAGGGTCGGCCTGGCCTGCGCTCGCCCGGG
+
FGFDGGGGGGGGGG7CF@@FFGF<FEGGG9F@FGECCCGGGGECFGGGGGGGGG:CEGGGCFFGGGGCGCCFGGGGGDFCBFFCFCGGCGFGCFFFFGGGCCFCGF<DFF83>39EGGGFFDGGGC>FEFDBEC7>CCFGGG*C>?FGGEFGGGCCCCFFFFFC7CEGEBGDBGBFFFFFFF?7<*C:*9@/=)6*64),9(2)87>**9,)3A=@<7>>>77.-,-7:)))5:(8??;9C<4:28(0-.))(((((((()(,())))0))))0
@M02542:52:000000000-J9N43:1:1101:17688:6037 2:N:0:GTGAAA
GTAGTCCACGCCGTAAACGATGTCTACTAGCTGTTCGTGGTCTTGTACTGTGAGTAGCGCAGCTAACGCACTAAGTAGATCGCCTGGGGAGTACGGTCGCAAGATTAAAACTCAAATGAATTGACGGGGGCCCGCACAAGCGGTGGAGCATGTGGTTTAATTCGACGCAACGCGAAGAACCTTACCTACTCTTGACATCTACAGAAGACTGCAGAGATGCGGTTGTGCCTTCGGGAACTGTAAAACAGGTGCTGCATGGCTGTGGTCAGCCCGG
+
GGGGGGGGGGGGGG:BFGGGGGGGGGGGGGGGGGGGGGGGGGGGGGGGGGGGGGGGGGGGGGGGGGGGGGGGGGGGGGGGGGGGGGFGGGGGGGGGGGGGGGGGGGGGGGGGGGFGFGGGFGGGGGGFGGGGGGGDGFGGGGGCEGGGGGCGGGGGGGGGFGGGGDGGDFEGFGBFFFFF>?FGGGGFG@FBF>FFFFFDF<<6=F6@:7>:EFGF10:>1))04(-:24),8DFBFF:F:.7*.418:2)08A2(:A<:((.(*9**7)).8>
@M02542:52:000000000-J9N43:1:1101:25460:6072 2:N:0:GTGAAA
GTAGTCCACGCCCTAAACGATGTCAACTGGTTGTTGGGTCTTCACTGACCCAGTAACGAAGCTAACGCGTGAAGTTGACCGCCTGGGGAGTACGGCCGCAAGGTTGAAACTCAAAGGAATTGACGGGGACCCGCACAAGCGGTGGATGATGTGGTTTAATTCGATGCAACGCGAAAAACCGTACACACCTTTGACATGTACGGAATCCGTTAGAGATAGAGGAGTGCCCGAAAGAGAGCCGTAACACAGGGGCTGCATGGCTGTCGTCAGCCCG
+
GGFGGGGGGGGF:FF@FAFGGFFGAEE6CFFGEFEFFEFFEF,C,CFFG8<B<FGGD:C@FEFGFFDEE:@7FGEDACGFGGGGGGCDFGGGGEE7FE+>=:=FGDDC?FGGDF9@DC>DD9FFCCC+8:C6EEGDEFDD::4*>967D:,=:?BF:CGGAC::CD=FFF=7DD>3>FB)),.:*2A5D59FF>F*-)9:F69>B>*<5/43*<<=6CD<)747(2)*.8,(4;22:?F*)4>C()(78?))(,1:49<?(((.*/085B:)0)
@M02542:52:000000000-J9N43:1:1101:22548:6079 2:N:0:GTGAAA
GTAGTCCACGCCGTAAACGGTGGGAACTAGGTGTTGGCGACATTCCACGTCGTCGGTGCCGCAGCTAACGCATTAAGTTCCCCGCCTGGGGAGTACGGCCGCAAGGCTAAAACTCAAAGGAATTGACGGGGGCCCGCACAAGCAGCGGAGCATGTGGCTTAATTCGACGCAACGCGAAGAACATTACCAAGGCTTGACATACACCGGAAAGCATTAGAGATAGTGCCCCACTTGTGGTCGGTGTCCAGGTGGTGCATGGCTGTCGTCAGCGCGG
+
GGGGGGFGGGFGF@FCFGGGGGGGGFGGGGGGGGGGGGGGGGGGGGGGGGGEGGGGGGGGGGGEEDFCFEGGDFE<AFA9EGGGGGGGGGGGEGGGGGD:F77BBDFCF,CAFGFGGGGG6B8FGGFFEGGGGGGGG<EGDGFGC7>EE5**<<CGFGGG;?+AEF775;ED>D;EFFFF)4)*2:+979>:>(?3(56>@>?65@EG5D628+:4)*04:**/.)678(31)*).(82)9-/7,-4?8)))-1.).)8?4?3)<5).))))5<
@M02542:52:000000000-J9N43:1:1101:25342:6097 2:N:0:GTGAAA
GTAGTCCACGCCGTAAACGATGTCTACTAGCTGTTCGTGGTCTTGTACTGTGAGTAGCGCAGCTAACGCACTAAGTAGACCGCCTGGGGAGTACGGTCGCAAGATTAAAACTCAAATGAATTGACGGGGGCCCGCACAAGCGGTGGAGCATGTGGTTTAATTCGACGCAACGCGAAGAACCTTACCTACTCTTGACATCTAGCGAAGATTGTAGAGATACGATTGTGCCTTCGGGAACGCTAAGACAGGTGCTGCATGGCTGTCGTCAGCCCGG
+
GGGGGGGGGGGGGGGGGGGGGGGGGGGGGGGGGGGC@GGGGGGGGGGGGGGGGGGGGGGFGDGFGFGGGGGEGGGGGGGFGGGGGGGGGGGGGGGGGGGGGGGGGGGGGFGGGGGGGGGGDCFDFGGGGGDGGEEEGGFGGGGCCDFFGGGGCGGFGGGGFG7FGGGGFFGGFGFFFFFFF?=:<FGFGFF4B>FF>>F>?<2DD>BGFG?FGFFFF7:A30.56AAG)6A)8B>FBB?GDB7*45:70)06):<?)::68:?237<3>4)085
@M02542:52:000000000-J9N43:1:1101:21886:6098 1:N:0:GTGAAA
GTAGTCCACGCCCTAAACGATGTCAACTGGTTGTTGGGTCTTCACTGACTCAGTAACGAAGCTAACGCGTGAAGTTGACCGCCTGGGGAGTACGGCCGCAAGGTTGAAACTCAAAGGAATTGACGGGGACCCGCACAAGCGGTGGATGATGTGGTTTAATTCGATGCAACGCGAAAAACCTTACCCACCTTTGACATGTACGGAATCCTTTAGAGATAGAGGAGTGCTCGAAAGAGAGCCGTAACACAGGTGCTGCATGGCTGTCGTCAGCTCG
+
GG9FGGGGGGGGGGGGGGGGGGGGGGGGGGGGGGGGGGGGGGGGGGGGGGGGGGGGGGGGGGGGGGGGGFGGGGGGGGGGGGGGGGGGGGGGGGGGGGGGGGGFGGGGGGGGGGGGGGGGGGGGGGGGGGEGGGGGGGGGGGFGEGFFGGGGGG<FFGGGGGGGGGGGGGGGGGGGGGGGGGGGGGGGGGGGGGGGGGGGGFGGGCGGDGGGGGGGGGGGGGGGGGGGGGFF3>FFFGGGFFGFFFGGFGG>F<AFFFABFGGFGFFFFFF4?>
@M02542:52:000000000-J9N43:1:1101:12137:6102 2:N:0:GTGAAA
GTCGTCCACGCCGTAAACGATGTCTACTAGCTGTTCGTGTCCTTGTGATGTGAGTAGCGCAGCTAACGCACTAAGTAGACCGCCTGGGGAGTACGGTCGCAAGATTAAAACTCAAATGAATTGACGGGGGCCCGCACAAGCGGTGGAGCATGTGGTTTAATTCGACGCAACGCGAAGAACCTTACCTACTCTTAACATCTACGGAAGACTGCAGAGATGCGGTTGAGCCTTCGGGAACCGTAAGACAGGTGCTGCATGGCTGGCGCCTGATCGG
+
8F,CFGECGGEGGFCGFCEGGGFD<FGGFDGGGGDGGGFC<CC,EFFGGEBFDGDGGGG:F7C=?FFFEGEGFGFED<EE=CC=BDGGCCEG8FGG<EG:CGGCFCFFGGDFGFGFGGFG9CEAFEGGGGC8:CEECBFE=EBE5D5AC7CFGCC<5*8<F@+/<CEDFE5C;C>DB:?F>0=7*99=7666@AFF<A?<6<BC:@3:4C>BGG772>741B579(.6:08>::6,4:(111**).558<?)4:)4)-(..-(,9*0)0)**..
@M02542:52:000000000-J9N43:1:1101:15851:6107 2:N:0:GTGAAA
GTAGTCCACGCCGTAAACGATGAATGTTAGCCGTCGGGCAGTATACTGTTCGGTGGCGCAGCTAACGCATTAAACATTCCGCCTGGGGAGTACGGTCGCAAGATTAAAACTCAAAGGAATTGACGGGGGCCCGCACAAGCGGTGGAGCATGTGGTTTAATTCGAAGCAACGCGCAGAACCTTACCAGCCCTTGACATGCCCGGCTACCTGCAGAGACGCAGGGTTCCCTTCGGGGACCGGGCCACAGGTGCTGCATGGCTGTACGCAGGTCGTG
+
FGCGGGFGGGGGGG>CFGGGGGGGGGGGGGGGGGGEGGGGGEFFDFGFFG9FEGGGGGGGGGGGGGGGGG=FFFFGGGGGGGGGGGFGGGGGGCGFFECCEGGGGGGGGFFGGCFECGCF8FACCEGEE>>58*>>C<8EEG**=9CFF?E2C<8=6CC?89FGF8*8A)=8594>FFF4F7FG4DGFFEFFF3;*).9)58>3)00@*:(.@<F@(1913@EF03?DADF:B:(-,-1CC()74((0)(/*6<().8:,(3))*))0)0))0)
@M02542:52:000000000-J9N43:1:1101:9429:6107 1:N:0:GTGAAA
GTAGTCCACGCCGTAAACGATGTCTACTAGCTGTTCGTGTCCTTGTGATGTGAGTAGCGCAGCTAACGCACTAAGTAGACCGCCTGGGGAGTACGGTCGCAAGATTAAAACTCAAATGAATTGACGGGGGCCCGCACAAGCGGTGGAGCATGTGGTTTAATTCGACGCAACGCGAAGAACCTTACCTACTCTTGACATCTACGGAAGACTGCAGAGATGCGGTTGTGCCTTCGGGAACCGTAAGACAGGTGCTGCATGGCTGTCGTC
+
GGGFGGGGGGGGGGGGGFGGGGGGGFGGGGGGGGGGGGGGGGGGGGGGGGGGGGGGGGGGGGGGGGGGGGGGGGGFFFGDFGGGGGGGGFGGGGGGGGGGGGGGFGGGGGGGGEGGGGGGGGGGGGGGGGGGGGGGGGGGGGGGGGEFFGGGGGGGGGGGFGGGGGGGGGGGGGECCEGGGGGGGGGGGCGGGGGGGGGGGFGGEGGGGGGCFGGGGFGGGGEGGGGFFFBFGGGFFGGD@FGFFFGGFFGFFA??ABBF47CFG<?
@M02542:52:000000000-J9N43:1:1101:23700:6108 2:N:0:GTGAAA
GTAGTCCACGCCGTAAACGATGTCTACTAGCTGTTCGTGGTCTTGTACTGTGAGTAGCGCAGCTAACGCACTAAGTAGACCGCCTGGGGAGTACGGTCGCAAGATCAAAACTCAAATGAATTGACGGGGGCCCGCACAAGCGGTGGAGCATGTGGTTTAATTCGACGCAACGCGAAGAACCTTACCTACTCTTGACATCTACAGAAGACTGCAGAGATGCGGTTGTGCCTTCGGGAACTGTAAGACAGGTTGTGCATGGCTGTCGTCAGCTCGG
+
GGGGGGFGGGGFGFCCFGGGGGGGFGGGGGFGGGGGGGGGFGGFGGGGGGGGGGGGFCGGGGGGGGGGGGGGGGGGFFGFFFEF@FGFEGGGGGGGGGGGGGGGGGGGGG@FFGFGGGGGCAFGGGGGG@CC7C@ECEGGGGGGGGGC6C9FFGGFGDGGFEAEFDEGFD=D>DBFF:F>>1FGFGGB769?FAFF>A?<FB<DF49FFGBBGGGF1*:2(>55;<::9>D24@9(70060):*.,,<<<10,,46>FFF20(5*9577)/<@3
@M02542:52:000000000-J9N43:1:1101:26409:6117 2:N:0:GTGAAA
GTAGTCCACGCCGTAAACGATGTCTACTAGCTGTTCGTGGTCTTGTACTGTGAGTAGCGCAGCTAACGCACTAAGTAGACCGCCTGGGGAGTACGGTCGCAAGATTAAAACTCAAATGAATTGACGGGGGCCCGCACAAGCGGTGGAGCATGTGGTTTAATTCGACGCAACGCGAAGAACCTTACCTACTCTTGACATCTAGCGAAGATTGTAGAGATGCGATTGTGCCTTCGGGAACCGTAAGACAGGTGCTGCATGGCTGTCGTCAGGCCGG
+
GGGGGGGGGGGGGGGGGGGGGGGGGGGGGGGGGGGFEGGGGGGGGGF<FEFGFGGGGGEGGGGGGAF@GFGGGGGGGGGGGGGGGGGGGGGGGGGGGGGGGGGGGADFGFGGGGGGGGGFCCFDDEG=CGDEGGGGGGGGEDGG>D=FGGGF1<CEG8?9AECGGGGGFEGDFD>B5>@5@?FGGFGFGFF?FFFFFF?AFFFG@>3C?C>9C:FB2**.(0))(6:>6<62:BF023()1,95<7(8?))0-4?26).41(14<*073)))))
@M02542:52:000000000-J9N43:1:1101:14341:6119 2:N:0:GTGAAA
GTAGTCCACGCTGTAAACGATGGATACTAGCTGTTGGGGGCAACTTCAGTGGCTAAGCGAAAGTGATAAGTATCCCACTTGGGGAGTACGTTCGCAAGAATGAAACTCAAAGGAATTGACGGGGGCCCGCACAAGCGGTGGAGCATGTGGTTTAATTCGATGATACGCGAGGAACCTTACCAAGGCTTAAATGTAGATTGACAGGTTTGGAAACAGACTTTTCTTCGGACAATTTACAAGGTGCTGCATGGTTGTCGTAAGCTCGTGCCGTG
+
GGCEGGGGGGGGGGGFGGEFGGGGGGGGGGGGGGGGFGGGGGGGGGGGGGGGGGCFGGG7FGGGGGGCFGFGGGGGGGGFGGGGGGGGGGGGFFGGGGFFGGGGGGFFFBEGG8DEGGGE8CDEGGCCECECGD:DEG5C>FFGGDGFGGFF6FDFFGG9FGEFGGGGB3CDDG1AFFF4AAFGGD37C??BF4=746=?FFFFF7=@)9:AF*;5(19:2@44<285-34()9>>))6DF<CFD<3)4:FF<6B<<?((:7)5D/))07.)
@M02542:52:000000000-J9N43:1:1101:19110:6120 2:N:0:GTGAAA
GTAGTCCACGCCGTAAACGATGTCTACTAGCTGTTCGTGGTCTTGTACTGTGAGTAGCGCAGCTAACGCACTAAGTAGACCGCCTGGGGAGTACGGTCGCAAGATTAAAACTCAAATGAATTGACGGGGGCCCGCACAAGCGGTGGAGCATGTGGTTTAATTCGACGAAACGCGAAGACCCTTACCTACTCTTGACAGCTACAGAAGACTGCAGAGAGGCGGTTGTGCCTTCGGGAACTGTAAGACAGGTGCTGCAGTGCGGGCGTTAGCTCGG
+
GGAFGGGGGGGFFCCCFGGEGGGGEFGGGGFGCCFGGGDCEFGFGGFFGGGGGGGGGGGGGGGGGGGEGGGGGGGGGGGECFGGGGGGGGGGFA:CFGBFCEEGCFFFGF98@,DDFFFCF;3>@EGDGE*@BEGGGGGGGGGEEG=78==E<CF6AFGGFGFC?>E).8=937:35>)0<2?CFCG4>7)*9AF@A)))*.876?)CFGD?C??@0*9:>D))223F<).5?E0(325C:-*2))85(.748437()(5(((,1/0.847875
@M02542:52:000000000-J9N43:1:1101:24329:6121 2:N:0:GTGAAA
GTAGTCCACGCCGTAAACGATGTCTACTAGCTGTTCGTGGTCTTGTACTGTGAGTAGCGCAGCTAACGCACTAAGTAGACCGCCTGGGGAGTACGGTCGCAAGATTAAAACTCAAATGAATTGACGGGGGCCCGCACAAGCGGTGGAGCATGTGGTTTAATTCGACGCAACGCGAAGAACCTTACCTACTCTTGACATCTAAAGAAGACTGCAGAGATGCGGTTGGGCCTTCGGGAACTGTAAGACAGGTGTTGCATGGCTTGCGGCAGCTGGG
+
GGGGGGGGGGGGGGFGGGGGGGGGGGGGGGGGGGGGGGGGGGGGGGGGGGGGGGGGGGGGGGGGGEFFGDGGGGGGGGGGGGGGGGGGGGGGGGGGGGGDG7F@FCFGGGGGGGGGGGGGGFFFGGGDGFEEEGGGGGGFGGGGGGEF6?CFCCGFFFGFFGFGGGGGFFC5)99E>B@FFF?FCCGFG6@FBBF@>>49?))27>FGF>:(3++01**)7BB)0(-9?(,.8@079?4C:)*:)53?:))1-.-4)),(,.(-))))0))/83
@M02542:52:000000000-J9N43:1:1101:3965:6125 2:N:0:GTGAAA
GTAGTCCACGCCGTAAACGATGTCTACTAGCTGTTCGTGGTATTGTACTGTGAGTAGCGCAGCTAACGCACTAAGTAGACCGCCTGGGGAGTACGGTCGCAAGATTAAAACTCAAATGAATTGACGGGGGCCCGCACAAGCGGTGGAGCATGTGGTTGAATTCGACGCAACGCGAAGAACCTTACCTACTCTTGACATCTACAGAAGACCGCAGAGATGAGGTTGTGCCTTCGGGAACTGTAATGCAGGTGCGGCATGGCTGGCGTCAGCTCGG
+
8FFGGFFCFFGGGGC:CE@FF:EFCFGGEC@FDGFCFEFE@@<,,CFGGGFGCG@E<FCEFC@<E<6FCFFG8BEFE?AFFFF>?FE<F+6?,,BBEEFCEE7EFGGGGC98=9@,9BDCE,EF?E>F@<+@*@>EE::E8E5>EGF7FFF?FFG,:*8BFE,=98*/:5CC>33555)0.2/**2<4D??=*566:A@-9:2094?G471-?E*7(**.4)0<?(3*))))(0((-(,226**).4*(./7((--((((((((1*)))9*0)0
@M02542:52:000000000-J9N43:1:1101:4451:6132 2:N:0:GTGAAA
GTAGTCCACGCCGTAAACGATGTCTACTAGCTGTTCGTGTCCTTGTGATGTGAGTAGCGCAGCTAACGCACTAAGTAGACCGCCTGGGGGGTACGGTCGCAAGATTAAAACTCAAATGAATTGACGGGGGCCCGCACAAGCGGTGGAGCATGGGGTTTAATTCGACACCACGCGGAGCACCTTACCTACTCTTGACATCTACGGAAAACTGCAGTGATCCGGTTGTGCCTGCGGGACCCGTAAGACATGTACTGACTGGATTACGGTTGCTCGG
+
CGF9FFFGG>FDFCEGGGDGGCFG9FFCGFFGDCFFGEFC<C<<EF<<DEGFAACFFG@BC:7FGGGGG7+@F,?FFADGFEGGC@FCEECFCCFGGD<F:C*@:9?<FGD,FEFGGGFGFB?EBEDEED*//::CEG**188ECGC5*2A9**1/:*9E?F9:?D*9)8:9B<(;@35)71FF4CE**=F@F7F@::6>FA1955.;)2929++06**.()7304?CA<)((.(7(48/C>3/62:*)-**.)-(6)((-)).**0)0)*0<3
@M02542:52:000000000-J9N43:1:1101:19416:6141 2:N:0:GTGAAA
GTAGTCCACGCCGTCAACGATGTCTACTAGCTGTTCGTGTCCTTGTGATGTGAGTAGCGCAGCTAACGCACTAAGTAGACCGCCTGGGGAGTACGGTCGCAAGATTAAAACTCAAATGAATTGACGGGGGCCCGCACAAGCGGTGGAGCATGTGGTTTAATTCGACGCAACGCGAAGAACCTTACCTACTCTTGACATCTACGTAAGCCTGCACAGATGCGGTGGTGCCTTCGGGGACCGTAAGACAGGTGCTGGGTGGCGGGCGCCCGCTCGG
+
GGEGGGGGGGGGGG:BFF@FFCFFAFGGGGGGGGGGGFCFFGGGGGGGGGGGDGGGGGEEGGGGDFGGGFGGGGGGFGGGGGGGGG7FGGGG@FFGGGGGDEGGGGGGDGGGGGGGGFGD,ADFGE6FEFGGECECEGC88C*>CD5CFDGCEGGGGGGGFCFCGGEDFFGCDG>375@>71?CF4<?D=FFFD46A49A=A?**))+09::8+352*:99>5)(-(234),()-(1((/18CC)4(0(4))25((,--(((((1)5)).0)))
@M02542:52:000000000-J9N43:1:1101:23524:6156 1:N:0:GTGAAA
GTAGTCCACGCCGTAAACGATGCTAACTCGTTTTTGGGTTTTCGGATTCAGAGACTAAGCGAAAGTGATAAGTTAGCCACCTGGGGAGTACGAACGCAAGTTTGAAACTCAAAGGAATTGACGGGGGCCCGCACAAGCGGTGGATTATGTGGTTTAATTCGATGATACGCGAGGAACCTTACCAAGGCTTAAATGGGAATTGATCGGTTTAGAAATAGACCTTCCTTCGGGCAATTTTCAAGGTGCTGCATGGTTGTCGTCAGCTCGTGCCGTG
+
GGEGGGGGGGGGGGGCFFFGGGGGFGGGGGGGGGGGGGGGGGGGGGGGGGGGGGGGGGGGGGGGGGGGGGGGGGGGGGGGGGGGGGGGEGGGGGGGGGGGGGGGGGGGGGFDFGGGGGGGGGGGGGGGGGGGGGGGGGGGFGGGGGGGGGGGGGGGGGGGGGGGGGGGGGGGGGGGGGGGGGGGGGGGGGGGFFGGGGGGGFGGGGGGGGFFFGGGGGGGGGGGGGGGGGFFGGGFFGGGFFFD47FGFGGFFFFFFFFFGGGFG:?FFFBFD>
@M02542:52:000000000-J9N43:1:1101:14772:6167 2:N:0:GTGAAA
GTAGCCCACGCCGTAAACGATGTCAACTAGCCGTTGGGAGCCTTGAGCTCTTAGTGGCGCAGCTAACGCATTAAGTTGACCGCCTGGGGAGTACGGCCGCAAGGTTAAAACTCAAATGAATTGACGGGGGCCCGCACAAGCGGTGGAGCATGGGGTTTAATTCGAAGCAACGCGAAGAACCTTACCAGGCCTTGACATCCAATGAACTTTCCAGAGATGGATTGGTGCCTTCGGGAGCATTGAGACAGGTGCTGCATTGCTGTCGGCCACTCGG
+
GGGGGGGGGGGGGEGGGGGGGFGGAFGGGGGGGGGGGGFGGGGG8FGGFG,BEGGFGGGGGGGGGGGGGGGGGFGGGGGGGEGDGGGGGGGGGGGCGGGGGGGGGGGGGGGFGGGFGGGGGGGGGGGGGGGEEGGCGGGCGGGEGD>FFGGG*5EEDECCFGGGGFEGFFE<BG>35B:FF<FGGGGFGF>FFFBF)-62;7>FBFFGFGAAC@AF?CF?:4*)..3CBF<7<D091((7:)*048?F?<662).4<)49A44)*)).))0.))
@M02542:52:000000000-J9N43:1:1101:10879:6171 1:N:0:GTGAAA
GTAGTCCACGCCGTAAACGATGTCAACTAGCCGTTGGGTTCCTTGAGAACTTAGTGGCGCAGCTAACGCATTAAGTTGACCGCCTGGGGAGTACGGCCGCAAGGTTAAAACTCAAATGAATTGACGGGGGCCCGCACAAGCGGTGGAGCATGTGGTTTAATTCGAAGCAACGCGAAGAACCTTACCTGGCCTTGACATGCTGAGAACTTTCCAGAGATGGATTGGTGCCTTCGGGAACTCAGACACAGGTGCTGCATGGCTGTCGTCAGCCCGG
+
GGDFFGGGGGGGCFGFF9CFGFEE,CFEFGDFFFGGFFBBGCE9FGGGCFGGFGGGGG@C74:FEAF@F=FFGFFFFDGGGGGGGGFG:CFGG<FFGG:BCFFFFFGGGGGGGGG<FDBFEFGGGGGGGGGGGEGG7FG,<FC4<FFCCCFCFFGGFGGGA:FG9FGC?FD>>:E**1<FFGGFCGGGGGGGGD@FFFGGE?FCCFFGGGGGGEGG89+<CCEGGG3:0:4FGCD>EGGFF:F:F?FG:C<47A<3<511CDFFDB?:?)(08)
@M02542:52:000000000-J9N43:1:1101:13058:6175 1:N:0:GTGAAA
GTAGTCCACGCCGTAAACGATGTCAACTAGCCGTTGGGTTCCTTGAGAACTTAGTGGCGCAGCTAACGCATTAAGTTGACCGCCTGGGGAGTACGGCCGCAAGGTTAAAACTCAAATGAATTGACGGGGGCCCGCACAAGCGGTGGAGCATGTGGTTTAATTCGAAGCAACGCGAAGAACCTTACCTGGCCTTGACATGCTGAGAACTTTCCAGAGATGGATTGGTGCCTTCGGGAACTCAGACACAGGTGCTGCATGGCTGTCGTCAGCTCGG
+
GGGDGGCGGFCFEF@@FEGEFGGGAFGGGGGCGCFGGGEEEGGGGGGGEGGGGGGGFEEGGGGGFEFGGCCFGGFFFFCFEGGGGGGGGGGGGGDGGGGCG:FD=EF9FG9FGGGGGGFGGGGGGGGGGEGCCGGGEGGG7FGCFGGGG7ECFGGCFFFEFGGGGACEGCFEDCGEEGGGCGGGGGGGCGGGGGGGGGGGEFGFCFGGFG??FFFGC<:?FFGGGGGGGGAFGGGFFGGGFFGFFFGFFGFFFFF?BB??CGGFGBBF:BFFE)
@M02542:52:000000000-J9N43:1:1101:15879:6175 2:N:0:GTGAAA
GTAGTCCACGCCGTAAACGATGAGAACTAGTTATTGGGGATATTGACTCCCTCAGTGACGCAGCTAACGCATTAAGTTCTCCGCCTGGGGAGTACGGCCGCAAGGCTAACACTTAAAACAATTGACGGGGGCCCGACCAAGCGGGGGACAATGGGGTTTAATTCGAAGCAACCCGCCGAACCTTACCTAGGCTTGCACCTCTCAGAAACAGACGAAATGATTGAGATGCCCGAAAGGGAGTTTAGAGTAAGGTGCTGCATGGCCGTGGTGCACG
+
FFCGGFFGGGGGGG@:DFCGFC<F,CEFGGCF<FG,CEF,8,6<EEAB<F8FF8,66,A@BCC+E<<,,6+6?BE?5F<,BFC:,@A=<F++@AA+@C++4@@+?@,,,,44,,@,+,CC,>A,?EE7C@EE@:***5>,,>BECC5:8**39+<8/:CEFG:?5***79A*)1())0)7.4<C*7+***00)())55)().42**/+)2(,***7(*:))1*0)(.245(((0((,((11(0*.).*-.9FDF0).)(.5.0(/)83>.0)/)
@M02542:52:000000000-J9N43:1:1101:9112:6177 1:N:0:GTGAAA
GTAGTCCACGCCGTAAACGATGTCTACTAGCTGTTCGTGGTCTTGTACTGTGAGTAGCGCAGCTAACGCACTAAGTAGACCGCCTGGGGAGTACGGTCGCAAGATTAAAACTCAAATGAGTTGACGGGGGCCCGCACAAGCGGTGGAGCATGTGGTTTAATTCGACGCAACGCGAAGAACCTTACCTACTCTTGACATCTACAGAAGACTGCAGAGATGCGGTTGTGCCTTCGGGAACTGTAAGACAGGTGCTGCATGGCTGTCGTCAGCTCGT
+
GGGDGGFFGGGGGG@BFGGFGGGGGGGGGGGGGGGGGGGGFGGGGGGGGGGGGGGGGGGGDGGGGGFGGGGGGGCCFCFGGGGGGGGGGGGGGGGGGGGGGGGGGFGGGGFFFFFGFFFGFGGGGGGGGEEEGGGGGGGGGGDGDGGGGGGGGGGGGGGGGGGFGGDGGGGGGGGGGGEFFGGFGGGGGEGGGGGGGGGGGFG?CCFGGGGGGGGGGGDG=EEG8CGFGGAFGCDEFGGGFFDAFFCFFGG0=A?:>DFFFGGFGBF<::AF3)
@M02542:52:000000000-J9N43:1:1101:22152:6184 1:N:0:GTGAAA
GTAGTCCACGCTGTAAACGTTGGGCACTAGGTGTGGGGGCCACCCGTGGTTTCCGCGCCGTAGCTAACGCTTTAAGTGCCCCGCCTGGGGAGTACGGCCGCAAGGCTAAAACTCAAAGGAATTGACGGGGGCCCGCACAAGCGGCGGAGCATGCGGATTAATTCGATGCAACGCGAAGAACCTTACCAAGGCTTGATATGCACGGCGGCACTGCAGAGATGTGGTGGCATTTAGTTGGTCGTGTGCAGGTGGTGCATGGTTGTCGTCAGCTCGT
+
GGFGGGGGGGGGGGGCCCFFGGDEFGGGGGGGGGGGGGGGGGGGGGGGGGGGGGGGGGGGGGGGGGGGGGGGGGFGGGGGGGGGGGGGGGCGGGGGGGGGGGGGGGGGGGFGGGGFGGGGGGGGGGGGGGGGGGGGGGGGGGGGGGGGGGGGGGGGDGGGGGGGGGGGGGGGGGGGGGGGGGFGGGGGGGGGGGGGGGGFGFGGGGGGGGGFCFFGFGGGGGGGGCDGGDAF7FDFFGGGFFGFFF<FFGGFEFB>BF:AGGGFD603??AFF)
@M02542:52:000000000-J9N43:1:1101:25485:6197 2:N:0:GTGAAA
GTAGTCCACGCCGTAAACGATGTCTACTAGCTGTTCGTGGTCTTGTACTGTGAGTAGCGCAGCTAACGCACTAAGTAGACCGCCTGGGGAGTACGGTCGCAAGATTAAAACTCAAATGAATTGACGGGGGCCCGCACAAGCGGTGGAGCATGTGGTTTAATTCGACGCAACGCGAAGAACCTTACCTACTCTTGACATCTACAGAATACTGCAGAGATGCGGTTGTGCCTTCGGGAACTGTAAGACAGGTGCTGCATGGACGTCGTCCGCTCGG
+
GGGFCFFGGDEFDGG7DGGGGFGGGGGGGGCFFGGGDFGGDFGFGFFGGGGGGGGGGGCFFDGGGGGGGGGGGGGFGGGGGGGGGGGGEEGCFGGGGGGGDGGGGGGGEFFGGDGGGGGFGF8E=ECCGGD@BEGEGCGFFEGGGDGGGE?EECGGDFGGFGGGGGC35D=DBD>5;>@FFBFGGGGFG?FFF2=?>B?D?AD7*9*<8DFAF0<::FDB(57312:DA258:D>1137CC4FC2,(71-/9<A?794())-4,11))0..00)
@M02542:52:000000000-J9N43:1:1101:22275:6210 2:N:0:GTGAAA
GTAGTCCACGCCGTAAACGATGTCTACTAGCTGTTCGTGGTCTTGTACTGTGAGTAGCGCAGCTAACGCACTAAGTAGACCGCCTGGGGAGTACGGTCGCAAGATTAAAACTCAAATGAATTGACGGGGGCCCGCACAAGCGGTGGAGCGTGTGGTTTAATTCGACGCAACGCGAAGAACCTTACCTACTCTTGACATCTACAGAAGACTGCAGAGATGCGGTTGTGCCTTCGGGAACTGTAAGAAAGGTTCTGCATGGCTGTCGTCGGCTCGG
+
GGGGGGGGGGGGGGFCCFFGGGFGGGGGGGGGGGGGGGGGGGGGGG@ECFGGFGGGGGGGGGGGGGGGGGGGFCFFFFFGGGGGGGGGGCGGGGGD<EGGC>==FFGGGGFCGGFCFGGGGCDFGDEGGGGGGGGGGGGGGGG;C45?FEEECG5CCGGGFGGGG37CB>CCDDBD:B?FFB4D6FGFGFFFFAFFFFFA?A<*9<7<)742C8<53::<6D>B;:BC)44<<B99;<5=FA::4).<14*159))).44(1(.**0)0))05)
@M02542:52:000000000-J9N43:1:1101:8726:6222 2:N:0:GTGAAA
GTAGTCCACGCCGTAAACGATGTCTACTAGCTGTTCGTGGTCTTGTACTGTGAGTAGCGCAGCTAACGCGCTAAGTAGACCGCCTGGGGAGTACGGTCGCAAGATTAAAACTCAAATGAATTGACGGGGGCCCGCACAAGCGGTGGAGCATGTGGTTTAATTCGACGCAACGCGAAGAACCTTACCTACTCTTTACATCTACAGAAGACTGCAGAGATGCGGTTGTGCCTTCGGGAACTGTAATGCAGGTGCTGCATGGCTGTCCTCCGGTCCG
+
GGGGGGGGGGGGGGFFFFGGGGGGGGGGGGGGGGGGGGGGGGGGGGGGGGGGGGGGGGGGGGGGGGGGGDFFGGGGGGGGGGGGGFGDGEGGGGGGFGGGEGGGGGGGGGGGGGGGGGGGGGGGFGGGDGGGDGEBCEGFCCGGGGFFFGGG=9EBF6*=FGFGGDGGB>E35<2:BF:;)46*7>EF46@F=)=FF2*6=9A7=F6@?C?:G89>7:DA;:7>(((266A2:@01(-5*0-**))68(()0).44:4<<?<1,*01.))0)))
@M02542:52:000000000-J9N43:1:1101:19639:6223 2:N:0:GTGAAA
GTAGTCCACGCCGTAAACGATGTCTACTAGCTGTTCGTGGTCTTGTACTGTGAGTAGCGCAGCTAACGCACTAAGTAGACCGCCTGGGGAGTACGGTCGCAAGATTAAAACTCAAATGAATTGACGGGGGCCCGCACAAGCGGTGGAGCATGTGGTTTAATTCGACGCAACGCGAAGAACCTTACCTACTCTTGACATCTACAGAAGACTGCAGAGATGCGGTTGTGCCTTCGGGAACTGTAAGACAGGTGCTGCATGGCTGTCGTCAGGTCGG
+
GGGGGGGGGGCFFF:@FGEGGCFFGGGGGGGGGGGGGGCFCFGGGGEFGGGFGGFGGGGGGEGGCFFGGEDEGGGGGGFCFGGGGGGGGGGGGGGGGDGGGEBFFFGGGGGGGGF9DFGGGGGGGGCGGGGGE>CGG@FGGEGGCDCFF59FF,;4AFCGFGDFCDGG>8C3>D9>B36>@?FGGDGFGFFFFFB?A>4<F>B<*9?FFF?BGGC50>C<137@FBFG)4).48707852:>FGA<??())).44,-4(3(:257*))))*)).
@M02542:52:000000000-J9N43:1:1101:24287:6230 2:N:0:GTGAAA
GTAGTCCACGCCGTAAACGATGTCTACTAGCTGTTCGTGGTCTTGTACTGTGAGTAGCGCAGCTAACGCACTAAGTAGACCGCCTGGGGAATACGGTCGCAAGATTAAAACTCAAATGAATTGACGGGGGCCCGCACAAGCGGTGGAGCATGTGGTTTAATTCGACGCAACGCGAAGAACCTTACCTACTCTTGACATCTACAGAAGACTGCAGAGATGCGGTTTTGCCTTCGGGAACTGTAAGAAAGGTGCTGCATGGCTGTTGTCAGCTCGG
+
GGGGGGGGGGGGGEGEGGGGGGGGGGGGGFGGGGGGGGGGGGGGGGGGGGGGGGGGGGGGGGGGGGGGGEGGGGGGGGGGGGGGGGGGGGGGGGGGGGGGGGGGGGGGGGGGGGGGGGGGGGFGFGGGGGGDGGGGGGGGGGDEEDFGGGFGGGGGFGGGFGFGGGGGEFGGDGBEBBFFF:=F49EBG4FFFFFF<B?AFF<C@F<E?DD?GF051?742BB5(3:FFDBFFF;69:3CC<GF))(/.4/)357(-60,(,()209=/)*/))
@M02542:52:000000000-J9N43:1:1101:25581:6241 1:N:0:GTGAAA
TAGTCCACGCCGTAAACGATGTCTACTAGCTGTTCGTGGTCTTGTACTGTGAGTAGCGCAGCTAACGCACTAAGTAGACCGCCTGGGGAGTACGGTCGCAAGATTAAAACTCAAATGAATTGACGGGGGCCCGCACAAGCGGTGGAGCATGTGGTTTAATTCGACGCAACGCGAAGAACCTTACCTACTCTTGACATCTACAGAAGACTGCAGAGATGCGGTTGTGCCTTCGGGAACTGTAAGACAGGTGCTGCATGGCTGTCGTCAGCTCGTG
+
GGGGGGEFBFGGGFGGGGGGGGGGGGGGGGGGGGGGGGGGGGGGGGGGGGGGGGGGGGGGGGGGGGGGGGGGGGGGGGGGGGGGGGGGGGGGGGGGGGGGGGGGGGGGGGGGGGGGGGGGGGGGGGGGGGGGGGGGGGGGEEEGGFGGGGGGGGFGGGGGGGGGGGGGGGGGGGGGGGGGGGGGFGFGGGGGGGGGGGGFGFGGECCFGGGGGFFGG7?EGGGGGGGGDF?FDGCBFGGGFFGFFFGGF4CAF?>BA?F:GF457:(24)5<).
@M02542:52:000000000-J9N43:1:1101:17474:6250 2:N:0:GTGAAA
GTAGTCCACGCCGTAAACGATGTCTACTAGCTGTTCGTGGTCTTGTACTGTGAGTAGCGCAGCTAACGCACTAAGTAGACCGCCTGGGGAGTACGGTCGCAAGATTAAAACTCAAATGAATTGACGGGGGCCCGCACAAGCGGTGGAGCATGTGGTTTAATTCGATACAACGCGCAAAACCTTACCAGCCCTTGACATATGAACAAGAAAACCTGTCCTTAACGGGATGGTACTTACTTTCATACAGGTGCTGCATGGCTTTCGTCCGCTCCGG
+
GGGGGGGGGGGGGG,FGGGGGFGGGGGGGGGGGGGGGGGGGGGGGGGGGGGGFFGGGGGGG>FGGGGGGGGGGGGGGFGGGGGGCGGGGGGGGGGCAEGDFFFFFGGGGGGGGGGGGC;FGGFGGGGGGGGDEGEECGGGGCEBEGGGGGGGGGFG8BFGFGFCGGGGFA?CAD1>BFFFEFFGGGGFGFDFF<=@2)8<9:<GFF>FFGFF58@=047))9*80:6G1(545@AFADFGC<CCB?).4(9=)<0<)76:(()-9*).))))).
@M02542:52:000000000-J9N43:1:1101:12984:6256 1:N:0:GTGAAA
GTAGTCCACGCCGTAAACGATGTCTACTAGCTGTTCGTGTCCTTGTGATGTGAGTAGCGCAGCTAACGCACTAAGTAGACCGCCTGGGGAGTACGGTCGCAAGATTAAAACTCAAATGAATTGACGGGGGCCCGCACAAGCGGTGGAGCATGTGGTTTAATTCGACGCAACGCGAAGAACCTTACCTACTCTTGACATCTACGGAAGACTGCAGAGATGCGGTTGTGCCTTCGGGAACCGTAAGACAGGTGCTGCATGGCTGTCGTCAGCTCGG
+
EGGDFGFGGGGGGGCGGGGGFFFCEFGGGGGEGGGGGGGDFGGGGGGGFGEFFFGGGGGGGGGGGGCEGGGGGGGCFFEFFGGGGGGGGGGGGGGGGGGGGGGCFGFFGGFFFGGGGGGGGGGGGGGGGGGGGGGGGDCGGGGGGGCGGGGGGGGGGGGGGGGGGGGDGGGGGGGEGGGGGGGGGCEGGGGGGGGGGGCCEFGGEGGGGGGGG87CFGGDCECGGG3?DFFFGGGFBFGGDFGFFFEGFGGFFDFFFFFFGGG@C,3<FF>7B)
@M02542:52:000000000-J9N43:1:1101:11708:6282 2:N:0:GTGAAA
GTAGTCCACGCCCTAAACGATGTCAACTGGTTGTTGGGTCTTCACTGACTCAGTAACGAAGCTAACGCGTGAAGTTGACCGCCTGGGGAGTACGGCCGCAAGGTTGAAACTCAAAGGAATTGACGGGGACCCGCACAAGCGGTGGATGATGTGGTTTAATTCGATGCAACGCGAAAAACCTCACCCACCTTTGACATGTACGGAATCCTTTAGAGATAGAGGAGTGCTCGAAAGAGAGCCGTAACACAGGTGCTGCATGGCTGTCGTCAGCTCG
+
GG7FGGGGGGGGGGGFGGGGGGGG<FGGGGGGGGGGGGGGGGGGGGGGGFGGGGFGGGGFGGGGGGGGGGGGGGGGGGGGGGGGGFFGFGGGGGGGGDGDGGGDGGGGGGGGGGGGGGGGGGGGGGGGGC8EGGGGGGGGGEBEECFFFGGGGGGGGGGGFGGGGGGFFA5<BGF>B45AFFFFGGGDGFFFBAFFF>F<F11CE>@GFGAAFC9=AGC<445)4:BFA6(4<BB?0<B*7<CDF24FFFF:?FAB2AA<B<04**805.)10)
@M02542:52:000000000-J9N43:1:1101:12971:6305 2:N:0:GTGAAA
GTAGTCCACGCCGTAAACGATGTCTACTAGCTGTTCGTGGTCTTGTACTGTGAGTAGCGCAGCTAACGCACTAAGTAGACCGCCTGGGGAGTACGGTCGCAAGATTAAAACTCAAATGAATTGACGGGGGCCCGCACAAGCGGTGGAGCATGTGGTTTAATTCGACGCAACGCGAAGAACCTTACCTACTCTTGACATCTACAGAAGACTGCAGAGATGCGGTTGTGCCTTCGGGAACTGTAAGACAGGTGCTTCATGGCGGTCGTCAGCTCGG
+
GGFGGGFFGGFGGGFEGGGGGGGGGGGGGGGGGGGGGGGDEGGFGGFGGGGGGGGGGGGDCGGGGGGGGGGGGGGFFFCFGGGGGGGGGGGGGGGGGGGGGDGGGGGGG9EFGFGGGGGGGGFGGGCEGGGDGGGGGGGFCGGEEGCFGFFGGGGFFCD7FFGGGGGG8>:CDG685@FF)(9:<DEFF?FFFFFFBAFFFABCFFF67::?C0<>:DF<057>;:0C-))5451(-4)026C>:2:FB399))).66??((--51)))0*)0)
@M02542:52:000000000-J9N43:1:1101:12598:6315 2:N:0:GTGAAA
GTAGTCCACGCCGTAGACGATGTCTACTAGCTGTTCGTGTCCTTGTGATGTGAGTAGCGCAGTTAACGCACTAAGTAGACCGCCTGGGAAGTACGGTCGCAAGATTAAAACTCAAATGAATTGACGGGGGCCCGCACAAGCGGTGGAGCATGTGGTTTAATTCGACGCAACGCGAAGAACCTTACCTACTCTTGACATCTACGGAAGACTGCAGAGATGCGGTTGTGCCTTCGGGAACCGTAAGACAGGTTCTGCATGGCCGTCGTCCGCCCGG
+
GGEGGGGGGGGGGGGGGGGGGGGGGGGGGGGGGGGGGGGGGGGGGGGGGGGGGGGGGGGGGGGGGGGGGGGGGGDFGFGGGGGGGGGGGGGGGGGGGGGGGGGGGGGGGFGGGGGGFGGGGGFGGGEGEDGGGEGCGGGGGGD>5CDFFFFGGFGGGEDFFCFFGGGGFFGDDGFFFFFFF?FGFGGFF?76@<4<99?AFDFGDEDGFF7?FCC@0DCF4BE3(-(0)-5,43999??GC(**.5(7<A**.))6<A:<:(-,77))0)))0)
@M02542:52:000000000-J9N43:1:1101:14721:6327 1:N:0:GTGAAA
GTAGTCCACGCCGTAAACGATGTCTACTAGCTGTTCGTGTCCTTGTGATGTGAGTAGCGCAGCTAACGCACTAAGTAGACCGCCTGGGGAGTACGGTCGCAAGATTAAAACTCAAATGAATTGACGGGGGCCCGCACAAGCGGTGGAGCATGTGGTTTAATTCGACGCAACGCGAAGAACCTTACCTACTCTTGACATCTACGGAAGACTGCAGAGATGCGGTTGTGCCTTCGGGAACCGTAAGACAGGTGCTGCATGGCTGTCGTCAGCTCGG
+
CEE<FGFGGGGGGEGGGGGGGGEEFGFGEGGGGGGGGGGGGGGGGGGFGGFGGGGGFGGGEEGGGGGGGGGGGGGAEFGGFGGGGGGGGCGGGGGGGGGGGGGDGGGGGGFCDGFFEFGCGGDFGGGGGGGGEEGGGGGGGGGGGGCGGGFGGGGGGGGGGFFGGGGGGGGGGGGGGGGGGGGCGGGGGGGGGGGGGGGGGFGEGGGGGGCCFGGGGGGF=5AEGECCFGAFFGGFFGDD>FG?FFGGFFFB=5),.:??D326F<:??F2?B)
@M02542:52:000000000-J9N43:1:1101:18111:6344 2:N:0:GTGAAA
GTAGTCCACGCCGTCAACGATGAATGCCAGCTGTTGGGGTGCTTGCACCGCAGTAGCGCAGCTAACGCTTTGAGCATTCCGCCTGGGGAGTACGGTCGCAAGATTAAAACTCAAAGGAATTGACGGGGGCCCGCACAAGCGGTGGAGCATGTGGTTTAATTCGAAGCAACGCGCAGAACCTTACCATCCTTTGACATGGCGTGTTACCCAGAGAGATTTGGGGTCCCCTTCGGGGGCGCGCACACAGGTGCTGCATGGCTTTGGTCATCGCGTG
+
GGGFGGFGGGGFGG+FFGCFFCFGGFGGGGGGGGGGGGGGGGGGGGGGGGGCEGGGGGGDGGGFGGGG>BFFGFGGGGGGGGGCGCFEEGGGGGDGGGGGGGGGGGGGGGGGGFGGFGGGFDGGGGGGGGGGGGGEGGGGGGGCECFG56E+19E8CCFGFCGCFDGGA5=D)9(55?FF7<77CFFFGFFFFFFFB2??5:>3FFFFFC?:>CE)4CC>)7@E::3F??B?:B>0>>BDG(9),314..)/<<264081(().9:6**)07))
@M02542:52:000000000-J9N43:1:1101:19354:6346 2:N:0:GTGAAA
GTAGTCCACGCCGTAAACGGTGGGAACTAGGTGTTGGCGACATTCCACGTCGTCGGTGCCGCAGCTAACGCATTAAGTTCCCCGCCTGGGGAGTACGGCCGCAAGGCTAAAACTCAAAGGAATTGACGGGGGCCCGCACAAGCAGCGGAGCATGTGGCTTAATTCGACGCAACGCGAAGAACCTTACCAAGGCTTGACATACACCGGAAAGCATTAGAGATAGTGCCCCCCTTGTGGTCGGTGTACCGGTGGTGCATGGCTGTCGTCAGCTCGG
+
GGGGGGGGGGGGGF7@FGEGGGGE8EFGGGGGGGGGGGFEGGGGFGGGGFGGGGGGGGGGGGGGGGGGGGGGGGGGGGGGGGGGGGGGGGGGGFGGGGGGGGGDEFGGGGG9FFGGGGGGGGGGGGGGGDE>EGGGGCGGGFGGGGGGGEEGFGGFGGDGFGEDGGGG5>EDB39E355<FFFFGGGFG@:::??:?>F<@?)9?:DCEGFBGFFBA7>A:7*0)69F?6((47<:0()91,17-4))43::,,60:A:???:<*9@:5?*05)
@M02542:52:000000000-J9N43:1:1101:26078:6354 2:N:0:GTGAAA
GTAGTCCACGCCGTAAACGATGTCTACTAGCTGTTCGTGGTCTTGTACTGTGAGTAGCGCAGCTAACGCACTAAGTAGACCGCCTGGGGAGTACGGTCGCAAGATTAAAACTCAAATGAATTGACGGGGCCCGCACAAGCGGTGGAGCATGTGGTTTAATTCGACGCAACGCGAAGAACCTTACCTACCCTTGACATCTCCAGAAGACTGCAGAGATGCGGTTGTGCCTTCGGGAACTGTAAGACAGGTCCTGCATGGCTATCGTCGGCCCGTG
+
GGDGGGGGGGGGGGGEGGGGGGGGGGGGGGGGGGGGGGGGGFGGGFGGGFGGCGGGGGGGEDGGGFGGGFGGGGGGGGFGGGDGECFFEGGGGGDGGCFFGDFEFFGAFGGGG9DFGGGGGGCFFGGGGGGGGGEGGGGGDCB8CFFFGGFFFFFGGGGGFGGGGG5)=855>CBA)AFFAA?7C*CF*)945<FFF2*)/-4C?)6AFG7A++;>>**,-<>:4?9F<BB<6)(38327:9>72.3>>)*73(2))44())4(9C).;)..))
@M02542:52:000000000-J9N43:1:1101:21985:6356 1:N:0:GTGAAA
GTAGTCCATGCCGTAAACGATGAGTGTTCGCCCTTGGTCTACGCGGATCAGGGGCCCAGCTAACGCGTGAAACACTCCGCCTGGGGAGTACGGTCGCAAGACCGAAACTCAAAGGAATTGACGGGGGCCTGCACAAGCGGTGGAGCATGTGGTTTAATTCGATACAACGCGCAAAACCTTACCAGCCCTTGACATATGAACAAGAAAACCTGTCCTTAACGGGATGGTACTTACTTTCATACAGGTGCTGCATGGCTGTCGTCAGCTCGTGCCG
+
GGDGGGGGGGGGGGGCFFGGGGGGGGGGGGGGGGGGGGGGGGGGGGGGGGGGGGGGGGGGGGGGGGGGGGGGGGGGGGGGGGGGGGGGGGGGGGGGGGGGGGGGGGGGGGGGGGGGGGGGGGGGGGGGGGGGGGGGGGGGGGGGGGGGGGGGGGGGGGGGGGGGGGGGGGGGGGGGGGGGGGGGGGGGGGGGGGGGGGGGGFGGGGGGGGGGGGGGGGGGGGGGGGFGGGFFGGGFFGGGFFGFFFGGFGGBFFFFFFF?DFGFGFFFF>FE>3
@M02542:52:000000000-J9N43:1:1101:13038:6358 1:N:0:GTGAAA
GTAGTCCACGCCGTAAACGATGTCTACTAGCTGTTCGTGTCCTTGTGATGTGAGTAGCGCAGCTAACGCACTAAGTAGACCGCCTGGGGAGTACGGTCGCAAGATTAAAACTCAAATGAATTGACGGGGGCCCGCACAAGCGGTGGAGCATGTGGTTTAATTCGACGCAACGCGAAGAACCTTACCTACTCTTGACATCTACGGAAGACTGCAGAGATGCGGTTGTGCCTTCGGGAACCGTAAGACAGGTGCTGCATGGCTGTCGTCAGCTCGT
+
FFGGGGFFGEEGGGGGGGGGGGGGFGGGGGGGGGGGGGGFGGGGGGGFFGGGFGGGGGGGGGGGGGGGGGGGGG@EFGGGFEGGGGFGGGGGGGGGGGGGGGGFGGGGGGGGGGDFGFGGGFDFFGG>FGGGGGGGGGFFGGGGGGFGFFGGGFGGGGG@FGGGGGGGGGGGGDGGGGGGGGGFGGGFFGGGGGFGFGGGGFGCCGGCFGGGGGGGGF?CGG8EEEDGGGFFGGGFFGGGFFG(9>FCFFC:FBFFFF:BF*9?C?BFFFFFF7
@M02542:52:000000000-J9N43:1:1101:15867:6360 2:N:0:GTGAAA
GTAGTCCACGCCCTAAACGATGTCAACTGGTTGTTGGGTCTTCACTGACCCAGTAACGTAGCTAACGCGTGAAGTTGACCGCCTGGGGAGTACGGCCGCAAAGTTGAAACTCAAAGGAATTGACGGTGACCCGGCCAAGCGGAAGACGATGTGGTTTAATTCGATGCAACGCGAAAAACCTTACCCACCTTTGACATGTACGGAAACCTTTAGCAATAGAGGATTTCTCGAAAGAGAGCCGTAACACAGGTGCCGCATGTCCTGCCTCAGGTCG
+
CFCDFFGGFGGGFE8C,C,@B,6,6C<FEDGGFC,<E7:9C66,C@969,:,9@,<9,,:C7FC<E:@7=B:F,:FEC95CB@CD7++B4F=E@CFE>@+>+:EFFFFCGF@,@EFDG@FC@=E6+66+863C++++3@C@@***3,4**1,5,4>:,1,8,/4=F5*8/*95C65>AE>A7+22*+:D487*6FF9<6<6:(1)))0)*).<++*-*0)6F))))-0-43(,54?22?5347*(...14*).((,(4(6))))2**00)009B
@M02542:52:000000000-J9N43:1:1101:5903:6363 2:N:0:GTGAAA
GTAGTCCACGCCCTAAACGATGTCAACTGGTTGTTGGGAGGGTTTCTTCTCAGTAACGTAGCTAACGCGTGAAGTTGACCGCCTGGGGAGTACGGCCGCAAGGTTGAAACTCAAAGGAATTGACGGGGACCCGCACAAGCGGTGGATGATGTGGTTTAATTCGATGCAACGCGAAAAACCTTACCTACCCTTGACATGCCAGGAATCCTGCAGAGCTGTGGGAGTGCTCGAAAGAGAACCTGGACACAGGTGCCGCATGGCTGTCGCCCAGTCC
+
FGGGGFFEEFG@CGG8EGGEF<FGCGFACF@CFF,@DC<CEC@CFFFCF,BEGGEGG@FE=CFFGGGGG=CCDGAFFGGGGGCCECFC:FEGGCEGEGGFGDG<:AF@DDCDGGGGF@D:F99D=>EGC@CEGD@BEGCGDEEEGF,98,5=:CGGFEFCFEFFGGGGFFCGEG93)=>BFA+*;:C@<5=))2<B),9)0)-/7)6?@D((3AC4)**515)04:<060,(4<01(.,*5(*7:0(524=9:,((,,-((((.**)))))/1)
@M02542:52:000000000-J9N43:1:1101:15402:6366 2:N:0:GTGAAA
GTAGTCCACGCCGTAAACGATGAGAACTAGTTATTGGGGGTATTGACTCCCTCAGTGACGCAGCTAACGCATTAAGTTCTCCGCCTGGGGAGTACGGCCGCAAGGCTAAAACTCAAAACAATTGACGGGGGCCCGCACAAGCGGTGGATTATGTGGTTTAATTCGAAGCAACGCGCAGAACCTTACCTAGGCTTGAACTCCTCAGAATTCGACGTAATGGTTGAAGTGCCCGCAAGGGAATTTAGTGAGAGGTTCTGCCTGGCTGTCGTGAGCC
+
GGGGGGGGGGGGGGGGGGGGGDFG<FGGGGGGGGGGGGGGEGGGGGGGGGGGGGGGGGGGGGGGGGGGGGGGGGGGGGGGGGGGGGGGGGGGGGFGEGGGGGGGGGGGGG9EGFGGDGGGFGGEFGGGGGGGGGGGGGGGGGGGEDEGDGCFGFDGGGGGFGGGFFGDAFGGFGBDEB>FFFF7>CFFFFFF:47.8:?A?<(07FFGFD?AED:72*:96F>@2<<*44?B9)(4?01/92**.))/4)9>228-.))5-::0*0*).))0))
@M02542:52:000000000-J9N43:1:1101:20469:6372 1:N:0:GTGAAA
GTAGTCCACGCCGTAAACGATGTCTACTAGCTGTTCGTGTCCTTGTGATGTGAGTAGCGCAGCTAACGCACTAAGTAGACCGCCTGGGGAGTACGGTCGCAAGATTAAAACTCAAATGAATTGACGGGGGCCCGCACAAGCGGTGGAGCATGTGGTTTAATTCGACGCAACGCGAGGAACCTTACCTACTCTTGACATCTACGGAAGACTGCAGAGATGCGGTTGTGCCTTCGGGAACCGTAAGACAGGTGCTGCATGGCTGTCGTCAGCTCGT
+
GGCGGGGGGGGGGGFFFGGGGGGGGGGGGGGGGGGGGGGGGGGGGGGGGGGGGGGGGFGGGGGGGGGGGGGGGGGGGGGGGGGGGFGGGGGGGGGDGGGGGGGGGGGGGGGFGGGGGGGGGGGGGGGGFGGGGGGGGGGGGGGGGGGGGGFGGGGGGGGGGGFGGGEGDGGFGGGEDCFGGFGGGGGGGFFGF9CFGGFCFFGGCDGGGGGGGGGGDF?ECGEGGGGGGGFFGGGFFGGGF@DF?<FFF773?BF?FD?BF77@GF<<BFAFB)
@M02542:52:000000000-J9N43:1:1101:22961:6382 1:N:0:GTGAAA
GTAGTCCACGCCGTAAACGATGTCTACTAGCTGTTCGTGGTCTTGTACTGTGAGTAGCGCAGCTAACGCACTAAGTAGACCGCCTGGGGAGTACGGTCGCAAGATTAAAACTCAAATGAATTGACGGGGGCCCGCACAAGCGGTGGAGCATGTGGTTTAATTCGACGCAACGCGAAGAACCTTACCTACTCTTGACATCTAGCGAAGATTGTAGAGATACGATTGTGCCTTCGGGAACGCTAAGACAGGTGCTGCATGGCTGTCGTCAGCTCGG
+
GG7FFGGGGGGGGGGCCFFGGGGGGGGGGGGGGGGGGGGGGGGGGGGGGGGGFGGGGGGGGGGGGGGGGGGGGGGGGGGGGGGGGGGFGEGGGGGGGGGGGGGGGGGGCGGGGGGGGGGGGGGGGGGGGGGGGFFEFGFGGGGGGGFFGGGGFGGGGGGGGGG@<FGGDEEEGGGGDGGFGGGGGGGGGGGGGGGGGGGGGFGECGGCFFGGGGGGGGGG55ECFGGDGGFFGGGFFGGDEDGFF?GGFGGFFAF(:<??CD<?C???:?<F@)
@M02542:52:000000000-J9N43:1:1101:12141:6388 1:N:0:GTGAAA
GTAGTCCACGCCCTAAACGATGTCAACTGGTTGTTGGGTCTTCACTGACTCAGTAACGAAGCTAACGCGTGAAGTTGACCGCCTGGGGAGTACGGCCGCGAGGTTGAAACTCAAAGGAATTGACGGGGACCCGCACAAGCGGTGGATGATGTGGTTTAATTCGATGCAACGCGAAAAACCTTACCCACCTTTGACATGTACGGAATCCTTTAGAGATAGAGGAGTGCTCGAAAGAGAGCCGTAACACAGGTGCTGCATGGCTGTCGTCAGCTCG
+
GGGGGGGGGGGGGGGGGGGGGGGGFGGGGGGGGGGGGGGGGGGGGGGGGGGGGGGGGGGGGGGFFGGGGGGGGGGGGGGGGGGGGGGGGGGGGGGGGGGGGGGGGGGGGGGGGFGGGGGGGGGGGGGGGGGGGGGGGGGGGGGGGGGGGGGGGGGGGGGGGGGGGGGGGGGGGGGGGGGGGGGGGGGGGGGGGGGGGGGGGFGGGGGGGGGGGFGGGGGGGGGGGGGGGGFFGGGFFGGGFFGFFFGGFFGFF<>BBFFFGG<FGFF?BFF?F3
@M02542:52:000000000-J9N43:1:1101:23963:6412 2:N:0:GTGAAA
GTAGTCCACGCCGTAAACGATGTCTACTAGCTGTTCGTGGTCTTGTACTGTGAGTAGCGCAGCTAACGCACTAAGTAGACCGCCTGGGGAGTACGGTCGCAAGATTAAAACTCAAATGAATCGACGGGGGCCCGCACAAGCGGTGGAGCATGTGGTTTAATTCGACGCAACGCGAAGAACCTTACCTACTCTTGACATCTAGCGAAAATTGTAGAGATACGATTGTGCCTTCGGGAACGCTAAGACAGGTGCTGCATGGCGGTGGTCAGCTCGG
+
GGGGGGGGGGGGGGGCDFGGGGGGGGGGGGGGGGGGGGGGGGGGGG@CCEFGGGGGFGGGDGGGGGGGGEGGGGGGGFDFGGGGGFFGGGGGGGGGGGGGGGGFGGGCGGGGGGGGGGGGGG=8DGGDEGGGGGGGGGGFGGGGGGGFECFG7FGFFFGGACFGGDCDFFC<559)77?FF8=FGGG?4=?FFBFFFFFBFFA5)7):6CBFG90747*415376..:<BA?1)4(7::3541*22203<4)))454916((-(1*0054*)53
@M02542:52:000000000-J9N43:1:1101:14846:6429 2:N:0:GTGAAA
GTAGTCCACGCCGTAAACGATGTCCACTAGCCGTTGGGTTCCTTGAGAACTTAGTGGCGCAGCTAACGCATTAAGTTGACCGCCTGGGGAGTACGGCCGCAAGGTTAAAACTCAAATGAATTGACGGGGGCCCGCACAAGCGGTGGAGCATGTGGTTTGATTCGACGCAACGCGAAGAACCTTACCTGGCCTTGACATGCTGAGATCTTTCCAGAGACGGATTTGTTCCTTCGGGAACTGAAAACACGGTTGTGCCTGGCTGGCGTTGGCGCGG
+
GF7BGGGGGGGGGFE@DGGGFDEA,9CCF@AGE@FFGG,@FDFGFGGGGG9?<E?EGEEGGF:FFGFGGGGG9DGGFFGGGGGEG@CF@FGFFGGE:8FGGGECFFACGFFBFGG9DADG9FFGFGEECCDE7E8:=CEEGED857=C8F9?9CF8CG*+131:9*17<B=CEC6:5)9F)8F*94+*/<FFF77?A4?7*445=0*+9C<9G?FF0*1:(7)*65(*))4)4)12;()**)**((437<))-())-521(,((1*))0))).)
@M02542:52:000000000-J9N43:1:1101:24143:6432 2:N:0:GTGAAA
GTAGTCCACGCCGTAAACGATGTCTACTAGCTGTTCGTGGTCTTGTACTGTGAGTAGCGCAGCTAACGCACTAAGTAGACCGCCTGGGGAGTACGGTCGCAAGATTAAAACTCAAATGAATTGACGGGGGCCCGCACAAGCGGTGGAGCATGTGGTTTAATTCGACGCAACGCGAAGAACCTTACCTACTCTTGACATCTAGCGAAGATTGTAGAGATACGATTGTGCCTTCGGGAACGCTAAGACAGGTGCTGCATGGCTGTCGTCAGCTCGG
+
GGGGGGGGGGGGGGGGGGGGGGGGGGGGGGGGGGGGGGGGGGGGGGGGGGGGFGGGGGGGGGGGGGGGGGGGGGGGGGGGGGGGGGGGGGGGGGGGGGGGGDGGFGFGGFGGGGGGGGGGGGFGGGGEEGGGGGGGGGGGGGGGGGGGGGDFFGGGGGGGFFGGGGEC5>GCEGFF3>@FFFFGGGGFGFFFF<6F<<FFFBBDEDEDBG<AGCE4<C::2<>:1<4FAFDF<F>FFFF:9:/642>F?F)97A?:44(83183*95:3?*<:)
@M02542:52:000000000-J9N43:1:1101:7898:6447 2:N:0:GTGAAA
GTAGTCCACGCCGTAAACGATGTCTACTAGCTGTTCGTGGTCTTGTACTGTGAGTAGCGCAGCTAACGCACTAAGTAGACCGCCTGGGGAGTACGGTCGCAAGATTAAAACTCAAATGAATTGACGGGGGCCCGCACAAGCGGTGGAGCATGTGGTTTAATTCGACGCAACGCGAAGAACCTTACCTACTCTTGACATCTACAGAAGACTGCAGAGATTCGGTTGTGCCTTCGGGAACTGTAAAACAGGTGCCGAATGGCCGTCGTCAGCTCGG
+
EGGEFGGGGDGGGGFGGGGGGGGGGGGGGGGGGGGGGGGDFFGGGGGGGGGGGDFGGGGGGGDGFGGGGEGGGGFGGFAGGGGGGGGGGG@FEFGGGEGGGGGGGGGGGFGFGGGGG9EFGGGGGCCDD:ECGG>*@CFGGGGGCD>=FCF:FDFECFG7@9<FC*:<>55/)99E>B?F50*2>7C646@F@)6?2>4-9-)26;085:)(<+27(*25:))79?B7)--)-5016::97)?742(5()/0((((,((((-(()1085646))
@M02542:52:000000000-J9N43:1:1101:11667:6476 1:N:0:GTGAAA
GTAGTCCACGCCCTAAACGATGTCAACTGGTTGTTGGGTCTTCACTGACTCAGTAACGAAGCTAACGCGTGAAGTTGACCGCCTGGGGAGTACGGCCGCAAGGTTGAAACTCAAAGGAATTGACGGGGACCCGCACAAGCGGTGGATGATGTGGTTTAATTCGATGCAACGCGAAAAACCTTACCCACCTTTGACATGTACGGAATCCTTTAGAGATAGAGGAGTGCTCGAAAGAGAGCCGTAACACAGGTGCTGCATGGCTGTCGTCAGCTCG
+
GGGGGGGGGGGGGGGFGGFEGGGGEFGGGGGGGGGGGGGGGGGGGGGGGGGFGGGGGGECGGGFGGGGGGGGGGGGGGGGGGGGGGGGGGGGGGGGGGGGGGFFGG8FGGGGGGGGGGGGGGGGGGEGGGGGGGGCFGGGGGGGGGGGGGGGGGGGGGGGGGGGGGGGGFEGEGGGGGGGGFGGGGGGGGGGFGGGFFGFGFGGGDGFGGGGGGGGG@E79=GGGCCGGDFFGGGFFGGFF>G<DFCF>GG0?F2)(-)3CD*89-4?F?BF?5
@M02542:52:000000000-J9N43:1:1101:12453:6504 2:N:0:GTGAAA
GTAGTCCACGCCGTAAACGATGTCTACTAGCTGTTCGTGGTCTTGTACTGTGAGTAGCGCAGCTAACGCACTAAGTAGACCGCCTGGGGAGTACGGTCGCAAGATTAAAACTCAAATGAATTGACGGGGGCCCGCACAAGCGGTGGAGCATGTGGTTTAATTCGACGCAACGCGAAGAACCTTACCTACTCTTGACATCTAGCGAAGATTGTAGAGATACGATTGTGCCTTCGGGAACGCTAAGACAGGTGCTGCATGGCTGTCTTCAGCTCGG
+
GG7@FG<FGGGGGGGFGGGGGFGGGGGGGGGGGGGFFFGFFCFGFGGGGFFDAFFGGGDECBFG99EFGGGDE8=FGA9FGCCCFDFGGFFGGCEFEECC@CEGGG,AF==>FFDAGGGFFF8;DCGGGGGGGGGGEGF=FDCCGD*=C=C?CFGGFCCFF99C?*/C>3*:<D>B5>FFF:*:DGGBG*/*98FF9<=:FB<3).5?FD?9F<<=6*2<655)-6>C6628:399((-*98DD>2,?:AF44<2(6:73264)*294*0*07)
@M02542:52:000000000-J9N43:1:1101:27726:6534 2:N:0:GTGAAA
GTAGTCCACGCCGTAAACGATGTCTACTAGCTGTTCGTGGTCTTGTACTGTGAGTAGCGCAGCTAACGCACTAAGTAGACCGCCTGGGGAGTACGGTCGCAAGATTAAAACTCAAATGAATTGACGGGGGCCCGCACAAGCGGTGGAGCATGTGGTTTAATTCGACGCAACGCGAAGAACCTTACCTACTCTCGCCATCTAGCGAAGGTTGTAGAGATAAGATTGTTCCTTCGGGAACGCTAAGACAGGTGCTGCATGGCCGTCGTCGGCCCGG
+
GGGGGGGGGGGDGGCFGGCEGGGCCFGFGGGGGCGGGGGGEGGGGGGGFGGGGGGGGGGGGGGGGFGCFGGGFFCFGDGGDGGGGGDFGGGGGGGEGGGEGGGGFFGFFEGGGGGGGGGGFGGGFGGGDGGG7CEGEGGGGGG>:DC5EGDFBC?FGGG?FFGE7DGCB=:CB)4>>EFFFBFF*4E679:?F6)5:??:BBA>>:7*/:(4CCGFBCD)5=BB72):<AAF15990((99:36>BFF<D6;2)4?)),,3((,1C)))..)8)
@M02542:52:000000000-J9N43:1:1101:13825:6567 2:N:0:GTGAAA
GTAGTCCACGCCGTAAACGATGTCAACTAGCCGTTGGGTTCCTTGAGAACTTAGTGGCGCAGCTAACGCATTAAGTTGACCGCCTGGGGAGTACGGCCGCAAGGTTAAAACTCAAATGAATTGACGGGGGCCCGCACAAGCGGTGGAGCATGTGGTTTAATTCGAAGCAACGCGAAGAACCTTACCTGGCCTTGACATTCTGAGAACTTTCCCGAGGAGGGTTTGTGCCTTCGGGGACTCAGACACAGGTTCTGCATGGCTTGCGTGAGCTCGG
+
GGGGGGGGGGGGGCEEGGGGGGGG9FGGGEFGFGGGGGE7F@CDGGG?FGGG9FGFE@FG7+FFDFGEGGGGGGGCF9FFEEEGGGGGGGGGGGGGGGDE7FG7C=FEF;DFG9FGGGFGDGGGGGGGGG8C@EGGGGF,;EE8CCBCEC6CCDGG=CCGFGG=:5A3AFGG@5;ED@FFFFFGGF7*7>;67)*<4:*./))21*098C><+**.()1((00)-.(26)-,459(4((0*,**(.,74)**).-))600(,((1)))))1)0)
@M02542:52:000000000-J9N43:1:1101:8772:6573 2:N:0:GTGAAA
GTAGTCCACGCCCTAAACGATGTCAACTGGTTGTTGGGTCTCTTCTGACTCAGTAACGAAGCTAACGCGTGAAGTTGACCGCCTGGGGAGTACGGCCGCAAGGTTGAAACTCAAAGGAATTGACGGGGACCCGCACAAGCGGTGGATGATGTGGTTTAATTCGATGCAACGCGAAAAACCTTACCCACCTTGGACATGTACGGAAGTTGCAAGAGATGGCTTCGTGCCCGAAAGAGAGCCGTAACCAAGGTGCTGCATGGCTGGCGTCAGCTCG
+
GGFCGGGGGGGGGGFFGGGGGGGG9FGGGGGGGGGGFEGG@FFGGGGGGFGGGGGGGGEGGGGGGGGDGGGGGGGGFGGGGGGGGGGGGGGGGGGGGGGGGGGGGGGGFGGFEGGGGGGGGGGGGGGGGG>CCEECCFFGGDC8BCCFG::BCD>BFGGFFGGFEFGGFACGFCBFFFDDFFBCCFGAGF@*/4?FB7F>??FCEBFGFG)40;C540977FF)8(-*3((9>38:?68FD?<D<5)03(=))-250:)4<0((*/))0)<F4)
@M02542:52:000000000-J9N43:1:1101:19443:6586 2:N:0:GTGAAA
GTAGTCCACGCCGTAAACGATGTCTACTAGCTGTTCGTGTCCTTGTGATGTGAGTAGCGCAGCTAACGCACTAAGTAGACCGCCTGGGGAGTACGGTCGCAAGATTAAAACTCAAATGAATTGACGGGGGCCCGCACAAGCGGTGGAGCATGTGGTTTAATTCGACGCAACGCGAAGAACCTTACCTACTCTTGACATCTACGGAAGACTGCAGAGATGCGGTTTTGCCTTCGGGAACCGTAAGGCAGGTCCTGCATGGCTGTCGTCTGCTCGG
+
GGEGGGGGGGGGGE,BFGGGGFGGGGGGGGGGGGGGGGGFGGGFGGGGGGGGGGFGGGDGGEFGGGGGGGGGGGFFGGGGGGGGFGGGGGGGGGGGGGGGGEGGGGGGGGGGGGFGGGFGCF8DFGEDGGGGGGGDGDDFGGGGGGFFGGGGGFFCCCFCAFCFFDDD)5>D:D9>DDFFFFFGGGGFF66@FFFF9)*.941D>B>CFC?<C<C;3C*91>EF(32682<72>>9B66951C9)3(02()0-.4()).(((,,/10)07/7))
@M02542:52:000000000-J9N43:1:1101:11311:6590 2:N:0:GTGAAA
GTAGTCCACGCCGTAAACGATGTCTACTAGCTGTTCGTGTCCTTGTGATGTGAGTAGCGCAGCTAACGCACTAAGTAGACCGCCTGGGGAGTACGGTCGCAAGATTAAAACTCAAATGAATTGACGGGGGCCCGCACAAGCGGTGGAGCATGTGGTTTAATTCGACGCAACGCGAAGAACCTTACCTACTCTTGACATCTACGGAAGACTGCAGAGATGCGGTTGTGCCTTCGGGAACCGTAAGACCGGTGCTGCATGGCTGTCGTGAGCTCGG
+
GGCFGGFGFGGGGGGFGGGGGGGGGGGGGGGGGGGGGGGGGGGGGGGGGGGGGGGGGGEEFGGGGFGGGGDGGGGGGFGGFGGGGGGGGGGGGGGGGGGGGGG<FFFBA3EFGG89FGGFGFGGGG>FGGGGGEEGGGGDGGGGGG>FGCFFGFFFGFGGA<AFFGGGFFGC>39<B>FFFB?GGGGFGF@FFF=?-:FAFDF3>D>6?FFFGEC5077),7>53(,:9<<8:)99(4:D<199<?..9>)))-8?A)(1.(4437)0))*07)
@M02542:52:000000000-J9N43:1:1101:21107:6602 1:N:0:GTGAAA
GTAGTCCACGCCGTAAACGATGTCTACTAGCTGTTCGTGTCCTTGTGATGTGAGTAGCGCAGCTAACGCACTAAGTAGACCGCCTGGGGAGTACGGTCGCAAGGTTAAAACTCAAATGAATTGACGGGGGCCCGCACAAGCGGTGGAGCATGTGGTTTAATTCGACGCAACGCGAAGAACCTTACCTACTCTTGACATCTACGGAAGACTGCAGAGATGCGGTTGTGCCTTCGGGAACCGTAAGACAGGTGCTGCATGGCTGTCGTCAGCTCGG
+
GG9FGGGGGGGGGGFFGGGGGGGGGGGGGGGGGGGGGGGGGGGGGGGGGGGGGGGGGGGGGGGGGGGGGGGGGGGGGGGGGGGGGGGGGGGGGGGGGGGGGGGGGGGGGGGGGGGGGGGGGGGGGGGGGGGGGGGGGGGGGGGGGGGGGGGGGGGGGGGGGGGGGGGGGGGGGGGGGGGFGGGGGGGGGGGGGGGGGGGGGFGGCDGGGGGGGGGGGGGGGGGGGGGGGGFFGGGFFGGGFFGFFFGGFGF>FFFBAFFFGGGFGFFFFFFFF)
@M02542:52:000000000-J9N43:1:1101:20427:6621 2:N:0:GTGAAA
GTAGTCCACGCCCTAAACGATGTCAACTGGTTGTTGGGTCTTCACTGACTCAGTAACGAAGCTAACGCGTGAAGTTGACCGCCTGGGGAGTACGGCCGCAAGGTTGAAACTCAAAGGAATTGACGGGGACCCGCACAAGCGGTGGATGATGTGGTTTAATTCGATGCAACGCGAAAAACCTTACCCACCTTTGACATGTACGGAATCCTTTAGAGATAGAGGAGTGCCCGAAAGAGAGCCGTAACACAGGTGCTGCATGGCTGTCGTCAGCTCG
+
GGGGGGGGGGGGEG,@FGGGGGGG,FGGFGEGGGGFG7FF8EE9,FGG8,BBFF9EE@@7:C<CE<=FCC7=FFGGAEAFEBFCFGGG7+@<E:F:7>++FCGDG,DGGA=3:DGFFFG@F@AEDGGGD>CGC:@8*F8@5B14C*2=6:EGGF:CFCGGF9;7:CE8AF*7.86DDA)=5==<FFGBGFFFFFFBA<=2*29>@5?@6F))0029)*:)65758?B*4:>(2::0:<B7C-17<BF4809),)4)()-((.,(*18>5)64))
@M02542:52:000000000-J9N43:1:1101:7395:6622 2:N:0:GTGAAA
GTAGTCCACGCCGTAAACGATGTCTACTAGCTGTTCGTGGTCTTGTACTGTGAGTAGCGCAGCTAACGCACTAAGTAGACCGCCTGGGGAGTACGGTCGCAAGATTAAAACTCAAATGAATTGACGGGGGCCCGCACAAGCGGTGGAGCATGTGGTTTAATTCGACGCAACGCGAAGAACCTTACCTACTCTTGACATCTACAGAAGACTGCAGCGATGCGTTTGTGCCTTCGGGAACTTCAAGACCGGTGCTGCATGGCTGTCGTCAGCGCGT
+
GGGGGGGGGDEGGGBCFGGGGGGGGGGGGGGGGGGGGGGGGGGGGGGGGGGGGGGGGGGGEEEGGFGGGGGGFGGGGAFGGGGGGGGGFGGGGGGGGGGGGGGGGGGGGGGGGFGGGGGFCFGGGEEGGGGEGGGEEGGGGGG>C>FGGGDGGGGGGGCECC;CC4=DFFGDBD;D>>6>FFFCDFG?D47@?AFF<>6.945CB69+<7:?GG+.(17<9)8:?:074<DD:50070)**.:*4<(7390)542,6),441327*03>?)57)
@M02542:52:000000000-J9N43:1:1101:15176:6622 2:N:0:GTGAAA
GTAGTCCACGCCGTAAACGATGTCTACTAGCTGTTCGTGGTCTTGTACTGTGAGTAGCGCAGCTAACGCACTAAGTAGACCGCCTGGGGAGTGCGGTCGCAAGATTAAAACTCAAATGAATTGACGGGGGCCCGCACAAGCGGTGGAGCATGTGGTTTAATTCGACGCAACGCGAAGAACCTTACCTACTCTTGACATCTACAGAAGACTGCAGAGATGCGGTTGTGCCTTCGGGAACTGTAAGACAGGTTCTGCATGGCTGTCGTCAGCTCGG
+
GGGGGGGGGGGGGGFGGGGGGFGGGGGGGGGGGGGGGGGGGGGGGGGGGGGGGGGGGGGGGGGGGGGGGDGGGGGGGGGGGGGGGGGGGGGG8EGGGGGGGGGGGGGGGGGGGGGGGGGGGGGGGGGGGGGGGGGGGGGFGGGEGGCGGGGGGGGGGGGGFC7CGGEDFEGGFG95B>FFF?FFGGFFGFFFF<?4-69:@<29BFFGFF?:GE@FBGCAFFBDFB0>AA2<:EB99:)7C9GGFFFF<3*72)-44644:B?3**0).)*08)
@M02542:52:000000000-J9N43:1:1101:8927:6635 2:N:0:GTGAAA
GTAGTCCACGCCGTAAACGATGTCTACTAGCTGTTCGTGTCCTTGTGATGTGAGTAGCGCAGCTAACGCACTAAGTAGACCGCCTGGGGAGTACGGTCGCAAGATTAAAACTCAAATGAATTGACGGGGGCCCGCACAAGCGGTGGAGCATGTGGTTTAATTCGACGCAACGCGAAGAACCTTACCTACTCTTGACATCTACGGAAGACTGCAGAGATTCGGTTGTGCCTTCGGGAACCGTAAGACAGGTTCTGCATGGGCTTCGTCAGTCGGG
+
GGGDFGFCECGFG7CC8CBCFCFFEFFGGG?,EGEF7@6FFFGGGGGFG9EA9EEFGGEGGEDGGGGGGGGGGGGG<FFFGGECEGFCFGEGGFGDGGGGGGD8FFGG9?EFFAF9?ECCFA?CFEEFEDCCEGE@8CGGCG>*44>74?FG7@CFFDF789>5CC5)>B=C><;BFD?>FBFGGGF8F?@76349<26)64:7)));5*4(@+<;7F*58:>@>?6>>))48>01(:499(*142,.33*1).)6<2(((((,1955:/*)))
@M02542:52:000000000-J9N43:1:1101:23324:6645 2:N:0:GTGAAA
GTAGTCCACGCCGTAAACGATGTCTACTAGCTGTTCGTGGTCTTGTACTGTGAGTAGCGCAGCTAACGCACTAAGTAGACCGCCTGGGGAGTACGGTCGCAAGATTAAAACTCAAATGAATTGACGGGGGCCCGCACAAGCGGTGGAGCATGTGGTTTAATTCGACGCAACGCGAAGAACCTTACCTACTCTTGACATCTACAGAAGACTGCAGAGATGCGGGTGTGCCTTCGGGAACTGTAAGACCGGTGCTGCATGGCTGTCGTAGGCCCGG
+
GGGGGGGGGGGGGGG@CEFFGGGGGGGGGGGGGGGGGGGGGGGGGGCAC@FGFGGGGGEGGGGGGGGGGGGGGGGGGGGGGGGGGGGGGGGGGGGGGGGGGEEAFFGGGGGGGGGGGGGGGGGGFGGGGGGEEGGGGGGGGECEGC>FGGGGGGGGGGGGF@FCFDCCADGGFG937)9@@1?GFCC=4*7==)9?<A?-944<F@FFFGF?FACF?::4(7)8011FFF).15>1>?04:6:*4),032.039?06446((,)**))./)05)
@M02542:52:000000000-J9N43:1:1101:20647:6661 2:N:0:GTGAAA
GTAGTCCACGCCGTAAACGATGTCTACTAGCTGTTCGTGGTCTTGTACTGTGAGTAGCGCAGCTAACGCACTAAGTAGACCGCCTGGGGAGTACGGTCGCAAGATTAAAACTCAAATGAATTGACGGGGGCCCGCACAAGCGGTGGAGCATGTGGTTTAATTCGACGCAACGCGAAGAACCTTACCTACTCTTGACATCTACAGAAGACTGCAGAGATGCGGTTGTGCCTTCGGGAACTGTAAGACAGGTGCTGCAGGGCTGTCGGCAGCCCGG
+
GGGGGGGGGGGGGG,BFGGGGGGGGGGGGGGGGGGGGGGGGGGGGGGGGGGGGGGGGGGGGGGGCFGGGGGGGGGGGGGGGGGGGGGGGGGGFGGGGGGGGGGGGGGGGGGGGGGGGGGGGGGGGGCFGGGGGGGGGGGFGGEGDDFFGGGGGGGFFGGGFGGGGDEDFFEGFG>FFEFFFFFFGGGFGFFFFF*9AA@BBA<7@F:EFGFFGG953>FAFB>>216F94<2:EFFFBBGDAG:2<74(3/))623(((-1::79)<73)))0)
@M02542:52:000000000-J9N43:1:1101:15580:6661 2:N:0:GTGAAA
GTAGTCCACGCCGTAAACGATGTCAACTAGCCGTTGGGTTCCTTGAGAACTTAGTGGCGCAGCTAACGCATTAAGTTGACCGCCTGGGGAGTACGGCCGCAAGGTTAAAACTCAAATGAATTGACGGGGGCCCGCACAAGCGGTGGAGCATGTGGTTTAATTCGAAGCAACGCGAAGAACCTTACCTGGCCTTGACATGCTGAGAACTTTCCAGAGATGGATTGGTGCCTTCGGGAACTCAGACACAGGTTCCGCATGGGTTTCGGCAGCTCGG
+
GGEGGGGGGGGGGGGGGGGGGFGGGGGGGGGGGGGGGGGGGGGFGGGGGGGGGGGGGGGGGGGGGGGGGGGGGGGGGGGGGGGGGGGGGGGGGGGGGGGGGGGGGGGGGGGGGGGGFEFEGGGGGGGGGGGDGGGEGGGGGGDEGG8EGGC?CFGGGGDFFGGGFGGGFFGGFGFBFFFFFFFFGGGFGFFF?BFFFFF>FDAC@?FGFGFBGGC>:FC7:445:--::4).-<;061)00)*9<:1>:5*6,42,--4(.((.1)07:))0))
@M02542:52:000000000-J9N43:1:1101:8598:6662 1:N:0:GTGAAA
GTAGTCCACGCCGTAAACGATGTCTACTAGCTGTTCGTGTCCTTGTGATGTGAGTAGCGCAGCTAACGCACTAAGTAGACCGCCTGGGGAGTACGGTCGCAAGATTAAAACTCAAATGAATTGACGGGGTCCCGCACAAGCGGTGGAGCATGTGGTTTAATTCGACGCAACGCGAAGAACCTTACCTACTCTTGACATCTACGGAAGACTGCAGAGATGCGGTTGTGCCTTCGGGAACCGTAAGACAGGTGCTACATGGCTGTCGTCAGCTCGG
+
@FECCEEEGCGGECCFFGEGGFG9FAECCCF9EEFFGFGFGGEFGFFGFGGGFFGGFC@B7F@EDFFC@CEGGGEEFEFGG@FGGD@<@FF=EFDEGC@FFFFEFGAFGGGGFFGGFGDCFG@9FFGGC+@FGDCFEECBF@EG:F<::<CFCFFFFFEFGFGGF@CGGEG**B7:CEGGGFEFDFG+AFFGG<EE99FGFFG58C:FGF6CG??@CFCG*/;EG5C+:FA4CGCBBGGD>57,7265):*)6)68B916C*20*-4(3>475)
@M02542:52:000000000-J9N43:1:1101:16702:6663 2:N:0:GTGAAA
GTAGTCCACGCCGTAAACGATGGATACTAGCTGTTGGGGGCAACTTCAGTGGCTAAGCGAAAGTGATAAGTATCCCACCTGGGGAGTACGTTCGCAAGAATGAAACTCAAAGGAATTGACGGGGGCCCGCACAAGCGGTGGAGCATGTGGTTTAATTCGATGATACGCGAGGAACCTTACCAAGGCTTAAATGTAGATTGACAGGTTTGGAAACAGACTTTTCTTCGGACAATTTACAAGGTGCTGCATGGTTGTCGTCAGCTCGTGCCGTG
+
GGGGGGGGGGGGGG7FGGGGGGGGGGGGGGGGGGGGGGGGGGGGGGGGGGGGGGGGGGGGGGGGGGGGGGGGGGGGGFEFGGGGFGGGGGGGGGGGGGGGGGGGGGFFGGAGGGGGGGGGGGGGGGEEGGGGGGGGGGEGGCFGGGGGFFGGGFCGGGG7FFGGFGFGBDGGFGFFFFFFFFFFGGF?F4=?FFFF9AF?4<BGFBFGFGFFGDF??5<<FFFFFB?G?>>FFFFF2:<F<?6472)99A>4::?<2:?F624,*9)<))0.
@M02542:52:000000000-J9N43:1:1101:24207:6669 1:N:0:GTGAAA
GTAGTCCACGCCGTAAACGATGGATACTAGCTGTTGGGGGCAACTTCAGTGGCTAAGCGAAAGTGATAAGTATCCCACCTGGGGAGTACGTTCGCAAGAATGAAACTCAAAGGAATTGACGGGGGCCCGCACAAGCGGTGGAGCATGTGGTTTAATTCGATGATACGCGAGGAACCTTACCAAGGCTTAAATGTAGATTGACAGGTTTGGAAACAGACTTTTCTTCGGACAATTTACAAGGTGCTGCATGGTTGTCGTCAGCTCGTGCCGTG
+
GGGGGGGGGGGGGGGGF@FEGFFFGGGGGGGGGEFGGEGGGGGGDGGGFFFGGGGFGGGGEEGGGGGGFEGGGGFFFFDDFDFEBFGGGGGGFGGGGGGFGGGFGGGGGFEFG<FFGGCFGDFDEGCECGGGGGGGGGFEE:FCEFFFCFFGCGGGGCFFCFG;FCC5CEGE:CF7CGGF8:7CFFGGGGFGGGGDFGFFGFEE=DE7CGGEGEG?FGGGGFGC@GFC7D;FFCC?6<:4>6<?FDFGFCGAFF6<?:6<DG=?D>FB?F:5
@M02542:52:000000000-J9N43:1:1101:14678:6672 2:N:0:GTGAAA
GTAGTCCACGCCGTAAACGATGTCTACTAGCTGTTCGTGGTCTTGTACTGTGAGTAGCGCAGCTAACGCACTAAGTAGACCGCCTGGGGAGTACGGTCGCAAGATTAAAACTCAAATGAATTGACGGGGGCCCGCACAAGCGGTGGAGCATGTGGTTTAATTCGACGCAACGCGAAGAACCTTACCTACTCTTGACATCTACAGAAGACTGCAGAGATGCGGTTGTGCCTTCGGGAACTGTAAGACAGGTGCTGCATGGCTGTCGTCAGCTCGG
+
GGDGGGGGGGGGGGFGGGGGGGGGGGGGGGGGGGGGGGGGGGGGGGGGGGGGGGGGGGGGGGGGGGGGGGGGGGGGGGGGGGGGGGGGGEDGGGGGGGGGGGGFGGGGGGGGGGGGGGGGGGGGGGGGGGGEGGGGGGGGFGGCGGFGGGGGGG9CFGGGFGFFCDEDFFG3@C6@>@4:>BFGG4<@C64=FAFFFF64=<46=?6FFGFFG+352CCA>38@6867)6:?<D14042*:2C>A>(<:>)62<2(-)31((.5<9.)0/6).)
@M02542:52:000000000-J9N43:1:1101:23194:6674 2:N:0:GTGAAA
GTAGTCCACGCCGTAAACGATGTCTACTAGCTGTTCGTGTCCTTGTGATGTGAGTAGCGCAGCTAACGCACTAAGTAGACCGCCTGGGGAGTACGGTCGCAAGATTAAAACTCAAATGAATTGACGGGGGCCCGCACAAGCGGTGGAGCATGTGGTTTAATTCGACGCAACGCGAAGAACCTTACCTACTCTTGACATCTACGGAAGACTGCAGAGATGCGGTTGTGCCTTCGGGAACCGTAAGACAGGTGCTGCATGGCTTTCGTCAGCTTGG
+
GGGGGGFFGGDCFFC@CC:CFGGFCFGGCFFGGDFEGGFGGGGGGGFFFFGGGGGGGGGGFGGFGFGGGGEFGGGEAADGFEGGGGGGGGGGGGGGGGGGGGGG9FGDFGFG9EFGFGGGFGFFF>CGG7:8*>CEGEFFFGDCGG>C8C6FFFFCCGFDFFE5:55CBBE<8D9>5;FFF?FDGCCFC9?@?)76)41-9:?DE37F@DF(+0+7:FF<>D:)(-8>)69<B)303:4C56C5<?>FBA)0..,89A??..,)990)0)**0)
@M02542:52:000000000-J9N43:1:1101:27674:6674 1:N:0:GTGAAA
GTAGTCCACGCCGTAAACGATGTCTACTAGCTGTTCGTGGTCTTGTACTGTGAGTAGCGCAGCTAACGCACTAAGTAGACCGCCTGGGGAGTACGGTCGCAAGATTAAAACTCAAATGAATTGACGGGGGCCCGCACAAGCGGTGGAGCATGTGGTTTAATTCGACGCAACGCGAAGAACCTTACCTACTCTTGACATCTACAGAAGACTGCAGAGATGCGGTTGTGCCTTCGGGAACTGTAAGACAGGTGCTGCATGGCTGTCGTCAGCTCGG
+
GG@FFGGGGGGGGGGGGGGGGGGGGGGGGGGGGGGGGG7FGGGGGGGGGFGGGGGGGGGGGGGGGGGGGGGGGGGGGGGGGGGGGFGFGEGGFGGGGGGGGGGGGGGGGFGGGGGGGGGGGGGGGGGGCFGFEGDGGGGGGGGGEGGGGGGGGGGGGGGFGGGGGDGGGGGGGGGGGGGGGGGGGGGEGFGGGGGGGGGGGFGFGDFGGGGGGFGGGFCFCEEGEGDGFGAFGGGFFGGGFFGFFFGGFF4:F<?FF<?B<39FF:<3(5:9B)
@M02542:52:000000000-J9N43:1:1101:26405:6675 1:N:0:GTGAAA
GTAGTCCACGCCCTAAACGATGTCAACTGGTTGTCGGGCCTTCATTGGCTTGGTAACGTAGCTAACGCGTGAAGTTGACCGCCTGGGGAGTACGGTCGCAAGATTAAAACTCAAAGGAATTGACGGGGACCCGCACAAGCGGTGGATGATGTGGATTAATTCGATGCAACGCGAAAAACCTTACCTACCCTTGACATGTATGGAACCCTGCCGAGAGGTGGGGGTGCCCGAAAGGGAGCCATAACACAGGTGCTGCATGGCTGTCGTCAGCTCG
+
GGGGGGGGGGGGGGGGGCGGGGGGGGGGGGGGGGGGGGGGGGGGGGGGGGGGGGGGGGGGGGGGGGGGGGGGGGGGGGGGGGGGGGGGGGGGGGGGGGGGGGGGGGGGGGGGGFFFEGGGGGGGGGGGGGGGGGGGGGGGGGFGGGGGGGGGGGGGGGGGGGFEGGGGGGGGGGG@EFGGGGGGGGGGGGGGGGGGGGGGGFGGGFGDFFGGGDGEEGGFGGGGGGGGFG>>7ED;FGCDFFGFFFGGFGGFFBFFFFFFGGGFGF?08?BBF:
@M02542:52:000000000-J9N43:1:1101:7998:6677 2:N:0:GTGAAA
GTAGTCCACGCCGTAAACGATGTCTACTAGCTGTTCGTGGTCTTGTACTGTGAGTAGCGCAGCTAACGCACTAAGTAGACCGCCTGGGGAGTACGGTCGCAAGATTAAAACTCAAATGAATTGACGGGGGCCCGCACAAGCGGTGGAGCATGTGGTTTAATTCGACGCAACGCGAAGAACCTTACCTACTCTTGACATCTAGCGAAGATTGTAGAGATACGATTGTGCCTTCGGGAACGCTCAGTCAGGTGCGGCAGTGCCGTCGGCAGCCCGG
+
FGG:FGGGGGGDCFGGGFGGG8EFGFGGGGCFFGFFCGDCFGGGGG<FEFGGCFCCAFGG7CEGGGGEGCGGG=,CE,EFDGGEGF=FE:F@,CB@FCCEGGEFD9F9BEDEFD@=?D,,73=;=@>FECEC:EGGDF::CCEE*9==FEFFFFFCEFGFFCFG?DGGA>5C>76::B<@F?=>4>C4C*97/8*9<)9)/)5))00*/746@+<7)2;-3)05<)):A<2,47969?:*5(1*).4*3-)9-(21((444686/)0))))07)
@M02542:52:000000000-J9N43:1:1101:6238:6681 2:N:0:GTGAAA
GTAGTCCACGCCGTAAACGATGTCTACTAGCTGTTCGTGGTCTTGTACTGTGAGTAGCGCAGCTGACGCACTAAGTAGACCGCCTGGGGAGTACGGTCGCAAGATTAAAACTCAAATGAATTGACGGGGGCCCGCACAAGCGGTGGAGCATGCGGTTTAATTCGACGCAACGCGAAGAACCTTACCTCCTCCTGACATCTACAGAAGACTGCAGAGTTGCGGTTGTGCCTTCGGGAACTGTAAGACAGGTTCTGCATGGCTGTCGTCCGCTCGG
+
GGGEFGGGGGGF@CFGGGECGDEEAFGGGGFGGGGEEGGGGEEEGFCFGFFFGGFGGGGG>CGGGGGGG7:BFFFGGDGGFGDEGEGGGDDFFFEGGEEEGGGGGGFG<FDEGFF,CEFFGDAA?@CECCEEE>EGGG>FGCE>8DGGGGGFCEG*?CCCFGGF?DGG85:5:C@DB3?@FFFFD*0*9)))05/;<4?BFD27B))<57):+0+0)*26;@DD9<17<A>>?3906?)0?<CF))4?:>*6))))65?6((4)*/00))))))
@M02542:52:000000000-J9N43:1:1101:22962:6684 2:N:0:GTGAAA
GTAGTCCACGCCGTAAACGATGTCTACTAGCTGTTCGTGGTCTTGTACTGTGAGTAGCGCAGCTAACGCACTAAGTAGACCGCCTGGGGAGTACGGTCGCAAGATTAAAACTCAAATGAATTGACGGGGGCCCGCACAAGCGGTGGAGCATGTGGTTTAATTCGACGCAACGCGAAGAACCTTACCTACTCTTGACATCTACAGAAGACTGCAGAGATGCGGTTGTGCCTTCGGGAACTGTAAGACCGGTGCTGCATGGCCGGCGTCCGCCCGG
+
GGGGGGGGGGGGGGFEDFFGGGGGGGGGGGGGGGGGGGGGGGGGGGEFGGGGGGGGGGGEEEGGCGGGGGGGGGGGGGGGGGGGGGGGGDGGGGG@DEGGGGGFGGGGGGGGGGGGGDFDGGFEFGDEGGGEGGGGGGCFGGDBECFCFGCFGFGGGGGGFGGGGGGGFFGC>C>FFFFF416DFFEFGFFFFBFFA<FA64<>?:FFFD7?GF?FBC*27)0714(><44415132::CFAF><B(033)0)4426<:1(((,9/<)0)).0)
@M02542:52:000000000-J9N43:1:1101:16679:6695 2:N:0:GTGAAA
GTAGTCCATGCCGTCAACGATGAGTGTTCGCCCTTGGTCTACGCGGATCAGGGGCCCAGCTAACGCGTGAAACACTCCGCCTGGGGAGTACGGTCGCAAGACCGAAACTCAAATGAATTGACGGGGGCCCGCACAAGCGGTGGAGCATGTGGTTTAATTCGACGCAACGCGAAGAACCTTACCTACTCTTGACATCTACAGAAGACTGCAGAAATGCGGTTGTTCCTTCGGGAGCTGTAAGACAGGTACGTCATGGCTTGCGTCGGCACGTGTG
+
GGGGGGGGGGGFGG7CGGFGGFGGEGGGGGGGGGGGGGGGGGGGGGDGGGGGGGGGGGDCGGGGGGGGGGGGGGGGGGGGGGGGGGEGGGG@EGGGGGGFFFGGCGEGGGGGGGGFG9;BGGGGDE>FGE5>EGEGFF8EGGDEGG>EC:CF=FGDCB7:57:*2/>D35*9B<?F:)5==:F*0*+0:F4*6)174)*)).,*/)1<@7(.++3*.9C6387).<4C>BBF9B9(5:4>?.*24:<4)-))(,).,,,-(,(()1)))0))))
@M02542:52:000000000-J9N43:1:1101:16933:6702 2:N:0:GTGAAA
GTAGTCCACGCCGTAAACGATGTCTACTAGCTGTTCGTGGTCTTGTACTGTGAGTAGCGCAGCTAACGCACTAAGTAGACCGCCTGGGGAGTACGGTCGCAAGATTAAAACTCAAATGAATTGACGGGGGCCCGCACAAGCGGTGGAGCATGTGGTTTAATTCGACGCAACGCGAAGAACCTTACCTACTCTTGACATCTACAGAAGACTGCAGAGATGCGGTTGTGCCTTCGGGAACTGTAAACCAGGTGCTGCATGGCTGTCGTCCGCCCGG
+
GGGGGGFGGGGGGG:FGGGGGFGGGGGGGGGGGGGGGGGGGGGGGGGGGGGGFGGGGGGGGGGGGGGGGGGGGGGGGFGGGGGE7DFGC@CGCFGGGGGGGDGGFGGGGGGGGGGGCFGGGGGCDEGGGGGEGGGGGGGGGGGGGGGGGG?FGGGBEFGF@FFFGGGDBA=DED9BEFFFFBBFGFCFG=97@<F@<<=<FD)09)6C5*.1@CFF02:<9>B>913>9>9)()2-(-4DGFF*)48F::)/)6.26).((-(5**)07:)5>3
@M02542:52:000000000-J9N43:1:1101:9933:6705 2:N:0:GTGAAA
GTAGTCCACGCCGTAAACGATGTCTACTAGCTGTTCGTGGTCTTGTACTGTGAGTAGCGCAGCTAACGCACTAAGTAGGCCGCCTGGGGAGTACGGTCGCAAGATTAAAACTCAAATGAATTGACGGGGGCCCGCACAAGCGGTGGAGCATGTGGTTTAATTCGACGCAACGCGAAGAACCTTACCTACTCTTGACATCTACAGAAGACTGCAGAGCTGCGGTTGTGCATTCGGGAACTGTAAGACAGGTGCCGAGTGGCTGTCTTCAGCTCGG
+
GGGGGGGFGGG?@FFFFGGGGDFGFGGGGGCGGCFEFGC@FFGFGGGGGGG@FFFGFF7:+@FGGFG@7:FBF8<FFGCFFEG@FG@FBEGGGDGGFEGGEFGDGAFGG;FCFGF9CF;FGF=,=CCCEFEEGGE:8>FGGGGGED:7CCEGCDGGGGD@AFFEFD*95A:C5<>)7>FF)8=CD497CFF49A?F<27>F)67B)6E:C>B?ECF(*2,438>B?FF)54<97((487CC<GG224)-4))(((,-280(-.)*21096*9@3
@M02542:52:000000000-J9N43:1:1101:23209:6716 2:N:0:GTGAAA
GTAGTCCACGCCGTAAACGATGTCTACTAGCTGTTCGTGGTCTTGTACTGTGAGTAGCGCAGCTAACGCACTAAGTAGACCGCCTGGGGAGTACGGTCGCAAGATTAAAACTCAAATGGATTGACGGGGGCCCGCACAAGCGGTGGAGCATGTGGTTTAATTCGACGCAACGCGAAGAACCTTACCTACTCTTGACATCTAGCGAAGATTGTAGAGATACGATTGTGCCTTCGGGAACGCTAAGACAGGTGCTGCATGGCTGTCGTCCGCTCGG
+
GGGGGGGGGGDGGGG@CCBFGGGGGGGGGGGGGGGGGGGGGGGGGGC@<EFGGGGGGGGGGGGGGGGGGGGEGGFGGGGGGCFCCDFGGDGGGG@FGGGGDGGFGGGGGGGGGGGFGGGGGGGGFEGGGGGDGGGGGGGGFGGGGGFGFGGGEGGGCCFFF7=EGGGGFFEDFD9EB3FFF7FGGGGFF?FFB2*?<99A74)9)8:=FG<4CC9BFGFF:38)4A<C2)6<?EFF9039>:DGFD07:>49))42))4(((.)*1)).)).8)
@M02542:52:000000000-J9N43:1:1101:26061:6717 1:N:0:GTGAAA
GTAGTCCACGCCCTAAACGATGTCAACTGGTTGTTGGGTCTTCACTGACTCAGTAACGAAGCTAACGCGTGAAGTTGACCGCCTGGGGAGTACGGCCGCAAGGTTGAAACTCAAAGGAATTGACGGGGACCCGCACAAGCGGTGGATGATGTGGTTTAATTCGATGCAACGCGAAAAACCTTACCCACCTTTGACATGTACGGAATCCTTTAGAGATAGAGGAGTGCTCGAAAGAGAGCCGTAACACAGGTGCTGCATGGCTGTCGTCAGCTCG
+
FFFGFGFGFGGGEEFGGGGGGGGFGGFGGGGDGEFGGEGGGGGGGGGGGDFGGGGFGGCCFGCFFDGGGGGGGGGGGGGGEEGGGGGGGGGGGE@F:FEGGGGFGGGGGGGFGGGFDEFFGDGGGGGGGG@EEGDGGG7FEFFEGGGGGCCGFG@FFGFDCBFFGGDCCBBFGGGEGCCGCFGGFGGG*CGG@EFGGGGGF>=EGFGGGGGGFGGGGGFF?=E5CFCFGG>FGGGF?GGGFFD3>AFGFGGF@DA7?BFFGGGFG<??:(587:
@M02542:52:000000000-J9N43:1:1101:5693:6720 2:N:0:GTGAAA
GTAGTCCACGCCCTAAACGATTTCAACTGGTTGTTGGGTCTTCACTGACTCAGTAACGAAGCCAACGCGTGAAGTTGACCGCCTGGGGAGTACGGCCGCAAGGTTGAAACTCAAAGGAATTGACGGGGACCCGCACAAGCGGTGGATGATGTGGTTTAATTCGATGCAACGCGAAAAACCTTACCCACCTTTGAAATGTACGGAATCCTTTAGGACTTGAGGAGTGCCCGAACGAGCGCCGGACAACAGGTGCTGCTGGGCTGTCGCCAGCTCC
+
GG,<FFFFC@EGGGD@FEC7@,C,C,,FE<CFCFGFGGGG?<9F<CC,6EFFGF9C@CF:@@,9?CBF=++4A<FGF9,CCBF+=F@E===?E7:64>4>C>C<F,A;C:DD,DF9D8D@B,=,=EDG:@:E@C**:C>F*BBBE7BF,2C,2=,=ECFG>;*,4=?*AF*))16>BF>B)7+6*;A)95)77)*/))0)044*.7*<9C5-0+0)(**))0)).(4*,3,,33(-(19)9()/((4>?<F4.49))).,8??36*0.))))/)
@M02542:52:000000000-J9N43:1:1101:12788:6729 1:N:0:GTGAAA
GTAGTCCACGCCGTAAACGATGTCTACTAGCTGTTCGTGGTCTTGTACTGTGAGTAGCGCAGCTAACGCACTAAGTAGACCGCCTGGGGAGTACGGTCGCAAGATTAAAACCCAAATGAATTGACGGGTGCCCGCACAAGCGGTGGAGCATGTGGTTTAATTCGACGCAACGCGAAGAACCTTACCTACTCTTGACATCTACAGAAGACTGCAGAGATGCGGTTGTGCCTTCGGGAACTGTAAGACAGGTGCTGCATGGCTGTCGTCAGCTCGG
+
GGGGGGGGGGGGGGBBFFGGGGGGGGGGGGGGGGGGGGGGGGGGGGGGGGGGGGGGGGGGGGGGGGGGGGGGGGGGGGGGGGGGGGGGGGGGGGGGGGGGGGGGGGGGGGGGGGGGGGGGGGGGGGGGGGGGGGGGGGGGGGGGGGGGGGGGGGGGGGGGGGGGGGGGGGGGGGGGGGGGGFGFGGGGGGGGGGGGGGGGGFGGGGGGGGGGGGFGGGEFGGGGGGGGGGFFGGGFFGGGFFGFF>EGFGDBFFB:>BFFGGGFGFFFFF99B)
@M02542:52:000000000-J9N43:1:1101:10827:6733 2:N:0:GTGAAA
GTAGTCCACGCCGTAAACGATGCTAACTCGTTTTTGGGTTTTCGGATTCAGAGACTAAGCGAAAGTGATAAGTTAGCCACCTGGGGAGTACGAACGCAAGTTTGAAACTCAAAGGAATTGACGGGGGCCCGCACAAGCGGTGGATTATGTGGTTTAATTCGATGATACGCGAGGAACCTTACCAAGGCTTAAATGGGAATTGATCGGTTTAGAAATAGACCTTCCTTCGGGCAATTTTCAAGGTGCTGCATGGTTGTCGTCAGCCCGTGCCGTG
+
GGGGGGGGGGGGGGEFGGGGGGDCEFGFGGFFCGGGGEGGGFGGGGDDGGGGFGFF,=FFGD:F@?FAFGGGGGGGGEFGGFGGGGCFFGGGGGDFGDCFGGGGGGGGG?CDC>FFGFFEFGGGGGGGDCEGGEGGF7CECEGC,;FFC,1CGFGGFGFF>FGGGGCG>:593DF;A>FFF@:FFFGF6))/06=@146164-:=>ECDD:<CGGFAD>?3?F?0>)C?60>>5?BAA<C7:0*,.)64:FF:9A:8<BFF<::**)))8)5.)
@M02542:52:000000000-J9N43:1:1101:13406:6734 2:N:0:GTGAAA
GTAGTCCACGCCGTAAACGATGTCAACTAGCCGTTGGGTTCCTTGAGAACTTAGTGGCGCAGCTAACGCATTAAGTTGACCGCCTGGGGAGTACGGCCGCAAGGTTAAAACTCAAATGAATTGACGGGGGCCCGCACAAGCGGTGGAGCATGTGGTTTAATTCGAAGCAACGCGAAGAACCTTACCTGGCCTTGACATGCTGAGAACTTTCCAGAGATGGATTGGTGCCTTCGGGAACTCAGACACCGGTTCTGCATGGCTGGCGTCAGGCCGG
+
GG7FGGGGGGGGGGGEGGGGGGGG9FGGGGGGGGGGGGGGGGGGGGGGGGGGGGGGGGGGGGGGGGGGGGGGGGGGGGGGGGGGGGGGDGGGGGGGGGGGGGGGGGGGGFGGGGGCFGFGGFFGGGGGGDGEGGGGGGGGGGGE5CFGGFGGGGGGGGGGFGGGGGGGFFGGFGFEFFFFFFFGGGGFGFFFFFFFFD4>64<*6=FGFGF>FCC>(0:?:*97?A2CBFF86BFF96):C7:<(,(0,4)8<2-))).4(((-11))0)7).)
@M02542:52:000000000-J9N43:1:1101:13121:6765 2:N:0:GTGAAA
GTAGTCCACGCCGTAAACGATGTCTACTAGCTGTTCGTGGTCTTGTACTGTGAGTAGCGCAGCTAACGCACTAAGTAGACCGCCTGGGGAGTACGGTCGCAAGATTAAAACTCAAATGAATTGACGGGGGCCCGCACAAGCGGTGGAGCACGTGGTTTAATTCGACGCAACGCGAAGAACATTACCTACTCTTGACATCTACAGAAGACTGCAGAGATGCGGTTGTGCCTTCGGGAACTGTAAGACAGGTGCTGCATGGCTGTCGTCAGCTCGG
+
FGCEGGGGGGGGGEF:FGEGGFGGGGGGGGGGGGGGGGGD<FFGGGFGGFGGGGGGGGGGGGGG9FFEGDEEGGGGGGGGGGGDGGGFGGGGGGGGGGGGGCCGFGFFGFFGFGG9=FGGGGFGGGGGGGGDCEGGGCF85CEEGDGCGGGGFGGFF6<7;>9EFCCDEFE3596>>@?>)49FGGGFGFFFF2@4:4/4*649@9:C?GB0F6CFFDD<2@7)(46F<>).3>199<>7:<7CAF0??AFF<<<24><F((48*9))))*)))
@M02542:52:000000000-J9N43:1:1101:27959:6776 2:N:0:GTGAAA
GTAGTCCACGCCGTAAACGATGTCTACTAGCTGTTCGTGGTCTTGTACTGTGAGTAGCGCAGCTAACGCACTAAGTAGACCGCCTGGGGAGTACGGTCGCAAGATTAAAACTCAAATGAATTGACGGGGGCCCGCACAAGCGGTGGAGCATGTGGTTTAATTCGACGCAACGCGAAGAACCTTACCTACTCTTGACATCTAGCGAAGATTGTAGAGATACGATTGTGCCTTCGGGAACGCTAAGACAGGTGCTGCATGGCTGTCGTCAGCTCGG
+
GGGGGGGGGGGDGG7@FGEGGGFFGGGGGGGGGGGGGGFGGGGFGGGGGGGFGGGGGGGGGGGGGGGGGFFCFGGFGGGGFEGGGFFGGGGGGGGGGGGEEEGG9FGGGGGGGGGGGGGGFGFGFGGEECEEEEE5CGGGGGG*=DFFGGGGFCC8CFFFFGGGGGGG:DDGFDFFFFFFF<FGGCFBC=FFFA49<>65BABD)<DE=FF4C9C46:7<<;>>BAA7><BDFD>9;?01713C222?144)2:?:250,4023C7508;46>)
@M02542:52:000000000-J9N43:1:1101:16516:6795 2:N:0:GTGAAA
GTAGTCCACGCCGTAAACGATGTCTACTAGCTGTTCGTGGTCTTGTACTGTGAGTAGCGCAGCTAACGCACTAAGTAGACCGCCTGGGGAGTACGGTCGCAAGATTAAAACTCAAATGAATTGACGGGGGCCCGCACAAGCGGTGGAGCATGTGGCTTAATTCGACGCAACGCGAAGAACCTTACCTACTCTTGACATCTACAGAAGACTGCAGAGATGCGGTTGTGCCTTCGGGAACTGTAAGACGGGTGCTGCATGGCGGTCGTCAGCTCGG
+
GGGGGGGGGGGGGG:FFGGGGGGGGGGGGGGGGGGGGGGGGGGGGGGGGGGGGGGGGGGGGGGGGGGGGGGGGG8FGGGGGGGGFGGGGGGG8FGGGGGGGGGGGGGGGGGGGGGGGGGGGGFFFEEGGGGGGGGGGGGGFEGGGGGGGGGGGGG5CGG@CFFCCDGG>A=DBGFFFFFFFFFFFGG?GF@FFFFFFFFFFFFFFFFGFGF?F?F>0:DA>3>:0:BGF><?:EF(41)*0)00).4D9957>F>>99(6(27(9CF33)/)85
@M02542:52:000000000-J9N43:1:1101:25258:6801 1:N:0:GTGAAA
GTAGTCCACGCCGTAAACGATGCTAACTCGTTTTTGGGTTTTCGGATTCAGAGACTAAGCGAAAGTGATAAGTTAGCCACCTGGGGAGTACGAACGCAAGTTTGAAACTCAAAGGAATTGACGGGGGCCCGCACAAGCGGTGGATTATGTGGTTTAATTCGATGATACGCGAGGAACCTTACCAAGGCTTAAATGGGAATTGATCGGTTTAGAAATAGACCTTCCTTCGGGCAATTTTCAAGGTGCTGCATGGTTGTCGTCAGCTCGTGCCGTG
+
GGGGGGGGGGGGGGGGGGGGGGGGGGGGGGGGGGGGGGFFGGGGGGGGGGGGGGGGGGGGGGGGGGGGFGGGGGGGGGGGGGGGGGGGGGGGGGGGGGGGGGGGGGGGGGGGGGGGGGGGGGGGGGGGGGGGGGGGGGGGGGGGCFGGGGGGGGGGGGGGGFEGGGGGGGGEGGGGGGGGGGGGGGGDDGFGGGGFGGGGGFGGGGGEDGGGGEGFGGFGGGCFGFGGGGFFGGGFFGGGFFGFFDGGFGGF@FFBFD?FGGGFC??BFF?F55
@M02542:52:000000000-J9N43:1:1101:26698:6808 2:N:0:GTGAAC
GTAGTCCACGCCGTAAACGATGTCTACTAGCTGTTCGTGGTCTTGTACTGTGAGTAGCGCAGCTAACGCACTAAGTAGACCGCCTGGGGAGTACGGTCGCAAGATTAAAACTCAAATGAATTGACGGGGGCCCGCACAAGCGGTGGAGCATGTGGTTTAATTCGACGCAACGCGAAGAACCTTACCTACTCTTGACATCTAGCGAAGATTGTAGAGATACGATTGTGCCTTCGGGAACGCTAAGACAGGTGCTGCATGGCTGTCGTCAGCTCGG
+
GGGFGGFGGGGGGG7FGGGGFGGGGGGGGGGGGGGGGGGGGGGGGGGGGGGGGGGGGGGGGGGGGGGGGGGGGGGGGGGGGGGGGGGGGGGGGGGGGGGGGGGGGGGGGGGGGGGFGGDGGGGGGGCGGGGGGGGGGEGGGGEGGGGGGGGGGGGCFFFFACFGGGGGFFGDEDFDB5FFFFFGGGGFG6F?FF4:<9FDFFFGF>>EFGFFGGG?):>>::7>24:C9A4)4>>;BFFD3:GGFF?F?DF@2232><B:7(.5**.)76@@:)
@M02542:52:000000000-J9N43:1:1101:7693:6824 2:N:0:GTGAAA
GTAGTCCACGCCGTAAACGATGTCTACTAGCTGTTCGTGTCCTTGTGATGTGAGTAGCGCAGCTAACGCACTAAGTAGACCGCCTGGGGAGTACGGTCGCAAGATTAAAACTCAAATGAATTGACGGGGGCCCGCACAAGCGGTGGGGCATGTGGTTTAATTCGACGCAACGCGAAGAACCTTACCTACTCTTGACATCTACGGAAGACTGCAGAGATGCGGTTGTGCCTTCGGGAACCGTAAGACAGGTGCTGCATGGCGGTCGTCAGCTCGG
+
FGGGGDFFCCGGGG8C<<C@FGGGFEGGFG@A<EFAFFF<FDFGGGGGGGGCFEFFFEEDEEE=9?E?=FFGGFGGGCEFFGDGGGGDGEC:EFECFGFGEGGGGCGGGGGGCDGAFGGG9FDCGGEGGDE*>>7B><FCC:E>B)BECEGC@FF88=7CA<CG+*:):BED3<(7@>:F:<FGG6FF<6?=627;<<6:F)(*)0.200)(<6+7:C7<93)8>:?F>24263729(8DD:<F)8???>64>A?(:A02((-4))5)0:*6>)
@M02542:52:000000000-J9N43:1:1101:14296:6825 1:N:0:GTGAAA
GTAGTCCACGCCGTAAACGATGTCTACTAGCTGTTCGTGGTCTTGTACTGTGAGTAGCGCAGCTAACGCACTAAGTAGACCGCCTGGGGAGTACGGTCGCAAGATTAAAACTCAGATGAATTGACGGGGGCCCGCACAAGCGGTGGAGCATTTGGTTTAATTCGACGCAACGCGAAGAACCTTACCTACTCTTGACATCTACAGAAGACTGCAGAGAAGCGGTTGGGCCTTCGGGAACGGTAAGACAGGGGCTGCATGGCTTTCGTCTGTCCGT
+
,;,6C6E,,,@FB@,6,,87CD,,,C@FF,CEFEFCFGG::9,6,CC,CE@FFG6@@68F@=>=?FEG7@FC8F=,9<C?FE7BFGD7=++89?:7FCCB@C>FGG9F9<:=,C,7A,CFFF9,E7>=33*5*3*>1>:AAF7<FEFD7<:F9B,=FC2BCFFFF:F>:BE7*1:E88F8**+<6C+:8ECCFEFFCCCF+/A++07+2+28AFG>*+*3>5*2/*9/95:F>EG))/*107DF@)093*)358(.62:(9*0/928((.)))0
@M02542:52:000000000-J9N43:1:1101:12621:6827 2:N:0:GTGAAA
GTAGTCCACGCCGTAAACGATGTCTACTAGCTGTTCGTGGTCTTGTACTGTGAGTAGCGCAGCTAACGCACTAAGTAGACCGCCTGGGGAGTACGGTCGCAAGATTAAAACTCAAATGAATTGACGGGGGCCCGCACAAGCGGTGGAGCATGTGGTTTAATTCGACGCAACGCGAAGAACCTTACCTACTCTTGACATCTACAGAAGACTGCAGAGATGCGGTTGTGCCTGCGGGAACTGTAAGACAGGTGCTGCATGGCGGTCGTCAGCTCGG
+
GGDGGGGGGGGGGGGFGGGGGGGGGGGGGGGGGGGGGGGGGGGGGGGGGGGGGGGGGGGGGGGGGGGGGGGGGGGGGGGGGGGGGGGGGGGGGGGGGGGGGGGGGGGGGFGGGGGGGGGGGGGGGGGGGGGGGGGGGGGGGGGGGG5?FGGGGGGGGGGGFGGGGGGGFFGGEDFBEFFFFFFCDGFFGF@FFFFF<AFAFFBCFF?CFGD?GFF3(7*.4>@5(-:C>A)49BBFFF:4:A72-.4<:))9>A7:A270((4()/7.7)/)))
@M02542:52:000000000-J9N43:1:1101:26237:6837 2:N:0:GTGAAA
GTAGTCCACGCCCTAAACGACGTCAACTGGTTGTTGGGTCTTCACTGACTCAGTAACGCAGCTAACGCGTGAAGTTGACCGCCTGGGGAGTACGGCCGCAAGGTTGAAACTCAAAGGAATTGACGGGGACCCGCACAAGCGGTGGATGATGTGGTTTAATTCGATGCAACGCGAAAAACCTTACCCACCTTTGACATGTACGGAATCCTTTAGAGATAGAGGAGTTCCCGAAAGAGCGCCGTAACAAAGGTGCTGCATGGCTGTCGTCAGCCCG
+
GGAAFEFCEGGDGGGDEECG+8@FGGFGGFE<BFFEGGGGGFCGGCFACFG,@FAFFG++@CE<FE=:>>CF<FFGGGGAFG7BDFGGGGEGDGEGGGGG77D,>FEA9=EFG,@D6DFGGGAEGD>F8@>:EEE5:<CC?EE8>/DCE7CFFGFCGG+964CFGFGCAAGD5DB>DF=););F4<6>DFF?F<=BB7@A?6>G539<@G<:CG764>F<2))03()*),---547(((1>6DGF<2)(4967AA<0))14(((01))5;))05
@M02542:52:000000000-J9N43:1:1101:21432:6851 1:N:0:GTGAAA
GTAGTCCACGCCGTAAACGATGGATACTAGCTGTTGGGGGCAACTTCAGTGGCTAAGCGAAAGTGATAAGTATCCCACCTGGGGAGTACGTTCGCAAGAATGAAACTCAAAGGAATTGACGGGGGCCCGCACAAGCGGTGGAGCATGTGGTTTAATTCGATGATACGCGAGGAACCTTACCAAGGCTTAAATGTAGATTGACAGGTTTGGAAACAGACTTTTCTTCGGACAATTTACAAGGTGCTGCATGGTTGTCGTCAGCTCGTGCCGTG
+
GGEGGGGGGGGGGGGGGGGGGGGGGGGGGGGGGGGGGGGGGGGGGGGGGGGGGGGGGGGGGGGGGGGGGGGGGGGGGGGGGGGGGGGGGGGGGGGGGGGGGGGGGGGGGGGGGGGFGGGGGGGGGGGGGGGGGGGGGGGGGGGGGGGGGGGGGGGGGGGGGGGGGGGGGGDFGGGGGGGGGGEFGGGGGGGGGGGGGGGGGFGGGGGGGGGGGGGGGGGGCGGGGGGGDGFFGGFFFGGGFFFBFFGGFGGFFFFFFFBBGFC?GB0::>:5
@M02542:52:000000000-J9N43:1:1101:21202:6857 2:N:0:GTGAAA
GTAGTCCACGCCCTCAACGATGTCAACTAGTTGTCGGGTCTTCATTGACTTGGTAACGTCGCTAACGCGTGAAGTTGACCGCCTGGGGAGTACGGTCGCAAGATTAAAACTCAAAGTAATTGACGGGGAGCCGCACAAGCGGTGGATGATGTGGATTAATTCGCTCCAACGCGAAAAACCTTACCTACCCTTGACATGTAAGGAACACTGCTGAGCGGGGGGGGTGCCCGACAGGGAGCCATAACACAGGTGCTGCATGGCTGTCCTCAGCTCG
+
GGFFGGGGGGGG@E,6CECDFFFG,CCCFGFFGG9FE+CFFFE<EE<@C9FGC<@FG@F,8:,BFD=C:CDEEBFF<EDGGEG@<FGGC:+:ECEFEEEGGEFEFFAFFGGD:EGD+8@=E3=9CG>FC+@EEE888F5:3B:*C*,=D,,,,4>?<:BBF7*****0;8CD?D9B>F3>===*C7E84=FFA.)+),0)*-)95>):6*5:+2*)())(->B)49?G7(2,-)1,80(*2)>63<:52,/)5262:9A70(440*0116:*00
@M02542:52:000000000-J9N43:1:1101:19974:6858 2:N:0:GTGAAA
GTAGTCCACGCCCTAAACGATGTCAACTGGTTGTTGGGTCTTCACTGACTCAGTAACGAAGCTAACGCGTGAAGTTGACCGCCTGGGGAGTACGGCCGCAAGGTTGAAACTCAAAGGAATTGACGGGGACCCGCACAAGCGGTGGATGATGTGGTTTAATTCGATGCAACGCGAAAAACCTTACCCACCTTTGACATGTACGGAATCCTTTAGAGATAGAGGAGTGCCCGAAAGCGAGCCGTAACACAGGTGCTGCATGGCTGTCCTCAGCTCG
+
GGGGGGGGGGGGGG<@FGGGGFGGAFGGGGGGGGGGGGGGGGGGGGGGGFGGGGEFGGGGGGGGGGGGGGGGGGGGGGGGGGGGFGCFDEFFGGGGGGGGGGGGGGGFGGGGGGGFCGGGGGGGGGGGGGGGGGCEGCFCCE8EGGFC6@FGGGGGGGGGFEGGGGGGFF5DEG9BB43>;AFGGGGFGFFFFAFFF3=AFB>DD5F@4FBFGFCFFDGFFFFFB?F*8?FFFB(38;;37:932.()(,*),54,(6<:?,((**0///6*07
@M02542:52:000000000-J9N43:1:1101:5925:6872 2:N:0:GTGAAA
GTAGTCCACGCCGTAAACGATGTCTACTAGCTGTTCGTGTCCTTGTGATGTGAGTAGCGCAGCTAACGCACTAAGTAGACCGCCTGGGGAGTACGGTCGCAAGATTAAAACTCAAATGAATTGACGGGGGCCCGCACAAGCGGTGGAGCATGTGGTTTAATTCGACGCAACGCGAAGAACCTTACCACCCTTTGACATCTACGGAAGACTGCAGCGATGCGGTTGTGCCTTCCGGAACCGTAAGACAGGTGCTGCATGGCGTTCGTCAGCTCGG
+
GGGGFFGGGGGGGEGGFGGGGFEFGGGGGGGGFFGGGGGEFFG9FGGGGFAFGFGGGFFDGEGGCGG@F@FFG<EEFCFFAFGFGCFCGGGGGGG7FEGGGC7<=DFFFFG8AEEFGGGGGF9E+>E:CEG*BCEEEG>FGGD*49CGGGDC@B6B8CFF7>3:CDEGFFGCA717BE6.73?*97+)*)))/6=66)6<F<6<B@3CFF)(+0+0479017)52?::>:2)(8;F6>:DD?*9<2(82)/6-:2:A9(4,((-*1)7D@46))
@M02542:52:000000000-J9N43:1:1101:28058:6875 2:N:0:GTGAAA
GTAGTCCACGCCGTAAACGATGTCTACTAGCTGTTCGTGTCCTTGTGATGTGAGTAGCGCAGCTAACGCACTAAGTAGACCGCCTGGGGAGTACGGTCGCAAGATTAAAACTCAAATGAATTGACGGGGGCCCGCACAAGCGGTGGAGCATGTGGTTTAATTCGACGCAACGCGAAGAACCTTACCTACTCTTGACATCTACGGAAGACTGCAGAGATGCCGTTGTGCCTTCGGGAACCGTAAGACAGGTGCTGCATGGCTGTCGTCAGCTCGT
+
GGFFGGGGGGGGGG7CGGGGGGGGGGGGGGGFGGGFGGFEFGGGGGGGGGGGGGGGGGGG77FEGGGGGGGGGGGFGFGGGGEGGGFFGGCGGGCGGGGGGEGCFEEFGDGGGGGDGGGGFGFFDEGGGGDGGGG>C:FCGGGGGGGCF59FF?FFGGGGFFFFC<E355=58C1>B7?F@09C6DC44797F<*9<2=>FFFDEEEGFF?09<9727*))87>01(06)-,4>;4323)*-7C<74@?F)/).2:4670,48)<5:35)7)))
@M02542:52:000000000-J9N43:1:1101:5764:6879 2:N:0:GTGAAA
GTAGTCCACGCCGTAAACGATGAATGCCAGCCGTTGGAGGGTTTACTCTCCAGTAGCGCAGTTAACGCTTTAAGCATTCCGCCTGGGGAGTACGGTCGCAAGATTAAAACTCAAAGGAATTGACGGGGGCCCGCACAAGCGGAGGAGCATGTGGTTTAATTCGACGCAACGCGCAGAACCTTACCAGCCCTTGACGTCCCGGTCGCGGTTTCCAGAGATGGATTCCTTCAGTTCGGCTGGACCGGAGACAGGTGCTGCATGGCTGTCTCCTGCC
+
CG>GGGG96CFFG+FEFGFG<@EGFFGFGGGGGG>:FD8@+BEFGGFFC8FDGE,C,@CCB?E<B<FEFFGG9,FGG<F@,B+8DC@:FFGED@FECEEGFGFFFGGGGGGGG@8;D@DFD>@>D+8CEGG5:C:>:2=C:C*=EG5F8?9AFF88@<:9AC=?CD57)):C:)(7BFFFFFFGGGFF3>5?))0<?F:(09,107@D59(499<42*:)))*0)6<*)3)..9:0((3*5:D)7(4)-8F)82224542)4(.*2*/*9*0))
@M02542:52:000000000-J9N43:1:1101:10660:6883 2:N:0:GTGAAA
GTAGTCCACGCCGTAAACGATGTCTACTAGCTGTTCGTGGTCTTGTACTGTGAGTAGCGCAGCTAACGCACTAAGTAGACCGCCTGGGGAGTACGGTCGCAAGATTAAAACTCAAATGAATTGACGGGGGCCCGCACAAGCGGTGGAGCATGTGGTTTAATTCGACGCAACGCGAAGAACCTTACCTACTCTTGACATCTACAGAAGACTGCAGAGATGCGGTTGTGCCTTCGGGAACTGTAAGACAGGTGCTGCATGGCTGTCGTCAGCTGGG
+
GGGGGGGGGGGGGG@:FFCGGGGGGGGGGGGGGGGGGGFE<EFGGGGFGGGGGGGGGGGGC@CFDFGGDGGGGGFGEEDGE>FGFF+=FGEECEGGFEEFD@FFGGGGGG98:=DDFFDGFGFGGC6FCEE:8E88CF>D8>EE>CG58=CEGCG:;:CCB<>FFGGC5:C)381>B:FFF(7:44<FF@FFF>F)44@<@<A4@)9E::?0?8@5(*:<050>;3(*.4)533670<FD:20:2<050<972)249<00203)*1708)*)))
@M02542:52:000000000-J9N43:1:1101:11704:6898 2:N:0:GTGAAA
GTAGTCCACGCCGTAAACGATGTCTACTAGCTGTTCGTGGTCTTGTACTGTGAGTAGCGCAGCTAACGCACTAAGTAGACCGCCTGGGGAGTACGGTCGCAAGATTAAAACTCAAATGAATTGACGGGGGCCCGCACAAGCGGTGGAGCATGTGGTTTAATTCGACGCAACGCGAAGAACCTTACCTACTCTTGACATCTACGGAAGACTGCAGAGATGCGGTTGTGCCTTCGGGAACCGTTAGACAGGTGCTGCATGGCTGTCGTTAGCTCGG
+
GG9AFGGGGGGGGGGGGGEGGFGGGGGGFFGGGFGGEGFGGGGGGGFGGGGGGGGGGGGGEGGGGGGGGGGGFGDGCGFGGGGGFCFG7FFGGGGGGGGEGGC<EFGGGFFFFGFGFDGGGF@FGGGGGGGGG>ECEGGGGGGE5DEGGGGFEFCFFCFGF?EGGGCD:>EDDG6DBBFFF?4DGGGFG@FFFF=FDA69FD<D>BDGFG2<GG:><GF>1BBE62?C>DF.(<>(4::7*(1>)))0(866))5())8:?:1.193))***0)
@M02542:52:000000000-J9N43:1:1101:11047:6907 2:N:0:GTGAAA
GTAGTCCACGCCCTAAACGATGTCAACTGGTTGTTGGGTCTTCACTGACTCAGTAACGAAGCTAACGCGTGAAGTTGACCGCCTGGGGAGTACGGCCGCAAGGTTGAAACTCAAAGGAATTGACGGGGACCCGCACAAGCGGTGGATGAGGTGGTTTAATTCGATGCAACGCGAAAAACCTTACCCACCTTTGACATGTACGGAAGCCTTTAAAGATAGAGGAGTTCTCGAAAGAGAGCCGTAACACAGGTGCTGCATTGCTGTTGTAGGGCCG
+
GFEGGGDCFEFGGGF8FEGEFFGGEFGGGGFFGGGGGGGGGFGGGFGGGCFFFGGGGGEGCEGDEG@@ECEFGGGGGCCEEFGFGGGGCFF@FECFGGGG+CFFEDF,DEAFCFGGG8,@EF9=8ECEC:+@EGGG57:>ECGGGG9<8,,AFF:CF6=78BF7:F5*AF5<5C2>DF3===+6;<9555@66AF=),@BF619).);67><+<7*.2:54>@).()0603215(,.((*)-1*()(..(10,.).,)).-).<*2.***0))0
@M02542:52:000000000-J9N43:1:1101:27765:6908 1:N:0:GTGAAA
GTAGTCCACGCCGTAAACGATGTCTACTAGCTGTTCGTGGTCTTGTACTGTGAGTAGCGCAGCTAACGCACTAAGTAGACCGCCTGGGGAGTACGGTCGCAAGATTAAAACTCAAATGAATTGACGGGGGCCCGCACAAGCGGTGGAGCATGTGGTTTAATTTGACGCAACGCGAAGAACCTTACCTACTCTTGACATCTAGCGACGATTGTAGAGATACGATTGTGCCTTCGGGAACGCTAAGACAGGTTCTGCATGGCTGTCATCAGCTCGT
+
GG,EFFGGGGGGGGGGGFGGGGGGGGGGGGGGGFGGGGFEGDCFAFGGGFGCFFDFEGGGGGGGGFGG:FGGGGGGGGGGFGGFGGGFGDCGFGDGGDFGGGGGGGGGGGGGGGGGFGGGGGGGGGDEGGGGEGGG7FFGGGGGGG7:<:FCCEGGGGGGGGFFGGGGGGC@CCCEGGE@FFCEFGGGGG6EGGGGGGGGGFGGG):EGFGGGGGGE+<7CFGGFGGGGFB=CEC>>7<DEB<:FBEF>F*)764:AA(:CDCFF5<ABFA?@0
@M02542:52:000000000-J9N43:1:1101:25488:6912 2:N:0:GTGAAA
TAGTCCACGCCGTAAACGATGTCTACTAGCTGTTCGTGGTCTTGTACTGTGAGTAGCGCAGCTAACGCACTAAGTAGACCGCCTGGGGAGTACGGTCGCAAGATTAAAACTCAAATGAATTGACGGGGGCCCGCACAAGCGGTGGAGCATGTGGTTTAATTCGACGCAACGCGAAGAACCTTACCTACTCTTGACATCTACAGAAGACTGCAGAGATGCGGTTGTGCCTTCGGGCACTGTAAGACAGGTGCTGCATGGCTGTCGTCAGCTCGTG
+
GGGGGGGGGGGGGGGGGGGGGGGGGGGGGGGGGGGGGGGGGGGGGGGGFGGGGGGGGGGGGGGGGGGGGGGGGGGGGGGGGGGGGGGGGGGGGGGGGGGGGGGGGGGGGGGGFGGGGGGGGGGGCCEFGGGGGGGGGGGGDDG5>CFGGGFGGF>BFGGGFGGGGGGGBFGG>GFFEFFFFFFFGGDF*<?FF266:?F96<:FF@4FF<:7CFF:<:7;>@BFFBACA<?B:E(4?:0:7<0:<2858(0/<<2)),4113<8**.))1/0).
@M02542:52:000000000-J9N43:1:1101:25707:6926 1:N:0:GTGAAA
GTAGTCCACGCTGTAAACGATGGATACTAGCTGTTGGGGGCAACTTCAGTGGCTAAGCGAAAGTGATAAGTATCCCACCTGGGGAGTACGTTCGCAAGAATGAAACTCAAAGGAATTGACGGGGGCCCGCACAAGCGGTGGAGCATGTGGTTTAATTCGATGATACGCGAGGAACCTTACCAAGGCTTAAATGTAGATTGACAGGTTTGGAAACAGACTTTTCTTCGGACAATTTACAAGGTGCTGCATGGTTGTCGTCAGCTCGTGCCGTG
+
CF<<CE,CC@FGG;FFG9FGFGGGGFGGGFCFC,C6E@+@@6D,CCC6CC<8FEFFFGGGGC@EFFEAFAFFAC?EAFE8FC=CC7FFGCFEAFEEFEED,?BGFCFGDEBF?CFFGFA<=F@3+FFEFFDEEE7:EGCE>FGGGFGGGGC*=:CFFGG9<2,2@<FCECE7C88FEEFC+,,<:CCEF:+30+2+0<9<+70<8FFFGCG+<CFF8CC79FFGFFGG<C78CCFFFF76;FGBFBG<FG:<@?4>B??FGF:7546(3>B3
@M02542:52:000000000-J9N43:1:1101:20896:6926 2:N:0:GTGAAA
GTAGTCCACGCCGTCAACGATGTCTACTAGCTGTTCGTGGTCTTGTACTGTGAGTAGCGCAGCTAACGCACTAAGTAGACCGCCTGGGGAGTACGGTCGCAAGATTAAAACTCAAATGAATTGACGGGGGCCCGCACAAGCGGTGGAGCATGTGGTTTAATTCGACGCAACGCGAAGAACCTTACCTCCTCTTGACATCTAGCGAAGATTGTAGGGATACGCTTGTGCCTTCGGGAACCCTAAGACAGGGGCTGCATGGCTGTCGTCAGCTCGG
+
F@<CEEFGGGGDCG7,CCF@F<C<CE,6FGFGEFC<@B@,99C<FEEBE<F<,EC9<F@::::F<FGCG+>CFF,E,5?FA>F@E:++8=C:=FFCEEEDCGC,F4FAE,48C,,C?;=AD;=;FE>BECC6>BEECE88DE8:*;*/4/4==CC=CFCFAEG*=8C>3>55>)6535))0,6:C6+**))**-/0)5@9@<<9)).*1:2.0<A>0CG>?3))4,.C26<?(81;>1(128CF),(.(())4:04-:(.2,.817>>3)165<
@M02542:52:000000000-J9N43:1:1101:9679:6938 2:N:0:GTGAAA
GTAGTCCACGCCTTAAACTATGGATACTAAGTGTCGGCGGGTTACCGCCGGTGCCGCAGCTAACGCAGTAAGTATCCCGCCTGGGAAGTACGGCCGCAAGGTTGAAACTCAAAGTAATTGACGGGGGCCCGCACAAGCGGTGGAGCATGTGGTTTAATTCGACGCAAGGCGAAGAACCTTACCCAGGCTGGACATGCAGGTATTAGAAGGGTGAAAGCCCAACGAAGTACCAATACCATCCTGCTCAGGTCCTGTATGGCTGTCCTGCGCCCGG
+
FDGG@FGGGGGFGGGF9FF,C,;C,CFFGGCFFCFFEGECGEGD8F@@FGGGGGGCC:C=8BF<CF+@BE<?FE<:CFCGC7F@E8A><,AB+7BCFCFFG>C,8,8@CFGF,>3@CEC9@@*C*38FE7:C7B*CEC*8888C*039E::<2/=<ACC<;9CCEGG)7)*))/4).07B=2?C=F55*)5)8)/03)*20:)**1*+14((18C*)05(4>B:((-1:))))),807)992**().545)*))-)-),((372**1)))).0)
@M02542:52:000000000-J9N43:1:1101:21210:6941 2:N:0:GTGAAA
GTAGTCCACGCCGTCAACGATGAATGTTAGCCGTCGGGCAGTATACTGTTCGGTGGCGCAGCTAACGCATTAAACATTCCGCCTGGGGAGTACGGTCGCAAGATTAAAACTCAAAGGAATTGACGGGGGCCCGCACAAGCGGTGGAGCATGTGGTTTAATTCGAAGCAACGCGCAGAACCTTACCAGCCCTTGACATGCCCGGCTACCTGCAGAGATGCAGGGTTCCCTTCGGGGACCGGGACCCAGGTGCTGCATGGACGGCGTCCGCTCGTG
+
GGFGGGGGGGGGGG+BFGCGGGGGDFGGGGGGGGGGGGGGGGGGGGGGGGGGGGCEGGGGGGFGGGGGG>FEGGGGGGGFFGGGGGGGCEFCCEGGGGFCFGGGGGGGGGGGGGGDCGGFGGGFGDEGG7CEEGGGGG>GCEEGCDGFCFGGG?=EGGGGFGGGGDCFFFCDBDBB>6)77AF4CGDFFEF?FAF44<F:?19C@5);FC?BCG544FFF4>DF?13FA2(,-),(,--7)-1*-(...(01:?244(.)(((,93)007.)))
@M02542:52:000000000-J9N43:1:1101:13596:6953 1:N:0:GTGAAA
TAGTCCACGCCGTAAACGGTGGGAACTAGGTGTTGGCGACATTCCACGTCGTCGGTGCCGCAGCTAACGCATTAAGTTCCCCGCCTGGGGAGTACGGCCGCAAGGCTAAAACTCAAAGGAATTGACGGGGGCCCGCACAAGCAGCGGAGCATGTGGCTTAATTCGACGCAACGCGAAGAACCTTACCAAGGCTTGACATACACCGGAAAGCATTAGAGATAGTGCCCCCCTTGTGGTCGGTGTACAGGTGGTGCATGGCTGTCGTCAGCTCGTG
+
GGGGGGEFFFDEGGGGGGGGFGGFCCFFGGFFGGGGGGGGGGGGGFGGGGGGGGGGGGGGGGGGGGGGGGGGGGGGGGGGFGGGGGGGGGGGGGGGGGGGGGGGGGGGGDGGGGGGFGDCEFFFFGGGGGGGGGGGGGGGGGGFGGECCGGGGGGGGG58@?FFFGGDGGGGGGGGGGEGGGGGGGGGGGGGGGGGGGGGGFGGGGGGGGGGGGGGFFGGFFGGGFCGGG>FGGGFFGGGF>CAFFGF?FGF3<DFFFFFD<FFF?BFF<DB5<
@M02542:52:000000000-J9N43:1:1101:25141:6960 1:N:0:GTGAAA
GTAGTCCATGCCGTAAACGATGAGTGTTCGCCCTTGGTCTACGCGGATCAGGGGCCCAGCTAACGCGTGAAACACTCCGCCTGGGGAGTACGGTCGCAAGACCGAAACTCAAAGGAATTGACGGGGGCCTGCACAAGCGGTGGAGCATGTGGTTTAATTCGATACAACGCGCAAAACCTTACCAGCCCTTGACATGTACGGAACCCTGCCGAGAGGTGGGGGTGCCCGAAAGGGAGCCGTAACACAGGTGCTGCATGGCTGTCGTCAGCTCGTG
+
GGGGGGGGGGGGGGGGGGGGGGGGGGGGGGGGGGGGGGGGGGGGGGGGGGGGGGGGGGGGGGGGGGGGGGGGGGGGGDGGGGGGGGGGGGGGDGGGGGGFGGGGGGGGGGGGGGGGGGGGGGGGGGGGGGGGGGGGGGGGGGGGGGGGGGGGGGGGGGGGGGGGGGGFGGGGGGGGGGGGGGGGGGGGGGGGGGGGGGGGGFGGGDFGGGGEGEGGFEFGGGDGGGGCDDFFGGGFFCDCEFGFFFGFFGGA6)()6:?0DC>FGFFFBA?:85
@M02542:52:000000000-J9N43:1:1101:26011:6967 2:N:0:GTGAAA
GTAGTCCACGCCGTAAACGATGTCTACTAGCTGTTCGTGGTCTTGTACTGTGAGTAGCGCAGCTAACGCACTAGGTAGACCGCCTGGGGAGTACGGTCGCAAGATTAAAACTCAAATGAATTGACGGGGGCCCGCACAAGCGGTGGAGCATGTGGTTTAATTCGACGCAACGCGAAGAACCTTACCTACTCTTGACATCTACAGAAGACTGCAGAGATGCGGTGGTGCCTTCGGGAACCGTAAGAAAGGTGCTGCATGGCTGTGGTCCGCTCGG
+
GGCCFFCFGCEGGFFCFFGCFFFGFFGGGGGGEFFGDFGGGGCGGGFGGGFG9FFCFGEEGEGFGGGGGGGCFCFGGGFGGGGDFFGGGGGEGFEGGG7FFFGF=FGGGFGGGGFF=FGEGGGGFE+=EFEBCE@CEEF58EE8C9*7@CFCFFFCG88FF;@FF9*95>GGFG(55>@5<:FDFGG=<*74@7?F>>FFFB2*8;6@?F?FG6@@:DCA(08)(,-784).(<09;B4C5:D9))().))04))(-4(1.(4(*2*)).))))
@M02542:52:000000000-J9N43:1:1101:14328:6990 2:N:0:GTGAAA
GTAGTCCACGCCGTAAACGATGCTAACTCGTTTTTGGGTTTTCGGATTCAGAGACTAAGCGAAAGTGATAAGTTAGCCACCTGGGGAGTACGAACGCAAGTTTGAAACTCAAAGGAATTGACGGGGGCCCGCACAAGCGGTGGATTATGTGGTTTAATTCGATGATACGCGAGGAACCTTACCAAGGCTTAAATGGGAATTGATCGGTTTAGAAATAGACCTTCCTTCGGGCAATTTTCAAGGTGCTGCATGGTTGTCGTCAGCTCGTGCCGTG
+
GGFGGGGGGGGGGGGGGGGGGGGGEGGGGGGGGGGGGGGGGGGGGGGGGGGGGGGGGGGGGGGEFGGGGGGGGGGGGGGGGGGGGGGGGGGGGGGGGGGGGGGGGGGGFGGGGGGGGGGGGGGGGGGGGGGGGGGGGGGGGGG:EFGGGGFGGGGGGGGGFGGGGGGGAEGGFGFFFFFFFEFGGGGFGFFFFBFF:??:FDBFBF@;BD?AGGFBDC*<?FFFFFFGFF9>9@?FBF2CC><7:BFFFFF=1<A03A??FF(0:9575>5)0.
@M02542:52:000000000-J9N43:1:1101:11770:7009 1:N:0:GTGAAA
GTAGTCCACGCCGTAAACGATGTCTACTAGCTGTTCGTGGTCTTGTACTGTGAGTAGCGCAGTTAACGCACTAAGTAGACCGCCTGGGGAGTACGGTCGCAAGATTAAAACTCAAATGAATTGACGGGGGCCCGCACAAGCGGTGGAGCATGTGGTTTAATTCGACGCAACGCGAAGAACCTTACCTACTCTTGACATCTACAGGAGACTGCAGAGATGCGGTTGTGCCTTCGGGAACTGTAAGACAGGTGCTGCATGGCTGTCGTCAGCTCGT
+
GGGGFGFGGGGFGGGGGGECFGGGGGGGGGDFFGGFEEFGGGFFFFDGGDGGGGFEGGGGGGGGGGGGGEEEGGGGGGGGGGGGGGGGEEGGGGGGFEGGGGGGGEGGFGGGGGFFGFAFGGGGGGGGGDFGFGGGGGGFGGGGGGGFGGDGCFFFGGGGGGGGGCGGEEGGGGGE>5EGGGGGFFGGGGGGGFGGGGGGGFGFGGGGGGGGGFGGE@?FGGGGGGGGGGDFGGG5>GGFFFGFFFFG:DFBFF>:AA?<47CFGFFFFF26>)
@M02542:52:000000000-J9N43:1:1101:25350:7042 2:N:0:GTGAAA
GTAGTCCACGCCGTAAACGATGTCTACTAGCTGTTCGTGTCCTTGTGATGTGAGTAGCGCAGCTAACGCACTAAGTAGACCGCCTGGGGAGTACGGTCGCAAGATTAAAACTCAAATGAATTGACGGGGGCCCGCACAAGCGGTGGAGCATGTGGTTTAATTCGACGCAACGCGAAGAACCTTACCTACTCTTGACATCTACGGAAGACTGCAGAGATGCGGTTGTGCCTTCGGGAACCGTAAGACAGGTGCTGCATGGCTGTCGTCAGCTCGG
+
GGGGGGGGGGGGEGEGGGGGGFGGGGGGGGFGGGGFEGGGFGGGGGGGGGGGGGGGGGEGGGGGGCF7CFEFGGDGGGGGFCGGGGGGGGGGFGGGGGDGGDG?CDFGGGGGGGGFGGGGFDCEFGDEGGGGGGGGGGCFGGGEED5:C5CEEGG68<0=BCFG9DED:5=>>DF:::FFFFFGGGFFGFFFFAFFFDFFFBFG@B)2<7>?CCF:(*26(>:>(,176AA7(59>9<257(<F2245?B@:<)28AA???<(5*1))<;*08)
@M02542:52:000000000-J9N43:1:1101:20814:7044 1:N:0:GTGAAA
GTAGTCCACGCCGTAAACGATGTCTACTAGCTGTTCGTGGTCTTGTACTGTGAGTAGCGCAGCTAACGCACTAAGTAGACCACCTGGGGAGTACGGTCGCAAGATTAAAACTCAAATGAATTGACGGGGGCCCGCACAAGCGGTGGAGCATGTGGTTTAATTCGACGCAACGCGAAGAACCTTACCTACTCTTGACATCTAGCGAAGATTGTAGAGATACGATTGTGCCTTCGGGAACGCTAAGACAGGTGCTGCATGGCTGTCGTCAGCTCGT
+
GG+BFGGGGGGGGGGGGGGDGGGGGGGGGGFGGGGGCFFGGGGGGGGGGGGFDFGGGGGGGGGGGGFGGGGGGGGGGGGGGGGGGGGGGDCGGEEDGGGGGGGGGGGGGGCDFEGGGGGGGGGGGGGGGGGGGGGGGGGFGGGGGGGGGGFGGGGGGGFGGGGGGGGGGGGGGGG>E5ACFEGGFCGGGFGFGGGGGGGGGFGEC<EEGGFGGGGGGFFGFGFGGGGGGGFFGGGFFGGDEFGFF>DFFF*4?AFFFF7<F*29<86?::)07)
@M02542:52:000000000-J9N43:1:1101:18786:7056 2:N:0:GTGAAA
GTAGTCCACGCCGTAAACGATGTCTACTAGCTGTTCGTGACCTTGTGTCGTGAGTAGCGCAGCTAACGCACTAAGTAGACCGCCTGGGGAGTACGGTCGCAAGATTAAAACTCAAATGAATTGACGGGGGCCCGCACAAGCGGTGGAGCATGTGGTTTAATTCGACGCAACGCGAAGAACCTTCCCTACTCTTGAACTCCAGAGAAGACTGCAGAAGTGCCGTTGTGCCTTCGGGAAGTCTGAGACAGGTGGTGGATGGCCGTCGTCAGTGCGG
+
FGFGGGFFFGDGEB,BDF@FGFCCFGGGFCGGGFGFGGDFF@FCFFCEEFGG8FFAFGGC++CFG,4CC::B8F=FBF9,BF7@FFFGGF@C,?=CE>=C=BB=FCFGGFD8=EFFFC;DF3EE=B+FGGDE1C8CECCGFE8;8)6/*29<C79<CFG+39+*17=85.:7370;D>:5:04**207<@?FFAF)).*4<?<9.?4+0:8(<8<)(;7)))7;??0DF<>23>((3(.**.?7)).51<))4((())(.((-7CG353/**05
@M02542:52:000000000-J9N43:1:1101:3876:7071 1:N:0:GTGAAA
GTAGTCCACGCCGTAAACGATGTCTACTAGCTGTTCGTGGTCTTGTACTGTGAGTAGCGCAGCTAACGCACTAAGTAGACCGCCTGGGGAGTACGGTCGCAAGATTAAAACTCAAATGAATTGACGGGGGCCCGCACAAGCGGTGGAGCATGTGGTTTAATTCGACGCAACGCGAAGAACCTTACCTACTCTTGACATCTACAGAAGACTGCAGAGATGCGGTTGTGCCTTCGGGAACTGTAAGACAGGTTCTGCATGGCTGTCGTCAGCTCGT
+
GGCEGGGGGEGFEGGGFGGGFFGGGGGGGGGGEFGDFFGGDFFFGFACFFGCDFGFGGGDGE7EFFGGGGGC8FFGGGGGGCFGGGGG7FGGGG@>EFCFGGGGG?FGGG?FFGFF9,EFGDFFDGGFE7>FGGGGGGC:<*><CGGCFGFGEFGFGFFGG,CFGG:EGGGE7CE55EFGFFGC8C7+8CG?CCGGCFGFGFGCGF+<FCF?C:<5;++2:5;CGGGFCF>FFEG3>C*7@FD<*2<*87*-=426A97?477?/,4:??9930
@M02542:52:000000000-J9N43:1:1101:16152:7082 2:N:0:GTGAAA
GTAGTCCACGCCGTAAACGATGCTAACTCGTTTTTGGGTTTTCGGATTCAGAGACTAAGCGAAAGTGATAAGTTAGCCACCTGGGGAGTACGAACGCAAGTTTGAAACTCAAAGGAATTGACGGGGGCCCGCACAAGCGGTGGATTATGTGGTTTAATTCGGTGATACGCGAGGAACTTTACCAAGGCTTAAATGGGAATTGATCGGTTTAGAAATAGACCTTCCTTCGGGCAATTTTCAAGGTGCTGCATGGTTGTCGTCAGCTCGTACCGTG
+
GGGGGGGGGGGGGGGGGGGGGGGGGGGGGGGGGGGGGGGGGGGGGGGGGGGGGGGGGFGGGGGGGGGFFBFGGGGGGGGGGGGGGGEEGGGGGGGGGEEGGGGGGGGGGGGGGGGGGGGGGGGDGGGGGGGGGGGC5CEG*CECFGGGGGGGGGGGGGGGFGE=FC?DFDEDDC>FF0=FFFFG4>EFGFF?=>FF:?FFF?BF@FFC@57ACFGF>GFD?F?FFAA::?>BF>><<BAFGDDGF?2@??F?:<BBFA61:,15C6BD>F3))0
@M02542:52:000000000-J9N43:1:1101:26122:7100 2:N:0:GTGAAA
GTAGTCCACGCCCTAAACGATGTCAACTGGTTGTTGGGTCTTCACTGACTCAGTAACGAAGCTAACGCGTGAAGTTGACCGCCTGGGGAGTACGGCCGCAAGGTTGAAACTCAAAGGAATTGACGGGGACCCGCACAAGCGGTGGATGATGTGGATTAATTCGATGCAACGCGAAAAACCTTACCTACCCTTGACATGCCACTAACGAAGCAGAGATGCATTAGGTGCCCGAAAGGGAAAGTGGACACAGGTTCTGCATGGCTGGTGTCAGCCC
+
GGGGGGGGGGGGGGGCFGGGGGGGGGGGGGGGGGGGGGGGGFGGGGGGGGGGGGGGGG,,CFGGGGGGGGGGGGGGGGGGGGGGGGGGGGFFGGGGGDCCEGGFGGGGGCGGGGGGGGCF8=9E6CEGGGGGGG7BCC8DEE>CEG?FDC@=FGGFGGG@FGGFFGGGFFECE<>FBFFFFFFGGGFFGFFFF2?F<7F?42(29@BGF54?8;*))*0)-98=A<2C::?>9:30(4?*967782)).8>*)48A9A<<0(44**0.)**/)0
@M02542:52:000000000-J9N43:1:1101:17486:7108 2:N:0:GTGAAA
GTAGTCCACGCCGTAAACGATGTCTACTAGCTGTTCGTGGTCTTGTACTGTGAGTAGCGCAGCTAACGCACTAAGTAGACCGCCTGGGGAGTACGGTCGCAAGATTAAAACTCAAATGAATTGACGGGGGCCCGCACAAGCGGTGGAGCATGTGGTTTAATTCGACGCAACGCGAAGAACCTTACCTACTCTTGACATCTACAGAAGACTGCAGAGATTCGGTTGTGCCTTCGGGAACTGTAAGACAGGTTCTGCATGGCTGTCGCCAGCTCGG
+
EEECFGGGGGGGGE,BFEEGFCEA<FFFFFGDGFFGGGGC<FFFGGFGGFGAGAGFD<:FFGFCF<EFGEE:FFFFEFFGFFDGEGCFG@FGGGEGGDGGGCCFFFGDFGCG@C8CFG;=FGF9++3CEEEGEGG:*1>E5BC=E4CE6CFGGC?3;EG::9@=FGGC>ECD)79>>>?F41?GFCCFG4<6@<F?BFFAFFB67?4EFF0(A++>7**.45@)(-(:<)-4?>6;;B>6:)70<2:F2)*146)):>FF::7)**0))0)/0.
@M02542:52:000000000-J9N43:1:1101:9784:7123 2:N:0:GTGAAA
GTAGTCCACGCCCTAAACGATGTCAACTGGTTGTTGGGTCTTCACTGACTCAGTAACGAAGCTAACGCGTGAAGTTGACCGCCTGGGGAGTACGGCCGCAAGGTTGAAACTCAAAGGAATTGACGGGGACCCGCACAAGCGGTGGATGATGTGGTTTAATTCGATGCAACGCGAAAAACCTTACCCACCTTTGACATGTACGGAATCATTTAAAGATAGAGGAGTGCTCGAAAGAGAGCCGTAACACAGGGGCTGGATGGCCGTCCGCAGCTCG
+
GFFDGGGFGGGGG7CCFFGDGGFGCCFGGGGGGGGGGGGGGGGGGGGGGGGGGGGDFGGEEGGFGFFGEGGGGGGGGGGFGGEGGGGC?CGGGGGGD>FEFGGGGGGFGGGFGG8EFFG8FFGGGGCEDCGGGGEGDGFFEE88C7ECG@EFGG6EFGF,BFFCGGGGFAEGF:;3>ADFFEFGGCFEC4AAC3FCF7*693>GFF6+1:4>+<:4202.67F>1(504<><8313((,2)47>0-451()0((((())-(((-))))0.7.9)
@M02542:52:000000000-J9N43:1:1101:8680:7128 1:N:0:GTGAAA
GTAGTCCACGCCGTAAACGATGTCTACTAGCTGTTCGTGGTCTTGTACTGTGAGTAGCGCAGCTAACGCACTAAGTAGACCGCCTGGGGAGTACGGTCGCAAGATTAAAACTCAAATGAATTGACGGGGGCCCGCACAAGCGGTGGAGCATGTGGTTTAATTCGACGCAACGCGAAGAACCTTACCTACTCTTGACATCTAGCGAAGATTGTAGAGATACGATTGTGCCTTCGGGAACGCTAAGACAGGTGCTGCATGGCTGTCGTCAGCTCGG
+
GGGGGGGGGGGGGGEGGGGGGGFFGGGFGGGGGGGGGGGGGGGGGGFGFGGGGGGGGGGGGGGGGGFGGGGDFGGGGGGGGGGGGGGGGGGGGGGGCFGGGGGGGGGGGGFGGGGGGGGGGGGGGGGGGGGGGGGGGGGGGGGGGGGGGGGGGGGGGGGGGGGFGGGGGGGGGGGGGGFFCFGGFGGGGFGGGGGGGGGGGF7EGDCEGGGGGFGGGGGGGGCFGGGGGGF49EGFFCDDFFGFF?C7:*90?AFFFF??CD56C?0(-4))0)
@M02542:52:000000000-J9N43:1:1101:20454:7130 2:N:0:GTGAAA
GTAGTCCACGCCGTAAACGATGTCTACTAGCTGTTCGTGTCCTTGTGATGTGAGTAGCGCAGCTAACGCACTAAGTAGACCGCCTGGGGAGTACGGTCGCAAGATTAAAACTCAAATGAATTGACGGGGGCCCGCACAAGCGGTGGAGCATGTGGTTTAATTCGACGCAACGCGAAGAACCTTACCTACTCTTGACATCTACGGAAGACTGCAAAGATGCGGTTGTGCCTTCGGGAACCGTAAGACAGGTGCTGCATTGCTGTCGTCAGCTCGG
+
GG9FGGGGGGGGGG7CFFFGGFGGGGGGGGGGGGGFGGFGGGGGGGGGGGGGGGGGGGGGGGGGFFGGGGGGGGGGGGGGGGGGGGGCEFGGGGGGGGGGGDG?@FGGGGGGGGGDFGGGGGDGFDEFEGGGGEEGEEGCGGGGCCCF8FGGGGGGGGGGFGFFGDEG>>C3>D>BEDFFF?FFF4C=F=F7@7466<F<FB?DDEFG@GFFC++/2:C2,30<1-::9<4??>>142-99?GC25(76<)9<B72)-.)-64.**0)0)*083
@M02542:52:000000000-J9N43:1:1101:15651:7135 2:N:0:GTGAAA
GTAGTCCACGCCGTAAACGATGTCTACTAGCTGTTCGTGGTCTTGTACTGTGAGTAGCGCAGCTAACGCACTAAGTAGACCGCCTGGGGAGTACGGTCGCAAGATTAAAACTCAAATGAATTGACGGGGGCCCGCACAAGCGGTGGAGCATGTGGTTTAATTCGACGCAACGCGAAGAACCTTACCTACTCTTGACATCTACAGAAGACTGCAGAGATGCGGTTGTGCCTTCGGGAACTGTAAGACAGGTGCTGCATGGCTGTCGGCAGGCCGG
+
GGFGGGGGGGGGGGGGGGGDGGGGGGGGGCFGGGGGGGGGGGGGGGGGGGGGGGGGGGGGGGGGGGGGGGGDFGFFGGGGGGGGGGGGGGGGGGGGGGGGGGGCGGGGGGGGGGGCFGGGGCFGGGGGGGGGGGGGEG,8DECEEC86FGGGGGGFGGGFCGCG7DED5:EDFGFFFDFFF?FCGGFFFF?FFAFFFBFA@24*@7@GFGFBGC@><G762@3>>:1CA)64?E>01:BFC9CCAFFFFB))55<:A24(.,,,1)))))))0)
@M02542:52:000000000-J9N43:1:1101:15640:7151 1:N:0:GTGAAA
GTAGTCCACGCCGTAAACGATGAGTGCTAAGTGTTAGAGGGTTTCCGCCCTTTAGTGCTGAAGTTAACGCATTAAGCACTCCGCCTGGGGAGTACGGCCGCAAGGCTGAAACTCAAAGGAATTGACGGGGGCCCGCACAAGCGGTGGAGCATGTGGTTTAATTCGAAGCAACGCGAAGAACCTTACCAGGTCTTGACATCCTCTGAAAACCCTAGAGATAGGGCTTCTCCTTCGGGAGCAGAGTGACAGGTGGTGCATGGTTGTCGTCAGCTCG
+
@FFGGGGGGGGGGGGGGGGGGGGGGGGGGGGGGGGGGGGGGGGGGGGGGGGGGGGGGGGGGGGGGGGGGGGGGGGGGGGGGGGGGGGGGGGGGGGGGGGGGGGGGGGGGGGGGGGGGGGGGGGGGGGGGGGGGGGGGGGGGGGGGGGGGGFGGGGGGGGGGGGGGGGGGGGGGGGGGGGGGGGGGGGGGGGGGGGGGGGGFFGGGDGGGGGGGGGGGFFGGGGGFGGCFGFFGGGF>CDGFFGAFFDFFGFFFFFBDFFFGGGFGFFFFFFFF:
@M02542:52:000000000-J9N43:1:1101:14113:7151 2:N:0:GTGAAA
GTAGTCCACGCCGTAAACGATGCTAACTCGTTTTTGGGTTTTCGGATTCAGAGACTAAGCGAAAGTGATAAGTTAGCCACCTGGGGAGTACGAACGCAAGTTTGAAACTCAAAGGAATTGACGGGGGCCCGCACAAGCGGTGGATTATGTGGTTTAATTCGATGATACGCGAGGAACCTTACCAAGGCTTAAATGGGAATTGATCGGTTTAGAAATAGACCTTCCTTCGGGCAATTTTCAAGGTGCGGCATGGTTGTCGTCAGCTCGTGCCGGG
+
GGDGGGGGGGGGGGGGGGGGGGGGAFGGGGEFGGGGGGGGGGGGGGGGGGGGGGGGGGGGGGGGEGGGGGGGGGGGGGGGGGFGGGGGGGGGGGGGGGGGGGGFGGGDFGGGGGGGGGGGGGGGGGGDGGGGGGG6:FGDEGG>CFF7EG9CFGG?CGBEFFGGGGGFFE=CBDBFF>FFFE4DDGGFGFFFF9FF??F<F?9*9FD/>D24<C<@5FFFBFFF:>AF?:1995>AB9.:D9G=(4()37>:(.::?B041(()*257)<55))
@M02542:52:000000000-J9N43:1:1101:24278:7158 2:N:0:GTGAAA
GTAGTCCACGCCCTAAACGATGTCAACTGGTTGTTGGGTCTTCACTGACTCAGTAACGAAGCTAACGCGTGAAGTTGACCGCCTGGGGAGTACGGCCGCAAGGTTGAAACTCAAAGGAATTGACGGGGACCCGCACAAGCGGTGGATGATGTGGTTTAATTCGATGCAACGCGAAAAACCTTACCCACCTTTGACATGTACGGAATCCTTTAGAGATAGAGGAGTGCTCGAAAGAGAGCCGTAACACAGGTGCTTCATGGCTGTCGTCATCGCG
+
GGFGGGGFGGGGGGGGGGGGGGGGGGGGGFGGGGGGGGCGFGGFGGGGGGGGGGGFECFFCGGGGGGDGFGGGGGGGGGGGGGEGGGGGGGGGGGGGGGGGGDFFGGGGGGGGCFF?GGFGGGGGGGGGDECEEGGGGFGGGGGGFFAFCFEFFGGGEFGFGCBEFCFFFEGFG9EDFBDFEFGGGGFGFFF6<CFF<=)*2(1709@BCABF@FFFFC2)77):?<*:63283:?08:<C:DGBBF>??F6)))).6423463297)))*))0
@M02542:52:000000000-J9N43:1:1101:7690:7178 2:N:0:GTGAAA
GTAGTCCACGCCGTAAACGATGTCTACTAGCTGTTCGTGGTCTTGTACTGTGAGTAGCGCAGCTAACGCACTAAGTAGACCGCCTGGGGAGTACGGTCGCAAGATTAAAACTCAAATGAATTGACGGGGGCCCGCACAAGCGGTGGAGCATGTGGTTTAATTCGACGCAACGCGAAGAACCTTACCTACTCTTGACATCTACAGAAGACTGCAGAGATGCTGTTGTGCCTTCGGGAACTGTAAGACAGGTGCTGCATTGCTGTCGTCAGCTCGT
+
GGGFGGGGFGGGGGBF@EFGGFFGGGGGGGGGGGFFGGGEGFGGGGGGGGGGGGGGGGGGGGGGGGGGGGGGGGFFGEFGGGGGGGGGGGGGFFGGGGGGGGGGGFF?FFGGGGGGGGDGCA8EDC8FEG>CCEGCCGG>DED:CDGGGGGGGGGGGGGGFGGGGGGDB=57>39:>D:>F0BGGF76F=:@BAFFFF?A=)-*9698FG0(C<+)4*;>)1@F>,(:>2).(7006636:4C*-425(4)0.))(4)44<>5)9*.7::6:).
@M02542:52:000000000-J9N43:1:1101:3352:7179 1:N:0:GTGAAA
GTAGTCCACGCCGTAAACGATGTCTACTAGCTGTTCGTGGTCTTGTACTGTGAGTAGCGCAGCTAACGCACTAAGTAGACCGCCTGGGGAGTACGGTCGCAAGATTAAAACTCAAATGAATTGACGGGGGCCCGCACAAGCGGTGGAGCATGTGGTTTAATTCGAAGCAACGCGAAGAACCTTACCAGGCCTTGACATCCAATGAACTTTCCAGAGATGGATTGGTGCCTTCGGGAACATTGAGACAGGTGCTGCATGGCTGTCGTCAGCTCGG
+
@6+BFGFEGC@DFEBFGGE>DC6EEFGCFGFGGE9FGGGDGGGGGGGGGACFGGGGGGGDDGGEEFCEEEB@FGGGGFGCF>ECFFGGFC=FF9FEFDC+@CFFFCCGGGGFDDFGGF9F,?<E>CGGGGGFGGEGEGGFAEC=F<CFE*,3?;CFFFFCFF,<FF:EGGFE@EGGGDCGECFG+<E8EGGDGF??E9E?06+<FFGGDGDCCFGCFCGGGC9FFGF?DCB47E5@D5>F4**.>)09FFCDF<27<B<FGD>FC(,-87)70.
@M02542:52:000000000-J9N43:1:1101:9547:7199 1:N:0:GTGAAA
GTAGTCCACGCCGTAAACGATGTCTACTAGCTGTTCGTGTCCTTGTGATGTGAGTAGCGCAGCTAACGCACTAAGTAGACCGCCTGGGGAGTACGGTCGCAAGATTAAAACTCAAATGAATTGACGGAGGCCCGCACAAGCGGTGGAGCATGTGGTTTAATTCGACGCAACGCGAAGAACCTTACCTACTCTTGACATCTACGGAAGACTGCAGAGATGCGGTTGTGCCTTCGGGAACCGTAAGACAGGTGCTGCATGGCTGTCGTCAGCTCGT
+
GGGGGGGGGGGGGGCFGGGGGGGGGGGGGGGGGGGGGGGGGGGGGGGGGGGGGGGGGGGGGGGGGGGGGGGGGGGEFGGGGGGGGGGGGGGGGGGGGGGGGGGGGGGGGGGGGGGGGGGGGGGGGGGGGGGGGGGGGGCFFGGGGGGGGGGGGGGFEGGGGGGGGGGGGGGGGGGGGGGGGGGFGGGGGFGGGGGGGGGGGFGGGDEGGGGGGGGGGGFFGGGGGGGGGGFFGGGEEGGGFFGFFFGG:C7:?AFFFFFFGGGFFFF?:?FFB.
@M02542:52:000000000-J9N43:1:1101:14948:7201 2:N:0:GTGAAA
GTAGTCCACGCCGTAAACGATGTCAACTAGCCGTTGGGTTCCTTGAGAACTTAGTGGCGCAGCTAACGCATTAAGTTGACCGCCTGGGGAGTACGGCCGCAAGGTTAAAACTCAAATGAATTGACGGGGGCCCGCACAAGCGGTGGAGCATGTGGTTTAATTCGAAGCAACGCGAAGAACCTTACCTGGCCTTGACATGCTGAGAACTTTACAGAGATGGATTGGTCCCTTCGGGAACTCAGACACAGGTGCTGCATGGCTGTCGTCAGCTCGG
+
GGGGGGGGGGGGEGGGGFFGGDFG9EFFGGGGGGGGFE@FGGGGGDGGGGGGDFGGFGGGGDGGGGFGGGGGGGGGGFGGGDGGFFGGGGGGDGGGGGGDGGGGGGCGGAFGGFDFFFGGGGGFDGGGGGG5CCGGGGGGFCG>EGFDFFGG?9;EGGGGFFG5EFGDFFCDBDF>536:FBFGGGC?454=??FFFA?:9>)9@=6<=F)6<0+97CFB?=F>?2)*.<2.8B6-(4)0:)2>??BF04;))),(-6(3(,4)**0).9*)))
@M02542:52:000000000-J9N43:1:1101:21347:7236 1:N:0:GTGAAA
GTAGTCCACGCCCTAAACGATGTCAACTGGTTGTCGGGCCTTCATTGGCTTGGTAACGTAGCTAACGCGTGAAGTTGACCGCCTGGGGAGTACGGTCGCAAGATTAAAACTCAAAGGAATTGACGGGGACCCGCACAAGCGGTGGATGATGTGGATTAATTCGATGCAACGCGAAAAACCTTACCTACCCTTGACATGTATGGAACCCTGCCGAGAGGTGGGGGTGCCCGAAAGGGAGCCATAACACAGGTGCTGCATGGCTGTCGTCAGCTCG
+
GGAFGGGGGGGGGGFGGGGGGGGGGGGGGGGGGGGGGGGGGGGGGGGGGGGGGGGGGGGGGGGGGGGGGGGGGGGGGGGGGGGGGGGGGGGGGGGGGGGGGGGGGGGGGGGGGGGGGGGGGGGGGGGGGGGGGGGGGGGGGGGGGFAFGGGGGGGGGGGGGGGGGGGGGGGGGGGGGGGGGGGGGGGGGGGGGGGGGGGGGFGGGGGGGGGGGDGEGGC7FGCEEGGGDGFFDGGEFGC9?FGFF<EGFGG2@AAFFFFFGFGFF:66<B0?F5
@M02542:52:000000000-J9N43:1:1101:20020:7238 2:N:0:GTGAAA
GTAGTCCACGCCGTAAACGATGTCTACTAGCTGTTCGTGGTCTTGTACTGTGAGTAGCGCAGCTAACGCACTAAGTAGACCGCCTGGGGAGTACGGTCGCAGGATTAAAACTCAAATGAATTGACGGGGGCCCGCACAAGCGGTGGAGCATGTGGTTTAATTCGACGCAACGCGAAGAACCTTACCTACTCTTGACATCTACAGAAGACTGCAGAGATGCGGTTGTGCCTTCGGGAACTGTAAGACAGGTGCTGCATGGGCGTCGTCAGCCCGG
+
FGAFGGGGDGGGGG,CCEEGGFFGGGGGGGGGGGGGGGDDCGGGGGFGGCFGGGGGGGGGGGCEGGGGGGGGGFG<FFFGGEGGEGGFCFGFGGGGGGGGGGG@,EFDFFGGCDEFGGGDDCCFFEGDGC>BEEGGGGGGGEDCED>?@EGGF,B6AFCC>EFFC*CCEBEC3<;>>5@4>:4**>9=C*)09<=?<<*6@A)0/9)CF7),+3:51:7<0:7>6:?FFDD>B:9>B?7C7:FFBF>F0A4)4>2?9:1((((()))08?)57)
@M02542:52:000000000-J9N43:1:1101:12928:7257 1:N:0:GTGAAA
GTAGTCCACGCCGTAAACGATGTCTACTAGCTGTTCGTGGTCTTGTACTGTGAGTAGCGCAGCTAACGCACTAAGTAGACCGCCTGGGGAGTACGGTCGCAAGATTAAAACTCAAATGAATTGACGGGGGCCCGCACAAGCGGTGGAGCATGTGGTTTAATTCGACGCAACGCGAAGAACCTTACCTACTCTTGACATCTACAGAAGACTGCAGAGATGCGGTTGTGCCTTCGGGAACTGTAAGACAGGTGCTGCATGGCTGTCGTCAGCTCGT
+
GGGGGGGGGGGGGGBBFFGGGGGGGGGGGGGGGGGGGGGGGGGGGGGGGGGGGGGGGGGGGGGGGGGGGGGGGGGGGGGGGGGGGGGGGGGGGGGGGGGGGGGGGGGGGGGGGGGGGGGGGGGGGGGGGGGGGGGGGGGGGGGGGGFGGGGGGGGGGGGGGGGGGGGGGGGGGGGGGGGGGGGGGGGGGGGGGGGGGGGGGFGGGFGGGGGGGGGGFFGGGGGGGGGDGGFFGGGFFGGGFFGFFFFFFGGFFFFFFDFFGGGFGF?B?BFFF)
@M02542:52:000000000-J9N43:1:1101:14401:7265 2:N:0:GTGAAA
GTAGTCCACGCCGTAAACGATGTCTACTAGCTGTTCGTGGTCTTGTACTGTGAGTAGCGCAGCTAACGCACTAAGTAGACCGCCTGGGGAGTACGGTCGCAAGATTAAAACTCAAATGAATTGACGGGGGCCCGCACAAGCGGTGGAGCATGTGGTTTAATTCGACGCAACGCGAAGAACCTTACCTACTCTTGACATCTACAGAAGACTGCAGAGATGCGGTTGTGCCTTCGGGAACTGTAAGACAGGTGCTGCATGGCTGTCGTCAGCTCGG
+
GGCGGGGGGGGGGGFGGGGGGGGGGGGGGGGGGGGGGGGGGGGGGGGGGGGGCFGGGGGGGCFGFGGGGGGGGGGGGGGGFGGGGGGGGGGGGGGGGGDGGGGGGFGGGFGGGGGGGGGGGGGGCC6FEFGGGGGGGGGGGGGGGGGGGGGGGGGGGGGGFEFGGGGGFFGGFGFFFFFF>?FFGGGFG??FFFFFF<6>FABFF6@EFGF?GFFF:FC<;E@BBFFGFA>BFF6>9B?FGFGGFFFFFF:?397::B::<FB>**..</865)
@M02542:52:000000000-J9N43:1:1101:10024:7268 1:N:0:GTGAAA
TAGTCCACGCCGTAAACGATGTCAACTAGCCGTTGGGTTCCTTGAGAACTTAGTGGCGCAGCTAACGCATTAAGTTGACCGCCTGGGGAGTACGGCCGCAAGGTTAAAACTCAAATGAATTGACGGGGGCCCGCACAAGCGGTGGAGCATGTGGTTTAATCCGAAGCAACGCGAAGAACCTTACCTGGCCTTGACATGCTGAGAACTTTCCAGAGATGGATTGGTGCCTTCGGGAACTCAGACACAGGTGCTGCATGGCTGTCGTCAGCTCGTG
+
GGGGGGCCBFGGGGEGGGGGGGGGGGGGGGGGGGGGGGGGGGGGGGGGGGGGGGGGGGGGGGG9FGGGGGGGGGGGGGGGGGGGGGGGGEGGGGGGGGGGGGGGGGGGGGGGGGGGGGGGGFGGGGGGGGGGGGEGGGGGGGGGGGGGGFGGGGGGGGGGGGGGGGGGGGGCEEGGGGGGGGFFGGGGGGGGGGGGGGGGGFGGGGGGGGGGGGG6CFGGGGGGG=FGGGFFGGGFFGGGFFFFFFGGFGGA??FFFFFFGGFFC?FFFFFFF)
@M02542:52:000000000-J9N43:1:1101:24687:7283 2:N:0:GTGAAA
GTAGTCCACGCCGTAAACGATGTCTACTAGCTGTTCGTGGTCTTGTACTGTGAGTAGCGCAGCTAACGCACTAAGTAGACCGCCTGGGGAGTACGGTCGCAAGATTAAAACTCAAATGAATTGACGGGGGCCCGCACAAGCGGTGGAGCATGTGGTTTAATTCGACGCAACGCGCAGAACCTTACCTACTCTTGACATCTACAGAAGACTGCAGAGACGCGGTTGTGCCTTCGGGAACTGTAAGACAGGTTCTGCATGGCTGTCGTCCGCTCGG
+
GGFGGGGGGGGGGGGEGGGGGGGGGGGGGGGGGGGGGGGGGGGGGGGGGGGGGGGGGGGGGGGGGGGGGGGGGGGGGGGGGGGGGGGGGGGGGGGGGGGGGGGGGGGGGGGGGGGGGGGGFGFGGGGGGGG8CEGDGGGGGGGGGGFFFGGGFEGGFFFGFFFGC3:>DFGCDG0BEFFFFFFFGGGFGFFFFFFFFFFA@6)9FF48FGF?GCFF?FDB137@68(0<4<41BF09??DC):*))(0,-/*)).)-.11162,*/7.)))0<)
@M02542:52:000000000-J9N43:1:1101:26496:7290 2:N:0:GTGAAA
GTAGTCCACGCCCTAAACGATGTCAACTGGTTGTCGGGTCTTCACTGACTCAGTAACGAAGCTAACGCGTGAAGTTGACCGCCTGGGGAGTACGGCCGCAAGGTTGAAACTCAAAGGAATTGACTGGGACCCGCACAAGCGGTGGATGATGTGGTTTAATTCGATGCAACGCGAAAAACCTTACCCACCTTTGACATGTACGGAATCCTTTAGAGATAGAGGAGTGCTCGAAAGAGAGCCGTAACACAGGTGCTGCCTGGGTTTCGTCAGCTCG
+
GGGGGGGGGGGFEGF<FGGFGCFFGGGGGGGGGGGGEDFGFGGGGGGGGFGFGGFGGDG7CEGGGGFDEGGGGGFGCCGGGGGGGFCFGGGGGGCGGEGE>@@AFFGGGGGGGGGGGGGGF9EC+DFGCECEEG8EEGCGEEEG>>9C8FEECC>:DEGFF=D7CCGCAA*:4):)>=>>A7+*;>E)7;FFF?CA?3AEFFFCD5@E6:.49FC*-2:69>>B:02*61(.()(.34:>)45C842.(.96:<A<()),(.((0*.))8)/))
@M02542:52:000000000-J9N43:1:1101:9781:7301 2:N:0:GTGAAA
GTAGTCCACGCCGTAAACGATGTCTACTAGCTGTTCGTGGTCTTGTACTGTGAGTAGCGCAGCTAACGCACTAAGTAGACCGCCTGGGGAGTACGGTCGCAAGATTAAAACTCAAATGAATTGACGGGGGCCCGCACAAGCGGTGGAGCATGTGGTTTAATTCGACGCAACGCGAAGAACCTTACCTACTCTTGCCATCTACAAAAGACTGCAAAGAGGCGGTTGTGCCTTAGGGAACTGTAAACCAGGTTCTGCATGGCTGTCGTCCGCTCGT
+
FFGGGCGGFGCGGGB,CFFGGGGGGGGGGGGGFEGFGGFDCFFGGGGGGFGGFFFCDG>F>@=EEEFGG:FGGGFGCFGGGGGG@7FEDGEGGDGGGGGGDGCFDEFFG9DEFFCCFFGFFFGGGGGGGGGEEGDGGCCECGGGBDB,,:,9,4<:AFGGFF75:3>DFBC:>D9)<39>5(=764AFGFFFFA*)-:?:=:<*9.7:?F?FD+36(*1,(.8@(-(2:A)))732(-2CGFG7)(..(,*/.4<AD<(1.3,)115.0)5)5)
@M02542:52:000000000-J9N43:1:1101:7427:7317 2:N:0:GTGAAA
GTAGTCCACGCCGTAAACGATGTCTACTAGCTGTTCGTGGTCTTGTACTGTGAGTAGCGCAGCTAACGCACTAAGTAGACCGCCTGGGGAGTACGGTCGCAAGATTAAAACTCAAATGAATTGACGGGGGCCCGCACAAGCGGTGGAGCATGTGGTTTAATTCGACGCAACGCGAAGAACCTTACCTACCCTTGACATCTACAGAAGACTGCAGAGATGCGGTTGTGCCTTCGGGAACTGTAAGACAGGTGCCTCATGGCTGTCGTCATCGCGG
+
GGGFGGGGGGGGGGFGGGGGFGGGGGGGGGGGGGGGGGGGFGGGGGGGGGGGGGGGGGGGGGGGGGGEGCGGGGFGGGGGGGGGGGFGGGGGGGGGGDGGGGEGGGGFGGGGGGGFGGGGG;FFFG>FEEE:@EGCGGG558CBEGGG=ECFG?EGFDCFFGGGG:=DDFGDFGFB>EFFFBFCCGGFG))=@:=FFDFFF4>66F)<5:7?C0+8,:7),3<B(((:):940<(76??6C>F*5>2?6<6)().,))4:20,)9F)))*)).)
@M02542:52:000000000-J9N43:1:1101:27840:7328 2:N:0:GTGAAA
GTAGTCCACGCCGTAAACGATGGATACTAGCTGTTGGGGGCAACTTCAGTGGCTAAGCGAAAGTGATAAGTATCCCACCTGGGGAGTACGTTCGCAAGAATGAAACTCAAAGGAATTGACGGGGGCCCGCACAAGCGGTGGAGCATGTGGTTTAATTCGATGATACGCGAGGAACCTTACCAAGGCTTAAATGTAGATTGACAGGTTTGGAAAAAGACTTTTCTTCGGACAATTGACAAGGTGCTGCATGGTTGTCGTCAGCTCGTTCCGTG
+
GGFGFGGGGGGGGGGGGGGGGGGGGGGGGGGGGGGGGGGDGGGGGGGGGFGGGGGGFGGGGGGGGGGFCGGGGGAFGGGGFGGGGFGGGCEFGCEGGGGGGGGGGGGGGG9EEGGGFGGFGGGGGGGGGGGGGFCFGGEGGGGGF4?9EGGGGGGEFGFFFGG7,:FGBFCDE58FFFFF87AGFDFFGFFFFA??AFFFF2BG37=FFG:AF*/56C7<9BFFFFFD(99?7F)))467*5073579:AFFA144:?<?<?<?3<)).7?F
@M02542:52:000000000-J9N43:1:1101:28300:7329 1:N:0:GTGAAA
GTAGTCCACGCCGTAAACGATGTCTACTAGCTGTTCGTGTCCTTGTGGTGTGAGTAGCGCAGCTAACGCACTAAGTAGACCGCCTGGGGAGTACGGTCGCAAGATTAAAACTCAAATGAATTGACGGGGGCCCGCACAAGCGGTGGAGCATGTGGTTTAATTCGACGCAACGCGAAGAACCTTACCTACTCTTGACATCTACGGAAGACTGCAGAGATGCGGTTGTGCCTTCGGGAACCGTAAGACAGGTGCTGCATGGCTGTCGTCAGCTCGG
+
GGEFGGGGFGGGGGGFGGGGGGFGGGFFGFFGGGGGEG@FFGGFGGGGGFFEFGGGGGGGGC@FG<F7CCGGGGGGGEFGGGGGGCGFGCEFEGGGGEFGGGGGGGGGGGGGGGGGGGGGFGGGGGGEGGGGGEGGGGGGGGGGGGGGGGGGFGCFFFFGGGGFGGGGGGDDEGGGGDGFCFGGGGGGGGGFCFFF?GFGGFGD*/>GGGGGGGCGFGF?5CCEEGGGDF<?5EDD>FGG:F3:F?FCFD*47A2:<:??G3>?F:::<:>?E)
@M02542:52:000000000-J9N43:1:1101:8579:7331 2:N:0:GTGAAA
GTAGTCCACGCCCTAAACGATGTCAACTGGTTGTTGGGTCTCTTCTGACTCAGTAACGAAGCTAACGCGTGAAGTTGACCGCCTGGGGAGTACGGCCGCAAGGTTGAAACTCAAAGGAATTGACGGGGACCCGCACAAGCGGTGGATGATGTGGTTTAATTCGATGCAACGCGAAAAACCTTACCCACCTTTGACATGTACGGAAGTTGCCAGAGATGGCTTCGTGCTCGAAAGAGAGCCGTAAACAGGGTTCTGCATTGCTGTCGTCCGCTCG
+
GGGEGGGGGGGDFGFF<EEFGFGGGGGGGGGGGGGGFGGGF9FGGGFGGFFGGGFFGGGEGCGGGGGEGGGGGDGFDBE<CFEFGFGDCGGGGGGGGGDGGGGGGGFDFGGGD8==8EF:>,,>>C>CEBCGGG7@CGFGGG5::C2CFGGGC?>:CFFGFGCGGGGGFFED>D>A:FB;;AAFGGGFGFFFBABB)3@A430>7)9C*:3)+8555:<?055<?((*689?BE,(,83>),><()))(-.)()).4)-5)6-.2>).)))))0
@M02542:52:000000000-J9N43:1:1101:24327:7332 1:N:0:GTGAAA
GTAGTCCACGCCGTAAACGATGTCTACTAGCTGTTCGTGGTCTTGTACTGTGAGTAGCGCAGCTAACGCACTAAGTAGACCGCCTGGGGAGTACGGTCGCAAGATTAAAACTCAAATGAATTGACGGGGGCCCGCACAAGCGGTGGAGCATGTGGTTTAATTCGACGCAACGCGAAGAACCTTACCTACTCTTGACATCTACAGAAGACTGCAGAGATGCGGTTGTGCCTTCGGGAACTGTAAGACAGGTGCTGCATGGCTGTCGTCAGCTCGG
+
GFFFFGFGGGGFGGFGGGGGGGGGGGGGGGGGGGGFGGGGGGGGGGGGGGGGGGGGGGGGDGGGGGGGGGGGGGGGGGGGFFGGGGFFGGGGGGGGGGGGGGGGGGGGGFFGGGGGGGFGGGGGGGDFGGGGDGGGGGGGGGGGGGGGGGGGGGGGFGGGGGGGGGGGGGGGGGGEGGFGFGGGGFFFGGGGGGGGGGGGFFGGGGGGGGGGGGGGC7CF=EEGGGGGGGFFGGGFFGGGFFDBFDGGFG4:FB?:ABFBFDGFGFFBBB<FE)
@M02542:52:000000000-J9N43:1:1101:21193:7333 2:N:0:GTGAAA
GTAGTCCATGCCGTAAACGATGAGTGTTCGCCCTTGGTCTACGCGGATCAGGGGCCCAGCTAACGCGTGAAACACTCCGCCTGGGGAGTACGGTCGCAAGACCGAAACTCAAAGGAATTGACGGGGGCCTGCACAAGCGGTGGAGCATGTGGTTTAATTCGATACAACGCGAAGAACCTTACCTACTCTTGACATCTACGGAAGACTGCAGAGATGCGGTTGTGCCTTCGGGAACCGTAAGACAGGTGCTGCTTGGCTTTCTTCAGCTCGTGTG
+
GGGGGGGGGGFGGF,@FGGGGGGGGGGFGGGGGGGGGGGGGGGGGGGCGGGGGGGGGGGGGGGGGGGGGGFGGGGGGGGGGGGFGGGGGGGGGGGGEGGGGGGGGGGGDGGFFFGGGGGGGGGGDGGGGGGGGGGGGGGGGGDEGGFGGGGGFGGGGGGGFFCFEFGGEF:5>D?FFFFFBBFGGF<:>FFFFF?=BBF?FF?5:FFF4>24@GG49CD:;37>A<DG?BBBBEF((,:D:<F*,48627F6)),47((())))20**0)7)0)
@M02542:52:000000000-J9N43:1:1101:25674:7356 2:N:0:GTGAAA
GTAGTCCACGCCCTAAACGATGTCAACTAGTTGTTGGGGATAGATATTCTTAGTAACGAAGCTAACGCGAGAAGTTGACCGCCTGGGGAGTACGGTCGCAAGATTAAAACTCAAAGGAATTGACGGGGACCCGCACAAGCGGTGGATGATGTGGATTAATTCGATGCTACGCGAAGAACCTTACCTACCCTTGACATGGCCGGGACCTGACTGAGAGGTTGGGGTGCCTGAAAGGGAACCGGCACACAGGTTCTGCATGGCTGTCGTCCGCCCG
+
GGGGGGGGGGGGGGGGGGGGGGGGGGGGGGGGGGGGGGGGGGGGGGGGGGGGGGGGGGGGGGGGGGGGGGGGGGGGGCGGGGGGGGGGGGGGGGGGGGGGGGFGGGGGGGGGGFGGGGGGGGGGGGGGGGDGGGEGGGGGGGEDEC9C@::EGGGGEGGGFFGGGGGGFFGGDG@:DFFFFFFGGGGFGFFFFFFAE3A@F@>55>>EFG>)A+3/.*9.453;2(,9)4::AFBF6<?FGBGDB04)46/*.))))))(..((*9.>)8)0))
@M02542:52:000000000-J9N43:1:1101:19705:7366 2:N:0:GTGAAA
GTAGTCCACGCCGTAAACGATGTCTACTAGCTGTTCGTGGTCTTGTACTGTGAGTAGCGCAGCTAACGCACTAAGTAGACCGCCTGGGGAGTACGGTCGCAAGATTAAAACTCAAATGAATTGACGGGGGCCCGCACAAGCGGTGGAGCATGTGGTTTAATTCGACGCAACGCGAAGAACCTTACCTACTCTTGACATCTAGCGAAGATTGTAGAGATACGATTGTGCCTTCGGGAACGCTAAGACCGGTGCTGCCTGGCTGTCGTCAGCCCCG
+
GGGGGGGGGGGGGG7CGGGGGFGGGGGGGGGGGGGGGGGGGGGGGGFGGGGGGGFEFGEGEGGGGEEFGGEGEGGGGGGGGGGGGGGGGGGGGGGGGGGGGGGFGGGGGGGGGGGGGGGGGGGGGG6F>CCGEGDCEDFGFCGGGG>CGGFGGFGGGGGGFFC5CDDGEDCCEGF:BEFFFFFFGGGFGF:8=ABF<>FAFDAGDBE==:<4E0+*)026?57>669F<BF>1@9>F:3*/8DC2>23;2.7).)().:?((42>/7)7)))).
@M02542:52:000000000-J9N43:1:1101:5834:7366 2:N:0:GTGAAA
GTAGTCCACGCCGTAAACGATGTCTACTAGCTGTTCGTGGTCTTGTACTGTGCGTAGCGCAGCTAACGCACTAAGTAGACCGCCTGGGGAGTACGGTCGCAAGATTAAAACTCAAATGAACTGACGGGGGCCTGCACAAGCGGTGGAGCATGTGGTTTAATTCGACGCAACGCGAAGAACCTTACCTACTCTTGACATCTACAGATGACTACAAAGATGAGGTTGTTACTTCGGGAACTGTACGTCAGGCGCCGCATGGCTGCAGTGCGCTCGC
+
FF,,CFEFFGG<@CC@,C:BA,;FE,<<CE<FFCFF:@@@,,,CFCF<,,B@,8866C+7:>CFD<E,CC>+A,?EE?FG<>7FCBF<++C@4?:4:+44+@@8F;A>?333F9,>D,,@FG89?C67CBGC*688,,>,=EEEB91;CF9041>:CG8<B,14,9*)8>*)./(8)))7)2?>*<FF4?F**47?A<44*.)2***0*2).<+0?0**)))0).,(*.).<657>1:2*:575((45(()0--4(((33(((,**)1))075)
@M02542:52:000000000-J9N43:1:1101:21596:7385 2:N:0:GTGAAA
GTAGTCCACGCCCTAAACGATGTCAACTGGTTGTTCGGGATAGCTATCCTGAGTAACGAAGCTAACGCGTGAAGTTGACCGCCTGGGGAGTACGGTCGCAAGATTAAAACTTAAAGGAATTGACGGGGACCCGCACAAGCGGTGGATGATGTGGATTAATTCGATGCTACGCGAAAAACCTTACCTACCCTTGACATGGTCGGAACCTGGCTGAGAGGCTGGGGTGCTCGCAAGAGAGCCCGCACACCGGTGCTGCATGGCTGTCGTCAGCCCG
+
GGGGGGEEGGGFGGFA6@CFDGFGGGGGGGGGGGGGDFECEFGGGF<EFGFGFFGGGGDGEGGGGGGG7FEGGGGGCFFFGDGG@+BFGEGDFFCGGGEDGDF,EFG;FGGGGDGGGFFC>FGGGCECEGD6EGCEECBF5E55C9B7@C?CF:,>FFGGFCFFGGGGFFEDFC()55>EF3AGC:CFD)=FA<;FE34>812/8>F;>G20;1;9595.1>EB>7?*),4,73(3(4(2*()1704),9D)92:<:<A::<?(61>5)8)).)
@M02542:52:000000000-J9N43:1:1101:25406:7388 1:N:0:GTGAAA
GTAGTCCACGCCCTAAACGATGTCAACTGGTTGTTGGGTCTTCACTGACTCAGTAACGAAGCTAACGCGTGAAGTTGACCGCCTGGGGAGTACGGCCGCAAGGTTGAAACTCAAAGGAATTGACGGGGACCCGCACAAGCGGTGGATGATGTGGTTTAATTCGATGCAACGCGAAAAACCTTACCCACCTTTGACATGTACGGAATCCTTTAGAGATAGAGGAGTGCTCGAAAGAGAGCCGTAACACAGGTGCTGCATGGCTGTCGTCAGCTCG
+
GGGGGGGGGGGGGGGGGGGGGGGGGGGGGGGGGGGGGGGGGGGGGGGGGGGGGGGGGGGGGGGGGGGGGGGGGGGGGGGGGGGGGGGGGGGGGGGGGGGGGGGGGGGGGGGGGGGGGGGGGGGGGGGGGGGGGGGGGGGGGDEGGG9FFGGGGGGGGGGGGGGGGGGGGGGGGGGGGGG@FGGFFGGGGGGGGGGGGGGGGFGGGGGGGGGGGGGCCGGGFGGEGC*<?DFFCEDFFGFGBEGFFAEFFCG?FFAFFAA?GGGFGF?B?<:FF:
@M02542:52:000000000-J9N43:1:1101:9252:7390 2:N:0:GTGAAA
GTAGTCCACGCCGTAAACGATGTCTACTAGCTGTTCGTGGTCTTGTACTGTGAGTAGCGCAGCTAACGCACTAAGTAGACCGCCTGGGGAGTACGGTCGCAAGATTAAAACTCAAATGAATTGACGGGGGCACGCACAAGCGGTGGAGCATGTGGTTTAATTCGACGCAACGCGAAGAACCTTACCTACTCTTGACATCTACAGAAGACTGCAGAGATGCGGTTGTGCCTTCGGGAACTGTAATACCGGTTCTGCATGGCTGTCGTCTAGCCGG
+
FGGFGGGGFGGGGGBBFGCGGGGGGGGGGGGGGGGGGGFGFGGGGGGGGFGGCGGGFGGGD>GGGGG@E7FGGGGFGGGGGGGGGGGGGGGGGGGGGGDGCGGGGAEFGGGFGGGFFGGGGGFGGGCFG7:**@CGGED5DEG*>DGFFGGFGGGBGFGFAFF*9>EDFFGC>D955BFFFFFCCGG?D66B=2@F<:654).79?4CFD)4CC<F?7>BB>.7(-,:AB<)-56>(25CCAG*)6..-.))).-).)44(,425*0))**)0)
@M02542:52:000000000-J9N43:1:1101:5606:7400 2:N:0:GTGAAA
GTAGTCCACGCCGTAAACGATGTCTACTAGCTGTTCGTGGTCTTGTACTGTGAGTAGCGCAGCTAACGCACTAAGTAGACCGCCTGGGGAGTACGGTCGCAAGATTAAAACTCAAATGAATTTACGGGGGCCCGCACAAGCGGTGGAGCATGTGGTTTAATTCGACGCAACGCGAAGAACCTTACCTACTCTTGACATCTACAGAAGACTGCAGAGATGCGGTTGTGCCTTCGGGAACTGTAAGACAGGTGCTGCATGGCTGTCGTCAACCGGG
+
GGEGGGFCFGGGGGGGGGGGGCFDGFGGGGGGFEFEGGGGGGGGGGGGGGGGGGGGGCGGCEGGCGGGGCGGGGGGGGGFGEGGEFGC>FFG8EEEFCFGGGGGCGGGGGGCGGG9DFGGF9,@DGEGDG5>8CCEEGE@CEGGG45;EC6CFFGGFGGGFCFCF<EG>>E3=C(05B:@>?FGGGG4D4?4FBF?926<F24<4)0A:F:(<0+.(:>A(0)7(-(:>D972>1(4?DGFA*26.()2>4/<<<3:)(.(-,2/1<))*)005
@M02542:52:000000000-J9N43:1:1101:18172:7404 2:N:0:GTGAAA
GTAGTCCACGCCGTAAACGATGTCTACTAGCTGTTCGTGGTCTTGTACTGTGAGTAGCGCAGCTAACGCACTAAGTAGACCGCCTGGGGAGTACGGTCGCAAGATTAAAACTCAAATGAATTGACGGGGGCCCGCACAAGCGGTGGAGCATGTGGTTTAATTCGACGCAACGCGAAGAACCTTACCTACTCTTGACATCTACAGAAGACTGCAGAGATGCGGTTGTGCCTTCGGGAACTGTAAGAACGGTGCTGCATGGCTTGCGTCAGCTCGG
+
GGGGGGGGGGGGGG,FGGGGGFGGGGGGGGGGGGGGGGGGGGGGGGGGGGGGGGGGGGGGGGGGGDGDGEGGGGCFGGGGGGGGDFGGGGGGGGGGGGGGGGGGGGGGFGGGGGGCFGGFGGCGDEEGGGGGGGGEGDGGFEGEDCBFFG?9CGGFFFGFFGGGGGGDFEC<>D>EFFFFF:FGGF7@F?F4=AFF<>FAFFBDFF/<FG:?GFFFFF7<>>DEFFFGA493:>>>04:6:<C:4)()44))-.).:),(,((-))0)0)*0).
@M02542:52:000000000-J9N43:1:1101:9322:7405 2:N:0:GTGAAA
GTAGTCCACGCCGTAAACGATGTCTACTAGCTGTTCGTGTCCTTGTGATGTGAGTAGCGCAGCTAACGCACTAAGTAGACCGCCTGGGGAGTACGGTCGCAAGATTAAAACTCAAATGAATTGACGGGGGCCCGCACAAGCGGTGGAGCATGTGGTTTAATTCGACGCAACGCGAAGAACCATACCTACTCTTGACATCTACGGAAGACTGCAGAGCGTCGGTTGTGCCTTCGGGAGCCGTAAGACGGGTGCTGCATGGCTGTCGTCAGCTCGG
+
GGGGGGFEGGGGEF@@C@FGGGGGGGGGGGGGGGGGGGFGGGFGFFGGGGGGFGGGGGGGEGGGGGGGGGEGCGFGFGGGGGDDEGGFGGGFGFGGGGGGEFGE,>DFGGFFGGGCFFGGFFGGGGGGGGGDBEC5C@CCFGC=CCBFFF,<<@C<CGGFFGF=@<>)=BCDDD9;>5?FF(9CGGGF6*697)*))6?5=A?G>@585C:7+2A5())-,00)7((:<B2)->B962(C73CF))(),35729?()-.,((.73C555)/)))
@M02542:52:000000000-J9N43:1:1101:22233:7423 1:N:0:GTGAAA
GTAGTCCACGCCGTAAACGATGTCTACTAGCTGTTCGTGGTCTTGTACTGTGAGTAGCGCAGCTAACGCACTAAGTAGACCGCCTGGGGAGTACGGTCGCAAGATTAAAACTCAAATGAATTGACGGGGGCCCGCACAAGCGGTGGAGCATGTGGTTTAATTCGACGCAACGCGAAGAACCTTACCTACTCTTGACATCTACAGAAGACTGCAGAGATGCGGTTGTGCCTTCGGGAACTGTAAGACAGGTGCTGCATGGCTGTCGTCAGCTCGG
+
GGDGGGGGGGGGGGF@CCFFGGGGGGGGGGGGGGGGGGGGGGGGGGGGGGGGGGGGGGGGGGGGGGGGGGGGGGGGGGGGGGGGGGGGGGGGGGGGGGGGGGGGGGGGGGFGGGGGGGGGGGGGGGGGGGGGGGGGGGGGGGGGGGGGGGGGGGGGGGGGGGGGGGGGGGGGGGGGGGGGGGGGGGGGGGGGGGGGGGGGGFGGGGGGGGGGGGGGGGGGDGGGGGGGGGFFGGGFFGGGFFGFFFFGFGGFFFFFFFFFGGGFGFFFFFFFF)
@M02542:52:000000000-J9N43:1:1101:20813:7423 2:N:0:GTGAAA
GTAGTCCACGCCCTCAACGATGTCAACTGGTTGTTGGGTCTTCACTGACTCAGTAACGAAGCTAACGCGTGAAGTTGACCGCCTGGGGAGTACGGCCGCAAGGTTGAAACTCAAAGGAATTGACGGGGACCCGCACAAGCGGTGGATGATGTTGTTTAATTCGATGCAACGCGAAAAACCTTACCCACCTTTTACATGTACGGAATCCTTTAGAGATAGAGGAGTGCTCGAAAGAGAGCCGTACCACAGGTACTGCATCGCGGTCGTTCACCCG
+
GGDGGFC,EBFGEC,CFFC8<,EF9FEGGGGFCE8,E@CC,<FACFFFGC<BFGAFG,6C@@,E5BCGG7@FFFFEFFGFG>F:=C7C?FFEC7@FF8C46F@,CEFGGD,3,8@9+>8:,>9ED6@FG+3+8++3;BGFE8@BC*4=,,=C,=>DGF7,+,=C7=E>FA?<4>9>A))2;<8CG4CDG5;8;76@?AB26:9G3)/89:>B+<@7):>4<F:>?()*)-,32)(4<:?59:D*(-))3(**.4<<<))(-(-37).7))**75
@M02542:52:000000000-J9N43:1:1101:20144:7432 2:N:0:GTGAAA
GTAGTCCACGCCGTAAACGATGTCTACTAGCTGTTCGTGTCCTTGTGATGTGAGTAGCGCAGCTAACGCACTAAGTAGACCGCCTGGGGAGTACGGTCGCAAGATTAAAACTCAAATGAATTGACGGGGGCCCGCACAAGCGGTGGAGCATGTGGTTTAATTCGACGCAACGCGAAGAACCTTACCTACTCTTGACATCTACGGAAGACTGCAGAGATGCGGTTGTGCCTTTGGGAACCGTAAGACAGGTGCTGCCGGGCCGTCGTCAGCCCTG
+
GGGGGGGGGGGGGG:CFGGGGFFGGGGGFGGGGGGGGGGGGFFGGGGGGGGGGGGGDGGGGGGGGFGDGEGCFGFGGGGGGGGGGGGGGGGGGGGEGGGGGGGGGGGGGGFGGGGCGGGGGGCFGGGGEGDDGGGGGDGCGEGEGDGGGFGFC?FGGDGGFGDGGCEGFFE7BDBFEEFF:?FDGGGFG@?B926FBA@>BA?D@B>=4::?C8CFF7:<9@:.4:(:<)-3<@0<??F)1(9*).(08<)/4))(((--((,(177>>))))0
@M02542:52:000000000-J9N43:1:1101:27013:7433 2:N:0:GTGAAA
GTAGTCCACGCCGTAAACGATGTCTACTAGCTGTTCGTGGTCTTGTACTGTGAGTAGCGCAGCTAACGCACTAAGTAGACCGCCTGGGGAGTACGGTCGCAAGATTAAAACTCAAATGAATTGACGGGGGCCCGCACAAGCGGTGGAGCATGTGGTTTAATTCGACGCAACGCGAAGAACCTTACCTACTCTTGACATCTACAGAAGACTGCAGAGATGCGGTTGTGCCTTCGGGAACTGTAAGACAGGTGCTGCATTGCGGTCGTCAGCCCGG
+
GGFGGGGGGGGGGGEFGGGGGGGGGGGGGGGGGGGFGGGGGGGGGGGGGGGGGGGGGGGGGGGGGGGGGGEGGGGGGGFGGGGGDCGGGGGGGGGGGGGGGGGGFGGGFGGGGG8FFGFGGGFGGGGGGGGGGEDCCDGGGGG>EGGGGGGGGGGCGGC?CE7CFGGG>ACCEG>BEFFFF??*997=D4<FFF?FFF?9FAA6*/)<FC?0CC9@?>DDB:5@><:FAF<)2;009?FGGFFF>????>?9<DD2)),)-(-,)1)))0.)73
@M02542:52:000000000-J9N43:1:1101:21852:7433 1:N:0:CTGAAA
GTAGTCCACGCCGTAAACGATGTCTACTAGCTGTTCGTGGTCTTGTACTGTGAGTAGCGCAGCTAACGCACTAAGTAGACCGCCTGGGGAGTACGGTCGCAAGATTAAAACTCAAATGAATTGACGGGGGCCCGCACAAGCGGTGGAGCATGTGGTTTAATTCGACTCAACGCGAAGAACCTTACCTACTCTTGACATCTACAGAAGACTGCAGAGATGCGGTTGTGCCTTCGGGAACTGTAAGACAGGTGCTGCATGGCTGTCGTCAGCTCGG
+
GG7@CFDFF;:CFCB@FEB@FFFEFFFFGG8;C@CCBF@BCFFFGGGDFGGGGGGGGGGCGGGGGFC@FEGC<FACFFF<E@CC?=FGGDEFGFCGFGGGGGGEGFGGFFGEDF8FGFGGDDFGGDE=FCCCFEGGEGF7FE@F7FBFGGGGFEFCFGGC:CFGFCFGGGG*BEGGE8C@8::F8CFGCGFCC:9EGGFFEFGGGGFGCFGFFGGGC9++2C=EGGGCGG9?GDCBDGGGFFD2=3ACFGC:F)23AA:0FD5FF6:?:?4?E)
@M02542:52:000000000-J9N43:1:1101:14664:7437 2:N:0:GTGAAA
GTAGTCCACGCCGTAAACGATGTCCACTAGCCGTTGGGTTCCTTGAGAACTTAGTGGCGCAGCTAACGCATTAAGTTGACCGCCTGGGGAGTACGGCCGCAAGGTTAAAACTCAAATGAATTGACGGGGGCCCGCACAAGCGGTGGCGCATGTGGTTTAATTCGAAGCAACGCGAAGAACCGTACCTGGCCTTGACCTGCTGAGCACTTACCAGAGATGGATTGGTGACTTCGGGAACTCAGACACAGGTTCCGCGTGGCTGTCGTCCGCTCGG
+
GGCEFGGGGGGFEEEDGC7FG<EG,FEEEEAFE@:B86BBCFGGGGGGGGGG9F6C<:6CFE:FEFGCGGCFGA<FC<FCFFE7FFGDG748E,++@EFE+>@FB:9BCDGGG,=,?>=DFGC9=8@=ECCEECEECEFFG>86:D,:8?EEGGFCFDC::+<=F4C)AA7D:CB>::?>535DCCFF54)96.*/))),),)*)/0<6*)(++2)(2:>?**7:2(*,.)6-<>09B):*)2*3(340.**(-(((3762(,)*10))5)873
@M02542:52:000000000-J9N43:1:1101:15349:7464 2:N:0:GTGAAA
GTAGTCCACGCCGTAAACGATGTCTACTAGCTGTTCGTGGTCTTGTACTGTGAGTAGCGCAGCTAACGCACTAAGTAGACCGCCTGGGGAGTACGGTCGCAAGATTAAAACTCAAATGAATTGCCGGGGGCCCGCACAAGCGGTGGAGCATGTGGTTTAATTCGACGCAACGCGAAGAACCTTACCTACTCTTGACATCTACAGAAAACTGCAGAGATGCGGTGTTGCCCTCGGGAACTGTAAGACAGGTGCTGCATGGCTGTCGTCAGCTCGG
+
GGGFGGGEGGGGGGGGGGGGGFGGGGGGGGGGGGGDGGGDGGGGFGFFGGGGFGGGGGGGGEGGGFGGGFGCGGGGGGGFGEFFGGGGGEGGGGEEGGGGFGGGFFGGGGGGGGGFFFGAFG?EFGGGGGGGGGGGGGGGGGG8E48?CFCGGGGFGCFGFGFFFDGGFFGGB367BDFF>:?GGDFFF=FFF2??9<FAFBF*49)2<FAFG?E:47:>>37)(-(*.)..7591668*:<C*-45??34432<(6).(.4?45*08:)1)))
@M02542:52:000000000-J9N43:1:1101:23856:7468 2:N:0:GTGAAA
GTAGTCCACGCCGTAAACGATGTCTACTAGCTGTTCGTGTCCTTGTGATGTGAGTAGCGCAGCTAACGCACTAAGTAGACCGCCTGGGGAGTACGGTCGCAAGATTAAAACTCAAATGAATTGACGGGGGCCCGCACAAGCGGTGGAGCATGTGGTTTAATTCGACGCAACGCGAAGAACCTTACCTACCCTTGACATCTACGGAAGACTGCAAAGATTCGTTTGTGCCTTCGGGAACCGTAAGACAAGTGCTGCAGGGCTGTCGCCAGGCCGT
+
EFFGGGCGGGGGDCFCCEEFFGFGGGGGEEFFFEFGGGGGFGFFGG?FFAFGFGGGGD@:F7FGCFF@CFEGGGGGFE?<FGGGDGFGGGGFGGGGFGGGGGGFGGGGGF9EFF=EFGGGFE9EFC6:EDGDBEGGGECDC5E8EDGFE=FF99B<58CFFCEFEGDGEFDG>).:>)<@@:FGGGCBGFF@F(*9)4@BFF?DB>;E4D><7++02**:3)0<127><>A?0@(-,((9/894)5:4:9/*-))(((((.(()1*)).)))))
@M02542:52:000000000-J9N43:1:1101:23177:7469 2:N:0:GTGAAA
GTAGTCCACGCCCTAAACGATGTCAACTGGTTGTTGGGAGGGTTTCTTCTCAGTAACGTAGCTAACGCGTGAAGTTGACCGCCTGGGGAGTACGGCCGCAAGGTTGAAACTCAAAGGAATTGACGGGGACCCGCACAAGCGGTGGATGATGTGGTTTAATTCGATGCAACGCGAAAAACCTTACCTACCCTTGACATTCCAGGAATCCTGCAGAGATGTGGGAGTGCTCGTAAGAGAACCTGGCCAACGGTGCTGCAAGGCCGTCGTCAGCTCC
+
GGGGGGGGGGGFGDGCCFGFGGGFGGGGGGGGGGGGGGGEGGGGGGGGGGGCFGGGGGGGGGGGFFG@GFGDGGFGFGGGGGGGGGGGFGGGGGGGGGGGGGGGGGGGGGGGFGGGGGGGGGGGGGGGGFGGGGGGEGGGGGEEGGCFFGGGGGDFFFGGFGGGGGDCFACCBGF>DFDBFEFFCCEAGFFFF)/*6)9)9<?GF?4E=7>(031)6CF<A@FF?0<:>3(475448:)9C:C*,2()-,))-)))())4(.(,))))).)*/)
@M02542:52:000000000-J9N43:1:1101:27019:7471 2:N:0:GTGAAA
TAGTCCACGCCCTAAACGATGTCAACTGGTTGTTGGGTCTTCACTGACTCAGTAACGAAGCTAACGCGTGAAGTTGACCGCCTGGGGAGTACGGCCGCAAGGTTGAAACTCAAAGGAATTGACGGGGACCCGCACAAGCGGTGGATGATGTGGTTTAATTCGATGCAACGCGAAAAACCTTACCCACCTTTGACATGTACGGAATCCTTTAGAGATAGAGGAGTGCTCGAAAGAGAGCTGTAACACAGGTGCTGCATGGCTTTAGTTCGCACGG
+
GGGGGGGGGGGGEG,@FGGGGGGFGGGGGGGGGGGFGGGFGFGGFGGGAFFGGGGGG:FC7EGGGGGGCFDFFGFGGGGGGGGGGG@FEFGGGGGGEGDCEGFGFFGGGG@AFD=FG,@FFAFGDCG7+>E68@E>FGGGG*:CFGF7E?FC9E8C:;7CFEEFFDGGFBGGFG9BFF;FFFAF<DG:*9@F=:=6)6*652095?FF4CB<<907AC*.40).()):((431)313<)>06F*)3(.,-)0)).,6),,4(,)****.)0)0)
@M02542:52:000000000-J9N43:1:1101:18713:7475 2:N:0:GTGAAA
GTAGTCCACGCCGTAAACGATGTCTACTAGCTGTTCGTGGTCTTGTACTGTGAGTAGCGCAGCTAACGCACTAAGTAGACCGCCTGGGGGGTACGGTCGCAAGATTAAAACTCAAATGAATTGACGGGGGCCCGCACAAGCGGTGGAGCATGTGGTTTAATTCGACGCAACGCGAAGAACCTTACCTACTCTTGACATCTACAGAAGACTGCAGAGATGCGGTTATGCCTTCGGGAACCGTAAGACAGGTGCTGCATGGCTGTCGTCGGCTCGG
+
GGGEGGGGGGGGGG>FGGFGGGFGGGGGGGGGGGGGGGGDCFFGGGACGGGGGGFGGGGGGGGGGGGGGGGGGDEFGG@FGEGGDFFGGDGGGGG:FGGGCFGGGGFFGFGFFFFFGGGGGGGGGGGGGGGGGD>C5CEDGGGCEGFFGGGGGFEFGGF9B?<CFGGGFEGGBGBB@@FFF<?GGFFF**)9@)7?BBFFFF)**/)8?GFFGF+.(07<;@0<,2:CA:476B6(2((11(1/),(8:26?A-)(.).((-479*77>:))05
@M02542:52:000000000-J9N43:1:1101:5542:7478 2:N:0:GTGAAA
GTAGTCCACGCTGTAAACGATGGATACTAGCTGTTGGGGGCAACTTCAGTGGCTAAGCGAAAGTGATAAGTATCCCACCTGGGGAGTACGTTCGCAAGAATGAAACTCAAAGGAATTGACGGGGGCCCGCACAATCGGTGGAGCATGTGGTTTAATTCGATGATACGCGAGGAACCTTACCAAGGCTTAAACGTAGATTGACAGGTTTGGAAACAGCATTTTCTTCGGACAATTTCCAAGGTGCTGCATGGTTGTCGTTAGCTCGTGCCGTG
+
CGGGGG<FEEG7;CF9FGC7B@FFGFGGGAFEACEF<@@@@CFGGFFFFGAFGGGFG8FGGGGFGCGGFA,@EFGGGEFGGFFCGFGCD@<=EFDCCEGGFGGFF9FFFG,@FG8E8=FCCGCEDGGGDGDCGG,>CEGEG>,,>DGFFG,=FGCGF?F78A?9F8?46)2/=0/:5ABFA9A<C7EFF@1*)/5;6:*54>4737?GF*3>F@*.(**))9@4).(5(-(.)9))-64954**36)/))89.(-)-8(1()-)*)0.0)0)
@M02542:52:000000000-J9N43:1:1101:14095:7485 2:N:0:GTGAAA
GTAGTCCACGCCGTAAACGATGTCTACTAGCTGTTCGTGTCCTTGTGATGTGAGTAGCGCAGCTAACGCACTAAGTAGACCGCCTGGGGAGTACGGTCGCAAGATTAAAACTCAAATGAATTGACGGGGGCCCGCACAAGCGGTGGAGCATGTGGTTTAATTCGACGCAACGCGAAGAACCTTACCTACTCTTGACATCTACGGAAGACTGCAGAGATGCGGTTGTGCCTTCGGGAACCGTAAGACAGGTGCTGCATGGCTGTCGTCAGCTCGG
+
GG9FGGGGGGGGGCFGFGGGGGGGGGGGGGGGGGGGGGGGGGGGGGGGGGGGFGGGGGGGGEGGDFGGGGGDGGGFGGGGGGGGGGGGGDGGGGGGGGGGGGGGEFEEG9DFGGGGFFDGFFDGDEGCEGGGGGGGGGGGGGGED5;?8CFFCF9CEGGGFGGGGDGGBEDCBC9B@EFFFFFGGGGFGFFFFF?:>AFBFF?D>@:FFGFFGCCFFGCB25<B0-8:9<23<>072:0DC6DFB?7?:B473<<0:><?:::?*10.76*/))
@M02542:52:000000000-J9N43:1:1101:7629:7491 2:N:0:GTGAAA
GTAGTCCACGCCGTAAACGATGTCTACTAGCTGTTCGTGTCCTTGTGATGTGAGTAGCGCAGCTAACGCACTAAGTAGACCGCCTGGGGAGTACGGTCGCAAGATTAAAACTCAAATGAATTGACGGGGGCCCGCACAAGCGGTGGAGCATGTGGTTTAATTCGACGCAACGCGAAGAACCTTACCTACTCTTGACATCTAAGGAAGACTGCAGAGATGCGGTTGTGCCTTCGGGAACCGTAAGACAGGTGCTGCATTGCTTGCGTCAGCTCGG
+
FGGGGGGGGGGGGGCGGGGGGGGGGGGGGFFFGGGGGGGGFDFFGGGGFGGGGGGGGGGGGGGGGFGGGCGEGGGGGFEGFG@FFGGGGFGGGFEEGDEGG>E8EFFGGGGGGGGGGDGCEFGF?EGGGGGGCGGGGGG>8CECECC5CGGG9<CFGG4CF;C=CDEGDF>5>D0<>EFFFBFG46<97*)9@>FFDFFAB49C6@48FGB7GC+.,CC49EFE0((:4>F)3>>>F?(75:C*).5?:))9)6<())56)))-/1..5?46))
@M02542:52:000000000-J9N43:1:1101:11447:7499 2:N:0:GTGAAA
GTCGTCCACGCCGTAAACGATGTCTACTAGCTGTTCGTGGTCTTGTACTGTGAGTAGCGCAGCTAACGCACTAAGTAGACCGCCTGGGGAGTACGGTCGCAAGATTAAAACTCAAATGAATTGACGGGGGCCCGCACAAGCGGTGGAGCATGTGGTTTAATTCGACGCAACGCGAAGAACCTTACCTACTCTTGACATCTACAGAAGACTGCAGAGATGCGGTTGTGCCTTCGGGAAGTGTAAGACAGGTGCTGCATGGTTGTCGTCAGCTCGG
+
DC,7@@@BCFGEECCBCFC7B9CA,6C@FDD9<C,,BFF,6CCCEFC9F9@F<<CEFGB7:FGE9A?,@F+=8B8@EFCEEGEGGGDB=:CFE9:CFGCGFFBFE,??<,=8F3@,?=EFC;,D?>EGGD>88C7::CF5EEG14?EGGFGC1:CG:B8=6CFFFDGG>B=CDC>::07@58*:699BC@)7=AFF<A6AFFFG?F;E?C:?GC:F3:*9(5@EB<:74<A)45139(,9>AGGFF0@:3005:.(-),).1,6*9535)067)
@M02542:52:000000000-J9N43:1:1101:4774:7501 1:N:0:GTGAAA
GTAGTCCACGCCCTAAACGATGTCAACTAGTTGTCGGGTCTTCATTGACTTGGTAACGTAGCTCACGCGTGAAGTTGACCGCCTGGGGAGTACGGTCGCAAGATTAAAACTCAAAGGAATTGACGGGGACCCGCACAAGCGGTGGATGATGTGGATTAATTCGATGCAACGCGAAAAACCTTACCTACCCTTGACATGTATGGAACCCTGCTGAGAGGTGGGGGTGCCCGAAAGGGAGCCATAACACAGGTGCTGCATGGCTGTCGTCAGCTCC
+
CF7FEGGGGCFGGGGFGFFGF?FEAEDGGGG9@FGE7CFFGGGFGG<FGGGCAEEFGGGGGGD,FFA=6@BFGFGGGGGGGGGD7DCCFGGGGDGGGGGGG7FFFFFEFGGGGDFGGGGDF<FC7:F7=CEFFFGDGGCF@F*3::,3<CAFGDGG@:9;BFGGFGDGGGGGGDGGDF5BCGGFCFGFGGGGFGGG?C1:<F=EGGGGGFGGG7CGFDF:5E=CCCDC>51>CEFE>5)7@F=2?2FF@5*(95227A5?CC*7C086:()*))
@M02542:52:000000000-J9N43:1:1101:17507:7512 2:N:0:GTGAAA
GTAGTCCACGCCGTAAACGATGTCTACTAGCTGTTCGTGGTCTTGTACTGTGAGTAGCGCAGCTAACGCACTAAGTAGACCGCCTGGGGAGTACGGTCGCAAGATTAAAACTCAAATGAATTGACGGGGGCCCGCACAAGCGGTGGAGCATGTGGTTTAATTCGACGCAACGCGAAGAACCTTACCTACTCTTGACATCTACAGAAGACTGCAGAGATGCGGTTGTTCCTTCGGGAACTGTAAGACAGGGTCTGCCGGGCCGTCTTCAGCTTGG
+
GGGGGGGGGGGGGG:FGGFGGFGFGGGGFGGGGGGGGGGGGGGGGGGGGGGGGGGGGFGGGGGGGFGGGEGFFGGGGGCGFGGGGGGGGGGGGGGGGGGGGGGFGFGGGGGGGGGCFGGGEFGGGGGGDGDEEGDGGGCFGDGGGGFGFGGGGGGGGGGGFGGGGGGGDFGGED>B)8?>>:FFGFCFC6FFB34F>>F<=ADGFFFGF=)(<<0.(0*43:@>93(04)6)359;96?FC2>F4?:?1,.),,))((,4(((-**1*09*/.5
@M02542:52:000000000-J9N43:1:1101:28306:7521 2:N:0:GTGAAA
GTAGTCCACGCCGTAAACGATGTCTACTAGCTGTTCGTGGTCTTGTACTGTGAGTAGCGCAGCTAACGCACTAAGTAGACCGCCTGGGGAGTACGGTCGCAAGATTAAAACTCAAATGAATTGACGGGGGCCCGCACAAGCGGTGGAGCATGTGGTTTAATTCGACGCAACGCGAAGAACCTTACCTACTCTTGACATCTACAGAAGACTGCAGAGCTGCGGTTTGGCCTTCGGGAACTGTAAGACAGGTTCTGCATTGCTGGCGTCAGGCGTG
+
GGGGGGGGGGGGGGGGGGGGGGGGGGGGCFCGFFGGGGGGGGFGGGGGGFGGGGGGGGFGGGGGGAFFGGGEGGFGGGGGGGGGCEGFGGGGGGGGGD:@FGEGFFGGGGGGGGGEDBDFCF8EFEGGG7EG7>EGGGGF>ECEEGGGGGFGDFGGGGCFFGFGEDEDFDGDA)4B>36>FFFGGGGFG69@BF?F2A=)*-6<=F:+)?:1+CC@1*0,(77>:1:F?7:7<@(4(4?GGFF*).4.0)*1)))5)-4))4(-)*.0)))))0
@M02542:52:000000000-J9N43:1:1101:28216:7522 2:N:0:GTGAAA
GTAGTCCACGCCGTAAACGATGTCTACTAGCTGTTCGTGGTCTTGTACTGTGAGTAGCGCAGCTAACGCACTAAGTAGACCGCCTGGGGAGTACGGTCGCAAGATTAAAACTCAAATGAATTGACGGGGGCCCGCACAAGCGGTGGAGCATGTGGTTTAATTCGACGCAACGCGAAGAACCTTACCTACTCTTGACATCTAAAGAAGACTGAAGAGATGCGGTTGTGTCTGCGGGAACTATAAGCCAGGTGCTGCATGGCTGACGTCAGCTCGG
+
GGGGGGGGGGGCGG:FFGCFGGGGGGGGGGGGGGGFGGGGFGGGGFGGGCGGGGGGGGGGGGGGGGGGGGGEGGGGGGGGGGGGGFGGGGGGGGGGGGGEGGGG9DGGGGFGGGGGGGFGGGGGGGCFGC8*CEEEEEDGEECEGGGGGF,9CFGFFFDCC<@CEGEGFFGGEG03<DFFFBFGGDG=67</63*44:=AF2-*6>66.:24++3<2:DA9@)8(4<<5))6(7737(.005CF)5:5249)).,(-).0(,(.197>B6*083
@M02542:52:000000000-J9N43:1:1101:7505:7562 2:N:0:GTGAAA
GTAGTCCACGCCGTAAACGATGTCTACTAGCTGTTCGTGGTCTTGTACTGTGAGTAGCGCAGCTAACGCACTAAGTAGACCGCCTGGGGAGTACGGTCGCAAGATTAAAACTCAAATGAATTGACGGGGGCCCGCACAAGCGGTGGAGCATGTGGTTTAATTCGACGCAACGCGAAGAACCTTACCTACTCTTGACATCTACAGAAGACTGCAGAGATGCGGTTGTGCCTTCGGGAACTGTAAGACAGGTTCTGCATGGCTGTCGTCAGCTCGG
+
GGGGGGGGGGGGGGFGGGGGGGGGCGGGGGGGGGGGGGGGGGGGGGGGGGGGGGGGGGGGGGGGGGGDGBFGGGGGGGGGGGGGGGGGGGCGGGGGGGGGGGGGGGGGGGGGGGGGGFGG9FCFGGGGGGGGDGGGGGGCFDGGGGFGGGGGGGGGGGG7:FGGDGECBDGGFGFFFBFFFFFGDGGFGFFFFAFFFFFBFBAFFF665:::FFF:<FCAF>57340D2<5<27>66<F47<FGFFF4(./93999A)441?B4*10)<47?B)
@M02542:52:000000000-J9N43:1:1101:19853:7572 2:N:0:GTGAAA
GTAGTCCACGCCGTAAACGATGTCTACTAGCTGTTCGTGGTCTTGTACTGTGAGTAGCGCAGCTAACGCACTAAGTAGACCGCCTGGGGAGTACGGTCGCAAGATTAAAACTCAAATGAATTGACGGGGGCCCGCACAAGCGGTGGAGCATGTGGTTTAATTCGACGCAACGCGAAGAACCTTACCTACTCTTGACATCTACAGAAGACTGCAGAGATGCGGTTTGGCCTTCGGGAACTGTAAGACAGGTGCTACATGGCTTTCGTCCGGCCGG
+
GGFGGGGGGGGGGE76FGGGG8FGGGGGGGGGGGGGGGGGGGGGGGFGGGGGGGGGGGGGGGGGFFFEGGGDGGGGGGFGGGGG>FFFGGGEFGGGGGGGGGGCEFGGGGG8FGGFGGGGGGGGGGGGGGGGGGGEE:FGGGGGGG>5=FGFGFFGGGFFAFCGGDGC)>=CBDBDDE?:FBFGGGGFG46@F2*0)-6:F<ADFF)+777?G8<:7::>3:>>((,2,2:<6>(36:2**:>74>(524;93:-)<AB?(43)*/.).)))))
@M02542:52:000000000-J9N43:1:1101:28023:7584 2:N:0:GTGAAA
GTAGTCCACGCCGTAAACGATGTCTACTAGCTGTTCGTGTCCTTGTGATGTGAGTAGCGCAGCTAACGCACTAAGTAGACCGCCTGGGGAGTACGGTCGCAAGATTAAAACTCAAATGAATTGACGGGGGCCCGCACAAGCGGTGGAGCATGTGGTTTAATTCGACGCAACGCGAAGAACCTTACCTACTCTTGACATCTACGGAAAACAGCAGAGATGGGGTTTTGCCGTCGGGAACCGTAAAACAGGTACTGCATGGCCGTCGTCAGCTCGG
+
FGGGGGGGGGGGGGEGFGGCDFFGGGGGGFDDEGGCEE@EFGF<<FFCGFGGGGFGGGGGGCGGGGGGGDGGGGGGGAF<CGGDFGGGEBFGFFGGCGGDGGFGFGFFGGG8FFFAFGGGGGGCFCEEGGGGEE7E:FFF>EGC57>,:E6F9=E<@BFFFC95C4=DDE=D>)6>556<.:??F:7?C?FB*)*96<=4=):<>D);5*..;*;>70*)(.0<3(4>A(2(4;>9>06<7(9*628)4)*1)-)-6)43(4((197)76//0)
@M02542:52:000000000-J9N43:1:1101:16990:7584 2:N:0:GTGAAA
GTAGTCCACGCCGTCAACGATGTCTACTAGCTGTTCGTGGTCTTGTACTGTGAGTAGCGCAGCTAACGCACTAAGTAGACCGCCTGGGGAGTACGGTCGCAAGATTAAAACTCAAATGAATTGACGGGGGCCCGCACAAGCGGTGGAGCATGTGGTTTAATTCGACGCAACGCGAAGCACCTTACCTACTCTTGACAACTAGCGAAGATCGTAGCGATACGATTGTGCCTTCGGGAACCCTAAAGCTGGTGCTGGCTTGCTCACCTTCGCCCGG
+
GGGFFGGGGGGGEG+CEF7CDCFGAFFGGGFFGGGCFEFGCFE<EFEGG,EB<FFFGD7F@CGFG,BFGEG7EGGGGCFGGGDC=DDCCCEG?F@FFEGGEE>AF=DFGGGFGFFGGD9,,ADC?E=@@FGGGCD5CFFFGCEBEG5CCCF7<<C<*,*4:<C5C>E38>G35)455)/751)CC70/C64*984@))0)02:37)78**,4*8/774*,(07)--)0)6)<0>(-4((*2,0*)))0(()0).((.(3())))**)0)0)7).
@M02542:52:000000000-J9N43:1:1101:13397:7609 2:N:0:GTGAAA
GTACTCCACGCCGTAAACGATGTCTACTAGCTGTTCGTGTCCTTGTGATGTGAGTAGCGCAGCTAACGCACTAAGTAGACCGCCTGGGGAGTACGGTCGCAAGATTAAAAATCAAATGAATTGTCGGCGGCTCGCACAAGCGGCGGCGCATGTGGTTTACTTCCACGCTACGCGAAGGACCTTAACTACTCTTGACATCTACGGAAGACTGCAGAGATGCGGTTGTTCCTTCGGGAACCGTAAGACAGGCACTGCCTGTGGGCTTTCCTCTCCG
+
7F+6,;,;E,+:6C6CC@C+ACFG96E9,CC,,6,,,B<,,9<,C66,69B66,CC,CC@FF7E?5FFDGEEG,,9,<F9B@:4CF:7=B>F=DCBFEEB7CG,C=D;9,,3,8,CDF,,6,@,6+8+B>:*3*41@B,=FEE**)*1=7*/2<@*;*9+9<:++0*1)0:*5C6)8)0)8:*?**:87@/962*9<A?)/)4*)078):7703274**)45.)34,24:4)(04;;0,)/(*144()2(..(()(..),((((**10*1*0))
@M02542:52:000000000-J9N43:1:1101:9977:7623 2:N:0:GTGAAA
GTAGTCCACGCCGTAAACGATGTCTACTAGCTGTTCGTGTCCTTGTGATGTGAGTAGCGCAGCTAACGCACTAAGTAGACCGCCTGGGGAGTACGGTCGCAAGATTAAAACTCAAATGAATTGACGGGGGCCCGCACAAGCGGTGAAGCATGTGGTTTAATTCGACGCAACGCGAAGAACCTTACCTACTCTTGACATCTACGGAAGACTGCAGAGATGCGGTTGTGCCTTCGGGAACCGTAAGACAGGTGCTGCCTGGCTGTCGTCAGCTCGG
+
GGGGGGGGGGGGGGFFGGGGGGGGGGGGGGGGGGGGGGGGGGGGGGGGGGGGGGGGGGGGGGGFGGGGGGGGGGGGGGGGGGGGGGGGGGGGGGGDGGGGGGGGGGGGGGFGGGGGGGGGGGGGGEDGGGGGGGGGGGFGFGGEGGGFGGCEFGGGGGFGFGGGGGEDDBGGFGFFFDFFFFFFFFGFG66*@<?45A@FFFFGFFFFFCD?DF7;?GGFF>:>>0(2:AB?1>B14325<6CCAF>F04)94-8()-4(,,()110).)*).)
@M02542:52:000000000-J9N43:1:1101:21173:7636 2:N:0:GTGAAA
GTAGTCCACGCCGTAAACGATGCTAACTCGTTTTTGGGTTTTCGGATTCAGAGACTAAGCGAAAGTGATAAGTTAGCCACCTGGGGAGTACGAACGCAAGTTTGAAACTCAAAGGAATTGACGGGGGCCCGCACAAGCGGTGGATTATGTGGTTTAATTCGATGATACGCGAGGAACCTTACCAAGGCTTAAATGGGAATTGATCGGTTTAGAAATAGACCTTCCTTCGGGCAATTTTCAAGGTGCTGCATGGTTGTCGTCAGCTCGTGCCGTG
+
GGGGGFEEGGGGGG7,FGGGGGGG9EAEFGGGGEGDGGGGGGGGEECGGGGGGGFGGGGGGGGEGGGG9A9FFGGGGGGGGGGGGGDEGGGGGC=FEGGGGGGGFGGGGEGCFEFF?FGFGG>EGGGGGGGGGGGGGGGEEGG>9::FGCGGGGGGFGGGFGGGGGGGFFEGEGFFFFF*84AC6FG>44?=@AFF:7FB@8::9@@;5*5>FFC427>>B@FF:AFC??>BF3,8<).7*)**(.<FBBFF<<A<:<0422(.*2.))08<55
@M02542:52:000000000-J9N43:1:1101:10646:7638 2:N:0:GTGAAA
GTAGTCCACGCCCTAAACGATGTCAACTGGTTGTTGGGTCTTCACTGACTCAGTAACGAAGCTAACGCGTGAAGTTGACCGCCTGGGGAGTACGGCCGCAAGGTTGAAACTCAAAGGAATTGACGGGGACCCGCACAAGCGGTGGATGATGTGGTTTAATTCGATGCAACGCGAAAAACCTTACCCACCTTTGACATGTACGGAACCCTTTAGAGATAGAGGAGTTCCCGAAAGAGAGCCGTAACCCAGGTGCTGCATGGCTGTCGTCCGCTCG
+
GGGGGGGGGGDGGGGFGGGGGGGG9EGGGGGGGGGGGGGGGGGGGGGGGFGFGGGGGGGGGGGGGGGGGGGGGGGGGGGGGGGGGGGDFGGGGCGE@EGGGGGGGFGGGGGGG8AFGGGGFGGFGGDGGCGGGGE5?FFGGGGGGGGGGGGGGGFGFGGGFGFGGGGGFFGGBCBFFFBFFFFGGGFEDFFF?<*943=4/29DBEFEFFF9C<:*6:C<9FF3,(.*.4?>>5<<<?BGG6CD1)()(36622423<2((2(.**)))8).;)
@M02542:52:000000000-J9N43:1:1101:26272:7641 2:N:0:GTGAAA
GTAGTCCACGCTGTAAACGTTGGGCGCTAGGTGTGGGGGGCCTCTCCGGTTCTCTGTGCCGCAGCTAACGCATTAAGCGCCCCGCCTGGGGAGTACGGCCGCAAGGCTAAAACTCAAAGGAATTGACGGGGGCCCGCACAAGCGGCGGAGCATGCGGATTAATTCGGTGCAACGCGAAGAACCTTACCTGGGTTTGACCTGGGGGCTAAAGCCGCAGCGCTGTGGTGTCCTTCGGGTGCGGTCACCGGTGGTACATGGCTGTCGTGAGCCCGGG
+
FGCEGGFGGGEGCGCEGGECFE8CFEGGGGGGFGEGGEGGGGGFGDCEEGGEGGGGEFGGGGGGCFGFGCGEEGGCGGG>FCFE7><CFG7*BFGFG8=FGGGDCGGGGGFCBFFF<CFEC?CFFFFE5EEGG>C8EGGG*C>/CDGE==55EFGGGCG7@CCGFGGGF@6*7D655)))0:>F*:F:76;@F3))-.*6)(,))));6*))0*/0(192?ED)241>)6)64;?>(-2))411))-)(,0.))6<2(3(48)-**).)))0))
@M02542:52:000000000-J9N43:1:1101:27211:7650 2:N:0:GTGAAA
GTAGTCCACGCCGTAAACGATGTCTACTAGCTGTTCGTGGTCTTGTACTGTGAGTAGCGCAGCTAACGCACTAAGTAGACCGCCTGGGGAGTACGGTCGCAAGATTAAAACTCAAATGAATTGACGGGGGCCCGCACAGGCGGTGGAGCATGTGGTTTAATTCGACGCAACGCGAAGAACCTTACCTACTCTTGACATCTAGCGAAGATTGTAGGGATACGATTGTGCCCTCTGGAACGCTAAGACCGGTGCTGCATGGCTTTAGTCCGCTCGG
+
GGGGGGGGGGGGGECGGGEGGGGGGGGGGGGGGGGGGGGGGGGGGGGGGGGGFGGGGGGGGGGGGGGGGGGGGGFGGGGGGGGGGGGGGGGGCGGGGGGGGGGFGGCGGGGGGGGGGGGGGGGGFEEFG7EGGGGGGGGGG5EEGDCGGGGGGGGGGGGGFGGFCDGDEFGGFC>)079FFFFFFFGFG4?F*)9?>4?<@<D<D7)*9:?FGCFE?CC:23)>BBAG)(.4,?0477:<*-793<0)4405)-),5:?B?((.*01*0))07)
@M02542:52:000000000-J9N43:1:1101:13188:7658 2:N:0:GTGAAA
GTAGTCCACGCCGTAAACGATGTCTACTAGCTGTTCGTGTCCTTGTGATGTGAGTAGCGCAGCTAACGCACTAAGTAGACCGCCTGGGGAGTACGGTCGCAAGATTAAAACTCAAATGAATTGACGGGGGCCCGCACAAGCGGTGGAGCATGTGGTTTAATTCGACGCAACGCGAAGAACCTTACCTACTCTTGACATCTACGGAAGACTGCAGAGATGCGGTTGTGCCTGCGGGAACCGTAAGACAGGTGCGGCATGGCTCTCTTCAGCCCGG
+
GG@FGGGGGGGGGEFCGGGFFFGGGGGGGGGGGFGGGGGGGGGGGGGGGDGGFGGGGGGGDEGGGFGGGCGGGGGGGFGGGGGGGDGGEGGGGGGGGGGGGGGFDGGGGFGGGGGGGGGGFF?FDGGGGGG5EGGGGGGGGEBEGDFGGGGGGF<EGFGGACG593CGFFGGFGFFFEFFFFFGGGF?F=FFF<7@ABFFFF?:5.5CFF70ACFF1>FDFD>:9B0FA<)2;)999?FD5,17),3?08)/(-710(.6?)(,***/96)85)
@M02542:52:000000000-J9N43:1:1101:7630:7676 2:N:0:GTGAAA
GTAGTCCATGCCGAAAACGATGTGTGTTCGACCTTTGTCTACGCGGAACAGGGGCCCAGCTAACGCGTGAAACACTCCTCCTGGGGAGTACGCTCGCCAGACCGAAACTCAATGGAATTTACGTGGGCCTGCACAAACGGTTGAGCATGTGGTTTCATTCGATACATCTCTCAATACCTTACAAGCCCTTGGCATTTGAATTAAAAAACCCGTCCTTAATGGGATGGTACTTCCTTTCTTTCAAGGACCGCTGGGCCGTCTTTCCCCCGGGTCG
+
@FE<C6,CF<8FC+@@7@FCFE,<@6FF9C,@7@<,CFFFGGCE+@+++:B<,FCGEC<C,F9:FF@+=+B<FF<A,,,B<B,4BF+44BE@+@:7+@33F3+8++68,,,@,,5,7,@3,34495*54>5>B,,,,2>:***,4;?C?FCD,=C,1,4=+4>C?7+1+;1*07)30;6@+/++**2)0=F4)7**1)+)+)1*0/1:7*((/*/0-**))/)).,(2)---)*.).))2*6**6).0(,)),(((,(--(,))**)0.)).)0
@M02542:52:000000000-J9N43:1:1101:14661:7683 2:N:0:GTGAAA
GTAGTCCACGCCGTAAACGATGTCTACTAGCTGTTCGTGTCCTTGTGATGTGAGTAGCGCAGCTAACGCACTAAGTAGACCGCCTGGGGAGTACGGTCGCAAGATTAAAACTCAAATGAATTGACGGGGGCCCGCACAAGCGGTGGAGCATGTGGTTTAATTCGACGCAACGCGAAGAACCTTACCTACTCTTGACATCTACGGAAGACTGCAGAGATGCGGTTGTGCCTTCGGGAACCGTAATACAGGTGCTGCATGGCTGTCGTCAGCTCGG
+
GGGGGGGGGGGGGEGGGGGGGFGGGGGGGGGGGGGGGGGGGGGGGGGGGGGGGGGGGGDGGGGGFGGGGGGGGGGGGGGGGGGGGGGGGGEGGGGGGGGGGGGGGGGGGGGGGFGGGGGGGG8FFEGGGGGGEGGGGGGGGDGGGGGCGGFGEFGGGGGGFGGGGGGGF>EDEGFEFFFFF?FGGGFFG6;BFAFFAA=<FB?GF:):7*37C<+<27:<335>>((:<A2,4B>>BB65C?D*)44B0<))24<?F<B6::?2>CFFE46)7)
@M02542:52:000000000-J9N43:1:1101:7092:7688 1:N:0:GTGAAA
GTAGTCCACGCCGTAAACGATGCTAACTCGTTTTTGGGTTTTCGGATTCAGAGACTAAGCGAAAGTGATAAGTTAGCCACCTGGGGAGTACGAACGCAAGTTTGAAACTCAAAGGAATTGACGGGGGCCCGCACAAGCGGTGGATTATGTGGTTTAATTCGATGATACGCGAGGAACCTTACCAAGGCTTAAATGGGAATTGATCGGTTTAGAAATAGACCTTCCTTCGGGCAATTTTCAAGGTGCTGCATGGTTGTCGTCAGCTCGTGCCGTG
+
GGGGGGGGGGGGGGGGGGGGGGGGGGGGGGGGGGGGGGGGGGGGGGGGGGGGGGGGGDGGGEGGGGGGGGGGGGGGGGGGGGGGGGGGGGGGGGGGGGGGGGGGGGGGGGGGGGGGGGGGGGGGGGGGGGGGGGGGGFFGGGGGGGGGGGGGGGGGGGGGGGFGGFGGGGGGGGGGGGGGGGGGGGGGGGGGGGGGG?FGGFGGGGGCGGGGGGGFGGGGGGGGGGGGGG>FGFGFFGGGFFGBFFGGFGGF@ADFFFFBGGGFD?FFFFFF55
@M02542:52:000000000-J9N43:1:1101:20141:7690 1:N:0:GTGAAA
GTAGTCCACGCCGTAAACGATGCTAACTCGTTTTTGGGTTTTCGGATTCAGAGACTAAGCGAAAGTGATAAGTTAGCCACCTGGGGAGTACGAACGCAAGTTTGAAACTCAAAGGAATTGACGGGGGCCCGCACAAGCGGTGGATTATGTGGTTTAATTCGATGATACGCGAGGAACCTTACCAAGGCTTAAATGGGAATTGATCGGTTTAGAAATAGACCTTCCTTCGGGCAATTTTCAAGGTGCTGCATGGTTGTCGTCAGCTCGTGCCGTG
+
GGCG6FFGGGGGGGGGGGGGGGGGAFGGGGGGGGGGGGGGGGGGGEGGGGGGGGGGG=CFGGFGGGGGGGGGGGGGGGGGGGGGGGGDGGGGGGGGGGGGGGGG9FGGGGGGGGGGGGGGGGGGGGGGGGGGGGGGGGGGGGGGGGGGGGGGGGGGGGGGGGGGGGGGGGGGGGGGGGGGGGGGGGGGGGGGGGGGGGGGGFGGGGEEGGGGGGGGGFGGGGGGGGGGFGFFGGGFFGGGFFGFF?GGFGGBFFFFFFFFCFDFC?BFBFFEE>
@M02542:52:000000000-J9N43:1:1101:21437:7694 2:N:0:GTGAAA
GTAGTCCACGCCGTAAACGATGTCTACTAGCTGTTCGTGGTCTTGTACTGTGAGTAGCGCAGCTAACGCACTAAGTAGACCGCCTGGGGAGTACGGTCGCAAGATTAAAACTCAAATGAATTGACGGGGGCCCGCACAAGCGGTGGAGCATGTGGTTTAATTCGACGCAACGCGAAGAACCTTACCTACTCTTGACATCTAGCGAAGATTGTAGAGATACGATTGTGCCTTCGGGAACGCTAAGACAGGTGCTGCCTGGCCTTCGTCAGCCCGG
+
GGGGGGGGGGGGGGC:FGGDFFGGGGGGGGGGGGGGGGFCFGGGGGGGGGGGGGGGFGGGGCFGFFGGGGEEGGGGGGGGGEGGFGEGEGCGGGG>F8FGGEEF=BGGGGGGGGCFGGGGF;DFDEGEGGGGGGGC:FFF:EGCE<CGFGGFCCGF*BC?FFCFG3*>5B:CBC>D:>6@FF?GGG79DFF==<B?:<6>FA9CBE>CFF?)C939<775(50@2)4726)51:6>BB(9*4DC)8:?(-)0)62()81,(.,3*93>3))0)8
@M02542:52:000000000-J9N43:1:1101:3955:7719 2:N:0:GTGAAA
GTAGTCCACGCCCTAAACGATGTCAACTGGTTGTTGGGTCTTCACTGACTCAGTAACGAAACTAACGCGTGAAGTTGACCGCCTGGGGAGTACGGCCGCAAGGTTGAAACTCAAAGGAATTGACGGGGACCCGCACAAGCGGTGGATGATGTGGTTTAATTCGATGCAACGCGAAAAACCTTACCCACCTTTGACATGTACGGAATCCTTTAGAGATAGAGGAGTGCTCGAAAGAGAGCCGTAACACAGGTGCTGCATGGCGGTCGTCAGCTCG
+
GGGGGGGGGGGCGGGGGGGGFGGGGGGFFGFFGGGGDFGGGGGGFGGEF<FGGGCFGGFGGGGGGGGGGGGGGGGGGGGGGGGGGGGGEGGGGGGGGEEEGGFFGGGGFF>@AG9AFFGFGFGGDEGGGGGG>+8B>EEFEGCEGC22<CFGGGGGGGGGFEF==@EFFF5C))68>ADFFEBGGFFFGA6=FECAB?FFF<9D>>FC*:26:89*.2:62)))..)26:013)((.3?F<(*C:97)(4=?02>>:<<<?((-/9.83))09)
@M02542:52:000000000-J9N43:1:1101:14388:7719 2:N:0:GTGAAA
GTAGTCCACGCCGTAAACGATGTCTACTAGCTGTTCGTGGTCTTGTACTGTGAGTAGCGCAGCTAACGCACTAAGTAGACCGCCTGGGGAGTACGGTCGCAAGATTAAAACTCAAATGAATTGACGGGGGCCCGCACAAGCGGTGGAGCATGTGGTTTAATTCGACGCAACGCGAAGAACCTTACCTACTCTTGACATCTACAGAAGACTGCAGAGATGCGGTTGTGCCTTCGGGAACTGTAAGACAGGTGCTGCATGGCTGTGGTCAGCCTGG
+
GGFGGGGFGGGGGGGGGGGGGFGGGGGGGGGGGGGGGGGGGGGGGGGGGGGGGGGGGGGGGGGGGGGGGGGGGGGGGGGFGGGGGGGGGGCFGGGGGGGGGGGGGGGGGGGFGEFGFEGGGFGGGGGGGGGGGGGGGGCDFGGCEDCFGGFGECFGGGGFFGFFGDEDFBEGEGFFEEFFFFFGGGGFF=??F>FFF>=>=>466?FFFGFBEC<8,:79>@B:91(*6<>?2>9;>:2>CA=:6<:?(-)).4)46>FF?:<(*0*10)))))
@M02542:52:000000000-J9N43:1:1101:8841:7779 1:N:0:GTGAAA
GTAGTCCACGCCGTAAACGATGTCTACTAGCTGTTCGTGGTCTTGTACTGTGAGTAGCGCAGCTAACGCACTAAGTAGACCGCCTGGGGAGTACGGTCGCAAGATTAAAACTCAAATGAATTGACGGGGGCCCGCACAAGCGGTGGAGCATGTGGTTTAATTCGACGCAACGCGAAGAACCTTACCTACTCTTGACATCTAGCGAAGATTGTAGAGATACGTTTGTGCCTTCGGGAACGCTAAGACAGGTGCTGCATGGCTGTCGTCAGCTCGT
+
GGGGGGGGGGGGGGEGGGGGGGGGGGGGGGGGGGGGGGGGFGGGGGGGGGGGGGGGGGGGGGGGGGGGGGGGGGGGGGGGGGGGGGGGGGGGGGGGGGGGGGGGGGGGGGGGGGGGGGGGGGGGGGGGGGGGGGGGGGGGGGGGGGGGGFGGGGGGGGGGGGGGGGEGGGGGGGGGGGFGGGGGGGGGGGGGGGGGGGCEG=FGGGGGGGGGGGGGAFGFG?8FGFFGGGFFGGGFFGGGFEGBFFGFFGG2BB?:AAFFGGGFGFF1:?DFD)
@M02542:52:000000000-J9N43:1:1101:7896:7785 1:N:0:GTGAAA
GTAGTCCACGCCGTAAACGATGTCTACTAGCCGTTCGTGGTCTTGTACTGTGAGTAGCGCAGCTAACGCACTAGGTAGACCGCCTGGGGAGTACGGTCGCAAGATTAAAACTCAAATGAATTGACGGGGGCCCGCACAAGCGGTGGAGCATGTGGCTTAATTCGACGCAACGCGAAGAACCTTACCTACTCTTCACATCTACAGAAGGCTGCAGAGATGCGGTTGTGCCTTCGGGAACCGTAAGACAGATGCTGCATGGCTGTCGTCAGCTCGG
+
>FGGFGGGFCFGC@@EGFG@CFFDGCFGGFDFFGGGEFDCDFF99CF9FFG@CFFCECFGG7:FFFG=CFFG@EEFG,CFEGGG:==BCCGGD<:>FEGEEGGGG<FGAGF,B5AFGDFFAD@GGGF@<CF@@CC7:CAFGGDGE7=<FGGGC9C*=FC?FGA*?FC:CEEFGGE>CCGGGGCCC?FGGFFF<+<6?7C:FFC+<<+*5@FGFF98;:2:C=CCE7*7*:<4<E<DDCFG>@GF??CGFGGF447?A<((*/09>4(3<4./7)
@M02542:52:000000000-J9N43:1:1101:26686:7808 2:N:0:GTGAAA
GTAGTCCACGCCGTAAACGATGTCTACTAGCTGTTCGTGGTCTTGTACTGTGAGTAGCGCAGCTAACGCACTAAGTAGACCGCCTGGGGAGTACGGTCGCAAGATTAAAACTCAAATGAATTGACGGGGGCCCGCACAAGCGGTGGAGCATGTGGTTTAATTCGACGCAACGCGAAGAACCTTACCTACTCTTGACATCTACAGACGACTGCAGAGATGCGGTTGTGCCTTCGGGAACTGTAAGACAGGTGCTGCATGGCTGTCGTCAGGTCGG
+
EGEGGGGGGGGGGGGEGGGGGGGGGGGGGGGGGGGFGGGGGGGGGGGGGGGGGGGGGGGGGGGGGGGGGGGGGGGGGDFGGEGGGGGGGGGGGGGGGGGGGGGGGGGGGGGGGGGGGGGGGGCFGGGGGCECEGG5?FFFFGG;CCEGGGGGGGGGGGGGFFFGGGGGFFG<3)3>3@6:F?FGGGGFD*96@A@FF56:@4<2@)7CEGF07<<>(20<>F>@9?:GAF9??D>>>F)6:):0432F046?82.4<4?<7(.)7*0).)/08)
@M02542:52:000000000-J9N43:1:1101:13012:7818 2:N:0:GTGAAA
GTAGTCCATGCCGTAAACGGTGAGTGTTCGCCCTTGGTCTACGCGGATCAGGGGCCCGGCTAACGCGTGAAACACTCCGCCTGGGGAGTACGGTCGCAAGACCGAAACTCAAAGGAATTGACGGGGGCCTGCACAAGCGGTGGAGCCTGTGGTTTAATTCGACGCAACGCGGAGAACCTTACCTACCCTTGACATCTCCCAGAGACTGCAGAGATGCGGTTGTGGCTTCGGGAACTGTACTACAGGTGATGCCTGGCTGTCGTCCGCTCGGGTT
+
GGCCFGGGGGGGFFGCFGBCFCCFCFGGAFGEFGGGGEGGGGFDF@@:F<AEEGGGGE7+=CEGGGEGGC@<FGGDFFFGG+<DG7=4CBD=+=F@FECG,@FEC:+8>DA,>E887@D3@FE79>E<B<8FG69FDFGGGGGG:<*7CGDFCEG6EFC<5+A:EG59>3*).)-<?:>FF0?C***.*0)1/)**))1(0)(*07?657(.**+/-)9(7)0)(-(9:(410:?0).:**.:*4:<)))18)))(((-.,,4(*1))85)).)
@M02542:52:000000000-J9N43:1:1101:17407:7826 2:N:0:GTGAAA
TAGTCCACGCCGTACACGATGTCTACTAGCTGTTCGCGGTCTTGTACTGTGAGTAGCGCAGCTAACGCACTAAGTAGACCGCCTGGGGAGTACGGTCGCAAGATTAAAACTCAAATGAATTGACGGGGGCCCGCACAAGCGGTGGAGCATGTGGTTTAATTCGACGCAACGCGAAGAACCTTACCTACTCTTGACATCTACAGAAGACTGCAGAGATGCGGTTGTGCCTTCGGGAACTGTAAGACAGGTGCTGCATGGCTGTCGTCAGCTCGGG
+
GGGGGGGGGGFGGG,CFGGGGGGGAFGGGGGGGGGGGGGGGGGGGGGGGGGGGGGGGGGGGGGFGGGGGGGGGGGGGGGGGGGGFGGGGGGGGGGGGGGGDGGGGGGGGGGGGGGGGGGGGCAFGGGGGGGGGGCGGGGGGGG5CCFGGGGFGGGGGFCGFFDCCDEGAEEGEDFD>?@FFB?FD=EF99=FFFFFFFF<=<:F?6FGFC?F?FGFFGG;65<:81>G<D??FF262820:6:C?>:>A7?7<B>-.((4:73:*1)./*)8)5
@M02542:52:000000000-J9N43:1:1101:25504:7837 2:N:0:GTGAAA
GTAGTCCACGCCGTAAACGATGTCTACTAGCTGTTCGTGGTCCTGTACTGTGAGTAGCGCAGCTAACGCACTAAGTAGACCGCCTGGGGAGTACGGTCGCAAGATTAAAACTCAAATGAATTGACGGGGGCCCGCACAAGCGGTGGAGCATGTGGTTTAATTCGACGCAACGCGAAGAACCTTACCTACTCTTGACATCTACAGAAGACTGCAGAGATGCGGTTGTGCCTTCGGGAACTGTAAGACAGGTGCTGCATGGCTGTTGTCAGCTCGG
+
GGGGGGGGGGGGGGGGGGGGGGGGGGGGGGGGGGGGGGGGGGGGGGGGGGFGGGGGGGGGGGGGGGGGGGGGGGFGGGGGGGGGGGGGGGEGGGGGGGGGGGGGFFGFGGGGGGGFGFGGAAFGGGGGGGGDCEGGGG6DGGGEEGEGGF6CFFGGCGG?AFFGGGGGEBGGB317B3FFFFF>CCFFGFF4@AFF99FFFFA46@68@FFFF<FF?GGFBDDFF?:C>94?BFF;6<?D>AC*647FBB99<<B3)-317?1)*29*//*/83
@M02542:52:000000000-J9N43:1:1101:25849:7837 2:N:0:GTGAAA
TAGTCCACGCCGTAAACGATGTCTACTAGCTGTTCGTGGTCTTGTACTGTGAGTAGCGCAGCTAACGCACTAAGTAGACCGCCTGGGGAGTACGGTCGCAAGATTAAAACTCAAATGAATTGACGGGGGCCCGCACAAGCGGTGGAGCATGTGGTTTAATTCGACGCAACGCGAAGAACCTTACCTACTCTTGACATCTACAGAAGACTGCAGAGATGCGGTTGTGCCTTCGGGAACTGTAAGACAGGTGCTGCATGGCTGTCGTCAGCCCGGG
+
FGGFGGGGGGGCFG7@EFDGDGGFFG@EFGGGGGGGFGGGGGGFGGGGCFG9FG9FGGGDFGGGGGDGEGGGGFFGCCBFGGGGGGGGEFFGGGGFGGFEGGGGGGAFFEFGGGFGDGGGGGFG63=FE*@:7:BEEBF5:CEE>FFGG?CFGGE>CGCG6CFGGGGGFBEGDD6@DFFFFA@4CGG?FF47=264<DFFFADGFFFG=*8A+@*)6*:97>B)422:<<?66>>912>GDD::7(4>A(01)47BA(.(4?7:7975))))).
@M02542:52:000000000-J9N43:1:1101:28096:7845 2:N:0:GTGAAA
GTAGTCCACGCCGTAAACGGTGGGAACTGGGTGTTGGCGACATTCCACGTCGTCGGTGCCGCAGCTAACGCATTAAGTTCCCCGCCTGGGGAGTACGGCCGCAAGGCTAAAACTCAAAGGAATTGACGGGGGCCCGCACAAGCAGCGGAGCATGTGGCTTAATTCGACGCAACGCGAAGAACCTTACCAAGGCTTGACATACACCGGAAACGTCTGGAGACAGGCGCCCCCTTGTGGTCGGTGTACAGGTGGTGCATGGCTTGCGTACGCCGGG
+
GGGGGGGGGGGGGGGGGGGGGGGGCFGGGGGGGGGGGGGGGGGGGGGGGGGGGGGGGGGGGGGGGGGGGGGGGGFGGGGGGGGGGGGGGGGGGGGGGGDEGGEGEGGGGGAFGGGGGGGFGGFGGGGDGDEEEGGGGGGGGGGBFGGEGGGG?FGGGGGG?FFFF3+/5<EGECBF>>F@FF)5CFGFFF@:>?FF7:FA9?FC:>38BGB6:;*.4**,3??>6(->>366?FA2324/935C<<460)/)((-)54:0(.2(/))8)).)))
@M02542:52:000000000-J9N43:1:1101:20056:7856 1:N:0:GTGAAA
GTAGTCCACGCCGTAAACGATGTCTACTAGCTGTTCGTGGTCTTGTACTGTGAGTAGCGCAGCTAACGCACTAAGTAGACCGCCTGGGGAGTACGGTCGCAAGATTAAAACTCAAATGAATTGACGGGGGCCCGCACAAGCGGTGGAGCATGTGGTTTAATTCGACGCAACGCGAAGAACCTTACCTACTCTTGACATCTACAGAAGACTGCAGAGATGCGGTTGTGCCTTCGGGAACTGTGAGACAGGTGCTGTATGGCTGTCGTCAGCTCGG
+
GG:FGGGGGGGGGGFCFGGGGGGGGGGGGGGGGGGGGGGGGGGGGGGGGGGGGGGGGGGGGGGGGGGGGGGGGGGGGGGGGGGGGGGGGGEGGGGGGGGGGGGGGGGGGGGGGGGGGGGGGGGGGGGGGGGGGGGGGGGGGGGGGGGGGGGGGGGGGGGGGGGGGGGGGGGGGGGGGEFGGGGGGGGGGGGGGGGGGGGGFFGGGGCFGGGFGGGGGGGGGGGDGGGGGFFFGGGFEGGGFFFAF<7CFFF>FAB>922?CD<4<?FBFFFFF)
@M02542:52:000000000-J9N43:1:1101:4802:7876 2:N:0:GTGAAA
GTAGTCCACGCCGTAAACGATGTCAACTAGCCGTTGGGTTCCTTGAGAACTTAGTGGCGCAGCTAACGCATTAAGTTGACCGCCTGGGGAGTACGGCCGCAAGGTTAAAACTCAAATGAATTGACGGGGGCCCGCACAAGCGGTGGAGCATGTGGTTTAATTCGAAGCAACGCGCAGAACCTTACCTGGCCTTGACATGCTGAGAACTTTCCAGCGATGGATTGGTGCCTTCGGGAACTCAGACACAGGTGCTGCCTGGCTGTCGGCAGCCTGG
+
GGGFFGGGGGGGGGGGGG;FF@EFEFGGFCEFCFEFCC@FGDGGGFEFCFGCEGGFGDDGGCEGFAFGGCFEGGGGGGGGGGGEGGGGGGGGGGG7FEGGEFEF>FFFGGGDFGGDFFFCEFDF?EEC>FEG8EE>CCFFFEG>5?FGFG,<F?FB=FF?@?GGFF=DAA=7:)(8>D?4>?FGFGD=FF:69:=F>B4)*.-**06<B7:A7A8)-7><<F?).)(2().)(0(4(-,7>)*2(..5(.)0)-,(,5((,4(,9)5055))))
@M02542:52:000000000-J9N43:1:1101:13966:7889 2:N:0:GTGAAA
GTAGTCCACGCCGTAAACGATGTCTACTAGCTGTTCGTGGTCTTGTACTGTGAGTAGCGCAGCTAACGCACTAAGTAGACCGCCTGGGGAGTACGGTCGCAAGATTAAAACTCAAATGAATTGACGGGGGCCCGCACAAGCGGTGGAGCATGTGGTTTAATTCGACACAACGCGAAGAACCTTACCTACTCTTGACATCTACAGAAGACTGCAGAGATGCGGTTGTGCCTTCGGGAACTGTAAGGCCGGTGCTGCATGGCTGTCGTCAGCCCGG
+
GGGGGGGGGGGGGGFGGGGGGDGGGGGGGGGGGGGGGGGGGGGGGGGGGGGGGGGGGGGGGGGGGGGGGGGGGGGGGGGGGGGGGGGGGGGGGGGGGGGGGGGGGGGGG9FGGGGGGFGGGGGFFGGGGGGGGGGGGGGGGGGGGGGGGGGGGGGGGGGGFGGGGGGGF>EGEC>EFFFFF?FGGGGFGFFFFBFF<AFAFB<FF?6F?721++95(*269E552:?F9<288>9>B?.*06FC)(,.3;)034)(-),(,,.23*05>4).8)
@M02542:52:000000000-J9N43:1:1101:20413:7891 2:N:0:GTGAAA
GTAGTCCACGCCGTAAACGATGTCTACTAGCTGTTCGTGGTCTTGTACTGTGAGTAGCGCAGCTAACGCACTAAGTAGACCGCCTGGGGAGTACGGTCGCAAGATTAAAACTCAAATGAATTGACGGGGGCCCGCACAAGCGGTGGAGCATGTGGTTTAATTCGACGCAACGCGAAGAACCTTACCTACTCTTGACATCTACAGAAGACTGCAGAGATGCGGGTGTGCCTTCGGGAACTGTAAGACAGGTACTGCATGGCTGGCGTCAGCCCGG
+
GGAFGGGGGGGGGGC:FGGGGEFGGGGGGGGGGGGGDGCFFGGGGGFGGGGGCFGGGGGGGGGGFFGGGEGGFGGGGGGGGGGGEGGGGGGGDFGGGGGDGGGFGGGAD;9DG9FFGGGGGGGGGGGEGCEEGGECEGGDCEGCBD*7C5?FCGCCFFGG6FFGGGEG>>C35>>E:3?5>?FGFGGFG@FFF24?<AF4@<967966?F01<+27?F76-.)7(((*..6<:>01124*:4>FA27F0)*1)-)))62:72(-9D>7@40).5
@M02542:52:000000000-J9N43:1:1101:22659:7905 1:N:0:GTGAAA
GTAGTCCACGCCGTAAACGATGTCAACTAGCCGTTGGGTTCCTTGAGAACTTAGTGGCGCAGCTAACGCATTAAGTTGACCGCCTGGGGAGTACGGCCGCAAGGTTAAAACTCAAATGAATTGACGGGGGCCCGCACAAGCGGTGGAGCATGTGGTTTAATTCGAAGCAACGCGAAGAACCTTACCTGGCCTTGACATGCTGAGAACTTTCCAGAGATGGATTGGTGCCTTCGGGAACTCAGACACAGGTGCTGCATGGCTGTCGTCAGCTCGG
+
GGFGGGGGGGGGGGGEGFGGGGGGGGGGGGGGGGGGGGGGGGGGGGGGGGGGGGGGGGGGGGGGGGGGGGGGGGGGGGGGGGGGGGGGGGGGGGGGGGGGGGGGGGGGGGGGGGGGGGGGGGGGGGGGGGGGGGGGGGGGGGGGGGGGGGGGGGGGGGGGGGGGGGGGGGGGGGGGGGGGGGGGGGGGGGGGGGGGGGGGFFFGGGGGGGGGGGFFGGGGGGGGGGGFGGFFGGGFFGGGFFGFF??FFGGFFFFFBABFGGCFD:F<B>AFF3
@M02542:52:000000000-J9N43:1:1101:15495:7907 2:N:0:GTGAAA
GTAGTCCACGCCGTAAACGATGTCTACTAGCTGTTCGTGTCCTTGTGATGTGAGTAGCGCAGCTAACGCACTAAGTAGACCGCCTGGGGCGTACGGTCGCAAGATTAAAACTCAAATGAATTGACGGGGGACCGCACAAGCGGTGGTGCATGTGGTTTAATTCGCCGCAACGCGAAGACCCTTACCTACTCTTAACATCTACGGAAGACGGCATAGAGACGGTTGGGCCTTCGGGAATCGTAAGCCAGGTGCTGCAGGGCCTCTGTTAGTTCGG
+
:F7@@E<FFGGGD6:BFAFCB<@FEFAFG96CFEF9CBF<CC<CFEGD<FFA@FCFCE@FFFGGFGCC:7=+AE=A?,C,5@CFGC<DB+6+4:=363=FGGG8,8EFG=EG39,=<D,>,@D9+38>*>11>BE5E::C58*18C*:;CEF99?<EF*=A;+A*85)07*)0>())7))).0CFG9446097)*/))06=<6D:))*)*((2*2/)**2:).7((,*48))()2(212D727*)(,),,9))))4((((((.(***/**17)0
@M02542:52:000000000-J9N43:1:1101:11263:7916 2:N:0:GTGAAA
GTAGTCCACGCCGTAAACGATGTCTACTAGCTGTTCGTGGTCTTGTACTGTGAGTAGCGCAGCTAACGCACTAAGTAGACCGCCTGGGGAGTACGGTCGCAAGATTAAAACTCAAATGAATTGACGGGGGCCCGCACAAGCGGTGGAGCATGTGGTTTAATTCGACGCAACGCGAAGAACCTTACCTACTCTTGACATCTACAGAAGACTGCAGAGATGCGGTTGGGCCTTCGGGAACTGTAAGCCAGGTGCTGCATGGCTGTCGTCAGCGCGG
+
GGCGGGGGGGGGGGGFGGGGGGGGGGGGGGGGGGGGGGGGFGGGGGGGGFGGGGGGGGGGGGGGGGGGGGGGGGGGGGGGGGGGGGGGDGGGGGGGGGGGGGGFGGGGFFGEGGGGGGGGGGGGGGGDGGGDGEEEGGGGGGGGGGGGGGGGGFF6CGGGFGFGGGDDEFGD>DFFFFFFFF=:<FFFGFFFF>4?<A@>FD4*9??65C27FF:51:*<1>EF1((9?FF71;999??=F<G0.,4>:B)63AB0))438??)9C3)8?))8)
@M02542:52:000000000-J9N43:1:1101:18182:7917 2:N:0:GTGAAA
GTAGTCCACGCCCTAAACGATGTCAACTAGTTGTCGGGTCTTCATTGACTTGGTAACGTAGCTAACGCGTGAAGTTGACCGCCTGGGGAGTACGGTCGCAAGATTAAAACTCAAAGGAATTGACGGGGACCCGCACAAGCGGTGGATGATGTGGATTAATTCGATGCAACGCGAAAAACCTTACCTACCCTTGACATGTATGGAACCCTGCTGAGAGGTGGGGGTGCCCGAAAGGGAGCCATAACACAGGTGCTGCATGGCTGGCGTCACCGCG
+
GGFEGGFGGGGGGG8FGGGGGGGGGGGGGGGGGGGGGGGGGGGGGGGGGGGGGGGGGGGGGFGGGGGGGGDGGGFGGGGGGGGDGGGGEGGGGGGGGGGGGGFGFGGGGGGGGGGG6DFGFGGGGGGGGDEGGGGGGGGGGGEGDGEGGGGGGGGGGGGGAGFEEDCGFFEDFDFFFFFFFFFGGGGFGFFFAEFFF@FFFDBG@?F=FGF4??CB?D*(,5>B6117,8;6;DFF:0;/9<CF?A?5,3?))5))(.670(((1/7)8)1)07
@M02542:52:000000000-J9N43:1:1101:22112:7931 2:N:0:GTGAAA
GTAGTCCACGCCGTAAACGATGAATGTTAGCCGTCGGGCAGTATACTGTTCGGTGGCGCAGCTAACGCATTAAACATTCCGCCTGGGGAGTACGGTCGCAAGATTAAAACTCAAAGGAATTGACGGGGGCCCGCACAAGCGGTGGAGCATGTGGTTTAATTCGAAGCAACGCGCAGAACCTTACCAGCCCTTGACATCCCCGGCTACCTGCAGGTATGCAGGGTTCCCTTCGGGGACCGGGACGCAGGTGTTGCATGGCCTTCGTCAGCCCGTG
+
GGGGGGGGGGGGGGFCCCFFGGGGGGGGGGGGGGGGGGGGGGGGGGGGGGGGGGEGGGGGGDFGGGGGGGGGGGGGGGGGGGGGGFGGGGGGGGGGEEGGGGFGGGFGGGGG9FGGGGGGGGFEGGDEGGGGGGGGGFFGEC:EGG>FDC<<:FCFGGGG6+;FGGGGFA5DFGBF3FFFFFFCC>7FDBFFF7)*))04@62<55?C=*440*11)02)45B:<0(2.4:11@(46((C74<)(--<,(1)()).41(.)52(*/089))).)
@M02542:52:000000000-J9N43:1:1101:27270:7937 1:N:0:GTGAAA
TAGTCCACGCCGTAAACGATGTCTACTAGCTGTTCGTGGTCTTGTACAGTGAGTAGCGCAGCTAACGCACTAAGTAGACCGCCTGGGGAGTACGGTCGCAAGATTAAAACTCAAATGAATTGACGGGGGCCCGCACAAGCGGTGGAGCATGTGGTTTAATTCGACGCAACGCGAAGAACCTTACCTACTCTTGACATCTACAGAAGACTGCAGAGATGCGGTTGTGCCTTCGGGAACTGTAAGACAGGTGCTGCATGGCTGTCGTCAGCTCGTG
+
GGGGGGEGGGGGGGGGGGGGGGGGCGGGGGGGGGGGGGGGGGGGGGGDGGGGGGGGGGGGGGGGGGGGGGGGGGGGGGGGGGGGGGGGGGGGGGGGGGGGGGGGGGGGGGGGGGGGGGGGGGGGGGGGGGGGGGGGGGGGGGGGGGGGGGGGGGFGGGGGGGGGGGGGGGGGGGGGGGGGGGGGGGGGGGGGGGGGGGGGGFGGGGFGGGGGGGGGGGGCGEGGGGGGGGFFGGGFFGGGFFGFFFGFFGG<??FFFFFFGGGFGBB:>6?F))
@M02542:52:000000000-J9N43:1:1101:13866:7947 2:N:0:GTGAAA
GTAGTCCACGCCGTAAACGATGTCTACTAGCTGTTCGTGTCCTTGTGATGTGAGTAGCGCAGCTAACGCACTAAGTAGACCGCCTGGGGAGTACGGTCGCAAGATTAAAACTCAAATGAATTGACGGGGGCCCGCACAAGCGGTGGAGCATGTGGTTTAATTCGACGCAACGCGAAGAACCTTACCTACTCTTGACATCTACGGAAGACTGCAGAGATGCGGTTGTGCCTTCGGGAAACGTAAAACAGGTTCTGGCTTGCTTTCGTTAGCTGGG
+
GGGGGGGGGGGGGGGGGGGGFFGGGGGGGGGGGGGGGGGGGGGGGGGGGGGGFGGGGGGGGEFGGGGGGGGGGGFFGGGGGGGGGGGGGEFGGGGGEEGGGGGGGGGGGDGGGGGGFGGGGG?FFCGG7FCEGGGDEGCFCEEEGGGGGGGGFEGFFGFGFFBFFGEDBBEGFG0BDDFFFFFGGFGFFFF?FFFF2<FAFFFGFF:F4>BFG@9>::7<>DBD33(:4<252D>;0(2*04**).(7(.*04)))((-:6)))1/).7**/))
@M02542:52:000000000-J9N43:1:1101:21730:7951 2:N:0:GTGAAA
GTAGTCCACGCCGTAAACGATGTCAACTAGCCGTTGGGTTCCTTGAGAACTTAGTGGCGCAGCTAACGCATTAAGTTGACCGCCTGGGGAGTACGGCCGCAAGGTTAAAACTCAAATGAATTGACGGGGGCCCGCACAAGCGGTGGAGCATGTGGTTTAATTCGAAGCAACGCGAAGAACCTTACCTGGCCTTGACATGCTGAGAACTTTCCAGAGATGGATTGGTGCCTTCGGGAACTCAAACACAGGTGCTGCATGGCTGTCGTCATCTCGG
+
GGGGGGGGGGGGGGGBDFFEGGGGGGGGGGGGGGGGGGGCFGGGGGGGGGGGGGGGGGGGGGFGGGGDGGGGGGGGGGGGGGGGGGGGGDGGGGGGGGGG:FFGGGFGGGGGGGGDFEG9CFGGGGDFGGGGEEDEGGFD>CGEGGEGCFGG7:C:8FGGFFCCFGGGFFGDFGFFDFFFFFFGGGGFGFFF@?FFBB@?7<9CBFFGFF>AG<072:>:<?6>:6:F82)46:67BBBCD(2=?FFF0469).)5:>:<???3*/7))/*0))
@M02542:52:000000000-J9N43:1:1101:24344:7962 2:N:0:GTGAAA
GTAGTCCATGCCGTAAACGATGAGTGTTCGCCCTTGGTCTACGCGGATCAGGGGCCCAGCTAACGCGTGAAACACTCCGCCTGGGGAGTACGGTCGCAAGACCGAAACTCAAAGGAATTGACGGGGGCCTGCACAAGCGGCGGAGCATGTGGATTAATTCGATGCAACGCGAAGAACCTTACCTGGGCTTGACATGCGCCAGACATCCCCAGAGATGGGGCTTCCCTTGTGGTTGGTGTCCAGGTGGTTCAGGGCTGTCGTCACGTCGTTTCGG
+
GGGGGGGGGGGGGGGDFGGGGGFGGGGGGGGGGGGGGGGGGGGGGGGGGGGGGGGGGGGGGGGGGGGGGGCFGGGGGGGGGGGGGGGGGGGGGGGGGGGGGGGGGGGDGGGGFGGGGGGGGGGGGGGGGGGGFG;FGGDEGDGDGGG+AFFGGGGGGGGGFGGGGGGGDEEGF:(<;>FF??;CDGFFGFF:6<FF?9@(.4,9F6?EFGB(8EGFAGGBF>>5><<>?F0?<>?FF64*0)*9.(-)(-**),(((8<0-3,(/2075)))0)
@M02542:52:000000000-J9N43:1:1101:21217:7963 2:N:0:GTGAAA
GTAGTCCACGCCGTAAACGATGTCTACTAGCTGTTCGTGTCCTTGTGATGTGAGTAGCGCAGCTAACGCACTAAGTAGACCGCCTGGGGAGTACGGTCGCAAGATTAAAACTCAAATGAATTGACGGGGGCCCGCACAAGCGGTGGAGCATGTGGTTTAATTCGACGCAACGCGAAGAACCTTACCTACTCTTGACATCTACGGAAGACTGCAGGGATGCGGTTTGTCCTTCGGGAACCGTAAGACAGGTGCTGCATGGCTGTCGTCCGGTGGG
+
GGGGGGFGGGGGGF:,CFFGGGGGGGGGFFGFFGGGGGDEFGGFGGGGGGGGGGGGGDGCCCFGGFGGGGGGGGGFGGGGGDGGFGGFCGGGGGGFGEEGGGG8FEFGGGGGFG?=EFGGGGGGGGCGGGGGGEGCEGGGGGGCGGFFCDFF:EGGGFGGFFFGGGGGEFGGEGBBDD44>BBCGGGFGFFBFF*644*6@<BGD::07CB:@A*.39*47>5>(((*)6)66DB>342913CC)47?(./9)),5<)43(1.2**))7))))0
@M02542:52:000000000-J9N43:1:1101:19577:7992 2:N:0:GTGAAA
GTAGTCCACGCCGTAAACGATGTCTACTAGCTGTTCGTGGTCTTGTACTGTGAGTAGCGCAGCTAACGCACTAAGTAGACCGCCTGGGGAGTACGGTCGCAAGATTAAAACTCAAATGAATTGACGGGGGCCCGCACAAGCGGTGGAGCATGTGGTTTAATTCGACGCAACGCGAAGAACCTTACCTACTCTTGACATCTACAGAAGACTGCAGAGATGCGGTTGTGCCTTCGGGAACTGTAAGGCAGGTGCTGCATGGCTTTCGTCACCTCGG
+
GGFGGGGFGGGGGGC,DFEGGFGGGGGGGG@FGGGGGGFGGGGGGGGGGGGFAFFGGGDGGGGGDBFEGCEEGGGGGGGGGGGGGGGGGGGGGGGEGGGGDGGGGGGGGGGGGGGFGGGGGGGGGGGDGGGGEGEDCEF>F5CBEC;:EC6<FGGGCGGGFG+/:>5D8;CGEDF@E>FF>:FFF<?B<FFF?A??AFFFFADFF4)<)*)(:+2)(*>90;7B(--CA262?3129337:<7*)(,<((003<2()6:0(((-*/00)*10))
@M02542:52:000000000-J9N43:1:1101:21707:8000 2:N:0:GTGAAA
GTAGTCCACGCCGTAAACGATGTCTACTAGCTGTTCGTGGTCTTGTACTGTGAGTAGCGCAGCTAACGCACTAAGTAGACCGCCTGGGGAGTACGGTCGCAAGATTAAAACTCAAATGAATTGACGGGGGCCCGCACAAGCGGTGGAGCATGTGGTTTAATTCGACGCAACGCGAAAAACCTTACCTACTCTTGACATCTACAGAAGACTGCAGAGATGCGGTTTTGCCTTCGGGAATTGTAAAAAAGGTGCCGCAAGGGTGTCGGCTGCCCGG
+
GGFFGGGGG@FFGFB@CEFGGGGGGGFGAEGGGFGFEFGGGGGGGGCFAFFFGGDEFGGGGDGFDFG:F7F7?ECGGGGGGGGG+DFFE@FGFGGGGCFGDGGGFFFAFGFGGGGFGGGGGG8FGCGC7::8CEEGGGGG55::E5CF87FGFGC:A:DCAGFGGGCDEFCC3D1;).07@0=D6CCFGFFF?)*9<>46?46C?F/+0*44:6+087*6(7750:<C2):4(502((,**.:*))(0829)4(-(-,((,,()*)0)8755)7
@M02542:52:000000000-J9N43:1:1101:28162:8005 1:N:0:GTGAAA
GTAGTCCACGCCGTAAACGATGTCTACTAGCTGTTCGTGGTCTTGTACTGTGAGTAGCGCAGCTAACGCACTAAGTAGACCGCCTGGGGAGTACGGTCGCAAGATTAAAACTCAAATGAATTGACGGGGGCCCGCACAAGCGGTGGAGCATGTGGTTTAATTCGACGCAACGAGAAGAACCTTACCTACTCTTGACATCTACAGAAGACTGCAGAGATGCGGTTGTGCCTTCGGGAACTGTAAGACAGGTGCTGCATGGCTGTCGTCAGCTCGG
+
GGCGGGGGGGGGGGFGGGGGGGGGGGGGGGGGGGGGGGCFGGGGGGGGGGGGGGGGGGGGGGGGGGGGGGGGGGGGGGGGGGGGGGGGGGGGGGGGGGGGGGGGGGGGGGGGGGGGGGGGGFGGGGGGGGGGGGGGGGGGGGGGGGGGGGGGGGGGGGGGGGGGGGGGGGGGFGEGGGGGGGGGGGGGGGGGGFGGGGGGGFGGGGGGGGGGGGCFGGGGGDGGGGGGGGFFGGGFFGGGFFGFFFCCFG<:FFFBAFFFF329CBBF??BFF)
@M02542:52:000000000-J9N43:1:1101:20615:8023 2:N:0:GTGAAA
GTAGTCCACGCCGTAAACGATGTCTACTAGCTGTTCGTGGTCTTGTACTGTGAGTAGCGCAGCTAACGCACTAAGTAGACCGCCTGGGGAGTACGGTCGCAAGATTAAAACTCAAATGAATTGACGGGGGCCCGCACAAGCGGTGGAGCATGTGGTTTAATTCGACGCAACGCGAAGAACCTTACCTACTCTTGACATCTACAGAAGACTGCAGAGATGCGGTTGTGCCTTCGGGAACTGTAAGACAGGTTCTGCATGGCTGTCGTCAGCTGGG
+
GGGGGGGGGGGGGE,BFGGGGGGGGGGGGGGGGGGGGGGGGGGGGGGGGGGGGGGGGGGGGGGGGGGGGGEGGGGGGGGGGGGGGGDGGGGGGGGEGGEGGGGFGGGGGGGFGGGFDGFGFFCEGEGEGEGGGGGGGGGGGEGGEGEDGFGGGGFBFFGGFG,=FGGG>B:5>D9D>>?@FFFGGGGFC/9@FB=<A<6464<9=FFDF>4:C++)22:43BDF>2(::AA)(043(()02:C:9?(814**..6>AABB(27)9>F3:?*))5
@M02542:52:000000000-J9N43:1:1101:9334:8041 2:N:0:GTGAAA
GTAGTCCACGCCGTAAACGATGTCTACTAGCTGTTCGTGTCCTTGTGATGTGAGTAGCGCAGCTAACGCACTAAGTAGACCGCCTGGGGAGTACGGTCGCAAGATTAAAACTCAAATGAATTGACGGGGGCCCGCACAAGCGGTGGAGCATGTGGTTTAATTCGACGCAACGCGAAGAACCTTACCTACTCTTGACATCTACGGAAGACTGCAAAGATTCGGTTGTGCCTTCGGGAACCGTAAGACAGGTTCTGCATGGCCGTCGTGCGGCCGG
+
GGGGGGFGGGGGGGFFFGGGGGGGGGGGGGGGGGGGGGCFFGGGGGGGGGGGGGGGGGCGGGGGGGGDG:FGGCEFDGEFFFGG>DFDEEDGGGCEGGGGGGGGGGGGGGGGCG8DDGGGFGGGFGGGGGGBEEGDGGFCGGC;>4CFFG?CCGDBCGGFFGCGGG5DDFD5:D9>D>4FFFFGGGC=F@FF=29?9A647A?DEB:GFG::++2)57*6855;(4:>A<-),8(4(,4)*-9*)).724*/))6)-60(((,(11))8))).)
@M02542:52:000000000-J9N43:1:1101:7842:8043 2:N:0:GTGAAA
GTAGTCCACGCCGTAAACGATGTCTACTAGCTGTTCGTGGTCTTGTACTGTGAGTAGCGCAGCTAACGCACTAAGTAGACCGCCTGGGGAGTACGGTCGCAAGATTAAAACTCAAATGAATTGACGGGGTCCCGCACAAGCGGTGGAGCATGTGGTTTAATTCGACGCAACGCGAAGAACCTTACCTACTCGTGACATCTAACAAATACTGCAGGGTAGCGGTTGCGCCCTCGGGAACTTTAAGGCAGGTGCCGCATGGCTGTCGTCAGCTCGG
+
GGCE6FFGG@CFGCCCFGGGGFEFGGGFAFD<E<FGEGDBGFEDEECFGGG,C,FE9,@F@+6EFFGCC:CCE=BF,CEFBCGGGG+<B:FGGECBFGCEFG7<F=F,7E9EFFEEFDDFG9EFF88FE+A,@8EGGGCFF6C33@*78>6ECCF::8CGEC@5CC7))5:<;)18)>AAA167D<CFG*;)2,).6:9)9).**.1<6:49<8*),**56@0>1(()8(2323(4((.*267:4(.7(4/6((4(,(41(,.)/1.07/*)0.
@M02542:52:000000000-J9N43:1:1101:22232:8049 2:N:0:GTGAAA
GTAGTCCACGCCGTAAACGATGTCTACTAGCTGTTCGTGTCCTTGTGATGTGAGTAGCGCAGCTAACGCACTAAGTAGACCGCCTGGGGAGTACGGTCGCAAGATTAAAACTCAAATGAATTGACGGGGGCCCGCACAAGCGGTGGAGCATGTGGTTTAATTCGACGCAACGCGAAGAACCTTACCTACTCTTGACATCTACGGAAGACTGCAGAGATGCGGTTGTGCCTTGGGGAACCGTAAGACAGGTCGTGCATGGCTGTCGTCAGGTCGG
+
FGAFGDCFFGGGGFFFCCFGGCEFGGGGGFGGGGGGGGF6,<CCFFGFGFFGGFGGFFG7@>=EGAF@ECEGGGFFGGFGFGGGDGFFG7EFEBFEFE:74CCFC?FGG;DFGFGGF9=FFGGGFGGGGCGGGGGGG@CFCE8E545,8CFGF7C<ED<:A795CGGDAB=<AG>FB@F>FF?C*C07C@@F=7FF<<F2@9635)084>?:EF754*>99D3@9:<7<42).:>(4:(778C<.4?524/)-(12.-,4:14?<5)).)16))
@M02542:52:000000000-J9N43:1:1101:8257:8049 1:N:0:GTGAAA
GTAGTCCACGCCGTAAACGATGATAACTAGCTGTCCGGGTTCATGGAACTTGGGTGGCGCAGCTAACGCATTAAGTTATCCGCCTGGGGAGTACGGTCGCAAGATTAAAACTCAAAGGAATTGACGGGGGCCTGCACAAGCGGTGGAGCATGTGGTTTAATTCGAAGCAACGCGCAGAACCTTACCAGCCTTTGACATCCTAGGACGACTTCTGGAGACAGATTTCTTCCCTTCGGGGACCTAGTGACAGGTGCTGCATGGCTGTCGTCAGCCC
+
GFGGGFFGGGCFCCCFGCEFFGGCDFGGCEEGGFEGEGD6CEFDDFGFCFFFGG7:FFGC7=+<ECCGGCEEAA9?F?BFGD@CFDFG7+BFGFGG8EFE@FGF9DFGGGGG9,A?5A3B=DDAGGDGGE>CFGCA7<<DCEG*1C:,,<FFFGG,CEFGGFEF<FCCGG6<*8=CECF+AF?C6CC68ECFF7<7@797C?+CCCE85CG:<0<?8+;77*+<3:>C7C?FGCDDEG<DB4C29AE7=C54:3A<)..4C7*8C)-3310:))
@M02542:52:000000000-J9N43:1:1101:12347:8055 2:N:0:GTGAAA
GTAGTCCACGCCGTAAACGATGTCAACTAGCCGTTTGGAGCCTTGAGCTCTTAGTGGCGCAGCTAACGCATTAAGTTGACCGCCTGGGGAGTACGGCCGCAAGGTTAAAACTCAAATGAATTGACGGGGGCACGCACAAGCGGTGGGGCAGGTGGTTTAATTCGAAGCAACGCGAAGACCCTTACCAGGCCTTGACATCCAATGCACTTTCCAGAGATGGATTGGCTCCTTCGGGAGCATTGAGACAGGGGCTGCATGGCTGTCGTCGGGCTGG
+
<@,;;6,,6,@FFGG,6CFEG<CECFAFG,@FFGE,8@F,CFG9FFF<,@FABF,CFGGEBFF@<<A=FF:F,,BEGGGGGG>7+FGDCC4CEGCEBC7@+6@F9:F9D9>@DD?,36,A,7=DGE>7+@*3:5***5,D8CECB)*=*:*/=CFEC9CC=CGGGF*8660)012.7;)7@0.CC*+07)7<476)))0445<*)1=0?*)69CC).2:)3**),((282))-5;7(,(205*232()(())-3(.-)3((((./98).)))))
@M02542:52:000000000-J9N43:1:1101:6456:8058 2:N:0:GTGAAA
GTAGTCCACGCCGTAAACGATGTCTACTAGCTGTTCGTGGTCTTGTACTGTGAGTAGCGCAGCTAACGCACTAAGTAGACCGCCTGGGGAGTACGGTCGCAAGATTAAAACTCAAATGAATTAACGGGGGCCCGCACAAGCGGTGAAGCATGTGGTTTAATTCGACGCAACGCGAAGAACCTTACCTACTCTTGACATCTAGCGAAGATTGTAAAGATACGATTGAGCCTTCGGGAACGCTAAGACAGGTTATGCATGGCTTGCAGCCGCTCGT
+
<FFFCFGGGDF@7FGGGGGGGFG,6CFADECCAFG,@F8@C@CEFFDFCFGFGGEF9F@FGEGGGEGGGEECF4BFEA?FAF7CF7DBECEGGGGGGGDGGDFFF;FDFFGFGFDGGGGGA;,,++6:CCE87@ECCCE5DED>*;?E89CC9FEEGD*=A7CC7DGCEBEDE)3>D3FFFFF=C<CFCFF4F7=?A464*6277DFG4:2<G909>F7<<><>B).9(1<2(0(,(4(**,1*-).)-5**.-).)).(.(4(**).0)5)).
@M02542:52:000000000-J9N43:1:1101:26099:8068 2:N:0:GTGAAA
GTAGTCCACGCCGTAAACGATGTCTACTAGCTGTTCGTGTCCTTGTGATGTGAGTAGCGCAGCTAACGCACTAAGTAGACCGCCTGGGGAGTACGGTCGCAAGATTAAAATTCAAATGAATTGACGGGGGCCCGCACAAGCGGTGGAGCATGTGGTTTAATTCGACGCAACGCGAAGAACCTTACCTACTCTTGACATCTACGGAAGACTGCAGAGATGCGGTTGTGCCTTCGGGAACCGTAAGACGGGTGCTGCATTGCGTGCGGTAGGCCGG
+
GGGGFGGGGGGGGGGGGGGGGGGGGGGGGGGGGGGGGGGGGGGGGGGGGGGGGGGGGGGGGGGGGGGGGGGGGGGGGGGGGGGGGGGGGGGGGGGGGGGGGGGGGGGGGGGGGGGGGGGGGGGGGGGFGGGCEGCGGGGGGGG5ED>FGG6FFGGGGGCFC7>FGGGD5:CD5D>3>>?FFFFGCFGFG=:F4)9F<26<F9?DF:5=):4<C8:<:DF<1B@BBFFGFBFF?D((41()/4C9))(03(0)-)..4).)(,,,13.)))*)05
@M02542:52:000000000-J9N43:1:1101:21211:8081 2:N:0:GTGAAA
GTAGTCCACGCCGTAAACGATGTCTACTAGCTGTTCGTGGTCTTGTACTGTGAGTAGCGCAGCTAACGCACTAAGTAGACCGCCTGGGGAGTACGGTCGCAAGATTAAAACTCAAATGAATTGACGGGGGCCCGCACAAGCGGTGGAGCATGTGGTTTAATTCGACGCAACGCGAAGAACCTTACCTACTCTTGACATCTACAGAAGACTGCAGCGATGCGGTTGAGCCTTCGGGAACTGTAAGACAGGTGCTGCATGGCTGTCGTCAGCCCGG
+
GGGGGGGGGGGGGG:CFGGDGGGGGGGGGGGGGGGGGGGGGGGGGGEGGFGGGGGGGGGGGGDGGFGGGGGGGGGFGGGGFCFG>FGGGGGFGGGGGCGGGDCFFFEGGGGGDDG9DGGGFFFGGGGGGD>EGGGGG@C>FEGGGGCCEFGGGGGGGCF?FGG5BD=3):7<BD@BE>4FFFFFC7CFGFF4BBFFA96<FFB4@?@GFC)(0++849C665>3(((0.82),77998>=C<:*)2:4:)//4>72<)::?:B)/*0.56).05
@M02542:52:000000000-J9N43:1:1101:6680:8086 2:N:0:GTGAAA
GTAGTCCACGCCGTAAACGATGTCTACTAGCTGTTCGTGGTCTTGTACTGTGAGTAGCGCAGCTAACGCACTAAGTAGACCGCCTGGGGAGTACGGTCGCAAGACTAAAACTCAAATGAATTGACGGGGGCCCGCACAAGCGGTGGAGCATGTGGTTTAATTCGACGCAACGCGAAGAACCTTACCTACTCTTGACATCTAGTTAAGATTGTAGAGAAAAGAATGTGCCTTCGGGAACGCTAAGACAGGTTCTGCATGGCTGTCGTCCGCTCGG
+
GGFCCFFGGGGGCGGG8FGGGFFDFFGFFF8FGFGGEFC76CEGGFG<CFFEFGGGGGCGGGEGFGG:F@CGGD,C<EFGGGCFGGGGDEC:EGGDF6FGGD:FFFFEFGFGGGFFGFEGFDE9DEEEGGE5CEGECCFGG>E4*11=EGGCBCGGCFFGFFG5CD*5:;=<:33>)7))08?FGFF=249*9<FF<<F<4-<2*09+**).@+<42*2((0)1.4)7<<)5(52(18(9C?G43?::<)/05))).:0<0(.5*1)073)<)0
@M02542:52:000000000-J9N43:1:1101:15191:8087 2:N:0:GTGAAA
GTAGTCCACGCCGTAAACGATGTCTACTAGCTGTTCGTGTCCTTGTGATGTGAGTAGCGCAGCTAACGCACTAAGTAGACCGCCTGGGGAGTACGGTCGCAAGATTAAAACTCAAATGAATTGACGGGGGCCCGCACAAGCGGTGGAGCATGTGGTTTAATTCGACGCAACGCGAAGAACCTTACCTACCCTTGACATCTACGGAAGACTGCAGAGATTCGGTTGTGCCTTCGGGAACCGTAAGACTGGTGCTGCATGGCTGTCGTCATACGGG
+
GGFEFD,EGGE@F6@CFEEGGGGGGGGGGGGGGGGFGGGGGGGFG@FFGCGGFEFF<AFFBCFG9FGGGEDGFFFEGFFDEFGGGGGGECFGGG7CGCE7>FF8EFGAECGGGFGG8DFGGGFGGGG>8:+@EG**5FF8CEG:CD8EF=,=,=,2AE*,BCC/=/2>5>5:8995:BFFFB?CGCGFF)0=:,9)56?AFF0<557@@7?BF++..**.4F::9((2669.3;1;B((1939/67)9(659>))(668((3:25*)).**)).
@M02542:52:000000000-J9N43:1:1101:25755:8090 2:N:0:GTGAAA
GTAGTCCACGCCGTAAACGATGTCTACTAGCTGTTCGTGGTCTTGTACTGTGAGTAGCGCAGCTAACGCACTAAGTAGACCGCCTGGGGAGTACGGTCGCAAGATTAAAACTCAAATGAATTGACGGGGGCCCGCACAAGCGGTGGAGCATGTGGTTTAATTCGACGCAACGCGAAGAACCTTACCTACTCTTGACATCTACAGAAGACTGCAGAGATGCGGTTGTGCCTTCGGGAACTTTAAGACAGGTGCTGCATGGCTGTCTGTCGCTCGG
+
GGGGGGGGGGGGGGGGGGGGGGGGGGGGGGGGGGGGGGGGGGGGGGGGGGGGGGGGGGGGGGGGFGGGGFGGGGGGGFFGGGGGGGGGGGGGGGGGGGGGGGGGGGGGGGGGGFGDDGGCFGGGGGGGGGG5BGDGGGGGGEGGGG>FGGGGG?FFFGF+:CGEGDCDADGDFDF3736>50?FGFFFGFF@?AFF<<6<FFB49?)8;FFFC8C@(7>A(7>@9:<G25420>>B1,)*26>7))(03<77<2<:<<<:(,4)2*1*0))8>)
@M02542:52:000000000-J9N43:1:1101:11070:8095 2:N:0:GTGAAA
GTAGTCCACGCCGTAAACGATGTCAACTAGCCGTTGGGTTCCTTGAGAACTTAGTGGCGCAGCTAACGCATTAAGTTGACCGCCTGGGGAGTACGGCCGCAAGGTTAAAACTCAAATGAATTGACGGGGGCCCGCACAAGCGGTGGAGCATGTGGTTTAATTCGAAGCAACGCGAAGAACCTTACCTGGCCTTGACATGCTGAGAACTTTCCAGAGATGGATTGGTGCCTTCGGGAACTCAGACACAGGTGCTGCATGGCTGTAGTTAGCCCCG
+
GGGFGGGGGGGGG@CFFGGGGGFGAEGGGGGGEGGEFGGGFGGGGGGGGFA@BFEFFGEGGGGGCFGGGGGGC<CFFGFGGGGGGDFCFGGGGGGEGEGG7CGFGGGGGFGFGGGGFEFGGFEFFGEGE@EGGGGEGGFFFGGGCCBCFGGGCFGEFFCFFGGGGGE5FFGGFGF35<67>?FGGFC?GFFFF7B49AFF=>9CFF?77C9<C?+).:D?:99):92C?2:<1>>60:4:*)**,..)34)9<A749)4320()::**1*)0))
@M02542:52:000000000-J9N43:1:1101:11291:8128 2:N:0:GTGAAA
GTAGTCCACGCCGTAAACGATGTCAACTAGCCGTTGGGTTCCTTGAGAACTTAGTGGCGCAGCTAACGCATTAAGTTGACCGCCTGGGGAGTACGGCCGCAAGGTTAAAACTCAAATGAATTGACGGGGGCCCGCACAAGCGGTGGAGCATGTGGTTTAATTCGAAGCAACGCGAAGAACCTTACCTGGCCTTGACATGCTGAGAACTTTCCAGAGATGGATTGGTGCCTTCGGGAACTCAGACACAGGTGCTGCATGGCTGTCGTCAGCTCGG
+
GGAFGGGGGGGGGGGEGGGGGGGGAFGGGFGGGGGGGGGGGGGGGGGGGGGFFFGGGGGGDGGGGFGGGGGGGGGGGGGGGGGGGGGGGGGG@FGGGGGGGGGGFFGFDBCEGGGFEFEGFGGGGGGGGGGGGGGDGGGGGGGEEGBCFGFGFFGGGFFGFGGGGGDGAAC3;32>>>@FFBFDDGGFFFFFFBFFA<?:*))1==?GFGFFC:0)(:2::=FFFA6F0<D72D>FBF)*0)**,.(56A//3)2(4)(4423)7*0).)*)))
@M02542:52:000000000-J9N43:1:1101:10032:8129 2:N:0:GTGAAA
GTAGTCCACGCCGTAAACGATGTCTACTAGCTGTTCGTGTCCTTGTGATGTGAGTAGCGCAGCTAACGCACTAAGTAGACCGCCTGGGGAGTACGGTCGCAAGATTAAAACTCAAATGAATTGACGGGGGCCCGCACAAGCGGTGGAGCATGTGGTTTAATTCGACGCAACGCGAAGAACCTTACCTACTCTTGACATCTACGGAAGACTGCAGAGATGCGGTTGTGCCTTCGGGAACCGTAAGACAGGTTCCGCATGGCTGTCGTCAGCCCGG
+
GGGGGGGGGGGGGGFFGGGGGGGGGGGGGGGGGGGGGGGGGGGGGGGGGGGGGFGGGGGGGGGGGGGGGGGGGGGGGGGGGGGGGGGFGGGGGGGGGGGGGGGFFFGGGGGGGGGCFGGGGGGGGGEFGGGGGGG>EEGFGGGEGC8FCFGGFFGGGGFGFCFCDDGGFDG:DGFFF@FFF?FCF4A?F479F)*99:?BFA:DFE7CFFF:7<AF(?FDFD@B941><AA><E;>>02)*(996<25<F49((-(,(48::?279:>B)))))
@M02542:52:000000000-J9N43:1:1101:24114:8140 1:N:0:GTGAAA
GTAGTCCACGCCCTAAACGATGTCAACTGGTTGTTGGGTCTTCACTGACTCAGTAACGAAGCTAACGCGTGAAGTTGACCGCCTGGGGAGTACGGCCGCAAGGTTGAAACTCAAAGGAATTGACGGGGACCCGCACAAGCGGTGGATGATGTGGTTTAATTCGATGCAACGCGAAAAACCTTACCCACCTTTGACATGTACGGAATTTGCCAGAGATGGCTTAGTGCTCGAAAGAGAGCCGTAACACAGGTGCTGCATGGCTGTCGTCAGCTCC
+
GGGGGGGGGGGGGGGGGGGGGGGGGGGGGGGGGGGGGGGGGGGGGGGGGGGGGGGGGGGGGGGGGGGGGFGGGGGGGGGGGGGGGGGGGEGGGGGGGGGGGGGGGGGGGGGGGDFFGGFGGGGGGGGGGGGGGGEGEGGGGGGGGGGGGGFGGGFGGGGGGGGCFFGGGGGGGGGGGGGGGGFEGGGGGGGGGGGGGGGGGFGGDGGGGGGGGGGFGFGGGGGGGFGGGG>FGGGFFEGGFFGFFAGF>FGFFFF<?FA:C<5>C6???BF??)
@M02542:52:000000000-J9N43:1:1101:16340:8144 2:N:0:GTGAAA
GTAGTCCACACCGTAAACGATGTCTACTAGCTGTTCGTGTCCTTGTGATGTGAGTAGCGCAGCTAACGCACTAAGTAGACCGCCTGGGGAGTACGGTCGCAAGATTAAAACTCAAATGAATTGACGGGGGCCCGCACAAGCGGTGGAGCATGTGGTTTAATTCGACGCAACGCGAAGAACCTTACCTACTCTTGACATCTACGGAAGACTGCAGAGATGCGGTTGTGCCTTCGGGAACCGTAAGACAGGTGCTGCATGGCTGTCGTCCGCTCGG
+
GGGGGGGGGGGGGGGGGGGGGGGGGGGGGGGGGGGGGGGGGGGGGGGGGGGGFGGGGGGGGGGGGGGGGGGGGGGGGGGGGGGGGGGGGDFGGGGGGEGGGGGGGGGGGGGGGGGGGFGGGGGFFGDGCCEGGGGGGGGGGGGGGGFFGGGGGG9C8FFGFGFCGGGGFEGGFGBFFEFFFFFFFGGFGFFFFDFFA<FAF2:55<.8:C?BGGFF?7D9>>>;>B1::9<4::2;;:?5C<D5A?:7?4?:24<2)62:<027575)8)..0)
@M02542:52:000000000-J9N43:1:1101:12521:8148 2:N:0:GTGAAA
GTAGTCCACGCCGTAAACGATGTCTACTAGCTGTTCGTGGTCTTGTACTGTGAGTAGCGCAGCTGACGCACTAAGTAGACCGCCTGGGGAGTACGGTCGCAAGATTAAAACTCAAATGAATTGACGGGGGCCCGCACAAGCGGTGGAGCATGTGGTTTAATTCGACGCAACGCGAAGAACCTTACCTACTCTTGACATCTACGGAAGACTGCAGAGATGCGGTTGTGCCTTCGGGAACCGTAAGACAGGTGCTGCATGGCTGTCGTCAGCTCGG
+
GGCFGGGGGGGGGGGDGGDGGGGGGGGGGGGGGGGGGGGCFGGGGGFGGGGGGGGGGGGGGGGGGGGGGGGGCGFGGGGGGGGGGGGGGGGGGGGGGGGGGGGGGFGGGCGGGGGCGGGGGGFGGDGGGGGGGGGGGGGGGGGGG>>FFGGGGGGGGGGGFGGGFGGGFEGGDD@FFFFFFFFGGGGFGFFFF<?FAA?AFFF3)>@F4:2?GCFF<7743:BF>:6GFFA?6>>9>(1DG<DFFF0?086@B9<:).,6?F?)75755F@)7)
@M02542:52:000000000-J9N43:1:1101:21690:8162 1:N:0:GTGAAA
GTAGTCCACGCCCTAAACGATGTCAACTGGTTGTTGGGTCTTCACTGACTCAGTAACGAAGCTAACGCGTGAAGTTGACCGCCTGGGGAGTACGGCCGCAAGGTTGAAACTCAAAGGAATTGACGGGGACCCGCACAAGCGGTGGATGATGTGGTTTAATTCGATGCAACGCGAAAAACCTTACCCACCTTTGACATGTACGGAATCCTTCAGAGATAGAGGAGTGCTCGAAAGAGAGCCGTAACACAGGTGCTGCATGGCTGTCGTCAGCTCG
+
GGGGGGGGGGGGGGGEFFGGGGGGGGGGGGGGGGGGGGGGGGGGGGGGGGGGGGGGGGGEGGGGGGGGGGGGGGGGGGGGGGGGGGGGGGGGGGGGGGGGGGGGGGGGGGGGGGFGGGGGGGGGGGGGGGGGGGGGGGFGGGGGGCFGGGFGGGGGGGGGGGGGGGGGGGGGGGGGGGGGGGGGGGGGGGGGGGGGGGGGGFGGGGGGGGGGGFGCDFGGGGG8@FGCGGFFDEGFFGGGFFGFEB?FFFG?FBFFFFA:DGGFGBF<??B4?)
@M02542:52:000000000-J9N43:1:1101:4591:8217 2:N:0:GTGAAA
GTAGTCCACGCCGTAAACGATGTCTACTAGCTGTTCGTGGTCTTGTACTGTGAGTAGCGCAGCTAACGCACTAAGTAGACCGCCTGGGGAGTACGGTCGCAAGATTAAAACTCAAATGAATTGACGGGGGCCAGCACAAGCGGTGGAGCATGTGGTTTAATTAGACGCAAAGCGAAGAACCTTACCTACTCTTGACATCTAGCGAAGATTGTAGAGATACGATTGTGCCTTCGGGAACGCCAAGACAGGTGCTGCATGGCCGTTGTCCGGCCGG
+
GGGGGGGGGGGGGGGGGGGGGFGGGGGGGGGGGFGCEFEFGC9FFGGGGGGGDFGFFFCGGGGGGFGGEEGDGGGGGGGCGGGGGFGGCEFFGGCGCEGFCEGGG9E=FGGGGGGDFGAFGA9EFEEC7CEE+@CBFGFFGGD>898?EGFGGFGGGGGGFC,4=C*<>?*;852>DEF4A;ACFGGFG=6+;7A;CFF:FA<G@:;19DD4<7+9<GG)-..>:4)26:<BFF6>B<:*)->50<?)3<)93).3)6:6(37(17*/))))))
@M02542:52:000000000-J9N43:1:1101:10442:8218 2:N:0:GTGAAA
GTAGTCCACGCCGTAAACGATGTCAACTAGCCGTTGGGTTCCTTGAGAACTTAGTGGCGCAGCTAACGCATTAAGTTGACCGCCTGGGGAGTACGGCCGCAAGGTTAAAACTCAAATGAATTGACGGGGGCCCGCACAAGCGGTGGAGCATGTGGTTTAATTCGAAGCAACGCGAAGAACCTTACCTGGCCTTGACATGCTGAGAACTTTCCAGAGATGGATTGGTTCCTTCGGGAACTCAGACACCAGTTCTGCATGGCTGTTCTACGCTCGG
+
FFFFGDFGGGGGGGFFGG@FDCFFFFGGGDCFFEGGGGGGGGFGFDAEFGEFCE,CFGGGFGGGGGGGGGDGFGE<EA<EFGG7CFGFEGEEGGGG7BFE3@CD,CA=FCGGGFGFFGGGGFFFFEEGGD>CEGEEECCGGGG=EGFGFF6C:+BCEGDFFCC*28*8FF=DBDFE>><F5:7>FC9?54;?F:446<9:*4)/0=??BD4)++<>7>*41*?>(.(25<>A?:029()**,7F?<().97=4)::<<?:?1<)**1*07))))
@M02542:52:000000000-J9N43:1:1101:13178:8228 1:N:0:GTGAAA
GTAGTCCACGCCGTAAACGATGCTAACTCGTTTTTGGGTTTTCGGATTCAGAGACTAAGCGAAAGTGATAAGTTAGCCACCTGGGGAGTACGAACGCAAGTTTGAAACTCAAAGGAATTGACGGGGGCCCGCACGAGCGGTGGATTATGTGGTTTAATTCGATGATACGCGAGGAACCTTACCAAGGCTTAAATGGGAATTGATCGGCTTAGAAATAGACCTTCCTTCGGGCAATTTTCAAGGTGCTGCATGGTTGTCGTCAGCTCGTGCCGTG
+
GGGGGGGGGGGGGGGGGGGGGGGGGGGGGGGGGGGGGGGGGGGGGGGGGGGGGFFGGFGGGGGGGGGGGGGGGGGGGGGGGGGGGGGGGGGGGGGGGGGGGGGGGGGGGGGGGGGGGGGGGGGGGGGGGGGGGGGGGGGGCGGGGGGGGGGGGGGGGGGGGGGGGGGGGGGGGGGGGGGGGGGGGGGGGGGGGGGGGGGGGFGGGGGGGGGGGGGGGGGGGGGGGGDGGGFFGGGFFGGGFFFFFFCGFGGFFFFFFFFFFGGFGFFFB?BED3
@M02542:52:000000000-J9N43:1:1101:20138:8228 2:N:0:GTGAAA
GTAGTCCACGCCCTAAACGATGTCAACTGGTTGTTGGGTCTTCACTGACTCAGTAACGAAGCTAACGCGTGAAGTTGACCGCCTGGGGAGTACGGCCGCAAGGTTGAAACTCAAAGGAATTGACGGGGACCCGCACAAGCGGTGGATGATGTGGTTTAATTCGATGCAACGCGAAAAACCTTACCCACCTTTGACATGTACGGAATCCTTTAGAGATAGAGGAGTGCTCGAAAGAGAGCCGTAACACAGGTGCTGCATGGCTGTCGTCAGCCCG
+
GGCGGGGGGGGGGG8EFGGGGGGGCFGGGGGGGGGGGGGGGGGGGGGGGFGGGGDGGGGGGGGGGGGGGGGGGGGGGGGGGGGGGGGGGDGGFGGGGGGGGGGGGGGGGGGGGGGGGGGGGGGGGGGGGGGGGGGGGGGGGGGGEDEFCEFBEFFDCFGGFGGGGGGGFFGDFGFFDFBDFFFGGGFDDF:FFB?B9?B28?6C:5=CFFBB?<9*)7:<<FF<:BF*6:9B6:(,4?F*)(1C?4(033?6:AF?B))4<1:?9C@><7?:55
@M02542:52:000000000-J9N43:1:1101:8672:8233 1:N:0:GTGAAA
GTAGTCCACGCCGTAAACGATGTCAACTAGCCGTTGGGTTCCTTGAGAACTTAGTGGCGCAGCTAACGCATTAAGTTGACCGCCTGGGGAGTACGGCCGCAAGGTTAAAACTCAAATGAATTGACGGGGGCCCGCACAAGCGGTGGAGCATGTGGTTTAATTCGAAGCAACGAGAAGAACCTTACCTGGCCTTGACATGCTGAGAACTTTCCAGAGATGGATTGGTGCCTTCGGGAACTCAGACACAGGTGCTGCATGGCTGTCGTCAGCTCGG
+
FGFFG<CA<FF@FC@BDC@FGGF9<CFGFE8EEE,CEFFGCA,@CCC,C6<E@FCFAFGDGDEFGFFGGGGGGG9FFGFE<FFDEGGGGG>FCFGCE:FC7CFEFDFCGGE,EFGFFFD<C,,C<FFG7CE7*>F:BFFCCBFE<<:<CFC9:>CFDFGGCCF7:CE58CE7*3448FGF8;F@<0<F=FFGGG@CCFFCCFGCGCAFCCF:@CEF>+9CDFCFF9C+**)69CG)5*7*7?7:58:F>:C>6:)52<?(*97?F(236)6)7)
@M02542:52:000000000-J9N43:1:1101:11116:8251 1:N:0:GTGAAA
GTAGTCCACGCCGTAAACGGTGGGAACTAGGTGTTGGCGACATTCCACGTCGTCGGTGCCGCAGCTAACGCATTAAGTTCCCCGCCTGGGGAGTACGGCCGCAAGGCTAAAACTCAAAGGAATTGACGGGGGCCCGCACAAGCAGCGGAGCATGTGGCTTAATTCGACGCAACGCGAAGAACCTTACCAAGGCTTGACATACACCGGAAAGCATTAGAGATAGTGCCCCCCTTGTGGTCGGTGTACAGGTGGTGCATGGCTGTCGTCAGCTCGT
+
GGG@GGGGGGGGGGFGGGGGGGGGCFGGGGGGGGGG8CCFGGGGGGEGEGGGGGGGGGGGGGEGGGGGGGGGGGGGGGGGGGGGGGGGGGGGGGGGGGGGGGGGGGGGGGGFGGGGGGGGGFGGGFGGEGGGGGGGGDEGGFGGGGGGGGDGGFFGGGGGGEFFGGGGGGGCGGGG8EEGGGGFGGGGGGGGFFGDFGGGCFCFFGGGGGGGFGFFFEFEGGGFEGGGGGFFGGG?>:7D:@DFFFGGFGFBF?>BDF??4DF@GFF?0?4?B)
@M02542:52:000000000-J9N43:1:1101:4570:8252 2:N:0:GTGAAA
GTAGTCCACGCCGTAAACGATGTCTACTAGCTGTTCGTGGTCTTGTACTGTGAGTAGCGCAGCTAACGCACTAAGTAGACCGCCTGAGGAGTACGGTCGCAAGATTAAAACTCAAATGAATTGACGGGGGCCCGCACAAGCGGTGGAGCATGTGGTTTAATTCGACGCAACGCGAAGAACCTTACCTACTCTTGACATCTACAGACGACTGCAGAGATGCGGTTGTTCCCTCGGGAATCGTCAGACAGGTCCTGCATGGCTGTCGTCGGCGCGG
+
CC::@FGGGGGFCGGFGGGGC<@;CEE<FFGGFGFFGG<CC<CECEACEAF,FF@FA<6F:CFEEC=CCGC7F?<FCE<CE:FGGG4AFCGGFC@CEEE7FEE,F,FFGFGCFCFG8>=3>,,@@6C+>++:E*:CDCGF51B>CD56@56:,=CFFGGGFGGFGDGD3A5D)575>>F5),=C4C<@D6)0/.*/4)1.=))99)0?5727++:),2:21)<BB((24).43)2,(()*1(/9431)--)1.804<B0004.)*97)07)05)
@M02542:52:000000000-J9N43:1:1101:12976:8267 2:N:0:GTGAAA
GTAGTCCACGCCGTAAACGATGTCTACTAGCTGTTCGTGGTCTTGTACTGTGAGTAGCGCAGCTAACGCACTAAGTAGACCGCCTGGGGAGTACGGTCGCAAGATTAAAACTCAAATGAATTGACGGGGGCCCGCACAAGCGGTGGAGCATGTGGTTTAATTCGACGCAACGCGAAGAACCTTACCTACTCTTGACATCTAGCGAAGATGGTAGAGATACGATTTTGCCTTCGGGAACGCTAAGACAGGTGCTGCATGGCTGTCGTCAGCTCGG
+
GG9EFGDGGGGGGGGCFGGGGGGGGGGGGGGGGGGGGGGGFGGGGGFGGGGGGGGGGGGGGGGGGGGGGGDGGGGGGGGCGGGGGGGGGGGGGGGGGEGGGGGGGGGGGCDEGGGGGGGGGGGGGGGGGGGDGGGGGCFFFGGEGGC=FGFFGGGGGGCFFEGGGGGGFFGGFD;EEBFFFFFGFC769*99B7*/5<*-1-63>D>CF*35C++9477)-)0)()67<AF??DF9(,4*9:<*).,58>6;)-4().40((.)*17)))1<3)
@M02542:52:000000000-J9N43:1:1101:5813:8283 2:N:0:GTGAAA
GTAGTCCACGCCGTAAACGATGAATGTTAGCCGTCGGGCAGTATACTGTCCGGTGGCGCAGCTAACGCATTAAACATTCCGCCTGGGGAGTACGGTCGCAAGATTAAAACTCAAAGGAATTGACGGGGGCCCGCACAAGCGGTGGAGCATGTGGTTTAATTCGAAGCAACGCGCAGAACCTTACCAGCCCTTGACATGCCCGGCTACCTGCAGAGATGCAGGGTTACCTTCGGGGACCGGGACACAGGTGCTGCATGGCTGTCGGTCGCCCCCG
+
FGGGGGFGGGEGGGGEGGGGGGAAFGGGGFFGGGGDGDDGCFGGGGGGGFEGGGGGGGGGGGGGGGGGGGGGGGGGGDGFFEG+FFGGF7FGGGGGF677FFDGGGGGG9@9DFGFGGFGG,3E>CCFGGGGGDBC5FC=CEC:EDGGG6C++=3;E?FG7>=FGGGGFA=D>C9@BFFFFF7>FGG>CEF547FF9)9>:?FD73)**04:?C*.47:.<>FFF(,062(8:D7((213)(9*.4:FF()0)4()67??,,4(1))).))).)
@M02542:52:000000000-J9N43:1:1101:8429:8291 2:N:0:GTGAAA
GTAGTCCACGCCGTAAACGATGTCTACTAGCTGTTCGTGTTCTTGTGATGTGAGTAGCGCAGCTAACGCACTAAGTAGACCGCCTGGGGAGTACGGTCGCAAGATTAAAACTCAAATGAATTGACGGGGGCCCGCACAAGCGGTGGAGCATGTGGTTTAATTCGACGCAACGCGAAGAACCTTACCTACTCTTGACATCTACGGAAGACTGCAGAGATGCGGTTGTGCCTTCGGGAACCGGAAGAACGGGTCGGCATGGCTTGCGGCCGCCCGG
+
GG>FGGDFGGGGGGFCFGGGGFGFGGGGGGCFEGGGGEGGGFGGGGGFGGGGGGGGGGGGGGGGGGFGGGG>FCEFFF<?<CFGGGGGGGGGGGGGGGFE@FBA9FFGGC@FFGGGGGGGCFGG7>EGCCEGCEGGGCFCCEGBEGEFFGGG?+CGG:C7FFGFFDEC;BEC))4>:>/55:7CDG7894?@B3FFA2?AFF?<)>)CFF:?G695(2090)0)(,(062))(02(411/)(1/((.)(()0((4-40833((())).8<))0.
@M02542:52:000000000-J9N43:1:1101:18993:8315 1:N:0:GTGAAA
GTAGTCCACGCCGTAAACGATGTCTACTAGCTGTTCGTGTCCTTGTGATGTGAGTAGCGCAGCTAACGCACTAAGTAGACCGCCTGGGGAGTACGGTCGCAAGATTAAAACTCAAATGAATTGACGGGGGCCCGCACAAGCGGTGGAGCATGTGGTTTAATTCGACGCAACGCGAAGAACCTTACCTACTCTTGACATCTACGGAAGACTGCAGAGATGCGGTTGTGCCTTCGGGAACCGTAAGACAGGTGCTGCATGGCTGTCGTCAGCTCGG
+
GG9FGGGGGGGGGGGGGGGGGGGGGGGGGGGGGGGGGGGGGGGGGGGGGGGGGGGGGFGGGGGGGFGGGGGGGGGGGGGGGGGGGGGGGGGGGGGGGGGGGGGGGGGGGGGGGGGGGGGGGGGGGGGGGGGGGGGGGGGGGGGGGGGGGGGGGGGGGGGGGGGGGGGGGGGGGGGGGGGGGGGGGGGGGGGGGGGGGGGGGFFEEGGGGGGGGGGGGGGGGGEGGGGGGGFFGGGFFGGGFFGFFFEGFGC?FFFFBFFFGGDFGFFBFFFFF3
@M02542:52:000000000-J9N43:1:1101:5764:8333 2:N:0:GTGAAA
GTAGTCCACGCCGTAAACGGTGGGAACTAGGTGTTGGCGACATTCCACGTCGTCGGTGCCGCAGCTAACGCATTAAGTTTCCCGCCTGGGGAGTACGTCCGCAAGGCTCAAACTCACAGGAATTGACGGGGGCCCGCACAAGCAGCGGAGCATGTGGCTTAATTCGACGCAACGCGAAGAACCTTACCAAGCGTGTACATACACCGGAAAGCATTAGAGATAGTGCCCCCCTTGTGGTCGGTTGACCGGTGGAGTATGGCCGTCGTCAGCCCGG
+
CFACFDE@FCGC:@:CCEFE@<@FCFCFAEFGGGGGGFEGGDGCEFFG>DF:=DGEGFGGEE@FC8EFFF7@CFF<,CA,BBFEGGF++4CECFFGG,AF7>CE:8>D,,,=CFEE+>3@FGG@FAC@@CEGG*4BEF>CFG,,*;8EE5=E?C?FGF7F)>F+CF+*83:7)13B>)75@074>*+976>))-))(68A6<2<4)7*09(.+++1)7><278B))67:(41:44.4.)1)(1)())0(4)<(33:4)((((-,9C5>>4))).
@M02542:52:000000000-J9N43:1:1101:18718:8343 2:N:0:GTGAAA
GTAGTCCACGCCGTAAACGATGTCTACTAGCTGTTCGTGGTCTTGTACTGTGAGTAGCGCAGCTAACGCACTAAGTAGAACGCCTGGGGAGTACGGTCGCAAGATTAAAACTCAAATGAAGTGACGGGGGCACGTACAAGCAGTGGAGCATGTGGTTTAAGTCGACGCAACGCGAAGAACCTTACCTACTCGTGACAGCTACCGAAGACTGCACAGATGCGGTTGTGCCTTGGGGGAGTGGAAAACAGGTGCTGCATGGCTGACGTCCGGTCCG
+
GGGGGGGGG7+DC:6@<E@BF@C<,EEFG9FGGEFFFGC:@E<CFFG<@ABF<FEAC,@@+++6,5?CCFEG8F,F9,B,AFGF,A+4>:C?E<+6AB:F+@:E9=FFFGDDGFG9D9,7,99E@G+@++3*3@,4:*,::,37>42,49CFGCD24>C?8>;C5CEGFF=)))6).);5:(*0*90=C??37:F>>)734<()8)0;)*5(<+3),:CAF@@:>-(0)).).0((((-2*.6*(,3),49)5<2>44((.-(.*1))))0.))
@M02542:52:000000000-J9N43:1:1101:25932:8354 1:N:0:GTGAAA
GTAGTCCACGCCGTAAACGGTGGGAACTAGGTGTTGGCGACATTCCACGTCGTCGGTGCCGCAGCTAACGCATTAAGTTCCCCGCCTGGGGAGTACGGCCGCAAGGCTAAAACTCAAAGGAATTGACGGGGGCCCGCACAAGCAGCGGAGCATGTGTCTTAATTCGACGCAACGCGAAGAACCTTACCAAGGCTTGACATACACCGGAAAGCATTAGAGATAGTGCCCCCCTTGTGGTCGGTGTACAGGTGGTGCATGGCTGTCGTCAGCTCGG
+
GGGGGGGGGGGGGGFGGGGGGGGGGGGGGGGGGGGGGGGGGGGGGGGGGGGGGGGGGGGGGGGGGGGGGGGGGGGGGGGGGGGGGGGGGGGGGGGGGGGGGGGGGGGGGFGGGGGGGGGGGGGGGGGGGEGGGGGGG>FEGGGGGGGGGGGGGGGGGGGGGGGGGGGGGGGGGGGGGDCEFFFGDEGGGGGGGGFECGGGGFGFCDGGGGGGGGGGGGGGGGGGGGFGGGFFGFFFFFFGF@D:?AFG@7<:>:9?<>?BGGGFF??B?B29>)
@M02542:52:000000000-J9N43:1:1101:7053:8374 1:N:0:GTGAAA
GTAGTCCATGCCGTAAACGTTGGGCGCTAGGTGTGGGGACCTTCCACGGTTTCCGTGCCGCAGCTAACGCATTAAGCGCCCCGCCTGGGGAGTACGGCCGCAAGGCTAAAACTCAAAGGAATTGACGGGGGCCCGCACAAGCGGCGGAGCATGCTGATTAATTCGATGCAACGCGAAGAACCTTACCTGGGTTTGACATATGCCGGAAAAACCTAGAGATAGGTGCCCCCTTGTGGTCGGTATACAGGTGGTGAATGGCTGTCGTCAGCTCGTG
+
GGGGGGGFGGGGGF,@FFFFGGGGGGGGGGGGGDEGGCEGGGGFGFGGDC@FGGGGGEFGFGFGGGGGGG@F@GGDFGGEEGGGGGGGGGGGGGGGGGGGGGGGGGGGGGGFGGG7B9FAFGG<AFGGGFGGGGD*4C*=FGEGGEEC>ECCCFFFGGG7EFCE8CF?>FE+:EEGCCGGDFGGFGGGFGGCEGGGG7<EGFG+:7:ED**/;FFGGGCCFGCGGGGGC<0FGGF5:CDG3>GB4)359476F))6<BF05>F37?6(8)47)0
@M02542:52:000000000-J9N43:1:1101:21486:8380 2:N:0:GTGAAA
GTAGTCCACGCCGTCAACGATGTCTACTAGCTGTTCGTGGTCTTGTACTGTGAGTAGCGCAGCTAACGCACTAAGTAGACCGCCTGGGGAGTACGGTCGCAAGATTAAAACTCAAATGAATTGACGGGGGCCCGCACAAGCGGTGGAGAATGTGGTTTAATTGGACGCAACGCGAAGAACCTTACCTACTCTTGACATCTACAGAAGACTGCAGAGGTGCGGTTGTGTCTTCCGGGACTGTAAGACAGGTTCTGCATGGCTGTCATCCGCTCCG
+
GGCBCFFGGGGFEG+68;B6:F@FGGGGGC8FG<FEFGCEFAFGGEFFGDFFFF<FFGGG7F>FGCDCGGGFFG<@?9@DD4@>?+=FC+@CFGGCEGG+>CF8DB,AFFDFGG?9D9DDGFDFFGEGD@5ECEGGEE68@E>CCG>F,4<44=9::BC+3>++=77C55ED>39@5>6@5(0762A6969@F26@FFF<6<A9=948F*3(+3+)(2*5;38:(-(2.6<2).,((4(9C4>*))(0()*93)))))(478?B**0*8)))))
@M02542:52:000000000-J9N43:1:1101:23336:8389 2:N:0:GTGAAA
GTAGTCCACGCCGTAAACGATGTCTACTAGCTGTTCGTGGTCTTGTACTGTGAGTAGCGCAGCTAACGCACTAAGTAGACCGCCTGGGGAGTACGGTCGCAAGATTAAAACTCAAATGAATTGACGGGGGCCCGCACAAGCGGTGGAGCATGTGGTTTAATTCGACGCAACGCGAAGAACCTTACCTACTCTTGACATCTAGCGAAGATTGTAGAGATACGATTGTGCCTTCGGGAAAGCTAAGACAGGTTCTGCATGGCTGTCGGCAGCTCGG
+
GGFGGGGFGGGGGGEB:C@FGFFGGGFGGCGGG@FFGEEF,CFFGFC@EAFFFFFGGDGCF7BDFGGC>:FFFGAEEFCGFGGGGF<<FGGEFGGGGGGGGGGGGGGGGGC,CEFGGGGGDDGGGGGGG7;*>CEGEEEGGG5:CGCGEEEEGFGFGGGGFC?:9CE<AE*>BGFFDD?>F0?F4CEF</)885F?92=<?<2<B));*:?AGG<B>:754))8:AAF<AA2:>0(2((02-:9<2:<2)*/-.))..038618C).07>))))
@M02542:52:000000000-J9N43:1:1101:11189:8393 1:N:0:GTGAAA
GTAGTCCACGCCGTAAACGATGAATGCCAGCTGTTGGGGTGCTTGCACCGCAGTAGCGCAGCTAACGCTTTGAGCATTCCGCCTGGGGAGTACGGTCGCAAGATTAAAACTCAAAGGAATTGACGGGGGCCCGCACAAGCGGTGGAGCATGTGGTTTAATTCGAAGCAACGCGCAGAACCTTACCATCCTTTGACATGGCGTGTTACCCAGAGAGATTTGGGGTCCCCTTCGGGGGCGCGCACACAGGTGCTGCATGGCTGTCGTCAGCTCGTG
+
GGGGGGGGGGGGGGCFGGGGGGGGGGGGGGGGGGGGGGGGGGGGGGGGGGGGGGGGGGGGGGGDGGGGGGGGGGGGGFGGGGGGGGGGGGGGGEGGGGGGGGGGGGGGGGGGGGGGGGGGGGGGGGDFGGGGGGGGGGGGGGGGGGGGFGGGGGGGGGGGGGGGFGGGGGGGGGGGGGGGGGGGGGGGGGGGGGGGGGGGGFGGGGGGGGGFGFEFFGGGGGDGGGFGDGFFGGG3BCCDFBGFFFGGFGGBFFFFFFFFGGG5CFBFFFFD@.
@M02542:52:000000000-J9N43:1:1101:28268:8420 2:N:0:GTGAAA
GTAGTCCACGCCCTAAACGATGTCAACTGGTTGTTGGGTCTTCACTGACTCAGTAACGAAGCTAACGCGTGAAGTTGACCGCCTGGGGAGTACGGCCGCAAGGTTGAAACTCAAAGGAATTGACGGGGACCCGCACAAGCGGTGGATGATGTGGTTTAATTCGATGCAACGCGAAAAACCTTACCCACCTTTGACATGTACGGAATCCTTTAGAGATAGAGGAGTGCTCGAAAGAGAGCCGTAACACAGGTTCTGCATGGCTGTCGTTCGCTCG
+
GGDGGGGGGGGGGG,CFGCGFGGGEGGGGGGGGGGGGGGFGGGGGGFFFCAEGGFGGGGFGGGGGGGGGGGGGGGGGGGGGGDCGFGDCEEGGGGGGGGGFGGFAFFGGGGGGDGFFGGDGGFACEEGGDGGGGGGDGGGG5CEDGCFFGGFF7EFC?CGFGGGGFGGFAC<DGFFFFBDFF?7CCFBC@FFF9FFAFF<B69DEFFGFC<A7<CF>:C9<FF>:FA*6<B8?E?B(2245:D5:4:43:??72)46)5(080,**.))0))80
@M02542:52:000000000-J9N43:1:1101:8287:8423 1:N:0:GTGAAA
GTAGTCCACGCCCTAAACGATGTCAACTGGTTGTTGGGTCTTCACTGACTCAGTAACGAAGCTAACGCGTGAAGTTGACCGCCTGGGGAGTACGGCCGCAAGGTTGAAACTCAAAGGAATTGACGGGGACCCGCACAAGCGGTGGATGATGTGGTTTAATTCGACGCAACGCGAAAAACCTTACCCACCTTTGACATGTACGGAATCCTTTAGAGATAGAGGAGTGCTCGAAAGAGAGCCGTAACACAGGTGCTGCATGGCTGTCGTCAGCTCG
+
GGGGGGGGGGGGGGGGGGGGGGGGGGGGGGGGGGGGGGGGGGGGGGGGGGGGGGGGGGGGGGGGGGGGGGGGGGGGGGGGGGGGGGGGGGGGGGGGGGGGGGGGGGGGGGGGGGGGGGGGGGGGGGGGGGGGGGGGGGGGGDCEGGGGGGGGGGGGGGGGGGGGGGGGGGGGGGGFEGGGGGGGGGGGGGGGGGGGGGGGGFGGGGGGGGGGGGGGGGGGGGGDGGGGGGFFGGGFFGGGDFGFEFGGFG>.<><??AFBGGGFGFF<:?DFF>
@M02542:52:000000000-J9N43:1:1101:5671:8428 2:N:0:GTGAAA
GTAGTCCACGCCCTAAACGATGTCTACTAGTTGTTGGGTCTTAATTGACTTAGTAACGCAGCTAACGCGTGAAGTAGACCGCCTGGGGAGTACGGTCGCAAGATTAAAACTCAAAGGAATTGACGGGGACCCGCACAAGCGGTGGATGATGTGGATTAATTCGATGCAACGCGAAAAACCTTACCTACCCTTGACATGTCAGGAACCCTGGAGAGATCTGGGGGTGCCCGAAAGAGCGCCTGAACACAGGTGCTGTATGGCTGTTGTCAGCTCG
+
GGFGGGGGGGGGGGG8FFGGGFFFGGGFGGGGGGGGGGBFEGGGGGGGGFGFFGEFCGGGGGGDGGGEEFEFCF9AD@FEFEGDG?FEGGGGFCCG7+CCGGGGFGFGGGGGGGGGG@FGGGGGGGGGGG>EGDEEECEGGGEGGFGGF:=CF?,D79CFFEFGC8*;?)/):C9A);A>5=FG6>FFFFFFFFFFC@@<F216@@>EF567@FE>59>-4<B)(,(*.4(((04:((-9*24C,)4>B:7))5-).590((-(**.1**6*0.
@M02542:52:000000000-J9N43:1:1101:7242:8435 2:N:0:GTGAAA
GTAGTCCACGCCGTAAACGATGTCTACTAGCTGTTCGTGGTCTTGTACTGTGAGTAGCGCAGCTAACGCACTAAGTAGACCGCCTGGGGAGTACGGTCGCAAGATTAAAACTCAAATGAATTGACGGGGGCCCGCACAAGCGGTGGAGCATGTGGTTTAATTCGACGCAACGCGAAGAACCTTACCTACTCTTGACATCTACAGAAGACTGCAGAGATGCGGTTGTGCCTTCGGGAACTGGAAGACAGGTTCTGCCTGGCTGTCGTCAGCTCGG
+
GGEFGGEGGGGGGGFGGCEGGCFGGGGGGG8FFGFFGGFEGGGGGGGGGFGGGGGGGGEGGGGGGGGGGGGGGGGGGGFGEEGGGGGGGGGGFGGDECGGGGGGFGGFGGGGG98FFGGGGDFGGGGGGGGGGDGGGCGFGEGCC9;CDFGGCFFB5BCF6C;C9CE))871)/7@>>F:5?BFFGGFF9:88>F@A<?BFAA**//A?*.(<8072:CA0>DF03(*6<><?:>9(4?=*47531>F:4*95))))-,(4::85*.05:6)))
@M02542:52:000000000-J9N43:1:1101:27362:8452 1:N:0:GTGAAA
GTAGTCCACGCCGTAAACGATGTCTACTAGCTGTTCGTGTCCTTGTGATGTGAGTAGCGCATCTAACGCACTAAGTAGACCGCCTGGGGAGTACGGTCGCAAGATTAAAACTCAAATGAATTGACGGGGGCCCGCACAAGCGGTGGAGCATGTGGTTTAATTCGACGCAACGCGAAGAACCTTACCTACTCTTGACATCTACGGAAGACTGCAGAGATGCGGTTGTGCCTTCGGGAACCGTAAGACAGGTGCTGCATGGCTGTCGTCAGCTCGG
+
EGFFGGGGFGEFGFFFGFFGGGGGGGGGFGGCFEFFFGFGGGGGGGGGGGFFFGGGGGGGGDEGGGGDGGGGFGGFGGGEFGGGCFFFGGGGFEFEGGGGGGG8DDGGGGGFGGGGGGGGGFFFGGEDFFC:FCFFFGG@GFGGGGGGGGGGGGECECG9FGGGGGGGGGGGECEGGCGGGDGGGGFEFCFGGFGGGGFCEFGG=DGGGGGFFGGGG?+<:CEEGGGGFGFFGGD3>C3C>@D:F2C5>CFBF<?FFBBFGCDF3:?BFFBFF3
@M02542:52:000000000-J9N43:1:1101:13722:8454 2:N:0:GTGAAA
GTAGTCCACGCCGTAAACGATGTCTACTAGCTGTTCGTGTCCTTGTGATGTGAGTAGCGCAGCTAACGCACTAAGTAGACCGCCTGGGGAGTACGGTCGCAAGATTAAACCTCAAATGAATTGACGGGGGCCCGCACAAGCGGTGGAGCATGTGGTTTAATTCGACGCAACGCGAAGAACCTTACCTACTCTTGACATCTACGGAAGACTGCAGAGATGCGGTTGGGCCTTCGGGAACCGTAAGACAGGTTCTGCATGGCTGTCGTCAGCTCGG
+
GG,CFGGGGGGGGGGFGGGGG8FGGGGGGFGGGFGGGGCEFGGGGGGGGGGEDFGCFG7@::FEFFGGGGGGGGCFC?E?CECEGGGGGGEGGGEDF6CGGGGGGGG=F,EEFGGEFGCFGGFAFE6FG>EGDGGGE@6DFCEBCD5>C5CFFFE=FGGEF7EFGDCDDFC7BG@>)7FFF77CCCCFG?FFFF69:<F<FB?9)07C@C>BGFF@7CC<2@;BB0(CBB:>:>(-684)9?D9>??F:<*/4<2<<<:6(4:5*105)4963)
@M02542:52:000000000-J9N43:1:1101:16266:8456 1:N:0:GTGAAA
GTAGTCCATGCCGTAAACGATGTCTACTAGCTGTTCGTGTCCTTGTGATGTGAGTAGCGCAGCTAACGCACTAAGTAGACCGCCTGGGGAGTACGGTCGCAAGATTAAAACTCAAATGAATTGACGGGGGCCCGCACAAGCGGTGGAGCATGTGGTTTAATTCGACGCAACGCGAAGAACCTTACCTACTCTTGACATCTACGGAAGACTGCAGAGATGCGGTTGTGCCTTCGGGAACCGTAAGACAGGTGCTGCATGGCTGTCGTCAGCTCGT
+
FG<EFGGGGGGGGGGGGGGGGGGGGGGGGGGGGGGGGGGGGGGGGGGGGGGGGGGGGGGGGGGGGGGGGGGGGGGGGGGGGGGGGGGGGGGGGGGGGGGGGGGGGGGGGGGGGGGGGGGGGGGGGGGGGGGGGGGGGGGFFGEGGGGGGGGGGGGGGGGGGGGGGGGGGGGGGGGGGEGGGGGGGGGGGGGCFFGGCG?FGFGGEDCFGGGGGGGGGGGGGGGGGGGGGGFFGGGFFGGGFFGFFFGCFGGFFFFF9<?BGGGFGFFFBBAFE)
@M02542:52:000000000-J9N43:1:1101:15849:8458 1:N:0:GTGAAA
GTAGTCCACGCCGTAAACGATGTCTACTAGCTGTTCGTGTCCTTGTGATGTGAGTAGCGCAGCTAACGCACTAAGTAGACCGCCTGGGGAGTACGGTCGCAAGATTAAAACTCAAATGAATTGACGGGGGCCCGCACAAGCGGTGGAGCATGTGGTTTAATTCGACGCAACGCGAAGAACCTTACCTACTCCTGACATCTACGGAAGACTGCAGAGATGCGGTTGTGCCTTCGGGAACCGTAAGACAGGTGCTGCATGGCTGTCGTCAGCTCGT
+
FGCFGGGGGGGGGGGGGGGGGGGGGGGGGGGGGGGGGGGGGGGGGGGGGGGGGGGGGGGGGGGGGGGGGGGGGGGGGGGGGGGGGGGGGGGGGGGGGGGGGGGGGGGGGGGGGGGGGGGGGGGGGGGGGGGGGGGGGGGGGGGGGGGGGGGGGGGGGGGGGGGGGGGGGGGGGGGGGDGGGGGGGGGGGGGFGGGGGGGGGFGGCCEFGGGGGGGGGGGGGGGGGGGGGGFFGGGFFGGGFFGFFFGGFGFBFAFFFFFFGGGFGFFF?FAFB)
@M02542:52:000000000-J9N43:1:1101:26702:8468 2:N:0:GTGAAA
GTAGTCCACGCCGTAAACGATGTCTACTAGCTGTTCGTGTCCTTGTGATGTGAGTAGCGCAGCTAACGCACTAAGTAGACCGCCTGGGGAGTACGGTCGCAAGATTAAAACTCAAATGAATTGACGGGGGCCCGCACAAGCGGTGGAGCATGTGGTTTAATTCGACGCAACGCGACGAACCTTACCTACCCTTGCCATCTACGGAAGACTGCAGAGATGCGGTTGTGCCTTCGGGAACCGTAAGACAGGTTCTGCATGGCCGTGCTCAGCCCGG
+
FG:CGGGGFGGGGG,8DFGCFFFGGGGGGGGGGGFGGG7FFGGGGGGCFFF9<FFGGGFGGGGGGFGGGGGGGGF<EFFGGGGGEGGFGDDGGGG@FGGGEGFCEGGCGDFCGFDDFAADFFFF7B6CC<>>CB8*5>85@BEBEDECFCFGGCFEFGGGFFFCC<57=BEGB31.))8>B0BFGGGF:)7=7:)6))/-954D337C4*)4F8EF<C*6()0),--:4:9<:E>(-33<C:394)(024/0)6)).)8:((((**/*0)))0)
@M02542:52:000000000-J9N43:1:1101:20187:8480 2:N:0:GTGAAA
GTAGTCCACGCTGTAAACGATGGATACTAGCTGTTGGGGGCAACTTCAGTGGCTAAGCGAAAGTGATAAGTATCCCACCTGGGGAGTACGTTCGCAAGAATGAAACTCAAAGGAATTGACGGGGGCCCGCACAAGCGGTGGAGCATGTGGTTTAATTCGATGATACGCGAGGAACCTTACCAAGGCTTAAATGTAGATTGACAGGTTTGGAAACAGACTTTTCTTCGGACAATTTACAAGGTTCTGCATGGTTGTCGTCAGCTCGTGCCGTG
+
GGGGGGGGGGGGGGFGGGGGGGGGGGGGGGGGGGGGGGGGGGGGGGGGGGGGGGGGGGGFGGGGGGGGGGGGEGFGGGGGGGGGGGGGGGGGGGGGGGFGGGGGGGGGGGGGGGGGGGGGGGGGGGGGGE>EGGGGGGEEGGGGGGGGGGGGGGGGGFDCFGGGGGGGFFEGEGFFFFFFFFFGGGFFGFFFFFFFFAFFF<<GFFFGD<0<C8;??GGA2F?FFB6G?B>F<BA<)4<4<?*>4666<->=>0<B?(,4?:-.*9>5>)))
@M02542:52:000000000-J9N43:1:1101:25954:8489 2:N:0:GTGAAA
GTAGTCCACGCCCTAAACGATGTCAACTGGTTGTTGGGTCTTCACTGACTCAGTAACGAAGCTAACGCGTGAAGTTGACCGCCTGGGGAGTACGGCCGCAAGGTTGAAACTCAAAGGAATTGACGGGGACCCGCACAAGCGGTGGATGATGTGGTTTAATTCGATGCAACGCGAAAAACCTTACCCACCTTTGACATGTACGGAATCCTTTAGAGATAGAGGAGTGCTCGAAAGAGAGCCGTAACACAGGTGCTGCATGGCTGTTGTCAGCCCG
+
GGGGGGFGGGGGGGGGGGGGGGGGGGGGGGGGGGGGGGGGGGGGGGGGGGGGGGGGGGG>CGGGGGGGGGGGGFGGGGGGGGGGGGGGGGGGGGGGCGGGCGGGGGFGFGFGGGGGGFGGGGFGGGGDGFGDEGGGGGGFGGGGEGGGGDFGGGGGGDGGFFFGGGGFFF5CBGFEEFE>AEFGGGGFGFFFFFFFA?FFF?9GDFFGFGFFFFGF<CC<A577102263982>?:13:2)-7<()5><:??BDFFF)6(1<01*2)**1))).
@M02542:52:000000000-J9N43:1:1101:18049:8495 2:N:0:GTGAAA
GTAGTCCACGCCGTCAACGATGTCTACTAGCTGTTCGTGGTCTTGTACTGTGAGTAGCGCAGCTAACGCACTAAGTAGACCGCCTGGGGAGTACGGTCGCAAGATTAAAACTCAAATGAATTGACGGGGGCCCGCACGAGCGGTGGAGCATGTGGTTTAATTCGACGCAACGCGAAGAACCTTACCTACTCTTGACATCTACAGAAGACTGAAGCGATGCGGTTGTGCCTTCGGGAACTGTAAGACAGGTGCTTCATTGCGCGTGTCAGCCCGG
+
GGFEFGGGGGGGGG+CCGDFG@FFGGGGGGGGGGG9FGGGGGGGGGGGGGGFGGGGGGGGCFGGFGG,F@FGDFGGGGFGGGDGGGGGGCFGGG7CFGGGG@:EFGGGGGGGFGGGGGGAFGFGG>CFGD8C@EC**>>CEGDBCDB76C?+:CF>CGFCF?;7CCEGEFEGB),))5/0)(9DFFA@F49BFF*;9<F4*.)*96)27*))<++)(//(2@EEF61CA<2)83139?DGGBC7:2()3>)04))6))6)((,,7/)184)0)5
@M02542:52:000000000-J9N43:1:1101:27236:8499 2:N:0:GTGAAA
GTAGTCCACGCCGTAAACGATGCTAACTCGTTTTTGGGTTTTCGGATTCAGAGACTACGCGAAAGTGATAAGTTAGCCACCTGGGGAGTACGAACGCAAGTTTGAAACTCAAAGGAATTGACGGGGGCCCGCACAAGCGGTGGATTATGTGGTTTAATTCGATGATACGCGAGGAACCTTACCAAGGCTTAAATGGGAATTGATCGGTTAGAAATAGACCTTCCTTCGGGCAATTTTCAAGGTGCTGCATGGTTGTCGTCAGCTCGTGCCGTGG
+
GGGGGGGGGGGGGG,BFFCGGFGGEGGGGGGGGGFGG@FF@FGGGDGGGGGGGGGGG8BGFF7FGGFGA9FGGGGCGGGGGGGGGGGGGGGGGGDGGGGGFGGGGCGFFDFGGGGFGFGGFG6EGGGF>FEGGGGGGCCECEECF7BCCFFGFGF6CGGGFGGGGFFFFF5>>D>F4@FF?(9CFCFFFFF?*)9?03)(??D>@F3:;51AGGFF6:FB?FF:A<AF:>F>FF>D).:::86*47964AF4<2184?:?(374*1))).7)0)
@M02542:52:000000000-J9N43:1:1101:6738:8541 1:N:0:GTGAAA
GTAGTCCATGCCGTAAACGATGTCAACTAGTTGTTGGGGATTCATTTCCTTAGTAACGTAGCTAACGCGTGAAGTTGACCGCCTGGGGAGTACGGTCGCAAGATTAAAACTCAAAGGAATTGACGGGGACCCGCACAAGCGGTGGATGATGTGGATTAATTCGATGCAACGCGAAAAACCTTACCTACCCTTGACATGCCACTAACGAAGCAGAGATGCATTAGGTGCTCGAAAGAGAAAGTGGACACAGGTGCTGCATGGCTGTCGTCAGCTC
+
GGGGGGGGGGGGGG7FFGFFGGGFGGGGGGGGGGFGGGGGGGEGGGGFGGGGGGFGGGGGGGGGGGGGGGEGGGGGGGGGGGGGGGGGGGGGGGGGGGDGGGGGGGAFFGGGG@GDG8FCGCFFGGGGGGGGGGGGDGGGGC>FGFFGGGGGGGGGGGGG9FG;EFGGGGGEGGGGGGGEGDCCFFGGGGGGGGGGGFG?EAFGGGGGGGGGGFFGGGFGF?9FGCFGGGBDFGG@>FCF:8:?FFGGFFFA??FA7(:AFFFFGF:<<6?F@?
@M02542:52:000000000-J9N43:1:1101:13996:8553 2:N:0:GTGAAA
GTAGTCCACGCCGTAAACGATGTCGACTTGGAGGTTGTGCCCTTGAGGCGTGGCTTCCGGAGCTAACGCGTTAAGTCGACCGCCTGGGGAGTACGGCCGCAAGGTTAAAACTCAAATGAATTGACGGGGGCCCGCACAAGCGGTGGAGCATGTGGTTTAATTCGATGCAACGTGAAGAACCTTACCTACTCTTGACATCCAGAGAACTTTCCAGAGATGGATTGGTGCCTTCGGGAACTCTGGGACAGGCGCTGCCTGGCGGTCGTCAGCTCGG
+
GGDGGGGGGGDGGGGGGGGGGGGGGGGGGGGGGGGGGGGGGGGGDGGGGGGGGGFGGGGGGGEGGGGEGGGGGGGGGGGGGGGGGGGGD@FFFGGGGGGGGGEGFGGGGGGGGFGGGGGGGGGGGGGGGEGGGGGDEGGGGEEEGGFGGGFGFFGGGFC?FFF5CCGD7@FDFG6FFFFFFFFGCGGFG4;FFFFFABF:F7A4F4;FFGBB9<+)(2CD0*957A0:14:<0>9>>?02>)*047?F??)83,4(,46<((,,)).))6*/))
@M02542:52:000000000-J9N43:1:1101:9254:8582 1:N:0:GTGAAA
GTAGTCCACGCCGTAAACGATGTCTACTAGCTGTTCGTGGTCTTGTACTGTGAGTAGCGCAGCTAACGCACTAAGTAGACCGCCTGGGGAGTACGGTCGCAAGATTAAAACTCAAATGAATTGACGGGGGCCCGCACAAGCGGTGGAGCATGTGGTTTAATTCGACGCAACGCGAAGAACCTTACCTACTCTTGACATCTACAGAAGACTGCAGAGATGCGGTTGTGCCTTCGGGAACTGTAAGACAGGTGCTGCATGGCTGTCGTCAGCTCGG
+
GGGGGGGGGGGGGGCFFGGFGGGGGGGGGGGGGGGGGGFGGGGGGGGGGGGGADFGGGGGGEGGGCGGGEGGGFFGGGGGFGGGGGGGGGGGGGDGGGGGGGGGGGCFFGGGGGGFGGGGGGGGGGGGGGGGGGGGGGGGGGGGGGGFGGGGGGGGGGGGGGGGGGGGGGGGGGGG>EEGGGGGGGGGFFFGGGGGFFGGGFGG7C?GGGGFGGGGGGGFGGGGDGGGGGFFGGGBDGGGFFGFF??F:FGFFFF06A7143CFG6?6<?9FB)
@M02542:52:000000000-J9N43:1:1101:12001:8585 2:N:0:GTGAAA
GTCGTCCACGCCGTAAACGATGTCTACTAGCTGTTCGTGTCCTTGTGATGTGAGTAGCGCAGCTAACGCACTAAGTAGACCGCCTGGGGAGTACGGTCGCAAGATTAAAACTCAAATGAATTGACGGGGGCCCGCACAAGCGGTGGAGCATGTGGTTTAATTCGACGCAACGCGAAGAACCTTACCTACTCTTGACATCTACGGAAGACTGCAGAGATGCGGTTGTGCCTTCGGGAACCGTAAGACAGGGAGTGCCTGGCTTGCGTCCGCCCGG
+
DF,@FFFFFEEGGF@:CA:FG@FFDFEGGGGGFFFFEGFFFGCAFE<,C<E@EGFFGGGGCFEFA?<FDEFDFDFEGGCGFGGGGGFGGGGGGGDE,BGEGDCFGCFGGADFFFGG8EBEFGFGFC8FG7>*>EGD**DF5EG8:4BF=5CFGFF8CBFEF7ACEGGGD=:93>><5@)))4*?7CG=669=F)/):<=9@A?<@3.;?FFFF<CFBGGFF:5BBF?*5:4807>63:457:DC.2(.,())-()..<:61((()9))0.))0)
@M02542:52:000000000-J9N43:1:1101:5745:8589 2:N:0:GTGAAA
GTAGTCCACGCCGTAAACGATGTCTACTAGCTGTTCGTGGTCTTGTACTGTGAGTAGCGCAGCTAACGCACTAAGTAGACCGCCTGGGGAGTACGGTCGCAAGATTAAAACTCAAATGAATTGACGGGGGCCCGCACAAGCGGTGGAGCATGTGGTTTAATTCGACGCAACGCGAAGAACCTTACCTACTCTTGACATCTAAAGAAGACTGCAATGATGCGGTTGTGCCTTCGGGAACTGTAAGCCAGGTGCTGCCTGGCGTTCGTCAGCCCGG
+
GGGGGGGFGGGGGEGGGG>CFDGGGGGGGFGGGGGGGGFCFGGGGGGGGGGEFDGGDFCEEGEGGGGG+CFGFGGGGGGGFGGGGGGGC?++9ACG,@@@F7FFGGGFGDED=FG,3;DFGFC99>G7E+:C8C8*1C::DE5*=/=CD56<CCFFGCC9A>+:EDC).::DFG>D>))7@<?FGC?=F49?6)16:<*6*))*9./+0C>0<++/)0*6177)28?FA2583>(942)*26**).4>(.9)-))(,54((-4(*1>7.7))))
@M02542:52:000000000-J9N43:1:1101:19022:8592 2:N:0:GTGAAA
GTAGTCCACGCCGTAAACGATGTCAACTAGCCGTTGGGTTCCTTGAGAACTTAGTGGCGCAGCTAACGCATTAAGTTGACCGCCTGGGGAGTACGGCCGCAAGGTTAAAACTCAAATGAATTGACGGGGGCCCGCACAAGCGGTGGAGCATGTGGTTTAATTCGAAGCAACGCGAAGAACCTTACCTGGCCTTGACATGCTGAGAACTTTCCAGAGATGGATTGGTGCCTACGGGAACTAAGACACGGGTTCTGCATGGCTGTCGTCAGGCCTG
+
CF+FFG<FFGGGG:,8CF>FG8CC9CFGFCF@FEE,E7FGGEFGGGGFGEA<FGEF@F>FCCF@AECFEF=F<F9FGA,<<>7CF=FGEGCCGGCBC6F:C@7BCFFGGFG8FFFFFAFGGGGFDEEDEEGBEGGCEEGCC8CCEGGFCCC9<F?CCFG?8<>CCGDCFF67)81@E3FF4?6><*A6CFF=@FFF)6?7*6<4?4)<9><)<+0.(;70<?=)(-(*.<)46D(3037**)2*.((0(-).)56):)(.114.*/0).)))))
@M02542:52:000000000-J9N43:1:1101:14068:8597 2:N:0:GTGAAA
GTAGTCTACGCTGTAAACGATGGATACTAGCTGTTGGGGGCAACTTCAGTGGCTAAGCGAAAGTGATAAGTATCCCACCTGGGGACTACGTTCGCAAGAATGAAACTCAAAGGAATTGACGGTGGCCCGCCCAAGCGGTGGACCATGTGGTTTATTTCGATGATACGCAAGGAACCTTACCAAGGCGTCAATGTCGATTTACAGGTTTGGAAACAGCCTTGTCTTCGGACAATTTAAAGGGTGCTGCATGGTTGTCGTCAGCTCTCGCGGTGGG
+
FGAGFGGFFGC@FEFGGGDEGG>FGGGGGGFGGGGGGGGGGGGGGCFG9CE@CB,C,C@BFEDGC<AAEE@F<EGG@C:E,<?:F+49BFEFF:FE7+EFE<FGGGGEFE,=,,4==,47@=+>==8AE+++3+,6AF3++6,6>+,7@,44,1,@D,;*1;D::+*0****3*)/**9AF=)8?**))221@<+;24+(;5)222*1=3;C+0<.3:C<)10@)/-*(-1..89)).)2*(1*)))0.4)*)(-6:(80().)**)0).0))0
@M02542:52:000000000-J9N43:1:1101:5878:8603 2:N:0:GTGAAA
GTAGTCCACGCCCTAAACGATGTCAACTGGTTGTCGGGCCTTCATTGGCTTGGTAACGTAGCTAACGCGTGAAGTTGACCGCCTGGGGAGTACGGTCGCAAGATTAAAACTCAAAGGAATTGACGGGGACCCGCACAAGCGGTGGATGATGTGGATTAATTCGATGCAACGCGAAAAACCTTACCTACCCTTGACATGTACGGAACCCTGCCGAGAGGTGGGGGTGCCCGAAAGGGAGCCGTAACACAGGTGCTGCATGGCTGTCGTCAGCCCG
+
GGGGGGGGGGGGGGGGGGGGGFGGGGGGGGGGDGGGGGGGGGGGGGGGGGGGGGGGGGGGGGGGGGGGGGEGGGGGFFFGGGGGGGGGGDFGGDGGGEGGGGGGGFGCFGGGGGGGGGGGGGGGGGGDBCGGGGGGDGDGGGGGG4,9<BEGGGFGFGFGFFCCCFGGFFGDFD@>D:>D;AFGGGGAFFFFFEA6.)9>@09D@:>EFC?FC*2)45686)5>B03><6(49B<<6:9DD19<2)(0,1994>FF()).27(,**.0.>4)8)
@M02542:52:000000000-J9N43:1:1101:17916:8604 2:N:0:GTGAAA
GTAGTCCACGCCGTCAACGATGTCTACTAGCTGTTCGTGTCCTTGTGATGTGAGTAGCGCAGCTAACGCACTAAGTAGACCGCCTGGGGAGTACGGTCGCAAGATTAAAACTCAAATGAATTGACGGGGGCCCGCACAAGCGGTGGAGCATGTGGTTTAATTCGACGCAACGCGAAGAACCTTACCTACTCTTGACATCTACGGAAGACTGCAGAGATGCGGTTGTGCCTTCGGGCACCGTAAGACAGGTGCTGCATGGCTGTCGTCAGCCCCG
+
GGGGGGFGGGGGGG7FGGGGGFGGGGGGGGGGGGGFGGGFGGGGGGGGGGGGGGGGGGGGGGGGCFG@FGGGGGFGGGGGGGGGGGGGGGGGGGGGGGGGGGGGGGGGGGGGGGGGGGFGGGCEFGGGGGGDC5CCEGGGF5EEGGGF8CFGGGGECC<EA<CFFC>CEBEDFGFFF>?FFFFGGCGFD4?=@)9:<>FA4)(185)*0:3008<>(**615>B9??DFADB?B0(,(,>F:D46<:F:D;?242(6<71<27<*97777))).
@M02542:52:000000000-J9N43:1:1101:17179:8606 2:N:0:GTGAAA
GTAGTCCACGCCGTAAACGATGTCTACTAGCTGTTCGTGGTCTTGTACTGTGAGTAGCGCAGCTAACGCACTAAGTAGACCGCCTGGGGAGTACGGTCGCAAGATTAAAACTCAAATGAATTGACGGGGGCCCGCACAAGCGGTGGAGCATGTGGTTTAATTCGACGCAACGCGAAGAACCTTACCTACTCTTGACATCTACAGAAGACTGCAGAGATGCGGTTGTGCCTTCGGGAACTGTAAGACAGGTTCTGCATGGCTGTCGTCCGCTCGG
+
GGGGGGGGGGGGGG,FEGEGGFGGGGGGGGGGGGGGGGGGGGGGGGGGGGGG9FGGGGGGGGEGG<FCGFGGGGGFGGGGBBFGGGGFDGGGGGGGGGGGDGGGGGGG<FFDFGGGGGFGGGFFDGEGGG>GCEEGGGGGGDGGGG86EFFCAFFFFGGGFGEDGGGDB:5CDDF>@EFF::BFGGG?*=FBF<?FAAFFB599?66EF*)3CC<>?GFDFFFDB0(?><622.6(3<DDDFG7),5?68*9)).6)).(,242*1)..)007)
@M02542:52:000000000-J9N43:1:1101:24879:8611 2:N:0:GTGAAA
GTAGTCCACGCCGTAAACGATGTCTACTAGCTGTTCGTGTCCTTGTGATGTGAGTAGCGCAGCTAACGCACTAAGTAGACCGCCTGAGGAGTACGGTCGCAAGATTAAAACTCAAATGAATTGACGGGGGCCCGCACAAGCGGTGGAGCATGTGGTTTAATTCGACGCAACGCGAAGAACCTTACCTACTCTTGACCTCTACGGAAGACTGCAGAGATGCGGTTGTGCCTCCGGGAACCGTAAGACAGGTGCTGCATGGCTGTCGTCAGCTCGG
+
GGGGGGGGGGGGGGGEGGGGGGGGGGGGGGGGGGGGGGGGGGGGGGGGGGGGGGGGGGGEEFGGGGG7F@GFGGGGGGGGGGFGGGEFGGGGGGGGGGGGGGGFGFGGGGGGGFGGGGDGDFFGGGGFGD6EEGGEGGGGGE>EGGGGGGGGGGGGGGGGFGFGGGDDBFGGEG9>>B@F@BFGFFF?C9FFFFF@4)0494?:>:@CFGB7:@+87:7<>@3.131C46:?>EF;>F6<D6D<42(.1))/-<<(69<6?FF339>>B?*63)
@M02542:52:000000000-J9N43:1:1101:19577:8648 2:N:0:GTGAAA
GTAGTCCACGCCGTAAACGATGTCTACTAGCTGTTCGTGGTCCTGTACTGTGAGTAGCGCAGCTAACGCACTAAGTAGACCGCCTGGGGAGTACGGTCGCAAGATTAAAACTCAAATGAATTGACGGGGGCCCGCACAAGCGGTGGAGCATGTGGTTTAATTCGACGCAACGCGAAGAACCTTACCTACTCTTGACATCTACAGAAGACTGCAGAGATGCGGTTGGGCCTTCGGGAACTGTAAGACAGGTGCTGCATGGCTGTCGGCCGCTCGG
+
GGFGGGGGGGGGGG:@FGGGGGGGGGGGGGGGGGGGGGGGGGGGGGGGGGGGGGGGGGGGGGFGGGGGGGGGGGGGGGGGGGGGGGGGGGGGGGGGGGGGGGGGFGGGFGGGGGGGGGGGFGGGGGGGGGGGGGGGGGGGGGGGGGGGGGGGGGGGGGGGFCCGGGGGFFGGFG0>D>FFF?FGGGGFGFFFFFFFFFFFF4>FF<48?D>0ECFF7:*99355(((14????FF>;2:F*6:7:<?FBF4:AAF::BFFFFF>*)0)7).755
@M02542:52:000000000-J9N43:1:1101:7404:8664 2:N:0:GTGAAA
GTAGTCCACGCCGTAAACGATGTCTACTAGCTGTTCGTGGTCTTGTACTGTGAGTAGCGCAGCTAACGCACTAAGTAGACCGCCTGGGGAGTACGGTCGCAAGATTAAAACTCAAATGAATTGACGGGGGCCCGCACAAGCGGTGGAGCATGTGGTTTAATTCGACGCAACGCGAAGAACCTTACCTACTCTTGACATCTAGCGAAGATTGTAGAGATACGATTGTGCCTTCGGGAACGCCAAGCACGGTGCTGCATGGCTTGCGGCCGCTCGG
+
GGGGGFCFGEEFEFFEFFECF<FGGGGGGFGGGGGGGGFGGGGGGGGGGFFFFFFGGGGGGGGGGGGGGGGGGGGGGGGGGGGGGGGGGGGGGGDGEGCCCG@F:FGFGGGFGGGGFFGGGFGGGGGGGGG8BEGDC@CGG>>EGDG5=EFFGGGCGGGGCC<CGGGGBFDCDG>DF@@FF?FGGGGF667@*-6?2<F9F2<D37);FG?4C9FFDGFD67)8-49FBA246>>9,1(1)4C*(4(596)).))(.6:((((4))))0575>)
@M02542:52:000000000-J9N43:1:1101:16661:8670 2:N:0:GTGAAA
GTAGTCCACGCCGTAAACGATGTCTACTAGCTGTTCGGGTCCTTGTGATGTGAGTAGCGCAGCTAACGCACTAAGTAGACCGCCTGGGGAGTACGGTCGCAAGATTAAAACTCAAATGAATTGACGGGGGCCCGCACAAGCGGTGGAGCATGTGGTTTAATTCGACGCAACGCGAAGAACCTTACCTACTCTTGACATCTACGGAAGACTGCAGAGATGCGGTTGTGCCTTCGGGAACCGTAAGACAGGTTCTTCATGGCCGTCGTCCGCCCGG
+
GGGGGGGGGGGGGG,FGGEGGFGGGGGGGGGGGGGGGGGGGGGGGGGGGGGGGGGGGGGGGGGGDGGEGGGGGGGGGGGGGGGGGGGGGGGGFGGGGGGGDGGGGGGGGGGGGFGGGGGGGGGGGGGDGGGGGGGGGGGGGGGGGGGGGGGGGGGGGGGGFGGGGGGGFFGDFG>DFFFFFFFGGGGFG4FFF>FFAFFFFFFGFFDGF72??+0.8:*47EEE;6(:AD9?:>9;FF?GG<C*544?:3*95))).6<1((-,)90.8)).75
@M02542:52:000000000-J9N43:1:1101:27456:8672 2:N:0:GTGAAA
GTAGTCCACGCCGTAAACGATGTCAACTAGCCGTTGGGTTCCTTGAGACCTTAGTGGCGCAGCTAACGCATTAAGTTGACCGCCTGGGGAGTACGGCCGCAAGGTTAAAACTCCAATGAATTGACGGGGGCCCGCACAAGCGGTGGCGCATGTGGTTTAATTCGAAGCAACGCGAAGAACCTTACCCGGCCTTGACATGCCGACACCTTTCCACAGACGGACTGGCGCCTTCGGGCACTCCACCACAGGCGCTGCCTGGCCTTCCCCCCCCCGC
+
@F@BEFGGGGGD7F,BCF7FF<CF9<FF<FEFCFFGGE@@EFF9A,6@,DFF<ECCBF=F7=CF?CFFG+CFE<CFDFFGF:FF@F+++8C+9E+>F+@F7FC+8:7,5AEBD,63?=,=@F,,63+3+*@EG:E:=<6;CB8::C65C*=52+?*/<CFF;<:+*/:);CDF5955)9@F??CGG60)8@86)9?6)*4),,).))*0*64:++)5/)(,)08(((/4,(8()4((-(20)29(4(7(()8(-4(4)(,,)).*07:).)80.
@M02542:52:000000000-J9N43:1:1101:11409:8681 1:N:0:GTGAAA
GTAGTCCACGCCGTAAACGATGTCTACTAGCTGTTCGTGGTCTTGTACTGTGAGTAGCGCAGCTAACGCACTAAGTAGACCGCCTGGGGAGTACGGTCGCAAGATTAAAACTCAAATGAATTGACGGGGGCCCGCACAAGCGGTGGAGCATGTGGTTTAATTCGACGCGACGCGAAGAACCTTACCTACTCTTGACATCTACAGAAGACTGCAGAGATGCGGTTGTGCCTTCGAGAACTGTAAGACAGGTGCTGCATGGCTGTCGTCAGCTCGG
+
GGFGGGGGFGGGGGFFGGGGGGGGGGGGGGGGGFGGGGGGGGGGGGGGGGGFCGGGGGGGGGGGGGGGGGGGGGFGGGGGGGGGGGGGGGGGGGGGGGGGGGGGGGGGGGGGGGGFGGGGGGGCGGDGGGGGGGGGGGGGGGGGGGGGGGGGGFGGGGGGGGGGGGGEGGGFGGGCEGGGFGFFF<CCGGGGFFCGFFGGGFFEEFGGGGGGGGGGGGFGGEEC5=DFGGFFGFC>DGCFFFGFFBCGFGF>FFF:AA(3>CDFDF:3?FAFE)
@M02542:52:000000000-J9N43:1:1101:6794:8684 1:N:0:GTGAAA
GTAGTCCACGCCGTAAACGATGTCTACTAGCTGTTCGTGGTCTTGTACTGTGAGTAGCGCAGCTAACGCACTAAGTAGACCGCCTGGGGAGTACGGTCGCAAGATTAAAACTCAAATGAATTGACGGGGGCCCGCACAAGCGGTGGAGCATGTGGTTTAATTCGACGCAACGCGAAGAACCTTACCTACTCTTGACATCTAGCGAAGATTGTAGAGATACGATTGTGCCTTCGGGAACGCTAAGACAGGTGCTGCATGGCTGTCGTCAGCTCGT
+
GGGFGGGGGGGGGGDFGGGGFGGGGGGGGGGGGGGGGGGDGGGGGGGGGGGGGGGGGGGGGDFFGGGGGGGGGG?FGEGFFCGGGFDGEGGGGGGDGGGGGGGGGFGGGFGGGFGGGGGGFGGGFGGDDGGGGGGCGDFGGGEB7FBFGGFGGGGGGGGGGGGGGGGGGCCCGGCFGDFGGGGGGGGGGGGFGGGGGGGGGFGGGGGGGGGGGGGGGGGGGGGGGGGGGGFFGEDFFGGGFFGFFFGGFG6:?<?FA286FGFFG::<?FFFF.
@M02542:52:000000000-J9N43:1:1101:28414:8684 2:N:0:GTGAAA
GTAGTCCACGCCGTAAACGATGTCTACTAGCTGTTCGTGTCCTTGTGATGTGAGTAGCGCAGCTAACGCACTAAGTAGACCGCCTGGGGAGTACGGTCGCAAGATTAAAACTCAAATGAATTGACGGGGGCCCGCACAAGCGGTGGAGCATGTGGTTTAATTCGACGCAACGCGAAGAACCTTACCTACTCTTGACATCTACGGAAGACTGCAGAGATGCGGTTGTGCCTTCGGGAACCGTAAGACAGGTGCTGCATGGCTGTCGTCAGCCCGG
+
GGGGGGGGGGGGGGGGGGGGGGGGGGGGGGGGGGGGGGGGGGGGGGGGGGGGGGGGGGGGGEGGGGGGGGGGGGGGGGGGGGGGGGFGGGGGGGGGGGGGGGGGGGGGGGGGGGEFGGGGGGGGGGGEEGGGGGGGGGGGGGGEGDGGGGGGGGGGGGGGFGGGGGGGFFGGDCBFFEFFFFFGGGGFGFFFFFFFF>6<?BFC:DDFFG??FDCF?F*93>>>93(:AD<??BFBF::D*,75))(71<)/4))(6<:B((()**0)./))))
[truncated: 54,789,899 more chars]
