# Supplementary material for: 16S rRNA gene amplicon sequence data from sunflower endosphere bacterial community
Source: Data Brief. 2021 Nov 26;39:107636. doi: 10.1016/j.dib.2021.107636 (PMC8639433; doi:10.1016/j.dib.2021.107636)
Supplement: Supplementary file 22 [file mmc22.zip › mmc22.fastq]

@M02542:52:000000000-J9N43:1:1101:21059:1081 2:N:0:GTGAAA
CGGTTTATCACCGGCAGTCTCCCTAGAGTTCCCACCATTACGTGCTGGCAACTAAGGATAAGGGTTGCGCTCGTTGCGGGACTTAACCCAACATTTCACAACACGAGCTGACGACAGCCATGCAGCACCTGTCTTAGCGTTCCCGAAGGCACAATCGTATCTCTNCAATCTTCGCTAGATGGCAAGAGTAGGTAAGGTTCTTCGCGTTGCGTCGAGTTAAACCACATGCTCCACCGCTTGTTCGGGCCACCGTCCATGCATTTGAGTCTTAATCTTGCCACCTT
+
GGEFGDFEFFGGGGGGGGGGGFGGFF9FGGFGGGGEGGGGGFEGFG9FC<<C@EFEGFGGGFFFFGGGGE7CFFFFGG@FDFGGGGGFGE<FGGDGFGGGGGFGEEFCCFGGD::CCCFG:DCEGGGFGGDGGFFDDCFEEDC9E7BCGGFGFFCCD@C:F;@,#4*1*;,4>:7*2:88+,26CBFF8+:44+CF*ABFFFFFFFF2139)((/)9)+9><:5;/9<C0:?9.),-(7(,.)-76(4(3>52351>)44)=F:)(6)6<24:>2:**)19@)9
@M02542:52:000000000-J9N43:1:1101:17539:1084 1:N:0:GTGAAA
ATCCACACCTTCCTCCGGTTTATCACCGGCAGTCTCCCTAGAGTTCCCGCCCTTACGCGCTGGCAACTAAGGATAAGGGTTGCGCTCGTTGCGGGACTTAACCCAACATTTCACAACACGAGCTGACGACAGCCATGCAGCACCTGTCTTACAGTTCCCGAAGGCACAACCGCATCTCTGCAGTCTTCTGTAGATGTCAAGAGTAGGTAAGGTTCTTCGCGTTGCGTCGAATTAAACCACATGCTCCACCGCTTGTGCGGGCCCCCGTCAATTCATTTGAGTTTTAATCTTGCGACCGTAC
+
CCCCCGGGGGGFGGGGGGFGGGGGGGGGGGGGGGDFGGGGGGGGGGGGGGG7FFGGGGGGGGGGGGGGGGGGFGGGFFGGGGGGGGGGGGGGGGGGGGGGGGGGGGGGGGGGGGGGGGGGGGGGGGGGGGGGGGGGGGGGGGGGGGGGGGGGGGFGGGGGGGGGGFGGGGGGGGGGFGGGGGGGGGGGGGGGGGGFFGGGGGGGGGGGGGGGGGGGGGGGGGGGDGGGFGGGGGGGGGGGGGGFFGG6EGEGGGFG:ADGGD>@CDDD>D?FAG79FGFFFAADFF0DCCF7>0999B53)
@M02542:52:000000000-J9N43:1:1101:14388:1091 1:N:0:GTGAAA
CGGTTTATCACCGGCAGTCTCCCTAGAGTTCCCGACTTAACTCGCTGGCAACTAAGGATAGGGGTTGCGCTCGTTGCGGGACTTAACCCAACATTTCACAACACGAGCTGACGACAGCCATGCAGCACCTGTCTTACGGTTCCCGAAGGCACAACCGCATCTCTGCAGTCTTCCGTAGATGTCAAGAGTAGGTAAGGTTCTTCGCGTTGCGTCGAATTAAACCACATGTTCCACCGCTTGTGCGGGCCCCCGTCAATTCATTTGAGTTTTAATCTTGCGACCGT
+
GGGGGGGGGGGGCFGDGGGFGGGGGGGGGGGGGGGGGGGGGGGGGGGGDFGGGGGGGGGGGFGGGGGGGGGGGGGGGGGGGGGGGGGGGGGGGGGGGGGGFGGGGGGGGGGFFGGCFGFGGGGGGGGGGGGGGGGGGGDFGGGGGGDEGGGG:FGGGGGEGGGGFGFGGGCFGGGGGGDGGGCG9CFFGGGGGCFGGCFGGGGGGGGGCGGGF5CFFGGGGGFDGGGGGGGGGGGDGDEGGFF5EDFFGGGFED?DBGGFCFFFFFFA>A9GGGFG)939;B3B
@M02542:52:000000000-J9N43:1:1101:8995:1101 2:N:0:GTGAAA
GTCCACACCTTCCTCCGGTTTATCACCGGCAGTCTCCCTAGAGTTCCCGACTTAACTCGCTGGCAACTAAGGATAGGGGTTGCGCTCGTTGCGGGACTTAACCCAACATTTCACAACACGAGCTGACGACAGCCATGCAGCACCTGTCTTACGGTTCCCGAAGGCACAACCGCATCTCTGCAGTCTTCCGTAGATGTCAAGAGTAGGTAAGGTTCTTCGCGTGGCGTCGAATTAAACCACATGCTCCACCGCTTGTGCGGGCCCCCGGCCATTCATTTGAGTTTTAATCTTGCGACCGTA
+
@ACCBFGGGGGGGGGGGGGGGGFGGGGDGGGGFGGGG8FFDGGGGGFFGGGCFGGGEFGCEEEGGGGGFGFGGFDGGFGGCGFEGGGGGFFEF7F:FDGGGGGGGCGGGFGGFFGGC,=>=FGGGG@FGC7C8<>A8=DC8FGGC8F6A=;?CE<B:4ECEG8ECFDDGDG8DE7;:9CB?,?C,4189*8,?5CBFC@+;3A1AA4A?FFF+C*;3;:8;E3((5-)-(5759C6>(4;A+*.*:77@:DB>0<:)9?0>>((-,)/()14))96A?4<())-)-4).6<DC)0).)7)
@M02542:52:000000000-J9N43:1:1101:12723:1118 1:N:0:GTGAAA
CGGTTTATCACCGGCAGTCTCCCTAGAGTTCCCGACTTAACTCGCTGGCAACTAAGGATAGGGGTTGCGCTCGTTGCGGGACTTAACCCAACATTTCACAACACGAGCTGACGACAGCCATGCAGCACCTGTCTTACGGTTCCCGAAGGCACAACCGCATCTCTGCAGTCTTCCGTAGATGTCAAGAGTAGGTAAGGTTCTTCGCGTTGCGTCGAATTAAACCACATGCTCCACCGCTTGTGCGGGCCCCCGTCAATTCATTTGAGTTTTAATCTTGCGACCGT
+
GGC@@BFGFGF8CGCGEFCGGGG<EECCFCCFFGECGGDGGGFEEGGE>FGE<EFGG9FFG<8F766,>>CBC>F=BF@@:=4?FGCFGGFCDEEGGGGEFGDEGCCFGGGF=>=+@FGAF3B,><3FDDGDCFFCGFGFFC@ECEGGDCCFGCCGCGGDE9,,;FCGGGCFFAFC:<EECF9+2C9FFCG?FGGFG70<<;FGCE3C88C=55C8CFFCGGEE>FE6<@F6C**171*19:BD=DB):5)7091<:+:BDC44:(654>A**:=7<A9(,4)0
@M02542:52:000000000-J9N43:1:1101:14553:1118 1:N:0:GTGAAA
CGGTTTATCACCGGCAGTCTCCCTAGAGTTCCCGCCATTACGCGCTGGCAACTAAGGATAAGGGTTGCGCTCGTTGCGGGACTTAACCCAACATTTCACAACACGAGCTGACGACAGCCATGCAGCACCTGTCTTACAGTTCCCGAAGGCACAACCGCATCTCTGCAGTCTTCTGTAGATGTCAAGAGTAGGTAAGGTTCTTCGCGTTGCGTCGAATTAAACCACATGCTCCACCGCTTGTGCGGGCCCCCGTCAATTCATTTGAGTTTTAATCTTGCGACCGT
+
GGGGGGGGGGGGDGGGGGGGGGGGGGGGGGGGGGGGGGGGGGGGGGGGGGGGGGGGGGGGGGFGGGGGGGGGGGGGGGGGGGGGGGGGGGGGGGGGGGGGGGGGGGGGGGGGGGGGGGGGGGGGGGGGGGGFGGGGGFGGGGGGGGGGGGGGGGGGGGGGGFGGGGGGGGGFGGGGGGGGGGFGGGGGGC@EGGGGGGGGGGGGGGGGCEEGFGGGGGGGGGGGGGGGGCEGGGGEEGGC5)9DEGBFGGGFFGF:AFGFGGFFF?FFFFFFGFFGFF9;>B@E
@M02542:52:000000000-J9N43:1:1101:12982:1124 1:N:0:GTGAAA
CGGTTTGTCACCGGCAGTCTCCTTAGAGTGCCCACCATTACGTGCTGGTAACTAAGGACAAGGGTTGCGCTCGTTACGGGACTTAACCCAACATCTCACGACACGAGCTGACGACAGCCATGCAGCACCTGTGTCTGAGTTCCCGAAGGCACCAATCCATCTCTGGAAAGTTCTCAGCATGTCAAGGCCAGGTAAGGTTCTTCGCGTTGCTTCCAATTAAACCACATGCTCCACCGCTTGTGCGGGACCCCGTCAATTCATTTGAGTTCTAACCTTGCGGCCGTC
+
<F7FFECFA<EG;6:@:EFCGGGDC,FDC<CG,CBFEAFFGGG87FFC<EE<FGG<8FFDCE8:FGDEFG7CCCFG@BB:=>EE9<,C,?<:+B,,A9A=?=F>+48:+=9,?:F>+,D<<>FD9,,63><,3FDD9>9:@FF,><++3@B,D,<73<CCFB9,,,=37>?C,;BB<,;,,?9;?F,>=4*=,2@:CG?79,,*8C:C*=CE8+5;DGGDG<?8*/2<EEC76=;EG3:<F)**:5)./*97>D:)4<***0./6--))))221@7)596>()08
@M02542:52:000000000-J9N43:1:1101:13376:1133 1:N:0:GTGAAA
CGGTTTGTCACCGGCAGTCTCCTTAGAGTGCCCACCATTACGTGCTGGTAACTAAGGACAAGGGTTGCGCTCGTTACGGGACTTAACCCAACATCTCACGACACGAGCTGACGACAGCCATGCAGCACCTGTGTCTGAGTTCCCGAAGGCACCAATCCATCTCTGGAAAGTTCTCAGCATGTCAAGGCCAGGTAAGGGTCTTCGCGTTGCTTCGAATTAAACCACATGCTCCACCGCTTGTGCGGGCCCCCGTCAATTCATTTGAGTTTTAACCTTGCGGCCGT
+
GGGGGGGGGGGGGGGGGGGFGGGGGFFGGFGGGGGGGGGGGFGGGGGFEGGGGGFGFGFGGGFEGGGGEEGGEGGGGGCGGDGGGG9FFGGDCDDECEGGGGGGGGGGGGFDCGGDGGGGGCCFGGFGGGFG8FFGGGGGG9FGE7FG7BCGGGFEFCGF;DFFEFFF9:BFGGGGFFGDFGFGEFCCFGGGGGGG7,=C:CGFGGGC=C=ECCGGGGGGGGGGGGGCF<FEDGG=EGEFG7FDCGEFGGGDEDB:>FGFCF>8:B<<A94>C:9C47>;9BEF
@M02542:52:000000000-J9N43:1:1101:15301:1159 1:N:0:GTGAAA
ACAGTTTACACTGGCAGTCTTGCTAGAGTTCCCGACATCACTCGCTGGCAACTAACAACAGGGGTTGCGCTCGTTATAGGACTTAACCTGACACCTCACGGCACGAGCTGACGACAACCATGCAGCACCTTGTAAATTGTCCGAAGAAAAGTCTGTTTCCAAACCTGTCAATCTACATTTAAGCCTTGGTAAGGTTCCTCGCGTATCATCGAATTAAACCACATGCTCCACCGCTTGTGCGGGCCCCCGTCAATTCCTTTGAGTTTCATTCTTGCGAACGTACTC
+
GGGGGGGGGGGGEFGGGGGGGGGGGGGGGGGGGGGGGGGGGGGCGGGGGGGGGGGGGGGGGGGGGGGGGGGGGGGGGGGGGGGGGGGGGGGGGGGGGFGGGGGGGDEGGGGGGGGGGGGGGGGGGGGGGGGGGGGGGGGGGFGGGGGGGGGGGGGGGGGGFFGGGGGGGGGGGGCGGGGGGGGGGGGGGGGGGGGGGGGGGGGGGGGGGGFFFGGGGGGGGGGGGGGGGGGGGGGGGGEGGFBDGGBEGGG@5CAFFGGFFF?@AFAFFAFGGFFGFFF>?FF3/
@M02542:52:000000000-J9N43:1:1101:17816:1170 1:N:0:GTGAAA
CGGTTTATCACCGGCAGTCTCCCTAGAGTTCCCGACTTAACTCGCTGGCAACTAAGGATAGGGGTTGCGCTCGTTGCGGGACTTAACCCAACATTTCACAACACGAGCTGACGACAGCCATGCAGCACCTGTCTTACGGTTCCCGGAGGCACAACCGCATCTCTGCAGTCTTCCGTAGATGTCAAGAGTAGGTAAGGTTCTTCGCGTTGCGTCGAATTAAACCACATGCTCCACCGCTTGTGCGGGCCCCCGTCAATTCATTTGAGTTTTGATCTTGCGACCGTT
+
GGGGGGGGGGGGGGGGGGGDGGGGGGGGGGGGGGGGGGGGGGGGGGGGGGGGGGGGGGGFEFFGGGGGGGGGGGGGGGGGGGGGGGGGGGGGGGGGGGGGGGGGGGGGGGGGGDGEEGGGGGGGGGGG8FFGGGGGGGGGGGGGGEGEGGDC<FGEGGGEGGGFDGGFGCFGFFEGGGGGGGGDB<FFGGGGGFG9CGCFFGGGGGGGGGGGF=EGGGFGGCEEGGGGGGGFGGGEE5CFGFFGGGFFGGGED3(8AFGFGFFF26<65:09C>BF2<601-7>)
@M02542:52:000000000-J9N43:1:1101:13494:1170 1:N:0:GTGAAA
TCTACTTGCGTAGGCAGTCTCACTAGAGTCCCCAACTTAATGATGGCAACTAGTGACAGGGGTTGCGCTCGTTGCAGGACTTAACCTAACACCTCACGGCACGAGCTGACGACAACCATGCAGCACCTTGAAAATTGCCCGAAGGAAGGTCTATTTCTAAACCGATCAATTCCCATTTAAGCCTTGGTAAGGTTCCTCGCGTATCATCGAATTAAACCACATAATCCACCGCTTGTGCGGGCCCCCGTCAATTCCTTTGAGTTTCAAACTTGCGTTCGTACTCCC
+
GGGFGGGGGGGGGGGGGGGGGGGGGGGGGGGGGGGGGGGGGGGGGGGGGGGGGGGGGGGGGGGGGGGGGGGGGGGGGG7FFGGGGGGGGGGGGGGGGGGGGGGGGGGGGGGGGGGGGGGGGGGGGGGGGGGGGGGGGGGFFGGGEGGGGGGGGGGGGGGAFGGGGGGGGGGDGGGGGGGGGGGGGGGGGGGGGGGGGGGGGGGGGGGGGCGGFGGGGGGGGGGGGGGGGFGGGGGGGGGGGFEGGGFFGGGFFGFFFGGFGGFFFFFFFFDFGGEGBFFBFFF@F
@M02542:52:000000000-J9N43:1:1101:19063:1223 2:N:0:GTGAAA
CGGTTTATCACCGGCAGTCTCCCTAGTTTTCCCGACTTAACTCTCTGGCAACGAAGGCTAGGGGTTGCGCTCGTTGCGTGACTTAACCCAACATTTCACAACACGAGCTGACGACAGCCACTCAGCATCTGTCTTACGGTTCCCGTCGGCACAACCGCCTCTCTGCAGTCTTCCGTAGTGTACAAGAGTAGGTCAGGTTCTTCTCGTTGCGTACAATTAACCCACATGCCCCCCCGCCTTTTCACGCCCCCCTCCATTCCTTTGCACTTCCGGCCTCGCGCCGTC
+
F@E@FCEECF<6@::+CFC,FA8;C,,,;CC,C,,@FCAFFFG,:668E,,:+,8@@,B8@,,@F+68=:>:CF7<:F+++B,9ABEGE++4<,?<F?F9FE@7++8@4,,A7F:C7AA,,,338,,638,8,,3?;6F8=8>;C8+@+C8*:,*30**4=,=,,>>8C*,+,1*4977)+,1==*)0@+@F;=8<<C**/;@1).),(81A((17*9:9*-(**/9)0*,()7)(((*())))*(.41>591>*()-/-)09))))-57)-((,9*)).73)0)
@M02542:52:000000000-J9N43:1:1101:14276:1241 1:N:0:GTGAAA
GCCATGCAGCACCTGTATGAAAGTAAGTACCATCCCGTTAAGGACAGGTTTTCTTGTTCATATGTCAAGGGCTGGTAAGGTTTTGCGCGTTGTATCGAATTAAACCACATGCTCCACCGCTTGTGCAGGCCCCCGTCAATTCCTTTGAGTTTCGGTCTTGCGACCGTACTCCCCAGGCGGAGTGTTTCACGCGTTAGCTGGGCCCCTGATCCGCGTAGACCAAGGGCGAACACTCATCGTTTACGGCATGGACTACCAGGGTATCTAATCCGGGTGGATTAGG
+
CCCCCGGGGGGGGGGGGGGGGFGGGGGGGGGGGGGGGGGGGGGGGGGGGGGGGGGGGGGGGGGFGGGGGGGGGGGGGGGGGGGGGGGGGGGGGGGGGGGGGGGGGGGGGGGGGGGGGGGGGGGGGGGGGGGGGGGGGEGGGGGGGGGGGGGGGGGFGGGEFEGGGGGFGGGGGGGGGGGG>FGGGGGGGGGGGGGGEGGGGGGGGGGGFGGGGGGGGGGGGGGGGGGGBDEEFFGGGGGGGGFFEGDGGGGGGGGGGB@DGGFFFDFFFGFF>>5>D5?FFFF
@M02542:52:000000000-J9N43:1:1101:18362:1256 2:N:0:GTGAAA
CGGTTTATCACCGGCAGTCTCCCTAGAGTTCCCGCCATTACGCGCTGGCAACTAAGGATAAGGGTTGCGCTCGTTGCGGGACTTAACCCAACATTTCACAACACGAGCTGACGACAGCCATGCAGCACCTGTCTTACAGTTCCCTAAGGCACAACCGCATCTCTGCAGTCTTCTGTAGATGTAAAGAGTAGGTAAGGCTCTTCGCGTTGCGTTCAATTAAACCAAATGCTCCACCCATTGTGCGGGCCCCCGTTCAATCATTTGAGTTTTAATCTTTCGCCCTT
+
F@G7CFG,CFDECFG>F@F<9CFCEGFGGGA<FGGFCCFFFC7F+@+C@FCC<ECFFFFGFG9EG8CFC>@=CFFDC:CE:7EFGG?<F@FC+?9EA,5FB:,@C+::C8AB=:3>FGFGGG?,EE8+@F7DF<FD,@3EDA,;,,,,,@3,@EC5**;>GGGGD9,:<C?>B;,,1,41+1+==*1)48+*);:64*;CFF+0()0:;D(2((2194CFFA08*;*-:*-3))7(((26>59:5((3>6<)(2*(.6@0686))(.)6<<2:))**1)).).)
@M02542:52:000000000-J9N43:1:1101:8653:1271 1:N:0:GTGAAA
GTCCACACCTTCCTCCGGTTTATCACCGGCAGTCTCCCTAGAGTTCCCGACTTAACTCGCTGGCAACTAAGGATAGGGGTTGCGCTCGTTGCGGGACTTAACCCAACATTTCACAACACGAGCTGACGACAGCAGTGCAGCACCTGTCTTACGGTTCCCGAAGGCACAACCGCATCTCTGCAGTCTTCCGTAAATGTCAAGAGTAGGTAAGGTTCTTCGCGTTGCGTCGAATTAAACCACATGCTCCACCGCTTGTGCGGGCCCCCGTCAATTAATTTGAGTTTTAATCTTGCGACCGTA
+
ACC@C<CFFGGGG<FGFGCB@FGGGF8C@FDF@FCAFGGG<C;EF9,CFGGGGG<EEF:CEF7FCF@FEGGFFFDC@FEGCFFCGE@@4=FCFCFGEFG9FFFFFCGGGFGGGGGGGGGGG@@=FDGGGGGEG,DFB93>,,,@BFGFFGCFGE<F@CCGFG7FCFFFG:FDC@FGAF;,<;<FBF@,=CGGCFF@;BCFGF7EFC@>FFCCBB7+?CGEG8EGC855)*;<7097+:C5;+0<+0<?2A8*:DGD*6<C773.:)>>@GFF4+0*2:<*(--6<AFCC7?:<64(-(.)
@M02542:52:000000000-J9N43:1:1101:13860:1304 1:N:0:GTGAAA
CGGTTTATCACCGGCAGTCTCCCTAGAGTTCCCACCATTACGTGCTGGCAACTAAGGATAAGGGTTGCGCTCGTTGCGGGACTTAACCCAACATTTCACAACACGAGCTGACGACAGCCATGCAGCACCTGTCTTACGGTTCCCGAAGGCACAACCGCATCTCTGCAGTCTTCCGTAGATGTCAAGAGTAGGTAAGGTTCTTCGCGTTGCGTCGAATTAAACCACATGCTCCACCGCTTGTGCGGGCCCCCGTCAATTCATTTGAGTTTTAATCTTGCGACCGT
+
GGGGGGGGGGGG@GGGGGGGGGGGGGGGGGGGGGGGGGGGGGGGGGGGGGGGGGGGGGGGGGGGGGGGGGGGGGGGGGGCFGGGGGGGGGGGGGGGGGGGGGGGGGGGGGGGGGGGGGGGGGGGGGGGGGGGGGGGGGGGGGGGGGGGGGGGGGGGEGGGGCGGEGGGGGGGGGGGGGGGGGGGGGCGFFGGEFGGGGGGGGGGDCEGCEGE:EGCFGGGGGGGCF??FCFGGGGGGGGCF?FDGGFBGGGFFGBFAFD*:C:=<<<A4<>CD7*76<0(1635
@M02542:52:000000000-J9N43:1:1101:21966:1355 2:N:0:GTGAAA
CGGCTTATCACCGGCGGTTCCTTTAGAGTACCCAACTTAATGAGGGTAACAAAAGGCGAGGGTTGCGCTCGTTGCGGGACTTAACCCAACATCTCACGACACGAGCTCACGACAGCCCTGCAGCACCTGTGTTACTGTCCCCAAACAGAAGAGATCCATCTTTGGCAAGTGTCCTGACATGTCAAACGCTGGTACGGTTCTGGCCGTTTCTTCGAATTAAACCACATGCTACACCGCGTCGGCAGGCTCCCGTCAATTCACTTGAGTTTTAACCTTTCGTCCTT
+
GC7CGF<@@CFFG:CCEC+:C,CEFG,FFEFFGGD@<,,<EA,,9:F<@F6C@F8:F7>+>FF@FFG:>=@>F@C@4@>>F@EGC?FGCEF8F,:@;,FF7=C++=:,@FG>F@+,++33@@CC7:8?,7:,5,3+5DD8,;,*6*,5@,DECG;>CF7;=,4<,,6,*14+1++3+0*1=C7++7A)38)8/8+2>0)1=**)().-(0)/)(1.7;C/0)(:8F4)9C)69F5302C(((-3.7>(28F3(*11)69<<?*-)).4)-).).-***)))))*
@M02542:52:000000000-J9N43:1:1101:11808:1397 1:N:0:GTGAAA
CGGTTTGTCACCGGCAGTCCCATTAGAGTGCCCTTTCGTAGCAACTAATGGCAAGGGTTGCGCTCGTTGCGGGACTTAACCCAACATCTCACGACACGAGCTGACGACAGCCATGCAGCACCTGTGTTACGGCTCTCTTTCGAGCACTCCTCTATCTCTAAAGGATTCCGTACATGTCAAAGGTGGGTAAGGTTTTTCGCGTTGCATCGAATTAAACCACATCATCCACCGCTTGTGCGGGTCCCCGTCAATTCCTTTGAGTTTCAACCTTGCGGCCGTACTCCC
+
GGGGGGGGGGGGGGGGGGGGGGGGGGGGGGGGGGGGGGGGGGGGGGGGGGGGGGGGGGGGGGGGGGGGGGEGGGGGGGGGGGGGGGGGFGGGGGGGGGGGGGGGGGGGGGGGGGGGGGGFGGGGGGGGGGGGGDFGGGGGGGGGGGGGGGGGGGGGCGCGFGGGGFFFGGGGGGGGGGGGGCFCFGGGGGFGGGGGGGGGGGGGGGGGGGGGFFEGGDFGGGFGGGGGGGGGGGGG?FGGG9@FGGFDEDGFFGFFF<7=CGAFFFAABFFGG5>39>F06??FF
@M02542:52:000000000-J9N43:1:1101:18744:1401 2:N:0:GTGAAA
CGGTTTGTCACCGGCAGTCTCCTTAGAGTGCCCACCATTACGTGCTGGTAACTAAGGACAAGGGTTGCGCTCGTTACGGGACTTAACCCAACATCTCACGACACGAGCTGACGACAGCCATGCAGCACCTGTGTCTGAGTTCCCGAAGGCACCAATCCATCTCTGGAAAGTTCTCAGCATGTCAAGGCCAGGTAAGGTTCTTCGCGTTGCTTCGAATTAAACCACATGCCCCACCGCTTGTGCGGGCCCCCGTCACTTCATTTTAGTTTTAACCTTGCGGCCGTC
+
GGGGGGGGGGGGGGGGGGGDFGGGGAFGGGFDGGGGGGGGGGGGGGGDGGGGGGGGGGGGGGGGGGGGGGGGGGGGGCGGDFGGGGGFFGFGGGGDFGF8FCGGEFGGGGFGEGGDFDFGF8DFGD8@FGFE,@EFCFFEFCEGCG6CGFEFFFCCFFF:CCCC7@ECFGEFC:::+C+;*5B67:;?FF>AEAFGF1AD8BFFD>B0353AC;F5)=+@F<@8;86<6*325:B6>>7(4)93@>919>D)43*().16<@F-.().<<2)6.5:*)))7;57)
@M02542:52:000000000-J9N43:1:1101:15988:1421 1:N:0:GTGAAA
CGGTTTATCACCGGCAGTCTCCCTAGAGTTCCCGCCATTACGCGCTGGCAACTAAGGATAAGGGTTGCGCTCGTTGCGGGACTTAACCCAACATTTCACAACACGAGCTGACGACAGCCATGCAGCACCTGTCTTACAGTTCCCGAAGGCACAACCGCATCTCTGCAGTCTTCTGTAGATGTCAAGAGTAGGTAAGGTTCTTCGCGTTGCGTCGAATTAAACCACATGCTCCACCGCTTGTGCGGGCCCCCGTCAATTCATTTGAGTTTTAATCGTCCGACCGT
+
GGGGGGGGGGGGCGGGGGGGGGGGGGFGGGGGGGGGGGGGGGGGGGGGGGGGGGGGGGGFFEFGGGGGGGGGGGGGGCGGGGGGGGGGGGGGGGGGGGGGGGGGGFGGGGGGEGGGGGGGGFGGGGFCFGGGGGGGGGGGGFGGGGGEGGGG@FGGGGGGGFFGC@EGFFF9;CGFCGC=FGFGGGFG9CCGCGGGGFCGGGGGGGGGDGDG>CCCGGFDFGGGGG?+<++<<CFGGGGGGFFGGGEFEGGF5D1><7:BFD2721:AAA97::)9((--9>B5
@M02542:52:000000000-J9N43:1:1101:12280:1424 1:N:0:GTGAAA
CGGTTTGTCACCGGCAGTCCCATTAGAGTGCCCTTTCGTAGCAACTAATGGCAAGGGTTGCGCTCGTTGCGGGACTTAACCCAACATCTCACAACACGAGCTGACGACAGCCATGCAGCACCTGTGTTACGGCTCTCTTTCGAGCACTCCTCTATCTCTAAAGGATTCCGTACATGTCAAAGGTGGGTAAGGTTTTTCGCGTTGCATCGAATTAAACCACATCATCCACCGCTTGTGCGGGTCCCCGTCAATTCCTTTGAGTTTCAACCTTGCGGCCGTACTCCC
+
GGGGGGGGGGGGGGGGGGGGGGGGGGGGGGGGGGGGGGGGGGGGGGGGGGGGGGGGGGGGGGGGDGGGGGGGGGGGGGGGGGGGGGGGGGGGGGGGGGGGGGGGGGGGGGGGGGGGGGGGGGGGGGGGGGGGGGGGGGGGGGDFGGGFCFGGGGFGGGFEFGFGFFGGGGGGGGGFGC;DFGGGGGGGGGGGFGDGGFDGGGGG=FGGDGGG>FGGGGGGGFCFGGGGEFGGGEFGD75C317CCGFDGGGFFGFFFGGFC:AFFFFFFFB>DDFDFBF048FFF
@M02542:52:000000000-J9N43:1:1101:19749:1441 1:N:0:GTGAAA
CGGTTTATCACCGGCAGTCTCCCTAGAGTTCCCGCCATTACGCGCTGGCAACTAAGGATAAGGGTTGCGCTCGCTGCGGGACTTAACCCAACATTTCACAACACGAGCTGACGACAGCCATGCAGCACCTGTCTTACAGTTCCCGAAGGCACAACCGCATCTCTGCAGTCTTCTGTAGATGTCAAGAGTAGGTAAGGCTCTTCGCGTTGCGTCGAATTAAACCACATGCTCCACCGCTTGTGCGGGCCCCCGTCAATTCATTTGAGTTTTAATCTTGCGACCGT
+
GGGGGGGGGGGGGGGGGGGGGGGGGGGGGGGGGGGGGGGGGGGGGGGGGGGGGGGGGGGGGGGGGGGGGGFGGGGGGGGGGGGGGGGGGGGGGGGGGGGGGGGGGGGGGGGGGGGGGGGGCFGGGGGGGGGGGGGGGFGGGGGGGGGGEFGGGGGGGGGGGGGGGGGGGGGGGGGGGFDGGGGGGGGGGGGGGGGGGGGFGGGGGGGGEGGCBCEEGFGGGGGGGGGCG9?FGGGGGGGGD7FDGGEFGGGFEG?FFGGFGGFFFFFAFFFGG74C9>92937B
@M02542:52:000000000-J9N43:1:1101:8888:1454 2:N:0:GTGAAA
CGGCTTGTCACCGGCAGTCTCCTTAGAGTGCCCTTGCGTAGCAACTAAGGACAAGGGTTGCGCTCGTTGCGGGACTTAACCCAACATCTCACGACACGAGCTCACGAAAGCCATTCAACACCTGTGTGCCGGCCCTCTTGCGAGCCACCCCGCCTCCCAGCCCGGTTCTGACCATGCGAAGGGTAGGTAAGGTGTTTCGCGTCGCATCGCAGTATACCACACCCCCACCGACGTTTTCGGGTCATCGTCCCTTCCTCTAAGTACCTAGCATGCCACTTGACCTCC
+
CEC+7+@E,,,;C+8++C<9ECC,CE6F@E,@F<;E8+@,+@EFG@@<E@C<<EF8F@FF,6+6,>=,C,+84>4FC,A,?FGF:FEG,,,,B=>F:CE:C:,,9>F++8AFGGFFF,3EF8,DFC@=DE787++068@C9E5***61D:585*6**=?,:/*4*3:/+;++582+2**).=8=<()9//7;-)*/*0)*8B))(0)-(02)4)**//+092(**:7(>)(4))),())(-(,(*.8821*:)**)))*))**))))).)6))))9*/**)*/)0
@M02542:52:000000000-J9N43:1:1101:21114:1460 1:N:0:GTGAAA
CGAGTTGACCCCGGCGGTCTCCTGTGAGTCCCCAACCTCCCGAAGGAGTTGCTGGCAACACAGGACAAGGGTTGCGCTCGTTGCGGGACTTAACCCAACATCTCACGACACGAGCTGACGACAGCCATGCACCACCTGTACACCGACCACAAGGGGGGCACTATCTCTAATGCTTTCCGGTGTATGTCAAGCCTTGGTAAGGTTCTTCGCGTTGCGTCGAATTAAGCCACATGCTCCGCTGCTTGTGCGGGCCCCCGTCAATTCCTTTGAGTTTTAGCCTTGCGG
+
GGGCFGFGGC<7@6@@+CCFCFGCCFCCFCFAC<:@FGGEB@BBFC@CFGFFEFFGFGG8FGG<=FFGG@B<CFFCC:=CFD<FBF7@CFD?EEAFGCEFCGCFAFG:F7>=F@C@FC<<:FGDFGFB@::C:>F@E<F@CCC8CCED@:CBCFGGGC8>E8CC79CF7CCC7::A?:C5:8?GGGGGGFCG*CCFG<@EGGGGGF9C=*>C@5;=<5:);CFFFFCF>CFFCGGGGGGDC6FFGF:?GGGFE)279>CDC74=AFBF42(?CF@C7<?AF?F>:
@M02542:52:000000000-J9N43:1:1101:13699:1462 2:N:0:GTGAAA
CGGTTTGTCACCGGCAGTCCCTCTAGAGTGCTCTTGCGTAGCAACTAAAGACAAGGGTTGCGCTCGTTGCGGGACTTAACCCAACATCTCACGACACGAGCTGACGACAGCCATGCAGCACCTGTGTCCACTTTCCCTTTCGGGCACCTAATGCATCTCTGCTTCGTTAGTGGCATGTCAAGGGTAGGTAAGGTTTTTCGCGTTGCCTCGAATTAATCCACACCATTCACCGCTTGGTCGGTTCCCCGTCAATTCCTGTTAGTTTTAATCTTGTCACCGTACTCC
+
GGG@FGGGGGGGGGGCFGGGGGGGGGGGFFGGGGGGGGGGGGGGGGGGGGGGGGGGGGGGGGGGCGGGGGGGGGGDFFGGGGGGGGGGFFFFFGGGG7FGGGGGGGGGECGGGGFFDFGFGECEDFFGGGGGFGGGGCFGGDEEC@CGC6DGEFGGGCF:CEFGG5>FDDGAFDFGFG888<FBGEBFFFFFFFGGGGFGB58>(5*)5>0==DF4**3=44(/*+*.*28(7.81(-2(4-20<?7133>35*:-5)1).99:<BB2AA26)))*29)))07=?
@M02542:52:000000000-J9N43:1:1101:23065:1474 1:N:0:GTGAAA
GTCCCCACCTTCCTCCGGTTTGTCACCGGCAGTCCCATTAGAGTGCCCTTTCGTGGCAACTAATGGCAAGGGTTGCGCTCGTTGCGGGACTTAACCCAACATCTCACGACACGAGCTGACGACAGCCATGCAGCACCTGTGTTACGGCTCTCTTTCGAGCACTCCTCTATCTCTAAAGGATTCCGTACATGTCAAAGGTGGGTAAGGTTTTTCGCGTTGCATCGAATTAAACCACATCATCCACCGCTTGTGCGGGTCCCCGTCAATTCCTTTGAGTTTCAACCTTGCGGCCGTACTCCCC
+
CCCCCGGGGGGGGGGGGGGGGGGGGGGGGGGGGGGGFGGGGAGGGGGGGGGGGGFGGDGGGFGGGGGFGGGGGGGGGGGGGGGGDGGGGGGGGGGGGGGGFGFFGGGGGFFGGCFEGGGGGGGGGGGGGGG,DFGGGGGGGGGGGDGGGGGGGGGDCFGDGGGGGGGFFFFFFFFGGFG7BFFGGGGGGG<CFFFGDGGGGGDF?FG?GGGGEFGGGG>CGG75CFFFAFFC**;7<CCFGG6:CCGCEGGFD3C<D9FGGG>E=C7@FG<FAECF:DAFDBFFFA>GGGFGF92??AFFB
@M02542:52:000000000-J9N43:1:1101:21449:1499 1:N:0:GTGAAA
CGGTTTGTCACCGGCAGTCTCCTTAGAGTGCCCACCATTACGTGCTGGTAAATAAGGACAAGGGTTGCGCTCGTTACGGGACTTAACCCAACATCTCACGACACTAGCTGACGACAGCCATGCAGCACCTGTGTCTGAGTTCCCGAAGGCACCAATCCATCTCTGGAAAGTTCTCAGCATGTCAAGGCCAGGTAAGGTTCTTCGCGTTGCTTCGAATTAAACCACATGCTCCACCGCTTGTGCGGGCCCCCGTCAATTCATTTGAGTTTTAACCTTGCGACCGT
+
GGGGGGGGGGGGG7FEGGGGGGGGGGGFGGFFGGGGGGGGGFGG@DFFGCFFGGGGGGFFG@FCCFGCFGEGGGGFGG:FFGGGGGGFGGGGGFGGGGGGGGGG,?FGGGGGGGDCGGGG?FEGCFFGA<FGF@FGCFGFGFGGEGDGGGGGGGGC,@FEGCF=EFCFFFDCAFFDG,EC9>@;EEFFGGFEG9<F7?AFGGDGG=EGDGGGA5:CFFGGGFGFFGFFGF??FFGEC5CFF?FGCG::CDGFF<<7>CF?GFFB9?<5AFADGCBF2>>997ED
@M02542:52:000000000-J9N43:1:1101:17855:1503 1:N:0:GTGAAA
CGGTTTATCACCGGCAGTCTCCCTAGAGTTCCCGCCATTACGCGCTGGCAACTAAGGATAAGGGTTGCGCTCGTTGCGGGACTTAACCCAACATTTCACAACACGAGCTGACGACAGCCATGCAGCACCTGTCTTACAGTTCCCGAAGGCACAACCGCATCTCTGCAGTCTTCTGTAGATGTCAAGAGTAGGTAAGGTTCTTCGCGTTGCGTCGAATTAAACCACATGCTCCACCGCTTGTGCGGGCCCCCGTCAATTCATTTGAGTTTTAATCTTGCGACCGT
+
GGGGGGGGGGGGGGGGGGGGGGGGGGGGGGGGGGGGGGGGGGGGGGGCGGGGGGGGGGGEFFFGGGGGGGGGGGGGGGGGGGGGGGGGGGGGGGGGGGGGGGGGGGGGGGGGGGGGGGGGGGGGGGGGGGGGGGGGGGCGFFGGGGGGGGGGGGGGGGGGGFGFFFGGGGGGFGGGFCC@FGGGGFGGF?FGGGGGG:AFGGGFEGGG5=CE>CCGGGGGGGGGGGGGG?EFGGGEEGGGG0=DGGFF5DGFEGFFFGGFGGF=2:ADFAAFGGFF>22>>9B5
@M02542:52:000000000-J9N43:1:1101:9131:1528 1:N:0:GTGAAA
ATCACCGGCAGTCTCCCTAGAGTTCCCACCATTACGTGCTGGCAACTAAGGATAAGGGTTGCGCTCGTTGCGGGACTTAACCCAACATTTCACAACACGAGCTGACGACAGCCATGCAGCACCTGTCTTAGCGTTCCCGAAGGCACAATCGTATCTCTACAATCTTCGCTAGATGTCAAGAGTAGGTAAGGTTCTTCGCGTTGCGTCGAATTAAACCACATGCTCCACCGCTTGTGCGGGCCCCCGTCAATTCATTTGAGTTTTAATCTTGCGACCGTACTCCCCAGGCGGTCTACTTAGT
+
CCCCCGGGGGGGGGGGGGGGGGGGFGF<FEGGGGGGGG@CEFGGFGGFFFF,FGG,FEF<@CFGGGGGG?FGDEEFFGGDCF@FDCFFFGGGGGEGGGGGGGGGGC@EGGEGGGFGGFGGGFFGGFGGFGGFGGGGG<FGEFEFFGGFCFDGCEGGGGFCFCCFGGGFEEGC9F9FF@D<FFFEFFECCFGBF9D>FFEEEGCCEECCFCFGGFGC?EFG?9CE+9<FACEEGFGGFGEEGD58CE*/:8ECFC7:DB4DFC=@FFC=BC2=65>:<<?F<<?B:46<CDE>3<>9><B=*
@M02542:52:000000000-J9N43:1:1101:17343:1560 2:N:0:GTGAAA
CGGTTTATCACCGGCAGTCTCCCTAGAGTTCCCACCATTACGTGCTGGCAACTAAGGATAAGGGTTGCGCTCGTTGCGGGACTTAACCCAACATTTCACAACACGAGCTGACGACGGCCATGCAGCACCTGTCTTAGCGTTCCCGAAGGCACAATCGTATCTCTACAATCTTCGCCAGATGTCAAGAGTAGGTAAGGTTCTTCGCGTTTCGTCGAATTAAACCACATGCTCCACCGCCTGTGCGGGCCCCCGTCCATGCATTTTAGGTTTAATCTTTCCCCCTT
+
GGGGGGGGGGGGGGGGGGGAFGGGGGGGGGGGGGGGGGGGGGGGGGGGGGGGGGGGGGDEFGG8FGGGGGGGGGGFECEGFGGGGGGGGGFGGGGGGGGGGGCEFGGGGGGD:FGDCEGGGGGEFGGFGGGG7FGDFGFGGGFGGGGGFG>FC8;F4:FEC,25=E;EDGCCC85*/*2/+1=BG:4/+38*9@DGC+60;A7.3>B9(8;A7(9)/<FFC)4**29)*2.545>(1(*-6))-846>61C)83)44.7)-=?)),)..<544)4::***0)))
@M02542:52:000000000-J9N43:1:1101:10141:1574 1:N:0:GTGAAA
CGGTTTATCACCGGCAGTCTCCCTAGAGTTCCCGCCATTACGCGCTGGCAACTAAGGATAAGGGTTGCGCTCGTTGCGGGACTTAACCCAACATTTCACAACACGAGCTGACGACAGCCATGCAGCAACTGTCTTACAGTTCCCGAAGGCACAACCGCATCTCTGCAGTCTTCTGTAGATGTCAAGAGTAGGTAAGGTTCTTCGCGTTGCGTCGAATTAAACCACATGCTCCACCGCTTGTGCGGGCCCCCGTCAATTCATTTGAGTTTTAATCTTGCGACCGT
+
FGC@7CEEGFF<CCFGGCEGGFFEGGFGGGGGFFCEEGGFGCGGEGGGGFGFFGGFGFFGGGFFFGFFGG@FGGGCGG@F=F@ADGFGDEFGDFFGDDEFFGCFGEGDGGGFGGDGG,=FFFFFFGG7FGGGGFFGFGGCE9,,<:B7*B<@FFG7:FEEE?CCFGGGG:;F?CCCCFFGGBCEBB:*CC@CF@F9C7A7EF958=8CEGE?>GEGGFGFEEEF5CG68+00<;EED7EFC7FDEG;DE3>><C?DA:D@FGFFFF<<<4<FC>@*).(19>FF
@M02542:52:000000000-J9N43:1:1101:9781:1574 1:N:0:GTGAAA
GTCCACACCTTCCTCTCTACTTGCGTAGGCAGTCTCACTAGAGTCCCCAACTTAATGATGGCAACTAGTGACAGGGGTTGCGCTCGTTGCAGGACTTAACCTAACACCTCACGGCACGAGCTGACGACAACCATGCAGCACCTTGAAAATTGCCCGAAGGAAGGTCTATTTCTAAACCGATCAATTCCCATTTAAGTCTTGGTAAGGTTCCTTGCGTATCATCGAATTAAATCAAATAATCCACCGCCTGTGCTGGCCCCCGTCCATTCCTTTGAGTTTCAAACTTGCGTTCGTACCCCCC
+
-ACCCGGEGGGGGGGFGFGGGGGG@@@:FGGGGCFF9FFGG,EF,CEFFGGGGGGFG9<CEE,C,;EC,CFFG?@7FB+@,FEB@FCD,,==EB<EE6?E<FGD,FFFGG<E<?FEGEFFED=,9+BF7FF@FEFGG,,BE<<F,<B<DFCAFFG:+:>EFGGGFF,E=<=<=<=EBF+<+3::,@@FACE:FG9,5;,6,?2,:98;D?F,,7,4=*=6>F;,50,;+=C,;7+;C+9++>2BB377/3C9=7CDG?))295>*9*@FF<9)+:7CF>F<>9?<)):5D@D:1<B1)07>
@M02542:52:000000000-J9N43:1:1101:13161:1614 2:N:0:GTGAAA
CGGTTTGTCACCGGCCGTCTCCTTAGAGTGCCCACCATTACGTGCTGGTAACTAAGGACAAGGGTTGCGCTCGTTACGGGACTTAACCCAACATCTCACGACACGAGCTGACGACAGCCATGCAGCACCTGTGTTTGATTTCCCGAAGGCTTCAATCCATCTCTGGTAAGTTCCTAGCATGTCAAGGCCTGGTAAGGTTCTTCGCATTGCTTTGAATTAAACTACATTCTCAACCGTTGCATCGGGCCCCCTGCCATGCCTTTTAATTCTAATCTTTCGGCCTCC
+
CE@6@CBF,EAE,6F6:@:8EF,,CDFGGFD@FEB@DFGFEGGGEGE8FCFCFE@8FF<@F8E@F8+?FEGDE@=4BFFC,@<FGGGG@+BF+:9BFAEF++4@FF7>8EAECCCC:F+<FDED9ED==DFDG,,6@E,3@=,34C6C+:,,,>DAFD2,559<;C,3,;C9,,,,+,*1*5=+BBF;))257B7FC@4;FFF5>))()1.6))+111>FG3)2+++)++95+)0.(,/().)459>(--7)(**,))/).9*).)).)66>6>5C>7))0)))0
@M02542:52:000000000-J9N43:1:1101:23067:1621 1:N:0:GTGAAA
ACAGTTTACACTGGCAGTCTTGCTAGAGTTCCCGACATCACTCGCTGGCAACTAACAACAGGGGTTGCGTTCGTTATAGGACTTAACCTGACACCTCACGGCACGAGCTGACGACAACCCTGCAGCACCTTGTAAATTGTCCGAAGAAAAGTCTGTTTCCAAACCTGTCAATCTACATTTAAGCCTTGGTAAGGTTCCTCGCGTATCATCGAATTAAACCACATGCTCCACCGCTTGTGCGGGCCCCGGTCAATGCCTTTGAGTTTCATTCTTGCGAACGTACTC
+
GA9EEGFGDGFF9,C@6ECFGGGAEG9FFGGFGGC@FE<,CFFGFD:FGGGGAF<ECF@,@FGF::@DC+68?C<79?FA<<FCFD<<<,,,=8<=4,9?F77FFC+>>F,B:+46:,8+4B,,A,3A3B555,,,:ADB<=F@F76><,>7EEC<CA=;,,,83<FGGFC,DCBG;F9BGEF98DFGCFBCCC>BF7<DEC8*:8,;BFE,6CE,:<0CCFFG+5+33BF6**/37C+?/())/)8)*)/76*)0)3:=>:1/6A<)664C>CB93(-9B0::7
@M02542:52:000000000-J9N43:1:1101:16005:1623 1:N:0:GTGAAA
CGGTTTATCACCGGCAGTCTCCCTAGAGTTCCCGACTTAACTCGCTGGCAACTAAGGATAGGGGTTGCGCTCGTTGCGGGACTTAACCCAACATTTCACAACACGAGCTGACGACAGCCATGCAGCACCTGTCTTACGGTTCCCGAAGGCACAACCGCATCTCTGCAGTCTTCCGTAGATGTCAAGAGTAGGTAAGGTTCTTCGCGTTGCGTCGAATTAAACCACATGCTCCACCGCTTGTGCGGGCCCCCGTCAATTCATTTGAGTTTTAATCTTGCGACCGT
+
GGGEGGGGGGGGGGG@FGGGFGGGFDEGGGG<FEGGGGFGGGGGGGGGGFGGGFGGGGGGGGGC?FDFFGGGGGGGGGGGGGGGGFAFFGGEFDGGGGFGFGGGFF@CF8DGGGEEEFG8FF@DF<DGGGGGGGGFGCFECEGFGDEGDFGGFGGDEGDGGGGG@FFGGGGF@=BFFG5EFE9F?FFEGCFFE9FGGGGGGGGGEGGGGGGGD=E8CFEFFFGGGGG6C@EE?E@CED57C8@DDGFDEDGEED:DA<7@FGAFF?:<-6:7FCFGF<9>99>7
@M02542:52:000000000-J9N43:1:1101:19982:1645 1:N:0:GTGAAA
CCTTCCTCCGGTTTATCACCGGCAGTCTCCCTAGAGTTCCCGCCATTACGCGCTGGCAACTAAGGATAAGGGTTGCGCTCGTTGCGGGACTTAACTCAACATTTCACAACACGAGCTGACGACAGCCATGCAGCACCTGTCTTACAGTTCCCGAAGGCACAACCGCATCTCTGCAGTCTTCTGTAGATGTCAAGAGTAGGTAAGGTTCTTCGCGTTGCGTCGAATTAAACCACATTCTCCACCGCTTGTGCGGGCCCCCGTCAATTCATTTGAGTTTTAATCTTGCGACCGTACTCCCC
+
CCCCCGGGGGGGGGGGGGGGGGGGGCFFGGGGGCFGFGGGGGGGGGGGGGGGGGGGGGGGGFFGFGGFGGGGGGGGGCGGGGG?GGGGDFFGDFGGGGGGGGGGGGDFGGGGGGGGDFGFGGGGGGGGGGGGGFCFFGGGGGGFGGFGFFEFGFEGGD:FFGGGGGGCE;F<@FGGGGGGGGGGGGFFFFGGGFGGGGGGGGGGF+B9FFGGGGGEDEGGE=:CFGGGFC?FGGF*<CC7CFGGGGGCC8FGGGGGC;EGEGFFGGGFFCAF<C>6CFAF<<>D4<BGDG3<(8?<:BB
@M02542:52:000000000-J9N43:1:1101:11311:1655 1:N:0:GTGAAA
CGGTTTATCACCGGCAGTCTCCCTAGAGTTCCCGACTTAACTCGCTGGCAACTAAGGATAGGGGTTGCGCTCGTTGCGGGACTTAACCCAACATTTCACAACACGAGCTGACGACAGCCATGCAGCACCTGTCTTACGGTTCCCGAAGGCACAACCGCATCTCTGCAGTCTTCCGTAGATGTCAATAGTAGGTAAGGTTCTTCGCGTTGCGTCGAATTAAACCACATGCTCCACCGCTTGTGCGGGCCCCCGTCAATTCATTTGAGTTTTAATCTTGCGACCGTT
+
GGGFGGGFGGGGGCFFG@<,6C,C<FCFECAEEEE7FFC<FFFEFGGGCCFCFEF<@DFGE8CGGGEGFGG=+FCEEEFGCCDC9,,59C7F7FG95CFDEEE:48>:FF,8>8@:><B,C>8,C8,@<F<FFGGGGGCFEGGDF*3>::7FC7<C7F<FFCBF,?FGGGGGC;F><*=,>B<9++7+ABCFGF,FB,>@FF?558=E=5::5E**9E?7EC2*CEF66<<6?*;**1*/55BD=C)0*>D@>C())077CD24)4<<<456:*80-69040.7)
@M02542:52:000000000-J9N43:1:1101:19732:1683 1:N:0:GTGAAA
CGGTTTGTCACCGGCAGTCTCTCTAGAGTGCTCTTGCGTAGCAACTAAAGACAAGGGTTGCGCTCGTTGCGGGACTTAACCCAACATCTCACGACACGAGCTGACGACAGCCATGCAGCACCTGTGTCCACTTTCCCTTTCGGGCACCTAATGCATCTCTGCTTCGTTAGTGGCATGTCAAGGGTAGGTAAGGTTTTTCGTGTTGCATCGAATTAATCCACATCATCCACCGCTTGTGCGGGTCCCCGTCAATTCCTTTGAGTTTTAATCTTGCGACCGTACTCC
+
GGGGGGGGGGGGGGGGGGGGGGGGGGGGGGGGGGGGGGGGGGGGGGGGGGGGGGGGGGGGGGGGGGGGGGGGGGGGGGGGGGGGGGGGGGGGGGGGGGGDGGGGGGGGGFGGGGGGGGGGDGGGGDFFGGGGGGFGGGGFCGFDGGGGGGGGGGGFGFGGGGGGGEGDGGGGGGFGGGGGGFGG<BFGFCCFF;FFGGGGGEGGCF?FGCFGFGGGGGGGGGFF9EF??FGDCEGGG4EDGFEDGGFDEDGBFGFFFGGFDGAFBFAFFFBGFG3C>F>B??FFF
@M02542:52:000000000-J9N43:1:1101:13112:1686 1:N:0:GTGAAA
CGGTTTGTCACCGGCAGTCCCATTAGAGTGCCCTTTCGTAGCAACTAATGGCAAGGGTTGCGCTCGTTGCGGGACTTAACCCAACATCTCACGACACGAGCTGACGACAGCCATGCAGCACCTGTGTTACGGCTCTCTTTCGAGCACTCCTCTATCTCTAAAGGATTCCGTACATGTCAAAGGTGGGTAAGGTTTTTCGCGTTGCATCGAATTAAACCACATCATCCACCGCTTGTGCGGGTCCCCGTCAATTCCTTTGAGTTTCAACCTTGCGGTCGTACTCCC
+
CFGGGGGGEGAFEGFG7EGFFACFGDFGGGGGGGGGGFGGGGGGGGGFFGGGGGGF:FGGGEEFGGGFGGGD>FGGFGEFFGEFFGFGGGGFEFFGGGF>7CDGFCCEEGGGGGGGF9FDFGGGGGFCFFGDE:F?FGGGDE?FEFFG::FGGABCCF=F=@:@FCG<;FDFEGGGGFFFGGGEFGDEGGDDFGGDGGGD>BC**CFGCFGGFFFGGGGGFCFGGDCGC:=55EEFCCC))954C4B.A7<FB*)1.:FFDC<64:5<1?7>F53*4333864FF
@M02542:52:000000000-J9N43:1:1101:23640:1687 2:N:0:GTGAAA
CGGTTTATCACCGGCAGTCTCCCTAGAGTTCCCGCCATTACGCGCTGGCAACTAAGGATAAGGGTTGCGCTCGTTGCGGGACTTAACCCAACATTTCACAACACGAGCTGACGACAGCCATGCAGCACCTGTCTTACAGTTCCCGAAGGCACAACCGCATCCCTGCAGTCTTCTGTCGTTGTCAAGAGTAGGTAAGGTTCTTCGCGTTGCGTCGAATTAAACCACATCCTCCACCGCTTGTTCGGTCCCCCGTCCATTCATTTGATCTTTTAACCTTCCACCGTT
+
GGG@FF@FFGCCEEC@C<F9EDGGDF9FFGFEGGGCEGGECFGGGCEGGGGGGGGGG?FFGGGGGGGGGEC=FGG8FCCE=FEGGGGEF7FGGGFFGGFGFGGGDC7+@,8>==BFG<FF,,6<5,@CEG,@A,E9EEFGG,,33*B*:D6,>B5B*4@:=,:CFB,>,998C9,=+2*2./;;D)88+;+=43CFF9BFFF7)/:)(4>(79(1863<BC)88*::)2*5(.@>((-9(.-2-7--44(9)(1)4)6@9<F?)))))6)-)))-2*))19))))
@M02542:52:000000000-J9N43:1:1101:19444:1699 1:N:0:GTGAAA
CGGTTTATCACCGGCAGTCTCCCTAGAGTTCCCGACTTAACTCGCTGGCAACTAAGGATAGGGGTTGCGCTCGTTGCGGGACTTAATCCAACATTTCACAACACGAGCTGACGACAGCCATGCAGCACCTGTCTTACGGTTCCCGAGGGCACAACCGCATCTCTGCAGTCTTCCGTAGATGTCAAGAGTAGGTAAGGTTCTTCGCGTTGCGTCGAATTAAACCACATGCTCCACCGCTTGTGCGGGCCCCCGTCAATTCATTTGAGTTTTAATCTTGCGACCGT
+
GGGFGGGGGGGGGGGGGGGGGGFGGGGGGGGGGGGGGGGGGGGGGGGGGGGGGGGGGGGGGGFFEGGGGGGGCGGGGGGGGGGGGGGGGGGFGGGGGGGGGFGGGGGDGGGGGGGGGGGGGGGFGGGGGGGGGGGGGGGGGGGGGGGGGGGGGGGGGGGGGGGGFGGFCC,CCFEGGGGGGGGGGGGGGGGGGFFGGGGGGGGFGGGEGDEGFGDFGGGGFFGGGGGGGFGCFGGEGDGGGFFGGGF:EGGE:DFD<ECFGGFF9<>AFBD4:C@GAF>>F>37
@M02542:52:000000000-J9N43:1:1101:8706:1720 1:N:0:GTGAAA
CGGTTTATCACCGGCAGTCTCCCTAGAGTTCCCGCCATTACGCGCTGGCAACTAAGGATAAGGGTTGCGCTCGTTGCGGGACTTAACCCAACATTTCACAACACGAGCTGACGACAGCCATGCAGCACCTGTCTTACAGTTCCCGAAGGCACAACCGCATCTCTGCAGTCTTCTGTAGATGTCAAGAGTAGGTAAGGTTCTTCGCGTTGCGTCGAATTAAACCACATGCCCCACCGCTTGTGCGGGCCCCCGTCAATTCATTTGAGTTTTAATCTTGCGACCGT
+
GGGGGGGGGGGFGGGEGGGFGGGGGGGGGGGGGECGEGGGGGGGGGGEGGGGGGGGGGGGGGGGGCFGG7CFGGGGGGGGGGGGGGGGGGGGGGGGGGGGGGGGGDGGGGGGEGGGGGGGGGGGGGGGGGGGGGGGFFFFGGGGGDECCFFFCGGGGGGEF;CFFGGG<FEFFGGGGGGGGFFGFFCGGGGGCC9FGFFFGFGFGGGGEGGGFCC=CGGG?CFGFGF?8+:CGG5EGGGGGFFGGG@EGGGDFDF:4+?F7C<6<BAF469*:?FGB96>69@B
@M02542:52:000000000-J9N43:1:1101:21697:1756 1:N:0:GTGAAA
CGGTTTATCACCGGCAGTCTCCCTAGAGTTCCCGCCATTACGCGCTGGCAACTAAGGATAAGGGTTGCGCTCGTTGCGGGACTTAACCCAACATTTCACAACACGAGCTGACGACAGCCATGCAGCACCTGTCTTACAGTTCCCGAAGGCACAACCGCATCTCTGCAGTCTTCTGTAGATGTCAAGAGTAGGTAAGGTTCTTCGCGTTGCGTCGAATTAAACCACATGCTCCACCGCTTGTGCGGGCCCCCGTCAATTCATTTGAGTTTTAATCTTGCGACCGT
+
GGGGGGGGGGGGGGGGGGGFGGGGGGGGGGGGGGGGGGGGGGGGGGGGGGGGGGGGGGGGGGGGGGGGGGGGGGGGGGGGGGGGGGGGGGGGGGGGGGGGGGGGGGCGGGGGGGGDDGGFGGFFGGGGGGGGGGGGGGGGGGGGGGGGGGFGGGGGGGGGGFGGGGGGGGGGGGGGGGGGGGGGGGGFFGGGGGGFGFGGGGGGGGGGGDGGFG5EFFGGGGFFGGGGGGGGGGGE=DGGGFFDGGF:>DGFFDFBFGFFGGFFAF<AFFACG>FG2<4021>5
@M02542:52:000000000-J9N43:1:1101:21411:1760 2:N:0:GTGAAA
CGGTTTATCACCGGCAGTCTCCCTAGAGTTCCCGACTTAACTCGCTGGCAACTAAGGATAGGGGTTGCGCTCGTTGCGGGACTTAACCCAACATTTCACAACACGAGCTGACGACAGCCATGCAGCACCTGTCTTACGGTTCCCGAAGGCACAACCGCATCTCTGCAGTCTTCCGTAGATGTCAAGAGTAGGTAAGGTTCTTCGCGTTGCGTCGCATTAAACCACATGCTCCACCGCTTGTACGGGCCCCCGTCATCTCATTTGGGTTTTCATCTTGCGGCCGC
+
GGDCFGGGGGGGGGGGCGFEEDGGGG@FFG9FFF@CCE,CFGGGG@@F@FCD8F@FGGGGGGGGGGDGGGGGG@EGGF=F:>EDFG??FEGG7EFGGGGGGGGGGGG7BC<DE7F@FDFCFFF:D8D6=FFFGGFCFE>D:+@E5C:*@,3@8>5*/B*4*,:9,?CF98,=>EGGG*?FAB@7;@451;@FFFCD<<A>FFA:15>6(0(0(,)77<EFFFF*2;42*26))8)3903(().(37011(991**())0)-9@))((-:4))).42**)))0))
@M02542:52:000000000-J9N43:1:1101:13794:1793 1:N:0:GTGAAA
TCTACTTGCGTAGGCAGTCTCACTAGAGTCCCCAACTTAATGATGGCAACTAGTGACAGGGGTTGCGCTCGTTGCAGGACTTAACCTAACACCTCACGGCACGAGCTGACGACAACCATGCAGCACCTTGAAAATTGCCCGAAGGAAGGTCTATTTCTAAACCGATCAATTCCCATTTAAGCCTTGGTAAGGTTCCTCGCGTATCATCGAATTAAACCACATAATCCACCGCTTGTGCGGGCCCCCGTCAATTCCTTTAAGTTTCAAACTTGCGTTCGTACTCCC
+
GGGGGGGGGGGGGGGGGGGGGGGGGGGFGGGGGGGGGGGGGGGGGGGGGGGGGGGGGGGGGGGGGGGGGGGGGGGGGGGGFGGGGGGGGGGGGGGGGGGGGGGGGGGGGGGGGGGGGGGGGGFGGGGGGGGGGGGFCGGGGGGGGGGGGGGGGGGGGGGFGGGGGGGGGGGDGGGGGGGGGGGGGGGGGGFFGGGGGE=EEGGEGGFGC9FGFGGGGFCCFFFG9CCFGCGGGGGGCFEDGFEDGGEEGGGFBCAFAF*7?F>@<AAA>AB:C>@D?BF02:@?F
@M02542:52:000000000-J9N43:1:1101:20889:1795 1:N:0:GTGAAA
CGGTTTATCACCGGCAGTCTCCCTAGAGTTCCCGCCATTACGCGCTGGCAACTAAGGATAAGGGTTGCGCTCGTTGCGGGACTTAACCCAACATTTCACAACACGAGCTGGCGACAGCCATGCAGCACCTGTCTTACAGTTCCCGAAGGCACAACCGCATCTCTGCAGTCTTCTGTAGATGTCAAGAGTAGGTAAGGTTCTTCGCGTTGCGTCGAATTAAACCACATGCTCCACCGCTTGTGCGGGCCCCCGTCAATTCATTTGAGTTTTAATCTTGCAACCGT
+
GGGGGGGGGGGGGGGGGGGGGGGCGGGGGGGGGGGGGGGGGFGGGGGGGGGGGGGGGGGGGGGGGGGGGGGGGGGGGGEGGGGGGGGGGGGGGGGGGGGGGGGGGGGGGGGGGGGGGGGGGGGGGGGDGGFFGGGGGGGGGGGGGGGGGGGGGGGGGGGGGGGGGGGGGGFGGGGGGGGGGGGGGGGGGGGGGGGGGFFGGFGFGGGGGGGGFGGGGFGGGGGGGGGGFGGGGGGGGGGGG>FGGGFEGGGFEGFFFGFFGGF?FFFADBB*:>FF4<<AFFEF
@M02542:52:000000000-J9N43:1:1101:13204:1809 1:N:0:GTGAAA
CGGTTTGTCACCGGCAGTCTCCTTAGAGTGCCCACCATTACGTGCTGGTAACTAAGGACAAGGGTTGCGCTCGTTACGGGACTTAACCCAACATCTCACGACACGAGCTGACGACAGCCATGCAGCACCTGTGTCTGAGTTCCCGAAGGCACCAATCCATCTCTGGAAAGTTCTCAGCATGTCAAGGCCAGGTAAGGTTCTTCGCGTTGCTTCGAATTAAACCACATGCTCCACCGCTTGTTCGGGCCCCCGTCAATTCATTTGAGTTTTAACCTTGCGGCCGT
+
GGGGGGFGGGGGGGGGGGGGGGGGGGGGGGGGGGGGGGGGGGGFFGGCGFFDFGFGGGGGFGGEGGGGGGGGGGGGGGDGGGGGFGGGGGGGGGGGGGGGGGGGGGGGGGCGCFCFGGGFGGGGGGGGGGGFFGGGGGCEFGGF@GECEGFFGGGGGGGGGGGGG?FCEGGCFGGGGGGGGGGGG9DFGGGGGCGGGFCDGGGGGGGGEGGGFGGGGGGGGGGFFFGGG;FGGGGGGGGGG)=<EDFFGGGDF:1;4FF6CFBFA?AAFADGGDFG>?6((-7B
@M02542:52:000000000-J9N43:1:1101:23649:1810 2:N:0:GTGAAA
CGGTTTATCACCGGCAGTCTCCCTAGAGTTCCCACCATTACGTGCTGGCGACTAAGGATAACGGTTGCGCTCGTTGCGGGACTTAACCCAACATTTCACAACACGAGCTGACGACAGCCAGGCAGCACCTGTCTTAGCGTTCCCGAATGCTCAATCGTTTCCCCACATCCTTTGCTAGACATCCAGTGTAGGTAAGGGTCTTCCCGTTACGTTGATTTAAACCACATGCTCCACACCTTGTTCAGGCTCTCGTCACGTCATTTGAGTTATTATCTTCCTTCCCTG
+
,@E7CEE9FA<FFGDEGGGAFA<E,C9CC9CF,<F@FGGFFC8,,CCDG+@FG@,,6:,CA,,+BFGF@FCF7F=,4++++4:5,B9?FEC:4E@F9FFFFF?4@>=++AD,=:B7+,6,3++>@+,5D873,3@F9,8+@*,@:3**,7,5,62>;F,4,,,,,>8,,0<8,9CF+,2+110);.+*48;*7++;0*)20@A+()0(,8(0(,5+1:+++/(*2*).**.))0/(,,*)-)../4((,(0*-/*((,)(,**))().)-)-64)**01*1))//
@M02542:52:000000000-J9N43:1:1101:21357:1826 1:N:0:GTGAAA
CCACACCTTCCTCCGGTTTATCACCGGCAGTCTCCCTAGAGTTCCCGCCATTACGCGCTGGCAACTAAGGATAAGGGTTGCGCTCGTTGCGGGACTTAACCCAACATTTCACAACACGAGCTGACGACAGCCATGCAGCACCTGTCTTACAGTTCCCGAAGGCACAACCGCATCTCTGCAGTCTTCTGTAGATGTCAAGAGTAGGTAAGGTTCTTCGCGTTGCGTCGAATTAAACCACATGCTCCACCGCTTGTTCGGGCCCCCGTCAATTCATTTGAGTTTTAATCTTGCGACCGTACTC
+
CCCCCGGGGGGGGGGGGGGGGGGGGGGGGGGGGGGGGGGGGGGGGGGGGGGGGGGGGGGGGGGGGGGGGGGGGGGGGGGGGGGEGGGGGGGGGGGGGGGGGGGGGGGGGGGGGGGGGGGGGGGGGGGGGGGGGGGGGGGGGGGGGGGGGGGGGGGGGGGGGGGGGGGGGGGGGGGGGGGGGGGGGGGGGGGGGCCCGGGGGGGFGGGGGGFGGGGGGGGGGGGEGGGGFFGGDFGGGGGCGGCCGE7CEGGG=F+:D1DGGGF@EDGFFGFFAGGF7C?FADAF?FFGGF?D;>BB?FFF6
@M02542:52:000000000-J9N43:1:1101:8027:1839 1:N:0:GTGAAA
GTCCCCACCTTCCTCCGGTTTATCACCGGCAGTCTCCCTAGAGTTCCCACCATTACGTGCTGGCAACTAAGGATAAGGGTTGCGCTCGTTGCGGGACTTAACCCAACATTTCACAACACGAGCTGACGACAGCCATGCAGCACCTGTCTTAGCGTTCCCGAAGGCACAATCGTATCTCTACAATCCTCGCTAGATGTCAAGAGTAGGTAAGGTTCTTCGCGTTGCGTCGAATTAAACCACATGCTCCACCGCTTGTGCGGTCCCCCGTCAATTCATTTGAGTTTTAATCTTGCGACCGTA
+
CCCCCGGGGGGGGGGGGGGGGGGGGGGGGGGGFGFGGGGGGFGGGGGGGGGGGGGGCFFFGDDGGGGFGGGGGCFGGGGFGCG++CFGFGEFGEFCGGEFGGFGGGDGGGGGFFGFFEG7FGGGGFGEFGGGGGGGGGGGGGGGGGAC<FF<FFGGGGGCEGEDGGGC<FFGGFFF,FFGCCFFGGGGGGG7<FEFFGGFCF<CFGGECC,,,@FGGGFEGGCEEEGGEDGFCGGDGGG*8CFG9CGGGG5C****9<.>*).7:<<))*-=4EFFFGA4?<9<4<?G7CF*63-(-->5
@M02542:52:000000000-J9N43:1:1101:15472:1859 1:N:0:GTGAAA
TCGGCTTATCACCGGCAGTCCCCTTCGAGTGCCCAACTGAATGCTGGCAACTAAGGGCGAGGGTTGCGCTCGTTGCGGGACTTAACCCAACATCTCACGACACGAGCTGACGACAGCCATGCAGCACCTGTGTCCCGGTCCCCGAAGGGAACCCTGCATCTCTGCAAGTAGCCGGGCATGTCAAGGGCTGGTAAGGTTCTGCGCGTTGCTTCGAATTAAACCACATGCTCCACCGCTTGTGCGGGCCCCCGTCAATTCCTTTGAGTTTTAATCTTGCGACCGTAC
+
GGGGGGGGGGGGGGGGGGFGGGGGF,CFGGGGGGGGGGGGGGGGGCCGGGGFGGGGGGGGGGGGGGGGGGGGGGGGGGDEGDGGGGGGGGGGGG9FFGGGGGGGGEGGGGGGGGGGGGGGFGGGGGGGGFGGGGGGGGGGGGGGGGGGGGFGGGFGGGGGGGGCGFGGGGGCGGGGGGGGGGFFGF7EGG>CFGGG9EGGGFGGGGGGGGGGE*;@<FGGGGGGFD<CCEFGGGEGGGGFGA)75C<)7CGFF5:FAGGBGFBFB94:AAFGGG47496(-9>@)
@M02542:52:000000000-J9N43:1:1101:15753:1862 1:N:0:GTGAAA
CGGTTTATCACCGGCAGTCTCCCTAGAGTTCCCGCCATTACGCGCTGGCAACTAAGGGTAAGGGTTGCGCTCGTTGCGGGACTTAACCCAACATTTCACAACACGAGCTGACGACAGCCATGCAGCACCTGTCTTACAGTTCCCGAAGGCACAACCGCATCTCTGCAGTCTTCTGTAGATGTCAAGAGTAGGTAAGGTTCTTCGCGTTGCGTCGAATTAAACCACATGCTCCACCGCTTGTGCGGGCCCCCGTCAATTCATTTGAGTTTTAATCTTGCGACCGT
+
GGGGGGGGGGGGDGGGGGGGGGGGGGGGGGGGGGEGGGDGGGGGGGGGGGGGGGGGGGGGFGFGGGGGGG7BFGGGGGGGGGGGGGGGGGGGGGGGGGGGGGGGGGGGGGGGGGGGGGFGGGGGGGGGGGGGGGGGGCFGGGGGGGGGGGGGGGGGGGGGGGGGGGGGFGGGCAFGGGGGGGGGGGGGGGGGGGGGGGGGGGGGGGGGDEGGF=CGGGGGGGGGGGCCF:EGGGGGGDGFGBFCEGFFGGGFFGBFAEGFGGBFF?FFFBFDFC?F<A9BBFFB
@M02542:52:000000000-J9N43:1:1101:10728:1863 1:N:0:GTGAAA
CGGTTTATCACCGGCAGTCTCCCTAGAGTTCCCGACTTAACTCGCTGGCAACTAAGGATAGGGGTTGCGCTCGTTGCGGGACTTAACCCAACATTTCACAACACGAGCTGACGACAGCCATGCAGCACCTGTCTTACGGTTCCCGAAGGCACAACCGCATCTCTGCAGTCTTCCGTAGATGTCAAGAGTAGGTAAGGTTCTTCGCGTTGCGTCGAATTAAACCACATGCTCCACCGCTTGTGCGGGCCCCCGGCAATTCATTTGAGTTTTAATCTTGCGACCGT
+
GGG@CFGGGGGGGGGGEEGGGGGGGGGGGGGGGGFEGGGGGGGGGGGGGGGGFFGFGGGGGGGGFEGGGGGGGGGGDGGGGGGGGGFFGCGF=EFFFGGGGGGGEEGCF@EGGGGDGDGGGGGGGGGGGGGGGGGGGGGGGGFGGEEGDGGCGFCFCEGGFFGGG9BFCFFGGCEGGGE@CCFGGGGGEFGGGFGFGFGECFFFGGGGGEECDEEFGFF7CF*8CGGFFGFEGC@EG3EGGFFDGG>;>CD>)/380A7*CC>FF:B<2:A<:CBGA<(49>EB
@M02542:52:000000000-J9N43:1:1101:19202:1911 1:N:0:GTGAAA
TCTCCTTAGAGTGCCCACCATTACGTGCTGGTAACTAAGGACAAGGGTTGCGCTCGTTACGGGACTTAACCCAACATCTCACGACACGAGCTGACGACAGCCATGCAGCACCTGTGTCTGAGTTCCCGAAGGCACCGATCCATCTCTGGAAAGTTCTCAGCATGTCAAGGCCAGGTAAGGTTCTTCGCGTTGCTTCGAATTAAACCACATGCTCCACCGCTTGTGCGGGCCCCCGTCAATTCATTTGAGTTTTAACCTTGCGGCCGTACTCCCCAGGCGGTCAACTTAATGCGTTAGCTGC
+
CCCCCGGGGGGGGGGGGGGGGGGGGGGGGGGGGGGGGGGGGGGGGGGGGGGGGGGGGGGGGGGGGGGGGGGGGGGGGGFGGGGGGGGGGGGGGGGGGGGGGGGGGGGGGGGGGGGGGGGGGGGGGGGGGGGGGGGGGGGGGGGGGGGGGGGGGGGGGGGGGGGGGGGGGGGGGGGGGGGGGGGGGGGGGGGGGGGGGGGGGGGGGGGGGGGGGGGGGGGGGGGGFGGGFGGGGGGGGGGGGGGGGGGGGGGGGGGGGBFGGGDDGGGFFGAF?GFDGGBFFFF?FFFGGG6C>?FFFBFF)
@M02542:52:000000000-J9N43:1:1101:22369:1918 1:N:0:GTGAAA
CGGTTTATCACCGGCAGTCTCCCTAGAGTTCCCGCCATTACGCGCTGGCAACTAAGGATAAGGGTTGCGCTCGTTGCGGGACTTAACCCAACATTTCACAACACGAGCTGACGACAGCCATGCAGCACCTGTCTTACAGTTCCCGAAGGCACAACCGCATCTCTGCAGTCTTCTGTAGATGTCAAGGGTAGGTAAGGTTCTTCGCGTTGCGTCGAATTAAACCTCATGCTCCACCGCTTGTGCGGGCCCCCGTCAATTCATTTGAGTTTTAATCTTGCGACCGT
+
GGGGGGGGGGGGGGGGGGGGGGGGGGGGGFGGGGGGGGGGGGGGGGGGGGGGGGGGGGGGGGGGGGGGEFEGGGGGGGGGGGFGGGGGGGGGGGGGFGGGGGGGGGDGG=FEEGEGGFGGGGGGGGGGCGGGGGGGGFDFGGGGGGEGDCGGGGDGGGGGGCFFFCGGFFCFGGGGGAFGGGGGDGCEGGGGGGGGG@FGGFGGGGGGEGGGFGDFFFGGGGG?8FGGGGGGGCF=C<CDG0@DEDE>GGGEDD0@>FGFGGFF<?A<A>FGGFFGFFBB>6DD
@M02542:52:000000000-J9N43:1:1101:17453:1948 1:N:0:GTGAAA
CGGTTTATCACCGGCAGTCTCCCTAGAGTTCCCGCCATTACGCGCTGGCAACTAAGGATAAGGGTTGCGCTCGTTGCGGGACTTAACCCAACATTTCACAACACGAGCTGACGACAGCCATGCAGCACCTGTCTTACAGTTCCCGAAGGCACAACCGCATCTCTGCAGTCTTCTGTAGATGTCAAGAGTAGGTAAGGTTCTTCGCGTTGCGTCGAATTAAACCACATGCTCCACCGCTTGTGCGGGCCCCCGTCAATTCATTTGAGTTTTAATCTTGCGACCGT
+
GGGGGGGGGGGGGGGGGGGGGGGGGGGGGGGGGGGGGGGGGGGGGGGGGGGGGGGGGGGFFGGGGGGGGGGGGGGGGG@GGGGGGGGGGGGGGGGGGGGGGGGGGGGGGGGGGGGGGGGGGGGGGGGGGGGGGGGGGGGGGGGCEEGFDFGGGGGGGGGGGGGGGGGGGGGGGGGGGGGGGGGGGFGFGGGGGFFGGGGGFFFGGGGGGGGGFDGGFGGGFFGGGGGGGDFCEFGGGGGGG7FGGGFFGGGFFG?DFGGFGGFFFFFFFA<GGGFG>A>BFFFF
@M02542:52:000000000-J9N43:1:1101:17961:1964 1:N:0:GTGAAA
GTCCCCACCTTCCTCCGGTTTATCACCGGCAGTCTCCCTAGAGTTCCCGACTTAACTCGCTGGCAACTAAGGATAGGGGTTGCGCTCGTTGCGGGACTTAACCCAACATTTCACAACACGAGCTGACGACAGCCATGCAGCACCTGTCTTACGGTTCCCGAAGGCACAACCGCATCTCTGCAGTCTTCCGTAGATGTCAAGAGTAGGTAAGGTTCTTCGCGTTGCGTCGAATTAAACCACATGCTCCACCGCTTGTGCGGGCCCCCGTCAATTCATTTGAGTTTTAATCTTGCTACCGTAC
+
CCCCCGGGGGGGGGGGGGGGGGGGGGGGGGGGGGEGGGGGGGGGGGGGGGGGGGGGGGGGGGGGFGGGFGGGGGGGGGGGGGGGGGGGGGGGDGGGGGGGGGGGGGGGGGGGGGGGGGGGGGGGGGGGGGDGGGGGGGGGGGGGGGGGFGGGGGGGECGEEFGGGGGGGGGGGGCGDFGGGGGGGFGFGGGFEE@CFGGGGGGGGGGGGGGGFGGGFE=CEGGEEEEEEGFFGGFGCFGFGGFFGGGGGG=EEGFGC9>DE<BEGGGFF<<FAF7@GGA?FF9<<A>G7CF79).<<BFF:
@M02542:52:000000000-J9N43:1:1101:19002:1965 1:N:0:GTGAAA
CGGTTTATCACCGGCAGTCTCCCTAGAGTTCCCGCCATTACGCGCTGGCAACTAAGGATAAGGGCTGCGCTCGTTGCGGGACTTAACCCAACATTTCACAACACGAGCTGACGACAGCCATGCAGCACCTGTCTTACAGTTCCCGAAGGCACAACCGCATCTCTGCAGTCTTCTGTAGATGTCAAGAGTAGGTAAGGTTCTTCGCGTTGCGTCGAATTAAACCACATGCTCCACCGCTTGTGCGGGCCCCCGTCAATTCATTTGAGTTTTAATCTTGCGACCGT
+
DEGGEGGGGAGDGEGECCF@;FFGDC<@CEFFFEGGEGAFD<:@FEG@F<F@FGGFFGG9C,,CCGGG@@+::FF@FF@BG:FF?EEA?CBFDFFGFGGGG@EFB3CCEFECEFGG@FDFG8<F<7>FG,37@CFAFGF<@FCFGCCFCCCFGG:>FGGGEGG;<CFFGCBFC@FG@FFFFCB@FFGGGCCFF9<FGC+0;CFC?CCEGGD85/:*0:<FG7CFGGC+<9CEFGCE=3C7F7FG5DFD=CD@.7279FGFG7>?<<A499)6CC/:)4-36930
@M02542:52:000000000-J9N43:1:1101:14525:1972 1:N:0:GTGAAA
GTCCACACCTTCCTCCGGTTTGTCACCGGCAGTCCCATTAGCGTGCCCTTTCGTAGCAACTAATGGCAAGGGTTGCGCTCGTTGCGGGACTTAACCCAACATCTCACGACACGAGCTGACGACAGCCATGCAGCACCTGTGTTACGGCTCTCTTTCGAGCACTCCTCTATCTCTAAAGGATTCCGTACATGTCAAAGGTGGGTGAGGTTTTTCGCGTTGCATCGAATTAAACCACATCATCCACCGCTTGTGCTGGTCCCCGTCAATTCCTTTGAGTTTCACCCTTGCGGCCGTACTCCCC
+
CCCCCGGGGGGGGGGGGGGGGGGGGGGG7FGGGGGGGGGGG,FEGGGFGGGGGGGFGEGGGGGGGGGGGGGGGGGGGGGGGGGGGGGGGGGGGGGGGGGGGGFGGGGGGGGEEGGGGGGGGGGGGGFGDFGGGGGGGGDBDFGFGGGG7FFCFGGCFGG7FGE:DGFG:CFFGFGFGEFGGGFGFGEEEG9FFFGGCFGCGGEEGGFFGGGG7FEEEG5EGF@CGGGGFGFF5ACFCFC@?CFGGEGGG=FEC7CGCA@GGG>BE3CB?CAFFGFFGF494)5<B7(9<5>DB9:1-565@
@M02542:52:000000000-J9N43:1:1101:14982:1998 1:N:0:GTGAAA
CGGTTTGTCACCGGCAGTCTCCTTAGAGTGCCCACCATTACGTGCTGGTAACTAAGGACAAGGGTTGCGCTCGTTACGGGACTTAACCCAACATCTCACGACACGAGCTGACGACAGCCATGCAGCACCTGTGTCTGAGTTCCCGAAGGCACCAATCCATCTCTGGAAAGTTCTCAGCATGTCAAGGCCAGGTAAGGTTCTTCGCGTTGCTTCGAATTAAACCACATGCTCCACCGCTTGTGCGGGCCCCCGTCAATTCATTTGAGTTTTAACCTTGCGGCCGT
+
GGGGGGGGGGGGEGGGGGGGGGGGGGGGGGGGGGGGGGGGGGGGGGGGGGGGGGGGGGGGGGGGGGGGGGGGGGGGGGGGGGGGGGGGGGGGGGGGGGGGGGGGGGGGGGGGGGGGGGGGGGGGGGGGGGGGGGGGGGGGGGGGGGGGGGGGGGFGGGGGGGGGGGGCFGGGGGFFGGGGGGGGFFFGGGGGGGGGGFGGGGGGGGGGGGGGFGGCGGGGGGGGGGGGGFGGGGGGGGGGGFFGGGFFGGGFFGFFFGFFGGFFFFAFFFFC>FFGFF>FF3DD
@M02542:52:000000000-J9N43:1:1101:17367:2016 2:N:0:GTGAAA
CGGTTTGTCACCGGCAGTCTCATTAGAGTGCCCTTTCGTAGCAACTAATGACAAGGGTTGCGCTCGTTGCGGGACTTAACCCAACATCTCACGACACGAGCTGACGACGGCCATGCAGCACCTATGTCCAGGTTCTCTTTCGAGCACTCCCACATCTCTGCAGGATTCCTGGCATGTCAAGGGTAGGTAAGGTTTTTCGCTTTGCATCGAATTAAACCACATCATCCACCGCTTGTTCGGGTCCCCGTCAATTCCTTTGAGTTTCAACCTTGCGGCCGTCACCCC
+
GGGGGGGGGGGGGGGGGGGEGGGFGGGGGGGGGGGGGGGGGGGGGGGGGGGGGGGGGGGGGGGGGGGGGGGGGGGGGGGGGGGGGGGGFGDBFGGGGGGGGGFDGGGGGGGGGGFGGGGGGGGFGGGGGGGGGGGGGGGGFGCGGGGGGGGGGD,DCGFFFGGGGCFGGGGFGGGGGFGC46DAFFFFFFFA>=FGGGDG).=*7@F??F@F2;FAFF5>FEF79?=2FF;0:@)().59;BF<FFF0((1:<CFDB4=42*=4).464?A<0((17<>)../0<
@M02542:52:000000000-J9N43:1:1101:23877:2042 1:N:0:GTGAAA
CGGTTTATCACCGGCAGTCTCCCTAGAGTTCCCGACTTAACTCGCTGGCAACTAAGGATAGGGGTTGCGCTCGTTGCGGGACTTAACCCAACATTTCACAACACGAGCTGACGACAGCCATGCAGCACCTGTCTTACGGTTCCCGAAGGCACAACCGCATCTCTGCAGTCTTCCGTAGATGTCAAGAGTAGGTAAGGTTCTTCGCGTTGCGTCGAATTAAACCACATGCTCCACCGCTTGTGCGGGCCCCCGTCAATTCATTTGAGTTTTAATCTTGCGACCGT
+
GGC@@FGGFEEC,CCCCFGAFAEEFGAFG<EDEC7FFFFGGGGGGGGGGGGFFG<FFEFFGG@FGEGGGCCCFGGGGGECF=BFFFFGGEGDGGGAFCGGGGGDEGGDEGGG77=FGGGFGCF@FEFFGGC@FGG9F@F@C<FGGG@CE>DGC<1>F:@:<<<9BFFGGCB;,C:F,<:>FEDG?BFEGGFEF:F:B2CFGCCFGGEGGGDGFEEFDCGGGGFDCF@?C<?F?CGEC3CFF)9CGC3>EGGFFG:EFAC8CC>F96<BAFFFCCBG<AB>B>EF
@M02542:52:000000000-J9N43:1:1101:9278:2063 2:N:0:GTGAAA
CGGTTTATCACCGGCAGTCTCCCTAGAGTTCCCGCCATTACGCGCTGGCCACTAAGGATAAGGGTTGCGCTCGTTGCGGGACTTAACCTAACATTTCACAACACGAGCTGCCGACAGCCATGCAGCACCTGTCTTACAGTTCCCGACGGCACAACCGCCTCACTGCAGTCCTCTGTAAATGTCAAGAGTAGGTACGGTTACTCGAGCTGCGTATAATTTAACCATATGCCCCACCGCTTTTGCGGGCCCACGTCAATTCCTTGTAGTTTATATATTGCCACCGTC
+
@FFGFEFFFG9C8FCFEFGAEG8E9CDFGF,,CCC:CCC,EFDFGC@CE8EF8E,E8C?EE<,,4=@FGGD7>>:<FE+C+8BFEGFE,BB<BFGFA,C9EFFG7:CEE,,33@C7=@BFF,6FEF,+>:FFFFCG,@@,3;ED8**5>88@F,*1:**47<C?,9++2*03+3A@7+;7A91+:)*)37;91;77DE)*/1*0()),.0(.((*1/9+1*6)++3*6*213)5>0709(.).-.((-((*)4**(.68))1*.6)6-:-).)-)0*1***.70.
@M02542:52:000000000-J9N43:1:1101:14449:2071 2:N:0:GTGAAA
CGAGTTGACCCCGGCGGTCTCCTGTGAGTCCCCAACCTCCCGAAGGAGTTGCTGGCAACACAGGACAAGGGTTGCGCTCGTTGCGGGACTTAACCCAACATCTCACGACACCAGCTCACGACAGCCATGCACCACCTGTACACCGACCACTAGGCGGGCAATATCACTAATGCTTTCAGGCGTATGTCAAGCCTTGGTTAGGTTCTTCGCGTTACGGCAAATTAAACGACATGCCCCTCTCCTTGTCCGGGCCCCGTTCACTTCCTTTCAGTTTTCCCCTTACGG
+
C@FGDF<EFFGECG@:CFF79CFCC:6,<,C@8C:@B,,C7@::77FFFFFGF9,B<C@EBAEFFFEA<@FF=BC7C:C:FFEF7:7:FE9FF9,,++8<=,CB9?FFGEE7B@C@,>:>C7+@:F@FD79,,:D7>GFF9@>@:CGECE,,<8,=)*=**3<1A+2<97C?E9<?>+0*)1*7>,96***04:***A5:549=AFF>()(03(1)).1<*).3<+9(/)(3*/02:(<(((-6F)))(-))-/1(((03-0*4<2<A9-..)6<0**))))0))
@M02542:52:000000000-J9N43:1:1101:16004:2091 1:N:0:GTGAAA
CGGTTTATCACCGGCAGTCTCCCTAGAGTTCCCGCCATTACGCGCTGGCAACTAAGGATAAGGGTTGCGCTCGTTGCGGGACTTAACCCAACATTTCACAACACGAGCTGACGACAGCCATGCAGCACCTGTCTTACAGTTCCCGAAGGCACAACCGCATCTCTGCAGTCTTCTGTAGATGTCAAGAGTAGGTAAGGTTCTTCGCGTTGCGTCGAATTAAACCACATGCTCCACCGCTTGTGCGGGCCCCCGTCAATTCATTTGAGTTTTAATCTTGCGACCGT
+
DFGFGCGGGGGC;BGGEGGFFFF?FGFGGGFGGEFEFGGGG<:FCFFEEGGGGFDEEFFGGGGGGGGF@EGD:FE8FFCGCFGDEGGEFE@FFGGGGGGFGGGDGFCCCGDGGGEGGDFGG,DEGGG7FFFFFFFGGFGGGGGGG7F*CFFGGGEGGGGGCGGGGFFGGFDCFFD;FGGGGGGGGGGFFGFGCFCFGGFGG?FGGCEGGGGGFGGFGGG:FGGC>EG<FDGGGFGGEGG<CBFGC<3@=DGDE3:34+**0CBFB<FD9AAGFCFFBBBFB9D@
@M02542:52:000000000-J9N43:1:1101:22064:2106 1:N:0:GTGAAA
CGGTTTATCACCGGCAGTCTCCCTAGAGTTCCCGCCATTACGCGCTGGCAACTAAGGATAAGGGTTGCGCTCGTTGCGGGACTTAACCCAACATTTCACAACACGAGCTGACGACAGCCATGCAGCACCTGTCTTACAGTTCCCGAAGGCACAACCGCATCTCTGCAGTCTTCTGTAGATGTCAAGAGTAGGTAAGGTTCTTCGCGTTGCGTCGAATTAAACCACATGCTCCACCGCTTGTGCGGGCCCCCGTCAATTCATTTGAGTTTTAATCTTGCGACCGT
+
GGGGGGGGGGFEFGGGGGGEGGGFFFFFGFFFGGGGGGGGGDCGGGGGGFGGGGGGCEEEGEEFGGGGCEGGGGG8FE7FEFGGFGFGGGGGGGGGCGGFGGGGGFGGGGGGGGGDGGGGG<F<FCFFGG8EFFFFGGGGGGGGGDGCEGFGGGGDGGGGEGGGGGGGGGGGGGGGFFFCCGGGCGGFGCBFB:<<8CEGGGGGGGGGEEEEFGCFFGFDGGGCGGG?FFF66EGCEGGGG2FDGGF3EDGBBG:>>GFFGF>F4?<AFFACGGFG<>>91>FB
@M02542:52:000000000-J9N43:1:1101:20116:2109 1:N:0:GTGAAA
CGGTTTATCACCGGCAGTCTCCCTAGAGTTCCCGCCATTACGCGCTGGCAACTAAGGATAAGGGTTGCGCTCGTTGCGGGACTTAACCCAACATTTCACAACACGAGCTGACGACAGCCATGCAGCACCTGTCTTACAGTTCCCGAAGGCACAACCGCATCTCTGCAGTCTTCTGTAGATGTCAAGAGTAGGTAAGGTTCTTCGCGTTGCGTCGAATTAAACCACATGCTCCACCGCTTGTGCGGGCCCCCGTCAATTCATTTGAGTTTTAATCTTGCGACCGT
+
FGGGGGFGGGGGEEGGGFFEGGGGGGFEGGGGGGGGGGGGGFEEFEGGGGGFGGGGGGGGFFGGGGEGFGEGGGGGGEFDFEFFGGGGFFGGGGGGGGGFGEDFC@CFGFFDEGGGGGGGGFFGGGGGGFGFGCFGGD<FFGGGGGGGGGGG7F@FGGGGGFDCGGGGGGGGGFEGGGGF;EF@FCECGGCFG@CFFCCGGGGGGDCEGGGGDE=89FEGGFGGGGFF6C7<CGFGGGG3>?FGGGF>GGC:794>AGGFG7<4<<<A<<)7DFFG)46(3;@D
@M02542:52:000000000-J9N43:1:1101:10333:2124 1:N:0:GTGAAA
TTCCTCCGGTTTATCACCGGCAGTCTCCCTAGAGTTCCCGCCATTACGCGCTGGCAACTAAGGATAAGGGTTGCGCTCGTTGCGGGACTTAACCCAACATTTCACAACACGAGCTGACGACAGCCATGCAGCACCTGTCATACAGTTCCCGAAGGCACAACCGCATCTCTGCAGTCTTCTGTAGATGTCAAGAGTAGGTAAGGTTCTTCGCGTTGCGTCGAATTAAACCACATGCTCCACCGCTTGTGCGGGCCCCCGTCAATTCATTTGAGTTTCAATCTTGCGACCGTACTCCCCAGGC
+
CCCCCGGGGFEFGGGGGGGGGGGGGGGGGGGGGGGGGGGGGGGGGGGGGGGGGGGGGGFGGGGGGGGAEFGGGGGGGGGGGGGGGGGGGGGGGGGGGGGGGGGGGGGGGGGGGGGGGGGGGGGGGGGCGFFGGGGGDFGGGGGGGGGGGGEGGGCDFGGGGGGGGGGGGGGGGCFGFGGGFGGGGGGGGGGDFGGGGGGGGGGGGGGGGGGGGG8CGGGGGGGGGGGG@FGGGGGDCGGFGGGGGGG+<CE=5DEGGBBGGGFFGG>FFCAFAFGFGGFFBFB>;>BGGG@5,6:?FFB))
@M02542:52:000000000-J9N43:1:1101:17890:2145 1:N:0:GTGAAA
CGGTTTGTCACCGGCAGTCTCCTTAGAGTGCTCTTGCGTAGCAACTAAGGACAAGGGTTGCGCTCGTTGCGGGACTTAACCCAACATCTCACGACACGAGCTGACGACAGCCATGCTGCACCTGTGCGCCGGTTCTCCTTCGAGCACTCCCACCTCTCAGCAGGATTCCGACCATGTCAAGGGTAGGTAAGGTTTTTCGCGTTGCATCGAATTAATCCACATCATCCACCGCTTGTGCGGGTCCCCGTCAATTCCTTTGAGTTTTAATCTTGCGACCGTACTCCC
+
GGGGGGGGGGGGGGGGGGGGGGGGGGFGGGGGGGGGGGGGGGGGGGGDFGGGGGGGGGGGGGDGGGGGGGGEGGGGGGGGGGGGGGGGGGEFCEGGGGGGGGGGGGGGGGGFGGGDFFGCGGGGFFFGGCEEGGGGGGGGEGGGGGGGGCFGGG7C<FGGGGGGGGCGGEEGCC7:F:;EBF@FGEG9CFFGCEFGGFGGGGGEGGGGGFGF>?EGFCFGFGFGEF9?+CE=EGFGFGCGG>DGGGB5E<CBFGAFAED65CAFDF?BBFFGCD39;9?:(3@)5
@M02542:52:000000000-J9N43:1:1101:13181:2151 2:N:0:GTGAAA
CGGTTTATCACCGGCAGTCTCCCTAGAGTTCCCGCCATTACGCGCTGGCAACTAAGGATAAGGGTTGCGCTCGTTGCGGGACTTAACCCAACATTTCACAACACGAGCTGACGACAGCCATGCAGCACCTGTCTTACAGTTTCCGAAGGCACAACCGCATCTCTGCAGGCTTCTTTAACTGTCAAGAGTAGGTAAGGTTCTTCGCCTTTCGTCCAATTAAACTACATGCTCCACCGCTTGTGCGGTGCCCGGCCAATTCATTCGTGTTCTGATCTTGCTAACGTT
+
CF@F+8@6EEFFC7F++EFF@,EFE<FFGGGDC77FGCEEA6C@FGCEG@FFGC,C,,:EFD?8FA:FF@BCFG7,4FF7+@BDFF,:AC+8DFGF=FF<EFGGECE7B=<63=FF@CFAAFE,,5@5,8,@:,@+3,8@D,;A*@**@B>D6>>8****4,=BBC,>,):A,,,1+,++14?F:@==7:6/9;C4*1/*868:()),/A<A?(1=6*+9>A6<++*-9*<)08>((,133)4(82(-.4*)(/)4:4B<9**-(,(.-6)----:0*9**))0)
@M02542:52:000000000-J9N43:1:1101:9243:2164 2:N:0:GTGAAA
CGGTTTATCACCGGCAGTCTCCCTAGAGTTCCCGCCATTACGCGCTGGCAACTAAGGATAAGGGTTGCGCTCGTTGCGGGACTTAACCCAACATTTCACAACACGAGCTGACGACAGCCATGCAGCACCTGTCTTACAGTTCCCGAAGGCACAACCGCATCCCTGCAGTCTTCTGTAGATGTTAAGAGTAGGTAAGGTTCTTCGCGGTGCGTCGAATTTAACCACATGCTCCTCCGCCTTTGCCGGCTCCCCTCCATTCATTTGTGGTTTCATCTTTCCCATCTT
+
GGGGGGGGG<<EFGGDGGG9FEECF<<A6CC@9@FFGGGGGCEGGEEGCFGG<<E8AG?FGGGFGGEDC7FFGGGGDG7CGFEEEGFAEGGG=FEEGCAAGGGCFFF>C@FFEEF=C<FGFDF,D8::FGG,,EC7DAF;C,@EG7B@:88E,8BEG>CC*,;<C54>29E8,>?@71CA8+++3.;687:69+;FFFBF=++:13:3(.,<9(<F:3+=C2<F58?)C7:4))5,:(*(.)).)((((4C1(**.).86<@FD).(,-(.4.)):***/**)**
@M02542:52:000000000-J9N43:1:1101:16178:2171 1:N:0:GTGAAA
GTCCACACCTTCCTCCAGTATCTCACTGGCAGTCTCCCTAGCGTTCCCGACTTAACTCGCTGGCAACTAAGGATAGGGGTTGCGCTCGTTGCGGGACTTAACCCAACATTTCACAACACGAGCTGACGACAGCCATGCAGCACCTGTCTTACGGTTCCCGAAGGCACAACCGCATCTCTGCAGTCTTCCGTAGATGTCAAGAGTAGGTAAGGTTCTTCGCGTTGCGTCGAATTAAACCACATGCACCACCGCTTGTGCGGGCCCCCGTCAATTCATTTGAGTTTTAATCTTGCGACCGTAC
+
CCCCCGGGGGGGGGGGGGGGG9EFFGGGGGGGGGFGGGGGG?EGGGGFGDGEGGCEFFGDGDGGGGGGGGGGGGGGGGGGGGGGGGEEEG,FCGGGGGGGGFFGGGGFGGGGGGGGGGGGGGDGGGGGGGGGGGGGG@EFEFGFF8F?DDFGGGGGGGGDG77FECFFB<FFGG:FFGGFGFGGGEFFGEFFDED9C?AGDFEFF;FFFEC@EGGGGG5EGEG5EGGGDEDCFCFFG6FFFCFC+ACEG58877*96>>3>3@EGD)))*,9<+*10;:?::244<)::F4*)49326B3)
@M02542:52:000000000-J9N43:1:1101:19310:2172 1:N:0:GTGAAA
TCTACTTGCGTAGGCAGTCTCACTAGAGTCCCCAACTTAATGATGGCAACTAGTGACAGGGGTTGCGCTCGTTGCAGGACTTAACCTAACACCTCACGGCACGAGCTGACGACAACCATGCAGCACCTTGAAAATTGCCCGAAGGAAGGTCTATTTCTAAACCGATCAATTCCCATTTAAGCCTTGGTAAGGTTCCTCGCGTATCATCGAATTAAACCACATAATCCACCGCTTGTGCGGGCCCCCGTCAATTCCTTTGAGTTTCAAACTTGCGTTCGTACTCCC
+
GGGGGGGGGGGGGGGGGGGGGGGGGGGGGGGGGGGGGGGGGGGGGGGGGGGGGGGGGGGGGGGGGGGGGGGGGGGGFGGGGGGGGGGGGGGGGCFGFGGGGGGGGGGGGGGGGGGGGGGGGGGGGG<FGADGDGGGGGFFEGGGGFGGGGGGDGFGGGFGGGGGEBGGGG;>BFFGGGGGGGFGGGGGFFGGGGGGGCCEGGGGGGGGGGGGFGCGGGGGGGFGGGGGGGGGGGGGCGGGG>>DGDF@CDGFFGAFBGFFGGBFFFFFFFFCGCEGB?BFFFF9F
@M02542:52:000000000-J9N43:1:1101:20284:2180 2:N:0:GTGAAA
CGAGTTGACCCCGGCGGGCTCCTGTGAGTCCCCAACATCCCGAAGGAGTTGCTGGCAACACAGGACAAGGGTTGCGCTCGTTGCGGGACTTAACCCAACATCTCACGACACGAGCTGACGACATCCATGTCCCACCTGTAAACCTACCACAAGGGGGGCACTATCTATAATGCTTTCCGGTGTATCTCAAGCTTTGGTAGGTGTCTTCGATTTGCTCCGAATTAAGCCAAATCTTACGATTCTTGACTGGGCATCCGCTATTTACTTTGAGTTTTGTCCTTTTGG
+
C:+8,8,<FFFEC@F+++@:D,FFC<66C,,5C6CF<<C<<6,88+CF,:5E<,CF,C=47<FGGGGDEF7==FFDEC++@+,4+++36D=<FBC<=@F7B<B,3FDEC+5@+*:3DFGCCCE*2:;5>,,,,>:98@F@,>C,,2>,C,,4241*/*:C5*2+02+++2<*:+<<*+*.7*/*2)16*06?)*7CF=7:>**157B)-))*,.***0*.*,(<<C*(**.-**1)),*-,.:5/)))-,/9(**((()(,1*)).594)()).)**0*19*1*)
@M02542:52:000000000-J9N43:1:1101:11256:2216 2:N:0:GTGAAA
ACAGTTTACACTGGCAGTCTTGCTAGAGTTCCCGACTTGACTCGCTGGCAACTAACAACAGGGGTTGCACTCGTTATAGGACTTAACCTGACACCTCACGGCACGAGCTGACGACAACCATGCAGCACCTTGTAAATGGTGCGAAGAAAAGTCTGTTCACAAACGTGGTAATCTACATTTAAGCCTTGGTAAGGTTCCTCGCGTATCATCGCATTAAACCACATGCTCCACCGCTGGGGCGGGCCCCCGTCAATTCCTTTGAGTTTCGTTCTTTCGACAGTACC
+
F@EA@ECC@FFFGGF,@C8F,CF@FAEFFGG,CC@CFE9E8C@DCFGGDGG@@FFGGF,6@FGF@+@,E,CEE,CFFFDGGDF9FGEFCG@E9=,,AB,=BFCCFB+8@D<E=@C7FF+8EE,4,8EFGG@E;E=+@,=E,,@3C3C,>6=E;FCEF,,,72@F+,4+3?;CEGCEGFFACEF+*:*399<B>A>;CFF8@5ABB;6<@>2)-/*13:+);=??+5+9*;(,2):((()/4(4(0,76;BDD?>*6246-:9@42<2(42((6)5/*)))***1
@M02542:52:000000000-J9N43:1:1101:15675:2240 2:N:0:GTGAAA
CGGTTTATCACCGGCAGTCTCCCTAGAGTTCCCGCCATTACGCGCTGGCAACTAAGGATAAGGGTTGCGCTCGTTGCGGGACTTAACCCAACATTTCACAACACGAGCTGACGACAGCCATGCAGCACCTGTCTTACAGTTCCCGAAGGCACAACCGCATCTCTGCAGTCTTCTGTAGATGTCAAGAGTAGGTAAGGTTCTTCGCGTTTCGTCGAATTAAACCACATGCTCCACCGCTTGTTCGGGCCCCCCTCAATTCATTTGAGTTTGAATTTTTCCACCGG
+
GGGGGGGGGGGGGGG>GGGCGGGGGGGGGGGGGGGGGGGGGGGEGGGGGGGGGGGGGGGGGGGGGGGGGGGGGGGGGGGGGGGGGGGGGGGDFGGGGGGGGGGGGGGGGGGGGGGGGEGGG8EFGGFGGGGGGGGGGGGGGGGGGGGEGGCFGGGGGGG85,==CFGGGGFACCCGGGGFFGGFDE65FFFFEFGGGGFGFAFFFFB;06<>?(579<EFF2<5A:9)**.5))0,(29:1).-)9>>BFD),7*556@):6F4),<A<))6.))*00*1/7))
@M02542:52:000000000-J9N43:1:1101:17054:2285 2:N:0:GTGAAA
CGGTTTGTCACCGGCAGTCTCATTAGAGTGCCCTTTCGTAGCAACTAATGACAAGGGTTGCGCTCGTTGCGGGACTTAACCCAACATCTCACGACACGAGCTGACGACGGCCATGCAGCACCTGTGTCCAGGTTCTCTTTCGAGCACTCCCACATCTCTGCAGGATTCCTGGCATGCCAAGGGTAGGTAAGGTTTTTCGCGTTGCATCGAATTAAACCACATCATCCACCGCTTGTGCGGGTCCCCGTCAATTCCTTTGAGTTTCAACCTTGCGGCCGTACTCCC
+
GGGGGGGGGGGGGGGGGGGGGGGGGGGGGGGGGGGGGGGGGGGGGGGGGGCGGGGGGGGGGGGGGGGFGGGGGGGGGGGGGGGGGGFGGGEGGGGGGGGGGGGGGEGDGECEGGGGGFF<FGFDGGGGGGGGEFGGGGGGF>FGEGG?BFGGGG6>:>EC67<FGGGGGGDFGF?6CGGFACGAF>;BFFFFFFGDGGFGFEB>0/+94A@F07DFFF5@FFFD7C?7CG0;>:)40<C969>:5308?FDC<FFFFFFA(9B>9<AA1:B)5973C:;3B>B?5
@M02542:52:000000000-J9N43:1:1101:20351:2298 2:N:0:GTGAAA
CGGTTTGTCACCGGCAGTCTCCTTAGAGTGCCCACCATTACGTGTTGGTAACTAAGGACAAGGGTTGCGCTCGTTACGGGACTTAACCCAACATCTCACGACACGAGCTGACGACAGCCATGCAGCACCTGTGTCTGAGTTCCCGAAGGCACCAATCCATCTCTGGAAAGTTCTCAGCATGTCAAGGCCAGGTAAGGTTCTTCGCGTTGCTTCGAATTAAACCACATGCTCCACCGCCTTTGCGGGCCCCCTTCCATTCATTTGAGTTTTAACCTTTCGGCCGTG
+
GGGGGGGGGGGGGGGGGGGEGGGGGGGGGGGGGGGGGGGGGGGGGGGGGGGGGGGGGGFGGGGGGGGGGGGGGGGGGEEGEGGGGGGGGGGGGGGGGGGGGGGGGGGGGGGGGCEGGGGGGFFBDCCGGG@FGGGGGDCGGCFGGGDDGGGGGG>,3DFGFGGFGEC:>CFFC:FFDGCF>,=FC=FFFF>>@FDGFGFGFC8F?AE>(5486(*8=FF@DE@>CFAEF1:46>>1((1(5AAB520216<).**.:4BAD4=6<(6266246<-2*9<B35000
@M02542:52:000000000-J9N43:1:1101:9199:2299 1:N:0:GTGAAA
CGGTTTATCACCGGCAGTCTCCCTAGAGTTCCCGCCATTACGCGCTGGCAACTAAGGATAAGGGTTGCGCTCGTTGCGGGACTTAACCCAACATTTCACAACACGAGCTGACGACAGCCATGCAGCACCTGTCTTACAGTTCCCGAAGGCACAACCGCATCTCTGCAGTCTTCTGTAGATGTCAAGAGTAGGTAAGGTTCTTCGCGTTGCGTCGAATTAAACCACATGCTCCACCGCTTGTGCGGGCCCCCGTCAATTCATTTGAGTTTTAATCTTGCGACCGT
+
GGGGGGGGGGGGG7EGGGGGGGGGGEFGGGGGFGGGGGGGG@FFEGEEGFGGGGGGFGGGGF@FGFEGGDCGGGGGGGGGGGGFGGGGGGGGGGGGGGGGGGGGGDGGGGGGF7BFEGGGGFFGGGGGGGGDFGGEGGGGGGGGGGGGGGGGGGGGGDGFGCFGGGGGGFC@FFGGGGGGGFGGGGCFGGGGCCFFGFGGGGGFGDEGEG5*5:CE6FFFFEGGCC+9CCFGGGGGGGGCC?FGGG>>EGGD8C:BB<>FGG5=<B<A>B97CFFF<AB;FB>B
@M02542:52:000000000-J9N43:1:1101:20933:2305 1:N:0:GTGAAA
CGGTTTATCACCGGCAGTCTCCCTAGAGTTCCCGCCATTACGCGCTGGCAACTAAGGATAAGGGTTGCGCTCGTTGCGGGACTTAACCCAACATTTCACAACACGAGCTGACGACAGCCATGCAGCACCTGTCTTACAGTTCCCGAAGGCACAACCGCATCTCTGCAGTCTTCTGTAGATGTCAAGAGTAGGTAAGGTTCTTCGCGTTGCGTCGAATTAAACCACATGCTCCACCGCTTGTGCGGGCCCCCGTCAATTCATTTGAGTTTTAATCTTGCGACCGT
+
GGGFEGDFGGGGGEGGEGGGGGGGGGFGGGFEFEGDFGGGGGGGGEGGGGGGGGFGFFGGGGGGFGGGGDEEEGGGGFGGGGGGGGGFFGGGFGFFGGGGGGGGE>FGGGGGGCFGEC>FGGGGGGGGGGFEFEGGGGGFGGGGGGGCGGCGGGCFCEGGGGGGGGGGGG?CCFGGGGGFFGBFEFFFGGGG9FGFFFFGGFFC5CEGGGGEFC*CCGCFGE?FECCF+<CFGGFGGCEFG7FGGDDE=CDB>DFEAC77F:94A?FFFB<FGG?7)6;FBF>B
@M02542:52:000000000-J9N43:1:1101:7945:2315 1:N:0:GTGAAA
CGGTTTGTCACCGGCAGTCCCATTAGAGTGCCCTTTCGTAGCAACTAATGGCAAGGGTTGCGCTCGTTGCGGGACTTAACCCAACATCTCACGACACGAGCTGACGACAGCCATGCAGCACCTGTGTTACGGCTCTCTTTCGAGCACTCCTCTATCTCTAAAGGATTCCGTACATGTCAAAGGTGGGTAAGGTTTTTCGCGTTGCATCGAATTAAACCACATCATCCACCGCTTGTGCGGGTCCCCGTCAATTCCTTTGAGTTTCAACCTTGCGGCCGTACTCCC
+
FGGGGGGGGGGGGGGGGGGFDFGGGG9FFGGFFGGGGGFFGGFC@FEFGGGGFGGGGGGGGGGGEGGGDGGGGDGFGFFGGFGFGGGGEF9FG7FFGGGGGGGEFGGEG>FG@FGGFAGFFGGGGGFGGGGGGEFFGCEGFGG@CBCFFGGGGGFCFDFGGGF:,3>3DFGGCEFGGFCCCFGG?FGGGFGGGCFFC?:EEGGE59+>8FCC;@<C7;85*C+<<A@0<85CEEF:CFECD(.*:<>BCD37BFAF<C:=3C<8))6).4<7F70<>1(-48@FF
@M02542:52:000000000-J9N43:1:1101:16945:2333 2:N:0:GTGAAA
CGGTTTATCACCGGCAGTCTCCCTAGAGTTCCCGACTTAACTCGCTGGCAACTAAGGATAGGGGTTGCGCTCGTTGCGGGACTTAACCCAACATTTCACAACACGAGCTGACGACAGCCATGCAGCATCTGTCTTACGGTTCCCGAAGGCACAACCGCATCTCTGCAGTCTTCCGTAGATGCCAAGAGTAGGTAAGGTTCTTCGCGTTGCGTCGAATTAAACCACATGCCCCACCGCTTGTGCGGGCCCCCGCTACTTCCTTTTAGTTTTAATTTTGCCCACCT
+
GGGGGGGGGGGGGGGGGGGGGGGGGGGGGGGGGGGGGGGGGFGGGGGGGGGGGGGGGGGGGGGGGGGGGGGGGGG?FGEGGGGGGGGGGGGGGGGGGGGGGGGGGGGGGGGGGGGGGGGGGGGGGGFFGFFGGGGGGGDGGGGGGGGGGG>5:DEEGGGEGFGFGGGFFG9BFGGFD5*==FG6F?FFFFF4CCGDG:AGFFA80>>B@FBF99CFF5?BC<:C**0)9*.4)8>,-,9:2)41>>9624D5()1().*)-1*).446)4)))).2**/)/8))
@M02542:52:000000000-J9N43:1:1101:13926:2343 2:N:0:GTGAAA
CGGTTTATCACCGGCAGTCTCCCTAGAGTTCCCGCCATTACGCGCTGGCAACTAAGGATAAGGGTTGCGCTCGTTGCGGGACTTAACCCAACATTTCACAACACGAGCTGACGACAGCCATGCAGCACCTGTCTTACAGTTCCCGAAGGCACAACCGCATCTCTGCAGTCCTCTGTCGATTTCAAGAGTAGGTAAGGTTCTTCGCGTTGCGTCGAATTAAACCACATGCCACCCCTCTTTTTCGGGCCCCCGTCAATTCATTTTAGGTTTTATCTTTCGGCCGTC
+
GGGFGGGGGGGGGGG+:FGDGGGGGGFGGGFGGGGGGGGCGFGGGGGGGGGGGGGGGCFGGGGEFGEG>CFGGGGGGEGDFGGFGGGGGGGGEGGGGGGGGG@8CC7FEGGGEDFCDFGDD,>:DC7+DFA@@FEDGFFGF,3EC88:7,@D6EGGGGG*=:F7B?CFB4,:CEFG+**2+2:7@54AC6A*.;+68=900@C>;=)(,59D0,/09FF?C<?*;C@)9*).).5(2(*))).(70(7(-95<D*()<?)684)6324<)(6))6>*/))..80)
@M02542:52:000000000-J9N43:1:1101:12837:2346 1:N:0:GTGAAA
ACAGTTTACACTGGCAGTCTCGTTAGAGTTCCCGACATGACTCGCTGGCAACTAACGACAGGGGTTGCGCTCGTTATAGGACTTAACCTGACACCTCACGGCACGAGCTGACGACAACCATGCAGCACCTTGTAAATTGTCCGAAGAAAAAACTGTTTCCAATCCTGTCAATCTACATTTAAGCCCTGGTAAGGTTCCTCGCGTATCATCGAATTAAACCACATGCTCCACCGCTTGTGCGGGCCCCCGTCAATTCCTTTGAGTTTCACACTTGCGTGCGTACTC
+
GGGGGGGGGGGGGGGGFGGGGGGGGGGGGGGGGGGGGGGFGGGGGGGGGGGGGGGGGGGGGGGDEGGGGGGGGGGGFGGGGGGGGGFGGFGGGGGGGFGGCCCFGGGGGGGGDDGGDGGGGGGGGGGGGGGGGGGGGGGGFGGGGGGGGGGGDGGGG;@;FDAAFF:DFFGC;?FGFGGGGFGDGGFGGGGGCGGFG?>CGEGGGGGGGGGFACFFFCFGGGGG989EGGEFCGDGGGGGDBFDEGFBEDDEFGAFAGGF:D1FBA<<AAFGG*=D>BFFBBFF=
@M02542:52:000000000-J9N43:1:1101:12529:2347 1:N:0:GTGAAA
GTCCACACCTTCCTCCGGTTTATCACCGGCAGTCTCCCTAGAGTTCCCGCCATTACGCGCTGGCATCTAAGGATAAGGGTTGCGCTCGTTGCGGGACTTAACCCAACATTTCACAACACGAGCTGACGACAGCCATGCAGCACCTGTCTTACAGTTCCCGAAGGCACAACCGCATCCCTGCAGTCTTCTGTAGATGTCAAGAGTAGGTAAGGTTCTTCGCGTTGCGTCGAATTAAACCACATGCTCCACCGCTTGTGCGGGCCCCCGTCAATTCATTTGAGTTTTAATCTTGCGACCGTAC
+
CCCCCGGGGGGGGGGGGGGGFGAFGGGGGGGGGGCGGGGGGGGGGGGGGGGGGGGGGGGGGGGDGGGGGGGGGGGGGGGGGDGGGEGGGGFGGGGGGGGFGGGGGGGGGFGGFGGGGGGGGGGGGGFEGG7CDFFGEGGGGGGGGGGGGGGGFGGGGGGGGGGGGFFGCFEGGDEEGGGCFGGGGGGGGGGGGGG?FGGGGGGGGFFFGFFFGGGGGG5::EG=CEEGFEGGGGGGGF*8:FCGFGGGFGDCGGGG*6:D59>>CDGFFDFFA9*/:C29<AFFFA7F:C=*2,19;>>;)
@M02542:52:000000000-J9N43:1:1101:13862:2352 2:N:0:GTGAAA
CGGTTTATCACCGGCAGTCTCCCTAGAGTTCCCACCATTACGTGCTGGCAACTAAGGATAAGGGTTGCGCTCGTTGCGGGACTTAACCCAACATTTCACAACACGAGCTGACGACAGCCATGCAGCACCTGTATGAAAGTAAGTACCATCCCGTTAAGGACAGGTTTTCTTGTTCATATGTCAAGGGCTGGTAAGGTTTTGCGCGTTGTATCTAATTAAAACACATGCCCCACCGCTGGTGCAGGCCCCCGTCAATTCCTTTGAGTTTCTGTCTTGCGCCCGTAC
+
GGGGGGGGGGGGGGG@FGGFGCGGGG?FGGFGGGGGGGGGGGGGGGGGGGGFGGGGGGGGFGGFGFEGGGGGGGGGGGGGDFGGGGGAFEGGFGGGGGDGD=?BFC@CCFGGGDGCFGGGGGGGGF8D@=DBD:CFAAF9;ECFFFGC,@,:E8DECFFGG67>F,>DEGGFGGGGGFCEF7@F7>D>>ABA4B6FF7CFF=BEFDF>FACF)7;:CFGA+71**>63*2:05..42()4(-2<F>??>;C50*1-6)06AB*)446<A)6.)66**737B3<))
@M02542:52:000000000-J9N43:1:1101:13388:2358 2:N:0:GTGAAA
CGGTTTGTCACCGGCAGTCCCATTAGAGTGCCCTTTCGTAGCAACTAATGGCAAGGGTTGCGCTCGTTGCGGGACTTAACCCAACATCTCACGACACGAGCTGACGACAGCCATGCAGCACCTGTGCTACGGCTCTCTTTCGAGCACTCCTCTATCTCTAAAGGATTCCGTACATGTCAAAGGTGGGTAAGGTTTTTCGCGTTGCATCGAATTAAACCACATCATCCACCGCTTGTGCGGGTCCCCGTCAATTCCTTTGAGTTTCAACCTTGCGGCCGTACTCCC
+
GGGGGGGGFGGGGGG@FGGGGFGGGGGGGGGGGGGGGGGGGGFGGGGGGFFDDGGGGGGGGEGGGGGGFGGGGGGGGGGGGGGGGGGGAF<EBFGGGGGFGGGFGGGGGEFGFFFGFFFFFFFDG8FFGG7E7:EC?:FC;:EGDGGGFGFGAB;;CGCEFGFGGGG9FGGFGEGGF7+=8<6**6?BA66A;8FGGGFGFFE>;FCE6586(9CFB5/090)++<43*996357().5(4(-.72((4:>:500)-4*)(/9AA<4<((.).(-9).0<;)1)8
@M02542:52:000000000-J9N43:1:1101:16315:2362 1:N:0:GTGAAA
TCTACTTGCGTAGGCAGTCTCACTAGAGTCCCCAACTTAATGATGGCAACTAGTGACAGGGGTTGCGCTCGTTGCAGGACTTAACCTAACACCTCACGGCACGAGCTGACGACAACCATGCAGCACCTTGAAAATTGCCCGAAGGAAGGTCTATTTCTAAACCGATCAATTCCCATTTAAGCCTTGGTAAGGTTCCTCGCGTTTCATCGAATTAAACCACATAATCCACCGCTTGTGCAGGCCCCCGTCAATTCCTTTGAGTTTCGGTCTTGCGACCGTACTCCC
+
GGGGGGGGGGGG@EGGGGGGGGGGGGGGGGGGGGGGGGGGGGGGGGGGGGGGGGFGGGGGGGGGGGGGGGGGGGGGGGGGGGGGGGGGGGGGGGGGGGFGDGGGGGGGGGGGGGGGGGGGGGGGGGGGGGGGGGGGGFFGGGGGGFGGGFGGFGGGGGFGGGGGGGGCFGGGGGGGGGGGGGGGGGDGGGGGGGGFFGEGDCEGGGGGFGGGFGGFGFGFGGGGGGGGGG5EGGGGCFGFFFEDGGFFGCGFFGFFDGC@CFBFF?FBBB27CD@GB6BF0:?FF
@M02542:52:000000000-J9N43:1:1101:15484:2393 2:N:0:GTGAAA
CGGTTTATCACCGGCAGTCTCCCTAGAGTTCCCACCATTACGTGCTGGCAACTAAGGATAAGGGTTGCGCTCGTTGCGGGACTTAACCCAACATTTCACAACACGAGCTGACGACAGCCATGCAGTACCTGTACTACCGTTCCCGAAGGCACAATCGTATCTCTACAATCTTCGCTAGGTGTCAAGACTAGGTAAGGTTCTTGGCGTGTCGTCGAATTAAAACACAATCTCCACCGCTAGTGCGGGACCCCGTTGATGCATTTGAGGTTTAATCTTGCGAGCGTT
+
GDG7@;F99EEECEE7FFFFGFGC9FFCGC<BFCF:<FEFEEFF7FE,BFFFCFCFC9EFG9FFG@:EGGGC+8CFG+++8>FF?B?<<4<F7FFEE9<EEEGE++++@EEFC?F+BFFFEDC,,,8=,=D>,,8+,@+33=6E63@:F6,4:B@3*,,,4,,55@;<CC,1:*:4?**1*A68:*4)+/2?@61884;F=F+;3)8((2()(.984=CCG33C8*0500)5=5.(43)48))(04((,-*9(**())*5:*/6)((..682:A:7**).)0)5)
@M02542:52:000000000-J9N43:1:1101:11483:2402 1:N:0:GTGAAA
GTCCCCACCTTCCTCCGGTTTATCACCGGCAGTCTCCCTAGAGTTCCCGACTTAACTCGCTGGCAACTAAGGATAGGGGTTGCGCTCGTTGCGGGACTTAACACAACATTTCACAACACGAGCTGACGACAGCCATGCAGCACCTGTCTTACGGTTCCCGAAGGCACAACCGCATCTCTGCAGTCTTCCGTAGATGTCAAGAGTAGGTAAGGTTCTTCGCGTTGCGTCGAATTAAACCACATGCTCCACCGCTTGTGCGGGCCCCCGTCAATTAATTTGAGTTTTAATCTTGCGACCGTAC
+
CCCCCEECBFGGGFEGGGB@C@EC@,6,7CCG@ECEEFFFFFGEGGFGG7:@:<EAEC@CFEGDEFC,:<F<E@DGFFG=CF=>FFFEC<FEG:FECDFAE<,,444,B?FF?EGGGCEEGFDB,B3+B>@+B7FFDGDFB3==BDFFAD=<>+@F+@BFFE7:B7B7D<F7FEF:,>BC9;:,6<2,2<C:7=CCFF@FG@7?;CCBFGFC9,@9C<FGGGDEC8*:7*/8CGF>:?FG*<+<996+:EC8:D=C44@3C))8:1955CBF<+2**0:44:ABA<2CFCF7>;(((40))
@M02542:52:000000000-J9N43:1:1101:24618:2418 2:N:0:GTGAAA
CGGTTTGTCACCGGCAGTCTCCTTAGAGTGCCCACCATAACGTGCTGGTAACTAAGGACAAGGGTTGCGCTCGTTACGGGACTTAACCCAACATTTCACAACACGAACTGACGACAGCCCTGCAGCACCTGTCTTACGGTTCCCGAAAGCACAACCGCATCTCTTCCGTCTTCCGTAGATTTTTAGAGTACGTAAGGTTCTTCGCGTTGCTTCGTATTAAACCACATTCTCCACCGCTTTTTCTGGCCCCCTTCAATTCATTTGATTTTTACTCTTTTTACCGTT
+
EE+CFECFFCFEFGGEGGG9CFDF<FEFGGAFF8@F<FFCECC,<CCEEGFFGF8F,@AECF8@FFCF7F@:68DFBC,+,@EFCGFFEE@FFFGGDCFCF==EG7:+DA,?:748F@++A3@,,,,=E8,7FFE9FF:>FGFC8EC++>DC,,*B>C**@:92,6,=DFCF?EC?F55A8,++*()*44+)5*2**1;78AF3<D59(>)+)(*);=+1:-,*/*0)00-6*8>6((1(,,.)*4)4:(95(**)))1))0@))-).)63).)-:0*/)*9)0)
@M02542:52:000000000-J9N43:1:1101:19536:2427 1:N:0:GTGAAA
ATCCCCACCTTCCTCCGGTTTATCACCGGCAGTCTCCCTAGAGTTCCCGACTTAACTCGCTGGCAACTAAGGATAGGGGTTGCGCTCGTTGCGGGACTTAACCCAACATTTCACAACACGAGCTGACGACAGCCATGCAGCACCTGTCTTACGGTTCCCGAAGGCACAACCGCATCTCTGCAGTCTTCCGTAGATGTCAAGAGTAGGTAAGGTTCTTCGCGTTGCGTCGAATTAAACCACATGCTCCACCGCTTGTGCGGGCCCCCGTCAATTCATTTGAGTTTTAATCTTGCGACCGTAC
+
CCCCCGGGGGGGGGGGGGGGGGGGGGGGGGGGGGGGGGGGGGFGGGGGGGGGGGGGGGGGGGGGGGGGGGGGGGGGGGGGGGGGGGGGGGGGGGGGGGGGGGGGGGGGGGGGGGGGGFGGGGGGGGGGGGGGGGGGGGGGGGGGGGGGGGGGGGGGGGGGGGGGGGGGGGGGGGGGGGGGGGGGGGGGGGGGGGGGGGGGGGGGGGGGGGFGGGGGGGGGGGGGGGGGFGGGGGGGGGGGGGGGGGGGGGGGGGDFFFFGGGFFEDDBFGFFFGGFGG9BBAFFFF?GFGFDF;>>9BD3.
@M02542:52:000000000-J9N43:1:1101:14994:2431 1:N:0:GTGAAA
CGGTTTATCACCGGCAGTCTCCCTAGAGTTCCCGACTTAACTCGCTGGCAACTAAGGATAGGGGTTGCGCTCGTTGCGGGACTTAACCCAACATTTCACAACACGAGCTGACGACAGCCATGCAGCACCTGTCTTACGGTTCCCGAAGGCACAACCGCATCTCTGCAGTCTTCCGTAGATGTCAAGAGTAGGTAAGGTTCTTCGCGTTGCGTCGAATTAAACCACATGCTCCACCGCTTGTGCGGGCCCCCGTCACTTCATTTGAGTTTTAATCTTGCGACCGT
+
GGGGGGGGGGGGGGGGGGGGGGGGGGGGGGGGGGGGGGGGGGGGGGGGGGGGGGGGGGGGGGGGGGGGGGGGGGGGGGG7FGGGGGGGGGGGGGGGGGGGGGGGGGEGGGGGGGGGGGGGGFDGGGGGGGGGGGGGGGDGGGGGGGGGGGFGCFGGGGGGGGGGGGGGGGGGGGGGCFDG?EFGGGGGGGGGGGFGGGGGGGGGGGGECEEGECEGGGGGGGGGGGGFFCGGGGGGGGGFF?FDGGFFGGGDEGF)6EGFGGFFFFFFFBFGGGFF2<>9BB>E
@M02542:52:000000000-J9N43:1:1101:10555:2449 1:N:0:GTGAAA
CGGTTTATCACCGGCAGTCTCCCTAGAGTTCCCGCCATTACGCGCTGGCAACTAAGGATAAGGGTTGCGCTCGTTGCGGGACTTAACCCAACATTTCACAACACGAGCTGACGACAGCCACGCAGCACCTGTCTTACAGTTCCCGAAGGCACAACCGCATCTCTGCAGTCTTCTGTAGATGTCAAGAGTAGGTAAGGTTCTTCGCGTCGCGTCGAATTAAACCACATGCTCCACCGCTTGTGCGGGCCCCCGTCAATTCATTTGAGTTTTAATCTTGCGACCGT
+
GGGGGGGGGGFGGGGGGGGGGFGGGGGGGGGGFGGGGGGGGGGFGGGGGGGGGGGGGGGGGGGFGGGGGGGGGGGGGGGGGGGGGGGGGGGCGGGGGGGGGGGGGGGGGGGGDEGGGDFGGGGGGGGGGGGGGGGGGGGGGGFFGGGGGF@GGGFGDGGGGGGGGGGGFCGFGGGGGGGGGCFFGGGGGGGGGGGDGGFFGFCGGGEGGEDGFGGGGGGGGGGGFGGGGGGGGGGGG3CFG?FGGGFFEDGBBCBBAFGFGGAFAFFFFFFGGGFG><(7;>BD
@M02542:52:000000000-J9N43:1:1101:11962:2455 1:N:0:GTGAAA
CGGTTTATCACCGGCAGTCTCCCTAGAGTTCCCGCCATTACGCGCTGGCAACTAAGGATAAGGGTTGCGCTCGTTGCGGGACTTAACCCAACATTTCACAACACGAGCTGACGACAGCCATGCAGCACCTGTCTTACAGTTCCCGAAGGCACAACCGCATCTCTGCAGTCTTCTGTAGATGTCAAGAGTAGGTAAGGTTCTTCGCGTTGCGTCGAATTAAACCACATGCTCCACCGCTTGTGCGGGCCCCCGTCAATTCATTTGGGTTTTAATCTTGCGACCGT
+
GGGGGGGGGFGGGGGGGGGFGGEFEGGGGGGGGGDGGGGGGGEGGGGGGGGGGGGGGGGGGGGGGGGGGGGD7FGGGGGGGGGGGGGGGGGGGGGGGGGGGFGGGGEGGGGGGGGEEGGGGGGGGGGGGGGFFEGGGGGGGGFFGGGGGGGGFGGGGG>FGFFGGGCFFFFFGGFGFFGGGCEGGGGGGGGFGGGGC<AFGCFFGCCE8EC?@CGFGFGFFGC5:EGFG+<7EFFCC<5<5,8<=53>GG<@>DBFFCF?DF99)44:::BDG78DA99>>65)
@M02542:52:000000000-J9N43:1:1101:23611:2482 1:N:0:GTGAAA
CGGTTTATCACCGGCAGTCTCCCTAGAGTTCCCGCCATTACGCGCTGGCAACTAAGGATAAGGGTTGCGCTCGTTGCGGGACTTAACCCAACATTTCACAACACGAGCTGACGACAGCCATGCAGCACCTGTCTTACAGTTCCCGAAGGCACAACCGCATCTCTGCAGTCTTCTGTAGATGTCAAGAGTAGGTAAGGTTCTTCGCGTTGCGTCGAATTAAACCACATGCTCCACCGCTTGTGCGGGCCCCCGTCAATTCATTTGAGTTTTAATCTTGCGACCGT
+
GGGGGGGGGGGGGGGGGGGGGGGGGGGGGGGGGGGGGGGGGFGGGGGGGGGGGGGGGGGGGGGGGGGGGGGGGGGGGGGGGGGGGGGGGGGGGGGGGGGGGGGGGGGGGGGGGGGGGGGGGGGGGGGGGGGGGGGGGGGGGGGGGGGGGGGGGGGGGGGGGGGGGGGGGGGGGGGGGGGGGGGGGGGGGGGGGGGGGGGGGGGGGGGGGGGGBGGGGGGGGGGGGGFGGFGGGGGGGGGGG0=DGGFFGGGFFGFFF?DFGGFFFFFFFFF:FG?FAB9>B;FE
@M02542:52:000000000-J9N43:1:1101:14069:2522 1:N:0:GTGAAA
CGGTTTGTCACCGGCAGTCTCATTAGAGTGCCCTTTCGTAGCAACTAATGACAAGGGTTGCGCTCGTTGCGGGACTTAACCCAACATCTCACGACACGAGCTGACGACAGCCATGCAGCACCTGTGTTACGGCTCTCTTTCGAGCACGAAGCCATCTCTGGCAACTTCCGTACATGTCAAAGGTGGGTAAGGTTTTTCGCGTTGCATCGAATTAAACCACATCATCCACCGCTTGTGCGGGTCCCCGTCAATTCCTTTGAGTTTCAACCTTGCGGCCGTACTCCC
+
GGG@FEGGGGGG@FFG7FGGGGGCF9@CCFFGGGGGGEGGG@FGGGG<FGEGCFGGGGGEGGGGGGEGFEFGEGDFFGGFG?@FFFGGCFGGGGGGGGGGGEGGGGGEGFEGFAF<=FGGGG8=@FAEFGEDGD<<FFGGGD7BEGG<BF:CFGGGCCGGFFFGGGGGGG82*<F9FBFGGFFBEGGGGGFGCFEGGEGGGGGEDGGG5F6A:9CCFG5CF?GGGGGGFGGGGGGGCF5DD>:4=FFFECDFFGFFFC7FGC:FFFFFFFBG<D3/7;BFF<8FF
@M02542:52:000000000-J9N43:1:1101:21609:2545 2:N:0:GTGAAA
CGGTTTATCACCGGCAGTCTCCCTAGAGTTCCCGCCATTACGCGCTGGCAACTAAGGATAAGGGTTGCGCTCGTTGCGGGACTTAACCCAACATTTCACAACACCAGCTGACGACAGCCATGCAGCACCTGTCTTACAGTTCCCGAAGGCACAACCGCTTCTCTGCAGTCTTTTGTAGATGTCAAGCGTAGGTAAGGTTTCTCGCGTTGCGTCGTATTAACCCACATGCCCCACCGCTTGTGCCGTCCCCAGTCACTTCATTTGAGTTTTATATCTACGACCGT
+
FGGGG@EFGG9CCFEBFGG9EGFGG,C<FAFDFCDGCFFECCGGC@FGCF9CCEF8FE=FFCDGGFFFC@:C+@4EF7@+@=B,,A?A=FDEFCF<4?EFFG?C+8A=6,8DC7>+>@DEA8D=,=,0DGEFGGFGFCC@CFFGCC**@:8,88CC***44=FE,,,56*,=,5CF:,+1=,BF+**))8)8.@@6C<A++1;81A5163(.(()))/+0*)(;**))90(3)7>((-9::).)0,((-4*1(0*)))*.449>24:.6<4).4)2*10075<7
@M02542:52:000000000-J9N43:1:1101:18488:2551 1:N:0:GTGAAA
CGGTTTATCACCGGCAGTCTCCCTAGAGTTCCCGCCATTACGCGCTGGCAACTAAGGATAAGGGTTGCGCTCGTTGCGGGACTTAACCCAACATTTCACAACACGAGCTGACGACAGCCATGCAGCACCTGTCTTACAGTTCCCGAAGGCACAACTGCATCTCTGCAGTCTTCTGTAGATGTCAAGAGTAGGTAAGGTTCTTCGCGTTGCGTCGAATTAAACCACATGCTCCACCGCTTGTGCGGGCCCCCGTCAATTCATTTGAGTTTTAATCTTGCGACCGT
+
GGGGGGGGGGGGGGGGGGGGGGGGGGGGGGGGGGGGGGGGGGGGGGGGGGGGGGGGGGGEFFGGGGGGGGGGGGGGGGGGGGGGGGGGGGGGGGGGGGGGGGGGGGGGGGGGGGGGGGGGGGGGGGGGGGGGGGGGGGGGGGGGGGGGGGGGGGGGGGGGGGGGGGGGGGGGGGGGGGGGGGGGGGGGGGGGGGGGGGGGGGFGGGGGGGGGFGGGGGGGGGGGGGGGGGGGGGGEGDGGGFFGGGFFGGGFFGFEFGDFGGFFFBFAFFFFGGFGAABBFFFE
@M02542:52:000000000-J9N43:1:1101:17861:2553 1:N:0:GTGAAA
CGGTTTATCACCGGCAGTCTCCCTAGAGTTCCCGACTTAACTCGCTGGCAACTAAGGATAGGGGTTGCGCTCGTTGCGGGACTTAACCCAACATTTCACAACACGAGCTGACGACAGCCATGCAGCACCTGTCTTACGGTTCCCGAAGGCACAACCGCATCTCTGCAGTCTTCCGTAGATGTCAAGAGTAGGTAAGGTTCTTCGCGTTGCGTCGAATTAAACCACATGCTCCACCGCTTGTGCGGGCCCCCGTCAATTCATTTGAGTTTTAATCTTGCGACCGT
+
GGGGGGGGGGGGGGGGGGGGGGGGGGGGGGGGGGGGGGGGGGGGGGGGGGGGGGGGGFGFGFGGGGGGGGGECFGGGGGGGGGGGGGGGGGGGGGGGGGGGGGGGGGGGGGGGGGGGGGGGFGGFFGGGGGGGGGGGGGGGGGGGGGGGGGGGGGGGGGGGGGFGGGGGGGG?FGGGEEGGGCFGGFGGGGGGGGGGGGGGGGGGGGGGGGGFGEDDEEGGGFFGGGCE:FCCGGGGGGGG?FGDD>DGDDBEG15AGGFDCAFAFFFFF)6DCFGF<999BEF
@M02542:52:000000000-J9N43:1:1101:12750:2577 2:N:0:GTGAAA
CGGTTTGTCACCGGCAGTCTCCTTAGAGTGCCCACCATAATGTGCTGGTAACTAAGGACAAGGGTTGCGCTCGTTACGGGACTTAACCCAACATCTCACGACACGAGCTGACGACAGCCATGCAGCACCTGTCTCAATGCTCCCGAAGGCACCAACCCATCTCTGGAAAGTTCATTTGATGTCAATGCCTGGTAAGGTCCTTCGCGTTGCTTCGAATTAAACCACATGCTCCAACGCTTGTGCGGGCCCCCTTTGCTTCCGTTGCGTTTTAACTTTGCGGCCGT
+
GGGGGGGEGGGGCFC+CFG<FGGFCGFFFGFGGGGEFGGFFAFFGCGGGGGGGGGGCEFGGGFDGGCEEFGGEGGGGC7@=FGFGFDGGGFGFGGFGFFGGGGECCEGEDGGGDFD:F7A:=EFCGGGFDEFCCGGGGFF9FFDCE+3:?EGGGGGGDECFGGGGG,3@*,=;,,,+=@EFFF6=*1;6AF?B+=C41+0+=4)5)261A9CC0D4A:FFF<@5*:83*+..))04(-1(4)-2>;906>D)(**)..9)(07(((((-:<,-).*0*0.0.))
@M02542:52:000000000-J9N43:1:1101:8410:2590 1:N:0:GTGAAA
CGGTTTGTCACCGGCAGTCTCCTTAGAGTGCCCAACATTACTTACTGGTAACTAAGGACAAGGGTTGCGCTCGTTACGGGACTAAATCCAACATCTCACGACACGAACTGACGACAGCCATGCAGCACCTGTCCCTCTGTTCCCGAAGGCACCAATCCATTTCTGGAATGTTCACAGCATGTCAAGGACAGGTAATGTTCTTCGCGTTGCCTCGAATTAAAACACATGCTCCACCGCTTGTGCCGGCCCCCTTCAATTCATTTGAGGTTTTAACTCGGGTCCGT
+
?FGGGGCGF@EFF@FFEE86CFFGCCEECFGGGF,B6@CF@,@,CFF869,EAFFGFF,E,@,,:EEDFEC,+89,8=,+8@,4<E,F4FEFGC<BBD<<B:F>:@+@B<5?+B+44=FGG,,C,5,,3,BA5,CD,,,37DFC+>FC+<<FCFCA,@,,,,77E9=F,,@=F,3@3,>?9>C2,6<,,66D,=,,,7,5>C;CE*CCC*+>628*>5CG++>23;:+3+=CF@*3*7*/0,@**9:5CC)7>F2=:?*9*:<*)((.(),:*:**(-((-4.8
@M02542:52:000000000-J9N43:1:1101:11266:2604 2:N:0:GTGAAA
CGGTTTGTCACCGGCAGTCCCATTAGAGTGCCCTTTCGTAGCAACTAATGGCAAGGGTTGCGCTCGTTGCGGGACTTAACCCAACATCTCACGACACGAGCTGACGACAGCCATGCAGCACCTGTGTTACGGCTCTCTTTCGAGCACTCCTCTATCTCTAAAGGATTCCGTACATGTCAAAGGTGGGTAAGGTTTTCCGCGTTGCATCGAATCAAACCACATCATCCCCCGCTTGTGCGGGTCCCCGTCAATTCCTTTGAGTTTCAACCTTGCGGCCGTCATCCC
+
GGGFFDGGFF9EEGDFBF@EC9E@FGFGGFFGGGGGFGGFDFFGGGGGGGFCGCFGGE,@FFECGEGGGGGGGDG8FDFCGG@FCGG8FEFGFGEDGGGCEFCFEFFCGE@DFGFFGG,@F=DGGEGDDE+C7E:+>:FGC8+@5*6<,3,@C9;>?;B7@FGDGFF9,*=>>EG,=E81BFGF4(:AAFAF/877++82)8>E7A+.(06=(/9BFF8)58)<++1(1/(37>F:))99B;12)30((3*26*:))-1)(9?A)).6((5.56()1)7)../85
@M02542:52:000000000-J9N43:1:1101:20555:2608 1:N:0:GTGAAA
ATCCACACCTTCCTCCGGTTTGTCACCGGCAGTCCCATTAGAGTGCCCTTTCGTAGCAACTAATGGCAAGGGTTGCGCTCGTTGCGGGACTTAACCCAACATCTCACGACACGAGCTGACGACAGCCATGCAGCACCTGTGTTACGGCTCTCTTTCGAGCACTCCTCTATCTCTAAAGGATTCCGTACATGTCAAAGGTGGGTAAGGTTTTTCGCGTTGCATCGAATTAAACCACATCATCCACCGCTTGTGCGGGTCCCCGTCAATTCCTTTGAGTTTCAACCTTGCGGCCGTACTCCCC
+
CCCCCGGGGGGGGGGGGGGGGGGGGGGGGGGGGGGGGGGGGGGGGGGGGGGGGGGGGGGGGGGGGGGGGGGGGGGGGGGGGGGFGGGGGGGGGGGGGGGGGGGGGGGGGGGGGGGGGGGGGGGGGGGGGGGEFGGGGGGGGGGGGGGGGGGGGGGGGGGGGGGGGGGGGGFFEFGGGGGGGGGGGGGGGGGGGGGGGGFFGGGGGGGGGGGGGDGGGGGEECFECGCFFGG7DGGDCFFGFGCEGEEGGGGGGGGGG1FFFGFFEDGFFGDFFF=FGGFBAFA?FA><CGBD99:?BBFFF
@M02542:52:000000000-J9N43:1:1101:15507:2650 1:N:0:GTGAAA
GTCCACACCTTCCTCCGGTTTATCACCGGCAGTCTCCCTAGCGTTCCCGACTTAACTCGCTGGCAACTAAGGATAGGGGTTGCGCTCGTTGCGGGACTTAACCCAACATTTCACAACACGAGCTGACGACAGCCATGCAGCACCTGTCTTACGGTTCCCGAAGGCACAACCGCATCTCTGCAGTCTTCCGTAGATGTCAAGAGTAGGTAAGGTTCTTCGCGTTGCGTCGAATTAAACCACATGCTCCACCGCTTGTGCGGGCCCCCGTCAATTCATTTGAGTTTTAATCTTGCGACCGTA
+
CCCCCFGEGEGGGFGGDDFFG@EFGFGG7FGGGGGG9CFG,,@FGGDFFGGGGCDFFF,F@GCF8FF?8FFC,CFGFFDCFGGGG7FFCCDCC+7FCFFGGGAFCEG<FGGEFGGGGGG7::=FFGGGFGFGGFG9=FGGD=F7C<F<FGGFGEFG7FC7CFEGCFG7<FGCF:1:B2@FD,FBCFGGGEFGEFC9>C,?CEFCFFFFGGGGGGGCCC>EGGEEGC>C.:CFFCFFFCG5CC@69CCGFGE=>7C**673593>EGD>D*1@2+:97>A*(-6<<A0:**1242((247)
@M02542:52:000000000-J9N43:1:1101:22418:2658 2:N:0:GTGAAA
CGGTTTATCACCGGCAGTCTCCCTAGAGTTCCCGACTTAACTCGCTGGCAACTAAGGATAGGGGTTGCGCTCGTTGCGGGACTTAACCCAACATTTCACAACACGAGCTGACGACAGCCATGCAGCACCTGTCTTACGGTTCCCGAAGGCACAACCGCATCTCTGCAGTCTTCCGTAGATGTCAAGAGTAGGTAAGGTTCTTCGCGTTGCGTCGAATTAAACCACATGCTCCACCGCTTGTTCGGGCCCCCGTCAATTCATTTGAGTTTTAATCTTTCGACCGT
+
GGGGGGGGGGGGGGGGGGGAFGGGGGGGGGGGGGGGGGGGGGGGGGGDGFGGGGGGGGGGGGGGGGGGGGGGGGGGGGGGGGGGGGGGGGGGGGGGGGGGGGGGGGGGGFGGGGGGGGGGGGGGGGGGGGGGGGFDEGGGEGGGGGEEECEGGGGEGGGGGFGGGGGGGGGFGGGGCECFFGGFGFFFFFFFFFGFFFACFFFFDDF;BDBF96C:F>FFG2?GGFFFDC<7?FF691C(().4>;9>BFGD1**,-6=2-9F)4-6<<BA)444>:*)0)).0
@M02542:52:000000000-J9N43:1:1101:12726:2665 1:N:0:GTGAAA
TCTACTTGCGTAGGCAGTCTCACTAGAGTCCCCAACTGAATGATGGCAACTAGTGACAGGGGTTGCGCTCGTTGCAGGACTTAACCTAACACCTCACGGCACGAGCTGACGACAACCATGCAGCACCTTGAAAATTGCCCGAAGGAAGGTCTATTTCTAAACCGATCAATTCCCATTTAAGCCTTGGTAAGGTTCCTCGCGCATCATCGAATTAAACCACATAATCCACCGCTTGTGCGGGCCCCCGTCAATTCCTTTGAGTTTCAAACTTGCGTTCGTACTCCC
+
GGGGGGGGGGGGGGGGGGGGGGGGGGGGGGGGGGGGGGGGGGGGGGGGGGGGGGGGGGGGGGGGGGGGGGGGGGGGGGGGGGGGGGGGGGGGGGGGGGGGGGGGGGGGGGGGGGGGGGGGGGGGGGGGGGGGGGGGGGGGGGGGGGGGGGGGGGGGGGGGGGGGGGGGGGGFGGGGGGGGGGGGGGGGGGGGGGGGGGGGGGGGGGGGGGGGFGGGFGGGGGGGGGGGGGGGGGFG6FGGGFFGGGFFGGGFFGFF>?CFFC>BBFAFFFFGGDFGFFFFFFF:F
@M02542:52:000000000-J9N43:1:1101:22139:2674 1:N:0:GTGAAA
CGGTTTATCACCGGCAGTCTCCCTAGAGTTCCCGCCATTACGCGCTGGCAACTAAGGATAAGGGTTGCGCTCGTTGCGGGACTTAACCCAACATTTCACAACACGAGCTGACGACAGCCATGCAGCACCTGTCTTACAGTTCCCGAAGGCACAACCGCATCTCTGCAGTCTTCTGTAGATGTCAAGAGTAGGTAAGGTCCTTCGCGTTGCGTCGAATTAAACCACATGCTCCACCGCTTGTGCGGGCCCCCGTCAATTCATTTGAGTTTTAATCTTGCGACCGT
+
GGGGGGGGGGGGGGGGGGGGGGGGGGGGGGGGGGGGGGGGGFGDGGGGGGGGGGGGGGGGGGGGGGGGGGGGGGGFGGGGGGGGGGGGGGGGGGGGGGGGGGGGGGGGGGGGGGGGGGGGGGGGGGGGGGGGGGGGGGGGGGGGGGGGGGGGGGGGGGGGGGGGGGGGGGGGGGGGGGGGGGGGGGGGGGFGFGFGGGGGGGGGGGGGGGGGFGGGGGGGGGGGGGGGGFGGGGGGGGGGG>FGGGF>GGGFFGFFFGGFGGFFFFFFAFFGGGFF2<9>FFFF
@M02542:52:000000000-J9N43:1:1101:13115:2675 2:N:0:GTGAAA
CGGTTTATCACCGGCAGTCTCCCTAGAGTTCCCGCCATTACGAGCTGGCAACTAAGGATAAGGGTTGCGCTCGTTGCGGGACTTAACCCAACATTTCACAACACGAGCTGACGACAGCCATGCAGCACCTGTCTTACAGTTCCCGAAGGCACAACCGCATCTCTGCAGTCTTCTGTAGATGTCAAGAGTAGGTAAGGTTCTTCGCGTTGCGTCGAATTAAACCACATGCTCCACCGCTTGTGCGGGCCCCCGCCCATTCATTTGAGTTTTAATCTTGCGACCTT
+
GGGGGGGGGGGGGGD+CFGAFGGGGGGGG9EEFGGGGGGGGGGGDFGGD<EGGGGGGGGGEG9EFGGGGGCCGGGGGGGGEGGGGGGGGGFDGGGGGGGFGGDGEFCEGGGGGGGGEGCEFGGGGGGGGDFFGCFFFGGGGGG9+++*588DGGGGC*1=?EGGGGGFCDFFGG7=B?CFFGF6FFFFFFFFC6@FG:=FFFFFFB>6(5(:>0)<F5F87A:F8E48C0<BFFF>0(9(())-<0(41(9)(/),()06AFF2>BB>)6-).)6F*/))0))9
@M02542:52:000000000-J9N43:1:1101:19263:2677 2:N:0:GTGAAA
CGGTTTATCACCGGCAGTCTCCCTAGAGTTCCCGACTTAACTCGCTGGCAACTAAGGATAGGGGTTGCGCTCGTTGCGGGACTTAACCCAACATTTCACAACACGAGCTGACGACAGCCATGCAGCACCTGTCTTACGGTTCCCGAAGGCACAACCGCATCTCTGCAGTCTTCCGTAGATGTCAAGAGTAGGTAAGGTTCTTCGCGTTGCGTCGAATTAAACCACATGCTCCACCGCTTGTGCGGGCCCCCGTCCATTCATTTGAGTTTTAATCTTTCGACCTT
+
GGGGGGGGGGGGGGGGGGGFGGGGGGGGGGGGGGGGGGGGGGGGGGGGGGGGGGGGGGGGGGGGGGGGGGGGGGGGGGGGGGGGGGGGGGGGGGGGGGGGGGFGGGGGGGGGGGGCFGFDCGFGGG?FGGGGGFFGGGGGGGGGGGGGGGGGDFGGGGGCEGGF?FCCFFFFGGG,8E5FAC88F<;4@AFFECCGCCFFFFF:0>B>0>;5429)9>D?><?5:CF7D:2.)5>199313)<?D>B>F1D)35)(4)*).=F-66B<6<924).:06)8>B)/
@M02542:52:000000000-J9N43:1:1101:11044:2683 2:N:0:GTGAAA
TCTACTTGCGTAGGCAGTCTCACTAGAGTCCCCAACTTAATGATGGCAACTAGTGACAGGGGTTGCGCTCGTTGCAGGACTTAACCTAACACCTCACGGCACGAGCTGACGACAACCATGCTGCACCTTGAAAATTGCCCGAAGGAAGGTCGATTTCTAAACCGATCAATTCCCATTTAAGCTTTGGTAAGGTTCCTCGCGTATCATCGAATTAAACCACATAATCACCCGCTCGTACGGGCCCCCGCCAATTCCTTTGAGTTTCCAACTTTCGTTCGTACTCCC
+
FFGGFCFFF>FEE@C,@FG<CEGGGCCFEFE<FGGEFGGGG9,C<CEFEG<E<CEFFEGFFDG:FEEEGGGGGGGGGFCGGGGFFDFDCFG?G8?FFC7@CFEDGGGGGGEE7FCD@FDEA,,EE,,8DE,3>FAFC,36=+@@C@,,+6@+@8@EF;EC,41@ECE8F?,+,322:22B>9+3=*399E?FC=70+,8CAD;53++93)/)/)7+*)*0;8)<@C8(*;21>))3(2)2(-41>>B(((1C<GFAA<*)-/74:)44,()))(.955;5))1))
@M02542:52:000000000-J9N43:1:1101:14466:2714 2:N:0:GTGAAA
CGGTTTGTCACCGGCAGTCTCCCTGGAGTGCTCTTGCGTAGCAACTAGGGACAAGGGTTGCGCTCGTTGCGGGACTTAACCCAACATCTCACGACACGAGCTGACGACAGCCATGCAGCACCTGTGTTACGGCTCCCTTTCGGGCACCCCCACCTCTCGGCAGGGTTCCGTACATGTCAAGGGTAGGTAAGGTTTTTCGCGTTGCATCGAATTAATCCACATCATCCACCGCTTGTGCGGGTCCCCGTCAATTCCTTTGAGTTTTAATCTTGCGACCCTACTCCC
+
GGGGGGGGGGGGGGGCGGGFGGGFDGFGGGGGGGDFGGGGGGGGGFGGGGGGGGGFGGGGGGGGGGGDGGGGGGEGGGGGGGGGGGGG<FFGGGGGGFGGGGGGGGGGGGFFGGDGGGGDGFFFGGGG=F7EGEEGGGGGCE8EE8>FEGGGGGEGFGEFG5ED5=EEGGE:EDFEFFCFFDCAG;F+@AA;4A;CFGEG:5))-9@<1?:73AFF?F96C)8C++14CC018<F:)679B62878342:DG)*24))*48*@94).-.6>2)2(79))).1))8
@M02542:52:000000000-J9N43:1:1101:15672:2751 1:N:0:GTGAAA
CGGTTTATCACCGGCAGTCTCCCTAGAGTTCCCGCCATTACGCGCTGGCAACTAAGGATAAGGGTTGCGCTCGTTGCGGGACTTAACCCAACATTTCACAACACGAGCTGACGACAGCCATGCAGCACCTGTCTTACAGTTCCCGAAGGCACAACCGCATCTCTGCAGTCTTCTGTAGATGTCAAGAGTAGGTAAGGTTCTTCGCGTTGCGTCGAATTAAACCACATGCTCCACCGCTTGTGCGGGCCCCCGTCAATTCATTTGAGTTTTAATCTTGCGACCGT
+
GGGGGGGGGGGGCGGGGGGGGGGGGGGGGGGGGGGGGGGGGGGGGGGGGGGGGGFGGGGGGGFGGGGGGGGGEGGGGGGGGGGGGGGGGGGGGGGGGGGGGGGGGGGGGGGGGGGDGGGGGGGGGGGGGGFFGGGGGGGGGGGGGEGGGGGGGGGGDGGGGGGGGGGGGGGGGGGGGGGGGGGGGGGGGGGGGGGGGGGGGGGGGGGGDGGGFGGFFGGGGGGGGGGGGCFFFFGGEGGGD2FDGGFFGG3@EGBFFGGFGG<=><A>FABGGFFD4A;>BFEF
@M02542:52:000000000-J9N43:1:1101:13866:2776 1:N:0:GTGAAA
CGGTTTATCACCGGCAGTCTCCCTAGAGTTCCCGACTTAACTCGCTGGCAACTAAGGATAGGGGTTGCGCTCGTTGCGGGACTTAACCCAACATTTCACAACACGAGCTGACGACAGCCATGCAGCACCTGTCTTACGGTTCCCGAAGGCACAACCGCATCTCTGCAGTCTTCCGTAGATGTCAAGAGTAGGTAAGGTTCTTCGCGTTGCGTCGAATTAAACCACATGCTCCACCGCTTGTGCGGGCCCCCGCCAATTCATTTGAGTTTTAATCTTGCGACCGT
+
GGGGGGGGGGGGFGGGGGGEGGGGGGGGGGGGGGGGGGGGGGGGGGGGGGGGGGGGGGGGGGGGGGGGGGGGGGGGGGGGGGGGGGFGGGGGGGGGGGGFGGGGGCEGGGGGGGGGGGGGGGGFGGGGGGGGGGGGGFFGGGGGGGGGGGGGDEGCGGGGCFGGGGGGGGGGGGGGGGGGGGGGGGGGGGGGFGGGGGGGGGGGGGGGGGGG>C=FGGGGGGGGGGG6?CFGGGGGGGGGGFFDGGFFDGGEEGBFBCCBDGA46?AF>>AGGGFGBB16>9D>
@M02542:52:000000000-J9N43:1:1101:12956:2802 1:N:0:GTGAAA
CGGTTTATCACCGGCAGTCTCCCTAGAGTTCCCGCCATTACGCGCTGGCAACTAAGGATAAGGGTTGCGCTCGTTGCGGGACTTAACCCAACATTTCACAACACGAGCTGACGACAGCCATGCAGCACCTGTCTTACAGTTCCCGAAGGCACAACCGCATCTCTGCAGTCTTCTGTAGATGTCAAGAGTAGGTAAGGTTCTTCGCGTTGCGTCGAATTAAACCACATGCTCCACCGCTTGTGCGGGCCCCCGTCAATTCATTTGAGTTCTAATCTTGCGACCGT
+
GGGGGGGGGGGGGGGGGGGFGGGGGGGGGGGGGGGGGGGGGGGGGGGGGGGGGGGGGGGGGGGGGGGGGGGGGGGGGGGGGGGGGGGGGGGGGGGGGGGGGGGGGGFGGGGGGGGGGGGGGGGGGGGGGGGGGGGGGGGFFGGGGGGGGGGGGGGGGGGGGGGGGGGGGGGGGGGGGGFGGGGGGGGGGGGGGGGGGGGGGGGFGGGGGGGGFGGGGGGGGGGGGGGGG7?GGGGGGGGGG2BGGGFFGGGFFG?DACGFGGA4905AAFFFGGBG4<9BFBEF
@M02542:52:000000000-J9N43:1:1101:19859:2808 2:N:0:GTGAAA
CGGTTTGTCACCGGCAGTCTCCTTAGAGTGCCCACCATTACGTGCTGGTAACTAAGGACAAGGGTTGCGCTCGTTACGGGACTTAACCCAACATCTCACGACACGAGCTGACGACAGCCATGCAGCACCTGTGTCTGAGTTCCCGAAGGCACCAATCCATCTCTGGAAAGTTCTCAGCATGTCAAGGCCAGGTAAGGTTCTTCGCGTTGCTTCGAATTAAACCACATGCCCCACCGCTTGTTCGGGCCCCCGGCCATTCATTTGAGTTTTAACCTTTCCGCCGT
+
GGGCGGGGGFGGGGGGGGGGGG<EFGCGGGGGGGGGGGGGGGGGFGGGGFGGGGGGGGGGGGGGGGGGGGCGGGGGGGCGGEFGGGGCFCFGGFGFFGGGGGGEDGGGGGGGDEGGGGGGGGGGDFF8ECGGA=F+@FGGGDD@BECCB,<8ED8:FGCAECCFA6,@FCEA:FFEGGDFF,59=*;>FFFF6ACGGG4CFA6;9>D02A4@C0CAAFFFG3=GC*))*2/8:)70(,788)54:6129>D9())(.)*))1/-6(6>6:43<<<7***)).7)
@M02542:52:000000000-J9N43:1:1101:6411:2822 2:N:0:GTGAAA
CGGTTTATCACCGGCAGTCTCCCTAGAGTTCCCGACTTAACTCGCTGGCAACTAAGGATAGGGGTTGCGCTCGTTGCGGGACTTAACCCAACATTTCACAACACGAGCTGACGACAGCCATGCAGCACCTGTCTTACGGTTCCCGAAGGCACAACCGCATCTCTGCAGTCTTCCATAGATGTCAAGAGTAGGTAAGGTTCTTCGCGTTGCGTCGAATTAAACCACATGCCCCACAGCTTGTGCGGGCCCCCGTCAATCCATTTGAGTTTTAATCTTGCTACCGT
+
GGGCFDFGGGGGGGGGGGGAFFDGFGGGGGGGGGGGGGGGGFGGGGGGGGGGGGGGGGGGFFFGGGGGGGEDEGGFGGGGGGGGGGGFFGGGGGGGGGGFFGGGGGDFGGGGGGGGGFFGGGGFGGDGGGGGFGG?FFGGC>CGGGDEGG6@FGGGGDCCE:9<9,2:BF789CFGGF7=+4=AF3AFFFFFFFGGGGF78AA;0=>>BE@F>9D)/>9@DABG;59229,,)7),4)221)4(>>;>6>D)35*(-)))5@?)48<A<))...5****19738
@M02542:52:000000000-J9N43:1:1101:16443:2826 1:N:0:GTGAAA
CGGTTTATCACCGGCAGTCTCCCTAGAGTTCCCGACTTAACTCGCTGGCAACTAAGGATAGGGGTTGCGCTCGTTGCGGGACTTAACCCAACATTTCACAACACGAGCTGACGACAGCCATGCAGCACCTGTCTTACGGTTCCCGAAGGCACAACCGCATCTCTGCAGCCTTCCGTAGATGTCAAGAGTAGGTAAGGTTCTTCGCGTTGCGTCGAATTAAACCACATGCTCCACCGCTTGTGCGGGCCCCCGTCAATTCATTTGAGTTTTAATCTTGCGACCGTT
+
GGGGGGGGGGGGGGGGGGGC<EGGGGGGGGGGGGGGGGGGGGGGGGGGGGGGGGGGGGFFFGGGGGGGGGGGGGGGDGGCGGGGGGGGGGGGGGGGGGGGGGGGEGGGGGGGCEGGGGCFGGGGGGGGGGGGGGGGFF@FGGFGE7CFGGGGGGGGGCCFFGGGGGGGGGGGGGGGGEGCEGGG9BEFGGGGFGGGGFGFGGEGGGGG5CCGFGDCCFGGGFGGGFGGF9:7EGGGGDGGG7FGDGF3EGGD<C3BAGGFG:)*)-6A<BBGGGFGA926>>F>)
@M02542:52:000000000-J9N43:1:1101:20071:2858 1:N:0:GTGAAA
CGGTTTATCACCGGCAGTCTCCCTAGAGTTCCCGACTTAACTCGCTGGCAACTAAGGATAGGGGTTGCGCTCGTTGCGGGACTTAACCCAACACTTCACAACACGAGCTGACGACAGCCATGCAGCACCTGTCTTACGGTTCCCGAAGGCACAACCGCATCTCTGCAGTCTTCCGTAGATGTCAAGAGTAGGTAAGGTTCTTCGCGTTGCGTCGAATTAAACCACATGCTCCACCGCTTGTGCGGGCCCCCGTCAATTCATTTGAGTTTTAATCTTGCGACCGT
+
GGGGGGGGGGGGGGGGGGGGGGGGGGGGGGGGGGGGGGGFEGGGGGGGGGGGGGGGGGGGGGGGGCGGGDFFGGGGGGGGEGGGGGGGGGGGGGGGGGGGGFFGGFCCGGGGGEGGGGGGFGGGGCFGGGGFFFFFEFDFGGGGD@:BFFGGGGGGEEDFGG,@BEGGGGCFG9FGGCGGFEDEFGGGCFGG:BCFG<<9?FFGGG=8EGD:5CEGFCEGFG?EFGG?FGCC?EF=5DEGGFFGGGF:CD3<;D?DAGGFC7<FB(6).6ACFGF74>60;9BF
@M02542:52:000000000-J9N43:1:1101:9764:2858 1:N:0:GTGAAA
GTCCCCACCTTCCTCCGGTTTATCACCGGCAGTCTCCCTAGCGTTCCCGACTTAACTCGCTGGCAACTAGGATAGGGGTTGCGCTCGTTGCGGGACTTAACCCAACATTTCACAACACGAGCTGACGACAGCCATGCAGCACCTGTCTTACGGTTCCCGAAGGCACAACCGCATCTCTGCAGTCTTCCGTAGATGTCAAGAGTAGGTAAGGTTCTTCGCGTTGCGTCGAATTAAACCAAATGCTCCACCGCTTGTGTGGGCCCCCGTCAATTCATTTGAGTTTTAATCTTGCGACCGTACC
+
CCCCCFGGDGGGGGGGGGFECGGGFGFCB+CCFGAFGGFEC,@FGGGG7F@FC<CEGGGGGGGGGGFACGG?FAGGGGGGCF:77C:BFGGGGGGGGGGGF<FCGGFFDCEFGGGGDFGD7C7DB@FGGCCC7=D8,:,=DGGFGADGFGGFCFECFF:C<@C:7DC7:*<BF7:C9@,?BF?<CE9FF,<<=F9E<EC@BC<CF99C9:<?FCFG9;8*/?:***2/)1<E*:EG85*;9:C97+?CECE=75>474>C55>EG3*8>*-*.+:@>><744<A4)67>FB71399;B@B)
@M02542:52:000000000-J9N43:1:1101:18637:2863 2:N:0:GTGAAA
CGGTTTATCACCGGCAGTCTCCCTAGAGTTCCCGACTTAACTCGCTGGCAACTAAGGATAGGGGTTGCGCTCGTTGCGGGACTTAACCCAACATTTCACAACACGAGCTGACGACAGCCATGCAGCACCTGTCTTACGGTTCCCGAAGGCACAACCGCATCTCTGCAGTCTTCCGTAGATGTCAAGAGTAGGTAAGGTTCTTCGCGGTGCTTCGAATTAACCCACATGCCCCAACGCTTGTTCGGGCCCCCGTCCATTCCTTTGTGGTTTAATCTTTCCACCGTG
+
GGGGGGGGGGGGGGGGGGG<FGFGGGGGGGGFGGGGGGGGGGGGGGGGGGGGGGGGGGGGCFFGGGGGDGGGGGGGGGGGGGGGGGGGGGGGGGGGGGGGGGFG:7=F8AFFFGGGEGCDE8DGGFGGGGGGF:FGGGGGGEGGGGGECFDF8EEGGG>CGFEGGFCF<?98>FGGGEC8AEF=F<6FCF6=>AFCFGB>AAF>;3)63))*.,9@6@?F*.4:/*97<*,()))-1,5(44:(7;(4929)47)-)-/.-96.-4(.142<)).:*1***00))
@M02542:52:000000000-J9N43:1:1101:11575:2881 1:N:0:GTGAAA
CGGTTTATCACCGGCAGTCTCCCTAGAGTTCCCACCATTACGTGCTGGCAACTAAGGATAAGGGTTACGCTCGTTGCGGGACTTAACCCAACATTTCACAACACGAGCTGACGACAGCCATGCAGCACCTGTCTTAGCGTTCCCGAAGGCACAATCGTATCTCTACAATCTTCGCTAGATGTCAAGAGTAGGTAAGGTTCTTCGCGTTTCGTCGAATTAAACCACATGCTCCACCGCTTGTGCGGGCCCCCGTCAATTCATTTGAGTTTTAATTTTGCGACCGTT
+
GGGFGGGGGGFGDDGGFGGGCEGCFFGGEEFCEFFGFGCGGGGGGCE@CGGGFFGGGGFGGGGFGGGGGGGDGGGGGGC7FDGGGGGGDFFGGGFGGGGGFFFGGCCFGFFG+CCC:FGGG8=FGFGGGGD=DGGG9FFGGGGGGGEFGGFFGGCFFGGCFFF9DFCGGGEGDGGGG@FGCC@C;CGFGGCGGCFFGBAFFGGGEGGC*5CF>:8EGFGGG?EF58C:A99<E8FCEGGFF0BD=CDE=5>)07:EB:>?GCA*)(6)6<A*C*1;)<369(<D)
@M02542:52:000000000-J9N43:1:1101:22130:2881 1:N:0:GTGAAA
CGGTTTATCACCGGCAGTCTCCCTAGAGTTCCCGCCATTACGCGCTGGCAACTAAGGATAAGGGTTGCGCTCGTTGCGGGACTTAACCCAACATTTCACAACACGAGCTGACGACAGCCATGCAGCACCTGTCTTACAGTTCCCGAAGGCACAACCGCATCTCTGCAGTCTTCTGTAGATGTCAAGAGTAGGTAAGGTTCTTCGCGTTGCGTCGAATTAAACCACATGCTCCACCGCCTGTGCGGGCCCCCGTCAATTCATTTGAGTTTTAATCTTGCGACCGT
+
GGGGGGGGGGGGGGGGGGGGGGGGGGGGGGGGGGGGGGGGGFGGGGGGGGGGGGGGGGGGGGGGGGGGGGGGGGGGGGGGGGGGGGGGGGGGGGGGGGGGGGGGGGGGGFGGGGGGGGGGGGGGGGGGGGGGGGGGGGGGFGGGGGGFGGGGGGGGGGDEGFGGFFGGCCGGGGGGGGGGGGGGGGGGGGGGGGFGGC@EGGGGGGGEGGGGFG8CGGGGGGGGGGFCE?CGGGECGGG3C)7DGGBEEGGD7C:D2CDFGGAFF2<>DFFGFC9F:>0;>65<
@M02542:52:000000000-J9N43:1:1101:21958:2889 1:N:0:GTGAAA
ATCCACACCTTCCTCCGGTTTATCACCGGCAGTCTCCCTAGAGTTCCCGCCATTAAGCGCTGGCAACTAAGGATAAGGGTTGCGCTCGTTGCGGGACTTAACCCAACATTTCACAACACGAGCTGACGACAGCCATGCAGCACCTGTCTTACAGTTCCCGAAGGCACAACCGCATCTCTGCAGTCTTCTGTAGATGTCAAGAGTAGGTAAGGTTCTTCGCGTTGCGTCGAATTAAACCACATGCTCCACCGCTTGTGCGGGCCCCCGTCAATTCATTTGAGTTGTAATCTTGCGACCGTA
+
CCCCCGGEEDFFGGFGGCGGGAF@<CFGD@@FGGGFEGFCEGCAEFFF@FEGGF,,C<@@EGGEDFGGGGGFGFFFGEGGG=FDGC,=CFDCEGDGGFEEGGFGDGGGF9E,5AFFGGGGGGGE8AEGCFGCFFGCFGGFGACFF@DFFFCAFFGCFFGG7:@F7FFFGEGGGFB*;FF99CGFGGG9F;@C9FF22?<2?EEGGCCEFCF,?C<CFGFG=CG5E8EE:CFGGGF7@FGGGFCF+<?FFG=E7CFF*4<C=)5<GGD.7C2=2?*7:7AF1):)666:*:9*9666>777
@M02542:52:000000000-J9N43:1:1101:24085:2905 1:N:0:GTGAAA
CAGTATATCACTGGCAGTCCCATTAGAGTGCCCTTTCGTAGCAACTAATGGCAAGGGTTGCGCTCGTTGCGGGACTTAACCCAACATCTCACGACACGAGCTGACGACAGCCATGCAGCACCTGTGTTACGGCTCTCTTTCGAGCACTCCTCTATCTCTAAAGGATTCCGTACATGTCAAAGGTGGGTAAGGTTTTTCGCGTTGCATCGAATTAAACCACATCATCCACCGCTTGTGCGGGTCCCCGTCAATTCCTTTGAGTTTCAACCTTGCGGCCGTACTCCC
+
GGGGGGGGGGGGGGGGGGGGGGGGGGGGGGGGGGGGGGGGGGGGGGGGGGGGGGGGGGGGGGGGGGGGGGGGGGGGGGGGGGGGGGGGGGGGGGGGGGGGGGGGGGGGGGGGGGGGGGGGGGGGGGGGGGGFGEGGGGGGGGGGGGGGGGGGGGGGGGGGGGGGGGGGGGGGGGGGGDGGGGGGGGGGGGGGGGGGGGGGGGGGGGGGDGGGFFGGGGGGGCCGGGGGGGGGGGGGGGDGGBEGGGFFGGDFFGFFAGGFFFAFBFFFFB>CFDEGFBFFFFFFF
@M02542:52:000000000-J9N43:1:1101:15290:2943 1:N:0:GTGAAA
CGGTTTGTCACCGGCAGTCCCATTAGAGTGCCCTTTCGTAGCAACTAATGGCAAGGGTTGCGCTCGTTGCGGGACTTAACCCAACATCTCACGACACGAGCTGACGACAGCCATGCAGCACCTGTGTTACGGCTCTCTTTCGAGCACTCCTCTATCTCTAAAGGATTCCGTACATGTCAAAGGTGGGTAAGGTTTTTCGCGTTGCATCGAATTAAACCACATCATCCACCGCTTGTGCGGGTCCCCGTCAATTCCTTTGAGTTTCAACCTTGCGGCCGTACTCCC
+
GGGGGGGGGGGG7FGGGGGGGGGGGGGGGGGGGGGGGGGGGGGGGGGGGGGGGGGGGGGGGGGGGGGGGGGGGGGGGGGGGGGGGGGGGGGGGGGGGGGGGGGGGGGGGGGGGGGGFFGGGGGGGGGGGGGGGGGGGGGGGGGGGGGGGGGGGGGGGGGGGGGGGGGGGGGGGGFCGGFFGGGGGGGGGGGGCGGGGGGGGGGGEFGGEGGGFGGGGGEFGEGGGGGGGGGGGGGGGFEGGF>FEGFFGGG??FAFAECFGF<4:<AAF:AFCDEGB9BFFFFFF
@M02542:52:000000000-J9N43:1:1101:10628:2945 1:N:0:GTGAAA
CGGTTTGTCACCGGCAGTCTCTCTAGAGTGCTCTTGCGTAGCAACTAAAGACAAGGGTTGCGCTCGTTGCGGGACTTAACCCAACATCTCACGACACGAGCTGACGACAGCCATGCAGCACCTGTGTCCACTTTCCCTTTCGGGCACCTAATGCATCTCTGCTTCGTTAGTGGCATGTCAAGGGTAGGTAAGGTTTTTCGCGTTGCATCGAATTAATCCACATCATCCACCGCTTGTGCGGGCCCCCGTCAATTCATTTGAGTTTTAATCTTGCGACCGTACTCC
+
GGGGGGGGGGGGGGGGGGGGGGGGGGGGGGGGGGGGGGGGGGGGGG8FFEGGGGGGGGGGGGGGGGGGGGGGGGGGGGGEFFGGGGGGGGGGFGGGGGGGGGGGGGGGGGGGGGCGGGGGGGGGGGGGGGGGGGGGFGGGFGGGGGGGGGGGGGGGG;CG9FGGGGGFGGGGGGGGGGGGGFFEBCCCFGGGGF<FGGGGGGGGEGCGG*:FFGGGGGEGFDFGGGGGGGGEGGGCFFFGGBEGGCB3*7DDFG)*6C:@FGFFA<4:>AFG**.7>;FBF?59<
@M02542:52:000000000-J9N43:1:1101:13288:2977 1:N:0:GTGAAA
ATCCACACCTTCCTCCGGTTTATCACCGGCAGTCTCCCTAGAGTTCCCGCCATTACGCGCTGGCAACTAAGGATAAGGGTTGCGCTCGTTGCGGGACTTAACCCAACATTTCACAACACGAGCTGACGACAGCCATGCAGCACCTGTCTTACAGTTCCCGAAGGCACAACCGCATCTCTGCAGTCTTCTGTAGATGTCAAGAGTAGGTAAGGTTCTTCGCGTTGCGTCGAATTAAACCACATGCTCCACCGCTTGTGCGGGCCCCCGTCAATTCATTTGAGTTTTAATCTTGCGACCGTAC
+
CCCCCGGGGGGGGGGGGGGGGGGGGGGGGGGGGGGGGGGGGGGGGGGGGGGGGGGGGGGGGGGGGGGGGGGGGGGGGGGGGDGGGGGGGGGGGGGGGGGGGGGGGGGGGGGGGGGGGGGGGGGGGGGGGGGGGGGGGGGGGGGGGGGGGGGGGGGGGGGGGGDEGGGGGGGGGGEGGGGGGGGGGGGGGGGE@FGGGGGGGGGGGGGGGGFGGGGGGGFGGGGEGDGGEGGGGGGGGGGGGGGGFGGGGGGGGGGGGFEGGG@EGGGEFGFFFGGFGGFFFFDADF?GGGF7<9>;>BFF<
@M02542:52:000000000-J9N43:1:1101:22705:2992 1:N:0:GTGAAA
CGGTTTATCACCGGCAGTCTCCCTAGAGTTCCCACCATTATGTGCTGGCAACTAAGGATAAGGGTTGCGCTCGTTGCGGGACTTAACCCAACATTTCACAACACGAGCTGACGACAGCCATGCAGCACCTGTCTTAGCGTTCCCGAAGGCACAATCGTATCTCTACAATCTTCGCTAGATGTCAAGAGTAGGTAAGGTTCTTCGCGTTGCGTCGAATTAAACCACATGCTCCACCGCTTGTTCGGGCCCCCGTCAATTCATTTGAGTTTTAATCTTGCGACCGT
+
FGDGGGGGGGGGDDEFGGGFGGGGFFGGEFGGGGGGGGGGGEFFGGGGGGGGGGGGFEGGGFDGGGGGGDGGEGG@FGEGGGGGGGFGGGGGFGGGGGGGGGGGGGGGGGGGGGGGGGGGG@FFFGGGGGGGGGGGGFEGGGGGGDGGGGGGGGF7FCG>7BFGGGGGGGGGGGGGGGGGGGFGGGFGGGGGGGGDFFFFGGGFGEGGGCEEBECEFGGGGGGCFGGCEFGGGGFEDC5DG)7<EDDBGGG35C6B<GC?CDA49?5>>B26:0=FAB>FBFF@
@M02542:52:000000000-J9N43:1:1101:11176:3032 2:N:0:GTGAAA
GTCCCCACCTTCCTCCGGTTTATCACCGGCAGTCTCCCTAGAGTTCCCGACTTAACTCGCTGGCAACTAAGGATAGGGGTTGCGCTCGTTGCGGGACTTAGCCCAACATTTCACAACACGAGCTGACGACAGCCATGCAGCACCTGTCTTACGGTTCCCGAAGGCACAACCGCATCTCTGCAGTCTTCCGTAGATGTCAAGAGTAGGTAAGGTTCTTCGCGTTGCGTCGAATTAAACCACATGCCCCACCGCTTGTGCGGGCCCCCGTCAATTCATTTTCGTTTTAATTTTGCGACCGTAC
+
CCCCCGGGGGGGGGGGGGGGGGGGDGGGGGGGGGGGGGGGGGGGGGGGGGGGGGGGGGGGGGGGGGGFGGGGGGGGGGGGGGGGGGGGGGGGGGDGGGGGGGGGGGGGGGGGGGGGGGGGGGFGGGGGGG>FGGGFDEEGGFGGGFGGF7DFGCFEGGGGGGGDGGGGGGGEGGDG7CBFGGG7FFCFGGGF75:@FGFFFAFFFFFF3AGGCF=CACFFFFD(6)-<(1C?FFGFD?FC83=:*9<65>5(3:3:7A(3:09>>>393*/6))*646*),.(4344-).67*0.78)<.)
@M02542:52:000000000-J9N43:1:1101:23127:3044 1:N:0:GTGAAA
CGGTTTATCACCGGCAGTCTCCCTAGAGTTCCCGACTTAACTCGCTGGCAACTAAGGATAGGGGTTGCGCTCGTTGCGGGACTTAACCCAACATTTCACAACACGAGCTGACGACAGCCATGCAGCACCTGTCTTACGGTTCCCGAAGGCACAACCGCATCTCTGCAGTCTTCCGTAGATGTCAAGAGTAGGTAAGGTTCTTCGCGTTGCGTCGAATTAAACCACATGCTCCACCGCTTGTGCGGGCCCCCGTCAATTCATTTGAGTTTTAATCTTGCGACCGT
+
GGGGGGGGGGGGGGGGGGGGGGGGGGGGGGGGGGGGGGGGGGGGGGGGGGGGGGGGGGGGGGGGGGGGGGGGGGGFGGGGGGGGGGGGGGGGGGGGGGGGGGGGGGGGGGGGGGGGGGGGGGGGGGGGGGGGGGGGGGGGGGGGGGGGGGGGGGGGGGCGGGGGGGGGGGGGGGGGGGGGGGGGGGGGGGGGGGGGGFGGGGGGGGEGDGGGFDGGGGGGGGGGGGGFGGGGGGGGGGGGG?FGGGFFGGGFFGFFBCGFGGFFBFBBFFFGGGFG>A9>BBFF
@M02542:52:000000000-J9N43:1:1101:12053:3045 1:N:0:GTGAAA
CGGTTTATCACCGGCAGTCTCCCTAGAGTTCCCGCCATTACGCGCTGGCAACTAAGGATAAGGGTTGCGCTCGTTGCGGGACTTAACCCAACATTTCACAACACGAGCTGACGACAGCCATGCAGCACCTGTCTTACAGTTCCCGAAGGCACAACCGCATCTCTGCAGTCTTCTGTAGATGTCAAGAGTAGGTAAGGTTCTTCGCGTTGCGTCGAATTAAACCACATGCTCCACCGCTTGTGCGGGCCCCCGTCAATTCATTTGAGTTTTAATCTTGTGACCGT
+
FGEGCEGGGGEGGGEGGGGDGGGGGCEFGGEGGGGGEGGGGGGGGGGDDGGFFGGGCFGGGGDGFFGGCF:FFGGGDGGCGGGDGGDGGGGGGGGGGG9?FGGGGGDGGGGD@FGGDEF@FGGGGFGGGGGCFGGGFFFGGGGGGGGGGFGGGFGGGGGGGGFCGGFGGEGGGGGGGGGGGGCEFGCEFGFGFCFFCB?CCGGGGD=EDDGEFDGFFGFGGEGG5FE9:+A?FCFDGGGFG)=<CCB>75D>EDF):9>/7D)*6?>>BFFFGCFF<A7)44;B
@M02542:52:000000000-J9N43:1:1101:22549:3046 1:N:0:GTGAAA
CGGTTTGTCACCGGCAGTCCCATTAGAGTGCCCTTTCGTAGCAACTAATGGCAAGGGTTGCGCTCGTTGCGGGACTTAACCCAACATCTCACGACACGAGCTGACGACAGCCATGCAGCACCTGTGTTACGGCTCTCTTTCGAGCACTCCTCTATCTCTAAAGGATTCCGTACATGTCAAAGGTGGGTAAGGTTTTTCGCGTTGCATCGAATTAAACCACATCATCCACCGCTTGTGCGGGTCCCCGTCAATTCCTTTGAGTTTCAACCTTGCGGCCGTACTCCC
+
GGGGGGGGGGGGGGGGGGGGGGGGGFEFGGGGGGGGGGGGGGGGFGGGGGGGGGGGGGGCGEGGGGGGFGGGGGGGGFFGGCGGGGGGGGGGGGGGEGGEGGGGGGGGGGGGGGGGGGGDFGGFGGFGGGGEGGGGGGGGAFGGGEGGF>FGFFCFGGGGAFGG7FFGEFFGGEFEGGGGFGGGGGGGGGGGFFGGGGGGCGCEEGGEE?F?>?EF7CFGFFGCFCGGGFD=CEGGDGGGGFFG5C:EG<C?FGFFBF7@F:AF9AAA??FCCDDD69>F?2BFF
@M02542:52:000000000-J9N43:1:1101:21771:3051 1:N:0:GTGAAA
CGGTTTATCACCGGCAGTCTCCCTAGAGTTCCCGCCATTACGCGCTGGCAACTAAGGATAAGGGTTGCGCTCGTTGCGGGACTTAACCCAACATTTCACAACACGAGCTGACGACAGCCATGCAGCACCTGTCTTACAGTTCCCGAAGGCACAACCGCATCTCTGCAGTCTTCTGTAGATGTCAAGAGTAGGTAAGGTTCTTCGCGTTGCGTCGAATTAAACCACATGCTCCACCGCTTGTGCGGGCCCCCGTCAATTCATTTGAGTTTTAATCTTGCGACCGT
+
GGGGGGGGFGGFGGGGGGGGGGGGGGGGGGGGGGGGGGGGGFGGGGGGGGGGGGGGGGGGGGGGGGGGGGGGGGGGGGGGGGGGGGFDFGGGGGGGGGGGGGFGGGGGGGGGGGGGGGGGGGGGAFGGGGGGGGGGGGGGGGGGGGGGGFFCFEGGFGGFGGGFEGFCFEGGGGGGGGGGGGGGGGC9ACFGFFC9FCFFFFCGGGGGGGGGFGGGGGGGGGGGGGGGGFGCFGGGGGGGGBFGGGFFGGGFFGFFFGFFCGFF9<:<AFBGGFFG2>>9BFBF
@M02542:52:000000000-J9N43:1:1101:20503:3054 1:N:0:GTGAAA
GTCCACACCTTCCTCCGGTTTATCACCGGCAGTCTCCCTAGAGTTCCCGCCATTACGCGCTGGCAACTAAGGATAAGGGTTGCGCTCGTTGCGGGACTTAACCCAACATTTCACAACACGAGCTGACGACAGCCATGCAGCACCTGTCTTACAGTTCCCGAAGGCACAACCGCATCTCTGCAGTCTTCTGTAGATGTCAAGAGTAGGTAAGGTTCTTCGCGTTGCGTCGAATTAAACCACATGCTCCACCGCTTGTGCGGGCCCCCGTCAATTTATTTGAGTTTTAATCTTGCGACCGTAC
+
CCCCCGGGGGGGGGFGGGFFGGGGGFFEGGGEFFCFFGGG@FGGGGGGGGGGGGGGGDFDGGGGGGG<DFGGGFFCDF8FFEGGGGGGGGGEEGCFGGGGGGEFGGGGG<FFGGGGGGGGGEC@EGGGGGGGGGGGFGCFFGGFF,EFGFFGFCCGGGGCFFEG7FG,FGGGGCCFGG;FFGGGFGGGGGGGDFFGGFGGFG<EF?FGGCFFGGFGGGGGGGG*8EGG3=8FF9EFGGGGGFGC:9?FGGDEEDF5495579:DGGGFFD?F)+29:C>41455252DCF?C41;>>2BF:
@M02542:52:000000000-J9N43:1:1101:14211:3061 1:N:0:GTGAAA
CGGTTTGTCACCGGCAGTCTCCCTGGAGTGCTCTTGCGTAGCAACTAGGGACAAGGGTTGCGCTCGTTGCGGGACTTAACCCAACATCTCACGACACGAGCTGACGACAGCCATGCAGCACCTGTGTTATGGCTCCCTTTCGGGCACCCCCACCTCTCAGCAGGGTTCCATACATGTCAAGGGTAGGTAAGGTTTTTCGCGTTGCATCGAATTAATCCACATCATCCACCGCTTGTGCGGGTCCCCGTCAATTCCTTTGAGTTTTAATCTTGCGACCGTACTCCC
+
GGGGGGGGGGFGCGGGGGGCFGGGFDEFGGGGGGGGGGEGGGGGGFGAFFGGGGGGGGGGGGDDGGG?8FGGDEEGGGGGGGGGGGGGGGGGGGGGGGGCGGGGG@EGGEGGFFFGGGGGGGFGFGFGFGGGGGGEGGGGGEDFGGDCGDCGGGFC:FFCFGGFGGGGGGFGFFCFCC;FCEFGGEGEGFGGFFGGGGGGB8EEGFF988FF@F?77E<986FGF@FFGGCEEEFG?C55DBDDFGDBEDDFFGFFFG76>*6=A2>A<<B7F>>GFFFFFFFFF
@M02542:52:000000000-J9N43:1:1101:8122:3084 1:N:0:GTGAAA
CGGTTTGTCACCGGCGGTCCCATTAGAGTGCCCTTTCGTAGCAACTAATGGCAAGGGTTGCGCTCGTTGCGGGACTTAACCCAACATCTCACGACACGAGCTGACGACAGCCATGCAGCACCTGTGTTACGGCTCTCTTTCGAGCACTCCTCTATCTCTAAAGGATTCCGTACATGTCAAAGGTGGGTAAGGTTTTTCGCGTTGCATCGAATTAAACCACATCATCCACCGCTTGTGCGGGTCCCCGTCAATTCCTTTGAGTTTCAACCTTGCGGCCGTACTCCC
+
GGGGGGGGGGGGGGGGGGGGGGGGGGGGGGGGGGGGGGGGGGGGGGGGGGGGGGGGGGGGGGGGGGGGGGGGGGGGGGGGGGGGGGGGGGGGGGGGGGGGGGGGGGGGGDGGGGGGGGGGGGGGGGFGGGGGGGGGGGGGGDGGGGGGGGGGGGGGCGGDCGGGGGGGGFGGGGC@GFGGGGGGGGGEGGGG@EGGGGGEGGGCEGGGDGGGFGGGGGGGG6FGGGGGGGGGGGGGFFGGGFFGFF@>GDDFFC>?A?**/:<FFFF4<:>*4>:DBFFF?0BFF
@M02542:52:000000000-J9N43:1:1101:22545:3093 1:N:0:GTGAAA
CGGTTTATCACCGGCAGTCTCCCTAGAGCTCCCGACTTAACTCGCTGGCAACTAAGGATAGGGGTTGCGCTCGTTGCGGGACTTAACCCAACATTTCACAACACGAGCTGACGACAGCCATGCAGCACCTGTCTTACGGTTCCCGAAGGCACAACCGCATCTCTGCAGTCTTCCGTAGATGTCAAGAGTAGGTAAGGTTCTTCGCGTTGCGTCGAATTAAACCACATGCTCCACCGCTTGTGCGGGCCCCCGTCAATTCATTTGAGTTTTAATCTTGCGACCGT
+
GGGGGGGGGGGGGGGGGGGGGGGGGGGGGGGGGGGGGGGGGGGGGGGGGGGGGGGGGGGGGGGGGEGGGGGGGGGGGGGGGGGGGGGGGGGGGGGGGGGGGGGGFGGGGGGGGGGGGGGGGGGGGGGGGGGGGGGGGGGGGGGGGGGGDGGGCGGGGGGEGFGGGGGGGGGGGGGGGDGGGGGGGGGGGGGGFFFGG9ACGGGGGGGGGGGGFGGGFGGGGGGGGGGFGGGGGGCCEGEGG7FGGGF3>DD3<DFFFGD4CG<BDF>D<BFGC:?DAFFB>9:@
@M02542:52:000000000-J9N43:1:1101:24877:3110 1:N:0:GTGAAA
CGGTTTATCACCGGCAGTCTCCCTAGAGTTCCCACCATTACGTGCTGGCAACTAAGGATAAGGGTTGCGCTCGTTGCGGGACTTAACCCAACGTTTCACAACACGAGCTGACGACAGCCATGCAGCACCTGTCTTAGCGTTCCCGAAGGCACAATCGTATCTCTACAATCTTCGCTAGATGTCAAGAGTAGGTAAGGTTCTTCGCGTTGCGTCGAATTAAACCACATGCTCCACCGCTTGTTCGGGCCCCCGTCAATTCATTTGAGTTTTAATCTTGCGCCCTTT
+
GGEGGGGG<<ADFCEC7CEFGFGGC8<6FEAFG9EEAEGGE@E<DC,CF8<DC88FFEFGGG<FFFGGCE>GGFGGCCE7++BFFFGGGGGG7AEFGGEEFCFGCE7=F,==+BB7>CF,B<<CD@FDFG8DCFE9@<+3<+@FGGGDCCFD:C:@365@7<DCFCFFG7;DFFGG7:CC,BE;;,,8CFEDF,<98C<<CFFCECCGCE>G)*?*>C<CC?;8C=F+<9:C6FF8=/:3F)=35DBB=CD>B*(.59**2:49)4<A<>)*:70:)--((4)7)
@M02542:52:000000000-J9N43:1:1101:14100:3122 1:N:0:GTGAAA
CGGTTTGTCACCGGCAGTCCCATTAGAGTGCCCTTTCGTAGCAACTAATGGCAAGGGTTGCGCTCGTTGCGGGACTTAACCCAACATCTCACGACACGAGCTGACGACAGCCATGCAGCACCTGTGTTACGGCTCTCTTTCGAGCACTCCTCTATCTCTAAAGGATTCCGTACATGTCAAAGGTGGGTAAGGTTTTTCGCGTTGCATCGAATTAAACCACATCATCCACCGCTTGTGCGGGTCCCCGTCAATTCCTTTGAGTTTCAACCTTGCGGCCGTACTCCC
+
GGGGGGGGGGGGCGEGGGGGGGGGGGGGGGGGGGGGGGGGGGGGGGGGGGGGGGGGGGGGGGGGGGGGGGGGGGGGGFGGGGGGGGGGGGDGGGGGGGGGGGGGGEGGGGGGGGGGGGGCGGGGGGGGGGGGGGGGGGGGFGGFGGGGGGGGCGGGCGF9FGGGGGGDFEGGGGGFFGGGGGGGGGGGGGGGGGGGGFEGEGGGDGGFEEGGFGGGGE*7=CFGGGGGGG5EE5*A6CG:C>FGGGB@EDDBFGDFFG=BFC>FFF<>724*65<<>;>(3:?@>
@M02542:52:000000000-J9N43:1:1101:23343:3123 1:N:0:GTGAAA
CGGTTTATCACCGGCAGTCTCCCTAGAGTTCCCGCCATTACGCGCTGGCAACTAAGGATAAGGGTTGCGCTCGTTGCGGGACTTAACCCAACATTTCACAACACGAGCTGACGACAGCCATGCAGCACCTGTCTTACAGTTCCCGAAGGCACAACCGCATCTCTGCAGTCTTCTGTAGATGTCAAGAGTAGGTAAGGTTCTTCGCGTTGTGTCGAATTAAACCACATGCTCCACCGCTTGTGCGGGCCCCCGTCAATTCATTTGAGTTTTAATCTTGCGACCGT
+
GGGCFCEFGFGF,CGGGGGGGGGGGGEGGGFGGGGDGGGGG<@CFGGEGFGGGFEECFGGF,FFGGEFEGEGGGGGGGGGGEFGF?FGFGGEFFFFFGGGGGGGGDEGG<FF7BFGGGFEGEEFFFGGGGGGFFGFGG9FFGFGGGG*:FFGGFGEDFEEGFFFGGCFGGGCFFGGGFGGGGGG?E:B?FFGGGGGFGGGGGGFDEEG5E=G6EGGFFGFGCFGGFCGG@CECEF55DGGG:FGGDD@EG35550>)3C6CFA6<04<<<A<FC=D4<4;9938
@M02542:52:000000000-J9N43:1:1101:10128:3155 1:N:0:GTGAAA
CGGTTTATCACCGGCAGTCTCCCTAGAGTTCCCGCCATTACGCGCTGGCAACTAAGGATAAGTGTTGCGCTCGTTGCGGGACTTAACCCAACATTTCACAACACGAGCTGACGACAGCCATGCAGCACCTGTCTTACAGTTCCCGAAGGCACAACCGCATCTCTGCAGTCTTCTGTAGATGTCAAGAGTAGGTAAGGTTCTTCGCGTTGCGTCGAATTAAACCACATGCTCCACCGCTTGTGCGGGCCCCCGTCAATTCATTTGAGTTTTAATCTTGCGACCGT
+
GGGGGGGGGGGGGGGGGGGGGGGGGGGGGGGGGGGGGGGGG7FGGGGGGGGGCFGGGGGGGGFGGGFGGGGGGGGGGGGGGGGGGGFGGGGGGGEFGGGGGGGGGGGGGGGGGGGGGFEGGGGGGGGGGGFFGGGGGGGGGGGGGGG:FGGGGGGGGGGGGGGGGGGGGGGGGGGGGGDFGFGGGGGGGGGGGGGCGFGGGBFGGGGGGGGGFGEFGGGGGGGGFGGGGEGGGGGGGG7*7)7<EGEDEGGFDDB>BGGFFGBFAB<>BDFGGCB:-961>>EF
@M02542:52:000000000-J9N43:1:1101:9824:3162 1:N:0:GTGAAA
GTCCACACCTTCCTCCGGTTTGTCACCGGCAGTCTCCTTAGAGTGCCCACCATTACGTGCTGGTAACTAAGGACAAGGGTTGCGCTCGTTACGGGACTTAACCCAACATCTCACGACACGAGCTGACGACAGCCATGCAGCACCTGTGTCTGAGTTCCCGAAGGCACCAATCCATCTCTGGAAAGTTCTCAGCATGTCAAGGCCAGGTAAGGTTCTTCGCGTTGCTTCGAATTAAACCACATGCTTCACCGCTTGTGCGGGCCCCCGTCAATTCATTTGAGTTTTAACCTTGCGGCCGTAC
+
CCCCCGGGGGGGGGGGGGEGGGGGGGGGGGGGGGCCFGGGGCFGCFGGGGGFGGGGGGGGGGGGGGGGGGGGGGGGGGGGGGGGGGG7FGGGGGGD@FCGGGGGEGEDGGFGGGGGGGGGGDGGGG?BFGGEG@FF=DCDGGGGGGFFGEGFFGGGFGFCEGGGG7FECFCDFGG;;FGEFFGGGGGGGGGGGGFFGGGG94D>FFFFCDFGCGGGGGGCGGGGDGGGFGFFFGGFGFGFGCCGC+<+A@8C5<CGFFBDEDEDEDG;EG:@4CFFGF446ADDF9:>*?6*41;B69B@)
@M02542:52:000000000-J9N43:1:1101:24525:3164 1:N:0:GTGAAA
CGGTTTATCACCGGCAGTCTCCCTAGAGTTCCCGACTTAACTCGCTGGCAACTAAGGATAGGGGTTGCGCTCGTTGCGGGACTTAACCCAACATTTCACAACACGAGCTGACGACAGCCATGCAGCACCTGTCTTACGGTTCCCGAAGGCACAACCGCATCTCTGCAGTCTTCCGTAGATGTCAAGAGTAGGTAAGGTTCTTCGCGTTGCGTCGAATTAAACCACATGCTCCACCGCTTGTGCGGGCCCCCGTCAATTCATTTGAGTTTTAATCTTGCGACCGT
+
GGGGGDGGGFGGFGGGGGGGGGGGGGFGGGGGGGGGGGFFGGGGEDGGGFFGGGGGGGGGGGGDGGGGGGGGGFCFGEGDCEGGGGFGGGGGGGGGGGGGGGGGGGGGGGGGGGGGGGF?FFGGGGGGGGGGGGGGGDGGGGGGGCFEGFFGGFGGGGFFGGFFFF9CFGGGGGGGFFEGGFGGGGCCFCGGGCGGGGGGGGGFGGGGDGEEEGGGGGGGGGGG5@FGGGGGGFGECGGGFF4DEGF>CDGFFGF>AEGF=D2F<?FAABF<GFFGBAF;>1>>
@M02542:52:000000000-J9N43:1:1101:6994:3171 2:N:0:GTGAAA
CGGTTTATCACCGGCAGTCTCCCTAGAGTTCCCGACTTAACTCGCTGGCAACTAAGGATAGGGGTTGCGCTCGTTGCGGGACTTAACCCAACATTTCACAACACGAGCTGACGACAGCCATGCAGCACCTGTCTTAAGTTTCCCGAAGGCACAACCGCATCTCTGCAGTCTTCCGTAGATGTCAAGTGTTGGTAAGGTTCTTAGCGTTTCGTCGAATCAAACCACATGCTCCACCGCCTGTGCGGGCCCCCGCCCATTTATTTTGGTTTTAATCTTTCGATCGTT
+
F@FGEFEFD<EF7FC7+CFFGGGGFF@@;<6BEF7@FEEFC<CFGGC:FFFD?<FGGGAA8EGDGGC,676B@FC8F7:C+CFGDFG<F+<FGGG9ECFFGG8EEEGEGF9F7CFGG=F,CEC==@>?,8,@>;@+,,3,@:;D++@8:D,:8DCB;**:?,=@9>>,>C,BDFGED:*=81+1C@+:A+;.611>FGFG4A++7):?(9(2((17?)09*4(;*;))**-,/.8;((969)42)7>061)9())(42*)6/*))(.3(4))..6:*0))*0.8)
@M02542:52:000000000-J9N43:1:1101:15565:3174 1:N:0:GTGAAA
CGGTTTATCACCGGCAGTCTCCCTAGAGTTCCCGCCATTACGCGCTGGCAACTAAGGATAAGGGTTGCGCTCGTTGCGGGACTTAACCCAACATTTCACAACACGAGCTGACGACAGCCATGCAGCACCTGTCTTACAGTTCCCGAAGGCACAACCGCATCTCTGCAGTCTTCTGTAGATGTCAAGAGTAGGTAAGGTTCTTCGCGTTGCGTCGAATTAAACCACATGCTCCACCGCTTGTGCGGGCCCCCGTCAATTCATTTGAGTTTTAATCTTGCGACCGT
+
GGGGGGGGGGGGCEGFGGGGGGGGGGGGGGGGGGGGGGGGGGGGGGGGGGGGGGGGGGGGGGGGGGGGGGGGGGGGGGGGGGGGGGGGGGGGGGGGGGGGGGGGGGGGGGGGGGGDGGGGGGGGGGGGGGFGGGGGGGGGGGGGGFGGGGGGGGGGGGGEG@CGGGGGGGGGGGGGGGGGGGGGGGGGFGGGGGGGGGGGGGGGGGGG=GGGDGGGGGGGGGGGGGGGGGGGGGGGGGGGG?FGGGFFGDGFFG<BAGGFGGFFA:56ABBGGCFG<A1;>B3>
@M02542:52:000000000-J9N43:1:1101:24646:3176 1:N:0:GTGAAA
GTCCACACCTTCCTCCGGTTTGTCACCGGCAGTCCCATTAGAGTGCCCTTTCGTAGCAACTAATGGCAAGGGTTGCGCTCGTTGCGGGACTTAACCCAACATCTCACGACACGAGCTGACGACAGCCATGCAGCACCTGTGTTACGGCTCTCTTTCGAGCACTCCTCTATCTCTAAAGGATTCCGTACATGTCAAAGGTGGGTAAGGTTTTTCGCGTTGCATCGAATTAAACCACATCATCCACCGCTTGTGCGGGCCCCCGTCAATTCCTTTGAGTTTCAACCTTGCGGCCGTACTCCCC
+
CCCCCGGGGGGGGGGGGGGGGGGGGGG;FEGGGGGGGGGGFGEGGGGGGGGGGGGGGGGFGGGGGGGGGGGGGGGGGDGGGGGGGGGEFGGGGGGFGGGGGGG9FGGGGGGGGGGGGFGGEGGGBFGGGCFGGGGGGGGGFGGGGDEF<FFFFGGFCC<FEFCFGCFCC;FGGECGGFG79>FGFGGGCF;FFG@F;FG7>EF;ACGGGFCGFBEEGE*CCGGEGGGGAG?CFFGFFGCEGFFGGGEED=CGCCCDD>>DGC57E7:FF><F>E:3:FAFA.68?8)9))757;?B15<>B
@M02542:52:000000000-J9N43:1:1101:20178:3184 1:N:0:GTGAAA
TTCCTCCGGTTTATCACCGGCAGTCTCCCTAGAGTTCCCGACTTAACTCGCTGGCAACTAAGGATAGGGGTTGCGCTCGTTGCGGGACTTAACCCAACATTTCACAACACGAGCTGACGACAGCCATGCAGCACCTGTCTTACGGTTCCCGAAGGCACAACCGCATCTCTGCAGTCTTCCGTAGATGTCAAGAGTAGGTAAGGTTCTTCGCGTTGCGTCGAATTAAACCACATGCTCCACCGCTTGTGCGGGCCCCCGTCAATTCATTTGAGTTTTAATCTTGCGACCGTACCCCCCAGGC
+
CCCCCGGGGGGGGGGGGGGGGGGGGGGGGGGGGGGGFGGGGGGGGGGGGGGGGGGGGGGGGGGGGGGGGGEGGGGGGGGGGGGGGGGGGGFGGFGGGGGGGGGGGGGGGGGGGGGGGGGGGGGGGGGGGGGGGGGGFGGGGFGGGGGGGGGGGGGGGGFGGGDGG*CFGGGGGGGGGGGGGGGGGFFFCFFF?FGGGF;CFGGCFFGGCFGGGGEGGGGGGGGGGGFGFCFFGGGGGGGGGGGEG5A??5CECDEGGB>DG74@CDGFFCAFFGGFCGFFFF)69;BCCDFG(409135..
@M02542:52:000000000-J9N43:1:1101:12678:3220 1:N:0:GTGAAA
CGGTTTGTCACCGGCAGTCTCCTTAGAGTGCCCACCATTACGTGCTGGTAACTAAGGACAAGGGTTGCGCTCGTTACGGGACTTAACCCAACATCTCACGACACGAGCTGACGACAGCCATGCAGCACCTGTGTCTGAGTTCCCGAAGGCACCAATCCATCTCTGGAAAGTTCTCAGCATGTCAAGGACAGGTAAGGTTCTTCGCGTTGCTTCCAATTAAACCACATACTCCACCGCTTGTGCGGGCCCCCGTCAATTCATTTGAGTTTTAACCTTGCGGCCGT
+
GGG+@FFE<EFAFCCF7EFGGGGADED@FFGC,,@@8FCFGDCEGEFFFFAAFF,CFGGGGGGGGG+EEG:FE>CFCEECGEGFDGGG,BDFGCA?FCFGGEGECF7=CFGGGGGC>D3=F,AFEGG8DFGGDFGC99D,@DF,7F+<:FF7@,D,5>FC;7,3@CFFC@@,@FC;@FGG92<@C,>,4>EFGGF@C7AFFF?4;:35*;9C6++AFG<FG7CG*;?+2++3A@EEDDGGG29CGD@DEGG>>D6B<+:FGGD*)(:<<AAGGD*:)509015;
@M02542:52:000000000-J9N43:1:1101:25389:3241 1:N:0:GTGAAA
CGGTTTATCACCGGCAGTCTCCCTAGAGTTCCCGCCATTACGCGCTGGCAACTAAGGATAAGGGTTGCGCTCGTTGCGGGACTTAACCCAACATTTCACAACACGAGCTGACGACAGCCATGCAGCACCTGTCTTACAGTTCCCGAAGGCACAACCGCATCTCTGCAGTCTTCTGTAGATGTCAAGAGTAGGTAAGGTTCTTAGCGTTGCGTCGAATTAAACCACATGCTCCACCGATTGTGCGGGCCCCCGTCAATTCATTTGAGTTTTAATGTTGCGACCGT
+
GGGGGGGGGGGDFGF@FGEFGCFEEGGGFGFAFFB@@FGDFGFG7BCG7CED<FFGEGGCEFGGGEFEG7FFECDFGGGGE@8FFF,5B=D8?E<@?A<?=8BBFEG:7FFFEC>=FB+D<A,3@,<38>F,:@9C,7>:@37@@<FCD,><:BBCCFC:<,?@C:BF7,;F9F<@CGG2<B9BCFCF>;FF<AFFF<;5BC+?+:;EE;CC7E=FC=ECF+2/28<E+<9<<20?*9:DFA49CD7./)987>1>AC09F*6FA?A>65ADG*9?:27027>;
@M02542:52:000000000-J9N43:1:1101:25086:3250 1:N:0:GTGAAA
CGGTTTGTCACCGGCAGTCTCATTAGAGTGCCCAACTAAATGTAGCAACTAATGACAAGGGTTGCGCTCGTTGCGGGACTTAACCCAACATCTCACGACACGAGCTGACGACAGCCATGCAGCACCTGTGTTACGGTTCTCTTTCGAGCACTAAGCCATCTCTGGCGAATTCCGTACATGTCAAAGGTGGGTAAGGTTTTTCGCGTTGCATCGAATTAAACCACATCATCCACCGCTTGTTCGGGTCCCCGTCAATTCCTTTGAGTTTCAACCTTGCGGCCGTAC
+
GGGGGGGGGGGGGCGGGGGGGGGGGGGGGGGGGGGGGGGGGGGGFGGGGGGFGGGFGGGGGGGGFGGGGGGGDG>GDGGGGGGGGGGGGGGGCGCEFEGEGGD@CFGGGDEGGGGGGGFGGFGGGFGFGGGGGGEDGFGGFGGGF@CCECGGGFGGFFGFGGFF7DCCFGGGFGGFDEF,CEEC;CFFAF7C:F:CFFFGGFCCEGGEEFEC>CEFCFCD?C=FGGF7CCFCFF=ECDCG7A@DEFEFGF3BB3?FFCCFGC4?:A>B<247CCF*4999>6<:)
@M02542:52:000000000-J9N43:1:1101:24960:3259 1:N:0:GTGAAA
CGGTTTATCACCGGCAGTCTCCCTAGAGTTCCCGACTTAACTCGCTGGCAACTAAGGATAGGGGTTGCGCTCGTTGCGGGACTTAACCCAACATTTCACAACACGAGCTGACGACAGCCATGCAGCACCTGTCTTACGGTTCCCGAAGGCACAACCGCATCTCTGCAGTCTTCCGTAGATGTCAAGAGTAGGTAAGGTTCTTCGCGTTGCGTCGAATTAAACCACATGCTCCACCGCTTGTGCGGGCCCCCGTCAATTCATTTGAGTTTTAATCTTGCGACCGTT
+
GGGGGGGGGGGGGGGGGGGGGGGGGGGGGGGGGGGGGGGGGGGGGGGGGGGGGGGGGGGGGGGGGGGGGGGGGGGGGGGGGGGGGGGGGGGGGGGGGGGGGGGGGGGGGGGGGGGGGGGGGGGGGGGGGGGGGGGGGGGGGGGGGGGGGGGGGGGGGGGGGGGGGGGGGGGGGGGGGFGGGGGGGGGGGGGGGGGGGGGGGGFGGCGGEGGGFGCGGGDGGFGGGGGGGGFCFGGDGGGGG363CDB7EGG@BDF@A9>=FG>85:<AFBFDG>=F5>4922)<)
@M02542:52:000000000-J9N43:1:1101:17470:3288 1:N:0:GTGAAA
CGGTTTATCACCGGCAGTCTCCCTAGAGTTCCCGCCATTACGCGCTGGCAACTAAGGATAAGGGTTGCGCTCGTTGCGGGACTTAACCCAACATTTCACAACACGAGCTGACGACAGCCATGCAGCACCTGTCTTACAGTTCCCGAAGGCACAACCGCATCTCTGCAGTCTTCTGTAGATGTCAAGAGTAGGTAAGGTTCTTCGCGTTGCGTCGAATTAAACCACATGCTCCACCGCTTGTGCGGGCCCCCGTCAATTCATTTGAGTTTTAATCTTGCGACCGT
+
GGGFCFFGFEGGGGGEGGGD9FEEG<@FGG<EGG7CCEGFDGECGGGGGGGGGGEEGEFCCFEFFG>FFGCCFFE,FG@F:FGGFGCEBFGEFGDGGGFFGEEF@F@CCFGD@GGGDDFGGGGGGGFDGGGGECFFECFFGGGGGGGEGCFGFGGGGGDFFFFCFG9>FFF;F;CFFGC;;ECFGGGGFGFGGCFFFGGGGGGGGGGD5EGGFDECFGGGGGGGGGGGGFG6AGGGGGGGGFFGGGFFGGGEFG:F<EGFGGAFFF<<<ABCFFFGFF>B>>D@
@M02542:52:000000000-J9N43:1:1101:23347:3323 1:N:0:GTGAAA
CGAGTTGACCCCGGCAGTCTCCCATGAGTCCCCACCATAACGTGCTGGCAACATGGAACGAGGGTTGCGCTCGTTGCGGGACTTAACCCAACATCTCACGACACGAGCTGACGACAGCCATGCACCACCTGTACACCGGCCACAAGGGGGCCGATATCTCTACCGGTTTCCAGTGCATGTCAAGCCCAGGTAAGGTTCTTCGCGTTGCATCGAATTAATCCACATGCTCCGCCGCTTGTGCGGGCCCCCGTCAATTCCTTTGAGTTTTAGCCTTGCGGCCGTACT
+
GGGGGGGGGFGDCEGGGGGGGCEGGGGGGGFGGECGFGGGD@CFGGGFGGGGGGGGFGEGCFGGGGGFGGGGDGGGGGDGGGFGFGGGGEGGGFFDGGGGGGEEFFGGGFGGFGGGGGGGGDFGFGGGGGGGGFGGFCFGGDGGGCFC7@<FGEGGCF2CCGGGD@FGC@CGCFGGCGGFCB<CCGGGGFGGF?F@+<CFC>EGEGDC6CFG56EGGGGGFCEFG6FFGGEGGGGGGGFFF(>DEGFEGD><3C2=AGGFGGFFA><A21<4*:)9279BB955)
@M02542:52:000000000-J9N43:1:1101:11704:3360 1:N:0:GTGAAA
CGGTTTGTCACCGGCAGTCCCATTAGAGTGCCCTTTCGTAGCAACTAATGGCAAGGGTTGCGCTCGTTGCGGGACTTAACCCAACATCTCACGACACGAGCTGACGACAGCCATGCAGCACCTGTGTTACGGCTCTCTTTCGAGCACTCCTCTATCTCTAAAGGATTCCGTACATGTCAAAGGTGGGTAAGGTTTTTCGCGTTGCATCGAATTAAACCACATCATCCACCGCTTGTGCGGGTCCCCGTCAATTCCTTTGAGTTTCAACCTTGCGGCCGTACTCCC
+
GGGGGGGGGGGGGGGGGGGGGGGGGGGGGGGGGGGGGGGGGGGGGGGGGGGGGGGGGGGGGGGGGGGGGGGGGGGGGGGGGGGGGGGGGGGGGGGGGGGGGGGGGGGGGGGGGFGGGGGGGGGGGGGGGGGGGDFGGGGGGGGDGGGEGGGGGGGGGGGGGGGGFFGGGGGGGGGGF@FFGGGGGGGGGGGGGGGGGFGGEEGGGGFGDGGFFGGGGGGFGFGGGGGGGGGGGGGGGGCCGFBGGGFFEDD?FFDFBGGFGGFFFFFFFFDGGGFD>9>F???FF
@M02542:52:000000000-J9N43:1:1101:13317:3361 1:N:0:GTGAAA
CGGTTTATCACCGGCAGTCTCCCTAGAGTTCCCACCATTACGTGCTGGCAACTAAGGATAAGGGTTGCGCTCGTTGCGGGACTTAACCCAACATTTCACAACACGAGCTGACGACAGCCATGCAGCACCTGTCTTAGCGTTCCCGAAGGCACAATCGTATCTCTACAATCTTCGCTAGATGTCAAGAGTAGGTAAGGTTCTTCGCGTTGCGTCGAATTAAACCACATGCTCCACCGCTTGTGCGGGCCCCCGTCAATTCATTTGAGTTTTAATCTTGCGACCGT
+
GGGGGGGGGGGGGGGGGGGGGGGGGGGGGGGGGGGGGGGGGGGFGGGFGGGGGGGGGGGGGGGGGGGGGGGGGGGGGGGGGGGGGGGGGGGGGGGGGGGGGGGGGGGGGGGGGGGGGGGGGGGGGGGGGGGGGGGGGGGGGGGGGGGEGGGGGGGGGGGGG;FFGGGGGGGGGGGGGD9FGGGGGGGGGGGGGGGGGGGGGGGGGGGGGGGGFGGGGGGGGGGGGGGCGCGGGGGGGGGGGFFGGGFFGGGFFGBFFFGFGGF=<BAABBF4:7@FAD>FF>FF
@M02542:52:000000000-J9N43:1:1101:11060:3398 1:N:0:GTGAAA
CGGTTTATCACCGGCAGTCTCCCTAGAGTTCCCACCATTACGTGCTGGCAACTAAGGATAAGGGTTGCGCTCGTTGCGGGACTTAACCCAACATTTCACAACACGAGCTGACGACAGCCATGCAGCACCTGTCTTAGCGTTCCCGAAGGCACAATCGTATCTCTACAATCTTCGCTAGATGTCAAGAGTAGGTAAGGTTCTTCGCGTTGCGTCGAATTAAACCACATGCTCCACCGCTTGTTCGGGCCCCCGTCAATTCATTTGAGTTTTAATCTTGCGACCGT
+
GGGGGGGG9DFGG@ECFGFCFG<F@CCEEGGGGGGGGGGGF,CCFEGGGGGGDGGGGFGGGD@DFFGGGGGGEGG8F@FE7FGGFGGGGGGGGGGGEFFCFFCFCFCGFFCFFDEEGGGFGFGC<@D,DBD,B@ED=<>CCCFA::FG>E@FFG9FFFA3@@F;DCEGGGCFGFGG7>FG;FAFFCB:CFGGGG;AC<CGGCGGGGGC5E5:;CC8CGGGCGGGFGGFGC+<C;88CDE7D)17=CB>GGG:>C0>BGGF7F<FB06):A2FCF6:.6,4925)
@M02542:52:000000000-J9N43:1:1101:10937:3409 1:N:0:GTGAAA
CGGTTTATCACCGGCAGTCTCCCTAGAGTTCCCGCCATTACTCGCTGGCAACTAAGGATAAGGGTTGCGCTCGTTGCGGGACTTAACCCAACATTTCACAACACGAGCTGACGACAGCCATGCAGCACCTGTCTTACAGTTCCCGAAGGCACAACCGCATCTCTGCAGTCTTCTGTAGATGTCAAGAGTAGGTAAGGTTCTTCGCGTTGCGTCGAATTAAACCACATGCTCCACCGCTTGTGCGGGCCCCCGTCAATTCATTTGAGTTTTAATCTTGCGACCGT
+
EEGCFGGFFGEF@BFCCF@FDGCCEE<,FEGCEEFBEGCGEEGCC@@:BDDFEFGGGFFFCCDFGGEFGGC:FGFCEGEEE@FGFGGGD:FGGGAA?EFFGGGGGGCGGGGGCF>GEFCDGGEG9FDFF<FG@EGDEGGGGGGGDFCFC>C,DCGGGGGFGGGFGGGCCFCFGGF;CF@C;CFGG?CCGGGFEGGFGGGGGGGGGDEGC=EGFECFGEGGGG*C8ACCF:FGGGGGGG5D53@GGCB5CDGD3*2:<CFFGGFFBFFBA<<4*:FGFFF6>>DD
@M02542:52:000000000-J9N43:1:1101:15442:3413 2:N:0:GTGAAA
CGGTTTATCACCGGCAGTCTCCCTAGAGTTCCCGACTTAACTCGCTGGCAACTAAGGATAGGGGTTGCGCTCGTTGCGGGACTTAACCCAACATTTCACAACACGAGCTGACGACAGCCATGCAGCACCTGTCTTACGGTTCCCGAAGGCACAACCGCATCTCTGCAGTCTTCCGTAGATGTCAAGAGTAGGTAAGGTTCTTGCCGTTGCGTCGAATTAAACCACATGCTCCACCGCTTGTGCGGGACACCGGCAATTCATTTGAGTTTTAATCTTTAGACCTT
+
GGGGDEGGGGGGGGG@GGFCEGGGGGGGGGGFGGGGGGFGGGGGGGGGGGGGGDFGGFFGGGGCFECFGGDGGCF<F:FC>CFDGGFG@FGECGGGGGGGFG?EEGGDG@<F7:F:FFGGGGG9DE,0BEGGGGGGGFGGGD?@>7CEDFDFG>EE>*18CFFG7C;FCFC8CG509*9B>=+:C8FF7;@;)+:DCE=*;@++/8>@@D@F>,179>C4:<4;@E)34:9))>>>>(*-.4>:74(,-21)()/((.*-)**))(.))6))...0*1*0//)0
@M02542:52:000000000-J9N43:1:1101:16539:3413 1:N:0:GTGAAA
CGGTTTATCACCGGCAGTCTCCCTAGAGTTCCCGCCATTACGCGCTGGCAACTAAGGATAAGGGTTGCGCTCGTTGCGGGACTTAACCCAACATTTCACAACACGAGCTGACGACAGCCATGCAGCACCTGTCTTACAGTTCCCGAAGGCACAACCGCATCTCTGCAGTCTTCTGTAGATGTCAAGAGTAGGTAAGGTTCTTCGCGTTGCGTCGAATTAAACCACATGCTCCACCGCTTGTGCGGGCCCCCGTCAATTCATTTGAGTTTTAATCTTGCTACCGT
+
FG7FCFGGGGFFEGGGGFFGFGF@EFEFGFFFGGGEGGEGFGGDGCGBEGGGFFGDGGGEEEFECCFFEGECF>D@@CGDGGGGGGGGGGGGGG9EFGGGGGGGGGGGGGGGGGGGGGGFFGGGGGCGGGGGGGGDFGGACCFEG:FDGGCGGDGGGGGGGGGGGFGG@EFCFGGGFBCEFGFGGBFFGGGFFECFG<>FGCFFGGGEEGGGFGGGGGCGGGGGGGG?67CFECDGGCEFG?FGGGB>GGDD:D?EFG:@>FD@906:A247>C=F<<)).3>>
@M02542:52:000000000-J9N43:1:1101:20346:3449 1:N:0:GTGAAA
CGGTTTATCACCGGCAGTCTCCCTAGAGTTCCCGACTTAACTCGCTGGCAACTAAGGATAGGGGTTGCGCTCGTTGCGGGACTTAACCCAACATTTCACAACACGAGCTGACGACAGCCATGCAGCACCTGTCTTACGGTTCCCGGAGGCACAACCGCATCTCTGCAGTCTTCCGTAGATGTCAAGAGTAGGTAAGGTTCTTCGCGTTGCGTCGAATTAAACCACATGCTCCACCGCTTGTGCGGGCCCCCGTCAATTCATTTGAGTTTTAATCTTGCGACCGT
+
GGGGGGGGGGGGGGGGGGGGGGGGGGGGGGGGGGGGGGGGGGGGGGGGGGGGGGGGGGGGGGGGGGGGGGGGGGGGGGGGGGGGGGEGGGGGGGGGGGGGGGGGGGGGGGGGGGGGGGGGG8FGGGGGGGGGGGGGGGDFF@GFGGC7FGEGAFGGGGGGGGGGGGFGDFCFFGCF<FCC?FGGFGGGGGGGEGGGGFGGGGGGGGEGEGGGFCGGGGFFG7CC*AF?FFCF68;CE3=CF)//>D@>DDGB7*(0<CGFF><6)1ADFF<<C>=>2<01(338
@M02542:52:000000000-J9N43:1:1101:11935:3453 2:N:0:GTGAAA
CGGTTTATCACCGGCCGTCTCCCTAGAGTTCCCGCCATTACGCGCTGGCAACTAAGGATAAGGGTTGCGCTCGTTGCGGGACTTAACCCAACATTTCACAACACGAGCTGACGACAGCCATGCAGCACCTGTCTTACAGTTCCCGAAGGCACAACCGCATCTCTGCAGTCTTCTGTAGATGTCAAGAGTAGGTAAGGTTCTTCGCGTTGCGTCCAATTAAACAACATGCACCCCCGCTTGTGCTGGCCCCCGTCAATTCATTTGAGTTTTTATTTTTCGACCGT
+
GGGGGGFGDFGGGDG+@@FCFGGGGGGGGFGDG@CGGGGGGGGCEFEDGAFGGGGG@,,FEGFFGFGG:FDDGGGGGC:FCEFGGG?FEECEFFFFGGGEGGCCFDBFGGGGCGD77FFGGGGCFG76D>:DF@@<DFCECEE,*88>CF,:,>88>EDC57CFGGDCFGGFGGDC7C7AFGGFG@F;AAFFC6@*92;>FFF><D)9(5956(16==+9FF)*220(2*)4)0>60131,8A)7:???FC/477(.:=)-*94),6))6(3)).2*/0)0>)0
@M02542:52:000000000-J9N43:1:1101:21040:3457 1:N:0:GTGAAA
CCCCACCTTCCTCACAGTTTACACTGGCAGTCTTGCTAGAGTTCCCGACATCACTCGCTGGCAACTAACAACAGGGGTTGCGCTCGTTATAGGACTTAACCTGACACCTCACGGCACGAGCTGACGACAACCATGCAGCACCTTTTAAATTGTCCGAAGAAAAGTCTGTTTCCAAACCTGTCAATCTACATTTAAGCCTTGGTAAGGTTCCTCGCGTATCATCGAATTAAACCACATGCTCCACCGCTTGTGCGGGCCCCCGTCAATTCCTTTGAGTTTCATTCTTGCGAACGTACTCCCC
+
CCCCCGGGGGGGGGGGGGGGGGGGGGGGGGGGGGGGGGGGGGGGGGGGGGGGGGGGGGGGGGGGGGGGGGGGGGGGGGGGGGGGGGGGGGGGGGGGGGGGGGGGGGGGGGGGGGGGGGGGGGGGGGGGGGGGGGGGGGGGGGGGGGGGGGGGGGGGGGGGGGGGGGGGGGGGGGGGGGGGGGGGGGGGGGGGGGGGGGGGGGGGGGGGGGGGGGGGGGGGGGGGGGGGFGGGGGGGGGF;FFGGGGEGGGGFFGGGGFFGGGFFGGGFFGFFFGFFGGFFFFBFFFAGDDDGB??FFFFFF
@M02542:52:000000000-J9N43:1:1101:25544:3475 2:N:0:GTGAAA
CAGTTTGTCACTGGCAGTATCCTTAAAGTTCCCGGCTTAACCCGCTGGCAAATAAGGAAAAGGGTTGCGCTCGTTGCGGGACTTAACCCAACATCTCATGACACGACCTGACGACAGCCATCCAGCACCTGTATGTAAGTTCCCGAAGTCACCAATCCATCTCTGGAAAGTTCTTACTATGTCAAGACCAGGTAAGTTTCTTCGCGTTGCATCGCATTAAACCACATGCTCCCACGCTTGTTCGGGCTCCCGTCAATTCCTTTTAGTTTTAGTCTTTTACACCT
+
E<EC<FAEF<@CEFGF@E9EEGGEEFFGGFGF9,+@@FFG9FF++@@CC,C@@C@FG9E,AFD7F@@,CF:7=F@ACFGDEGGFAFGGGGGFF=F9E?,9?AFG7F+F@AFG+4>==@C<F,DB,D,=8,,ECFA9D:9D9676@83@3EDC99689EFACAGGGC98C>@BCF7=FFGFAE:+==FF9A/:EF>C+519:B882?F2>5@8.(*.25>CF3=C*;4)*1)6))0.36C3:).(049(43<7,**--6*)-*9)-1<:))-(-).*:*****))
@M02542:52:000000000-J9N43:1:1101:24828:3476 2:N:0:GTGAAA
CGGTTTATCACCGGCAGTCTCCCTAGAGTTCCCGACTTAACTCGCTGGCAACTAAGGATAGGGGTTGCGCTCGTTGCGGGACTTAACCCAACATTTCACAACACGAGCTGACGACAGCCATGCAGCACCTGTCTTACGGTTCCCGAAGGCACAACCGCATCTCTGCAGTCTTCCGTAGATGTCAAGAGTAGGTAAGGTTCTTCGCGTTGCGTCGAATTAAACCACATGCTCCCCCGCTTGTCCGGGCCCCCGTTCATTCCTTTGAGTTTTACTCTTTCCACCGTT
+
GGGGGGGGGGGGGGGGGGGGGGGGGGGGGGGGGGGGGGFGGGGDGGGGGGFFGGGGGDGFGG8FGEEFEGGGGGGFGGGGGGGGFGGGFGFGGGGGGGGGCGDCGG@EEGGFCFFGCGF@GFGEGG8DGE?FGGGFGGCDEGFGGEGGCF6F8FEGDGE597:C7B,>C;:BFG=ED=/B6C++;78AFF1*98CFGGFGFFA305>@(84>1,)<?>C?*285FC92**6))7>((-1(3).(89>9>F77,**,-6*))/=))(6<<>22)-5>>7*17>)))
@M02542:52:000000000-J9N43:1:1101:13012:3478 1:N:0:GTGAAA
CGGTTTGTCACCGGCAGTCTCCTTAGAGTGCCCACCATTACGTGCTGGTAACTAAGGACAAGGGTTGCGCTCGTTACGGGACTTAACCCAACATCTCACGACACGAGCTGACGACAGCCATGCAGCACCTGTGTCTGAGTTCCCGAAGGCACCAATCCATCTCTGGAAAGTTCTCAGCATGTCAAGGCCAGGTAAGGTTCTTCGCGTTGCTTCGAATTAAACCACATGCTCCACCGCTTGTGCGGGCCCCCGTCAATTCATTTGAGTTTTAACCTTGCGGCCGT
+
GGGGGGGGGGGGGGGGGGGGGGGGGGGGGGGGFGGGGGGGGGGFGGGGGGGGGGGGGGGGGGGGGGGGGGGGGGGGGGGGGGGGGGGGGGGGGGGGGGGGGGGGDGGGGGGGFGGGGGGGGGGGGGGGGGGGGGGGGGGGGGFFGGGGGGGGGGGGGGGGGGGFGGFGGGGGGGGGGGGGGGGGGGGGGGGGGGGGGGGGGGCG=EGGGGGGFEGGDGGGGGGGGGFGGFGGGGGGGGGGFFFDGGEBGGGDEGF>>CFFFFAFFB4AAFFGF:6CA?FF>>FF
@M02542:52:000000000-J9N43:1:1101:11342:3480 2:N:0:GTGAAA
CGAGTTGACCCCGGCGGTCTCCTGTGAGTCCCCAACCTCCCGAAGGAGTTGCTGGCAACACAGGACGAGGGTTGCGCTCGTTGCGGGACTTAACCCAACATCTCACGACACGAGCTGACGACAGCCATGCACCACCTGTACACCGACCACAAGGGGGGCACTATCTCTAATGCTTTCCGGTGTATGTCAATCCTTGGTAAGGTTCTTCGCGTTGCGTCGAATTAAGCCACATGCTCCGCTGCTTGTGCGGGCCCCCGTCAATTCCTTTTGGTTTTATCCTTTGGG
+
GGGGGGGGGGGGGGGGGGGGGGGGGGGGGGFGGFGGG<FGGGEGGGGGGGGGGGGGGGGGGGGFGGGGGGGGGGGGGDGGGFFGEEGDGCGGGGGGGGGGGGGGFDFGGEGGD7@CGGGGGDBFGED8@ECCGGDC68FCFCFGGGGG7::E5BEC3:C*=6+0<02@FCEFFCEGFGDFFDDFF<=/*7*14*7?CC7:F:9=<FFF:36>;;7500/773:GGE68**../)*-,3<?(92AF3))(,7715<6((884F?)4:<)3)(.-44*2*/9***))
@M02542:52:000000000-J9N43:1:1101:18147:3487 1:N:0:GTGAAA
CGGTTTATCACCGGCAGTCTCCCTAGAGTTCCCACCATTACGTGCTGGCAACTAAGGATAAGGGTTGCGCTCGTTGCGGGACTTAACCCAACATTTCACAACACGAGCTGACGACAGCCATGCAGCACCTGTCTTAGCGTTCCCGAAGGCACAATCGTATCTCTACAATCTTCGCTAGATGTCAAGAGTAGGTAAGGTTCTTCGCGTTGCGTCGAATTAAACCACATGCTCCACCGCTTGTGCGGGCCCCCGTCAATTCATTTGAGTTTTAATCTTGCGACCGT
+
GGGGGGGGGGGGGGGGGGGGGGGGGGGGGGGGGGGGGGGGGGGGGGGGGGGGGGGGGGGCEFGGGGGGGGGGGGG<EEG>:FGGGGGGGGGGGGGGGGGGGGGGGDDGGGGGGGGGGGCGGGGGGGGGGGGGDGGGDGGGGGGGGGGGGGGFGGGGGGGGGGGGGGGGG7FGGGGGGGFFEGGGGGGFFCGGCFGGGGGGGGGGGGGGGGGGFDGCDFGFGGGGGFGGG?CEGGGGGGGGG>FGGDB)CDDDFG?EAGGFGG<76?FBFAA<FGFGAD06>>FF
@M02542:52:000000000-J9N43:1:1101:17538:3500 1:N:0:GTGAAA
CGGTTTATCACCGGCAGTCTCCCTAGAGTTCCCGCCATTACGCGCTGGCAACTAAGGATAAGGGTTGCGCTCGTTGCGGGACTTAACCCAACATTTCACAACACGAGCTGACGACAGCCATGCAGCACCTGTCTTACAGTTCCCGAAGGCACAACCGCATCTCTGCAGGCTTCTGTAGATGTCAAGAGTAGGTAAGGTTCTTCGCGTCGCGTCGAATTAAACCACATGCTCCACCGCTTGTGCGGGCCCCCGTCAATTCATTTGAGTTTTAATCTTGCGACCGT
+
GGD@FFEGCFGC@CFEEGGEF9FGGG@FGGEDGEF@F@FFGCCGGGGGCFGFE@<=F,CFFFGFEGEFDB:CFF<,BFECFCFDFG9AGDGGFFGGGFDGFGDE7E:@E<>F>>FBC8>FDFEC=>FGGGCB<<FFEAFFA=DBF*FFGFF@FFGGGG7B:CAF;:BG,<C:<B<<FG<<CBCGFF7=>FGGGGGGGFEFFGF8;8/*?EG8B58F7FFG998AFGF689CCFGGDC<EDG769C<:D*97>)9<560*9C7)=9<<2:AFCCG6CD<(49(77
@M02542:52:000000000-J9N43:1:1101:10961:3502 1:N:0:GTGAAA
CGGTTTATCACCGGCAGTCTCCCTAGAGTTCCCGCCATTACGCGCTGGCAACTAAGGATAAGGGTTGCGCTCGTTGCGGGACTTAACCCAACATTTCACAACACGAGCTGACGACAGCCATGCAGCACCTGTCTTACAGTTCCCGAAGGCACAACCGCATCTCTGCAGTCTTCTGTAGATGTCAAGAGTAGGTAAGGTTCTTCGCGTTGCGTCGAATTAAACCACATGCTCCACCGCTTGTGCGGGCCCCCGTCAATTCATTTGAGTTTTAATCTTGCGACCGT
+
GGGGGGGGGGGGGGGGGGGGGGGGGGGGGGGGGGGGGGGGGGGGGGGGGGGGGGGGGGGGGGDFGGGGGGGGGGGGGGGGGGGGGGGGGGGGGGGGGGGGGGGGGGGGGGGGGGGGGGGGGGGGGGGGGGGGGGGGGGGGGGGGGGGFGGGGGGGGGGGGGGGGGGGGGGGGGGGGGFGGGGGGGGGGGGGGGFGGGGGGGFGFGGGGCGGGFGGGGGGGGGGGGGGCGFECGGGDGGGGG?FGDGFEGGGDEGFFFGGFGGFFF?DFFFFFGGFG<<1>F;:>
@M02542:52:000000000-J9N43:1:1101:22182:3522 1:N:0:GTGAAA
CGGTTTATCACCGGCAGTCTCCCTAGAGTTCCCGCCATTACGCGCTGGCAACTAAGGATAAGGGTTGCGCTCGTTGCGGGACTTAACCCAACATTTCACAACACGAGCTGACGACAGCCATGCAGCACCTGTCTTACAGTTCCCGAAGGCACAGCCGCATCTCTGCAGTCTTCTGTAGATGTCAAGAGTAGGTAAGGTTCTTCGCGTTGCGTCGAATTAAACCACATGCTCCACCGCTTGTGCGGGCCCCCGTCAATTCATTTGAGTTTTAATCTTGCGACCGT
+
FFG@FFGFECCF,CFFEGGGFGC@F@FGGEGEEFGEEFCF9CFBCBB7FFD<FC=FGGFFEC<CFFGGGG@?FE@,B:EEGCGFFGGGGGGGGG<F<EGGCEGEGGGGGDGGGGCFCGGFGG<F9FGFF@FG8FGGCAFFFGACCCGGGGFFFGGF@CFFGFGGGGGGGCF,FGCFGGCC,6CEFGFD+>EGGGG,87>FFGGGGEGGCE5CDGGFFCFFG+;FGFGCGGGGGCGGGGGGG7FGGGDFGGGFFG?F>:CFGGD?B6<<FB<4DFFGFFF6963.
@M02542:52:000000000-J9N43:1:1101:15201:3525 1:N:0:GTGAAA
CGGTTTATCACCGGCAGTCTCCCTAGAGTTCCCGACTTAACTCGCTGGCAACTAAGGATAGGGGTTGCGCTCGTTGCGGGACTTAACCCAACATTTCACAACACGAGCTGACGACAGCCATGCAGCACCTGTCTTACGGTTCCCGAAGGCACAACCGCATCTCTGCAGTCTTCCGTAGATGTCAAGAGTAGGTAAGGTTCTTCGCGTTGCGTCGAATTAAACCACATGCTCCACCGCTTGTGCGGGCCCCCGTCAATTCATTTGAGTTTTAATCTTGCGACCGT
+
GGGGGGGGGGGGEEGGGGGGGFGGGGGGGGGGGGGGGGDGGGGGGGGGGGGGGGGGGGGGGGGGGGGGGGGGGGGGGGGGGGGGGGGGGGGGGGGGGGGGGGGGGGGGGGGGGGGGGGGGGGGGGGGGGGGGGGGGGGGGGGGGGGGEGGGGGGGGGGGGGGGGGGGGGGGGGGGGGGGGGGGGGGGGGGGGGGGGGGGGGFGGGGGGGGGGFGGGGGGGGGGGGGGFD:EGGGGEEGGGGFFGGGFFGGGFFGFFDFGFGGFFBFFAFDAFGGFF><>FFFFF
@M02542:52:000000000-J9N43:1:1101:13631:3550 1:N:0:GTGAAA
CGGTTTATCACCGACAGTCTCCCTAGAGTTCCCGCCATTACGCGCTGGCAACTAAGGATAAGGGTTGCGCTCGTTGCGGGACTTAACCCAACATTTCACAACACGAGCTGACGACAGCCATGCAGCACCTGTCTTACAGTTCCCGAAGGCACAACCGCATCTCTGCAGTCTTCTGTAGATGTCAAGAGTAGGTAAGGTTCTTCGCGTTGCGTCGAATTAAACCACATGCTCCACCGCTTGTGCGGGCCCCCGTCAATTCATTTGAGTTTTAATCTTGCGACCGT
+
GGGGGGGGGGGGGGGGGGGGGGGGGGGGGGGGGGGGGGGGGGGGGGGGGGGGGGGGGGGGGGGGGGGGGGGGGGGGGGGGGGGGGGGGGGGGGGGGGGGGGGGGGGGGGGGGGGGGGGGGGGGGGGGGGGGGGGGGGGGGGGGGGGGGGGGGGGGGGGGGGGGGGGGFGGGGGGGGGGGGGGGGGGGGGGGGGGGGGGGGGGGGGGGGGGGGBGGFGGGGGGGGGGGFGGGGGFGGGGGGGFFGGGFFGGGFFGF:ACFBDFB6:<A>D<47C7=F-9>>F>EE
@M02542:52:000000000-J9N43:1:1101:18004:3563 1:N:0:GTGAAA
CGGTTTATCACCGGCAGTCTCCCTAGAGTTCCCGCCATTACGCGCTGGCAACTAAGGATAAGGGTTGCGCTCGTTGCGGGACTTAACCCAACATTTCACAACACGAGCTGACGACAGCCATGCAGCACCTGTCTTACAGTTCCCGAAGGCACAACCGCATCTCTGCAGTCTTCTGTAGATGTCAAGAGTAGGTAAGGTTCTTCGCGTTGCGTCGAATTAAACCACATGCTCCACCGCTTGTGCGGGCCCCCGTCAATTCATTTGAGTTTTAATCTTGCGACCGT
+
GGGGGGGGGGGGGGGGGGGGGGGGGGGGGGGGGGGGGGGGGGGGGGGGGGGGGGGGGGGFEEFGGGGGGGGGGGGFGGGGGGGGGGGGGGGGGGGGGGGGGGGGGGGGGGGGGGGGGGGGGGGGGGGGGGGGGGGGGGGGGGGGGGGGGGGGGGGGGGGGGGGGGGGGGGGGGGGGGFGGGFGGGGGGGGGGGGGGGGGGGGGGGGGGGGGGFGGGGGGGGGGGGGGGGEEGGGGGGGGGGFFGGGFEEGGF@D?FFFGFGFBFFFDFFFFGGGFGDFFF>BFF
@M02542:52:000000000-J9N43:1:1101:16787:3569 1:N:0:GTGAAA
CGGTTTGTCACCGGCAGTCTCCTTAGAGTGCCCACCATTACGTGCTGGTAACTAAGGACAAGGGTTGCGCTCGTTACGGGACTTAACCCAACATCTCACGACACGAGCTGACGACAGCCATGCAGCACCTGTGTCTGAGTTCCCGAAGGCACCAATCCATCTCTGGAAAGTTCTCAGCATGTCAAGGCCAGGTAAGGTTCTTCGCGTTGCTTCGAATTAAACCACATGCTCCACCGCTTGTGCGGGCCCCCGTCAATTCATTTGAGTTTTAACCTTGCGGCCGT
+
GGGGGGGGGGGGGGGGGGGGGGGGGGGGGGGGGGGGGGGGGGGGGGGGGGGGGGGGGGGCFGGGGGGGGGGGGGGGGGGGGGGGGGGGGGGGGGGFGGGGGGGGGGGGGGGGGGGGGGGGG<AFGGGGGGGGFGGGFGGGGGGGGGGFGGGGGGGGGGG9FGGFFGGGGGFGFC9FCFGGGGGGCGFGGGGGGGGGGGGGGGGGGGGGGGGGFGFGGFCGFGGGFDGGGFFGGGGGECEDF06DGGFDGDGFFD<>AGGFFGB?<<AAAF<D:CBC<:093>@E
@M02542:52:000000000-J9N43:1:1101:15575:3579 1:N:0:GTGAAA
CGGTTTATCACCGGCAGTCTCCCTAGAGTTCCCGACTTAACTCGCTGGCAACTAAGGATAGGGGTTGCGCTCGTTGCGGGACTTAACCCAACATTTCACAACACGAGCTGACGACAGCCATGCAGCACCTGTCTTACGGTTCCCGAAGGCACAACCGCATCTCTGCAGTCTTCCGTAGATGTCAAGAGTAGGTAAGGTTCTTCGCGTTGCGTCGAATTAAACCACATGCTCCACCGCTTGTGCGGGCCCCCGTCAATTCATTTGAGTTTTAATCTTTCGACCGT
+
GGGGGGGGGGGGEGGGGGGGGGGGGGGGGGGGGGGGGGGGGGGGGGGGGGGGGGGGGGGGGGGGGGGGGGGGGGGGGGGGGGGGGGGGGGGGGGGGGGGGGGGGGGGGGGGGGGGGGGGGGGGGGGGGGGGGGGGGGGGGGGGGGGGGGGGGGGGGGGGGGGGGGGGGGGGGFGGGGGGGGGGGGGGGGGGGGGGGGGGGGGGGGGGGEGDGFGGGGGGGGGGGGGGGGGGGFGGDGGGGG>FGGGFFGGGFFG?@AGDFFGFFA?::BFFFF>BF)6:2<B57
@M02542:52:000000000-J9N43:1:1101:10180:3587 1:N:0:GTGAAA
CGGTTTATCACCGGCAGTCTCCCTAGAGTTCCCACCATTACGTGCTGGCAACTAAGGATAAGGGTTGCGCTCGTTGCGGGACTTAACCCAACATTTCACAACACGAGCTGACGACAGCCATGCAGCACCTGTCTTAGCGTTCCCGAAGGCACAATCGTATCTCTACAATCTTCGCTAGATGTCAAGAGTAGGTAAGGTTCTTCGCGTTGCGTCGAATTAAACCACATGCTCCACCGCTTGTGCGGGCCCCCGTCAATTCATTTGAGTTTTAATCTTGCGACCGT
+
GGDFFGGGFGEFGGGGGGGGGGFFGGCFGGAEFGGCGGGCC8FFFF<FEDFFFFFGGGGFGGGGGG@FGGC=FGDGGGDG+@F@FGGDGGFGGGGGGGGG9FFGGEGEGGGGGEGGE,BFFGGGGCGFGF8F=FFGCG7FG@FCCFEGG>A,3>E?BFCFGCCFGGFFGGFF91<FEFCGGG9FGFE:>;;FC;FCCFGGGGFFDEGGDGEEFGEFGGGGGG6>5;?9@:CEFGFGGD7FGFFGGD:@C5CB>DBDFGFFGF)*),:<)649CF?C92,4;B:D
@M02542:52:000000000-J9N43:1:1101:21193:3600 1:N:0:GTGAAA
ACGGTTTGCACCGGCAGTCTTGCTAGAGTTCCCGACATTACTCGCTGGCAACCAACAACAGGGGTTGCGCTCGTTATAGGACTTAACCTGACACCTCACGGCACGAGCTGACGACAACCATGCAGCACCTTGAAAGACGTCCGAAGAAATATCTGTTTCCAAATACGTCGTCTCCCATTTAAGCCTTGGTAAGGTTCCTCGCGTATCATCGAATTAAACCACATGCTCCACCGCTTGTGCGGGCCCCCGTCAATTCCTTTGAGTTTCAAACTTGCGTTCGTACTC
+
GGGGGGGGGGGGGGGGGGGGGGGGGGGGGGGGGGGGGGGGGGGGGGGGGGGGGGGGGGGGGGGGGGGGGGGGGGGGGGGGGGGGGGGGGGGGGGGGGGGGGGGGGGGGGGGGGGGGGGGGGGGGGGGGGGGGGGGGGGGGGGGGGGGGGGGGGGGGGGGGGGGGGGGGGGGGGGGGGGGGGGGGGGGGGGGGGGGGGGGGGGGGGGGGGGGGFGGGGGGGGGGGGGGGGGGGGGGGGGFGGFDGGGFFGGGFFFBFFGGFGDBFAFFFFFBFGFFDF??FFFFF=
@M02542:52:000000000-J9N43:1:1101:6093:3611 2:N:0:GTGAAA
CGGTTTGTCACCGGCAGTCCCATTAGAGTGCCCTTTCGTAGCAACTAATGGCAAGGGTTGCGCTCGTTGCGGGACTTAACCCAACATCTCACGGCACGAGCTGACGACAGCCATGCAGCACCTGTGTTACGGCTCTCTTTCGAGCACTCCTCTATCTCTAAAGGATTCCGTACATGTCAAAGGTGGGTAAGGTTTTTAGCGTTTCATCGAATTAAACCACATCATCCACCGCTTGGTCGGGTCCCCGTACATTCCTTTGAATTTCAACCTTGCTGCCGTCCTCCC
+
GGGGGGCFFCEGGGG>CGGFGCGFGGGGGFFFFGGGGGGG8D<FFFGGGGFFFGGGGGGGGGDGGGGGFGGGG7FGGFFFFGGF+4FFEGCFFE>=FGG:7F8EFG7=BFGCEFDFCGDFEF,,,@3638>E7:+=BECFB8+8:CEF7FECEA;B>AAF::7=FCEFGCFFGC@,5=@F+,89C5:?8A4ACFGGC*)+.8)).++1(8=)()3+;)*)//69+2/)2>(()00().>10(3(.492((77)2:A2)74)*1)66)-433<2.9CD50)0)/77
@M02542:52:000000000-J9N43:1:1101:19665:3612 1:N:0:GTGAAA
CGGTTTATCACCGGCAGTCTCCCTAGAGTTCCCGACTTAACTCGCTGGCAACTAAGGATAGGGGTTGCGCTCGTTGCGGGACTTAACCCAACATTTCACAACACGAGCTGACGACAGCCATGCAGCACCTGTCTTACGGTTCCCGAAGGCACAACCGCATCTCTGCAGTCTTCCGTAGATGTCAAGAGTAGGTAAGGTTCTTCGCGTTGCGTCGAATTAAACCACATGCTCCACCGCTTGTGCGGGCCCCCGTCAATTCATTTGAGTTTTAATCTTGCGACCGT
+
GGGGGGGGGGGGGGGGGGGGGGGGGGGGGGGGGGGGGGGGGGGGGGGGGGGGGGGGGGGGGGGGGGGGGGGGGGGGGGEGGGGGGGGGGGGGGGGGGGGGGGGGGDEGGGGGGGGGGGGGGGGFGGGGGGGGGGGGGGGGGGGGGGGGGGGGGGGGGGGGGGGGGGGGGGGGGGGGGGGGGGGGGGGGGGGGGGGGGGGGGGGGGGGGGGGGFGGGGGGGGGGGGGGGGGGGGGGGGGGGG0FDGGFEEGGEFGFFFGGFGDBFFFAFFFFGGGFGFF>FBF:7
@M02542:52:000000000-J9N43:1:1101:21505:3615 1:N:0:GTGAAA
ACAGTTTACACTGGCAGTCTTGCTAGAGTTCCCGACACTACTCGCTGGCAACTAACAACAGGGGTTGCGCTCGTTATAGGACTTAACCTGACACCTCACGGCACGAGCTGACGACAACCATGCAGCACCTTGAAAAACGTCCGAAGAAAAATCTGTTTCCAAATCTGTCGTTTCCCATTTAAGCCTTGGTAAGGTTCCTCGCGTATCATCGAATTAAACCACATGCTCCACCGATTGTGCGGGCCCCCGTCAATTCCTTTGAGTTTCATTCTTGCGAACGTACTC
+
DE<CCCFFECFG9C@F@E<CEEFG@<CC6<<6,B@FFEEF@<C7@FCGGF<DFGGGGGGFE<@FGECEFCG@67C<CA<?FD<CEF<AF<=AFGGGGDDFF@>F:8:+4BF<?F>+C=?FF,3,EG<<F=FGGGGEF>=3>FGC7:+@BC<<,=<7FFGAFG9F9,7@,345<<;@,D9,>,?FGGFF64>;,<7>24;C>E*:CGCE9>?9)=ECF9@*8:=C9A99+2=7/*/;/C+0>>5C7/)./9><3*69-<>/7:69546)6))*2**9(44(4<F)0
@M02542:52:000000000-J9N43:1:1101:10224:3629 1:N:0:GTGAAA
CGGTTTGTCACCGGCAGTCCCATTAGAGTGCCCTTTCGTAGCAACTAATGGCAAGGGTTGCGCTCGTTGCGGGACTTAACCCAACATCTCACGACACGAGCTGACGACAGCCATGCAGCACCTGTGTTACGGCTCTCTTTCGAGCACTCCTCTATCTCTAAAGGATTCCGTACATGTCAAAGGTGGGTAAGGTTTTTCGCGTTGCATCGAATTAAACCACATCATCCACCGCTTGTGCGGGTCCCCGTCAATTCCTTTGAGTTTCAACCTTGCGGCCGTACTCCC
+
GGGGGGGGGGGGGGGGGGGGGGGGGGGGGGGGGGGGGGGGGGGGGG8FGGGGGGGGGGGGGGGGGGGGGGGGGGGGGGGGGGGGGGGGGGGGGGGGGGGGGGFGGGGGGGGGGGDFGGGGGGGGGGGFGGDGGGGGGGGGGGGGGGGGGGFGGGGGGGGGGGGGGGCDGGGGGGGGGGGGGFGGGGGGGGFGFDCFGGGGGGGGGGFGGGGFFGGGGGGGGGFDGGGGGGGGCGFGGGGGGFFGGGFFGGGFF*:F>GGFGG<?A<ADFFFDCDFG04;<BFF@F
@M02542:52:000000000-J9N43:1:1101:25731:3637 1:N:0:GTGAAA
CGGTTTATCACCGGCAGTCTCCCTAGAGTTCCCGACTTAACTCGCTGGCAACTAAGGATAGGGGTTGCGCTCGTTGCGGGACTTAACCCAACATTTCACAACACGAGCTGACGACAGCCATGCAGCACCTGTCTTACGGTTCCCGAAGGCACAACCGCATCTCTGCAGTCTTCCGTAGATGTCAAGAGTAGGTAAGGTTCTTCGCGTTGCGTCGAATTAAACCACATGCTCCACCGCTTGTGCGGGCCCCCGTCAATTCATTTGAGTTTTAATCTTGCGACCGT
+
GG@@F,CFFFDEB7@CE6EFFGFGFGFGGGCFEGGGDGF9FGGGCG,@BDF@EDCGG9EE<@@@BFCFGGGEGEF8CEGGCEGGFFFE8=F7F@EFGGFFCEE=@FGEEGGGG@>F=8=F<BFFDGG?DF,@CFCFEBFAFC,<:*@EEFFCFC@EGGGF>DCFGCGFGFEEBFGGG:CFG;:EC+<<>CC?CF9:8?@?FGG58EE88C:*72*;CFGFGGFGFG+3C:FGGGCGDGGFGDFGGDEFDGGE57<;)<*9FFAF<(.6>4<CDFFGAF99>1)0
@M02542:52:000000000-J9N43:1:1101:20524:3665 1:N:0:GTGAAA
CGGTTTGTCACCGGCAGTCTCCTTAGAGTGCCCACCATTACGTGCTGGTAACTAAGGACAAGGGTTGCGCTCGTTACGTGACTTAACCCAACATCTCACGACACGAGCTGACGACAGCCATGCAGCACCTGTGTCTGAGTTCCCGAAGGCACCAATCCATCTCTGGAAAGTTCTCAGCATGTCAAGGCCAGGTAAGGTTCTTCGCGTTGCTTCGAATTAAACCACATGCTCCACCGCTTGTGCGGGCCCCCGTCAATTCATTTGAGTTTTAACCTTGCGGCCGT
+
GGGGGGGGGGGGGGGGGGGGGGGGGGGGGGGGGGGGGGGGGGGGGGGGGGGGGGGGGGGGGGGGGGGGGGGGGGGGGGGGGGGGGGGGGGGGGGGGGGGGGGGGGGGGGGGGGGGGGGGGGGGGGGGGGGGGGGGGGGGGGGGGGGGGGGGGGGGGGGGGGFGGGGGFGGGGGGGGGGGGGGGFGGGGGGGGGGGGGGGGGGGGGGGGGGGGFGGGGGGGGGGGGGCEGCCFFGGGGCGGG0=<CGFFGGGFFGFFDFGFGGA/56ABAAFGCGFGFFFFFBFE
@M02542:52:000000000-J9N43:1:1101:24831:3697 1:N:0:GTGAAA
TCTACTTGCGTAGGCAGTCTCACTAGAGTCCCCAACTTAATGATGGCAACTAGTGACAGGGGTTGCGCTCGTTGCAGGACTTAACCTAACACCTCACGGCACGAGCTGACGACAACCATGCAGCACCTTGAAAATTGCCCGAAGGAAGGTCTATTTCTAAACCGATCAATTCCCATTTAAGCCTTGGTAAGGTTCCTCGCGTATCATCGAATTAAACCACATAATCCACCGCTTGTGCGGGCCCCCGTCAATTCATTTGAGTTTCAAACTTGCGTTCGTACTCCC
+
FEGGGGGGGGGGGGGGGGGGGGGGGGGGGGGGGGGGGGGGGGGGGGGGGGGGGGGGGGGGGGGGGGGGEGGGGGGGGGGGGGGGGGGGGGGGGGGGGGGGGGGGGGGGGGGGGGGGGGGGGGGGGGFGGFGGFGGFGGGGGGGGGGGGGGGGGGGGGGGGGGGEG@@CFGGGGCFGGGGGGGGGGGGGGGGFGGGGGGGGEGGGGGGFGFFG>GGGGCGGGGGGFGCGGFEGGGGGGFCD<>DGGGFFGGGFFF)9ACCFFGA94AB97ADCFD>D:283:BF?F
@M02542:52:000000000-J9N43:1:1101:12986:3708 2:N:0:GTGAAA
CGGTCTGTCACCGGCAGTCTCCTTAGAGTGCCCACCATTACGTGCTGGTAACTAAGGACAAGGGTTGCGCTCGTTACGGGACTTAACCCAACATCTCACGACACGAGCTGACGACAGCCATGCAGCACCTGTGTCTGAGTTCCCGAAGGCACCAATCCATCTCTGGAAAGTTCTCAGCATGTCAAGGCCAGGTAAGGTTCTTCGCGTTGCTTCGAATTAAACCACATGCCCCACCGCTTGTGCGGGCCCCCGTCCATTCATTTGTGTTTTTACCTTTCGGCTGTT
+
GGGGGGGGGGFGGGG7FGGCGGGFGGGGGGGGGGGGGGGGGFGEGFEFGFFGGGGGGGGGGGGGFGGGGGDGGGGGGGGGGGGGGGGGCGGGGCGBFCFFGGEG>4FFECCECCF7==FGGGGGFGFGFGGGGGA=ADCAFE,DCEG+<,3;:DF698?CE99;2D9F9C99<:,=EFG>?F73==4@FF46>188<CFGFF666?521;.16;*5;.<+1)(3=*));6,15)74>>3<:2<B)6,4>>DG(7)8AA=:)97A),3:08((5)):*93)00)0*
@M02542:52:000000000-J9N43:1:1101:24340:3728 1:N:0:GTGAAA
CGGTTTATCACCGGCAGTCTCCCTAGAGTTCCCACCATTACGTGCTGGCAACTAAGGATAAGGGTTGCGCTCGTTGCGGGACTTAACCCAACATTTCACAACACGAGCTGACGACAGCCATGCAGCACCTGTCTTAGCGTTCCCGAAGGCACAATCGTATCTCTACAATCTTCGCTAGATGTCAAGAGTAGGTAAGGTTCTTCGCGTTGCGTCGAATTAAACCACATGCTCCACCGCTTGTGCGGGCCCCCGTCAATTCATTTGAGTTTTAATCTTGCGACCGT
+
GGGEGDGGGGGGGCGFGGGCGAFFGGGGGGGGGGFGGGGGGGGGGGGGGFGGAFGGFGGFGGGFFFGGGGGGGGGGGGGGGGGGGGGGGGGGGGGGFFFDF+BFCFEGGFGGGGGGGGCFGGGGFGGGGGGGGFFFFGCGGGFGGEG7CFFGF79FFFGGGGGFGGGFGDEGCFEGGFEEGGFECGG8CFFGGGGGGGGGGGGGGGGGCEEGDEGGGGCFG7EG@8FGG9CGGGFCE3>FC)@CEGFFGGGF>G?DA+C=77A=42>AAA40:CFC2699>9>:
@M02542:52:000000000-J9N43:1:1101:15173:3735 2:N:0:GTGAAA
CGGTTTGTCACCGGCAGTCCCATTAGAGTGCCCTTTCGTAGCAACTAATGGCAAGGGTTGCGCTCGTTGCGGGACTTAACCCAACATCTCACGACACGAGCTGACGACAGCCATGCAGCACCTGTGTTACGGCTCTCTTTCGAGCACTCCTCTATCTCTAAAGGATTCCGTACATGTCAAAGGTGGGTAAGGTTTTTCGCGTTGCATCGAATTAAACCACATCAACCACCGCTTTTGCGGGTCCCCGGCAATTCCTTTGAGTTTCAAGCTTTCGGGCGTACTCCC
+
GGGGGGGGGGGGGGG:FFCGFFGGGGGGGCFGGGGGGGGGGGGGGGGGGGFGGGGGGFFGFGGGGGGGGGGGGGGGGGGGGGGGGFGGGGDGGGGGGEEEGGDFGEEGGGGGGGGG@FE<FFFGGFGFFG@+@CEF9EGGGGFDEGFAFFGFD9@FCC,=,;<C:DFGGGGFGGGFFCDFF9??F>4?FAFFFFGGGGDGFB850FFE(56A:3::;FF3F?2++;>37924))))))59>39(<42((-963*:44.*-(966992).))-.31))8))))098
@M02542:52:000000000-J9N43:1:1101:16515:3763 1:N:0:GTGAAA
ACAGTTTACACTGGCAGTCTTGCTAGAGTTCCCGACTTGACTCGCTGGCAACTAACAACAGGGGTTGCGCTCGTTATAGGACTTAACCTGACACCTCACGGCACGAGCTGACGACAACCATGCAGCACCTTGTAAATTGTCCGAAGAAAAGTCTGTTTCCAAACCTGTCAATCTACATTTAAGCCTTGGTAAGGTTCCTCGCGTATCATCGAATTAAACCACATGCTCCACCGCTTGTGCGGGCCCCCGTCAATTCCTTTGAGTTTCATTCTTGCGAACGTACTC
+
GGGGGGGGGGGGGGGGGGGGGGGGGGGGGGGGGGGGGGGGGGGGGGGGGGGGGGGGGGGGGGGGGGGGGGGGGGGGGGGGGGGGGGGGGGGGGGGGGGGGGGGGGGGGGGGGGGGGGGGGGGGGGGGGGGGGGGGGGGGGGGGGGGGGGGGGGGGGGGGGGGGGGGGGGGCEGGGGGGGGGGGGGGGGGGGGGGGGGGGGGGGGGGGGGGFGFGGGGGGGGGGGGG@FGGGGGGGGGGCFDBBGGGFFGGGFFGFFBGGFGC6FAFFA<AFGGDFGFFFFF:FF7
@M02542:52:000000000-J9N43:1:1101:22345:3785 1:N:0:GTGAAA
CGGTTTGTCACCGGCAGTCTCATTAGAGTGCCCTTTCGTAGCAACTAATGACAAGGGTTGCGCTCGTTGCGGGACTTAACCCAACATCTCACGACACGAGCTGACGACAGCCATGCAGCACCTGTGCGCCGGTTCTCTTTCGAGCACTCCCAAATCTCTTCGGGATTCCGACCATGTCAAGGGTAGGTAAGGTTTTTCGCGTTGCATCGAATTAATCCACATCATCCACCGCTTGTGCGGGTCCCCGTCAATTCCTTTGAGTTTTAATCTTGCGACCGTACTCCC
+
GGGGGGGGGGGGGGGEGGGGGGGGGGGGGGGGGGGGGGGGGDFGGGGGGGGGGGGGGGGGGGGEGGGGGGGGGGGGGGGGGGGGGGGGGGGGGGGGGGGGGGGGGGGGGGGGGGGGGGGGGGGGBFGGGGGGGGGGGGGGGGGGGGGGGEGGCGFGDGGF;CEGGGGGGGGGGGGFGGDEFGGFFEFCCFGGCFGGGGGGGGGGGFFGGG?FFFGGGGGGGFCFGGGG?FDGEGGGGGGGG>DF:FD:EDDFFF9=4C>FG?9F>B>>BFFDFCBG>BBFF:@?F
@M02542:52:000000000-J9N43:1:1101:20777:3803 1:N:0:GTGAAA
GCGGCTTATCACCGGCAGTCTCCCTAGAGTGCCCAACTGAATGATGGCAACTAAGGACGTGGGTTGCGCTCGTTGCGGGACTTAACCCAACATCTCACGACACGAGCTGACGACAGCCATGCAGCACCTGTGTGCGCGCCCCCGAAGGGGACCCCAGATCTCTCTGGGTAACACGCCATGTCAAAGGATGGTAAGGTTCTGCGCGTTGCTTCGAATTAAACCACATGCTCCACCGCTTGTGCGGGCCCCCGTCAATTCCTTTGAGTTTTAATCTTGCGACCGTAC
+
GGGGGGGGGGGGGGGGGGGGGGGGGGGGGGGGGGGGGGGGGGGGGGGGGGGGGGGGGGGGGGGGGGGGGGGGGGGGGGGGGGGGGGGGGGGGGGCFGGGGGGGGGGGGGGGGGGGGGGGGGGGGGGGGGGGGGGGGGGGGGGGGGGGGGGGGGGGGGGGGGGGGGGGGGGGGGGGGGGGGGGGGGFGGGGFGGGGGFGGGGGGGGGGGGGGGFFGGGGGGGGGCFGDGFGGGGGGGEGCDFB>DGGFFGGDD:DBFFGGFGGFFF<AFFBFGGGF>>0;F>FEF>
@M02542:52:000000000-J9N43:1:1101:21614:3805 2:N:0:GTGAAA
CGGTTTATCACCGGCAGTCTCCCTAGAGTTCCCGACTTAACTCGCTGGCAACTAAGGATAGGGGTTGCGCTCGTTGCGGGACTTAACCCAACATTTCACAACACGAGCTGACGACAGCCATGCAGCACCTGTCTTACGGTTCCCGAAGGCACAACCGCATCCCTGCAGTCTTCCGTAGATGTCAAGAGTAGGTAAGGTTCTTCGCGTTGCGTCCAATTAAACCACATGCCCCACCGCTTGTTCGGGCCCCCGTCAATTCCTTTGAGGTTTAAACTTGCCACCGT
+
GGGGGGGGGGGGGGGGGGGGGGGGGGGGFGFGGGGGGGFFGFGGGGGGGGGGGGGGGGGGGGGGGGGGGGGGGGGGGGGGGGGGGGGGGGGGFGFFFGGGGGGGEGEGGGGGGGECGFGGGGG?EFFGGGGCGGGFFFDGGGGCGGCECGCECFGGC55*:,=C6C?CCF?6BFGF*/2B+4@AD@FAAFFFEFGGGGFG;;A5;A:(.7(79(19?F<BC3:@*89)**(,.5>00(922).,80;>06D3(7*,6-7)-=*))((,.4.4)));**)19)))
@M02542:52:000000000-J9N43:1:1101:21658:3860 1:N:0:GTGAAA
CGGTTTGTCACCGGCAGTCACCTTAGAGTGCCCAACTTAATGATGGCAACTAAGATCAAGGGTTGCGCTCGTTGCGGGACTTAACCCAACATCTCACGACACGAGCTGACGACAACCATGCACCACCTGTCACTCTGCTCCCGAAGGAGAAGCCCTATCTCTAGGGTTTTCAGAGGATGTCAAGACCTGGTAAGGTTCTTCGCGTTGCTTCGAATTAAACCACATGCTCCACCGCTTGTGCGGGCCCCCGTCAATTCCTTTGAGTTTCAGCCTTGCGGCCGTACC
+
GGGGFGGGGGGGDGGGGGGGGGGGGGGGGGGGGGGGGGGGGGGGGGGGGGGGGGGGGGGGGGGGGGGGGGGGGGGGGGGGGGGGGGGGGGGGGFGGGGGGGGGGGGGGGGGGGGGGGGGGGGGGGGGGGGGGGGGGGGGGGGGDGGGGGGGGGGGGGGGFGGGGGGGGGGGGGFGGGGGGGFGGGGGGGGGGGFGFGGGGGGEGGGGGGGGEFGGGGGGGGG58@6EC:CFGGEGCEGG:GFEGGDDEGGGFFGFFFGGFGGFFFF<2ABFFGG4>>0>B9>>E)
@M02542:52:000000000-J9N43:1:1101:20480:3879 1:N:0:GTGAAA
CGGTTTATCACCGGCAGTCTCCCTAGAGTTCCCGCCATTACGCGCTGGCAACTAAGGATAAGGGTTGCGCTCGTTGCGGGACTTAACCCAACATTTCACAACACGAGCTGACGACAGCCATGCAGCACCTATCTTACAGTTCCCGAAGGCACAACCGCATCTCTGCAGTCTTCTGTAGATGTCAAGAGTAGGTAAGGTTCTTCGCGTTGCGTCGAATTAAACCACATGCTCCACCGCTTGTCCGGGCCCCCGTCAATTCATTTGAGTTTTTATCTTGCGACCGT
+
GGGFGGGGGGGGGGGGGGGGGGGGGGGGGGGGGGGGGGGGGGGGGGGGGGGGGGGGFGGGGGGGGGGGGGGGGGGGGGGGGGGGGGGGGGGGGGGGGGGGGGGGGGGGGGGGGGGGGGGGGGGGGGGGGGGGGGGGGGGGGCFGFGGGGGGGGGGGGGGGGGGGGGGGCFGGGGGGGGGGGGGGGGGCGGGGGGGGGGGGGGGGGDGGGGGGFEGEGGGGGGGGGFGCCCFGFGGGGGGGGFFGGG3@GGGFFGF>A?FFCF<@>?AFFFFGGCFG2>>>F9>D
@M02542:52:000000000-J9N43:1:1101:7577:3879 1:N:0:GTGAAA
CGGTTTGTCACCGGCAGTCCCATTAGAGTGCCCTTTCGTAGCAACTAATGGCAAGGGTTGCGCTCGTTGCGGGACTTAACCCAACATCTCACGACACGAGCTGACGACAGCCATGCAGCACCTGTGTTACGGCTCTCTTTCGAGCACTCCTCTATCTCTAAAGGAGTCCGTACATGTCAAAGGTGGGTAAGGATTTTCGCGTTGCATCCAATTAAACCACATCATCCACCTCTTGTGCGGGTCCCCGTCAATTCCTTTGAGTTTCAACCTTGCGGCCGTACTCAC
+
G@:FED@FDFGECC7FBFAAE<EE<EFFFFGFC<FGF:EFGGEFGFECGD9<FF7FG<FCF7@:FFGCFEGGDDEF9<FFGGGGGGGGFGCFEFG:FCCCGDDGCCFGCGF7FD@FF9F,,BF8ECFFAFCG7+<<DFFF<CF@FGGCF7FB=F@FFG;FFG9FD,DFFFFCG*7,7CB@<,,?,*11>CCC,?F,<<CCEG5EG?@++>ACCFC9CCFFFFGG0<CFCF*:03<<+*2)93)9AC58E39BFFD45C:=70596>)-45):<<))439132FBF
@M02542:52:000000000-J9N43:1:1101:12572:3888 1:N:0:GTGAAA
CGGTTTGTCACCGGCAGTCCCATTAGAGTGCCCTTTCGTAGCAACTAATGGCAAGGGTTGCGCTCGTTGCGGGACTTAACCCAACATCTCACGACACGAGCTGACGACAGCCATGCAGCACCTGTGTTACGGCTCTCTTTCGAGCACTCCTCTATCTCTAAAGGATTCCGTACATGTCAAAGGTGGGTAAGGTTTTTCGCGTTGCATCGAATTAAACCACATCATCCACCGCTTGTGCGGGTCCCCGTCAATTCCTTTGAGTTTCAACCTTGCGGCCGTACTCCC
+
GGGGGGGGGGGGGGGGGGGGGGGGGGGGGGGGGGGGGGGGFGGGGGGGGGGGGGGGGGGGGGGGGGGGGGGGGGGGGGGGGGGGGGGGGGGGGGGGGGGGGGGGGGGGGGGGGGGGGGGGGGGGGGGGGGGGGGGGGGGGGGGGGGGGGGGGGGGGGFFGGGGGGGGGGGGGGGGGGGGGGGGGGGGGGGGGGGGGGGGGGGGGGGGGGGGGFGGGGGGGG?FFGGGFFGGGGGGGGCCCG9FFGGFBDCDFBCBFFGGFGGFFFFFFFBF>FGBGBFFFFFFFF
@M02542:52:000000000-J9N43:1:1101:16170:3893 1:N:0:GTGAAA
CGGTTTATCACCGGCAGTCTCCCTAGAGTTCCCGCCATTACGCGCTGGCAACTAAGGATAAGGGTTGCGCTCGTTGCGGGACTTAACCCAACATTTCACAACACGAGCTGACGACAGCCATGCAGCACCTGTCTCAGAGTTCCCGAAGGCACAACCGCATCTCTGCAGTCTTCTCTGGATGTCAAGAGTGGGTAAGGTTCTTCGCGTTGCGTCGAATTAAACCACATGCTCCACCGCTTGTGCGGGCCCCCGTCAATTCATTTGAGTTTTAATCTTGCGACCGT
+
GGGGGGGGGGGGGGGGGGGGGGGGGGGGGGGGGGGGGGGGGGGGGGGGGGGGGGGGGGGGGGGGGGGGGGGGGGGGGGGGGGGGGGGGGGGGGGGGGGGGGGGGGGGGGGGGGGGGGGGGGGGGGGGGGGGGGGGGGGGGGGGGGGEGDGGGGGGGGGGGGGGGGGGGGGFFGGGGGGGFGGGGGFFGGGGGGGGGGGGGGGGGGGGGDGGGFGGGGGGGGGFGGGGGGGGGGGGECDEGGBFGGGFBGCDEFGFFBECFGGFFBB<<AFFGFFFGFFFBBB>>
@M02542:52:000000000-J9N43:1:1101:16404:3921 1:N:0:GTGAAA
CGGTTTATCACCGGCAGTCTCCCTAGAGTTCCCGCCATTACGCGCTGGCAACTAAGGATAAGGGTTGCGCTCGTTGCGGGACTTAACCCAACATTTCACAACACGAGCTGACGACAGCCATGCAGCACCTGTCTTACAGTTCCCGAAGGCACAACCGCATCTCTGCAGTCTTCTGTAGATGTCAAGAGTAGGTAAGGTTCTTCGCGTTGCGTCGAATTAAACCACATGCTCCACCGCTTGTGCGGGCCCCCGTCAATTCATTTGAGTTTTAATCTTGCGACCGT
+
GEGG7FGGGGGGCGGGGGGGGGGGGGGGGGGGGGCGEGEGGGGGGGGGGGGGGGGGGGGE6CFGGGGGGGGGGGGGGGGGGGGGGGGGGGGGGGGGGGGGGGGGGGGGGGGGGGGGGGGGGGGGGGGGGGGGGGGGGFGGGGGGGGGGGGGGGGGGGGGGGGGGGGGGGGGGGFGGGGGGGGGGGGGGGGFGGGGGGGGGGGGGGGGGDGGGFGGGGGFGGGGGFCGGGGGGGGGGGGGGG?FGGGFFGGGFFGBDDFGFGGFFFFFFFFFFGGFGFF>BFFFF
@M02542:52:000000000-J9N43:1:1101:8716:3940 1:N:0:GTGAAA
CGGTTTGTCACCGGCAGTCTCCTTAGAGTGCTCTTGCGTAGCAACTAAGGACAAGGGTTGCGCTCGTTGCGGGCTTAACCCAACATCTCACGACACGAGCTGACGACAGCCATGCAGCACCTGTGCGCCGGTTCTCTTTCGAGCACCCCCACCTTTCAGCAGGGTTCCGACCATGTCAAGGGTAGGTAAGGTTTTTCGCGTTGCATCGAATTAATCCACATCATCCACCGCTTGTGCGGGTCCCCGTCAATTCCTTTGAGTTTTAATCTTGTGACCGTACTCCCC
+
GGGFG@FF9FGGGEGGGGGGGGGGGGGGFGGGGGGGGGGGGGGGGG,EFCFGGGGGGGFGGCFCGEGGGGGGGGGGGGGGGGGGGGGFGGGGGGDGGGGEGGGFCGGGGGGGGFGGGFGGGFGGGGEGGGGCCGGGGGGGCF<F:7FGGGCFFFGFGGCGGGFGFFCFFCGG@FFFCCFGDD<FGEAEDFGGGGGGFGGGGGGGG7C*;CFDFGGFGGGGGCGGFGGGGGGGGGECFGGGGFFGGG:BEDC==C>=<<CFGGFFFFFFFFFG*:@CF?:?FA?FF
@M02542:52:000000000-J9N43:1:1101:15370:3943 1:N:0:GTGAAA
CGGTTTGTCACCGGCAGTCACCTTAGAGTGCCCAACTTAATGATGGCAACTAAGATCAAGGGTTGCGCTCGTTGCGGGACTTAACCCAACATCTCACGACACGAGCTGACGACAACCATGCACCACCTGTCACTCTGCTCCCGAAGGAGAAGCCCTATCTCTAGGGTTTTCAGAGGATGTCAAGACCTGGTAAGGTTCTTCGCGTTGCTTCGAATTAAACCACATGCTCCACCGCTTGTGCGGGCCCCCGTCAATTCCTTTGAGTTTCAGCCTTTCGGCCGTACT
+
GGGGGGGGGGGGEGGGGGGGGGGGGGGGGGGGGGGGGGGGGGGGGGGGGGGGGGGGGGGGGDGGGGGGGGGGGGGGGGGGGGGGGGGGGGGGGGGGGGGGGGGGGGGGGGGGGGGGGGGGGGGGGGGGGGGGGGGGGGGGGGGGGGGGGGGGGGGGGGGGGGGGGGFFFGG@CGGGCFGFFGGGCGEFFGEFGGFFGGGGGGGGGGGGGGFDFGFFGGGGGGEGGFGGFFGGF8EG5<EFG<ECEG@@EGGFFDFFAGGFG7<FFFFA2659DD*2-4>F>>>E)
@M02542:52:000000000-J9N43:1:1101:22861:3973 1:N:0:GTGAAA
TCTACTTGCGTAGGCAGTCTCACTAGAGTCCCCAACTTAATGATGGCAACTAGTGACAGGGGTTGCGCTCGTTGCAGGACTTAACCTAACACCTCACGGCACGAGCTGACGACAACCATGCAGCACCTTGAAAATTGCCCGAAGGAAGGTCTATTTCTAAACCGATCAATTCCCATTTAAGCCTTGGTAAGGTTCCTCGCGTATCATCGAATTAAACCACATAATCCACCGCTTGTGCGGGCCCCCGTCAATTCCTTTGAGTTTCAAACTTGCGTTCGTACTCCC
+
GGGGGGGGGGGGGGGGGGGGGGGGGGGGGGGGGGGGGGGGGGGGGGGGGGGGGGGGGGGGGGGGGGGGGGGGGGGGGGGGGGGGGGGGGGGGGGGGGGGGGGGGGGGGGGGGGGGGGGGGGGGGGGGGGGGGGGGGGGGGGGGGGGFGGGGGGGGGGGGGGGGGGGGGGGGGGGGGGGGGGGGGGGGGGGGGGGGGGGGGGGGGGGGGGGGGFGGGGGGGGGGGGGGGGGGGGGGGGGGGGFEGGGFFGGGFFGFFFFGFGGFFFFFFFFFFGGFGFFFFFFFFF
@M02542:52:000000000-J9N43:1:1101:23107:3983 1:N:0:GTGAAA
CGGTTTGTCACCGGCAGTCCCATTAGAGTGCCCTTTCGTAGCAACTAATGGCAAGGGTTGCGCTCGTTGCGGGACTTAACCCAACATCTCACGACACGAGCTGACGACAGCCATGCAGCACCTGTGTTACGGCTCTCTTTCGAGCACTCCTCTATCTCTAAAGGATTCCGTACATGTCAAAGGTGGGTAAGGTTTTTCGCGTTGCATCGAATTAAACCACATCATCCACCGCTTGTGCGGGTCCCCGTCAATTCCTTTGAGTTTCAACCTTGCGGCCGTACTCCC
+
GGGGGGGGGGGGDEGGGGGGGGGGGGGGGGGGGGGGGGGGGGFGGGGGGGGGGGGFGGGGGGGGGGGGGGGGGGEGGGGGGGGGGGGGGGGGGGGGGGGGGGGGGGGGGGGGGFGGGGGGGGGGGGGGGGGGGGDEGGGGGGGGGGGGGGGGGGGGFGF9FFGGGGFGGGGGGDFFGFGGGDGGGGGEFGGGFFGGGFGGGEGD8EFFG6?F>AGGFGGFGGGGGFFGGFEGEECGGGDDGFFGGGE3ADG=@DAFA<>F<?<B256),8>D49>C9;>?0,6<F
@M02542:52:000000000-J9N43:1:1101:22042:3984 2:N:0:GTGAAA
CGGTTTATCACCGGCAGTCTCCCTAGAGTTCCCGCCATTACGCGCTGGCAACTAAGGATAAGGGTTGCGCTCGTTGCGGGACTTAACCCAACATTTCACAACACGAGCTGACGACAGCCATGCAGCACCTGTCTTACAGTTCCCGAAGGCACAACCGCATCTCTGCAGTCTTCTGTAGATGTCAAGAGTAGGTAAGGTTCTTCGCGTTGCGTCGAATTAAACCACATTCTCCACCGCTTTTTCGGGCCCCCGTCCATTCATTTGATGTTTAATCCTGCGACCGT
+
GGGGGGFGGGGGGGGDGGG,EFEEGCFGGGGGGGDGGGGGGGGGGGGGGGGGGGGGDFGGAFGGGGGGGGCEEFGGG@7BBCGGGGGGGGGGGGGGGGGGGGGGGGGGGGF@CEEGECDCG8F9,:DGG@<>FEEFCFDCFEFDCEC:FCCFGCEEDCECE,<7:B,CEFG+><9B79=FFFGC7=4AFCFA4+@DFC6>FFF:?FF(68677(9)0><BD27//*))2*.)*)0322<1)),,7136(6D5-*/(-6=44/*).))645))--)0*/))05)0
@M02542:52:000000000-J9N43:1:1101:9839:3988 2:N:0:GTGAAA
CGGTTTATCACCGGCAGTCTCCCTAGAGTTCCCGACTTAACTCGCTGGCAACTAAGGATAGGGGTTGCGCTCGTTGCGGGACTTAACCCAACATTTCACAACACGAGCTGACGACAGCCATGCAGCACCTGTCTTACGGTTCCCGAAGGCACAACCGCATCTCTGCAGTCTTCCGTAGATGTCAAGAGTAGGTAAGGTTCTTCGCGTTGCGTCGAATTAAACCACATGCTCCACCGCTTGTGCGGGCCCCCGTCTATTCATTTGAGTTTTAATCTTTCGACCGTT
+
GGGGGGGGGGGGGDG:FGGGGGDGGGGGGGGGGGGGGGGGGGGGGGGGGGGGGGGGGGGFGGGGGEGGGGGGGGGGGGGGGGGGGGGGGGGGGGGGGGGGGGGGGGGGGGGGGGGGGGGGGGGGGGGGGGFFGCCDGGDFGCFGEGG8FGGGGGGDDGGGGGGGEFGGGGCFFGGGGGGFFGGFGEF8:CFFFFGGGGFGFFA>DD3:0B>E69<FFFGFFFBGFFF)6*-2<5FB>FDF?0<2>>>>FFG3(9*4>A692@8498)546<)5:<>7*5>B<<<)
@M02542:52:000000000-J9N43:1:1101:14252:4010 1:N:0:GTGAAA
CGGTTTATCACCGGCAGTCTCCCTAGAGTTCCCGCCATTACGCGCTGGCAACTAAGGATAAGGGTTGCGCTCGTTGCGGGACTTAACCCAACATTTCACAACACGAGCTGACGACAGCCATGCAGCACCTGTCTTACAGTTCCCGAAGGCACAACCGCATCTCTGCAGTCTTCTGTAGATGTCAAGAGTAGGTAAGGTTCTTCGCGTTGCGTCGAATTAAACCACATGCCCCACCGCTTGTGCGGGCCCCCGTCAATTCATTTGAGTTTTAATCTTGCGACCGT
+
GGGGGGGGGGGGCGGGGGGGGGGGGGGGGGGGGGGGGGGGGGGGGGGGGGGGGGGGGGGGGGGGGGGGGGGGGGGGGGGGGGGGGGGGGGGGGGGGGGGGGGGGGGGGGGGGGGGGGGGGGGGGGGGGGGGGGGGGGGGGGGGGGGGGGGGGGGGGGGGGGFGGGGGGGGGGGGGGGGGGGGGGGGGGGGGGFGGFGGGGGGGGGGGGEGGGFGGGFFGGGGFGGGG66@EGGEGGGDGGG7FGGGFFGGGEEDB:AGG6CFBFFF<AFFFGCC*7)-,(99BF
@M02542:52:000000000-J9N43:1:1101:21461:4013 1:N:0:GTGAAA
CGGTTTGTCACCGGCAGTCCCATTAGAGTGCCCTTTCGTAGCAACTAATGGCAAGGGTTGCGCTCGTTGCGGGACTTAACCCAACATCTCACGACACGAGCTGACGACAGCCATGCAGCACCTGTGTTACGGCTCTCTTTCGAGCACTCCTCTATCTCTAAAGGATTCCGTACATGTCAAAGGTGGGTAAGGTTTTTCGCGTTGCATCGAATTAAACCACATCATCCACCGCTTGTGCGGGTCCCCGTCAATTCCTTTGAGTTTCAACCTTGCGGCCGTACTCCC
+
GGGGGGGGGGGGGGGGGGGGGGGGGGGGGGGGGGGGGGGGGGGGGGGGGGGGGGGGGGGGGGGGGGGGGGGGGGGGGGGGGGGGGGGGGGGGGGGGGGGGGGGGGGGGGGGGGGGGGGGFEGGGGGGGGGGGGEGGGGGGGGGGGGGGGGGGFGGGGGGGGGGGGGGFGGGGGGGGGGGGGGGGGGGGGGGGFGGGGFGGGGGEGGGGGGGGFGGGGGGGGGGGFGFGGG=EEEGFCFGGGFFGGGFFGGGFFFDFFGCFGGFFFBAAFFF>D3<DBFFFFFF?F
@M02542:52:000000000-J9N43:1:1101:13023:4016 1:N:0:GTGAAA
GTCCACACCTTCCTCCGGTTTATCACCGGCAGTCTCCCTAGAGTTCCCACCATTACGTTCTGGCAACTAAGGATAAGGGTTGCGCTCGTTGCGGGACTTAACCCAACATTTCACAACACGAGCTGACGACAGCCATGCAGCACCTGTCTTAGCGTTCCCGAAGGCACAATCGTATCTCTACAATCTTCGCTAGATGTCAAGAGTAGGTAAGGTTCTTCGCGTTGCGTCGAATTAAACCACATGCTCCACCGCTTGTGCGGGCCCCCGTCAATTCATTTGAGTTTTAATCTTCCGACCGTAC
+
CCCCBFGFGFFFCEFGGGEGGDFEFGGGEEEGCFDGGGGFE<FDFGGGDGCGFGEEFG,<C,EEFFFCAFGGFEFGD9EEFCGGGDEFGG8CCFGDFGFFFFGGGGGGGGGGFGGGGGGGGCFGFGFEGGEFGGFDFFGFFBFEF<C@DGF9FCFCFGF:FC<CFFGFG9FFFGB<FGCEFFGGFCF<FGGGEGCEF?FBCGCF@9B?FFCCFB<EF98CGGGCGC:CA=*CC:CGG68E8<??+<CFCFGDGGED64)/75BEGGCDEG?F>FCF7CA*(.6A<2277?@*-2416>)))
@M02542:52:000000000-J9N43:1:1101:18682:4051 1:N:0:GTGAAA
CGGTTTATCACCGGCAGTCTCCCTAGAGTTCCCGGCTTAACTCGCTGGCAACTAAGGATAGGGGTTGCGCTCGTTGCGGGACTTAACCCAACATTTCACAACACGAGCTGACGACAGCCATGCAGCACCTGTCTTACGGTTCCCGAAGGCACAACCGCATCTCTGCAGTCTTCCGTAGATGTCAAGAGTAGGTAAGGTTCTTCGCGTTGCGTCGAATTAAACCACATGCTCCACCGCTTGTGCGGGCCCCCGTCAATTCATTTGAGTTTTAATCTTGCGGCCGT
+
GGGGGEGGCFFGE@FGCCEEEGFFEECECFGGGGGGGGGGFGGGGGG@GGGFFFGGGFGGF8CFGGGFC@ECEGGAF@+>FEGEEFEGFGGCCGGGFGGGFFGEFCFGGGFGGGGGEGG8FFFGGGGGGF8@FGGGGGGFGGCCE>FG@EGF:FFGGGGF7CF@FGFCF:>;FGG:<7CF?FFCFFFF<CGC<<CCF,>CCFCGG5EE5;CEFCE5>FGCGGGE5CFC6<:FF:C5C5:7D7FCEDEFGGD5)1-7AGG?CD<FA?D2:ABGDF?F<A049B7>
@M02542:52:000000000-J9N43:1:1101:8806:4074 1:N:0:GTGAAA
CGGTTTATCACCGGCAGTCTCCCTAGAGTTCCCGACTTAACTCGCTGGCAACTAAGGATAGGGGTTGCGCTCGTTGCGGGACTTAACCCAACATTTCACAACACGAGCTGATGACAGCCATGCAGCACCTGTCTTACGGTTCCCGAAGGCACAACCGCATCTCTGCAGTCTTCCGTAGATGTCTAGAGTAGGTAAGGTTCTTCGCGTTGCGTCGAATTAAACCACATGCTCCACCGCTTGTGCGGGCCCCCGTCAATTCATTTGAGTTTTAATCTTGCGACCGT
+
EFCFDGFGGGGGECFEEECCEG@FA<FFGDGFGGGGCGFGGGGG7CCCEFGGFGGGCEGGGG8FF7CEFGGG7CGGGGFFGG@CFEEGGEDFC<FFFGGGGGFC@FGGGFCADFGGGG@,EDDDF<@DGGGGGGGGGGE@FGGGGGGGG7FF@:FGGGFCC;F<>:<FDFGGCFEBF:CCFGG,?EF9EGFGG@FGG?FFFCGFDEGEECEGB5*;DGDGCGC@EG?E6+<67FCEEG5CF>F<5DE)CDD><D:)6E>?FD2*.465).49CD7*<419;BFF
@M02542:52:000000000-J9N43:1:1101:17775:4083 1:N:0:GTGAAA
CGGTTTATCACCGGCAGTCTCCCTAGAGTTCCCGACTTAACTCGCTGGCAACTAAGGATAGGGGTTGCGCTCGTTGCGGGACTTAACCCAACATTTCACAACACGAGCTGACGACAGCCATGCAGCACCTGTCTTACGGTTCCCGAAGGCACAACCGCATCTCTGCAGTCTTCCGTAGATGTCAAGAGTAGGTAAGGTTCTTCGCGTTGCGTCGAATTAAACCACATGCTCCACCGCTTGTGCGGGCCCCCGTCAATTCATTTGAGTTTTAATCTTGCGACCGT
+
GGGGGGGGGGGGGGGGGGGGGGGGGGGGGGGGGGGGGGGGGGGGGGGGGGGGGGGGGGGFGFFGGGGGGGGGGGGGGGGGGGGGGGGGGGGGGGGGGGGGGGGGGGGGGGGGGGGGGGGGGGGGGGGGGGGGGGGGGGGGGGGGGGGEGGGGGGGGGGGGGGGGGGGGGGGGGGGGGGGGGGGGGGGGGGGGGGGGGGGGGGGGGGGGGGGGFDGFGGGGGGGGGGGGGFGGEGGDGGDGG:FGGGDEEGGFED<FFGGFGG>B9<BFBDFGGGFGFF>>>>BE
@M02542:52:000000000-J9N43:1:1101:10398:4094 1:N:0:GTGAAA
CGGTTTGTCACCGGCAGTCCCATTAGAGTGCCCTTTCGTAGCAACTAATGGCAAGGGTTGCGCTCGTTGCGGGACTTAACCCAACATCTCACGACACAAGCTGACGACAGCCATGCAGCACCTGTGTTACGGCTCTCTTTCGAGCACTCCTCTATCTCTAAAGGATTCCGTACATGTCAAAGGTGGGTAAGGTTTTTCGCGTTGCATCGAATTAAACCACATCATCCACCGCTTGTGCGGGTCCCCGTCAATTCCTTTGAGTTTCAACCTTGCGGCCGTACTCCC
+
GGGGGDGGGGGGGGGGGGGGGGGGGGGGGGGGGGGGGGGGGFGGGG8FFGGGGGGGGGGGGGGGGGGGGGGGGGGGGGGGGGGGGGGGFGAFFDGGGDEGGGGGGGGGGGGGGGGGGGGGGGGGGGGGGGGGGEGGGGGGGGGGFDCFGFFFGGGGGFEGGGGGGGGGGGGGGGGGGGGGFFGGFFGGGGGC>FGGGFGGGGGGGGGGGGF@=EGGGGCFFGFFGGGGGFGGGGGFEF5DGFFFGGFFGGDFFFBFFGF?GC>BA9AB??FFFCBG;;FFF?FFF
@M02542:52:000000000-J9N43:1:1101:15043:4120 1:N:0:GTGAAA
CGGTTTATCACCGGCAGTCTCCCTAGAGTTCCCGCCATTACGCGCTGGCAACTAAGGATAAGGGTTGCGCTCGTTGCGGGACTTAACCCAACATTTCACAACACGAGCTGACGACAGCCATGCAGCACCTGTCTTACAGTTCCCGAAGGCACAACCGCATCTCTGCAGTCTTCTGTAGATGTCAAGAGTAGGTAAGGTTCTTCGCGTTGCGTCGAATTAAACCACATGCTCCACCGCTTGTGCGGGCCCCCGTCAATTCATTTGAGTTTTAATCTTGCGACCGT
+
GGGFGGGGGGGG7FGGGGGGGGGGGGGGGGGGGGGGGGGGGGGGGGGGGGGGGGGGGGGGGGGGGGGGGGGGGGGGGGGGGGGGGGGGGGGGGGGGGGGGGGGGGEGGGGGGGGGGGGGGGGGGGGGGGGGGGGGGGGGGGGGGGGGGGGGGGGGGGGGGGGGGGGGGGGGGGGGGGGGGGGGGGGGGGGGGGGGGGGGGGGGGGGGGEGGGFGGGGGGGGGGGGFGGGFFGGGGCGGGGG?FGDGFFGGGE7DF@BCC?>FF?ABABFFFFDCFF<B>F>9EF
@M02542:52:000000000-J9N43:1:1101:17621:4127 1:N:0:GTGAAA
CGGTTTATCACCGGCAGTCTCCCTAGAGTTCCCGACTTAACTCGCTGGCAACTAAGGATAGGGGTTGCGCTCGTTGCGGGACTTAACCCAACATTTCACAACACGAGCTGGCGACAGCCATGCAGCACCTGTCTTACGGTTCCCGAAGGCACAACCGCATCTCTGCAGTCTTCCGTAGATGTCAAGAGTAGGTAAGGTTCTTCGCGTTGCGTCGAATTAAACCACATGCTCCACCGCTTGTGCGGGCCCCCGTCAATTCATTTGAGTTTTAATCTTGCGACCGT
+
GGGGGGGGGGGGGGGGGGGGGGGGGGGGGGGGGGGGGGGGGGGGGGGGGGGGGGGGGGGGGGGGGGGGGGGGGGGGGGGGGGGGGGGGGGGGGGGGGGGGGGGGGGGGGGGGGGGGGFGGGGGGGGGGGGGGGGGGGGGGGGGGGGGGGGGGGGGGGGGGGGGGGGGGGGGGGGGGGGGGGGGGGGGGGGGGFFGGGGGGGGGGGGGGGGGGFGGGGGGGGGGGGGGGGGGGGGGGGGGFG:FGGGFFGGG>>C?FFGGF7><B<?AA444FGGFG299BBFFF
@M02542:52:000000000-J9N43:1:1101:25646:4132 1:N:0:GTGAAA
CGGTTTATCACCGGCAGTCTCCCTAGAGTTCCCACCATTACGTGCTGGCAACTAAGGATAAGGGTTGCGCTCGTTGCGGGACTTAACCCAACATTTCACAACACGAGCTGACGACAGCCATGCAGCACCTGTCTTAGCGTTCCCGAAGGCACAATCGTATCTCTACAATCTTCGCTAGATGTCAAGAGTAGGTAAGGTTCTTCGCGTTGCGTCGAATTAAACCACATGCTCCACCGCTTGTGAGGGCCCCCGTCAATTCCTTTGAGTTTTAATCTTGCGACCGT
+
GGEGGGFF9FGGGGGGGGGF6EF@ECEFGG9FFFFEGGGFFCFGCFFG7FGFCEFFECGGFGGGEFC<+>:BF@CCBF7F=:E9EFEGGEF7DAFGGGB5FG@FDC@FGE<FE:+3F8<3F<==,,,@DF<CBFF,:9FGEEFFFCCF<FGGGFGFFGFG7ACFGGGGGGC<F*>:CGE?CG,@=,,6;BFF>,CFC7;C?EFGGGGDDGEGF5ECFGGFFFGG8EC@8+ACAEFGGG5*7?*:CG>:71/75C?5:+:/*24941669<A*207D<9-33157
@M02542:52:000000000-J9N43:1:1101:8696:4137 1:N:0:GTGAAA
CGGTTTATCACCGGCAGTCTCCCTAGAGTTCCCGCCATTACGCGCTGGCAACTAAGGATAAGGGTTGCGCTCGTTGCTGGACTTAACCCAACATTTCACAACACGAGCTGACGACAGCCATGCAGCACCTGTCTTACAGTTCCCGAAGGCACAACCGCATCTCTGCAGTCTTCTGTAGATGTCAAGAGTAGGTAAGGTTCTTCGCGTTGCGTCGAATTAAACCACATGCTCCACCGCTTGTGCGGGCCCCCGTCAATTCATTTGAGTTTTAATCTTGCGACCGT
+
GGGGGGGGGGGGGGGGGGGGGGGGGGGGGGGGGGGGGGGGGGGGGGGGGGGGGGGGGGGGGGGGGGGGGGEGGGGGGGGGGGGGGGFGGGGGGGGGGGFFGGGGGGGGGGGGGGGGGGGGGGGGGGGGFGGGGGGGGGGGGGGGGGGGEGGGGGGGGG7FFFGGGGGGFGGGGGGGGGGGGGGGGGGGGGGGFGGGGFFGGGGGGGGGGGGGFCCGGGGGGGGGGGC?FCFGFFGE5DEGF7FGGGBDGGG@@G?:ACFFGGF?DFDDFA97CFFGAB6;>9>>
@M02542:52:000000000-J9N43:1:1101:19575:4141 1:N:0:GTGAAA
CGGTTTATCACCGGCAGTCTCCCTAGAGTTCCCGACTTAACTCGCTGGCAACTAAGGATAGGGGTTGCGCTCGTTGCGGGACTTAACCCAACATTTCACAACACGAGCTGACGACAGCCATGCAGCACCTGTCTTACGGTTCCCGAAGGCACAACCGCATCTCTGCAGTCTTCCGTAGATGTCAAGAGTAGGTAAGGTTCTTCGCGTTGCGTCGAATTAAACCACATGCTCCACCGCTTGTTCGGGCCCCCGTCAATTCATTTGAGTTTTAATCTTGCGACCGT
+
GGGFGGGGGGGGGGGGGGGGGGGGGGGGGGGGGGGGGGGGGGGGGGGGGGGGGGGGGGGGGGGGGGGGGGGGGGGGGGGGGGGGGGGGGGGGGGGGGGGGGGGGGGGGGGGGGGGGGGGGGGGGGGGGGGGGGGGGGGGGGEGGGGGGGGGGGGGGGGGGGGGGFF@CFGGGFGGGGGGFFFGFGGGGFGGGDFFFGFGGGGGCEGGGDGGG@EGGGGGGGGGGGG8CF++CGGGGDGDFF)@DGC>EDC5>:<?FA<FFFGB4>:AFFBFFD7*:6<1;>9>@
@M02542:52:000000000-J9N43:1:1101:13878:4154 2:N:0:GTGAAA
CGGTTTATCACCGGCAGTCTCCCTAGAGTTCCCGCCATTACGCGCTGGCAACTAAGGATAAGGGTTGCGCTCGTTGCGGGACTTAACCCAACATTTCACAACACGAGCTGACGACAGCCATGCAGCACCTGTCTTACAGTTCCCGAAGGCACAACCGCATCTCGGCAGTCTTCTGTAGATGTCAAGAGTAGGTAAGGTTCTTCGCGTTGCTTCTGATTAAACCACATGCTCCACTGGCTTCGCGGGCCCCCGTTAATTCCTTTCATTTTTAATCTTTCCAACGGG
+
GGEGGEGDFGGGGGG7FFF9CFGFGGGGGGAEFGGGGGGGGFGGGG@CGGGGF8EFGCFGGGFCFFCECG:FGEGGGFGGEGGCFGFEFGGGGGFGGGGGDFCG7:F>3,DF@GDFEDFGGGG,9DECFF,EGGGGA;,7@D;FEC*4>:,;,:8>DEC8C,4,*;5:FG?F++141+31@CDAD8FF=FFFF=F4C4/;4A737BE9())*5)**/9+@*),;8/))9CA,).*)(,*.(4(-<0(7(,)9-**().9-.9*))..).)(.:)-*2/***9).)
@M02542:52:000000000-J9N43:1:1101:13712:4167 2:N:0:GTGAAA
CGGTTTATCACCGGCAGTCTCCCTAGAGTTCCCGACTTAACTCGCTGGCAACTAAGGATAGGGGTTGCGCGCGTTGCGGGACTTAACCCAACATTTCACAACACGAGCTGACGACAGCCATGCAGCACCTGTCTTACGGTTCCCGAAGGCACAACCGCAACTCTGCAGTCTTCCGTAGGTGTCAAGAGTAGGTAAGGTTCTTCGCGTTGCGTCGAATTAAACCACATTCCCCCCCGCTTGGTCTGGGCCCCGTCCATTAATCTGAGTTTTAATCTTGCAACCGT
+
FG:CEECCEGAEFCE@BEEFGGGCF<FFGGG<<BFEEFEFCA,::CCEGGGDFGGGG9@FF8FCFGG<FG+@FFG@FE>FEEGGGFGF,8BCF?EEF99<EBC7>FGDEFBA@FFFEFD@F8BCDFFFGDEF:,39@@CCCEG,>@EC@CFGGG5*2C=**404=9,>?4+31<508531;C0@778ACFAB4A>FC=8;;17.45>29@B)((1./7+9C<?C5@7):*)4)7)-2>3?0-4)8((,347)(1)-4)*).**.-)66>9A)-))2*0**9>3)
@M02542:52:000000000-J9N43:1:1101:8478:4173 1:N:0:GTGAAA
ACTTGCGTAGGCAGTCTCACTAGAGTCCCCAACTTAACGATGGCAACTAGTGACAGGGGTTGCGCTCGTTGCAGGACTTAACCTAACACCTCACGGCACGAGCTGACGACAACCATGCAGCACCTTGAAAATTGCCCGAAGGAAGGTCTATTTCTAAACCGGTCAATTCCCATTTAAGCCTTGGTAAGGTTCCTCGCGTATCATCGAATTAAACCACATAATCCACCGCTTGTGCGGGCCCCCGTCAATTCCTTTGAGTTTCAAACTTGCGTTCGTACTCCCCAGGTGGCTAACTTATCA
+
-ACCCFGGGGGGGGGGGGGGGFFGFFGFFFGFGGGGGGGGGGGGFGGGGGGGGGFGG7CEEGGGGGGGGGGDGFGGFDDFFFGFEEFGG7<FGCFECEGGGGGGFA=BCFF@FGGGGGGGGFFCEDEGFGFFGGGGGGD@FDG?FEEAGCEGGGGGGGGGG@FEGECFGGGFGEFG9CG<:BCGGGGGGFFFGGGEGGGEE@FGGFFGGGDFGG?:C@C9CCGGGGGGBGGCF?FGCECEEC:8;CEEEGGGCFG:::@FFGFFGGGFFCBE?EC>458F44:?FFBD5C5*47AFA<FB
@M02542:52:000000000-J9N43:1:1101:6724:4180 1:N:0:GTGAAA
CGGTTTATCACCGGCAGTCTCCCTAGAGTTCCCGCCATTACGCGCTGGCAACTAAGGATAAGGGTTGCGCTCGTTGCGGGACTTAACCCAACATTTCACAACACGAGCTGACGACAGCCATGCAGCACCTGTCTTACAGTTCCCGAAGGCACAACCGCATCTCTGCAGTCTTCTGTAGATGTCAAGAGTAGGTAAGGTTCTTCGCGTTGCGTCGAATTAAACCACATGCACCACCGCTTGTGCGGGCCACCGTCAATTCATTTGAGTTTTAATCTTGCGACCGT
+
FECFFGGGFGG<,:FE@EFD9F8C<AC,E,EE@FFFFGCFF,:@FF:+BFECFCFFGGFFE?CDGGGCGG:4CFCAB:FDG:FFEFGGGEGGGFEF@ECDFGG7?BEGG8FGGGCBCFE,EAEGAFGFF,>F<FFF9<DFFGFEC7FGDFCFGGEE7>5:<,=7?CFDB7,,;,2@F99CC;<92<,*><B+7<F:CFFGFGGG=8?EGEE:)*2;DCEFD96C5;<<++<*7:EEGDGDC5=D=D58*9C5)>?FA?FFGGF?A:AA95<47:@G49(41>B5
@M02542:52:000000000-J9N43:1:1101:15580:4191 1:N:0:GTGAAA
CGGTTTGTCACCGGCAGTCTCCTTAGAGTGCCCACCATTACGTGCTGGTAACTAAGGACAAGGGTTGCGCTCGTTACGGGACTTAACCCAACATCTCACGACACGAGCTGACGACAGCCATGCAGCACCTGTGTCTGAGTTCCCGAAGGCACCAATCCATCTCTGGAAAGTTCTCAGCATGTCAAGGCCAGGTAAGGTTCTTCGCGTTGCTTCGAATTAAACCACATGCTCCACCGCTTGTGCGGGCCCCCGTCAATTCATTTGAGTTTTAACCTTGCGGCCGT
+
GGGGGGGGGGGGGGGGGGGGGGGGGGGGGGGGGGGGGGGGGGGGGGGGGGGGGGGGGGGGGGGGGGGGGGGGGGGGGGGGGGGGGGGGGGGGGGGGGGGGGGGGGGGGGGGGGGGGGGGGGGGGGGGGGGGGGGGGGGGGGGGGGGGGGGGGGGGGGGGGGGGGGGCFGGGGGGGGGGGGGGGGGGGGGGGGGGGGGGGGGGGGGGGGGGGGFGGFGGGGGGGGGGGGGGGGGGGGGGGGGFFGGGFFGGGFBG?EFGGFGGFFFFDBDFFGFGFGAB>9BFFF
@M02542:52:000000000-J9N43:1:1101:11487:4220 1:N:0:GTGAAA
CGGTTTGTCACCGGCAGTCTCCTTAGAGTGCCCACCATTACGTGCTGGTAACTAAGGACAAGGGTTGCGCTCGTTACGGGACTTAACCCAACATCTCACGACACGAGCTGACGACAGCCATGCAGCACCTGGGTCTGAGTTCCCGAAGGCACCAATCCATCGCTGGAAAGTTCTCAGCATGTCAAGGCCAGGTAAGGATCTTCGCGTTGCTTCGAATTAAACCACATGCCCCACCGCTTGTTCGGGGCCCCGTCAATTCATTTGAGTTTTAACCTTGCCGCCGT
+
<BF@BB@E<E@FGCFGCCF9FCF@EFGEGE9<,;@:EE6CFFF8@<F,F@AEF@FGGGEFGG<FEF+,+6@B::CC?FG:FFDFFF9<FGGGFFGGC?E=:4>+4C+>CFDF7=C>C8<CF,BDA<,33,,,+@8D,<,CB3@,3+@++,@C+DF,,3>@;*3@*<F,,2?9<D,,,7>,6D,,,>,*AC1:<C,,,,>C,;2:8CC*:8+;;CC*>7CGCF6CGF6+<+*/:EGGGG*>F)*95)0<ED))>58)6+?FDG964(642:4C7:702((((-))
@M02542:52:000000000-J9N43:1:1101:8466:4238 2:N:0:GTGAAA
CAGTTTATCACTGGCAGTCTCCTTTGAGTTCCCGGCCGGACCGCTGGCAACAAAGGATAAGGGTTGCGCCCGTTGCGGGACTTAACCCAACATTTCACAACACGAGCTGGCGAAAGCCATGCAGCACCTGTCTCAGAGTTCCCGCAGGCACCAATCCATATCTGGAAAGTTCTCTGGATGTCAAGAGTAGGTAAGGTTCTTCGCGTTGCATCGAATTAAACCACATGCTCCACTGCATGTGCGGGCACCCGTCACTGCATTTGAGTTTTATCCTTGCGGCCGTAC
+
FFG,CFG9D9<,,CFE7FCF<FF@A@,6FCE;CC7BFC7F:FFGGED><,,:C<@D6C,C@E@F<+=+@,@FFF:,C:F7@,C,EDFGGD@<,,,EE5@<=@BCE+FF,D+833@+,>>FCF93>,,0@,@,3<,=C,=D;F,>+***CFD*@462A9,,,,5,75?DD:=B@>:C*,=FF78@0@FAAF4B?FG4@FFG+1881>508=3@0(;A;+C4*(4:C3/4CF035*04)6*))-41;6(,3()*(**.5476)1*.44<AA9))-6:>*73)))0)0
@M02542:52:000000000-J9N43:1:1101:11176:4242 2:N:0:GTGAAA
CGGTTTATCACCGGCAGTCTCCCTAGAGTTCCCGCCATTACGCGCTGGCAACTAAGGATAAGGGTTGCGCTCGTTGCGGGACTTAACCCAACATTTCACAACACGAGCTGACGACAGCCATGCAGCACCTGTCTTACAGTTCCCGAAGGCACAACCGCATCTCTGCAGTCTTCTGTAGATGTCAAGAGTAGGTAAGGTTCTTCGCGTTGCGTCGAATTAAACCACATGCTCCACCGCTTGTGCGGGCCCCCGTCAATTCATTTGAGTTTTAATCTTTCCACCGTC
+
GGGFGGGGGGGGGGGGGGGFGFGGGGGGGGFGGGGGGGGGGFGGGGGGGGGGGGGGGGGGGGGGGGGGGGEGGGGGGGGGGGGGGGGGFGGGFGGFGGGGGGCGGGGFEFGGFCFGGGGGGGGGGGGGGGGGGGGFGGGGGAFFGEGDGGGGFDGGGGCCC=CE@CFGEDCFGGFGFDCAFGGFGF=FFF6A;FGGGGF=FF=FFFF6359>6(>FFFGFFFBGFC?)**6:65>291D1<72()70;>9DC(//())946@7)6(-.644))-6:***17).8.
@M02542:52:000000000-J9N43:1:1101:14287:4248 1:N:0:GTGAAA
CGGTTTATCACCGGCAGTCTCCCTAGAGTTCCCGCCATTACGCGCTGGCAACTAAGGATAAGGGTTGCGCTCGTTGCGGGACTTAACCCAACATTTCACAACACGAGCTGACGACAGCCATGCAGCACCTGTCTTACAGTTCCCGAAGGCACAACCGCATCTCTGCAGTCTTCTGTAGATGTCAAGAGTAGGTAAGGTTCTTCGCGTTGCGTCGAATTAAACCACATGCTCCACCGCTTGTGCGGGCCCCCGTCAATTCATTTGAGTTTTAATCTTGCGACCGTT
+
GGGGGGGGGGGG;FGGGGGGGGGGGGGGGGGGGGGGGGGGGGGEGGGDGGGGGGFGGGGGGGFFFGGGGGGGGGGGGGDGGGGGGGGGGGGGGGGGGGGGGGGGGGGGGGGGGGG7FGGGGGGGGGGGGGGGGGGGGGDFFGGGGDEGGFF@@BEGEEGCGFGFGGGFFEGGGGGGGFGGGGGCFFCGGGGGGGGGGGGGGGGGGGGG8EGGFC5CFGGGGGGGGGFCG:+<FFGEEGGGGFFDCCDDGDGFFGBFFDF@CF>F)866AF>F7*@G9292;9>>)
@M02542:52:000000000-J9N43:1:1101:10367:4261 1:N:0:GTGAAA
CGGTTTATCACCGGCAGTCTCCCTAGAGTTCCCGCCATTACGCGCTGGCAACTAAGGATAAGGGTTGCGCTCGTTGCGGGACTTAACCCAACATTTCACAACACGAGCTGACGACAGCCATGCAGCACCTGTCTTACAGTTCCCGAAGGCACAACCGCATCTCTGCAGTCTTCTGTAGATGTCAAGAGTAGGTAAGGTTCTTCGCGTTGCGTCGAATTAAACCACATGCTCCACCGCTTGTGCGGGACCCCGTCAATTCATTTGAGTTTTAATCTTGCGACCGT
+
GGGFGCGGGGGFGGEGGFGGGGGGF8FGGGGGECGGGGAGGCCGGEFFGGGGFGAAFFGFFEFGGGGGGGCEGGGGGGDEGGGGFEGFFGGGGGGGGGGGGGGGGGGGEGGDC@GGEGGGGGGGGGGFGGFGCEFGGGFGCDFFEGGGDFGGGGGEGGGGEGCFDGGFGGGGGGFGFEFGFF@FGCFCFFEGG?FGGFGGGEF>E=EECCEC>CEGFGG>FGGGFF?EG9F0?8FEE3CCG:=7C/)0A9<B)91@97C?FG4*68-4:<)*7:@>AA919BFF
@M02542:52:000000000-J9N43:1:1101:21825:4298 2:N:0:GTGAAA
CGGTTTATCACCGGCAGTCTCCCTAGAGTTCCCGCCATTACGCGCTGGCAACTAAGGATAAGGGTTGCGCTCGTTGCGGGACTTAACCCAACATTTCACAACACGAGCTGACGACAGCCATGCAGCACCTGTCTTACCGTTCCCGAAGGCACAACCGCATCTCTGCAGTCTTCTGTAGATGTCAAGAGTAGGTAAGGTTCTTCGCGTCTCGTCCAATTAAACCACATGCCCCACCGCTTGTTCGGGCCCCCGTCAATTCATTTGAGTTTTAAATCTTCGACCGT
+
GGGGGGGGGGGGGGGGGGGGGGFFGGGGGGDFGGGGGGGGE@FGGGGGGGGGGGGGGFGGGFFGGGGGDGCFEGGGGGGGGGGGGGGCGGFGFGGGGGGGGGGG:FGGGGGGGDC7EFGGGGGGFGCDC8>BFCEF;,@@FFFGGC***>DCCGGGGDEEGG?FFGGGG4989C9:+=:A8=C6DEF;AFAAEFGFGGFFAFF>(.)((..81(5B??FFDA<GF=44C*4:)<BB;1>8().4>>;469<C35C(42/)66@<A:))625,)))2*95)).)0
@M02542:52:000000000-J9N43:1:1101:23191:4310 1:N:0:GTGAAA
CGGTTTATCACCGGCAGTCTCCCTAGAGTTCCCGCCATTACGCGCTGGCAACTAAGGATAAGGGTTGCGCTCGTTGCGGGACTTAACCCAACATTTCACAACACGAGCTGACGACAGCCATGCAGCACCTGTCTTACAGTTCCCGAAGGCACAACCGCATCTCTGCAGTCTTCTGTAGATGTCAAGAGTAGGTAAGGTTCTTCGCGTTGCGTCGAATTAAACCACATGCTCCACCGCTTGTGCGGGCCCCCGTCAATTCACTTGAGTTTTAATCTTGCGACCGT
+
GGGGGGGGGGGGGGGGGGGGGGGGGGGGGGGGGGGGGGGGGFGGGGGGGGGGGGGGGGGGGGGGGGGGGGGGGGGGGGGGGGGGGGGGGGGGGGGGGGGGGGGGGGGGGGGGGGGGGGGGGGGGGGGGGGGGGGGGGGGGGGGGGGGGGGGGGGGGGGGGGGGGGGGGGGGGGGGGGGGGGGGGGGGGGGGGFGGGGGGGGGGGGGGGGGGGFGGGGGGGGGGGGGGCGGGGGGGGGGGGG?FGGDEFGDGFFGFFFGGFGGF?AB<<AFFFDGFGAFB099EE
@M02542:52:000000000-J9N43:1:1101:16983:4356 1:N:0:GTGAAA
CGGTTTATCACCGGCAGTCTCCCTAGAGTTCCCGCCATTACGCGCTGGCAACTAAGGATAAGGGTTGCGCTCGTTGCGGGACTTAACCCAACATTTCACAACACGAGCTGACGACAGCCATGCAGCACCTGTCTTACAGTTCCCGAAGGCACAACCGCATCTCTGCAGTCTTCTGTAGATGTCAAGAGTAGGTAAGGTTCTTCGCGTTGCGTCGAATTAAACCACATGCTCCACCGCTTGTGCGGGCCCCCGTCAATTCATTTGAGTTTTAATCTTGCGACCGT
+
GGGGGGGGGGGGGGGGGGGGGGGGGGGGGGGGGGGGGGGGGGGGGGGGGGGGGGGGGGGGFFFGGGGGGGGGGGGGGGGGGGGGGGGGGGGGGGGGGGGGGGGGGGGGGGGGGGGGGGGGGGGGGGGGGGGGGGGGGGGGGGGGGGGGGGGGGGGGGGGGGGGGGGGGGGGGGGGGGGGGGGGGGGGGGGGGGGGGGGGGGGGGGGGGGGGGFGGGGGGGGGGGGGGGGGGGGGGGGGGGGFFGGGFFGGGFFGFFFFFFGGFFFB<ADBFGGGFG>FFF>>FF
@M02542:52:000000000-J9N43:1:1101:15903:4390 1:N:0:GTGAAA
CGGTTTATCACCGGCAGTCTCCCTAGAGTTCCCACCATTACGTGCTGGCAACTAAGGATAAGGGTTGCGCTCGTTGCGGGACTTAACCCAACATTTCACAACACGAGCTGACGACAGCCATGCAGCACCTGTCTTAGCGTTCCCGAAGGCACAATCGTATCTCTACAATCTTCGCTAGATGTCAAGAGTAGGTAAGGTTCTTCGCGTTGCGTCGAATTAAACCACATGCTCCACCGCTTGTGCGGGCCCCCGTCAATTCATTTGAGTTTTAATCTTGCGACCGT
+
GGGGGGGGGGGGGGGGGGGGGGGGGGGGGGGGGGGGGGGGGGGFGGGGGGGGGGGGGGGGGGGGGGGGGGGEGGGGGGGGGGGGGGGGGGGGGGGGGGGGGGGGGGGGGGGGGGGGGGGGGGGGGGGGGGGGGGGGGGGGGGGGGGGGGGFGGGGGGGGGGGGGGGGGGGGGGGGGDEFGGGGGGGGGFGFFGGGGGGGGEGGGGGGG=EEGFGGGGGGGGGGFFGGFFFGGGGGGGDGGG0FDGGFFEGG>B5:@<GG6FGFFFFFFFA<GG77F<DB0;>@E
@M02542:52:000000000-J9N43:1:1101:12901:4403 1:N:0:GTGAAA
TCTACTTGCGTAGGCAGTCTCACTAGAGTCCCCAACCTAATGATGGCAACTAGTGACAGGGGTTGCGCTCGTTGCAGGACTTAACCTAACACCTCACGGCACGAGCTGACGACAACCATGCAGCACCTTGAAAATTGCCCGAAGGAAGGTCTATTTCTAAACCGATCAATTCCCATTTAAGCCTTGGTAAGGTTCCTCGCGTATCATCGAATTAAACCACATAATCCACCGCTTGTGCGGGCCCCCGTCAATTCCTTTGAGTTTCAAACTTGCGTTCGTACTCCC
+
GGGGGGGGGGGGGGGGGGGGGGGGGGGGGGGGGGGGGGGGGGGGGGGGGGGGGGGGGGGGGGGGGGGGGGGGGGGGGGGGGGGGGGGGGGGGGGGGGGGGGGGGGGGGGGGGGGGGGGGGGGGGGGGGGGGGGGGGGGGGGGGGGGGGGGGGGGGGGGGGGGGGGGGGGGGGGGGGGGGGGGGGGGGGGGGGGGGGGGGGGGGGGGGGGGGGFGGGGFGGGGGGGGGGGGGGGGGGGGGGGBBGGGEFGGGFFGFFFGGFDFDFFFBABFBCGCDGFFFFFFFFF
@M02542:52:000000000-J9N43:1:1101:14817:4406 1:N:0:GTGAAA
CGGTTTATCACCGGCAGTCTCCCTAGAGTTCCCGCCATTACGCGCTGGCAACTAAGGATAAGGGTTGCGCTCGTTGCGGGACTTAACCCAACATTTCACAACACGAGCTGACGACAGCCATGCAGCACCTGTCTTACAGTTCCCGAAGGCACAACCGCATCTCTGCAGTCTTCTGTAGATGTCAAGAGTAGGTAAGGTTCTTCGCGTTGCGTCGAATTAAACCACATGCTCCACCGCTTGTGCGGGCCCCCGTCAATTCATTTGAGTTTTAATCTTGCGACCGT
+
GGGGGGGGGGGGDEGGGGGGGGGGGGGGGGGGGGGGGGGGGGGGGGGGGGGGGGGGGGGGGGGGGGGGGGGGGGGGGGGGGGGFGGGGGGGGGGGGGGGGGGGGGGGGGGGGGGGGGGGFGDDGGGGGGGGGGGGGGGGGGGGGGGGDGGGGGGGGGGGGGGGGGGGGGGGGGGGF@EGGGGGGGGGGGGCDFGGGGGGGCFGGGGGGDGGGFGGGGGGGGGGGGGGGGFCFGGGGGGCFGFFGEGFFGGGFFGFFAGGFGGAF>FFFFBAFGF@7-<1>F95>
@M02542:52:000000000-J9N43:1:1101:21711:4416 1:N:0:GTGAAA
TCTACTTGCGTAGGCAGTCTCACTAGAGTCCCCAACTTAATGATGGCAACTAGTGACAGGGGTTGCGCTCGTTGCAGGACTTAACCTAACACCTCACGGCACGAGCTGACGACAACCATGCAGCACCTTGAAAATTGCCCGAAGGAAGGTCTATTTCTAAACCGATCAATTCCCATTTAAGCCTTGGTAAGGTTCCTCGCGTATCATCGAATTAAACCACATAATCAACCGCTTGTGCGGGCCCCCGTCAATTCCTTTGAGTTTCAAACTTGCGTTCGTACTCCC
+
FFGGFFGGGEFECCFFEGFEFDGGGG<FGGFGGGEEEGGGGFFFGGFGGF@FGGGGF<F@@E@CEFFEGEFFD<FFDFDCGEGFGEFF?FGEECFFFD7>=F=FE@EFGECCGEDEFEGFGFGGEFGFEDGGGGGGEFG8CFGGGFGCFGDFFGGGGGGGGFE7C@FEGGGAFFFECGCGF?CCF8>FFFGGFFGCCCEGGC8:CFG9@@6+.=;<7?FCFCCGGG+>CCEG5ECG+:E7)47DE3;555<=?*6@A97BD::4><)624<7D3.91:?16?=FF
@M02542:52:000000000-J9N43:1:1101:22517:4416 2:N:0:GTGAAA
CGGTTTGTCACCGGCAGTCCCATTAGAGTGCCCTTTCGTAGCAACTAATGGCAAGGGTTGCGCTCGTTGCGGGACTTAACCCAACATCTCACGACACGAGCTGACGACAGCCATGCAGCACCTGTGTTACGGCTCTCCTTCGAGCACTCCTCTATCTCTAAAGGATTCCGTACATGTCAAAGGTGGGTAAGGTTTTTCGCGTTGCATCGAATTAAACCACATCATCCACCGCTTGTGCGGGTTCCCGTCAATTTCTTTGAGTTTCAACCTTGTGGCCGTACTCCC
+
GGGGGGGGGGGGGGGGGGGGGGGGGGGGGGGGGGGGGGGGGGGFGGGGGGGGGGGGGGGGGGGGGGGGGGEGGGGGGGGGGGGGGGGGEGFGGGGGGGGGGFFGGGGEGGGGGGGGFGGFGFGGGGGG;EGGGDED@FGFC:?,@EGGGGGGGGGG9,=,EFFGGCGGFGGA5*=FGGGAFC9AG=EBBFFAE4CCGGAGDEED@FFE056837CA=5@><28C?C??GGFF578:)65>;;(174:66:DC9*:6:AFF??FFA4A)4442).1/25<)8)/75
@M02542:52:000000000-J9N43:1:1101:24767:4429 2:N:0:GTGAAA
CGGTTTGTCACCGGCAGTCTCCTTAGAGTTCCCACCATTACGCGCTGGCAACTAAGGATAAGGGTTGCGCTCGTTGCGGGACTTAACCCAACATTTCACAACACGAGCTGACGACAGCCATGCAGCACCTGTCTTACAGTTCCCGAAGGCACAACCGCATCTCTGCAGTCTTCTGTAGATGTCAAGAGTAGGTAAGGTTCTTCGCGTTGCGTCGAATTAAACCACATGCTCCACCGCTTGTGCGGGCCCCCGTCCATTCAGTTGAGTTTTAATCTTGCGCCCGT
+
GGGGGGGGFGGGGGGGGGGAFGGGGGGGGGGGGGGGGGGGG<FGGGGGGGGGGGFFFGDAFFGGGGGGGGGGGGGGGCECFGGGFGGGGGGGGGGGGGGGGGGGGGEGGGGGDGGDGGGGGGGGGGGGFDFFFFGGGGFFF7EGGGCCFG6FGGG>CCCC>,5=CFGGCCEACGDF@FDCFGGFG@FFFFFF>CC6C<AFA668;BB20>00-()8FFGFF31C*:??G=A:4)7-2(1(().1>>((((19(173)462)94).45:2<)5)6.0**))))))
@M02542:52:000000000-J9N43:1:1101:14187:4441 1:N:0:GTGAAA
ATCCACACCTTCCTCCGGTTTGTCACCGGCAGTCTCCTTAGCGTGCCCACCATTACGTGCTGGTAACTAAGGACAAGGGTTGCGCTCGTTACGGGACTTAACCCAACATCTCACGACACGAGCTGACGACAGCCATGCAGCACCTGTGTCTGAGTTCCCGAAGGCACCAATCCATCTCTGGCAAGTTCTCAGCATGTCAAAGCCAGGTAAGGTTCTTCGCGTTGCTTCGAATTAAACCACATGCTCCACCGCGTGTGCGGGCCCCCGTCAATTCATTTGAGTTTTAATCTTGCGAACTTAC
+
CCCC9FEEEGGGGCAFDGC@F,;@FACC7FCFG89CFGGGG,C@:@@CFGECFGGGGFF@DGGF<FG<FGGGCCEGDFGD@CDEGGCCFEFCG7@C>AE,EFFFEFGG<A,5<FFGGGED@E>C8FECCF+@F=F,A<F<,@,FG,833,,,,CBE>F<FGC:><7:FFCCGFGGCGC@AF7F,*257,,@,?;9CGFFG,,,=CCGFCG,C=21,?;8>8:CEE7CF)=FGGGGGEC=329+++3<07E?8*1*/*))/>)75:C305C1*-2*/?C4*-66<2)3:*0**.4-(-(11*
@M02542:52:000000000-J9N43:1:1101:25817:4455 1:N:0:GTGAAA
CGGTTTATCACCGGCAGTCTCCCTAGAGTTCCCGACTTAACTCGCTAGCAACTAAGGATAGGGGTTGCGCCCGTTGCGGGACTTAACCCAACATTTCACAACACGAGCTGACGACAGCCATGCAGCACCTGTCTTACGGTTCCCGAAGGCACAACCGCATCTCTGCAGTCTTCCGTAGATGTCAAGAGTAGGTAAGGTTCTTCGCGTTGCGTCGAATTAAACCACATGCTCCACCGCTTGTGCGGGCCCCCGTCAATTCATTTGAGTTTTAATCTTGCGACCGT
+
GGGGGGGGGGGGGEGGGGGGGGGGGGGGGGGGGGGGGGGGGGGGGGGGGGGGGGGGGGGGGGGGGGGGGGGGGGGGGGGGGGGGGGGGGGGGGGGGGGGGGGGGGGGGGGGGGEGGGGGGGGGGGGGGGGGGGGGGGGGGGGGGGGGGGGGGGGGGGGGGGGGGGGGGGGGGGGGGFDGGGGGGGGGGGGGFFFGGGFGGGGGGGGGGGDEGFGGGGGGGGGGGGGGGGFEFGGECEGEFG?FGGGFDGGGDED?EBGGF>DAFBFDFDFB4CCFF<A62;>3>
@M02542:52:000000000-J9N43:1:1101:21854:4483 1:N:0:GTGAAA
CGGTTTATCACCGGCAGTCTCCCTAGAGTTCCCGACTTAACTCGCTGGCAACTAAGGATAGGGGTTGCGCTCGTTGCGGGACTTAACCCAACATTTCACAACACGAGCTGACGACAGCCATGCAGCACCTGTCTTACGGTTCCCGAAGGCACAACCGCATCTCTGCAGTCTTCCGTAGATGTCAAGAGTAGGTAAGGTTCTTCGCGTTGCGTCGAATTAAACCACATGCTCCACCGCTTGTGCGGGCCCCCGTCAATTCATTTGAGTTTTAATCTTGCGACCGT
+
GGGGGGGGGGGGGGGGGGGGGGGGGGGGGGGGGGGGGGGGGGGGGGGGGGGGGGGGGGGGGGGGGGGGGGGGGGGGGGGGGGGGGGGGGGGGGGGGGGGGGGGGGGGGGGGGGGGGGGGGGGGGGGGGGGGGGGGGGGGGGGGGGGGGGGGGGGGGGGGGGGGGGGGGGGGGGGGGGGGGGGGGGGGGGGGGEGFGGGGGGGGGGGGGGGGGFGGGGGGGGGGGGGGGGGGGGGGGGGGGG0FGGGFFGGGFFGFFFFFFGGFFBF<BFFFGGGFGFFBFBFFF
@M02542:52:000000000-J9N43:1:1101:20127:4495 1:N:0:GTGAAA
CGGTTTATCACCGGCAGTCTCCCTAGAGTTCCCGCCATTACGCGCTGGCAACTAAGGATAAGGGTTGCGCTCGTTGCGGGACTTAACCCAACATTTCACAACACGAGCTGACGACAGCCATGCAGCACCTGTCTTACAGTTCCCGAAGGCACAACCGCATCTCTGCAGTCTTCTGTAGATGTCAAGAGTAGGTAAGGTTCTTCGCGTTGCGTCGAATTAAACCACATGCTCCACCGCTTGTGCGGGCCCCCGTCAATTCATTTGAGTTTTAATCTTGCGACCGT
+
GGGGGGGGGGGGGGGGGGGGGGGGGFCFGGGGGGGGGGGGGFGGGGGGGGGGGGGGGGGGGGFGGGGGGGGGGGGGGGGGGGGGGGGGGGGGGGGGGGGGGGGGGGGGGGGGGGGGGGGGGGFGGGGFGGGGGGGGGGGFFGGGGGGGGGGGGFGGGGGGGGGGGGGGGGGFFGGGGDFGFGGGGGGGGGGGGGGGGGGGGGGGGGGGGGGGBGGGFGGGGGGFGGGGGGFGGGFGGGGCFBFGCGFDGGGFEG?>AFGFGGA4>?>>>AFGC>FGFA>BFB>B
@M02542:52:000000000-J9N43:1:1101:18750:4501 1:N:0:GTGAAA
CGGTTTGTCACCGGCAGTCTCCTTAGAGTGCCCACCATTACGTGCTGGTAACTAAGGACAAGGGTTGCGCTCGTTACGGGACTTAACCCAACATCTCACGACACGAGCTGACGACAGCCATGCAGCACCTGTGTCTGAGTTCCCGAAGGCACCAATCCATCTCTGGAAAGTTCTCAGCATGTCAAGGCCAGGTAAGGTTCTTCGCGTTGCTTCGAATTAAACCACATGCTCCACCGCTTGTGCGGGCCCCCGTCAATTCATTTGAGTTTTAACCTTGCGGCCGTC
+
GGGGGGGGGGGGGGGGGGGGGGGGGGGGGGGGGFGGGGGGGGCFGGGGGGGGGGGGFGGCEFEGGGGGGGGGGGGGGGGGGGGGGGGGFGGGGGGGGGGGGGGGGGEGGGGGEEEGGGGGGGGGGGGGGGGGGGGGGGGGGGGGGGGGGGGGGGGGGGGGGCFCFFGG9CEGGGGGEFGGGFGGGFDGFGGGGGFFG?FFGGCFGGGGGGGGFGGFGFGCGEFGGGG9E+4A?;C=CGG<FFFGGG:BGGGFFGFFAGGFGGFF<?ABFF<GCCFG<?;FB>BD)
@M02542:52:000000000-J9N43:1:1101:9729:4508 1:N:0:GTGAAA
CAGTATATCACCGGCAGTCTCCCTAGAGTTCCCGCCATTACGCGCTGGCAACTAAGGATAAGGGTTGCGCTCGTTGCGGGACTTAACCCAACATTTCACAACACGAGCTGACGACAGCCATGCAGCACCTGTCTTACAGTTCCCGAAGGCACAACCGCATCTCTGCAGTCTTCTGTAGATGTCAAGAGTAGGTAAGGTTCTTCGCGTTGCGTCGAATTAAACCACATGCTCCACCGCTTGTGCGGGCCCCCGTCAATTCATTTGAGTTTTAATCTTGCGACCGT
+
GGEEFFCFEFGFECGGGGGGGGGFGGGEGG9EGGGGDGG<ED@F@CCGEFGGGDEEFAEFGGGGFGDGGGGGG:FAFGGGCCGGFGD?FFFGGFFGGGGGFGFGGGGDGG?F@GEFG,DB<>FGFGGFGGFFCGFDFGGFFCGGGGDGGD7:FFG7CFFCGFGGFDFG<,2@FF,@BF;CFCDF;B<<9<CFFFCCC2>CGGFGECECGEGE>5::6CCFFEGG5CE6:FGCCGGGGD57C38DDCBFG<C>BC6><CGFCC<BD:A2:AFGGGFC29>;6>ED
@M02542:52:000000000-J9N43:1:1101:23048:4532 1:N:0:GTGAAA
TCTACTTGCGTAGGCAGTCTCACTAGAGTCCCCAACTTAATGATGGCAACTAGTGACAGGGGTTGCGCTCGTTGCAGGACTTAACCTAACACCTCACGGCACGAGCTGACGACAACCATGCAGCACCTTGAAAATTGCCCGAAGGAAGGTCTATTTCTAAACCGATCAATTCCCATTTAAGCCTTGGTAAGGTTCCTCGCGTATCATCGAATTAAACCACATAATCCACCGCTTGTGCGGGCCCCCGTCAATTCCTTTGAGTTTCAAACTTGCGTTCGTACTCCC
+
GGGGGGGGGGGGGGGGGGGGGGGGGGGGGGGGGGGGGGGGGGGGGGGGGGGGGGGGGGGGGGGGGGGGGGGGGGGGGGGGGGGGGGGGGGGGGGGGGGGGGGGGGGGGGGGGGGGGGGGGGGGGGGGGGFGGGGGGGGGGGGGGGGGGGGGGGGGGGGGGGGGGGGGGGGG,DFGFGGGGGGGCEGGGGGGGGGGGFGGGGEGEFGGGGDGGFGGGGGGGGGGGGGBFGGGDGGGGEFGGGFFGGGFFGGDFFGFFFE>?<><7>F9<7AACFDDD??BFB?FFF
@M02542:52:000000000-J9N43:1:1101:18144:4542 1:N:0:GTGAAA
GTCCACACCTTCCTCCGGTTTATCACCGGCAGTCTCCCTAGAGTTCCCACCCTTACGTGCTGGCAACTAAGGATAAGGGTTGCGCTCGTTGCGGGACTTAACCCAACATTTCACAACACGAGCTGACGACAGCCATGCAGCACCTGTCTTAGCGTTCCCGAAGGCACAATCGTATCTCTACAATCTTCGCTAGATGTCAAGAGTAGGTAAGGTTCTTCGCGTTGCGTCGAATTAAACCACATGCTCCACCGCTTGTGCGGGCCCCCGTCAATTCATTTGAGTTTTAATCTTGCGACCGTAC
+
CCCCCGGGGGGGGGGGGGGGGGGGGGGGGGGGGGFGGGGGGGGGGGGGGGG7FGGGGGFFGGGGGGGGGGGGGGGGGFGGGGGGGGGGGGGGGGGGGGGGGGGGGGGGGGGGGGGGGGGGGGGGGGGGGGGGGGGGGGGGGGGGGGGGGGGGGGGGFGGGGGEGGFGGGGGGGGFGAFGGGGGGGGGGGGGGGGGGGGGGGGCFGGGGGGGGGGGGGGGGDEGGGGGGFGGGFGGGGGGGGG6E:CGFGGCEEDFD<>BGGD>BCDGDEG:=6CFFGGF46<A>AFFFFF@:A09>F>@37
@M02542:52:000000000-J9N43:1:1101:21779:4574 1:N:0:GTGAAA
CGGTTTATCACCGGCAGTCTCCCTAGAGTTCCCGCCATTACGCGCTGGCAACTAAGGATAAGGGTTGCGCTCGTTGCGGGACTTAACCCAACATTTCACAACACGAGCTGACGACAGCCATGCAGCACCTGTCTTACAGTTCCCGAAGGCACAACCGCATCTCTGCAGTCTTCTGTAGATGTCAAGAGTAGGTAAGGTTCTTCGCGTTGCGTCGAATTAAACCACATGCTCCACCGCTTGTGCGGGCCCCCGTCAATTCATTTGAGTTTTAATCTTGCGACCGT
+
GGGGGGGGGGGGGGGGGGGGGGGGGGGGGGGGGGGGGGGGGGGGGGGGGGGGGGGGGGGGGGGGGGGGGGGGGGGGGGGGGGGGGGGGGGGGGGGGGGGGGGGGGGGGGGGGGGGGGGGGGGGGGGGGGGGGGGGGGGGGGGGGGGGGGGGGGGGGGGGGGGGGGGGGGGGGGGGGGGGGGGGGGGGGGGGGGGGGGGGGGGGGGGGGGGGGFDGGFGGGGGGGGGGGGGGGGGGGGGGGG7FDGGFFGGGFEG?>BGGFGGFFFFBFFFFGF:BGAD>;BFFF
@M02542:52:000000000-J9N43:1:1101:23552:4587 1:N:0:GTGAAA
CGAGTTGACCCCGGCGGTCTCCTGTGAGTCCCCAACCTCCCGAAGGAGTTGCTGGCAACACAGGACAAGGGTTGCGCTCGTTGCGGGACTTAACCCAACATCTCACGACACGAGCTGACGACAGCCATGCACCACCTGTACACCGACCACAAGGGGGGCACTATCTCTAATGCTTTCCGGTGTATGTCAAGCCTTGGTAAGGTTCTTCGCGTTGCGTCGAATTAAGCCACATGCTCCGCTGCTTGTGCGGGCCCCCGTCAATTCCTTTGAGTTTTAGCCTTGCGG
+
GGCFGFGGF@FEC@FGGGCBFGGGFCA9FEEFFFGEGFCFG:FF@FCFGFFGGGGDGGFGGCECGFFFAEFFFE@CC:FCFGGD=F+=CFGGGFGFCFGGCGFGGGGGGGGEGFGGFGGC7FEGG@FEGGACCGDGGGGGF;CD:FGGGGGFB,FFGGGGEGGFGGGGCGGCFFFGFFGGCCC790<FGGGGFF76C@FGGGC:CFGGGGD8>EECDE8D=?FGFGGGFGGGGGGGCDEDG;?7FGFFCC<>5D9B>2CBGCA=:<AFA93CFGFC1A3)5:@EB
@M02542:52:000000000-J9N43:1:1101:17541:4598 2:N:0:GTGAAA
CGGTTTGTCACCGGCAGTCCCATTAGAGTGCCCTTTCGTAGCAACTAATGGCAAGGGTTGCGCTCGTTGCGGGACTTAACCCAACATCTCACGACACGAGCTGACGACAGCCATGCAGCACCTGTGTTACGGCTCTCTTTCGAGCACTCCTCTATCTCTAAAGGATTCCGTACATGTCAAAGGTGGGTAAGGTTTTTCGCGTTGCATCGAATTAAACCACATCATCCACCGCTTGTGCGGGTCCCCGTCAATTCCTTTGAGTTTCACCCTTGCGGCCGTACTCCC
+
GGGGGGGGGGGGGGGGGGGGGGGGGGGGGGGGGGGGGGGGGGGGGGGGGGGGGGGGGGGGGGGGGGGGGGGGGGGGGGGGGGGGGGGGFGGGGGGGGGGGGGGGC@FGGGFGGFGG9CF<DDFFGEGFFGFGGEEGGGGGFGGGGEG?>FFGGG9>9EAFFG9FCB92>CFAGCE?EGGFFDGA4BFFF4=A*8CFDG3>:BB5;6@C0=;F8EGC*?FFG28:79=>GC>6>BFF04<1;;>?F:9?FBCD62:A2-*)46=AA2)2:::0(7(/93>)))098
@M02542:52:000000000-J9N43:1:1101:15773:4603 1:N:0:GTGAAA
CGGTTTATCACCGGCAGTCTCCCTAGAGTTCCCACCATTACGTGCTGGCAACTAAGGATAAGGGTTGCGCTCGTTGCGGGACTTAACCCAACATTTCACAACACGAGCTGACGACAGCCATGCAGCACCTGTCTTAGCGTTCCCGAAGGCACAATCGTATCTCTACAATCTTCGCTAGATGTCAAGAGTAGGTAAGGTTCTTCGCGTTGCGTCGAATTAAACCACATGCTCCACCGCTTGTGCGGGCCCCCGTCAATTCATTTGAGTTTTAATCTTGCGACCGT
+
GGGGGGGGGGGGGGGEGGGFFGGGGDFGGGGGGGG@FGFGGGGGGGGFGGGGGGGGGGGGGFFGGGGGDGDGGGGDGGGEGFGGGGFGDGGGGFGGGGGGCFGGGD=GGGGGGGGGGGCEGFGGEGCGGGGGGGGGGGGGGGGGGGDGGGFGGG:FGFECFFFEFGGGGGGGGFEGGGGGGG9EF@FFGGGGFFGACCGFFGGFGECGCGGGA5CCCGGGGFGGGGFCGDF6<FGDEGEDF>FGGGFFGGD@<C?3:FG=FGBF226)6<<<*2@:6A>FBFE5
@M02542:52:000000000-J9N43:1:1101:22090:4605 1:N:0:GTGAAA
CGGTTTATCACCGGCAGTCTCCCTAGAGTTCCCACCATTACGTGCTGGCAACTAAGGATAAGGGTTGCGCTCGTTGCGGGACTTAACCCAACATTTCACAACACGAGCTGACGACAGCCATGCAGCACCTGTCTTAGCGTTCCCGAAGGCACAATCGTATCTCCACAATCTTCGCTAGATGTCAAGAGTAGGTAAGGTTCTTCGCGTTGCGTCGAATTAAACCACATGCTCCACCGCTTGTGCGGGCCCCCGTCAATTCATTTGAGTTTTAATCTTGCGACCGT
+
GGGGGGGGGGGGGGGGGGGGGGGGGGGGGG9FGGGGGGGGGFGGGGGGGGGGGGGGGGGGGGGGGGGGGGGGGGGGGGGGGGGGGGGGGGGGGGGGGGGGGGGGGGGGGGGGGGGGGGGGGGGGGGGGGGGGGGGGGGGGGGGGGGGGGGGGGGGGGGGGFGGGGGGGFGGGGGGGGGGGGGGGGGGGGGGGGGGGGFGGGGGGGGGGCEGGFCECFGGGGGGGCCFFGFGGFFGGGGGGG7FGGGFFGGGFFG?FFFGFGGFFBFADFFFDGGFGFFFFBFEF
@M02542:52:000000000-J9N43:1:1101:12798:4629 1:N:0:GTGAAA
CGGTTTATCACCGGCAGTCTCCCTAGAGTTCCCACCATTACGTGCTGGCAACTAAGGATAAGGGTTGCGCTCGTTGCGGGACTTAACCCAACATTTCACAACACGAGCTGACGACAGCCATGCAGCACCTGTCTTAGCGTTCCCGAAGGCACAATCGTATCTCTACAATCTTCGCTAGATGTCAAGAGTAGGTAAGGTTCTTCGCGTTGCGTCGAATTAAACCACATGCTCCACCGCTTGTGCGGGCCCCCGTCAATTCATTTGAGTTTTAATCTTTCGACCGTT
+
GGGGGGGGGGGGGGGGGGGGGGGGGGGGGGGGGGGGGGGGGGGGGGGEGGGGGGGGGGGGGGGGGGGGGGDGEGGGGGEGGGGGGGGGGGGGGGGGGGGGGGGGGGGGEGGGGGGGGGGGGGGGGGGGGGCFGFGGGCGGGGGGGGGGGFGG7C:FFGGGGCGGGGGGGGGGGGGGGEGGGGGGCFGFGGFFGGEGGEFEGGGGGGGGEDEGFGDFDGGGGGGGGFGFGFGFFGGCEDGGG:FGGDFBGGGFDGFEBFG?FF:*)466AA<<D7@F).:((45>)
@M02542:52:000000000-J9N43:1:1101:26045:4641 1:N:0:GTGAAA
CGGTTTATCACCGGCAGTCTCCCTAGAGTTCCCGACTTAACTCGCTGGCAACTAAGGATAGGGGTTGCGCTCGTTGCGGGACTTAACCCAACATTTCACAACACGAGCTGACGACAGCCATGCAGCACCTGTCTTACGGTTCCCGAAGGCACAACCGCATCTCTGCAGTCTTCCGTAGATGTCAAGAGTAGGTAAGGTTCTTCGCGTTGCGTCGAATTAAACCACATGCTCCACCGCTTGTGCGGGCCCCCGTCAATTCATTTGAGTTTTAATCTTGCGACCGT
+
GGGFEEGGFGGDFFGGGGGGFCFGGGGGGGGFGGFFGGGGGGGGGGGGGGGGGGGGGFFGGGGGFEGGGGGEFEDFG=FEE@FGGGCEGEFEGGFGGFGGGGGGGGEGGFGGEGGDGGGGGGGCFGGGGGC=FCFFGGGFECFFGGEFGGAFGGGDEGEGCFFGFFCFGG?FFFDFFGDCFECECCCECFFGCGGFG:>CFGGFGGGEGDEEF=CF4CC7<FFGFF8+<AFFC@8EDDG5F?FGGD@EDCCE5*(5-+:@*:-94,6:AB>GGC7?).-4965.
@M02542:52:000000000-J9N43:1:1101:7666:4646 1:N:0:GTGAAA
CGGTTTGTCACCGGCAGTCTCTCTAGAGTGCTCTTGCGTAGCAACTAAAGACAAGGGTTGCGCTCGTTGCGGGACTTAACCCAACATCTCACGACACGAGCTGACGACAGCCATGCAGCACCTGTGTCCACTTTCCCTTTCGGGCACCTAATGCATCTCTGCTTCGTTAGTGGCATGTCAAGGGTAGGTAAGGTTTTTCGCGTTGCATCGAATTAATCCACATCATCCACCGCTTGTGCGGGTCCCCGTCAATTCCTTTGAGTTTTAATCTTGCGACCGTACTCC
+
GGGGGGGGGGGGGGGGGGGGGGGGGGGGGGGGGGGGGGGGGGGGGGGGGGGGGGGGGGGGGGGGGGGGGGGGGGGGGGGGGGGGGGGGFGGGGGGGGGGGGGGGGGGGGGGGGGGGGGGGGGGGGGGGGGGGGGGGGGGGGGGGGGGGGGGGFGGGGGGGGGCGGGGGGGGGGGFGGGGGFGGGEG:CFGGGGGGGGGGEGGGGEEGFGGGGFGGGFGFFGGGGGGGGGGGGGGGGF*ACDFFGGGFFGGGFFGF?DGGFFCAFFFAFFF>FDF3C>>FFFFFFF
@M02542:52:000000000-J9N43:1:1101:24136:4649 1:N:0:GTGAAA
CGGTTTGTCACCGGCAGTCTCATTAGAGTGCCCTTTCGTAGCAACTAATGACAAGGGTTGCGCTCGTTGCGGGACTTAACCCAACATCTCACGACACGAGCTGACGACAGCCATGCAGCACCTGTGTTACGGCTCTCTTTCGAGCACGAAGCCATCTCTGGCAACTTCCGTACATGTCAAAGGTGGGTAAGGTTTTTCGCGTTGCATCGAATTAAACCACATCATCCACCGCTTGTGCGGGTCCCCGTCAATTCCTTTGAGTTTCAACCTTGCGGCCGTACTCCC
+
GGGGGGGGGGGGGGGGGGGGGGGGGGGGGGGGGGGGGGGGGGGGGGGFGGGGGGGGGGGGGGGGGGGGGGGGGGGGGGGGGGGGGGGGGGGGGGGGGGGGGGGGGGGGGGGGGGGGGGGGGGGGGGGGGGGGGGGGGGGGGEGGGGGGGGGGGGGGFGGGGGGGGGGGGGGGGGGGGGGGGGGGGGGGGGGGCCGGGGGGGGGGGGGGGGGGFGGGGGGGGGGGGGGGGGGGGGGGGGGGGFFGFGFFGGGFFGBFFGGFGGFFFFFFFFFDF<>D>FFFF?FFF
@M02542:52:000000000-J9N43:1:1101:13210:4657 1:N:0:GTGAAA
CGGTTTATCACCGGCAGTCTCCCTAGAGTTCCCGACTTAACTCGCTGGCAACTAAGGATAGGGGTTGCGCTCGTTGCGGGACTTAACCCAACATTTCACAACACGAGCTGACGACAGCCATGCAGCACCTGTCTTACGGTTCCCGAAGGCACAACCGCATCTCTGCAGTCTTCCGTAGATGTCAAGAGTAGGTAAGGTTCTTCGCGTTGCGTCGAATTAAACCACATGCTCCACCGCTTGTGCGGGCCCCCGTCAATTCATTTGAGTTTTAATCTTGCGACCGT
+
GGGGGGGGGGGGGGGGGGGGGGGGGGGGGGGGGGGGGGGGGGGGGGGGGGGGGGGGGGGGGFGGGGGGGGGGGGGGGDGGGGGGGGGGGGGGGGGGGGGGGGGGGGGGGGGGGGGGGGGGGGGGGGGGGGGGGGGGGGGGGGGGGGGGGGGGGGGGGGGGGGGGFGGGGGGGGGGGGGGGGCFGFFGGGGGGGGGGGFGGGGGFGGGGGGGGFGGGGGGGGGGCGGGGGGGGGGGGGGGFGFFDGGF@EGGFFGFFB<CFDGDFFFFB><>F7:BC<499B9@E
@M02542:52:000000000-J9N43:1:1101:14340:4680 1:N:0:GTGAAA
GTCCACACCTTCCTCCGGTTTATCACCGGCAGTCTCCCTAGCGTTCCCGACTTAACTCGCTGGCAACTAAGGATAGGGGTTGCGCTCGTTGCGGGACTTAACCCAACATTTCACAACACGAGCTGACGACAGCCATGCAGCACCTGTCTTACGGTTCCCGAAGGCACAACCGCATCTCTGCAGTCTTCCGTAGATGTCAAGAGTAGGTAAGGTTCTTCGCGTTGCGTCGAATTAAACCACATGCTCCACCGCTTGTGCGGGCCCCCGTCAATTCATTTGAGTTTTAATCTTGCGACCGTAC
+
CCCCCGGGGGGGGGGGGGGGGGGGGGGGCFGGGGGGGGGGG,FGGGGGGGGGGGGGGGGGGGDGFGGGGGGGGGGGGGGGGGGGGGGGGGGGGGGGGGGGGGGGGGGGGGGGGGGGGGGGGGGGGGGGGEGGGGGGGGGGGGGGGGGGFFFGGGGGGGGGGGGGGGGGGGGGGGEGFGGGGGGGGGGGGGFDEGEFGGGGGGGGGGGGGGGGGGGGFC8CCEGEGGGGEEGGGGGGGGGCGGF?+AFGGF8C5C=F4<:CGGEFGC<B>*8=4A>FDF474AA<<27C7:@C>6>FFFE>7
@M02542:52:000000000-J9N43:1:1101:10480:4683 1:N:0:GTGAAA
CGGTTTGTCACCGGCAGTCCCATTAGAGTGCCCTTTCGTAGCAACTAATGGCAAGGGTTGCGCTCGTTGCGGGACTTAACCCAACATCTCACGACACGAGCTGACGACAGCCATGCAGCACCTGTGTTACGGCTCTCTTTCGAGCACTCCTCTATCTCTAAAGGATTCCGTACATGTCAAAGGTGGGTAAGGTTTTTCGCGTTGCATCGAATTAAACCACATCATCCACCGCTTGTGCGGGTCCCCGTCAATTCCTTTGAGTTTCAACCTTGCGGCCGTACTCCC
+
GGGGGGGGGGGGGGGGGGGGGGGGGGGGGGGGGGGGGGGGGGGGGG8FGGGGGGGGGGGGGGGGGGGGGGGGGGGGGGGGGGGGGGGGGGGGGGGGGGGGGGGGGGGGGGGGGGGGGGGGGGGGGGGGGGGGGGGGGGGGEGCCFGGGGGGGGGGGCGGFGGGGGGGGGGGGGGGDGGGGGGGGGGGGGGGGCFGGGBCEGGGDGGGGEEFGFGGGGGGGGGFFFGGGGGGGGGGGCFGGGFDGGGFFGGGFFGD7<E:BGGAFFFABFF<7CDFDFFFB:6@FF
@M02542:52:000000000-J9N43:1:1101:17501:4685 1:N:0:GTGAAA
CGGTTTGTCACCGGCAGTCCCATTAGAGTGCCCTTTCGTAGCAACTAATGGCAAGGGTTGCGCTCGTTGCGGGACTTAACCCAACATCTCACGACACGAGCTGACGACAGCCATGCAGCACCTGTGTTACGGCTCTCTTTCGAGCACTCCTCTATCTCTAAAGGATTCCGTACATGTCAAAGGTGGGTAAGGTTTTTCGCGTTGCATCGAATTAAACCACATCATCCACCGCTTGTGCGGGTCCCCGTCAATTCCTTTGAGTTTCAACCTTACGGCCGTACTCCC
+
GGGGGGGGGGGGGGGGGGGGGGGGGGGGGGGGGGGGGDGGGGGGGGGGGGGGGGGGGGGGGGGGGGGGGGGGGGGGFGGGGGGGGGGGFGGGGGGDEEGGGGGGGGGGGGGGGGFGGGFGGGGGFFFFGGGGGDGGGGGGGGGGGGGGGGGGGGDGFGFGGGGGGGGCFGGGDFFGGGFGGGFGFGGEGEFGFGGGGFEGGGGECGGGG?FC>CGGGGGGGFGGGGGGGGGGGGGGGCEGG6>GGGF>5DDFFGFFFGGFG:<FFBBB?BFDCF)57;BF:3FFF
@M02542:52:000000000-J9N43:1:1101:10349:4688 1:N:0:GTGAAA
CGGTTTATCACCGGCAGTCTCCCTAGAGTTCCCACCATTACGTGCTGGCAACTAAGGATAAGGGTTGCGCTCGTTGCGGGACTTAACCCAACATTTCACAACACGAGCTGACGACAGCCATGCAGCACCTGTCTTAGCGTTCCCGAAGGCACAATCGTATCTCTACAATCTTCGCTAGATGTCAAGAGTAGGTAAGGTTCTTCGCGTTGCGTCGAATTAAACCACATGCTCCACCGCTTGTGCGGGCCCCCGTCAATTCATTTGAGTTTTAATCTTGCGACCGT
+
GGGGGGGGGGGGGGGGGGGGGGGGGGGGGGGGGGGGGGGGGGGGGGGGGGGGGGGGGGGGGGGGGGGGGGGGGGGGGGGGGGGGGGGGGGGGGGGGGGGGGGGGGGGGGGGGGGGGGGGGGGGGGGGGGGGGGGGGGGGGGGGGGGGGGGGGGGGGGGGGGGGGGGGGGGGGGGGGGGGGGGGGGGGGGGGGGGGGFEFGGGGFGGGGGGGGFGGGGGGGGGGGGGGGGFGGGFGGGGGGG:FGGGFDGGGFFGFEAGGFGGFFF:4>DFFGGGFGAFF>FFDE
@M02542:52:000000000-J9N43:1:1101:8819:4690 1:N:0:GTGAAA
CGGTTTATCACCGGCAGTCTCCCTAGAGTTCCCGCCATTACGCGCTGGCAACTAAGGATAAGGGTTGCGCTCGTTGCGGGACTTAACCCAACATTTCACAACACGAGCTGACGACAGCCATGCAGCACCTGTCTTACAGTTCCCGAAGGCACAACCGCATCTCTGCAGTCTTCTGTAGATGTCAAGAGTAGGTAAGGTTCTTCGCGTTGCGTCGAATTAAACCACATGCTCCACCGCTTGTGCGGGCCCCCGTCAATTCATTTGAGTTTTAATCTTGCGACCGT
+
GGDGGGGGFGGCFGGGGGGCF9FFEGGFGGFFEEEGGGGGGGGGGGGCCFGGGGGGGDFGGFGFFFEGC7>FCEGCCFCEFGFFFECGGGGGGGGGGGGGFEGGEC@=CF<DFEGGGG@FGFGGGGGG,@FFGGGGFGGGG9FACCGGGGGF@FGGGGGDGGGGGGDFGGGGGF9FFC9EGGGGGGFFGGGCGFGC7FFEE@EFGGGGCECEFEGGGGGG7<EFCFFGG+<?CGFCEDEFC:FGGGFDGGDBBGF3:FF4>:9FDFAF<2:CC7BG9419>0)0
@M02542:52:000000000-J9N43:1:1101:13265:4693 1:N:0:GTGAAA
CGGTTTATCACCGGCAGTCTCCCTAGAGTTCCCGACTTAACTCGCTGGCAACTAAGGATAGGGGTTGCGCTCGTTGCGGGACTTAACCCAACATTTCACAACACGAGCTGACGACAGCCATGCAGCACCTGTCTTACGGTTCCCGAAGGCACAACCGCATCTCTGCAGTCTTCCGTAGATGTCAAGAGTAGGTAAGGTTCTTCGCGTTGCGTCGAATTAAACCACATGCTCCACCGCTTGTGCGGGCCCCCGTCAATTCATTTGAGTTTTAATCTTGCGACCGT
+
GGGGGGGGGGGGGGGGGGGGGGGGGGGGGGGGGGGGGGGGGGGGGGGFGGGGGGGGGGGGGGGGGGGGGGGGGGGGGGGGGGGGGGGGGGGGGGGGGGGGGGGGGGGGGGGGGGGGGGGGGGGGGGGGGGGGGGGGGGFGGGGGGGGGGGGGGGGGGGGGGGGGGGGGGGGGGGGGGGGGGGGGGGGGGGGGGGGGGGGGGGGGGGGGGGGGFGGGGGFGGGGGGGGGGGGGGGGGGGGGGFFGGGFFGGGFB5<DDCFFGGFFFFFFFBA:GFFG2A>FBFB>
@M02542:52:000000000-J9N43:1:1101:25754:4700 1:N:0:GTGAAA
CGGTTTATCACCGGCAGTCTCCCTAGAGTTCCCACCATTACGTGCTGGCAACTAAGGATAAGGGTTGCGCTCGTTGCGGGACTTAACCCAACATTTCACAACACGAGCTGACGACAGCCATGCAGCACCTGTCTTAGCGTTCCCGAAGGCACAATCGTATCTCTACAATCTTCGCTAGATGTCAAGAGTAGGTAAGGTTCTTCGCGTTGCGTCGAATTAAACCACATGCTCCACCGCTTGTGCGGGCCCCCGTCAATTCATTTGAGCTTTAACCTTGCGACCGT
+
DCFGD@,FF9FFFEF7CC@9<E<F9C,6<CE9FFGGGGAFFCFFGGG8C,F<FGGGG@F,F6<<C<C6@=+?+CF@F7+4CFDFFG9E<F+4B8FFDG<FFC?=@:4@4AB<BF@:>FG?FDF@?<=>>=,3B==9,@+@FG<<7@CCFFAFCG9FGDCA,7@@FFG9F>;DFFGCF:CFFF;,CEF:;;FFG@,>E9AFC@FFGCE8*8=E;E8*9EGFFGGC5CC6F90<6;**>9=<D,*9CCE>EGGF>3(8<E*90:4B--).369:*0*:52((2(7)
@M02542:52:000000000-J9N43:1:1101:21106:4701 2:N:0:GTGAAA
CGGTTTGTCACCGGCAGTCTCATTAGAGTGCCCTTTCGTAGCAACTAATGACAAGGGTTGCGCTCGTTGCGGGACTTAACCCAACATCTCACGACACGAGCTGACGACGGCCATGCAGCACCTGTGTCCAGGTTCTCTTTCGAGCACTCCCACATCTCTGCAGGATTCCTGGCATGTCAAGGGTAGGTAAGGTTTTTCGCGTTGCATCGAATTCAACCACATCATCCACCGCCTGTGCGGGTCCCCGGCCATTCCCTTGAGTTTCAACCTTTCGGCCGTACCCCC
+
GGGGGGGGGGGGGGGGGGGFGGGGGGGGGGGGGGGGGGGGGGGGGGGFGGGGGGFGGGGGGGGGGGGGGGGGGGGGGGGGFFGGGGGGD<FGGGGGGFEFGDGGGEGGGEEEG?ADFFGGGGFF=:DFGFGGGFGGGGGGGGF7CEGFFFGFGG,?CGGFFGFG5?EGB7B9CCGFCCCFF?CF42?@C68A7AFFFGFGFEABD4;?0)(/,):7@FE3C>>9+<BB6F0()05))-99>43<FF0(,(1CADF2>A)).17>F))6(4-)-(33C3>).)*88
@M02542:52:000000000-J9N43:1:1101:10252:4746 2:N:0:GTGAAA
ACAGTTTACACTGGCAGTCTTGCTAGAGTTCCCGACTTGACTCGCTGGCAACTAACAACAGGGGTTGCGCTCGTTATAGGACTTAACCTGACACCTCACGGCACGAGCTGACGACAACCATGCAGCACCTTGTAAATTGTCCGAAGAAAAGTCTGTTTCCAAACCTGTCAATCTACATTTAAGCCTTGGTAAGGCTCCTCGCGTATCATCGAATTAAACCACATGCTCCACCGCTTGTTCGGGCCCCCGTCAATTCATTTGAGTTTCATTCTTTCGAAGGTACTC
+
GGGGGGGGGGGGGGGGGGGGGGGGGGGGGGGGGGGGGGGGGFGGGEGGGGGGGGGGGGGGGGGGGGGGGGDGGGGCFGGGGGGGGGGGGGGGGGGEGGGGGGGGGGGGGGGD?FCFEFGGGFGGGGGGFGFGGFADFFFGFFGDGGGDGG?99>CCFGAFFGD+@8DFFGDFGGGGGGGFFGDFG@F>FFFF3AGDFEAC>>>?=:FEFA2ABEGFFFGFG07+0>+1*;=5ABB@(,+./42(;>F>FFD*27?6)-9<4*0<<49.)6)).)./*))0047*1
@M02542:52:000000000-J9N43:1:1101:9029:4752 1:N:0:GTGAAA
TCGGCTTATCACCGGCAGTCCCCTTAGAGTGCCCAACTGAATGCTGGCAACTAAGGGCGAGGGTTGCGCTCGTTGCGGGACTTAACCCAACATCTCACGACACGAGCTGACGACAGCCATGCAGCACCTGTCCTGGGTCCAGCCTAACTGAAGGACAATGTCTCCACTGTCCGCGACCCGGATGTCAAGAGCTGGTAAGGTTCTGCGCGTTGCTTCGAATTAAACCAAATGCTCCACCGCTTGTGCGGGCCCCCGTCAATTCCTTTGAGTTTTAATCTTGCGACC
+
GGGGGFEGGGGGGGGGGGGGFGGGG@FGGGFGGGGDGDFEFFCFFGGGGGGFGGGGGEGGGGGGGDGGGGGGGGGDEEGGDGGGGGFGG@?FFG<FDFGGGGGGGGGGGGGGGCGGGFFG@EGGGGFGGGGGGFGGGGGGGGGGGAFGGCFGGGGFFGGGGGCGGGGGGGFCFCCFGGGGGGGECFGGCDFGGGDCGGGGGGCGGGGGGGGGFGGFGGGGGGFG9E;*;@CFC@FC6C7DDFFGGGB>CGDEFDBEBGGFGFF?A>F2:66CG>FG>AF<DB@>>
@M02542:52:000000000-J9N43:1:1101:26383:4757 1:N:0:GTGAAA
CGGTTTATCACCGGCAGTCTCCCTAGAGTTCCCGCCATTACGCGCTGGCAACTAAGGATAAGGGTTGCGCTCGTTGCGGGACTTAACCCAACATTTCACAACACGAGCTGACGACAGCCATGCAGCACCTGTCTTACAGTTCCCGAAGGCACAACCGCATCTCTGCAGTCTTCTGTAGATGTCAAGAGTAGGTAAGGTTCTTCGCGTTGCGTCGAATTAAACCACATGCTCCACCGCTTGTGCGGGCCCCCGTCAATTCATTTGAGTTTTAATCTTGCGACCGT
+
GGGGGGGGGGGGGGGGGGGGGGGGGGGGGGGGGGGGGGGGGGGGGGGGGGGGGGGGGGGGGGGGGGGGGGGGGGGGGGGGGGGGGGGGGGGGGGGGGGGGGEGGGGGGGGGGGGGGGGGGGGGGGGGGGGGGGGGGGGGGGGGGGGGGGGGGGGGGGGGFGGGGGGGGGGGGGGGGGGGGGGGGGGGGGGGGGGGGGGGGGGGGGGGGGGGGFGGGGGFGGGGGGGGGGGGGGFGEGGGGGFFGGGFFGGGFEGFFFFFFGGFFFFDFFFFFGGFG4<;1>9>D
@M02542:52:000000000-J9N43:1:1101:14714:4761 1:N:0:GTGAAA
CGGTTTATCACCGGCAGTCTCCCTAGAGTTCCCGCCATTACGCGCTGGCAACTAAGGATAAGGGTTGCGCTCGTTGCGGGACTTAACCCAACATTTCACAACACGAGCTGACGACAGCCATGCAGCACCTGTCTTACAGTTCCCGAAGGCACAACCGCATCTCTGCAGTCTTCTGTAGATGTCAAGAGTAGGTAAGGTTCTTCGCGTTGCGTCGAATTAAACCACATGCTCCACCGCTTGTGCGGGCCCCCGTCAATTCATTTGAGTTTTAATCTTGCGACCGTC
+
GGGGGGGGGGGG7FFGGGGGGGGGGGGGGGGGGGGGGGGGGGGGGGGGGGGGGGGGGGGGGGGGGGGGGGGGGGGGGGGGGGGGGGGGGGGGGGGGGGGGGGGGGGGGGGGGGGGGGGGGGGGGGGGGGGGGGGGGGGGGGGGGGGGGGGGGGGGGGG7FGGGGGGGGGGFGFGGGGGGGGGGGGGGGGGGGGGGGGGGGGGGGGGGGCC5EFGDEFGGGGGGGGGGGG+<FGGGGEDE:<0@DCDFFGGGFFGFFF7CB7>A4666<A<AF0:9C)616>FFF)
@M02542:52:000000000-J9N43:1:1101:5210:4773 1:N:0:GTGAAA
ATCCACACCTTCCTCCGGTTTATCACCGGCAGTCTCCCTAGAGTTCCCGACTTAACTCGCTGGCAACTAAGGATAGGGGTTGCGCTCGTTGCGGGACTTAACCCAACATTTCACAACACGAGCTGACGACAGCCATGCAGCACCTGTCTTACGGTTCCCGAAGGCACAACCGCATCTCTGCAGTCTTCCGTAGATGTCAAGAGTAGGTAAGGTTCTTCGCGTTGCGTCGAATTAAACCACATGCTCCACCGCTTGTGCGGGCCCCCCTCAATTCATTTGAGTTTTAATCTTGCTACCGTAC
+
-ACCCCFEGFGCFFGG@FGGDGGGFGGD@FFG8FFFFGFFE9@DDE<FF@FGGGGGCG@FF77@EGGEFGGGEEF8CF+BCFG:B:ECCCFC>==FFGGCFEGFGGGGGGEFFEGGGFG:>+CF=DFFC:FEGFD,,BFFDFDG<,>FFFFG@ECCGFGDGE5*<FCFFEGCGDCGFGF,9F<CFG,@FDFC6*BE9CCF9C++>BFFF<7>9CEFGG58*=??88EC):CC3?CC+:CE8A+<C766F88=5**2*-.9*/7.:5)077,*5EF4*0512<BF4:>7?F87>)5:?(755
@M02542:52:000000000-J9N43:1:1101:17288:4775 1:N:0:GTGAAA
CGGTTTATCACCGGCAGTCTCCCTAGAGTTCCCGCCATTACGCGCTGGCAACTAAGGATAAGGGTTGCGCTCGTTGCGGGACTTAACCCAACATTTCACAACACGAGCTGACGACAGCCATGCAGCACCTGTCTTACAGTTCCCGAAGGCACAACCGCATCTCTGCAGTCTTCTGTAGATGTCAAGAGTAGGTAAGGTTCTTCGCGTTGCGTCGAATTAAACCGCATGCTCCACCGCTTGTGCGGGCCCCCGTCAATTCATTTGAGTTTTAATCTTGCGACCGT
+
GGGGGGGGGGGGGGGGGGGGGGGGGGGGGGGGGGGGGGGGGGGGGGGGGGGGGGGGGGGFEFGGGGGGGGGGGGGGGGGGGGGGGGGGGGGGGGGGGGGGGGGGGGGGGGGGGGGGGGGGGGGGGGGGGGGGGGGGGGGGGGGGGGGGGGGGGGGGGGGGGGGGGGGGGGGGGGGGGGGGGGGGGGCEGGGGGGGGGGFGGGGGGGGGGGGGBGEGGGFGGGGGGGGGGFGGGCEEECGGG0BDGGFFGGGFFGFFFGGFGGFFFFBABF<GGGFGFFB9>;BE
@M02542:52:000000000-J9N43:1:1101:7077:4781 1:N:0:GTGAAA
GTCCACACCTTCCTCCGGTTTATCACCGGCAGTCTCCCTAGAGTTCCCGCCATTACGCGCTGGCAACTAAGGATAAGGGTTGCGCTCGTTGCGGGACTTAACCCAACATTTCACAACACGAGCTGACGACAGCCATGCAGCACCTGTCTTACAGTTCCCGAAGGCACAACCGCATCTCTGCAGTCTTCTGTAGATGTCAAGAGTAGGTAAGGTTCTTCGCGTTGCGTCGAATTAAACCACATGCTCCACCGCTTGTGCGGGCCCCCGTCAATTCATTTGAGTTTTAATCTTGCGACCGTAC
+
CCCCCGGGGGGGGGGGGGFFEFGGGGDFGGGCFGGGGGGGF@FFGGGGGGGGGGDFCGGGGEEGFGCDFCGFFFGFGGGFDE==F::FFGGGGGGGGGGGGGGGFGFGCGCGGGGGCFGCEE+=FGGGGGGGGGGC<DFFGGFEGGFGFGGGGAFGFEGGGGDC7:FGGGGCEE7*,7@<CEGGC<9F@CFF;<<CEGGGGGC3CFGDGGGC<B+<>CE8CGDEGGEDE*;C59CFGFFAF++ACFG6EF*?**:7DFFC5CB:EDC77*:*.AFFGGDFBFA)6<FFGGF>AF99BFBFB
@M02542:52:000000000-J9N43:1:1101:16061:4781 1:N:0:GTGAAA
CGGTTTATCACCGGCAGTCTCCCTAGAGTTCCCGCCATTACGCGCTGGCAACTAAGGATAAGGGTTGCGCTCGTTGCGGGACTTAACCCACCATTTCACAACACGAGCTGACGACAGCCATGCAGCACCTGTCTTACAGTTCCCGAAGGCACAACCGCATCTCTGCAGTCTTCTGTAGATGTCAAGAGTAGGTAAGGTTCTTCGCGTTGCGTCGAATTAAACCACATGCTCCACCGCTTGTGCGGGCCCCCGTCAATTCATTTGAGTTTTAATCTTGCGACCGT
+
GGGGGGGGGGGGGGGFGFGGGGGGGFGDGGGGGGGGGGFGGGGGGGGGGGGGGGGGGGGGFFFFFGGGGGDGGGGGGGGGGGGGGGGGGGGGGGGGGGGGGEGGGGGGGFGG@FGGGGGFG8FFGGGGGGGGGGGGGGGFFAAEEGGGDGGGGGGGGGGGGGGFGGGGGGGG@ACF9CC;FGGGGGCCFGGGGFGGGGGGGGGGGGGGGGGGE5C=>FEGFFGGGGG6F9FFFGGGGGGGGFFGDGFFGGGDEGFF>F>FGGFFBFF)64<<FGFGBBB;BBFE
@M02542:52:000000000-J9N43:1:1101:10109:4808 1:N:0:GTGAAA
CGGTTTGTCACCGGCAGTCTCCTTAGAGTGCCTACCATTACGTGCTGGTAACTAAGGACAAGGGTTGCGCTCGTTACGGGACTTAACCCAACATCTCACGACACGAGCTGACGACAGCCATGCAGCACCTGTGTCTGAGTTCCCGAAGGCACCAATCCATCTCTGGAAAGTTCTCAGCATGTCAAGGCCAGGTAAGGTTCTTCGCGTTGCTTCGAATTAAACCACATGCTCCACCGCTTGTGCGGGCCCCCGTCAATTCATTTGAGTTTTAACCTTGCGGCCGT
+
GGGGGGGGGGGGGGGGGGGGGGGGGGGGGGGGFGGGGGGGGGGGGGGGGGGGGGGGGGGGGGGGGGGGGGGGGGGGGGGGFGGGGGGGGGGGGGGGGGGGGGGGGGGGGGGGGGGGGGGGGGGGGGGGGGGGGGGGGGGGGGGGGGGGGGGGGGGGGGGGGFGGGGGFGGGGGGGGGGGGFGGGGGGGGGGGGGGGGGGGGGGCEGGGCEGGFGGGGFGGGGGGGFGGG9EFCGG=EDGGG2BGGGFEEGG37CBFAGGFGFA?9<F95AA4:>BG>BFF9;>D
@M02542:52:000000000-J9N43:1:1101:21190:4841 1:N:0:GTGAAA
CGGTTCATCACCGGCAGTCTCCCTAGAGTTCCCGACTTAACTCGCTGGCAACTAAGGATAGGGGTTGCGCTCGTTGCGGGACTTAACCCAACATTTCACAACACGAGCTGACGACAGCCATGCAGCACCTGTCTTACGGTTCCCGAAGGCACAACCGCATCTCTGCAGTCTTCCGTAGATGTCAAGAGTAGGTAAGGTTCTTCGCGTTGCGTCGAATTAAACCACATGCTCCACCGCTTGTGCGGGCCCCCGTCAATTCATTTGAGTTTTAATCTTGCGACCGT
+
GGGGGGGGGGGGGGGGGGGGGGFGGGEGGGGGGGGGGGGGGGGGGGGGGGGGFGGGFGGGGGGGGGGGGGGGGGGGGGGGGGGGGGGGGGGGGGGGGGGGGGGGGGGGGGGGGGGGGFGGGGGGGGGGGGGGCCFFGGGGGGGGGGGGGGGGGGGGGGGGGGGGGFGGGGGGGGGGGGGFGGGGGGGGGGGG:FCFGCFGGGGGGGGEEGGGBEGGGGFFGGGGGGGGGGGGGGGGGGGGG?FGGDBDGDDEBD?F2<CFGG9@A?:A<ADGGGFFA<BFFFED
@M02542:52:000000000-J9N43:1:1101:21691:4857 1:N:0:GTGAAA
CGGTTTATCACCGGCAGTCTCCCTAGAGTTCCCACCATTACGTGCTGGCAACTAAGGATAAGGGTTGCGCTCGTTGCGGGACTTAACCCAACATTTCACAACACGAGCTGACGACAGCCATGCAGCACCTGTCTTAGCGTTCCCGAAGGCACAATCGTATCTCTACAATCTTCGCTAGATGTCAAGAGTAGGTAAGGTTCTTCGCGTTGCGTCGAATTAAACCACATGCTCCACCGCTTGTGCGGGCCCCCGTCAATTCATTTGAGTTTTAATCTTGCGACCGT
+
GGGGGGGGGGGGGGGGGGGGGGGGGGGGGGGGGGGGGGGGGFGGGGGFGGGGGGGGGGGGGGGGGGGGGGGGGGGGGGGGGGGGGGGGGGGGGGGGGGGGGGGGGGGGGGGGGGGGGGGGGGGGGGGGGGGGGGGGGGGGGGGGGGGCGGGGGGGGGGGFGFGGGGGGGGGGGGGGGGGGGGGGGGGGGGGGGGGGGGGGGFGGGGGGGGGGFGGGGGGGGGGGGGGGGGGGGGGGGGGGGFFGGGFFGGGFFGFFFGGFGG<FFFFFFFFGGGFGFFF>FFFE
@M02542:52:000000000-J9N43:1:1101:15457:4862 1:N:0:GTGAAA
CGAGTTGACCCCGGCAGTCTCCCATGAGTCCCCAACCGAATTGCTGGCAACATGGGACGAGGGTTGCGCTCGTTGCGGGACTTAACCCAACATCTCACGACACGGGCTGACGACAGCCATGCAGCACCTGTGTTACGGCTCTCTTTCGAGCACTCCTCTATCTCTAAAGGATTCCGTACATGTCAAAGGTGGGTAAGGTTTTTCGCGTTGCATCGAATTAAACCACATCATCCACCGCTTATGCGGGTCCCCGTCAATTCCTTTGAGTTTCAACCTTGCGGCCGT
+
GGGGGGGGGGGGBGGGGGGGGGGGGFGGGGGGGGGGGGGGGGFGGGGGGGGGGGGGGGGGGGGGGFGGGGGGGGGGGGGGGGGGGGGGGGGGGGCGGGGGGGGGGGGGGGGGGGGGGGGGGGGGGGGGGGGGGGGGGGGEFGGGGGGGGGGGGGGGGGGF9FFFFFGFFGGGGGGGGGGGGGGGGGGGGGGGGGGGGGFGGGGGGGGGGGDGFGECFFGGGGGFGGGGGGC?FF?FGGGGGF6CEGFFGGGFFGF>:FCFFGAFFFFFFAFCFFFGB23,7>DD5
@M02542:52:000000000-J9N43:1:1101:9154:4882 1:N:0:GTGAAA
CGGTTTGTCACCGGCAGTCTCCCTGGAGAGCTCTTGCGTAGCAACTAGGGACAAGGGTTGCGCTCGTTGCGGGACTTAACCCAACATCTCACGACACGAGCTGACGACAGCCATGCAGCACCTGTGTTATGGCTCCCTTTCGGGCACCCCCACCTCTCAGCAGGGTTCCATACATGTCAAGGGTAGGTAAGGTTTTTCGCGTTGCATCGAATTAATCCACATAATCCACCGCTTGTGCGGGTCCCCGTCAATTCCTTTGAGTTTTAATCTTGCGACCGTACTCCC
+
AFEFGGGGGDEFGFGFCGFGDEFGCEFFGCCGGFGCFFFEEF@FD<,6CEFFGGGFCFFFGGGGE:FDGGGGGGEGFCGFGGGGECEFGGGEGGGGGGFCCGGGDFGGEGGGGADDGGG?FDFEFFDFFGG?CBEFGGGDFEEGDEGGGGGGGGGF<BFF7,<BEGGFGGGGF,<F<;,+<CEGFCC5>EFGF:FCFFEGG8E>C<+@EF*@>C9@FAF<CF+<CCGGF8E55CFG+:EDGB>75/5059DFF7A?AEF7CCA?<<BB<<400C5<>>FF1:BFF
@M02542:52:000000000-J9N43:1:1101:22957:4900 1:N:0:GTGAAA
GTCCACACCTTCCTCCGGTTTATCACCGGCAGTCTCCCTAGAGTTCCCACCATTACGTGCTGGCAACTAAGGATAAGGGTTGCGCTCGTTGCGGGACTTAACCCAACATTTCACAACACGAGCTGACGACAGCCATGCAGCACCTGTCTTACAGTTCCCGAAGGCACAACCGCATCTCTGCAGTCTTCTGTAGATGTCAAGAGTAGGTAAGGTTCTTCGCGTTGCGTCGAATTAAACCACATGCTCCACCGCTTGTGCGGGCCCCCGTCAATTCATTTGAGTTTTAATCTTTCCACCGTAC
+
CCCCCGGGGGFFFGGFGGGGGFFGGGGGDGGGGGGGGGGGGCGGGGGGGFGGGGGGGGGGGGFGGGGGGFGGGGGGGFGFGCGGGGGGGGGGGGEGGGGGGFFGG?EGGGGGGGGGEGGGGGGGGGGGGG>FGG?D8D<FGGGGGGFGGGFGGGGGFEFCEGGDE7F7FFEFGGEEFAFCFCG:F<DDFFFGF9FFFCFG9?FFGGFFGFGCFGFGFGGGGGE?EGGDAGCCFG?DFGFGGGCC9@FGFG5?7DCD64)9CDEFC<))014?<:>BFF444<BAFFFG7CF*-).621:FB
@M02542:52:000000000-J9N43:1:1101:18090:4908 1:N:0:GTGAAA
CGGTTTATCACCGGCAGTCTCCCTAGAGTTCCCACCATTACGTGCTGGCAACTAAGGATAAGGGTTGCGCTCGTTGCGGGACTTAACCCAACATTTCACAACACGAGCTGACGACAGCCATGCAGCACCTGTCTTAGCGTTCCCGAAGGCACAATCGTATCTCTACAATCTTCGCTAGATGTCAAGAGTAGGTAAGGTTCTTCGCGTTGCGTCGAATTAAACCACATGCTCCACCGCTTGTGCGGGCCCCCGTCAATTCATTTGAGTTTTAATCTTGCGACCGT
+
GGGGGGGGGGGGGGGGGGGGGGGGGGGGGGGGGGGGGGGGGGGGGGGGGGGGGGFGGGGEFGGGGGGGGGGGGGGGGGGGEGGGGGGGGGGGGGGGGGGGGGGGGGGGGGGGGGGGGGGGGGGGGGGGGGGGGGGGGGGGGGGGGGGGGGFGGGGGGGGGGGGGGGGGGGGGGGGGGGGGGGGGGGGGGGGGGGGGGFGGGGGGGDGCEGGGFGGGFGGGGGGGGGGGGFGGGGGGGGGGGFFGGGFFGDDFEG?FBEDBGG<=<?BABFADFCFFBFFFFFFF
@M02542:52:000000000-J9N43:1:1101:23026:4911 1:N:0:GTGAAA
CGGTTTATCACCGGCAGTCTCCCTAGAGTTCCCGCCATTACGCGCTGGCAACTAAGGATAAGGGTTGCGCTCGTTGCGGGACTTAACCCAACATTTCACAACACGAGCTGACGACAGCCATGCAGCACCTGTCTTACAGTTCCCGAAGGCACAACCGCATCTCTGCAGTCTTCTGTAGATGTCAAGAGTAGGTAAGGTTCTTCGCGTTGCGTCGAATTAAACCACATACTCCACCGCTTGTGCGGGCCCCCGTCAATTCATTTGAGTTTTAATCTTGCGACCGT
+
GGGGGGGGGGGGGGGGGGGGGGGGGGGGGGGGGGGGGGGGGGGGGGGGGGGGGGGGGGGGGGGGGGGGGGGGGGGGGGGGGGGGGGGGGGGGGGGGGGGGGGGGGGGGGGGGGGGGGGGGGGGGGGGGGGGGGGGGGGGGGGGGGGGFGGGGGGGGGGGGGGGGGGGGGGGGGGGGGGGGGGGGGGGGGGGGGGGGGGGGGGGGGGGGGGGGFGEGGGGGGGGGGGGGGGGGGGGGGGGGG>FGGGF>GGGFFG?DACFFGGFF<?AAFBFFGGFGA>BFFFFF
@M02542:52:000000000-J9N43:1:1101:22193:4912 1:N:0:GTGAAA
CGGTTTATCACCGGCAGTCTCCCTAGAGTTCCCGACTTAACTCGCTGGCAACTAAGGATAGGGGTTGCGCTCGTTGCGGGACTTAACCCAACATTTCACAACACGAGCTGACGACAGCCATGCAGCACCTGTCTTACAGTTCCCGAAGGCACAACCGCATCTCTGCAGTCTTCTGTAGATGTCAAGAGTAGGTAAGGTTCTTCGCGTTGCGTCGAATTAAACCACATGCTCCACCGCTTGTGCGGGCCCCCGTCAATTCATTTGAGTTTTAATCTTGCGACCGT
+
GGGGGGGGGGGGGGGGGGGGGGGGGGGGGGGGGGGGGGGGGGGGGGGGGGGGGGGGGGGGGGGGGGGGGGGGGGGGGGGGGGGGGGGGGGGGGGGGGGGGGGGGGGGGGGGGGGGGGGGGGGGGGGGGGGGGGGGGGGGGGGGGGGGGGGGGGGGGGGGGGGGGGGGGGGGGGGGGGGGGGGGGGGGGGGGGGGGGGGGGGGGGGGGGGGGGFGGGGGGGGGGGGGGGGFGGGGGGGGGGG:FDGGFFGGGFFGFFFGGFGGFFFFFBFFFGFFFG9BFBFFFF
@M02542:52:000000000-J9N43:1:1101:20960:4957 1:N:0:GTGAAA
CGGTTTATCACCGGCAGTCTCCCTAGAGTTCCCGACTTAACTCGCTGGCAACTAAGGATAGGGGTTGCGCTCGTTGCGGGACTTAACCCAACATTTCACAACACGAGCTGACGACAGCCATGCGGCACCTGTCTTACGGTTCCCGAAGGCACAACCGCATCTCTGCAGTCTTCCGTAGATGTCAAGAGTAGGTAAGGTTCTTCGCGTTGCGTCGAATTAAACCACATGCTCCACCGCTTGTGCAGGCCCCCGTCAATTCCTTTGAGTTTCGGTCTTGCGACCGT
+
GGGGGGGGGGGGGGGGGFG<FGGGGGGGGGGGGGGGGGGGGGGGGGGGGGGGGGGGGGGGGGGGGGGGGGGGGGGGGGGGGGGGGGFGGGGGGGGGGGGGGGGGGECGGGGGGGGGGGGGGGGEGGGGGGGGGGGGGGGGGGGGGGEFFGGGGGGGGGGGGFGGCEBFGGFFGGFGGGGFFE<CGGGGGGGGGGGGGFGGGGGGGGGGGGGGFGGGGGFGGGGGGGGGGC7?FEFGGGGGG:FFGFFFGGGFFGFFBGGFGGF?A:AAFFFGG7>7)67;FF>B
@M02542:52:000000000-J9N43:1:1101:22866:4973 1:N:0:GTGAAA
CGGTTTATCACCGGCAGTCTCCCTAGAGTTCCCACCATTACGTGCTGGCAACTAAGGATAAGGGTTGCGCTCGTTGCGGGACTTAACCCAACATTTCACAACACGAGCTGACGACAGCCATGCAGCACCTGTCTTAGCGTTCCCGAAGGCACAATCGTATCTCTACAATCTTCGCTAGATGTCAAGAGTAGGTAAGGTTCTTCGCGTTGCGTCGAATTAAACCACATGCTCCACCGCTTGTGCGGGCCCCCGTCAATTCATTTGAGTTTTAATCTTGCGACCGT
+
GGGC@CGGFGGGGGECCFFFGGGFFGCFGGGGGFGCFGGGG8FGFFAFGGGGGGDCC@C<FGGFFFD@=FGGFFF8::@ECFFGGGFAF@FC?AE<BEFGAFG@FGCGEGDGEFCGGGBDFGGFFCGG8FF,BFFGCEGGDFD,FFGGGGGGG,>FGGGEC,;2@FFGG7B;B>EE<<:,=CF9CFGGGGGFFGFFG<@CF;FGGCC*3;EEDE85CFGG?FC;8CEFFFF6?8**:DGCG:4C=DE3=)17)*,0.:C4*:49<1-4<AB*::?GB9((-7>7
@M02542:52:000000000-J9N43:1:1101:26019:4978 1:N:0:GTGAAA
CGGTTTATCACCGGCAGTCTCCCTAGAGTTCCCGCCATTACGCGCTGGCAACTAAGGATAAGGGTTGCGCTCGTTGCGGGACTTAACCCAACATTTCACAACACGAGCTGACGACAGCCATGCAGCACCTGTCTTACAGTTCCCGAAGGCACAACCGCATCTCTGCAGTCTTCTGTAGATGTCAAGAGTAGGTAAGGTTCTTCGCGTTGCGTCGAATTAAACCACATGCTCCACCGCTTGTGCGGGCCCCCGTCAATTCATTTGAGTTTTAATCTTGCGACCGT
+
GGGGGGGGGGGGGGGGGGGGGGGGGGGGGGGGGGGGGGGGGGGGGGGGGGGGGGGGGGGGGGGGGGGGGGGGGGGGGGGGGGGGGGGGGGGGGGGGGGGGGGGGGGGGGGGGGGGGGGGGGGGGGGGGGGGGGGGGGGGGGGGGGGGGGGGGGGGGGGGGGGGGGGGGGGGGGGGGGGGGGGGGGGGGGGGGGGGGGGGGGGGGGGGGGGGGFGGGGGGGGGGGGFCEGFGGGGGGG<EDF:FGGGFFGGGFFGFFFGGFGGFFFFFFFAD47:@G4<19B>ED
@M02542:52:000000000-J9N43:1:1101:9849:4992 1:N:0:GTGAAA
CGAGTTGACCCCGGCGGTCTCCTGTGAGTCCCCAACCTCCCGAAGGCGTTGCTGGCAACACAGGACAAGGGCTGCGCTCGTTGCGGGACTTAACCCAACATCTCACGACACGAGCTGACGACAGCCATGCACCACCTGTACACCGACCACAAGGGGGGCACTATCTCTGATGCTTTCCGGTGTATGTCAAGCCTTGGTAAGGTTCTTCGCGTTGCGTCGAATTAAGCCACATGCTCCGCTGCTTGTGCGGGCCCCCGTCAATTCCTTTGAGTTTTAGCCTTGCGG
+
GGGGGEGGGGGGGFGGGGE:FEGGGGGGGGGGGGGGG<FFFBEFGC,@FFGGGGGGGGGGGGGCFGGGGCG7FFGGGDEGGGFGGGGGGGGFFGGGGGGFGGGGGGGGGGGGGGGGGGGD:GGD7:CEGGGGGGFGGGGGGGFFGGGGGGGGGGG7BE>>GGCGG?FFDGGCEGGGGGEDE5CGFGCGGGGG>F<FGFGDCFGGGGGGGGGGBGGDGGGGGGGGGGFGG8CGGGGGGGG3>><FGGFFEGG:D5;B>:C@DGFFB<>ABD6C7DF7(.,4<)9<5
@M02542:52:000000000-J9N43:1:1101:7107:4995 1:N:0:GTGAAA
CGGTTTATCACCGGCAGTCTCCCTAGAGTTCCCGCCATTACGCGCTGGCAACTAAGGATAAGGGTTGCGCTCGTTGCGGGACTTAACCCAACATTTCACAACACGAGCTGACGACAGCCATGCAGCACCTGTCTTACAGTTCCCGAAGGCACAACCGCATCTCTGCAGTCTTCTGTAGATGTCAAGAGTAGGTAAGGTTCTTCGCGTTGCGTCGAATTAAACCACATGCTCCACCGCTTGTGCGGGCCCCCGTCAATTCATTTGAGTTTTAATCTTGCGACCGT
+
GGGGGGGGGGGGGGGGGGGGGFGGGGGGGGGGGGGGGGGGG@FGGGGGGGGGGGGGGGGGGGGGGGGGGGGGGGGGGGGGGGGGGGGGGGGGGGGGGGGGGGGGDGGGGGGGGGGGGGDGGGGGGGGGGGGGGGGGGGGGGGGGGGGGFGGGGGGBFGGGGGGGGGGGGGFFGGGGGGGGGGGFFEFGGGGGGGGGGGGGGGGGGDGGGGDGFGGGCGGCFG?GGGGGG7CEGGGGGGGGGFFGGGDBGGCD>G?EB?DFGG<FB?46AAFGGGFG4<;>F1@@
@M02542:52:000000000-J9N43:1:1101:7640:4995 1:N:0:GTGAAA
TCTACTTGCGTAGGCAGTCTCACTAGAGTCCCCAACTTAATGATGGCAACTAGTGACAGGGGTTGCGCTCGTTGCAGGACTTAACCTAACACCTCACGGCACGAGCTGACGACAACCATGCAGCACCTTGAAAATTGCCCGAAGGAAGGTCTATTTCTAAACCGATCAATTCCCATTTAAGCCTTGGTAAGGTTCCTCGCGTATCATCGAATTAAACCACATAATCCACCGCTTGTGCGGGCCCCCGTCAATTCCTTTGAGTTTCAAACTTGCGTTCGTACTCCC
+
GGG<FGGFGGGECCGGGGGFGAFGGGGGGGGGFGGGGGGGGAFFFGGGGGGGGGGGGGGGGGEGGGGGGGGEGGGGGG?FGGGGGGGGGGGFF8EFGGCFGGGG@CGGGGGGGGGGGGGGGGGGGGGGGGGGF<FGDGGGGGGGEFGFEGGGFGGGGGGGGGGGGFGGGGGFGGGGGGFGCCFGGCGFGGFFFFGGGGGGGGGGFGGG?CFGFGFCGGGGGGGGGG+CFGCEGGGF6CEC:9>7C93@E39BFGA?AEFF3CB=4<B9?F2*>3>D:BFFFFFFF
@M02542:52:000000000-J9N43:1:1101:23992:5001 1:N:0:GTGAAA
CGGTTTATCACCGGCAGTCTCCCTAGAGTTCCCGACTTAACTCGCTGGCAACTAAGGATAGGGGTTGCGCTCGTTGCGGGACTTAACCCAACATTTCACAACACGAGCTGACGACAGCCATGCAGCACCTGTCTTACGGTTCCCGAAGGCACAACCGCATCTCTGCAGTCTTCCGTAGATGTCAAGAGTAGGTAAGGTTCTTCGCGTTGCGTCGAATTAAACCACATGCTCCACCGCTTGTGCGGGCCCCCGTCAATTCATTTGAGTTTTAATCTTGCGACCGT
+
GGGGGGGGGGGGGGGGGGGGGGGGGGGGGGGGGGGGGGGGGGGGGGGGGGGGGGGGGGGGGGGGGGGGGGGGGGGGGGGGGGGGGGGGGGGGGGGGGGGGGGGGGGGGGGGGGGGGGGGGGGGGGGGGGGGGGGGGGGGGGGGGGGGGGGGGGGGGGGGGGGGGGGGGGGGGGGGGGGGGGGGGGGGGGGGGGGGGGGGGGGFGGGGGGGGGFGGGGGGGGGGGGGGFGFFGGFGGGGGGG:FGGGFFGGGFFD?FF7DFGGFFA:69AABGGDFGFF9>FFDF
@M02542:52:000000000-J9N43:1:1101:23158:5013 2:N:0:GTGAAA
CGGTTTATCACCGGCAGTCTCCCTAGAGTTCCCGCCATTACGCGCTGGCAACTAAGGATAAGGGTTGCGCTCGTTGCGGGACTTAACCCAACATTTCACAACACGAGCTGACGACAGCCATGCAGCACCTGTCTTACAGTTCCCGAAGGCACAACCGCATCTCTGCAGTCTTCTGTAGATGTCAAGAGTAGGTAAGGTTCTTCGCGTTGCGTCGAATTAAACCACATTCTCCACCGCTTGTGCGGTCCCCCGTCAATTCCTTTGAGTTTCGGTCTTGCGACCGTG
+
ECF@@FGEFGGG@FGCFEEFFGGGFFFCFFGAFGGE:FFGCGGEGGGGGG<FGGGFGFGFC<EAFEEFGF7CGEDEGDG7FGGGGGGGGGGGGGG@DFGDEFFGGGGGGFGGGE+@>FGGG?BDCG,A>:FFGD=DFGC@FFGGGC*CF>8DEDEC*:1*/4=4BFGGG<C+>C?F77CFFGFFG3*);@AFFFGGG=A>FFFF15:>>>(042CFF>GFGA:CFF9)0*.-8<F62-7(().8D1138:D<<59:994<A?F>>04642(3:1->**)05.)0.
@M02542:52:000000000-J9N43:1:1101:12535:5053 2:N:0:GTGAAA
CGGTTTGTCACCGGCCGTCTCCTTAGAGTGCCCACCATTACGTGCTGGTAACTAAGGACAAGGGTTGCGCTCGTTACGGGACTTAACCCAACATCTCACGACACGAGCTGACGACAGCCATGCAGCACCTGTGTCTGAGTCCCCGAAGGCACCAATCCATCTCTGGAAAGTTCTCAGCATGTCAAGGCCAGGTAAGGTTCTTCGCGTTGCTTCGAATTACACCACATGCTCCACCGCTTGTGCGGGCCCCCGTCAATTCATTTGAGTTTTAACCTTGCGGCCGT
+
FGEFGGGGGGEGCGG+@FGGGGGGGGGGGGCF<FGGGCFG,FC@DEFFGGGD<FEEEEFGGGGGGFFFGGGGGGGGGG7FGGEFEBG9FGGGGGCFFGGG7FF@EE:CEGGC+=F7:FF8>DDGGF8DGGGFCDGGG,E=3;FG6C>>:B,DC@86082@E,@@EEC,DCC6D2=:@FFA*BF>+3?FFAF5)1=FFEACA1+)(08((=)@3(/)08F+:;8E5*62D062)7:01(*-.)4(79>1>2D<(*14):F)-892-46))..3:26C7/).).0)
@M02542:52:000000000-J9N43:1:1101:13227:5065 1:N:0:GTGAAA
CGGTTTATCACCGGCAGTCTCCCTAGAGTTCCCGCCATTACGCGCTGGCAACTAAGGATAAGGGTTGCGCTCGTTGCGGGACTTAACCCAACATTTCACAACACGAGCTGACGACAGCCATGCAGCATCTGTGTTACGGCTCTCTTTCGAGCACTCCTCTATCTCTAAAGGATTCCGTACATGTCAAAGGTGGGTAAGGTTTTTCGCGTTGCATCGAATTAAACCACATCATCCACCGCTTGTGCGGGTCCCCGTCAATTCCTTTGAGTTTCAACCTTGCGGCCG
+
GGGGGGGGGGGGGGGGGGGGGGGGGGGGGGGGGGGGGGGGGGGGGGGGGGGGGGGGGGGGGGGGGGGGGGGGGGGGGGGGGGGGGGGGGGGGGGGGGGGGGGGGGGGGGGGGGGGGGGGGGGGGGGGGGGGGGGGGGGGGGGGGGGGGGGGGGGGGGGGGGGGGGGGGGGGGGGGGGGGGGGGGGGGGGGGGGGGGGGGGGGGGGGGGGGDGFGGGGGGGGGGGGGGGFDF7EGGGGGGGGFFGGGFFECGFFGBFFGGFGGFFFFF?<ADGGGFGBF<BF>FE3
@M02542:52:000000000-J9N43:1:1101:8333:5077 1:N:0:GTGAAA
CGGTTTATCACCGGCAGTCTCCCTAGAGTTCCCGACTTAACTCGCTGGCAACTAAGGATAGGGGTTGCGCTCGTTGCGGGACTTAACCCAACATTTCACAACACGAGCTGACGACAGCCATGCAGCACCTGTCTTACGGTTCCCGAAGCCACAACCGCCTCTCTGCAGTCTTCCGTAGATGTCAAGAGTAGATAAGGTTCTTCGCGTTCTGTCGAATTAAACCACATGCTCCACCGATTGTGCGGGCCCCCGTCAATTCATTTGAGTTTTAATCTTGCGACCGT
+
FF@FC,CF<D<6CFGG7;F<;,CFCCFFFCC6;B@@FDFEF<,,@BFCF@FG8<CCFCFCCF8+8+>=::C?=FFGD:+>4C<=?ECFA=F7==DFGGCFFEFGE7==CAF<+8@:=D=FBFFC,3,@D>F>FCCF9>+:<FEF:F<F*@DG:@@E*5*>FGC,,?BG::B2C,CA:C5;E;2<?+7<+?CBF99CE<9C99?CEGGG**<2/2*195C><C**;=?CCFCCFGF5*1:/:)@CEGE)C7577*,))3:@FG974().4<9FGC?C4)2(4,)7
@M02542:52:000000000-J9N43:1:1101:15714:5081 1:N:0:GTGAAA
GTCCCCACCTTCCTCCGGTTTGTCACCGGCAGTCTCCTTAGAGTGCCCACCATTACGTGCTGGTAACTAAGGACAAGGGTTGCGCTCGTTACGGGACTTAACCCAACATCTCACGACACGAGCTGACGACAGCCATGCAGCACCTGTGTCTGAGTTCCCGAAGGCACCAATCCATCTCTGGAAAGTTCTCAGCATGTCAAGGCCAGGTAAGGTTCTTCGCGTTGCTTCGAATTAAACCACATGCTCCACCGCTTGTGCGGGCCCCCGTCAATTCATTTGAGTTTTAACCTTGCGGCCGTAC
+
CCCCCGGGGGGGGGGGGGGGGGGGGGGGCGGGGGFGGGGGG,FGGGGGGGGGGGGGGGFGGGGGGGGGGGGGGGGGGFGGGGGGGGGGGGGGGGGGGGGGGGGGGGGGGGGGGGGGGGGGGGEGGGGGGGGGGGGGGGGGFGGGGGGGGGGGGGGGDFGGGGGGGGGGGGGGGGCGGGGGFAFGGGGGGGGFGFGGGGGG9CGCGGCEGGGGGGGGGGFGGGGGGFGGBEEGFGGGGGFGGGFG+>CGGGEGDDGDCA3<CGFFGGGDD<?F9<>=F76B64<BFFFGGGF7>7;>B>:B7
@M02542:52:000000000-J9N43:1:1101:16582:5084 1:N:0:GTGAAA
CGGTTTGTCACCGGCAGTCTCATTAGAGTGCCCTTTCGTAGCAACTAATGACAAGGGTTGCGCTCGTTGCGGGACTTAACCCAACATCTCACGACACGAGCTGACGACAGCCATGCAGCACCTGTGTGCAGGTTCTCTTTCGAGCACCAATCCATCTCTGGAAAGTTCCTGCCATGTCAAGGGTAGGTAAGGTTTTTCGCGTTGCATCGAATTAATCCACATCATCCACCGCTTGTGCGGGTCCCCGTCAATTCCTTTGAGTTTTAATCTTGCGACCGTACTCCC
+
GGGGGGGGGGGGGGGGGGGGGGGGGGGGGGGGGGGGGGGGGGGGGGGGGGGGGGGGGGGGGGGGGGGGGGGGGGGGGGGGGGGGGGGGGGGGGGGGGGGGGGGGGGGGGGGGGGGGGGGGGGGGGGGGGGGGGGGGGGGGGGGGGGGGGGGGGGGGGGGGGGGGGGGGGGGGGGGCGGGGGGGGGGGGGGGGGGGGGGGGGGGGGGGGGGGGFGGGGGFFGFGGGGGGGGGGGGGGFFGGD6>GGGFFGGGFFFDFDC>@DFAFFFFFBDFFGC:DFFFFF?FFF
@M02542:52:000000000-J9N43:1:1101:11632:5085 1:N:0:GTGAAA
CCCCACCTTCCTCCGGTTTATCACCGGCAGTCTCCCTAGAGTTCCCGCCATTACGCGCTGGCAACTAAGGATAAGGGTTGCGCTCGTTGCGGGACTTAACCCAACATTTCACAACACGAGCTGACGACAGCCATGCAGCACCTGTCTTACAGTTCCCGAAGGCACAACCGCATCTCTGCAGTCTTCTGTAGATGTCAAGAGTAGGTAAGGTTCTTCGCGTTGCGTCGAATTAAACCACATGCTCCACCGCTTGTGCGGGCCCCCGTCAATTCATTTGAGTTTTAATCTTGCGACCGTACTC
+
CCCCCGGGGGGGGGGGGGGGGGGGGGGGGGGGGGGGGGGGGGGGGGGGGGGGGGGGGGGGGGGGGGGGGGGGGGGGGGGGGGGGGGGGGGGGGGGGGGGGGGGGGGGGGGGGGGGGGGGGGGGGGGGGGGGGGGGGGGGGGGGGGGGGGGGGGGGGGGGGGGGGGGGGGGGGEGGGGGGGGGGGGGGGGGGGGGGGGGGEGGGGGGGGGGCGGGGGGGGGGGGGGGEE@GGFGGGGGGGGGGFGGGGCCECCEF+?DFFGGGFFGGGFEGAFACFBFGBFFFFFFFBGGFF39BFFB<D>=
@M02542:52:000000000-J9N43:1:1101:23893:5112 1:N:0:GTGAAA
CGGTTTATCACCGGCAGTCTCCCTAGAGTTCCCGCCATTACGCGCTGGCAACTAAGGATAAGGGTTGCGCTCGTTGCGGGACTTAACCCAACATTTCACAACACGAGCTGACGACAGCCATGCAGCACCTGTCTTACAGTTCCCGAAGGCACAACCGCATCTCTGCAGTCTTCTGTAGATGTCAAGAGTAGGTAAGGTTCTTCGCGTTGCGTCGAATTAAGCCACATGCTCCACCGCTTGTGCGGGCCCCCGTCAATTCATTTGAGTTTTAATCTTGCGACCGT
+
GGGFGGGGGGGGGGGGGGGGGGGGGGGGGGGGGGGGGGGGGFGGGGGGGGGGGGGGGGGGGGGGGGGGGGGGGGGGGGGGGGGGGGGGGGGGGGGGGGGGGGGGGGGGGGGGGGGGGGGDGGGGGGGGGGGGGGGGGGGGGGGGGGGGGGGGGGGGGGGGGEGGGGGGGGGFGGGGGGGGGGGGGGGFGGGGGGGGGFGGGGGGGGGGGGGGFGGC6EFGGGGGGGGG8?CGGGGGGGGGGFFGGGFFGGGF5>?FFGGFGGFFFBAAADFGGGFD529BFFDD
@M02542:52:000000000-J9N43:1:1101:21859:5120 1:N:0:GTGAAA
CGGTTTATCACCGGCAGTCTCCCTAGAGTTCCCACCATAACGTGCTGGCAACTAAGGATAAGGGTTGCGCTCGTTGCGGGACTTAACCCAACATTTCACAACACGAGCTGACGACAGCCATGCAGCACCTGTCTTACAGTTCCCGAAGGCACCAAAGCATCTCTGCTAAGTTCTGTAGATGTCAAGAGTAGGTAAGGTTCTTCGCGTTGCGTCGAATTAAACCACATGCTCCACCGCTTGTGCGGGCCCCCGTCAATTCATTTGAGTTTTAATCTTGCGACCGT
+
GGGFGGGGGGGGGGGGGGGFGGGGGGGGGGGGGGGGGGFGGCGGFGGGDFGGGGGGGGGFGFGGGGGGGGGGGGGGGGGGGGGGGGFGGGGGGGGGGGGGGGGGGGGGGGGGGGGGGFFGGFGGGGGGGGGGGGGGGGGGGGGGGGGGGGGGGGGGGGGCFFGGGGGGFGDFFFCFFGGGGGFGGGGC?FGGBCGGGGGGGFGGGDGGGGEGFGGGFGGGGGGGGGGGGGFFGGGGGGGGG)@CECB>EGCBFC1BDGGFGGFFF1)6ADF*::=D<D7>F1>B
@M02542:52:000000000-J9N43:1:1101:24859:5132 1:N:0:GTGAAA
CGGTTTGTCACCGGCAGTCTCATTAGAGTGCCCTTTCGTAGCAACTAATGACAAGGGTTGCGCTCGTTGCGGGACTTAACCCAACATCTCACGACACGAGCTGACGACGGCCATGCAGCACCTGTGTCCAGGTTCTCTTTCGAGCACTCCCACATCTCTGCAGGATTCCTGGCATGTCAAGGGTAGGTAAGGTTTTTCGCGTTGCATCGAATTAAACCACATCATCCACCGCTTGTGCGGGTCCCCGTCAATTCCTTTGAGTTTCAACCTTGCGGCCGTACTCCC
+
GGGGGGGGGGGGGGGGGGGGGGGGGGGGGGGGGGGGGGGGGGGGGGGGGGGGGGGGGGGGGGGGGGGGGGGGGGGGGGGGGGGGGGGGGGGGGGGGGGGGGGGGGGGGGGGGGGGGGGGGGGGGGGGGGGGGGGGGGGGGGGGGGGGGGGGGGGGGGGGGGGGGGGGGGGGGGGGGGGGGGGGGGGGGGGGGGGGGGGGGGGGGGGGGGGDGFGGGGGGGGGGGGGFGGGEGGGGG6:=DC;DFGFFBGDDFFGA6>GGFGGFFFFFFFFBGGGFGFBF081/<@
@M02542:52:000000000-J9N43:1:1101:7505:5164 1:N:0:GTGAAA
CGGTTTGTCACCGGCGGTCTCCTTAGAGTTCCCACCATTACGTGCTGGCAACTAAGGACAAGGGTTGCGCTCGTTGCGGGACTTAACCCAACATCTCACGACACGAGCTGACGACAGCCATGCAGCACCTGTGTCACGGTTCCCGAAGGCACCAATCCATCTCTGGAAAGTTCCGTGCATGTCAAGGCCAGGTAAGGTTCTTCGCGTTGCATCGAATTAAACCACATACTCCACCGCTTGTGCGGGCCCCCGTCAATTCCTTTGAGTTTCAGTCTGGCGACCGT
+
GGGGGEBFGEFEF:FFFGGGFFGG9FFECDFCGGGGGGGGG,FCCFGFGGGGGGDGGGGGGGFGGGCFGGGGGEGFFEFCFEGFEGGGEGFGFGGGGGGGGGGGGDEG73BFGGGCCGGGGCC@CEGGGFGGFGGGFFCGEGGFFFGEGGGGEGGCCGGGFFFGGGGGGGGFFGG:CCCGGGGDFFGCFGGG::CEGFGGCGGFCEGGDGGGFGFGGF:FGFGEGGF9E+97+;FGEGC3F?FGG3B>EGG>7C?FAG>4:>94<?AFFFBGGGF714-29B>@
@M02542:52:000000000-J9N43:1:1101:14848:5167 1:N:0:GTGAAA
CGGTTTATCACCGGCAGTCTCCCTAGAGTTCCCGACTTAACTCGCTGGCAACTAAGGATAGGGGTTGCGCTCGTTGCGGGACTTAACCCAACATTTCACAACACGAGCTGACGACAGCCATGCAGCACCTGTCTTACGGTTCCCGAAGGCACAACCGCATCTCTGCAGTCTTCCGTAGATGTCAAGAGTAGGTAAGGTTCTTCGCGTTGCGTCGAATTAAACCACATGCTCCACCGCTTGTGCGGGCCCCCGTCAATTCATTTGAGTTTTAATCTTGCGACCGT
+
GGGGGGGGGGGG@FGGGGGGGGGGGGGGGGGGGGGGGGGGGGGGGGGGGGGGGGGGGGGGGGGGGGGGGGGGGGGGGGGGGGGGGGGGGGGGGGGGGGGGGGGGGGGGGGGGGGGGGGGGGGGGGGGGGGGGGGGGGGGGGGGGGGGGGGGGGGGGGGGGGGGGGGGGGGGGGGGGGGGGGGGGGGGGGGGGGGFGGGGGGGGGGGGGDGGGFGGGGGGGGGGGFGGGGCGGGGGGGGGGG>FGDDFEGCD@BD:BFGGFGF<=AFFFFBBCDFFG293>BFBE
@M02542:52:000000000-J9N43:1:1101:18372:5216 1:N:0:GTGAAA
GTTCCCGCCATTACGCGCTGGCAACTAAGGATAAGGGTTGCGCTCGTTGCGGGACTTAACCCAACATTTCACAACACGAGCTGACGACAGCCATGCAGCACCTGTCTTACAGTTCCCGAAGGCACAACCGCATCTCTGCAGTCTTCTGTAGATGTCAAGAGTAGGTAAGGTTCTTCGCGTTGCGTCGAATTAAACCACATGCTCCACCGCTTGTGCGGGCCCCCGTCAATTCATTTGAGTTTTAATCCTGCGACCGTACTCCCCAGGCGGTCTACTTAGTGCGTTAGCTGCGCTACTCAC
+
CCCCCGGGGGGGGGGGGGGGGGGGGGGGGGGGGGGGGGGGGGGGGGGGGGGGGGGGGGGGGGGGGGGGGGGGGGGGGGGGGGGGGGGGGGGGFF<FGFGGGGGGGGGGGGGGGGGGGGGGGGGFGGGDGGGEEGGGGGGGGGGGGGGGGGGGGGGGGGGGGGGGGGGGGGGGGGGGGGGGGGGGGGGEGGGGGGGGFGGGGGFGGGGGGGGGGGFFEEDGGGGGEGGGDFGGGGGGGGGGGGGGGGGGGFGGGGGGGFFG?DFFG<FFDGFEB+>FGD<FBA;8??::CFF),49F:2*)
@M02542:52:000000000-J9N43:1:1101:15197:5246 1:N:0:GTGAAA
CGGTTTATCACCGGCAGTCTCCCTAGAGTTCCCGCCATTACGCGCTGGCAACTAAGGATAAGGGTTGCGCTCGTTGCGGGACTTAACCCAACATTTCACAACACGAGCTGACGACAGCCATGCAGCACCTGTCTTACAGTTCCCGAAGGCACAACCGCATCTCTGCAGTCTTCTGTAGATGTCAAGAGTAGGTAAGGTTCTTCGCGTTGCGTCGAATTAAACCACATGCTCCACCGCTTGTGCGGGCCCCCGTCAATTCATTTGAGTTTTAATCTTGCGACCGT
+
GGGGGGGGGGGGDGGGGGGGGGGGGGGGGGGGGGGGGGGGGGGGGGGGGGGGGGGGGGGGGGGGGGGGGGGGGGGGGGGGGGGGGGGGGGGGGGGGGGGGGGGGGGGGGGGGGGGGGGGGGGGGGGGGGGGGGGGGGGGGGGGGGGGGGGGGGGGGGGGGGGGGGGGGGGGGGGGGGGGGGGGGGGGGGGGGGGGGGGGGGGGGGGGGGGGGFDGGGGGGGGGGGGGGGGGGGGGGGGGGGFFGGGFFGGGFFG?D9C>FGGFF9?<ABFFGGGFG491>BFFF
@M02542:52:000000000-J9N43:1:1101:18095:5260 1:N:0:GTGAAA
CGGTTTATCACCGGCAGTCTCCCTAGAGTTCCCGACTTAACTCGCTGGCAACTAAGGATAGGGGTTGCGCTCGTTGCGGGACTTAACCCAACATTTCACAACACGAGCTGACGACAGCCATGCAGCACCTGTCTTACAGTTCCCGAAGGCACAACCGCATCTCTGCAGTCTTCTGTAGATGTCAAGAGTAGGTAAGGTTCTTCGCGTTGCGTCGAATTAAACCACATGCTCCACCGCTTGTGCGGGCCCCCGTCAATTCATTTGAGTTTTAATCTTGCGACCGTT
+
GGGGGGGGGGGGGGGGGGGGGGGGGGGGGGGGGGGGGGGGGGGGGGGGGGGGGGGGGGGGFFGGGGGGGGGGGGGGGGGGGGGGGGGGGGGGGGGGGGGGGGFGGGGGGGGGGGGGGGGGGGGGGGGGGGGGGGGGGGGGGGGGEGGGGGGGGGGGGGEGGCGGGGFGFFGGGGGGGGFGGGGGGGGGGGGGGGGGGGGGGGGGDGGG=EEGFGGGGGGGGGGGGGGGGFFGGGGGGDGGG:FDEDFFGGGFFGFFFGGFGGBFB1<ABDADCFBFAFBFFF>E)
@M02542:52:000000000-J9N43:1:1101:8908:5263 1:N:0:GTGAAA
TCTACTTGCGTAGGCAGTCTCACTAGAGTCCCCAACTTAATGATGGCAACTAGTGACAGGGGTTGCGCTCGTTGCAGGACTTAACCTAACACCTCATGGCACGAGCTGACGACAACCATGCAGCACCTTGAAAATTGCCCGAAGGAAGGTCTATTTCTGAACCGATCAATTCCCATTTAAGCCTTGGTAAGGTTCCTCGCGTATCATCGAATTAAACCACATAATCCACCGCTTGTGCGGGCCCCCGTCAATTCCTTTGAGTTTCAAACTTGCGTTCGTACTCCC
+
GGGFFGGGGGGGGGGGGGGGGGGGGGGGGGGDFGGGGGGGGAFFGGGGGGGGGGGGGGGFGGGGGGGGGEGGGGGGGGGGGGGGGGGFGGGGEFGGGGGGGGGGGGGGGFEGGGGCGGGFGGGGGGGGGGGGGGGGGFFGGGDGGGGGGGGGGGGFGGGGGGGGGGGGGGGGGGGGGGGGGGGFGDFFGGGGGGGGGGGGGEGG=FGGGGFFFGGGGGGGGGGGFGGGGGGGGDGGFCEDGBFGGGFFGGGFFG>BACFFGGFB<94>BDAFGGFGF:BFBFFFF
@M02542:52:000000000-J9N43:1:1101:8849:5275 1:N:0:GTGAAA
CGGTTTATCACCGGCAGTCTCCCTAGAGTTCCCGACTTAACTCGCTGGCAACTAAGGATAGGGGTTGCGCTCGTTGCGGGACTTAACCCAACATTTCACAACACGAGCTGACGACAGCCATGCAGCACCTGTCTTACGGTTCCCGAAGGCACAACCGCATCTCTGCAGTCTTCCGTAGATGTCAAGAGTAGGTAAGGTTCTTCGCGTTGCGTCGAATTAAACCACATGCTCCACCGCTTGTGCGGGCCCCCGTCAATTCATTTGAGTTTTAATCTTGCGACCGT
+
GGGGGGGGGGGGGGGGGGGGGGGGGGGGGGGGGGGGGGGGGGGGGGGGGGGGGGGGGGGGGGGGGGGGGGGGGGGGGGGGGGGGGGGGGGGGGGGGGGGGGGGGGGGGGGGGGGGGGGGGFGGGGGGGGGGGGGGGGGGGGGGGGGGFEGGGGGGGGGGGGCFGGGGFFGCFGGGGGEGGGGGGGFFFFGGGGGGGGGGGGGGGGGEGGGDGFGGGGGGGGGGGC8EGGGGGGGGCGGGFG0@DEGFFGGGFFD:><GG*7>AFAB>DFFFGGDFC2<9>BBFF
@M02542:52:000000000-J9N43:1:1101:26345:5319 2:N:0:GTGAAA
TCTACTTGCGTAGGCAGTCTCACTAGAGTCCCCAACTTAATGATGGCAACTAGTGACAGGGGTTGCGCTCGTTGCAGGACTTAACCTAACACCTCACGGCACGAGCTGACGACAACCATGCAGCACCTTGAAAATTGCCCGAAGGAAGGTCTATTTCTAAACCGATCAATTCCCATTTAAGCCTTGGTAAGGTTCCTCGCGTATCATCGAATTAAACCACATAATCCACCGCTTGTGCGGGCCCCCGTCAATTCCTTTGAGTTTCAAACTTGCGTTCGTACTCCC
+
GGGGGGGGGGGGGGGGGGGFGGGGGGGGFGGGGGGGGGGGGGGG<FGGGGGGGGGGGGGGGGGGGGGGGDGGGGGGGGGGGGGGGGGGGGGGGEEGGGGGGGGGGGGGGGGGGGGGGGGGGGGGGGGGGCGGGGGGFGGGGGGGGCFGGGGGGFGGGFGGGGGGGG53@CGFGGACFGGFBFFFGFFBFAFFFFGGFFEG:8BDFFFE158A3>:FFFG>FE<F7CA<CC:>BFFD7AGFB6B>>F>FB:DC)*:4ADFB<@FFF2<A?724),-C<)5)058F@
@M02542:52:000000000-J9N43:1:1101:19978:5321 1:N:0:GTGAAA
CGGTTTATCACCGGCAGTCTCCCTAGAGTTCCCGCCATTACGCGCTGGCAACTAAGGATAAGGGTTGCGCTCGTTGCGGGACTTAACCCAACATTTCACAACACGAGCTGACGACAGCCATGCAGCACCTGTCTTACAGTTCCCGAAGGCACAACCGCATCTCTGCAGTCTTCTGTAGATGTCAAGAGTAGGTAAGGTTCTTCGCGTTGCGTCGAATTAAACCACATGCTCCACCGCTTGTGCGGGCCCCCGTCAATTCATTTGAGTTTTAATCTTGCGACCGTT
+
GGGGGGGGGGGGGGGGGGGGGGGGGGGGGGGGGGGGGGGGGGGGGGGGGGGGGGGGGGGGGGGGGGGGGGGGGGGGGGGGGGGGGGGGGGGGGGGGGGGGGGGGGGGGGGGGGGGGGGGGGGGGGGGGGGGGGGGGGGGGGGGGGGGEEGGGGGGGGGGGGGGGGGGGGGGGGGGGGGGGC9CFFFGGGGGGGFFGGGGGGGGGGGGGEGGGFGGGGGFGGGGGGGGFGCFGGGGGGCGCF?FGGGFFGGGFFG?FFCDFGGBFAFFFFFFGGCFGAA;B;>D5)
@M02542:52:000000000-J9N43:1:1101:21108:5342 1:N:0:GTGAAA
TCTACTTGCGTAGGCAGTCTCACTAGAGTCCCCAACTTAATGATGGCAACTAGTGACAGGGGTTGCGCTCGTTGCAGGACTTAACCTAACACCTCACGGCACGAGCTGACGACAACCATGCAGCACCTTGAAAATTGCCCGAAGGAAGGTCTATTTCTAAACCGATCAATTCCCATTTAAGCCTTGGTAAGGTTCCTCGCGTATCATCGAATTAAACCACATAATCCACCGCTTGTGCGGGCCCCCGTCAATTCCTTTGAGTTTCAAACTTGCGTTCGTACTCCC
+
GGGGGGGGGGGGGGGGGGGGGGGGGGGGGGGGGGGGGGGGGGGGGGGGGGGGGGGGGGGGGGGGGGGGGGGGGGGGGGGGGGGGGGGGGGGGGCFGGGGGGGGGGGGGGGGGGGGGGGGGGGGGGGGGGGGGGGGGGGGGGGGGGGGGGGGGGGGGGGGGGGGGGGGGGGGGGGGGGGGGGGGGGGGGGGGGGGGGGGGGGGGGGGGGGGGGFGGGGGGGGGGGGGGGGGGGGGGGGGGGGFFGGG@EGGGFFGFFDGGFGF<64AA>>A<7CGFGFFFFFFFFF
@M02542:52:000000000-J9N43:1:1101:19407:5358 1:N:0:GTGAAA
CGGTTTATCACCGGCAGTCTCCCTAGAGTTCCCACCATTACGTGCTGGCAACTAAGGATAAGGGTTGCGCTCGTTGCGGGACTTAACCCAACATTTCACAACACGAGCTGACGACAGCCATGCAGCACCTGTCTTAGCGTTCCCGAAGGCACAATCGTATCTCTACAATCTTCGCTAGATGTCAAGAGTAGGTAAGGTTCTTCGCGTTGCGTCGAATTAAACCACATGCTCCACCGCTTGTGCGGGCCCCCGTCAATTCATTTGAGTTTTAATCTTGCGACCGT
+
GGGGGGGGGGGGGGGGGGGGGGGGGGGGGGGGGGGGGGGGGGGGGGGGGGGGGGGGGGGGGGGGGGGGGGGGGGGGGGGGGGGGGGGGGGGGGGGGGGGGGEGGGGGGGGGGGGG>CFGGGGGGGGGGGGGGGGGGGGGGGGGGGGGFGGGGGGGGGGGGGGGGGGGGGGGGGGGGGGGGGGGGGGGGGGGGGGGGGFGGGGGGGGGGGGGGFGGGGGGGGGGGGGGGGGGGGGGGGGGFG>FGGGFFGGGFFGFFFGGFGGFFFFFFFAAFG>?F4<>>BFB:
@M02542:52:000000000-J9N43:1:1101:15265:5392 1:N:0:GTGAAA
CGGTTTATCACCGGCAGTCTCCCTAGAGTTCCCGACTTAACTCGCTGGCAACTAAGGATAGGGGTTGCGCTCGTTGCGGGACTTAACCCAACATTTCACAACACGAGCTGACGACAGCCATGCAGCACCTGTCTTACGGTTCCCGAAGGCACAACCGCATCTCTGCAGTCTTCCGTAGATGTCAAGAGTAGGTAAGGTTCTTCGCGTTGCGTCGAATTAAACCACATGCTCCACCGCTTGTGCGGGCCCCCGTCAATTCATTTGAGTTTTAATCTTGCGACCGT
+
GGGGGGGGGGGGCGGGGGGFGGGGGGGGGGEGGGGGGGGGGGGGGGGFGGGGGGGGGGGGGGGGGGGGEEEC7FGGGGGGGGGGGGGGFGGGGGGGGGGGGGGGGGGGGGGGEFGGFGGGGGGGGF8FDGFGGGGFFCFGGEFGDEGGGGGGGGGGGGGGGGGFCGGGGGGFGGGGCGGG?FFCFGGF9EDGGCGGGGGD9<EGGGGGEGGGBCE=CFGGGFGFFDCGFCGFGGGGG3EFF??GGDE>EDGFFGFD>GGFGGBFAB<AAFB<>DF><<;B>>EF
@M02542:52:000000000-J9N43:1:1101:15534:5411 1:N:0:GTGAAA
CCCCACCTTCCTCCGGTTTGTCACCGGCAGTCTCCTTAGAGTGCCCACCATTACGTGCTGGTAACTAAGGACAAGGGTTGCGCTCGTTACGGGACTTAACCCAACATCTCACGACACGAGCTGACGACAGCCATGCAGCACCTGTGTCTGAGTTCCCGAAGGCACCAATCCATCTCTGGAAAGTTCTCAGCATGTCAAGGCCAGGTAAGGTTCTTCGCGTTGCTTCGAATTAAACCACATGCTCCACCGCTTGTGCGGGCCCCCGTCAATTCATTTGAGTTTTAACCTTGCGGCCGTACTC
+
CCCCCGGGGGGGGGGEGFGGGGGGGGGGGGGGFGGGGGFGGGGGGGGGGGGGGGGGGGGGGGGGGGGGGGGGGGGGGGGGGGGGGGGGGGGGGGGGGGGGGGGGGGGFFGGGGGGGGEGGGGGGGGDGDGGGGGFGGGGGGGGGGEFGGGGGGGGGGGGGGGGGGGGGGGGGGGGGGGGGGFGGGGGGGGGGGGGGGG9EFFGGGGGGGGEFGGGGGGGGGGGFGFEGFGGGGGFGGFGF<E;FGCFGEGGGFGFGGFFC:DEFGG<>@D9BAGGFFF<FBA><BAFGGDFD90107?FF?
@M02542:52:000000000-J9N43:1:1101:9264:5423 1:N:0:GTGAAA
ATCCCCACCTTCCTCCGGTTTGTCACCGGCAGTCCCATTAGAGTGCCCTTTCGTAGCAACTAATGGCAAGGGTTGCGCTCGTTGCGGGACTTAACCCAACATCTCACGACACGAGCTGACGACAGCCATGCAGCACCTGTGTTACGGCTCTCTTTCGAGCACTCCTCTATCTCTAAAGGATTCCGTACATGTCAAAGGTGGGTAAGGTTTTTCGCGTTGCATCGAATTAAACCACATCATCCACCGCTTGTGCGGGTCCCCGTCAATTCCTTTGAGTTTCAACCTTGCGGCCGTACTCCCC
+
-BCCCGGGGGGGGGGGGGGGGGGGGGGGGGGGGGGGGGGGG<FGGGGGGGGGGGGGGGGGGG8FGGGGGGGGGGGGGGGGGGGGGGGGGGGGGGGGGGGGGGGFGGGGGGGGGGGGGGGGGGGGGGGGGGGGGGGGGGGGGGGGGGGGGGGGGGGGGGGGGGGGGGGGGGGGFFGGGGGGGGGGGGGGGGGGGGGGGGGGGGFGGGGGGGGGGGGGGGGGGGGGGGGGFGGGGGGGGGGGGGFGGEGGGGG6CGEDDBFGGGFFGGGFFGFFFDFFDGFFAABFBADGGDFG;B<?BFFFF
@M02542:52:000000000-J9N43:1:1101:15586:5429 1:N:0:GTGAAA
CGGTTTATCACCGGCAGTCTCCCTAGAGTTCCCGCCATTACGCGCTGGCAACTAAGGATAAGGGTTGCGCTCGTTGCGGGACTTAACCCAACATTTCACAACACGAGCTGACGACGGCCATGCAGCACCTGTCTTACGGTTCCCGAAGGCACAACCGCATCTCTGCAGTCTTCCGTAGATGTCAAGAGTAGGTAAGGTTCTTCGCGTTGCGTCGAATTAAACCACATGCTCCACCGCTTGTGCGGGCCCCCGTCAATTCATTTGAGTTTTAATCTTGCGACCGT
+
GGGGGGGGGGGGEGGGGGGGGGGGGGGGGGGGGGGGGGGGGGGGGGGGGGGGGGGGGGGGGGGGGGGGGGGGGGGGGGGGGGGGGGGGGGGGGGGGGGGGGGGGGGGGGGGGGGGGGGGGGGGGGGGGGGGGGGGGGGGGGGGGGGGGGGGGGGGGGGGGGGGGGGGGGGGGGGGGGGGGGGGGGGGGGGGGGGGGGGGGGGGGGGGGGGGGFGGGGGGGGFDFGGGGGGGGGGGGGGGGGBFGGGFFGGGEFD:@AGGFGGBFFFFFFFFGGGFG<B>BBFEF
@M02542:52:000000000-J9N43:1:1101:14548:5454 1:N:0:GTGAAA
CGGTTTATCACCGGCAGTCTCCCTAGAGTTCCCGCCATTACGCGCTGGCAACTAAGGATAAGGGTTGCGCTCGTTGCGGGACTTAACCCAACATTTCACAACACGAGCTGACGACAGCCATGCAGCACCTGTCTTACAGTTCCCGAAGGCACAACCGCATCTCTGCAGTCTTCTGTAGATGTCAAGAGTAGGTAAGGTTCTTCGCGTTGCGTCGAATTAAACCACATGCTCCACCGCTTGTGCGGGCCCCCGTCAATTCATTTGAGTTTTAATCTTGCGACCGT
+
GGGGGGGGGGGGEGGGGGGGGGGGGGGGGGGGGGGGGGGGGGGGGGGGGGGGGGGGGGGGGGGGGGGGGGGGGGGGGGGGGGGGGGGGGGGGGGGGGGGGGGGGGGGGGGGGGGGGGGGGGGGGGGGGGGGGGGGGGGGGGGGGGGGGGGGGGGGGGGGGGGGGFGGGGGGGGGGGGGGGGGGGGGGGGGGGFGGGFGFGGGGGGGGGGGGGFGGGGGGGGGGGGGGFG?FGGGGGGGGGGFFGGGEFGGGFFGFBAFGFGGFFFFFFFFFGGGFG9969BFEF
@M02542:52:000000000-J9N43:1:1101:12336:5463 2:N:0:GTGAAA
CGGTTTATCACCGGCAGTCTCCCTAGAGTTCCCGACTTAACTCGCTGGCAACTAAGGATAGGGGTTGCGCTCGTTGCGGGACTTAACCCAACATTTCACAACACGAGCTGACGACAGCCATGCAGCACCTGTCTTACGGTTCCCGAAGGCACAACCGCATCTCTGCAGTCTTCCGTAGATGTCAAGAGTAGGTAAGGTTCTTCGCGTTGCGTCGAATTAAACCACATGCTCCCCCGCTTGTTCGGGCCCCCGTCCATTCATTTGAGTTTTAAGTGTGCGAACGTT
+
GGGGGGGGGGGGGGGCGGGGGGGGGGGGGGGGGGGGGGGGGGGGGGGGGGGGGGGGGGDGGGGFGGGGGGGGGGGGGGGGGGGGGGGGGGGGGGFGGGGGGGGGEGGGGGGGGGGCGGGGGGGGGGGGGGGGFGGGGGGGGGGGGGGGGGGFF2>EGG>CE9FECCFG,;BFGGEGDC<AF:::@@BFC@FBCFGFG:BFFFFFD))66>()(-9@4FFFG5<85*))7*<7).<396D0.4<6B>9(43<<17/86-=4:=?94?9AFA2:)))2*10))08.)
@M02542:52:000000000-J9N43:1:1101:20036:5468 1:N:0:GTGAAA
CGGTTTATCACCGGCAGTCTCCCTAGAGTTCCCGACTTAACTCGCTGGCAACTAGGGATAGGGGTTGCGCTCGTTGCGGGACTTAACCCAACATTTCACAACACGAGCTGACGACAGCCATGCAGCACCTGTCTTACGGTTCCCGAAGGCACAACCGCATCTCTGCAGTCTTCCGTAGATGTCAAGAGTAGGTAAGGTTCTTCGCGTTGCGTCGAATTAAACCACATGCTCCACCGCTTGTGCGGGCCCCCGTCAATTCATTTGAGTTTTAATCTTGCGACCGT
+
GGGGGGGGGGGGGGGGGGGGGGGGGGGGGGGGGGGGGGGGGGGGGGGGGGGGGGGGGGGGGGGGGGGGGGGGGGGGGGGGGGGGGGGGGGGGGGGGGGGGGFGGGGGGGGGGGGGGGGGGGGGGGGGGGGGGGGGGGGGGGGGGGGGGGGGGGGGGGGGGGGGGGGGGGGGGGGGGGGGGGGGGGGGGGGGGGGGGGGGGGGGGGGGGGGGGFGGGGGGGGGGGGGGGGGGGGGGGGGGGG0FGGGFFGGGFFGFFFGGFGGFFFFFFFFFGGGFG<ABFFFF>
@M02542:52:000000000-J9N43:1:1101:26212:5470 1:N:0:GTGAAA
CGGTTTATCACCGGCAGTCTCCCTAGAGTTCCCGACTTAACTCGCTGGCAACTAAGGATAGGGGTTGCGCTCGTTGCGGGACTTAACCCAACATTTCACAACACGAGCTGACGACAGCCATGCAGCACCTGTCTTACGGTTCCCGAAGGCACAACCGCATCTCTGCAGTCTTCCGTAGATGTCAAGAGTAGGTAAGGTTCTTCGCGTTGCGTCGAATTAAACCACATGCTCCACCGCTTGTGCGGGCCCCCGTCAATTCATTTGAGTTTTAATCTTGCGACCGT
+
GGGGGGGGGGGGGGGGGGGGGGGGGGGGGGGGGGGGGGGGGGGGGGGGGGGGGGGGGGGGGGGGGGGGGGGGGGGGGGGGGGGGGGGGGGGGGGGGGGGGGGGGGGGGGGGGGGGGGGGGGGGGGGGGGGGGGGGGGGGGGGGGGGGGGGGGGGGGGGGGGGGGGGGGGGGGGGGGGGGGGGGGGGGGGGGGGGGGGGGGGGGGGGGGEGGGFGGGGGGGGGGGGGGGG?CGGGGGGGGGGFFGGGFEGGGFEGFFDCFFGGFFBFFFFFFGGD?G9BB69BDF
@M02542:52:000000000-J9N43:1:1101:13741:5477 1:N:0:GTGAAA
TCTACTTGCGTAGGCAGTCTCACTAGAGTCCCCAACTTAATGATGGCAACTAGTGACAGGGGTTGCGCTCGTTGCAGGACTTAACCTAACACCTCACGGCACGAGCTGACGACAACCATGCAGCACCTTGAAAATTGCCCGAAGGAAGGTCTATTTCTAAACCGATCAATTCCCATTTAAGCCTTGGTAAGGTTCCTCGCGTATCATCGAATTAAACCACATAATCCACCGCTTGTGCGGGCCCCCGTCAATTCCTTTGAGTTTCAGACTTGCGTTCGTACTCCC
+
GGGGGGGGGGGGGGGGGGGGGGGGGGGGGGGGGGGGGGGGGGGGGGGGGGGGGGGGGGGGGGGGGGGGGGGGGGGGGGGGGGGGGGGGGGGGGFGGGGGGGGGGGGGGGGGGGGGGGGGGGGGGGGGGGGGGGGGGGGGGGGGGGGGGGGGGGGGGGGGGGGGGGGGGGGGGGGGGGGGGGGGGGGGGGGGGGGGGGGGGGGGGGGGGGGGGFGGGGGGGGGGGGGGGGGGGGGGGFFEGGFFGGGFFGGGFFGFFFGCFGGFFFFFFFFFGGGFGFFFFFFFFF
@M02542:52:000000000-J9N43:1:1101:26697:5529 1:N:0:GTGAAA
CGGGGGATCACCGGCAGTCTCCCTAGAGTTCCCGCCATTACGCGCTGGCAACTAAGGATAAGGGTTGCGCTCGTTGCGGGACTTAACCCAACATTTCACAACACGAGCTGACGACAGCCATGCAGCACCTGTCTTACAGTTCCCGAAGGCACAACCGCATCTCTGCAGTCTTCTGTAGATGTCAAGAGTAGGTAAGGTTCTTCGCGTTGCGTCGAATTAAACCACATGCTCCACCGCTTGTGCGGGCCCCCGTCAATTCATCTGAGTTTTAATCTTGCGACCGT
+
CF686788CFFDCEFGGFGGEGGG<FAGG,EFGGGGGGFGGGGEGGGGFGGGGGGGGGGGGFGEFAEGGGE?FEG?FGGGGGFGGGGGGGGGGGGGFFGGFGGGGGGGGGGGGGGGCCFGFGCCDGGGGGGGGGGGGGGGGCFGGGGGGGFCEEGBCDFEEGGFGGG@:<E9CFDGFFCGGEFFGGGFFGGG9C@FF@FCFGGGG=EGGG=:5:*1>:EFG9CF8CCF+2C7ACFGGGGGGFFG5CBEGGGFFG::<CFFGG>?AB6:6<<FGGFGFABBF>;5
@M02542:52:000000000-J9N43:1:1101:7161:5537 2:N:0:GTGAAA
CGGTTTGTCACCGGCAGTCTCCTTAGAGTGCCCACCATTACGTGCTGGTAACTAAGGACAAGGGTTGCGCTCGTTACGGGACTTAACCCAACATCTCACGACACGAGCTGACGACAGCCATGCAGCACCTGTGTCTGAGTTCCCGAAGGCACCAATCCATCTCTGGAAAGTTCTCAGCATGTCAATGCCAGGTAAGGTTCTTCGCGTTGCTTTGAATTAAACCACATGCTCCCCCGCTTGTTCGGGCCCCCGCCCATTCATTTGAGTTTTAACCTTTCGGCCGT
+
GGGGGGEGGFGGGDGEEFFFGGGGGFGGGAFFGGGFFGGGGFGFGGFDGAGGGGGGGGGGGGGDFFEFCF:EGDGGGGGGEFFGGGDFFCDFFFFFGCGFEGEEEEEGEGFFCFGFGF?=FGG?9?8FFG8,,@EDDCFFGGGGGEGG7C,8>>8>?GG,EC<,,@@DC7@EGGG@7CD8>FG9C*:4;9>>BC7CG9AFFFF;@A3;@EE61326AA+3CE;8EGF);+.)).:30(91.)6,79>>>FG)(1)(8A?A)7*.-4<)6<4><)-2:*.))0).
@M02542:52:000000000-J9N43:1:1101:11654:5547 1:N:0:GTGAAA
CGGTTTATCACCGGCAGTCTCCCTAGAGTTCCCGACTTAACTCGCTGGCAACTAAGGATAGGGGTTGCGCTCGTTGCGGGACTTAACCCAACATTTCACAACACGAGCTGACGACAGCCATGCAGCACCTGTCTTACGGTTCCCGAAGGCACAACCGCATCTCTGCAGTCTTCCGTAGATGTCAAGAGTAGGTAAGGTTCTTCGCGTTGCGTCGAATTAAACCACATGCTCCACCGCTTGTGCGGGCCCCCGTCAATTCATTTGAGTTTTAATCTTGCGACCGTT
+
GGCFEGGGGGGGGGDGGGGFGGGGFGGGGGAFGGGGGGGGGGGGGGG@EGGGGGGGGGGGGGGGGGGGGGGGGGGGGGGGGGGGGGGGFGFGGGGCFGGGGGGGGGGGGGGGGGGGGDGGGGGGGGFGGGGGGGGGGGGFGGGGGGGGGGGGFFGEGDGGGGGGGGGGGGGGGGGGFCE@GFGFFGGCFFGGGFCFGEFGGGGGEEEC5CEGFGDFCCGGGGFFCFGGGG?EFGGC59:5*)9CC35BGGGFFC?>AEFF>C<=A?A<<2<GGCFG)6>(375>)
@M02542:52:000000000-J9N43:1:1101:25920:5557 1:N:0:GTGAAA
CGGCTTATCACCGGCAGTCTCCCTAGAGTTCCCGACTTAACTCGCTGGCAACTAAGGATAGGGGTTGCGCTCGTTGCGGGACTTAACCCAACATTTCACAACACGAGCTGACGACAGCCATGCAGCACCTGTCTTACGGTTCCCGAAGGCACAACCGCATCTCTGCAGTCTTCCGTAGATGTCAAGAGTAGGTAAGGTTCTTCGCGTTGCGTCGAATTAAACCACATGCTCCACCGCTTGTGCGGGCCCCCGTCAATTCATTTGAGTTTTAATCTTGCGACCGT
+
GGGGGGGGGGGGGGGGGGGFGGGGGGGGGGGGGGGGGGGGGGGGGGGGGGGGGGGGGGGGGGGGGGGGGGGGGGGGGGGGGGGGGGGGGGGGGGGGGGGGGGGGGGGGGGGGGGGGGGGDFGGGGGGGGGGGGGGGGGGGGGGGGGGGGGGGGGGGGGGEGGGGFFGGGGFGGGGGGGGGGGGGGGGGGGGGGGGGGGGGGGCCGGGGGGGGFGGGGGGGGGGGGGGGG?CGGGGDCCGGG7FGGGFFGGGFFD?FBGFFGGFFFFAFF><GGGFGDF9>BFFD
@M02542:52:000000000-J9N43:1:1101:12611:5568 1:N:0:GTGAAA
CGGTTTACCACCGGCAGTCTCCCTAGAGTTCCCGACTTAACTCGCTGGCAACTAAGGATAGGGGTTGCGCTCGTTGCGGGACTTAACCCAACATTTCACAACACGAGCTGACGACAGCCATGCAGCACCTGTCTTACGGTTCCCGAAGGCACAACCGCATCTCTGCAGTCTTCCGTAGATGTCAAGAGTAGGTAAGGTTCTTCGCGTTGCGTCGAATTAAACCACATGCTCCACCGCTTGTGCGGGCCCCCGTCAATTCATTTGAGTTTTAATCTTGCGACCGT
+
GGGGGGGGGGGGGGGGGGGGGGGGGGGGGGGGGGGGGGGGGGGGGGGGGGGGGGGGGGGGGGGGGGGGGGGGGGGGGGGGGGGGGGGGGGGGGGGGGGGGGGGGGGGGGGGGGGGGGGGGGGGGGGGGGGGGGGGGGGGGGGGGGGGGGGGGGGGGGGGGGGGGGGGGGGGGGGGGGGGGGGGGGGGGGGGGGGGGGGGGGGGGGGGGEGGGFGGGGGGGGFGGGGGFGFGGGGGGGGGGG?FGGCF>GGGF>DFFFFGFFGBFFBFADFFGGFFG<BFFFFFF
@M02542:52:000000000-J9N43:1:1101:22162:5581 1:N:0:GTGAAA
CGGTTTATCACCGGCAGTCTCCCTAGAGTTCCCACCATTACGTGCTGGCAACTAAGGATAAGGGTTGCGCTCGTTGCGGGACTTAACCCAACATTTCACAACACGAGCTGACGACAGCCATGCAGCACCTGTCTTAGCGTTCCCGAAGGCACAATCGTATCTCTACAATCTTCGCTAGATGTCAAGAGTAGGCAAGGTTCTTCGCGTTGCGTCGAATTAAACCACATGCTCCACCGCTTGTGCGGGCCCCCGTCAATTCATTTGAGTTTTAATCTTGCGACCGT
+
GGGGGGGGGGGGGGGGGGGGGGGGGGGGGGGGGGGGGGGGGGGGGGGGGGGGGGGGGGGGGGGGGGGGGGGGGGGGGGGGGGGGGGGGGGGGGGGGGGGGGGGGGGGGGGGGGGGDGGGGGGGGGGGGGGGGGGGGGGGGGGGGGGGGGGGGGGGGGGGGG9CFGGGGGGGGGFEGGGGGGGGGGGGGGGGGGGGGGGGGGGGGGGGGGGGGFGDFDGGGGGGGFGGGGFEFGCFEGGGFGFFGGGFFCDG@BD?::+:@GGB491<<BFF>D7@G:A9;F>FF
@M02542:52:000000000-J9N43:1:1101:5052:5585 1:N:0:GTGACA
CAGTATATCACTGGCAGTCTCCCTAGAGTTCCCGCCATTACGCGCTGGCAACTAAGGATAAGGGTTGCGCTCGTTGCGGGACTTAACCCAACATTTCACAACACGAGCTGACGACAGCCATGCAGCACCTGTCTTACAGTTCCCGAAGGCACAACCGCATCTCTGCAGTCTTCTGTAGATGTCAAGAGTAGGTAAGGTTCTTCGCGTTGCGCCGAATTAAACCACATGCTCCCCCGCTTGTGCGGGCCCCCGTCAATTCATTTGAGTTTTAATCTTGCGACCGT
+
CFFGCFDGGFEGCEG<@CF<FGGGFEE@FEGEGE7FGGGGGGGCFGG@FGGGGGGGFFGGDFEFGFEG@>CCGGGGGGCEGC<BFGFGFGGGCFFGGGGGGGGE@>=EEE<<CFEGCFGFGG?FFGGGGGGGGDFFGGDFGGFC+CEF7F@FGGGGGGGGG;FFGGCGGFFCGABF9;,?;=EGCCGCFG,<2,2?CFFGGF?EGCCG=EEGF55:CGGC7:;CGFC++<<+*;:?EDEC9?F<EGE>EDGDBC?:-<:?DDA@)3<<2<ADD76:4919995<
@M02542:52:000000000-J9N43:1:1101:21127:5611 1:N:0:GTGAAA
CGGTTTATCACCGGCAGTCTCCCTAGAGTTCCCGACTTAACTCGCTGGCAACTAAGGATAGGGGTTGCGCTTGTTGCGGGACTTAACCCAACATTTCACAACACGAGCTGACGACAGCCATGCAGCACCTGTCTTACGGTTCCCGAAGGCACAACCGCATCTCTGCAGTCTTCCGTAGATGTCAAGAGTAGGTAAGGTTCTTCGCGTTGCGTCGAATTAAACCACATGCTCCACCGCTTGTGCGGGCCCCCGTCAATTCATTTGAGTTTTAATCTTGCGACCGT
+
GGGGGGGGGGGGGGGGGGGGGGGGGGGGGGGGGGGGGGGGGGGGGGGGGGGGGGGGGGGGGGGGGGGGGGGGGGGGGGGGGGGGGGGGGGGGGGGGGGGGGEGGGGGGGGGGGGGGGGGGGGGGGGGGGGGGGGGGGGGGGGGGGGGGGGGGGGGGGGGGGGGGGGGGGGGGGGGGGGGGGGGGGGGGGGGGGGGGGGGGGGGGGGGGCCEGFGGGG*CGGGGGGGGGGGGGGGGGGGGGGFFDGGF@GGGFFGFFFGGFGGFFB?FBFFBGGGFFAFFFFFED
@M02542:52:000000000-J9N43:1:1101:24979:5613 1:N:0:GTGAAA
ATCCCCACCTTCCTCCGGTTTGTCACCGGCAGTCTCCTTAGAGTGCCCACCATTACGTGCTGGTAACTAAGGACAAGGGTTGCGCTCGTTACGGGACTTAACACAACATCTCACGACACGAGCTGACGACAGCCATGCAGCACCTGTGTCTGAGTTCCCGAAGGCACCAATCCATCTCTGGAAAGTTCTCAGCATGTCAAGGCCAGGTAAGGCTCTTCGCGCTGCTTCGAATTAAACCACATGCTCCACCGCTTGTGCGGGCCCCCGTCAATTCATTTGAGTTTTAACCTTTCGGCCGTA
+
CCCCCGGCGGGCFGGGGGEFGGF@FGGEGGGGFGGGGGGGEEFDGGAEGGE@DGDFDGEEFGGFFEFFF<F8@EFGDG7FFGDFDCEDEFFFGEGGGGGFGG,=<CFGFDB<FGGGGG>7+4@C<=ECGGGGFGGFGF<5,D<FDGEE,D=FAFCBADGEFGGEF7<<<FC:C9BAACFFGCEECGG;<C;FFFCCGGAEG8*>>8:?FGAF,<CCGC8585CE=FGC:E6651@C+=AFC8<<992+0CEGCDEG495CC9.8EC<)8C176C7=>7A73<AFAA:7>***.349?0)0
@M02542:52:000000000-J9N43:1:1101:26479:5626 2:N:0:GTGAAA
CGTCTCAACCCTCCTCCGGTTTGTTAGAGGCAGTCTTCTTATAGTGGCCACCAATACCTGCTGGTAAATAAGGACAAGGGTAGCACTCGTTACGGGACTTAATCCAACATCACACGACCCGAGATGGCGAGAAACAGGCAGCACCTGCGCCAGAGTACTCGGAGGCACCAATCCAGCTGCAGAAAAATCACGGCATGCCATGGCCAGGTAAGGTTCATAGCGTTGCTCCAAATCAAACCACACGCTCCACCGATCATGCAGGGCCGCGGCAACTGCTTGCAGTTTCGGTCTGGCAAACTTC
+
ACAC,,-C,,,666;6,6@FCE,C8@,,;,@8,;CC,,<,C,<,6C,B,E,CC6C@<6EF8ECEGF@A,<@F@F,,9,6BF,,6,,::,BF,,8,+6@<5CF,CF=CF7AE,,9A+=6+@+@+++,,,4@:++,8A,87,46,=8,8,++@636F=,,,8++3@+++,+@:B7><,1,,,,,,5,*,*@,=**1**/,29+)2;)):551BCG,+*0+41)))(())+)(*/**597<(=**).)1-9FF),((1(..),12-2(())()1-(().6@*(5,)6))((---**0)9).*/1
@M02542:52:000000000-J9N43:1:1101:15964:5626 1:N:0:GTGAAA
CGGTTTATCACCGGCAGTCTCCCTAGAGTTCCCGCCATTACGCGCTGGCAACTAAGGATAAGGGTTGCGCTCGTTGCGGGACTTAACCCAACATTTCACAACACGAGCTGACGACAGCCATGCAGCACCTGTCTTACAGTTCCCGAAGGCACAACCGCATCTCTGCAGTCTTCTGTAGATGTCAAGAGTAGGAAAGGTTCTTCGCGTTGCGTCGAATTAAACCACATGCTCCACCGCTTGTGCGGGCCCCCGTCAATTCATTTGAGTTTTAATCTTGCGACCGT
+
GGGFGDGGGGGGCCGGGGGGGDFGGGFGGGFGGGGGGGGCFGGGGGGGGGGGDFGGFGGFGGGFGF7F>@@F:FGFGCGFGGGGGGEFBFGGGGGGGGGGGGGGGGGGGF?EEGGDGGCFF8FGFGGDGGCFGGGGGGGFGGGGGGGGGGGGGGEEGGGEEEFGGG9FF,CCCGFF9FGGGG@BFFGGGGGG,?CGG<>FGGC5EGGEEGGEF58C>FF7CGGG8FG6CCGFEFFGGGGGGBF<5DDFE<<BBC?3AGDFCF)8:?BAF<A<CG=F)9B99>>E
@M02542:52:000000000-J9N43:1:1101:16236:5638 1:N:0:GTGAAA
CGGTTTGTCACCGGCAGTCCCATTAGAGTGCCCTTTCGTAGCAACTAATGGCAAGGGTTGCGCTCGTTGCGGACTTAACCCAACATCTCACGACACGAGCTGACGACAGCCATGCAGCACCTGTGTTACGGCTCTCTTTCGAGCACTCCTCTATCTCTAAAGGATTCCGTACATGTCAAAGGTGGGTAAGGTTTTTCGCGTTGCATCGAATTAAACCACATCATCCACCGCTTGTGCGGGTCCCCGTCAATTCCTTTGAGTTTCAACCTTGCGGCCGTACTCCCC
+
GGGGGGGGGGGGGGGEGGGGGFGGGGGGGGGGGGGGGGGGGGGGGGGGGGGGGGGGGGGGGGGGGGGGGGGGGGGGGGGGGGGGGGGGGGGGGGGGGGGGGGGGGGGGGGGGGGGGFGGGGGGGGGGFFGGGEGGGGGGGGGGGEF<FGGGDCFGFGGFFFGGGGFFFGGFEGGGGGGGGGGGGGGGGGGGCGGGGGGGDGGGGGGGGCFGGFGGGGGGGGGGGEFGGGGGEGGF+ADGGG>F4CDFFEGCFFGFFFGCFFFFFFA<?FFAGDGFGF;???4?FF
@M02542:52:000000000-J9N43:1:1101:19835:5643 1:N:0:GTGAAA
CGGTTTATCACCGGCAGTCTCCCTAGAGTTCCCACCATTACGTGCTGGCAACTAAGGATAAGGGTTGCGCTCGTTGCGGGACTCAACCCAACATTTCACAACACGAGCTGACGACAGCCATGCAGCACCTGTCTTAGCGTTCCCGAAGGCACAATCGTATCTCTACAATCTTCGCTAGATGTCAAGAGTAGGTAAGGTTCTTCGCGTTGCGTCGAATTAAACCACATGCTCCACCGCTTGTGCGGGCCCCCGTCAATTCATTTGAGTTTTAATCTTGCGACCGT
+
GGGGGGGGGGGGGGGGGGGGGGGGGGGGGGGGGGGGGGGGGFGGGGGGGGGGGGGGGGGGGGGGGGGGGGGGGGGGGGGGGGGGGGGGGGGGGGGGGGGGGGGGGGGGGGGGEGGGGGGGGGGGGGGGGGGGGGGGGGGGGGGGGGGGGGGGGGGGGGGGGGGGGGGFGGGGGGGGGGGGGGGGGGFFGGFGGGGGGFGGGGGGGGGGGGGGFGGGGGGGGGGGGGGGGFF66CFEGGGGGFFGGGFFGGG@BGBFFCGFGG24:6BFFFACFGFGABFFBFBB
@M02542:52:000000000-J9N43:1:1101:26769:5659 1:N:0:GTGAAA
CGGGGGATCACCGGCAGTCTCCCTAGAGTTCCCGACTTAACTCGCTGGCAACTAAGGATAGGGGTTGCGCTCGTTGCGGGACTTAACCCAACATTTCACAACACGAGCTGACGACAGCCATGCAGCACCTGTCTTACGGTTCCCGAAGGCACAACCGCATCTCTGCAGTCTTCCGTAGATGTCAAGAGTAGGTAAGGTTCTTCGCGTTGCGTCGAATTAAACCACATGCTCCACCGCTTGTGCGGGCCCCCGTCAATTCATTTGAGTTTTAATCTTGCGACCGT
+
FG6=7788CFGGGGGGDCFEGGGGGGGGGGGG9F@GGGGFGGGGGGGG7FFCFGGGGDECGGG>F@FFCFGGGGGGGGGGGGGGGGGGGGGGGGGGGGGGDFGGGGGGGGGGGGGGGGGG:FFGGFGGGGGGGGGGGGGGGGGGGE7CGDGCGGGGGGGGGGGGGGGGGGGGGGGGGGCFCCFGCE@8:CGG0A@C63CFGGFGG=ECEGEEE5*;9CGGFCFFFGGGGGGGGCC8:<EGG:FGEG>EGGG7>DB@AFGFGFFFFB:<DA47::F7<626;9ED
@M02542:52:000000000-J9N43:1:1101:24338:5678 1:N:0:GTGAAA
CGGTTTATCACCGGCAGTCTCCCTAGAGTTCCCGCCATTACGCGCTGGCAACTAAGGATAAGGGTTGCGCTCGTTGCGGGACTTAACCCAACATTTCACAACACGAGCTGACGACAGCCATGCAGCACCTGTCTTACAGTTCCCGAAGGCACAACCGCATCTCTGCAGTCTTCTGTAGATGTCAAGAGTAGGTAAGGTTCTTCGCGTTGCGTCGAATTAAACCACATGCTCCACCGCTTGTGCGGGCCCCCGTCAATTCATTTGAGTTTTAATCTTGCGACCGT
+
GGGGGGGGGGGGGGGGGGGGGGGGGGGGGGGGGGGGGGGGGGGGGGGGGGGGGGGGGGGGGGGGGGGGGGGGGGGGGGGGGGGGGGGGGGGGGGGGGGGGGGGGGGGGGGGGGGGGGGGGGGGGGGGGGGGGGGGGGGGGGGGGGGGGGGGGGGGGGGGGGGGGGGGGGGGGGGGGGGGGGGGGGGGGGGGGGGGGGGGGGGGGGGGGGGGGFGGGGGGGGGGGGGGGGGGGGGGGGGGGGFFGGGFFGGGFFGFFFFFFGGFFFFADFAFFGFFGFF>9>B:7
@M02542:52:000000000-J9N43:1:1101:20038:5683 1:N:0:GTGAAA
CGGTTTATCACCGGCAGTCTCCCTAGAGTTCCCGACTTAACTCGCTGGCAACTAAGGATAGGGGTTGCGCTCGTTGCGGGACTTAACCCAACATTTCACAACACGAGCTGACGACAGCCATGCAGCACCTGTCTTACGGTTCCCGAAGGCACAACCGCATCTCTGCAGTCTTCCGTAGATGTCAAGAGTAGGTAAGGTTCTTCGCGTTGCGTCGAATTAAACCACATGCTCCACCGCTTGTGCGGGCCCCCGTCAATTCATTTGAGTTTTAATCTTGCGACCGT
+
GGGGGGGGGGGGGGGGDGGGGGGGGGGGGGGGGGGGGGGGGGGGGGGGGGGGGGGGGGGGGGGGEGGGGGGGGFGGGGEGGGGGGGGGGGGGGGGGGGGGGGGGGGGGGGGGGGGGGGGGGGGCGGGGGGGGGGGGGCFFGGGGGGGGGGGFGCGBCEGGGGGGGGGGFGGGGGGGGGGG9FCGFCFEFGGGFFGGGGGGGGGGGDEEEEGG@GGGGGGGG?EGGGGGGGGGGGGGGDEFGBFGDGDEEGGD)/45<CFFGC:*689>4446CFFG2<;BBFDB
@M02542:52:000000000-J9N43:1:1101:17524:5697 1:N:0:GTGAAA
CGAGTTGACCCCGGCGGTCTCCTGTGAGTCCCCAACCTCCCGAAGGAGTTGCTGGCAACACAGGACAAGGGTTGCGCTCGTTGCGGGACTTAACCCAACATCTCACGACACGAGCTGACGACAGCCATGCACCACCTGTACACCGACCACAAGGGGGGCACTATCTCTAATGCTTTCCGGTGTATGTCAAGCCTTGGTAAGGTTCTTCGCGTTGCGTCGAATTAAGCCACATGCTCCGCTGCTTGTTCGGGCCCCCGTCAATTCCTTTGAGTTTTAGCCTTGCGG
+
GGGGGGGGGGGGGGGGGGGFGGGGGGGGGGGGGGGGGGGGGGGGGGGFGGGGGGGGGGGGFGGGGGGGGGGGGGGGGGGGGGGGGGGGGGGGGGGGGGGGGGFGGGGGGGGGGGGGGGGGGGGGGGGGFGFGGGGGGGGGGGGGGGGGGGGGFGGGGDGGGGGGGCG@FFGDGGGGGGGGECCFFGGGGGFGGGGGGGGGGGGGGFGGGGGGFGGEGG:<FGGGGFFGGGFGGGCEGDGGGBFGGG*=CGGFDG>FFCD3DFAFFFFF>6:FGGF74>DFF:FD>
@M02542:52:000000000-J9N43:1:1101:13582:5702 1:N:0:GTGAAA
CGGTTTATCACCGGCAGTCTCCCTAGAGTTCCCGCCATTACGCGCTGGCAACTAAGGATAAGGGTTGCGCTCGTTGCGGGACTTAACCCAACATTTCACAACACGAGCTGACGACAGCCATGCAGCACCTGTCTTACAGTTCCCGAAGGCACAACCGCATCTCTGCAGTCTTCTGTAGATGTCAAGAGTAGGTAAGGTTCTTCGCGTTGCGTCGAATTAAACCACATGCTCCACCGCTTGTGCGGGCCCCCGTCAATTCATTTGAGTTTTAATCTTGCGACCGT
+
GGGGGGGGGGGGGGGGGGGGGGGGGGGGGGGGGGGGGGGGGGGGGGGDGGGGGGGGGGGGGGGGGGGGGGGGGGGGGGGGGGGGGGGGGGGGGGGGGGGGGGGGGGGGGGGGGGGDGGGGGCGGGGGGGGGGGGGGGGGGGGGGGGGGGGGGGGGGGGGGGGGGGGGGGGGGFGGGFGGGGGGFFFGGGGGGGGGGGGGGGGGGGGGGGGGGFGGCFGFGGGGGGFFGGCGFGGGGGGGFF2FGGC>EGGGFFG?E<GGFGGFF90<>BFFGFFFG<<(4;6BB
@M02542:52:000000000-J9N43:1:1101:10532:5709 1:N:0:GTGAAA
CGGTTTATCACCGGCAGTCTCCCTAGAGTTCCCGACTTAACTCGCTGGCAACTAAGGATAGGGGTTGCGCTCGTTGCGGGACTTAACCCAACATTTCACAACACGAGCTGACGACAGCCATGCAGCACCTGTCTTACGGTTCCCGAAGGCACAACCGCATCTCTGCAGCCTTCCGTAGATGTCAAGAGTAGGTAAGGTTCTTCGCGTTGCGTCGAATTAAACCACATGCTCCACCGCTTGTGCGGGCCCCCGTCAATTCATTTGAGTTTTAATCTTGCGACCGT
+
GGGGGGGGGGGGGEGGGGGGGGGGGGGGGGGGGGGGGGGGGGFEGGGGGGGGGGGGGGGGGGGGGGGGGGGGGGGGGGEGGGGGGGGGGGGGGGGGGGGGGGGGGGGGGGGGDGGGGGGGGGGGGGGGGGGGGGGGGGCGGGGGDEGCGGGGFGGGGGGGGGGGGGGGGGGGGGGGGGGGFFGCFDGGGGGGGFFGGGGGGGGGGGGEGGGGFGDGGGGFFGGGGGGGGFGGGGGGGGGCG7FG=DF>EGGFFD<BAGGFGF<=44.6:AAGGFBF2<99B3DF
@M02542:52:000000000-J9N43:1:1101:9168:5721 1:N:0:GTGAAA
CGGTTTATCACCGGCAGTCTCCCTAGAGTTCCCGCCATTACGCGCTGGCAACTAAGGATAAGGGTTGCGCTCGTTGCGGGACTTAACCCAACATTTCACAACACGAGCTGACGACAGCCATGCAGCACCTGTCTTACAGTTCCCGAAGGCACAACCGCATCTCTGCAGTCTTCTGTAGATGTCAAGAGTAGGTAAGGTTCTTCGCGTTGCGTCGAATTAAACCACATGCTCCACCGCTTGTGCGGGCCCCCGTCAATTCATTTGAGTTTTAATCTTGCGACCGT
+
GGGFGGGGGGGGGGGGGGGGGGGGFGGGGGGGGGGGGGGGGGEGGGGGGGGGGGGGGGGGGGGGGGGGGGGGGGGGGGGDGGGGGGGGGGGGGGGGGGGGGGGGGGGGGGGGGGGGGGGGGGGGGGGGGGGGGGGGGGGGGGGGGGGGGGGGGGGGGGGGGGGGGGGGFFGGGGGGGGGGGGGGGGGGGGGGGGGGGGGFGGGGGGGGCEGGFGGEGGGGGGGGGFFGGGGGGGGGEGG<F)9DGD>DGGGF5<0@DFC=CGB?A:BF<ABGFC?G<BB>;6::
@M02542:52:000000000-J9N43:1:1101:4245:5727 1:N:0:GTGAAA
TCGGCTTATCACCGGCAGTCCCCTTAGAGTGCCCAACTGAATGCTGGCAACTAAGGGCGAGGGTTGCGCTCGTTGCGGGACTTAACCCAACATCTCACGACACGAGCTGACGACAGCCATGCAGCACCTGTGTCCCGGTCCCCGAAGGGAACCCTGCATCTCTGCAGGTAGCCGGGCATGTCAAGGGCTGGTAAGGTTCTGCGCGTTGCTTCGAATTGAACCACATGCTCCACCGCTTGTGCGGGCCCCCGTCGATTCCTTTGAGTTTTAATCTTGCGACCGTAC
+
GGCFEGGGGGGGGFGGGGGDFFEFGGFGGGFFFFGGGGGGGGGGGGGGFEFFGGGGGGGGDGGEGGGGGGGDGGGDGD>FGGFGFGGGGGGGFGGGGGGDGGGDGGGGGGGGGCFGGGGG88FCCCFFGGGGGDGGGGGF@CFEEFCFCGEFEGF,<F3CFGGGGGA7FCFGE*CCEGGGGGF9BF<8:>EF@FGFCGC@F75CE?5EEFG?BCFFGFGGG:8CFGFF9:CECGGGGGF>49EDGCE.>CC>DGF)4:>4?06@?<2<AF?DCGFGA>>FFFF:)
@M02542:52:000000000-J9N43:1:1101:26874:5732 1:N:0:GTGAAA
CGAGGGGACCCCGGCGGTCTCCTGTGCGTCCCCAACCTCCCGAAGGAGTTGCTGGCAACCCAGGCCAAGGGTTGCGCTCGTTGCGGGACTTAACCCAACATCTCACGACACGAGCTGACGACAGCCATGCACCACCTGTACACCGACCACAAGGGGGGCACTATCTCTAATGCTTTCCGGTGTATGTCAAGCCTTGGTAAGGTTCTTCGCGTTTCGTCGAATTAAGCCACATGCTCCGCCGCTTTTGCGGGCCCCCGTCAATTCCTTTGAGTTTTAGCCTTGCCG
+
@F+777+88BCCE:FEEGGE6CEEAF,BFD7:CED:FGFC?::=FEFGFFF9EGGGG9<,8+B+++:E@FGFGFG+CFEEGFGDEG33@BFBBBFGD>FGFGAFFGEFGEC7@7:FGGCCGC::F>FCB:BEE7BFFEFDG2@@BC:FFGF:<CED7*8C5C8CC0<CCGGGF+<@GFE>8:8EG:<@CCC9CFCEFC?CFG7:<AFEGGG85*<;F=C)CE*<E+<EGCF76E?CG5:*19>C***973<3)7-51/9@D:449:<44<2CC>6:()4--3?)0
@M02542:52:000000000-J9N43:1:1101:20028:5742 2:N:0:GTGAAA
CGGTTTATCACCGGCAGTCTCCCTAGAGTTCCCGCCATTACGCGCAGGCAACTAAGGATAAGGGTTGCGCTCGTTGCGGGACTTAACCCAACATTTCACAACACGAGCTGACGACAGCCATGCAGCACCTGTCTTACAGTTCCCGAAGGCACAACCGCATCTCTGCAGTCTTCTGTAGATGTCAAGAGTAGGTAAGGTTCTTCGCGTTGCGTCGAATTAAACCACATGCTCCACCGCTTGTGCGGGCCCCCGTCAATACATTTGAGTTTTAAGTTTTCGCCCGT
+
FGGFFCGFGGG@FEGEGGGFGGGGGGFGGGGGGGGGFGGGGGGGGGGGGGGGGGGFFGFGGGGGGFGGCEGEGGGGGCGGGGGGCGGFGEGGGGGGGGGGGGGGGG7BCFGGEGGGGGG<FF?CGGGGGGGFGEGGGGGCCFG9:EGGGGGGGGGGGGGGGCCCCDFGGF::EFGGG97AF@FF>3FFFFF4)8CFFEFFAFFF1B5>;>;)(-1<FFGFG7:FG@6,7*-,/.>>B3D?.)61760962C5(**,6)/))/9:AB:>DF2.))-2*00))75)
@M02542:52:000000000-J9N43:1:1101:22602:5748 1:N:0:GTGAAA
CGGTTTATCACCGGCAGTCTCCCTAGAGTTCCCGCCATTACGCGCTGGCAACTAAGGATAAGGGTTGCGCTCGTTGCGGGACTTAACCCAACATTTCACAACACGAGCTGACGACAGCCATGCAGCACCTGTCTTACAGTTCCCGAAGGCACAACCGCATCTCTGCAGTCTTCTGTAGATGTCAAGAGTAGGTAAGGTTCTTCGCGTTGCGTCGAATTAAACCACATGCTCCACCGCTTGTTCGGGCCCCCGTCAATTCATTTGAGTTTTAATCTTGCGACCGTG
+
GGGGGGGGGGGGEGGCGGGFFGGGGGGGGGGGGGGGGGEFF<FEGGGGGGGGGGGGGGGFGGGGGGGGGGGGGGG<BCGCFGGGGGEGFGGGGGGGGGGGGGGGGBCFFGGGGGGGDGGGG?EGGGGGGGGFGGFGGGFGGFGGGDEGDF@FEGGGGGGGGFFFEGGFGGGGGFFGFFGGFFCGCG9CFFGGG:FGGFFGGGGGGGGDG*=E):C=6C9:FFGGGGFFF9CGGGG5E<EFC)01:DDEGCCDDG?FFCF?G75=<?<AAA29CF=>>D>7>>30)
@M02542:52:000000000-J9N43:1:1101:22860:5759 2:N:0:GTGAAA
CGGTTTGTCACCGGCAGTCCCATTAGAGTGCCCTTTCGTAGCAACTAATGGCAAGGGTTGCGCTCGTTGCGGGACTTAACCCAACATCTCACGACACGAGCTGACGACAGCCATGCAGCACCTGTCTTACAGTTCCCGAAGGCACAACCGCATCTCTGCAGTCTTCTGTAGATGTCAAGAGTAGGTAAGGTTCTTCGCGTTGCGTCGAATTAAACCACATGCTCCACCGCTTGTTCGGGCCCCCGTCAATTCATTTGAGTTTTAATCTTGCCACCGTACCTCCCC
+
GGGGGGGGGGGGGGGGGGGGGGGGGGGGGGGGGGGGGGGGGGGGGGGGGGGGGGGGGGGGGGGGGGGGGGGGGGGGGGGGGGGGGGGGGGGGGGGGGEGGGGGGGGGGGGGGGGGGGGGGGGGGGGGGGGGGGGDFG>FGFGGFGGGGGGGG>EBFG9EGFCF=EGGGGCDFGFGGGGGFFFFFGFFFFF8?>FGGGGFGB:AA>EF6;F?FFF7?FF=?085CF+717<(4:F*)(4)4>21(.(((4>FG97CAA2).:=F<D9)-64)(-)4>F)>)*9@D)
@M02542:52:000000000-J9N43:1:1101:8436:5759 1:N:0:GTGAAA
GTCCACACCTTCCTCCGGTTTATCACCGGCAGTCTCCCTAGAGTTCCCGCCCTTACGCGCTGGCAACTAAGGATAAGGGTTGCGCTCGTTGCGGGACTTAACCCAACATTTCACAACACGAGCTGACGACAGCCATTCAGCACCTGTCTTACAGTTCCCGAAGGCACAACCGCATCTCTGCAGTCTTCTGTAGATGTCAAGAGTAGGTAAGGTTCTTCGCGTTGCGTCGAATTAAACCACATGCTCCAACGCTTGTGCGGGCCCCCGTCAATTCATTTGAGTTTTAATCTTTCGACCGTAC
+
CCCCCGGDCFGGGGCFGGGGGGGGGFGEEEGGGGFFFGGF<AFGGGGGGGG+FFGGFCBFGEGGGGGGGGFGGGFGG9FGG7E@F7:CGGFDGGGGDGG?FFGGEGD<BFG<BFGG@8BC@>FGFGDEGEFGGGGG,EAFFGFGGGGFGGFGGGGGFGGECGEGG@CCFCFGGC**,@@<FFFFGDFC@CGGGGFC;?CDF9BCFGGFFF>FGGFGGCGGGGG8CCEEBDGGFGFGGGGGGG:<@:CC+<8C5CAD6<)9ED75CD))796@>CCFGG24:BBFFAFGGGF*628<>0.<)
@M02542:52:000000000-J9N43:1:1101:14888:5761 1:N:0:GTGAAA
GTCCACACCTTCCTCCGGTTTATCACCGGCAGTCTCCCTAGAGTTCCCGCCATTACGCGCTGGCAACTAAGGATAAGGGTTGCGCTCGTCGCGGGACTTAACCCAACATTTCACAACACGAGCTGACGACAGCCATGCAGCACCTGTCTTACAGTTCCCGAAGGCACAACCGCATCTCTGCAGTCTTCTGTATATGTCAAGGGTAGGTAAGGTTCTTCGCGTTGCGCCGAATTAAACCACATGCTCCACCGCTTGTGCGGGCCCCCGTCAATTCATTTGAGTTTTAATCTTGCGACCGTAC
+
CCCCCGGGGGGGGGGGGGGGGGGGGGGGCFGGGGGGGGGGG,FFGGGGGGGGGGGGGGGGGGGGGGGGGGGGGGGGGGGGGGGGGEGGGGGCGGGGGGGGGGGGGGGGGGGGGGGGGGGGGGE=CGGEGGGDGGGGGGFCFGFFGGGGGGGGGGGGGGGGDGGGGGGFFGGGGGGGGGGGGFGGEE9EFA:BFGGGGGGGG+=FGGGGGGGGGGGGGGGGDGGGEGGGFG5=DFFGGGGGGGCFCFGGGGGGEDGG4>>GGG5BEGGBDC?FFGG=DFF??DFAA>FGGGBC<;9>6>FF>
@M02542:52:000000000-J9N43:1:1101:9025:5766 1:N:0:GTGAAA
CGGTTTGTCACCGGCAGTCCCATTAGAGTGCCCTTTCGTAGCAACTAATGGCAAGGGTTGCGCTCGTTGCGGGACTTAACCCAACATTTCACAACACGAGCTGACGACAGCCATGCAGCACCTGTCTTAGCGTTCCCGAAGGCACAATCGTATCTCTACAATCTTCGCTAGATGTCAAGAGTAGGTAAGGTTCTTCGCGTTGCGTCGAATTAAACCACATGCTCCACCGCTTGTGCGGGCCCCCGTCAATTCATTTGAGTTTTAATCTTGCGACCGTACTCCCCC
+
GGGGGGGGGGGGGGGGGGGGGGFGGGGGGGGGGGGGGGGGFGGGGG8EFGGFGGFDGGGGGGGGGGGGGGGGGGGGGGGGGGGGGGGGGGGFFGGGGGDGDEDGFGGGGGFGGGFGGGFGGGGGGGGGGGGGGGGGGGGGGGGGGGGCFGGGGGFCEGFGFGGGG@CEGGGGGGGGGGGGGGGGGGEFFFFGFGGGGGGGGGGGGGGGGGGGFG?FGGGGEDEFFGGGGGCEGG8@5CE39>>GGGF3EGGF?CBFFFGFGGFF?D<<<2<9DG>C:??B>BFF)
@M02542:52:000000000-J9N43:1:1101:24018:5773 1:N:0:GTGAAA
CGGTTTATCACCGGCAGTCTCCCTAGAGTTCCCGCCATTACGCGCTGGCAACTAAGGATAAGGGTTGCGCTCGTTGCGGGACTTAACCCAACATTTCACAACACGAGCTGACGACAGCCATGCAGCACCTGTCTTACAGTTCCCGAAGGCACAACCGCATCTCTGCAGTCTTCTGTAGATGTCAAGAGTAGGTAAGGTTCTTCGCGTTGCGTCGAATTAAACCACATGCTCCACCGCTTGTGCGGGCCCCCGTCAATTCATTTGAGTTTTAATCTTGCGACCGT
+
GGGGGGGGGGGGFGGEGGGGGGGGGGGGGGGGGGGGGGGGGCCGGGGGGGGGGGGGGGGGGGDFGGGGGGGGGGGGGGGGGGGGGGGGGGGGGGGGGGGGGGGGGGGGGGGGGGGGDDGFG<FGGGGGGGGGGGGGGGGGGGGGGGEEGFFGGGGGGGGCFGFCFGGGGFFGGGGFGGGGGGGCGGGGGGGGGGGCGFF?FGGGGGGG=EGGFC?CCGGGGGGGFFGGGGC?CCFGGGGGG0=CGGFFGGGEFGFBAGGFFGAF2<<BFAAGGFFGBD9;>BFF
@M02542:52:000000000-J9N43:1:1101:26228:5781 1:N:0:GTGAAA
CGGTTTGTCACCGGCAGTCCCATTAGAGTGCCCTTTCGTAGCAACTAATGGCAAGGGTTGCGCTCGTTGCGGGACTTAACCCAACATCTCACGACACGAGCTGACGACAGCCATGCAGCACCTGTGTTACGGCTCTCTTTCGAGCACTCCTCTATCTCTAAAGGATTCCGTACATGTCAAAGGTGGGTAAGGTTTTTCGCGTTGCATCGAATTAAACCACATCATCCACCGCTTGTGCGGGTCCCCGTCAATTCCTTTGAGTTTCAACCTTGCGGCCGTACTCCC
+
GFGGGGGGGGGGGGGGGGGGGGGGGGFGGGGGGGGFGGGGGGGGGGGGGGGGGGGGGGGGGGGGGGGGEGGGGGGGGGGGGGGGGGGGEGGGGEGGG@FEDGGGGGGGGGGGGGGGGGGGGGGGGGGGGFFEG7FF<FGGGGGGGGGGGGGFFEFGFGGGDGGGG9DFGGGFGGGGEFFFECGGGGGGGFGGFFGGGGDEGEGD=FGC8@FFFGGGGCG35ECGFEEFGFG55CFC+:AC:4:CGGB)/97?6CA4)<*9CG<F2>953?B7<D>D>F6?:BFFF
@M02542:52:000000000-J9N43:1:1101:5399:5786 1:N:0:GTGACA
ACTGGCAGTCTTGCTAGAGTTCCCGACATCACTCGCTGGCAACTAACAACAGGGGTTGCGCTCGTTATAGGACTTAACCTGACACCTCACGGCACGAGCTGACGACAACCATGCAGCACCTTGTAAATTGTCCGAAGAAAAGTCTGTTTCCAAACCTGTCAATCTACATTTAAGCCTTGGTAAGGTTCCTCGCGTATCATCGAATTAAACCACATGCTCCACCGCTTGTGCGGGCCCCCGTCAATTCCTTTGAGTTTCATTCTTGCGAACGTACTCCCCAGGTGGGATACTTATCACTTTT
+
-BCCCGGGFGGGGGGEGGGGGGGGGGGGGGGGGGGGGGGGG@FGGGG8FGGGGGDGGGGGGGGGGGGGGGGGGGGGGGGGGGGGGGFGGGGGGGGGGGGGGGGGGGGGGGGGGGGGGGGGGDECGFFGGGGGGGGGGDGGFFGGGGGGGFGGGGGGGGGGGGGGGGGFGGGGGGGFFGGGGGGGFGGGGCFGGGGGGGGGGFGFGDGGFFGGFGGGGGG6AFGEGGDGFGGECC5DEEGD8CCEFGGGGGGF7<CFGBFGGGFFCCGFDG6@FGGFGG?FF6??<(17DFFGBFFFFAFF*
@M02542:52:000000000-J9N43:1:1101:10560:5788 1:N:0:GTGAAA
CGGTTTATCACCGGCAGTCTCCCTAGAGTTCCCGACTTAACTCGCTGGCAACTAAGGATAGGGGTTGCGCTCGTTGCGGGACTTAACCCAACATTTCACAACACGAGCTGACGACAGCCATGCAGCACCTGTCTTACGGTTCCCGAAGGCACAACCGCATCTCTGCAGTCTTCCGTAGATGTCAAGAGTAGGTAAGGTTCTTCGCGTTGCGTCGAATTAAACCACATGCTCCACCGCTTGTGCGGGCCCCCGTCAATTCATTTGAGTTTTAATCTTGCGACCGT
+
GGGCF7FGGGGGGCGEGGGGFGGGGGGGGGGGGGGGGGGGGGGGGGGGGGGGGGGGGGGGGGGGGGGGGGGGGGGGGGGGGGGGGGGFGGGGGGGFGGFGGGGGGGGDGGGGCFGGGGFFGGGGG?FGGGGGGGGGGGGGGGGGGGGDG7:FGGGFGGGGGGGGGGGGGGGGGGE7:FCGGGFGFCFFGGGGGGFFGGGGGGGGGGGEGGGEFGGGGGGGGG8CEGGGGGGGGGGEGGGGC2FGGGE:5DGF59:DFFGFGF96<BFAFAAFGGFGAFFFFFBF
@M02542:52:000000000-J9N43:1:1101:9482:5798 1:N:0:GTGAAA
ATCCACACATTCCTCCGGTTTATCACCGGCAGTCTCCCTAGCGTTCCCGCCATTACGCGCTGGCAACTAAGGATAAGGGTTGCGCTCGTTGCGGGACTTAACCCAACATTTCACAACACGAGCTGACGACAGCCATTCAGCACCTGTCTTACAGTTCCCGAAGGCACAACCGCATCTCTGCAGTCTTCTGTAGATGTCAAGAGTAGGTAAGGTTCTTCGCGTTGCGTCGAATTAAACCACATGCTCCACCGCCTGTGCGGGCCCCCTTCAATTCATTTGAGTTTTTATCTTGCGACCGTAC
+
<BCCCDF766FAFGFGGEFGGFCCFFGGGGGGFGGAFGGGC8FB,8CEFFG@FGGFGD@66@F7EFC<FE8FFEFDFFGFGGGGGGGGGGF:E:FGG85FGC9F:FGGGGGCEGGGGGGGGCFEFGGGG@FDGGGF,C<CGFGGGCF@FGGCCCFGCDC@**@<@CC,>CGGGE*1,23C?,FFG9;,2C2@F;=;FFFCCGGGE+BC<:C,5<0+;>>EEGG8E?EED5CCFCCGEFCFFF68+<A7F8EC*/:2*679CGFDC5))00)*.3:7DF49:)6)6((:CG=7<0041;@F5
@M02542:52:000000000-J9N43:1:1101:24024:5827 1:N:0:GTGAAA
CGGTTTGTCACCGGCAGTCCCATTAGAGTGCCCTTTCGTAGCAACTAATGGCAAGGGTTGCGCTCGTTGCGGGACTTAACCCGACATCTCACGACACGAGCTGACGACAGCCATGCAGCACCTGTGTTACGGCTCTCTTTCGAGCACTCCTCTATCTCTAAAGGATTCCGTACATGTCAAAGGTGGGTAAGGTTTTTCGCGTTGCATCGAATTAAACCACATCATCCACCGCTTGTGCGGGTCCCCGTCAATTCCTTTGAGTTTCAACCTTTCGGCCGTACTCCC
+
GGGGGGGGGGGGGGGGGGGGGGGGGGGGGGGGGGGGGGGGGGGGGGGGGGGGGGGGGGGGGGGGGGGGGGGGGGGGGGGGGGGGGGGGGGGGGGGGGGGGGGGGGGGGGGGGGGGGGGGFGGGGGGGGGGGGGGGGGGGGGGGGGGGGGGGGGGEF;FCFGFFGGGGCFGGGGGGDGFGGGGGFDGGGGGGGFGGGG@EECEECECFGEGGGFFGGGGGGGGGGGFG?FGEGGG*;+:7CC>>GGGEDGGDFF>A4:C*/5CAFAAA<:?>>0*7C<69:6(09F
@M02542:52:000000000-J9N43:1:1101:19685:5833 1:N:0:GTGAAA
CCCCACCTTCCTCCGGTTTATCACCGGCAGTCTCCCTAGAGTTCCCGCCATTACGCGCTGGCAACTAAGGATAAGGGTTGCGCTCGTTGCGGGACTTAACCCAACATTTCACAACACGAGCTGACGACAGCCATGCAGCACCTGTCTTACAGTTCCCGAAGGCACAACCGCATCTCTGCAGTCTTCTGTAGATGTCAAGAGTAGGTAAGGTTCTTCGCGTTGCGTCGAATTAAACCACATGCTCCACCGCTTGTGCGGGCCCCCGTCAATTCATTTGAGTTTTAATCTTGCGACCGTACTC
+
CCCCCGGGGGGGGGGGFGGGGGGGGGGGGGGGGGGGGGGGGGGGGGGGGGGGGGGGGGGGGGGGGGGGGGGGGGGGGGGGGGGGGGGGGGGGGGGGGGGGGGGGGGGGGGGGGGGGGGGGGGGGGGGGGGGGGGGGGGGGGGGGGGGGGGGGGGGGGGGGGGGGGGGGGGGGGGGGGGGGGGGGGGGGGGGGGGGGGGGGGGGGGGGGGGGGGGGGGGGGGGGGGGGGFGGGGGGCFGGGGGFGGGGGGGGGGG?FDFFGGGFFGGGFFGFFFFGFGG<FFFFFFFFGG>FGFFFFFFFFF
@M02542:52:000000000-J9N43:1:1101:18535:5845 1:N:0:GTGAAA
CGGTTTATCACCGGCAGTCTCCCTAGAGTTCCCACCATTACGTGCTGGCAACTAAGGATAAGGGTTGCGCTCGTTGCGGGACTTAACCCAACATCTCACAACACGAGCTGACGACAGCCATGCAGCACCTGTCTTAGCGTTCCCGAAGGCACAACCGCATCTCTGCAGTCTTCGCTAGATGTCAAGAGTAGGTAAGGTTCTTCGCGTTGCGTCGAATTAAACCACATGCTCCACCGCTTGTGCGGGCCCCCGTCAATTCATTTGAGTTTTAATCTTGCGACCGT
+
GGGGGGGGGGGGGGGGGGGGGGGGFGGGGGGGGGGGGGGGGGGGGGGFEGGGGGGGGGFCCFGGGGGGGGEEGGGGGGGGECGGGGGGGGGGGGGGGGGGGGGGGDGGGGGGGGGGGGGGGFGGGGGGGGGGGGGGGGGGEDFFFFCGGGGGGFGGGGGCFGGGGGGGGGGGGGGGGGGGGGGGFGFGGGGGGGFGGGGGGGGGGGGGGGEGEEGGFFGGGGGGGGGGGFGGGGGGGGGGGBFGGGFFGGGEBDBB>CGF>>46)2AAAAF<FDBFAFFFB>37
@M02542:52:000000000-J9N43:1:1101:25980:5845 1:N:0:GTGAAA
CGGTTTATCACCGGCAGTCTCCCTAGAGTTCCCGCCATTACGCGCTGGCAACTAAGGATAAGGGTTGCGCTCGTTGCGGGACTTAACCCAACATTTCACAACACGAGCTGACGACAGCCATGCAGCACCTGTCTTACAGTTCCCGAAGGCACAACCGCATCTCTGCAGTCTTCTGTAGATGTCAAGAGTAGGTAAGGTTCTTCGCGTTGCGTCGAATTAAGCCACATGCTCCACCGCTTGTGCGGGCCCCCGTCAATTCATTCGAGTTTTAATCTTGCGACCGT
+
GGGFGGGGGGGGFGGGGGGGGGGGGGGGGGGGGGGGGGGGGGGGGGGGGGGGGGGGGGGGGGGGGGGGGGGGGGGGGGGGGGGGGGGGGGGGGGGGGGGGGGGGGGGGGGGGGGGGGGGGGGGGGGGGGGGGGGGGGGGGGGGGGGGGGGGGGGGGGGGGGGGGGGGGGGGGGGGGGGGGGGGGGGGGGGGGGGGGGFFFGGGGGGGGGGGGFGGGGGGGGGGGGGGGGCFFGGGGGGGGG0?GGGFFGGGF5>?FFGGFGGFFAB??<BFFFFFDA>99>FFF
@M02542:52:000000000-J9N43:1:1101:22420:5852 2:N:0:GTGAAA
CGGTTTATCACCGGCAGTCTCCCTAGAGTTCCCGCCATTACGCGCTGGCAACTAAGGATATGGGTTGCGCTCGTTGCGGGACTTAACCCAACATTTCACAACACGAGCTGACGACAGCCATGCAGCACCTGTCTTACAGTTCCCGAAGGCACAACCGCATCTCTGCAGTCTTCTGTAGATGTCAAGAGTAGGTAAGGTTCTTCGCGTTGCGTCGAATTAAACCACATGCTCCACCGCTTGTGCGGGCCCACGTCAATTCATTTGAGGTTTAATCTTTCGCCTGT
+
GGGGEEGGGGGGGDGGCFGAFGGGGGGGGCGFGGGGGGFGGFGGGGEEEGGGGGGGGGGFFFGGGEFG7FGGEGGGGDGGGGGGGGGGFGGGD<FGFCFFECDE7=7FEGDF:@CGGGCBFCFGFG,;FFCEFAF@FGFGGFFFCGEE7EFGFGGGGGGCE9CGGGGGCCCFGG7CGGC6>FC+@;45F@CAE6DFGGF>=A65;DFF(3(0447>FF:FF<?CFC67G*6,0>F9>>G03)6(726>>(9)-/*3<<FAA7?:2((.4>0954>D*9.)8))/
@M02542:52:000000000-J9N43:1:1101:27470:5862 1:N:0:GTGAAA
CTGTTTTTCACCGGCAGTCCCATTAGAGTGCCCTTTCGTAGCAACTAATGGCAAGGGTTGCGCTCGTTGCGGGACTTAACCCAACATCTCACGACACGAGCTGACGACAGCCATGCAGCACCTGTGTTACGGCTCTCTTTCGAGCACTCCTCTATCTCTAAAGGATTCCGTACATGTCAAAGGTGGGTAAGGTTTTTCGCGTTGCATCGAATTAAACCACATCATCCACCGCTTGTGCGAGTCCCCGTCAATTCCTTTGAGTTTCAACCTTGCGGCCGTACTCCC
+
GFF<ECF@FFGG@FGGGGGFGGGGGG,FGEECDFFGFCGGGGGGGGGGEGCFDGGGGGGGGGCFEEGGDGGGDEGGGGGGGGGGGGGGGGEFGGGGGGGGGGGGGGCGGGFGGGGFGCAFFFGGGGGGGFGGC7CFGGGG<CGGGDFFGGGG9FGG@FFGG=F9FFFFFGGGGGGGGGGEF;FEE;FGGGFF,,<:CCEGGGGGEGGGG6AC>C+>CCFGGF6CEF7FGF=GG;@C+2>7C>F:EGE>GDD?FGFFACFFC0)@>A6A:?<*9C55;>BFBFFFF
@M02542:52:000000000-J9N43:1:1101:21006:5864 1:N:0:GTGAAA
GTCCACACCTTCCTCCGGTTTATCACCGGCAGTCTCCCTAGAGTTCCCGACTTAACTCGCTGGCAACTAAGGATAGGGGTTGCGCTCGTTGCGGGACTTAACCCAACATTTCACAACACGAGCTGACGACAGCCATGCAGCACCTGTCTTACGGTTCCCGAAGGCACAACCGCATCTCTGCAGTCTTCCGTAGATGTCAAGAGTAGGTAAGGTTCTTCGCGTTGCGTCGAATTAAACCACATGCTCCACCGCTTGTGCGGGCCCCCGTCAATTCATTTGAGTTTTAATCTTGCGACCGTAC
+
CCCCCGGGGGGGGGGGGGFEGGGGGGGGGGGGGGGGGGGGGGGGGGGGGGGGGGGGGGGGGGGGGGGGGGGGGGGGGGGGGGGGGGGGGGGGGGGGGGGGGGGGGGGGGGGGGGGGGGGGGGGGFGGGGGGGGGGGGGGGGGGGGGGGGGGGGGGFFGGGFGEGGGGGGGGGGDEGCEFFFGGGGGGGGGGGGDGGGGFCEBCFFGGFGGGGGF7FGGFGGGGEGGGG:=FGGGGFCGFEFFGGEGGCGG5:CGFFC9>GGGEEGGC>DG:69CGFGGFFFFAD>ABG>FB*4(-9>;EF)
@M02542:52:000000000-J9N43:1:1101:20947:5867 2:N:0:GTGAAA
TCTACTTGCGTAGGCAGTCTCACTAGAGTCCCCAACTTAATGATGGCAACTAGTGACAGGGGTTGCGCTCGTTGCAGGACTTAACCTAACACCTCACGGCACGAGCTGACGACAACCATGCAGCACCTTGAAAATTGCCCGAAGGAAGGTCTATTTCTAAACCGATCAATTCCCATTTAAGCCTTGGTAAGGTTCCTCGCGTATCATCGAATTAAACCACATAAACCACCCATTGTGCGGGCCCCCGTCAATTCCTTTGGATTTCAAACTTTCGTTCGTACCCCC
+
GGGGGGGGGGGGGGGGGGGGGGGGGGGGGGGGGGGGGGGGGGGGGGGGGGGGGGGGGGGGGGGGGGGGEGGGGGGGGGGGGGGGGGGGGGGGG<EFGGGEGGGGGGGGFGEGGGGGGGGGGFGGG?FGGGGGGGGGFGGGGDECGGDGGGGGGFGGGGFGGFGGGEG5FGFFFFGGGGGFFGGAGBFA>FFFFFGGC7?C;;A27@A?.;1)4CGC=A8.53>E+0.6/C(();1/).7(17;BE;(,26C>97C><BF((/9<<9:42<4)486C4)0.))9>>
@M02542:52:000000000-J9N43:1:1101:16036:5883 1:N:0:GTGAAA
CGGTTTATCACCGGCAGTCTCCCTAGAGTTCCCGCCATTACGCGCTGGCAACTAAGGATAAGGGTTGCGCTCGTTGCGGGACTTAACCCAACATTTCACAACACGAGCTGACGACAGCCATGCAGCACCTGTCTTACAGTTCCCGAAGGCACAACCGCATCTCTGCAGTCTTCTGTAGATGTCAAGAGTAGGTAAGGTTCTTCGCGTTGCGTCGAATTAAACCACATGCTCCACCGCTTGTGCGGGCCCCCGTCAATTCATTTGAGTTTTAATCTTGCGACCGT
+
<@B7@FGGGGGGECFE@FFGGGFFD<C@FAFEE@GFCGFGGGGGGG@CDDF<<FGE8FEFCEEDC<B@>FFCCFCGGGDGGGGGGFGGGGFFCFFEFFGG?FGCB33::F=D+BFGBFFDD=FGF7<B@FACFFCCGGGCFEFFEC*FFFGGGF7F>C7CFC;9BFGA3<CCBAC@,,6B94,6BGGCF929?A<C<<CCEGG8C8EGEDCC.:58CGFGCFFGGGGGC9?+<*;:CDGFGFF5CGFE5DGF@C?B<FGFGGB4>?<)5:9<FFFGB>BF>9E>
@M02542:52:000000000-J9N43:1:1101:25721:5887 2:N:0:GTGAAA
CGGTTTATCACCGGCAGTCTCCCTAGAGTTCCCGACTTAACTCGCTGGCAACTAAGGATAGGGGTTGCGCTCGTTGCGGGACTTAACCCAACATTTCACAACACGAGCTGACGACAGCCATGCAGCACCTGTCTTACGGTTCCCGAAGGCACAACCGCATCTCTGCAGTCTTCCGTAGATGTCAAGAGTAGGTAAGGTTCTTCGCGTTGCGTCGAATTAAACCACATGCCCCAACCCTTGTGCGGGCTCCCGTCAATTCCTTTGGGCTTTAATCTTTCGGCCGTT
+
GGGFGGGGGGGGGGGGGGGGGFGFGGGGGGFGGGGGGGGGGGGGGGGGGGGGGGGGGGGGG8EEGGGGGGGGGEG?GGGGGGGGGGGGGGGGGGGGGGGGGGGGGGGDGGGG7FFGGGGGGGGGGGGGGGGGGGGGGG7FFD:CEEGGGGFGFFGE4CECC,=CCFGGGC9CGFEG<?DFF9+;C@F5:AFFEAGFF?F7AAAF?DB;(.(879<>FFGFGAFG8=).**46:)7((.9?B:B6:>B(4->7:D32AA*)6BBF(((.32):6)):**)))0)00
@M02542:52:000000000-J9N43:1:1101:23950:5895 1:N:0:GTGAAA
CGGTTTATCACCGGCAGTCTCCCTAGAGTTCCCGCCATTACGCGCTGGCAACTAAGGATAAGGGTTGCGCTCGTTGCGGGACTTAACCCAACATTTCACAACACGAGCTGACGACAGCCATGCAGCACCTGTCTTACAGTTCCCGAAGGCACAACCGCATCTCTGCAGTCTTCTGTAGATGTCAAGAGTAGGTAAGGTTCTTCGCGTTGCGTCGAATTAAACCACATGCTCCACCGCTTGTGCGGGCCCCCGTCAATTCATTTGAGGTTTAATCTTGCGACCGT
+
GGGGGEG<FFGGEGGGGGGGGGGGGGGGGGGGGGGGGGGGG,BFGGGDGGGFGGGGGGGGGGGGGFFGEEGGDFFGGGGEFCGGGGFFGGGGFFEGGGEFGGGGFGEGGGGGGGFGGGGGGGGGGFGGGGGFGGGGGGGGGGGGFCEEGGGGGGGGGGGGGFGGGGFGFGDGGC9FGF9=FF:CFGGDGG9FCFGFGGF7BFFFGGGGGGGGFGGGGGGGGGGGEGD9CC9EGFFEG3=DF0*9ED:>5DGF:C?@BGGFDF9FA0(.,64CCC=D<A03965@
@M02542:52:000000000-J9N43:1:1101:12098:5925 1:N:0:GTGAAA
CGGTTTATCACCGGCAGTCTCCCTAGAGTTCCCGACTTAACTCGCTGGCAACTAAGGATAGGGGTTGCGCTCGTTGCGGGACTTAACCCAACATTTCACAACACGAGCTGACGACAGCCATGCAGCACCTGTCTTACGGTTCCCGAAGGCACAACCGCATCTCTGCAGTCTTCCGTAGATGTCAAGAGTAGGTGAGGTTCTTCGCGTTGCGTCGAATTAAACCACATGCTCCACCGCTTGTGCGGGCCCCCGTCAATTCATTTGAGTTTTAATCTTGCGACCGT
+
GCFGGGGFFFGCFGGGGGGFFGGGGGGGGGGFGGGGGGGGGGGFGGGDGGGGFGGGGGGGGFFGEGEGGGDFGGGFGCEEGFFGGGGGGGGGDGGGGGGGGGGGG:FGGFCB:FGGDGGGGCDFFCFFGBCGGGGGGECGGGGGGGGGGGGGGGGGGGGGGGGGGGFGGGGGGGGEGGGGGGFGGGGGGGGGFGGGGF@FGGGGDCEGGGGGFEGGGFFGGCGGGGCEEFFFGG8E5DGGGFFGGGFFGGG:7D?FFCGFG*)92<>>4A<FDGFG9>>FFFFF
@M02542:52:000000000-J9N43:1:1101:11089:5948 2:N:0:GTGAAA
CGGTTTGTCACCGGCAGTCTCCTTAGAGTGCCCACCATTACGTGCTGGTAACTAAGGACAAGGGTTGCGCTCGTTACGGGACTTAACCCAACATCTCACGACACGAGCTGACGACAGCCATGCAGCACCTGTGTCTGAGTTCCCGAAGGCACCAATCCATCTCTGGAAAGTTCTCAGCATGTCAAGGCCAGGTAAGGTTCTTCGCGTTGCTTCGAATTAAACCACATGCCCCACCGCTTGGTCGGGCCCCCGTCCATTCATTTGAAGTTTCACCTTTGCGCCGTT
+
GGGGGGGGGGGGGGD+@FGGGGGFFGFGGAGFEFGDGGGGGGGGGG<FFGGGGGGFFGGFGD8FEFFFEDCGGGGGGGDGCFGGFGGGGGFCFGGACFGFFFCEGEGGGGCE@FEGG?FFC@FGCGGFF83>,3EDAFAD;EDDEDECCDFG?D5@78CAEC7CFF>@FFGFGEFGC7>AFECFC3A>AFAF3@:CD98?==8)55:27B9A41*;AF7@77(*38;)406())0.1(74(3<25>901>3)-/)1))/)-=7)))).:9)6422F***05>)))
@M02542:52:000000000-J9N43:1:1101:16221:5953 2:N:0:GTGAAA
CGGTTTATCACCGGCAGTCTCCCTAGAGTTCCCGCCATTACGCGCTGGCAACTAAGGATAAGGGTTGCGCTCGTTGCGGGACTTAACCCAACATTTCACAACACGAGCTGACGACAGCCATGCAGCACCTGTCTTACAGTTCCCGAAGGCACAACCGCATCTCTGCAGTCTTCTGTAGATGTCAAGAGTAGGTAAGGTTCTTCGCGTTGCGTCGAATTAAACCACTTGCTCCACCCGTTTTACGGGCCCCCGTCAATTCATTTTAGTTTTAATCTTTCTCCCGT
+
GGGGGGGGGGGGGGE+6CEFGGGGGGCEEGGGGGGEGGGGGGGGDGGDG8FGGGGGGCFGGG9FGGGGCF:FGGGGGFGG:FGGGGGGGGGGGGGGGGFGGGGGG>CGGFGCBGGGGG7<EGFECGG6B3CFE=8?B7,@@=EG5**5CFFC:FG>DGGGGCGGF9,,?C9BFG74+,+1=@CFGFFF@+;ACFCF;+/>FFFFFB>0()-83().95E?FB?F5+*)27<)7F>(((2(().-),3699)1(9*35545-*/)),:))6))-))2*****.)8
@M02542:52:000000000-J9N43:1:1101:10016:5957 1:N:0:GTGAAA
CGGTTTATCACCGGCAGTCTCCCTAGAGTTCCCGCCATTACGCGCTGGCAACTAAGGATAAGGGTTGCGCTCGTTGCGGGACTTAACCCAACATTTCACAACACGAGCTGACGACAGCCATGCAGCACCTGTCTTACAGTTCCCGAAGGCACAACCGCATCTCTGCAGTCTTCTGTAGATGTCAAGAGTAGGTAAGGTTCTTCGCGTTGCGTCGAATTAAACCACATGCTCCACCGCTTGTGCGGGCCCCCGTCAATCAATTGGGGTTTTATTCTTTCGACGGAC
+
GGGGGGGGGGGGGGGGGGGGGGGGGGGGGGGGGGGGGGGGGFDGGGGGGGGGGGGGGGGGGGGGGGGGGGGGGGGGGGGGGGGGFGGGGGGGFGGGGGGGGGGGGGGGGGGGGGGGGGGGGGGGGGGGGGGGFGGGGGGFFGGDGGGGGGGGGGEGGGGEGGGFGGGGFGGFGGGGGGGGGGGGGGGGGGGGGGFGGGGGGGGGGGGGGGGGEGDFGGGGGGGGGGGGGEFGGGGGGGGGG0@DGGF@EG)785:5::**;D)0((4;<(47**1*))(,,()))
@M02542:52:000000000-J9N43:1:1101:19696:5962 1:N:0:GTGAAA
TCTACTTGCGTAGGCAGTCTCACTAGAGTCCCCAACTTAATGATGGCAACTAGTGACAGGGGTTGCGCTCGTTGCAGGACTTAACCTAACACCTCACGGCACGAGCTGACGACAACCATGCAGCACCTTGAAAATTGCCCGAAGGAAGGTCTATTTCTAAACCGATCAATTCCCATTTAAGCCTTGGTAAGGTTCCTCGCGTATCATCGAATTAAACCACATAATCCACCGCTTGTGCGGGCCCCCGTCAATTCCTTTGAGTTTCAAACTTGCGTTCGTACTCCC
+
GGGGGGGGGGGGGGGGGGGFGGGGGGGGGGGGGGGGGGGGGGGGGGGGGGGGGGGGGGGGGGGGGGGGGGGGGGGGGGGGGGGGGGGGGGGGGGGGGGGGGGGGGGGGGGGGGGGGGGGGGGGGGGGGGGGGGGGGGGGGGGGGGGGGGGGGGGGFGGGGGGGGGGGGGGGGGGGGGGGGGGGGGGGGGGGGGGGGGGGGGGGGGGGGGGGGFGGGGFGGGGGGGGGGGGGGGGGGGGGGGFFGGGFFGGGFFGFFFGGFGFAFFFFFFF>>FGFGFFFFFFF6F
@M02542:52:000000000-J9N43:1:1101:19805:5973 2:N:0:GTGAAA
CGGTTTATCACCGGCAGTCTCCCTAGAGTTCCCGACTTAACTCGCTGGCAACTAAGGATAGGGGTTGCGCTCGTTGCGGGACTTAACCCAACATTTCACAACACGAGCTGACGACAGCCATGCAGCACCTGTCTTACGGTTCCCGAAGGCACAACCGCATCTCTGCAGTCTTCCGTAGATGTCAAGAGTAGGTAAGGTTCTTCGCGTTGCGTCGAATTAAACCACATGCCCCACCGCTTGTTCGGGCCCCCGTCAATTCATTTGAGTTTTAATTTTGCGACCGTT
+
GGGGGGGGGGGGGGGGGGGFGGGGGGGGGGGGGGGGGGGGGGGGGGGGGGGGGGGGGGGGGFGGGGGGGGGGGGGGGGGGGGGGGGGGGGGGGGGGGGGGGGGGGGGGGGGGDGGGGGGGGGGGGGFFFGGGGGGGGGGFGGGGCEGEGGGGGGDGGGGGGGGGGGGGFGFFGGGGGGG88CGFGEBACFAFFAFGGFFGFF;3;BA;0)4B6(1>FFGFGF?G8*9)9*4:D:B32,92().3B>9BFBGD3<9:).844FFA<:>B<A<B))-:*9).)8).)
@M02542:52:000000000-J9N43:1:1101:8423:5976 2:N:0:GTGAAA
CGGTTTATCACCGGCAGTCTCCCTAGAGTTCCCGACTTAACTCGCTGGCAACTAAGGATAGGGGTTGCGCTCGTTGCGGGACTTAACCCAACATTTCACAACACGAGCTGACGACAGCCATGCAGCACCTGTCTTACGGTTCCCGAAGGCACAACCGCATCTCTGCAGTCTTCCGTAGATGTCAAGAGTAGGTAAGGTTCGTCGCTTTGCGTCGAATTAAACCACAGTCTCCACCGCTTTTCCGGGCCCCCGTCAATTTCTTTTGGTTTTAATTTTTCGACCCTT
+
GGGGGGGFFGGGGG>FFGFEDFGEFGF9CF@CGGGGGGGGG<EFDGGGGCGGGGGGGFGGGGFG@FGGGGGGGEGGGDCGGGGGFGGDFGGEGG?FGGGGGGGGG:=FGFFDCDC:BCFEFDGGGGDDEF@FBEGGFGGGDGCG+*5*:DC83D>EDDECG95,,?CFFC:CG;EFC5*=8CC+@)88@FFF<C>CGFFF):3)()217+3@>0C3)7C?083@*/).9*).*.7(4,>(<)<13(441,31,**()6642/=-)((-(452-).?C:))07)))
@M02542:52:000000000-J9N43:1:1101:17152:5985 1:N:0:GTGAAA
TCTCCTTGCGTAGGCAGTCTCACTAGAGTCCCCAACTTAATGATGGCAACTAGTGACAGGGGTTGCGCTCGTTGCAGGACTTAACCTAACACCTCACGGCACGAGCTGACGACAACCATGCAGCACCTTGAAAATTGCCCGAAGGAAGGTCTATTTCTAAACCGATCAATTCCCATTTAAGCCTTGGTAAGGTTCCTCGCGTATCATCGAATTAAACCACATAATCCACCGCTTGTGCGGGCCCCCGTCAATTCCTTTGAGTTTCAAACTTGCGTTCGTACCCCC
+
GGG,FGGGGGGGGGGGGGGGGGGGGGGGGGGGGGGGGGGGGGGGGGGGGGGGGGGGGGGGGGGGGGGGGGGGGGGGGGGGGGGGGGGGGGGGGFGGGGGGGGGGGGGGGGGGGGGGGGGGGGGGGGGGGGGGGGGGGGGGGGGGGGGGGGGGGGGGGGGGGGGGGGGGGGGGGGGGGGGGGFGGGGGGGGGGGGGGGGGGGGGGGGGGGGGGFGGGGGGGGGGGGGGGGGGGGGGGGGGGGFFDGGFFGGGFFGFFFGGFDFDFFFFFFFFGCDEGFFFFFF6>E
@M02542:52:000000000-J9N43:1:1101:8301:6014 1:N:0:GTGAAA
CGGTTTATCACCGGCAGTCTCCCTAGAGTTCCCGCCATTACGCGCTGGCGACTAAGGATAAGGGTTGCGCTCGTTGCGGGACTTAACCCAACATTTCACAACACGAGCTGACGACAGCCATGCAGCACCTGTCTTACAGTTCCCGAAGGCACAACCGCATCTCTGCAGTCTTCTGTAGATGTCAAGAGTAGGTAAGGTTCTTCGCGTTGCGTCGAATTAAACCACATGCTCCACCGCTTGTTCGGGCCCCCGTCAATTCATTTGAGTTTTAATCTTGCGACCGT
+
GGGFGGGGGGFGGGGGGGGGGDGFFGGGGGCEFGGGFFGGGFGGGEGGGGGGEGGGGGGGGGGGGGGGGGGGGGGGGGGGEDGGGGGFGDFGFGFFGGGGGGGGGGGCEGGGGGGGG7EGFGGGGGGGGGGGGGGGFFGGGGGGGGGGGGGGFGGGGGGGGGGGGGGFC:CGGGGGGGGFC+CBFFFGGGGGGFFGGGGGGGEGGGGGGGGGDCCFCEGFGGCG*ACGC@FGCFCEGGGGG)*9><7>E3CDB5<E>9*0:79FF?6>9<:CFCBGA246B>EB
@M02542:52:000000000-J9N43:1:1101:21136:6015 2:N:0:GTGAAA
CGGTTTATCACCGGCAGTCTCCCTAGAGTTCCCGCCATTACGCGCTGGCAACTAAGGATAAGGGTTGCGCTCGTTGCGGGACTTAACCCAACATTTCACAACACGAGCTGACGACAGCCATGCAGCACCTGTCTTACAGTTCCCGAAGGCACAACCGCATCTCTGCAGTCTTCTGTAGATGTCAAGAGTAGGTAAGGTTCTTCGCGTTGCGTCGAATTAAACCACATGCTCCAACGCTTGTGCGGGCCCCCGTCAACTCATTTGAGTTTTAATCTTGCGACCTG
+
GGGFGGGGGGGGGGGGGGGFGGGGGGGGGDFFGFGGGDGGGGGGFGGGGGGGGGGGGGGGGGGGGGGGGGGGGGGGGGGGGGG?GFGGGGGGGGGGGGGGGGGGDFEGGGGGGGGGGGGGGGEFGGFDGGGGGGGFFGFDGGGGGGGDGGGG:FEGGGGDE7CEFFCCGFGFGGGGGGGFF7CFGFFFFFFFCAFGG<AFFFFF6D)7;59>49C@F>EFD<?G8@)5D7<?F)036:*42:>?>B;690</3**-))9<<FF>BF)69A94)--:09585>))
@M02542:52:000000000-J9N43:1:1101:15328:6022 2:N:0:GTGAAA
CGGTTTATCACCGGCAGTCTCCCTAGAGTTCCCGCCGTTACGCGCTGGCAACTAAGGATAAGGGTTGCGCTCGTTGCGGGACTTAACCCAACATTTCACAACACGAGCTGACGACAGCCATGCAGCACCTGTCTTACGGTTCCCGAAGGCACAACCGCATCTCTGCAGTCTTCCGTAGATGTCAAGAGTAGGTAAGGTTCTTCGCGTTGCGTCGAATTAAACCACATGCTCCACCGATTGTCCGGGCCCCCGTCAATTCATTTGAGTTTTAATCTTGCGACCGT
+
GGGCGGGGGGGGGGGFGGGCGGGGGGGGGGGGGGGGGGGGGGGGGGGGGGGGGGGGGCFGGGGGGFGGGGGGGGGGGGGGGGGGGGGGGGGGFGGGGGGGGGGGGFEGGGGGGGGGGGGGGGGGGGGGGGGGGGGGGGGGGGGGGGGGGGGGCFEGDGG8:9BCEFGGGFFFFGGGC53AACCFG<FF6FFB3AFGG=6CFFAA?E7;;E><0(9:?FGFGB?F;C??G*63?FFF6(14)).,>;-7(4C3(/*4>4BA)/8-)-)56628A46:04.7>3)0
@M02542:52:000000000-J9N43:1:1101:18316:6028 1:N:0:GTGAAA
CGGTTTGTCACCGGCAGTCTCATGAGAGTGCCCTTTCGTAGCAACTAATGACAAGGGTTGCGCTCGTTGCGGGACTTAACCCAACATCTCACGACACGAGCTGACGACGGCCATGCAGCACCTGTGTCCAGGTTCTCTTTCGAGCACTCCCACATCTCTGCAGGATTCCTGGCATGTCAAGGGTAGGTAAGGTTTTTCGCGTTGCATCGAATTAAACCACATCATCCACCGCTTGTGCGGGTCCCCGTCAATTCCTTTGAGTTTCAACCTTGCGGCCGTACCCCC
+
GGEFGGGGGFGGGGGGGGGGGGGGGGGGGGGGGGGGFGFGGGGGFGGGGGGGGGGGGGGGGGDGGGGGGGGGGGGGGGGGFGGGGGGGEGGGGGGGGGGGGGGGGGEGGGGGGGGFFCFGGGGGGGGGGGGGGGGGGGGGGGGGGGGGGGGGGGGF<FGGGGGGGFGGGGGGFGGGGCFGGGGFFGGGGGGG:CFFGGGGGCGGGGGGGGGGFGGGGFGGGGGGFFCFDGEGGGGGGFGGGFBF=FF3>DDF?7>FBFFFFFAFABA<F:A7<CB<799?:FFFF
@M02542:52:000000000-J9N43:1:1101:18168:6031 1:N:0:GTGAAA
CGGTTTATCACCGGCAGTCTCCCTAGAGTTCCCGACTTAACTCGCTGGCAACTAAGGATAGGGGTTGCGCTCGTTGCGGGACTTAACCCAACATTTCACAACACGAGCTGACGACAGCCATGCAGCACCTGTCTTACGGTTCCCGAAGGCACAACCGCATCTCTGCAGTCTTCCGTAGATGTCAAGAGTAGGTAAGGTTCTTCGCGTTGCGTCGAATTAAACCACATGCTCCACCGCTTGTGCGGGCCCCCGTCGATTCCTTTGAGTTTTAATCTTGCGACCGT
+
GGGGGGGGGGGGGGGGGGGGGGGGGGGGGGGGGGGGGGGGGGGGGGGGGGGGGGGGGGGFGGGGFGGGGGGGGGGGGGGGGGGGFGGFFEGGGGGGGGGGGGGGGGGGGGGGGGGGGGGGGGGGEGGFFGGGGGGGGGGGGGFGGGGGGGGGGGGGGGGGGGGGGGGGGFGFGGGFGGGGGGGGGGGGGGGGGGGGG<FGGGGGGGGGGGGGFGGGGGGGGFGGFGGGDFGGGFGGGGGFGDFGGGDFGGGFFD9EBFGFGG<@>:A<9AAGDC4><BFFFFFD
@M02542:52:000000000-J9N43:1:1101:17688:6037 1:N:0:GTGAAA
CGGTTTATCACCGGCAGTCTCCCTAGAGTTCCCGCCATTACGCGCTGGCAACTAAGGATAAGGGTTGCGCTCGTTGCGGGACTTAACCCAACATTTCACAACACGAGCTGACGACAGCCATGCAGCACCTGTCTTACAGTTCCCGAAGGCACAACCGCATCTCTGCAGTCTTCTGTAGATGTCAAGAGTAGGTAAGGTTCTTCGCGTTGCGTCGAATTAAACCACATGCTCCACCGCTTGTGCGGGCCCCCGTCAATTCATTTGAGTTTTAATCTTGCGACCGT
+
GGGGGGGGGGGGGGGGGGGGGGGGGGGGGGGGGGGGGGGGGGGGGGGGGGGGGGGGGGGCCCFGGGGGGGGGGGGGGGGGGGGGGGGGGGGGGGGGGGGGGGGGGGGGGGGGGGGGGGGGGGGGGGGGGGGGGGGGGGGGGGGGGGGGGGGGGGGGGGGGGGGGGGGGGGGGGGGGGGGGGGGGGGGGGGGGFGGGGGGGGGGGGGGGGGGGFGGGGGGGGGGGGGGGGGGGGGFGGGGGGFFGGGFFGGGFFGFFFGGFGGAFFFFFFFFGGGFGBA>>FFFE
@M02542:52:000000000-J9N43:1:1101:25460:6072 1:N:0:GTGAAA
CGGTTTGTCACCGGCAGTCCCATTAGAGTGCCCTTTCGTAGCAACTAATGGCAAGGGTTGCGCTCGTTGCGGGACTTAACCCAACATCTCACGACACGAGCTGACGACAGCCATGCAGCACCTGTGTTACGGCTCTCTTTCGAGCACTCCTCTATCTCTAACGGATTCCGTACATGTCAAAGGTGGGTAAGGTTTTTCGCGTTGCATCGAATTAAACCACATCATCCACCGCTTGTGCGGGTCCCCGTCAATTCCTTTGAGTTTCAACCTTGCGGCCGTACTCCC
+
GGGGGGGGGGGGGGGGGGGGGGGFGGGGGGGGGGFGAFGGGGGGFGGGGGGGGGGGGGGGGGGGGGGFGGGGGGGGGGGGFGGGEGGGGGDBFEGGGGGGGGGGGEGGGGGGGGGCEDFGGFGFFGGGGGGGGCBEGGGGCFGGGE<<CFCFCGGFCFGFFDC@EEFFDGGGGGGGF;BFGFE,2BC=CEFF?7FFFCEEEGEECFGCEGGG:9CEDCFFGC8CEG7<EF55E=CF6*7)735>FD@BCCD64058>FC4CFBF<A:A?:2:C93C3121,3=?F
@M02542:52:000000000-J9N43:1:1101:22548:6079 1:N:0:GTGAAA
CGAGTTGACCCCGGCGGTCTCCTGTGAGTCCCCAACCTCCCGAAGGAGTTGCTGGCAACACAGGACAAGGGTTGCGCTCGTTGCGGGACTTAACCCAACATCTCACGACACGAGCTGACGACAGCCATGCACCACCTGTACACCGACCACAAGGGGGGCACTATCTCTAATGCTTTCCGGTGTATGTCAAGCCTTGGTAAGGTTCTTCGCGTTGCGTCGAATTAAGCCACATGCTCCGCTGCTTGTGCGGGCCCCCGTCAATTCCTTTGAGGTTTAGCCTTGCGG
+
GGGGGGFGGGGGGGGGGGGGGGGGGGGGGGGGGGGGGGGGGGGGGGGGGGGGGGGGGGGGGGGGGGGGGGGGGGGGGGGGGGGGGGGGGGGGGGGGFGGGGGGFGGGGGGGFGGGGGGGGGGGGGFFGGGGGGGGGGGFGGFFGGGGGGGGGGGGGGGGGGGGFGCCEGGGGGGGGGGGGEGGGGGGGGGGGGGGGGCGGGGGGGGGGGGGGFGGGGGEGGGGGGGFFGGGGGGGCCDGGGFFFF<)9CDGFFG9B9:DEGFFFFFFFFFF*9<474<)6<09@D
@M02542:52:000000000-J9N43:1:1101:25342:6097 1:N:0:GTGAAA
CGGTTTATCACCGGCAGTCTCCCTAGAGTTCCCGACTTAACTCGCTGGCAACTAAGGATAGGGGTTGCGCTCGTTGCGGGACTTAACCCAACATTTCACAACACGAGCTGACGACAGCCATGCAGCACCTGTCTTAGCGTTCCCGAAGGCACAATCGTATCTCTACAATCTTCGCTAGATGTCAAGAGTAGGTAAGGTTCTTCGCGTTGCGTCGAATTAAACCACATGCTCCACCGCTTGTGCGGGCCCCCGTCAATTCATTTGAGTTTTAATCTTGCGACCGT
+
GGGGGGGGGGGGGGGGGGGGGGGGFGFGGGGGGGGGGGGGGGGGGGGGGGGGGGGGGGGGGGGGGGGGGGGGGGGGGGGGGGGGGGGGGGGGGGGGGGGGGGGEGGGGGGGGGGGGGGGGGGGGGGGGGFGGGGGGGGGGGGGCFGGEGGGGGGGGGGGCGFGGGGGGFGGGGGGGGGGFGGGGFGGGGGGGGCGGGFFGG9<EGGGGGGGGFGGGGGGFGGFGFGGGGCCFGCF?CGGGGFFGGGFEGGCE>38;<FGFCFBF>?<<AFFGFCFF<A>6>9B3
@M02542:52:000000000-J9N43:1:1101:21886:6098 2:N:0:GTGAAA
CGGTTTGTCACCGGCAGTCCCATTAGAGTGCCCTTTCGTAGCAACTAATGGCAAGGGTTGCGCTCGTTGCGGGACTTAACCCAACATCTCACGACACGAGCTGACGACAGCCATGCAGCACCTGTGTTACGGCTCTCTTTCGAGCACTCCTCTATCTCTAAAGGATTCCGTACATGTCAAAGGTGGGTAAGGTTTTTCGCGTTGCATCGAATTAAACCACATCATCCACCGCTTGTGCGGGTCCCCGTCAATTCCTTCGAGTTTCAACCTTCCGGCCGTACTCCC
+
GGGGGGGGGGGGGGGGGGGGGGGGGFGGGGGGGGGGGGGGGGGGGGGGGGGGGGGGGFGGGGGGGGGGGGGGGGGGGGGGGGGGGGFGAFGGGGGGGGGCEGGGGGGGGEDGGGGGGGCCCFC>@AFFGG@EGGGGGGGGGGGGCEGCFGGGGGGFBF7FGGCGGD??FGFFG>FFDFGFFGGA4>A8AFFF=6CFFGDGEBEDFFCE0.6A0)CFFFFFG??C<37)2229@5>?0<36>9>8@BFFBBGC<D>2>)7327BF2)6<<72((4,975)07:B?@
@M02542:52:000000000-J9N43:1:1101:12137:6102 1:N:0:GTGAAA
CGGTTTATCACCGGCAGTCTCCCTAGAGTTCCCGACTTAACTCGCTGGCAACTAAGGATAGGGGTTGCGCTCGTTGCGGGACTTAACCCAACATTTCACAACACGAGCTGACGACAGCCATGCAGCACCTGTCTTACGGTTCCCGAAGGCACAACCGCATCTCTGCAGTCTTCCGTAGATGTTAAGAGTAGGTAAGGTTCTTCGCGTTGCGTCGAATTAAACCACATGCTCCACCGCTTGTGCGGGCCCCCGTCAATTCATTTGAGTTTTAATCTTGCGACCGT
+
FEGGGGFGGFFFCEFFEFGCFGGGGFEFF<FGGGGGGGGGGGGGDGGEGGGGGGGGGGGGGCFEFGEGEC7CFCGGGGDFGGGFFFEFACFFFGGGGGFGGEGGGG@ECFGGFFFGGGGGGGGGGFGFGGGGGGGGGGGFFGGGGGGGGGFGFFFEGGGDG@F9ECGGGGGGGGGCGGE;FGGC;<>?CGFG<F@FC?CFGGGGEGEGGGGEB=EFCGFFGGGGGGEE67ACCGGGDGDD77FGDGFFGGGF5DFEFGGFGGBF9:-))-6CFDFGDFB>BFB)
@M02542:52:000000000-J9N43:1:1101:15851:6107 1:N:0:GTGAAA
TCGGCTTATCACCGGCAGTCCCCTTCGAGCGCCCAACTAAATGCTGGCAACTAAGGGCGAGGGTTGCGCCCGTTGCGGGACTTAACCCAACATCTCACGACACGAGCTGACGACAGCCATGCAGCACCTGTGTCCCGGTCCCCGAAGGGAACCCTGCATCTCTGCAGGTAGCCGGGCATGTCAAGGGCTGGTAAGGTTCTGCGCGTTGCTTCGAATTAAACCACATGCTCCACCGCTTGTGCGGGCCCCCGTCAATTCCTTTGAGTTTTAATCTTGCGACCGTAC
+
GGGGGGGGGGGGGGGGGGGGGGGGG,DGGGGGGGGGGGGGGGGFGGGGGGGGGGGGGGGGGGGGGGGGGGGGFGGGGGGGGGGGGGGGGGGGFFCGEGGGGGGGGGGGGGGGGGGGGGGGGGGFGGGGGGGGGGGGGGGC7FGGGGGGGGGGGGGGGGGGGGGGGGGGGGFFFGGGGGGGGGGGGDGGGGGFGGGGCFGGGGGEGGDGGGGGEFGCGGGGGFGGGGGGCEGGFGGEEGG<9AFGG3D@=DCBDD6BACFBFDD462<A<F>7*:67<03699B@)
@M02542:52:000000000-J9N43:1:1101:9429:6107 2:N:0:GTGAAA
CGGTTTATCACCGGCAGTCTCCCTAGAGTTCCCGACTTAACTCGCTGGCAACTAAGGATAGGGGTTGCGCTCGTTGCGGGACTTAACCCAACATTTCACAACACGAGCTGACGACAGCCATGCAGCACCTGTCTTACGGTTCCCGAAGGCACAACCGCATCTCTGCAGTCTTCCGTAGATGTCAAGAGTAGGTAAGGTTCTTCGCGTTGCGTCGAATTAAACCACATGCTCCACCGCTTGTGCGGGCCCCCGTCAATTCAATTGAGTTTTAATCTTGCGACCGT
+
GGGGGGGGGGGGGGGGGGGCGGGGGGGGGGGGGGGGGGGGGGGGGGDFGGGGFGGGGGGGGGGGGGGGGGEGGGGGGGGGGGGGGGGGGEGGGGGGFGGGGGGGGGGGGGGGGGGGGGGGGGGGGGGGGFFFGGGGGGGFGGG9ECEEGGGGGGGGGGG5=?F99EGGGGGFGGGGGGGFACFFF@AA+;FFCCGGFCFFAAFFFAE@2>B5(4DF@:C4CA?EA*))>*::4)89;0C6<:9:>BBBB0<),7*,))=6)098ABA<<A<)).5C**)0)5)7
@M02542:52:000000000-J9N43:1:1101:23700:6108 1:N:0:GTGAAA
CGGTTTATCACCGGCAGTCTCCCTAGAGTTCCCGCCATTACGCGCTGGCAACTAAGGATAAGGGTTGCGCTCGTTGCGGGACTTAACCCAACATTTCACAACACGAGCTGACGACAGCCATGCAGCACCTGTCTTACAGTTCCCGAAGGCACAACCGCATCTCTGCAGTCTTCTGTAGATGTCAAGAGTAGGTAAGGTTCTTCGCGTTGCGTCGAATTAAACCACATGCTCCACCGCTTGTGCGGGCCCCCGTCAATTCATTTGAGTTTTGATCTTGCGACCGT
+
GGGGGGGGGGGGGGGEGGGFGGGGGGGGGGGGGGDGGGGGGFGEGGGGGGGGGGGGGGGGGGGGGGGGGGGGGGGGGGGGGGGGGGFFGGGGFFGGGGFGGGGGGGGGGGGGGGGGGGGGGGGGGGGGGGGGGGGGGGGFGGGGGGGGGGGGGEFGGGGGGGGEFGGGGGGGGGGGGGGGGGGGGGGGGGGGGGGGGFGFFGGGDGEGEGGGFGGCFGGGECGGGGGGCCFGGGGGGGGGGFFGGGF>EDGF5D?>>GGFGGFFFFBFBFBCFGFGFFFFFBFF
@M02542:52:000000000-J9N43:1:1101:26409:6117 1:N:0:GTGAAA
CGGTTTATCACCGGCAGTCTCCCTAGAGTTCCCACCATTACGTGCTGGCAACTAAGGATAAGGGTTGCGCTCGTTGCGGGACTTAACCCAACATTTCACAACACGAGCTGACGACAGCCATGCAGCACCTGTCTTAGCGTTCCCGAAGGCACAATCGTATCTCTACAATCTTCGCTAGATGTCAAGAGTAGGTAAGGTTCTTCGCGTTGCGTCGAATTAAACCACATGCTCCACCGCTTGTGCGGGCCCCCGTCAATTCATTTGAGTTTTAATCTTGCGACCGT
+
GGGGGGGGGGGGGGGGFGGGGGGGGGGGFGGGGFEFGGGGGGGGGGGGGGGGCFGGGGGGGGGGGGGGGGGGGGGGGFGGGGGGGGFGGGGGGGGGGGGGGEFGGGGGGFGGGGDGGGGDAFGFFGFGGGGGGGGGGGGGGGGGGGGEGGGGGGFCCFFGG=EEGGGGFGGGGGEGGEFG;?CFGGGGGGGGGDFGGBFGGGGGGGCGGGGDEGDGGGGGGG6F>FGFGGGFGFG=ECGGG0=DCGFEGGGFBGFFFGGFGGFFFFDFFFFG7C?F9>>9>;D>
@M02542:52:000000000-J9N43:1:1101:14341:6119 1:N:0:GTGAAA
ACAGTTTACACTGGCAGTCTTGCTAGAGTTCCCGACATCACTCGCTGGCAACTAACAACAGGGGTTGCGCTCGTTATAGGACTTAACCTGACACCTCACGGCACGAGCTGACGACAACCATGCAGCACCTTGTAAATTGTCCGAAGAAAAGTCTGTTTCCAAACCTGTCAATCTACATTTAAGCCTTGGTAAGGTTCCTCGCGTATCATCGAATTAAACCACATGCTCCACCGCTTGTGCGGGCCCCCGTCAATTCCTTTGAGTTTCATTCTTGCGAACGTACTC
+
GGGGGGGGGGGGFGGGGGGGGGGGGGGGGGGGGGGGGGGGGGGGGGGGGGGGGGGGGGGGGFGGGGGGGGGGGGGGGGGGGGGGGGFGGGGGGGGGGGGGGGGGGGGGGGGGGGGGGGGGGGGGGGGGGGGGGGGGGGGGGGGGGGGGFFGFGGGGGGGGGGFGGGGGGFDFGGGGGGGGGGGGGGGGGGG?FGGGGFGGGGGGGGGGGGFGFF=EGFFFGGGFCGFGGGGFGGGGGGGDDF35E<DFGGGEFF<FFGGFGG?FAAAA<AAF>>FGF>;9BFF@6
@M02542:52:000000000-J9N43:1:1101:19110:6120 1:N:0:GTGAAA
CGGTTTATCACCGGCAGTCTCCCTAGAGTTCCCGCCATTACGCGCTGGCAACTAAGGATAAGGGTTGCGCTCGTTGCGGGACTTAACCCAACATTTCACAACACGAGCTGACGACAGCCATGCAGCACCTGTCTTACAGTTCCCGAAGGCACAACCGCATCTCTGCAGTCTTCTGTAGATGTCAAGAGTAGGTAAGGTTCTTCGCGTTGCGTCGAATTAAACCACATGCTCCACCGCTTGTGCGGGCCCCCGTCAATTCATTTGAGTTTTAATCTTGCGACCGT
+
GGGFGGGGGGGGGGGGGGGGGFGGGGFFFGFGGGGGGGGGGGGGGGGGGGGGGGGGGGGGGGGGGGGGGGFGGGGGGGGGGGGGGGGFGGGG@FGGGGGGEFFGGGEGGGGGGGGGGFEFFGGGFDFFGGGGGGGGGGGFGGGGGGGGGGGGGGGGGGGGGFGGGGGGCFGGGGGGGGFFGGFFECGGGGGGGGGGGFFFGGFGGGGGDGGGFGGFGGGGGG6CFGGGGGGGGGGEGGCDF0@D5DB>EDG>@D?DAGGFC:AFDFB):<DGGGFGFFB69BDF
@M02542:52:000000000-J9N43:1:1101:24329:6121 1:N:0:GTGAAA
CGGTTTATCACCGGCAGTCTCCCTAGAGTTCCCGCCATTACGCGCTGGCAACTAAGGATAAGGGTTGCGCTCGTTGCGGGACTTAACCCAACATTTCACAACACGAGCTGACGACAGCCATGCAGCACCTGTCTTACAGTTCCCGAAGGCACAACCGCATCTCTGCAGTCTTCTGTAGATGTCAAGAGTAGGTAAGGTTCTTCGCGTTGCGTCGAATTAAACCACATGCTCCACCGCTTGTGCGGGCCCCCGTCAATTCATTTGAGTTTTAATCTTGCGACCGT
+
GGGGGGGGGGGGGGGGGGGGGGGGGGGGGGGGGGGGGGGGGGGGGGGGGGGGGGGGGGGGGGGGGGGGGGGGGGGGGGGGGGFGGGGGGGGGFGGGGGGGFCFGGGGGGGGGGGGGGGGGGGGGGGGGGGGGGGGGGGGGGGGGGGGGGGGGGGGGGGGGGGGGGGGGGGGGGGGGGGGGGGGGGGGGGFGGGGGGGGGGGGGGGGGGCGEGFGGGGGGGGGGGGGGGGGGGGFGGGGGFF0@DGG>3CDGF:DB:<GGFGGFFAFABAAAF>:@GFF69BBBD
@M02542:52:000000000-J9N43:1:1101:3965:6125 1:N:0:GTGAAA
CGGTTTATCACCGGCAGTCTCCCTAGAGTTCCCGCCATTACGCGCTGGCAACTAAGGATAAGGGTTGCGCTCGTTGCGGGACTTAACCCAACATTTCACAACACGAGCTGACGACAGCCATGCAGCACCTGTCTTACAGTTCCCGAAGGCACAACCGCATCTCTGCGGTCTTCTGTAGATGTCAAGAGTAGGTAAGGTTCTTCGCGTTGCGTCGAATTAAACCACATGCTCCACCGCTTGTGCGGGCCCCCGTCAATTCATTTGAGTTTTAATCTTGCGACCGT
+
GGGGGGGGGGG?CEGEGGFEFFGFFGFGGGGGGG@GGGFGGGGGGGGGGGGFGGGGGDGAEFFFGGGGGGGFGCFGGGGGGEFFFEFGGGGGGGGGGGGGGGGECFGGGFFFGGGEBFFCCFGFFGFFGGGFGGDFGFGGGGGGGGGGGFBFGGGGGGGGGGGC@:FGGGEGGGFFGGF9CGGGGFGGGC9EFECFGGFDFGFGDGEGGGGGFG?=CFCFGGCGGGF?C@C<CGGGGGG5<?FDGDDFGDG@:C::4ECFGFBFABBADFFF>F4C5<>FFFFF
@M02542:52:000000000-J9N43:1:1101:4451:6132 1:N:0:GTGAAA
CGGTTTATCACCGGCAGTCTCCCTAGAGTTCCCGACTTAACTCGCTGGCAACTAAGGATAGGGGTTGCGCTCGTTGCGGGACTTAACCCAACATTTCACAACACGAGCTGACGACAGCCATGCAGCACCTGTCTTACGGTTCCCGAAGGCACAACCGCATCTCTGCAGTCTTCCGTAGATGTCAAGAGTAGGTAAGGTTCTTCGCGTTGCGTCGACTTAAACCACATGCTCCACCGCTTGTGCGGGCCCCCGTCAATTCATTTGAGTTTTAATCTTGCGACCGT
+
GGC@FGGGGGGGFDEGDFF9EEFCFGFFFEEFGEGGGGGGGFGGDECEGFGGFFEGGGGGGGGDG:CECCCGGGGCBFFGGGG<FD,AFGGEG<9FFGFGGE@FFFCFGGGGEFGDEFGFDFGGGGF@FG>=FEGGGGDGEC7FGCFGG7FGF:FGGG>CFGGGGGGGGGC,@FCFGFEFFBCGCFBCGGF9<BGGF9>FGGGGGD/?CGDC>EE**5<CFGGFF*:<C9EGCFFEE9ECC7BDED>8=DCE856><+29CDB6A066245CFGFFBB69>63>
@M02542:52:000000000-J9N43:1:1101:19416:6141 1:N:0:GTGAAA
CGGTTTATCACCGGCAGTCTCCCTAGAGTTCCCGACTTAACTCGCTGGCAACTAAGGATAGGGGTTGCGCTCGTTGCGGGACTTAACCCAACATTTCACAACACGAGCTGGCGACAGCCACGCAGCACCTGTCTTACGGTTCCCGAAGGCACAACCGCATCTCTGCAGTCTTCCGTAGATGTCAAGAGTAGGTAAGGTTCTTCGCGTTGCGTCGAATTAAACCACATGCTCCACCGCTTGTGCGGGCCCCCGTCAATTCATTTGAGTTTTAATCTTGCGACCGT
+
GGGGGGGGGGGGGGGGGGGGGGGGGGGGGGGGGGGGGGGGGGGGGGGGGGGGGGGGGGGGGGGGGGGGGGGGGGGGGGGGGGGGGGGGGGFGGGGGGGGGGGGGGGGGGGGGDFGEGGGGGGGGGGGGGGGGGGGGGGFGGGGGGGGFGGGGGGGGGGGGGGGGGGGGGGGGGGGGGGGGGGGGGGGGGGGGGGGGGGGGGGGGGGGGGDGGFGGFFGGGGGGGGGGFGFGGGGGCGGGDG?FGGGFFGGGF>GBFFGGFFDA?D<46:AFCGGFGF>>>BF@D
@M02542:52:000000000-J9N43:1:1101:23524:6156 2:N:0:GTGAAA
TCTACTTGCGTAGGCAGTCTCACTAGAGTCCCCAACTTAATGATGGCAACTAGTGACAGGGGTTGCGCTCGTTGCAGGACTTAACCTAACACCTCACGGCACGAGCTGACGACAACCATGCAGCACCTTGAAAATTGCCCGAAGGAAGGTCTATTTCTAAACCGATCAATTCCCATTTAAGCCTTGGTAAGGTTCCTCGCGTATCATCGAATTAAACCACATAATCCACCGCTTGTGCGGGCCCCCGTCAATTCCTTTGAGTTTCAAACTTTCGTTCGTACCCCC
+
GGGGGGFFGGGGGGGGGGGGGGGGGGCCCFFFGGGGGGGGGGGGGGGCFGGGGGGGGC@CFGGGGGGGDGGGGGGGGGFGGGGGGGGGFGGGGGGGGGGGGGGDGGFGGGGGGGGGGGGGGGDGFFGDGD:EGGGFFGFFFG6CCFGFGGGGGGGGCECGGGGGC5BCFFG>CDFCFCG>+DF4DEFFFFFFEFGGFFAGBFA4>B:C45/6/)@AFFFFF@FG7+;=FG>08>F@)49;>BFFD>BF:03DACFDFF8),9@A<:42<<<).,:G*)88))17>
@M02542:52:000000000-J9N43:1:1101:14772:6167 1:N:0:GTGAAA
CGGTTTGTCACCGGCAGTCTCCTTAGAGTGCCCACCATAATGTGCTGGTAACTAAGGACAAGGGTTGCGCTCGTTACGGGACTTAACCCAACATCTCACGACACGAGCTGACGACAGCCATGCAGCACCTGTCTCAATGCTCCCGAAGGCACCAATCCATCTCTGGAAAGTTCATTGGATGTCAAGGCCTGGTAAGGTTCTTCGCGTTGCTTCGAATTAAACCACATGCTCCACCGCTTGTGCGGGCCCCCGTCAATTCATTTGAGTTTTAACCTTGCGGCCGT
+
GGGGGDGGGGGGGGGGGGGGGGGGGGGGGGGGGGGGGGGGGGGGGGGGGGGGGGGGGGGGGGGGGGGGGGGGGGGGGGGGGGGGGGGGGGGGGGGGGGGGGGGGGGGGGGGGGGGGGGGGGGGGGGGGGGGGGGGGGGGGGGGGGGGGGGGGGGGGGGGGGGGGGGECGGGGGGGGGGGGGGGGGGGGGGGGGGGGGFFGGGEGGGGGGGGGFGGGGGGGGGDGGGGGGFGGGGGGGGGGG?FGGDFFGGGBEGFFFGGFGGF@<BFFFFFFGF=D4?>FFFFE
@M02542:52:000000000-J9N43:1:1101:10879:6171 2:N:0:GTGAAA
CGGTTTGTCACCGGCAGTCTCCTTAGAGTTCCCACCATTACGTGCTGGTAACTAAGGACAAGGGTTGCGCTCGTTACGGGACTTAACCCAACATCTCACGACCCGAGCTGACGACAGCCATGCATCACCTGTGTCTGAGTTCCCGAAGGCACCAATCCATCTCTGGAAAGTTCTCAGCATGTTAAGGCCAGGTAAGGTTCTTGGCGTTGCTTCTAACTAAACCACAAGCTCCACCGCTTGTGCGGGCCCTCGCCAATTCATTTGATGTTTCACCTTTCGGCCCT
+
,F@6:@FCAFDFCFFF:FE9CCC<FG<FF,C,CFABFGFC<<FG<D<FGGGDAFC6CF,<FGF@FFCBFGGG7CF@F7FC7=F?FF?9FF7?BDF9,5,,?F+CFCGGCGFG=+>3@F@F,,8C,@==EE,@FF9D=,,C;,>=EC:@FGDC8D,@9E,,@B,@;FC6,;EA,5=:2,509,++5*;A*/980++*2400;F+9=8?3;>9@7.21+;CFGF;EGG),/*./));(-,*43)6,),((4(*9()*,(6/6-19:A4).).)).))70/0)))))
@M02542:52:000000000-J9N43:1:1101:13058:6175 2:N:0:GTGAAA
CGGTTTGTCACCGGCCGTCTCCTTAGAGTGCCCACCATTACGTGCTGGTAACTAAGGACAAGGGTTGCGCTCGTTACGGGACTTAACCCAACATCTCACGACACGAGCTGACTACAGCCATGCAGCACCTGTGTCTGAGTTCCCGAAGGCACCAATCCATCTCTGGAAAGTTCTCAGCATGTCAAGGCCAGGTAAGGTTCTTCGCGTTGCTTCGAATTAAACCACATGCCCCAACTCCTGTGCGGGCCCCCGTCCATTCATTTGACGTTTAACCTTTCGGCCGT
+
EF7@@F;FEEEGGDF+6@@F@FCFFEF9C;FEFFGGGGEGG7C,CFF8CFEF,CCCF,B,,B<C<<>6>F+,@4DF?FG7F7EEEGGGG@DFG<B<;9?,?CFGF+6@C,EF,CDG=F7,==@FDG8DF=FG@=D7>EG=@E3>B7+@+@@E+@?6AG?,2,@,@BFEEC,<3=FDF,B49=+=97A5A?FFE8C=D4+4*=+55856(.7:41<)02>+@@(888F<<*(/))0())259)21>69BFFD)-*)-6)*6)9?A))(-2:().5)2*97)5))0
@M02542:52:000000000-J9N43:1:1101:15879:6175 1:N:0:GTGAAA
CTGGTTAACCCAGGCAGTCTCGCCAGAGTTCCCAACTTAATGCTGGCTACAGACGATAGGGGTTGCGCTCGTTGCGAGACTTAACCCAACATTTCACAACACGAGCTGACGACAGCCATGCAGCACCTCTCACTCAATTCCCTTGCGGGCACTTCAACCATTACGTCGAATTCTGAGGAGTTCAAGCCTAGGTAAGGCTCTGCCCGTTGCTTCGAATTAAACCACATAATCCACCGATTGTGCGGGCCCCCGGCAATTGTTTTAAGTTTTAGCCTGTCGGCCGT
+
GFFF,<<<,CF@D8<ECF<EEFCFGC<EF,C,C@,BCG9EEF,CFFC,;CF<EC@@C@F@CF@+@CCFCCFGGG=B+:CF,CFEFA<4+BAFGGEFFAFC,B:+@CFECFF7F+4BFFG@F9?,3AFBFBFEFF<D<9B>FFFDFG7FFGE@77<FFGGDDF9,43>FCF7*><,@D<CB26,@C;9BC8CCC9,?B,4=CF9+3*=9CE7+;/*30AFDCF*8CGFDG79C6EFG*>E*:6@<C7>:CCDB)/35:C4@*9:*:A-546<CGGB*),4961)0
@M02542:52:000000000-J9N43:1:1101:9112:6177 2:N:0:GTGAAA
CGGTTTATCGCCGGCAGTCTCCCTAGAGTTCCCGCCATTACGCGCTGGCAACTAAGGATAAGGGTTGCGCTCGTTGCGGGACTTAACCCAACATTTCACAACACGAGCTGACGACAGCCATGCAGCACCTGTCTTACAGTTCCCGAAGGCACAACCGCATCTCTGCAGTCTTCTGTATATGTCAAGAGTAGGTAAGGTTCTTCGCGTTGCGTCGAATTAAACCACATTCTCCACCGATTGTGCGGGCCCCCTTCAACCCATTTGAGTTTTAATATTTAGCCCGT
+
GGGGGGGGGGGEEGGDGGFCFGGGGGGFGGGGGGGGDGGGG<FFGDFCGFGGFFGGDGGGGGGGGGGGGGCGGGDFGGGGGGG<EEEFFGGGGGGGGGGGGDGEEGGGGGGGGDGGGGFGFCC99DFGGGF,@FE+3D>EGGGFGGE*<C>FF>GGDG=CGFG9EGGCBC<:FGGFD1@FFG7;+7A)3@A=C=CFGGFFFFF:@3)7039D66D:6FG?GBBF=*9):*64@47((-*(99>:3(4-49C)(2259()4(894)().64))6))2*0**/83.
@M02542:52:000000000-J9N43:1:1101:22152:6184 2:N:0:GTGAAA
CGAGTTAACCCCGGCAGTCCCCCACGAGTCCCCACCATCACGTGCTGGCAACATAGGGCAAGGGTTGCGCTCGTTGCGGGACTTAACCCAACATCTCACGACACGAGCTGACGACAACCATGCACCACCTGCACACGACCAACTAAATGCCACCACATCTCTGCAGTGCCGCCGTGCATATCAAGCCTTGGTAAGGTTCTTCGCGTTGCATCGAATTAATCCGCATGCTCCGCCGCCTGTGCGGGCCCCCGGCCATTCCTTTTGGTTTTAGCCTTGCGGCCCTAC
+
GGDGGGGGGGGGGGGGGGGGGGGEGGC+BCFFGGGGGGGCFEGGGGGGGEFGGGGGGGGGGGGGGGGGEGEGGGGGGEGGEFGGGGGGGGGGGGGFGGGFEEFGFDEGGDGGCDE@CFFEGGFFGF@DGGGGCFGGEEGEEGDGGGGGGG?9FF:CD?F9C7?FF?E,<C5AE=G7>5CFFG7AGFF44)8A)8DG:CFDFF<>()<0649???4))99=:<>>:*))*243)70((4*.)6(4:9;922))(1)(-6@)5F*)-.33?).2)).**).)8)))0
@M02542:52:000000000-J9N43:1:1101:25485:6197 1:N:0:GTGAAA
CGGTTTATCACCGGCAGTCTCCCTAGAGTTCCCGCCATTACGCGCTGGCAACTAAGGATAAGGGTTGCGCTCGTTGCGGGACTTAACCCAACATTTCACAACACGAGCTGACGACAGCCATGCAGCACCTGTCTTACAGTTCCCGAAGGCACAACCGCATCTCTGCAGTCTTCTGTAGATGTCAAGAGTAGGTAAGGTTCTTCGCGTTGCGTCGAATTAAACCACATGCTCCACCGCTTGTGCGGGCCCCCGTCAATTCATTTGAGTTTTAATCTTGCGACCGT
+
GGGGGGGGGGGGGGGGGGGGGGGGGGGGGGGGGGGGGGGGGGGGGGGGGGGGGGGGGGGGGGGGGGGGGGGGGGGGGGGGGGGGGGGGGGGGFGGGGGGGGGGGGGGGGGGGGGGGGGGGGGGGGGGGGGGGGGGGGGGGGGGGGGGGGGGGEGGGGGGGGGGGFGGGGGGGGGGGGGGGGGGGGGFFGGGGGGGGDA@FGGGGGGEGEGGGFGGGGFFGGGGGGFGGGEGGGGGGGGGGG??DGGFFGGDE5>?><CGFGGFFABAFFA><FFFG2<9;BB57
@M02542:52:000000000-J9N43:1:1101:22275:6210 1:N:0:GTGAAA
CGGTTTATCACCGGCAGTCTCCCTAGAGTTCCCGCCACTACGCGCTGGCAACTAAGGATAAGGGTTGCGCTCGTTGCGGGACTTAACCCAACATTTCACAACACGAGCTGACGACAGCCATGCAGCACCTGTCTTACAGTTCCCGAAGGCACAACCGCATCTCTGCAGTCTTCTGTAGATGTCAAGAGTAGGTAAGGTTCTTCGCGTTGCGTCGAATTAAACCACACGCTCCACCGCTTGTGCGGGCCCCCGTCAATTCATTTGAGTTTTAATCTTGCGACCGT
+
GGGGGGGGGGGGGGGGGGGGGGGGGGEFFGGGGGGGGGGGGGGGGGGGGGGGGGFGGGGGGGGGGGGGGGGGGGGGGGGGGGGGGGGGGGGGGGGGGGGGGGGGGGGGGGGGGGGGGGGGGGGGGGGGGGGGGGGGGGGGGGGGGGGGGGGGGGGGGGGGGGGGFGGGGGGGGGGGGGGGGGGGGFGGGGGGGGGGGGGGGGGGGGGGGGGGFG=FGGGCFGGGGGGEGGEGGGGGGGGGG>FGGGF>GGGDDDBBAGG?DF<6<BFFFFAGGGFGFFFBBBF@
@M02542:52:000000000-J9N43:1:1101:8726:6222 1:N:0:GTGAAA
CGGTTTATCACCGGCAGTCTCCCTAGAGTTCCCGCCATTACGCGCTGGCAACTAAGGATAAGGGTTGCGCTCGTTGCGGGGCTTAACCCAACATTTCACAACACGAGCTGACGACAGCCATGCAGCACCTGTCTTACAGTTCCCGAAGGCACAACCGCATCTCTGCAGTCTTCTGTAGATGTCAAGAGTAGGTAAGGTTCTTCGCGTTGCGTCGAATTAAACCACATGCTCCACCGCTTGTGCGGGCCCCCGTCAATTCATTTGAGTTTTAATCTTGCGACCGT
+
GGGGGGGGGGGGGGGGGGGGGGGGGGGGGGGGGGGGGGGGGGGGGGGGGGGGGGGGGGGGGGGFGGGGGGGGGGGGGGGGGGGGGGGGGGGGGGGGGGGGGGGGGGGGGGGGGGDGGGGGGGGGGGGGGGGGGGGGGGGGGGGGGGGGGGGGCFEDFDGGGFGGGGGGGGGGGGGGGGGGGGGGGGGGGGGGGGGGGGGGGGGGGGGGGGGGFEEFCGGGGGGGGGGGGDFGGGGGGGGGG7FGGDEFGGGDEG?DFGGFGG<=<<AADA9*0:BFBFF>F>FF
@M02542:52:000000000-J9N43:1:1101:19639:6223 1:N:0:GTGAAA
CGGTTTATCACCGGCAGTCTCCCTAGAGTTCCCGCCATTACGCGCTGGCAACTAAGGATAAGGGTTGCGCTCGTTGCGGGACTTAACCCAACATTTCACAACACGAGCTGACGACAGCCATGCAGCACCTGTCTTACAGTTCCCGAAGGCACAACCGCATCTCTGCAGTCTTCTGTAGATGTCAAGAGTAGGTAAGGTTCTTCGCGTTGCGTCGAATTAAACCACATGCTCCACCGCTTGTGCGGGCCCCCGTCAATTCATTTGAGTTTTAATCTTGCGACCGT
+
GGGGGGGGGGGGGGGGGGGGGGGGGGGGGGGGGGGGGGGGG<FGGGGFGGGGGGGGGGGGGGGGGGGG@FGGGGGFGGGDGGGGGGGGGGGGGGGGGGGGGGGGGGGGGGGGGGGGGGGGGGGDGGGGGGGGGGGGGGGGGGGGGGGGGGGGGGGGGGGGGGGGGGGGFGGGGGGGGGGGGGGGGEFCGGGGGGGGGFGGGGGGGGGGEGGGFEE59FGGGGGGGGGFGFFCFFGGGGGCD74DCDFDGGDEBGBF<GGFGCA=A6-:BA2>*0=DA<>FF>FB
@M02542:52:000000000-J9N43:1:1101:24287:6230 1:N:0:GTGAAA
CGGTTTATCACCGGCAGTCTCCCTAGAGTTCCCGCCATTACGCGCTGGCAACTAAGGATAAGGGTTGCGCTCGTTGCGGGACTTAACCCAACATTTCACAACACGAGCTGACGACAGCCATGCAGCACCTGTCTTACAGTTCCCGAAGGCACAACCGCATCTCTGCAGTCTTCTGTAGATGTCAAGAGTAGGTAAGGTTCTTCGCGTTGCGTCGAATTAAACCACATGCTCCACCGCTTGTGCGGGCCCCCGTCAATTCATTTGAGTTTTAATCTTGCGACCGT
+
GGGGGGGGGGGGGGGGGGGGGGGGGGGGGGGGGGGGGGGGGGGGGGGGGGGGGGGGGGGGGGGGGGGGGGGGGGGGGGGGGGGGGGGGGGGGGGGGGGGGGGGGGGGGGGGGGGGGGGGGGGGGGGGGGGGGGGGGGGGGGGGGGGGGGGGGFGGGGGGGGGGGFGFGGGGGGGGGGGGGGGGGGGGGGGGGGGGGGGGGGGGGGGGGGGGGFGGGGGGGGGGGGGGGGGGGGGGGGGGGG2@DGGFFGDG>BGBFFGGF>FA?ABAFFFAFC>FF9A>>BBFF
@M02542:52:000000000-J9N43:1:1101:25581:6241 2:N:0:GTGAAA
CGGTTTATCACCGGCAGTCTCCCTAGAGTTCCCGCCATTACGCGCTGGCAACTAAGGATAAGGGTTGCGCTCGCTGCGGGACTTAACCCAACATTTCACAACACGAGCTGACGACAGCCATGCAGCACCTGTCTTACAGTTCCCGAAGGCACAACCGCATCTCTGCAGTCTTCTGTAGATGTCAAGAGTAGGTAAGGTTCTTCGCGTTGCGTCGAATTAAACCACATGCTCCACCGCTTGTGCGGGCCCCCGTCAATTCATTTGAGTTTTAATCTTGCGACCTG
+
GGGF@FGGGGGGGGGGDGGFGGGGGFC@FGGFGGGGGGGGGFGGGGGEGGGGFFGGGGGGGGGGGFEGEGCEGGECFCGDGGGGGGGGCEGGFFGGGGGGGGGGGGGGEDFGGGGCFFGGGGC:,DFGGFGFF7EGGGGGGGFGGEEGFF6CFGG**8>/7,=:C?>CGGCBFACGGE+++1;=F365+1@=>@CFFCAD6FFFDA59;@B746CFF@FFF<BGGGFFF7<46F57>(/4:54857;FB;DCBGGB2<F9AFF)-().:<)44-.C78)7>:)0
@M02542:52:000000000-J9N43:1:1101:17474:6250 1:N:0:GTGAAA
CGAGTTGACCCCGGCGGTCTCCTGTGAGTCCCCAACCTCCCGAAGGAGTTGCTGGCAACACAAAACGAGGGTTTCGCTCGTTATAGGACTTGACCAAACATCTCACGACACGAGCTGACGACAGCCATGCAGCACCTGTATGAAAGTAAGTACCATCCCGTTAAGGACAGGTTTTCTTGTTCATATGTCAAGGGCTGGTAAGGTTTTGCGCGTTGTATCGAATTAAACCACATGCTCCACCGCTTGTGCGGGCCCCCGTCAATTCATTTGAGTTTTAATCTTGCG
+
GGGGGGGGGGGGGGGGGGGGGGGGGGGGGGGGGGGGGFGGGGGGGGGGGGGGGGGGGGGGGGGGGGGGGGGGGGGGGGGGGGGGGGFGGGGGGGGGGGGGGGGGGGGGGGGGGGGGGGGG=FEGGGGGGGGGGGGGGGGGGGGGGGGDGGGGGGGGFGGGGFCFGGGGGGGG:FFGGGGGGFFCGGGGGGGGGGGGGGGGGGGCFFFFGCCEFG8?FFGCFGGGGGGGFGGGGFG7<DFGGFFGCDF6?DGDEDBFF=CBGG<@A>DADFFGGGF>4?DDFF69.
@M02542:52:000000000-J9N43:1:1101:12984:6256 2:N:0:GTGAAA
CGGTTTATCACCGGCCGTCTCCCTAGAGTTCCCGACTTAACTCGCTGGCAACTAAGGATAGGGGTTGCGCTCGTTGCGGGACTTAACCCAACATTTCACAACACGAGCTGACGACAGCCATGCAGCACCTGTCTTACGGTTCCCGAAGGCACAACCGCATCTCTGCAGTCTTCCGTAGATGTCAAGAGTAGGTAAGGGTCTTCGCGTTTCGTTGAATTAAACCACCTGCCCCACCGCTTGTTGGGGCCCCCCTCCATTCATTTGATTTTTAATCTTTCGACCGT
+
EFGGEGGGGGFGGGC+@FE8EDGGFF@ECFFC6@FEGGGGCGG,6B@7FFEFG?CFGGGGFGGCFEEDFFCBFGDGDGE7BFFG<FBAF=BEDEGGGGGFGFFE+>CCEFGFFDFGGGGGGGF9E8:?CCGGGGGF;F@B:*>;BEE57,,,,>>5;BEGGBC@7CEFC41BC?CFGEG+++;+:=AACFF4>6+>F*=D5FFFF:)7(/(0((16*/ABG<(**/),7*4-757(((1(.)(,)339>><)(**,))15:FFAF2)--4:?2)6D0955>D3>
@M02542:52:000000000-J9N43:1:1101:11708:6282 1:N:0:GTGAAA
CGGTTTGTCACCGGCAGTCCCATTAGAGTGCCCTTTCGTAGCAACTAATGGCAAGGGTTGCGCTCGTTGCGGGACTTAACCCAACATCTCACGACACGAGCTGACGACAGCCATGCAGCACCTGTGTTACGGCTCTCTTTCGAGCACTCCTCTATCTCTAAAGGATTCCGTACATGTCAAAGGTGGGTGAGGTTTTTCGCGTTGCATCGAATTAAACCACATCATCCACCGCTTGTGCGGGTCCCCGTCAATTCCTTTGAGTTTCAACCTTGCGGCCGTACTCCC
+
GGGGGGGGGGGGGGGGGGGGGGGGGGGGGGGGGGGGGGGGGGGGGGGGGGGGGGGGGGGGGGGGGGGGGGGGGGGGGGGGGGGGGGGGGGGGGGGGGGGGGGGGGGGGGGGGGGGGGGGGGGGGGGGGGGGGGGGGGGGGGGGGGGGGGGGGGGGGCGGEFGGGGFFGGGGGGGGFGGGGGCFFFGGG=>@F<FFGGGGGGGGGGGGGGCGGFFGGGGDFFFGGGGGGGGGGGGGG6CCDGFFGGGF@GGGFFGFFFGGFG>AFFF><BFF>D5>DBFF<B?FFF
@M02542:52:000000000-J9N43:1:1101:12971:6305 1:N:0:GTGAAA
CGGTTTATCACCGGCAGTCTCCCTAGAGTTCCCGCCATTACGCGCTGGCAACTAAGGATAAGGGTTGCGCTCGTTGCGGGACTTAACCCAACATTTCACAACACGAGCTGACGACAGCCATGCAGCACCTGTCTTACAGTTCCCGAAGGCACAACCGCATCTCTGCAGTCTTCTGTAGATGTCAAGAGTAGGTAAGGTTCTTCGCGTTGCGTCGAATTAAACCACATGCTCCACCGCTTGTGCGGGCCCCCGTCAATTCATTTGAGTTTTAATCTTGCGACCGT
+
GGGGGGGGGGGGGGGGGGGGGGGGGGGGGGGGGGGGGGGGGGGGGGGGGGGGGGGGGGGGGGGGGGGGGGGGGGGGGGGGGGGGGFGGGGGGGGGGGGGGGGGGGDGGGGGGGGGGGGGGGGGGGGGGGGGGGGGGGGGGGGGGGGGGGGGGGGGGGGGCFCGFGGGGGGGGGGGGGGGGGGGGGGGGGGGGCFGGGGGFGGGGGGGEEGGGFEDGGGFGGFGGGGGGGECFFGGGGGGGGFFGGGFFGGGFEGBEA?CFGGB?4?AFBFFGGC8D496>B>FD
@M02542:52:000000000-J9N43:1:1101:12598:6315 1:N:0:GTGAAA
CGGTTTATCACCGGCAGTCTCCCTAGAGTTCCCGACTTAACTCGCTGGCAACTAAGGATAGGGGTTGCGCTCGTTGCGGGACTTAACCCAACATTTCACAACACGAGCTGACGACAGCCATGCAGCACCTGTCTTACGGTTCCCGAAGGCACAACCGCATCTCTGCAGTCTTCCGTAGATGTCAAGAGTAGGTAAGGTTCTTCGCGTTGCGTCGAATTAAACCACATGCTCCACCGCTTGTGCGGGCCCCCGTCAATTCATTTGAGTTTTAATCTTGCGACCGT
+
GEGGGGGGGGGGGGGGGGGGGGGGGGGGGGGGGGGGGGGGGGGGGGGGGGGGGGGGGGGGGGGGGGGGGGGGGGGGGGGGGGGGGGGGGGGGGGGGGGGGGGGGGGGGGGGGDGGGEGGGGGFGGGGGGGGGGGGGGGGGGGGGGGGDGGGGGGGGGGGGGGGGGGFGGGGGGGGGGGGGGGGGGGGGGGGGFGGGGGGGGGGGGGGGGGGGFGGGGGGGGGGGGGGGF7CGGGGGGGGDD0@DGGFFGGGFEDF3>GGFGGFFFBF<<A>DGCFGBF99>BE:
@M02542:52:000000000-J9N43:1:1101:14721:6327 2:N:0:GTGAAA
CGGTTTATCACCGGCAGTCTCCCTAGAGTTCCCGACTTAACTCGCTGGCAACTAAGGATAGGGGTTGCGCTCGTTGCGGGACTTAACCCAACATTTCACAACACGAGCTGACGACAGCCATGCAGCACCTGTCTTACGGTTCCCGAAGGCACAACCGCATCTCTGCAGTCTTCCGTAGATGTCAAGAGTAGGTAAGGTTCTTCGCGTTGCGTCGAATTAAACCACCTGCCCCACCGCTTGTTCGGGCCCCCGTCAATTCATTTGAGTTTTAATCTTTCCACCGTT
+
GGGGGGGGGFFGGGGGFGGEGGGGGGGGGGGGGGGFGGFGGFGGGGEGGGGGGGFFFEGGGEDFFEEGGGGEEGFGGEGEGGGGEGGGGGGGGGGGG<EEGDDGGGCFGGGGGCFBFFGCFGG?D8DFGFGGGFGGFGFDFGFGCEEGGGFGFDGGGE5*7,=@1BCF??@CGGDCGC*=FCC6;39;FFF=;:CDFG=FAFF>05=;9A0>9(/<FFGFD<(1;*).>*(,))0(-(9(3).1)3>929D9(*/-6)9<5@=2-4-)).64:AFD71*09))<.
@M02542:52:000000000-J9N43:1:1101:18111:6344 1:N:0:GTGAAA
GCGGCTTATCACCGGCAGTCTCCCTAGAGTGCCCACCTGAATGATGGCAACTAAGGACGTGGGTTGCGCTCGTTGCGGGACTTAACCCAACATCTCACGACACGAGCTGACGACAGCCATGCAGCACCTGTGTGCGCGCCCCCGAAGGGGACCCCAAATCTCTCTGGGTAACACGCCATGTCAAAGGATGGTAAGGTTCTGCGCGTTGCTTCGAATTAAACCACATGCTCCACCGCTTGTGCGGGCCCCCGTCAATTCCTTTGAGTTTTAATCTTGCGACCGTAC
+
GGGGGGGGGGGGGGGGGGGGGGGGG9FGGGGGGGG,FGGGGGGGGGGGGGGGGGGGGGGGGGGGGGGGGGGGGGGGGGGGGGGGGGGGGGGGGGGGGGGGG>FGGGGGDGGGGGGGGGGGGGGGGGGGGGGGGGGGGGGGGGGGGGGGGGDGGGGEGGGGGGGGGDGGGGGGGGGGGGGGGGGFGFGGGDFCFGGGGGGGGGGGGGGGGGGGFFGGGGGGGGGGGGGG9EGFGGGG5DGGFBFGGDFEGGDFEGFFFGGBGGFFFFFFBD2CCFFCAF9>>FFF>
@M02542:52:000000000-J9N43:1:1101:19354:6346 1:N:0:GTGAAA
CGAGTTGACCCCGGCGGTCTCCTGTGAGTCCCCAACCTCCCGAAGGAGTTGCTGGCAACACAGGACAAGGGTTGCGCTCGTTGCGGGACTTAACCCAACATCTCACGACACGAGCTGACGACAGCCATGCACCACCTGTACACCGACCACAAGGGGGGCACTATCTCTAATGCTTTCCGGTGTATGTCAAGCCTTGGTAAGGTTCTTCGCGTTGCGTCGAATTAAGCCACATGCTCCGCTGCTTGTGCGGGCCCCCGTCAATTCCTTTGAGTTTTAGCCTTGCGG
+
GGGGGGGGGGGGDGGGGGGGGGGGGGGGGGGGGGGGGGGGGDGGGGGGGGGGGGGGGGGGGGGGGGGGGGGGGGGGGGGGGGGGGGDGGGGGGGGGGGGGGGGGGGGGGGGGGGGGGGGGGGGGGGGGGGGGGGGGGGGGGGGGGGGGGGGGGGGGGGGGGGGGGFGFCGGGGGGGGGGGGGGGGGGGGGGGGGGGGGGGGG<EGGGGGGGGFGGGGGGGGGGGGGGGGGGGGGGGGGGGGFFGGGFFEGGFFGBFFCC;GG>FAFFFFF<GGGFG?A?BF:FFB
@M02542:52:000000000-J9N43:1:1101:26078:6354 1:N:0:GTGAAA
CGGTTTATCACCGGCAGTCTCCCTAGAGTTCCCGCCATTACGCGCTGGCAACTAAGGATAAGGGTTGCGCTCGTTGCGGGACTTAACCCAACATTTCACAACACGAGCTGACGACAGCCATGCAGCACCTGTCTTACAGTTCCCGAAGGCACAACCGCATCTCTGCAGTCTTCTGTAGATGTCAAGAGTAGGTAAGGTTCTTCGCGTTGCGTCGAATTAAACCACATGCTCCACCGCTTGTGCGGGCCCCGTCAATTCATTTGAGTTTTAATCTTGCGACCGTAC
+
GGGGGGGGGGGGGGGCFGGGGGGGGGGGGGGGGGGGGGGGGGGGGGGGGGGGGGGGGGGGGGGGGGGGGGGGGGGGGGGGGGGGGGGGGGGGGGGGGGGGGGGGGGGGGGGGGGGGGGGGGGGGGGGGGGGGGGGGGGGGGGGGGGGGGGGGGGGGGGGGGGGGGGGGGGGGGGGGGGGGGGGGGGGGGGGGGGGGGGGGGGGGGGGGEEGGFGGGFGGGGGGGGGGGGGGGGGGGGGGGG?FGGGEEGGGFFGFFBFGFGGB*1:AAFB?FCFF*69B>FFD@3
@M02542:52:000000000-J9N43:1:1101:21985:6356 2:N:0:GTGAAA
TCTACTTGCGTAGGCAGTCTCACTAGAGTCCCCAACTTAATGATGGCAACTAGTGACAGGGGTTGCGCTCGTTGCAGGACTTAACCTAACACCTCACGGCACGAGCTGACGACAGCCATGCAGCACCTGTATGAAAGTAAGTACCATCCCGTTAAGGACAGGTTTTCTTGTTCATATGTCAAGGGCTGGTAAGGTTTTGCGCGTTGTATCGAATTAAACCACATGCTCCACCGCTTGTGCAGGCCCCCGTCAATTCCTTTGAGTTTCGGTCTTGCGACCGTACTC
+
GGGGGGGGGGGGGGGGGGGFGGGGGGECFGGFGGGGGGGGGGGGFFGGFGGGGGGGGCEFFGGGGGGGGGGGGGGGGGGGGGGGGGGGGGGGGGGGFGGGCFGDFGGGGGGGGGGGGGGGGGFGGGGGGGGGGGGFGGGGGGFGGGFFFFGGGGGGGGGFFFGGGGGGGGGFGGGGGGGFFGGFGFFFFFFFFFGGCGFGFFF?@FEFFFFFFEC6FFGAGFDDCC@;FFFFDFDDFDCEE9@>DBFFB<DD?GGBF<FF2@3A><<?6:B?))4><;5)0)77*
@M02542:52:000000000-J9N43:1:1101:13038:6358 2:N:0:GTGAAA
CGGTTTATCACCGGCCGTCTCCCTAGAGTTCCCGACTTAACTCGCTGGCAACTAAGGATAGGGGTTGCGCTCGTTGCGGGACTTAACCCAACATTTCACAACACGAGCTGACGACAGCCATGCAGCACCTGTCTTACGGTTCCCGAAGGCACAACCGCATCTCTGCAGTCTTCCGTAGATGTCAAGAGTAGGTACGGTTCTTCGCGTTCCGTCGACTTAAACCACATGCTCCACCGCTTGTGGGGGCCGCCGTCAATTCATTTTAGTTTTAATATTGCCACTGT
+
GG:FGGGGGDGGGD@+CFBFDFFGFG9FGFFGFEEFE@6FFEE@@BEEGGFG8@FE8F<@?ECEEGGGGG:FGCFGGGCEDEFGFFFGGGGE=EFGGFCGGEDEFFFCCGFFFE:BF?FFGGFCFF,AFF>@CFGDGFGCFEGGGDG>CD8:FFC5;E=CEFCE:C;CEC,:CGGGG5CA@C:7@8=AC+869:+9CCBDFFFF?>BB(.4<:,C)75CFG<:FF*6<4*.)).0((->(4)(,),(((-9)-)*(.)/6<4B))()).4.5<))2****/)7*
@M02542:52:000000000-J9N43:1:1101:15867:6360 1:N:0:GTGAAA
CGGTTTGTCACCGGCAGTCCCATTAGAGTGCCCTTTCGTAGCAACTAATGGCAAGGGTTGCGCTCGTTGCGGGACTTAACCCAACATCTCACGACACGAGCTGACGACAGCCATGCAGCACCGGTGTTACGGCTCTCTTTCGAGCACTCCTCTATCTCTAAAGGATTCCGTACATGTCAAAGGTGGGTAAGGTTTTTCGCTTTGGATCGCATTAAACCACATCACCCACCGCTCGTACGGGCCCCCGGCAATTCCTTTTAGTTTCAACGTTGCGGCCGTACTCCC
+
GGGGGEGGFGGFDGGFEFD<EF9FFF<FGFFGFGGGGDGGGGCFDGGFFFC?EFFDEC@BECCG@GGGG:EEGGEFGCDA,?=FCFC89F,FFGG+4=F>FC8<FEGGECCFFG<FGC,BFD+838@CAF+:@FGFGGGGGFGG<@:,,,@F,>C,@F;<@CFCGG@,@,<FBFGFFFGGGG@F6*48CFDG<7>CFGC8**32+59+3*//=+0+:0;7@FDF+*//2?C=***/*/:CC(.>=CD)/)19=7>*):*9C0-/5)4<(-8CDD:C>67:B?66<
@M02542:52:000000000-J9N43:1:1101:5903:6363 1:N:0:GTGAAA
CGGTTTGTCACCGGCAGTCTCATTAGAGTGCCCTTTCGTAGCAACTAATGACAAGGGTTGCGCTCGTTGCGGGACTTAACCCAACATCTCACGACACGAGCTGACGACGGCCATGCAGCACCTGTGTCCAGGTTCTCTTTCGAGCACTCCCACATCTCTGCAGGATTCCTGGCATGTCAAGGGTAGGTAAGGTTTTTCGCGTTGCATCGAATTAAACCACATCATCCACCGCTTGTGCGGGTCCCCGTCAATTCCTTTGAGTTTCAACCTTGCGGCCGTACTCCC
+
GGGGGGGGGGGGEGGGGGG<F<FGGGGGGGGGGGGGGGGGGGFGGGGGGGGGGGGGGGGGGGGGGGGGGGGGGGGGFGGGGGGGGGGGGGGGGGDFGFGGGGGGFFGGFGGGGGFFGFGCGDGGGCGGGGGGGGGGGGGGGEGEEFGFCFFGGGCFGGGGGGFFEGGGGGGFGGGGEB;EFGCFFEF;CFGG<FGGGGGGGGGCECGGDFGFFFGGGGGCEFGGGGF??EGGDGGG6CEDGBEGGGD>GDDFFGFFFG7=FCAFFF<48?BDGGBG>6;B:0@FF
@M02542:52:000000000-J9N43:1:1101:15402:6366 1:N:0:GTGAAA
CTGGTTAACCCAGGCAGTCTCGCCAGAGTGCCCAACTTAATGCTGGCAACAGACGATAGGGGTTGCGCTCGTTGCGAGACTTAACCCAACATTTCACAACACGAGCTGACGACAGCCATGCAGCACCTCTCACTCAATTCCCTTGCGGGCACTTCAACCATTACGTCGAATTCTGAGGAGTTCAAGCCTAGGTAAGGTTCTGCGCGTTGCTTCGAATTAAACCACATAATCCACCGCTTGTGCGGGCCCCCGTCAATTGTTTTGAGTTTTAGCCTTGCGGCCGTT
+
GGGGGGGGGGGGGGGGGGGGGGGGGGFGGGGGGGGGGGGGGGGGGGGGGGGGGGGGGGGGGGGGGGGGGGGGGGGGGGGGGGGGGGGGGGGGFGGGGGGGGGGGGGGGGGGGGGGGGGGGGGGGGGGGGGGGGGGGGGGGGGGGGGGGGGGGGGGGGGGGGGGGGGGGGGGGFGGGGGGGGGGGGFGGGGGFGGGGGFGGGGGGGGGGGGGGFGGGGGGGGGGGGGGGGGGGGGGGGGGGG:FGGGFFGGGE:CBBA?DBGGFFFFFBFFFGGFFG>?9BFFFF)
@M02542:52:000000000-J9N43:1:1101:20469:6372 2:N:0:GTGAAA
CGGTTTATCACCGGCAGTCTCCCTAGAGTTCCCGACTTAACTCGCTGGCAACTAAGGATAGGGGTTGCGCTCGTTGCGGGACTTAACCCAACATTTCACAACACGAGCTGACGACAGCCATGCAGCACCTGTCTTACGGTTCCCGAAGGCACAACCGCATCTCTGCAGTCTTCCGTAGATGTCAAGAGTAGGTAAGGTTCCTCGCGTTGCTTCGAATTAAACCACATGCCCCACCCCTTGTGCGGGCCCCCCTCACTTCCTTTGAGCTTTCCTCTTCCGACCTCC
+
GGGGGGGGFFGGGGGGGGGDGFGGGG@FFGGGGGGGGEFFGGGGGGGGGGGGGD<FDGGGGGGGGEGGGGFFEGGGGGCEGGGGFGFFGG7FFGFGGGGDFGEEC:CGCF9DFCEGGGGFGGGGCFGGGGFGGGGGAF+3@EFGE7B*3DCE33>EDC*19,=9,9C?2?,8AA5?F=18+=>+1;BF;76A)+@4CF4:6+@5(8>,.7)*.-/7@:+0051*8;))2*43)0>12(*(6.)33((4>6D)(1*(.)0)./9.)-).4A2)--)**1))0<)))
@M02542:52:000000000-J9N43:1:1101:22961:6382 2:N:0:GTGAAA
CGGTTTATCACCGGCAGTCCCCCTAGAGTTCCCACCATTACGTGCTGGCAACTAAGGATAAGGGTTGCGCTCGTTGCGGGACTTAACCCAACATTTCACAACACGAGCTGACGACAGCCATGCAGCACCTGTCTTAGCGTTCCCGAAGGCACAATCGTATCTCTACAATCTTCGCTAGATGTCAAGAGTAGGTACGGTTCTTCGCGTTGCGTCCAATTAAACCACATGCCCCACCGCTTGTGCGGGCCCCCCTCAATTCATTTGAGTTTTACTATTTCGCCCTC
+
GGDFE@CDGFGFEGGGGFG,C<EFGFFFFGFGGGGDGGGGGGGGGGGGGGCFCEFFFFFFGGFFEGEGGGGGGGGGGDGGGGGFGGF,ACFEFFFFGGGGGG8CFGGCCFEGGGG7FDFGFGFFGF8DGGGGCGGGFDC:8;698@E6FFGGGG9CCFECEFGGGGFC,3=:=:;?5==8FCG8+**/=AFB*:+/C7DGFFF38>DBBE>FF07BFFF/?20**2))**(4)5>99;3(4440>077;>))(/*56)/))*1)66-6AA<))).:7/8.)))8
@M02542:52:000000000-J9N43:1:1101:12141:6388 2:N:0:GTGAAA
CGGTTTGTCACCGGCCGTCCCATTAGAGTGCCCTTTCGTAGCAACTAATGGCAAGGGTTGCGCTCGTTGCGGGACTTAACCCAACATCTCACGACACGAGCTGACGACAGCCATGCAGCACCTGTGTTACGGCTCTCTTTCGAGCACTCCTCTATCTCTAAAGGATTCCGTACATGTCAAAGGTGGGTAAGGTTTTTCGCGTTTCATCGAATTAAACCACATCATCCACCGCTTGTGCGGGTCCCCGTCAATTCCCTTGCGTTTCAACCCCGCGGCCGTACTCCC
+
GGGGGGGGGGGGGGG+CFGGGGGGGGFGGGGGGGGGGGGGGGAFGGGGGGGGGGGGDGGFFGGGGGGGGGGGGGGGFGGGGGGGGGGGCFGGGCGDFGGGGCFDEFGGGGGGGGGC=DFGGGFGEFFAFFFGG8ECGEFECE>EGGGGGFGFACFG7DCEFFCFFFE2DGDAC:99CEGFFG46*9BEFFFF4FGFG65D:):)/81)(;8F?7F?F:/)*),<0<*)9C>B>5)87AC>B>0:F((,-(*04:7).4)(()044:<<2,((4(43<).)))997
@M02542:52:000000000-J9N43:1:1101:23963:6412 1:N:0:GTGAAA
GTCCACACCTTCCTCCGGTTTATCACCGGCAGTCTCCCTAGAGTTCCCACCATTACGTGCTGGCAACTAAGGATAAGGGTTGCGCTCGTTGCGGGACTTAACCCAACATTTCACAACACGAGCTGACGACAGCCATGCAGCACCTGTCTTAGCGTTCCCGAAGGCACAATCGTATCTCTACAATCTTCGCTAGATGTCAAGAGTAGGTAAGGTTCTTCGCGTTGCGTCGAATTAAACCACATGCTCCACCGCTTGTGCGGGCCCCCGTCGATTCATTTGAGTTTTAATCTTGCGACCGTAC
+
CCCCCGGGGGGGGGGGGGGGGGGGGGGGGGGGGGGGGGGGGGFGGGGGGGGEFGFGGGFGGGGGGGGGGGGGGGFGGGGGGGGGGGGGGGGGGGGGGGGGGGGGGGGGGGGGGGGGGGGGGGGGGGGGGGGGGGGGF@<AFFGGG?FFGGFGGGGGGGGGGGGGGGGGGGGGGGGGGGGGGGGGGGGFDGGGGGGGGGGFGGFGGGGGGGGGGGGGGG5EEGGGGGGGFGGGGGGGGGGFGGGGGGGGGGGGGGG<*<>DGGEFGGDFDC>><FC=DGABB>F99<?FCDB*-7>970578
@M02542:52:000000000-J9N43:1:1101:14846:6429 1:N:0:GTGAAA
GTCCACACCTTCCTCCGGTTTGTCACCGGCAGTCTCCTTAGAGTGCCCACCATTACGTGCTGGTAACTAAGGACAAGGGTTGCGCTCGTTACGGGACTTAACCCAACATCTCACGACACGAGCTGACGACAGCCATGCAGCACCTGTGTCTGAGTTCCCGAAGGCACCAATCCATCTCTGGAAAGTTCTCAGCATGTCAAGGCCAGGTAAGGTTCTTCGCGTTGCTTCGAATTAAACCACCTGCTCCACCGCTTGTGCGGGCCCCCGTCAATTCTTTTGAGTTTTAACCTTGCGGCCGTAC
+
CCCCCEFGGAFGGGCFGDCGGCFEFGFGGGGDFGAFGGGFG9FFGGGFGGGGGGGDGG?FFGGGFFF<<FGGFGGCFGGGGGGGGGGGGGFECEFCFGGGGFFGGGGGFGGG9F<B>FGDGGGDFGGGGGF7FFGFFFGDFCFC33DF<=@<<>>F<FECCC7FGGDF7D:DFBEFGGGGF9FFFFGGGG,DFCGGGG9@9DFFD>EFF,:A;2AFFB*6?CEC5F?F3=*9C=<CEGFG**:CFCFGFGGEE<CF*47DEDEFGG:>B30@4?*9:D>:(.<BAB07C7?:(69>(,<@<
@M02542:52:000000000-J9N43:1:1101:24143:6432 1:N:0:GTGAAA
CGGTTTATCACCGGCAGTCTCCCTAGAGTTCCCGCCATTACGCGCTGGCAACTAAGGATAAGGGTTGCGCTCGTTGCGGGACTTAACCCAACATTTCACAACACGAGCTGACGACAGCCATGCAGCACCTGTCTTAGCGTTCCCGAAGGCACAATCGTATCTCTACAATCTTCGCTAGATGTCAAGAGTAGGTAAGGTTCTTCGCGTTGCGTCGAATTAAACCACATGCTCCACCGCTTGTGCGGGCCCCCGTCAATTCATTTGAGTTTTAATCTTTCGACCGT
+
GGGGGGGGGGGGGGGGGGGGGGGGGGGGGGGGGGGGGGGGGGGGGGGGGGGGGGGGGGGGGGGGGGGGGGGGGGGGGGGGGGGGGGGGGGGGGGGGGGGGGGGGGGGGGGGGGGGGGGGGGGGGGGGGGGGGGGGFGGGGGGGGGGGFGGGGFGGGGGGGGGGGGGGGGGGGGGGGGGGGGGGGGGGGGGGGGGGGGGGGGGGGGGGGGGGGFGGGGGGGGGFFGGGGGFGGGGGGGGGGG:FGGGFFGGGFFG?FFGGFGGFFFFFAFFFGGCFG)::?BFBF
@M02542:52:000000000-J9N43:1:1101:7898:6447 1:N:0:GTGAAA
CGGTTTATCACCGGCAGTCTCCCTAGAGTTCCCGCCATTACGCGCTGGCAACTAAGGATAAGGGTTGCGCTCGTTGCGGGACTTAACCCAACATTTCACAACACGAGCTGACGACAGCCATGCGGCACCTGTTTTACAGTTCCCGAAGGCACAACCGCATCTCTGCAGTCTTCTGTAGATGTCAAGAGTAGGTAAGGTTCTTCGCGTTGCGTCGAATTAAACCACATGCTCCACCGCTTGTGCGGGCCCCCGTCAATTCATTTGAGTTTTAATCTTGCGACCGT
+
GGGGGGGGGGGGGGGGGGGGGGGGGGGGGGGGGGGGGGGGGGGGGGGGGGGGGGGGGGGFGGDGGFGGGGGGEGGGGGGGGGGGGGGGGGGGGGGGGGGGGGGGGGGGGCGGCGGGGGGGGGGGGGGGGGGGGGGGGGGGGGGGGGGGGGGGFGGGCGGDGGGGFFGGGGGGGGGGGGFGGGGGGGGGGGGGGGGGGGGGGGGGGGGGEGGGFGGGGGGGGGFG>FD?FFGFGGGDGGGGG0@DGGFFGDGFFG:DF976DFAFFFFFFFFF7:?G9AF914@F
@M02542:52:000000000-J9N43:1:1101:11667:6476 2:N:0:GTGAAA
CGGTTTGTCACCGGCCGTCCCATTAGAGTGCCCTTTCGTAGCAACTAATGGCAAGGGTTGCGCTCGTTGCGGGACTTAACCCAACATCCCACGACACGAGCTGACGACAGCCATGCAGCACCTGTGTTACGGCTCTCTTTCGAGCACTCCTCTATCTCTAAAGGATTCCGTACATGTCAAAGGTGGGTAAGGTTTTTCGCGTTGCATCGAATTAAACCCCATCATCCACCGCTTGTTCGGGCACCCTTCAATTCCTTTGTATTTCAACCTTTGCGCCGTTCTTCC
+
EGGGGGGGGGGGGGG+CFFGGGGFGGFEG9DGGGFEFGGGFG9EFFGGGG,<CFDFGGF+BFGGGGGGGDFGGGGFGGCGGGGGGGGG,B9EFGGGGGGFGGCDGGGGD+BDFFFGF9DAFGGGGGGFCE+@<:EFC:CFGGCFC@E6,@;8,,>B:FC,5BCF>,>>FFC6*;FF:,1:B76ACB45/;AA);CGG+)1).=)66=E(),0:4C@FF*7C(4++3/:CFF9>)).).*,3((,.(((43*;A77><)/))/96A9))(4))))(19)00))**9
@M02542:52:000000000-J9N43:1:1101:12453:6504 1:N:0:GTGAAA
CAGTATATCACCGGCAGTCTCCCTAGAGTTCCCACCATTACGTGCTGGTAACTAAGGATAAGGGTTGCGCTCGTTGCGGGACTTAACCCAACATTTCACAACACGAGCTGACGACAGCCATGCAGCACCTGTCTTAGCGTTCCCGAAGGCACAATCGTATCTCTACAATCTTCGCTAGATGTCAAGAGTAGGTAAGGTTCTTCGCGTTGCGTCGAATTAAACCACATGCTCCACCGCTTGTGCGGGCCCCCGTCAATTCATTTGAGTTTTAATCTTGCGACCGT
+
GGGGGGGGGGGGGGGCGGGGGGGGFGGGGGGGGGGGGGGFGGGGGGFGGGGGGGGGGGGGGGGGCAFGGGGCFFGGGGDG:FFGGGAFGDFGGGGGGGGGGGFGGGGDFFFGFGGEGGGGGFFGGGGGGGGFGGGFGGGGGGGGGGGECDGGGGGFGG@AFFFGGGGGEEGGGG>FCFFGGGFGEG:DGGGGFGGGGGGGGGGFGEGCEGGG>EEFFGFGGDCFGGGCGC?FGGEEGGDCF06DDD:>C<CE7DFD<CFFGGF?),<DAFF<C**06AB993>>
@M02542:52:000000000-J9N43:1:1101:27726:6534 1:N:0:GTGAAA
ATCCACACCTTCCTCCAGTTTATCACCGGCAGTCTCCCCAGAGTTCCCACCATTACGTGCTGGCAACTAAGGATAAGGGTTGCGCTCGTTGCGGGACTTAACCCAACATTTCACAACACGAGCTGACGACAGCCATGCAGCACCTGTCTTAGCGTTCCCGAAGGCACAATCGTATCTCTACAATCTTCGCTAGATGTCGAGAGTAGGTAAGGTTCTTCGCGTTGCGTCGAATTAAACCACATGCTCCACCGCTTGTGCGGGCCCCCGTCAATTCATTTGAGTTTTAATCTTGCGACCGTAC
+
CCCCCGGGGGGGGGGGGGDGG<FGGGGGGGGGGGGGGGGGGGFGGGGGGGG?FGGGGGGGGGGGGGGGGGGGGG9EFGGGGGGGGGGEGGFGGGGDEFGGGGGGGFGCFGGGFFFGGF7FFEGGGGGGGGGGGGGG8FEFFGGFGG<D<BFFGEGGFGGGGGCFFGGGGFGGGGGGFFGGGGGGGGGGGGGGGGGGFE7C8:CGFFGGGGG7?FGFGGGGGGGGGGGGFECFGGGGGGFCGG6?<E+<CEEGGGGGGFEDGGFFGGGFFG?=>GFFGGFFB<>ABFFGCC=C4;;B>9>@3
@M02542:52:000000000-J9N43:1:1101:13825:6567 1:N:0:GTGAAA
CGGTTTATCACTGGCAGTCTCCCTAGAGTTCCCGCCATTACGCGCTGGCAACTAAGGATAAGGGTTGCGCTCGTTACGGGACTTAACCCAACATCTCACGACACGAGCTGACGACAGCCATGCAGCACCTTTGTCTGAGTTCCCGAAGGCACCAATCCATCTCTGGAAAGTTCTCAGCATGTCAAGGCCAGGTAAGGTTCTTCGCGTTGCTTCGAATTAAACCACATGCTCCACCGCTTGTGCGGGCCCCCGTCAATTCATTTGAGTTTTAACCTTGCGGCCGT
+
GGGGGG?FGGGGGGGGGGGGGGGGGGGGGFGGGGGGEGGGGGG7FDFEGGGCGGFFGGFFGGGGGGGGCGGGGGGFGGEGGGGGGFGGGGGE@FGFGGCFGFCFE@CFEFGD@FGE:=<<FFF9>FCGDG,C=FGGFFEFGGGGGGGGGGGGGGGGFCCFGEFG;CGFGGGGGGECC<FGGGGGGGACFGGGGGGGGGGGFGGGGGGGGGGGFGGGGGGGGGGGGFGFG?FGGGDEEGEGG0?DGG@FGGG3558DFGGFGGFF<:<94A<GFGFGD?BFFFFB
@M02542:52:000000000-J9N43:1:1101:8772:6573 1:N:0:GTGAAA
CGGTTTGTCACCGGCAGTCTCATTAGAGTGCCCTTTCGTAGCAACTAATGACAAGGGTTGCGCTCGTTGCGGGACTTAACCCAACATCTCACGACACGAGCTGACGACAGCCATGCAGCACCTGTGTTACGGCTCTCTTTCGAGCACGAAGCCATCTCTGGCAACTTCCGTACATGTCAAAGGTGGGTAAGGTTTTTCGCGTTGCATCGAATTAAACCACATCATCCACCGCTTGTGCGGGTCCCCGTCAATTCCTTTGAGTTTCAACCTTGCGGCCGTACTCCC
+
GGGGGGGGGGGGGGGGGGGGGGGGGGGGGGGGGGGGGGGGGGGGGGGGGGGGGGGGGGGGGGGGGGGGGGGGGGGGGGGGGGGGGGGGGGGGGGGGGGDGGGGGGGGGGGGGGGGFGGGFGGGGGGGGGFGGGGGGGGGGGGFGGGGGGGGGGGGGGGGGGGFGGGGGGGGGGGGGGGGGFFFFGGGGGGGGGGGGG@EEGEGDEGGGGGGGFGGG7FFGGGGGGFCFFGGGGGGGGGGGGFFGGGFFGCGFFCAFBGGBGCAF>ADDFFFFFCEGBBF(4(0<F
@M02542:52:000000000-J9N43:1:1101:19443:6586 1:N:0:GTGAAA
CGGTTTATCACCGGCAGTCTCCCTAGAGTTCCCGACTTAACTCGCTGGCAACTAAGGATAGGGGTTGCGCTCGTTGCGGGACTTAACCCAACATTTCACAACACGAGCCGACGACAGCCATGCAGCACCTGTCTTACGGTTCCCGAAGGCACAACCGCATCTCTGCAGTCTTCCGTAGATGTCAAGAGTAGGTAAGGTTCTTCGCGTTGCGTCGAATTAAACCACATGCTCCACCGCTTGTGCGGGCCCCCGTCAATTCATTTGAGGTTTAATCTTGCGACCGT
+
GGGGGGGGGGGGDGGGGGGFGGGGGGGGGGGGGGGGGGGGGGGGGGGFGGGGGGGGGGGDGGGGGGGGGGGGGGGGGGGGGGGGGGGGGGGGGGGGGGGGGDGGGGGGGGGGGGGGGGGFGGG9FGFGGGGGGGGGGGGGGGGGGGGGGGGG:FEGGGDGGGGGGGGGGGGGGGGGGEDGCGGGGFGGGGGGGGGGFFGGGGGGGGGGGGEGFGGGGGFFGCGGGGGGGFGGGGGGGGGGGFFGGGFFGGGFFG<DACFFGDABAF(54A>FGG?D)6;9>>FF
@M02542:52:000000000-J9N43:1:1101:11311:6590 1:N:0:GTGAAA
CGGTTTATCACCGGCAGTCTCCCTAGAGTTCCCGACTTAACTCGCTGGCAACTAAGGATAGGGGTTGCGCTCGTTGCGGGACTTAACCCAACATTTCACAACACGAGCTGACGACAGCCATGCAGCACCTGTCTTACGGTTCCCGAAGGCACAACCGCATCTCTGCAGTCTTCCGTAGATGTCAAGAGTAGGTAAGGTTCTTCGCGTTGCGTCGAATTAAACCACATGCTCCACCGCTTGTGCGGGCCCCCGTCAATTCATTTGAGTTTTAATCTTGCGACCGT
+
GGGGGGGGGGGGGGGGGGGGGGGGGGGGGGGGGGGGGGGGGGGGGGGGGGGGGGGGGGGGGGGGGGGGGGGGGGGGGGGGGGGGGGGGGGGGGGGGGGGGGGGGGGGGGGGGGGGEGGGGGGGGGGGGGGGGGGGGGGGFGGGGGGGGGGGGGGGGGGGGGGGGGGGGGGGGGGGGFGGFGGGGGGGGGGGGFGGGGFFGGGGGGGGGGGGGFGGGGGGGGGGGFGGGG7CGFGGGGGGGG:?DGGFFGGDBFD?5<FF4*:>BAF4<<<2CFC4DAF109>F@
@M02542:52:000000000-J9N43:1:1101:21107:6602 2:N:0:GTGAAA
CGGTTTATCACCGGCAGTCTCCCTAGAGTTCCCGACTTAACTCGCTGGCAACTAAGGATAGGGGTTGCGCTCGTTGCGGGACTTAACCCAACATTTCACAACACGAGCTGACGACAGCCATGCAGCACCTGTCTTACGGTTCCCGAAGGCACAACCGCATCTCTGCAGTCTTCCGTAGATGTCAAGAGTAGGTAAGGTTCTTCGCGTTGCGTCGAATTAAACCACATGCTCCACCGCTTGTGCGGGCCCCCGTCAATTCATTTGAGTTTTAACCTTTCGACCTT
+
GGGGGGGGGGGGGGGGGGG<FGGGGGFFGGGGGGGGGGGGGGGGGGGGGGGGGGGGGGGGGGGGGGGGGGGGGGGGGGGGGGGGGGGGGGGGGGGGGGGGGGGGGGGGGGGGGGGGGGGFGGGG9DCGGGFCGGGGGGGCFGGGCGGGGGEGGGCEGGE>;,BC9FFGGGCFEFGGGC4CC9CFGEFFFFFFCAFGGCAGFFFFFE56;DF5(49FFFGFF<?8E=F2C:55FFF0;9DFB7<0>>>F0;D3495(.4*).@B))(6)<B2?2<<G*9)).<)*
@M02542:52:000000000-J9N43:1:1101:20427:6621 1:N:0:GTGAAA
CGGTTTGTCACCGGCAGTCCCATTAGAGTGCCCTTTCGTAGCAACTAATGGCAAGGGTTGCGCTCGTTGCGGGACTTAACCCAACATCTCACGACACGAGCTGACGACAGCCATGCAGCACCTGTGTTACGGCTCTCTTTCGAGCACTCCTCTATCTCTAAAGGATTCCGTACATGTCAAAGGTGGGTAAGGTTTTTCGCGTTGCATCGAATTAAACCACATCATCCACCGCTTGTGCGGGTCCCCGTCAATTCCTTTGAGTTTCAACCTTGCGGCCGTACTCCC
+
GGGGGGEGGGGGGGGGGGGFG9CFGGGGGEGGGDFGAEFG8CEEGGFEEFCFFGEGGFF:EGCEEEB7FGGDG:BC=?BFEGGFEFGG9AFGF7CCF7>@>=?FEGEGEFFGFC,>>FFGEF=DCDFDECGGGG@CFGGG9<>BCGGFFGGGFGGGFGFA;@:>BB@@FDF:CGC,@@CFGGC98CCEFGGFFCFCCA5C1CBEGCG9E?CGFDGGFDC5E7FG9<7CFG*:=EFC+*17)2>DDFF:E556@FF?<F76DGFF92A4,:A:*)8)4(-:6(/)8
@M02542:52:000000000-J9N43:1:1101:7395:6622 1:N:0:GTGAAA
CGGTTTATCACCGCCAGTCTCCCTAGAGTTCCCGCCATTACGCGCTGGCAACTAAGGATAAGGGTTGCGCTCGTTGCGGGACTTAACCCAACATTTCACAACACGAGCTGACGACAGCCATGCAGCACCTGTCTTACAGTTCCCGAAGGCACAACCGCATCTCTGCAGTCTTCTGTAGATGTCAAGAGTAGGTAAGGTTCTTCGCGTTGCGTCGAATTAAACCACATGCTCCACCGCTTGTGCGGGCCCCCGTCAATTCATTTGAGTTTTAATCTTGCGACCGT
+
GGGGGGGGGGGGGGGGGGGGGGGGGGGGGGGGGGGGGGGGGGGCGGGGGGGGGGGGGGGEFFGGGGGGGGGGGGGGGGGGGGGGGGGGGGGGGGGGGGGGGGGGGGGGGGGGGGGGGGGGGGGGGGGGGGGGGGGGGGGGGGGGGGC@CGGGGGGGGGGGGGGGGGGGGGGGGGGGGGCFGGGGGGGGGGGGGGGGGGGGGGGFGGGGGGGGFGGCFGGGGGGGCGGGG7EGGGGGGGGGG2?GEGEFGGDFED?FDGGFGGFFDFFFFFFGGFFGFF9>>BFF
@M02542:52:000000000-J9N43:1:1101:15176:6622 1:N:0:GTGAAA
CGGTTTATCACCGGCAGTCTCCCTAGAGTTCCCGCCATTACGCGCTGGCAACTAAGGATAAGGGTTGCGCTCGTTGCGGGACTTAACCCAACATTTCACAACACGAGCTGACGACAGCCATGCAGCACCTGTCTTACAGTTCCCGAAGGCACAACCGCATCTCTGCAGTCTTCTGTAGATGTCAAGAGTAGGTAAGGTTCTTCGCGTTGCGTCGAATTAAACCACATGCTCCACCGCTTGTGCGGGCCCCCGTCAATTCATTTGAGTTTTAATCTTGCGACCGC
+
GGGGGGGGGGGGGGGGGGGGGGGGGGGGGGGGGGGGGGGGGGGGGGGGGGGGGGGGGGGGGGGGGGGGGGGGGGGGGGGGGGGGGGGGGGGGGGGGGGGGGGGGGGGGGGGGGGGGGGGGGGGGGGGGGGGGGGGGGGGGGGGGGGGGGGGGGGGGGGGGGGGGGGGGGGGGGGGGGGGGGGGGGGGGGGGGGGGGGGGGGGGGGGGGGGGGFGGGGGGGGGGGGGGGGGGGGGGGGGGGGFFGGGDDGGGFBGFFFGGFGGF?<?ABBDF4CCFF<BBFFFF>
@M02542:52:000000000-J9N43:1:1101:8927:6635 1:N:0:GTGAAA
CGGTTTATCACCGGCAGTCTCCCTAGAGTTCCCGACTTAACTCGCTGGCAACTAAGGATAGGGGTTGCGCTCGTTGCGGGACTTAACCCAACATTTCACAACACGAGCTGACGACAGCCATGCAGCACCTGTCTTACGGTTCCCGAAGGCACAACCGCATCTCTGCAGTCTTCCGTAGATGTCAAGAGTAGGTAAGGTTCTTCGCGTTGCGTCGAATTAAACCACATGCTCCACCGCTTGTGCGGGCCCCCGTCAATTCATTTGAGTTTTAATCTTGCGACCGT
+
GGGFF@FGGGGGDGGGGGGGGGGGGGGGGGGGGGGGGGGGGDGGGGGDGGFFF@EGCFFFGGFGGGGGGGGGGGGGGGGGGGGGGGDGGGGGGGGGGGGGGDGGGGGGGGGGGGGGGGGGGFFGGGGGGGGGFCGGGGDGGGGGGGGGEGFFFGGGGGGGGFGGGGFGGGGGGGEGGGDFFGGGGCFGGFFGCFFGGGGFFGGGGGGDGG=EB*?CFF?CFGCGGGGGGFCGGGCGGGD<FFFGGG3:CDGEBD:3<FF=*C9=<?>AFFFFGGFFAD60;>:B
@M02542:52:000000000-J9N43:1:1101:23324:6645 1:N:0:GTGAAA
GTCCACACCTTCCTCCGGTTTATCACCGGCAGTCTCCCTAGAGTTCCCGCCATTACGCGCTGGCAACTAAGGATAAGGGTTGCGCTCGTTGCGGGACTTAACCCAACATTTCACAACACGAGCTGACGACAGCCATGCAGCACCTGTCTTACAGTTCCCGAAGGCACAACCGCATCTCTGCAGTCTTCTGTAGATGTCAAGAGTAGGTAAGGTTCTTCGCGTTGCGTCGAATTAAACCACATGCTCCACCGCTTGTGCGGGCCCCCGTCAATTCATTTGAGTTTTAATCTTGCGACCGTAC
+
CCCCCGGGGGGGGGGGGGGGGGGGGGGGGGGGGGGGGGGGGGGGGGGGGGGCCFFFGGDGGGGGGGGGGGGGGGFGGGGGGGGGGGGGGGGGGDGGGGGGGGGGGGGGGGGGGGGGG@GGGGGGGGGGGGGGGGGGGGGGGGGGGDGGGGGGGGGGGGGGGGGGGFGGGGGGGGGGGGGGGGGFGGGGGGGGGGFGGGGGGGGGGFGGGGGGGGGGGGDEGGGGGEGGFGGGGGGGGGG58CCGGGG6:FGDCC5D<BDGGGFFGGG7<5<44A7BFGAFFFFFFF7F>FF*4660;BF50
@M02542:52:000000000-J9N43:1:1101:20647:6661 1:N:0:GTGAAA
CGGTTTATCACCGGCAGTCTCCCTAGAGTTCCCGCCATTACGCGCTGGCAACTAAGGATAAGGGTTGCGCTCGTTGCGGGACTTAACCCAACATTTCACAACACGAGCTGACGACAGCCATGCAGCACCTGTCTTACAGTTCCCGAAGGCACAACCGCATCTCTGCAGTCTTCTGTAGATGTCAAGAGTAGGTAAGGTTCTTCGCGTTGCGTCGAATTAAACCACATGCTCCACCGCTTGTGCGGGCCCCCGTCAATTCATTTGAGTTTTAATCTTGCGACCGT
+
GGGFGGGGGGGGGGGGGGGGGGGGGGGGGGGGGGGGGGGGGEGGGGGGGGGGGGGGGGGGGGGGGGGGGGGGGGGGGGGGGGGGGGGGGGGGGGGGGGGGGGGGGGGGGGGGGGGGGGGGGGGGGGGGGGGGGGGGGGGGGGGGGGGGGGGGGGGEGGGGGGGGGGGGGGGGGGGGGGGGGGGGGFGGGGGGGGGGGGGGGGGGGGGGGGGGFGGFFGGGGGGGGGGGGGGGGGGGGGGGGFFGGGFEGGGFEGFFFGGFGG<FFF<ADFBGGGFG<A9BBFEE
@M02542:52:000000000-J9N43:1:1101:15580:6661 1:N:0:GTGAAA
CGGTTTGTCACCGGCAGTCTCCTTAGAGTGCCCACCATTACGTGCTGGTAACTAAGGACAAGGGTTGCGCTCGTTACGGGACTTAACCCAACATCTCACGACACGAGCTGACGACAGCCATGCAGCACCTGTGTCTGAGTTCCCGAAGGCACCAATCCATCTCTGGAAAGTTCTCAGCATGTCAAGGCCAGGTAAGGTTCTTCGCGTTGCTTCGAATTAAACCACATGCTCCACCGCTTGTGCGGGCCCCCGTCAATTCATTTGAGTTTTAACCTTGCGGCCGT
+
GGGGGGGGGGGGGGGGGGGFGGGGGGGGGGGGGGGGGGGGGGGGGGGGGGGGGGGGGGGGGGGGGGGGGGGGGGGGGGGGGGGGGGGGGGGGGGGGGGGGGGGGGGGGGGGGGGGGGGGGGGGGGGGGGGGGGGGGGGGGGGGGGGGGGGGGGGGGGGGGGGGGGGGGGGGGGGGGGGGGGGGGGGGGGGGGGGGGGGGGGGGGGGGGGGGGFGGGGGGGGGGGGGGGGFGGGCFGGDGGG?FGGG>BGDGD@GFF<GGFGGF44?>B><B7FFFGFFF063>E
@M02542:52:000000000-J9N43:1:1101:8598:6662 2:N:0:GTGAAA
CGGTTTATCACCGGCAGTCTCCCTAGAGTTCCCGACTTAACTCGCTGGCAACTAAGGATAGGGGTTGCGCTCGTTGCGGGACTTAACCCAACATTTCACAACACGAGCTGACGACAGCCATGCAGCACCTGTCTTACGGTTCCCGAAGGAACAACCGCATCTCTGCAGTCTTCCGTTGATGTCCAGAGTAGGTAAGGTTCTTCGTGTTGCGTTCAATTAAACCAACATCCCCACCGACTTTTCGGGCCCCCGTCAATTCATTTGTGTTGTTATTCTTCCACCCTT
+
<@F@FFFAFEFF;@C@7EC,EG@FG8C@FDED,B,@@CGFGGGG@CGEC6,FGCCFFGGFD8,:FC:FGG7:CFE<BCEDCEFGGGFCFGGGFGGDDFDGG+FEGFEGGAD8:FG>:FDFF8DF8D3+DB,@C:5=@3>3>EFF*B**5,533>D5;E**1=2,=9,8B6E89A=C**91+44+;;A5:+;A7@7>4<A**3+)())(/1()((29969=*5158*).**(,)05(-(1().)-026(20))(**(..0446BA6(..(.(5)))2*****0)0.
@M02542:52:000000000-J9N43:1:1101:16702:6663 1:N:0:GTGAAA
ACAGTTTACACTGGCAGTCTTGCTAGAGTTCCCGACTTGACTCGCTGGCAACTAACAACAGGGGTTGCGCTCGTTATAGGACTTAACCTGACACCTCACGGCACGAGCTGACGACAACCATGCAGCACCTTGTAAATTGTCCGAAGAAAAGTCTGTTTCCAAACCTGTCAATCTACATTTAAGCCTTGGTAAGGTTCCTCGCGTATCATCGAATTAAACCACATGCTCCACCGCTTGTGCGGGCCCCCGTCAATTCCTTTGAGTTTCATTCTTGCGAACGTACTC
+
GGGGGGGGGGGGGGGGGGGGGGGGGGGGGGGGGGGGGGGGGGGGGGGGGGGGGGGGGGGGGGGGGGGGGGGGGGGGGGGGGGGGGGGGGGGGGGGGGGGGGGGGGGGGGGGGGGGGGGGGGGGGGGGGGGGGGGGGGGGGGGGGGGGGGGGGGGGGGGGGGGAGGGGGGGGGGGGGGGGGGGGGGGGGGGGGGGGGGGGGGGGGGGGGGGGGFGGGGFFGGGGGGG@FFGGGGGGGGGGGGFFGGGFFGGGEFGFFFGGFFGFFFFFFAADGGDFD>9B>BFFF?
@M02542:52:000000000-J9N43:1:1101:24207:6669 2:N:0:GTGAAA
ACAGTTTACACTGGCAGTCTTGCTAGAGTTCCCGACTTGACTCGCTGGCAACTAACAACAGGGGTTGCGCTCGTTATAGGACTTAACCTGACACCCCACGGCACGAGCTGACGACAACCATGCAGCACCTTGTAAATTGTCCGAAAAAAAGTCTGTTTCCAAACCTGTCAATCTACATTTAAGCCTTGGTAAGGTTCCTCGCGTATCATCGAATTAAACCACATACCCCACCTCTTGTTCCGGCCCCCGGCCATTCCTTTGAGTTTCAATCCTTCAAACGTTCTC
+
A@EFFGDFGGAFFDEC@FEGGGGFFGFGCFFGG@B@FF9@@ECGEG@FCGGGDEFFFCEA,FFGGGGGEGGBFGFG=<FB6EE<?F,CFFGGFFF+@+4>+F+@F::+4<,A+8@7F8C+3;=FC8DFEFGF>,@+,@FEDAECC+3@@8C<EFCF;B2;:,E5:>628=@+5DCE:CCCFF7905AAA?F8@F@0*,=8?A8=>);?)+(;3;GCF8+0*/48++).:*(3)0/.-.*))4(1>0473()/2*:.).=A)9<ABAA)).-(.).*:B*).)080
@M02542:52:000000000-J9N43:1:1101:14678:6672 1:N:0:GTGAAA
CGGTTTATCACCGGCAGTCTCCCTAGAGTTCCCTCCATTACGCGCTGGCAACTAAGGATAAGGGTTGCGCTCGTTGCGGGACTTAACCCAACATTTCACAACACGAGCTGACGACAGCCATGCAGCACCTGTCTTACAGTTCCCGAAGGCACAACCGCATCTCTGCAGTCTTCTGTAGATGTCAAGAGTAGGTAAGGTTCTTCGCGTTGCGTCGAATTAAACCACATGCTCCACCGCTTGTGCGGGCCCCCGTCAATTCATTTGAGTTTTAATCTTGCGACCGT
+
GGGGGGGGGGGGGGGGGGGGGGGGGGGGGGGGGGGGGGGGGGGGGGGGGGGGGGGGGGGGGGGGGGGGGGGGGGGGGGGGGGGGGGGGGGGGGGGGGGGGGGGGGGGGGGGGGGGGGGGGGGGGGGGGGGGGGGGGGGGGGGGGGGGGGGGGGGGGGGGGGGGGGGGGGGGGGGGGGGGGGGGGGGGGGGGGGGGGGGGGGGGGGGGGGGGGFGGGGGGGGGGGGGGGGGGGGGGGGGGGG7FDGGFEGGGEEGFBF9FFGGFFFF>BFFFGGGFGFFFFFFFF
@M02542:52:000000000-J9N43:1:1101:23194:6674 1:N:0:GTGAAA
CGGTTTATCACCGGCAGTCTCCCTAGAGTTCCCGACTTAACTCGCTGGCAACTAAGGATAGGGGTTGCGCTCGTTGCGGGACTTAACCCAACATTTCACAACACGAGCTGACGACAGCCATGCAGCACCTGTCTTACGGTTCCCGAAGGCACAACCGCATCTCTGCAGTCTTCCGTAGATGTCAAGAGTAGGTAAGGTTCTTCGCGTTGCGTCGAATTAAACCACATGCTCCACCGCTTGTGCGGGCCCCCGTCAATTCATTTGAGTTTTAATCTTGCGACCGT
+
GGGGGGGGGGGGGGGGGGGFGGGGGG@;CEEGFGG@FGGGGGGGGGGGGGGGGGGGGGGGGGGGGGGGGGGGGGGGGGGGGGGGGGGGGGGGGGGGGGGGGGGGGGGGGGGGGGGGGFGGGGGGEFGGGGGGGGGGGGGGGGGGGGGGG><FFGGGGGDGGGGGCCCCFFGGGGGGGGGGCGGGGGGGGGFGGAEGGGGGGGGGGGEGDGGGFGGGFGGGGFFGFGGGGGGGGGGEE57CG?FDEGFBGGGB>GFBFFCBGFFFFFF<AAFGG=FF)6;6>;35
@M02542:52:000000000-J9N43:1:1101:27674:6674 2:N:0:GTGAAA
CGGTTTATCACCGGCAGTCTCCCTAGAGTTCCCGACTTAACTCGCTGGCAACTAAGGATAAGGGTTGCGCTCGTTGCGGGACTTAACCCAACATTTCACAACACGAGCTGACGACAGCCATGCAGCACCTGTCTTACAGTTCCCGAAGGCACAACCGCATCTCTGCAGTCTTCTGTAGATGTCAAGAGTAGGTAAGGTTCTTCGCGTTGCTTCGAATTAAACCAAATGCTCCACCGCTTGTTCGGGCCCCCGGCAATTCAGTTAAGTTTTAATCCTTCCACACTT
+
GGGGGGGGFFGGEGGGGGGGGDGGGGGGGGGGGGGGGGFGFEGGGGGGCGGFFGGGGGGFGCF8FGCFFGEGGGGFGGGGCGGGGCFAFGGCFFGGGGGGGGGGGGFFEGFCFDGCCDGGEGGG9DGGGG8,,=EGFCGGGGGGGGDG:BF8F:BC>CGCGFFGCF?,DCFFFG@EFCFF8EC+=>=AF6BFFFGGC<ADFFFFFB.31)/;7:CFFFFF7828*295:*60<:F02(/(.).->699>BGD()56()8<)@?)).)6)66:A))2:9)*1/))*
@M02542:52:000000000-J9N43:1:1101:26405:6675 2:N:0:GTGAAA
CGGTTTGTCACCGGCAGTCTCCCTGGAGTGCTCTTGCGTAGCAACTAGGGACAAGGGTTGCGCTCGTTGCGGGACTTAACCCAACATCTCACGACACGAGCTGACGACAGCCATGCAGCACCTGTGTTATGGCTCCCTTTCGGGCACCCCCACCTCTCGGCAGGGTTCCATACATGTCAAGGGTAGGTAAGGTTTTTCGCGTTGCATCGAATTAATCCACATCATCCACCGCTTGTGCGGGTCCCCGTCAATTCCTTTGCGTTTTAATCTTGCGAACGTACTCCC
+
GGGGGGGGGGGGGGGGGGGCFGGGGGGGGGGGGGGGGGGGGGGGGGFGGGGGGGGGGGFFGGGGGGCGGGGGGGGGGGGGGGGGGGGGCFDGGFGGGGGGGGFGF7CECGGGGGGGGG?DCF?CFDFGDC;CF6,=FGGGGGGG>EG8FCCCEG>F>FE>5=E5CFCCFCCA@FCCDGG=AFGFD35@=FFFC6CDGGF35>>:?FF>6?:F24D8FFGFGF:F0AFFGF;9BE>:7<D9;17?F6;?61**:CDBFAF)4>BFF>)).)6)690)177575?7>
@M02542:52:000000000-J9N43:1:1101:7998:6677 1:N:0:GTGAAA
CGGTTTATCACCGGCAGTCTCCCTAGAGTTCCCACCATTACGTGCTGGCAACTAAGGATAAGGGTTGCGCTCGTTGCGGGACTTAACCCAACATTTCACAACACGAGCTGACGACAGCCATGCAGCACCTGTCTTAGCGTTCCCGAAGGCACAATCGTATCTCTACAATCTTCGCTAGATGTCAAGAGTAGGTAAGGTTCTTCGCGTTGCGTCGAATTAAACCACATGCTCCACCGCTTGTGCGGGCCCCCGTCAATTCATTTGAGTTTTAATCTTGCGACCGT
+
GGGGGGDFEFGFEEGGGGGGEFFGGGGGGGGGGGFGCFGGGGGDGGGGGEGFFFGF@FGF9<FEGGBGGE=7@FGEGC::FCFFGGEFGGGGGFGGGGBEFGGGDC@FFF?FECFGD<<,FFF5FEFFFGGFGGGFFAEGGGGGGGGG@FGEGGGGCFGGGG9;DCGFGG;CFFGEC*9BFGE;C:<CCEGDGCGCECC7FGGGGGCEEEGE55ECFFGG??CCFG89++AFGGF855=*9)*1CDF>EC<75DB)4+:*:>274?AD<>A4FFFC9A0;>650
@M02542:52:000000000-J9N43:1:1101:6238:6681 1:N:0:GTGAAA
GTCCACACCTTCCTCCGGTTTATCACCGGCAGTCTCCCTAGAGTTCCCGCCATTACGCGCTGGCAACTAAGGATAAGGGTTGCGCTCGTTGCGGGACTTAACCCAACATTTCACAACACGAGCTGACGACAGCCATGCAGCACCTGTCTTACAGTTCCCGAAGGCACAACCGCATCTCTGCAGTCTTCTGTAGATGTCAAGAGTAGGTAAGGTTCTTCGCGTTGCGTCGAATTAAACCGCATGCTCCACCGCTTGTGCGGGCCCCCGTCAATTCATTTGAGTTTTAATCTTTCGACCGTAC
+
CCCCCGGGGGGGGGGGGGEEEGGGGGGGGGGGFGGFGGGGGGGFGGGGGGGGGGFGFGEGGGGGGGGGGGGGFGGFFGFGGGGGGGGGGGGGGGGGGGGGGGGGCFGGGGGGGGGGGGGEFGEGGCGEGGFGFGGDGGGGGC<DFFGGGGFFFGGGDFGGGD@7AFFGGGGGGECCFGFGCFGGGFG9CFGGGGFCECCGGGG9EGGGGGGFCFEFGDGGGGGGDEGDBC@8FEFCCFEC*;8F7<<?FCCCE<77*67DG:)7:9DFFC0=)<:/:CA=?A<:AAFFCFF042422>F))
@M02542:52:000000000-J9N43:1:1101:22962:6684 1:N:0:GTGAAA
CGGTTTATCACCGGCAGTCTCCCTAGAGTTCCCGCCATTACGCGCTGGCAACTAAGGATAAGGGTTGCGCTCGTTGCGGGACTTAACCCAACATTTCACAACACGAGCTGACGACAGCCATGCAGCACCTGTCTTACAGTTCCCGAAGGCACAACCGCATCTCTGCAGTCTTCTGTAGATGTCAAGAGTAGGTAAGGTTCTTCGCGTTGCGTCGAATTAAACCACATGCTCCACCGCTTGTGCGGGCCCCCGTCAATTCATTTGAGTTTTAATCTTGCGACCGT
+
GGGGGGGGGGGGGGGGGGGGGGGGGGECFGGGGGGGGGGGGGGGGGGGGGGGGGGGGGGGGGGGGGGGGGGGGGGGGGGGGGGGGGGGGGGGGGGGGGGGGGGGGGGGGGGGGGGGGGGGGGGGGGGGGGGGGGGGGGGGGGGGGGGGGGGGGGGGGGGGGGGGGGGGGGGGGGGGGGGGGGGGGGGGGGGGGGGGGGGGGGGGGGGGEGGGFGGGGGGGGGGGGGGGGGGGGGGGGGGGGDFGGGFFGGGFFGFFFGGFGGB?AFAADFFGF>BGAFFFFFFF
@M02542:52:000000000-J9N43:1:1101:16679:6695 1:N:0:GTGAAA
CGGTTTATCACCGGCAGTCTCCCTAGAGTTCCCGCCATTACGCGCTGGCAACTAAGGATAAGGGTTGCGCTCGTTGCGGGACTTAACCCAACATTTCACAACACGAGCTGACGACAGCCATGCAGTACCTGTCTTACAGCTCCCGAAGGCACAACCGCATCTCTGCAGTCTTCTGTAGATGTCAAGAGTAGGTAAGGTTCTTCGCGTTGCGTCGAATTAAACCACATGCTCCACCGCTTGTGCGGGCCCCCGTCAATTCATTTGAGTTTCGGTCTTGCGACCGT
+
GGGGGGGGGGGGGGGGGGGGGGGGGGGGGGGGGGGGGGGGGGGGGGGGGGGGFGFGGGGGGGGGGGGGGGGGGGGGGGGGGGGGGGGGGGGGGGGGGGGGGGGGGGGGGGGGEGGCGFFGFGGGGGGFFGGGGGFGGGFGGGGGGGGEGGGGGGGGGGGGGGGG?FCFFF;FGGGGGGGGGGGGGGGGGGGGGBFGGGGGGGGGGGGGGGGGFGGCFFGGGGGGGGGFFFCFFGF*:7EGG0BD:7>BGGGFFGB><FGBFGBF9(.<AFFGGD@D)690(,7>
@M02542:52:000000000-J9N43:1:1101:16933:6702 1:N:0:GTGAAA
CGGTTTATCACCGGCAGTCTCCCTAGAGTTCCCGCCATTACGCGCTGGCAACTAAGGATAAGGGTTGCGCTCGTTGCGGGACTTAACCCAACATTTCACAACACGAGCTGACGACAGCCATGCAGCACCTGTCTTACAGTTCCCGAAGGCACAACCGCATCTCTGCAGTCTTCTGTAGATGTCAAGAGTAGGTAAGGTTCTTCGCGTTGCGTCGAATTAAACCACATGCTCCACCGCTTGTGCGGGCCCCCGTCAATTCATTTGAGTTTTAATCTTGCGACCGT
+
GGGGGGGGGGGGEGGGGGGGGGGGGGGGGGGGGGGGGGGGGGGGGGGGGGGGGGGGGGGGGGGGGGGGGGGGGGGGGGGGGGGGGGGGGGGGGGGGGGGGGGGGGECGGGGGGGGGGGGGGFGEGGGGGGGGGGGGGGGGGGGGGEGFGGGGGGGGGGGGGGGGGGGGGFGGGGGGGGGGGGGGGGGFGGDGGGGGGGGGGGGGGGEGEGGGFDGCDGGGGGGGGGGGGGFFGGGGGGGGG?FGDGFFGGGFFGFFBGGFGGFB<:2<DBAGGGFGDB9>B9DE
@M02542:52:000000000-J9N43:1:1101:9933:6705 1:N:0:GTGAAA
CGGTTTATCACCGGCAGTCTCCCTAGAGTTCCCGCCATTACGCGCTGGCAACTAAGGATAAGGGTTGCGCTCGTTGCGGGACTTAACCCAACATTTCACAACACGAGCTGACGACAGCCACGCAGCACCTGTCTTACAGTTCCCGAAGGCACAACCGCATCTCTGCAGTCTTCTGTAGATGTCAAGAGTAGGTAAGGTTCTTCGCGTTGCGTCGAATTAAACCACATGCTCCACCGCTTGTGCGGGCCCCCGTCAATTCATTTGAGTTTTAATCTTGCGACCGT
+
GGGGGGGGGGGGDGGGGGGGGGGFGEFFFGGCGGGGGGGGGGGGGGGGGGGGGGGFGG9AFGGGGGGGGGGGGGGGGGGGGGGGGGGAFGGGGGGGGGGGGGGGFGGDEGGGGGGGGGGGGDGDGGFGFGGAFGGGGGGFGGGGGGGGGGGGGGEGGFGGGGGGGG9FFFFDFGGFGGGGFFGGGGEGGGGGGGG9EFDFGGGGGGGGEGDEEEEGGGGFFGGGGGGGG7C?CFCEEGGC73=<:3>B5DGDFGF>>CFFGDABD?BB4:20:CFGDF;>>FFF
@M02542:52:000000000-J9N43:1:1101:23209:6716 1:N:0:GTGAAA
CGGTTTATCACCGGCAGTCTCCCTAGAGTTCCCACCATTACGTGCTGGCAACTAAGGATAAGGGTTGCGCTCGTTGCGGGACTTAACCCAACATTTCACAACACGAGCTGACGACAGCCATGCAGCACCTGTCTTAGCGTTCCCGAAGGCACAATCGTATCTCTACAATCTTCGCTAGATGTCAAGAGTAGGTAAGGTTCTTCGCGTTGCGTCGAATTAAACCACATGCTCCACCGCTTGTGCGGGCCCCCGTCAATCCATTTGAGTTTTAATCTTGCGACCGT
+
GGGGGGGGGGGGGGGGGGGGGGGGGGCEEFGGGGGGGGGGGGGGGGGGGGGGGGGGGGGGGGGGGGGGGGGGGGGGGGGGGGGGGGGGGGGGGGGGGGGGGGGGGGGGGGGGGGGGGGGGGGGGGGGGGGGGGGGGGGGGGGGGGGGGGGGGGGGGGGGGGGGGGGGGGGGGGGGGGGGGGGGGGGGGGGGGGGGGGGGGGFGGEGGGGGGGFGGFFFGDGGGGGGGDFCCFGGGGGGGCF:FGGGFFGGGBEG?>AGGF>D>FBB>ADFBGG79DB>F;;>3>
@M02542:52:000000000-J9N43:1:1101:26061:6717 2:N:0:GTGAAA
CGGTTTGTCACCGGCAGTCCCATTAGAGTGCCCTTTCGTAGCAACTAATGGCAAGGGTTGCGCTCGTTGCGGGACTTAACCCAACATCTCACGACACGAGCTGACGACAGCCATGCAGCAACTGTGTTACGGATCTCTTTCGAGCACTCCTCTAACTCTAAAGGATTCCGTACATGTCCACGGTGGGTAAGGTTTTTTGCGTTTCATCCAATTCAATCAAATCAACCACCGCTTGTTCGGGTCCCCGTTAATTCCTGTTGCTTTCCACCTTGCCGGCTTTCTCCC
+
FB@@6B;EEFCC7EGG:FEF@<CEFDCDFE<EFGDEGG@D,D,C@DFGEGGGFCD7CFA+@C@:@:F7CFGD77CF<EFF?=B7FBFDCE<F,@CEE:++@=<DG77F8+=D<C<,A,3,,8@>E,6=8,C8+68=C:,@3+4>>+>,3,,53,,,5@,9EFA7C?>,,02684@,D7+4**:)*/86+/293;+/:*)*0=8)/+3))))+1);++0+*2).:60)(17(,)5)())*-((-456,8((**)0*-)6*))*16).6).(5.((()1)0)1**18
@M02542:52:000000000-J9N43:1:1101:5693:6720 1:N:0:GTGAAA
CGGTTTGTCACCGGCAGTCCCATTAGAGTGCCCTTTCGTAGCAACTAATGGCAAGGGTTGCGCTCGTTGCGGGACTTAACCCAACATCTCACGACACGAGCTGACGACAGCCATGCAGCAGCTGTGTTACGGCTCTCTTTCGAGCACTCCTCTCTCTCTAAAGGATTCCGTACATGTCAAAGGTGGGTAAGGTTTTTCGCGTTGCATCGTATTAATCCAAATAATCCACCGCTTGTGCGGGTCCCCGGCAATTCCTTTGAGTTTCAACCTTTCGGCCGTACTCCC
+
FFGF:FGD@CFG;FGDEG8EF<<C,;,6<,<CFGCEGEEFC,@C,6CCEC9CFGGGGDFC@FCGEGGF<=+C++>4=AFFG@+D?+=F5BEE,84>C=4@F+4C,=F+@3BBF9<=<5B,,B>FGFF<<CFG73F<,<F<D+33<C@,6>:FE3>F,,@7;9<EC:FF;<,2C1@FC9C<<2,6<CEGCCCC?C,1=4**=:EEEEF9***52@G+*3<*<A++02<9A:7C5*22+*/)99)/19)):)5?=C<76+2*/?A4))).43.*:*)12(44<:66>
@M02542:52:000000000-J9N43:1:1101:12788:6729 2:N:0:GTGAAA
TCCACACCTTCCTCCGGTTTATCACCGGCAGTCTCCCTAGAGTTCCCGCCATTACGCGCTGGCAACTAAGGATAAGGGTTGCGCTCGTTGCGGGACTTAACCCAACATTTCACAACACGAGCTGACGACAGCCATGCAGCACCTGTCTTACAGTTCCCGAAGGCACAACCGCATCTCTGCAGTCTTCTGTAGATGTCAAGAGTAGGTAAGGTTCTTCGCGTTGCGTCGAATTAAACCACATGCTCCACCGCTTGTGCGGGCACCCGTCAATTCATTTGGGTTTTAATCTTTCGACCGTACT
+
CCCCCGGGGGGGGGGGGGGGGGGGGGGGGBFGFFGGGGGGGGGGGGGGGGGGGGGGGGGGGGGG@GFFGGGGGFFFFGGFGGGGGGGGGGGGGGDEFGGGGFGGGGGGGGGGGGGGGGGGGGGGFGGGGGGGGGGGGGGGGGGGGGGGGGGGGGGGFGCEGEGGCGGEGGGGGDEDFGGGGCEGDFGFGGGC7CDAFGDAGFFFFFFFFFGGGGFG65>>@F:@FFF3(4FFFFGBG?BGF6@4CF?B0)0236C0<?19;(-8?F5C?CD9<<6):*=03<<<A056A>)**07>)0)8)
@M02542:52:000000000-J9N43:1:1101:10827:6733 1:N:0:GTGAAA
TCTACTTGCGTAGGCAGTCTCACTAGAGTCCCCAACTTAATGATGGCAACTAGTGACAGGGGTTGCGCTCGTTGCAGGACTTAACCTAACACCTCACGGCACGAGCTGACGACAACCATGCAGCACCTTGAAAATTGCCCGAAGGAAGGTCTATTTCTAAACCGATCAATTCCCATTTAAGCCTTGGTAAGGTTCCTCGCGTATCATCGAATTAAACCACATAATCCACCGCTTGTGCGGGCCCCCGTCAATTCCTTTGAGTTTCAAACTTGCGTTCGTACTCCC
+
GFGGGGGGGGEGGGGGGGGGGGGGGFGGGGGGGGGGGGGGGGGGGGGGGGGGGGGGGGGGGGGG:FGGGGGGG=FFGGGGGGGGGGGFGGGGDFGGFGEGGGGGGGGGGGGGGGGGGGGGGGGGGGGGGGGFGGGGFCFGGGGGGGGGGGFFFFEFGGGGGGGGGDGGGGGGGGGGGGGGGGGGGGGGGGGGGGGGGFGGGGGGGGGGGGFG3FGGGGGGGGGGGGGGGGGGECFGFGGGDFF7CD@@E3DFFFFFF?DFGGFFAFAAFBBFGC>C::?:?FB6F
@M02542:52:000000000-J9N43:1:1101:13406:6734 1:N:0:GTGAAA
CGGTTTGTCACCGGCAGTCTCCTTAGAGTGCCCACCATTACGTGCTGGTAACTAAGGACAAGGGTTGCGCTCGTTACGGGACTTAACCCAACATCTCACGACACGAGCTGACGACAGCCATGCAGCACCTGTGTCTGAGTTCCCGAAGGCACCAATCCATCTCTGGAAAGTTCTCAGCATGTCAAGGCCAGGTAAGGTTCTTCGCGTTGCTTCGAATTAAACCACATGCTCCACCGCTTGTGCGGGCCCCCGTCAATTCATTTGAGTTTTAACCTTGCGGCCGT
+
GGGGGGGGGGGGGGGGGGGGGGGGGGGGGGGGGGGGGGGGGFGGGGGGGGGGGGGGGGGGGGGGGGGGGGGGGGGGGGGGGGGGGGGGGGGGGGGGGGGGGGGGGGGGGGGGGGGGGGGGGGGGGGGGGGGGGGGGGGGGGGGGGGGGGGGGGGGGGGGGGGGGGGCGGGGGGGGGGGGGGGGGGGGGGGGGGGGGGGGGGGGGGGGGGGGGFGGGGGGGGGGGGGGGGGGGGGGCGDGFG0@DGGFFGGGFFGFFFGGFGGFFFFFFFFFGGGFGAFFFFFBB
@M02542:52:000000000-J9N43:1:1101:13121:6765 1:N:0:GTGAAA
CGGTTTATCACCGGCAGTCTCCCTAGAGTTCCCGCCATTACGCGCTGGCAACTAAGGATAAGGGTTGCGCTCGTTGCGGGACTTAACCCAACATTTCACAACACGAGCTGACGACAGCCATGCAGCACCTGTCTTACAGTTCCCGAAGGCACAACCGCATCTCTGCAGTCTTCTGTAGATGTCAAGAGTAGGTAAGGTTCTTCGCGTTGCGTCGAATTAAACCACGTGCTCCACCGCTTGTGCGGGCCCCCGTCAATTCATTTGAGTTTTAATCTTGCGACCGT
+
GDGFGGGGGGGGDGGGGGGGGGGGGGGGGGGGGGGGGGGGGGGGGGGGGGGGGGGGGGGGGGGGGGEGGGGGGGGGGGGGGGGGGGGGFGGGGGGGGGGGGGGGGGEGGGGGGGGGGGFGGGGGGGGGGGGGFGGGGGGGGGGGGGGGGGGGGGGGGGGGGGGGGGGGGGGGGGGGEFFGGGGGFGGGGGGGGGGGGFGGGGGGGGGGGGGGDGGGGGGFGD*CGDCGGGGGGGGGGGGFG:FGGGFFGGGDFGFDBFGFFGFF<?F>DBACFFFG>D;;FFFE
@M02542:52:000000000-J9N43:1:1101:27959:6776 1:N:0:GTGAAA
CGGTTTATCACCGGCAGTCTCCCTAGAGTTCCCACCATTACGTGCTGGCAACTAAGGATAAGGGTTGCGCTCGTTGCGGGACTTAACCCAACATTTCACAACACGAGCTGACGACAGCCATGCAGCACCTGTCTTAGCGTTCCCGAAGGCACAATCGTATCTCTACAATCTTCGCTAGATGTCAAGAGTAGGTAAGGTTCTTCGCGTTGCGTCGAATTAAACCACATGCTCCACCGCTTGTGCGGGCCCCCGTCAATTCATTTGAGTTTTAATCTTGCGACCGT
+
GGGGEGGGGGGGGGGGGGGGGGFGGGGGGGGGGGGGGGGGGGGGGGGGGGGGGGGGGGGGGGGGGGGGGGGGGGGGGGEGGGGGGGGGGGGGGGGGGGGGGGGGGGGGGGGGGGGGGGGGGGGGGGGGGGGGGGGGGGGGGGGGGGGFGGGGGGGGGGGGGGGGGGGGGGGGGGGGGGGGFFGGGGGGGGGGGGGGGCGGGGGGGGGGEGGGFGEGGEFFGGGGGGGGGGGGGGGEGGGGG:FGGGFFED<>EGFFAGGFGGA?><BFFAFGGFFG2<B0>FBF
@M02542:52:000000000-J9N43:1:1101:16516:6795 1:N:0:GTGAAA
CGGTTTATCACCGGCAGTCTCCCTAGAGTTCCCGCCATTACGCGCTGGCAACTAAGGATAAGGGTTGCGCTCGTTGCGGGACTTAACCCAACATTTCACAACACGAGCTGACGACAGCCATGCAGCACCCGTCTTACAGTTCCCGAAGGCACAACCGCATCTCTGCAGTCTTCTGTAGATGTCAAGAGTAGGTAAGGTTCTTCGCGTTGCGTCGAATTAAGCCACATGCTCCACCGCTTGTGCGGGCCCCCGTCAATTCATTTGAGTTTTAATCTTGCGACCGT
+
GGGGGGGGGGGGDGGGGGGGGGGGGGGGGGGGGGGGGGGGGDGFGGGEGGGGGGGGGGGGGGGGGGGGGGEGGGGGGGGGGGGGGGGGGGGGGGGGGGGGGGGGGGGGGGGGGGGGGGGGGGGGGGGGGGGGGGGGGGFGGGGGGGGGGGGGGFGGGGGGGGGGGGEGEGGGGGGGGGGGGGGGGGFGGGGGGGGGGGGGGGGGGGGGGGGGF=C8CFGG7?88@FGCFCGGFCGEGGDGGBFGGGFFGGGFBC?DFFFFGGAFA?<BBFF*:>?F4426>FB@
@M02542:52:000000000-J9N43:1:1101:25258:6801 2:N:0:GTGAAA
TCTACTTGCGTAGGCAGTCTCACTAGAGTCCCCAACTTAATGATGGCAACTAGTGACAGGGGTTGCGCTCGTTGCAGGACTTAACCTAACACCTCACGGCACGAGCTGACGACAACCATGCAGCACCTTGAAAATTGCCCGAAGGAAGGTCTATTTCTAAACCGATCAATTCCCATTTAAGCCTTGGTAAGGTTCCTCGCGTATCATCGAATTAAACCACATAATCCACCCCTTGTTCGGGCCCCCGTCAATTCCTTTGAGTTTCAAACTTGCGTTCGTACTCCC
+
GGGGGGGEGGCGGGGGGGGFGGGGGGGGFFFGGGGGGGGGGGGGGGGG@FFGGGGGGGGGGGGGGGGGGGGGGGGGGGGGGGGGGGGGGGGGGCFGGGGGEGGGGGEGGGGGGGGGGEGAFF=FFGFFF9DFGCGFGGGGGGGGGFGGGGGGGGGGG9FGGGGGGGG8DFGFGGGGGDDFAGGFGEAFCFFFFFGGFCADEFF?3AFC8;3=13DFFFGFGFFG7@F@4C(,8AF<)791;B19EF>B:1974:>4<<*),*9:A<2:>AF)616DC>B))5/9@
@M02542:52:000000000-J9N43:1:1101:26698:6808 1:N:0:GTGAAC
CGGTTCATCACCGGCAGTCTCCCTAGAGTTCCCACCATTACGTGCTGGCAACTAAGGATAAGGGTTGCGCTCGTTGCGGGACTTAACCCAACATTTCACAACACGAGCTGACGACAGCCATGCAGCACCTGTCTTAGCGTTCCCGAAGGCACAATCGTATCTCTACAATCTTCGCTAGATGTCAAGAGTAGGTAAGGTTCTTCGCGTTGCGTCGAATTAAACCACATGCTCCACCGCTTGTGCGGGCCCCCGTCAATTCATTTGAGTTTTAATCTTGCGACCGT
+
GGGGGGGGGGGGEGGGGGGGGGGGGGGGGGGGGGGGGGGGGGGGGGGGGGGGGGGGGGGGGGGGGGGGGGGGGGGGGGGGGGGGGGGGGGGGGGGGGGGGGGGGGGGGGGGGGGGGGGGGGGGGGGGGGGGGGGGGGGGGGGGGGGGGGGGGGGGGGGGGGGGGGGGGGGGGGGGGGGGGGGGGGGGGGGGGGGGGGGGGGGGGGGGGCEGGFGGGGGGGGGGGGGFGGFGGGGGGGGGGGBFGGGFFGGGFFGFEFGGFGG<FFF<AFFACFGFGBABFFBFF
@M02542:52:000000000-J9N43:1:1101:7693:6824 1:N:0:GTGAAA
CGGTTTATCACCGGCAGTCTCCCTAGAGTTCCCGACTTAACTCGCTGGCAACTAAGGATAGGGGTTGCGCTCGTTGCGGGACTTAACCCAACATTTCACAACACGAGCTGACGACAGCCATGCAGCACCTGTCTTACGGTTCCCGAAGGCACAACCGCATCTCTGCAGTCTTCCGTAGATGTCAAGAGTAGGTAAGGTTCTTCGCGTTGCGTCGAATTAAACCACATGCCCCACCGCTTGTGCGGGCCCCCGTCAATTCATTTGAGTTTTAATCTTGCGACCGTC
+
GGGGGGGGGGGGGGGGGGGGGGGGGGGGGGGGGGGGGGFGGGGGGGGGGGGGGFGFFFGFGFGGGGGGGGGGGGGGGGGGGGGGGGGFGGGGGGGGGGGGGGGGGGGGGFGGGGDGGFFGGGGGGGGGGGGGGGGGGGDGGGGFGGGGCGGGGGGGGGGGGGGGGGGGGGCFGGGGCGGGGFGGGGGGGGFGFFGGGGGGGGGFGGEG5E5?>5EEFGGGFGFG*1A+:8CGGGDCEDCFGFFGGGDEEGGBBD0<ACC?GGFFAFFDFA29FCFG299;BBF>)
@M02542:52:000000000-J9N43:1:1101:14296:6825 2:N:0:GTGAAA
CGGTTCATAACGGTCCGCAGCCCTCGAGTTCCCGCCATAACCCACTGGCCACCAAGGATAATGGTCGCGCCCCATGCCGTACTTAAACCAACATTTCACAACACGACCTGACGACTGCCATGTCGCACCCGTCATACATCTCGCACAGGCACCATCGCAACTCTGCATTCTCGGGTAGATGTCCACAGCAGGAATATCTCTTCGCGTTCGTTCACATGAAACCCAATGCCTCAACTGCTGTTCCGCCCTCCCGTCATCTAATGTCGCTTTATCCTCCTCACCGTG
+
C@+6@6,,,6C,@6C7++++@F76,@,C@,6,6@+@CE,C,,,6,:<,C,C,,,CC,C,6E,<,C,++8++++,:4B5+8+B+C@F,,A4++:,,C;<A<F+,8++++64,A@73++A>79B,,6+++6334C8D9DE3,@,,434@,,@D53,68*>**;,4<,?,<CC@+**4=?*+=+==++*2)).)8(.**1+++31+88D.(/)/).(****+1:28**2.4**.)0)))()*).))-7((-(.1/(1*(.68).**-.(((4-).).)**)0*)0705
@M02542:52:000000000-J9N43:1:1101:12621:6827 1:N:0:GTGAAA
CGGTTTATCACCGGCAGTCTCCCTAGAGTTCCCGCCATTACGCGCTGGCAACTAAGGATAAGGGTTGCGCTCGTTGCGGGACTTAACCCAACATTTCACAACACGAGCTGACGACAGCCATGCAGCACCTGTCTTACAGTTCCCGAAGGCACAACCGCATCTCTGCAGTCTTCTGTAGATGTCAAGAGTAGGTAAGGTTCTTCGCGTTGCGTCGAATTAAACCACATGCTCCACCGCTTGTGCGGGCCCCCGTCAATTCATTTGAGTTTTAATCTTGCGACCGT
+
GGGGGGGGGGGGGGGGGGGGGGGGGGGGGGGGGGGGGGGGGGGGGGGGGGGGGGGGGGGGGGGGGGGGGGGGGGGGGGGGGGGGGGGGGGGGGGGGGGGGGGGGGGGGGGGGGGGGGGGGGGFGGGGGGGGGGGGGGGGGGGGGGGGGGGGGGGGGGGGGGGGGGGGGGGGGGGGGGGGGGGGGGGGGGGGGGGGGGGGGGGGGGGGGGGGGFGGGGGGGGGGGFGGGGFCGGGGEEGEFF>FGGGFFGGGFFGFF>FGFGGFFFFFFADAFC0=C<BB99>FF
@M02542:52:000000000-J9N43:1:1101:26237:6837 1:N:0:GTGAAA
CGGTTTGTCACCGGCAGTCCCATTAGAGTGCCCTTTCGTAGCAACTAATGGCAAGGGTTGCGCTCGTTGCGGGACTTAACCCAACATCTCACGACACGAGCTGACGACAGCCATGCAGCACCTGTGTTACGGCTCTCTTTCGAGCACTCCTCTATCTCTAAAGGATTCCGTACATGTCAAAGGTGGGTAAGGTTTTTCGCGTTGCATCGAATTAAACCACATCATCCACCGCTTGTGCGGGTCCCCGTCAATTCCTTTGAGTTTCAACCTTGCGGCCGTACTCCC
+
GGGFGGGGGGGGGDG@FGGGGGGGGGGGGGGGGGGGGGGGGG<FGGGGGGGGGGGGGGGGGGGGGGGGGGGGGGGGGGFGGGGGGGGGGGGGGGGGGGGGGGFGFGGGGGECGG8FGFGGGGGGGGGGGGGGGGGGFGGGGGFFGGGGGGGGGGGGCFGGGGGGFDGGGFFFGDFGF9BFFFFFGGGGGFGGEGGGGFCEE:EEGGGGGCCFFGCFGGGGGGFGFFDFGGGGGGGGGFGGGFF>FGFFDG*@4F<FFGGFGGFFFFBFFFACCC>C09B:??F4F
@M02542:52:000000000-J9N43:1:1101:21432:6851 2:N:0:GTGAAA
ACAGTTTACACTGGCAGTCTTGCTAGAGTTCCCGACTTGACTCGCTGGCAACTAACAACAGGGGTTGCGCTCGTTATAGGACTTAACCTGACACCTCACGGCACGAGCTGACGACAACCATGCAGCACCTTGTAAATTGTCCGAAGAAAAGTCTGTTTCCAAACCTGTCAATCTACATTTAAGCCTTGGTAAGGTTCCTCGCGTATCATCGAATTAAACCACATGCCCCACCGCTTGTGCGGGCCCCCGTCAATTCCTTTGAGTTTCCTTTTTGCGAACGTACCC
+
GGGGGGGGGGGGGGGGGGGGGGGGGGFGGGGGGGGGGGGGGGGFGGGGGGFFGGGGGGGGGGGGGGGGGGEGGGGGGGGGGGGGGGGGGDGGFGGCFFGGGGGGGG>CEGFGGGGCF@FFGGGGFGGGGGGGG8EGGGCFFFGGDE>DFGGGGGC@CGGGGGGGFGFGGGGFGGCFCBDFFGGFG@FFFFFF=FGCFGFGDFF?>/6?CF=FFFGFCF?5CF@C5A)/CC@?BBAD@;*7(17>F>;9B:*9:C>><AFA2*)66<<)-))..-5)/835@47./
@M02542:52:000000000-J9N43:1:1101:21202:6857 1:N:0:GTGAAA
CGGTTTGTCACCGGCAGTCTCCCTGGAGTGCTCTTGCGTAGCAACTAGGGACAAGGGTTGCGCTCGTTGCGGGACTTAACCCAACATCTCACGACACGAGCTGACGACAGCCATGCAGCACCTGTGTTATGGCTCCCTTTCGGGCACCCCCACCTCTCAGCAGGGTTCCATACATGTCAAGGGTAGGTAAGGTTTTTCGCGTTGCATCGAATTAATCCACATCATCCACCGCTTGTGCGGGTCCCCGTCAATTCCTTTGAGTTTTAATCTTGCGACCGTACTCCC
+
GGGGGGGGGGGGGGGGGGGGGGGGFGGG<<FFGFCA@BFGCGGFGGGGFCGGGFGGGEGGDGECEF>CFGE=EEEF<B<FEF:D?FEF,CFGGCE@F:>4C:8EC@CGGGGGGGDFC<FGGF,>BDCFEGF?FG8@FFFGCFDCEECCCE*<FB:FFGGFGGA:E<<<CFFGGFGCC@FFG6*4BECCFGGGF<B:@:EG8CEGGGG?E8*877+<C+AFGDDG:0:EGD5::8=C677<<B>G*CEBG**/6>A?4?:FGF<FAF:A9A<7CC>D;6?FF?=:>
@M02542:52:000000000-J9N43:1:1101:19974:6858 1:N:0:GTGAAA
CCCCACCTTCCTCCGGTTTGTCACCGGCAGTCCCATTAGAGTGCCCTTTCGTAGCAACTAATGGCAAGGGTTGCGCTCGTTGCGGGACTTAACCCAACATCTCACGACACGAGCTGACGACAGCCATGCAGCACCTGTGTTACGGCTCTCTTTCGAGCACTCCTCTATCTCTAAAGGATTCCGTACATGTCAAAGGTGGGTAAGGTTTTTCGCGTTGCATCGAATTAAACCACATCATCCACCGCTTGTGCGGGTCCCCGTCAATTCCTTTGAGTTTCAACCTTGCGGCCGTACTCCCC
+
CCCCCGGGGGGGGGGGGGGGGGGGGGGGGGGGGGGGGFGGGFGGGGGGGGGGGGGGGGGGGGGGGGGGGGGGGGGGGGGGGGGGGGGGGGGGGGGGGGGGGGGGGGGGGGGGEGGGGGGGGGGGGGGGGGGGGGGGGGGGGGGGGGEGGGGGGGGGGGGGGGGGGGCFGFGGGGGGGGGGGGGGGGGGGGGGGGGGGGGGGGGGGFGGGGGGGGEEEGGGGGGGGGGGFGGGGGGGGGGGGGGGGGGGGCFGGGGGGFFGGGFFGGGFFGFFFGGFGGFFFFFF4?BGGGEGBFFFFFF
@M02542:52:000000000-J9N43:1:1101:5925:6872 1:N:0:GTGAAA
CGGTTTATCACCGGCAGTCTCCCTAGAGTTCCCGACTTAACTCGCTGGCAACTAAGGATAGGGGTTGCGCTCGTTGCGGGACTTAACCCAACATTTCACAACACGAGCTGACGACAGCCATGCAGCACCTGTCTTACGGTTCCCGAAGGCACAACCGCATCTCTGCAGTCTTCCGTAGATGTCAAGAGTAGGTAAGGTTCTTCGCGTTGCGTCGAATTAAACCACATGCTCCACCGCTTGTGCGGGCCCCCGTCAATTCATTTGAGTTTTAATCTTGCGACCGTT
+
GGGGGGFGGGGGEGGGCGGFGGGGGGGGGGGGGGGGGGGGGGGGGGDFGGGGGFGGGGGGGGFGGGGGGGGGGGGGGGG+CFGFGGGGGGGGGGGGGGGFGGGGEEEGGFCGFGCFGGGGGGGGGFGGGGGECGGGGGFGGGGFGGGFEFGGFGEGGEGGGCGGEGGG:BCGGGGGGGG9;CFEE@F6FGGCFCFFGFGGGFGGGC=CEGGGE5:C4EGGGGGGGFG6CFGGFGG5ECE5*3?C5C>DGDD:7DBF>GFFGGFFB?><26<C7*1:9<(27937)
@M02542:52:000000000-J9N43:1:1101:28058:6875 1:N:0:GTGAAA
CAGTATATCACTGGCAGTCTCCCTAGAGTTCCCGACTTAACTCGCTGGCAACTAAGGATAGGGGTTGCGCTCGTTGCGGGACTTAACCCAACATTTCACAACACGAGCTGACGACAGCCATGCAGCACCTGTCTTACGGTTCCCGAAGGCACAACCGCATCTCTGCAGTCTTCCGTAGATGTCAAGAGTAGGTAAGGTTCTTCGCGTTGCGTCGAATTAAACCACATGCTCCACCGCTTGTGCGGGCCCCCGTCAATTCATTTGAGTTTTAATCTTGCGACCGT
+
GGGGEFFFGGGGAGGFGGGGGGGGGGGGGGGGGGGGGGGGGGGGGGGGGGGGGGGGGGGGGGGGGGGGGGGGGGGGGGGGGGGGGGGGGGGGGGGGGGGGGGGGGGGGGGGGGGGFGGGGGGGFGGGGGGGGGGGGGGGGGGGGGGGDEGGGGGGGGGDDGGGGFGGGGGGGGGGGGGGGGGGGGGGGGGGGGGGC@FGGGGGGGGGGGEGGFGGGGGGGGGGGGGGGGGFGGGGGGGGGG0?DGGFFGGG:BDFEFGGFGFFFFF:<<DFGGGFG2<FFFFFF
@M02542:52:000000000-J9N43:1:1101:5764:6879 1:N:0:GTGAAA
GCGGCTTATCACCGGCAGTCTCTTTAGAGTGCTCAACTAAATGGTAGCAACTAAAGACGGGGGTTGCGCTCGTTGCGGGACTTAACCCAACATCTCACGACACGAGCTGACGACAGCCATGCAGCACCTGTCTCCGGTCCAGCCGAACTGAAGGAATCCATCTCTGGAAACCGCGACCGGGACGTCAAGGGCTGGTAAGGTTCTGCGCGTTGCGTCGAATTAAACCACATGCTCCACCGCTTGTGCGGGCCCCCGTCAATTCCTTTGAGTTTTAATCTTGCGACC
+
GGGDGCGGGGGCFGC@EGGDFCFGG9FFGGGGGCGGGGC@EFFGGGGGGGGGGGGGFGGGDGGGGCGGGGGDGGGGGGGGGGGGGGFFDGGGFGFGCFGGGGGGGEGGGGGFCFGGG7CGGGG=FGFGGGFGGFDFE7FFGFGDGGGFC@FG?BFGGFGGGGGFGG7<:FGGDCGDCCEEGGGGCGEEFGEG88E@@E?CFGGGG7?EEGEGECGEC:@FGCCF@;EFEF6E?9CFGFEDC?@F67)87<CEDGFFFEG?FF>@DFF<B<4FGGFG266).(758
@M02542:52:000000000-J9N43:1:1101:10660:6883 1:N:0:GTGAAA
CGGTTTATCACCGGCAGTCTCCCTAGAGTTCCCGCCATTACGCGCTGGCAACTAAGGATAAGGGTTGCGCTCGTTGCGGGACTTAACCCAACATTTCACAACACGAGCTGACGACAGCCATGCAGCACCTGTCTTACAGTTCCCGAAGGCACAACCGCATCTCTGCAGTCTTCTGTAGATGTCAAGAGTAGGTAAGGTTCTTCGCGTTGCGTCGAATTAAACCACATGCTCCACCGCTTGTGCGGGCCCCCGTCAATTCATTTGAGTTTTAATCTTGCGACCGT
+
GGGGGGGGGGGGDFEEGGGDGDGGG?FGGEF9FFGGGGGGGGGGGGGDDFGFGGGFGGGGGGGGGGGGGGGGGGGGGEEGGGGGGGGGGGGGFFGFFGFGFGGDGGGGGGFGFFGGGFGFGFFGC7BFDGGGGGGGGGGGGGGGGGGGGGCFDFGGGECGGGGFGGGCFGGGGGGGFCFF,<BFGFGGGGGGGGGCGGGFGGGGGCEGCCCGEEGGGGGGEGGFFGGGG9CGGGGGGGGFF7B*CDDD=DGEDG?FAEG4FGF62:<A<<<FFFFG9<663;B5
@M02542:52:000000000-J9N43:1:1101:11704:6898 1:N:0:GTGAAA
CGGTTTATCACCGGCAGTCTCCCTAGAGTTCCCGACTTAACTCGCTGGCAACTAAGGATAGGGGTTGCGCTCGTTGCGGGACTTAACCCAACATTTCACAACACGAGCTGACGACAGCCATGCAGCACCTGTCTTACGGTTCCCGAAGGCACAACCGCATCTCTGCAGTCTTCCGTAGATGTCAAGAGTAGGTAAGGTTCTTCGCGTTGCGTCGAATTAAACCACATGCTCCACCGCTTGTGCGGGCCCCCGTCAATTCATTTGAGTTTTAATCTTGCGACCGT
+
GGGGGGGGGGGGD>E@F@FGGGGGGGGGGGGGGGDGGGFGGGGGGGGGGGGGGGGGGGGGGCFGGGGGGGGGGGGGGGGGGGGGGGGGGGGGFFGGGGGGGGGGGGGGGGGGDGGDGGGGGGGDFGGGGGGGGFGGGG>FGGGGGGGEGFFGGGGGGGGEEFCFGGGGGGGGGGGGFGGGGFGGFFCGGGGGFGGGGGGGGGGGGGGGEGGGFGGGGGGGGGGGGGGGG+<CGGGDGGDGGFFGGDDDGGGFFGFDAFG7FFBFBFFD<<A4DF=F2AB99B:>
@M02542:52:000000000-J9N43:1:1101:11047:6907 1:N:0:GTGAAA
CGGTTTGTCACCGGCAGTCCCATTAGAGTGCCCTTTCGTAGCAACTAATGGCAAGGGTTGCGCTCGTTGCGGGACTTAACCCAACATCTCACGACACGAGCTGACGACAGCCATGCAGCACCTGTGTTACGGCTCTCTTTCGAGCACTCCTCTATCTCTAAAGGATTCCGTACATGTCAAAGGTGGGTAAGGTTTTTCGCGTTGCATCGAATTAAACCACATCATCCACCGCTTGTTCGGGTCCCCGTCAATTCCTTTGAGTTTCAACCTTGCGGCCGTACTCCC
+
GGGGGGEGGGGGGGGGGGGGGGGGGGGGGGGGGGGGGGGGGGGGGGGGGGGGGGGGGGGDGGGGGGGGGGEGGGGGGGGGGGGGGGGGGGGGGGGGGCGGGGGGGGGGGGGGGGGGFGGGGGGGGGGGGGFGGGGGGGGGGGGFGDCFBFGGGGGGGGGGCGGF7CGGFGEGGGFFFFFGGGD:FGGGG?FGCFGGG:EGGGGGGGGGGDFGFCGDFFGGF?CFF7CFFFEGGEC:+:7CD?EGGGFDE3CFFGFFFFG4CDBFDAFD07<>C3:G>(9BF1B4>
@M02542:52:000000000-J9N43:1:1101:27765:6908 2:N:0:GTGAAA
CGGTTTATCACCGGCAGTCTCCCTAGAGTTCCCACCATTACGTGCTGGCAACTAAGGATAAGGGTTGCGCTCGTTGCGGGACTTAACCCAACATTTCACAACACGAGCTGATGACAGCCATGCAGCACCTGTCTTAGCGTTCCCGAAGGCACCATCGTATCTCTACAATCTTCGCTAGATGTCAAGAGTAGGTAAGGTTCTTCGCGTTGCGTCCAATTAAACCAAATTCCCCACCGCTTGTGCTGGCCCCCGTCAATTCAATTGAGTTTTAATCTTGTGACCCT
+
GEDGGDGGGGGGGDGGEFC<FGGGGFF<EFFEGGFGGGGGGFGDGGGGGGGFFDFGCGG,@FEFFGGGGGGEGGGGGGDCEC?AEGFGG@D7FGAGGDGFFGFEEGGGC<5CFGG9,8F8BF@:EGGGGGDEFFF7EF:>F8D=8CB:CF?88DBFGCF<C,E;7DAD;FF9:8CEC5>+:EGFGFFFF@=*86+;6,+2*4+8(:>99E08((:A+8ECG833/**)**)()07369*4:>A2803((21)(1/,).1))1*,62.-)--)-4<>>*0/*9)0
@M02542:52:000000000-J9N43:1:1101:25488:6912 1:N:0:GTGAAA
CGGTTTATCACCGGCAGTCTCCCTAGAGTTCCCGCCATTACGCGCTGGCAACTAAGGATAAGGGTTGCGCTCGTTGCGGGACTTAACCCAACATTTCACAACACGAGCTGACGACAGCCATGCAGCACCTGTCTTACAGTTCCCGAAGGCACAACCGCATCTCTGCAGTCTTCTGTAGATGTCAAGAGTAGGTAAGGTTCTTCGCGTTGCGTCGAATTAAACCACATGCTCCACCGCTTGTGCGGGCCCCCGTCAATTCATTTGAGTTTTAATCTTGCGACCGT
+
GGGGGGGGGGGGGGGGGGGGGGGGGGGGGGGGGGGGGGGGGGGGGGGGGGGGGGGGGGGGGGGGGGGGGGGGGGGGGGGGGGGGGGGGGGGGGGGGGGGGGGGGGGGGGGGGGGGGGGGGGGGGGGGGGGGGGGGGGGGGGGGGGGGGGGGGGGGGGGGGGGGGGGGGGGGGGGGGGGGGGGGGGGGGGGGGGGGGGGGGGGGGGGGGGGGGFGGGGGFGGGGGGGGGGGGGGGGGGGGCF2BGGGEBGGGFFD<>AGFFGGFFB:A<BFFFG7@G2<96;FFF
@M02542:52:000000000-J9N43:1:1101:25707:6926 2:N:0:GTGAAA
ACAGTATACACTGGCAGTCTTTCTAGAGTTTCCGACATCACTCGCTGGCAACTAACAACAGGGGATGCGCTCGTTATAGGCCTTAACCTGACACCCCACCGCCCCAGCTGCCGACAACCAGGCAGCACCTGGTACATTGTCCGCACAAAAGTCTGGTTCCAAACCTGTCAAACTACATTTAAGCCAGGGTCAGGTTCCTCGCGGATCATCGAATTAAACCACATGACTCACCGCTTGGTCGGGCCCCCGTCAATTCCTTTGATGTTCATTCTGTCGAACGTGACC
+
,,6;;,6CF9,E@FEA,,6;C,6;,,6CC,6C6,,:+B9C,6CDCF,+B6CDC<CE,6<C@@,6+,BE:76,+@C<=,=<,9,EFF<FE,,?FGG+:C+++>+++8+,9=,:64F::,4+33@B+33=6,,,3,,+36=E,3@+6+>8F,@<CD9,5EC,<@<:>,7,,52+5,,@9:7BF:++9)**3***);=*;0=8)2))6>537+3488<+AFF4<,,+++/)2928.)0(((0-(,(-54(,(-*187:444*)67*).6>)6:<2)))**0)7))../
@M02542:52:000000000-J9N43:1:1101:20896:6926 1:N:0:GTGAAA
CGGTTTATCACCGGCAGTCTCCCTAGAGTTCCCACCATTACGTGCTGGCAACTAAGGATAAGGGTTGCGCTCGTTGCGGGACTTAACCCAACATTTCACAACACGAGCTGACGACAGCCATGCAGCACCTGTCTTAGCGTTCCCGAAGGCACAATCGTATCCCTACAATCTTCGCTAGATGTCAAGAGTAGGTAAGGTTCTTCGCGTTGCGTCGAATTAAACCACATGCTCCACCGCTTGTGCGGGCCCCCGTCAATTCATTGGAGTTTTAATCTTGCGACCGT
+
GGGFGBFFEGGGEECFGGGDFGGGGGEGGGGFGGGEGGGGG<FGFFGGGGGFCFCEGFFEFGG?E@FGDEGGCGGFFFGFGGGGGGGGGGFEDFFGFGCGBFEGGC:CGBEGFEGGGGFGF,>F?FDGGGGFGGGFGGGGCCF9FEC:FGGGGGGFF>D>EGFGGGEFG@@CAC@CEGGFGFFEF9FGGGGGEGGFFFGCFFFCCE??EGGGFC==DFCFGGFCEFF+:<:EFG=EEGC<F7@DE<5>CG<BEDBEFF>?C>)7<7?74ADGGGFG)417>9@)
@M02542:52:000000000-J9N43:1:1101:9679:6938 1:N:0:GTGAAA
GTCCACACCTACCTCCCCGTTCTCCTGGGCAGTCTCTCCAGAGTTCCCGGCATGACCCGTTGGTAACTGAAGACAGGGGTTGCGCTCGTTGCGGGACTTAACCCAACACCTCACGGCACGAGCTGACGACAGCCATGCAGCACCTGAGCAGGATGGTATTGCTACCTCGTTGGGCTTTCACCCTTCTAATACCTGCATGTCCAGCCTGGGTAAGGTTCTTCGCGTTGCGTCGAATTAAACCACATGCTCCACCGCTTGTGCGGGCCCCCGTCAATTCCTTTGAGTTTCAACCTTGCGGCCG
+
CCCCCGGGGGGGGGGGGGGGGGGFDGGGFGGGGFFGGGGGFGFFGGGGGEGGGGFGGGEGGGFGFGFGGGGGGGGGFCGFGGFGGGGEFFGGGGGGGGGGGGFFEFFBFEDGCFGFGGGGGFG@FEFCFGG7<FGGDDGFGGGGG,DCGGGGEFGGGFCFGGFEFGGGFGG@BECFFGGCFCGGG,;FGGCGGGCFGGFFFGGFFGGGCFGGGCCEGGGGGGGGGEEEA>C55:CGGGGGGGG5F9F?FGGFGGGGG:F<C7@5C5DFBG6>6C*6C>AF<<<B<AB>70=C(46>B(8>)
@M02542:52:000000000-J9N43:1:1101:21210:6941 1:N:0:GTGAAA
TCGGCTTATCACCGGCAGTCCCCTTAGAGTGCCCAACTGAATGCTGGCAACTAAGGGCGAGGGTTGCGCTCGTTGCGGGACTTAACCCAACATCTCACGACACGAGCTGACGACAGCCATGCAGCACCTGTGTCCCGGTCCCCGAAGGGAACCCTGCATCTCTGCAGGTAGCCGGGCATGTCAAGGGCTGGTAAGGTTCTGCGCGTTGCTTCGAATTAAACCACATGCTCCACCGCTTGTGCGGGCCCCCGTCAATTCCTTTGAGTTTTAATCTTGCGACCGTAC
+
GGGGGGGGGGGGGGGGGGGGGGGGGGGGGGGGGGGGGGGGGGGGGGGGGGGGGGGGGGGGGDGGGGGDGGGGGGGGDGGGGGGGGGGGGGGGGGFGGGGGGFGGGGGGGGGGGGGGGGGGGGGGGGGGGGGGGGGGGGGGGGGGGGGGGGFGGGGGGGGGGGGGGGGGGGGGGGGGGGGGGGGGGGDGGGGGGFGGFGGGGGGGGGGGGGGGDGGGGGGGGGGGGFCC7EG?FGGGEDFGCB>GGGFFGGGFFG:?<CGFGGF??B>9AF>GFGF=<9>>FFFF3
@M02542:52:000000000-J9N43:1:1101:13596:6953 2:N:0:GTGAAA
CGAGTTGACCCCGGCGGTCTCCTGTGAGTCCCCAACCTCCCGAAGGAGTTGCTGGCAACACAGGACAAGGGTTGCGCTCGTTGCGGGACTTAACCCAACATCTCACGACACGAGCTGACGACAGCCATGCACCACCTGTACACCGACCACAAGGGGGGCACTATCTCTAATGCTTTCCGGTGTATGTCAAGCCTTGGTAAGGTTCTTCGCGTTGCGTCGAATTAAACCACATGCTCCTCTGCTTTTGCCGGCCCCCCTCCATTTCTTTTGGGTTTATCCTTGCGG
+
GGEGFGFFFGEFCFG@CFC7CFFGGGGGGGGFCDGGFAFGEECGCCDGGG9FCFFG?,BFGG8?FCFFE?:FEGGGGFGGGFFGGGGGGFEGGGGGGGD7=C?EGD>FGD=>+@@FGGGG++BF@DF>7DCAFFGGGDGGGFGG58*:*::,=:C87CEGDFCCE9CFCFFFGGDF>:DD@=DFGF@@B4=FB4>FD7**??=FBF6)(8(<>9C).7*)*.2C9+0(**.294*.,(*-,)--*.6<)47<;CGF((0(4**).-64-)((4430*0777*65)
@M02542:52:000000000-J9N43:1:1101:25141:6960 2:N:0:GTGAAA
CGGTTTGTCACCGGCAGTCTCCCTGGAGTGCTCTTGCGTAGCAACTAGGGACAAGGGTTGCGCTCGTTGCGGGACTTAACCCAACATCTCACGACACGAGCTGACGACAGCCATGCAGCACCTGTGTTACGGCTCCCTTTCGGGCACCCCCACCCCTCGGCAGGGTTCCGTACATGTCAAGGGCTGGTAAGGTTTTGCGCGTTGTATCTGATTAAACCACATGCCCCACCGCTTGTTCAGGCCCCCTTCAATTCCTTTGAGGTTCGGTCTTGGGACCGTTTCTCC
+
GGGGGGGGGGGGGGGGGGGCFGGGGGFGGGGGGGGGGGGGGGGGGFFGGGGGGGGGGGGGGGGGGGGGGGGGGGGGGGGGGGGGGGGGGGGGG+BFGEGFGGGGGGGGGGGGGGGGGGG8FFF?FEGFEGGGGC:7FFFGGGGDGCGGGGGEGG55*=5EGG=E58BCED6AGCC?CF+;=CDF*,:)1+/8)177*+))0)752=BA)*-94):=7F537:)0387:DD,2)8)().24).40>6((,,006*:2:4*)()0()(-(((6.)(.0*8)))/*8@
@M02542:52:000000000-J9N43:1:1101:26011:6967 1:N:0:GTGAAA
CGGTTTATCACCGGCAGTCTCCCTAGAGTTCCCGACTTAACTCGCTGGCAACTAAGGATAGGGGTTGCGCTCGTTGCGGGACTTAACCCAACATTTCACAACACGAGCTGACGACAGCCATGCAGCACCTGTCTTACGGTTCCCGAAGGCACAACCGCATCTCTGCAGTCTTCTGTAGATGTCAAGAGTAGGTAAGGTTCTTCGCGTTGCGTCGAATTAAACCACATGCTCCACCGCTTGTGCGGGCCCCCGTCAATTCATTTGAGTTTTAATCTTTCGACCGT
+
GGGGGGGGGGGGGGGGDCGGGGGGGGGGGGGGGGGGGGGGGGGGGGGGGGGGGGGGGGGGGGGGGGGGGGGGGGGGGGGGGGGGGGGGGGGGGGGGGGGGGGGGGGGGGGGGEGGGGGGGGGGGFGGGFGGGGGGGGGGGGDGFFGGGGGGGFGGGGGGGGGGGGFGGGGGGGGGGGGGGGGGGGGGGGGGGGGGGGGGGFGGGGGGGGGGGFGGGGGGGGGGG>FGCFCGGGGGGGGGGG0@GGDDFCDG:)92>AGG4CGBBAB5>>>AGF7@G):<B:BF>
@M02542:52:000000000-J9N43:1:1101:14328:6990 1:N:0:GTGAAA
ATCCACACCTTCCTCTCTACTTGCGTAGGCAGTCTCACTAGAGTCCCCAACTTAATGATGGCAACTAGTGACAGGGGTTGCGCTCGTTGCAGGACTTAACCTAACACCTCACGGCACGAGCTGACGACAACCATGCAGCACCTTGAAAATTGCCCGAAGGAAGGTCTATTTCTAAACCGATCAATTCCCATTTAAGCCTTGGTAAGGTTCCTCGCGTATCATCGAATTAAACCACATAATCCACCGCTTGTGCGGGCCCCCGTCAATTCCTTTGAGTTTCAAACTTGCGTTCGTACTCCCC
+
CCCCCGGGGGGGGGGGGGGGGGGGGGGGGGGGGGGGGGGGGGGGGGGGGGGGGGGGGGGGGGGGGGGGGGGGGGGGGGGGGGGGGGGGGGGGGGGGGGGGGGGGGGGGFGGGGGGGGGGGGGGGGGGGGGGGGGGGGGGGGGGGGGGGGGGGGGGGGGGGGGGGGGGGGGGGGGGGGGGGGGGGGGGGGGGGGGGGGGGGGGGGGGGGGGGGGGGGGGGGGGGGGGGGFGGGFGGGGGGFGGGGGGGGGGGFGGGGD;BGGGFFCGGFFGFFFGCFGGFFFFFFFFFGGGFGFFFFFFFFF
@M02542:52:000000000-J9N43:1:1101:11770:7009 2:N:0:GTGAAA
CGGTTTATCACCGGCCGTCTCCCTAGAGTTCCCGCCATTACGCGCTGGCAACTAAGGATAAGGGTTGCGCTCGTTGCGGGACTTAACCCAACATTTCACAACACGAGCTGACGACAGCCATGCAGCACCTGTCTTACAGTTCCCGAAGGCCCAACCGCATCTCTGCAGTCTCCTGTAGATGTCAAGAGTAGGTAAGGTTCTTCGCGTTGCGTCGAATTAAACCACCTGCCTCACCGCTTGTGCGGGTCCCCTGCAAGTCATTTGCGTTTTTATCTTGCGACCGT
+
GCFBCCFFGGGGGGG7:CE,@CFFGGAFGFC@EGGGGCCAF@EG>E@FCEFDCFGGC,BFFGFFFC:F:77CF@FDGFFC++BFCE<,64D7FCGGGGGGGG,3>:F+@=CFGCFFGFCD,,@,@ECFFG7EFGGCF7,ECC,@>*@8FE,8CGG*387CG?CFCG9C<8FFE,+41=DFFG+++79AAFFA)1+94++*/;;)(5>9931072)>@@9@FA0C8/).9*,49:;66(902)),89((..**-**-))1)68*4),(,(,((-6):*1)0.)))
@M02542:52:000000000-J9N43:1:1101:25350:7042 1:N:0:GTGAAA
TTCCTCCGGTTTATCACCGGCAGTCTCCCTAGAGTTCCCGACTTAACTCGCTGGCAACTAAGGATAGGGGTTGCGCTCGTTGCGGGACTTAACCCAACATTTCACAACACGAGCTGACGACAGCCATGCAGCACCTGTCTTACGGTTCCCGAAGGCACAACCGCATCTCTGCAGTCTTCCGTAGATGTCAAGAGTAGGTAAGGTTCTTCGCGTTGCGTCGAATTAAACCACATGCTCCACCGCTTGTGCGGGCCCCCGTCAATTCATTTGAGTTTTAATCTTGCGACCGTACTCCCCAGGC
+
CCCCCGGGGFGGGGGGGGGGGGGGGGGGGFGGGFGGGGGGGGGGGFGGGGGGEGGGGGGGGGGGGGGGGGGGGGGGGGGGGGGGGGGGGGGGGGGGGGGGGGGGGGGGGGGGGGGGGGGGGGGGGGGGGGGGGGGGGGGGGGGGGGGGGGGGGGGGGGGGGGGGGGGGGGGGGGGGGGGGGGGG7FFGFGGGGGGGGGFFFGGGGGGGFFGGGGCEEEEGGGGGGGGGFGGGGGGGGGGGGCEGE*A+<EEGGDEDGFFG=DF@E7>@FFBFAFFFCCB@4AFA>19DCCFGFFBFFFFF3
@M02542:52:000000000-J9N43:1:1101:20814:7044 2:N:0:GTGAAA
CGGTTTATCACCGGCAGTCTCCCTAGAGTTCCCACCATTACGTGCTGGCAACTAAGGATAAGGGTTGCGCCCGTTGCGGGACTTAACCCAACATTTCACAACACGAGCTGACGACAGCCATGCAGCACCTGTCTTAGCGTTCCCGAAGGCACAATCGTACCTCTACAATCTTCGCTTGATGTCAAGAGTTGGTAAGGTACGTCGCGTTGCCTCCGATTAACCCACATCGCCCACACGTTTTGTGGGCGCCCCGACCTTACTTTGCGTTTGTCATTTGCCACCCGT
+
E:F@@FG<FGFGGGCE@EC,;FGGCFC@FFC9EEGEGGGFE@FFFFGGD<9D,@,EFGFAFG9<4CCFGF,8@FC7,4@FGGGFFG9,9B+:<8?E;<EEFFFG:@:@E@@AB777CCCGE88,,=8=D,>FFGF+7===:CGFC8887DDD>,,D>:A**,,4,;?C,;,=;8A9***=+4B:GF4F++1;5+=*;,++)2)513)((8)1)()))0*1*)(*2*6)**(()8)(,(*.(.(()(((-(9),))(,)*.)*1)--4(4(())))2:*/**)).0
@M02542:52:000000000-J9N43:1:1101:18786:7056 1:N:0:GTGAAA
CGGTTTATCACCGGCAGTCTCCCTAGAGTTCCCGCCATTACGCGCTGGCAACTAAGGATAAGGGTTGCGCTCGTTGCGGGACTTAACCCAACATTTCACAACACGAGCTGACGACAGCCATGCAGCACCTGTCTCAGAGTTCCCGAAGGCACAACCGCATCTCTGCAGTCTTCTCTGGATGTCAAGAGTAGGTAAGGTTCTTCGCGTTGCGTCGAATTAAACCACATGCTCCACCGCTTGTGCGGGCCCCCGTCACTTCATTTGAGTTTTAATCTTTCGACCGT
+
GGEGGGFGGGGG>FFFFGGEGGGGGDFFGGGGGGGGDFFGG,FFGGGCGFFGGGGGGGG9CECFGGGGEGGEEGGDGEGDFGGGGGGGGGFGGFGGGCFFAFGGGGGGGFFGGGGGGGGGFCFGGGGFGEGGGCGFCGFE;3FFGCFGGFGGCFEGGGGCF<FECFFFGGGGG<FEEFG9CFGG?CGCFFFGC:FFFGGGGGGGGGGGEEGG@=:;FG7C9C?:FGFF60<CCCFGGGG3C2@*>5@EGGG38D?)-379FC:*40)644)97:=F)6-262.0
@M02542:52:000000000-J9N43:1:1101:3876:7071 2:N:0:GTGAAA
CGGTTTATCACCGGCAGTCTCCCTAGAGTTCCCGCCATTACGCGCTGGCAACTAAGGATAAGGGTTGCGCTCGTTGCGGGACTTAACACCACATTTCACAACACGAGCTGACGACAGACATGCAGCACATGTCTTACAGTTCCCGAAAGCACACCCTCATCTCTGCACACTTCTGTAAATCTCAAGAGTAGTTAAGGTCTTTCGCGTTGCGTCGAATTTAACCACCTGCTCCACCGCCTGTTCGGGCCCCCGTCAAATCATTTGAGTATTACTCTTGCGTGCGTC
+
8CE:FCEDFGFFG7@@FF<,6EFEC,<@<C@FC,+@F@CEACFGFCE@7FCC8F86CC<F96,BFA7FF7>C7CD=CC+=+==FF?,,=+:=E@F,CECFGEGG@+8@+,8,@>+3>AF83,3,,,>?,8,58,,27,83=@D93@*3*@@CC,>>*DC79,:B,,,,,24;6,,4+,=B+,++4*/)=68+1+13*4++1++.()02,)(.((176)+02<2:**02C*62?::1;(1(.))(0,409;7D,**-))*))*/.),6)-4))-))2*/)).)).)
@M02542:52:000000000-J9N43:1:1101:16152:7082 1:N:0:GTGAAA
TCTACTTGCGTAGGCAGTCTCACTAGAGTCCCCAACTTAATGATGGCAACTAGTGACAGGGGTTGCGCTCGTTGCAGGACTTAACCTAACACCTCACGGTACGAGCTGACGACAACCATGCAGCACCTTGAAAATTGCCCGAAGGAAGGTCTATTTCTAAACCGATCAATTCCCATTTAAGCCTTGGTAAGGTTCCTCGCGTATCACCGAATTAAACCACATAATCCACCGCTTGTGCGGGCCCCCGTCAATTCCTTTGAGTTTCAAACTTGCGTTCGTACTCCC
+
GGGFFGGGGGEGGGGGGGGGGGGGGGGGFGGGGGGGGGGGGGGGGGGGGGGGGGGGGGGGGGGGGGGGGGGGGGGGGGGGGGGGGGGGGGGGGGGGGGGGGGGGGGGGGGGGGGGGGGGGGGGGGGGGGGGGGGGGGGGGGDGGGGGGGGGGGGGGGGGGGGGGGGGGGGGGGGGFGGGGFGGDGGGGGG9FGGGGGGGGGGGGFFGGGGGGFGGGGGGFFGGGGGGGGGGGGGFG6FGGGFFGGGFEGGGFBCAF<::=5::FF<BBFFFGFGFGFFFFFFFFF
@M02542:52:000000000-J9N43:1:1101:26122:7100 1:N:0:GTGAAA
CGGTTTATCACCGGCGGTCTCTCTAGAGTGCTCTTGCGTAGCAACTAAAGACAAGGGTTGCGCTCGTTGCGGGACTTAACCCAACATCTCACGACACGAGCTGACGACAGCCATGCAGCACCTGTGTCCACTTTCCCTTTCGGGCACCTAATGCATCTCTGCTTCGTTAGTGGCATGTCAAGGGTAGGTAAGGTTTTTCGCGTTGCATCGAATTAATCCACATCATCCACCGCTTGTGCGGGTCCCCGTCAATTCCTTTGAGTTTCAACCTTGCGGCCGTACTCC
+
GGGGGGGGGGGGGGGGGGGGGGGGGGGGGGGGGGGGGGGGGGGGGGGGGGGGGGGGGGGGGGGGGGGGGGGGGGGGGGGGGGGGGGGGGGGGGGGGGGGGGGGGGGGGGGGGGGGGGGGGGGGGGGGGGDGGGGGGGGGGGGGGGGGGGGGGGGGGGFFGGGGGGGGGGCFGGGFGGGGGGGFGGGGGGGGGGGGGGGEEEDEGCEFG?;:F@GGGGGFGGGFGDEEGFGG=EGGGF*<DG>FGGGFEGGGEFGBFFG7*2C<FDFA>B7?GFF<D>>>B?FFFF
@M02542:52:000000000-J9N43:1:1101:17486:7108 1:N:0:GTGAAA
GTCCACACCTTCCTCCGGTTTATCACCGGCAGTCTCCCTAGCGTTCCCGCCCTTACGCGCTGGCAACTAAGGATAAGGGTTGCGCTCGTTGCGGGACTTAACCCAACATTTCACAACACGAGCTGACGACAGCCATGCAGCACCTGTCTTACAGTTCCCGAAGGCACAACCGCATCTCTGCAGTCTTCTGTAGATGTCAAGAGTAGGTAAGGTTCTTCGCGTTGCGTCGAATTAAACCACATGCTCCACCGCTTGTGCGGGCCCCCGTCAATTCATTTGAGTTTTAATCTTGCGACCGTAC
+
CCCCCGGGGGGGGGGGGGGGG,FGFGGGGGGGGGGGGGGGG,@FGGGGEGG+FFFEGGGGGGGGGGGGGFGGFG<FFGGGGGGGGCGGGGGGGGGGGGGGGGGGGGGGGFGGGGGGG8FFC@FECGGGGGGEGGGG8CFFGCGGGGGGGGFGCDFGCFGGEGGGGFGGGGGGGGDGGGF?FGGCEDFGCEFFGGFEC9<EEGGGGGGF<FGCFGGCEGGGGGG8CCGGF5EGGEGGC?@EF@CFCFFGFGGG=DEF<>>DGG>BGGD>BDBFAGGFGGFF:A>BFF?GDFF7<;19B>EF3
@M02542:52:000000000-J9N43:1:1101:9784:7123 1:N:0:GTGAAA
CGGTTTGTCACCGGCAGTCCCATTAGAGTGCCCTTTCGTAGCAACTAATGGCAAGGGTTGCGCTCGTTGCGGGACTTAACCCAACATCTCACGACACGAGCTGACGACAGCCATGCAGCACCTGTGTTACGGCTCTCTTTCGAGCACTCCTCTATCTCTAAAGGATTCCGTACATGTCAAAGGTGGGTAAGGTTTTTCGCGTTGCATCGAATTAAACCACATCATCCACCGCTTGTGCGGGTCCCCGTCAATTCCTTTGAGTTTCAACCTTGCGGCCGTACTCCC
+
GGGGGGGGGGGGGGGGGGGGGGGGGGGGGGGGGGGGGGGGGGGGGGGGGGGGGGGGGGGGGGGGDGGGGGGGGGGGGGGGGGGGGGGGFGGGGGGGGGDGGGGGGGGGGGGGGGGGGFGDFGGGGGGGGGG7FFGGGGGGGGGGGGGGGGGGGFGGGGGGCGGFFFFGGGGGGGGGGGGGGDCCFGGGGGGGFGGGGGGGGGGGGGGEGGGGFGGGGGGGGGGGGGGGGGGGGGGGGGGG:;@F5DBEGDGFFCBFAGGFG?AFAF>9?FF77D:D;>>BF0=FF
@M02542:52:000000000-J9N43:1:1101:8680:7128 2:N:0:GTGAAA
CGGTTTATCACCGGCAGTCTCCCTAGAGTTCCCACCATTACGTGCTGGCAACTAAGGATAAGGGTTGCGCTCGTTGCGGGACTTAACCCAACCTTTCACAACACGAGCTGACGACAGCCATGCAGCACCTGTCTTAGCGTTCCCGAAGGCACAATCGTATCTCTACAATCTTCGCTAGATGTCAAGAGTAGGTAAGGTTCTTCGCGTTTCGTCGAATTAAACCACATGCTCCACCGCTTGTGCGGGCCCCCGGCAATTCATGTGAGTTTTAATCTTGCCACCTTC
+
GGGGGGGGGGGGGGGGGGG<FGFGGGFCFGFGGFGGGGGGGGFFGGGGDGGGGGGGGGGGGGGGGGGGGGGGGGGGGDGGGGGGGGGGGGGGGGGGGGGGGGGGGGGGGGGGEGGGC>FGFFGGFDGGGGGGGGGGGFGGGEGGGGGDGGFGGFFFGGGGGGFGGFGGGGGFGGGCCCGFFFFAG@FAFCFFFFCCC,=FFFFF?EB>(=@A?BD:65CBDF0*;;F7F7A?FFF0209?B7A:DBF>B1<)4))30<?A4*1).646)644:5<F*1)*1))0/
@M02542:52:000000000-J9N43:1:1101:20454:7130 1:N:0:GTGAAA
CGGTTTATCACCGGCAGTCTCCCTAGAGTTCCCGACTTAACTCGCTGGCAACTAAGGATAGGGGTTGCGCTCGTTGCGGGACTTAACCCAACATTTCACAACACGAGCTGACGACAGCCATGCAGCACCTGTCTTACGGTTCCCGAAGGCACAACCGCATCTCTGCAGTCTTCCGTAGATGTCAAGAGTAGGTAAGGTTCTTCGCGTTGCGTCGAATTAAACCACATGCTCCACCGCTTGTGCGGGCCCCCGTCAATTCATTTGAGTTTTAATCTTGCGACCGT
+
GGGGGGGGGGGGGGGGGGGGGGGGGGGGGGGGGGGGGGGGGGGGGGGGGGGGGGGGGGGGGGGGGGGGGGGGGGGGGGGGGGGGGGGGGGGGGGGGGGGGGGGGGGGGGGGGGGGFFGGGGGGGGGGGGGGGGGGGGGGGGGGGGGGGGGGGGGGGGGGEGGGGGGGGGGGGGGGGGGGGGGGGGGGGGGGGGGGGGGGGGGGGGGGG=EGGFGGGGFGFGGGGGGGGGFGGGGGGCDGGGFFGGGFFGGGFBDFFFFD*:F<FF:>BFFBGGGFGFF>BFFEF
@M02542:52:000000000-J9N43:1:1101:15651:7135 1:N:0:GTGAAA
CGGTTTATCACCGGCAGTCTCCCTAGAGTTCCCGCCATTACGCGCTGGCAACTAAGGATAAGGGTTGCGCTCGTTGCGGGACTTAACCCAACATTTCACAACACGAGCTGACGACAGCCATGCAGCACCTGTCTTACAGTTCCCGAAGGCACAACCGCATCTCTGCAGTCTTCTGTAGATGTCAAGAGTAGGTAAGGTTCTTCGCGTTGCGTCGAATTAAACCACATGCTCCACCGCTTGTGCGGGCCCCCGTCAATTCATTTGAGTTTTAATCTTGCGACCGT
+
GGGGGGGGGGGGGGGGGGGGGGGGGGGGGGGGGGGGGGGGGGGGGGGGGGGGGGGGGGGGGGGGGGGGGGGGGGGGGGGGGGGGGGGGGGGGGGGGGGGGGGGGGGGGGGGGGGGGGGGGGGGGGGGGGGGGGGGGGGGGGGGGGGGGGGGGGGGGGGDGGGGGGGGGGGGGGGGGGGGGGGGGGGGGGGGGGGGGGGGGGGGGGGGGGGGGFGGGGGGGGGGGGGGGGEFGGGGGGGGGG?FGDD3<EGGE>76:AGCFFGFFB04<AFAFGCFGAA>>FBBE
@M02542:52:000000000-J9N43:1:1101:15640:7151 2:N:0:GTGAAA
CGGTTTATCACCGGCAGTCTCCCTAGAGTTCCCGACTTAACTCGCTGGCAACTAAGGATAGGGGTTGCGCTCGTTGCGGGACTTAACCCAACATTTCACAACACGAGCTGACGACAACCATGCACCACCTGTCACTCTGCTCCCGAAGGAGAAGCCCTATCTCTAGGGTTTTCAGAGGATGTCAAGACCTGGTAAGGTTCTTCGCGTTGCTTCGAATTAAACCACATGCTCCAACGCTTGTGCGGGCCCCCGTCAATTCCATTTAGTTTCAGCCTTTCGGCCCT
+
GGGGGGGGGGGGGGGDGGGEGGGGGGGGGGGGGGGGGGGGGGGGGGGGGGGGGGGGGCFF@FFFGGGGGGGGGEGGGGGGGGFDEGGGGGGGGFGGGGGGG7<EGFGGEFFGGGGGGGGGGGG:FGGGGFGGCFGGGF,E;EFFGD5CCGGGG6EGGCGFCFGFFGGFDCEFGGGFGGGAFCFFGFFFFFFFF6CGG4;>FF=FFFF>FFFF?BD>F)<BFAFG=86<D*6:/)036:C(.).2>>B661C34**,644.)9=)6)6<4<)).:8G*/7))0).
@M02542:52:000000000-J9N43:1:1101:14113:7151 1:N:0:GTGAAA
TCTACTTGCGTAGGCAGTCTCACTAGAGTCCCCAACTTAATGATGGCAACTAGTGACAGGGGTTGCGCTCGTTGCAGGACTTAACCTAACACCTCACGGCACGAGCTGACGACAACCATGCAGCACCTTGAAAATTGCCCGAAGGAAGGTCTATTTCTAAACCGATCAATTCCCATTTAAGCCTTGGTAAGGTTCCTCGCGTATCATCGAATTAAACCACATAATCCACCGCTTGTGCGGGCCCCCGTCAATTCCTTTGAGTTTCAAACTTGCGTTCGTACTCCC
+
GGGFGFGGGGGGGGGGGGGGGGGGGGGGGGGGGGGGGGGGGGGGGGGGGGGGGGGGGGGGGGGGGGGGGGGGGGGGGGGGGGGGGGGGGGGGGGGGGGGGGGGGGGGGGGGGGGGGGGGGGGGGGGGGGGGGGGGGGGGGGGGGGGGGGGGGFGGGGGGGCGGGEGGGGGGGGGGGGGGFFGGGGGGGGGGGGGGGGGGGGGGGGFGGEGEGFGGGGGGGGGGGGGGGGGGGGGGGGFGGGFFGGGEDGGGFFGFFFGGFGC5FDFF>?FFF7)>DBFF?FFFFF
@M02542:52:000000000-J9N43:1:1101:24278:7158 1:N:0:GTGAAA
GTCCACACCTTCCTCCGGTTTGTCACCGGCAGTCCCATTAGAGTGCCCTTTCGTAGCAACTAATGGCAAGGGTTGCGCTCGTTGCGGGACTTAACCCAACATCTCACGACACGAGCTGACGACAGCCATGCAGCACCTGTGTTACGGCTCTCTTTCGAGCACTCCTCTATCTCTAAAGGATTCCGTACATGTCAAAGGTGGGTAAGGTTTTTCGCGTTGCATCGAATTAAACCACATCATCCACCGCTTGTGCGGGTCCCCGTCAATTCCTTTGAGTTTCAACCTTGCGGCCGTACTCCCC
+
CCCCCGGGGGFGGGGGGGGGGGGGGGGGGGGGGGGGGGGGGGGGGGGGGGGGGGGGGGGGGGGGGGGGGGGGGGGGGGGGGGGGGGGGGGGGGGGGGGGGGGGFGGGGGGGGGGGGGGGGGGGGGGGGFEGFGGGGGGGGGGGGGGGGCEGGGGGGEGFGGGGGGGGGGFF;FFGFGGGFGGGFGCDFEFGGGGGGGGGGGDECFFGFGGGGEEGGGGGGGGGEGGGFFGGG4CEGGCFFFFC+CCEGEGGCFGGGGBFGFGD>577BFGFFFF7FGGFFA>B1:AA<DDFC09??6AFFF
@M02542:52:000000000-J9N43:1:1101:7690:7178 1:N:0:GTGAAA
CGGTTTGTCACCGGCAGTCTCCTTAGAGTGCCCACCATTACGTGCTGGTAACTAAGGACAAGGGTTGCGCTCGTTACGGGACTTAACCCAACATCTCACGACACGAGCTGACGACAGCCATGCAGCACCTGTCTTACAGTTCCCGAAGGCACAACCGCATCTCTGCAGTCTTCTGTAGATGTCAAGAGTAGGTAAGGTTCTTCGCGTTGCGTCGAATTAAACCACATGCTCCACCGCTTGTGCGGGCCCCCGTCAATTCATTTGAGTTTTAATCTTGCGACCGT
+
GGGGGGGGGGGGGGGGGGGGGGGGGGGGGGGGGGGGGGGGGGGGGGGGGGGGGGGGGGGEFEFGGGDGGGGGGGGGGGGGGGGGGGGGGGGGGGGDFGGGGGGGGGGGGGGGGGGGEGCGGGGGGGGGGGGGGGGGGFGGGGGGGGGGGGFGGGGGCGGGGGFFGGGGGGGGGGGGGGGGGFGGGGFGGGGGGGGGGGGGGGGGGGGGGGDGFGGGGGGGGGFGGGGGGDFGGFG8CGGFGBFGGDEFGGGFFG?FF<FFFFFF20-:>BFGGGFG)229>;B>
@M02542:52:000000000-J9N43:1:1101:3352:7179 2:N:0:GTGAAA
CGGTTTGTCACCGGCAGTCTCCTTAGAGTGCCCACCATAACGTGCTGGTAACTAAGGACAAGGGTTGCGCTCGTTACGGGACTTAACCCAACATCTCACGACACGAGCTGACGACAGCCATGCAGCACCTGTCTCAATGTTTCCGAAGGCACCAATCCATCTCTGGAAAGTTCATTGGATGTCAAGGCCTGGTAAGGTTCTTCGCGTTGATTCGAATTAAACCACATGCTTCACCGCCTGGTCGGGCACCCGTCCATTCATTTGAGTTTTACTCTTGCGACCGTT
+
FGEFFGCFCFEGBE7C@FGFGDFCFF,CCF,CEFGEGGGGGGGG<FFDC<F,FFGGGGGFGGG@@FE?CG=C+FCEEC7F=CFGGGD<FGGGCGFEFFGGECCE7F7:CGG,@=FCC=DGGGFEGGFDBFGB,,6=;AB@D,,,@C6:CCG:EEFFGCC:,,,2@8C<C9C::<2BCFGAFF2BE*@>)):?7@CCFF+:AFCF9>;;(.)19470).>@F36***0761)19/7,,(13((.-799((,/1,*)(.-94)*0..69-.)6).));*87307;0)
@M02542:52:000000000-J9N43:1:1101:9547:7199 2:N:0:GTGAAA
CGGTTTATCACCGGCAGTCTCCCTAGAGTTCCCGACTTAACTCGCTGGCAACTAAGGATAGGGGTTGCGCTCGTTGCGGGACTTAACCCAACATTTCACAACACGAGCTGACGACAGCCATGCAGCACCTGTCTTACGGTTCCCGAAGGCACAACCGCATCTCTGCAGTCTTCCGTAGATGTCAAAAGTAGGTAAGGTTCTTCGCGTTGCGTCGAATTAAACCACATGCTCCACCGATTGTGCGGGCCCCCCTCAATTCCTTTGAGTTTTAATCTTTCCACCTTC
+
GGGGGGGGGGGGGGGGGGGCGGGGFGGGGGGGGGGGGGFGGFGGGGGGGGFGGGGGGGGGGGGGGGGGGGFGGGGGGGGDGGGGGGGGGGGGGGGGGFGAFGGEEEGGGFGGDGD7CFF@FF?FCFDFGFCFGGEFFDEFGGGG>EECFFCFFGGGGGG4?@FECDBF9CF8,>EG4=C8+4;A+)*2=ACF3+;CGFFGAAFF0:B(()3>2355:>@FG):8CFFFGC>??>F((-1(9<>07-,4(4C)(**,)66))=B))166<:2).4<**/*1*))))
@M02542:52:000000000-J9N43:1:1101:14948:7201 1:N:0:GTGAAA
CGGTTTGTCACCGGCAGTCTCCTTAGAGTGCCCACCATTACGTGCTGGTAACTAAGGACAAGGGTTGCGCTCGTTACGGGACTTAACCCAACATCTCACGACACGAGCTGACGACAGCCATGCAGCACCTGTGTCTGAGTTCCCGAAGGCACCAATCCATCTCTGGAAAGTTCTCAGCATGTCAAGGCCAGGTAAGGTTCTTCGCGTTGCTTCGAATTAAACCACATGCTCCACCGCTTGTGCGGGCCCCCGTCAATTCATTTGAGTTTTAACCTTTCGGCCGTT
+
GGGGGGGGGGGGGGGGGGGGGGGGGGGGGGGGGGGCFGGGGGGGGGGGGGGGGGGGGGDFGGGGGGGGGGGGGGGGGGGGGGGGGGGGGGGGGGGGGGGGGGGGGGGGGEGFEFGEGGGFFGGGGFGGGGGGGGGGGFCDFFGGGGGGGGGGGGGGGGGGGFGGFGGGGGGGGCFFGGGGCFGGGG7>FGGGGGGGGCGGGGGEGGGGGGGGFEGGFGGCEFGGGGGGGFGGFGGEGDGGGFFDGGFFGGGE551><GGFGFBF2<BFF<>40:B*4),9;:@>)
@M02542:52:000000000-J9N43:1:1101:21347:7236 2:N:0:GTGAAA
CGGTTTGTCACCGGCAGTCTCCCTGGAGTGCTCTTGCGTAGCAACTAGGGACAAGGGTTGCGCTCGTTGCGGGACTTAACCCAACATCTCACGACACGAGCTGACGACAGCCATGCAGCACCTGTGTTATGGCTCCCTTTCGGGCACCCCCACCTCTCGGCAGGGTTCCATACATGTCAAGGGTAGGTAAGGTTTTTCGCGTTGCATCTAATTAATCCACATCATCCACCGCTTTTTCGGGTCCCCGTCAATTCCTTTGCATTTTAATCTTGCCACCTTACTCCC
+
GGGGGGGGGGGGGGGGGGGFGGGGGGFGGGGGGGGFFGGGGGGGGGGGGGGGGGGGGGGGGGGGGGGGGGGGGGGFGGGGGGGGGGGGGFAFGGGGGGGGGGGGGGGGD:EGGGGGFFGDFGFFBFGGFG9EF68@FGGF>;@EGCCGGGGDGG>F9D;CG5CCCCFGGFG6C??<:+;:=FC5C0>F=6=FEAGG:<BDEFE3?4=D)/:@AA>@6B66*,)00AF?GF145:)))55>>?9?FB04(4C*57*)6)*))*1:<6)).)66)(.*/)9*6**07
@M02542:52:000000000-J9N43:1:1101:20020:7238 1:N:0:GTGAAA
CGGTTTATCACCGGCAGTCTCCCTAGAGTTCCCGCCATTACGCGCTGGCAACTAAGGATAAGGGTTGCGCTCGTTGCGGGACTTAACCCAACGTTTCACAACACGAGCTGACGACAGCCATGCAGCACCTGTCTTACAGTTCCCGAAGGCACAACCGCATCTCTGCAGTCTTCTGTAGATGTCAAGAGTAGGTAAGGTTCTTCGCGTTGCGTCGAATTAAACCACATGCTCCACCGCTTGTGCGGGCCCCCGTCAATTCATTTGAGTTTTAATCCTGCGACCGT
+
GGGGGGGGGGGGGGG>FGGFGGGGGGGGGGGGGGGGGGGGGFGGGGGGGGGGGGGGGGGGGGGGGGGGGGGGGGGGGGGGGGGGGGGGGGGGGGGGGGGGFGGGGGGGGGFGCFGGGGGGGFGGGGGGGGGGGGGGGGGGGGGGGGGGDGGGGGGGGGCFGGGGGGGGGGGGGGGGGGGGGGGGGGGGGGGGGGGFG@>EGGGDGGGGGGGG>5?CFGGGGDGCEFF6C?CEGGGDEDEFC>BGGGEFEGGFBGB><C>?FGBFF?4>BA<C7:BC3892>BBB
@M02542:52:000000000-J9N43:1:1101:12928:7257 2:N:0:GTGAAA
CGGTTTATCACCGGCAGTCTCCCTAGAGTTCCCGCCATTACGCGCTGGCAACTAAGGATAAGGGTTGCGCTCGTTGCGGGACTTAACCCAACATTTCACAACACGAGCTGACGACAGCCATGCAGCACCTGTCTTACAGTTCCCGAAGGCACAACCGCATCTCTGCAGTCTTCTGTAGATGTCAAGAGTAGGTAAGGTTCTTCGCGTTGCGTCGAATTAAACCACATGCTCCACCGCTTGTGCGGGCCCCCGTCAATTCATTTTAGTTTTAATCTTTCGACCGT
+
GGGGGGGGGGGGGGG7FGGFGGGGGGGGGGGGGGGGGGGGGGGGGGGGGGGGGGGGGFGGGGGGGDGGGGEGGGGGGGGGGGGGGGGGGGGGGGGGGGGGGGGGGGDFEFGGGGGGGGGGGGGGGGGGGGGGGGGGGGCFFDGGGGGGFFGGGGGGGGGEG:FGGGFGGGGFGGGGGGGF6FGCFFFFFFFFEFGGG?FGFF=FF>>BFFFFF>DFFFGFGFFGGGF<GGFBFFFFFF5:F0<BFFF;BFGG<<3-64*-<BB))().)662<6)***.))8.5
@M02542:52:000000000-J9N43:1:1101:14401:7265 1:N:0:GTGAAA
CGGTTTATCACCGGCAGTCTCCCTAGAGTTCCCGCCATTACGCGCTGGCAACTAAGGATAAGGGTTGCGCTCGTTGCGGGACTTAACCCAACATTTCACAACACGAGCTGACGACAGCCATGCAGCACCTGTCTTACAGTTCCCGAAGGCACAACCGCATCTCTGCAGTCTTCTGTAGATGTCAAGAGTAGGTAAGGTTCTTCGCGTTGCGTCGAATTAAACCACATGCTCCACCGCTTGTGCGGGCCCCCGTCAATTCATTTGAGTTTTAATCTTGCGACCGT
+
GGGGGGGGGGGGGGGGGGGGGGGGGGGGGGGGGGGGGGGGGGGGGGGGGGGGGGGGGGGGGGGGGGGGGGGGGGGGGGGGGGGGGGGGGGGGGGGGGGGGGGGGGGGGGGGGGGGGGGGGGGGGGGGGGGGGGGGGGGGGGGGGGGGGGGGGGGGGGGGGGGGGGGGGGGGGGGGGGGGGGGGGGGGGGGGGGGGGGGGGGGGGGGGGGGGGFGGGGGGGGGGGGGGGGGGGFGGGGGGGGFFGGGFFGGGFFGFFBCFFGGFFABFFFFB4F>FG9<>;FFFF
@M02542:52:000000000-J9N43:1:1101:10024:7268 2:N:0:GTGAAA
CGGTTTGTCACCGGCAGTCTCCTTAGAGTGCCCACCATTACGTGCTGGTAACTAAGGACAAGGGTTGCGCTCGTTACGGGACTTAACCCAACATCTCACGACACGAGCTGACGACAGCCATGCAGCACCTGTGTCTGAGTTCCCGAAGGCACCAATCCATCTCTGGAAAGTTCTCAGCATGTCAAGGCCAGGTAAGGTTCTTCGCGTTGCTTCGGATTAAACCACATGCTCCACCGCTTGTTCGGGCCCCCGTCCATTCATTTGAGTTTTACACTTTCGGCCGT
+
GGGGGGGGGGGGGGGGGGGFGGGGGGGGGGGGGGGGGGGGGGG8FGGGGGGGGGGGGGGGGGGGGGGGGGGGGGGGGGGGGGGGGGGGGGGGGGGFGGGEGGGGGGGDEFEGGGGGGGGGGGGGGGGGGGGGGGGFG8;EBFGGGG>EFGFGGGEB7?9EEAFGGG9<EGDFGGGGGFFFFFGFG*;?9):>EAFGGGFGFFA425AB@>7FF9GBBAGFGFDGGCA<F=<?4@F012>?1).,09>4;2C),9)444@AAFF92(..<>92)--**0733@))
@M02542:52:000000000-J9N43:1:1101:24687:7283 1:N:0:GTGAAA
CGGTTTATCACCGGCAGTCTCCCTAGAGTTCCCGCCATTACGCGCTGGCAACTAAGGATAAGGGTTGCGCTCGTTGCGGGACTTAACCCAACATTTCACAACACGAGCTGACGACAGCCATGCAGCACCTGTCTTACAGTTCCCGAAGGCACAACCGCGTCTCTGCAGTCTTCTGTAGATGTCAAGAGTAGGTAAGGTTCTTCGCGTTGCGTCGAATTAAACCACATGCTCCACCGCTTGTGCGGGCCCCCGTCAATTCATTTGAGTTTTAATCTTGCGACCGT
+
GGGGGGGGGGGGGGGGGGGGGGGGGGGGGGGGGGGGGGGGGGGGGGGGGGGGGGGGGGGGGGGGGGGGGGGGGGGGGGGGGGGGGGGGGGGGGGGGGGGGGGGGGGGGGGGGGGGGGGGGGGGGGGGGGGGGGGGGGGGGGGGGGGGEGGGGGGGGGGGGGGGGGGGGGGGGGGGGGGGGFGGGGGGGGGGGGGGGGGGGGGGGGGGGGGGGFGGGGGGGGGGGGGGGGFGGGGGGGGGGGFFGGGFFGGGFFGFFAGGFGGFFFFBFFFAFGGFF><>FFB>>
@M02542:52:000000000-J9N43:1:1101:26496:7290 1:N:0:GTGAAA
GTCCACACCTTCCTCCGGTTTGTCACCGGCAGTCCCATTAGAGTGCCCTTTCGTAGCAACTAATGGCAAGGGTTGCGCTCGTTGCGGGACTTAACCCAACATCTCACGACACGAGCTGACGACAGCCATGCAGCACCTGTGTTACGGCTCTCTTTCGAGCACTCCTCTATCTCTAAAGGATTCCGTACATGTCAAAGGTGGGTAAGGTTTTTCGCGTTGCATCGAATTAAACCACATCATCCACCGCTTGTGCGGGTCCCCGTCAATTCCTTTGAGTTTCAACCTTGCGGCCGTACTCCCC
+
CCCCCGGGGGGGGGGGGGGGGGGGGGGGGGGGGFGGGGGGGGGGGGGGGGGGGGGGGFGGGGGGGGGGGGGGGGGGGGGGGGGGGGGGGGGGGGGGGGGGGGFGGGGGGGGGGGGGGGGGGGGGGFGCGDGFGFGFGGGGGGGGG@FDCCGGGFGGCFCFGGGGGFGGGGGGGGAEFFGD>FGGGGFEGF9D;FGGGGGGGCFFFFGGGGGGGEEEGEGGGGGGGCFGF9C9CGGGFGFG7@+<CCEGGFGCGGGD<7@GGG>>51:FFGFFAC>>FF<FAAA??>BDCDEGF90<B<FFD
@M02542:52:000000000-J9N43:1:1101:9781:7301 1:N:0:GTGAAA
CGGTTTATCACCGGCAGTCTCCCTAGAGTTCCCGCCATTACGCGCTGGCAACTAAGGATAAGGGTTGCGCTCGTTGCGGGACTTAACCCAACATTTCACAACACGAGCTGACGACAGCCATGCAGCACCTGTCTTACAGTTCCCGAAGGCACAACCGCATCTCTGCAGTCTTCTGTAGATGTCAAGAGTAGGTAAGGTTCTTCGCGTTGCGTCGAATTAAACCACATGCTCCACCGCTTGTGCGGGCCCCCGTCAATTCATTTGAGTTTTAATCTTGCGACCGT
+
GGGGGGGGGGGGDEG7FFGGGGGGGGGGGGGGGGGGGGGGGGGGGGGGDFGGGFGGGGGGGGGGGGGGGGDGDGGGGGDGEGGGGGGGFGGGGGGGGGGGGGGGGFGGGGGGGGGGEGGGGGGGGGGGGGGGGGGGGGGGGGGGEGGDEGEGGFGGGGGGGGGGFGGGGGGGGGFFFGGGGGGGGGGGGGGGGGGGGGGGFEFGGEGG5E=C7>C8FGGGCGCG55E9?CCFGGFCEDGGG:FGDCDEGGGFBD154?FFGGFFF<<B4A4CFFFFA<;;;9BE
@M02542:52:000000000-J9N43:1:1101:7427:7317 1:N:0:GTGAAA
CGGTTTATCACCGGCAGTCTCCCTAGAGTTCCCGCCATTACGCGCTGGCAACTAAGGATAAGGGTTGCGCTCGTTGCGGGACTTAACCCAACATTTCACAACACGAGCTGACGACAGCCATGCAGCACCTGTCTTACAGTTCCCGAAGGCACAACCGCATCTCTGCAGTCTTCTGTAGATGTCAAGAGTAGGTAAGGTTCTTCGCGTTGCGTCGAATTAAACCACATGCTCCACCGCTTGTGCGGGCCCCCGTCAATTCATTTGAGTTTTAATCTTGCGACCGT
+
GGGFGGGGGGGGGGGGGGGGGGGGGGGGGGGGGGGGGGGGGGGGGGGGGGGGGGGGGGGFFFGGGGDGGGGGGGGGGGGGGGGGGGGGGGGGGGGGGGGGGGGGGGGGGGGGGGGGGGGGGGGGGGGGGGGGGGGGGGGGGGGGGGEFGGFGGGGGGGGGGFGGGGGGGGGGFGGGGGGGGGGGGGFGGGGGGGGGGGGGGGGGGGGGGGGGFGGGFGGGGGGGGGGGG+:EGGG5=DGGG3BG=GEEGGGEFGFFFGGFGGF4>BFFFBA<FFFGDFBFFFF@
@M02542:52:000000000-J9N43:1:1101:27840:7328 1:N:0:GTGAAA
ACAGTTTACACTGGCAGTCTTGCTAGAGTTCCCGACTTGACTCGCTGGCAACTAACAACAGGGGTTGCGCTCGTTATAGGACTTAACCTGACACCTCACGGCACGAGCTGACGACAACCATGCAGCACCTTGTAAATTGTCCGAAGAAAAGTCTGTTTCCAAACCTGTCAATCTACATTTAAGCCTTGGTAAGGTTCCTCGCGTATCATCGAATTAAACCACATGCTCCACCGCTTGTGCGGGCCCCCGTCAATTCCTTTGAGTTTCATTCTTGCGAACGTACTC
+
GGGGGGGGGGGG@FGGGGGGGGGGGGGGGGGGGGGGGGGGGGGGGGGGGGGGGGGGGGGGGGGGGGGGGGGGGGGGGGGGGGGGGGGGGGGGGGGGFFFFEGGGGGGGGFGGGGGGGGGGGGGGGGGGGGGGGGGGGGGGGGGGGGGGGGGGGGGGGGGGGGGGGGGGGGGGGGGGGGGGGGGGGFGGGGGGGGECFGGGGGGGGGGGGGGFFGGGGGGGGGGGFGEFGGGGGGGGFG?DDFFGEGEFGGGFEGFFFGGF*:?FFFFFFFFGGFFC>BF>BFF:8
@M02542:52:000000000-J9N43:1:1101:28300:7329 2:N:0:GTGAAA
CGGTTTATCACCGGCAGTCTCCCTAGAGTTCCCGACTTAACTCGCTGGCAACTAAGGATAGGGGTTGCGCTCGTTGCGGGACTTAACCCAACATTTCACAACACGAGCTGACGACAGCCATGCAGCACCTGTCTTACGGTTCCCGAAGGCACAACCGCATCTCTGCAGTCTTCCGTAGATGTCAAGAGTAGGTAAGGTTCTTCGCGTTGCTTCTAATTAAACCCCATGCTCCACCTCTTGTGCGGGCCCCCGTCAATTCATTTGAGTATTAATCTTTCGACCGT
+
GGGEGE8FCGGGGGGGGGG<FFGGGGCGGGGGGGDGGGFGGFEGGC:C>@<@FFC8CFF,:EEFFGGGGGGGGGCE@CC@FGGGGGGGGGGDGFDFGGGGG@CEGGD>CFGGGDE++,@FDFGG9DFFFFCDDFGDGG:@:ECGGGE?FFGF6>*1;EEE5<CC?:,ACDFFFGEG4CC>+=CFF8FFAFFFF=@DDFA:*;85;B>@F>)7<2DF4@AFDD?*2*)(0064))0(()24A7407-2(-(9)(19())16)=F9<:.).6)))).:**)7.)))
@M02542:52:000000000-J9N43:1:1101:8579:7331 1:N:0:GTGAAA
CGGTTTGTCACCGGCAGTCTCATTAGAGTGCCCTTTCGTAGCAACTAATGACAAGGGTTGCGCTCGTTGCGGGACTTAACCCAACATCTCACGACACGAGCTGACGACAGCCATGCAGCACCTGTGTTACGGCTCTCTTTCGAGCACGAAGCCATCTCTGGCAACTTCCGTACATGTCAAAGGTGGGTAAGGTTTTTCGCGTTGCATCGAATTAAACCACATCATCCACCGCTTGTGCGGGTCCCCGTCAATTCCTTTGAGTTTCAACCTTGCGGCCGTACTCCC
+
GGGGGGGGGGGGGGGGGGGGGGGGGGGGGGFGGGGGGGGGGGGGGGGGGGGGGGGGGGGGGGGGGGGGGGGGGGGGGGGGGGGGGGGGGGGGGGGGGGGGGGGGGGGDGEGGGGGGGGGGGGGGGGGGGGGGGGGGGGGGGGGGGGGGGGGGGGFE;FGGGGGGGGGCGFFFFFGGGGGGGGA>6CFGGGGGCFGGGFGGEGGEG??F5ECCFFCFCGGGGGGGC9EFGGDGECFFGGGDG9>CGG>BGDDFF766<<F6D:AFF)5)8:A>CDBGBFF?F6@?F
@M02542:52:000000000-J9N43:1:1101:24327:7332 2:N:0:GTGAAA
CGGTTTATCACCGGCAGTCTCCCTAGAGTTCCCGCCATTACGCGCTGGCAACTAAGGATAAGGGTTGCGCTCGTTGCGGGACTTAACCCAACATTTCACAACACGAGCTGACGACAGCCATGCAGCACCTGTCTTACAGTTCCCGAAGGCCCAACCGCCTCTCTGCAGTCTTCTGTAGATGTCAAGAGTAGGTAAGGTTCTTCGCGTTTCGTCGAATTAAACCACATGCCCCACCCCTTGTGCGGGCCCCCGTCAATTCCTTTGAGTTTTAATCTTTCCACCGT
+
FFF@FFF<CAE@B@FE:ECD@EEFACFFGFGGG7FC:FFGFFG@FC++BFFD<8CCF=EFF,:8FCF<FF=:FG=<C7CFGEFFCAFGGEDFGGGFFGG9=FGCGG@GGAFF++@CDG@DF88A9DCC:@FG?:DDFGGFFAE9*6@CFF,:>>**3***4,=0<,;129:BFG7B7?D7AFC7F)*21:ABEFG6C=6F461:858:()-013D>FFEFGFFGFF@<GF(().7((-01:2<6DF0(7>D)(/*4569))*/-)-.)4))5-)):*1*/*7))
@M02542:52:000000000-J9N43:1:1101:21193:7333 1:N:0:GTGAAA
CGGTTTATCACCGGCAGTCTCCCTAGAGTTCCCGACTTAACTCGCTGGCAACTAAGGATAGGGGTTGCGCTCGTTGCGGGACTTAACCCAACATTTCACAACACGAGCTGACGACAGCCATGCAGCACCTGTCTTACGGTTCCCGAAGGCACAACCGCATCTCTGCAGTCTTCCGTAGATGTCAAGAGTAGGTAAGGTTCTTCGCGTTGTATCGAATTAAACCACATGCTCCACCGCTTGTGCAGGCCCCCGTCAATTCCTTTGAGTTTCGGTCTTTCGACCGT
+
GGGGGGGGGGGGGGGGGGGGGGGGGGGGGGGGGGGGGGGGGGGGGGGGGGGGGGGGGGGGGGGGGGGGGGGGGGGGGGGGGGGGGGGGGGGGGGGGGGGGGGGGGGGGGGGGGGGGGGGGGGGGGGGGGGGGGGGGGGGGGGGGGGGGGGGGGGGGGGGGGGGGFFFGGGGGGGGGGGGGGGGGGGGGGGGGGGGGGGGGGGGGGGGGGGGGFGGGGGGGGGGGGGGGGGGGGGGGGGGGGFFGGGFBCGGFFD:EFGGFFGFFA:46>A?GDC@G)6??FFDF
@M02542:52:000000000-J9N43:1:1101:25674:7356 1:N:0:GTGAAA
CGGCTTGTCACCGGCAGTCTTCTTAGAGTGCCCTTCCGTAGCAACTAAGAACAAGGGTTGCGCTCGTTGCGGGACTTAACCCAACATCTCACGACACGAGCTGACGACAGCCATGCAGCACCTGTGTGCCGGTTCCCTTTCAGGCACCCCAACCTCTCAGTCAGGTCCCGGCCATGTCAAGGGTAGGTAAGGTTCTTCGCGTAGCATCGAATTAATCCACATCATCCACCGCTTGTGCGGGTCCCCGTCAATTCCTTTGAGTTTTAATCTTGCGACCGTACTCCC
+
GGGGGGGGGGGGGGGGGGGGGGGGGGGGGGGGGGGGGGGGGGGGGGGGGGGGGGGGGGGGGGGGGGGGGGGGGGGGGGGGGGGGGGGGGGGGGGGGGGGGGGGGGGGGGGGGGGFGGGGGGGGGGGGGGGGGGGGGGGGGGGGGGGGGGGGGGGGGFGGGGGGGGGGGGGGGGGGGGGGGGGECGGGGGGGGGGGGGFGGGGGGGGGGGGGGFGGGGGGGGGGGGGGGGGGGGGGG6FGGGFFGGGFFGCDFFGFFAGCFGGFFFFFFDFFFFCDGF;?066F@F
@M02542:52:000000000-J9N43:1:1101:19705:7366 1:N:0:GTGAAA
CGGTTTATCACCGGCAGTCTCCCTAGAGTTCCCACCATTACGTGCTGGCAACTAAGGATAAGGGTTGCGCTCGTTGCGGGACTTAACCCAACATTTCACAACACGAGCTGACGACAGCCATGCAGCACCTGTCTTAGCGTTCCCGAAGGCACAATCGTATCTCTACAATCTTCGCTAGATGTCAAGAGTAGGTAAGGTTCTTCGCGTTGCGTCGAATTAAACCACATGCTCCACCGCTTGTGCGGGCCCCCGTCAATTCATTTGAGTTTTAATCTTGCGACCGT
+
GGGGGGGGGGGGGGGGGGGGGGGGGGGGGGGGGGGGGGGGGGGGGGGGGGGGGGGGGGGGGGGGGGGGGGGGGGGGGGGGGGGGGGGGGGGGGGGGGGGGGGGGGGGGGGGGGGGGGGGGGGGGGGGGGGGGGGGGGGGGGGGGGGEFGGGGGGGGGGGGGGGGGGGGGGGGGGGGGGGGGGGGGGGGGGGGGGGGGGGGGGGGGGGGGGGGFGGGGGGGGGGGGGGGGGGGGGGGGGGGG0FGGGFEGGGFBC:EAGGFGGFFFFFFFFFGGGBGAFFFFFDF
@M02542:52:000000000-J9N43:1:1101:5834:7366 1:N:0:GTGAAA
CGGTTTATCACCGGCAGTCTCCCTAGAGTTCCCGCCATTACGCGCTGGCAACTAAGGATAAGGGTTGCGCTCGTTGCGGGACTTAACCCAACATTTCACAACACGAGCTGACGACAGCCATGCAGCACCTGTCTTACAGTTCCCGAAGGCACAACCGCATCTCTGCAGTCTTCTGTAGATGTCAAGAGTAGGTAAGGTTCTTCGCGTTGCGTCGAATTAAACCACATGCTCCACCGCTTGTGCGGGCCCCCGTCAGTTCATTTGAGTTTTAATCTTGCTACCGT
+
GGE@CCFGDCFDFDEGGGGGCEFFGGGGGF<CFGGEGGGAFDCGGEFGEGGGG8ECGGGGGGGGGGGFGGEE>FCDGGGG>FFGGGGFGEGFGGGFFGGGGGGGF@EF@FFGEDGGGCDEE@FGFGGFGGFFGFGGFDGGGGFGGGGGDGC7FFEGEGG7FFGGGGGGGGGD;FFGGGGGG9FGCFGGGFGGC@FGFEFFGGGGGDEEGGGGBCEGDGGGG7:CCFFCCFCFGGFEG<=DG:FGGGF>5)9>><:E:F>6>C9FA:<>AAAF7FFF49)64:>>
@M02542:52:000000000-J9N43:1:1101:21596:7385 1:N:0:GTGAAA
CGGCTTGTCACCGGCAGTCTCCTTAGAGTGCCCTTGCGTAGCAACTAAGGACAAGGGTTGCGCTCGTTGCGGGACTTAACCCAACATCTCACGACACGAGCTGACGACAGCCATGCAGCACCTGTGTGCCGGCTCTCTTGCGAGCACCCCAGCCTCTCAGCCAGGTTCCGACCATGTCAAGGGTAGGTAAGGTTTTTCGCGTAGCATCGAATTAATCCACATCATCCACCGCTTGTGCGGGTCCCCGTCAATTCCTTTAAGTTTTAATCTTGCGACCGTACTCCC
+
GEEFGGGGGGGGGGGGGGGGGGGGCGCCFFGGGGGFGEGGGGGGGGGGGGFGGGGGGGGGGGGGGGGGGGGGGGGGGGGGGGGGGGGGGGGGFGGCGGGGGGFGGGGGEFGGGGF@FGGGGAFFGGGDGGGDGGGGGGGGDEE@FGGFGGGGGGGGFGGDGGFFGCGGGD>CGEFGGGGGFFG@BEGGGGGG:CFGGGGGGCGGGFFG5CFFFGGGCGC9@FGFEFCFCFEGGGGGFFED3957CFBEGGGFFFBFBGGFGF>FFF?BFFFCFD><9>?:<:BFF
@M02542:52:000000000-J9N43:1:1101:25406:7388 2:N:0:GTGAAA
CGGTTTGTCACCGGCAGTCCCATTAGAGTGCCCTTTCGTAGCAACTAATGGCAAGGGTTGCGCTCGTTGCGGGACTTAACCCAACATCTCACGACACGAGCTGACGACAGCCATGCAGCACCTGTGTTACGGCTCTCTTTCGAGCACTCCTCTATCTCTAAAGGATTCCGTACATGTCAAAGGTGGGTAAGGTTTTTCGCGTTGCATCGAATTAAACCACATCATCCACCGCTTGTGCGGGTCCCCGTCAATTCCTTTGAGTTTCAACCTTGCGGCCTTACTCCC
+
GGGGGGGGGGGGGGGGGGGGGGGGGGGGGGGGGGGGGGGGGGGGGGGFGFGGGGGGEGGGGGGGGGGGGGGGGGGGGGGGGGGGGGGGGGCGGGGGGGDGEGGGFEGGGFGGFGGGGGGDFGFGGGGGCDFGGGGGGGGGFEFGGDGGCFFFF,35;@FECFFGGGGCFGGFE>FCG7FFFGGFGFFFFFAF=FGFFF:<>EF>DA+97=@;?<FFFF8<C:7F:97:6C>9>8<?BB:90126F09BF:DGBCFFF>?<FFFDA<<D(.8.:99C55)0?4=?F
@M02542:52:000000000-J9N43:1:1101:9252:7390 1:N:0:GTGAAA
CGGTTTATCACCGGCAGTCTCCCTAGAGTTCCCGCCATTACGCGCTGGCAACTAAGGATAAGGGTTGCGCTCGTTGCGGGACTTAACCCAACATTTCACAACACGAGCTGACGACAGCCATGCAGCACCTGTCTTACAGTTCCCGAAGGCACAACCGCATCTCTGCAGTCTTCTGTAGATGTCAAGAGTAGGTAAGGTTCTTCGCGTTGCGTCGAATTAAACCACATGCTCCACCGCTTGTGCGGGCCCCCGTCAATTCATTTGAGTTTTAATCTTGCGACCGT
+
GGGGGGGGGGGGGGGGGGGGGGGGGGGGGGGGGGGGGGGGGGGGGGGGGGGGGGGGGGGGGGGGGGGGGGGGGGGGGGGGGGGGGGGGGGGGGGGGGGGGGGGGGGGGGGGGEGGFGGGGGGGGGGGGGGGGGGGGGGGGGGGGGGGGGGCFEGGGGGG:FGGGFGFGGGGGGGGGGGGGGGGGGGGGGGGGGGGGGGGGGGGGGGGGGG5CDGG5DGGGGGGGGGGGGCFGGGC=EDEFG7FGGGFFGGGF>50;AGGFDFDFAFDAAF>GGF?F)69BBB57
@M02542:52:000000000-J9N43:1:1101:5606:7400 1:N:0:GTGAAA
CGGTTTATCACCGGCAGTCTCCCTAGAGTTCCCGCCATTACGCGCTGGCAACTAAGGATAAGGGTTGCGCTCGTTGCGGGACTTAACCCAACATTTCACAACACGAGCTGACGACAGCCATGCAGCACCTGTCTTACAGTTCCCGAAGGCACAACCGCATCTCTGCAGTCTTCTGTAGATGTCAAGAGTAGGTAAGGTTCTTCGCGTTGCGTCGAATTAAACCACATGCTCCACCGCTTGTGCGGGCCCCCGTCAATTCATTTGAGTTTTAATCTTGCGACCGT
+
GGGGGGGGGGGGGGGGGGGGGGGGGGGFGGGGGGGGGGFGGGGGGGGGGGGGGGGGGGGGGGGFGGGGGGGGGGGGGGCEGGGGGGFDGGGGGGGGGGGGGGGGGGGGGGGGGGGGGFGGGGGGGGGGGGGGGGGGGCGCGGGGGGGGGGGGFGGGGGGGGFGGFGGGG7BFGGGGGGGGGGGGGCFFGGGGGGGGGGFEGGGGGGGGGGGGFGGGGGGGGGCGGGGGGFGGFFGGGGGGGFFGGG:@CGGFFGFFFGGFGGA?BFAFFFDGDCFGD<;>>9EE
@M02542:52:000000000-J9N43:1:1101:18172:7404 1:N:0:GTGAAA
CGGTTTATCACCGGCAGTCTCCCTAGAGTTCCCGCCATTACGCGCTGGCAACTAAGGATAAGGGTTGCGCTCGTTGCGGGACTTAACCCAACATTTCACAACACGAGCTGACGACAGCCATGCAGCACCTGTCTTACAGTTCCCGAAGGCACAACCGCATCTCTGCAGTCTTCTGTAGATGTCAAGAGTAGGTAAGGTTCTTCGCGTTGCGTCGAATTAAACCACATGCTCCACCGCTTGTGCGGGCCCCCGTCAATTCATTTGAGTTTTAATCTTGCGACCGT
+
GGGGGGGGGGGGGGGGGGGGGGGGGGGGGGGGGGGGGGGGGFGGGGGGGGGGGGGGGGGFGGGGGGGGGGGGGGGGGGGGGGGGGGGGGGGGGGGGGGGGGGGGGGGGGGGGGGGGGGGGGGGGGGGGGGGGFGGGGGGGGGGGGGGGGGGGGGGGGGGEGFGGFGGGGGGGGGFGGGGGGGGGGGGGGGGGGGGGGGGGGGGGGGGGGGDEFDEGGGGGFGGGGFGGGCGGGGGGGGGGGBFGGGFFGGGFBD?EDFGFGG>4<?FFFFACFCFGAF2;>;:>
@M02542:52:000000000-J9N43:1:1101:9322:7405 1:N:0:GTGAAA
CGGTTTATCACCGGCAGTCTCCCTAGAGTTCCCGACTTAACTCGCTGGCAACTAAGGATAGGGGTTGCGCTCGTTGCGGGACTTAACCCAACATTTCACAACACGAGCTGACGACAGCCATGCAGCACCTGTCTTACGGCTCCCGAAGGCACAACCGCATCTCTGCAGTCTTCCGTAGATGTCAAGAGTAGGTAAGGTTCTTCGCGTTGCGTCGAATTAAACCACATGCTCCACCGCTTGTGCGGGCCCCCGTCAATTCATTTGAGTTTTAATCTTGCGACCGT
+
GGGGGGGGGGGGGGGGEGGGGGGGGGGGGGGGGGGGGGGGGGGGGGGGGGGGGGGGGGGFGGEGGGGGGGGGGGGGGGGGGGGGGGGGGGGGGGGGGGGGGGFGGGGGGGGGGGGGGGGGGGGGGGGGGGGGGGGGGGGGGGGGGGGGGGFGGCGGGGGFCFFCGGFGGGGGGGGFFECGFF99CFG>9BFGGFFGG:FGGGGGGGGGEGGE>=EFFGGGGGGGFGFCFCGGGGGGGGEGGBFGGGFFGGGFFDFBFGGFGGBFF?<AAF<DFCFG><96>FFF
@M02542:52:000000000-J9N43:1:1101:22233:7423 2:N:0:GTGAAA
CGGTTTATCACCGGCAGTCTCCCTAGAGTTCCCGCCATTACGCGCTGGCAACTAAGGATAAGGGTTGCGCTCGTTGCGGGACTTAACCCAACATTTCACAACACGAGCTGACGACAGCCATGCAGCACCTGTCTTACAGTTCCCGAAGGCACAACCGCATCTCTGCAGTCTTCTGTAGATGTCAAGAGTAGGTAAGGTTCTTCGCGTTGCGTCGAATTAAACCACATGCTCCACCGCTTGTGCGGGCCCCCGTCAATTCATTTGAGTTTTAATCCTTCGACCGT
+
GGGGGGGGGGGGGGGGGGGFGGGGGGEFFGGGGGGGGGGGG@FGGGGGCEGGGGGGGEEFGF=FFFGGGGEGGGGGGGGGGGGGGGGGGGGGGGGGGGGGGGGGGGGGGGGGGGG@FFGGGGGGGGGGGGGGGGGGGACEGGGGGGGGGGGGGGGGGGGGECGEGGGGCCCAF?9EGGGFFGGFGFFFFFFFCCDGFC8:AFFFFB>>FE>FFBGFFFGFGFBGGGFFG*6??>F9;(96?>927>>191D5<D3<42=).*@><0<AAA28)))2*80.)0.7
@M02542:52:000000000-J9N43:1:1101:20813:7423 1:N:0:GTGAAA
CGGTTTGTCACCGGCAGTCCCATTAGAGTGCCCTTTCGTAGCAACTAATGGCAAGGGTTGCGCTCGTTGCGGGACTTAACCCAACATCTCACGACACGAGCTGACGACAGCCATGCAGCACCTGTGTTACGGCTCTCTTTCGAGCACTCCTCTATCTCTAAAGGATTCCGTACATGTCAAAGGTGGTTAAGGTTTTTCGCGTTGCATCGAATTAAACCACATCATCCACCGCTTGTGCGGGTCCCCGTCAATTCCTTTGAGTTTCAACCTTGCGGCCGTACTCCC
+
DGDGGGGGGGGGCFGEGGGGG,CFGGECGFFEFGGGGGGGGGGGGGGGGGGFGGGFEGGGGGGGGGFF8FGDGEGFGGGGGFGFGGGGCGGGGG@FGFEFGGFGGCGGGGGGFAFGFFGCDGGFGGGFFGGGGDGGFDFGFEC@CFFGDGCFGGCCFGGGFFCGGGGGGF;CFGG9FGFGFCEFFF11>CGGCCGFFFEGDEDBEGGGGGG6>FGGGGFGGGGGGGGGGGGGGGGGEFEGD;@GGGF755D69:<BAG>4CGAFAF9AFB<*7>B3;>F<??FFF
@M02542:52:000000000-J9N43:1:1101:20144:7432 1:N:0:GTGAAA
CGGTTTATCACCGGCAGTCTCCCTAGAGTTCCCGACTTAACTCGCTGGCAACTAAGGATAGGGGTTGCGCTCGTTGCGGGACTTAACCCAACATTTCACAACACGAGCTGACGACAGCCATGCAGCACCTGTCTTACGGTTCCCAAAGGCACAACCGCATCTCTGCAGTCTTCCGTAGATGTCAAGAGTAGGTAAGGTTCTTCGCGTTGCGTCGAATTAAACCACATGCTCCACCGCTTGTGCGGGCCCCCGTCAATTCATTTGAGTTTTAATCTTGCGACCGT
+
GGGGGGGGGGGGGGGGGGGGGGGGGGGGGGGGGGGGGGGGGGGGGGGGGGGGGGGGGGGGGGGGGGGGGGGGGGGGGGGGGGGGGGGGGGGGGGGGGGGGGGGGGGGGGGGGGGGGGGGGGGGGGGGGGGGGGGGGGGGGGGGGGGGGGGGGGGGGGGGGGGGGGGFGGGGGGGGGGGGGGGGGGGGGGGGGGGGGGGGGGGGGGGGGGGGGFGGGGGGGGGGGGGGFG7CGGGGGGGGGGFFGGDFFGDGEFG?FAGGFGC9?A<BFFFFGGGFG<ABFF>>E
@M02542:52:000000000-J9N43:1:1101:27013:7433 1:N:0:GTGAAA
CGGTTTATCACCGGCAGTCTCCCTAGAGTTCCCGCCATTACGCGCTGGCAACTAAGGATAAGGGTTGCGCTCGTTGCGGGACTTAACCCAACATTTCACAACACGAGCTGACGACAGCCATGCAGCACCTGTCTTACAGTTCCCGAAGGCACAACCGCATCTCTGCAGTCTTCTGTAGATGTCAAGAGTAGGTAAGGTTCTTCGCGTTGCGTCGAATTAAACCACATGCTCCACCGCTTGTGCGGGCCCCCGTCAATTCATTTGAGTTTTAATCTTGCGACCGT
+
GGGGGGGGGGGGEGGGGGGGGGGGGGGGGGGGGGGGGGGGGGGGGGGGGGGGGGGGGGGGGGGGGGGGGGGGGGGGGGGGGGGGGGGGGGGGGGGGGGGGGGGGGGGGGGGGGGGGGGGGGGGGGGGGGGGGGGGGGGGGGGGGGGGGGGGGGGGGDGGGGGGGGGGGGGGGGGGGGGGGGGGGGGGGGGGGGGGGGFGGGGGGGGGGGGGGFGGGGGGGGGGGGGGGGGGGGGGGGGGGG:BGGGFFGGGFFGF@DGG4DFFFFF:<DFFFGGFG2<9>FFDF
@M02542:52:000000000-J9N43:1:1101:21852:7433 2:N:0:CTGAAA
CGGTTTATCACCGGCAGTCTCCCTAGAGTTCCCGCCATTACGCGCTGGCAACTAAGGATAAGGGTTGCGCTCGTTGAGGGACTTAACCCAACATTTCACAACACGAGCTGACGACAGCCATGCAGAACCTGTCTTACAGTTCCCGAAGGCACAACCGCATCTCTGCAGTCCTCTTTAGATGTCAAGAGTAGGTAAGGTTCTTCGCGTTGAGTCGAATTAAACCACATGCCACACCGCTTTTACGGGCCCTCGTCAATTCATTTGAGTTTTAATCTTGACCTCGT
+
FCE@:,6FEGFGG@GGC,C@CF<C@<CEFEFG96:8@FFAFG@+7FF@,,CCF<9E,CBCA9F<FE=EGGGG:FGFG84?FGGGGGG9?FE@<<F?=BFG9F@E?+@F8E,A++8+6,A@,,386,8=@=>@,@CCD9:EC3>,@CC6>DD:D>*6*>>89,255,,>2*,=>E,1+1*+14+87786B+B*04+;*<4>A;+)6:)(,)(;4.58;FCF:21C**9<:0,5F37(4(*())),0-713(/)-*1-4)7.6?F4)(.46<).64:7**)**0)0
@M02542:52:000000000-J9N43:1:1101:14664:7437 1:N:0:GTGAAA
CGGTTTGTCACCGGCAGTCTCCTTAGAGTGCCCACCATTACGTGCTGGTAACCAAGGACAAGGGTTGCGCTCGTTACGGGACTTAACCCAACATCTCACGACACGAGCTGACGACAGCCATGCAGCACCTGTGTCTGAGTTCCCGAAGGCACCAATCCATCTCTGGAAAGTTCTCAGCATGTCAAGGCCAGGTAAGGTTCTTCGCGTTGCTTCGAATTAAACCACATGCTCCACCGCTTGTGCGGGCCCCCGTCAATTCATTTGAGTTTTAACCTTGCGGCCGT
+
GGGFEGGGGGGGFGGGGGGGGGGGGGFGGGGGGGGGGGGGGGGGGGGGGGGGGGGGGGGGGGGGGGGGGGGEGGGGGGGGFEFGGGFFGEGGGGG9ECF8EEGGGGGGGGGGGGGGGFGGFGGGGGGGGGFGGGFFGGGGGGGGGGGGGGGGGGGGGGGGGGGFFGGGGGGECCFGGGGGGBCFFEAFFGGGGGGFGFFGGGBCGGCGGGGDFGFFFGCFFG@FGGGCGFFGGGGGDGGCG?FGD3>@ED<BEGFD<CCFGFFFF?BAF2<CGFFF<?906(85
@M02542:52:000000000-J9N43:1:1101:15349:7464 1:N:0:GTGAAA
CGGTTTATCACCGGCAGTCTCCCTAGAGTTCCCGCCATTACGCGCTGGCAACTAAGGATAAGGGTTGCGCTCGTTGCGGGACTTAACCCAACATTTCACAACACGAGCTGACGACAGCCATGCAGCACCTGTCTTACAGTTCCCGAAGGCACAACCGCATCTCTGCAGTCTTCTGTAGATGTCAAGAGTAGGTAAGGTTCTTCGCGTTGCGTCGAATTAAACCACATGCTCCACCGCTTGTGCGGGCCCCCGGCAATTCATTTGAGTTTTAATCTTGCGACCGT
+
GGGCGGGGGGGGEGGGGGGGGGGGGGGGGGGGGGGGGGGGGGGGGGGGGGGGGGGGGGGGGGGGGGGGGGGGGGGGGGGGGGGGGGFGGGGGGGGGGGGGGGGGGGGGGGGGGGGGGGGGGGGGGGGGGGGGGGGGGGGGGGGGGGGGGGGGGGGGGGGGGGGGGGGGGGGGGGGGGGGGGGGGGGGGGGGGGGGGGGGGGGGGGGGGCEGGFGGGGGGGFFGGGGGGG:CEEGGGGGGGG:FDGGFFEDDBEGFBFDFFGGA84:DA96-7DGFF)99>9635
@M02542:52:000000000-J9N43:1:1101:23856:7468 1:N:0:GTGAAA
CGGTTTATCACCGGCAGTCTCCCTAGAGTTCCCGACTTAACTCGCTGGCAACTAAGGATAGGGGTTGCGCTCGTTGCGGGACTTAACCCAACATTTCACAACACGAGCTGACGACAGCCATGCAGCACTTGTCTTACGGTTCCCGAAGGCACAACCGCATCTCTGCAGTCTTCCGTAGATGTCAAGGGTAGGTAAGGTTCTTCGCGTTGCGTCGAATTAAACCACATGCTCCACCGCTTGTGCGGGCCCCCGTCAATTCATTTGAGTTTTAATCTTGCGACCGT
+
GGGGGGGGGGGGGGGGGGGGGGGGGGC;CEFFGGGEGGGGGGGFGGGGGGGGGGGGGGGGCFFGGGGGGGGGGGGGGG@FEGGGGGGFFFGGGGGGGFGGGGGGGEGGGGGGCGGGGGGGG<EDGEFGGFGGGGGGGFFGGGGGGGGGGGGGGG7FGGGGEDGGGGGGGGGGGGEFEGGGGGGG9:7CGGGG>9:FFFGGGGGGGDCGGGGG@58EGGFGGGGGGGGGGFG?FGGGGGGGG:FGGCE>EGGFFGFFFFGFGGF4ABFA2ABFGGBD9A;>>F@F
@M02542:52:000000000-J9N43:1:1101:23177:7469 1:N:0:GTGAAA
CGGTTTGTCACCGGCAGTCTCATTAGAGTGCCCTTTCGTAGCAACTAATGACAAGGGTTGCGCTCGTTGCGGGACTTAACCCAACATCTCACGACACGAGCTGACGACGGCCATGCAGCACCTGTGTCCAGGTTCTCTTTCGAGCACTCCCACATCTCTGCAGGATTCCTGGCATGTCAAGGGTAGGTAAGGTTTTTCGCGTTGCATCGAATTAAACCACATCATCCACCGCTTGTGCGGGTCCCCGTCAATTCCTTTGAGTTTCAACCTTGCGGCCGTACTCCC
+
GGGGGGGGGGGGGGGGGGGGGGGGGGECFFFGGGGGGGGGGGGGGGGGGGGGGGGGGGGGGGGGGGGGDGGGGGGGGGGGGGGGGGGGDGGGGGGGGGDGGFFGGGGGGGGGGGGFFDFGGGGGGGGGGGGGGGGGGGGGGDGGGGGFFGGGGGGGCGFGGCGGGGGGGGGCGGGGGGGGFFGFGGGGGGGGGGGGGGGGEGGGGFFGGGFFFFGGGGGGGGGGGGGGGGGGGGGGFGGGGFFGGGFFGGDFFGFFFGGFFGFFFFFFFFAFGGEGFBFFF<?@F
@M02542:52:000000000-J9N43:1:1101:27019:7471 1:N:0:GTGAAA
CGGTTTGTCACCGGCAGTCCCATTAGAGTGCCCTTTCGTAGCAACTAATGGCAAGGGTTGCGCTCGTTGCGGGACTTAACCCAACATCTCACGACACGAGCTGACGACAGCCATGCAGCACCTGTGTTACGGCTCTCTTTCGAGCACTCCTCTATCTCTAAAGGATTCCGTACATGTCAAAGGTGGGTAAGGTTTTTCGCGTTGCATCGAATTAAACCACATCATCCACCGCTTGTGCGGGTCCCCGTCAATTCCTTTGAGTTTCAACCTTGCGGCCGTACTCCC
+
GGGGCGGGGGGG>FGDGGGFGDGGGGGGGGGGGGGGGGGGGGGGGGCFGFGGGGGGGGGGGGGGGGGGGGGGGGGGGGGGGGGGGGGGFGGGGGGGGGGGGGGGGGGGGGGGGGGGGGGGGGGGGGGGGGGGG7>FGGGGGGDGGGGCFGGGGGGGGGGGGGGGFFGGGGGGGGGGGGGFGGFGGGGGGGGGFGGGGEGGEGGGGGGGGGGGAGFFGGFGGGGGEGCEGDEGGGGG6CGDD>7CAC;BECDFF7AFAGF?FGFFFFFF??>:CDFGBFF?F09?F
@M02542:52:000000000-J9N43:1:1101:18713:7475 1:N:0:GTGAAA
CGGTTTATCACCGGCAGTCTCCCTAGAGTTCCCGCCATTACGCGCTGGCAACTAAGGATAAGGGTTGCGCTCGTTGCGGGACTTAACCCAACATTTCACAACACGAGCCGACGACAGCCATGCAGCACCTGTCTTACAGTTCCCGAAGGCATAACCGCATCTCTGCAGTCTTCTGTAGATGTCAAGAGTAGGTAAGGTTCTTCGCGTTGCGTCGAATTAAACCACATGCTCCACCGCTTGTGCGGGCCCCCGTCAATTCATTTGAGTTTTAATCTTGCGACCGT
+
GGGGGGGGGGGGDGGGEGGGGGGGGGGGGGGGGG7FCG@FG7FGGGGGGGGGGGGGGGGFFFGDFGGGGGGGGGGGGGGGGGGGGGGGGGGGGGGGGGGGGGGGGGGGGGGGGGGGGGGGGGGGGGGGGGGGGGGGGDFFGGGGGGGGGGGGGGGGGGGGGGGGGFGGGGFGG9FGGDGGGGGGGGGGGGFGGGGGGGGGGGGGGGGGGGGGFGGGGGGGGGGF>FGGGGGGGGGGGGGGGBFGGGFFGGGFFGFFDFGFGGFFFF4>A):DFCFGBFFFFFFF
@M02542:52:000000000-J9N43:1:1101:5542:7478 1:N:0:GTGAAA
ACAGTTTACACTGGCAGTCTTGCTAGAGTTCCCGACATCACCCGCTGGCAACTAACAACAGGGGTTGCGCTCGTTATAGGACTTAACCTGACACCTCACGGCACGAGCTGACGACAACCATGCAGCACCTTGTAAATTGTCCGAAGAAAAGTCTGTTTCCAAACCTGTCAATCTACATTTAAGCCTTGGTAAGGTTCCTCGCGTATCATCGAATTAAACCACATGCTCCACCGCTTGTGCGGGCCCCCGTCAATTCCTTTGAGTTTCATTCTTTCGAACGTACTC
+
EFGCGGFGG9FGFGGGGGGGGCFFGFGGGFGGGGGGGEGGGGFFGGG+BFEGGGGGGGFGGC@FGGEFEGEGGBFGGGAFFGGGGGFFFF@FFFGGFEF8F:>FC@CEG,<FF7FFGGECFFA@GC@FGGGFGGGGGFCGGGGGGCFFFGGFCFGGGGGCFGGF8F@FGG9ECFFGGGFGGCAFGGG6DDFGFFGGDBCGEGGGG=FGGC,A;7CFFFGFF7FGCFGGGGGFCC8C5>+:>;3DEC)7*9C>DGFFFGGF>:2=45<4:<>FG*=*4::08?F3/
@M02542:52:000000000-J9N43:1:1101:14095:7485 1:N:0:GTGAAA
CGGTTTATCACCGGCAGTCTCCCTAGAGTTCCCGACTTAACTCGCTGGCAACTAAGGATAGGGGTTGCGCTCGTTGCGGGACTTAACCCAACATTTCACAACACGAGCTGACGACAGCCATGCAGCACCTGTCTTACGGTTCCCGAAGGCACAACCGCATCTCTGCAGTCTTCCGTAGATGTCAAGAGTAGGTAAGGTTCTTCGCGTTGCGTCGAATTAAACCACATGCTCCACCGCTTGTGCGGGCCCCCGTCAATTCATTTGAGTTTTAATCTTGCGACCGT
+
GGGGGGGGGGGGGGGGGGGGGGGGGGGGGGGGGGGGGGGGGGGGGGGGGGGGGGGGGGGGGGGGGGGGGGGGGGGGGGGGGGGGGGGGGGGGGGGGGGGGGGGGGGGGGGGGGGGGGGGGFFGGGGGGGGGGGGGGGGGGGGGGGGGGGGGGFGGGGGGGGGGGGGGGGGGGGGGGGFDGGGGGGGGGGGGGFGGFFGGGGGGGGGGGEGGGFGGGGGGGGGGGGGGGGGGGGFGGGGGGG:FGGGFFGDDDFG?@BFGFFGA*42ADFFFGCCBG2A;BFF@B
@M02542:52:000000000-J9N43:1:1101:7629:7491 1:N:0:GTGAAA
CGGTTTATCACCGGCAGTCTCCCTAGAGTTCCCGACTTAACTCGCTGGCAACTAAGGATAGGGGTTGCGCTCGTTGCGGGACTTAACCCAACATTTCACAACACGAGCTGACGACAGCCATGCAGCACCTGTCTTACGGTTCCCGAAGGCACAACCGCATCTCTGCAGTCTTCCTTAGATGTCAAGAGTAGGTAAGGTTCTTCGCGTTGCGTCGAATTAAACCACATGCTCCACCGCTTGTGCGGGCCCCCGTCAATTCATTTGAGTTTTAATCTTGCGACCGT
+
GGGGGGGGGGGGGGGGGGGDGGGGGDGGGGGGGGGGGGGGGGGGGGGGGGGGGGGGGGGGG?AFFGGGGGGGGGGGGD>FGGGDFGGGDFGGDFGGGGGGGGGGGGGGGGGGGGGGCFGDCF@FEFFGGGGGGGGGGGGGFGGGGGGGGGGG,DFDEG@FG@GGGGGGGGCEGEGFGFDFCGG@FCEFCEGGGGGGGGFFDFGGGGGGEDEGFGGGGGGGGFGGFGGFGGFGCFGGGGEGF>FG=D>5CDGEBG?@:FG?7F<?):B>BA>FGGFF>B9>033>
@M02542:52:000000000-J9N43:1:1101:11447:7499 1:N:0:GTGAAA
CGGTTTATCACCGGTAGTCTCCCTAGAGTTCCCGCCATTACGCGCTGGCAACTAAGGATAAGGGTTGCGCTCGTTGCGGGACTTAACCCAACATTTCACAACACGAGCTGACGACAGCCATGCAGCACCTGTCTTACAGTTCCCGAAGGCACAACCGCATCTCTGCAGTCTTCTGTAGATGTCAAGAGTAGGTAAGGTTCTTCGCGTTGCGTCGAATTAAACCACATGCTCCACCGCTTGTGCGGGCCCCCGTCAATTCATTTGAGTTTTAATCTTGCGACCGT
+
GEC@:C@FGFFF7CFFEGGFFFGGDFCFGGGGGGGECFGCF<FCDBCGGGGGD@FFFGFFGGGGGDGGGF7BBF78?BBCGGGGGGFGGEFEGGFCFFFGGGDGCEGCCFDF7+@FGB<<D8FFGC8>FGGEGCFFGGGCA9@FFGF@FCDFFEEFFEGC@>7@BA;CFF9@@B=FCFF9BCFF@FCFFEGGCFFFG<CFGFFDGE=EECGGDGGGGGFGGGGGGGGGGGGGGFFGGCEGGFFGGD>>EGGFBCBF><FFGG<FFB>A2<<FFFFGBF>FF>D:
@M02542:52:000000000-J9N43:1:1101:4774:7501 2:N:0:GTGAAA
CGGTTTGTCACCGGCAGTCTCCCTGGAGTGCTCTTGCGTAGCAACTAGGGACAAGGGTTGCGCTCGTTGCGGGACTTAACCCAACATCTCACGACACGAGCTGCCGACAGCCATGCAGCACCTGTGTTATGGCTCCCTTTCGGGCACCCCCACCTCTCAGCAGGGTTCCATACATGTCAAGGGGAGGTAAGGTTTTTCGCGTTGCCTCTAATTAATCCCAATCATCCCCCGCTTGTGCGGGTACCCGTCACTTCCTTTGGGTTTTAATCTTGACACCGTACTCCC
+
GDGGGGGFGGGGEGGFEGG<FFGGFGGFC@EGGGFCE7FEEGDFGGGFFGFFFFGGD<F@8:@CCFGFGGD:=7B,?EAB?FGGGFFFAECEBCGGGGGGCF,,,8@FC>F+@FBDD9:FFG,,8DDGG;,3D?7+8@FGGEE7CGGF@5?4*>>C4:F:,,6**=6,:+=+=9=,=:C8*25)13)8=;A874+>C65>BEEF:**:(*.*)-:8=*+)0((3++/.*13935).8<D99(()1)43::*26**).)*(())(,-5)-)-))))0/)73).06>
@M02542:52:000000000-J9N43:1:1101:17507:7512 1:N:0:GTGAAA
CGGTTTATCACCGGCAGTCTCCCTAGAGTTCCCGCCATTACGCGCTGGCAACTAAGGATAAGGGTTGCGCTCGTTGCGGGACTTAACCCAACATTTCACAACACGAGCTGACGACAGCCATGCAGCACCTGTCTTACAGTTCCCGAAGGCACAACCGCATCTCTGCAGTCTTCTGTAGATGTCAAGAGTAGGTAAGGTTCTTCGCGTTGCGTCGAATTAAACCACATGCTCCACCGCTTGTGCGGGCCCCCGTCAATTCATTTGAGTTTTAATCTTGCGACCGT
+
GGGGGGGGGGGGGGGGGGGGGGGGGGGGGGGGGGDGGGGGGFGGGGGGGGGGGGGGGGGGGGGGGGGGGGGGGGGGGGGGGGGGGGGGGGGGGGGGGGGGGGGGGGGGGGGGGGGGGGGGFGGGGGGGGGGGGGFFGGDGGGGGGGGGGGGGGGGGGGGGGGGGGGGGGGGGGGGGGGGGGGGGGGGGGGGGGGGGGGFGGGGGGGGGGGGGFGGGFFFGGGGFGGGGGGGGGGGGGGGGGFFGGGFFGGGFFGF>FDFFGGFFFFBFDBFGGGFGAA9;>B:>
@M02542:52:000000000-J9N43:1:1101:28306:7521 1:N:0:GTGAAA
CGGTTTATCACCGGCAGTCTCCCTAGAGTTCCCGCCATTACGCGCTGGCAACTAAGGATAAGGGTTGCGCTCGTTGCGGGACTTAACCCAACATTTCACAACACGAGCTGACGACAGCCATGCAGCACCTGTCTTACAGTTCCCGAAGGCACAACCGCATCTCTGCAGTCTTCTGTAGATGTCAAGAGTAGGTAAGGTTCTTCGCGTTGCGTCGAATTAAACCACATGCTCCACCGCTTGTGCGGGCCCCCGTCAATTCATTTGAGTTTTAATCTTGCGACCGT
+
GGGGGGGGGGGGCGGGGGGGGGGGGGGGGGGGGGGGGGGGGGGGGGGGGGGGGGGGGGGGGFFGEFGGGGGGGGGGGCEGGGGGGGGGGGGGGGGGGGGGGGGGGGGGGGGGGGGGGGGGGGGGGGFGGGGGGGGGGGGGGGGGGGGGGGGGGGGGGGGEGGGGGGGEFGGGGGGGGGGGGGGFGGGFGGGGGGGGGGGGGGGGGGEGCC5CB=EG<C?CCEGGGG6@FGGGFEFDEGGGGFFDCDEEGGGFFG:D2C>FFFABA:6<>><6CC?G2447;B@:
@M02542:52:000000000-J9N43:1:1101:28216:7522 1:N:0:GTGAAA
CGGTTTATCACCGGCAGTCTCCCTAGAGTTCCCGCCATTACGCGCTGGCAACTAAGGATAAGGGTTGCGCTCGTTGCGGGACTTAACCCAACATCTCACAACACGAGCTGACGACAGCCATGCAGCACCTGTCTTATAGTTCCCGAAGACACAACCGCATCTCTGCAGTCTTCTGTAGATGTCAAGAGTAGGTAAGGTTCTTCGCGTTGCGTCGAATTAAACCACATGCTCCACCGCTTGTGCGGGCCCCCGTCAATTCATTTGAGTTTTAATCTTGCGACCGT
+
GGGGGGGGGGGGDGGGGGGGGGGGGGGGGGGGGGGGGGGGGGGGGGGGGGGGGGGGGGGGGGGGGGGGGGGGGGGGGGGGGGGGGGGGGGGGGGGFGGGGGGGGGGGGGGGGEGGGGGGGGGGGGGGGGGGGGGGGGGGFGGCGGGC@FGFGGGGGGD:FGGGGGGGGGGGGDE@BFFGGFGFGGGGGGGGGGGGFFCCGGGFGGG=E88:?@ECGGGGGGGDGGGGCFFFGGGG8EDGGF,=DDDB>GDGD)1(<AFGFGGF?4<<>DFFGGDFGAA>9FF@>
@M02542:52:000000000-J9N43:1:1101:7505:7562 1:N:0:GTGAAA
CGGTTTATCACCGGCAGTCTCCCTAGAGTTCCCGCCATTACGCGCTGGCAACTAAGGATAAGGGTTGCGCTCGTTGCGGGACTTAACCCAACATTTCACAACACGAGCTGACGACAGCCATGCAGCACCTGTCTTACAGTTCCCGAAGGCACAACCGCATCTCTGCAGTCTTCTGTAGATGTCAAGAGTAGGTAAGGTTCTTCGCGTTGCGTCGAATTAAACCACATGCTCCACCGCTTGTGCGGGCCCCCGTCAATTCATTTGAGTTTTAATCTTGCGACCGT
+
GGGGGGGGGGGGGGGGGGGGGGGGGGGGGGGGGGGGGGGGGGGGGGGGGGGGGGGGGGGF?CFGGGGGGGGGGGGGGGGGGGGGGGGGGGGGGGGGGGGGGGGGGGGGGGGGGGGGGGGGGGGGGGGGGGGGGGGGGGFGGGGGGGCFGGGGGGGGGGGGGGGGGGGGFGGGGGGGGGGGGGGGGGGGGGGGGGGGGGFFGGGGGGGGGGGGFGGGGGGGGGGGGGGGGFGGD@GGGGGGGFFGGGFE=DGFFDFFAGGFGGFFFFBFFFBFGGFG)<9>;BFD
@M02542:52:000000000-J9N43:1:1101:19853:7572 1:N:0:GTGAAA
GTCCACACCTTCCTCCGGTTTATCACCGGCAGTCTCCCTAGAGTTCCCGCCATTACGCGCTGGCAACTAAGGATAAGGGTTGCGCTCGTTGCGGGACTTAACCCAACATTTCACAACACGAGCTGACGACAGCCATGTAGCACCTGTCTTACAGTTCCCGAAGGCACAACCGCATCTCTGCAGTCTTCTGTAGATGTCAAGAGTAGGTAAGGTTCTTCGCGTTGCGTCGAATTAAACCACATGCTCCACCGCTTGTGCGGGCCCCCGTCAATTCATTTGAGTTTTAATCTTGCGACCGTAC
+
CCCCCGGGGGGGGGGGGGGGGGGGGGGGGGGGGGGGGGGGGGGGGGGGGGG7FGGGGGGGGGGGGGGGGGGGGGGFGGGGGGGGGGGGGGGGGGGGGGGGGGGGGGGGGGGGGGGGGGFGFGGGGGGGGGGGGGGGGGGGGGGGGGGGGGFGGGGGGGGGGGGGGGGGGGGGGGGGFGGGGGGFGGGDGGGGGGGGGGFGGGGGGGGGGGGGFGGGGGGGGGGGGGGEBGGGGGGGGGGGGGGG9CFFFFEGGGGGFFEDGGFFGGGFFCFFFGFFGGF?BFFFF>:GFGF7A29>B9BF5
@M02542:52:000000000-J9N43:1:1101:28023:7584 1:N:0:GTGAAA
CGGTTTATCACCGGCAGTCTCCCTAGAGTTCCCGACTTAACTCGCTGGCAACTAAGGATAGGGGTTGCGCTCGTTGCGGGACTTAACCCAACATTTCACAACACGAGCTGACGACAGCCATGCAGCACCTGTCTTACGGTTCCCGAAGGCACAACCGCATCTCTGCAGTCTTCCGTAGATGTCAAGAGTAGGTAAGGTTCTTCGCGTTGCGTCGAATTAAACCACATGCTCCACCGCTTGTGCGGGCCCCCGTCAATTCATTTGAGTTTTAATCTTGCGACCGTT
+
GGGGGGGGGGGGEEGGGFGGGGGGGGGGGGGGGGGGGGGGGGGGGDGGGGGGGGGGDGGFGGGGGGGGEGGGGGGGGGGGGGGGGGGGGGGGGGGGFGFGGGGGGGGGDEFFGGGGGGGFBFFGGGGGGGGGGGGCFGGGGGGGGGGGGGGGFGGGDGGGGGGGGGGGGGGGAFFFGFEECFGEFGFGFGGGGGGGGGGGGGGDGGEEGEEGBG58CCF7C?EGF@CEDFG?CF=5EDEGG:BGCCB5:CD@DG?@FCC6*:<B)8<DFFFGDFFGDFFFFF3B)
@M02542:52:000000000-J9N43:1:1101:16990:7584 1:N:0:GTGAAA
CGGTTTATCACCGGCAGTCTCCCTAGAGTTCCCACCATTACGTGCTGGCAACTAAGGATAAGGGTTGCGCTCGTTGCGGGACTTAACCCAACATTTCACAACACGAGCTGACGACAGCCATGCAGCACCTGTCTTAGCGTTCCCGAAGGCACAATCGTATCTCTACAATCTTCGCTAGATGTCAAGAGTAGGTAAGGTTCTTCGCGTTGCGTCGAATTAAACCACATGCTCCACCGCTTGTGCGGGCCCCCGTCAATTCATTTGAGTTTTAATCTTGCGACCGT
+
GGGGGGGGGGGGFGGEGGGCGGGGGGFGGGFGGGGGGGGGG@FGGGGGGGGGFGFGGCGGGGGFGFEFGGGGGGGEFEGGGGGGGGFGGGGGGGGFFGGGGGGGEFCGEGGGGGGGGGGGFGGFGFCFGGGGGGFFFGGGGGGGGGGGGFGGGGGGGGGGGGGGGGFGGGGGGFEGGGGGFGGGGGGGECCE@F;FFFFGGGGGGEGGCGGE:/=FFFFFGGGGGGGCGFGGGGGGGGGGGFFGGGDFEDGFFD:)5CGFGG<FFFAFA>AGGGFGFABFF>BB
@M02542:52:000000000-J9N43:1:1101:13397:7609 1:N:0:GTGAAA
CGGTTTATCACCGGCAGTCTCCCTAGAGTTCCCGACTTAACTCGCTGGCAACTAAGGATAGGGGTTGCGCTCGTTGCGGGACTTAACCCAACATTTCACAACACGAGCTGACGACAGCCATGCAGCACCTGTCTTACGGTTCCCGAAGGCACAACCGCATCTCTGCAGTCTTCCGTAGATGTCAAGAGTAGGTAAGGTTCTTCGCGTTGCGTCGAATTAAACAACATGCTCCACCGCTTGTGCGGGCCCCCGTCAATTCATTTGAGTTTTAATCTTGCGACCGT
+
GECFEGGGFGGE@7:@FGEGGGGFACC,;<C,ECC+@FGGEFCBC@B>F<FG<@<FF<9EE88FC:=FEFDG7:CE@FDGGGGG9FAFGGDCDFFDCEEEF78B7@F@FGGC=FE@>ECE,8DFFFGF<F<@FGFCB>CFGGGGGCG7<7D:3,5>FGG7BFFB,?;,32,7@BCFC7E,=,<CFC<:>;CEC9B:FF7CFCC1=8C5=?C=5EGGDC70<<+*1CCFG7<C?CGEED*192@GE)7BGG)<0900)<CF7F)8)8ABFF9**29*.)(((,0.
@M02542:52:000000000-J9N43:1:1101:9977:7623 1:N:0:GTGAAA
CGGTTTATCACCGGCAGTCTCCCTAGAGTTCCCGACTTAACTCGCTGGCAACTAAGGATAGGGGTTGCGCTCGTTGCGGGACTTAACCCAACATTTCACAACACGAGCTGACGACAGCCATGCAGCACCTGTCTTACGGTTCCCGAAGGCACAACCGCATCTCTGCAGTCTTCCGTAGATGTCAAGAGTAGGTAAGGTTCTTCGCGTTGCGTCGAATTAAACCACATGCTTCACCGCTTGTGCGGGCCCCCGTCAATTCATTTGAGTTTTAATCTTGCGACCGT
+
GGGGGGGGGGGGGGGGGGGGGGGGGGGGGGGGGGGGGGGGGGGGGGGGGGGGGGGGGGGGGGGGGGGGGGGGGGGGGGGGGGGGGGGGGGGGGGGGGGGGGGGGGGGGGGGGGGGGGGGGGGGGGGGGGGGGGGGGGGGGGGGGGGGGGGGGGGGGGGGGGGGGGGGGGGGGGGGGGGGGGGGGGGFFGGGGGGGGGGGGGGGGGGGG=EGGFDGGGGGGGGGGGGGGGGGGFGGGGGGFG7FGGGFFGGGFBGBFFGGFFGFFFFFFFF>FGGFGBB;BFFEF
@M02542:52:000000000-J9N43:1:1101:21173:7636 1:N:0:GTGAAA
TCTACTTGCGTAGGCAGTCTCACTAGAGTCCCCAACTTAATGATGGCAACTAGTGACAGGGGTTGCGCTCGTTGCAGGACTTAACCTAACACCTCACGGCACGAGCTGACGACAACCATGCAGCACCTTGAAAATTGCCCGAAGGAAGGTCTATTTCTAAACCGATCAATTCCCATTTAAGCCTTGGTAAGGTTCCTCGCGTATCATCGAATTAAACCACATAATCCACCGCTTGTGCGGGCCCCCGTCAATTCCTTTGAGTTTCAAACTTGCGTTCGTACTCCC
+
GGGGGGGGGGGGEGGGGGGGGGGGGGGGGGGGGGGGGGGGG9FGGGGGGGGGGGGGGGGGGGGGGGGGGGGGGGGGGGGGGGGGGGGGGGGGGGGGGGDGGGGGGGGGGGGGGGGGGCFGGGGFGGGGGGGGGGGGGGGGGGGGEGGGGFGGGGGGGGGGGGGGGGGGGGGGGGGGGGGGGGGGGGGGFGGGGGGGGGGGGGGGGGGGGGGGFGGGGGGGGGGGGGGGGGGGGGGG?FGCG;>DEGFFGDGFFFFFFGGFGGBFFFFFFFFGGGBGFFFF??F9F
@M02542:52:000000000-J9N43:1:1101:10646:7638 1:N:0:GTGAAA
CGGTTTGTCACCGGCAGTCCCATTAGAGTGCCCTTTCGTAGCAACTAATGGCAAGGGTTGCGCTCGTTGCGGGACTTAACCCAACATCTCACGACACGAGCTGACGACAGCCATGCAGCACCTGTGTTACGGCTCTCTTTCGAGCACTCCTCTATCTCTAAAGGGTTCCGTACATGTCAAAGGTGGGTAAGGTTTTTCGCGTTGCATCGAATTAAACCACATCATCCACCGCTTGTGCGGGTCCCCGTCAATTCCTTTGAGTTTCAACCTTGCGGCCGTACTCCC
+
GGGGGGGGGGGGGGGGGGGGGGGGGGFGGGGGGGGGGGGGGGGGGGGFGGGGGGGGGGGGGGGGGGGGGGGGGGGGGGGGGGGGGGGGFGGGGGGGGGGGGGGGGDGGGGGGGGGGGGGGGGGGGGGGGGGGGGGGGGGGGGGGGEGDGGGGGGGG;FFGGGGGGGCFGGGGGGGFFGGGGGFFGGDGGGGGGGGGGGGGGGGGGGGGGGGGFGGGGGGGGGGGFGG8FGCGGGGGGGCGGFBGGGFFGGGFFCBFFGG?FF<FFFFF?:<7FD@GF9>?F?BFF
@M02542:52:000000000-J9N43:1:1101:26272:7641 1:N:0:GTGAAA
CGAGTTGACCCCGGCAGTCTTCGATGAGTCCCCGGCATAACCCGCTGGCAACATCGAACAAGGGTTGCGCTCGTTGCGGGACTTAACCCAACATCTCACGACACGAGCTGACGACAGCCATGCACCACCTGTGAACGCCCCCGAAGGACACCACATCTCTGCGGCTTTAGCGCCCATGTCAAACCCAGGTAAGGTTCTTCGCGTTGCACCGAATTAATCCGCATGCTCCGCCGCTTGTGCGGGCCCCCGTCAATTCCTTTGAGTTTTAGCCTTGCGGCCGTACTC
+
GGGGGGGGGGGGGGGGGGGGGGGFGGGGGFGGGGDGGGGGGGGGGGG@FGGGGGGGGGGGGGGGGGGGGGGGGGGGGGGGGGGGGGGGGGGGGGGGGGGGGGGGGGGGGFGGEGGGGGGGGFGGGGGGGGGAFGGGGGCGGGGGGGEGGFGGGGG<FFGGFGDGGEGG?FGGGGGGGGGGGGGGGGGGGGGGGGGGGGGFDDGGEGGGGFGGFGGGGFGGGGEGDG@<E>EEGDGG5C6>C>>GGGBFGD55@FABB7FF=7:?:><:(4:GG4?D09BFF2B38
@M02542:52:000000000-J9N43:1:1101:27211:7650 1:N:0:GTGAAA
CGGTTTATCACCGGCAGTCTCCCTAGAGTTCCCACCATTACGTGCTGGCAACTAAGGATAAGGGTTGCGCTCGTTGCGGGACTTAACCCAACATTTCACAACACGAGCTGACGACAGCCATGCAGCACCTGTCTTAGCGTTCCCGAAGGCACAATCGTATCCCTACAATCTTCGCTAGATGTCAAGAGTAGGTAAGGTTCTTCGCGTTGCGTCGAATTAAACCACATGCTCCACCGCCTGTGCGGGCCCCCGTCAATTCATTTGAGTTTTAATCTTGCGACCGT
+
GGGGGGGGGGGGGGGGGGGGGGGGGGGGGGGGGGGGGGGGGGGGGGGGGGGGGGGGGGGGGGGGGGGGGGGGGGGGGGGGGGGGGGGGGGGGGGGGGGGGGGGGGGGGGGGGGGGGGGGGGGGGGGGGGGGGGGGGGGGGGGGGGGGGGGGGGGGGGGGGGGGGGGGGGGGGGGGGGGGGGGGGGGGGGGGGGGGFGGGGGGGGGGGGGGGGFGGGGGGGGFGGFDFGG?FGGGGGGGGGG>FGGGFFGGGFFGF>>FGFGGBFFFBFFF>GGGFG>A;FFFBF
@M02542:52:000000000-J9N43:1:1101:13188:7658 1:N:0:GTGAAA
CGGTTTATCACCGGCAGTCTCCCTAGAGTTCCCGACTTAACTCGCTGGCAACTAAGGATAGGGGTTGCGCTCGTTGCGGGACTTAACCCAACATTTCACAACACGAGCTGACGACAGCCATGCAGCACCTGTCTTACGGTTCCCGAAGGCACAACCGCATCTCTGCAGTCTTCCGTAGATGTCAAGAGTAGGTAAGGTTCTTCGCGTTGCGTCGAATTAAACCACATGCTCCACCGCTTGTGCGGGCCCCCGTCAATTCATTTGAGTTTTAATCTTGCGACCGT
+
GGGGGGGGGGGGGGGGGGGGGGGGGGGGGGGGGGGGGGGGGGGGGGGGGGGGGGGGGFFGGGGGGGGGGGGGGGGGGGGGGGGGGGGGGGGGGGGGGGGGGGGGGGGGGGGGGGGGGGGGGFEFGGGGGGGGGGGGGGDGGGGGGDGCEGGGGGGGGGGGGFGGEGFGGGGGGGGGFGGGGGGGGGGGGGGG<CGGGFGGGGGGGGEGEGGGFGGGGGGGGGGGGGGCG@FGGGGGGGDFG09CEGFFGGGE@DBDFGGFFFF=A?<49>AFGC6F<>;;B>E:
@M02542:52:000000000-J9N43:1:1101:7630:7676 1:N:0:GTGAAA
CGAGTTGACCCCGGCGGTCTCCTGTGAGTCCCCAACCTCCCGAAGGAGTTGCTGGCAACACAGGACAAGGGTTGCGCTCGTTGCGGGACTTAACCCAACATCTCACGACACGAGCTGCCGACAGCCATGCAGCACCTGTATGATAGTAAGTACCATCCCGTTAAGGACAGGTTTTCTTGTTCATATGTCAAGGGCTGGTAAGGTTTTGCGCGTTGTATCGAATTAAACCACATGCTCCACCGCTTGTGCAGGCCGCCGTCAATCCCTTTGAGTTTCGGTCTTGCG
+
@@C+DGGGGGGGGEEGEFF,EFGDE,CAFEDFFGCCCEGDEGG@+@AEF,?CEFFEFGGGGGDEFGGG8<F<FCCCFFEECFBFCC@76EFG<?E<>FGGGGFGGG<7CFGGGDGGG,@@:FGGGGGF,FBBCGGG:F<,@CE,@FFG,,7DB<FCCGFGFGD*,,<B7FF2CF:CCFF>CE9EF@<C79FBFDFCG>CGGFGF?CE89CE8<E8E7+<*8CFCFGG@F5>E?+02<DFGGFFGGFF)<7:)3C(.375)*94*,.44?4)C::@C(((-4>*9.
@M02542:52:000000000-J9N43:1:1101:14661:7683 1:N:0:GTGAAA
CGGTTTATCACCGGCAGTCTCCCTAGAGTTCCCGACTTAACTCGCTGGCAACTAAGGATAGGGGTTGCGCTCGTTGCGGGACTTAGCCCAACATTTCACAACACGAGCTGACGACAGCCATGCAGCACCTGTCTTACGGTTCCCGAAGGCACAACCGCATCTCTGCAGTCTTCCGTAGATGTCAAGAGTAGGTAAGGTTCTTCGCGTTGCGTCGAATTAAACCACATGCTCCACCGCTTGTGCGGGCCCCCGTCAATTCATTTGAGTTTTAATCTTGCGACCGT
+
GGGGGGGGGGGGGGGGGGGGGGGGGGGGGGGGGGGGGGGGGGGGGGGGGGGGGGGGGGGGGGGGGGGGGGGGGGGGGGGGGGGGGGGGGGGGGGGGGGGGGGGGGGGGGGGGGGGGGGGGGGGGGGGGGGGGGGGGGGGGGGGGGGGGGGGGGGGGGGGGGGGGGGGGGGGGGGGGGGGGGGGGGGGGGGGGGGGGGGGGGGGGGGGGGGGGFGGGGGGGGGGGFGGGGGGGGGGGGGDGG?FGGGFFGGGEFGFFFFFFGGFFFF9A>BFCFFFGAFBFFFFF
@M02542:52:000000000-J9N43:1:1101:7092:7688 2:N:0:GTGAAA
TCTACTTGCGTAGGCAGTCTCACTAGAGTCCCCAACTTAATGATGGCAACTAGTGACAGGGGTTGCGCTCGTTGCAGGACTTAACCTAACACCTCACGGCACGAGCTGACGACAACCATGCAGCACCTTGAAAATTGCCCGAAGGAAGGTCTATTTCTAAACCGATCAATTCCCATTTAAGCCTTGGTAAGGTTCCTCGCGTATCATCGAATTAAACCACATAATCCACCGCTTGTGCGGGCCCCCGTCAATTCCTTTGATTTTCAAACTTTCGTTCGTACTCCC
+
GGGGGGGFFGGGGGGGGGGFGGGGGGGGGGGGGGGGGGGGGGFFAFGGGGGFGGGGGGFGGGGGGGGGGGGGGGGFFGGGGGGGGGGGFGGGG<FFGGGGDEEDEEFGGGGGGGGGGGGCGGGGGGGGFGGGGGGGGGF8F6>@EGGFGGGGFGFC9>ECEF@EE>EEGGGFGGFCDEFFFGGFGEFFFFFFFFFF>C?GFFFFFFFF@F3)69CFFFFFC@AF+>C=GC9BBB)6)<D>>B>>FF(,((9C<C>>BF?))98<<)6-4..))(.C5:B>3@FFF
@M02542:52:000000000-J9N43:1:1101:20141:7690 2:N:0:GTGAAA
TCTACTTGCGTAGGCAGTCTCACTAGAGTCCCCAACTTAATGATGGCAACTAGTGACAGGGGTTGCGCTCGTTGCAGGACTTAACCTAACACCTCACGGCACGAGCTGACGACAACCATGCAGCACCTTGAAAATTGCCCGAAGGAAGGTCTATTTCTAAACCGATCAATTCCCATTTAAGCCTTGGTAAGGTTCCTCGCGTATCATCGAATTAAACCACATAATCCACCGCTTGTGCGGGCCCCCGTCCATTCCTTTTAGCTTCAAACTTGCGTTCGTACTCCC
+
GGGGGGGGGGGGGGGGGGGEFGGGGGGGGGGGGGEGGGGGGGGGFGGFFGGGGGGGGGGGGGGGGGGGGGGGGGGGGGGGGGGGGGGGGGGGGCFGGGEGGGGGGGGGGGGGG@FGGGGGGGGGFFGGGGDFGGGF=EGGCEDEGGGGGGGGGGGGGGGCFGGEGGEGFFGFAFFGCAFFFGGFGFFFFFFF;FGGDC;D;6)8371<;A;66;C6FFG:<5>F?@F<*<9@A>)4:<C>FFBFF9>:((9C<CFFFF*4?*9<4)<42AD296-9*))0).1<7
@M02542:52:000000000-J9N43:1:1101:21437:7694 1:N:0:GTGAAA
CGGTTTATCACCGGCAGTCTCCCTAGAGTTCCCACCATTACGTGCTGGCAACTAAGGATAAGGGTTGCGCTCGTTGCGGGACTTAACCCAACATTTCACAACACGAGCTGACGACAGCCATGCAGCACCTGTCTTAGCGTTCCCGAAGGCACAATCGTATCTCTACAATCTTCGCTAGATGTCAAGAGTAGGTAAGGTTCTTCGCGTTGCGTCTAATTAAACCACATGCTCCACCGCTTGTGCGGGCCCCCGTCAATTCATTTGAGTTTTAATCTTGCGACCGT
+
GGGGGGGGGGGGGGGGGGGGGGGGGGFGGGGGGGGGGGGGGFGGGGGFGGGGGGGGGGGFGGGGGGGGGGGGGGGGGGGGGGGGGGGGGGGGGGGGGGGGGDGDGEGGGGGGGGGGGGGGGGGGGGGGGGGGGGGGGGGGGGGGGGGGGGFGGGGGGGGGGGGGGGGGGFGFFGGGGGGGGGGGGFGGGGGGGGGGGGGGGGGGGGGGGDGGF*=FFGGGGGGGGGGEGGGGGFGGGGGFGFFGGGFFGGGE354@ACF?FGFFF6.6>BFGGGFG9<91945@
@M02542:52:000000000-J9N43:1:1101:3955:7719 1:N:0:GTGAAA
CGGTTTGTCACCGGCAGTCCCATTAGAGTGCCCTTTCGTAGCAACTAATGGCAAGGGTTGCGCTCGTTGCGGGACTTAACCCAACATCTCACGACACGAGCTGACGACAGCCATGCAGCACCTGTGTTACGGCTCTCTTTCGAGCACTCCTCTATCTCTAAAGGATTCCGTACATGTCAAAGGTGGGTAAGGTTTTTCGCGTTGCATCGAATTAAACCACATCATCCACCGCTTGTGCGGGTCCCCGTCAATTCCTTTGAGTTTCAACCTTGCGGCCGTACTCCC
+
GGGGGGGGGGGGGGGGGGGGGFGGGGGGGGGGGGGGGGGGGGGGGGDFGGGGGGGGGGGGGGGGGGGGGGGGGGGGGGGGGGGGGGGGGGGGGGGGGGGGGGGGGGGGGGFGGGGGGGGGGGFGGGGGGGGGGGGGGGGGGGGGGGGGGGGGGGGGCC@FGFGGGGGGGGGGGCFGGGGGGGGGGGGGGGGGGGGGG<5EEGGEGFGGGGGGFFGGGGGGGGGGGGDGGGGGGGGGFFGGGFFGGGFFGGGFFGFFFFGFGGFFFFFB?FB79<BCF;FFBBFFF
@M02542:52:000000000-J9N43:1:1101:14388:7719 1:N:0:GTGAAA
CGGTTTATCACCGGCAGTCTCCCTAGAGTTCCCGCCATTACGCGCTGGCAACTAAGGATAAGGGTTGCGCTCGTTGCGGGACTTAACCCAACATTTCACAACACGAGCTGACGACAGCCATGCAGCACCTGTCTTACAGTTCCCGAAGGCACAACCGCATCTCTGCAGTCTTCTGTAGATGTCAAGAGTAGGTAAGGTTCTTCGCGTTGCGTCGAATTAAACCACATGCTCCACCGCTTGTGCGGGCCCCCGTCAATTCATTTGAGTTTTAATCTTGCGACCGT
+
GGGGGGGGGGGGGGGGGGGGGGGGGGGGGGGGGGGGGGGGGGGGGGGGGGGGGGGGGGGGGGGGGGGGGGGGGGGGGGGGGGGGGGGGGGGGGGGGGGGGGGGGGGGGGGGGGGGGGGGGGGGGGGGGGGGGGGGGGGGGGGGGGGDGGGGGGGGGGGGGGGGGGGGGGGGGGGGGGGGGGGGGGGGGGGGGGGGGGGGGGGGGGGGGDGGGFGGGGGGGGGGGGGGGGGFGGGGGGDGGG0BGGGFFGGGD)7?EFGGFGGA=)1:<ABA<FFFF<AFFFFD>
@M02542:52:000000000-J9N43:1:1101:8841:7779 2:N:0:GTGAAA
CGGTTTATCACCGGCAGTCTCCCTAGAGTTCCCACCATTACGTGCTGGCAACTAAGGATAAGGGTTGCGCTCGTTGCGGGACTTAACCCAACATTTCACAACACGAGCTGACGACAGCCATGCAGCACCTGTCTTAGCGTTCCCGAAGGCACAAACGTATCCCTACAATCTTCGCTAGATGTCAAGAGTAGGTAAGGTTCTTCGCGTTGCGTCGAATTAAACCACATGCTCCACCGCTTGTGCGGGCCCCCCTCCATTCATTTGAGTTTTAATCTTGCGACCTG
+
GGGGGGFGGGGGGGGGEGGFGGGGGGGGGFGGGGGGGGFGGGGGGGGGGGGGGGGGFGGGGGFGGFGGEFGGGGGGGGGDGGGFGGGGFGGECGGGFFGGGGFEDCFGEFFFCCFEGGGDGFGEFGGGGGCFF8DFGAFEGGGGGGEDGCFFGG5:DDE,,,49C>EFFF7BFCEE>EF>>@C8CEFFFFCFCFFG;F6CBA6=?D>1;39D6().?)<8C>?85=??<0637>>;>>3(.)6:E>9;66D)(1*.64*).9B))2).442:<B<F**)0)0))
@M02542:52:000000000-J9N43:1:1101:7896:7785 2:N:0:GTGAAA
CGGTTTATCACCGGCAGTCTCCCTAGAGTTCCCGCCATTACGCGCTGGCAACTAAGGATAAGGGTTGCGCTCGTTGCGGGACTTAACCCAACATTTCACAACACGAGCTTACGACAGCCATGCAGCATCTGTCTTACGGTTCCCGAAAGCACAACCGCATCCTTCCAGCTGCCTGTATATGTCAAGAGCAGGTAAGGTTCTTCGCGTTGCGTCGTATTAAACCACAAGCTCCACCGCTGGGTCGGGCCCACGTCACTTAGTTGTAGTTGTAAACATCAGCCCAT
+
GD>@+8;EFEFF,C@@7E<FE<F8EG9EFCE,CC+CFGGCG@F:@6++@FFFF,CFC6,9FGBE,6+<=FGCBC@8:+C+4>F<EEB?=+=+4A<?A,:FFGE84++++,,A>+@FCD:A:8DF,,,2D,,53,8<33:B<@6>BCE*>8DE6D**/1*;4,,4,?,=C*,),,,4=<B+8+;:@3FF)08./;C*0:/;6F+)/)0((.()-,)0)9+/*..C*;)(**.5))),(,)(((,()((,((//,*9().*).=@BA<6))-)))))2**/)))00
@M02542:52:000000000-J9N43:1:1101:26686:7808 1:N:0:GTGAAA
CGGTTTGTCACCGGCAGTCTCCCTAGAGTTCCCGCCATTACGCGCTGGCAACTAAGGATAAGGGTTGCGCTCGTTGCGGGACTTAACCCAACATTTCACAACACGAGCTGACGACAGCCATGCAGCACCTGTCTTACAGTTCCCGAAGGCACAACCGCATCTCTGCAGTCTTCTGTAGATGTCAAGAGTAGGTAAGGTTCTTCGCGTTGCGTCGAATTAAACCACATGCTCCACCGCTTGTGCGGGCCCCCGTCAATTCATTTGAGTTTTAATCTTGCGACCGT
+
GGGGGGGGGGGGGGGGGGGGGGGGGGGGGGGGGGGGGGGGGGGGGGGGGGGGGGGGGGGGGGGGGGGGGGGGGGGGGGGGGGGGGGGGGGGGGGGGGGGGGGGGGGGGGGGGGGGGGGGGGGGGGGGGGGGGGGGGGGGGGGGGGGGGGGGGGGGGGGGGGGGGGGGGGGGGGGGGGGGGGGGGGGGGGGGGGGG:CGGGGGGGGGEGGGGGFGGGFGGGGGGGGGGGGGGGGGGGGGGGGFFGGGFFGGGFFGFFFGGFGGFF<?<>2:4CGGFGAA69>>FF
@M02542:52:000000000-J9N43:1:1101:13012:7818 1:N:0:GTGAAA
CGGTTTATCACCGGCAGTCTCCCTAGAGTTCCCGCCATTACGCGCTGGCAACTAAGGATAAGGGTTGCGCTCGTTGCGGGACTTAACCCAACATTTCACAACACGAGCTGACGACAGCCATGCAGCACCTGTCTTACAGTTCCCGAAGGCACAACCGCATCTCTGCAGTCTTCTGTAGATGTCAAGAGTAGGTAAGGTTCTTCGCGTTGCGTCGAATTAAACCACATGCTCCACCGCTTGTGCAGGCCCCCGTCAATTCCTTTGAGTTTCGGTCTTGCGACCGT
+
GGDFFGFGGGGGGGGEGGGGFGGGGGGGGGGGGGGGGGGGGCGGGGGGGGGGGGGGGGGEGGGGGGGGGGFGGFCFEGGGGGGGGGGFGGGGGGGGGGGGGGFGCECGGCFF@:FCEGFGGFF<CGFGGGGGGGGGGGGGGGGGGCGGGGGGGGGGGGDGGFGGFGCFFFGGGGGFGGGGFCGGGGFGGGGGCGGGGFCFGGGEGGEGDG=8@CCFGGGGGGF>FGFFGFGGFFGGGGGGG7*>?FEBEDCEFGFFA?7FGGFFB1>A2>:GGG>>66>>>BBE
@M02542:52:000000000-J9N43:1:1101:17407:7826 1:N:0:GTGAAA
CGGTTTATCACCGGCAGTCTCCCTAGAGTTCCCGCCATTACGCGCTGGCAACTAAGGATAAGGGTTGCGCTCGTTGCGGGACTTAACCCAACATTTCACAACACGAGCTGACGACAGCCATGCAGCACCTGTCTTACAGTTCCCGAAGGCACAACCGCATCTCTGCAGTCTTCTGTAGATGTCAAGAGTAGGTAAGGTTCTTCGCGTTGCGTCGAATTAAACCACATGCTCCACCGCTTGTGCGGGCCCCCGTCAATTCATTTGAGTTTTAATCTTGCGACCGT
+
GGGGGGGGGGGGGGGGGGGGGGGGGGGGGGGGGGGGGGGGGGGGGGGGGGGGGGGGGGGGGGGGGGGGGGGGGGGGGGGGGGGGGGGGGGGGGGGGGGGGGGGGGGGGGGGGGGGGGGGGGGGGGGGGGGGGGGGGGGGGGGGGGGGGGGGGGGGGGGGGGGGGGGGGGGGGGGGGGGGGGGGGGGGGGGGGFGGGGGGGGGGGGGGGGGDGFGGGGGGGGGGGGGGGGGGGGGGGGGGGG>FGGGFEGGGFBGFD<9FFGGFFFFFAFFFGGGFGBF>B>;BB
@M02542:52:000000000-J9N43:1:1101:25504:7837 1:N:0:GTGAAA
CGGTTTATCACCGGCAGTCTCCCTAGAGTTCCCGCCATTACGCGCTGGCAACTAAGGATAAGGGTTGCGCTCGTTGCGGGACTTAACCCAACATTTCACAACACGAGCTGACGACAGCCATGCAGCACCTGTCTTACAGTTCCCGAAGGCACAACCGCATCTCTGCAGTCTTCTGTAGATGTCAAGAGTAGGTAAGGTTCTTCGCGTTGCGTCGAATTAAACCACATGCTCCACCGCTTGTGCGGGCCCCCGTCAATTCATTTGAGTTTTAATCTTGCGACCGT
+
GGGGGGGGGGGGGGGGGGGGGGGGGGGGGGGGGGGGGGGGGGGGGGGGGGGGGGGGGGGGGGGGGGGGGGGGGGGGGGGGGGGGGGGGGGGGGGGGGGGGGGGGGGGGGGGGGGGGGGGGGGGGGGGGGGGGGGGGGGGGGGGGGGGGGGGGGGGGGGGEGGGGGGGGGGGGGGGGGGGGGGGGGGGGGGGGGGGGGGGGGGGGGGGGGGGGFGGGGGGGGGGGGGGGGFGGGGGGGGGGGFFGGGFFGGGFFGFFFGGFGGFFBFAFFBFGGGFG4A>9>FFF
@M02542:52:000000000-J9N43:1:1101:25849:7837 1:N:0:GTGAAA
CGGTTTATCACCGGCAGTCTCCCTAGAGTTCCCGCCATTACGCGCTGGCAACTAAGGATAAGGGTTGCGCTCGTTGCGGGACTTAACCCAACATTTCACAACACGAGCTGACGACAGCCATGCAGCACCTGTCTTACAGTTCCCGAAGGCACAACCGCATCTCTGCAGTCTTCTGTAGATGTCAAGAGTAGGTAAGGTTCTTCGCGTTGCGTCGAATTAAACCACATGCTCCACCGCTTGTGCGGGCCCCCGTCAATTCATTTGAGTTTTAATCTTGCGACCGT
+
GGGFGGGGGGGGGGGGEGGGGGGFGFGGGGGGGGGGGGGGGGGGGGGGGGGGGGGGGGGGGGEFGFGGGGDFGGGGGGGGGGGGGGGGGGGGGGGGFGGGGGGGGGGGGGGGGGGGGGGGGFCGGGGFGFGGGGGGGGGGGGGGGGGGGGCFGGGGGGGGGGGGGGGGGGGGFFGGGGFGFGGGG@FEFGGFGGGDCGGGGGGGGEGGGGGGFGGGGGGGGGGC>5ECECGGGGGGGGGGGFFGGGFFGGGFFGFEBFGFGGFFF?AAFFFGGDFC9A9>BF>;
@M02542:52:000000000-J9N43:1:1101:28096:7845 1:N:0:GTGAAA
CGAGTTGACCCCGGCGGTCTCCTGTGAGTCCCCATCACCCCGAAGGGCATGCTGGCAACACAGGACAAGGGTTGCGCTCGTTGCGGGACTTAACCCAACATCTCACGACACGAGCTGACGACAGCCATGCACCACCTGTACACCGACCACAAGGGGGCGCCTGTCTCCAGACGTTTCCGGTGTATGTCAAGCCTTGGTAAGGTTCTTCGCGTTGCGTCGAATTAAGCCACATGCTCCGCTGCTTGTGCGGGCCCCCGTCAATTCCTTTGAGTTTTAGCCTTGCGG
+
GGGGGGGGGGGGGGGGGGGGGGGGGGGGGGGGGGGGGGGGGGGGGGGGGGGGGGGGGGGGGGGGGGGGGGGGGGGGGGGGGGFGGGGGGGGGGGGGGGGGGGGGGGGGGGGGGGGGGGGDGGGGGGGGGGGGGGGGGGGGGGGGGGGGGGGGGFGGGGGGGGGGGGGGGGGGGGGGGGGGGGGGGGGGGGGGGGGGGGGFGGGGGGGGGGGGEGGGGGGGGGGGGGGGGGGG+8CFFGGGGF?FGGFFGGGFFGFFBCDDDFFFFFFF<>BGGGFG:AB<<4F>>
@M02542:52:000000000-J9N43:1:1101:20056:7856 2:N:0:GTGAAA
CGGTTTATCACCGGCAGTCTCCCTAGAGTTCCCGCCATTACGCGCTGGCAACTAAGGATAAGGGTTGCGCTCGTTGCGGGACTTAACCCAACATTTCACAACACGAGCTGACGACAGCCATACAGCACCTGTCTCACAGTTCCCGAAGGCACAACCGCATCTCTGCAGTCTTCTGTAGATGTCAAGAGTAGGTAAGGTTCTTCCCGTTGCGTCGAATTAAACCACATGCTCCACCGCTTGTGCGGGCCCCCGTCACATCATTTGAGTTTTAATCTTGCCACCGT
+
GGGGGGGGGGGGGGGGGGGAGGGGGGEGGGGGFGGGGGGGGFGGGGGGGGGGFGGGFFGGGGFGGGGGDGGGGGGGGGGGGGGGGGGGGGGGGGGGGGGGGGFGGGFGDF?DCGGEGGGGGGGGGGGGGGGGGFC7EFC>FFGG>CGC:F68DF5EDDC*:7@C,?EFGG7BF9:1+=8>AF77FEFFFFFFFFG4>CACFFF+()05(5:A0195@FF?GD:ECF4>4*6:FF>09-<6::A377799>))(1*,)6;)6672)1)442)5>AA7**)*/<38
@M02542:52:000000000-J9N43:1:1101:4802:7876 1:N:0:GTGAAA
CGGTTTGTCACCGGCAGTCTCCTTAGAGTGCCCACCATTACGTGCTGGTAACTAAGGACAAGGGTTGCGCTCGTTACGGGACTTAACCCAACATCTCACGACACGAGCTGACGACAGCCATGCAGCACCTGTGTCTGAGTTCCCGAAGGCACCAATCCATCTCTGGAAAGTTCTCAGCATGTCAAGGCCAGGTAAGGTTCTTCGCGTTGCTTCGAATTAAACCACATGCTCCACCGATTGTGCGGGCCCCCGTCAATTCATTTGAGTTTTAACCTTGCGGCCGT
+
GGGGGGDFGGGGFGGGGGGGGGGGGGGGGGGGGGGGGGGGGGGGGGGGGGGGGGGGGGGGGGGGGGGGGCGGEGGGGGDDFGGGGGDFGGGGGGGGGGGFGGGG7FDGGF?EFFGEGGDAFCFGFFGGGGFFGGGGGGGGGGGGGGGEEFGFFGGGGGGGGGGGGGGGGGGGGFGG@CFDD>FFGGFGGGGFGGGGG9<CGGGGGGGECEGGFCFGGGGGGG9>GGGFFFEFGGG=*1A7C>F3CDE@ECDFFGFFFGC=GF<FBFA<<AAGGGFG9?9>FBEB
@M02542:52:000000000-J9N43:1:1101:13966:7889 1:N:0:GTGAAA
CGGTTTATCACCGGCAGTCTCCCTAGAGTTCCCGCCATTACGCGCTGGCAACTAAGGATAAGGGTTGCGCTCGTTGCGGGACTTAACCCAACATTTCACAACACGAGCTGACGACAGCCATGCAGCACCTGTCTTACAGTTCCCGAAGGCACAACCGCATCTCTGCAGTCTTCTGTAGATGTCAAGAGTAGGTAAGGTTCTTCGCGTTGTGTCGAATTAAACCACATGCTCCACCGCTTGTGCGGGCCCCCGTCAATTCATTTGAGTTTTAATCTTGCGACCGT
+
GGGGGGGGGGGGGGGGGGGGGGGGGGGGGGGGGGGGGGGGGGGGGGGGGGGGGGGGGGGGGGGGGGGGGGGGGGGGGGGGGGGGGGGGGGGGGGGGGGGGGGGGGGGGGGGGGGGGGGGGGGGGGGGGGGGGGGGGGGGGGGGGGGGFGGGGGGGGGGGGGGGGGGGGGGGGGGGGGGGGGGGGGGGGGGGGGGGGGGGGGGGGGGGGGGGGFGGGGGGGGGGGGGGGGGGGGGGGGGGGG??DGGFFGDGFFGFFAGGFGGABFFFFFFFGCFFGBF>FFFFF
@M02542:52:000000000-J9N43:1:1101:20413:7891 1:N:0:GTGAAA
CGGTTTATCACCGGCAGTCTCCCTAGAGTTCCCGCCATTACGCGCTGGCAACTAAGGATAAGGGTTGCACTCGTTGCGGGACTTAACCCAACATTTCACAACACGAGCTGACGACAGCCATGCAGCACCTGTCTTACAGTTCCCGAAGGCACAACCGCATCTCTGCAGTCTTCTGTAGATGTCAAGAGTAGGTAAGGTTCTTCGCGTTGCGTCGAATTAAACCACATGCTCCACCGCTTGTGCGGGCCCCCGTCAATTCATTTGAGTTTTAATCTTGCGACCGT
+
GGGGGGGGGGGGGGGGGGGGGGGGGGGGGGGGGGGGGGGGGFGGGGGGGGGGGGGGGGGGGGGGGGGGDFFCDGGGGGGGGGGGGGGGGGGGGGGGGGGGGCGGGGGGGGGGGGGGGGGFFGGGGGGGGGGGGGGGGGGGGGGGGGGGGGGGGGGDGGGGGGGGGGGGGGGGGGGGGGGGGGGGGGGCEGGGGGGGGGGGGGGGGGGGGGGGEGDGGGGGGGGGGGGGGFGGGGGGGDGGGFFGGGFDGGGFEGFFFGGFFGFF9?FFDBBFGGFGFAFFFF@F
@M02542:52:000000000-J9N43:1:1101:22659:7905 2:N:0:GTGAAA
CGGTTTGTCACCGGCAGTCTCCTTAGAGTGCCCACCATTACGTGCTGGTAACTAAGGACAAGGGTTGCGCTCGTTACGGGACTTAACCCAACATCTCACGACACGAGCTGACGACAGCCATGCAGCACCTGTGTCTGAGTTCCCGAAGGCACCAATCCATCTCTGGAAAGTTCTCAGCATGTCAAGGCCAGGTAAGGTTCTTCGCGTTGCTTCGAATTAAACCACATGCCCCACCGCTTGTGCGGGCCCCCGTCAATTCATTTGAGTTTTAACCTTTCGGCCGC
+
GGGGGGGGGGGGGGGGGGGGGGGGGGGGGGGGGGGGGGGGGGGGGGGGGGGGGGGGGCFFGGGGGGGGGGGGGGGDEGGGGGGGGGGFGGGGGGGGGGGGGGGGGGGGGGGGGGGGDFGGGGGGGGGGGGFCFFDFGGGGGGGFCC6EGFCFGF8@FGGGGFGGGGGFGGGFDF:7FGGFFGD9E@FFFFFFBFFGG@FGFAFF=D5:75<F?1C;A3@FDF@FC*;);*(/))0(4(9<?3)(.-74(37)(/*-6AFAAFF))1>AA>::>D<C76575>))
@M02542:52:000000000-J9N43:1:1101:15495:7907 1:N:0:GTGAAA
CGGTTTATCACCGGCAGTCTCCCTAGAGTTCCCGACTTAACTCGCTGGCAACTAAGGATAGGGGTTGCGCTCGTTGCGGGACTTAACCCAACATTTCACAACACGAGCTGACGACAGCCATGCAGCACCTGTCTTACGGTTCCCGAAGGCACAACCGCATCTCTGCAGTCTTCCGTAGATGTCAAGAGTAGGTAAGGTTCTTCGCGTTGCGTCGAATTAAACCACATGCTCCACCGCTTGTGCGGGCCCCCGTCAATTCATTTGAGTTTTAATCTTGCGACCGT
+
GEFGGEEF<EACC+C@@CFGGG@FECFACCFGGDFGGGAFEGGCCEGDG<FF<F,FC@A,,CECC>ECEEFGGGGDFG7:FG8CFG<F<F<B7FGGGFFFFFD==>BFE<DFDGEG@FF<83<8733>>>DFGF=DF@:FEGGGE:FEEFGGGGGGDGG7FGAC<FFGGGCCAF:FGFGFGGDB+5<8@+?C<2:<C7@FFFG>E=?E*;E?@C8:CGGGGFGGGGGC89F6?F=EE5=522@C7DF>GGG>5>65)C:@7:4*.:4.6))*2C=C9B1;>BBD
@M02542:52:000000000-J9N43:1:1101:11263:7916 1:N:0:GTGAAA
CGGTTTATCACCGGCAGTCTCCCTAGAGTTCCCGCCATTACGCGCTGGCAACTAAGGATAAGGGTTGCGCTCGTTGCGGGACTTAACCCAACATTTCACAACACGAGCTGACGACAGCCATGCAGCACCTGTCTTACAGTTCCCGAAGGCACAACCGCATCTCTGCAGTCTTCTGTAGATGTCAAGAGTAGGTAAGGTTCTTCGCGTTGCGTCGAATTAAACCACATGCTCCACCGCTTGTGCGGGCCCCCGTCAATTCATTTGAGTTTTAATCTTGCGACCGT
+
GGGGGGGGGGGGGGGGGGGGGGGGGGGGGGGGGGGGGGGGGFGGGGGGGGGGGGGGGGGGGGGGGGGGGGGGGGGGGGGGGGGGGGGGGGGGGGGGGGGGGGGGGGGGGGGGGGGGGGGGGGGGGGGGGGGGGGGGGGGGGGGGGGGGGGGGGGGGGGGGGGGGGGGGGGGGGGFGGGGGFGGGGGGGGGGGGGGGGGGGGGGGGGGGGGGGFGGGGGGGGGFGFEGFF7AGGGGGGGGG72@DGGFFGGGFBD?@ACG4FGFFF?B9AFFFGCBGAABFFFFD
@M02542:52:000000000-J9N43:1:1101:18182:7917 1:N:0:GTGAAA
CGGTTTGTCACCGGCAGTCTCCCTGGAGTGCTCTTGCGTAGCAACTAGGGACAAGGGTTGCGCTCGTTGCGGGACTTAACCCAACATCTCACGACACGAGCTGACGACAGCCATGCAGCACCTGTGTTATGGCTCCCTTTCGGGCACCCCCACCTCTCAGCAGGGTTCCATACATGTCAAGGGTAGGTAAGGTTTTTCGCGTTGCATCGAATTAATCCACATCATCCACCGCTTGTGCGGGTCCCCGTCAATTCCTTTGAGTTTTAATCTTGCGACCGTACTCCC
+
GGGGGGGGGGGGGGGGGGGGGGGGGGGGGGGGGGGGGGGGGGGGGGGGGGGGGGGGGGGGGGGGGGGGGGGGGGGGGGGGGGGGGGGGGGGGGGGGGGGGGGGGGGGGGGGGGGGGGGGGGGGGGGGGGGGGGGGGGGGGGGGGGGGGGGGGGGFGGGGGGGGGGGGGGGGGGGGFGGGGGGFFGGGGGGGG:FGGGGGGGGGGGGGGGGGGFGGGGFGGGGGFFGGGGGDGGGGGGGGGGFDGGGFFGGGFFGFFAGFFFF>=BFFFAAFFFDFGF0???:69F
@M02542:52:000000000-J9N43:1:1101:22112:7931 1:N:0:GTGAAA
TCGGCTTATCACCGGCAGTCCCCTTAGAGTGCCCAACTAAATGCTGGCAACTAAGGGCGAGGGTTGCGCTCGTTGCGGGACTTAACCCAACATCTCACGACACGAGCTGACGACAGCCATGCAGCACCTGTGTCCCGGTCCCCGAAGGGAACCCTGCATCTCTGCAGGTAGCCGGGCATGTCAAGGGCTGGTAAGGTTCTGCGCGTTGCTTCGAATTAAACCACATGCTCCACCGCTTGTTCGGGCCCCCGTCAATTCCTTTGAGTTTTAATCTTGCGACCGTAC
+
GGGGGGGGGGGGGGGGGGGGGGGGGGFGGGGGGGGFFGGGGGGGGGGGGGGGGGGGGGGGGGGGGGGGGGGGGGGGGGGGGGGGGGGGGGGGGGCGGGGGGGGGGGGGGGGGGGGGGGGGGGFGGGGGGGGGGGGGGGGGGGGGGGGGGGGGGGGGGGGGGGGGGGGGGGGGGGGGGGGGGGFGGGGGGGGGGGGGGGGGGG>CEGGDGGGGFGDGGGGGGGGGGGDGEGGGGGGGGGGG*-)>CDEFGGGD@D?FDGGFGGFFBAABBF0>:CFF>>>>F>E>5
@M02542:52:000000000-J9N43:1:1101:27270:7937 2:N:0:GTGAAA
CGGTTTATCACCGGCAGTCTCCCTAGAGTTCCCGCCATTACGCGCTGGCAACTAAGGATAAGGGTTGCGCTCGTTGCGGGACTTAACCCAACATTTCACAACACGAGCTGACGACAGCCATGCAGCACCTGTCTTACAGTTCCCGAAGGCACAACCGCATCTCTGCAGTCTTCTGTAGATGTCAAGAGTAGGTAAGGTTCTTCGCGTTGCGTCGAATTAAACCACATGCTCCACCCCTTGTGCGGGCCCCCGTCAATTCATTTTAGTTTTAATCTTGCGACCGTT
+
GGGGGGGGGGGGGGGGGGGFGGGGGGGGGGGGGGGFGGGGGGGGGGGGGGGGGFGGGGG<FGGGGGGGGGGGGFGGGEFGGGGGGGGGGGGGGGGGGGGGGGGGGGGGGGGGGGGGEGGGGGGGGGGGFGFFGFGGGAFEFCGGDG5;CGGGGGGGGGG8ECC7CGGF9FEFGGGGFEGFFFC7;==AFFFF<=7CGGF>FF6;6DBF@EBBF>DFFFFFG<?F8/05C*::FFF(((2(67<1)--79BG36C*4))6))=F).2>A<49)54:C*1)))0)0)
@M02542:52:000000000-J9N43:1:1101:13866:7947 1:N:0:GTGAAA
GTCCACACCTTCCTCCGGTTTATCACCGGCAGTCTCCCTAGAGTTCCCGACTTAACTCGCTGGCAACTAAGGATAGGGGTTGCGCTCGTTGCGGGACTTAACCCAACATTTCACAACACGAGCTGACGACAGCCACGCAGCACCTGTCTTACGGTTCCCGAAGGCACAACCGCATCTCTGCAGTCTTCCGTAGATGTCAAGAGTAGGTAAGGTTCTTCGCGTTGCGTCGAATTAAACCACATGCTCCACCGCTTGTGCGGGCCCCCGTCAATTCATTTGAGTTTTAATCTTGCGACCGTAC
+
CCCCCGGGGGGGGGGGGGGGGEGFGGGGDGGGGGFGGGGGGDGGGGGGGEGGGGGGGGGGGGGGGGGFGGGGGGGGGGGGGGGGGGGGGGGGGGGGGGGGGGGGGGGGGGGGGGGGGGGGGGGGGGGGGGDGGGGGGGDEGGGGGGGGGGGGGGGGGGGGGGECFGGGGGGGGGGGFGGGGGGGGFGFGGGGGGGGGGGGGGGGGGGGGGGGGGGGGGGGGEGGGGGGFGGGFFGGGGGGGGFGGGGGGGGGCGGG<ADGGGFFGGGE>C:FBGGFGGFF?AAA<90F>GF7<06>>FF3)
@M02542:52:000000000-J9N43:1:1101:21730:7951 1:N:0:GTGAAA
CGGTTTGTCACCGGCAGTCTCCTTAGAGTGCCCACCATTACGTGCTGGTAACTAAGGACAAGGGTTGCGCTCGTTACGGGACTTAACCCAACATCTCACGACACGAGCTGACGACAGCCATGCAGCACCTGTGTCTGAGTTCCCGAAGGCACCAATCCATCTCTGGAAAGTTCTCAGCATGTCAAGGCCAGGTAAGGTTCTTCGCGTTGCTTCGAATTAAACCACATGCTCCACCGCTTGTGCGGGCCCCCGTCAATTCATTTGAGTTTTAACCTTGCGGCCGT
+
GGGGGGGGGGGGGGGGGGGGGGGGGGCCCFGGGGGGGGGGGGGGGGGGGGGGGGGGGGGGGGGGGGGGGGGGGGGGGGGGGGGGGGGGGGGGGGGGGGGGGGGGGGGGGGGGGGGGGGGGGGGGGFFGGGGGGGGGGGFGGGGGGGGGGGGGGGGGGGGGGGGGGGGGGGGGGGGGEFGGGGGGGGGGGGGGCGGGGGFGGGGFGGGGGGGGFGGGGGGGGGGGGGGEFFFGGGGGGGGGGFFGGDFFGGGDFGFFFGGFGGBFFFFFFFFGD>@FAFFFFFBE
@M02542:52:000000000-J9N43:1:1101:24344:7962 1:N:0:GTGAAA
CGAGTTGACCCCGGCAGTCTCCCACGAGTCCCCGCCATAACGCGCTGGCAACGTAGGATAAGGGTTGCGCTCGTTGCGGGACTTAACCCAACATCTCACGACACGAGCTGACGACAGCCATGCACCACCTGTACACCAACCACAAGGGAAGCCCCATCTCTGGGGATGTCTGGCGCATGTCAAGCCCAGGTAAGGTTCTTCGCGTTGCATCGAATTAATCCACATGCTCCGCCGCTTGTGCAGGCCCCCGTCAATTCCTTTGAGTTTCGGTCTTGCGACCGTACC
+
GGGGGGGGGGGGGGGGGGGGGGGGGGGGGGGGGGGGGGGGGGGGGGGGGGGGGGGGGGGGGGGGGGGGGGGGGGGGGGGGGGGGGGGGGGGGGGGGGGGGGGGGGGGGGGGGDGGGGGGGGGGGGGGGGGGGGGFGGGGGGGGGGGFGGGGGGGGGGGGGGGGGGGGGGGGGGGGGGGGGGGGGGGGDFGGGGGGGGGGGGGGGGGCEGGGGFGGGGGGGGGGGGGGGGGGGGGGGGGGFFF?GGGFFGGGFFGFFBGGFG>>FFFFFFFBGGG=F11;BFFFF)
@M02542:52:000000000-J9N43:1:1101:21217:7963 1:N:0:GTGAAA
CGGTTTATCACCGGCAGTCTCCCTAGAGTTCCCGACTTAACTCGCTGGCAACTAAGGATAAGGGTTGCGCTCGTTGCGGGACTTAACCCAACATTTCACAACACGAGCTGACGACAGCCATGCAGCACCTGTCTTACGGTTCCCGAAGGCACAACCGCATCTCTGCAGTCTTCCGTAGATGTCAAGAGTAGGTAAGGTTCTTCGCGTTGCGTCGAATTAAACCACATGCTCCACCGCTTGTGCGGGCCCCCGTCAATTCATTTGAGTTTTAATCTTGCGACCGTT
+
GGGGGGGGGGGGGGGGGGGGGGGGGGGGGGGGGGGGGGGGGGGGGGGGGGGGGGGGGGGGGGGGGGGGGGGGGGGGGGGGGGGGGGGGGGFGFGGGGGGGGCFGGGGGGDGGGGGCFGGGGDGGGGGFGGGGGGGGGGGGGGGGGGGGGGFGGGGGGDEGGFGGFGGGGFFGGGGGGGGGFGGGGGGGGGGGGGGGGGGGGGGGGGGGGGDEEGGGGGGGG?FGGFF6E?<FGGG=EDEGG)@DGGFFGGDFFGBFFGGF7DAFFF<ADF<FD>FGABFFFF@>)
@M02542:52:000000000-J9N43:1:1101:19577:7992 1:N:0:GTGAAA
CGGTTTATCACCGGCAGTCTCCCTAGAGTTCCCGCCATTACGCGCTGGCAACTAAGGATAAGGGTTGCGCTCGTTGCGGGACTTAACCCAACATTTCACAACACGAGCTGACGACAGCCATGCAGCACCTGTCTTACAGTTCCCGAAGGCACAACCGCATCTCTGCAGTCTTCTGTAGATGTCAAGAGTAGGTAAGGTTCTTCGCGTTGCGTCGAATTAAACCACATGCTCCACCGCTTGTGCGGGCCCCCGTCAATTCATTTGAGTTTTAATCTTGCGACCGT
+
GGGGGGGGGGGGGGGGGGGGGGGGGGGGGGGGGGGGGGGGG<EFGGGGGGGGGGGGGGGFGGGGGGGGGGGGGGGGGGGGGGGGGGGGGGGGFGGGGGGGGGGGGGGGGGDGGGGGGGGGGFGGGGGGGGGGGGGGGGGGGGFGGGGGGGGGGGGGGGGFFGGGFGFGGGGGGGFGGGGFCGGGGGCCFGGGGGGGGGGGGGGGGGGGGGGGF5CGGGGGGG6>FGFCFFGFGGGGGGGGGBFGGGFDCCGE5C?FFGG?GF:FF?5<F<<FGFBD)9;6;6>>
@M02542:52:000000000-J9N43:1:1101:21707:8000 1:N:0:GTGAAA
CGAGTTGACCCCGGCAGTCTCCCATGAGTCCCCAACCGAATTGCTGGCAACATGGGACGAGGGTTGCGCTCGTTGCGGGACTTAACCCAACATCTCACGACACGAGCTGACGACAGCCATGCGGCACCTGTCTTACAGTTCCCGAAGGCACAACCGCATCTCTGCAGTCTTCTGTAGATGTCAAGAGTAGGTAAGGTTCTTCGCGTTGCGTCGAATTAAACCACATGCTCCACCGCTTGTGCGGGCCCCCGTCAATTCATTTGAGTTTTAATCTTGCGACCGTAC
+
GGGGGGFGGGGGGGGGGGGGGGGGGGEFFGFGFGGGGGEGGGGGGGGGGGGGGGGGFGGGGGGGGGGGGGGGGGGGGGGGGGGGGGGGGGGGGGCGGGGGGGGGGGGGGGGGGGDFGGGGGDEGGDEGGGGGGGGGGGGGGFGGGGGGGGGGGGGGGGDEGGGGGGGGGGGGFGGFFGGGGGGGGGGGGGGGGGGGGGGGGGGGGGEEEGGGFGGFFCGGGGGGFGGG7CGGGG8EGGGGD<5C59BEEGGEBD?FFGG?FGFF<<ADF>?GFGF7<;9>BBBF5
@M02542:52:000000000-J9N43:1:1101:28162:8005 2:N:0:GTGAAA
CGGTTTATCACCGGCAGTCTCCCTAGAGTTCCCGCCATTACGCGCTGGCAACTAAGGATAAGGGTTGCGCTCGTTGCGGGACTTAACCCAACATTTCACAACACGAGCTGACGACAGCCATGCAGCACCTGTCTTACAGTTCCCGAAGGCACAACCGCATCTCTGCAGTCTTCTGTAGATGTCAAGAGTAGGTAAGGTTCTTCTCGTTGCGTCGAATTAAAACACATGCTCCACCGCTTGTGCGGGCCCCCGTCAATTCATTTGAGATTTAAGCTTTCGACCGTC
+
GGGGGGGGGGGGGGGGGGGFGGGGGGGGGGGFGGGGGGGGGGGGGGGGGGGGGFGGGG<9FFG=FGGGEFGGGGGFGGGGGGGGGGGGCFDCFGGGGGGGGGGGGG7CGGGGCGGGGGGGGGGGGGGGGGFFGGGGGGEFGGGCBCGGGGGGGCGGCEE**=FCGFG@29=8@>:FGFC>6EFCCEBAFFFFFFG=F@FGFFF+;)>(:>7;(,9;F:F47)558@F2C*6:FF>0;6C:::21)2;;9935:G315>B).6@2<(().66))-.009<5DE@>0
@M02542:52:000000000-J9N43:1:1101:20615:8023 1:N:0:GTGAAA
CGGTTTATCACCGGCAGTCTCCCTAGAGTTCCCGCCATTACGCGCTGGCAACTAAGGATAAGGGTTGCGCTCGTTGCGGGACTTAACCCAACATTTCACAACACGAGCTGACGACAGCCATGCAGCACCTGTCTTACAGTTCCCGAAGGCACAACCGCATCTCTGCAGTCTTCTGTAGATGTCAAGAGTAGGTAAGGTTCTTCGCGTTGCGTCGAATTAAACCACATGCTCCACCGCTTGTGCGGGCCCCCGTCAATTCATTTGAGTTTTAATCTTGCGACCGT
+
GGGGGGGGGGGGGGGGGGGGGGGGGGGGGGGGGGGGGGGGGFGGGGGGGGGGGGGGGGGGGGGGGGGGGGGGGGGGGGGGGGGGGGGGGGGGGGGGGGGGGGGGGGGGGGGGGGGGGGGGGGGGGGGGGGGGGGGGGGGGGGGGGGGGGGGGGGGGGGGGGGGGGGGGGGGGGGGGGGGGGGGGGGGGGGGGGGGGGGGGGGGGGGGGGGGGFGEGGGGGGGGGGGGGGGGGGGGGGGGGG?FGGGFFGGGFFGFEAGGFGGAB<?FFFFBGGGFF2A961;EE
@M02542:52:000000000-J9N43:1:1101:9334:8041 1:N:0:GTGAAA
CGGTTTATCACCGGCAGTCTCCCTAGAGTTCCCGACTTAACTCGCTGGCAACTAAGGATAGGGGTTGCGCTCGTTGCGGGACTTAACCCAACATTTCACAACACGAGCTGACGACAGCCATGCAGCACCTGTCTTACGGTTCCCGAAGGCACAACCGCATCTCTGCAGTCTTCCGTAGATGTCAAGAGTAGGTAAGGTTCTTCGCGTTGCGTCGAATTAAACCACATGCTCCACCGCTTGTGCGGGCCCCCGTCAATTCATTTGAGTTTTAATCTTGCGACCGT
+
GGGGCGGGGGGGCEFGGGGGGGGGGGGGGGGGGGGGGGGGGGGGGGGGGGGGGGGGGCGGGGGGGGGGGGGGGGGGGGGGGGGGGGFGGGGGGGGGGGGGGGGGGGGGGGGGDGGEGGGGFGGGGGGGGGGGGGGGGGGGGGGGGGGFGG:FGGGGGGGEGGGGGGGGGGGGGGGGGGGGGGGGGGGGGGGGGGGGGGGGGGGGGGGG=EEGFGGGGGGGGGGGGGGGGCGFGGGGDGEFG0@DGGFEGGGFFGFE<FG?DGF=>?4<<B>GG7@G<A69>B>@
@M02542:52:000000000-J9N43:1:1101:7842:8043 1:N:0:GTGAAA
CGGTTTATCACCGGCAGTCTCCCTAGAGTTCCCGCCATTACGCGCTGGCAACTAAGGATAAGGGTTGCGCTCGTTGCGGGACTTAACCCAACATTTCACAACACGAGCTGACGACAGCCATGCAGCACCTGTCTTACAGTTCCCGAAGGCACAACCGCATCTCTGCAGTCTTCTGTAGATGTCAAGAGTAGGTAAGGTTCTTCGCGTTGCGTCGAATTAAACCACATGCTCCACCGCTTGTGCGGGCCCCCGTCAATTCATTTGAGTTTTAATCTTGCGACCGT
+
GGGCFGEGGGFGECFE>FFFDGGFGGGGGGGDGGGCCGGGGGGGGDGGGGGGECFDFFGEEFFFECGGGGGGDGGGGFGDGGGGGGADGFCEFGFFFFGGGGGGGGGGGFCF>CGGGGGGGCCFFFGFFGGGFFGGGGGFEGGCGGGEGGFEGGGGCGEDGFFGGGFG9FFCDFFCGG@FG;BFGGFFCFGGFFFFGGGGGGC5E8EEEGGGFGGGGGDFFG65AFDEC?FGCCFGGCEGG:FGGGFFCCD><C6;A70@>>>BFFFA<<DGGGFG<>01;>)7
@M02542:52:000000000-J9N43:1:1101:22232:8049 1:N:0:GTGAAA
CGGTTTATCACCGGCAGTCTCCCTAGAGTTCCCGACTTAACTCGCTGGCAACTAAGGATAGGGGTTGCGCTCGTTGCGGGACTTAACCCAACATTTCACAACACGAGCTGACGACAGCCATGCAGCACCTGTCTTACGGTTCCCGAAGGCACAACCGCATCTCTGCAGTCTTCCGTAGATGTCAAGAGTAGGTAAGGTTCTTCGCGTTGCGTCGAATTAAACCACATGCTCCACCGCTTGTGCGGGCCCCCGTCAATTCATTTGAGTTTTAATCTTGCGACCGT
+
GGGGGGGGGGGGGGGGGGGCFGFGGGCEFFGGGGGGGGFGGGGGGGGGGGGGGGGGGFGDGGDGGGGGGGGGGGGGGEFGGGGGGGFGGGFGGGGGGGGFGGEGGGEGGGGGGGGGGGGFGCFFFGDGGFGGGGGGGGEGGGGGGGGGGGGGFGGGGGGGGCGGFGGGGGGGGGDGFGGGFFGFFGGDFFGGFGGGGFGGGGGGGGGGGGGGEC=FFGGGGGGGGGFFG@FFEFGGGGGGG:FGDGF:EGGFDG:BDGGBDGFFBF<>AA>FGGFG)9>BFB>>
@M02542:52:000000000-J9N43:1:1101:8257:8049 2:N:0:GTGAAA
CGGCTTATCACCGGCAGTTTCCTTAAAGTGCCCAACTTAATGATGGCAACTAAGGACGAGGGTTGCGCTCGTTGCGGGACTTAACCCAACATCTCACGACACGAGCTGACGACAGCCATGCAGCACCTGTCACTAGGTCCCCGAAGGGAAGAAATCTGTCTCCAGAAGTCGTCCTAGGATGTCAAAGGCTGGTAAGGTTCTGCGCGTTGCTTCGAATTAAACCACAGGCTCCACCGCTTGTGCAGGCACCCGTCAATTCATTTGAGTTTTAATCTTGCGACCGT
+
GGGGGGGFCDFGGEGCCFAFGGGGGGFCCCGCFGGGGGGGGGGGGGGGGGEFGFFGGEEFC7FGGGGG@FGGGEGGGGEGGFGGGGFGCFCCG<AEEFEGDGGG7FCFGFGG>F:FGG9FDFDF8@FGFCFFC7@DBFGGGGBEEGG>FFE,DF2DCFEGGGCF69?DC8?2AEGD>FF8?=88@CF448AEDF7FG++7;+;A0AA9>EF@AF7@FFFFFFBGGG513*4(0>)((77<7?24907(4:3)-5*()./)-*16),.-6)4))6A7>4.50)8<
@M02542:52:000000000-J9N43:1:1101:12347:8055 1:N:0:GTGAAA
CGGTTTGTCACCGGCAGTCTCCTTAGAGTGCCCACCATAATGTGCTGGTAACTAAGGACAAGGGTTGCGCTCGTTACGGGACTTAACCCAACATCTCACGACACGAGCTGACGACAGCCATGCAGCACCTGTCTCAATGCTCCCGAAGGCACCAATCCATCTCTGGAAAGTTCATTGGATGTCAAGGCCTGGTAAGGTTCTTCGCGTTGCTTCGAATTAAACCACATGCTCCACCGCTTGTGCGGGCCCCCGTCAATTCATTTGAGTTTTAACCTTGCGGCCGT
+
GEE@FGGGGGGGGGGG@FGGGCGGFGAFGGGFGGGGGG<CCFEGGGFGGCGGGGGGGGGGGGCEGGGGGGGGDCFCGC:FFGGGGGGGFECFFGG,FFGGDGDGGGGGGFFGG7CCFFGFGGGDDGGGFG=CF<FAFGGGCFCFGGE>CFGGGGFGGGCCF=FFAFCEGFB;BFCGFGGGGGGGGFCCC:FG,>CCGBFGCECCCGGGGD9C6CGGGFGFGGGFFGGGCB??FCCEEGDGG3BGGGFDGCD>EC<DBGGFFF>F216:4<BGFD?FD02;BBD>
@M02542:52:000000000-J9N43:1:1101:6456:8058 1:N:0:GTGAAA
CGGTTTATCACCGGCAGTCTCCCTAGAGTTCCCACCATTACGTGCTGGCAACTAAGGATAAGGGTTGCGCTCGTTGCGGGACTTAACCCAACATTTCACAACACGAGCTGACGACAGCCATGCAGCACCTGTCTTAGCGTTCCCGAAGGCACAATCGTATCTCTACAATCTTCGCTAGATGTCAAGAGTAGGTAAGGTTCTTCGCGTTGCGTCGAATTAAACCACATGCTTCACCGCTTGTGTGGGCCCCCGTCAATTCATTTGATTTTTAATCTTGCGACTGT
+
GG@FCFGFCFGFFFG:F@<FCDEGGGGGGGAAFGGEFGG<EFFCDECF@FF7FF@FGGGFFGDEF@+CFCFGGG7CFGE7FFCGDEFCFCFEGGD<EE?<5FFG@C>FG@FGGGC@FCFGG@FBFFDGGGEGFAFGGGGGGGF<FFGCGGGFGGCC*6@AD;,@F;>FFFGGGFCF:C,4CFGGCEC>CF9?<@CAB?ECE99:*8:C**>E5E=G6FA7FC6C8C++++<0<++**)/1C))95DF):75:>D0))9:8*2:49)66443C>7@C:9(9>(77
@M02542:52:000000000-J9N43:1:1101:26099:8068 1:N:0:GTGAAA
CGGTTTATCACCGGCAGTCTCCCTAGAGTTCCCGACTTAACTCGCTGGCAACTAAGGATAGGGGTTGCGCTCGTTGCGGGACTTAACCCAACATTTCACAACACGAGCTGACGACAGCCATGCAGCACCTGTCTTACGGTTCCCGAAGGCACAACCGCATCTCTGCAGTCTTCCGTAGATGTCAAGAGTAGGTAAGGTTCTTCGCGTTGCGTCGAATTAAACCACATGCTCCACCGCTTGTGCGGGCCCCCGTCAATTCATTTGAATTTTAATCTTGCGACCGT
+
GGGGGGGGGGGGGGGGGGGGGGGGGGGGGGGGGGGGGGGGGGGGGGGGGGGGGGGGGGGGGGGGGGGGGGGGEGGGGGGGGGGGGGGGGGGGGGGGGGGGGGGGGGGGGGGGGGGGGGGGGGGGGGGGGGGGGGGGGGGGGGGGGGGGGGGGGGGGGGGFC<FCGGGGFDFGGGGGGGGGFGGGGGGGGGGGGGGGGGGGGGGGGGGGGGGGBEGGGGGGGGGGGGGGGFFGGGGGGGGGG?FGGGFFGGGFFGBFDGG6:FFFDDFFFFFGG7@G<A>BB>>>
@M02542:52:000000000-J9N43:1:1101:21211:8081 1:N:0:GTGAAA
CGGTTTATCACCGGCAGTCTCCCTAGAGTTCCCGCCATTACGCGCTGGCAACTAAGGATAAGGGTTGCGCTCGTTGCGGGACTTAACCCAACATTTCACAACACGAGCTGACGACAGCCATGCAGCACCTGTCTTACAGTTCCCGAAGGCACAACCGCATCTCTGCAGTCTTCTGTAGATGTCAAGAGTAGGTAAGGTTCTTCGCGTTGCGTCGAATTAAACCACATGCTCCACCGCTTGTGCGGGCCCCCGTCAATTCATTTGAGTTTTAATCTTGCGACCGT
+
GGGGGGGGGGGGGGGGGGGGGGGGGGGGGGGGGGGGGGGGGGGGGGGGGGGGGGGGGGGGGGGGGGGGGGGGGGGGGGGGGGGGGGGGGGGGGGGGGGGGGGGGGGGGGGGGGGGGGGGGG?DFGGGGGGGGGGGGGGGGGGGGGGGGGGGGGGGGGGGGGGGGGGGGGGGGGGGGGGCFEGGGGGFDGGGGGGGGGGGGGGGGGGGGGGGGFGGGFGGGGGGGGGGGGGGGGGGGGGGFGFFGGGFFGGGFFGFFFGGFGGFFF(6<BFFDGDFF<A9>F;EE
@M02542:52:000000000-J9N43:1:1101:6680:8086 1:N:0:GTGAAA
CGGTTTATCACCGGCAGTCTCCCTAGAGTTCCCACCATTACGTGCTGGCAACTAAGGATAAGGGTTGCGCTCGTTGCGGGACTTAACCCAACATTTCACAACACGAGCTGACGACAGCCATGCAGCACCTGTCTTAGCGTTCCCGAAGGCACAATCGTATCTCTACAATCTTCACTAGATGTCAAGAGTAGGTAAGGTTCTTCGCGTTGCGTCGAATTAAACCACATGCTCCACCGCTTGTGCGGGCCCCCGTCAATTCATTTGAGTTTTAGTCTTGCGACCGT
+
GGG:CFGGFGGGGFGCEGGGGGGGGGFGGGGFGGGGGGGGGGGGGGFEEGGGFFEGGGGEGEFDGFGGFGGGEGGGGDGGGFGGGGGDFGFGGGGGGGFGGGGGGGGGGFGG:FGGDGFGGGFFGGGGGGGGGGGGEFCCGGGFEGGC@FFGGGGGGGFGGGFGGGGGGGGGGGGFGG?;?>C@CEFFFGBGGFDFEFGGGGGGGGC=EGGGF=EFGEGFGG*A>FFFGFFGGFFEEGGCF:?C:55>E7DEFGFFF?FFGFFFB6B6AAFF:>@C<B69>F>>
@M02542:52:000000000-J9N43:1:1101:15191:8087 1:N:0:GTGAAA
CGGTTTATCACCGGCAGTCTCCCTAGAGTTCCCGACTTAACTCGCTGGCAACTAAGGATAGGGGTTGCGCTCGTTGCGGGACTTAACCCAACATTTCACAACACGAGCTGACGACAGCCATGCAGCACCTGTCTTACGGTTCCCGAAGGCACAACCGCATCTCTGCAGTCTTCCGTAGATGTCAAGAGTAGGTAAGGTTCTTCGCGTTGCGTCGAATTAAACCACATGCTCCACCGCTTGTGCGGGCCCCCGTCAATTCATTTGAGTTTTAATCTTGCGACCGT
+
FGGECEGGGGGGGGGGGGGGGGGGGGGGGGG9FGGGGGGGGGGGGGGGGGGGGGGGGGFFFGGGDGGGDGDEGGGGGGGGGGGGGGGGGGGGGGGGDGGGGGGGGGGGGGGGDEGGGGGGGGGGGGGGGGGGGGGGGGGGGGGGGGGGDFGFGGGEGCGGGFGFFGFCCEDEGFGGGGDGGGGGGGCCCFGGGFGGGGGGGGGGGGGGEG=EFGGG6EGGGGGGGGGGG?EEGCGEEDEGG7FGG3<BGGGFFGFFF7D6*7449,)6A>4<7>FF2A;BF;BF
@M02542:52:000000000-J9N43:1:1101:25755:8090 1:N:0:GTGAAA
CGGTTTATCACCGGCAGTCTCCCTAGAGTTCCCGCCATTACGCGCTGGCAACTAAGGATAAGGGTTGCGCTCGTTGCGGGACTTAACCCAACATTTCACAACACGAGCTGACGACAGCCATGCAGCACCTGTCTTACAGTTCCCGAAGGCACAACCGCATCTCTGCAGTCTTCTGTAGATGTCAAGAGTAGGTAAGGTTCTTCGCGTTGCGTCGAATTAAACCACATGCTCCACCGCTTGTTCGGGCCCCCGTCAATTCATTTGAGTTTTAATCTTGCGACCGT
+
GGGGGGGGGGGGGGGGGGGGGGGGGGGGGGGGGGGGGGGGGGGGGGGGGGGGGGGGGGGGGGGGGGGGGGGGGGGGGGGGGGGGGGGGGGGGGGGGGGGGGGGGGGGGGGGGGGGEGGGGGGGGGGGGGGGGGGGGGGGGGGGGGGGGGGGGFGGGGGGGGGGGGGGGGGGGGGGGGGGGGGGGGGGGGGGGGGGGGGGGGGGGGGGGDGGGFGGGGGGGGGGGGGGFGFFGDGGGGGGGG2@GGGFFGGGFEGFFFGGFGGFFFFBFFFFGGFFG)949>;FF
@M02542:52:000000000-J9N43:1:1101:11070:8095 1:N:0:GTGAAA
CGGTTTGTCACCGGCAGTCTCCTTAGAGTGCCCACCATTACGTGCTGGTAACTAAGGACAAGGGTTGCGCTCGTTACGGGACTTAACCCAACATCTCACGACACGAGCTGACGACAGCCATGCAGCACCTGTGTCTGAGTTCCCGAAGGCACCAATCCATCTCTGGAAAGTTCTCAGCATGTCAAGGCCAGGTAAGGTTCTTCGCGTTGCTTCGAATTAAACCACATGCTCCACCGCTTGTGCGGGCCCCCGTCAATTCATTTGAGTTTTAACCTTGCGGCCGT
+
GGGGGGEFGEGGCGGGGGGGGGGGGGGGGEGGGGGGGGGGGGGGGGGDGGGGGGGGGGGGGGGGGGEGEGGGGGGGGEDGGGGFGGGGGGGGGGGGGGGGGGGGGGGGFFGFGGGDGGGFG8FGFFGGGGEGGCCFCFFGGGGGDGGBEFGGGGGFFGGGF;FDCF>FDFCFECFCFGFGGGFGGGFFGGGFAFGGGFGFFFFEEEGECEFGF5:ECFGGGGGGGGGCF?CFGGGGGDEGG2=5EGFEGGGFDDFDAGF=DFA@AFFFFFBFCCFGA?9BFF:@
@M02542:52:000000000-J9N43:1:1101:11291:8128 1:N:0:GTGAAA
CGGTTTGTCACCGGCAGTCTCCTTAGAGTGCCCACCATTACGTGCTGGTAACTAAGGACAAGGGTTGCGCTCGTTACGGGACTTAACCCAACATCTCACGACACGAGCTGACGACAGCCATGCAGCACCTGTGTCTGAGTTCCCGAAGGCACCAATCCATCTCTGGAAAGTTCTCAGCATGTCAAGGCCAGGTAAGGTTCTTCGCGTTGCTTCGAATTAAACCACATGCTCCACCGCTTGTGCGGGCCCCCGTCAATTCATTTGAGTTTTAACCTTGCGGCCGT
+
GGGDGGGGGGGGGGGGGGGGGGGGGGGGGGGGGGGGGGGGGGGGGGGGGGGGGGGGGGGGGGGGGGGGGGGGGGGGGGGGGGGGGGGGGGGGGGGGGGGGGGGGGGGGGGGGGGGGGGGGGGGGGGGGGGGGGGGGGGGGGGGGGGGGGGGGGGGGGGGGGGGGFGGGGGGGGGGGGGGGGGGGGFGGGGGGFGGGGGGGGGGGGGGGGGGGFGGGGGGGGGGGFCGGGBFGGGGGGGGGG2BGGGFFGDDFFGFFFGGBGGFBA?AFFFFGGGFGAFBFFFFB
@M02542:52:000000000-J9N43:1:1101:10032:8129 1:N:0:GTGAAA
CGGTTTATCACCGGCAGTCTCCCTAGAGTTCCCGACTTAACTCGCTGGCAACTAAGGATAGGGGTTGCGCTCGTTGCGGGACTTAACCCAACATTTCACAACACGAGCTGACGACAGCCATGCAGCACCTGTCTTACGGTTCCCGAAGGCACAACCGCATCTCTGCAGTCTTCCGTAGATGTCAAGAGTAGGTAAGGTTCTTCGCGTTGCGTCGAATTAAACCACATGCTCCACCGCTTGTGCGGGCCCCCGTCAATTCATTTGAGTTTTAATCTTGCGACCGT
+
GGGGGGGGGGGGGGGGGGGGGGGGGGGGGGGGGGGGGGGGGGGGGGGGGGGGGGGGGGGGGGGGGGGGGGGGGGGGGGGGGGGGGGGGGGGGGGGGGGGGGGGGGGGGGGGGGGGGGGGGGGGGGGGGGGGGGGGGGGGGGGGGGGGGGGFGGGGGGGGGGGGGFGFGGGGGGGGGGGGGGGGGGGGGGGGGGGGGGGGGGGGGGGGGGGGGFGEFGGGGGGGGGGGGGFGGGGGGGGECF0=DDDB5=DGFDDBFFGGFGGFFFF9::AFDGFBG2>6;BFFF
@M02542:52:000000000-J9N43:1:1101:24114:8140 2:N:0:GTGAAA
CGGTCTGTCACCGGCAGTCTCATTAGAGTGCCCAACTGAATGTAGCAACTAATGACAAGGGTTGCGCTCGTTGCGGGACTTAACCCAACATCTCACGACATGAGCTGACGACAGCCATGCAGCACCTGTGTTACGGCTCTCTTTCGAGCACTAAGCCATCTCTGGCAAATTCCGTACATGTCAAAGGTGGGTAAGGTTTTTCGCGTTGCATCGAATTAAACCACATCATCCACCGCTTGTGCGGGTCCCCGGCAATTCCTTTGAGTTTCAACCTTGCGGCCGTAC
+
GGGGGGGGGGGGGGGGGGGGGGGGGGGGGGGGGGGGGGGFGFGGGFGGGGGGGGGGGGGGGGFGDGGGGGGGGGGGCEGFGGGGGGGGGGGGFEFDAFGGGFGFGDFGGGGGG>FGGG:FGGDBFFGFGGGGFFBDGGE8FGGGGGFDGGGGGGGGFGGGEEAECF6E,=CFCFGGGGFFFGGFG4AA4FAEF6CC7CA4FF>>9)>61A<=@@GF);E6*6=EG+2);?A??>)7>(*,)-:9@12:?:5)()90).@))9*.3<<4-69>??A727)77)5;7
@M02542:52:000000000-J9N43:1:1101:16340:8144 1:N:0:GTGAAA
CGGTTTATCACCGGCAGTCTCCCTAGAGTTCCCGACTTAACTCGCTGGCAACTGAGGATAGGGGTTGCGCTCGTTGCGGGACTTAACCCAACATTTCACAACACGAGCTGACGACAGCCATGCAGCACCTGTCTTACGGTTCCCGAAGGCACAACCGCATCTCTGCAGTCTTCCGTAGATGTCAAGAGTAGGTAAGGTTCTTCGCGTTGCGTCGAATTAAACCACATGCTCCACCGCTTGTGCGGGCCCCCGTCAATTCATTTGAGTTTTAATCTTGCGACCGT
+
GGGGGGGGGGGGGGGGGGGGGGGGGGGGGGGGGGGGGGGGGGGGGGGGGGGGGGGGGGGGGGGGGGGGGGGGGGGGGGGGGGGGGGGGGGGGGGGGGGGGGGGGGGGGGGGGGGGGGGGGGGGGGGGGGGGGGGGGGGGGGGGGGGGGGGGGGGGGGGGGGGGGGGGGGGGGGGGGGGGGGGGGGGGGGGGGGGGGGFFFGGGGGGGGGGGGFGGGGGGGFGCGGGGGGGGGGGGGGGGGGFFGGGFFGGDFEGF:>?FFFG)8<:9AFFBGGGFGDFFFFFED
@M02542:52:000000000-J9N43:1:1101:12521:8148 1:N:0:GTGAAA
CGGTTTATCACCGGCAGTCTCCCTAGAGTTCCCGACTTAACTCGCTGGCAACTAAGGATAGGGGTTGCGCTCGTTGCGGGACTTAACCCAACATTTCACAACACGAGCTGACGACAGCCATGCAGCACCTGTCTTACGGTTCCCGAAGGCACAACCGCATCTCTGCAGTCTTCCGTAGATGTCAAGAGTAGGTAAGGTTCTTCGCGTTGCGTCGAATTAAACCACATGCTCCACCGCTTGTGCGGGCCCCCGTCAATTCATTTGAGTTTTAATCTTGCGACCGT
+
GGGGGGGGGGGGGGGGGGGGGGGGGGGGGGGGGGGGGGGGGGGGGGGGGGGGGGGGGGGFGGGGGGGGGGGGGGGGGGGGGGGGGGGGGGGGGGGGGGGGGGGGGGGGGGGGGGGGGGGGGGGGGGGGGGGGGGGGGGGGGGGGGGGGGGGGGGGGGGGGGGGGGGGGGGGGGGGGGGGGGGGGGGGGGGGGFGGGGGGGGGGGGGGGEGGGFGDFGGGGGGFGGGGGGFGGGFGGGGGGG?FGGCDFGGGFFGFEFGGFGGFFFFBFBFFGGGFG2AFBFFFD
@M02542:52:000000000-J9N43:1:1101:21690:8162 2:N:0:GTGAAA
CGGTTTGTCACCGGCAGTCCCATTAGAGTGCCCTTTCGTAGCAACTAATGGCAAGGGTTGCGCTCGTTGCGGGACTTAACCCAACATCTCACGACACGAGCTGACGACAGCCATGCAGCACCTGTGTTACGGCTCTCTTTCGAGCACTCCTCTATCTCTGAAGGATTCCGTACATGTCAAAGGTGGGTAAGGTTTTTCGCGTTTCATCGAATTAAACCACATCATCCACCGCTTGTGCGGGTCCCCGTCAATTCCTTTGCGTTTCCACCTTGCTGCCGTTACTCC
+
GGGEGGGGGGGGGGGGGGGGGGGGGGF@CCFFGGGGGDGGGGGGGFGGGGGGGGGGGGGGGEGGGGGGGGGGGEGGGGAFFGCGGFGGFGGFFEGGGGGGGGGGGDGGGGGGGGGGGGGFFD8ABFGGFGGEEEG:@:CEF>6,>CGDFGGEEGFF+@<E,799EDGFGGGFGGFF@F+8=7CFC>DFFFFAEBGFG?>DBDF)4;+9(.:64>@FFA8<532?3+9:G>11@>)4)-*4(3(.7:>?015:A*:<)<854B>>8)544(:.().*5;B)))*19
@M02542:52:000000000-J9N43:1:1101:4591:8217 1:N:0:GTGAAA
CGGTTTATCACCGGCAGTCTCCCTAGAGTTCCCACCATTACGTGCTGGCAACTAAGGATAAGGGTTGCGCTCGTTGCGGGACTTAACCCAACATTTCACAACACGAGCTGACGACAGCCATGCAGCACCTGTCTTAGCGTTCCCGAAGGCACAATCGTATCTCTACAATCTTCGCTAGATGTCAAGAGTAGGTAAGGTTCTTCGCGTTGCGTCGAATTAAACCACATGCTCCACCGCTTGTGCGGGCCCCCGTCAATTCATTTGAGTTTTAATCTTGCGACCGT
+
GGGGGGGGGGGGDGGGGGGGGGGGGGGGGGGGGGGGGGGGGGFGGGGGGGGGGGGGGGGGGGGGGGGGGGECFGGGDGGGGGGGGGGGGGGGFGFGGGGGGGGGGGDGGGCFCGGGGGFCFFGFFGCGGGGGGGGGGGDGGDCFFGG>EGFCFGFGGGGGAE;CGGDGGGGCFGDGGCGGGGFGGGGGGGGGGGGGGFGGFGGGGEEGEEEG>EGCDGGFFGGFGGGGFCEGGGGCE<E<C:?DEDF@GGGFBGFFFGGFGGFF21:<AA>4006C26(463>5
@M02542:52:000000000-J9N43:1:1101:10442:8218 1:N:0:GTGAAA
CGGTTTGTCACCGGCAGTCCCATTAGAGTGCCCTTTCGTAGCAACTAATGGCAAGGGTTGCGCTCGTTGCGGGACTTAACCCAACATCTCACGACACGAGCTGACGACAGCCATGCAGCACCTGTGTCTGAGTTCCCGAAGGCACCAATCCATCTCTGGAAAGTTCTCAGCATGTCAAGGCCAGGTAAGGTTCTTCGCGTTGCTTCGAATTAAACCACATGCTCCACCGCTTGTGCGGGCCCCCGTCAATTCATTTGAGTTTTAACCTTGCGGCCGTACTCCCCC
+
GGDGGGGGGGGGE@FFGGGGGGGGGGG9FGGGGGGGGGGGGGGGGGGGGGGGGGDGFGGEGEGGGGGGGGDGCEGGGGGGGFDGGGGGAFFGGGGGGGGGGGFGGEGGEGGGGGGGFGGFGGGGGFGGGFFFDFGGGG<FF<FAGGG:FGG9CCFGGGG9FF@FFGEFFFFGGGGC,@C?5D78C8;BFF?C,<F<BCCEG>EFFFCFGGFGFCE6>=FG6C<9CCGGDGCEF@+<C3:<D>@DG>@@C7:F=FDFFGGFGGBFFA7AAF?CD3BC>?F<FFFE)
@M02542:52:000000000-J9N43:1:1101:13178:8228 2:N:0:GTGAAA
TCTACTTGCGTAGGCAGTCTCACTAGAGTCCCCAACTTAATGATGGCAACTAGTGACAGGGGTTGCGCTCGTTGCAGGACTTAACCTAACACCTCACGGCACGAGCTGACGACAACCATGCAGCACCTTGAAAATTGCCCGAAGGAAGGTCTATTTCTAAGCCGATCAATTCCCATTTAAGCCTTGGTAAGGTTCCTCGCGTATCATCGAATTAAACCACATAATCCACCGCTCGTGCGGGCCCCCGTCAATTCCTTTGAGTTTCAAACTTTCGTTCGTACTCCC
+
GGGGGGGGGGGGGGG<CGGGGGGGGGGGGGGGGGGGGGGGGGEGFGGG9FGGGGGGGFGGGGGGGGGGGGGGGGGGGGEGGGGGGGGGGGGGGCFGGDGGGGGGDGGFGGGGGGGGGGGGGGGGGGGGGGGGGGGGGGGGGGGEEGGGGGGGGGGFGGGGCCGGGEEEGGGFFCFGGGGFFGGFGEFFF>FFFFFGGGFG4BE4@FAC1ADF?EDAFFGFG8<E9FF@6C623>B>6:DFFF67BF966:77:FGFF27<6@FBD>)6<A)--(4CD.))5>=4>
@M02542:52:000000000-J9N43:1:1101:20138:8228 1:N:0:GTGAAA
CGGTTTGTCACCGGCAGTCCCATTAGAGTGCCCTTCCGTAGCAACTAATGGCAAGGGTTGCGCTCGTTGCGGGACTTAACCCAACATCTCACGACACGAGCTGACGACAGCCATGCAGCACCTGTGTTACGGCTCTCTTTCGAGCACTCCTCTATCTCTAAAGGATTCCGTACATGTCAAAGGTGGGTAAGGTTTTTCGCGTTGCATCGAATTAAACCACATCATCCACCGCTTGTGCGGGTCCCCGTCAATTCCTTTGAGTTTCAACCTTGCGGCCGTACTCCC
+
GGGGGGGGGGGGGGGGGGGGGGGGGGGGGGGGGGGGGGGGGGGGGGGGGGGGGGGGGGGGGGGGGGGGGGGGGGGGGGGGGGGGGGGGGGGGGGGGGGGGGGGGGGGGGGGGGGGGGGGGGGGGGGGGGGGGGGGGGGGGGGGGDGGGGGGGGGGGGGGGDGGGGGGGGGGGGGGGGGGGGFGGGFGGGGGGFGGGGFGGGGGGGGGGGGGGFGGGGGGGGGGFGGGGGGGGGGGGFGEGGFBGGGFFG:DFFGFFFGFFFFFFFB<<BBBDFDFGFFFFFFF@F
@M02542:52:000000000-J9N43:1:1101:8672:8233 2:N:0:GTGAAA
CGGTTTGTTAGCGGCAGTCTCCTTAGAGTGCCCACTATTACGTTCTGGTAACTAAAGGCAAGGGTTGCGCGCGTTACAGGACTTAACCCAACATCTAACGACCAGAGCTGACGACAGCCATTCAGCACCTGGGTCTGAGTTCCCGAAGGCACCAATCCATCTCTGGAAAGTTATCAGCATGACAAGGCCAGGTAGGGCTCTTCGAGTGGCGTCGAATTAAACCACATGCAACACAGCTGGTGCGGGCCCCCGTGAAATGAGTTGAGATGTTACCATGGGGGCGTG
+
6@:6F;FE,<,6++6+6;,<C<<,,,F<CFCA8CC;<EE,6:C,,99E@CCC9F<,C,,,EF769@7,F7+=++8?=,C,B=,C?E,,,:B+4F,:,,,+B=+44,,,7454++@:E,3,,8,9;,@?,@8,@DFFC8;>,<,,38:+56DG*>,33:E,2@EA;@,>;*2+,,2,+,=+@,**554))/2?)1**2,)*2*+0(2*(,=(.((2))29;77(1*;),**).85)(()*((.61.3(((()1-**,))*.)**.)((.)))..4)0:5).70)0)
@M02542:52:000000000-J9N43:1:1101:11116:8251 2:N:0:GTGAAA
CGAGTTGACCCCGGCGGTCTCCTGTGAGTCCCCGTCACCCCGAAGGGCACGCTGGCAACACAGGACAAGGGTTGCGCTCGTTGCGGGACTTAACCCAACATCTCACGACACGAGCTGACGACAGCCATGCACCACCTGTACACCGACCACAAGGGGGGCACTATCTCTAATGCTTTCCGGTGTATGTCAAGCCTTGGTAAGGTTCTTCGCGTTGCGTCGAATTAAGCCACATGCTCCGCTGCTTGTGCGGGCCCCCGTCCATTCCTTTTAGTTTTAGCCTTGTGG
+
GGGGGGGGGGGGGGEEGGG7FFGGFGGAFGCFFGEGGGGGGGGFFEEGCG@GG7FFGGGGGFGGGGGGDGDFFCGGGF=FGGGGGGGGCGGGGGFGDGGGGFFGCFEGGGGEGDGCFFFEFE>BF;CCF@FG7F7;:DFGGGFGEGGGGGGFGCCCCCE2*2?:<<2C7CF40:CFDGGFF>D?D<FFFFF?()*9CCFFF?7=4FF9:>9@>FDFD::51,2@+2=0751,*9*4833(((.:62)9113)4/)4765((1046)64))(.-:A*0/)0?//))
@M02542:52:000000000-J9N43:1:1101:4570:8252 1:N:0:GTGAAA
CGGTTTATCACCGGCAGTCTCCCTAGAGTTCCCGCCATTACGCGCTGGCAACTAAGGATAAGGGTTGCGCTCGTTGCGGGACTTAACCCAACATTTCACAACACGAGCTGACGACAGCCATGCAGCACCTGTCTTACAGTTCCCGAAGGCACAACCGCATCTCTGCAGTCTTCTGTAGATGTCAAGAGTAGGTAAGGTTCTTCGCGTTGCGTCGAATTAAACCACATGCTCCACCGCTTGTGCGGGCCCCCGTCAATTCATTTGAGTTTTAATCTTGCGACCGT
+
GGGBEGGGGGGFBCFGGGGFCFGFGGGGGGGGGG>F@FDFGDCCFGGEEGGGGFGFGGGGGGGGGGCEFGGFGGFFE=FDCGGGGGGFFCGEGGGGGGGGG:FGGGDDGFGGEEGGGFFG,>A><@FFGGEFCFGGGGGGGGGGGGGGGGGGGGEEGG>FEGGGGF;FGGGGG9;FC@@FGEDCFDGCGGFGGGGEGFF?CGFGGGGEEGGGE**AF5FGGGCG8FGFFGFGGGGDGDE<D)@DGGEDC7C>DDFFFCCFDF<FB:<A99AF7:F>4-,290:;
@M02542:52:000000000-J9N43:1:1101:12976:8267 1:N:0:GTGAAA
CGGTTTATCACCGGCAGTCTCCCTAGAGTTCCCACCATTACGTGCTGGCAACTAAGGATAAGGGTTGCGCTCGTTGCGGGACTTAACCCAACATTTCACAACACGAGCTGACGACAGCCATGCAGCACCTGTCTTAGCGTTCCCGAAGGCACAATCGTATCTCTACAATCTTCGCTAGATGTCAAGAGTAGGTAAGGTTCTTCGCGTTGCGTCGAATTAAACCACATGCTCCACCGCTTGTGCGGGCCCCCGTCAATTCATTTGAGTTTTAATCTTGCGACCGT
+
GGGGGGGGGGGGGGGGGGGGGGGGGGGGGGGGGGGGGGGGGGGGGGGGGGGGGGGGGGGGGGGGGGGGGGGGGGGGGGGGGGGGGGGGGGGGGGGGGGGGGGGGGGGGGGGGGGGGGGGGGGGGGGGGGGGGGGGGGGGGGGGGGGGGGGGGGGGGGGGGGFGGGDGGGGGGGGGGGGGGGGGGGGGGGGGGFGGGGGGGGGGGGGEGGGGGFDGGGGGGGGGGGGFGG+CCCGGEGGGGG7BGGGFFGGGFEGFEFGGFGGFFABFFFA>GGGFGAFBBF>E@
@M02542:52:000000000-J9N43:1:1101:5813:8283 1:N:0:GTGAAA
TCGGCTTATCACCGGCAGTCCCCTTAGAGTGCCCAACTGAATGCTGGCAACTAAGGGCGAGGGTTGCGCTCGTTGCGGGACTTAACCCAACATCTCACGACGCGAGCTGACGACAGCCATGCAGCACCTGTGTCCCGGTCCCCGAAGGGAACCCTGCATCTCTGCAGGTAGCCGGGCATGTCAAGGGCTGGTAAGGTTCTGCGCGTTGCTTCGAATTAAACCACATGCTCCACCGCTTGTGCGGGCCCCCGTCAATTCCTTTGAGTTTTAATCTTGCGACCGTAC
+
GGGFGGGGGGGGFGFGGGGGGGGGGFDGGGGGGGGEGGGGFGFGGFGGGGGGGGGGFGGDGGGGGEGGGGGGGGCGGGGGGGGGGGGGGGGGGGGFGGGGGGGGGGGGGGGGGG7FGGFGGGGGGGGGGGGFFGGGGGGCFFGCGGGGGGGGGGGGGGGGGGGGGGGGGFEGGEFEDGCCFFFGGC:EGGGGDGGGGGGFGFEGGEEEGGGGBGGGFGFGDFGGGGGGCFFFFGDGGGGG9A>DEDEEGGGFFG?FDCFFFFB4<:ABF2:G>FF:>9>>;BB5)
@M02542:52:000000000-J9N43:1:1101:8429:8291 1:N:0:GTGAAA
CGGTTTATCACCGGCAGTCTCCCTAGAGTTCCCGACTTAACTCGCTGGCAACTAAGGATAGGGGTTGCGCTCGTTGCGGGACTTAACCCAACATTTCACAACACGAGCTGACGACAGCCATGCAGCACCTGTCTTACGGTTCCCGAAGGCACAACCGCATCTCTGCAGTCTTCCGTAGATGTCAAGAGTAGGTAAGGTTCTTCGCGTTGCGTCGAATTAAACCACATGCTCCACCGCTTGTGCGGGCCCCCGTCAATTCATTTGAGTTTTAATCTTGCGACCGT
+
GGGGGGGGGGGGGGGEGFGEGGGGGGGGGGGGGGGGGGGGGGGGGGGGGGGGGGGGGGGFGGFGFGGGGGGGGGGGGGGGGGGGGGGGGGGGGGGGGGGGGGGGGGGGGGGGGGGEGFGGGGGGGGGGGGGFGGGGGGEGGGGGGGGDGGFFGGGGGGGGGGGGFGGGFFGGFGGGGGGGGGFGGGGGGGGGFGGGGG?EGGGGGGGGGGGGBEEGGGGGGGFGGGGGGCFGGGGGGGGGFDFDGCB;ECDF>GBFAFG?7F<FA?AFF4<970=C<<09>BBF
@M02542:52:000000000-J9N43:1:1101:18993:8315 2:N:0:GTGAAA
CGGTTTATCACCGGCAGTCTCCCTAGAGTTCCCGACTTAACTCGCTGGCAACTAAGGATAGGGGTTGCGCTCGTTGCGGGACTTAACCCAACATTTCACAACACGAGCTGACGACAGCCATGCAGCACCTGTCTTACGGTTCCCGAAGGCACAACCGCATCTCTGCAGTCTTCCGTAGATGTCAAGAGTAGGTAAGGTTCTTCGCGTTGCGTCGAATTAAACCACATGCTCCACCGCTTGTGCGGGCCCCCGTCCATTCATTTGAGTTTTAATCTTGCGACCGTG
+
GGGGGGGGGGGGGGGGGGGEGGGGGGEGGGGGGGGGGGCGGGGGGGGGGGGGGGGGGGGGGGGGGGGGGGGGGGGGGGGGGGGGGGGGGGGGGGGGGGGGGGFGGG>EGFFGGGGEGGGGGEF:EDBFGGGCFFFGGGGFGGGGGGGGGGGGGFGGGD5EG9:F9C?FGGGAGGGGDE:FFGGFGEFA@AAFF6F441=CFCA>0556(867(,)<F@FFGFFFC868C:<>@FF096D(38A<F03>29<3:5)36)*)6==)6:926:<7>A>>*/0.7))0)
@M02542:52:000000000-J9N43:1:1101:5764:8333 1:N:0:GTGAAA
CGAGTTGACCCCGGCGGTCTCCTGTGAGTCCCCAACCTCCCGAAGGAGTTGCTGGCAACGCAGGACAAGGGTTGCGCTCGTTGCGGGACTTAACCCAACATCTCACGACACGAGCTGACGACAGCCATGCACCACCTGTACACCGACCACAAGGGGGGCACTATCTCTAATGCTTTCCGGTGTATGTCAAGCCTTGGTAAGGTTCTTCGCGTTGCGTCGAATTAAGCCACATGCTCCGCTGCTTGTTCGGGCCCCCGTCAATTCCTTTGAGTTTTAGCCTTGCGG
+
GGGGGGCGGGGGGD@@:FGBEGGEGGGFGGGGGGGGGDGGGGDGGGGGGGGGGGGGGGGGG7CFGGGGGGGFFGGFGEGGGFGGDG>EFGEGGGCFFGGGGGDFGGGGGGGGGG>FFFG7:@E:FGFF?FGGFGGGGGGGGGFGDEGGGGGGFF:BGGDGGGGF?CFG?CGGGGEFG:CEC>ECFGFC@?EFD<FFFEFCGGGGGGGCFGG=>:EGGG?GGFCFGGFGGECFCFC:ED=CD>6C?F*1:<C5>G0>;GDDGFABAAAF9A?CFCF74>8AD06:>
@M02542:52:000000000-J9N43:1:1101:18718:8343 1:N:0:GTGAAA
CGGTTTATCACCGGCAGTCTCCCTAGAGTTCCCGCCATTACGCGCTGGCAACTAAGGATAAGGGTTGCGCTCGTTGCGGGACTTAACCCAACATTTCACAACACGAGCTGACGACAGCCATGCAGCACCTGTCTTACAGTTCCCGAAGGCACAACCGCATCTCTGCAGTCTTCTGTAGATGTCAAGAGTAGGTAAGGTTCTTCGCGTTGCGTCGAATTAAACCACATGCTCCACCGCTTGTGCGGGCCCCCGTCAATTCATTTGAGTTTTAATCTTGCGACCGT
+
GEEGECCFFGGFFEFEGFE<CFFGG8EGGFGGGGGGGGGGF<FGGGGEGGGGGGGGGGGAFGGDEECFFGGEGGGDFFG7CFEEGGFGGGFFFFGGGGFGGGFGDGCGGGGFGFGGGGGGED>FGFGGGGCFFGGGGGGFFCAFFCFGGGFCFGGFFGGGGGGCFFGGGGGGFFGFGFGCFGGGG9FGGFCC:F:<CGGGGFFFGGEGGGGG>C=FCFEGGGGGGGGE?EGFEGFGEDEFFFFGDG>8=DDD59<BA9CF::2*4:6A9<<<DDFFBAB63;>5
@M02542:52:000000000-J9N43:1:1101:25932:8354 2:N:0:GTGAAA
CGAGTTGACCCCGGCGGTCTCCTGTGAGTCCCCAACCTCCCGAAGGAGTTGCTGGCAACACAGGACAAGGGTTGCGCTCGTTGCGGGACTTAACCCAACATCTCACGACACGAGCTGACGCCAGCCATGCCCCACCTGTACACCGACCACAAGGGGGGCACTATCTCTAATGCTTTCCGGTGTATGTCAAGCCTTGGTAAGGTTCTTCGCGTTGCGTCGAATTAAGACACATGCCCCGCTGCTTGTGCGGGCCCCCGTCAATTCCTTTGCGTTTTACCCTTTCGG
+
F@F+FBF9FECCEGGC:FG7FFC8F<,EFEGECFGBF<FFGECECCFGG<FF9ECCFCFFGGGGFCE,C?,CECACCBFE=??7CFEEFGFECFEAFCFGCFFFDEFGGGDCEGGGDCF73@+@FFEF,D,3633?BFCFCGGC*>CE7CCF5C5CGGD=5?E?FE+A<*AF?+2?>CCD@*1?FAFFF9?=-)*9<F=D?FF@AFFF0)(04(*).)25C??EC<@?DC346?)8015,3984/44>119D6CD33-02:?4:2<>F242,46?C**)/7)953
@M02542:52:000000000-J9N43:1:1101:7053:8374 2:N:0:GTGAAA
CGAGTTTACCCCGGCAGTCTCCTATGAGTCCCCACCATGACGTGCTGGCCACATAGGACGAGGGTTGCGCTCGTTGCGGGCCTTAACCCAACATCTCACGACACGCGCTGACGACAGCCATTCCCCCCCTGTATACCCACCACAAGGGGGCACCTATCTCTAGGTGTTTCCGGCATATGTCAATCCCAGGTAAGGTTCTTCGCGTTGCATCCACTTAATCAGCATGCTCCGCCGCTTGTACGGGCCCCCCTCAATTCCTTTGCTGTTTAGCCTTTCGGCCTTAAC
+
D:F+C,,CF,@C:@E:+;C6CEF6F9FE@FGGGGGGFGAF86F7FFG8F,C7,,CFD@E@:F:7F=>87F@7+>FBCC77++B=,C,CA?+B<=,:C,C<+@+++++8B:+,+>+8+@>,>,,3@C*<EEF>,;D@F,>EGGFGB,,;*8:CE5<CGG+++2<9E938B7C:5C2**37*9<>**3?@:)9@964:CCF76)7)4:504*.))(21*9<673:+<<))*2(->>71?00)610(.(,41()1,*25.)@:2**))..6)6)).<-*/).7)/*/*
@M02542:52:000000000-J9N43:1:1101:21486:8380 1:N:0:GTGAAA
CGGTTTATCACCGGCAGTCTCCCTAGAGTTCCCGCCATTACGCGCTGGCAACTAAGGATAAGGGTTGCGCTCGTTGCGGGACTTAACCCAACATTTCACAACACGAGCTGACGACAGCCATGCAGCACCTGTCTTACAGTTCCCGAAGGCACAACCGCATCTCTGCAGTCTTCTGTAGATGTCAAGAGTAGGTAAGGTTCTTCGCGTTGCGTCGAATTAAACCACATGCTCCACCGCTTGTGCGGGCCCCCGTCAATTCATTTGAGTTTTAATCTTGCGACCGT
+
GGGFFFGGGGGGGGGGGGGGGGGGGGEFGGGEGEGGGGGGGGEGGGGGGGGGGGGGGGGGGGGGGGGGGGGEGGGGGGGGGGGGGGGGGGGGGGGGGGGGGGGGGGGGGGGGGGGGGGFGGCGGGGGGGGGGGGFEFGGGGGGGGFGGGFFFGFGGGGGGGGGGGGGG9F?FGFGFFEFGGFGGDEFGFGGGGGGGGCFFGGGGGGGGGGGGFE8FDFGGCFGGGGGGGGGG?@FGGGGGF>FGE<D):5DF37<DF?C?GFAF>BFFFAFCFFFG><B96;BD
@M02542:52:000000000-J9N43:1:1101:23336:8389 1:N:0:GTGAAA
CGGTTTATCACCGGCAGTCTCCCTAGAGTTCCCACCATTACGTGCTGGCAACTAAGGATAAGGGTTGCGCTCGTTGCGGGACTTAACCCAACATTTCACAACACGAGCTGACGACAGCCATGCAGCACCTGTCTTAGCGTTCCCGAAGGCACAATCGTATCTCTACAATCTTCGCTAGATGTCAAGAGTAGGTAAGGTTCTTCGCGTTGCGTCGAATTAAACCACATGCTCCACCGCTTGTGCGGGCCCCCGTCAATTCATTTGAGTTTTAATCTTGCGACCGT
+
GGGGGGGGGGGGFGGGGGGGGFGGGGCEFFGFGGFGGGGGGGGGGGGGGFFGGGGGG?EGGF@FGGGGGGGEGGGFGG@CCGGGGGGGGGGGGGGGFFFGFGGGCCEGGEFFFGGGGGDFGGGGCFGGGGGDGGGGCCCGGGGGGGGGDGGGGG9BGGFGFFGGGGGGGGGGDCGGGGGGFGGG,,@BFGGGEGGFGCFGGGG5?EGGGGGEFGCCFGGFGGG>FGGGGCC?CFGGGGCFG0?DEDBDGGD37<:EFGGFG79458>>9<4CCC@D)6>01;5>
@M02542:52:000000000-J9N43:1:1101:11189:8393 2:N:0:GTGAAA
GCGGCTTATCACCGGCAGTCTCCCTAGAGTGCCCAACTGAATGATGGCAACTAAGGACGTGGGTTGCGCTCGTTGCGGGACTTAACCCAACATCTCACGACACGAGCTGACGACAGCCATGCAGCACCTGTGTGCGCGCCCCCGAAGGGGACCCCAAATCTCCCTGGGTAACACGCCATGTCAAAGGATGGTAAGGTTCTGCGCGTTGCTTCGAATTAAACCACATGCCCCACCGCTTGGTCGGGCCCCCGTCCATACCTTTGAGTTTTAATCTTTCCACCGTT
+
GGGGGGGGGGGGGGGGGGGGGGGGGGEGGEFEGGF<FGGGGGGGGGGGDFGGGGGGFGGEEGGGGFGGGCFFGGGGGGGGGGGGGGGGGGGGGGCDFGGDFGGGGGDEFGGGGGGDGGGF?F,>EGGG7DC?E8;DGEGGEGG7>ECEGGGGGGGGGGGG7C+;E>CGFFGFCGCCG576;C7@>6F:*676<4D:22=C==379>B><6>FB:DFF*<=F1:C8+*.*7017B5;;-/,).,1:6>>BB3>?)*...7:>?*6:664423A4).0:*19FB>)
@M02542:52:000000000-J9N43:1:1101:28268:8420 1:N:0:GTGAAA
CGGTTTGTCACCGGCAGTCCCATTAGAGTGCCCTTTCGTAGCAACTAATGGCAAGGGTTGCGCTCGTTGCGGGACTTAACCCAACATCTCACGACACGAGCTGACGACAGCCATGCAGCACCTGTGTTACGGCTCTCTTTCGAGCACTCCTCTATCTCTAAAGGATTCCGTACATGTCAAAGGTGGGTAAGGTTTTTCGCGTTGCATCGAATTAAACCACATCATCCACCGCTTGTGCGGGTCCCCGTCAATTCCTTTGAGTTTCAACCTTGCGGCCGTACTCCC
+
GGGGGGCGGGGGFGGGGGGGGDGGGGGGGGGGGGGGGGGGGGGGGGGGGEGGGGGGFGGGGGGGGGGGGGGGGGGGGGGGGGGGGGGGGGGGGGGGGGGGGGGGGGGGGGGGGGGGGGGFGGGGGGGGGGGGGGGGGGGGFGGGGGGGGGGGFGGGGGGGCFGGGGGGGGGGGDGGGFGGGGGGGGGGGGGGCGGGGGEGGGGGGGGGCFFFFGCGDFGGGGGFEGGDCGGGGGGGGDGGGFFGGGFFGGGFFGAFFGGFGG>FFFFFFFFGGGFGFFFFFFFFF
@M02542:52:000000000-J9N43:1:1101:8287:8423 2:N:0:GTGAAA
CGGTTTGTCACCGGCAGTCCCATTAGAGTGCCCTTTCGTAGCAACTAATGGCAAGGGTTGCGCTCGTTGCGGGACTTAACCCAACATCTCACGACACGAGCTGACGACAGCCATGCAGCACCTGTGTTACGGCTCTCTTTCGAGCACTCCTCTATCTCTAAAGGATTCCGTACATGTCAAAGGTGGGTAAGGTTTTTCGCGTTGCGTCGAATTAAACCACATCATCCACCGCTTGTGCGGGTCCCCGTCAATTCCTTTGAGTTTCAACCTTGCGGGCCTACCACC
+
GGGGGGGGGGGGGFGFGGGGGGGGGGGGGGGGGGGGGGGGGGGGGGGGFGGGGFGGGGGGGGGGGGGGGGGGGGGGGGGGGGGGGFGGFGDFGGGGGGGGGGGFGEGGCEGGGGGF=FGACFGGGGGGGFFGGEEFGGFGGGGGEGFFCFFGGGFGFFFFGGGGGFGGGGGFGEGCCGFFFGG6*8BB4FFFFF>FGGFDEEFBD>8>0>BF09FBFFC@FFFGDF?)79,47<>:?ACB>>;B>B((21*75*:)6)/)-@F4AA))((52:6()))0)8))08
@M02542:52:000000000-J9N43:1:1101:5671:8428 1:N:0:GTGAAA
CGGTTTGTCACCGGCAGTCTCATTAGAGTGCTCTTGCGTAGCAACTAATGACAAGGGTTGCGCTCGTTGTGGGACTTAACCCAACATCTCACGACACGAGCTGACGACAGCCATGCAGCACCTGTGTTCAGGCTCTCTTTCGAGCACCCCCAGATCTCTCCAGGGTTCCTGACATGTCAAGGGTAGGTAAGGTTTTTCGCGTTGCATCGAATTAATCCACATCATCCACCGCTTGTGCGGGTCCCCGTCAATTCCTTTGAGTTTTAATCTTGCGACCGTATCCCC
+
FGGGGGFGGGGGGGGGGGGGGFFGGGGFFGGGGGGFGGGGGFFGGGGGGGGGGGGGGGGGGGGGGGGGGGGGGFGGGGGGGFGGGGGGEFFGGGEGGGCGGGGGGCGGGGGFGGGGGGG@DFGGGGGGGFGGGGGGGGGGGDG8CEGGDDEGCF@FGGGGF9FFGGFGFFF@CGGGGGG?>EFGCEGFFGFG@BFGGFE5EGD5EGGFCCG8>FGGG?CCFFGGCCEGGG5:C:CC7FD<DFFGCFEFGG3@FGFFBGD@D7AFFFBFDAFGGGEGB((,((0)0
@M02542:52:000000000-J9N43:1:1101:7242:8435 1:N:0:GTGAAA
CGGTTTATCACCGGCAGTCTCCCTAGAGTTCCCGCCATTACGCGCTGGCAACTAAGGATAAGGGTTGCGCTCGTTGCGGGACTTAACCCAACATTTCACAACACGAGCTGACGACAGCCATGCAGCACCTGTCTTACAGTTCCCGAAGGCACAACCGCATCTCTGCAGTCTTCTGTAGATGTCAAGAGTAGGTAAGGTTCTTCGCGTTGCGTCGAATTAAACCACATGCTCCACCGCTTGTGCGGGCCCCCGTCAATTCATTTGAGTTTTAATCTTGCGACCGT
+
GGGGGGGGGGGGGGGGGGGGGGGGGGGGGGGGGGGGGGGGGGGGGGGGGGGGGGGGGGGGFGGGGGGGGGGGGGGGGGGGGGGGGGGGGGGGGGGGGGGGGGGGGGGGGGGGGGGGGGGGGGGGGGGGGGGGGGGGGGGGGGGGGGGGGGFGGGGGGGGGGGGGGGGGGGFGGGGGGGGGGGGGGFFCFGGGGGGGGGFGGGGGGGGGGGGGFGGGGGGGGGGGGGGGFFGGGGGGGGGGG7FGGGFFGGGFFGFFAGGFGGFFF:AFFBAF7:@FFF9>BFD>
@M02542:52:000000000-J9N43:1:1101:27362:8452 2:N:0:GTGAAA
CGGTTTATCACCGGCAGTCTCCCTAGAGTTCCCGACTTAACTCGCTGGCAACTAAGGATAGGGGTTGCGCTCGTTGCGGGACTTAACCCAACATTTCACAACACGAGCTGACGACAGCCATGCAGCACCTGTCTTACGGTTCCCGAAGGCACAACCGCATCCCTGCAGTCTTCCGTAGATGTCAAGAGTAGGTAAGGTTCTTCGCGTTGCGTCGAATTAAACCAACTGCTCCACCGCTTGTGCGGGGCCCCTTCAATTCATTTTAGTTTTAATCTTGCGGCGGTT
+
GEC@FGGGGFCFGGGDFGGGGG<FCFCECF9E@CEGGGAA9F<CFGEC@FG<EFEG8FF<EF8CFFEF:CC=FEGCFDDEFC8CFGG9F7F=+AFFGGFDDCGG@FF@C@9=FEGCEGGDFGG@E8DDDF:,3,@CD:>3@@FGGG5**@E,@3>19*;8*,4,,=,,?;=895/A***=+=F6C<85@6A47AGDD1;7AF+:;EDF6>2>9>))/.+**518**0(2*).0752((/33591)1(41-<*8D*649@))9=)5.-629>>A45C7*)).))0)
@M02542:52:000000000-J9N43:1:1101:13722:8454 1:N:0:GTGAAA
CGGTTTATCACCGGCAGTCTCCCTAGAGTTCCCGACTTAACTCGCTGGCAACTAAGGATAGGGGTTGCGCTCGTTGCGGGACTTAACCCAACATTTCACAACACGAGCTGACGACAGCCATGCAGCACCTGTCTTACGGTTCCCGAAGGCACAACCGCATCTCTGCAGTCTTCCGTAGATGTCAAGAGTAGGTAAGGTTCTTCGCGTTGCGTCGAATTAAACCACATGCTCCACCGCTTGTGCGGGCCCCCGTCAATTCATTTGAGTTTTAATCTTGCGACCGT
+
[truncated: 56,970,378 more chars]
