# Supplementary material for: 16S rRNA gene amplicon sequence data from sunflower endosphere bacterial community
Source: Data Brief. 2021 Nov 26;39:107636. doi: 10.1016/j.dib.2021.107636 (PMC8639433; doi:10.1016/j.dib.2021.107636)
Supplement: Supplementary file 23 [file mmc23.zip › mmc23.fastq]

@M02542:52:000000000-J9N43:1:1101:14791:1085 2:N:0:GTGAAA
GTAGTCCACGCCGTAAACGATGATTGCTAGTTGTCGGGCTGCATGCAGTTCGGTGACGCAGCTAACGCATTAAGCAATCCGCCTGGGGAGTACGGTCGCAAGATTAAAACTCAAAGGAATTGACGGGGGCCCGCACAAGCGGTGGAGCATGTGGTTTAATTCGAAGCAACGCGCAGAACCTTACCACCTTTTGACATGCCTGGACCGCCACGGAGACGTGGCTTTCCCTTCGGGGACGAGGACCAGGGTTCTCCATGGCTGGTGTCAGCTCGTT
+
GGGGGGGGGGGGGGGDGGGGGGGGGFFGGGGGGGGGGGGDGGGGGGGGGGDGGGGGGGGGGGGGGGGGGGGGGGGGFGGGGGGGGGGGGGGGGGEGFGCFGGEFFFFGFGGGGGGGGGGCFGFCCGGGGGCEGGGGGGFGGGCG>586CGGFGFGBAC=CFG=9CGGFFFGG5C@))))8>A7FFFFFG4BFFFFFFF???239>>BE>D1,:**),*/38)))..)04)2??396(((/923*(,4>(.)*))..):6,-(,,*2*96*)).)
@M02542:52:000000000-J9N43:1:1101:10170:1103 2:N:0:GTGAAA
GTAGTCCACGCCGTAAACGATGTCTACTAGCTGTTCGTGTCCTTGTGATGTGAGTAGCGCAGCTAACGCACTAAGTAGACCGCCTGGGGAGTACGGTCGCAAGATTAAAACTCAAATGAATTGACGGGGGCCCGCGCAAGCGGTGGAGCATGTGGTTTAATTCGACGCAACGCGACGAACCTTACCTACCCTTTCCATCTACGGAAGACTGCAGAGATGCGGTTGTGCTTTCGGGAACCGTACGACAGTTGTTGCATGGCTGTCGTGCGGTCGG
+
EGGFFFFFGGG8ECC@FGGEGGGGGGGGGGGFGFFDGF6FFGGGE9<BFGFEFFGGGGGGGCFCGGGGGGGGGF8?FFGE=FFF:FFFGDCFGDGGGCECD:FFABFGC;DFC9DFCFF;FGFFCGGDE:C::>BCCCBGGCCB*9==85C<F@FCFGFFF??C7:=3)8CD:C1)07.<8?4FGDF4*)09?2*92)/-82(70>)AF*)4C8+<000)4))014(2))..()--7(,9>0*)---7)6**.,)).),((-4.*/))0)0.7)
@M02542:52:000000000-J9N43:1:1101:11550:1109 2:N:0:GTGAAA
GTAGTCCACGCCGTAAACGATGTCTACTAGCTGTTCGTGTCCTTGGGATGTGAGTAGCGCAGCTAACGCACTAAGTAGACCGCCTGGGGAGTACGGTCGCAAGATTAAAACTCAAATGAATTGACGGGGGCCCGCACAAGCGGTGGAGCATGTGGTTTAATTCGACGCAACGCGAAGAACCTTACCTACTCTTGACATCTACGGAAGACTGCAGAGATGCGGTTGTGCCTTCGGGGACCGTACGACAGTGGCCGCATGGCTCTCGTCAGCTCGG
+
DFGGFGGD,@@DCCF7CE@CFFFFGGGGG,CFGGGGGGC,<<CC@FFFFFFF9FGF9,6@:@B@AEFGG+@F<FGGGG9F<FCE:FG7C7=@,?CFGGGGECEFGGGCEGFGGGG9DFGF;FD99@>FG<++5@B**>,DC8ECG>8::5=CFFFBC=;,=,,=,::935*)8D;:55?@F0=CCFC*0?FF@AFF<2*.*.3>)).85C71:E?57:>>(58@63:C2))),7(((44D<1*),4,<).))(((((,((.)..**))0)/))0
@M02542:52:000000000-J9N43:1:1101:19355:1114 2:N:0:GTGAAA
GTAGTCCACGCCGTAAACGATGTCTACTAGCTGTTCGTGGTCTTGTACTGTGAGTAGCGCAGCTAACGCACTAAGTAGACCGCCTGGGGAGTACGGTCGCAAGATTAAAACTCAAATGAATTGACGGGGGCCCGCACAAGCGGTGGAGCATGTGGTTTAATTCGACGCAACGCGAAGAACCTTACCTACTCTTGACATCTAGCGAAGACTGCAGAGATGCGGTTGTGCCTTCGGGAACGCTAAGACAGGTGCTGCATGGCGGTCGTCAGCCCGG
+
GGE<CFGGGGGGGGGEGGGDGGGGGGGGGGGGEGGGGGGGCGGGGGGGGGGGGGFGGGFGDGGFFGGDGDGGGGGGFFDFGGGGGGGGGGGGGGGGGGGGGGEEFGGGBEGGGFE=DFGFEGC;DECFC7CEEEGCCFGFGEEGGGDGGGG?EGGGDGGDFFFF:D5)):5C>GFFFFFFFFFDGFGFFFFFF76?9<F962<9>5)85:7:C??3(7:)(7<B1:?F45)5(89(33(*/4>C)...1<)9<A<064:0((,-)93)067)73
@M02542:52:000000000-J9N43:1:1101:20855:1116 2:N:0:GTGAAA
TAGTCCACGCCGTAAACGATGTCTACTAGCTGTTCGTGTCCTTGTGATGTGAGTAGCGCAGCTAACGCACTAAGTAGACCGCCTGGGGAGTACGGTCGCAAGATTAAAACTCAAATGAATTGACGGGGGCCCGCACAAGCGGTGGAGCATGTGGTTTAATTCGACGCCACGCGAAGAACCTTACCTACTCTTGACATCTACGGAAGACTGCAGAGATGCGGTTGTTCCTTCTGGAACCGTAAGACAGGTGCTGCCTGGCTGTCGTCAGCCCGGG
+
GGGGGGGGGGGGGGGGGGGGGGFGGGGFGGGGGGFGGFEFFGCFGFGGGGFFGG<FG:B@FGGGGGGGDGGGCFGGF9EFGGGGGFFCBFFGGCGDFGGD++?FGDG9DFGDG8EGCFEFGGDCDGEEGCGEGGCECCCF>5>5CFGFFFGCC9BFGG7FFGD+*)*)25:CAG(88?>FFAFGDFFF00/=?4:/)57)*1,/7)8F?7728<C@A*0(3.7>1():4:>)6?-(.34*111*)((7-2:6<2<4<0(,(44,/*)0)).0))
@M02542:52:000000000-J9N43:1:1101:15394:1116 1:N:0:GTGAAA
GTAGTCCACGCCGTAAACGATGTCTACTAGCTGTTCGTGTCCTTGTGATGTGAGTAGCGCAGCTAACGCACTAAGTAGACCGCCTGGGGAGTACGGTCGCAAGATTAAAACTCAAATGAATTGACGGGGGCCCGCACAAGCGGTGGAGCGTGTGGTTTAATTCGACGCAACGCGAAGAACCTTACCTACTCTTGACATCTACGGAAGACTGCAGAGATGCGGTTGTGCCTTCGGGAACCGTAAGACAGGTGCTGCATGGCTGTCGTCAGCTCGG
+
GGGGGGGGGGGGGG7FFGGGGGGGGGGGGGGGGGGGGGGGGGGGGGGGGGGGGGGGGGGGGGGGGGGGGGGGGGGGGGGGGGGGEGGGGGGGGGGGGGGGGGGGGGGGGGGGGGGGGGGGGGGGGGGGGGDFGGGGGGGGGGGGGGGGGGGGFGGCGGGFGGGGGGGGGGGEEEGGGGCGGGGGGGGGFGGGCEGGGGGGGFFGEGGGGGGGGGDGG?9CGGGGGG3EFCAFFEGDBFDGFFD?=??FFGC?FBFFADFFCD7FFFFF<DFFF3
@M02542:52:000000000-J9N43:1:1101:17219:1128 2:N:0:GTGAAA
GTAGTCCACGCCGTAAACGATGTCTACTAGCTGTTCGTGTCCTTGTGATGCGAGTAGCGCAGCTAACGCACTAAGTAGACCGCCTGGGGAGTACGGTCGCAAGATTAAAACTCAAATGAATTGACGGGGGCCCGCACAAGCGGTGGAGCATGTGGTTTAATTCGACGCAACGCGAAGAACCTTACCTACTCTTGACATCTACGGAAGACTGCAGAGATGCGGTTGTGCCTTCGGGAACCGTAAAACAGGTGCTTCATGGCTTCCGTCTGCTTGG
+
GGFGGGGGGGGGDE,CFGFCFGGGGGGGGGGGFGGGGGFCGGGGGGFGGEGGGGGGGGGGDGGGGGGGGGGGGGDFFFEGCFGGGGGFGGCFGGDFFGGGCCEGFGGGFGGGGCFGFDAFGGGDFDECG78BEGGGGGGFCCEGEC8?CFFGGGGGGFCFFGGG+/*9)5=CAG3>534)71?GF6EFF*77B)7<4<FD?>:9>358.C::?++7100.())014-:).6)()29>B057:**),47<<))4)).)4)33(()/00).**9*)
@M02542:52:000000000-J9N43:1:1101:18671:1132 2:N:0:GTGAAA
GTAGTCCACGCCGTAAACGATGCCTACTAGCTGTTCGTGTCCTTGTGATGTGAGTAGCGCAGCTAACGCACTAAGTAGACCGCCTGGGGAGTACGGTCGCAAGATTAAAACTCAAATGAATTGACGGGGGCCCGCTCAAGCGGTGGAGCATGTGGTTTAATTCGACGCAACGCGAAGAACCTTACCTACTCTTGACATCTACGGAAGACTGCAGAGATGCGGTTGTGCCTTCGGGAACCTTAAGACAGGTGCTGCATGGCTGTCGTCCCCCTGG
+
GG9FGGGGGGGGGGCGFGGGGGGGGGGGGGGGGGGGGGFGGFGGGGGGGGGGGGGGGGGE7C@FGFFGGCGGGEGGGFCFGGCGGGGGGGGGGEGEGDEGECCGGGGGFFCFGGGFFFGFFCCGGGGGGGGGGG7*1:DFGGE8CDGGFGFFGGGGGFG78=E*CC5CAFGGFGFF>>FF>1FCFFGFC?FFFFFF426>862<>D@CFC::F6+87CFA9))0(,(:<A2)4:090:(**)::<B:5:2)))).(5)40((.)*/))))))))
@M02542:52:000000000-J9N43:1:1101:17324:1146 2:N:0:GTGAAA
GTAGTCCACGCCGTAAACGATGTCTACTAGCTGTTCGTGTCCTTGTGATGTGAGTAGCGCAGCTAACGCACTAAGTAGACCGCCTGGGGAGTACGGTCGCAAGATTAAAACTCAAATGAATTGACGGGGGCCCGCACAAGCGGTGGAGCATGTGGTTTAATTCGACGCAACGCGAAGAACCTTACCTACTCTTGACATCTACGGAAGACTGCAGAGATGCGGCTGTGCCTTCGGGAACCGTAAGTCCGTGGCTTCATGGCTTGCTGCAGCTCGG
+
GGFGGGGGGGGGGG,B<FFEFDFGGGGGGGCGGFFCFFFEFGGGGGGGFFGG,EFFGGGGGDGG?EG7FFGGGGGGGGGGGGGDC@@FFCCFEFEEGEGGGGEFGGGGGGEBF9DDD@EFFF8ED8+@CEEGGEGGDGG5EGD>1:86C59CCE9CFG*,=@+5AC7D>>CDFG0357<FF?FGGGG4**<FFA*)))16F<:D;B>C)78?+2+<1:C>())0,8(26<:<:311611)/,*/.)-7((.).(().-)21((-0:6);)7;))
@M02542:52:000000000-J9N43:1:1101:20127:1148 1:N:0:GTGAAA
GTAGTCCACGCCGTAAACGATGATAACTAGCTGTCCGGGTTCATGGAACTTGGGTGGCGCAGCTAACGCATTAAGTTATCCGCCTGGGGAGTACGGTCGCAAGATTAAAACTCAAAGGAATTGACGGGGGCCTGCACAAGCGGTGGAGCATGTGGTTTAATTCGAAGCAACGCGCAGAACCTTACCAGCCTTTGACATCCTAGGACGACTTCTGGAGACAGATTTCTTCCCTTCGGGGACCTAGTGACAGGTGCTGCATGGCTGTCGTCAGCTC
+
GGEFGGGGGGGGGGGGGGGGGGGGGGGGGGGGGGGGGGGGGGGGGGGGGGGGGGGGGGGGGGGGGGGGGGGGGGGGGGGGGGGDGGGGGEDGGGGGGGGGGGGGGGGGGEGGGGGGGGGGGGGGGGGFGGGGGGGGGGGGGGGGGGGFGGGGFFGGGGGGGGGGGGEGGGGGGGGGGGGGGGGGGFGGGDGGFEFFGGGGGFGGFGGGDDCFGGFCEGGDEC?FGGGGFGFF7C<@DGG3BFFDF<CC=DD<)52>?3<<FC*.94:66<?:=)
@M02542:52:000000000-J9N43:1:1101:14262:1154 2:N:0:GTGAAA
GTAGTCCACACCGTAAACGTTGGGCGCTAGGTGTGGGACTCATTCCACGAGTTCCGTGCCGCAGCTAACGCATTAAGCGCCCCGCCTGGGGAGTACGGCCGCAAGGCTACAACTCAAAGGAATTGACGGGGGCCCGCACAAGCGGCGGAGCATGTCGATTAACTCCGTTCAACGCGAAGAACCCTACCGTGGTGTGACATATGCCGGAAAGCTGTAGAGACTCGGACCCGTTTAGGCGGGTAAACGGTGGAGCATTGCTACTGTGAGCTCGTGG
+
@FDFGFCEEEFGGFD@CEFFG8,@E@BF7:CFGFGCEC,9@FAFG<<@:FG::@,??<FC=:CFD=F9,8++7+BF,E:++=:FFG7+BB+6BFBAF6++++@6+@@,F,@>:B7C6,8:@F,@+,7@C*@*11=CE*:8**=*3>*//**:CF0+2*/+0++30***))32/71))))0).)****0)07>7(75)-*)*-)*9)7/)1,(<8:*)22)(*008(-7:(-205))5317)-**.(,)-())(()))).).,).2:=)*))0))
@M02542:52:000000000-J9N43:1:1101:12783:1176 2:N:0:GTGAAA
GTAGTCCATGCCGTAAACGATGTCTACTAGCCGTTGGGGCCTTTGAGGCCTTAGTGGCGCAGCTAACGCGAAAAGTAGACCGCCTGGGGAGTACGGTCGCAAGACTAAAACTCAAATGAATCGACGGGGGCCCGCACAAGCGGTGGAGCATGTGGTTTAATTCGATGCAACGCGAAGAACCTTCCCTGGCCGTGTCATATCAAGAACTTTCCACAGATGGATTGGTGCCTTCGGGAACCTTAAGACAGTCGCCGCCGGGCTTGCTTGAGCCTGG
+
CFFA6EEFCGGC7F:BFE;7DFC<@<<,EFFEEG7:@++@@@,@E,,:D,B@@F,C@C+,+6>F?EF:FC++==?F9,CF84:CFG7?7:646E8+:44>>F+,6CFFFGGDFCGGD9,,,,6,0+@+>**4::@*::8;A8=*=C*/3*++1+9*:CF9AF@*++4**++10/05).6>;<=6523)97;5.()).60)*--**)83/*.)0++.(20,(**7:A<7156<0>9((((2*)*2),(0))8)((-(((-4(.((*2*07).75)
@M02542:52:000000000-J9N43:1:1101:12250:1176 1:N:0:GTGAAA
GTAGTCCACGCCGTAAACGATGTCTACTAGCTGTTCGTGTCCTTGTGATGTGAGTAGCGCAGCTAACGCACTAAGTAGACCGCCTGGGGAGTACGGTCGCAAGATTAAAACTCAAATGAATTGACGGGGGCCCGCACAAGCGGTGGAGCATGTGGTTTAATTCGACGCAACGCGAAGAACCTTACCTACTCTTGACATCTACGGAAGACTGCAGAGATGCGGTTGTGCCTTCGGGAACCGTAAGACAGGTGCTGCATGGCTGTCGTCAGCTCGG
+
GGGGGGGGGGGGGGGGGGGGGGGGGGGGGGFGGGGGGGGGGGGGGFGGGGFGGGGGGGGGGDGGGGGGGGGGGGGGGGGGGGGGGGGGGGGGGGEGFFGGGGGGFFGGGGGDGFGGGGFGGGGFGGGGGGGGGGGGGGGGFGG7*CFFGGCFGFF:FFGGGGFFGDGGGGGGGGGGGGGGG>E9CFFFCCFFGGGGGGGFGFGGCC=F<GGGGGG8E:EGGGGDGEGGGG9?GGC;EFGGFFD:F?67@F4>FFFBFBF0CDGFD?:6:B:?@)
@M02542:52:000000000-J9N43:1:1101:13429:1180 2:N:0:TTGAAA
GGTAGTCCACGCCGTAAACGATGTCTACTAGCTGTTCGTGTCCTTGTGATGTGAGTAGCGCAGCTAACGCACTAAGTAGCCCGCCTGGGGAGTACGGTCGCAAGATTAAAACTCAAATGAATTGACGGGGGCCCGCACAAGCGGTGGAGCATGTGGTTTAATTCGACGCAACGACAAGAACCTTACCTACTCTTGACATATACGGAAGACTGCAAAGATTCGGTTGCGCCTTCGGGCACCGTTATACAAGGTCTGCCTAGCTGTCGTCAGCTCG
+
GGFF@EGGGGGCCECCFCG@CF<FFC,ECED,CF@EEF@@9@6CE@6BEF,FD<96C@EF>FGCGG<A=FG@@<F<A5B,:==@CCB7D:=BCDG::DGG=CF+=,AB,AAE,EDF+3,,79=@+D8>7=8>8:>*45*3,>>88;818,59<EFFC800+=,B5C5<D):C:*(008)0;@ACGGFF*)1)94*049*)*.5*7))*)2),0<+1(*0)-))0((()(((-,)89((-938*/(6)*,))*)),)).)..4))2*).)0)*))
@M02542:52:000000000-J9N43:1:1101:21639:1185 2:N:0:GTGAAA
GTAGTCCACGCCGTAAACGATGGATACTAGCTGTTCGGAGCAATCTGAGTGGCTAAGCGAAAGTGATAAGTATCCCACCTGGGGAGTACGCACGCAAGTGTGAAACTCAAAGGAATTGACGGGGGCCCGCACAAGCGGTGGAGCATGTGGTTTAATTCGATGATACGCGAGGAACCTTACCAGGGCTTAAATGTAGATTGACAGGTTTGGAAACAGCCTTTTCTTCGGACAATTTACAAGGTGCTGCATGGTTGTCGTCAGCTCCTTCCGTGGG
+
GGGGGFFGGGGGG@@@FF;FGFEGGGFGGFGGGFF,CECECGGGGCC@FAFGDCCF8CFEGGGGGC9;FFFE<FFGC8FFGGGGEEGGFGDFEE:+FCFGCDE?A:FFG:EDCF?FFFGFGCEED6C<>7@CEGDFEDEECGFFFGGCGFFGGG,,5,*98C9@:::45>7C>C@F4;6;4>ADGDF)68+386@64>F)/))*70*+)*22C6E?(192<FF7<)-*(113)*6464507<*7728949594(448:61,,).****)09;)0
@M02542:52:000000000-J9N43:1:1101:19506:1208 2:N:0:GTGAAA
GTAGTCCACGCCGTAAACGATGTCTACTAGCTGTTCGTGTCCTTGTGATGTGAGTAGCGCAGCTAACTCACTAAGTAGACCGCCTGGGGCGTACGGTCGCAAGATTAAAACTCAAATGAAGTGACGGGGGCCCGCACAAGCGGTGGAGCATGTGGTTTAATTCGAAGCAACCCGAACAACCTTACCAGGCCTTGACATGCAGAGTACTTTCCAGATATGGGTTGGTGCCTTCTGGAACCTTGACAACGGTGCTGCATGCTGCTGCTCGGCTCTG
+
DEC6CFGGGGGC6F@,CCC+B@CFGG<CFF8E9FG9@C<,,C,,CCC@C<F,,C@E<E7CF+7EE?F,E,B6F,,:A,<F8+48C+B+++@@+64+:48CCGE,FD<F<A,DFF,6=DDG9,3@9=+3C*4@EGGGCE8=88:=:C*;FF9?++B3C><<A+C*+*=D))**))(8)))0)(9>6<<)*5>F47*99AF?FA2***/<=06A9<C*6:2)395518:*8<)8)92)3:(**)20-)()-473)))(.5)-)).)**/)0.))/1
@M02542:52:000000000-J9N43:1:1101:18242:1209 2:N:0:GTGAAA
GTAGTCCACGCCGTAAACGATGTCTACTAGCTGTTCGTGGTCTTGTACTGTGAGTAGCGCAGCTAACGCACTAAGTAGACCGCCTGGGGAGTACGGTCGCAAGATTAAAACTCAAATGAATTGACGGGGGCCCGCACAAGCGGTGGAGCATGTGGTTTAATTCGACGCAACGCGAAGAACCTTACCTACTCTCTACATCTACAGAAGACTGCAGAGATGCGGTTGTGCCTTCGTGAACTTTAAGACAGGCGCTGCCTGGTTGTCGTCTGCTCGG
+
GG9EFFFFGEGGEF,BDEGGGFGGGGGGGGGGGFGFCGFGDGGGAFGGGGGGFGFFGGGGGDGGGGGGGGGGGGGGGFGG@@FGGGGGGGGGGGGGGGGDGGGCCFFAFB@FGGC,CC;FFFDEDGGD@EGGGEEEE:8858>EGC;ACGGGGCF=EC6CC?FC@<7C:>533>05)7607:?F<FGFGFFF))*0-.@)1:>466/+5:7:<005,*0<9>)<BF0C<94)1)42(92*:-:*6)(0403<(4((,.(.-449*18).1*/))
@M02542:52:000000000-J9N43:1:1101:17763:1217 1:N:0:GTGAAA
GTAGTCCACGCCGTAAACGATGTCTACTAGCTGTTCGTGTCCTTGTGATGTGAGTAGCGCAGCTAACGCACTAAGTAGACCGCCTGGGGAGTACGGTCGCAAGATTAAACCTCAAATGAATTGACGGGGGCCCGCACAAGCGGTGGAGCATGTGGTTTAATTCGACGCAACGCGAAGAACCTTACCCACTCTTGACATCTACGGAAGACTGCAGAGATGCGGTTGTGCCTTCGGGAACCGTAAGACAGGTGCCGCATGGCTGTCGTCAGCTGGT
+
FGFFFFGFGGGGGGGGGDGCCGFFFFGGGGGGG@EEE@@CEECAEFEF@CFF9FEGGGED7=FFFEEEE>C@<<,<AEFAFCCFGGFD:CBFFE7BFGGGGCFGGG9AB,DADG8?FC<A9FE<DBCGG+F:F:CGE7F>C@CFFDFEG:CC=C<@F7FFG9F<FGE**BE@7B*:**<EGG?EGFGGGC6C?7C@7+<9<FC8*9E65++*<8C5A79C::;8EECCFC:F359>5F*17FC???<9<**))-(6,28:FCF=*36(304)8.
@M02542:52:000000000-J9N43:1:1101:20000:1222 1:N:0:GTGAAA
GTAGTCCACGCCGTAAACGATGTCTACTAGCTGTTCGTGTCCTTGTGATGTGAGTAGCGCAGCTAACGCACTAAGTAGACCGCCTGGGGAGTACGGTCGCAAGATTAAAACTCAAATGAATTGACGGGGGCCCGCACAAGCGGTGGAGCATGTGGTTTAATTCGACGCAACGCGAAGAACCTTACCTACTCTTGACATCTACGGAAGACTGCAGAGATGCGGTTGTGCCTTCGGGAACCGTAAGACAGGTGCTGCATGGCTGTCGTCAGCTCGT
+
GG<FGGGGGGGGGGGGGGGGGGGGGGGGGGGGGGGGGGGGGGGGGGGGGGGGGGGGGGGGGGGGGGGGGGGGGGGGGGGGGGGGGGGGGGGGGGGGGGGGGGGCFGGGGAFFGGGGGGFGGGGGGGGGGEGGGGGGGGGGGGGGGGFGGGGGGFGGGGCGGGGGGGGGGGGGGGGGGGFGGGGGGGGGGGGGGGGGCFFGGFGG=<EGGGGGGGGFGGF7=EEGGGGGFGFFGGGFECCDFFGFFDCFFGGFFFFFFFFFGGGFFBF??:<@F)
@M02542:52:000000000-J9N43:1:1101:10487:1225 2:N:0:GTGAAA
GTAGTCCACGCCGTAAACGATGTCTACTAGCTGTTCGTGTCCTTGTGATGTGAGTAGCGCAGCTAACGCACTAAGTAGACCGCCTGGGGAGTACGGCCGCAAGATTAAAACTCAAATGAATTGACGGGGGCCCGCACAAGCGGTGGAGCATGTGGTTTAATTCGACGCAACGCGAAGAACCTTACCTACTCTTGACATCTAAGGAAGACTGCAGAGCTGCGGGTGGTCCTTCGGGAACCGTAAATCAGGTGCTGGAAGGCTGGCGTCTGCTCCG
+
GGGGGGGFGGDGG:@FGGGGGGFGGGGGGFGGGGGGGGGGCFGGGFDFGGGGFGGGGGGGDCEDGGGC@FFGGGCFGGGGFFEEGGGGGCFFGGGGGGGGDGGGGDGGGGGGGFDCDDDF9@FFGE6FGGEC>EGEGGDFGGGGGGDCCFDFGFG88C<CF797@DE<:>CC;<9E:5?@F:FGGGGF6?)942?4-<FA1--9*))287)(+2+).2*,-5)8((,0.)6-(7716,(1*4**).343)90)4(((.-(5(((//)).*9=))
@M02542:52:000000000-J9N43:1:1101:21385:1228 1:N:0:GCGAAA
GTAGTCCACGCCGTAAACGATGTCTACTAGCTGTTCGTGTCCTTGTGATGTGGGTAGCGCAGCTAACGCACTAAGTAGACCGCCTGGGGAGTACGGTCGCAAGATTAAAACTCAAATGAATTGACGGGGGCCCGCACAAGCGGTGGAGCATGTGGTTTAATTCGACGCAACGCGAAGAACCTTACCTACTCTTGACATCTACGGAAGACTGCAGAGATGCGGTTGTGCCTTCGGGAACCGTAAGACAGGTGCTGCATGGCTGTCGTCAGCTCGG
+
GG9FGGGGGGGGGGFGGGGGGGGGGGGGGGGGGGGGGGGGGGGGGGGGGGGGGGGGGGGGGGGGGGGGGGGGGGGGGGGGGGGGGGGGGGGGGGGGGGGGGGGGGGGGGFFGGGGGGGGGGGGGGGGGGGGGGGGGGGGGGGGGGGGGGGGGGGGGGGGGGGGGGGGGGGGGGGEGGGGGGGGGGGGGGGGGGGGGGGGGGFGGGGGFGGGGGGGGGGGFEGGGGGGGGGFFGGGFFGGGFFGFFFGGFGGFFFFFFFFFGGG?G??0?74F5)
@M02542:52:000000000-J9N43:1:1101:21178:1232 2:N:0:GTGAAA
GTAGTCCACGCTGTAAACGATGCTAACTCGTTTTTGGGGATTTATCTTCAGAGACTAAGCGAAAGTGATAAGTTAGCCACCTGGGGAGTACGAACGCAAGTTTGAAACTCAAAGGAATTGACGGGGGCCCGCACAAGCGGTGGATTATGTGGTTTAATTCGATGATACGCTAGGAACCTTACCAAGGCTTATATGGGAATTGATCGGTTTAGAAAAAGAACTTCCTTCGGGCAACTTTCAAGGTGCTGCATGGATGTCGTCAGCTCGTGCCGTG
+
CEFGGGGGFGCC@BE,CCFCFFCFFF<FGEFGFGFGGGGGCGG<EFFGGGGFFFEFGCFFGDG@FFFGG?FFGGGGCGFF8<=FGCFGE@FCCC@FGG>F?@<9,EFA,CEEE=D8=@EE;E=8CEGEE+@8@88:3F8*3>C*D?EFFEF?FGE6EG7EA;9,4+9BFF*//8@FFFA8+/;+;CC>FF)+3)18=(63;3<C85A87C0)2<:),91(49=B4<)*,21965(.)4):*6>6(276)(1*:)4,4<:?6(,27*08)).<)7
@M02542:52:000000000-J9N43:1:1101:15351:1240 1:N:0:GTGAAA
GTAGTCCACGCCGTAAACGATGTCTACTAGCTGTTCGTGTCCTTGTGATGTGAGTAGCGCAGCTAACGCACTAAGTAGACCGCCTGGGGAGTACGGTCGCAAGATTAAAACTCAAATGAATTGACGGGGGCCCGCACAAGCGGTGGAGCATGTGGTTTAATTCGACGCAACGCGAAGAACCTTACCTACTCTTGACATCTACGGAAGACTGCAGAGATGCGGTTGTGCCTTCGGGAACCGTAAGACAGGTGCTGCATGGCTGTCGTCAGCTCGG
+
GGEEGGGGGGGGGG,FFGGDGGGGGGFGGGGGGGGGGGFGGEFGGGGGGGGGGGGGGGGGGGGGGGGGGGGGGGGGGGGGGGGGGGGGGEGGCFGDGGGGGGGGGGCDGGGCGFFGGGGGGGGGGGGGGGGGGGGG@FFGGGGGGGDFGGGGGGGCFGGGDFGGGGEEGGGGGDDEEEFGGGFGF8E@FGGGFCGGFGGGGFFG=3=FGGGGGGF>CFGG5CEGCC7FGG96FGGFFGGGFFGFFFAC3DD0BF774<BBGGDFF?:1:0))7)
@M02542:52:000000000-J9N43:1:1101:14634:1246 2:N:0:GTGAAA
GTAGTCCACGCCGTAAACGATGGATACTAGCTGTTCGGAGCAATCTGAGTGGCTAAGCGAAAGTGATAAGTATCCCACCTGGGGAGTACGCACGCAAGTGTGAAACTCAAAGGAATTGACGGGGGCCCGCACAAGCGGTGGAGCATGTGGTTTAATTCGATGATACGCGAGGAACCTTACCAGGGCTTAAATGTAGATTGACAGGTCTGGAAACAGACTTTTCTTCGGACAATTTACAAGGTGTTGCATGGTTGTCGTAGGCCGGTCCCGTG
+
GGGGGG9FGGCGEGFFGFGDFGD@CFGGGGGGGGGGGGGGGGGGGGGDGGGFGGGGGGGGGDGGGGGCFFGGGGEGFGGGGFGGGGGFFGGEE@CFECF,CFGGGGGGDGGCG8DFD9,DECEG6E8<BFCCE>DFGGEEC>>FEF?GDCEGF6;,>EFCFFC@78:DF:CD3C@)AF6;A<)77DG)9*=FFB??4<*,946=>FFE)7>?DC8?7FGFFFFFFFFG1;0:DF<2)))294**,4<44)<@<((-(((((.((19))85@>
@M02542:52:000000000-J9N43:1:1101:18043:1249 1:N:0:GTGAAA
GTAGTCCACGCTGTAAACGATGGATACTAGCTGTTGGGGGCAACTTCAGTGGCTAAGCGAAAGTGATAAGTATCCCACCTGGGGAGTACGTTCGCAAGAATGAAACTCAAAGGAATTGACGGGGGCCCGCACAAGCGGTGGAGCATGTGGTTTAATTCGATGATACGCGAGGAACCTTACCAAGGCTTAAATGTAGATTGACAGGTTTGGAAACAGACTTTTCTTCGGACAATTTACAAGGTGCTGCATGGTTGTCGTCAGCTCGTGCCGTG
+
GGGGGGGGGGGGGGGGGGGGGGGGGGGGGGGGGGGGGGGGGGGGGGGGGGGGGGGGGGGGGGGGGEFGGGGGGGFFGGGGGGGGGGGGGGGGGGGGGGGGGGGGGGGFGCEFCGGGGGGGGGGGGGEGGGGGGGGGGGGGGDGGGGFFCGGGGFFFFGGGGGGGGGGGGGGGGGGGGGGGGGFFFGFFGGGGGGGGGGGGGF?FCCCGGGGGGGGFFGGGEGGGGGGDDDFFGGGFFGF=>?<?FACCFGGFFFF2::?FGGC6DBFFFFFF
@M02542:52:000000000-J9N43:1:1101:21248:1256 1:N:0:GTGAAA
GTAGTCCACGCCGTAAACGATGTCGACTAGCCGTTGGGATCCTTGAGATCTTAGTGGCGCAGCTAACGCATTAAGTCGACCGCCTGGGGAGTACGGCCGCAAGGTTAAAACTCAAATGAATTGACGGGGGCCCGCACAAGCGGTGGAGCATGTGGTTTAATTCGAAGCAACGCGAAGAACCTTACCAGGCCTTGACATGCAGAGAACTTTCCAGAGATGGATTGGTGCCTTCGGGAACTCTGACACAGGTGCTGCATGGCTGTCGTCAGCTCGG
+
GGDGGGGGGGGGGGGGGGGGGGGGGGGGGGGGGGGGGGGGGGGGGGGGGGGGGGGGGGGGGGGGGGGGGGGGGGGGGGGGGGGGGGGGEGGGGGGGGGGGGGGGGGGGGGGGGGGGGGGGGGGGFGGGGGDGGGGGGGGGGGGGGGGGGFCFGGGFGGGGGGGGGGGGGFGGGGGGGGGGGGGGGGGGGGGGGGGGGGFGGFGGGGGGGGGGGGGGGGGGGGGGGGDGGGFFGGGFFGGGFFGAFFEGFGGFFFFFFFFFFGGFGFFBFF<FF)
@M02542:52:000000000-J9N43:1:1101:13757:1259 2:N:0:GTGAAA
GTAGTCCACGCCGTAAACGATGTCTACTAGCTGTTCGTGTCCTTGTGATGTGAGTAGCGCAGCTAACGCACTAAGTAGACCGCCTGGGGAGTACGGTCGCAAGATTAAAACTCAAATGAATTGACGGGGGCCCGCACAAGCGGTGGAGCATGTGGTTTAATTCTACGCAACGCGAAGAACCTTACCTACTCTTGACATCTACGGAAGACTGCAAGGATGCCGTTGTGCCTTCGGGAACCGTTAGACAGGTGCTGCATGGCGGTCGTCAGGTTGG
+
GGGGGGFFCCEDFFFGGG7C<FFFFGGGFGGGG<FDGC7FECCFGGGGFFGEFFFFGGCF@BFG9FGGG@FGGGGGFGGGGGGGGGGGGE7FGGGEGGC+FF+,7EFGGGGGGF=9?>D99C,@9CC:+8:88B8CCE6DC>EGGG5CGFG,4=?CFGCEA7+++2:C58C5>C2>5:FFF0FGDGGFGFF6FD=FDB4:FF1735)857)1+++).>G8)8>:01:FBB),8B0(44:D*-/*.840-4?)<>),))(.((--)/))))*9.7
@M02542:52:000000000-J9N43:1:1101:16484:1260 1:N:0:GTGAAA
GTAGTCCAGGCCGTAAACGATGTCTACTAGCTGTTCGTGTCCTTGTGATGTGAGTAGCGCAGCTAACGCACTAAGTAGACCGCCTGGGGAGTACGGTCGCAAGATTAAAACTCAAATGAATTGACGGGGGCCCGCACAAGCGGTGGAGCATGTGGTTTAATTCGACGCAACGCGAAGAACCTTACCTACTCTTGACATCTACGGAAGACTGCAGAGATGCGGTTGTGCCTTCGGGAACCGTAAGACAGGTGCTGCATGGCTGTCGTCAGCTCGT
+
GGGGGGGGGGGGGGGGGGGGGGGGGGGGGGGGGGFGGGGGGGGGGGGGGGGGGGGGGGCGGGGGGFFFGGGGGGGGGGGGGGGGGGGGGGGGGGGGGGGGGGGGGGGGGGGGGGGGGGGGGGGGGGGGGGGGGGGGGGGGGGGGGGGGGGGGGGGGGGGGGGGGGGGGGGGGGGGGGGGGGGGGGGGGGGGGGGGGGGGGGFGGGGEFFGGGGGFFGFFGGGGGGGGGGGFFGGGFFGGGFFGBFFEFFGG?FFFFFBBFGGGF3238??<FF)
@M02542:52:000000000-J9N43:1:1101:12832:1270 1:N:0:GTGAAA
GTAGTCCACGCCGTAAACGATGTCTACTAGCTGTTCGCGTCCTTGTGATGTGAGTAGCGCAGCTAACGCACTAAGTAGACCGCCTGGGGAGTACGGTCGCAAGATTAAAACTCAAATGAATTTACGGGGGCCCGCACAAGCGGTGGAGCATGTGGTTTAATTCGACGCAACGCGAAGAACCTTACCTACTCTTGACATCTACGGAAGACTGCAGAGATGCGGTTGTGCCTTCGGGAACCGTAAGACAGGTGCTGCATGGCCGTCCTCAGCTCGG
+
7@@@@FFEEGGD+C@CF<@@DFEEEAEGGFGGGFGC:CC@FGGGGGFGGGGCEGCF<EEGG@FFDEFEG>:FGGF?BCFFDFEGGGFB=F>FFFF=F+FFGEEFFDBFA<FGGDFFCF,E3D,CFFEGEG:B:BCGC<<FCEGFDC*CFDFG=CC<CGCE9?9<:CECEC8*48CEGGGGG8CEGGGFG?@9@+@FGGGGGFGE83:C7E6;F8?CCC7<CCGE8=DGDC>63:C55C3<DFDFF<6*7:6:6)2:A)(.019.)(-67>)9:)
@M02542:52:000000000-J9N43:1:1101:17007:1280 1:N:0:GTGAAA
GTAGTCCACGCCGTAAACGATGAGCACTAGTTATTGGGGGTATTGACTCCCTCAGTGACGCAGCTAACGCATTAAGTTCTCCGCCTGGGGAGTACGGCCGCAAGGCTAAAACTCAAAACAATTGACGGGGGCCCGCACAAGCGGTGGATTATGTGGTTTAATTCGAAGCAACGCGCAGACCTTACCTAGGCTTGAACTCCTCAGAATTCGACGTAATGGTTGAAGTGCCCGCAAGGGAATTGAGTGAGAGGTGCTGCATGGCTGTCGTCAGCTC
+
GGGGGGGGGGDGGCEGGGGEGGGF,CDFFG6FGGGGGGGGGGGGGGGGGGGGGGGGGGGGGGGGGFGGGGGGGGGGGGGGGGGGGGGGGGGGGGGGGGGGGGGGGGGGGGGGGGFGFGGGGGGGGGGGGGGGGGGGGGGGGGGGFFGGGGGGFFGGGGGGGGGGGGGGGGGGGGGGGGGGGGFGGGGGEGFGGGFGCFGGGFGDGGGGGDGGGGGGGGGGGEGGGGGGFGBEDEGFE5DGFFGFFFCGFFG?FF<AFF>AGGGFG?FBF?<?77
@M02542:52:000000000-J9N43:1:1101:13916:1300 2:N:0:GTGAAA
GTAGTCCACGCCGTAAACGATGTCTACTAGCTGTTCGTGTCCTTGTGATGTGAGTAGCGCAGCTAACGCACTAAGTAGACCGCCTGGGGAGTACGGTCGCAAGATTAAAACTCAAATGAATTGACGGGGGCCCGCACAAGCGGTGGAGCATGTGGTTTAATTCGACGCGACGCGAAGAACCTTACCTACCCTTGACATCTACGGAAGACTGCAGAGATGCGGTTGGGCCTTCGGGAACCGTAAAACAGGTGCTGCATGGCGTTCGTGCGCCCGG
+
GGGGGGGGGGDFG@FGCFGGGGGGGGGGGGGGGGGGGGGGGFGGGGGGGGGGFGGGGFGGDCGGFGGGGGGGGGGGGGGGGGGGGGGGGEGGGGGGGGGGECFGGCFGGGGGGGGGGGFFFF9CFGGGGGGD8E78EGGGGGDCED*=CFGGGGGGGGGGFGFGGGGCEFGGFG0>@EF@F09>CFG?0)09?7?FFB=>FB?GE57C)*.(<<987FFF,55>0((18<>54B>6642772/*.52)34)))..()-,1,((-**))0))00)
@M02542:52:000000000-J9N43:1:1101:20234:1303 1:N:0:GTGAAA
GTAGTCCACGCCGTAAACGATGTCTACTAGCTGTTCGTGTCCTTGTGATGTGAGTAGCGCAGCTAACGCACTAAGTAGACCGCCTGGGGAGTACGGTCGCAAGATTAAAACTCAAATGAATTGACGGGGGCCCGCACAAGCGGTGGAGCATGTGGTTTAATTCGACGCAACGCGAAGAACCTTACCTACTCTTGACATCTACAGAAGACTGCAGAGATGCGGTTGTGCCTTCGGGAACTGTAAGACAGGTGCTGCATGGCTGTCGTCAGCTCGG
+
GGGGGGGGGGGGGGCFGFGGGGFFFGGGGGGGGGGGCGGGGGFGGGGGGGGGGGGGGGFGGGGGGFGGGDGGFFGGGFGFGGGGGGGGGEGGGFEEGGGGGGGGGGGGGDFDFGGGGGADCE@FGGGGCEGGGGFCGGFGGGDGGGDGGGFFCFG,:3CCFGGGGCGDGGGEGGGGGEFCECFGDE++<E@<@F7CFGCCGF7?FF+3>FGGGFFC69:?CEE=8EGFDDAFCCDD@CFGF?GBB>CC)2*)7)5()..1FDG=D(,(326:3)
@M02542:52:000000000-J9N43:1:1101:16792:1313 1:N:0:GTGAAA
GTAGTCCACGCCGTAAACGATGAGTGCTAAGTGTTAGAGGGTTTCCGCCCTTTAGTGCTGAAGTTAACGCATTAAGCACTCCGCCTGGGGAGTACGGCCGCAAGGCTGAAACTCAAAGGAATTGACGGGGGCCCGCACAAGCGGTGGAGCATGTGGTTTAATTCGAAGCAACGCGAAGAACCTTACCAGGTCTTGACATCCTCTGAAAACCCTAGAGATAGGGCTTCTCCTTCGGGAGCAGAGTGACAGGTGGTGCATGGTTGTCGTCAGCTCG
+
GGGGGGGGGGGGGGGGFFGGGGGGGGGGGGGGFFGGGGGGGGGFGGGGGGGGGGGGGGGGGGGGGFEFGGGGGGGGGGGGFGGGGGGGGGGGFGGDGGDGGEGGGGGGGFGGGGGGGGGGGGGGGGGGGGGGGGGGGGGGGGGGGGGCFFGGGFDFFFGGGFGGGGG8EFGGGGGGGEE:FEGGGGGGGGEGGG9CGGGGFFGGFGFGF6EEEFE?CCFGGGGG65C<DGFFFGGD@GGG@:FBFBFGFGFF::BAFFDBDGDED0?BFFFF:5
@M02542:52:000000000-J9N43:1:1101:16596:1347 1:N:0:GTGAAA
GTAGTCCACGCCGTAAACGATGTCTACTAGCTGTTCGTGTCCTTGTGATGTGAGTAGCGCAGCTAACGCACTAAGTAGACCGCCTGGGGAGTACGGTCGCAAGATTAAAACTCAAATGAATTGACGGGGGCCCGCACAAGCGGTGGAGCATGTGGTTTAATTCGACGCAACGCGAAGAACCTTACCTACTCTTGACATCTACGGAAGACTGCAGAGATGCGGTTGTGCCTTCGGGAACCGTAAGACAGGTGCTGCATGGCTGTCGTCAGCTCGT
+
GGGGGGGGGGGGGGGGGGCGGGGGGGGGGGGGGGGGGGGGGGGGGGGGGGGGGGGGGGGGGGGGGFGEGGGGGGGGGGGGGGGGGGGGGGEGGGGGGGGGDGGFGGGGG9<FGGFGGGFGGGFGGGGGGGGGGGGGGGEGGGGGGGGFGGGGGGGGFGGGGGGGGGDGGGGGDE*:EEGGGGGGGGGGGGGGGCGGGGGGGFGCEDEFGFGGGGFGGGGGEG8EGGGGGGFFGEDFFGFGFFGBFFGC@GFBFBBBF>:?FC9=CB<::2)950
@M02542:52:000000000-J9N43:1:1101:14443:1350 1:N:0:GTGAAA
GTAGTCCATGCCGTAAACGATGAGTGTTCGCCCTTGGTCTACGCGGATCAGGGGCCCAGCTAACGCGTGAAACACTCCGCCTGGGGAGTACGGTCGCAAGATTAAAACTCAAATGAATTGACGGGGGCCCGCACAAGCGGTGGAGCATGTGGTTTAATTCGACGCAACGCGAAGAACCTTACCTACTCTTGACATCTACGGAAGACTGCAGAGATGCGGTTGTGCCTTCGGGAACCGTAAGACAGGTGCTGCATGGCTGTCGTCAGCTCGTGTT
+
GGGGGGGGGGGGGG,FFEFGGGGGGGGGGGGGGGGGGGGGGGGGGGGGGGGGFGGGGGGGGGGGGGGGGGGGGGGGGGGGGGGGGGGGGGGGGGGGGGGGGGGGFGGGGGGGGGGGGGGGGGGGEEGGGGGGGGGGGGGGGGGGG>FGGGGGCFGGGGGGGGGEGGEGGGGCGGGGGGGGGGGGFGGGGG?CGGGGGGFEEEDGGGGGGGGCEFGFGGGGGGG=FGGGGGFFGGGFFGGG49FBFFGGFGGBFFAF?F:<GGF)/14<::BFF4
@M02542:52:000000000-J9N43:1:1101:17227:1367 2:N:0:GTGAAA
GTAGTCCACGCCGTCAACGATGTCCACTAGCTGTTCGTGTCCTTGTGATGTGAGTAGCGCAGCTAACGCACTAAGTAGACCGCCCGGGGAGTACGGTCGCAAGATTAAAACTCAAATGAATTGAAGGGGGCCCGCACAAGCGGTGGAGCGTGTGGTTGTATTCGGCGTAACGCTAAGAACCTTACCTACTCTTGACATCTACGGAAAACTTCAGAGCTGAGGTTGTGCCTTGGGGAACCGTAAATCAGGTGCTGTCTGGTACGCGTCAGCTCGG
+
FG<F@F@6CCFGGG+B;E,CF,C@CFDGE<,FFF@FCGGGF<,9,9CEF@,C@CCFD<+@@@+,@D=FCFCF,EDAFD,,,8=7++4>=::+@F+@A8=F+@F,A,D,AFF,C966=,CB,33,+3,8+3++3BCG83,5,>>E*9*,:***==E<=**4=;+2*:510.=5)1(:)*:851?F<CC69*0994?6))1-*6(/)0)*)*))++0/47*),)/81((*6)).()(((,,)*(*/)64*4<0).663)6(.))(4)).)0//0.)
@M02542:52:000000000-J9N43:1:1101:10530:1377 1:N:0:GTGAAA
GTAGTCCACGCCGTAAACGATGTCTACTAGCTGTTCGTGTCCTTGTGATGTGAGTAGCGCATCTAACGCACTAAGTAGACCGCCTGGGGAGTACGGTCGCAAGATTAAAACTCAAATGAATTGACGGGGGCCCGCACAAGCGGTGGAGCATGTGGTTTAATTCGACGCAACGCGAAGAACCTTACCTACTCTTGACATCTACGGAAGACTGCAGAGATGCGGTTGTGCCTTCGGGAACCGTAAGTCAGGTTCTGCATGGCTGTCGTCAGCTCGG
+
FEDED<EGFGDGGF,BFFGGGFGACFFGGCFGGGGGGGGGA@F@FEEEFGFFAFFCDGDEG,@<FGFCEEEEFEFGGFGFGGGGGGGGGGGBGBFEFEGEGCEG?FGFGEGGGGGGG9FEFFE<FFGDBFDE:FEGGGGGGGGG@GCGGFGGG;<,:CBFGCGFF<FEGGGE@8CEEGGF8FGFG699CCEFFEGGGD?FF?CGG*>CFGFCGG?@CC:+*:CC*/*+::6?DCC3BGGGF5*.*6<C?>*5=A4):A40>326*8<02:265)
@M02542:52:000000000-J9N43:1:1101:18517:1391 2:N:0:GTGAAA
GTAGTCCACGCCGTAAACGATGTCTACTAGCTGTTCGTGTCCTTGTGATGTGAGTAGCGCAGCTAACGCACTAAGTAGACCGCCTGGGGAGTACGGTCGCAAGATTAAAACTCAAATGAATTGACGGGGGCCCGCACAAGCGGTGGAGCATGTGGTTTAATTCGACGCAACGCGAAGAACCTTACCTACTCTTGACATCTACGGAAGACTGGAGCGATGCGGTTGTGCCTTCGGGAACCGTAAGCCAGGTGCTGCCTGGCCGGCGTCAGCTCGG
+
GG9FGGGGGGGGGG,CFGGGGGGGGGGGGGGGGGGGGGFFFEGGGGGGGGGGGGGGGGGDEDFGGGGGGEGGGGGGFF<FEEEGGGGFGGGGGGGGGGCFFGC<EGGFGGGGEFFFGFCFFD=D9EGCEGGEEGGCEGFGGGEGGG>FFE?CECFBEE<CCF@CGC5<>DECDGBFF3?F4?FDFGGFG=FF=7FFAFFB@>?GED:=FF?(222015<<())7,427<.5),>((413)9?3*).071:)0823())-(((((11)7)/*))7
@M02542:52:000000000-J9N43:1:1101:22412:1447 1:N:0:GTGAAA
GTAGTCCACGCCGTAAACTATGTCTACTAGCTGTTCGTGTCCTTGTGATGTGAGTAGCGCAGCTAACGCACTAAGTAGACCGCCTGGGGAGTACGGTCGCAAGATTAAAACTCAAATGAATTCACGGGGGCACGCACAAGCGGTGGAGCATGGGGTTTAATTCGACGCAACGCGAAGAACCTTACCTACTCTTGACATCTACGGAAGACTGCAGAGATGCGGTTGTGCCTTCGGGAACCGTAAGACAGGTGCTGCATGGCTGTCGTCAGGTCGT
+
+8686CDFC@C<++B@CC,CFEF,C<E<,,F<FC@,BF7FEGEGGEGCFGGCFFCCCFCF7CFGC<FGGDG6=E8EFFFA=7B=FFCGCBFG@9F+B=4+@@+=A?FCGE9D,C=FEGCCFG9FA<EGC:7*>CF>FGCB7FD<*>>,2>F,,=<<=7<9,@@*,<<EECE*BB*:CE6*;*<<:AFGC@@++:E8CFF79*****:8>F66C<F8C+30*>CCEGGFGGDFGDG3B5DGFFGFF?FC>7C:FFB>))8?F3*1942:2(-07)
@M02542:52:000000000-J9N43:1:1101:11259:1458 1:N:0:GTGAAA
GTAGTCCACGCCGTAAACGATGTCTACTAGCTGTTCGTGTCCTTGTGATGTGAGTAGCGCAGCTAACGCACTAAGTAGACCGCCTGGGGAGTACGGTCGCAAGATTAAAACCCAAATGAATTGACGGGGGCCCGCACAAGCGGTGGAGCATGTGGTTTAATTCGACGCAACGCGGAGAACCTTACCTACTCTTGACATCTACGGAAGACTGCAGAGATGCGGTTGTGCCTTCGGGAACCGTAAGACAGGTGCTGCGTGGCTGTCGTCAGCTCGG
+
GF:CGAEFGGDGGFFEGGDGGGFEFGFGADFGGGGGGGGFFFGGGGGGGGFGFGGGFGFGE@CFGFFGDCCGGFFGFCFGC:=@CDGGGGGGEFGDFFGDFCF<FFGGGGDFEC<FAF<FEFFBDGGGGECFEFFFCF,<FEECFC=FGGGGGGGFF<CCG9A79FG5EE5*=BC>E8@CEF7:CF+@FGF7<CFGF?FF??=58*1CFC6C::9CCGGC:EEGGCGFFGAFDCD>>55CEF5:B?GFF:*3?4),4:967D<FC?<((3<F@)
@M02542:52:000000000-J9N43:1:1101:17660:1460 1:N:0:GTGAAA
GTAGTCCACGCCGTAAACGATGTCGACTAGCCGTTGGGATCCTTGAGATCTTAGTGGCGCAGCTAACGCATTAAGTCGACCGCCTGGGGAGTACGGCCGCAAGGTTAAAACTCAAATGAATTGACGGGGGCCCGCACAAGCGGTGGAGCATGTGGTTTAATTCGAAGCAACGCGAAGAACCTTACCAGGCCTTGACATGCAGAGAACTTTCCAGAGATGGATTGGTGCCTTCGGGAACTCTGACACAGGTGCTGCATGGCTGTCGTCAGCTCGT
+
GGGGGGGGGGGGGGGGGGGGGGGGGGGGGGGGGGGGGGGGGGGGGGGGGGGGGGGGGGGGGGGGGFFGGGGGGGGGGGGGGGGGGGGGGGGGGGGGGGGGGGGGGGGGGFGGGGGGGGFGGGGGGGGGGGGGGGGGGGGGGGGGGGGGGGGGGGGGGGGGGGGGGGGGGGGGGGGGGGGGGGGGGGGGGGGGGGGGGGGGGFGGGGGGGGGGGFGFCGGGFFGGGGCFFCAFGGGFFGFFF7>AFF?<>F<?FA70:::?GDGFF?:6:?<9<)
@M02542:52:000000000-J9N43:1:1101:10673:1525 1:N:0:GTGAAA
GTAGTCCACGCCGTAAACGATGTCTACTAGCTGTTCGTGTCCTTGTGATGTGAGTAGCGCAGCTAACGCACTAAGTAGACCGCCTGGGGAGTACGGTCGCAAGATTAAAACTCAAATGAATTGACGGGGGCCCGCACAAGCGGTGGAGCATGTGGTTTAATTCGACGCAACGCGAAGAACCTTACCTACTCTTGACATCTACGGAAGACTGCAGAGATGCGGTTGTGCCTTCGGGAACCGTAAGACAGGTGCTGCATGGCTGTCGTCAGCTCGG
+
GGFGGGGGGGGGGFEGGGGGGGGGGGGGGGGGGGGGGGGGGGGGGGGGGGGGGGGGGGGGGGGGGGGGGGGGGGFGGFGGGGGGGGGGGEGGGGGGGGGGGGGFGGGGGFGGGGGGGGGGGGGGGGGGGGGGGGGGGGGGGGGEGGGGGGGG<FGGGGFFGGGGGGGGGGGGGGGGGEGGGGGGGGGGGGGGGGGGGGGGGFGGGGGGGGGGGFCFGGGGGGGGGGGGGGFFGGD3>FFGFFG???EFFGGFFFF?>A?BG5*9528??D4FB)
@M02542:52:000000000-J9N43:1:1101:19801:1564 1:N:0:GTGAAA
GTAGTCCACGCCGTAAACGATGTCTACTAGCTGTTCGTGTCCTTGTGATGTGAGTAGCGCAGCTAACGCACTAAGTAGACCGCCTGGGGAGTACGGTCGCAAGATTAAAACTCAAATGAATTGACGGGGGCCCGCACAAGCGGTGGAGCATGTGGTTTAATTCGACGCAACGCGAAGAACCTTACCTACTCTTGACATCTACGGAAGACTGCAGAGATGCGGTTGTGCCTTCGGGAACCGTAAGACAGGTGCTGCATGGCTGTCGTCAGCTCGT
+
GG<FGGGGGGGGGGCFGGGGGGGGGGGGGGGGGGGGGGGGGGGGGGGGGGGGGGGGGGGGGGGGGGGGGGGGGGGGGGGGGGGGGGGGGGGGGGGGGGGGGGGGGGGGGDFGGGGGGGGGGGGGGGGGGGGGGGGGGGGGGGGGGGGGGGGGGGGGGGGGGGGGGGGGGGGGGGGGGGGGGGGGGGGGGGGGGGGGGGGGGFGGGGGGGGGGGGGGGGGGGGGGGGGGGGFFGGGFFGGGFFG?F?EGFGGBFFF>FFFFGGGFGFFFFFFFE)
@M02542:52:000000000-J9N43:1:1101:19284:1567 2:N:0:GTGAAA
GTAGTCCACGCCGTAAACGATGTCTACTAGCTGTTCGTGTCCTTGTGATGTGAGTAGCGCAGCTAACGCACTAAGTAGACCGCCTGGGGAGTACGGTCGCAAGATTAAAACTCAAATGAATTGACGGGGGCCCGCACAAGCGGTGGAGCATGTGGTTTAATTCGACGCAACGCGAAGAACCTTACCTACTCTTGACAGCTACGGAAGACTGCAGGGATGCGGTTGTGCCTTCGGGAACCGTAAGACAGGTGCTGCATGGCAGTCTTCCGGTCGG
+
GGGCFGGGGGGGGGGFGFGGGGGGGGGGGGGGGGGGGGGGGGGGGGFGGGGGFFGGGGGGGGGGGGGGGFGGGGGGGGGGGGGGGGFGGGGGGGGGGGGGCGGGDFGGGGGGGGGGGGGGDFGGGGDCEFE8EEGEEDEGGGGG55=CGGFFGFGFG,0CCC3*<CCD5==C>5(7>B6FF<FGGGGFC*/=F2??)).3871DE>5;?F08<+*04*5(27B@0:1*6><<(769>?,11394:77F:)9))))(4-31(,4(**1*))07>3
@M02542:52:000000000-J9N43:1:1101:19615:1567 1:N:0:GTGAAA
TAGTCCACGCCGTAAACGATGTCTACTAGCTGTTCGTGTCCTTGTGATGTGAGTAGCGCAGCTAACGCACTAAGTAGACCGCCTGGGGAGTACGGTCGCAAGATTAAAACTCAAATGAATTGACGGGGGCCCGCACAAGCGGTGGAGCATGTGGTTTAATTCGACGCAACGCGAAGAACCTTACCTACTCTTGACATCTACGGAAGACTGCAGAGATGCGGTTGTGCCTTCGGGAACCGTAAGACAGGTGCTGCATGGCTGTCGTCAGCTCGTG
+
GGGGGGGGGGGGGGGGGGGGGGGGGGGGGGGGGGGGGGGGGGGGGGGGGGGGGGGGGGGGGGGGGGGGGGGGGGGGGGGGGGGGGGGGGFGGGGGGGGGDGGGGGFGGGCGGGGGGGGGGGGGGGGGGGGGGGGGGGGGGGGGGGFGFGGFGGGGGGGGGGGGFGGGGGGGGGGGGGGGGFGGGGGGGGGGF?FGGGGGFG@EEEGGGGGG??<CCF9FEGGGGGGCGGFDFGG7@FDGGFFGAF?GGFDF>F?>FF718<FC>C?F<DAFFF;
@M02542:52:000000000-J9N43:1:1101:15581:1590 2:N:0:GTGAAA
GTAGTCCACGCCGTAAACGATGTCTACTAGCTGTTCGTGTCCTTGTGATGTGAGTAGCGCAGCTAACGCACTAAGTAGACCGCCTGGGGAGTACGGTCGCAAGATTAAAACTCAAATGAATTGACGGGGGCCCGCACAAGCGGTGGAGCATGTGGTTTAATTCGACGCAATGCGAAGAACCTTACCTACTCTTGACATCTACGGAAGACTGCAGAGAAGCCGTGGTGCCTTCGGGAACCGTAAGACAGGTGCTGCTTGTCTGTCGTCGGCTCGG
+
GGGGFGGGGGGG:FGCFGEGGFGGGGGGGGGGGGGAFGGF<E9FFGGGGGGFFGGGGGGGGGDGFGGDG:CEG8?FGGGGGGGGGFDFDFGGGGGGFCGGDDFFGG9FFGGGGGGFDC;CFGGFFDC7CFGEEEGECGF,8CGGGD*,<C?ECFGFCFC@C;C5CGGGE3*;)7(.85FF)4FC69F=D??F*)9?96=9@:B35))2<F03E++87**((88398<GF96)(8696?6DC(9*542?()0<8A2))4.).).)9>>)))))))
@M02542:52:000000000-J9N43:1:1101:11397:1624 2:N:0:GTGAAA
GTAGTCCACGCCGTAAACGATGTCTACTAGCTGTTCGTGTCCTTGTGATGTGAGTAGCGCAGCTAACGCACTAAGTAGACCGCCTGGAGAGTACGGTCGCAAGATTAAAACTCAAATGAATTGACGGGGGCCCGCACAAGCGGCGGAGCATGTGGTTTTATTCGACGCAACGCGAAGAACCTTACCTACTCTTGACATCTACGGAATACTGCAGAGATGAGGTTGTGCATTCGGGAACCGTAAGTCAGGTGCTTCATGGCTGTCGTCTACTCGG
+
GGGDFFDFFGGCFG7FFGGGFDECFFGGGG?FGGF9CC<EFFFGGFGGFFGG<FFFFGGGGDEGGFG,C+FFGCEFGCGGF@EGEBFGFGGFFD7=FECEGGFFGEFEFG@DG9D=CDC9,ADCFGGGGFCE78C5@FF>CBC**2*::CGCEG93;E*CC?C=777C37:3)99B:>FFFFFDD*?99*9*=<4FA47<*)(*)0)<?C92:++810*))))04:(C))6>>@>B9?07D?5*-.6B?A?45--69A2:?F02*/70)/*))0
@M02542:52:000000000-J9N43:1:1101:19984:1624 2:N:0:GTGAAA
GTAGTCCACGCCGTAAACGATGTCTACTAGCTGTTCGTGTCCTTGTGATGTGAGTAGCGCAGCTAACGCACTAAGTAGACCGCCTGGGGAGTACGGTCGCAAGATTAAAACTCAAATGAATTGACGGGGGCCCGCACAAGCGTAGGAGCATGTGGTTTAATTCGACGCAACGCGAAGAACCTTACCTACTCTTGACATTTACGGAAAACCGCAGATATTCGGTTGTGCCTTTGGGAACCGTAAGTACGGTGTTGCAATGCTGTCCGTCGCTCCG
+
GFF,FC<6C;C<F@88,;;@D<CFGFEFG9@E,FFG786C,<CF9,,<E966<EECC@+@ECE,EE8F+F7F8?F@CC<,E@@=4+B<+BF+,5:7:++@>7:FFCE;,?F8A,@C6D9>F333=B8FGGGE+>8*:3D,,4>***?EDFGCC,,2=:*4=B7E7**).85))83>A3;55(9:C7?4767@4-6:2<6)1)(*.5)2)*((2***)**),)7502(*).-))611,(199(1*.)-00<0.(.42))).6:6<**))0).)))
@M02542:52:000000000-J9N43:1:1101:13957:1625 2:N:0:GTGAAA
GTAGTCCACGCCGTAAACGATGGATACTAGCTGTTCGGAGCAATCTGAGTGGCTAAGCGAAAGTGATAAGTATCCCACCTGGGGAGTACGCACGCAAGTGTGAAACTCAAAGGAATTGACGGGGGCCCGCACAAGCGGTGGAGCATGTGGTTTAATTCGATGATACGCGAGGAACCTTACCAGGGCTTAAATGTAGATTGACAGGACTGGAAACAGTTTTTTCCTCGGACAATTTACAAGGTGCTGCTTGGTTGTCGTCAGCTCGTGCCGTGGG
+
GGEFFGFGGGGFFGGGGFFGGFGGGGGGGGGGGGGGG>:CGGGGFGGGGGGGDFGGGGGGGGGGGGGGGGGGGGGGGGGGGGGGGGGGGDGGGFGGGGGGGGGGGGGGG8EEFFGGGGGGGEDECEEGGGGG7E>EGGGGGGGGFGFGFFGGGFFEFGFGFGGGGFCDEDGGE53>FFF;ACADGGCFF?8BFFFF<<F?FF<6>>78>4:7FC@FFC*6:8?9)48D4912?FAAFA47*)*2345).4>*4,:<6<383:9?GG4).).))0
@M02542:52:000000000-J9N43:1:1101:12631:1630 2:N:0:GTGAAA
GTAGCCCACGCCGTAAACGATGTCTACTAGCTGTTCGTGGTCTTGAACTGTGAGTAGCGCAGCTAACGCACTAAGTAGACCGCCTGGGGAGTACGGTCGCAAGATTAAAACTCAAATGAATTGACGGGGGCCCGCACAAGCGGTGGAGCATGTGGTTTAATTCGACGCAACGCGAAGAACCTTACCTACTCTTGACATCTAGCGAAGACTGCAGAGATGCGGTTGTGCCTTCGGGAACGCTAAGACAGGTGCTGCATGGCCGTCGTCGGCGCGG
+
GGGGGGGGGGGGGGEEGGGDFGGGGGGGGGFGGGGGGGGDDGGGGAFFGGGGGGGGGGGGGGGGGGG@FCFEGGGGGGGGCGCGGGFGDGGGFGGGGCDEGGG8FGGDGGGGG9=DFDEG;CCCDEGCCFGGGGGGEGGGGGGGGGCGFFGFGGGGGGGGC=CC?GCG>>*7>C9@B>6>FBFGG4CB<F@F?)=;2:F<7:ADE>5CFGD?G?+73C*94>EBBBF7:)64<FF>18:7<?D*)5(),50)))).46((((--5C@3).))0)
@M02542:52:000000000-J9N43:1:1101:16113:1660 2:N:0:GTGAAA
GTAGTCCACGCCGTAAACGATGAGTACTAGCTGTCGGAGGTTACCCCCTTCGGTGGCGCAGCTAACGCATTAAGTACTCCGCCTGGGAAGTACGCTCGCAAGAGTGAAACTCAAAGGAATTGACGGGGACCCGCACAAGTAGCGGAGCATGTGGTTTAATTCGAAGCAACGCGAAGAACCTTACCTAAGCTTGACATCCTTCTGACCTCTCCCTAATCGGAGTTTTCCCTTCGGGGATAGAAGGGACAGGTGGGTCATGGTTGTCGTCAGGTCG
+
GGFAFFC,CCGCCFG7FDCDGGGGEAADFCF9EF@DC77+BFE<FEEGGGFFEG@EEEGGEGFGGGBCE,F<AFFGGCFE?FG:DFD8B:9<EGGEC8FECFFD,>FFFGA9F,=9D8EGG:9ECB8C+@+8++533D,,3@BC**4**4:CFGBCFFGF>7C7CGGC6ACD337.84).=76;FGF74@F6)(9*),03/.-*@B4:/*,3:C7?)272())0)).*,6<,43472(,6:4C*(((),374(,(.4<42<)(-*18>:>)*0<
@M02542:52:000000000-J9N43:1:1101:21026:1686 2:N:0:GTGAAA
GTAGTCCACGCCGTAAACGATGTCTACTAGCTGTTCGTGTCCTTGTGATGTGAGTAGCGCAGCTAACGCACTAAGTAGACCGCCTGGGGAGTACGGTCGCAAGATTAAAACTCAAATGAATTGACGGGGGCCCGCACAAGCGGTGGAGCATGTGGTTTAATTCGACGCAACGCGAAGAACCTTACCTACCCTTTACATCTACGGAAGACTGCAGAGATGCGGTTGGTCCTTCGGGAACCGTAAGACAGGTTCCTCCTGGCTGTCGTCCGGCCGG
+
GGGGGGGGGGGGGGGDGGGGGGGGGGGGGGGGGGGGGGGFGGGGGGGGGGGGGGGGGGGGGGGGGGGCGGGGGGGFGFGGGGGGGGGGGGGGGGGGGDEGGGGGGGGGGGGGGGGGGGGGGG?DDG6FEGGGGGGGGGGGGGGGGD*AFGGGGGGGGGGGFFFFFG=3>BE8:31@BB?FF:FGGGGFF)7FF0*9<<74@BFCBEDF?DFFG??FF>7),)<32(-:,)69?B9311:598D5)5:F6<**())(().1:<8>**.).))0)0
@M02542:52:000000000-J9N43:1:1101:13467:1697 2:N:0:GTGAAA
GTAGTCCACGCCGTAAACGATGTCTACTAGCTGTTCGTGTCCTTGTGATGTGAGTAGCGCAGCTAACGCACTAAGTAGACCGCCTGGGGAGTACGGTCGCAAGATTAAAACTCAAATGAATTGACGGGGGCTCGCTAAAGCGGTGGAGCATGTGGTTTAATTCGACGCAACGCGAAGAACCTTACCTACTCCTGACATCTACGGTAAACTGCAGATATGCGGTTTGGCCTTCGGGAACCGTAAGACAGGGGCTGCATTGACGTCGTCAGCTCCG
+
GGG<FGGD9FFF7@7@F9@+BCEFGG,<FFGGFFDGGGCE<E,@DCCFFFE9<FFFDG7FGGGFFF8@BFCBFDEF<?FFGGE7C7FD:7C6>F=:E6@C7=:?FF9DC=EDF9DF8EF>FFDC++3@C7@5******6,24*>:;*46C6,,=CFFCC,=,,/,*//5;5D)123)795F:4>*7<07*))0.9?7A=4=4(*07)<*0),++2*)0*.(575((-0))).(52(73<37(1*).(0((0)(((()).))(43)1))0699))
@M02542:52:000000000-J9N43:1:1101:22546:1707 2:N:0:GTGAAA
GTAGTCCACGCCGTAAACGATGATTGCTAGTTGTCGGGCTGCATGCAGTTCGGTCAAGCAGCTAACGCATTAAGCAATCCGCCTGGGGAGTACGGTCGCAAGATTAAAACTCAAAGGAATTGACGGGGGCCCGCACAAGCGATGGAGCATGTGGTTTAACCCTCAGCAACGGTCAGAACCTTACCACCTTTTGACATTGCTGGACCGCCAACGAAACGGTGCTTTTCCCTGCGGGATTAGGCACCAGGTTCTGAACGGCTGACGTCAGCCCCGG
+
D:::F9@C,6CD@6@@<@8CF6CCFC,;EAF,CF<F@C7FCCFGF@,:CFFC:@,B,CF<,C6CE=FCBBFAEFFFGGGFEF+B<:C7+>@89@@9F6FF7+F=FFDA?DDCD=,EF,D,>A@DD>=BECE>EGGD5>DFE*41**6CFFD?C9C*<8DF4/**1;67;;C)):2;A65)848>CFFD468?F1F46)*)164>777:)70(*2*0,9*,-)/*))67.<:((81((()2>(**-2(0,3//4)..((,(((,-97)7))0).5
@M02542:52:000000000-J9N43:1:1101:22137:1714 2:N:0:GTGAAA
GTAGTCCACGCCGTAAACGATGTCTACTAGCTGTTCGTGTCCTTGTGATGTGAGTAGCGCAGCTAACGCACTAAGTAGACCGCCTGGGGAGTACGGTCGCAAGATTAAAACTCAAATGAATTGACGGGGGCCCGCACAAGCGGTGGAGCATGTGGTTTAATTCGACGCAACGCGAAGAACCTTACCTACTCTTGACATCTACGGAAAACTGCAAAGATGCGGTTGTGCCTTCGGGCACCGTAAGGCCGGTGCTGCCTGGGTGTACTCGGCACGG
+
FF966FGGFGGGGGD7FFE@FFE<<@FFGGGG@CCFCC<@EF9EGFCFGGG@DEC@9FCFC@EG@FFFG=66E45CEFFGGDGGGG7AF+474<+4:BC7E::=E;A?A=EFF,@FDAB9@D8>@6+@CC8E78C58C8FG*41CG8:<5F,,4CBFGCCFGG=GGE<>E5535:5>B)078F7C9<F<6@*9<*<A<FA?42*05)259)<?++)(**.(7.563(7.5)8139((8?)14/9)(()--)0)6)().((,--.*0/7>D)))0
@M02542:52:000000000-J9N43:1:1101:22562:1729 2:N:0:GTGAAA
GTAGTCCACGCCGTAAACGATGTCTACTAGCTGTTCGTGTCCTTGTGATGTGAGTAGCGCAGCTAACGCACTAAGTAGACCGCCTGGGGAGTACGGTCGCAAGATTAAAACTCAAATGAATTGACGGGGGCCCGCACAAGCGGTGGAGCATGTGGTTTAATTCGACGCAACGCGAAGAACCTTACCTACTCTTTACATCTACGGAAGACTGCAGAGATGCGGTTGTGCCTTCGGGAACCGTAAGACAGGGTCTGCATGGCTGTCGTCAGCTCGG
+
GGGGGGGGGGGGGGFEGGGGGGGGGGGGGGGGGGGGGGGGFGGGGGGGGGGGGGGGGGGGGGGGGGGGGGGGGGGGGGGGGGGGGGFGGGGGGGGGGGGGGGGGGGGFGGGGGGGGGGGC;DGGGGGDCGCECGGGGGGCFGGDCDBCFGGDFGGGFCGGFGFFGGGG>EGGDD@D>3?FFFFGC4CFD*)=F)9@449AFB0DE:.;?>)4@6+.40*62:<:,,47<><<,)117BB3*47*-8:??()0(()))4704:75*9)).)*/<3
@M02542:52:000000000-J9N43:1:1101:11621:1731 2:N:0:GTGAAA
GTAGTCCACGCCGTAAACGATGTCTACTAGCTGTTCGTGTCCTTGTGATGTGAGTAGCGCAGCTAACGCACTAAGTAGACCGCCTGGGGAGTACGGTCGCAAGATTAAAACTCAAATGAATTGACGGGGGCCCGCACAAGCGGTGGAGCATGTGGTTTAATTCGACGCAACGCGAAGAACCTTACCTACTCTTGACATCTACGGACGACTGCAGAGATGCGGTTGTGCCTTCGGGAACCGTAAACCAGGTGGTGCATGGCTGTCGGCTTCTCGG
+
EGGGFGGGGGGFGGGGCEFGGFFFFFGG@FGGDGGFGGGGGGDFGGGFGGGC<FEDFFEEGGGGGGCFG:FEGGGDFF9F,@FGGGGGG7=FFGDGGCFCFCBCEGGF<?E@FFFGG9FGFFGF9C=FE7CBCGE8@FEGCGGEC41CFGC?EGF<CFGGFC9C9C538=ED)>>BEF:FFFFFFGF6*94*=26).4*)16:C@).8)*,(<8+7::*--77>BFF*6)528:99BB(971**-((8::9)((-))),,.(.45)))))1*.)
@M02542:52:000000000-J9N43:1:1101:10637:1773 1:N:0:GTGAAA
GTAGTCCACGCCGTAAACGATGTCTACTAGCTGTTCGTGTCCTTGTGATGTGAGTAGCGCAGCTAACGCACTAAGTAGACCGCCCGGGGAGTACGGTCGCAAGATTAAAACTCAAATGAATTGACGGGGGCCCGCACAAGCGGTGGAGCATGTGGTTTAATTCGACGCAACGCGAAGAACCTTACCTACTCTTGACATCTACGGAAGACTGCCGAGATTTGGTTGTGCCTTCGGGAACCGTAAGACAGGTGCTGCATGGCTGTCGTCAGCGCGG
+
GGCCFFGGCGF<@F@CFCE@FGFFFFFFGG8DF;CCFFFGGEGGGGGDGGGDFGFGGG:7+>BF<FGEG7FB@EFFCFFFCFGC:CFEECGGFGGGGGGEEGG8FFGGCF,BFG<CFGE9,CDGFGGDGCG*><@FF@CEGGGECFFFF:FF@EGFGGFGF9CCC7<:81B:EC/:C=:8EFGGCG9C89FG92++339<<*CE8D5*7??6*/2/:*+++<@FEE3+:*:/9ED7>F3755<<F<07@>7:=:?0:<:(**0974((3,()0.
@M02542:52:000000000-J9N43:1:1101:18898:1775 1:N:0:GTGAAA
GTAGTCCACGCCGTAAACGATGATAACTAGCTGTCCGGGCACTTGGTGCTTGGGTGGCGCAGCTAACGCATTAAGTTATCCGCCTGGGGAGTACGGTCGCAAGATTAAAACTCAAAGGAATTGACGGGGGCCTGCACAAGCGGTGGAGCATGTGGTTTAATTCGAAGCAACGCGCAGAACCTTACCAGCTTTTGACATCCCGCGCTACAACCAGAGATGGTTGGTTCCCTTCGGGGACGCGGTGACAGGTGCTGCATGGCTGTCGTCAGCTCGT
+
GGGGGGGGGGGGGGGGGFGGGGGG,EGGGGGGGGGGGGGGGGGGGGGGGGGGGGGGGGGGGGGGGFGGGGGGGFFGGGGGGGGGGGGGGGGGGGGGDGGGGGGGGGGFGFGGGGGGDFGGGGGGGGGGGGGGGGG?FGGGGGGBCDFGGGGGGGGGGGG9FFFGGGGGGGGGGGGGGGGGGFGGGGGGGGGGGGGGGGGGFEGGGGGGGGGGGGGGGDGFFGGGEGFDFG<FDED:DEDGFED>FFCGFC4??BFFFB((*9FF71:BFF54>)
@M02542:52:000000000-J9N43:1:1101:14598:1779 1:N:0:GTGAAA
GTAGTCCACGCCGTCAACGATGTCTACTAGCTGTTCGTGTCCTTGTGATGTGAGTAGCGCAGCTAACGCACTAAGTAGACCGCCTGGGGAGTACGGTCGCAAGATTAAAACTCAAATGAATTGACGGGGGCCCGCACAAGCGGTGGAGCATGTGGTTTAATTCGACGCAACGCGAAGAACCTTACCTACTCTTGACATCTACGGAAGACTGCAGAGATGCGGTTGTGCCTTCGGGAACCGTAAGACAGGTGCTGCATGGCTGTCGTCGGCTCGT
+
FFFGGGGGGGGGGG>ECGGFFFGGGGGGGGGGGGGGGGGGGGGAEFGGGGGGCFFGGGGGGDGFFGGDGGEGGGGGGGECFEFEGGGGGDGEGFGGGGGGGCFGGGGGFFGGGFGFFCFGGGGFFGGGGGGCFGGCFGEGGDEGGGGGFGGFGGGGGGGGGGEGGGGGEECFGDEGGGGFFGGGG?FGGGGGGCG@9:CCE7FECGEGFGGGGCCC@ACFE=AEE55<:CBFCEGFFGGGEFGFFFFF3C4??<?>F<:0*C<FG6:96>?35)
@M02542:52:000000000-J9N43:1:1101:22183:1798 2:N:0:GTGAAA
GTAGTCCACGCCGTAAACGATGTCGACTAGCCGTTGGGATCCTTGAGATCTTAGTGGCGCAGCTAACGCATTAAGTCGACCGCCTGGGGAGTACGGCCGCAAGGTTAAAACTCAAATGAATTGACGGGGGCCCGCACAAGCGGTGGAGCATGTGGTTTAATTCGAAGCAACGCGAAGAACCTTACCAGGCCTTGACATGCAGAGAACTTTCCAGAGATGGATTGGTGCCTTCGGGAACTCTTACAACGGTGCTGCATTGCTTGCGTCAGCCGGG
+
GGGGGGGGGGGGGGFFGGGGGGGGEFGGGGGGGGGGGFGCGGGGGGGGGGGGGGGFGGGGGGGGGGGGGGGGGGGGGGGGGGGGEFF?EGGGGGDGGEGG:FGGFGGGGGG,EDFGGFGGGGGGFCEGGGGGGGGGGGGFGEG8ECCFGG9<CFEEGGCCFGGGGGEGFFFGFCB:53?@F:FGFCGFGFFFFF?)4<FBF)4*.6;EFFAD7++71DG020?@()(:14552>>0>:):*)*:4))04875242(.)4))..(97))0).)..
@M02542:52:000000000-J9N43:1:1101:18402:1799 1:N:0:GTGAAA
GTAGTCCACGCCCTAAACGATGTCCACTAGCTGTTGGGGCCTTCGGGCCTTAGTAGCGCAGCTAACGCGTGAAGTTGACCGCCTGGGGAGTACGGTCGCAAGATTAAAACTCAAAGGAATTGACGGGGACCCGCACAAGCGGTGGATGATGTGGATTAATTCGATGCAACGCGAAAAACCTTACCTACCCTTGACATGTCTGGAATCCTGAAGAGATTTAGGAGTGCTCGCAAGAGAACCGGAACACAGGTGCTGCATGGCTGTCGTCAGCTCG
+
GGFEFFGGGGGGFGFFFFECFFGG,CFGEFGGGEFFFDEGGGGGGGGGGGGGGGGGGGEGGEGGFFGEGGGGFGGFGFFGEGGGGGGGGGEDFFGGGGGGGGDGGGGGGGGGGFGGGGGGGGGGGGGGGGGGGGGGGGGGGGBFGFFFG@FGGGGFG@CECCFFFFCFGFGCEEGG>CGGGGEFGGFFGGGGGGGGGGG9EFFGFF?FGG9@FEFCGFFGGFFFGGGGGG>>CEFF:CFDEFGB:?65>GG>F>4?3<<?C97FG18,3:?@?)
@M02542:52:000000000-J9N43:1:1101:9260:1802 2:N:0:GTGAAA
GTAGTCCACGCCGTAAACGATGTCTACTAGCTGTTCGTGTCCTTGTGACGTGAGTAGCGCAGCTAACGCACTAAGTAGACCGCCTGGGGAGTACGGTCGCAAGATTAAAACTCAAATGAATTCACGGGGGCCCGCACAAGCGGTGGAGCATGTGGGTTAATTCGACGCAACGCGAAGAACCTTACCTACTCTTGACATCTAAGGAAGACTGCAGATAGTCGGTTGTGCCTTTCGGAACCGGAAGACAGGAGCTGCATGGCTGTCGTCAGCCAGG
+
DFDFFGDGGGGGDFFGGF@EFGDFGGGGAFGGGGGGC@,CFFGFGFGGGGGGGGGGGGDD7FCFGAFB76CFGGGGGGG9EEGG@FFGGGGGGFGGGDEGECGFDGGGGGG,EE8DCGGGG9,@DG+@EGG8@CGE><>FFGGB5>>C8C4,49,*4=CGA7CF?757;8ED:99:536>;1=F<<FB7/9B*29FA266?))**.78):22++3067*53@5>1::C>F<))8(309?3)(19,,.7(())4(((6)(08(459/).74)).)
@M02542:52:000000000-J9N43:1:1101:23451:1804 2:N:0:GTGAAA
GTAGTCCACGCCGTAAACGATGTCTACTAGCTGTTCGTGTCCTTGTGATGTGAGTAGCGCAGCTAACGCACTAAGTAGACCGCCTGGGGAGTACGGTCGCAAGATTAAAACTCAAATGAATTGACGGGGGCCCGCACAAGCGGTGGAGCATGTGGTTTAATTCGACGCAACGCGAAGAACCTTACCTACCCTTGACATCTACGGAAGACTGCAAAGATGCGGTTGGGCCTTCCGGAACCGGAAGACCGGGTCTGCAGGGCTGGCGTCAGGTCGG
+
GGGGGFGGGGGFGGGGGGGEGGFDEFGGGGGGGGGGDEFEFGGGGFC@FGGFGGGGGGGGEGEFCFFGGGGGGGGGGGGGGGDGGGGGDFCGFFGGFEFGGGGFFFGGCGGGGGGGGGGGEFEGFEGGGGGEGGGGDEGFFEDEEGFFEG9CC<FCFGGGFGEDFCEC5>ED3),).54@:?FGGGG?G)8=?(/)6A?B?AFD>D3C?::0C+39:*2)1:5)(((1,(.),89069?D)(1/1((0((0.(34>((,(,-((1*07>)*)))
@M02542:52:000000000-J9N43:1:1101:10341:1830 1:N:0:GTGAAA
GTAGTCCACGCCGTAAGCGATGTCGACTAGCCGTTGGGATCCTTGAGATCTTAGTGGCGCAGCTAACGCATTAAGTCGACCGCCTGGGGAGTACGGCCGCAAGGTTAAAACTCAAATGAATTGACGGGGGCCCGCACAAGCGGTGGAGCATGTGGTTTAATTCGAAGCAACGCGAAGAACCTTACCAGGCCTTGACATGCAGAGAACTTTCCAGAGATGGATTGGTGCCTTCGGGAACTCTGACACAGGTGCTGCATGGCTGTCGTCAGCTCGG
+
GGGGGGGGFGGGGG7FGGGGGGGGGGGGGFGGGFGGGGGGGGGGGGGGGGGGGGGFGGGGGGGGGGGGGGGGGGGGGGGGGGGGGE@FGEGGGGGGGGGGGGGGFFGGGFGGFGGGGGGGGGFFGGDGCGCGGGGGGGGGGGEGGGGGGGGGGGGGGGGGGGGFFGGGGGGGGGGGGGGGFGGGGGGGGGGGGGGGGG?C999@EGGCFGGGGG?FGG:?FGF*8EFGGGBFFEC>EGFC??74?B?F:>*:FFD?A41027C6FB?FF?6?:)
@M02542:52:000000000-J9N43:1:1101:19947:1833 1:N:0:GTGAAA
GTAGTCCACGCCGTAAACGATGTCTACTAGCTGTTCGTGGTCTTGTACTGTGAGTAGCGCAGCTAACGCACTAAGTAGACCGCCTGGGGAGTACGGTCGCAAGATTAAAACTCAAATGAATTGACGGGGGCCCGCACAAGCGGTGGAGCATGTGGTTTAATTCGACGCAACGCGAAGAACCTTACCTACTCTTGACATCTAGCGAAGATTGTAGAGATACGATTGTGCCTTCGGGAACGCTAAGACAGGTGCTGCATGGCTGTCGTCAGCTCGG
+
GGFGGGGGGGGGGGGGGGGGGGGGGGGGGGGGGGGGGGGGGGGGGGGGGGGGGGGGGGGGGGGGGGGGGGGGGGGGGGGGGGGGGGGGGGGGGGGGGGGGGGGGGGGGGEFGGGGGGGGGGGGGGGGGGGGGGGGGGGGGGGGGGGGGGGGGGGGGGGGGGGGGGGGGGGGGGGGGGGGGFGGGGGGGGGGGGGGGGGGGGFGGGGGGGGGGGGGGGGGGGGGGGGCGGGFFGGGFFGGDEFGFF?CGFGFFFFFFF<BFFDG?7:?FFF>@E)
@M02542:52:000000000-J9N43:1:1101:10668:1858 2:N:0:GTGAAA
GTAGTCCACGCCGTAAACGATGTCTACTAGCTGTTCGTGTCCTTGTGATGTGAGTAGCGCAGCTAACACACTAAGTAGACCGCCTGGGGAGTACGGTCGCAAGATTAAAACTCAAATGAATTGACGGGGGCCCGCACAAGCGGTGGAGCATGTGGTTTAATTCGACGCAACGCGAAGAACCTTACCTACTCCTGACATCTACGGAAGACTGCAGAGATGAGGTTGTGCCTTCGGGAACCGTAAGACAGGATCTGCATGGCTGTCGGCAGCCCGG
+
G@<EFFGFGCF8FGGCFGGGGDFFGGGGGGGGG@CC7@,C@EFFGGGGDGGFAFGGGGDEGC7F<EFAFF7FGGCFGFG<FFGGG:C7>FGGCFGGGGGGGG7EFFFGGGGEFGCCDCFDFG?,+C3@C7C+@CEEEECEGEE>89F6,7CFGFGFFGC<89,*,75):>=D399:7@F)77*09<0/*1?)92FF<2?DF),/53>670309<@@1**))00)(,(2).),(0413487>?*54)4?3()04<)).-.(3,4?7)0)575)))
@M02542:52:000000000-J9N43:1:1101:22115:1863 2:N:0:GTGAAA
GTAGTCCACGCCGTAAACGATGTCTACTAGCTGTTCGTGTCCTTGTGATGTGAGTAGCGCAGCTAACGCACTAAGTAGACCGCCTGGGGAGTACGGTCGCAAGATTAAAACTCAAATGAATTGACGGAGGCCCGCACAAGCGGTGGAGCATGTGGTTTAATTCGACGCAACGCGTAGAACCTTACCTACTCTTGACATCTACGGAAGACTGCAGAGATGCGGTTGTGCCCTCGGGAACCGTAAGACAGGTGCTGCATGGCTGTCGTCCGGCCGG
+
FGGCFFGCGE:FC:C@FGFFG<FCCFGGGFFF@EFGEGC6@EEFCCFDGGEBFFGGFDEE7=FFDEGCCGE=FG<FGGGGC7+4B=CFGFCFFGCEGGGEE@BFFF<ADAD=A,=,=DE;,7,CDCEGDE8+>:+3@FFF,*8BEG>F6C9C=:424,;CFG;CGGEG):C5)1(:).8AF1=FGGGFF*;7A8*99945FF(9@E)07C)49++7(*26(5@>B32C5(42(>0(2(4<*-9C2)(8(5944AD()).(3,2)*1)07).)08
@M02542:52:000000000-J9N43:1:1101:20290:1865 1:N:0:GTGAAA
GTAGTCCACGCTGTAAACGATGGATACTAGCTGTTGGGGGCAACTTCAGTGGCTAAGCGAAAGTGATAAGTATCCCACCTGGGGAGTACGTTCGCAAGAATGAAACTCAAAGGAATTGACGGGGGCCCGCACAAGCGGTGGAGCATGTGGTTTAATTCGATGATACGCGAGGAACCTTACCAAGGCTTAAATGTAGATTGACAGGTTTGGAAACAGACTTTTCTTCGGACAATTTACAAGGTGCTGCATGGTTGTCGTCAGCTCGTGCCGTG
+
GG9FGGGGGGGGGGGGGGGGGGGGGGGGGGGGGGGGGGGGGGGGGGGGGGGGGGGGFGGGGGGGGFFFFFFFGGGFFGGFGGGGGGGGFGCFCGGFGDFAEEGGGGGGGF<FFGGFGGGGGGGGEGGEEF*FGGGGGGGGCBFGFFGGGFFG7CEFFGGDFGGGFGGGGGGDGGGFG7>CFFFFFFGGGGFFFFFGFGGFC?CCFGGEGGGGFCCEFFGGGFFGGGG=5D>@FGGFFG7F5@4:BDGCBGGBFBFF??:<D6:FGFFFF9:;
@M02542:52:000000000-J9N43:1:1101:9100:1868 1:N:0:GTGAAA
GTAGTCCACGCCGTAAACGATGTCTACTAGCTGTTCGTGGTCTTGTACTGTGAGTAGCGCAGCTAACGCACTAAGTAGACCGCCTGGGGAGTACGGTCGCAAGATTAAAACTCAAATGAATTGACGGGGGCCCGCACAAGCGGTGGAGCATGTGGGTTAATTCGACGCAACGCGAAGAACCTTACCTACTCTTGACATCTAGCGAAGATTGTAGAGATACGATTGTGCCTTCGGTGACTCTAAGACTGGTGCTGCAGGACTGTCGTCAGAGCGT
+
FFF<FFDFF7FF7FCFDF,FFFFGGGGFG9CFD<FF7C@7CF9F,CFFGFC<9<FFFFCDFF7FCAF@FC=>AECCBCFG8F7+?+B7>:@FFF78B:>FEE@?E,C<@BC=FDG957CFAF,A<FC@++5C@BFC7>:,>B:*:*<FABF9,,,*4=:?:>,*?:*8*B*<81?E>E+0;6+<+<:<80<@9+:EF7F+<8EEE<*8?EC<E:C9<+2<*CFF5?*<0:-***/.<E7CFF7)*)+*)**.*628(((-2>C*7:??6))00)
@M02542:52:000000000-J9N43:1:1101:8577:1878 1:N:0:GTGAAA
GTAGTCCACGCCGTAAACGATGTCTACTAGCTGTTCGTGTCCTTGTGATGTGAGTAGCGCAGCTAACGCACTAAGTAGACCGCCTGGGGAGTACGGTCGCAAGATTAAAACTCAAATGAATTGACGGGGGCCCGCACAAGCGGTGGAGCATGTGGTTTAATTCGACGCAACGCGAAGAACCTTACCTACTCTTGACATCTACGGAAGACTGCAGAGATGCGGTTGTGCCTTCGGGAACCGTAAGACAGGTGCTGCATGGCTGTCGTCAGCTCGT
+
GGGFFGGGGGGGGGGGGGGGGGGGGGGGGGGGGGGGGGGGGGGGGGGGGFGGFFGGGGGGGGGGGGGGGGGGGGGGGGGGGGGGGGGGGGGGGGDGFGGGGGGGGFCGGGGGGGGGGGGFGGFDFGGGGGGGGGGGGGGGGGGGGGGGGGCEGGGGGGGGGGGGGGGGGGGGGGGGGGGGF>FGGGGGGGGGGGGGCGGGGFGCGGDGGGGGGGGGFGGGCGCEGEGGGGFFGGGFFGGGDFGFFFGGFGFFFF<?FBB6FCFFF61?FB>?3)
@M02542:52:000000000-J9N43:1:1101:8453:1881 1:N:0:GTGAAA
GTAGTCCACGCCGTAAACGATGTCTACTAGCTGTTCGTGTCCTTGTGATGTGAGTAGCGCAGCTAACGCACTAAGTAGACCGCCTGGGGAGTACGGTCGCAAGATTAAAACTCAAATGAATTGACGGGGGCCTGCACAAGCGGTGGAGCATGTGGTTTAATTCGACGCAACGCGAAGAACCTTACCTACTCTTGACATCTACGGAAGACTGCAGAGATGCGGTTGTGCCTTCGGGAACCGTAAGACAGGTGCTGCATGGCTGTCGTCAGCTCGT
+
GGGGFF,CFFGGGF7FGEGDGGF9FFGCFG,EDFGGFEGGEC9@FFGDGFFGGGGFGFEFGECCGGD7FGGG<FFFGGGDCE@F>FFFEDEGGGGEFFGDE+><=FFGGFGCCFF?<FCDDFGFGEG@:CFEGFEGFGGFGG@>@FFGDGGFF@:<:CCCFGGFFFGEDGGGGGGC>CGGGGG@?CGGGF+<FFGGGGFEFFGG8CCFFGFGGGFGFGCECE8:EEGFFC44>GC5@79DD:DFF3<C:F7>FAB7><?6**9=FBF1?))9;0
@M02542:52:000000000-J9N43:1:1101:11879:1901 2:N:0:GTGAAA
GTAGTCCACGCCGTAAACGATGTCTACTAGCTGTTCGTGTCCTTGTGATGTGAGTAGCGCAGCTAACGCACTAAGTAGACCGCCTGGGGAGTACGGTCGCAAGATTAAAACTCAAATGAATTGACGGGGGCCCGCACAAGCGGTGGAGCATGTGGTTTAATTCGACGCAACGCGAAGAACCTTACCTACTCTTGACATCTACGGAAGACTGCAGAGATGCGGTTGTGCCTTCGGGAACCGTAAGACCGGTGCTGACGGGCTGGCGTGAGCTCGG
+
GGGGGGFGGGGFGGGGGGFGGGGGGGGGGGGGGFFFGGGGGGGGGGGGGGGFGGGGGGGGGGGGGGGGGGGGGGGGFGGGGGGGGGFGGGGGGGGGGGGGGGGGGGGGGFGGGGGGGGGGFD8DDEGGGGGGDEG>CGEGG8CCGG5FFGCCCFGFGGGGAFGFFDGGFFGGFD93@EFF>BFGFGFFG@F??AFFFFFFFF?DDF78FD?:F8+)47*)(7B322(054<7?F>>F?1>117*),()47..54)(,((43(((/1))8)*0>3
@M02542:52:000000000-J9N43:1:1101:12198:1920 1:N:0:GTGAAA
GTAGTCCACGCCGTAAACGATGTCTACTAGCTGTTCGTGTCCTTGTGATGTGAGTAGCGCAGCTAACGCACTAAGTAGACCGCCTGGGGAGTACGGTCGCAAGATTAAAACTCAAATGAATTGACGGGGGCCCGCACAAGCGGTGGAGCATGTGGTTTAATTCGACGCAACGCGAAGAACCTTACCTACTCTTGACATCTACTGAAGACTGCAGAGATGCGGTTGTGCCTTCGGGAACCGTAAGACAGATGCTGCATGGCTGTCGTCAGCTCGG
+
GGGGGGGGGEEGGGGGGGGGGGGGGGGGFGGGGGGGGGGFGGGGGGGGGGGGGGGGFFGGGGGGGGGGGGGGGGGFGGGGGGGGGGGGGGGGGGCGGGGGGGGGGGGGGGGGGGGGGGGFFGGGGGGGDCFDGGGGGGDFGGDGGGFGGFFGGGGGGGGGGGGGGGGGGGGGCGGCEGGGGGGGGGGGGGGGGGGGGGGGGFGGGGGGCF?GFGEGGFGGEEGGEGDFDGFFGGGFFFGGFFGFFFGCFG*<F<<?A57:GDGFG34:?FA?5)
@M02542:52:000000000-J9N43:1:1101:16961:1936 1:N:0:GTGAAA
TAGTCCACGCCGTAAACGATGTCTCCTAGCTGTTCGTGTCCTTGTGATGTGAGTAGCGCAGCTAACGCACTAAGTAGACCGCCTGGGGAGTACGGTCGCAAGATTAAAACTCAAATGAATTGACGGGGGCCCGCACAAGCGGTGGAGCATGTGGTTTAATTCGACGCAACGCGAAGAACCTTACCTACTCTTGACATCTACGGAAGACTGCAGAGATGCGGTTGTGCCTTCGGGAACCGTAAGACAGGTGCTGCATGGCTGTCGTCAGCTCGTG
+
GGGGGGGGGGGGGGGGGGGGGGGG,EFGGGGGGGGGGGGGGGGGGGGGGGGGGGGGGGGGGGGGGGGGGGGGGGGGGGGGGGGGGGGGGGGGGGGGGGGGGGGGGGGGGGGGGGGGGGGGGGGGGGGGGGGGGGGGGGGGGGGGGGGGGGGGGGGGGGGGGGGGGGGGGGGGGGGG8AFGGGGGGGGGGGGGGGGGGGGGGFGGGGGGGGGGGGGGGGGGGGGGGEFGFGFFGGDB>FGGFFGFFFGGFGFAFFFFABFFGGC@FFFFFFFFF:
@M02542:52:000000000-J9N43:1:1101:15245:1954 2:N:0:GTGAAA
GTAGTCCACGCCGTAAACGATGTCTACTAGCTGTTCGTGTCCTTGTGATGTGAGTAGCGCAGCTAACGCACTAAGTAGACCGCCTGGGGAGTACGGTCGCAAGATTAAAACTCAAATGAATTGACGGGGGCCCGCACAAGCGGTGGAGCATGTGGTTTAATTCGACGCAACGCGAAGAACCTTACCTACTCTTGACATCTACGGAAGACTGCAGAGATTCGGTTGTGCCTTCGGGAACCGTAAGACAGGTTCTGCATGGCTGTCGTCAGCACGG
+
GGGGGGGGGGGGGGGGGGGGGGGGGGGGGGGGGGGGGGGGGGGGGGGGGGGGGGGGGGGGGGGGGGGGGGGGGGFGGDGGGGGGCGGGEEGGGGGDGGGGGGDGGGGGGFGGGGGGGGGGGGGGFCCCE75BEGGDGGGFFDEEGGFGGGGGGGGGGGGFFGFDGD7<)87DDDFDEFFFFFFF<FFFFF@*9<@FABF9B<:DFEDCFD??G6+),2*62@.89?:GF).56>0991,)9:1*),(815*94AD9<AFB2<?<GG>)>)*)))
@M02542:52:000000000-J9N43:1:1101:12526:1983 1:N:0:GTGAAA
GTAGTCCACGCCGTAAACGATGTCTACTAGCTGTTCGTGTCCTTGTGATGTGAGTAGCGCAGCTAACGCACTAAGTAGACCGCCTGGGGAGTACGGTCGCAAGATTAAAACTCAAATGAATTGACGGGGGCCCGCACAAGCGGTGGAGCATGTGGTTTAATTCGACGCAACGCGAAGAACCTTACCTACTCTTGACATCTACGGAAGACTGCAGAGATGCGGTTGTGCCTTCGGGAACCGTAAGACGGGTGCTGCATGGCTGTCGTCAGCTCGC
+
GG9FGGGGGGGGGGGGGGGGGGGGGGGGGGGGGGGGGGGGGGGGGGGGGGGGDGGGGFEEGGGGGGGGGGGGGGFFFGGGFGGGGDGGGGGGFGGGGGGGGGGGGGGGGFGFGGGGGGGGGF?FGGGGGGGGGGG:1FEGGGGGGGGGGGGGGGGGGGGGGEFGFGEEEGDGGGGG5EGGGGGGGGGGGGGGGGGGGGGGGFGG=D=;CEGF9+<8CECC5CEGCC<CFGFFGDGFBGGGFFGFF?GDEG31?<?24<??FCCF3<FF124?B5
@M02542:52:000000000-J9N43:1:1101:18686:2009 1:N:0:GTGAAA
GTAGTCCACACCGTAAACGTTGGGCGCTAGGTGTGGGGCCTATTCCATGGGTTCCGTGCCGCAGCTAACGCATTAAGCGCCCCGCCTGGGGAGTACGGCCGCAAGGCTAAAACTCAAAGGAATTGACGGGGGCCCGCACAAGCGGCGGAGCATGCGGATTAATTCGATGCAACGCGAAGAACCTTACCTGGGTTTGACATACGCCGGAAACACCTAGAGATAGGTGCCCTTTTAGTCGGTGTACAGGTGGTGCATGGCTGTCGTCAGCTCGTGT
+
GGGGGGGGGGGGGGGGGGGGGGGGGGGGGGGGGGGGGGGGGGGGGGGGGGGGGGGGGGGGGGGGEFGFGGGGGGGGGGGGFGGGGGGGGGGGDEFGGFEGEGGGGGGGG,EGCFGGGGGGGGGGGGGGGGGGGGGGGGGGGFCFGDCGGGGGGGGEC>EGGGGGGGGGGGFFGGGEEGGDGGCFFGFGGGGGGGGDFGCFF66E?DGGGGGGFGE8:@FGGFFC9+9EGGFFD7<?BGGGFFF<4<FF?GD:92<B?BB?975<<((560<547
@M02542:52:000000000-J9N43:1:1101:19596:2024 1:N:0:GTGAAA
GTAGTCCACGCCGTAAACGATGTCTACTAGCTGTTCGTGTCCTTGTGATGTGAGTAGCGCAGCTAACGCACTAAGTAGACCGCCTGGGGAGTACGGTCGCAAGATTAAAACTCAAATGAATTGACGGGGGCCCGCACAAGCGGTGGAGCATGTGGTTTAATTCGACGCAACGCGAAGAACCTTACCTACTCTTGACATCTACGGAAGACTGCAGAGATGCGGTTGTGCCTTCGGGAACCGTAAGACAGGTGCTGCATGGCTGTCGTCAGCTCGT
+
GGCFGGGGGGGGGGFGGGGGGGGGGGGGGGGGGGGGGGGGGGGGGGGGGGGGGGGGGGGGGGGGGGGGGGGGGGGGGGGGGGGGGGGGGGGGGGGGGGGGGGGGGGGGGEFGGGGGGGGGGGGGGGGDGGGGGGGGGGGGGGGGGGFGGGGGGGGGGGGGGGGGGGGGGGGGGGGGGGGGGGGGGGGGGGGGGGGGGGGGGFGGGGGGGGGGGGGGGGGGGGGGGGGGGGFFGGG@DGGGFFG:@BEGFGFFFFFB<>?FGDF@FFF?FFDFB)
@M02542:52:000000000-J9N43:1:1101:20138:2024 1:N:0:GTGAAA
TAGTCCACGCCGTAAACGATGGATACTAGCTGTTGGGGGCAACTTCAGTGGCTAAGCGAAAGTGATAAGTATCCCACCTGGGGAGTACGTTCGCAAGAATGAAACTCAAAGGAATTGACGGGGGCCCGCACAAGCGGTGGAGCATGTGGTTTAATTCGATGATACGCGAGGAACCTTACCAAGGCTTAAATGTAGATTGACAGGTTTGGAAACAGACTTTTCTTCGGACAATTTACAAGGTGCTGCATGGTTGTCGTCAGCTCGTGCCGTGAGG
+
GGDFF9FFFEFDFGGFFG7FDCEGGGGGFGGG<FGFGDFGGGGGFFGGGGGDFFFGGGBCFGGGFEFFGGGGGDFGGE8EFGG@CFDGGEFEB@CF@E<FEFGFGFGFFGFF<<FFGGGGGGGGGG@FGGGG@CFGECFGGEGG:FFFF>F:BFFGGGGGGGGFFGD>EGGCGGGCFFDEFFFGDFBFE7@FGGFFCCF<FFFFFFGGD8EFCGGGGGC+3<CEFG7CDD?F*<FFFCFFFFGAB?E7=4:AB3>????6*:<>DFFFFF>>BF
@M02542:52:000000000-J9N43:1:1101:17288:2036 2:N:0:GTGAAA
GTAGTCCACGCCGTAAACGATGGATACTAGCTGTTCGGAGCAATCTGAGTGGCTAAGCGAAAGTGATAAGTATCCCACCTGGGGAGTACGCACGCAAGTGTGAAACTCAAAGGAATTGACGGGGGCCCGCACCAGCGGTGGAGCATGTGGTTTAATTCGATGATACGCGAGGAACCCTACCAGGGCTTAAATGTAGATTGACAGGTCTGGAAACAGACTTTTCTGCGGACAATTTACAAGGTTCTGCATGGTTGTCGTCAGCTTGTGCCGTG
+
GGFFFFGGGGGGGG,B@@BFFGGGGGGGFGFGGGC9FCFFCGGGGGGGCFCFGFGFGFFGEEGGGFE9FFGFGA<EA<F@FEGGDGGGGEGCCFGGDGGGGGGGGGGGFFFFGF8EFFC;CC67?ECEEDDG*D8FCGEDGGGC59CGGGGGFFFGGFFDFFGGG7=<D:595C1>3;4FF@49*9:.9=@6@<=89AB?@A<C@76CFGA7E605176<AFF?).(120742=<242477>7*.65644)7<?B22:1(82)-*2)*9>))
@M02542:52:000000000-J9N43:1:1101:12528:2066 2:N:0:GTGAAA
GTAGTCCACGCCGTAAACGATGTCAACTAGCCGTTGTTTCCCTTGAGAACTTTGTGGCGCAGCTAACGCATTAAGTTGACCGCCTGGGGAGTACGGCCGCAAGGTTAAAACTCAAATGAATTGACGGGGGCCCGCACAAACGGTGGAGCATGTGGGTGAATTCGAAGCAACGCGAAGAACCTTACCTGGCCTTTACATGCTGTGAACTTTCCAGAAGTGGTTTGGTGCCCTCGGGAACGCCGCAATAGGTGATGCATGCTCGTCTTCTGCTCCG
+
,CF,CFECFGEGGG7,C9F+4@CEFFGGCF,@@F:,6,6,<66,,6CFF@<,,5CF7D@,6++6?BFFEEFCF9FEEEG,5=:=FGFCG++8EFEG++>+=C4<3CF,?;,8>AF9+,,3386,+@E:EFEGGG7**<D,,:5C85CG,*44,16:4:*0;;+*+2*)//*2)905).95:?FFFGGFG>)9))//)-*)16)*/*/397).<+<).**,)0.0(((04(((-.4018(*),))-()*))**)))))6)))-4(1*0**9**))
@M02542:52:000000000-J9N43:1:1101:18054:2066 2:N:0:GTGAAA
GTCGTCCACGCCTTCAACGATGTCTACTAGCTGTTCGTGTCCTGGTGATGTGAGTAGCGCAGCTAATGCACTAAGTAGACCGCCTGGGGAGTACGGTCGCGAGATTAAAACGCAAATGAATTGACGGGGGCCCGCACAAGCGGTGGAGCAGGTGGCTGTGTTCGACGCAACTCGAAGAACCTTACCTAGTCTCGACATCGACGTATGACAGCCGAAATGCGGTTGTGCCTTCGCGCACCGTCAGGCAGGGCGCGCCTGCTGCTCGTTACATCCG
+
@@+6@CFEGGGG,C,,CE:CF8C,;<CF<EDFG<<AECD@@FD,CF8@@@@@,EFG9,@6+@>F<,,CEA,?FE,CFDCF,4+4B+++=+@CEA:C=C+=+@@+FE<F9A,+@8=3=,,9,,@;D837@7>E*CBEE>6,/;*6*2*4:C*=FCF*=*2+103*/1:3>3:0/*()).9>)(*0*297*116*()0((/,)(-/)*0+1*5(***)(1*67)7)4(4*)-.4,)(-,(()1(/*(.(),())(,((3((()).)/))0)*/97:
@M02542:52:000000000-J9N43:1:1101:19572:2067 2:N:0:GTGAAA
GTAGTCCACGCCGTAAACGATGTCTACTAGCTGTTCGTGTCCTTGTGATGTGAGTAGCGCAGCTAACGCACTAAGTAGACCGCCTGGGGAGTACGGTCGCAAGATTAAAACTCAAATGAATTGACGGGGGCCCGCACAAGCGGTGGAGCATGTGGTTTAATTCGACGCAACGCGAAGAACCTTACCTACTCTTGACATCTACGGAAGACCGCAGAGATGCGGTTGTGCCTTCGGGAACCGTAAAACAGGTGCTGCCAGCCTCTAGCCAACTCGG
+
FGEEGC<FFCCGGF:,CEFGGGFFGGGGCEDFGGGGGGG6@EE<FGFFGGGGFGGGG9FCEF>FGFGGG>CCFGGGGGFGCGGGDFGF=FBF8FGGGCFDEGGCFFGGFFGG@FEFF;DFFFF9@EGGGEG5EGG5CGGD@GEEDDCFCFGGGGG=A,84=>;FCD553>EC;C(7.)0>)3?77CC4C*06*59?<>FF=<633))*7C>08*18,**)(07591(:<463456446(9/,7*))2)4-/))))().((.(()**0/)8)1))
@M02542:52:000000000-J9N43:1:1101:20088:2071 1:N:0:GTGAAA
GTAGTCCACGCCGTAAACGATGTCTACTAGCTGTTCGTGTCCTTGTGATGTGAGTAGCGCAGCTAACGCACTAAGTAGACCGCCTGGGGAGTACGGTCGCAAGATTAAAACTCAAATGAATTGACGGGGGCCCGCACAAGCGGTGGAGCATGTGGTTTAATTCGACGCAACGCGAAGAACCTTACCTACTCTTGACATCTACGGAAGACTGCAGAGATGCGGTTGTGCCTTCGGGAACCGTAAGACAGGTGCTGCATGGCTGTCGTCAGCTCGG
+
GG<FGGGGGGGGGGFFGGGGGGGGGGGGGGGGGGGGGGGGGGGGGGGGGGGGGGGGGGGGGGGGGGGGGGGGGGGGGGGGGGGGGGGGGGGGGGDEGGGGGGGGGGGGGGGGFGGGGGGGGGGGGGGGGGGGGGGGGGGGGCFGGGGGGGGGGGGGGGGGGGFFGGGGGGGGGGGGGGGGGGGGGGGGGGGGGGGGGGGGGFGGGGGGGGGGGGGGFGGGGGGGGGCFGGFFGGGFFGDDEFDBFDGGFFGFFF<:ABBFGGGFGFFB?FFFF)
@M02542:52:000000000-J9N43:1:1101:15024:2094 1:N:0:GTGAAA
GTAGTCCACGCCGTAAACGATGTCTACTAGCTGTTCGTGTCCTTGTGATGTGAGTAGCGCAGCTAACGCACTAAGTAGACCGCCTGGGGAGTACGGTCGCAAGATTAAAACTCAAATGAATTGACGGGGGCCCGCACAAGCGGTGGAGCATGTGGTTTAATTCGACGCAACGCGAAGAACCTTACCTACTCTTGACATCTACGGAAGACTGCAGAGATGCGGTTGTGCCTTCGGGAACCGTAAGACAGGTGCTGCATGGCTGTCGTCAGCTCGG
+
GGGGGGGGGGGGGG7FFGGGGGGGGGGGGGGGGGGGGGGGGGGGGGGGGGGGGGGGGGGGGGGGGGGGGGGGGGCGGGGGGGGGGGGGGGGGGGGGGGGGGGGGGGGGGGGGGGGGGGGGGGGGGGGGGGGGGGGGGGGGGGGGGGGGGGGGFGGGGGGGGGGGGGGGGGGGGGGGGGGGGGGGGGGGGGGGGGGGGGGGFFFCEGGFGGG?FGGGG?9C7=EGGGDGGGFFGGGFFGFGDFGFFFGGFG4:FFFFB<<BGDGFGBFB:DAFE)
@M02542:52:000000000-J9N43:1:1101:15619:2100 1:N:0:GTGAAA
GTAGTCCACGCCGTCAACGATGTCTACTAGCTGTTCGTGGTCCTGTACTGTGAGTAGCGCAGCTAACGCACTAAGTAGACCGCCTGGGGAGTACGGTCGCAAGATTAAAACTCAAATGAATTGACGGGGGCCCGCACAAGCGGTGGAGCATGTGGTTTAATTCGACGCAACGCGAAGAACCTTACCTACTCTTGACATCTAGCGAAGATTGTAGAGATACGATTGTGCCTTCGGGAACGCTAAGACAGGTGCTGCATGGCTGTCGTCAGCTCGT
+
GGGGGGGGGGGGGG+FGGGGGGGGGGGGGGGGGGGGGGGGGGGGGGGGGGGGGGGGGGGGGGGGGGGGGGGGGGGGGGGGGGGGGGGGGGGGGGGGGGGGGGGGGGGGGGGGGGGGGGGGGGGGGGGGGGGGGGGGGGGGGGGGGGGGGGGGGGGGGGGGGGGGGGGGGGGGGGGEGGGFGFFGGGGGGGGGGGGGGGGFGFGGEGGGGGGGGGGGFGGGGGGGFCGFFGFFGGGBEFGGFFGFFFGGFD4?FFB?<BFBGDDFCBBFFFF?>)
@M02542:52:000000000-J9N43:1:1101:13539:2102 1:N:0:GTGAAA
GTAGTCCACGCCGTAAACGATGTCTACTAGCTGTTCGTGTCCTTGTGATGTGAGTAGCGCAGCTAACGCACTAAGTAGACCGCCTGGGGAGTACGGTCGCAAGATTAAAACTCAAATGAATTGACGGGGGCCCGCACAAGCGGTGGAGCATGTGGTTTAATTCGACGCAACGCGAAGAACCTTACCTACTCTTGACATCTACGGAAGACTGCAGAGATGCGGTTGTGCCTTCGGGAACCGTAAGACAGGTGCTGCATGGCTGTCGTCAGCTCGG
+
GGFFGGGGGGGDGFGGGGGEGGGGGGGGGGGGGFGGGGGFGGGFGGGGGGGFFGGGGGGGEEGGGGGEEGGGGGFGGFGGGGGGGGGGGGGGGGGDGEGGGGGCFGGFGGGGGG8FFDAFGGGGFGGGGDGGGGGDGGGDG7CCFE7BFCFDCEGGGGGG@CGGGGDGEGGGEGGGGGFGC>?AFGFCE?FGGGCFGGGGFF7E8CCFFGGFEEFFCFFG=EGGGG5C7CAFGGGFBF37@FGFFF?FFF42BA>(:<B?FDCF*8<6:7AF3)
@M02542:52:000000000-J9N43:1:1101:19286:2111 2:N:0:GTGAAA
GTAGTCCACGCCGTAAACGATGTCTACTAGCTGCTCGTGTCCTTGTGATGTGAGTAGCGCAGCTAACGCACTAAGTAGACCGCCTGGGGAGTACGGTCGCAAGATTAAAACTCAAATGAATTGACGGGGGCCCGCACAAGCGGTGGAGCATGTGGTTTAATTCGACGCAACGCGAAGAACCTTACCTACTCTTGACATCTACGGAAGACTGCAGCGATGCGGTTGTGCCTTCGGGAACCGTAAGACAGGTTCTGCGTGGCTGTCGTCAGCTCGG
+
GGGGGGGGGGGGGGGCFGGGFGGGGGGGGGGGGGGGGGGGGGGGFGGGGGGGGGGGGGGEGGGGGGGGGFGEGGGGGGGGGGGGGGGGGGGGGGGGGCEGGGGGCFGGGGGFGGFGGGGGGGGFGGGGGGEGGGE55F>CFGGEGGFFFGGGECCFCFGGFD@=71*7>>ED>53@BEFF>7FFFFFF:668@26?<94<FA?G@B3FFC?:F8+5,<C1()7B>??FA994(829>06>*19*)5:FFF**).:(--69:6()1/))0)*0))
@M02542:52:000000000-J9N43:1:1101:20474:2126 2:N:0:GTGAAA
GTAGTCCACGCCGTAAACGATGTCGACTAGCCGTTGGGATCCTTGAGATCTTAGTGGCGCAGCTAACGCATTAAGTCGACCGCCTGGGGAGTACGGCCGCAAGGTTAAAACTCAAATGAATTGACGGGGGCCCGCACAAGCGGTGGAACATGTGGTTTAATGCGAAGGAACGCGAGGAACCTTACCAGGCCTCGCCATGCAGTGAACTTTCCAGAATTGGATGGGTTACTTCGGGCAGCCTTACTCAGGTGCTTGAGTGCTTTCTCCCGCTC
+
@@6,CFCCF7F<:@BCDA,@FDF<66@@CF,C:@:@F+,C9CFCEF8B,@FF@E66?@FFCG>FGGFGG@EFGG<F<F+=8>:FGGG7:CF:,58:78F7C:E?FB<:<,=B,D,@CFA9;F:=DCC+@>8***4*4CC:;*==8D*+0*+0=:?FE68E6+5**/*).0:*099)7))00(1>7F0)95.<F0).((9(*-)**19C**)-2++))*2()*)0(.(*,-))-)-(,((**)27).))4)0))))().))))--***)0)).
@M02542:52:000000000-J9N43:1:1101:19935:2127 2:N:0:GTGAAA
GTAGTCCACGCCGTAAACGATGTCGACTAGCCGTTGGGATCCTTGATATCTTAGTGGCGCAGCTAACGCATTAAGTCGACCGCCTGGGGAGTACGGCCGCAAGGGTAAAACTCAAATGAATTGACGGGGGCCCGCACAAGCGGTGGAGCATGTGGTTTAATTCGAAGCAACGCGAAGAACCTTACCAGGCCTTGACATGCAGAGAACTTTCCAGAGATGGATTGGTGCCTTCGGGAACTCTGACACAGGTGCTGCATGGCTGTGGTCAGCTCGG
+
GFC<FF<FGGGGEGF,DFE@FFFGFFDGDGGGGGDGGGF8FFGGGC,,CEF9<@EFFEGGCCGGDEGCGCF@FA?EE:FECEE@F=FGC?ECFGGECE=CCFCE+@A>FGF=@D8BDFGGEAFA+@ECEC>CCC7EGGCECEEEED>F*59?C+C=8:<CC9;CFC=8AAFC5/(.77:5<?FGFG7)<>DFF?F:2-7>6).156)<*:4)<7:F0*:?:69)4)(*4:5<:@061?DGC<C><?:>:<:?B<2:94:B21:(****.)*0))
@M02542:52:000000000-J9N43:1:1101:19743:2132 2:N:0:GTGAAA
GTAGTCCACGCCGTAAACGATGTCAACTAGCCGTTGGGATCCTTGAGATCTTAGTGGCGCAGCTAACGCATTAAGTTGACCGCCTGGGGAGTACGGCCGCAAGGTTAAAACTCAAATGAATTGACGGGGGCCCGCACAAGCGGTGGAGCATGTGGTTTAATTCGAAGCAACGCGAAGAACCTTACCTGGCCTTGACATGCTGAGAACTTTCCAGAGATGGATTGGTGCCTTCGGGAACCCAGACCAAGGTGCTGCATGGCTGTCGTCAGCTCGG
+
GGEEFFGGGGGGGGGEGGGGGGGGGGGGGGGGGGGGGGFEFGGGGGGGGGGGGGGGGGGGGGGGGGGGGGGGGGGGGGGGGGGGGGGGGGGGGGGGGGGGGGGGFGGGGGGFFFGCGGGCFFDGGGDGGCGGGGGGGGGGGGGGGGGGGGGGCCFGGG49CFGFGGECFFC3):;@B>FFF:FGGGF?D>@FF:FFADF?=<>C??F?FG>BGF?>(7>?3**7:9(>:A942>900((1/(1*((.76?/<)-)(44<BFB<)7>:))/*0.)
@M02542:52:000000000-J9N43:1:1101:21858:2144 1:N:0:GTGAAA
GTAGTCCACGCTGTAAACGATGCTAACTCGTTTTTGGGGATTTATCTTCAGAGACTAAGCGAAAGTGATAAGTTAGCCACCTGGGGAGTACGAACGCAAGTTTGAAACTCAAAGGAATTGACGGGGGCCCGCACAAGCGGTGGATTATGTGGTTTAATTCGATGATACGCGAGGAACCTTACCAAGGCTTAAATGGGAATTGATCGGTTTAGAAATAGACCTTCCTTCGGGCAATTTTCAAGGTGCTGCATGGTTGTCGTCAGCTCGTGCCGTG
+
GGGGGGGGGGGGGGGGGGGGGGGGGGGGGGGGGGGGGGGGGGGGGGGGGGGGGGGGGGGGGGGGGGGGGGGGGGGGGGGGGGGGGGGGGGGGGGGGGGGGGGGGGGGGGGGGGGGGGGGGGGGGGGGGGGGGGGGGGGGGFGGGGGGGGGGGGGGGGGGGGGGGGGGGGGGGGGGGGGGGGGGGGGGGGGGGGGGGGGGGGFGGGGGEGGGGGGGGGGGGGGGGGGGGGGFFGGGFFGGGFFGFFFGGFGGFFAFFFFFFGGGFGFFFFFFF@.
@M02542:52:000000000-J9N43:1:1101:13706:2164 2:N:0:GTGAAA
GTAGTCCACGCCGTAAACGATGTCTACTAGCTGTTCGTGTCCTTGTGATGTGAGTAGCGCAGCTAACGCACTAAGTAGACCGCCTGGGGAGTACGGTCGCAAGATTAAAACTCAAATGAATTGACGGGGGCCCGCACAAGCGGTGGAGCATGTGGTTTAATTCGACGCAACGCGAAGAACCTTACCTACTCTTGACATCTACGGAAGACTGCAGAGATGCGTTTGTGCCTTCGGGAACCGTAAGACAGGTGCTGCATGGCTGTCGTCAGCTCGG
+
GGFFGGGGGGGGGGGGGGGGGGGGGGGGGGGGGGGGGGGGGFGGGGGGGGGGGGGGGGGGGGGGGGGGGGGGGGGGGGGGFGGGGGGGGGDGGGGGGGGGGGGGFGFFGGGGGGGGGGGGFGGGGGCGDGEGGGGEGGGGGDEGGGGGGGG7:FF=AFGGFGFGF45C:DEDBC9DFFFFFFFGGGGFG6FFF)794<6<?A:C@E@FFGB<FE774?FA>)).84(:AAB82>9,7609*4CC))45276)56)()-,880(,*1))))*00)
@M02542:52:000000000-J9N43:1:1101:20258:2173 1:N:0:GTGAAA
GTCGTCCACGCCGTAAACGATGTCTACTAGCTGTTCGTGTCCTTGTGATGTGAGTAGCGCAGCTAACGCACTAAGTAGACCGCCTGGGGAGTACGGTCGCAAGATTAAAACTCAAATGAATTGACGGGGGCCCGCACAAGCGGTGGAGCATGTGGTTTAATTCGACGCAACGCGAAGAACCTTACCTACTCTTGACATCTACGGAAGACTGCAGAGATGCGGTTGTGCCTTCGGGAACCGTAAGACAGGTGCTGCATGGCTGTCGTCAGCTCGG
+
GG,CFGGGGGGGGEFCFFFEGCGGGGGGGGGGGFGGGGGFGDGFEFEEFGGGGGGGGGFFC7CGF<FFGGDGCGFGGFGGGGGGGGGFFGEFEFGGGGGDGGGGGGGGGGDFGGD9F<FFCFFGGGDDGEGGGGGGGG>FGGEFEG7CFCFFGGGFGGGGGFGGGGGGEGED@EGEEEFFGFGGGGGGGGGGFGGGGGGGGFGEG:=FGGGGGGGGGFGGGGEGGGGGGFDFDEGFEGGGFFDFFBCCFC>774<:A9019DCFD2<?<?A?>)
@M02542:52:000000000-J9N43:1:1101:20452:2181 1:N:0:GTGAAA
GTAGTCCACGCCGTAAACGATGTCTACTAGCTGTTCGTGTCCTTGTGATGTGAGTAGCGCAGCTAACGCACTAAGTAGACCGCCTGGGGAGTACGGTCGCAAGATTAAAACTCAAATGAATTGACGGGGGCCCGCACAAGCGGTGGAGCATGTGGTTTAATTCGACGCAACGCGAAGAACCTTACCTACTCTTGACATCTACGGAAGACTGCAGAGATGCGGTTGTGCCTTCGGGAACCGTAAGACAGGTGCTGCATGGCTGTCGTCAGCTCGG
+
GG,EFGGGGGGGGGFFGGGGGGGGGGGGGGGGGGGDFGFFGGFGGGGFGGGGFFGFGGGGGDGGGGGEGGGGGGGFGGGCFGGGGGGGFGEGGGGDGGEGGGGGGGGGGFGGGGGGGGFFDFGFGGGGFGGGCGF@FFFFGEEGGGFGGGGGCCFFCFCCGGGGGFFEBEGGEGGEGGGGGGGFGGGGGGGGFECFGECFGFGG=DEGGGGCFGCFFGGGEEEGGGGDFDBFGGGFFGGGFFGFFFFGFGG?FFFFFFBFGGGFG0:<::>FF)
@M02542:52:000000000-J9N43:1:1101:11069:2198 2:N:0:GTGAAA
GTAGTCCACGCCGTAAACGATGTCTACTAGCTGTTCGTGTCCTTGTGATGTGAGTAGCGCAGCTAACGCACTAAGTAGACCGCCTGGGGAGTACGGTCGCAAGATTAAAACTCAAATGAATTGACGGGGGCCCGCACAAGCGGTGGAGCATGTGGTTTAATTCGACGCAACGCGAAGAACCTTACCTACTCTTGACATCTACGGAAGACGTCAGAGATGAGGTTGTGCCTTCGGGAACCGTAAGACAGGTTCTGCAAGGCTGGTGTCAGGTCCG
+
GGGGGGGCECGGGFGEGGGGGGGGGGGGGGGGGGGFGGGGGGGGGGGGGGGGGGGGGGGGGGGGGGGGGGEGGGGGGGFGGGGDFGGGGGGGGGGGGGGGGGGGGGGGGGGGGGGGGGGFGAFGGGGGGGDGGGGGGGGGFGEECCEFGGDGGGGFGGGGFGC*<CCC8553:37>B@?FF??FGCC=47<@FAFFFA6:4:<GEB7;@*-(22+*4:*),8FF:16C<B9.(09091:DC,95))27:)**.:6)))(((,(.2*)06)1/*0
@M02542:52:000000000-J9N43:1:1101:17794:2219 1:N:0:GTGAAA
GTAGTCCACGCCGTAAACGATGTCTACTAGCTGTTCGTGTCCTTGTGATGTGAGTAGCGCAGCTAACGCACTAAGTAGACCGCCTGGGGAGTACGGTCGCAAGATTAAAACTCAAATGAATTGACGGGGGCCCGCACAAGCGGTGGAGCATGTGGTTTAATTCGACGCAACGCGAAGAACCTTACCTACTCTTGACATCTACGGAAGACTGCAGAGATGCGGTTGTGCCTTCGGGAACCGTAAGACAGGTGCTGCATGGCTGTCGTCAGCTCGT
+
GGGGGGGGGGGGGGGGGGGGGGGGGGGGGGGGGGGGGGGGGGGGGGGGGGGGGGGGGGDGGGGGGFFFGGGGGGGGGGGGGGGGGGGGGGGGGGGGGGGGGGGGGGGGGGGGGGGGGGGGGGGGGGGGGGGGGGGGGGGGGGGGGGGGGGGGGGGGGGGGGGGGGGGGGGGGGGGGGGGGGGGGGGGGGGGGGDGGGGGGG=FGEGGGGGGGGGGGGGGGGGGGGGGGGGFFGGGFBFGGFFGFFFGGFGCBFFFFFDFFGGGFF(-36?AFF)
@M02542:52:000000000-J9N43:1:1101:14514:2243 1:N:0:GTGAAA
GTAGTCCACGCCGTAAACGATGTCTACTAGCTGTTCGTGTCCTTGTGATGTGAGTAGCGCAGCTAACGCACTAAGTAGACCGCCTGGGGAGTACGGTCGCAAGATTAAAACTCAAATGAATTGACGGGGGCCCGCACAAGCGGTGGAGCATGTGGTTTAATTCGACGCAACGCGAAGAACCTTACCTACTCTTGACATCTACGGAAGACTGCAGAGATGCGGTTGTGCCTTCGGGAACCGTAAGACAGGTGCTGCATGGCTGTCGTCAGCTCGG
+
GGGGGGGGGGGGGG7FGGGGGGGGGGGGGGGGGGGGGGGGGGGGGGGGGGGGGGGGGGGGGGGGGGGGGGGGGGGGGGGGGGGGGGGGGGGGGGGGGGGGGGGGGGGGGGGGGGGGGGGGGGGGGGGGGGGGGGGGGGGGGGGGGGCFGGGGGFGGGGGGGGGGGGGGGGGGGGDGGGGGGGGGGGGGGFGGGGGGGGGGGFGGEDGGGGGGGGGGGGGGGGGGGGGGGGFFGGGFDGFGFFGFFBGGFGCBFAFFA>:?GCC?FF?:?7<FF)
@M02542:52:000000000-J9N43:1:1101:19508:2249 1:N:0:GTGAAA
GTAGTCCACGCTGTAAACGATGGATACTAGCTGTTGGGGGCAACTTCAGTGGCTAAGCGAAAGTGATAAGTATCCCACCTGGGGAGTACGTTCGCAAGAATGAAACTCAAAGGAATTGACGGGGGCCCGCACAAGCGGTGGAGCATGTGGTTTAATTCGATGATACGCGAGGAACCTTACCAAGGCTTAAATGTAGATTGACAGGTTTGGAAACAGACTTTTCTTCGGACAATTTACAAGGTGCTGCATGGTTGTCGTCAGCTCGTGCCGTG
+
GGAFGGGGGGGGGGGGGGGGGGGGGGGGGGGGGGGGGGGGGGGGGGGGGGGGGGGGGGGGGGGGGGGGGGGGGGGGGGGGGGGGGGGGGGGGGGGGGGGGGGGGGGGGGFGGGGGGGGGGGGDEGGGGGGGGGGGGGGGGGGGGGGGGGGGGGGGGGGGGGGGGGGGGGGGGGGGGGGGGGGFGGGGGFGFGGGGGGGGGGFGGGGGFGGGGGGGFGGGGGGGGGFFGGD>FGGGFFCFFF@DFFFFGFGGAF??A0<B<GGF6DBFFF>FF
@M02542:52:000000000-J9N43:1:1101:20031:2251 1:N:0:GTGAAA
GTAGTCCACGCCGTAAACGATGTCTACTAGCTGTTCGTGTCCTTGTGATGTGAGTAGCGCAGCTAACGCACTAAGTAGACCGCCTGGGGAGTACGGTCGCAAGATTAAAACTCAAATGAATTGACGGGGGCCCGCACAAGCGGTGGAGCATGTGGTTTAATTCGACGCAACGCGAAGAACCTTACCTACTCTTGACATCTACGGAAGACTGCAGAGATGCGGTTGTGCCTTCGGGAACCGTAAGACAGGTGCTGCATGGCTGTCGTCAGCTCGT
+
GGDFGGGGGGGGGGCFGFGGGGGGGGGGGGGGGGGGGCFG<FGGDDFGGGGGGGFGGGGGGEGGGGGCFG>FGGGFFEFCEGGGGGFGFGGGGGGDGGGGGGGGGFFGGFFFGGGGGGEGGGGGGGD@>CFGGGGGGGGGGGGGGGFGGFCEGGGGGGGGGGGGGGGGGGGGGGGGGGGFGGGGGGGGGGGGGGGGGGFGGFCEEGGGGGGFGGGF6FC7C=CGGGGGGGBFGGG3<F*>DFGFFBGGFGD?FF?>AB0<C<<75123??465)
@M02542:52:000000000-J9N43:1:1101:17478:2282 2:N:0:GTGAAA
GTAGTCCACGCCGTCAACGATGTCTACTAGCTGTTCGTGTCCTTGTGATGTGAGTAGCGCAGCTAACGCACTAAGTAGACCGCCTGGGGAGTACGGTCGCAAGATTAAAACTCAAATGAATTGACGGGGGCCCGCACAAGCGGTGGAGCATGTGGTTTAATTCGACGCGACGCGAAGAACCTTACCTACCCTTGACATCTACGGAAGACTGCAGAGATGCGGTTGTGCCTTCGGGAACCGTAAGACAGGTGCTGCGTGGCTGTCGGCAGCTCGG
+
GGGGGGGGGGGGGE+BBFFGGFGGGGGGGGGGGGGGGGGGGGGGGGGGGFGGGGGGGGGGGGGGGGGGGDDGGGGGGGGGGGGGGGGGGGGGGGG7EEGGGGGGGGGGGGGFGGGGGGGGGFEFGGGDGGGGGGGGGGGFFGGCGG>CFG6,4B9CCGGGF?EGGGEDFFG359(583:@F?FGGGGF4))08<6@<)646<BG:37;)052:295:72-43)53(,?4>D)(702-,4/1(1*)8(83<4))))(-(-2(48)93;)030))0
@M02542:52:000000000-J9N43:1:1101:18201:2290 2:N:0:GTGAAA
GTAGTCCACGCCGTAAACGATGAGTACTAGGTGTAGGAGGTATCGACTCCTTCTGTGCCGCAGTTAACACAATAAGTACTCCGCCTGGGAAGTACGATCGCAAGATTAAAACTCAAAGGAATTGACGGGGGCCCGCACAAGCAGCGGAGCATGTGGTTTAATTCGAAGCAACGCGAAGAACCTTACCTAGACTTGACATCTCCTGAATTACCCCTAATCGGGGAAGCCCTTCGGGGCAGGAAGACAGGTGGTGCATGGTTGTCGTCAGCTCGTG
+
GGDGGGGGGGGGGG7BFGGGGGGGGGGGGGGGGGFGGDEFGGFGGGGGGGGGGGGGGGGGGGGGGGGGGGGGGGGGGGGGGGGGGGGGGGGGGGGGGGGGDGCGGGGGGGGGGGGGFGFGFGFFFGGGDEGGGGGGGGGGGGGGDGGG5ECFFGGGGGGGFDFGFGGGFFG*83:EFBDFF;F77C<7:*969<6=7:@7@A-:9FF7674)<;8>?*><?5>D0:(9<(:?6D0>;(-9>:441,4>A77)-))5)(6<<8)-/7>BF*)877
@M02542:52:000000000-J9N43:1:1101:16411:2291 2:N:0:GTGAAA
GTAGTCCACGCCGTAAACGATGTCAACTAGCCGTTGGGATCCTTGAGATCTTAGTGGCGCAGCTAACGCATTAAGTTGACCGCCTGGGGAGTACGGCCGCAAGGTTAAAACTCAAATGAATTGACGGGGGCCCGCACAAGCGGCGGAGCATGTGGTTTAATTCGAAGCAACGCGAAAGAGCTTACCTGGCCTGTACATGCTGAGCACTTTCCAGAGATGGATTGGTGCCTTCGGGAACTCAGACCACGGTGCTGCATGGCCTCCGTCAGCTCGG
+
<C,;FF,C68F<+76@9,,8D,CFAE<,C6CECF,B,@@C@@,C@,<AF,<,EFEE<,+@FGC<FA,CCG7F<?FAA5?,F:F++4B@7BC?E9+4C8@++4+6,8C:<;E3=>F9=,D,@,@C+6=EEED:C811*>EC,11*45*/**+=+=?8**;+1;+1?C5C<)*9))-0))))0.):7CFFC4:6))*/.48?F>)*)1009C>)<:95<>F>(9*).6(0:26?:D(476)0*5*04(,)-4))42<:)-((()((1*))00*003
@M02542:52:000000000-J9N43:1:1101:8012:2302 2:N:0:GTGAAA
GTAGTCCACGCCGTTAACGATGTCTACTAGCTGTTCGTGTCCTTGTGATGTGAGTAGCGCAGCTAACGCACTAAGTAGACCGCCTGGGGAGTACGGTCGCAAGATTAAAACTCAAATGAATTGACGGGGGCCCGCATAAGCGGTGGAGCATGCGGCTTAATTCGACGCAACGCGTAGAACCTTACCTACTCTTGAAATCTACGGAAGACTGCAGAGATGCGGTTTTGCCTTCGGGAACCGTTAGCACGGTTCTGACTTGCTGGCCTCCGCTCCT
+
<F<6E@@;<@FDC@,8@FB6BFFGGCECF<FC,FFF:B@F<EFGGG,6C,6<,EEFCACEGEC8EB8?CF=FF,?FE?B,B+4+49DFEEE?,9?>?EF@=4=F87<,@?E849D>@DGGGFGADD>E7FE:+*4@CCF;@*:*>7*;8CF0,/1*=C*CFG;5?<EDAFE38D(8>D?F@04*7DD*9/9*=7*)).*6/51*7D>F)::(+++04CC)455>(,17ADF70>6131()*(1*)).56877<<)))---.-((**0)0))0))
@M02542:52:000000000-J9N43:1:1101:13822:2319 2:N:0:GTGAAA
GTAGTCCACGCCGTAAACGATGTCGACTAGCCGTTGGGATCCTTGAGATCTTAGTGGCGCAGCTAACGCATTAAGTCGACCGCCTGGGGAGTACGGCCGCAAGGTTAAAACTCAAATGAATTGACGGGGGCCCGCACAAGCGGTGGAGCATGTGGTTTAATTCGAAGCAACGCGAAGAACCTTACCAGGCCTTGACATGCAGAGAACTTTCCAGAGATGGATTGGTGCCTTCGGGAACTCTGACACAGGTGCTGCATGGCTGTCGTCCGCCCGG
+
GGGGGGGGGGGGGGGGGFGGGFGFGGGGGGGGGGGDGGF8FFGGGGGGGGGGGGGGGGGGGGGGFFGGGGGGFGGGGGGGGGGGGGGGGGGGGGGGDGGGGECGGGGGGGGGGGGGGGGGGG9,=EGGDGGCCEG8EGGCEEG*:>CFGGCFCFF*;CCGFGGGGGEGFFGGDD9B3>@@F:FGDFGF3FEFFFFFFF=:FB29>))<=C9-+33.8CC??FFF(68F<<521>B19:::D90:22:5<A69)<):))(1(((./*))0)))))
@M02542:52:000000000-J9N43:1:1101:14211:2323 2:N:0:GTGAAA
GTAGTCCACGCTGTAAACGTTGGGCGCTAGGTGTGGGGACCATTCCACGGTTTCCGTGCCGCAGCTAACGCATTAAGCGCCCCGCCTGGGGAGTACGGCCGCAAGGCTAAAACCCAAAGGAATTGACGGGGGCCCGCACAAGCGGCGGAGCATGTGGATTAATTCGATGCAACGCGAAGAACCTTACCTGGGTTTGACATGCACTGGACGCTGCCAGGGAGGGTAGTTCCCTTGTGGCTGGTTCTCAGGTGGTGCATGTCTGTCGTCCGCT
+
GGGGGGGGGGGGGGGGGGGGFFGGGGGGGGGGGGGGGGGGGGGGGGGGGGGGGGGGG?FCGGGGGGGGGGGGGGGGGGGGGGGGGGGGGFGGDEGGGGGGGGGDECFFFGGGGGGGGGGGGGGGGGGGGGGGGGGGGDGGFGGGDDEECECEEGEGGGGGFGGGGGGFFFGGF36>335>F?FGGGGFFFFF@63<948<6?<CF@FFFD0(21C92*/-(5>B:3>7>.394;>:0::DC0*2).663<?>2,4)6>)-65<45*))0).
@M02542:52:000000000-J9N43:1:1101:15799:2362 2:N:0:GTGAAA
GTAGTCCACGCCGTAAACGATGTCTACTAGCTGTTCGTGTCCTTGTGATGTGAGTAGCGCAGCTAACGCACTAAGTAGACCGCCTGGGGAGTACGGTCGCAAGATTAAAACTCAAATGAATTGACGGGGGCCCGCACAAGCGGTGGAGCATGTGGTTTAATTCGACGCAACGCGAAGAACCTTACCTACTCTTAACATCTACAGAAGACTGCAAAGATGCGGTTGTGCCTTCGGGAACCGTAAGAAAGGTGCTGCAGGGCTGTCCGTCGGCGGG
+
FFGGGGFGGGGGGG7@FFEGGCFECFGGGFAFFCEFGEC<FAFGGFGGGGGFFGFGGG@CGGGAEEFGG::CFFFFDFFGGGC>FFCBFCEGGFGCFEGGGG>?E?FF<FDFFGGGGGDABA9,@E6@EGG8:*BE:BDGFEDGEDCF65CFCECCCF*<A@CFF<ED>:7DA3:::>FF@?97CDFF**)*/)*754)-@2)29?:C:*3,++3).7:<;)<)32(*664,(79(14(1/(*9-)()(.0))-).(((((3<2**))0))))0
@M02542:52:000000000-J9N43:1:1101:13984:2367 2:N:0:GTGAAA
GTAGTCCACGCCGTAAACGATGTCGACTAGCCGTTGGGATCCTTGAGATCTTAGTGGCGCAGCTAACGCATTAAGTCGACCGCCTGGGGAGTACGGCCGCAAGGTCAAAACTCAAATGAATTGACGGGGGCCCGCACAAGCGGTGGAGCATGTGGTTTAATTCGAAGCAACGCGAACAACCTTACCAAGCCTTGACATGCAGAGAACTTTCCAGAGAAGGATTGGTGCCGTCGGGAACTCTGACCACGGTGCTTCATGGCTTGCGTCAGCTGGG
+
GGFEFG@EFDEGCGG@FGGGGCFGGG:FGFCFFGGGGGF8D8FGC,EE<FCCFFFGGGEE7CEFFGGGGDGGGCGGGGGDEGFEGG@EFE:F8DFE=EECE>:F3FAFF9EFGGEFGDGC;AFFCCECCFEGEEDC5<6,5CGG8<:FFGFGGC9EGCGGACCC?F=);AFGFC(<)07.)4FC4C?)98>@*47?94??F2)17?)<8CD2C7+)(*2824@F74(:4(4((711,8)00):D()(),,).))))6)3.((4()18.)67)))
@M02542:52:000000000-J9N43:1:1101:22941:2412 2:N:0:GTGACA
GTAGTCCACGCCGTAAACGATGTCTACTAGCTGTTCGTGTCCTTGTGATGTGAGTAGCGCAGCTAACGCACTAAGTAGACCGCCTGGGGAGTACGGTCGCAAGATTAAAACTCAAATGCATTGACGGGGGCCCGCACAAGCGGTGGAGCATGTGGTTTAATTCGACCGCACGCGAAGACCCTTACCTACTCTTGACCTCTCCGGATGACTGCACGGATCCGGTTGTGCCTTCGGGAACCGTAAGACAGGCGCTGCATCGGTGTCGTGCGGTCGG
+
CFCAFDEFG@FCE@B,CE6CDFEF<EGGGGCCEDFGGC7CCDA<EDGFF9F9,A966EFC7++CDFGFE:F+AE,CF9,C,4B:C=C=@?:F8FGGGE7+6@FGFG9C?,6DD,3,+,,9=FCA?CC>8<*53**1*C4,;*>*44=?==9,4,?FCCC,=+<*+2*))0*)))4)53)8>?F*CFG*94)/*)*)))684(,7)))29*.(00*)(1)(,07)(430.))5(801(4:)*4*1)5,8:()0(((())-(,(-)**))))).)0
@M02542:52:000000000-J9N43:1:1101:9672:2416 2:N:0:GTGAAA
GTAGTCCACGCCGTAAACGATGTCTACTAGCTGTTCGTGTCCTTGTGATGTGAGTAGCGCAGCTAACGCACTAAGTAGACCGCCTGGGGAGTACGGTCGCAAGGTTAAAACTCAAATGAATTGACGGGGGCCCGCACAAGCGGTGGAGCATGTGGTTTAATTCGACGCAACGCGAAGAACCTTACCTACTCTTGACATCTACGGAAGACTGCAGAGATGAGGTTGTGCCTTCGGGAACCGTAAGACCGGTGCTGGAGGGCCGTCGTTCTCCGGG
+
GGGGFGGFGGDCGGEGCGEDCDEGFGGGEEGGGFF@FF<@<FF<EFGGGGGCCFFGGG@:C@FF,CFFC=FGGEEGGFCGF:FCF77FEFE=EGDDFGGFEGGGGGFFFFFGGGFGGGGFCGFG8@=+><@C@CE8?FFG5EC8=?*::*<ECF,4*BC7:C7CFGGD)=CD314>D>:7)497>FE46?:09</9)6@2*)(107)*0*),+++)(0268)971(-:4..)()4(,323*,*/)),),())))((((-(((41)))))**)))
@M02542:52:000000000-J9N43:1:1101:11433:2422 2:N:0:GTGAAA
GTAGTCCACGCCGTAAACGATGTCTACTAGCTGTTAGTGTCCTTGTGATGTGAGTAGCGCAGCTAACGCACTAAGTAGACCGCCTGGGGAGTACGGTCGCAAGATTAAAACTCAAATGATTTGACGGGGGCCCGCACAAGCGGTGGAGCATGTGGTTTAATTCGACGCAACGCGAAGAACCTTACCTACTCTTGACATTTACGGAACACTGCAGGGATGCGGTTGTGCCTTCGGGTACCGGAAGACAGGTGCTGCATTGCTGTCGTCAGCTCGG
+
@FFFFFAFCCCDEFGGGA7+:9EFCGGGGE@E<<C,<C,EAEDGGGFGD@A<EEEFFA7F:7FFCFGGGGGCEE,CFEBGFEEECF,4F7FF8FFGGDGGGECEFE9EAFEFGCFGGGG93;3;33=CCGCBCGGD>F6FECE>BC*:@*,,4=,2=2*4B<977CEGEAEGEG058545@14CCFGF6*)/1)/)<B*4*-2<5>);5F23CE*310CB>)00(-(25>9)->9(().*)-))(,(81<?6)5.5<)4)64<)*17)799).)
@M02542:52:000000000-J9N43:1:1101:20730:2437 2:N:0:GTGAAA
GTAGTCCATGCCGTAAACGATGAGTGTTCGCCCTTGGTCTACGCGGATCAGGGGCCCAGCTAACGCGTGAAACACTCCGCCTGGGGAGTACGGTCGCAAGACCGAAACTCAAAGGAATTGACGGGGGCCCGCCCAAGCGGTGGAGCATGTGGTTTAATTCGACGCAACGCGAAGAACCTTACCTACTCTTGACATCTACGGAAGACTGCAGAGATGCGGTTGTGCCTTCGGGAACCGTAAGACAGGTCCTGCATGGCTGTCGTGCGCCCGTGTG
+
GGGCFGGGGFGGGGGDGGGEFGG?DFGGGGGGDGFGFGGGGGGGGGGGGFGGGGGFFGGGGGGGGGEGGGGGGGGGGGCGGGGGGGGGGGGFEFGGGGDEGGGGGGEGGGG>EFFGGCE,>FEG*BCFGFEG*=E8;FGDGGGCFDGGGCCCFGGGCFC9>+8CGGGDE>EGFDBF>:F?B29:*20?>@FFFDFF):??>BF55?98?D(6AEGF<)92977544<C<??1050?>??5*)9C0:-)5<7?1<4:((32??B(*90).)0.0.
@M02542:52:000000000-J9N43:1:1101:16419:2449 1:N:0:GTGAAA
GTAGTCCACGCCGTAAACGATGTCTACTAGCTGTTCGTGGTCTTGTACTGTGAGTAGCGCAGCTAACGCACTAAGTAGACCGCCTGGGGAGTACGGTCGCAAGATTAAAACTCAAATGAATTGACGGGGGCCCGCACAAGCGGTGGAGCATGTGGTTTAATTCGACGCAACGCGAAGAACCTTACCTACTCTTGACATCTAGCGAAGACTGCAGAGATGCGGTTGTGCCTTCGGGAACGCTAAGACAGGTGCTGCATGGCTGTCGTCAGCTCGG
+
GGGGGGGGGGGGGCEGGFEGGCF<@FFGF@<FGFGGGGC76CC@DF@CFFFG<FFGGGGGGGGGFFGGGF:FFF@FGGGGFFFEGCFGGGG:8FG7FGGGGGEC<,??F,C>FDDCFGFGGGGGGFEGE<>F:FGEFGFGGCFGEG@FCCFGGG,<<:2@,>F@C:<CEC*4BC>*82CE>:CFCFEC0A<C9C@+30<CEF7*8DE=5@FG:<C*;CG7=E8EG5C:7CAF75DE>5395:73?<297774*)54)61(*/*1/,-22.)0))
@M02542:52:000000000-J9N43:1:1101:20280:2452 2:N:0:GTGAAA
TAGTCCACGCCGTAAACGATGTCTACTAGCTGTTCGTGTCCTTGTGATGTGAGTAGCGCAGCTAACGCACTAAGTAGACCGCCTGGGGAGTACGGTCGCAAGATTAAAACTCAAATGAATTGACGGGGGCCCGCACAAGCGGTGGAGCATGTGGTTTAATTCGACGCAACCCGAAGAACCTTACCTACCCTTGACATCTACGGAAGACTTCAAAGATTCGGGTGTGCCTTCCGGCACCGTAAAACCAGGTGTTGATGGCTGGCGTCCGCCCCTG
+
GGGGGGGGGGGGEGGCGGGGGFGGGGGGGGGGGGAFE@FFGGGGGFGGGFGGGGGGGGGGGGGGGGGGGGGGGCBFGGGFGDGDGGDGFEGGGGGGGGGGCFCGG;F=FFGGGGEGGGGGGFGGGGCEEC>EGEGGGCC:?EEEE@>9D6,,=7<CF8DFFCFG55CDB>**.)6));5A4A+*CF?)*)/55.)/:>44731*..5A**))0+2/)0*-()0),-4:).)(-)(-6<B<*(**)((0())1((..))(.((-4*))75)))))
@M02542:52:000000000-J9N43:1:1101:22001:2475 1:N:0:GTGAAA
GTAGTCCACGCCGTAAACGATGTCTACTAGCTGTTCGTGTCCTTGTGATGTGAGTAGCGCAGCTAACGCACTAAGTAGACCGCCTGGGGAGTACGGTCGCAAGATTAAAACTCAAATGAATTGACGGGGGCCCGCACAAGCGGTGGAGCATGTGGTTTAATTCGACGCAACGCGAAGAACCTTACCTACTCTTGACATCTACGGAAGACTGCAGAGATGCGGTTGTGCCTTCGGGAACCGTAAGACAGGTGCTGCATGGCTGTCGTCAGCTCGT
+
GGGGGGGGGGGGGGGGGGGGGGGGGGGGGGGGGGGGGGGGGGGGGGGGGGGGGGGGGGGGGGGGGGGGGGGGGGGGGGGGGGGGGGGGGGGGGGGGGGGGGGGGGGGGGGGGGGGGGGGGGGGGGGGGGGGGGGGGGGGGGGGGGGGGGGGGGGGGGGGGGGGGGGGGGGGGGGGGGGGGGGGGGGGGGGGGGGGGGGGGGFGGGGGGGGGGGGGG6EFGGGGGGGGGGGFFGGGFFGGGFFGFFFGGFGDDFFF?AA?FFDFFGFBFFF<FF)
@M02542:52:000000000-J9N43:1:1101:10962:2477 1:N:0:GTGAAA
GTAGTCCACGCTGTAAACGATGGATACTAGCTGTTGGGGGCAACTTCAGTGGCTAAGCGAAAGTGATAAGTATCCCACCTGGGGAGTACGTTCGCAAGAATGAAACTCAAAGGAATTGACGGGGGCCCGCACAAGCGGTGGAGCATGTGGTTTAATTCGATGATACGCGAGGAACCTTACCAAGGCTTAAATGTAGATTGACAGGTTTGGAAACAGACTTATCTTCGGACAATTTACAAGGTGCTGCATGGTTGTCGTCAGCTCGTGCCGTG
+
C:@@FA<6@BCC;B;CF@BFFGGDGGFAFGG<FGFF8@BFGGCF<CAFFGGDGFGGE<E@F:FGGFFGFF?CFF9FGCCEE?<C+4?EFGGGEGDGGGGGGGGGG9FD9?8?3A,<F9FG@CF@G7CBFGGCF@GEGG1>FFFCFCF?FG<FGCFGFEFCGF<2?:7EEC>FGFGGGFGGFF?EC@+;8C<CCEED9CGEEFGG52<<DC6CGFFEG>C9+<:@FGGGGGF>FGF?6?>CFF42FA97FCF>8:BFF??BGGG:C96?1>?E
@M02542:52:000000000-J9N43:1:1101:10682:2498 2:N:0:GTGAAA
GTAGTCCACGCCGTAAACGATGTCAACTAGCCGTTGGGATCCTTGAGATCTTAGTGGCGCAGCTAACGCATTAAGTTGACCGCCTGGGGAGTACGGCCGCAAGGTTAAAACTCAAATGAATTGACGGGGGCTCGCACAAGCGGTGGAGCATGTGGTTTAATTCGAAGCAACGCGAAGAACCTTACCTGGCCTTGACATTCTGAGAACTTTCCAGGAATGGATTGGTGCCTTCGGGACCTCAGACACCGGTTATCACAGGCTGTCGTCAGCCTGG
+
GGGGGGGGGGGGGGGGGGGEFGGGGGGGFEFGGGGGGGDGGGGFGDGDFGCGCGGGGGGGGDEFGAFGGGGEFDGGGGGGGDGGGGGGGGGEFGEEGGGGGGGG>FGGFDCGGG,CFGGGGGEDFEGFCEG*3>CEGDGGC1:6CDF6CC<C+4B95*;FFGGGFGGGFF:CB79@:BFFF?B*2CFFD>)/9)0<))*6*:<*/8:CF7:AF7*)(9DFF*7704(0462,4@6>(-,>*(0>((-)(()0.)))))1-(..41*0)0)))))
@M02542:52:000000000-J9N43:1:1101:11960:2500 2:N:0:GTGAAA
GTAGTCCACGCCGTAAACGATGTCTACTAGCTGTTCGTGTCCTTGTGATGTGAGTAGCGCAGCTAACGCACTAAGTAGACCGCCTGGGGAGTACGGTCGCAAGATTAAAACTCAAATGAATTGACGGGGGCCCGCACAAGCGGTGGAGCATGTGGTTTAATTCGACGCAACGCGAAGAACCTTACCTACTCTTGACATCTACGGAAGACTGCAGAGATGCGGTTGTGCCTTCGGGAACCGTAAGACGGGTGCTGCAATGCTGTCGGCAGCTAGG
+
GGGGGGGGGGGGGGGGGGGGGGGGGGGGGGFFGGGGGEFGGGGGGGGGGGFCFGGGGGGGGGGGGGGGGGGEEFGFGGGGGGGGFGGGGG>FGGGGGGGGGGGG?FGGGEFGFFFGCFGFGFFGFDGGGGGGGECECGBFGGGGG>BFGGFGFGGGGEFFFC@CFDEGEFGGFD0>5D4:F?FGGFFFF4FF?A49<FFBFBFDBE;8):77C608077995<>9?FG4<2)2<>14,,51-5<23(.,7)0267()))(-6)./))0>))*17
@M02542:52:000000000-J9N43:1:1101:23014:2501 2:N:0:GTGAAA
GTAGTCCACGCCCTAAACGATGTCAACTGGTTGTTGGGTCTCTTCTGACTCAGTAACGAAGCTAACGCGTGAAGTTGACCGCCTGGGGAGTACGGCCGCAAGGTTGAAACTCAAAGGAATTGACGGGGACCCGCACAAGCGGTGGATGATGTGGTTTAATTCGATGCAACGCGAAAAACCTTACCCACCTTTGACATGTACGGAACTTGCCAGAGATGGCTTCGTGCTCGCAAGAGCGCCGTAACACAGGTGCTGCATGGCTGTCGTCAGCTCG
+
GGGGGGGGGGGGGGGFGGEGGGGGAEGGGFAGGEGGGGGGFGGGGGGGGGGGGGGGGGGGGGGGGGFGGGGGGGGGCCGGGGGGGGGGGGGGGGGDFEGGDFGGGGGGGGGGGF8FGGGGGFA>@EEFGGDEEGEEGGDC5CCGGGGGFGGGGDGFCFGGCC@<CF=DFA5<DG2ADF3AFFFGGGGFGFF8*5@B2)1<F?;<:)/A*729:C*0):C?7>4>?(3/6609B573((,714C5(4:4:07?)))).6>B?(,49<.5@::?).
@M02542:52:000000000-J9N43:1:1101:21668:2514 1:N:0:GTGAAA
GTAGTCCACGCCGTAAACGATGTCTACTAGCTGTTCGTGTCCTTGTGATGTGAGTAGCGCAGCTAACGCACTAGGTAGACCGCCTGGGGAGTACGGTCGCAAGATTAAAACTCAAATGAATTGACGGGGGCCCGCACAAGCGGTGGAGCATGTGGTTTAATTCGACGCAACGCGAAGAACCTTACCTACTCTTGACATCTACGGAAGACTGCAGAGATGCGGTTGTGCCTTCGGGAACCGTAAGACAGGTGCTGCATGGCTGTCGTCAGCTCGG
+
GGFAFFGGGGGFCB7CEG@FGGFAFAEGGGCEGGGCE8CFGGF,FC<FAFFEFDCEEFGDGGGGGGFGGGDFAF<FFDGDGEGFEGGEBC@C9,4>A7@:CFC<FFFAFGFGGGGGGG<FGGGFGGEGGG7CFG>EGGFFDCFGGGCCFGGFFGFCCFFGGF,=;1<8>EEEGG>ECCCFFGFCCCFGGGGGG?<C:ECC?@F*2*:CFFE8?<@FF++<*5CE=EDGGGAFGGGFFF35>F<1=2<5>CF09A37><:32*295::::?A@B3
@M02542:52:000000000-J9N43:1:1101:12375:2514 1:N:0:GTGAAA
GTAGTCCACGCCGTAAACGATGAGTGCTAAGTGTTAGAGGGTTTCCGCCCTTTAGTGCTGAAGTTAACGCATTAAGCACTCCGCCTGGGGAGTACGGCCGCAAGGCTGAAACTCAAAGGAATTGACGGGGGCCCGCACAAGCGGTGGAGCATGTGGTTTAATTCGAAGCAACGCGAAGAACCTTACCAGGTCTTGACATCCTCTGAAAACCCTAGAGATAGGGCTTCTCCTTCGGGAGCAGAGTGACAGGTGGTGCATGGTTTTCGTCAGCTCG
+
FGFGGGGGGDG@:CFEFECBGFCFGFFGGGFGGFFGGFGGGGGGGGGGEGCFEECFFAFAFECFCFGGG7@CEFG,<CFFF8CCCFGGGGDCFEFGGGGGG77FGCD@D9DEFCC=FD83F<D=EFEGCE7><CC:*FFFCGEGFG>E:<:9F2@F<FFFGCFGFFGGDE<<C5B:5=E685E7@EG+6?E@CEFFFEF+;?FG3?A@7CE;CF60++<+<C880:5CCD>0:EG3)2/155C<6AF*/1>?)-,<?F4(***7C>FF16?60)
@M02542:52:000000000-J9N43:1:1101:8470:2524 1:N:0:GTGAAA
GTAGTCCACGCCGTAAACGATGTCTACTAGCTGTTCGTGTCCTTGTGATGTGAGTAGCGCAGCTAACGCACTAAGTAGACCGCCTGGGGAGTACGGTCGCAAGATTAAAACTCAAATGAATTGACGGGGGCCCGCACAAGCGGTGGAGCATGTGGTTTAATTCGACGCAACGCGAAGAACCTTACCTACTCTTGACATCTACGGAAGACTGCAGAGATGCGGTTGTGCCTTCGGGAACCGTAAGACAGGTGCTGCATGGCTGTCGTCAGCTCGT
+
GEEFFGGGGGGGEGCGGGGGGGC,CFFFGGGGGFGGEFGGGFEEFGGGGEGGGGGGGGGGEGGGGGGGGGE+FFGGGGGGGGGCGGGGGGGGGGGDAFBFFGGFGFGGGGGEFFGGGFFGFFFFGFGDGGGGG:FDEGG>FF7=FG*42<ECFGGGGGGGC,CC<FFDEGCFE>EGGCDFFDFCCECEGGGEF7CFFGGG7BEC55CFFFGGGCEGF<:::CEGGGGDCCAFGGD>>GGGEFGF4409):*0*)2724::73*153<B(,)080
@M02542:52:000000000-J9N43:1:1101:16626:2528 1:N:0:GTGAAA
GTAGTCCACGCCGTAAACGATGTCAACTAGCCGTTGGGTTCCTTGAGAACTTAGTGGCGCAGCTAACGCATTAAGTTGACCGCCTGGGGAGTACGGCCGCAAGGTTAAAACTCAAATGAATTGACGGGGGCCCGCACAAGCGGTGGAGCATGTGGTTTAATTCGAAGCAACGCGAAGAACCTTACCTGGCCTTGACATGCTGAGAACTTTCCAGAGATGGATTGGTGCCTTCGGGAACTCAGACACAGGTGCTGCATGGCTGTCGTCAGCTCGG
+
GGGGGGGGGGGGGGGGGGGGGGGG<FGGGGGGGGGGGGGGGGGGGGGGFGFGGGGGGGGGGGGGGEFFGGGGGGGGGGGGGGGGGGGGGGGGGGGGGGGGGGGGGGGGGGGGGGGGGGGGGGGGGGGGGGGGGGGGGGGGGGGGGGGGGGGGGGGGGGGGGGGGGGGGGGGGGGGGGGGGGGGGGGGGGGFGG?FGGGGGGFGGGGGGGGGGGGGGGGGGGGGGGGGGGFAFGGGFFGGGFFGFFFGGFGGFFFFFFFF?GGGFGFFFBD)9>)
@M02542:52:000000000-J9N43:1:1101:9273:2529 1:N:0:GTGAAA
GTAGTCCACGCCGGCAACGATGTCTACTAGCTGTTCGTGTCCTTGTGATGTGAGTAGCGCAGCTAACGCACTAAGTAGACCGCCGGGGGAGTACGGTCGCAAGATTAAAACTCAAATGAATTGACGGGGGCCCGCACAAGCGGTGGAGCATGTGGTTTAATTCGACGCAACGCGAAGAACCTTACCTACTCTTGACATCTACGGAAGACTGCAGAGATGCGGTTGTGCCTTCGGGAACCTTAAGACAGGTGCTGCATGGCTGTCTTCAGCTCG
+
8C6CF<CF<,@C@++@F<@CCCCFGF<FGA<C@F@,,BDG?,6CFFGGE<C@EFGF9CF=FGGGGFG,=CCGE8,<B<@AE7>F+47FB=F:DA==B@>FG:<F,,>=DG<A@FDGGFACG;F9C<FCF@FGGGG>EGGG7C<CFFC:B1,?CF:;5EE7C<CGCGC8*?5**:*CE*<CFEFF8CFCF6+<+<F8@F+++97CGC*C7CC;:8+18EC7*/:=8C*3::<?GCD33CG*99C)73<7<D4516<346:(21290))-.4)).
@M02542:52:000000000-J9N43:1:1101:20853:2530 1:N:0:GTGAAA
GTAGTCCACGCCGTAAACGATGTCTACTAGCTGTTCGTGTCCTTGTGATGTGAGTAGCGCAGCTAACGCACTAAGTAGACCGCCTGGGGAGTACGGTCGCAAGATTAAAACTCAAATGAATTGACGGGGGCCCGCACAAGCGGTGGAGCATGTGGTTTAATTCGACGCAACGCGAAGAACCTTACCTACTCTTGACATCTACGGAAGACTGCAGAGATGCGGTTGTGCCTTCGGGAACCGTAAGACAGGTGCTGCATGGCTGTCGTCAGCTCGG
+
GG@FGGGGGGGGGGFGGGGGGGGGGGGGGGGGGGGGGGGGGGGGGGGGGGGGGGGGGGGGGGGGGGGGGGGGGGGGGGGGGGGGGGGGGGGGGGGGGGGGGGGGGGGGGGGGGGGGGGGGGGGGGGGGGGGGGGGGGGGGGGDGGGGGGGGGGGGGGGGGGGGGGGGGGGGGGGGGGGGGGGGGGGGGGGGGGGGGGGGGGFGGEGGGGGGGGGGGGGEDEGGGGGGGGGFFGGD<>FFGEFGFFFGFFGF?FFFFFAFFGG<@C?BBFFAFE)
@M02542:52:000000000-J9N43:1:1101:22766:2532 1:N:0:GTGAAA
GTAGTCCACGCCGTAAACGATGTCTACTAGCTGTTCGTGTCCTTGTGATGTGAGTAGCGCAGCTAACGCACTAAGTAGACCGCCTGGGGAGTACGGTCGCAAGATTAAAACTCAAATGAATTGACGGAGGCCCGCACAAGCGGTGGAGCATGTGGTTTAATTCGACGCAACGCGAAGAACCTTACCTACTCTTGACATCTACGGAAGACTGCAGAGATGCGGTTGTGCCTTCGGGAACCGTAAGACAGGTGCTGCATGGCTGTCGTCAGCTCGT
+
GGGGGGGGGGGGGGDGGGGGGGGGGGGGGGGGGGGGGGGGGGGGGGGGGGGGGGGGGGGGGGGGGGGGGGGGGGGGGGGGGGGGGGGGGGGGGGGGGGGGGGGGGGGGGGGGGGGGGGGGGGGGGGGGGGGGGGGGGGGGGGGGGGGGGGGGGGGGGGGGGGGGGGGGGGGGGGGGGGGGGGGGGGGGGFGGGGGGGGGGGFGGGDGGGGGGGGGGGGGGGGGGGGGGGGDFGGGDFGGGFFGFFFGGFGGDFFFFFBFFGDGFGBFFFFFFF)
@M02542:52:000000000-J9N43:1:1101:6841:2541 2:N:0:GTGAAA
GTAGTCCACGCCCTAAACGATGATAACTCGATGTTGGCGATATACAGTCAGCGTCTTAGCGAAAGCGTTAAGTTATCCACCTGGGGAGTACGCCCGCAAGGGTGAAACTCAAAGGAATTTACGGGGGCCCGCACAAGCGGAGGAGCATGTGGTTTAATTCGATGATACGCGAGGAACCTTACACGGGCTTGAAAGTTACTGACTTATCTAGAGATAGCAAAGTCCTTCGGTACAGGAAACTAGGTGCTGCATGGCTGTCGTCCGCCCGTGCCGG
+
GGGGFGFGGGGGGGGGGGGEFFFG9FFCFE@FGGGFGGGC@FEGGFFGGGGGGE:FFGGGEGGGGGGGGGFFCAE?<BDFGGGFGG7FGGGGGGGC+@CEFGGEGGGGGFFF9FGGGGF,>B=E+>++>FGGDCE8@FEEEGE=E5*=CECC,4:6<F7F>CCE+7<DFBGDE3,8).8??2*:CG:5<@F4?2B*-4=2*4(*9*6+*24<C9+*)**).)//64<712(.(/.76((*0)0C<)5?A29@2<?((4<?F08(/*)).)))))
@M02542:52:000000000-J9N43:1:1101:9820:2550 2:N:0:GTGAAA
GTAGTCCACGCCCTAAACGATGTCAACTAGTTGTTGGGGATTTACTTCCTTGGTAACGTAGCTAACGCGTGAAGTTGACCGCCTGGGGAGTACGGCCGCAAGGTTAAAACTCAAAGGAATTAACGGGGACCCGCACAAGCGGTGGATGATGTGGATTAATTCGATGCAACGCGAAAAACCTTACCTACCCTTGACATGGCAGGAACTTTCCAGAGATGGATTGGTTCCCGAAAGTGAACCTGCACACAGGCGCTGCTATGCTGTAGTTCGCCCG
+
GGGGFGGFFCGFGGGF@C@:F<EFG9E6<FFFFEFFFGCCFGGDGGFGGGGDCFGEGGGF?E<AFFFGGF+BFC<F<FFEFGG7+=FCCG@FG:FGGGEE@F7A9D9FG9,CB8ADD8BD?99E6C6FCC+BC6B*;FF88@@CEGCCDF,BFGD,5?FFFG=71:CFAAGGEGB53A>>F@AC8+:AGFFFFFFF92??FB0D5769=:.)33/040CB>=FF43)*)2(-(8))))63*12*.6:534))-700)))6<<<:**/*/))0))
@M02542:52:000000000-J9N43:1:1101:24161:2551 2:N:0:GTGAAA
GTAGCCCATGCCGTAAACGATGAGTGTTCGCCCTTGGTCTACGCGGATCAGGGGCCCAGCTAACGCGTGAAACACTCCGCCTGGGGAGTACGGTCGCAAGACCGAAACTCAAAGGAATTGACGGGGGCCTGCACAAGCGGTGGAGCATGGGGCTTAATTCGAACCAACCCGCAGAACCTTACCAGCTTTTGACATCCGAGGACGACTTCTGGAGACAGATTTCTTCCCTTCGGGGACCTAGTGACAGGGTCTGTATGGCTGTCGGTGCCCCGGG
+
FFG9FAEFGGGGGEFGCCFEFDFCGCFFG@FGEGGGFGGFCFGGDGG7CF9@FGDGGDGGDFDF=FEGDGGGGGG9FFGCEFGC+=?FFFD@EGGGGGGD8FGGCGDGCFFEFEFG6D79;FG7D>8B*=CFDGF>5CEDC5**;C5<E****22:CGD9)>C*:>E*))27>5;?F55=8?FGGG+**1=:?2/9(-03>((/575EF0)29*<5:<*46*16:2)>9<(-33(13:87=<C7).83(,87.)).6864<?>()/))0).)))
@M02542:52:000000000-J9N43:1:1101:16431:2582 2:N:0:GTGAAA
GTAGTCCACGCCGTAAACGATGTCTACTAGCTGTTCGTGTCCTTGTGATGTGAGTAGCGCAGCTAACGCACTAAGTAGACCGCCTGGGGAGTACGGTCGCAAGATTAAAACTCAAATGAATTGACGGAGGCCCGCACAAGCGGTGGAGCATGTGGTTTAATTCGACGCAACGCGAAGAACCTTACCTACTCTTGACATCTACGGAAGACTGCAGAGATGCGGTTGTGCCTTCGGGAACCGTAAGACAGGTGCTGCATGGCTGTCGGCAGCCCGG
+
GGCFGGGFGGGGGG>FGGGGGGGGGGGGGGGGGGGGGGGGFGGGGGGGGGGGGGGGGGGGGGGGGGGGGGGGGGGGGGGGGGGGGGGGGGGGGGGGGGGGGGGGCGGGGGGGGGGGGGGGGGGGGGGGCGGGDG>BEGGGGGG3*<E>FGGGGGGGGGGGFGGGGGGC>ECDAD9AAFFFFFFGGGGFGFFFFAFFFFFFFFB3<@EGFF?0C?+.3C7AFFFF>B0>:2456B2>B::DG0D742:43<6)2-)5.)48(4(,1)).0)).85
@M02542:52:000000000-J9N43:1:1101:22889:2592 1:N:0:GTGAAA
TAGTCCATGCCGTAAACGGTGGGCGCTAGGTGTAGGGGGCTTCCACGTCTTCTGTGCCGTAGCTAACGCATTAAGCGCCCCGCCTGGGGAGTACGGCCGCAAGGCTAAAACTCAAAGGAATTGACGGGGGCCCGCACAAGCGGCGGAGCATGTGGATTAATTCGATGCAACGCGAAGAACCTTACCTGGGCTTGACATATAGCGGATCGCTGCAGAGATGTAGTTTCCCTTTTTGGTCGTTATACAGGTGGTGCATGGTTGTCGTCAGCTCGTG
+
FGGGFDF<FFFEFF7C<FE,D@E8C7F::ACCC@FFGECFED8EFAFFF8CEFGFGGGGG=:<ECCCC7FEG9F<,>EGGGGGECDFDCB@FGGGEFEGEGDGGGGGGG9@>FCFCFG,:DFGGGDCGGDFCFGGGDEFGGG7FCGGGGGGGGFGGGFGF++<5+<FCE98C>>C5E=@C8::20<C?F>*;:EC89EG?C6FGDDEEG;>ECC<+;8@7CEFGEED?F*<)*+/7>?C)<;<AFF+9=CDFFBFF9?AACGGFG?FB?<0555
@M02542:52:000000000-J9N43:1:1101:17525:2601 2:N:0:GTGAAA
GTAGTCCACGCCGTCAACGATGTCTACTAGCTGTTCGTGTCCTTGTGATGTGAGTAGCGCAGCTAACGCACTAAGTAGACCGCCTGGGGAGTACGGTCGCAAGATTAAAACTCAAATGAATTGACGGGGGCCCGCACAAGCGGTGGAGCATGTGGTTTAATTCGACGCAACGCGAAGAACCTTACCTACTCTTGACATCTACGGAAGACTGCAGAGATGCGGTTGGTCCTTCGGGAACCGTAAGACAGGTGCTGCATGGCTGTCGTCAGCCGGG
+
FGGGGGFGGGDGG@+BFFCGGGDGFGGGGFGAFGGGGGD<<CFFDGGGFGGGGGGGGC@:@C@FGGGGGGGCGGGGGFFFFGEDEFFFGFGEGGCGGGFGGGEGGFGGGFGGGGDFFCGGCFEGCGGG>C>4@EGGGDGFGGGEEDFFC5=FEGCEGGGGF@CGGGG3:=EC8<6BFBFFF<9CD6CFF6;F638@A<F<F2<*57)2.:0(76<)40*.1)0.3((0.2<>0<3;9?3DG2C75.(7:<6;7)3()),(.,,)*/)))))).)
@M02542:52:000000000-J9N43:1:1101:8497:2604 1:N:0:GTGAAA
GTAGTCCACGCCGTAAACGATGTCTACTAGCTGTTCGTGTCCTTGTGATGTGAGTAGCGCAGCTAACGCACTAAGTAGACCGCCTGGGGAGTACGGTCGCAAGATTAAAACTCAAATGAATTGACGGGGGCCCGCACAAGCGGTGGAGCATGTGGTTTAATTCGACGCAACGCGAAGAACCTTACCTACTCTTGACATCTACGGAAGACTGCAGAGATGCGGTTGTGCCTTCGGGAACCGTAAGACAGGTGCTGCATGGCTGTCGTCAGCTCGT
+
GGGGFGGGGGGGGGGGGGGGGGGGGGGGGGFGGGGGGGGGGGGGGGGFGGGGGGGGGGGGGGGGGGGGGGGGGGGFGGGGGGGGGGGGGGGGGGGGFGGGGGGGGGGGGGGGGGGGGGGGGGGGGGGGGDGGGGGGGGGGGGGGGGGGGGGGGGGGGGGGGGFCGGGGEEGFGGGGGGGGGGGGGFGGE@FEDGGCFGGGGFFC?DEFGGGGGGDGGGGGGGGGGGGF>GFFGGDB7:DGFFGFFDGGFFC:BA?FFB?BF37?C61080)9))
@M02542:52:000000000-J9N43:1:1101:19076:2605 1:N:0:GTGAAA
GTAGTCCACGCCGTAAACGATGTCTACTAGCTGTTCGTGTCCTTGTGATGTGAGTAGCGCAGCTAACGCACTAAGTAGACCGCCTGGGGAGTACGGTCGCAAGATTAAAACTCAAATGAATTGACGGGGGCCCGCACAAGCGGTGGAGCATGTGGTTTAATTCGACGCAACGCGAAGAACCTTACCTACTCTTGACATCTACGGAAGACTGCAGAGATGCGGTTGTGCCTTCGGGAACCGTAAGACAGGTGCTGCATGGCTGTCGTCAGCTCGG
+
GG<FGGGGGGGGGGFFGGGFGGGGGGGGGGGGGGGGGGGGGGGGGGGGGGGGGGGGGGGGGGGGGGGGGGGGGGGGGGGGGGGGGGGGGGGGGGGGGGGGGGGGGGGGGGF@DGG9?AFFGFCD,FFGGGGGGGD<:FA:FF7>F@*6<C:CCCFFGCGFGFFFD:<>C88*=CGE8ECGFGDGGGGGC@<FGFFGCFFE7=C8CC5;CCFG@<<8@F99E*CE5:/C:D<?FGDE>G5C>FC6*46DFFG:=920:A??FC56*(,(4).7D3
@M02542:52:000000000-J9N43:1:1101:21269:2638 2:N:0:GTGAAA
GTAGTCCACGCCGTAAACGATGTCTACTAGCTGTTCGTGGTCTTGTACTGTGAGTAGCGCAGCTAACGCACTAAGTAGACCGCCTGGGGAGTACGGTCGCAAGATTAAAACTCAAATGAATTGACGGGGGCCCGCACAAGCGGTGGAGCATGTGGTTTAATTCGACGCAACGCGAAGAACCTTACCTACTCTTGACATATAGCGAAGATTGTAGAGATACGATTGTCCCTTCGGGAACGCTAAGACAGGTTCTGCATGGCTTTCCTCAGCTCGG
+
GGFCFEFFFGGGGGGDFGGGFGGGGGGGGGGGGGFEEED7CFGGGGGGGGGGGGGGGFFEGGEGFFGDGGGFGG8FGGFGGGGE@FFFDEGGFGGGGGGDGCGGGGGGGGGFGEGAEADFFGGG?EGGGGGGGGGCEEG5CGECGG=:@EGG??FGFGGGFFFC@DGD:>C5BC>>@BFF@B4CF<F?FFF?F2BF9<*)9<<C7@);BG2)32+96::4(8>)(.):5822,5;01:-C*(1*).(704*14699))((.,(.**/1))*).)
@M02542:52:000000000-J9N43:1:1101:16782:2639 1:N:0:GTGAAA
GTAGTCCACGCCGTAAACGATGTCTACTAGCTGTTCGTGTCCTTGTGATGTGAGTAGCGCAGCTAGCGCACTAAGTAGACCGCCTGGGGAGTACGGTCGCAAGATTAAAACTCAAATGAATTGACGGGGGCCCGCACAAGCGGTGGAGCATGTGGTTTAATTCGACGCAACGCGAAGAACCTTACCTACTCTTGACATCTACGGAAGACTGCAGAGATGCGGTTGTGCCTTCGGGAACCGTAAGACAGGTGCTGCATGGCTGTCGTCAGCTCGT
+
GGGGGGGGGGGGGGGGGGGGGGGGGGGGGGGGGGGGGGGGGGGGGGGGGGGGGGGGGGGGGGGGGGGGGGGGGGGGGGGGGGGGGGGGGGGGGGGGGGGGGGGGGGGGGGGGGGGGGGFGGGGGGGGGGGGGGGGGGGGGGGGGGGGGGGGGGGGGGGGGGGGGGGGGGGGGGGGGGGGGGGGGGGGGGGGGGGGGGGGGGFGGGDGGGGGGGGFGGGGGGGGGGGGGGGFFGGGEFGGGFFGFFFFGFFF?FA?BFFBFGG<?51:BFFFFF)
@M02542:52:000000000-J9N43:1:1101:10713:2646 2:N:0:GTGAAA
TAGTCCACGCTGTAAACGATGGATACTAGCTGTTGGGGGCAACTTCAGTGGCTAAGCGAAAGTGATAAGTATCCCACCTGGGGAGTACGTTCGCAAGAATGAAACTCAAAGGAATTGACGGGAGCCCGCACAAGCGGTGGAGCATGCGGTTTAATGCGATGATACGCGAGGAACCTTACCAAGGCTTAAATGTAGATTGACGGGTTTGGAAACAGACTTTTCTTCAGACAATTTAAACGGTGCTGCATGTTTGTCGTCAGCTCATGCCGTGAGG
+
@@@EFD9FCCFCGE,,,B+:ACFFFFGFGDGD,;CE78:C@7,9CEFGFA8,,5F<=7CE@7<,,B9A?A<BA<,EE=<DFCE7FFECCE<FEE:F7DDFGEEGCDG9<?EE4=FFCF;FC7+8=C+@@:88:EF>EFE8CFCFFG,*5@EGGGG,DB7C*DCFFF554)*9)*(;/;;;;64**0=ADFA6@<=+)/;@A(,9>@B*<D22C*2039*))964)))0).326B<)6)(*9(974),95)**(.)-21::)),.0**).8)7>:
@M02542:52:000000000-J9N43:1:1101:13262:2648 2:N:0:GTGAAA
GTAGTCCACGCCGTAAACGATGTCTACTAGCTGTTCGTGTCCTTGTGATGTGAGTAGCGCAGCTAACGCACTAAGTAGACCGCCTGGGGAGTACGGTCGCAAGATTAAAACTCAAATGAATTGACGGGGGCCCGCACAAGCGGTGGAGCATGTGGTTTAATTCGACGCAACGCGAAGAACCTTACCTACTCTTGACATCTACGGAAGACTGCAGAGATGCGGTTGTGCCTTCGGGAACCGTAATGCAGGTGCTGCATGGCCGTTGTCCGCTCGG
+
GGGFGGGGGGGGG7FEFGGGGGGFGGGGGGGGGGGGGGGGGGGGGGGGGGGGGGGGGGEGGEGGGGGGGEEGGGGFGGGGGGGGGGGFGECEGGGGFGDGGGGGGFFGFFDDFG=EGGGDFGGGGGGGGGGGGGC8>CFFCEDGGGGGGGG9CG?2C=FFFGGGFGED>DGCDGFBFFFFF?FGGGGFGFFF*)9<22?9F)-7>DB=FGF?GF+<10*.2:>56:6D-)-48>>02((9D0C*))./..092))(640(((-(197*0)07>3
@M02542:52:000000000-J9N43:1:1101:17511:2649 1:N:0:GTGAAA
GTAGTCCACGCCGTAAACGATGTCTACTAGCTGTTCGTGTCCTTGTGATGTGAGTAGCGCAGCTAACGCACTAAGTAGACCGCCTGGGGAGTACGGTCGCAAGATTAAAACTCAAATGAATTGACGGGGGCCCGCACAAGCGGTGGAGCATGTGGTTTAATTCGACGCAACGCGAAGAACCTTACCTACTCTTGACATCTACGGAAGACTGCAGAGATGCGGTTGTGCCTTCGGGAACCGTAAGACAGGTGCTGCATGGCTGTCGTCAGCTCGT
+
GGGFGGGGGGGGCFGGGEFGGGGF9FFFGGGGGGGGGGGGGGGGGGGGGGGGFFGGGGGGEGDGGFGCF:FGFGGGGD<CE=CGCFGGGCFGFGGGGGGGGGGGGAFGC,CBFGFGGG9DFGGGGGGG7CFG7@EFFBFFFGGFGGGFFGFGGGGFFGGFGGG7FGGGGGEDGEEGGGGGGGFFCGGGGGGGGGGGG9C?94C8EGG=CCFFDFGGEF??EDCEGEDFFGBFGGDDFGGCDFGFF<6CF:05FF705)16DC56CB36:B4?;0
@M02542:52:000000000-J9N43:1:1101:23784:2656 1:N:0:GTGAAA
GTAGTCCATGCCGTAAACGATGAGTGTTCGCCCTTGGTCTACGCGGATCAGGGGCCCAGCTAACGCGTGAAACACTCCGCCTGGGGAGTACGGTCGCAAGACCGAAACTCAAAGGAATTGACGGGGGCCCGCACAAGCGGTGGAGCATGTGGTTTAATTCGACGCAACGCGAAGAACCTTACCTACTCTTGACATCTACGGAAGACTGCAGAGATGCGGTTGTGCCTTCGGGAACCGTAAGACAGGTGCTGCATGGCTGTCGTCAGCTCGTGTT
+
GGGGGGGGGGGGGGGGGGGGGGGGGGGGFGGGGGGGGGGGGGGGGGGGGGGGGGGGGGGGGGGGGGGGGGGGGGGGGGGGGGGGGGGGGGGGGGGGGGGGGGGGGGGGGGGGGGGGGGGGGGGGGEGGGGGGGGGGGGGGGGGGGGGGGGGGGGGGGGGGGGGGGGGGGGGGGGGGGGGGGGGGGGGGGGFFGGGGGGGFGFGGFGGGGGGGGDFCGGGGCEGGGGGGGGFFGGGFFGGGF@FBFFGFFGGFFFFF?BFBGGGF31:548;@77
@M02542:52:000000000-J9N43:1:1101:13019:2658 2:N:0:GTGAAA
GTAGTCCACGCCGTAAACGATGTCTACTAGCTGTTCGTGTCCTTGTGATGTGAGTAGCGCAGCTAACGCACTAAGTAGACCGCCTGGGGAGTACGGTCGCAAGATTAAAACTCAAATGAATTGACGGGGGCCCGCACAAGCGGTGGAGCATGTGGTTTAATTCGACGCAACGCGAAGAACCTTACCTACTCTTGACATCTACGGCAGACTTCAGAGATGAGGTTGTGCCTGCGGGAACCGTAAGACAGGTGCTGCCTGGCCGTCTGCTGCCGGG
+
GGGDEFGGGGGGGGC@DGEGGGFGFGGGGGGGGGFFGG7EEFCGGFFGFGG<FGFGGGGEGGGGFGGGGGGGGGCGGFGFCBEEGG@CGGGE>EFGGGCGDCFFGFGGGGGGGGGFFGGGFF,ECG8:8EGG3B*8?FGG>B56CD:=@FFGBF9:CGGGFGGG7*=C>:CC)76BBFF4>047<C7BFFF*@2*9<A6>@<(9)7)8)2))03<*(::).)65(4(:<))(-)2(-3:77(196<0<28)6<A?17<?1.444/*6//9)0))
@M02542:52:000000000-J9N43:1:1101:9145:2662 2:N:0:GTGAAA
GTAGTCCACGCCGTAAACGATGTCTACTAGCTGTTCGTGTCCTTGTGATGTGAGTAGCGCAGCTAACGCACTAAGTAGACCGCCTGGGGAGTACGGTCGCAAGATTAAAACTCAAATGAATTGACGGGGGCCCGCACAAGCGGTGGAGCATGTGGTTTAATTCGACGCAACGCGAAGAACCTTACCTACTCTTGACATCTACGGAAGACTGCAGAGATGCGGTTGTTCCTTCGGGAACCGTAAGACAGGTGCTGCCTGGCTGTCGTCAGCTCCG
+
GGGFGGGGGGGGGGGDFGGGFGGFFFGGGGFGGGGGEG?FGGGGGFFGGGGGGGGGGGGGGCFGFGGDGGGGGCFGGGGGGGGDGGGFGGGGGGGGGGGGGGGGGGGGGGGGGGGFGGGGGGFGGGDDGGGGGGG5CF6@FGG6BCCGGGGGGFGGGGGGFGGGGGGG)8EGBCB@>>4>F?BGFFGFG?FFFAFFAA@AFF?3)00840,:FF7>00><435>68(:))6.(03140<CD(71670?3>)9847(,.((.-(,*/).)0*/))
@M02542:52:000000000-J9N43:1:1101:13565:2675 2:N:0:GTGAAA
GTAGTCCACGCCGTAAACGATGTCTACTAGCTGTTCGTGTCCTTGTGATGTGAGTAGCGCAGCTAACGCACTAGGTAGACCGCCTGGGGAGTACGGTCGCAAGATTAAAACTCAAATGAATTGACGGGGGCCCGCACAAGCGGTGGAGCATGTGGTTTAATTCGACGCAACGCGAAGAACCTTACCTACTCTTGACATCTACGGAAGACTGCAGAGATGCGGTTGTGCCTTCGGGAACCGTAAGACAGGTGCTGCATGGCTGTCGTCAGCCTGG
+
GGGFFGGFGGGGGGGGGGGGFGGGGGGGGGGGGGFFGFGGGGGGGGGGGGGFGGGGGGDGDEGGGGGEGFGGGGFGGGGGGGGGGGGGGGGCEFGGGGEGGGGCGFGGEDGGGGGFFGG9>FDD?CGGGGGECGEGGG6EGGGCEC*AFFGGF7CCDGGGFGGGGGDD>DCC><>FDF4@@?FFF4CBF=??FAFF)6?>@A?GD>);?F)(<C952>*4(7>E>8:FBF2,4@1((3:C56<*48(54-)93925)-468(,)7*))))))))
@M02542:52:000000000-J9N43:1:1101:11552:2680 1:N:0:GTGAAA
GTAGTCCACGCCGTAAACGATGTCTACTAGCTGTTCGTGTCCTTGTGATGTGAGTAGCGCAGCTAACGCACTAAGTAGACCGCCTGGGGAGTACGGTCGCAAGATTAAAACTCAAATGAATTGACGGGGGCCCGCACAAGCGGTGGAGCATGTGGTTTAATTCGACGCGACGCGAAGAACCTTACCTACTCTTGACATCTACGGAAGACTGCAGAGATGCGGTTGTGCCTTCGGGAACCGTAAGACAGGTGCTGCATGGCTGTCGTCAGCTCGG
+
GGGGGGGGGGGGGGGGGGGGGGGGGGGGGGGGGGGGGGGGGGGGGGGGGGGGGGGGGGGGGGGGGGGGGGGGGGGGGGGGGGGGGGGGGGGGGGGGGGGGGGGGGGFFGGGGGGGGGGDFGGCCDFGGGGGGGGGGDGGFGGGGGGGGGFGGGGGGGGGGGGGGGGGGGGGGGGGGGGGGGGGGGDGGGGGGGGGGFGFGGFGGGG7C<GGFFGGFFGGGDGGGEEDGFCBFGGGFFGGGFFGFFFGGFG:>F92444:BD7FFGFFBF7A6<)
@M02542:52:000000000-J9N43:1:1101:19996:2693 1:N:0:GTGAAA
GTAGTCCACGCCGTAAACGATGTCTACTAGCTGTTCGTGTCCTTGTGATGTGAGTAGCGCAGCTAACGCACTAAGTAGACCGCCTGGGGAGTACGGTCGCAAGATTAAAACTCAAATGAATTGACGGGGGCCCGCACAAGCGGTGGAGCATGTGGTTTAATTCGACGCAACGCGAAGAACCTTACCTACTCTTGACATCTACGGAAGACTGCAGAGATGCGGTTGTGCCTTCGGGAACCGTAAGACAGGTGCTGCATGGCTGTCGTCAGCTCGG
+
GGDFGGGGGGGGGGGGGGGGGGGGGGGGGGGGGGGGGGGGGGGGGGGGGGGGGGGGGGGGGGGGGGGGGGGGGGGGGGGGGGGGGGGGGGGGGGGGGGGGGGGGGFGGGDFFGGGGGGGGGGGGGGGGGGDGGGGGGGGGGGGGGG@FFGGGGGGGGGGGGGGGGGGGGGGGGGGGGGGGCFGGGGGGGGGGGGGGGGGGGFGEGGGGGGGGGGGGGGGGGGGGGGGGGGFFGGGF@GGGFFGFFDFGFGFFFA?BFFF?FD5?<<?FFFAFF)
@M02542:52:000000000-J9N43:1:1101:11942:2704 1:N:0:GTGAAA
GTAGTCCACGCCGTAAACGATGTCAACTAGCCGTTGGGAGCCTTGAGCTCTTAGTGGCGCAGCTAACGCATTAAGTTGACCGCCTGGGGAGTACGGCCGCAAGGTTAAAACTCAAATGAATTGACGGGGGCCCGCACAAGCGGTGGAGCATGTGGTTTAATTCGAAGCAACGCGAAGAACCTTACCAGGCCTTGACATCCAATGAACTTTCCAGAGATGGATTGGTGCCTTCGGGAGCATTGAGACAGGTGCTGCATGGCCGTCGTCAGCTCGG
+
GGGGGGGGGGGGGGGGGGGGGGGGGGGGGGGGGGGGGGGGEEGGGGGGGGGGGGGGGGGGGGGGGGGGGGGGGGGGGGGGGGGGGGGGGGGGGGGGGGGGGGGGGGGGGGGGGGGGGGGGGGGGGGGGGGGGGGGGGGGGGGGGGGDGGGGGGGGGGGGGGGGGGGGGGGGGGGGGGGGGGGGGGGGGGGGGGGGGGGGGGFGGCFGGGGGGGGGGGGGGGGGGGGGFGGFFGGGFFGGCF=FFF?CFFGG?FFFFBFFF*97><2::??4<@3
@M02542:52:000000000-J9N43:1:1101:10638:2719 2:N:0:GTGAAA
GTAGTCCACGCCGTAAACGATGTCTACTAGCTGTTCGTGTCCTTGTGATGTGAGTAGCGCAGCTAACGCACTAAGTAGACCGCCTGGGGAGTACGGTCGCAAGATTAAAACTCAAATGAATTGACGGGGGCCCGCACAAGCGGTGGAGCATGTGGTTTAATTCGACGCAACGCGAAGAACCTTACCTACTCTTGACATCTACGGAAAACTGCAAAGATGCGGTTGTTCCTTCCGGAATCGTAAGACCGGTTCTGCATTGCTGTCGTCATCTTGT
+
GGGGGGGGGGGGGGGGGGGGGGGFGFGCFGGGGGEFFF,CCFGFFGGGGGGGGGGGGDEGGEGGGCGDGGGGGGGGGDGGGGGGGGGGECGGGGGEGEEGGGGCGGGGGGGGGGDGGGGD,9,C=E6F8FG*CCECEEGCFGE8CDFGCDGG:FFGFFDFFFFGG3EGFFGGFD>3))075?FGGDGFGFFFB)8?9A=A*4?DE@.8?G27+++02CC29:)70((2-)..(813((.7/.216<2@11)..6922)496955CC3))***/*
@M02542:52:000000000-J9N43:1:1101:20409:2749 1:N:0:GTGAAA
GTAGTCCACGCCGTAAACGATGTCTACTAGCTGTTCGTGTCCTTGTGATGTGAGTAGCGCAGCTAACGCACTAAGTAGACCGCCTGGGGAGTACGGTCGCAAGATTAAAACTCAAATGAATTGACGGGGGCCCGCACAAGCGGTGGAGCATGTGGTTTAATTCGACGCAACGCGAAGAACCTTACCTACTCTTGACATCTACGGAAGACTGCAGAGATGCGGTTGTGCCTTCGGGAACCGTAAGACAGGTGCTGCATGGCTGTCGTCAGCTCGG
+
GG9FGGGGGGGGGGCFGGGGGGGGGGGGGGGGGGGGGGGGGGGGGGGGGGGGGGGGGGGGGGGGGGGGGGGGGGGGGGGGGGGGGGGGGGGGGGGGGGGGGGGGGGGGGFGGGGGGGGGGGGGGGGGGGGGGGGGGGGGGGGGGGGGGGGGGFGGGGGGGGGFFGGGGGGGGGGGGGGGGGGGGGGGGGGGGGGGGGGGGGFGGGDGGGGGGGGGGCF?9EGGGGGGGGGFFFGDFFGCDBFGFFFGGFGGBFFFFFFFFGG<=FFFFFBFFF)
@M02542:52:000000000-J9N43:1:1101:17462:2750 1:N:0:GTGAAA
TAGTCCACGCCGTAAACGATGTCTCCTAGCTGTTCGTGTCCTTGTGATGTGAGTAGCGCAGCTAACGCACTAAGTAGACCGCCTGGGGAGTACGGTCGCAAGATTAAAACTCAAATGAATTGACGGGGGCCCGCACAAGCGGTGGAGCATGTGGTTTAATTCGACGCAACGCGAGGAACCTTAACTACTCTTGACATCTACGGAAGACTGCAGAGATGCGGTTGTGCCTTCGGGTACCGTAAGACAGGTGCTGCATGGCTGTCGTCAGCTCGTG
+
GGGGGGFGGGGGGGGFACBFFFFF<EGGGGGGGGGGG@FFGGGGGGGGGGGGGGGGGDGGDGGCFGEDEGEGGGGGGFGGGGGGGGGGGGEGGCEEBFGGGGGGGGGGGGFGGGGGGFAFF9FGGGDFDEEGGGGGGGGFEGGGEF@,1<F<FGB@<FCGGGGEGCGCEG57CGGD5CCEFGG+9CCGGGGGGGGG7C?705C5CDG8C86+<:;CCFC1:7ECECDFCF><DE/8)<9F)<<26?FC7CD2*)3)5:17D5F7<1<?BAF>;)
@M02542:52:000000000-J9N43:1:1101:7751:2763 2:N:0:GTGAAA
GTAGTCCACGCCGTAAACGATGTCTACTAGCTGTTCGTGTCCTTGTGATGTGAGTAGCGCAGCTAACGCACTAAGTAGACCGCCCGGGGAGTACGGTCGCAAGATTAAAACTCAAATGAATTGACGGGGGCCCGCACAAGCGGTGGAGCATGTGGTTTAATTCGACGCAACGCGAAGAACCTTACCTACTCTTGACATCTACGGAAACATGCAGAGATGCGGTTGTGCCTTCGGGAACCGTAAGACAGGTTATTGATGGCTGTCGTCCGGTCGG
+
GCEFGGF<FDECE:F@FGD@FEFGGGGGGFGGGGGGGGGGGGGGGGGFGC@FGGFGGFGEEEGGGGGGGGDDFGGGGF9F@EEG+>C+B>FFCGGCGCEEEFGFFGGGGFGF:DDGDAFFGA@DFGDG7CEBECB*44CCCE*::/44A7<9<EF8@C<7A9<CE*2388=>>7(85B@>4(9CFGF?6*9B=<F4))*49AB357)*)287C+@:(*:<6@DF91(2).530>;69B:3/(**))(0:A**))).4)34(-,.*1))0)05<)
@M02542:52:000000000-J9N43:1:1101:10076:2764 2:N:0:GTGAAA
GTAGTCCACGCCGTAAACGATGTCTACTAGCTGTTCGTGTCCTTGTGATGTGAGTAGCGCAGCTAACGCACTAAGTAGACCGCCTGGGGAGTACGGTCGCAAGATTAAAACTCAAATGAATTGACGGGGGCCCGCACAAGCGGTGGAGCATGTGGGTTAATTCGACGCAACGCGAAGAACCTTACCTCCTCTGGACATCTACGGAAGACTGCAGAGATACGGTTGTGCCTTCGGGCACCGGAAGACAGGTGCTGCATGGCTGTCGTCAGCTCGG
+
CFFGGGFGGGGGDGDCFFFGF8FFGD<CEG8FGFFGGG<@EF<FFDFCDACE,E@<ACE@F+@AEDFCFEGEGFEGCFFGGGGGCF77=+@+9,B@FGGGDC@FFGGG9B9=FFGFGGF9>=D;===FGD>E7@B>:>>:C>5>*9858?,,4=9*=:/<;;9C95=D5;:D>593<5).779>FGC/9)7@))1)).6<4<(C3))*)0.(+<C7(2*.(<)57?(*).).()4(3319)2/)((.)-))0.4),)).2,2(.9>F).99)).
@M02542:52:000000000-J9N43:1:1101:9507:2768 2:N:0:GTGAAA
GTAGTCCACGCCGTAAACGATGTCTACTAGCTGTTCGTGTCCTTGTGATGTGAGTAGCGCAGCTAACGCACTAAGTAGACCGCCTGGGGAGTACGGTCGCAAGATTAAAACTCAAATGAATTGACGGGGGCCCGCACAAGCGGTGGAGCATGTGGTTTAATTCGACGCCACGCGAAGAACCTTACCTACTCTTGACATCTACGGAAGACTGCAGAGATGCGGTTGTGCCTTCGGGAACCGTAAGACCGGTGCTTCATGGCCGTCGTCAGGTCGG
+
FGFFGGGGGGGGGGGGGGGGGGGGC<EFFDFGGGGGGGG@EGGGGGFGGCFGFEGCCFGDCCGGGGGGG@GDFFFFGGC<FFGGGGGGGGEFGAFEGGGGFF@<FFGDDDEDDGGG?B,D9FFFCGEEGDGDCGG5?FF5DEGEE5CC:FEGGGGBF,8CB>;=7**/):CDFD;E>3;@F0?CG*9*6*7F?<?:).9-@>0C>:>*.>02+89>2*:>6)8<6(2CAA<2:@6>>04)98D*),(.4,.7))))65<((-795).0))16))
@M02542:52:000000000-J9N43:1:1101:23229:2777 2:N:0:GTGAAA
GTAGTCCACGCCGTAAACGATGTCTGCTAGCTGTTCGTGTCCTTGTGATGTGAGTAGCGCAGCTAACGCACTAAGTAGACCGCCTGGGGAGTACGGTCGCAAGATTAAAACTCAAATGAATTGACGGGGGCCCGCACAAGCGGGGGCGCATGTGGTTTAATTCGACGCAACGCGAAGAACCTTACCTACTCTTGACATCTACGGAAGACTGCAGAGATGCGGTTTTGCCCTCGGGAACCGTAAGCCAGGTTCTGCATTGCTGTCGTACGCCCGG
+
GGGGFGGGGGGGGGFGDCGGG<FGGGGGGGGGGGGGGGGGGGGGDFGFGFGGGGFGCFBF7BFGEFGEFFGGGGGFG9FFGEGCCEFGGDDGGGFEFEGGGGGGGGGGGGGGGGGGGGGGCF=EDG6CGDDECEEEECGGGG5*4)**2*:EC7<:CFGFFGGGGGDC>B5D:<>B53?FF?FGGFGFGFFFF7??D<6:=:2CDB.:7CB4+++.4::<15<)(-17A)5.7D;911:<91C*),(>:,*0)))6))..)).4C7)))).)0.
@M02542:52:000000000-J9N43:1:1101:23370:2802 1:N:0:GTGAAA
GTAGTCCATGCCGTAAACGATGATAACTAGCTGTCCGGGTTCATGGAACTTGGGTGGCGCAGCTAACGCATTAAGTTATCCGCCTGGGGAGTACGGTCGCAAGATTAAAACTCAAAGGAATTGACGGGGGCCTGCACAAGCGGTGGAGCATGTGGTTTAATTCGAAGCAACGCGCAGAACCTTACCAGCGTTTGACATGGCTAGTATGACTTCCAGAGATGGATTTCTTCAGTTCGGCTGGCTAGCACACAGGTGCTGCATGGCTGTCGTCAGC
+
GGGGGGGGGGGGGGGGGGGGGGGGGGGGGGGGGGGGGGGGGGGGGGGGGGGGGGGGGGGGGGGGGGGGGGGGGGGGGGGGGGGGGGGGGGGGGGGGGGGGGGGGGGGGGGGGGGGGGGGGGGGGGGGGGGGGGGGGGGGGGGGGGGGGGGGGGGGGGGGGGGFGGGGGGGGGGGGEGGGFFGGFGGGGGGGGGGGGGGGGGFGGGFGFGGGGGGGGFDGFFFGGGGGGGGDFGGGFEGGGEFGF>?9FFGGFFFBFFFBBGD:F<04<:<<FE9
@M02542:52:000000000-J9N43:1:1101:18015:2811 2:N:0:GTGAAA
GTAGTCCACGCCGTAAACGGTGGGCGCTAGGTGTGGGTTTCCTTCCACGGGATCCGTGCCGTAGCTAACGCATTAAGCGCCCCGCTTGGGGAGTACGGCCGCAAGGCTAAAACTCAAAGGAATTGACGGGGGCCCGCACAAGCGGCGGAGCATGTGGATTAATTCGATGCAACGCGAAGAACCTTACCTGGGTTTGACATATACCGGACGATCGCAGAGATGGGGTTTCCCTTGTGGTCGGTATACCGGTGTGGCATGGGTTTCGTCAGCTCGG
+
GGGGGGGGGGGGGGCFGGGGGGGGGGGGGGGGGGGGGGGEGGGGGGGGGGGGGGGGGGGGGGGGGGGGGGGGDEGGGGGGCFGGGGEGGGGGGGGGGGGGGGCEGGGGGGGGGGGGFGGGGGCECFGGGGEEGGDEG7EEGFFCGGEG8EGGGGGFGGFFFFCFGGGDFFGGFG>F:5.74:FFGFDF:?FF54>DDF=A=A<*7@B5750(*2A>?)/4)*))-4,>AF)64.-504)1)41>-4))39B)((,.41((.(()/1)..)94>B
@M02542:52:000000000-J9N43:1:1101:18139:2824 2:N:0:GTGAAA
GTCGTCCACGCCGTAAACGATGTCTACTAGCTGTTCGTGTCCTTGTGATGTGAGTAGCGCAGCTAACGCACTAAGTAGACCGCCTGGGGAGTACGGTCGCAAGATTAAAACTCAAATGAATTGACGGGGGCCCGCACAAGCGGTGGAGCATGTGGTTTAATTCGACGCAACGCGAAGAACCTTACCTACTCTTGACATCTACGGAAGACTGCAGAGATGCGGTTGTGCCTTGGGGACCCGGAAGACAGGTGGTTCATGGCTGTCCTCCAGTCGG
+
DF,FGC@;A;FCFC,BCE,:B:CFFECFG6FFFFDGEF<E,<,CFCFGGFFG,FE<FFDEEC:8FF,@+@CG8E@FF9E,BF7>+?C<++>FFFGGFG77FDEGGAFFGGG?=FDF=DFCFAFGF>@C8:***@7C5>BC5>*=:8=7CC?:==F,;<>C@91A7:ECDE5C5<(7>BFF4297<6FF4*/*936)))948>0*0)<C4*.0<8+)(2*-().01((25<-,(8(-(,,7)-C)(4>??A))(-).))),(-.)*2/5))*1.8
@M02542:52:000000000-J9N43:1:1101:20128:2854 1:N:0:GTGAAA
GTAGTCCACGCCGTAAACGATGTCTACTAGCTGTTCGTGTCCTTGTGATGTGAGTAGCGCAGCTAACGCACTAAGTAGACCGCCTGGGGAGTACGGTCGCAAGATTAAAACTCAAATGAATTGACGGGGGCCCGCACAAGCGGTGGAGCATGTGGTTTAATTCGACGCAACGCGAATAACCTTACCTACTCTTGACATCTACGGAAGACTGCAGAGATGCGGTTGTGCCTTCGGGAACCGTAAGACAGGTGCTGCATGGCTGTCGTCAGCTCGG
+
GG9FGGGGGEGGGFFFGGGGGGGGGGGGGGGGGGGGGGGGGGGGGGGGGGGGGFGFGGGGGGGGGGGGGGGGGGGGGGGGGGGGGGGGGGGGGGGGGGGGGGGGGGGGGGGGGGGGGGGGGGGGGGGGGGGGGGGGGGGGGDGGGGGGGGGGGGGCFFGFGGFGGGGDGGGGGGGEEFGGGGGGGGGGGGFGCEGDGGGGGFGDGGGGGCFGGGGGGGGGGGGGEGGGGGBFFGGBDGGGFFD??FGF@GGFFFFF2<??GC7@3?FFFFA:E)
@M02542:52:000000000-J9N43:1:1101:11286:2893 2:N:0:GTGAAA
GTAGTCCACGCCGTAAACGATGTCTACTAGCTGTTCGTGTCCTTGTGATGTGAGTAGCGCAGCTAACGCACTAAGTAGACCGCCTGGGGAGTACGGTCGCAAGATTAAAACTCAAATGAATTGACGGGGGCCCGCACAAGCGGTGGAGCATGTGGTTTAATTCGACGCAACGCGAAGAACCTTACCTACTCTTGACCTCTACGGAAGACTGCAGAGATGCGGTTGTGCCTTCGGGAACCGTAAGACAGGTGCTGCATGGCTGTCTGCCGCCCGG
+
GGGGGGGGGGGGGGGGGGGGGGGGGGGGGGGGGGGGGGGGGGGGGGGGGGGGGGGGGGGGGDGGGGGEGGGGGGGGFFAFEGGGEGGGDGGGGGGGGDEFDGGGGGGCFGFGGEGGGGGGEGGGGED7CFGEGGD>EFFGGEGGGGFGGDGGF:CFGGGGFFG59D*95BGGEDF>>:?>FFFGGGFBGFFF6)*/)6<<F9:<)7)*4D2(+23<8*292>DD((,:<F23:@BFFF6CDFDGAB(7:>))).)(6<(((((.****03))))
@M02542:52:000000000-J9N43:1:1101:14254:2905 2:N:0:GTGAAA
GTAGTCCACGCCGTAAACGATGTCTACTAGCTGTTCGTGTCCTTGTGATGTGAGTAGCGCAGCTAACGCACTAAGTAGACCGCCTGGGGAGTACGGTCGCAAGATTAAAACTCAAATGAATTGACGGGGGCCCGCACAAGCGGTGGAGCATGTGGTTTAATTCGACGCAACGCGAAGAACCTTACCTACTCTTGACATCTACGGAAGACTGCAGAGATGCGGTTGTGCCTTCGGGAACCGTAAGACAGGTGCTGCATGGCTGTCGTCCGCCCTG
+
GGGGGGGGGGGGGGGGGGGGGGGGGGGGGGGGGGGGGGGGFGGGGGGGGGGGGGGGGGGGGGGGFGGGGGGGGGGGGGGGGGGGGGGGEGGGGGGGGGGGGDGGGGGGGGGGGGGGGGGGGGGGGGGGGGGGGGGGGGGGGGGGGDEFGG6EGGCBCCGGFCCEFGGGDEDDFGBA7@FFFFFGFGGFG*?FFA?FBBFAFF?D:DFGFGFFGCCFBFG>>B@E9?1FB>A8:39>96:CC:D/64,78A@?4<?:AA7?0-,,*/.)7:))))
@M02542:52:000000000-J9N43:1:1101:13516:2908 1:N:0:GTGAAA
GTAGTCCACGCCGTAAACGATGTCTACTAGCTGTTCGTGTCCTTGTGATGTGAGTAGCGCAGCTAACGCACTAAGTAGACCGCCTGGGGAGTACGGTCGCAAGATTAAAACTCAAATGAATTGACGGGGGCCCGCACAAGCGGTGGAGCATGTGGTTTAATTCGACGCAACGCGAAGAACCTTACCTACTCTTGACATCTACGGAAGACTGCAGAGATGCGGTTGTGCCTTCGGGAACCGTAAGACAGGTGCTGCATGGCTGTTGTCAGCTCGG
+
GGGFGGGGGEGGE6BFFGGGGGFGGGGGGGGGGFGGGGGGGGGGGGFGGFGGGGGGGGEGCCFEGEFEGGGGGFGCEEFGDEGGEGDGGGGGGGGGGGGGGDFGFFFADF?EFEAFGGGGGGGFFGGGGGGGGGGGGGGG,CCFEF@FFFGFFCGFF<FEG9F7FGGGGGGGCGBEGGGGGFGFGGFGGFGGGGGGGGGEGFGDEGGGGGGGDC9;FEFDG58?EGGGGDAF3EC@DGGGFFD0=<CFFGG??<?BAF?:5DDFC7<45)66>)
@M02542:52:000000000-J9N43:1:1101:8862:2912 1:N:0:GTGAAA
GTAGTCCACGCCGTCAACGATGTCTACTAGCTGTTCGTGTCCTTGTGATGTGAGTAGCGCAGCTAACGCACTAAGTAGACCGCCTGGGGAGTACGGTCGCAAGATTAAAACTCAAATGAATTGACGGGGGCCCGCACAAGCGGTGGAGCATGTGGTTTAATTCGACGCAACGCGAAGAACCTTACCTACTCTTGACATCTACGGAAGACTGCAGAGATGCGGTTGTGCCTTCGGGAACCGTAAGACAGGTGCTGCATGGCTGTCGTCAGCTCGG
+
FG<FFGGG9CF?CF@;CEFGGFG9EEFFDF<FFCEE@FFFDFC<F@EFGDGA@FECF9C+7@CFCFG7=@>FFF,CB?FGFGGEGGGFE?FG=9F7AFCEFGGFGGGGGA,>FFDAFA,5D9<,,@@FGD*>:FGGEGFGG:FC*CCCFFCC<;FF7FFEFFG><C7*8BBF7CCGC=@88CF7+<E+8C?F7CCF<+AEGFG5875C5EGGGGC@*0:97E8CEEDGG:2=DCG:7FCD>>58*)+0):9:FBB>590(2>7F54:46?4?3)
@M02542:52:000000000-J9N43:1:1101:15504:2922 2:N:0:GTGAAA
GTAGTCCACGCCGTAAACGATGTCTACTAGCTGTTCGTGTCCTTGTGATGTGAGTAGCGCAGCTAACGCACTAAGTAGACCGCCTGGGGAGTACGGTCGCAAGATTAAAACTCAAATGAATTGACGGGGGCCCGCACAAGCGGTGGAGCATGTGGTTTAATTCGACGCAACGCGAAGAACCTTACCTACTCTTGACATCTACGGAAGACTGCAGAGATGCGGTTGTGCCTTCGGGAACCGTAAGACAGGTGCTGCATGGCTGTCGTCAGCCCGG
+
GGGGGGGGGGGGGGGGGFGGGFGGGGGGGGGGCGGGGGGGGGGGGGGGGGGGGGGGGGGGGGGFGGGDGGGGGGGGGGGGGGGGGFFGGGGGGGEGGGGGGEGGGGGGGGGGGGGFGGGGGD9F=CDEGGEEGGGGGGFEGGGGGCDGDGCFGGGGFDG?FGDGGGEDEFGGEC>EF>FF@<?GF<F?G=???B=FDAFDFFFG>D@6?D?FF8<>?C7995@>113F944863>9BFBG5(9/))5?0-)085<>9-,23?:2C9;57).)5)
@M02542:52:000000000-J9N43:1:1101:9947:2929 1:N:0:GTGAAA
GTAGTCCACGCCGTAAACGATGTCTACTAGCTGTTCGTGTCCTTGTGATGTGAGTAGCGCAGCTAACGCACTAAGTAGACCGCCTGGGGAGTACGGTCGCAAGATTAAAACTCAAATGAATTGACGGGGGCCCGCACAAGCGGTGGAGCATGTGGTTTAATTCGACGCAACGCGAAGAACCTTACCTACTCTTGACATCTACGGAAGACTGCAGAGATGCGGTTGTGCCTTCGGGAACCGTAGGACAGGTGCTGCATGGCTGTCGTCAGCTCGT
+
GGG<FGGGGGGGGG,FFGGGGFGGGGGGGGGGGGGGGEGGGGGGDGDGGGGGGGGGGGGGGGGGGGGGGGGGGG8FEDGGGGGGGGGGGGGGGGGFGGGGGGGGGFGGGDFGFFGGGGGFFFGGGEGGGGGGDGGGGGGGGGGGGGGG>:FCFGGGGDFFGGGEGGEGGC8FEEEGE=FFGGCFGGGEFEFGFFGGGGCCCFDCCDEFGGGFGGGCFG79CGGGGECGFGAFGGGEECC5BFGBF?FC3:D:44<BF<B(*19@GB016:AF>7
@M02542:52:000000000-J9N43:1:1101:19306:2933 1:N:0:GTGAAA
GTAGTCCACGCCGTAAACGATGTCTACTAGCTGTTCGTGTCCTTGTGATGTGAGTAGCGCAGCTAACGCACTAAGTAGACCGCCTGGGGAGTACGGTCGCAAGATTAAAACTCAAATGAATTGACGGGGGCCCGCACAAGCGGTGGAGCATGTGGTTTAATTCGACGCAACGCGAAGAACCCTACCTACTCTTGACATCTACGGAAGACTGCAGAGATGCGGTTGTGCCTTCGGGAACCGTAAGACAGGTGCTGCATGGCTGTCGTCAGCTCGG
+
GGAGGGGGGGGGGGFGGGGGGGGGGGGGGGGGGGGGGGGGGGGGGGGGGGGGGGGGGGGGGGGGGGGGGGGGGGGGGGGGGGGGGGGGGGGGGGGGGGGGGGGGGGGGGEGFFGGGGGGGGGGGGGGGGGGGGGGGGGGGGGGGGGFFGGGGGGGGGGGGGGGGGGGGGGGGGGGGGGGGGGGGGGGGGGGGGGGGGGGGGFGGGGGFGGGGFFGGGGGGGGGGGGGGGGDFGGGFFGDGDFGFFFGGFGD?FB<BDA?FGGFFF?B?FB<FF)
@M02542:52:000000000-J9N43:1:1101:12669:2940 2:N:0:GTGAAA
GTAGTCCACGCCGTAAACGATGTCAACTAGCCGTTGGGAGCCTTGAGCTCTTAGTGGCGCAGCTAACGCATTAAGTTGACCGCCTGGGGAGTACGGCCGCAAGGTTAAAACTCAAATGAATTGACGGGGGCCCGCACAAGCGGTGGAGCATGTGGTTTAATTCGAAGCAACGCGAAGAACCTTACCAGGCCTTGACATCCAATGAACTTTCAAGAGATGGATAGGTGCCTTCGGGAGCATTGAGACAGGTGCTGCATTGCCGTCGTTAGCTCGG
+
FGFGGGGGGGGGGFFCCFGGFGEFEGGGGFGGGGGGC@CGDGGG?GGGGGGGCGGGGGGGGGEEFGGGGGGGFFGFFGGFGDGG@7DFGGGGGEGGGEEGGDCFEFFGDCD@FGGGFAB9D;EGCEGGDEEGC>CEEGF:>>G8EGCGGGGGGGCCGGGGFGGGC0:C68=9)>().)97F:4CFFFF<@)/?046<FF()44966*27::)+<CF77D::*9?B<2*8>A)-<>((3(9:27>?F<?(46)5<?7)),-)(-())..)*1*.)
@M02542:52:000000000-J9N43:1:1101:16277:2950 2:N:0:GTGAAA
GTAGTCCACGCCGTAAACGATGTCTACTAGCTGTTCGTGTCCTTGTGATGTGAGTAGCGCAGCTAACGCACTAAGTAGACCGCCTGGGGAGTACGGTCGCAAGATTAAAACTCAAATGAATTGACGGGGGCCCGCACAAGCGGTGGAGCATGTGGTTTAATTCGACGCAACGCGAAGAACCTTACCTACTCTTGACATCTACGGAAGACTGCAGAGACGCGGTTGTGCCTTCGGGAACCTTAAGACAGGTCAGGCATGGCGGTTGTCACAGCGG
+
GGGGGGGGGGFGGGG:FGGGGFGGGGGGGGDGDFEFEGGEFFFGGGGGGGFAADFFGGGGGGGGGFGGDFG:8EFFGGGF,@EG:F@FCGFGG?FGGCE@FGDF?EFCFGGGGGGGCEDFFFG983@=EE5>C>7*=FGCGGCBEDCFFFGGGGG>CCFC6C>CF*1>DFGG57,7.7)07:FGG*31C6?49AFFBAFDF4:G3:38F>4:FGF52*14().)2:<G<A>345(((4(*24:*))(088))(.(30(.4((,(197****))7
@M02542:52:000000000-J9N43:1:1101:8180:2963 2:N:0:GTGAAA
GTAGTCCACGCCGTAAACGATGTCTACTAGCTGTTCGTGTCCTTGTGATGTGAGTAGCGCAGCTAACGCACTAAGTAGACCGCCTGGGGAGTACGGTCGCAAGATTAAAACTCAAATGAATTGACGGGGGCCCGCACAAGCGGTGGAGAATGTGGTTTAATTCGACGCAACGCGAAGAACCTTACCTACTCTTGACATCTACGGAAGACTGCAGAGATGCGGTTGTGCCTTCGGGAACCGTAAGACAGGTTCTGCATTGCTGTCGTCAGCTCCC
+
GGGGGGCGGGEGGEGFGGGGCGFGGGGGGGGGGGGGGGEFGGGGGGGFGGFGGGGGGGGGGGGGGFFGGGGGAFGGGGFGGGGGGGGFEEGGFGGGGGGGGGGFGGGGCAFGGGEGGGGFGGGG=CGFGG5EEGGGE7BEGGG;EGCECG7FGCCFGF<CFGGGGGGDAAGGFGFFF3:5>FFGGGGFG4?FFFFFFFF<46:D:@5EFF?FGGGF:>>B9D7@>?(2:A93:B9(,48D<1D45?0?(-/14)4<)),6<><23/5))01)))
@M02542:52:000000000-J9N43:1:1101:16243:2963 2:N:0:GTGAAA
GTAGTCCACGCCGTAAACGATGTCTACTAGCTGTTCGTGTCCTTGTGATGTGAGTAGCGCAGCTAACGCACTAAGTAGACCGCCTGGGGAGTACGGTCGCAAGATTAAAACTCAACTGAATTGACGGGGGCCCGCACAAGCGGTGGAGCATGTGGTTTAATTCGACGCAACGCGAAGAACCTTACCTACCCTTGACATCTACGGAAGACTGCAGAGATGCGGTTGTGCCTTCGGGAACCGTAAGACAGGTACTGCATGGGTGTCGGCGGCTGCG
+
GGGGGGGFGGDFGGEEGGGGGGGGFCFGGGGCGGGGGFDFF9FFFGGGGGF9BFGGGGGGGGGGGGGGGGCGGGCEGGGGGGGGFDFFGEGGGGG7FGGGGGGGGGGGFGGFGGF,9DFCCFGGDE6FGGGGCEDEEGGGGGGEGC*=CC0:BCGCEC6<A+1=CDE)5>EC)71<>B?FF?FFG<FF6)7=:(7;4<=4F<BC@E)*5C:?GG7)(22.(5.7,-,:ABF2370(4105*(11),(0(.*/6<)))-1(,(-)*))))07)))
@M02542:52:000000000-J9N43:1:1101:18188:2979 2:N:0:GTGAAA
GTAGTCCACGCCGTAAACGATGTCTACTAGCTGTTCGTGTCCTTGTGATGTGAGTAGCGCAGCTAACGCACTAAGTAGACCGCCTGGGGAGTACGGTCGCAAGATTAAAACTCAAATGAATTGACGGGGGCCCGCACAAGCGGTGGAGCATGTGGTTTAATTCGACGCAACGCGAAGAACCTTACCTACTCTTGACATCTACGGAAGACTGCAGAGATGCGGTTGTGCCTTCGGGAACCGTAAGACAGGTGCAGCATGGCTGTCGTCAGCTGGG
+
GGCGGGGFGGGGGG7BFGFCFGGGFGGGGGGGGGGFGGFGGGFGGGGGGGGGGGGGGGGGGEGFGFGGGGGGGDCGFGGFGEEGGGGGGF7FFGGGGGFGGGEGGFGGGGGGGGGGGEGFDD8EGEGGDGGCEEGCGGGGD>ECCDEC:CGG=,?CEGG9AG75CDEGE:53AC087BF>>7?F:696690*/38)4469F46DD@7:?C?BC@CFFC790))0(4:FAAAFFF;99?:CG,9*)),88<64)))3))4::8:<C*.))0*073
@M02542:52:000000000-J9N43:1:1101:24416:2982 2:N:0:GTGAAA
GTAGTCCACGCCGTAAACGATGTCTACTAGCTGTTCGTGTCCTTGTGATGTGAGTAGCGCAGCTAACGCACTAAGTAGACCGCCTGGGGAGTACGGTCGCAAGATTAAAACTCAAATGAATTGACGGGGGCCCGCACAAGCGGTGGAGCCTGTGGTTTAATTCGACGCAACGCGAAGAACCTTACCTACTCTTGACATCTACGGAAAACTGCAGAGATGCGGTTGTGCCTTCGGGATCTGTAAGACAGGTGCTGCATGGCTGTCGTCAGCGCGT
+
DFFC;,C<CE@GGGEEFGG@8FFGGG<EF,,CDGGE@FGGF9FDFEGGGGFFCEF<B9CC::7EAFGGGGDC,??5CF?<9>F+8DFFDG7CEF+CA8FEDCCGCE<;F;9D@9D9+@=3E,D9=CEGDE*3@*5BCCFC,1>6*1;EC*,4<6F,/<;FAG?FF5CCEB51:<0;3)67F?FC*0<?D49*6)*06474=A255));?*))<+073D>),<)50(-:5<4.,<37(4)::6>C)7?4?FF?>))(.6(20:34/10))0.).)
@M02542:52:000000000-J9N43:1:1101:16500:2982 1:N:0:GTGAAA
GTAGTCCACGCCGTAAACGATGTCTACTAGCTGTTCGTGTCCTTGTGATGTGAGTAGCGCAGCTAACGCACTAAGTAGACCGCCTGGGGAGTACGGTCGCAAGATTAAAACTCAAATGAATTGACGGGGGCCCGCACAAGCGGTGGAGCATGTGGTTTAATTCGACGCAACGCGAAGAACCTTACCTACTCTTGACATCTACGGAAGACTGCAGAGATGCGGTTGTGCCTTCGGGAACCGTAAGACAGGTGCTGCATGGCTGTCGTCAGCTCGT
+
GGGGGGGGGGGGGGGGGGGGGGGGGGGGGGGGGGGGGGGGGGGGGGGGGGGGGGGGGGGGGGGGGEEFGGGGGGGGGGGGGGGGGGGGGGGGGGGGGGGGGGGGGGGGGGGGGGGGGGGGGGGGGGGGGGGGGGGGGGGGGGGGGGGGGGGGGFGGGGGGGGGGGGGGGGGGGGEGGGGGGGGGGGGGGGGGGFGGGGGGGFGGGGGGGGGGGGGGGGGGGGGGGGDGGGFFGGGFFFGGFFGFF?6<FGG?F<BBFBFFGGDFGFBFF76;D0
@M02542:52:000000000-J9N43:1:1101:22409:2985 2:N:0:GTGAAA
GTAGTCCACGCCGTAAACGATGTCTACTAGCTGTTCGTGTCCTTGTGATGTGAGTAGCGCAGCTAACGCACTAAGTAGACCGCCTGGGGAGTACGGTCGCAAGATTAAAACTCAAATGAATTGACGGGGGCCCGCACAAGCGGTGGAGCATGTGGTTTAATTCGACGCAACGCGAAGAACCTTACCTACTCTTGACATCTACGGAAGACTGCAAAGCTGCGGTTGTGCCTTCGGGAACCGTAAGACAGGTGCTGCATGGCTGTCGTCAGCTCGG
+
@F<@FA<CFEGFCFF:D,88B9EFFGDCF@EFGFF<FF@FGEGGGGFGGFA9@EFGGGGGDCF@,EAG7FEE,=FFGFG98@7C:B77FCC?8FCFEE7FFG:F,=,AF;98B,D,?DEF,:==DGDGGGGGEE*C8E8EFGGB5C8?FGEGGCG8CG6,=CGFFD5/:579>76EED?7><FGGGGF46<@@<=6A20<FA?>DDEF?:.(3+:?(*0393)81,,::A<,-5769:4DD09*-24@:2/9))2(4)40263>5*))8<B)))
@M02542:52:000000000-J9N43:1:1101:18262:2993 2:N:0:GTGAAA
GTAGTCCACGCCGTCAACGGTGGGCGCTAGGTGTGGGTTTCCTTCGACGGGTTCTGTGCCGGATCTAACGCATTAAGCGCCCCGCCGGGGGAGTACTGGCGCAAGGCATAAACAAAAAGGAAGTGAAGGGGGCCCGCACGAGCGGTGGAGCATGTGGAATTATTCGATGCAACGAGAAAAACTATAACTGGGTTTGACCTATACAGGACGAACGAAGGGCTGTTGTTTCCCTTGTGGTCGTGATACAGGTGGTTCATGTGTTGCGTTGGTCGGG
+
CF@FCE<C@FG@:6+B@6,@BCE+,6++8@86,CF66C:FDGGFG,=,+@+4,:,<@,EEC+44@,C,C:FG7BF9E5+@FF:FE+++>+>+3@,,,,33**55F*>,,7,27,14;***,,,,0,,74**:8*88C*8*/**8E9*:*:**0<+<?+*+)3A+:*+**.2*/5()).)))(/*20<=*96553B344*6=<47/9)*))(-***)()*-(87*5<(925))).).((.9)(**)6-=(-074()4-:)))(()11007)*.))
@M02542:52:000000000-J9N43:1:1101:24042:2995 1:N:0:GTGAAA
GTAGTCCACGCCGTAAACGATGTCTACTAGCTGTTCGTGTCCTTGTGATGTGAGTAGCGCAGCTAACGCACTAAGTAGACCGCCTGGGGAGTACGGTCGCAAGATTAAAACTCAAATGAATTGACGGGGGCCCGCACAAGCGGTGGAGCATGTGGTTTAATTCGACGCAACGCGAAGAACCTTACCTACTCTTGACATCTACGGAAGACTGCAGAGATGCGGTTGTGCCTTCGGGAACCGTAAGACAGGTGCTGCATGGCTGTCGTCAGCTCGT
+
GGGGGGGGGGGGGGGGGGGGGGGGGGGGGGGGGGGGGGGGGGGGGGGGGGGGGGGGGGGGGGGGGGGGGGGGGGGGGGFGGGGGGGGGGBEGGGDGGGGGGGGGGGGGGGGGGGGGGGGGGGGGGGGGGGGGGGGGGGFGGGGGGGGGGGGGGGGFGGGDGGGGGGGGDGGGGGGGGGGGGGGGGGGGGGGGGGGGGGGGGFGGCGGDGGGGGGGGCFFGGGGGGGGGGGFFGGG:BGGGFFGB?FGGFGFFFAFFFFFFGGGFG?FFBF<?B)
@M02542:52:000000000-J9N43:1:1101:23461:3007 2:N:0:GTGAAA
GTAGTCCACGCCCTAAACGATGATAACCCGATGTTGTCGATATACAGTCTGCGTCTTAGCGAAAGCGTTCAGATATCAACCTGGGGAGTATGCCCGCACGGGTTTAACTCAAAAGAATTTACAGGGGGGCGCACAAACGGAGGAGCATGTGGGTTTATGTGATGCTACGCGAGGAACCATACCCGGGCTTGAAAGGTAGTGAACTAAATAGCAATAGATGAATTCCTCTGGGCAGGAATTTGTGGGAGGCGTGGCAGGCTGCCGGCAGCGTCGG
+
8@,6,CE9C@F,+8CC,6B+4,C@EC,;<+++6C<F,,,:,6CF,,6C6,<FCFF:,<@ECB7F@FGC,4,<,::@5,,C,,,4D7+@8,,AE<,+C6+4FF+++AF95=,=C,,++,89,C,,=6>+**/=*?E***;58EG5878++397*:>*+2*00+<:+*00>5:)77())0.7*(07)):.5)5))-*).-*.)).21/)+**.)+3+6)**).*1/-)-:))).,)((-()2*)0*(((.((..,7;0(,,(.2(()))))0))))
@M02542:52:000000000-J9N43:1:1101:9281:3016 1:N:0:GTGAAA
GTAGTCCACGCCGTCAACGATGTCTACTAGCTGTTCGTGTCCTTGTGATGTGAGTAGCGCAGCTAACGCACTAAGTAGACCGCCTGGGGAGTACGGTCGCAAGGTTAAAACTCAAATGAATTGACGGGGGCCCGCACAAGCGGGGGAGAATTTGGTTTAATTCGAAGCAACGCGAAGAACCTTACTTGACCTTGACATGCTGAGAACTTTCCAGAGATGGATTGGTGCCTTCGGGAACTCAGACACAGGTGCTGCATGGCTGTCGTCAGCTCGG
+
,CC,CEEF@;F,@@+68@FFG8@EFC@EEGGAF@<FEG8F8FEGGF@FFGF9FFGCFE:FEG@<FFCFCFF=FF@CAC<F@:4=CFGFG=BFCD=CB@E+@=F+:,B<,?BC,E,EAFFFGGCBD:7FGDGC>:F35>D@<:F*4=F7*4,,,5F*42?CC:C*+**:0+;*:*/**13C*2+08++3+<CFCG+<+A<C96<*+*+30A90C+<8:+<+?9<CCFFGCF9?FGG:DCCD?:C?FBFGFG777<B>A27:CGFFGBB0:>96>3
@M02542:52:000000000-J9N43:1:1101:15615:3031 1:N:0:GTGAAA
GTAGTCCACGCCGTAAACGATGTCTACTAGCTGTTCGTGTCCTTGTGATGTGAGTAGCGCAGCTAACGCACTAAGTAGACCGCCTGGGGAGTATGGTCGCAAGATTAAAACTCAAATGAATTGACGGGGGCCCGCACAAGCGGTGGAGCATGTGGTTTAATTCGACGCAACGCGAAGAACCTTACCTACTCTTGACATCTACGGAAGACTGCAGAGATGCGGTTGTGCCTTCGGGAACCGTAAGACAGGTGCTGCATGGCTGTCGTCAGCTCGG
+
GGGGGGGGGGGGGG;FGGGGGGGGGGGGGGGGGGGGGGGGGGGGGGGGGGGGGGGGGGGGGGGGGGGGGGGGGGGGGGGGGGGGGGGGGGGGGGGGGGGGGGGGGGGGGGGGGGGGGGGGGGGGGGGGGGGGGGGGGGGGGGGGGGGGGGGGGGGGGGGGGGGGGGGGGGGGGGGGGGGGGGGGGGGGGGGGGGGGGGGGGFGGGGGGGGGGGGGGGGGGGGGGGGGGGGFFGGGFFGCGFFGFFBGGFGGFFFFFA)3<CDGFGFF?FF<FD3
@M02542:52:000000000-J9N43:1:1101:6223:3044 2:N:0:GTGAAA
GTAGTCCACGCCGTTAATAATTTCGACATGGGGGATGTTCTCGTGGGGAGTGGCTTCCGGAGCCAACGCGTTAAGTCGACCGCCTGGGGAGTACGGCTGCGTGGATAAACCACAAAGGAATTGATGGGGGCGCGCACAAGCGGAGGAGCAGGTGGATTAATTCGATCAAACGCGATGAACCTTACCTAGTCTGTACACCCACGGAATTCGGCAGGGATGCATTAGCGCCGTCGGGCACTGTGAGACAGGTGCGGCATGGTCGAGGTCCGCACGG
+
,;C9CF,6,66<++,,,,,<CE@C,D@,6<6,6++,,:E,,<,CC,+6,686,=,,:C:+?=F,<,+@=4+>F7F5F+++@C+@++B73++3,5>+++3+++++8<C,,,8,+,;8*,@383E9+,5:BC**4:7*3*:*;5*1*1:5*2*/2<**++2+72+*+:**/*01.),))*19.(970*:**196@)0*--)2024<)))2**2(:**)(29()1*1.(()((-31),(-((22)*2.)()-.))(-((,,()),(()*)*)0))))
@M02542:52:000000000-J9N43:1:1101:16500:3046 2:N:0:GTGAAA
GTAGTCCACGCCGTAAACGATGTCTACTAGCTGTTCGTGTCCTTGTGATGTGGGTAGCGCAGCTAACGCACTAAGTAGACCGCCTGGGGAGTACGGTCGCAAGATTAAAACTCAAATGAATTGACGGGGGCCCGCACAAGCGGTGGAGCATGTGGTTTAATTCGACGCAACGAGAAGAACCTTACCTACTCTTGACATCTACGGAAGACTGAAGAGATACGGTTGTGCCTTCGGGAACCGTAAGACAGGTGCTTGATGGCTGTCGTCTGGTCGG
+
GG9FGFFGGGGGGG,CFGGGGFGGGGGGGGGGGGGGGGGGGGGGGFGGGGFGGGEFGFGEGDGGGFGGGGGGGGFGGGGFCGGGGGGGGDEGCFGGGGGGGGGGGGDGGGF@FGDFGGGGGGGGGGGDGG>:8EEGGGFGGGDGGG5E6FFFFGGGGGGGFG9=9CECEEDC):9DA;FFA@FGGFGFF=FFF2/)))9<=<?C35);4:>.0<9)(**),)07(,,:)-6)(7((-(,)/(15),,)2<4).)).65)(.2()1*0)).=?)<
@M02542:52:000000000-J9N43:1:1101:22054:3050 1:N:0:GTGAAA
GTAGTCCACGCCGTAAACGATGTCTACTAGCTGTTCGTGTCCTTGTGATGTGAGTAGCGCAGCTAACGCACTAAGTAGACCGCCTGGGGAGTACGGTCGCAAGATTAAAACTCAAATGAATTGACGGGGGCCCGCACAAGCGGTGGAGCATGTGGTTTAATTCGACGCAACGCGAAGAACCTTACCTACTCTTGACATCTACGGAAGACTGCAGAGATGCGGTTGTGCCTTCGGGAACCGTAAGACAGGTGCTGCATGGCTGTCGTCAGCTCGG
+
GGGGGGGGF7FGDGCGGGGGGGGGGGGGGGGGGGGGGGGGGGGGGGEFGGGGGGGGGGGGGDGGGGGGGGGGGGGGGGGGGGGGGGGFGEGGGGGGFGGGEGGGGGGGGFEGGFFGGGGFGGGGGGGGGGEFGGGGGGGGGGGGDDD:FGGGGGGGGGGGGGGFG<FGGGGGGGGGGDFGGGGGGGGGGGGGGGGGGGGGG?GEGGGGCGGGGCCEFGFFEGCEGGGGGGFFGGGFDG<DEFG6FFGGFFGFFB>:ABF?<<D4FBF?<2)9>)
@M02542:52:000000000-J9N43:1:1101:19261:3057 1:N:0:GTGAAA
GTAGTCCACGCCGTAAACGATGTCAACTAGCCGTTGGGTTCCTTGAGAACTTAGTGGCGCAGCTAACGCATTAAGTTGACCGCCTGGGGAGTACGGCCGCAAGGTTAAAACTCAAATGAATTGACGGGGGCCCGCACAAGCGGTGGAGCATGCGGTTTAATTCGAAGCAACGCGAAGAACCTTACCTGGCCTTGACATGCTGAGAACTTTCCAGAGATGGATTGGTGCCTTCGGGAACTCAGACACAGGTGCTGCATGGCTGTCGTCAGCTCGG
+
GGFGGGGGGGGGGGGGGGGGGGGGGGGGGGGGGGGGGGF@FFGGGGGGGGGGGGGGGGGGGGGGGGGGEFGGGGGGGGGGGGGGGGGGGGGGFGGGGGGGGGDGFGGGGGFFGGGGGGGGGGGGGGGGGGGGGGGEGGGGGGG<<F@FCFGGGGGGGGG?GGGCGCEGGGGGGGGGGGGGGGGGGFGGFFGGGGGGGGDGGFGGGGGGGGGGGGGGGGFFGGGGFFGGGGBFGGGFFGGGFFGFFFGGFGFBFFF>AAFFGDGFGF?FFFAFD)
@M02542:52:000000000-J9N43:1:1101:11968:3083 1:N:0:GTGAAA
GTAGTCCACGCCGTAAGCGATGTCTACTAGCTGTTCGTGTCCTTGTGATGTGAGTAGCGCAGCTAACGCACTAAGTAGACCGCCTGGGGAGTACGGTCGCAAGATTAAAACTCAAATGAATTGACGGGGGCCCGCACAAGCGGTGGAGCATGTGGTTTAATTCGACGCAACGCGAAGAACCTTACCTACTCTTGACATCTACGGAAGACTGCAGAGATGCGGTTGTGCCTTCGGGAACCGTAAGACAGGTGCTGCATGGCTGTCGTCAGCTCGG
+
GGGGGGGGGGGGGGGGGGGGGGGGGGGGGGGGGGGGGGGGGGGGGGGGGGGGGGGGGGGGGGGGGGGGGGGGGGGGGGGEGGGGGGGGGGGGGGGGGGGGGGGGGGGGGGGGGGGGGGGGGGGGGGGGGGGGGGGGGGGGGDGGGGFGFCGGCEGGFFGGGGGGGGGGGGGGGGGGGGGGGGGGGGGGGFFGGGGGGGGGGFGGEGGGFGGGGGGGGGGGECCGGGGFGGFFGGGFFGGGEFGFFFGGFGGFFFFFFFFFGDCFDFBF<:A?@)
@M02542:52:000000000-J9N43:1:1101:14947:3101 1:N:0:GTGAAA
GTAGTCCACGCCGTCAACGATGTCTACTAGCTGTTCGTGTCCTTGTGATGTGAGTAGCGCAGCTAACGCACTAAGTAGACCGCCTGGGGAGTACGGTCGCAAGATTAAAACTCAAATGAATTGATGGGGGCCCGCACAAGCGGTGGAGCATGTGGTTTAATTCGACGCAACGCGAAGAACCTTACCTACTCTTGACATCTACGGAAGACTGCAGAGATGCGGTTGTGCCTTCGGGAACCGTAAGACAGGTGCTGCATGGCTGTCGTCAGCTCGG
+
GGEGGGGGGGGGGE7FFFGDFGGFGGFGGGDGGGGG:FFGGGGFGGGGGGG@DFGGGGGGGDGGGGFGGFGGGGGGGFFGGGGGGCFFG>FGFGGGGGGGGGGDGGGCEFGGGGFGGGCA,@@DGFGGGGGEGGGG7CGFCCGGCE>CFGGGGCCD:FGGCGFFFGGGGEE77BB::CC<FGGE?:99CC8CFGGFCCGGGFFGGD==5CFGGGF>;0<<>C*:?2*0:>26CEG@E=59@FD??<675CDDFD749<:BF32*71:(2)4?>)
@M02542:52:000000000-J9N43:1:1101:7162:3101 1:N:0:GTGAAA
GTAGTCCACGCCGTAAACGATGTCTACTAGCTGTTCGTGTCCTTGTGATGTGAGTAGCGCAGCTAACGCACTAAGTAGACCGCCTGGGGAGTACGGTCGCAGGATTAAAACTCAAATGAATTGACGGGGGCCCGCACAAGCGGTGGAGCATGTGGTTTAATTCGACGCAACGCGAAGAACCTTACCTACTCTTGACATCTACGGAAGACTGCAGAGATGCGGTTGTGCCTTCGGGAACCGTAAGACAGGTGCTGCATGGCTGTCGTCAGCTCGG
+
GGGGGGGGGGGGGGGGGGGGGGGGGGGGGGGGGGGGGGGGGGGGGGGGGGGGGGGGGGGGGGGGGGGGGGGGGGGGGFGGGGGGGGGGGGGGGGGGGGGGGGGGGGGGGGGGGGFGGGGGGGGGGGGDGGGGGGGGGGGFGGGGGGGGGGGGGFFGGGGGGGGGGGGGGGGGGGGGGGGGGGGGGGFGGGGGGGGGGGGCGFGGGDGGGGFGGFGGGGCGGGGGGGGFGGFFGGGBFGCDDFG?FFDFFGG?FFFBFB<?GGGFG:6??))9.)
@M02542:52:000000000-J9N43:1:1101:7395:3101 2:N:0:GTGAAA
GTAGTCCACGCCGTAAACGATGTCTACTAGCTGTTCGTGTCCTTGTGATGTGAGTAGCGCAGCTAACGCACTACGTAGACCGCCCTGGGAGTACGGTCGCCAGATTAAAACTCAAATGAATTGACCGGGGCCCGCACAAGCGGCGGTGCAAGTGGTTTAATTCGATGCAACGCGAAGAACCTTAACTACTCTTGAAATGTACGGAAGACAGCATAGATTCGGTCGTGCCTTCGGGAACCGAAAGCCAGGTTTAGTATGGCTGTCGTATGCTCG
+
@C,CFAFFCCE,C@FEGD,@<,FGEGF,C<FA@6@,FF66C96C,:@9<@6@C5FGF96CFEC8FFFEFFCGG,CFCAF,5+@:++:?+,FE@5CFB+6@?C:EF;,CFGB8,,@,?F9FFDADG,33B6+33+*@3*6,3***4/**=6++4=?+33<<7E7*=++*//07:)(0.3)75(=:*:0/00946)/)-6*68)()855*5*,86+21.*0)-)))(((*-))),)4((-())(1)(.8:(,**().-.)2:?0()*/))0***)
@M02542:52:000000000-J9N43:1:1101:13810:3102 2:N:0:GTGAAA
GTAGTCCACGCCGTAAACGATGTCTACTAGCTGTTCGTGTCCTTGTGATGTGAGTAGCGCAGCTAACGCACTAAGTAGACCGCCTGAGGAGTACGGTCGCAAGATTAAAACTCAAATGAATTGACGGGGGCCCGCACAAGCGGTGGAGCATGTGGTTTAATTCGACGCAACGCGAAGGACCTTACCTACTCTTGACATCTACGGAAGACTGCAGAGATGCGGTTGTGCCTTCGGGAACCGTAAGACAGGTTCTGCATGGCTGTCCTCAGCTTCG
+
FGGGGGGGGGGGGGGDFGGCBGGGGGGGGGGGGGGGGCFGGGGGGGGGGGGGGGGGGGGGGGGGGGGGGGGGGGCFEE?FGGGGEGGFGDFFFGGCF6=FGGFGGFGGGFFGGGGG?EGGGGFGGGGG7FCEEGGGGF8CFCC5:DD7D>,<2=,<;,*=CFCF78CCB>*))26BFFFFF?FFF7<@F69@FF*6<)*4666C5)0CFGF?CCF30C*99>@B9,(7<>4)(0276:17913*).(5280*-)):))(,(-.,**/*)/1**.
@M02542:52:000000000-J9N43:1:1101:11751:3112 1:N:0:GTGAAA
GTAGTCCACGCCGTAAACGATGTCTACTAGCTGTTCGTGTCCTTGTGATGTGAGTAGCGCAGCTAACGCACTAAGTAGACCGCCTGGGGAGTACGGTCGCAAGATTAAAACTCAAATGAATTGACGGGGGCCCGCACAAGCGGTGGAGCATGTGGTTTAATTCGACGCAACGCGAAGAACCTTACCTACTCTTGACATCTACGGAAGACTGCAGAGATGCGGTTGTGCCTTCGGGAACCGTAAGACAGGTGCTGCATGGCTGTCGTCAGCTCGG
+
GFFAFFGGGEGGGGGFGGGGGGGFGGFGFCCFFFFFFEG@FCEFGGGGGGFGGGGFFGGGGGGGEGGGCFGGGGGGGGGGGGG>FGGGGDGGGGEEGGGEGGEDFCFGGFGFGGFGGGGGGGFFGGDCCFGDEFDGEGCCGGGDCFFFGFGGFGEGGGGGGFGGGCGCC>EGGEGGGGGFFGGCFFFF?FFGGDED@E?EGFGDCCCFGGGFCFEF>+2::EEGGGGFG7AFGGGF3E<C55C6=205>**)0:?BA)4(0/7?72:6?24)))
@M02542:52:000000000-J9N43:1:1101:7872:3126 1:N:0:GTGAAA
GTAGTCCACGCCGTAAACGATGTCTACTAGCTGTTCGTGTCCTTGTGATGTGAGTAGCGCAGCTAACGCACTAAGTAGACCGCCTGGGGAGTACGGTCGCAAGATTAAAACTCAAATGAATTGACGGGGGCCCGCACAAGCGGTGGAGCATGTGGTTTAATTCGACGCAACGCGAAGAACCTTACCTACTCTTGACATCTACGGAAGACTGCAGAGATGCGGTTGTGCCTTCGGGAACCGTAAGACAGGTGCTGCATGGCTGTCGTCAGCTCGG
+
GGGGGGGGGGGGGGGGGFGGGGGGGGGGGGGGGGGGGGGGGGGGGGGGGGGGGGGGGGGGGGGGGGGGGGGGGGGGGFGGGGGGGGGGGGGGGGGEFGGGGGGGGGGGGGGGGFGGGGGGGGGGGGGGGGGGGGGGGGGGFEGGGGGGGGGFFGGGFGFGGGGGGGGGGGGGGGGE8EGGGFGGGGGFG?GGGGGGGGG???FCEGCGCFFGGFGGGGGGGGGGGGGGGGDFGDGFFG5CBFD<FFGGFGGFFA<BFA?FGGGFGFB?:?96>)
@M02542:52:000000000-J9N43:1:1101:14722:3131 2:N:0:GTGAAA
GTAGTCCACGCCGTAAACGATGTCTACTAGCTGTTCGTGTCCTTGTGATGTGAGTAGCGCAGCTAACGCACTAAGTAGACCGCCTGGGGAGTACGGTCGCAAGATTAAAACTCAAATGAATTGACGGGGGCCCGCACAAGCGGTGGAGCATGTGGTTTAATTCGACGCAACGCGAAGAACCTTACCTACTCTTGACATCTACGGAAGACTGTAGAGATGCGGTTGTGCCTTCGGGGACCGTAAGACAGGTTCTGCATGGTCGTCGTCCGCTCGG
+
GGGCFFFGGEGGG@FFGCGGGGGGGGGGGDFCGGGCFGFFGGCFGGGGGGGGGGFAFG7CFFCFFGGGGGGGGGGGGGGGGGGGGGGGGFGGGGGGFGGGCFF8DFGGGGCGFGGGFGGGFGGGDGEEGGDECEC>CEFGFCECCC>FCEFGFFFG=FG9AFGGFG*95::CEG9@)>FFFFFFGGCFGF:*/<FF><*.=A13@E>FFGF)+++*6>74(.8>>1(26<<)8>0(-4(9D:C*).(.47*/-:4<263))(4()9))0)00>)
@M02542:52:000000000-J9N43:1:1101:23672:3143 2:N:0:GTGAAA
GTAGTCCACGCCGTAAACGATGTCTACTAGCTGTTCGTGTCCTTGTGATGTGAGTAGCGCAGCTAACGCACTAAGTAGACCGCCTGGGGAGTACGGTCGCAAGATTAAAACTCAAATGAATTGACGGGGGCCCGCACAAGCGGTGGAGCATGTGGTTTAATTCGACGCAACGCGAAGAACCTTACCTACTCTTGACATCTACGGAAGACTGCAGAGATGCGGTTGTGCCTTCGGGAACCGTAAGACAGGTGCTGAATGGCTGGCGTCAGCTCGG
+
GGGGGGGGGGGGGGGGGGGGGGGGGGGGGGGGGGGGGGGGFGGGGGGGGGGFGGGGGGGGGGGGFGGGGGGGGGGGGGFGGGFGGFGGGGDGGGGGGGGGGGGGGGGGGGGGGGGGGGGGGD?DFGEEGGDGGGGEGGGFFGGEEDCFGGGGGGGFGGGGFGGFGGEG>BCDDDBDF7FFF:FGGGGB6*)9?A76AAFAFFFGEFFFFG0(<C?F::DA>F:B9:?G))6417;9>13C*49/)4(0,8:F72)).)821,(,1*0)7)*07)
@M02542:52:000000000-J9N43:1:1101:24327:3144 2:N:0:GTGAAA
GTAGTCCACACCGTAAACGTTGGGCGCTAGGTGTGGGGTCCATTCCACGGATTCCGTGCCGCAGCTAACGCATTAAGCGCCCCGCCTGGGGAGTACGGCCGCAAGGCTAAAACTCAAAGGAATTGACGGGGGCCCGCACAAGCGGCGGAGCAAGCGGATTAATTCGATGCAACGCGAAGAACCTTACCTGGGGTTGACATACGCAGGAAACACCTAGAGATAGGTTCCCTTTTAGTCGGTGTAACGGTGGTGCATGTCTGTCGTCAGGCCGGGG
+
GGFGGGGGGGGGGFFDGGGGGGGGGGGGDGFGGCECGGEFGGGGGGGGGGGCFG<FGGGGGCEGGGGGGGGGG=AFGGGGGGGGGGE@FFGED+FFBDCG:@@F=BFC@FGCG8CFF=F7FGFFGGC:::CEGGDGGGDE=CFCGDB*85C5**;EC?<E*<FGCCFFFBCD)>9DEEB)70>GFFGFGFF>)45)527462:D))7CF43:A:*/4C=)5@F4)).784<)47269>>7*-:*),()-(.))54<--)5:41,/1>))8))))
@M02542:52:000000000-J9N43:1:1101:10613:3146 2:N:0:GTGAAA
GTAGTCCACGCCGTAAACGATGTCTACTAGCTGTTCGTGTCCTCGTGATGTGAGTAGCGCAGCTAACGCACTAAGTAGACCGCCTGGGGAGTACGGTCGCAAGATTAAAACTCAAATGAATTGACGGGGGCCCGCACAAGCGGGGGAGCATGTGGTTTAATTCGACGCAACGCGAAGAACCTTACCTACTCTTGACATCTACGGAAGACTTCAGAGATGCATTGTTGCCTTCGGGAACCGTAAGACAGGTTCTTGATGGCTGGCGTCCGCCCGG
+
GGGGGGGGGGGFGGGGGGGGFFFGFGGGGG8FGGGAFG7<E9FEGFC@FAFEDDFE<ECFC:FDC<E:ECGGGFGGGFGGGCG>?ADFFCFC8FCGFDEDC7@F9=DFGGGDGFFFFFDFFF8EFGGGGGGEGGGEGEGCCE**=9:EEG6<A7C8@CFCFF7C7D=C35>C:91:B@:55(9CD6?FC64=F2/7<<?A7)4DBEFGF7).<<+/10:4-***-)(25<AF:3911((1/4*94<3)--**))).-:3<111()1))7))07)
@M02542:52:000000000-J9N43:1:1101:25237:3157 1:N:0:GTGAAA
GTAGTCCACGCCGTAAACGATGTCTACTAGCTGTTCGTGTCCTTGTGATGTGAGTAGCGCAGCTAACGCACTAAGTAGACCGCCTGGGGAGTACGGTCGCAAGATTAAAACTCAAATGAATTGACGGGGGCCCGCACAGGCGGTGGAGCACGTGGTTTAATTCGATGCAACGCGAAGAACCTTACCTACTCTTGACATCTACGGAAGACTGCAGAGATTCGGTTGTGCCTTCGGGCACCGTAAGACAGGTGCTGCATGGCGGTCGTCAGCTCGG
+
FEFDECCECFGGC@@FFFG7@C6EFFGGDDFCDFEFGEF8EF<CFGGFCFAFCFGFGF:@6@+@,CEC@:F>FF,9C?A?<:FGGGGGGGGGGE?FEB+CECCA<EFA9BFGFGGGGFG9ADA9FE7=:+:<C*@FC7:FF>F<:F:<CCF<,,<14<FCC9:C,<28<23**8EE*5<FC67:C6FCF:?GGCDC0CFDC@FG*5/A5AC*+0<8E9+3AFEC5C3:CF)7D*<)85F97:C??>+*7**.*62862(()193<(3(334/))
@M02542:52:000000000-J9N43:1:1101:7478:3164 2:N:0:GTGAAA
GTAGTCCACGCCGTAAACGATGTCTACTAGCTGTTCGTGTCCTTGTGATGTGAGTAGCGCAGCTAACGCACTAAGTAGACCGCCTGGGGAGTACGGTCGCAAGATTAAAACTCAAATGAATTGACGGGGGCCCGCACAAGCGGTGGAGCATGTGGTTTAATGCGACGCAACGCGAAGTACCTTACCTACTCTTGCCATCTACGGAAGACTGCAGAGATGCGGTTGTGCCTTCGGGATCTGTAAGACAGGTGCTGCATGGCTCTCGTCAGCTCGG
+
FGCEFGADFGD@FGEC<FGGBFFGGGGGGGFGGFGAFGF<FFGGGFGGFGGGGGGFGGGGFGDFGGFFG=@CFFGGF<FGGGGGDCG?E:FFGCFFFEGG>FEGGGGGDGGFCFFFF=9F9C?FFC+>EGC588BCGFGG>E5119*A650=ECF,==C?8+1=C75C>B55)/0>@)*/*)=FDFGF4*<FF2*/<<FA6-:G)57@:*3(A+A@:*0.450514:*4.:)3>(,(-):?>C>630)42/6<<28<<??()(.*10).///7)
@M02542:52:000000000-J9N43:1:1101:17999:3177 1:N:0:GTGAAA
GTAGTCCACGCCGTAAACGATGTCGACTAGCCGTTGGGATCCTTGAGATCTTAGTGGCGCAGCTAACGCATTAAGTCGACCGCCTGGGGAGTACGGCCGCAAGGTTAAAACTCAAATGAATTGACGGGGGCCCGCACAAGCGGTGGAGCATGTGGTTTAATTCGAAGCAACGCGAAGAACCTTACCAGGCCTTGACATGCAGAGAACTTTCCAGAGATGGATTGGTGCCTTCGGGAACTCTGACACAGGTGCTGCATGGCTGTCGTCAGCTCGG
+
GGGEGC<CFCCF:FGFGCFEGFFDDGGG>FFG:BFEC@F8DFFDFCFCGGGGCEGGFGGGC=BFCCFB:FCEFFFGGEGGGGFG>DFDCGGGFGE:CEF@GCCDBFCEGFGGGDG9FEF<=<<EF:F@:E**><<FGGGCG<EGG>7*4=<BFFGGGCF9FF9<BGC8<FG>5*::58FGGF7@F+<+2@CGFGGG?FFGGFG8876:CF::@:CCC9<<::C*8<97<>69C59>):C7?FDB?)*/)2*)7-2(-).(2*09*,18<:46@5
@M02542:52:000000000-J9N43:1:1101:10539:3184 2:N:0:GTGAAA
GTAGTCCACGCCGTAAACGATGTCTACTAGCTGTTCGTGTCCTTGTGATGTGAGTAGCGCAGCTAACGCACTAAGTAGACCGCCTGGGGAGTACGGTCGCAAGATTAAAACTCAAATGAATTGACGGGGGCCCGCACAAGCGGTGGGGAATGTGGTTTAATTCGACGCAACGCGAAGAACCTTACCTACTCTTGAACTCTACGGAAGACCGCCGCGATGCGGTTGCGCACTCGGGAACCGTAAGACAGGCGCAGAATGGCTGTCCGACAGTCTG
+
GGGGGGGGGDGGEGGD<FF@FDFGGGGFGG,@9FGFCC@CFFDEEAFGFGGG9FFGFGGGG7@FE9F,C=BEGG?FECEG8@EE@+B7F+@CFDEGGG:=+CF8EFFGG9EFFEDEDBECCDGC?3+8@FE>+*@8@CGC>CE>19EG**,0=1C4=,*=8E7CFC53)8C/>C05)77FF:B0CFGFF*)/*4=),46)15(*..)8.*(-***)(//(-;7B6((1-(-.4)4((4(19(7*),,)(())((((..4786(,**))).1/**
@M02542:52:000000000-J9N43:1:1101:13384:3195 2:N:0:GTGAAA
GTAGTCCACGCCGTAAACGATGTCTACTAGCTGTTCGTGTCCTTGTGATGTGAGTAGCGCAGCTAACGCACTAAGTAGACCGCCTGGGGAGTACGGTCGCAAGATTAAAACTCAAATGAATTGACGGGGGCCCGCACAAGCGGTGGAGCATGTGGTTTAATTCGACGCAACGCGAAGAACCTTACCTACTCTTGACATCTACGGAAGACTGCAGAGATGCGGTTGTGCCTTCGGGAACCGTAAGACAGGTGCTGCATGGCTGTCGTCAGCCCGG
+
GGGDFFFCC7FGGG@FGFDCDFFGGGGGGEFGGGGGDGGFGFCGCF,CFF@BFGEGFGGFGGGGGGGG7=:FG8FFFFFEFFDEEFGFFGGG8AFCEDGGEGDGGG,>ADED,,=9=9D,>,3,BEEFEGECGGGCEEGGGGC4BC:=FGGGGGGD5BDFC>CEGDG35BC35<1)<>@@FB4CC*:**979F7*9<<6)@<3D35):?G:7F67<820)-.5542(*6.5)1>((71(97214),(813)0)))5)-,3362<1175::0)05
@M02542:52:000000000-J9N43:1:1101:16443:3200 2:N:0:GTGAAA
GTAGTCCACGCCGTAAACGATGTCTACTAGCTGTTCGTGTCCTTGTGATGTGAGTAGCGCAGCTAACGCACTAAGTAGACCGCCTGGGGAGTACGGTCGCAAGATTAAAACTCAAATGAATTGACGGGGGCCCGCACAAGCGGTGGAGCAGGTGGTTTAATTCGACGCAACGCGAAGAACCTTACCTACTCTTGACATCTACGGAAGACTGCAGGGATGCGGTTGTGCCTTCGGGAACCGTAAGACAGGTACTGCATGGCTGTCGTCAGGCCGG
+
GGCGGGGGGGGGGG:FGGGGGGGGGGGGGGGGGGGFGGGGGGGGGGGGGGGGGGGGGGGGGGGGGGGGGGGFGGGGGGGFGDGFEGGGGGGGCGGGGGGGGGGGGGGGDFFGGGGFGGGGGGGGFCGCGGGGGEG5EGGFCEGEGGGCCF65,<:EFGDGFGGGC9CDEECCBCFEDFFFF<FGFFGFD4?68<?:9>?A?2(*.55*5*,(<@*)-*944>)<08:F69A7?EF>><335(9*)4:F:<**.6)52)417B733155)))0)7
@M02542:52:000000000-J9N43:1:1101:10087:3219 2:N:0:GTGAAA
GTAGTCCACGCCGTAAACGATGTCGACTAGCCGTTGGGATCCTTGAGATCTTAGTGGCGCAGCTAACGCATTAAGTCGACCGCCTGGGGAGTACGGCCGCAAGGTTAAAACTCAAATGAATTGACGGGGGCCCGCACAAGCGGTGGAGCATGTGGTTTAATTCGAAGCAACGCGAAGAACCTTACCAGGCCTTGACATGCAGAGAACTTTCCAGGACTGGATTGGTGCCTTCGGGATCTCTGACTCAGGTTCTGCACGGCCGGCGTCAGGCCGG
+
GGGGGGGGGGGGGGEFFGFGGEFDEGGFGGGGGGGCGGFFFGGG@C<BFGGGGGGGGGGGDEDECFGGGEECFFFGGGGGGGGGGGGCFGEGGFGD:CGGGGGG9DFD9DDFGG8DDGFEFF<9<CCGGCE**:@5?CGGGCE8B3*/85+:+=9=@6CFFGGCCG=CFFC9)1()5@6>)(*29CGFD7)974*/)5=)94)/)))39064:7*)(29((/9@<53:(6)53B>;((-22)0*)))036**))-6((-,(((-1)))0))..)
@M02542:52:000000000-J9N43:1:1101:23030:3230 1:N:0:GTGAAA
GTAGTCCACGCCGTAAACGATGTCAACTAGCCGTTGGGATCCTTGAGATCTTAGTGGCGCAGCTAACGCATTAAGTTGACCGCCTGGGGAGTACGGCCGCAAGGTTAAAACTCAAATGAATTGACGGGGGCCCGCACAAGCGGTGGAGCATGTGGTTTAATTCGAAGCAACGCGAAGAACCTTACCTGGCCTTGACATGCTGAGAACTTTCCAGAGATGGATTGGTGCCTTCGGGGACTCAGACACAGGTGCTGCATGGCTGTCGTCAGCTCGG
+
GGGGGGGGGGGGGGGGGGGGGGGGGGGGGGGGGFFGGGGGGFFDGGGGGGGGGGGGGGGGGGGGGGGGGGGGGGGGGGGGGGGGGGGGGGGGGGGGGGGGGGGGGGGGGGGGGGGFGGGFGGGGGGGGGGGGGGGGGGGGGGGCGGCGFECFGGGFFGGGCFFFCFEEGFFGGGGGGGFFFFGGGGGG5CFGGGGGGGFGGFGGGCGCCGGGGFGGGDFGGGGG=?F?FGFFGGD@BGFFFFF?@?CGFGGDF>7:AA:?C5F=<:<4,4:6>)
@M02542:52:000000000-J9N43:1:1101:20928:3233 2:N:0:GTGAAA
GTAGTCCACGCCGTAAACGATGTCTACTAGCTGTTCGTGTCCTTGTGATGTGAGTAGCGCAGCTAACGCACTAAGTAGACCGCCTGGGGAGTACGGTCGCAAGATTAAAACTCAAATGAATTGACGGGGGCCCGCACAAGCGGTGGAGCATGTGGTTTAATTCGACGCAACGCGAAGAACCTTACCTACTCTTGACATCTACGGAAGACTGCCAAGATGCGGTTGTGCCTTCGGGAAGCGTAAGACAGGTTCTGCATGGCCGTCGTCCGCCCGG
+
FGGGFGFGGGGGEGGGGFGCDGGGGGGGFGGGGGGGGGGGFGGGGGGGFGGGGGGGGGGGGGGGGFGGGGGC@EFGGGFFGGGGGGGGGGGGFGEDGDEEEDEFFFGGGGGFGGGGGGGGGF?FFGG@CDGGGGD5E@CEGGGEGD>CF5<EG?GFGGFCAF7:9C=CDDECBD1;DBFFFFFDFGFFFF?FF<8FFFF2@)47BB)25>7(*++).7*.,577(34FF24)1;9>;(.192*14<,0:4*92))6<204,(-(110)0)))8)
@M02542:52:000000000-J9N43:1:1101:16968:3251 1:N:0:GTGAAA
GTAGTCCACGCCCTAAACGATGTCCACTGGTTGTTGGGTCTTCACTGACTCAGTAACGAAGCTAACGCGTGAAGTTGACCGCCTGGGGAGTACGGCCGCAAGGTCGAAACTCAAAGGAATTGACGGGGACCCGCACAAGCGGTGGATGATGTGGTTTAATTCGATGCAACGCGAAAAACCTTACCCACCTTTGACATGTACGGAATCCTTTAGAGATAGAGGAGTGCTCGAAAGAGAGCCGTAACACAGGTGCTGCATGGCTGTCGTCAGCTCG
+
GGGGGGGGGGGGGGGGGGGGGGGGCFFGGGGGGGGGGGGGGGGGGGGGGGGGGGGGGGGGGGGGGGGGGGGGGGGGGGGGGGGGGGGGGGGGGGGGGGGCGGGFGGGGGGGGGGGGGGGGGGGGGGGGGGGGGGGGGGGGGGGGGGFFFGGGGGGGGGGGGGGGGGGGGGGGGGGGGGGGGGGGGGGGGGGGGGGFGGGGGFGGGGGGGGGGGGGFGGGGGGGCGGGFGGFFDGDFFGGGFFGFFFGGFGGFFFBFFFFFGGGFGFFFFBFFF5
@M02542:52:000000000-J9N43:1:1101:7642:3260 2:N:0:GTGAAA
GTAGTCCATGCCGTAAACGTTGGGCACTAGGTGTGGGGGACATTCCACGTTTTCCGCGCCGTAGCTAACGCATTAAGTGCCCCGCCTGGGGAGTACGGCCGCAAGGCTAAAACTCAAAGGAATTGACGGGGGCCCGCACCAGCGGCTGAGCATGCGGATTAATTCGATGCAACGCGAAGAACCTTACCAAGGCTTGACATGAACCGGAAAAGCAGAAAAATACGACCCCCACTTGGTGCCGGGTTACAGGTGGTGCATGGTGTGCGTCCGCCCG
+
GGGAFGEEFGG@FC7FFGCFECE:FC@FCG@FFG>ECEGCCDFFGGGGGGFCEFFFF+CFFED?FGG9FD7FCBDEE?<?FGGFFEF7DCGF8CGGG6C:+@7C77<EE:,3,@@>CFG7:F6@FCF7@>*>B4:*4*=*<*2*8C*=C560+=8BEC5C?GF3+*308)<:)135577>F754D*+9:645)4?EFB=BF2<7)7)277((*+*0(*2421*)-(-)442,.6))),4*99)>:6:*,(*0-((.5<A09),(*7)0).)0))
@M02542:52:000000000-J9N43:1:1101:14735:3261 2:N:0:GTGAAA
GTAGTCCACGCCGTAAACGATGTCTACTAGCTGTTCGTGTCCTTGTGATGTGAGTAGCGCAGCTAACGCACTGAGTAGACCGCCTGGGGAGTACGGTCGCAAGATTAAAACTCAAATGAATTGACGGGGGCCCGCACAAGCGGTGGAGCATGTGGTTTAATTCGACGCAACGCGAAGAACCTTACCTACTCTTTACATCTACGGAAGACTGCAGAGATGCGGTTGTGCCTTCGGGAACCGTAAGACAGGTGCTGCCAGGCTGGCGTCAGCTGGG
+
GGGGGGGGGGGGGEGGGGGGGGGGGGGGGGGGGGGGGGGGGGGGGGGGGGGGGGGGGGDGGGGGFFGGGGGGGGGGGGGGGGGGGGGFGGGGGGGGFGGGGGGGGFGGGGGGGGGGGGGGGGGGFGGGCGGGGGGGGGGGGGGCBDFGFFGG=9FFFGGGFGGGGGDDDBGGE<0;BEFF>?FFFFGFG4F=@)9FAA*68),C:@>GFC)(3<9587*69BBB9:0CAAA54D;91(3)9,7*..,74A:9)))())-,(4(,/*.)5)*)0)
@M02542:52:000000000-J9N43:1:1101:11691:3278 2:N:0:GTGAAA
GTAGTCCACGCCGTAAACGATGTCTACTAGCTGTTCGTGTCCTTGTGATGTGAGTAGCGCAGCTAACGCACTAAGTAGACCGCCTGGGGAGTACGGTCGCAAGATTAAAACTCAAATGAATTGACGGGGGCCCGCACAAGCGGTGGAGCATGTGGTTTAATTCGACGCAACGCGAAGAACCTTACCTACTCTTGACATCTACAGAAGACTGCAGAGATGCGGTTTCGCCTTCGGGAACCGTAAGACAGGTTCTGCATGGCCGTCGTTCGGCCGG
+
GGGGGGGFGGGGGEFFGGGGGGGGGGGGGGGGGGGGGGGCFGFGGGGGGGGGGGGGGGGGGGGGDFGGGGGGGGGGGGFFGGGGGGGGGGGGFGGGGGGGGGGGGGGGGGGGGGFFGGGGGG?FGGGGGGGGGG*>=FGGFGE>CDCGGG?EGGGEGGGGAFGGGGGGFFGGFGFDEFFF@?FCC9+9<?F6FBFFFFF2FDA6=?6FFC)(<+073206->DD(-3D28?2(729BF8<7?C5).,745*1-:)2).0:((--)7))))))0)
@M02542:52:000000000-J9N43:1:1101:22642:3280 2:N:0:GTGAAA
GTAGTCCACGCCGTAAACGATGTCTACTAGCTGTTCGTGTCCTTGTGATGTGAGTAGCGCAGCTAACGCACTAAGTAGACCGCCTGGGGAGTACGGTCGCAAGATTAAAACTCAAATGAATTGACGGGGGCCCGCACAAGCGGTGGAGCATGTGGTTTAATTCGACGCAACGCGAAGAACCTTACCTACTCTTGACATCTACGGAAGACTGCAGAGATGCGGTTGTGCCTTCGGGAACCGTAAGACAGGTGCTGCATGGCTGTCGTCAGCCGGG
+
GGGGGGGGGGGGGEGGGGGGGGGGGGGGGGGGGGGGGGFGGGGGGGGGGGGGGGGGGGGGGGGGGGGGGGGGGGGGGGFGGGGGGGGGGGGGGGGGGDCGEGGGGGGGGGGGGGFFGFGEDFGGGC=FGGGBGGGGGGGGGGGGGG5AEGGGGGFCCEFGFGD5FGGDBFGGDD;B:@<FF?BFGFC=FFF??2=F2<?A4):DEE>GF73?FDF7<C766>B523(?4<4.2<21((-)945F4)45?A:)4<)(-6:?0:12*1708)))).
@M02542:52:000000000-J9N43:1:1101:9094:3341 1:N:0:GTGAAA
GTAGTCCACGCCGTAAACGATGTCTACTAGCTGTTCGTGTCCTTGTGATGTGAGTAGCGCAGCTAACGCACTAAGTAGACCGCCTGGGGAGTACGGTCGCAAGATTAAAACTCAAATGAATTGACGGGGGCCCGCACAAGCGGTGGAGCATGTGGTTTAATTCGACGCAACGCGAAGAACCTTACCTACTCTTGACATCTACGGAAGACTGCAGGGATGCGGTTGTGCCTTCGGGAACCGTAAGACCGGTGCTGCCTGGCTGTCGTCAGTTCGG
+
GGEGGGGGGGGGGG7CGGGCGGGFGG<FFGFGFDFFGGDE8FGGGGFFFFGGDGFEGGGGCGGGF,E:F7=FEFFGGGGGFECCGGFFDGEFEGFEFEGDEGG,BA<FGGFGGA<FGFEGGGFDGGGGGEGGGFGDFEFGGGGFGG@FGFFAFGGEFGGCFGFCCGE5EEGGGGGGGGCAEGGGG?7C8FF?CGGGCFGGCFFGE3E=00<8CF*88CGGCGGGD77CC>2*9CC).*7C>F5:*)*))9/1=<)(,4<07C5*/412:66=3.
@M02542:52:000000000-J9N43:1:1101:19879:3351 2:N:0:GTGAAA
GTAGTCCACGCCGTAAACGATGTCTACTAGCTGTTCGTGTCCCTGTGATGTGAGTAGCGCAGCTAACGCACTAAGTAGACCGCCTGGGGAGTACGGTCGCAAGATTAAAACTCACATGAATTGACGGGGGCCGCTCCAGCGGTTGAGCCGGAGGGTTAATTCGAAGCAAAGCGAATAACCCTTCCTACTCTTGAAATCTAAGGAAGACTGCAGAGATGCGGTTGGTCCTTCGGGTACCAGTACGCAAGATCTGCATGAGTGTCGTTCGTCCCTG
+
GGCFFGAFGGDDFGEF@EEGGGGGGGGGEGGGGGFE:FGFGGCFGG8FDFFCFGEFA<C767C=,?BCE@FECG,FFGFGGCC::7FF+=+?8B+@FE:=B:FBFGGGDB,DB6,3?BGFDFGFDC8+B+4@C****@,1*>**=*,,,****=CE**+=8+3:****2)+*0*-)069)).0**0+**/**/))*-6@)/).0755:66(3+3:5:*7(,).)((.0-6448).-4<)*05**(((0()/*6-46)-,---:8**00.8))*0
@M02542:52:000000000-J9N43:1:1101:16382:3356 1:N:0:GTGAAA
GTAGTCCACGCCGTAAACGATGTCAACTAGCCGTTGGGTTCCTTGAGAACTTAGTGGCGCAGCTAACGCATTAAGTTGACCGCCTGGGGAGTACGGCCGCAAGGTCAAAACTCAAATGAATTGACGGGGGCCCGCACAAGCGGTGGAGCATGTGGTTTAATTCGAAGCAACGCGAAGAACCTTACCTGGCCTTGACATGCTGAGAACTTTCCAGAGATGGATTGGTGCCTTCGGGAACTCAGACACAGGTGCTGCATGGCTGTCGTCAGCTCGT
+
GGGGGGGGGGGGGGGGGGGGGGGG,EFGGGGGGGGGGGGGGGGGGFGGGGGGGGGGGGGGGGGGGFGGGGGGGGFFGGGGGGGGGGGGGGGGGGGGGGGGGGGGGGGGGGGGGGGGGGGGGGGGGGGGGGGGGGGGGGGGGGGFGGGGGGGGGGGGGGGGGGGGGGGGGGGGGGGGGGGGGGGGGGGGGGGGGGGGGGGGGFGGGGGGFGGGGGGGGGGGGGGGGGFGGGFFGGGFFF<C?FGFFFGGFGCBFFFFFABF<CCFGFF?:D29B)
@M02542:52:000000000-J9N43:1:1101:8075:3357 2:N:0:GTGAAA
GTAGTCCACGCCGTAAACGATGTCTACTAGCTGTTCGTGTCCTTGTGATGTGAGTAGCGCAGCTAACGCACTAAGTAGACCGCCTGGGGAGTACGGTCGCAAGATTAAAACTCAAATGAATTGACGGGGGCCCGCACAAGCGGTGGAGCATGTGGTTTAATTCGACGCAACGCGACTATCCTTACCTACTCTTTACATCTACGGAAGACTGCAGAGCTTCGGTTGTGCCTTCGGGAACCGTAAGACAGGTTCTGCATTGCTGTCGTCAGCCCGC
+
GGGAEFCFGGGFCFEGGGEDDFFFCFFFGGGGGGGGGGGGGEGGGF8BFGGGDGGGGGGGGGGFFGGCFEEFGGDEFGGGGGEE:BEFG7=FGF:FFEGGGGCFGGEGGGGFGGGGGFFEGF8B9CE+=@E>CGGGEFGFF5CCCG5CCFCFCFC:CGGGFGF*1:>GBEGD:D9)))*196?FCFF=C4?66)9=5>FF?)(*.<)2)*)(0+00(**-,.7@((4FA9))-800906C*(**.5(84)91):2)5)3))-6)195>0)00))
@M02542:52:000000000-J9N43:1:1101:17895:3365 2:N:0:GTGAAA
GTAGTCCACGCCGTAAACGATGTCTACTAGCTGTTCGTGTCCTTGTGATGTGAGTAGCGCAGCTAACGCACTAAGTAGACCGCCTGGGGAGTACGGTCGCAAGATTAAAACTCAAATGAATTGACGGGGGCCCGCACAAGCGGTGGAGCATGTGGTTTAATTCGACGCAACGCGAAGAACCTTACCTACTCTTGACATCTACGGAAGACTGCAGAGATGCGGTTGTGCCTTCGGGAACCGTAAGACAGGTGCTGCCTGGCTGTCGTCTGCTCGG
+
GGAFGGFGGGGGGGFFGGGGGGGGGGGGGGGGGFGGGGGGGGGGGGGGGGGGGGGGGGGGGGGGGGGGGGGGGGGGGGGFGGGGGGGGGDEGFGGGGGGGGCEF9FFGGGGGGGGGGGGGGG8DFECC8CEGGGGGGGGGGGGGGGGGGGGGC9C=ACGGAGFGGGGCBEGDEG@F@5?FF07DDGGFF67BF7FFAFFFFFFDD3)0073<FCFF<:C91>5348?DDF942>>B(32DGBGGA?BFB>46<9)(.2,4:((./*7))1=4)5
@M02542:52:000000000-J9N43:1:1101:16873:3399 2:N:0:GTGAAA
GTAGTCCACGCCGTAAACGATGTCTACTAGCTGTTCGTGTCCTTGTGATGTGAGTAGCGCAGCTAACGCACTAAGTAGACCGCCTGGGGAGTACGGTCGCAAGATTAAAACTCAAATGAATGGACGGGGGCCCGCACAAGCGGTGGAGAATGTGGTTTAATTAGACGAAACGTGAAGAACCTTCCCTACTCTTGACATCTACGGAAGACTGCAGAGATGCGGTTGTGCCTTCGGGACCCGTAAAACAGGTGCTGCGTGGCTGTCGTCCGCTCGG
+
FGCCFFFCFGGGGG7FGCFDFGGGFGGGFGGGF<FEEFCAFFGGGGFGGGGGGGGGGGECC:EFEGGGGFEEGDCFGFAEFCEGFDCCEG:@FGGCFC>FGGGGFFFGGGFCFFFGFEFFD,,>DBCGG>C@:C@CCED,,1>1>C*/,=,14=CFFF8CF>,01:5/::EC)/(.:AFF=@F**2<6D*;@6.@@A9F9@<0C7>7C5751:3+),2*6>@>EF247).:2(76>6((1*(**.43;(-)/)-2(-(40(-.)**)0<))85;
@M02542:52:000000000-J9N43:1:1101:23686:3419 2:N:0:GTGAAA
GTAGTCCACGCCGTAAACGATGTCTACTAGCTGTTCGTGTCCTTGTGATGTGAGTAGCGCAGCTAACGCACTAAGTAGACCGCCTGGGGAGTACGGTCGCAAGATTAAAACTCGAATGAATTGACGGGGGCCCGCACAAGCGGTGGAGCATGTGGTTTAATTCGACGCAACGCGAAGAACCTTACCTACTCTTGACATCTACGGAAGACTGCAGAGATGCGGTTGTGCCTTCGGGAACCGGAAGCCAGGTTCTGCATGGCTGTCTTCAGGCCGG
+
GGGGGGGGGGGFGGGGGGGGGGGGGGGGGGGGGGGGGGGGGGGGGGGGGGGGFGGGGGGGGGGGGGGGGGGGGGGGGGGGGGGGGGGGGGGGGGGGGGGGGGGGGGGGGGGGGGGGGGGGGGGFDEEGGGGEGGGGDGFGGG5**95CFGFGGFGFGGGGFGFGGGGGEFGDB39EFBFF:?FFFFG=F*08@7FFF<F>*42DDD);FF>FF6+78**67DB)(-(:2).4:EF0;0())(9)(,3>?3*12-<)<A1:708)0*/0**)).)
@M02542:52:000000000-J9N43:1:1101:13136:3427 2:N:0:GTGAAA
GTAGTCCACGCCGTAAACGATGTCTACTAGCTGTTCGTGTCCTTGTGATGTGAGTAGCGCAGCTAACGCACTAAGTAGACCGCCTGGGGAGTACGGTCGCAAGATTAAAACTCAAATGAATTGACGGGGGCCCGCACAAGCGGTGGAGCATGTGGTTTAATTCGACGCAACGCGAAGAACCTTACCTACTCTTGACATCTACGGAAGACTGCAGAGATGCGGTTGTGCCTTCGGGAACCGTAAGACAGGTGCTTCATGGCTGTCGTCAGCTCGG
+
GGGGGGEFGGGGGGGGGGGGGGGGGGGGGGGGGGGGGGGFGFGGGGGGGGGGGGGGGGGGGGGGGFGDGEGGGGGGGGGGGGGGGGGGGGFGGGGGGGDGEFCFGGGGGGGGGGGGGFGGGGGGFGGGGGEGGGGGGG>8CGGGDGGGGGGGC7E<FGFGFFCCFG=DAEGDEDFFFFFFFFFGGGGFGFF=FDFFF>F>FA0C@3);FFD?GGFFFD>215>EF?0><:<)0>B>;B:DD?D*)..??209))).6>2(:(,)*975@F4<))
@M02542:52:000000000-J9N43:1:1101:22983:3432 1:N:0:GTGAAA
GTAGTCCACGCCGTAAACGATGTCTACTAGCTGTTCGTGTCCTTGAGATGTGAGTAGCGCAGCTAACGCACTAAGTAGACCGCCTGGGGAGTACGGTCGCAAGATTAAAACTCAAATGAATTGACGGGGGCCCGCACAAGCGGTGGAGCATGTGGTTTAATTCGACGCAACGCGAAGAACCTTACCTACTCTTGACATCTACGGAAGACTGCAGAGATGCGGTTGTGCCTTCGGGAACCGTAAGACAGGTGCTGCATGGCTGTCGTCAGCTCGG
+
GGGGGGGGGGGGGGGGGGGGGGGGGGGGGGGGGGGGGGGGGGGGGGGGGGGGGGGGGGGGGGGGGGGGGGGGGGGGGGGGGGGGGGGGGGGGGGGGGGGGGGGGGGGGGGGGGGGGGGGGGGGGGGGGGGGGGFGGGGGGGGGGGGGGGGGGGGGGGGGGGGGGGGGGGGGGGGGGGGFGGGGGGGGGG9@FGFGGGGGGGFGGGDCGGGGGGGEGGGGGGGGGGGGGGGFFGGGFEGGGFFGFFFGGFD<7FDFFF<?BF<7@GBB??FAFF)
@M02542:52:000000000-J9N43:1:1101:16859:3432 1:N:0:GTGAAA
GTAGTCCACGCCGTAAACGTTGGGCACTAGGTGTGGGTCCCTATCGACGGGATCCGCGCCGTAGCTAACGCATTAAGTGCCCCGCCTGGGGAGTACGGCCACAAGGCTAAAACTCAAAGGAATTGACGGGGGCCCGCACAAGCAGCGGAGCATGTTGCTTAATTCGAGGCAACGCGAAGAACCTTACCTGGGCTTGACATGTAGGGAAAAGCCGCAGAGATGCGGTGTCCTTTTGGGCCCTACACAGGTGGTGCATGGCTGTCGTCAGCTCGCG
+
GGGGGGGGGGGGGGGGGGGGGGGGGGGGGGGGGGGGGGGGGGGGGGGGGGGGGGGGGGGGGGGGGGGGGGGGGGGGGGGGGGGGGGGGGGGGGGGGGGGGGGGGGGGGGGGGGGGGGGGGGGGGGGGGGGGGGGGGGGGGFGGGGGGGGGGGGGGGFFGGGGGGGGGFGGGGGGGGGGGGGGGGGGGGGGGGGGGGGGGGGFGGGGGGGGGGGGGEG>CFD+<?CEDEFFF?FGGF>GCDFFCBF?GGFGGFFF?<DB6?32>:/(4<:)573)
@M02542:52:000000000-J9N43:1:1101:13443:3447 1:N:0:GTGAAA
GTAGTCCACGCCGTAAACGATGTCTACTAGCTGTTCGTGTCCTTGTGATGTGAGTAGCGCAGCTAACGCACTAAGTAGACCGCCTGGGGAGTACGGTCGCAAGATTAAAACTCAAATGAATTGACGGGGGCCCGCACAAGCGGTGGAGCATGTGGTTTAATTCGACGCAACGCGAAGAACCTTACCTACTCTTGACATCTACGGAAGACTGCAGAGATGCGGTTGTGCCTTCGGGAACCGTAAGACAGGTGCTGCATGGCTGTCGTCAGCCCGG
+
GGGGGGGGGGGGGGGGGGGGGGGGGGGGGGGGGGGGGGGGGGGGGGGGGGGGGGGGGGGGGGGGGGGGGGGGGGGGGGGGGGGGGGGGGGGGGGGGGGGGGGGFGGGGGGGGGGGGGGGGGGGGGGGGGGGGGGGGGGGGGGGGGGGGGGGGGGGGGGGFGGGGGGGGGGGGGGGGGGGGGGGGGGGGGGGGGGGGGGCC@FGGGGGGGGGGGGDGGGGGGGGGGGGGGGAFFGDFFGGGFFGFFFFFFDC?FF>7<DFFFC0*9::BF:(<B)
@M02542:52:000000000-J9N43:1:1101:7202:3454 2:N:0:GTGAAA
GTAGTCCACGCTGTAAACGATGGATACTAGCTGTTGGGGGCAACTTCAGTGGCTAAGCGAAAGTGATAAGTATCCCACCTGGGGAGTACGTTCGCAAGAATGAAACTCAAAGGAATTGACGGGGGCCCGCACAAGCGGTGGAGCATGTGGTTTAATTCGATGATACGCGAGGAACATTACCAAGGCTTAAATGTAGATTGACAGGTTTGGAAACAGACTTTTCTTCGGACAATTTACAAGGTTCTGCATGGTTGTCGTCAGCTCGTGTCGTTCG
+
GGCFGECEGGEEG,,,@EFFGDFFFGGGD@FGGEFGFEGGGGFGGGGEF@EGDGGGGA@C7CEDGGAAFFFGD<,AFFGGGGGGGGEFGFGGGGGGGGFBEFFEEE9FGGGGGGGFFGGC6>E@DG6<C@68*6DEEGGGGE5>FFFG77;CFFGGFGG,1>CE7=5<D5=DF;3)8+8;09AC5DCF<A6+8/:79?78@FFD5=*+7<?9FCF:2CF2<8FF<A8<1((.)1).54<=44*03<)*)67BBBBA01,8(,),*).)08.))0
@M02542:52:000000000-J9N43:1:1101:17081:3456 1:N:0:GTGAAA
GTAGTCCACGCCGTAAACGATGAGTACTAGCTGTCGGAGGTTACCCCCTTCGGTGGCGCAGCTAACGCATTAAGTACTCCGCCTGGGAAGTACGCTCGCAAGAGTGAAACTCAAAGGAATTGACGGGGACCCGCACAAGTAGCGGAGCATGTGGTTTAATTCGAAGCAACGCGAAGAACCTTACCTAAGCTTGACATCCTTTTGACCTCTCCCTAATCGGAGATTTCCCTTCGGGGACAGAAGTGACAGGTGGTGCATGGTTGTCGTCAGCTCG
+
FGGGGGFGEC@FEGGGGGGGGFFGGGGGFFGGGFEGGEFEFDFDCFFFCE,CFGGGGGGDGGFEGFCGGGGGGGGGGGGGGEECFFFGGGGGGGDEGECFEEC@FGGGGGGGD@DFFFGG8<@DGDCF:::FF>FGGFGGGEAEGCGEGFGGGGG>FGGGFFG9<FEFFEEEEC@C8C>B>GGGFGGGGFGGG=8C@CFGG?GFGGFF7CGEGGGGCFGGCEDGGFFFGF<FGCGFD**5)<F>F<FG@CF?:??9:AFFGCGEF??B<<:FF)
@M02542:52:000000000-J9N43:1:1101:16097:3457 2:N:0:GTGAAA
GTAGTCCACGCCGTAAACGATGTCTACTAGCTGTTCGTGTCCTTGTGATGTGAGTAGCGCAGCTAACGCACTAAGTAGACCGCCTGGGGAGTACGGTCGCAAGATTAAAACTCAAATGAATTGACGGGGGCCCGCACAAGCGGTGGAGCATGTGGTTTAATTCGACGCAACGCGAAGAACCTTACCTACTCTTGACATCTACGGAGGACTGCAGACATGCGGTTGGGCCTTCGGGAACCGTACGACAGGGTCTGCAGTGCTGTCGTCAGTCTGG
+
GGGEGGGGGGGGGGDECGFEFGGGGGGGGGGGGGGGGGGGGGGGGGGGGGGGGGGGGGGGGGGGGGGGGGGGGGGGGGGGGGGGGGGGGDGGFGGGGGGGGGGGGGGGGGGGGGFGGGGGGGFCFGGGGGGDGEGGGGGGGGGC>?CFFFE9,=FGGGGGFGGFCDGGDBE<DGFFFFF>F:FG<FFFG=F@FBFF<AFBFD0CB>>5:<:(<?0).:*80>D:(((13<?<?EBFFB?D5:*5:B(>1,)01:2A().)-6),9C3)7*1/*)
@M02542:52:000000000-J9N43:1:1101:17250:3458 2:N:0:GTGAAA
GTAGTCCACGCCGTAAACGATGTCTACTAGCTGTTCGTGTCCTTGTGATGTGAGTAGCGCAGCTAACGCACTAAGTAGACCGCCTGGGGAGTACGGTCGCAAGATTAAAACTCAAATGAATTGACGGGGGCCCGCGCAAGCGGTGGAGCATGTGGTTTAATTCGACGCAACGCGAAGAACCTTACCTACTCTTGACATCTACGGAAGACTGCAGAGATGCGGTTGTGCCTTCGGGAACCGTAAGACAGGTGCTGCATGGCTGTCGTCAGCTCGG
+
GGAFGGGGGGGGGG:CFGDGGGGGGGGGGGGGGGGGGGCGFGGGGGGGGGGGGGGGGGGGEGGFGFGEGGGGGGGFGGGGGGGGGGGFGGGGGGGGGGDGG+@FGGGGGGGGGGGGGGGFDFE;DEEFGGG:EGGG57EEFEGBCDGGG=GGFGGFGGGCFGC5CGGDEEGGFD2>@E?5F??FGGFB4*/6@A=4<964623D@:5*7:21@E771FFDB>@D63(*-)6<?F>F;B:3*(/967>F?A462).(.-38(((./*005)*)75
@M02542:52:000000000-J9N43:1:1101:6392:3470 2:N:0:GTGAAA
GTAGTCCACGCCGTAAACGATGTCTACTAGCTGTTCGTGTCCTTGTGATGTGAGTAGCGCAGCTAACGCACTAAGTAGACCGCCTGGGGCGTACGGTCGCAAGATTAAAACTCAAATGAATTGACGGGGGCCCGCACAAGCGGTGGAGCATGTGGTTTAATTCGACTCAACGCGAAGAACCTTACTTACTCTTGACATCTACGGGAGACTGTGGAGATGCGGTTGTGCCTTCGGGAACCGTAAGGCAAGGTGTGCATGGTCGTGGTCAGCGTCG
+
GGFGF@EGGEGGGFCFGGDGGCDAFG9FFF8FFFFE:F<FECEFGGDAFCGG9F<FCFC::FGFGGEF7BC@FGE9FDEC,78@FF=+@+>@BCBDE>FFCFGGGGGGGGGCFDC=EFGG;FCD+@8:8*83:CGGCC6;=EG85C*7<EFGC9F9*371@9AE73/>AF?*:D(77)97729***2*2**0*.9:))15*-(*).0*):))+2+.857)-;5563:*4).4()((,,-9>(11),()-40).4446-())(((****)))0)0
@M02542:52:000000000-J9N43:1:1101:16598:3475 2:N:0:GTGAAA
GTAGTCCACGCCGTAAACGATGTCTACTAGCTGTTCGTGTCCTTGTGATGTGAGTAGCGCAGCTAACGCACTAAGTAGACCGCCTGGGGAGTACGGTCGCAAGATTAAAACTCAAATGAATTGACGGGGGCCCGCACAAGCGGTGGAGCATGTGGTTTAATTCGACGCAACGCGAAGAACCTTACCTACTCGTGACATCTACGGAAGACTGCAGAGATGCGGTTTGGCCTTCGGGAACCGTAAGACAGGTGCTGCAGTGCTGTCGTCCGTCGGG
+
FG9FGGFGDGGDEF,@FFFGGGGGGGGGGGGFGGGGEGCGGGGGGFFFGFGGGGGGGFCGGGGEGD@FFFFGGGGGGCCF<C@FGFGGGGGGDFEGG6FGGGEGG;FEFGFG,ECFC;FFGFCGGC=FGGGGDCEGGG8CFGGBEGGGG=,<=9FCFGFFFG9=9*:7BFCDEDF:5>F:FFFGG6<7DF?)7:FFFFFBFA8D>:)*<C?0+2+).2:<>37;((-98B:36@304147C:**-43?047@A<?(,)5))6<)**))))0))0
@M02542:52:000000000-J9N43:1:1101:9193:3482 2:N:0:GTGAAA
GTAGTCCACGCCGTAAACGATGTCTACTAGCTGTTCGTGTCCTTGTGATGTGAGTAGCGCAGCTAACGCACTAAGTAGACCGCCTGGGGAGTACGGTCGCAAGATTAAAACTCAAATGAATTGACGGGGGCCCGCACAAGCGGTGGAGCATGTGGTTTAATTCGACGCAACGCGAAGAACCTTACCTACTCTTGACATCTACGGAAGACTGCAGAGATGCGGTTGTGCCTTCGGGAACCGTAAGACAGGTGCTGCATTGCTGGCGTCGGCTCGG
+
FGDGGGGFGGGGGGGGGGGGGGGGGGGGGGGGGGGGGGFGCFFGGGGGGFFGGGGGEGGGDGGGGGFFGGGGGGGGGFF9FCF@FGGGGGGGGGGGGGEGGGGG?FG9FFGGFGGGGGGDGGGFFG6FEDG@3BCC?>F8FGGECDCGGG,=FGF>GGGGFG?CEDECBFGDED9)8:@F>0FGGGGFG*7848?6))9<?9(5)8>FF>>1787::7:>>3731::7>>44,8;>9?:7*(*/63(5(4492),5.))--)(()*))0)..))
@M02542:52:000000000-J9N43:1:1101:19892:3486 1:N:0:GTGAAA
GTAGTCCACGCCGTAAACGATGTCTACTAGCTGTTCGTGTCCTTGTGATGTGAGTAGCGCAGCTAACGCACTAAGTAGACCGCCTGGGGAGTACGGTCGCAAGATTAAAACTCAAATGAATTGACGGGGGCCCGCACAAGCGGTGGAGCATGTGGTTTAATTCGACGCAACGCGAAGAACCTTACCTACTCTTGACATCTACGGAAGACTGCAGAGATGCGGTTGTGCCTTCGGGAACCGTAAGACAGGTGCTGCATGGCTGTCGTCAGCTCGG
+
GGFGGGGGGGGGGGGGGGGGGGGGGGGGGGGGGGGGGGGGGGGGGGGGGGGGGGGGGGGGGGGGGGGGGGGGGGGGGFGGGGGGGGGGGGGGGGGGGGGGGGGGGFGGGGGGGGGGGGGGGGGGGGGGGGGGGEGGGGGGGGGGGGGGGGGGFFGGGGGGGGGFGGGGGGGGGGGGGDGGGGGGGGGGGGGGGGGGGGGGGFGGDDECFGCFGGGGFGGGGGECEGDGGGFFGDDEBGGGFFDBF??CFG*4FFFF<4??FCFFGFF?F?<FD3
@M02542:52:000000000-J9N43:1:1101:23734:3502 1:N:0:GTGAAA
GTAGTCCACGCCGTAAACGATGTCTACTAGCTGTTCGTGTCCTTGTGATGTGAGTAGCGCAGCTAACGCACTAAGTAGACCGCCTGGGGAGTACGGTCGCAAGATTAAAACTCAAATGAATTGACGGGGGCCCGCACAAGCGGTGGAGCATGTGGTTTAATTCGACGCAACGCGAAGAACCTTACCTACTCTTGACATCTACGGAAGACTGCAGAGATGCGGTTGTGCCTTCGGGAACCGTAAGACAGGTGCCGCATGGCTGTCGTCAGCTCGG
+
GGGGGGGGGGGGGGGGGGGGGGGGGGGGGGGGGGGGGGGGGFGGGGGGGGGGFGGFGGGGGGGGGGGGGGGGGGFGGGGGGGGGGGGGGGGGGGGGGGGGGGGGGFGGGGGGGGGGGGGFGGGFFGEGGGGGEGGGGGGGGGECGE<CFGGGF@CGBFGCGGGGCFGCEGGGGGGGGGGGGGGFGFFFGGGGD7CFFGGGGFFGEDEGFGGFGF?EGGGFEE=EGGG?FGFFFGGBFGGGFFGFFB6<FFFDF992:<:?F59=*260:7A?73
@M02542:52:000000000-J9N43:1:1101:19420:3503 2:N:0:GTGAAA
GTAGTCCACGCCGTAAACGATGTCTACTAGCTGTTCGTGTCCTTGTGATGTGAGTAGCGCAGCTAACGCACTAAGTAGACCGCCTGGGGAGTACGGTCGCAAGATTAAAACTCAAATGAATTGACGGGGGCCCGCACAAGCGGTGGAGCATGTGGATTAATTCGACGCAACGCGAAGAACCTTACCTACTCTTGACATCTACGGAAGACTGCAGAGATGCGGTTGTGCCTTCGGGAACCGTAAGACAGGTTCTGCATGGCTGTTGTCAGTCCGG
+
GGGFGGGGGGGGGGGCFGGGGGGGGGGGGGGGGGFGGGGGGGGGFGGGGGGGGGGGAFGGGGGGGGGGGGGEFGGGGGGGGGDEGGGGGG7F8FGGGGGGEGE@FGGDGGGGGFDFGGGGEGGGGEGGGGDDEECEGGFGGEEEEC*/CG<CFG9,>CFGFGGGGGEGFFGGBDBF@BFFFFFGGGG=<*9=?A*72>FFFA?GFBD8@C)8@0+<(*2),75@>:?G:A44:>B(4:?GDFGG9<:F6<*1326)6)28(-,)*9@6**/0))
@M02542:52:000000000-J9N43:1:1101:19744:3510 1:N:0:GTGAAA
GTAGTCCACGCCGTAAACGATGTCTATTAGCTGTTCGTGTCCTTGTGATGTGAGTAGCGCAGCTAACGCACTAAGTAGACCGCCTGGGGAGTACGGTCGCAAGATTAAAACTCAAATGAATTGACGGGGGCCCGCACAAGCGGTGGAGCATGTGGTTTAATTCGACGCAACGCGAAGAACCTTACCTACTCTTGACATCTACGGAAGACTGCAGAGATGCGGTTGTGCCTTCGGGAACCGTAAGACAGGTGCTGCATGGCTGTCGTCAGCTCGT
+
GGCGGGGGGGGGGGGGGGGGGGGGGGGGGGGGGGGGGGGGGGGGGGGGGGGGGGGGGGGGGGGGGGGGGGGGGGGGGGGGGGGGGGGGGGGGGGGGGGGGGGGGGGGGGGGGGGGGGGGGGGGGGGGGGGGGGGGGGGGGGGGGGGGGGGGGGGGGGGGGGGGGGGGGGGEGGGGGGGGGGGGGGGGGGFGGGGGGGGGGGFGGGGGGGGGGGGGGGGGGGGGGGGGGGGFFGGCEFGGGFFGFFFGFFG<?FFFFFFFFGDGFGFBF:8<FF.
@M02542:52:000000000-J9N43:1:1101:21500:3516 1:N:0:GTGAAA
GTAGTCCACGCCGTAAACGATGTCTACTAGCTGTTCGTGTCCTTGTGATGTGAGTAGCGCAGCTAACGCACTAAGTAGACCGCCTGGGGAGTACGGTCGCAAGATTAAAACTCAAATGAATTGACGGGGGCCCGCACAAGCGGTGGAGCATGTGGTTTAATTCGACGCAACGCGAAGAACCTTACCTACTCTTGACATCTACGGAAGACTGCAGAGATGCGGTTGTGCCTTCGGGAACCGTAAGACAGGTGCTGCATGGCTGTCGTCAGCTCGG
+
@FGGGFGFFFEGGGGCFGGGGGGGFGGGGGGGGEFFGGGGGGGDFGFGGGGGGGGGGGGGGGGGGGGGGGEGGGGGFFFGGGDFFGGGGGCFGGGGGGGGGGEFGGGGGGGGGGFGGGGGCGGGGGGGCFEGGGEGGG7FFEGGEFGGGGGGGGFGDFGGGGGDFEGGDECECCEGGGGGGGGFGGGGGGGGC:<FGG+<@BGGGGGGGGG6CEDG>@CC5EGEGEGGGGFFGGG>>7CDE>GF??DGF:<:F>FB<>BFCGFFGF?<BF4@@)
@M02542:52:000000000-J9N43:1:1101:19494:3519 1:N:0:GTGAAA
GTAGTCCACGCCGTAAACGATGTCTACTAGCTGTTCGTGTCCTTGTGATGTGAGTAGCGCAGCTAACGCACTAAGTAGACCGCCTGGGGAGTACGGTCGCAAGATTAAAACTCAAATGAATTGACGGGGGCCCGCACAAGCGGTGGAGCATGTGGTTTAATTCGACGCAACGCGAAGAACCTTACCTACTCTTGACATCTACGGAAGACTGCAGAGATGCGGTTGTGCCTTCGGGAACCGTAAGACAGGTGCTGCATGGCTGTCGTCAGCTCGG
+
GGAFGGGGGGGGGGFGGGGGGGGGGGGGGGGGGGGGGGGGGGGGGGGGGGGGGGGGGGGGGGGGGGGGGGGGGGGGGGGGGGGGGGGGGGGGGGGGGGGGGGGGGGGGGGGGGGGGGGGGGGGGGGGGGGGGGGGGGGGGGGGGGGGGGGGGGGGGGGGGGGGGGGGGGGGGGGGGGDGGGGGGGGGEGGGGGGGGGGGGGFGDEGGDGCGGGGGGGGGGGGGGGGGGGGFFGGGFEGGGFFGFFFGGFGGBFFFFFBFBGGCFGFBBFBAFE)
@M02542:52:000000000-J9N43:1:1101:11986:3533 1:N:0:GTGAAA
GTAGTCCACGCCGTAAACGATGTCTACTAGCTGTTCGTGTCCTTGTGATGTGAGTAGCGCAGCTAACGCACTAAGTAGACCGCCTGGGGAGTACGGTCGCAAGATTAAAACTCAAATGAATTGACGGGGGCCCGCACAAGCGGTGGAGCATGTGGTTTAATTCGACGCAACGCGAAGAACCTTACCTACTCTTGACATCTACGGAAGACTGCAGAGATGCGGTTGTGCCTTCGGGAACCGTAAGACAGGTGCTGCATGGCTGTCGTCAGCTCGG
+
GGGGGGGGGDFGGFDFGGGGGGGGGGGGGGGGGGGGGGGCEGGGGGGGGGFGGGGGGGGGGGGGGGGCDGGGGGGGGGGGGFEFGGGGGGGGFGGGGGGGGGGGGGGGGGGGGGFGGGGGFADEFGGGGGGGGGGGGGGGGGGGGGGGGGGGGFGGGGGGGCFCFFGCGDGG>EEGGEGG>FGCEGCFGGGGGGGCGGGGFFGGCDEFFDGFGGGFDFCCEGGGEGDFGGFFGGDEFGGGFFD?B>F47>9>FFFFA>:<<CFF<?:<B>4FD)
@M02542:52:000000000-J9N43:1:1101:22219:3553 2:N:0:GTGAAA
GTAGTCCACGCCGTAAACGATGTCTACTAGCTGTTCGTGTCCTTGTGATGTGAGTAGCGCAGCTAACGCACTAAGTAGACCGCCTGGGGAGTACGGTCGCAAGATTAAAACTCAAATGAATTGACGGGGGCCCGCACAAGCGGTGGAGCATGTGGTTTAATTCGACGCAACGCGAAGAACCTTACCTACTCTTGACATCTACGGAAGACTGCAGAGATGCGGTTGTGCCTTCGGGAACCGTAAGACAGGTGCTGCATGGCTGTCGTCAGCTCGG
+
GGGGGGGGGGGGGGGGGGGGGGGGGGGGGGGGGGGGGGGGGGGGGGGGGGGGGGGGGGGGGGGGGGGDGFGGGGGFGAFFGEGGGGGGGGGGGGGDFGGGGGGGGGGGGGGGGGGGGFGGGGEDDEGGDGGGGGGGGGGGG>EGGGFGFGGGGGGGFFGFFGFFFG=DE:>CDDFBDFFFF2F7DDF?F=FF?24?59?>F26C)7)8?F7:GCC>8**)-5)>9:?G>9443>BFBF?GGFGF:?(<:2)6)<2()6<?00,)1*0).)/))0
@M02542:52:000000000-J9N43:1:1101:12182:3561 2:N:0:GTGAAA
GTAGTCCACGCCGTAAACGATGTCGACTAGCCGTTGGGATCCTTGAGATCTTAGTGGCGCAGCTAACGCATTAAGTCGACCGCCTGGGGAGTACGGCCGCAAGGTTAAAACTCAAATGAATTGACGGGGGCCCGCACAAGCGGTGGAGCATGTGGTTTAATTCGAAGCAACGCGAAGAACCTTACCAGGCCTTGACATGCAGAGAACTTTCCAGAGCTGGATTGGTTCCTTCGGGAACTCTGACACAGGTGCCGCATGGCTGTCGTCAGCCCGG
+
GGGGFGGGGGGGGGEF?AFGGFEFGGGGGGGGEGGGF>FCFFGGGGGGGGGGGGGGGGEDGCEGGGGGGFGGGGGGCCGGEDGEGGGGGGGGGGGGGECFEGGG9FGGGGGGGFGGGGGD9BEFGGGDGGG**:CCC7CFGEE=EGGEEF+AC?FCFFFGFCC5F478AFFD3)4>BE@)809:<CCFG3>0<?66<2???2-9)9)<70).+ACF(*9(4*9>B<(::BFA?F>>B13C*)2*)52.:-))(,,,,(.8:?F2*/))))).0)
@M02542:52:000000000-J9N43:1:1101:17701:3575 1:N:0:GTGAAA
GTAGTCCACGCCGTAAACGATGTCTACTAGCTGTTCGTGTCCTTGTGATGTGAGTAGCGCAGCTAACGCACTAAGTAGACCGCCTGGGGAGTACGGTCGCAAGATTAAAACTCAAATGAATTGACGGGGGCCCGCACAAGCGGTGGAGCATGTGGTTTAATTCGACGCAACGCGAAGAACCTTACCTACTCTTGACATCTACGGAAGACTGCAGAGATGCGGTTGTGCCTTCGGGAACCGTAAGACAGGTGCTGCATGGCTGTCGTCAGCTCGT
+
GGGGGGGGGGGGGGGGGGGGGGGGGGGGGGGGGGGGGGGGGGGGGGGGGGGGGGGGGGGGGGGGGEFFGGGGGGGGGGGGGGGGGGGGGGGGGGGGGGGGGGGGGGGGGGGGGGGGGGGGGGGGGGGGGGGGGGGGGGGGGGGGGGGGGGGGGGGGGGGGGGGGGGGGGGGGGGGGGGGGGGGGGGGGGGGGGGGGGGGGGFGGEGGGGGGGGGGGGGGGGGGGGGGGGGFFGGGFFGGGFFGFFFGGFFD?FFFF>>7?FGGFGFF?:?<FE.
@M02542:52:000000000-J9N43:1:1101:13991:3582 2:N:0:GTGAAA
GTAGTCCACGCCGTAAACGATGTCTACTAGCTGTTCGTGTCCTTGTGATGTGAGTAGCGCAGCTAACGCACTAAGTAGACCGCCTGGGGAGTACGGTCGCAAGATTAAAACTCAAATGAATTGACGGGGGCCCGCACAAGCGGTGGAGCATGTGGTTTAATTCGACGCAACGCGAAGAACCTTACCTACTCTTGACATCTACGGAAGACTGCAGAGATGCGGTTGTGCCTTCGGGAACCGTAAGACAGGTGCTGCATGGCTGTCGTCAGCCCGG
+
GGGGGGGGGGGGGGGGGGGGGGGGGGGGGGGGGGGGGGGCGGGGGGGGGGGGGGGGGGGGGGGGGGGGGDGGGGGGGFGFGGGGGGGGGGEGGGGGGGGGGGGGGGGGGGGFGGGFGGGGGGGG@EDFDGGGGGGCGGGFFCEEGGFEGGGGGFGGGGGGFGGG?DCC8>EDAC>E:BFFF?FGGGGFG4?F=7F?FFFFFFBG7>5FFG:<GF+52:C4;).<(-3FFFA><F;B9BFDD,*1-5(03366)5)(6541(,(5C95)7@))0)
@M02542:52:000000000-J9N43:1:1101:14581:3603 2:N:0:GTGAAA
GTAGTCCACGCCGTAAACGATGTCTACTAGCTGTTCGTGTCCTTGTGATGTGAGTAGCGCAGCTAACGCACTAAGTAGACCGCCTGGGGAGTACGGTCGCAAGATTAAAACTCAAATGAATTGACGGGGGCCCGCACAAGCGGTGGAGCATGTGGTTTAATTCGACGCAACGCGAAGAACCTTACCTACTCTTGACATCTACGGAAGACTGCAGAGCTGCGGTTGTGCCTTCGGGAACCGTAAGACAGGTGCTGCATGGCTGTCGTCAGCTCGG
+
GGGGGGGGGGDGGGGGGGGGGFGGGGGGGGGGGGGGGGGEFGGGGGGGGGGGGGGGGGGGGGGGGGGGGEGCFGGGGGFFGGGGGGGFGGGGGGGGFGGGGEDG9FFGFGGGGGGDEDFFFA,EDEEGGGGG+@@>EG>:EGGGGDD>F*9CFGGGGGGFFG7:C<EGDEGG>36BFFFFFFB79>FFG=7BFAFFBFFFFF0C>>DG4:70++:)(**.05>>>((:6:A71;B(9033*,**).5<4A9).))())((3((.*1))7)9)0)
@M02542:52:000000000-J9N43:1:1101:9127:3604 1:N:0:GTGAAA
GTAGTCCACGCCGTCAACGATGTCGACTAGCCGTTGGGATCCTTGAGATCTTAGTGGCGCAGCTAACGCATTAAGTCGACCGCCTGGGGAGTACGGCCGCAAGGTTAAAACTCAAATGAATTGACGGGGGCCCGCACAAGCGGTGGAGCATGTGGTTTAATTCGAAGCAACGCGAAGAACCTTACCAGGCCTTGACATGCAGAGAACTTTCCAGAGATGGATTGGTGCCTTCGGGAACTCTGACACAGGTGCTGCATGGCTGTCGTCAGCTCGG
+
@:@7EFAFFCF<CF+;BFDG8CFAFF:FFFEGEFGGFFGFDFFFF9FF<FFFGGCFGECDB@FGAFF7FEGEFGDEGGGE>F7>FF<<EEEFGFG7FFCFEFCDGGGGGFGGFFECFDFFGFFDF7FEGCGGGGDGD:CF:<FGGGGFFGFFFFGCFGGGGGGGFEGG6FD5CEG5E=FFECDE@CFGGFGGGGGGGGGGGFGG69?CDC<EGGGF8E:CG?FGFGD+7::FGGG:DFGFFFGFF>GF:FD:FDFFA>067CFFFFF?604?7)
@M02542:52:000000000-J9N43:1:1101:22618:3637 1:N:0:GTGAAA
GTAGTCCACGCCGTAAACGATGAGAACTAGCTATTGGGGGTATTGACTCCCTCAGTGACGCAGCTAACGCATTAAGTTCTCCGCCTGGGGAGTACGGCCGCAAGGCTAAAACTCAAAACAATTGACGGGGGCCCGCACAAGCGGTGGATTATGTGGTTTAATTCGAGGCAACGCGCAGAACCTTACCTAGGCTTGAACTCCTCAGAATTCGACGTAATGGTTGAAGTGCCCGCAAGGGAATTGAGTGAGAGGTGCTGCATGGCTGTCGTCAGCT
+
GGGFGGGGGGGGGGDGGGGGGGGGGGGGGGGGGGGGGGGGGGGGGGGGFFDGGGGGGGFGGGGGGGGGGGGGGGGGGGGGGGGGGGGGGG7FGGGGGGGGGGGFGGGGGGGGGGGGGEGGGGGGGGGGGGGGEEGGGGGGCFGGGGG7?:BFGGGGGGCGGGGGGGGGGGGGGGGDGGGGGGGGGGGGGGGGGGGGGGGFGFGGCFGGGGGGGGGFGGGGGGGGGGGGGGFFGCGFFGFF>FGBFFGGFGGFFBFBBFF<FF7@GF??FB?D<*
@M02542:52:000000000-J9N43:1:1101:17372:3640 1:N:0:GTGAAA
GTAGTCCACGCCGTAAACGATGTCCACTAGCCGTTGGGATCCTTGAGATCTTAGTGGCGCAGCTAACGCATTAAGTTGACCGCCTGGGGAGTACGGCCGCAAGGTTAAAACTCAAATGAATTGACGGGGGCCCGCACAAGCGATGGAGCATGTGGTTTAATTCGAAGCAACGCGAAGAACCTTACCTGGCCTTGACATGCTGGGAACTTTCCAGAGATGGATTGGTGCCTTCGGGAACTAAGACACAGGTGCTGCATGGCTGTCGTCAGCTCGG
+
FGGGGGGGGGGGGGGGGGGGGGGG,EF<FGFEFGGGGGGGGGFGGGFGGGGGFFGGGCGGGGGGGCCBFFCCFFGGGGEGFGGGGGGGGCCFGEFGFGGGGGGGGCFGGGGGGGGGFFGGGGGGGEGGGEG:<BCFDCFFFGDCFGCFCGFGFFGGFGFGFGCFGFGGGFGGGGGGDGFCFCFGFGGGGGGFGGGGGGGGGFCG8>C<CGF7CFFGCF?CFFF6CCFCGG>?FEGF>=F*99C?FF6*5DFBFB?B<B00<DGFGF(:??AFF3
@M02542:52:000000000-J9N43:1:1101:18312:3648 1:N:0:GTGAAA
GTAGTCCACGCCGTAAACGATGGATACTAGCTGTTCGGAGCAATCTGAGTGGCTAAGCGAAAGTGATAAGTATCCCACCTGGGGAGTACGCACGCAAGTGTGAAACTCAAAGGAATTGACGGGGGCCCGCACAAGCGGTGGAGCATGTGGTTTAATTCGATGATACGCGAGGAACCTTACCAGGGCTTAAATGTAGATTGACAGGACTGGAAACAGTTTTTTCTTCGGACAATTTACAAGGTGCTGCATGGTTGTCGTCAGCTCGTGCCGTG
+
GGGGGGGGGGGGGGGGGGGGGGGGGGGGGGGGGGGGGGGGGGGGGGGGGGGGGGGGGGGGGGGGGFFGGGGGGGGGGGGGGGGGGGGGGGGGGGGGGGGGGGGGGGGGGDGGGGGGGGGGGGGGGGGGGGGGGGGGGGGGGGGGGGGGGGGGGGGGGGGGGGGGGGGGGGGGGGGGGGGGGGGGGGGGGGGGGGGGGGGFGFGGGGGGGGGGGGFG<CFGGGGGGGGGCDFFGGGFFGGGFFF?FBGGFGGFFFFFFFFFGF:9D>BFF9BF
@M02542:52:000000000-J9N43:1:1101:8803:3657 2:N:0:GTGAAA
GTAGTCCACGCCGTAAACGATGTCGACTAGCCGTTGGGATCCTTGAGATCTTAGTGGCGCAGCTAACGCATTAAGTCGACCGCCTGGGGAGTACGGCCGCAAGGTTAAAACTCAAATGAATTGACGGGGGCCCGCACAAGCGGTGGAGCATGTGGTTTAATTCGAAGCAACGCGAAGAACCTTACCAGGCCTTGACATGCAGAGAACTTTCCAGAGATGGATTGGTGCCTTCGGGAACTCTTACACAGGTTCGGCATGGCTGTCGTCAGCTCGG
+
GFAEGGGGGGGGGGGG8EFDGGGGGGGGGGGGGGGGGGGGGGGGFDEFGCFGGGGGGGGGGGGGCEFGGGGGGAEGGGGEGGGGGFGGGGGGGGGGGGGGGGCFFFFGFGGGFFGCDGGDGGGGGGEDGGG>CEGGDFGG5EC1=DFFGGFGFGGFGGGGFFGGGGCGFFCD:D>)5;6>5??FG<?6C:)99:FF<<@:?)6<>4:7@D<<GF+73FG:099;?FFG09).:>;((():*):0<A2FFA4=(,---.((.(.)1*))0)//)7
@M02542:52:000000000-J9N43:1:1101:9528:3663 1:N:0:GTGAAA
GTAGTCCACGCCGTAAACGATGTCTACTAGCTGTTCGTGGTCTTGTACTGTGAGTAGCGCAGCTAACGCACTAAGTAGACCGCCTGGGGAGTACGGTCGCAAGATTAAAACTCAAATGAATTGACGGGGGCCCGCACAAGCGGTGGAGCATGTGGTTTAATTCGACGCAACGCGAAGAACCTTACCTACTCTTGACATCCAGCGAAGATTGTAGAGATACGATTGTGCCTTCGGGAACGCTAAGACAGGTGCTGCATGGCTGTCGTCAGCTCGG
+
GGGGGGGGGGGGGG>FGGGGGGGGGGGGGGGGGGGGGGGGGGGGGGGGGGGGGGGGGGGGGGGGGGGGGGGGGGGGGGGGGGGGGGGGGGGGGGGGGGGGGGGGGGGGGGGGGGGGGGGGGGGGGGGGGGGGGGGGGGGFGGGGGGGGGGGGGGGGGGGGGGGGGGGGGGGGGGGGEDGGGGGGGFGGGGGGGGGGFGGGGFGDCGEEGGGGGG?:CCFGGGGGGD>7DGDFGGGBFGGGBBDBFFFF>FFDFFFF>AF?GGFFGFFBFB>?;)
@M02542:52:000000000-J9N43:1:1101:15480:3702 2:N:0:GTGAAA
GCAGTCCACGCCGTAAACGATGTCTACTAGCTGTTCGTGTCCTTGTGATGTGAGTAGCGCAGCTAACGCACTAAGTAGACCGCCTGGGGAGTACGGTCGCAAGATTAAAACTCAAATGAATTGACGGGGGCCCGCACAAGCGGTGGAGCATGTGGTTTAATTCGACGCAACGCGAAGAACCTTACCTACTCTTGACATCTACGGAAGACTGCAGAGAGGCGGTTGTGCCTTCGGGAAACGTAAAACAGGATCTGCAGTGCCGTCGTGCGCCCGG
+
<<6@FFGFD7B<+@F,CCFDF<FEAFFFGGGFF<FCCC,6C9,6<FDC6EF9F<FFGC@C6CF=F<FGGCEE,BBF@FCGE+B>?+++@8@CFFC:F>FBEGFB,8,F,EDFGAD9DGAFD;FDFGDGEG>>@E7EEGGF,BEEC/4=<FFGF=9FFFDCF@97@D7<BBDDF)257>6503/:>4+929)*9)*9-4*6=)4/077:F7?0CC0.493163550(-C9)650>00(((19(1/.5?F1()/4)--().-)((-))))))0707
@M02542:52:000000000-J9N43:1:1101:14587:3710 2:N:0:GTGAAA
GTAGTCCACGCCGTAAACGATGTCTACTAGCTGTTCGTGTCCTTGTGATGTGAGTAGCGCAGCTAACGCACTAAGTAGACCGCCTGGGGAGTACGGTCGCAAGATTAAAACTCAAATGAATTGACGGGGGCCCGCACAAGCGGTGGAGCATGTGGTTTAATTCGACGCAACGCGAAGAACCTTACCTACTCTTGACATCTACGGAAGACTGCAGAGATGCGGTTGTGCCTTCGGGAACCGTAAGACAGGTTCTGCATGGGTGTCGTTCGCTCGG
+
GGGGGGGGGGGGGGGGGGGGGGGGGGGGGGGGGGGGGGGGGGGGGGGGGGGGGGGGGGGGGGGGGGGGGGGFFGFGGGGGGGGGGGGGGGGGGGGGGGGGGGDFGGGGGGGGGGGGGGGGFGGGFGGGGGGGGGGGDGGGGEGGGGDFGGGFGGGGGEGCCFCFGGGGFFGGED9>>:?>@BFGGGGFC=F4@AFFBDFFFFBGBEDFFCB?F+:@B:7)(7)0,4<GF<<21>09BB(998C542(54-*9<2))).((.423C7))7;)57)
@M02542:52:000000000-J9N43:1:1101:10154:3724 2:N:0:GTGAAA
GTAGTCCACGCCGTAAACGATGTCAACTAGCCGTTGGGATCCTTGAGATCTTAGTGGCGCAGCTAACGCATTAAGTTGACCGCCTGGGGAGTACGGCCGCAAGGTTAAAATTCAAATGAATTGACGGGGGCCCGCACAAGCGGTGGAGCATGTGGTTTAATTCGAAGCAACGCGAAGAACCTTACCTGGCCTTGACATGCTGAGAACTTTCCAGAGATGGATTGGTTCCTTCGGGAACTCAGACACAGGTGATTCATGGCTGTCGTCCGCTCGG
+
GGGGGGGGGGGGGGGEGGGGGGGGGGGGGFGGGGGGGGGGGGGGGGGGFGGGGGGGGGGGGGGGGGGGGGGGFFGGGGFGGGGGGGGGGGEGGGGG7CGGGGGGFFFDGGGDCECDFEDGGGGGGG+>EEG>EGDC=CC>,>C1*:1::FGGGFGFGGGGFGGGGFGGFF63=D9A3;4><?FGGC??CFFF?7=FFFFBF><*9@)<FGAAGGGF:GGFFFFFB2(05<94,7,(,3)0*,2*.8?F0.)*))))))..(,,)**0)07)0))
@M02542:52:000000000-J9N43:1:1101:17448:3730 1:N:0:GTGAAA
GTAGTCCACGCCGTAAACGATGTCTACTAGCTGTTCGTGTCCTTGTGATGTGAGTAGCGCAGCTAACGCACTAAGTAGACCGCCTGGGGAGTACGGTCGCAAGATTAAAACTCAAATGAATTGACGGGGGCCCGCACAAGCGGTGGAGCATGTGGTTTAATTCGACGCAACGCGAAGAACCTTACCTACTCTTGACATCTACGGAAGACTGCAGAGATGCGGTTGTGCCTTCGGGAACCGTAAGACAGGTGCTGCATGGCTGTCGTCAGCTCGT
+
GGGGGGGGGGGGGGGGGGGGGGGGGGGGGGGGGGGGGGGGGGGGGGGGGGGGGGGGGGGGGGGGGCEFFFGGGGGGGGGGGGGGGGGGGGGGGGGGGGGGGGGGGGGGGGGGGGGGGGGGGGGGGGGGGGGGGGGGGGGGGGGGGGGGGGGGGGGGGGGGGFGGGGGGGGGGGGGGGGGGGGGGGGGGGGGGGGGGGGGGGFGGGDGGGGGGGGGGGFFGGGGGGGGGGGFFGGGFFGGGFFGFFFGGFGF>FFFFFFFFGGGFGFFFFFAFF)
@M02542:52:000000000-J9N43:1:1101:23330:3738 1:N:0:GTGAAA
GTAGTCCACGCCGTAAACGATGTCTACTAGCTGTTCGTGTCCTTGTGATGTGAGTAGCGCAGCTAACGCACTAAGTAGACCGCCTGGGGAGTACGGTCGCAAGATTAAAACTCAAATGAATTGACGGGGGCCCGCACAAGCGGTGGAGCATGTGGTTTAATTCGACGCAACGCGAAGAACCTTACCTACTCTTGACATCTACGGAAGACTGCAGAGATGCGGTTGTGCCTTCGGGAACCGTAAGACAGGTGCTGCATGGCTGTCGTCAGCTCGG
+
GGGGGGGGGGGGGGGGGGGGGGGGGGGGGGGGGGGGGGGGGGGGGGGGGGGGGGGGGGGGGGGGGGGGGGGGGGGGGGGGGGGGGGGGGGGGGGGGGGGGGGGGGGGGGGGGGGGGGGGGGGGGGGGGGGGGGGGGGGGGGGGGGGGGGGGGGGGGGGGGGGGGGGGGGGGGGGGGGGGGGGGGGGGGGGGGGGGGGGGGGFGGGGGGGGGGGGGGGGFGDGGGGGGGGGFFGGGFFGGGFFGFFFGGFGGFF<BFADFFFC*9536?B?4?E)
@M02542:52:000000000-J9N43:1:1101:17545:3742 2:N:0:GTGAAA
GTAGTCCACGCCGTAAACGATGTCTACTAGCTGTTCGTGTCCTTGTGATGTGAGTAGCGCAGCTAACGCACTAAGTAGACCGCCTGGGGAGTACGGTCGCAAGATTAAAACTCAAATGAATTGACGGGGGCCCGCACAAGCGGTGGAGCATGTGGTTTAATTCGACGCAACGCGAAGAACCTTACCTACTCTTGACATCTACGGAAGACTGCAGAGATGCGGTTGTGCCTTCGGGAACCGTAAGACAGGTGCTGCCTGGCTTTCTTCCGCTCGG
+
GGFGGGGGGGGGGG7FGGGGFGGGGGGGGGFGGGGGGGGCEFGGGGGGGGGGGGGGGGGGGGGGGGGGGGGGGGGGGGGGFGGGGGGGGGGGGGGGGGGGGGGGGGGGGGGGGGGGGGGGGGGGGGGGGGGGGGGGGGGGGGGCEGFFGGGCGGGCGGGGFGGGGC:DADECBGFFBBFFF:FGDGFFG=?FF>FFFBF>?9<D37)2?D07?8+72:7<657>3??G<<).2>BB>0199(9*-,(03<))-5)(.4:?1(()**/*0.))0)
@M02542:52:000000000-J9N43:1:1101:23377:3783 2:N:0:GTGAAA
GTAGTCCACGCCGTAAACGATGTCGACTAGCCGTTGGGCTCCTTTAGATCTTAGTGGCGCAGCTAACGCATTAAGTTGACCGCCCGGGGAGTACGGCACCAAGGTTAAAACTCAAATGAATTGACGGGGGCCCGCCCAATCGGCGGAGCACGTGGTTTAATTCGAACCAACGCGAAGAACCTTAACAGGCCTTGACATGCCAAAAACTTTCCAGATAGGGATTGGTGCTTTAGGGATCTCTGACCCCGGTTCATGCAGGCTGGTGTACGCTTCG
+
@C@FGAEDFGC@@CB@<<8@<F@CFGEFCF8F:8666@,C,CE9,:,B,C<@6B?CAF:,+++4:,::+C?=F<,:,5,9A++@+@7>:@FCGDGG7+++AF<@7E,@FD,DFG89+,3@,,@C+B++@F5**>4**65,,*1**:*28=**2>*;C*2<*0<F?5/97)1/59(75>48:(62**3**0)64)*0-)126))77..0*:))0++16*2,155)(-(*))-))90(.(-774*0(.(.(())))-))),2(.(.***/00)0))
@M02542:52:000000000-J9N43:1:1101:21456:3791 2:N:0:GTGAAA
GTAGTCCACGCCGTAAACGATGTCTACTAGCTGTTCGTGTCCTTGTGATGTGAGTAGCGCAGCTAACGCACTAAGTAGACCGCCTGGGGAGTACGGTCGCAAGATTAAAACTCAAATGAATTGACGGGGGCCCGCACAAGCGGTGGAGCATGTGGTTTAATTCGACGCAACGCGAAGGACCTTACCTACTCTTGACATCTACGGAAGACTGCAGAGATGCGGTTGTGCCCTCTGGAACCGTAAGACAGGTGCTGCATGGCTGCCGTCACCTCCG
+
GGFFGEGGGGGGGGF@DCGGGGGGFGGGGFFGGFGGGGGGGGGFFGGGGGGGGGGGGFGGGGGFFGFGGGGGGGGGGGCFGGGGBFGGGGGGGGGGGGGGGGGGCFGFGGGGGCDECGGGGGGGDCGEC7:BEEEDEGGCFGGGGGGC=5F:@@FCFFGFFD>5CGDDDAED>)6@@EF5@BFCFGF?47@F=2*75<FAFF:C3<.*874:C?7)::>427)>;?6C)(.4(9)62?,9785*),(8(-)0))5.)),,(-(.1/75)1/7))
@M02542:52:000000000-J9N43:1:1101:17796:3810 2:N:0:GTGAAA
GTAGTCCACGCCGTAAACGATGTCTACTAGCTGTTCGTGTCCTTGTGATGTGAGTAGCGCAGCTAACGCACTAAGTAGACCGCCTGGGGAGTACGGTCGCAAGATTAAAACTCAAATGAATTGACGGGGGCCCGCACAAGCGGTGGAGCATGTGGTTTAATTCGACGCAACGCGAAGAACCTTACCTACTCTTGACATCTACGGAAGACTGCAGAGATGCGGTTGTGCCTTCGGGAACCGTAAGACAGGTGCTGCATGGCCGTCGCCAGCTCGG
+
GGFGGGGGGGGGGG,FGGGGGGGGGGGGGGGGGGGFGGGGGGGGGGGGGGGGGGGGGGGGGGGGGGGDGGGDGGGGGGGGGGGGGGGGGGGGGGGGGGGGGGGGGGGGGGGGGGGGGFGGGGGGGEGEGGGGGG78EGGGGEGGGGCFGGGGGGGGFGGFFCFFCDGGADGDEGFFFFFFFFFGGFG6<=FF?>FFBF46FF?DDD5CFFB?EC9>:7>B33739<0>>4920;2>>F:CDFDC5)(?1<:?)64(-601((((1))))))0))
@M02542:52:000000000-J9N43:1:1101:12018:3815 2:N:0:GTGAAA
GTAGTCCACGCTGTAAACGATGCTAACTCGTTTTTGGGGATTTATCTTCAGAGACTAAGCGAAAGTGATAAGTTAGCCACCTGGGGAGTACGAACGCAAGTTTGAAACTCAAAGGAATTGACGGGGGCCCGCACAAGCGGTGGATTATGTGGTTTAATTCGATGATACGCGAGGAACCTTACCAAGGCTTAAATGGGAATTGATCGGTTTAGAAATAGACCTTCCTTCGGGCAATTTTCAAGGTGCTGCATGGTTGTCGTATGCTCTTGCCGTG
+
GGGGGGGGGGGGGGGGGGGDGGGGFGGGGGFGGGGGGGGEGGGGGGGGGGGGGGGGGGFFGGGGGGGGGGGGGGGGGGGGGGGGGGGGGGGGGGGGGGGGGGGGGFGFEGFEFGGGGGGGGGGEDEGGGGGGEEG>FGEGGGGGFCFGGFFDGGFFGFGDFGGEFFFGFFGGFGFFAFFFB16FCGGFGFFC6?F?2:?:??B:9>DCBGBAGGCFAF*8:?BFFA6DBF>FBFBFFFAGFDDD23)9236B0<4(,-43((.-***/777)05
@M02542:52:000000000-J9N43:1:1101:25828:3826 1:N:0:GTGAAA
GTAGTCCACGCCGTAAACGATGTCTACTAGCTGTTCGTGTCCTTGTGATGTGAGTAGCGCAGCTAACGCACTAAGTAGACCGCCTGGGGAGTACGGTCGCAAGATTAAAACTCAAATGAATTGACGGGGGCCCGCACAAGCGGTGGAGCATGTGGTTTAATTCGACGCAACGCGAAGAACCTTACCTACTCTTGACATCTACGGAAGACTGCAGAGATGCGGTTGTGCCTTCGGGAACCGTAAGACAGGTGCTGCATGGCTGTCGTCAGCTCGG
+
GGEGGGGGGGGGGCGGGGGGGGGGGGGGGGGGGGGGGGFFGGGGGGGFGFGGGGGGGGGGGGGGGGGGGGGGGGGGGGGFFEGGGGGGGGGGGGGGFGGGGGGGGFGGGGGGGGGGGGGGFGGGGGDFGGGGGGGGGGGFGGGGGGFCGGGGGCFGFFGGGGGGFGGGGGGGCEGGGGGGGGGFFGGGGGGGGGGGGGGGGFGGDDCCFGGGGFFFGGGF:EEGGGGGGGFFGGGFF*5C>FC29?FCFDCDFFFFAFF:FGGF36<???AFD)
@M02542:52:000000000-J9N43:1:1101:9374:3835 2:N:0:GTGAAA
GTAGTCCACGCCGTAAACGATGAGTACTAGCTGTCGGAGGTTACCCCCTTCGGTGGCGCAGCTAACGCATTAAGTACTCCGCCTGGGAAGTACGCTCGCGAGAGTGAAACTCAAAGGAATTGACGGGGACCCGCACAAGTAGCGGAGCATGTGGTTTAATTCGAAGCAACGCGAAGAACCTTACCTAAGCTTGAAATCCTTCTGACCTCCCCCTAATCGGAGATTTCCCTTCGGGGACAGAAGGAACAGGTGTGTCATGGTTGTCGTCAGCCCG
+
GGGGGGFGGGGGGGGGGGGGGGG@FGGGGGGGGGGGGGGE@EF,,:,@F,@F7F6FFBF::7BEGGGGGGGGEEGGCEFFGGGGGGFDEGGGGF7++6CFC7@>DFGEFA;EDCFBDGG8FG8@+C>FEGGGGGDC>F@,<EFG>9BE>,<49C6FF8>FFG=FF5CDFFE))23)5)5A;EFGGFGF*)18).0/-)0:942>6?637/8?5*8;6:C:6B@@A26F2AA<BE(0(4(/*4**((.04476.-())))5<2(-0/75)0))))
@M02542:52:000000000-J9N43:1:1101:13422:3839 1:N:0:GTGAAA
GTAGTCCATGCCGTAAACGATGTCTACTAGCTGTTCGTGTCCTTGTGATGTGAGTAGCGCAGCTAACGCACTAAGTAGACCGCCTGGGGAGTACGGTCGCAAGATTAAAACTCAAATGAATTGACGGGGGCCCGCACAAGCGGTGGAGCATGTGGTTTAATTCGACGCAACGCGAAGAACCTTACCTACTCTTGACATCTACGGAAGACTGCAGAGATGCGGTTGTGCCTTCGGGAACCGTAAGACAGGTGCCGCATGGCTGTCGTCAGCTCGG
+
@FGAEFGGGGGFGCFGGGCEF<FCFGGGGGGGFGGF,BECAEEFFGGGGGC<F@FAEGD@EGGGCCECEGGEFGFFFGGGGGGG>FDFECGGGGGGGGEEGEGFGGGFGGGFGGG<FGE9C<<AFEGDCGGGF:+*@FFFCFEGG@FFFC,?<,3F::F@FGGGGGECEGGEEGEFEDCGCGFGGGFGGGGGGG7AFCCFG?EGE5EGFFGGG8+88@<CCEE=:7<FFG9FGGDBEGGGFFC?F2+97:74?>0;<8?6FGGFG?F?F?2)<)
@M02542:52:000000000-J9N43:1:1101:21030:3840 1:N:0:GTGAAA
GTAGTCCATGCCGTAAACGATGTCTACTAGCTGTTCGTGGTCTTGTACTGTGAGTAGCGCAGCTAACGCACTAAGTAGACCGCCTGGGGAGTACGGTCGCAAGATTAAAACTCAAATGAATTGACGGGGGCCCGCACAAGCGGTGGAGCATGTGGTTTAATTCGACGCAACGCGAAGAACCTTACCTACTCTTGACATCTACAGAAGACTGCAGAGATGCGGTTGTGCCTTCGGGAACTGTAAGACAGGTGCTGCATGGCTGTCGTCAGCTCGT
+
CF,CFGGGGGGGGGBBFFGGGGGGFGGGGGGGGGGGGG@FFGG<FFGGGGGGGGGGFGCFFGGGGGGGDGGGGGGGGCFFFGDGGGGCFGGGGGGGGGGGGGEGGGGGGEEEFGGFGGGGGGGBFGGFEGGGGGGGGGGFFGGEFEGGGGCFG;:FFGGGGGGG;FGGGGGGGGGGGGGGGGF?FGGGE6<9CECCCGFGG6CGGGFGGGGFGGGGG70EE5EGGGGCDFA?FGGFFGGGFFG<FFGFFFC?FA<:A926DC<@FFBBFBBF5)
@M02542:52:000000000-J9N43:1:1101:13229:3841 1:N:0:GTGAAA
GTAGTCCACGCCGTAAACGATGTCTACTAGCTGTTCGTGTCCTTGTGATGTGAGTAGCGCAGCTAACGCACTAAGTAGACCGCCTGGGGAGTACGGTCGCAAGATTAAAACTCAAATGAATTGACGGGGGCCCGCACAAGCGGTGGAGCATGTGGTTTAATTCGACGCAACGCGAAGAACCTTACCTACTCTTGACATCTACGGAAGACTGCAGAGATGCGGTTGTGCCTTCGGGAACCGTAAGACAGGTGCTGCATGGCTGTCGTCAGCTCGT
+
GGGGGGGGGGGGGGGGGGGGGGGGGGGGGGGGGGGGGGGGGGGGGGGGGGGGGGGGGGGGGGGGGGGGGGGGGGGGGGGGGGGGGGGGGGGGGGGGGGGGGGGGGGGGGGGGGGGGGGGGGGGGGGGGGDEGFGGGGGGGGCGGGGGGGFGGGGGGGGGGGGGGGGGGGGGGGGGGGGGGGGGGGGGGGGGGGGGGGGGGGFGDGGGGGGGGGGGGGGGGGGGGGGGGGGFFGGGFFGGGFFG?FFGGFGFFFFFBFFFBFDGFF??BF:>FE)
@M02542:52:000000000-J9N43:1:1101:14783:3845 2:N:0:GTGAAA
GTAGTCCACGCCGTAAACGATGTCTACTAGCTGTTCGTGTCCTTGTGATGTGAGTAGCGCAGCTAACGCACTAAGTAGACCGCCTGGGGAGTACGGTCGCAAGATTAAAACTCAAATGAATTGACGGGGGCCCGCACAAGCGGTGGAGCATGTGGTTTAATTCGACGCAACGCGAAGAACCTTACCTACTCTTGACATCTACGGAAGACTGCAGAGATGCGGTTGTGCCTTCGGGAACCGTAAGACAGGTGCTGCATGGCTGTCGTCAGCTCGG
+
GGGGGGGGGGGGGGGGGGGGGFGGGGGGGFGGGFGFGGGGFGGGGGGGGGGGGGGGGGGGGGGGGGGGGGGDGGGGGGGGGGGGGGGGGGGGGGGGGGGGGGGGGGGDFGGGGGGGGGGGGADGGGGGGGGGCEC8CGGFGGGGGGGGGG?CCGGBEGGGFGGGGGGG58=DBG@D;BFF>1FCFGGFD69B?<FF>)946:?C7@@FFGF19++)(**.3<57(((:6AFF:EF>;??GGFDC4)3?<)0/))444:7,4(,)*95.3)*08)
@M02542:52:000000000-J9N43:1:1101:11614:3848 2:N:0:GTGAAA
GTAGTCCACGCCGTAAACGATGGATACTAGCTGTTCGGAGCAATCTGAGTGGCTAAGCGAAAGTGATAAGTATCCCACCTGGGGAGTACGCACGCAAGTGTGAAACTCAAAGGAATTGACGGGGGCCCGCACAAGCGGTGGAGCATGTGGTTTAATTCGATGATACGCGAGGAACCTTACCAGGGCTTAAATGTAGATTGACAGGACTGGAAACAGTTTTTTCTTCGGACAATTTACAAGGTGCTGCATGGTTGTCGTCAGCTCGTTCCGTG
+
GGGGGGGGGGGGGFGGGGGGFGGGGGGGGGGGGGGGGDEEGGGGGGGGGFFGGCFGGGGGEGGGFGFGGAFGGGGGGGGFGGFEGGGGGGGGGGCFGEGGGGGGGGEFGGGGGGGGGGGGGDEGGGGCEG>EGGGGGGCEE8BCF4D=FGC>FGGFFGF,BFGFEFCC):7CDGF>FFFF63ADDGFFGFFFFDFFBFFFFA<DFF:87D1:A*;)-CC4:E@F<<:<-36?BFFDFFFC5396))))6<F@AB<B?1210)-,/7)07))0
@M02542:52:000000000-J9N43:1:1101:12082:3849 1:N:0:GTGAAA
GTAGTCCACGCCGTAAACGATGTCTACTAGCTGTTCGTGTCCTTGTGATGTGAGTAGCGCAGCTAACGCACTAAGTAGACCGCCTGGGGAGTACGGTCGCAAGATTAAAACTCAAATGAATTGACGGGGGCCCGCACAAGCGGTGGAGCATGTGGTTTAATTCGACGCAACGCGAAGAACCTTACCTACTCTTGACATCTACGGAAGACTGCAGAGATGCGGTTGTGCCTTCGGGAACCGTAAGACAGGTGCTGCATGGCTGTCGTCAGCTCGG
+
GGGGGGGGGGGGGGGGGGGGGGGGGGGGGGGGGGGGGGGGGGGGGGGGGGGGGGGGGGGGGGGGGGGGGGGGGGGGGGGGGGGGGGGGGGGGGGGGGGGGGGGGGGGGGGGGGGGGGGGGGGGGGGGGGGGGGGGGGGGGGGGGGGFGGGGGGGGGGGGGGGGGGGGGGGGGGGGGGGGGGGGGGGGGGGGGFGGGGGFGFFGGGGEGGGGGGGGEF?FFGCGGGECGGGFFGGGFFGGGFFGFFFFGF:7>FFFBFFF?GCFFGBB??FFFF)
@M02542:52:000000000-J9N43:1:1101:22907:3856 1:N:0:GTGAAA
GTAGTCCACGCCGTAAACGATGTCTACTAGCTGTCCGTGTCCTTGTGATGTGAGTAGCGCAGCTAACGCACTAAGTAGACCGCCTGGGGAGTACGGTCGCAAGATTAAAACTCAAATGAATTGACGGGGGCCCGCACAAGCGGTGGAGCATGTGGTTTAATTCGACGCAACGCGAAGAACCTTACCTACTCTTGACATCTACGGAAGACTGCAGAGATGCGGTTGTGCCTTCGGGAACCGTAAGACAGGTGCTGCATGGCTGTCGTCAGCTCGG
+
GGGGGGGGGGGGGGGGGGGGGGGGGGGGGGGGGGGGGGGGGGGGGGGGGGGGGGGGGGGGGGGGGGGGGGGGGGGGGGGGGGGGGGGGGGGGGGGGGGGGGGGGGGGGGGGGGGGGGGGGGGFFGGGDGGGGGFGDGGF:FEGGGGGGGGGGGGGGGGGGGGGGGDGGGGGGEECCEGGGGGGGGGGGGGGGGGGGGGGGGFGGGGEGGCF@CFFGGGGFEEGGGGDGGGFFGGGFFGGGEFGFFFDGFGGFFFFFFFF<C556C:3::?26@)
@M02542:52:000000000-J9N43:1:1101:18342:3878 1:N:0:GTGAAA
GTAGTCCACGCCGTAAACGATGTCTACTAGCTGTTCGTGTCCTTGTGATGTGAGTAGCGCAGCTAACGCACTAAGTAGACCGCCTGGGGAGTACGGTCGCAAGATTAAAACTCAAATGAATTGACGGGGGCCCGCACAAGCGGTGGAGCATGTGGTTTAATTCGACGCAACGCGAAGAACCTTACCTACTCTTGACATCTACGGAAGACTGCAGAGATACGGTTGTGCCTTCGGGAACCGTAAGACAGGTGCTGCATGGCTGTCGTCAGCTCGT
+
GGGGGFGGGGGGGGGGGGGGGGGGGGGGGGGGGGGGGGGGGFGGFGGGGGGGGGGGGGGGGGGGGFGGGGGGGGGGGGGGGGGGGGGFGGGGGGGGGGGGGGGGGGGGGGGGGFGGGGGF<FFGGGGGFGGFGGGGGGGGGGGGGGFGGGGGGGGGGGGGFGGGGGGGGGGDDGGGGGGGGGGGGGGGGGGGGGFGGGGGGFFGCDGGGGGGGGFFFGGGGDDGEGGGGGFFGGGFFGFDDFGBF?F4FGG>FBFFF<?FGDCFC:BBBBF@F)
@M02542:52:000000000-J9N43:1:1101:15047:3889 1:N:0:GTGAAA
GTAGTCCACGCCGTAAACGATGTCTACTAGCTGTTCGTGTCCTTGTGATGTGAGTAGCGCAGCTAACGCACTAAGTAGACCGCCTGGGGAGTACGGTCGCAGGATTAAAACTCAAATGAATTGACGGGGGCCCGCACAAGCGGTGGAGCATGTGGTTTAATTCGACGCAACGCGAAGAACCTTACCTACTCTTGACATCTACGGAAGACTGCAGAGATGCGGTTGTGCCTTCGGGAACCGTAAGACAGGTGCTGCGTGGCTGTCGTCAGCTCGT
+
GGGGGGGGGGGGGG7FGGGGGGGGGGGGGGGGGGGGGGGGGGGGGGGGGGGGGGGGGGGGGGGGGGGGGGGGGGGGGGGGGGGGGGGGGGGGGGGGGGGGGGGGGGGGGGGGGGGGGGGGGGGGGGGGGGGGGGGGGGGGGGGGGGFGGGGGGGGGFGGGGGGGGGGGGGGGGGGGGGGGFFGGGGGGGGGGGGGGFGGGGFGGGGGGGGGGGGGGGGFCEG8EGGGGCGFFFEG>>FFGFFGFFFGGFCF??DFFFFB>CGC@FFFFBF<FB.
@M02542:52:000000000-J9N43:1:1101:23812:3897 1:N:0:GTGAAA
GTAGTCCACGCCGTAAACGATGTCAACTAGCCGTTGGGTTCCTTGAGAACTTAGTGGCGCAGCTAACGCATTAAGTTGACCGCCTGGGGAGTACGGCCGCAAGGTTAAAACTCAAATGAATTGACGGGGGCCCGCACAAGCGGTGGAGCATGTGGTTTAATTCGAAGCAACGCGAAGAACCTTACCTGGCCTTGACATGCTGAGAACTTTCCAGAGTTGGATTGGTGCCTTCGGGAACTCAGGCACAGGTGCTGCATGGCTGTCGTCAGCTCGG
+
GGCCFFGGGGGFCGGEFECEGFGGGGDFGG8@FCFGCCFFF,@EFGE@FGGGAGEFDGCF7+@F?FGGGEGEGGCFD9FGDEDFFFGFF@CGGGGGGGGDGGE@FDFGFFDCFG8DFD?FDDDFFGDFGG7C@FGG:CE7C7<6<FGG<<<FCFGCCF:<FCEC@AF52<=C*=CE>CE6;CC?+2<95C8?<F7@9<CD79E5CGFFCFGGGFFG+3:+<CFFG9*<<CAFCED3@GC*7674>:6*5:C?44<34<?(77FF5::(486)..
@M02542:52:000000000-J9N43:1:1101:14965:3934 1:N:0:GTGAAA
TAGTCCACGCCCTACACGATGTCAACTGGTTGTTGGGTCTTCACTGACTCAGTAACGAAGCTAACGCGTGAAGTTGACCGCCTGGGGAGTACGGCCGCAAGGTTGAAACTCAAAGGAATTGACGGGGACCCGCACAAGCGGTGGATGATGTGGTTTAATTCGATGCAACGCGAAAAACCTTACCCACCTTTGACATGTACGGAATCCTTTAGAGATAGAGGAGTGCTCGAAAGAGAGCCGTAACACAGGTGCTGCATGGCTGTCGTCAGCTCGT
+
GGGGGGGGGGGGGG8FGGGGGGGGGGGGGGGEGGGGGGGGGGGGGGGGGGGGGGGGGEGGGGGGGGGGFGGGFGFFGGGEG@FGGGGGGGGGGGGGGGGGCGGFGGGGGGGGGGGGDCGGGGGCFEDCFEGCC*FECFCFEGGGGGGGGGGFGFGDGGF;FF9@<CGDGGG78EGGGGGFGGGDGFEGFGG79CFGFGGGG3CGGGGGFEFGGGGGGGGFGFEFFGGGGGFFGGGFEGGGFFG1FFGG@G<??AFFF2:?FCFFC?BF<?)9>0
@M02542:52:000000000-J9N43:1:1101:20247:3938 2:N:0:GTGAAA
GTAGTCCACGCCGTAAACGATGTCTACTAGCTGTTCGTGTCCTTGTGATGTGAGTAGCGCAGCTAACGCACTAAGTAGACCGCCTGGGGAGTACGGTCGCAAGATTAAAACTCAAATGAATTGACGGGGGCCCGCACAAGCGGTGGAGCATGTGGTTTAATTCGACGCAACGCGAAGAACCTTACCTACTCTTGACATCTACGGAAGACCGCAGAGATGCGGTTGTGCCTTCGGGAACCGTAAGACCGGTTCTGGATGGCTGTCCTCCGCCTGG
+
GGGGGGFFFGGGGGG>FGGGGGGGGGGGGDGGGGGGGGGGGGGGGGGGGGGGGGGGGFGDGGGGGFGGGGGGGGGGGDFGGGGGGGGGDGGGGFGGGEGGGGGFGGGGGGGGGGGGGGGGGGGGGEEGGGGDGGGGGGGGGGGEGGCC,AEG?FFFE,?EFFCFD<5DEEDD3C0<BE:FF?FGGG9FF=?FFAF?ABFFF22*)5>E4*,(?*877*7-,)7>BFBGFFF7:)40((-/7197))(0(,))-.))))(.,4()*2*)7))))0
@M02542:52:000000000-J9N43:1:1101:14060:3938 2:N:0:GTGAAA
GTAGTCCACGCCGTAAACGATGTCTACTAGCTGTTCGTGTCCTTGTGATGTGAGTAGCGCAGCTAACGCACTAAGTAGACCGCCTGGGGAGTACGGTCGCAAGATTAAAACTCAAATGAATTGACGGGGGCCCGCACAAGCGGTGGAGCATGTGGTTTAATTCGACGCAACGCGAAGAACCTTACCTACTCTTGACATCTACGGAAGACTGCAGAAATGCGGTTGTGCCTTCGGGAACCGTAAGAACGGTGCTGCATGGCTGTCGTCAGGTCGG
+
GGGGGGGGGGGGGGGGGGGEGGGGGGGGGGGGGGGFGFGGGFGGGGGGGGGFGGGGGFFGCEGGGGGGGGGDGGGGGCFGGGGGGGGGGGGGGGDGGGGGGEGGGGGGGGGGGGGGGFG9DFC93@6FEGGGGGGGECFGGGGCGDDEGDFC1,BEGF4CFFFGGDGG>BCGFGBE37?FF?FGGGD/<?FFFF*?9>?AFF:C>><C?FB098+).:DBB:55(--?9AD24BBF>(4)1(/1.),0,45)).)(-).8103397).))*)7)
@M02542:52:000000000-J9N43:1:1101:5925:3975 1:N:0:GTGACA
GTAGTCCACGCCGTAAACGATGTCTACTAGCTGTTCGTGTCCTTGTGATGTGAGTAGCGCAGCTAACGCACTAAGTAGACCGCCTGGGGAGTACGGTCGCAAGATTAAAACTCAAATGAATTGACGGGGGCCCGCACAAGCGGTGGAGCATGTGGTTTAATTCGACGCAACGCGAAGAACCTTACCTACTCTTGACATCTACGGAAGACTGCAGAGATGCGGTTGTGCCTTCGGGAACCGTAAGACGGGTGCTGCATGGCTGTCGTCAGCTCGT
+
<EFFFFGGGGDFEG@CDGCCFGFCGGGGGGFGGFFEFG@CECGGG,CFGGGGGGGGGGGDCCFGGGGFGGGFGGCGGGGGFFGEGGFGGG7FFGE@FGEEG:CFGGGGGGFFGGG<B9FEFG9<<FFCCGG7:FEGGGGGFGF:FFFGGFGGGF@<<CEGFFDGCBE8BEGGEGG:>*@FFGGGGCC:?C?FFFFGG9C:C=CG*C=FCFFGF8CGGGEC=CC?:/97>>265EDB3:FGEF30/4CDBGGF?A<FBA??GDFFG3?BFFFFE7
@M02542:52:000000000-J9N43:1:1101:11142:3979 1:N:0:GTGAAA
GTAGTCCACGCCGTAAACGATGTCTACTAGCTGTTCGTGTCCTTGTGATGTGAGTAGCGCAGCTAACGCACTAAGTAGACCGCCTGGGGAGTACGGTCGCAAGATTAAAACTCAAATGAATTGACGGGGGCCCGCACAAGCGGTGGAGCATGTGGTTTAATTCGACGCAACGCGAAGAACCCTACCTACTCTTGACATCTACGGAAGACTGCAGAGATGCGGTTGTGCCTTCGGGAACCGTAAGACAGGTGCTGCATGGCTGTCGTCAGCTCGT
+
GGGGGGGGGGGGGG,FGGGGGFGGGGGGGFGGGGGGGGGGGGGGGGGGGGGGGGGGGGGGGGGGGGGGGGGGGGCGGGGGGGGGDGGGGGGGGGGGGGGGGGGGGGGGGGGGGGGGGGGGGGGGGGGGGGGGGGGGGGGGGGGGGGGGGGGGGGGGGGGGGGGGGGGGGGGGGGGGGEGGGGGGGGGGGGGGGGGGGGGGGFGGGGGGFGGGGGGGGGGGGGGGGGGGGGFFGGGE@EGGFFGFFFFGFG<>FDFFFFFFGGGFGFFFFFFFD)
@M02542:52:000000000-J9N43:1:1101:14872:3980 1:N:0:GTGAAA
GTAGTCCACGCCCTAAACGATGTCAACTGGTTGTTGGGAATTAGTTTTCTCAGTAACGAAGCTAACGCGTGAAGTTGACCGCCTGGGGAGTACGGCCGCAAGGTTGAAACTCAAAGGAATTGACGGGGACCCGCACAAGCGGTGGATGATGTGGTTTAATTCGATGCAACGCGAAAAACCTTACCCACCTTTGACATGGCAGGAAGTTTCCAGAGATGGATTCGTGCTCGAAAGAGAACCTGCACACAGGTGCTGCATGGCTGTCGTCAGCCCG
+
GGGGGGGGGGGGGG8FFFGGGGGGGGGGGGEGGFGGGGFGGGGGGGGGGGGGGGGGGGGGGGGGGGEGGGGGGGGGGGGGGEGGGGGGGGGGGGGGGGGGGGGGGGGGGGGGGFGGGGGGGGGGGGGGGGCFGGGGGGGGGG>FGFGGGGGGGGGGGGGGFGGFCGGGGGGGGGDGGGGGGGGGGGC=EGGGGGGGGGGGFEGGGGGGGGGGFGF8E@CF?FGGCCC5:DFFD=GFFGFGFFGFFFFG4DGFFD24244:G<<FG64:<B7)0)
@M02542:52:000000000-J9N43:1:1101:25293:3980 2:N:0:GTGAAA
GTAGTCCACGCCGTAAACGATGTCTACTAGCTGTTCGTGTCCTTGTGATGTGAGTAGCGCAGCTAACGCACTAAGTAGACCGCCTGGGGAGTACGGTCGCGAGATTAAAACTCAAATGAATTGACGGGGGCCGGCACAAGCGGTGGAGCATGTGGTTTAATTCGACGCCAGGCGAAGAACCTTACCTACTCTTGACATCTACGGAAGACTGAAGAGCTGCGGTTGTGCCTTCGGGAACCGGAAGCCAGGTTGTGCAGGGCGTTCGACCGCTGGT
+
GGGEFGFDG;CEC:@@CE7CFCFAFFGFGFCDFFFEF:@EFAEFFGGGGGEC9@EFFFGGGDFEEFFGFFFCFGG9FFGAECFF7FGGGFCCEGDFFECGDD>F:DDGGE,=FCCFFDDG9;,C9@C>EC5@*:BCCFFDF*=6:):,=52<F99<CCFF89;*+:ED)5*:>DF:>>@FFF?79C?66//*9)17<<7:64,C:5)*.*4):22)(*90-<)74(2C9<>?(314280>39C),((7(,*),-)-).3:((-(**0)))).))
@M02542:52:000000000-J9N43:1:1101:17343:3984 2:N:0:GTGAAA
GTAGTCCACGCCGTAAACGATGTCTACTAGCTGTTCGTGTCCTTGTGATGTGAGTAGCGCAGCTAACGCACTAAGTAGACCGCCTGGGGAGTACGGTCGCAAGATTAAAACTCAAATGAATTGACGGGGGCCCGCACAAGCGGTGGAGCATGTGGTTTAATTCGACGCAACGCGAAGAACCTTACCTACTCTTGACATCTACGGAAGACTGCAGAGATGCGTTTGTGCCTTCGGGAACCGTAAGACAGGTGCGGCATGGCTGTCGTCCGCCCCG
+
GG,FGFFFGGGGGG7FEDGGGGA@DFGFGCGGG@FGGGGGGGFGGGGGGGGGFGGFFDGGCE7FFEGGGEDGGGGGFA<FGGGG,9DFEFCEGGGGFEGGGGDFFGGGGGGGGGGGFFFCFGGGGGDFCDECECEEGGGE>E:CED>A8CCFGGGGFCDFFC9FGGD<DAC55C>>@FF5777:<FF?F*<BF<?4:2659-,1755;?>?:@8+),*264))8?:<GA<<76B>911257,9/.437()06(-((((((.,42*10)))).)0
@M02542:52:000000000-J9N43:1:1101:8736:3984 2:N:0:GTGAAA
GTAGTCCACGCCGTAAACGATGTCTACTAGCTGTTCGTGTCCTTGTGATGTGAGTAGCGCAGCTAACGCACTAAGTAGACCGCCTGGGGAGTACGGTCGCAAGATTAAAACTCAAATGAATTGACGGGGGCCCGCACAAGCGGTGGAGCATGTGGTTTAATTCGACGCAACGCGAAGAACCTTACCTACTCTTGACATCTACGGAAGACTGCAGAGATGCGGTTGTGCCTTCGGGAACCGTAAGACAGGTGCTGCATGGCTGTCGTCAGCTCGG
+
GGGGGGGGGGGGGGGGGGGGGGGGGGGGGGGGGGGGGGGGGGGGGGGFGGGGGGGGGGGGGGGGGGGGGGGGGGGGGGGGGGGGGGGGGG@FDFFGGGGGGGGGGGGGGGGFGGGGGGGGFGGGGGDEGGGDGGGEGGGGGGGGGDFGGC?CEGGGGGGGFGFFFGDG5=EC)995<B:>FFFGGCGFG*9@6<46)66)6<BC3DDGFF>FFEGFFF741>>FFF(;>>233@B0102CD:3DFB05<D?:<<)(65:?FBFBF55)06=F>)
@M02542:52:000000000-J9N43:1:1101:23485:3986 2:N:0:GTGAAA
GTAGTCCACGCCGTGAACGATGTCAACTAGCCGTTGGGAACCTTGAGTTCTTAGTGGCGCAGCTAACGCACTAAGTTGACCGCCTGGGGAGTACAGTCGCAAGATTAAAACTCAAATGAATTGACGGGGGCCCGCACAAGCGGTGGAGCATGTGGTTTAATTCGAAGCAACGCGAAGAACCTTACCTGGCCTTGACATGCAGACAATTTTACAGAGATGGATTGGTGCCCTCGGGAACCCTGACACCGGTCCTGCATGGCTGTCGTCAGCTCGG
+
GGFGGG<FGGGF:F7<FEEGGCEFCGCFGGFCCFDEEC<FG?FEGAFGFFDGEGGGFE@FCFEGDEGCFFECFCFFF,<FEFGGGD?FGGGGGGFGGGGEFGEGGG9EFDF,F=8=DE9CA@9CFEE:E7CE*BECEGFFG5>>5C8=8:CFFGG,;6;CAGGGGGG))AFD3D>E>))757FGGFGFG@FFF?FFFAF??FD*85*<97)50+074*27<?=)84:>:(5:;E990((/7:*9?2(07>)067,.6<7?707>FG)75F4473
@M02542:52:000000000-J9N43:1:1101:15866:3989 2:N:0:GTGAAA
GTAGTCCACGCCGTAAACGGTGGGCGCTAGGTGTGGGTTTCCTTCCACGGGATCCGTGCCGTAGCCAACGCATTAACCGCCCCGCCTGGGGAGTACGGCCGCAAGGCTAAACCTCAAAGGAATTGACGGGGGCCCGCACAAGTGGCGGAGCATGTGGATTAATTCGATGCAACGCGAAGCACCTTACCTGGGTTTGACATATACCGGACGAAGGCGGAGATGTGGTTTCTCTTGTGGTCTGTAGACAGGTGGTGCATGGCTGCCGTCTCGCCGG
+
GGGEEGGGGGGGGG7@FGE>F@FDGGGFCFFFGFEGDGGGEGGGCECFEED7:<FGCEGFGG>7<E9AFEFGGGGF,94C>FGGGGGGGGGGGGGG=>FCEGE>CCGG7BE,D@EF5,@:6@:33,;:E*:18*=C8*B?FF?9988**2>GGG9CC7*<?+C+?F706>C7?)(8))))027D**+/0?F>)47).:9)9:2CBD:?59((*/*)-/)776==2((2:)-)66:06(3*2)2*.4-7:)<)-().).431((.)15)0))083
@M02542:52:000000000-J9N43:1:1101:23921:4015 2:N:0:GTGAAA
GTAGTCCACGCCGTAAACGATGTCTACTAGCTGTTCGTGTCCTTGTGATGTGAGTAGCGCAGCTAACGCACTAAGTAGACCGCCTGGGGAGTACGGTCGCAAGATTAAAACTCAAATGAATTGACGGGGGCCCGCACAAGCGGTGGAGCATGTGGTTTAATTCGACGCAACGCGAAGAACCTTACCTACTCTTGACATCTACGGAAGACTGCAGAGATGCGGTTGTGCCTTCGGGAACCGTAAGACCGGTTCTGCATGGCTGTCGTCAGCCCGG
+
GGGGGGGGGGGGGGGEGGGGGFGGDGGGGGGGGGGGDGGGGGGGGGGGGFGGFEFGGGDFGGCFFGGGGEGGGGFGGGGGGEEGEDDGGEGGGGGCEEGG7FFGGGGGFGGFFGG9DDCFAFFFDC6FEFGGCCEGGGGGGGD8ED>FGG9FCFGFGGFCFGGEFDEG>B=5>DF@))9@5:FFFGG4CFFFBA4?<AF)@207).0;?C01CEA.(2*)(85@>FF:A9A><B0((-->*49C9)()(,)04<24<4?0:,(57/)55/)).)
@M02542:52:000000000-J9N43:1:1101:20080:4025 2:N:0:GTGAAA
GTAGTCCACGCCGTAAACGATGTCTACTAGCTGTTCGTGTCCTTGTGATGTGAGTAGCGCAGCTAACGCACTAAGTAGACCGCCTGGGGAGTACGGTCGCAAGATTAAAACTCAAATGAATTGACGGGGGCCCGCACAAGCGGTGGAGCATGTGGTTTAATTCGACGCAACGCGAAGAACCTTACCTACCCTTTACCTCTACGGAAAACAGCAGAGATGCGTTTGTGCTTTCGGGAACCCTAAAACAGGTCCTGCATTGCTTACGTGCGTCCGG
+
@FCEFF9CFED@FBCFF9F@FCGDEFFGGGGGFGEDEEFF8FEFFFDFFFGFGEGGGE@EEFECED8?FFE:F<BFFGCF,C+CFC?@FCEGGFGGGGG>FFGG:EECCD,6AD893@,A;D=,+=6>778*@CCGCF>E5:B>B<1,=59<BEF,@FG78CG7+*1):>7<)/6;BEF>)(0>F<F=C4)/))18))05?2?C5).;5/316:?),:*92)0@62<F)).)()(442-**,942)(01-)1))((.)5:))))12)))))00)
@M02542:52:000000000-J9N43:1:1101:8022:4026 2:N:0:GTGAAA
GTAGTCCACGCCCTAAACGATGTCCACTGGTTGTTGGGAGGGTTGCTTCGCAGTTACGTAGCTAACGCGTGAAGTTGACCGCCTTGGGAGTACTGCCGCAAAGTTTAAACTCAAAGGAAATGACGGGGACCCGCACAAGCGGGGGGTGCATGGGGTTAATTTCATGCACCGCGGAAACCCTTACCTACCCCTGGCCTTCCAGGAATCCTGCAAGATATGTGGAGGTGCTGTATGAAAACCTAGAACACGGTTCTGATGGCTGGTGTTCCTGCCC
+
GGGGGGGGGGGG7:8FFGDEF8EG,CFF;C;FGFF8F+6,7+BD6CFC6+6,8,,6,,66,6,6?<6>+4+,A,,C,,,::CE++AE@,8+4@,:,,4+F7+67C,7,?:,63@=6+,@,@,3863@=3@AE+@7+*@@8**BCC)/:*+++2*1CG8:<@0+0+*+**)*/))-<@))0.34*9:+9C))8)(05))1(=)31))/07*.(++**)2*6694)(-(*)--))*)))).*9(*2-81043))())))))(4((.*101***05)
@M02542:52:000000000-J9N43:1:1101:25459:4032 2:N:0:GTGAAA
GTAGTCCACGCCGTAAACGATGTCTACTAGCTGTTCGTGTCCTTGTGATGTGAGTAGCGCAGCTAACGCACTAAGTAGACCGCCTGGGGAGTACGGTCGCAAGATTAAGACTCAAATGAATTGACGGGGGCCCGCACAAGCGGTGGAGCATGTGGTTTAATTCGACGCAACGCGAAGAACCTTACCTACTCTTGACATCTACGGAAGACTGCAGAGATGCGGTTGTGCCTTCGGGAACCGTAAGCCAGGTTCTGCATGGCTGTCGTCAGCTCGG
+
GGGGGGGGGGGGGGGGGGGGGGGGGGCGGFCFGFGGGGGGGGGGGGGGGGGGGGGGGGGECCFGGFGGGGGGGGGGGGGFGGGGGGGGGDCGFGGGGGGGGGGFFDGGGGGFGGGGGGGGGGGGGGGGGGGGEEGGGGGGGGGGGGFCFGGGGGGFF8FGFC7EDDGGA>EGFGFFFFFFFFFFFFCBF6@FFBFFA9FFF<1>::5FFCD<FFC042*-(8<B>?<794))(7909<,C7:C*).4>?469))-49A?B06<271))))*05)
@M02542:52:000000000-J9N43:1:1101:18985:4053 1:N:0:GTGAAA
GTAGTCCACGCCGTAAACGATGTCTACTAGCTGTTCGTGTCCTTGTGATGTGAGTAGCGCAGCTAACGCACTAAGTAGACCGCCTGGGGAGTACGGTCGCAAGATTAAAACTCAAATGAGTTGACGGGGGCCCGCACAAGCGGTGGAGCGTGTGGTTTAATTCGACGCAACGCGAAGAACCTTACCTACTCTTGACATCTACGGAAGACTGCAGAGATGCGGTTGTGCCTTCGGGAACCGTAAGACAGGTGCTGCATGGCTGTCGTCAGCTCGG
+
GG<FGGGGGGGGGGFGGGGGGGGGGGGGGGGGGGGGGGGGGGGGGGGGGGGGGGGGGGGGEEGGGGGGGGGGGGGGGGGGGGGGGGGGGGCGGGGGGGGGGGGGGGGGGFGGGGGGGGGGGGGGGGGGGGGGGGGGGGGGGGGGGGGGGGFFGGGFGGGGGGGGGGGGGGGGDEEGGEFGGGGGGGGGGGGGGGGGGGG+<FFGECEGGGGGEG?FFCCECGEGGGGGGG<?GGGFB>FDEFGFFBCFFD4:?AD:BA:B<3>1/4::<:>FF)
@M02542:52:000000000-J9N43:1:1101:19267:4082 2:N:0:GTGAAA
GTAGTCCACGCCGTAAACGATGTCTACTAGCTGTTCGTGTCCTTGTGATGTGAGTAGCGCAGCTAACGCACTAAGTAGACCGCCTGGGGAGTACGGTCGCAAGATTAAAACTCAAATGAATTGACGGGGGCCCGCACAAGCGCTGGAGCATGTGGTTTAATTCGACGCAACGCGAAGAACCTTACCTACTCTTGACATCTACGGAAGACCGCAGAGATGCGGTTGTGCCTTCGGGAAACGTAAGACAGGTTCTGCATGGCTGTCGTCAGCCCGG
+
GGFFFGGGGGGGGGGEGGGGGGGGGGGGGGGGGGGGGGGGGGGGGGGGGGGGGGGGGGGGGGGGGGGGGGGGGGGGGGGGGGGGGGFGGGGGGGGGGGGGGGGGGGGGGGGGGGGGGGGGGGGGFGGFGGGGDECEGGGGGEGBEDFGGGGGGGGGGCFGFGFGGGGGF>CC:C6DF>:FFFFGGFGFG4?FFAFF24?5=2:>5:>FFG>FDE*08:D4>3876?:CA<),4>B>;(4**,5/5)(8<B46.62)))3((,.)*/8)56))83
@M02542:52:000000000-J9N43:1:1101:22145:4084 1:N:0:GTGAAA
GTAGTCCACGCTGTAAACGATGGATACTAGCTGTTGGGGGCAACTTCAGTGGCTAAGCGAAAGTGATAAGTATCCCACCTGGGGAGTACGTTCGCAAGAATGAAACTCAAAGGAATTGACGGGGGCCCGCACAAGCGGTGGAGCATGTGGTTTAATTCGATGATACGCGAGGAACCTTACCAAGGCTTAAATGTAGATTGACAGGTTTGGAAACAGACTTTTCTTCGGACAATTTACAAGGTGCTGCATGGTTGTCGTCAGCTCGTGCCGTG
+
GGGGGGGGGGGGGGGGGGGGGGGGGGGGGGGGGGGGGGGGGGGGGGGGGGGGGGGGGGGGGGGGGGGGGGGGGGGGGGGGGGGGGGGGGGGGGGGGGGGGGGGGGGGGGGGGGGGGGGGGGGGGGGGDGGGGGGGGGGGGGGGGGGGGGGGGGGGGGGGGGGGGGGGGGGGGGGGGGGGGGGGGGGGGFFGGGGGGGGGGGFGGGFGCDGGGGGGCFGGGFGGGGGGGDGFFGFFFFGGGFFGFFFGGFGGBFFFFBFFFGGFFGFFFB9BF
@M02542:52:000000000-J9N43:1:1101:7486:4108 2:N:0:GTGAAA
GTAGTCCACGCCGTAAACGATGTCTACTAGCTGTTCGTGTCCTTGTGATGTGAGTCGCGCAGCTAACGCACTAAGTAGACCGCCTGGGGAGTACGGTCGCAAGATTAAAACTCAAATGAAATAATGGGGGCCCGCACAATCGGTGGAGCATGTGGTTTAATTCAACCCAAGGCGAAGTACATTACCTACTCTTGACATCCACGGAAGTCTGCAGAGATGCGGTTGTGCGTTCGGGAACCGTACGAGAGGTGATGCCTGGCTGTCCTCACGCCCG
+
FF9E@,@F@@CG7688CEFGG,;CFF<E@9FFGGGDGGC,E,9ECF@FFCE,,EF,7FFG@C+<,5AF:+@=FFCGGGFG<CG>:FC@4+8F@GCCF+8:+3+,CFFACEFC>>,3=9>;,E,8+3,,@F+5+@*>CF@,@DD1*95:872,B2B,:B*,1,5,,+0/)),/./()).1A+<FDFFC67*;A+7+945A(983))))+*2.6+2<0(**)-7@)(((:(-(-(53>(4()1:*)(,(0-,)*).))).((.(()****)0)0))
@M02542:52:000000000-J9N43:1:1101:21197:4116 2:N:0:GTGAAA
GTAGTCCACGCCGTAAACGATGTCTACTAGCTGTTCGTGTCCTTGTGATGTGAGTAGCGCAGCTAACGCACTAAGTAGACCGCCTGGGGAGTACGGTCGCAAGATTAAAACTCAAATGAATTGACGGGGGCCCGCACAAGCGGTGGAGCATGTGGTTTAATTCGACGCAACGCGAAGCACCTTACCTACTCTTGACATCTACGGAAGACTGCAGAGATGCGGTTGTTCCTTCGGGAACCGTAAGACAGGTGCTGCATGGCCTGCGTCAGTCCGG
+
GGGFGGGGGGGGGGGGGGGGGGGGGGGGGGGGFGGGGGGGGGGGGGGGGGGGGGGGGGGGGGCDGGGGD7FGGGGGGGGGGGGGGGGGGGGGFGGGGGDGCGGGAFGGGGGGFGGGGGGGGG=DDGDGGGE8EGGGGGGGFGCEEDBF=FFGFCCFCFGGFG;CC3EGFFGCED6B>)9@FFFGGGG@F?FFF27<<4=>@9:D>D3EFF??GC+7(:769EFFF6(0:B>4:B>6>F:DD03*)55:4<))5>?:2).4,)(()/0.)1*)05
@M02542:52:000000000-J9N43:1:1101:14919:4120 2:N:0:GTGAAA
GTAGTCCACGCCGTAAACGATGTCTACTAGCTGTTCGTGTCCTTGTGATGTGAGTAGCGCAGCTAACGCACTAAGTAGACCGCCTGGGGAGTACGGTCGCAAGATTAAAACTCAAATGAATTTACGGGGGCCCGCACAAGCGGTGGAGCATGTGGTTTAATTCGACGCAACGCGAAGAACCTTACCTACTCTTGACATCTACGGACGACTGCAGAGATGCGGTTGGGCCTTCGGGAACCGGAAGACAGGTACGGCATGGCTGACGTGAAGTCGG
+
8FCFGC@CEF:F@@@,,CCFG<E@9FFGCCFFG<CCFF,@,<CC,96AF@BFEFEDF9+7++7,,9?C+@=F,E<EE?EF8F+484<D:+@@=?FGDGGC+@4,A,FFG9,,CDD,?=,3,:3@6>=FEGD:>E*B8:,=:8CC*?*=C:CEG9F<@,2,+5<5+:EDF515))(0<>F558=:CF7=4F6=67F6<4?2?<(9>))*0*4,+0+),27)(077((,13::)(0499(4D)()132253.**((32(,(2(((.7*)))*0*))
@M02542:52:000000000-J9N43:1:1101:14876:4127 2:N:0:GTGAAA
GTAGTCCACGCCGTAAACGATGTCTACTAGCTGTTCGTGTCCTTGTGATGTGAGTAGCGCAGCTAACGCACTAAGTAGACCGCCTGGGGAGTACGGTCGCAAGATTAAAACTCAAATGAATTGACGGGGGCCCGCACAAGCGGTGGAGCATGTGGTTTAATTCGACGCAACGCGAAGAACCTTACCTACTCTTTACATCTACGGAAGACTGCAGAGATGCGGGTGTGCCTTCGGGAACCGTAAGACAGGTGCTTCATGGCTGTCGTCCGCTCGG
+
GGGFGGGGGGGGGGEFFEFCFDGGGFGGGFGFGGGGGGFFFFGGFGGFGGGGGGGGGGGGGGGGFGGGGGEGGGGGGFFFGGGGGGFGGCFEGGEEGGGGGGGGGEF9DFGGGG8D=FGGGFGGGE>@EDGGEED>EGG>>EGEGC=:8F,=CGG=@BFFB>+::CCDEE57)::B356>:?FGGFGFC7?F*)*/4>6:FB<DBE3;::?1C+37:70-1))89B<F>D<?6>199B05C1D>)).?:<492))))63?:((./*7)0.).8)
@M02542:52:000000000-J9N43:1:1101:7997:4133 2:N:0:GTGAAA
GTAGTCCACGCCGTAAACGATGTCTACTAGCTGTTCGTGTCCTTGTGATGTGAGTAGCGCAGCTAACGCACTAAGTAGACCGCCTGGGGAGTACGGTCGCAAGATTAAAACTCAAATGAATTGACGGGGGCCCGCACAAGCGGTGGAGCATGTGGTTTAATTCTACGCAACGCGCAGAACCTTACCAGCCCTTGACATATGAACAAGAAAACCTGCCCTTAACGTGATGGTACTTACTTTTATACAGGTGCTGCATGCAGGTCGCCAGCTCGTG
+
GGGGGGGGGGGGG7@F@AFEFEFGGGGGFGFGFGFC7@CCFFDGFGGFFFG9@ECF@EFC:=>F,?<FE7CFFFEGF9FFCFGGGF7CF7FFEGGD4CC=CGC,C;?FFGGGFE,@DGC3EDF;7C6+@:@>CECGC*>:DED8CDGGGGG,4=,=5B81:7+9+:AD53C3;5(87>))8(9C699:4)5<5:=F))*)*.400;5*7C?088*)(1722@FF(38>2))).*66A2522)::)))).()/-2:A))))(.,(1*00.)/00.
@M02542:52:000000000-J9N43:1:1101:23848:4150 1:N:0:GTGAAA
GTAGTCCACGCCGTAAACGATGTCTACTAGCTGTTCGTGTCCTTGTGATGTGAGTAGCGCAGCTAACGCACTAAGTAGACCGCCTGGGGAGTACGGTCGCAAGATTAAAACTCAAATGAATTGACGGGGGCCCGCACAAGCGGTGGAGCATGTGGTTTAATTCGACGCAACGCGAAGAACCTTACCTACCCTTGACATCTACGGAAGACTGCAGAGATGCGGTTGTGCCTTCGGGAACCGTAAGACAGGTGCTGCATGGCTGTCGTCAGCTCGT
+
GGGEGFGGFGGGGGGGGFFGGGGGGGGGGGGGGGGGGGGGGGGGGGEFGFFGGGGGGGGGGGGGGGGGGGGGGGGGGGGGGGGGGGGGGGGGGGGGGGGGGGEGGGGGGGGGGGGGGGGGGFGGGEDGGGGGGGGGGGGGGGCBE@BFGFGGGGGFDGGGGGGGGGGGGGGGG5CEGGEFGGGFCFGGGGGGGGGGGFGFGFG5=CGGGGGGGGGGGF7C>GGGGGGGGGFFGGGFFG<DFFGFFFGFFGGFFFD?FDFFGGGF<-4:?BDFF.
@M02542:52:000000000-J9N43:1:1101:16776:4167 1:N:0:GTGAAA
GTAGCCCACGCCGTAAACGATGTCTACTAGCTGTTCGTGTCCTTGTGATGTGAGTAGCGCAGCTAACGCACTAAGTAGACCGCCTGGGGAGTACGGTCGCAAGATTAAAACTCAAATGAATTGACGGGGGCCCGCACAAGCGGTGGAGCATGTGGTTTAATTCGACGCAACGCGAAGAACCTTACCTACTCTTGACATCTACGGAAGACTGCAGAGATGCGGTTGTGCCTTCGGGAACCGTAAGACAGGTGCTGCATGGCTGTCGTCAGCTCGT
+
GGGGGGGGGGGGGGGGGGGGGGGGGGGGGGGGGGGGGGGGGGGGGGGGGGGGGGGGGGGGGGGGGFGEGGGGGGGGGGGGGGGGGGGGGGGGGGGGGGGGGGGGGGGGGGGGGGGGGGGGGGGGGGGGGGGGGGGGGGGGGGGGGGGGGGGGGGGGGGGGGGGGGGGGGGGGGGCEGGGGGGGGGGGGGGGGGGGGGGGGGFGGGGGGGGGGGGCFGGGGEGGGGGGGGGFFGGGFFGGGFFGFFFGGFG47FFFFFFFFGGGFGFFFFFFFF)
@M02542:52:000000000-J9N43:1:1101:23406:4170 2:N:0:GTGAAA
GTAGTCCACGCCGTAAACGATGTCTACTAGCTATTCGTGTCCTTGTGATGTGAGTAGCGCAGCTAACGCACTAAGTAGACCGCCTGGGGAGTACGGTCGCAAGATTAAAACTCAAATGAATTGACGGGGGCCCGCACAAGCGGTGGAGCATGTGGTTTAATTCGACGCAACGCGAAGAACCTTACCTACTCTTGACATCTACGGAAGACTGCAGAGATTCGGTTGTGCCTTCGGGAACCGTAAGACCGGGTCTGCATTGCTTGACTTCGGCCGG
+
GGGGGGGFGGGFGGGEGGGGGGGGGGGGGGGGGGGGGG?FGGGGGGGGFGGGGGGGGGDGDFEGGGGGGDFDGGGGGGGGFGGGGGGGGGGGGGGGGEGGGFGGFGGGGGGGFGGGFGGGGGGGGGDED@CCCECGGGGGGGGCCDCGGFGGGGGGGGGGFGC=?CEGEFGGFGFBEFF:><FGGGG?F4?F@<FFFAFD4249>B3EFG78F6@>87*41>7>(2,:<<<24>;>F629*(9*-5(),(0),,-))).)-))(*0**))))0)
@M02542:52:000000000-J9N43:1:1101:14323:4171 1:N:0:GTGAAA
GTAGTCCACGCCGTAAACGATGTCTACTAGCTGTTCGTGTCCTTGTGATGTGAGTAGCGCAGCTAACGCACTAAGTAGACCGCCTGGGGAGTACGGTCGCAAGATTAAAACTCAAATGAATTGACGGGGGCCCGCACAAGCGGTGGAGCATGTGGTTTAATTCGACGCAACGCGAAGAACCTTACCTACTCTTGACATCTACGGAAGACTGCAGAGATGCGGTTGTGCCTTCGGGAACCGTAAGACAGGTGCTGCATGGCTGTCGTCAGCTCGG
+
FGAFFFGFDGGGGB,BFCG@FGGGCEFGGGGDGFFFGECGGGF<FGGGGGFGCGGGGGGGGGGGGGG,FBGGGGGGGCFFFDGG@CFFGC+BDFEGGGEGEGGGGGGCBDC=FGGGGGGAFFCEGGGGEGD@FGGGGGGGGEGEGGGGGGGF<EF<<FGFGGGFACCGGGGCCEGGGDCCGFC<FFGGGGGGF?GGGGG?FFGCGG=FCGGGFGGFG<<EEE8CGE3CGGFFFCG>>E<DEFDF??FCFCC:6A?FFD<:C39658:???A?>)
@M02542:52:000000000-J9N43:1:1101:19726:4187 2:N:0:GTGAAA
GTAGTCCACGCCGTAAACGATGTCTACTAGCTGTTCGTGTCCTTGTGATGTGAGTAGCGCAGCTAACGCACTAAGTAGACCGCCTGGGGAGTACGGTCGCAAGATTAAAACTCAAATGAATTGACGGGGGCCCGCACAAGCGGTGGAGCATGTGGTTTAATCCGACGCAACGCGAAGAACCTTACCTACTCTTGACATCTACGGAAGACTGCAGAGATGCGGTTGTGCCTTCGGGAACCGTAAGACAGGTGCGGCATGGCTGTCGTCAGCTCGG
+
GGGGGGGGGGGGGGGFGGGGFGGGGGGGGGGGGGGGGGGFGGGGGGFGGGGGGGGGGGGGGGGGGGGEGGGGGGGGGGGGGGGGGGGGGGGGGGGGGGGGEGGGGGGGGGGGGGGGGGFGFGGGGGGGGGGGGEC5?FFCDGGEGG5,<=<CCGGFFFGGF>;EC37<3.>55C6<:5?F:?FGFFGFGFFBF<FFF496=9:D>DEF:7::FG758::)-55>>(-2:24,,597;F?D9?<*)28:4846((499B7(461)7D500)1)).
@M02542:52:000000000-J9N43:1:1101:20079:4190 1:N:0:GTGAAA
GTAGTCCACGCCGTAAACGATGTCTACTAGCTGTTCGTGTCCTTGTGATGTGAGTAGCGCAGCTAACGCACTAAGTAGACCGCCTGGGGAGTACGGTCGCAAGATTAAAACTCAAATGAATTGACGGGGGCCCGCACAAGCGGTGGAGCATGTGGTTTAATTCGACGCAACGCGAAGAACCTTACCTACTCTTGACATCTACGGAAGACTGCAGAGATGCGGTTGTGCCTTCGGGAACCGTAAGACAGGTGCTGCATGGCTGTCGTCAGCTCGG
+
GGAFGGGGGGGGGGGGGGGGGGGGGGGGGGGGGGGGGGGGGGGGGGGGGGGGGGGGGGGGGGGGGGGGGGGGGGGGGGGGGGGGGGGGGGGGGGGDGGGGGGGGGGGGGGGGGGGGGGGGGGGGGGGGGGGGGGGGGGGGGGGGGGGGGGGGGGGGGGGGGGGGGGGGGGGGGGGGGGGGGGGGGGGGGGGGGGGGGGGGGFGGCGGGGGGGGGGGGGGGE5CGGGGGFGFFGGGFDFGGFFGFFFFGFGGFFFFFFA?FFGF@C<BFFFA?E)
@M02542:52:000000000-J9N43:1:1101:13953:4200 2:N:0:GTGAAA
GTAGTCCACGCCGTAAACGATGTCTACTAGCTGTTCGTGGTCTTGTACTGTGAGTAGCGCAGCTAACGCACTAAGTAGACCGCCTGGGGAGTACGGTCGCAAGAGTAAAACTCAAATGAATTGACGGGGGCCCGCCCAAGCGGTGGAGCAGGTGGTTTAATTCGACTCAACGCGAAGAACCTTACCTATGCTTGAGACCTAGCGAAGAGTGAAGACATACGATTGTGCCTTGGGGCACGGCGAGAAAGGTGCTCTAGGGGTGTCGTCAGGTCGG
+
,C<EG<<,;F:FGEED,FFGGG6;;FCFE,CEFE@FFGC@CC<,E6FAE<@E,E6C@EF+@E@CEEEF:::F8F=A<F<EECC+BD?4@:+@BAED,@CE>F+,6AFGD,,@:=E9=BF;ED,,=C8F@F>34>:**@*=5:*C57C=67,*/=*6=C6CF1,/@**1)2;*)22.8>/5)46>F4:**/**0))/4)../4,/))5/)0))3+<.(2:4:.<5(.6:64-)()-(((-)),97((50.<6)))).))(((,(.*1.07)/)00
@M02542:52:000000000-J9N43:1:1101:18169:4205 1:N:0:GTGAAA
GTAGTCCACGCCGTAAACGATGTCTACTAGCTGTTCGTGTCCTTGTGATGTGAGTAGCGCAGCTAACGCACTAAGTAGACCGCCTGGGGAGTACGGCCGCAAGATTAAAACTCAAATGAATTGACGGGGGCCCGCACAAGCGGTGGAGCATGTGGTTTAATTCGACGCAACGCGAAGAACCTTACCTACTCTTGACATCTACGGAAGACTGCAGAGATGCGGTTGTGCCTTCGGGAACCGTAAGACGGGTGCTGCATGGCTGTCGTCAGCTCGT
+
GGGGGGGGGGGGGGGGGGGGGGGGGGGGGGGGGGGGGGGGGGGGGGGGGGGGGGGGGGGGGGGGGCCCFGGGGGGGGGGGGGGGGGGGGGGGGGGGGGGGGGGGGGGGGGGGGGGGGGGGGGGGGGGGGGGGGGGGGGGGGGGGGGGGGGGGGGGGGGGGGGGGGGGGGGGGGGEGGGGGGGGGGGGGGGGGGGGGGGGGGFGGGGEGGGGGGGCCGGGGGGGGGGGGGGFFGGGFFGGGFFGFF?GGEDGFFFFFFFFFGGF@G??FFFFFF)
@M02542:52:000000000-J9N43:1:1101:16209:4206 2:N:0:GTGAAA
GTAGTCCACGCCGTAAACGATGATAACTAGCTGTCCGGGTTCATGGAACTTGGGTGGCGCAGCTAACGCACTAAGTTATCCGCCTGGGGAGTACGGTCGCAAGATTAAAACTCAAAGGAATTGACGGGGGCCTGCACAAGCGGTGGAGCATGTGGTTTAATTCGAAGCAACGCGCAGAACCTTACCAGCGTTTGACATGGCTAGTATGATTTCCAGAGATGGATTTCTTCAGTTCGGCTGGCCAGCACACAGGTTCTGCATGGCTGTCGTCAGG
+
GGGGGGGGGDGGGGGFGGGGGGDGGGGGGGGGGGGGGGGGEGGGGGDFGGGGGGGGDGGGGGGGFGGGGFGGGGGGGGGGGGGGGGGGGEGFGGGGFGGGGGGGGGGGGGGGGGGGGGGGGGGGGDGGGCEEEGGCDGGGGGGGGG>FFF<FGGGCF8FFFGGF9D576AG5379EFD;AFDFGGGGFF@DF:6FFAFF?FFFGFFFFFGFFG7C?AC7<49)@A<AFBA4AD?>BFFFDC6**4:7@:3356<23AF<4<A?<4/)*..).7)
@M02542:52:000000000-J9N43:1:1101:23118:4214 2:N:0:GTGAAA
GTAGTCCACGCCGTAAACGATGTCTACTAGCTGTTCGTGTCCTTGTGATGTGAGTAGCGCAGCTAACGCACTAAGTAGACCGCCTGGGGAGTACGGTCGCAAGATTAAAACTCAAATGAATTGACGGGGGCCAGCACAAGCGGTGGAGCATGTGGTTTAATTCGACGCAACGCGAAGAACCTTACCTACTCTTGACATCTACGGAAGACTGCAGAGATGCGGTTGTGCCTTCGGGAACCGTAAGACAGGTGCTGCAGGGCTGTGGTCAGCCCGG
+
GGGGGGFGGGGGGGFGCGGGGGGGGGGGGGGGGGGGGGGFGGGGGGGGGGGGFFGGGGGGGDEGDFGCEEEGFFEFFAFGCFGGGGFFGG>FGGGGGGGGGGGGGGGGGGFGGGGGGFFGGCFGFGGGGGECGGGGGGGGGGGE>DGFFGGF7CBFGGGGFFGGGGGD3BGGFD@F>D@FFBFCGF9=<?FFFA47<)*.=437>E3EF70(<6358:79(8>544(><AFB?EBFB(3<CB57>73@:))9-)3(((-3((((2**1)6)).)
@M02542:52:000000000-J9N43:1:1101:8148:4224 1:N:0:GTGAAA
GTAGTCCACGCCGTAAACGATGTCTACTAGCTGTTCGTGTCCTTGTGATGTGAGTAGCGCAGCTAACGCACTAAGTAGACCGCCTGGGGAGTACGGTCGCAAGATTAAAACTCAAATGAATTGACGGGGGCCCGCACAAGCGGTGGAGCATGTGGTTTAATTCGACGCAACGCGAAGAACCTTACCTACTCTTGACATCTACGGAAGACTGCAGAGATGCGGTTGTGCCTTCGGGAACCGTAAGACAGGTGCTGCATGGCTGTCGTCAGCTCGG
+
GGGGGGGGF;C<FGDGGFGGGGGGGGFAFFFGGGGGGGGGGFFGGGGGGFFGDFGGFDFDFGGFDDFCFDCGGFFGGFGGCEGDGGGGGGGEGGCEEFCCCFGGFGGGFGGFGGGGGGGGGGGGGGDFGGGGGGGGGFDDFFFGDGCC:FFGGGGGGFFF9CDCFGGCBE>CEGGDGG6A*;FGCFG7E+8<ECEE?7FF96CG535CFFCGGG7*0<@F=7EGGGD77C2?<5D@B539B@DFF?FC>G4)9<7244?BFDCF/38::06)7)
@M02542:52:000000000-J9N43:1:1101:24936:4238 1:N:0:GTGAAA
GTAGTCCACGCCGTAAACGATGTCTACTAGCTGTTCGTGTCCTTGTGATGTGAGTAGCGCAGCTAACGCACTAAGTAGACCGCCTGGGGAGTACGGTCGCAAGATTAAAACTCAAATGAATTGACGGGGGCCCGCACAAGCGGTGGAGCATGTGGTTTAATTCGACGCAACGCGAAGAACCTTACCTACTCTTGACATCTACGGAAGACTGCAGAGATGCGGTTGTGCCTTCGGGAACCGTAAGACAGGTGCTGCATGGCTATCGTCAGCTCGG
+
GGGGGGGGGGGGGGGGGGGGGGGFGGGGGGGGGGGGGGGGGGGGGGGGGGGGGGGGGGGGGGGGGGGDGGGGGGGGGGGGGGDGGGGGGGGGGGGGGGGGGGGGGGFFFGGGGGGGGGGGGGFGGGGGGGGGGGGGGEGGGGGGGDFGGGGGGGGGGGGGGGGGGGGGGGGGGGGGGGGGGGGGGFDGGGGGGGGGGGFDFFGGGGGGGFGGGGGFGG?FGDG5EEDGGGFFGGGEBGFGFFGFF?EC>C4:FA<?D<::7>CFG7613?<6>)
@M02542:52:000000000-J9N43:1:1101:6292:4251 2:N:0:GTGAAA
GTAGTCCACGCCGTAAACGATGTCGACTAGCCGTTGGGATCCTTGAGATCTTAGTGGCGCAGCTAACGCAGTAAGTCGACCGCCTGGGGAGTACGGCCGAAAGGTTAAAACTCAAATGAATTGACGGGGGCACGCACAAGCGGTGGCGCATTTGGTTTAATTCGAAGCAACGCGAAGAACCTTACCATGCCTTGGCATGCAGAGAACTTTCCAGAGATGGATTGGTGCCTTCGGGAACCCTGTCACAGGTACTGCATGGCTGTCGTCAGCCCGG
+
@@+,CFCG@@@@F@BC,6,@,6,;CDFGDAF@F@8,C+,CCF,CF@C,,9CFG,CE,,+B=FC=A,BCC++BE,,C<44F+=FFGG=FE:FEE<CF++C366=,==F:=D>FFGGGFF;,@F,;B+4FC7:C;EC**1,,:*:**)*13***+=C3*27+;+>*+079??6)))-)0)/5<:6CFGF*?:?**566?25?F<)*4/9<*:>BG?FF?DG::4=)24(24:<D6B>(4(,**(*2644@:)*9))..))(((4.,997)0))0))
@M02542:52:000000000-J9N43:1:1101:9342:4255 1:N:0:GTGAAA
GTAGTCCACGCCGTAAACGATGTCTACTAGCTGTTCGTGTCCTTGTGATGTGAGTAGCGCAGCTAACGCACTAAGTAGACCGCCTGGGGAGTACGGTCGCAAGATTAAAACTCAAATGAATTGACGGGGGCCCGCACAAGCGGTGGAGCATGTGGTTTAATTCGACGCAACGCGAAGAACCTTACCTACTCTTGACATCTACGGAAGACTGCAGAGATGCGGTTGTGCCTTCGGGAACCGTAAGACAGGTGCTGCATGGCTGTCGTCAGCTCGG
+
EGGCGGGGGGGGEG;CFGGGGGGGG9FGGGGGFC@EEGGCGGGGGGFGGGG9<FGGGGC@:=CFFGGDGFGGEGFGGFFFFGDGGGGFGGGGGGGEGGEC@FGGDFFFFFGGDDFFFGGC<<ADGGEE@F7@*CFFEGGGGGG<FF7FGGGFFGC,<FFEF9FFEFGGEEGGEGGD>CFACC7EGCF9E2CFFGGGFFCFCBC*:DEGGGG6+0AFC+<CED8CEGG?CF)9DGD>:FFCBFDF?2<C3C*5*63:D):67<96C((,(35@B3
@M02542:52:000000000-J9N43:1:1101:19911:4256 2:N:0:GTGAAA
GTAGTCCACGCCGTAAACGATGTCTACTAGCTGTTCGTGTCCTTGTGATGTGAGTAGCGCAGCTAACGCACTAAGTAGACCGCCTGGGGAGTACGGTCGCAAGATTAAAACTCAAATGAATTGACGGGGGCCCGCACAAGCGGTGGAGCATGTGGTTTAATTCGACGCAACGCGAAGGACCATACCTACTCGTGACATCTACGGAAGACTGCAGGGCTGCCGTTGTGCCTTGCGGAAACGTAAGACAGGTTCTGCATGGGTGTGGTCAGGCCTG
+
FGFG@CC@,@FFGFC@C,BFGF@@FGGGEC<FG@A<CFCFG9A6CC:<EF@F<FFDFGGGD@C,5EF:+8CFFF<<FE,,:++7::BFD7F?,5=:A+@F+@F,FFGFFADGGGG9EF9=,3=93>=FCCEC8>E>5FFGC5*657*,,/,=41?:@:;@8@+2+1C3A:7)5/()))08>06*0C9**//)0.?:))1444(7<)0;?701@+*.(*/(())7(((*.693(03(3(.90./*)53)44**).))..4((-,(/***.)).)0
@M02542:52:000000000-J9N43:1:1101:21607:4274 1:N:0:GTGAAA
TAGTCCACGCCGTAAACGATGTCTACTAGCTGTTCGTGTCCTTGTGATGTGAGTAGCGCAGCTAACGCACTGAGTAGACCGCCTGGGGAGTACGGTCGCAAGATTAAAACTCAAATGAATTGACGGGGGCCCGCACAAGCGGTGGAGCATGTGGTTTAATTCGACGCAACGCGAAGAACCTTACCTACTCTTGACATCTACGGAAGACTGCAGAGATGCGGTTGTGCCTTCGGGAACCGTAAGACAGGTGCTGCATGGCTGTCGTCAGCTCGTG
+
GGGGGGGGGGGGGGGGGGGGGGGGGGGGGGGGGGGGGGGGGGGGGGGGGGGGGGGGGGGGGGGGGGGGGGGGGGGGGGGGGGGGGGGGGGGGGGGGGGGGGGGGGGGGGGGGGGGGGGGGGGGGGGGGGGGGGGGGGGGGGGGGGGGGGGGGGGGGGGGGGGGGGGGGGGGGGGGGGGGGGGGGGGGGFGGGGGGGGGGGGFGEGGGCGGGGGGGEFGGGDGGGC*CFGG?:<EDDFGGGFFG>F?DCBFCBF?FAAFBFGD6<C?FF>48BB5
@M02542:52:000000000-J9N43:1:1101:11539:4282 2:N:0:GTGAAA
GTAGTCCACGCCGTAAACGATGTCTACTAGCTGTTCGTGTCCTTGTGATGTGAGTAGCGCAGCTAACGCACTAAGTAGACCGCCTGGGGAGTACGGTCGCAAGATTAAAACTCAAATGAATTGACGGGGGCCCGCACAAGCGGTGGAGCATGTGGTTTAATTCGACGCAACGCGAAGAACCTTACCTACTCTTGACATCTACGGAAGAATGCAGAGATGCGGTTGTGCCTTCGGGAACCGTAAGACCGGTTCTGCAGGGCTGTCGTCTGCTCGG
+
GGGGGGGGGGGGGCGGGGGGGGGGGGGGGGDFGAFGGGGGGGGGGGGFGGGGGGGGGGGDGFGGGGGGC@EGGGGGGGGGGGGGGGCFGGGFFGGGGGGEGDGGGGGGGGGGGGGFFCFFC=EFGGDGGGGGDGGCGDDGGGD>>CFEFE?FGGGGGGGGFGFGGGG<DAEGFGFF:)<FFF?CDGFFF*9BBAFFB>@<F>0C>3)0/*)-<<<FFGF<2>>3(,3C<A<)3B9BBF6)96D*)5()-4))5.44(((-8(()/7<).//=B)
@M02542:52:000000000-J9N43:1:1101:18321:4284 1:N:0:GTGAAA
GTAGTCCACGCCGTAAACGATGTCTACTAGCTGTTCGTGTCCTTGTGATGTGAGTAGCGCAGCTAACGCACTAAGTAGACCGCCTGGGGAGTACGGTCGCAAGATTAAAACTCAAATGAATTGACGGGGGCCCGCACAAGCGGTGGAGCATGTGGTTTAATTCGACGCAACGCGAAGAACCTTACCTACTCTTGACATCTACGGAAGACTGCAGAGATGCGGTTGTGCCTTCGGGAACCGTAAGACAGGTGCTGCATGGCTGTCGTCAGCTCGT
+
GGGGGGGGGGGGGFGGGGGGGGGGGGGGGGGGGGGGGGGGGGGGGGGGGGGGGGGGGGGGGGGGGFFGGGGGGGGGGGGGGGGGGGGGGGGGGGGGGGGGGGGGGGGGGGGGGGGGGGGGGGGGGGGGGGGGGGGGGGGGGGGGGGGGGGGGGGGGGGGGGGGFGGGGGGGGGGGGGGGGGGGGGGGGGGGGGGGGGGGGGFGGGGGGGGGGGGGGGGGGGGCEGGGFGGFFGGDEFGGGFFGFFFFGFGGFFF?BBFFFGGC?GF:BF>>?D)
@M02542:52:000000000-J9N43:1:1101:14575:4286 1:N:0:GTGAAA
GTAGTCCACGCCGTAAACGATGTCTACTAGCTGTTCGTGTCCTTGTGATGTGAGTAGCGCAGCTAACGCACTAAGTAGACCGCCTGGGGAGTACGGTCGCAAGATTAAAACTCAAATGAATTGACGGGGGCCCGCACAAGCGGTGGAGCATGTGGTTTAATTCGACGCAACGCGAAGAACCTTACCTACTCTTGACATCTACGGACGACTGCAGAGATGCGGTTGTGCCTTCGGGAACCGTAAGACAGGTGCTGCATGGCTGTCGTCAGCTCGG
+
@C,CCF9FE,@CB6,@CE6FDFFGCFEC@@E@F<@6FG<FCFEGGFDFFDGGGFG9,E@F7F7,9C<@@>CCCECFEG9FFCFGGG7@F+CFFEBFGCF>FEEG9DFDDCCGCF8FFGC<FCFD9>>FFCC7*>F@7CFGA@CFEDCC7<FF<BF<FBEC@:FCCC:EC***B**8**0;*:<08@FGDEGGCEFGGGG?CF=EC):?DGECGFGFG+++:CEEG55CGDA?CGGFEGFDFFDBFFGG:><:?:?B<<<B*>C?GF6638)9@)
@M02542:52:000000000-J9N43:1:1101:24009:4297 1:N:0:GTGAAA
GTAGTCCACGCCGTAAACGATGTCTACTAGCTGTCCGTGGTCTTGTACTGTGAGTAGCGCAGCTAACGCACTAAGTAGACCGCCTGGGGAGTACGGTCGCAAGATTAAAACTCAAATGAATTGACGGGGGCCCGCACAAGCGGTGGAGCATGTGGTTTAATTCGACGCAACGCGAAGAACCTTACCTACTCTTGACATCTAGCGAAGATTGTAGAGATACGATTGTGCCTTCGGGAACGCTAAGACAGGTGCTGCATGGCTGTCGTCAGCTCGG
+
GGGFGFFFFGGGGGGGGGGGGGGGGGGGGGGGGGFGGGGGGGFFCFGGGGGGGGGGGGGGGGGGGGGGGEGGGGGGGGGFFEGGGFGGGGGGGGGGGGGGGGGGGGGGGGGFGGGGGGGGGGGGGGGGGEGGGFGGGDGGGDGGGGGGFGGGGGGGGGGGGGGGGGGCGGGGGGGGEGFGGGGFGGGGGFGGGFGGGGGGGFGGCDGGGGGGGFGFGGGGGGGGGGGGGGF?FGGFFCG3>EGFFBFCFF4:FB?044:?FGG?D:<FFBF?>)
@M02542:52:000000000-J9N43:1:1101:16566:4309 1:N:0:GTGAAA
GTAGTCCACGCCGTAAACGATGTCTACTAGCTGTTCGTGTCCTTGTGATGTGAGTAGCGCAGCTAACGCACTAAGTAGACCGCCTGGGGAGTACGGTCGCAAGATTAAAACTCAAATGAATTGACGGGGGCCCGCACAAGCGGTGGAGCATGTGGTTTAATTCGACGCAACGCGAAGAACCTTACCTACTCTTGACATCTACGGAAGACTGCAGAGATGCGGTTGTGCCTTCGGGAACCGTAAGACAGGTGCTGCATGGCTGTCGTCAGCTCGG
+
DFCEEGEGECEFGEF@FFCGDGCE<CFGFEGEFCE<FG,F@FFGGGDCFFGFGGGFEGCGEGEFF?FGF@FCAF=?FC<CC>FF+B<FFBFGGDGC4BBC:CCFEFCFG9A><DGGGGF<FFCDFCFGEGG:FCC<FGCA7CFE::FC<FGC=C9<<FFFFC<<C7<**BB<ECEGGCGFGFCGGFGGGFCC:<C@CCGEFFFE85>89ECFGFFGG7A?ECCE*7CEGFFFGGGDBFFGFFGBF?FD>FC2=AF?BA?64C9=F?B<<?<?:)
@M02542:52:000000000-J9N43:1:1101:17590:4309 2:N:0:GTGAAA
GTAGTCCACGCCGTAAACGATGTCTACTAGCTGTTCGTGTCCTTGTGATGTGAGTAGCGCAGCTAACGCACTAAGTAGACCGCCTGGGGAGTACGGTCGCAAGATTAAAACTCAAATGAATTGACGGGGGCCCGCACAAGCGGTGGAGCATGTGGTTTAATTCGACGCAACGCGAAGAACCTTACCTACTCTTGACATCTACGGAAAACTGCAGAGATGCGGTTGTGCCTTCGGGAACCGTAAGACAGGTGCTGCATGGCTGTCGTCAGCGCGG
+
GGDGGGGGGGGGGG:CFGGGGGGGGGGGFGGGGGGGGGGGGGGGGGGGGGGGGGGGGGGGGGDFGGGGGGGGGGGGGCFGGGGGGGGGGGGGGGGGGGGEGDGGGGGGGGGEGGGGGGGGGGGGGGDEEGE5CEGGGGDGGGGGGDE=EGGGCFGFFFCFFC;CC5=3:858>D0>BBFFFBFF4FGFF6?@B)9@<<FFF)4D>D);:FF?F8+7<:*)->@E90,?ADA?(8>91,8D*-C<2?:582)))))(.6:(((()1*))0)).)7
@M02542:52:000000000-J9N43:1:1101:11602:4325 1:N:0:GTGAAA
GTAGTCCATGCCGTAAACGATGTCTACTAGCTGTTCGTGTCCTTGTGATGTGAGTAGCGCAGCTAACGCACTAAGTAGACCGCCTGGGGAGTACTGTCGCAAGATTAAAACTCAAATGAATTGACGGGGGCCCGCACAAGCGGTGGAGCATGTGGTTTAATTCGACGCAACGCGAAGAACCTTACCTACTCTTGACATCTACGGAAGACTGCAGAGATGCGGTTGTGCCTTCGGGAACCGTAAGACAGGTGCTGCATGGCTGTCGTCAGCTCGG
+
GGGGGGGGGGGGGGGGGGGGGGGGGGGGGGGGGGGGGGGGGGGGGFFGGGGGGGGFGGGGGGGGGGGGGCGGGGGGGGGGGGGGGGFGGGGGFGGGGGCFEFGGGDEGGGGGGGGGGGGGGGGGGGGEGDGGGGGGGGGGGGGGCE>GCCFGGGGFD@FFGFGGGGGGGGEGGGEGGGGG>GGGGGGGGDFGGGGGGGGGFFGGEGGGGGGGGGGGGGCC5CEDEEGGFGF?FC3@DC7CEFC2=27<FGGF4A20)6<6<CFF3131??2FE5
@M02542:52:000000000-J9N43:1:1101:22176:4338 2:N:0:GTGAAA
GTAGTCCACGCCGTAAACGATGTCTACTAGCTGTTCGTGTCCTTGTGATGTGAGTAGCGCAGCTAACGCACTAAGTAGACCGCCTGGGGAGTACGGTCGCAAGATTAAAACTCAAATGAATTGACGGGGGCCCGCACAAGCGGTGGAGCATGTGGTTTAATTCGACGCAACGCGAAGAACCTTACCTACTCTTGACATCTACGGAAGACTGCAGAGATGCGGTTGTGCCTTCGGGAACCGTAAGACAGGTGCCGCATGGCTGTAGTCAGGCTGG
+
GGGGGGGGGGGGGGGGGGGGGGGGGGGGGGGGGGGGGGCEGGGGGGGGGGGGGGGGGGGGGGGGGGGGGGGGGGGGGCFGGGGGGFGGGGGGGGGGGGGGGGGFGGGGGGGGGGGGGGGGGGGGGGGCEEGGGGGGGGGGGGGGGC8FGGGG@FGGGCFGFGEGGGCGBBEGFDB:BFFFF:BFGDFFGFFFFFFFBA=AFF<GE:;CFC??GGE>?FC90<>B98?GAD>4:DF>B?<<>21*),5F?2))(-((((.,1((-2*/*155).5
@M02542:52:000000000-J9N43:1:1101:7150:4347 2:N:0:GTGAAA
GTAGTCCACGCCGTAAACGATGTCTACTAGCTGTTCGTGTCCTTGTGATGTGAGTAGCGCAGCTAACGCACTAAGTAGACCGCCTGGGGAGTACGGTCGCAAGATTAAAACTCAAATGAATTGACGGGGGCCCGCACAAGCGGTGGAGCATGTGGTTTAATTCGACGCAACGCGAAGAACCTTACCTACTCTTGACATCTACGGAAGACTGCAGAGATGCGGTTGTGCCTTCGGGAACCGGAAAACAGGTGCTGCATGGGTGTTGGTGGGGCGG
+
CFACFFDFGGGGD@,BCC:FFEGGGGGGG9FDEFFGGGGGCGGGGGG,EFFE9FGGFGCFGGGGGGGGGECF@@@5E<E<FFG>FFGCGDGEFGDGGGG+++4AC,A;BFGD:DGG8DF;DDD=+@CCEEGGGG:*4>F8CEG>8)*:AF9FBFG6C8C,BF?=97=35>CGEC>:)09>41?7*<FBD@FFFABF24@9B<(/5.567731@+<5?*:<3)079:2*.:><?BF0,1,/),1)(.(.32)).6).:A((((--1*.8.))).)
@M02542:52:000000000-J9N43:1:1101:8609:4374 2:N:0:GTGAAA
GTCGTCCACGCCGTAAACGATGTCTACTAGCTGTTCGTGTCCTTGTGCTGTGAGTAGCGCAGCTAACGCACTAAGTAGACCGCCCGGGGAGTACGGTCGCAAGATTAAAACTCAAATGAATTGACGGGGGCCCGCACAAGCGGTGGAGCATGTGGTTTAACTCGACGCAACGCGAAGAACCTTACCTACTCTTGACATCTACGGAAGACTGCAGAGATGCGGTTGTGGCTTCGGGCACCGGAAGACGGGTTCTGCATTGCTGAGCTCTGCCCGG
+
DF,+@C@FE7F8F7@@DCC6FD@FGGFCFEGGFGFFC@DFEGFFFFC,C@966EFEEFCFGDGFFFCC7C7F8:BC9?BEF@E7CBECC7FFCF@@,4F:B:3A:=59@;E8,C=9CDEGGGFFGG>EGGCE:BE*:C>E=EC1=DC5=ECCCFGBC9;7+1@=*)=C.0/1)/())0).519*>CC**/9*84@F)4=6=<<7)7<E5C>0C++7:>C947.7(((*(.(4034(--:97>3D(((),4)0-).)-.54)))(*0/*1*9)).
@M02542:52:000000000-J9N43:1:1101:13204:4399 2:N:0:GTGAAA
GTAGTCCACGCCGTAAACGATGTCTACTAGCTGTTCGTGTCCTTGTGATGTGAGTAGCGCAGCTAACGCACTAAGTAGACCGCCTGGGGAGTACGGTCGCGCGATGAAAACTCAAATGAATTGACGGGGGCCCGCACAAGCGGTGGAGCATGTGGTTTAATTCGACGTAACGCGCAGGACCTTCCCTACGCTTGACATCTACGGAATACTCCAGAGCTGCGGTTGACCCTTCGGGTAGCGTAAGACAAGGTGGTCATTGCTGGCCGCCGCCCGC
+
8CFGEF<@AC:FECF@<A,FFF@,,EEFF@6EF@FC:FC,,6F,,CAAE@EFCG6CF96:++@9,A6CF7=F?FBEF5<<8@B:89FECFE4@?@+?=+>C+@+@+7EDFF=,C,,6,83>;=,=+@++<458:*>EC2D8E>ED4*/,/9CGGC889*+1><*2:*)28**)2(85)87<?**99+09).8>?F44AFAFA?C35)9**).A8@)(29:().8(()*43(1()-((()1/(/*).()((/)--).)).6)),-*1)..))0))
@M02542:52:000000000-J9N43:1:1101:17797:4414 2:N:0:GTGAAA
GTAGTCCACGCCGTAAACGATGTCTACTAGCTGTTCGTGTCCTTGTGATGTGAGTAGCGCAGCTAACGCACTAAGTAGACCGCCTGGGGAGTACGGTCGCAAGATTAAAACTCAAATGAATTGACGGGGGCCCGCACAAGCGGTGGAGCATGTGGTTTAATTCGACGCAACGCGAAGAACCTTACCTACTCTTGACATCTACGGAAGACTGCAGAGATGCGGTTGTGCCTTCGGGAACCGTAAGACAGGTGCTGCATGGCTGTCGTCAGGTCGG
+
GGFGGGGGGDGGGG7FGGGGGGGGGGGGGGGGGGGGGGGGGGGGGGGGGGGFGGGGGGGGGCFGGGGGGFGGGGGGGGGGGGGGGFGFCFGEGGGGGGGGGGGGGCGGGGGGGGGGGGGGGGFGGGGDGGGGGGGGGGGFGGGEGDGGGGGGGFGGGGFGFGFGGGGGFFEGFGFFFFFFFFFGGGGFG=FFFFFFBFFFFFFGDE@GFF??E@+)1>C>BB>>>FBGFAA?FF>17<6DGBD5:>:@?B4?AFBF4<14(-42*1)).)1)))
@M02542:52:000000000-J9N43:1:1101:21591:4446 2:N:0:GTGAAA
GTAGTCCACGCCGTAAACGATGGATACTAGCTGTTCGGAGCAATCTGAGTGGCTAAGCGAAAGTGATAAGTATCCCACCTGGGGAGTACGCACGCAAGTGTGAAACTCAAAGGAATTGACGGGGGCCCGCACAAGCGGTGGAGCATGTGGTTTAATTCGATGATACGCGAGGAACCTTACCAGGGCTTAAATGTAGATTGACAGGTCTGGAAACAGACTTTTCTTCGGACAATTTACAAGGTTCTGCCTGGTTGTCGTCAGCACGTGCCGTG
+
GGGGGGGGGGGGGEFFGGGGGGGGGGGGGGGGGGGGGGGGGGGGGGGFGGGGGGGGGGGGGGGGGGGGGGGGGGGGGGGGGGFEEGGGGGGGGGGGGGGGGGGGGGGGFFFGGGDFGCFGGGGGGGDGGGGGGGDGGGCEG5DGGCGGGGGCFGGGGGGFFGGF7DEDEDGGEG@FFF=AFEFGGGGFGFFFFFFFAAF<?AFGFBF7?D45C*851DF9<F4BDF?D03(4<FFFFFADC<*:34>*3557<(44:03(10)(/>535)7)
@M02542:52:000000000-J9N43:1:1101:20227:4448 1:N:0:GTGAAA
TAGTCCACGCCGTAAACGATGTCTACTAGCTGTTCGTGTCCTTGTGATGTGAGTAGCGCAGCTAACGCACTAAGTAGACCGCCTGGGGAGTACGGTCGCAAGATTAAAACTCAAATGAATTGACGGGGGCCCGCACAAGCGGTGGAGCATGTGGTTTAATTCGACGCAACGCGAAGAACCTTACCTACTCTTGACATCTACGGAAGATTGCAGAGGTGCGGTTGTGCCTTCGGGAACCGTAAGACAGGTGCTGCATGGCTGTCGTCAGCTCGTG
+
GGGGGGGGGGGGGGGGGGGGGGGGGGGGGGGGGGGGGGGGGGGGGGGGGGGGGGGGGGGGGGGGGGGGGGGGGGGGGGGGGGGGGGGGFFGGGGGGGGGGGGGGGGGGGGGGGGGGGGGGGGGGGGGGGGGGGGGGGGGGGGGGGGGGGGGGGGGGGGGGGGGGGGGGGGGGGGGGGGGGGGGGGGGGGGGGGGGGGGGGGFGGGGGGGGGGGFGGGEGGGGGGGGGGGFFFGGDEFGGGFBFBF?GGFFFA?>FFFFFBGGGF/-3:4>:D).
@M02542:52:000000000-J9N43:1:1101:19177:4453 2:N:0:GTGAAA
GTAGTCCACGCCGTAAACGATGTCTACTAGCTGTTCGTGTCCTTGTGATGTGAGTAGCGCAGCTAACGCACTAAGTAGACCGCCTGGGGAGTACGGTCGCAAGATTAAAACTCAAATGAATTGACGGGGGCCCGCACAATCGGTGGAGCATGTGGTTTAATTCCACGCAACGCGAAGAACCTTACCTACTCTCGACATCTACGGAAGACTGCACAGATGCTGTTGTGCCTTCGGGAACCGTAAGAACGGTTCTGCATGGCGGCCCTCACTCCGG
+
GGD,;FGGGGGG:FE:FE:@F<CE6<E6CEEGFF@F:@CCFC@,CE,B,9C,,B<FF97@+>CFFGGGGC==F=8F<@FFE=FEG++A=CF@=?4:4@BGEC7,CE,=D;98F,8,?9B,>C9,=+@FGCEGC8EG8CF,D>>*>:;=FFC9C@C8@FFFF@C,9CGDD>*).)(5)0/>F(77>6C*9FFF42)823?:*)(*0))0)*).++3).22))/*18<?*6)).(7;9110)9(**))()(-))..5<<)263((-)*)0)**.)0
@M02542:52:000000000-J9N43:1:1101:15513:4462 2:N:0:GTGAAA
GTAGTCCACGCCGTAAACGATGTCTACTAGCTGTTCGTGGTCTTGTACTGTGAGTAGCGCAGCTAACGCACTAAGTAGACCGCCTGGGGAGTACGGTCGCAAGATTAAAACTCAAATGAATTGACGGGGGCCCGCACAAGCGGTGGAGCATGTGGTTTAATTCGACGCAACGCGCAGAACCTTACCTACTCTTGACATCTAGCGAAGATTGTAGAGATACGATTGTGCCTTCGGGAACGCCAAGACAGGTGCTGCATGGCTGTCGTCCGCTCGG
+
GGGFGGFGGGGGGGGGGGGGGGGGGGGGGGGGGGGACFFGGGGGGGGGGGGGGGGGGGGGGGGGGGGGGGGGGGGGGGGGGGGGGCFGGEGGGGGGGGGGGGGGEFFFGFGGGGGGGGGF9FFGDGGGGGGGCEGDCFEFGGGGGGCFGG,=CGGGGDFEAFCFFGEDEFEGFC(87:@FFFFGF4CFG@FFF)*<A9?AFF<C.758@FB4<+@@9::9<F7)(-.*69444>>B9:?GG>G>:1(7:A)/8A5(-)38:1:)*17)08)87)
@M02542:52:000000000-J9N43:1:1101:11440:4462 1:N:0:GTGAAA
GTAGTCCACGCCGTAAACGATGTCTACTAGCTGTTCGTGTCCTTGTGATGTGAGTAGCGCAGCTAACGCACTAAGTAGACCGCCTGGGGAGTACGGTCGCAAGATTAAAACTCAAATGAATTGACGGGGGCCCGCACAAGCGGTGGAGCATGTGGTTTAATTCGACGCAACGCGAAGAACCTTACCTACTCTTGACATCTACGGAAGACTGCAGAGATGCGGTTGTGCCTTCGGGAACCGTAAGACAGGTGCTGCATGGCTGTCGACAGCTGGG
+
GFAFFGGGGGGFGCGGF<:FGGGGFEGGGFGDFGGGGGGEDGFAFF?FFFGGFGFFGGGGGGGGGGGGG>FCF<EGGDEFEECCFGGGGGGGGGGEGGGGC@FFGGFGGFGGGGGGGAF<,B,?FGG7:@FFGGECEGFF@<FGGD<:F7FCF@CFGFGEGGGGGGGDEE8<C8CC/;@@CGC7@FGGGGGFGC9E?CGGGFFG5*:AFFEFCCFFGCGGEGGDEGGGCC)=FGG:<5CCBFD?FD6*>GC7=A3:4<??5/295(,(-8745)
@M02542:52:000000000-J9N43:1:1101:13315:4466 1:N:0:GTGAAA
TAGTCCACGCCGTAAACGATGTCTACTAGCTGTTCGAGTCCTTGTGATGTGAGTAGCGTAGCTAACGCACTAAGTAGACCGCCTGGGGAGTACGGTCGCAAGATTAAAACTCAAATGAATTGACGGGGGCCCGCACAAGCGGTGGAGCATGTGGTTTAATTCGACGCAACGCGAAGAACCTTACCTACTCTTGACATCTACGGAAGACTGCAGAGATGCGGTTGTGCCTTCGGGAACAGTAAGACAGGGTCTGCATGGCTGTCGTCAGCTCGTG
+
FGFFGG<,6@FGGGCDFGEECE,CFAF9<CFGCFEF8C6EFEFGCEA@CFFGGAA@@FFCGFGGEGCEFFGGGDEE?FFGGGEGGDG7BB+4CFEGGG+=+@FFDD9EEGGFFGBF9A99A<CFCF:EGC+@F7::<7,,>76>*135:,>F9D<:<<CE@2F9C<@:5C5*=CEEGGG8C<<A:<<+++2:C+<+<CFFGF/2CC:CC86C?<:8FGF**1:C8:CG0*3<CCCB>*709=:4=7F*)*22564<<:6:DCC>7((-,68:>)
@M02542:52:000000000-J9N43:1:1101:12203:4470 2:N:0:GTGAAA
GTAGTCCACGCCGTAAACGATGTCTACTAGCTGTTCGTGTCCTTGTGATGTGAGTAGCGCAGCTAACGCACTAAGTAGACCGCCTGGGGAGTACGGTCGCAAGATTAAAACTCAAATGAATTGACGGGGGCCCGCACAAGCGGTGGAGAATGTGGTTTAATTCGACGCAACGCGAAGAACCTTACCTACTCTTGACATCTACGGAAGACTGCAGAGATTCGGTTGTGCCTTCGGGAACCGTAAGACAGGTGCCACATGGCTGTCGTCCGCTCGG
+
GGGGGGGGGGGGGGGGGGGGGGGGGGGGGGGGGGGGGGGGGGGGGGGGGGGGGGGGGGGDEEGGGGGGGEGGGGGGGGGGDGGGGGGGGGDGGGGGGGGGGGGGGGGGCFFDFFGGGGGGGG?FFGGGGGGGGGECDGGGGEGEGGGF,8CEGGGGFGGFFGEFGG5<B>GDFGBFBE?FFF4>CFFFG??FFB=66646BABDFD>FFF:<CCC5(*0),8)<1?BCAFB71;;B(:4DG?GF),(73<@4().43280,(.)*1))0)))))
@M02542:52:000000000-J9N43:1:1101:7548:4496 1:N:0:GTGAAA
GTAGTCCACGCCGTAAACGATGTCTACTAGCTGTTCGTGTCCTTGTGATGTGAGTAGCGCAGCTAACGCACTAAGTAGACCGCCTGGGGAGTACGGTCGCAAGATTAAAACTCAAATGAATTGACGGGGGCCCGCGCAAGCGGTGGAGCATGTGGTTTAATTCGACGCAACGCGAAGAACCTTACCTACTCTTGACATCTACGGAAGACTGCAGAGATGCGGTTGTGCCTTCGGGAACCGTAAGACAGGTGCTGCATGGCTGTCGTCAGCTCGG
+
GGGGGGGGGGGFEG7FFFEGGGGFFGGGGFGGGDFFFG@F,FFFFGFDGGG<DGGGFFDEFFEGGFFGGCFEGGGGGGGGGGGGGGGGGGGGGGGGGGGGG7FEFG9BCFFGGGCFGDDFGFFFFGGGGGEGGGGGGGGDGGGGGGGCF7FFGFGF@FGFC:FCE*CEGGGGGGG5CEGGGGGFC8<C<FGGGG7F9@FGFFGGGGCFG?EGFEGGFC?DEGGCEGCDGGBFCCG5;=FDEFGFF?CF>:>?FA53<A?BGGGFC6641>))0)
@M02542:52:000000000-J9N43:1:1101:19740:4501 1:N:0:GTGAAA
GTAGTCCACGCCGTAAACGATGTCTACTAGCTGTTCGTGTCCTTGTGATGTGAGTAGCGCAGCTAACGCACTAAGTAGACCGCCTGGGGAGTACGGTCGCAAGATTAAAACTCAAATGAATTGACGGGGGCCCGCACAAGCGGTGGAGCATGTGGTTTAATTCGACGCAACGCGAAGAACCTTACCTACTCTTGACATCTACGGAAGACTGCAGAGATGCGGTTGTGCCTTCGGGAACCGTAAGACAGGTGCTGCATGGCTGTCGTCAGCTCGG
+
GGAFGGGGGGGGGGFGGGGGGGGGGGGGGGGGGGGGGGGGGGGGGGGGGGGGGGGGGGGGGGGGGGGGGGGGGGGGGGGGGGGGGGGGGEGGGGGGGGGGGGGGGGGGGEFGGGGGGGGGGGGGGGGGGGGGGGGGGGGGGGGGGGGGGGGGGGGGGGGGGGGGGGGGGGGGGGGGGGGGGGGGGGGGGGGGGGGGGGGGGFGGGGGGGGGGGGGGGGGFGGGGGGGGGGFFGGGFFGGGFFGFFBEGFGGFFB??BBF?GGDFGBF?<:<?E)
@M02542:52:000000000-J9N43:1:1101:26077:4501 2:N:0:GTGAAA
GTAGTCCACGCTGTAAACGATGCTAACTCGTTTTTGGGGATTTATCTTCAGAGACTAAGCGAAAGTGATAAGTTAGCCACCTGGGGAGTACGAACGCAAGTTTGAAACTCAAAGGAATTGACGGGGGCCCGCACAAGCGGTGGATTATGTGGTTTAATTCGATGATACGCGAGGAACCTTACCAAGGCTTAAATGGGAATTGATCGGTTTAGAAATAGACCTTCCTTCGGGCAATTTTCAAGGTTCTGCCTGGTTGTCGTCAGCGCGTGCCGTG
+
GGGGGGGGGGGGGGGEGGGGGFGGGGGGGDFGGCFGGGGGGGGGGGGGGGGGGCFGFGGGGGGDGGFEFGGGGGGGGGGGGFGGGGEGEFGGGGCE:ECFFFGGGGFFFFGFGFGGDGGFGGGDGGDFEECGGEGGCDCG8C>*?CC@<EGF9>FGFFFFFGDC7:,=FD5C>D0AAFFFAEAFDFC););6;):A:()4)8)0153*8>26EFEF9DF?:?*944<7:<>>B>2<A2.7CA4*)..8<2*98>>042(-(44,)/8.055@5.
@M02542:52:000000000-J9N43:1:1101:16799:4513 2:N:0:GTGAAA
GTAGTCCATGCCGTAAACGATGAGTGTTCGCCCTTGGTCTACGCGGATCAGGGGCCCAGCTAACGCGTGAAACACTCCGCCTGGGGAGTACGGTCGCAAGGTTAAAACTCAAATGAATTGACGGGGGCCCGCACAAGCGGTGGAGCATGTGGTTTAATTCGAAGCAACGCGAAGAACCTTACCTGGCCTTGACATGCTGAGAACTTTCCAGAGAGGGATTGGTGCCTTCGGGAACTCAGACACAGGTGCTGCATGGCTGTCGTCAGCCCGTGTG
+
GGDGGGGGGGGGGG7FGFGEGFGGGGGGGGGGGGGGGGGGGGGGGGGGGGGGGGGDGGGGGGGGGGGGGGGGGGGFGGGGGGGGGGEGGGGGGGGGGGGG?FGGGGGGGGGGGGGCFGGCFFGGGEGCCCGGCEDC57:CCEGGGGGGCC9EFGG6@G@FFFGCDFFFDFED37:FFFFF4::DDCFFG@FFFB6??>FA5)6CFF?7@>4<EF*)49D(450)6:4C<??F05:05<)76:<5:?<4:<?F3<<?:70,4??(95))0).)))
@M02542:52:000000000-J9N43:1:1101:12596:4515 2:N:0:GTGAAA
GTAGTCCACGCCGTAAACGATGTCTACTAGCTGTTCGTGTCCTTGTGATGTGAGTAGCGCAGCTAACGCACTAAGTAGACCGCCTGGGGAGTACGGTCGCAAGATTAAAACTCAAATGAATTGACGGGGGCCCGCACAAGCGGCGGAGCATGTGGTTTAATTCGACGCAACGCGAAGAACCTTACCTACCCTTGACATCTACGGAAGACTGCAGAGATGCGGTTGTGCCTTCGGGAACCGTAAGACAGGTTCTGCAGGGCTGTCGTCAGCCCGT
+
GGGFEFGGGGGGGGGGGFEGGGGGGFGGGFGGGFCACC79EFEFGEEFFGGDFCFFGAFEECBFGGGFEFEG8<=FFGAEE7FF++B<EGGGCFDCF>=CC+FEFGFGGC98A9D,=BDEGA9ADCE@=CEECEE8CFGFGGGECCBE8=EFGCCFGGGC+<CFF3/9<>=)<CBDD5:FFFFCCF+9C)09;0*0<<?A?<(>D>58?G>?GG9<<**69BFF63:FFAAF6@>>(3(/91C7)).5(59?BA<2((-::(,)17;))00)0)
@M02542:52:000000000-J9N43:1:1101:24762:4527 2:N:0:GTGAAA
GTAGTCCACGCCGTAAACGATGTCTACTAGCTGTTCGTGTCCTTGTGATGTGAGTAGCGCAGCTAACGCACTAAGTAGACCGCCTGGGGAGTACGGTCGCAAGATTAAAACTCAAATGAATTGACGGGGGCCCGCACAAGCGGTGGAGCATGTGGTTTAATTCGACGCAACGCGAAGAACCTTACCTACTCTTGACATCTACGGAAGACTGCAGAGATGCGGTTGTGCCTTCGGGAACCGTAAGACAGGTGCTGCATGGCTGTCGTCAGCCCGG
+
GGGGGGGGGGGGGGFGGGGDFGGGGGGGGGGGGGGFGGGGGGGGGGGGGGGGGGGGGGGGGGGGGEFGGGGGGCGGGGGGGGGGGGGGGGGGGGGGGGGGGGEFGFGGGGGGGGGGGGGGGGFGGGGFEGDDEGD5CGGGGGGGGGGGGGGGGGF=C8CFFGGGGGGG:BGGF36D@B4>F<FFGGGFGFFFF2?F<<@>FFFGDD>FFGF?CF?>7:*.3>@E>8,*6>232B6(-33<9:7/6)(8:F49)6).523?712)*/00<?).0)
@M02542:52:000000000-J9N43:1:1101:24475:4552 2:N:0:GTGAAA
GTAGTCCACGCCGTAAACGATGTCTACTAGCTGTTCGTGTCCTTGTGATGTGAGTAGCGCAGCTAACGCACTAAGTAGACCGCCTGGGGAGTACGGTCGCAAGATTAAAACTCAAATGAATTGACGGGGGCCCGCACAAGCGGTGGAGCATGTGGTTTAATTCGACGCAACGCGAAGAACCTTACCTACTCTTGACATCTACGGAAGACTGCAGAGATGCGGTTGTGCCTTCGGGAACCGTAAGGCAGGTGCTGCATGGCTGTCGTCAGGGCTG
+
GGGGGGGGGGGGGGGGGGGGGGGGGGGGGGGGGGGGGGGGGGGGGGGGGGGGFGFGGGGGGGGGGGGGGGGGGGGGGGGGGGGGGGGGGGGGGGGGGGGGGGGGGGGGGGGGGGGGGGGGFGGFFGGDEEGGGGGGGGGGGGGGGGGGGGGGGGGGGGGGCCEEGGGGFEGGFGFEE>FFFFFFGGFFGFFFFDFFFDFFFB?GF@>GFC)4EC@52::),>>@>B(::2422>BFFF?G5?G*)((8-()0-6)()).1((()1*0)))))0)
@M02542:52:000000000-J9N43:1:1101:12007:4567 1:N:0:GTGAAA
GTAGTCCACGCCGTAAACGATGTCTACTAGCTGTTCGTGTCCTTGTGATGTGAGTAGCGCAGCTAACGCACTAAGTAGACCGCCTGGGGAGTACGGTCGCAAGATTAAAACTCAAATGAATTGACGGGGGCCCGCACAAGCGGTGGAGCATGTGGTTTAATTCGACGCAACGCGAAGAACTTTACCTACTCTTGACATCTACGGAAGACTGCAGAGATGCGGTTGTGCCTTCGGGAACCGTAAGACAGGTGCTGCATGGTTGTCGTCAGCTCGG
+
GGGGGGGGGGGGGGGGGGGGGGGGGGGGGGGGGGGGGGGGGGGGGGGGGGGGGGGGGGGGGGGGGGGGGGGGGGGGGGGGGGGGGGGGGGGGGGGGGGGGGGGGGGGGGGGGGGGGGGGGGGGGGGGGDGGGGGGGGGGGGGGGGGGGGGGGGGGGGGGGGGGGGGGGGGGGGGGGGDGGGGGGGGGGGGGGGGGGGGGGFFGGGGGGGGGGFFFFGGGGGGGGGGGGGGBFGGGEFGGGFFGFFFEFFG4?FFF?FABFGGGFGB?F?B4@E)
@M02542:52:000000000-J9N43:1:1101:23819:4568 2:N:0:GTGAAA
GTAGTCCACGCCGTAAACGATGTCTACTAGCTGTTCGTGTCCTTGTGATGTGAGTAGCGCAGCTAACGCACTAAGTAGACCGCCTGGGGAGTACGGTCGCAAGATTAAAACTCAAATGAATTGACGGGGGCCCGCACAAGCGGTGGAGCATGTGGTTTAATTCGACGCAACGCGAAGAACCTTACCTACTCTTGACATCTACGGAAGACTGCAGAGAGGCGGTTGTGCCTTCGGGAACCGTAAGACAGGTGCTGCATGGCTGTCGTCAGCTCGG
+
GGGGGGGGGGGGGGGGGGGGGGGGGGGGGGGGGGGGGGGGGGGGGGGGGGGGGGGGGGGGGGGGGGGGGGGGGGGGFEFFGGGGGGGGGEGFGGGGGGGGGGGGGGGGGGGCFFGGFFGGAFGGGGGGGGGGGG7*:FGG>ECEGGGGGGGG<,;CGFGGFGGGGDEGFEEGFD9:D:?FFFFGGFGFF@FFF2*?:<=A?A6GFF36@FFFD+<5(*1,3)079??GFF>32@F0>B1<<6DD)<>F:77:)6<().138,325/755689>)
@M02542:52:000000000-J9N43:1:1101:17370:4576 1:N:0:GTGAAA
GTAGTCCACGCCGTAAACGATGTCTACTAGCTGTTCGTGTCCTTGTGATGTGAGTAGCGCAGCTAACGCACTAAGTAGACCGCCTGGGGAGTACGGTCGCAAGATTAAAACTCAAATGAATTGACGGGGGCCCGCACAAGCGGTGGAGCATGTGGTTTAATTCGACGCAACGCGAAGAACCTTACCTACTCTTGACATCTACGGAAGACTGCAGAGATGCGGTTGTGCCTTCGGGAACCGTAAGACAGGTGCTGCATGGCTGTCGTCAGCTCGT
+
GGGGGGGGGGGGGGGGGGGGGGGGGGGGGGGGGGGGGGGGGGGGGGGGGGGGGGGGGGGGGGGGGAFFGGGGGGGGGGGGGGGGGGGGGGGGGGGGGGGGGGGGGGGGGGGGGGGGGGGGGGGGGGGGGGGGGGGGGGGGGGGGGGGGGGFGGGGGGGGGGGGGGGGGGGGGGGGGGGGGGGGGGGGGGGGGGGGGGGGGGFGEGGGGGCGGGGGGGFGGGGGGGGGGGGFFGGGFFGGDEFGFB?EGFGC?FA>:>A?FGDCFFFFFFFAFD)
@M02542:52:000000000-J9N43:1:1101:9094:4590 1:N:0:GTGAAA
GTAGTCCACGCCGTAAACGATGTCTACTAGCTGTTCGTGTCCTTGTGATGTGAGTAGCGCAGCTAACGCACTAAGTAGACCGCCTGGGGAGTACGGTCGCAAGATTAAAACTCAAATGAATTGACGGGGGCCCGCACAAGCGGTGGAGCATGTGGTTTAATTCGACGCAACGCGAAGAACCTTACCTACTCTTGACATCTACGGAAGACTGCAGAGATGCGGTTGTGCCTTCGGGAACCGTAAGACAGGTGCTGCATGGCTGTCGTCAGCTCGG
+
GGGGGGGGGGGGGE,FGGGGGGGGGGGGGGGGGFGGGGGGGGGGGGGGGGGGGGGGGGGGGGGGGGGGGGGGGFGFGGGGGGGGDGGGGDFEGGGGGGGGGGGGGGGGGGFGGGGGGGGGGGGGGDGCGGGFGGGGGGGGGGGGGDGGGGGGGGGGGGGGGGGDGGBGGCGGGGEGCGGGGGGGGGGGG?FGGGGGGGGGGFGEGGGGGGGGGGGGGGGGGGGGGGGGGGFFGGGFFGGGFFGFFFFG>D<>?<??BFFFFGGFGBFFFF<@3)
@M02542:52:000000000-J9N43:1:1101:25552:4592 2:N:0:GTGAAA
GTAGTCCACGCTGTAAACGTTGGGCGCTAGGTGTGGGGGGCCTCTCCGGTTCTCTGTGCCGCAGCTAACACATTAAGCGCCCCGCCTGGGGAGTACGGCCGCAAGGCTAAAACTCAAAGGAATTGACGGGGGCCCGCACAAGCGGCGGAGCATGCGGATTAATTCGCTGCAACGCGAAGAACCTTACCTGGGGTTGCCCTCCCTCGAAAACTCCCAGAAATGCCGCGGACTCCTGGTCGGGGTACAGGTGGTGCCGTGCTGGCGTCGTCCCCTG
+
FFDECFFGGGGGEFCCFFD<F@,@EFECFE@F9E,@C:F+=C==BFGGC6@C3F,,=FGGGEEECEFFGGGGFGG<DE:F@FFDCCCFE@<::F:B*=:<F:C@CFFFCF;FG802;<9CF*+<*0</:1?/:CEEG>CE=C**:C8*:CC*9:+8C:55@:9+09*/8B+27C>3))8@6(5*0:6?>FFF)45>(.),8(-*.)0;7)1)A+;7)**4)/1)4(,)(-((,*.8()(1)()*.-)0)()0,)(((--360:(/9)).00).)
@M02542:52:000000000-J9N43:1:1101:19290:4593 1:N:0:GTGAAA
GTAGTCCACGCCGTAAACGATGTCTACTAGCTGTTCGTGTCCTTGTGATGTGAGTAGCGCAGCTAACGCACTAAGTAGACCGCCTGGGGAGTACGGTCGCAAGATTAAAACTCAAATGAATTGACGGGGGCCCGCACAAGCGGTGGAGCATGTGGTTTAATTCGACGCAACGCGAAGAACCTTACCTACTCTTGACATCTACGGAAGACTGCAGAGATGCGGTTGTGCCTTCGGGAACCGTAAGACAGGTGCTGCATGGCTGTCGTCAGCTCGG
+
GGAFGGGGGGGGGGGGGGGGGGGGGGGGGGGGGGGGGGGGGGGGGGGGGGGGGGGGGGGGGGGGGGGGGGGGGGGGGGGGGGGGGGGGGGGGGGGGGGGGGGGGGGGGGFFGGGGGGGGGGGGGGGGGGGGGGGGGGGGGGGGGGGGGGGGGGGGGGGGGGGGGGGGGGGGGGGGGGGGGGGGGGGGGGGGGGGGGGGGGGFGGGGGGGFGGGGGGGG79EGGGGGGGGGFFGGGFFGGGFFGFFFGGFGGFFFFFFFBFGGGFGFB:?FFFF)
@M02542:52:000000000-J9N43:1:1101:10216:4594 1:N:0:GTGAAA
GTAGTCCACGCCGTCAACGATGTCTACTAGCTGTTCGTGGTCTTGTACTGTGAGTAGCGCAGCTAACGCACTAAGTAGACCGCCTGGGGAGTACGGTCGCAAGATTAAAACTCAAATGAATTGACGGGGGCCCGCACAAGCGGTGGAGCATGTGGTTTAATTCGACGCAACGCGAAGAACCTTACCTACTCTTGACATCTAGCGAAGATTGTAGAGATACGATTGTGCCTTCGGGAACGCTAAGACAGGTGCTGCATGGCTGTCGTCAGCTCG
+
FECFFGGGGGGFEG7FFEFGG@E<@CCFFF@FFFGGGC@:CFCCFGFFFFGGGGGGFG7C+@FFC<EEGE:>F8AFFGGG8BCCFFF@CCE@FGCFGGGCFGG,E?FGGGDFGGGDFEFGFDFFGE7CCCEEE<FGCGGGGGDGGGCCBEG:F;FC:F:9:B:BFB<*BEGG*BE8E*<88A<++<+08EGG7CFFCC?EC?FG5C5EGCFEGFC9?+<+AEGGGG>+:C<FFGG53C7CBFCB*)+27:9)162,65((2>7F*(40())95
@M02542:52:000000000-J9N43:1:1101:7726:4596 2:N:0:GTGAAA
GTAGTCCACGCCGTAAACGATGTCTACTAGCTGTTCGTGTCCTTGTGATGTGAGTAGCGCAGCTAACGCACTAAGTAGACCGCCCGGGGAGTACGGTCGCAAGATTACAACTCAAATGAATTGACGGGGGCCCGCACAAGCGGTGGAGCAAGTGGTTTAATTCGACGCAACGCGAAGAACCTTACCTACACTTGACATCTACGGAAGACTGCAGAGATGCGGTTGTGCCTTTGGGTACCGGAAGCACGGTTCTGCAGTGTCGTCGGCCGTTTGG
+
DFC@EC9<EFGFEC@F8C@C8FE9FFGGGC<E,,CFGC7F<EDEEFD9CFGGGGFGFG@F@CC6??F@F@EGGG@FFAEE=C7@EFECC@7@ECCCFGCF7F@GFG5,A;DDFGGACFD>FF,E@>::8>51>*>B::FC5:88B/==FD**+2+?CCCEFG9C7CED5>CD>543:5))81=DDD?*7)719-*)).1-1)(1)8)0<7:?E2+.4*26(37)(-306-:)6??()3-1/(1)(,(0(().)624(),.)--(1)))00)).0
@M02542:52:000000000-J9N43:1:1101:11049:4606 2:N:0:GTGAAA
GTAGTCCACGCCGTAAACGATGTCTACTAGCTGTTCGTGGTCTTGTACTGTGAGTAGCGCAGCTAACTCACTAAGTAGACCGCCTGGGGAGTACGGTCGCAAGATTAAAACTCAAATGCATTGACGGGGGCCCGCACAAGCGGTGGAGCATGTGGTTTAATTCGACGCCACTCGAAGAACCTTACCTACCCTTGACATCTAGCGCTGATTGTAGAGATACGATTTATCCTTCGGGAACCCTAATGACTGCTCTGCCTGGATGCTGTCATGCTGG
+
GCFCFFGGGEG<+@,@<F@FGGGGDFGFFGEFE@ECEB@@CF9FFGGD@EEGDFFGGF+@+>BFF9F,?,AFF8FGGGGG8>@EE@=DCFGGGGDGG+84:FF,4AFFAA98FCDF?B,CEG,E9+=+@88C8CDEEEF,,>*1BCCFC5E?CFF2*<*11>E5CC*))22*258)0)/;)/*22*+1954*7<FF9)96*))1)))*1:-<7++*-00.(.)),.)*)).)(.1((,(*2(2*.<>*-(0/)))),2(())()226**/**/)
@M02542:52:000000000-J9N43:1:1101:12220:4609 1:N:0:GTGAAA
GTAGTCCACGCCGTAAACGATGTCTACTAGCTGTTCGTGTCCTTGTGATGTGAGTAGCGCAGCTAACGCACTAAGTAGACCGCCTGGGGAGTACGGTCGCAAGATTAAAACTCAAATGAATTGACGGGGGCCCGCACAAGCGGTGGAGCATGTGGTTTAATTCGACGCAACGCGAAGAACCTTACCTACTCTTGACATCTACGGAAGACTGCAGAGATGCGGTTGTGCCTTCGGGAACCGTAAGACAGGTGCTGCATGGCTGTCGTCAGCTCGG
+
GGGGGGGGGGGGGGGGGGGGGGGGGGGGGGGGGGGDGGGGGGGGGGGGGGGGGGGGGGGGGGGGGGGGGGGGGGGGGFGGFGGGGGGGGGGGGGGGGGGDEGGGGGGGGFFGGFFFGGGGGGGGGGGGGGGGGGGGGGGGGGGGGG@EGGGGGGGGGGGGGGGGGGGGGGGGDGGGGDFFFGGGGGGGGGGGGGGGGGGGGFGGGGGGGGGGGGGGGGGGDDEGGGGGGGFFFGGFFGGGFFGFFFFGFGFBFFFBAA?FGD5?D:B?FB2FE)
@M02542:52:000000000-J9N43:1:1101:9700:4612 2:N:0:GTGAAA
GTAGCCCACGCCGTAAACGATGTCTACTAGCTGTTCGTGTCCTTGTGATGTGAGTAGCGCAACTAACGCACTAAGTAGACCGCCTGGGGAGTACGGTCGCAAGATTAAAACTCAAATGAATTGACGGGGGCCCGCACAAGCGGTGGAGCATGTGGTTTAATTCGACGCAACGCGAAGAACCTTACCTACTCTTGACATCTACGGAAGACTGCAGAGATGCGGTTGTGCCTTCGGGAACCGTAAGCAAGGTGCGGCCTGGCTGTGGTCCGCTCTG
+
GGGGGGGGGGGGGGGGGGGDGGGGGGGGGFGGGGGFGGFEGGGGCFEEFGGGGGGGGGGDFGGGGGGGGGGGFGCFGGGGFFGGGGGGGGGGFFFGFGGGGGGGGGGGGGGGGGGGGGGGGGGGG6EGGDGGGGD*?FGDFGG8CCC=CGGGCFGGGGGGFGGGGGG:BEEGED9EDFFFFFFGGFG?C/66@>6?AA?AFB:DB@)*5747FF7)47*6(>BF132C>>25(56>;009*39*)).73<))(-4(((-(((.(***)0))))*
@M02542:52:000000000-J9N43:1:1101:19758:4625 2:N:0:GTGAAA
GTAGTCCACGCCGTAAACGATGTCTACTAGCTGTTCGTGTCCTTGTGATGTGAGTAGCGCAGCTAACGCACTAAGTAGACCGCCTGGGGAGTACGGTCGCAAGATTAAAACTCAAATGAATTGACGGGGGCCCGCACAAGCGGTGGAGCATGTGGTTTAATTCGACGCAACGCGAAGAACCTTACCTACTCTTGACATCTACGGAAGAATGCAGAGATGCGGTTGTGCCTTCGGGAACCGTAAGACAGGTGCTGCATGGCTGGCGTCCGCCCGG
+
GGFGGGGGGGGGGGGGGGGGGGGGGGGGGGGGGGGFGGGGGGGGGGGGGGGGGGGGGGFDGGGGGGGGGEGGGGGGGGGFGDGGGGGGGGGGGGGGGGGGGGGGFAFGGGGGGGGFFGFGDG=FGGGGDGGGGGD5>EGGGGGBEGCF=C?FGGGG=EGC7CAFGGGGAEGD>82)7@FFF<FGC<EFGFFFFAFFFF?<FAFD5:>6)0:AGFFF<77<-777>1(2).:43:>B0(,191CF:?278<0/.))544::8?(4)/0))))083
@M02542:52:000000000-J9N43:1:1101:12311:4636 2:N:0:GTGAAA
GTAGTCCACGCCGTAAACGATGTCTACTAGCTGTTCGTGTCCTTGTGATGTGAGTAGCGCAGCTAACGCACTAAGTAGACCGCCTGGGGAGTACGGTCGCAAGATTAAAACTCAAATGAATTGACGGGGGCCCGCACAAGCGGTGGAGCATGTGGTTTAATTCGACGCAACGCGAAGAACCTTACCTACTCTTGACATCTACGGAAAACTGCAGAGATGCGGTTGTGCCTTCGGGAACCGGAAGACCGGATCTGCATCGCTTGCCTCAGCTCGG
+
GGGDGGGGGDGGGFDGG9F@FGGG9C<FEDGGGGG9:CCF,<,CEF@FGGGGFGDGGFFE:@CCGFBFGDCFFF@EEC9CFGDGGFDFG7FCFGGGGG7FD@F,?FFEDFFCFEC9EG;=EC3@FE8CE@CEEGGDCGGGGDGGGD*,0:CG,,<:=BF@>@@=CGGGFFGDDD6BEE@7)86**207C698=<=:<2646:65)))*.*))000)(0*)-.8>>:4D<>A7:5192<47)(/70(4)-()0)-4)))(,((,,**0)0)*)0)
@M02542:52:000000000-J9N43:1:1101:19692:4665 1:N:0:GTGAAA
GTAGTCCACGCCGTAAACGATGTCTACTAGCTGTTCGTGGTCTTGTACTGTGAGTAGCGCAGCTAACGCACTAAGTAGACCGCCTGGGGAGTACGGTCGCAAGATTAAAACTCAAATGAATTGACGGGGGCCCGCACAAGCGGTGGAGCATGTGGTTTAATTCGACGCAACGCGAAGAACCTTACCTACTCTTGACATCTACAGAAGACTGCAGAGATGCGGTTGTGCCTTCGGGAACTGTAAGACAGGTGCTGCATGGCTGTCGTCAGCTCGT
+
GGCFGGGGGGGGGGCFFFGGGGGGGGGGGGGGGGGGGGGGGGGGGGGGGGGGGGGGGGGGGGGGGGGGGGGGGGGGGGGGGGGGGGGGGGGGGGGGGGGGGGGGGGGGGGGGGGGGGGGGGGGGGGGGGGGGGGGGGGGGGGCGGGGGGGGGFGGGGGDGGGGGGGGGGGDGEGGGGGGGGGGGGGGGGFGGGGGGGGFGGFGFFGGGGGGGGGFFGGGGGGEGGGGGGGAFGGGFFGGGFFGFFFGGFGFDFFFFABBFFG5?DBFB?BDFF.
@M02542:52:000000000-J9N43:1:1101:26324:4671 1:N:0:GTGAAA
GTAGTCCACGCCGTAAACGATGTCTACTAGCTGTTCGTGTCCTTGTGATGTGAGTAGCGCAGCTAACGCACTAAGTAGACCGCCTGGGGAGTACGGTCGCAAGATTAAAACTCAAATGAATTGACGGGGGCCCGCACAAGCGGTGGAGCATGTGGTTTAATTCGACGCAACGCGAAGAACCTTACCTACTCTTGACATCTACGGAAGACTGCAGAGATGCGGTTGTGCCTTCGGGAACCGTAAGACAGGTGCTGCATGGCTGTCGTCAGCTCGG
+
GGGGGFGGGGGGCFGGGGGGGGGGGGGFGGGFFGGGEFGGGGFGGGGGGGGGFGFGGGGGGGGGGGGGGGGGGFGGGGGGFD>EEGGGGGGGGGFGFGGGGDFGFGGGGGGGGGFFFGGGGGFGGGGGGGGEEGDDFFC<FGGGGGGGGGFGGGGGGGGGFF9BFF:>CEEEGECGGCFGGGGGGGGGGGCF7C78FCGFFFG8=CEGGG6CFGG88+++*::EEGDCFGDFGGGFDEGGFFDBFFGG>:036>FF2418CDGFF?(21)6@E)
@M02542:52:000000000-J9N43:1:1101:23637:4674 2:N:0:GTGAAA
GTAGTCCATGCCGTAAACGATGAGTGTTCGCCCTTGGTCTACGCGGATCAGGGGCCCAGCTAACGCGTGAGACACTCCGCATGGGGAGTACGGTCGTAAGACCGAAACTCAAAGGAATTGACGGGGGCCTGCACAAGCGGTGGAGCATGTGGTTTAATTCGATACCACGCGCAAAACCTTACCAGGCCTTGGCATATGAACAAGAAAACCTGTCCCTAAACGGATGGTACCTACTTTCATACAGGTGCCGCATGGCTGTCGTCAAGCTGGGGTG
+
GGGGGGGGFGAEGGE:DEFGGGGGE@EFCEEECEGGGGFGGEFGDG:7FGGG8FCFEEGECGGACEGGCEFG9F=A,ACG++@FFDE:=8FEEGDFF8BFGG<FEFFFCFC8:,366=B:E9ED68*:CCG>D6988CEECEC*=C89+++0=CF?GFDC5F+***<*.255>31@5>;FB09*0*:@DF))),*0)6799)4<:5<F4/((+3+*5:9,(0).((,0))).-6).6227*)*04.(/,(0)((.(,1.)((,-**/)/))).0
@M02542:52:000000000-J9N43:1:1101:16842:4682 2:N:0:GTGAAA
GTAGTCCACGCCGTAAACGATGTCTACTAGCTGTTCGTGTCCTTGTGATGTGAGTAGCGCAGCTAACGCACTAAGTAGACCGCCTGGGGAGTACGGTCGCAAGATTAAAACTCAAATGAATTGACGGGGGCCCGCACAAGCGGTGGAGCATGTGGTTTAATTCGACGCAACGCGAAGAACCTTACCTACTCTTGACATCTACGGAAGACTGCAGAGATGCGGTTGGTCCTTCGGGAACCGTAAGACAGGTGCGGGCTGGCTGTGCTCCGCCCGG
+
FG9,EFGF9FGFEG,BFGECDCEFCGGGGGFGGFGGGGDAECEGFGGGGDGGAFFEGGCEEEGGGGGGGGGBEFFGCF?FEC@FGGFFG:EGDFGGGGEECFGGD=,C@FGGGFF9CADFGA,,3@C7EEGEGGEGGGFC>ECBEGDC=*,=CFGCFGFE6EGFF<=95;5/8>1>B>F>5(97FFGFC969@>*9-669*)(57))*0*.798@58*267)8;;0(2.4).(.((42(19(CC<<0@<D96((((-((((,.(*2*).)0)))
@M02542:52:000000000-J9N43:1:1101:25702:4684 1:N:0:GTGAAA
GTAGTCAACGCCGTAAACGATGGATACTAGTCGTTTGGATTTATCTGAGTGACTAAGCGAAAGTGATAAGTATCCCACCTGGGGAGTACGAACGCAAGTTTGAAACTCAAAGGAATTGACGGGGGCCCGCACAAGCGGTGGAGCATGTGGTTTAATTCGATGATACGCGAGGAACCTTACCAAGGCTTAAATGGGAGACGACGTATTCGGAAACAGATATTTCTTCGGACGTCTTTCAAGGTGCTGCATGGTTGTCGTCAGCTCGTGCCGTG
+
GGFGGGGFAFGGGGGGGGGGGGGGGGGGGGF9FFGGG7EFFDGDFFGGGGGGGGGGGGGGGGGGFGGFGFGGFGGGDFGGGGFGGGGGGGGGGGECFEGGGFFGDAFCGGGGDGFGGGGGGGGGGGGEFGGGGGGGGGCGGGGGGGGGGGGFGGGGGGGGGGFFFGGGDGGGGFDCC7EGGGFFGGFGGGGGGGCF5CFEEBGGGGGGGF=8ECCFGGGGGGGGFFFGG<>FDFG?FG7FFFGFFFGGFFCA=?FB?:?0CFF?D9:BFFFE
@M02542:52:000000000-J9N43:1:1101:25251:4696 2:N:0:GTGAAA
GTAGTCCACGCCGTAAACGATGTCTACTAGCTGTTCGTGTCCTTGTGATGTGAGTAGCGCAGCTAACGCACTAAGTAGACCGCCTGGGGAGTACGGTCGCAAGATTAAAACTCAAATGAATTGACGGGGGCCCGCACAAGCGGTGGAGCATGTGGTTTAATTCGACGCAACGCGAAGAACCTTACCTACTCTTGACATCTACGGAAGACTGCAGAGATGCGGTTGTGCCTTCGGGCACCGTAAGACAGGTGCTGCATGGCCGTCGTCAGCTCGG
+
GGGGGGGGGGGGGGFGGGGDFGGGGGGGGGGGGFGGDGGGFGGFGGGGGGGFFGGGGGGEDEGFGEGGGGGGCFGGGFEGGGGGG7DFGDEGGGFGGGGGGGGFGGGGFGGGGGGGGGGGGGGGGGEGEDGGGGGGDFGDGGGECDD>GGDFFGGCCED?FGGFG4EGFFGDDGFF>D?FF?FGF7<6C?4*9<?4447:?A:535);@F0(C+CF(2*-4B:B;(47<D),4>>(46(1*419>7(713)).4234>1:29>()/.7>?4)))
@M02542:52:000000000-J9N43:1:1101:7388:4701 2:N:0:GTGAAA
GTAGTCCACGCCGTAAACGATGTCTACTAGCTGTTCGTGTCCTTGTGATGTGAGTAGCGCAGCTAACGCACTAAGTAGACCGCCTGGGGAGTACGGTCGCAAGATTAAAACTCAAATGAATTGACGGGGGCCCGCACAAGCGGTGGAGCATGTGGTTTAATTCGACGCAACGCGACGAACCTTCCCTACTCTTGACATCTACGGAAGACTGCAGAGATGCGGTTGAGCCTTCGGGAACCGTAAGTCAGGTGTTGCAGGGCTGTCGTCAGCTCGC
+
FFFAFGFCDGGGGGGGGGCEFGFFGGGGFDEGGGGFEGFFGGFEG9CDCFGGDFGGGGGDEGGGGGFGGEGCEFFGGD9<EGGEGG@GGFCFGCFGGGGG@CCGFFGF9;=8=DFEFGG9E;,8==6FEEDBEEEEGGGGCGGGGGGGFG6C9FC6=FFGFGGGGGCGFFCD372)85>>E(7*2C:65*)/9ABFA<FFF<(9:73@?*,898271C74-<<3,((9::<513211::D*(1*).66:A6*-42))(((1(,.**).))*)))
@M02542:52:000000000-J9N43:1:1101:24153:4704 1:N:0:GTGAAA
ATAGCCCACGCCCTAAACGATGATAACTCGATGTTAGCGATATACAGTTAGCGTCTTAGCGAAAGCGTTAAGTTATCCACCTGGGGAGTACGCCCGCAAGGGTGAAACTCAAAGGAATTGACGGGGGCCCGCACAAGCGGAGGAGCATGTGGTTTAATTCGATGATACGCGAGGAACCTTACCCGGGCTTGAAAGTTACTGAACTATCTAGAGATAGATAAGTCCTTCGGGACAGGAAACTAGGTGCTGCATGGCTGTCGTCAGCTCGTGCCGT
+
GGGGGGGGGGGGGGGGGGGGGGGGGGGGGGGGGGGGGGGGGGGGGGGGGGGGGGGGGGGGGGGGGGGGGGGGGGGGGGGGGGGGGGGGGGGGGGGGGGGGGGGGGGGGGGGGGGGGGGGGGGGGGGGGGGGGGGGGGGGGGGGGGGGGGGGGGGGGGGGGGGGGGGGGGGGGGGGGGGGGGGGGGGGGGGGGGGGGGGGGGFGGGGEGGGGGGGGGGGGGGCGGGGGGFGFFGGGFFGGGFFGBFFGGFGGFFFFFFFFFGGG@GBFBB:?FD)
@M02542:52:000000000-J9N43:1:1101:9608:4705 2:N:0:GTGAAA
GTAGTCCACGCCGTAAACGATGTCTACTAGCTGTTCGTGTCCTTGTGATGTGAGTAGCGCAGCTAACGCACTAAGTAGACCGCCTGGGGAGTACGGTCGCAAGATTAAAACTCAAATGAATTGACGGGGGCCCGCACAAGCGGTGGAGCATGTGGTTTAATTCGACGCAACGCGAAGAACCTTACCTACTCTTGACATCTACGGAAGACTGCAGAGATGCGGTTGTGCCTTCGGGAACCGTAAGACAGGTGCTGCATGGCTGTCGTCCGCTCGG
+
GGFGGGGGGGGFGEGGGGDGGGGGGGGGGGGGGGGGGGEDFGGGGGGGGGGGGGGGGGGGGGGGGGGGGGGGGGGGGGGGGGGGGGGGGGEGFGGGGGGGGGGGGGGGFGGGGGFGCGGGGGGDGDGDGGGGGGGGGGFGFEE>EGFGFGFGGGGGGFDGFGGF?<CGFFGGFGFFEFFF73FFG6E4C??FFBFFFFFFBA2CEE>F4:>?7@75<0799E)>>F?F)6658>>4,8:CC?DGB),7176@FB?04<?B0((.915))7)08)
@M02542:52:000000000-J9N43:1:1101:20598:4707 1:N:0:GTGAAA
GTAGTCCACGCCGTAAACGATGTCTACTAGCTGTTCGTGTCCTTGTGATGTGAGTAGCGCAGCTAACGCACTAAGTAGACCGCCTGGGGAGTACGGTCGCAAGATTAAAACTCAAATGAATTGACGGGTGCCCGCACAAGCGGTGGAGCATGTGGTTTAATTCGACGCAACGCGAAGAACCTTACCTACTCTTGACATCTACGGAAGACTGCAGAGATGCGGTTGTGCCTTCGGGAACCGTAAGACAGGTGCTGCATGGCTGTCGTCAGCTCGG
+
GG<FGGGGGGGGGGFGGGGGGGGGGGGGGGGGGGGGGGGGGGGGGGGGGGGGGGGGGGGGGGGGGGGGGGGGGGGGGGGGGGGGGGGGGGGGGGGGGGGGGGGGGGGGGGGGGGGGGGGGGGGGGGGGGGGGGGGGGGGGGGGGGGGGGGGGGGGGGGGGGGGGGGGGGGGGGGGGGGGGGGGGGGGGGGGGGGGGGGGGGFGGGGGFGGGGGGGGGGGFGGGGGGGGGGFFGGGFFGGGEFGFFFGGFGGFFFFFFFFFGDDFG?FFFFF?D)
@M02542:52:000000000-J9N43:1:1101:5442:4712 2:N:0:GTGAAA
GTAGTCCACGCCGTAAACGATGTCTACTAGCTGTTCGTGTCCTTGTGATGTGAGTAGCGCAGCTAACGCACTAAGTAGACCGCCTGGGGAGTACGGTCGCAAGATTAAAACTCAAATGAATTGACGGGGGCCCGCGCAAGAGGTGGAGCATGTGGTTTAATTCGACGCAACGCGAAGAACCTTACCTACTCTTGACATCTACGGAAGACTGCAGAGATGCGGTTGTGCCCTCTGGACCCGTAAGACAGGTACTGCATGGCTGTCGTTAGCCTGG
+
DGGFFGFGG7@8CFCEGGGG8DFFGGGFFGGGFFFGGG,CFFFGGFF,EFGAFAFGGFGGDGGGGGGGGGGCFCBFFC<EBFGGGGGGGFGGGD:FGCG7CF@DFEFF<DCEGFFG=EFA9FFFDE>7EDECEGGEC7CE,BFGCFD=GC9EGGG:;86:8++*<DGGFD7855678)))8<?G46?*>9??F4*/)-9:?923).)*)*).<+3.4C*6()8.234:)(51(9)93,35<0C4)),50)**.))42)11((,)*1)))*)*0)
@M02542:52:000000000-J9N43:1:1101:18444:4736 2:N:0:GTGAAA
GTAGTCCACGCTGTAAACGATGCTAACTCGTTTTTGGGGATTTATCTTCAGAGACTAAGCGAAAGTGATAAGTTAGCCACCTGGGGAGTACGAACGCAAGTTTGAAACTCAAAGGAATTGACGGGGGCCCGCACAAGCGGTGGATTATGTGGTTTAATTCGATGATACGCGAGGAACCTTACCAAGGCTTAAATGGGAATTGATCGGTTTAGAAATAGACCTTCCTTCGGGCAATTTTCAAGGTGCTGCATGGTTGTCGTCAGCTCGTGCCGTG
+
GGAGGGGGGGGGGG9FGGGGGGGGGGGGGGGGGGGGGGGGGGGGGGGGGGGGGGGGGGGGGGGGGGGGGGGGGGGGGGGGGGGGGGGGGGGGGGGGGGGGGGGGFGGGFGFFFGGGGGGGGGGGGGGGGGGGGGGGCFEEEGGGGGGGGEFGGGGGGGGFF@CFFGGFAFEDAC@FFFFFFEFGGF*>CFFFFCFFF793FF<79@EEFDFFF@EFAF:78?FFFFFG?F>;>FFFAABFGFC=2:)=<?=/:4A6(6((-(-)205.)).))0
@M02542:52:000000000-J9N43:1:1101:16332:4737 2:N:0:GTGAAA
GTAGTCCACGCCGTAAACGATGTCTACTAGCTGTTCGTGTCCTTGTGATGTGAGTAGCGCAGCTAACGCACTAAGTAGACCGCCTGGGGAGTACGGTCGCAAGATTAAAACTCAAATGAATTGACGGGGGCCCGCACAAGCGGTGGAGCATGTGGTTTAATTCGACGCAACGCGAAGAACCTTACCTACTCTTGACATCTACGGAAGACTGCAGAGATGCGGTTGTGCCTTCGGGAACCGTAAGACAGGTTCTGCATTGCTGACGTGCGGCCGG
+
GGGGGGGGGGGGGGDGGGGGGGGGGGGGGGGGGGGGGGGGGGGGGGGGGGGGGGGGGGGGGGGGGGGGGGGGGGGGGGGGGGGGGGGGGEGGGGGGGDGGGGGGGGGGGGGGGGGGGGGGGFFGFDECGGGGGGGGGGGFGDGEGGFFGCFGGCGCFFDGFGGGGGGGFFGCEGFF>DFFFFFGGGGFGFFFFA=FFFFBFD<GEE3C@C70@C:3:CFD(>B@941F<A93-896>??<565*),,7-)/1)).-4)4)-))(/1))0)))75
@M02542:52:000000000-J9N43:1:1101:17046:4781 1:N:0:GTGAAA
GTAGTCCATGCCGTAAACGATGAGTGTTCGCCCTTGGTCTACGCGGATCAGGGGCCCAGCTAACGCGTGAAACACTCCGCCTGGGGAGTACGGTCGCAAGACCGAAACTCAAAGGAATTGACGGGGGCCTGCACAAGCGGTGGAGCATGTGGTTTAATTCGATACAACGCGCAAAACCTTACCAGCCCTTGACATATGAACAAGAAAACCTGTCCTTAACGGGATGGTACTTACTTTCATACAGGTGCTGCATGGCTGTCGTCAGCTCGTGTTT
+
GGGGGGGGGGGGGGGGGGGGGGGGGGGGGGGGGGGGGGGGGGGGGGGGGGGGGGGGGGGGGGGGGGGGGGGGGGGGGGGGGGGGGGGGGGGGGGGGGGGGGGGGGGGGGGGGGGGGGGGGGGGGGGGGGGGGGGGGGGGGGGGGGGGGGGGGFGGGGGGGGGGGGGGGGGGGGGGGGGGGGGGGGGGGGGGGGGGGGGGGGFGGGGGGGGGGGGGGGGGGGGGGGGGGGGFFGGGFFGGFFFGFFFCGFGGFFFFFFFFBGGFFGFBFFFB7>)
@M02542:52:000000000-J9N43:1:1101:19171:4791 2:N:0:GTGAAA
GTAGTCCATGCCGTAAACGATGAGTGTTCGCCCTTGGTCTACGCGGATCAGGGGCCCAGCTAACGCGTGAAACACTCCGCCTGGGGAGTACGGTCGCAAGACCGAAACTCAAAGGAATTGACGGGGGCCTGCACAAGCGGTGGAGCATGTGGTTTAATTCGATACAACGCGCAAAACCTTACCAGCCCTTGACATATGAACAAGAAAACCTGTCCTTAACGGGATGGTACTTACTTTCATACAGGTGCTGCATGGCTGTCGTCAGCCCGGGTCG
+
GGGEFGGGGGGGGGGDGGGFGGGGGGGGGGDGGGGGGGGGGGGGGGGGGGGGGGGGGGGGGGGGGGGGGGGGGGGGGGGGGGGGGGGGGGGFGGGGGGGFGGGGGGGGEGG8FFFCFGC@FGGGDG5FGGGGF?FGGGGG;EGFFGFFGGGGCFGGGFGG3@?=CFFG>@=D>G;?><??F:6FFFGF:?FFFFF?))94*)17>?@?5733ACGFFGF2:E<>116C4<<BABAA<A4C7<*2(3().5=@DA?:B?F<(3:696)0)))0.)
@M02542:52:000000000-J9N43:1:1101:17166:4801 1:N:0:GTGAAA
GTAGTCCATGCCGTAAACGATGAGTGTTCGCCCTTGGTCTACGCGGATCAGGGGCCCAGCTAACGCGTGAAACACTCCGCCTGGGGAGTACGGTCGCAAGACCGAAACTCAAAGGAATTGACGGGGGCCTGCACAAGCGGTGGAGCATGTGGTTTAATTCGACGCAACGCGAAGAACCTTACCTACTCTTGACATCTACGGAAGACTGCAGAGATGCGGTTGTGCCTTCGGGAACCGTAAGACAGGTGCTGCATGGCTGTCGTCAGCTCGTGTT
+
GGGFGGGGGGGGGGGGGGGGGGGGGGGGGGGGGGGGGGGGGGGGGGGGGGGGGGGGGGGGGGGGGGGGGGGGGGGGGGGGGGGGGGGGGGGGGGGGGGGGGGGGGGGGGGGGGGGGGGGGGGGGGGGGGGGGGGGGGGGGGGGGGGGGGGGGFGGGGGGGGGGGGGGGGGGGGGGGGGGGGGGGGGGGGGGGGGGGGGGGGFGGGGGGGGGGGGGGGGGGGGGGGGGGGGFFGGG>EGFGFFGFF6EC@GFDFFAFFFFFGGFF<:?::?9F>5
@M02542:52:000000000-J9N43:1:1101:8948:4802 1:N:0:GTGAAA
GTAGTCCACGCCCTAAACGATGTCAACTAGTTGTTGGGGATTTACTTCCTTGGTAACTTAGCTAACGCGTGAAGTTGACCGCCTGGGGAGTACGGCCGCAAGGTTAAAACTCAAAGGAATTGACTGGGACCCGCACAAGCGGTGGATGATGTGGATTAATTCGATGCAACGCGAAAAACCTTACCTACCCTTGACATGGCAGGAACTTTCCAGAGATGGATTGGTGCTCGAAAGAGAACCTGCACACAGGTGCTGCATGGCTGTCGTCAGCTCG
+
GGGGGGGGGGGFGG,FFGGGGFGG9FGGGGGGFDGGGGGGGGGGGGGGGGGGGGGGGGGGGGGGGGGGGEGGGGGGGGGFGGGGGGGGGGGFGGGGGGGGGGGGGGGGGGGGGGFGGGGFFGGGGGGGGGGGGGGGGGGGGG@FFFGFGGGGGFGGGGGGGGGFGGGGGGGGGGGFGGGGGGGFGGGGGGGGGGGGGGGG8:CEGFGGGGGGGGGGGG6CGGGGGGG?FGB;DGGFFGGGFFGFFFGGFGG:?AFBFFF:DGGFGBFF<FF*)8
@M02542:52:000000000-J9N43:1:1101:9245:4816 2:N:0:GTGAAA
GTAGTCCACGCCGTAAACGATGTCTACTAGCTGTTCGTGTCCTTGTGATGTGAGTAGCGCAGCTAACGCACTAAGTAGACCGCCTGGGGAGTACGGTCGCAAGATTAAAACTCAAATGAATTGACGGGGGCCCGCACAAGCGGTGGAGCATGTGGTTTAATTCGACGCAACGCGAAGAACCTTACCTACTCTTGACATCTACGGAAGACTGCAGGGATGCGGTTGTGCCTTCGGGAACCGTAAGACCGGTTCTGCAGTGCTGTCGTCAGCCCGG
+
GGGGGGGGGGGFGG7FGGG@FEGGGGGGFGGGG@EFCFCEFGFGFFFGGFGGGGGGGGGG>FGGGGGGGGGCGGGGGGGGGEEGGGGGGG+CFGGGGGGGGGGFB?FDCEFGFFGFFFGDFA8EDGD7EEEEEEECCF,=F5CE:C*:@AC,BFGFDF4CFGGGGGGGDFGGEGFF@BFFFFFGFGFF*9F*@<*9>29A?2:CB>@6;C?FF+*04F*((07518:G>)6)3;0((4<CCB37A2()(-).5>4)().--<-477).))))))
@M02542:52:000000000-J9N43:1:1101:25020:4836 2:N:0:GTGAAA
GTAGTCCACGCCGTAAACGATGTCTACTAGCTGTTCGTGTCCTTGTGATGTGAGTAGCGCAGCTAACGCACTAAGTAGACCGCCTGGGGAGTACGGTCGCAAGATTAAAACTCAAATGAATTGACGGGGGCCCGCACAAGCGGTGGAGCATGTGGTTTAATTCGACGCAACGCGAAGAACCTTACCTACTCTTGACATCTACGGAAGACTGCAGAGATGCGGTTGTGCCTTCGGGAACCGTAAGACAGGATCTGCCTGGCTGGCGTCAGCTCGG
+
GGGGGGGGGGGGGGGGGGGGGGGGGGFGGGGGGGGGGGGGGGGGGGGGGGGGGGGGGGGGGGGGGEFGGGGGGGGGGGGGGGGGGGGGGGGGGGGGGGGGGGGGGGGGGGGGGGGGGGGGGGGGGGGGGGGGGGGGGGFGGGDEEGGGGGGGGGGGGGGGFGC?GGEGDBEC:>>EDBF>FBFCGDGBCFFFFDFFFFFFF)19@35C@C?4:FC7:FDA6>E>1-(2<A).3@BFFF?C5:CFF??48())..).)--(,(((9*).7)*).3
@M02542:52:000000000-J9N43:1:1101:14185:4866 2:N:0:GTGAAA
GTAGTCCACGCCGTAAACGATGTCGACTAGCCGTTGGGATCCTTGAGATCTTAGTGGCGCAGCTAACGCATTAAGTCGACCGCCTGGGGAGTACGGCCGCAAGGTTAAAACTCAAATGAATTGACGGGGGCCCGCACAAGCGGTGGAGCATGTGGTTTAATTCGAAGCAACGCGAAGAACCTTACCAGGCCTTGACATGCAGAGAACTTTCCAGAGAGGGATTGGTGCCTTCGGGAACTCTGACACAGGTGCTTCATGGCTGTCGTCAGCTGGG
+
GGGFGGFGGGGGGGGEGGGGGGGGGGGGDFGGGGGFGGGGFGGGGGGGGGGGCGFGGGGGGGGGGGGGDGEGGGGFGGGGGGGGGGGGGGGGGGGGGGGGGGGGEFAFFGGFGGGGGFFGGFGGGGGGGGGGGGCCEG:C8CGCD4=CGF+:CFG:FCFGFGE=?FGGFFF<>GFFEEFFFFFGGGG6>5>FFFFFA9F?FAA<@FFGFF4AGG7)(11,27?FBD?><<9<BD99;<)2?AFD28<:0))0)))))6<:0:18F95)796)))
@M02542:52:000000000-J9N43:1:1101:13145:4885 2:N:0:GTGAAA
GTAGTCCACGCCGTAAACGATGTCTACTAGCTGTTCGTGTCCTTGTGATGTGAGTAGCGCAGCTAACGCACTAAGTAGACCGCCTGGGGAGTACGGTCGCAAGATTAAAACTCAAATGAATTGACGGGGGCCCGCACAAGCGGTGGAGCATGTGGTTTAATTCGACGCAACGCGAAGAACCTTACCTACTCTTGACATCTACGGAAGACTGCAGAGATGCGGTTGTGCCTTCGGGAACCGTAAGACAGGTGCTGCATGGCTGTCGTCCGCTCGG
+
GGGGGGFGGGGGGGGGGGGGGGGGGGGGGGGGGGGGGGGFGGGGGGGGGGGGGGGGGGGGGGGGGGGGGGGGGGGGGGGGGGGGGGGGGGGGGGGGGGGGGGGGGGGGGGGGGGGGGGGFCFGGGDGGGFGGGGGGGGEEFGGGGGGFCFGGGGGGGGGGFGFGGGGGA8CDE34>>D?FFF?GGGGFGFFFFAFFFF=>FA6CBDB@7721EFEF2::<>EEF9?FGFBFB:56((,319:DC6<(5249)4:.()516((()*1.085)73)
@M02542:52:000000000-J9N43:1:1101:9552:4895 1:N:0:GTGAAA
GTAGTCCACGCTGTCAACGATGCTAACTCGTTTTTGGGGATTTATCTTCAGAGACTAAGCGAAAGTGATAAGCTAGCCACCTGGGGAGTACGAACGCAAGTTTGAAACTCAAAGGAATTGACGGGGGCCCGCACAAGCGGTGGATTATGTGGTTTAATTCGATGATACGCGAGGAACCTTACCAAGGCTTAAATGGGAATTGATCGGTTTAGAAATAGACCTTCCTTCGGGCAATTTTCAAGGTGCTGCATGGTTGTCGTCAGCCCGTGCCGTG
+
GGGGGFFFGGGGGG9FFGEFGGGGAFFFGGGGCFGFGGDGGGGGGGGGGGGGGDGG<EFGGGGGGGGGCCFG,CFGGGGFGGFFFEGGGGGGCFGGGGGGGFF,CFG<FGGGGGGCFFGGGGFG>7CCFFFGEEG@,DEDFCFFDFGGFGGGGGGGEFFCFGG9CFFFFGGGGC7FGGGGCFGGEDGGGGGGG?7CEGGFF4+AFCD8<EFGGGFGFC:FGFGFGE*<<CBBGFFBFCCGFFFBFBG=FGGFF<A8:9:?C35:*-434?:).)
@M02542:52:000000000-J9N43:1:1101:10385:4895 2:N:0:GTGAAA
GTAGTCCACGCCGTAAACGATGTCGACTAGCCGTTGGGATCCTTGAGATCTTAGTGGCGCAGCTAACGCATTAAGTCGACCGCCTGGGGAGTACGGCCGCAAGGTTAAAACTCAAATGAATTGACGGGGGCCCGCACAAGCGGTGGAGCATGTGGTTTAATTCGAAGCAACGCGAAGAACCTTACCAGGCCTTGACATGCAGAGAACTTTCCAGAGATGGATTGGTGCCTTCGGGAACCCTTACACAGGATCTGCAATGCCGTCGTCAGGCCGG
+
GGGGGGGGGGGGGGGGGGGGGGGGEGGGGGGGGGGGFGGGGGGGGCFGGGGFGGGGGGGGGGGGGGGEGGGGGCGGGGGGGGGGEFGGGGGGGGGDEGGGGGGGGGGGGGGGGFFGGGGFGGGGGGGGGGGB:EECEGGGGGG8CDGGGG6CFGGFDFFGFGCFFGGGFFCDDDBE3)<F@BFGGFFF*)<F?06:<<F?4)-/7<:C?7<<D7+0.2>?<7?5162>?4<??>B993(*0(06).))((/6-466))4()(((11.))).)))
@M02542:52:000000000-J9N43:1:1101:21003:4896 1:N:0:GTGAAA
GTAGTCCACGCCGTAAACGATGAGAACTAGTTATTGGGGGTATTGACTCCCTCAGTGACGCAGCTAACGCATTAAGTTCTCCGCCTGGGGAGTACGGCCGCAAGGCTAAAACTCAAAACAATTGACGGGGGCCCGCACAAGCGGTGGATTATGTGGTTTAATTCGAAGCAACGCGCAGAACCTTACCTAGGCTTGAACTCCTCAGAATTCGACGTAATGGTTGAAGTGCCCGCAAGGGAATTGAGTGAGAGGTGCTGCATGGCTGTCGTCAGCT
+
GGFGGGGGGGGGGGGGGGGGGGGGGGGGGGGGGGGGGGGGGGGGGGGGGGGGGGGGGGGGGGGGGGGGGGGGGGGGGGGGGGGGGGGGGGGGGGGGGGGGGGGGGGGGGGGGGGGGGGGGGGGGGGGGGGGGGGGGGGGGGGGG<FGFGGGGGGGGGGGGGGGFFGGGGGGGGGGGGGGGGGGGGGGGGGGGGGGGGGGGGFGGGGGGGGGGGGGGGGGF:EDFGGGGGGFFGGGDFC4FFFGAFDGFFFF?F<?AA?BBFFGFGFFFB?BFF*
@M02542:52:000000000-J9N43:1:1101:15493:4904 1:N:0:GTGAAA
GTAGTCCACGCCGTAAACGATGTCTACTAGCTGTTCGTGTCCTTGTGATGTGAGTAGCGCAGCTAACGCACTAAGTAGACCGCCTGGGGAGTACGGTCGCAAGATTAAAACTCAAATGAATTGACGGGGGCCCGCACAAGCGGTGGAGCATGTGGTTTAATTCGACGCAACGCGAAGAACCTTACCTACTCTTGACATCTACGGAAGACTGCAGAGATGCGGTTGTGCCTTCGGGAACCGTAAGACAGGTGCTGCATGGCTGTCGTCAGCTCGG
+
GGGGGGGGGGGGGG7FFGGGGGGGGGGGGGGGGGGGGGGGGGGGGGGGGGGGGGGGGGGGGGGGGGGGGGGGGGGGGGGGGGGGGGGGGGGGGGGGGGGGGGGGGGGGGGGGGGGGGGGGGGGGGGGGGGGGGGGGGGGGGGGGGGGGGGGGGGGGGGGGGGGGGGGGGGGGGGGGGGGGGGGCGGGGGGGGGGGGGGGGGFGGGDCFGGGGGGFGGGGGGGEGGGGGGGFFGGGFEGGGFFGFFBFGFC4:FFFFAFFFGDFFG?BFFB<FE)
@M02542:52:000000000-J9N43:1:1101:9004:4914 2:N:0:GTGAAA
TAGTCCACGCCGTAAACGATGTCTACTAGCTGTTCGTGTCCTTGTGATGTGAGTAGCGCAGCTAACGCACTAAGTAGACCGCCTGGGGAGTACGGTCGCAAGATTAAAACTCAAATGAATTGACGGGGGCCCGCACAAGCGGTGGAGCATGTGGTTTAATTCGACGCAACGCGAAGAACCTTACCTACTCTTGACAGCTACTGAAGACTGCAGAGATGCGGTTGTGCCTTCGGGAACCGGAAGACCGGTGCTACATGGCTGTCGTCTGCTCGTG
+
GGGGFGGGEGGGEGC<FGGGCGGGGGGGGFFGGGGG@FFGG9FFGGGGGGGGGGGGGGGGFGFGGFGGGGGGGGGGDAFGGGGGGFGGEEGGEFGGGGGDGGGGGGGGGGGGGGGFFGGGGCADDGGGGGC:@5*>CFFFGGEGG*BEFFFGGG:FCCC?A<;CEC>)88>)))4BDFF))<=F4CF?*<=67)96)(964).:6*9C?C2<63*.2*0(1.7>:(4CAB32<>9003())4)*((,799@B).)4).4.2:3:79)0*/*).5
@M02542:52:000000000-J9N43:1:1101:20818:4915 2:N:0:GTGAAA
GTAGTCCACGCCGTAAACGATGTCTACTAGCTGTTCGTGTCCTTGTGATGTGAGTAGCGCAGCTAACGCACTAAGTAGACCGCCTGGGGAGTACGGTCGCAAGATTAAAACTCAAATGAATTGACGGGGGCCCGCACAAGCGGTGGAGCATGTGGTTTAATTCGACGCAACGCGAAGAACCTTACCTACTCTTGACATCTACGGAAGACTGCAGAGATGCGGTTGTGCCTTCGGGAACCGTAAGACAGGTTCTGCATGGCGGTCGTCAGCTCGG
+
GGGGGGGGGGGGGGGFGGGGGGGGGGGGGGGGGGGGGGGGGGGGGGGGGGGGGGGGGGGGGGGGGGGGGGGGGGGGGGGGGGGGGGGGGGGGGGGGGGGGGGGGGGGGGGGGGGGAFGGGGGGGF>CCDEGGEGDEEGGGGGGGGGFGGGGGGGGGGGFGFGGGGGDGFFGD>GBEF@FFFBFGGC?BGFFFFABFAFFFFFFGB@:*)::7EF?FFGGF>FEFF??GB9AF?@;9;B8CDBGD)45<<3/05<AAA2:(((,,9>55;:*0.)
@M02542:52:000000000-J9N43:1:1101:9839:4976 1:N:0:GTGAAA
GTAGTCCACGCCGTAAACGATGTCTACTAGCTGTTCGTGTCCTTGTGATGTGAGTAGCGCAGCTAACGCACTAAGTAGACCGCCTGGGGAGTACGGTCGCAAGATTAAAACTCAAATGAATCGACGGGGGCCCGCACAAGCGGTGGAGCATGTGGTTTAATTCGACGCAACGCGAAGAACCTTACCTACTCTTGACATCTACGGAAGACTGCAGAGATGCGGTTGTGCCTTCGGGGACCGTAAGACAGGTGCTGCATGGCTGTCGTCAGCTCGG
+
GGFEFGGGGGGCGG7FDFFGG@ECEFFGGGGG@FFGGG7EGGD@FEGGGGGCGGGGGGEGG+@FFGGCD7CCFFGGGGGGGGGGGGGGGGEGGDEGFGGGGGGGGGGGFGGGGGFGFFFGGG8>F@FGFEGGGGGGGGGFGGCFCG@CGDGGGGGGFFFFGGC7CGGEECEFGEEC>EGFFGG7<CFFGFFGGGGCCFGGG?FE55CFGFGFGC<CCC+9C=EEEGGGGGAF7CGFFGDGDFDB=>C4::62*42:AAFFG379*(4<67)97)
@M02542:52:000000000-J9N43:1:1101:12932:4980 2:N:0:GTGAAA
GTAGTCCACGCCGTAAACTATGAGTGCCAAGTGTTAGAGGGTTTGCGCCCTTTAGTGCTGCAGCAAACGCATTAAGCACTCCGCCTGGGGAGTACGGTCGCAAGACTGAAACTCAAAGGTATTGACGGGTGCCCGCACAAGCGGTGGAGCATGTGGGTTAATTCGTCTCAACTCTAAGAACCTTACGAGGTCTTGACATCCTTATGACCTCCCTCGAGAAAGGGATTTGCCGTCGGGGCCATAAGTGCTAGGGGGTGGAAGGTTGTGTTGTCGC
+
F@,,6CEFGEGCBGGCFF,CFEFEEF,,<,CEF6E,6,,,BB,F,C6+8@FGF9,9,C@C,8@C,,6?F=8=7<FFFFG,,C?F,@B?F:4+@FGG@B+C:=FGGFAF,E9,,>,E7E8,@F,,+@6:E:EEGG+36@C,3,>:C?*;,,4C9@34*3<9;:DGF****153+31+1B*4)/8:+;*8?8?A;;+1;18.)7?:F;898+5<>8*)/*2(/2))(,(0-4)(-)(40(()*.97)-)*)-*.((31,(()(-494/8)0)0*))
@M02542:52:000000000-J9N43:1:1101:16430:4982 1:N:0:GTGAAA
TAGTCCACGCCGTAAACGATGTCTACTAGCTGTTCGTGTCCTTGTGATGTGAGTAGCGCAGCTAACGCACTAAGTAGACCGCCTGGGGAGTACGGTCGCAAGATTAAAACTCAAATGAATTGACGGGGGCCCGCACAAGCGGTGGAGCATGTGGTTTAATTCGACGCAACGCGAAGAACCTTACCTACTCTTGACATCTACGGAAGACTGCAGAGATGCGGTTGTGCCTTCGGGAACCGTAAGACAGGTGCTGCATGGCTGTCGGCAGCTCGTG
+
GGGGGEFFGGGGGGGGGGGFGGGG,EFFFFGGGGGGGGGGGGGGGGGGGGGGGGGGGGGGGGGGGGGGGGGGGGGGGGGGGFEEGGGGGGEGGGGGGGGGGGGGGGGGGGGGGFFGGGGGGGGGGGGGGECFGGGGGGCFGGGCGFGGGGGFGGFGGGGGGFF9:FEGGEGDGGGDCEGDCCGFFGFFGGGGGGGGGGCFGFGGEDFGGGGGD9CEC7FGGGGGE57CDFF>CECDFGDD>:C<74ECB0>2*),64<?8C27))(49?1,77)
@M02542:52:000000000-J9N43:1:1101:13814:4990 1:N:0:GTGAAA
GTAGTCCACGCCGTAAACGATGTCTACTAGCTGTTCGTGTCCTTGTGATGTGAGTAGCGCAGCTAACGCACTAAGTAGACCTCCTGGGGAGTACGGTCGCAAGATTAAAACTCAAATGAATTGACGGGGGCCCGCACAAGCGGTGGAGCATGTGGTTTAATTCGACGCAACGCGAAGAACCTTACCTACTCTTGACATCTACGGAAGACTGCAGAGATGCGGTTGTGCCTTCGGGAACCGTAAGACAGGTGCTGCATGGCTGTCGTCAGCTCGG
+
GGGGGGGGGGGGGG,BFGGGGGGGGGGGGGFGGGGGGGGG8FGGGGGGGGGFFFFGGGGGEEGGGGGGGGGGGGGGGGGGGGGGGGGGGCFGGGGGGGGGDGGFGFGGGGGGGGGGFGGGGGGGFGGEEDGGDFGGGGGGGGDGGGGGGGGGGGGFFGGFGGGGF:CGCEGGGDGEGGGGFGCCCFGGGGFGGFGGGGGGGFGG5DGGGGGGGGGGGF7CEDGGGGGGGGFFGGGEFFFGEFGBB?CF:FC?FABFBAF<C55?G??08BDFF)
@M02542:52:000000000-J9N43:1:1101:10408:4992 1:N:0:GTGAAA
GTAGTCCACGCCGTAAACGATGTCTACTAGCTGTCCGTGTCCTTGTGATGTGAGTAGCGCAGCTAACGCACTAAGTAGACCGCCTGGGGAGTACGGTCGCGAGATTAAAACTCAAATGAATTGACGGGGGCCCGCACAAGCGGTGGAGCATGTGGTTTAATCCGACGCAACGCGAAGAACCTTACCTACTCTTGACATCTACAGAAGACTGCAGAGATGCGGTTGTGCCTTCGGGAACTGTAAGACAGGTTCTGCATGGCTGTCGTCAGCTCGT
+
GGGGGGGFGGGGGC7FGGGGGFGGGGGGGGGGGFGFGGGGGGGGGGGGGFGGGGGGGGGGGGGGGGGGGGGGGGCGGGCFFGGGDFGFGDGEGDEEFGGGGGGDFFGGGGGFGGF<FGGG,DFFDGGGGGDCEGGGGGGGGGGG7E7FEFFGFCF<FFGFG?G@@GGGGGD>CGGGGCGGCF7C8CFGGGGGCCFGCECFGFFECF+<7@FG7<@**@CGDGGGGGGGGGA4D5557ADFFFGFF?F4>F*5*:96-)13479972(((4<F:)
@M02542:52:000000000-J9N43:1:1101:19549:4993 1:N:0:GTGAAA
GTAGTCCACGCCGTAAACGATGTCTACTAGCTGTTCGTGTCCTTGTGATGTGAGTAGCGCAGCTAACGCACTAAGTAGACCGCCTGGGGAGTACGGTCGCAAGATTAAAACTCAAATGAATTGACGGGGGCCCGCACAAGCGGTGGAGCATGTGGTTTAATTCGACGCAACGCGAAGAACCTTACCTACTCTTGACATCTACGGGAGACTGCAGAGATGCGGTTGTGCCTTCGGGAACCGTAAGACAGGTGCTGCATGGCTGTCGTCAGCTCGG
+
GGDGGGGGGGGGGGGGGGGGGGGGGGGGGGGGGGGGGGGGGGGGGGGGGGGGGGGGGGGGGGGGGGGGGGGGGGGGGGGGGGGGGGGGGGGGGGGGGGGGGGGGGGGGGFFGGGGGGGGGGGGGGGGGGGGGGGGGGGGGGGGGGGGGGGGGGGGGGGGGGGGGGGGGGGGGGGGGGGGGGGGGGGGGGGGGGGGGGGGGGFGGGGEGGGGGGGGGF79CGGGGECDGGGFFGGGFFGGGFFGFF?FGFGC?BA>?ADFFGDCFF?B?B?9?E)
@M02542:52:000000000-J9N43:1:1101:17451:4994 1:N:0:GTGAAA
GTAGTCCATGCCGTAAACGTTGGGCACTAGGTGTGGGGGACATTCCACGTTTTCCGCGCCGTAGCTAACGCACTAAGTGCCCCGCCTGGGGAGTACGGCCGCAAGGCTAAAACTCAAAGGAATTGACGGGGGCCCGCACAAGCGGCGGAGCATGCGGATTAATTCGATGCAACGCGAAGAACCTTACCAAGGCTTGGCATGAACCGGTAAAGCGTAGAAATACGCTCCCCACTTGTGGCCGGTTTACAGGTGGCGCATGGTTGTCGTCAGCTCG
+
GGGGGGGGGGGGGGGGGGGGGGGGGGGGGGGGGGGGGGGGGGGGGGGGGGGGGGGGGGGGGGGGGGGGGGGGGGGGGGGGGGGGGGGGGGGGGGGGGGGGGGGGGGGGGDGGGGGGGGGGFGGGGGGGGGGGGGGGGGGGGGGGGGGGGGGGGGGGGGGGGGGGGGGGGGGGGGGGGGGGGGGGGGGGGGGGGGGGGGGGGFGGGGGGGGGGGGGGGGGGGGFGDEGGGGFFGEGFFGGGEFC>EFGGFGGFFFFFFFFFGGGFGFFFFFFF?5
@M02542:52:000000000-J9N43:1:1101:8769:5005 2:N:0:GTGAAA
GTAGTCCACGCCGTAAACGATGTCTACTAGCTGTTCGTGTCCTTGTGATGTGAGTAGCGCAGCTAACGCACTAAGTAGACCGCCTGGGGAGTACGGTCGCAAGATTAAAACTCAAATGAATTGACGGGGGCCCGCACAAGCGGTGGAGCATGTGGTTTAATTCGACGCAACGCCAAGAACCTTACCTACTCTTGACATCTACGGACGACTGCAGAGATGCGGTTGTGCCTTCGGGAACCGTAAGACCGGTCCCGCATGGCTGTCGTCCGCTCGG
+
GGGGFGGGGGGGCGEEFDFC@<EFFGGGGGGGGGGFEGCF<E<CEFFFFAFE9FGCGGGGEBCFF<FEG=FGG8FG<EGGCCCFGGCGC=FCECFDGGGDEDFAEFEGGGGFG,3,=6=E9=,,?+3+@<>EGGGC:FE>DECB5C:?DFGG@CG>5B*BFDG=C3*5)87C3).0)5755(/:9D+=66;@FAFF))9<6:?3>))2.99?70C>0**6(7.7960:)-)5-7>09<?)C?5/))()-4)0(((((4(40:4.*973.))7))
@M02542:52:000000000-J9N43:1:1101:20459:5009 2:N:0:GTGAAA
GTAGTCCACGCCGTAAACGATGTCTACTAGCTGTTCGTGTCCTTGTGATGTGAGTAGCGCAGCTAACGCACTAAGTAGACCGCCTGGGGAGTACGGTCGCAAGATTAAAACTCAAATGAATTGACGGGGGCCCGCACAAGCGGTGGAGCATGTGGTTTAATTCGACGCAACGCGAAGAACCTTACCTACTCTTGACATCTACGGAAGACTGCAGAGATGCGGTTGTGCCTTCGGGAACCGTAAGACAGGTGCTGCATGGCTGTCGTCAGCTCGG
+
GGGFFGFGGGGGGGGFGGGGGGGGGGGGGGGGGGGGGGGGGGGGGGGGGGGGGGGGGGGGGGGGGGGDGGGGGGGGGGGGGGGGGGGGGGGGGGGGGGGGGGGGGGGGGGGGGGGGGGGGGGGGGGGGGGGGGGE5CGFFGGGEGGGGGGGGFFGGCGGFB>>FFGGGB>CDEG9FFFFFFFFFFCGFG6:FFBFFAAFDFF<DDEFDFGFFGGFF:>D2;@DEF??G59<<<EB>BF-5C<DCABFFFFF4)624<<::<?2<FFF@59*053
@M02542:52:000000000-J9N43:1:1101:13271:5012 2:N:0:GTGAAA
GTAGTCCACGCCGTAAACGATGTCTACTAGCTGTTCGTGTCCTTGTGATGTGAGTAGCGCAGCTAACGCACTAAGTAGACCGCCTGGGGAGTACGGTCGCAAGATTAAAACTCAAATGAATTGACGGGGGCCCGCACAAGCGGTGGAGCATGTGGTTTAATTCGACGCAACGCGAAGAACCTTACCTACTCTTGACACCTACGGAAGACTGCAGAGATGCGGTTGTGCCTTCGGGAACCGTAAGACAGGTGCTGCATGGCCGTCGTCAGCTCGG
+
GGGGGGGGGGGGGGGGGGGGGGGGGGGGGGGGGGGGGGGGGGGGGGGGGGGFGGGGGGGGGGGGGGGGGGGGGGGGFFGGGGGGGGGGGGGGGGGGGGGGGGGGGGGGGGGGGGGGGGGGGGGGFEGFGGGGGGGGGGGGGGGBEGFGGCFGGGGGGGFGFGGGGGGG38>DEGBFFEFFFFFGGGGFFFFFF7FFB>F:6?BD;>DDFF?FGC:<<F*)2>>@>1(::ADFFDB91,4C<<DC2<.7389/-)3(440,((((19)554*653
@M02542:52:000000000-J9N43:1:1101:7513:5013 2:N:0:GTGAAA
GTAGTCCACGCCGTAAACGATGTCTACTAGCTGTTCGTGTCCTTGTGATGTGAGTAGCGCAGCTAACGCACTAAGTAGACCGCCTGGGGAGTACGGTCGCAAGATTAAAACTCAAATGAATTGACGGGGGCCCGCACAAGCGGTGGAGCATGTGGTTTAATTCGACGCAACGCGAAGAACCTTACCTACTCTTGACATCTACGGAAGACTGCAGAGATGAGGTTGTGCCTTCGGGAACCGTAAGACAGGTGCTGCATGGCCGGTGGTAGGCCGG
+
GGDGGGGDGGGGGGGGGGGGGFGGFGGGGGFGGGGFFGGFDFCFGGGAFGGGGFGDGGGD@C@FGGGEGEECGGGGGGFGGGGGDGGGGDGEGFFGGGGDGGE<F;FFGGGFFECCEFGGGGCDGGG:8FDGCEEE8FG:F5C>ED*1<FCCC9?B=CFGFGG57*1::BED5D@B359F:?F>DFC4*196FAFF<4=<FA05)).8?>>?E++04>C)4?9@0,4:6.6<05961:4/71/9>?(),.)0)624)-4((((-))0**)*)00
@M02542:52:000000000-J9N43:1:1101:25641:5017 2:N:0:GTGAAA
GTAGTCCACGCCGTAAACGATGCCTACTAGCTGTTCGTGTCCTTGTGATGTGAGTAGCGCAGCTAACGCACTAAGTAGACCGCCTAGGGAGTACGGTCGCAAGATTAAAACTCAAATGAATTGACGGGGGCCCGCACAAGCGGTGGAGCATGTGGTTTAATTCGACGCAACGCGAAGAACCTTACCCACTCTTGACGTCTACGGAAGACTGCAGAGATGCGGTTGTGCCTTCGGGAACCGTAAGACAGGTGCTGCAAGGCTGGCGGCAGCCCGG
+
GGGFFGGG9CEGGGGGFGGDCDFGGGGGGFGGGGGGGGGEGGGGGG<FGFG9FGGGGG+@@FEFCGGGEEGFGGGGGGGGGEGGG@FGGDFF@FEGGGGGGGG@:FFGGGDFGFDFFFGFFGFFFGEECCEEGGGEGEGGGDGGC94;8:9?EGF>=FGGFEG*=C=CDF*/:<63)7@FF??GGG64D5?=?)*)-8>:><1D5));8>).<0+)40220<))44:F9).5,<;9(86<72*1:<4),)))).40)-2((.(-//)070)0))
@M02542:52:000000000-J9N43:1:1101:20547:5020 2:N:0:GTGAAA
GTAGTCCACGCCGTAAACGATGTCTACTAGCTGTTCGTGTCCTTGTGATGTGAGTAGCGCAGCTAACGCACTAAGTAGACCGCCTGGGGAGTACGGTCGCAAGATTAAAACTCAAATGAATTGACGGGGGCCCGCACAAGCGGTGGAGCATGCGGTTTAATTCGACGCAACGCGCAGAACCTTACCTACTCTGGACATCTACGGAAGACTGCATAGATGCGGTTGTGCCTTCGGGAACCGTAAGACAGGTGCTGCATGGCGGTCGCGAGCACGG
+
FFFGFFGGGGGGG:CFCFGE,@FEFGGGGGGGGFFGGGDCEAD<FGCFGGFGFFFFCCBFGFGFFFGDGFF@BGGGGFF?FF7CCFFGGGEGG9FEGGG7@FFABDFGGGGGGGGFGFE9,@AAD8CGD788CEGGGDGFGGG8C:*==*0=,/:BEE*:CGFFD<=5>BEDEC().<6>>2=CF4CFC6)/0475>A66*)2><D@GFG:27+<?D>*-4.7@;0(:))6<BE9;90,>71574>FFFD4?)))(.-(4,241/).0<>)).0
@M02542:52:000000000-J9N43:1:1101:24820:5060 1:N:0:GTGAAA
GTAGTCCACGCCGTAAACGATGTCTACTAGCTGTTCGTGTCCTTGTGATGTGAGTAGCGCAGCTAACGCACTAAGTAGACCGCCTGGGGAGTACGGTCGCAAGATTAAAACTCAAATGAATTGACGGGGGCCCGCACAAGCGGTGGAGCATGTGGTTTAATTCGACGCAACGCGAAGAACCTTACCTACTCTTGACATCTACGGAAGACTGCAGAGATGCGGTTGTGCCTTCGGGAACCGTAAGACAGGTGCTGCATGGCTGTCGTCAGCTCGG
+
GGGFGGGGGGGGGEGGGGGGGGGGGGGGGGGGGGGGGGGGGGGGGGGGGGGGGGGGGGGGGGGGGGGGGGGGGGGGGGGGGGGGGGGGGGGGGGGGGGGGGGGGGGGGGGGGGGGGGGFGGGGGGGGGGGGGGGGGGGGGGGGGGGGGGGGGGGGGGGGGFFCGGGGGGGGGGGGGGGGGGGGGGGFGGGGGCFGGGGGGGFGG57CGGGGGGGGGGGGFEGGGGGGGGGFFGGG>>CGGFFGFF>CFFGG:B<B044:BGGFFD:?0??FFE)
@M02542:52:000000000-J9N43:1:1101:17590:5063 1:N:0:GTGAAA
GTAGTCCACGCCCTAAACGATGTCCACTAGTTGTTGGGGATTCATTTCCTTAGTAACGTAGCTAACGCGTGAAGTTGACCGCCTGGGGAGTACGGTCGCAAGATTAAAACTCAAAGGAATTGACGGGGACCCGCACAAGCGGTGGATGATGTGGATTAATTCGATGCAACGCGAAAAACCTTACCTACCCTTGACATGCCACTAACGAAGCAGAGATGCATTAGGTGCTCGAAAGAGAAAGTGGACACAGGTGCTGCATGGCTGTCGTCAGCTC
+
FGG9FFAFGGGGGGGGGFGDFGGF<EFFGGGGGGGGGGGGGGGGGGGFGGFFGGGGGGGGGGGGGDGCGGFGFGGGGCFGGGGDGGGGGCFGGGGGGGGGGGGGGGFDGDEFGGGGDFGGGGGGGGG7FGGEGDFGGEGGGGCFGF,@FGFCFGCGGGGG,@FFGGDGGGGDECC<EEGDC::CBFGGGGGGCFFFGFECCAFGFGEGG:EFGGGC?F79+<FFCGC+:72>C=D@;EGFFFG264?FF<CA@BFA22<2DCG>57(4:?FFF7
@M02542:52:000000000-J9N43:1:1101:19513:5065 2:N:0:GTGAAA
GTGGTCCACGCCGTAAACGATGTCTACTAGCTGTTCGTGTCCTTGTGATGTGAGTAGCGCAGCTAACGCACTAAGTAGACCGCCTGGGGAGTACGGTCGCAAGATTAAAACTCAAATGAATTGACGGGGGCCCGCACAAGCGGTGGAGCATGTGGTTTAATTCGACGCAACGCGAAGAACCTTACCTACCCTTGCCATCTACGGAAGACTGCAGAGATGCGGTTGTTCCTTCGGGAACGGTAAGTCAGGTTCTGCATGGCTGTCGTCCGCTCGG
+
GGGGGGGGGGGGGGGGGGGGFFGGGGGGGGGGGGGFGGGFGGGGFEGGGGGGGGGGGGGGGGGGFGGGGGGDGGGGGGGFFFGGFFGGGGDFFGGGGGGEGGGGGEGGGGFFGGGGFFFF9=EDFEGGGGG>EEEGGGGGGEGEEDCFE5?GFFF,=88<@99:CDGG>5CC>D9>3B?FFBFF442@<45*?0)0)4)5@A6DDB5CFFF?C8371:7-,07>0,(0:A442:;412(*141*)))/,-11)).)))(.40()1/.)0)08<3
@M02542:52:000000000-J9N43:1:1101:4794:5080 1:N:0:GTGAAA
GTAGTCCACGCCGTAAACGATGTCTACTAGCTGTTCGTGTCCTTGTGATGTGAGTAGCGCAGCTAACGCACTAAGTAGACCGCCTGGGGAGTACGGTCGCAAGATTAAAACTCAAATGGATTGACGGGGGCCCGCACAAGCGGTGGAGCATGTGGTTTAATTCGACGCAACGCGAAGAACCCTACCTACTCCTGACATCTACGGAAGACTGCAGCGATGCGGTGGTGCCTTCGGGAACCGTAAGACAGGTGCTGCATGGCTGTCGTCAGCTCGG
+
FFCFGFGGGBCFGE7FFFFFGGGFGGGGF<EECG9F@FFGFG9F9<<CF<FCGGGGCG+@CCF<FFFGGGGEFGGGFEFGFEGGGCFFDGCCFE:CGGECFEEGGGGFGGGGFFGAAFFFGFADFF7FEGGEGGCFFDA>>@CF:@EG7*?C9,7FFGCFGCGCFGB>CEGGGDEGCEGGGC8CFGCGE<8ACCGGGGGGGF=/8CEGGG6CF8+2:**:C5;**2/<7:<@CEC>7EF587*.92+>3*0499?B9<(4CCCF<6:?0><F).
@M02542:52:000000000-J9N43:1:1101:16959:5081 2:N:0:GTGAAA
TAGTCCACGCCGTAAACGATGTCTACTAGCTGTTCGTGTCCTTGTGATGTGAGTAGCGCAGCTAACGCACTAAGTAGACCGCCTGGGGAGTACGGTCGCAAGATTAAAACTCAAATGAATTGACGGGGGCCCGCACAAGCGGTGGAGCATGTGGTTTAATTCGACGCAACGCGAAGAACCTTACCTACTCTTGACATCTACGGAAGACTGCAAAGATGCGGTTGTGCCTTCGGGAACCGTAAAGAAGGTTTGTCATGGCCTGTGCCAGGCCGGG
+
GGGGGGGGGGGGGG7DGGCFGGGGGGGGGGGGGGGGGGFGGGGGGGGGGGGGGGGGGGGGGGGGGGGGGGGGGFGGGGGGGGGGGGGGGDGGGCGFGGGGGGGGGGGGG:89BDAD?EGGGGGFDEDEGGCEEGEECGGGCCE*CC8EGCFCGGBFGCFGC;*<CDE3>3:C)>9DEFFFFF497CFFCFFF6))16764=?<DE37@@DB)+000)**(-8>)(-47)64(4>-4069<F?**)(.7.)*)(.).62(.)..)2**)0).035
@M02542:52:000000000-J9N43:1:1101:10678:5087 1:N:0:GTGAAA
GTAGTCCACGCCGTAAACGATGTCTACTAGCTGTTCGTGTCCTTGTGATGTGAGTAGCGCAGCTAACGCACTAAGTAGACCGCCTGGGGAGTACGGTCGCAAGATTAAAACTCAAATGAATTGACGGGGGCCCGCACAAGCGGTGGAGCATGTGGTTTAATTCGACGCAACGCGAAGAACCTTACCTACTCTTGACATCTACGGAGGACTGCAGAGATGCGGTTGTGCCTTCGGGAACCGTAAGACAGGTGCTGCATGGCTGTCGTCAGCTCGG
+
GGGGGGGGGGGGGGCGGGGGGGGGGGGGGGGGGGGGGGGGGGGGGGGGGGGGGGGGGGGGGGGGGGGGGGGGGGGGGGGGGGGGGGGGGGGGGGGGGGGGGGGGGGGGGGGGGGGGGGGGGGGGGGGGGDGGGGGECGGGGGGGGGFGGGGGGGGGFCFGGGGGGGGGGGEGGGGGGGGFGGGGGGGGGGFFFCGGGGGGGFGGDGEEGGGGGGFGGGGGGGGGGGGGGGFFGGGFFGGGFFGF=>?C>F68BBFF927<D37?GFB:?>9:5)
@M02542:52:000000000-J9N43:1:1101:9550:5089 1:N:0:GTGAAA
GTAGTCCACGCTGTAAACGATGGATACTAGCTGTTGGGGGCAACTTCAGTGGCTAAGCGAAAGTGATAAGTATCCCACCTGGGGAGTACGTTCGCAAGAATGAAACTCAAAGGAATTGACGGGGGCCCGCACAAGCGGTGGAGCATGTGGTTTAATTCGATGATACGCGAGGAACCTTACCAAGGCTTAAATGTAGATTGACAGGTTTGGAAACAGACTCTTCTTCGGACAATTTACAAGGTGCTGCATGGTTGTCGTCAGCTCGTGCCGTG
+
GFGGGGEFFCFGGECDEGGGGGGGGGGGGGGGGGGGGDCFFDGGCFFGFGFGGGGFGGGGGEGGFFGGFGGGGGFGGFEGGGGGGEFGGEFGGGGGGGGGGFGGGGGGFFCFFGGGGGGGGGGGGGB@CFGGGGGGDG7CF>FGGGGGGGGGGGGGGFFGGGCFGFGGDEG7:FGDGGGGGGFGGG7CGFFGGGGGCGGGGFFGGF<CDGGGCFFGGGGGCGGGGGGGGD>FGGG?7EGGFF*:FBGFFGGFFF:AFFFFGGGFDBFFB9?D
@M02542:52:000000000-J9N43:1:1101:20195:5096 1:N:0:GTGAAA
GTAGTCCACGCCGTAAACGATGAGTACTAGCTGTCGGAGGTTACCCCCTTCGGTGGCGCAGCTAACGCATTAAGTACTCCGCCTGGGAAGTACGCTCGCAAGAGTGAAACTCAAAGGAATTGACGGGGACCCGCACAAGTAGCGGAGCATGTGGTTTAATTCGAAGCAACGCGAAGAACCTTACCTAAGCTTGACATCCTTTTGACCTCTCCTTAATCGGAGATTTTCCTTCGGGGACAGAAGTGACAGGTGGTGCATGGTTGTCGTCAGCTCG
+
GGGGGGGGGGGGGGGGGGGGGGGGGGGGGGGGGGGGGGGGGGGGGGGGGGGGGGGGGGGGGGGGGGGGGGGGGGGGGGGGGGGGGGGGGFGGGGGGGGGGGGGGGGGGGGGGGGGGGGGGGGGGGGGGGGGGGGGGGGGGGGGGGFGGGGGGGGGGGGGGGGGGGGGGGGGGGGGGGGGGGGGGGFGFGGGGGGGGGGGGGFGGGGGGGGGGGGGGGGGGGGGGGGGGGGFFGDGFFGGGFFGFFFGGFGGFF?FF?DF?GGGFD<?BBFBF<>
@M02542:52:000000000-J9N43:1:1101:6795:5107 2:N:0:GTGAAA
GTAGTCCACGCCGTAAACGATGTCTACTAGCTGTTCGTGTCCTTGTGATGTGAGTAGCGCAGCTAACGCACTAAGTAGACCGCCTGGGGAGTACGGTCGCAAGATTAAAACTCAAATGAATTGACGGGGGCCCGCACAAGCGGTGGAGCATGTGGTTTAATTCGACGCAACGCGAAGAACCTTACCTACTCTTGACATCTACGGAAGACTGCAGAGATCCGGTTGTGCCTTCGGGAACCGTACGGCAGGTGCCGCATGGCTGTCGTCAGGCCGG
+
GGGGGGGGGGGGGGDGGGGCDGGGGFGGGGGGGGGGGGFGGGGGGF@@FFGFFGGGGGGGGGDGGGGCGGGGGGGGGFGGGCFGCFFGGEDEGGGGGGGGGGEFGGGGGGGGGFGGFGGCFAFGGGGDEC5EEG7CGGGGGGGGGDFFGGFEFGG6CEFCF797CDCD3)2C55>D>>75>1?C46<@F*9B=266>4=>F>:7>7.*7:>?CC9>(**)().0386C2)5)(7622??C7?*),--04,/)(-,(-81,4(129*)))))0))
@M02542:52:000000000-J9N43:1:1101:11057:5116 1:N:0:GTGAAA
GTAGTCCACGCCGTAAACGATGTCTACTAGCTGTTCGTGTCCTTGTGATGTGAGTAGCGCAGCTAACGCACTAAGTAGACCGCCTGGGGAGTACGGTCGCAAGATTAAAACTCAAATGAATTGACGGGGGCCCGCACAAGCGGTGGAGCATGTGGTTTAATTCGACGCAACGCGAAGAACCTTACCTACTCTTGACATCTACGGAAGACTGCAGAGATGCGGTTGTGCCTTCGGGAACCGTAAGACAGGTGCTGCATGGCTGTCGTCAGCTCGG
+
GGGGGGFGGGGGGGDEFGGGGGGGGGGGGFGGGGGGGGFFGGGFGGGGGGGGGGGGGGGGGGGGGGGGGGGGGGFFFGGGGGGECFGGGGGGGGGGGGG7FGGGGGGGGGGGGGGGGGFGCFGGGGGGGEGGGGGGGDGGGG7FGGGGGGFGGCGFCGGF,FFGGGGDGGGGGDDGGGGGGGGCCEGGGGGGGGCGGCEFGFGGDDGGGGGGGGGGGGGGGGGGGGGGGFFFCGD>D=FGFFG?=<CGFGF?FF??FFF(7CFFG<11?0-9B)
@M02542:52:000000000-J9N43:1:1101:8798:5121 1:N:0:GTGAAA
GTAGTCCACGCCGTAAACGATGAGTGCTAAGTGTTAGGGGGTTTCCGCCCCTTAGTGCTGCAGCTAACGCATTAAGCACTCCGCCTGGGGAGTACGGCCGCAAGGCTGAAACTCAAAGGAATTGACGGGGGCCCGCACAAGCGGTGGAGCATGTGGTTTAATTCGAAGCAACGCGAAGAACCTTACCAGGTCTTGACATCCCGCTGACCGCCTTGGAGACAAGGCTTTCCCTTCGGGGACAGCGGTGACAGGTGGTGCATGGTTGTCGTCAGCC
+
GGGGGGGFGGGGGG7FFFGFGGGFGGDDFGGGFGG,CFFGEGGGGGGGGEGGGGGGGGGFGFFFFFFGGGGGGGGGGGGGGFGGGGGGGGGGGGGGGGGGGGGDCF?GFEFFGGGGGGGFGGGGGGGGGDEEEGGGGGGFFGGGCFGGFGGGEGGGCFGGCFFGCGFGDGFFCEGGDEEGGGFG?EGGGGG?CFFGGFGFGFEGGGGGGE=EGEGGC8CFGGGFF+7CCF?BFGF@@GDGFFGFD65>FGG?7:618A74>CF=*4-403:>F)
@M02542:52:000000000-J9N43:1:1101:22195:5154 1:N:0:GTGAAA
GTAGTCCACGCCGTAAACGATGTCTACTAGCTGTTGGGATCCTTGAGATCTTAGTGGCGCAGCTAACGCATTAAGTCGACCGCCTGGGGAGTACGGCCGCAAGGTTAAAACTCAAATGAATTGACGGGGGCCCGCACAAGCGGTGGAGCATGTGGTTTAATTCGAAGCAACGCGAAGAACCTTACCAGGCCTTGACATGCAGAGAACTTTCCAGAGATGGATTGGTGCCTTCGGGAACTCTGACACAGGTGCTGCATGGCTGTCGTTAGCTCGT
+
GGGGGGGGGGGGGGGGGGGGGGGDGGGGGGGGGFGGGGGGGGGGGGGGGGGGGGGGGGGGGGGGGGGGGGGGGGGGGGDFGGGGGGGGGGGGGGGGGGGGGGGGGGGGG9EFGGGGGGFGGGGGGGDFGDGGGGGGEDGGGGGFGDFGGCFGGGGCCGGGGGFGGGGGGGGGGGDGEEGGGGGGGGGGGGGGGGFGGGGGGFGCGGF:F9FFGGGGGGGGFFFCGFGGDFFFGGGFFGGFFFGFF?GFFFF>64>BFA169CFFDBFFFFFFF5
@M02542:52:000000000-J9N43:1:1101:8379:5156 2:N:0:GTGAAA
GTAGTCCACGCCGTAAACGATGGATACTAGTTGTTTGGATTTATCTGAGTGACTAAGCGAAAGTGATAAGTATCCCACCTGGGGAGTACGAACGCAAGTTTGAAACTCAAAGGAATTGACGGGGGCCCGCACAAGCGGTGGAGCATGTGGTTTAATTCGATGATACGCGAGGAACCTTACCAAGGCTTAAATGGGAGACGACGTATTTGGAAACAGATATTTCTTCGGACGTCTTTCAAGGTTCTGCATGGTTGTCGTCAGATCGTGCCGGTGG
+
GGDFGGGGGGGGGGGGGGGEFGGGGGGGGGGGGGGGGGGGGGGGFGG9FFGGGGGGGGGGGGGGGGGFGGEGGGFGGGGGGGGGGGGGG>EGGGGGGGGGGGGGGGGGGGFEGCGGGDEFEG6>+BEGGGGGGGFB8CB8>>88DGGGGDGG7<;CCCGFFCGGGGGG;5EDFGFFFBAFF;;C3DE;C@AFF@FFB?)8;;1>599<=FFAGCGFFDC<<9*869?56,94,8?D>2AD>8*249A6.4<@B02)43((-))(9C5@F)))0<
@M02542:52:000000000-J9N43:1:1101:12134:5168 1:N:0:GTGAAA
GTAGTCCACGCCGTAAACGATGGATACTAGTTGTTTGGATTTATCTGAGTGACTAAGCGAAAGTGATAAGTATCCCACCTGGGGAGTACGAACGCAAGTTTGAAACTCAAAGGAATTGACGGGGGCCCGCACAAGCGGTGGAGCATGTGGTTTAATTCGATGATACGCGAGGAACCTTACCAAGGCTTAAATGGGAGACGACGTATTTGGAAACAGATATTTCTTCGGACGTCTTTCAAGGTGCTGCATGGTTGTCGTCAGCTCGTGCCGTG
+
GGGGGGGGGGGGGGGGGGGGGGGGGGGGGGGGGGGGGGGGGGGGGGGGGGGGGGGGGGGGGGGGGGGGGGGGGGGGGGGGGGGGGGGGGGGGGGGGGGGGGGGGGGGGGGGGGGGGGGGGGGGGGGGGGGGGGGGGGGGGGGGGGGGGGGGGGFGGGGGGGGGGGGGGGGGGGGGGGGGGGGFGGGGGGGGGGGGGGGGGGFGEGGGGGGGGGGGGGFGGGGGGGGGGGGFEGGGFFGGGFFDBFFFGFGFFFFFFFFBFGGGFGBB??FFB
@M02542:52:000000000-J9N43:1:1101:14356:5184 2:N:0:GTGAAA
GTAGTCCACGCCGTAAACGATGTCTACTAGCTGTTCGTGTCCTTGTGATGTGAGTAGCGCAGCTCACGCACTAAGTAGACCGCCTGGGGAGTACGGTAGCAAGATTAAAACTCATATGAATTGACGGGGCCTCGCACAAGCGGTGGAGCATGTGGTTTAATTCGACACAACCCGAAGCACGTTACCTACTCTTGACATCTACGGAAGAATGCAGAGACCCGGTTGCGCCTTCGGGAAACGTAAGCCAGGTACTGGATGGCTGAGGTCAGCTAGG
+
C@:FGA9<@7+C+8B,6C:FF,E<,C6E,;E@FGGCFFC<FFA9FFCFGCFF,:EAEEB++@CF,CECC+@=,:=FGFFGFGGG7+7=:+@FF,+>,+8?<,4,,4,4:E98FG,;==E,,3@F+C@C@+++8B++@<,,3++4@*4434,42,7DC,9,9DCF77**9)/*:5-)8)?F)/;CC+++86=++)+2).*/1.(2):)*)0).:<+7:**,-).)-((9308>(3((,((/03C*)(1)(.*1)))(),((.3(,**.0.)**/)
@M02542:52:000000000-J9N43:1:1101:16783:5185 2:N:0:GTGAAA
GTAGTCCACGCCGTAAACGATGTCTACTAGCTGTTCGTGTCCTTGTGATGTGAGTAGCGCAGCTAACGCACTAAGTAGACCGCCTGGGGAGTACGGTCGCAAGATTAAAACTCAAATGAATTGACGGGGGCCCGCACAAGCGGTGGAGCATGTGGTTTAATTCGACGCAACGCGAAGAACCTTACCTACTCTTGACATCTACGGAAGACTGCAGAGATGCGGTTGTGCCTTCGGGAACCGTAAGACAGGTGCTGCATGGCTGTCGTCAGCTCGG
+
GG9FGGGGGGGGGG@FGGGGGGGGGGGGGGGGGGGGGGFEGGGGGGGGGGGGFGGGGGGGGGGGGGGGGGGGGGGGGGGGGGDGGGGGGGGGGGGGGGGGGGGGGGGGGGGGGGGGGGGGGGGGGGCEGGDGGGGGGGGGGGGGGDCEGGGGGGGFGGGGFFGGGGGGFFGGFG@@BD4>F?FGGDCFG?FBF<FFB>FBF<0DBBBGFGB<78:F?774-)0<>FFGFFA71:6;B?BGG:DC43274A?9)444A>10((.5317.7;*9))
@M02542:52:000000000-J9N43:1:1101:20862:5191 2:N:0:GTGAAA
GTAGTCCACGCCGTAAACGATGGATACTAGCTGTTCGGAGCAATCTGAGTGGCTAAGCGAAAGTGATAAGTATCCCACCTGGGGAGTACGCACGCAAGTGTGAAACTCAAAGGAATTGACGGGGGCCCGCACAAGCGGAGGAGCATGTGGTTTAATTCGGTGATACGCGAGGAACCTTAACCGGGCTTAAATGTAGTTTTACAGGTCAGGAAACAGGCTTTTCTTCGGACAATTTACAAGGTGCTGAATGGTTGTCGTTAACTCGTGCCGGG
+
F<F<;C6<FCF<F@CFFFC:FF7F<<FCFF,<9F9E:@7@FF?<FFGGDAFGGGDF@F:FGEEFGFFF<FFGAFDD?<F8?E@7C7?FF@F+8FC7@+CE<9C@FGGG9FE=ECEGGGGGGF>8D++8>FECDGG8?F*=>B8**;E,,=E*:CF?@?*,2;81C+=35>*/:CDF)A=48)8)5CC><=@@FA=7)-/)/.)*)1<<7*32<*:)(*288?**.-(1,446)8))46<7F)0*)56*6)61:(()(-((,)))**.)8)))
@M02542:52:000000000-J9N43:1:1101:15186:5191 2:N:0:GTGAAA
GTAGTCCATGCCGTAAACGATGAGTGTTCGCCCTTGGTCTACGCGGATCAGGGGCCCAGCTAACGCGTGAAACACTCCGCCTGGGGAGTACGGTCGCAAGACCGAAACTCAAAGGAATTGACGGGGGCCTGCACAAGCGGTGGAGCATGGGGTTTAATTCGATACAACGCGCAAAACCTTACCAGCCCTTGAACTATGAAACAGAAAACCTGTCCTTAACGGGATGGTCCTTACTTTCATACAGGGTCAGGATGGCTATCGTCAGCTCGTGTCG
+
GGFFFGGGGGGGGGDGGFFGFGGGGGGGGGGGGGGGGGGGGGGGGG+@FGGGGGGGGGGGGGFFCFGGGDCDFGGFGGGGGGGDGGEGGDD78FGGFGGGGGGGD=EECGFGGGGGGG@FGGGEDGGG7<FFGFF8CFEE*:C::589+**=1:8>FFDC>FFG=FGF>@G3)96?4<;4@?)*2>5>D47*))*/6<*6*)(*8)9FFD:0@C+*6>*)(.0)(4(*).6)465<44<*0)02((.7(()).,,((),((43,CC*)))).))
@M02542:52:000000000-J9N43:1:1101:15993:5216 2:N:0:GTGAAA
GTAGTCCATGCCGTAAACGATGAGTGTTCGCCCTTGGTCTACGCGGATCAGGGGCCCAGCTAACGCGTGAAACACTCCGCCTGGGGAGTACGGTCGCAAGACCGAAACTCAAAGGAATTGACGGGGGCCTGCACAAGCGGTGGAGCATGGGGTTTAATTCGACGCAACGCGAAGAACCTTACCTACTCTTGACATCTACGGAAGACTGCAGAGATGCGGTTGTGCCTTCGGGAACCGTAAGACAGGTGCTGCCTGGCTGGCGTCCGCCTGGTGG
+
GGGGGGGGGGGGGGGFGGGGGGGGGGGGGGGGGGGCFGGGFGGGGGCFGGGGGGGGGGGGGGGGGGGGGGGGGGGGGGDGGGGGGG:FEEGEGCFFGGGGGGGGGCGDCFEFGGG?F?CBEGGGDCCEGGGGGGGGFGDCEEE5:FEEG*:EGGGFGGCFFGGGEGGG:@5<@CBFFF:?F7?GGG?):@FFFAFFAAFBF(4)<7@6):>ACC9*45C,4>>:<AA*4(3((71:>BFC5)2*2:490)9*())(.((((((()1))0)./00
@M02542:52:000000000-J9N43:1:1101:20535:5232 1:N:0:GTGAAA
GTAGTCCATGCCGTAAACGATGAGTGTTCGCCCTTGGTCTACGCGGATCAGGGGCCCAGCTAACGCGTGAAACACTCCGCCTGGGGAGTACGGTCGCAGGACCGAAACTCAAAGGAATTGACGGGGGCCTGCACAAGCGGTGGAGCATGTGGTTTAATTCGATACAACGCGCAAAACCTTACCAGCCCTTGACATATGAACAAGAAAACCTGTCCTTAACGGGATGGTACTTACTTTCATACAGGTGCTGCATGGCTGTCGTCAGCTCGTGTTG
+
GGAFGGGGGGGGGGGGGGGGGGGGGGGGGGGGGGGGGGGGGGGGGGGGGGGGGGGGGGGGGGGGGGGGGGGGGGGGGGGGGGGGGGGGGGGGGGGGGGGGGGGGGGGGGGGGGGGGGGGGGGGGGGGGGGGGGGGGGGGGGGGGGGGGGGGGGGGGGGGGGGGGGGGGGGGGGGGGGGGGFGCFGGGGGGGGGGGGGGGGEFGFGGGGGGGGGGGGGGGGGGGGGGGGGGFFGGGFFGGGFFGFFFFGFGGFFFFFF62<CGFFC>4?:9?FF5
@M02542:52:000000000-J9N43:1:1101:13171:5238 1:N:0:GTGAAA
GTAGTCCACGCCGTAAACGATGTCTACTAGCTGTTCGTGTCCTTGTGATGTGAGTAGCGCAGCCAACGCACTAAGTAGACCGCCTGGGGAGTACGGTCGCAAGATTAAAACTCAAATGAATTGACGGGGGCCCGCACAAGCGGTGGAGCATGTGGTTTAATTCGACGCAACGCGAAGAACCTTACCTACTCTTGACATCTACGGAAGACTGCAGAGATGCGGTTGTGCCTTCGGGAACCGTAAGACAGGTGCTGCATGGCTGTCGTCAGCTCGT
+
GGGGGGGGGGGGGGGGGGGGGGGGGGGGGGGGGGGGGGGGGGGGGGGGGGGGGGGGGGGGGGGGGGGGGGGGGGGGGGGGGGGGGGGGGGGGGGGGGGGGGGGGGGGGGGGGGGGGGGGGGGGGGGGGGGGGGGGGGGGGGGGGGGGGGGGGGGGGGGGGGGGGGGGGGGGGGGGGDGGGGGGGGFGGGGGGGFGGGGGGGFGGEDEGGGGGGGGGGGGGGGGGGGGGGGFFGGGFFGGGFFGFFFGDFGFFFBF0A<??GGGFG???<BA:B)
@M02542:52:000000000-J9N43:1:1101:25783:5240 2:N:0:GTGAAA
GTAGTCCACGCCGTAAACGATGTCTACTAGCTGTTCGTGTCCTTGTGATGTGAGTAGCGCAGCTAACGCACTAAGTAGACCGCCTGGGGAGTACGGTCGCAAGATTAAAACTCAAATGAATTGACGGGGGCCCGCACAAGCGGTGGAGCATGTGGTTTAATTCGACGCAACGCGAAGAACCTTACCTACTCTTGACATCTACGGAAGACTGCAGAGATGCGGCGGTGCCTTCGGGAACCGTAAGACCGGTGCTGCATGGCTGTCGTCAGGCCGG
+
GGGGGGGGGGGGGGFGGGGGGGGGGGGGGGGGGFGGGGGGGGGGGGGGGGGGGGGGGGGGGGDGGGGGGGGGGGGGGGGGGGGGGFGGGGGGGGGGFGGGGGGEGDFGGGGGGGGFGFGGFGGGGGGGGGG+CEGDEGGGFGGCCGFGGG?EGGGFGFFFFGFFGGGGEBGC382BEFFFFFFGFFGFGFFFF<F?2<=AF<?DEF@FFF?BFFG:::FBFE3)(3,C?F2.87;>>06C*495))(0395..6<::9??(((,11.).)78>3
@M02542:52:000000000-J9N43:1:1101:16066:5240 2:N:0:GTGAAA
GTAGTCCACGCCGTAAACGATGTCTACTAGCTGTTCGTGGTCTTGTACTGTGAGTAGCGCAGCTAACGCACTAAGTAGACCGCCTGGGGAGTACGGTCGCAAGATTAAAACTCAAATGAATTGACGGGGGCCCGCACAAGCGGTGGAGCATGTGGTTTAATTCGACGCAACGCGAAGAACCTTACCTACTCTTGACATCTAGCGAAGATTGTAGAGATACGATTGTGCCTTCGGGAAAGCTAAGACAGGTGCTGCCTGGCTGTCGTCAGCCTGG
+
GGGGGGGGGGGGGGGEGGGGGGGGGGGGGGGGGGGGGGGGGGGGGGGGGGGGGGGGGGGGGGGGGGGGGGGGGGFGGGGGGGGGGGFGGGGGGGGGGDGGGDGFFGGGGGGGGGGGGGGGGGGGGGGGGGGGGGGDGGDGGGGGGGGGGGGGGGGFCEGFFGGGGGGGFFCDFG>F>>@FF?FGGGGFGFFFF>FF<A6<F<BC5DEGFGF<FCFFBF:6(;;F:<4CAAF?B:112((*0-C62>(5<A47<<)()-4??01)*97))/))7)
@M02542:52:000000000-J9N43:1:1101:20386:5248 2:N:0:GTGAAA
GTAGTCCACGCCGTAAACGATGTCTACTAGCTGTTCGTGTCCTTGTGATGTGAGTAGCGCAGCTAACGCACTAAGTAGACCGCCTGGGGAGTACGGTCGCAAGATTAAACCTCAAATGAATTGACGGGGGCCCGCACAAGCGGTGGAGCATGTGGTTTAATTCGACGCAACGCGAAGAACCTTACCTACTCTTTAGATCTACGGAAAACTGCAGAGATGCGGTTGTGCCTTCGGGAACCGTAAGGCGGGTTCTTCATAGCAGTCGTCTGCTCGG
+
DFFCFGGEE;FEGFE:FECCF@EFGGGFGDDF<CECFFGEFCFFGG,9CFFGCFFFFC7CFECCF9F7FG@FGGFAEFGFFG@FC:FGEEGGFGEGFGDEDEEGGF9AE,E8ECFFDCGGF9AD@>EGEEG6@E@B>:FCGGE>>C*;:*<:=EF=C,8=8,,4=*/8=>1>BDFE)>?F.4?G4*:69*77647*,.1.921783)0)242:2+)(2:.15)796?F))-.4574>:29<09*,(()(())-))))).)))6(*1.)0***08
@M02542:52:000000000-J9N43:1:1101:16384:5248 2:N:0:GTGAAA
GTAGTCCACGCCGTAAACGATGTCTACTAGCTGTTCGTGTCCTTGTGATGTGAGTAGCGCAGCTAACGCACTAAGTAGACCGCCTGGGGAGTACGGTCGCAAGATTAAAACTCAAATGAATTGACGGGGGCCCGCACAAGCGGTGGAGCATGTGGTTTAATTCGACGCAACGCGAAGAACCTTACCTACTCTTGACATCTACGGAAGACTGCAAAGATGCGGTTGTGCCTTCGGGAACCGGAAGACAGGTTCTGCATGGCTGTCGTCAGCTCGG
+
GG,FFGGGGGGGGECFGGGGGGGGGGGGGGGGGGGGGGGGGGGGGGGGGGGGGGGGGGGGGGGGGGGGGGGGGGGGGFFGGGGGGGGGGGGGGGGGGGGGGGGGGGGGGGGGGFGGGGGGGGGGGGGGEGGGGGGGGGGGGGGGGGCCFFGGGGGGGGGGFGFFCG533:CDBD@FD@?;<BFGGGGFF=FFF2FFFFFFFFFGF>)0?F:(+++04:*41:5<92(:4.)3(8119?4)),C5,.(0(-**..66>A1:((..*/).))9?:3
@M02542:52:000000000-J9N43:1:1101:23889:5253 2:N:0:GTGAAA
GTAGTCCACGCCGTAAACGATGGATACTAGTTGTTTGGATTTATCTGAGTGACTAAGCGAAAGTGATAAGTATCCCACCTGGGGAGTACGAACGCAAGTTTGAAACTCAAAGGAATTGACGGGGGCCCGCACAAGCGGTGGAGCATGTGGTTTAATTCGATGATACGCGAGGAACCTTACCAAGGCTTAAATGGGAGACGACGTATTTGGAAACAGATATTTCTTCGGACGTCTTTCAAGGTGCTGCATGGTTGTCGTCAGCTCGTGCCGTGTG
+
GGGGGGGGGGGGGGGGGGGGGGGGGGGGGGGGGGGGGGFGFGGGGGGGGGGGGGGGGGGCFGGGGGGGGGGGGGGGGGGGGGFGEGGGGGGGGDGGGGGGGGGGGGGGGGGGGGGGGGFGGGGGGGGGGGGGGGFDEGCEGGGGFGGGFFFGGGCFGEGFFGEFFGGGDFEG>G@FFFFFFFFGGGGFGAFFFFFF6;>0;>B75=FGFG2<G8CFFF7)6=6@A<BD:>>?:F?<AADGD?*77>2:AAFFFF?D?F:123).*)).75)0)0
@M02542:52:000000000-J9N43:1:1101:19672:5258 1:N:0:GTGAAA
GTAGTCCACGCCGTAAACGATGATAACTAGCTGTCCGGGTTCATGGAACTTGGGTGGCGCAGCTAACGCATTAAGTTATCCGCCTGGGGAGTACGGTCGCAAGATTAAAACTCAAAGGAATTGACGGGGGCCTGCACAAGCGGTGGAGCATGTGGTTTAATTCGAAGCAACGCGCAGAACCTTACCAGCGTTTGACATGGCTAGTATGATTTCCAGAGATGGATTTCTTCAGTTCGGCTGGCTAGCACACAGGTGCTGCATGGCTGTCGTCAGC
+
GGEGGGGGGGGGGGGGGGGGGGGGGGGGGGGGGGGGGGGEFGGGGGGGGGGGGGGGGGGGGGGGFGGGGGGGGGGGGGGGGGGGGGGGGGGGGGGGGGGGGGGGGGGGGGGGGGGGGGGGGGGGGGGGGDGGGGGGGGGGGGGFGGGGGGGGFGGGGGGGGGGGGGGGGGGGGGGGGGGGGGGGGGGGGGGGGGGGGGGGGFGGGGGGGGGGGGGC@FGGGGGGGGGGGGAFGGG:>GFGDFGDFBFFFGGFF<B?AFB?GFG>GF?FFFFFF<
@M02542:52:000000000-J9N43:1:1101:10951:5266 1:N:0:GTGAAA
GTAGTCCACGCCGTAAACGATGTCTACTAGCTGTTCGTGTCCTTGTGATGTGAGTAGCGCAGCTAACGCACTAAGTAGACCGCCTGGGGAGTACGGTCGCAAGATTAAAACTCAAATGAATTGACGGGGGCCCGCACAAGCGGTGGAGCATGTGGTTTAATTCGACGCAACGCGAAGAACCTTACCTACTCTTGACATCTACGGAAGACTGCAGAGATGCGGTTGTGCCTTCGGGAACCGTAAGACAGGTGCTGCATGGCTGTCGTCAGCTCGT
+
GGGGGGGGGGGGGG@FGGGGGGGGGGGGGGGGGGGGGGGGGGGGGGGGGGGGGGGGGGGGGGGGGGGGGGGGGGGGGGGGGGGGGGGGGGGGGGDGGGGGGGGGGGGGGGGGGGGGGGGGGGGGGGGGGGGGGGGGGGGGGGGGGGFGGFGGGGGGGGGGGGGGGGGGGGGGGGGGGEGGGGGGGGGGGGGGGGGGGGGGGFGGGGEGGGGGGGFGGFEEEGGGGGGGGGFFGGDFFGGGFFGFF?6<@FFBFFF:44??GC*6C?:BFF<FB)
@M02542:52:000000000-J9N43:1:1101:20440:5268 1:N:0:GTGAAA
GTAGTCCACGCCGTAAACGATGTCTACTAGCTGTTCGTGTCCTTGTGATGTGAGTAGCGCAGCTAACGCACTAAGTAGACCGCCTGGGGAGTACGGTCGCAAGATTAAAACTCAAATGAATTGACGGGGGCCCGCACAAGCGGTGGAGCATGTGGTTTAATTCGACGCAACGCGAAGAACCTTACCTACTCTTGACATCTACGGAAGACTGCAGAGATGCGGTTGTGCCTTCGGGAACCGTAAGACAGGTGCTGCATGGCTGTCGTCAGCTCGG
+
GG@CGGGGGGGGGGFGGGGGGGGGGGGGGGGGGGGGGGGGGGGGGGGGGGGGGGGGGGGGGGGGGGGGGGGGGGGGGGGGGGGGGGGGGEGGGGGGGGGGGGGGGGGGGFFGGGGGGGGGGGGGGGGGGGGGGGGGGGGGGGGGGGGGGGGGFGGGGGGGGGGGGGGGGGGGGGGGGGGGGGGGGGGGGGGGGGGGGGFGGFGGGGGGGGGGGGGGGGGGGGGGGGGGFGFFGGGFFGGDFFGFFBFFFGGFFF>>A<FBGGC=FFBFF>BFF)
@M02542:52:000000000-J9N43:1:1101:23213:5306 2:N:0:GTGAAA
GTAGTCCACGCCGTAAACGATGTCTACTAGCTGTTCGTGTCCTTGTGATGTGAGTAGCGCAGCTAACGCACTAAGTAGACCGCCTGGGGAGTACGGTCGCAAGATTAAAACTCAAATGAATTGACGGGGGCCCGCACAAGCGGTGGAGCATGTGGTTTAATTCGACGCAACGCGAAGAACCTTACCTACTCTTGACATCTACGGAAGACTGCAGAGATGCGGTTGTGCCTTCGGGAACCGTAAGACAGGTGCTGCATGGCTGTCGTCTGCTCGC
+
GGFGGGGGGGGGGGGCGFEGG8FGGGGGGGGGGGGGGGGFFGGGGGGGGGGGGGGGGGGGGGGGGGGGGGGGGGGGGGGCFGGGGGGGGGGGGGDGGGGGGGGGFGGGGGGGGGGGGGGGGAFFDGGE@FE@CCEEGGFCGGGGGD=7FGGGGGFFGGGGFGDFGGCDDEGGFG95>)9>FBFGGGCFG=FFF)9@BFFBF>B7<D>85*.1CFGFF7:4;DFFFF?GA64)2)4416()93C*547@:2642>2:<F:<:((./9)))1*9))
@M02542:52:000000000-J9N43:1:1101:7354:5316 1:N:0:GTGAAA
GTAGTCCACGCCGTAAACGATGTCTACTAGCTGTTCGTGTCCTTGTGATGTGAGTAGCGCAGCTAACGCACTAAGTAGACCGCCTGGGGAGTACGGTCGCAAGATTAAAACTCAAATGAATTGACGGGGGCCCGCACAAGCGGTGGAGCATGTGGTTTAATTCGACGCAACGCGAAGAACCTTACCTACTCTTGACATCTACGGAAGACTGCAGAGATGCGGTTGTGCCTTCGGGAACCGTAAGACAGGTGCTGCATGGCTGTCGTCAGCTCGG
+
GGGGGGGGGGGGGGGGGGGGGGGGGGGGGGGGGGGGGGGGGGGGGGGGGGGGGGGGGGGGGGGGGGGDGGGGGGGGGGGGGGGGGGGGGGGGGGGGGGGGGGGGGGGGGGGGGGGFFGGGGGGGGGGGGGGGGGGGGGGGGGGGGGGGGGGGGGGGGGGGGGGGGGGGGGGGGGGGGDGGGGGGGGGGGGGGGGGGGGGGGFGGGGGGGGGGGGGGGGCFGGGGGGDGGGFFGGGDFGGGFFGFFFFGF:08FB<:A9:BGGGFFFFFFFF6D)
@M02542:52:000000000-J9N43:1:1101:16445:5318 1:N:0:GTGAAA
GTAGTCCACGCCGTAAACGATGTCAACTAGCTGTTCGTGTCCTTGTGATGTGAGTAGCGCAGCTAACGCACTAAGTAGACCGCCTGGGGAGTACGGTCGCAAGATTAAAACTCAAATGAATTGACGGGGGCCCGCACAAGCGGTGGAGCATGTGGTTTAATTCGACGCAACGCGGAGAACCTTACCTACTCTTGACATCTACGGAAGACTGCAGAGATGCGGTTGTGCCTTCGGGAACCGTAAGACAGGTGCTGCATGGCTGTCGTCAGCTCGT
+
GGGGGGGGGGGGGGGGGGGGGGGG,CFGGGGGGGGGGGGGGGGGGGGGGGGGGGGGGGGGGGGGGEFFGGGGGGGGGGGGGGGGGGGGGGGGGGGGGGGGGGGGGGGGGGGGGGGGGGGGGGGGGGGGGGGGGGGGGGGGGGGGGGGGGGGGGGGGGGGGGGGGGGGGGGGGGGGEGGGGGGGGGGGGGGGGGGGGGGGGGFGGGGGGGGGGGGGGGFCGGGGGGGGGGGFFGGDFFGGGFFGFFFFGFGFBFFFFBFFFGGGFF<BFFFFFF.
@M02542:52:000000000-J9N43:1:1101:26523:5320 2:N:0:GTGAAA
GTAGTCCACGCCGTAAACGATGTCAACTAGCCGTTGGGTTCCTTGAGAACTTAGTGGCGCAGCTAACGCATTAAGTTGACCGCCTGGGGAGTACGGCCGCAAGGTTAAAACTCAAATAAATTGACGGGGGCCCGCACAAGCGGTGGAGCATGTGGTTTAATTCGAAGCAACGCGAAGAACCTTACCTGGCCTTGACATGCTGAGAACTTTCCAGAGATGGAATGGTGCCTTCGGGAACTCAGACCAAGGTGCTGCATGGCTGGCGTCCGCTCGG
+
FGFFGFFDGGGGGGGGGGEGGGGGGG9EFFGGGGGGGGGGGGGGCCFGGFGFGFGGG7@CCEDGGGGGGGGGFGGGGGGCFGEGGFGGGGGGGGGGGGGGGDGGFGGFFGG?DGGGGGFGGGGGGCDEGGDCCEECECFGFEG8*7BFC5CFGGFCFFGGFGCFFC=D;FFD:C;EFFFFF:F*6CFFFFFF4)=@AA?)*-)/*9@CFFDAGG+)(:C2,*9/::<74:A8:>14260:C)04(((01847))572)487(,()/0))))85)
@M02542:52:000000000-J9N43:1:1101:8114:5320 1:N:0:GTGAAA
GTAGTCCACGCCGTAAACGATGTCTACTAGCTGTTCGTGTCCTTGTGATGTGAGTAGCGCAGCTAACGCACTAAGTAGACCGCCTGGGGAGTACGGTCGCAAGATTAAAACTCAAATGAATTGACGGGGGCCCGCACAAGCGGTGGAGCATGTGGTTTAATTCGACGCAACGCGAAGAACCTTACCTACTCTTGACATCTACGGAAGACTGCAGAGATGCGGTTGTGCCTTCGGGAACCGTAAGACAGGTTCTGCATGGCTGTCGTCAGCTCGT
+
GGGGGGGGGGGGGGEEGGGGGGGGGGGGGFGGGGGGGGGGGGGGGGGGGGGGGGGGGGGGC@FGGGGGGGGGGFGGGFFGGGGGGGGGGGGGGGGGGGGGGBFGGFGGGGGGGGGGGGFGGGGGGDGEEGGGGGGGGGGGGGGGEFFGGGGGGGGGGGGGGGGGGGGGGGGG7EGGGGGFGGGGGGGGGGGGGGGGFGGGGFGGGGGGGGGGGGGGGGF7CGGGCGGFGGFFGGGFFGGGFFGFF?F<FG*47<A><4:6FGCFG?B61:<6>)
@M02542:52:000000000-J9N43:1:1101:15251:5352 1:N:0:GTGAAA
GTAGTCCACGCCGTAAACGATGAGTGCTAAGTGTTAGAGGGTTTCCGCCCTTTAGTGCTGCAGCAAACGCATTAAGCACTCCGCCTGGGGAGTACGGTCGCAAGACTGAAACTCAAAGGAATTGACGGGGGCCCGCACAAGCGGTGGAGCATGTGGTTTAATTCGAAGCAACGCGAAGAACCTTACCAGGTCTTGACATCCTTATGACCTCCCTAGAGATAGGGATTTCCCTTCGGGGACATAAGTGACAGGTGGTGCATGGTTGTCGTCAGCT
+
GGGGGGGGGGGGGG;FFGGGGGGGGGGGGGGGGGGGGGGGGGGGGGGGGGGGGGGGGGGGGGGGGGGGGGGGGGGGGGGFGGGGGGGGGGGGGGGGGGGGGGGGGGGGGGFGGGGGGGGGGGGGGGGGGGGGGGGGGGGGGGGGCFGGGGGGGGGGGGGGGGGGGGGGGGGGGGGGGGGGGGGGGGGGGGGGGGGGGGGGFFGGGGGGGGGGGGGGGGFGGGGGGGGGGG??GGGFFGGGFFGFFFGGFGGFFFFFFFFFGGGFGFFFFFFFF*
@M02542:52:000000000-J9N43:1:1101:25928:5352 1:N:0:GTGAAA
GTAGTCCACGCCGTAAACGATGTCTACTAGCTGTTCGTGTCCTTGTGATGTGAGTAGCGCAGCTAACGCACTAAGTAGACCGCCTGGGGAGTACGGACGCAAGATTAAAACTCAAATGAATTGACGGGGGCCCGCACAAGCGGTGGAGCATGTGGTTTAATTCGACGCAACGCGAAGAACCTTACCTACTCTTGACATCTACGGAAGACTGCAGAGATGCGGTTGTGCCTTCGGGAACCGTAAGACAGGTGCTGCATGGCTGTCGTCAGCTCGG
+
,EAEG,C<@6+C@FF7FD,FF,C,<E,EC<FFAC@@7F<:E9@,,FEC,66CCF<FFFFCD7CC?,,?FG7CGG8<A999FEGDGCFC@FDECFF7+@78>FE,5CDAFG9AF<ADFGA<:5>B<@:=FD7*@FFG:C:B>F:<*CGF7F:<?;967<F@E,,=CFGEDE8FGGGEGGGGG*::?C?C8FGC?CFG?@F+<9FDED*;7@7?FFFGG?CFG*;*?7D+:C66C*9BF59355>2@7EC>**.*<7?AF?0C<FFFB0(124:.)
@M02542:52:000000000-J9N43:1:1101:10281:5357 2:N:0:GTGAAA
GTAGTCCACGCCGTAAACGATGTCTACTAGCTGTTCGTGTCCTTGTGATGTGAGTAGCGCAGCTAACGCACTAAGTAGACCGCCTGGGGAGTACGGTCGCAAGATTAAAACTCAAATGAATTGACGGGGGCCCGCACAAGCGGTGGAGCATGTGGTTTAATTCGACGCAACGCGAAGAACCTTACCTACTCTTGACATCTACGGAAGACTGCAGAGATGCGGTTGGTCCTTCGGGAACCGTAAGACAGGTGCTGCAGGGCTGTCGTCAGCCCGG
+
GGGGGGGGGGGGGGGGGGGGGGGGGGGGGGGGGGGGGGDGGGGGGGGGGGFGDGGGGGGGGGGGGGGDGGGGGGGGGGGGGGGGGGGGGGGGFGGGGGGGGGGGGFFGGGGGGGGGGGGGGGGGGGGGGDGEGGGGGGGDF>EEGDGGGG,AFDGCCCDGFG<FGC=CBDGGBD6BFFF;FFFGGGGFG?FF?2@F9)9<FA?GFF>=:F::C?:72:*43:DD1((24<)42>>>04:>11CC222)4A)/542(((-2(,,)*10)0).)0.
@M02542:52:000000000-J9N43:1:1101:15194:5358 2:N:0:GTTAAA
TAGTCCACGCCGTAAACGATGTCTACTAGCTGTTCGTGTCCTTGTGATGTGAGTAGCGCAGCTAACGCACTAAGTAGACCGCCTGGGGAGTACGGTCGCAAGATTAAAACTCAAATGAATTGACGGGGGCCCGCACAAGCGGTGGAGCATGTGGTTTAATTCGACGCAACGCGAAGAACCTTACCTACTCTTGACATCTACGGAAGACTACAGAGATGCGGTTGTGCCTTCGGGAACCGTAAGACAGGTTCTGCATGGCTGTCGTCAGCCCGTG
+
GGGGGGGGGGGGGGGGGGGDFGGGGGGGGGCFDGGGGGGGGGGGGGAFFGGFFGGGGGGCFGGGGGGGEC=FEFGGFGGGGGGGGDGGEG@FFGGFGGGGCFDFCGCGFGFFGCE9FGGCGGGGDECFD<8BE57:=FCEGDC>B7CFGGGGGF:CFFFFFFGGCCEGEFEDBD9>5?>FFB499F<?DFFFFAF?A?=)*(19>7>F=*.8+2<<2FC(7<BDF6<F<A<?:B9;:19CG05:?:?F<)/754<<AB:(4(5:CC))0)))..
@M02542:52:000000000-J9N43:1:1101:25772:5391 2:N:0:GTGAAA
GTAGTCCACGCCGTAAACGATGTCGACTAGCCGTTGGGAACCTTGAGATCTTAGTGGCGCAGCTAACGCATTAAGTCGACCGCCTGGGGAGTACGGCCGCAAGGTTAAAACTCAAATGAATTGACGGGGGCCCGCACAAGCGGTGGAGCATGTGGTTTAATTCGAAGGAACGCGAAGAACCTTACCAGGCCTTGACATGCAGCGAACTTTACAGGGAAGGATTGGTGCGCTCGGGAACTCTGGCGACGGTTCCGGATGGGTGTCCGCAGGTGGG
+
?FF<6<<6EF:FFEG:FD@FF8CEF@+FCFFGCFEFFG<<@CE9F,E8<ECA@9CFFE:,7=>F<9BF@FCCFE,C@:CG+FF@+=D74B:FFGFFCE::::F7F:FGDGGGG9@D9,,=D;,@:C6<EGDE7:1**=258E831)*:**9C79E*/9*++59AC**));**<9(75.97)(1:D4001.7)):=?BA@:FA))007E*0)4:0*)-**,(**.3-2*((,,(<9;11)**)0*(--)--.)(,((--,..((4*1))).)).)
@M02542:52:000000000-J9N43:1:1101:21400:5403 2:N:0:GTGAAA
GTAGTCCACGCCGTAAACGATGTCTACTAGCTGTTCGTGTCCTTGTGATGTAAGTAGCGCAGCTAACGCACTAAGTAGACCGCCTGGGGAGTACGGTCGCAAGATTAAAACTCAAATGAATTGACGGGGGCCCGCACAAGCGGTGGAGCATGTGGTTTAATTCGACGCAACGCGAAGAACCTTACCTACTCTTGACATCTACGGAAGACTGCAGAGATGCGGTTGTGCCTTCGGGAACCGTAAGACAGGTGCTGCATGGCTGTCGTCAGCCCGG
+
GGGAFGGGGGGFGGCCFGGGGGGGGGGGGGGGGGGGGGGGGGGGGGGGGGGGGGGGGFGGGGGGFGGEGGGGGGGGGGGGGGGGGGGGGGGGGGGGGGGGGDGGGGGGGGGGDDFGGGGGGGGGGGGGGGGGDGG>EFG>FGGCGDFFGGFGCFGEFCGGFG>CFCEGDB55>G@BFEF>FFFGGGGFGFFFFFFF>FFBFFBGEBB6FC:?FFC>BFGA1:>B01(26A4<:DF(723)/4>>627F<F:;<<??2).8:1879*))8))073
@M02542:52:000000000-J9N43:1:1101:9842:5406 2:N:0:GTGAAA
GTAGTCCACGCCGTAAACGATGTCTACTAGCTGTTCGTGGTCTTGTACTGTGAGTAGCGCAGCTAACGCACTAAGTAGACCGCCTGGGGAGTACGGTCGCAAGATTAAAACTCAAATGAATTGACGGGGGCCCGCACAAGCGGTGGAGCATGTGGTTTAATTCGACGCAACGCGAAGAACCTTACCTACTCTTGACATCTAGCGAAGGCTGCAGAGATGCGGTTGTGCCTTCGGGAACGCTAAGACAGGTGCTTCATGGCTGTCGTCACCTCGG
+
GGGGGGGGGGGGGGDGGGGDFFGGGGGFFFGGGGGGGGGGGGGGGGGGGGGDGGGGGGGGGGGGGGGGGGGCF?FGGGGGGEGGGGGGGGGGGGGGGGGGGGGGGGGGGGGGGGGGGGGGGGCFGG8@CGC8EEGGGGG5CGGCEGCCFF9CFGGGGGGGFGECGGEGF:EDE5>>;EFFFFFGGGG66?@FFFF42:F4=4253<>CFC6BGF7@?DC43)0703(:)-)8?30138,1787CBFFFBB)0.))).<56(148**0))0075)
@M02542:52:000000000-J9N43:1:1101:27155:5422 2:N:0:GTGAAA
GGAGTCCACGCCGTAAACGATGTCTACTAGCTGTTCGTGTCCTTGTGCTGTGAGTAGCGCAGCTAACGCACTAAGTAGACCGCCTGGGGAGTACGGTCGCAAGATTAAAACTCAAATGAATTGACGGGGGCCCGCACAAGCGGTGGAGCATGTGGTTTAATTCGACGCAACGCGAAGAACCTTACCTACTCTTGACATCTACGGAAGACTGCAGAGATGCGGTTGTGCCTTCGGGAACCGTAAAGACGGTGCTGCATTGCTGTCGTCAGCCCGG
+
G::FFGGGFGGGGGB,CFFGFGGGGGGGGGGGGGGGG6,CFCFGGGGAF,CFFGGFFGGGGGGGG<EFGGGGGDGG9AFEFGGEGGGFFGGEDGGDA8FGGEEGGDFGGFGFGGGCFFGCGFGGGEGGGGG@BEGGGGGGFGGE55*,4:?FEFGGGGGGFGFF?DCCB;CDBDFFEDFFFFFGGCC66=@=FA69>F@<?),97>>FFGF7@FC<1DFA9@>>04<FBFF4330,34<390C*)-()(4:)).)(-))6-)))*1).07)85)
@M02542:52:000000000-J9N43:1:1101:10512:5423 1:N:0:GTGAAA
GTAGTCCACGCCGTAAACGATGTCTACTAGCTGTTCGTGTCCTTGTGATGTGAGTAGCGCAGCTAACGCACTAAGTAGACCGCCTGGGGAGTACGGTCGCAAGATTAAAACTCAAATGAATTGACGGAGGCCCGCACAAGCGGTGGAGCATGTGGTTTAATTCGACGCAACGCGAAGAACCTTACCTACTCTTGACATCTACGGAAGACTGCAGAGATGCGGTTGTGCCTTCGGGCACCGTAAGACAGGTGCTGCATGGCTGTCGTCAGCTCGG
+
FGGFFGGGGGGFCG7FFEBCFGGGGGF<FF?G<FEFEG<FEEFEFEEGGFGGGGGGF9@FGCCFF9EFFC:CDFFFFGGAFFEGGGGGEGGGGGGDGG7FGCF8FFFFGCGFFFF9FFFGFF5,9C:+87C+F>FGGGGFFG:<FE7B:CFGGGGGFFFFF9@FGGDEGECFCEC:*8:@FGDFF+?CC6EGG?<C:@FGG*:?CDEC7:CFCFF>><<+21/8C=3C7>AFGCD)8/97>FGFB,<C5D<?FA?BAB:?C92=C(61(5)97)
@M02542:52:000000000-J9N43:1:1101:8486:5423 1:N:0:GTGAAA
GTAGTCCACGCCGTAAACGATGTCTACTAGCTGTTCGTGGTCTTGTACTGTGAGTAGCGCAGCTAACGCACTAAGTAGACCGCCTGGGGAGTACGGTCGCAAGATTAAAACTCAAATGAATTGACGGGGGCCCGCACAAGCGGTGGAGCATGTGGTTTAATTCGACGCAACGCGAAGAACCTTACCTACTCTTGACATCTAGCGAAGATTGTAGAGATACGATTGTGCCTTCGGGAACGCTAAGACATGTGCTGCATGGCTGTCGTCAGCTCGG
+
GGGGGGGGGEGGGGGFFGGGGGGGGGGGGFGGGGGGGGGGGGGGGGGGGGGGFGGGCGDCFBCFGGGGGEFGGGFFGGDFGGGGGGGGGGCGFFGE<F@FGGGGGFGGGGGGGDFFGGGGGGGGGGGCGDGGGGEGEGFCGGEGGGGGCCFGGFGGGGGGGGG>FEGGGGGGG>EGGGGGGG?FGGGGGFEFGGGGGGGGGFGGGDCADCGGGFF7<@@FCCFFGGGGFFFFCC<;<EDG@BGFFFF*/:*6B27(.47:FGGFC:?F<:>FE)
@M02542:52:000000000-J9N43:1:1101:21438:5429 1:N:0:GTGAAA
GTAGTCCACGCCGTAAACGATGTCTACTAGCTGTCCGTGTCCTTGTGATGTGAGTAGCGCAGCTAACGCACTAAGTAGACCGCCTGGGGAGTACGGTCGCAAGATTAAAACTCAAATGAATTGACGGGGGCCCGCACAAGCGGTGGAGCATGTGGTTTAATTCGACGCAACGCGAAGAACCTTACCTACTCTTGACATCTACGGAAGACTGCAGAGATGCGGGTGTGCCTTCGGGAACCGTAAGACAGGTGCTGCATGGCTGTCGTCAGCTCGG
+
GGAFFGFE,6@CFGCFGGGGFGGAEGFFGACFGGFEEGGGGFDFFCDGGGGGFGGGGGEGGGGGGFF7=FGFGFCFGFCEEEEGGDFFDFGGGFGEGFEGGGD?FFF?FDFFGGGGGF9FAGFDFGGECGGGGGGGG7F,,<FGGGGGGG@F@;FFGGGGGGGGF:CGGDGCCC888CCGGGGGCFGFGFGGF:+CF?90+858;CECFGCFF+:CC+2<CE*:C55<:C2*5C577E><5FGBFFGF3:<:4))5))(.9CF@F<(36:47@3
@M02542:52:000000000-J9N43:1:1101:13866:5430 1:N:0:GTGAAA
GTAGTCCACGCTGTCAACGATGGATACTAGCTGTTGGGGGCAACTTCAGTGGCTAAGCGAAAGTGATAAGTATCCCACCTGGGGAGTACGTTCGCAAGAATGAAACTCAAAGGAATTGACGGGGGCCCGCACAAGCGGTGGAGCATGTGGTTTAATTCGATGATACGCGAGGAACCTTACCAAGGCTTAAATGTAGATTGACAGGTTTGGAAACAGACTTTTCTTCGGACAATTTACAAGGTGCTGCATGGTTGTCGTCAGCTCGTGCCGTG
+
GGGGGGGGGGGGGG,FFGGGGGGGGGGGGFGGGFGGGGGGGGGGGGGGGGGGGGGFGGGGGGGGGGGGGGGGGGGGGGGGGGGGGGGGGGGGGGGGGGGGGGGGGGGGGGGGGEFGGGGGGGGD7F>FGGGGGGFGGGGGGFGGGGFFGGGGGDGGGGGGGGFFGGGGGGGGGFGGGGGGGGGGFGGGGFGGGGGGCFFGGFGGGGGGGGGGGGGGFFGGFGGGGGGGGGFFGGGFFGGGF@FFFDFGFGGFFFFFBFBBG7>FGFFFFFFE
@M02542:52:000000000-J9N43:1:1101:23521:5436 2:N:0:GTGAAA
GTAGTCCATGCCGTAAACGATGAGTGTTCGCCCTTGGTCTACGCGGATCAGGGGCCCAGCTAACGCGTGAAACACTCCGCCTGGGGAGTACGGTCGCAAGACCGAAACTCAAAGGAATTGACGGGGGCCTGCACAAGCGGTGGAGCATGTGGTTTAATTCGATACAACGCGCAAAACCTTACCCACCTTTGACATGTACGGAAGTTGCCAGAGATGGCTTCGTTCTCGAAAGAGAGCCGTAACAACGGTCCTGCATGGTCGTCGTCAGCCCGTG
+
GGGGGGGGGGGGGGGGGGGCFFFGGGGGGGGGGGGGGGGGFGGGGGGGGGGGGGGGGGGGGGGFGGECGGGFFFGFFGGGGDDGGGGGFGGDGFFCF6FGGGGG7=::DFG@FFCFFFEEFGGGGDEC@@=CFGGG8<:CA5C*=78AFC79:=FFGGGFAC?*>1?F5>5D5D655>F9?0?CC<G4>**/=27*..9:@(49@F=CFC)(/2<BBFG::@7)(,592:022513:.-1931*)(-72(<*24(6>0..1(((9*)0))05@3
@M02542:52:000000000-J9N43:1:1101:5134:5442 2:N:0:GTGACA
GTAGTCCACGCCGTAAACGATGTCGACTAGCCGTTGGGATCCTTGAGATCTTAGTGGCGCAGCTAACGCATTAAGTCGACCGCCTGGGGAGTACGGCCGCAAGGTTAAAACTCAAATGAATTGACGGGGGCCCGCACAAGCGGTGGAGCATGTGGTTTAATTCGAAGCAACGCGAAGAACCTTACCAGGCCGTGCCATGCAGAGAACTTTCCAGAGATGGATTGGTGCATTGGGGAACCGTGACACAGGTGCGTCATGGTATTCGTCAGGCTGG
+
FGGGGCCGGEGGEFGEFFDGFFEAEGGGGGGFGGG7FFGE7FEC<CFDF<F9EECF8CFFFGEEFFGD7=CG9CCFDEEGFCEFFFGGGFGGGGG>CC7C@BGGGGFGG9,3CEGF7B;8,@@CGGGGGG**4::8=CE=F:5;5C1=*=?=<79=FG<C=CCFGCEDFFEG@D(8>>FF4,9CFGFFDF>)76)045:0/-)94)<F*2)-3++)(20,1/6<:4(:.5<2))4-4-()1.*1).(.3>F?((,-3<2).)).*0807)))))
@M02542:52:000000000-J9N43:1:1101:8537:5446 2:N:0:GTGAAA
GTAGTCCACGCCCTAAACGATGTCAACTGGTTGTTGGGTCTTCACTGACTCAGTAACGAAGCTAACGCGTGAAGTTGACCGCCTGGGGAGTACGGCCGCAAGGTTGAAACTCAAAGGAATTGACGGGGACCCGCACAAGCGGTGGATGATGTGGTTTAATTCGATGCAACGCGAAAAACCTTACCCACCTTTGACATGTACGGAATCCTTTAGAGATAGAGGAGTGCTCGAAAGATAGCCGTAACACAGGTTCTGCATTGCCTTCGGCAGCCCG
+
GGGGGGFGGCGGCGGFGF7FG@FFGGGGGFGGGGGGFCGGGGGGGG9@FGGGFGGGGGGGGDGGFF:FCFEECGFGGGGGGGF7=FGDECGFF7CCCEEGG7FFF?EGGGFGGFEGGGEGFDGGDDEFC:CEEEGGGGCFEG>EEG9?DGF,5C6C:?DFA;FGF75?FFEDFG@3>FFBA38>4*05D>??F24=9<B>FF>GD76FFGADFGC?<7744@F:?:<7)4;B:B?))-:>)2/C0).081/1-)))6))..)))**)).73)).
@M02542:52:000000000-J9N43:1:1101:6471:5449 2:N:0:GTGAAA
GTAGTCCACGCCGTAAACGATGGATACTAGTTGTTTGGATTTATCTGAGTGACTAAGCGAAAGTGATAAGTATCCCACCTGGGGAGTACGAACGCAAGTTTGAAACTCAAAGGAATTGACGGGGGCCCGCACAGGCGGTGGAGCATGTGGTTTAATTCGATGATACGCGAGGAACCTTACCAAGGCTTAAATGGGAGACGACGTATTTGGAAACAGATATTTCTTCGGACGTCTTTCAAGTTTCGGCAGGGTTGTCTGCAGCTCGTGCCGGGGG
+
GGFGGGGGGGGGGGCECFG+BFGCDGGGGGFFFGGGGGGGGFFGGGGAFGFCFGGGGGGGGGGGGGGGGGGGGGGGDFGGGGGGCCGGGGGGEECFFGGGFFEGEF?ACFAFGGGGG99FGGGDDGGGGDCGG6CGEG>EGFGGGGGGGGG5C?;FGGG,=7>CEFFG>EEGFF;3ABFFFFAGFGFF4=6@?>F56?F(0709;B:FFD:4+2;??C>64*8@)61C(6><3>06.4):*)**(-4)((.7323))))),.2)5C4<:3).).
@M02542:52:000000000-J9N43:1:1101:22270:5451 2:N:0:GTGAAA
GTAGTCCACGCCGTAAACGATGTCTACTAGCTGTTCGTGTCCTTGTGATGTGAGTAGCGCAGCTAACGCACTAAGTAGACCGCCTGGGGAGTACGGTCGCAAGATTAAAACTCAAATGAATTGACGGGGGCCCGCACAAGCGGTGGAGCATGTGGTTTAATTCGACGCAACGCGAAGAACCTTACCTACTCTTGACATCTACCGAAGACTGCAGAGAAGCTGTTGCGCCTTCGGGAAACGTAAAGCAGGGCCCGGATGGCTGGCATCAGCTCGG
+
GGAA@FGGGGGGGGF,FFF:EGFFGFG@FGGGGGGCFE7CF@FGGG@E9<E<@FF<EGCECG7F,E8,C>C7E<=FFDFG?@FEG:DFG7EFCA4@4>C7CEF8EAFE?DD@F9DFFG;E,EEF@C+3BC*@C8EEEGG>FEDGDD*=8:CC:7CF=C*=B9ECFC*)08*)3<6>;:)8536:>*<B4/6**8*6--=)96)1)0)/)*)4<+3<7*238F**))()-((.-)094(4*9:**))(0((0),40(-(30((((220)*7*<B>
@M02542:52:000000000-J9N43:1:1101:19382:5461 1:N:0:GTGAAA
GTAGTCCACGCCGTAAACGATGTCTACTAGCTGTTCGTGTCCTTGTGATGTGAGTAGCGCAGCTAACGCACTAAGTAGACCGCCTGGGGAGTACGGTCGCAAGATTAAAACTCAAATGAATTGACGGGGGCCCGCACAAGCGGTGGAGCATGTGGTTTAATTCGACGCAACGCGAAGAACCTTACCTACTCTTGACATCTACGGAAGACTGCAGAGATGCGGTTGTGCCTTCGGGAACCGTAAGACAGGTGCTGCATGGCTGTCGTCAGCTCGT
+
GGEFGGGGGGGGGGGGGGGGGGGGGGGGGGGGGGGGGGGGGGGGGGGGGGGGGGGGGGGGGGGGGGGGGGGGGGGGGGGGGGGGGGGGGDGGGGGGGGGGGGGGGGGGGFFGGGGGGGGGGGGGGGGGGGGGGGGGGGGGGGGGGGFGGGGGGGGGGGGGGGGGGGGGGGGGGGGGGGGGGGGGGGGGGGGGGGGGGGGGGFGGGGGGGGGGGGGGGDCFEDEGGGDGGGFFGGGEBGGGFFGFFFGGFGGFFBFF>DFFGC5?<?FF?F>FB)
@M02542:52:000000000-J9N43:1:1101:12585:5476 2:N:0:GTGAAA
GTAGTCCATGCCGTAAACGATGAGTGTTCGCCCTTGGTCTACGCGGATCAGGGGCCCAGCTAACGCGTGAAACACTCCGCCTGGGGAGTACGGTCGCAAGACCGAAACTCAAAGGAATTGACGGGGGCCTGCACAAGCGGTGGAGCATGTGGTTTAATTCGATACAACGCGCAAAACCTTACCAGCCCTTTACATATTAACAAGGAAACCCATCCTTAACGGGATGGTACCTACTTTCATTCTAGTGCAGCATGGCTTTCCTCAGCTCGTGTCG
+
FFGGGCFCGGFGGCFEEGGGDF9FFGGGGGGGEEFEFGGGGE7CCC7FFFGFGG@+@F<FFGGFGGGGGGFGFFFAEGGGGFFFGGEDGGGGGGE::BCCDGGGGCGGCFCCGGGGF>BDA;ECC*5=8:85BFC:@<BE=8>*3**AC:CGGC68;9CE>GFDCC9*85:C5CBF4>?FFFFF4D5.>))*1699))/-9).2)0<?<5((**2*6:CAFBE)((8F)6)66/)6))6*2)0*-))1).0)64((,((.).6)70*67)7F>7
@M02542:52:000000000-J9N43:1:1101:22981:5483 1:N:0:ATGAAA
GTAGTCCACGCCGTAAACGATGTCTACTAGCTGTTCGTGTCCTTGTGATGTGAGTAGCGCAGCTAACGCACTAAGTAGACCGCCTGGGGAGTACGGTCGCAAGATTAAAACTCAAATGAATTGACGGGGGCCCGCACAAGCGGTGGAGCATGTGGTTTAATTCGACGCAACGCGAAGAACCTTACCTACTCTTGACATCTACGGAAGACTGCAGAGATGCGGTTGTGCCTTCGGGAACCGTAAGACAGGTGCTGCATGGCTGTCGTCAGCTCGT
+
FGGAEFGGG;:FCGGGGGGEGGGGGGGGEFGGGGGGDGGGGGGFGGGGGGGGGGGGGGGGEGGGGGGGGGDGGFGGGGEFEGGGDFFGGGGGFGDGGEGGGGGFCFGGDEFGGGGGGGGG9FFFGGGGEGDGGGGGGGFGGGGGCCCFGGFFFGGCFFFGGGGCFGCEGGGGGGGGGGGGGGGCFGGGGGGGGGGGGGGGGFGGEGGGGGG?GGG@FGGFCGGDGGGGGGFFGGDDFGGGFFG6=>FGFGGFFF?49BFFG3<FFBFFF?>47.
@M02542:52:000000000-J9N43:1:1101:12668:5484 1:N:0:GTGAAA
GTAGTCCACGCCGTAAACGATGTCTACTAGCTGTTCGTGTCCTTGTGATGTGAGTAGCGCAGCTAACGCACTAAGTAGACCGCCTGGGGAGTACGGTCGCAGGATCAAAACTCAAATGAATTGACGGGGGCCCGCACAAGCGGTGGAGCATGTGGTTTAATTCGACGCAACGCGAAGAACCTTACCTACTCTTGACATCTACGGAAGACTGCAGAGATGCGGTTGTGCCTTCGGGAACCGTAAGACAGGTGCTGCATGGCTGTCGTCAGCTCGG
+
GGGGFGGGGGGGGGGGGGGGGGGGGGGGGGGGGFGGGGGGGGGGGGGGGGGGGGGGGGGDGGGGGGGGGGGGGGGGGGFFCFGGGGGGGGGGGGGGGGGGGDGDDFGGGEGGGGGGGGGGGFFGGEGGEGGG:<3*5<>7>FEFGCGF7FFGGGGGGFGEC,@:FECEEG>::>E>8E6EFGGGG+@C?98@C7002:CC99CCGG7*2AFC<<<5CF77EEECCEDG7C94>E<D@G<7>F7477CDF:7:/.376A(15**1*((-42))0.
@M02542:52:000000000-J9N43:1:1101:23653:5487 2:N:0:GTGAAA
GTAGTCCACGCCGTAAACGATGTCTACTAGCTGTTCGTGTCCTTGTGATGTGAGTAGCGCAGCTAACGCACTAAGTAGACCGCCTGGGGAGTACGGTCGCAAGATTAAAACTCAGATGAATTGACGGGGGCCCGCACAAGCGGTGGAGCATGTGGTTTAATTCGACGCAACGCGAAGACCCTTACCTACTCTTGACATCTACGGAAGACTGCAGAGATGCGGTTGTGCCTTCGGGAACCGTAAGACAGGTGCTGCATGGCTGGCTGACGGTCGG
+
GGGGGGGGGGGGGEFGGGGGGGGGGGGGGGGGGGGGGGGGGGGGGGGGGGGGGGGGGGGGGGGGGGGGGGGGGGGGGGGGGGGGGGGGGGGGGGGGGGGGGGGGGGGGGGGGGGGGGGGGGGGCFG>FDD>CGG78EGGGGGEEGGGDFG?FGGGGFFDGFAFGCDEGFBEDBGBFDE)07:FGFGGFGFFFF>FFAFF<@AFDEB@FF>)1@C+5:*0)9>BD>1,::<:)(52(1209/8CC9?053<?<A2<24AF0,((,**)07.)..)
@M02542:52:000000000-J9N43:1:1101:21666:5493 2:N:0:GTGAAA
GTAGTCCACGCCGTAAACGATGTCAACTAGCCGTTGGGTTCCTTGAGAACTTAGTGGCGCAACTAACGCATTAAGTTGACCGCCTGGGGAGTACGGCCGCAAGGTTAAAACTCAACTGAATTGACGGGGGCCCGCACAAGCGGTGGAGCATGTGGTTTAATTCGAAGCAACGCGAAGAACCTTACCTGGCCTTGACATGCTGAGAACTTTCCAGAGATGGATTGGTGCCTTCGGGAACTCAGACACAGGTACTGCATGGCTGTCGTCAGCTCGG
+
FFGFE<CEE@@FFFF6F@@FGFDFFFFFCDGGGGGEG:,BC<EEFCDA@EF,EF<FGE@7F+76BF@CFGGECDGFGA9F?F=:CFGB:BC@=EGEFGEC+4F7FDFGGFDDGFC,C@E9,DED?EGGGEEE8B**1>6:8E5**5:=CFGGG?C9E>FGCECFGC5CA6*>AD6@@F)5@B***9<9D))1),1)5<@?4<497=F7?>A9?++027C?1=7<04:FBF4347(-,2)2:)*0(,,).)*/).<24:7((3.)17;>@)/))0
@M02542:52:000000000-J9N43:1:1101:11827:5496 2:N:0:GTGAAA
GTAGTCCACGCCGTAAACGATGTCTACTAGCTGTTCGTGTCCTTGTGATGTGAGTAGCGCAGCTAACGCACTAAGTAGACCGCCTGGGGAGTACGGTCGCAAGATTAAAACTCAAATGAATTGACGGGGGCCCGCACAAGCGGTGGAGCATGTGGTTTAATTCGACGCAACGCGAAGAACCTTACCTACTCTTGACATCTACGGAAGACTGCAGAGATGCGGTTGTGCCTTCGGGAACCGTAAGACAGGTGCTGCATGGCTGTCGTCAGCCCGG
+
GGGGGGGGGGGGGGGGGFGGGGGGGGGGGGGGGGGGGGGGGGGGGGGGGGGGGGGGGGGGCGGGGGGGGGGGGGGGGGFGGGGGGGGGGGGGGEG@GGGGGGGGGGGGGGGGGGGGGGGGGC8FGGGGGGGGGEEEECFGGEEEGGGGGGGGGDGCECFFFGGGGDGGFFGGFDFF>DFFFB?GGFFFGF?FFFFF<<FFFFFGDFD6FC)7CE7)(2>A9BFB613>>AB>?EFFFF:DC?C*44(0336/2447))4400..C/;.))0)0)
@M02542:52:000000000-J9N43:1:1101:11931:5522 1:N:0:GTGAAA
GTAGTCCATGCCGTAAACGTTGGGCACTAGGTGTGGGGTCCATTCCACGGATTCCGTGCCGCAGCAAACGCATTAAGTGCCCCGCCTGGGGAGTACGGCCGCAAGGCTAAAACTCAAAGAAATTGACGGGGGCCCGCACAAGCGGCGGAGCATGCGGATTAATTCGATGCAACGCGAAGAACCTTACCAAGGCTTGACATACACCGGAAACGTGCAGAGATGTGCGCCCCGCAAGGTCGGTGTACAGGTGGTGCATGGTTGTCGTCAGCTCGTG
+
GGGGGFGGGGGGGGGGGFGFGGGGGGGGGFGGGGEGGGGEFGGGFFGGGGGGEFFGGGGGGGGGGGGGGGGGGDGGGGFGGGGGGGGGGFGGGEGGCEGCFGGGGGGFGFGGGGGGFGGGGGGGGGGGGGGGGGGGGGGGGGGGGGGCFGGGGGGGGGGGGG7FEFGGGGFGGGGGGGGGGGGGGGGEGGGGGGGGGGGGGFGGGGDEGEG=FFFCGG>EEDE79/7CDG95C*9>FEDGFFGB?>GG?FGFFFFBA?BFGGGEC:?BF<.574
@M02542:52:000000000-J9N43:1:1101:10858:5523 2:N:0:GTGAAA
GTAGTCCACGCCGTAAACGGTGGGCACTAGGTGTGGGACCCTTCCACGGGTTCCGTGCCGTAGCTAACGCATTAAGTGCCCCGCCTGGGGAGTACGGCCGCAAGGCTAAAACTCAAAGGAATTGACGGGGGCCCGCACAAGCGGCGGAGCATGCGGATTAATTCGATGCAACGCGAAGAACCTTACCTGGGTTTGACATATACCGGAAACATCTGGAGACAGGTTCCCCGCAAGGTCGGTATACAGGGGGTGCATGGCTGTCGTCAGCTCGGGG
+
GGGGGGGGGGGGGGGGGGGGGGGDGGGGGGGGGGGGGFGGGGGGGFFGGGGGGGGGGGGGGGGGGFGGGGGGGGGGGGGFGGGGGGGGGGGGGGGGGGECE@FGGGGGGGGGGGGGFGGGGGFCFFGGGEEEEGGGGGGGDFECGCBCEGGCFGGGD>CGFGGGFDC7>=FGFGF>B@B:)4<C>*CFC>F?D6)85>FF?AAG>>3C;C<AC9AF2*0:?FF?3)5C?;(3(0(5<B9)*,**64(),(.)424:B:3<,)(,1959*)))))
@M02542:52:000000000-J9N43:1:1101:6279:5524 2:N:0:GTGAAA
GTAGTCCATGCCGTAAACGATGTCTACTAGCCGTTGGGGCCTTTGCGGCTTTAGTGGCGCAGCTAACGCGATAAGTAGACCGCCTGGGGAGTACGGTCGCAAGACTAAAACTCAAATGAATTGACGGGGGCCCGCACAAGCGGTGGAGCATGTGGTTTAATTCGATGCAACGCGAAGAACCTTACCTGGCCTTGCCATACTAAGAACTTTCCAGAGCTGGATTGGTGCCTTCGGGAACTTAGATCCAGGTTCTGCATGGCTGTCTTCAGCCCGC
+
GGGGGFGEECFFFCCFGFEDF<FFGGGGGA@@BFFEG7FGGG8,C,+@F@C<AFE@F7>F+CCGG9EFF:@@CFDGG9F9=CFG444CFCF+EF?+:=CCCC:FGGDFFFG8E989C9>>;=6@?C+@C7*B*8C>*4BFD5EECGEFFFGG@+92;CCF8C7EC+9<=F73)/7@))05),9?<<C4C:4=:?)7))/3*):696)<@F26C:C)(*2,3**)4)-24-4)4>0(-347*-2*)).*..0/)))).)((.,.)*0/*1*))0)
@M02542:52:000000000-J9N43:1:1101:19413:5527 2:N:0:GTGAAA
GTAGTCCACGCCGTAAACGATGTCTACTAGCTGTTCGTGTCCTTGTGATGTGAGTAGCGCAGCTAACGCACTAAGTAGACCGCCTGAGGAGTACGGTCGCAGGATTAAAACTCAAATGAATTGACGGGGGCCCGCACAAGCGGTGGAGCATGTGGTTTAATTCGACGCAACGCGAAGAACCTTACCTACTCTTGACATCTACGGAAGACTGCAGAGATGCGGTTGTGCCTTCGGGAACCGTAAGGCAGGTTCTGCATGGCTGTCGTTAGCGCGG
+
GGGFFGGGGGGGGGGGGGGGGGGGGGGGGGGGGGGGGGGGGGGGGGGEGGGGGGGGGGGGGGGGFGGDGGGGGGGGGGGGGGGGGGGGGGGGGGGGGGGGGGGGGFFGGGGGGGGGGGGGGGGGGGGGEGGGDGGGGGGDGGGCCD>FGG??GGG6CCGGFCC5FGEGEEGGDGFBD@?F>BFGDFGFF@F=F)6?<AFFFB6DBB@GFGFFD6E3?FG>B>:DB?2CAAF??3>311:7C6D5).,<9?**4))).614:128<7))07)0)5
@M02542:52:000000000-J9N43:1:1101:15323:5536 2:N:0:GTGAAA
GTAGTCCATGCCGTAAACGATGAGTGTTCGCCCTTGGTCTACGCGGATCAGGGGCCCAGCTAACGCGTGAAACACTCCGCCTGGGGAGTACGGTCGCAAGACCGAAACTCAAAGGAATTGACGGGGGCCTGCACAAGCGGTGGAGCATGTGGTTTAATTCGACGCAACGCGAAGAACCTTACCTACTCTTGACATCTAGCGAAGATTGTAGAGATACGATTGTGCCTTCGGGAACGCTAAGACAGGGGCTGCATTGCTCTCGTCAGCTCGTGTT
+
GGGGGGGGGGGGGGGDGGGGEGGGGGGGGGGGGGGGGGGGGGGGGGGEGGGGGGGGGFGGGCFGDGGGGGGGGGGGGGGGGGGGGGGGGGGGGGGGGGGGGGGGGGG@@FGBAFF@CFGCGG5C7ECGEGFGCGGGFG5E*8B8;FG6FCFGCFGGGGDFFFDGGGGGFFCG>D0@FFFFFB?7>F6@FF??F48?A<FBD;07B*999C<9+3+96*/285B*654*)48907::00(96)7C?<(),()04))56:)-,3:<C<)*7@5:.)
@M02542:52:000000000-J9N43:1:1101:26873:5538 2:N:0:GTGAAA
GGAGTCCACGCCGTAGACGATGTCAACTAGCCGTTGGGTTCCTTGCGCACTTAGTGGCGCAGCTACCGCATTAAGTTGACCGCCTGGGGAGTAAGGCCGCAAGGTTAAAACTCAAATGACTTGACGGGGGCCCGCACAAGCGGTGGAGCATGTGGTTTAATTCGAAGCAACGCGAAGCACCTTACCTTGCCTTGACATGCTGATCACTTTCCAGAAGTGGTTTGGTGCCTTCGGGAACCCAAACACAGGTTTCGCCTGGCTGTTCTCATCCTCG
+
F66CBFGGFGGD7FF,6C,+B@CEF9CEFGGCG@:F<7686,9EAD++>FGGACCC==B=++4E<<E++=FBFEGG<<FGC:C+C+4A=BFG8,5,ADFE+@>7CFAFC;FFGF,,58=,;,@=:CE+B:EGDEG*:<F5C*C**5***=C?@F93ACF7CCCGFFGDF)*>))1.7)07),97><+*:666@:*?646264)**1099D4)<:+.(*94-))0442F7268659411(7*(*1((().)**.-,(,3<:0(,)*29*1//**)
@M02542:52:000000000-J9N43:1:1101:7455:5540 1:N:0:GTGAAA
GTAGTCCACGCCGTAAACGATGTCTACTAGCTGTTCGTGTCCTTGTGATGTGAGTAGCGCAGCTAACGCACTAAGTAGACCGCCTGGGGAGTACGGTCGCAAGATTAAAACTCAAATGAATTGACGGGGGCCCGCACAAGCGGTGGAGCATGTGGTTTAATTCGACGCAACGCGAAGAACCTTACCTACTCTTGACATCTACGGAAGACTGCAGAGATGCGGTTGTGCCTTCGGGAACCGTAAGACAGGTGCTGCATGGCTGTCGTCAGCTCGG
+
GGGGGGGGGGGGGGEGGGGGGGGGGGGGGGGGGGGGGGGGGGGGGGGGGGGFGGGGGGGGGGGGGGGGGGGGGGGGGGGGGGGGGGGGGGGGGGGGGGDGGGGGGGGGGGGGGGGGGGGGGGGGGGGEGGGGGGGGGGGGGGGGGGGGGGGGGFGGGGGGGGGGGGGGGGGGGGGGGGGGGGGGGGGGGGGGGGGGGGGGGFGGGGGGGGGGGGGCFGGGGGGGGGGFGGFFGGGFFGGDFFGFFFGD:G47FFFFDAB?FGFFFB?30299@)
@M02542:52:000000000-J9N43:1:1101:19353:5545 2:N:0:GTGAAA
GTAGTCCACGCCGTAAACGATGTCTACTAGCTGTTCGTGTCCTTGTGATGTGAGTAGCGCAGCTAACGCACTAAGTAGACCGCCTGGGGAGTACGGTCGCAAGATTAAAACTCAAATGAATTGACGGGTGCCCGCACAAGCGGTGGAGCATGTGGTTTAATTCGACGCAACGCGAAGAACCTTACCTACTCTTGACATCTACGGAAGACTGCAGAGATGCGGTTGTGCCTTCGGGAACCGTAAGAACGGTGCTTCATGGCTGTGCGCCGCCCGG
+
GGFGGGGGGGFGGGF:DGGEFFGGGGGGGGGGGGGGGGGGGGGGGGFGGGGGFFGGGGGGGGDCFFFFGGGGGGEFFGGFEGGGEFGGGGEGGGGGGDGGEFEEFGGGGGG=:FCFFFFGFGFGGEGG7=@,@EE6CEGGFGD**9*@E59C,:CD8ECC>FDGGGGGDA*9;525AEAF4;BGCD<@*/=8F274<2*-*44C)<7FFG>0++37:>:>>B>F92,26<4)-<>96?6/91**)),.,4))5)))--30((((*/)))))).0
@M02542:52:000000000-J9N43:1:1101:20716:5546 2:N:0:GTGAAA
GTAGTCCACGCCGTAAACGATGTCTACTAGCTGGTCGTGTCCTTGTGATGTGAGTAGCGCAGCTAACGCACTAAGTAGACCGCCTGGGGACTACGGTCGCAAGATTAAAACTCAAATGAATTGACGGGGGCCCGCACAAGCGGTGGAGCATGTGGTTTAATTCGACGCAACGCGAAGGACCTTACCTACTCTGTACATCTACGGAAGACTGCAGAGATGCGGTTGTGCCTTCGGGAACCGTAAGACGAGTGGTGCATGGCTGTCTTTAGGCCGG
+
FFGGGF<@@F@FG:@@CC@@F<FDFF<FFA8FG6CCFGE<CE,@CF8ECE@,EFF9<,7@+6+CFC@FC7::EFDF5,@FEFGGCF7<=F+=,AB7A>BFG76,,CFFGGFGC989?A9=;C=B8CCEE<6+8B*@5@BFGECG>7>>6?9FEEGCF8CGF;=*1?*1).:)):(>:)8...97DFDFC*<6*)/0-)*-9411)).*005(0+<)4:FA9:5)48(:A)-8(00,(-(/*-9*)5()4()0.,<7:4<?7((.*****))0.7
@M02542:52:000000000-J9N43:1:1101:14646:5547 1:N:0:GTGAAA
GTAGTCCATGCCGTCAACGATGAGTGTTCGCCCTTGGTCTACGCGGATCAGGGGCCCAGCTAACGCGTGAAACACTCCGCCTGGGGAGTACGGTCGCAAGACCGAAACTCAAAGGAATTGACGGGGGCCTGCACAAGCGGTGGAGCATGTGGCTCAATTCGACGCAACGCGAAGAACCTTACCAAGGCTTGACATACACCGGAAAGCATTAGAGATAGTGCCCCCCTTGTGGTCGGTGTACAGGTGGTGCATGGCTGTCGTCAGCTCGTGTCGG
+
GGGGGGGGGGGGGG7FFFGFGGGGGGGGGGGGGGGGGGGGGGGGGGGGGGGGGGGGGGGGGGGGGGGGGDGGGGGGGGGGGGGGGGGGGGGGGGGGGGGGGGGGGGGGGGGGGGGGGGGGGGGGGGGGGGGGGGGGGGGGGGGGGGGFGGGDGGGGFGGGGGGGGGGGGGGGGGGGGGGGGGGGGGCFFGE8EGGGGGGGGFGGGGGGGGGGGGGGGGG7FGGGGGC=FGBDCCD>@EDGFFFFFFGG:CFAFF<?FFFF<G5>FFFF>637B)
@M02542:52:000000000-J9N43:1:1101:25207:5563 2:N:0:GTGAAA
GTAGTCCATGCCGTAAACGATGAGTGTTCGCCCTTGGTCTACGCGGATCAGGGGCCCAGCTAACGCACTAAGTAGACCGCCTGGGGAGTACGGTCGCAAGATTAAAACTCAAATGAATTGACGGGGGCCCGCACAAGCGGTGGAGCATGTGGTTTAATTCGACGCAACGCGAAGAACCTTACCTACTCTTGACATCTACGGAAGACTGCAGAGATGCGGTTGTGCCTTCGGGAACCGTAAGACAGGTGCTGCATGGCTCTTGTCGGCTCCCGGG
+
GGGFGGGGGGGGGGGGGGGCFGGGGGGGGGGGGGGGGGGGGGGGGGGGGGGGGGGGGGGGGGGGGGGGGGGGGGGGGGGGGGGGGGEGGGGGGFGGFBEGGFFGGGGGFGFGGGGGGGGGGGG@GGGGGGGEGGG68FEGEEDGGFFCGGFGGGGGFGGG:9CGDGGGEFCCDC0<F@>FF:FGGG6<C=6B@4F62<FFD?BGFF=8@F2)*2<=<DD095>74>9:<?(42@(26(3<*57*1:<748*9())43,).)-65175)5))7))
@M02542:52:000000000-J9N43:1:1101:22902:5567 2:N:0:GTGAAA
GTAGTCCACGCCGTAAACGATGTCAACTAGCCGTTGGGATCCTTGAGATCTTAGTGGCGCAGCTAACGCATTAAGTTGACCGCCTGGGGAGTACGGCCGCAAGGTTAAAACTCAAATGAATTGACGGGGGCCCGCACAAGCGGTGGAGCATGTGGTTTAATTCGAAGCAACGCGAAGAACCTTACCTGGCCTTGACATGCTGAGAACTTTCCAGAGATGGATTGGTGCCTTCGGGAACTCAGACACAGGTGCTGCCTGGCTGTCGTCAGCTCGG
+
GGGGGGFGGGGGGGGGGGGGGGGGGGGGGGGGGGGGGGGFGGGGGGGGGGGGGGGGGDGGGGGGGGGGGGGGGGGGGGGGGGGGGGGGGGGGGGGGGGGGGGGGGGGGGGGGGGGGGGGGGGFGGGGGGECEGGGEGGGFFGGCEGGGG=9C@EGFFGCGFEAEFGECFFGGFGBBFFFF41BFFFGFG>@F4)764<?:6A>CFFFGBD>2:<:>0>C7:FFFFFFF2:),(799BB):>:FGF?:F?F)08A)(.8,(.(.)9*))86=).)
@M02542:52:000000000-J9N43:1:1101:24412:5574 2:N:0:GTGAAA
GTAGTCCACGCCGTAAACGATGTCTACTAGCTGTTCGTGTCCTTGTGATGTGAGTAGCGCAGCTAACGCACTAAGTAGACCGCCTGGGGAGTACGGTCGCAAGATTAAAACTCAAATGAATTGACGGGGGCCCGCACAAGCGGTGGAGCATGTGGTTTAATTCGACGCAACGCGAAGAACCTTACCTACCCTTGACATCTACGGAAGACTGCAGAGATGCGGTTGTGCCTTCGGGAACCGGAAGACAGGTGATGCATGGCATCCGTGAGCGCGG
+
GGGGGGGGEGGGGGDCFFGGGGGGGG<FFAGGGGGGGG@EFFACEGFFGGGGFGGGGFEDG=FFCFFEGFGGGGGGGGGGGGEEEEFFFCEGEGDG<=FECEEGFGGGGGGCGFFFGAEGAEGDGG>EEECCBEGGGG,DCCBCEDFGGFGG9EF>8CFCF9<FGGDGEFE353:BF>FFFBFGDGGFGFF?F0*06<F2B<:GEE3C4*31++358CC<>B>>9(8FB4>?:D9(-,8>39574((7())*).)))671,)(.**)).)))0)
@M02542:52:000000000-J9N43:1:1101:20664:5585 1:N:0:GTGAAA
GTAGTCCACGCCGTAAACGATGTCTACTAGCTGTTCGTGTCCTTGTGATGTGAGTAGCGCAGCTAACGCACTAAGTAGACCGCCTGGGGAGTACGGTCGCAAGATTAAAACTCAAATGAATTGACGGGGGCCCGCACAAGCGGTGGAGCATGTGGTTTAATTCGACGCAACGCGAAGAACCTTACCTACTCTTGACATCTACGGAAGACTGCAGAGATGCGGTTGTGCCTTCGGGAACCGTAAGACAGGTGCTGCATGGCTGTCGTCAGCTCGG
+
GGFGGGGGGGGGGGFFGGGGGGGGGGGGGGGGGGGGGGGGGGGGGGGGGGGGGGGGGGGGGGGGGGGGGGGGGGGGGGGGGGGGGGGGGGGGGGGGGGGGGGGGGGGGGFGGGGGGGGGGGGGGGGGGGGGGGGGGGGGGGGGGGGGGGGGGFGGGGGGGGGGGGGGGGGGGGGGGGGGGGGGGGGGGGGGGGGGGGGGGGFGGGGGGGGGGGGGGGGGFGGGGGGGGGGFFGGGFFGGGFFGBFFGGFGGFFFF:9>BFGG<=F???BBAFF)
@M02542:52:000000000-J9N43:1:1101:26337:5586 2:N:0:GTGAAA
GTAGTCCACACCGTAAACGTTGGGCGCTAGGTGTGGGGCCTATTCCATGGGTTACGTGCCGCAGCTACCGCATTAAGCGCGCCGCCTGGGGAGTACGGCCGCAAGGCTAAAACTTACAGGAATTGACGGGGGCGCGGCCAAGAGGCGGAGCATGGGGGTTAATTCGATGCAACGCGAAGAACCTTACATGGGTTGGACATGTGTCGGAAAGCTTCACAGATAGGGACCCTTGTAGTCGGTGTACAGGTGGTGGAGTGGTGACCTCAGCGCGTGG
+
FGGGGFF<DFEGGFD:FFCEFCFCGGGGEGDGGEEG>FFCFE9@EF,<FCFDG78FGF@@CE:CFCF,?F7C:+BFFCFF++CFGB:B7BC>+8D,38@FFE@3><+3FCAB:,,@+,,:,>DBF9,<87=8=**:**=?*/**;31>*:*:?+*/;*/*7ACF7927*)3:))(.873>6(.7:7C709:F?:)),)))*-)**.0?)91(0++/)*22)**),.->2((,.16))(4)1(*0).(/(-.)((((.()())))22/)).)8>)
@M02542:52:000000000-J9N43:1:1101:5968:5591 1:N:0:GTGAAA
GTAGTCCACGCCGTAAACGATGTCTACTAGCTGTTCGTGTCCTTGTGATGTGAGTAGCGCAGCTAACGCACTAAGCAGACCGCCTGGGGAGTACGGTCGCAAGATTAAAACTCAAATGAATTGACGGGGGCCCGCACAAGCGGTGGAGCATGTGGTTTAATTCGACGCAACGCGAAGAACCTTACCTACTCTTGACATCTACGGAAGACTGCAGAGATGCGGTTGTGCCTTCGGGAACCGTAAGACAGGTGCTGCATGGCTGTCGTCAGCTCGG
+
GGGGGGGGGGGGGGGGFGCGGGGGGGGGGGGGGGGFGGGGGGGGGGGGGGGGGGGGGGGGGGGGGFGDGGGGGGFFGGGGGGGGEGGGGGCGGGGDFDCGGGGGGGGGGGGGGGGGGGGGGGGGGGGGCGGGGGGGGGGGGGGGGGGGGGGGGGGGGGGGDFFGFCDGGGGGGGGGGGGGGGFGGGGGGGGGGFGGGG9A@FCECDGGGGGGGDGGGGDGGGGGGGGGGFAFGDGD@FFGFFGFFFG4>>C?FA??621:2*9?GBFFF?A?F)
@M02542:52:000000000-J9N43:1:1101:16946:5606 2:N:0:GTGAAA
GTAGTCCACGCCCTCAACGATGCGAACTGGATGTTGGTCTCAACTCGGAGATCAGTGTCGAAGCTAACGCGTTAAGTTCGCCGCCTGGGGAGTACGGTCGCAAGACTGAAACTCAATGGAATTGACGGGGGCCCGCACAAGCGGTGGAGTCTGTGGTTTAATTCGATGCAACGCGAAGAACCTTACTAGGCCTTTACATGTCTGAAATCCTGCAGAGATGCGGCAGTGCCTTCGGGATCCGAAACCCAGTCGCGTCAGGGCCTTCTCTCGGCCG
+
GF,CFF<FFG@FCE8FGFEGG@FF,CCAEC8EFAF6FFGDECCF@E@FBCFAFCEA<CCE7FEEFDCFDCEFGGF<FGFF@BFFEG7<B+F+@FCCEGE+@F:F,DF8<FFF=DA,+,@3>:FE+3+<E:CE75***14:85:=:D***0++=CFCF58FF@CF5+1;>43;539B)05)),.>:CC**6??))*9:)*)/.)***/2*7)5E?+6(**-))0)((.26))4))291((**(*1,,().4*0((,(-(((((()****1))08)
@M02542:52:000000000-J9N43:1:1101:21704:5614 2:N:0:GTGAAA
GTAGTCCACGCCGTAAACGATGTCTACTAGCTGTTCGTGGTCTTGTACTGTGAGTAGCGCAGCTAACGCACTAAGTAGACCGCCTGGGGAGTACGGTCGCAAGATTAAAGCTCAAATGAATTGACGGGGGCCCGCACAAGCGGTGGAGCATGTGGTTTAATTCGACGCAACGCGAAGAACCTTACCTACTCTTGACATCTACGGAAGACTGCAGAGATGCGGTTGGTCCTTCGGGAACCGTAAGACAGGGTCTGCATGGCTGTCGTTAGCCCGG
+
GGCFGGGGGGGGGEGGGGGGGGGGGGGGGGGGGGGGGGGGGGGGGGGGGGGGGGGGGGDGGGGGGGGGGGGGGGGGGAFFEEDG>FGFGGFGGGGGGGDGDGGGFFGGGGFFCGGGGGGGGGGGGG6FGGGGGGGGGGGGGGGCGGGGGFEFFGGGDGGGFGFGED57>EEDFG9D>5@>FFFGGGG?C=F?F2FFFFFAFFBDF>)8@*)4C607:F*4()8>62(08AF)1>>0401)*-C5)5(52(058(6226:1(4(.11))0*)))7
@M02542:52:000000000-J9N43:1:1101:18570:5624 1:N:0:GTGAAA
GTAGTCCACGCCGTAAACGATGTCTACTAGCTGTTCGTGTCCTTGTGATGTGAGTAGCGCAGCTAACGCACTAAGTAGACCGCCTGGGGAGTACGGTCGCAAGATTAAAACTCAAATGAATTGACGGGGGCCCGCCCAAGCGGGGGAGCATGGGGTTTAATTCGACGCAACGCGAAGAACCTTACTTACCCTTGACATCTACGGAAGACTGCAGGGATGCGGTTGTGCCTTCGGGAACCGTAAGACAGGTGCTGCATGGCTGTCGGCAGCTCGG
+
GGGGGGGGGGGGGGGGGGGGGGGGGGGGGGGGGGGGGGGGGGGGGGGGGGGGGGGGGGGGGGGGGEFFGGGGGGGGGGGGGGGGGGGGGGGGGGGGGGGGGGGGGGGGGGGGGGGGGGGGGGGGGGGGGCEGC7**3C*,>F7*=<***1,<+B7FF:C9@<+*+/**:*//18C?8C8C8C:<C+3<<++<**08<@<9+*2*29:679C*A+**1***2*A8E**<:F96>EDFFG5/7>D6B<+>5:92=:2().3:FC7**((,-0().)
@M02542:52:000000000-J9N43:1:1101:22664:5635 1:N:0:GTGAAA
GTAGTCCACGCCGTAAACGATGTCTACTAGCTGTTCGTGTCCTTGTGATGTGAGTAGCGCAGCTAACGCACTAAGTAGACCGCCTGGGGAGTACGGTCGCAAGATTAAAACTCAAATGAATTGACGGGGGCCCGCACAAGCGGTGGAGCATGTGGTTTAATTCGACGCAACGCGAAGAACCTTACCTACTCTTGACATCTACGGAAGACTGCAGAGATGCGGTTGTGCCTTCGGGAACCGTAAGACAGGTGCTGCATGGCTGTCGTCAGCTCGG
+
GGGGGGGGGGGGGGGGGGEGGGGGGGGGGGGGGGGGGGGGGGGGGGGGGGGGGGGGGGEGGFFGGGGGGGGGGGGGGGGGGGGGGGGGGGGGGGGGGGGGGGGGGGGGGGGGGGGGGGGGGGGGGGGGGGGGGGGGGGGGGGGGGGFGGGGGGGGGGGGGGGGGGGGGGGGGGGGDGGGGGGGGFGGGGGGGGGGGGGGGGFGGGGEGGGFGGGGGGGGG=EGGGGGGGGFFGGGFFGGGFFGBFFCDFFGFFFFFFFFFGGGF<??:??<@5)
@M02542:52:000000000-J9N43:1:1101:11804:5636 1:N:0:GTGAAA
GTAGTCCACGCCGTAAACGATGTCTACTAGCTGTTCGTGTCCTTGTGATGTGAGTAGCGCAGCTAACGCACTAAGTAGACCGCCTGGGGAGTACGGTCGCAAGATTAAAACTCAAATGAATTGACGGGGGCCCGCACAAGCGGTGGAGCATGTGGTTTAATTCGACGCAACGCGAAGAACCTTACCTACTCTTGACATCTACGGAAGACTGCAGAGATGCGGTTGTGCCTTCGGGAACCGTAAGACAGGTGCTGCATGGCTGTCGTCAGCTCGG
+
GGGGGGGGGGGGGGGGGGGGGGGGGGGGGGGGGGGGGGGGGGGGGGGGGGGGGGGGGGGGGGGGGGGGGGGGGGGGGGGGGGGGGGGGGGGGGGGGGGGGGGGGGGGGGGGGGGGGGGGGGGGGGGGGGGGGGGGGGGGGGGGGGGGGGGGGGGGGGGGGGGGGGGGGGGGGGGGGGGGGGGGGGGGGGGGGGGGGGGGGGFGGGGGGGGGGGGGGGGGGGGGGGGGGGGFFGGGFFGGGFFGFFF?FFGGFFFFFF9:?GGGFGF?FFFAFF)
@M02542:52:000000000-J9N43:1:1101:18377:5648 2:N:0:GTGAAA
GTAGTCCACGCCGTAAACGATGTCTACTAGCTGTTCGTGTCCTTGTGATGTGAGTAGCGCAGCTAACGCACTAAGTAGACCGCCTGGGGAGTACGGTCGCAAGATTAAAACTCAAATGAATTGACGGGGGCCCGCACAAGCGGTGGAGCATGTGGTTTAATTCGACGCAACGCGAAGAACCTTACCTACTCTTGACATCTACGGAAGACTGCAGAGATGCGGTTGTGCCTTCGGGAACCGTACGACAGGTGCTGAATGGCTTGCGTCAGCTCGG
+
GG@FGGGGGGGGGGCFGGEGGGGGGGGGGGGGGGGGGGGGGGGGGGGGGGGGGGGGGGGGGGGGGGGGGGGGGGGGGGGGGGGGGGGGEGGGGGEGGGGGEGEFGGGGGGGGGGGGGGGGGGGGGGGCEDGGGGGGGGGGGGGGGGFGGFEFCGGGGGGGFGGGGGGGFFGCF<;BEDFFFFFGGGG4C?FFFFFF96@BFFFD:B7CF74:GC:77**.43>DF?BGA<4<0>146<2CCB*)39956<))..).).4((((-97))7??4))
@M02542:52:000000000-J9N43:1:1101:10319:5650 2:N:0:GTGAAA
GTAGTCCACGCCGTAAACGATGTCTACTAGCTGTTCGTGTCCTTGTGATGTGAGTAGCGCAGCTAACGCACTAAGTAGACCGCCTGGGGAGTACGGTCGCAAGATTAAAACTCAAATGAATTGACGGGGGCCCGCACAAGCGGTGGAGCATGTGGTTTAATTCGACGCAACGCGAAGAACCTTACCTACTCTTGACATCTACGGAAGACTGCAGAGATGCGGTTGTGCCTTCGGGAACCGTAAGACAGGTGCTGCATGGCCTGCGTCAGCACGG
+
GGAFGGGGGGGGGGGGGGDGFGGGGGGGGGGGGGGGGGFFGGGGGGGGGGFGGGGGGGEGGGGGFGGCGGGGGFCGGGGGFGGGF=FFGGGFFFG@FCEGGGGGDFAEFFFGGGGGFGGDGG?CFEE@8FEDEGGGGDGGGEGGEDFGDF9CCFFGGGFGB7CF77/53>EGFGFD>3@FFFFCFGGBGFF?FA?F<AF2FAFGF>:FF7:?7++777*6;B>B9:?FA<)86>;>063<D<DDBF2??D)/))4(4<?((.((1>B)))*)))
@M02542:52:000000000-J9N43:1:1101:19322:5652 1:N:0:GTGAAA
GTAGTCCACGCTGTAAACGATGCTAACTCGTTTTTGGGGATTTATCTTCAGAGACTAAGCGAAAGTGATAAGTTAGCCACCTGGGGAGTACGAACGCAAGTTTGAAACTCAAAGGAATTGACGGGGGCCCGCACAAGCGGTGGATTATGTGGTTTAATTCGATGATACGCGAGGAACCTTACCAAGGCTTAAATGGGAATTGATCGGTTTAGAAATAGACCTTCCTTCGGGCAATTTTCAAGGTGCTGCATGGTTGTCGTCAGCTCGTGCCGTG
+
GGFGGGGGGGGGGGGGGGGGFGGGGGGGGGGFGEGGGGGGGGGGGGGGGGGFGGFGGGGGGGGGGGGGGGGFGGGGGGGGGGFGGGGGGFFGGGGGGGGGGGGGFGFGFGGBEGGGGGGGGGGGGGGGFGGGCGGFFGFGFFGFEGGGGGGGCGGG9CGGGCCFGGGGGGG@@E=FGGDFFFGGGGGGGGGGGGGGGCFFGFGGGGGADCGGDFGGG97CFGGGGDFGGGFFGGGFFFGG??F?:7FFFGCBFABF?FFFFGGFGFFFFFFF:>
@M02542:52:000000000-J9N43:1:1101:15444:5665 1:N:0:GTGAAA
GTAGTCCACGCCGTCAACGATGTCTACTAGCTGTTCGTGTCCTTGTGATGTGAGTAGCGCAGCTAACGCACTAAGTAGACCGCCTGGGGAGTACGGTCGCAAGATTAAAACTCAAATGAATTGACGGGGGCCCGCACAAGCGGTGGAGCATGTGGTTTAATTCGACGCAACGCGAAGAACCTTACCTACTCTTGACATCTACGGAAGACTGCAGAGATGCGGTTGTGCCTTCGGGAACCGTAAGACAGGTGCTGCATGGCTGTCGTCAGCTCGG
+
GGDEGGGGGGGGGG+FFGG@FFEGGGFFGGGFGGGGGGGGGGFGGGGGGFGF<FFGFGCGGGDGGGGGGGGGGGGGD9FGGGGDGFGGE=FCFFGCFFGGGGGGGFBFFGGGGFGFFAFFGDFCFEFGGGGGGGGGEGGGGEGCGGFFFGGG<@FAFFGGGFGF;FGGGGEDCGGEGGC8@GGFGCCFCCFGFCFGF?FGGFGE85CFGGGGGFGFGGGGGGGGGGDGGG9FCEDFFGGDDFC?F?+>8DC??A204>:BGGFFF:?6?:9?B)
@M02542:52:000000000-J9N43:1:1101:22027:5669 1:N:0:GTGAAA
GTAGTCCATGCCGTAAACGATGTCTACTAGCTGTTCGTGTCCTTGTGATGTGAGTAGCGCAGCTAACGCACTAAGTAGACCGCCTGGGGAGTACGGTCGCAAGATTAAAACTCAAATGAATTGACGGGGGCCCGCACAAGCGGTGGAGCATGTGGTTTAATTCGACGCAACGCGAAGAACCTTACCTACTCTTGACATCTACGGAAGACTGCAGAGATGCGGTTGTGCCTTCGGGAACCGTAAGACAGGTGCTGCATGGCTGTCGTCAGCTCGT
+
GGGGGGGGGGGGGGGGGGGGGGGGGGGGGGGGGGGGGGGGGGGGGGGGGGGGGGGGGGGGGGGGGGGGGGGGGGGGGGGGGGGGGGGGGGGGGGGGGGGGGGGGGGGGGGGGGGGGGGGGGGGGGGGGGGGGGGGGGGGGGGGGGGGGGGGGGGGGGGGGGGGGGGGGGGGGGGGGGGGGGGGGGGGGGFGGGGGGGGGGGFGGGGGGGGGGGGGGFFGG=EGGGGGGGGFFGGGEEFGGEFGFF?D47**,?A>FA2:?C<7?CB6:??94@)
@M02542:52:000000000-J9N43:1:1101:7386:5678 1:N:0:GTGAAA
GTAGTCCACGCCGTAAACGATGTCTACTAGCTGTTCGTGTCCTTGTGATGTGAGTAGCGCAGCTAACGCACTAAGTAGACCGCCTGGGGAGTACGGTCGCAAGATTAAAACTCAAATGAATTGACGGGGGCCCGCACAAGCGGTGGAGCATGTGGTTTAATTCGACGCAACGCGAAGAACCTTACCTACTCTTGACATCTACGGAAGACTGCAGAGATGCGGTTGTGCCTTCGGGAACCGTAAGACAGGTGCTGCATGGCTGTCGTCAGCTCGG
+
GGGGGGGGGGGGGGDFGGGGGGGGGGGGGGGGGGGGGGGGGGGGGGGGGGGGGGGGFGGGGGGGGGGGGGGGGGGGGGGGGGGGGGGGGGGGGGGGGGGGGGGGGGGGGGGGGGGGGGGGGGGGGGGGGGGGGGGGGGGGGGGGGGDGGGGGGGGGGGGGGFFCGGGGGGEGCECEGGGGFGG9FGGGGGGGGGFFGGFCFFGGGGGFGGGGCCCGGGGGGGGGGGGGGGFFGGGFFGFGFFG?FF?CFGF?FBF7<B7?GGGFGF?B:8<FF)
@M02542:52:000000000-J9N43:1:1101:12098:5683 2:N:0:GTGAAA
GTAGTCCACGCCGTAAACGCTGAGCACTAGTTATTGGGGGTATTGACTCCCTCAGTGACGCAGCTAACGCATTAAGTTCTCCGCCTGGGGAGTACGGCCGCAAGGCTAAAACTCAAAACAATTGACGGGGGCCCGCACAAGCGGTGGATTATGCGGTTTAATTCGAAGCAACGCGCAGAACCTTACCTAGGCTTGCACTCCTCAGAATTCGACGTAATGGTTGAAGTTCCCGCAAGGGAATGCAGTGAGGGGTGGCTCATGGCCGCCGGCCGCC
+
FFFC@FGGGGGGGGCEFG:+BCFF,CA@FGGGGFCFGCCCCFFCF<F,CFEF@C=EF<EFGCF>F9?DCG@7?EGG@FB9FFC:FC+=4C:+BFGE:C>C>FE>FF<,3>DF:FF=+9DF8:;,2EECGGC8:*1==FCGGFC5;C8CECF7:+*=8CGGFG;EECC<DFEF:DBFB@>FF?>GGGG*:/57)43)))*.72:*9*0<*:2)**2).7C4:=>)66-*)),3;5(7(,(/9)*0)).92,))44((()).:)1,))0)))))))
@M02542:52:000000000-J9N43:1:1101:19776:5692 1:N:0:GTGAAA
GTAGTCCACGCCGTAAACGATGTCTACTAGCTGTTCGTGTCCTTGTGATGTGAGTAGCGCAGCTAACGCACTAAGTAGACCGCCTGGGGAGTACGGTCGCAAGATTAAAACTCAAATGAATTGACGGGGGCCCGCACAAGCGGTGGAGCATGTGGTTTAATTCGACGCAACGCGAAGAACCTTACCTACTCTTGACATCTACGGAAGACTGCAGAGATGCGGTTGTGCCTTCGGGAACCGTAAGACAGGTGCTGCATGGCTGTCGTCAGCTCGG
+
GG@FGGGGGGGGGGGGGGGGGGGGGGGGGGGGGGGGGGGGGGGGGGGGGGGGGGGGGGGGGGGGGGGGGGGGGGGGGGGGGGGGGGGGGGGGGGGGGGGGGGGGGGGGGGGGGGGGGGGGGGGGGGGGGGGGGGGGGGGGGGGGGGGGGGGGGGGFGGGGGGGGGGGGGGGGGGGGGGGGGGGGGGGFGGGGGGGGGGGGGFGGGGGGGGGGGGGGGGGGGGGGGGGGGGFFGGGFFGGGFFGFFFGGFGGFFFFFFFFFGGGFC?BFFFDFB)
@M02542:52:000000000-J9N43:1:1101:17836:5694 2:N:0:GTGAAA
GTAGTCCACGCCGTCAACGATGTCTACTAGCTGTTCGTGTCCTTGTGATGTGAGTAGCGCAGCTAACGCACTAAGTAGACCGCCTGGGGAGTACGGTCGCAAGATTAAAACTCAAATGAATTGACGGGGGCCCGCACAAGCGGTGGAGCATGTGGTTTAATTCGACGCAACGCGAAGAACCTTACCTACTCTTGACATCTACCGAAGACCGCAGAGATGCGGTTGTGCCTTCGGGCACCGTAAGACAGGTGCTGCATGGCTGTCGTCAGCGCGG
+
FFCECFFGGGGGGC+@FDEFFFG<,@E@ECF@CFCC@F7FGG9FGGFGFFGF9EGCFGCE7CCG9EF,C+>+ADBAFGGG8CFFGGEDECE?@<:@FGGGGGDFFFEF<>9EADGC99DAD93EF>ECGEEC*3>BCCECFC5>*:*,07FC@:FGGGGCFFD5?CDG:557>3;DB:67>(=FDFE6*=@B4A=6)46>64)90;);)*(4**/<1*299BBD>F6C44.<<E911(,)/4CG)).<0.0/)63(.60:4(.,11))))))))
@M02542:52:000000000-J9N43:1:1101:21136:5704 2:N:0:GTGAAA
GTAGTCCACGCCGTAAACGATGTCTACTAGCTGTTCGTGTCCTTGTGATGTGAGTAGCGCAGCTAACGCACTAAGTAGACCGCCTGGGGAGTACGGTCGCAAGATTAAAACTCAAATGAATTGACGGGGGCCCGCACAAGCGGTGGAGCATGTGGTTTAATTCGACGCAACGCGAAGAACCTTACCTACTCTTGACATCTACGGAAGACTGCAGAGATGCGGTTGTGCCTTCGGGAACCGTAAGACAGGTGCTGCATGGCTGTCGTCCGCCCGG
+
GGFEGGGGGGGGGEFFGGGGGGGGGGGGGGGGGGGGGGGGGGGGGGFGGGGGGGGGGGGGGGGGGGGGGGGGGGGGGGGEGGGGGGGGGGGGGGGGGGGGGGGFFGGGGGGGGGGGGGGGGGGGGGGGGGGGGGGGGGFFGGGGGGGGGFFGGGGGGGGGFGCGGGEDDFGGDD;DB:FFFFFGGGGFG9?FFFFFFF?BFFFGBDEGFGFBGGCF?F7<>EFFF?::2<9>0:99>B?GDBGC).4<0<)).68?BA<?73,4*/).73).03
@M02542:52:000000000-J9N43:1:1101:4610:5709 2:N:0:GTGACA
GTAGTCCACGCCGTAAACGATGTCTACTAGCTGTTCGTGTCCTTGTGATGTGAGTAGCGCAGCTAACGCACTAAGTAGCCCGCCTGGGGAGTACGGTCGCAAGATTAAAACTCAAATGAATTGACGGGGGCCCGCACAAGCGGTGGAGCATGTGGATTAATTCGACACAACCAGAAGAAGCTTACCTACTGTTGACATCTACGTAAGACTGCAGAGTTGCGGTGGTGCCTTCGGGAACCGTACGACAGGTGCTGCATGGCTGTGGTTAGATCG
+
FCFEGAAEGDEFC@@CF,,CFCFDGFEF@,;FF6CFFE@EFG@FGAC<EFEGCGGFCECF:CF,A9FE7F:CF<?AEE55:@FFGD<D@F+@8??+4@+@+=+,AFFGFCBFCF8=FEFFCA,,6+83@+3*@>8BEEGGG>5EG):?CCGGG@9,,?8,4<B5,/*/0)=*)*,2/)))).A+<C<+***3+.9?24*.@A<*=))<?7),<<+))2:2(75)4317?<2.3)27(,()9:5),(()(.)).))(.-(.((.(0978)**/)
@M02542:52:000000000-J9N43:1:1101:11614:5730 2:N:0:GTGAAA
GTAGTCCACGCCGTAAACGATGTCTACTAGCTGTTCGTGTCCTTGTGATGTGAGTAGCGCAGCTAACGCACTAAGTAGACCGCCTGGGGAGTACGGTCGCAAGATTAAAACTCAAATGAATTGACGGGGGCCCGCACAAGCGGTGGAGCATGTGGTTTAATTCGACGCAACGCGAAGAACCTTACCTACTCTTGACATCTACGGAATACTGGAGGGATGAGGTTGTGCCTTCGGGAACCGTAAGACCGGTTCGGCATGGTTGCCGGTTGCGCGG
+
FGGGFDFFGGCFGGEFGGGEFDFCCFEFGGGGGGGFFGC<DGGFGGGAFFGGCFGEEE+67C:=<EEGG>FEFGEFF?FGFFEGGGE@=:BF8FGECE:7:FEGFGADGGFGGGFGCCDD,CDEDE>FGC58>CG>:FFGGGG5EG:==5FC@<ECF6FEFFG*<CE3>BEGEG(<@@4<).7:4CG?*9?FFB*66<6:@D:3>E)+12))0**.4DG(,.9:0-4>A>).(7((-4(5/4**-,(.--)0((362(3)-(()110)).))00
@M02542:52:000000000-J9N43:1:1101:7073:5736 1:N:0:GTGAAA
GTAGTCCACGCCGTAAACGATGTCTACTAGCTGTTCGTGTCCTTGTGATGTGAGTAGCGCAGCTAACGCACTAAGTAGACCGCCTGGGGAGTACGGTCGCAAGATTAAAACTCAAATGAATTGACGGGGGCCCGCACAAGCGGTGGAGCATGTGGTTTAATTCGACGCAACGCGAAGAACCTTACCTACTCTTGACATCTACGGAAGACTGCAGAGATGCGGTTGTGCCTTCGGGATCCGTAAGACAGGTGCTGCATGGCTGTCGTCAGCTCGG
+
GGGGGGGGGGGFGG>FFFGGGFGGGGGGGGGGFGFGEGGGGGFGGGGGGGGFGGGGFGFGGGDFFGGGGGGGGGGGGGGGFGEGGGGGGGGGGGGGGGDGGGGGGGGGGGGGGGFGGEGGGGGGFEGGGGGGFGGGGGGGGGGGGGGGGDCFF;CGGGGGGFGGCFGGGGGGGGG5:E?CG>FGGGCFFFFFG9CFGGGGGF=E8CEGDCCF?CF:C+<<CEGGEE5EFD<FGDGFFGDGFFGF?BF4FGGFF2374<::FGC4D21:6:.67)
@M02542:52:000000000-J9N43:1:1101:18490:5740 1:N:0:GTGAAA
GTAGTCCACGCCGTAAACGATGTCTACTAGCTGTTCGTGTCCTTGTGATGTGAGTAGCGCAGCTAACGCACTAAGTAGACCGCCTGGGGAGTACGGTCGCAAGATTAAAACTCAAATGAATTGACGGGGGCCCGCACAAGCGGTGGAGCATGTGGTTTAATTCGACGCAACGCGAAGAACCTTACCTACTCTTGACATCTACGGAGGACTGCAGAGATGCGGTTGTGCCTTCGGGAACCGTAAGACAGGTGCTGCATGGCTGTCGTCAGCTCGT
+
GGGGGGGGGGGGGGGGGGGGGGGGGGGGGGGGGGGGGGGGGGGGGGGGGGGGGGGGGGGGGGGGGEEFGGGGGGGGGGGGGGGGGGGGGGGGGGGGGGGGGGGGGGGGGGGGGGGGGGGGGGGGGGGGGGGGGGGGGGGGGGGGGGGGGGGGGGGGFGGGGGGGGGGGGGGGGGGGGGGGGGGGGGGGGGGGGGGGGGGGGFGGGGGDGGGFGGGGGGGGEEGEGGGGGGFFGGG>BEGGFFG?FFFFFGD>BF<?BABBCDFFF?FF?7<7>)
@M02542:52:000000000-J9N43:1:1101:20121:5768 2:N:0:GTGAAA
GTAGTCCACGCCGTAAACGATGTCTACTAGCTGTTCGTGTCCTTGTGATGTGAGTAGCGCAGCTAACGCACTAAGTAGACCGCCTGGGGAGTACGGTCGCAAGATTAAAACTCAAATGAATTGACGGGGGCCCGCACAAGCGGTGGAGCATGTGGTTTAATTCGACGCAACGCGAAAAACCTTACCTACCCTTGACATGGACGGAACCCTGGTGAGAGCTAGGGGTGCTCGAAAGAGAACCGTCGCACAGGTGCTGCATGGCTGTCGTCATCCC
+
GGGGGGGGGGGGGGGEGGGGGGGGGGGGGFGGGGGGGGGEFGGGGGGGGGGGGGGGGGGGGGGGGGGEGGGGGGGGGGGGGGGGGGGGGGGGGGGGGGGGGGGCGGGGGGGGGGGGGGGFFGGGGGCCGGGGGGCCGGGGGGGGGD5CFGGFGGGGGGFEFCFECGGGBAECBD@FF>@E379FGGGF4>FFF:7?<<=?FDFGFBBGFF73@::;:<F<8FFF9?(>.5:0<EFB??FFFF3*439@>B>9(53<?F4).((2000)0))1/)
@M02542:52:000000000-J9N43:1:1101:21837:5768 2:N:0:GTGAAA
GTAGTCCACGCCGTAAACGATGGATACTAGTTGTTTGGATTTATCTGAGTGACTAAGCGAGAGTGATAAGTATCCCACCTGGGGAGTACGAACGCAAGTTTGAAACTCAAAGGAATTGACGGGGGCCCGCACAAGCGGTGGGGCATGTGGTTTAATTCGATGATACGCGAGGAACCTTACCAAGGCTTAAATGGGAGACGACGTATTTGGAAAGAGATATTTCTTCGGACTTCTTTCAAGGTTCTGCATGGCTGTAGTTAGCTCGTGCCGTTCG
+
GGGGGGGGGGGGGGFFGGGGGG7CFFGGGGFGGFCGG>EGEGGGFGGGGEGFFGFGGCGCCCCDBFCFFGFG,B95A<F8FF7CBFGG?FECEG7:@><EABCFGGGDFGGGGFFFGGFA=7C=>>:+B:8CEBBEEG4=E*188DFFGFGG6CGFFG5CF719CCFGFFGG);=A);6AA4957CC)9@BFF?))3:>?FB>5>@)<@G(4A*;73**))/*1:4(9((()66<2>24>C8*7)).*-44)((,))))))-649)).)7)))0
@M02542:52:000000000-J9N43:1:1101:10353:5778 2:N:0:GTGAAA
GTAGTCCACGCCGTAAACGATGTCTACTAGCTGTTCGTGTCCTTGTGATGTGAGTAGCGCAGCTAACGCACTAAGTAGACCGCCTGGGGAGTACGGTCGCAAGATTAAAACTCAAATGAATTGACGGGGGCCCGCACAAGCGGTGGAGCATGTGGTTTAATTCGACGCAACGCGAAGAACCTTACCTACTCTTGACATCTACGGAAGACTGCAGAGATGCGGTTGTGCCTTCTGGAACCGTAAGACAGGTGCTGCCTGGATGTCGTCAGCTCGG
+
GGFGGGGGGGGGGGGGGGGGGGGGGGGGGGGGGGGGGGGGGGGGGGGGGGGGGGGGGGGGGGGGGGGGGGGGGGGGGGGGGGGGGGGGGGGGGGGGGGGGGGGGGGGGGGGGGGGFFGGGCEFGGEGGGGGGGGGGGGGGGGDCEC::EG,A=BFFFEGGFGF=C3=DFFGGFGBFB3?FFBFFCGGFGFFFFFFFFFFFFFFG3<58@GFBGC078:74;B5B934CFF<<)9<<>?6DG?DC9??F?<:)8AF())4()),-19;356*)8)
@M02542:52:000000000-J9N43:1:1101:21831:5783 2:N:0:GTGAAA
GTAGTCCACGCCGTAAACGATGTCTACTAGCTGTTCGTGTCCTTGTGATGTGAGTAGTGCAGCTAACGCACTAAGTAGACCGCCTGGGGAGTACGGTCGCAAGATTAAAACTCAAATGAATTGACGGGGGCCCGCACAAGCGGTGGAGCATGTGGTTTAATTCGACGCAACGCGAAGAACCTTACCTACTCTTGACATCTACGGAAGACTGCAGAGATGCGGTTGTGCCTTCGGGAACCGTAAAACAGGTTCTGCATGGCTGTCGTCCCGCCGG
+
CC,@FE@966FDECBF@F:@F@EFGFGFG<F9CFCGCCCF<CCFFEF9FC@<6FFFFGGFGGC<FEEFGG:FDCG<FFECECC==?FG@:F=8A@CEEC+=C4E==AFFGGD=9,E?;B9;=AE=8E=ECGCBE@ECB,,4>EBEG:?EC?C=7?:EGDFFD9=91/)0=CDB96:))9)7497CFDFC6@B4)96<46<F9(7:@)8FG70<?9)4>>A(0<59:0>2)6.2>>91:19C?<*-5,.3.*1)64:4<(..(3.*1)))0))05
@M02542:52:000000000-J9N43:1:1101:18873:5807 1:N:0:GTGAAA
GTAGTCCATGCCGTAAACGATGAACACTAGGTTTCGGGGTCGTCAACGCCTCGGAGCCGCAGCTAACGCGTTAAGTGTTCCGCCTGTGGAATACGGTCGCAAGACTGAAACTCAAAGGAATTGACGGGGGCCCGCACAAGCGGTGGAGCATGTGGTTTAATTCGACGCAACGCGCAGAACCTTACCAGGACTTGACATGGAGGGGACCGGACGAGAGATCGTTCTTCTTCCGCAAGGAAGCCCCTCACACAGGTGCTGCATGGCTGTCGTCAGG
+
GGGGGGGGGGGGGGGGGFGGGGGGGGGGGGGGGGGGGGGGGGGGGGGGGGGGGGGGGGGGGGGGGFFCEGGGGGGGGGGGGGGGGGGGGGGGGGGGGGGGGGGGGGGGGGGGGGGDGGGGGGGGGGGGGGGGGGGDGGGGGGGGGGGGGGGGFGGGGGGGGGGGGGGGGEEEGGGGGGGGGGGGGGFGGGGGGGGGGFGGC@EEGGGGGGGGEE5/:*0<CFGGGFGGGGFFG=CDFGGFFFGFF6*/)9/4FF?:AFF::CGF51<?8:8F@)
@M02542:52:000000000-J9N43:1:1101:16514:5808 2:N:0:GTGAAA
GTAGTCCACGCCGTAAACGATGTCTACTAGCTGTTCGTGTCCTTGTGATGTGAGTAGCGCAGCTAACGCACTAAGTAGACCGCCTGGGAGTACGGTCGCAAGATTAAAACTCAAATGAATTGACGGGGGCCCGCACAAGCGGTGGAGCATGTGGTTTAATTCGACGCAACGCGAAGAACCTTACCTACTCTTGACATCTACGGAAGACTGCAGAGATGCGGTTGTGCCTTCGGGCACCGTAAGACAGGTGCTGCATGGCTGTCGTCAGCCCGTG
+
GGDGGGGGGGGGGG7FGGGGGGGGGGGGGGGGGGGGGGGGGGGGGGGGGGGGGGGGGGGGGGGGGGGGGGGGGGGGGGGGGGGGDFGGGGGGGGGGGGGGGGGGGGGGGGGGGGGGGGGGFGGGGGGGGGGEEGGGGGGGGGGGGGGGGGGGGGGGFGGGFGFGGGGGFFGGFDFFFFFFFB=FFFC?CFFFFDF?>?B:9:?DF>>GFDBFCEFFFGDBBFFFFFAD4<21:3(44<>CFB7022<F)396)).6).41<?<:/5)>4))))0
@M02542:52:000000000-J9N43:1:1101:14833:5817 1:N:0:GTGAAA
GTAGTCCACGCCGTAAACGATGTCTACTAGCTGTTCGTGTCCTTGTGATGTGAGTAGCGCAGCTAACGCACTAAGTAGACCGCCTGGGGAGTACGGTCGCAAGATTAAAACTCAAATGAATTGACGGGGCCCCGCACAAGCGGTGGAGCATGTGGTTTAATTCGACGCAACGCGAAGAACCTTACCTACTCTTGACATCTACGGAAGACTGCAGAGATGCGGTTGTGCCTTCGGGAACCGTAAGACAGGTGCTGCATGGCTGTCGTCAGCTCGG
+
GGGGGGGGGGGGGG,FFGGGGGGGGGGGGGGGGGGGGGGGGGGGGGGGGGGGGGGGGGGGGGGGGGGGGGGGGGGGGFGGGGGGGGGGGGGGGGGGGGGGGGGGGGGGGGGGGGGGGGGGGGFGGGGGGGGGGGGGGGFGGGGGGGGGGGGGGGGGGGGGGGGGGGGGGGGGGGGGGGGGGGGGGGGGGGGGGGGGGGGGGFGGGGGGGGGFGGGGGFFGGGGGGGGGGGBFGGGD@GFGFFGFFFGGFGGFFFF>DABBGGFF<?62:74?E)
@M02542:52:000000000-J9N43:1:1101:25456:5826 2:N:0:GTGAAA
GTAGTCCACGCCGTAAACGATGAGAACTAGTTATTGGGGGTATTGACTCCCTCAGTGACGCAGCTAACGCATTAAGTTCTCCGCCTGGGGAGTACGGCCGCAAGGCTAAAACTCAAAACAATTAACGGGGGCCCGCACAAGCGGTGGACTATGGGGTTTAATTCGAAGCAACGCTAAGAACCTTACCAAGGCTTGAACTCCTCAGAATTCGACGGAATGGTTGAAGTGCCCGCAGGGGAATTGGGGAGGAGGGGCCTAAATGCTGGCGCCAGCC
+
GGFGEFFGGGGGGGGGGFGGGG9FCF8@DFEFC@FFCFG7FFC9F<CEFF@,@FEFFGGDCEF@FEFAFEGGGGFFE?EAEE+BFFGFGB@B@8EFDE>>>FEE=DDFFGFEGFFC=D,@B9,,+@8@EDE*>>>5:FEFFFG>8<EC,0=+++28?*>CF?7:776*3;+*.)().0B*).77CG6*0.7)68<:0)9<6).*)0*09F158825-*246=>)6<-94<731)(-414C2)0*.(()-()8(((((())).).*0).))05:)
@M02542:52:000000000-J9N43:1:1101:8798:5850 2:N:0:GTGAAA
GTAGTCCATGCCGTAAACGATGAGTGTTCGCCCTTGGTCTACGCGGATCAGGGGCCCAGCTAACGCGTGAAACACTCCGCCTGGGGAGTACGGTCGCAAGATTAAAACTCAAATGAATTGACGGGGGCCCGCACGAGCGGTGGAGCATGTGGTTTAATTCGACGCAACGCGAAGAACCTTACCTACTCTTGACATCTACGGAAGACTGCAGAGATGCGGTTGTGCCTTCGGGAAACGTTAGACAGGTGCTGCATGGCTGTCGTCGCCTCGTGTG
+
GG9FGGGFFGEFGGG7FGEGGG,CECGGGDGGGCFFGGGFFGGDGGGGDFGGGGC+@BCGFEGGGGGG+F@BAEFFCCEGEGFFEGEGGGGGGGGEEGGGAGFFGC<FEFADGAEF9EF,@FEGDGGDEEEGD*=CCCGG=>EEGFFGFEGFGFGGGGG?FFEC//5C>:CD5707F5FF82):*6+0:FF46<B4-<FBE0:)7?=8474>8*099CG?6BEEBA)??0:;97((4:(0167*8674))01,-)1(43424(,)))).0)0))
@M02542:52:000000000-J9N43:1:1101:13284:5867 1:N:0:GTGAAA
GTAGTCCACGCCGTAAACGATGTCTACTAGCTGTTCGTGTCCTTGTGATGTGAGTAGCGCAGCTAACGCACTAAGTAGACCGCCTGGGGAGTACGGTCGCAAGATTAAAACTCAAATGAATTGACGGGGGCCCGCACAAGCGGTGGAGCATGTGGTTTAATTCGACGCAACGCGAAGAACCTTACCTACTCTTGACATCTACGGAAGACTGCAGAGATGCGGTTGTGCCTTCGGGAACCGTAAGACAGGTGCTGCATGGCTGTCGTCAGCTCGT
+
GFEFGGGGGEGGGGEGGGGGGGEGGGGGGGGGGGGGGCEFFCE@CEFFGGGEDGFDFGGEECFGGCGGGDFFEGGGGEFGFFEECFDFGGGGGGGGGGGGGGGGGFGGGGGGGGGGGGGGGGGGFEGGGGGGCFGGGGGGGGGECFFFGFGGGGGFGGGGGGGFGGGGGGGGGED7?EFGGGGGGGGGFDG?CFGGGGGG?=FEDDEGFGCGE?FFGGGFGEGGGG<FFGFFFGGFBGGD>FC0@26DFGC:FFFFF9:?FDDFC?:??F29>0
@M02542:52:000000000-J9N43:1:1101:16229:5879 2:N:0:GTGAAA
GTAGTCCACGCCGTAAACGATGTCTACTAGCTGTTCGTGTCCTTGTGATGTGAGTAGCGCAGCTAACGCACTAAGTAGACCGCCTGGGGAGTACGGTCGCAAGATTAAAACTCAAATGAATTGACGGGGGCCCGCACAAGCGGTGGAGCATGTGGTTTAATTCGACGCAACGCGAAGAACCTTACCTACTCTTGACATCTACGGAAGACTGCAGAGATGCGGTTGTGCCTTCGGGAACCGTAAGACAGGTACTGCATGGCTGTTGTCAGCTCGG
+
GGGGGGGGGGGGGGGEGGGGGGGGGGGGGFGGGGGGGGGGGGGGGGGGGGGGGGGGGGGGGGGGGGGGGGGGGGGGGGGGGGGGGGGGGGGGGGGGGGGGGGGGGGGGGFGGGGGGGGFGGGGGGGGGGGGCEEGGGDGGGGGGGGGGGG?ECFGFGGGFFGGGGGGD>>C<BC;BFBFFF?FGGDGFG44/=A69)-?AFFFD>BECFF?2FFC).2*21@DF(4:GFF973>0>F?3)9:D*)4(7:<*1)-93668?123)*29*1)*/))
@M02542:52:000000000-J9N43:1:1101:15940:5880 2:N:0:GTGAAA
GTAGTCCACGCCGTAAACGATGTCTACTAGCTGTTCGTGTCCTTGTGATGTGAGTAGCGCAGCTAACGCACTAAGTAGACCGCCTGGGGAGTACGGTCGCAAGATTAAAACTCAAATGAATTGACGGGGGCCCGCACAAGCGGTGGAGCATGTGGTTTAATTCGACGCAACGCGAAGAACCTTACCTACTCTTGACATCTACGGAAGACTGCAGAGATGCGGTTGTGCCTTCGGGAACCGTAAGACAGGTGCTGCATGGCTGGCGTCAGCTCGG
+
GGGGGGGGGGGGGGDDFGGDGGGGGGGGGGGGGGGGECDGGGGGGGGGGGGFGGGGGGGGGGGGGGGGGGGGGGFGGGGGGGGGGGGGGGGGGGGGGGEGGGGDGGGGGGGGGGGDGFFGGGGGGGGGGGGGGGGGGGGGGGG>CDGGFGFGGGFGGFGCFGFGGGGGB>ECEGFFFFFF>7=*9FGFG6?FF<FFAA?>FA6C7>5CFFFFGC+78>FA>5;D0(4FDFFF:>079:?GGBG<9<BF6<46)),...1:?2(2978@B4*005
@M02542:52:000000000-J9N43:1:1101:13374:5884 2:N:0:GTGAAA
GTAGTCCACGCCGTAAACGATGTCAACTAGCCGTTGGGTTCCTTGAGAACTTAGTGGCGCAGCTAACGCATTAAGTTGACCGCCTGGGGAGTACGGCCGCAAGGTTAAAACTCAAATGAATTGACGGGGGCCCGCACAAGCGGTGGAGCATGTGGTTTAATTCGAAGCAACGCGAAGAACCTTACCTGGCCTTGACATGCTGAGAACTTTCCAGAGATGGATTGGTGCCTTCGGGAACTCAGACACAGGTGCTGCATGGCTGTCGTCAGCTCGG
+
GGGGGGGGGGGGGGGGGGFG@FGGFGGGGGGGGFFEGDGGFFGGGGGGGGGFFGGGGGGGGGGGGGGGGGGFGGEGGGGGGGGGGGFGGGGGGGEGGGGGGGGGGGGGGGGGFFGGGGGGGGFGGGGGEGG5EGG5CCGGGCEEECCFFCCFFGF8CFFGFGG5FGG));6>DGBFFFFFFFFCFFC654<??>=FFFFFF<DF?B?E?G92+<+<:FF:?BF5:46>045<?DB6>?>FG>CF011:08?F24??A<,4:03<9CF3578/))
@M02542:52:000000000-J9N43:1:1101:14401:5895 2:N:0:GTGAAA
GTAGTCCACGCCGTAAACGATGTCAACTAGCCGTTGGGTTCCTTGAGAACTTAGTGGCGCAGCTAACGCATTAAGTTGACCGCCTGGGGAGTACGGCCGCAAGGTTAAAACTCAAATGAATTGACGGGGGCCCGCACAAGCGGTGGAGCATGTGGTTTAATTCGAAGCAACGCGAAGAACCTTACCTGGCCTTGACATGCTGAGAACTTTCCAGAGATGGATTGGTGCCTTCGGGAACTCAGACACAGGTGCTGCCAGGCTGTCGTCAGCCCGG
+
GGFFGGGGGGGGGGGGGGGEGFFGGGGGGGGFGGGGGGGGGGGGGFGGGGGGGGGGGGGGEGGGGGGGGGGGGGGGGGGGGGGGGGGGGGGGCFGGGGGGGGGGFFGGGGGC,CF=FGGFGCFGGGCGCCGGGEC:CFGGGGGB*C==FGFGF?FFGFGCAFC=CDGGFFCCBGF)03?F:?FFCFC?C>FFFFFFF>@:*))*9=FFF:>9FFE>?>F??764:)(*.658:D>0>??FG2**(315:8)0)43(),4(4(.,9>F:<)5)))
@M02542:52:000000000-J9N43:1:1101:23400:5903 2:N:0:GTGAAA
GTAGTCCACGCCGTAAACGATGAGTGCTAAGTGTTAGGGGGTTTCCGCCCCTTAGTGCTGCAGCTAACGCATTAAGCACTCCGCCTGGGGAGTACGGTCGCAAGACTGAAACTCAAAGGAATTGACGGGGGCCCGCACAAGCGGTGGAGCATGTGGTTTAATTCGAAGCAACGCGGAGAACCTTACCAGGTCTTGACATCCCGTTGACCACTGTAGAGATATGGTTTTCCCTTCGGGGACAACGGTGACAGGTGTGGCATGGTTGTCGTCAGCC
+
GGGGGGGGGGGGGGGGGGGGGGGGGGGGGGGGGGGGGGGGDGGGGGGGGGGGGGGGGGGGGGGGFGFGGGGGGGGGGGGGGGGGGGGGGGGGGGGGGGGGGGGGGGGFBFDGGGGGGGGGGGGGGGEEGGGGEGGGGGGGGGGGBDEGGGGFGGGGFGGGFGGGGFF<AFCFFG;@B75@FF>GDGGFGFFFFFFFFFFFFF<C@>FGFG?2C@EF):C<AF4?>AFF)4<<B?01((,9<:5)32(8:BFF<:--(3,<?FBB3/6.)0)7?.
@M02542:52:000000000-J9N43:1:1101:19101:5914 2:N:0:GTGAAA
GTAGTCCACGCCGTAAACGATGTCTACTAGCTGTTCGTGTCCTTGTGATGTGAGTAGCGCAGCTAACGCACTAAGTAGACCGCCTGGGGAGTACGGTCGCAAGATTAAAACTCAAATGAATTGACGGGGGCCCGCACAAGCGGTGGAGCGTGTGGTTTAATTCGACGCAACGCGAAGAACCTTACCTACTCTTGACATCTACGGAAGACTGCAGAGATGCGGTTGTGCCTTCGGGAACCGTAAGACAGGTTCTGCCTGGCTTTCGGTAGCCCGG
+
GGDFFGGGGGGGGGGFGGGEFGGGGGGGGGFGGGGGGGFGGGGGGGGGGGGGGGGGGGGGGGGGGGGGGGGGGGGGGGGGGGGGGGGGGGGGGGGGGGGGGGGGGFFGFGGGGGFFGGCFGA8BFGDFCDGGGGGEGGGGGEG6>DCFGGC5:CGGGGGFFFA5CDE3)=EDDG6D:D:5<(?C60A@FFF?F<*9<A4:?A<GF5)277)2C++7<:791>BF(30DBA<2(.219:?C<6DFFFFFF47?)-),))-1,(()/)0).)*.<3
@M02542:52:000000000-J9N43:1:1101:26546:5919 2:N:0:GTGAAA
GTAGTCCACGCCGTAAACGATGTCTACTAGCTGTTCGTGTCCTTGTGATGTGAGTAGCGCAGCTAACGCACTAAGTAGACCGCCTGGGGAGTACGGTCGCAAGATTAAAACTCAAATGAATTGACGGGGGCCCGCACAAGCGGTGGAGCATGTGGTTTAATTCGACGCAACGCGAAGAACCTTACCTACTCTTGACATCTACGGAAGACTGCAGAGACGCGGTTGTGCCTTCGGGAACCGTAAGCCAGGTGCTGCATGGCAGGCGTCAGCTCGG
+
GGGGGFFFCGGGGGGEGGGGFGFFGG9FGFGGFAFGCFGFFGGGCGGGGGGGGGFGGGGGGGGGGEFCEEGGGGGGGFFCFGDEGGGFGGGGGGGGGGGG7FGGGGGGGGGGGGGGGGGGGGGGFECDE+@:CEGEEGGFFGGEEGFGGGGG=9C<FGFGAF7CFDGGFEGGFG>EB3F5FBFGGD??F4?6@<FF2<FA=),C3>)0<FD7<@FF<GDFF35@>:17<4>24>>39:<<917*)(,8,54624<3<A((((((1*.5.)*/7)
@M02542:52:000000000-J9N43:1:1101:26243:5920 2:N:0:GTGAAA
GTAGTCCACGCCGTAAACGATGTCTACTAGCCGTTCGCGTCCTTGTGATGTGAGTAGCTCAGCTAACGCACTAAGTATACCGCCTGGGGAGTACGGTCGCAAGATTAAAACTCAAATGAATTGACGGGGGCCCGCACATGCGGAGGAGCATGTGGTTTAATTCGACGCAACGCGAATAACCTTACCCTCCCCTGCCATCTATCGCATACCGCACGGAAGCGCTTGATCACTCGGGCACCCTAAGAAAGGTCCTGGAGGGACGTCGTCCACCCG
+
FCC<;FGGGGG,7@BCF@,@F<CC9CACFD,C786,6++6@+8CE9,C@9F<@FF9BF,,,,6E?FF:E776A,,E?,CF<,4+B==++4C7>BB49>+46+4,C4,9@E,,C>8,?==,@3,C=6++8++:@BEGGG,DC:B*4)*=C*044=F,4C<=69E*+*11)5=C))3).8**/-0:7C6*95))0455))9)/)-1).)***,(***04*)(-).)-()*)().(7((-4:*92**)-3)(,*/).((.((((4,()1)))/)).
@M02542:52:000000000-J9N43:1:1101:25870:5956 1:N:0:GTGAAA
GTAGTCCACGCCGTAAACGATGTCTACTAGCTGTTCGTGTCCTTGTGATGTGAGTAGCGCAGCTAACGCACTAAGTAGACCGCCTGGGGAGTACGGTCGCAAGATTAAAACTCAAATGAATTGACGGGGGCCCGCACAAGCGGCGGAGCATGTGGTTTAATTCGACGCAACGCGAAGAACCTTACCTACTCTTGACATCTACGGAAGACTGCAGAGATGCGGTTGTGCCTTCGGGAACCGTAAGACAGGTGCTGCATGGCTGTCGTCAGCTCGG
+
GGGGGGGFGGGGGGGGGGGGGGGGGGGGGGGGGGGGGGGGGGGGGGGGGGGGGGGGGGGGGGGGGGGGGGGGGGGGGGGGGGGGGGGGGGGGGGGGGGGGGGGGGGGGGGGGGGGGGFGGGGGGGGGGGGGGGGGGGGGFGGGGGGFEGGGGGGGGFGGGGGGGGGGGGGGGGGGDGGGGGGGGGDGGGGGGGGGGGGGGGFGGDGGGGGGGGFFGGGGFGGGGGGGGGGFFGGGFFGGGFFGBF?FGFC<>FF?BDFFBGGGFCB<FBFFFD)
@M02542:52:000000000-J9N43:1:1101:26588:5965 1:N:0:GTGAAA
GTAGTCCACGCCGTAAACGATGTCTACTAGCTGTTCGTGTCCTTGTGATGTGAGTAGCGCAGCTAACGCACTAAGTAGACCGCCTGGGGAGTACGGTCGCAAGATTAAAACTCAAATGAAATGACGGGGGCCCGCACAAGCGGTGGAGCATGTGGTTTAATTCGACGCAACGCGAAGAACCTTACCTACTCTTGACATCTACGGAAGACTGCAGAGATGCGGTTGTGCCTTCGGGAACCGTAAGACAGGTGCTGCATGGCTGTCGTCAGCTCGG
+
GGGGGGGGGGGGGGGGGGFFFCFGGGGGFGGGGGGGGGGGGGGGGGGGGGGGGGGGGGGGGGGGGGGGGGGGGGGGGGGGGGGGGGCFFGGGGGGGGGGGGGGGGFFGGGGGGGGGGGGGGGFGGGGGGGGGGGGGGGGGGGGGGGGGGGGGGGGGGGGGGGGGGGGGGGGGGGGEGGGFGFGGGGGGGGGGGGGGGGGGGFGGGGGGGGGFGGFGGGGA75:=EE3CCFBFF=D>EFGGFFGFFFGGFDGF=A?BFF?FGGGFGB?:?BF@F)
@M02542:52:000000000-J9N43:1:1101:26757:5970 2:N:0:GTGAAA
GTCGTCCACGCCGTACACGATGTCTACTAGCTGTTCGGTTCCTTGTGCTTTGAGTAGCGCAGCTACCGCACTAAGTAGACCGCCTGGGGAGTACGGTCGCAAGATTAAAACTCAAATGAATTGACGGGGGCCCGCACAAGCGGTGGAGCATGTGGTTTAATTCGACGCAACGCGAAGAACCTTACCTACTCTTGACATCTACGGAAGACTGCAGAGATGCTGTTGGGGCTTCGGGAAGCGGAAGACCGGTGCTACATGGGCTGCGTCAGCTCGG
+
C@,CFGDE9CFFGG@,B<FDFGFFGGG9C<FFGF9EC+,8@,CFCEEEF,9,,BE6CE@FEG7FF,,@FEFFCEGGGG,,=@C:+AF+>FE+@?FEEE7+6:C@,3<DD;>8,@33?AE=CAFEDBEDGGE>>E@1@CDC:CE5:)1,,4=CFFGCF9F@A+55<C58>8*:3)75)<?FF?*:CFG**/0*754?<BF>64(9)))2.28:E60)(2:).88@A0()436(,7(40-())2))(.()44)02)-)-)(((.(()/0)))1;7)
@M02542:52:000000000-J9N43:1:1101:7639:5991 2:N:0:GTGAAA
GTAGTCCACGCCGTAAACGATGTCTACTAGCTGTTCGTGTCCTTGTGATGTGAGTAGCGCAGCTAACGCACTAAGTAGACCGCCTGGGGAGTACGGTCGCAAGATTAAAACTCAAATGAATTGACGGGGCCCGCACAAGCGGTGGAGCATGTGGTTTAATTCGACGCAACGCGAAGAACCTTACCTACTCTTGACATCTACGGAAGACTGCAGAGATGCGGTTGTTCCTTCGGGAACCGTAAGACAGGTACTGCATGGCTGACGTCGGCCTGTG
+
GGGGGGGFGGGGGGGGGGGGDDFGFGFGGGFGGGGA:FGFGCFGGGGGFGGF9FFGEFGGGGFFFCFDGEFCGCEFFGFGGGGDGE<<FEGGGGGGGCEGFEGFGFFGFFEBE9DFGGGF,A?C?>8+@FGGG676CGEFGGEEGG>6@?CE@C>BFCCFFGC:E8CD>AE35D(55AF457+8CFFF*=C+*.77>F46B:6<37>*9>8<?98>2**(,<).,()2)-)-253;?((*1-10)(253.*/44A44103((.(11))))).9)
@M02542:52:000000000-J9N43:1:1101:14899:5996 1:N:0:GTGAAA
GTAGTCCATGCCGTCAACGATGAACACTAGGTTTCGGGGTCGTCAACGCCTCGGAGCCGCAGCTAACGCGTTAAGTGTTCCGCCTGGGGAATACGGTCGCAAGACTGAAACTCAAAGGAATTGACGGGGGCCCGCACAAGCGGTGGAGCATGTGGTTTAATTCGACGCAACGCGCAGAACCTTACCAGGACTTGACATGGAGGGGACCGGACGAGAGATCGTTCTTCTTCCGCAAGGAAGCCCCTCACACAGGTGCTGCATGGCTGTCGTCAGC
+
GGGGGGGGGGGGGG+FGGGGGGGGGGGGGGGGGFGGGGGGGGGGGGGGGGGGGGGGGGGGGGGGGGGGGGGGGGGGGGGGGGGGGGGGGGGGGGGGGGGGGGGGGGGGGGGGGGGGGGGGGGGGGGGGGGGGGGGGGGGGGGGGGGGGFFGGGGGGGGGGGFCFFFDGGGGGGGGGGGGGGGFFFFGGGGGGGGGGGGGGGFGGDDGDGGGGGDE>EGGGGGG*CGGFGGFFDGGBFGG<F@GF>6FF:<DB@F07>AFFFGGFF2?FFFFFB7
@M02542:52:000000000-J9N43:1:1101:26773:6002 2:N:0:GTGAAA
GTAGTCCACGCCGTAAACGATGTCTACTAGCTGTTCGTGTCCTTGTGCTGTGAGTAGCGCAGCTAACGCACTAAGTAGACCGCCTGGGGAGTACGGTCGCAAGATTAAAACTCAAATGAATTGACGGGGGCCCGCACAAGCGGTGGAGCATGTGGTTTAATTCGACGCAACGCGAAGAACCTTACCTACTCTTGACATCTACGGAAGACTGCAGACATGCGGTTGTGCCTTGGGGAACACTAAGACAGGTGCTGCATGACTGTCGTCAGGTCGG
+
FF<FFGGG<FGGGGF@FFGGGGGDGGGGGGGGGFGGG@<FDGGGGGG9F9FFGGGGGGGGDDEGG,EEGGGGGFGGGGGFGGGGGGGFEEGGGFGGGGGGGGFG9=FGFGGG9,=EDFECD99;@E>EGGEGGD8*;CFGFGGEGG55@5CCEFGGGGGGAE,=,?EGE>*9><9B:5?:FF?><F<*07:*93BF<AF97<095BEF?>>(CC9).?D>(58)(2(*:A9)4<9:3<(**.9*.5:5259)-)),-6))6).-*17)5)197)
@M02542:52:000000000-J9N43:1:1101:20192:6026 2:N:0:GTGAAA
GTAGTCCACGCCGTAAACGATGTCTACTAGCTGTTCGTGTCCTTATGATGTGAGTAGCGCAGCTAACGCACTAAGTAGACCGCCTGGGGAGTACGGTCGCAAGATTAAAACTCAAATGAATTGACGGGGGCCCGCACAAGCGGTGGAGCATGTGGTTTAATTCGACGCAACGCGAAGAACCTTACCTACTCTTGACATCTACGGAAGACTGCAGAGATGCGGTTGTGCCTTCGGGAACCGTAAGGCAGGTGCTGCATGGCTGTGTTCAGCTCGG
+
GGFEFGFEGGGGGGFFGGGGGGGGGGGGGGGGGGGGGGGGGGGGGGGGGGGGGGGGGGGGGGGGGGGDGGGFGGGGGGGGGGGGGGGGGGGGGGGGGGGGGGGGFGGGGGGGGGGGGGGGGGGGGGDFGGGGGGGGEGGGGGGEGGDFFGFGGGGGFDFGFFCCFGEGDB=>:DFFFFFF.3BFGGGFGFFFF>FFAAF2@A<DEFBG4DBFG6<:::79;:>BF30C<4>2?FFFB?:G50C*)4<EB?4@86)(.67:?02(*0/9=6=?BB
@M02542:52:000000000-J9N43:1:1101:14909:6037 1:N:0:GTGAAA
GTAGTCCACGCCGTAAACGATGTCTACTAGCTGTTCGTGTCCTTGTGATGTGAGTAGCGTAGCTAACGCACTAAGTAGACCGCCTGGGGAGTACGGTCGCAAGATTAAAACTCAAATGAATTGACGGGGGCCCGCACAAGCGGTGGAGCATGTGGTTTAATTCGACGCAACGCGAAGAACCTTACCTACTCTTGACATCTACGGAAGACTGCAGATATGCGGTTGTGCCTTCGGGAACCGTAAGACAGGTGCTGCATGGCTGTCGTCAGCTCGG
+
GGGGGGGGGGGGGF@GFFGGGGGGGGGGGGGGGGFGGGGGGFDGGGGGGGGGGGGGGGGGGGGGGGFGGGEGGGGGGGGEGC@7?BGGGGGGGGGEFGGEEGGGFGGGGGGGGGGGGGGGGFGGGGGGGGGGCFGGGGGGFGGGGGFBFFGGCFGFFGFGGGGGGGGGGGEGEGGGGGGGGGGGFFGEGGGGFGGGGGGGGFGGEDGGGGGFGGGEGECGCEEEGGGGGGBFFGGFFGGGFFGFFFGGFGGFFF?BFFFBCDFFGFBFFBA9@)
@M02542:52:000000000-J9N43:1:1101:18424:6044 2:N:0:GTGAAA
GTAGTCCACGCCGTAAACGATGTCTACTAGCTGTTCGTGTCCTTGTGATGTGAGTAGCGCAGCTAACGCACTAAGTAGACCGCCTGGGGAGTACGGTCGCAAGATTAAAACTCAAATGAATTGACGGGGGCCCGCACAAGCGGTGGAGCATGTGGGTTAATTCGACGCAACGCGAAGAACCTTACCTACTCTTGACATCTACGGAAGACTGCAGAGAGGCGCTTGTGCCTTCGGGAACCGTAAGACAGGTGCTGCATGGCTGTCCACAGCCCGG
+
FFFCCFGFGGGFFE,@FEECGCECCFGGGGFGEGGAFED9CEEEFFGGGGGCFGEGGGGD@FFGGGGGGGG>FGGGFGGF<==>FFFDCFFFEAFEFGGC>FCAC9FFGGG@FGF9DDGGGAAFGGG7CEEECCGGEEGGGGG18CFCEC90=@E*=EFGCFGCFGGD5:=D):65@B:F@7*22*2@>6FF954?5<FBF96<>>5C?C:?D8EF?**44)))43)*.)).2>>;>1?D5?*922,<()09<B8226:6082)00108:)875
@M02542:52:000000000-J9N43:1:1101:26059:6051 1:N:0:GTGAAA
GTAGTCCACGCCGTAAACGATGTCTACTAGCTGTTCGTGTCCTTGTGATGTGAGTAGCGCAGCTAACGCACTAAGTAGACCGCCTGGGGAGTACGGTCGCAAGATTAAAACTCGAATGAATTGACGGGGGCCCGCACAAGCGGTGGAGCATGTGGTTTAATTCGACGCAACGCGAAGAACCTTACCTACTCTTGACATCTACGGAAGACTGCAGAGATGCGGTTGTGCCTTCGGGAACCGTAAGACAGGTGCTGCATGGCTGTCGTCAGCTCGG
+
GGGGGGGGGGGGGGFGGGGGGGGGGGGGGGGFGGGGEGGFGGGGGGGFGGFGGGGGGGG7FGGGGFFGGGGGGGGDEFFFGGGGDFGGGDDFGGGGFGGGGGGGCEGGGGGGGFGGGGGGCFFGGGGGGGGGGGGGGGGGGGGGGGGGGGGGCBFCGGGGGGGFGFGGEEEGGGGGGGGEFGFGGGGGGGFGFGGGGGGGGFGGGGGGGGGGGGGGGFGGGGGGGGGGGGFFGEGFEGCDFFGFF<GGF>CDFFFFFFFFGGFFFBFFFF6?B)
@M02542:52:000000000-J9N43:1:1101:6187:6055 1:N:0:GTGAAA
GTAGTCCACGCCGTAAACGATGTCTACTAGCTGTTCGTGTCCTTGTGATGTGAGTAGCGCAGCTAACGCACTAAGTAGACCGCCTGGGGAGTACGGTCGCAAGATTAAAACTCAAATGAATTGACGGGGGCCCGCACAAGCGGTGGAGCATGTGGTTTAATTCGACGCAACGCGAAGAACCTTACCCACTCTTGACATCTACGGAAGACTGCAGAGATGCGGTTGTGCCTTCGGGAACCGTAAGACAGGTGCTGCATGGCTGTCGTCAGCTCGG
+
GGGGGGGGGGGFGGGGGGEEFGGFFFFCCFFFGFFGGGGGGGGGGFGGGG@DFGGFCFEGGGGGGF<FGGGGGGGGGGGGGEEGDGGGGGGGGGGGFGF>FEEFEGGGGGGGFGGGGGGG?DFGGGGGGEDGGGGCFFGGF*>><FFGGFGGCGGGF@FFGGFFGGGECE>FGGGGE5EF5EGC<8:C=FGCCEF6CAGGGFGGGGGGGGGGFGFF>:@FEEGCE*9+CCA=DGGBD595@FD:=7FGF**2=A<2)6::*/9?F0(4:04FD5
@M02542:52:000000000-J9N43:1:1101:13439:6055 2:N:0:GTGAAA
GTAGTCCACGCCGTAAACGATGTCTACTAGCTGTTCGTGTCCTTGTGATGTGAGTAGCGCAGCTAACGCACTAAGTAGACCGCCTGGGGAGTACGGTCGCAAGATTAAAACTCAAGTGAATTGACGGGGGCCCGCACAAGCGGTGGAGCATGTGGTTTAATACGACGCAACGCGAAGAACCTTACCTACTCTTGACATCTACGGAAGACTGCAGAGATGCGGTTGGGCCTTCGGGAACCGGAAGACAGGTGCTGCATGGGTGGCGTGATGTGGG
+
FG<FGGGDFGDGECFGFDFGGGGGGGGGGGGGGGG9FFGFCEFE<EFGGDEGGGEFGGGGGGGGGFFGGGEFGGGGFEFF8FEEEDFGGGGGGGGEFEGGGGGGGFFDFFFEGDGGGGGGGC=BDED@EGGGEE7CCF8C@E86B>EFGGFGGGGCC6CFFGGGGCC<ADCD:D>FBD@F@2*:CFF6D46*9574:A=)896<BE>EFF7(ACC)4*74955@((,726>BFBFBF?6D)4<5140;62092<2.4.4(,(((11)))0*/*7
@M02542:52:000000000-J9N43:1:1101:26311:6062 2:N:0:GTGAAA
GTAGTCCACGCCCTAAACGATGTCAACTGGTTGTTGGGTCTTCACTGACTCAGTAACGAAGCTAACGCGTGAAGTTGACCGCCTGGGGAGTACGGCCGCAAGGTTGAAACTCAAAGGAATTGACGGGGACCCGCACAAGCGGTGGATGATGTGGTTTAATTCGATGCAACGCGAAAAACCTTACCCACCTTTGACATGTAAGGAATCCTTTTGAGATAGAGGGGTGCTAGAAAGAGAGCCGTAACACAGGTGATGCATGGTGGGCGGGAGCGGG
+
GGGFGGFDEFCCGGFFFGGGGGGCCFFGGGFGGCEGGGGGGGGGGGGGGEFGGGGGGGGGGEGGDFGGF>FECGGFGGGGFF@@FEGGEGGDFGGC7CFFGGGC9FFGFGF9AB=DFEFFGGFGGEGGE7+>BCC5CB@,AB*1>32<D@FFGG4B:>F,:,4CCGDFF6=C>D;FFA58))=<<F98CFF4@48?>2@>*-4*761+*:))+*/))*2644))(((*).3):?<<7?(2>6*94A>@026)-64>A4)())((*1)007.)).
@M02542:52:000000000-J9N43:1:1101:18496:6063 2:N:0:GTGAAA
GTAGTCCACGCCGTAAACGATGTCTACTAGCTGTTCGTGTCCTTGTGATGTGAGTAGCGCAGCTAACGCACTAAGTAGACCGCCTGGGGAGTACGGTCGCAAGATTAAAACTCAAATGAATTGACGGGGGCCCGCACAAGCGGTGGAGCATGTGGTTTAATTCGACGCAACGCGAAGAACCTTACCTACTCTTGACATCTACGGAAGACTGCAGAGATGCGGTTGTGCCTTCGGGAACCGTAAGACAGGTGCTGAATGGCTGTCGTCAGGTCGG
+
GGGCFGGGGGGGGGCFGGGGGGGGGGGGGGGGGGGGGGG@FGGGGFFGGGGGGGGGGGGGGGGGGGGGGGGGGGGGGGGGGGGGGGGGGGGGGGGGGGEGGGGGGGGGGGFGGGGGGGGGGGGCFGGGGGGGGGDGEGFGGGGEGDFGGGGGGGGBFGFGFGFEGGEGFDEGFG655@FFF76CGGGFFFF?FAB4446:@26D>BBF@D??FGGFB=*64>.>FF(C9.443>9B>:85/(9*.),844:0-:4<DD0(4,24/*.)))//5;
@M02542:52:000000000-J9N43:1:1101:14861:6079 2:N:0:GTGAAA
GTAGTCCACGCCGTAAACGGTGTCTACTAGCTGTTCGTGTCCTTGTGATGTGAGTAGCGCAGCTAACGCACTAAGTAGACCGCCTGGGGAGTACGGTCGCAAGATCAAAACTCAAATGAATTGACGGGGGCCCGCACAAGCGGTGGAGCATGTGGTTTAATTCGACGCAACGCGAAGAACCTTACCTACTCTTGACATCTACGGAAGACTGCAGAGATGCGGTTGTGCCTTGGGGAACCGGAAGACAGGTGCTGACTGGCTGTCGTCAGGCGGG
+
FGDFGGGGGGGGGECCFGGGGGGGGGGGGGDGG@FEFFFFFGGGGGGGGGGGGGFGGGGGGGGGGGGGCFGGGGGGGCGC?FEGCFGGDEGCFCGD<EE>CFDEEFGGGGGGFFFGGGFGGFFGGEEDGC5:CEGGGFGGGGGEEGFFFFGGGGGFG>DCF?9FECGGD578:D9>EEF4:09:CGGFGF@?F>BFFA*)@21<BBBGF>>0C?971>D26>)74?BGDDA,(5938(4D)(7).18?:<6?74-()-4(,-4)9F))77)0))
@M02542:52:000000000-J9N43:1:1101:8884:6085 1:N:0:GTGAAA
GTAGTCCACGCCGTAAACGATGTCTACTAGCTGTTCGTGTCCTTGTGATGTGAGTAGCGTAGCTAACGCACTAAGTAGACCGCCTGGGGAGTACGGTCGCAAGATTAAAACTCAAATGAATTGACGGGGGCCCGCACAAGCGGTGGAGCATGTGGTTTAATTCGACGCAACGCGAAGAACCTTACCTACTCTTGACATCTACGGAAGACTGCAGAGATGCGGTTGTGCCTTCGGGAACCGTAAGACAGGTGCTGCATGGCTGTCGTCAGCTCGG
+
CEFFCFEFFEF8C68BDE@F<FE9CF9EFFGCFEC<FEFEFFFGGFGGCEFGGFEGFEEGGGGGFG8C7>@=FEFFFCFC<>FFGD7FGEGGGGEGF7CEF@FG9<FFGGGG<EFG9FFFGGGGEGEGEGC7:F7EFEGGA<FC:CF>7F9>CFG::FFCF2;FFFGEEE**BEEG8CC88CCF+<CCGFFGGF?C99AFFFF5=DGFGGGFF6@CE3395C88:7CFC>>FFGGEFF<C;:D1@>75FD4:F>2245:6C520>1??6:66<)
@M02542:52:000000000-J9N43:1:1101:6305:6086 2:N:0:GTGAAA
GTAGTCCACGCCGTAAACGATGTCTACTAGCTGTTCGTGGCCTTGTGATGTGAGTAGCGCAGCTAACGCACTAAGTAGACCGCCTGGGGAGTACGGTCGCAAGATTAAAACTCAAATGAATTGACGGGGGCCCGCACAAGCGGTGGAGCATGTGGTTTAATTCGACGCAACGCGAAGAACCTTACCTACCCTTGACATCTACGGAAGACTGCAGAGAGGCGGTTGTGCCTTCGGGAACCGTAAGACAGGTGCCGCATGGCTGTCGTCAGCTCGG
+
GGGGGGFGGDGGGFGGGGGGGGGGAFFGGGGCEFGFFC@,@EGGGCEAF@F<FFGCFFGGGDGGEGGGGGGGGGGGAFGFGGGGGGGGGGGGGGDGAECEGGG83AFGGGFGGGGGFGGGGAFCCEDGGGGGGGDEGGGC>GGCBCCCGG6E@7FFFGGGFGFFF*=D58=<>D>BDFFFFFFGCGC**))/5:FFBBF<F9(>>B);5C?FGF@F(**,,07)281FFA<2271706(9C:DDADBF:A@:0(,43((28?1,*18)0)9?@)
@M02542:52:000000000-J9N43:1:1101:18826:6104 2:N:0:GTGAAA
GTAGTCCACGCCGTCAACGATGTCTACTAGCTGTTCGTGTCCTTGTGATGTGAGTAGCGCAGCTAACGCACTAAGTAGACCGCCTGGGGAGTACGGTCGCAAGATTAAAACTCAAATGAATTGACGGGGGCCCGCACAAGCGGTGGAGCATGTGGTTTAATTCGACGCAACGCGAAGAACCTTACCTACTCTTGACATCTACGGAAGACTGCAGAGATGCGGGTGAGCCTTCGGTGACCGTAAGAAAGGTGCTGCAAGAGTGTAGCCGACTCGG
+
GEGGGGGGGGEGG@@FFFCFFEE<FGFGFC<FFFFGEGC6EFFGE6CE9FEGEG<CFC@:@+8=<E=FECBF<F?EDGGGG@+=?D=+>==?8,B4,6=C:F:E9EFGGGGF,DEDGDF;,,@=@>@FGD>5*@*4?>DC8CCB544:CFGGF,?44,2<BCF5:<C)8.5<AG9>30970(9C*9<?*6)*7>=F9AFA4>?*85;C@F:(+3<)(2>>(<071((*4:8??E-,426<*4>74)().))))...<)(.)..-**1.)))))0
@M02542:52:000000000-J9N43:1:1101:11727:6106 2:N:0:GTGAAA
GTAGTCCATGCCGTAAACGTTGGGAACTAGATGTGGGGACCATTCCACGGTTTCCGTGTCGCAGCTAACGCATTAAGTTCCCCGCCTGGGGAGTACGGCAGCAAGGCTAAAACTCAAAGGAAATTACGGGGGCCCGCACAAACGGCGGAGCACACGGATTAATTCGATGCAACGCCAAGAACCTTACCAAGGCTCGAAATAAACCAGAACACCGCGGAAATGTAGAACACGTTGGACCCCTGTGAACAGGTGGTGCAGGGTTGTCGCCAGCCCG
+
GE96CEFGGGF@CFC:CCB;BF,@<CCFGDAFCFAF,@,6B78,,@,,68BF796:@CF8:<FGD<F=F:=C,?F,555,,C=CC++9A?F++@<,+@7+@7FC:+D,5=EEE,@,+>@:8D,8+,3+>@EC+8BE*35;:,24B*****75**3*:**=AF?99F9+1.C+))-)0))))(097766:)).0.)0((04*).:)0)*)*(./:803C<()/*046:7((((.)42)(,**(29:-67((*0,,14.6(((,4(*9)))))))0
@M02542:52:000000000-J9N43:1:1101:26962:6134 1:N:0:GTGAAA
GTAGTCCACGCCGTAAACGATGTCTACTAGCTGTTCGTGTCCTTGTGATGTGAGTAGCGCAGCTAACGCACTAAGTAGACCGCCTGGGGAGTACGGTCGCAAGGTTAAAACTCAAATGAATTGACGGGGGCCCGCACAAGCGGTGGAGCATGTGGTTTAATTCGACGCAACGCGAAGAACCTTACCTACTCTTGACATCTACGGAAGACTGCAGAGATGCGGTTGTGCCTTCGGGAACCGTAAGACAGGTGCTGCATGGCTGTCGTCAGCTCGG
+
GG@FGGGGGGGGGGGGGGB8CFFGGGGGGGGGGGGGGGGGGGGGGGGCGGGGGGGGGGGGGGGGGGGGGGGGGGGGGGGGGGGGGGGGGFFGEFFGGGGGGGGGGGGGGGGGGGGGGGGGGGGGGGGGGGGGGGDGGGGGGGGGGGGGGGGGFGGFGGGGGGGGGGGGGGGGGGGGGDFGGGGGGGGGGGGGGGGGGGGGGFGGCDGGGGGGGGGGFGFFEGGGGGGGGDFFGGGFFGGGFFG?FFFG@FFFFFF>>:?FGGGFGFFFFBFFE)
@M02542:52:000000000-J9N43:1:1101:20419:6138 1:N:0:GTGAAA
GTAGTCCACGCCGTAAACGATGTCGACTAGCCGTTGGGATCCTTGAGATCTTAGTGGCGCAGCTAACGCATTAAGTCGACCGCCTGGGGAGTACGGCCGCAAGGTTAAAACTCAAATGAATTGACGGGGGCCCGCACAAGCGGTGGAGCATGTGGTTTAATTCGAAGCAACGCGAAGAACCTTACCAGGCCTTGACATGCAGAGAACTTTCCAGAGATGGATTGGTGCCTTCGGGAACTCTGACACAGGTGCTGCATGGCTGTCGTCAGCTCGT
+
GGAFGGGGGGGGGGGFGGGGGGGGGGGDGGGGGGGGGGGGGGGGGCGGGGGGGGGGGGGGGGGGGGGGGGGGGGGFGGGGGGGGGGGGGEGGGGGGGGGGGGGGGGGGGGGGGGGGGGGFGFGGFFGGGGGGGGGGGGGGGGGCFGGGGGGGGGGGGGGGGGGFGGGGGGGGGGGGEDGGGGGGGGGGGGGGGGGGGGGGGFGGGGGGGGGGGGGGGEGGGGGGGGGGGGFFGGG@>GGGFFGFFFCFFD*4FFFFBF?FGCDFGFF<:?BFF)
@M02542:52:000000000-J9N43:1:1101:20153:6161 1:N:0:GTGAAA
GTAGTCCACGCCGTAAACGATGTCTACTAGCTGTTCGTGTCCTTGTGATGTGAGTAGCGCAGCTAACGCACTAAGTAGACCGCCTGGGGAGTACGGTCGCAAGATTAAAACTCAAATGAATTGACGGGGGCCCGCACAAGCGGTGGAGCATGTGGTTTAATTCGACGCAACGCGAAGAACCTTACCTACTCTTGACATCTACGGAAGACTGCAGAGATGCGGTTGTGCCTTCGGGAACCGTAAGACAGGTGCTGCATGGCTGTCGTCAGCTCGT
+
GG9EGGGGGGGGGGFGGGGGGGGGGGGGGGGGGGGGGGGGGGGGGGGGGGGGGGGGGGGGGGGGGGGGGGGGGGGGGGGGGGGGGFGGFGGEFGGGGGGGGGGGGGGGGGGGGGGGGGGGGGGGGGGGGGGGGGGGGGGGGGGGGGGGGGGGGGGGGGGGGGGGGGGGGGGGGGGGGGGGGGGFGGGGGGGGGGGGGGGGGFGGGGGGGGGGGGEFGGGGGGGDGGGGGG<FGGGFFGGGEFD:F?FG>79:?B?72-:BGD997:<6136?D)
@M02542:52:000000000-J9N43:1:1101:21168:6164 2:N:0:GTGAAA
GTAGTCCACGCCGTAAACGATGTCGACTAGCCGTTGGGATCCTTGAGATCTTAGTGGCGCAGCTAACGCATTAAGTCGACCGCCTGGGGAGTACGGCCGCAAGGTTAAAACTCAAATGAATTGACGGGGGCCCGCACAAGCGGTGGAGCATGTGGTTTAATTCGAAGCAACGCGAAGAACCTTACCAGGCCTTGACATGCAGAGAACTTTCCAGAGATGGATTGGTGCCTTCGGGAACTCTGACCCAGGTTCTGCATGGCTGTCGTCGGCTCGG
+
GGFGGGGGGGGGGG@BFGGGGGGGGGGGGGGGGGGGGGGEFGGGGGGGGGGGGGGGGGGGGGGGGFGGGGGGGGGGGGGGGGGGGGGGGGGGGGGGGGGGDGGGGGGGGGGGGGGGGGGGGGCFGGGGGEGGEGGGGGGGGGGEGDCFGG?CCEE2==CGFGGGGGGDFF=):D7BBFFF57?FGGGFGF:F;>FFABFFF4ADF)97=:>AG?:@7:DDBFF4<ABF:)452>>BF?22*):7(.4@:2*1)69)).4:?6<<<*).78)0.5
@M02542:52:000000000-J9N43:1:1101:23973:6167 2:N:0:GTGAAA
GTAGTCCACGCCGTAAACGATGTCTACTAGCTGTTCGTGTCCTTGTGATGTGAGTAGCGCAGCTAACGCACTAAGTAGACCGCCTGGGGAGTACGGTCGCAAGATTAAAACTCAAATGAATTGACGGGGGCCCGCACAAGCGGTGGAGCATGTGGTTTAATTCGACGCAACGCGAAGAACCTTACCTACTCTTGACATCTACGGAAGACTGCAGAGATGCGGTTGTGCCTTCGGGAACCGTAAGACAGGTGCTGCATGGCCGTCGTCAGCTCGG
+
GGGGGGFGGGGGGEFC@FFCFFGGGGGGGGGGGGGGGGGFGGGGGGGGGGGGGGGFGGGGGGGGGGGGGGGGGG?FGGGGGGGGGGGGGGGFGGEGGGGGGGGGGGGGGGGGGGGGGFGGGGGGGGGGGGGGGGGGGGGGGGGGGG5?FG9CFGG8FGGGFGGGFGCDDBEDFG;D>>6>@FFGGGGFGFFFFBFFFFFFFF05>5>GFG?:EFGF?7C22).84<6CB<<??:;>>02)93C5)<>@?BFF224,440,(-((/9)).7*)))
@M02542:52:000000000-J9N43:1:1101:22387:6168 1:N:0:GTGAAA
GTAGTCCACGCCGTAAACGATGTCAACTAGCCGTTGGGTTCCTTGAGAACTTAATGGCGCAGCTAACGCATTAAGTTGACCGCCTGGGGAGTACGGCCGCAAGGTTAAAACTCAAATGAATTGACGGGGGCCCGCACAAGCGGTGGAGCATGTGGTTTAATTCGAAGCAACGCGAAGAACCTTACCTGGCCTTGACATGCTGAGAACTTTCCAGAGATGGATAGGTGCCTTCGGGAGCTCAGACACAGGTGCTGCATGGCTGTCGTCAGCTCGT
+
8C,CFGGGGGGGG@BCFFFGGGGGFGGGGGFGGFGGGDGDGGFGFGGGDGGFGFGFGFGGGEFGGGGGGGGGDEFFFGGGEGG@FGGGGGEGGG>EGGGGGGGGGGGGGGEFFGGGGGGGGGGGFGDGGCGGGGGGEGGGGGGGGGGGGFGGGGGGGGGGGGGC@FFGGGGGGCEGCGGGGGGGGGGGGGFGGGGGGGFFGFGGGGGGGGFGGFGFDEC?FGGGGGFCFGFFGGGFFEG6=?F:FBGCF7*5?>43:A4?GG<FG??:<?FFF5
@M02542:52:000000000-J9N43:1:1101:24212:6197 1:N:0:GTGAAA
GTAGTCCACGCCGTAAACGATGTCTACTAGCTGTTCGTGTCCTTGTGATGTGAGTAGCGCAGCTAACGCACTAAGTAGACCGCCTGGGGAGTACGGTCGCAAGATTAAAACTCAAATGAATTGACGGGGGCCCGCACAAGCGGTGGAGCATGTGGTTTAATTCGACGCAACGCGAAGAACCTTACCTACTCTTGACATCTACGGAAGACTGCAGAGATGCGGTTGTGCCCTCGGGAGCCGTAAGACAGGTGCTGCATGGCTGTCGTCAGCTCGG
+
GGGGGGGGGGGGGGFGGGGGGGGGGGGGGGGGGGGGGGGGGGGGGGGGGGGGGGGGGGGGGGGGGGGGGGGGGGGGGGGGGGGGGGGGGGGGGGGGGGGGGGGGGGGGGGGGGGGGGGGGGGGGGGGGGGGGGGGGGGGGGGGGGGGGGGGGGGGGGGGGGGGGGGGGGGGGGGGGGGGGGGGGGGGGGGGGGGGGGGGGGFGGGDGGGGGGGGGGCGGGGGGGGGGGGGFFGGGFFGGGFFGFFDCGFGC?FAF?FAFFGGGFG?F0<?>@D)
@M02542:52:000000000-J9N43:1:1101:16926:6198 2:N:0:GTGAAA
GTAGTCCACGCCCTCAACGATGCGAACTGGCTGTTGGGTTCAATTAGGAACTCAGTATCGAAGCTAACGCGTTAAGTTCGCCGCCTGGGGAGTACGGTCGCAAGACTGAAACTCAAAGGAATTGACGGGGGCCCGCACAAGCGGTGGAGTATGTGGTTTAATTCGATGCAACGCGAAGAACCTTACCTGGCCTTGACATGCACGGAACTTTACAGAGATGGATTGGTGCCTTCGGGAACCGTGACACAGGTTCTGCATGGCTGTCGTCAGCTCG
+
GGG9FGGGGGGGGG,FFEEDFFGG@FGGGG,@FGGGGGGGGGGGGGGGGGGGGGGGGGGEGFGGGFFGGDGGGEGGGGGGGGGGGGGGGGGDGGGG:BBEGGEGFGGGGGGDCF9D8FGFGGFDCAEGGGGGDGGCEGGF=EEG:CGFC=FFG:B9C*9CFGGF=7++)8778517;>E?FB4:CFA@G>756>?FFFF?4))*07>EFF2)3<970**3)0*?:?B<<7<>2>663((*/4*/44?F(8**.24))-5,23(,9*)).09*6>
@M02542:52:000000000-J9N43:1:1101:10402:6220 2:N:0:GTGAAA
GTAGTCCACGCCGTAAACGATGTCTACTAGCTGTTCGTGTCCTTGTAATGTGAGTAGCGCAGCTAACGCACTAAGTAGACCGCCTGGGGAGTACGGTCGCAAGATTAAAACTCAAATGAATTGACGGGGGCCCGCACAAGCGGTGGAGCATGTGGTTTAATTCGACGCAACGCGAAGAACCTTACCTACACTTGCCATCTACGGAAGACTGCAGAACTCCGGTTGTGCCTTCGGGATACGTAAGTCAGGTGCTTGATGGCTTACGTCTGCTCCG
+
EGGGFGGGGGGGGGGGFGG@D<FFEGGGGGGGGGGAF@,E<,ECCEEFF9EGAEF@FCC7FFGGCFGGGG7CFF8FFFAFCCDECBC<=FCCFGGDFEE@C+>,EFFAFFFGGGDGFCBFGF,E@EGFEGGGCGGDCEFGECB>1;>FDC,4:B,=5C4EFFDC:*CD>:CCBD9BFDFFFFFC74C69)0*7)*944?266(97))8?FFF989).:*),<082(,*6))41721((.97257-).146))-))()))(((),*2.))*01))
@M02542:52:000000000-J9N43:1:1101:9331:6223 2:N:0:GTGAAA
GTAGTCCACGCCGTAAACGATGTCGACTAGCCGTTGGGATCCTTGAGATCTTAGTGGCGCAGCTAACGCATTAAGTCGACCGCCTGGGGAGTACGGCCGCAAGGTTAAAACTCAAATGAATTGACGGGGGCCCGCACAAGCGGTGGAGCATGTGGTTTAATTCGAAGCAACGCGAAGAACCTTACCAGGCCTTGACATGCAGAGAACTTTCAAGAGCTGGATTTGTGCCTTCGGGAAGTCTGACACAGGTTCTGCATGGCTGTCTTCATCGCGG
+
GGGGGFGGGGGGGDFFGGGDFGGGCFGGGGGGGGGEGGG@DGGGGGGGFGGGGGGGFGGGG>FG9FGGGGGGGF9FFGEFGGGDGGFFGGGGFGGGGD7FC@FFAFGGGGGGGGGDFGFGGGGGFEGGGG>BEGG5C@F5FCECGGGDFFCCGGGCCFF@7EGGG4=DFFG:DDFF@BFFFBFD499:CFE4<8?FAA*89-.959F??7>)+<9)(2><04**6:2DA2))4763((.2*6?C>0158A*9<ABB:-((.4:3*****0))7)
@M02542:52:000000000-J9N43:1:1101:12275:6227 1:N:0:GTGAAA
GTAGTCCATGCCGTAAACGATGTCTACTAGCCGTTGGGGCCTTTGAGGCTTTAGTGGCGCAGCTAACGCGATAAGTAGACCGCCTGGGGAGTACGGTCGCAAGACTAAAACTCAAAAGAATTGACGGGGGCCCGCACAAGCGGTGGAGCATGTGGTTTAATTCGATGCAACGCGAAGAACCTTACCTGGTCTTGACATAGTAAGAACTTTCCAGAGATGGATTGGTGCCTTCGGGAACTTACATACAGGTGCTGCATGGCTGTCGTCAGCTCGG
+
GGGGGGFGGDFGGGEEGGGGGG@A<FGGG<FFGFCFGGCCFDGGGGFGF<@<,EEFGEGDCEEC?EFGGE:FCFFFGGFGGGGCEGGFGEGGGDGGDGECBFFCFFGGGGGGGGG9,CGGGGGGGGGGGGGGGGFECE@<FFEF7<FFGFGGGGGEFGGGGGFGF@FGGGG@7:EGE8C8@CFC6EFDGG:CFCCFGCF?C6CFFFFGGGGGGF+2*+<EGFFFGFC0C>>6CGG@FFGFFFGFFDFFFGGFF9?:):<B:7C?3:68(,.9))
@M02542:52:000000000-J9N43:1:1101:22005:6234 2:N:0:GTGAAA
GTAGTCCATGCCGTAAACGATGTCGACTAGCCGTTGGGATCCTTGAGATCTTAGTGGCGCAGCTAACGCATTAAGTCGACCGCCTGGGGAGTACGGCCGCAAGGTTAAAACTCAAATGAATTGACGGGGGCCCGCACAAGCGGTGGAGCATGTGGTTTAATTCGAAGCAACGCGAAGAACCTTACCAGGCCTTGACATGCAGAGAACTTTCCAGAGATGGATTGGGTCCTTCGGGAACTTGGCCAAAGGTGATGCATGGGTGTCGTCAGTCCGG
+
CFFCGGGAFFFFE@F:6CBFFFEG8DFGGGGFGGGEFEFFFFGGAD8,CE9@<FEFFEDEFGGGGGGCFGFGFGGFGFC:FEGC+=FGG+4@EFFCGG:F+@CEDGG,EFF=F9?EFFFFGGGGFEECEGGD8C7>CEGFE::*486;8EGGFGG3:9<+A13/:7EGFFCDFD0;>>;>4:FFGGC?D>EF446;:4??FA4*)9?<7D24C++<77C70*004(,2824<?B009()**)*0,(4<:?)/)..8AF7(.-3,/*))01/)07
@M02542:52:000000000-J9N43:1:1101:26001:6267 2:N:0:GTGAAA
GTAGTCCACGCCGTAAACGATGTCTACTAGCTGTTCGTGTCCTTGTGATGTGAGTAGCGCAGCTAACGCACTAAGTAGACCGCCTGGGGAGTACGGTCGCAAGATTAAAACTCAAATGAATTGACGGGGGCCCGCACAAGCGGTGGAGCATGTGGTTTAATTCGACGCAACGCGAAGAACCTTACCTACTCTTGACATCTACGGAAGACTGCAGAGATGCGGTTGTGCCTTCGGGAACCGTAAGGCAGGTGCTGCATGGCTGTCGTCAGCGCGG
+
GGGGGGGGGGGGGGGGGGGGGGGGGGGGGGGGGGGGGGCGGGGDGGGGGGGGFGGGGGGGGGGGGGGGGGGGGGGGGGGGDGGEGGFGGGGGGGGGGEGGGGGGGGGGGGGGGDFEGGGGGGGGGGGEEEEECGG5EGFGFGGGGGFGGGGGGGGCFGGGF9C=FDEGFEGGFGBBE>FFF?FGGGGFGFF7B<7@AF64@AFCB53:;C?:GCCF0*:<2BEF>B6DFFABBF962?<DD:<5),(89B46)6734A0:3:B<**07B?))0)
@M02542:52:000000000-J9N43:1:1101:8587:6274 2:N:0:GTGAAA
GTAGTCCACGCCGTAAACGATGTCAACTAGCCGTTGGGTTCCTTGAGAACTTAGTGGCGCAGCTAACGCATTAAGTTGACCGCCTGGGGAGTACGGCCGCAAGGTTAAAACTCAAATGAATTGACGGGGGCCCGCACAAGCGGTGGAGCATGTGGTTTAATTCGAAGCAACGCGAAGAACCTTACCTGGCCTTGACATGATGAGAACTTTCCAGAGATGGATTTGTGCCTTCGGGAACTCAGACACAGGTTCTTCATGGCTGTTCTCGGACCGG
+
GGCFGGGGCCFGGGFEFGGCFGGCEGGGGGFGEG@FGGGGGFAFFGGFFFFFGCG,BEFCGECFGGG7FFGGGGDGGFGFGDGGGGGDGG+8E<CD7EGGGGGFAFFGGGGGGEFGGFFFCA,=DCECEG5*>BECEEFFC*B685BFFGFGE++BCBD7AFFFGGD>6A:5>D2>>EFFF?FD67C697>4??4?264)*6>9?*9+/;<)+++0(*0)(1**.6(:<>42-5((4:2:C)>C7:256</?)-4-)),((-8.***)))))))
@M02542:52:000000000-J9N43:1:1101:7441:6280 1:N:0:GTGAAA
GTAGTCCACGCCGTAAACGATGTCTACTAGCTGTTCGTGTCCTTGTGATGTGAGTAGCTCAGCTAACGCACTAAGTAGACCGCCTGGGGAGTACGGTTGCAAGATTAAAACTCAAATGAATTGACGGGGGCCCGCACAAGCGGTGGAGCATGTGGTTTAATTCGACGCAACGCGAAGAACCTTACCTACTCTTGACATCTACGGAAGACTGCAGAGATGCGGTTGTGCCTTCGGGACCCGTAAGACAGGTGCTGCATGGCTGTCGTCAGCTCGT
+
GGCGFGEEGCGGGB,BEDFGG@6,CFEFGG8CF<FE,B<,9E@<FE@FCEFGCFFGGF,996CFC<,FF7>FGFDEGFEDFEGCG@7,==>8B,?+9++?FDGCFCFGGGC<5F,EFE<,A@FEFGG77++83@CF@@>C:3<FE>F,2>>FFDGF7FGGG9FEGC7ECEC7*8EF8CCCC<::BFG+>F709CCF7CFCF6C5CCEFC+7@F?7:@FDF//1:EG*2::-79=CB3:*9;)78FBG*.290=92()576**01>(((4).<).
@M02542:52:000000000-J9N43:1:1101:3664:6292 2:N:0:GTGAAA
GTAGTCCACGCCGTAAACGATGTCTACTAGCTGTTCGTGTCCTTGTGATGTGAGTAGCGCAGCTAACGCACTAAGTAGACCGCCTGGGGAGTACGGTCGCAAGATTAAAACTCAAATGAATTGACGGGGGCCCGCACAAGCGGTGGAGCATGTGGTTTAATTCGACGCAACGCGAAGAACCTTACCTACTCTTGACATCTACGGAAGACTGCAGAGATGCGGTTGTGCCTTCGGGAAACGTAAGACAGGTTCTGCATGGCGTTCGTCAGCCCGG
+
GFFGGGGGGGGGGGGGGGGDGGGGGGGGGGGGGGGGGGGGGGGGGGGFGGGGGGGCGGGGGGGGGGGGGGGFGGGGGGGGGGGGGGGGGGGGGGGGGGGGGDCFGGGDGGGGGGGF8FGGGFGGGGGCECDGGGG*;F>EFGGGGGGGGGGG,=C8@FGGFFGGGGGGDDGC>G1BDBFFF:FGGGGF**9@9296)66462:<DFDFFGF0+<+51:74>EDFFB?GF2:?FF;90((99:DCBF(?8<*924AA4)(,(((,1/))0))0))
@M02542:52:000000000-J9N43:1:1101:8926:6294 1:N:0:GTGAAA
GTAGTCCATGCCGTAAACGATGAGTGTTCGCCCTTGGTCTACGCGGATCAGGGGCCCAGCTAACGCGTGAAACACTCCGCCTGGGGAGTACGGTCGCAAGATTAAAACTCAAATGAATTGACGGGGGCCCGCACAAGCGGTGGAGCATGTGGTTTAATTCGACGCAACGCGAAGAACCTTACCTACTCTTGACATCTACGGAAGACTGCAGAGATGCGGTTGTGCCTTCGGGAACCGTAAGACAGGTGCTGCATGGCTGTCGTCAGCTCGTGTT
+
GGGGGGGGGGGGGGGGGGGGGGGGGGGGGGGGGGGGGGGGGGGGGGGGGGGGGGGGGGGGGGGGGGGGGGGGGGGGGGGGGGGGGGGGGGGGGGGGGGGGGGGGGGGGGGGGGGGGGGGGGGGGGGGGGGGGGGGGGGGGGGGGGGGGGGGGGGGGGGGGGGGGGGGGGGGGGGGGGGGGGGGGGGGGGGFGGGGGGGGCEFGGGGGGGGGGGGGCECEGGGGGGGGGGGFEDECFEGCGFFG0F:F<FGF<@94?BB??DCG37:F<)37F5)
@M02542:52:000000000-J9N43:1:1101:8861:6304 1:N:0:GTGAAA
GTAGTCCACGCCGGAAACGATGTCTACTAGCTGTTCGTGTCCTTGTGATGTGAGTAGCGCAGCTAACGCACTAAGTAGACCGCCTGGGGAGTACGGTCGCAAGATTAAAACTCAAATGAATTGACGGGGACCCGCACAAGCGGTGGAGCATGTGGTTTAATTCGACGCAACGCGAAGAACCTTACCTACTCTTGACATCTACGGAAGACTGCAGAGATGCGGTTGTGCCTTCGGGAACCGTACGACAGGTACTGCATGGCTGTCGTCTGCCCGG
+
GFFG<FEE9FGFE+7@:E8CF@<;CD9CEF,C,9CF:8C:<,E<CCE@FAGCAFF<6E+>@+@D<?F,@+@CEGA5E<FG,CCCF<<=+=:CE<7CECGCE+CFFCCGGGGGGG,EFG,,CC3,9C++8+@8>:+><F:FCF7FFG7F<F,:,@FA@<?,F,,67C@B5C8FGG7FE86CC@C++0A?++3::C<CC:C?C**1//**0<6C?:FF*:++2*2*:C7EF7:FF:DBBGG:5@*4@(:9@**./<24AA??*59F53((-4)8>8
@M02542:52:000000000-J9N43:1:1101:10296:6308 1:N:0:GTGAAA
GTAGTCCACGCCGTAAACGATGTCTACTAGCTGTTCGTGGTCTTGTACTGTGAGTAGCGCAGCTAACGCACTAAGTAGACCGCCTGGGGAGTACGGTCGCAAGATTAAAACTCAAATGAATTGACGGGGGCCCGCACAAGCGGTGGAGCATGTGGTTTAATTCGACGCAACGCGAAGAACCTTACCTACTCTTGACATCTACAGAAGACTGCAGAGATGCGGTTGTGCCTTCGGGAACTGTAAGACAGGTGCTGCATGGCTGTCGTCAGCTCGT
+
GGGGGGGGGGGGGGBFFGGGGGGGGGGGGGGGGGGGGGGGGGGGGGGGGGGGGGGGGGGGGGGGGGGGGGGGGGGGGGGGGGGGGGGGGDEFFGGGGGGGGGGGFGGGGGGGGGGGGGGGGGGGGGGGGGGGGGGGGGGGGGGGGGGGGGGGGGGGGGGGGGGFGGGDGEGGGGGGGGGGGGGGGGGGGGGGGGGGGGGGGFGGGGGGGGGGGGFGGCFFGGGGGGGGGGFFGGGFFGFGFFGFFFFGFFGFFFFFFF??<DDFGFF??B>FF.
@M02542:52:000000000-J9N43:1:1101:25724:6309 1:N:0:GTGAAA
GTAATCCACGCCGTAAACGATATCAACTAGCCGTTGGGTTCCTTGAGAACTTAGTGGCGCAGCTAACGCATTAAGTTGACCGCCTGGGGAGTACGGCCGCAAGGTTAAAACTCAAATGAATTGACGGGGGCCCGCACAAGCGGTGGAGCATGTGGTTTAATTCGAAGCAACGCGAAGAACCTTACCTGGCCTTGACATGCTGAGAACTTTCCAGAGATGGATTGGTGCCTTCGGGAACTCAGACACAGGTGCTGCATGGCTGTCGTCAGCTCGT
+
GGGFGGGGGGGGGGGGGGGGGGGGGGGGGGGGGGGGGGGGGGGGGGGGGGGGGGGGGGGGGGGGGGGGGGGGFGGGGGGGGGGGGGGGGGGGGGGGGGGGGGG?FFG9FCGGGGGGGGGGGGGGGGGGGGGGGGGGGGGGGGGGGGFFGGGGGGGGGGGGGGGGGGGGGGGGGGGGGGGFGGGGFGGGGGGGGGGFF?+6CFGGGGGGGGGGFGGGFGGGGGG6CFGGGGFFGGC@BFGCFFGFFFGGFG4>FFFFFFBBGGGFGFFB?BAFE)
@M02542:52:000000000-J9N43:1:1101:15654:6322 2:N:0:GTGAAA
GTAGTCCATGCCGTAAACGATGAGTGTTCGCCCTTGGTCTACGCGGATCAGGGGCCCAGCTAACGCGTGAAACACTCCGCCTGGGGAGTACGGTCGCAAGACCGAAACTCAAATGAATTGACGGGGGCCCGCACAAGCGGTGGTGCATGTGGTTTAATTCGACGCAGCGCGAATAACCTTACCTACTCTTTACCTCTACGGAAGACTGCAGAGATGCGGTTGTGCATTCGGGAACCGTTAGACAGGTGTTCCATGGCTGCTGTCCGCTCGTGTG
+
GGCGGGFGGGCGGGGGGGDGF<EGGGGGGGGEGEE@EGG9FFGGDE7@BGGGCFCF+BFGGGGFEGFCFGGGFGGCFGEE@+FDF++@C,ABEGGGGDEGBEFEE7CC,EBD9DFCFB@:;;C76BCF*>?E>CCFFGGGGDD*;D?EFGGC05C+>CFGFFEG55*)75*/7)-946??6(<CFF9)***/*)/15)96)((/).107*,)**0047)(450)6).*69?>F)2((,(**)**.,56-4**)..,:(,,)).36*0))0)).)
@M02542:52:000000000-J9N43:1:1101:7133:6350 2:N:0:GTGAAA
GTAGTCCACGCCGTAAACGATGTCTACTAGCTGTTCGTGTCCTTGTGATGTGAGTAGCGCAGCTAACGCACTAAGTAGACCGCCTGGGGAGTACGGTCGCAAGATTAAAACTCAAATGAATTGACGGGGGCCCGCACAAGCGGTGGAGCATGTGGTTTAATTCGACGCAACGCGAAGAACCTTACCTACTCTTGACATCTACGGAAGACTGCAGAGATGAGGTTGTGCCTTCGGGAACCGGAAGAAAGGTGCTGCATGGCTGTCGTCAGCCCGG
+
FGFGGGCEGGGGGGCGGFGGGGGGGGGGGGGGGGGFGGGFGGGGGGEFGGEG9FFFCEF7B@FGGEGGDEEEGGGGFGFGGGGGGGEGGGDGF<F7EE7F7+FGGGGGGGGGDDEFFGAF9FFFFGDDGGDBEEE5:FGGGEGGGG55@FFFGGFGGGGDA+37CGGGEFGG390:DEFFFFFGFGGFGF;@B>F?9>F2@:1DD7<8?G0(<8+)4C>).))81,,*4<))4B6143-9)-970((043)054<::A<21((.**0)0)))))
@M02542:52:000000000-J9N43:1:1101:18365:6373 2:N:0:GTGAAA
GTAGTCCACGCCGTCAACGATGTCTACTAGCTGTTCGTGACCTTGTGTCGTGAGTAGCGCAGCTACCGCATTAAGTAGACCGCCTTGGGAGTACGGTCGCAAGATTAAAACTCAAATGAATTGACGGGGGCCCGCCCAAGCGGTGGAGCATGTGGTTTAATTCGACGCAACTCGAAGACCCTTACCTACTCTTCACATCCACAGAACTTAGCAGAAATGCTTTGGTGCCTTCGGGAACGGTAAGACAGGTCCTGCACGGCTGTCGTCAGCTCGG
+
FCF:6EFGGGG@FFCFEAC8C6;EFG9<FG8<@CFF@B,CD,96,9,BF@F,,B9,9,++7+=F?,B+C+?,EC<F@,,E,+4+B+9?,,@@>E+8:@+8@FC,E,5C?99,CE@,=;,E936,63=@EE>>8CG*@C5,**8**/*,0*<,4,,,*BC++1+*1>CC):7*22(;28).415497FFG9)**)9F46/(0(.19)0AFD).+0*),*2.:FFFBB:G7-6)-5;0(((*1(1*))(),-)9))(.((4903,5**0)5)*/))
@M02542:52:000000000-J9N43:1:1101:17018:6387 2:N:0:GTGAAA
GTAGTCCACGCCGTAAACGATGTCTACTAGCTGTTCGTGTCCTTGTGATGTGAGTAGCGCAGCTAACGCACTAAGTAGACCGCCTGGGGAGTACGGTCGCAAGATTAAAACTCAAATGAATTGACGGGGGCCCGCACAAGCGGTGGAGCATGTGGTTTAATTCGACGCAACGCGAAGAACCTTACCTACTCTTGACATCTACGGAAGACTGCAGAGAGGCGGTTGTGCCTTCGGGTACCGTAAGACAGGTTCTGCATGGCTGTCGTCAGCTCGG
+
GGGGGGGGGGGGGG,FGGGGGGGGGGGGFFGGGGGGGGGGGGGGGGGGGGGGGGGGGGGGGGGGGGGGGGGGGGFGFFFGGGGGGGGGGDGGGGGGGGGGEGGFGFGGGGGGGGGGGGGGGFFGGGGGGGEGGGGGGGFFGGGEGGFGGGGGGGGEFFCGFGGGGGGGFFD3>DFE:;@F704CFGFBF6?FF)9FA<*6B9?D>@@FFGF?G6+<?*1,1))07:(:<A9>:D026?4DG?**.4:F17*9<A24:A0:14,5*1))))0)<3
@M02542:52:000000000-J9N43:1:1101:17371:6390 2:N:0:GTGAAA
GTAGTCCACGCCGTAAACGATGTCTACTAGCTGTTCGTGGTCTTGTACTGTGAGTAGCGCAGCTAACGCACTAAGTAGACCGCCTGGGGAGTACGGTCGCAAGATTAAAACTCAAATGAATTGACGGGGGCCCGCACAAGCGGTGGAGCATGTGGTTTAATTCGCCGCAACGCGAAGAACCTTACCTACTCTTAACATCTACAGAAGACTGCAGAGAAGCCGTTGTGCCTTCGGTAACTGTAAGTCCGGTGCCGCATGGACATCGTCCGCTCGG
+
GGG9FGGGGGGCGG7FFGC+DDFGGGGFGGFGGGGGGGGDG,@<FFGGGFGA6FFFFGEGD:FFG<FGG7:CFFFFE?FGGFECEFF@F7FFFGC:FGE7:FCFGCEG9;D=FF8BDE;FFC,E=C>+8+8B:B85*<:FDEG5CGGGGGGC<CGB@CC<AGGF*9=CBBG38)4D).).<??FC>EFDFF?4)9@<:F<F)62*09+8:?:927>(**(()).4?0>25))37((,567FBDG))))(-)).472<6()))..1*0)8>75))
@M02542:52:000000000-J9N43:1:1101:7760:6401 2:N:0:GTGAAA
GTAGTCCACGCCGTAAACGACGTCTACTAGCTGTTCGTGTCCTTGTGATGTGAGTAGCACAGCTAACGCACTAAGTAGACCGCCTGGGGAGTACGGTCGCAAGATTAAAACTCAAATGAATTGACGGGGGCCCGCACAAGCGGTGGAGCATGTGGTTTAATTCGACGCAACGCGAAGACCCTTACCTACGCTTGACATCTACGGACGACTGCAGAGATGCGGTTGTGCCTTTGGGAACCGTTGGACCGGTTCTGCCTGGCTGGCGTCAGCTCGC
+
<FFFFA9AFDFCG+@F8FGG+@BEFGGGGC<C@CF9B@,C:EFGGGCFGFF9FG<DFF9FFGGGFA=,=@FEFC@FGFADF@:F:+4=@FGEFCFEGDEFFFGG9FAEFGGG9E?FCFG,,A,CD>8@@ECEE>>ECED,=**6>4:,,4<<:E,:;=CF>CF5C*21>B5758:>>D)05(7<DFGF40.7>?>?9)*6/6(*)7>:<C1:+++.,:C)()8)(((*)64))9033((9*(17:B:B(,)..-))).(4(((-9/7)))/)0)
@M02542:52:000000000-J9N43:1:1101:19935:6402 1:N:0:GTGAAA
GTAGTCCACGCCGTAAACGATGTCAACTAGCCGTTGGGTTCCTTGAGAACTTAGTGGCGCAGCTAACGCATTAAGTTGACCGCCTGGGGAGTACGGCCGCAAGGTTAAAACTCAAATGAATTGACGGGGGCCCGCACAAGCGGTGGAGCATGTGGTTTAATTCGAAGCAACGCGAAGAACCTTACCTGGCCTTGACATGCTGAGAACTTTCCAGAGATGGATTGGTGCCTTCGGGAACTCAGACACAGGTGCTGCATGGCTGTCGTCAGCTCGG
+
GGAGGGGGGGGGGGGGGGGGGGGGAFGGGGGGGEGGGGEGGGGGGGGGGGGGGGGGGGGGGGGGGCGGGGGGFGGGGGGGGGGGGGGGGGGGGGGGGGGGGGGGFGGGGGGGGGGGGGGGGGGGGGGGGGGGGGGGGGGGGGGGGGGGGGGGGGGGGGGGGGGGGCEGGGGGGGGGGGGGGGGGGGGGCCFGGGGGGGGG?FFGGFGGGGGFGGGGGGGFGDGGFGGGGGFFFGGFFGCC7?FBFFFGFG6:FFD><BFFGGGFF1,4<?AFF)
@M02542:52:000000000-J9N43:1:1101:26902:6404 2:N:0:GTGAAA
GTAGTCCACGCCGTAAACGATGTCTACTAGCTGTTCGTGTCCTTGTGATGTGAGTAGCGCAGCTAACGCACTAAGTAGACCGCCTGGGGAGTACGGTCGCAAGATTAAAACTCAAATGAATTGACGGGGGCCCGCACAAGCGGTGGAGCATGTGGTTTAATTCGACGCAACGCGAAGAACCTTACCTACTCTTGACATCTACTGAAGACTGACGAGATGCGGTTGTGCCTTCGGGAACCGTAAGACAGGTGCTGCATGGCTGTCGTCAGCTAGG
+
GGFFGGGGGGGGGG7@FGGGGGGGGGGGGGGGGFGGGGGFGGGGGGGDGGGGGGGGGGGDEEGGGGGGGGGGGGFGGGGGGGGGGGGGGGGGGGGGGGGGGGGGGGGGGGGGGGFGFGGGFGGCFGDGGGGDCEG5E@FGDGGGDGFGGCCF41CEGCDFAFGCC3*95==80)4>>>4:>?F79DF=47?BFA4)6A4:=))9@=*<:D:)+1*03*72(<>>1:BG9A<<159018<CG0C4)5(04<))-.28<BB6(1..7*.<5)***)
@M02542:52:000000000-J9N43:1:1101:10290:6409 1:N:0:GTGAAA
GTAGTCCACGCCTTAAACGATGAATACTAAGTGTCGGCGGGTTACCGCCGGTGCCGCAGCTAACGCAGTAAGTATTCCGCCTGGGAAGTACGGCCGCAAGGTTGAAACTCAAAGGAATTGACGGGGGCCCGCACAAGCGGTGGAGCATGTGGTTTAATTCGACGCAACGCGAAGAACCTTACCCAGGCTGGACATGCAGGTAGTAGAAGGGTGAAAGCCTAACGAGGTAGCAATACCATCCTGCTCAGGTGCTGCATGGCTGTCGTCAGCCCGT
+
FGGGGG,FFGGGGGFFGGGFGGGAFGGGGDGGFFFGDGGGGEFFGGGGGCDG@FGDGGDCFGGGGGGGGF9FGFGGGC8FGGGGGDGGGGGDGGCEGFGGC>FCFGFFGGGF9FCC<@CFGC>FBGGGGEGECGGF=FDDFGDFGGFGGGGFCEGGDGF7CFGCEEEGCECEDEEGGGGFGGC69CDGFFCFECFGGFGFFFF:FDGGGGGGEE+ACF8CGGCEGG3:FGFFC::67CGGFFFFFACFFG*5FAFBBD1<F3>F<2?6B:(7B7
@M02542:52:000000000-J9N43:1:1101:15835:6417 1:N:0:GTGAAA
GTAGTCCACGCCGTAAACGATGTCTACTAGCTGTTCGTGTCCTTGTGATGTGAGTAGCGCAGCTAACGCACTAAGTAGACCGCCTGGGGAGTACGGTCGCAAGATTAAAACTCAAATGAATTGACGGGGGCCCGCACAAGCGGTGGAGCATGTGGTTTAATTCGACGCAACGCGAAGAACCTTACCTACTCTTGACATCTACGGAAGACTGCAGAGATGCGGTTGTGCCTTCGGGAACCGTAAGACAGGTGCTGCATGGCTGTCGTCAGCTCGT
+
FG9FGGGGGGGGGGCGGGGGGGGGGGGGGGGGGGGGGGGGGGGGGGGGGGGGGGGGGGGGGGGGGGGGGGGGGGGGGGGGGGGGGGGGGGGGGGGGGGGGGGGGGGGGGGGGGGGGGGGFFGGGGGGGGGGGGGGGGGGGGGGGGGGGGGGGGGGGGGGGGGGGGGGGGGGGGGGGGGGGGGGGGGGGGGGGGFGGGGGGGFFEEDEGGGGFGGGGGFGGGGEGGGGGGGFFGGGFFFGGFFG<B8FGFFDBFFF:A2:<FGGFC?:?FBDFF)
@M02542:52:000000000-J9N43:1:1101:19938:6420 2:N:0:GTGAAA
GTAGTCCATGCCGTAAACGATGGATACTAGATGTTCGGAGCAATCTGAGTGGCTAAGCGAAAGTGATAAGTATCCCACCTGGGGAGTACGCACGCAAGTGTGAAACTCAAAGGAATTGACGGGGGCCCGCACAAGCGGTGGAGCATGTGGTTTAATTCGATGATACGCGAGGAACCTGACCAAGGCTTAAATGTAGATTGACAGGACTGGAAACAGTTTTTTCTTCGGACAATTTACAAGGTGCTGCATGGTTGTCGTCAGCTCGTGCCGTG
+
GGFGGGGGGFCFGG,:FGGGGGGGGGGGGG@FGFGGGGGGGFGGGGGGGGGGDF@FFGGGGGGGGGGGGEFGGFFGFGGGGGGGGGGGGGGGGGGGGGGDDEFGGGFFGGGGGGGGGEGFEGGGGGGFGGGGGGFC@FEGGGGGGGG9:CFGGF?FFCCFFGGGGD5CD)5D>C@:F)))2/;>DCFFFAF6A?B?<4?<=4)6:)8A;D?BGCEF>GGA?.9@<:63(,21)964))67C,27A<?)4<FF2(42(4(--4)./1..53))
@M02542:52:000000000-J9N43:1:1101:20145:6421 1:N:0:GTGAAA
GTAGTCCACGCCGTAAACGATGTCTACTAGCTGTTCGTGTCCTTGTGATGTGAGTAGCGCAGCTAACGCACTAAGTAGACCGCCTGGGGAGTACGGTCGCAAGATTAAAACTCAAATGAATTGACGGGGGCCCGCACAAGCGGTGGAGCATGTGGTTTAATTCGACGCAACGCGAAGAACCTTACCTACTCTTGACATCTACGGAAGACTGCAGAGATGCGGTTGTGCCTTCGGGAACCGTAAGACAGGTGCTGCATGGCTGTCGTCAGCTCGG
+
GGCFGGFGGGGGGGFGGGGGGGGGGGGGGGGGGGGGGGGGGGGGGGGGGGGGGGGFGFGGGFGGFGGGGGGGGGGGGEGFGGGGCGG@GGEGGGGGGGGGGGGGGCFGGGGFGGGGGGGDGFGGGGGGGGGGGGGGGGGGGGGGGGFGGGGGGGGGGGFGGGGGGGGGGEDCGEGFGCEFGGFGGGDGGGGGGGGGGGGGGFGGCDEFGGGGGGGGGGFGGGEGGGGGGGFFGGDFFGGGDFGFFFCG>>9:FDBFFD?FGD<FG?FFFFF?E)
@M02542:52:000000000-J9N43:1:1101:15878:6438 2:N:0:GTGAAA
GTAGTCCACGCTGTAAACGATGGATACTAGCTGTTGGGGGCAACTTCAGTGGCTAAGCGAAAGTGATAAGTATCCCACCTGGGGAGTACGTTCGCAAGAATGAAACTCAAAGGAATTGACGGGGGCCCGCACAAGCGGTGGAGCATGTGGTTTAATTCGATGATACGCGAGGAACCTTACCAAGGCTTAAATGTAGATTGACAGGTTTGGAAACAGACTTTTCTTCGGACAATTTACAAGGTGCTGCATGGTTGTCGTCAGCTCGTGCCGTG
+
GG9FGGGGGGGGGFGGGGGGGGGGGGGGGGGGGGGGGGGGGGGGGGGGGFFGGG<FGGDCGGGGGGGCGGGGGGGGGGGGGGGGGGGGGGGGGGGGGGGGGFGGGGGCGGGGCEEFFEFGGGEGGGDEE@EGGGGFGGEGGFGGGGGGGGGGCGGGGGGCFFGGGGGGBEGGFGDFFFAAFEFGGFFFGFFFFFFFAF42F9AG@??FBGFAGFGFF97A<@*169?G09922@BBAFFGG>*94))05<FF<(4-8-,-4:B)7)03:5))
@M02542:52:000000000-J9N43:1:1101:25468:6470 1:N:0:GTGAAA
GTAGTCCACGCCGTAAACGATGTCTACTAGCTGTTCGTGGTCTTGTACTGTGAGTAGCGCAGCTAACGCACTAAGTAGACCGCCTGGGGAGTACGGTCGCAAGATTAAAACTCAAATGAATTGACGGGGGCCCGCACAAGCGGTGGAGCATGTGGTTTAATTCGACGCAACGCGAAGAACCTTACCTACTCTTGACATCTAGCGAAGATTGTAGAGATACGATTGTGCCTTCGGGAACGCTAAGACAGGTGCTGCATGGCTGTCGTCAGCTCGT
+
GGGGGGGGGGGGGGGGGGGGGGGGGGGGGGGGGGGGGGGGGGGGGGGGGGGGGGGGGGGGGGGGGGGGGGGGGGGGGGGGGGGGGGGGGGGGGGGGGGGGGGGGGGGGGGGGGGGGGGGGGGGGGGGGGGGGGGGGGGGGGGGGGGGGGGGGGGGGGGGGGGGGGGGGGGGGGGGGGGGFGGGGGGGGGGGGGGGGGGGGGFGGGGGDFGGGGFFGGGGGGGGGGGGGGGAFGGGFFGGGFFGFFFGGFG::FFFFFB?BCDGFGFFFFFFFF.
@M02542:52:000000000-J9N43:1:1101:9882:6481 2:N:0:GTGAAA
GTAGTCCACGCCGTAAACGATGTCTACTAGCGGTTCGTGTCCTTGTGATGTGAGTAGCGCAGCTAACGCACTAAGTAGACCGCCTGGGGAGTACGGTCGCAAGATTAAAACTCAAATGAATTGACGGGGGCCCGCACAAGCGGTGGAGCATGTGGTTTAATTCGACGCAACGCGAAGCACCTTACCTACTCTTGACATCTACGGAAGACTGCAGAGATTCGGTTGTGCCTTCGGGAACCGTAAGACAGGTGATGCATGGCTGTCGTCCGCCCGG
+
GGFGGGGGGGGGGF@@FF7FDDFFDFGGFCFGGGGGGGFFGGG<CFGFGGGGGGGGGGGGDEGGGGGGGGGGGGGGGGGGFGGGGDCEFF>FGGGGGGCGECGDFGGGFGGGGGGGFEDA9F9DGCEGGGGGDGEEGDCFGGEC5CCCCEGFECFGF*>9CC?GGGEGFFGDAD0::)<7<0<F*0<@769@*)1?9AF292(9;))27C:BGGG3(C*64)051--C))6<0:302((95479<>BF65)*-64).67(4,()1/.)833)))
@M02542:52:000000000-J9N43:1:1101:7563:6481 2:N:0:GTGAAA
GTAGTCCATGCCGTAAACGATTAGTGTTCGCCCTTGGTCTACGCGGATCAGGGGCCCAGCTAACGCGTGAAACACTCCGCCTGGGGAGTACGGTCGCAAGACAGAAACTCAAAGGAATTGACGGGAGCCTGCACAAGCGGTGGAGCAAGTGGTTTAATTCGATACAACGCGCAAAACCTTACCAGCCCTTGACATATGAACAAGAAAACACGTCCTTAACGGGATGGTACTTACTTTCATACAGGGTCTGCATTGCATTCGTCAGCTTGTCGCC
+
FGCFEEF9FCF,@BBF@FC@,,B,;;,CF@C@CEFEGFEE9FFGEE@:=8EA<=BF+B8AFFFFG+4FB@FGGCFDD<C::@+:BB+CFGGEEF+++@CF8,,,6>F:DFGGGF?F6E;B9F:+++3533@@,@EFGF***4CFGFC,@?9F7?C6@;:96F9=C8CC5:5/836A);AFF@A:**/)27?=)-97:-@)*)(75)<85C((***8)**)(00.(--;4-)5-8)4)))**-0:(((0217*)),)))))-(--*>4*0)*)0)
@M02542:52:000000000-J9N43:1:1101:27861:6490 1:N:0:GTGAAA
GTAGTCCACGCCGTAAACGATGGATACTAGTTGTTTGGATTTATCTGAGTGACTAAGCGAAAGTGATAAGTATCCCACCTGGGGAGTACGAACGCAAGTTTGAAACTCAAAGGAATTGACGGGGGCCCGCACAAGCGGTGGAGCATGTGGTTTAATTCGATGATACGCGAGGAACCTTACCAAGGCTTAAATGGGAGACGACGTATTTGGAAACAGATATTTCTTCGGACGTCTTTCAAGGTGCTGCATGGTTGTCGTCAGCTCGTGCCGTG
+
GGCFGGGGGGGGGGGGGGGGGGGGGGGGGGGGGGGGGGGGGGGGGGGEGGGGGGGGGGGGGGGGGGGGGGGGGGGGGGGGFGGGGGGGGGGGGGGGGGGGGGGGGGGGGGGGG8FGGFGGGGGGGGGGGGGGGGGGGGGGGGGGGGGGGGGGGGGGGGGGGGGGGGGGGGGGGGGGGGGGGGGGGGGGGGGGGGGGDEGGGFGGGGGGGGGGGGDFGGGFGGGGGGGCDGFFGGGFFGGGFFC?FFGGFGGAFFBAFFFFGGDFGFFFFB:5
@M02542:52:000000000-J9N43:1:1101:20631:6495 2:N:0:GTGAAA
GTAGTCCACGCCGTAAACGATGTCTACTAGCTGTTCGTGTCCTTGTGATGTGAGTAGCGCAGCTAACGCACTAAGTAGACCGCCTGGGGAGTACGGTCGCAAGATTAAAACTCAAATGAATTGACGGGGGCCCGCACAAGCGGTGGAGCATGTGGTTTAATTCGACGCAACGCGAAGAACCTTACCTACTCTTGACATCTACGGAAGACTGCAGAGATGCGGTTGTGCCTTCGGGAACCGTAAGACAGGTGCTGCCTGGCCGTCGTCAGCTCGG
+
GGFGGEFGGGGGGG,@CEEEGFGGGGGGGGGGGGFGGGCFGGGGGGGGGGGGFGGGGGGGGGGGCFFCGEGGGGGDFDFFFGDGGGFGGGGGGGGGGEDGE7FFGFGGGGFGGGGGDFFG9FFGDE6FE+*@CGGGGGGGGGG>EC:FGGGGFGGGCEFFF?FGGGGDBA7C>5;38365@:FGGGDFD@FBFAFF299.690<>B3F?F:BGCFF8DC49><BB(4:<:23<36(2685DB3*.),5149:)4)()-3((474>C:7@446)5
@M02542:52:000000000-J9N43:1:1101:11575:6498 1:N:0:GTGAAA
GTAGTCCACGCCGTAAACGATGTCTACTAGCTGTTCGTGGTCTTGTACTGTGAGTAGCGCAGCTAACGCACTAAGTAGACCGCCTGGGGAGTACGGTCGCAAGATTAAAACTCAAATGAATTGACGGGGGCCCGCACAAGCGGTGGAGCATGTGGTTTAATTCGACGCAACGCGAAGAACCTTACCTACTCTTGACATCTACAGAAGACTGCAGAGATGCGGTTGTGCCTTCGGGAACTGTAAGACAGGTGCTGCAAGGCTGTCGTCAGCTCGG
+
FGGGGG9CFF:DC@86FFECFDGGGGGGGGGFFGGGDEFCCEFE@FCCA9EC9EFGGFFGDDFFCFCCCFGGGGGGGFGGGGGGDEGGGGGGGGG7,BCFGGEFGGG9<EFFGG<EGGGAE?DF?>@:>:CEGEGEGGGFGGGGGEGFFGGCFGGFGFFFGGGF@B@EGEGGGCCEGEFGGGGG?FCGGGGGC9<CFGGGGFGG7CFFFGGCG@CG6FCFDC*??CDCC:4?G5CDFGGFF?G>FB+97CDDFFFF2>08FCFF*4<?<?AF3)
@M02542:52:000000000-J9N43:1:1101:14795:6500 2:N:0:GTGAAA
GTAGTCCACGCCGTAAACGATGTCTACTAGCTGTTCGTGTCCTTGTGATGTGAGTAGCGCAGCTAACGCACTAAGTAGACCGCCTGGGGAGTACGGTCGCAAGATTAAAACTCAAATGAATTGACGAGGGCCCGCACAAGCGGTGGAGCATGTGGTTTAATTCGACGCAACGCGAAGAACCTTACCTACTCTTGACATCTACGGAAGACTGCAGAGATGCGGGTGTGCCTTCGGGAACCGTAAAGACGGTTCTGCATGGCTGTCCGTCGGCCGG
+
GGAFFGGGGGGGGDCEFFFGGFGGFGGGGGGGGGGGGCGFFGGGFGGGGGGGAFGGGGGGGGDGGGGGDDFBFEFGF@FC<FGGGGGGGCCGFGGGFEGGFGGCEG?DE9C@FFGGFGFFGGDD8EGEGEE6C>GCC:>FDEGCED:>FCGG9?CDDEFFFGFFGD5CB>7CBC9E>>).=@A?D<F6CFFFB)*9<A=4FD?D755@FF?FCCFF(7:910)0-,(0.46)-79(,413C69*))..44))).:))6(333:)*/0))))).)
@M02542:52:000000000-J9N43:1:1101:7946:6503 1:N:0:GTGAAA
GTAGTCCACGCCGTAAACGATGTCTACTAGCTGTTCGTGTCCTTGTGATGTGAGTAGCGCAGCTAACGCACTAAGTAGACCGCCTGGGGAGTACGGTCGCAAGATTAAAGCTCAAATGAATTGACGGGGGCCCGCACAAGCGGTGGAGCATGTGGTTTAATTCGACGCAACGCGAAGAACCTTACCTACTCTTGACATCTACGGAAGACTGCAGAGATGCGGTTGTGCCTTCGGGAACCGTAAGACAGGTGCTGCATGGCTGTCGTCAGCTCGC
+
GGGFGGGGGEGGGFGFGGGGGGGGGGGGGGGGGGGGGGGGGGGG<FGGGGGFGGGGGGGGGGGGGGGEGGGDDFFGGFGGGEGGDGGGEDEGFGGDFGGGGGGGEFGGGGGGGGGGGGGGGGGFFGGCFGGGGGGGGGGGGGGGGGGFF@EGCCFGGGGGGGGGG@FGGGCEDGEEGGGGGGGGGGGGGGGGGGGGGGGFGFGDGGGG<CGFGFCEGC:CGEGG=EGGFC<FGGC>BFFGFFGBFFCF3:95?D?:F)2<D37**4?B?FA@F3
@M02542:52:000000000-J9N43:1:1101:6542:6505 2:N:0:GTGAAA
GTAGTCCACGCCGTAAACGATGTCTACTAGCCGTTCGTGTCCTTGTGATGTGAGTAGCGCAGCTAACGCACTAAGTAGACCGCCTGGGGAGTACGGTCGCAAGATTAAAACTCAAATGAATTGACGGGGGCCCGCACAAGCGGTGGAGCATGTGGTTTAATTCGACGCAACGCGAAGAACCTTACCTACTCTTGACATCTACTGAAGACTGCAGAGATGCGGTTTTGCCTTCGGGAACCGTAAGACAGGTGCTGCATGGCTGTCGTCAGCTCGT
+
GGGFGGFGF;CFCF@FCCC+D@FGGGGGGAF8FGGGGFGGFGDGGGGGGGEFCFGFGGGGGGGGGGFGGDEE<EFAEEFCFEGGGFFEGCEGGGDGGEGD7:FFDFG9FFG>D9D,==DFFFGGGEGGGGGGGC@CEGGFFGGGGDFGGCECE7<6=CFC;+5>FGGGFBEDDG>>5>FF@?=:FCCF*9?FF<?:5:42@<)96=79@722<<<51*063:5;(21FFFB>1B002??CDFDF4,4<44)9>48(4:041(.)*1.77@46>)
@M02542:52:000000000-J9N43:1:1101:25543:6509 2:N:0:GTGAAA
GTAGTCCACGCCGTAAACGATGTCTACTAGCTGTTCGTGTCCTTGTGATGTGAGTAGCGCAGCTAACGCACTAAGTAGACCGCCTGGGGAGTACGGTCGCAAGATTAAAACTCAAATGAATTGACGGGGGCCCGCACAAGCGGTGGAGCATGTGGTTTAATTCGACGCAACGCGAAGAACCTTACCTACTCTTGACATCTACGGAAGACTGCAGAGATGCGGTTGGTCCTTCGGGAACCGTAAGACAGGTGCTGCATGGCTGTCGTCCGCTCGG
+
GGAFGGFGGGGGGEFGGGGGGFGGGGGGGGGGGGGFGGGGGGGGGGFGGGGGFGGGGGGGGCFGGFGEGFFGGGFGGGGGGCGGGGCFGGGGGGGGGGGGGGGGGGGGGGFFGFFGGGGEGGG9B@EFEFEGGEGGGDFGGGGGGDF>CG?FGGGGGGG?BCCFFGCGF;EDFGF>EFFFF(=FFFFF<?FFFAFFFA447>1DE@:EFGFB76750C7)(77>((,25AAB?FFFB0,C<6/*6)8F:A6429?(5<?<(,,,>D<)050)))
@M02542:52:000000000-J9N43:1:1101:17364:6513 2:N:0:GTGAAA
GTAGTCCACGCCGTCAACGATGTCTACTAGCTGTTCGTGTCCTTGTGATGTGAGTAGCGCAGCTAACGCACTAAGTAGACCGCCTGGGGAGTACGGTCGCAAGATTAAAACTCAAATGAATTGACGGGGGCCCGCACAAGCGGTGGAGCATGTGGTTTAATTCGACGCAACGCGAAGAACCTTACCTACTCTTGACATCTACGGAAGACTGCAGAGATTCGGTTGTGCCTTCGGGAACCGCAAGACAGGTGCTGCATGGCTTGCGTCAGCCCGG
+
GGGGGGGGGGGGGG+FFGDFGGGGGGGGGGGGGGGGGGGFGGGGGGGGGGGGFGGGGGGGGGGGGEGGGDGGGGGGGGGFGGGGGGGFGGGGGFEGGGGGGGGGGGGGGGGFFFFFGFGGGAGFGGGGGGGGGGGGGGFGGGGBED:FFGGGGGGGCGGGFGCFFGGGFD558C@FFBFFFFFGGGGBFFFBF>FFDFFAFFFGBF>FF701@6+).77)(7>E;((?<:<??FFBFFFDD>DC?FFF<<))5<2()6810(((19)).))))0
@M02542:52:000000000-J9N43:1:1101:18467:6531 2:N:0:GTGAAA
GTAGTCCACGCCGTAAACGATGTCTACTAGCTGTTCGTGTCCTTGTGATGTGAGTAGCGCAGCTAACGCACTAAGTAGACCGCCTGGGGAGTACGGTCGCAAGATTAAAACTCAAATGAATTGACGGGGGCCCGCACAAGCGGTGGAGCATGTGGTTTAATTCGACGCAACGCGAAGAACCTTACCTACTCTTGACATCTACGGAAGACTGCAGAGATGCGGTTGTGCCTTCGGGAACCGTAAGACAGGTGCTGCATGGCTGTCGTCAGCTCGG
+
GGGGGGGGGGGGGG7FGGGGGFGGGGGGGGGGGGGGGGFGGGGGGGGGGGGGFGGGGGGGGDGGGFGGGGGGGGGGGFGGGGGGGGGGGGGGGGGGGDGGGGGGGGGGGGGFGGGGGFGFGGGFGGGGGEGGEGGCEGGGGDDGGGGGGCFGCFGG=C<:C?CC9DC7:B/):<,5>B@FF<FF4<:@G?FF=)9@AB?4@<1*38)25>>7E8A3(:*6;DBEFF?GFF<?:E0;>?:CG6DF<>3)4)0).-5?2).((-.)1777B?9)7:
@M02542:52:000000000-J9N43:1:1101:22106:6533 2:N:0:GTGAAA
GTAGTCCACGCCGTAAACGATGTCTACTAGCTGTTCGTGTCCTTGTGATGTGAGTAGCGCAGCTAACGCACTAAGTAGACCGCCTGGGGAGTACGGTCGCAAGATTAAAACTCAAATGAATTGACGGGGGCCCGCACAAGCGGGGGAGCATGTGGTTTAATTCGACGCAACGCGAAGAACCTTACCTACCCTTGACATCTACGGAAGACTGCAGAGATGCGGTTGTGCCTTAGGGAACCGTAAGACAGGTGCTGCATTGCTGGCGTCAGCCCGG
+
GGGGGGGGGGGGGGFGEGGFGGGDGGGGGFGGGGGGGCFCFGGGGGGGGGFGGGGGGGGCFGGGGFGCGGGGGGGDFFFGGGGGEFDGGEDGGGGGGGEGGGGGGGGGGGCGFFFBDFGGCGGGGGGG7FGGCEDEECFGGGE*BDGGGGGGGFGGGGGGFGFFG<5DD@EC@C9E3@FFF??FGCFFG)8657FFFF=2@<6DB@)25*,(<8<>?CC20;5>>31766:)4?0?FF:59:DGFF0@?A)97<??)),46)(-/*0)8:))53
@M02542:52:000000000-J9N43:1:1101:14874:6547 1:N:0:GTGAAA
GTAGTCCACGCCGTAAACGATGTCTACTAGCTGTTCGTGTCCTTGTGATGTGAGTAGCGCAGCTAACGCACTAAGTAGACCGCCTGGGGAGTACGGTCGCAAGATTAAAACTCAAATGAATTGACGGGGGCCCGCACAAGCGGTGGAGCATGTGGTTTAATTCGACGCAACGCGAAGAACCTTACCTACTCTTGACATCTACGGAAGACTGCAGAGATGCGGTTGTGCCTTCGGGAACCGTAAGACAGGTGCTGCATGGCTGTCGTCAGCTCGG
+
FFFFGGGGGGGGGGGGGGGGGGGFFGGGGGGGGGGGGGGGGGGGGGGGGGGGGGGGGGGGGGGGGGGGGGGGGGGGGGGGGGGGGGGGGGGGGGGGGGGGGGGGGGGGFGGGGGGGGGFGGGFGGGGGGGGGGEGGGGGGGGGGGGFDGGGGGGGGGGGGGGGGGGGGGGEEGGGGGGDFGGGGGGGEGGGGGGGGGGGGFFGGGDCFGGGGGGGGFEFFGGGGGGGGGGFFGGGFFGGD>FGFF<+CFG4:FFB?FFBFG:*=F??1:>)<7)
@M02542:52:000000000-J9N43:1:1101:24773:6551 1:N:0:GTGAAA
GTAGTCCACGCCGTAAACGATGTCTACTAGCTGTTCGTGTCCTTGTGATGTGAGTAGCGCAGCTAACGCACTAAGTAGACCGCCTGGGGAGTACGGTCGCAAGATTAAAACTCAAATGAATTGACGGGGGCCCGCACAAGCGGTGGAGCATGTGGTTTAATTCGACGCAACGCGAAGAACCTTACCTACTCTTGACATCTACGGAAGACTGCAGAGATGCGGTTGTGCCTTCGGGAACCGTAAGACAGGTGCTGCATGGCTGTCGTCAGCTCGG
+
GGGFGGGGGGGGGGGGGGGGGGGGGGGGGGGGGGGFGGGGGGGGGGGGGGGGFGGGGGGGGGGGGGGGGGGGGGGGGGGGGGGGGGGGGGGGGGGGGGGGGGGGGGGGGGGGGGGGGGGGGGGGGGGGGGGGGGGGGGGGGGGGEG@FGGFGGGGGGGGGGGGGGGGGGGGGGGGGGGGGGGGGGGFGGGGGGGGGGFGFGFGGEGGGFGGGGGGGGCGGGGGGGGGGGGFFGGGFFGGGFFDBFFFFFG47FFF:4<?BGGGFGFFFFF<FE)
@M02542:52:000000000-J9N43:1:1101:21145:6567 1:N:0:GTGAAA
GTAGTCCACGCCGTAAACGATGTCTACTAGCTGTTCGTGTCCTTGTGATGTGAGTAGCGCAGCTAACGCACTAAGTAGACCGCCTGGGGAGTACGGTCGCAAGATTAAAACTCAAATGAATTGACGGGGGCCCGCACAAGCGGTGGAGCATGTGGTTTAATTCGACGCAACGCGAAGAACCTTACCTACTCTTGACATCTACGGAAGACTGCAGAGATGCGGTTGTGCCTTCGGGAACCGTAAGACAGGTGCTGCATGGCTGTTGTCAGCTCGG
+
GGDGGGGGGGGGGGGGGGGGGGGGGGGGGGGGGGGGGGGGGGGGGGGGGGGGGGGGGGGGGGGGGGGGGGGGGGGGGGGGGGGGGGGGGGGGGGGGGGGGGGGGGGGGGGGGGGGGGGGGGGGGGGGGGGGGGGGGGGGGGGGGGGGGGGGGGGGGGGGGGGGGGGGGGGGGGGGGGGGGGGGGGGGGGGGGGGGGGGGGGFGGGGGGGGGGGGGGGGGGGGGGGGGGGGFFGGGFFGGGFFGFFFFGFGFDFFFFDAFFGG<FCBABFFFFF)
@M02542:52:000000000-J9N43:1:1101:12668:6567 1:N:0:GTGAAA
GTAGTCCACGCCCTAAACGATGCGAACTGGATGCTGGTCTCAACTCGGAGATCAGTGTCGAAGCTAACGTGTTAAGTTCGCCGCCTGGGGAGTACGGTCGCAAGACTGAAACTCAAAGGAATTGACGGGGGCCCGCACAAGCGGTGGAGTATGTGGTTTAATTCGATGCAACGCGAAGAACCTTACCTGGCCTTGACATGTCTGGAATCCTGCAGAGATGCGGGAGTGCCTTCGGGAATCAGAACACAGGTGCTGCATGGCTGTCGTCAGCTCG
+
GGGGGGGGGGGGGGGGGGGGGGGGFGGGGGGGGGGGGGGGGGGGGGGGGGGGGGGGDGGGGGGGGGGGGGGGGGGGGGGGGGGGGGGGGGGGGGGGDGEGGGGGGGGGGGGGGGGGCFGGFFFFGGGGGGGGGGGGGGGGGGGGGGGGGGGGGGGGGGGGGGGGGGGFEDGGGGGGDGGGGGGGGGGGGGGGGGGGGGF6CFGGGGGGGGGGFGGGGFGGGG5CEGGGGGFFFFGF>GGGFFCAFBGGFGGFFAF?BF<7FCCFF?2:?FF=@3
@M02542:52:000000000-J9N43:1:1101:22713:6585 1:N:0:GTGAAA
GTAGTCCACGCCGTAAACGATGTCTACTAGCTGTTCGTGTCCTTGTGATGTGAGTAGCGCAGCTAACGCACTAAGTAGACCGCCTGGGGAGTACGGTCGCAAGATTAAAACTCAAATGAATTGACGGGGGCCCGCACAAGCGGTGGAGCATGTGGTTTAATTCGACGCAACGCGAAGAACCTTACCTACTCTTGACATCTACGGAAGACTGCAGAGATGCGGTTGTGCCTTCGGGAACCGTAAGACAGGTGCTGCATGGCTGTCGTCAGCTCGT
+
GGAFGGGGGGGGGGF@CCFGGGGGGGGGGGGGGGGGGGGGGGGGGGGGGGGGGGGGGGGGGGGGGGGGGGGGGGGGGGGGGGGGGGGGGGGGGGGGGGGGGGGGGGGGGGFGGGGGGGGGGGGGGGGGGGGGGGGGGGGGGGGGGGFGGGGGGGGGGGGGGGGGGGGGGGGGGGGGGGGGGFGGGGGGGGGGGFGGGGGGGFGGGDEGGGGGGGCFGGGGGGCGGGGGGGFFGGGFECFGFFGFFBFFFG4:FAFBFBF?F<DFFBFFB?)9>.
@M02542:52:000000000-J9N43:1:1101:11398:6596 2:N:0:GTGAAA
GTAGTCCACGCCGTAAACGATGTCTACTAGCTGTTCGTGTCCTTGTGATGTGAGTAGCGCAGCTAACGCACTAAGTAGACCGCCTGGGGAGTACGGTCGCAAGATTAAAACTCAAATGAATTGACGGGGGCCGGCCAAGTCGGTGAGCCAGGTGGTTTAGTCTGAGGCAAGGCAAGAAACTTTCCTAACCTTGGCCTTTACTGGAAACTGGAAAGGAGGGTGTTGGGCCTCTGGGGACCGTTGGCCGGGACCGCAAGGACTGTCTCGTACCGTG
+
GF+BFDCFGEGGG+C:DCCFDCFGGGGGGGFCEFFFG6CFGGGCFGGGGGFA9BEAFGGGFGGG,BF=BCF:E<?FGGGAFECECEGGGDEE8EFEFEGGGGEEFGFFA;DFGGEEFE,3EFGGCEEGGC>E8*48*@,,,6**6/,,5,,*00==E3*+;5+11+**2.**)*,.)))21;+3C++37)**/()/.)*)1)-*)/98**(.++15(**(()0)(((1(-4())(((-(//(**.,4>0())((-(,((,.1))0*).0)000)
@M02542:52:000000000-J9N43:1:1101:26188:6621 2:N:0:GTGAAA
GTAGTCCACGCCGTAAACGCTGTCTACTAGCTGTTCGTGTCCTTGTGATGTGAGTAGCGCAGCTAACGCACTAAGTAGACCGCCTGGGGAGTACGGTCGCAAGATTAAAACTCAAATGAATTGACGGGGGACCGCACAAGCGGTGGAGCATGTGGTTTAATTCGACGCAACGCGAAGAACCTTACCTACTCTTGACATCTACGGAAGACTGCAGAGATGCGGTTGTGCCTTCGGGAACCGTAAGCCAGGTTCTGCATGGCTGTCGGCAGCTCGG
+
GGFGGGGGGGGGGFECGGG+BFFGGGGGGGGGFGFGGGGGECGGGGGGGGGGGGGGGGGGGGGGGGGGGGGGGGGEGFGGGGGGGFGGGDCGGGGGFGFDFECGGFCCFGGGFGGFFADFGGFGFGGGGDEGEGGGCEGFGDD*>DCFCFCF<EF6CGGGFGFCFDGGFFGGAG;BBBF>>(=DGGGFGF@FFD=F:-6-6)(7)<BFFC)(<+<51>>)(<D@08(*54<.1;(1,(4/51C<)((0()*12442)),(4(44C)5))0))))
@M02542:52:000000000-J9N43:1:1101:23697:6629 1:N:0:GTGAAA
GTAGTCCACGCCGTAAACGATGTCAACTAGCCGTTGGGTTCCTTGAGAACTTAGTGGCGCAGCTAACGCATTGAGTTGACCGCCTGGGGAGTACGGCCGCAAGGTTAAAACTCAAATGAATTGACGGGGGCCCGCACAAGCGGTGGAGCATGTGGTTTAATTCGAAGCAACGCGAAGAACCTTACCTGGCCTTGACATGCTGAGAACTTTCCAGAGATGGATTGGTGCCTTCGGGAACTCAGACACAGGTGCTGCATGGCTGTCGTCAGCTCGG
+
GGFFGGGGGGGGGGGCDFGGGGGGEFGGGGGGGGGGGGGGGGGGGGGGGGGGGGGGGGGGGGGGGGGGGGGGGGGGGGGGGGGGGGGGGGGGGGGEGGGGGGGGGFGGGGGGGGGGGGGGGGGGGGGGDGGGGGGGGGGGGGGGGEGGGGGGGGGGGGGGGGGGGGGGGGGGGGGGGDGGGGGGGGGGGGGGGGGGGGGGGFGGGGGGGGGGGGGGFGGGGGGGGGGGGGB?9EDBBCFGFFGFFFCGFGGFF><4>>BFGG*=C:BFF:-9>)
@M02542:52:000000000-J9N43:1:1101:24615:6631 2:N:0:GTGAAA
GTAGTCCACGCTGTAAACGATGGATACTAGCTGTTTGGGGCAACTTCAGTGGCTAAGCGACAGTGATAAGTATCCCACCTGGGGAGTACGTTCGCAAGAACGAAACTCAAAGGTAATGACGGGGGCCCGCACAAGCGGTGGAGCACGTGGTGTAATTCGATGATACGCGAGGAACCTTACCAAGGCTTAAATGTAGATTGACAGGTTTGGAAAAAGACTGTTCTTCGGACACTTTACAAGGTGTGGCATGGTTGTATGTAGCCCGTCGCGTT
+
8;;EFD<,6CC:68,6,,@FF8,,CF8FF,<FG6,,;BFD,+,6,,<6,9E@F,C,9CF,+8+:5,6,C,,,5,5=?FG,FFFG7>CFF:94@:+6C+,,,84?C4,8786;A,7,6,;EE+C=DGG>C7:**:DFGG8EGGD68*BFCGG*=C,2=,9,+,5=9FF<))2):5(.)*+/))0*:<<2;+7**)1*))*5692=:6695*25E2;)-77)-8*764,5(-,()/5<A)6F48**,,(0.1)*)-4))))66A).75)..5))
@M02542:52:000000000-J9N43:1:1101:22763:6635 1:N:0:GTGAAA
GTAGTCCACGCCGTAAACGATGTCTACTAGCTGTTCGTGTCCTTGTGATGTGAGTAGCGCAGCTAACGCACTAAGTAGACCGCCTGGGGAGTACGGTCGCAAGATTAAAACTCAAATGAATTGACGGGGGCCCGCACAAGCGGTGGAGCATGTGGTTTAATTCGACGCAACGCGAAGAACCTTACCTACTCTTGACATCTACTGAAGACTGCAGAGATGCGGTTGTGCCTTCGGGAACCGTAAGACAGGTGCTGCATGGCTGTCGTCAGCTCGG
+
FF,EFFFFEGGGGEGFFFGGGDECGGGGFEGGGGGGGGGCC9CCFFFGGGGG@FEFFG>FCB@FGFCFEGGG?FFCFEFGCFFG:F<D=?>?FFGEFGEEEGE8EEGGGFCFGGGGGGAFFFGGGGGGGEDGEFGGEECGDCFGECCFGCFGGCGCCFFCC:><:FGEEEECD8EGGEG6CFC9<EEGEGFF:FG8<@C?CFGGGGDFGC6:?CE@*ACE=EGEGCDCFGFFCEG@D5FGF@D?B?GGF:C?FF>B>B:?DCCFG::??3>FD)
@M02542:52:000000000-J9N43:1:1101:14972:6636 2:N:0:GTGAAA
GTAGTCCACGCCGTAAACGATGTCTACTAGCTGTTCGTGTCCTTGTGATGTGAGTAGCGCAGCTAACGCACTAAGTAGACCGCCTGGGGAGTACGGTCGCAAGATTAAAACTCAAATGAATTGACGGGGGCCCGCACAAGCGGTGGAGCATGTGGTTTAATTCGACGCAACGCGAAGAACCTTACCTACTCTTGACATCTACGGAAGACTGCAGAGATGCGGTTGTGCCTTCGGGAACCGTAAGACCGGTGCTGCATGGCGGTCGTCTGCTCGG
+
GGGGGGGGGGGGGDGGGGGGGEGGGGGGGGGGGGGGGGGGGGGGGGGGGGGGFFGGGGGGGGGGGGGGGGGGGGGGGGFFFGGGGGGFGGGGGGGGGGGGGGGFGGGGGGGGGGGGGGGGGFGGGGG>GGGGGGGGGGDGGGGEGD:FFGGG?ECFGGGGFGGGGCEDFFGGFGFB>)<FFFFGGGGFG@FF6)6:<:=<?4:9>3;F@78?GCC:7CD22)0<962>)-623)4(,(8<<0C<97,)(47>>B785<:0((431).)0***))
@M02542:52:000000000-J9N43:1:1101:17358:6646 2:N:0:GTGAAA
GTAGTCCACGCCGTAAACGATGATAACTAGCTGTCCGGGTTCATGGAACTTGGGTGGCGCAGCTAACGCATTAAGTTATCCGCCTGGGGAGTACGGTCGCAAGATTAAAACTCAAAGGAATTGACGGGGGCCTGCACAAGCGGTGGAGCATGTGGTTTAATTCGAAGCAACGCGCAGAACCTTACCAGCCTTTGACATCCTAGGACGACTTCTGGAGACAGATTTCTTCCCTTCGGGGACCTAGTGACAGGTGCTGCATGGCTGTCGTCAGCCC
+
GGGGGGGGGGGGGG7FGGGGGGGGFGGGGGGGGGGGGGGEGGGGGGGGGGGGGGGGGGGGDFGGGGGGDGGGGGFGGGGGGGGGGGGGGGGGGGGGGGGGGGGGGGGGGGGFFGGGGGGGGGGGGGEEEFGGGGG6EFGGGGGGGGFGGGGGGGG=CGGGFGDDGGGGFFGDEGFEEFFFADFGGGCFGFFFFFFFFFFBFDFG?FEEEDFAFGF=(*>:?FF=9AFF><:AFFFF>9>GGBGF<))/)557(.2427<AFF:097>7)0.F))
@M02542:52:000000000-J9N43:1:1101:14886:6658 2:N:0:GTGAAA
GTAGTCCACGCCGTAAACGATGTCTACTAGCTGTTCGTGTCCTTGTGATGTGAGTAGCGCAGCTAACGCACTAAGTAGACCGCCTGGGGAGTACGGTCGCAAGATTAAAACTCAAATGAATTGACGGGGGCCCGCACAAGCGGTGGAGCATGTGGTTTAATTCGACGCAACGCGAAGAACCTTACCTACTCTTGACATCTACGGAAGACTGCAGAGATGCGGTTGTGCCTTCGGGAACCGTAAGACAGGTGCTGCATGGCTGTCGTCCGCCCGG
+
GGGGGGGGGGGGGGGGGGGGGGGGGGGGGGGGGGGGGGGGGGGFGGGGGGGGGGGGGGGGEGGGGFGEGGGGGGGGGGGGFEGGEFFGGGGGGGGGGGGGGGGFGGGGGGGFGFGGGGGGGGGGFGG7EGGGGGGGGGGDGGGEGG:FGGDGCEEGGGGGFGGFGDGGFFGDBDB5@>FFFF=FGFGFGFFFFFFFFF?<FFFGBE>GFCBFGE+<4DC99EED><(:<FFFFF9((,2>DF516)4?:DF:)5<?24?6:??2C5))80..))
@M02542:52:000000000-J9N43:1:1101:24158:6661 1:N:0:GTGAAA
GTAGTCCACGCCGTAAACGATGTCTACTAGCTGTTCGTGTCCTTGTGATGTGAGTAGCGCAGCTAACGCACTAAGTAGACCGCCTGGGGAGTACGGTCGCAAGATTAAAACTCAAATGAATTGACGGGGGCCCGCACAAGCGGTGGAGCATGTGGTTTAATTCGACGCAACGCGAAGAACCTTACCTACTCTTGACATCTACGGAAGACTGCAGAGATGCGGTTGTGCCTTCGGGAACCGTAAGACAGGTGCTGCATGGCTGTCGTCAGCTCGG
+
GGGGGGGGGGGGGGFGGGGGGGGFGGGGGGGGGFGFEGGGGGGGGGGGGGGGEFGGGGGGGGGGGGGGGFGGGGGGGGGGGGGGGGGGGGGGGGGGGGGGGGGGGGGGGGGGGGGGGGGGFFGGGGGGGGDGGGGGGGEDFGGGGGFFGFGGGGGGGGGGFFFFGGGEGEGFGGEGGGGGGGGCFCGEFGGGGGGGGGGGGFEG=>EFGFFGGFGGGGF?CC;EGGDCFGFFGGG>>EFDEFGFFFGGFG48?2<(.<7?DGGFD11,3>-)>)
@M02542:52:000000000-J9N43:1:1101:17132:6666 2:N:0:GTGAAA
GTAGTCCACGCCGTCAACGATGTCTACTAGCTGTTCGTGTCCTTGTGATGTGAGTAGCGCAGCTAACGCACTAAGTAGACCGCCTGGGGAGTACGGTCGCAAGATTAAAACTCAAATGAATTGACGGGGGCCCGCACAAGCGGTGGAGCATGTGGTTTAATTCGACGCAACGCGAAGAACCTTACCTCCTCTTGACATCTACGGAAGACTGCAGAGATGCGGTTGTGCCTTCGGGAACCGTAAGCCAGGTTCTGCATGGGTGTAGTCAGCTCGG
+
GGGFGGFFFEFD@G7EFFCGF8FF@EFGCAFGGGGFFCF<EACFAFGFFDFG9BCFE,@FCCEC?,EEG:>CEF8FFEFDF@CF77DDCF7FFGCDEE:FCF:DFGFGGGGGGGE=CDGFC9,@BCECCF5CECCC5BE5CGDEDD;CCC0<F@,,=<*4+>FCFG=D>)C7:>9)7@6>F?FDC4:*9)5=73FF>:?)85(/.7;FF7).<++8(*24,))73(4C<56)454(414)965*)((.83**)6).)),(((()*0/*0)*))0
@M02542:52:000000000-J9N43:1:1101:5470:6676 1:N:0:GTGAAA
GTAGTCCACGCCGTAAACGATGTCTACTAGCTGTTCGTGTCCTTGTGATGTGAGTAGCGCAGCTAACGCACTAAGTAGACCGCCTGGGGAGTACGGTCGCAAGATTAAAACTCAAATGAATTGACGGGGGCCCGCACAAGCGGTGGAGCATGTGGTTTAATTCGACGCAACGCGAAGAACCTTACCTACTCTTGACATCTACGGAAGACTGCAGAGATGCGGTTGTGCCTTCGGGAACCGTAAGACAGGTGCTGCATGGCTGTCGTCAGCTCGG
+
GGGGGGGGGGGGGGGGGGGGGGGGGGGGGGGGGGGGGGGGGGGGGGGGGGGGGGGGGGGGGGGGGGGGGGGGGGGFGGGGGGGGGGGGGGGGGGGGGGGGGGGGGGGGGFGGGGGGGGGGGGGGGGGGGGGGGGGGGGGGGGGGGGGGGGGGGGGGGGGGGGGGGGGGGGGGGGGGGGGGGGGGGGGGGGGGGGGGGGGGGFGGGDEGGCFGGGGGGFGCECEGGGGGGGFFGGGFFGFDFFGBFDGGFGD:FFF?FABFGGGFGFFFFFFFB)
@M02542:52:000000000-J9N43:1:1101:24685:6683 1:N:0:GTGAAA
GTAGTCCACGCCGTAAACGATGTCTACTAGCTGTTCGTGTCCTTGTGATGTGAGTAGCGCAGCTAACGCACTAAGTAGACCGCCTGGGGAGTACGGTCGCAAGATTAAAACTCAAATGAATTGACGGGGGCCCGCACAAGCGGTGGAGCATGTGGTTTAATTCGACGCAACGCGAAGAACCTTACCTACTCTTGACATCTACGGAAGACTGCAGAGATGCGGTTGTGCCTTCGGGAACCGTAAGACAGGTGCTGCATGGCTGTCGTCAGCTCGG
+
GGGGGGGGGGGGGGFGGFGGGGGGGGGGGGGGGGGGGGGGGGGGGGGGGGGGGGGGGGGGEGGGGGGGGGGGGGGGGGGGGGGGGGGGGGGGGGGGGGGGGGGGGGGGGGGGGGGGGGGGGGGGGGGGGDGGGGGGGGGGGGGGGGFGF7FGGGGGGGGGGGGGGGGGGGGDGG7EGEGGGGGGFGGGGGGGCFGGGGGGGFGEEGGGGGGGGGFGGGGGGGGGGGDGGGFFGGGFFGGGFFGFFFGGFGFDFF?:<<16FDC?5?FFFB>FF3
@M02542:52:000000000-J9N43:1:1101:5570:6696 1:N:0:GTGAAA
GTAGTCCACGCCGTAAACGATGTCTACTAGCTGTTCGTGGTCTTGTACTGTGAGTAGCGCAGCTAACGCACTAAGTAGACCGCCTGGGGAGTACGGTCGCAAGATTAAAACTCAAATGAATTGACGGGGGCCCGCACAAGCGGTGGAGCATGTGGTTTAATTCGACGCAACGCGAAGAACCTTACCTACTCTTGACATCTACAGAAGACTGCAGAGATGCGGTTGTGCCTTCGGGAACTGTAAGACAGGTGCTGCATGGCTGTCGTCAGCTCGG
+
FEEFGGGGGGGGGGGGGGGGGGGGGGGGGGGGGGFFEGD7@FFFGGGGGGGGGGGGGGGGGGGGGGGDFGGGGGGGGGFGGGGGGGGGGGGGGGGGGGGGGDGGGGGGGGGGGF,FDGGGGGFGGCGEGGGGEFGGGGGGGGGDBEFGDF:BFFGFFGGFFGGFFECCEEGGGGDEEDFCGGGFGGGGF9FGGFGGGGF:FFC<<FFGC<C6989@CEEFGCEDGGDGGGFFGGGFFG46FFGFFFGGFGGFFAFBB<?BGC<=96<4??>FF)
@M02542:52:000000000-J9N43:1:1101:14539:6700 2:N:0:GTGAAA
GTAGTCCACGCCGTAAACGATGTCTACTAGCTGTTCGTGTCCTTGTGATGTGAGTAGCGCAGCTAACGCACTAAGTAGACCGCCTGGGGAGTACGGTCGCAAGATTAAAACTCAAATGAATTGACGGGGGCCCGCACAAGCGGTGGAGCATGTGGTTTAATTCGACGCAACGCGAAGAACCTTACCTACTCTTGACATCTACGGAAGACTGCAGAGATGCGGTTGTGCCTTCGGGAACCGTTAGACAGGTGCTGCATGGCTGTCGTCAGCCCGG
+
GGGGGGGGGGGGGGGGGGGGGGGGGGGGGGGGGGGGGGGGGGGGGGGGGGGGGGGGGGGGGGGGGGGGGGGGGGGGGGGGGGGGGGGGGGGGGGGGGGGGGGGGGGGGGGGGGGGCFFGGDFGGGGGGGGGGGGGGGGGGGGGGGGGGGGGGGFGGGDFFFFEGGGGGFFGDFGFFFFFFFBFFGGGFG@FF?<FFFB=AFA?GDFB=FG>:7<CF?G=A23.>1((:ABB21<(-7:?)*(/*.2)?05)0428(--4,4(..*/)).)).))
@M02542:52:000000000-J9N43:1:1101:15096:6701 2:N:0:GTGAAA
GTAGTCCATGCCGTAAACGATGAGTGTTCGCCCTTGGTCTACGCGGATCAGGGGCCCAGCTAACGCGTGAAACACTCCGCCTGGGGAGTACGGTCGCAAGACCGAAACTCAAAGGAATTGACGGGGGCCTGCACAAGCGGTGGAGCATGTGGTTTAATTCGATACAACGCGCAAAACCTTACCAGCCCTTGACATATGAACAAGAAAACCTGTCCTTAACGGGATGGTACTTACTTTCATACAGGTGCTGCATGTCTGTCGTCAGCCCGGTTCG
+
GGGGGGFGGGGGGEGGGGGFFFGGGGGGGGGDGGGGGGGGGGGGGGEEGGGGGGGGGGGGGGGGGGGGGGGGGGGGGGGGGGGGGGEGGGGGGGGGGGGGGFGGGGGGFG,DGGGGFFGGGGGGGGGGGGGGGGGG5FEGGGG*=FGFGGGG;CFFG?FGFFFGGGGGFEGGBDBFFFFFF09CG4CDGFFF)6BF>AFA62:5FFFF)>??EEDBAF7<1.;>906C94<<AF9A>FBGG<G78A0))46/-6))54<44::?DD)75))).)
@M02542:52:000000000-J9N43:1:1101:25097:6706 2:N:0:GTGAAA
GTAGTCCACGCCGTAAACGATGTCTACTAGCTGTTCGTGTCCTTGTGATGTGAGTAGCGCAGCTAACGCACTAAGTAGACCGCCTGGGGAGTACGGTCGCAAGATTAAAACTCAAATGAATTGACGGGGGCCCGCACAAGCGGTGGAGCATGTGGTTTAATTCGACGCAACGCGAAGAACCTTACCTACTCTTGACATCTACGGAAGAATGCAGAGATTCGGTTGTGCCTTCGGGAACCGTAAGACAGGTGCTGCATGGCTTGCGTCAGCTCGG
+
GGGGGGGGGGGGGGCFFGGFGGGFDGGGGGGGGFGGGGGGGGFFGGGGGGGGGGGGGGGGGGGGFDFCGGGGGGGFGGGGGGGGGGGGGGGGGGGDGGGGGGGGGGGFFGGGGGGADFFGGGFDFGG=EGC>:@CEGGGGGEEEGGGGGGGGGCF8FG4CCGGDFC5CBFGC:D@)754>F?BGG<CFG?FFF74@)-06?22C:B>*)*.)<C?@?C*.84>59:<F244<0>;61:13/37>-)(76<)98))(.)0:(,(())0).00<@)
@M02542:52:000000000-J9N43:1:1101:14352:6712 1:N:0:GTGAAA
GTAGTCCACGCCGTAAACGATGTCTACTAGCTGTTCGTGGTCTTGTACTGTGAGTAGCGCAGCTAACGCACTAAGTAGACCGCCTGGGGAGTACGGTCGCAAGATTAAAACTCAAATGAATTGACGGGGGCCCGCACAAGTGGTGGAGCATGTGGTTTAATTCGACGCAACGCGAAGAACCTTACCTACTCTTGACATCTAGCGAAGATTGTAGAGATACGATTGTGCCTTCGGGAACGCTAAGACAGGTGCTGCATGGCTGTCGTCAGCTCGG
+
CFFEGGGGGGGGGGGGGGGGGGGGGGGGGGGGGGGGGGGGGGGGGGGGGGGGDGGGGGDGGGGGGGGGGGGGGGGCFGGGGGGGGGGGGGGGGGGGGGGGGGEFGGGGGGGEGGFGFGGFGGGGGGDGGGGGGGGGGGGG;FGCEGGGGGGGGGGGGGGGGGGGGGEGGGGGGGDGGGGGGGGGGGGGGFGGGGGGGGGGGFGGCDGCGGGGGGGGFCFGFC=EGGGGGG<FGGGFFGGGFFGFFFGGFGGFFFF?A>?FGGGFGFFFFFFFE3
@M02542:52:000000000-J9N43:1:1101:25396:6723 2:N:0:GTGAAA
GTAGTCCACGCCGTAAACGATGTCTACTAGCTGTTCGTGTCCTTGTGATGTGAGTAGCGCAGCTAACGCACTAAGTAGACCGCCTGGGGAGTACGGCCGCAAGATTAAAACTCAAATGAATTGACGGGGGCCCGCACAAGCGGTGGAGCATGTGGTTTAATTCGACGCAACGCGAAGAACCTTACCTACTCTTGACATCTACGGAAGACTGCAGAGATGCGGTTGTGCCTTCGGGAACCGTAAGGCAGGTGCTGCCTGGCTGTCGTCCGCCCGG
+
GGGGGGGGGGGGGGEGGGGGGGGGGGGGGGGGGGGGGGGGGGGGGGGGGGGGFGGGGGGGGGGGGGGGGEGGGGFGGGGGGGGGGGGFEFGGGGGGGGGGGGGGGFGFGGGGGGGGFG9ECD=9DGGGGGGGGGGGGGGGGEGBEGGGGGGGGDGCGGGFACCGGGEGBEGCEDBFFFFFF7FFFGGFG067FBFF)4966AFGFF36?F7?FE7;,7:<>FBF980>AAD<0>90268/9?C*)(2>9BF@A))(,5033634*1008))07)
@M02542:52:000000000-J9N43:1:1101:6829:6729 2:N:0:GTGAAA
GTAGTCCACGCCGTAAACGATGTCTACTAGCTGTTCGTGTCCTTGTGATGTGAGTAGCGCAGCTAACGCACTAAGTAGACCGCCTGGGGAGTACGGTCGCAAGATTAAAACTCAAATGAATTGACGGGGGCCCGCACAAGCGGTGGAGCATGTGGTTTAATTCGACGCAACGCGCAGAACCTTACCTACTCTTGACATCTACGGAAGACTGCAGAGATTCTGTTGTGCCTTCGGGAACCGGAAAACCGGTTCTGCATGGCTTTTGGTCGTCCGG
+
8FEEFFDEGGEFGG@C@DFFFGGGGGGGGF8@FGC9FB@FED9<6CFFEGGFDFGG,,@@6>CEFGCFGGGG8A<FGFBFFFGGC:CGDDGG8AB@FEGEEECE@FF9FFF8DC=FGGGFFECDFCGEGGG*8@>8=FEF>ECC5<==CG6ECF?<CED,=C+51:CDDFEG3D(7>D@>;8?GGGDFG?F?*5F;4)?A?A63)77C:F:7G62)4:*))99/5:(26)-),5(3(((9)(9)(((0(())).)).-(3((()*)0*))))0)
@M02542:52:000000000-J9N43:1:1101:16197:6750 1:N:0:GTGAAA
GTAGTCCACGCCGTAAACGATGTCTACTAGCTGTTCGTGTCCTTGTGATGTGAGTAGCGCAGCTAACGCACTAAGTAGACCGCCTGGGGAGTACGGTCGCAAGATTAAAACTCAAATGAATTGACGGGGGCCCGCACAAGCGGTGGAGCATGTGGTTTAATTCGACGCAACGCGAAGAACCTTACCTACTCTTGACATCTACGGAAGACTGCAGAGATGCGGTTGTGCCTTCGGGAACCGTAAGACAGGTGCTGCATGGCTGTCGTCAGCTCGG
+
DF,CFGGGGGGGECCEGECFFGGGGGGGGGGGFGGGGGGGGGGGGGGGGGGGGGGGGGDDGDEFFGF@FGGGCGCFGGFGGGGEGGGGGGEFFGGGE@EEEFGFGFGGGGG@FGGGGGGGGGGCFFFGGGGEFGGGGGGCGGGGGGFGGGGGFFGGGGGGGGGGGGGGGGGDEEGGGDGFFGGGGGGGCCFGGGFGGGGGGFGGC95FGGGGGGGGFCCFGDGGGCDFFGFFGGGEF:FDB:>?FBCFFCC7*:>?9BB?FC76C<?(34)9@)
@M02542:52:000000000-J9N43:1:1101:6579:6779 1:N:0:GTGAAA
GTAGTCCACGCCGTAAACGATGTCTACTAGCTGTTCGTGTCCTTGTGATGTGAGTAGCGCAGCTAACGCACTAAGTAGACCGCCTGGGGAGTACGGTCGCAAGATTAAAACTCAAATGAATTGACGGGGGCCCGCACAAGCGGTGGAGCATGTGGTTTAATTCGACGCAACGCGAAGAACCTTACCTACTCTTGACATCTACGGAAGACTGCAGAGATGCGGTTGTGCCTTCGGGAACCGTAAGACAGGTGCTGCATGGCTGTCGTCAGCTCGG
+
GGGGGGGGGGGGGGCGGGGGGGGGGGGGGGGGGGGGGGGGGGGGGGGGGGGGGGGGGGGGGGGGGGGGGGGGGGGFGGGGGGGGGGGGGGGGGGGGGGGGGGGGGGFGGGGGGGGGGGGGGGGGGGGGGGGGGGGDGEDGGGGGGGGGGGGGGGFGGGGFGGGGGGGGGGGGGGBCGGGFGGGGGFGGF@EGGGGFGGGGGFGEGGGGGGGGGGFGGGC?CCEECE3CFFAFGGGB>FGDFFD?FDGGF>FFFF>?AF?FGGC=5:8?:B947)
@M02542:52:000000000-J9N43:1:1101:27415:6794 1:N:0:GTGAAA
GTAGTCCACGCCGTAAACGATGTCTACTAGCTGTTCGTGTCCTTGTGATGTGAGTAGCGCAGCTAACGCACTAAGTAGACCGCCTGGGGAGTACGGTCGCAAGATTAAAACTCAAATGAATTGACGGGGGCCCGCACAAGCGGTGGAGCATGTGGTTTAATTCGACGCAACGCGAAGAACCTTACCTACTCTTGACATCTACGGAAGACTGCAGAGATGCGGTTGTGCCTTCGGGAACCGCAAGACAGGTGCTGCATGGCTGTCGTCAGCTCGG
+
GG:FGGGGGGGGGGGGGGGGGGGGGGGGGGGGGGGGGGFGGGGGGGGGGGGGGGGGGGCGGGGGGFGGGGGGGGGGGGGGGGGGGGGGGEGGGGGGGGGGGGGGGGGGGGGGGFGGGGGGGGGGGGGGGGGEGGGGGGGGGGGGGGGGGGGGGGGGGGGGGGGGGGGGGGGGGGGGG=FGGGGGGGGGGGGGGGGGGGGGGFGE8DEGGGGGGFGGGGFFCGGGGGGGGGFFGGGFFGGGEFGFFFGGFGC:?:?BFAB?:CGFGFFF??BFF)
@M02542:52:000000000-J9N43:1:1101:7127:6796 1:N:0:GTGAAA
GTAGTCCACGCCGTAAACGATGTCTACTAGCTGTTCGTGTCCTTGTGATGTGAGTAGCGCAGCTAACGCACTAAGTAGACCGCCTGGGGAGTACGGTCGCAAGATTAAAACTCAAATGAATTGACGGGGGCCCGCACAAGCGGTGGAGCATGTGGTTTAATTCGACGCAACGCGAAGAACCTTACCTACTCTTGACATCTACGGAAGACTGCAGAGATGCGGTTGTGCCTTCGGGAACCGTAAGACAGGTGCTGCATGGCTGTCGTCAGCTCGG
+
GGGGGDGFD@FGGCFFGFGGGGF9FGGGGGGGGFGGGGGGGGGGGGGGFGEEEFGGGGEGCFGGGGGGGGGG8FFGGGGGGGDGGFFFGGGGBEEFGGGGGGGGGGGGGFGGGGGGGGGGFF<<FDGGEEEFGGGGGCFGGGGFGGFGF>FFGGGCGC@CFGCGCFC>EEG7CEC>C=F8@FFFCFGCF9C@F7EFG?9+<@G58C=:<FFGGGGGD9FF=C:E5ECG7CBFGGDEFGFDB5D<?B675228B<2:<406CC<678BFFFF)7)
@M02542:52:000000000-J9N43:1:1101:6369:6821 2:N:0:GTGAAA
GTAGTCCACGCCGTAAACGATGAGTACTAGCTGTCGGAGGTTACCCCCTTCGGTGGCGCAGCTAACGCATTAAGTACTCCGCCTGGGAAGTACGCTAGCGAGAGGGAAACTCAAAGGAATTGACGGGGACCAGCACAAGTAGCTGAGCATGTGGTTTAATTCGAAGCAACGCGAAGAACCTTACCTACGCTTGACATCCTTGTGACCTCTCCTTAATCGGCGATTTTCCTTCGGAGACAGAAGTGACCGGTGGGGCAGGGTTGTCGTCATCCCG
+
FGF<FF<,F@FFFEBEGGGGCFE@FFAFFFGFFFG?FDDDGGGGDFD7@DFDCF,CFEGGC@EFDFCCFFGGG9FF<FFFFFGE7FCA4+E@E@FC++ABEDCC+@F=<=@FGDF96D88DDF9CEDGG7@+@BFCCFF@EEC,3A8AC9:,,,6DFF7CFD5CGDC<AA*))/(.)0)28<FCDDE)*0=3>3AFEEA2*).*1**+/241E@:9)0><()))4,5C)6)9(7(,(809C)9C869*(())(,,-(3(4(31473>5))/*))
@M02542:52:000000000-J9N43:1:1101:6452:6826 2:N:0:GTGAAA
GTAGTCCACGCCGTAAACGATGATAACTAGCTGTCCGGGTTCATGGAACTTGGGTGGCGCAGCTAACGCATTAAGTTATCCGCCTGGGGAGTACGGTCGCAAGATTAAAACTCAAAGGAATTGACGGGGGCCTGCACAAGCGGTGGAGCATGTGGTTTAATTCGAAGCAACGCGCAGAACCTTACCAGCCTTTGACATCCTAGGACGACTTCTGGAGACAGATTTCTTCCCTTCGGGGACCTAGTGACAGGTGCTGCATGGCTGTCGTCCGCCC
+
DGGFGGGGGGGGGGGGGGGGGGDFGGGGGG@FGGGGGGG@FGFGGG@FCFFGGGFGGGGGGEDGGGGEG@CFDFGGGGGGCFGGGFGGGGGGGGGGGGGGGGGGGGGAGGGGGGGGDGDGGGGGCEGGGEGGEGGGGG68:EEEGG>FGFGGGGG>F:DCAFGCFGGDFFCDBGFEE>FFFFFGDGEFF@FFBBF46>?:FFBGFFF55C3)+3AF2*/4:?/=99<G9)39A?<:11,9<,*0444@<DFF73A<<2AF:1((*2785)8:))
@M02542:52:000000000-J9N43:1:1101:7152:6827 1:N:0:GTGAAA
GTAGTCCACACCGTAAACGTTGGGCGCTAGGTGTGGGACTCATTCCACGAGTTCCGTGCCGCAGCTAACGCATTAAGCGCCCCGCCTGGGGAGTACGGCCGCAAGGCTAAAACTCAAAGGAATTGACGGGGGCCCGCACAAGCGGCGGAGCATGCGGATTAATTCGATGCAACGCGAAGAACCTTACCTGGGTTTGACATATGCCGGAAAGCTGTAGAGATACGGCCCCTTTTAGTCGGTATACAGGTGGTGCATGGCTGTCGTCAGCTTGTGT
+
GGGGGGGGGGGGGGGGGGGGGGGGGGGGGGGGGGGGGFGGGGGGGGGGGGGGGFGGFGGGGCFGGGGGGGDGGGGGGDEGGGGDECEGGGGDDGGGGGFGGEGGGF=FFGCGGGGGFFCFFFFFCFFG7FFGGGGGGDE7FFGGGGGGGGEFG??EEGEGGFDGGGCCEEFDGG>C>CEGGFGC@CFCCCGGGGGGGGGGGFGCFDGGDEFGFGFF00<?EFGGG=7EGGB?FCCFFGDD>372@270/>90624>B0<<CD355::)))47))
@M02542:52:000000000-J9N43:1:1101:10823:6838 1:N:0:GTGAAA
GTAGTCCACGCCGTAAACGATGTCTACTAGCTGTTCGTGTCCTTGTGATGTGAGTAGCGCAGCTAACGCACTAAGTAGACCGCCTGGGGAGTACGGTCGCAAGATTAAAACTCAAATGAATTGACGGGGGCCCGCACAAGCGGTGGAGCATGTGGTTTAATTCGACGCAACGCGAAGAACCTTGCCTACTCTTGACATCTACGGAAGACTGCAGAGATGCGGTTGTGCCTTCGGGAACCGTAAGACAGGTGCTGCATGGCTGTCGTCAGCTCGT
+
GGGGGGGGGGGGGGEGGGGGGGGGGGGGGGGGGGGGGGGGGGGGGGGGGGGGGGGGGGGGGGGGGGGGGGGGGGGGGGGGGGGGGGGGGGGGGGGGGGGGGGGGGGGGGGGGGGGGGGGGGGGGGGGGGGGFGGGGGGGGGGGGGGGGGGGGGGGGGGGGGGGGGGGGGGGGGGGGGGGGGGGGGGGGGGGGGGGGGFGGGFGGGGGGGGGGGGGGGGGFGGGGGGGGGGFFGGGFFGGGFFGFFDEGFD6>FFFFFFFFGDG=FFB??04?B.
@M02542:52:000000000-J9N43:1:1101:27956:6840 2:N:0:GTGAAA
GTAGTCCACGCCGTAAACGATGTCTACTAGCTGTTCGTGTCCTTGTGATGTGAGTAGCGCAGCTAACGCACTAAGTAGACCGCCTGGGGAGTACGGTCGCAAGATTAAAACTCAAATGAATTGACGGGGGCCCGCACAAGCGGTGGAGCATGGGGTTTAATTCGACGCAACGCGAAGCACCTTACCTACTCTTGAAATCTACGGAAGACTGCAGAGATGCGGGTGTGCCTTCGGGAACCGGAAGCCAGGCGCTGCATGGCTGACGTCAGTCTGC
+
GG9FGGFGGGGGGF>EDEEGGFEFGFFGGFGDGGGAFGFFFCGFFGGGGGGGGGGCGG@CFCFEFFGG7>CFCGGGGFEECEE@EGDEGGGGFFGGGGGGGGGGGCFGGGGGGFFCD=EFFCGDCE>FEC8++@CE>EGFFEC::DFG6FGG,*=::CF9AGC=7<CDFBEC:>9>))9;53F*>F+77=61=7F)).@>FD1*0778?C?<F<+72**.,5)899(*66)44>92((31)-9)(,3)-(0)(,(5))((,,,1117).*/***
@M02542:52:000000000-J9N43:1:1101:11192:6843 1:N:0:GTGAAA
GTAGTCCACGCCGTAAACGATGTCTACTAGCTGTTCGTGTCCTTGTGATGTGAGTAGCGCAGCTAACGCACTAAGTAGACTGCCTGGGGAGTACGGTCGCAAGATTAAAACTCAAATGAATTGACGGGGGCCCGCACAAGCGGTGGAGCATGTGGTTTAATTCGACGCAACGCGAAGAACCTTACCTACTCTTGACATCTACGGAAGACTGCAGAGATGCGGTTGTGCCTTCGGGAACCGTAAGACAGGTGCTGCATGGCTGTCGTCAGCTCGT
+
GGGGGGGGGGGGGGGGGGGGGGGGGGGGGGGGGGGGGGGGGGGGGGGGGGGGGGGGGGGGGGGGGGGGGGGGGGGGGGGGGGGGGGGGGGGGGGGGGGGGGGGGGGGGGGGGGGGGGGGGGGGGGGGGGGGGGGGGGGGGGGGGGGGGGGGGGGGGGGGGGGGGGGGGGGGGGGGGGGGGGGGGGGGGGGGGGGGGGGGGGFGGCD=FGGGGGGGGDGFGGGGGDGGGGGFFGGGFFGGGFFGFFFGGFGFBFFFFFFFFGGGFGFF::?AFB)
@M02542:52:000000000-J9N43:1:1101:15094:6848 2:N:0:GTGAAA
GTAGTCCACGCCGTAAACGATGTCTACTAGCTGTTCGTGTCCTTGTGATGTGAGTAGCGCAGCTAACGCACTAAGTAGACCGCCTGGGGAGTACGGTCGCAAGATTAAAACTCAAATGAATTGACGGGGGCCCGCCCAAGCGGTGAACCATGTGGTTTAATTCGACGCAACGCGAGGACCCTTCCCTACTCTGGACATCTACGGAAGACTGCAGAGATGCGGTTGTGCCTTCGGGAACCTTAAGACGGGTGCCGCATGGCTGCTGTCCGCCCGG
+
GGGGGGGGGGGGGGFGGGGGGDGGGGGGGGGGGGGGGGGGGGGGGGGGGGGGGGGGGGGGGDGGGFGGGGGGFGGGGGGGGGGGGGGGGGGGGGGGGGGGGGGGGGGGGGGGGGFGGGGGGGFGGGGGGGGG*4***1*=@E*1=*,,48,4,=,BE,04=9,*48*)):/759(8>>)8.47*90<0/*0@*)77).1-7<23@37870)4@C+02:*)-)0)(41D:2<21@9>0:(**-:0-,,8(,.)((-,4((,4(()2*/0))))))
@M02542:52:000000000-J9N43:1:1101:13171:6871 2:N:0:GTGAAA
GTAGTCCACGCCGTAAACGATGTCTACTAGCTGTTCGTGTCCTTGTGATGTGAGTAGCGCAGCTAACGCACTAAGTAGACCGCCTGGGGAGTACGGTCGCAAGATTAAAACTCAAATGAATTGACGGGGGCACGCACAAGCGGTGGAGCATGTGGTTTAATTCGACGCAACGCGAAGAACCTTACCTACTCTTGACATCTACGGAAGACTGCAGAGATGCCGTTGTGCCTTCGGGAACCGTAAGACAGGTGCTGCATGGCTGGCGTCAGCGCGG
+
GGFGGGGGGGGGGGGGGGGGGGGGGGGGGGGGGFGGGGGGGGGGGGGGGGGGGGGDAFGDFEGGGGGGGCFGGGGGGGGGGGGGGGGGGGGGFGGGGGGGGGGBFGGGFFGGGGGGGGGGGGGGFDGGGDG5EGGGGGGGGGG>8?CFFGGGF9FGGGGGFGGGGDGGFEE)):9BBFFFFFFGFGGFGFFFFF4?<<=:?BFDEF>CF77<DCC@?::4))8<??6FFFF??BFFF::5>6D4477::A)6<>??AFFF71(()*))09).0)
@M02542:52:000000000-J9N43:1:1101:14708:6876 1:N:0:GTGAAA
GTAGTCCACGCCGTAAACGATGTCTACTAGCTGTTCGTGTCCTTGTGATGTGAGTAGCGCAGCTAACGCACTAAGTAGACCGCCTGGGGAGTACGGTCGCAAGATTAAAACTCAAATGAATTGACGGGGGCCCGCACAAGCGGTGGAGCATGTGGTTTAATTCGACGCAACGCGAAGAACCTTACCTACTCTTGACATCTACGGAAGACTGCAGAGATGCGGTTGTGCCTTCGGGAACCGTAAGACAGGTGCTGCATGGCTGTCGTCAGTTCGT
+
CFFGGGGGGGGGGGGGGGGGGGGGGGGGGGGGGGGGGGGGGGGGGGGGGGGGGGGGGGGGGGGGGGGGGGGGGGGGGGGGGGGGGGGGGGGGGGGGGGGGGGGGFFGGGGGCGGGGGGGGGGGGGGGGGGGGGGGGGGGGGGGGGGGGGGGGGGGGGGGGGGGGGGGGGGGGGGGGGGGGGGGGGGGGGGGGGGGGGGGGGFFGGGGGGGGGGGGGGGGGGGGGGGGGGGFFGGGFFGGGFFGFFFGGFGGBFFFFFFFFGGGFGFFFBBFFF5
@M02542:52:000000000-J9N43:1:1101:7498:6883 2:N:0:GTGAAA
GTAGTCCACGCCGTAAACGATGTCTACTAGCTGTTCGTGTCCTTGTGATGTGAGTAGCGCAGCTAACGCACTAAGTAGACCGCCTGGGGAGTACGGTCGCAAGATTAAAACTCAAATGAATTGACGGGGGCCCGCACAAGCGGTGGAGCATGTGGTTTAATTCGACGCAACGCGAAGAACCTTACCTACTCTTGACATCTACGGAAGACTGCAGAGATGCGGTTGTGCCTTCGGGAACCGTAAGACAGGTGCTGCATGGCTATCGTCGGCCTGG
+
GGFDFGGGGGGGGGFGGGGGFFGGGGGGFFGGGGGAFGGGGGGFCGGGGFFGGGGGGGDG7CFGFFGGDGGGGGGGFDGGGGGGEFGGGGGGGGGDDCEEGFGGGFGGGGGGGGGGFGGFAECGGEGGGEGG7CEECGGEEGGGGGFFGGFDGFGFG,8CFGGGDCGGFFG38)3>3>?FFFFFGGGFG=4@F<?@F9?AFBB3:B@=?D:1:8+).**),)07(28:<4<53@(,2:(77:DGA?:?BFFFDA7>.424())(*2))07))))
@M02542:52:000000000-J9N43:1:1101:23887:6909 2:N:0:GTGAAA
GTAGTCCACGCCGTAAACGATGTCTACTAGCTGTTCGTGTCCTTGTGATGTGAGTAGCGCAGCTAACGCACTAAGTAGACCGCCTGGGGAGTACGGTCGCAAGATTAAAACTCAAATGAATTGACGGGGGCCCGCACAAGCGGTGGAGCATGTGGTTTAATTCGACGCAACGCGAAGAACCTTACCTACTCTTGACATCTACGGAAGACTGCAGAGATGCGGTTGTGCCTTCGGGAACCGTAAGACAGGTGCTGCATGGCTGGCGGCCGCTCGT
+
GGGGGGGGGGGGGGFCCFFGGGGGGGGGGGGGGGGGGGGGGGGGGGGGGGGGGGGGGGGGGGGGGGGCGGGEGGGGGGGGGGGGGGGGGGGGGGGGGGGGGGGGGGGGGGGGGFFDFGGGGGGGFCEGGEGGGGGGGGGGGGGEEDFGGGGGGGGGGGFGFFFFGCEDEFD3;DBF)57FFBFFFFDFG=FFFFFF<AFAFFFG@B7C573?FG?>?CC<1B)<6<?CBAA5(5161:13>3<7:??@<7))))426<?6?1(-))).05))8)
@M02542:52:000000000-J9N43:1:1101:22949:6926 1:N:0:GTTAAA
GTAGTCCACGCCGTAAACGATGTCTACTAGCTGTTCGTGTCCTTGTGATGTGAGTAGCGCAGCTAACGCACTAAGTAGACCGCCTGGGGAGTACGGTCGCAAGATTAAAACTCAAATGAATTGACGGGGGCCCGCACAAGCGGTGGAGCATGTGGTTTAATTCGACGCAACGCGAAGAACCTTACCTACTCTTGACATCTACGGAAGACTGCAGAGATGCGGTTGTGCCTTCGGGAACCGTAAGACAGGTGCTGCATGGCTGTCGTCAGCTCGG
+
GGCFGGGGGGGGGGGCFEFGGGGGGGGGGGGGGGGGGGGGGGGGGGGGGGGGGGGGGGGGGGGGGGGGGGGGGGGGGGGGGGGGGGGGGGGGGGGGGGGGGGGGGGGGGGGGGGGGGGGGGGGGGGGGGGGGGGGGGGGGGGGGGGGGGGGGGGGGGGGGGGGGGGGGGGGGGGGGGGGGGGGGGGGGGGGGGGGGGGFDFFGGCDGGGGGGGGFFFGFF5EGGGGGGGGFFGGGFFGGGFFGFF?FGFGF?FAFFFF?<GD*69:?F?059D)
@M02542:52:000000000-J9N43:1:1101:14478:6927 2:N:0:GTGAAA
GTAGTCCACGCCCTAAACGATGTCAACTAGTTGTTGGGGATTTACTTCCTTGGTAACGTAGCTAACGCGTGAAGTTGACCGCCTGGGGAGTACGGCCGCAAGGTTAAAACTCAAAGGAATTGACGGGGACCCGCACAAGCGGTGGATGATGTGGATTAATTCGATGCAACGCGAAAAACCTTACCTACCCTTGACATGGCAGGAACTTTCCAGAGATGGTTTGGTGCTCGAAAGAGAACCTGCACCCAGGTGCTGCATGGCTGTCGTCAGTTCG
+
GGGGGGGGGGGGGGGGGGGGGCFF@FGGGGEFFGGGGGDGGGGGGGGGGGGGGGCGGGGFFGGGGFGGGGGGGGGGGGGGGGGGGGGGGGGGEEGGGGGGGGGGGGGGGGGGCFGGGGGGGFGGGGGGGG+CG68BGCGGGGEGGFCFD@FGGGFFGFCCFGGGGGGGF;*9?7>BFFFEFEFGGGGFGFF5AAFFFFFDF:9DF>@D@:A9AFG>409))08BF(-2)36(8>1:2(.9*4F4((-.,(0)5)-<:A)4:??F4*>7).*/93
@M02542:52:000000000-J9N43:1:1101:19751:6931 1:N:0:GTGAAA
GTAGTCCACGCCGTAAACGATGTCTACTAGCTGTTCGTGTCCTTGTGATGTGAGTAGCGCAGCTAACGCACTAAGTAGACCGCCTGGGGAGTACGGTCGCAAGATTAAAACTCAAATGAATTGACGGGGGCCCGCACAAGCGGTGGAGCATGTGGTTTAATTCGACGCAACGCGAAGAACCTTACCTACTCTTGACATCTACGGAAGACTGCAGAGATGCGGTTGTGCCTTCGGGAACCGTAAGACAGGTGCTGCATGGCTGTCGTCAGCTCGT
+
GG@FGGGGGGGGGGGGGGGGGGGGGGGGGGGGGGGGGGGGGGGGGGGGGGGGGGGGGGGGGGGGGFGGGGGGGGGGGGGGGGGGGGGGGGEGGGGGGGGGGGGGGGGGGGDGGGGGGGGGGGGGGGGGGGGGGGGGGGGGGGGGGGGGGGGGGGGGGGGGGGGGGGGGGGGGGGGGGGGGGGGGGGGGGGGGGGGGGGGGGFEGGGGGGGGGGGGGGGCFGGGGGGGGGGFFGGGFFGGGFFG?FFGGFG::?BDBFFFFGGGFGFFFFFDFD.
@M02542:52:000000000-J9N43:1:1101:12163:6939 2:N:0:GTGAAA
GTAGTCCACGCCGTAAACGATGTCTACTAGCTGTTCGTGTCCTTGTGATGTGAGTAGCGCAGCTAACGCACTAAGTAGACCGCCTGGGGAGTACGGTCGCAAGATTAAAACTCAAATGAATTGACGGGGGCCCGCACAAGCGGTGGAGCATGTGGTTTAATTCGACGCAACGCGAAGAACCTTACCTACTCCTGACCTCTACGGAAGACTGCAGAGATGCGGTTGTGCCTTCGGGAACCGTAAGACAGGTGCTGCATTGCTGTGGTCAGCCCGG
+
GGEGGGGGGGGGGEGFFGGGGGGGGGGGGGGGGGGGGGFGGGGGGGGGGGGGGGGGFGGGGGGGGGGGGGGGGGGGGGGGGGGGGFGGGGGGGGGGGGGGGGGGGGGGGFGGGGGGGGGGGFCGGGGGGGGGGGGGGGGGGGGEGGDGFGGGGGFFGGGGFGGGGGDDDFGGBD>>>EFFFFFGGGGFG4<FFFF4(66?FFFGDF5CFG:??C<@?CGB;B>@6-(:<AA3(;;9><B)52*72<:F0)/).47?)-,46>A(*279.7.)))
@M02542:52:000000000-J9N43:1:1101:12013:6944 2:N:0:GTGAAA
GTAGTCCACGCCGTAAACGATGTCTACTAGCTGTTCGTGTCCTTGTGATGTGAGTAGCGCAGCTAACGCACTAAGTAGACCGCCTGGGGAGTACGGTCGCAAGATTAAAACTCAAATGAATTGACGGGGGCCCGCACAAGCGGTGGAGCATGTGGTTTAATTCGACGCAACGCGAAGAACCTTACCTACTCTTGACATCTACGGAAGACTGCAGAGATGCGGTTGTGCCTTCGGGAACCGTAAGACAGGTTCTGCATGGCTGTCGTCAGCTCGG
+
GGCGGGGGGGGGGGGGGGGGFFGGGGGGGGGGGGGGGGGGFGGGGGGGGGGGGGGGGGGGGGGGGGGGGGGGGGFGGGGGGGGGGGGGGGGGGGGGGGGGGGDFGGGGGDGGGGGGGGGFGD?AFGGGGGGGGGGEGGFGGEGGEGDFGGGGGEGGGGCCFGGGGGGGFB57>DBBDFFFFFFFFGGFGFFFFFFFFFFFFA?C7>7677:<F@272?*9>><D6(4C:A)38D9>>F:DD35CA>(04-*/.:<<4)1((,4)9>@059*)0)
@M02542:52:000000000-J9N43:1:1101:4583:6953 1:N:0:GTGAAA
GTAGTCCACGCCGTAAACGATGTCGACTAGCCGTTGGGATCCTTGAGATCTTAGTGGCGCAGCTAACGCATTAAGTCGACCGCCTGGGGAGTACGGCCGCAAGGTTAAAACTCAAATGAATTGACGGGGGCCCGCACAAGCGGTGGAGCATGTGGTTTAATTCGAAGCAACGCGAGGAACCTTACCAGGCCTTGACATGCAGAGAACTTTCCAGAGATGGATTGGTGCCTTCGGGAACTCTGACACAGGTGCTGCATGGCTGTCGTCAGCTCGG
+
GGFFGAEFFGGGGGGGGGGGGGGGFGGGGGGGGFEEFEF@FFGCAFGGGGGCEGGGGGGDGCEFDGGGGEGGFFGGFEGGCFEGGGGGGGGGGGGGGGGGGGGFFFFGFGFFGEFGGGFFFGD9DC:FGGGDGEEEGGGGGGG7FF7F+4?F<<:FGFGGF@<FGGGGGCC::ECCE8C:EGGGFGFGGF>FGGGFGFGFF?7;:7FGDC:+<E08;AEFG??:C?<CFCAFFCDF@CDCF**.9:GCFGDB4A?BA2::7CF**(441.))0)
@M02542:52:000000000-J9N43:1:1101:7801:6955 1:N:0:GTGAAA
GTAGTCCACGCCGTAAACGATGTCTACTAGCTGTTCGTGTCCTTGTGATGTGAGTAGCGCAGCTAACGCACTAAGTAGACCGCCTGGGGAGTACGGTCGCAAGATTAAAACTCAAATGAATTGACGGGGGCCCGCACAAGCGGTGGAGCATGTGGTTTAATTCGACGCAACGCGAAGAACCTTACCTACTCTTGACATCTACGGAAGACTGCAGAGATGCGGTTGTGCCTTCGGGAACCGTAAGACAGGTGCTGCATGGCTGTCGTCAGCTCGT
+
GGGGGGGFGGGGEFGFGGGGGGGGGGGGFFGGGFGGGGGFGGGGGFGGGGGGGGGGGGEGGEGFGFGGGGGGGGGGGGEFEFGGGGGGEGGGGGGGCGEGGGGGGGGGGGGGGGGGGFGGFGGGGDGEGGEG7>FEGCGGGDGC@EGGGFCFGFGBC<F;CGGGFGEGGGGGGDGCGGGFCGGFGGFGFFFFCEFGGGGGGFG5CDEGGGFCECGGGGGFD*;CEGGGGGFFGGGDFGGG@;DBFFF4)>F0FAFFAB??GDD@C8?6::9)80
@M02542:52:000000000-J9N43:1:1101:25908:6965 1:N:0:GTGAAA
GTAGTCCACGCCGTAAACGATGTCTACTAGCTGTTCGTGTCCTTGTGATGTGAGTAGCGCAGCTAACGCACTAAGTAGACCGCCTGGGGAGTACGGTCGCAAGATTAAAACTCAAATGAATTGACGGGGGCCCGCACAAGCGGTGGAGCATGTGGTTTAATTCGACGCAACGCGAAGAACCTTACCTACTCTTGACATCTACGGAAGACTGCAGAGATGCGGTTGTGCCTTCGGGAACCGTAAGACAGGTGCTGCATGGCTGTCGTCAGCTCGT
+
GGGGGGGGGGGGGGGGGGGGGGGGGGGGGGGGGGGGGGGGGGGGGGGGGGGGGGGGGGGGGGGGGGGGGGGGGGGGGGGGGGGGGGGGGGGGGGGGGGGGGGGGGGGGGGGGGGGGGGGGGGGGGGGGGGGGGGGGGGGGGGGGGGGGGGGGGGGGGGGGGGGGGGGGGGGGGGGGGGGGGGGGGGGGGGGGGGGGGGGGGFGGGGGGGGGDFGGGGGGGDGGGGGGGGGFFGGGFFGGGFFGFFDFGFGCBFFF?<A??GDGFGFB?F>46>)
@M02542:52:000000000-J9N43:1:1101:6897:6968 2:N:0:GTGAAA
GTAGTCCACGCCGTAAACGATGTCTACTAGCTGTTCGTGTCCTTGTGATGTGAGTAGCGCAGCTAACGCACTAAGTAGACCGCCTGGGGAGTACGGTCGCAAGATTAAAACTCAAATGCATCGACGGGGGCCCGCACAAGCGGTGGAGCATGTGGTTTAATTCGTCGCAACGCGAAGAACCTTACCTACTCTTGACATCTAAGGAAGACTACAGAGACGCAGTTGTGCACTCGGGCACCGTAAGACAGGCCCTGCCGTGCTGTCGGCGGACAGG
+
FGGGGEFEGGGGEGGGGFGEF,EC<FAFGG8FFEE9B@C:CFGAAC,@@EG9,FF<@FGECFGGAFCECCCF?<EF9?5F=>CBB+B+>F:@FFCE<C=CC+4FF,EBFFD,CED9=D,C,,+6=3=+>CG8C:EEEGF>5C8**?5:,599C,2=A9C@AA?=+*2)0;5C>33>)7)>)4*:DFCB<*06*56)6<*6*).26))2<C-:F@F61**((.01).,:))62()((-2,15(974<:4(())-,(((,-,44)4*)))))0)0)
@M02542:52:000000000-J9N43:1:1101:20520:6970 1:N:0:GTGAAA
GTAGTCCACGCCGTAAACGTTGGGCACTAGGTGTGGGGTCTATTCAACGGACTCCGTGCCGTCGCTAACGCATTAAGTGCCCCGCCTGGGGAGTACGGCCGCAAGGCTAAAACTCAAAGGAATTGACGGGGGCCCGCACAAGCAGCGGAGCATGTTGCTTAATTCGAGGCAACGCGAAGAACCTTACCTGGGTTTGACATGTAGAGAAAAGCCACAGAGATGTGGTGTCCTTCGGGGCTCTACACAGGTGGTGCATGGTTGTCGTCAGCTCGTG
+
GG9FGGGGGGGGGGGGGGGGGGGGGGGGGGGGGGGGGGGGGGGGGGGGGGGGGGGGGDGGGGGGGGGGGGGGGGGGGGGGGGGGGGGGGGGGGGGGGGGGGGGGGGGGGFFGGGGGGGGGGGGGGGGGGGGGECGFGDGGGGGGGGGGGGDCFGGGGGFGGGGGGGGGGGGGGGGGGGGGGGFGGFGGGGGGGGGGFGGGGFGGGGGG<CFFGGGGCFGGGGGFGF<FGF26FCD>DGGGFFC:?DGGFGGF39?AAB9<DCF>C<?F?::@:5
@M02542:52:000000000-J9N43:1:1101:14043:6971 1:N:0:GTGAAA
GTAGTCCACGCCGTAAACGATGTCTACTAGCTGTTCGTGTCCTTGTGATGTGAGTAGCGCAGCTAACGCACTAAGTAGACCGCCTGGGGAGTACGGTCGCAAGATTAAAACTCAAATGAATTGACGGGGGCCCGCACAAGCGGTGGTGCATGTGGTTTAATTCGACGCGACGCGAAGAACCTTACCTACCCTTGACATCTACGGAAGACTGCAGAGATGCGGTTGTGCCTTCGGGAACCGTAAGACAGGTGCTGCATGGCTGTCGTCAGCTCGG
+
DFFFGGGGGGGGGGGGGGGGGGGGGGGGGGGGGGGGGGGFGGGGGGGGGGGGGGGGGGGGGGGGGGGGGGGGGGGGGGGGGGGGGGGGGGGGGGGGGGGGGGGGGGGGGGGGGGFGGGGGGGGGGGGGGGGGGGGGGGGGGGGGGGGGDFFGGGGGGGGGGGGGGGGGGGGGGGGGGGGGGGGGGGGGGGGGGGGGGGGGGFGGCDEGGGGGGGGGGF7<=EGGGGGGGGFFFGCDFGGGFFGFFFGG@7CBB<FF><B?GGGFFF?F:?>FE)
@M02542:52:000000000-J9N43:1:1101:26585:6972 2:N:0:GTGAAA
GTAGTCCACGCCGTAAACGATGTCGACTAGCCGTTGGGATCCTTGAGATCTTAGTGGCGCAGCTAACGCATTAAGTCGACCGCCTGGGGAGTACGGCCGCAAGGTTAAAACTCAAATGAATTGACGGGGGCCCGCACAAGCGGTGGAGCATGTGGTTTAATTCGAATCAACGCGAAGAACCTTACCAGGCCTTGACATGCAGAGAACTTTCCAGAGATGGATTGGTTCCTTCGGGAACTCTGACACAGGTGCTGCATGGCTGTCGTCAGCTCGC
+
GGEGGGGGGGGGGGGGGGGGFDFGDDGEGFGGGGGGGGGGGGGGGG?FGGGFFGGCFGGFGGGGGGGGGGGGGGGGGGGGGGGGGGGGGGGGGGGGGGGG+@FFFFFGFFGGGGGGGCFGGGGGGGGEGGG5:CE*CGGCGGDEEG;FGF6CF?FEGGGGAG?CFG+>6AGGFD;FFFFFF:4FFF+09>DF?)9?64=:=<A<@)7CF::<E++0.:>0:=4)(:(::<)4352(-23C7):C)54)18F?<<4:BF:B:4,.*1.)))*)0)
@M02542:52:000000000-J9N43:1:1101:26679:6983 2:N:0:GTGAAA
GTAGTCCACGCCGTAAACGATGTCAACTAGCCGTTGGGTTCCTTGAGAACTTAGTGGCGCAGCTAACGCATTAAGTTGACCGCCTGGGGAGTACGGCCGCAAGGTTAAAACTCAAATGAATTGACGGGGGCCCGCACAAGCGGTGGAGCATGTGGTTTAATTCGAAGCAACGCGAAGAACCTTACCTGGCCTTGACATGCTGAGAACTTTCCAGAGATGGATTGGTGCCTTCGGGAACTCAGACACAGGTGCTGCATGGCTGTCGTCCGCTCGG
+
GGFGGGGGGGGGGGGGGGGGGGGGFGGGGGGGGGGFGGGGGGGGGGGGCEFGGGGGGGGGGGGGGGGGGGGGGGFGGGGGGGGGGGGGGGGGGGGGGGGGGGGGGGGGGGGGGGGGGFCGGGGGGGGEGGGCCEEGGGGF8CGEGGGGFG<<C?FGGGGGFGGGG;C:6AFDFCBFFFFFFBFFFFGFFFFFFFF44<@?FBF4=*<EFGFAGGGF?GGF(8?@?A(::B2.(<90,322:.:F7((78<))))),-)3<(4:<397<B3..0)
@M02542:52:000000000-J9N43:1:1101:27259:6985 2:N:0:GTGAAA
TAGTCCACGCCGTAAACGCTGTCTACTAGCTGTTCGTGACCTTGTGTCGTGAGTAGCGCAGCTAACGCACTAAGTAGACCGCCTGGGGCGTACGGTCGCAACATTAAAACTCAAATGAATCCAAGGAGGCCCGCACAAGCGGTGGAGCATGTGGTTTAATTACACGCAAAGCGAAGAACCTTACCTCCACTTTCCATCCAGACAACACCACAGAGACGCCTATGTCCATTCGGGAACCGGAAAACCAGTTGCTCCACGCGACCGTCCACGCCGG
+
@FCEFE,E7C<:@;,,C@+,C@FF9FECFFFCEFGGC@,:,CC<CF66B6@<:@EEF7+>BE@,?A7F+@@,?<?ABEA,7>CG7+48++@+@++A787+++@=CCFAFD8=,33,?,,7,,5,+6,,4++>:C**=>,=5B*4>7B6/,:CF7,8<2=,B,,4,/=5))+22*,))2););+;;@+.*)*/*.*1<<>:*<(*)))*)*((*+3)./)(()/*)))*-))),7(-(,(/)-97(((0-)**.),((-((((-3*/0)*)))))
@M02542:52:000000000-J9N43:1:1101:7781:6992 1:N:0:GTGAAA
GTAGTCCACGCCGTAAACGATGTCTACTAGCTGTTCGTGTCCTTGTGATGTGAGTAGCGCAGCTAACGCACTAAGTAGACCGCCTGGGGAGTACGGTCGCAAGATTAAAACTCAAATGAATTGACGGGGGCCCGCACAAGCGGTGGAGCATGTGGTTTAATTCGACGCAACGCGAAGAACCTTACCTACTCTTGACATCTACGGAAGATTGCAGAGATGCGGTTGTGCCTTCGGGAACCGTAAGACAGGTGCTGCATGGCTGTCGTCAGCTCGG
+
FGGGGGGGGDCGEGDGGGGGGGGGGGGGGGGGGFDGGGGFGGGGEGGGGGGGGCFEFCBFFEGGGGGDGGGGFGFEAEGGGGGGGGGGGGDFGGDGGGGGGGGGGGGGGGGGGGGGGFEGGFGGGGGGGGGGGGGG>@FGGGGGGE@CFCGAFFC<FGGGGGG7FEGGGGGCGG7*8CCFGGG?FFG78<CGGGGGGFGFGFGDCD5CGGGGGGGGGGGGGGC8CGGGGGBFGGD>BFFGEFGFFFGG@CF?B222<A<:>5CFCBF?F?>FF)
@M02542:52:000000000-J9N43:1:1101:20378:6995 1:N:0:GTGAAA
GTAGTCCACGCCGTAAACGATGTCTACTAGCTGTTCGTGTCCTTGTGATGTGAGTAGCGCAGCTAACGCACTAAGTAGACCGCCTGGGGAGTACGGTCGCAAGATTAAAACTCAAATGAATTGACGGGGGCCCGCACAAGCGGTGGAGCATGTGGTTTAATTCGACGCAACGCGAAGAACCTTACCTACTCTTGACATCTACGGAAGACTGCAGAGATGCGGTTGTGCCTTCGGGAACCGTAAGACAGGTGCCGCATGGCTGTCGTCAGCTCGG
+
GGCGGGGGGGGGGGGGGGGGGGGGGGGGGGGGGGGGGGGGGGGGGGGGGGGGGGGGGGGGGGGGGGGGGGGGGGGGGGGGGGGGGGGGGGGGGGGGGGGGGGGGGGGGGGGGGGGGGGGGGGGGGGGGGGGGGGGGGGGGGGGGGGGGGGGGGGGGGGGGGGGGGGGGGGGGGGGGGGGGGGGGGGGGGGGGGGGGGGGGGFGGGGGGGGGGGGGGGGGGGGGGGGGGGGFFGGGFFGGGFFGFFFGGFF77?BFFFFFFGGFFGFFFFF<FF)
@M02542:52:000000000-J9N43:1:1101:13333:7007 1:N:0:GTGAAA
GTAGTCCACGCCGTAAACGATGTCGACTAGCCGTTGGGATCCTTGAGATCTTAGTGGCGCAGCTAACGCATTAAGTCGACCGCCTGGGGAGTACGGCCGCAAGGTTAAAACTCAAATGAATTGACGGGGGCCCGCACAAGCGGTGGAGCATGTGGTTTAATTCGAAGCAACGCGAAGAACCTTACCAGGCCTTGACATGCAGAGAACTTTCCAGAGATGGATTGGTGCCTTCGGGAACTCTGACACAGGTGCTGCATGGCTGTCGTCAGCTCGG
+
GGGGGGFGGGGGGGGGGGGGGGGGGGGGGGGGGEGGGGGGGGGGGGGGGGFGCFFGGGGGGGGGGGGGGGGGGGGGGGGGGGGGGGGGGGGGGGGGGGGGGGGGGGGGGGGGGGGGGGGGDGGGGGGGDGGGGGGGGGGGGGGGGGGGGGGGGGGGGGGGGGGGCFGGGGGGGGGGGGGGGGGGGGGGGGGGGGGGGFGGFFCFGGGGGGGGGGGGGDGGGGGGGCGGGGFFGGGFFGGGFFGFFFFGFGGFFF?BBF<BGDGFGFFFBB9FF)
@M02542:52:000000000-J9N43:1:1101:25815:7008 1:N:0:GTGAAA
GTAGTCCACGCCGTAAACGATGTCTACTAGCTGTTCGTGTCCTTGTGATGTGAGTAGCGCAGCTAACGCACTAAGTAGACCGCCTGGGGAGTACGGTCGCAAGATTAAAACTCAAATGAATTGACGGGGGCCCGCACAAGCGGTGGAGCATGTGGTTTAATTCGACGCAACGCGAAGAACCTTGCCTACTCTTGACATCTACGGAAGACTGCGGAGATGCGGTTGTGCCTTCGGGAACCGTAAGACAGGTGCTGCATGGCTGTCGTCAGCTCGG
+
GGGGGGGGGGGGGGGGGGGGGGGGGGGGGGGGGGGGGGGGGGGGGGGGGGGGGGGGGGGGGGGGGGGGGGGGGG?FGGGGGGGGGGGGGGDGGGGGGGGGGGGGGGGGGGGGGGGGGGGGGDGGGGGGGGGGGGGGGGGGGGDGEFGGGGGGGGGFGGGGGGGGGGGGGGGGGGGGGGGGGGGGGGGGGGGGFCFGGGGGGFGGEGDGFFFG*::?EFC<ECEEGEGGGGFFFGGFFFFGEFD?F7C>:F*8FFD?AA?BG<F6>?<<:349>)
@M02542:52:000000000-J9N43:1:1101:6251:7012 1:N:0:GTGAAA
GTAGTCCACGCCGTAAACGATGTCTACTAGCTGTTCGTGTCCTTGTGATGTGCGTAGCGCAGCTAACGCACTAAGTAGACCGCCTGGGGAGTACGGTCGCAAGATTAAAACTCAAATGAATTGACGGGGGCCCGCACAAGCGGTGGAGCATGTGGTTTAATTCGACGCAACGCGAAGAACCTTACCTACTCTTGACATCTACGGAAGACTGCAGAGATGCGGTTGTGCCTTCGGGAACCGTAAGACAGGTGCTGCATGGCTGTCGTCAGCTCGG
+
GEFGGGCGGGGFECCFFGGGGGEFFGGGFEGGGGGGGGGFGFC@CFDFGGGG,CF6@F:F:FFFGGGGGGGGFFFGGGGGGGGG=<AFEGGDEAC>FFGE:+@8DEGGGGFGGCFGFGFGG=FCFDEGGEGF@FEGGGGGGGEG<B<:CCGGGFGCFC72FEF@CFGDGEGCCCEGGDGFFFGF?FFFFGFFGGGGCFGC9@E5CG=6DCECF6C88EGG5CCEGGGGGGFFDC35<7*9>F:<F?FG>:*,74256A4(97<?GBFF<?AFF)
@M02542:52:000000000-J9N43:1:1101:13735:7013 2:N:0:GTGAAA
GTAGTCCACGCCGTAAACGATGTCTACTAGCTGTTCGTGTCCTTGTGATGTGAGTAGCGCAGCTAACGCACTAAGTAGACCGCCTGGGGAGTACGGTCGCAAGATTAAAACTCAAATGAATTGACGGGGGCCCGCACAAGCGGTGGAGCATGTGGTTTAATTCGACGCAACGCGAAGAACCTTACCTACTCTTGACATCTACGGAAGACTGCAGAGATGCGGTTGTGCCTTCGGGAACCGTAAGACAGGTGCTGCATGGCTGTCGTTAGCTCGG
+
GGCFGGGGGGGGGGG7FGGGGGGGGGGGGGGGGGGGGGGGGGGCFGGGGGGGGGGGGGGGGDFG9EDGGFGGGGGGGFGGGGGGGCFGGGGGCFGGGGGGGGGGGGGGG;EGGGGGGGGGGGDGGEGGGG>CGGGGGGGGGGGGGG8=FGGGFFGGGGGGFGGFGGGGFEGGFGFFFDFFFFFFFFC4<FFFFF696)7<4AF3)87EFFF3:390(>FB0;BB,4(>AD<2:3(4(--)94**)4(7(4)04),(66:0,,()/*)0.1997)
@M02542:52:000000000-J9N43:1:1101:7856:7022 1:N:0:GTGAAA
GTAGTCCACGCCGTAAACGATGTCTACTAGCTGTTCGTGTCCTTGTGATGTGAGTAGCGCAGCTAACGCACTAAGTAGACCGCCTGGGGAGTACGGTCGCAAGATTAAAACTCAAATGAATTGACGGGGGCCCGCACAAGCGGTGGAGCATGTGGTTTAATTCGACGCAACGCGAAGAACCTTACCTACTCTTGACATCTACGGAAGACTGCAGAGATGCGGTTGTGCCTTCGGGAACCGTAAGACAGGTGCTGCATGGCTGTCGTCAGCTCGT
+
GGGGGGGGGEGGEGEGGGGGGGGGGGGGGCGGGGGGGGGGGFGGGGGGFFEFGFFGGGGGGGGGGGGDGGGGGFGGGFGFGGGGGGGFEGGGGGE7FEGGGGGGGGA?FBF@FFF<FFFGGGGGGGGE@FGEGGGGGGGGG>FGEGGGGGGGGGGFFGGDF:FFGGGGGGGCEEGGEGGGGFGG?FFEGGGGGGFGECCFGFGDEDEGGGGFGGGGGFFFC=EG=EDGFGAFGGGBB=CGEFDBFB?F77C>?:?FFF0<G3C?><FF?><FF)
@M02542:52:000000000-J9N43:1:1101:13448:7050 1:N:0:GTGAAA
GTAGTCCACGCCGTAAACGATGTCTACTAGCTGTTCGTGTCCTTGTGATGTGAGTAGCGCAGCTAACGCACTAAGTAGACCGCCTGGGGAGTACGGTCGCAAGATTAAAACTCAAATGAATTGACGGGGCCCGCCAAAGCGGGTGGGGATTGTGTTTAATTTGGACGAAACCGGAAGAACTTTCCCTATCTTGACAACCTACGAAGGATTCAAGAGATGCGGTGTGCCCTCCGGGACCGTAAAACCAGTGCTGCAATGGTGGTGGCAAGTTGGG
+
GGGGGGGGGGG,CFCCGGGGGGGGGGGGGGGGGGGGGGGFGGGGGGGGGGGGGGGGGGGGGGGGGGFGEGGGGGGGGGGGGGGGGGGGGGGGGFGDGGEGGGGGGGGGGGGGGGGGGGGGGGGGGGGGG:FE<+++*@,,*5**5*****,,,6,?F;F,F,225,**311+**=1*3+B9F2,<++++++30+0++**++)2*;***0++0+0+*2+++2*;*/**<*9,)9C3<5CC/)8*)*,*1/**)/)()-.(.*11)*(()()-1))
@M02542:52:000000000-J9N43:1:1101:15180:7069 2:N:0:GTGAAA
GTAGTCCACGCCGTAAACGATGTCTACTAGCTGTTCGTGTCCTTGTGATGTGAGTAGCGCAGCTAACGCACTAAGTAGACCGCCTGGGGAGTACGGTCGCAAGATTAAAACTCAAATGAATTGACGGGGGCCCGCACAAGCGGTGGAGCATGTGGTTTAATTCGACGCAACGCGAAGAACCTTACCTACTCTTGACATCTACGGAAGACTGCAGAGATGCGGTTGTGCCTTCGGGAACCGTAAGCCAGGTGCTGCATGGCTGTCGTCAGCTCGT
+
GGFFGGGGGGGGGGGGGGGGGFGGGGGGGGGGGGGGGGGGGGGGGGGGGGGGGGGGGGGGGGGGGEGGGGGGGGGGGGGGGGGGGGGGGGGGGGGGGGGGGGGGGGGFGFGGGGGGGGGGGGCGGGGGGGGGGGGGGGGGGGGGGG>CC=FGGGGGGGFCFGCC9DE:=BGGAC@@DFFFFFFGGGGFGFFFF<FFAAFFFFBGF>);F7>BD8+)20*41)05;:(CDADD:FFFF:0CG0C<)(47:?97><D(-61<:::<75>)8:*)0)
@M02542:52:000000000-J9N43:1:1101:17017:7070 2:N:0:GTGAAA
GTAGTCCACGCCGTCAACGATGTCTACTAGCTGTTCGTGTCCTTGTGATGTGAGTAGCGCAGCTAACGCACTAAGTAGACCGCCTGGGGAGTACGGTCGCAAGATTAAAACTCAAATGAATTGACGGGGGCCCGCACAAGCGGTGGAGCATGTGGTTTAATTCGACGCAACGCGAAGAACCTTACCTACTCTTGACATCTACGGAAGACTGCAGAGATGCGGTTGTGCCTTCGGGAACCGTAAGGCCGGGCCTGCATGGCTGTCGTCAGCTCGG
+
GGGGGGGGGEGGGG+FFGEGG<EFGGGGGGGGGFGGGGGECGFGGGCFGGGGEGGGGGGGEGGGG9FGGEGGGGGGGFGGGFGGGGGGG7FFCGGEGGEGEGGGGGFGGGGFGGGGGFCFFGGFFGEGGGDGGGGGGGGGGGGE>>EGC=FFGGGGGGGFFGCECDGGFF=33D@::>?F>?FFGGFF<66FFF?@4<FFFFFD>3>F::3:9+<.(0*44>>E(,:FF2A?1>09B?6DDF9*)((.3())4::?>)8(,44><7.)))8?)0
@M02542:52:000000000-J9N43:1:1101:18322:7099 2:N:0:GTGAAA
GTAGTCCACGCCGTCAACGATGTCTACTAGCTGTTCGTGTCCTTGTGATGTGAGTAGCGCAGCTAACGCACTAAGTAGACCGCCTGGGGAGTACGGTCGCAAGATTAAAACTCAAATGAATTGACGGGGGCCCGCACAAGCGGTGGAGCATGTGGTTTAATTCGACGCAACGCGAAGAACCTTACCTACTCTTGACATCTACGGAAGACTGCAGAGATGCGGTTGTGCCTTCGGGAACCGTAAGACAGGTGCTGCATGGCTGTCGTCAGCTCGG
+
FGGGGGGGGFGGGC6CGGGFEFGGGGGGGGGGGGGGG,CFFGDFFFGGGGEFFFGFFAFGC7BFGCC=CDEGGGGGGGFGGGGGG@FFGGGGCFGGGEGGGGCF=FGGFGGGDGGF?BFFFGGABEGFBFEE*:>ECEFGF:5CCD;CFGCFGG?,=CCGFFCFGGGD:ACC>C>EEF@FFBF7DFGFG4966)99>A6<@A6D@DEGFG?0C?E>?CFBFEFEF1(:>><21;0603:D5:DD4)(8:<7)5)<44)(20322C*07>)*075
@M02542:52:000000000-J9N43:1:1101:20256:7120 2:N:0:GTGAAA
GTAGTCCACGCCGTAAACGATGTCTACTAGCTGTTCGTGTCCTTGTGATGTGAGTAGCGCAGCTAACGCACTAAGTAGACCGCCTGGGGAGTACGGTCGCAAGATTAAAACTCGAATGAATTGACGGGGGCCCGCACAAGCGGTGGAGCATGCGGTTTAACTCGACGCAACGCGAAGAACCTTACCTACTCTTGACATCTACGGAAGACTGCAGAGATGCGGTTGTGCCTTCGGGAACCGTAAGCAAGGTGCTGCATGGCCGTCGTCAGCTCGG
+
GGFGGGGGGGGGGG7CFGGGGFGGGGGGGGGGGGGGGGEGGGGGGGGGGGGGGGGGGGGGGGGGGFGGGGGDFFGGGFGGGGGGEFGGGGGGDFGGGGGGGCEF:FFGGGGGGGGGGFGGGD8EDEEGGGGGDEGGGC6FGGGGGGGGGG6EGGDEGGGGFFG5;DEG5BE)8<>FF))57(77>FGFF*6@=)9@AF=2?)19BE@CFC><C0+71D74275>148CBD92:3>>FFFG*,9C))5<1>?))).8<).(((-4))00))*0))
@M02542:52:000000000-J9N43:1:1101:12686:7121 2:N:0:GTGAAA
GTAGTCCACGCCGTAAACGATGTCTACTAGCTGTTCGTGTCCTTGTGATGTGAGTAGCGCAGCTAACGCACTAAGTAGACCGCCTGGGGAGTACGGTCGCAAGATTAAAACTCAAATGAATTGACGGGGGCCCGCACAAGCGGTGGAGCATGTGGTTTAATTCGACGCAACGCGAAGAACCTTACCTACTCTTGACATCTACGGAAGACTGCAGAGATGCGGTTGTGCCCTCGGGAACCGTAAGACCGGTGCTGCCCGGCTGTCGTCACGTCGG
+
GG9FGGGGGGGGGDFGGGGGFGGGGGGGGGGGGGGGGGGGGGGGGGGFGGGGGGGGGGGGGGEGGGGGGGGGGGGGGGGGGGGGGGGGGGGGGGGGGGGGGGGGGFGGG9FGGGFGGGGGFGFGFGGGGGGGGGGGGEGGGGGGGGFGGGGGGGG8CFGGFGGGCDCDFE=<BD;E:7FFF??GGGGBGFFFFFFFAFFFF>:<5:3CFG:1:+<><CF<137@316DA7019349(,47C:>59<0)19>))-8(,(3((,227107.0.)))
@M02542:52:000000000-J9N43:1:1101:28340:7144 1:N:0:GTGAAA
GTAGCCCACGCCGTAAACGATGTCTACTAGCTGTTCGTGTCCTTGTGATGTGAGTAGCGCAGCTAACGCACTAAGTAGACCGCCTGGGGAGTACGGTCGCAAGATTAAAACTCAAATGAATTGACGGGGGCCCGCACAAGCGGTGGAGCATGTGGTTTAATTCGACGCAACGCGAAGAACCTTACCTACTCTTGACATCTACGGAAGACTGCAGAGATGCGGTTGTGCCTTCGGGAACCGTAAGACAGGTGCTGCATGGCTGTCGTCAGCTCGG
+
DE,,CCCFBBF<@8@@D@@@FFFGGGA@F<FCEF<FCC6EC@EFFEFCCCFCAFE@CEBFGGGEFE8FEGCG<EGAB<9CFCFC==F<CFFGEE=:EFCFCGEF?D<??<BD=DF<FDGFGGGGGGDGGGGEEGGGEDAB<F:F:<=C:77<<CF<:BFE:<F<9:FEGG51B>EGEC:FGCF7CFGGGGGGCF?F9CFFC6=8**5;CGCCF?F5C++0/7CEGEGGG><?FGGFFFCGFFD:64E:):*)9<2:44:?F729566:6)-9B3
@M02542:52:000000000-J9N43:1:1101:12998:7151 1:N:0:GTGAAA
GTAGTCCACGCCCTAAACGATGTCAACTGGTTGTTGGGTCTCTTCTGACTCAGTAACGAAGCTAACGCGTGAAGTTGACCGCCTGGGGAGTACGGCCGCAAGGTTGAAACTCAAAGGAATTGACGGGGACCCGCACAAGCGGTGGATGATGTGGTTTAATTCGATGCAACGCGAAAAACCTTACCCACCTCTGACATGTACGGAATTTGCCAGAGATGGCTTAGTGCTCGAAAGAGAGCCGTAACACAGGTGCTGCATGGCTGTCGTCAGCTCG
+
GGGGGGGGGGGGGGGGGGGGGGGGFGGGGGGGGGGGGGGGGGGGGGGGGGGGGGGGGGGGGGGGGGGGGGGGGGGGGGGGGGGEGGGGGGGGGGGGGGGGGGGGGGGGGGGGGGGGGGGGGGGGGGGGGGGGGGGGGGGGGGGGGFGGFGGGGGFGGGGGGGGGGFGGGFGGGGGGGGGGGGGGGGGGGGGGGGGGGGGGGFGGGGGGGGGGGDG@FCFG6FFGGGGFDGFFGGGFFGGGFFGFFAGGFGG?FBBDB<9?FF5)>??16?D4;)
@M02542:52:000000000-J9N43:1:1101:20595:7153 1:N:0:GTGAAA
GTAGTCCACGCCGTAAACGATGTCTACTAGCTGTTCGTGTCCTTGTGATGTGAGTAGCGCAGCTAACGCACTAAGTAGACCGCCTGGGGAGTACGGTCGCAAGATTAAAACTCAAATGAATTGACGGGGGCCCGCACAAGCGGTGGAGCATGTGGTTTAATTCGACGCAACGCGAAGAACCTTACCTACTCTTGACATCTACGGAAGACTGCAGAGATGCGGTTGTGCCTTCGGGAACCGTAAGACAGGTGCTGCATGGCTGTCGTCAGCTCGG
+
GG9FGGGGGGGGGGGFGGGGGGGGGGGGGGGGGGGGGGFGGGGGGGGGGGGGGGGGGGGGGGGGGGGGGGGGGGGGGGGGGGGGGGGGGGGGGGGGGGGGGGGGGGGGGGGGGGGGGGGGGGGGGGGGGGGGGGGGGGGGGGGGDGGGGGGGGGGGGGGGGGGGGGGGGGGGGGGGGGGFGGGGGGGGGGGGGGGGGGGGGFGGGDEGGGGGGGGGGGGGGGGGGGGGGGFFGGGFFGGGFFGFFFGGFGFFB9?BDFB:4DGFGFFFFFBFF)
@M02542:52:000000000-J9N43:1:1101:9912:7162 2:N:0:GTGAAA
GTAGTCCACGCCGTAAACGATGTCTACTAGCTGTTCGTGTCCTTGTGATGTGAGTAGCGCAGCTAACGCACTAAGTAGACCGCCTGGGGAGTACGGTCGCAAGATTAAAACTCAAATGAATTGACGGGGGCCCGCACAAGCGGTGGAGCATGTGGTTTAATTCGACGCAACGCGAAGAACCTTACCTACTCTTGACATCTACGGAAGACTGCAGAGATGCGGTTGTGCCTTCGGGAACCGTAAGACAGGTGCTGCATGGCTGTCGTTCGCCCGG
+
GGGGGGGGGGGGGGFFFGGGGGGGGGGGGGGGGGGGGGGGGGGGGGGGGGGGGGGGGGGGGGGGGGGGGGGGGGGGGGGGGGGGGGGGGGEGGGGG?EFGFGGGGGDFGGGGGGGGGGGGGGGGGGGGGGGECEGDEEGGGGGGGGGGGF6CFGGCFGGGFGGFGDGGFFGDEGF@:)95>0?CGGGFD*<BFDFFFF@>FAFGDFEGF73:FC?52>7<>EE>>B0C>FF<?F>BB,4<7(99:>?F:A4<72,,4)324:(.11)0<))).)
@M02542:52:000000000-J9N43:1:1101:23035:7175 2:N:0:GTGAAA
GTAGTCCACGCCGTAAACGATGTCTACTAGCTGTTCGTGTCCTTGTGATGTGAGTAGCGCAGCTAACGCACTAAGTAGACCGCCTGGGGAGTACGGTCGCAAGATTAAAACTCAAATGAATTGACGGGGGCCCGCACAAGCGGTGGAGCATGTGGTTTAATTCGACGCAGCGCGAAGAACCTTACCTACTCTTGACATCTACGGAAGACTGCAGAGATGCGGTTGTGCCTTCGGGAACCGTAAGACAGGTGCTGCATGGCCTGTGTCAGCCCGG
+
GGGGGGGGGGGGGEFCCFFGGGGGGGGGGGGGGGGGGGGGGGGGGGGGGGGGGGGGGGDCGGGGGGGGGDGGGG?FGGFGGGGGGGGGGCGGGGGGGEGGGGGGFGGGGGGGGGGGGGGGGGGGGGGGGGGEEGEGGDEFGGGGGGFGGGFGCFFFGGGGFGGCFGGGFFGG>C>FFFF>FFFDGGGFGFFFFAFFFFFFFF?GFF3CFFDFG6+0,:74,>7@1((;>9>?FFFBFBB<9?CF9>0?8A)/-4),44:6()()0**1*)))83
@M02542:52:000000000-J9N43:1:1101:22633:7175 1:N:0:GTGAAA
GTAGTCCACGCCGTAAACGATGTCTACTAGCTGTTCGTGGTCTTGTACTGTGAGTAGCGCAGCTAACGCACTAAGTAGACCGCCTGGGGAGTACGGTCGCAAGATTAAAACTCAAATGAATTGACGGGGGCCCGCACAAGCGGTGGAGCATGTGGTTTAATTCGACGCAACGCGAAGAACCTTACCTACTCTTGACATCTAGCGAAGATTGTAGAGATACGATTGTGCCTTCGGGAACGCTAAGACAGGTGCTGCATGGCTGTCGTCAGCTCGG
+
GGFFGGGGGGGGGGGBCEFGGGGGGGGGGGGGGGGGGGGGGGGGGGGGGGGGGGGGGGGGGGGGGGGGGGGGGGGGGGGGGGGGGGGGGGGGGGGGGGGGGGGGGGGGGGFGGGGGGGGGGGGGGGGGGGGGGGGGGGGGGGGGGGGGGGGGGGGGGGGGGGGGGGGGGGGGGGGGGGGGGGGGGGGGGEGGGGGGGGGGGFGGGGGGGGGGGGGGGGGGGGEGFGGGGGFFGGGDFGGGFFGFB7?FFG<>FFFFF2<BCGGFGFFF?><?D)
@M02542:52:000000000-J9N43:1:1101:11698:7184 2:N:0:GTGAAA
GTCGTCCACGCCGTAAACGATGTCTACTAGCTGTTCGTGTCCTTGTGATGTGAGTAGCGCAGCTAACGCACTAAGTAGACCGCCTGGGGAGTACGGTCGCAAGATTAAAACTCAAATGAATTGACGGGGGCCCGCACAAGCGGTGGAGCATGTGGTTTAATTCGACGCAACGCGAAGAACCTTACCTACTCTTGACATCTACGGAAGACTGCAGAGATGCGGTTGTGCCTTCGGGAACCGTAAGACAGGTGCTTGATGGCTGGCGTCCGCCCGG
+
GG,@FGFECFFGGGGCEFECFFFGGGGGGFGGFGGGGGGGGGGGGGGGGGFCGGGFFGEGGGGGGGGGGGGGFEGGGFEAFGGEFFGGGDGGGFCEGGGDEGGGGGGGGFGCFGFFGGGGGGDGGGGGGGG>CEEEEGFF8E8;5?=CCC6EGGGGFEFCFGGFFCEGFEGGBD6>>>@FFFFGGGGFG*0@FDFF<BF:FFFC::>FFGFFGF7@BC7)(8>>(3(?AA<?6EF60:(/*(>*423?23)98)),6480(((()/))75))))
@M02542:52:000000000-J9N43:1:1101:3979:7187 2:N:0:GTGAAA
GTAGTCTACGCCGCAAACGATGTCTACTAGCCGTTCGTGTCCTTGTGATGTGAGTAGCGCAGCTAACGCACAAAGTAGACCGCCTGGGGAGTACGGTCGCAAGATTAAAACTCAAATGAATTGACGGGGGCCCGCACAAGCGGTGGAGCATGTGGTTTAATTCCACGCAACGCGAAGACCCTTCCCTAATCTTGCCATGTCAGGAAGACTGCAGCGATGCGGTTGTGCCTGCGGGAACCGTAAGACAGGTGCTGAATGGCGGGAGTCAGCCCGG
+
FEFAEF,;CFFGFD@CFC@+B<6F<66<FAE,8F,C,CFCF,,<EFE<FDE,CB6<FD@+6=7EEFF>=F=4F,4:A9?<<4@=FDD@7B4@FGGGGDG7CFF,,,?=9F9E9D8,DA,EF,,8++=3=B*:>:**:C>:DECGGGD=,==44,62;CCFCC1++025):CD))6755)07(7*29EF5**9*4*/)-).*.65)7.*7::0+0+0(17(4..)((-:)-)(,)-738(170>4<2350>)))6),64(.((((17)/9)))0)
@M02542:52:000000000-J9N43:1:1101:22129:7204 2:N:0:GTGAAA
GTAGTCCACGCCGTAAACGATGTCTACTAGCTGTTCGTGTCCTTGTGATGTGAGTAGCGCAGCTAACGCACTAAGTAGACCGCCTGGGGAGTACGGTCGCAAGATTAAAACTCAAATGAATTGACGGGGGCCCGCACAAGCGGTGGAGCATGTGGTTTAATTCGACGCAACGCGAAGAACCTTACCTACTCTTGACATCTACGGAAGACTGCAGAGATGCGGTTGTGCCTTCGGGAACCGTAAGGCAGGTGCGGCATGGCTGGCGTCCGGCCGG
+
GGGGGGGGGGGGGGGCFFFEFGGGGGGGGFGGGGGGGGGGGGGGGGGGGGGGGGGGGGGGGGGGGGGGGGGGGGGGGGGGGGGGGGGGGGGGGGGGGGGGGGGGGGGGGGGGGGGGGGGGGGGGGGGGGGGGGGGGGGGGGEGEEGGGGGDGGGCCFFFCFGGGGDCDFEGDBG0@B3<F8767>FGFGF?BB>46<<6-=ABC>><C?05(<AFF:CC<05.>0:<F<<>)(8;(4(1596>*)(,893/)(-2(((4((((()/0)0))0)3
@M02542:52:000000000-J9N43:1:1101:19272:7205 1:N:0:GTGAAA
GTAGTCCACGCCGTAAACGATGTCTACTAGCTGTTCGTGTCCTTGTGATGTGAGTAGCGCAGCTAACGCACTAAGTAGACCGCCTGGGGAGTACGGTCGCAAGATTAAAACTCAAATGAATTGACGGGGGCCCGCACAAGCGGTGGAGCATGTGGTTTAATTCGACGCAACGCGAAGAACCTTACCTACTCTTGACATCTACGGAAGACTGCAGAGATGCGGTTGTGCCTTCGGGAACCGTAAGACAGGTGCTGCATGGCTGTCGTCAGCTCGT
+
GGCFGGGGGGGGGGFFGGGGGGGGGGGGGGGGGGGGGGGGGGGGGGGGGGGGGGGGGGGGGGGGGFGGGGGGGGGGGFGGGGGGGGGDGGGGGGGGGGGGGGGGGGGGGGGGGGGGGGGGGGGGGGGGGGGGGGGGGGGGGGGGGGGGGGGGGGGGGGGGGGGGGGGGGGGGGGGGGGGGGGGGGGGGGGGGGGGGGGGGGFGGGDDGGGGGGGGGGGGGEGGGGGGGGGDFGGGFFGGGFFGFFFGGFG6:FFFFFFFFGGGFGFFFFF<@F)
@M02542:52:000000000-J9N43:1:1101:4164:7206 1:N:0:GTGAAA
GTAGTCCACGCCGTAAACGATGTCAACTAGCCGTTGGGTTCCTTGAGAACTTAGTGGCGCAGCTAACGCATTAAGTTGAACGCCTGGGGAGTACGGCCGCAAGGTTAAAACTCAAATGAATTGACGGGGGCCCGCACAAGCGGTGGAGCATGTGGTTTAATTCGAAGCAACGCGAAGAACCTTACCTGGCCTTGACATGCTGAGAACTTTCCAGAGATGGATTGGTGCCTTCGGGAACTCAGACACAGGTGCTGCATGGCTGTCGTCAGCTCGG
+
FFCFEFGGGDFCCC7@CFCFGFEFFFGGGGFDCCFG8:FECGGGGAF8EEFGGG9@FGCFCCFGGC<FECG7FGGGGGG,=,B=ECFGG:CFGEEEGG7FCGGFGGGCGA,:BCGGGGG9?DDGFCCFCGD@BBEEGDGFGGG<*CF:FFC9<CCFCFCC<<,*7C758F**8:*CC8?@C*<CC8C7FGGGGGGGG7+<FFG*AFG?7F0<:AF*@+267?FCFF<CF>2*>EG37CFG49*)8?C/8**2/<2:>A2127DF*,3-674<3.
@M02542:52:000000000-J9N43:1:1101:12668:7207 1:N:0:GTGAAA
GTAGTCCACGCCGTAAACGATGTCTACTAGCTGTTCGTGTCCTTGTGATGTGAGTAGCGCAGCTAACGCACTAAGTAGACCGCCTGGGGAGTACGGTCGCAAGATTAAAACTCGAATGAATTGACGGGGGCCCGCACAAGCGGTGGCGCATGTGGTTTAATTCGACGCAACGCGAAGAACCTTACCTACTCTTGACATCTACGGAAGACTGCAGAGATGCGGTTGTGCCTTCGGGAACCGTAAGACAGGTGCTGCATGGCTGTCGTCAGCTCGG
+
CCFGGG9FCFGGE@@6DECGG8;<DF<F99FGGFGEGGF6CCEAFFECFFGGFEFDDG@CE:@@F6EC>@CFDGFCEGAE=FCCF<?D@?@B,9CCFCC:=F@<EFGGG9<=FEFGGA<D<AEDGGEGGEGG>FFGGCFFCFCFEG,FCEFGGGGGCFGCGFG::FF>ECGGDEGGGDF>@C:9<FG?8ECF7FGGD<E7CFGEG*/2>F7:C8+/*<E95CEDGE<9CFA?FCC<>F*C<>D?8<EF>:90657(4<(37C0=3(3(42)<@)
@M02542:52:000000000-J9N43:1:1101:12758:7213 2:N:0:GTGAAA
GTAGTCCACGCCGTAAACGATGTCTACTAGCTGTTCGTGTCCTTGTGATGTGAGTAGCGCAGCTAACGCACTAAGTAGACCGCCTGGGGAGTACGGTCGCAAGATTAAAACTCAAATGAATTGACGGGGGCCCGCACAAGCGGTGGAGCATGTGGTTTAATTCGACGCAACGCGAAGAACCTTACCTACTCTTGACATCTACGGAAGACTGCAGAGATGCGGTTGTGCCTTCGGGAACCGTAAGGCAGGTTCTGCATGGCTGGTGTCAGCCTGG
+
GGDGGGGGGGGGGGGDFGGGGGGFGGGGGGGGGGGGGGGGGGGGGGGGGGGGGGGGGGGGGDGGGGGGGDGGGGGGFGGGGGGGGGGGGGGGGGGGGGGGGGGGGGGGGCFGFGG9DGFFGGGGGGGGGGGGGGGGGGGFGGGEEDFGGGGGFDGGGGGGFGGGGGGGEDGGFG@FB7?@F??FGFGFG@FFFFFFAA?<FFFD@E3@FFF<G?:;37721@>B6:?C6-6<:59;001<<<9*)(.792*1)62-.).3(,((*1/*/)))).
@M02542:52:000000000-J9N43:1:1101:23840:7223 2:N:0:GTGAAA
GTAGTCCACGCCGTAAACGATGTCAACTAGCCGTTGGGATCCTTGAGATCTTAGTGGCGCAGCTAACGCATTAAGTTGACCGCCTGGGGAGTACGGCCGCAAGGTTAAAACTCAAATGAATTGACGGGGGCCCGCACAAGCGGTGGAGCATGTGGTTTAATTCGAAGCAACGCGAAGAACCTTACCTGGCCTTGACATGCTGCGAACTTTCCAGAGATGGATTGGTGCCTTCGGGAACTCCGACACAGGTGCTGCATGGCTGTCGTCAGCTCGT
+
GGGGGGGGGGGGGGGEFGGGGGGGGGGGGGGGGGGGGGGGGGGGGG@FEGGGGGGGGGGGGGGGGGGCGFGGGGGGGGGGGGGEGGGGGGGGGGGGGGGGGGGGEFGFGGDGFC8BDFGFFGDGFGDGGGGDE8CGGGFFGGGGGGG5FGDGGGGGGGGGFGEFGGEGFFGD)93>D@4>F?FCFGGFGFFFFFFF>AFF?92<DBBGFG>AFFF:(;7:?BFFFABC:9A<<D6>0(.0*(CDBB85(.)68AF:<)(42(.)*/0).)*/.)
@M02542:52:000000000-J9N43:1:1101:24763:7225 1:N:0:GTGAAA
GTAGTCCACGCCGTAAACGATGTCTACTAGCTGTTCGTGTCCTTGTGATGTGAGTAGCGCAGCTAACGCACTAAGTAGACCGCCTGGGGAGTACGGTCGCAAGATTAAAACTCAAATGAATTGACGGGGGCCCGCACAAGCGGTGGAGCATGTGGTTTAATTCGACGCAACGCGAAGAACCTTACCTACTCTTGACATCTACGGAAGACTGCAGAGATGCGGTTGTGCCTTCGGGAACCGTAAGACAGGTGCTGCATGGCTGTCGTCAGCTCGT
+
GGGGGGGGGGGGGGGGGGGGGGGFGGGGGCEEGGGGGGGGGGGGGGGGGGGGDGGGGGGGGGGGGGGGDCFFFGGGGGGGFGGGGFGGGGGGGGGGGGGGGEFGGGGGGGGGGGGGGGGGGGGGGGGDG7CGGGGGGG7CFGGGGE@CFGGGGDCFGGFFGFFCF>FGGGGGGECGG8FGGGGFGGGGGGGGGGGGGGGGGFGGGGGFDGFGGGGG>FCCEEEE8A5CFGFFGGGEFGGGBF3<FFGG>F*)9<<46<0:GDGFGB:<?:<?>0
@M02542:52:000000000-J9N43:1:1101:27253:7234 2:N:0:GTGAAA
GTAGTCCACGCCGTAAACGATGTCTACTAGCTGTTCGTGGTCTTGTACTGTGAGTAGCGCAGCTAACGCACTAAGTAGACCGCCTGGGGAGTACGGCCGCAAGATTAAAACTCAAATGAATTGACGGGGGCCCGCACAAGCGGTGGAGCATGTGGTTTAATTCGACGCAACGCGAAGAACCTTACCTACTCTTGACATCTAGCGAAGATTGTAGAGATACGATTGTGCCTTCGGGAACGCTAAGACAGGTGCTGCCTGGCTGTCGTCAGCCCGG
+
GGGGGGGGGGGGGG@FFGGGGFGGGGGGGGFGGGGGGGGGFGGGGGGGGFGGGGGGGGGGGGGGGFGGGGGGGGGGGGGGGGGGGGGGGGGGGGGGDGGGGDFGCFGGGGGGGGGGGGGGGGGFGGGGGGGGGGGEGGGGFCGCEDFGGGGFCFFGGGGGFGCC9DEG:8CDA<>DFEFFF:FFGGGBF=?FF<?FB<6<FB<9BFFGFC))0+08602-20)8:<<FAF>?:EB69?:*13D6).2)--/)5))(.)223((,**))86))<)
@M02542:52:000000000-J9N43:1:1101:6133:7266 1:N:0:GTGAAA
GTAGTCCACGCCGTAAACGATGTCTACTAGCTGTTCGTGTCCTTGTGATGTGAGTAGCGCAGCTAACGCACTAAGTAGACCGCCTGGGGAGTACGGTCGCAAGATTAAAACTCAAATGAATTGACGGGGGCCCGCACAAGCGGTGGAGCATGTGGTTTAATTCGACGCAACGCGAAGAACCTTACCTACTCTTGACATCTACGGAAGACTGCAGAGATGCGGTTGTGCCTTCGGGAACCGTAAGACAGGTGCTGCATGGCTGTCGTCAGCTCGG
+
GGGGGGFGFDDFEFEGFGGGGGFFGGGGGGGGGGGFGGFGFGGGGGGGGGGGGGGGGGGGGGGGGFGGGGGGGGGGGGGGGGGGGGGGGGGGGGGGGGGFGGGGGGGGGGGG@FGFFFDFGGFGFEEGGGG@FFGGGGGGGFGGGG<F@FGGGGGEF7FBFGGGGGFGGCEGGGGEEC<FGGGDCGFFGGGGFGGGGGGGGFGGEDGGGGGCFGFFGFGGEDEEGGGGGGFFGGGEFF3DEFGFFFFGF>C?FF?FF236FD47C<:<?><@F)
@M02542:52:000000000-J9N43:1:1101:26727:7287 1:N:0:GTGAAA
GTAGTCCACGCCGTAAACGATGTCAACTAGCCGTTGGGATCCTTGAGATCTTAGTGGCGCAGCTAGCGCATTAAGTTGACCGCCTGGGGAGTACGGCCGCAAGGTTAAAACTCAAATGAATTGACGGGGGCCCGCACAAGCGGTGGAGCATGTGGTTTAATTCGAAGCAACGCGAAGAACCTTACCTGGCCTTGACATGCTGAGAACTTTCCAGAGATGGATTGGTGCCTTCGGGAACTCAGACACAGGTGCTGCATGGCTGTCGTCAGCTCGG
+
GGDGGGGGGGGGGGGGGGGGGGGG@FGGGGGGGGGGGGGGGGGGGGG@FGGGGGGGGGGGGGGGGGGGGGGGGGGGGGGGGGGGGGGGGGGGGGGGGGGGGGGGGGGGGGGGGGGGGGGGGGGGGGGGGGGGGGGGGGGGGGGGGGGGGGGGGGGGGGGGGGGGGGGGGGGGGGGGGGGGGGGGGGGGGGGGGGGGGGGGGFGECC?FGGGGGGGGGGGGGGGGGGGGFGDFGGGFEGGGFFGFFBGGFGC:FFF?AFBBGCC?D??BFF<FF)
@M02542:52:000000000-J9N43:1:1101:24754:7297 1:N:0:GTGAAA
GTAGTCCATGCCGTAAACGTTGGGCACTAGGTGTGGGGGACATTCCACGTTTTCCGCGCCGTAGCTAACGCATTAAGTGCCCCGCCTGGGGAGTACGGCCGCAAGGCTAAAACTCAAAGGAATTGACGGGGGCCCGCACAAGCGGCGGAGCATGCGGATTAATTCGATGCAACGCGAAGAACCTTACCAAGGCTTGACATGAACCGGTAAAGCGTAGAAATACGCTCCCCACTTGTGGCCGGTTTACAGGTGGTGCATGGTTGTCGTCAGCTCG
+
GGFFGGGGGGGGGGGGGGGGGGGGGGGGGGGGGGGGGGGGGGGGGGGGGFGGGGGGGGGGGGGGGGGGGGGGGGGGGGGGGGGGGGGGGGGGGGGGGGGGGGGGGGGGGGGGGGGGGGGGGGGGGGGGGGGGGGGGGGGGGGGGGGGGGGGGGGGGGGGGGGGGGGGGGGGFEEGGGGGGGGGGGGGGGGGGGGGGGGGGGFGGGGGEGGGGGGGGE5EGGGGEGGGGGGBEFGGFFGGGF><>EFGGFGGFFFFFFFFFGFCEG??FFFFFF3
@M02542:52:000000000-J9N43:1:1101:19548:7304 2:N:0:GTGAAA
GTAGTCCACGCCGTAAACGATGTCTACTAGCTGTTCGTGTCCTTGTGATGTGAGTAGCGCAGCTAACGCACTAAGTAGACCGCCTGGGGAGTACGGTCGCAAGATTAAAACTCAAATGAATTGACGGGGGCCCGCACAAGCGGTGGAGCATGTGGTTTAATTCGACGCAACGCGAAGAACCTTACCTACTCTTGACATCTACGGAAGACTGCAGAGATGCGGTTGTGCCTTCGGGGACCGTAAACAGGTGCGGCGTGGCTGTCTTCAGCTCGTG
+
GGGGGGGGGGGGGG,6CFGGGFGGGGGGGGGGGGGGGFFDFGGGGGGGDFGFGGGGGGGGGGGGGGGCG+@FGGFGGGGGGGGEFGGGGGGGGGGGGGGGGGGGGFGGGFGGGGGGGGGGFGGGFGGDGGGGDGE>EGGGGGGGGGFGGGGGGGGFFGGGFGGGGG53>31/:59)7@FF>:?GGGGFF=47=<=?BFF<FB?GFBBGF>?F7CC>?>*.4@>E>::GFF>48@BFB>FGG(*14)8))(9)(-(-,9>FB:2)*28@/*07)7
@M02542:52:000000000-J9N43:1:1101:21632:7307 2:N:0:GTGAAA
GTAGTCCACGCCGTAAACGATGTCTACTAGCTGCTCGTGTCCTTGTGATGTGAGTAGCGCAGCTAACGCACTAAGTAGACCGCCTGGGGAGTACGGTCGCAAGATTAAAACTCAAATGAATTGACGGGGGCCCGCACAAGCGGTGGAGCATGTGGTTTAATTCGACGCAACGCGAAGAACCTTACCTACTCTTGACATCTACGGAAGACTGCAGAGATGCGGTTGTGCCTTCGGGAACCGTAAGACAGGTGCCGCATGGCTGTCGTCAGCCCGG
+
GGGGGGFGGGGGGGFCFFGGFFGFGGGGGGGGGGGGGGGFGGGGGGGGGGGGFFGGGGGGGGGGFGGGGGGGFGFGGGGGGGGGGGGGGGGGGGGGGGGGGGGGGGGGGGGGGGFGGGGGG9DEGGGDGGGGDGDGGGGGGGGEGC>FGDFGGGFFFGGGF@@FFC=GFEDGED>EDEFFFBFGGGGF<*68@26FF4/4=A:>8>);?C?0<CEFFC*.-.0<1:?GFDB8<:9>B?:<DB<<).(.(.)/((-3:?B6((,41*))0))0))
@M02542:52:000000000-J9N43:1:1101:17700:7316 2:N:0:GTGAAA
GTAGTCCACGCCGTCAACGATGTCTACTAGCTGTTCGTGGTCTTGTACTGTGAGTAGCGCAGCTAACGCACTAAGTAGACCGCCTGGGGAGTACGGTCGCAAGATTAAAACTCAAATGAATTGACGGGGGCCCCCACAAGCGGTTGAGCATGTGGTTTAATTCGACGCAACGCGAAGAACCTTACCTACTCCTGACATCTAGCGCAGATTGTAAAGATACGATTGTGCCTTCGGGGACGCTTAGAACGGTTCTGCATTGCCTGCCTTAGCCTGG
+
GGGF@FGGGGGFFG7FGGCFFDEFCEGFGGGGFFEFECDEFGGGGGFFGGGGAFEGGGEG7CFGG,BCGEGDGFBFGFGGGEECEGFGE+FEFDE>F>FGDGGFEF9FFGGFGCGFFG=D9F?FB+=FCFGEGGGGGGEFFC81*36?EDCGGFGFGFFGFGGGC*?D>:17=<1>>B:>F:FDGC7=<@F)9366)56)14A7)00CF*)97<@F27>A0))<8--:))-,(7((47211(10)))0423)))6).)..44),*9**1*)*.0
@M02542:52:000000000-J9N43:1:1101:16217:7340 2:N:0:GTGAAA
GTAGTCCACGCCGTAAACGATGGATACTAGCTGTTCGGAGCAATCTGAGTGGCTAAGCGAAGGTGATAAGTATCCCACCTGGGGAGTACGCACGCAAGTGTGAAACTCAAAGGAATTGACGGGGGCCCGCACAAGCGGTGGAGCATGTGGTTTAATTCGATGATACGCGAGGAACCTTACCAGGGCTTAAATGTAGATTGACAGGTCTGGAAACAGACTTTTCTTCGGACAATTTACAAGGTGCTGCATGGTTGTCGTCAGCTCGTGCCGTG
+
GGGGGGGGGGGGGGGGGGGGFFGGGGGGGGGGGGGGGGGGGGGGGGGGAGGFGGFFGGGGGGGGGGGGGGGGGGFGGGGGGGGGGGGGGGGGGGEGGGGGGGGGGGGGGGGGGDFFGFGGGGGGGGGGEFDGG86DEECGGFGGGGGGGGGG7EBFGGF7BCFFFGGG>>EG3FDF)=6AFCFGGGGFG668@9=FFFFFFFBCFFF?FG<>F@C?7CFDAFFB>243-324)*65<A<DG8*2)6?74:<62(4<?<(3:0)35D))7@3)
@M02542:52:000000000-J9N43:1:1101:8273:7343 2:N:0:GTGAAA
GTAGTCCACGCCGTAAACGATGTCTACTAGCTGTTCGTGTCCTTGTGATGTGAGTAGCGCAGCTAACGCACTAAGTAGACCGCCTGGGGAGTACGGTCGCAAGATTAAAACTCAAATGAATTGACGGGGGCCCGCACAAGCGGTGGAGCATGTGGTTTAATTCGACGCAACGCGAAGAACCTTACCTACTCCTGACATCGACGGAAGACTGCAGAGAAGCGGTTGTGCCTTCGGGAACCGTAAGACAGGTGCTGCCTGGCTGTCGTCAGCCCGG
+
GGGFGGGGGGGGGGFGCFCGGFFFGGGGGGGGGEFFGGGGFFGGGGFGGGGGEGGGGGGGGGGGGGGGGGGG?FFGEFGGG:CGEGGDGDDCF<FGCEGFGGEFGFFGGGD,C>?,9C>FB@CDFGGGGGGGGEGCEGGGDCDEG5*:CF6CGFF<CGFFF>@FFDCDEB=7AG2))8@FF<?FDFGF<*))9>FF?<?(7;(9<>)2?7:2+03.3*9(6>))--(262:)4371>625*-C4).35,464--)())-(26.)*1005?))).
@M02542:52:000000000-J9N43:1:1101:20906:7356 2:N:0:GTGAAA
GTAGTCCACGCCGTAAACGGTGGGCGCTAGGTGTGGGTTTCCTTCCACGGGATCCGTGCCGTAGCTAACGCATTAAGCGCCCCGCCTGGGGAGTACCGCCGCAAGGCTAAAACTCAAAGGAATTGACGGGGGCCCGCACAAGCGGCGGAGCATGTGGATTAATTCGATGCAACGCGAAGAACCTTACCTGGGTTTGACATATACCGGACGACTGCAGAGATGTGGTTTCCCTTTTGGTCGGTATACAGGTGGTGCATGGCTGTCGTCAGGTCGG
+
GGGGGGGGGGGGGG,@FFGGGFDGGGGGGGGGGGGGGGGGGGGGGGFGGGGGGGGGGGGGGGGEGGGGGGGGEGGGGGGGGGGGGDGGGGGCEGGGCEEGGGGGGGG<FCGGGGGGGGFGGGGGGGGGGGGCEEGGGEGGGGGG>D:ECCEGGGCC?<0A@GGFGC?C@@G7?DFFFEEBFFFGGCEF*77F7:@FFFBBFBDGFF>*.C60*:@=(09:27F434:>AF<22)-.70<CG>5CAA>??DF32:BFA):?((44**0)<)*/).
@M02542:52:000000000-J9N43:1:1101:21476:7365 1:N:0:GTGAAA
GTAGTCCACGCCGTAAACGATGTCTACTAGCTGTTCGTGGTCTTGTACTGTGAGTAGCGCAGCTAACGCACTAAGTAGACCGCCTGGGGAGTACGGTCGCAAGATTAAAACTCAAATGAATTGACGGGGGCCCGCACAAGCGGTGGAGCATGTGGTTTAATTCGACGCAACGCGAAGAACCTTACCTACTCTTGACATCTACAGAAGACTGCAGAGATGCGGTTGTGCCTTCGGGAACTGTAAGACGGGTGCTGCATGGCTGTCGTCAGCTCGT
+
GG7FGGGGGGGGGGFFGGGGGGGGGGGGGGGGGGGGGGGGGGGGGGGGGGGGGGGGGGGGGGGGGGGGGGGGGGGGGGGGGGGGGGGGGGGGGGGGGGGGGGGGGGGGGGGGGGGGGGGGGGGGGGGGGGGGGGGGGGGGGGGGGGGGGGGGGGGGGGGGGGGGGGGGGGGGGGGGGGGGGGGGGGGGGGGGGGGGGGGGGFGGGGGGGGGGGGGGFFGGGGGGGGGGGGFFGGGEFGGGFFGFFFGGFGGFFF?7:>BFGDFFF?FFFFFFF)
@M02542:52:000000000-J9N43:1:1101:16712:7369 2:N:0:GTGAAA
TAGTCCACGCCGTACACGATGTCTACTAGCTGTTCGTGTCCTTGTGATGTGAGTAGCGCAGCTAACGCACTAAGTAGACCGCCTGGGGAGTACGGTCGCAAGATTAAAACTCAAATGAATTGACGGGGGCCCGCACAAGCGGTGGAGCATGTGGTTTAATTCGACGCAACGCGAAGAACCTTACCTACTCTTGACATCTACGGAAGACTGCAGAGATGCGGTTGTGCCTTCGGGAACCGTAAGACAGGTGCTGCATGGCTGTCGGCAGCCCGTG
+
GGGGGGGGGGGGGG7FGGFGGGGG@FGGGGGGGGGGGGGGGGGGGGGGGGGGGGGGGGGGGGGGGGGEGGGGGGGGDGGGGGGGGGGGGGGGGGGGGGGGGGGGGGGGGGGGGFGFGGGGGGGGGGGGGGGGGGDGDGGFEEGGGFGGGGGFFFCFGGGGFCCEGGGGFFCDFDB3BFFFFFFG7CFFCFFFFAF=A>99=:?G:750/712AFGF>>72(87>28AFAF76:EBFB1;55?4:?:7F<(9B22(:9<?0::B1)))0).)7).
@M02542:52:000000000-J9N43:1:1101:25931:7369 2:N:0:GTGAAA
GTAGTCCACGCCGTAAACGATGTCTACTAGCTGTTCGTGTCCTTGTGATGTGAGTAGCGCAGCTAACGCACTAAGTAGACCGCCTGGGGAGTACGGTCGCAAGATTAAAACTCAAATGAATTGACGGGGGCCCGCACAAGCGGTGGAGCATGTGGTTTAATTCGACGCAACGCGAAGAACCTTACCTACTCTTGACATCTACGGAAGACTGCAGAGCTGCGGTTGTGCCTTCGGGAACCGTAAGACAGGTGCTGCCTGGCTGTCGTCAGCTCGG
+
<EEFFGEEFEEGGGC7FEFC<FFAAEGDAF8EFFGCEFFEFGFEAFEFAF@FGEGFFGEGEGGGGEFCF7F=F@FGFGFFFCEFEEF+FCEF8ECG,BF:F@FCCEEFFG>,CDD9DGGG;FC;=>+>B:>ECE7E*<DDEGGGGGGGFGG?FGGFGCF?BGGG+*>3))/7BGBEFFFFFFFGCFCBG@FF=2?@9AFDFF0DD5)07D?FGF@F(*059).>>?0>AF<)()4(43(9D:D>)38)3<))2<<()-10((()9/.)0)*)0)
@M02542:52:000000000-J9N43:1:1101:4694:7375 2:N:0:GTGAAA
GTAGTCCACGCCGTAAACGATGTCTACTAGCTGTTCGTGTCCTTGTGATGTGAGTAGCGCAGCTAACGCACTAAGTAGACCGCCTGGGGAGTACGGTCGCAAGATTAAAACTCAAATGAATTGACGGGGGCCCGCACAAGCGGTGGAGGATGTGGTTTAATTCGACGCAACGCGAAGAACCTTACCTACTATTGACATCTTCGGAAGACTGCCGGGATGCGGTTGTGCCTTCGGGAACCGTAAGACGGGTGCTGCTTGGGCGTCGTGAGGCTTG
+
?F9FFFE<,@FFGFC,CCB@,:CFFCCGEFC<@;CC@@FFFAFGGGF<FCD<,<ECGG@+@@CF95ECGGGC,==EEFCCACEGGC<?:F:C@C@EFGG@C+>FG;EGG9>FEFGGFGGGGDCGG=8B87?+:8*@3:,:8C5B59DE*=6C8CFFFF49C7B*=<E38;57.),875))80=>*>E466*19)9@429)*)-*0))*.C)(*/*02>DB0:)7286*6<<7?B(31(,9/,1144()(()))),)),3((((,1))))...))
@M02542:52:000000000-J9N43:1:1101:7361:7386 1:N:0:GTGAAA
GTAGTCCACGCCGTAAACGATGTCTACTAGCTGTTCGTGTCCTTGTGATGTGAGTAGCGCAGCTAACGCACTAAGTAGGCCGCCTGGGGAGTACGGTCGCAAGATTAAAACTCAAATGAATTGACGGGGGCCCGCACAAGCGGTGGAGCATGTGGTTTAATTCGACGCAACGCGAAGAACCTTACCTACTCTTGACATCTACGGAAGACTGCAGAGATGCGGTTGTGCCTTCGGGAACCGTAAGACAGGTGCTGCATGGCTGTCGTCAGCTCGG
+
GGGGGGGGGGGGGGCFGGGCGGFGGGGGGGGFGGGGGEGGFGGGGGGGGGGGGGGGFGGGGGGGGGGGGGGGGGGGGGGGGGGGGEGGDGGGGGGGGEFGGGGGGFGGGGGGGGGGGGGGGGGGGGGFGGGGGGGGGGCCFGGGGGFGFGGGGGGGGGGGGGGGGGGGGGGEGGDGGEGGGGGGFGGCFGGGGGGGGGGGGFFGCDGGGGGGGGGFCFGGGGGGGEGGGGFFGGGFFGGGFFGFFFGGFGG?FFBFAB?BGGGFCBFBFB)95)
@M02542:52:000000000-J9N43:1:1101:16196:7387 2:N:0:GTGAAA
GTAGTCCACGCCGTAAACGATGTCTACTAGCTGTTCGTGTCCTTGTGATGTGAGTAGCGCAGCTGACGCACTAAGTAGACCGCCTGGGGAGTACGGTCGCAAGATTAAAACTCAAATGAATTGACGGGGGCCCGCACAAGCGGTGGAGCATGTGGTTTAATTCGACGCAACGCGAAGAACCTTACCTACTCTTGACATCTACGGAAGACTGCAGAGATGCGGTTGTGCCTTCGGGAACCGTAAGACAGGTGCTGCATGTCTGTCGTCAGCGCGG
+
GGGGGGGGGGGGGGGGGGGGGGGGGGGGGGGGGGGGGGGFGGDGGGGGGGGGGGGGGGGGGGGGGGGGGGGGGGGGGFGGGGGGGGGGGCBFCGGGGGGGGGGGGGGGGFGGGGGGGGGGGGGGGGGGGGGGEGGGGDCFFEGGGGEGFFGGGGGGG60,@C7=CDGGFD:98C@>EF:;>?FCDFGFGFFFB<FFBFF>FD:C@F>F?>?FG++5(*:2(57@>((*6-451>((31(1*,*162(.-469):2.:4-)6).-193079)057
[truncated: 66,169,478 more chars]
