# Supplementary material for: 16S rRNA gene amplicon sequence data from sunflower endosphere bacterial community
Source: Data Brief. 2021 Nov 26;39:107636. doi: 10.1016/j.dib.2021.107636 (PMC8639433; doi:10.1016/j.dib.2021.107636)
Supplement: Supplementary file 24 [file mmc24.zip › mmc24.fastq]

@M02542:52:000000000-J9N43:1:1101:14791:1085 1:N:0:GTGAAA
CCACACCTTCCTCCGGCTTAGCACCGGCAGTCCCATTAGAGTTCCCAACTAAATGATGGCAACTAATGGCGAGGGTTGCGCTCGTTGCGGGACTTAACCCAACATCTCACGACACGAGCTGACGACAGCCATGCAGCACCTGTGTCCTAGTCCCCGAAGGGAAAGCCACGTCTCCGTGGCGGTCCAGGCATGTCAAAAGGTGGTAAGGTTCTGCGCGTTGCTTCGAATTAAACCACATGCTCCACCGCTTGTGCGGGCCCCCGTCAATTCCTTTGAGTTTTAATCTTGCGACCGTACTCCC
+
CCCCCGGGGGGGGGGGGGGGGGGGGGGGGGGGGGGGGGGGGGGGGGGGGGGGGGGGGGGGGGGGGGGGGGGGGGGGGGGGGGGGGGGGGGGGGGGGGGGGGGGGGGFGGGGGGGGGGGGGGGGGGGGGGGGGGGGGGGGGGGGGGGGGGGGGGGGGGGGGGGGGGGGGGGGGGGGGGFEGDGGGGGEGGGGGGFGGGGFGGGGGGGGGCGGFGGGGGGGGGGGFCEFGFGGGGGGGGGGGGGG?FFGGGGGGFGGGGF7DEGFDGGGFFGFFAAFFG7>FFAFFFFFFFD>549<1?BFFF
@M02542:52:000000000-J9N43:1:1101:10170:1103 1:N:0:GTGAAA
CGGTTTATCACCGGCAGTCTCCCTAGAGTTCCCGACTTAACTCGCTGGCAACTAAGGATAGGGGTTGCGCTCGTTGCGGGACTTAACCCAACATTTCACAACACGAGCTGACGACAGCCATGCAGCACCTGTCTTACGGTTCCCGAAGGCACAACCGCATCTCTGCAGTCTTCCGTAGATGTCAAGAGTAGGTAAGGTTCTTCGCGTTGCGTCGAATTAAACCACATGCTCCACCGCTTGCGCGGGCCCCCGTCAATTCATTTGAGTTTTAATCTTGCGACCGT
+
GGGGGGGGGGGGFFGGGGGGGGGGGGGGGGGGFGGGGGGGGGGGCEGGGGGGGGGGGGGGGGGGGGGGGGF@FGGGGGGGGGGGGGGGFGGEFGGGGGGGGGGGGGGGGGGGGGGGGGGGGGGGGFFGGGGGGGGGGGGGGGGGGGGEGGGGFGGGGGGGGGGGGGGG:FGGEFGGGGGGFGFGGGGGGGFGGCGGGGGGGGGGGCGGGGGG>EGCGGGGGEFFFGGGFEFFFGGGGGGFFFD:EDB3>DDE)7:EBGF?FGFF9?F<>AF4FCFGAABFFFB@
@M02542:52:000000000-J9N43:1:1101:11550:1109 1:N:0:GTGAAA
GTCCCCACCTTCCTCCGGTTTATCACCGGCAGTCTCCCTAGAGTTCCCGACTTAACTCGCTGGCAACTAAGGATAGGGGTTGCGCTCGTTGCGGGACTTAACCCAACATTTCACAACACGAGATGACGACAGCCATGCAGCACCTGTCTTACGGTTCCCGAAGGCACAACCGCATCTCTGCAGTCTTCCGTAGATGTCAAGAGTAGGTAAGGTTCTTCGCGTTGCGTCGAATTAAACCACATGCTCCACCGCTTGTGCGGGCCCCCGTCAATTCATTTGAGTTTTATTCTTGCGACCGTAC
+
CCCCCFGGDGGGGGGGC@+FFEFEE<FGG@FGGGGG,EFFGFGGGGGFGGGGGCF<FCFGGEGEEFFFGGFDCFFE,CFGG@EEG7:FGGE@FD:FFFGG99<F7FFF4BF,,E,BFFGEDC+BDAD@FEC:FFDFG8,3=8FEE@F8FFFFFCEGGGEGFEEG7>FFGDDGC*>FFFFGG9FF7FG@FGGCEEFFC;,@CF@EEECFGGC7?FCCFGBEEGE==:ECB=F?D+3:9?8C*2:8@:<A=FD=E5E<*4)5C3)757<>>C1FD+2=CF<F<:4:6))2:CF79947998))
@M02542:52:000000000-J9N43:1:1101:19355:1114 1:N:0:GTGAAA
CGGTTTATCACCGGCAGTCTCCCTAGAGTTCCCACCATTACGTGCTGGCAACTAAGGATAAGGGTTGCGCTCGTTGCGGGACTTAACCCAACATTTCACAACACGAGCTGACGACAGCCATGCAGCACCTGTCTTAGCGTTCCCGAAGGCACAACCGCATCTCTGCAGTCTTCGCTAGATGTCAAGAGTAGGTAAGGTTCTTCGCGTTGCGTCGAATTAAACCACATGCTCCACCGCTTGTGCGGGCCCCCGTCAATTCATTTGAGTTTTAATCTTGCGACCGT
+
GGGGGGGGGGGGGGGGGGGGGGGGGGGGGGGGGGGGGGGGGGGGGGGGGGGGGGGGGGGGGGGGGGGGGGGGGGGGGGGGGGGGGGGGGGGGGGGGGGGGGGGGGGGGGGGGGGGGGGGG9FGGGGGGGGGGGGGEFGGGEGGGGGGGGGGGGGGGGGGGGGGGGGGGGGFGGGGGGGGGGGGGGFGGGGGGGGGGGGGGGGGGGGGGGGGGFGGGGGGGGGGGGGGGGGGGGFGGGGGGGFFGGDEEGGGFED?FFGGFGGFFAFAFFFFCCCBF<>F>9B:D
@M02542:52:000000000-J9N43:1:1101:20855:1116 1:N:0:GTGAAA
CGGTTTATCACCGGCAGTCTCCCTGGAGTTCCCGACTTAACTCGCTGGCAACTAAGGATAGGGGTTGCGCTCGTTGCGGGACTTAACCCAACATTTCACAACACGAGCTGACGACAGCCATGCAGCACCTGTCTTACGGTTCCCGAAGGCACAACCGCATCTCTGCAGTCTTCCGTAGATGTCAAGAGTAGGTAAGGTTCTTCGCGTTGCGTCGAATTAAACCACATGCTCCACCGCTTGTGCGGGCCCCCGTCAATTCATTTGAGTTTTAATCTTGCGACCGT
+
GGGGGGGGGGGGGGGGGGGGGGGGGGGGGGGGGGGGGGCFGGFGGGGGGGGGGGGGGGGGGGGCFGGGGGGGGGGGGGCFFGGGGGGGGGGGGGGGGGGGGGGGGGGGGGGGGGGGGGF,CFFFCGFGGGGFFGGDFFGGGEGGGDGGCEGGGGGGG>::FFFDFGGGGGGGGCGGGFGGGGCF?FGGGFGGGGGFG9CFGGGGGGCGEDGGFGG8FFGGGGGG>FGGGFFGF6C85C:F7)67EDF5CDGFFGFFFGGFGF>0)26)4<47CC@D9>((-775
@M02542:52:000000000-J9N43:1:1101:15394:1116 2:N:0:GTGAAA
CGGTTTATCACCGGCAGTCTCCCTAGAGTTCCCGACTTAACTCGCTGGCAACTAAGGATAGGGGTTGCGCTCGTTGCGGGACTTAACCCAACATTTCACAACACGAGCTGACGACAGCCATGCAGCACCTGTCTTACGGTTCCCGAAGGCACAACCGCATCTCTGCAGTCTTCCGTAGATGTCAAGCGGAGGTAAGGTTCTTCGCGTTGCGTCGAATTAAACCACACGCTCCACCGCTTGTGCGGGCCCCCGTTAATTCATTTGAGTTTTAATCTTTGGACCGTG
+
GGGFGGGGGGGGGGGFGGGGGGGFGGDFGCF,FCGGGGFGGCFGGGFGGFGGGFFGGGGGGGG7FGGGGGECEGFGGGGGEEGGGGGGGGFEGGGGGFFGGGGGGGGEDC9<CFFCEGGGGGGFGGGGDEEFGGGCB?CBFEFEEGC5@C@FGFG5>E7C5,:11BFGGGBAFCEC455BA9F++7*8)0=5@AFGGF4C/;@ADB53>D9E>69765EFD>:G5*.7C9,2)84(,(1837<:EBF9((1/(**(.)9<9=?<B?654<6,)).2**)0)7.5)
@M02542:52:000000000-J9N43:1:1101:17219:1128 1:N:0:GTGAAA
CGGTTTATCACCGGCAGTCTCCCTAGAGTTCCCGACTTAACTCGCTGGCAACTAAGGATAGGGGTTGCGCTCGTTGCGGGACTTAACCCAACATTTCACAACACAAGCTGACGACAGCCATGCAGCACCTGTCTTACGGTTCCCGAAGGCACAACCGCATCTCTGCAGTCTTCCGTAGATGTCAAGAGTAGGTAAGGTTCTTCGCGTTGCGTCGAATTAAACCACATGCTCCACCGCTTGTGCGGGCCCCCGTCAATTCATTTGAGTTTTAATCTTGCGACCGT
+
GGGGGGGGGGGGGGGGGGGGGGGGF@FGGGGGGGGGGGGGGFGGGGGGGGGGGGGGGGGEDFFGGGGGGGGGGGGGGGGGGFGGGGGGGGGGGGGGGGGGGGGGFGGGGGDFGDGEDGGDFFFGGGGGGGGGFFGGGGDFGGGGGGGGGF@FGGGGGGGDGGGGGFGFGGGGGGEGGGGGGGGGGGFFGFGGGGGGGGGGGGGGGGGGEGGG@=EGFGGGGGGGFGGFGCGGGGGEGCGGG)9DE3>EGGGFFD05<FGFGG>FAFF>><49FFFC)4>(29BF
@M02542:52:000000000-J9N43:1:1101:18671:1132 1:N:0:GTGAAA
CGGTTTATCACCGGCAGTCTCCCTAGAGTTCCCGACTTAACTCGCTGGCAACTAAGGATAGGGGTTGCGCTCGTTGCGGGACTTAACCCAACATTTCACAACACGAGCTGACGACAGCCATGCAGCACCTGTCTTACGGTTCCCGAAGGCACAACCGCATCTCTGCAGTCTTCCGTAGATGTCAAGAGTAGGTAAGGTTCTTCGCGTTGCGTCGAATTAAACCACATGCTCCACCGCTTGTGCGGGCCCCCGTCAATTCATTTGAGTTTTAATCTTGCGACCGT
+
GGGGGGGGGGGGGGGGGGGGGGGGGGGGGGGGGGGGGGGGGGGGGGGGGGGGGGGGGGGGGGGGGDGGGGGGGGGGGGGGGGGGGGFGGGGGGGGGGGGGGGGGGGGGGGGGGGGGGFFGGGGGDGGGGGFFGGGGGGGGGFGGEGGGGGGGGGGGGGD@FGFGGCCFGGGGGGGFEFGGGGGGGFGGFGFGGFFGGGGGGGCFGCEEG5CGFGGGGFFFGG8FGFGGG?FGGEE=C<>3C0@CED>>GDGFEC(<AGG4CFDFB:<AAFFGG7?G<A0(7>3@
@M02542:52:000000000-J9N43:1:1101:17324:1146 1:N:0:GTGAAA
CGGTTTATCACCGGCAGTCTCCCTAGAGTTCCCAACTTAACTCGCCGGCAACTAAGGATAGGGGTTGCGCTCGTTGCGGGACTTAACCCAACATTTCACAACACGAGCTGACGACAGCCATGCAGCACCTGTCTTACGGTTCCCGAAGGCACAACCGCATCTCTGCAGTCTTCCGTAGATGTCAAGAGTAGGTAAGGTTCTTCGCGTTGCGTCGAATTAAACCACATGCTCCACCGCTTGTGCGGGCCCCCGTCAATTCATTTGAGTTTTAATCTTGCGACCGT
+
GGGGGGGGGGGGGGGGGGGGGGGGGGGGGGGGGFGGGGGGGFGGGGGGGGGGGGGGCFGFGFGGGGGGGGGGGGGFGGGDCGGGGCFGGGGGGGDFGFGGGGGGGEEGGGGGGGGGGGFGGFGGGGGGGG?FCGGGGGCFGEGGDFG@FCCCGGGDGGDEGFGGC?FGFGCCCC7<FEGGCEGGGGFF;CFGFGGGGGGGGGGDCEGE55=EFEGGC=@:ECCFEGGCFCCFGGGGGGEFGDBDE3>:5DC37>8)69FFGGBF2<A252<67>FFBA>(14@5
@M02542:52:000000000-J9N43:1:1101:20127:1148 2:N:0:GTGAAA
CGGCTTATCACCGGCAGTTTCCTTAAAGTGCCCAACTTAATGATGGCAACTAAGGACGAGGGTTGCGCTCGTTGCGGGACTTAACCCAACATCTCACGACACGAGCTGACGACAGCCATGCAGCACCTGTCACTAGGTCCCCGAAGGGAAGAAATCTGTCTCCAGAAGTCGTCCTAGGATGTCAAAGGCTGGTAAGGTTCTGCGCGTTGCTTCGAATTAAACCACATGCTCCACCGCTTGTTCAGGCCCCCCTCCATTCCTTTGAGCTTTAACTTTGCGACCGT
+
GGGGGGGGGGGFGGGGGGFGGGGGGFAFFGGGGGGGGGGGGGFGGGGGGGCDGGGGGGGGGFFGGGGGEC=FGDGGGGGGGGGGGGFE@FGGG9<,AFGGGGGGGGGGGGGGGDEGF<FFGFGFGG7FGGGGGGGFGAFCGG58CGE5,@>F6CDF@BFGC:4:FDD6?F5?F5:?FGCAF,CACFF;59=BDFGGFF4CFF6=(:>9;FAFF157@@FFC<?C;8@2605)/>F>B93:?)69FA(-,45)(/*,))/5>FF64().(.).))-;*/))7.)0
@M02542:52:000000000-J9N43:1:1101:14262:1154 1:N:0:GTGAAA
CGAGTTGACCCCGGCAGTCTCTTATGAGTCCCCACCATGACGTGCTGGCAACATAAGACGAGGGTTGCGCTCGTTGCGGGACTTAACCCAACATCTCACGACACGAGCTGACGACAGCCATGCACCACCTGTATACCGACTAAAAGGGGCCGTATCTCTACAGCTTTCCGGCATATGTCAAACCCAGGTAAGGTTCTTCGCGTTGCATCGAGTTAATCCACATGCTCCGCCGCTTGTGCGGGCCCCCGTCAATTCCTTTGAGTTTTAGCCTTGCGGCCGTACTCC
+
GGGCFEEFE@FFBEF7@FFFGGGCFFFGGGGGGGGGGGGGGFGEGGGGGDGGGGGGGGGG7FGGGFGGGGGGGGGGGGGD7FGGGGFGGGFGFFFCF<FD==FFGGGGE<FGGGGGGGGFFFD<FGGGGCD><FGGFFGGEFGCGCFGGFGGGG73,@FFGF@F8BFGGDEGDG7F:C;99C::CEGGF9FGFFGCCEGGDEEEEGGCFEGGFG7+:?FGEC<+6+:@>CEEGEGGF6FDGF>5CDF>:CC:BFAFFGG***.0:>>B2:A:27>D>BBB6?F7?
@M02542:52:000000000-J9N43:1:1101:12783:1176 1:N:0:GTGAAA
CAGTTTGTCACTGGCAGTATCCTTAAAGTTCCCGGCATTACCCGCTGGCAAATAAGGAAAAGGGTTGCGCTCGTTGCGGGACTTAACCCAACATCTCACGACACGAGCTGACGACAGCCATGCAGCACCTGTATCTAAGTTCCCGAAGGCACCAATCCATCTCTGGAAAGTTCTTAGTATGTCAAGGCCAGGTAAGGTTCTTCGCGTTGCATCGAATTAAACCACATGCTCCACCGCTTGTGCGGGCCCCCGTCAATTCATTTGAGTTTTAGTCTTGCGACCGT
+
GGFFGFGGGGGFECGGGEFFGGGGGGAFGGGGGGGGGGGGGGCFGGGGGGGF<EFFGEFGGGGGGGGGGGGGGGFGGGDF@FFGGGFFGGGGGGGDGGGGEGGGGEGCFCGGEEGGGG?FDFGFGGGGGGGGGGFGFDFDDC9<BFFCFGGGCGGGFFFFCFGGFG9@B<;92DFDC;DGGD;ECGFGFFGGGGGFG@C?F9<CE=?EGG?FF5:?DGGFGGFGCFGGCFGG68FCCCE7<)95=37@G39@@C6><AG?CD>4:166<<)*029:<A09B65>
@M02542:52:000000000-J9N43:1:1101:12250:1176 2:N:0:GTGAAA
CGGTTTATCACCGGCCGTCTCCCTAGAGTTCCCGACTTAACTCGCTGGCAACTAAGGATAGGGGTTGCGCTCGTTGCGGGACTTAACCCAACATTTCACAACACGAGCTGACGACAGCCATGCAGCACCTGTCTTACGGTTCCCGAAGGCACAACCGCATCTCTGCAGTCTTCCGTAGCTGTCAAGAGTAGGTAAGGTTCTTCGCGTTGCGTCGAATTAAACCACATGCTCCACCGCTTGTCCGGGCCCCCGCCAATTCATTTGAGTTTTAATTTTGCGACCGT
+
GGGGGGGGGEFGGGG++CF@FGGG9EGDFFFGGGGGGGGFCFFEGGGGGGGGFGGGGCFGFFGGGCEGEGGGGCGFGEGG7FGGFG?EFFFC<FFFEFFGGGCC=@=CEFGF:7CCFGFC:@FDDGFCGGC>FFFGGGEBFEFGE75@CC6>,DCECEE=CCGG7CEGFF=BFGG?6=*:=FGFG3A4+;AFE7:FG9F>FFFFF380(700,-/.9>C6:<1EC893**:))072229:B)-(<>>;;>G3()1(.)*.)98).,:<A42:4))2*/)))0.)
@M02542:52:000000000-J9N43:1:1101:13429:1180 1:N:0:TTGAAA
CGGTTTATCACCGGCAGTCTCCCTAGAGTTCCCGACTTAACTCGCTGGCCACTAAGGATAGGGGTTGCGCTCGTTGCGGGACTTAACCCAACATTTCACAACACGAGCTGACGACAGCCATGCAGCACCTGTCTTACGGTTCCCGAAGGCACAACCGCATCTCTGCAGTCTTCCGTAGATGTCAAGAGTAGGTAAGGTTCTTCGCGTTGCGCTGAATTAAACCACATGCGCCACCGCTTGTGCGGGCCCCCGTCAATTCATTTGAGCTTTAATCCTTCGACCGT
+
FEFG@,@FFG@@FEFCCFF9CFEFDDCFEFFA9@:C@C9C,C687@FCC,CFC,9CDCFF8FE78@FFC=+?F@F8:==F:FF9?B9E,4D@FEFFAEFFC:,8+4@>+=FG7=+8><F<FDDFG8<F=>F<<9FBFGC>C33>::5>35:,6>>BFGF*<23@,>A7FF9;27<FG@:;;<2CCCFC;;B9C<FC8,>;CC9**3=E*;:*)**+030:C?FCGG++<*::5;8:*)/9C:*>C<.8>C).013>AC>4:C9*)-).0:A*:7*:))(,(4.<
@M02542:52:000000000-J9N43:1:1101:21639:1185 1:N:0:GTGAAA
CCACACCTTCCTCACAGTTTACACTGGCAGTCTCGTTAGAGTTCCCGACATGACTCGCTGGCAACTAACGACAGGGGTTGCGCTCGTAATGGGATTTAACTGACACCCCCCGGCACCGGCTGACGACAACCATGGACCACCTTTTAAATTTTCCGGAGAAAAGTCTTTTTTCAAAACTGTTCATTTTCATTTAAGCCCCGGTAAAGGTTCTCGCGGTTCCTTCAATTCAACCACATGCCCCACCCCCTTTGGCGGCCCCCGGCCAATCCCTTTGGTTTCCCACTTGCGTGGCTTCCCCCCC
+
CCCCCGGGGGGGGGGGGFGGGGGGGGGGGGGGGGGGFEGFGGGGGGGDGGGGGGGFGGGGDGGFGGGGGGGGGGGEGGGGGGGGGGG,,,,:,,,:,F,C,,,,5,:+4+++4++4+4+4++,,++3+@,B+,,,8,,+3@5D,3,<B,@,@,@+*@*3FFF,@,,,3@D*?,,,,62,7,3@,,2,2,,7@,;,,<B**34*=+<+?,>:,*1**1*/2++++<+<+99+C3***++3*;**1/1*>*+++29=)97>D*)0):*9)025F)+0)1*-1,8((6))/)*)),,()(.>E5
@M02542:52:000000000-J9N43:1:1101:19506:1208 1:N:0:GTGAAA
CGGTTTGTCACCGGCAGTCTCCTTAGAGTGCCCACCTTAACGTGCTGGTAACTAAGGACAAGGGTTGCGCTCGTTACGGGACTTAACCCAACATCTCACGACACGAGCTGACGACAGCCATGCAGCACCTGTGTCAGAGTTCCCGAAGGCACCAACCCATCTCTGGAAAGTTCTCTGCATGTCAAGGCCTGGTAAGGTTCTTCGCGTTGCTTCGAATTAAACCACATGCTCCACCGCTTGTGCGGGCCCCCGGCAATTCATTTGAGTTTTAATCTTGCGACCGT
+
GGECCFGFFGC@C@CFF<CDEEFCFGGGGGF9FFC@EFFCC,FGGGGGGGGGCGC8EFFEFGD@FC@CCFGGBCDFGGGGDEFGEG?BB=FCEEG<?@<EFGG:FE=+@BEFCCCCF<>FGDGFF=FFGGGGGGFGFFFEFFG9CCFC@FCG+3@FGDGDGCGC9>FBDCE;2@DGFGGGFG@CDFGCFCFG7<FC87>9CBCCECE?CCCFF*38;C9DG?FF5CF9B+<+<:E8CCECF??G5DFDD7/>.7358CCBFDABA0<2:)5DGGFC<A>>BB37
@M02542:52:000000000-J9N43:1:1101:18242:1209 1:N:0:GTGAAA
CGGTTTATCACCGGCAGTCTCCCTAGAGTTCCCGCCAGTACGCGCTGGCAACTAAGGATAAGGGTTGCGCTCGTTGCGGGACTTAACCCAACATTTCACAACACGAGCTGACGACAGCCATGCAGCGCCTGTCTTACAGTTCCCGAAGGCACAACCGCATCTCTGCAGTCTTCTGTAGATGTCAAGAGTAGGTAAGGTTCTTCGCGTTGCGTCGAATTAAACCACATGCTCCACCGCTTGTGCGGGCCCCCGTCCATTCATTTGAGTTTTAATCTTGCGACCGT
+
GGGFGGGGGGGGGGGGGGGGGGGGGGGGGGGGGGGGG:FFGGGGGGGGGGGGGGGGGGGFGGGGGGGGGGGGGGGDGGGGGGGGGGGGGGGGGGGGGGGGGGGGGGGGGDFGGDGGG>FGGFGGGGGFGGGGFCGGGGGFGGGGDGGDGGD@CGGGGGDGGFFGGGG79:CFFF@CFGGDFGFFGFFGGGGG:BFGGGGFGGGGGGGGDGGGFGGGGGGGGGGG>EGFGFGGGGGGD<E<FBF<=57:E<C3)1(72EGFGGF?)4>>BA2FGFFG24((49@F
@M02542:52:000000000-J9N43:1:1101:17763:1217 2:N:0:GTGAAA
CGGTTTATCACCGGCAGTCTCCCTATAGTTCTCGACTTAACTCGCTTGCAACTAAGGATAGGGGTTGCGCTCGTTGCGGGACTTAACCCAACATTTCACAACACGATCTGACGACAGCCATGCAGCACCTGTCTTACGGTTCCCGCATGCACAACCGCAACTCTGCAGTCCTCCGTAGCTGTCAAGAGTTGGTTAGGTTCTTCGCGTCGCGTCCTATTAACCCACACGTGCCATCGCTTGTTCGGGCCCCCGTTCACTTCTTTTGTTTTGAATCTCTCTGCCTGG
+
@7F@FEA<DFFGGGC+FC@@9FGF<,CC<,6,CF,6BF;CCFF7:F,6D,9,C,<E,<EE8@@7CFC87BCCE7DE7BECF=FFFCFF,8+8=FGGGAFA=F8+C@+:>EC,C+3+@<+33,83>@F6D8,@,@,+,++@<:,43+++*@3<33CGCC***,45=9,,69,=,A*4***+;CC+1.46++1/3)+C4C=:=FC)<)2(,8(0(,*/**+**-(*/*.(0/-(/094((*,()66B>0(-(1/4**4))*.-6=<),4(.(-)-))**/***1/*.
@M02542:52:000000000-J9N43:1:1101:20000:1222 2:N:0:GTGAAA
CGGTTTATCACCGGCAGTCTCCCTAGAGTTCCCGACTTAACTCGCTGGCAACTAAGGATAGGGGTTGCGCTCGTTGCGGGACTTAACCCAACATTTCACAACACGAGCTGACGACCGCCATGCAGCACCTGTCTTACGGTTCCCGAAGGCACAACCGCATCTCCGCAGGCTTCCGTAGATGTCAAGAGTAGGTAAGGTTCTTCGCTTTGCGTCGAATTAAACCACATGCTCCCTCACTTGTGCGGGTCCCCGTCCTTTCATTTTAGGTTTAACTTTTCGACCGT
+
GGGGGGFGGGGGGGGGGGGGGGGGGGDGGGGGGGGGGGFGFCGGGGGGGCGGFGGGGGGFGGGDGGGGGG7FEEFGFGEGGGGGGGGFGCFEFGGGGGGGGGFEGGGGEGFFDCE+@C>FEGFCEFFFFGGGGGGCFC7FC@8FCC>EG>,;>FGGGG*/C71,4=E:*)*29@CG4787++;8+7=5AC6BC=FGGFF**9171)0-)*(83(9)95+=>33:587)6*-.)).((-:)6)),76(,4:7/(*)())/).@FF23?<6.(6))-021))0))0
@M02542:52:000000000-J9N43:1:1101:10487:1225 1:N:0:GTGAAA
CGGTTTATCACCGGCAGTCTCCCTAGAGTTCCCGACTTAACTCGCTGGCAACTAAGGATAGGGGTTGCGCTCGTTGCGGGACTTAACCCAACATTTCACAACACGAGCTGACGACAGCCATGCAGCACCTGTCTTACGGTTCCCGAAGGCACAACCGCATCTCTGCAGTCTTCCGTAGATGTCAAGAGTAGGTAAGGTTCTTCGCGTTGCGTCGAATTAAACCACATGCTCCACCGCTTGTGCGGGCCCCCGTCAATTCATTTGAGTTTTAATCTTTCGGCCGT
+
GDFGGGGGGGGGGGGGGGGGGGGGGGGGGGGFGGGGGGGGGGGGGGGGGGGGGGGGGGGGGGGGGGGGGGEGGGGGGGGGGGGGGGGGGGGGGGGGGGFFGGGGGGDGGFFGGGGGDGGFGGGGGGDGGGGGGGGGGGDGGGGGGGG**FFGGG>EFGGGGDGFECEFGGGGGGGGGGGFGGGGGGGGGFFG@CEGGGGCGGGGGGGGGGGGFEGCFFFGG:E>;EFGGFF7CFGGGDEFG:FGGGFFCCD)0917<FGFGGA=:6AFBF2CGFBF).44(437
@M02542:52:000000000-J9N43:1:1101:21385:1228 2:N:0:GCGAAA
CGGTTTATCACCGGCAGTCTCCCTAGAGTTCCCGACTTAACTCGCTGGCAACTAAGGATAGGGGTTGCGCTCGTTGCGGGACTTAACCCAACATTTCACAACACGAGCTGACGACAGCCATGCAGCACCTGTCTTACGGTTCCCGAAGGCACAACCGCATCTCTGCAGTCTTCCGTAGATGTCAAGAGTAGGTAAGGTTCTTCGCGTTGCGTCTAATTAAACCACATGCTCCACCGCTTGTGCGGGCCCCCGTCAATTCCTTTTAGTTTTAACCTTTCGACCGT
+
GGGGGGGGGGGGGGGGGGGFGGGGGGCGGGGGGGGGGGGGGGGGGGGGGGGGGEFGGGGGGGGGGGDGGGGGGGGGGGGGGGGGGGGGGGGGGFGGGGGGGGGEFEGGGFGD@CEEGFGGGGGGGGGGGGGGGGGGGGGFGCFFGCE>FFGGGGGGGGGGGFDG?FG8?<CBGGEGG5:8BFGFC3A8F76=>7FGFG4>AAA>DFFF;BBF>(*9BFFFF>B5**7<F7:34:74>9D03?)()(,(-7<)-9*4A2?))*9).85:5:4:)--2*90)7>:B
@M02542:52:000000000-J9N43:1:1101:21178:1232 1:N:0:GTGAAA
TCTACTTGCGTAGGCAGTCTTACTAGAGTCCCCAACTGAACGATGGCAACTAGTGACAGGGGTTGCGCTCGTTGCAGGACTTAACCTAACACCTCACGGCACGAGCTGACGACAACCATGCAGCACCTTGAAAATTGCCCGAAGGAAGGTCTATTTCTAAACCGATCAATTCCCATTTAAGCCTTGGTAAGGTTCCTCGCGTATCATCGAATTAAACCACATAATCCACCGCTTGTGCGGGCCCCCGTCAATTCCTTTGAGTTTCAAACTTGCGTTCGTACTCCC
+
GGGGGGGGGGGDFDGGGGGGGGGGGGGGEEGFGG@FGGDGCGC<DEGEGGC@FFGCGGGGGGGGGGGGGGGGGGEGFGGGGGFGGGGFGGCFGGG<EFGGGGGGGGGGGGEGGCCFFGFEEFEGFGGGGGGGBFFDEGGGG@GGE8FFDGFGGGGFGGGFGGGGCEGCGGGAF:?AFFFCBFGGBCGG9FGFGGGGFFGGEEGGGFGGGGGGFCDGGFGDGGGGGGFCC6CCCECF6CCDG>>DGDDFGD*==FFFFGG*>FF?A)<)4<D7DCEG:6:8B?F6>
@M02542:52:000000000-J9N43:1:1101:15351:1240 2:N:0:GTGAAA
CGGTTTATCACCGGCAGTCTCCCTAGAGTTCCCGACTTAACTCGCTGGCAACTAAGGATAGGGGTTGCGCTCGTTGCGGGACTTAACCCAACATTTCACAACACGAGCTGACGACAGCCATGCAGCACCTGTCTTACGGTTCCCGAAGGCACAACCGCATCTCCGCAGTCGTCCGTAGATGTCAAGAGTAGGTAAGGTTCTTCGCGTTGCGTCCAATTAAACCACATGCTCCACCGCTTTTTCGGGCCCCCGTCAATTCATTTGCGTTTTAATCTTTCCACCGTC
+
GGGFGGGGGGGGGGGCFGGFEFF<FFGGGGGGFGGE@FE<FACEDEFGGFFGG8CEC,EFFGGGFGEGEG:FFGGGGGEGEEGGGGG98FF=FGFGEGFGGGGGGGD@EGGGG7@7=FDG9EC:D8DF@F@EBCFGGGGGGC?9CE>CGF6:6,8*;>989,40=E5:**40*=C5*/*114:@D<*.;8A4)1CCFGFFF=+)6>>70)(03(1/79<=D248*/9,7:-:?4>22(/().(-5(-(3-1/,**-)-*.:644)(4818A044-2*9*1=).8)
@M02542:52:000000000-J9N43:1:1101:14634:1246 1:N:0:GTGAAA
ACAGTTTACACTGGCAGTCTCGTTAGAGTTCCCGACATGACTCGCTGGCAACTAACGACAGGGGTTGCGCTCGTTATAGGACTTAACCTGACACCTCACGGCACGAGCTGACGACAACCATTCAGCACCTTGTAAATTGTCCGAAGAAAAGTCTGTTTCCAGACCTGTCAATCTACATTTAAGCCCTGGTAAGGTTCCTCGCGTATCATCGAATTAAACCACATGCTCCACCGCTTGTGCGGGCCCCCGTCAATTCCTTTGAGTTTCACACTTGCGTGCGTACTC
+
GGGGGGGGGGGGCGGGGGGGGGGGFGDFGGGGGGGGGGGCFGGGGGGGGGGGGGGGGGGGGGGGGGGGGGGGGGGGGGGGFGGGGGGGGGGGGGGGGGGGGG:FEGGGGEFGGEGGGGGGG,EFGGGGFGGGGFFGGG<DFGGFGCGGGGGFFFCFGGFGGGFGGGCGGADEGGGGGGGCF@EGGGGGGGGFCCCGFGGGGGGGDGG?EGCGFGGGGFGGGGGG9C9FCFGFEGGGGGFFG>@GGGFFGGCEDGBFBGGF7*(=:94)494FG>F<><<(413.9
@M02542:52:000000000-J9N43:1:1101:18043:1249 2:N:0:GTGAAA
ACAGTTTACACTGGCAGTCTTGCTAGAGTTCCCGACATCACTCGCTGGCAACTAACAACAGGGGTTGCGCTCGTTATAGGACTTAACCTGACACCTCACGGCACGAGCTGACGACAACCATGCAGCACCTTGTAAATTGTCCGAAGAAAAGTCTGTTTCCAAACCTGTCAATCTACATTTAAGCCTTGGTAAGGTTCCTCGCGTATCATCGAATTAAACCACATGCTCCACCGCTTTTGCGGGCCCCCGTCAATTCCTTTGCGTTTCTTTCTTGCGAACGTACTC
+
GGGGGFGGGGGGGGGGGFGGGGGGGGGGGGGGGGGGGGGGGGGGDGEGGFGGGGGGGGGGGGGGGGGGGGGGGGGGGGGGGGFGGGGGG@=FGGGGGGGGGGGGDCGGEGGFGDGDEGGGGGGFGGGGGGGCFE=D9ECEGGGGDGGC868;EBEGG9CGGGGGGGFGDGGFGGGGGGGFCACFC=AF*;@BE4=C;4+=*48?2/;*/4.)/=FF6A>F4(6CEC+7>;@3):5((.27907634;9085C(:>4<DFFA*72<(8)..464)))))7..00)*
@M02542:52:000000000-J9N43:1:1101:21248:1256 2:N:0:GTGAAA
CGGTTTGTCACCGGCAGTCTCCTTAGAGTGCCCACCTTAACGTGCTGGTAACTAAGGACAGGGGTTGCGCTCGTTACGGGACTTAACCCAACATCTCACGACACGAGCTGACGACAGCCATGCAGCACCTGTGTCAGAGTTCCCGAAGGCACCAATCCATCTCTGGAAAGTTCTCTGCATGTCAAGGCCTGGTAAGGTTCTTCGCGTTGCTTCGAATTAAACCACATGCTCCACCGCTTGTGCGGGCCCCCGGCAATTCATTTGAGTTTTAACCTTTTCGCCGTC
+
GGGGGGGGGGGGGGGGGGGGGGGGGGGGGGGGGGGGGGGGGGGGGGGGDGGGGGFGGGGGGGGGGGGGGGGGGGGGGGGGGGGGGGGGGGGGGGGGGGGGGGGGGGGGGFCGCCFEGGG@FFGGD8,DFFDG@F=FEAFAFGGGGGG><DF>FFG8;>EECCF@9?DE9DFFFC@=FD2:9E:9=6A?FFFFFA>46=8:AC+)/>507>@A)19AAFFCGE@GEGA3>*626>F0035:8,237632719)())(()*-.9@)-(6><9))).):*1*.)85.)
@M02542:52:000000000-J9N43:1:1101:13757:1259 1:N:0:GTGAAA
CGGTTTATCACCGGCAGTCTCCCTAGAGTTCCCGACTTAACTCGCTGGCAACTAAGGATAGGGGTTGCGCTCGTTGCGGGACTTAACCCAACATTTCACAACACGAGCTGACGACAGCCATGCAGCACCTGTCTTACGGTTCCCGAAGGCACAACCGCATCTCTGCAGTCTTCCGTAGATGTCAAGAGTAGGTAAGGTTCTTCGCGTTGCGTCGAATTAAACCACATGCTCCACCGCTTGTGCGGGCCCCCGTCAATTCATTTGAGTTTTAATCTTGCGACCGT
+
GGGGG;FGFGGGGCGGGGGAFGFGGE@FGGGGGGGGGG9FFGGGGGGGGGGFFFFGDFGFGGCEEGGGECGDCFGGGGGGGGG@FGFFGGGGGGGGGGFFGGGGGGFGGGG8=FEG+FFFGGGGGGGGGGGDFGGGGGGGGGFGGGGGCCGGGGGGGGGEG;,,;CFFGGCBFCGGG7EGGFFCECFGCEGD<,?CCFFGFGGGGC=88EGC):5@FFFGC+@FFGF@F?:<?FGECDGGGD=DCC:BEDGF5<:<4CGFCF2491.64>A<CGFGAA(3>93B
@M02542:52:000000000-J9N43:1:1101:16484:1260 2:N:0:GTGAAA
CGGTTTATCACCGGCAGTCTCCCTAGAGTTCCCGACTTAACTCGCTGGCAACTAAGGATAGGGGTTGCGCTCGTTGCGGGACTTAACCCAACATTTCACAACACGAGCTGACGACAGCCATGCAGCACCTGTCTTACGGTTCCCGAAGGCACAACCGCATCTCTGCAGTCTTCCGTAGATGTCAAGAGTAGGTAAGGTTCTTCGCGTTGCGTCGAAGTAAACCACATGCTCCACCGCTTGTGCGGGCCCCCGTCAATCCATTTTATGTTTAATCTTGCGACCGTC
+
GGGGGGGGGGGGGGGGGGGEFGGGGGGGGGGGGGGGGGGGF<FGDGGDGGGGGCEFFGGGGCGGGGGGGGGGGGGGGEGGGGG5FGFFGGGGGGGGG9FGFGGGGGGGGFFG>CFGGGGGGGGGFG8=DFFGGGGGGG7DGGGG>EGE7ECEFDEGGGGDE799CG?CFC7B,<:C4=*=+=CFGEFACAA4C:FFGF=FFFF><:;6(>9B>(7)08<@>6<GF*6)225367)6>9D(4).,<;9914C)495(6)0).16)-))6<A>).-4C*1..>E3.)
@M02542:52:000000000-J9N43:1:1101:12832:1270 2:N:0:GTGAAA
CGGTCTATCACCGGCCGTCTCCCTAGAGTTCCCGACTTAACTCGCTGGCAACTAAGGATAGGGGTCGCGCTCGTTGCGTGCCTAAACCCAACATTTCACAACACGAGCTGACGATAGCCATGCACCACCTGTCTTACGGTTCCCGCAGGCTCAAACGCATCCCTGCAGTCTTCCGTAGATGTCGAGCGTAGGTAAGGTTCTTCCTGTTGCGCCCAATAAACACACATTCTTCCCCGCTTGTGCTGGCCCCCTTCAAATTATCTGTGTTTTAATCTTGTGACCGT
+
<:+F66,,C,6@;CG7@@7CEFGGEDF,CDF<FDEGGG,CFC@@BCGGGFFG8F<FE9FCB,8@86@=++8C+4B,B+8+4BF,,BEF:?<B7A<EF,55C:<>+8=7>3,36+++8BDD9,8,,3,6B8<3FA;CF@@,>CFF8*5*58,1DF,?9CG51,=CE>,:,2<4=?7=**8:+A7)9()))))07+;*0+/**3+1)+262@93((*)8)+1*)4*88))**))*0<3(-12,)))900(445),744)68<:*85)6>:71)...5C*/9*96)8
@M02542:52:000000000-J9N43:1:1101:17007:1280 2:N:0:GTGAAA
CTGGTTAACCCAGGCAGTCTCGCCAGAGTGCCCAACTTAATGCTGGCAACAGACGATAGGGGTTGCGCTCGTTGCGAGACTTAACCCAACATTTCACAACACGAGCTGACGACAGCCATGCAGCACCTCTCACTCAATTCCCTTGCGGGCACTTCAACCATTACGTCGAATTTTGAGGAGTTCAAGCCTAGGTAAGGTCTGCGGGTTGCTTCGAATTAAACCACATAATCCACCGCTTGTTCGGGCCCCCGCTAATTGTTTTGGATTTTAGCCTTTGCGCCGTAC
+
GGGFFGGGGGGEFGGGGGGCFGGGCFDGGACFDFGCFGAFFCGGGGGGDFGGGGGGGDGGGGGGG8FGCFFGFGGGGGCGGGGGGGGGGGGGGAFEGGG:<F:8FFF8>DFEGD+F+AE=B=C8FD@=EFF9B,@@8EC,CDFG,>@EEC>EF?FCCFGGGGCEGFC>B?9?,,2**,8;6A@ABC=A6)/69A+*82;@F6))(:54;F<A;6>=09FBC(4*/+16:C)4:F)47(1,)--7)-7991))()/-)6=24<)-()539)(),4-*0*.0))0))
@M02542:52:000000000-J9N43:1:1101:13916:1300 1:N:0:GTGAAA
CGGTTTATCACCGGCAGTCTCCCTAGAGTTCCCGACTTAACTCGCTGGCAACTAAGGATAGGGGTTGCGCTCGTTGCGGGACTTAACCCAACATTTCACAACACGAGCTGACGACAGCCATGCAGCACCTGTCTTACGGTTCCCGAAGGCACAACCGCATCTCTGCAGTCTTCCGTAGATGTCAAGAGTAGGTAAGGTTCTTCGCGTCGCGTCGAATTAAACCACATGCTCCACCGCTTGTGCGGGCCCCCGTCAATTCATTTGAGTTTTAATCTTGCGACCGT
+
GGGGGGGGGGGGDGGGGGGGGGGGGGGGGGGGGGGGGGGGGGGGGGGGGGGGGGGGFGGGGGGGGGGGGGGGGGGGGGGGGGGGGGGGGGGGGGGGGGGGGGFGGGEGGGGGGGGGGGGGGGGGGGGGGGGGGGGGGGGFFGGGGGGGGGGGGGGGGGGGGGGGFFGGGGGGGGGGGECGGGGGGGFGGGGGGGGGGFGGGGGFGGGGGGGG>EEGGGFGGGGGGGFFGEFEGF=5*CGGGFFGGGFFEDG>BGFFFGGFGGFF>::ABB2<GF?F9923>>FF
@M02542:52:000000000-J9N43:1:1101:20234:1303 2:N:0:GTGAAA
CGGTTTATCACCGGCAGTCTCCCTAGAGTTCCCGACTTAACTCGCTGGCAACTAAGGATAGGGGTTGCGCTCGTTGCGGGACTTAACCCAACATTTCACAACACGAGCTGACGACAGCCATGCAGCACCTGTCTTACAGTTCCCGAAGGCACAACCGCATCTCTGCAGTCTTCTGTAGATGTCAATAGTAGGTCAGGTTCTTAGCGTTGCGTCGAACTAAACCACCTCCCACACCGCCTGTGCGGGCACCCGTCCTTCCATTTGAGTTTTAACTTTTTGACCGT
+
GGGGGGGFGGFGGGFCEGGFFFGFG8EEFGFCFCCCGGFGGGGGGGGE7EE<CFGGCFGFFEGEFGGGGG::FGGGGGGGGGGGGGGD8+BF@DGGEFFGGEGGCC@G6AF=CFGDEC7@:@@9D8BD@FGFGG;FDFGG9,D,+3>8FFGFCC>EDGCEG,5=<FF?,9,89CFF7F++=EFFF*1+B+=44+*8CFF78A++)8:((57=>()..7E4<0(***0(1*4,7;790(9(.,)3B2(41(1/(/)()).)-*/))4<)6))..-)2:*).*/0)
@M02542:52:000000000-J9N43:1:1101:16792:1313 2:N:0:GTGAAA
CGGTTTGTCACCGGCAGTCACCTTAGAGTGCCCAACTTAATGATGGCAACTAAGATCAAGGGTTGCGCTCGTTGCGGGACTTAACCCAACATCTCACGACACGAGCTGACGACAACCATGCACCACCTGTCACTCTGCTCCCGAAGGAGCAGCCCTATCTCTAGGGTTTTCAGAGGATGTCAAGACCTGGTAAGGTTCTTCGCGTTGCTTCGAATTAAACCACATTCCCCACCGCTTGTCCGGGCCCCCGTCAATTCCTTTTGGTTTCAGCCTTTCCGCCTGTTC
+
GGGBCGGGGGFGDGDFGGG9FGGGFGGGGGFGEFFGGGGGGFDGGGFFGFGGGCFGGGGGGDFFFGEGGGGGGCF+FEFGGGGGGGGGGGGGGFFGGEEEFG7CFDEGGGE:FGGGGGGCF@DGDDGFGGGGC,327E@@AFEGGGEGF*DEFGBFGGGGGGGGGGGFGGGFDCF5FGFAFGGA776;AA;87*8:;?B>CFB:>:)6>FC373CA6;EB5<?G6+*)*2(255>0::5))-2;@(,(39/*(/2-<4BAA**(.48926)448)**0)7))***
@M02542:52:000000000-J9N43:1:1101:16596:1347 2:N:0:GTGAAA
CGGTTTATCGCCGGCAGTCTCCCTAGAGTTCCCGACTTAACTCGCTGGCAACTAAGGATAGGGGTTGCGCTCGTTGCGGGACTTAACCCAACATTTCACAACACGAGCTGACGACAGCCATGCAGCACCTGTCTTACGGTTCCCGAAGGCACAACCGCATCTCTGCAGTCTTCCGTAGATGTCAAGAGTCGGTAAGGTTCTTCGCGTTGCGTCGAATTAAAACACATGCCTCACCGCTTGTGCGGGCCCCCCTCCATTCATTTTAGTTTTCATCTTTCGACCGA
+
GEGGDGFGGC>FGGGDGGGAFGGGGCE9FEG9FE7FGGFGGGGGGGGGCEFGGGGGFFGGAF@EGGCGGGGGEGGGEDEDFFGGGGGGGGFGGGGGGCFGDGFGD:FGGF9A@FCCEFGGG8D>E?8C@F<,,ECDF6BFFCFGCEE>FFFGFGGCCE5;:,:==C,,20=B9C=C*/*@7F76:<=FC*.:()>DCGF>8AA::3@>93(<6())07+=*)5*;*97F*).)071(45,3))()4036>D5(9*(6</2-*1)),6<24)))6<7*75)0)))
@M02542:52:000000000-J9N43:1:1101:14443:1350 2:N:0:GTGAAA
CGGTTTATCACCGGCAGTCTCCCTAGAGTTCCCGACTTAACTCGCTGGCAACTAAGGATAGGGGTTGCGCTCGTTGCGGGACTTAACCCAACATTTCACAACACGAGCTGACGACAGCCATGCAGCACCTGTCTTACGGTTCCCGAAGGCACAACCGCATCTCTGCAGTCTTCCGTAGATGTCAAGAGTAGGTAAGGTTCTTCGCGTTGCGTCCAATTAAACCACATTCTCCACCGCTTGGTCTGGACCCCGTCCATTCATTTGGGTTTTACTCTTTCGACCGTT
+
GGG:FGGGGGGGGGG7FGGGGGGGGGGCFGFGGGDGGGGGFGGGGGGGGGFGGGGGGFFGGGCEGGGGGGCFGGGGGGGGGGGGGGGGGGGGGGGGFGGGGGGGGGGGGGGGGGGGGC@@FEFDFGGGCF?C@CFGGGGFDCFGGGCCFGCGFF>EGD*1=,9@?E?><FCABB=GF5CAFGGFGEBA+::FE7:FF7=F4A+21:B9()1<1(5=?@9@CA0;**))2*).@FF(2(*-().)72).84<)(/)3)67<9*8))2,440)).))2*10)7)5>7
@M02542:52:000000000-J9N43:1:1101:17227:1367 1:N:0:GTGAAA
CGGTTTATCACCGGCAGTCTCCCTAGAGTTCCCGACTTAACTCGCTGGCAACTAAGGATAGGGGTTGCGCTCGTTGCGGGACTTAACCCAACATTTCACAACACGAGCTGACGACAGCCATGCAGCACCTGTCTTACGGTTCCCGAAGGCACAACCGCATCTCTGCAGTCTTCCGTAGATGTCAAGAGTAGGTAAGGTGCTTCGCGTTGCGTCTAATTAAACCACATGCTCCACCGCTTGTGCGGGCCCCCGTCAATTCATTTGAGTTTTAATCTTCCGACCGT
+
GGGGEGAF9<<<F7BF@FE@<F<F9C@C@CEFFCFFCGFGGGG@FEGCF8FF@GGG8C,CC,,6FFCGCCECEEF,CE7CCEFD9FCF<FG++BFG<D<AFFB:774@FCGDCFE::,>F<,B<9<8<,,,,37@AF<FFBFFG>*FC7,>FGGGCEFE:<FCFC@FGG:<FBE*,,*=2?FG9;9F>+9;E<?:22?+>+BF*:C?C*;E?5*89CE9:C+AGGFD+<++02;;CEDE39:?CCDB)CCG)0>474C7@7:26446)).)**21C).,-,377
@M02542:52:000000000-J9N43:1:1101:10530:1377 2:N:0:GTGAAA
CGGTTTATCACCGGCAGTCTCCCTAGAGTTCCCGACTTAACTCGCTGGCAACTAAGGATAGGGGTTGCGCTCGTTGCGGGACTTAACCCAACATTTCACAACACGAGCTGACGACAGCCATGCAGCACCTGTCTTACGGTTCCCGAAGGCACAAACGCATCTCTGCAGTCTTCCGGAGATGTCAAGAGTAGGTAAGGTTCTTCGCGTTGCGTTGAATTAAACCACATGCTCCACCGCTTGTGCGGGCCCCCGTCATTTCAGTTGAGTTTTAATCTTTGCACCGT
+
GBFFGG?FF<EEBEC77CE<@FEE,,E9C<C,;@FCF:<,6EECGGGGGEGCG8F@8CF<6E<CCC+<=C+4:>FG@C=+CBAG?F9FGG<E7FEGFA??FGFGC@FE+D<<:B:CBFGFFEGGGFGG,8,,@EFGFF:>C4@FBEGC:B6,@>,6@EEA>9FF99E,C<1=;FE*/=C4=7:++485:+36>FF4D?BFA@+)(:54>B07,(/*/9E?*).8;E:46:..).>1011,,3<?B1(-4>C54*/(..9))1*).(-)6)))-)-2****053<
@M02542:52:000000000-J9N43:1:1101:18517:1391 1:N:0:GTGAAA
CGGTTTATCACCGGCAGTCTCCCTAGAGTTCCCGACTTAACTCGCTGGCAACTAAGGATAGGGGTTGCGCTCGTTGCGGGACTTAACCCAACATTTCACAACACGAGCTGACGACAGCCATGCAGCACCTGTCTTACGGTTCCCGAAGGCACAACCGCATCTCTGCAGTCTTCCGTAGATGTCAAGAGTAGGTAAGGTTCTTCGCGTTGCGTCGAATTAAACCACATGCTCCACCGCTTGTGCGGGCCCCCGTCAATTCATTTGAGTTTTAATCTTGCGACCGT
+
GGGGGGGGGGGGGGGGGGGFGGGGGGGGGGGGGGGGGGGGGGGGGGGGGGGGGGGGGGGGGGGGGGGGGGGGGGGGGGGGGGGGGGFGGGGGGGGGGGGGGGGGGGGGGGFGGGGGGGGGGGGGGGGGGGGGGGGGGDFFGEFGGGGGGGGGAFGGGGGDFCFGGFGGGGGGGGDF:@EGGGGGGGGGGGGGFFGGGGGGGGGGGGGGEGGGFGGFGGDFGFCFGGGGGGGGGGGECGGGG7?<GCEFGGGFFGFFAGGFFCBFB?BABFFGGGFGA>>>FF@E
@M02542:52:000000000-J9N43:1:1101:22412:1447 2:N:0:GTGAAA
TGATCCCACCTCCCTCTGACCTATCAAAACCTGTTTCCCACGATTTCTCGCTTTAACTCCCTCGCAACTAACGACAGGCGTTGAGCCCGTTACGGGACTTCACCCACCATCTCACAACACGAGCTGACAAAAGCCATGCAGCGCATGTCTTACGGGTCCCGAATGCACAACCGAATCTCTGAAGGCCTCCGTTAATGTCAAGAGTAGGTACGGTTGTTTGCGGTGCGTCCAATTAAAACAACTAGTTCCCACGTGTTGCGGGCACCTGTCCACGTATTTTAGTTTCAACTTTGGTACCCC
+
-A--AF-;F,66,,;6,,,,,CF,,,,6,,8,,C6F6E,6,++,;,CB,,,6,CEF,,;,,,;+6++6,,:6B,+++,,+8++6CF,6CC,,,8@+F7E,,5F,9+4+:9,,9:F<,=F++++84,,A,:,6,,8,,8,,,33++3C6,,86@=F+83,,++5+,@@,,63**5@A*<,:;,54,*,*41=C***+=44@CE4)+4+41:=*C4:5)))0)))/63,:.(*/+++/2).8**0(*2-)1*0.(-*((()()-(--(**)*2))-).6/*)..66:4))6)):*)0*/**0
@M02542:52:000000000-J9N43:1:1101:11259:1458 2:N:0:GTGAAA
CGGTTTATCACCGGCCGTCCCCCTAGAGTTCCCGACTTAACTCGCTGGCCACTAAGGATAGGGGTTGCGCTCGTTGCGGGACTTAACCCAACATTTCACAACACGAGCTGACGACAGCCACGCAGCACCTGTCTTACGGTTCCCGAAGGCACAACCGCATCTCTGCAGTCTTCCGTAGATGTCTAGAGTAGGTAAGGCTCTCCGCGTCGCGCCGAATTAAATCACATGTGCTCCCGCTCGTTCCGGCCCCCGTCATTTCAATTGGGTTTTTATCTTGCCGACGG
+
8@@GC@@F96<CFGG76@@+BFFG@<FC,6CEC@CE@F9FDFFFGGG7F,CFGGGGFA=E<F<CCBF<>+4?FGGCF7=:C>FFEF<F,C@FDFFF,,:<<@88+8=CE@==>FF76@:,@88+8:,5D7F,@;=+DFDDC8DCBBEE*,4D8D>*:EG:*,4,4C++B7A++>:3*/:++=@+;6AAFF864++*;*)28FF)-)8((8(),(1)0)+/*).+039)*0)-1)04>F)79(4(0(4(4;D)3>*(..*))/1),,4?B0((6-)22*)))7))
@M02542:52:000000000-J9N43:1:1101:17660:1460 2:N:0:GTGAAA
CGGTTTGTCACCGGCAGTCTCCTTAGAGTGCCCACCTTAACGTGCTGGTAACTAAGGACAAGGGTTGCGCTCGTTACGGGACTTAACCCAACATCTCACGACACGAGCTGACGACAGCCATGCAGCACCTGTGTCAGAGTTCCCGAAGGCACCAATCCATCTCTGGAAAGTTCTCTGCATGTCAAGGCCTGGTAAGGTTCTTCGCGTTGCTTCCAATTAAACCACATGCCCCACCGCCTGTGCGGGCCCCCGTCCATTCATTTTAGTTTTAACCTTTCGGCCGT
+
GGGGGGGGGGGGGGGGGGGGGGGGGGGGGGGGGGGGGGGGGGGGGGGGGGGGGGFCEGGGCGGDGGGGGGCGGGGGGGGGGGGGGGFGGGGGGGGGFFGGGGGGGGCEEFDDFGGGCFGGGCFCFGFGGGGGGFFGGG9EGGGGGGEEDGFGGGFDDGGGG7CEFGGC3;:=E7,D:C7B+=:@FEAF49:?E8FDFBFFFFFFFBF((87C3)2:@AFFC)32/*63*06()00(2(/(6))(060969G9(17())14:B?))(.).6-)))-*0*0))75>
@M02542:52:000000000-J9N43:1:1101:10673:1525 2:N:0:GTGAAA
CGGTTTATCACCGGCAGTCTCCCTAGAGTTCCCGACTTAACTCGCTGGCAACTAAGGATAGGGGTTGCGCTCGTTGCGGGACTTAACCCAACATTTCACAACACGAGCTGACGACAGCCATGCAGCACCTGTCTTACGGTTCCCGAAGGCACAACCGCATCTCTGCAGTCTTCCGTAGATGTCAAGAGTAGGTAAGGTTCTTCGCGTTGCGTCGAATTAAACCACATGCTCCACCGCTTGTGCGGGCCCCCGTCCATTCATTTGAGTTTTAATCTTTCCACTGGT
+
GGGGGGGGGFGGGGGCEGGGGFGGGGGCGGGGGGGGGGGGCEGGDGGGGGGGGGGGGGFGCFFEFCFGGGGGGGGGEGGGDGFGFGFFFGGGGGGGGGGGGGFC?F@FGGGGGGF:FFGGFGGGGGGGGFGGGGGGFGCE7@FFG853*:>FCFGGGDD8E,@FFFFGB<<FG?EG45CAFGGF7=FFFFC41;@CGGFGFFAF05:;@>6E615>FFGFGB?8;::)974>F)879(>6<0)(.((9(47)-1)4><=<9FFD91.64:4:99<FC**19*))1
@M02542:52:000000000-J9N43:1:1101:19801:1564 2:N:0:GTGAAA
CGGTTTATCACCGGCAGTCTCCCTAGAGTTCCCGACTTAACTCGCTGGCAACTAAGGATAGGGGTTGCGCTCGTTGCGGGACTTAACCCAACATTTCACAACACGAGCTGACGACAGCCATGCAGCACCTGTCTTACGGTTCCCGAAGGCACAACCGCATCTCTGCAGTCTTCCGTAGATGTCAAGAGTAGGTAAGGTTCTTCGCGTTGCGTCTAATTAAACCACATGCCCCACCGCTTGTGCGGGCCCCCCTCAATTCATTTGAGTTTTATTCTTTCGACCGT
+
GGGGGGGGGGGGGGGGGGGCGGGGGGGGGGGGGGGGGGGGGGGGGGGGGGGGGGGGCFGGGDGGGGGGEGGGGGGGGGDGGDGGGGGGGGGGGGGGGGGGGGGGEGGGGFFGEGECFDGGGFG?DFGGGGGGGFGGGG7FGEGGEGGGGGGGGGGGGGGDE2=<=EGGGGEFGGGGGC<6==:@G8=;CFFF3:FFGGFFFCAF<:811:3<7(596BG?G<<C8*92C*4:))0491<:?:24797(46D)47*)6)9)-09)51-.6-:).6>G7*0)05@)
@M02542:52:000000000-J9N43:1:1101:19284:1567 1:N:0:GTGAAA
GTCCACACCTTCCTCCGGTTTATCACCGGCAGTCTCCCTAGAGTTCCCGACTTAACTCGCTGGCAACTAAGGATAGGGGTTGCGCTCGTTGCGGGACTTAACCCAACATTTCACAACACGAGCTGACGACAGCCATGCAGCACCTGTCTTACGGTTCCCGAAGGCACAACCGCATCTCTGCAGTCTTCCGTAGATGTCAAGAGTAGGTAAGGTTCTTCGCGTTGCGTCGAATTAAACCACATGCTCCACCGCTTGTGCGGGCCCCCGTCAATTCATTTGAGTTTTAATCTTGCGACCGTAC
+
CCCCCGGGGGGGGGGGGGGGGGGGGGGGGGGGGGGGGGGGGGFGGGGGGGGGGGGGGGGGGGGGGGGGGGGGGGGGGGGGGGGGGGGGGGGGGGGGGGGGGGGGGGGGGGGGGGGGGFGGGGGGGGGGGGGGGGGGGGGGGGGGGGGGGGGGGGGGDGGGGGGGGGGGFGGGGGGGGGGGGGGGGGGGGGGGGGGGGGGGGGGGGGGGGGGGGGGGGGGGGGGGGGGGFGGGGGGGGFGGGGGGDFGGGGGG5DCGG<@DGGEFGGGFE:?FBGFFGGAF?DDBF>2FFGF7<>F>4;DF5
@M02542:52:000000000-J9N43:1:1101:19615:1567 2:N:0:GTGAAA
CGGTTTATCACCGGCAGTCTCCCTAGAGTTCCCGACTTAACTCGCTGGCAACTAAGGATAGGGGTTGCGCTCGTTGCGGGACTTAACCCAACATTTCACAACACGAGCTGACGACAGCCATGCAGCACCTGTCTTACGGTTCCCGAAGGCACAACCGCATCTCTGCAGTCTTCCGTAGATGTCAAGAGTAGGGAAGGTTCTTCGCGTTGCGTCGAATTAAACCACATGCTCCACCGCTTGTTCGGGCCCCCGTCAATTCATTTGAGGTTTTATCTTGCTACCGT
+
GGGFGGGGGGGGGGGGGGGCFGFFFFFGGGGFGGGGGGDFGGGGGGGGDGGGGGGGGGGGGGGGGGGGGGGGGGGGGGGGGGGGGGDFGGGGGGGGGGGGGGFGGGGGEGFGGGGDFGGGGGGGGGDDGFFFFGGFGGGGGGGGGGGGGGGGGFGDGDEEGCGG?F9E9?==>CC<6C<A>BFAC8BFFFFA(.8CDGFGFA+0(55:()(<;9<>;F?FF)88CCF24*-8FFF(6(9(.4::B>69(1C),1*,54=)6?B))-(.14(:6)-:*6*/8)85
@M02542:52:000000000-J9N43:1:1101:15581:1590 1:N:0:GTGAAA
CGGTTTATCACCGGCAGTCTCCCTAGAGTTCCCGACTTAACTCGCTGGCAACTAAGGATAGGGGTTGCGCTCGTTGCGGGACTTAACCCAACATTTCACAACACGAGCTGACGACAGCCATGCAGCACCTGTCTTACGGTTCCCGAAGGCACAACCGCATCTCTGCAGTCTTCCGTAGATGTCAAGAGTAGGTAAGGTTCTTCGCGTTGCGTCGAATTAAACCACATGCTCCACCGCTTGTGCGGGCCCCCGTCAATTCATTTGAGTTTTAATCTTGCGACCGT
+
GGGGGGGGGGGGGGGGGGGGGGGGGGGGGGGGGGGGGGGGGGGGGGGGGGGGGGGGGGGGGGGGGGGGGGGGGGGGGGGGGGGGGGGGGGGGGGGGGGGGGGGGGGGGGGGGECGGGGGGGCFGGGGGGGGGGGGGGGEGGGGGGGGGGGGGGGGGGGGCFGGGGGGGGGGFGGGGGGGGGGGGGGGGGGGG@FFGGEGFGGGGGGGGDEGGEGGGFGDFFFGGGGGC6<FGGGFGGGEGG:FGGGFFGGDFFC:>BGG?7C-7<?A9:A>FGGFG<A9>FFBF
@M02542:52:000000000-J9N43:1:1101:11397:1624 1:N:0:GTGAAA
CGGTTTATCACCGGCAGTCTCCCTAGAGTTCCCGACTTAACTCGCTGGCAACTAAGGATAGGGGTTGCGCTCGTTGCGGGACTTAACCCAACATTTCACAACACGAGCTGACGACAGCCATGCAGCACCTGTCTTACGGTTCCCGAAGGCACAACCGCATCTCTGCAGTCTTCCGTAGATGTCAAGAGTAGGTAAGGTTCTTCGCGTTGCGTCGAATTAAACCACATGCTCCACCGCTTGTTCGGGCCCCCGTCAATTCATTTGAGTTTTAATCTTGCGACCGT
+
GGGFGGGGGGGGGEGGGGGGGGGGGGGGGGGDGGGGGGGGGGGGGGGGGGGGGGGGFGGGGGGGGGGGGGGGGGGGGGGGGGGGGGGGGGGGGGGGFGGGGGDGGGGGGGGGCGGGGGGGGGGGGGGGGGGFGGGGGGGGGGGGGGGFGFGGGGGFGGGGGGGGGGFGGGGGGGGGGGGGGGGGF@CFFFGGFFGGFFFGGGGGGGGG=EGGBCEGGGGGGEGGCGGFGCFCGGGGCDGFF)9DEGFFEGDD7C?FFGG?GG<@ABA<<>F<7DFGAA(1(7@D
@M02542:52:000000000-J9N43:1:1101:19984:1624 1:N:0:GTGAAA
CGGTTTATCACCGGCAGTCTCCCTAGAGTTCCCGACTTAACTCGCTGGCAACTAAGGATAGGGGTTGCGCTCGTTGCGGGACTTAACCCAACATTTCACAACACGAGCTGACGACAGCCATGCAGCACCTGTCTTACGGTTCCCGAAGGCACAACCGCATCTCTGCAGTCTTCCGTAGATGTCAAGAGTAGGTAAGGTTCTTCGCGTTGCGTCGAATTAAACCACATGCTCCACCGCTTGTGCGGGCCCCCGTCAATTCATTTGAGTTTTAATCTTGCGACCGT
+
GGC@FFFGCGG<FDGGEGGFFCFDFCECE9,CFGDFEF<E@EE:@C:+,6CFGFEFEC@CCC@+8@FG=C>:=FCFGGGGGGGGGGAFGGGFDFDGGGGFC@<FGGG:FFFACFGGGFFAFFD3@FGGGG,3@FGGAF7@@7FGCFF7FFGC:CCFBC<><<C,4:<FFF@CAFGGCC1?;<:+?>:E@9BEFFEGGBEFGGD*8:*:*;EC:=550:0*2A?F88:CE7CGFGGGG9EFGB=DEGF3ECDE3*2>A?F=7CA?)8<A<>>CC:=FAA(3>FFD
@M02542:52:000000000-J9N43:1:1101:13957:1625 1:N:0:GTGAAA
ACAGTTTACACTGGCAGTCTCGTTAGAGTTCCCGACATGACTCGCTGGCAACTAACGACAGGGGTTGCGCTCGTTATAGGACTTAACCTGACACCTCACGGCACGAGCTGACGACAACCATGCAGCACCTTGTAAATTGTCCGAGGAAAAAACTGTTTCCAGTCCTGTCAATCTACATTTAAGCCCTGGTAAGGTTCCTCGCGTATCATCGAATTAAACCACATGCTCCACCGCTTGTGCGGGCCCCCGTCAATTCCTTTGAGTTTCACACTTGCGTGCGTACTC
+
GGGGGGGGGGGG<FGGGGGGGGGGGGGGGGGGGGGGGGGGGGGGGGGGGGGGGGGGGGGGGGGGGGGGGGGGGGFGGGGGGGGGGGGGGGGGGGGDGGGGGGGGGGGGEFFFFECGGGGGGGGGGGGGGGGGGGGGGG<FFGGGGGGGGGGGGGGGGGGGGGGGGGFGGGGCFGFGGGGGGGGGGGGGGGGGGGFEGGGFGGGGDEGGGGGGFGGGGGGGGGGGCFCFGFGGGGEGGGFGGFFGGGDBEGGEFGFFAGGFGD?FAB>9A>BGGFFG>?F>B?FF=
@M02542:52:000000000-J9N43:1:1101:12631:1630 1:N:0:GTGAAA
CGGTTTATCACCGGCAGTCTCCCTAGAGTTCCCACCATTACGTGCTGGCAACTAAGGATAAGGGTTGCGCTCGTTGCGGGACTTAACCCAACATTTCACAACACGAGCTGACGACAGCCATGCAGCACCTGTCTTAGCGTTCCCGAAGGCACAACCGCATCTCTGCAGTCTTCGCTAGATGTCAAGAGTAGGTAAGGTTCTTCGCGTTGCGTCGAATTAAACCACATGCTCCACCGCTTGTGCGGGCCCCCGTCAATTCATTTGAGTTTTAATCTTGCGACCGT
+
GGGGGGGGGGGGGGGGGGGGGGGGGGGGGGGGGGGGGGGGGGGGGGFGGGGGGGGGGGGGGGGGGGGGGGGGGGGGGGGGGGGGGGGGGGGGGGGGGGGGGGGGGGGGGGGGGGGGGGGGGGGGGGGGGGGFGGGGGGGGGGGGEDG:FGDGGGGGGGGGGGFGGGFGGGFFGGGGGGGGFFFGFFGGGGGGGGGGGGGGGGGGGECCEGGGFDDGDFGGGFGGF5FGG9EEGGGGDDEGG>FGGGD7CDCDFG:BAGG?FG<9>BFFBFA*:**:6A6(4;BB
@M02542:52:000000000-J9N43:1:1101:16113:1660 1:N:0:GTGAAA
CAGGTTATCCCTGGCAGTCCCTCTAGAGTGCCCAACTTAATGCTGGCAACTAAAGGCAAGGGTTGCGCTCGTTGCGGGACTTAACCCAACATCTCACGACACGAGCTGACGACAACCATGCACCACCTGTCACTTCTGTCCCCGAAGGGAAATCTCCGATTAGGGAGAGGTCAGAAGGATGTCAAGCTTAGGTAAGGTTCTTCGCGTTGCTTCGAATTAAACCACATGCTCCGCTACTTGTGCGGGTCCCCGTCAATTCCTTTGAGTTTCACTCTTGCGAGCGT
+
GGGCFGDGGFFG,FFGGGGGGGGGGAFGGGGGGGGGGGGGGGGGF?FGFGGGGGGGGGGCGEGGGG:CBCGEGGGGEGGGGGGGGGFCGGGFGFGGGFGG@GEC+@CFFA?C:FGFCBFGC<DF8FFGGGGGGGGGGGGGGGDC:CEEGGGCFC9FF@FE<C>CFFC7:CDFF7FFFGGGGFGGGDFFGCBFGFGGC>CFGGGGGGGGGGGGFGGGGDECGGGGGG+<C:CFGGGGGGFCC:@G*C:>AFFEFGFFAFFBFGFFABFAB>AGGFFGFF>9;FEE
@M02542:52:000000000-J9N43:1:1101:21026:1686 1:N:0:GTGAAA
CGGTTTATCACCGGCAGTCTCCCTAGAGTTCCCGACTTAACTCGCTGGCAACTAAGGATAGGGGTTGCGCTCGTTGCGGGACTTAACCCAACATTTCACAACACGAGCTGACGACAGCCATGCAGCACCTGTCTTACGGTTCCCGAAGGCACAACCGCATCTCTGCAGTCTTCCGTAGATGTCAAGAGTAGGTAAGGTTCTTCGCGTTGCGTCGAATTAAACCACATGCTCCACCGCTTGTGCGGGCCCCCGTCAATTCATTTGAGTTTTAATCTTGCGACCGT
+
GGGGGGGGGGGGGGGGGGGGGGGGGGGGGGGGGGGGGGGGGGGGGGGGGGGGGGGGGGGGGGGGGGGGGGGGGGGGGGGGGGGGGGGGGGGGGGGGGGGGGFGGGGGGGGGGGGGGGGGGGGGGGGGFGGGGGGGGGGGGGGGGGGGGGGGGGGGGGGGGGGGGGGGGGGGGGGGGGGGGGGGGGGGGGGGGGGGGGGGGGGGGGGGGEGGGFGGGGGGGGGGGGGGGGGGFGGGGGGGGG0@DGGFFGGGFD<6BFGGFGGF6ABBDFFFGGGFG<BBBFFFF
@M02542:52:000000000-J9N43:1:1101:13467:1697 1:N:0:GTGAAA
CGGTTTATCACCGGCAGTCTCCCTAGAGTCCCCGACTTAACTCGCTGGCAACTAAGGATAGGGGTTGCGCTCGTTGCGGGACTTAACCCAACATTTCACAACACGAGCTGACGACAGCCATGCAGCACCTGTCTTACGGTTCCCGAAGGCACAACCGCATCTCTGCAGTCTTCCGTAGATGTCAAGAGTAGGTAAGGTTCTTCGCGTTGCGTCGAATTAAACCACATGCTCCACCGCTTGTGCGGGCCCCCGTCAATTCATTTGAGTTTTAATCTTGCGACCGT
+
GGGFFCGGFGGGGGGGGGGGAEGGGGGGGGFGGGGGGGGGGGGGGGGGGGGGGGGGGFFFFG8EGGDGGC:FGGGAFGGGGEGGGGGGFC@CFGGGGFGGGGFFGGDEE8BFFEDGGFGGGGGGFFGGGGGGGGGFFFGFCFGGGGDEBCFCFGGGEGG@FECBCCCGGGGGFGCFFGDGF<FCFCGGGGGGFG9B@<@FGG?1=CGGGGDEB:EGGGGGGGFGGGC9C<C7EGGGGDGGG7=37<3>ECDFFGF@4<CFFG<72(6<24<C::*C2<(4>03@
@M02542:52:000000000-J9N43:1:1101:22546:1707 1:N:0:GTGAAA
CGGCTTAGCACCGGCAGTCCCATTAGAGTTCCCAACTAAATGATGGCAACTAATGGCGAGGGTTGCGCTCGTTGCGGGACTTAACCCAACATCTCACGACACGAGCTGACGACAGCCATGCAGCACCTGTGTCCTAGTCCCCGAAGGGAAAGCCACGTCTCCGTGGCGGTCCAGGCATGTCAAAAGGTGGTAAGGTTCTGCGCGTTGCTTCGAGTTAAACCACATGCTCCACCGCTTGTGCGGGCCCCCGTCAATTCCTTTGAGTTTTAATCTTGCGACCGTACT
+
GGCGEGFGGGFGEDFEEFGCFFGGFGEFGFEEFGGEGFGGGAEEFC8C@<FFGGGGFDCGGGGGGGE7FGGGFGGGGECCFGGGAFGCGGGEGEFEGCGDFFCC7CFFCFGG:F@@DFG@FGFGGFGGGG,FEGGGGFF<7D<FGG*@FFGF,>CGGFFFCFGEFGGEGEGDF,C:<F69BFGFG8:<EC*?::CFFFFFGEGC8ECE?CGGF*<EGFDFAFFG?9<+<6AC6:CEGGF4C?B3=D3>EDD3:<6FFG71C>AF5AFFF?FFFG=C(2(,3?5<)
@M02542:52:000000000-J9N43:1:1101:22137:1714 1:N:0:GTGAAA
CGGTTTATCACCGGCAGTCTCCCTAGAGTTCCCGACTTAACTCGCTGGCAACTAAGGATAGGGGTTGCGCTCGTTGCGGGACTTAACCCAACATTTCACAACACGAGCCGACGACAGCCATGCAGCACCTGTCTTACGGTTCCCGAAGGCACAACCGCATCTCTGCAGTCTTCCGTAGATGTCAAGAGTAGGTAAGGTTCTTCGCGTTGCGTCGAATTAAACCACATGCTCCACCGCTTGTGCGGGCCCCCGTCAATTCATTTGAGTTTTAATCTTTCGACCGT
+
GGC@BFFFEFGGCCECEFGFA<FFGG@FGGGDGGEEEEAEFFEGFGGGGGGGC@FGG<F9DFGGGCF<FEGGE@FGGCGCCFGGGG?<FGGGGG9BEDAF<FGGGGGGGGGGGGGGGFDFGFC@FFFCGGFGFEGFFGGGGECBFGGGGG7FGGGD:F@*<<FFFEFGEFCFC9FACGCFGBAFDC<E9EFGEGC:CFCEGGGFGECEGGGCEE*8CFCFFFCCFGGCGGFGGGDECD7>F74C57555>7<BG:E49>FDF2@4:52:66<C:/;).22137>
@M02542:52:000000000-J9N43:1:1101:22562:1729 1:N:0:GTGAAA
CGGTTTATCACCGGCAGTCTCCCTAGAGTTCCCGACTTAACTCGCTGGCAACTAAGGATAGGGGTTGCGCTCGTTGCGGGACTTAACCCAACATTTCACAACACGAGCTGACGACAGCCATGCAGCACCTGTCTTACGGTTCCCGAAGGCACAACCGCATCTCTGCAGTCTTCCGTAGATGTCAAGAGTAGGTAAGGTTCTTCGCGTTGCGTCGAATTAAACCACATGCTCCACCGCTTGTGCGGGCCCCCGTCAATTCATTTGAGTTTTAATCTTGCGACCGT
+
GGGGGGGGGGGGGGGGGGGGGGGGGGGGGGGGGGGGGGGGGGGGGGGGGGGGGGGGGGGGGGGGGGGGGGGGGGGGGGGGGGGGGGGGGGGGGGGGGGGGGGGGGGGGGGGGEGGGGGGGGGGGGGGGGGGGGGGGGGGGGGGGGGGGGGGGGGGGGGGGGGGGGGGGGGGGGGGGGGGGGGGGGGGGGGGGGCGGGFFGGGGGGGGGGGGGFEGGGGGGGGG>8=CFGDGFGGGEGGGGG2BDGGFFGGG5)18BBGGFGGA@BFFFFFAFGFFGAB9BFBFF
@M02542:52:000000000-J9N43:1:1101:11621:1731 1:N:0:GTGAAA
CGGTTTATCACCGGCAGTCTCCCTAGAGTTCCCGACTTAACTCGCTGGCAACTAAGGATAGGGGTTGCGCTCGTTGCGGGACTTAACCCAACATTTCACAACACGAGCTGACGACAGCCATGCAGCACCTGTCTTACGGTTCCCGAAGGCACAACCGCATCTCTGCAGTCTTCCGTAGATGTCAAGAGTAGGTAAGGTTCTTCGCGTTGCGTCGAATTAAACCACATGCTCAACCGCTTGTGCGGGCCCCCGTCAATTCATTTGAGTTTTAATCTTGCGACCGT
+
GGEFFGGGGGGGGGGGGGGGGGGGGGCFGGGGGGGEEGGGGGGGGEGGDGGG?FFGGGGGFGGGGGGGGGGFGGGGGGGGGGGGFGGGGGGGFDGGGGDFGGGGGGDGGGGGGGFGGGGGGGCGGGFGGGGGGGGGGGGGGGGGGGEGGGGGFGGGGGGGFGFGGF?FFGGGGGGFCCEGDEFC?FGGCFFEFEGGGG@FGGGGGGGC5CEGB5*8CFEFFGFGGGG66:C+<EGGGDGGGFFDEDDFGGGFFG?BFGGFGGAFAF<)6:>FFGFG<BF>BFDD
@M02542:52:000000000-J9N43:1:1101:10637:1773 2:N:0:GTGAAA
CGGTTTATCACCGGCAGTCTCCTTAGAGTTCCCGACTTAACTCGCTGGCAACTAAGGATAGGGGTTGCGCTCGTTGCGGGACTTAACCCAACATTTCACAACACGAGCTGACGACAGCCATGCAGCACCTGTCTTACGGTTCCCGAAGGCACAACCGCATCTCTGCAGTCTTCCGTAGATGTCAAGAGCAGGTAAGGTTCTTCGCGTTGCGTTGAATGAACTCACTTGCCCCACCGCTTGCGCGGGCCCCCGTCAATACAATGGAGTTCTAATCTTTTGGCCCTG
+
,F7@CC,CCF9@B@@@@EEFGGF<FGDGFGCFFECFGGF<9FFGD>:C,FFCCGFEF<FFFFGEG::EE7F::=4,BCGEGGGGGG<<8BFECAFE=AAFAF8BF77+@FFAFCB+=,6FFGGG,@FD8DF3,,3<EG7,@C,>>8B>FC:38,6B4EE5>,,25,6<CC@ACC=87?DF@F+1+//=)2=)3+:7>+8**1:;;5)(.),)(-*0=93=7))+00/)*0.,))0(((14(((,)499,,)),11())0))1*(,47()64).)6****)/0)0)
@M02542:52:000000000-J9N43:1:1101:18898:1775 2:N:0:GTGAAA
CGGCTTATAACCGGCGGTTTCCTTAGAGTGCCCAACTGAATGATGGCAACTAAGGACGAGGGTTGCGCTCGTTGCGGGACTTAACCCAACATCTCACGACACGAGCTGACGACAGCCATGCAGCACCTGTCACCGCGTCCCCGAAGGGAACCAACCACCTCTGGTTGTAGCTCGGGATGTCAAAAGCTGGTAAGGCTCTGCCGGTTGCTTTGAATTAAACCACATGCTCTACCGCATGGGCAGGCCCCCGTCCATTCCTTTTATGTTTATTCTTGTCACCTGTTT
+
GGGGGGGGGGGGGGGGCGGGGGGGGGGGGGFGGF@FFFDAGG<FGGFCFGCCGGGCFECG>CFF@D7F7FFE@EECGG7FG,FFCF@F<E@FGAEFGGFGCCECCCFFGGEGGGGGGGGGG9DFFFG;7EC,>E*;>?FECE5*:*::CEFCF*3=5*:*/3<?CC*=9@+1>;EG37*)9C?*22)7?F?=26<*7>FC4*))-7>(4@)*)6C=FFF*58(A++9):*)69)5,3,*,8?6>)(((((1*(**).-*).*9<4662:)).55-22*76960/*
@M02542:52:000000000-J9N43:1:1101:14598:1779 2:N:0:GTGAAA
CGGTTTATCACCGGCAGTCTCCCTAGAGTTCCCGACTTAACTCGCTGGCAACTAAGGATAGGGGTTGCGCTCGTTGCGGGACTTAACCCAACATTTCACAACACGAGCCGACGACAGCCATGCAGCACCTGTCTTACGGTTCCCGAAGGCACAACCGCATCTCTGCAGTCTTCCGTAGATGTCAAGAGGAGGTAAGGTTCTTCGCGTTGCGTACATATAAACCACCTCCTCAATCCCTTGTGCGGGCCCCCGTCAATTCATTTCAGTGTTACTCTTGCGACCGT
+
FDGEGGGGGGFFEG+86EF,C@EEEFGGFGA<FE7FCEFGGDEEECC@GG9@ACEFGFFCEF@@F>FF>:FGGGFDCCCC=CF@9F,F<FFCDGGGGGDA@GDEGE:+@BC7+@@FECDF9,@:=8,;DGGGGFC+@D@DFE,@*CCE*>,1,>88555:E,1,,,28BFCC7+:07=51+476:)/))28)/1746++296+)(00(-745(,/***29:3(/;;)(1*4))**(,)*..)),.470(,9737*4))/)-1/)--4).4)))).***)0).;)
@M02542:52:000000000-J9N43:1:1101:22183:1798 1:N:0:GTGAAA
CGGTTTGTCACCGGCAGTCTCCTTAGAGTGCCCACCTTAACGTGCTGGTAACTAAGGACAAGGGTTGCGCTCGTTACGGGACTTAACCCAACATCTCACGACACGAGCTGACGACAGCCATGCAGCACCTGTGTCAGAGTTCCCGAAGGCACCAATCCATCTCTGGAAAGTTCTCTGCATGTCAAGGCCTGGTAAGGTTCTTCGCGTTGCTTCGAATTAAACCACATGCTCCACCGCTTGTGCGGGCCCCCGTCAATTCATTTGAGTTTTAACCTTGCGGCCGT
+
GGGGGGGGGGGGGGGGGGGGGGGGGGGGGGGGGGGGGGGGGGGGGGGGGGGGGGGGGGGGGGGGGGGGGGGGGGGGGGGGGGGGGGGGGGGGGGGGGGGGGGGGGGGGGGGGGGGGGGGGGGGGGGGGGGGGGGGGGGGGGGGGGGGGGGGGGGGGGGGFGGGGGGGGGGFGGGGGGGGGGGGGGGGGGGGGGGFGFCFGGGFGGGGGGGGGFGFGGGGGGGFGGGFFGEGGGGGGGGGGG7FGGGEEGGGFFGFFFCDFGGBFFF>BAFFGGGF>2>B;BBDB
@M02542:52:000000000-J9N43:1:1101:18402:1799 2:N:0:GTGAAA
CGGTTTGTCACCGGCAGTCTCATTAGAGTGCCCTTTCGTAGCAACTAATGACAAGGGTTGCGCTCGTTGCGGGACTTAACCCAACATCTCACGACACGAGCTGACGACAGCCATGCAGCACCTGTGTTCCGGTTCTCTTGCGAGCACCCCTAAATCTCTTCAGGATTCCAGACATGTCAAGGGTAGGTAAGGTTTTTCGCGTTGCATCGAATTAATCCACATCATCCACCGCTTGTGCGGGCCCCCGTCCATTCCTTTGAGTTTTACTCTGCCTACCGTTCCTCC
+
GECFGE;FFGGGGCGG@EF<EEFFGFFF@EFCFGGGFGGGGGFFGGGGGFGGFGGGGGGDDFGGEFFF,FGGCCFGBFAFGGGGGGGGGG<E@FGGG+F@FEE9FCEGGCDGG<<DFGGGFGGCEE;AFGCGGGGGGGF9FEGDGCG,@>EF:E5>CGG7:@997DEGFGFFCFFFGG7AACDF45?+=+2)1=GGGGFGEB).11896F(=14CFFFGFF>7C9<FD**((0<;<0<C(4(,3>134<(7*)*:)6)*-1*9:))).)6)))))027>)0)*94
@M02542:52:000000000-J9N43:1:1101:9260:1802 1:N:0:GTGAAA
CGGTTTATCACCGGCAGTCTCCCTAGAGTTCCCGACTTAACTCGCTGGCAACTAAGGATAGGGGTTGCGCTCGTTGCGGGACTTAACCCAACATTTCACAACACGAGCTGACGACAGCCATGCAGCACCTGTCTTACGGTTCCCGAAGGCACAACCGCATCTCTGCAGTCTTCCGTAGATGTCAAGAGTAGGTAAGGGTCTTCGCGTTGCGTCGAATTAAACCACATGCTCCACCGCTTGTGCGGGCCCCCGTCAATTCATTTGAGTTTTAATCTTGCGACCGT
+
GGGGGDFGFGGGGCGGGGGFGGGGGGGGFG9ECFGGGGGGGGGGGGGDEFGGGGGGGFGG?FFDGGGGGGGGGGGGFFG7CFGGGGDGGGGGGGGGGGGGGGGGCGEGGGGGGGGGGGGGGGGGFF@FFGGGFGFGGF@FEFGGGGGGCGGGGFGE:@CFGEFFGGGGGGCCAF<CF@EGGFGF9CCEGFCF:FGE7+=<2CC:CEGC8EG8<C8@CC3:FFFFFGFCCE:CF8C:ECE5D?FGEDF>CDGEFGFF)3CFG7<B<0:46AAFGGFGAA(121>>
@M02542:52:000000000-J9N43:1:1101:23451:1804 1:N:0:GTGAAA
CGGTTTATCACCGGCAGTCTCCCTAGAGTTCCCGACTTAACTCGCTGGCAACTAAGGATAGGGGTTGCGCTCGTTGCGGGACTTAACCCAACATTTCACAACACGAGCTGACGACAGCCATGCAGCACCTGTCTTACGGTTCCCGAAGGCACAACCGCATCTCTGCAGTCTTCCGTAGATGTCAAGAGTAGGTAAGGTTCTTCGCGTTGCGTCGAATTAAACCACATGCTCCACCGCTTGTGCGGGCCCCCGTCAATTCATTTGAGTTTTAATCTTGCGACCGT
+
GGGGGGGGGGGGDGGGGGGECEFGGGGGGGGGGGGGGGGGGGGGGGEFGGGGGGGGGGGGFFGGGGGGGGGGGGGGGEGGGGGGGGGGGGGGGGGGGGGGGGGGGDGDGGGGGGGGGGGGGGGFFGGGGGGGGGGGGGGFGGGGGGGEGGGGGGGGGGGGGGGGGGGGGGGGFGGGGGGGFGGCFFFGFGGGGGGGGCGGGGGGGGGGGGEGFCEGCGFGGGGFFGG@F7FGFGFGDGGGG:FGGGFFEGGFEG?FFGGFGGFFF<BFDBAGGGFGFF>FFFFF
@M02542:52:000000000-J9N43:1:1101:10341:1830 2:N:0:GTGAAA
CGGTTTGTCACCGGCAGTCTCCTTAGAGTGCCCACCTTAACGTGCTGGTAACTAAGGACAAGGGTTGCGCTCGTTACGGGACTTAACCCAACATCTCACGACACGAGCTGACGACAGCCATGCAGCACCTGTGTCAGAGTTCCCGAAGGCACCAATCCATCTCTGGAAAGTTCTCTGCATGTCAAGGCCTGGTAAGGTTCTTCGCGTTGCTTCGAATTAAACCACATGCTCCACCGCTTGTGCGGGCCCCCTCCACTTCATTTTAGTTTTAACCTTGCGGCCGT
+
GGGGGGGGGGGGGGGDGGGFGGGGGGGGGGGGDGGGGGGGGGGGGGGGGFGGGGGGGGGGGGGGGGGGGGGGGGGGGGGGGGGGGGGGGGGGGGGGFGGGDGGGDGGGGFEFEGGGGFGGGGGCFFGGGGGGGF97>DFGFFGFED6C@E:D?FG6FFGGGACGFF9DFDGFGD:FGGGFFFG++1AFFFFF=@DGGGFGFFC6>DE@1;7A7;<)85@C7<@5E@F3C+.;6@@(,3C1346()409;9C)(10(.9?))19)6362.64455<F795>:))0
@M02542:52:000000000-J9N43:1:1101:19947:1833 2:N:0:GTGAAA
CGGTTTATCACCGGTAGTCTCCCTAGAGTTCCCACCATTACGTGCTGGCAACTAAGGATAAGGGTTGCGCTCGTTGCGGGACTTAACCCAACATTTCACAACACGAGCTGACGACAGCCATGCAGCACCTGTCTTAGCGTTCCCGAAGGCACAATCGTATCTCTACAATCTTCGCTATATGTCAAGAGTAGGTAAGGTTCTTCGCGTTGCGTCGAATTAAACCACATGCTCCACCGCTTGTGCGGGCCCCCTCCAATTCATTTGAGTTTTAATCTTGCGACCGT
+
GGGFGGGGGGGGGGGGGGGGGGGGGG<FGGGGGGGGGGGGGGGFGGGFGGGGGGGGGGGGGGFGGGGGGGGEGGGGGEGGGGGGGGGGGCGGGGGGGGGGGGGGEFEGGGGGGEGGGGCFGDFFFGGFGGGGFGGFFGGGGGGGGDGEGGGGGGGGGG6:C@EG7DFDGG:BFGGED*=FAFFFGFFFFFFFEFCGFCBGFF>FDFF>9EBFF>3A659ADEBF=*/8C*-5:)>;B1D62)68>(4;9>7)(/284)*).194<144)6<34:67*00)575>
@M02542:52:000000000-J9N43:1:1101:10668:1858 1:N:0:GTGAAA
CGGTTTATCACCGGCAGTCTCCCTAGAGTTCCCGACTTAACTCGCTGGCAACTAAGGATAGGGGTTGCGCTCGTTGCGGGACTTAACCCAACATTTCACAACACGAGCTGACGACAGCCATGCAGCACCTGTCTTACGGTTCCCGAAGGCACAACCGCATCTCTGCAGTCTTCCGTAGATGTTAAGAGTAGGTAAGGTTCTTCGCGTTGCGTCGAATTAAACCACATGCTCCACCGCTTGTGCGGGCCCCCGTCAATTCATTTGAGTTTTAATCTTGCGACCGT
+
GGGFDGGGFGGCFFFGGFF<FGGGGGFGGGGGGGDFGGGGGGGGGGGDEGGGGGGGGGGGGGGGGGGGGGECFFGGGCFGCEGGGGFDGEFEDCF9EFGGGGGGCEC7FDGGGGEEFGCGGGGDF=EFGGGGGGFGFDGGGGGCFCFGGGGGGGEGGFGGGGFFCFFGGGGGGGGGGGCFGE,?CFFCCGGG9FCDF?@?EG;1:ECCCEGGFEGGFFFCGGFDEFGGCF?EGGGGCGG*C:=DEG>5:)9>7727430=>F-9<1A<BB>DG:/?)4(491>D
@M02542:52:000000000-J9N43:1:1101:22115:1863 1:N:0:GTGAAA
CGGTTTATCACCGGCAGTCTCCCTAGAGTTCCCGACTTAACTCGCTGGCAACTAAGGATAGGGGTTGCGCTCGTTGCGGGACTTAACCCAACATTTCACAACACGAGCTGACGACAGCCATGCAGCACCTGTCTTACGGTTCCCGAAGGCACAACCGCATCTCTGCAGTCTTCCGTAGATGTCAAGAGTAGGTAAGGTTCTTCGCGTTGCGTCGAATTAAACCACATGCTCCACCGCTTGTGCGGGCCTCCGTCAATTCATTTGAGTTTTAATCTTGCGACCGT
+
GGGGGGGGGGGFFFGEGGGGGGGFGGGGGGGGGGGGGGGFGGGGGGGGDFGGEFGGGGGGGGGGGGGGGGGGGGFCFFGGCFGFGGG<FCGEFF9FGGGGGGGGEGCGGGGGFGGGGGGGF<DDFFFFGGGGGGGGGGGGGEGGGGGGGCCFGGDGEGGGG@FGGGFGFFGGGFEGFGGGFC9B+BFEEGGGGGGFG:@FGGGGGGGGCGGCD=8EGFGFFGCCE@<@@+3<CGCGGCECC)8<ED:BE5C>F7:>><:@FGA?<(64)6AGGF7F<A169(77
@M02542:52:000000000-J9N43:1:1101:20290:1865 2:N:0:GTGAAA
ACAGTTTACACTGGCAGTCTTGCTAGAGTTCCCGACATCACTCGCTGGCAACTAACAACAGGGGTTGCGCTCGTTATAGGACTTAACCTGACACCTCACGGCACGAGCTGACGACAACCATGCAGCACCTTGTAAATTGTCCGAAGAAAAGTCTGTTTCCAAACCTGTCAATCTACATTTAAGCCTTGGTAAGGTTCCTCGCGTATCATCGAATTAAACCACATGCTCCACCGCTTGTTCGGGCCCCCGTCCATTTCTTTGAGTTTCATTCTTTCCAACCTTCTT
+
GGGGGGGGGGGGGGGGGGGGGGGGGGGGGGGGGGGGGGGGGGGGGGGGGGGGGGGGGFEEGGGGGGGGGGGGEGGGGGGGGGGGGGGGGGGGGGGGGGGGGGEGGGGGGGFDGFGGEFGGGGG,C@FFGGGGGGFGGGGGGGGGGEEGGGGGFGGGGGGGGGGGGGGGG7EFFGGGGGGFFGDCFFAFFA>CFFGGGGC7/9?D>BFFFF@F2@CC6=<;F@DC+<A3F<@@:>3028+)4279596;B6C),*:)64FFB6)6<<:):<)65).*2/0))*)**
@M02542:52:000000000-J9N43:1:1101:9100:1868 2:N:0:GTGAAA
CGGTTTATCACCGGCAGTCTCCCTAGAGTTCCCACCATTACGTGCTGGCAACTAAGGATAAGGTTTTCGCTCGTTGCGGGTCTTAACCCCACATTCCACAACACGAGCTGACGACAGCAATGCAGCACCTAGCGTAGCGTCGCCGAAACCTCAATCGTATCTCTACAAACTTCGCTAGATGTCAAGAGTAGGCAAGGTTATTCGCGGTGCGTTGTATTAATCAACCTGCTTCACCCATTTCTCGTGCCCCACGCCATTCATCTGAGTTCTAGTCTTCTGACAGGG
+
6@@+=,6,;CA@7F:+6CFFF<@8CF,CFF<@,C<:EFFCA6CF@F,C,@E<,C,,,C,CFFF<FE<EC7CF@+,,CF7:4=8ABF9,9+8@:A9,CEA<BF?4+@>++8,A@:B7F8,:8EBCECB+88,9B+8=++@@7++3@7***,,,6,,,*>,,,<,,2>C:,*0+>**=4=888:@A8*8);++*)***7+++*18)()26()()((1184<@*6)02*)27*)-/*9(-(*).).()43(.(*)(/*-()9))*0))))-)-)))))***1/0*/<)
@M02542:52:000000000-J9N43:1:1101:8577:1878 2:N:0:GTGAAA
CGGTTTATCACCGGCAGTCTCCCTAGAGTTCCCGACTTAACTCGCTGGCAACTAAGGATAGGGGTTGCGCTCGTTGCGGGACTTAACCCAACATTTCACAACACGAGCTGACGACAGCCATGCAGCACCTGTCTTACGGTTCCCGAAGGCACAACCGCATCTCTGCAGTCTTCCGTAGATGTCAAGAGTAGGTAAGGTTCTTCGCGTTGCGTCGAATTAAACCACATGCTCCACAGCTTGTGCGGTCCCCCGTACATTCATTTTAGTTTTACTCTTGCCACCGT
+
GGGGGGGGGGGGGGGGGGGCGGGGG?FEFGFGGGGGGGFGGFGGGGGFGGGF@FGGGGGGGGGGGGGGGGFDGGFGGGC7FGGGGGGGFGGGGGGGGGGGFGGGDEGDEFGFGGCECFFGGGGCCGGGGF7>FFFFFG>FGGGG>733CBCECFDBDGG17,=C,BFFGG,BGGGC*:48+=CAG3BA+;;861;=C+8CAFFFFEF>(59>90C))7E?>8?FC8<)**6??F),84C:?0<05(-2,47>6)/4<)*6<F9)-1-).)6.)64:78)**.)7
@M02542:52:000000000-J9N43:1:1101:8453:1881 2:N:0:GTGAAA
CGGTTTATCACCGGCAGTCTCCCTAGAGTTCCCGACTTAACTCGCTGGCAACTAGGGATAGGGGTTGCGCTCGTTGCGGGACTTAACCAAACAATTCACAACACGAGCTGACTACAGCCATGCAGCACCTGTCTTACGGTTCCCGAAAGCACAACCGCATCCCTGCAGGCTTCCGTAGTTGTCAAGAGTAGGTAAGGTTCTTCGCGTGGCGTCTAATTAAACCACATCCTCCACCGCTTGTGCAGGCCCCCGTCAATTCATTTGAGGTTGAATCTTTCGAACGTC
+
,6@66BFFFFFCFCC:7F,CCAC<CC@CEDFFFG@FECCGGDD:C,,+8<,CC<FCG,@@E89=8CCGGG+4CFF<7C>+@FGGAEFF,4EEG,5,8,AFBFD@EG77=FEF,AAFDCFCFFFGGG8D,3DFFDFFCEE:>EGEC@E*3>C:@DE>48549,=C<:,,,),;8ACF***+14;+1785+;14/3+;CGFC=@+:33>(6)9@((1/*8+*:)48;87)025.7>>6>0>:?).-*4(((-7)3>*8<)*-)/9<)((...,4455:7*.)0))))
@M02542:52:000000000-J9N43:1:1101:11879:1901 1:N:0:GTGAAA
CGGTTTATCACCGGCAGTCTCCCTAGAGTTCCCGACTTAACTCGCTGGCAACTAAGGATAGGGGTTGCGCTCGTTGCGGGACTTAACCCAACATTTCACAACACGAGCTGACGACAGCCATGCAGCACCTGTCTTACGGTTCCCGAAGGCACAACCGCATCTCTGCAGTCTTCCGTAGATGTCAAGAGTAGGTAAGGTTCTTCGCGTTGCGTCGAATTAAACCACATGCTCCACCGCTTGTGCGGGCCCCCGTCAATTCATTTGAGTTTTAATCTTGCGACCGT
+
GGGGGGGGGGGGGGGGGGGGGGGGGGGGGGGGGGGGGGFGGGGGGGGGGGGGGGGGGGGGGGGGGGGGGGGGGGGGGGGGFGGGGGGGGEGGGGGGGGGGGGGGGGGGGGGGGGGGGGGGGGGGGGGGGGGGGGGGGGGGGGGGGGGGGGGGGGGGGGDEGFGGFGGGGGGGGGGGGGGGGGGGGGGGGFFGGCFGGGGGGGGGGGGG=EGGF=EGGGGGGGGGGGGGG7?FGGGEGDGGG:FDEGFDEGGEFG<BB?FFGFA*40:>>A97F:7:<A>6>BFF
@M02542:52:000000000-J9N43:1:1101:12198:1920 2:N:0:GTGAAA
CGGTTTATCACCGGCAGTCTCCCTAGAGTTCCCGACTTAACTCGCTGGCAACTAAGGATAGGGGTTGCGCTCGTTGCGGGACTTAACCCAACATTTCACAACACGAGCTGACGACAGCCATGCAGCATCTGTCTTACGGTTCCCGAAGGCACAACCGCATCTCTGCAGTCTTCAGTAGATGTCAAGAGTAGGTACGGTTCTTCGCGTTTCGTCGAATTAAACCACATGCTCCACCGCTTGTGCGGGCACCCGTCCATTCATTTGAGTCTTCATCTTGCTACCGTT
+
FGGCGGGGGGGGCFG+FFG<EFFGGFGF@F<FEGGGDGFGGGGGGGDGGGGCFGEGDGGGGGGGGBFGDGGGGGGGG7BFDGGGGGGGGGGGGGGGDFGGGEDEC@FEGFGGGGGCFGGGFCFFFEGFDFGAFCGFGG7DFGFDEGGGDGFCCFGGDGGCG:C@FGGGGGGAF@FC@7CFAEGABE*?AFFA>F+:57):BAF30>BB()(;:93@?FGFG<:>=*97*2:4)4>2139(,29:D>0((4CD?D)3.4=))1=:)(6):2)6))-2090**.)0)
@M02542:52:000000000-J9N43:1:1101:16961:1936 2:N:0:GTGAAA
CGGTTTATCACCGGCAGTCTCCCTAGAGTTCCCGACTTAACTCGCTGGCAACTAAGGATAGGGGTTGCGCTCGTTGCGGGACTTAACCCAACATTTCACAACACGAGCTGACGACAGCCATGCAGCACCTGTCTTACGGTTCCCGAAGGCACAACCGCATCTCTGCAGTCTTCCGTAGATGTCAAGAGTAGGTAAGGTTCTTCGCGTTGCGTCGAATTAAACCACATGCTCCACCGCTTGTGCGGGCCCCCGTCCATTCCTTTGCGTTTTAAACTTTCTACCGT
+
GGGGGGGGGGGGGGGGGGGFGGGGGGGFGGGGGGGGGGGGGGGGGGGGGGGGGGFGGGGGGGGGGGGGGGGGGGGGGGGGGGGGGGGGGGGGGGGGGGGGGGGGGGGGGGCGGGGGGGFGGGGFFFGGGGGGGGGGGG+@FGGG5*>>>ECF6DEGGGDCEFFFCGDGFGGFGF5<4*7==AFFGEFFFFFFFFDDGGFGFA657>A1952<0(1;:>GF7)(;8;7)C*44)0<(47G1?>91;0-9(1C3(*)-)46)-9*))(--3<92))-2:***/9)>
@M02542:52:000000000-J9N43:1:1101:15245:1954 1:N:0:GTGAAA
CGGTTTATCACCGGCAGTCTCCCTAGAGTTCCCGGCTTAACTCGCTGGCAACTAAGGATAGGGGTTGCGCTCGTTGCGGGACTTAACCCAACATTTCACAACACGAGCTGACGACAGCCATGCAGCACCTGTCTTACGGTTCCCGAAGGCACAACCGCATCTCTGCAGTCTTCCGTAGATGTCAAGAGTAGGTAAGGTTCTTCGCGTTGCGTCGAATTAAACCACATGCTCCACCGCTTGTGCGGGCCCCCGTCAATTCATTTGAGTTTTAATCTTGCGACCGT
+
GGGGGGGGGGGGCGGGGGGGGGGGGGGGGGGGGGGGGGGGGGGGGGGGGGGGGGGGGGGGGGGGGGGGGGGGGGGGGGGGGGGGGGGGGGGGGGGGGGGGGGGGGGGGGGGGGGGGGGGFFGGGGGGGGGGGGGGGGGGGGGGGGGGGGGGGGGGGGGGDGGGGGGGGGGGGGGGGGGGGGGGGGGGGGGGGGGGGGGGGGGGGGGGGGGGGFEEGGGGGGGFGGGGGFFGGGFGCECEGGFFGGGBEEGDFFG:EFGG4:CBF<BFFFFBFF7B74479>F>B
@M02542:52:000000000-J9N43:1:1101:12526:1983 2:N:0:GTGAAA
CGGTTTATCACCGGCCGTCTCCCTAGAGTTCCCGACTTAACTCGCTGGCAACTAAGGATAGGGGTTGCGCTCGTTGCGGGACTTAACCCAACATTTCACAACGCGAGCTGACGACAGCCATGCAGCACCCGTCTTACGGTTCCCGAAGGCACAACCGCATCTCTGCAGTCTTCCGTAGATGTCAAGAGTAGGTAAGGTTCTTCGCGTTGCGTCGAATTAAACCACATGCCCCACCGCTTGTACGGGCCCCCGTCAATTCATTTTAGTGTTAAACTTTCTGCCGC
+
FGGGGGGGGGGGGDG+CFG@FGFGF@FFFCEFGGCFGGFGFGCCCEGGGF@DFEFE8CFA<FDCGDCCGG>FGGGGGCFECCFGGG9FFGFE<=FGGGGFFEEC7=@CE8@DFEGGGGGGB8F,>6,+@C:@FCFGG>E7CEGGE*>CGGCFGF>>DCE85=CC@++9B<+:AE=E4**312;@CEFFACFF9AFFFC621=*<67.,(39560))659=*)1*;8@29*(()00-44C:3))(8;911,9)431())1))**)).4).64))--:*0***/))
@M02542:52:000000000-J9N43:1:1101:18686:2009 2:N:0:GTGAAA
CGAGTTGACCCCGGCAGTCTCCTATGAGTCCCCACCATAACGTGCTGGCAACATAGGACGAGGGTTGCGCTCGTTGCGGGACTTAACCCAACATCTCACGACACGAGCTGACGACAGCCATGCACCACCTGTACCCCGACTAAAAGGGCACCTATCTCTAGGTGTTTCCGGCGTATGTCAAACCCAGGTAAGGTTCTTCGCGTTTCATCGAATTAATCCGCATGCTCCGCCGCCTGTTGCGGCCCCCGGCAATTCCTTTTAGTTTTAGCCGTTCCGCCGTATTCC
+
GGGEGG,FECFGGGGEGGFFFGGGGGGGGGGCFGGGGGGFGCFDFGGGGFFGGGGGGGGGGGDGGC+6>FCFGBE<FEFCFDFFEGGGGG7FFC<?;,5AB@BEECCGGDFE::C@FGC<=88CG6,;3>BFGG,+6;*B*:,3>>BGGG5C>B,D2,,25CBFGGG7B4EA885*5EGAA9CFD?459:AA33:**=A7)7B>(9*5<F0F)4:/0*:)*,-*0+*)/92())046)*)4(993(,,((1),CCA:<=)-.0-6>>?4.(-(,(1*0)0))0/*
@M02542:52:000000000-J9N43:1:1101:19596:2024 2:N:0:GTGAAA
CGGTTTATCACCGGCAGTCTCCCTAGAGTTCCCGACTTAACTCGCTGGCAACTAAGGATAGGGGTTGCGCTCGTTGCGGGACTTAACCCAACATTTCACAACACGAGCTGACGACAGCCATGCAGCACCTGTCTTACGGTTCCCGAAGGCACAACCGCATCCCTGCAGTCTTCCGTAGATGTCAAGAGTAGGTAAGGTTCTTCGCGTTGCGTCGAATTAAACCACATGCTCCACCGCTTGTCCGGGCCCCCGTCAATTCATTTGAGTCTTAATCTTGCCACCGT
+
GGGGGGGGGGGGGGGGGGGEFGGGGGGGGGGGGGGGGGFGGGGGGGEGGGGGGFFGFGGGG8FGEGGGGGGGGGGGGFCEEGGGGGGFFFGGGFGGGGGGGGGGGGGGGGGFGGGGGGFGGGGFGGGGGGGGGGGGG?FGGGGGGGEEGGCGFGGGGGE?E,CF6CCGCGFFGGGGGGDFCFGFF@FFFFFFF6FG;EA>AF6)1AEB@E;>>(7@65@F><?F=5<<<*.5@:@91(>6<2),71(7(45)(/*4).=).@@))-.)69<62-6:*8)07))7
@M02542:52:000000000-J9N43:1:1101:20138:2024 2:N:0:GTGAAA
CGGTTTATCACCGGCAGTCACCCTAGAGTTCCCGACTTAACTCGCTGGCAACTAAGGATAGGGGTTGCGCTCGTTATAGGACTTAACCTGACACCTCACGGCACGAGCTGACGACAACCATGCAGCACCTTGGAAATTGTCCGCAGAAGAGTCTGTTTCCTAACCTGTCAATCTACATTAAAGCCTTGGCAAGGTTCCGCGCTTAACATCGAATTAAACCACATGCTCCACCGGTTGTTCGTGCCCCCGTTCACTTCTTTTAGTTTCATTCTTGCGCACGTACAC
+
GGGGC;,66CF@EFE:@EE,CFFDFF,C<CE5F@,6:F,C@FGGE@GEGCGCC<,C@,BEAEFB?+@E=C7=:=CBBF,9:?<<FG9A9F@=C<DAFF8EB>+BFC+@>FE<?7F7B87+33BDF=BCEFBD,,,=9;@FFAB+4B>D,35EE,@,9E7:,,7,;,4D6+2=>,,58=D++=89*(/2;)?=B?6D?F)10)))2+1?54(;==C66+>)/,(++3649CB())0-4(*-((105((27(**.*2).)04-*0)-.)4))69))6)17))))))/
@M02542:52:000000000-J9N43:1:1101:17288:2036 1:N:0:GTGAAA
ACAGTTTACACTGGCAGTCTCGTTAGAGTTCCCGACATGACTCGCTGGCAACTAACGACAGGGGTTGCGCTCGTTATAGGACTTAACCTGACACCTCACGGCACGAGCTGACGACAACCATGCAGCACCTTGTAAATTGTCCGAAGAAAAGTCTGTTTCCAGACCTGTCAATCTACATTTAAGCCCTGGTAGGGTTCCTCGCGTATCATCGAATTAAACCACATGCTCCACCGCTTGTGCGGGCCCCCGTCAATTCCTTTGAGTTTCACACTTGCGTGCGTACTC
+
GGGGGGGGGGGGGGGGGGGGGGGGGGGGGGGGGGGGGGGGFEGGGGGGGGGGGGGGGGGGGCGGGGGGGGGGGGGGFGGGGGGGGGGGGGGGGGGCGFGGEGGGGCGGGGGGGGGGGGGGGGGGGGGGGGGGGGGGGGGGGGGGGGGGGGGGGGGGGGGFGGGGGGGGCCEGGGGFFGGGGGGGGGGGGGGGGGF@FGFGGGGGGEGGGGGGFDGGGGGGGGGGFGGGGGGGGGGECF6CDFFGGG>DDCDEFFDFAGFFC>6FBFFFBA:FF765;0:9<<E>9
@M02542:52:000000000-J9N43:1:1101:12528:2066 1:N:0:GTGAAA
CGGTTTGTCACCGGCAGTCTCCTTAGAGTGCCCACCATTACGTGCTGGTAACTAAGGACAAGGGTTGCGCTCGTTACGGGACTTAACCCAACATCTCACGACACGAGCTGACGACAGCCATGCAGCACCTGTGTCTGAGTTCCCGGAGGCACCAATCCATCTCTGAAAAGTTCTCAGCATGTCAAGGCCAGGTAAGGTTCTTCGCGTTGCTTCGAATTAAACCACATGCTCCACCGCTTGTGCGGGCCCCCGTCAATTCATTTGAGTTTTAACCTTGCGGCCGT
+
CGGEFGGGEGGEECGCCFFGCGCFED<<FFG,CFGGFGGGGGFF7CFDFCFCGE<<ECG@8CFCEFCCFGC:FGFGECE@FGGG9FGGGEGGGF?,EA?F=CFCCGEGG8FGCFEFEGE=F<3FFG8>><FG8FGGCFGCDFFE+@+C7<*6DC:<CFCAACCFE,,?B:2@<<<,@25>,625;9F>FG88>C<CB7>EFGF>8=5:*;FGF5*=77+;FGFFCFGC?+<?GGGGGDEF<2BGGGF>EDDE:31B<?FFCDA*48B2<A<FFGFF)599;;DB
@M02542:52:000000000-J9N43:1:1101:18054:2066 1:N:0:GTGAAA
CGGTTTATCACCGGCAGTCTCCCTAGAGTTCCCGACTTAACTCGCTGGCAACTAATGATAGGGGTTGCGCTCGTTGCGGGACTTAACCCAACATTTCACAACCCGAGCTGACGACAGCCATGCAGCACCTGTCTTACGGTTCCCGAAGGCACAACCGCATCTCTGCCGTCTTCCGTAGATGTCAAGAGTAGGTAAGGTTCTTCGCGTTGCGTCGAATTAAACCACAAGCCACACCGCTTGTGCGGGCCCCCGTCAATTCATTTGAGTTTTAATCTTACGACCGT
+
8FCF:@DF<F,C@BCCFGF9<<FDGGGFGGE@FE,CCF9CCF<BFC,@@FGD<EF,C,6CCFF@CC=,=@=CFFD,?BF@:+EDGGGA,4?FFDFF<E<,EC+?F:BE7,8<FCE+38>FD8,,<>>BFC,3,@F9>+83++>D>*@FGFFGGG7C::C:C<<FFG,=F:::@FGE**1+?C<FE@CCE<CB7,?B@C97BF?**3?C*C5C5>**2:?C<::C8E*1/****C/CGC59C>FDG<>ED<CB:<:::F>9C*)0.8AA)<)7*C=0))(-,3).
@M02542:52:000000000-J9N43:1:1101:19572:2067 1:N:0:GTGAAA
CGGTTTATCACCGGCAGTCTCCCTAGAGTTCCTGACTTAACTCGCTGGCAACTAAGGATAGGGGTTGCGCTCGTTGCGGGACTTAACCCAACATTTCACAACACGAGCTGACGACAGCCATGCAGCACCTGTCTTACGGTTCCCGAAGGCACAACCGCATCTCTGCGGTCTTCCGTAGATGTCAAGAGTAGGTAAGGTTCTTCGCGTTGCGTCGAATTAAACCACATGCTCCACCGCTTGTTCGGGCCCCCGTCAATTCATTTGAGTTTTAATCTTGCGACCGTT
+
GGGGGGGGGGGGGGGGEEG<FGGGGGGGGGGGGGGGGGGGFGGGGGGGGGGGFGGGGGGAF8FGGGGGGGGGGGGGGGGGGDFGGGGG@FGGGGGGGGFGGGFGEGGGFFGGDGGF=FF<F<D9FGFCFD<@FGGDGFEGFGGF@CC:@EFGFGGGGGG**?FCB@GGF@@FBF:F:<8,?BCFFGGFFF9EB,<CEFC7;CFBEEEGCEEGFDGFFGCCFGGGGGGGFGG+AFFGDCC39)9C5DF>=DD3>C<>ACFFF:596(<>BF977C6F)646(48@)
@M02542:52:000000000-J9N43:1:1101:20088:2071 2:N:0:GTGAAA
CGGTTTATCACCGGCAGTCTCCCTAGAGTTCCCGACTTAACTCGCTGGCAACTAAGGATAGGGGTTGCGCTCGTTGCGGGACTTAACCCAACATTTCACAACACGAGCTGACGACAGCCATGCAGCACCTGTCTTACGGTTCCCGAAGGCACAACCGCATCTCTTCAGTCTTCCGTAGATGTCAAGAGTAGGTAAGGTTCTTCGCGTTGCGTCGAATTAAACCACATGCTCCACCGCTTGTTCGGGCCCCCTCCCATTCATTTGAGTTTTTATCTGTCGCCCGT
+
GGGGGGGGGGGGGGGGGGGAFGGGGFEGGFGGGGGGGGFGGGGGGGGGGGGGGCGGGGGGGFFGGGGGGGGGGGGGGGDFGGGGGGGGGGGGGGGGGGGGGG8CEC=FGGGCFGEGGGGGFFGGGGGGGGDEGGGGGGGGEEGFE>CCFGGGGGGGGGGGDEGF,=EFGGGFFFEGG**=B=DAF<BA=+;A>+:>FGFFFFF:;5>;052<9975F3CFGB7*;*94606:FFF060*4(.6(5>BF>0<)(1*.)609)8?4>:)6)-(.).6***))0<).
@M02542:52:000000000-J9N43:1:1101:15024:2094 2:N:0:GTGAAA
CGGTTTATCACCGGCAGTCTCCCTAGAGTTCCCGACTTAACTCGCTGGCAACTAAGGATAGGGGTTGCGCTCGTTGCGGGACTTAACCCAACATTTCACAACACGAGCTGACGACAGCCATGCAGCACCTGTCTTACGGTTCCCGAAGGCACAACCGCATCTCTGCAGTCTTCCGTAGATGTCAAGAGTAGGTAAGGTTCTTCGCGTTGCGTCGAATTAAACCACACGCTCCACCGCTTGTTCGGGCCCCCGTCAATTCATTTGCTTTTTAATCTTTCGACCGT
+
GGGGGGGGGGGGGGGCCGGEGGGGGGGGGGGGGGGGGGGGGGGGGGGGGGGGGGGGGGGGGGGGGGGGGGGGGGGGGGGGGGGGGGGGGGFGGGGGGGGGGGGGGGGGGGGGGGGGGGGGGGGGGFGGGGFFFFFGGGCFGGFGGGCEEG>>8DGGGGG?EGGFGGGFFFCFGGGF77CB6=C8FEAFFFF6CAC=F7=FFFF5<DF@(:(.-(17?@FFGFFC8C)(15:467>36,5-8)6:FFF>9;D)(/*,.)9947@-)))),5(,)5<D>8)))0)7
@M02542:52:000000000-J9N43:1:1101:15619:2100 2:N:0:GTGAAA
CGGTTTATCACCGGCAGTCTCCCTAGAGTTCCCACCATTACGTGCTGGCAACTAAGGATAAGGGTTGCGCTCGTTGCGGGACTTAACCCAACATTTCACAACACGAGCTGACGACAGCCATGCAGCACCTGTCTTAGCGTTCCCGAAGGCACAATCGTATCTCTACAATCTTCGCTAGATGTCAAGAGTAGGTAAGGTTCTTCGCGTTGCGTCGAATTAAACCACATGCTCCACCGCATGTGCGGGCCCACGTCAATTCATTTGAGTTTTAATCTTTCGACCTG
+
GGGGGGGGGGGGGGG:FGGGGGGGGGFGGGGGGGGGGGGGGGGGGGGGGGGGGGGGGGGGGGGGGGGGGGGGGGGGGGGGFGGGGGGGGGGGGGGGGFFGGGGGGGGGGGGGGGGEGGGGGFGGGGGGGGFGGFGGGGGEGGGFGG>:FFC:DD@FFGGGGCCFFFCC;4:FFFGCD>6AACFFGEFFFFFFFFGGF,;*;CFAFA.6:5(26(>>6@GFG2:C*;@7905:?:@(9(/35)),799B>(9)8798)6@4<F?)634):960))6*09)0)0))
@M02542:52:000000000-J9N43:1:1101:13539:2102 2:N:0:GTGAAA
CGGTTTATCACCGGCAGTCTCCCTAGAGTTCCCGACTTAACTCGCTGGCAACTAAGGATAGGGGTTGCGCTCGTTGCGGGACTTAACCCAACATTTCACAACACGAGCTGACGACAGCCATGCAGCACCTGTCTTACGGTTCCCGAAGGCACAACCGCATCTCTGCAGTCTTCCGTAGATGTCAAGAGTAGGTAAGGTTCTTCGCGTTGCGTCGAATTAAACCACATGCCCCCCCGCCTGTGCGGGTCCCCGTCAATTCATTTTAGTTTCAATCTTTCCACCCG
+
AFGFEGFG9FAFG7F+@FGFGFGGFGGGGGFGGGDFGEFFF<FGEGFGGGGGCFGGGFCFGGFGGDGGGGGGFEDF7EGGGCFFGDDFGD<FDFGGGGGGGGCEG+4CBFFGG7CFGGGGGGF:EGEGGGCFGCFFC:FGGGCDED5@CGGCEFGECG5*:,,=,4<8,9<AGG50;C4+41:AC4FA+11898+;C+8C6@;8;BFFB),89()))8AFD7:C8@7)02(,)0)(((1,))-,80(4(.7),**-64*).66)6?A)))-:<947*1*00))0
@M02542:52:000000000-J9N43:1:1101:19286:2111 1:N:0:GTGAAA
CGGTTTATCACCGGCAGTCTCCCTAGAGTTCCCGACTTAACTCGCTGGCAACTAAGGATAGGGGTTGCGCTCGTTGCGGGACTTAACCCAACATTTCACAACACGAGCTGACGACAGCCATGCAGCACCTGTCTTACGGTTCCCGAAGGCACAACCGCATCTCTGCAGTCTTCCGTAGATGTCAAGAGTAGGTAAGGTTCTTCGCGTTGCGTCGAATTAAACCACATGCTCCACCGCTTGTGCGGGCCCCCGTCAATTCATTTGAGTTTTAATCTTGCGACCGT
+
GGGGGGGGGGGGGGGGGGGGGGGGGGGGGGFGGGGGGGGGGGGGGGGGGGGGGGGGGGGGGGGGGGGGGGGGGGGGGGDGGGGGGGGGGGGGGGGGGGGGGGGGGGEGGGGGGGGGGGGGGDGGGGGGGGGGGGGGGGGGGGGGGGGGGGGGGGGGGGGGGGGGFGGGF:BFGGGFGGGGGGGGGGGGGGGGGGGGGGGGGGGGGGGGGGGGFEGGGGGGGGGGGGGGGGGGGGGEEGDGGFFGGGFBGD<>E<?EAGGFGCA44?BFFFBFDCFG929BF>BF
@M02542:52:000000000-J9N43:1:1101:20474:2126 1:N:0:GTGAAA
GTCCCCACCTTCCTCCGGTTTGTCACCGGCAGTCTCCTTAGAGTGCCCACCTTAACGTGCTGGTAACTAAGGACAAGGGTTGCGCTCGTTACGGGACTTAACCCAACATCTCACGACACGAGCTGACGACAGCCATGCAGCACCTGTGTCAGAGTTCCCGAAGGCACCAATCCATCTCTGGAAAGTTCTCTGCATGTCGAGGCCTGGTAAGGTTCCTCGCGTTGCTTCGAATTAAACTACATGCTCCACCGCTTGTGCGGGCCCCCGTCAATTCATTTGAGTTTGAACCTTGCGGCAGTAC
+
@CCCCGGGGGFGGGFGCG:6BCEFGGFGGGGEEFCFFGDE@CCF9EF,CF:EFDGFCEFDFEGG,CEFFEFCF<FFGGGGGCFGD@FCGGGEGGCGGCFGGGCFDDE@DFCFFGG:@>FG::CFGGGGGCCF8=<FC?FFFGE,FD>3B@DFGDGGFF=F:++FDEF<DGGF,<B=@CF;FAC,>7DCFGCAF<DEGG:**1=C8*;C;,2,C@C,>E8EGEE=EEFGF*8C3F?CF+>C?09A?FFEFFC5**194<DCEDEF55DD:C(*6FCFDG9*,..))))2*2177>09(-0=*
@M02542:52:000000000-J9N43:1:1101:19935:2127 1:N:0:GTGAAA
GTCCACACCTTCCTCCGGTTTGTCACCGGCAGTCTCCTTAGAGTGCCCACCTTAACGTGCTGGTAACTAAGGACAAGGGTTGCGCTCGTTACGGGACCTAACCCAACATCTCACGACACGAGCTGACGACAGCCATGCAGCACCTGTGTCAGAGTTCCCGAAGGCACCAATCCATCTCTGGAAAGTTCTCTGCATGTCAAGGCCTGGTAAGGTTCTTCGCGTTGCTTCGAATTAAACCACATGCTCCACCGCTTGTGCGGGCCCCCGTCAATTCATTTGAGTTTTAACCTTGCGGCCGTAC
+
CCCCCGGGGGGGGGGGGGGGGGGGGGGGGGGGGGDFGGGGGGGGGGGGGGGGGGGGGGGGGGGGGGGGGGGGGGGGGGGGGEGEGGGGEFGGGGGGGGGGGGGGGGGGGGGGGGGFCCGFGGGGGGGGGGGGGGGGGGGGFGGGGFGFGGFFGGGGDGGEGGGGGGFCCEFGC:,@9FCFGEFGGGGGFFGGDGFGGCAC>DFGGGGGGGGGCGFGGG8EGEGEGGGF>FGGGGCF<CCFGGGGEGGFFGGGECFGG95DGDEFGGGFFGFFAFFFFD<B:<<AB:2FCC?C:9>F>9BB3
@M02542:52:000000000-J9N43:1:1101:19743:2132 1:N:0:GTGAAA
CGGTTTGTCACCGGCAGTCTCCTTAGAGTGCCCACCATAACGTGCTGGTAACTAAGGACAAGGGTTGCGCTCGTTACGGGACTTAACCCAACATCTCACGACACGAGCTGACGACAGCCATGCAGCACCTGTGTCTGAGTTCCCGAAGGCACCAATCCATCTCTGGAAAGTTCTCAGCATGTCAAGGCCAGGTAAGGTTCTTCGCGTTGCTTCGAATTAAACCACATGCTCCACCGCTTGTGCGGGCCCCCGTCAATTCATTTGAGTTTTAACCTTGCGGCCGT
+
GGGGGGGGGGGGGGGGGGGGGGGGGGGGGGGGGGGGGFGGGGGGGGGGGGGGGGGGGGGGGGGGGGGGGGGGGGGGGGGGGGGGGGGGGGGGGGGGGGGGGGGGGGGGGGGGGGGGGGGGGGGGGGGGGGGGGGGGGGGGGGGGGGGGGGGGGGFGGGGGGGGGGGGFGGGGGGGGGGGGGGGGGGCGGGGGGGGGGGGGGGGGGGGGGGGGFGGGGGGGGGGGGGGGGGGFFEFECCGGG:FGGGFFGGGFEG:EFGGFGGFFA?>ADAAGGGFGFF>9BBBF
@M02542:52:000000000-J9N43:1:1101:21858:2144 2:N:0:GTGAAA
TCTACTTGCGTAGGCAGTCTCACTAGAGTCCCCAACTGAATGATGGCAACTAGTGACAGGGGTTGCGCTCGTTGCAGGACTTAACCTAACACCTCACGGCACGAGCTGACGACAACCATGCAGCACCTTGAAAATTGCCCGAAGGAAGGTCTATTTCTAAACCGATCAATTCCCATTTAAGCCTTGGTAAGGTTCCTCGCGTATCATCGAATTAAACCACATAATCCACCGCTTGTGCGGGCCCCCGTCAATTCCTTTGAGTTTCAAACTTGCGTTCGTACCCCC
+
GGGGGGGGGGGGGGGGGGGDGGGGGGGGGGGGGGGGGFGGGGGGGGGGGGGGGGGGGGGGGGGGGGGGGGGGGGGGGGGGGGGGGGGGGGGGGCFGGGGEFGGGGGGGGGGGGGGDGGCEFFGGGGGGGGDFGGFGGGGGGDGCCGFFG8EED;CGGFGGA9CEDE83>CCACFGGGGFF>CGFG=FF6>AFEFGFGF64A?4)51;<(53F@CGFF4A:*)/?+;:80;>0:EFB0<<99909EB91(-77::C<<A646?F<))<B22:4924<*)75)0/<>
@M02542:52:000000000-J9N43:1:1101:13706:2164 1:N:0:GTGAAA
CGGTTTATCACCTGCAGTCTCCCTAGAGTTCCCGACTTAACTCGCTGGCAACTAAGGATAGGGGTTGCGCTCGTTGCGGGACTTAACCCAACATTTCACAACACGAGCTGACGACAGCCATGCAGCACCTGTCTTACGGTTCCCGAAGGCACAACCGCATCTCTGCAGTCTTCCGTAGATGTCAAGAGTAGGTAAGGTTCTTCGCGTTGCGTCGAATTAAACCACATGCTCCACCGCTTGTGCGGGCCCCCGTCAATTCATTTGAGTTTTAATCTTGCGACCGT
+
GGGGGGGGGGGGGGGGGGGGGGGGGFGGGGGGGGGGGGGGGGGGGGGGGGGGGGGGGGFGGEFGGGGGGGGGGGGGGGGDGGGGGFGGGGGGGGGGGGGGGGGGEGGGGGGGGGGGGGGGGFGGGGGGGGGGGGGGGCFGGGGGGGGGGGGGGGGGEGGGGGGGGGGGGGGGFFGGGGCGGGFGGGGGGGGGGGGGFFEGGFGFGGGGEGGGE*:CFGCFG?GGFGGCFFGCGGG5EGGFF:FDG<3:CGC:>*8@DGGFGFFFF?BFFF<CGDFG2<0>>>@F
@M02542:52:000000000-J9N43:1:1101:20258:2173 2:N:0:GTGAAA
CGGTTTATCACCGGCAGTCTCCCTAGAGTTCCCGACTTAACTCGCTGGCAACTAGGGATAGGGGTTGCGCTCGTTGCGGGACTTAACCCAACATTTCACAACACGAGCTGACGACAGCCATGCAGCACCTGTCTTACGGTTCCCGAAGGCACAACCGCATCTCTGCAGTCTTCCGTAGATGTCAAGAGTAGGTAAGGTTCTTCGCGTTGCGGCGAATTAAACCACTTGCTCCACCGCTTGTGCGGGCCCCCGTCAATTTATTTGAGTTGTGATCTTGCGACCGT
+
GGGFGEFEEFGGGGGDGFGFC9EFFC,FGFFF@:CFGGEFFFFEGCFEG8FGGGCFGGGGGCFCGBCFEDCFCFFGD@E:CFGGGGFGFDGGFEGGG9F,A?<CGCFGGFGGGGGGGG:FFD,8EDCGGD,5>785EE:FF>@@E>@CEFFE>CEEDGGCE?:CGFFCCFFFF?*=7?7CFG=6C3*5@AAFCA@CC187B;:)(503(<1)((1)7)0=F>:55+*-:06364530(C?,))(57>F69G327D0))*)-99)44<A)6(56>)?77>7).)7
@M02542:52:000000000-J9N43:1:1101:20452:2181 2:N:0:GTGAAA
CGGTTTATCACCGGCAGTCTCCCTAGAGTTCCCGACTTAACTCGCTGGCAACTAAGGATAGGGGTTGCGCTCGTTGCGGGACTTAACCCAACATTTCACAACACGAGCTGACGACAGCCATGCAGCACCTGTCTTACGGTTCCCGAAGGCACAACCGCATCTCTGCAGTCTTCCGTAGATGTCAAGAGTAGGTAAGGTTCTTCGCGTTGCGTCGAATTAAACCCAATTCCCCACCGCTTGTGCGGGCCCCCGTCATTTCATTTTAGGTTTAATTCTCCGTCCTTG
+
GGGGGGGGFFGGGGGGGFF,EGGGGGGCFGGGGGGGEFFGFGGGGGGGGGF@FGGGGFGGG8EFGGEF@C:7=FGGGE@F7=FGGGGGGGGG@EFGGFGGGGDEFGGGGFFGGGGGC@F<DFDF9D8=8BCFGFGFC6CFGGFFC@CEGCEC,8*>CGG:1,4,=9;FGG?BGGEE754A1=>7:););AFF4@DCFE=**3@8;35;BFB@3755?FFB74(***0)2*4()).4((9::7<(766>1>G)21/(-6*))9*))(,.--2.6)):**)).0)1*
@M02542:52:000000000-J9N43:1:1101:11069:2198 1:N:0:GTGAAA
GTCCACACCTTCCTCCGGTTTATCACCGGCAGTCTCCCTAGAGTTCCCGACTTAACTCGCTGGCAACTAAGGATAGGGGTTGCGCTCGTTGCGGGACTTAACCCAACATTTCACAACACGAGCTGACAACAGCCATGCAGCACCTGTCTTACGGTTCCCGAAGGCACAACCGCATCTCTGCAGTCTTCCGTAGATGTCAAGAGTAGGTAAGGTTCTTCGCGTTGCGTCGAATTAAACCACATGCTCCACCGCTTGTGCGGGCCCCCGTCAATTCATTTGAGTTTTAATCTTTCGACCGTAC
+
CCCCCGGGGGGGGGGGGGGGGGGGGGGGGGGGGGEGGGGGGCFGGGGGGGGGGGGGGGEGGGGGGGGFGGGGFFFGGGGGGGGGGGGGGGGGGGGFGGFGGFGGGGGFGGG9FGGGGGGGGEFGFFGGGGGGGFGGDGGGGGGGGGGGGGGGGDGGGGGEEFGGGFGGGGEGGGCGFGGGGGGGGGFFGCCFEGFGGGGGGGGGGGGGGGGGDGFGGGGGGGGGGGGE3==AFCFGCFGGGGGF9:7CFFEEEG5>6<EDGGEBGGC;:C?849FFGGA@?>ABF<7FCFF*63(89>EF3
@M02542:52:000000000-J9N43:1:1101:17794:2219 2:N:0:GTGAAA
CGGTTTATCACCGGCAGTCTCCCTAGAGTTCCCGACTTAACTCGCTGGCAACTAAGGATAGGGGTTGCGCTCGTTGCGGGACTTAACCCAACATTTCACAACACGAGCTGACGACAGCCATGCAGCACCTGTCTTACGGTTCCCGAAGGCACAACCGCATCTCTGCAGTCTTCCGTAGATGTCAAGAGTAGGTAAGGTTCTTCGCGTTGCGTCGAATTAAACCACATGCTCCACCGCTTGTGCGGGCCCCCGTCAATTCATTTTAGTTTTAATTTTGCCACCGT
+
GGGGGGGGGGGGGGGGGGGFGGGGGGGFFGGGGGGGGGGGGGGGGGGGGFGGGGGGGGGGGGGGGGGGGGGGGGGGGGGGGGGGGGGGGGGGGGGGGGGGGGGGGGGGGGGGGGGGGGGGGGGGGGGGGGGGGFGGGGGGGGGGGGG>FGGGGGGG>C5C;=FGGGEGGGCFGGGGGGGF>1@FG3FAFFFFFFGGGGFDFA704=E>(:9EF19><FFFG7?C*;64D:A?4)81((1(40<?B>9>(9C3:C*(-4B).@*).74AA<>))).2*1*117)0
@M02542:52:000000000-J9N43:1:1101:14514:2243 2:N:0:GTGAAA
CGGTTTATCACCGGCAGTCTCCCTAGAGTTCCCGACTTAACTCGCTGGCAACTAAGGATAGGGGTTGCGCTCGTTGCGGGACTTAACCCAACATTTCACAACACGAGCTGACGACAGCCATGCAGCACCTGTCTTACGGTTCCCGAAGGCACAACCGCATCTCTGCAGTCTTCCGTAGATGTCAAGAGTAGGTAAGGTTCTTCGCGTTGCGTCGAATTAAACCACCTGCTCCACCGCTTGTGTGGGCCCCCCTTCATTCATTTTAGCTTTTATCTTTCGACCGC
+
GGGGGGGGGGGGGGGFGGG9FGGGGGGGGGGGGGGGGGGGGGGGGGGGGGGGGGGGGGGGGGGGGGGGGGGGGGGGGGGGGGGGGGGGGGGGGGGGGGGGGGFGGGGGGFGGGGGGGGGGGGD@FEFGGGGGGGGGGGGGGGGGGGGGGGFGGGGGGGGEE@C9CGGGGG7BFGGGGE9FFCC7>@4;@+;A4AFGCCFG=CAFFE83::(891)77>CFGA0//*0(5*-567:07(9:?).(0:00(-9)(**)).1)6B44-()66A)-4942**.)))))
@M02542:52:000000000-J9N43:1:1101:19508:2249 2:N:0:GTGAAA
ACAGTTTACACTGGCAGTCTTGCTAGAGTTCCCGACATCACTCGCTGGCAACTAACAACAGGGGTTGCGCTCGTTATAGGACTTAACCTGACACCTCACGGCACGAGCTGACGACAACCATGCAGCACCTTGTAAATTGTCCGAAGAAAAGTCTGTTTCCAAACCTGTCAATCTACATTTAAGCCTTGGTAAGGTTCCTCGCGTATCATCGAATTAAACCACATGCTCCACCGCTTGTGCGGGCCCCCGTCCATTCCTTTGAGTTTCATTCTTTCGAACCTACCC
+
GGGGGGGGGGGGGGGGGGGGGGGGGGGGGGGGGGGGGGGFGGGGGGGGGGGGGGGGGGGGGGGGGGGGGGGGGGGFGGGGGGGGGGGGGGGGGGGGGGGGGGEGGGGGGGGGGGG7CGGGCCFGGGGGGGGGFGG8EFBECFGGGGGGGGGFGGGGGGGGGGGGGF6EGDGFGGFGGFGFFCDFCEFFFFFFEFCGGG9=9?B>@4AEFA2?=@GCF@EF:0(++01;C4;8>D5;(/*)129B>BB>(-/)4>FAB2FA-/046))).5).:).*177)7)9.)
@M02542:52:000000000-J9N43:1:1101:20031:2251 2:N:0:GTGAAA
CGGTTTATCACCGGCAGTCTCCCTAGAGTTCCCGACTTAACTCGCTGGCAACTAAGGATAGTGGTTGCGCTCGTTGCGGGACTTAACCCAACATTTCACAACACGAGCTGACGACAGCCATGCAGCACCTGTCTTACGGTTCCCGAAGGCACAACCGCATCTCTGCAGTCTTCCGTAGATGTCAAGAGTAGGTAAGGTTCTTCGCGTTGCGTCGAATAAAACCACATGCCCCACCGCGTGTGCGGTCCCCCGGCAACTCATTGTGGCTTTAATCTTTGCCCCGT
+
GGGCGEGGGGGEECGGGGG@FFGGCFCCFFFFGGDEFEEFG9FGEGGGGDFGFFGGEDFFG,A@FGDGFGGDGGGF@EF:FGFGFGDGFGGGDAEFGGGGGGDG>::FGFGGC7FCCCGC3>EFFCFD,3=BFDD7B6>@@EF98863:,D@@:EGD>G8CCFF,,;DEF9B9?=FC*2:+=+1:5;6@=6AE=DDFGFGAA+2:>83086>7(1)9)36:4:E@C?>F*1()7>10(144(.1;(,22:<)()1,(,124F*).,(.(.)).6<77**/)8))
@M02542:52:000000000-J9N43:1:1101:17478:2282 1:N:0:GTGAAA
CGGTTTATCACCGGCAGTCTCCCTAGAGTTCCCGACTTAACTCGCTGGCAACTAAGGATAGGGGTTGCGCTCGTTGCGGGACTTAACCCAACATTTCACAACACGAGCTGACGACAGCCATGCAGCACCTGTCTTACGGTTCCCGAAGGCACAACCGCATCTCTGCAGTCTTCCGTAGATGTCAAGAGTAGGTAAGGTTCTTCGCGTCGCGTCGAATTAAACCACATGCTCCACCGCTTGTGCGGGCCCCCGTCAATTCATTTGAGTTTTAATCTTGCGACCGTT
+
GGGGGGGGGGGGGGGGGGGGGGGGGGGGGGGGGGGGGGGGGGGGGGGGGGGGGGGGGGGEFFGGGGGGGGGGGGGGGGGGGGGGGGGGGGGGGGGGGGGGGGGGGGGGGGGGGGGGGGGGGGGGGGGGGGGGGGGGGGGGGGGGGGGEGGGGGGGGGGGGGGGGGGGGGGGGGGGGGGGGGGGGGGCCFGGGGGGGGGGGGGGGGGGGGGGGDGGFGGGGGGGGGGGGGGGGGGGGGGGGGFFGGGEDEGDFFGFFFGGFGGFFFFFFFFBFGGFG<AB>F9EF)
@M02542:52:000000000-J9N43:1:1101:18201:2290 1:N:0:GTGAAA
CACGTTAACCGTGGCAGTCTCACTAGAGTGCTCAACTTAATGGTAGCAACTAATGATAAGGGTTGCGCTCGTTGCGGGACTTAACCCAACATCTCACGACACGAGCTGACGACAACCATGCACCACCTGTCTTCCTGCCCCGAAGGGCTTCCCCGATTAGGGGTAATTCAGGAGATGTCAAGTCTAGGTAAGGTTCTTCGCGTTGCTTCGAATTAAACCACATGCTCCGCTGCTTGTGCGGGCCCCCGTCAATTCCTTTGAGTTTTAATCTTGCGATCGTACTTC
+
GGGGGGGGGGGGGGGGGGGGGGGGGGGGGGGGGGGGGGGGGGGGGGGGGGGGGGGGGGGGGGGGGGGGGGGGGGGGGGGGGGGGGGGGGGGGGGGGGGGGGGGGGGGGGGGGGGGGGGGGGGGGGGGGGGGGGGGGGGGGGGGCGGGGGGGGGGGGGGGGGGGGGGGGGGGGGGGGGGGGGGGGGGGGGGGGGGGGGGGGGGGGGGGGGGGGAEGFFGGGGGGGGGGGGGGGGGGGGGGGGFFGGGFFGGGFFGFFFGGFGGFFFFB2AAAGGGBGF?FBFFFF*
@M02542:52:000000000-J9N43:1:1101:16411:2291 1:N:0:GTGAAA
CGGTTTGTCACCGGCAGTCTCCTTAGAGTGCCCACCATAACGTGCTGGTAACTAAGGACAAGGGTTGCGCTCGTTACGGGACTTAACCCAACATCTCACGACACGAGCTGACGACAGCCATGCAGCACCTGTGTCTGAGTTCCCGCAGGCACCAATCCATCTCTGGAAAGTTCTCAGCATGTCAAGGCCAGGTAAGGTTCTTCGCGTTGCTTCGAATTAAACCAAATGCTCCACCGCTTGTGCGGGCCCCCGTCAATTCATTTGAGTTTTAACCTTGCGGCCGT
+
GGDCE@BFDGDFG7+@FEFGG96;FGGGGC@@FAFCFGGFG:EGFE<EFAFDFA@FGG<CF<ECGGDFGG::FBFGGG,F:BC9EFGC,?44BFGGFFFFCEGEGGG@FGGCFCBG:3==AFFG<FFBFC<FFFGFGGGGGE<,3+>FD:,3@<D>:FFBD;FGGGGGFF9DCFFCFGGGGE9@;9788CC57,@?EAC,4CCE8:8EEE+1@7CFGGFG<C<C*=;<:+<6CCG5CDEFG>BDED35CCCEFDBDBGG*204/6?AAFAAFG7FCAB>09B)8
@M02542:52:000000000-J9N43:1:1101:8012:2302 1:N:0:GTGAAA
CGGTTTATCACCGGCAGTCTCCCTAGAGTTCCCGACTTAACTCGCTGGCAACTAAGGATAGGGGTTGCGCTCGTTGCGGGACTTAACCCAACATTTCACAACACGAGCTGACGACAGCCATGCAGCACCTGTCTTACGGTTCCCGAAGGCACCACCGCATCTCTGCAGTCTTCCGTAGCTGTCAAGAGTAGGTAAGGTTCTTCGCGTTGCGTTGAATTAAACCACATGCTCCACCGCTTATGCGGGCCCCCGTCAATTCATTTGAGTTTTAATCTTGCGACCGT
+
GGCFFGGGFFGGGEEEGFG@FFDGGGGFGGGGEGEECGDGGGE@BGGDG8EG@FGGDCCEF<CF@FGGGGGGGGFFEG7FGGGFCFGE,BDF@,FFEFF<ABFFEFEEGGG<=7FEC8=FFC,CFAE<FBFGCFGFFFECE<FFCCG*FBF@3F*><C1>CCB;CGG:<<@;,?:CG71BC<<CF9C91>BCC:CCFGGFGFCGGG8E5*12)/:<CFFGG78F*;@CC+2CF8C*:7ADGF?CGDE>EDDFFGFEAGG@:76=>:<A<AAGFF?F<<9;>>5@
@M02542:52:000000000-J9N43:1:1101:13822:2319 1:N:0:GTGAAA
CGGTTTGTCACCGGCAGTCTCCTTAGAGTGCCCACCTTAACGTGCTGGTAACTAAGGACAAGGGTTGCGCTCGTTACGGGACTTAACCCAACATCTCACGACACGAGCTGACGACAGCCATGCAGCACCTGTGTCAGAGTTCCCGAAGGCACCAATCCATCTCTGGAAAGTTCTCTGCATGTCAAGGCCTGGTAAGGTTCTTCGCGTTGCTTCGAATTAAACCACATGCTCCACCGCTTGTGCGGGCCCCCGTCAATTCATTTGAGTTTTAACCTTGCGGCCGT
+
GGGGGGGGGGGG7FGGGGGGGGGGGGGGGGGGGGGGGGGGGGGGGGGGGGGGGGGGGGGGGGGGGGGGGGGGGGGGGGGGGGGGGGGGGGGGGGGGGGGGGGGGGGGGGGGGGGGGGGGGGGGGGGGGGGGGGGGGGGGGGGGGGGGGGGGGGGGGGGGGGFGGGGGGGGGGGGGGGGGGGGGGGGGGGGGGGGGGGGGGGGGGGGGGGGGFFGGGFGGGGGGGGGGGGCFGGGGDEGGFGFFGGGFFGGGFFG?@BGGFGGFFF?FFFFFFGGFGA?FFB>E>
@M02542:52:000000000-J9N43:1:1101:14211:2323 1:N:0:GTGAAA
AGCTGACGACAGCCATGCACCACCTGTGCACCAGCCACAAGGGAACTACCATCTCTGGCAGCGTCCAGTGCATGTCAAACCCAGGTAAGGTTCTTCGCGTTGCATCGAATTAATCCACATGCTCCGCCGCTTGTGCGGGCCCCCGTCAATTCCTTTGGGTTTTAGCCTTGCGGCCGTACTCCCCAGGCGGGGCGCTTAATGCGTTAGCTGCGGCACGGAAACCGTGGAATGGTCCCCACACCTAGCGCCCAACGTTTACAGCGTGGACTACCAGGGTATCTAATCCGGGTATGGTAGG
+
CCCCCGGGGGGGGGGGGGGGGGGGGGGGGGGGGGGGGGGGGGGGGGGGGGGGGGGGGGGGGGGGGGGGGGGGGGGGGGGGGGGGGGGGGGGGGGGGGGGGGGGGGGDGGGGGGGGGGGGGGGGGGGGGGGGGGGGGGGGGGGGGGGGGGGGGGGGGGGGGGGGGGGGGG7FGGGGGGGGGGGGGGGGGGGGGGGGGGGGGGFGGGGGGG?E*?EGGGGGGGGGGGGGGFGGGGGGGGGGGGGFGGGEDEGGGGGGGGFFFDG>DGGGFFGFFFGGFGG?FFFFFFFFGGGFF><DFFB
@M02542:52:000000000-J9N43:1:1101:15799:2362 1:N:0:GTGAAA
CGGTTTATCACCGGCAGTCTCCCTAGAGTTCCCGACTTAACTCGCTGGCAACTAAGGATAGGGGTTGCGCTCGTTGCGGGACTTAACCCAACATTTCACAACACGAGCTGACGACAGCCATGCAGCACCTGTCTTACGGTTCCCGAAGGCACAACCGCATCTCTGCAGTCTTCCGTAGATGTCAAGAGTAGGTAAGGTTCTTCGCGTTGCGTCGAATTAAACCACATGCTCCACCGCTTGTGCGGGCCCCCGTCAATTCATTTGAGTTTTAATCTTGCGACCGT
+
GGGGGGGGGFFGBFGEEGGAFGGGFFFGGGGGGFGGGGGGGGFCFGEGGGGGFGGGGFFGGD@FGGEGGEEGGGGGGGCFGGGGGGGG<FGGDFGGFGEGGEFGE@BFG<FFEGEGEGGGGGGGGFGGGGGFGGGFGGDFGGGFGGGCCFFGGGGGGGGGGEFECDFGGGGGGGGGGGEGGGFGGCCFCFCGGFGGGGFFGGGEEGGGGGGEBECCFGGGEGGFC@FFGGGFFFEGGGGFFD?DG3DDEGGFFDB>AFGFCC<FB?F946467:@FFA1;04B5
@M02542:52:000000000-J9N43:1:1101:13984:2367 1:N:0:GTGAAA
CGGTTTGTCACCGGCAGTCTCCTTAGAGTGCCCACCTTAACGTGCTGGTAACTAAGGACAAGGGTTGCGCTCGTTACGGGACTTAACCCAACATCTCACGACACGAGCTGACGACAGCCATGCAGCACCTGTGTCAGAGTTCCCGAAGGCACCAATCCATCTCTGGAAAGTTCTCTGCATGTCAAGGCCTGGTAAGGTTCTTCGCGTTGCTTCGAATTAAACCACATGCTCCACCGCTTGTGCGGGCCCCCGTCAATTCATTTGAGTTTTGACCTTGCGGCCGT
+
GGGGGGGGGGGGGGGDGGGGGGGGFFGCFGGFGGGGGGGGGGGDGGGGGGGGGGGGGFGGGFGGGGGGGGGGGGGGGGGGGGGGGGGGGGGEGGCFFGGGFGGGGDEGGFFGCGGDGGGGGGGDFG=FGGGGGGGFGCDGDFGGF:FC>CFGGGGGGGGFGBFCAEGGGGGGGCFGGGGGGFDCCCGGGCCGFFGGGFCFGGGGGGGG*AFGFGFGGGGGGGGGGGG+B9CC0:CCEGDCF?F35<B3CGC3>D05<FFFFFD?<BF95<17CGFGBFF6;65@
@M02542:52:000000000-J9N43:1:1101:22941:2412 1:N:0:GTGACA
CGGTTTATCACCGGCAGTCTCCCTAGAGTTCCCGACTTAACTCGCTGGCAACTAAGGATAGGGGTTGCGCTCGTTTCGGGACTTAACCCAACATTTCACAACACGAGCTGACGACAGCCATGCAGCACCTGTCTTACGGTTCCCGAAGGCACAACCGCATCTCTGCAGTCTTCCGTAGATGTCAAGAGTAGGTAAGGTTCTTCGCGTTGCGTCGAATTAAACCACATGCTCCACCGCTTGTGCGGGCCCCCGTCCATTCATTTGAGTTTTAATCTTGCTACCGT
+
GD7@CFEFCCFFEGGGCFFAFFFGAE,@FEGFGGGGDGFGGFEFGGG7FFAG,C@FG<F@CGGGGGGGEGGFGBF4FFDCFGGFGG?FCE=C+EFFFFGFGGFFC:@CFGFGEEG7F@D,B<DCDFFFGGFBFGGFFGGGGCFFCFGDEGGGGGGGGGGFECEFED9FFC;FGC7<,C5;;CG@99FCFCF?FF9:<CCCFGFCEDGGEDEGF*2*9C9>GG?FGGFGGF7EC6:/>97CF)**>5:DG)7BD7()6<:7CF2*)(.-454>F0*0:2)).877
@M02542:52:000000000-J9N43:1:1101:9672:2416 1:N:0:GTGAAA
CGGTTTATCACCGGCAGTCTCCCTAGAGTTCCCGACTTAACTCGCTGGCAACTAAGGATAGGGGTTGCGCTCGTTGCGGGACTTAACCCAACATTTCACAACACGAGCTGACGACAGCCATGCAGCACCTGTCTTACGGTTCCCGAAGGCACAACCTCATCTCTGCAGTCTTCCGTAGATGTCAAGAGTAGGTAAGGTTCTTCGCGTTGCGTCGAATTAAACCACATGCTCCACCGCTTGTGCGGGCCCCCGTCAATTCATTTGAGTTTTAACCTTGCGACCGT
+
GGGGGGGGGGGGGCGGGGGAFGGGGGGGGGGEFEFGGGFFGGGGGGGGGGGGGFGGGGGGGGGGGGGGDGGGDGGFEGGGGGGGGGGGGGGGFGGEFGFGGGGGGEGGGGFGEGCFGGGCFFGFGGG8FFCFGGGGGGGGGGGGGDEGGGGGGGGC,7F;>FGFGFFGGGFDGDGF:F5BFF<CGGFFGGGGGGFFG<CFFEFEGGGGDGGGF7CFGFGFGFCEGFCCFGGGGGGE59ECG?FGGG>BE3DDFG0<49CFGGBFBFFFBDFFFF@FAF;>>9@>
@M02542:52:000000000-J9N43:1:1101:11433:2422 1:N:0:GTGAAA
CGGTTTATCACCGGCAGTCTCCCTAGAGTTCCCGACTTAACTCGCTGGCAACTAAGGATAGGGGTTGCGCTCGTTGCGGGACTTAACCCAACATTTCACAACACGAGCTGACGACAGCCATGCAGCACCTGTCTTACGGTTCCCGAAGGCACAACCGCATCTCTGCAGTCTTCCGTAGATGTCAAGAGTAGGTAAGGTTCTTCGCGTTGCGTCGAATTAAACCACATGCTCCACCGCTTGTGCGGGCCCCCGTCAATTCATTTGAGTTTTAATCTTGCGACCGTT
+
GGG@FGCEEFGDGGGGDFG9F<FGGFGGGGGGGDGGGGGGGGFEEFC:FGGGGGGGGGEFFGGGBCFFFG=BF@CCFCECEEFFGGFE@CGEEFF,?FEGGGGDCCCCC=FG7FEEGDFDF8EFG,DFBF8FGFGGGFFGGGGGGFE:>FGGGGGEEEG@CFGGGGGCCFCCFGG:F<E@;;FFFFFC9>BCCGCFGGG7CFGEE8?ECECC3CGFG*<FGFGGG8ACF7C6?FGCEGG3>3B75D:BD5DDBG?FAFG4>FAF<B:<AAA*2:9D)6(493)0)
@M02542:52:000000000-J9N43:1:1101:20730:2437 1:N:0:GTGAAA
CGGTTTATCACCGGCAGTCTCCCTAGAGTTCCCGACTTAACTCGCTGGCAACTAAGGATAGGGGTTGCGCTCGTTGCGGGACTTAACCCAACATTTCACAACACGAGCTGACGACAGCCATGCAGCACCTGTCTTACGGTTCCCGAAGGCACAACCGCATCTCTGCAGTCTTCCGTAGATGTCAAGAGTAGGTAAGGTTCTTCGCGTTGCGTCGAATTAAACCACATGCTCCACCGCTTGTGCGGGCCCCCGTCAATTCCTTTGAGTTTCGGTCTTGCGACCGT
+
GGGGGGGGGGGGGGGGGGGGGGGGGGGGGGGGGGGGGGGGGGGGGGGGGGGGGGGGGGGFGFGGGGGGGGGGGGGGGGGGGGGGGGFGGGGGGGGGGGGGGGGGGGGGGGGGGGGCEFGGFFGGGFFFGGGGGGGGGGFGGGGGGGGEGFGGGGGGGGGGGGGGGGFGGGGGFGGGGGGGFGGGGGFGGGGFGGGGG<EGGGGFCCCEGGGGFGGGGFGGGGGFFGGGGFCGGGFGGGEGGFFGGGFFGGGD3C?ED<FFFFB7AF>FFB?<D3>GAA60>9:>
@M02542:52:000000000-J9N43:1:1101:16419:2449 2:N:0:GTGAAA
CGGTTTATCACCGGCAGTCTCCCTAGAGTTCCCACCATTACGTGCTGGCAACTAAGGATAAGGGTTGCGCTCGTTGCGGGACTTAACCCAACATTTCACAACACGAGCTGACGACAGCCATGCAGCACCTGTCTTAGCGTTCCCGAAGGCACAACCGCATCTCTGCCGTCTTCGCTAGAAGTTAAGAGTAGGTAAGGTTCTACGCGTTGCGTCGTATTAAACCCCAAGCCCACCCGCGTGTGCGGGGACCCGGCCACTCAATTGAGGTGTAACCCTTGGCCCGC
+
GGGGDB@<FEFEBFGGEGG<@CFEFDFCFGG9FG@FDGFFGFGGG,CEE8EF<8F<,<FF@@F,:F:B@>CC:+D,B>7::>EFGGGGGGGC7<EDEADGGGEE@F:F8FEE+7>+8FBDFFG,,@8DGD8,,,8=,@33@:,@8+>@GF>F6D>E7C5CEGG@=9,;**/:<@:?*:*++=++=866+A=A9;+;6++0;++0.0)..577(,).8F+0*)(**/)(1*(())0,((9(-4>0)(((-(1)())((,)4206<2)(582))-)(**)0/))))
@M02542:52:000000000-J9N43:1:1101:20280:2452 1:N:0:GTGAAA
CGGTTTATCACCGGCAGTCTCCCTAGAGTTCCCGACTTAACTCGCTGGCAACTAAGGATAGGGGTTGCACTCGTTGCGGGACTTAACCCAACATTTCACAACACGAGCTGACGACAGCCATGCAGCACCTGTCTTACGGTTCCCGAAGGCACAACCGCATCTCTGCAGTCTTCCGTAGATGTCAAGAGTAGGTAAGGTTCTTCGCGTTGCGTCGAATTAAACCACATGCTCCACCGCTTGTGCGGGCCCCCGTCAATTCATTTGAGTTTTAATCTTGCGACCGT
+
GGGGGGGGGGGGGGGGGGGGGGGGGGGGGGGGGGGGGGGGGGGGGGGGGGGGGGGGGGGGGGGGGGGGGGGGGGGGGGGGGGGGGGGGGGGGGGGGGGGGGGGGGGGGGGGGGGGGGGGGGGGGGGGGGGGGGGGGGGGGGEGGGDGGGGGGGGGGGGGGGGGGGGGGGGGGGGGGGGGGGGGGGGGGGGGGGGGGGGGFGGGGGGGGGGGGFGGGGGGGGGGGGGGGGGGGGGGGGGGGG:FGGGEEGGGFDDBFFGGFFGFFBFBFBFFGGGFG4<>>FBFF
@M02542:52:000000000-J9N43:1:1101:22001:2475 2:N:0:GTGAAA
CGGTTTATCACCGGCAGTCTCCCTAGAGTTCCCGACTTAACTCGCTGGCAACTAAGGATAGGGGTTGCGCTCGTTGCGGGACTTAACCCAACATTTCACAACACGAGCTGACGACAGCCATGCAGCACCTGTCTTACGGTTCCCGAAGGCACAACCGCATCTCTGCAGTCTTCCGTAGATGTCAAGAGTAGGTAAGGTTCTTCGCGTTGCGTCGAATTAAACCACATGCTCCACCGCTTGTGCGGGCCCCCGTCAATTCAGTTTAGTTTTAATCTTTCGACCTT
+
GGGGGGGGGGGGGGGGGCGFGGGGGGGGGGGGGGGGGGGGGGGGGGGGGGGGFGGGGGGGFGGGGGGGGGGGGGGGGGGGGGGGGGGDFGGGGGGGGGGGGGGGGGGGGCCFFGGGGGFGGGGGGGFDDBFGGGGFGFGFGGCGGGGEEFGGG6CCDGG5EGGG,B;?FGCFGGCC4:?A8BF6CEFFF=FF>7@FGGF7FF6:<5D@(>BB0(7)<FC6CD(88;/)9>>??@F9(-9:<:FFF6>>BFD)-/*,)6@A)99))).46A47AA<FD@>555)0
@M02542:52:000000000-J9N43:1:1101:10962:2477 2:N:0:GTGAAA
ACAGTTTACACTGGCCGTCTTGCTAGAGTTCCCGACATCACTCGCTGGCAGCTAACAACAGGGGTTGCGCTCGTTATAGGACTTAACCTGACACCTCACGGCACGAGCTGACGAAAACCATGCAGCACCTTGTAAATTGTTCGAAGAAAAGTCTGTTTCCAAACCTGTCAATCTACATTTAAGCATTCGTAAGGATCCTCGCGTATCATCGAATTAAACCACATGCTCCACCGCTTGCGCGGGCCCCCTCCAACTCCTTTAAGTTTACTTCTTGCGAAAGTAACC
+
@FEEE@F<F9@6C<C,@+@FGG,,,<,EE9,CCBCE@@F9C,CD+@,@B,,B<6,C,C@6,,,+4CC8C@:EGGD?DC9F?FFG,CDECE84FFG8::F<:@F77CF+@EEFGG+@FA+A=>@FCGG6B,>,9382@73E,=+@6+3:,DCECDGFC,2,2,797E,5>D;+9ECF8FFA9<?++1++4;FF2A*;966?85B?;BFEE=4A(4*+;+3)5((2+3+1;7@1353(((1-(4;15970(,*2(*2..)=9)/*--<-).).))))//0)09**/*
@M02542:52:000000000-J9N43:1:1101:10682:2498 1:N:0:GTGAAA
CCCCACCTTCCTCCGGTTTGTCACCGGCAGTCTCCTTAGAGTGCCCACCATAACGTGCTGGTAACTAAGGACAAGGGTTGCGCTCGTTACGGGACTTAACCCAACATCTCACGACACGAGCTGACGACAGCCATGCAGCACCTGTGTCTGAGTTCCCGAAGGCACCAATCCATCTCTGGAAAGTTCTCAGCATGTCAAGGCCAGGTAAGGTTCTTCGCGTTGCTTCGAATTAAACCACATGCTCCACCGCTTGTGCGGGCCCCCGTCAATTCATTTGAGTTTTAACCTTGCCGCCTTACCC
+
CCCCCGGGGGGGGGGG@FGGGGGGGGGGGGGGGGGGGGGGGGGGGGGGGGG<FFGGGGGGGG,EFGGGGGGGGGGGGGGGGGGGGGGGGGGGGGGGGGGGGGGGGGGGGGGGGGGGGGGGGGGGGGGGGEGGGGGGGGGGGGGGGGGGGGGGGGGGGGGGDGGFFGFGGGGGGGCGGGGGGGGGGGFGGGGGF<FGGGGGGDGGGGGGGF<C9FB?FGEGEGGGGG=FFGGG7EGGGGGGEGFGGGGGCECGGGCGD9>C7D@>C*55:C<=4FFF:7,9:<AAFF>FG>:*460(4)6/)
@M02542:52:000000000-J9N43:1:1101:11960:2500 1:N:0:GTGAAA
CGGTTTATCACCGGCAGTCTCCCTAGAGTTCCCGACTTAACTCGCTGGCAACTAAGGATAGGGGTTGCGCTCGTTGCGGGACTTAACCCAACATTTCACAACACTAGCTGACGACAGCCATGCAGCACCTGTCTTACGGTTCCCGAAGGCACAACCGCATCTCTGCAGTCTTCCGTAGATGTCAAGAGTAGGTAAGGTTCTTCGCGTTGCGTCGAATTAAACCACATGCTCCACCGCTTGTGCGGGCCCCCGTCAATTCATTTGAGTTTTAATCTTGCGACCGT
+
GGGGGGGGGGGGGGGGGGGGGGGFFGGGGGGGGGGGGGGGGGGGGGGGGGGGGGGGGGGGGGGGGGGGGGGGGGGGGGGGGGGGGGGFGGGEGGGGGGGGGGGGGGFGGGGGGGGGGGGGGGGGGGGGGGGFGGGGGGGGGGGFGGGGGGGGGGGGGGGGGGGGGGCFCFFGGGGGGGGGGFFGFGGGGGFGGGGGG<CFFGC;5?EC8EGCFGE*7CCFGGGGGGGGG?<FGFGDGGGGG?FDGGBFGGGEFG?3<<DFGFA=<BA9ABA<C7BF>A>>B1>@
@M02542:52:000000000-J9N43:1:1101:23014:2501 1:N:0:GTGAAA
CGGTTTGTCACCGGCAGTCTCATTAGAGTGCCCTTTCGTAGCAACTAATGACAAGGGTTGCGCTCGTTGCGGGGCTTAACCCAACATCTCACGACACGAGCTGACGACAGCCATGCAGCACCTGTGTTACGGCTCTCTTTCGAGCACGAAGCCATCTCTGGCAACTTCCGTACATGTCAAAGGTGGGTAAGGTTTTTCGCGTTGCATCGAATTAAACCACATCATCCACCGCTTGTGCGGGTCCCCGTCAATTCCTTTGAGTTTCAACCTTGCGGCCGTACTCCC
+
GGGGGGGGGGGGDGGGGGGGGGGGGGGGGGGGGGGGGGGGGGGGGGGGGGGGGGGGGGGGGGGGGGGGGGGGGGGGGGGGGGGGGGGGFGGGGGGGGGGGGGGGGGGGGGGGGGGGGGGGGGGGGGGGGGGGGGGGGGGGGGGGGGGGGGDGGGGGDGGGGGGGGGGGGGGGGGFGGEGGGGGGFGGGGGFC<FFGGGDGGGGGGGGG5@FF@FGGGGGGGGGGGGGGGG=EGGGGFFGGD>EGGGFEGGG?FFAFFGGFGFDFFFFAF?DFGGFGFF;<FBBFF
@M02542:52:000000000-J9N43:1:1101:21668:2514 2:N:0:GTGAAA
CGGTTTATCACCGGCAGTCTCCCTAGAGTTCCCGACTTAACTCGCTGGCAACTAAGGATAGGGGTTGCGCTCGTTGCGGCACTTAACCCAACATTTCACAACACGAGCTGACGAGAGCCATGCAGCACCTGTCTTACGTTTCCCGAAGGCTCACACTCATCTCTGCAGTCTTCCTTCGATTTGCAGAGCAGCTAAGGTTCTTGGCGGTTAGCCGAATTAAACAACATGCTCCACGCCCTATGCGGGCCCCCTTAAAGTCATTTAAGTTCTGATCTTGTCGCCGG
+
GG:C:CFEGFEFGCGCC<@EF<EEFFF?FCGGFCGGGCACCFF,6@@7:@<,,CE@8,:CBEC7FGC<+=+,88:,B7+++4,=,<?EF:E7+AFCFCFDFGD7+@7=C,,F+6++8A=FFFF9EG,8,@=>DCCDFG3,@<,83C*:BC,,,,,7*64>CEFF@F9<D7,4DFG,+4/88C++=>+:)/;)-;CG44;>A8;*()).,.(+)(2)002@75)**/)(**.)/))(((1()))4510((4//(**.))*-66@)))...6.6<))***/)).))
@M02542:52:000000000-J9N43:1:1101:12375:2514 2:N:0:GTGAAA
CGGTTTGTCACCGGCCGTCACCTTAGAGTGCCCAACTTAATGATGGCAACTAAGATCAAGGGTTGCGCTCGTTGCGGGACTTAACCCAACATCTCACGACACGAGCTGACGACAACCATGCACCACCTGTCACTCTGCTCCCGATGGAGAAACCCCATCGCTAGGGTTTTCAGAAGATGTTAAGACCTGGTAAGGTCCTTTGCGTTGCTTTGAATTAAACCATAAAACCCAACACTTGGCCGGGCACCCGTGCATACAATTAAGTTTCAGCCTTTCGGTCGGTCT
+
<CFGF@7F,CFC7C>:6C@FFFFGGGE<CFGCG<CCFEDGF9FGFGGCD<C,,:,,C@FFFCE<@<+@+,87DAF>:@CEA9FFEF8+A=AEEC?C,4+>F+CED:B=BFCF+33AEEC<,@,@F888DD,EF795;6FC7@+8+**3,,53333*;41*=,1;F5B68*,141,,2BFF87:++*2?AA;+/**2+++++3+2.))(7+)/)9D+11<*53)00+*.95(-7.0.64*()((()-(-31**(1*).)*).**).))))).4182**755))0))
@M02542:52:000000000-J9N43:1:1101:8470:2524 2:N:0:GTGAAA
CAGTATATCACTGGCAGTCTCCCTAGAGTTCCCGACTTAACTCGCTGGCAACTAAGGATAGGGGTTGCGCTCGTTGCGGGACTTAACCCAACATTTCACAACACGAGCTGACGACAGCCATGCAGCACCTGTCTTACGGTTCCCGAAGGCACAACCGCATCTCTACAGTCTTCCGTAGATGTCAAGAGTAGGTAAGGTTCTTCGCGTTGCGTCGAATTAAACCACATGCTCCACCGCTTCTGCGGGCCCCGGTCAATTCATTTGAGTTTTAATCTTTCGACTCG
+
FGGFGGGGFFCGCFD<@FFAFFFFGGGGGGAFEEFGGGDGG<<FGGFGDGGFFDC<FFGCFGDGGGGFGGFFCF7DCEC>CFGGGGFCFCGGFFD@FGGGGGBEGCE+@FEF7@FFGCDGGGG:EGGFGG?FF8ECFFGGECFGGCE>EGFE888*05@*@<<F,26DD>EFFCEC/:4+=<:@+*4/BCAFCFDFGC8CFF:)8)269>6)212;@3A4:8:C5CF)**),0)),((*(..495;92(()/,9C5<>*64=*-.8A<B2<74<<7:8)5@)))
@M02542:52:000000000-J9N43:1:1101:16626:2528 2:N:0:GTGAAA
CGGTTTGTCACCGGCAGTCTCCTTAGAGTGCCCACCATTACGTGCTGGTAACTAAGGACAAGGGTTGCGCTCGTTACGGGACTTAACCCAACATCTCACGACACGAGCTGACGACAGCCATGCAGCACCTGTGTCTGAGTTCCCGAAGGCACCAATCCATCTCTGGAAAGTTCTCAGCATGTCAAGGCCAGGTAAGGTTCTTCGCGTTGCTTCGAATTAAACCACATGCTCCACCGCTTGTGCGGGCCCCCGTCAATTCATTTGTGTTTTAACCTTTCGGCCGT
+
GGGGGGGGGGGGGGGGGGGEGGGGGGGGGGGGGGGGGGGGGGGGGGGGGGGGGGGGGGGGGGGGGGFCGGGGGGGGGGGGGGGGGGGGGGGGGGG9FFFGDECEFFGGGGGGGGGGGGGDF8D=,=BFGGGGGGGGGGDFFFGGECEGGG?CGEGD9@EFG,:EEG;FCGFF;;C,5<29BFGAG=FF9A?FFAFGGFFGFFFFDDD@>E4AC9FFFFFF7)58*3A)*+).)<>2((1-80<BFBF>69D5(/*4<AF)69=<),::::AB>>97*8)85.>)
@M02542:52:000000000-J9N43:1:1101:9273:2529 2:N:0:GTGAAA
CGGTTTATCACCGGCGGTCTCCCTAGAGTTCCCGACTTAACTCGCTGGCAACTGAGGATAGGGGTGGCGCTCGTTGCGTGACTTTACCCAACATTTCTCAACACGAGCTGACGACAGCCATGCAGCACCTGTCTTACGGTTGCCTAAGGCACTACCGCATCTCTGCAGGCTTCCTTAGTTGTCAAGAGGTGGTAAGGTTGTTGGCGTTTCGTACAATTAAACTACATGCCACACTCCGTCGTCGGGTCCCCTTCAATTCATTGGAGTTTTACTCTTGTGACCCTT
+
GG7F@CCE<FGCFEF+:FGBF9,,@F,6EF,,C6,@@B,,C6CBC@66,6,6C,CE7FFF,,,7F+@,++@=FFDE+44B7AF?,:5?AF7FFFG<,,:,,AF=@>7++,,@++@FGGGCF,4@,,8?7DF;FACF,@*6@*,,,,,5:>D,,68,;*4**1=,,,,>29,6C5,=@9+;6<CA:8*))):0(++;*22*2)))6557(0170(9*6BF4*)6C++1)0*.4)).(((9,(((439(,4(**(0*).5*6./*))(,.:))).-.20*/*9055)
@M02542:52:000000000-J9N43:1:1101:20853:2530 2:N:0:GTGAAA
CGGTTTATCACCGGCAGTCTCCCTAGAGTTCCCGACTTAACTCGCTGGCAACTAAGGATAGGGGTTGCGCTCGTTGCGGGACTTAACCCAACATTTCACAACACGAGCTGACGACAGCCATGCAGCACCTGTCTTACGGTTCCCGAAGGCACAACCGCATCTCTGCAGTCTTCCGTAGATGTCAAGAGTAGGTAAGGTTCTTCGCGTTGCGTCGAATTAAACCACATGCCCCACCGCTTGTGCGGGCCCCCGTCAATTCATTTGTGTTTTAATCTTTCCCCGCTG
+
GGGGGGGGGGGGGGGGGGGFGGGGGGGGGGGGGGGGGGGGGGGGGGGGGGGGGGGGGGGGGGGGGGGGGGGGGGGGFFDGGGGGGGGGGGGGGGGGGGGGGGGGGGEGGGGGD>F:@FGGGGGGGFCFGFFGFGGGGG>EGGGGCEGGGFFFGGGGDE5;C:FFFGFC,9F=9;5=F7<CFFGFCE=;==A=;1:;DF6*8A731559>EB3(-7@4>G?GFB818@2>*.4)>>-,3C::)6,769>(7C)-7*,)6=9>=@<)((4.1),6:4:C***)))0)
@M02542:52:000000000-J9N43:1:1101:22766:2532 2:N:0:GTGAAA
CGGTTTATCACCGGCAGTCTCCCTAGAGTTCCCGACTTAACTCGCTGGCAACTAAGGATAGGGGTTGCGCTCGTTGCGGGACTTAACCCAACATTTCACAACACGAGCTGACGACAGCCATGCAGCACCTGTCTTACGGTTCCCGAAGGCACAACCGCATCTCTGCAGTCTTCCGTAGATGTCAAGAGTAGGTAAGGTTCTTCGCGTTGCGTCGAATTAAACCACATGCTCCACCCCTTGTTCGGGCCCCCGTCCATTCATTTGAGTTTTAATCTTTCGACCGTT
+
GGGFGGGGGGGGGGGGGGGGGGGGGGGGGGGGGGGGGGGGGGGGGGFGGGGGGGGGGGGGGGGGGGGGGGGGGGGGGGGGGGGGGGGGGGGGGGGGFGGGGGGGGGGGGGGGGGGDGGGGGGGGGGGGGGEFGGGGGGGGGGGE5EECGFGGGGGGGGGGGFFGGGCEEFGFFFGGGGDCAGGFFE4AAFFFEFGGFFA7FCC:;5>13B>EF9C7FFFFGF?FCC?7D*.4:>F(((285).2>101((1/4/)-:2@9<@F4:(.))667A9AF*8)55>3@)
@M02542:52:000000000-J9N43:1:1101:6841:2541 1:N:0:GTGAAA
ACAGCTTACGCTGGCAGTCTGTTTAGAGTCCCCACCATTACATGCTGGCAACTAAACATAGGGGTTGCGCTCGTTGCGGGACTTAACCCAACACCTCACGGCACGAGCTGACGACAGCCATGCAGCACCTAGTTTCCTGTCCCGAAGGACTTATCTATCTCTAGATAATTCAGTAACTTTCAAGCCCGGGTAAGGTTCCTCGCGTATCATCGAATTAAACCACATGCTCCTCCGCTTGTGCGGGCCCCCGTCAATTCCTTTGAGTTTCACCCTTGCGGGCGTACT
+
GGGGGGGGGGGGGGGGGGGGGGGGGGGGGGGGGGGEGGGGGGGGGGGGGGGGGGGGGGGGGFGGGGGGGGGGGGGGGGGGGGGGGGGGGGGGGGGGGGGGGGGGGGGGGG9DEGGGGGGGGGGGFGGGGGGGGGGGGGGGGGGGGGGGFGGGGGGGG9CBFGGGFGEGGGCFGGGGGGGDGGFGGGGCEGGGGGGFEGFC9BCEGGGFGG?CAEFGGGGGGFGGGGGF?FCGF?EGG<G*::>GGGEFGGGEEDAFFGGFGFA@>AFF))8/>F4<3;>909EF)
@M02542:52:000000000-J9N43:1:1101:9820:2550 1:N:0:GTGAAA
CGGTTTGTCACCGGCAGTCTCATTAGAGTGCCCTTTCGTAGCAACTAATGACAAGGGTTGCGCTCGTTGCGGGACTTAACCCAACATCTCACGACACGAGCTGACGACAGCCATGCAGCACCTGTGTGCAGGTTCTCTTTCGAGCACCAATCCATCTCTGGAAAGTTCCTGCCATGTCAAGGGTAGGTAAGGTTTTTCGCGTTGCATCGAATTAATCCACATCATCCACCGCTTGTGCGGGTCCCCGTTAATTCCTTTGAGTTTTAACCTTGCGGCCGTACTCCC
+
GGGGGGGGGGGGGGGGGGGGGGGGGGGGGGGGGGFGGGGFGGGGGGCFGAEFGGGDFGGGGGGGGGGGGGGGGGGGGGGFGGGGGGGGCFCFGGGDGGGGEGFGGGGGEGGGGGCGGGGGGGGFFGFGGGAFGGGGGGGGGGGGGGGGGGGGGGGGECCFGFEGGGGGGGGGGGGDFFDB9CEFFGGEFGGGF@BFGFEDGGGGGGGGGEGDFGGGGE@<FGGGGGGGGGEG=CEFGGGGDBFGGGF@GGGFFGFFBEF=FDFFB<7A<BFFFG@D>>F:03@6>
@M02542:52:000000000-J9N43:1:1101:24161:2551 1:N:0:GTGAAA
CGGCTTATCACCGGCAGTTTCCTTAAAGTGCCCAACTTAATGATGGCAACTAAGGACGAGGGTTGCGCTCGTTGCGGGACTTAACCCAACATCTCACGACACGAGCTGACGACAGCCATGCAGCACCTGTCACTAGGTCCCCGAAGGGAAGAAATCTGTCTCCAGAAGTCGTCCTAGGATGTCAAAGGCTGGTAAGGTTCTGCGCGTTGCTTCGAATTAAACCACATGCTCCACCGCTTGTGCAGGCCCCCGTCAATTCCTTTGAGTTTCGGTCTTGCGACCGT
+
GGGGGGGGGGFGGCFGGGGGFGGGGGGGGFDGGGGGGGGGGGGGGGGCCCFGGGGGGGEGGGGGGEGEGGGGGGGGGGGGGGFGGGGGGGGGGFGGGGGDEGGGFEEGGGGGEECGGGG=FGGGGGGGGGEFF==<FGGGFCC7F<@GGGGGGG9FGGGGGGGGGCFCFGGCFGGGGD?CF8B9BFGGGGGGBFFGGFGGGGGGEE8EGGFGFGGFGGFGGCFGGGGGG?FGGG@=C7CGGFFGEFFFGDGFBDBFAFCFFGFF)3AAFFFG<D3>4A>06;EF
@M02542:52:000000000-J9N43:1:1101:16431:2582 1:N:0:GTGAAA
CGGTTTATCACCGGCAGTCTCCCTAGAGTTCCCGACTTAACTCGCTGGCAACTAAGGATAGGGGTTGCGCTCGTTGCGGGACTTAACCCAACATTTCACAACACGAGCTGACGACAGCCATGCAGCACCTGTCTTACGGTTCCCGAAGGCACAACCGCATCTCTGCAGTCTTCCGTAGATGTCAAGAGTAGGTAAGGTTCTTCGCGTTGCGTCGAATTAAACCACATGCTCCACCGCTTGTGCGGGCCTCCGTCAATTCATTTGAGTTTTAATCTTGCGACCGTT
+
GGGFGGGGGGGGGGGGGGGGGGGGGGGGGGGGGGGGGGGGGGGGGGGGGGGGGGGGGGGEFADFGGGGGGGGGGGGGGGGGGGGGGGGFGGGGGGGGGGGGGGGCFGGGGGGGGGGGGGGGGGGGGGGGGGGGGGGGGGGGGGGGGGEGDFFGDFGGGGGGGGGGGGGGGGGGGGGGGGGGGGGGGGGGGGFCFGGGGGGGGFEGCEGCGEGFDEGGGGGGGGFFDG9C@CFGFF=CDGGG?FGGGFEEFGFFGFE<<CFGF2=A1AADFFGGGFGAF>BB>DE)
@M02542:52:000000000-J9N43:1:1101:22889:2592 2:N:0:GTGAAA
CGAGTTGACCCCGGCAGTCTCTCATGAGTCCCCAACCAAATGTTGGCAACATAAGACAAGGGTTGCGCTCGTTGCGGGACTTAACCCAACATCTCACGACACGAGCTGACGACAACCATGCACCCCCTGTATAACGACCAACAAGGGAAACTAAATCCCTTCCGCGATCCGCGATATGTCAAGCCCAGGTAAGGTTCTTCGCGTTGCATCGAATTAATCCACATCCGCCGCCGCGTGTGCGGGCCCCCGTCAATTCCTTTGCGTTTTAGCCTTTCGGCCGTTCT
+
C:FCC@<FGFFC7FF@+C6,CCE<FFFEGGGGGGCGF7,EEAF9,CFFFGGEFFGCGECE8@EAFG7:+BFFGGE+7::F=,:AA,,CA+4BF<?<F=FF:F@+>@+AEFG+3>>FFGF<B@FD++@C73@EDDA7++3*,3@BD7B:FEDE?6?,5,4,,4,4;C**6/4)***:12++3<*;>(5)8);C.6C:*=C:8>D543:2.92)(.**/9@*22(2+0)(*)(-.<)---*)-921),42(,9*(**6<4=99*.(,(4).)3)))6*7)0)0)7)
@M02542:52:000000000-J9N43:1:1101:17525:2601 1:N:0:GTGAAA
CGGTTTATCACCGGCAGTCTCCCTAGAGTTCCCGACTTAACTCGCTGGCAACTAAGGATAGGGGTTGCGCTCGTTGCGGGACTTAACCCAACATTTCACAACACGAGCTGACGACAGCCATGCAGCACCTGTCTTACGGTTCCCGAAGGCACAACCGCATCTCTGCAGTCTTCCGTAGATGTCAAGAGTAGGTAAGGTTCTTCGCGTTGCGTCGAATTAAACCACATGCTCCACCGCTTGTGCGGGCCCCCGTCAATTCATTTGAGTTTTAATCTTGCGACCGT
+
GGGCFFCFFGFFGGGGGAFFGGGGGGGGGGGGGGGGGGFGGGGGGGEEGGGGGFGGFGGFG@8>FGGFFGEG@FFGGGGGGGGGGGFFFGGGGGGGGGGGGGGGGEECGG?FGGGGGGGGGGGGGGGGGGGGGGFDFFDDFGGGDCGGEGFGGGGGGGGFG9CCFEFG:FGGGGGGCFEGCGGD9CAFGGGGGEGGGGGFFGEGGGGG58E:>E=FGGGGGFGGGGEFGC?FG6@GGDGCFFBDG:)7=75<5C?B:FGFGGA?<064<A<FGGFGFFFBB4>D
@M02542:52:000000000-J9N43:1:1101:8497:2604 2:N:0:GTGAAA
CGGTTTATCACCGGCAGTCTCCCTAGAGTTCCCGACTTAACTCGCTGGCAACTAAGGATAGGGGTTGCGCTCGTTGCGGGACTTAACCCAACATTTCACAACACGAGCTGACGACAGCCATGCAGCACCTGTCTTACGGTTCCCGAAGGCACAACCGCATCTCTGCAGTCTTCCGTAGATGTCAAGAGTAGGTAAGGTTCTTCGCGGTGCGTCGAATTAAACCACATGCCCCACCGCTTGTGCGGGCCCCCGTCCATTCATTTGAGCTTTAATATTTCGACCGTT
+
GGGGGGGGGGGGGGGFFGFFEGGGGGGGGGFGGGGGGGAFFDFGGGFGGGGGGGGGGGFGGGCDFGGGGGGG7FGGGGGGGGGGGGG9FGGGGGGGGGGGGGGGGGGGGGCFEGGGG8FFGGGGGG@CFFEFGD9CFG7DFCGGCEC5F>:,@EGEDGCEG,CC7?;CC*1BCFDGCCC>+1@A:4FFFAAF4+CFDGFD8;FF75)6@E>B>(>FFFF?F4:GF*<2<F((0>D(,9*(4)4252(,721),7)4:494<F6)6()6:<4).))2*9)).)))0
@M02542:52:000000000-J9N43:1:1101:19076:2605 2:N:0:GTGAAA
CGGTTTATCACCGGCAGTCTCCCTAGAGTTCCCGACTTAACTCGCTGGCAACTAAGGATAGGGGTTGCGCTCGTTGCGGGACTTAACCCAACATTTCACAACACGAGCTGACGACAGCCATGCAGCACCTGTCTTACGGTTCCCGAAGGCACAACCGCATCTCTGCAGTCTTCCGTAGATGTCAAGAGTAGGTAAGGTTCTTCGCGTTGCGTCGAATTAAACCACATGCTCCACCGCTTGTTCCGGCCCCCGTCAATTCATTTGAGTTTGATCTTTCCGACCGTC
+
GGGGGGGGGGGGGGGGGGGDGGGGGGGGGGGGGGGGGGEDGGGGGGGGGGGGGGGGGGGGGGFGEGGGEGEGGGGGFGGGGGGGGGFGGGGGGGGGGGGGGGGGGGGDEGGGEEEGGGGGGDGGFFGGG?FGGGGFGGGGGGGGGCEGGGGGGGGGDGG5C9<9<F989CGFGC76*=*41<++;=*53+;FF6FGFGFC6;;>7BB17B6E;(9>FFGFGBFFE@;>G*.:@:FB>;*47)))7614;6<),9*(6)9<>F@2)3:5<))))-5:**..7))0)
@M02542:52:000000000-J9N43:1:1101:21269:2638 1:N:0:GTGAAA
CGGTTTATCACCGGCAGTCTCCCTAGAGTTCCCACCATTACGTGCTGGCAACTAAGGATAAGGGTTGCGCTCGTTGCGGGACTTAACCCAACATTTCACAACACGAGCTGACGACAGCCATGCAGCACCTGTCTTAGCGTTCCCGAAGGCACAATCGTATCTCTACAATCTTCGCTAGATGTCAAGAGTAGGTAAGGTTCTTCGCGTTGCGTCGAATTAAACCACATGCTCCACCGCTTGTGCGGGCCCCCGTCAATTCATTTGAGTTTTAATCTTGCGACCGT
+
GGGGGGGGGGGGGGGGGGGFGGGGGGGGGGGGGGGGGGGGGCGGGGGEEGGGFGGGGGGGGGGGGGGGGGGGGGGGGEEGGGGGGGGGGGGGGGGGGGGGGGGGGGGGGGGGGGGGGGGGGGGGGGGGGGGGGGGFGGGGGGGGGGEGGGGGGGGGGGGGGGGGGGGGGGGGGGGGGGGGGFGGGGGGGFGGGGGGGFEGGGGGGDGGEGGGBGGGGFGGGG?EGGGGGGGFGGGCEGGGF)89CD>>CCDFBGFF>FGFGF<?BBB>>AA:FFBG)912;9B5
@M02542:52:000000000-J9N43:1:1101:16782:2639 2:N:0:GTGAAA
CGGTTTATCACCGGCAGTCTCCCTAGAGTTCCCGACTTAACTCGCTGGCAACTAAGGATAGGGGTTGCGCTCGTTGCGGGACTTAACCCAACATTTCACAACACGAGCTGACGACAGCCATGCAGCACCTGTCTTACGGTTCCCGAAGGCACAACCGCATCTCTGCAGTCTTCCGTAGATGTCAAGAGTAGGTAAGGTTCTTCGCGTTGCGTCGAATTAAACCACATGCTCCACCGCCTTTTCGGGCCCCCCTCAATTAATTTTATGTTTAATCTTTCGACCTC
+
GGGGGGGGGGGGGGGGGGGFGGGGGGGGGGGGGGGGGGGGGGGGGGGGGGGGGGGGGGGGGGGGGGCFGGGGGGGGGGDGGGGGGFGFFGGGGGGGDFGGGGGGGFDGGGGGDGEGGGGG9DFGGGGGGGGGGGGFFGGGGGGGGGGGGGGFGGGGGGGEG@?CFGGFFFC>,CGG6/9=11;CDEFFAFC4);CFGGFDFAFFFFE@@DFF1(9>FFC?*.:EECF>F*-8<>F11(9(.)4->01-79C)(1*.))*)6*=))).6>A2<4).:*18)>>))
@M02542:52:000000000-J9N43:1:1101:10713:2646 1:N:0:GTGAAA
ACAGTTTACACTGGCAGTCTTGCTAGAGTTCCCGACATCACTCGCTGGCAACTAACAACAGGGGTTGCGCTCGTTATAGGACTTAACCTGACACCTCACGGCATGAGCTGACGACAACCATGCAGCACCTTGTAAATTGTCCGAAGAAAAGTCTGTTTCCAAACCTGTCAATCTACATTTAAGCCTTGGTAAGGTTCCTCGCGTATCATCGAATTAAACCACATGCTCCACCGCTTGTGCGGGCCCCCGTCAATTCCTTTGAGTTTCATTCTTGCGAATGTACTC
+
GGGGFFFGGGGGGCFG7EFGFGG9FGGGGGFFGGCCCGFC<AFGGG:FGFG@EGGGGGGGGGGGGDGGDEGGEGGDFGGFDFGGGG9,CFGGGGF88FEGGGGGGG8<F<EF+CF@74?FCDFGFFGGGGGDFEFGFAE@9FEGDGGG<FG<DC9FFA,3@FGF8CGGGGGEF;EECGFFGC:,3BFFGCDDFF<FFGGCEEC>C*@CGGGGFGGGCC9;FGF89C+;BFFC5CEEG4EGG0=5C5@DDG<B)::FB+?@DG09564-))60:*9D(4(.6AF*0
@M02542:52:000000000-J9N43:1:1101:13262:2648 1:N:0:GTGAAA
CGGTTTATCACCGGCAGTCTCCCTAGAGTTCCCGACTTAACTCGCTGGCAACTAAGGATAGGGGTTGCGCTCGTTGCGGGACTTAACCCAACATTTCACAACACGAGCTGACGACAGCCATGCAGCACCTGTCTTACGGTTCCCGAAGGCACAACCGCATCTCTGCAGTCTTCCGTAGATGTCAAGAGTAGGTAAGGTTCTTCGCGTTGCGTCGAATTAAACCACATGCTCCACCGCTTGTGCGGGCCCCCGTCAATTCATTTGAGTTTTAATCTTGCGACCGT
+
GGGGGGGGGGGGGGGGGGGGGGGGGGGGGGGGGGGGGGGGGGGGGGGGGGGGGGGGGGGGGFGEGGGGGGGGGGGGGGGGGGGGGGFGGGGGGGGGGGGGGGGGGGGGGGGGGGGGGGGGGGGGGFGGGGGGGGGGGF@FGGGGGGGEGGGGGGGGGGGGGGGGGGGGGGGGGFEGGGGGGGGGGGFGFGGGGGGGGGGGGGGGGGGGGGGGFGGGGGGGGGGGDGGGGGGGGGGCGDGFGFFGGGEBGGGEFGFFBFGFGGA?4?A<A<4CGGFF<AF399@F
@M02542:52:000000000-J9N43:1:1101:17511:2649 2:N:0:GTGAAA
CGGTTTATCACCGGCAGTCTCCCTACAGTTCCCGACTTAACTCGCTGGCAACTAAGGATAGGGGTTGCGCTCGTTGCGGGACTTAACCCAACATTTCACAACACGAGCTGACGACAGCCATGCCGCACCTGTCTTACGGTTCCCGAAGGCACAACCGCATCCCTGCAGTCTTCCCTAGATGTCAAGACTAGGTAAGGTTCTTCGTGTTGCGTCGAATTAAACCACCTGCTCCACCGCTTGTGCGGTCCCCCTGCCATGTATGTGCGTTGTAATCTTGTGCCTGT
+
86@F:8CACEF<CEG>6FD<<FFGG,C<EFG9FF:@FG@<FFGEDCC7F,CFECCFFFGG@BECF+8<FF=F7FGGF>C+@CDC<FAFGGDEG<FFG<FGFC,8:8+8@AF,8=++3DFF983@8++3+33@:E;FG6:6>EFFCE58:>FG,>EGD5*4=6,,=,,>BC@6C;*=*6*1:C>++)/)+*2=)71;7<=>9FA)(..3(+(.,77>F3CB7218/*)(20.3647((-9:,596B,(,,4))-**)))*-)19<),,4--.):A2C**0/=6**
@M02542:52:000000000-J9N43:1:1101:23784:2656 2:N:0:GTGAAA
CGGTTTATCACCGGCAGTCTCCCTAGAGTTCCCGACTTAACTCGCTGGCAACTAAGGATAGGGGTTGCGCTCGTTGCGGGACTTAACCCAACATTTCACAACACGAGCTGACGACAGCCATGCAGCACCTGTCTTACGGTTCCCGAAGGCACAACCGCATCTCTGCAGTCTTCCGTAGATGTCAAGAGTAGGTAAGGTTCTTCGCGTTGCGTCGAATTAAACCACCTGCTCCACCGCTTTGTCGGGCCCCCGTCCATTCCTTTGAGTTTCGGTCTTTCTACCTTT
+
GGGGGGGGGGGGGGGEGGGGGFFGGGFGGGGGGGGGGGGGGGGGGGGGGGGGGGGFGGGGGGGGGGGGGGGGGGGGGGGGGGGGGGGCF@FGGGGGGFEFGEFEGGGG6DFGDGGG+>FGGGGG,@EG@BFEGFGGGGGCFG8EEE8:FEGGGGEGGGEEGGGGCC;<?4,=EGDFGG:BFCF+@8AFF=@FEA7;D<AF=A@FFA:>156B6,5)97CFG<?E8*.5FC6?FFF0(,/,)..8>9>(3(7)-*1424@:2B=).-6<6)-(-,4****19=*/1
@M02542:52:000000000-J9N43:1:1101:13019:2658 1:N:0:GTGAAA
CGGTTTATCACCGGCAGTCTCCCTAGAGTTCCCGACTTAACTCGCTGGCAACTAAGGATAGGGGTTGCGCTCGTTGCGGGACTTAACCCAACATTTCACAACACGAGCTGACGACAGCCATGCAGCACCTGTCTTACGGTTCCCGAAGGCACAACCGCATCTCTGCAGTCTTCCGTAGATGTCAAGAGTAGGTAAGGTTCTTCGCGTTGCGTCGAATTAAACCACATGCTCCACCGCTTGTGCGGGCCCCCGTCAATTCATTTGAGTTTTAATCTTGCGACCGT
+
GGGFGGGGGGGGGGGGGGGCFGGGGGGGGGGGGEGGGGGGGGGGGGGGGGGGGGGGGGGGGGGGGGGGGGGGGGGGGGGGGGGGGGGGGGGGGGGGGGGGGGGGGDGGGGGGGGGGGGFGGGGGGGGGGGGGGGFGGGDGGGGCGGGGGFGFFFGGGGGGGFFGDGGGGFGGGGGGGGGFGFFFCFGGGGGGGGGGGGFGGGGGGGGGGGGGF58EFGGGGFFGGGGGGF7CFFGGGGGFG?FDEGBBGGGB>*:@BCFFGGFFF?A<DFAGC:=CA<9;;73>
@M02542:52:000000000-J9N43:1:1101:9145:2662 1:N:0:GTGAAA
CGGTTTATCACCGGCAGTCTCCCTAGAGTTCCCGACTTAACTCGCTGGCAACTAAGGATAGGGGTTGCGCTCGTTGCGGGACTTAACCCAACATTTCACAACACGAGCTGACGACAGCCATGCAGCACCTGTCTTACGGTTCCCGAAGGCACAACCGCATCTCTGCAGTCTTCCGTAGATGTCAAGAGTAGGTAAGGTTCTTCGCGTTGCGTCGAATTAAACCACATGCTCCACCGCTTGTGCGGGCCCCCGTCAATTCATTTGAGTTTTAATCTTGCGACCGTT
+
GGGFGGGGGGGGGGGGGGGGGGGGGGGGGGGGGGGGGGGGGGGGGGGGGGGGGGGGGGGGGGGGGGGGGGEGGGGGGGGGGGGGGGGFGGGGGFGGGGGGGGGGGDGGGGGGEEGGGGGGGGGGGGGGGFGGGGGGGGGGGGGGGGGGGGGGGGGGGGGGGGGGGGGGFGGFCGEGGGGFFGGGGGGGGGGGGGGGGGGGGGGCGGGGGGGGFGGGGGGGGGFGCFCFC@?FFFGEEGGGG0957<>EEDGD><3@AGG?GC4?AFFFBAFFGGFG:A0;9>B@)
@M02542:52:000000000-J9N43:1:1101:13565:2675 1:N:0:GTGAAA
CGGTTTATCACCGGCAGTCTCCCTAGAGTTCCCGACTTAACTCGCTGGCAACTAAGGATAGGGGTTGCGCTCGTTGCGGGACTTAACCCAACATTTCACAACACGAGCTGACGACAGCCATGCAGCACCTGTCTTACGGTTCCCGAAGGCACAACCGCATCTCTGCAGTCTTCCGTAGATGTCAAGAGTAGGTAAGGTTCTTCGCGTTGCGTCGAATTAAACCACATGCTCCACCGCTTGTGCGGGCCCCCGTCAATTCATTTGAGTTTTAATCTTGCGACCGT
+
GGGGGGGGGGGGGGGGGGGGGGGGGGGGGGGGGGGGGGGGGGGGGGGGGGGGGGGGGGGGGGGGGGGGGGGGGGGGGGGGGGGGGGEFGGGGGGGGGGGGGGGGGGGGGEGGGGGGGGGFGGGGFGGGGGGGGGGGGGDGGGGGGGGEGGGGGGGGGGGGGGGGGGGGGGGGGGGGGGGGGGGGGGFGGGGGGGGGGFFGGGGGGGGGGGGGFGGGGGGGGGGGGGGGGGGGGGGGGGGGF?FGGGFDGGGFEG:EFFD@FGBFFBFFFBFGF>FDADF9>63<
@M02542:52:000000000-J9N43:1:1101:11552:2680 2:N:0:GTGAAA
CGGTTTATCACCGGCAGTCTCCCTAGAGTTCCCGACTTAACTCGCTGGCAACTAAGGATAGGGGTTGCGCTCGTTGCGGGACTTAACCCAACATTTCACAACACGAGCTGACGACAGCCATGCAGCACCTGTCTTACGGTTCCCGAAGGCACAACCGCATCTCTGCAGTCTTCCGTAGATGTCAAGAGTAGGTAAGGTTCTTCGCGTCGCGTCGAATTAAACCACATGCCCCACCGCTTGTGCGGGCCCCCGTCCATTCATTTGAGTTTTAAGTTTTCTGCCGG
+
GGGCEGGFFGGGGGG:FFGFGGGGGGGGGGDFFFGGGGGFGGGGGGGD@FGGGGGGGGGGGGGGGGGGGGFGGG@FGGGGEGGGGGEFFGGGGGGGGGGGGGGGGGFDEGC8CEEGEGGGGGGGGGGGGGGEFFGFFG7DGC>EGGEEGGGDFGGDG>EEE==CFGFGFG7CC?EF4CGFC@C7:86A+1;FE+;DGFFFA@7:?AAF;:>E>2D3)59@7.1/A5??>*.(75;;>0<0<)4(7;0360/),*),.-6).8@42<<)5<)4)-6>*/0/*6))
@M02542:52:000000000-J9N43:1:1101:19996:2693 2:N:0:GTGAAA
CGGTTTATCACCGGCAGTCTCCCTAGAGTTCCCGACTTAACTCGCTGGCAACTAAGGATAGGGGTTGCGCTCGTTGCGGGACTTAACCCAACATTTCACAACACGAGCTGACGACAGCCATGCAGCACCTGTCTTACGGTTCCCGAAGGCACAACCGCATCTCTGCAGTCTTCCGTAGATGTCAAGAGTAGGTAAGGTTCTTCGCGTTTCGTCGAATTAAACAACATGCTCCACCGCTTGTTCGGGCCCCCGTCCATTCATTTGAGTTTTAATTCTTCGACCGT
+
GGGGGGGGGGGGGGGGGGGGGGGGGGFGGGGGGGGGGGGFGGGGGGGGGGGGGGGGGGGGGGGGGGGGEGGGGEFGGDEGDCGGGGGGFFGGGGGGGGGGGGGGGEGGGDFGGGG@FGFGGGGGGGGGGGFFGD@FFFDFGGGGGGG::FFGGGDCC87EEGGGDFGGGGCFCFEG***=8=DFFEFFFFCFE;76C9=FFFFF0:B((;45:17:?>FFGB)***).92-57>:1(3C:()40739>44C)-*)4)5@A26=<A14)-6))6-)*2157>B35
@M02542:52:000000000-J9N43:1:1101:11942:2704 2:N:0:GTGAAA
CGGTTTGTCACCGGCAGTCTCCTTAGAGTGCCCACCATTACGTGCTGGTAACTAAGGACAAGGGTTGCGCTCGTTACGGGACTTAACCCAACATCTCACGACACGAGCTGACGACGGCCATGCAGCACCTGTCTCAATGCCCCCGAAGGCACCAATCCATCTCTGGAAAGTTCATTGGATGTCAAGGCCTGGTAAGGTTCTTCGCGTTGCTTCGAATTAAACCACATGCCCCACCGCTTGTTCGGGCCCCCCTCAATTCATTTGAGTTTTAACCTTGCGGCCCT
+
GGGGGGGGGGGGGGG7BFGFGGGGGGGGGGGFGGGGGGGGGGG8FGGGGGGGGGGGFFGGGGGGGGGGGGGGDFFGGGGGGGGGGGGGGGGGGGC9FEBFGGEECGCEGF9FFGE7:FFGFGGGGFEFGFFFGFGGGC@F,@DEEEECFGGFFCCFGGG?F,DFFGFFCFGC77CG:C6B4<>+=@4);68:46FGCA8:*33=;>)6;B4A;>FFFFCF*)4@C*974*.375<31-*-2).17>(7>6D)(*1))6@)6=74)46-:A2:2<5C0?<B>7))
@M02542:52:000000000-J9N43:1:1101:10638:2719 1:N:0:GTGAAA
CGGTTTATCACCGGCAGTCTCCCTAGAGTTCCCGACTTAACTCGCTGGCAACTAAGGATAGGGGTTGCGCTCGTTGCGGGACTTAACCCAACATTTCACAACACGAGCTGACGACAGCCATGCAGCACCTGTCTTACGGTTCCCGAAGGCACAACCGCATCTCTGCAGTCTTCCGTAGATGTCAAGAGTAGGTAAGGTTCTTCGCTTTGCGTCGAATTAAACCACATGCCCCACCGCTTGTGCGGGCCCCCGTCAATTCATTTGATTTTTAATCTTGCGACCGTC
+
GGGGGGGGGGGGGGGGGGGGGGGGGGGGGGGGGGGGGGGGGGGGGGGGGGGGGGFGGGGGGFFGGGGGGGGGGGGGGGGGGGGGGGGFGGGGGGGGGGGGGGGGDDGGGGGGEGGGGGGGFFGGGGGGGGGF8BEFE<<FGGGGGGDFGFFFFGGGGGEDG;?A,?FFFFBFGFCGGGGGGFGGGGGGGGFGFGGGGCEEGGCC8*/=+>CE3:C59FEGGG68*2<CC+:7==E=EDE37.=DCDEFGGGFEG25<+7@GF4/-)6<BB?477@F4439>>D@)
@M02542:52:000000000-J9N43:1:1101:20409:2749 2:N:0:GTGAAA
CGGTTTATCACCGGCAGTCTCCCTAGAGTTCCCGACTTAACTCGCTGGCAACTAAGGATAGGGGTTGCGCTCGTTGCGGGACTTAACCCAACATTTCACAACACGAGCTGACGACAGCCATGCAGCACCTGTCTTACGGTTCCCGAAGGCACAACCGCATCTCTGCAGTCTTCCGTAGATGTCAAGAGTAGGTAAGGTTCTTCGCGTTGCGTCGAATTAAACCACATGCCCCACCGCTTGTTCGGGCCCCCGTCAATTCATTTTAGGTTTAATCTTTCGACCCT
+
GGGEGGGGGGGGGGGGGGGFGGGGGGGGGGGGGGGGGGFGGGGGGGGGGGGGGGGGGGGGGGGGGGGGGGGGEGGGGEGGGGGGGGGGGGGGGGGGGGGGGGAEFGGGGGFEFFGFGGGGGGGGGGGGGGGGGGGGGGGGGGGGGGGGDGGGFGEGGGGGGFGGGG9CCFFFGFEGFGGF>FFAGFFFFFFBCAFGGGBFFFFFFF56(89>>1CFFFGF743C8:<?G4(4;>B;96D?744(<6(99>G)-1*46<=)./0)).,6.6(644)::*0.<)))
@M02542:52:000000000-J9N43:1:1101:17462:2750 2:N:0:GTGAAA
CGGTTTATCACCGGCAGTCTCCCTAGAGTTCCCGCCTTAACTCGCTGGCAACTTAGGATAGGGGTTGCGCTCGTTGCGGGACTTAACCCAACATTTCACAACACGAGCTGACGACAGCAATGCAGAACCTGTCTTACGGTTCCCGAAGGCACCATCGCATCTCGTCAGTCTTCCGTAGATGTCCAGCTGAGGTAAGGTTCCTGGTGTTTCATCGAATTAAACAACATGGTCCGCCGCTGGTGCGGGCCCCCGCAACTTAATCTGAGTTATCATCTTGCACCGGT
+
C,B@C@FFGGFE,7@@@CF9CEFC9,E,<C<FCC7:B76CF@DC:@@B@C,CC,:F9E96@@FEGGGG@C:7>>D,B+@CFFFGGGGCCF@@BF9@=FGGGGGC@BE+6,,3++@>=D,=,3,,87608,,63,8=A@+3++6@C:::58:54@,3;CGC*29,11*4>:,1,444**28B9C+=))))*;34*:*;CB>661/.)8/(+)3)405635++)7*/8<(*0.))003(-),3:6(7(((-())(/)(,)*)-*1)-46<)5))64<F****))..
@M02542:52:000000000-J9N43:1:1101:7751:2763 1:N:0:GTGAAA
CGGTTTATCACCGGCAGTCTCCCTAGAGTTCCCGACTTAACTCGCTGGCAACTAAGGATAGGGGTTGCGCTCGTTGCGGGACTTAACCCAACATTTCACAACACGAGCTGACGACAGCCATGCAGCACCTGTCTTACGGTTCCCGAAGGCACAACCGCATCTCTGCAGTCTTCCGTAGATGTCAAGAGTAGGTAAGGTTCTTCGCGTTGCGTCGAATTAAACCACATGCTCCACCGCTTGTGCGGGCCCCCGTCAATTCATTTGAGTTTTAATCTTGCGACCGT
+
GGGGGGGGGGGGFCGGGGGGGGGGGGGGGGGGGGGGGGFEEFGGGGGGGGGGGGGGGFFGGFGFCGGGGGG@GGGFGGDGGGGFGGGGGGGGGGGGGGGFGGGGDFGGG8DFGGGGGGGGGGGGGGGGGGGGGGGDGGGGGGGC@GCF<<DFGGGDGGGFGGGGFFFEGFEEGFFGGDGGGGD;FC,=CEGG<,<FGFFFGGCCGEEG88=8>5?C<F9>9CFGGGFFG9CE?FCEGGGGG:65CDDBEDGE<DBEF9FF>C)/)4<))64*:CFF<A;>01>B
@M02542:52:000000000-J9N43:1:1101:10076:2764 1:N:0:GTGAAA
CGGTTTATCACCGGCAGTCTCCCTAGAGTTCCCGACTTAACTCGCTGGCAACTAAGGATAGGGGTTGCGCTCGTTGCGGGACTTAACCCAACATTTCACAACACGAGCTGACGACAGCCATGCAGCACCTGTCTTACGGTTCCCGAAGGCACAACCGCATCTCTGCAGTCTTCCGTAGATGTCAAGAGTAGGTAAGGTTCTTCGCGTTGCGTCGAATTAAACCACATGCTCCACCGCTTGTGCGGGCCCCCGTCAATTCATTTGAGTTTTAATCTTCCGACCGT
+
GEFGGGGGFGGGGCFEGGGFGG@<CAFEFFFFG@FGGGGGFG<@FCF7CFGGGGGGFGGCF8CEGEDGGGCEEFG,C:CCFGGGGGEG<FFGGGGGGGGGGGGGEEE7F@FGEGGDCFGGGFGGGFGEGGGGGGGGGGGG:@@FFGE7BFFGGF>EEGCCEGGGGGGFGGGGGGCFFGG;CCCFCB@B<EFGCFFCFG+ACFG**/CGEGGGF=E=F=F7EGGGF=CCF9C60@8CGGGCF:FGGCBFE<DF3CB):7:B7:A66:A>49<CFGFC).,839)<
@M02542:52:000000000-J9N43:1:1101:9507:2768 1:N:0:GTGAAA
CGGTTTATCACCGGCAGTCTCCCTAGAGTTCCCGACTTAACTCGCTGGCAACTAAGGATAGGGGTTGCGCTCGTTGCGGGACTTAACCCAACATTTCACAACACGAGCTGACGACAGCCATGCAGCACCTGTCTTACGGTTCCCGAAGGCACAACCGCATCTCTGCAGTCTTCCGTAGATGTCAAGAGTAGGTAAGGTTCTTCGCGTTGCGTCGAATTAAACCACATGCTCTACCGCTTGTGCGGGCCCCCGTCAATTCATTTGAGTTTTAATCTTGCGACCGT
+
GGGGGGGGGGGGGGGGGGGGGGGGGG,EGFFGGGCFGGGGGGGDGGGGGGGGGGGGGGFGGGGGGGGGGGGEEEGCFGDEGGGGGGGGGGGEFFGGGGGGGGGGGFEGGGFGGGGGDFGGEFFFFGGG@FGGGGGGGGGGGDFGGGGGGCCE7DC:FGGFGGGGFGGGGECFGGG7B:E99FGGD@9B>FCFFFFGG@F<9CFFDCGEG5E?>EC=<FFGG9C>CGFF?FG+:CGG5555C0FDGG@DGGDD5CB36+2@7C)6.8<FAAAC>DFF<AF0(7>>
@M02542:52:000000000-J9N43:1:1101:23229:2777 1:N:0:GTGAAA
CGGTTTATCACCGGCAGTCTCCCTAGAGTTCCCGACTTAACTCGCTGGCAACTAAGGATAGGGGTTGCGCTCGTTGCGGGACTTAACCCAACATTTCACAACACGAGCTGACGACAGCCATGCAGCACCTGTCTTACGGTTCCCGAAGGCACAACCGCATCTCTGCAGTCTTCCGTAGATGTCAAGAGTAGGTAAGGTTCTTCGCGTTGCGTCGAATTAAACCACATGCTCCACCGCTTGTGCGGGCCCCCGTCAATTCATTTGAGTTTTAATCTTGCGACCGT
+
GGGGGGGGGGGGGGGGGGGGGGGGGGGGGGGGGGGGGGGGGGGGGGGEGGGGGGGGGGGGGGGGGGGGGGGGGGGGGGGGGGGGGGGGGGGGGGGGGGGGGGGGGGGGGGGGGGGGGGGGGGGGGGGGGGGGGGGGGGGGGGGGGGGGGFCGGGGGGGDGGGEGGGGGGGGGCFGGFGGEGGGGGGGGGGGGGGGGGFCFGGGFGGGGGGGEBGGGGGGGGGGGGGGGGF9EG6@85C=FF)9DGGFFGCGFBGFEBCCFGGFF>FAFFB>FDCFG2>;092>D
@M02542:52:000000000-J9N43:1:1101:23370:2802 2:N:0:GTGAAA
CGGCTTATCACCGGCGGTTTCTTTAGAGTGCCCAACTAAATGATGGCAACTAAAGACGAGGGTTGCGCTCGTTGCGGGACTTAACCCAACATCTCACGACACGAGCTGACGACAGCCATGCAGCACCTGTGTGCTAGCCAGCCGAACTGAAGAAATCCATCTCTGGAAGTCATACTAGCCATGTCAAACGCTGGTAAGGTTCTGCGCGTTGCTTCGAATTAAACCACATGCTCCACCGCTTGTGCAGGCCCCCGTCAATTCCTTTTAGTTTTAACCTTGCGACCC
+
GGGGGGGGGGGGGGGGGGGGGGGGGGGGGGGGGGGGGGGGGGGGGGGGFGFFGGGGGGGDGGGF@FGGEEGFGGEGGGGGGGGGGGGFGGGGGEFACFGEGGGGGDFFGGGGGGDGGGGGGGGGGGGGGGCF@CEBGGGGGGFC>E8DG?9FFGFGGGGEC=CFCFCFGGFFGG?CD@FFFGFFGC6F=DFEFB5@CFFGFAAFAD>06DFBBA>;FFGFGDA9;183C*8>6?@?0(1-84<0=)61(-*>23*((,99AFBBF):3<A<A<>)229/)0))0)
@M02542:52:000000000-J9N43:1:1101:18015:2811 1:N:0:GTGAAA
GCAGTCTCTTACGAGTCCCCACCATTACGTGCTGGCAACATAAGACAAGGGTTGCGCTCGTTGCGGGACTTAACCCAACATCTCACGACACGAGCTGACGACAGCCATGCACCACCTGTATACCGACCACAAGGGAAACCACATCTCTGCAGTCGTCCGGTATATGTCAAACCCAGGTAAGGTTCTTCGCGTTGCATCGAATTAATCCACATGCTCCGCCGCTTGTGCGGGCCCCCGTCAATTCCTTTGAGTTTTAGCCTTGCGGCCGTACTCCCCAAGCGGGGCGCTTAATGCGTTAGCT
+
CCCCCGGGGGGGGGGGGGGGGGGGGGGGGGGGGGGGGGGGGGGGGGGGGGGGGGGGGGGGGGGGGGGGGGGGGGGGGGGGGGGGGGGGGGGGGEGGGGGGGGGGGGGGGGGGGGGGGGGGGGGGEGGGGGGGGGGG?FFGGGGGGGGFGGGGGGGGGGGGGGGGGGGGGGGGGGGGGGGGGGCGFGGGGGGGGGGGGFEGGGGGGGGGGGGGGG;FGGGGEEGGGGGGFGGGGGGDEGGEGGGGGGGGFEEGGGGGCDFGG*<DDGGEFGFFFFGDDC?FF>FFFB>CCD?F2<B::?BF8
@M02542:52:000000000-J9N43:1:1101:18139:2824 1:N:0:GTGAAA
CGGTTTATCACCGGCAGTCTCCCTAGAGTTCCCGACTTAACTCGCTGGCAACTAAGGATAGGGGTTGCGCTCGTTGCGGGACTTAACCCAACATTTCACAACACGAGCTGACGACAGCCATGCAGCACCTGTCTTACGGTTCCCGAAGGCACAACCGCATCTCTGCAGTCTTCCGTAGATGTCAAGAGTAGGTCAGGTTCTTCGCGTTGCGTCGAATTAAACCACATGCCCCACCGCTTGTGCGGGCCCCCGTCAATTCATTTGAGTTTTAATCTTGCGACCGT
+
GGGGGGGGGGFGE7B@@FGGGGGGFFFFGGGGGFGGGGFGGGFGBCFGGCFDGGGGGDEFFD8CFGGDEEECGCF@FGGGGGCFCFFGGGGGD?FGCFCFGEFEDFGGGGGGGGGG>AC<=FCDEGFFGGGGGFAAF<FFFCFGGEFGGGGFGGGDGGGGFGGCEFFFGFFFCF@<FCEG?F:9ED:EC9@CF,2FF>CFGB<8;*:E5EEG355;CFCFECFGGGC+8+*::EGGEDEDG7B<EGFDGGGFBDFFFCFFCCB4465A494*>D=FD)((,-77
@M02542:52:000000000-J9N43:1:1101:20128:2854 2:N:0:GTGAAA
CGGTTTATCACCGGCAGTCTCCCTAGAGTTCCCGACTTAACTCGCTGGCAACTAAGGATAGGGGTTGCGCTCGTTGCGGGACTTAACCCAACATTTCACAACACGAGCTGACGACAGCCATGCAGCACCTGTCTTACGGTTCCCGAAGGCACAACCGCATCTCTGCAGTCTTCCGTAGATGGCAAGCGTAGGTAAGGTCATTCGCGTTGCGTCGAATTAAACCACATGCCACCCCGCTTGGTCTGGCCCCCTGCCATTCGTTTGAGTTTTTATTCTTGCGCCGT
+
GGGGGDFEFFCFECC7CGFEFGFFCGCGGCDFGEGGGGGGGFF7FFGGG<FGDGGGCGGGGFGDGGGFCF7@FCCFGEEG@FG<AFAF<FE@FFGGFGGGGGGGCEGGECFFDEGGGGFFDFGDGFFCG=<>@:@5CCECF?F,B*CCEF,;CCECDEG>EGGF,9C?<CFFGG=FGE<BF,8A7()0:)55C7CGFC+0:;7+2)279>()425)90<62)358C:<6*).)05(((1((-.)042309)),9*,449).7)()(65:4((-.):***))05)
@M02542:52:000000000-J9N43:1:1101:11286:2893 1:N:0:GTGAAA
CGGTTTATCACCGGCAGTCTCCCTAGAGTTCCCGACTTAACTCGCTGGCAACTAAGGATAGGGGTTGCGCTCGTTGCGGGACTTAACCCAACATTTCACAACACGAGCTGACGACAGCCATGCAGCACCTGTCTTACGGTTCCCGAAGGCACAACCGCATCTCTGCAGTCTTCCGTAGATGTCAAGAGTAGGTAAGGTTCTTCGCGTTGCGTCGAATTAAACCACATGCTCCACCGCTTGTGCGGGCCCCCGTCAATTCATTTGAGTTTTAATCTTGCGACCGTT
+
GGGGGGGGGGGGGGGGGGGGGGGGGGGGGGGGGGGGGGGGGGGGGGGGGGGGGGGGGGGGGGGGGGGGGGGGGGGGGGDGGGGGDGFGGGGGGGGGGGGGGGGGGGGGGGGGGGGGGGGGGGGGGGGGGGGGGGGGGGGGGGGGGGFEGGGGGGGGGGDEEGGGGGGGGGGGGGGGGGGGGEGGGGGGGGGGGGGGGGGGGGGGDGGGGGGGFGCFGGGGGGGGGGGGG@FGGGGGD5=CF2@GGGFFGGGFFGFFFGGFGGFFBB<>DDBFFCFG9A>6>FDF)
@M02542:52:000000000-J9N43:1:1101:14254:2905 1:N:0:GTGAAA
CGGTTTATCACCGGCAGTCTCCCTAGAGTTCCCGACTTAACTCGCTGGCAACTAAGGATAGGGGTTGCGCTCGTTGCGGGACTTAACCCAACATTTCACAACACGAGCTGACGACAGCCATGCAGCACCTGTCTTACGGTTCCCGAAGGCACAACCGCATCTCTGCAGTCTTCCGTAGATGTCAAGAGTAGGTAAGGTTCTTCGCGTTGCGTCGAATTAAACCACATGCTCCACCGCTTGTGCGGGCCCCCGTCAATTCATTTGAGTTTTAATCTTGCGACCGT
+
GGGGGGGGGGGGEGGGGGGGGGGGGGGGGGGGGGGGGGGGGGGGGGGGGGGGGGGGGGGGGGGGGGGGGGGGGGGGGGGGGDGGGGGGGGGGGGGGGGGGGGGGGGGGGGGGGGGGGGGGGGGGGGGGGGGGGGGGGGGGGGGGGGGGGGGGGGGGGGGGGGGGGGGGGGGGGGGGGGGGGGGGGGGGGGGGGGGGGGGGGGGGGGGGGGGGFGGGGGGGGGGGGGGGGGGFGFGGGDGGGBFGEGEFGGGFFGBFBGGF=FA?DFDADFBGGGFGFF>FBFFF
@M02542:52:000000000-J9N43:1:1101:13516:2908 2:N:0:GTGAAA
CGGTTTATCACCGGCAGTCTCCCTAGAGTTCCCGACTTAACTCGCTGGCAACTAAGGATAGGGGTTGCGCTCGTTGCGGGACTTAACCCAACATTTCACAACACGAGCTGACAACAGCCATGCAGCACCTGTCTTACGGTTCCCGAAGGCACAACCGCATCTCTGCAGTCTTCCGTAGATGTCAAGAGGAGGTAAGGTTCTTCGCGTTGCGTCTAATTAAACCAAATGCCCCACCGCTTGTGCGGGCCCCCGTCAATTCATTTGCGATATAATCTTTCGCCCGTT
+
GGGFEGGGGGGGDFG7CFGGGFCDFGGDFGFFCFEFGGFCGGGGGGGDCGFFGFGFG9FGGC@FFEGGGG@FDEDDFGGGGGGFGGGFGGDEGGFGGFAAFCFEEGGGEEGDGF<FGG7,8DFFFGGFFGG=,3@=,;CDGGCG6B+;FGGGG>***1;*4,,,5>D,,0<8F7*<;AD>+:1B738))02.3*;0;=ADA@8:())6(51>>(19B?<4CA0**/7)*0((0)<(43C?<0<::011143C(1*4):6<)11-.((-(().)6:C*1)))))7)
@M02542:52:000000000-J9N43:1:1101:8862:2912 2:N:0:GTGAAA
CGGTTTATCACCGGCTGTCCCCCTAGAGTTCCCGACTTAACTCGCTGGCAACTAAGGATAGGGGTCGCGCTCGTTGCGGGACTTAACCCAACATTTCACAACACGAGCTGACCATAGCCATGATGCACCTTTCGTAAGGTTCCCGAAGGCACAACCGCATCTCTGCAGTCTTCCGTAGATGTCAAGAGGAGGTAAGGTTCTTCGCGTTGCGTCGAATTAAACCACTAGCTCCACCCATTGTGCGGTCCCCCGGTAACTTATTAGCGTTTTAATCATGCCACCCT
+
,@CBF@<,CFFG@FC+6;@,;C@CFGGGGG,5CCF@F7,,6CFE7@CE>8FC86:<FF9<@E8+B,@=FGGGG+<,B=FC+8EFCFF9F>FEFFGGEEFFFG,8+>+BEFCF8<,,3FCGG,,,,@,AD,,,3+83,4DE=A8FC*>@EG65@B*BCG**;7C,,,21;*:+;4*,*//=6=+;+/*))0:5/0188+1*;++.()03(;(09())))39CA(**+),**).9)5(((2).4<0)44(.())(1/,))*))0*-((-,-4)4)))2240**)))
@M02542:52:000000000-J9N43:1:1101:15504:2922 1:N:0:GTGAAA
CGGTTTATCACCGGCAGTCTCCCTAGAGTTCCCGACTTAACTCGCTGGCAACTAAGGATAGGGGTTGCGCTCGTTGCGGGACTTAACCCAACATTTCACAACACGAGCTGACGACAGCCATGCAGCACCTGTCTTACGGTTCCCGAAGGCACAACCGCATCTCTGCAGTCTTCCGTAGATGTCAAGAGTAGGTAAGGTTCTTCGCGTTGCGTCGAATTAAACCACATGCTCCACCGCTTGTGCGGGCCCCCGTCAATTCATTTGAGTTTTAATCTTGCGACCGT
+
GGGCEDGGGGGGCGGGGGGGGGGGGGGGGGGGGGGGGGGGGGGGGGGGGGGGGGGGGGGGGGGGGGGGGGGGGGGGGGGGGGGGGGGGGGGGGGGGGGGGGGGGGGGGGGGGDGGGGGGGGGGGGGGGGGGGGGGGGGGFGGGGGGGGGGGGGGGGGGGGGGGGGFCFGGGGGGGGGDGGGGGGGGGC@FGGGFGGGGGGGGGGGDGGEEGGFGGGGGGGFGGGGGFCG?EGGGGGGGGGG26DGGFFGGGFEG?FFGGFGGAF>?AFA>F67>FF<<>>F;EE
@M02542:52:000000000-J9N43:1:1101:9947:2929 2:N:0:GTGAAA
CGGTTTATCACCGGCAGTCTCCCTAGAGTTCCCGACTTAACTCGCTGGCAACTAAGGATAGGGGTTGCGCTCGTTGCGGGACTTAACCCAACATTTCACAACACGAGCTGACGACAGCCATGCAGCACCTGTCCTACGGTTCCCGAAGGCACAACCGCATCTCTGCAGTCTTCCGTAGATGTCAAGAGTAGGTAAGGTTCTTCGCGTTGCGTCGTATTAAACCACATGCTCCACCGCGTGTGCGGGCACCCGGCAATTCATTTGAGTTTTTATCTTGCGACCCTT
+
FGDFGDFGGGGGGGGCFGGGGCAFGFFGGGGGGGGEGGFFFFCGFGCGGFGGGFGFFGGGDGGGG7FGDEEFGEFGGGDEGGGGGFGFGGGGGFFGFGDGGGFGGB@FGGDGGGGGGFDDGGFFAEG6B8>E,DFGGCF@EGGFEEG@BEGFCCC>9:ECEGFG79;F?C:8CFGFG5<C8C7:C<FFFFFF47+*8<=7=C+51>)6289599).;:CB72(*1*9)7*))/77((-)-3(66)3>(33C)(9)4(46:<F*))0--)4(.-64:**.0)))0)
@M02542:52:000000000-J9N43:1:1101:19306:2933 2:N:0:GTGAAA
CGGTTTACCACCGGCAGTCTCCCTAGAGTTCCCGACTTAACTCGCTGGCAACTAAGGATAGGGGTTGCGCTCGTTGCGGGACTTAACCCAACATTTCACAACACGAGCTGACGACAGCCATGCAGCACCTGTCTTACGGTTCCCGAAGGCACAACCGCATCTCTGCAGTCTTCCGTAGATGTCAAGAGTAGGTAGGGTTCTTCGCGTTGCGTCGAATTAAACCACATGCTCCACCGCTTGTTCGGGCCCCCGTCCAGTCATTTGAGGTTGTATCTTGCGACCGT
+
GGGGGGGGGGGGGGGGGGGGGGGGGGFGGGGGGGGGGGGFGGGGGGEGGGGGGGGGGGGGGGGGGGGGGGCGGGGGGGGDEGGGGGGGGGGGGFFFGGGGGGEEF+=7EGGGGGGGGGGGGGGGGGGGGFGF7CE?FGDCEGGGGGDD>FGGCFGGGGGCEGGGGGGGGFCFGGGFCC7CFFG+C@FF=FAB9=FFG6AGFFCF<FEF(<>EB>DF).09:<<EGGF<G7>06>;>>(732).(.37112<3-*)().7))99<2:04:((.64<D**..)0))
@M02542:52:000000000-J9N43:1:1101:12669:2940 1:N:0:GTGAAA
CGGTTTGTCACCGGCAGTCTCCTTAGAGTGCCCACCATCACGTGCTGGTAACTAAGGACAAGGGTTGCGCTCGTTACGGGACTTAACCCAACATCTCACGACACGAGCTGACGACAGCCATGCAGCACCTGTCTCAATGCTCCCGAAGGCACCTATCCATCTCTGGAAAGTTCATTGGATGTCAAGGCCTGGTAAGGTTCTTCGCGTTGCTTCGAATTAAACCACATGCTCCACCGCTTGTGCGGGCCCCCGTCAATTCATTTGAGTTTTAACCTTGCGGCCGT
+
GGGGGGGGGGGGGGGGGGGGGGGGGGGGGGGGGGGGGGGGGGGGGGGGGGGGGGGGGGGGGGGGGGGGGGGGGGGGGGGGGGGGGGGGGGGGGGGGGFGGGGGGDEFGGGGGGGGGGGGGGGGGGGGGGGGGGGGGGGGGGGGGGGGGGGGGGGGFGGGGGGGGGGGGGGGGGGGGGGGGGGGGGGGGGGGGGGGFGFGGGGGFGGGGGGGGFGG9CFGGGGGGGGF9FFGGFGGGGGGGGFFGGGFFGGGFBGFE><CFGGB?DFAABDFFFGFG2>BF9>FF
@M02542:52:000000000-J9N43:1:1101:16277:2950 1:N:0:GTGAAA
CGGTTTATCACCGGCAGTCTCCCTAGAGTTCCCGACTTAACTCGCTGGCAACTAAGGATAGGGGTTGCGCTCGTTGCGGGACTTAACCCAACATTTCACAACACGAGCTGACGACAGCCATGCAGCACCTGTCTTACGGTTCCCGAAGGCACAACCGCATCTCTGCAGTCTTCCGTAGATGTCAAGAGTAGGTAAGGTTCTTCGCGTTGCGTCGAATTAAACCACATGCTCCACCGCTTGTGCGGGCCCCCGTCAATTCATTTGAGTTTTAATCTTGCGACCGT
+
GGGG>CGGGGGGEEGGGGGGGGGGGFFGGGGGGGGGGGGGGGGGGGGGGGGGGGGGGGGGGGGDGGGGDGGGGGGGGGGDFGGGGGGGGGGGGGGGGGGGCFGGGCFEGGGGGEGGEGF@FCGGC@,@FFFGGGGGGCCGGGGGGCGEEFCG@FGEEGGFGGGGGGD>FCFGGGDCF@CFG;,>FGGEFG@CFCFG7<CFCFGGGGGDCE*:@CCCFG?FF9CGGGG?F7C?EGGEGGGGF)=>5<>55CGDBG?>AG>?:D2=2:AB>BF<F7*:)69>B;3>
@M02542:52:000000000-J9N43:1:1101:8180:2963 1:N:0:GTGAAA
CGGTTTATCACCGGCAGTCTCCCTAGAGTTCCCGACTTAACTCGCTGGCAACTAAGGATAGGGGTTGCGCTCGTTGCGGGACTTAACCCAACATTTCACAACACGAGCTGACGACAGCCATGCAGCACCTGTCTTACGGTTCCCGAAGGCACAACCGCATCTCTGCAGTCTTCCGTAGATGTCAAGAGTAGGTAAGGTTCTTCGCGTTGCGTCGAATTAAACCACATTCTCCACCGCTTGTGCGGGCCCCCGTCAATTCATTTGAGTTTTAATCTTGCGACCGT
+
GGGGGGGGGGGGGGGGGGGGGGGGGGGGGGFGGGGGGGGGGGGGGGGGGGGGGGGGGGGGGGGGGGGGGGDGGGGGGGGGGGGFFGGGFGFGGGGGGGGGGGGGGGGGGGFECFGGGGGGGGFGFGGGGGFGGGGGGGGGGGGGGGGGDGGGGFGGGGGEECDGGGFGGGGFCFCCFEGFGGGGGGGGGFFGGCCGGCFGGGGGGGGGGGGGFGGGGGGGGGGGCFGGGGG<FGGGE3CCF0@DC<>5CGGFBGFF<AFFGGFF<BAA<AD9FFFGFF>6,75@
@M02542:52:000000000-J9N43:1:1101:16243:2963 1:N:0:GTGAAA
CGGTTTATCACCGGCAGTCTCCCTAGAGTTCCCGACTTAACTCGCTGGCAACTAAGGATAGGGGTTGCGCTCGTTGCGGGACTTAACCCAACATTTCACAACACGAGCTGACGACAGCCATGCAGCACCTGTCTTACGGTTCCCGAAGGCACAACCGCATCTCTGCAGTCTTCCGTAGATGTCAAGAGTAGGTAAGGTTCTTCGCGTTGCGTCGAATTAAACCACATGCTCCACCGCTTGTGCGGGCCCCCGTCAATTCATTTGAGTTTTAATCTTGCGACCGT
+
GGGGGGGGGGGGEGGGGGGGGGGGGGGGGGGGGGGGGGGGGGGGGGGGGGGFGGGGGGGGGGGGGGGGGGGGGGGGGGGGGGGGFGGGGGGGGGGGGGGGGGGGGGGEGGGGGGGGGGGGGGGGGGGFGGGGGGGGGGGGGGGGGGGGGGGGGGGGGGGEECFGGGGFGGGGGGGGGDGGGGGGGGGGGGGGFGFFFGGGGGGGGGGGGGGGBEGGGGDGGGGGGGGGDFGCCFGGGGDGGFFGGDF>GGGFFGFFF9>FGGFBAFFBD<29CCFGBF>FF>EF
@M02542:52:000000000-J9N43:1:1101:18188:2979 1:N:0:GTGAAA
CGGTTTATCACCGGCAGTCTCCCTAGAGTTCCCGACTTAACTCGCTGGCAACTAAGGATAGGGGTTGCGCTCGTTGCGGGACTTAACCCAACATTTCACAACACGAGCTGACGACAGCCATGCAGCACCTGTCTTACGGTTCCCGAAGGCACAACCGCATCTCTGCAGTCTTCCGTAGATGTCAAGAGTAGGTAAGGTTCTTCGCGTTGCGTCGAATTAAACCACATGCTCCACCGCTTGTGCGGGCCCCCGTCAATTCATTGGAGTTTTAATCTTGCGACCTT
+
GGGGGGGGGGGGGGGGGGGGGGGGGGGGGGGGGGGGGGGGGGGGGGGGGGGGGGGGGGGEFFFGGGGGGGGGGGGGGGGGGGGGGGGGGGGGGGGGGGGGGECEE==7:3BDE73@FGDDFDCDFCBFCD<<>FFA@FCFFGGFEGGG>C7:FCFCFECFEB<C@FC7?AFCF9@FC7>=B;FG9<C>C9EFCCFF8FGCFF91*8E8*/5C55C5C=FGGG8;@E89++<?+8:*//7*93FDEG<B=D)5><::<+01>F4<318<A6>*:*/::A6;>1./
@M02542:52:000000000-J9N43:1:1101:24416:2982 1:N:0:GTGAAA
CGGTTTATCACCGGCAGTCTCCCTAGAGTTCCCGACTTAACTCGCTGGCAACTAAGGATAGGGGTTGCGCTCGTTGCGGGACTTAACCCAACATTTCACAACACGAGCTGACGACAGCCATGCAGCACCTGTCTTACGGTTCCCGAAGGCACAACCGCATCTCTGCAGTCTTCCGTAGATGTCAAGAGTAGGTAAGGTTCTTCGCGTTGCGTCGAATTAAACCACATGCTCCACCGCTTGTGCGGGCCCCCGTCAATTCATTTGAGTTTTAATCTTGCGACCGT
+
GGGGGGGGGGGGGEGDEGGGGGDGGGGGGGGGGGGGGGGGGGGGGEFGDFGGFGGGGGGGGC@EFGGGGGGEGGGGGGFEGGGEFGGGGGGGGGEGGGGGGEGGGGGGGGGGGGGGGGGGGGGGGGGGGGEGGGGGGGGGGFFCGGGGDCGGG7FFECFEFGGG;<FGGGGG<<FFGGGGGFGFGGEFFFGFFCFGF@FEGFFFEG8E8CEEFGGGGFGGGCFGGGGCC9:<FGCEEGGGGFFGGGFBGG3:>DB><<7FGFA=B?44>DDGGDFG9<>BBF@F
@M02542:52:000000000-J9N43:1:1101:16500:2982 2:N:0:GTGAAA
CGGTTTATCACCGGCAGTCTCCCTAGAGTTCCCGACTTAACTCGCTGGCAACTAAGGATAGGGGTTGCGCTCGTTGCGGGACTTAACCCAACATTTCACAACACGAGCTGACGACAGCCATGCAGCACCTGTCTTACGGTTCCCGAAGGCACAACCGCATCTCTGCAGTCTTCCGTAGATGTCAAGAGTAGGTAAGGTTCTTCGCGTTGCGTCGAATTAAACCAAATGCCCCACCGCTTGTGCGGGCCCCCGTCATTTCATTTTAGTTTTAATCTTTCCACCGT
+
GGGGGGGGGGGGGGGGGGG<FGGGGGGGGGGGGGGGGGGGGFGGGGGDGGGGGGGGGGGGGFGGGGGGGGGEFEGGGGGGGGGGGGGFDGGGGGGGGGGGGGGGGGGGGGGGGGGDFFFGGGGGGGCFGGGGGGGGGG:FGGFGGGE>CFC>EGGGGGGEGC?7<FGGFDCC?FGGC*CA>CFCG<FAFFFFEFGFGGFGFA83<>EF6BBF>0<56<FF7)4C**7<>*(4))839(C61)625;0999G33**(--92<B44)4><A9A).24**1*1/;))
@M02542:52:000000000-J9N43:1:1101:22409:2985 1:N:0:GTGAAA
CGGTTTATCACCGGCAGTCTCCCTAGAGTTCCCGACTTAACTCGCTGGCAACTAAGGATAGGGGTTGCGCTCGTTGCGGGACTTAACCCAACATTTCACAACACGAGCTGACGACAGCCATGCAGCACCTGTCTTACGGTTCCCGAAGGCACAACCGCATCTCTGCAGTCTTCCGTAGATGTCAAGAGTAGGTAAGGTTCTTCGCGTTGCGTCGAATTAAACCACATGCTCCACCGCTTGTGCGGGCCCCCGTCAATTCATTTGAGTTTTAATCTTGCGACCGT
+
GGGGGGGGGGGDEEGGGGGGGGEGGGGGGGGGGGGGGGGGFGGGGGGGGGGGGGGGGGGFGGGGGGGGGGEEGGGFGGGGGGGGGGG9EGFGGGGGGGGFGGGGGGGGGGGGEGGGG8FGGGGGGGGADFEFFGGGFFFGGCGDGGGGDFFCFGGGGDGD@AFGGGGGGGCBFFEFFDGGCCGCFGGGGDC9<FFFGGGGGFGGGGGGCGGGF5E=CCGGFGCGFFF6@7FDEFGEGGGGG0F37CBBCDGFFGFB<CG6::<*.(.6<AA4?DFG<<(7>FFF
@M02542:52:000000000-J9N43:1:1101:18262:2993 1:N:0:GTGAAA
CGAGTTGACCCCGGCAGTCTCTTACGAGTCCCCACCATTACGTGCTGGCAACATAAGACAAGGGTTGCGCTCGTTGCGGGACTTAACCCAACATCTCACGACACGAGCTGACGACAGCCATGCACCACCTGTATACCGACCACAAGGGAAACCACATCTCTGCAGTCGTCCGGTATATGTCAAACCCAGGTAAGGTTCTTCGCGTTGCATCGAATTAATCCACATGCTCCCCCGCTTGTGCGGGCCCCCGTCAATTCCTTTGAGTTTTAGCCTTTCGGCCGTACT
+
GGDGGGGGGC8FEGGGGGGGGGGGGGGGGFGFAG7@EEEFFGCFFGGDEFGD<FGCFFGC,C@BF6@FGGEGEGFD7FGEEGFFGGGGGGGGDDAFABFGGGGGGGGDGFCGGCBEGFFFGGGGGGFFGGGGGG<@FB:>>5F:C,FD:<@F:FFG7F;FCF9,67>FF7CE7*=FGGGF9CCGGGCBFGEF9FF,<,>C9;EEGG5E6<?*):@CCC97C9FFC6:FGG*1:?=EECFGG65D55>779>))9>FFGDFG76><>46),)>FG4::,--,45.)
@M02542:52:000000000-J9N43:1:1101:24042:2995 2:N:0:GTGAAA
CGGTTTATCACCGGCAGTCTCCCTAGAGTTCCCGACTTAACTCGCTGGCAACTAAGGATAGGGGTTGCGCTCGTTGCGGGACTTAACCCAACATTTCACAACACGAGCTGACGACAGCCATGCAGCACCTGTCTTACGGTTCCCGAAGGCACAACCGCATCTCTGCAGTCTTCCGTAGATGTCAAGAGTAGGTAAGGTTCTTCGCGTTGCGTCGAATTAAACCACATGCTCCACCGCTTGTGCGGGCCCCCGTCAATTAATTTGAGTTTTTATCCTGCGACCGT
+
GGGGGGGGGGGGGGGGGGGGGGGGGGCGFGCFFEGGGG<CFDFGGGGGGFCFGGGGGGGGGGGGGGGGGGEGGGGGGGGGGGGGGGGGGGDG<DEFGGGFFGFGGGGGGGGGGCFFGGGGFFGGGG8FGEGGC:EFGGDGGGGDEEC5CECF>B:EDGGGGFGGGGFGCGGFGC=FF57CFFGFC34A@AFF<FCFG9FGFFFF@EF@9>B3,,9)779=G<?FFGF2<0)8?FF0;>D:4)6(8(79>FGD1C5(5)*).9@49?A)64(4)-):*)0).55)
@M02542:52:000000000-J9N43:1:1101:23461:3007 1:N:0:GTGAAA
ACAGCTTACGCTGGCAGTCTGTTTAGAGTCCCCACCATTACATGCTGGCAACTAAACATAGGGGTTGCGCTCGTTGCGGGACTTAACCCAACACCTCACGGCACGAGCTGACGACAGCCATGCAGCACCTAGTTTCCTGTTCCGAAGGACTTATCTATCTCTAGATAATTCAGTAACTTTCAAGCCAGGGTAAGGTTCCTCGCGTATCATCGAATTAAACCACATGCTCCCCCGCTTGTGCGGGCCCCCGTCAATTCCTTTGAGTTTCATCCTTTCGGGCGTACT
+
G@<C8F@<F,CB;FGGGGGGGGAFGGGGG<FFGFFECG<FF9CFGGGGGGGGGGGG@FGGGGGGGGGGGGGGGGGFGGGGGGGGGGGGGGGGG74EFGGB=FGGGGGGGGGGGGGGGGGGGGGGGGGGGGF,:EF9F<CF,CD+<F:C@FFDGFGCB,@FGGC>,,7>F;;,==,=<<>D9,25,1,>*16,2,@CCF,>;*=E:8C87;++.;9=1<C*9=FG6>+22B*2:8?/:*CC*47<5)8@GDD:D<A?)<CFG><>65<)4-::D**003>>B3>5.
@M02542:52:000000000-J9N43:1:1101:9281:3016 2:N:0:GTGAAA
CGGCTTGTCACCGGCAGTCTCCTTAGAGTGCCCACCATAACCTGCTGGTTTCTAAGGACTAGGGTTGCGCTCGTTACGGGACTTAACCAAACATCTCACGACACGAGCTGACGACAGCCATGCAGCACCTGTGTCTGAGTTCCCGATGGCACCTACCCAACACCGGAAAGGTCTCAGCATGTCAAGGCCTGGTGAGGGTCTTCGGGTTGCTTGGAATTAAACAAAATGCTCCACCGCTTTTGCGGGCCCCCGTCAATTCATTTGAGTTTTCACCTTGCCACCTT
+
FE:++@@6<6C,6+C8666C,E9,,C,;C,C9,6B7,EFGF,CACC<8F,,:,<,@F<E,B<BE4C@8FF:,@@,?,B7:B7F,CEFG,:=+F,??E9?F7BF7=F@:C?FDBE7F:AB<F,8=C=E68,8@,,CD9,C=;F,3BC+@+@@,@,@,3,4*@***@:>EB*,32<C,+,=88,1=C:A)))2:;)=6D*:*):+8(20,,))1)/*+9)>AC))3/;*4::4)))0,((*(.),(0((((-5147*(-)*4)*1:)(--..))6<?6:))0*7)0
@M02542:52:000000000-J9N43:1:1101:15615:3031 2:N:0:GTGAAA
CGGTTTATCACCGGCAGTCTCCCTAGAGTTCCCGACTTAACTCGCTGGCAACTAAGGATAGGGGTTGCGCTCGTTGCGGGACTTAACCCAACATTTCACAACACGAGCTGACGACAGCCATGCAGCACCTGTCTTACGGTTCCCGAAGGCACAACCGCATCTCTGCAGTCTTCCGTAGATGTCAAGAGTAGGTAAGGTTCTTCGCGTTTCGTCGAATTAAACCACATGCTCCACCGCTTGTGCGGGCCCCCGTCAATTCATTTGGATTTTAATCTTTCGCCCAT
+
GGGGGGGGGGGGGGG@FGGCGGGGGGGGGGGGGGGGGGFGGGGGGGGGGGGGGGGGGGGGGDFDGGGGGGGGGGGGGGGGGGGGGGGGGGGGGGGGGGGGGGGGGGGGGFGGDGGGGGGGGGGFFFEFECCDCGGGGGEGGCGFGGCEEGGGGGGGGDCGGCGF,BF?FG?BEGGGFCCA>CCFGEFFFAAA>6DDG<FGAAC508A;(227:0CFF@+9:>?>5;;)9*6,).>141D(())-379>0(9)-/*().1))9=)6()),52444:**65).7;5
@M02542:52:000000000-J9N43:1:1101:6223:3044 1:N:0:GTGAAA
CGGTTTATCACCGGCAGTCTCCTTTGAGTTCCCGACCGAATCGCTGGCAACAAAGGATAAGGGTTGCGCTCGTTGCGGGACTTAACCCAACATTTCACAACACGAGCTGACGACAGCCATGCAGCACATGTCTCACGGTTCCCGACGGCACTAAGGCATCTCTGCCGAATTCCGCGGATGTCAAGAGTAGGTAAGGTTCTTCGCGGTGCATCGAATTAAACCACATACTCCACCGCTGGTGCGGGCCCCCGTCAATTCATTTGAGTTTTAACCTTGCGGCCGTA
+
GGC@CBEFFC,;CC@F@GFF9CC@<C@FGGF<EBF@:@@@BFGFE@F7,9CAF@,F<CCECCFC<+C+8=FEEG<@@E+>64,C?<F?FCEGFD9,5BFDFC:=+>>:<=8CCF7@,>DFFF,:7,<,7EF@FFFGGGGG*:,3:*>*>F7C<BFF7<<FGEGFC<<EF*BF@C4=EC5CFBC9FCC++<CF7+<CCG<CF?CDE5CEEGG7>6?CD?CDD*;:ED+++<6CE:*:5):C><:3:5)85CD5:7(=4:C=C*<F?6A<)-8C7*9*49>9(9>)
@M02542:52:000000000-J9N43:1:1101:16500:3046 1:N:0:GTGAAA
CGGTTTATCACCGGCAGTCTCCCTAGAGTTCCCGACTTAACTCGTTGGCAACTAAGGATAGGGGTTGCGCTCGTTGCGGGACTTAACCCAACATTTCACAACACGAGCTGACGACAGCCATGCAGCACCTGTCTTACGGTTCCCGAAGGCACAACCGCATCTCTGCAGTCTTCCGTAGATGTCAAGAGTAGGTAAGGTTCTTCGCGTTGCGTCGAATTAAACCACATGCTCCACCGCTTGTGCGGGCCCCCGTCAATTCATTTGAGTTTTAATCTTGCGACCGT
+
FGGGGGGGGGGGGGGGGGGGGGGGGGGGGGGGGGGGGGGGGGGGGGGGGGGGGGGGGGGEFEFGGGGGGGGGGGGGGGGGGGGGGGFGFGGGGGGGGGGGGGGGGGGGGGGGGGGGGGGGGGGGGGGGGGGGGGGGGGGGGGGGGGGGDFGGGGGGGGGGGGGFGGGGGGGGGGGGGGGGGGGGGGGGGGGGFGGGGGGGGFGGGGGG=CEGFDEGGGGGGGFFCGGGG??6<FFGGDGGF?FGGGEDECGBDC6DDFGFGGA?214<>ADGGGFG<B9;9>FE
@M02542:52:000000000-J9N43:1:1101:22054:3050 2:N:0:GTGAAA
CGGTTTATCACCGGCAGTCTCCCTAGAGTTCCCGACTTAACTCACTGGCAACTAAGGATAGGGATTGCGCTCGTTGCGGGACTTAACCCAACATTTCACAACACGAGCTGACGACAGCCATGCAGCACCTGTCTTACGGTTCCCGAAGGCACAACCGCATCTCTGCCGTCTTCCGTAGATTTCAAGAGTAGGTAAGGATCTTCCTGTTGCGGTGAATTAAACCAACTTCCCCACCGCTTGTTCGGGCACCCCCCCATTCCTTTGAATTCTAATCTTGCGACTCTT
+
GGGGGEGFGGGGGEEGGFGCFCEGGGFGGFFFGGEGGGGGGGGGGGEF?<FGGGGGGGGFG8@FG<<FGDEGEG,EFGCGGE?9EFGAFEGGGGGGGGGEGEGGEGEGGD,A7CBFGGGGG,3EFGFG88,7FDDFGG76@8DC6>>+@:D8DGGGGGCEC7DFCF,4>>5?FA*=C*?=+,=BC?FAFAFF4@FGG+*;AF6+1;6));2)((2;F+AC>3:E8*.):*..7)722954(691<0(,4-9)(/)424*))9*)).).)6:A2A2C*9<>>5)1*
@M02542:52:000000000-J9N43:1:1101:19261:3057 2:N:0:GTGAAA
CGGTTTGTCACCGGCAGTCTCCTTAGAGTGCCCACCATTACGTGCTGGTAACTAAGGACAAGGGTTGCGCTCGTTACGGGACTTAACCCAACATCTCACGACACGAGCTGACGACAGCCATGCAGCACCTGTGTCTGAGTTCCCGAAGGCACCAATCCATCTCTGGAAAGTTCTCAGCATGTCAAGGCCAGGTAAGGTTCTTCGCGTTGCTTCGAATTAAACCGCAAGCTCCACCGCTTGTGCGGGCCTCCGTCAATTCCTTTGAGCTTTAATCTTTCGGCCGTG
+
FECFFGCECFEFGGGGDGGGGGFFGGGGDAFGGGGGGFFGGG<8DGGGGG9ECECFFGEFEEDFFGDCEGECFGGCF=BCFGGGGGFEF:DFFGG9AEFEGGEGGDEDECFG@B>7FFF8:DFF98,+8@FD::,=BDE=DGC>++4:FGFFGFC,0@E:E,@ECGGGFGG9DCC@B,88?=7BGB4?A?F4BCCDG:A>FF65@DDBFB>+16D);5CFFF18C=)29*,(/08(4(7<B:A?E>BB0177,/1())1))1=:4().8A2-)-.279)))007)
@M02542:52:000000000-J9N43:1:1101:11968:3083 2:N:0:GTGAAA
CGGTTTATCACCGGCAGTCTCCCTAGAGTTCCCGACTTAACTCGCTGGCAACTAAGGATAGGGGTTGCGCTCGTTGCGGGACTTAACCCAACATTTCACAACACGAGCTGACGACAGCCATGCAGCACCTGTCTTACGGTTCCCGAAGGCACAACCGCATCTCTGCAGTCTTCCGTAGATGTCAAGAGTAGGTAAGGTTCTTCGCGTTGCGTCGAATTAAACCACATGCCCCACCGCTTGTGCGGGCCCCCGTCAATTCATTTGCGCTTTAATCTTTCGACCGT
+
GGGCGGGGGGGGGGG:FGGCDGGGGGGGGGGGGGGEGGGGGGGGGGGGGGGGGGGGGGGGGGGEGGGGGDGGGGGGGGDGEGGGGGGCFGGGGGGGGGDGGGGGDCCGEGGGGGGGCEGGGGGFGGGFFGGFCFFGGGDFGGGGGEEEGGGGGGGCCGGCGGGGGGF6FFCFGGGGGGCFFGGFFFFFFF@F>FDDF+9*6AAFDABB@D9>>0C>@@FFFBBGFGF22*.-5>BB>(*(,54339(46077:C*,))0-4=?2)((-4:)66)6C7*))))00
@M02542:52:000000000-J9N43:1:1101:14947:3101 2:N:0:GTGAAA
CGGTTTATCACCGGCAGTCTCCCTAGAGTTCCCGACTTAACTCGCTGGCAACTAAGGATAGGGGTTGCGCTCGTTGCGGGACTTAACCCAACATTTCACAACACGAGCTGACGACAGCCATGCAGCACCTGTCTTACGGTTCCCGAAGGCACAACCGCATCTCTGCAGTCTTCCGTAGATGTCAAGAGTAGGTCAGGTTCTTCGCGTTGCGTCTATTTAAACCCCATGCTCCACCGCTTCTGCGGGCCCCCCTCCATCAATTTTAGGTTTATACTTTCCGCCGG
+
GGGFGE@AFGGGGGG7FDFAFGFCFGCGGGGFGGFEEGGGGGGEGDEEGCFGCFGFCCFG<EGGGGGG>EG>FGGBFCEE:>FFF99F<CFEE8BEFEFFGGGE?7+4@ABC:>@@B,@FA,,,8@3+@>@@BDC9DE+>@C8@>:CEG,,@8>*>?E*;;7C,B,?8C09+>9CFFC*=>FGF74=8A+164+;4CC*7=:@>;EA((87:4(/*09<672(*2;70674)))0,-(1()).,89111,CC(**,62*))9/).().65>)).)2*/*))075
@M02542:52:000000000-J9N43:1:1101:7162:3101 2:N:0:GTGAAA
CGGTTTATCACCGGCAGTCTCCCTGGAGTTCCCGACTTAACTCGCTGGCAACTAAGGATAGGGGTTGCGCTCGTTGCGGGACTTAACCCAACATTTCACAACACGAGCTGACGACAGCCATGCAGCACCTGTCTTACGGTTCCCGAAGGCACAACCGCATCCCTGCAGTCTTCCGTAGATGTCAAGAGTAGGTAAGGTTCTTCGCGTTGCGTCGAATTAAACCACATGCTCCACCGCTTGTTCGGGCCCCCGTCAATTCATTTGAGTTTTAATCCTGCGACCGT
+
GGGGGGGGGGGGDGGDEGGFGGGGFGGGGGEGGGGGGGGGGGGGGGGGGGGEFFGFGGGGGGGGGGGGGGGEGGGCEGCCEGGGGGGCCGGGGGGGFGGGGGE@CFGCCF9FDEGGGDGGAFFFGGFFDCFACGFDGFEGF>EFEG>C7@,@,4B548C*:,4,4,?>??C8CEEG***+;:7+CEFAFF=FCAFFFGF788CF0):7;39>0()))<F=F73>CC?)2*).0)0-(4C?B)66D903(3CCB5*(-)1:519-64-)6<4:9))2090..)5)
@M02542:52:000000000-J9N43:1:1101:7395:3101 1:N:0:GTGAAA
CGGTTTATCACCGGCAGTCTCCCTAGAGTTCCCGACTTAACTCGCTGGCAACTAAGGATAGGGGTTGCGCTCGTTGCGGGACTTAACCCAACATTTCACAACACGAGCAGACGACAGCCATGCAGCACCTGTCTTACGGTTCCCGAAGGCACAACCGCATCTCTGCAGTCTTCCGTAGATGTCAAGAGTAGGTAAGGTTCTTCGCGTTGCGTCGAATTAAACCACAAGCTCCACCGCCTGTTCGGGCCCCCGACAATTCATTTGAGTTATAATCTTTCGACCGT
+
EEG6CFFGGCCE@7FCGE@AEA@FGGFGCE,6CFFCCF9F@FE,F@F+FGGG<,:C,ECEFA@CFFEC@CFEGGD=:=+@CCB@<FEF,CD==<FEFFC9B=<B:=+8+:,<:++8>,B3=,,3<DFDDF8=FFGGDCGGG>F93**553:F:,F:B7**1,CF,9C7,,2@FGGCFCEGGGGG92:<<CC;F,CFGGG7BFFCC8?*:EG8>=EFFG+:C+;;*2*/*<6<+*22*)/9C)*9:C@>=7C3)17)29C4:*6*---6).)*:*92).(-82>7
@M02542:52:000000000-J9N43:1:1101:13810:3102 1:N:0:GTGAAA
GTCCCCACCTTCCTCCGGTTTATCACCGGCAGTCTCCCTAGCGTTCCCGACTTAACTCGCTGGCAACTAAGGATAGGGGTTGCGCTCGTTGCGGGACTTAACCCAACATTTCACAACACGAGCTGACGACAGCCATGCAGCACCTGTCTTACGGTTCCCGAAGGCACAACCGCATCTCTGCAGTCTTCCGTAGATGTCAAGAGTAGGTAAGGTCCTTCGCGTTGCGTCGAATTAAACCACATGCTCCACCGCTTGTTCGGGCCCCCGTCAATTCATTTGAGTTTTAATCTTGCGACCGTAC
+
CCCCCGGGGGGGGGGGGGGGGGGGGGGGCGGGGGGGGGGGG,FEGGGGGGGGGGGGGFEGGFEGGGFGGGGGGGGGGGGGGGGGGGGGGGGGGGGGGGGGGGGGGGGGGGGGGGGGEGGGGGGGGGGGGGGGGGGGGGGGGGGGGGGGGGGGGGGGGGGGGGGGGGGGGGGGGGGGDGGGGGGGGGGGGGGGGEFFFGGGGGGFGGGGGGGGGGFGGGGGGGGCGGECDGGGGGGGGGGGFFGG?FFCFGC=*9CG7:DGGDBDGC78>38F:ECFGGFF0>BFF>BGGGF761(49BFF<
@M02542:52:000000000-J9N43:1:1101:11751:3112 2:N:0:GTGAAA
CGGTTTATCACCGGCAGTCTCCCTAGAGTTCCCGACTTAACTCGCTGGCAACTAAGGATAGGGGTTGCGCTCGTTGCGGGACTTAACCCAACATTTCACAACACGAGCTGACGACAGCCATGCAGCACCTGTCTTACGGTTCCCGAAGGCACAACCGCATCTCTGCAGTCTTCCGTAGGTGTCAAGATTAGGTCAGGTTCTTCGCGTTTCGGCGAATTAAACCACCTGCCCACCCGCTTGCGCTGGCCCCCGTCCAGTTACTTGGGTTTTAATCTTGCGGCCGTT
+
FDGGGGFGGFGFGGG7@C@6CFGGECGFG9FGGGDGGGCFGGFEGGGGGCF,CFFFEF?9<,,@F7CFEG7CCFGDECD7:CFGGGGGGG@:<FFGGFFGGE?=7CCG>,,A7CF:CGDFFGG?FG8FD,,7:;EDE8+8FGGGGCGGGGFC,>CG4*114=C:@F9C>*=BFF*<;**1*=91+.**+1;6>+;<FFA08A7)(.:0(;6),31>D>7=DB0*8*)4C<0)).899>31(47(7962((938D5().*-)//.)(,481)4-..:7*)))00).
@M02542:52:000000000-J9N43:1:1101:7872:3126 2:N:0:GTGAAA
CGGTTTATCACCGGCAGTCTCCCTAGAGTTCCCGACTTAACTCGCTGGCAACTAAGGATAGGGGTTGCGCTCGTTGCGGGACTTAACCCAACATTTCACAACACGAGCTGACGACAGCCATGCAGCACCTGTCTTACGGTTCCCGAAGGCACAACCGCATCTCTGCAGTCTTCCGTAGATGTCAAGAGTAGGTAAGGTTCTTCGCGTTGCGTCGAATTAAACCACATGCTCCACCGCTTGTCCTGGCCCCCCTCCATTCATTTGAGCTCTAATCTTTCTCCCGT
+
GGGGGGGGGGGGGGGEFGGGGGGF<CFGGGGGGGGGGGGGGGGGGGGGGGGGGGGGGGGGGGGGGGGGGGGGCFFGGEGDGGGGGGGDFGGGGGGGG9FGGGGGGGGGE?FF@:CGGGGGGGGGGEGGF8@FF7FFGG7EG>EC3>857>,DF>CEGGEGG7CFCGG?B<1BF75C6/<FFGFFD3A5AACF)3;>8<40;8+:6)0:>:0>B>3)<>CFG2<***746:4)0>F>99D0().)9(4389C)(9*,)56-<F@).,).)-)66A9C*6/*/.0)
@M02542:52:000000000-J9N43:1:1101:14722:3131 1:N:0:GTGAAA
CGGTTTATCACCGGCAGTCTCCCTAGAGTTCCCGACTTAACTCGCTGGCAACTAAGGATAGGGGTTGCGCTCGTTGCGGGACTTAACCCAACATTTCACAACACGAGCTGACGACAGCCATGCAGCACCTGTCTTACGGTTCCCGAAGGCACAACCGCATCTCTGCAGTCTTCCGTAGATGTCAAGAGTAGGTAAGGTTCTTCGCGTTGCGTCGAATTAAACCACATGCTCCACCGCTTGTGCGGGCCCCCGTCAATTCATTTGAGTTTTAATCTTGCGACCGT
+
GGGGGGGGGGGGCEFGGGGCFGGGGFGFGGGGGDGGGGGGGGGGGGGGGGGGGGGGGGGGGGGGGGGGGGGDEGGGGGGGGGGGGGGGGGGGGGGGGGGGGGGGGEGGGGGGGGGGGGGGGGGGGGFFGGGGGGGGGGGGGGGGGGGGGGGGGGGGGGGGGGFGFGGGGGGGGGGGFGGGGFFGGGGGGGGGFEFGGCEGGGGGGGGGEEEGDEEGGGGFFGGGC@G@CEFFGGGGECCGFFFGGGFFGGDEFGBEFGC*CGFFA?AFBD2DDCFG2<69>>>B
@M02542:52:000000000-J9N43:1:1101:23672:3143 1:N:0:GTGAAA
CGGTTTATCACCGGCAGTCTCCCTAGAGTTCCCGACTTAACTCGCTGGCAACTAAGGATAGGGGTTGCGCTCGTTGCGGGACTTAACCCAACATTTCACAACACGAGCTGACGACAGCCATGCAGCACCTGTCTTACGGTTCCCGAAGGCACAACCGCATCTCTGCAGTCTTCCGTAGATGTCAAGAGTAGGTAAGGTTCTTCGCGTTGCGTCGAATTAAACCACATGCTCCACCGCTTGTGCGGGCCCCCGTCAATTCATTTGAGTTTTAATCTTGCGACCGTT
+
GGGGGGGGGGGGGGGGGGGGGGGGGGGGGGGGGGGGGGGGGGGGGGGGGGGGGGGGGGGGGGGGGGGGGGGGGGGGGGGGGGGGGGGGGGGGGGGGGGGGGGGGGGGGGGGGGGGGGGGGGGGGGGGGGGGGGGGGGGGGGGGGGGGGGGGGGGGGGGGGGGGGGGGGGGGGGGGGGGGGGGGGGGGGGGGGGGGGGGGGGGGGGGGGGGGGFG5EGGFGGGFGGFFGG7?FGFFEGGGGGFFGGGFFGDGF@C(8>EGFGGBBBF<ABAFGGDFF2<099>FF)
@M02542:52:000000000-J9N43:1:1101:24327:3144 1:N:0:GTGAAA
CGAGTTGACCCCGGCAGTCTCCTATGAGTCCCCACCATCACGTGCTGGCAACATAGGACGAGGGTTGCGCTCGTTGCGGGACTTAACCCAACATCTCACGACACGAGCTGACGACAGCCATGCACCACCTGTACACCGACTAAAAGGGCACCTATCTCTAGGTGTTTCCGGCGTATGTCAAACCCAGGTAAGGTTCTTCGCGTTGCATCGAATTAATCCGCATGCTCCGCCGCTTGTGCGGGCCCCCGTCAATTCCTTTGAGTTTTAGCCTTGCGGCCGTACTCC
+
GGGGGGGGGGGGGGGGGGGGGGGGGGGGGGGGGGGGGGGGGGGGGGGGGGGGGGGGGGGGGGDGGGGGGGGGGGGGGGGGGGGGGGGGGGGGGGGFGGGGGGGGGGGGGGFGGGGGGGGGGGGGGGGGGGGGGGGGGGGGGGGGGGGGGGGGGGGGDFGGGGGGGGGGGGG>FEEGGGGGGGGGGGGGGGGGGFGGGGFFGGGGGDFGGGFGFGEGGGGGGGGGGGGGGGGGGGGGGGFD3;EGGGFBEG3BFGFFBGFFDD<F<>DFBFFG<C@DB;>>?FF?F
@M02542:52:000000000-J9N43:1:1101:10613:3146 1:N:0:GTGAAA
CGGTTTATCACCGGCAGTCTCCCTAGAGTTCCCGACTTAACTCGCTGGCAACTAAGGATAGGGGTTGCGCTCGTTGCGGGACTTAACCCAACATTTCACAACACGAGCTGACGACAGCCATGCAGCACCTGTCTTACGGTTCCCGAAGGCACAACTGCATCTCTGCAGTCTTCCGTAGATGTCAAGAGTAGGTAAGGTTCTTCGCGTTGCGTCGAATTAAACCACATGCTCCACCGCTTGTGCGGGCCCCCGTCAATTCATTTGAGTTTTAATCTTGCGACCGT
+
GGGCFGGFFGGGGGGGGGGGGGGGGGGGGGGGGGGGGGGGGGGGGGGGGGGGGGGGFGGGGGGGGGGGGGGGGGGGGGGGGGGGGGGGGGGGGGGGGGGGGGGGGGGGGGGGGGGGGGGGGGGGGGGGGGGGGGGGGGGGEGGFGGGGEFCGGGGFFFGGGGGGGGGCFGGGGGGGGGE@CFGGGGGCCGGG:BFGG<CCCGGGCECG=EEEEEGGGGGGGEGGGGGGG9CGGFGEGGG:C)95EGE5GCD5011>>CF4FGF?A<9AFB<DFGFG<A;>;>5>
@M02542:52:000000000-J9N43:1:1101:25237:3157 2:N:0:GTGAAA
CGGTTTATCACCTGCAGTCTCCCTAGAGTTCCCGACTTAACTCGCTGGCAACTAAGGATAGGGGTTGCGCTCGTTGCGGGACTTAACCCAACATTTCACAACACGAGCTGACGACAGCCATGCATCACCTGTCTTACGGTTCCCCAACGCACAACCGCCTCTCTGCAGTCGTCCGTAGATGTCAAGACCAGGTAAGGTTCTCCGCGTACGCTCGAATTAAACCACTGGCTCCACCGCCTGTGCTGGCCCCCGTCAATTCCATTCATTGTTAATCTAGTCACCGTT
+
@@+7@CEF,,@F,,C6;;CCFF@FCE9EC,@C,B7@F76C@AE,+C7+BEF<ED@E,:<,6:,@::@@8+6?FFF,B>:=:FFGFAEA<FFC=FGGGGFFFCACF@+:@E7,+++++8D8>3D9,=6=D,,3,,C23==,3@,@,@++8+3@:,4>****4=AE,,51>C*8/;?,/=*:@CCA8*9)))))/+;86402/+0:7):,()()((1)05C4C<(/;+)(**),/)0((,7244)-*(-409/)(*1(-.*)./9))).).464).)**1****08)
@M02542:52:000000000-J9N43:1:1101:7478:3164 1:N:0:GTGAAA
CGGTTTATCACCGGCAGTCTCCCTAGAGTTCCCGACTTAACTCGCTGGTAACTAAGGATAGGGGTTGCGCTCGTTGCGGCACTTAACCCAACATTTCACAACACGAGCTGACGACAGCCATGCAGCACCTGTCTTACGGTTCCCGAAGGCACAACCGCATCTCTGCAGTCTTCCGTAGATGTCAAGAGTAGGTAAGGTTCTTCGCGTTGCGTCGAATTAAACCACATGCTCCACCGCTTGTGCGGGCCCCCGTCAATTCATTTTAGTTTTAATCTTGCGAGCGT
+
GGGGGGGGGGGGGGGGGGGCGGGGGGGGGGGFGGGGGGGGGGGGGGGG6FF@FGFFGFFGGGGG:FGFFGGGGGFCGGG=@FGFGDFGCGGDGCGGGGGGGGGGGGGGGFGGGGGGGGGGGGG9B<>AFGGGGGGGGDFGGEEEG>FFGGGFGGEGGGGEEFFCFGGGGGGGGGGGGGG9B;C9;,>CF9CG:9FCFCC9C@CGGGGGCEGGBE5EGF<CGFGFFGCC6+3+28EEGD*7>76CEG33CCDB3C(79EC?F>9*),6244)9CDF>6<>((478
@M02542:52:000000000-J9N43:1:1101:17999:3177 2:N:0:GTGAAA
CGGTTTGTCACCGGCAGTCTCCTTAGAGTGCCCACCTTAACGTGCTGGTAACTAAGGACAAGGGTTGCGCTCGTTACGGGACTTAACCCAACATCTCACGACACCAGCTGACGACAGCCATGCAGCACCTGTGTCAGAGTTCCCGAAGGCACCAACCCATCTCTGGAAAGTTCTCTGAATGTCAATGCCTGGTAAGGTTCGTCGCGTTGCTTCTATTTAAACAACATGCTCCACCGCTTGTACGGCCCGCTGTTCATTCATTTGTGTTTTACCTTGGCGGCCTTG
+
@@@EGGCDFGE<7BCF7CEFGGE9C9,,;;,CA@FGGGGGGFF,9FEFGGFDEFC8FCEA,B8BFF:<>E>,=F<FBC@C7CGDFFGF@?B+BEF,EEEFG@F4+9?DDAF8@?7F=B8=F8D@,=8=,3,>,@BF98DFGGG9+++++>DFFCE+*3*517@CEC,8>CCB2>?CC,+1=C++=4=*9+;*01=DFCF7)2))55>(().;7):++++3C<7CCAFEFFC37))(((1(,)66:(3(,4)140:A)-*))9*)),,(.36))-.**07))0)))
@M02542:52:000000000-J9N43:1:1101:10539:3184 1:N:0:GTGAAA
ATCCACACCTTCCTCCGGTTTATCACCGGCAGTCTCCCTAGCGTTCCCGACTTAACTCGCTGGCAACTAAGGATAGGGGTTGCGCTCGTTGCGGGACTTAACCCAACATTTCACAACACGAGCTGACGACAGCCATGCAGCACCTGTCTTACGGTTCCCGAAGGCACAACCGCATCTCTGCAGTCTTCCGTAGATGTCAAGAGTAGGTAAGGTTCTTCGCGTTGCGTCGAATTAAACCACATGCCCCACCGCTTGTGCGGGCCCCCGTCAATTCATTTGAGTTTTAATCTTGCGACCGTAC
+
-CCCCGGGGGGGGGGGGGGGGGGGGGGGGGGGGGFFGGGGC,:FGGGEFGGGGGGGGGCGGGGGGGGGGFGGDFGGGFG7FGGGGGGGGGGGGGGGGGGFFEFF@FGGGGGGGGGGGGGCFCCFFGGGGG7FGGGGDGGBFFGGGGGGGGFFFGFG7FFFEGGDGFGGGGGGG<<:7C<FFF,<<FGDGGGFF:BFFG@FEGGEGCFGGFFFFGGGGE8C=GGEG/:?D=FGGGGGFGFDCGFFCACEEGGG=C57<<DDGDBF5CDBE*(9<+C?>7<9:><A>D?FDDF7AB1((1>.)
@M02542:52:000000000-J9N43:1:1101:13384:3195 1:N:0:GTGAAA
CGGTTTATCACCAGCAGTCTCCCTAGAGTTCCCGACTTAACTCGCTGGCAACTAAGGATAGGGGTTGCGCTCGTTGCTGGACTTAACCCAACATTTCACAACACGAGCTGACGACAGCCATGCAGCACCTGTCTTACGGTTCCCGAAGGCACAACCGCATCTCTGCAGTCTTCCGTAGATGTCAAGAGTAGGTAAGGTTCTTCGCGTTGCGTCGAATTAAACCACATGCTCCACCGCTTGTGCGGGCCCCCGTCAATTCATTTGAGTTTTAATCTTGCGACCGTT
+
GGGCGGGDGGFFGGGGGGGFFFDGGGGGFGGGGGGGGEGFGGGGGGGGGGGGGFGGFGFFGGGGGGGGGGGGGEDGGGGGGGGGGG9CEGGGGGFGGGGGGGGGDGGDFFGGGDEE@EFGFGGGFCF8FFCFEFGFFGGGGDGGGGG7:DFFFGGGGGGFCFGG9BCF=CBFGC7FF7CFGGFCFCC8BC;FFCCEFFFGG?CGG=8CEGGGFEGG;ECFFCFGGGGEGGFGGFG85<E390BGGGEDEDGFBG1DFFGFGG2=>?4<AA4CF:9D9>606(7>)
@M02542:52:000000000-J9N43:1:1101:16443:3200 1:N:0:GTGAAA
ATCCACACCTTCCTCCGGTTTATCACCGGCAGTCTCCCTAGAGTTCCCGACTTAACTCGCTGGCAACTAAGGATAGGGGTTGCGCTCGTTGCGGGACTTAACCCAACATTTCACAACACGAGCTGACGACAGCCATGCAGCACCTGTCTTACGGTTCCCGAAGGCACAACCGCATCTCTGCAGTCTTCCGTAGATGTCAAGAGTAGGTAAGGTTCTTCGCGTTGCGTCGAATTAAACCACATGCTCCACCGCTTGTGCGGGCCCCCGTCAATTCATTTGAGTTTTAATCTTGCGACCGTAC
+
CCCCCGGGGGGGGGGGGGGGGGGGGGGGGGGGGGGGGGGGGGGGGGGGGGGGGGGGGGGGGGGGGGGGGGGGGGGGGGGGGGGGGGGGGGGGGGGGGGGGGGGGGGGGGGGGGGGGGGGGGGGGGGGEGGGGGGGGGGGGGGGGGGGGGGGGGGGGGGGGGGGGFCGGGGGGGGGGFGGGGGGGGGGGGGGGGGGGGGGGGGGGGGGGGGGGGGGGGGGGGGGGGGGGEGGGGGGGGGGGGFEFEGFFGC5CCDDG6ABGGGF>EGGFEDFFFGGFGG<4:BFFFFFGGGFGFFFFFBBF>
@M02542:52:000000000-J9N43:1:1101:10087:3219 1:N:0:GTGAAA
CGGTTTGTCACCGGCAGTCTCCTTAGAGTGCCCACCTTAACGTGCTGGTAACTAAGGACAAGGGTTGCGCTCGTTACGGGACTTAACCCAACATCTCACGACACGAGCTGACGACAGCCATGCAGCACCTGTGTCAGAGTTCCCGAAGGCACCAATCCATCTCTGGAAAGTTCTCTGCATGTCAAGGCCTGGTAAGGTTCTTCGCGTTGCTTCGAATTAAACCACATGCTCCACCGCTTGTGCGGGCCCCCGTCAATTCATTTGAGTTTTAACCTTGCGGCCGT
+
GGGFGGGGGGGGGGGGGGGGGGGGGGGGGGGGCFGGGGGFGCGGGGGGGGGGGGGGGGGGFFFFGGGGGGGGGGGGGG>FGGGGGGGGGGFGGGFFGGGGGGGGGGGGGGGGGDGGGGGGGGGGGGGGGGGGGGGGFDFGGGFGGGD@CGGGGGGFGCFFGGGDFGGFGGEGGGGGGGGGGCFGGFGGGGGGGGGGGGGGGGGFGGEG5AEGFD8FFGGFC?6B;FCFD99AFCGEEDE<FDFGGD)55CDDFGFE<<DFGGF4):<4:ADFFDBGF?69>>FF
@M02542:52:000000000-J9N43:1:1101:23030:3230 2:N:0:GTGAAA
CGGTTTGTCACCGGCAGTCTCCTTAGAGTGCCCACCATAACGTGCTGGTAACTAAGGACAAGGGTTGCGCTCGTTACGGGACTTAACCCAACATCTCACGACACGAGCTGACGACAGCCATGCAGCACCTGTGTCTGAGTCCCCGAAGGCACCAATCCATCTCTGGAAAGTTCTCAGCATGTCAAGGCCAGGTAAGGTTCTTCGCTTTGCTTCGAATTAAACCACATGCTCCACCGCTTGTGCGGGCCCCCGTCAATTCATTTGAGTTTTACCCTTGCGGCCGTG
+
GGGEGGGGGGGGGGGGGGGGGFEGGGEGGDFEGGGEGGGDDGFGGEFGGGGGGGGGGGGGGGGGFFGGGGGGEFGGGGGGDGG9FGG,FE@FF?FAFGGGCG=EG@=CGG9==FFFEFCFG8FFFG8DCCDDGEEFFGGGEGCE8C8EFGGFFGF8A8EFG7CGEDCFFFCFGGFGG6899FG6DEFF;AF>>8:F<,8;;:8AD))63:3AC>CAFFGAFA@5;*/);+7@AF@000781)-4>((4-(9)4>*().66449291)))65).87C*)7)7)..0
@M02542:52:000000000-J9N43:1:1101:20928:3233 1:N:0:GTGAAA
CGGTTTATCACCGGCAGTCTCCCTAGAGTTCCCGACTTAACTCGCTGGCAACTAAGGATAGGGGTTGCGCTCGTTGCGGGACTTAACCCAACATTTCACAACACGAGCTGACGACAGCCATGCAGCACCTGTCTTACGGTTCCCGAAGGCACAACCGCATCTCTGCAGTCTTCCGTAGATGTCAAGAGTAGGTAAGGTTCTTCGCGTTGCGTCGAATTAAACCACATGCTCCACCGCTTGTGCGGGCCCCCGTCAATTCATTTGAGTTTTAATCTTTCGACCGT
+
GGGGGGGGGGGGGGGGGGGGGGGGGGGGGGGGGGGGGGGGGGGGGGGGGGGGGGGGGGGGGGGGGGGGGGGGGGGGGGGGGGGGGGGGGGGGGGGGGGGGGGGGGGGGGGGGGGGGGGGGCGGGGGGGGGGGGGGGGGEGGGGGDGGGGGGGGGGGGGGGGGGGGGGGGGGGGGGGGGGGGGGGGGGGGGGGGGGGGGFGGGGGGG=CEEEGFGEGGFCGGGGGFGGDFFGGGGGEGGGGG0@DGDFEGGGFFD6DAGGFFG2/6?A>DFFGGGFG)53::B)7
@M02542:52:000000000-J9N43:1:1101:16968:3251 2:N:0:GTGAAA
CGGTTTGTCACCGGCAGTCCCATTAGAGTGCCCTTTCGTAGCAACTAATGGCAAGGGTTGCGCTCGTTGCGGGACTTAACCCAACATCTCACGACACGAGCTGACGACAGCCATGCAGCACCTGTGTTACGGCTCTCTTTCGAGCACTCCTCTATCTCTAAAGGATTCCGTACATGTCAAAGGTGGGTAAGGTTTTTCGCGTTGCATCGAATTAAACCACATCATCCACCGCTTGTGCGGGTCCCCGTCAATTCCTTTGAGTTTCGTCCTTCCGGCCGTTCTCCC
+
GGGGGGGGGGGGDGGEGGGGGGGGGGGGGGGCFGGGGGGGGGGGGGGGGFGGGGGGGGGGGGGEGGGGGCFEGGGGGGFGGGGGBFGGGFAFG@CFGEEFGGGGGF7BCEGGGFGGGGGFDGGGGGGGGGGGG:EFGGGECGFFGGDEFGDF@EF,+5@:D:ECE:;92@FFGEE:C,+18=C/;98?BFFF48;F36>D3>BD?*8715;A:47A6?GF435:+<=8D<9>F553))/7;B>1F:>64?GG>**.52*-(*9<2,,4215).(-)/)))7<*@7
@M02542:52:000000000-J9N43:1:1101:7642:3260 1:N:0:GTGAAA
TCCACACCTTCCTCCGAGTTGACCCCGGCAGTCTCCTATGAGTCCCCGGCATAACCCGCTGGCAACATAGAACGAGGGTTGCGCTCGTTGCGGGACTTAACCCAACATCTCACGACACGAGCCGACGACAACCATGCACCACCTGTAAACCGGCCACAAGTGGGGAGCGTATTTCTACGCTTTACCGGTTCATGTCAAGCCTTGGTAAGGTTCTTCGCGTTGCATCGAATTAATCCGCATGCTCCGCCGCTTGTGCGGGCCCCCGTCAATTCCTTTGAGTTTTAGCCTTGCGGCCGTACTC
+
CCCCCGGGGFGGGGGGGGFGGGGGGGGGGGFGGGCFFCCFGGGFEAFF@EGGGFGA@@7FCCEGFFDFGGGGGGGGDCFCCFGGGGGGGEFGGGEGGGGGGGGGGGGFGFGFFFGFGGFG@FDEGDCGGEFGGGGGG9ECFG@DFFGGGCFGGGEGEGGCF<F7FBFCFGG@CFFGGGCFGGBB,,;FCEEGC9<+<C@C/A78EE7FC6979CCECGGGG8EFFFE?)3C9:FC>=*/A8<<E6CEGGG=CC40>33:DGCBEG53;BC<FFF=47:4@A445247FFGF339699B@>=
@M02542:52:000000000-J9N43:1:1101:14735:3261 1:N:0:GTGAAA
CGGTTTATCACCGGCAGTCTCCCTAGAGTTCCCGACTTAACTCGCTGGCAACTAAGGATAGGGGTTGCGCTCGTTGCGGGACTTAACCCAACATTTCACAACACGAGCTGACGACAGCCATGCAGCACCTGTCTTACGGTTCCCGAAGGCACAACCGCATCTCTGCAGTCTTCCGTAGATGTCAAGAGTAGGTAAGGTTCTTCGCGTTGCGTCGAATTAAACCACATGCTCCACCGCTTGTGCGGGCCCCCGTCAATTCATTTGAGTTTTAATCTTGCGACCGT
+
GGGGGGGGGGGGGGGGGGGGGGGGGGGGGGGGGGGGGGGGGGGGGGGGGGGGGGGGGGGGGGGGGGGGGGGGGGGGGGGGGGGGGGGGGGGGGGGGGGGGGGGGGGGGGGGGGGGGGGGGGGGGGGGGGGGGGGGGGGGGGGGGGGGGGGGGGGGGGGGGGGGGFGGGGGGGGGGGGDCGGGGGGGGGGGGGGGGGGGGGGGGGGGGGGGGGFGGGGGGGGGGGGGFFGFEGGGGGGGGGGFFGGGFFGDDEFG:DAGGFGGFB>?DFFFB6CC?D<>;BB>B:
@M02542:52:000000000-J9N43:1:1101:11691:3278 1:N:0:GTGAAA
CGGTTTATCACCGGCAGTCTCCCTAGAGTTCCCGACTTAACTCGCTGGCAACTAAGGATAGGGGTTGCGCTCGTTGCAGGACTTAACCCAACATTTCACAACACGAGCTGACGACAGCCATGCAGCACCTGTCTTACGGTTCCCGAAGGCGCAACCGCATCTCTGCAGTCTTCTGTAGATGTCAAGAGTAGGTAAGGTTCTTCGCGTTGCGTCGAATTAAACCACATGCTCCACCGCTTGTGCGGGCCCCCGTCAATTCATTTGAGTTTTAATCTTGCGACCGT
+
GGGGGGGGGGGGGGGGGGGGGGGGGGGGGGGGGGGGGGGGGGGGGGGGGGGGGGGGGGGGGGGGGGGGGGGGGGGGGGGGGGGGGGGGGGGGGGGGGGGGGGGGGGGGGGGGGGGGGGGGGGGGGGGGGGGGGGGGGGGGGGGGGGGGGG*@FGGGGGGGGDGGGGGGFGGGGGGGGGGGGGGGGGGGGGGGGGGGGFGGGGFFGGGGEEEGDGGGGGGGGGGGGGGGGGGGGGGGGGGGG?FGGGBBGGGFEGFBBCGFFGFFFFFFFFFCGF4CAF>9BFFF
@M02542:52:000000000-J9N43:1:1101:22642:3280 1:N:0:GTGAAA
CGGTTTACCACCGGCAGTCTCCCTAGAGTTCCCGACTTAACTCGCTGGCAACTAAGGATAGGGGTTGCGCTCGTTGCGGGACTTAACCCAACATTTCACAACACGAGCTGACGACAGCCATGCAGCACCTGTCTTACGGTTCCCGAAGGCACAACCGCATCTCTGCAGTCTTCCGTAGATGTCAAGAGTAGGTAAGGTTCTTCGCGTTGCGTCGAATTAAACCACATGCTCCACCGCTTGTGCGGGCCCCCGTCAATTCATTTGAGTTTTAATCTTGCGACCGT
+
GGGGGGGGGGGGGGGGGGGGGGGGGGGGGGGGGGGGGGGGGGGGGGGGGGGGGGGGGGGFGGGGGGGGGGGGGGGGGGGGGGGGGGGGGGGGGGGGGGGGGGGGGGGGGGGGGGGGGGGGGGGGGGGGGGGGGGGGGGGGGGGGGGGGGGGGGGGGGGGGGGGGGGGGGGGGGGGGGGGGGGGGFGGGGGGGGGGGGGGGGGGGGGGGEGGGFGGGGGGGGGGGGGGGGGGGGGGGGGGGG:FGGGFDEGGFEGFFBFGFGGFFFFFFFFFDF:=GFD6;BFDF
@M02542:52:000000000-J9N43:1:1101:9094:3341 2:N:0:GTGAAA
CGGTTTATCACCGGCAGTCTCCCTAGAGTTCCCGACTTAACTCGCTGGCAACTAAGGATAGGGGTTGCGCTCGTTGCGGGACTTAACCCAACATTTCACAACACGGGCTGACGACAGCCATGCAGCACCTGTCTTACGGGTCCCGAAGGCACAAACGCATCTCTGCAGTCTTCCGTAGATGTCAAGCGTAGGTAAGGTTCTTCCCGTTGCGTCGAATTAAACCACATGCCCGACCGCGTGTGCGGGCCCCCGTCAATTAATTTGATGATGAATCTTGAGAGTCT
+
GGGEG;8CCFFGGDE7FG<,CCFFFF9CFGGDGGDGGGEEFEGGDGGDGGCCACAF<C@CEGG7FGD866@CFG@FFGG@F@<FFFBF@E+8BEE9,A<?FG<CC++@EB8F3+@+@<+,C88,E8E?FCGG7,@;,@C+@C>8C:EEG>FGGF,2;BEE5,1=,,,1,0<B,1CC<=*A7C7+3)*88):>)738<C6*/:++/).62;9)4,))0)+/:7(2*2))**.().)41(1(,(-()(--4-5>:3112.*))1*)-))).)).665:**).))*0
@M02542:52:000000000-J9N43:1:1101:19879:3351 1:N:0:GTGAAA
CGGTTTATCACCGGCAGTCTCCCTAGAGTTCCCGACTTAACTCGCTGGCAACTAAGGATAGGGGTTGCGCTCGTTGCGGGACTTAACCCAACATTTCACAACACGAGCTGACGACAGCCATGCAGCACCTGTCTTACGGTTCCCGAAGGCACAACCGCATCTCTGCAGTCTTCCGTAGATGTCAAGAGTAGGTAAGGTTCTTCGCGTTGCGTCGAATTAAACCACATGCTCCACCGCTTGTGCGGGCCCCGGCCATTCATTTGAGTTTTAATCTTTCGACCGTT
+
GGGGGGGGFGGGGGGGGGGFGGGGGGFFGAFGGGEEGGGGGGGEGGGGGGGGGFFGGGGGGGFGGGGGGGGGGGGGGGEGGGGGGGDGFGGGGGGGFGGGGFFGGFCFGGGGGGGGGGGGGGGGGGGGGGFGGGGFFECFGGGGGGGGGGFGFFEFGGGGGGGGGGDGFGGGGGGGFFGFGBFEGGGFFFGGGDFGGGCFGGGGGGEGEEGGBGGGFGGGGGGGGGGGGFGGGGGGGDGGGFFGGGFDGG3)))3/<+**:>)*-).6A)3***9*)((,42))
@M02542:52:000000000-J9N43:1:1101:16382:3356 2:N:0:GTGAAA
CGGTTTGTCACCGGCAGTCTCCTTAGAGTGCCCACCATTACGTGCTGGTAACTAAGGACAAGGGTTGCGCTCGTTACGGGACTTAACCCAACATCTCACGACACGAGCTGACGACAGCCATGCAGCACCTGTGTCTGAGTTCCCGAAGGCACCAATCCATCTCTGGAAAGTTCTCAGCATGTCAAGGCCAGGTAAGGTTCTTCGCTTTTCTTCGAATTAAACCACATGCTCCCCCGCCTGTGCGGGCCCCCGTCACTTCATTTTAGTTTTGACCTTGCGGCCGTG
+
GGGGGGGGGGGGGGGGGGGGGGGGGGGGGGGGGGGGGGGGGGGGGGGGGGGGGGGGGGGGGGGGGGGGGGGGGGGGGGGGGGGGGGGGGGGGGGGFGGGGGGGGGGGGGGGGGGGGGGGGGGGGGGGGB8FFGDA=ECFGGGGC>E@;<CEDFGF>FGGGGGGFGDFGCCGFFA7C:?C9FGD>@>FFFFF5=+BFG4?FFFFF?)8();7+14*)).<@CA(88*).;+.4)8=3((/-4,6:>(671;D5(/9(-:=).9B<),-66<:1-2)**)7555375
@M02542:52:000000000-J9N43:1:1101:8075:3357 1:N:0:GTGAAA
CGGTTTATCACCGGCAGTCTCCCTAGAGTTCCCGACTTAACTCGCTGGCAACTAAGGATAGGGGTTGCGCTCGTTGCGGGACTTAACCCAACATTTCACAACACGAGCTGACGACAGCCATGCAGCACCTGTCTTACGGTTCCCGAAGGCACAACCGCATCTCTGCAGTCTTCCGTAGATGTCAAGAGTAGGTAAGGTTCTTCGCGTTGCGTCGAATTAAACCACATGCTCCACCGCTTGTGCGGGCCCCCGTCAATTCATTTGAGTTTTAATCTTGCGACCGT
+
GGGGGGGGGGGGGDGGFGGGGGGGGGGGGGGF@FGGGGGGGGGGGGGGGGGGGGGGGGGGGGGGGGGGGGGGGGGGGGGGGGFGGGDGGGGGGGGGGGGGFFGGCFGGGGCFEGGGGFGGGGGGFGGGFGGGGGGGFGCFGEGGGGGEGGGFFCGGD@C@FGCF@ECFF7<FFFGGGDGGGGGGFCFFGGGG?CEFFCGGG?FFCGGGDCCEBEGGGGGGGG68CFC+CF906C68C3:5C?=DEDFBGGDFD3474CC6>F<FBF9>-:<4CC?G<A(79(7>
@M02542:52:000000000-J9N43:1:1101:17895:3365 1:N:0:GTGAAA
CAGTATATCACCGGCAGTCTCCCTAGAGTTCCCGACTTAACTCGCTGGCAACTAAGGATAGGGGTTGCGCTCGTTGCGGGACTTAACCCAACATTTCACAACACGAGCTGACGACAGCCATGCAGCACCTGTCTTACGGTTCCCGAAGGCACAACCGCATCTCTGCAGTCTTCCGTAGATGTCAAGAGTAGGTAAGGTTCTTCGCGTTGCGTCGAATTAAACCACATGCTCCACCGCTTGTGCGGGCCCCCGTCAATTCATTTGAGTTTTAATCTTGCGACCGTT
+
GGGGGGGGGGGGGGGGGGGGGGGGGGGGGGGGGGGGGGGGGGGGGGGGGGGGGGGGGGGFGFFGGGGGGGGGGGGGGGGGGGGGGGGGGGGGGGGGGGGGGGGGGGGGGFGGGGGEGGGGGGGGGGGGGGGGGGGGGGDFGGGGCGEGGGGFGGGGGGGGGGGGGGGGGGGGGGGGGGGGGGGGGGGGGGGGGGFGGGGGGGGGGGGGGGCEDGGGGGGGGGGGGGGGGGGGFGGGE7EFG>FGGGFFGGGF>C:BAEGBFGA*)059:<26FCFGA9;;>BEF)
@M02542:52:000000000-J9N43:1:1101:16873:3399 1:N:0:GTGAAA
CGGTTTATCACCGGCAGTCTCCCTAGAGTTCCCGACTTAACTCGCTGGCAACTAAGGATAGGGGTTGCGCTCGTTGCGGGACTTAACCCAACATTTCACAACACGAGCTGACGACAGCCATGCAGCACCTGTCTTACGGTTCCCGAAGGCACAACCGCATCTCTGCAGTCTTCCGTAGATGTCAAGAGTAGGTAAGGTTCTTCGCGTTGCGTCGAATTAAACCACATGCTCCACCGCTTGTGCGGGCCCCCGTCAATTCATTTGAGTTTTAATCTTGCGACCGTT
+
GGG@FEGGGGGGG:FGGGGEEGGGGFEG@FGGGGEFGGGGGGGGGGGDDFFFGGFGEGEFGDGEEGGGEFEGEFEEGGGGGEGGGGGCFGGGGGEEGGGGGGGGD@FEGFFGGDEGGFGGGGGFGGGGGGFGGGGGFGGCFECFCGECDE:EFGECGGGDEGFFCECA?ACEDFGG:F5=?CF;CGCFGGCFGFGFG<CGGGGGEEEECCCEBGDFGGGFGGFGGFGFCEG6CCCCGDEDG0BGGGDE5D3>>51)632/:>4*)(.556>4F74C)6,(4(8@)
@M02542:52:000000000-J9N43:1:1101:23686:3419 1:N:0:GTGAAA
CGGTTTATCACCGGCAGTCTCCCTAGAGTTCCCGACTTAACTCGCTGGCAACTAAGGATAGGGGTTGCGCTCGTTGCGGGACTTAACCCAACATTTCACAACACGAGCTGACGACAGCCATGCAGCACCTGTCTTACGGTTCCCGAAGGCACAACCGCATCTCTGCAGTCTTCCGTAGATGTCAAGAGTAGGTAAGGTTCTTCGCGTTGCGTCGAATTAAACCACATGCTCCACCGCTTGTGCGGGCCCCCGTCAATTCATTCGAGTTTTAATCTTGCGACCGT
+
GGGGGGGGGGGGGGGGGGGGGGGGGGGGGGGGGGGGGGGGGGGGGGGGGGGGGGGGGGGGGGGGGGGGGGGGGGGGGGGGGGGGGGGGGGGGGGGGGGGGGGGGGGGGGGGGGGGGGGGGGGGGGGGGGGGGGGGGGGGGGGGGGGGGGGGGGGGGGGGGGGGGGGGGGGGGGGGGGGGGGGGGGGGGGGGGGGGGGGFGGGGGGGGGGGGGFGGGGGGGGGGGGGGGGFGGGGGGGGGGGFFGGGFBGGGFFG:BACFFGGFFBF?FFFFGGGFGAB>FFFFF
@M02542:52:000000000-J9N43:1:1101:13136:3427 1:N:0:GTGAAA
CGGTTTATCACCGGCAGTCTCCCTAGAGTTCCCGACTTAACTCGCTGGCAACTAAGGATAGGGGTTGCGCTCGTTGCGGGACTTAACCCAACATTTCACAACACGAGCTGACGACAGCCATGCAGCACCTGTCTTACGGTTCCCGAAGGCACAACCGCATCTCTGCAGTCTTCCGTAGATGTCAAGAGTAGGTAAGGTTCTTCGCGTTGCGTCGAATTAAACCACATGCTCCACCGCTTGTGCGGGCCCCCGTCAATTCATTTGAGTTTTAATCTTTCGACCGT
+
GGGGGGGGGGGGGGGGGGGGGGGGGGGGGGGGGGGGGGGGGGGGGGGGGGGGGGGGGGGGGGGGGGGGGGGGGGGGGGGGGGGGGGGGGGGGGGGGGGGGGGGGGGDGGGGGGGGGGGGGGDGGGGGGGGGGGGGGGGGGGGGGGDFFGGDFCFGGGGGGGGGGGFGFGGGGGGGGGGGGGGGGGGGGGGGGGGGGGGGGGGGGGGGE8EEGFEG=DGFGGGGGGGGGGGGGGGFCECGGG:FGGGFFGDGFFGFFFGGFGFFF9BBFFFFGGFFG)4:6B>DF
@M02542:52:000000000-J9N43:1:1101:22983:3432 2:N:0:GTGAAA
CGGTTTATCACCGGCAGTCTCCCTAGAGTTCCCGACTTAACTCGCTGGCAACTAAGGATAGGGGTTGCGCTCGTTGCGGGACTTAACCCAACATTTCACAACACGAGCTGACGACAGCCATGCAGCACCTGTCTTACGGTTCCCGAAGGCACAACCGCATCCCTGCAGTCTTCCGTAGATGTCAAGAGTAGGTAAGGTTCTTCGCGTTGCGTCGAATTAAACCACCTGCCCCCCCGCTTGTTCGGGCCCCCGGCAATTCATTTGAGTTTTAATCTTTCTACCGT
+
GGGGGGGGGGGGGGGGGGGFGGGGGGGGGGGGGGGGGGGGGGGGGGGGGGGGGGGGGGGGGGGGGGGGGGGGGGGGGGGGGGGGGGGGGGGGEFGGGGGGGGFEGGDGGFGGCFGCGGFGGFGF9D8DFCFFCFEGGD@DFEGGGGGGGEGGGGGGGGGGC,:,4CFGFF<CFGDFDEC7AGFFGFFFFFFFFACFGFFGA:75<DD>(51>>6C:?FFFGFB8**)4<*3:)5>3>><8<)6(77>692C)())-.-1)-97:)2-)6<60<9):76*19/)0
@M02542:52:000000000-J9N43:1:1101:16859:3432 2:N:0:GTGAAA
CGAGTTGACCCCGGCAGTCTCCTACGAGTCCCCGCCATTACGCGCTGGCAACATAGGATAAGGGTTGCGCTCGTTGCGGGACTTAACCCAACATCTCACGACGCGAGCTGACGACAGCCATGCACCACCTGTGTAGGGCCCAAAAGGACACCGCATCTCTGCGGCTTTTCCCTACATGTCAAGCCCAGGTAAGGTTCTTCGCGTTGCCTCGAATTCAGCAACATGCTCCGCTGCTTGTGCGGGCCCCCGTCAATTCCTTTGCGTTTTAGCCTTGTGGCTCTACTC
+
GGGGGGGGGGGGGGGGGGGGGGGGGGGFFGGGFGGGGGGFGGGGGGGGDAFGGGGGGGGGGGGGGGGGGGEGGGGAFGGGGFGGGGGGGGGGGGGFGFGGGGGGGGGGGGGGGGGGGGGGGGGGGGDCEGGF7:@+DEGDGG>;FECCFC:@BCEED2A<CG=EEEGFEGGF?FF6@:@A6C7=F:;>FFFFFFGGGFFG35@B9)024?()48C*6*+/9:<;++*)9*(-.06621*9?>>;3;>;6(1*,:C.44@<A*.4(4?2(),-80-*17)))*0/)
@M02542:52:000000000-J9N43:1:1101:13443:3447 2:N:0:GTGAAA
CGGTTTATCACCGGCAGTCTCCCTAGAGTTCCCGACTTAACACGCTGGCAACTAAGGATAGGGGTTGCGCTCGTTGCGGGACTTAACCCAACATTTCACAACACGAGCTGACGACAGCCATGCAGCACCTGTCTTACGGTTCCCGAAGGCACAACCGCATCTCTGCAGTCTTCCGTAGATGTCAAGAGTAGGTAAGGTTCTTCGCGTTGCGTCGAATTAAACCACATGCTCCACCGCTTGTGCGGGCCCCCGTCAATTCATTTGAGTTTTAATCTTGCCACCGT
+
GGGGGGEGGGGGGGGFGGGEGGGGGGGGGGGGGGGGGGGGGGGGGGGEGGGGGGGGFGGGGGFGEGGGGGGGGGGGGGGGGGGGGGGCFGGGGGGGGGGGGGDCC7FGGGGGDGGCFGGGGGGGGGGGGFGFGGGG9FGEGEGGGGCEFBCF>EDGGGDEE,44CDFC9?1B9CEGGCDFFF>6C<AFA=FFCCGGG7FGAAFF0559;@>>96DFFFGFF<1C8*9<G*)4?FFFFBGFF:607>90>>GG6C38-4@BFFFBF6-.)652<).?C4)**0))
@M02542:52:000000000-J9N43:1:1101:7202:3454 1:N:0:GTGAAA
ACAGTTTACACTGGCAGTCTTGCTAGAGTTCCCGACATCACTCGCTGGCAACTAACAACAGGGGTTGCGCTCGTTATAGGACTTAACCTGACACCTCACGGCACGAGCTGACGACAACCATGCAGCACCTTGTAAATTGTCCGAAGAAAAGTCTGTTTCCAAACCTGTCAATCTACATTTAAGCCTTGGTAAGGTTCCTCGCGTATCATCGAATTAAACCACATGCTCCACCGCTTGTGCGGCCCCCCGTCAATTCCTTTGAGTTTCATTCTTGCGAACGTACTC
+
GGGGGGGGGGFGG?FGCEGFGGGGGGGGGGGGGGGGGGFGGGG<FEGCEFGGGGGGGGGGEFCGGGGGGGGGGGGGGCGGG@AFGGFGGFCGGGGGGGGFCEEG7?FGGDFF@FGGGGDEGGGGGGGGGGGGFGGGGGFGGFGCGGGGGGGFGGGCGGDGFDAFEFGGCAFGGGGGFGGGFGGFGGGGCDEEFFGGGGGGGGGEGGGFFGC,AF@?FGG5@>CG?C998CCFEEGGFGCFGF)>ED>>5*9@:F9*6EGF:7<9A9A<>A)?:29)49>(-2FF6
@M02542:52:000000000-J9N43:1:1101:17081:3456 2:N:0:GTGAAA
CAGGTTATCCCTGGCAGTCCCTCTAGAGTGCCCAACTTAATGCTGGCAACGAAAGGCAAGGGTTGCGCTCGTTGCGGGACTTAACCCAACATCTCACGACACGAGCTGACGACCACCATGCCCCACCTGTCACTTCTGTCTCCGAAGGGAAATCCCCGATTTTGGAGATGTCACAAGGCTGTCCAGCTTAGGTCAGTATCTTCGCGTTGCTTCGAATTAAATCACATTCTCCACCACTTCTGCGGGTCCCCGTCAATCCCTTTTATTTTCACTCTTGCTGGCGT
+
FF,CFFD<EFGGCGGFGGG8FGFDFCEFF99A<CFC@CEDG9CEFAGGFC+CFEFGG8F,B,BE+CFEC:@CDB7:+>FGFA?FCFF:?:F88,A@F,@F::78+@+,7F=FF+CDFEDGC,8=7C@D,C,3F83=77FF98D@8+>:7>:D>@6DCE98**,5*?,<,354>99CC7*6)48):566?66*>+;;2,=7ACF:;)83(.7:9(2)/5@6+)9+5<*)2*.)*0)(((2)..61;1(,,(1/3**,))0.)7@))-).5)).)-62****0<7>
@M02542:52:000000000-J9N43:1:1101:16097:3457 1:N:0:GTGAAA
CGGTTTATCACCGGCAGTCTCCCTAGAGTTCCCGACTTAACTCGCTGGCAACTAAGGATAGGGGTTGCGCTCGTTGCGGGACTTAACCCAACATTTCACAACACGAGCTGACGACAGCCATGCAGCACCTGTCTTACGGTTCCCGAAGGCACAACCGCATCTCTGCAGTCCTCCGTAGATGTCAAGAGTAGGTAAGGTTCTTCGCGTTGCGTCGAATTAAACCACATGCTCCACCGCTTGTGCGGGCCCCCGTCAATTCATTTGAGTTTTAATCTTGCGACCGT
+
GGGGGGGGGGGGGGGGGGGGGGGGGGGGGGGGGGGGGGGGGGGGGGGGGGGGGGGGGGGGGGGGGGGGGGGGGGGGGGGGGGGGGGGGGGGGGGGGGGGGGGGGGGGGGGGGGGGGGGGGGGGGGGGGGGGGGGGGGGGGGGGGGGGGGGGGGGGEGGDGGGGFGFGGGGGGGGGGFGGGGGGGGGGGGGGGGGGGGFGGGGGGGGGGGGGGFGDFGGGGGGGGGGGGGFFGD=F=EGGGG?FGDGEBDDGEFGF@AGG=FFAFB?:44:A7CC@F9<119>>@
@M02542:52:000000000-J9N43:1:1101:17250:3458 1:N:0:GTGAAA
CGGTTTATCACCGGCAGTCTCCCTAGAGTTCCCGACTTAACTCGCTGGCAACTAAGGATAGGGGTTGCGCTCGTTGCGGGACTTAACCCAACATTTCACAACACGAGCTGACGACAGCCATGCAGCACCTGTCTTACGGTTCCCGAAGGCACAACCGCATCTCTGCAGTCTTCCGTAGATGTCAAGAGTAGGTAAGGTTCTTCGCGTTGCGTCGAATTAAACCACATGCTCCACCGCTTGCGCGGGCCCCCGTCAATTCATTTGAGTTTTAATCTTGCGACCGT
+
GGGGGGGGGGGGGGGGGGGGGGGGGGGGGGGGGGGGGGGGGGGGGGGGGGGGGGGGGGGFEEFGGGGGGGGGEGGGGGGGGGGGGGFGGGGGGGGGGGGGGGGGGGGGGGFGGGGGGGGGGGGGGGGGGGGGGGGGGGGGGGGGGGGGGGGGGFGGGFGGGGGCGGGGGGGGGGGGGGCFGGEGGGFGFGGGGGGGGGGGGGGGGGGGDGGGFDGFGGGGGGGGGGFGGEEFGFGD5<EGGFFDGGBFGGGF@DBFFFGFGGF=AF<ABFFGGC@G<AFFFFF>
@M02542:52:000000000-J9N43:1:1101:6392:3470 1:N:0:GTGAAA
GTCCACACCTTCCTCCGGTTTATCACCGGCAGTCTCCCTAGCGTTCCCGACTTAACTCGCTGGCAACTAAGGATAGGGGTTGCGCTCGTTGCGGGACTTAACCCAACATTTCACAACACGAGCTGACGACAGCCATGCAGCACCTGTCTTACGGTTCCCGAAGGCACAACCGCCTCTTTGCAGTTTTCCGTAGATGTCAAGAGTAAGTAAGGTTCTTCGCGTTGCGTCGAATTAAACCACATGCACCACCGCTTGTGCGGGCCCCCGTCAGTACATTTGAGCTTTAATCTTGCGACCGTA
+
CCCCCGGF7EFGGCFFEEFGGGG9FCFGE+CEEF9F<FGGG,CFFFD@FEECEFFDC@FGDGGGFFG8,CFF<FFFGGGGGCFECB:CCGF7FGGGCGCDFEFGGG7=EFCFGGGGGDEGGGGDBFGGFGGGG3BFFCGGGGGAC@FFFGGGF+@>BFGG:3>C@FF:FFE7***6>,@C,3C3,7B@FFG<CFCCCCGFF@FB>?;;ECCC;CCFC+;CGGGGC*::.:*39<F:+C=C58E6+<6CGG**19F092.9*)07757<><(9)0*7:><60)).)6)02*9:404(74))
@M02542:52:000000000-J9N43:1:1101:16598:3475 1:N:0:GTGAAA
CGGTTTATCACCGGCAGTCTCCCTAGAGTTCCCGACTTAACTCGCTGCCAACTAAGGATAGGGGTTGCGCTCGTTGCGGGACTTAACCCAACATTTCACAACACGAGCTGACGACAGCCATGCAGCACCTGTCTTACGGTTCCCGAAGGCACAACCGCATCTCTGCAGTCTTCCGTAGATGTCAAGAGTAGGTAAGGTTCTTCGCGTTGCGTCGAATTAAACCACATGCTCCACCGCTTGTGCGGGCCCCCGTCAATTCATTTGAGTTTTAATCTTGCGACCGT
+
GGGGGGGGGGGGGGGGGGGGGGGGGGGGGGGGGGGGGGGGGGGGGGG+FFGGGGGGGGGGGGGGGGGGGGGGGGGGDGGGGGGGGGGGGGGGGGGGGGGGGGGGGGGGGGGGGGGGGGGFGGGGGGGGFGGGGGGGFFGGGGGGGGGGGGGGGGGGGGCFGGGFGGGFGGGGGGGGGGDGGGGFGG:CFFGGGFFGGGGGGGGGGGGGDGEEFEGGGFFFGGGGGGGDC9<?FGGDECGGGBFGGGFFGGGD@<2><<:6:CAFF?6:A9AFFC6F9<029>D:
@M02542:52:000000000-J9N43:1:1101:9193:3482 1:N:0:GTGAAA
CGGTTTATCACCGGCAGTCTCCCTAGAGTTCCCGACTTAACTCGCTGGCAACTAAGGATAGGGGTTGCGCTCGTTGCGGGACTTAACCCAACATTTCACAACACGAGCTGACGACAGCCATGCAGCACCTGTCTTACGGTTCCCGAAGGCACAACCGCATCTCTGCAGTCTTCCGTAGATGTCAAGAGTAGGTAAGGTTCTTCGCGTTGCGTCGAATTAAACCACATGCTCCACCGCTTGTGCGGGCCCCCGTCAATTCATTTGAGTTTTAATCTTGCGACCGT
+
GGGGGGGGGGGGGGGGGGGGGGGGGGGGGGGGGGGGGGGGGGGGGGGGGGGGGGGGGGGGGGGGGGGGGGGGGGGGGGGGGGGGGGGGGGGGGGGGGGGGGGGGGGGGGGGGGGGGGGGGGGGGGGGGGFGGGGGGGGGGGGGGGGGGGGGGGGGGGGGGGGGGGGGF:EGGGGGGGGGGGFGGGGGGGGGGGGGGGGGGGGGGGGGGDGDGEEGGGGFFGGCGGEGGGGGGGGGCEDGGG:FGGGBBGGGE.C?E2CFFGGFFBF<A>AA9CFFGAA6>BFFF
@M02542:52:000000000-J9N43:1:1101:19892:3486 2:N:0:GTGAAA
CGGTTTATCACCGGCAGTCTCCCTAGAGTTCCCGACTTAACTCGCTGGCAACTAAGGATAGGGGTTGCGCTCGTTGCGGGACTTAACCCAACATTTCACAACACGAGCTGACGACAGCCATGCAGCACCTGTCTTACGGTTCCCGAAGGCACAACCGCATCTCTGCAGCCTTCCGTAGATGTCAAGAGTAGGTAAGGTTCTTCGCGTTGCGTCGAATTAAACCACATGCTCCAACGCTTGTTCGGGCCCCCGTCACTTCATTTGAGTTTTAATCTTGCGACCGTG
+
GGGFGEEGGGGGGGGGGGGFGFGGGGFGGGGGGGGGGGGGGGGGGGGGGGGGGFGFGGGGGGGGGGGGGGGGGGGGGGGGGGGGGGGEFGGGGGGGGGGGGGFGG>F>CFFGEDGEGGGGGG?:FGGGGGGFDFF79EEC::?FEEC>:F8,DC>CDE7>C::C9C9C,*4;CFGGFECCFFFCF@FA+;@FECCG41;C=@CFFFE@(72>;0))?>FB7<?C5:@?G*6?4)919(7(.))(879>>2>>2D3())*-.*0)-:9<A26:24):*0)8>30.)
@M02542:52:000000000-J9N43:1:1101:23734:3502 2:N:0:GTGAAA
CGGTTTATCACCGGCAGTCTCCCTAGAGTTCCCGACTTAACTCGCTGGCAACTAAGGATAGGGGTTGCGCTCGTTGCGGGACTTAACCCAACATTTCACAACACGAGCTGACGACAGCCATGCGGCACCTGTCTTACGGTTCCCGAAGGCACAACCGCATCTCTGCAGTCTTCCGTAGATGTCAAGAGTAGGTAAGGTTCTTCGCGTTGCGTCGAATTAAACCACCTGCCCTAACGCTTGTTCGGGCCCCCGTCACTTCATTTTAGTTTTCATTTTTCGACCGC
+
GGG:BCGGGGGGGGDEGGGGGGGEGGFDGGFGGGGGGGFFGEGGGGGGGGGGGD@FFCGGGFGGGGGGGGDFCF<<FFC7FFGFGGGGG@FGGGGGGGFGGGFCEF:F>FFGF>=CF8:8>88FE=:DGGFGGGGGGGGGGD?@BGGGGGFFFF8EDC55C??C7<FCEC78=FC69:CFA+1;@48AFFFFEAF6DFF:AFAF88<>9)(03(17:3<?C<1F=*04**.())04((1((.6:@04929DD05/()6*466@))2-)-)).6))2*98>37))
@M02542:52:000000000-J9N43:1:1101:19420:3503 1:N:0:GTGAAA
CGGTTTGTCACCGGCAGTCTCCTTAGAGTGCCCACCTTAACGTGCTGGTAACTAAGGACAAGGGTTGCGCTCGTTACGGGACTTAACCCAACATCTCACGACACGAGCTGACAACAGCCATGCAGCACCTGTCTTACGGTTCCCGAAGGCACAACCGCATCTCTGCAGTCTTCCGTAGATGTCAAGAGTAGGTAAGGTTCTTCGCGTTGCGTCGAATTAAACCACATGCTCCACCGCTTGTGCGGGCCCCCGTCAATTCATTTGAGTTTTAATCTTGCGACCGT
+
GGGGGGGGGGGGGGGGGGGGGGGGGGGGGGGGGGGGGGGGGGGGGGGGGGGGGGGGGGGGGGGGGGGGGGGGGGGGGGGGGGGGGGGGGGGGGGGGGGGGGGGGGGGGGGGGGGGGGGGGGGGGGGGGGGGGGGGGGGGGGGGGCFGGGGGGGGGGGGGGGGGGGGGGGGGGGGGGGGGGGFGGGGGGGGGGGGGGGCFGGGGGGGGG8CEEAEGGFGGGGGGGFFGGGFCGGGGGGGGGG>FDGDF>GGDD:CBFF?D?GGAFBBBFAAAGGGFGFDFFF;EB
@M02542:52:000000000-J9N43:1:1101:19744:3510 2:N:0:GTGAAA
CGGTTTATCACCGGCAGTCTCCCTAGAGTTCCCGACTTAACTCGCTGGCAACTAAGGATAGGGGTTGCGCTCGTTGCGGGACTTAACCCAACATTTCACAACACGAGCTGACGACAGCCATGCAGCACCTGTCTTACGGTTCCCGAAGGCACAACCGCATCTCTGCAGTCTTCCGTAGATGTCAAGAGTAGGTAAGGTTCTTCGCGTTGCGTCGAATTAAACCACATGCTCCACCGCTTGTGCGGGCCCCCGTCCATTCATTTGAGTTTTAATCTTTCGGCCCT
+
GGGGGGGGGGGGGGGGGGGFGGGGGGGGGGGGGGGGGGGGGGGGGGGGGGGGGGFGGGGGGGGGGGGGGGEGGGGGGGGGGGGGGGGGGGGGGGGGGGGGGGGGGGGGGGGGGCFGGGGGGGGFFGGFGFCFGFGGGGGGGGGGGDEGGGGG>FEGGG>EGCFD:ECGFGFFGG5FGCGBACC=FEFFFFFFF8CGGGFGFFAFFB>9157B9>CFF79@7<<5;894C*).)75211C61.4:E6;>FFG3,9)4<A?).=F))-.6<A2:A<9D79)))0))
@M02542:52:000000000-J9N43:1:1101:21500:3516 2:N:0:GTGAAA
CGGTTTATCACCGGCAGTCTCCCTAGAGTTCCCGACTTAACTCGCTGGCAACTAAGGATAGGGGCTGCGCTCGTTGCGGGACTTAACCCAACATTTCACAACACTAGCTGACGACAGCCATGCAGCACCTGTCTTACGGCTCCCGAAGGCACAACCGCATCTCTGCAGTCTTCCGTAGATGTCAAGAGTAGGTACGGTTCTTCGCGTTGCGTCGAATTAAACCACACGCTCACCCCTCTGTGCGGGCCCCCGCGCATTCCTTTGAGTTTTAATCTTTCGAACGTG
+
GGG@FCFFFGGCCE7+:CFGGFEC9C,6FGFGGCEGG7;CAFF7FGF@7CEEFE<FCC@,@8@@+7BBFGDG:>C=FCG:FCF9EFGF=F7:4AFFGFFCGG,C,BF=,,,A+@38@F7DF,D=DGCF8@==FA;7,@B+@>8:++5*3D,8:3>**:1=E7C:9EE@28,=;C*=/*?88,=8@B6587=A9+1*908CA1+)()2(,89)7())6)+/*3(**10(9*4(*)7(((2)-)61B019((9)())(-(*).*0.5()..64)6).***)00>5F5
@M02542:52:000000000-J9N43:1:1101:19494:3519 2:N:0:GTGAAA
CGGTTTATCACCGGCAGTCTCCCTAGAGTTCCCGACTTAACTCGCTGGCAACTAAGGATAGGGGTTGCGCTCGTTGCGGGACTTAACCCAACATTTCACAACACGAGCTGACGACAGCCATGCAGCACCTGTCTTACGGTTCCCGAAGGCACAACCGCATCTCTGCAGTCTTCCGTAGATGTCAAGAGTAGGTAAGGTTCTTCGCGTTGCGTCGAATTAAACCACATGCTCCACCGCTTGTGCGGGCCCCCGTCAATTCATTTTAGTTTTAATCTTTCGACCGTG
+
GGGGGGGGGGGGGGGGGGGEGGGGGGGGGGGGGGGGGGGGGGGGGEGGGGGGGGGGGGGGGGGGGGGGDGEGGGGGGGGGGGGGGGGGGGGGGGGGGGGGGGGGGGGGGGGGGGGGGGGGGGGFFGGGGGGFGGGGGGGGGGGGGGGGGGGGGGGGGGGGG=B9EGG?GG?FFGGGF7*=CB:@F<FFFFFFF=CCGFFFFFF>;>BF1BFF>BGFFFGFGA088F62C0:??FF932*,4).2>12;BFG36C5(.-72)94)624464)5)).:01..>>)))
@M02542:52:000000000-J9N43:1:1101:11986:3533 2:N:0:GTGAAA
CGGTTTATCACCGGCAGTCTCCCTAGAGTTCCCGACTTAACTCGCTGGCAACTAAGGATAGGGGTTGCGCTCGTTGCGGGACTTAACCCAACATTTCACAACACGAGCTGACGACAGCCATGCAGCACCTGTCTTACGGTTCCCGAAGGCACAACCGCATCTCTGCAGTCTTCCGTAGCTGTCAAGAGTAGGTAAGGTTCTTCGCGTTGCGTTCAATTAAACCACATGCTCCACCCCTTGTGCGGGCCCCCGTCAATTCCTTTTAGTTTTAATCTTGAGACCGTG
+
GGGGGGGFGGGGGGG7FFGFGGGGFGGGGGGGGGGGGGCGGFGGGGGC7EFGFGFGGGGGGFEFFGGGGGGGEGGFGEGDCFGGGGGGGGGGFGGGGGGGGGGGDGCGGFGGGGFCCGGFGGGGGGDGGGDE:DEFGG>,@EFFGGC8FGC58B5EGGDEGGGCFCFGGFFFGF=?6?*+1CC+7;65FAFAEFGGG=ACFFF><A=B(507,(*9=BGFGA?C=C6)90)54)7((->()54?F61;6;C3-*7:))0)-1*))(.46)43<>A7**0)*))00
@M02542:52:000000000-J9N43:1:1101:22219:3553 1:N:0:GTGAAA
CGGTTTATCACCGGCAGTCTCCCTAGAGTTCCCGACTTAACTCGCTGGCAACTAAGGATAAGGGTTGCGCTCGTTGCGGGACTTAACCCAACATTTCACAACACGAGCTGACGACAGCCATGCAGCACCTGTCTTACGGTTCCCGAAGGCACAACCGCATCTCTGCAGTCTTCCGTAGATGTCAAGAGTAGGTAAGGTTCTTCGCGTTGCGTCGAATTAAACCACATGCTCCACCGCTTGTGCGGGCCCCCGTCAATTCATTTGAGTTTTAATCTTGCGACCGT
+
GGGGGGGGGGGGEEGGGGGGGFGGGGGGGGGGGGGGGGGGGGGGGGGGGGGGGGGGFGGGGGGGGGGGGGGGGGGGGGGGGGGGGGGGGGGGGGGGGGGGGGGGGGGGGGGGGGGGGGGGGGGGGGGGGGGGGGGGGGGGGGGGGGGGGGGGGGGGGGGEGGGGGGGGGGCGGEEGGGDGGGGFGGGGGGGGGGGGGFFGFGGGGGGGGGGGFGGGGGGGGGGGGGGFGGGGGGGEGGG3D?FGGGFFGGGFFGBEFGGFGGFFFFFBAADGGFFF2<>6>BDF
@M02542:52:000000000-J9N43:1:1101:12182:3561 1:N:0:GTGAAA
CGGTTTGTCACCGGCAGTCTCCTTAGAGTGCCCACCTTAACGTGCTGGTAACTAAGGACAAGGGTTGCGCTCGTTACGGGACTTAACCCAACATCTCACGACACGAGCTGACGACAGCCATGCAGCACCTGTGTCAGAGTTCCCGAAGGCACCAATCCATCTCTGGAAAGTTCTCTGCATGTCAAGGCCTGGTAAGGTTCTTCGCGTTGCTTCGAATTAAACCACATGCTCCACCGCTTGTGCGGGCCCCCGTCAATTCATTTGAGTTTTAACCTTGCGGCCGT
+
GGGGGEGGGGGGGGGGGGGGGGGGGGGGGGGGGGGGGGGGGGGGGGGGGGGGGGGGGGGGGGGGGGGGDEGGGGGGGGGGGGGGGGGGGGGGGGGFGGGGGGDGGFGGGFGGGGGGGGGGGGGGGCFFGGGFFGGCFGGFFGGGGGGEGGGGGGGFGGGGGFGGGGFGFGGGGGGGGGGGGGGFGCGGGGGGGGGGGFGGGGFCEGEGGGGGFGGGGGGGGFFGGGGGG?FFGGGGGGGGF:FGGGFFEGG>8DBEFFFFGGFFF:DFFFFGGGFGAFFF>>FF
@M02542:52:000000000-J9N43:1:1101:17701:3575 2:N:0:GTGAAA
CGGTTTATCACCGGCAGTCTCCCTAGAGTTCCCGACTTAACTCGCTGGCAACTAAGGATAGGGGTTGCGCTCGTTGCGGGACTTAACCCAACATTTCACAACACGAGCTGACGACAGCCATGCAGCACCTGTCTTACGGTTCCCGAAGGCACAACCGCATCTCTGCAGTCTTCCGTAGATGTCAAGAGTAGGTAAGGTTCTTCGCGTTGCGTCGAATTAAACCACATGCTCCACCGCTTGTGCGGGCCCCCGTCAATTCATTTGAGTTTTAATCTTGCCACCGT
+
GGGGGGGGGGGGGGGGGGGFGGGGGGGGGGGGGGGGGGGGGGGGGGGGGGGGGGGGGGGGGGGGGEGGGGGGGGGGGGGGGGGGGGGGGGGGGGGGGGGGGGGGGGGGEGGGGGGGGGGGGGGGGGFGGFGFFFGGGGGFGGGGGGGGGGGGFGGGGGGCEEFFFGFGGGDFGGGGDGGFFGDFGFFF77:AEFGGGCFGFFF>@FFB0AFB0(98FFGFGBFGGGF292<?4>FF96<<::A0B>BFFFD3,>5352@<>F4))(-64<28)));*1)*075F
@M02542:52:000000000-J9N43:1:1101:13991:3582 1:N:0:GTGAAA
CGGTTTATCACCGGCAGTCTCCCTAGAGTTCCCGACTTAACTCGCTGGCAACTAAGGATAGGGGTTGCGCTCGTTGCGGGACTTAACCCAACATTTCACAACACGAGCTGACGACAGCCATGCAGCACCTGTCTTACGGTTCCCGAAGGCACAACCGCATCTCTGCAGTCTTCCGTAGATGTCAAGAGTAGGTAAGGTTCTTCGCGTTGCGTCGAATTAAACCACATGCTCCACCGCTTGTGCGGGCCCCCGTCAATTCATTTGAGTTTTAATCTTGCGACCGT
+
GGGGGGGGGGGGEGGGGGGGGGGGGGGGGGGGGGGGGGGGGGGGGGGGGGGGGGGGGGGGGGGGGGGGGGGGGGGGGGGGGGGGGGGGGGGGGGGGGGGGGGGGGGGGGFGGGGGGGGGGGGGGGGGGGGGGGGGGGGGGGGGGGGGGDGGGGGGGGGGGGGGGGGGGGGGGGGGGGGGGGGGGGGGGGGGGGGGGGGGGGGGGGGGGEGGGFGGGGGGGGGGGGGGGGGGGGGGC=CGGG7FDEGEEGGGFFGBFFFGFGGFFFFBFAAFGGGFGFFFFFFFE
@M02542:52:000000000-J9N43:1:1101:14581:3603 1:N:0:GTGAAA
CGGTTTATCACCGGCAGTCTCCCTAGAGTTCCCGACTTAACTCGCTGGCAACTAAGGATAGGGGTTGCGCTCGTTGCGGGACTTAACCCAACATTTCACAACACGAGCTGACGACAGCCATGCAGCACCTGTCTTACGGTTCCCGAAGGCACAACCGCATCTCTGCAGTCTTCCGTAGATGTCAAGAGTAGGTAAGGTTCTTCGCGTTGCGTCGAATTAAACCACATGCTCCACCGCTTGTGCGGGCCCCCGTCAATTCATTTGAGTTTTAATCTTGCGACCGT
+
GGGFGGGGGGGGCGGGGGGGGGGGGGGGGGGGGGGGGGGGGGGGGGGGGGGGGGGGGGGGGGGGGGGGGGGGGGGGGGGGGGGGGGGGGGGGGGGGGGGGGGGGGGGGGGGGGGGGGGGGGGGGGGGGGGGFGGGGGGGGGGGGGGGGGGGGGGGGGGGDGGGGGGGGGGGGGGGFGGGGGGGGGGGGCFGGGGFFGFGGGGGGGGGGGGGGEGGGFGGGGGGGGGGGGGGGGGGGGGGGGFFGGGFFGGGFFGF3>GGFGGAFABFF<>AGGD?D)6;FFBD>
@M02542:52:000000000-J9N43:1:1101:9127:3604 2:N:0:GTGAAA
CGGTTTATCACCGGCTGTCTCCCTAGAGTTCCCGACTTAACTCGCTGGCAACTAAGGATAGGGGTTGCGCTCGTTGCGGGACTTAACCCAACATCTCACGACACGAGCTGACGACAGCCATTCAGCACCTGTGTAAGAGTTCCCGAAGGCACAAATCCATCCCTGGAAAGTTCTCTGCATGTCAAGGCCCGGTCAGGTTCTTCGCGTTGCTTCGAATTAAACCACATTCTCCACCGCTGTCGCGGGCCCCCGTCATTTCTTTTGTGTTTGAACCTTTCGGCCCTC
+
CFFG7@<FFEDGEFG+CFA,@FE,EEFGGFFAEEEG@F9F9@E7FCEEG8FFCEC8F<B<FG868+@EC+@=+4CFFFFC7>FDAFFFFCFFGG?,E,5,BF7=C++==8DF:F+=FE:8F,,,8,>+@:B;3,,+33>@,333C7>CC,@D,>E,AE,5,,14,>889918,54BCC:1B=C823?)))2>3):FF96**+;5()..(.4*6(*.9@+9?<?*/*))**.-*8>3091()(80>09>419)893(-49)-*1)(.(.8()-5((**17).00))
@M02542:52:000000000-J9N43:1:1101:22618:3637 2:N:0:GTGAAA
CTGGTTAACCAAGGCAGTCTCGCCAGAGTGCCCAACTTAATGCTGGCAACAGACGATAGGGGTTGCGCTCGTTGCGAGACTTAACCCAACATTTCACAACACGAGCTGACGACAGCCATGCAGCACCTCTCACTCAATTCCCTTGCGGGCACTTCAACCATTACGTCGAATTCTGAGGAGTTCAAGCCTAGGTAAGGTTCTGCGCGTTGCCTCGAATTAAACCACATAATCCACCGCTTGTCCGGGCCCCCGTCAATTGGTTTGAGTTTTAGCCTTTCGGCCGT
+
GGFGGGGGGGFGGGGFGFGGGGGGGGGGGGGGGGGGGGGGGGGG9EFFFGGGGGGGGGGFFGGGGGGGGGGEGGCFEEEGGGGGGGFFFF@FFGGGGGGGGGEC7FEG?<FEGGDGGGGGGGFG,DFGGFFGGDADCGDGFGGGFGGEEEGEFGGG8FFEFGAFGEFCEGGFC7<::*8?FFGAC4?FF4?4>87CGFFGFF659DDB6DE=.4<5AFGFGF0CF8:<CCBFF?F9965:0)6?E>>69;D)(//2:4/4.87(64:)696142<C79>>:E5@
@M02542:52:000000000-J9N43:1:1101:17372:3640 2:N:0:GTGAAA
CGGTTTGTCACCGGCAGTCTCCTTAGAGTGCCCACCATAACGTGCTGGTAACTAAGGACAAGGGTTGCGCTCGTTACGGGACTTAACCCAACATCGCACGACACGAGCTGACGACAGCCATGCAGCACCTGTGTCTGAGTTCCCGAAGGCACCAATCCATCTCTGGAAAGTTCCCAGCACGTCAAGGCCAGGTAAGGTTCTTCGCGTTCCTTCGAATTAAACCACATGCTCCATCGCTTGTGGGGGCCACCGTCACTTCCTTTTAGTTTTAACCTTTCGGCCGTG
+
FFGGGGGGDFGGGGGGGGGCE<A9EFGGFEE98FD:CEEFFFGFGGGFF<FF<<CFCDBFGCF:EE:8FEG7FFGF7F@FGGGGFEG<EE@F7B=+?FGGGC+@?=CECGG@@+8==8=F,88,88@8>DD;=@3+@,>@=<A,68>6>864D:FFF?FC72<:,?BD9*==;,9CCG4*2=9>D3FFF4?>@8=**+2**;+.,5=((07;4,7))89:D31@8C4<4767F*1(12C?BF(()-34((//(**().*-69@26:A))4),).-0**07.))))
@M02542:52:000000000-J9N43:1:1101:18312:3648 2:N:0:GTGAAA
ACAGTTTACACTGGCAGTCTCGTTAGAGTTCCCGACATGACTCGCTGGCAACTAACGACAGGGGTTGCGCTCGTTATAGGACTTAACCTGACACCTCACGGCACGAGCTGACGACAACCATGCAGCACCTTGTAAATTGTCCGAAGAAAAAACTGTTTCCAGTCCTGTCAATCTACATTTAAGCCCTGGTAAGGTTCCTCGCGTATCATCGAATTAAACCACATGCTCCACCGCTTGTGCGGGCCCCCGTCAATTCCTTTGAGTTTCCCACTTGCGTGCGTACTC
+
GGGGGGGGGGGGGGGGGGGCGGGGGGGGFGGGGGGGGGGGGGGGGGGGGGGGGGGGGGGGGGGGGGGGGGGGGGGGFGGGFDFGGGGGGGFGGGGFGFGGGGFGGDGGGF9FFGG+FGGG@DC@FFEFGGFGGGGFAFBFGFGGGGGGGGGGEDGFFGFFGGGGGG,@EGGAFGDGFEGFFFGFC>AFFFFFFFBCCF8@?A)..);57A4A@@FF=CCFC3@8+A6>C6=:BB330:CA?09BFFB063/*-77<<BFF<7<6646)544?F2))9)0)<)7)/
@M02542:52:000000000-J9N43:1:1101:8803:3657 1:N:0:GTGAAA
CGGTTTGTCACCGGCAGTCTCCTTAGAGTGCCCACCTTAACGTGCTGGTAACTAAGGACAAGGGTTGCGCTCGTTACGGGACTTAACCCAACATCTCACGACACGAGCTGACGACAGCCATGCAGCACCTGTGTCAGAGTTCCCGAAGGCACCAATCCATCTCTGGAAAGTTCTCTGCATGTCAAGGCCTGGTAAGGTTCTTCGCGTTGCTTCGAATTAAACCACATGCTCCACCGCTTGTGCGGGCCCCCGTCAATTCATTTGAGTTTTAACCTTGCGGCCGT
+
GGGGGGGGGGGFGGGGGGGGGGGGGGGGGGFGGGGGGGGGGGGGGGGGGGGGGGGGGGGGGGGGGGGGGGGGGGGGGGGGGGGGGGGGGGGGGGGGGGGGGGGGGGGGGGGGGGGGGGGGGGGGGGGGGGGGGGDGGGGGGGGGGGGGGGGGGGGGGGGGGGGGGFFGGGFFGGGGGGGGGGGGGGGGGGGGGGGGGFGGGGGGG=EG5CEFFGGGGGGGGGGGGGGFGEEGGGGEGGGGGFFGGGFFGGGEDGFFACFFGGBFAFFF<ABCFDFGBF9>FFED
@M02542:52:000000000-J9N43:1:1101:9528:3663 2:N:0:GTGAAA
CGGTTTATCACCGGCAGTCTCCCTAGAGTTCCCACCATTACGTGCTGGCAACTAAGGATAAGGGTTGCGCTCGTTGCGGGACTTAACCCAACATTTCACAACACGAGCTGACGACAGCCATGCAGCACCTGTCTTAGCGTTCCCGAAGGCACAAACGTATCTCTACAATCTTCGCTGGATGTCAAGAGTAGGTAAGGTTCTTCGCGTTGCGTCTAATTAAACCACATGCCCCACCGCTTGTCCGGGCCCCTGGCCATTCATTTTAGTTTTACGTTTGCGACCGT
+
FGGGGGGGGGGGGGGEEGGAGFGCGGGGGGGGGGGGGGGGGDGGGGGGGDFGFGFGGGGGGEFFGGGGDGGGGGGGGDDC@7FDGGGFGGGGGGGFGGGGGGGD@E7CCDGGEGDBFF:EF38,CDC6FFFGD,CF;8CEF68EE7++@D68DG,@9FGG>:CDGGGGFFFADFCC?E;8)4+:8>8)=8+;*++9CC=>*;C:;:),2A>E62C7=6+/*.881*<2*03(55BF02C:<))(0-(376**(**.4-/:66*54:A246))(((2**).)).7
@M02542:52:000000000-J9N43:1:1101:15480:3702 1:N:0:GTGAAA
CGGTTTATCACCTGCAGTCTCCCTAGAGTTCCCGACTTAACTCGCTGGCAACTAAGGATAGGGGTTGCGCTCGTTGCGGGACTTAACCCAACATTTCACAACACGAGCTGACGACAGCCATGCAGCACCTGTCTTACGGTTCCCGAAGGCACAACCGCATCTCTGCAGTCTTCCGTAGATGTCAAGAGTAGGTAAGGTTCTTCGCGTTGCGTCGAATTAAACCACATGCTCCACCGCTTGTGCGGGCCCCCGTCAATTACTTTGAGTTTTAATCTTGCGACCGT
+
GGG@FEGGFGGG,;C<FFCEEGGGCFAEFEFGD@CFGFEGGGGGGGGCBGGGEGCFCGFFEC@@CCCCFGGGEGFFGGGGDGGGCEGFGGDF=FGGGGGGCGGE::FEF8AEG:FFFAFFF8=FFGGGGGGGGGAFG<CFEDFCFC@CFFFFFFECEEGGG@FFCFEFCFBCEGDGFE>EC;BFG2?CGCCFGC<FCGGFFG?5CEGGDGCCBGDFFGFGF??:C=FECGG6C8=EDGGCG7*959>DGGDD)*-750**276*6?<4..)77C*:)<(,-37)
@M02542:52:000000000-J9N43:1:1101:14587:3710 1:N:0:GTGAAA
GTCCACACCTTCCTCCGGTTTATCACCGGCAGTCTCCCTAGAGTTCCCGACTTAACTCGCTGGCAACTAAGGATAGGGGTTGCGCTCGTTGCGGGACTTAACCCAACATTTCACAACACGAGCTGACGACAGCCATGCAGCACCTGTCTTACGGTTCCCGAAGGCACAACCGCATCTCTGCAGTCTTCCGTAGATGTCAAGAGTAGGTAAGGTTCTTCGCGTTGCGTCGAATTAAACCACATGCTCCACCGCTTGTTCGGGCCCCCGTCAATTCATTTGAGTTTTAATCTTGCGACCGTAC
+
CCCCCGGGGGGGGGGGGGGGGGGGGGGGCGGGGGGGGGGGG,FGGGGGGGGGGGGGGGGGGGGGGGGGGGGGGGGGFGGGGGGGGGGGGGGGGGGGGGGGGGGFGGGGGGGGGGGGGGGGGGGGGGGGGGGGGGGGGGGGGGGGGGGGGGGGGGGGGGGGGGGGGGGGGGGGGGGGCFGGFGGGGGGGGGGGGGGGGGGGFGGGGGGGGGGGGGGGGGGDGGGEGGEEBCFGGGGGGFG*CFEGCCEFGGC5>DFG*6;<EDEDGGD557?FBGFFGFAF?4<<B>BF>>F*919>;9D5)
@M02542:52:000000000-J9N43:1:1101:10154:3724 1:N:0:GTGAAA
CGGTTTGTCACCGGCAGTCTCCTTAGAGTGCCCACCATAACGTGCTGGTAACTAAGGACAAGGGTTGCGCTCGTTACGGGACTTAACCCAACATCTCACGACACGAGCTGACGACAGCCATGCAGCACCTGTGTCTGAGTTCCCGAAGGCACCAATCCATCTCTGGAAAGTTCTCAGCATGTCAAGGCCAGGTAAGGTTCTTCGCGTTGCTTCGAATTAAACCACATGCTCCACCGCTTGTGCGGGCCCCCGTCAATTCATTTGAATTTTAACCTTGCGGCCGT
+
GGGGGGGGGGGGGGGGGGGGGGGGGGGGGGGGGGGGGGGGGGGFGGGGGGGGGGGGGGGGGGGGGGGGGGGGGGGGGGGGGGGGGGGGGGGGGGGGGGGGGGGGGGGGGGGGGGGGGGGGGGGGGGGGGGGGGGGGGGDGGGGGGGGGGGGGGGGGGGFGGGGGGGGGGGGGGGGGGGGGGGGGFDFGGGGGGGGGGGGGGGGGGGGEEEGGFGGGGGGGGGGGGGGGGGGGGGGGGGGGG:FGGD>>EDGFE5:><FGFGGDFFAFFFBFGGFBGFF9>BFFF
@M02542:52:000000000-J9N43:1:1101:17448:3730 2:N:0:GTGAAA
CGGTTTATCACCGGCAGTCTCCCTAGAGTTCCCGACTTAACTCGCTGGCAACTAAGGATAGGGGTTGCGCTCGTTGCGGGACTTAACCCAACATTTCACAACACGAGCTGACGACAGCCATGCAGCACCTGTCTTACGGTTCCCGAAGGCACAACCGCATCTCTGCAGTCTTCCGTAGATGTCAAGAGTAGGTAAGGTTCTTCGCGTTGCGTCGAATTAAACCAACTGCTCCACCGCTTGTGCGGGCCCCCGTCCATTCATTTTAGTTTTAATCTTTCCACCGTG
+
GGGEGGGGGGGGGGGGGGGGGGGGGGGGGGGGGGGGGGGGGGGEGGGGGGGGGGGGGGGGGGGGGGGGGGGGGGGGGGGGGGGGGGGGGGGGGGDGGGGGGGGGGGEGGGGGGGGGGGGGGGGGGGGGGGGGGGGGGGGGGCFGCCCEEGGGDGGGGE>EECECFG98BCFFGFCGG:*=FGDFG38.1;FFC6@FGFFGFF10(0)6()(0729>?F7@72:C5*.2=7.4?F>(49*4?2<:@9;>F>G3(*),.4@>9FF))8><>:)8<)):***1=55@0
@M02542:52:000000000-J9N43:1:1101:23330:3738 2:N:0:GTGAAA
CGGTTTATCACCGGCAGTCTCCCTAGAGTTCCCGACTTAACTCGCTGGCAACTAAGGATAGGGGTTGCGCTCGTTGCGGGACTTAACCCAACATTTCACAACACGAGCTGACGACAGCCATGCAGCACCTGTCTTACGGTTCCCGAAGGCACAACCGCATCTCTGCAGTCTTCCGTAGATGTCAAGAGTAGGTAAGGTTCTTCGCGTTGCGTCGAATTAAACCACATGCTCCACCGCTTTTGCGGGCCCCCGTCAATTCATTTTAGTTTTCATCTTGCCACCGT
+
GGGFGGGGGGGGGGGGGGGEGGGGGGGFGGGGGGGGGGGGGEGGGGGGGGFGGGGGGGGGGGGGGGGGGGGGGGGGGDGEFGGGGGFGGGGGGGGGGGGGGGGGDGGGGGGGGGGGGFGGGDGEGGGGGFEGGGGGGFGGGGFFEGG5:CCG:FEGCCCEEFGFGGGG;?CFGGGG4:7FACDFFE=;7;;A6AFGF@A>=FFF<>D91:079(/7FFGFGDBGDG?B406)))<06(*4)).4>BB1;9D/4*506)064@/.)26:<A):))6C**)1/>).
@M02542:52:000000000-J9N43:1:1101:17545:3742 1:N:0:GTGAAA
CGGTTTATCACCGGCAGTCTCCCTAGAGTTCCCGACTTAACTCGCTGGCAACTAAGGATAGGGGTTGCGCTCGTTGCGGGACTTAACCCAACATTTCACAACACGAGCTGACGACAGCCATGCAGCACCTGTCTTACGGTTCCCGAAGGCACAACCGCATCTCTGCAGTCTTCCGTAGATGTCAAGAGTAGGTAAGGTTCTTCGCGTTGCGTCGAATTAAACCACATGCTCCACCGCTTGTGCGGGCCCCCGTCAATTCATTTGAGTTTTAATCTTGCGACCGT
+
GGGGGGGGGGGGGGGGGGGGGGGGGGGGGGGGGGGGGGGGGGGGGGGGGGGGGGGGGGGGGFFGGGGGGGGGGGGGGGGGGGGGGGGGGGGGGGGGGGGGGGGGGGGGGGGGGGGGGGGGGGGGGGGGGGGGGGGGGGGGGGGGGGGGGGGGGGGGGGGGGGGCFGGGGGGGGGGGGGGGGGGGGGGGGGGGGGGGGGGGGGGGGGGGGGGGB5EGGGGGGGGGEGGGG?CGGGGGGGGGG>FGG3>EGDDF3C<DFFFFGGFFD?BBFFFGGFFG<A6>FFFF
@M02542:52:000000000-J9N43:1:1101:23377:3783 1:N:0:GTGAAA
CGGTTTGTCACCGGCAGTCTCCTTAGAGTGCCCACCTTAACGTGCTGGTAACTAAGGACAAGGGTTGCGCTCGTTACGGGACTTAACCCAACATCTCACGACACGAGCTGACGACAGCCATGCAGCACCTGTGTCAGAGTTCCCGAAGGCACCAATCCATCTCTGGAAAGTTCTCTGCATGTCAAGGCCTGGTAAGGTTCTTCGCGTTTCTTCGAATTAAACCACATGCTCCACCGCTTGTCCGGGCCCCCGTCAATTCATTTGAGTTTTAACCTTGCGGCCGTT
+
GEGGGGEEFFGFF@BFEFG9FGGGGEGGFGC<C@FGG<EFD,;9CFFGGGGCGCFC,,C6EGEEGGGGE@BCCCF7CF7F7BEF<FGFDFGCBFE<<BFAEFGGCEGE==5A4FFG@BGGGCG?FFGGFF=F<FGCEE,FGFFEFGG+<C><F<C@,FDFFF9FBF9,,@;D<CAFGGFG,,,5,2DFGFGCG9FCF;@FFG98*CEE*3:>FGE=DGD@190;F*52?+<CFFG=5CGCG2/9C3BD=5DD5<?)6+:=:F2*6354A9A6::FD22413>5<.
@M02542:52:000000000-J9N43:1:1101:21456:3791 1:N:0:GTGAAA
CGGTTTATCACCGGCAGTCTCCCTAGAGTTCCCGACTTAACTCGCTGGCAGCTAAGGATAGGGGTTGCGCTCGTTGCGGGACTTAACCCAACATTTCACAACACGAGCTGACGACAGCCATGCAGCACCTGTCTTACGGTTCCCGAAGGCACAACCGCATCTCTGCAGTCTTCCGTAGATGTCAAGAGTAGGTAAGGTCCTTCGCGTTGCGTCGAATTAAACCACATGCTCCACCGCTTGTGCGGGCCCCCGTCAATTCATTTGAGTTTTAATCTTGCGACCGT
+
GGGGGGGGGGGGGDEGDGGGGGGGGGGGGGGGGGGGGGGGGGGGGGGFGGGGGGGGGGGGGGGGGGGGGGGGGGGGGGEGGGGGGGGGGGGGGGGGGGGGGDGGGGGGGGGGGGGGGGGGGDFGGGCGGFGGGGGGGGGGGGGGGGGGGGFGGGGGGGGEEGGGDGGFGGGGGGEGGGGGGFFGFGGGGGGGGFCGGGGGGGGGGGGGGGGGFGGGGGGGGGGGGGGGGCFGFGGGG3CDF:FGGDFFGGGFEGFEBDF?GFA=><BAF<AGGCFG<A>;;>DF
@M02542:52:000000000-J9N43:1:1101:17796:3810 1:N:0:GTGAAA
CGGTTTATCACCGGCAGTCTCCCTAGAGTTCCCGACTTAACTCGCTGGCAACTAAGGATAGGGGTTGCGCTCGTTGCGGGACTTAACCCAACATTTCACAACACGAGCTGACGACAGCCATGCAGCACCTGTCTTACGGTTCCCGAAGGCACAACCGCATCTCTGCAGTCTTCCGTAGATGTCAAGAGTAGGTAAGGTTCTTCGCGTTGCGTCGAATTAAACCACATGCTCCACCGCTTGTGCGGGCCCCCGTCAATTCATTTGAGTTTTAATCTTGCGACCGT
+
GGGGGGGGGGGGGGGGGGGFGGGGGGGGGGGGGGGGGGGGGGGGGGGGGGGGGGGGGGGGGGGGGGGGGGGGGGGGGGGGGGGGGGGGGGGGGGGGGGGGGGGGGGGGGGGGGGGGGGGGGGGGGGGGGGGGGGGGGGGGGGGGGGGGGGGGGGGGGGGGGGGGGGGGGGGGGGGGGGGGGGGGGGGGGGGGGGGGGGGGGGGGGGGGGGGGFGGGGGGGGGGGGGGGGGGGGGGGGGGGG?FDE7BEEGGFDD?FFGGFGCDFA?><AAFGGGFGFFFFFFFF
@M02542:52:000000000-J9N43:1:1101:12018:3815 1:N:0:GTGAAA
TCTACTTGCGTAGGCAGTCTCACTAGAGTCCCCAACTGAATGATGGCAACTAGTGACAGGGGTTGCGCTCGTTGCAGGACTTAACCTAACACCTCACGGCACGAGCTGACGACAACCATGCAGCACCTTGAAAATTGCCCGAAGGAAGGTCTATTTCTAAACCGATCAATTCCCATTTAAGCCTTGGTAAGGTTCCTCGCGTATCATCGAATTAAACCACATAATCCACCGCTTGTGCGGGCCCCCGTCAATTCCTTTGAGTTTCAAACTTGCGTTCGTACTCCC
+
GGGGGGGGGGGGGGGGGGGGGGGGGGGGGGGGGGGGGGGGGGGGGGGGGGGGGGGGGGGGGGGGGGGGGGGGGGGGGGGGGGGGGGGGGGGGGFGGGGGGGGGGGGFGGGGGGGGGGGGGGGGGGGGGGGGGGGGGGGGGGGGGGGGGGGGGGGGGGGGGGGGGGGGGGGGGGGGGGGGGGGGGGGGGGGGGGGGGGGGGGGGGGGGGGGGGFGGFGFA>CFGFFGGGGGGGGGGG?FEGGBFGGGFFGCDFFGFFAGGFGGFFABF472>GCD>C<BFBFFFFF
@M02542:52:000000000-J9N43:1:1101:25828:3826 2:N:0:GTGAAA
CGGTTTATCACCGGCAGTCTCCCTAGAGTTCCCGACTTAACTCGCTGGCAACTAAGGATAGGGGTTGCGCTCGTTGCGGGACTTAACCCAACATTTCACAACACGAGCTGACGACAGCCATGCAGCACCTGTCTTACGGTTCCCGAAGGCACAACCGCATCTCTGCAGTCTTCCGTAGATGTTAAGAGTAGGTAAGGTTCTTCGCGTTGCGTCGAATTAAAACACATCCCCGACCGCGTGTACGGGCCCCCGTCAATTCATTTCAGTTTTAAACTTGCGCACTGT
+
GGGGGGGGGGGGGGDGGGGADGGGGGGGGGGGGGGGGGFGGGGGGGGGGGGGGGGGGGGGGGGGGGCFCC:F@FFFGGGFEGGGGGGGFFGGFGGGFGDGGGF8@CEEGFGGGFGGGGGFF@8BFGGGGG7;FGECDFC8EEGC8CECFGGGGGGGDE?192=19C;66*14=C=CC*:8BB++;CA*37@F<F747AFC6@A),08;9DB)(-)073+9>6>C88))**,,0)719(961(-(7;9,4>C/(9*-64*62=*).).6:9)2--.2*1))07))/
@M02542:52:000000000-J9N43:1:1101:9374:3835 1:N:0:GTGAAA
CCACACCTTCCTCCAGGTTATCCCTGGCAGTCCCTCTAGAGTGCCCAACTTAATGCTGGCAACTAAAGGCAAGGGTTGCGCTCGTTGCGGGACTTAACCCAGCATCTCACGACACGAGCTGACGACAACCATGCACCACCTGTCACTTCTGTCCCCGAAGGGAAATCTCCGATTAGGGAGAGGTCAGAAGGATGTCAAGCTTAGGTAAGGTTCTTCGCGTTGCTTCGAATTAAACCACATGCTCCGCTACTTGTTCGGGTCCCCGTCAATTCCTTTTAGTTTCACTCTCGCGAGCGTACTT
+
CCCCCGGGGGGGGGGGGGGGFAFGGGGGGGGGGGGGGGGGGGGGGGGFGGGCGGGFGCEFFGGGGGGGGGGGGGGGGGGGGGGGGGGGGEGEFGGGGGGGGGGGGGDGGGGGGGGFGGGGGGGEDEGGGGGGDFDFFFFGGGGFFGGGGGFGGGGFEFEGGDCFFFGFGGCCCGGGGGGDGFGGFGGFGGGGGGGGDGGGG9FGGFEFGGFCGFGFF>GEEGDFGFGGFCFCFGCCGGGFFGGDGGGEGGGGFC+?D>@FEFF>E9<@:F<4:CFB*28=>BFA>4.*075),,4274@F?
@M02542:52:000000000-J9N43:1:1101:13422:3839 2:N:0:GTGAAA
CGGTTTATCACCGGCAGTCTCCCTAGAGTTCCCGACTTAACTCGCTGGCAACTAAGGATAGGGGTTGCGCTCGTTGCGGGACTTAACCCAACATTTCACAACACGAGCTGACGACCGCCATGCGGCACCTGTCTTACGGTTCCCGAAGGCACAACCGCATCTCTGCAGCCTTCCGTAGCTGTCCAGAGCAGGTAAGGTTCTTCGCGTCGCGTCTAATTAAATCACATGCTCTACCGCTTTTTCGGGCCCCCGTCCATTTCATTTAGTTTCAATTTTTCCTCCTT
+
GGGCGCGFCFGGGDB7BEFGFCFGDFCFCC9EFGDFGD<<EFCBEG@:FFF7FEFGDGGGGGCEGGEF++@FCFDGCFGGGG?=FFGGGGCGFGGGFFGGEGACFC>:>FC,=FG+@+CCF,@FGGCDCFCEFAFFB:FBFC,>CCC?GFF,44=EDGE/C,++@E9C+;C*>EGG5*2++<C)+6B848;5?A+CC<477?9)(..((8,7,(1**19/C))<C<*2**.)/*9(((1-5,.3),39(4C/3*)().*))/*--).66))-.))**/1**))1
@M02542:52:000000000-J9N43:1:1101:21030:3840 2:N:0:GTGAAA
CGGTTTATCACCGGCAGTCTCCCTAGAGTTCCCACCATTACGTGCTGGCAACTAAGGATAAGGGTTGCGCTCGTTGCGGGACTTAACCCAACATTTCACAACACGAGCTGACGACAGCCATGCAGCACCTGTCTTACAGTTCCCGAAGGCACAACCGCATCTCTGCAGTCTTCTGTAGATGTCAAGAGCAGGTAAGGTTCTTCGCGTTGCGTCGAATTAAACCACATGCTCCACCGCGTGTCGCGGCCCCCGGCAACTCCATGGAGTTTTTATAGTGGCACCGTG
+
@FCFF@CD@FEFGGGECFE,<CFGGE6FFFC<FGC@GGGGGDGG@EGGGGG?<FD8CF@CFFGCF86,+67CC@DGGDE:4=F<FG,AEFD7A8AF=FGGGG8=F:+>>FFFFGECF8FCC8DFD888DGA=FFE9;,DFFGEGG+C+@:6@FGC8751*4=?FCF,>;C=12,,5+=9@A=:BF:A4)9AF9884C:4;A+;5<A>((>B501):6>?FF<.8**9)**.5/>)((()(4(-()3(4(-9>0)/(((*),1*(,(,(.6((-))2*)0)0.)))
@M02542:52:000000000-J9N43:1:1101:13229:3841 2:N:0:GTGAAA
CGGTTTATCACCGGCAGTCTCCCTAGAGTTCCCGACTTAACTCGCTGGCAACTAAGGATAGGGGTTGCGCTCGTTGCGGGACTTAACCCAACATTTCACAACACGAGCTGACGACAGCCATGCAGCACCTGTCTTACGGTTCCCGAAGGCACAACCGCATCTCTGCAGTCTTCCGTAGATGTCAAGAGTAGGTAAGGTTCTTCGCGTTGCGTCTAATTAAACCACATGCTCCACCGCTTGTTCGGGCCCCCGTCAATTCATTTTAGTTTTAATCTTTCGACCGT
+
GGGGGGGGGGGGGGGFGGGGGGGGGGGGGGGGGGGGGGGGGGGGGGGGGGGGGGFGGFGGGGGGGGGGGGGGGGGGGGGGGGGGGGGGGDGGGGGGGGGGGGGGGGGGEGGGGGGC:EGGGGGGGGGGGGGFGGGGFGGGGGGFGGGEEGGGGFEEGGGEC:FFFGGGGGFF7CGGGC*BFFGFG@=4CFC=>FGFFFFFFCC5?3)6(8;D0,*=BFFFFA?F=CF?C7426>>(13>6?)6(7(1(,4>)4**(6)=9>99--(-6)6.3)).:**)070))
@M02542:52:000000000-J9N43:1:1101:14783:3845 1:N:0:GTGAAA
CGGTTTATCACCGGCAGTCTCCCTAGAGTTCCCGACTTAACTCGCTGGCAACTAAGGATAGGGGTTGCGCTCGTTGCGGGACTTAACCCAACATTTCACAACACGAGCTGACGACAGCCATGCAGCACCTGTCTTACGGTTCCCGAAGGCACAACCGCATCTCTGCAGTCTTCCGTAGATGTCAAGAGTAGGTAAGGTTCTTCGCGTTGCGTCGAATTAAACCACATGCTCCACCGCTTGTGCGGGCCCCCGTCAATTCATTTGAGTTTTAATCTTTCGACCGT
+
GGGGGGGGGGGGCGGGGGGGGGGGGGGGGGGGGGGGGGGGGGGGGGGGGGGGGGGGGGGGGFGGGGGGGGFGGGGGGGGGGGGGGGGGGGGGGGGGGGGGGGGGGGGGGGGGGGGGGGGGGGGGGGGGGGGGGGGGGGGGGGGGGGGGGGGGGGGGGGGGGFGGDFGGGGGGFGGGGGDGGGGGGGGGGGGGGGGGGEGFGGGGGGGGGGGGE=EGGGGGGFGGGGGGFFGGGFGDCDCCG:FGGGFEGGGBBC::AFFFFGFF9<A<AAAFFGF*)6:?<>DF
@M02542:52:000000000-J9N43:1:1101:11614:3848 1:N:0:GTGAAA
CCCCACCTTCCTCACAGTTTACACTGGCAGTCTCGTTAGAGTTCCCGACATGACTCGCTGGCAACTAACGACAGGGGTTGCGCTCGTTATAGGACTTAACCTGACACCTCACGGCACGAGCTGACGACAACCATGCAGCACCTTGTAAATTGTCCGAAGAAAAAACTGTTTCCAGTCCTGTCAATCTACATTTAAGCCCTGGTAAGGTTCCTCGCGTATCATCGAATTAAACCACATGCTCCACCGCTTGTGCGGGCCCCCGTCAATTCCTTTGAGTTTCACACTTGCGTGCGTACTCCCC
+
CCCCCGGGGGGGGGGGGGGGGGGGGGGGGGGGGGGGGGGGGGGGGGGGGGGGGGGGGGGGGGGGGGGGGGGGGGGGGGGGGGGGGGGGGGGGGGGGGGGGGGGGGGGGGGFGGGGGGGGGGGGGGGGGGGGGGGFGGGGGGGGGGGGGGGGGGGGGGEGDGGGGGGGGGGGGGGGGGGGGGGGGGGGGGGGGGGGGGGGGGGGGGGGFFGGGGGGGGGGGGGGFGGGGFGGG<CFFFGG9CGCGGGEEGGG8:DGGGFFGE<7:CDGFFGFFFFCFGGAF9<D??B2CGGDGBB?F:AFFB
@M02542:52:000000000-J9N43:1:1101:12082:3849 2:N:0:GTGAAA
CGGTTTATCACCGGCAGTCTCCCTAGAGTTCCCGACTTAACTCGCTGGCAACTAAGGATAGGGGTTGCGCTCGTTGCGGGACTTAACCCAACATTTCACAACACGAGCTGACGACAGCCATGCAGCACCTGTCTTACGGTTCCCGAAGGCACAACCGCATCTCTGCAGTCTTCCGTAGATGTCAAGAGTAGGTAAGGTTCTTCGCGTTGCGTCGAATTAAACCACATGCCCCACCGCTTGTTCGGGCCCCCCCCAATGCCTTTTGGTTTTAATCTTTCCACGTT
+
GGGGGGGGGGGGGGG7FGGEGGGGGGGGGGGGGGGGGGGGGGGGGGGGGGGGGGGGGGGGGGGGGGGGGGGGGGGGDGGGGGGGGGGGGGGGGGGGGGGGGGGGGGEGGGGGGGCEGGGGGGGFGF,=EFDFGCGGGG>FFEGGGGEEFGGGG>E>4CGGGGGF7B;EGGEFE7CFF*5AFGGA@<FA@76FCAGFGGFGFF65(:=93>>:6>5F@>FB7<0*/893903:BEE071/(,).3:06((75)(/131(),)1*).(.4(34)))67*1***))0
@M02542:52:000000000-J9N43:1:1101:22907:3856 2:N:0:GTGAAA
CGGTTTATCACCGGCAGTCTCCCTAGAGTTCCCGACTTAACTCGCTGGCAACTAAGGATAGGGGTTGCGCTCGTTGCGGGACTTAACCCAACATTTCACAACACGAGCTGACGACAGCCATGCAGCACCTGTCTTACGGTTCCCGAAGGCACAACCGCATCTCTGCAGTCTTCCGTAGATGTCAAGAGTAGGTAAGGTTCTTCGAGTTTCGTTCAATTAAACCACATGCTCCACCGCTTGTTCGGGCCCCCCTCAATTCATTTGAGGTTTAATTTTTCAACCGT
+
GGGGGGGGGGGGGGGE:FG@EFGFGFGGGGGGGGGGGGGGGGGGGGGC>FGFGGGGGGGGGGGGGGGGEGFGGGGGGGGGDDGGGGGFGGGGGGGGFDFFG7EGGGGGEE9=:FCCGGD?D,>FEFDG8=FDFFFDA3>DFEGGECEEGFCF>EGGGGD:7@F,12B8CF9CFGGG4CDF8C:=>@AA@++8/;C=CFFFA@6.();;);(;3(2;F=9BGA?***)5**6)))83(,9(:2A(7((4(4D)(**5.)*)-1*.)-(52)(.)))2*)*1*05)
@M02542:52:000000000-J9N43:1:1101:18342:3878 2:N:0:GTGAAA
CGGTTTATCACCGGCAGTCTCCCTAGAGTTCCCGACTTAACTCGCTGGCAACTAAGGATAGGGGTTGCGCTCGTTGCGGGACTTAACCCAACATTTCACAACACGAGCTGACGACAGCCATGCAGCACCTGTCTTACGGTTCCCGAAGGCACAACCGTATCTCTGCAGTCTTCCGTAGATGTCAAGAGTAGGTAAGGTTCTTCGCGTTTCGTCGAATTAAACCACATGCTCCACCGCTTGTTCGGGCACGCGTCCATGCATTTTAGTTTTAATCTTTCCACCTT
+
GGGGGGGGGGGGGGGGGGG9FGGGGGGGGGFGGGDGGGGGGGGGGGGFGFDGGGGGGGGGGGGGGGGGGGEFGGGGGE@GGGFGGGGGGGGGGGGGGGGGGGGGGGGGEFGFEGGGDGCGGGGGGGCDD7@@FAFCGFCFGGGGGGE8CFCGGFEGDC5,C::B=E9:CD9CCFGG:E4FFFGFGEFFFFFFF8FGCC4C4C6AF>591A@F:>G>FFDFGB?GF;)3F7<2).>6(-/4:94?>B>(-(1)-/)46)/)6@B>)26<>))).).20**/75)/
@M02542:52:000000000-J9N43:1:1101:15047:3889 2:N:0:GTGAAA
CGGTTTATCACCGGCAGTCTCCCTAGAGTTCCCGACTTAACTCGCTGGCAACTAAGGATAGGGGTTGCGCTCGTTGCGGGACTTAACCCAACATTTCACAACACGAGCTGACGACAGCCACGCAGCACCTGTCTTACGGTTCCCGAAGGCACAACCGCATCCCTGCAGTCTTCCGTAGATGTCAAGAGTAGGTAAGGTTCTTCGCGTTGCGTCGAATTAAACCACCTGCTCCACCGCTTGTGCGGGCCCCCGTCAATTCAGTGGAGGTTTAATCCTGCTGCCGT
+
GGG:7@EFGGGGGGG:FEFDGFGGGGGGGGGGGGEFGGFFGGGGGGGGGGGGGGGGGFGGGCECB:FGGGGGGGFCEEGGDGGGGGGGGGGGGGGGGGGGFGFGCCGGEGCFGCF7F?FFGGGFGGFFFFD;::E7EGCFC8FFGGGGGG,D6DEC>E=CE,,<,8:C;FFACGGGGDDFCG787@BAFFFF7+CDF9A7/@:.(=BF6>9;2195?@GFG>:C8*)(2*))07;(((14<:A0;961;1</,/*-.:?))/*(.((4.65)-64F*6))108.
@M02542:52:000000000-J9N43:1:1101:23812:3897 2:N:0:GTGAAA
CGGTTTGTCACCGGCAGTCTCCTTAGAGTGCCCACCATTACGTGCTGGTAACTAAGGACAAGGGGTGCGCTCGTTACGGTGTTAACCCCACATCTCCCGCCACGAGACTACAACAGCCATTCAGCACCTATGGCGGAGTTTCCGAAAGTCGCAATCCAACTCTGGAAAGTTATCACCTAGTCAAAAGCAGGTACGGTTCTTTCGGTTGCCTCGAATTTAAAAATAACCTCCACCGCTGTTGCGGGTCGTCGTCAACTAACATGCGTGTTAACCCTATGGGCCG
+
8@C+7;FFFF<<,@:CEE,<6CCC9,;,C,,CEDFGEFGGGECE7FG8CFF@,EFG,,,:BE,F+B+,@>+BC>FBC:74,8,CFFFG+=+B,,,9,46+>+?8+@++,,857,,8,=:7,,,,8@DDE,,,,,3+6338=DBE6E4@,,**533@0,,5,,5,4,,2,2,121,,*,2*1,44+*22);8/9+*1*1)0++3)(0)((*./((9).+5**),*+3*(0*...).(4(*,.)((),,((()/,**)),/()1))(-(-,))))((0*1)))))
@M02542:52:000000000-J9N43:1:1101:14965:3934 2:N:0:GTGAAA
CGGTTTGTCACCGGCAGTCCCATTAGAGTGCCCTTTCGTAGCAACTAATGTCAAGGGTTGCGCTCGTTGCGGGACTTAACCCAACATCTCACGACACGAGCTGACGACAGCCATGCAGCACCTGTGTTACGGCTCTCTTTCGAGCACTCCTCTATCTCTAAAGGATTCCGTACATGTCAAAGGTGGGTAAGGTTTTTCGCGTTGCATCGAATTAAACCACATCAACCACCGCTTGTGCGGGTCCCCGTCAATTCCTTTGAGTTTCAACCTTTCGGCCGTACTCCC
+
FFG@@FCEFEGDECE+FFC<FFFCCFA<FDGFAFEGGDFGCGDFFFGGCE6CAFGGGEE@FEG:FBBFFGGGG@FCFGGGG8FFGGEGFFCGFFED7B:@FEFF8B7FGG<DFF8=BFFC>F@=E8DG,;3CG8C9:<ECC8+88@:,3>AC9C,E>C@,EEFF6EF6BFCAEE@:BD:=EFF8*8?58;FFF+:CC<>7D:DD?A;?3A(;3)C7*;EFD03+0*5:FG99)7)309D>61(.7842(17*6:*)6<7)4=F246))32)))(()1)77))100
@M02542:52:000000000-J9N43:1:1101:20247:3938 1:N:0:GTGAAA
CGGTTTATCACCGGCAGTCTCCCTAGAGTTCCCGACTTAACTCGCTGGCAACTAAGGATAGGGGTTGCGCTCGTTGCGGGACTTAACCCAACATTTCACAACACGAGCTGACGACAGCCATGCAGCACCTGTCTTACGGTTCCCGAAGGCACAACCGCATCTCTGCAGTCTTCCGTAGATGTCAAGAGTAGGTAAGGTTCTTCGCGTTGCGTCGAATTAAACCACATGCTCCACCGCTTGTGCGGGCCCCCGTCAATTCATTTGAGTTTTAATCTTGCGACCGT
+
GGGGGGGGGGGGGGGGGGGGGGGGGGGGGGGGGGGGGGGGGGGGGGGGGGGGGGGGGGGFGGGGGGGGGGGGGGGGGGGGGGGGGGFGGGGGGGGGGGGGGGGGGGGGGGGGGGGGGGGGGGGGGGGGGGGGGGGGGGGGGGGGGGGGGGGGGGGGGGGGGGGGGGGGGFGGGGGGGEGGGGGGGGGGGGGGGGGGGGGGGGGGGGGGGGGG>CEFGGGGGGGGGGGGGGGGGGGGDGGGGFFGGGFEGGGFFGFFFFFFGGFFA?A>BFFGGFFGAD>6;9@>
@M02542:52:000000000-J9N43:1:1101:14060:3938 1:N:0:GTGAAA
CGGTTTATCACCGGCAGTCTCCCTAGAGTTCCCGACTTAACTCGCTGGCAACTAAGGATAGGGGTTGCGCTCGTTGCGGGACTTAACCCAACATTTCACAACACGAGCTGACGACAGCCATGCAGCACCTGTCTTACGGTTCCCGAAGGCACAACCGCATCTCTGCAGTCTTCCGTAGATGTCAAGAGTAGGTAAGGTTCTTCGCGTTGCGTCGAATTAAACCACATGCTCCACCGCTTGTGCGGGCCCCCGTCAATTCATTTGAGTTTTAATCTTGCGACCGT
+
GGGFGGGGGGGGCGGGGGGGGGGGGGFGGGGGGGGGGGGGGGGGGGGGGGGGGGGGGGGGGGGGGGGGGGGGGGGGGGGGGGGGGGGGGGGGGGGGGGGGGGGGGGGGGGGGGGGGGGGGGGGGGGGGGGGGGGGGGGGGGGGGGGGGGFGGGGGGGGCGGGGGGGGGFGFGGGGGGGGFGFGGGGGF?FGGGGDGGGGGGGGGGGGGGGGGBCEGGGGGGGGGGFEGGDGGGFFECDGGG?FGGGDFDCDF>C?EFGGFGGFFF?AFFFFGGG=G<A>9;6@>
@M02542:52:000000000-J9N43:1:1101:5925:3975 2:N:0:GTGACA
CGGTTTATCACCGGCAGTCTCCCTAGAGTTCCCGACTTAACTCGCTGGCAACTAAGGATAGGGGTTGCGCTCGTTGCGGGACTTAACCCAACATTTCACAACACGAGCTGACGACAGCCATGCAGCACCCGTCTTACGGTTCCCGAAGGCACAACCCCATCTCTGCCGTCTTCCGTAGATGTCAAGAGTAGGTAAGGTTCTTCGCGTTGCGTCGAATTAAACCACAAGCTCCACCGCGTGTCAGAGCCCCCGTCAATTGATTTGAGTTTTAAACTTTCGTCCGT
+
GGD@CBCG9F,666@++CE@EFGCEGEFGGCF@@@F:FEE,,CCCGEDFGFF,<,EFFC,B@F7F>F,@>>,48F,F>CC+@F<FFCCFC@FGCA?F5:E,=FECC7@EGCFEFE:F@7DA888C@>+@3+6+3@C;@<D:;,33*@8*BC5>F*6*6*5CC9C:2:*=?:FF7*4;C*3+2@;27*.;AF=>7C0748768@5(:)(-510(-1;6F<@7>0C*/)(**539.),((1-3().*,(.(8)92*18<>*6)/*.<()-6:)))).:*/)).))0
@M02542:52:000000000-J9N43:1:1101:11142:3979 2:N:0:GTGAAA
CGGTTTATCACCGGCAGTCTCCCTAGAGTTCCCGACTTAACTCGCTGGCAACTAAGGATAGGGGTTGCGCTCGTTGCGGGACTTAACCCAACATTTCACAACACGAGCTGACGACAGCCATGCAGCACCTGTCTTACGGTTCCCGAAGGCACAACCGCATCTCTGCAATCTTCCGTAGATGTCAAGAGTAGGTAGGGTTCTTCGCGTTGCGTCCAATTAAACCACATGCTCCACCGCTTTTTCGGGCCCCCGTCCAATTATTTTAGTTTTTATCTTTCCACCGT
+
GGGGGGGGGGGGGGGCGGGFGGGGGGGGGFFGGGGGGGGGGGGGGGCGGFFFFGFGFGGGGGGGGGGGGGCGGGGGGGGG7:FGGGGDGGGGGGGGGFGFGGGGGEGGEFFGGGEGD<DFGGFGGGGGGDEGGGGGGGDFGGGGCEGDCDCC8EEG>:E57,,,=?,,,2<BE?5C<74BF7C+@EFFF6:*9+CDDFF4;;FF@>DB(047((19FFFB*)48*;))9*67:5F26(9(3<,1),(4-9C)37)())*).996)()..)(.-)-70176*7;@
@M02542:52:000000000-J9N43:1:1101:14872:3980 2:N:0:GTGAAA
CGGTTTGTCACCGGCAGTCTCATTAGAGTGCTCAACTGAATGTAGCAACTAATGACAAGGGTTGCGCTCGTTGCGGGACTTAACCCAACATCTCACGACACGAGCTGACGACAGCCATGCAGCACCTGTGTGCAGGTTCTCTTTCGAGCACGAATCCATCTCTGGAAACTTCCTGCCATGTCAAAGGTGGGTAAGGTTTTTCGCGTTGCATCGAATTAAACCACATCATCCACCGCCTGTGCGGGTCCCCCTCAATTCCTTTGGGTTTCAACCTTTCGGCCCTA
+
GGGGGGGGGGGGGGG7CGG,CFGGGGGGFGGGGGGGGGGGGDEFGGGGGFGGFFGGG9FGDGGGGGGCFECFFGGGGDGFGGFEBFEEGGGGAFGGGGG@:FGDCEF9E=@EFGGG8DFGGGDFGG8DEFFGCFGC8EDEGDG9ECGGGGGGGGD5>CFFFGG9?E,<CDEFC7:C9,:ABFF9+AFF44)?5FF4+==F>A):7)89;4<FD(5A)6CFF@<:*+/6:C4,6470(,9-))-4)41??()/(**.6:=).99((((()--.4:A*:35.55..
@M02542:52:000000000-J9N43:1:1101:25293:3980 1:N:0:GTGAAA
CGGTTTATCACCGGCAGTCTCCCTAGAGTTCCCGACTTAACTCGCTGGCAACTAAGGATAGGGGTTGCGCTCGTTGCGGGACTTAACCCAACATTTCACAACACGAGCTGACGACAGCCATGCAGCACCTGTCTTACGGTTCCCGAAGGCACAACCGCATCTCTGCAGTCTTCCGTAGATGTCAAGAGTAGGTAAGGTTCTTCGCGTTGCGTCGAATTAAACCACATGCTCCACCGCTTGTGCGGGCCCCCGTCAATTCATTTGAGTTTTAATCTCGCGACCGT
+
GGGEGEGGDFGGGGGGCFGCFFGGGGFGFFGGGGGGGGGGFF9FGEFEFGGGGGGGGFGGG8<CFEFGGGCGGGGFGGDCFECFGEAFGEFEDGGFGGGGG+BF7FFGGCFFCFGG:FD<FGGGGGG@DGGEFFGGGGGGGDGGGGGEFEFGFGGGGDCEEEGGD9FFCFGFFGGGGEE;;FFCGGFFG9<FGFCFFGGGGGGFGGGGDG=E@=C=FDCFGGFGGFCCF?3<CGGD5CE<FF?7CD>;577.8DFB>GDFFGFFA6)6<<9*?C?74:6(90)5
@M02542:52:000000000-J9N43:1:1101:17343:3984 1:N:0:GTGAAA
CGGTTTATCACCGGCAGTCTCCCTAGAGTTCCCGACTTAACTCGCTGGCAACTAAGGATAGGGGTTGCGCTCGTTGCGGGACTTAACCCAACATTTCACAACACGAGCTGACGACAGCCATGCAGCACCTGTCTTACGGTTCCCGAAGGCACAACCGCATCTCTGCAGTCTTCCGTAGATGTCAAGAGTAGGTAAGGTTCTTCGCGTTGCGTCGAATTAAACCACATGCTCCACCGCTTGTGCGGGCCCCCGTCAATTCATTTGAGTTTTAATCTTGCGACCGT
+
GGGGGGGGGGGGGGGGGGGGGGGGGGGGGGGGGGGGGGGGGGGGGGGGGGGGGGGGGGGGGGGGGGGGGGGGGGGGGGGGGGGGGGGGGGGGGGGGGGGGGGGGGGGGGGGGGGGGGGGGGGGGGGGGGGGGGGGGGGGGGGGGGGGGGGGGGGGGGGGDGFGGGGGGGGGGGGGGGGGGGGGGGGGCFGGGGGGGGCFGGFGGGGGGCEEGFEGGGGGCFFGGFGGGG7CFGGGGGDGGGBBDGGFFGGG@DGF@BFGFGGF42:>:44>FGGFGBFBFB9BB
@M02542:52:000000000-J9N43:1:1101:8736:3984 1:N:0:GTGAAA
CGGTTTATCACCGGCAGTCTCCCTAGAGTTCCCGACTTAACTCGCTGGCAACTAAGGATAGGGGTTGCGCTCGTTGCGGGACTTAACCCAACATTTCACAACACGAGCTGACGACAGCCATGCAGCACCTGTCTTACGGTTCCCGAAGGCACAACCGCATCTCTGCAGTCTTCCGTAGATGTCAAGAGTAGGTAAGGTTCTTCGCGTTGCGTCGAATTAAACCACATGCTCCACCGCTTGTGCGGGCCCCCGTCAATTCATTTGAGTTTTAATCTTGCGACCGT
+
GGGGGGGGGGGGFFGGGGGGGGGGGGGGGGGGGGGGGGGGGGGGGGGGGGGGGGGGGGGGGGGGGGGGGGGGGGGGGGGGGGGGGGGGGGGGGGGGGGGGGGGGGGGGGGGGGGGGGGGGGGGGGGGGGGGGGGGGGGGGGGGGGGGDGGGGGGGGGGGGGGGGGGGGGGGGGGGGGGGGGGGGGGGGGGGGGGGGGGGGGGGGGGGG=EGGFGGGGGGGGGGGGGGGFGGGGFGDGGGGGFFGEGFFGGGFFCBFFDGFGGFFFFFBAAFGGGFGF<BBFFFF
@M02542:52:000000000-J9N43:1:1101:23485:3986 1:N:0:GTGAAA
CGGTTTGTCACCGGCAGTCTCCTTAGAGTGCCCACCATAACGTGCTGGTAACTAAGGACAAGGGTTGCGCTCGTTACGGGACTTAACCCAACATCTCACGACACGAGCTGACGACAGCCATGCAGCACCTGTGTCAGAGTTCCCGAAGGCACCAATCCATCTCTGGAAAGTTCTCTGCATGTCAAGGCCAGGTAAGGTTCTTCGCGTTGCTTCGAATTAAACCACATGCTCCACCGCTTGTGCGGGCCCCCGTCAATTCATTTGAGTTTTAATCTTGCGACTGT
+
GGGGGGGGGGGGDEGGGGGGGGGGGGGGGGGGGGGGFFFGGCGGGGGGGGGGGGGGGGGGGGGGGGGGGGGGGFFFEGGGDEGCGGGFEGGGGFFCFAA@FEFGEGGGGGGGEDGEGGFGGGGGGGFGGGGFGGGGGGGGGGGGGGGGGGGGGGFGGGGGGGGGFGGGGGDFEEFGFGGGGFGGGDFGGGGGFGGGG,<AFFD8EEGCGGGGFGFGGGGFFFGGEG79CCGGCGGGG<EDG)9<ED@DECGF57:DAE>FDFAFB:AA<AAGDDFG)6469B:=
@M02542:52:000000000-J9N43:1:1101:15866:3989 1:N:0:GTGAAA
CGAGTTGACCCCGGCAGTCTCCTGCGAGTCCCCACCATTACGTGCTGGCAACACAGGACAAGGGTTACGCTCGTTGCGGGACTTAACCCAACATCTCACGACACGAGCTGACGACAGCCATGCACCACCTGTATACCGACCACAAGGGAAACCACATCTCTGCAGTCGTCCGGTATATGTCAAACCCAGGTAAGGTTCTTCGCGTTGCATCGAATTAATCCACATGCTCCGCCACTTGTGCGGGCCCCCGTCAATTCCTTTGAGTTTTAGCCTTGCGGCCGTACC
+
GGEFGGGGGGGGGGGGGGGGGGGFFGGGGGGGGG@FFEGGGGGGGGFFCGGGGGGGGGGGGGGGGGGGGGGGGGGGGEDFFGGGGG9FGGGGGGGCGGGGCCFGGGDDEFFGEGGEEADGFEG=DGGGGGGGGGGGGDEEGCGGGFG7CFGGGGGGFFGGGGGGEFFEFFGGGECGGGGGFGGGGDGGGFEF9FGGFCFGGFGGGG=599CGFFGGFFGGGFEFFFFFGDCEEC88C><<D?EGGG:>C3CE>DDF4FGFG7>FFBDDFBBFGG4C>>FF>FEE)
@M02542:52:000000000-J9N43:1:1101:23921:4015 1:N:0:GTGAAA
CGGTTTATCACCGGCAGTCTCCCTAGAGTTCCCGACTTAACTCGCTGGCAACTAAGGATAGGGGTTGCGCTCGTTGCGGGACTTAACCCAACATTTCACAACACGAGCTGACGACAGCCATGCAGCACCTGTCTTACGGTTCCCGAAGGCACAACCGCATCTCTGCAGTCTTCCGTAGATGTCAAGAGTAGGTAAGGTTCTTCGCGTTGCGTCGAATTAAACCACATGCTCCACCGCTTGTGCGGGCCCCCGTCAATTCATTTGAGTTTTAATCTTGCGACCGT
+
GDGGGGGGGGGGGGGGGGGGGGGGGGGGGGGGGGGGGGGGGGGGGGGGGGGGGGGGGGGGGGGGGGGGGGGGGGG?FGGGGGGGGGFGGGGGGGGGGGGGGGGGGGGGGGGGGGGGGGGGGGGGGGGGFGGGGGGGGGGGGGGGGGGGGGGGGGGGGGGGGGGGGGGGFGGGGGGGFGGFGGGGGGGGGGGGGGGCFFGGGGGGGGGGGGGGFGDGGGGGGGF>8FFGGGGGGGEEDDGGG:FGGGFFGGGF>DBD>GFFGG<?A?FFFFFFFDFGFF9>FFFF
@M02542:52:000000000-J9N43:1:1101:20080:4025 1:N:0:GTGAAA
ATCCACACCTTCCTCCGGTTTATCACCGGCAGTCTCCCTAGAGTTCCCGACTTAACTCGCTGGCAACTAAGGATAGGGGTTGCGCTCGTTGCGGGACTTAACCCAACATTTCACAACACGAGCTGACGACAGCCATGCAGCACCTGTCTTACGGTTCCCGAAGGCACAACCGCATCTCTGCAGTCTTCCGTAGATGTCAAGAGTAGGTAAGGTTCTTCGCGTTGCGTCGAATTAAACCACATGCTCCACCGCTTGTGCGGGCCCCCGTCAATTCATTTCAGTTTTAATCTTTCGACCGTCC
+
CCCCCGGGGGGGGGGG+@CFEFCFDFGGGGGFGGGGFGGG<CFEGGGGDGGGEEGGGGGGGEGEEF<EGGFEFGG8,CEGGGGDGEGECGFGGGEFGCFGFFDFGGGDFDFGGEFGGGGGFGEG?FFGDGDEGGGG8FGFGGGGGFFCFGGGGGGGGGGGGGD7FFEF:FBCFG7:DFF<FG7<FFCGCFFCGGF9?E@CEEFGFGGCD,FFGGGGGG5:=CEC58E8>*;<*AG790C58C@+022CFGEGDDCC7A3CGDF@EGCBFCBFDF7FFG)*))6466)>::F*6:?FF95).
@M02542:52:000000000-J9N43:1:1101:8022:4026 1:N:0:GTGAAA
CGGTTTGTCACCGGCAGTCTCATTAGAGTGCCCTTTCTTAGCAACTAATGACAAGGGTTGCGCTCGGTGCGGGACGTAACCCAACATCCCACGACACGAGCTGACGACGGACATGCAGCACCTGTGTCCAGGTTCTCTTTCGAGCACTCCCACATCTCTGCAGTATTCCTTTCATGTCAAGTGTAGGTAAGGTTATGCGCGTTGCATCGAATCAAACTACATCACCCACCGCTTCGCCGGGTCGCCGCCCATTCATTTGAGTTTCAACCTTGCGTGCGTACCCCC
+
GGGGGG,EGFFGGGGGGGGGG<@EGEGGG9FFG<8,,,,<,;C6CD,69,EFCGEGGFG7,F+6@++BFF7+>+4+8+44,B+44?9?,:BE=+8+@::4++45,8+@+=+@+>9B,:BFD7,,:,:EFAFC,@,,@<=F,3*,*@,3<F,3,>,<?F9,>2,2,7,,7;,,@@;F,,;2<2>2BEC,1?FGF2,,+,*33=8CE+A;E@*<)3AC*++*<+0C?8;*;C/*5**/*1*))(0)/10):)*)9>294?*=3?2*64))(42**)0*-(,4>(*0)
@M02542:52:000000000-J9N43:1:1101:25459:4032 1:N:0:GTGAAA
CGGTTTATCACCGGCAGTCTCCCTAGAGTTCCCGACTTAACTCGCTGGCAACTAAGGATAGGGGTTGCGCTCGTTGCGGGACTTAACCCAACATTTCACAACACGAGCTGACGACAGCCATGCAGCACCTGTCTTACGGTTCCCGAAGGCACAACCGCATCTCTGCAGTCTTCCGTAGATGTCAAGAGTAGGTAAGGTTCTTCGCGTTGCGTCGAATTAAACCACATGCTCCACCGCTTGTGCGGGCCCCCGTCAATTCATTTGAGTCTTAATCTTGCGACCGT
+
GGGGGGGGGGGGGFGGGGGGGGGGGGGGGGGGGGGGGGGGGGGGGGGGGGGGGGGGGGGGGGGGGGGGGGGGGGGGGGGGGGGGGGGGGGGGGGGGGGGGGGGGGGGGGGGGGGGGGGGGFFGGGGGGGGGGGGGGGGGGGGGGGGGFGGGGGGGGGGGGGGGGGGGGGGGGGGGGGGGGGGGGGGGGGGGGGFGGGGGGGGGEGGGGGGGGFGGGGGGGGGGGC8C9FCFGGGGGGGGGG?FGEGFEGGDFFGFEBGG=CF>068><:BFGGGFFDFB>>FFF
@M02542:52:000000000-J9N43:1:1101:18985:4053 2:N:0:GTGAAA
CGGTTTATCACCGGCAGTCTCCCTAGAGTTCCCGACTTAACTCGCTGGCAACTAAGGATAGGGGTTGCGCTCGTTGCGGGACTTAACCCAACATTTCACAACACGAGCTGACGACAGCCATGCAGCACCTGTCTTACGGTTCCCGAAGGCACAACCGCATCTCTGCAGTCTTCCGTAGATGTCAAGAGGAGGTAAGGTTCTTCGCGTTGCGTCGAATTAAACCACACGCCCCACCGCTTGTGCGGGCCCCCGTTAACTCATTTAAGTTTTAATCCTGCGACCGT
+
GGGFFEDFGGGFEGFEGEFGGGGGGGGGGGFFGEGEEGFAECCFEGGGGGGGFGGGGGCGFGGGGGGGEGCGEEGGGEGDFEGGEGGAGCFGGGGGGGGGGG@@FEFGEGGGGGEBCFFGGGFFCDFGGGFGCFFC;FF,F88@CEGGC:DCEGEEDECCECCECC??CGGFG,*<6*5CBGGFF<F)).:>?6+8CCFFFF@FFDBF03(81()<47@4:<15C5)4<*(7>5@;>93,4)9471;>F(/9(*1,6)8>27*).4>9))),)-):*9)3.))0
@M02542:52:000000000-J9N43:1:1101:19267:4082 1:N:0:GTGAAA
CGGTTTATCACCGGCAGTCTCCCTAGAGTTCCCGACTTAACTCGCTGGCAACTAAGGATAGGGGTTGCGCTCGTTGCGGGACTTAACCCAACATTTCACAACACGAGCTGACGACAGCCATGCAGCACCTGTCTTACGGTTCCCGAAGGCACAACCGCATCTCTGCGGTCTTCCGTAGATGTCAAGAGTAGGTAAGGTTCTTCGCGTTGCGTCGAATTAAACCACATGCTCCAGCGCTTGTGCGGGCCCCCGTCAATTCATTTGAGTTTTAATCTTGCGACCGT
+
GGGGGGGGGGGGGGGGGGGGGGGGGGGGGGGGGGGGGGGGGGGGGGGGGGGGGGGGGGGGGGGGGGGGGGGGGGGGGGGGGGGGGGGGGGGGGGGGGGGGGGGGGGGGGGGGGGGGGGGGGGGGGGGGGGGGGGGGGGGGGGGGGGGGGGGGGGGGGGGGGGGGGGGGGGGGGGGGGGGGGGGGGGGGGGGGGGGGGFFGGGGGGGGGGGGGFGGGGGGGGGGGGGF@F:EGGGFEGGGGG?FGGGDFGDGF>GFFFFFFGGFFFFFFFFFGGGFGAFFFFFDE
@M02542:52:000000000-J9N43:1:1101:22145:4084 2:N:0:GTGAAA
ACAGTTTACACTGGCAGTCTTGCTAGAGTTCCCGACATCACTCGCTGGCAACTAACAACAGGGGTTGCGCTCGTTATAGGACTTAACCTGACACCTCACGGCACGAGCTGACGACAACCATGCAGCACCTTGTAAATTGTCCGAAGAAAAGTCTGTTTCCAAACCTGTCAATCTACATTTAAGCCTTGGTAAGGTTCCTCGCGTATCATCGAATTAAACCACATGCTCCCCCGCTTGTGCGGGCCCCCGTCAATTCCTTTGAGTTTCATTCTTTCGAACGTACTC
+
GGGGGGGGGGGGGGGGGGGGGGGGGGGGGGGGGGGGGGGGGGGGGGEGGGGGGGGGGGGGGGGGGGGGGGGGGGGFGGGGGGGGGGGGGGGGGGG8FEGFGGGGGGGGGGGGGGGCGGGGFGFGDFGGGGGGFGGGGGAFGGD8EGEGGGGGGGGGGGGGGGGGGGGGGG7?DCFE7CECFGGF72AF6BFFFACGGGFGFFFFFEFEF>2A@EFFFFGFGF?C+>+9**668>E1?<*6?;6>E9>>>(/54:C9:<F:2=FDFFB2)6<<2)./9)))0.0)9
@M02542:52:000000000-J9N43:1:1101:7486:4108 1:N:0:GTGAAA
CGGTTTATCACCGGCAGTCTCCCTAGAGTTCCCGACTTAACTCGCTGGCAACTAAGGATAGGGGTTGCGCTCGTTGCGGGACTTAACCCAACATTTCACAACACGAGCTGACGACAGCCATGCAGCACCTGTCTTACGGTTCCCGAAGGCACAACCGCATCTCTGCAGTCTTCCGTAGATGTCAAGAGTAGGTAAGGTTCTTCGCGTTGCGTCGAATTAAACCACATGCTCCACCGCTTGTGCGGGGCCCCGTCAATTCATTCGAGTTTTAATCTTGCGACCGT
+
FEGGGEFGGGGGGGGGEFGAFGEFGFEEGGGCFGEEGGGGGG9CEGGGGGGGFGGGGGGDCGFDFGDFEFGGGEGC7FCEE7FDFGG9BFD:DGGGGAEGGGFE7:++@:BF+CE:CFEFG8=ADGGGGG,@@FEFG<@FEEGCEGGF77<@FGG7>CC::<FCCG,,?2B992*2211;C;2>B9<:5BFF:CEGGFGGFFFFGGGG=EG8>E589C?*@EGCGGCA+++26CFGD)C5C,87E))7/7<B57:)6C77::)0).544))2****))413,7<
@M02542:52:000000000-J9N43:1:1101:21197:4116 1:N:0:GTGAAA
CGGTTTATCACCGGCAGTCTCCCTAGAGTTCCCGACTTAACTCGCTGGCAACTAAGGATAGGGGTTGCGCTCGTTGCGGGACTTAGCCCAACATTTCACAACACGAGCTGACGACAGCCATGCAGCACCTGTCTTACGGTTCCCGAAGGCACAACCGCATCTCTGCAGTCTTCCGTAGATGTCAAGAGTAGGTAAGGTTCTTCGCGTTGCGTCGAATTAAACCACATGCTCCACCGCTTGTGCGGGCCCCCGTCAATTCATTTGAGTTTTAATCTTGCGACCGT
+
GGGGGGGGGGGGGGGGGGGGGGGGGGGGGGGGGGGGGGGGGGGGGGGGGGGGGGGGGGGGGGGGGGGGGGGGGGGGGGGGGGGGGGGGGGGGGGGGGGGGGGGGGGGGGGGGGGGGGGGGFGGGGGGGGGGGGGGGGGGGGGGGGGGGGGGGGGGGGGGGGGGGGGGGGGGGGGGGGGGGGGGGGFGGGGGGGGGGGGGGGGFGGGGGDGGGDEGGGGGGGGGGGGGGGGGGGGGGGGEFG2@GGGFFGGG@BD0@AGGFGGFFFF4ADFB4D>FG4<39>>@E
@M02542:52:000000000-J9N43:1:1101:14919:4120 1:N:0:GTGAAA
CGGTTTATCACCGGCAGTCCCCCTAGAGTTCCCGACTTGACTCGCTGGCAACTAAGGATAGGGGTTGCGCTCGTTGCGGGACTTAACCCAACATTTCACAACACGAGCTGACGACAGCCATGCAGCACCTGTCTTACGGTTCCCGAAGGCACAACCGCATCTCTGCAGTCTTCCGTAGATGTCAAGAGTAGGTAAGGTTCTTCGCGTTGCGTCGAATTAAACCACATGCACCACCGCTTGTGCGGGCCCCCGTCCATTCATTTCAGTTTTAATCTTGCGACCGT
+
FECGE@EECFFF7FF7@CC,CF@F@<,CECFFGGCFCFCGFGCCGCG@F8F<FGGGFCCFF8<F?+CAC:::7FFFGCC:7:E=EF<FEGDB+8FGFDFFFCFG7:3@FBDFCFE@+DE<F>D,=<@3D><=<@@=FC+@>3@@FEGGGGCFGGDEGG:FG;FCCEFGGCC;FFBF2C:9?FA@F9:8C99C<,?AF<CGCFG>C=CE8EG8)*:*9F9FC+CCGGF6:++22;:C5C7/23@5*CDFGGG@<D(56EDFC7)*.-).-)60:C*:44(42;;5
@M02542:52:000000000-J9N43:1:1101:14876:4127 1:N:0:GTGAAA
CGGTTTATCACCGGCAGTCTCCCTAGAGTTCCCGACTTAACTCGCTGGCAACTAAGGATAGGGGTTGCGCTCGTTGCGGGACTTAACCCAACATTTCACAACACGAGCTGACGACAGCCATGCAGCACCTGTCTTACGGTTCCCGAAGGCACAACCGCATCTCTGCAGTCTTCCGTAGATGTCAAGAGTAGGTAAGGTTCTTCGCGTTGCGTCGAATTAAACCACATGCTCCACCGCTTGTGCGGGCCCCCGTCAATTCATTTGAGTTTTAATCTTGCGACCGT
+
GGGGGGGGDGGGDDGEGGGGGGGGGGGGGGGGGGGGGGGGGGGGGGGGGGGGGGGGGGGGGGGGGGGGGGGGGGGGGGGGGGGGGGGFGGGGGGGGGGGGGGGGGGGGGGGGGGGGGGGGGGGGGGGGGGGGGGGGGGGGGGGGGFFGGGFF@FFGCGCFFGGCGGC7FGGGGGGGCFGG?CFGFCCFCCGGFCGFGGGGGGGGGGGGCG=EDEGGGGFGGFGG5CGCC+ACFGGEGCGGG)=3E35DGGGFFG?BAGG?CF>?<?AFFF9DFDFGBF>>FF5@
@M02542:52:000000000-J9N43:1:1101:7997:4133 1:N:0:GTGAAA
CGTGCTGGCACTCAATTAGTAGCGCTGGCACGTCACTCGGCTCCTCGGCTGACTTCGGCTGCAAAGACTTTCTCCTTAGGCGCATGTCTCAGCAACACAAAACGAGGGTTTCGCTCGTTATAGGACTTGACCAAACATCTCACGACACGAGCTGACGACAGCCATGCAGCACCTGTATGAAAGTAAGTACCATCCCGTTAAGGACAGGTTTTCTTGTTCATATTCCAAGGGCTGGTAAGGTTCTTCGCGTTGCGTCGAATTAAACCACATGCTCCACCGCTTGTGCGGGCCCCCGTCCATT
+
CCCCCGGGGFFGGGGGGGFGGFGEGGEGGFGGGGGGGGD7CCCFGGGGGGG@DGGGG,FCCFGFAFFGGGGGFGGGGFEFGCFGFEGGFF9CFGGGGDDFFGGCF>EEGGGCFGGGGGG@FCGEGFEFGGGGGGGGFFC5FFFFGEDEEE@EGGGGEGGGCFFDF?7ACGGGFCEF,FGGGGFFGGGB;AFGFC8D8DG*DECC62BE7CFG9CCFGGF@A79;,5<9=C8EGGGGGGGEBE9CGGDEGGGG5)25/35DGCF?FGG>:<?F)2*97CBF;:(83<07D<DD>>9??(0/*
@M02542:52:000000000-J9N43:1:1101:23848:4150 2:N:0:GTGAAA
CGGTTTATCACCGGCAGTCTCCCTAGAGTTCCCGACTTAACTCGCTGGCAACTAAGGATAGGGGTTGCGCTCGTTGCGGGACTTAACCCAACATTTCACAACACGAGCTGACGACAGCCATGCAGCACCTGTCTTACGGTTCCCGAAGGCACAACCGCATCTCTGCAGTCTTCCGTAGGTGTCAAGGGTAGGTAAGGTTCTTCGCGTTGCGTCGAATTAAACCACATGCCCCACCGCTTGTGCGGGCCCCCGTCCATTCATTTGAGTTTTAATCTTTCTGCCCTT
+
GGGCF7EEAEFGD@F:BFFGCEEFGGFCGGF96FGGGGFFFEEEEDGGGGGGEEFFE9F<B8,@CG:EFE@FG4C<FF7B:FEEFGGAF@FGGGFF9<<FFC@BEGGGECFCC7FGGFF?9,@FCGGGDFGGDGFCFFGCE>>D:C*5<>@DF6*4CCC=E=CFC9C,?*,@ECE0*4*4;2*1;3A:FADFCAFG4C6D6A=F;>52()2>>>DFFFGFG<0A8F?29*.())04-(*-:0<0>9>34())-*/2>)86<=?)6242.5)).547>=****)7)
@M02542:52:000000000-J9N43:1:1101:16776:4167 2:N:0:GTGAAA
CGGTTTATCACCGGCAGTCTCCCTAGAGTTCCCGACTTAACTCGCTGGCAACTAAGGATAGGGGTTGCGCTCGTTGCGGGACTTAACCCAACATTTCACAACACGAGCTGACGACAGCCATGCAGCACCTGTCTTACGGTTCCCGAAGGCACAACCGCATCTCTGCAGTCTTCCGTAGATGTCAAGAGTAGGTAAGGTTCTTCGCGTTGCGTCGAATTAAACCACATGCCCCACCGCTTGTTCGGGCCCCCGTCCATTCCTTTGAGTTTTAATCTTGCGACCGT
+
GGGGGGGGGGGGGGGGGGGDGGGGGGGGGGGGGGGGGGGGGGGGGGGGGGFGGGGGGGGGGGGGGGGGGGGGGGGGGGGGGGGGGGGGGGGGGGGGGGGGGGGGGGGGGFFGGGGEGGGFGGGGGGGGGGGEGGGGGGGGGEGGGGGGGGGGGGEGGGGDG9DGGGGG;C@CFFGG4C4B>FC6CEFAAFFFCFGGGGFG46AF;>566>6)(,93)8FFGFF5:/72C*31))8391C0()68796>>6D)-7)-6:@)./=)5:4<AFAF9<-C:6).<5<)
@M02542:52:000000000-J9N43:1:1101:23406:4170 1:N:0:GTGAAA
CGGTTTATCACCGGCAGTCTCCCTAGAGTTCCCGACTTAACTCGCTGGCAACTAAGGATAGGGGTTGCGCTCGTTGCGGGACTTAACCCAACATTTCACAACACGAGCTGACGACAGCCATGCAGCACCTGTCTTACGGTTCCCGAAGGCACAACCGCATCTCTGCAGTCTTCCGTAGATGTCAAGAGTAGGTAAGGTTCTTCGCGTTGCGTCGAATTAAACCACATGCTCCACCGCTTGTGCGGGCCCCCGTCAATTCATTTGAGTTTTAATCTTGCGACCGT
+
GGGGGGGGGGGGGGGGGGGGGGGGGGGGGGGGGGGGGGGGGFGGGGGGGGGGFGGGGGGGGGGGGGGGGGGGGGGGGGGGGGGGGGGGGGGGGGGGGGGGGGGGGGGGGGGGEGGGGGGGGGGGGGGGGGGGGGGGGGGGGGGGGGGGGGGGGGGGGGGGGGGGGGGGGGGGGGGFGDCFGGGGGGGGFGGGGGGGGDFFGGGGGGGGGGGGFDGGGDFGGGGGGCFC<<CFGGFGGGGGG)=DGDFDGDGEFD:@ACFFGGAF2?9<BFBGGFFG<A90(9BE
@M02542:52:000000000-J9N43:1:1101:14323:4171 2:N:0:GTGAAA
CGGTTTATCACCGGCTGTCTCCCTAGAGTTCCCGACTTAACTCGCTGGCAACTAAGGATAGGGGTTGCGCTCGTTGCGGGACTTAACCCAACATTTCACAACACGAGCTGACGAAAGCCATGCAGCACCTGTATTACGGTTCCCGAAGGCACAACCGCATCTCTGCAGTCTTCAGTAGATGTCAAGACTAGGTAAGGTTCTTAGCGTGTCGTCGAATTAAACCACAGGCTCCACCGCTTGTGCGGGGCGCCTTCAACTTCATTGAATTTTAATCTTTCGGCTTGT
+
EGD6@FEEEF<<,6@+@FCF,FG?9FFFGDE9E:C:CFGGAEFCCF@F@F9C,,9@FC96EF8:C7:FGG@CCF,=?>FCGGGGCFGFFC<CFE?<,,CF9=A8EGCEE,DF@@+6==AFFD@FFFFCDDBE,,6=ACC8>CCEE+@@5D,@E6CC/**1:CCE@9DF,8C6B,41+,2++=1=8@8)+416;=7C*18*=@+3)):(/=()((18)<F7D>0C5*)(*2,4))71(-718)-,52(((-)1(**.))*))19<))))).))6.)*:*0))))))
@M02542:52:000000000-J9N43:1:1101:19726:4187 1:N:0:GTGAAA
CGGTTTATCACCGGCAGTCTCCCTAGAGTTCCCGACTTAACTCGCTGGCAACTAAGGATAGGGGTTGCGCTCGTTGCGGGACTTAACCCAACATTTCACAACACGAGCTGACGACAGCCATGCAGCACCTGTCTTACGGTTCCCGAAGGCACAACCGCATCTCTGCAGTCTTCCGTAGATGTCAAGAGTAGGTAAGGTTCTTCGCGTTGCGTCGAATTAAACCACATGCTCCACCGCTTGTGCGGGCCCCCGTCAATTCATTTGAGTTTTAATCTTGCGACCGT
+
GGGGGGGGGGGGGGGGGGGGGGGGGGGGGGGGGGGGGGGGGGGGGGGGGGGGGGGGGGGGGGGGGGGGGGGGGGGGGGGGGGGGGGGGGGGGGGGGGGGGGGGGGGGGGGGGCGGGGGGGGGGGGGGGGGGGGGGGGGGGGGGGGGGGGGGGFFGGGGGGGGGFFGGGGGGGGGGGGGDEGEGGGGGGGGGGGGGGGGGGGGGFGGGGGGGGFG*;CFFGGGGGGGGGGEGGGGGGGDGGG7FGGGFFGGGFFG:@FFGFGGFFAFFFFFACGGFG2<BFFFFD
@M02542:52:000000000-J9N43:1:1101:20079:4190 2:N:0:GTGAAA
CGGTTTATCACCGGCAGTCTCCCTAGAGTTCCCGACTTAACTCGCTGGCAACTAAGGATAGGGGTTGCGCTCGTTGCGGGACTTAACCCAACATTACACAACACGAGCTGACGACAGCCATGCAGCACCTGTCTTACGGTTCCCGAAGGCACAACCGCATCTCTGCAGTCTTCCGTAGATGTCAAGAGTAGGTAAGGTTCTTCGCGTTGCGTCGAATTAAACCAAATGCCCCACCGCTTGTTCGGGCCCCCGGCCATTCATTTGAGTTTTAATCTTTCGCCCGT
+
GGGEGGGGGGGGGGGGGGGDFGGGGGFGGGGGGGGGGGGGGGGGGGGGGGFGGGGGGGGGGGGGGGGGGGGGGGGGGGGGGGGGGGGGGGGGGGGGGGGGGGGGGGGGGGGGGDGGGGGGGCGEFGGGGGGGCFFDCC:DGGGFGGE?EC6DFFGGGGGEG?FGGGGGGGCBCGGGGGDFFEGFG<FFFFFFF6CDGFFGFF=FFFFFFFFD;9DFF:CF>4:**1/):*.4:.>(33D<1)60)19B9>G)4)/4(.94479:<0644<):A<2C>7)5.))0
@M02542:52:000000000-J9N43:1:1101:13953:4200 1:N:0:GTGAAA
CGGTTTATCACCGGCAGTCCCCCTAGAGTTCCCACCATTACGTGCTGGCAACTAAGGATAAGGGTTGCGCTCGTTGCGGGCCTTAACCCAACATTTCACAACACGAGCTGACGACAGCCATGCAGCACCTGTCTTAGCGTTCCCGAAGGCACAATCGTATCTCTACAATCTTCGCTAGATGTCAAGAGTAGGTAAGGTTCTTCGCGTTGCGTCGAATTAAACCACATGCTCCACCGCTTGTGCGGGCCCCCGCCAATTCATTTGAGTTTTAATCTTGCCACCGA
+
GBCFGGCAECF<,CF7@;C,6C@F@<,CE@FC9FEEEFEGAFGE<DFGGGGF<,:EC@EG9F98<,+=>+8,+7FCFDE:+4CAAFFF,F<C<?FGDFFGFDEF7+@FEFFC+F++3F=,,3,3,,,6D<3,@@@,3,3@5>F9+:*F7B,FFFGAFFFG7,F;FCFCC7;@F1=<<<B;;B@,>2<,BCGFECBC@2<CECFGGGGG5C58>1:8CFG>7CGFEFGF8<+3?C**:):5<:**:7B):DC3))-7:F**:*)*-4)).6)777*;:A(9?(<)
@M02542:52:000000000-J9N43:1:1101:18169:4205 2:N:0:GTGAAA
CGGTTTATCACCGGCAGTCTCCCTAGAGTTCCCGACTTAACTCGCTGGCAACTAAGGATAGGGGTTGCGCTCGTTGCGGGACTTAACCCAACATTTCACAACACGAGCTGACGACAGCCATGCAGCACCCGTCTTACGGTTCCCGAAGGCACAACCGCATCCCTGCAGTCTTCCGTAGATGTCAAGAGTAGGTAAGGTTCTTCGCGTTGCGTCGAATTAAACCACATGCTCCCCCGCTTGTTCGGGCCCCCCTCCATTCCTTTTAGTTTTCATCTTTCGGCCCTG
+
GGGGGGGGGGGGGGGGGGGGGGGGGGGGGGGGGGGGGGGGGGGGGGGGGGGGGGGGGGGGGGGGGGGGGGEGGGGGGGGGGGGGGGGGGDGGGGGGGGGGGGGGEGGGEGGGGGG:FGGGGGGFGGGGGGGGGGGGGGGGGEGGGGGGGGFGG8CGGG>CG,:CCD88BFFFGGEGGGG=++;+@@FFFFF478FGGGFGFA@F@>B>17>EF6CFFFGFF<?5*/),C*)4)08,2,7,44:1:199BBG309*144@).=9)63).:))-.45C76)555))0
@M02542:52:000000000-J9N43:1:1101:16209:4206 1:N:0:GTGAAA
CGGCTTATCACCGGCGGTTTCTTTAGAGTGCCCAACTAAATGATGGCAACTAAAGACGAGGGTTGCGCTCGTTGCGGGACTTAACCCAACATCTCACGACACGAGCTGACGACAGCCATGCAGCACCTGTGTGCTAGCCAGCCGAACTGAAGAAATCCATCTCTGGAAATCATACTAGCCATGTCAAACGCTGGTAAGGTTCTGCGCGTTGCTTCGAATTAAACCACATGCTCCACCGCTTGTGCAGGCCCCCGTCAATTCCTTTGAGTTTTAATCTTGCGACCG
+
GGGGGGGGGGGGGGGGGGGGGGGGGGGGGGGGGGGGGGGGGGGGGGGGGGGGGGGGGGGGGGGGGGGGGGGGGGGGGGGGGGGGGGGGGGGGGGGGGGGGGGGGGGGGGGGGGGGGGGGGGGGGGGGGGGGGGGGGGGGGGGGGGGGGGGGGGGGGGGGGGGGGGGGGGGGGGGGGGGGGGGGGGGGGGGGGGGGGGGGGGGGGGGGGGGGGFGGGGGGGGGGGGGGGGGGGGGGGGGEGGFFGGGFFGGGEFGFFFCDFGGFFFFF?>DAGGGFGFB>A>FFF;
@M02542:52:000000000-J9N43:1:1101:23118:4214 1:N:0:GTGAAA
CGGTTTATCACCGGCAGTCTCCCTAGAGTTCCCGACTTAACTCGCTGGCAACTAAGGATAGGGGTTGCGCTCGTTGCGGGACTTAACCCAACATTTCACAACACGAGCTGACGACAGCCATGCAGCACCTGTCTTACGGTTCCCGAAGGCACAACCGCATCTCTGCAGTCTTCCGTAGATGTCAAGAGTAGGTAAGGTTCTTCGCGTTGCGTCGAATTAAACCACATGCTCCACCGCTTGTGCTGGCCCCCGTCAATTCATTTGAGTTTTAATCTTGCGACCGT
+
GGGGGGGGGGGGGGGGGGGGGGGGGGGGGGGGGGGGGGGGGGGGGGGGGGGGGGGGGGGGGGGGGGGGGGGGGGGGGGGGGGGGGGGGGGGGGGGGGGGGGGGGGGGGGGGGGGGGGGGGGGGGGGGGGGFGGGGGGGGGGGGGGGGGGGFGGGGGGGGGGGGGGGGGGGGGGGGGGGGGGGGDFFCGGGGGFFGGFCEGGGGGGGGGGGGGFGGGGGGGGGGG>CGGGGFGGFG879EGG?FGCFEFGGGEFD?@<:C6:7AF>1).5AFFGFFGAAB9>F:5
@M02542:52:000000000-J9N43:1:1101:8148:4224 2:N:0:GTGAAA
CGGTTTATCACCGGCAGTCCCCCTAGAGTTCCCGACTTAACTCGCTGGCAACTAAGGATAGGGGTTGCGCTCGTTGCGGGTCTTAACCCAACATTTCACAACACGAGCTGACGACAGCCATGCAGCACCTGTCTTACGGTTCCCGAAGGCACAACCGCATCTCTGCAGTCTTCCGTAGTTGTCAAGAGTAGGTAAGGTTCTTCGTGGTGCGTCGAATTAAACCACATTCATCACCGCTTGTGCGTGCTCCCTTCCAATCATTTGAGTTTTTATCTTTCGACTCCC
+
FGD@CFGGCCC,B@@+@66,CEGC?@@FGGGEDCFEEC9C@FACGE@7BEEGGGGG8CFAFDAGEG+?FCG:F7F<@C7+++BFGGG?F4AFDGGGC<?<FF<EEFCCC,5AC=>C+,@8FEFC=DG7DF?EGG;CFCF@+*>DE**@CCCEGGCC>5E8*,===9EGFC?89<5<;:*1+4;7C)=)@6:6;7+;<EFDFF+8())61A@FB;C>?:C=GA7**20):*).9@7?19D((.42)(1(.)1*)**)).74)11)-46)64(4).60**0)0)))0
@M02542:52:000000000-J9N43:1:1101:24936:4238 2:N:0:GTGAAA
CGGTTTATCACCGGCAGTCTCCCTAGAGTTCCCGACTTAACTCGCTGGCAACTAAGGATAGGGGTTGCGCTCGTTGCGGGACTTAACCCAACATTTCACAACACGAGCTGACGATAGCCATGCAGCACCTGTCTTACGGTTCCCGAAGGCACAACCGCATCTCTGCAGTCTTCCGTAGATGTCAAGAGTAGGTAAGGTTCTTCGCGTTGCGTCGAATTAAACCACATGCTCCACCGCTTGTGCGGGCCCCCGTCCATTTATTTGATTTTTAATCTTTCTACCGG
+
GGGGGGGGGGGGGGGGGGGFEGGGFGGGGGGGFGGGGGGGGEGGGGGGGGCFGFFGGGCFGFGGFGGFGGDCGGGFGGGGEFGGGGFGGEFDFGFGFGGGGGGDGGCGGGGGGGFGEGGGGGGFFGGFDFFGFAEFFGGGEEGGE+>C*5,@DFEE*85:;55,2BGC,C?=,BCC6:DF8,8:+785;8AA4:CFF<F7=F7325>((>9<>157F:F?CA?>*;97>06>4>;>(-1(.,-2)(44447C:5)().*))/84))).5)(5:<2:*9*/*=5)
@M02542:52:000000000-J9N43:1:1101:6292:4251 1:N:0:GTGAAA
CGGTTTGTCGCCGGCAGTCTCCTTAGAGTGCCCACCTTAACGTGCTGGTAACTAAGGACAAGGGTTGCGCTCGTTACGGGACTTAACCCAACATCTCACGACACGAGCTGACGACAGCCATGCAGCACCTGTGTCAGAGTTCCCGAAGGCACCAATCCATCTCTGGAAAGTTCTCTGCATGCCAAGGCCTGGTAAGGTTCTTCGCGTTGCTTCGAATTAAACCACATGCTCCACCGCTTGTGCGGGCCCCCGTCAATTCATTTGAGTTTTAACCTTGCGGCCGT
+
FGB@CFEGFFFCCFGCCEEFAFE6<E9@F9FC@FGEEFGGF8CCDDD<E@C6,CAFG,F@C@8@CCBEGGGGGFCGD=GEE7FEGFGGFEFGGFD,BA?=CCFDEGBFG@GGCFDGEGFBFFGGGGGC=>DFFFG9C<FFCFECFC7F7,:DG:73DC,3=>DDFGGF@,,,27F9;FEGGCCF6,*=@FCCCGCEG=FGFGGG83CEEECC6*88CGFGG+:C*@C?F?9CFGG555ACC2B35D)<CGGFFDFD29F?>C)9)2<<<ABGCF?C:>1>>9>5
@M02542:52:000000000-J9N43:1:1101:9342:4255 2:N:0:GTGAAA
CGGTTTATCACCGGCAGTCTCCCTAGAGTTCCCGACTTAACTCGCTGGCAACTAAGGATAGGGGTTGCGCTCGTTGCGGGACTTAACCCAACATTTCACAACACGAGCTGACGACAGCCATGCAGCACCTGGCTTACGGTTCCCGAAGGCACAACCGCATCTCTGCAGTCTTCCGTAGATGTCAAGAGTAGGTAAGGTTCTTCGCGTTGCGTCGAATTACACCACCAGCTCACCCGACTGTGCGGGCCCCCGTTACTTCATTTCAGTTTTAATCTTGGCACCGG
+
FF@+6@CF@AE@FCF@C@<,C6CDEFDGCF6,;8BFE:F<<,<FD7,+,96,,CF@69CFCFCGCB+=CECC=@=FD>7E7>?ADFGGG7F7<8?E;?BFCF<=@F7@EG9FFGG++3+<9B,,66,638<,33@CFC@3@>8@@>CE7@C:F,>:*>C1=9C=9,,5?CFA<AECFCDFF=DFC)*)1+3*)8:CC40;FF+)63).:36D03D)))<*234F5*0(1*))*))((()-46)(.2;>1()1-**())/)616).).6:).,-6)0:*)11<))
@M02542:52:000000000-J9N43:1:1101:19911:4256 1:N:0:GTGAAA
CGGTTTATCACCGGCAGTCTCCCTAGAGTTCCCGACTTAACTCGCTGGCAACTAAGGATAGGGGTTGCGCTCGTTGCGGGACTTAACCCAACATTTCACAACACGAGCTGACGACAGCCATGCAGCACCTGTCTTACGGTTCCCGAAGGCACAACCGCATCTCTGCAGTCTTCCGTAGATGTCAAGAGTAGGTAAGGTTCTTCGCGTTGCGTCGAATTAAACCACATGCTCCACCGCTTGTTCGGGCCCCCGTCAATTCATTTGAGTTTTAATCTTGCCACCGT
+
FFGGGGGGCFGGE7CGGFFEC@FGDGGFFGFFFGE7@FCFGGGGC@F7FEFFGGFECFGFGGEGGGGF7FEGGEGFEECBFCFGG?EFCCEEGFFFEGGGGGGGE@CF@=CGD7FGGF@DFGGGCCFFEFC><<FFEGDGGGCAC@>:7FFG><:FGGEFGFG;CC@CF7;C;<FC@<EC?2>FFEGGGGFFGGFG?FDG9CGCCCGG**::77?ECGGGGGFE58@0+<FCCCGGCCEC7)9CE3>557DB>G?D)?78CC)8A(6-4<<FFDF>>2()5:B5
@M02542:52:000000000-J9N43:1:1101:21607:4274 2:N:0:GTGAAA
CGGTTTATCACCGGCAGTCTCCCTAGAGTTCCCGACTTAACTCGCTGGCAACTAAGGATAGGGGTTGCGCTCGTTGCGGGACTTAACCCAACATTTCACAACACGAGCTGACGACAGCCATGCAGCACCTGTCTTACGGTTCCCGAAGGCACAACCGCATCTCTGCAGTCTTCCGTAGATGTCAAGAGTAGGTAAGGTTCTTCGCGTTGCGTCGAATTAAACCACATGCCCCACCGCTTGTGCGGGCCCCCGTCCATTCATTTGAGTTTTAATCTTTCCGCCGT
+
GGGFGGGGGGGGGGGGGGGFGGFGFFGGGGGGGGGGGGGGGFGGGGGGGGGGGGGGGGGGGGGGGGGGGGGGGGGGGGGGGGGGGGGGGGGGGGGFFGGGGGGGGGGGGGGGEGG7FFGGGGGGGGGFGGCFGDEFEFEEGGGGGGCCFEGFEGGGCCE8CGGG7C;FGFFFGGCCDE*===CACEFF6+;FE6C>GFFGFFF)0)86;D;E>9CFFFGFF<7FFG63F*1:>>E>B;G(4).4DB9FB;DC(*/(6)949FF<>0)6<A<3A)-?*=*))0).
@M02542:52:000000000-J9N43:1:1101:11539:4282 1:N:0:GTGAAA
GTCCACACCTTCCTCCGGTTTATCACCGGCAGTCTCCCTAGAGTTCCCGACTTAACTCGCTGGCAACTGAGGATAGGGGTTGCGCTCGTTGCGGGACTTAACCCAACATTTCACAACACGAGCTGACGACAGCCATGCAGCACCTGTCTTACGGTTCCCGAAGGCACAACCGCATCTCTGCAGTCTTCCGTAGATGTCAAGAGTAGGTAAGGTTCTTCGCGTTGCGTCGAATTAAACCACATGCTCCACCGCTTGTGCGGGCCCCCGTCAATTCATTTGAGTTTTAATCTTGCGACCGTAC
+
CCCCCGGGGGGGGGGGGGGGGGGGGGGGGGGGGGFGGGGGGGGGGGGGGGGGGGGGGGGGGGGGGGGGGGGGGGGGGFGGGGGGGGGGGGGGGGGGGGGGGGGGGGGGGGGGGGGGFGGGGGGGGGGGGGGGGGGGGGGGGGGGGGGGGGGGGGGGEGGCGGGGGGGGGGGDGGGGFFGGGGGFGFGGGGGGGGGGGGGGGGFFGGGGGGGGGGGGGGFGGGGEGDEGFGGGGGGG7EF5;89C+AFFFGC87DCG*677ECBDGGD3>7:F2+*9FGF6:AFFF2:GCFFCABB>99<:;
@M02542:52:000000000-J9N43:1:1101:18321:4284 2:N:0:GTGAAA
CGGTTTATCACCGGCAGTCTCCCTAGAGTTCCCGACTTAACTCGCTGGCAACTAAGGATAGGGGTTGCGCTCGTTGCGGGACTTAACCCAACATTTCACAACACGAGCTGACGACAGCCATGCAGCACCTGTCTTACGGTTCCCGAAGGCACAACCGCATCTCTGCAGTCTTCCGTAGATGTCAAGAGTAGGTAAGGTTCTTCGCGTTTCGTCGAATTAAACCACATGCCCCACCGCTTGTGCGGTCCCCCGTCCATTCCTTTGAGCTTTAACCTTTCCACCGTC
+
GFGGGGGGGGGGGGGGGGGAGGGGGGGGGGGGGGGGGGGGGGGGGGGGGGGGCFGGFGGGGFGGGGGGGGGGGGGFGGGGGGGGGGGGGDEGGGGGFFGGGGGGDF@FGDDGEGGGGDFFFFFGGGGGGFGFGGFGGGBFEEECCC5@FFGEFGGGGGDCC,<=CGGGFGGF;CEGF*78AEGAD@FAC=FF7++;<CAC=FF80=>2()2<?BC)/>+=74:*2/<)9*(-).84>(>2:26(0,,44:C/4D32)664)*9))3)642)))-)***/1*..))
@M02542:52:000000000-J9N43:1:1101:14575:4286 2:N:0:GTGAAA
CGGTTTATCACCGGCTGTCTCCCTCGAGTTCTCGACTTAACTCGCTGGCTACTAAGGTTAGGGGTTGAGCTCGTTGCGGGACTTAACCAAACATTTCACACCAGGAGCTGACGACAGCCTTCAATCACCTGTCTTACGGGTCCCGAAGGCACAACCGCAACTCTGCAGTCTCCCGTTGAAGTCAAGAATAGGAAAGGTTCTTCGCGTTGCGTCGCATTAAACCAAATGCACAACCGCTTGTGCGGGCCCCCGGCCATTCATTTTGGTTTTTGTGCTTGCCACGTG
+
,++6+BF,,<@<,@F7+C@E<F<6,7,,C:F,C@<+,B<FC<9,@,,7B,:9C@@,C,6@,,6+4++,CB?,B+:9?=@7F@E559FG,?,DF95@,:A5,+A,4B+DF,AC@FCEFF+,C,,7,,3+63DD@,,+363+5::B++5@7,,,37*@**;4*,,,=6,,2991,0*,*4*404+4+31)++1))2>58CFFAAFA()).(.,83()7>)+/7)4****.02))))039>5:2).()-1(425)(/90,68)-9*))4(-((-(((.:>6.)1=.0)
@M02542:52:000000000-J9N43:1:1101:24009:4297 2:N:0:GTGAAA
CGGTTTATCACCGGCAGTCTCCCTAGAGTTCCCACCATTACGTGCTGGTAACTAAGGATAAGGGTTGCGCTCGTTGCGGGACTTAACCCAACATTTCACAACACGAGCTGACGACAGCCATGCAGCACCTGTCTTAGCGTTCCCGAAGGCACAATCGTATCTCTACAATCTTCGCTAGATGTCAAGAGTAGGTAAGGTTCTTCGCGTTGCGTCGAATTAAACCACATGCCCCACCGCTTGTGAGGGCCCCCGTCAATTCCTTTTAGTTTTAATCTTTCGACCGTT
+
GEGGGGGGGGGGGGGGGGGCFGFG9FFFFCEFGGGGDGGGGGFGGGGGGGGGGGGGGGGGFGGFFFGGGGE==FGGGGGGGGGGGGFCFEGGGFGGGGGFGGGEGGGGGCGGGGGGGGF?F8EFCFFFDCFGGFGDFGCCF8BFGGC8FGCFFG9FGGFD?CFFA;DFF4C+>CE>7*2=BGGCFE8;>FFAFFGGGGFGFF657:DFFF0=91<)6FGFGBFG=FF>C*483<5776C67?)6>B(4,(192**--675<?F25:A944))6))0*1)00).8)
@M02542:52:000000000-J9N43:1:1101:16566:4309 2:N:0:GTGAAA
CGGTTTATCACCGGCAGTCTCCCTAGAGTTCCCGACTTAACTCGCTGGCAACTAAGGATAGGGGTTGCGCTCGTTGCGTGACTTAACCCAACATTTCACAACACGAGCTGCCGACAGCCATGCAGCACCGTTCCTACGGTTCCCGAAGGCACAACCGCATCTCTGCAGTGCTCCGTAGATGTCAAGAGTAGGTAAGGTTGTGTGCGTTGCGTCGTATTAAACCACATTCCCCACCCCTTGTTCGGGCCCCCGTCAAATCTTTTGTGGTTTAATCTTGTGACCGT
+
C@6++=E@,@@E,6C@:66C@F<C,;,,C,E,;6,@@FGG9<668@,669C,96,:C<<@,,,68++98F48F==F:F++B4,C,,E?,89+D,,,,5C5?@94++44@<,6+@CF+,+:386,,,,+,8,+3,8?FGC3+3,4@+**5@D534*CDEG>?CG,=9C>,*,15<EG*4<BB,:8F<;FA@FF;71CF@B*2).)):=<;>,8>6)))9CFGBFGF5))**.()7:(41>26)60<1(37,1)(**().9))076(.((-8().6.C**)**6)0
@M02542:52:000000000-J9N43:1:1101:17590:4309 1:N:0:GTGAAA
CGGTTTATCACCGGCAGTCTCCCTAGAGTTCCCGACTTAACTCGCTGGCAACTAAGGATAGGGGTTGCGCTCGTTGCGGGACTTAACCCAACATTTCACAACACGAGCTGACGACAGCCATGCAGCACCTGTCTTACGGTTCCCGAAGGCACAACCGCATCTCTGCAGTCTTCCGTAGATGTCAAGAGTAGGTAAGGTTCTTCGCGTTGCGTCGAATTAAACCACATGCTCCACCGCTTGTGCGGGCCCCCGTCAATTCATTTGAGTTTTAATCTTGCGACCGT
+
GGGGGGGGGGGGGGGGGGGEGGGGGGGGGGGGGGGGGGGGGGGGGGGGGGGGGGGGGGGFFFGGGGGGGGGGGGGGGGEGGGGGGGGGGGGGFGGGGGGGGGGGGGGGGGGGGGGGGGGGGGGGGGGGGGGGGGGGGGGGGGGGGGGGGGGGGGGGGGGGGEGGGGGGGGGGGGGGGGGGFGFGGGGGGGGGGGGGGGGGGGFGGGGGGGGGFGGFFGFCC9CEGGGGGGGFGGGGGGGGG?FGGGFFGGGFFGFF2<CFGGA=AB49AFFGGCBGAAF>FFBF
@M02542:52:000000000-J9N43:1:1101:11602:4325 2:N:0:GTGAAA
CGGTTTATCACCGGCAGTCTCCCTAGAGTTCCCGACTTAACTCGCTGGCAACTAAGGATAGGGGTTGCGCTCGTTGCGGGACTTAACCCAACATTTCACAACACGAGCTGACGACAGCCATGCAGCACCTGTCTTACGGTTCCCGAAGGCACAACCGCTTCACTGCAGGCTTCCGTAGATGTCAAGAGGAGGTAAGGTTCTTCGCGTTGCGTCGAATTAAACCACATGCTCCACCGCTTGTTCGGGACCTCCGCCATTCAATTGAGGTGTAATATTGCACAAGT
+
GGGGGGGGGGFGEGGFGGG<FFGGGGGGGG9FGGGGGGGGGFFEGGGDDGDGGGFGGGGGFG<FGGEGGG:FGGGFFGCFGC=FFGGGGGGGFGGGCFGFFGFGC:CEG<>A=FG7=CF<9>EDC83?FBFG?ECFGGGDFCEFCC85CB@C,:*>9**44,,=?99>,?,8::=66*?1:2+++7=A)058;410;=AC8@+.(:)43)9@FB)<4:@FGF(/2A?)6*6)6770965(.))(01(-((**(1*(-69<)/8,))(.(5)6)).::**0*0)/
@M02542:52:000000000-J9N43:1:1101:22176:4338 1:N:0:GTGAAA
CGGTTTATCACCGGCAGTCTCCCTAGAGTTCCCGACTTAACTCGCTGGCAACTAAGGATAGGGGTTGCGCTCGTTGCGGGACTTAACCCAACATTTCACAACACGAGCTGACGACAGCCATGCAGCACCTGTCTTACGGTTCCCGAAGGCACAACCGCATCTCTGCAGTCTTCCGTAGATGTCAAGAGTAGGTAAGGTTCTTCGCGTTGCGTCGAATTAAACCACATGCTCCACCGCTTGTGCGGGCCCCCGTCAATTCATTTGAGTTTTAATCTTGCGACCGT
+
GGGGGGGGGGGGGGGGGGGGGGGGGGGGGGGGGGGGGGGGGGGGGGGGGGGGGGGGGGGGGGGGGGGGGGGGGGGGGGGGGGGGGGGGGGGGGGGGGGGGGGGGGGGGGGGGGGGGGGGGGGGGGGGGGGGGGGGGGGGGGGGGGGGGGGGGGGGGGGGGGGGGGGGGGGGGGGGGGGGGGGGGGGGGGGGGGGGGGGGGGGGGGGGGGGGGFDGGGGGGGGGGGGGGGGGGGGGGGGGGG?FGGGFEGGGFFGFFFFGFGGDF9?>BFFFGGFFG99;9BFFF
@M02542:52:000000000-J9N43:1:1101:7150:4347 1:N:0:GTGAAA
CGGTTTATCACCGGCAGTCTCCCTAGAGTTCCCGACTTAACTCGCTGGCAACTAAGGATAGGGGTTGCGCTCGTTGCGGGACTTAACCCAACATTTCACAACACGAGCCGACGACAGCCATGCAGCACCTGTCTTACGGTTCCCGAAGGCACAACCGCATCTCTGCAGTCTTCCGTAGATGTCAAGAGTAGGTAAGGTTCTTCGCGTTGCGTCGAATTAAACCACATGCTCCACCGCTTGTGCGGGCCCCCGTCAATTCATTTGAGTTTTAATCTTGCGACCGT
+
GGGGGGGGGGGCFCFGEFFGFGFGCGGGGGGGGGGGGGGGGGGGGGGDGGGGGGGGDGGGGFGGGGEGGGGGGGDEGGGDGGFGGGGGCFGGGFFGGGGAFGGGCFGG+FFGGFGGGFGFF8FGGGGGGGCFFGGGGDCFGGGGGGGGDFGGGDEC*CF*1==,,:FCGGGFGGCFECCGGGF+?E:CGGGFCEGFGGG7CGGGGD=CEEGG3=ECGGGGGGGG5CGC8996CFGGGCEFGBFGGG:BGGGFEG<DFGGFFCAFFF<ABF<FDF?:9>>>FFFF
@M02542:52:000000000-J9N43:1:1101:8609:4374 1:N:0:GTGAAA
CGGTTTATCACCGGCAGTCTCCCTAGAGTTCCCGACTTAACTCGCTGGCAACTAAGGATAGGGGTTGCGCTCGTTGCGGGACTTAACCCAACATTTCACAACACGAGCTGACGACAGCCATGCAGCACCTGTCTTACGGTTACCGAAGGCACAACCGCATCTCTGCAGTCTTCAGTAGATGTCAAGAGTAGGTAAGGTTCTTCGCGTTGCGTCGAGTTAAACCACATGCTCCACCGCTTGTGCGGGCACCCGTCAATTCATTTGAGTTTTAATCTTGCGACCGT
+
GGE::FFFCGGGGCFGGG@FGDGGGGF9FGGGGGGGGEDGGGGEEGG>EGCFFG@FGGGGGCFEFGGGGGEGD@FFFFEGGGG@EFDEDCGEDEG<@FFGGGGGDGGCGFFCEECC:D@FFCFDF,DD@F<FGAEFFC@FG+>FFEG:CFF::FF@FCCC:?FGGGFC<B,@F9?FCF9FF;F@;9BFGGGFFGCCFFFGGGGGDCEGEGEGDGCEGGG>FGCCFFCCCC?CCFC8=DEGG5BCED@):C<B@<<FFFD?FGFFB:>4A<DDG>FF2-(96>BE
@M02542:52:000000000-J9N43:1:1101:13204:4399 1:N:0:GTGAAA
CGGTTTGTCACCGGCAGTCTCCCTAGAGTTCCCGACTTAACTCGCTGGCAACTAAGGATAGGGGTTGCGCTCGTTGCGGGACTTAACCCAACATTTCACAACACGAGCTGACGACAGCCATGCAGCAACTGTCTTACGGTTCCCGAAGGCACAACCGCATCTCTGCAGTCTTCCGTAGATGTCAAGAGTAGGTAAGGTTCTTCGCGTTGCGTCGAATTAAACCACATGCTCCACCGCTTGTGCGGGCCCCCGTCAATTCATTTGAGTTTTAATCTCGCGACCGT
+
CF:FF;6FFFGEFDGC@CC,CEEFFCFCFA9EFEC@@FFGGGA@BFG+:EFDFGGG@,CC@8EFC=:<7F:C=FGFG>F=:C@FFGFGDFF:=FGG<,85CF<B444FF=,A+CB+8FF8=FA93=,,6>8:@,@<F<3DF:>F<*@F7E>FGGGEGEED:F,@,3@FGF@;CGE:<:C<4B>;<99<99?FF9CFC<<C?@F883:E*CEC3***9E<FGCF8EF@+:+27+2:?*C5*2)99/<>>CDG3)9().<:@7D)*.,-.:AFF***:(,3(43))
@M02542:52:000000000-J9N43:1:1101:17797:4414 1:N:0:GTGAAA
CGGTTTATCACCGGCAGTCTCCCTAGAGTTCCCGACTTAACTCGCTGGCAACTAAGGATAGGGGTTGCGCTCGTTGCGGGACTTAACCCAACATTTCACAACACGAGCTGACGACAGCCATGCAGCACCTGTCTTACGGTTCCCGAAGGCACAACCGCATCTCTGCAGTCTTCCGTAGATGTCAAGAGTAGGTAAGGTTCTTCGCGTTGCGTCGAATTAAACCACATGCTCCACCGCTTGTGCGGGCCCCCGTCAATTCATTTGAGTTTTAATCTTGCGACCGT
+
GGGGGGGGGGGGGGGGGGGGGGGGGGGGGGGGGGGGGGGGGGGGGGGGGGGGGGGGGGGGGGGGGGGGGGGGGGGGGGGGGGGGGGGGGGGGGGGGGGGGGGGGGGGGGGGGGGGGGGGGGGGGGGGGGGGGGGGGGGGGGGGGGGGGGGGGGGGGGGGEGGGGGGGGGGGGGGGGGGGGGGFGGGGGGFGGGFGGGGGGGGGGGGGGGGGGFGGGGGGGGGGGGGGGGGGGGGGGGDGGG:FGGGFEGGGFFGFFFGGFGGFFA?6<DFFGGDFG>F;>>>EF
@M02542:52:000000000-J9N43:1:1101:21591:4446 1:N:0:GTGAAA
ACAGTTTACACTGGCAGTCTCGTTAGAGTTCCCGACATGACTCGCTGGCAACTAACGACAGGGGTTGCGCTCGTTATAGGACTTAACCTGACACCTCACGGCACGAGCTGACGACAACCATGCAGCACCTTGTAAATTGTCCGAAGAAAAGTCTGTTTCCAGACCTGTCAATCTACATTTAAGCCCTGGTAAGGTTCCTCGCGTATCATCGAATTAAACCACATGCTCCACCGCTTGTGCGGGCCCCCGTCAATTCCTTTGAGTTTCACACTTGCGTGCGTACTC
+
GGGGGGGGGGGGGGGGGGGGGGGGGGGGGGGGGGGGGGGGGGGGGGGGGGGGGGGGGGGGGGGGGGGGGGGGGGGGGGGGGGGGGGGGGGGGGGGGGGGGGGEGGGGGGGGGGGGGGGGGGGGGGGGGGGGGGGGFGGGGGGGGGGGGGGGGGGGGGGGGGGGGGGGGGGGGGGGGGGGGGGGGGGGFFGGGGGGGGGGGGGGGGGGGGGGGFGGGGGGGGGGGFG9FGFGGGGGGGG6>D>EGGGFFGGDEFGFFFGGFGF?FDDFFDF>GGFFCB<?FFFFF=
@M02542:52:000000000-J9N43:1:1101:20227:4448 2:N:0:GTGAAA
CGGTTTATCACCGGCAGTCTCCCTAGAGTTCCCGACTTAACTCGCTGGCAACTAAGGATAGGGGTTGCGCTCGTTGCGGGACTTAACCCAACATTTCACAACACGAGCTGACGACAGCCATGCAGCACCTGTCTTACGGTTCCCGAAGGCACAACCGCACCTCTGCAATCTTCCGTAGATGTCAAGAGTAGGTAAGGTTCTTCGCGTTGCGTCGAATTAAACCACATGCTCCACCGCTTGTGCGGGCCCCCCGCAATTCCTTTGAGTTTTAATTTTTCGAACGTT
+
GGGGGGGGGGGGGGGGGGGDFFFGGGGGGGGGGGGGGGGGGGGGGGGGGGGGGGGGGGGGGFGGGGGGGGEGDGGGGGGGGGGGGGGGGGGGGGGGGGGGGGGGGDFGGGGGGGDGGGGGGEFDGGGGGGGGGGGGGFGEGGGGGGGGGGGDFGGEGGCGGCFEEG;A2;CBE?CGGGGFFGD7CE65CFFFFACFGGFFFFAFFA590>(7>1CFF3EF72182*62D*.)))8(49<(3)68591616D)(1)((3*))/9).34<A4)4.));*/)))))))
@M02542:52:000000000-J9N43:1:1101:19177:4453 1:N:0:GTGAAA
CGGTTTATCACCGGCAGTCTCCCTAGAGTTCCCGACTTAACTCGCTGGCAACTAAGGATAGGGGTTGCGCTCGTTGCGGGACTTAACCCAACATTTCACAACACGAGCTGACGACAGCCATGCAGCACCTGTCTTACGGTTCCCGAAGGCACAACCGCATCTCTGCAGTCTTCCGTAGATGTCAAGAGTAGGTAAGGTTCTTCGCGTTGCGTCGAATTAAACCACATGCTCCACCGCTTGTGCGGGCCCCCGTCAATTCATTTGAGTTTTAATCTTTCGACCGT
+
GGGGEGGGFFEFCCCEEFGGC<FEGGCGGGFGGG@FGGA<FFEGEEEEGGGDEE8FGGGCFGGDFCFGFE>FEEFGGFGEECFEGG<?FEBGDEGC<EEGGGFCFGGGGFBFCCFGE@=FA<>CF<FFGGCFGGGGGFFGGCGGGCGEEGGEFGG::>1*1FFGCC<FB<CFF9C<E@*,?;2BCFGGEGGGCGFF@CCCFGE8?88?8EG=BC8FGGGFGGFGGGGCF7EGFFGD55E5C06CE75;5C5>558>2<78FC4BA1<AA4)C>C7?)6-:<(.8
@M02542:52:000000000-J9N43:1:1101:15513:4462 1:N:0:GTGAAA
CGGTTTATCACCGGCAGTCTCCCTAGAGTTCCCACCATTACGTGCTGGCAACTAAGGATAAGGGTTGCGCTCGTTGCGGGACTTAACCCAACATTTCACAACACGAGCTGACGACAGCCATGCAGCACCTGTCTTGGCGTTCCCGAAGGCACAATCGTATCTCTACAATCTTCGCTAGATGTCAAGAGTAGGTAAGGTTCTTCGCGTTGCGTCGAATTAAACCACATGCTCCACCGCTTGTGCGGGCCCCCGTCAATTCATTTGAGTTTTAATCTTGCGACCGT
+
GGGGGGGGGGGGCGGGGGGGGGGGGGGGGGGGGGGGGGGGGGGGGGGGGGGGGGGGGGGGGGGGGGGGGGCFGGGGGGGGGGFGGGGGGGGGGGGGGGGGGGGGGGGGGGGGGGGGGGGGGGGGGGGGGGGGGGGGGGGGGGGFGGGGGGGGGGGGGGGGGFGGGGGGGGGGGGGGGGGGGGGGGGGGGGGGGCC@FFGGGGGGGGGGGGGGFGGCFGGGGGGGGGGGF9EFFGGDGGGGGBFGGGDFGGGFFGF>A9CFGGBF<BBDFFF>FGFFAABFF>ED
@M02542:52:000000000-J9N43:1:1101:11440:4462 2:N:0:GTGAAA
CGGTGTATCACCGGCAGTCACCCTAGAGTTCCCGACTTAACTCGCTGTCAACTAGGGATAGGGGTTGCGCTCGTTGCGGGACTTAACCCAACATTTCACAACACGAGCTTACGGCAGCCATGCAGCAGCTGTCTTACGGTTCCCGAAGGCACAACCGCATGTCTGCAGTCTTCCGTAGTGGACAAGAGTAGGTAAGGTTCTTCCGGTGGCGTCGAATTAAACCACATGCCCAACCGCTTGTCGGGGCCGTGTTCCATGCATTTGAGTTTGTATCTTTCGCCCCT
+
GGG:68EC9EF8@F>++C6,<@F<FF9CFGG9FEG@FFCCDDFFBC@,,CAF9<C<E8<FGGCFC++FFBCE7FGFGGE++>FF9FD,4BFE4EAE9A?EE@E8F:+>83,A<+33>F:F:83,C83+3@>>,,@;;D<FGE69>E5@C,,,D68*;**4*54B:CGC,8,1B,/A8**2)+0;*(20:61;>FDG7++20A3+():(644.4435)5<9CABF=5?46*,,)70,(,1,3),()2021()0,**)))0))1*.)(..))())-)*21<)).))
@M02542:52:000000000-J9N43:1:1101:13315:4466 2:N:0:GTGAAA
CGGTTTATCACCGGCAGTCTCCCTAGAGTTCCCACCATTACGTGCTGGCAACTAAGGATAAGGGTTGCGCTCGTTGCGGGTCTTAACCCAACATTTCACAACACGAGCTGACGACAGACATGCAGCACCTGTCTTACGGTTCCCGAAGGCACAACCGCAACTCTGCCGTCTTCCGTAGTTGTCAAGAGGAGGTAAGGTTCTTGGCGTTGCGGTGAATTAAACCACATGCTCCACCGCGTGTCAGGGCCGCGGGCAGATCGTTTGAGTTTTAATCTTGCGACCCT
+
GGGC@C@,CFFEFGG+6C@EA,E8FE@FGG<,CFEEGGGFG@GGCCFGEGF,E,,6CE<CDFGDBCEC+@FF+@C<C7=4+7B9FFF,E7@?C<EED,5FGF8B+4>FE<,A:FC:F,>FD,==3,3+DF=6>DFGG+>@=4,@:@+@+D,4DD*@>>C*1<<D92,=*/A5,9C<*=*+=4+8+*;?)88B(/;*>++*/++*(20(6A9)((1**006CB(**:).9*-86>54(-/1(())04,,(-))-3)((.)((.)(-,65).6:44-0*/)77.).
@M02542:52:000000000-J9N43:1:1101:12203:4470 1:N:0:GTGAAA
CGGTTTATCACCGGCAGCCTCCCTAGAGTTCCCGACTTAACTCGCTGGCAACTAAGGATAGGGGTTGCGCTCGTTGCGGGACTTAACCCAACATTTCACAACACGAGCTGACGACAGCCATGCAGCACCTGTCTTACGGTTCCCGAAGGCACAACCGCATCTCTGCAGTCTTCCGTAGATGTCAAGAGTAGGTAAGGTTCTTCGCGTTGCGTCGAATTAAACCACATGCTCCACCGCTTGTGCGGGCCCCCGTCAATTCATTTGAGTTTTAATCTTGCGACCGT
+
GGGGGGGGGGGGGGGGGGGGGGGGGGGGGGGGGGGGGGGGGGGGGGGGGGGGGGGGGGGGGGGGGGGGGGGGGGGGGGGGGGGGGGGGGGGGGGGGGGGGGGGGGGGGGGGGGGGGGGGGGGGGGGGGGGGGGGGGGGGGGGGGGGGGGGGGGGGGGGGGGGGGGFGGGGGGGGGGGGGGGGGFGGGGGGGGGGGGGGGGGGGGGGGGGGGGFGGCCGGGGGGGFGGGGGGGGGGEEGGGG?FGGGFFGGGFFC?EFGGFGGAFFF4:<AFCGG?G2AF>1>3D
@M02542:52:000000000-J9N43:1:1101:7548:4496 2:N:0:GTGAAA
CGGTTTATCACCGGCAGTCTCCCTAGAGTTCCCGACTTAACTCGCTGGCAACTAAGGATAGGGGTTGCGCTCGTTGCGGGACTTAACCCAACATTTCACAACACGAGCTGACGACCGCCATGCAGCACCTGTCTTACGGTTCCCGAAGGCACAACCGCATCTCTGCAGTCTTACGTAGATGTCAAGAGTAGGTAAGGTTCTTCGCGTGGCGTCCATTTAAACAACACGCTCCACCGCTGGCGCGGGCCCCCGTCAAAGCCTTTGAGTTTTAATCTTGACACCCTC
+
GGGF@F@AFFFF7C@@@FFCFFF,EFFGGGFEGGGBCFFGGGGGGGE@FGGF,E@@E9,6BEFFGEE8++6?C@<,,=F7:+BEFFFBF+BFFCCEFGGGGGG7FFGE+,AD3@=++@FGEEFFCFFFGG?F7DE?FGG8FC,@>*@1CFECDGCEC>E*4,4BF9EGC6,+,>C7CC*1@2;A7<AA:7@F<FF7FC4:=F6)687(4>952,**1*<F:2)1*;)(1*-47>7060)-:(,-<3239731-**8)).((094)(-).):?94.***)/).)).
@M02542:52:000000000-J9N43:1:1101:19740:4501 2:N:0:GTGAAA
CGGTTTATCACCGGCAGTCTCCCTAGAGTTCCCGACTTAACTCGCTGGCAACTAAGGATAGGGGTTGCGCTCGTTGCGGGACTTAACCCAACATTTCACAACACGAGCTGACGACAGCCATGCAGCACCTGTCTTACGGTTCCCGAAGGCACAACCGCATCCCCGCAGTCTTCCGTAGATGTCAAGAGTAGGTAAGGTTCTTCGCGTTGCGTCGAATTAAACCACATGCCCCACCGCTTGTTCCGGCCCCCGTCAATTCCTTTGAGTTTTAAACTTTCGACCGT
+
GGGGGGGGGGGGGGGGGGG<FGGGGGGGGGGGGGGGGGFGGGGGGGGGGFGGGFGGGGGGGGGGGGGGGGGGGEGGGGGGGGGGGGGGGGGGFFGGGGGGGGFCFGDGGGGGGGGGGGG8FDFCFFDDBFGGGGGGG6:FGGGGGGG?FFFF6B8E9C?:*1,*4BE5:?BA@FEGFCGFAFG+:3*;7:8A6FGGG+8:8AAF<>>90>(<1(/>FFFFCAF5@FF>C*4())719(9(,))).-2369D)(9*--)*..874)()6)64))).2*0.7>BD@
@M02542:52:000000000-J9N43:1:1101:26077:4501 1:N:0:GTGAAA
TCTACTTGCGTAGGCAGTCTCACTAGAGTCCCCAACTGAATGATGGCAACTAGTGACAGGGGTTGCGCTCGTTGCAGGACTTAACCTAACACCTCACGGCACGAGCTGACGACAACCATGCAGCACCTTGAAAATTGCCCGAAGGAAGGTCTATTTCTAAACCGATCAATTCCCATTTAAGCCTTGGTAAGGTTCCTCGCGTATCATCGAATTAAACCACATAATCCACCGCTTGTGCGGGCCCCCGTCAATTCCTTTGAGTTTCAAACTTGCGTTCGTACTCCC
+
GGGGGGGGGGGGGGGGGGGGGGGGGGGGGGGGGGGGGFGGGGGGGGGGGGFGGFGGGGGGGGGGGGGGGGGGGGGGGGGGGGGGGGGCFGGGGGGFGGGGGGGGGGGGGGGGGGGGGGGGFGGGFGGGGGGFFGGGGGGGGGGDGGGGGGGGGGGGGGGGGGGGGGGGGGGGGGGGGGGGGGGGGGGGGGFGGGGGGGGGGGGGGGGGGGGGFGGGGGGFFFFGFGGGGGDEDGGGFGGC5>FGGGFFGDGFFGFFFF7@GGFFFF<DFDFGGGFGBFFFFFF@F
@M02542:52:000000000-J9N43:1:1101:16799:4513 1:N:0:GTGAAA
CGGTTTGTCACCGGCAGTCTCCTTAGAGTGCCCACCATTACGTGCTGGTAACTAAGGACAAGGGTTGCGCTCGTTACGGGACTTAACCCAACATCTCACGACACGAGCTGACGACAGCCATGCAGCACCTGTGTCTGAGTTCCCGAAGGCACCAATCCATCTCTGGAAAGTTCTCAGCATGTCAAGGCCAGGTAAGGTTCTTCGCGTTGCTTCGAATTAAACCACATGCTCCACCGCTTGTGCGGGCCCCCGTCAATTCATTTGAGTTTTAACCTTGCGACCGT
+
GGGGGGGGGGGGGGGGGGGGGGGGGGGGGGGGGGGGGGGGGGGGGGGGGGGGGGGGGGGEFGGGGGGGGGGGGGGGGGGGGGGGGGGGGGGGGGGGGGGGGGGGGGGGGGGGGGGGGGGGGGGGGGGGGGGGGGGGGGGGGGGGGGGGGGGGGGGGGGGGGFGGGGGGGGGGGGGGGGGGGGGGGGGGGGGGGGGGGGGGGGGGGGGGGGGGFGGGGGGGGGGGGGGFFGGGGGGGGGGGGFFGGGFFGGG@59:DFGGFGGFFB15<AFAFGGFGFBB>B>DF
@M02542:52:000000000-J9N43:1:1101:12596:4515 1:N:0:GTGAAA
CGGTTTATCACCGGCAGTCTCCCTAGAGTTCCCGACTTAACTCGCTGGCAACTAAGGATAGGGGTTGCGCTCGTTGCGGGACTTAACCCAACATTTCACAACACGAGCTGACGACAGCCATGCAGCACCTGTCTTACGGTTCCCGAAGGCACAACCGCATCTCTGCAGTCTTCCGTAGATGTCAAGAGTAGGTAAGGTTCTTCGCGTTGCGTCGAATTAAACCACATGCTCCGCCGCTTGTGCGGGCCCCCGTCAATTCATTTGAGTTTTAATCTTGCGACCGT
+
GGGGGGGGGGGGGGGGGGGGG<FFGGGGGGGGGGGGGGGGGGGGGGGGEGGGGGCG@FFGFGGCCFGGGEFGCFFGDC:FGFFFGGGGGGGGGGGCGGGFGDEFEGGGGDEFGEGDGFFGGGGFFGGGFGGGGGGGGG@FGFGFGGGDEGFGGGGFGGGGGCCFDFGGFFGGGFFGGGGGGCFGGGGGGGFFGFGGG:FGGGGGGGGG=EGGDGGGGGGDGGGGGGGFFFGGGGGEC3:<C:@DGDD5CGG>:D?F><C7DFAFF6)66AA<F>BF<941;1>D
@M02542:52:000000000-J9N43:1:1101:24762:4527 1:N:0:GTGAAA
CGGTTTATCACCGGCAGTCTCCCTAGAGTTCCCGACTTAACTCGCTGGCAACTAAGGATAGGGGTTGCGCTCGTTGCGGGACTTAACCCAACATTTCACAACACGAGCTGACGACAGCCATGCAGCACCTGTCTTACGGTTCCCGAAGGCACAACCGCATCTCTGCAGTCTTCCGTAGATGTCAAGAGTAGGTAAGGTTCTTCGCGTTGCGTCGAATTAAACCACATGCTCCACCGCTTGTGCGGGCCCCCGTCAATTCATTTGAGTTTTAATCTTGCGACCGT
+
GGGGGGGGGGGGGGGGGGGGGGGGGGGGGGGGGGGGGGGGGGGGGGGGGGGGGGGGGGGGGGGGGGGGGGGGGGGGGGGGGGGGGGGGGGGGGGGGGGGGGEGGGDGEGGGGGGGGGGGGGGGGGGGGGGGGGFFGFGGGGGGGGGGGGGGGGGGGGGGFGGGGGGGGGGGGGGGGGGGGGGGGGGGGGFGGGGGGGGGGGGGGGGEEEGGEFGGGGGGGGGGGGGGGF:FGGGGGGGG:F:?DGGFFGGGB7<?FF?FF7FFF)4AAABBFGFFGAFF>;;DF
@M02542:52:000000000-J9N43:1:1101:24475:4552 1:N:0:GTGAAA
GTCCACACCTTCCTCCGGTTTATCACCGGCAGTCTCCCTAGAGTTCCCGACTTAACTCGCTGGCAACTAAGGATAGGGGTTGCGCTCGTTGCGGGACTTAACCCAACATTTCACAACACGAGCTGACGACAGCCATGCAGCACCTGTCTTACGGTTCCCGAAGGCACAACCGCATCTCTGCAGTCTTCCGTAGATGTCAAGAGTAGGTAAGGTTCTTCGCGTTGCGTCGAATTAAACCACATGCTCCACCGCTTGTGCGGGCCCCCGTCAATTCATTTGAGTTTTAATCTTGCGACCGTAC
+
CCCCCGGGGGGGGGGGGGGGGGGGGGGGGGGGGGFGGGGFGGGGGGGGGGGGGGGGGGGGGGGGGGGGGGGGGGGGGGGGGGGGGGGGGGGGGGGGGGGGGGGGGGGGGGGGFGGGGGGGGGGGGGGGGGGGGGGGGGGGGGGFGGGGGGGGGGGGFGGGGGGGGGGGGGGGGCFFGGGGGGGGGGGGGGGGGGGGGGGGGGGGGGGGGGGGGGGGGGGGGGGGGGGGBEGGGGGGGFGGGGGGGGFGGGGGEGGG*47CEDFBEGGEDG:FFGGFCGFF?A>ABBFGGGFFA>699>@F.
@M02542:52:000000000-J9N43:1:1101:12007:4567 2:N:0:GTGAAA
GTCCACACCTTCCTCCGGTTTATCACCGGCAGTCTCCCTAGAGTTCCCGACTTAACTCGCTGGCAACTAAGGATAGGGGTTGCGCTCGTTGCGGGACTTAACCCAACATTTCACAACACGAGCTGACGACAACCATGCAGCACCTGTCTTACGGTTCCCGAAGGCACAACCGCATCTCTGCAGTCTTCCGTAGATGTCAAGAGTAGGTAAAGTTCTTCGCGTTGCGTCGAATTAAACCACATGCCCCACCGCTTGTTCGGGCCCCCGTCAATTCATTTGAGTTTTATTCTTGCGACCCTTC
+
CCCCCGGGGGGGGGGGGGGGGGGGGGGGGGGGGGGGGGGGGGGGGGGGGGGGGGGFGGGGGGGGGGGGGGGGGGGGGGGGGGGGGGGGGGGGGGGGGGGGGGGGGGGGGGGGGGGGGGGGGGGGGFGGCGEFGGGGGGGGGGGGGGGGGGGGGGGGCCEE8EEGGGGGGGGGGGGGGGG7?CFGC:E8FGGFC5FFAFF=FEFFAFFF?F7C:CAFFFFEBFDFF3>E96CFFFGFC<B5C@43*9::3>:9>:7(-)(,>9129;C76*9-69*6:*/.(..5<D)5A92**))7;).))
@M02542:52:000000000-J9N43:1:1101:23819:4568 1:N:0:GTGAAA
ATCCCCACCTTCCTCCGGTTTATCACCGGCAGTCTCCCTAGAGTTCCCGACTTAACTCGCTGGCAACTAAGGATAGGGGTTGCGCTCGTTGCGGGACTTAACCCAACATTTCACAACACGAGCTGACGACAGCCATGCAGCACCTGTCTTACGGTTCCCGAAGGCACAACCGCATCTCTGCAGTCTTCCGTAGATGTCAAGAGTAGGTAAGGTTCTTCGCGTTGCGTCGAATTAAACCACATGCTCCACCGCTTGTGCGGGCCCCCGTCAATTCATTTGAGTTTTAATCTTGCGACCGTAC
+
CCCCCGGGGGGGGGGGGGGGGGGGGGGGGGGGGGGGGGGGGGGGGGGGGGGGGFGGGGGGGGGGGGGGGGGGGGGGGGGGGGGGGGGGGGGGGGGGGGGGGGGGGGGGGGGGGGGGGGGGGGGGGGGGGGGGGGGGGGGGGGGGGGGGGGGGGGGGGGGGGGGGGGGGGGGGGGGGGGGGGGGGGGGGGGGGGGGGGGGGGGGGGGGGGFGCGGGGGGGGGGGGGGGGFGGGGGG>CGGGGFFGGGGGGGCGGGGGGFF:>DD@GGGFFG:FBGGFGG>F?AABFB0C:CF7AB9BF9F30
@M02542:52:000000000-J9N43:1:1101:17370:4576 2:N:0:GTGAAA
CGGTTTATCACCGGCAGTCTCCCTAGAGTTCCCGACTTAACTCGCTGGCAACTAAGGATAGGGGTTGCGCTCGTTGCGGGACTTAACCCAACATTTCACAACACGAGCTGACGACAGCCATGCAGCACCTGTCTTACGGTTCCCGAAGGCACAACCGCATCTCTGCAGTCTTCCGTAGATGTCAAGAGTAGGTAAGGTTCTTCGCGTTGCGTCGAATTAAACCACATGCCCCCCCGCTGGTTCGGGCCCCCGTCAATGCATTTGAGTTTTAATCTTGCGACCTT
+
GGGGDGGGGGGGGGGGGGG<FGGGGGGGGGGGGGGGGGGGGGGGGGGGGGGGGGGGGGGGGFGGGFGGGGGGGGGGGGDGDEGGGGGGGGGGGGGGGGGGGGFGGGGCEGFGGGGC@F@=FGGFGGGGGGGGGGGGFGG>C>FGEEG>7C>>8DEC9CGEECGGFD;C;FCFFG*8D55CAF>=F</5:CFF3+:8CEBFFFAF@>:>9365((1097FF7<18A592**.3..7102)(.566)69(--9)(1132)04<=F))<666555246F**)85;)*
@M02542:52:000000000-J9N43:1:1101:9094:4590 2:N:0:GTGAAA
CGGTTTATCACCGGCAGTCTCCCTAGAGTTCCCGACTTAACTCGCTGGCAACTAAGGATAGGGGTTGCGCTCGTTGCGGGACTTAACCCAACATTTCACAACACGAGCTGACGACAGCCATGCAGCACCTGTCTTACGGTTCCCGAAGGCACAACCGCATCTCTGCAGTCTTCCGTAGATGTCAAGAGTAGGTAAGGTTCTTCGCGTTGCGTCGAATTAAACCACCTGCTCCACCGCTTGTGCGGGCCCCCGTCCATTCAATTGAGTTTTAATCTTTCCACCGTT
+
GGGGGGGGGGGGGGGDGGGFGGGGGGGGGGGGGGGGGGGGGGGGGGGDEGGGGGGGGGG<GGGGGGGGGGGGGGGGGGGGGGGGGGGGGGGGGGGGGGGGGGGGDCFEEDFDCGGGEFDFGFGGGFFGGGGGGGGGGGGEGGGGE>EGGGGGCGDCGGGGGGG7C?FGGG?FFGGF**7BC@FFGFFFAF@=C+@DGGF>FFCA;>EFBF95(397?FCFFF01*27,>*-3)<F((-5(().4>>9>FBGC:<5:)<=2)9FF2.).6))))).20**/*.)0)
@M02542:52:000000000-J9N43:1:1101:25552:4592 1:N:0:GTGAAA
CGAGTTGACCCCGGCAGTCTCCCATGAGTCCCCAACCGAATTGCTGGCAACATGGGACGAGGGTTGCGCTCGTTGCGGGACTTAACCCAACATCTCACGACACGAGCTGACGACAGCCATGCACCACCTGTCACCCGCCCCGAAGGACCCCGCATCTCTGCGAGTTTTCGAGTGATGTCAAACCCAGGTAAGGTTCTTCGCGTTGCATCGAATTAATCCGCATGCTCCGCCGCTTGTGCGGGCCCCCGTCAATTCCTTTGAGTTTTAGCCTTGCGGCCGTACTCC
+
FGCFGGGGGFFGFCFFEGGGGGGGGGGGGFFGGGGGGEDGCFCFCGGGGG@FEEF@8FGGGGGGGGGGFGGGGDFGGGGGGGFEFF,BCEGGGGAFFGGGGGGGDCEGDFDFDGGGGGGFCF<FGCFFFFFCGGFGGGGGGCFFGGGCFGGGGGG@<FFGGG**1<>FF:7BCC9C<:>C9CGCEGFF?FFF?+<:<FDFGDGGC=CE7*2;@GFGGGED@588C??<EEE5*/;C=49759B7E)07:>CD?G2=AFGFCDAB<923>792995)9>99:?>B6
@M02542:52:000000000-J9N43:1:1101:19290:4593 2:N:0:GTGAAA
CGGTTTATCACCGGCAGTCTCCCTAGAGTTCCCGACTTAACTCGCTGGCAACTAAGGATAGGGGTTGCGCTCGTTGCGGGACTTAACCCAACATTTCACAACACGAGCTGACGACAGCCATGCAGCACCTGTCTTACGGTTCCCGAAGGCACCACCGCATCTCTGCAGTCTTCCGTAGATGTCAAGAGTAGGTAAGGTTCTTCGCGTTGCGTCGAATTAAACCACCTGCCCCACCGCCTGTTCGGGCCCCCGTCCATTCATTTGAGTTTTAATCTTTCGACCGT
+
GGGGGGGGGGGGGGGGGGGGGGGGGGGGGGGGGGGGGGGGGGGGGGGGGGFGGGGGGGGGGGGGGGGGGGGGGGGGGGGGGGGGGGGGGGGGGGGGGGGGGGGGGCFFGGGGGGGGGGGGGGG?FGGGGFGGGGGGFGGGGEGGGGGGGFFG*@>EGGGGG@FGCGFCFFFFCF5CCEGFFGGFGE6AFFFFF6CFGCFGFF:>DF:@9:2@90CFFFGF>24***0(2*(4.)7(-(11-)6:EB>BFFG)-5)-.47<ABF99:)6<A<0545D*78755)0
@M02542:52:000000000-J9N43:1:1101:10216:4594 2:N:0:GTGAAA
CGGTTTATCACCGGCAGTCTCCCTAGAGTTCCCACCATTACGTGCTGGCAACTAAGGATAAGGGTTGCGCTCGATTCGGGACTTAACCCAACATTTCACAACCCGAGCCGACGACAGCAATGCAGCACCTGTCGTCTCGGTCCCGAAGTCTCAATCGTATCTCTACAATCTTCGCTAGATTTCAAGATGAGGTAAGGCTCTTGCGCTTGCGTCTAATTAAACCACAAGCTCCACCGATGGTGCGGGCCCCCGTCAATTAATTTGAGTTTTAATCTGTGGTCACT
+
GG:@B,6,CFCE;CC7:,E,;CFEFF,FFEACGFDCGGG<F@FCCDFGDCGGAFCFGG?9AF,,9,+,+++B++C,@B,4++BECE<CAF<++AEF;5EC@F+4@==++88@6@F:BG,:,3>,,6,0>@:;=+D+>@:+@EG:E+@53,,,@A3@9,48@=ECF,,5?*,12*1**49++,+44***+11;5A+**,/*/1*+().:=FB5(/1+::++:4(;C*0(**..9>:>(-*().)-522(4197(*54<)0))/7<>3))))..)).*20))**)0
@M02542:52:000000000-J9N43:1:1101:7726:4596 1:N:0:GTGAAA
CGGTTTATCACCGGCAGTCTCCCTAGAGTTCCCGACTTAACTCGCTGGCAACTAAGGATAGGGGTTGCGCTCGTTGCGGGACTTAACCCAACATTTCACAACACGAGCTGACGACAGCCATGCAGCACCTGTCTTACGGTTCCCGAAGGCACAACCGCATCTCTGCAGTCTTCCGTAGATGTCAAGAGTAGGTAAGGTTCTTCGCGTTGCGTCGAATTAAACCACATGCTCCACCGCTTGTGCGGGCCCCCGTCAATTCATTTGAGTTTTAATTTTGCGACCGT
+
GGGGGGGGCFF@7FEC:FG<CFG8E@FDFFGDFEGGGGCEDCCBGG,@BAFG8FGFGGGGFG@FBFGGGEGCGGFCGDECFCFE<FFFFFCGFGFGGGEFGGFGFCEEDED<CFGGGGGFFEGGFGFGGGGGGGG<FFEF7C<<CFCCCCFEGGGG:FCEEFGGGGGF@FGGD;FGF:*,CFG?C9>EGGGFFCFDFCFCFG?8=EGG**2C>C=CFGGGFCGGGGF6F:FEG6F8CCCFF0@G5))7EGGB>5?)<+:6CF)9)4):49AFC**0.73((4).
@M02542:52:000000000-J9N43:1:1101:11049:4606 1:N:0:GTGAAA
CGGTTTATCACCGGCAGTCTCCCTAGAGTTCCCACCATTACGTGCTGGCAACTAAGGATAAGGGTTGCGCTCGTTGCGGGACTTAAACCAACATTTCACAACACGAGCTGACGACAGCCATTCAGCACCTGTCTTAGCGTTCCCGAAGGCACACTCGTATCTCTACAATCTTCGCTAGAAGTCAAGGGTAGGTAAGGTTCTTCGCGTTGCGTCGAATTAAACCACATGCTCCACCGCTTGTGCGGGCCCCCGTCAATTCATCTGAGTTTTAATCTTGCGAACGT
+
EF:FC@FGGGFGFCDDDEFFFFFGGD<<6CCFGGC@E<F<FFFFG,C<CDEEFFGGGFFFFGFGFCEGGDC?:FD,CFGDGGF@5E,CFFFE7<,,<CF<DCF=7FFGC8FF@CFEE8=FC,5ED,5A@DD>F<<@,<FCE><F7+FFD<FFA,<<F,C<FFDBFFF>;<;DD@:<<B>,6C9@E9BBCFGG,@@:,,,5299*88:=*;=E85*1*2<*C<8;C/:<@::A6*;?51CFC7*/:<)85/95;*45):07:*)0.5:A>ADD*27?))-((-<@
@M02542:52:000000000-J9N43:1:1101:12220:4609 2:N:0:GTGAAA
CGGTTTATCACCGGCAGTCTCCCTAGAGTTCCCGACTTAACTCGCTGGCAACTAAGGATAGGGGTTGCGCTCGTCGCGGGACTTAACCCAACATTTCACAACACGAGCTGACGACAGCCATGCAGCACCTGTCTTACGGTTCCCGAAGGCACAACCGCATCTCTGCAGTCTTCCGTAGATGTCAAGAGTAGGTAAGGTTCTTCGCGTTCCGTCGAATTAAACCACCTGCTCCACCGCTTGTGCGGGCCCCCGTCCATTCATTTGAGTTTTAATCTTGCGACCGT
+
GGGGGGGGGGGGGGG@FFFEGGGGGGGGGGGCEGEFGGGGGGGGGEGGGGFGGGGGGGGGGGGDGGGGGGGGGGGGGGDGGGGGGGGGGGFDFGGGGGGGGGGGD@BEGDFFEGG7CGFGGGGCFD7CGGGGGFGGGG7EEGGFEGDGGG,::DEGDGDEC997E99@EFFFGGGG<5<:+=++37A)@FF*1+;=<FFFFA:81:52(02@F037:>7@GA1*1*)(2*6))5@9B9D?2)61519920C),1/(--04:/9:),)6<657A2.C78<5)085
@M02542:52:000000000-J9N43:1:1101:9700:4612 1:N:0:GTGAAA
CGGTTTATCACCGGCAGTCTCCCTAGAGTTCCCGACTTAACTCGCTGGCAACTAAGGATAGGGGTTGCGCTCGTTGCGGGACTTAACCCAACATTTCACAACACGAGCTGACGACAGCCATGCAGCACCTGTCTTACGGTTCCCGAAGGCACAACCGCATCTCTGCAGTCTTCCGTAGATGTCAAGAGTAGGTAAGGTTCTTCGCGTTGCGTCGAATTAAACCACATGCTCCACCGCTTGTGCGGGCCCCCGTCAATTCATTTGAGTTTTAATCTTGCGACCGT
+
GGGGGGGGGGGGGGGGGGGGGGGGGGGGGGGGGGGGGGGGGGGGGGGGGGGGGGGGGGGGGGGGGGGGGGGGGGGGGGGGGGGGGGGGGGGGGFGGGGGGGGGGGGGGGGGGGGGGGGGGGGGGGGGGGGGGGGGGGGGGGGGGGGGGGGGGGGGGGGGGGGGGGGGGFGGGGGGGGEGGGGGFGGD>FGGGEGGGGC;FGGGGGGGECDGE>CGGDFGFGGGGC8FGGGGGG=F:=DDC<2@CG575CDGB>DF@DGGFGG<=<?<DAABFGFFG<A>B;93@
@M02542:52:000000000-J9N43:1:1101:19758:4625 1:N:0:GTGAAA
CCACACCTTCCTCCGGTTTATCACCGGCAGTCTCCCTAGAGTTCCCGACTTAACTCGCTGGCAACTAAGGATAGGGGTTGCGCTCGTTGCGGGACTTAACCCAACATTTCACAACACGAGCTGACGACAGCCATGCAGCACCTGTCTTACGGTTCCCGAAGGCACAACCGCATCTCTGCAGTCTTCCGTAGATGTCAAGAGTAGGTAAGGTTCTTCGCGTTGCGTCGAATTAAACCACATGCTCCACCGCTTGTGCGGGCCCCCGTCAATTCATTTGAGTTTTAATCTTGCGACCGTACTC
+
CCCCCGGGGGGGGGGGGGGGGGGGGGGGGGGGGGGGGGGGGGGGGGGGGGGGGGGGGGGGGGGGGGGGGGGGGGGGGGGGGGGGGGGGGGGGGGGGGGGGGGGGGGGGGGGGGGGGGGGGGGGGGGGGGGGGGGGGGGGGGGGGGGGGGGGGGGGGGGGGGGGGGGGGGGGGGGGGGGGGGGGGGGGGGGGGGGGGGGGGGGGGGGGGGGGGGGGGGGGGGGGGGGGGFGGGGGGGGGGGGG?FGGGGGGGGGGGGGFBGGGFFGGGFFGFFDGFFGGFFFBFFFFAGGGFGFFFFFFB>9
@M02542:52:000000000-J9N43:1:1101:12311:4636 1:N:0:GTGAAA
CGGTTTATCACCGGCAGTCTCCCTAGAGTTCCCGACTTAACTCGCTGGCAACTAAGGATAGGGGTTGCGCTCGTTGCGGGACTTAACCCAACATTTCACAACACGAGCTGACGACAGCCATGCAGCACCTGTCTTACGGTTCCCGAAGGCACAACCGCATCTCTGCAGTCTTCCGTAGATGTCAAGAGTAGGTAAGGTTCTTCGCGTTGCGTCGAATTAAACCACATGCTCCACCGCTTGTGCGGGCCCCCGTCAATTCATTTGAGTTTTAATCTTGCGACCGT
+
FCFGECFFFGFCEGGGGDE,CFCFECFGGGGGGGCGGGGGGGGEGGGGGGGGFGGGGGGGGGCFGEF<FGDGGGGGGCGEGGGGGGFGGGGGFGGGGGGGGGCFCEFGGGGGCGGGGGGGGGGGGGGGGGGGGFFGGGECEEGGGGGGGGGGGGGGGGGE:>FGFGGGGGGGGGGF>FGGGFA@FB9CFFGGGGGGGEEGGGGGGGGGCEEGFCCFGGGGGGC8EEFEGFF7?FGECDEDGBFCGGFFGGDEFGFFBFFFG7<?9BD<9A>4>CFCA<>;>;EF
@M02542:52:000000000-J9N43:1:1101:19692:4665 2:N:0:GTGAAA
CGGTTTATCACCGGCAGTCTCCCTAGAGTTCCCGCCATTACGCGCTGGCAACTAAGGATAAGGGTTGCGCTCGTTGCGGGACTTAACCCAACATTTCACAACACGAGCTGACGACAGCCATGCAGCACCTGTCTTACAGTTCCCGAAGGCACAACCGCATCTCTGCAGTCTTCTGTAGATGTCAAGAGTAGGTAAGGTTCTTCGCGTTGCGTCGAATTAAACCACATTCTTCACCGCTTGTTCGGGCCCCCCTCACTTCATTTGAGGTTTCAACTTTCGACCCTT
+
GGGGGGGGGGGGGGGGGGG<FGGGGGGGGGGGGGGGGGGGGGGGGGGGGDFGGGGGFFGGFGGCGGGGGGGGGGGGGGGGEGFGGGGGGGGGGGGFGGGGGGGGDGGGGCFFDEGGGGFGGGGGGFGFGGFFFFGGGFFGGCGGGEGGCDCEGFCGGGG5=9EDEFGGGF?A<,1BFG@F8F>FF@FFFFFF<+;CFGADFCC50)::059B96D>:@?FF3.:C56)2*).**9,-2CB?2:(576>3;D3(95()6=9AFB9)8(.(:).)).::4))).)))
@M02542:52:000000000-J9N43:1:1101:26324:4671 2:N:0:GTGAAA
CGGTTTATCACCGGCAGTCTCCCTAGAGTTCCCGACTTAACTCGCTGGCAACTAAGGATAGGGGTTGCGCTCGTTGCGGGACTTAACCCAACATTTCAAAACACGAGCTGACGACAGCCATGCAGCACCTGTCTTACGGTTCCCGAAGGCACAGACGCATCTCTGCAGTCTTCCCTAGATTGCAAGGGTAGGTAAGGTTCTGCGCGTTGCGTCGAATTAAAACACATGCTCCAACGCTTCTGCGGGCACCCGCCAATTCATTTGAGTTTTAATCTTTCGACGGT
+
GGGC@;@EFDEFGCE@@FFFG<CFEFGGGGFGCGGGGGF<C6<FGGGGGGFFGCFGGGGCGG,@4=@FEGFGGEFFEEDGGGGGGGG9FGGGGGEGGG,BFGGFGGGG>FEFEEEF7F:,CBEC,=D+8DCDE35;@DCGGEG9:>8C75C8F,,63>C8*,,,=,986*1=>F,<?,;6+0:8F3)8)).:/+;CD9AC4++:(.84(.4BF())0)3@D)):/;6)**:7))042(1()-:6D>9(-(/)-/1((44-)9@2)4)))).)5):*27)55)05
@M02542:52:000000000-J9N43:1:1101:23637:4674 1:N:0:GTGAAA
CGGCTTATCACCGGCAGTTTCCTTAAAGTGCCCAACTTAATGATGGCAACTAAGGACGAGGGTTGCGCTCGTTGCGGGACTTAACCCAACATCTCACGACACGAGCTGACGACAGCCATGCAGCACCTGTATGAAAGTAAGTACCATCCCGTTAAGGACAGGTTTTCTTGTTCATATGTCAAGGGCTGGTAAGGTTTTGCGCGTTGTATCGAATTAAACCACATGCTCCACCGCTTGTGCAGGCCCCCGTCAATTCCTTTGAGTTTCGGTCTTACGACCGTACTC
+
GGEFGGGGGFGGDGGGGGGGGGGGGFGGFGGGGGCGGGGGGE@FEFGGGGGGGFCGGGGGGGGGGGGDCCFCGGGGGGDGGGGGGFFFFCGFGEFGGFGGDGEGDGC@FFGGGGDGGEFGGG9C>FGGGGF<BEFFEGGGGGGF<F=>:DFF<FGGGFFFGFEFEEGFGGGCDFGGGGGGEFGC:8CCGECCEGFGGGGGGGEGEEEFFGGCAGGF@C@CFGGDAFF<CGGGGGGGGGC7DAFCG<>DCCC>E>2*4?FFD7(9:AB:>:3*2*1*(-4,,(8>*
@M02542:52:000000000-J9N43:1:1101:16842:4682 1:N:0:GTGAAA
TCCTCCGGTTTATCACCGGCAGTCTCCCTAGAGTTCCCGACTTAACTCGCTGGCAACTAAGGATAGGGGTTGCGCTCGTTGCGGGACTTAACCCAACATTTCACAACACGAGCTGACGACAGCCATGCAGCACCTGTCTTACGGTTCCCGAAGGCACAACCGCATCTCTGCAGTCTTCCGTAGATGTCAAGAGTAGGTAAGGTTCTTCGCGTTGCGTCGAATTAAACCACATGCTCCACCGCTTGTGCGGGCCCCCGTCAATTCATTTGAGTTTTAATCTTGCGACCGTACTCCCCAGGCG
+
CCCCCGGGGGGGGGGGGGGGGGGGGGGGGGGGGGGGGGGGGGGFFFGGGGGGGGGGGGGGGGFFFCFFGEGGGGEGGGGGGGGGEEGGGGGGGGGGGGGGGGGGGGGGGGDGGGGGGGGGGGFFGFGGFFGGG<FGGGGGGGGGGGGGGEGGGGGGGGGDGGGDEGCFGGGGDFFFGGGGCFGGGGGGGGGFGEGGGFFGGFCEEGGGGGGGEGGGGGDGGGGFCFCC@GDGCFCFGFFGCC?EEGCEGE=517:DD15CEFFFGGGFFFB=6<7=FF>F<4<(2>FDDC>C2:?FFFFFB
@M02542:52:000000000-J9N43:1:1101:25702:4684 2:N:0:GTGAAA
ACGGTTTGCACCGGCAGTCTTGCTAGAGTTCCCGACATTACTCGCTGGCAACTAACAACAGGGGTTGCGCTCGTTATAGGACTTAACCTGACACCTCACGGCACGAGCTGACGACAACCATGCAGCACCTTGAAAGACGTCCGAAGAAATATCTGTTTCCGAATACGTCGTCCCCCATTTAAGCCTTGGTAAGGTTCCTCGCGTATTCTCGAATTAAACCACATTCCACACCGCTTGTTCGGGCCCCCGTCAATTACTTTGATTTTCAACATTTCGTTCTGACTC
+
GGGDFGG@GGGGGGGGEGGG9CFEGGGGGGGGGGGGFGGGGGGGGGGDGGGGFGGC8FEFFFGGGGGFGGGGGGGGGGGGGGGGGGGGGGGGGG@EFCGGGFGG@:FGEFFGGGG7FFFGFCFEGGGGGGFG9,D+,3@EGCC+6@BFCAAEDF>D+>:D**:>CFCFF9?8*=E5C,2B>FG8DEFFFFF63;FGG6878>B3;E))1336(./6*9?5520++<*):7??7:5:(.2)(-(3>B(,-(9D2*2)6<F).6*--:<292216).*1...**1*1
@M02542:52:000000000-J9N43:1:1101:25251:4696 1:N:0:GTGAAA
ATCCACACCTTCCTCCGGTTTATCACCGGCAGTCTCCCTAGAGTTCCCGACTTAACTCGCTGGCAACTAAGGGTAGGGGTTGCGCTCGTTGCGGGACTTAACCCAACATTTCACAACACGAGCTGACGACAGCCATGCAGCACCTGTCTTACGGTTCCCGAAGGCACAACCGCATCTCTGCAGTCTTCCGTAGATGTCAAGAGTAGGTAAGGTTCTTCGCGTTGCGTCGAATTAAACCACATGCTCCACCGCTTGTGCGGGCCCCCGTCAATTCATTTGAGTTTTAATCTTGCGACCGTA
+
CCCCCGGGGGGGGGGGGGGGGGGGGGGGGGGGGGGGGGGGGGGGGGGGGGGGGGGGGGGGGGGGGGGGGGGGGGGGGGGGGGGGGGGGGGGGGGGGGGGGGGGGGGGGGGGGGGGGGGGGGGGGGGGGGGGGGGGGGGGGGGGGGGGGDGGGGGGGGGGGGGGGGGGGGGGGGGGGGGFFGGGGGFGGGGGGGGGGGGGGGGGGGGGGGG9FGGGGGGGGGGGGGGGG@GGG50CGFGGGGGGD:CGCFGCEED5C645CCC:DGGGB>D8=A+?4CFFF?BF<AA822:=*613;>0>>
@M02542:52:000000000-J9N43:1:1101:7388:4701 1:N:0:GTGAAA
CGGTTTATCACCGGCAGTCTCCCTAGAGTTCCCGACTTAACTCGCTGGCAACTAAGGATAGGGGTTGCGCTCGTTGCGGGACTTAACCCAACATTTCACAACACGAGCTGACGACAGCCATGCAGCACCTGTCTTACGGTTCCCGAAGGCACAACCGCATCTCTGCAGTCTTCCGTAGATGTCAAGAGTAGGTAAGGTTCTTCGCGTTGCGTCGAATTAAACCACATGCTCCACCGCTTGTGCGGGCCCCCGTCAATTCATTTGAGTTTTAATCTTGCGACCGT
+
FGCFCFGGGGGGGGGGDGGGEFFGFGCFGGGCGGGGGGGGGGGCGGEDFFGGGGGGGGGGGGGDGEGGGGCFGGGGGGGGGGGGGGGG8FBGGFGGGGGGGGGGGGGFG@FGGGGGGGGGGFFCGGAFDFGGGGGGGGGGGGGGGGGGGGGGGGGGGGGGGGGGFFFGGGFFGGD:F@>9B<F;FCFGG9FGFFFFGGFGGGGGGGGGGGGGFC=ECGGGCFFGGGFGF9FGGGGGGDGGG:FDGGFFD>DE5C:BAFFF7C<F415)6A<GFCFGAA0799@7
@M02542:52:000000000-J9N43:1:1101:24153:4704 2:N:0:GTGAAA
TCTGCTTACGCAGGCAGTCTGTTTAGAGTCCCCACCTTTACATGCTGGCAACTAAACATAGGGGTTGCGCTCGTTGCGGGACTTAACCCAACACCTCACGGCACGAGCTGACGACAGCCATGCAGCACCTAGTTTCCTGTCCCGAAGGACTTATCTATCTCTAGATAGTTCAGTAACTTTCAAGCCCGGGTAAGGTTCCTCGCGTATCATCGAATTAAACCACATGCTCCTCCGCTTGTGCGGGCCCCCGTCAATTCCTTTGAGTTTCACCCTTGGGGGCGTACC
+
GGGGGGGGGGGGGGGGGGGGGGGGGGGGGGGGGGGGGGGGGGGGGGGGGGGGGGGGGGGGGGGGGGGGGGGGGGGGGGGGEGGGGGGGGGGGGGGFGFFGGGGGGGGGGGGGEGFEGGGGGGGGGGGGGGGGFGGGGGCDGGGGGCEE@B?EDGGFCCG;FGGGGGGGGGGFGGGGGGGFFGGFGDFFFEABFFFGFFFGFFFFFD;;6;<A@;FFFFFBGD;>F@F-:<?F@@E11:F04:69FFFB>;<<<D7:<A4:A*9()69A9<A:1<(*17>:5B>B)
@M02542:52:000000000-J9N43:1:1101:9608:4705 1:N:0:GTGAAA
CGGTTTATCACCGGCAGTCTCCCTAGAGTTCCCGACTTAACTCGCTGGCAACTAAGGATAGGGGTTGCGCTCGTTGCGGGACTTAACCCAACATTTCACAACACGAGCTGACGACAGCCATGCAGCACCTGTCTTACGGTTCCCGAAGGCACAACCGCATCTCTGCAGTCTTCCGTAGATGTCAAGAGTAGGTAAGGTTCTTCGCGTTGCGTCGAATTAAACCACATGCTCCACCGCTTGTGCGGGCCCCCGTCAATTCATTTGAGTTTTAATCTTGCGACCGT
+
GGGGGGGGGGGGGGGGGGGGGGGGGGGGGGGGGGGGGGGGGGGGGGGGGGGGGGGGGGGGGGGGGGGGGGGGGGGGGGGGGGGGGGGGGGGGGGGGGGGGGGGGGGGGGGGGGGGGGGGGGGGGGGGGGGGGGGGGGGGGGGGGGGGGGGGGGGGGGGGGGGGGGGGGGGGGGGGGGGGGGGGGGGGGGGGGGGGGGGGGGGGCEEGGGDGGFEGGGGGGGGGGGGGGGFGGGGGGG)AFGBFGGGD>EGGDFGFB<<FBFG>42:>94>BFGGFG<ABFFFFF
@M02542:52:000000000-J9N43:1:1101:20598:4707 2:N:0:GTGAAA
CGGTTTATCACCGGCAGTCTCCCTAGAGTTCCCGACTTAACTCGCTGGCAACTAAGGATAGGGGTTGCGCTCGTTGCGGGACTTAACCCAACATTTCACAACACGAGCTGACGACAGCCATGCAGCACCTGTCTTACGGTTCCCGAAGGCACAACCGCATCTCTGCAGTCTTCCGTAGATGTCAAGAGTAGGTAAGGTTCTTCGCGTTGCGTCGAATTAAACCACATGCTCCACCGCTTGTGCGGGCACCCGGCAATTCATTTGAGTTTTAATCTTGCGACCGTG
+
GGGGGGGGGGGGGGGGGGGGGCGGGGGGGGGGGGGGGGGGGGGGGGGGGGGGGGGGGGGGGGGGGGGGGGGGGGGGGGGGGGGGFGFGGGGGGGGGGGGGGGGGCFDEGFFGGGGDEGGGGFGGGGGGGGFCGFGGGGDFGGGGGGDEGGGD6>B:CGGGG9CF7FBCFGGFCFGFDCDF84CAF<BFFFFFEADFFFFFFFF53B5:959BB>DF4FF?7<(;@EF>D74?FFF141C?<)-,>>>((4><()/24<FAD??>)2..5<)4)-5C**)75@)8)
@M02542:52:000000000-J9N43:1:1101:5442:4712 1:N:0:GTGAAA
CGGTTTATCACCGGCAGTCTCCCTAGAGTTCCCGACTTAACTCGCTGGCAACTAAGGATAGGGGTTGCGCTCGTTGCGGGACTTAACCCAACATTTCACAACACGAGCTGACGACAGCCATGCAGCACCTGTCTTACGGTTCCCGAAGGCACAACCGCATCTCTGCAGTCTTCCGTAGATGTCAAGAGTAGGTAAGGTTCTTCGCGTTGCGTCGAATTAAACCACATGCTCCACCGCTTGCGCGGGCCCCCGTCAATTCATTTGAGTTTTAATCTTGCGACCGT
+
GG7FCEGFGGGFC@FF@<EGGGGFC<D9FFGFEFGGGGGGGGGEGGGCEGGGFGGGGGGF,@CCGGGGGGEGGCFGGECCGGGCFGGGGGGGGGG?FFGEFEGGGGD>FBFG7CFDCDFGGFCFFGGGC=AFGGFGCFGGGFFFCCCEGC,F>F7FGDGCGDFFCCGGGG9CGGEGGDCGCC,;C9F*AFCFGDCF7<C+?BFGG=:CEDEC>:C;C7@>CF8C*;:<FGFGGCE*55:*C>@3=5B>EGGBED<EB7>FC*:7::)6559DF74:)6(3477B
@M02542:52:000000000-J9N43:1:1101:18444:4736 1:N:0:GTGAAA
TCTACTTGCGTAGGCAGTCTCACTAGAGTCCCCAACTGAATGATGGCAACTAGTGACAGGGGTTGCGCTCGTTGCAGGACTTAACCTAACACCTCACGGCACGAGCTGACGACAACCATGCAGCACCTTGAAAATTGCCCGAAGGAAGGTCTATTTCTAAACCGATCAATTCCCATTTAAGCCTTGGTAAGGTTCCTCGCGTATCATCGAATTAAACCACATAATCCACCGCTTGTGCGGGCCCCCGTCAATTCCTTTGAGTTTCAAACTTGCGTTCGTACTCCC
+
GGGGGGGGGGGGGGGGGGGGGGGGGGGGGGGGGGGGGGGGGGGGGGGGGGGGGGGGGGGGGGGGGGGGGGGGGGGGGGGGGGGGGGGGGGGGGGGGGGGGGGGGGGGGGGGGGGGGGGGGGGGGGGGGGGGGGGGGGGGGGGGGGGGGGGGGGGGGGGGGGGGGGGGGGGGGGGGGGGGGGGGGGGGGGGGGGGGGGGGGGDGGGGGGGGGGFGGGGGGGGGGGGGGGGGGGGGGGGGGGGFEGGGFFGGGFFGFFFGDFGGFFFFFA<>AGGCBG?FFFFFFFF
@M02542:52:000000000-J9N43:1:1101:16332:4737 1:N:0:GTGAAA
CGGTTTATCACCGGCAGTCTCCCTAGAGTTCCCGACTTAACTCGCTGGCAACTAAGGATAGGGGTTGCGCTCGTTGCGGGACTTAACCCAACATTTCACAACACGAGCTGACGACAGCCATGCAGCACCTGTCTTACGGTTCCCGAAGGCACAACCGCATCTCTGCAGTCTTCCGTAGATGTCAAGAGTAGGTAAGGTTCTTCGCGTTGCGTCGAATTAAACCACATGCTCCACCGCTTGTGCGGGCCCCCGTCAATTCATTTGAGTTTTAATCTTGCGACCGT
+
GGGGGGGGGGGGGGGGGGGGGGGGGGGGGGGGGGGGGGGGGGGGGGGGGGGGGGGGGGGGGGGGGGGGGGGGGGGGGGGGGGGGGGGGGGGGGGGGGGGGGGGGGGGGGGGGGGGGGGGGGGGGGGGGGGGGGGGGGGEFGGGGGGFGGGGGGGGGGGGGGGGGGGGGGGGGFGGGGGGGFGGGGGGGGGGGGGGGGGGGGGGGGGGGEGGGFGGGGGGGGGGGGGGGGFFGGGGGGGGGGFFDGGDDGGGFFGFFFGG?GGFFFFFFFFFGGGFGFF9BB>EF
@M02542:52:000000000-J9N43:1:1101:17046:4781 2:N:0:GTGAAA
CGGTTTATCACCGGCAGTCTCCCTAGAGTTCCCGACTTAACTCGCTGGCAACTAAGGATAGGGGTTGCGCTCGTTGCGGGACTTAACCCAACATTTCACAACACGAGCTGACGACAGCCATGCAGCACCTGTATGAAAGTAAGTACCATCCCGTTAAGGACAGGTTTTCTTGTTCATATGTCAAGGGCTGGTAAGGTTTTGCGCGTTGTATCGAATTAAACCACATGCTCCACCGCTTGTGCAGGCCCCCGTCAATTCCTTTGAGTTTCGGTCTTGCGACCGTCC
+
GGGGGGGGGGGGGGGGGGGDFGGGGGGGGGGFGGGGGGGGGGGGGGGGGGGGGGGGGGGGGGGGGGGGGGGGGGGGGGEEGGGGGGGGGGGGGGGGGGGGGGGGGGGGGGGGGGGGGGGGFFGFGGGGGGGGCAAFCFGGGGGGGGGGGGGGGGGDGGGFEGGG9FGGGGGFGGGFGGGFFGGFFEEBAEFF98FFCGFGFFEEBEFFFFEFDFGFFFGFF?BFCF4>*:77F4>>9:5:39><47?0977C(199:AF9<B66(6A<4(44<B<>:)0.555))
@M02542:52:000000000-J9N43:1:1101:19171:4791 1:N:0:GTGAAA
CTGGCACGTCACTCGGCTCCTCGGCTGACTTCGGCTGCAAAGACTTTCTCCTTAGGCGCATGTCTCAGCAACACAAAACGAGGGTTTCGCTCGTTATAGGACTTGACCAAACATCTCACGACACGAGCTGACGACAGCCATGCAGCACCTGTATGAAAGTAAGTACCATCCCGTTAAGGACAGGTTTTCTTGTTCATATGTCAAGGGCTGGTAAGGTTTTGCGCGTTGTATCGAATTAAACCACATGCTCCACCGCTTGTGCAGGCCCCCGTCAATTCCTTTGAGTTTCGGTCTTGCGACC
+
CCCCCGGGGGGGGGGGGGGGGGGGGGGGGGGGGGGGGGGGGGGGGGGGGGGGGGGGGGGGGGGGGGGGGGGGGGGGGGGGGGGGGGGGGGGGGGGGGGGGGGGGGGGGGGGGGGGFGGGGGGGGGGGGGGGGGGGGGGGGGGGGGGGGGGGGGGGGGGGFGGGGGGGGGGGGGGGGGGGGGGGGGGGGGGGGGGFGGGGGGGGGGGGGGEGFGGGGGGGGGGGGGGGGFGGGGGGGGGGGGGGFFFGGDFGGGGGGGFFGGGFFGGGFFGFFFGDFGGFFFFFDFAADFC@C2?DAFFFFF
@M02542:52:000000000-J9N43:1:1101:17166:4801 2:N:0:GTGAAA
CGGTTTATCACCGGCAGTCTCCCTAGAGTTCCCGACTTAACTCGCTGGCAACTAAGGATAGGGGTTGCGCTCGTTGCGGGACTTAACCCAACATTTCACAACACGAGCTGACGACAGCCATGCAGCACCTGTCTTACGGTTCCCGAAGGCACAACCGCATCTCTGCAGTCTTCCGTAGATGTCAAGAGTAGGGAAGGTTCTTCGCGTTGCGTCGAATTAAACCACATGCCCCACCGCTTGTGCAGGCCCCCGTCAATTCCTTTTATTTTCGGTCTTGCCGCCGTG
+
GGGGGGGGGGGGGGGGGGGEGGGGGGGGGGGGFGGGGGFGGGGGGGGGGGFGGFGGGGGGGGGGGGGGGGGGGGFGGGGGGGCFFGGGGGGGGGGGGFGGGGFGFFEEEGFFEEGFGFFDFCFCC?,=FF,;:CFFFF>FCEGGGGG5@FC5DFGGDGG5C7FFCFCC,;18>FCC<588B=FAF<=AF6;*()298+=FBFC):3A6()-.4(9>4>FFC2:88/9)7*(35@F(1(*(,,4-089?09D),**-))85)=F)))..5:1((((2*/0)0757)
@M02542:52:000000000-J9N43:1:1101:8948:4802 2:N:0:GTGAAA
CGGTTTGTCACCGGCAGTCTCATTAGAGTGCCCTTTCGTAGCAACTAATGACAAGGGTTGCGCTCGTTGCGGGACTTAACCCAACATCTCACGACACGAGCTGACGACAGCCATGCAGCACCTGTGTGCAGGTTCTCTTTCGAGCACCAATCCATCTCTGGAAAGTTCCTGCCATGTCAAGGGTAGGTAAGGTTTTTCGCGTTGCATCGAATTAATCCACATCATCCACCGCTTGTGCGGGTCCCAGGCAATTCCTTTGAAGTTTAACCTTGCGGCCGTACTTCC
+
GGGGGGGGGGGCGGG76FCEGGGGGGGGGF9FGGGGFGGGFGFGGGGGGFFGGGGGGGGE@GG:FGF@CCGGGGGGGGGGGFEFFGFDFFFGGGG:CCG=FBFGGGGDGEFGGF8DFDEFFDDD>?@6DDDFFDFFGGGG9?EF>+8DFGGG8DDFCG7;FGGGGCCFGGC4<2BCEE9B>?G?C@?=+BAF;4DG:E4*8AFFDF+91;6A();7A7CAC)6C9CF@CF;97..())1(14-8FA:0:(744*:6AA46)*16<49<))5:?(()7)7)87*9?
@M02542:52:000000000-J9N43:1:1101:9245:4816 1:N:0:GTGAAA
CGGTTTATCACCGGCAGTCTCCCTAGAGTTCCCGACTTAACTCGCTGGCAACTAAGGATAGGGGTTGCGCTCGTTGCGGGACTTAACCCAACATTTCACAGCACGAGCTGACGACAGCCATGCAGCACCTGTCTTACGGTTCCCGAAGGCACAACCGCATCTCTGCAGTCTTCCGTAGATGTCAAGAGTAGGTAAGGTTCTTCGCGTTGCGTCGAATTAAACCACATGCTCCACCGCTTGTGCGGGCCCCCGTCAATTCATTTGAGTTTTAATCTTGCGACCGT
+
GGGGGFGGGGFGEGGGGGGCFGGGGGGGGGGGGGGGGGFCGGGGDGGGGGGGGGGGGFGGGGGGGGGGGGGGGGGGGGGGCGGGFGGGGGGGFGGGGGGGFGGGGCCFE>FGGGGGGGGGGGGGGCFGGGGGGGGGFGCFFGGGEGGGGGGGGGG7FGGDGGGGGGGGFGGGGGGGGGGCBFGGGGGGC?FGGGGGGGGGGGCGG=EGGGGGBEEGGFGGGGGGGG6CDFFGFGG=7CGDC0FGED>EC79>5C3)62:@GGFF<6><ADF4>CFF>A126930
@M02542:52:000000000-J9N43:1:1101:25020:4836 1:N:0:GTGAAA
CGGTTTATCACCGGCAGTCTCCCTAGAGTTCCCGACTTAACTCGCTGGCAACTAAGGATAGGGGTTGCGCTCGTTGCGGGACTTAACCCAACATTTCACAACACGAGCTGACGACAGCCATGCAGCACCTGTCTTACGGTTCCCGAAGGCACAACCGCATCTCTGCAGTCTTCCGTAGATGTCAAGAGTAGGTAAGGTTCTTCGCGTTGCGTCGAATTAAACCACATGCTCCACCGCTTGTGCGGGCCCCCGTCAATTCATTTGAGTTTTAATCTTGCGACCGT
+
GGGGGGGGGGGGGGGGGGGGGGGGGGGGGGGGGGGGGGGGGGGGGGGGGGGGGGGGGGGGGGGGGGGGGGGGGGGFGGGGGGGGGGGGGGGGGGGGGGGGGGGGGGGGGGGGGGGGGGGGGGGGGGGGGGGGGGGGGDBFGGGGGGGGGGGGGGGGGGGGGGGGGGGGGGGFGGGGGGGGGGGGGGGGGGGGGGFFFGGGGFGFGGGGGGGGFDGGGGGFGGCFGGC6FFGGGFFCGGGFGBFGGGFDGGGF:DBEAGG?GGFFF<AFFFFGGFFGFFFFBBDE
@M02542:52:000000000-J9N43:1:1101:14185:4866 1:N:0:GTGAAA
CGGTTTGTCACCGGCAGTCTCCTTAGAGTGCCCACCTTAACGTGCTGGTAACTAAGGACAAGGGTTGCGCTCGTTACGGGACTTAACCCAACATCTCACGACACGAGCTGACGACAGCCATGCAGCACCTGTGTCAGAGTTCCCGAAGGCACCAATCCATCTCTGGAAAGTTCTCTGCATGTCAAGGCCTGGTAAGGTTCTTCGCGTTGCTTCGAATTAAACCACATGCTCCACCGCTTGTGCGGGCCCCCGTCAATTCATTTGAGTTTTAACCTTGCGGCCGT
+
GGGGGGGGGGGGGGGGGGGGGGGGGGGGGGGGGGGGGGGGGGGFGGGGGGGGGGGGGGGGGGGGGGGGGGGGGGGGGGGGGGGGGGGGGGGGGGGGGGGGGGGGGGGGGGGGFCFGGGGFGGFGFGGGGGGGGFGGGGGGGFGGGGGGGGGGGGGGFGGGGGGGGFGGGGGFFFFGGGGGGFGGGGGGGGGFGGGGGFGGGGGGGGGG*89CAEFGGGFFGGGGGGGGG9ACFFGGGDDCF0FGGGFFGGDFBDF>><FFFGBFFFFFAFFD:CFFBF>FFBFE
@M02542:52:000000000-J9N43:1:1101:13145:4885 1:N:0:GTGAAA
CGGCTTATCACCGGCAGTCTCCCTAGAGTTCCCGACTTAACTCGCTGGCAACTAAGGATAGGGGTTGCGCTCGTTGCGGGACTTAACCCAACATTTCACAACACGAGCTGACGACAGCCATGCAGCACCTGTCTTACGGTTCCCGAAGGCACAACCGCATCTCTGCAGTCTTCCGTAGATGTCAAGAGTAGGTAAGGTTCTTCGCGTTGCGTCGAATTAAACCACATGCTCCACCGCTTGTGCGGGCCCCCGTCAATTCATTTGAGTTTTAATCTTGCGACCGT
+
GGGGGGGGGGGGGGGGGGGGGGGGGGGGGGGGGGGGGGGGGGGGGGGGGGGGGGGGGGGGGGGGGGGGGGGGGGGGGGGGGGGGGGGGGGGGGGGGGGGGGGGGGGGGGGGGGGGGGGGGGGGGGGGGGGGGGGGGGGGGGGGGGGGGGGGGGGGGGGGGGGGGGGGGGGGGGGGGGGGGGGGGGGGGGGGGGGGGG:EGGGGGGGGG=EGGFGGFGGGGGGGGGGGGGGGGGGGGDDGFGFFGGGFFGGGDEGBFF?CFGGBFFFFBFFFGGGFF2>6>FFFF
@M02542:52:000000000-J9N43:1:1101:9552:4895 2:N:0:GTGAAA
TCTACTTGCGTAGGCAGTCTCACTAGAGTCCCCAACTGAATGATGGCAACTAGTGACAGGGGTTGCGCTCGTTGCAGGACTTAACCTAACACCTCACGGCACGAGCTGACGACAACCATGCAGCACCTTGAAAATTGCCCGAAGGAAGGTCTATTTCTAAACCGATCAATTCCCATTTAAGCCTTGGTAAGTTTCCTCGCGTATCACCGAATTAAACTACATAATCCACCTATTTTGCGGGACCCCGGCAATTCCTTTTAGTTTCAAACTTTCCTTAGTACTTCC
+
9FFFCEE@EBFEC:FFFEFF@FCFGA<EFFAACFFGGG9FEE<F,E@;FG8@,@C@CEF7,@@+FEF7+,@FFGDGFBFCFFFBC?FEG=FA:,BFF=?:+@?+=BE<F8CGE=>E:F:EFFE8>,6AFFAEF,==FFFF+@BE8D8FE>;=>33,5;EACFFE7>:3@EG9,3<,<5:19C7ADE9*+=F:2::@CC>4?/6?3A+3(595(/+;F+020/7B+++.;C((+;+7.773((48BB6(--CF>C7<<-*).9@)-):>DF9)))-:**1*1**/1
@M02542:52:000000000-J9N43:1:1101:10385:4895 1:N:0:GTGAAA
CGGTTTGTCACCGGCAGTCTCCTTAGAGTGCCCACCTTAACGTGCTGGTAACTAAGGACAAGGGTTGCGCTCGTTACGGGACTTAACCCAACATCTCACGACACGAGCTGACGACAGCCATGCAGCACCTGTGTCAGAGTTCCCGAAGGCACCAATCCATCTCTGGAAAGTTCTCTGCATGTCAAGGCCTGGTAAGGTTCTTCGCGTTGCTTCGAATTAAACCACATGCTCCACCGCTTGTGCGGGCCCCCGTCAATTCATTTGAGTTTTAACCTTGCGGCCGT
+
GGGGGGGGGGGGGGGGGGGGGGGGGGGGGGGGGGGGGGGGGGGGGGGGGGGGGGGGGGGGGGGGGGGGGGGGGGGGGGGGGGGGGGGGGGGGGGGGGGGGGGGGGGGGGGGGGGGGGGGGGFGGGGGGGGGGGGGGGGGGGGGGGGGFGGGGGGGGGGGGGGGGGGGGGGFGGGGGGGGGGGGGGGGGGGGGGGGGGFGGGGGGGGGGGGGGFGGFGGGGGGGGGGGFGGGGGCFGGGGGGFFGGGFFGGGFFGFEFFG?GD<FF:ABBFFGGFFG<:2>FFBE
@M02542:52:000000000-J9N43:1:1101:21003:4896 2:N:0:GTGAAA
CTGGTTAACCCAGGCAGTCTCGCCAGAGTGCCCAACTTAATGCTGGCAACAGACGATAGGGGTTGCGCTCGTTGCGAGACTTAACCCAACATTTCACAACACGAGCTGACGACAGCCATGCAGCACCTCTCACTCAATTCCCTTGCGGGCACTTCAACCATTACGTCGAATTCTGAGGAGTTCAAGCCTAGGTAAGGTTCTGCGCGTTGCTTCGAATTAAACCAAATAATCCACCGCTTGTTCGGGCCCCCGTCAATTGTTTTGAGTTTTAGCCTTTCGGCCGTG
+
GGGGGGGGGGGGGGGGGGGFGGGGGGGGGGGGGGGGGGGGGGGGGGGGGGGGGGGGGGGGGGGGGGGGGGGGGGGGGGGGGGGGGGGGGGGGGGGGGGGEGGGGGGGGGGGGGGGGGGGGGFGGGGGGE=FGF9@FGGGFFGGGDGCEGGGGGGGAFGGDGFGFGF8*>9CFED=FFGGEFFD8C?FF6AFFFFGGG=FFAFFFFFE92:>ACFFAFFGFGFFF*/0<F>9<@)792176:)6:DFF9;;GD(/74>A456F?(42-6<AD:A>AC*9:>:75<0
@M02542:52:000000000-J9N43:1:1101:15493:4904 2:N:0:GTGAAA
CGGTTTATCACCGGCAGTCTCCCTAGAGTTCCCGACTTAACTCGCTGGCAACTAAGGATAGGGGTTGCGCTCGTTGCGGGACTTAACCCAACATTTCACAACACGAGCTGACGACAGCCATGCAGCACCTGTCTTACGGTTCCCGAAGGCACAACCGCATCTCTGCAGTCTTCCGTAGATGTCAAGAGTAGGTAAGGTTCTTCGCGTTGCGTCGAATTAAAACACATGCTCCACCGCTTGTTCGGGCCCCCGTCAATTCCTTTGAGTTTTAATCTTTCGACCGT
+
GGGGGGGGGGGGGGGDFGGCGFGGGGGGGGGGGGGGGGGGGGGGGGGGGGGGGGGGGGGGGGGGGGGGGGGGDGGGGGGGGGGGGGGGGGGGFGGGGGGGGGGGGGGGGGGGGGGCEFFFFGGDGGGGGGGGGGGGFFEGGCGGGGEGGFGGGGGGGGGDGFGGGGGGFG7BCFEGGE<8>BF6D<FFFFFA7@GGFFFGFFFFFFF>::>FF0CFFFGFF)48ACF<F*48?@F>3;90(-.-)91912C51C*466=).*6).(-.<AA)5<9D77)075:)
@M02542:52:000000000-J9N43:1:1101:9004:4914 1:N:0:GTGAAA
TTCCTCCGGTTTATCACCGGCAGTCTCCCTAGAGTTCCCGACTTAACTCGCTGGCAACTAAGGATAGGGGTTGCGCTCGTTGCGGGACTTAACCCAACATTTCACAACACGAGCTGACGACAGCCATGCAGCACCTGTCTTACGGTTCCCGAAGGCACAACCGCATCTCTGCAGTCTTCCGTAGATGTCAAGAGTAGGTAAGGTTCTTCGCGTTGCGTCGAATTAAACCACATGCTCCACCGCTTGTGCGGGCCCCCGTCAATTCATTTGAGTTTTAATCTTGCGACCGTACTCCCCAGGC
+
ACCCCGGGGCFEGGGGGGGGGGGGGGGGGGGGGGGGGGGGGGGGGGGGGGGGGDGGGGGGGGGGGGGGGGGGGGGGGGGGGGGGGGGGGGGGGGGGGGFGFGGGGGGGGGGGGGGGGGGGGGGGGGGGGGFGGGGGGGGGGGGGGGGGGGGGGGEGGGGFGGGGGGGGGGGGGGGGGFGGEFGGDGGGGGGGGGGGGGGGGGGFGGGGGGGGEGGGCGGGGGGGGGGGFGGGGCGFGGGGGDCGGGGCGGGGGDGGGFEGCGFFGGFFFGFFFDGFGGFFFF<BF99DGGFGBF??FBFF)
@M02542:52:000000000-J9N43:1:1101:20818:4915 1:N:0:GTGAAA
CGGTTTATCACCGGCAGTCTCCCTAGAGTTCCCGACTTAACTCGCTGGCAACTAAGGATAGGGGTTGCGCTCGTTGCGGGACTTAACCCAACATTTCACAACACGAGCTGACGACAGCCATGCAGCACCTGTCTTACGGTTCCCGAAGGCACAACCGCATCTCTGCAGTCTTCCGTAGATGTCAAGAGTAGGTAAGGTTCTTCGCGTTGCGTCGAATTAAACCACATGCTCCACCGCTTGTGCGGGCCCCCGTCAATTCATTTGAGTTTTAATCTTGCGACCGT
+
GGGGGGGGGGGGGGGGGGGGGGGGGGGGGGGGGGGGGGGGGGGGGGGGGGGGGGGGGGGGGGFGGGGGGGGGGGGGGGGGGGGGGGGGGGGGGGGGGGGGGGGGGGGGGGGGGGGGGGGGGGGGGGGGGGGGGGGGGGGGGGGGGGGGGGGGGGGGGGGGGGGGGGGGGGGGGGGGGGGGGGGGGGGGGGGGGGGGGGGGGGGGGGGGGGGGFGGGGGGGGGGGGGGFGGGGGGGGGGGGG7FGGGFBEGGBFGFFBGGFGGFFFF<AFABCGFFGFFFF>>EF
@M02542:52:000000000-J9N43:1:1101:9839:4976 2:N:0:GTGAAA
CGGTTTATCACCGGCAGTCTCCCTAGAATTCCCGACTTAACTCGCTGGCAACTAAGGATAGGGGATGCGCTCGTTGCGGGACTTAATCCAACATTTCACAACACGAGCTGACGACAGCCATGCAGCACCTGTCTTACGGTCCCCGAAGGCACAAACGCATCTCTGCAGTCTTCCGTAGATGTCAAGAGTAGGTAAGGTTCTTCGCGTTGCGTCGAATTAAACCACATGCTCCACCGCTGGTGCGGGCCCCCGTCCAATCATTTGAGGTGTAATCTTTCCACCTTT
+
GGGEGGGGGGGGGGG+@EEEFFGAGGGGGGGFFGGGGC9FA9FGDGGGGFGGGG8EGG?E8F<@FEFCFE+BC=C?:7:CCGGGGGGFGF8FGGGEG,CF9FGE@B7CCEAFFEECFG=FG@EEA?DFGG?;DFGGF8FEEC6DC*3*@:DFF6,>CEGC>@@EFF9@EC@FCD5EFC48B@>FC:8F77C=CF>FG9FGFAA)658(1B;7((1)089@78?F5*/402-2?5:61(),..)1>91((4)/,/)())0))**)-,(.(.)6.))20/***.))*
@M02542:52:000000000-J9N43:1:1101:12932:4980 1:N:0:GTGAAA
CGGTTTGTCACCGGCAGTCACCTTAGAGTGCCCAACTGAATGCTGGCAACTAAGATCAAGGGTTGCGCTCGTTGCGGGACTTAACCCAACATCTCACGACACGAGCTGACGACAACCATGCACCACCTGTCACTTATGTCCCCGAAGGGAAATCCCTATCTCTAGGGAGGTCATAAGGATGTCAAGACCTGGTAAGGTTCTTCGCGTTGCTTCGAATTAAACCACATGCTCCACCGCTTGTGCGGGCCCCCGTCAATTCCTTTGAGTTTCAGTCTTGCGACCGTT
+
GGDC7FFGGFFDC:FCCEFGGGGFFF9FGFG<EECEGFGFEFGCEFEFFGGGFGFEFCGG?FFCGGGC:F>:FCGGE7:BFB?EFFGEGGFCEFGFGGGGGGGGGGCFFG77FEGFFC@A83FGGG7AFFGGGDGCC<@C<FFGEEECFFCGGG?CBF<>E9FDCF>@ECEGGGGGGFGGGE9CE<:C:FDCFGG?C2>CGFBCEECEGG7CAC5CCFGGFGGGGG<<6797CGGGEDE3F)9DC)77EDDBBGBDF<7@FG<BA?BB)647:7=C4<>;>,5B)
@M02542:52:000000000-J9N43:1:1101:16430:4982 2:N:0:GTGAAA
CGGTTTATCACCGGCAGTCTCCCTAGAGTTCCCGACTTAACTCGCTGGCAACTAAGGATAGGGGTTGCGCTCGTTGCGGGACTTAACCCAACATTTCACAACACGAGCTGACGACAGCCATGCAGCACCTGTCTTACGGTTCCCGAAGGCACAACCGCATCTCTGCAGTCTTCCGTAGATGTCACGAGTAGGTAAGGTTCTTCGCGTTGCGTCGAATTAACCCACATGCTCCCCCGCTTGTGCGGGCCCCCGTCCATTCATTTTAGTTTTAATCTTTCAACCTT
+
G@FGGGGGGGGGGGGGGGGAFGGGGCF<@EEEGGGGGGEFFGCFGGGGGFGFFGFGDGGDF?8F?CCCB@+BFEGGGDEG7FGFGGGGGGGGFFGGF9FFFGGGCCBEGC9FCEFC@FFFGFD:>F8?EFFBFGEFGGFGEGGFG7E5FG,,@84CDGGCC,=<?F?F;*,11A7C*5:=8E:A+/=>EA6=;+:CGG6;AFF>DF>31>(.239>F>0@*-4*1*0,6*6))8>63(9(3))-731,(45),9)())*-67=)).).)6)))..:*/*1*709
@M02542:52:000000000-J9N43:1:1101:13814:4990 2:N:0:GTGAAA
CGGTTTATCACCGGCAGTCTCCCTAGAGTTCCCGACTTAACTCGCTGGCAGCTAAGGATAGGGGTTGCGCTCGTTGCGGGACTTAACCCAACACTTCACAACACGAGCTGACGACAGCCATGCAGCACCTGTCTTACGGTTCCCGAAGGCACAACCGCATCTCTGCAGTCTTCCGTAGATGTCAAGAGTAGGTAAGGTTCTTCGCGTTGCGTCGAATTAAACCACCTGCTCTACCGCTTGTGCGGGCCCCCGTCCATTGATTTGTGTTTTAATCTTTCGACCGT
+
GGGCGCFFGGGGGCGFCGGFGF@FGGGGGG<@EGEGGGGGGGGGGGGGG?FFGGGGGFAFCFDEGCGEFFCFGGGGGGEGDGE9FFCCEEGG7=FGFGGGFEGGGGGCEGGFCEGEC,@>DFDFCFEGGFFFGGGCGGFE>C,>**@:F>D>EGD>DEDEC,9,,:?C9?FAFCEFFC*BF@DFF<AF+1A8C7+*;AFCA6A:7:>;6B6)-4))97?7DD<5**)(2*))*/9(((*-,))(01(9(,9)(1)4).*../1<):(,(4682>9***)).)))
@M02542:52:000000000-J9N43:1:1101:10408:4992 2:N:0:GTGAAA
CGGTTTATCACCGGCAGTCTCCCTAGAGTTCCCGCCATTACGCGCTGGCAACTAAGGATAAGGGTTGCGCTCGTTGCGGGACTTAACCCAACATTTCACAACACGAGCTGACGACAGCCATGCAGCACCTGTCTTACAGTTCCCGAAGGCACAACCGCATCTCTCCAGTCTTCTGCAGATGTCAAGAGTAGGTACGGTTCTTCGCGTTGCTCTGGATTAACACACAATCTCCCCCACTTGTTCGGGCCCCCTACTATTCACTTGAGTTTTTATCTCGCCCCCGT
+
GGGGEEFCFFGFGGG+@C@@FFGGGG9CFCEFGGCFEEFGGCCFGGGCGDFGGGGGGGGFGCEFFEGF@CFEDFGAF:7CFFGGGGCFGGFGGGGGFE<FCG8E@=@C>DFFCEEGGGG?F,==C6@9DDFGFFGGGGGFGGG?E7CG7ED5,D5CDEG:CCFC,6?C,;@AFG7,4,268@F67.2)1++09;+*9705866)()2:2>9*))0*1?GF7)5*/*))*2.)).)(-,06-)6(;1>>>>D)(1*-6<7<)**).)6>2)(()-)**.).)).7
@M02542:52:000000000-J9N43:1:1101:19549:4993 2:N:0:GTGAAA
CGGTTTATCACCGGCAGTCTCCCTAGAGTTCCCGACTTAACTCGCTGGCAACTAAGGATAGGGGTTGCGCTCGTTGCGGGACTTAACCCAACATTTCACAACACGAGCTGACGACAGCCATGCAGCACCTGTCTTACGGTTCCCGAAGGCACAACCGCATCTCTGCAGTCTCCCGTAGATGTCAAGAGTAGGTAAGGTTCTTCGCGTTTCGTCGAATTAAACCACATGCCCCACCGCTTGTGCGGGCCCCCGTCCATTCATTTGAGTTTTAATCTTTCGACCGTT
+
GGGGGGGGGGGGGGGGGGGFGGGGGGGGGGGGGGGGGGGGGGGGGGGGGGGGGGGGGGGGGGGGGGGGGGGGGGGGGGGGGDGGGGGGGGGGGGGGGGGFGGGGGGGGGGGGGGGCGGGGGGGDFGGGGGCFGGGGGGGFGGGG6EGGGGGGGGGGGGGEE?FGGG?CGG7AFGGGGCDFCCF=FFFFF+:ACCGGGE4*;A68<A;>(;:FF(9>FFGFGB?8@8?)C6(87)5,1,><F))(062>>>G381)--4*).9=)-4<99AA7A45D0*7:5537)
@M02542:52:000000000-J9N43:1:1101:17451:4994 2:N:0:GTGAAA
CGAGTTGACCCCGGCAGTCTCCTATGAGTCCCCGGCATAACCCGCTGGCAACATAGAACGAGGGTTGCGCTCGTTGCGGGACTTAACCCAACATCTCACGACACGAGCTGACGACAACCATGCGCCACCTGTAAACCGGCCACAAGTGGGGAGCGTATTTCTACGCTTTACCGGTTCATGCCAAGCCTTGGTAAGGTTCTTCGCGTTGCATCGAATTAATCCGCATGCTCCGCCGCTTGTGCGGGCCCCCGTCAATTCCTTTTAGTTTTAGCCTTGGCGCCGTAC
+
GGGGGGGGGGGGGGGGGGGDGGGGGGGGGGGGGGGGGGGGGGGGGGGGGGGGGGGGGGGGGGGGGGDGGGDGGGGGGGGGGFGGGGFGGGGGGGGGGGGGGGGGGGGGGGGGGEGGGGGGCFGGGGGGGGGGGGGGGGGDEGGEGCFFEFGGGGDECCFGGGGGG>8EF7FAGD5>DEGFFGGFGFFFFFFF9BDGDFF:BF3@FFFFF=<?60DFFFGBCFFGGGF?DFF6>B)20<*40619DB9>39770*1)4:F<<F*67ADFF21439<**)0)50)).
@M02542:52:000000000-J9N43:1:1101:8769:5005 1:N:0:GTGAAA
CGGTTTATCACCGGCAGTCTCCCTAGAGTTCCCGACTTAACTCGCTGGCAACTAAGGATAGGGGTTGCGCTCGTTGCGGGACTTAACCCAACATTTCACAACACGAGCTGACGACAGCCATGCAGCACCTGTCTTACGGTTCCCGAAGGCACAACCGCATCTCTGCAGTCTTCCGTAGATGTCAAGAGTAGGTAAGGTTCTTCGCGTTGCGTCGAATTAAACCACATGCTCCACCGCTTGTGCGGGCCCCCGTCAATTCATTTGAGTTTTAATCTTGCGACCGT
+
GGGFDGGGGGGGGEGGGGGGGGGFGGFGGGGDGGFGGGFGFFEFGCCFGGGD<FGGGGGGGGGGFDGGGGGGEGGFGGGGGGGFGGGGGGGGGFAGGGGGGGGGGGGDGGGGGGGGG?FGGGGGGGDGGGGGGGGGGGGGGDGGGGGGGGGGGGGGGGDFEGFGGGGGGFGGGGC:CFGGGGGGGGABCEBF?FGEGCGDGCFGEGEEGGGGDCEGGGCFGGGG*;0<:+AFFGGGGG*9C:?7EG@EE)9@@C?>AGGFD7:FABAAAFFGGGFF<)(436>B
@M02542:52:000000000-J9N43:1:1101:20459:5009 1:N:0:GTGAAA
CGGTTCATCACCGGCAGTCTCCCTAGAGTTCCCGACTTAACTCGCTGGCAACTAAGGATAGGGGTTGCGCTCGTTGCGGGACTTAACCCAACATTTCACAACACGAGCTGACGACAGCCATGCAGCACCTGTCTTACGGTTCCCGAAGGCACAACCGCATCTCTGCAGTCTTCCGTAGATGTCAAGAGTAGGTAAGGTTCTTCGCGTTGCGTCGAATTAAACCACATGCTCCACCGCTTGTGCGGGCCCCCGTCAATTCATTTGAGTTTTAATCTTGCGACCGT
+
GGGGGGGGGGGGGGGGGGGGGGGGGGGGGGGGGGGGGGGGGGGGGGGGGGGGGGGGGGGGGGGGGGGGGGGGGGGGGGGGGGGGGGGGGGGGGGGGGGGGGGGGGGGGGGGGGGGGGGGGGGGGGGGGGGGGGGGGGGGGGGGGGGGGGGGGGGGGGGGGGGGGGGGGGGGGGGGGGGGGGGGGGGGGGGGGGGGGGGGGGGGGGGGGCGGGFGGGGGGGGGGGGGGGGGGGGGGGGGGGG0BGGGFFGGGFFGFFFGGFGGFFFFFFA>AGGGFCA>FFF>>@
@M02542:52:000000000-J9N43:1:1101:13271:5012 1:N:0:GTGAAA
CGGTTTATCACCGGCAGTCTCCCTAGAGTTCCCGACTTAACTCGCTGGCAACTAAGGATAGGGGTTGCGCTCGTTGCGGGACTTAACCCAACATTTCACAACACGAGCTGACGACAGCCATGCAGCACCTGTCTTACGGTTCCCGAAGGCACAACCGCATCTCTGCAGTCTTCCGTAGGTGTCAAGAGTAGGTAAGGTTCTTCGCGTTGCGTCGAATTAAACCACATGCTCCACCGCTTGTGCGGGCCCCCGTCAATTCATTTGAGTTTTAATCTTGCGACCGT
+
GGGGGGGGGGGGGGGGGGGGGGGGGGGGGGGGGGGGGGGGGGGGGGGGGGGGGGGGGGGGGGGGGGGGGGGGGGGGGGGGGGGGGGGGGGGGGGGGGGGGGGGGGGGGGGGGGGGGGGGGGFGGGGGGGGGGGGGGGGGGGGGGGGGGGGGGGGGGGGGEGGGGGGGGGGGGGGGGGGGGGGGGGGGGGGGGGGGGGGGGGGGGGGGGGGGGFGGGGGGGGGFGGGGGGFGGGGGEGDGGG:FGGDFFGGGFBD?DFGGFGGFFFFBFBFBGGGFG2>>>>;5>
@M02542:52:000000000-J9N43:1:1101:7513:5013 1:N:0:GTGAAA
CGGTTTATCACCGGCAGTCTCCCTAGAGTTCCCGACTTAACTCGCTAGCAACTAAGGATAGGGGTCGCGCTCGTTGCGGGACTTAACCCAACATTTCACAACACGAGCTGACGACAGCCATGCAGCACCTGTCTTACGGTTCCCGAAGGCACAACCGCATCTCTGCAGTCTTCCGTAGATGTCAAGAGTAGGTAAGGTTCTTCGCGTTGCGTCGAATTAAACCACATGCTCCACCGCTTGTGCGGGCCCCCGTCAATTCATTTGAGTTTTAATCTTGCGACCGT
+
GGGGGGGGDGGGGGGGGFG9FFGGEFGGGGGGGGGGGGGGGGDFGGEGGGGGCGGGGGGGGGGGGGGGFGGGGGG?FFGGECDGGGDFGGGGGGGGGGGGGGGGGDGGGGGGEGGGGGGDDDG@DEFF<FFGFGGGGGGG7CGGEG@CEFGGGGGGGGG7CFFCCFGGGGGFGFDFFGGGGG9BFFGCGCGGFFFGGFFGGGGGGGGGEEGGFG==<FGGGEFGGGGGGGGCFGFGGGGFGFFCECE;ECGFFGFEFGFFFGFFBB<ABAB:CFFG2<(19B@F
@M02542:52:000000000-J9N43:1:1101:25641:5017 1:N:0:GTGAAA
CGGTTTATCACCGGCAGTCTCCCTAGAGTTCCCGACTTAACTCGCTGGCAACTAAGGATAGGGGTTGCGCTCGTTGCGGGACTTAACCCAACATTTCACAACACGAGCTGACGACAGCCATGCAGCACCTGTCTTACGGTTCCCGAAGGCACAACCGCATCTCTGCAGTCTTCCGTAGACGTCAAGAGTAGGTAAGGTTCTTCGCGTTGCGTCGAATTAAACCACATGCCCCACCGCTTGTGCGGGCCCCCGTCAATTCATTTGAGTTTTAATCTTGCGACCGT
+
GGGGGGGGFGGGEGGGGGGGGGGGGGGGGGGGGGGGGGGGGGFGGGGFGGGGGGGGGGGGGGGGGGGGGGGGGGGGGGGGGGGGGGGGGGGGGGGGGGGGGGGGGFCFGGGGGGGGGGGDFFGGGGFGGGGFGGGGGFGGGGGDGGGGGGFG@FGGGGGDGFGGGGGGGGGGGGGB:<CGGGGCEGCGGFCGFGGFGGGF9CFFEGEGGGE?578CFFFGFGGGGC6+<+:C=EGEDGGGGBFDGGFFGGGFFGF>AGGFGG>*4<<ABAAFGGBG242196BB
@M02542:52:000000000-J9N43:1:1101:20547:5020 1:N:0:GTGAAA
CGGTTTATCACCGGCAGTCTCCCTAGAGTTCCCGACTTAACTCGCTGGCAACTAAGGATAGGGGTTGCGCTCGTTGCGGGACTTAACCCAACATTTCACAACACGAGCTGACGACAGCCATGCAGCACCTGTCTTACGGTTCCCGAAGGCACAACCGCATCTCTGCAGTCTTCCGTAGATGTCAAGAGTAGGTAAGGTTCTTCGCGTTGCGTCGAATTAAACCACATGCTCCACCGCTTGTGCGGGCCCCCGTCAATTCATTTGAGTTTTAATCTTGCGACCGT
+
GGGGGGGGGGGGGDGGGGGGFGGGGGGGGGGGGGGGGGFGFGGDEGGGGGGGFFEGGGGGGGGGGGGGGGGGGGGGGGGGGGGGGGABFEGGGGGGGGGGFFFFGGGGGGFGGGGGGGGGGGGGGGGGGGGGGGGGGGGGGGGGEGGGGGGGCGGGGGGDGGGFFGGGGGGGGFFFDGGGGGGGGGGGGFEGGGGGGGGGGGGGGGGGGGGGFGEGGDGGFGGGGGGFGGGFGFFGDCCFC0=DGD30:DDEFGFEF:7@GFDFF?<AA2>DFFFGFFFFFFFF
@M02542:52:000000000-J9N43:1:1101:24820:5060 2:N:0:GTGAAA
CGGTTTATCACCGGCAGTCTCCCTAGAGTTCCCGACTTAACTCGCTGGCAACTAAGGATAGGGGTTGCGCTCGTTGCGGGACTTAACCCAACATTTCACAACACGAGCTGACGACAGCCATGCAGCACCTGTCTTACGGTTCCCGAAGGCACAACCGCATCTCTGCAGTCTTCCGTAGATGTCAAGAGTAGGTAAGGTTCTTCGCGTTGCGTCCGATTAAACCACATGCTCCACCGCTTGTGCGGGCCCCCGTCAATTCATTTGTATTTTAATCTTTCCACCTTT
+
GGGGGGGGGGGGGGGGGGGEFGGGGGGGGFGGGGGGGGAFGGGGGGGGGFGGGGGGFAFCEFGFGDEFEGGGGGGGF::CCGGGGGGG?FGGDGGGF9EF9FFEB:FEG8FGGGGGGGGGG@CE,DCFGGGGGGFCFD:DGGFGG>GG@DGGG>8EDGDGGCGDFGGGGFCAFGCFF5<CAF=677BFFFFFEA:DGCFGFFF38)>B0)3747)0.78B>7(*::62C*6:6.<600*,8822319((497(*/,)6/.-7/5-))..62:25)2*****7)9*
@M02542:52:000000000-J9N43:1:1101:17590:5063 2:N:0:GTGAAA
CGGTTTGTCACCGGCAGTCTCTCTAGAGTGCCCTTTCGTAGCAACTAGAGACAAGGGTTGCGCTCGTTGCGGGACTTAACCCAACATCTCACGACACGAGCTGACGACAGCCATGCAGCACCTGTGTCCACTTTCTCTTTCGAGCAACTAATGCATCTCTGCTTCGTTAGTGGCATGCCAAGGTGTGGTAAGGTTTTTCCAGTTTCATCGAATTAATTCACATCAACCACCGCTTTTGCGGGTGCCCGTCACTTCCTTTCTAGTTTATGTTTTCTCCCGTTTACC
+
GGGBC;6CFFCFBEG@+EE@FFGGCFGGCFFGGGGGG>FFDGFDFFG,,,,CEC@FEEF7FF+@CEC@@,:FEC@FF94CFFEF7<,?,E<BF7F@:FCE+@=,AF:B8+3:F95DC9:8FD8@D8E2,,8;B9AGGCG;F8+8>+,53@,@>C93=>7,2,7,@*>:13=1D5C9*,*39,7***/:8+=401:4/76*11387@+97)(.)(;;1+<++99+5+)(*//())0(5)*,(--(0((1(-**.:C8<5*)-**.-6)))).)(.):*))5)))*0
@M02542:52:000000000-J9N43:1:1101:19513:5065 1:N:0:GTGAAA
CGGTTTATCACCGGCAGTCTCCCTAGAGTTCCCGACTTAACTCGCTGGCAACTAAGGATAGGGGTTGCGCTCATTGCGGGACTTAACCCAACATTTCACAACACGAGCTGACGACAGCCATGCAGCACCTGTCTTACGGTTCCCGAAGGCACAACCGCATCTCTGCAGTCTTCCGTAGATGTCAAGAGTAGGTAAGGTTCTTCGCGTTGCGTCGAATTAAACCACATGCTCCACCGCTTGTGCGGGCCCCCGTCAATTCATTTGAGTTTTAATCTTGCGACCGTT
+
GGGGGGGGGGGGGGGGGGGFGGGGGGGGGGGGGGGGGGGGGGGGGGGGGGGGGGGGGGGGGGGGGGGGGGGGGGGGGGGGGGGGGGGGGGGDGGGGGGGGGGGGGG>FGGGGGGGGGGGGFEGGGCFGGGGGGGGGGGGGGGGGGGGGGGGGGGGGGGGGGFGFDGGGGGGGGGGGGGGGGGGGFFFFFGGGGGGGGGGGGGGGGGGGCEGGBGGGGGGGCCFFFGGGGFGGGGECEGDGG0FGGG>DCGGEFGBDACFBGGFFBF449<<6?*=D>29>B0;8)
@M02542:52:000000000-J9N43:1:1101:4794:5080 2:N:0:GTGAAA
CGGTTTATCACCGGCAGTCTCCCTAGAGTTCCCGACTTAACTCGCTGGCAACTAAGGATAGGGGTTGCGCTCGTTGCGGGACTTAACCCAACATTTCACAACACGAGCTGACGACAGCCATGCAGCACCTGTCTTACGGTTCCCGAAGGCACAACCGCATCTCTGCAGTCTTCCGTAGATGTCAGGAGTAGGTAGGGTTCTTCGCGGTGCGTCGAATTAAACCACATGCTCCACCACTTTTCCTGGACCCCGTCCAACCATTTGAGTTTTAATCTTGCGACCGG
+
GCGGCCCFGGGGGGG@FFFCFFGGCF<9EFGED7FFGGFGDCFFGB@+CFGGGGGGGGGFGF,@FFGGCF:F74CFFF:CGGGCFGGFFGGGGGGGGGGGGGGGDCFGD,CFFGGGG@FDGGFGG8D8D8FGGGGGG87B:+4@@CEECFD>FGG>7B**1,=:=CF?F;,+>A=,***4+BDF>1A3A4+/9@4CG:5*2:A>;))-(7279(75/<CF>2(;C*/)9*.2F)<(,(2))))-0(..41C369)4)5>B2*@)-(.)-)62246::6))0>))
@M02542:52:000000000-J9N43:1:1101:16959:5081 1:N:0:GTGAAA
GTCCACACCTTCCTCCGGTTTATCACCGGCAGTCTCCCTAGAGTTCCCGACTTAACTCGCTGGCAACTAAGGATAGGGGTTGCGCTCGTTGCGGGACTTAACCCAACATTTCACAACACGAGCTGACGACAGCCATGCAGCACCTGTCTTACGGTTCCCGAAGGCACAACCGCATCTCTGCAGTCTTCCGTAGATGTCAAGAGTAGGTAAGGTTCTTCGCGTTGCGTCGAATTAAACCACATGCTCCACCGCTTGTGCGGGCCCCCGTCAATTCATTTGAGTTTTAATCTTTCGACCGTAC
+
CCCCCGGGGGGGGGGGGGGGGGGGGGGGGGGGGGGGGGGGFFGGGGGGGGGGGGGGGGGGEEGGGGGGGGGGGGFFGGGGGGGGGGGGGGGGDGGGGGGGGGGGGGGGGGGGGGGGEFGGGGGGGGGGGGGGGDGGGGGGGGGGGGGGGGGGGGGGGGGGGGGGGGGGGGGEGGGGGGGGGGGGGFGGGGGGGGGGGGGGGGGGGGGGGGGGGGGGGGGGGGG8EGGEBGGGGGGGFGGCFGG6+AGGGGGGEC5F6>DGGGFEGGG3<<?69FFFGG44<>>BD2:F>GF*68:BFFE>5
@M02542:52:000000000-J9N43:1:1101:10678:5087 2:N:0:GTGAAA
CGGTTTATCACCGGCAGTCTCCCTAGAGTTCCCGACTTAACTCGCTGGCAACTAAGGATAGGGGTTGCGCTCGTTGCGGGACTTAACCCAACATTTCACAACACGAGCTGACGACCGCCATGCAGCACCTGTCTTACGGTTCCCGACGGCACAACCGCATCTCTGCAGTCCTCCGTAGATGTCAAGAGTAGGTAAGGTTCTTCGCGTTGCGTCGAATTAAACCAAATGCTCCACCCCTTGTGCGGGCCCCCCTCCATTCTATTGAGTTTTAATCTTTCCACCGTT
+
GGGGEGGGGGGGGGD@CFFCGFFGGFFFGGGGGGGGGGGGFFGGGGGGGGGGGGGGGGG<FGFCFG@EGGEFGGGCGECEGGGGGGFDGGGGGCEGGGGGGGGGCFEGGGGG:CC+3FFFGGFGGGGFFGCEGGGGGGDGGGGGGG*15B>=F,:CDDEGE=C:1BFFFCFAFFEF<58FA:1:C<B8:766;7FFF:=C486:635;;E(.31>F:5CFC)1;**/-C74)))0(-(24:))-.(,77(1)-1*.).7))*1)--:44)68<<B7***1*>)0)
@M02542:52:000000000-J9N43:1:1101:9550:5089 2:N:0:GTGAAA
ACAGTTTACACTGGCAGTCTTGCTAGAGTTCCCGACATCACTCGCTGGCAACTAACAACAGGGGTTGCGCTCGTTATAGGACTTAACCTGACACCTCACGGCACGAGCTGACGACAACCATGCAGCACCTTGTAAATTGTCCGAAGAAGAGTCTGTTTCCAAACCTGTCAATCTACATTTAAGCCTTGGTAAGGTTCCTCGCGTATCATCGAATTAAACCACATGCTCCACCGCTTGTGCCGGCCCCCGTCAATTCCTTTGAGTTTCATTCTTGCGAACTTACTC
+
GGGGFFGGGAFGGGGFEGGGGGGGDDFGGGGGGGGGGGGGF<FGEEGGG8AFFGGGGGG8FEECFGEGGG@FECFEGFDGGGGGFGGGGDEGGGGGGFGGGGEGDCGGGGGFGGGGFGG+EEFG9CFGGGGGGGGGFGFFCGGGGE+3@CFFGFGEFF7CE:FFFGGGFCGFF@CGGAC;1=CF;:864A>ABAG:;<B>>@BB@4A*9FBF2;FFFFGF40=?+9+)2933)=8?1(*/),(3043>6<DGF*25<<FB<6):<)6)-6)).66))00)097*0
@M02542:52:000000000-J9N43:1:1101:20195:5096 2:N:0:GTGAAA
CAGGTTATCCCTGGCAGTCCCTCTAGAGTGCCCAACTTAATGCTGGCAACTAAAGGCAAGGGTTGCGCTCGTTGCGGGACTTAACCCAACATCTCACGACACGAGCTGACGACAACCATGCACCACCTGTCACTTCTGTCCCCGAAGGAAAATCTCCGATTAAGGAGAGGTCAAAAGGATGTCAAGCTTAGGTAAGGTTCTTCGCGTTGCTTCGAATTAAACCACATGCTCCGCTACTTTTGCGGGTCCCCGTCAATTCCTTTGAGTTTCACTCTTGCGAGCGT
+
GGGGGGGGGGGGGGGGGGGFGGGGGGGGGGGGFGGGGGFGGGGGGGGGGGGGGGGGGGGGGGFGGGGGGGGGGGGGGGGGGGGGGGG7FGGGGGGGGFGGGGGGGGGGGGG>FGGGGGGGGGG8DFEGGGGGGGGGGGGGDEFEGGECFGDFCF,@?EEEDGGGFFECEDF>:FGFGGFFF?FFGEAFBFFFFFGGGFFGAF68<EE@@FAFC9GFFFGFGF8F8C6=CCA:@>59B0C)-))3B>>B?BC3,5<:<444:FF))-:AAA6A<9AG>@))))78
@M02542:52:000000000-J9N43:1:1101:6795:5107 1:N:0:GTGAAA
CGGTTTATCACCGGCAGTCTCCCTAGAGTTCCCGACTTAACTCGCTGGCAACTAAGGATAGGGGTTGCGCTCGTTGCGGGACTTAACCCAACATTTCACAACACGAGCTGACGACAGCCATGCAGCACCTGTCTTACGGTTCCCGAAGGCACAACCGCATCTCTGCAGTCTTCCGTAGATGTCAAGAGTAGGTAAGGTTCTTCGCGTTGCGTCGAATTAAACCACATGCTCCACCGCTTGTGCGGGCCCCCGTCAATTCATTTGAGTTTTAATCTTGCGACCGT
+
GGGGGGGGGGGGGGGGGGGGGGGGGGGGGGGGGGGGGGGGGGGGGGGGDGGGGGGGGGGGGGGGGGGGGGGGGGGGGGGGGGGGGGGCFGGGGGGGGGGGGGGGGGGGGGGGGGGGGGGGGGGGGGGGGGGGGGGGGGGFGGGGGGGGGGGFDGGGGGGFGGFGGGGFCFGFGGEGGGGGGGGGGGGDFCFFFGGGGGGGGGGGGGGGCEGGFGGGGGGGGGFFFGGGGDFFGGGGGGGFG7B<ECBFGGGF>DFFAFG67:>FDFFADF96C:@FBF6>>9BF
@M02542:52:000000000-J9N43:1:1101:11057:5116 2:N:0:GTGAAA
CGGTTTATCACCGGCAGTCTCCCTAGAGTTCCCGACTTAACTCGCTGGCAACTAAGGATAGGGGTTGCGCTCGTTGCGGGACTTAACCCAACATTTCACAACACGAGCTGACGACAGCCATGCAGCACCTGTCTTACGGTTCCCGAAGGCACACCCGCATCTCTGCAGTCTTCCGTAGATGTCAAGAGTAGGTAAGGCTCTTCGCGTTTCGTCGAATTAAACCACATGCTCCACCGCTTGTTCGGGCCCCCGTCCATTCATTTTAGTTTTAATTCTTCGTCCTG
+
GGGGGGGGGGGGGGG7FFG<EGGGGCGGGGGFFCGGGCFGGGGGGGGDGGGGGGGGCGG9FFGEGGGGCGFGGGGGGC7FEFFGGGGFGGFGGGGGGGGFFBFGC=+FEFFG7EGGGGG8DFGFFD8=EFAFGGGGGGGDGGGGEE55<,8@F,BEDGE>EBF7,2,<ECCFCGGC65C68EGF736411166@CC0*);6AA:?55@(6:F?(C5@:FFG>78;;62**.567)(,(14?)61561--4C)-1)--6F2:@6)61--)6)).))2*0500<)*
@M02542:52:000000000-J9N43:1:1101:8798:5121 2:N:0:GTGAAA
ATCCCCACCTTCCTCCGGTTTGTCACCGGCAGTCACCTTAGAGTGCCCAACTGAATGCTGGCAACTAAGATCAAGGGTTGCGCTCGTTGCGGGACTTAACCCAACATCTCACGACACGAGCTGACGACAACCATGCACTACCTGTCACCGCTGTCCCCGAAGGGAAAGCCATGTCTCCAAGGCGGTCAGCGGGATGTCAAGACCTGGTAAGGTTCTTCGCGTTGCGTCGAATTAAACCACATGCCCCACCGCTCGTGCGGGCCCTCGGTCATTCCTTTGAGTTTCATCCGTTCGGCCGTAC
+
@8A@A8EG7E@EGGAEFGFGGGGGCCEEGCC:CFFGG9AAEGACCDFFFGGGF@,CEAFGFGFF@@<,,CFF8FFGG@,@FCGGFC+:CFF7=BE,EFFAE<4DCF<F,F,,A+64@CEGDFCFGGGGGE8CFAC?E9,,,@D+3@C9>8BC68FF:3B8>858,@:88F,;*6B:CF@?,****:/)=,=//*88FFDA7))0=A5F)3*6+3=F46;.(75(-)4)((*9@4+=C1(*2+9)*24(.0762(/3(4(4)-(((,//(*9)4<4):4/6())).)).)(4**.7)73.).
@M02542:52:000000000-J9N43:1:1101:22195:5154 2:N:0:GTGAAA
CGGTTTGTCACCGGCAGTCTCCTTAGAGTGCCCACCTTAACGTGCTGGTAACTAAGGACAAGGGTTGCGCTCGTTACGGGACTTAACCCAACATCTCGCGACACGAGCTAACGACAGCCATGCAGCACCTGTGTCAGATTTCCCGAAGGCACCAATCCATCTCTGGAAAGTTCTCTGCATGTCAAGGCCTGGTAAGGTTCTTCGCGTTGCTTCTAATTAAACCACATGCTCCACCGCGTTGCCGGCCCCCCGTCCATTCATTTGATTTTTAACCTTTGGTGCTT
+
GGGGGCEGFGGGGGGGGGFCFFGFGGGGGGGFGG7FGGFFFGGGGGG8FGGGGGGGGGFG@<EFEGCC@FGGDGGGGGG@FGGGGGCGF@AFFDCF,=@BFFE=:=4FEGFGGG7FGFGGC,,C,==+@@:D:,@C99,3@CFCCEGD:DCCFGE@CD?7CCFFG6;CDFFACE:52<9C8=D+B=;F)2??>FD*C,+CFC:508;>@FE6?):7AFGF7<3*/8))7:)46F<9((9(4133)(-79>C)(*)-54=6<41<2).65<:)).-*2*)))9*1
@M02542:52:000000000-J9N43:1:1101:8379:5156 1:N:0:GTGAAA
ACGGTTTGCACCGGCAGTCTTGCTAGAGTTCCCGACATTACTCGCTGGCAACTAACAACAGGGGTTGCGCTCGTTATAGGACTTAACCTGACACCTCACGGCACGAGCTGACGACAACCATGCAGCACCTTGAAAGACGTCCGAAGAAATATCTGTTTCCAAATACGTCGTCTCCCATTTAAGCCTTGGTAAGGTTCCTCGCGTATCATCGAATTAAACCACATGCTCCACCGCTTGTGCGGGCCCCCGTCAATTCCTTTGAGTTTCAAACTTGCGTTCGTACTC
+
GGGGGGGGGGGGGGGFCFGGGGGGGGGGGGGGGGGGGGGGGGGGGGGGGGGGGGGGGGGGGGGGGGGGGGGGGGGGGGGGGGGGGGCGGFGGFGGGGGGGGGGGFGGGGFGGGGGGGGGGGGGGFGGGGGGGGGGGGGGGGGGGGGDGGGGFGGGFGGGGGGGGFGGGGGGFFGGFGGGGGGEGGGGGGGGGGGGGGGGFGGGGGECFF;<FFGGGGGGGGFFG6E0AGCGGEEEGGF6CC>3DGGBDCGGFFGBFBGGFGCBFFFFFFFFGGGFC9?F<B:FF6
@M02542:52:000000000-J9N43:1:1101:12134:5168 2:N:0:GTGAAA
ACGGTTTGCACCGGCAGTCTTGCTAGAGTTCCCGACATGACTCGCTGGCAACTAACAACAGGGGTTGCGCTCGTTATAGGACTTAACCTGACACCTCACGGCACGAGCTGACGACAACCATGCAGCACCTTGAAAGACGTCCGAAGAAATATCTGTTTCCAAATACGTCGTCTCCCATTTAAGCCTTGGTAAGGTTCCTCGCGTATCATCGAATTAAACCACATGCTCCACCGCTTGTGCGGGCCCCCGTCAATTCCTTTGAGTTTCAAACTTGCGTTCGTTCCC
+
GGGGGGGEGGGGGGG>FGGGGGGGGGGGGGGGGGGGGGGGGGGGGGGGGGGGGGGGGGGGGGGGGGGGGGDGGGGGGGGGGGGGGGGGGGGGGGG@FGGGGGGGGGGGGGGGC@FGGGGGGGGFDFGGGGGCGGGGDE@DFGGGGGEGGGGGGGG;CGGGGGFFGG4DFDEF5DFGGGGFFG+AFEF6FBFFEADDCF775B>DFBFEEFEFF@:FFAFFD;0:+</6<*427>.3(4*-46(4;>F>(-9C17D<AFFF)*)).5<2547A9:))/<5).)))*
@M02542:52:000000000-J9N43:1:1101:14356:5184 1:N:0:GTGAAA
CGGTTTATCACCGGCAGTCTCCCTAGAGTTCCCGACTTAACTCGCTGGCAACTAAGGATAGGGGTTGCGCTCGTTGCGGGACTTAACCCAACATTTCACAACACGAGCTGACGACAGCCATGCAGCACCTGTCTTACGGTTCCCGAAGGCACAACCGCATCTCTGCAGTCTTCCGTAGATGTCAAGAGTAGGTAAGGTTCTTCGCGTTGCGTCGAATTAAACCACATGCTCCACCGCTTGTGCGGGCCCCCGCCAATTCATTTGAGTTTTAATCTTGCGACCGT
+
,:CBC@AEC@CC;FF+@FFCFFGFE89CFGCFGD@FFG9DFGFGGGEEGEFF@FFF8E9CF@<:FF@FEGCF:=CFE7C=CFE9?AEGGGFG7EFFGDAF=F,8:CCCFE9<77>FBE<D<DF9CCFGGFF<DFA,DFGGGD<FB<*3@CA:>FFBC:<*>,=2;F;FFFBF,?7F7:*2?;F@F:FCCC;9CFFFFGF??CBC*5/:CCCC5*8/95<>CFF@FFG+8CFGFGGGGGCCG>?CE37)*975)/-<>C>FFGA4)446<<<CF>7C44,(33<.
@M02542:52:000000000-J9N43:1:1101:16783:5185 1:N:0:GTGAAA
ACCGGCAGTCTCCCTAGAGTTCCCGACTTAACTCGCTGGCAACTAAGGATAGGGGTTGCGCTCGTTGCGGGACTTAACCCAACATTTCACAACACGAGCTGACGACAGCCATGCAGCACCTGTCTTACGGTTCCCGAAGGCACAACCGCATCTCTGCAGTCTTCCGTAGATGTCAAGAGTAGGTAAGGTTCTTCGCGTTGCGTCGAATTAAACCACATGCTCCACCGCTTGTGCGGGCCCCCGTCAATTCATTTGAGTTTTAATCTTGCGACCGTACTCCCCAGGCGGTCTACTTAGTGCG
+
CCCCCGGGGGGGGGGGGGGGGGGGGGGGGGGGGGGGGGGGGGGGGFGGGGGGGGGGGGGGGGGGGGGGGGGGGGGGGGGGGGGGGGGGGGGGGGGGGGGGGGGGGGGGGGGGGGGGGGGGGGGGGGGGGGGGGGGGDGGGGGGGGGGGGGGGGGGGGGGGGGGGGGGGGGGGGGGGGGGGGGGGGGGGGGGGGGGGGGGGGGGGGGGGGGGGGGGGGGGG?FGFGGGGFGGGDGGGGGGGGGGGGGGGFFGGFGGGFAFGGGFFGGGFFGFFBGG@GFFFBFFFFFFGGGD7AD>FBA*9)
@M02542:52:000000000-J9N43:1:1101:20862:5191 1:N:0:GTGAAA
ACAGTTTACACTGGCAGTCTCGTTAGAGTTCCCGACATGACTCGCTGGCAACTAACGACAGGGGTTGCGCTCGTTATAGGACTTAACCTGACACCTCACGGCACGAGCTGACGACAACCATGCAGCACCTTGTAAATTGTCCGAAGAAAAGTCTGTTTCCAGACCTGTCAATCTACATTTAAGCCCTGGTAAGGTTCCTCGCGTATCATCGAATTAAACCACATGCTCCACCGCTTGTGCGGGCCCCCGTCAATTCCTTTGAGTTTCACACTTGCGTGCGTACTC
+
GGFGGGDGGFCFFDFF;FD@EGDDGCGC@AFDEECFGFEECAFFGCEGCDFGFFGFGGGCEFGGGGGGDD:CGEGGGGGFGGGGAGGGGGGGDGGGGGGGGGG7+B>@FFFG@C7FFD@C,:DDB8FFC<DBFCFCEGFGFGG+@EGGGFGFBFGCFGAFFGGFEFFF@FGGDGBFCCFGGGGGCFGGGGGGF7>FFFGGGG5EC*<EGF?CAGC7@FGGGGGGCF<FGCCFGCEG596>D;@DGDE5=7<BFCAFDGG6DD0FB4-699>CFF?56001(4>:@
@M02542:52:000000000-J9N43:1:1101:15186:5191 1:N:0:GTGAAA
TAGTAGCGCTGGCTCGTCACTCGGCTCCTCGGCTGACTTCGGCTGCAAAGACTTTCTCCTTAGGCGCATGTCTCAGCAACACAAAACGAGGGTTTCGCTCGTTATAGGACTTGACCAAACATCTCACGACACGAGCTGACGACAGCCATGCAGCACCTGTATGAAAGTAAGTACCATCCCGTTAAGGACAGGTTTTCTTGTTCATATGTCAAGGGCTGGTAAGGTTTTGCGCGTTGTATCGAATTAAACCACATGCTCCACCGCTTGTGCAGGCCCCCGTCAATTCCTTTGAGTTTCGGTC
+
C@CCCFGGGGGGGGGGGGGGGGGGGGGGGGGGGGGGGGGGGGGGGGGGEGGGGGGGGGGGGGGGGGGDGGGGGGGGGGGGGGGGGGGGGDEEGGGGGGEGGEGGGGGGGGGGGGGGGGGGGGGFGGGGGGGGEGGGGGGGGGGGGGGGGGFGGGGGGGGGGGGGGGGGGGGGGGGGFEGGECFGFFFGGGGGGGFGGGFCFGFGGFGDC,@FGGGGGGGFCFGGGGCFFGGGGGGDGGFFGGGGGGGF7CFCGG9C*.9C6C>BGGGF?FFF?DGDDGBD:::A2):CCFF>1:66<1>@3
@M02542:52:000000000-J9N43:1:1101:15993:5216 1:N:0:GTGAAA
CGGTTTATCACCGGCAGTCTCCCTAGAGTTCCCGACTTAACTCGCTGGCAACTAAGGATAGGGGTTGCGCTCGTTGCGGGACTTAACCCAACATTTCACAACACGAGCTGACGACAGCCATGCAGCACCTGTCTTACGGTTCCCGAAGGCACAACCGCATCTCTGCAGTCTTCCGTAGATGTCAAGAGTAGGTAAGGTTCTTCGCGTTGCGTCGAATTAAACCACATGCTCCACCGCTTGTGCAGGCCCCCGTCAATTCCTTTGAGTTTCGGTCTTGCGACCGT
+
GGGGGGGGGGGGEGGGGGGGGGGGGGGGGGGGGGGGGGGGGGGGGGGGGGGGGGGGGGGGGGFGGGGGGGGGGGGGGGGGGGGGGGGGGGGGGGGGGGGGGGGGGGGGGGGGGGGGGGGGGGGGGGGGGGGFGGGGGGGGGGGGGGGGGGGGGGGGGGGGGFGFGGGGGGFGGGGGGEDGGE<FGGGGGGGGGGGGGGGGGGGGGGGGGGGGFEGCGGGGGGGGGGGDGGGFGGGGGGGGGFFGGGF@EGGEDGFFFGGFCFAFBFFFFF?DD55F>B>9>>3>
@M02542:52:000000000-J9N43:1:1101:20535:5232 2:N:0:GTGAAA
CGGTTTATCACCGGCAGTCTCCCTAGAGTTCCCGACTTAACTCGCTGGCAACTAAGGATAGGGGTTGCGCTCGTTGCGGGACTTAACCCAACATTTCACAACACGAGCTGACGACAGCCATGCAGCACCTGTATGAAAGTAAGTACCATCCCGTTAAGGACAGGTTTTCTTTTTCATATGTCAAGGGCTGGTAAGGTTTTGCGCGTTGTATCGAATTAAACCACATGCTCCACCGCTTGTGCAGGCCCCCGTCAATTCCTTTGAGTTTCGGTCCTTCGACCGTAC
+
GGGGGGGGGGGGGGGGGGGEGGGGGGFGGGGGGGGGGGGGGGGGGGGGGGGGGGGGGGGGGGGGGGGGGGGGGGGGGGGGGGGGGGGGGGGGGGGGGGGGGGGGGGGGGGGGGGGGGGGGGGGGGGCDF@FFGGGGGGFGGGGGGGGGCEGGGGGGGGGGGGGGGGGGGG?+>FFFFFFFFG@FCEFEFEE?=FGGFGAGFFFFF5>BF=3A0=GFFFFF:?F5CGFB*:?25>5>>BD3?2<<F0:<>;39:55))-9<<F*),).:40912()**))0<.7.)
@M02542:52:000000000-J9N43:1:1101:13171:5238 2:N:0:GTGAAA
CGGTCTATCACCGGCAGTCTCCCTAGAGTTCCCGACTTAACTCGCTGGCAACTAAGGATAGGGGTTGCGCTCGTTGCGGGACTTAACCCAACATTTCACAACACGAGCTGACGACAGCCATGCAGCACCTGTCTTACGGTTCCCGAAGGCACAACCGCATCTCTGCAGTCTTCCGTAGATGTCAAGAGTAGGTAAGGGTCTTCGCGTTGCGTCGAATTAAACCACATGCTCCACCGCTTGTGCGGGCCCCCGTCAATTCCTTTGAGTTTTAATTTTTCCACCGT
+
GGGGGGGGGGGGGGG@FGGGGGGGGGGGGGGGGGGGGGGGGGGGGGGDDGGGGGGGGGGGGGGGGGGGGGDGGGGGGGGGGGGGGGGGGGGGGGGGGGGGGGGGGGGGGF?DFEGGGGGGGC8:EGGGGGFFGGGGGGGGGGGGGGGGGGGGFGGGGEG>EEG7:EF8CD,=F?5<4:*4;<CA>=FFCFFF<CDCC*=58@A578;((50>>(>56FGFDB:FCFF2C74))7>290D(854,.19>9>C3(1*4:<?94@F<A?AADAA2))-2*/1*/<5<
@M02542:52:000000000-J9N43:1:1101:25783:5240 1:N:0:GTGAAA
CGGTTTATCACCGGCAGTCTCCCTAGAGTTCCCGACTTAACTCGCTGGCAACTAAGGATAGGGGTTGCGCTCGTTGCGGGACTTAACCCAACATTTCACAACACGAGCTGACGACAGCCATGCAGCACCTGTCTTACGGTTCCCGAAGGCACAGCCGCATCTCTGCAGTCTTCCGTAGATGTCAAGAGTAGGTAAGGTTCTTCGCGTTGCGTCGAATTAAACCACATGCTCCACCGCTTGTGCGGGCCCCCGTCAATTCATTTGAGTTTTAATCTTGCGACCGT
+
GGGGGGGGGGGGGGGGGGGGGGGGGGGGGGGGGGGGGGGGGGGGGGGGGGGGGGGGGGGGGGGGGGGGGGGGGGGGGGGGGGGGGGGGGGGGGGGGGGGGGGGGGGGGGGGGGGGGGGGGGGGGGGGGGGGGGGGGGGGFGGGGGGGGGGGGGGGGGGGGGGGGGGGGGGGGGGGGGGGGGGGGGGGGGGGGGGGGGGGGGGGGGGGGGGGGFGGGFCEGGGGGGGGGGGGGGGGGGGGGGFFGGGFDGGGFFGFFFCFFGGFFFFAFFBFFGGFGFF>F>9DF
@M02542:52:000000000-J9N43:1:1101:16066:5240 1:N:0:GTGAAA
CGGTTTATCACCGGCAGTCTCCCTAGAGTTCCCACCATTACGTGCTGGCAACTAAGGATAAGGGTTGCGCTCGTTGCGGGACTTAACCCAACATTTCACAACACGAGCTGACGACAGCCATGCAGCACCTGTCTTAGCGTTCCCGAAGGCACAATCGTATCTCTACAATCTTCGCTAGATGTCAAGAGTAGGTAAGGTTCTTCGCGTTGCGTCGAATTAAACCACATGCTCCACCGCTTGTGCGGGCCCCCGTCAATTCATTTGAGTTTTAATCTTGCGACCGT
+
GGGGGGGGGGGGGGGGGGGGGGGGGGGGGGGGGGGGGGGGGGGCGGGGGGGGGGGGGGGGGGGGGGGGGGGGGGGGGGGGGGGGGGGGGGGGGGGGGGGGGGGGGGGGGGGGGGGGGGGGGGGGGGGGGGGFGGGGGGGGGGGGGGGGGGGGGGGGGGGGGFFGGGGGGGGGGGGGGGGGGGGGGGGGGGGGGGGGGGGGGGGGGGGGGGGGEGEGGGGGGGGGGGGGGCFGGGGGGGGGGFFGGGFFGGGFFGBFFGGFGGFB<<A<><DCC:BG2<9>FBE5
@M02542:52:000000000-J9N43:1:1101:20386:5248 1:N:0:GTGAAA
CGGTTTATCACCGGCAGTCTCCCTAGAGTTCCCGACTTAACTCGCTGGCAACTAAGGATAGGGGTTGCGCTCGTTGCGGGACTTAACCCAACATTTCACAACACGAGCTGACGACAGCCATGCAGCACCTGTCTTACGGTTCCCGAAGGCACAACCGCATCTCTGCAGTCTTCCGTAGATGTCAAGAGTAGGTAAGGTTCTTCGCGTTGCGTCGAATTAAACCACATGCTCCACCGCTTGTGCGGGCCCCCGTCAATTCATTTGAGTTTTAATCTTGCGACCGT
+
GGGGGDGGGGGGGDGGGGFGGGGGGGDGGGGGGGGGGGGGGGGGDGEGGGGGCGGGGGGGGGGGGGDFGGCCFGGFGGDGGGGGGGGFFGGGGGGGGGGGGGGGGGGGCEFGGGGGGGGGGGGGGGGGGGGGGGGGGGGFGEFFGGGGDGFGCGEGFGGGGFGFGGGGGGGGGGGGGGGGGG9EGGGGCFGGGGGGGGGGGGGGGGGGGGGEFGGF<FGCFFGGGGGGGFGGGGGDE<ECF29CEGEFGGGB>C6@B?FFGFAFFFDF22:FGGFGBF>>F>EF
@M02542:52:000000000-J9N43:1:1101:16384:5248 1:N:0:GTGAAA
CGGTTTATCACCGGCAGTCTCCCTAGAGTTCCCGACTTAACTCGCCGGCAACTAAGGATAGGGGTTGCGCTCGTTGCGGGACTTAACCCAACATTTCACAACACGAGCTGACGACAGCCATGCAGCACCTGTCTTACGGTTCCCGAAGGCACAACCGCATCTCTGCAGTCTTCCGTAGATGTCAAGAGTAGGTAAGGTTCTTCGCGTTGCGTCGAATTAAACCACATGCTCCACCGCTTGTGCGGGCCCCCGTCAATTCATTTGAGTTTTAATCTTGCGACCGT
+
GGGGGGGGGGGGGGGGGGGGGGGGGGGFGGGGGGGGGGGGGGGGGGGGGGGGGGGGGGGFGFGGGGGGGGGGGGGGGGEGGGGGGGGGGGGGGGGGGGGGGGGGGGGGGGGGGGGGGGGGGGGGGGGGGGGGGGGGGGGGGGGGGGGGGGGGGGGGGGGGGGGGGGGGGGGGGGGGGGGGGGGGGGGGGGGGGGGGGFGGGGGGGGGGGGGGFGGGGGGGGGGGGGGGGFGGGGGGGGGGGFFGGGFFGGGFFGFFFGGFGGFF<?BFFFFGGGFGBB>>FFFF
@M02542:52:000000000-J9N43:1:1101:23889:5253 1:N:0:GTGAAA
ACGGTTTGCACCGGCAGTCTTGCTAGAGTTCCCGACATTACTCGCTGGCAACTAACAACAGGGGTTGCGCTCGTTATAGGACTTAACCTGACACCTCACGGCACGAGCTGACGACAACCATGCAGCACCTTGAAAGACGTCCGAAGAAATATCTGTTTCCAAATACGTCGTCTCCCATTTAAGCCTTGGTAAGGTTCCTCGCGTATCATCGAATTAAACCACATGCTCCACCGCTTGTGCGGGCCCCCGTCAATTCCTTTGAGTTTCAAACTTGCGTTCGTACTC
+
GGGGGGGGGGGGEGGGGGGGGGGGGGGGGGGGGGGGGGGGGGGGGGGGGGGGGGGGGGGGGGGGGGGGGGGGGGGGGGGGGGGGGGGGGGGGGGGGGGGGGGGGGGGGGGGGGGGDFDGGGGGGGGGGGGGGGGGGGGGGGGGGGGGGGGGGGGGGGGGGGGGGGGGGGGGGEFFGGGGGGGGGGGGGGGGGGGGGGFGGGGGGGGGGGGCCFGGGGFGGGGGGGGCGGGGGGGGGGGFGGFFGGDEFGGGFFGFFFGGFGGFFFDFBBFFGGCFGBBFFFFFF8
@M02542:52:000000000-J9N43:1:1101:19672:5258 2:N:0:GTGAAA
CGGCTTATCACCGGCGGTTTCTTTAGAGTGCCCAACTAAATGATGGCAACTAAAGACGAGGGTTGCGCTCGTTGCGGGACTTAACCCAACATCTCACGACACGAGCTGACGACAGCCATGCAGCACCTGTGTGCTAGCCAGCCGAACTGAAGAAATCCATCTCTGGAAATCATACTAGCCATGTCAAACGCTGGTAAGGTTCTGCGCGTTGCTTCGAATTAAACCACATGCTCCACCGCTTGTGCATGCCCCCGTCAATTCCTTTTGTTTTTAATCTTTCGACCG
+
GGGGGGGGGGGGGGGEGGGGGGGGGGDGGGGGGGGGGGGGGGGGFGGGGGEGFGGGGEFGCCFFGGGGDGGGGGGGGGFGGGGGGGGGGGGGG9FGGGFGGGEGDGGFGDFEGCEFFFEFGGCF@FGGGGAEFCCDACFEGFCEDGEFCGG6;CF9CGFGGFG<CF96E>FFFFEGGE5=6?<@:?F6A>)),>CCFGFCAFFFFBB62597<)0)5)+7F<A9@*)(9=:)*94,8(7114,)/)).2?><>)*(-(9))//.4))..,7((..*0**/))..)
@M02542:52:000000000-J9N43:1:1101:10951:5266 2:N:0:GTGAAA
CGGTTTATCACCGGCAGTCTCCCTAGAGTTCCCGACTTAACTCGCTGGCAACTAAGGATAGGGGTTGCGCTCGTTGCGGGACTTAACCCAACATTTCACAACACGAGCTGACGACAGCCATGCAGCACCTGTCTTACGGTTCCCGAAGGCACCACCGCATCTCTGCAGTCTTCCGTAAATGTCAAGAGTAGGTAAGGTTCTTCGCGTTGCGTCGAATTAAACCACATTCTCCACCCCTTGTGCGGGCCCCCGTCCTTTCATTTGAGTTTGAATCTTTCGACCGTT
+
GGGFGGGGGGGGGGGDGGGCFFGGGGGGGGGGGGGGGGGGGGGGGGGGGGGGGGGGGGGGGGGDFGEGGGGGGGGGGGGGGGGGGGGGGGGGFGGGGGGFFGGGGCGDGGGGGGGGDFGGGGG:9FCFE8<EFFGGGGGFEEGGGGE@CGDE*DCEGGDCE,=C7EG6EFCFFD=CC*7BB<+1=@B5;AFF<+@CGGB:8FF:;>8;(:9E02D@FF+9FA:***9):*64*<7(((229)425039B27),>)-))*)-9/)-().6)-6)).?*/00))).)
@M02542:52:000000000-J9N43:1:1101:20440:5268 2:N:0:GTGAAA
CGGTTTATCACCGGCAGTCTCCCTAGAGTTCCCGACTTAACTCGCTGGCAACTAAGGATAGGGGTTGCGCTCGTTGCGGGACTTAACCCAACATTTCACAACACGAGCTGACGACAGCCATGCAGCACCTGTCTTACGGTTCCCGAAGGCACAACCGCATCTCTGCAGTCTTCCGTAGATGTCAAGAGTAGGTAAGGTTCTTCGCGTTGCGTCGAATTAAACCACATGCCCCACCGCTTGTTCGGGCCCCCGTCAATTCATTTGAGTTTTTATCTTTCGACCGTT
+
GGGGGGGGGGGGGGGGGGGFGGGGGGFGGGGGGGGGGGGFGGGGGGGGGGGGGGGGGFFGGGGGGGGGGGGGGGGGGGGGGGGGGGGGGGGGGGGGGGGGGGGDDGGGGGGGGGGGGFFGGGGDFGGGGGGGGGGGGGGGGGGGGGGGEG>FGGGGGGGDE?FEGFFFCC9=>FEFGECF=FFAGEAAAC6698CF4<AC==7=@FFFFD>5((9>@;FFGFFD8//)20,2>BB(34C(,.6:B;02>9D)-9*1)-662@F2)().4-(3::<>0@:))7>D)
@M02542:52:000000000-J9N43:1:1101:23213:5306 1:N:0:GTGAAA
CGGTTTATCACCGGCAGTCTCCCTAGAGTTCCCGACTTAACTCGCTGGCAACTAAGGATAGGGGTTGCGCTCGTTGCGGGACTTAACCCAACATTTCGCAACACGAGCTGACGACAGCCATGCAGCACCTGTCTTACGGTTCCCGAAGGCACAACCGCATCTCTGCAGTCTTCCGTAGATGTCAAGAGTAGGTAAGGTTCTTCGCGTTGCGTCGAATTAAACCACATGCTCCACCGCTTGTGCGGGCCCCCGTCAATTCATTTGAGTTTTAATCTTGCGACCGT
+
GGGGGGGGGGGGGGGGGGGGGGGGGGGGGGFGGGGGGGGGGGGGGGGGGGGGGGGGGGGGGGGGGGGGGGGGGGGGGGGGGGGGGGGGGGGGGGGGGGGGGGGGGGGGGGGGGGFGGGGGGGGDFGGGGGGGGGGGGGGGGGGGGGGGGGGGGGGGGGGGGGGGCGGGGGGGFGGFFFGGGGGGGGGGGGGGGGGGGGGGGGGGGGGGGGGGFGGGGGGGGGGGGGGGGCFGGGGGGGGGG0@DEDBFGGGFEGFFFGGFGGF4<BFFFFFFFGBG>ABBBFFF
@M02542:52:000000000-J9N43:1:1101:7354:5316 2:N:0:GTGAAA
CGGTTTATCACCGGCAGTCTCCCTAGAGTTCCCGACTTAACTCGCTGGCAACTAAGGATAGGGGTTGCGCTCGTTGCGGGACTTAACCCAACATTTCACAACACGAGCTGACGACAGCCATGCAGCACCTGTCTTACGGTTCCCGAAGGCACAACCGCATCTCTGCAGTCTTCCGTAGATGTCCAGAGTAGGTAAGGTTCTTCGCGTTGCGTCGAATTAAACCACATGCTCCACCGCTTGTTCGGGCCCCCGCCCATTCATTTGAGTTTTAATCTTTCCACCGT
+
GGGGGGGGGGGGGGGGGGGGGGGFGGGGGGGGGGGGGGGGGGGGGGGGGGGGGGCFGGGGGGGGGGGGGGEGDG7FFGGGGGGGFGGGGGGGGGGGGGGGGGGGGE:EGGGGGGG>FFGGGGGGAFFFFGGGGGGGGGGGGGGGGG>E7C6:6DGECEGGGEGF7FFFGG7BGGGGGCCF>=;1@3AFFFFACFGGG:AF=CF5(:>@032>;;G@?F7=*405;8?<67AFF>FB>1D0())(0((23955()/(4)/)6=F<66A<2460)5>****/*8>F
@M02542:52:000000000-J9N43:1:1101:16445:5318 2:N:0:GTGAAA
CGGTTTATCACCGGCAGTCTCCCTAGAGTTCCCGACTTAACTCGCTGGCAACTAAGGATAGGGGTTGCGCTCGTTGCGGGACTTAACCCAACACTTCACAACACGAGCTGACGACAGCCATGCAGCACCTGTCTTACGGTTCCCGAAGGCACAACCGCATCTCTGCAGTCTTCCGTAGATGTCAAGAGTAGGTAAGGTTCTCCGCGTTGCGTCGAATTAAACCACATGCTCCACCGCGTGTGCGGGCCCCCGTCAATTCATTTGAGTTTTAATCTTTCGACCGT
+
GGGGGGGGGGGGGGGGGGGFGGGGGGGGGGGGGGGGGGGGGGGGGGGGGFGGGGGGGGGGGGGGGGGGGGGGGGGGGGGGGGGGGGGGGGFGGEGGFGGGGGGGGGGGGGGGGGGEEGGGGGGFGGGFGGGG?EGGCGCFGGGGGGGGDEFGGGGGGGE:*,=CGGFGCFF>FFGGGGCFCFFFG<FFFFABFFFDG+=F6:;>@FF;151B>;GF?FGFGF<CCFF26*)56<FB>(9(3(6:DB6;BB3)-9*(64@)67@):3449A24<A)*27)..>37
@M02542:52:000000000-J9N43:1:1101:26523:5320 1:N:0:GTGAAA
CGGTTTGTCACCGGCAGTCTCCTTAGAGTGCCCACCATTACGTGCTGGTAACTAAGGACAAGGGTTGCGCTCGTTACGGGACTTAACCCAACATCTCACGACACGAGCTGACGACAGCCATGCAGCACCTGTGTCTGAGTTCCCGAAGGCACCAATCCATCTCTGGAAAGTTCTCAGCATGTCAAGGCCAGGTAAGGTTCTTCGCGTTGCTTCGAATTAAACCACATGCTCCACCGCTTGTGCGGGCCCCCGTCAATTTATTTGAGTTTTAACCTTGCGGCCGT
+
FEGGGCFGGGGGGEEGGFGGGGGGGGGGGGGGFGGGGGGGGGGGGGGFFGGGGGGGGGGGGGGGGGGGGGGGGGGGGGGGGGGGGGGGGGGGGGGGFGGGD=FFGGGCGGGFGGGGCFGGCGGGGGFGGGFGGGGGGGFGGGGG:EGEEGGGFFGF@FGFCFGGGGGGGGGFGFGGFGGGGGGGGGFFGFGFFGGGG?FGGGFFGGGEEDGGFGDF<GFGGGGGCCCGG9EGGCGGGGGGGFFGC<>>EGGEBGFFAFGFGGBFFF<BADFFGGFD>BFFFF:B
@M02542:52:000000000-J9N43:1:1101:8114:5320 2:N:0:GTGAAA
CGGTTTATCACCGGCAGTCTCCCTAGAGTTCCCGACTTAACTCGCTGGCAACTAAGGATAGGGGTTGCGCTCGTTGCGGGACTTAACCCAACATTTCACAACACGAGCTGACGACAGCCATGCAGCACCTGTCTTACGGTTCCCGAAGGCACAACCGCATCTCTGCAGTCTTCCGTAGATGTCAAGAGTAGGTAAGGTTCTTCGCGTTGCGTCGAATTAAACCACATGCCCCACCGCTTTTGCGGGCCCCCGTCAATTCATTTTAGTTTTAATCTTGCGACCGTC
+
GGGFGGGGGGGGGGGG@EGDGAFGGGGGGGFFGC@CGGGGGFFGGGGEGCFFFGGGGGGGGGGGGEGGGGGGEGGGGCEGFGGGFGGFCGGFGGGGGGG<FGGGCGFGG>FGGGG>FFGGDCFFGGGGDDFGGGGFGGFGGGGDEGCDEFCFG6CCGG>CE=FCC,;8C?@@FGCCFE4BBFGFG8AF@6CFEACD<CFG*;75;>B905(>>>CFFFCFF)4CCC?>C*(2)7B;BBC(.)5;>9BB7>C7193(5AB<BF4)).-).667)).:**)057DD)
@M02542:52:000000000-J9N43:1:1101:15251:5352 2:N:0:GTGAAA
CGGTTTGTCACCGGCAGTCACCTTAGAGTGCCCAACTGAATGCTGGCAACTAAGATCAAGGGTTGCGCTCGTTGCGGGACTTAACCCAACATCTCACGACACGAGCTGACGACAACCATGCACCACCTGTCACTTATGTCCCCGAAGGGAAATCCCTATCTCTAGGGAGGTCATAAGGATGTCAAGACCTGGTAAGGTTCTTCGCGTTGCTTCGAATTAAACCACATGCTCCACCGCTTGTGCGGGCCCCCGTCAATTCCTTTTAGTTTCAGTCTTTCCACCTGT
+
GGGGGGGGGGGGGGGCGGGFGGGGGGGGGGGGFGGGGFFGGGGGGFGCGGGGGGFFFGGGGGFGGGGGGGGGGGGGGGGGGGGGGGGGGGFGGFGGGG>FGGGGGGGFGGFDGGGGDCGGGCGGFGGFGGGFGFFGFFGGGGGGDGEGGCFG9FEFCCCG7EEC9?F6>>CF8FD7?FFFFGGFGFFFFFFAEFGFCCFGFFFF;BBB18)AE(C5A:EFGA:FGGF?G7:760;6>BD6:2<1>B96>>CD?G38A4@4<FF2),6)599<<>AD*9*0@F))/
@M02542:52:000000000-J9N43:1:1101:25928:5352 2:N:0:GTGAAA
TAGTTTATCACCGGCCGTCTCCCTAGAGTCCCCGACTTAACTCGATGGCAACAAAGGAGACTGGTCGCGCTCTTTGAGTGCCTTAACCCAACATTTCACCACACGCGCATGGGACAGCCATACCGCACCTGTCTTACGGTTCCCAAAAGATCAACCGCATCTCGGCAGTTCTGCTCAGGTATCTACAATAGCTTAGGTTCTTCCCGTTCCGTCGCATTAAACCCCATTCCACCCCGTTGTGCCGGGTCCCACACTACTTATTTGAGTCTTACTCCGGCAACCGC
+
,,6C,,,<C6ED7+8+787,CFG,,C;,,6C<C@CF77,E9@C,,:E7F8F@,:<8<<,,,,,,:,+7@+7,6,9,,,,5<9,<EF9<,4+8+AFF;EC,54=++++64+4,+6E++8+6,,,8+63=C@,778,6D+C,83>@,,>,,+4,4@>8?EE:79:,****?+2+,>,,+,*1+=++4/1*4;14*+19*,+**311())/(;()/.)):)53+)/*/*))20).).@;(.*(()60),(((.**(1*,(.*))**-)()))).).)(*)..08;)3
@M02542:52:000000000-J9N43:1:1101:10281:5357 1:N:0:GTGAAA
CGGTTTATCACCGGCAGTCTCCCTAGAGTTCCCGACTTAACTCGCTGGCAACTAAGGATAGGGGTTGCGCTCGTTGCGGGACTTAACCCAACATTTCACAACACGAGCTGACGACAGCCATGCAGCACCTGTCTTACGGTTCCCGAAGGCACAACCGCATCTCTGCAGTCTTCCGTAGATGTCAAGAGTAGGTAAGGTTCTTCGCGTTGCGTCGAATTAAACCACATGCTCCACCGCTTGTGCGGGCCCCCGTCAATTCATTTGAGTTTTAATCTTGCGACCGT
+
GGGGGGGGGGGGGGGGGGGGGGGGGGGGGGGGGGGGGGGGGGGGGGGGGGGGGGGGGGGGGGGGGGGGGGGGGGGGGGGGGGGGGGGFGGGGGGGGGGGGGGGGGGGGGGGGGGGGGGGGGGGGGGGGGGGGGGGGGGGGGFGGGGGGGGGGGGGGEGGEGGGGGGGGGGGGGGGGGGGGGGGGGGGGGGGGGGGGGGGGGGGGGGGGEGGGFGGGGGGGGGGGGGGGG7?GGFGDGGGGG?FGGGFFGGGFFG1;AEFFGGBFD6>FFF>FGFFGBFBBB>>D
@M02542:52:000000000-J9N43:1:1101:15194:5358 1:N:0:GTTAAA
CGGTTTATCACCGGCAGTCTCCCTAGAGTTCCCGACTTAACTCGCTGGCAACTAAGGATAGGGGTTGCGCTCGTTGCGGGACTTAACCCAACATTTCACAACACGAGCTGACGACAGCCATGCAGCACCTGTCTTACGGTTCCCGAAGGCACAACCGCATCTCTGCAGTCTTCCGTAGATGTCAAGAGTAGGTAAGGTTCTTCGCGTTGCGTCGAATTAAACCACATGCTCCACCGCTTGTTCGGGCCCCCGTCAATTCATTTGAGTTTTAATCTTGCGACCGT
+
GGGGGGGGGGGGFGGGGGGGGGGGGGGGGGGGGGGGGGGGGGGGGGGGGGGGGGGGGGGGGGGGGGGGGGGGGGGGGGGGGGGGGGGGGGGGGGGGGGGGGGGGGGGGGGGGGGGGEGGGGGGGGGGGGGGGGGGGGGGGGEGGGGGGEGGGGGGGGGGGGGGFEGGFFGGGGGGGGGDGGFGGGGGGGGGGFGFFG:FGGGGGGGGGGGGGFCEGGGGGGGGGGGFGGFGGGGGEGDGGG2@DGG>BEGGF@G<EBGGFGGFF<05AFFFGGGFGA>;>FFE@
@M02542:52:000000000-J9N43:1:1101:25772:5391 1:N:0:GTGAAA
CGGTTTGTCACCGGCAGTCTCCTTAGAGTGCCCACCTTAACGTGCTGGTAACTAAGGACAAGGGTTGCGCTCGTTACGGGACTTAACCCAACATCTCACGACACGAGCTGACGACAGCCATGCAGCACCTGTGTCAGAGTTCCCGAAGGCACCAATCCATCTCTGGAAAGTTCTCTGCATGTCAAGGCCTGGTAAGGTTCTTCGCGTTGCTTCGAATTAAACCACATGCTCCACCGCTTGTGCGGGCCCCCGTCAATTCATTTGAGTTTTAACCTTGCGGCCGT
+
GGGGGGGGGFFACCFGGGGFFGGGGGFGGGGGGGEGFGGGGGGGGGGFFFGGFGFGGCFGGGFGFGGFFGGEEGGFGG:CCCFGGGGFFGE7FFFFFFE@:C::?C>EFG9FCFGGGGGGF<F@FGGFGGCGFGGGGGGFDFGFGGGGGGGGGGDFGGGGGGGDGGFFFGGC<DCFFFGGGGGCEFFGDCFGEGGGGCCEEEG:CECGGGFGACCFFD?FEFGFGGG?CC?FFGFEGDGGG?FD5CBBGGGFBG?>>G7FCFAF4:<AADAGGGFG97(709BE
@M02542:52:000000000-J9N43:1:1101:21400:5403 1:N:0:GTGAAA
CGGTTTATCACCGGCAGTCTCCCTAGAGTTCCTGACTTAACTCGCTGGCAACTAAGGATAGGGGTTGCGCTCGTTGCGGGACTTAACCCAACATTTCACAACACGAGCTGACGACAGCCATGCAGCACCTGTCTTACGGTTCCCGAAGGCACAACCGCATCTCTGCAGTCTTCCGTAGATGTCAAGAGTAGGTAAGGTTCTTCGCGTTGCGTCGAATTAAACCACATGCTCCACCGCTTGTGCGGGCCCCCGTCAATTCATTTGAGTTTTAATCTTGCGACCGT
+
GGGGGGGGGGGGGGGGGGGGGGGGGGGGGGGGGGGGGGGGGGGGGGGGGGGGGGGGGGGGGGGGGGGGGGGGGGGGGGGGGGGGGGGGGGGGGGGGGGGGGGGGGGGGGGGGGGGGGGGGGGGGGCGGGGGGGGGGGGEGGGGGGGGGGGGGGGGGGGGGGGGGGGGGGGGGGGGGGDGGGGGGGGGGGGGGGGGGGGFGGGGGGGGGEGGGFGGGGGGGGGGGGGFGGC?FGGGDEGGGGFFGGGFFGDGFFGBFBGGFGGFF9?>AFA4CFCFGFF;B17>@
@M02542:52:000000000-J9N43:1:1101:9842:5406 1:N:0:GTGAAA
CGGTTTATCACCGGCAGTCTCCCTAGAGTTCCCGACTTAACTCGCTGGCAACTAAGGATAGGGGTTGCGCTCGTTGCGGGACTTAACCCAACATTTCACAACACGAGCTGACGACAGCCATGCAGCACCTGTCTTAGCGTTCCCGAAGGCACAACCGCATCTCTGCAGCCTTCGCTAGATGTCAAGAGTAGGTAAGGTTCTTCGCGTTGCGTCGAATTAAACCACATGCTCCACCGCTTGTGCGGGCCCCCGTCAATTCATTTGAGTTTTAATCTTGCGACCGT
+
GGGGGGGGGGGGGGGGGGGGGGGGGGGGGGGGGGGGGGGGGGGGGGGGGGGGGGGGGGGGGGGGGGDGGGGGGGGGGGCGGGGGGGGGGGGGGGGGGGGGGGGGGGGGGFGGGGGGGGGGGGGGGGGGGGGGGGGGGGGGGGGGGGD*:FEGGGGGCGGGGGGGGGGGGGGGGGGGGGGGGGGGGGGFGGGGGGGGGGGGGGGGGGGG5ECEFGGGGGGGGGGGGGGGGGGFGGGGGGGFG0FGGGFFGCDEEDFF>FFFGFAF<?F4AAAFF=BGDF9B;FFF
@M02542:52:000000000-J9N43:1:1101:27155:5422 1:N:0:GTGAAA
CGGGGGATCACCGGCAGTCTCCCTAGAGTTCCCGACTTAACTCGCTGGCAACTAAGGATAGGGGTTGCGCTCGTTGCGGGACTTAACCCAACATTTCACAACACGAGCTGACGACAGCCATGCAGCACCTGTCTTACGGTTCCCGAAGGCACAACCGCATCTCTGCAGTCTTCCGTAGATGTCAAGAGTAGGTAAGGTTCTTCGCGTTGCGTCGAATTAAACCACATGCTCCACCGCTTGTGCGGGCCCCCGTCAATTCATTTGAGTTTTAATCTTGCGACCGT
+
GG678788CFFFEGGCGGGGGGGGGGFGGGGG,CFGGGFGGGGGGGGGDGGGGGGGGF?CFGGGGEGGDGGGGGGGGGGGGGGGGGGAGGGGGGGGGGGGGGGGGGGGGGGGGGGGGFGGGGGGGGGGGGGGGGGGGGGGGGGGGGGDEGGGGGGGGGGGGGGGGFGGGGGFFDCGGDGGGFGGFGGGFGGGGFGGGGGGGFEFGDGGGGGGFGEGFGGGGGGGGGGFGGGFGGGCGGGGGFFG=D:BGGGFDGFFFGGFGCBBAFFFFB>6>CF:)9>F>9EF
@M02542:52:000000000-J9N43:1:1101:10512:5423 2:N:0:GTGAAA
CGGTTTATCACCGGCAGTCTCCCTAGAGTTCCCGACTTAACTCGCTGGCAACTAAGGATAGGGGTTGCGCTCGTTGCGGGACTTGACCCAACATTTCACAACACGAGCTGACGACAGCCATGCAGCAACTGTCTTACGGTTCCCGAAGGCACAACCGCATCTCTGCAGTCTTCCGTCATTGTTAAGAGTCGGTACGGTTCTTCGCGTTGCTTCGAATTAAACCACATGTTCCACCGCCTGTGCGGGCCCCCGTCAATTCATTTGAGTTTTAATCTTGCAACCGT
+
FECCCE<FEFFCCFF6@F@FC<FGGF?FGGGGGG7FEE<EGGFGG>:7CFGD@FGFFCF<CCG>FGGGGGE=+>FEFCE:7@FEGGD944<F7FCDGGGGGGFG+F:+BF>D:7>3C<FEFC8DC,6+@8,@>,E9,@>EGD69C*BE7B,3@:1>;>*4*,=BCC,<2;@+,1=<***+14+;+4;*1*))()*/9=55AAA8()89())*6(176<FB*-2C*A:)2*.56*)43(1(-)-(.-2(,()925*-).*.)9@)626)).)8-4)2***/07).
@M02542:52:000000000-J9N43:1:1101:8486:5423 2:N:0:GTGAAA
CGGTTTATCACCGGCAGTCTCCCTAGAGTTCCCACCATTACGTGCTGGAAACTAAGGATAAGGGTTGCGCTCGTTGCGGGACTTAACCCAACATTTCACAACACGAGCTGACGACAGCCATGCAGCACATGTCTTAGCGTTCCCGAAGGCACAATCGTATCTCTACAATCTTCGCTAGATGTCAAGAGTAGGTAAGGTTCTTCGCGGTGCGTCGAATTAAACCACATTCCCCACCCCTTTGTCGGGCCCCCTTCCATTTATTTCAGTTTTATGCTTTCGACCCTT
+
@CBFGGGGGAFGGCGE:FE,CFAFF8EC,CFGGGGGGGGGG,C<DFGG?FFFFGGGCFGGCA<FFGGGGGCGGGF<F@=FEEFFAGFGGGGGGDCGGGA?FEEGCGFGCAFEFCE+CDDFG=FADC,==A,,C:@EFG:CCCEG@8EC7,:DDF9:CFC8:=C,<>>,53=9D*1*/*2==B:+B7?;F@6?8++*;C+*4BF:?A)66>9B.12)=FCFD27FFC44C2)405B(43>))--()(-9>>G)270)).*4)0/))))6-:-).))22=))0.)))
@M02542:52:000000000-J9N43:1:1101:21438:5429 2:N:0:GTGAAA
CGGTTTATCACCGGCAGTCTCCCTAGAGTTCCCGACTTAACTCGCTGGCAACTAAGGATAGGGGTTGCGCTCGTTGCGGGACTTAACCCAACATTTCACAACACGAGCTGACGACAGCCATGCAGCACCTGTCTTACGGTTCCCGAAGGCACAACCGCATCTCTGCAGTCTTCCGTAGATGTCAAGAGTAGGTAAGGTTCTTTGCGTTTCGTCGAATTAACCCCAATTCTCCACCGCTTGGGCGGTCCCCCGTCAATTCAGTTGAGTTTTAAACTTGCGACTGTG
+
GCGGGGDGGGGFDEGGGGG9EDFCEFFFGFG9FEFGDEAFGDFEEGEGD@FD8FFGFEFFG8EEG+>EEF7FGGGGGGGGGGDDEG<EECEFFCEEEFFFFGG@C:>FEF=<CG+@FFG?DFD,CD8?FGF,@,@7DEGB::DGGCCECG,@,D*>>E::5,=C7:,:FFG6CG5CCE*:BFCFC@*;@+@8C+@4<98FF61+7852(;68;(1)9)96*).***).**.4*7;,(-1((.((0((-485)-1*364*66@?44(6)-4)))457**<@E)0**
@M02542:52:000000000-J9N43:1:1101:13866:5430 2:N:0:GTGAAA
ACAGTTTACACTGGCAGTCTTGCTAGAGTTCCCGACATCACTCGCTGGCAACTAACAACAGGGGTTGCGCTCGTTATAGGACTTAACCTGACACCTCACGGCACGAGCTGACGACAACCATGCAGCACCTTGTAAATTGTCCGAAGAAAAGTCTGTTTCCAAACCTGTCAATCTACATTTAAGCCTTGGTAAGGTTCCTCGCGTATCATCGAATTAAACCAAATGCTCCACCGCTTGTGCGGGCCCCCGTCAATTCCTTTGAGTTTCATTCTTGCGAACGTACCC
+
GGGGFFFGGGGGGGGFG8EGGGGFGGC@GEFDFBCFGGGFGCGGGGGGGGGGGFGGFGGGFFD@FEGGGDEGGGFGGGGGGGGGFGFFFFFGGGGEGEFGCCFGGGFFGGEFGGGGGG7FGF8FAFEGGGGCFDEDFGD@FFDBCE6DFGGGGFGGDCCFCEAC6B8FGG2?;FFCFFFAFCG>*:CFFAAFEF@+:<A:5>?:22;CEFFF23>FAFFF4((2>++.;<@DF>8;?;7329BF)-,,4415:*:9<29<4*54:))))...:))/95>>5)))1
@M02542:52:000000000-J9N43:1:1101:23521:5436 1:N:0:GTGAAA
CGGTTTGTCACCGGCAGTCTCATTAGAGTGCCCTTTCGTAGCAACTAATGACAAGGGTTGCGCTCGTTGCGGGACTTAACCCAACATCTCACGACACGAGCTGACGACAGCCATGCAGCACCTGTGTTACGGCTCTCTTTCGAGCACGAAGCCATCTCTGGCAACTTCCGTACATGTCAAAGGTGGGTAAGGTTTTGCGCGTTGTATCGAATTAAACCACATGCTCCACCGCTTGTGCAGGCCCCCGTCAATTCCTTTGAGTTTCGGTCTTGCGACCGTACTCCC
+
GGGGGGGGGGGGGGGGGGGGGGGGGGGGGGGGGGGGGGGGGGGGGGGGGGGGGGGGGGGGGGGGGGGGGGGGGGGGGGGGGGGGGGGGGGGGGGGGGGCGGGGFGGGGGGGGGGGGGGGGGGFGGGGGGGGGGGGGGGGGGGGGGGGDGG7FGGGGGGG?FFFGGGGGGGGGGGGCFGGGGGGGGGGDEFGGFGGGGFGGGGGGGGGGGCGGFFGGGGGGGGFG9FGFGGCEGGGGGGGGGFFGGGFEGGGFFGD?AE79FGB=28>(3:A7C37DBBF??(86@
@M02542:52:000000000-J9N43:1:1101:5134:5442 1:N:0:GTGACA
CGGTTTGTCACCGGCAGTCTCCTTAGAGTGCCCACCTTAACGTGCTGGTAACTAAGGACAAGGGTTGCGCTCGTTACGGGACTTAACCCAACATCTCACGACACGAGCTGACGACAGCCATGCAGCACCTGTGTCAGAGTTCCCGAAGGCACCAATCCATCTCTGGAAAGTTCTCTGCATGTCAAGGCCTGGTAAGGTTCTTCGCGTTGCTTCGAATTAAACCACATGCTCCACCGCTTGTGCGGGCCCCCGTCAATTCATTTGAGTTTTAACCTTGCGGCCGT
+
GGDGGGGGGGGFGEGEGGGF<FGGGFGFGGGGGFBFFGGGCGGGGGGGGGGDGGGGGGGGGGGGGGGGGGGGGGGGGGGGGGGGGGGGGGGGGGCFGGGGCCEGGGGGGGGFEGGGGG<FGG>DDFGGGGGGGGGGGGGGGGGGGGG@FFGGGGG?FGGGGGGCGGGGGGGGGGF<>FFGGGGGGFGGGGGFFFFGGCFGGEFGCCEGGEGGFGGGGGGGG+=FG=7EFCEGDFFGGGGGG:FGGGFBG7DB8D05<C7?FC<?)3>4>AAGGG4>4>B99>FB
@M02542:52:000000000-J9N43:1:1101:8537:5446 1:N:0:GTGAAA
CGGTTTGTCACCGGCAGTCCCATTAGAGTGCCCTTTCGTAGCAACTAATGGCAAGGGTTGCGCTCGTTGCGGGACTTAACCCAACATCTCACGACACGAGCTGACGACAGCCATGCAGCACCTGTGTTACGGCTCTCTTTCGAGCACTCCTCTATCTCTAAAGGATTCCGTACATGTCAAAGGTGGGTAAGGTTTTTCGCGTTGCATCGAATTAAACCACATCATCCACCGCTTGTGCGGGTCCCCGTCAATTCCTTTTAGTTTCAACCTTGCGGCCGTACTCCC
+
GGGGGGGGGGGGGGGGGGGGGGGGGGGFGGGGGGGGGGGGGGGGGGGGGGGGGGGGGGGDGGGGGGGGGGGGGGGGGGGGGGGGGGGGFGGGGGGGGGGGGGGGGGGGGFGGGGCFGGGGGGGGFGGGGFGEEFGGGGGGGGGFBFGGFGGGGGGGGFEEFF@>DDFFGGGGGGCEGGGGGECCGEECFGEC<FCGGECDEEGCGGFC*3CFFFGGCCFFG+<C:<CFFGECEGGC6C*7CBD<FGE>E*>==7<=9?*95D<FA<><BFD:77)994;32(09F
@M02542:52:000000000-J9N43:1:1101:6471:5449 1:N:0:GTGAAA
GTCCCCACCTTCCTCACGGTTTGCACCGGCAGTCTTGCTAGAGTTCCCGACATGACTCGCTGGCAACTAACAACAGGGGTTGCGCTCGTTATAGGACTTAACCTGACACCTCACGGCACGAGCTGACGACAACCATGCAGCACCTTGAAAGACGTCCGAAGAAATATCTGTTTCCAAATACTCCGTCTCCCATTTAAGCCTTGGTAAGGTTCCTCGCGTATCCTCGAATTAAACCAAATGCTCCACCGCCTGTGCGGGCCCCCGTCAATTCCTTTGAGTTTCAAACTTGTGTTCGTACTCC
+
CCCCCGGGDGFFGGGDFGEGEFCCGGGEGEGGFGGGCFGGG<FEAFGGGGGGGGFC<<D7FFGGDFGGGGGGF,,EF7BFGGCCGGGGGG?FFFDEFGFGGGDFGGGGGG8B<FD@FCCFFGDGGGGGGGGGGFEGGGGGGGGGFGDFFGD@GGFDGF<@EGGFG9@,,,@BFF9CGC9FF9,,*5D5DCFCFFFECECBFC,,5?CGGGG9>F9C5CCECF+1@E5:;5CCFGGG*:C7E++30;6>E8?CC4CDG>FCC9)8=5<.9C>?AGG@*/694<AF)33>707C?B?BF251<
@M02542:52:000000000-J9N43:1:1101:22270:5451 1:N:0:GTGAAA
CGGTTTATCACCGGCAGTCTCCCTAGAGTTCCCGACTTAACTCGCTGGCAACTAAGGATAGGGGTTGCGCTCGTTGCGGGACTTAACCCAACATTTCACAACACGAGCTGACGACAGCCATGCAGCACCTGTCTTACGGTTCCCGAAGGCACAACCGCATCTCTGCAGTCTTCCGTAGATGTCAAGAGTAGGTAAGGTTCTTCGCGTTGCGTCGAATTAAACCACATGCTCCACCGCTTGTGCGGGCCCCCGTCAATTCATTTGAGTTTTAATCTTGCGACCGT
+
GGEFGGGGGGGC@DFFGGGGGFGGGGFGGGGGGGDGGGFGGGAFEFGEGGGGFFFGGFGGGGGGGGGGGGDGGCFGEGGGGGGGGGFAFGGDFFFFFGGGGGGEGGGDGGGGDEGEDFFGGGGGCG>FGGGFFGGGGGGGGGGGGGGGGG7FFGGDFGCFGFFGFFCFGGGGGGGF@FEGGGGGEC@FCEGGFGFGCEGCGGDFGEE=EGGGFDEGGGGCFG?E8CECGCGFGGGGGDECG)/7=D:3:7C>:783<<CFGF<9>3AA-4:DG>9C<21791>E
@M02542:52:000000000-J9N43:1:1101:19382:5461 2:N:0:GTGAAA
CGGTTTATCACCGGCAGTCTCCCTAGAGTTCCCGACTTAACTCGCTGGCAACTAAGGATAGGGGTTGCGCTCGTTGCGGGACTTAACCCAACATTTCACAACACGAGCTGACGACAGCCATGCAGCACCTGTCTTACGGTTCCCGAAGGCACAACCGCATCTCTGCAGTCTTCCGTAGATGTCAAGAGTAGGTAAGGTTCTTCGCGTTGCGTCGAATTAAACCAAATGCTCCAACGCTTGTGCGGGCCCCCCTCCATTCATTTGAGTTTTAATCTTGCGACCGT
+
GGGGGGGGGGGGGGGGGGGGGGGGGGGGGGGGGGGGGGGGGGGGGGGGGGGGGFGGGGGGGGGGGGGGGGGGGGGGGGGGGGEFGGFGGGGGGGGFGGGGGGGGGGGGGGGGGGFGGFFEGFGGGGGGGGGGGFGGFGGGGGGGGGGEEG6CFGGG>CC5?:FGCFGG;C9BFFGGGG:81=FFC@A;CFFF>AC7;98CFFF3;BE>FA>D;0CFFFGF*4(***1):26:?)9-30C12).,896>917)(11(.)*6<FF><149<AA>AF2>09.7)73)
@M02542:52:000000000-J9N43:1:1101:12585:5476 1:N:0:GTGAAA
GCTGGCACGTCACTCGGCTCCTCGGCTGACTTCGGCTGCAAAGACTTTCTCCTTAGGCGCATGTCTCAGCAACACAAAACGAGGGTTTCGCTCGTTATAGGACTTGACCAAACATCTCACGACACGAGCTGACGACAGCCATGCAGCACCTGTATGAAAGTAAGTACCATCCCGTTAAGGACAGGTTTTCTTGTTCATATGTCAAGGGCTGGTAAGGTTTTGCGCGTTGTATCGAATTAAACCACATGCTCCACCGCTTGTGCAGGCCCCCGTCAATTCCTTTGAGTTTCGGTCTTGCGAC
+
CCCCCGGGGGGGGGGGGGGGGGGGGGGGGGGGGGEFFGGGE9FGGDFGGFGG9FGFGGGGGGGGGGGGGGGGGGGGGGGFGGGGGGGGGGGDFEGFGGGFFGGGGGGFGGGGGCFGEGGGGGGEE:FGGGGGGFGGEGGFGGFGGGGFGGGDGGGGGGGGGGGGGFGC<AFGGEC,@FCF,:C@CE9F:FBGFGGGCGFGGEG;CEGGC,<:CGGFG;B?GGGGDCCC>ACGGGGGGGGGGGGGGG?FG9CFGGGDG9ECF476<7DBFD9>15/>>CAF<B94)4>FGF>)(-4A)))75
@M02542:52:000000000-J9N43:1:1101:22981:5483 2:N:0:ATGAAA
CGGTTTATCACCGGCAGTCTCCCTAGAGTTCCCGACTTAACTCGCTGGCAACTAAGGATAGGGGTTGCGCTCGTTGCGGGACTTAACCCAACATTTCACAACACGAGCTGACGACAGCCATGCAGCACCTGTCTTACGGTTCCCGAAGGCACAACCGCAGCTCTGCAGTCTTCCGTCGATGTCAAGAGTAGGTAAGGTTCTTCGCGTTGCGTCGAATTAAACCACATGCACCACCGCTTGTTGGGGCCCTCCTCCATTCATTTTAGTTTTCATCATTCGACCGT
+
GGGCGCFEFCEGGGGECE@CFFG8<8@<FGGDDCGEGGFFFDFFGDGGGCDGFC8EFFGGG?CBFGCFGGC7FG@<FGECCGGFGGGGGEDGGFGGGGGGGGGGEDGCEFFFGDCCCECGGGGGGGGGFGCGG,=CEDFFG>FFEG5**@E@>F8CDE>:*,8C9BFCFF,=,4C?**).1:D6CEFAA6:F<FCFFC+:*;:=(8>>BBB;>93@F3FF741A@FF<C*.1)>7,(-*4?)((79B04(/*42*.)6@AA**6-(.6<4-.-))2*/*97))0
@M02542:52:000000000-J9N43:1:1101:12668:5484 2:N:0:GTGAAA
CGGTTTATCACCGGCTGTCTCCCTAGAGTTCCCGACTTAACTCGCTGGCAACTAAGGATAGGGGTTGCGCTCGTTGCGGGACTTAACCCAACATTTCACAACACGAGCTGACGACAGCCATGCAGCACCTGTCTTACGGTTCCCGAAGGCACAACCGCATCTCTGCAGTCTTCCGTAGATGTCAAGAGTAGGTAAGGTTCTTCGCGTTGCGTCGAATTAAACCACATGCTCCACCCCTTGTTCGGGCCCCCGTCAATCCATTTTAGTTTTTATCTTGCTCCCGT
+
@@C:@FGEAGCEECG+CCCECFEF@,<CF<F9CF7@7FFGG9E:FE:CFFF7F,,CF<EFC,6:F:>EFE:,CCD<CEC@F:FE<DGGGEFFGG9?@EFCFEC7FFCGECEF++33+@D<F@EGFGD0@3DFC:3=,:>F@EF,34@5<@DF@:>EGGGEC9E:@,4C>8:@;9?EF/:6:,:BFEFFFFFF<7CCFG97;C+>;50615(7>0CFF)<FC<?GEGF?G7.:@F>(--*4.4)4590(-77<(7715)))-1*))(-6<<((--.**///)0).
@M02542:52:000000000-J9N43:1:1101:23653:5487 1:N:0:GTGAAA
CGGTTTATCACCGGCAGTCTCCCTAGAGTTCCCGACTTAACTCGCTGGCAACTAAGGATAGGGGTTGCGCTCGTTGCGGGACTTAACCCAACATTTCACAACACGAGCTGACGACAGCCATGCAGCACCTGTCTTACGGTTCCCGAAGGCACAACCGCATCTCTGCAGTCTTCCGTAGATGTCAAGAGTAGGTAAGGTTCTTCGCGTTGCGTCGAATTAAACCACATGCTCCACCGCTTGTGCGGGCCCCCGTCAATTCATCTGAGTTTTAATCTTGCGACCGTT
+
GGGGGGGGGGGGGGGGGGGGGGGGGGGGGGGGGGGGGGGGGGGGGGGGGGGGGGGGGGGGGGGGGGGGGGGGGGGGGGGGGGGGGGGGGGGGGGGGGGGGGGGGGGGGFGGGGGGGGGGGGGGGGGGGGGGGGGGGGGFGGGGGGGGCEGGGGGGGGGGGGGGGGGGGGGGGGGGGGGGGGGGGGGGGGGGGFFGGGGGGGGGGGGGGEGGGFGGGFGFFGCFGFGGGGCFFFFGGGGGGG0BDG:BFGGGBFG?FFGGFGF4*.5AFFF>GGDFGAA>>>>BF)
@M02542:52:000000000-J9N43:1:1101:21666:5493 1:N:0:GTGAAA
CGGTTTGTCACCGGCAGTCTCCTTAGAGTGCCCACCATTACGTGCTGGTAACTAAGGACAAGGGTTGCGCTCGTTACGGGACTTAACCCAACATCCCACGACACGAGCTGACGACAGCCATGCAGCACCTGTGTCTGAGTTCCCGAAGGCACCAATCCATCTCTGGAAAGTTCTCAGCATGTCAAGGCCAGGTAAGGTTCTTCGCGTTGCTTCGAATTAAACCACATGCTCCACCGCTTGTGCGGGCCCCCGTCAATTCATTTGAGTTTTAACCTTGCGGCCGT
+
GGGGGGGGGGGGGGGGGGGGGGGGGGGGGGGGGGGGGGGGGCFFGGGGGGGGGGGGGGGGGGGGGGGGGGGGGGGGGCGGGGGGGGGGGGGGGGGGGGGGGGDGGGGGGGGGGFGGEFCFGGGGGGGGFGGGGGGGGGGGGFFFGGGGGGGGGGGGGGGGGGGGGGGGGGGGFGGGGGGGGGGGGGGGCFGGGGGDG<CGGGGGGEGGGGGGFGGGGGGGGGFFGGGGGGGGEFCE=DCCF:BG=DB7CGGFFDBEAGGFDGFFFFFAF<FGGG?CA039>()8
@M02542:52:000000000-J9N43:1:1101:11827:5496 1:N:0:GTGAAA
CGGTTTATCACCGGCAGTCTCCCTAGAGTTCCCGACTTAACTCGCTGGCAACTAAGGATAGGGGTTGCGCTCGTTGCGGGACTTAACCCAACATTTCACAACACGAGCTGACGACAGCCATGCAGCACCTGTCTTACGGTTCCCGAAGGCACAACCGCATCTCTGCAGTCTTCCGTAGATGTCAAGAGTAGGTAAGGTTCTTCGCGTTGCGTCGAATTAAACCACATGCTCCACCGCTTGTGCGGGCCCCCGTCAATTCATTTGAGTTTTAATCTTGCGACCGT
+
GGGGGGGGGGGGGGGGGGGGGGGGGGGGGGGGGGGGGGGGGGGGGGGFGGGGGGGGGGGGGGGGGGGGGGGGGGGGGGGGGGGGGGGGGGGGGGGGGGGGGGGGGGGGGGGGGGGGGGGGGGGGGGGGGGGGGGGGGGGGGGGGGGGGGGGGGGGGGGGGGGGGGGGGGGGGGGGGGGGGGGGGGGGGGGGGGGGGGGGGGGGGGGGGGEDGFDGGGGGGGGGGGGGGGGGGGGGEGGGGGFFGGGFFGGGFBGFEDCFFGGFFABADDFFGG7@F2<31>FFF
@M02542:52:000000000-J9N43:1:1101:11931:5522 2:N:0:GTGAAA
CGAGTTGACCCCGGCAGTCTCCCATGAGTCCCCGGCATAACCCGCTGGCAACATGGGACGAGGGTTGCGCTCGTTGCGTGACTTAACCCAACATCTCACGACACGAGCTGACGACAACCATGCACCACCTGTACACCGACCTTGCGGGGCGCACATCTCTGCACGTTTCCGGTTTATGTCAAGCCTTGGTAAGGTTCTTCGCGTTGCATCGAATTAATCCGCATGCTCCGCCGCTTGTGCGGGCCCCCGTCAATTTCTTTGGGTTTTAGCCTTTCGGCCGTACTC
+
GGGGGGFGGGGGGGG7FFFFFFGGGGGGFGGFGGGGGGGGGGGGGCGCFDGGGACFFGGECE:FGG@FCE7FF@GGGG+B+FFGGGGGFGGGGGGGGAFCC@FC>C@+>>,@F@FCFFGDGGGDFGGGEGFFGGEFFGECFGDCGGCCFGEGGDE96?=C7+<CE*;0<C5>:*:6;7?B?<46FBF?FBFF??>FGG70<BEEB35)6?:??FGF?7<8),(2*<9547??>B>???4<26;FD>9(((/*-*:<A4?66))-((4<()).))-*)7)7>))09
@M02542:52:000000000-J9N43:1:1101:10858:5523 1:N:0:GTGAAA
CGAGTTGACCCCGGCAGTCTTCTATGAGTTCCCGGCCGAACCGCTGGCAACATAGAACGAGGGTTGCGCTCGTTGCGGGACTTAACCCAACATCTCACGACACGAGCTGACGACAGCCATGCACCACCTGTATACCGACCTTGCGGGGCACCTGTCTCCAGATGTTTCCGGTATATGTCAAACCCAGGTAAGGTTCTTCGCGTTGCATCGAATTAATCCGCATGCTCCGCCGCTTGTGCGGGCCCCCGTCAATTCCTTTGAGTTTTAGCCTTGCGGCCGTACTCC
+
GGFGGGGGGGGGGGGGGGGGGGGGGGGGGGGGGGGGGGGGGGGGGGGGGGGGGGGGGGGGGGGGGGGGGGGGGGGGGGGGGGGGGGGGGGGGGGFGGGGGGGGGGGGGGGGGGGGGGGGGCFGGGGGGGGGGGGGGGGGGGGGGGGGGGGGGGGGGGGGGGGGGGGGGGGGGGGGGFGGGGGGGGGGGGGGGG?FGGGGGGGGGEGGGGEGGFGGGGGGGGGGGGGGGGGGGGGGGGFGGGFFGGGFFGGGFFGFFFGGFGGFFFFFBFFFGFFED>96>B<:B?
@M02542:52:000000000-J9N43:1:1101:6279:5524 1:N:0:GTGAAA
CAGTTTGTCACTGGCAGTATCCTTAAAGTTCCCGGCATTACCCGCTGGCAAATAAGGAAAAGGGTTGCGCTCGTTGCGGGACTTAACCCAACATCTCACGACACGAGCTGACGACAGCCATGCAGCACCTGTATCTAAGTTCCCGAAGGCACCAATCCATCTCTGGAATGTTCTTAGTATGTCAAGGCCAGGTAAGGTTCTTCGCGTTGCATCGAATTAAACCACATGCTCCACCGCTTGTGCGGGCCCCCGTCAATTCATTTGAGTTTTAGTCTTGCGACCGT
+
FGGGGGGEFGGGGGGFFGEFGGGGG,EFGFFFGGGGGGGGG<EGEEGGGGGGGGGGGGFGGGGEGGGGDGGDG@E,CGGGGGGGGGGGGGCFGGFFGGGDGGGGGGCEGGFFGGGCEGGGGGGGGGGGGGFGGGDGCFFGFGGGGEGGGGGGFFGGGFB;FGGGGGGC,@FFGCGFCFGGGGGDGGC>,>BE:FEGGGGGGGGFGEGGGGGGFDGDFCCGGFGGEEFFG9<CGGGGGGGC7)9D5CEB5>>>@D:):EDFGGFFB:A2<AF4*29C4<61;F37
@M02542:52:000000000-J9N43:1:1101:19413:5527 1:N:0:GTGAAA
CGGTTTATCACCGGCAGTCTCCCTAGAGTTCCCGACTTAACTCGCTGGCAACTAAGGATAGGGGTTGCGCTCGTTGCGGGACTTAACCCAACATTTCACAACACGAGCTGACGACAGCCATGCAGCACCTGTCTTACGGTTCCCGAAGGCACAACCGCATCTCTGCAGTCTTCCGTAGATGTCAAGAGTAGGTAAGGTTCTTCGCGTTGCGTCGAATTAAACCACATGCTCCACCGCTTGTGCGGGCCCCCGTCAATTCATTTGAGTTTTAATCCTGCGACCGT
+
GGGGGGGGGGGGGGGGGGGGGGGGGGGGGGGGGGGGGGGGGGGGGGGGGGGGGGGGGGGGGGGGGGGGGGGGGGGGGGGGGGGGGGGGGGGGGGGGGGGGGGGGGGGGGGGGGGGGGGGGGGGGGGGGGGGGGGGGGGGGGGGGGGGGGGGGGGGGGGGGGGGGGGGGGGGGGGGGGGGGGGGGGGGGGGGGGFFGGGGGGGGGGGGGGGGGFGGGGGGGGGGGGGGGGFGGGGGGGGGGGFFGGGFFGCCDDGFFFEGFGGAFFFFFFDAFGGFG>?;FFFFE
@M02542:52:000000000-J9N43:1:1101:15323:5536 1:N:0:GTGAAA
CGGTTTATCACCGGCAGTCTCCCTAGAGTTCCCACCATTACGTGCTGGCAACTAAGGATAAGGGTTGCGCTCGTTGCGGGACTTAACCCAACATTTCACAACACGAGCTGACGACAGCCATGCAGCACCTGTCTTAGCGTTCCCGAAGGCACAATCGTATCTCTACAATCTTCGCTAGATGTCAAGAGTAGGTAAGGTTCTTCGCGTTGCGTCGAATTAAACCACATGCTCCACCGCTTGTGCAGGCCCCCGTCAATTCCTTTGAGTTTCGGTCTTTCGACCGTT
+
GGGGGGGGGGGGDGGGGGGGGGGGGGGGGGGGGGGGGGGGGGGFGGGGGGGGGGGGGGGGGGFGGGGGGGGGGGGGGGGGGGGGGGGGGGFGGGGGGGGGGGGGGGGGGGGGGGGGGGGFGGGGGGGGGGGGGGGGGGGGGGGGGGGDEGGGGGGGGGGGG=FFFGGGGGFGGGGGGGGGG=FFGGGGGFGGFDFGGGGGGGGGGGGGGGGGFGGGGGGGGGGEGGGGGFEGGFGEGGGGGFFGGGE>GGGF>D?FF?7F>FB@A:BAFF?GDDBF4631:>>;)
@M02542:52:000000000-J9N43:1:1101:26873:5538 1:N:0:GTGAAA
CGGGGGGTCACCGGCAGTCTCCTTAGAGTGCCCACCATTACGTGCTGGTAACTAAGGACAAGGGTTGCGCTCGTTACGGGACTTAACCCAACATCTCACGACACGAGCTGACGACAGGCATGCAGCACCTGTGTCTGAGTTCCCGAAGGCACCAATCCATCTCTGGAAAGTGCTCAGCATGTCAAGGCCAGGTAAGGTTCTTCGCGTTGCTTCGAATTAAACCACATGCTCCACCGCTTGTGCGGGCCCCCGTCAATTCATTTGATTTTTAACCTTGCGGCCGT
+
EF676@88BFFE7:@=BE?<FEFAFF<FGFEEEFE@F<FFGGGGGGFGGGGEDABC@D<8DGG=FCCEFCFGGGGGGCGGFBFCGGF,>*<C@FE9D;FF:C@FGCGGEFFGEEGCG**=<CC<<CACFGGF,0<ECAFGG7C6CE*/1;C8:CCGGGFG7@CGGC76<E9+<ECC8@FFGFGE+0<@FGEGAFGCC0@CFF:C?=*/:EC79C*2C5E:EC@CCC6+CFEFGFFG53><73@7:7:@>D37.7:)42:FCFBF2-6<<22CFD1:)(((4,7>
@M02542:52:000000000-J9N43:1:1101:7455:5540 2:N:0:GTGAAA
CGGTTTATCACCGGCAGTCTCCCTAGAGTTCCCGACTTAACTCGCTGGCAACTAAGGATAGGGGTTGCGCTCGTTGCGGGACTTAACCCAACATTTCACAACACGAGCTGACGACAGCCATGCAGCACCTGTCTTACGGTTCCCGAAGGCACAACCGCATCTCTTCAGTCTTCCGTAGATGTCAAGAGTAGGTAAGGTTCTTCGCGTTGCGTCGAATTAAACCACATGCTCCACCGCCTGTGCGGGCCCCCGTCCATTCATTTGCGTTTTTATCTTGCGTCCGTT
+
GGGGGGGGGGGGGGG@BFGAFGGGGGGGGGGGGGGGGGFGGGGDGGGEGFGGGGGGGGGGGGGGGGDGGGBFGGGFEGFGGGGGGGGGGGGGGGGGGGGGGGGGGGGGGGGGGDGDEGGGGFFDEGGGFGGGGGGGGFCDFEEGG*>CB>DFFGGEDGD?E,=<,>>9649BCGD0CCD>FBDFGF4ACFFFCF76FGFCFFFF(=819D(86(7<?F7FCA?EF5F?FGA)))89;0C04).8B,1(73<)459())/.<F4)),4(3((.--6:*8)))075)
@M02542:52:000000000-J9N43:1:1101:19353:5545 1:N:0:GTGAAA
CGGTTTATCACCGGCAGTCTCCCTAGAGTTCCCGACTTAACTCGCTGGCAACTAAGGATAGGGGTTGCGCTCGTTGCGGGACTTAACCCAACATTTCACAACACGAGCTGACGACAGCCATGCAGCACCTGTCTTACGGTTCCCGAAGGCACAACCGCATCTCTGCAGTCTTCCGTAGATGTCAAGAGTAGGTAAGGTTCTTCGCGTTGCGTCGAATTAAACCACATGCTCCACCGCTTGTGCGGGCCCCCGTCAATTCATTTGAGTTTTAATCTTGCGACCGT
+
GGGGGGGGGGGGGGGGGGGGGFGGGGGGGGGGGGGGGGGGGGGGGGGGGGGGGGGGGGGGGGGGGGGGGGGGGGGGGGGGGGGGGGGGGGGGGGGGGGGGGGGGGGGGGFGGGGGGGGGGGGGGGGGGGGGGGGGGGGDFGGGGGDGDGGGGGGGGGGGGGGGFFGGFGGGGGGGGGGGGGGGDFGGFGGGGGFGFGCFGGFGGGGEGDGGGFDGGGGGGGFGGGGGFG9CGFFFGECGGGFFGGGEDGGGE>D?EB7CFFGB4<?AAADFFGG?*)-(439:D
@M02542:52:000000000-J9N43:1:1101:20716:5546 1:N:0:GTGAAA
CGGTTTATCACCGGCAGTCTCCCTAGAGTTCCCGACTTAACTCGCTGGCAACTAAGGATAGGGGTTGCGCTCGTTGCGGGACTTAACCCAACATTTCACAACACGAGCTGACGACAGCCATGCAGCACCTGTCTTACGGTTCCCGAAGGCACAACCGCATCTCTGCAGTCTTCCGTAGATGTCAAGAGTAGGTAAGGTTCTTCGCGTTGCGTCGAATTAAACCACATGCTCCACCGCTTGTGCGGGCCCCCGTCAATTCATTTGAGTTTTAATCTTGCCACCGT
+
GGGGGGGGFFGGGEGGGFGEFGFGFGFEFGGFGGGGGGGGGGGEGGGGGGGGGGGGGGFF8E@@FEGFFGDGGGGGGGCEGGGGGGFGGGGEGGGGGGGGGGGGGEEGGGGFFGG7CGGGGDGDFFGGGGGGGGGFGGGFGGFCGEGGGGGGGGGGGGGGDGG;BAFGGGEFCGEG7FGGEGGEFDGC??EGC92FF9<<;CGFGGGGGG=ED7ECFG9FEGGGFGGGG7?<?FGGG37<FDFGGGFFGGGFFGFFFGF?DFB*::>A9A47:>*?).(.44)7
@M02542:52:000000000-J9N43:1:1101:14646:5547 2:N:0:GTGAAA
CGAGTTGACCCCGGCGGTCTCCTGTGAGTCCCCATCCTCCCGAAGGAGTTGCTGGCAACACAGGACAAGGGTTGCGCTCGTTGCGGGACTTAACCCAACATCTCACGACACGAGCTGACGACAGCCATGCACCACCTGTACACCGACCACAAGGGGGGCACTATCTCTAATGCTTTCCGGTGTATGTCAAGCCTTGGTAAGGTTCTTCGCGTTGCGTCGAATTGAGCCACATGCTCCACCGCGTGTCCAGGCCCCCGTCATTTCCTTTGAGTTTCGGTCTTTCGG
+
GDGGGGGGGGGGGGGGGGGGGGGGGGGGGGGGGFGGFFGGGGGGGGGGGGGFFFGGGGGGGGGGGGGGGGGGGGGGGGGGG@EGE=7FGGGGGGGGGGGGGGDFGGGGGGGF+>FGGGGGCGGGGGGGGGGCFCGGFGG@F@FGGGGGGGFGFGDGD5:CCFGCF<CFFFGFGGDFFFGFFGD?DAFF4@F61/*97A@FFFFF<FF>:39>>>3>DBC:<76AC+/(9>35*//64(9?>B(7B?().4CC(551(,0((1*64:)).)(-6467357@4*8)0
@M02542:52:000000000-J9N43:1:1101:25207:5563 1:N:0:GTGAAA
CGGTTTATCACCGGCAGTCTCCCTAGAGTTCCCGACTTAACTCGCTGGCAACTAAGGATAGGGGTTGCGCTCGTTGCGGGACTTAACCCAACATTTCACAACGCGAGCTGACGACAGCCATGCAGCACCTGTCTTACGGTTCCCGAAGGCACAACCGCATCTCTGCAGTCTTCCGTAGATGTCAAGAGTAGGTAAGGTTCTTCGCGTTGCGTCGAATTAAACCACATGCTCCACCGCTTGTGCGGGCCCCCGTCAATTCATTTGAGTTTTAATCTTGCGACCGT
+
GGGGGGGGGGGGGGGGGGGGGGGGGGGGGGGGGGGGGGGGGGGGGGGGGGGGGGGGGGGGGGGGGGGGGGGGGGGGGGGGGGGGGGGGGGGGGGGGGGGGGGGGGGGGGGGGGGGGGGGGGGGGGGGGGGGGGGGGGGGGGGGGGGGGGGGGGGGGGGGGGGGGGGGGGGGGGGGGGCEGGGGGGGGGGGGGGGGGGFGGGGGGGGGGGGGGFGGFFG7:FEGGGGGFG+?FGGGGGDGGGBFGGGFFGGGFFGFFF?>@GGAFBBFA>BFCCCFG9<>F9FFF
@M02542:52:000000000-J9N43:1:1101:22902:5567 1:N:0:GTGAAA
CGGTTTGTCACCGGCAGTCTCCTTAGAGTGCCCACCATAACGTGCTGGTAACTAAGGACAAGGGTTGCGCTCGTTACGGGACTTAACCCAACATCTCACGACACGAGCTGACGACAGCCATGCAGCACCTGTGTCTGAGTTCCCGAAGGCACCAATCCATCTCTGGAAAGTTCTCAGCATGTCAAGGCCAGGTAAGGTTCTTCGCGTTGCTTCGAATTAAACCACATGCTCCACCGCTTGTGCGGGCCCCCGTCAATTCATTTGAGTTTTAACCTTGCGGCCGT
+
GGGGGGGGGGGGGGGGGGGGGGGGGGGGGGGGGGGGGGGGGGGGGGGGGGGGGGGGGGGGGGGGGGGGGGGGGGGGGGGGGGGGGGGGGGGGGGGGGGGGGGGGGGGGGGGGGGGGGGGGGGGGGGGGGGGGGGGGGGGGGGGGGGGGGGGGGGGGGGGGGGGGGGGGGGGGGGGGFFGGGGGCGGGGGGGGGGGGGCGGGGGGGGGGGGGGFGGGGGGGGGGGGGGGGFGGGGGGGGGGG)9CEGFDGGGFFG?EFGGFFFF62?DFFFFGFGFD27;BBFEE
@M02542:52:000000000-J9N43:1:1101:24412:5574 1:N:0:GTGAAA
CGGTTTATCACCGGCAGTCTCCCTAGAGTTCCCGACTTAACTCGCTGGCAACTAAGGATAGGGGTTGCGCTCGTTGCGGGACTTAACCCAACATTTCACAACACGAGCTGACGACAGCCATGCAGCACCTGTCTTACGGTTCCCGAAGGCACAACCGCATCTCTGCAGTCTTCCGTAGATGTCAAGGGTAGGTAAGGTTCTTCGCGTTGCGTCGAATTAAACCACATGCTCCACCGCTTGTGCGGGCCCCCGTCAATTCATTTGAGTTTTAATCTTGCGACCGT
+
GGGGGGGGGGGGGGGGGGGGGGGGGGGGGGGGGGGGGGGGGGGGGGGGGGGGGGGGGGGGGGGGGGGGGGGGGGGGGGGGGGGGGGGGGGGGGGGGGGGGGGGGGGGGGGGGGGGGGGGGGGGGGGGGGGFGGGGGGGGGGGGGDEGGGGGGGGGGGGDFGFGGCGFFGGGGGGGGGDDFFGGGGGGGGGGGGGGGGGGDGGGGGGGGGGGGFGGGGGGGGGGGGGFFFFEGGGGGG7C<FBFGEGFFGGGFDD?DAGGFGGD?>F<<9<697:@C>B>>BFFE
@M02542:52:000000000-J9N43:1:1101:20664:5585 2:N:0:GTGAAA
CGGTTTATCACCGGCAGTCTCCCTAGAGTTCCCGACTTAACTCGCTGGCAACTAAGGATAGGGGTTGCGCTCGTTGCGGGACTTAACCCAACATTTCACAACACGAGCTGACGACAGCCATGCAGCACCTGTCTTACGGTTCCCGAAGGCACAACCGCATCTCTGCAGTCTTCCGTAGATGTCAAGAGTAGGTAAGGTTCTTCGCGTTGCGTCGAATTAAACCACATGCCCCACCGCTTGTTCGGGCCCCCGTCAATTCATTTGAGTTTTTATCTTTCGCGCGT
+
GGGGGGGGGGGGGGGGGGGGGGGGGGGGGGGGGGGGGGGGGFGGGGGGGGGGGGGGGGGGGFGGGGGGGGGGGGGGGGGFGGGGGGGGGGGEGGGGGGGGGGG8FGGGGGGGGGGGCF?FG8>FFFGGGGGGGGGGGGGGGGGE5CCEDGGGGGGGGGGEG99CEC?EFF<>CFGGGGDFFFFFGFFFCCFF4AGGGGFGFFFF?F:(6B(<9>:;?>E8*).128??G682)7>09;G02)6?:>>B>9<)43*4:<=BD66>)(.55)(.)..7*/)))0.)
@M02542:52:000000000-J9N43:1:1101:26337:5586 1:N:0:GTGAAA
CGAGTTGACCCCGGCAGTCTCCTATGAGTCCCCACCACGACGTGCTGGCAACATAGGACGAGGGTTGCGCTCGTTGCGGGACTTAACCCAACATCTCACGACACGAGCTGACGACAGCCATGCACCACCTGTATACCGACTAAAAGGGGCCCTATCTCTAGAGCTTTCCGGCATATGTCAAACCCAGGTAAGGTTCTTCGCGTTGCATCGAATTAATCCGCATGCTCCGCCGCTTGTGCGGGCCCCCGTCAATTCCTTTGAGTTTTAGCCTTGCGGCCGTACTCC
+
GGGGGGGGGGGGFGGGGGDFGGGFGGGGGGGGGGEEGGGGGGGGGGGGDGGGFFGGGGGGGGGGGGGGCGDGGGGGGG>GFGEGGGFFGGGGGGGGGGGGGGGGD>FDGGGGGGGEGGFCGGCAFDFGGGCFFFGGGGGGGGFFGGGGGEGGCFF9BFGGC@EGFGGGGGGEDG,FCFFFCFFCEGFCFCFFG,FCFG+;EGEGCEGG7EF?FCFGGGG<FGGCGCCFEE*:CCGGGFGGCBEDGDFEGGDB=C4BAGGFF<AFAA>FBFDGCGDD>0;>0657?
@M02542:52:000000000-J9N43:1:1101:5968:5591 2:N:0:GTGAAA
CGGTTTATCACCGGCAGTCTCCCTAGAGTTCCCGACTTAACTCGCTGGCAACTAAGGATAGGGGTTGCGCTCGTTGCGGGACTTAACCCAACATTTCACAACACGAGCTGACGACAGCCATGCAGCACCTGTCTTACGGTTCCCGAAGGCACAACCGCATCTCTGCAGTCTTCCGTAGATGTCAAGAGTAGGTAAGGTTCTTCGCGTTGCGTCGAATTAAACCACATGCTCCACCGCTTGTGCTGGCCCCCGTCAATTCATTTGAGTTTTAATCTTTCGACCGT
+
GGGGGGGGGGGGGGGCFFGEFGGGGGGGGGGGGGGGGGGGGGGCGGGCGFGGGGGGGGGGFGGGGGGGED@FGGD8FCGEGGGGGFFFGGGGGGGGGGGGGGGGGG@FCFGGCGGGGGGGGFGGGFF68DCFGGGGGG73FEGGGG5C7EGGFGGDDEGGG99ECG;CEG?BFFGEFECF6C:C>@4;FFFFFAFF44;F=CAF?).29B6D99DFFFFFG<?FG5),>:A24>F196*(,2<)9:0022C:(/*-:4*)617>AFBA>AA)-667*97053)7
@M02542:52:000000000-J9N43:1:1101:16946:5606 1:N:0:GTGAAA
CGGTTTGTCACCGGCAGTCTCCTTAGAGTTCCCACCATTACGTGCTGGCAACTAAGGACAAGGGTTGCGCTCGTTGCGGGACTTAACCCAACATCTCACGACACGAGCTGACGACAGCCATGCAGCACCTGTGTTCTGATTCCCGAAGGCACTCCCGCATCTCTGCAGGATTCCAGACATGTCAAGGCCAGGTAAGGTTCTTCGCGTTGCATCGAATTAAACCACATACTCCACCGCTTGTGCGGGCCCCCGTCAATTCCTTTGAGTTTCAGTCTTGCGACCGT
+
GGGFGECFFGFGGGGCEFGEEFGGGGGFFEGFGGGGGGGGGGGGGGGGGGGGGGGGGGF@FGG:CF@8FEFGDGGFGGEFCFGGGGGGFGCEFGGGGDFFD:+CFGGGGGG@BFECEFCFG8<D=@DFFFF@3DFFFGFG<CFCFEG>CFFFCEA:BFF::>DFGFGGDCEFFFCF9FC,<67CE9:CFF@C2?<:B<<CGDGFEEGGDE6>C=FDGGGGGGGF**0<A<9FGGGGDG*9F0FGDD5>EGGFFG:D<GF*:CAFA<:AAA>FCF6D)6>9B>DB
@M02542:52:000000000-J9N43:1:1101:21704:5614 1:N:0:GTGAAA
CGGTTTATCACCGGCAGTCTCCCTAGAGTTCCCGACTTAACTCGCTGGCAACTAAGGATAGGGGTTGCGCTCGTTGCGGGACTTAACCCAACATTTCACAACACGAGCTGACGACAGCCATGCAGCACCTGTCTTACGGTTCCCGAAGGCACAACCGCATCTCTGCAGTCTTCCGTAGATGTCAAGAGTAGGTAAGGTTCTTCGCGTTGCGTCGAATTAAACCACATGCTCCACCGCTTGTGCGGGCCCCCGTCAATTCATTTGAGCTTTAATCTTGCGACCGT
+
GGGGGGGGGGGGGGGGGGGGGGGGGGGGGGGGGGGGGGGGGGGGGGGGGGGGGGGGGGGGGGGGGGGGGGGGGGGGGGGGGGGGGGGGGGGGGGGGGGGGGGGGGGGGGGGGGGGGGGGGGGGGGGGGGGGGGGGGGGGGGGGGGGGGGGGGGGGGGGGGGGGGGGGGGGGGGGGGGGGGGGGGGGGGGGGGGGGGGGGGGGGGGGGGGGGGFGGGGGGGGGGGGGGGGGGGGGGGGGGGG?FDGGFFGGGFFGFFDGGFGGFFF<FAFFFGGDFG)<;>9B:)
@M02542:52:000000000-J9N43:1:1101:18570:5624 2:N:0:GTGAAA
CGGTTTATCACCGGCAGTCTCCCTAGAGTTCCCGACTTAACTCGCTGGCAACTAAGGATAGGGGTTGCGCTCGTTGCGGGACTTAACCCAACATTTCACAGCACGAGCTGACGACAGCCATGCAGCACCTGTCTTACGGTTCCCGAAGGCACAACCGCATCTCTGCAGTCTTCCGTAGATGTCAAGAGTAGGTAAGGTTCTTCGCGTTGCGTCGAATTAAACCACATGCTCCACCGCTTGTGCGGGCCCCCGTCAATTCATTTGAGTTTTACCTTTGCGCCCTT
+
GGGFGGGGGGGGGGGGGGGGGGFGGGGGGGGGGGGGGGGGGEGEGGDEDFGGGGGGGGGGGGGGGGGGGGDGGGGGGGGDGGGGGGGFFFGGGGGGGGGGFGGFGGGGGFFGGGGDFDFGCEDFGGGFFEGGGGFFGGGGEGGGGGDGGC6DGGGGGGG>E9:<CFGC2?CFGFECCCDFFG7FDEFFCFFFFFGGGGFGFFFFFFFF9FBB66C:45CFGF0:CFF)7*63?>F9>FG?FF21>9>0(())(/*(.)/)./=))(.:A24)))):065)0)))
@M02542:52:000000000-J9N43:1:1101:22664:5635 2:N:0:GTGAAA
CGGTTTATCACCGGCAGTCTCCCTAGAGTTCCCGACTTAACTCGCTGGCAACTAAGGATAGGGGTTGCGCTCGTTGCGGGACTTAACCCAACATTTCACAACACGAGCTGACGACAGCCATGCAGCACCTGTCTTACGGTTCCCGAAGGCACAACCGCATCTCTTCAGTCTTCCGTAGATGTCAAGAGTAGGTAAGGTTCTTCGCGTTGCGTCGAATTAAACCACATGCTCCACCGCCTCTGCGGGCCCCCGTCACTTCATTTGAGCTTTAATCTTTTCGCCCT
+
FGGGGGGGGGGGGGGEEFGGGGGGGGGGGGGGGGDGGGDFGGGGGGGGGCFGG8FGGGGGGGGGGGEGGGCGDGGGGGDCFFGGGGGGGGGGGGGGFEFFFGFGGEEGGFGGFEGGGGGGGCGDG8>FG@FGFFGGGGFGGGFF8EGGD>EFGFCE;EECEGG,,?9CGG7CGGGFC5*B6CC67<FAFCFA9AC6DC4CAFC3/)06>DBB4455?>7@DBFC8*0)2245)8;19(7(5).7B091(-9),1*()66<26@)61))5<)6-)6***1).7)0
@M02542:52:000000000-J9N43:1:1101:11804:5636 2:N:0:GTGAAA
CGGTTTATCACCGGCAGTCTCCCTAGAGTTCCCGACTTAACTCGCTGGCAACTAAGGATAGGGGTTGCGCTCGTTGCGGGACTTAACCCAACATTTCACAACACGAGCTGACGACAGCCATGCAGCACCTGTCTTACGGTTCCCGAAGGCACAACCGCATCTCTGCAGTCTTCCGTAGATGTCAAGAGTAGGTAAGGTTCTTCGCGTTGCGTCGAATTAAACCACATGCTCCACCGCTTGTGCGGGCCCCCGTCAATTCATTTGAGTTTTAATCTTTCCACCGT
+
GGGGGGGGGGGGGGGCGGGFGGGGGGGGGGGGGGGGGGGGGGGGGGGGGGGGGGGGGGGGGGGGGGGGGGGGGGGGGGGGGGGGGGGFFGGGGGGGGGGGGGGGGGGGGGGGGGGGGGGGGGGGGGGGGGGGGGGGGGCFGGGGGGGDFGC8CFEGGGGEE@FFFFGGEGGFCFGGGGCAFGGFGFFAFFFA>AGGGFFFFFF>?AE27E9>4,)8FFGFGB:CF8?<6*6:?FF0;(>:?>A?>BB0(3C)45*(4)9):BFA96<5>A<>4)6C79*/*>))
@M02542:52:000000000-J9N43:1:1101:18377:5648 1:N:0:GTGAAA
TCCTCCGGTTTATCACCGGCAGTCTCCCTAGAGTTCCCGACTTAACTCGCTGGCAACTAAGGATAGGGGTTGCGCTCGTTGCGGGACTTAACCCAACATTTCACAACACGAGCTGACGACAGCCATGCAGCACCTGTCTTACGGTTCCCGAAGGCACAACCGCATCTCTGCAGTCTTCCGTAGATGTCAAGAGTAGGTAAGGTTCTTCGCGTTGCGTCGAATTAAACCACATGCTCCACCGCTTGTGCGGGCCCCCGTCAATTCATTTGAGTTTTAATCTTGCGACCGTACTCCCCAGGCG
+
CCCCCGGGGGGGGGGGGGGGGGGGGGGGGGGGGGGGGGGGGGGGGGGGGGGGGGGGGGGGGGGGGGGGGGGGGGGGGGGGGGGGGGGGGGGGGGGGGGGGGGGGGGGGGGGGGGGGGGGGGGGGGGGGGGGGGGGGFGGGGGGGGGEGGGDEGGGGGGGGEGGGGGGGFGGGGGGGGGGGGGGEGGGGGGGGGGGGGGGGGGGGGGGGGDGGGGGGGGGGFFGFGGGGFGGGGFFFGGCGGGGGGGGFGGDGGGDGD1>DGDFFGGGF?GFFFGGFGGFFFFFFF>>GGGFGFFF?F?F>7
@M02542:52:000000000-J9N43:1:1101:10319:5650 1:N:0:GTGAAA
CGGTTTATCACCGGCAGTCTCCCTAGAGTTCCCGACTTAACTCGCTGGCAACTAAGGATAGGGGTTGCGCTCGTTGCGGGACTTAACCCAACATTTCACAACACGAGCTGACGACAGCCATGCAGCACCTGTCTTACGGTTCCCGAAGGCACAACCGCATCTCTGCAGTCTTCCGTAGATGTCAAGAGTAGGTAAGGTTCTTCGCGTTGCGTCGAATTAAACCACATGCTCCACCGCTTGTGCGGGCCCCCGTCAATTCATTTGAGTTTTAATCTTGCGACCGT
+
GGGGGGGGGGGGGGGGGGGGGGGGGGGGGGGGGGGGGGGGGGGGGGGGGGGGGGGGGGGGGGGGGGGGGGGGGGGGGGGGGGGGGGGGGGGGGGGGGGGGGGGGGGGGGGGGGGGGGGGGGGGGGGGGGGGGGGGGGGGGGGGGGGGGGGGGGGGGGGGGDFGGGGGGGGGGGGGGGC*<FGGGGGGGGGGGGGGGGGGGGGGGGGGGEGGGFEGGGGGFGGGGGGGGGFFGGGGGGGGDG?FGGGFBEGGFFDBEFGGB>FFFAFB<BFFGGCFG9<>0763>
@M02542:52:000000000-J9N43:1:1101:19322:5652 2:N:0:GTGAAA
TCTACTTGCGTAGGCAGTCTCACTAGAGTCCCCAACTGAATGATGGCAACTAGTGACAGGGGTTGCGCTCGTTGCAGGACTTAACCTAACACCTCACGGCACGAGCTGACGACAACCATGCAGCACCTTGAAAATTGCCCGAAGGAAGGTCTATTTCTAAACCGATCAATTCCCATTTAAGCCTTGGTAAGGTTCCTCGCGTATCATCGAATTAAACCACATAACCCACCGCTTGTCCGGGCCCCCGTCAATTCCTTTGAGTTTCAAACTTTCGTTCGTAATCCC
+
GGGGGGG6ECC,@:FFEGG<FFGGGGFGGGGGGGGGGGGCFGFGFCFCCFGGGDFFGFFE@FFGEFGGGGGGFEGGGCEGGGGGGGGGE,E,F,BF:FGGFEGECC@@FGGEFGG8F@FGC9,F=DF?DFF?FFG=,8FFF6+8=DF=+,3@ECGFDGCDFEGD7**3:<EAF9AC>CFF8CC6C);/8=FAEF7CF,?CEB;4BFFFEF@6;CC7=5:)1))5+3)6*7028B).))*-166>E>0??(9*):25<<?A<@BA:9<<72-))(.777>)))19?
@M02542:52:000000000-J9N43:1:1101:15444:5665 2:N:0:GTGAAA
CGGTTTATCACCGGCAGTCTCCCTAGAGTTCCCGACTTAACTCGCTGGCAACTACGGATAGGGGTTGCGCTCGTTGCGGGACTTAACCCAACATTTCACAACACGAGCTGACGACAGCCATGCAGCACCTGTCTTACGGTTCCCGAAGGCACAACCGCATCTCTGCAGTCTTCCGTAGATGTCAAGAGTAGGTCAGGTTCTTCGCGTTGCGTCGAATTAAACCACATACCCCACCGCTTGTACGGGCCCCCGTCCATTCAGTTGAGTTTTAATCTTTCTCCCGG
+
GGG7CCF@9EC@;::+FG<,@,<,6C,CF<FE<@7@@@,;,6CB7FFC@CFFGF8C@@:C8FG:C:CF+7+CCBCFBCFE:FG=,9A<=CF=DEC,,CEEFFE8@+==>,83+++@:DF,3D8,C=87BBEG?FA+@8FB:3D,*4@*@>6,>,>1;B>C*4==964C<*4B91CGGGG6AFF6776=+;;4.+2CC9670;+56B)44)(.4(/5?@GFG2(/8*6)**,45)8602C:())(01(44(>5:D)46)92)1@A>?)64).59))0*0***.0)
@M02542:52:000000000-J9N43:1:1101:22027:5669 2:N:0:GTGAAA
GTCCCCACCTTCCTCCGGTTTATCACCGGCAGTCTCCCTAGAGTTCCCGACTTAACTCGCTGGCAACTAAGGATAGGGGTTGCGCTCGTTGCGGGACTTAACCCAACATTTCACAACACGAGCTGACGACAGCCATGCAGCACCTGTCTTACGGTTCCCGAAGGCACAACCGCATCTCTGCAGTCTTCCGTAGATGTCAAGAGTAGGTAAGGTTCTTCGCGTTGCGTCGAATTAAACCACATGCCCCACCGCTTGTGCGGGCCCCTGTCCATTCCTTTGAGTTGTAATTTTTCGACCGTAC
+
CCCCCGGGGGGGGGGGGGGGGGGGFGGGGGGGGGFGGGGGGFAFFFGGGGGGGGGGDE@FGGGGGGGFGGEGGCFFFFGGEDFGGGGGGGGFGGGGGFGFGGGGGGGGGGGGGGFGGGGGGGGGGGGGGGGCGGGGFGGGGGGGGFFGDFGGGC>C@FG85ECEFC86DEGGGGEG9CFCECEFGF:FGGGGGGCCFGGF6A)1@AFF<FGGFGF7A63>9EEBFDFB9>*97BGFD03CE6??*92:B35346D:>)49B99B3(**)*24<A66:@BA:>))-)-))))*2)))5).).
@M02542:52:000000000-J9N43:1:1101:7386:5678 2:N:0:GTGAAA
CGGTTTATCACCGGCAGTCTCCCTAGAGTTCCCGACTTAACTCGCTGGCAACTAAGGATAGGGGTTGCGCTCGTTGCGGGACTTAACCCAACATTTCACAACACGAGCTGACGACAGCCATGCAGCACCTGTCTTACGGTTCCCGAAGGCACAACCGCATCCCTGCAGTCTTCCGTAGATGTCAAGAGTAGGTAAGGTTCTTCGCGTTGCGTCGAATTAAACCACATTCTCCACCGCTTGTGCGGGCCCCCGTCCATTCATTTGAGTTTTAATCTTGCGACCGT
+
GGGGGDFGGGGGGGGDBFG9FFGGFCGGGCFFGGGGGGGAFFGEGECFECFGFFFFEDG9EEC:FEGGGGCCCCG8FEF@FFCGGGFGEGGGGGGGGFGG@FFGGEEGECDF7CEG@FGFGCBEBF8DFDDGGG=FGGGGFGGFE*@E7F,@>>EEGGECE,;,=E6:B9,4>F54;=C>=G+:77BAF8@=>FF*CFFGFFFFF:8:BE;:96C)/<79C>:>8*))2*6)*)74>FC0,)9:),11(49)4C)1:A7:6BF2)2.6<.)4):2:*05)05)8
@M02542:52:000000000-J9N43:1:1101:12098:5683 1:N:0:GTGAAA
CTGGTTAACCCAGGCAGTCTCGCCAGAGTGCCCAACTTAATGCTGGCAACAGACGATAGGGGTTGCGCTCGTTGCGAGACTTAACCCAACATTTCACAACACGAGCTGACGACAGCCATGCAGCACCTCTCACTCAATTCCCTTGCGGGCACTTCAACCATTACGTCGAATTCTGAGGAGTTCAAGCCTAGGTAAGGTTCTGCGCGTTGCTTCGAATTAAACCACATAATCCACCGCTTGTGCGGGCCCCCGTCAATTGTTTTGAGTTTTAGCCTTGCGGCCGT
+
GGGGGFGGGFFEGCGGEGGGGGGGGGGGGGF@FGGEGGGFGDFFGGGGGGGGDEGGDEGFEGGFGGGEGDG@FGCFGGGGGGGGGGGGGGGGFGGGGGGEEFCE:FEGAFGGCFCFFGG@FAFD@FDDFFFFGGDGGECFBFCGGGGGGGEGFGGG=FFCFGCFECFGGFCCFFGGFG?C4B<BBE:EFGGGFG@FF,>?ECFCCCEGGGGGFC8F4C9CGGFGCF::@CFCFFCC5CE5F09DGDB>:7CB>DBE)390:D15:2AFFFF4CC*:37>>>3@@
@M02542:52:000000000-J9N43:1:1101:19776:5692 2:N:0:GTGAAA
CGGTTTATCACCGGCAGTCTCCCTAGAGTTCCCGACTTAACTCGCTGGCAACTAAGGATAGGGGTTGCGCTCGTTGCGGGACTTAACCCAACATTTCACAACACGAGCTGACGACAGCCATGCAGCACCTGTCTTACGGTTCCCGAAGGCACAACCGCATCTCTGCAGTCTTCCGTAGATGTCAAGAGTAGGTAAGGTTCTTCGCGTTGCGTCGAATTAAACCACATGCCCCACCCCTTGTTCGGGCCCCCCTCCATTCATTTGAGTTTTAATCTTTCGACCGT
+
GGGGGGGGGGGGGGGGGGGFGGGGGGCGGGGGGGGGGGGGGGGGGGGGGGGGGGGGGGGGGGGDFGGGFEGGGGCGGGGGGGGGGGGGGGGGGGGGGGGGGGFGGDCGGFGGGCGEGGGFGGGFGGGCBFGGGGFGGGG7CCFGGGGCGF,;>>EGGCC>EEFG9FC8,8,=@?EGGECCF:++3760;;@A;7:FGCB>AF;)08890>BE90DFFFGFG2:85*0)**(-75:(-4D74-4:EB0;9(7)-**4)6/))1@4)-6-62544)):**))873)
@M02542:52:000000000-J9N43:1:1101:17836:5694 1:N:0:GTGAAA
CGGTTTATCACCGGCAGTCTCCCTAGAGTTCCCGACTTAACTCGCCGGCAACTAAGGATAGGGGTTGCGCTCGTTGCGGGACTTAACCCAACATTTCACAACACGAGCTGACGATAGCCATGCAGCACCTGTCTTACGGTTCCCGAAGGCACAACCGCATCTCTGCAGTCTTCCGTAGATGTCAAGAGTAGGTAAGGTTCTTCGCGTTGCGTCGAATTAAACCACATGCTCCACCGCTTGTGCGGGCCCCCGTCAATTCATTTGAGTTTTAATCTTGCGACCGT
+
GGGCCFFGFGGFGEGGFFFGGCGCFGGGGGAFFGEGGGGGGGGGGGGFFGGGGCGGFEE?<<EGFGGGGGDGGGGGGG7FGGGEAFEFFGFGGGGDFGGGGGFGGGG:F@DGCF+CFFFGGGGGFGGGFCEFGGGGGFFGEDFGGEECF>EFGGGGEGCFG;<9,3C<<CFFGGCFECEFF9@FGGF8;?9FFGGGGFA9CGFGGGGGGGCEB58:4>CDGGGGGDCCF9?CEF8CEDEFG?FGECB3EDDF)<?BBCFFG><FFBAA92<CFGFFDFF02;EF
@M02542:52:000000000-J9N43:1:1101:21136:5704 1:N:0:GTGAAA
CGGTTTATCACCGGCAGTCTCCCTAGAGTTCCCGACTTAACTCGCTGGCAACTAAGGATAGGGGTTGCGCTCGTTGCGGGACTTAACCCAACATTTCACAACACGAGCTGACGACAGCCATGCAGCACCTGTCTTACGGTTCCCGAAGGCACAACCGCATCTCTGCAGTCTTCCGTAGATGTCAAGAGTAGGTAAGGTTCTTCGCGTTGCGTCGAATTAAACCACATGCTCCACCGCTTGTGCGGGCCCCCGTCAATTCATTTGAGTTTTAATCTTGCGACCGT
+
GGGGGGGGGGGGGGGGGGGGGGGGGGGGGGGGGGGGGGGGGGGGGGGGGGGGGGGGGGGGGGGGGGGGGGGGGGGGGGGGGGGGGGGGGGGGGGGGGGGGGGGGGGGGGGGGGGGGGGGGGGGGGGGGGGGGGGGGGGGGGGGGGGGGGGGGGGGGGGGGGGGGGGGGGGGGGGGGGGGGGGGGGGFGGGGGGGGGGGGGGGGGGGGGGGGGFGGGGGGGGGGGGGGGGFFGFGGGGGGGG0FDEGFFGGGFFGFFFGGFGGFFFFDDFBACF:BF>A>BFFEF
@M02542:52:000000000-J9N43:1:1101:4610:5709 1:N:0:GTGACA
CGGTTTATCACCGGCAGTCTCCCTAGAGTTCCCGACTTAACTCGCTGGCAACTAAGGATAGGGGTTGCGCTCGTTGCGGGACTTAACCCAACATTTCACAACACGAGCTGACGACAGCCATGCAGCACCTGTCTTACGGTTCCCGAAGGCACAACCGCATCTCTGCAGTCTTCCGTAGATGTCAAGAGTAGGTAAGGTTCTTCGCGTTGCGTCGAATTAAACCACATGATCCACCGCTTGTGCGGGCCCCCGTCAATTCATTTGAGTTTTAATCTTGCGACCGT
+
DGGC@FGCFGGGECFFCFC,@FFF<EGGAFCFGEEFGGGFG<CCGCGCCCGGFGGG8FCFED<@FFGDCDCCCCCEGE@CGGFGFGEFFEGGGGGF<FFEFEFGE7>=@FGF@EEGGGFFGFFGEDDGFFF=FCFGGG:FFGDCG>:F7BGDCFF>GDCG<2?BFCGFGGG9BC:F:C5B9FGE2<FCFC;2>,CFD:CGGGDCG8CECCE8>CEGGCGGG+AFGGD@+<+<<+*255**227<EDE3CDD5>D?5<G=FF*)/)-64::)9>FFFFB996>F)
@M02542:52:000000000-J9N43:1:1101:11614:5730 1:N:0:GTGAAA
CGGTTTATCACCGGCAGTCTCCCTAGAGTTCCCGACTTAACTCGCTGGCAACTAAGGATAGGGGTTGCGCTCGTTGCGGGACTTAACCCAACATTTCACAACACGAGCTGACGGCAGCCATGCAGCACCTGTCTTACGGTTCCCGAAGGCACAACCGCATCTCTGCAGTCTTCCGTAGATGTCAAGAGTAGGTAAGGTTCTTCGCGTTGCGTCGAATTAAACCACATGCTCCACCGCTTGTGCGGGCCCCCGGCAATTCATTTGAGTTTTAATCTTGCGACCGT
+
GGGGGEGGFFFGGGGGGGGDGFGEGGFGGCAFGGGGFGGGGGGGEFDDEFFGGG<FDFFCGGFEGGGGEGDEC>F@FCDCFFFFGGCGDGGGGE9EFGFGGGGG7CCGGFEDCBFEGGG8DFFGGFCFCGFCGFFFGGCFFG@FFGGC@<FFD<BECCGGG9F@CGBGG?;F@;=C:*BEFCA23+<:5>@BC<::BFGGGECCGCEE*15CDCEFCEGGGCGCCGG6<?FFG8CEE577>)*7C3B5:)>5))4)49>*CD29:,4:4:ADC7FG29969(7>
@M02542:52:000000000-J9N43:1:1101:7073:5736 2:N:0:GTGAAA
CGGTTTATCACCGGCAGTCTCCCTAGAGTTCCCGACTTAACTCGCTGGCAACTAAGGATAGGGGTTGCGCTCGTTGCGGGACTTAACCCAACATTTCACAACACGAGCTGACGACAGCCATGCAGCACCTGTCTTACGGATCCCGAAGGCACAACCGCATCTCTGCAGTCTTCCGTAGATGTCAAGAGTAGGTAAGGTTCTTCGCTGTGCGTTGAATTAAACCACATTCTCCCCCGCTTGTTCGGGCCCCCGTCAATTCATTTGAGTTTTAATCTTGTGATCGT
+
GDGGEEFFGGCFCECEFGDFGG,;<,F9FDEGGGGGGGADCEDFFEGCGGEF8CEGCF9FFGFFGGDGEGEEFEG8BF7:=>FGGGGGGG74BEDFFGGG<FFC:FFFGFGE:@FB+=>FGGGFFGGF8D:>7=E?,;C7++DF5*5C*@CCFBCG4>;:5,4=CFFFFG@FE,=C<:CAAFCA;/*;13AF6=D=FEA7A+AFF3)/(+,8(,9*6BG4*).;*2)-*2)6))7((-/(.).(049(,-9C2**(-)0))1=2)(6:9.))-6:F**/**1)7
@M02542:52:000000000-J9N43:1:1101:18490:5740 2:N:0:GTGAAA
CGGTTTATCACCGGCAGTCTCCCTAGAGTTCCCGACTTAACTCGCTGGCAACTAAGGATAGGGGTTGCGCTCGTTGCGGGACTTAACCCAACATTTCACAACACGAGCTGACGACAGCCATGCAGCACCTGTCTTACGGTTCCCGAAGGCACAACCGCATCTCTGCAGTCCTCCGTAGATGTCAAGAGTAGGTAAGGTTCTTCGCGTTGCGTCGAATTAAACCACATGCTCCACCGCTTGTGCGGGCCCCCGTCAATTCATTTGAGTTTTAATCTTTCCACCGT
+
GGGGEGGGGGGGGGGGGGG9EGGGGGGGGGGGGGGGGGGGGGGGGGGGGGGGGGGGGGGGGGGGGGGGGGEGGGGGGGGGGGGFFGFGFEFGGGGGGGGGGGGGGECGGGGGFDCEEGGGGGGFFGGGFGFGGGGGGGFGGGGG5C3:FGGGGGGGGGGEC<=CFGFGGGGFGGGGGCDFF?CF7/;;F68=CF7DFF4>FFFF05BF>BFDFF35?@EFGFFGGF62D*6:).<(47<:<?ABF719;BC)-**,)664<BF).(..6-4).).******7.)
@M02542:52:000000000-J9N43:1:1101:20121:5768 1:N:0:GTGAAA
CGGTTTGTCACCGGCAGTCTCCTTAGAGTGCTCTTGCGTAGCAACTAAGGACAAGGGTTGCGCTCGTTGCGGGACTTAACCCAACATCTCACGACACGAGCTGACGACAGCCATGCAGCACCTGTGCGACGGTTCTCTTTCGAGCACCCCTAGCTCTCACCAGGGTTCCGTCCATGTCAAGGGTAGGTAAGGTTTTTCGCGTTGCGTCGAATTAAACCACATGCTCCACCGCTTGTGCGGGCCCCCGTCAATTCATTTGAGTTTTAATCTTGCGACCGTACTCCC
+
GGGGGGGGGGGGGGGGGGGGGGGGGGGGGGGGGGGGGGGGGGGGGGGGGGGGGGGGGGGGGGGGGGGGGGGGGGGGGGGGGGGGGGGGGGGGGGGGGGGGGGGGGGGGGGGGGGGGGGGGGGGGGGGGGGGGGGGGGGGGGGGGGGGGGGGGGGGGGGGGGGGGGGGGGGGGGGGGGGGGGGGGGGGFGGGGGGGGGGGGGGGGGGGGDGGGFGGGGGGGGGGGGGGGGGGGGGFFEGGGGBFGGGFFGGGFFGFFFGGFGGFFFFBFFFFGGG@C;BBF?<FFF
@M02542:52:000000000-J9N43:1:1101:21837:5768 1:N:0:GTGAAA
ACGGTTTGCACCGGCAGTCTTGCTAGAGTTCCCGACATTACTCGCTGGCAACTAACAACAGGGGTTGCGCTCGTTATAGGACTTAACCTGACACCTCACGGCACGAGCTGACGACAACCATGCAGCACCTTGAAAGACGTCCGAAGAAATATCTGTTTCCAAATACGTCGTCTCCCATTTAAGCCTTGGTAAGGTTCCTCGCGTATCATCGAATTAAACCACATGCTCCACCGCTTGTGCGGGCCCCCGTCAATTCCTTTGAGTTTCAAACTTTCGTTCGTACTC
+
GGGGGGGGGGGGGGGGGGGGGGGGGGGGGGGGGGGGEGFGGGGGGGGGGGGGGGGFGGCFGGGGGGGGGGGGGGGGGFGGFGFGGGGGG@FGGEDGGGGGDGGGGGGGGGGGGGGGGGGGGGGGGGGGGGGE=FGGGFGGFFGCCEGGGGGGCC;@=;,@FCCGGGGGGEEG:FCEE@CGFF<<>FGF6?CGGFACC7>FGGGCE59CFGGFF?=E7C;<FGG?0<<9CCFCEGCE*>6**45C5<BE*9DE>0:@2CFF77(9A>AA<<?GG*9142,3<<3>9
@M02542:52:000000000-J9N43:1:1101:10353:5778 1:N:0:GTGAAA
CGGTTTATCACCGGCAGTCTCCCTAGAGTTCCCGACTTAACTCGCTGGCAACTAAGGATAGGGGTTGCGCTCGTTGCGGGACTTAACCCAACATTTCACAACACGAGCTGACGACAGCCATGCAGCACCTGTCTTACGGTTCCCGAAGGCACAACCGCATCTCTGCAGTCTTCCGTAGATGTCAAGAGTAGGTAAGGTTCTTCGCGTTGCGTCGAATTAAACCACATGCTCCACCGCTTGTGCGGGCCCCCGTCAATTCATTTGAGTTTTAATCTTGCGACCGT
+
GGGGGGGGGGGGGGGGGGGGGGGGGGGGGGGGGGGGGGGGGGGGGGGGGGGGGGGGGGGGGGGGGGGGGGGGGGGGGGGGGGGGGGGGGGGGGGGGGGGGGGGGGGGGGGGGGGGGGGGGGGGGGGGGGGGGGGGGGGGGGGGGGGGGGGGGGGGGGGGGGGGGGGGGGGGGGGGGGGGGGGGGGGGGGGGGGGGGGGGGGGGGGGGGGGGGFGGGGGGGGGGGGGGFG?CGGFGGGGGGG?FGDGE>GGGFFGFED?FFGF>FBBDFFFFGGGFGFFFFF>>@
@M02542:52:000000000-J9N43:1:1101:21831:5783 1:N:0:GTGAAA
CGGTTTATCACCGGCAGTCTCCCTAGAGTTCCCGACTTAACTCGCTGGCAACTAAGGATAGGGGTTGCGCTCGTTGCGGGACTTAACCCAACATTTCACAACACGAGCTGACGACAGCCATGCAGCACCTGTCTTACGGTTCCCGAAGGCACAACCGCATCTCTGCAGTCTTCCGTAGATGTCAAGAGTAGGTAAGGTTCTTCGCGTTGCGTCGAATTAAACCACATGCTCCACCGCTTGTGCGGGCCCCCGTCAATTCATTTGAGTTTTAATCTTGCGACCGT
+
FBG@FCGGGGEECEGGGGF<FA@FFGGFGGFGFEEGGGGGGGGGGGGGGGGGFF8CDEEGGEDGGGGGGGGGGEFGGGCFEFGGGGFGECGEFFFFCFGGGGFECCFGGDGGEDC::>DGFGFFFBFFFGGGGGGGGGFFG@C9FEFGGGGGGCCECFFCGCFGGGGGGGGGGGEFGGDGGGGGGGFGGGGGGGGFFFFFGGGGGDGGGGGGFGGGGGGGGGGGGGD@F:9FGFGGGGGGG?FGGG>F5CDEDGBEFGGFGGFFA:>DABBGGGFG>A>;BFE:
@M02542:52:000000000-J9N43:1:1101:18873:5807 2:N:0:GTGAAA
CGCGTTATTCGCGGCAGTCTCTCTAGAGTGCCCAACTGAATGATGGCAACTAGAAACGAGGGTTGCGCTCGTTGCGGGACTTAACCCAACATCTCACGACACGAGCTGACGACAGCCATGCAGCACCTGTGTGAGGGGCTTCCTTGCGGAAGAAGAACGATCTCTCGTCCGGTCCCCTCCATGTCAAGTCCTGGTAAGGTTCTGCGCGTTGCGTCGAATTAAACCACATGCCCCACCGCCTGTGCGGGCCCCCGTCAATTCCTTTGAGGTTCCGTCTTGCGACCG
+
GGGGGGGGGGFGGGGGGGGGGFGGFGGGG9EFGGGGGGGGGFGGGGGGGGGGGGGGFGG@FGFGGGGFCGGGGGGGGGGGGGGGGGCEBFGGFCCCGGGGGGEGEEEGGGGGF@F,3>F889CCCDCDCBC;FGFFGDGGGCCFD,DEG>*;8:<,;,7EFFFC<FBFGGEEG?EFFF5=A1@;@)3=AFA=<A0:7F?>9*6@ADFF(793(3105<85:<99A8).66,200<611)(3(.)939>>(579D74((*.)*154620(.82,()*/76=<)7B>
@M02542:52:000000000-J9N43:1:1101:16514:5808 1:N:0:GTGAAA
CGGTTTATCACCGGCAGTCTCCCTAGAGTTCCCGACTTAACTCGCTGGCAACTAAGGATAGGGGTTGCGCTCGTTGCGGGACTTAACCCAACATTTCACAACACGAGCTGACGACAGCCATGCAGCACCTGTCTTACGGTTCCCGAAGGCACAACCGCATCTCTGCAGTCTTCCGTAGATGTCAAGAGTAGGTAAGGTTCTTCGCGTTGCGTCGAATTAAACCACATGCTCCACCGCTTGTGCGGGCCCCCGTCAATTCATTTGAGTTTTAATCTTGCGACCGT
+
GGGGGGGGGGGGGGGGGGGGGGGGGGGGGGGGGGGGGGGGGGGGGGGGGGGGGGGGGGGEFFFGGGGGGGGGGGGGGGGG7FGGGGGGGGGGGGGGGGGGGGGGGGGGGGGGGGGGGGGGGGGGGGGGGGGGGGGGGGGGGGGGGGGGGGGGGGGGGGGGGGGGGGGGGGGGGGGGGGGGGGGGGGGGGGGGGGGGGGGGGGGGGGGECEGGFGGGGGGGGGGGGGGGGGGGGGGGGGGGG2=DGGFFGGGFFGBFFGG=FGFBBFFFFBFGFDFGFFFBFFEB
@M02542:52:000000000-J9N43:1:1101:14833:5817 2:N:0:GTGAAA
CGGTTTATCACCGGCAGTCTCCCTAGAGTTCCCGACTTAACTCGCTGGCAACTAAGGATAGGGGTCGCGCTCGTTGCGGGACTTAACCCAACATTTCACAACACGAGCTGACGACAGCCATGCAGCACCTGTCTTACGGTTCCCGAAGGCACAACCGCATCTCTGCAGTCTTCCGTAGATGTCAAGAGTAGGTAAGGTTCTTCGCGTTGCGTCGAATTAAACCACATGCTCCACCGCTTGTGCGGGGCCCCGTCAATTCATTTGAGTTTTAATCTTTCGACCGT
+
GGGGGGGGGGGGEGGDFGGAFGGGGGGGGGGGGGEEGGGGGCFGGFECEFFGGGGGGGGGGGGGFEGGDGCFGGFFGGGGGGGGGGGGGGGGGFGFFGGGGGDGGEC@BFFGE:FGGGGGGGGGFFGGGGGGGGGGGGG>7CFFCGB*BCFGG>ECDGCGE9EFFCCFCFCFGGGGFGDFF@C+CEFFAFFF>;7F<<AFFFF>7BB9081>>(9F:>FB*3:CFDF?FFA:@FF6>>DBF)>(0-4;0;CD:C52<FFBF4B4:0:ABDF)))577F)>DD3<
@M02542:52:000000000-J9N43:1:1101:25456:5826 1:N:0:GTGAAA
CTGGTTAACCCAGGCAGTCTCGCCAGAGTGCCCAACTTAATGCTGGCAACAGACGATAGGGGTTGCGCTCGTTGCGAGACTTAACCCAACATTTCACAACACGAGCTGACGACAGCCATGCAGCACCTCTCACTCAATTCCCTTGCGGGCACTTCAACCATTACGTCGAATTCTGAGGAGTTCAAGCCTAGGTAAGGTTCTGCGCGTTGCTTCGAATTAAACCACATAATCCACCGCTTGTGCGGGCCCCCGTCAATTGTTTTGAGTTTTAGCCTTGCGGCCGT
+
FGGGFGGGFGGGFGGFEGGGGGGGGGGGGGGGGGGGGGFGFGGGGGDGGGGGGFEGGEGGGGEGGFGGDEEGFGDGGG>FFGGFFGEFGGGGGFFEGDGGGEEGFFEGGFGGGGGGFGFFFDFGDDGCFGDGF<FFGGGGGGGF<FFDGGGGGGEFFGGGGGGGFFFEEFGGGGGGGGGGC8FFGGGFGFGGCCFGGCCG;;CCGGCE=CGFFGGGGGCCG9FGGGC@FF?EGGGEGGEGGFFGGGFE=CC>)91;-?=@CFBF0:<4>DFDCFFG57;>>05<
@M02542:52:000000000-J9N43:1:1101:8798:5850 1:N:0:GTGAAA
CGGTTTATCACCGGCAGTCTCCCTAGAGTTCCCGACTTAACTCGCTGGCAACTAAGGATAGGGGTTGCGCTCGTTGCGGGACTTAACCCAACATTTCACAACACGAGCTGACGACAGCCATGCAGCACCTGTCTTACGGTTCCCGAAGGCACAACCGCATCTCTGCAGTCTTCCGTAGATGTCAAGAGTAGGTAAGGTTCTTCGCGTTGCGTCGAATTAAACCACATGCTCCACCGCTCGTGCGGGCCCCCGTCAATTCATTTGAGTTTTAATCTTGCGACCGT
+
GFEGGGGGGGGGGGGGGGGFGGGGGFGGGGGGGGGGGGGGGGFEGGG7FGGGGGGGGGGGGGGGGGGFGGEGGGGGGEEDGDGGGGGGGGGGGGGGGGGGGGGGGGGGGGGGGGGGGGGGG8DGGGGFGFGGGGGGGGGGGGGGGGGGDCGG@FDEGGGGGGGGGGGGGGGGGGGFGGDCBFGFGGGGGGFGFC<FGGGFGFGGGGGGCEGGFDGFGGGGGGGFFGGDC9CGFGGGGGGGG<FGDGDEGGGF@G0>AGGFGGBFA?FDFB4FGGFGFFF6(4>D
@M02542:52:000000000-J9N43:1:1101:13284:5867 2:N:0:GTGAAA
CGGTTTATCACCGGCAGTCACCCTAGAGTTCCCGACTTAACTCGCTGGCAACTAAGGATAGGGGTTGCGCTAGTTGCGGGACTTAACCCAACATTTCACAACCCGAGCTGACGACTGCCATGCAGCACCTGTCTTACTGTTCCCGAAGGCACAACTGCCTCTCTCCAGTCTTCCTTTGACGTCAAGAGTAGGTAAGGTTCTTCGCGTTGGTGCGAATTAAACCACATGCTCCACCGTCTGTGCGGGCCCCCGGCAGTTAACTTGAATTTTAATCTTTCGACCCCC
+
GG>6+B<C,@<F7CE7@FFFG9FFGGGGGG,CF,6@CFC9F@<@:@FC,CC7C<ECFDFFF@,7B7CC>FFCF5FFG=74FCFGCGCGFC+B=FF,,9EFFG7@FCGCEAFGG7>+@DF8F,B=,,>=B8,38,@+@,E@FA99@+B+3D:DE8:,*@,D7,12,4,,5*,4,>,,+2++)/:855*24BFFEA1*0+0*9@7)()2((),)7(*0:;<4C<(**/))*065)07,((1(.4),)-(-1,))())(../))10-)).6).)))))22*)))))))
@M02542:52:000000000-J9N43:1:1101:16229:5879 1:N:0:GTGAAA
CGGTTTATCACCGGCAGTCTCCCCAGAGTTCCCGACTTAACTCGCTGGCAACTAAGGATAGGGGTTGCGCTCGTTGCGGGACTTAACCCAACATTTCACAACACGAGCTGACGACAGCCATGCAGCACCTGTCTTACGGTTCCCGAAGGCACAACCGCATCTCTGCAGTCTTCCGTAGATGTCAAGAGTAGGTAAGGTTCTTCGCGTTGCGTCGAATTAAACCACATGCTCCACCGCTTGTGCGGGCCCCCGTCAATTCATTTGAGTTTTAATCTTGCGACCGT
+
GGGFGGGGGGGGGGGGGGGGGGGGGGGGGGGGGGGGGGGGGGGGGGGGGGGGGGGGGGGGGGGGGGGGGGGGGGGGGGGGGGGGGGGGGGGGGGGGGGGGGGGGGGGGGGGGGGGGGGGGGGGGGGGGGGGGGGGGGGEGGGGGGGGGGGGGGGGGGGGGGGGGGGGGGGGGGGGGGGDGGGGGGGGGGGGGGGGGGGGGGGGGGGGGGGGGFGGFFGGGGGGGGGGFGFGGFGGGGGGGGFFGGGFFGGGFBGFFFGGFGGF?9:6AFAFFGGFGFFFF9>B>
@M02542:52:000000000-J9N43:1:1101:15940:5880 1:N:0:GTGAAA
CGGTTTATCACCGGCAGTCTCCCTAGAGTTCCCGACTTAACTCGCTGGCAACTAAGGATAGGGGTTGCGCTCGTTGCGGGACTTAACCCAACATTTCACAACACGAGCTGACGACAGCCATGCAGCACCTGTCTTACGGTTCCCGAAGGCACAACCGCATCTCTGCAGTCTTCCGTAGATGTCAAGAGTAGGTAAGGTTCTTCGCGTTGCGTCGAATTAAACCACATGCTCCACCGCTTGTGCGGGCCCCCGTCAATTCATTTGAGTTTTAATCTTGCGACCGT
+
GGGFGGGGGGGGFGGGGGGGGGGGGGGGGGGGGGGGGGGGGGGGGGGGGGGGGGGGGGGGGGGGGGGGGGGGGGGGGGGGGGGGGGGGGGGGGGGGGGGGGGGGGGGGGGGGGGGGGGGGGGGGGGGGGGGGGGGGGGGGGGGGGGGGGGGGGGGGGGGGGGGGGGGGGGGGGGGGGGGGGGGGGGGGGGGGGGGGGGGGGGGFGGGGGGGGFGGGGGGGGGGGGGFFGE?FGGGGGGGGGBFGGGFFGGGFFG?EBGGBGG>B<06ADADGGFFG46149;3@
@M02542:52:000000000-J9N43:1:1101:13374:5884 1:N:0:GTGAAA
CGGTTTGTCACCGGCAGTCTCCTTAGAGTGCCCACCATTACGTGCTGGTAACTAAGGACAAGGGTTGCGCTCGTTACGGGACTTAACCCAACATCTCACGACACGAGCTGACGACAGCCATGCAGCACCTGTGTCTGAGTTCCCGAAGGCACCAATCCATCTCTGGAAAGTTCTCAGCATGTCAAGGCCAGGTAAGGTTCTTCGCGTTGCTTCGAATTAAACCACATGCTCCACCGCTTGTGCGGGCCCCCGTCAATTCATTTGAGTTTTAACCTTGCGGCCGTT
+
GGGFGGGGGGGGGGGGGGGGGGGGGGGGGGGGGGGGGGGGGGGGGGGGGGGGGGGGGGGGGGGGGGGGGGGGGGGGGGGGGGGGGGGGGGGGGGGGGGGGGGGGGGGGGGGGGGGGGGGGGGGGGGGGGGGGGGGGGGGGGGGGGGGGGGGGGGGGGGGGGGGFGGGGGGGGGGGGFGGGGGGGGGFGGCGGGGGGGCGGGGGDGGGGGGGGFDGGGGGGGGGGGGGGGGGGGFGGGGGGGBFGGGFFGGGFEG0>AGGFGGA6>BFFFFFGGGFG>?40>BFF)
@M02542:52:000000000-J9N43:1:1101:14401:5895 1:N:0:GTGAAA
CGGTTTGTCACCGGCAGTCTCCTTAGAGTGCCCACCATTACGTGCTGGTAACTAAGGACAAGGGTTGCGCTCGTTACGGGACTTAACCCAACATCTCACGACACGAGCTGACGACAGCCATGCAGCACCTGTGTCTGAGTTCCCGAAGGCACCAATCCATCTCTGGAAAGTTCTCAGCATGTCAAGGCCAGGTAAGGTTCTTCGCGTTGCTTCGAATTAAACCACATGCTCCACCGCTTGTGCGGGCCCCCGTCAATTCATTTGAGTTTTAACCTTGCGGCCGT
+
GGGGGFGGGGGGCGGGDGGGGGGGGGGGGGGGGGGGGGGGGGGGGGGGGGGGGGGGGGGGGGGGGGGGGGGGGGGGGGGGGGGGGGGGGGGGGGGCGGGGDGGGGGGGGGGGGGGGGGGGGGGGGGGGGGGGFGGGGGGGGGGGGGGGEGGGGGGFGGGGGFGGGGGGGGGGGGFGGGGGGGGGGGGGGGGGGGGGGGGGGGGGGGGGEEGGFEDFGGGGGGGGGGGGGFGGGGG8EGGGGBFGGGFFGGGFDGFFFGF?GGF6A?F<AFFCDFFGDFFF>BFE
@M02542:52:000000000-J9N43:1:1101:23400:5903 1:N:0:GTGAAA
CGGTTTGTCACCGGCAGTCACCTTAGAGTGCCCAACTAAATGATGGCAACTAAGATCAAGGGTTGCGCTCGTTGCGGGACTTAACCCAACATCTCACGACACGAGCTGACGACAACCATGCACCACCTGTCACCGTTGTCCCCGAAGGGAAAACCATATCTCTACAGTGGTCAACGGGATGTCAAGACCTGGTAAGGTTCTCCGCGTTGCTTCGAATTAAACCACATGCTCCACCGCTTGTGCGGGCCCCCGTCAATTCCTTTGAGTTTCAGTCTTGCGACCGT
+
GGGGGGGGGGGGGGGGGGGGGGGGGGGGGGGGGGGGGGGGGFGGGGGGGGGGGGGGGGGGGGGGGGGGGGGGGGGGGGGGGGGGGGGGGGGGGGGGGGGGGGGGGGGGGGGGGGGGGGGGGGGGGGGGGGGGGGGGGGGGGGGGGGGGGGGGGGGGGGGGGGGGGGGGGGGGGGGGGGGGGGGGGGGGGGGGGGGGGGGGGGGGGGGGGGGGFGGGGGGGGGGGGGGGGGGGGGGGGGGGG?FGGGFEGGGFFGFFFGGFGGFFF<AADAFCFFFGA<;>>BEF
@M02542:52:000000000-J9N43:1:1101:19101:5914 1:N:0:GTGAAA
CGGTTTATCACCGGCAGTCTCCCTAGAGTTCCCGACTTAACTCGCTGGCAACTAAGGATAGGGGTTGCGCTCGTTGCGGGACTTAACCCAACATTTCACAACACGAGCTGACGACAGCCATGCAGCACCTGTCTTACGGTTCCCGAAGGCACAACCGCATCTCTGCAGTCTTCCGTAGATGTCAAGAGTAGGTAAGGTTCTTCGCGTTGCGTCGAATTAAACCACACGCTCCACCGCTTGTGCGGGCCCCCGTCAATTCATTTGAGTTTTAATCTTGCGACCGT
+
GGGGGGGGGGGGGGGGGGGGGGGGGGGGGGGGGGGGGGGGGGGGGGGGGGGGGGGGGGGGGGGGGGGGGGGGGGGGGGGGGGGGGGFFGGGGGGGGGGGGFFGGGGGGGGGGGGGGGGGGFGGGGGGGGGGGGGGGGGGGGGGGGGGGGGGGGGGGGGGGGGGGGGGGGGGGGGGGGGGGGGGGGGGGGGGGGGGGGGGGGGGGGGGGGGDCECEGGGGGGGGGGGGDGGGGGGGGGGGGGFFGGGF@GGGFFD?BFCFFGGFFF?)6ABFGGGFG9>BFFBFF
@M02542:52:000000000-J9N43:1:1101:26546:5919 1:N:0:GTGAAA
ATCCACACCTTCCTCCGGTTTATCACCGGCAGTCTCCCTAGAGTTCCCGACTTAACTCGCTGGCAACTAAGGATAGGGGTTGCGCTCGTTGCGGGACTTAACCCAACATTTCACAACACGAGCTGACGACAGCCATGCAGCACCTGTCTTACGGTTCCCGAAGGCACAACCGCGTCTCTGCAGTCTTCCGTAGATGTCAAGAGTAGGTAAGGTTCTTCGCGTTGCGTCGAATTAAACCACATGCTCCACCGCTTGTGCGGGCCCCCGTCAATTCATTTGAGTTTTAATCTTGCGACCGTAC
+
CCCCCGGGGFGGGGGGGGGEGGGGGGGGGGGGGGFGGGGGGGGGGGGGGGGGGGGGGGGGGGGGGGGFGGGGGGGGGGGGGGGGGGGGGGGGGGGGGGGGGFFGGGGGGGGGGGGGDEGGGGGGGGGGGGGGGGGGGGFGGGGGGGGGGGGGGGGGGGGGGDCGGGGGGGGGGGGDEGGGGGGGGGGDBFECGGGGGGGFGFFGGGGGGGGGFGGGGFGGGGGGGEGGFGGGGGGGGGGFFFGF9FFFGGDGEGF5*))5:3<)CCDEEGFF<GC?7C<FFFAAFA?GGGFCA329B1@F>
@M02542:52:000000000-J9N43:1:1101:26243:5920 1:N:0:GTGAAA
CGGTTTATCACCGGCAGTCTCCCTAGAGTTCCCGACTTAACTCGCTGGCAACTAAGGATAGGGGTTGCGCTCGTTGCGGGACTTAACCCAACATTTCACAACACGAGCTGACGACAGCCATGCAGCACCTTTCTTACGGTTCCCGAAGGCACAACCGCATCTCTGCCGTCTTCCGTAGATGTCAAGAGTAGGTAAGGTTCTTCGCGTTGCGTCGAATTAAACCACATGCTCCACCGCTTGTGCGGGCCCCCGTCAATTCATTTGAGTTTTAATCCTGCGACCGT
+
GGD@FEFFEFFD@:FFCGFGFCGDFG@FGGGCG@BCEG@CFA@FG:FGDGGGFEEFFFGGGFGCFECEFCFGEGGGGFGEGCGGGGEEFEFE@FFGFDFGGGFGG:FEEFGGEEFCGFGGFFC<FGGCFG,@FFGGGEEDECDAF7F*@FC>FGC:*F**>FEF;C,=<CFG@CFF:FECFGGGFCGGFFGG?F:CC<<9FDCFDE8CGGG8>E=FCFF>FG?CCE8C8+AFCGCGGCC<F07>CD5<*99>./8343*9*:2@BFF<ABFGFG*CA?>B>>B>
@M02542:52:000000000-J9N43:1:1101:25870:5956 2:N:0:GTGAAA
CGGTTTATCACCGGCAGTCTCCCTAGAGTTCCCGACTTAACTCGCTGGCAACTAAGGATAGGGGTTGCGCTCGTTGCGGGACTTAACCCAACATTTCACAACACGAGCTGACGACAGCCATGCAGCACCTGTCTTACGGTTCCCGAAGGCACAACCGCATCTCTGCAGTCTTCCGTAGATGTCAAGAGTAGGTAAGGTTCTTCGCGTTGCGTCCAATTAAACCACATGCTCCGCCGCTTTTGCGGGCCCCCGGCCATTCATTTGAGTTTTAATCTTGCCACCGTT
+
GGGCGGGGGGGGGGGGGGGGGGGGGGGGGGGGGGGGGGGGGGGGGGGGGGGGDGGGGF9FGCFGGGGGGGECFGGGGGGDGGGGG9FGGGGGGGGGGGGGGGGGGDEGECFGEGGGGGBFGFGGGGGG@DGGGFCFGGGFGGGGGGDC7FGG6FGEDECCC=E<FFCE9C7=9CG?6EDFFGFFFFFFA6@ACFCFGGFFFFA3<FA@9B>>9(9@?FGFGF?8/:))0*60>B779(/()).4>>(493)/(/)-()@AAFF:)(:<<A-)))-***)/*8)00
@M02542:52:000000000-J9N43:1:1101:26588:5965 2:N:0:GTGAAA
CGGTTTATCACCGGCAGTCTCCCTAGAGTTCCCGACTTAACTCGCTGGCAACTAAGGATAGGGGTTGCGCTCGTTGCGGGACTTAACCCAACATTTCACAACACGAGCTGACGACAGCCATTCAGCACCTGTCTTACGGTTCCCGAAGGCACAACCGCATCTCTGCAGTCTTCCGTAGATGTCAAGAGTAGGTAAGGTTCTTCGCGTTGCGTCGAATTAAACCACATGCCCCACCGCTTGTGCGGGCCCCCGTCATTTCCTTTGCGTTTTACTTCTTCGTCCGTG
+
FGGGGGGGGGGGGGGGGGG<FFGGGGGGGGGGGG>EFFGGGGGGGGGGGCFGFGGGGGGGGFGGGGGGGGGGGGGGGEDGGGGGGGGGGGGG7FFGGGGGGGGGCEBFCFGGGGGCFGFFG,3,;99DDGGGGFGGGFGGEGGGGGGGGG,;EGGCCEG>ECC:BCCCCDFFCFEFC5*=@=GF>84ACFFAEFFGG1;>AFF3;>A(3>>:0(979>F?:<FFG=F<<<335>B999DFB)-(<9199;G)4D*(:)*)4/94.(4((()).)-7*1.)87>7)
@M02542:52:000000000-J9N43:1:1101:26757:5970 1:N:0:GTGAAA
CGGTTTATCACCGGCAGTCTCCCTAGAGTTCCCGACTTAACTCGCTGGCAACTAAGGATAGGGGTTGCGCTCGTTGCGGGACTTAACCCAACATTTCACAACACGAGCTGACGACAGCCATGCAGCACCTGTCTTACGGTTCCCGAAGGCACAACCGCATCTCTGCAGTCTTCCGTAGATGTCAAGAGTAGGTAAGGTTCTTCGCGTTGCGTCGAATTAAACCACATGCTCCACCGCTTGTGCGGGCCCCCGTCAATTCATTTGAGTTTTAATCTTGCGACCGT
+
GGGGGGGGGGGGCFFCGGGEFGEDFFF@FDGGGGGGEGGGFGGGGFGG7FFGGFFGCEF9FFE7FFCGEGGGDCF<FEFGGG8EFGGFGGGGGGGGGGGGGGGEEGGDGGGGGGGGG?DFFGGGGGGGGGGGGGGGGGGGGGEGG@CEF77<F7>*>EGCGGGGGGGFGGGFGGGGCGGGGGCCGCGGGGGFFF@FF:>CEFGGE*CCGGGGFE5ADFEG@FGGCGFC8<?C<CFC=DGGD7FG5DBFGGDDFDB>AGGFF7)6:?64):4DFC6*)69(245@
@M02542:52:000000000-J9N43:1:1101:7639:5991 1:N:0:GTGAAA
CGGTTTATCACCGGCAGTCTCCCTAGAGTTCCCGACTTAACTCGCTGGCAACTAAGGATAGGGGTTGCGCTCGTTGCGGGACTTAACCCAACATTTCACAACACGAGCTGACGACAGCCATGCAGCACCTGTCTTACGGTTCCCGAAGGCACAACCGCATCTCTGCAGTCTTCCGTAGATGTCAAGAGTAGGTAAGGTTCTTCGCGTTGCGTCGAATTAAACCACATGCTCCACCGCTTGTGCGGGCCCCGTCAATTCATTTGAGTTTTAATCTTGCGACCGTAC
+
GGGGGGGGGGGGGGGGGGGFGGGGGGGGGGGFGGGGGGGFGFAFGGGGGGGGGGGGGGGGGGGGGGGGGGGGGGGGGGGGEGGGGGGGFGGGGGGGGGGGGGGGGGGGGGGGGGGGGGGGFGDGGGGGFGGGFGGFGGGGGGGGGDFGGGGGGGGGGDGGGGGGFCFGGGGGGGDGGGGGGGGGGDGGCCGGAFGGGGGGGGGGGECGGGGGFEGCFGFFG?FGFGGCGF?FFGGGGGGFG?FGGGFFGGGE>DFFFGGFGGFFBFFDFFFG>GFGABFFF9><)
@M02542:52:000000000-J9N43:1:1101:14899:5996 2:N:0:GTGAAA
CGCGTTATTCGCGGCAGTCTCTCTAGAGTGCCCAACTGAATGATGGCAACTAGAAACGAGGGTTGCGCTCGTTGCGGGACTTAACCCAACATCTCACGACACGAGCTGACGACAGCCATGCAGCACCTGTGTGAGGGGCTTCCTTGCGGAAGAAGAACGATCTCTCGTCCGGTCCCCTCCATGTCAAGTCCTGGTAAGGTTCTGCGCGTTGCGTCGAATTAAACCACATGCTCCACCGCTTGTTCGGGCCCCCGTCAATTCCTTTGAGTTTCAGTCTTGTGACCC
+
GGGGGGGGGGGGGGGGGGGGGCFFGGGGGFFGFFGGGGFFGFFFGGGGGGGGGGGGGGGGGGGGGGGCCGGGGGGDDDEEGGGGGGGFGGGGGFGGGGGEBFFGDGGGGFFDGGGGGGFDFFGGGGGGGG7@DGFFGGGEGFFFF9:CF8EGGGGFCGGE5C7FGGGGGGGFC8:A7783)1;+2)30:=6@AF>FGGFC49*/.7)27>BDF937>FC)*)6+ACFF<44)7@)(86)-144)*22321C>9)*,4?F2>69.)).4)6<)).)0:@*//**/)
@M02542:52:000000000-J9N43:1:1101:26773:6002 1:N:0:GTGAAA
CGGTTTATCACCGGCAGTCTCCCTAGAGTTCCCGACTTAACTCGCTGGCAACTAAGAATAGGGGTTGCGCTCGTTGCGGGACTTAACCCAACATTTCACAACACGAGCTGACGACAGCCATGCAGCACCTGTCTTACGGTTCCCGAAGGCACAACCGCATCTCTGCAGTCTTCCGTAGATGTCAAGAGTAGGTAAGGTTCTTCGCGTTGCGTCGAATTAAACCACATGCTCCACCGCTTGTGCGGGCCCCCGTCAATTCATTTGAGTTTTAATCTTGCGACCGTT
+
GGGGGGGGGGGGGGGGGGGGGGGGGGFGGCGGGGGGGGGGGGGGGGGGGGFGGGGGGGGGGGGGGGGGGGEGGGGGGGGGGGGGGGGGGGGGGGGGGGGGGGGDGGGGGFGGGGGGGGGGGGGGGGGGGGGGGGGGGGGGGGGGGGD@EFEGGCGGGGGGGGGGGGGGGGGGFGEGGGGGGGGGGGFGGGGGCGFGGGGGFFGGGGGGGGGD3CEGGGFFCFGGGGGCFCGGFGG8EGGGG:FGGGFFGGGFEGFFFGGFGDA*)466<AF<FGFG)99>;;DB)
@M02542:52:000000000-J9N43:1:1101:20192:6026 1:N:0:GTGAAA
CGGTTTATCACCGGCAGTCTCCCTAGAGTTCCCGACTTAACTCGCTGGCAACTAAGGATAGGGGTTGCGCTCGTTGCGGGACTTAACCCAACATTTCACAACACGAGCTGACGACAGCCATGCAGCACCTGTCTTACGGTTCCCGAAGGCACAACCGCATCTCTGCAGTCTTCCGTAGATGTCAAGAGTAGGTAAGGTTCTTCGCGTTGCGTCGAATTAAACCACATGCTCCACCGCTTGTGCGGGCCCCCGTCAATTCATTTGAGTTTTAATCTTGCGACCGT
+
GGGGGGGGGGGGGGGGGGGGGGGGGGGGGGGGGGGGGGGGGGGGGGGGGGGGGGGGGGGGGGGGGGGGGGGGGGGGGGGGGGGGGGGGGGGGGGGGGGGGGGGGGGGGGGGGGGGGGGGGGGGGGGGGGGGGGGGGGGGGGGGGGGGGGGGGGGGGGGGGGGGGGGGGGGGGGGGGGGGGGGGGGGGGGGGGGGGGGGGGGGGGGGGGGGGGFGGGGGGGGFGGFGGGG?FGG@FGGGGGGFFGGGFFGGGBEGFFFFGFGC:FFFFFFFFFDGFG<AFF>FFF
@M02542:52:000000000-J9N43:1:1101:14909:6037 2:N:0:GTGAAA
CGGTTTACCACCGGCAGTCTCCCTAGAGTTCCCGACTTAACTCGCTGGCAACTAAGGATAGGGGTTGCGCTCGTTGCGGGACTTAACCCAACATTTCACAACACGAGCTGACGACAGCCATGCAGCACCTGTCTTACGGTTCCCGAAGGCACAACCGCATAACTGCAGTCTTCCGTAGATGTCAAGAGTAGGTAAGGTTCTTCGCGTTGCGTCGAATTAAACCAAATGCCCCACCGCTTGTGCGGGCCCCCGTCAATTCATTTGAGTTTTAATCTTGCGAACGT
+
GGGFFGFGGGFGGGG:FGGFGGF@CFFGGGAC<CG@CFDGFEGFDCFGGFFG,@EGGEFFGGGGEF@@FG:CGCECGF7F:FCGFGGFDGFEGGGGGGGGGGGGCEGEGGGFGFEEGCDFFGFGCFFGBGGGFEEGFCFFGG6C>CD>CCF:8F*>DGG5?,<1=CG6;*=B9ECFGGGC81;AC@A;7:@47CFGF9A7*@AFFF)39B7D>6DFFFGFG2?G**94DC:?>>@66(968?-:B>;102)919C:))=6)//523)-4692))-2*0)0)000
@M02542:52:000000000-J9N43:1:1101:18424:6044 1:N:0:GTGAAA
CGGTTTATCACCGGCAGTCTCCCTAGAGTTCCCGACTTAACTCGCTGGCAACTAAGGATAGGGGTTGCGCTCGTTGCGGGACTTAACCCAACATTTCACAACACGAGCTGAGGACAGCCATGCAGCACCTGTCTTACGGTTCCCGAAGGCACAACCGCATCTCTGCAGTCTTCCGTAGATGTCAAGAGTAGGTAAGGTTCTTCGCGTTGCGTCGAATTAAACCACATGCTCCACCGCTTGTGCGGGCCCCCGTCAATTCATTTGAGTTTTAATCTTGCGACCGT
+
GGGEGGGGGGFFFEGGEGGDGGGGGGGGGGGGGGGGGGGGGGGG@@GGGGGGEFFGGGF@FFCGFGGGGGGGGGGGGGGGGGGGGGDFGGGGGGFGGGGGGGGGGGGGGGGGGGGGG<3FGGGGGGGDGGGFDDGGGGGGGDFBFGGGGGGGGGGGGGGGGGFGGFGGFGGF@FGGGGGGGFFFFGGGFGGGFFGGG?CFFFCFGGGGGGGGFGGGGGGGGGGGCFGGFFFGGGFGDGECFFFGE3>>599777:@AFDFFC)@B?<F44>FCC6FAAF999BF
@M02542:52:000000000-J9N43:1:1101:26059:6051 2:N:0:GTGAAA
CGGTTTATCACCGGCAGTCTCCCTAGAGTTCCCGACTTAACTCGCTGGCAACTAAGGATAGGGGTTGCGCTCGTTGCGGGACTTAACCCAACATTTCACAACACGAGCTGACGACAGCCATGCAGCACCTGTCTTACGGTTCCCGAAGGCACAACCGCATCTCTGCAGTCTTCCGTAGATGTCAAGAGTAGGTAAGGTTCTTCGCGTTGCGTCGAATTAAACCACATGCTCCACCGCTTGTTCGGGCCCCCGTCAATTCATTAGAGTTTTAATCTTGCGACCGT
+
GGG@CCEGGGGGGGGGGGGEGGGGGGGGEGFCGGGGGGGGGCGGGGGGEFGGGGFGGGGGGGGGGGGGGGGGGGGGGGGGFGGGFGGFGGGGFFGFFGGGGGFGGCECEGGCEGGGGGGGG8@GB=EGGDGGGGGGGGGGGCFFGG>@CGFCEGEGC5?EE?FEG?;EFFFFGGEGGEG6C@F8C@FF1AFFE=FFGF4>FAFA1A)69D95227F?FG?CA1C*A4<D::29F<960960)6<D>;01,)/-598)66:<F4)))-669)5))-2*65;>.5.
@M02542:52:000000000-J9N43:1:1101:6187:6055 2:N:0:GTGAAA
CGGTTTATCACCGGCAGTCTCCCTAGAGTTCCCGACTTAACTCGCTGGCAACTAAGGATAGGGGTTGCGCTCGTTGCGGGACTTAACCCAACATTTCACAACACGAGCTGACGACAGCCATGCAGCACCTGTCTTACGGTTCCCGAAGGCACAACCGCATCTCTGCAGTCTTTCGTAGATGTCAAGAGTGGGTAAGGTTCTTCGCGTTGCGTCGAATTACACCACAAGCTCCCCCGCTGATGCGGGCCCACGTCAAGTTATTTGAGTATTAATCTTGCGACCTG
+
,@C@:CEFGGGFGG:CFGGCFE8,EFFG@FFDE:@EGGDFGGGGGGGD7FFGFEEEFDC<FGFGGGGFGDEGGGGGGGGD7FFGGGGC<F<FFFFF9FFGFBE8F=7=6C@BFGG7FCD8=EG:DDF6BB,;<EF;>:@:@+@>8*3:<@6:EGGGGGG:CB9E@9C82*,1,1:4;C<>84++3/;;++.;(/*2<:=>=6+:())(()(0(2CF4>+*:).8*@)(*2,4)07,44)(.)),81(,2(1/-7*(.-*)6**).-)).:<24)-:*/))))))
@M02542:52:000000000-J9N43:1:1101:13439:6055 1:N:0:GTGAAA
CGGTTTATCACCGGCAGTCTCCCTAGAGTTCGCGACTTAACTCGCTGGCAACTAAGGATAGGGGTTGCGCTCGTTGCGGGACTTAACCCAACATTTCACAACACGAGCTGACGACAGCCATGCAGCACCTGTCTTACGGTTCCCGAAGGCACAACCGCATCTCTGCAGTCTTCCGTAGATGTCAAGAGTAGGTAAGGTTCTTCGCGTTGCGTCGTATTAAACCACATGCTCCACCGCTTGTGCGGGCCCCCGTCAATTCACTTGAGTTTTAATCTTGCGACCGT
+
GGGGGEGGGGGGGGGGGGGGFGGGGGGGFGGEGGGGGGGGGGGGGGGGGGGGGGGGFGGGGGGGGGGGGGGGGGGGGGGGGGGGGGFGGEGGGGGGGGGGGGGGGGGGGGGGGGGGGGGGGGGGGGGGGGGFGGGGFGGGGDGGGGGGGGGGGFGGGGGGGFGGGGGGGGGDFGGGGGGGGCFGGGFGGGGGFFFGG:FGGGGGGEGGGGGGFGGGGGGGGFGGFGGGGFFGGFGEGGGGF:FGGGEBEDDB5>379<DF7D<BA:5244AGGG?749990>D3
@M02542:52:000000000-J9N43:1:1101:26311:6062 1:N:0:GTGAAA
CGGTTTGTCACCGGCAGTCCCATTAGAGTGCCCTTTCGTAGCAACTAATGGCAAGGGTTGCGCTCGTTGCGGGACTTAACCCAACATCTCACGACACGAGCTGACGACAGCCATGCAGCACCTGTGTTACGGCTCTCTTTCGAGCACTCCTCTATCTCAAAAGGATTCCGTACATGTCAAAGGTGGGTAAGGTTTTTCGCGTTGCATCGAATTAAACCACATCATCCACCGCTTGTGCGGGTCCCCGTCAATTCCTTTGAGTTTCAACCTTGCGGCCGTACTCCC
+
GGGGGGGGGGGGGGGGGGGGGGGGGGGGGGGGGGGGGGGGEGGGGGGGGGGGGGGGGGGGGGGGGGGGGGGGGGGGGGGGFGGGGGGGGGGGGGGGEGGGGGGGGGGGGGFGGGGGGGGGGGGGGGGFGGGGGGGGGGGGGGGGGGGGGGGGGGGGFGGGGGGGGGGGGGGGGGGGGGFGGGFCFFGEFGGG<:FCFFGGGGGGGGGGGGGDFGGGGFGGGGGGCFGGG*:EEGGGGGGGGFDGGGFFGGGFFGFFFGGFGGFF>AB>BFADFGFGFFFFFFBFF
@M02542:52:000000000-J9N43:1:1101:18496:6063 1:N:0:GTGAAA
CGGTTTATCACCGGCAGTCTCCCTAGAGTTCCCGACTTAACTCGCTGGCAACTAAGGATAGGGGTTGCGCTCGTTGCGGGACTTAACCCAACATTTCACAACACGAGCTGACGACAGCCATTCAGCACCTGTCTTACGGTTCCCGAAGGCACAACCGCATCTCTGCAGTCTTCCGTAGATGTCAAGAGTAGGTAAGGTTCTTCGCGTTGCGTCGAATTAAACCACATGCTCCACCGCTTGTGCGGGCCCCCGTCAATTCATTTGAGTTTTAATCTTGCGACCGT
+
GGGGGGGGGGGGGGGGGGGGGGGGGGGGGGGGGGGGGGGGGGGGGGGGGGGGFGGGGGGEFFGGFGGGGGGGGGGGGGGGGGGGGGGGGGGGGGGGGGGGGGGGGGGGGGGGGGGGGGGGGGGGGGGGGGGGGGGGGGGGGGGGGGGGGGFGGGGGGGGGGGGGGFGGGGGGGGGGGGGGGGGGGGGGGFGGGGGGGFGGGGGGGGGGGGGGFGGGGGGGGGFGGGGGGFGCGGEEGGGGFFFGGD>EGGGFBGFFFDGFGGBFFFDBB>AFFFFGFFFFFFFF
@M02542:52:000000000-J9N43:1:1101:14861:6079 1:N:0:GTGAAA
CGGTTTATCACCGGCAGTCTCCCTAGAGTTCCCGACTTAACTCGCTGGCAACTAAGGATAGGGGTTGCGCTCGTTGCGGGACTTAACCCAACATTTCACAACACGAGCTGACGACAGCCATGCAGCACCTGTCTTACGGTTCCCGAAGGCACAACCGCATCTCTGCAGTCTTCCGTAGATGTCAAGAGTAGGTAAGGTTCTTCGCGTTGCGTCGAATTAAACCACATGCTCCACCGCTTGTGCGGGCCCCCGTCAATTCATTTGAGTTTTGATCTTGCGACCGT
+
GGGGGGGGFFGGGGGGGGGFFGGGGGGGGGGGGGGGGGGGGGGGGGGGGGGGGGGGGGGGGFFGGGGGGGFBCFGGGGGGGGGGGGGGGGGGGGGGGGGGGGGGGGGGGGGGEGGGGGFGGGGGGGGGGGGGGGGGGGGGGGGGDGEGEFFGGGGGEGGDEGGGGGGGGFFGGFGGGGGCFGGGGFGGGGGGFGGGGFFGGGGGGGGGGGGGFGGGGGGGGGGFDGCCFF?FG*@EEDCFFDFGGGFECGGFFGFEAFCFGG>FFFBFFFFGGCFGFFFBFBBB
@M02542:52:000000000-J9N43:1:1101:8884:6085 2:N:0:GTGAAA
CGGTTTATCACCGGCAGTCTCCCTAGAGTTCCCGACTTAAATCGCTGGCAACTAAGGATAGGGGTTGCGCTCGTTACGGGACTTAACCCAACATTTCACAACACGAGCTGACGACAGCCATGCAGCAACAGTATTACGGTTCCCGAAGGCCAAAACGCAACTTTGCAGTCTTCCGTAGAAGTCAAGGGTAGGTTAGGTTCGTCGTGTTTCGTCTAATTAAACCAACTGGCTCAACGCCTGTACGGGCCCCACCCAAATCATTTTGGTTTTTATTCTGCGGTCATG
+
CB:8@FG<FFF,BFE+@@C@9FE,C8<CFF95,B,+8@@F6,<B,C:@,,,C@<CFGC,,E8@C,6CFCF+,@>C,8BCFF7<=FCFGCEFGF,,C,:EFG:F7?C:=CCFFEF+@3D+6,,,8,@D+,,@@736=C=F3336EGC8CC,,,,36,03**1,,25,?92*599<:07C*1812BD5)))12>)3;7<@6*):)=18),(1(0/(/96*<B7-(1**0.**..=*)41(0,))-()43((-*)(**,(-/))**))(.(,,(()))2*/))).)**
@M02542:52:000000000-J9N43:1:1101:6305:6086 1:N:0:GTGAAA
CGGTTTATCACCGGCAGTCTCCCTAGAGTGCCCGACTTAACTCGCTGGCAACTAAGGATAGGGGTTGCGCTCGTTGCGGGACTTAACCCAACATTTCACAACACGAGCTGACGACAGCCATGCAGCACCTGTCTTACGGTTCCCGAAGGCACAACCGCATCTCTGCAGTCTTCCGTAGATGTCAAGAGTAGGTAAGGTTCTTCGCGTTGCGTCGAATTAAACCACATGCTCCACCGCTTGTGCGGGCCCCCGTCAATTCATTTGAGTTTTAATCTTGCGACCGT
+
GGGGGGFGGGGGGGGGGGGGGG8FFGGGG<FGGCEGEGGG9CCFGGGGGGGGGGGGGG9F<EFDGGGGGGGGGGG8FFGGGGGGGGGGGGGGGG,BFFGAFFGGGGGGGGGGGGGGGGGGGGGGGGGGGGGGGGCF>+@,CEFGGGGGGGGG7FC7<FGGGGGGGCF732CFF9*>CEGGGGGGGGG*52?BFFGGGGGGGGGFGGGGGG5CDGGGFGFGGGGFGGGGGFGGFGGGGGGGGFFGGGF7EDGFFGFFFGGFGGFFFFFFFFACDCFGBFF69>FF
@M02542:52:000000000-J9N43:1:1101:18826:6104 1:N:0:GTGAAA
CGGTTTATCACCGGCAGTCTCCCTAGAGTTCCCGACTTAACTCGCTGGCAACTAAGGATAGGGGTTGCGCTCGTTGCGGGACTTAACCCAACATTTCACAACACGAGCTGACGACAGCCATGCAGCACCTGTCTTACGGTTCCCGAAGGCACAACCGCATCTCTGCAGTCTTCCGTAGATGTCAAGAGTAGGTAAGGTTATTCGCGTTGCGTCGAATTAAACCACATGCTCCACCGCTTGTGCGGGCCCCCGTCAATTCATTTGAGTTTTAATCTTGCGACCGT
+
GGGGE@FGFGFGGGGC:FF<@FGGGGFGGGGCFGGGDGGGFFFEDFGEGFFF<FFGFEFFEFGDFGEGC@CBFGGGGGCFGGGFFGFG8FGG7FGGGGGGGGGG:FFGGGGGGGGGEG@FEGGGGGGGGFFFFCDAFCEFGGGGEGGGGGGGGGGGGGG@CFGGDDGGGGG9BFEFCGD,2CCCFGGCGG9C?FFGFC<+5BFFG8=EGGGGEEDFFG?FGFGGFG:C87:CCFFGDGGCDDFGGGFFGGD>>GFFF:7BF74=<:4<24<DDGFGAA>9;>BB
@M02542:52:000000000-J9N43:1:1101:11727:6106 1:N:0:GTGAAA
CGAGTTGACCCCGGCAGTCTCTTATGAGTCCCCACCATTACGTGCTGGCAACATAAGACGAGGGTTGCGCTCGTTGCGGGACTTAACCCAACATCTCACGACACGAGCTGACGACAACCATGCACCACCTGTTCACGAGTGTCCAAAGAGTTCTACATTTCTGCAGCGTTCTCGTGTATGTCAAGCCTTGGTAAGGTTCTTCGCGTTGCATCGAATTAATCCGCATGCTCCGCCGCTTGTGCGGGCCCCCGTCAATTCCTTTGAGTTTTAGCCTTGCGGCCGTAC
+
GGG@FGGGGC<F:BFEG8FFFCFFFFGGGGGCFGFEFGGGACFGF7FDFGGDACFGGGGDGGGGGFG<E@FE@FFGGCFCEFECFFE<FCFFGDE<?<FFGGGGGGGGGGFGGGGCEF@FFFGGGG<<FGGE,@@>FGG*3@@9@@F:>C@BF,@FFGGG9FGCFGGG<F8*2=<ACEFBGGFD9BFGGGGCFGGGGG@EGDGGDEGGED9@5?FFGFCFAFECEEEGGD6A:EEEE<CC*9D5C55>C<C)7C<B>E>*0*663<>4<>?CFCF6:909-0070
@M02542:52:000000000-J9N43:1:1101:26962:6134 2:N:0:GTGAAA
CGGTTTATCACCGGCAGTCTCCCTAGAGTTCCCGACTTAACTCGCTGGCAACTAAGGATAGGGGTTGCGCTCGTTGCGGGGCTTAACCCAACATTTCACAACACGAGCTGACGACAGCCATGCAGCACCTGTCTTACGGTTCCCGAAGGCACAACCGCATCTCTGCAGTCTTCCGTAGATGTCAAGAGTAGGTAAGGTTCTTCGCGTTGCGTCGAATTAAACCACATGCTCCACCGCATGTGCGGGCCCCCGTCCATTCATTTGAGTTTTAACCTTGCGCACGT
+
GG@=@6CFGGGGGGGGGGGGGGGGGGGGGGGGGGGGGGGGGGGGGGGGGGGGGFGGGGG,@FGGGGGGGGGGGEGGGEFGGGGGGGGGGGGGGGGGGGGGGGEGEGGGGGGGGGGGGGGGG@FGGGGCFGGGGDGGFFDGGGGFE@CEEF6EGFCCDDGGGCFFF9BC+;:CGGG74=5A6<1;FEFFFFFFF679CFFGFFA5?E>,(7;77;G>6<:BGBFFF=))27<BFFF06(C06):0<(-43>C)(//4)6*)667)),6<42:)6<>C*6)))7).
@M02542:52:000000000-J9N43:1:1101:20419:6138 2:N:0:GTGAAA
CGGTTTGTCACCGGCAGTCTCCTTAGAGTGCCCACCTTAACGTGCTGGTAACTAAGGACAAGGGTTGCGCTCGTTACGGGACTTAACCCAACATCTCACGACACGAGCTGACGACAGCCATGCAGCACCTGTGTCAGAGTTCCCGAAGGCACCAATCCATCTCTGGAAAGTTCTCTGCATGTCAAGGCCTGGTAAGGTTCTTCGCTTTGCTTCGAATTAAACCACATGCCCCACCGCTTGTGCGGGCCCCCGTCAATTCCTTTGAGTTTTAAACTTGCGGCCGTC
+
GGGFFFGGGGGGGGGGGGGAFFGFFG<FGGGGGGGGGGCCGEGGGGGGGGGGGGFGGEEGGGGGGGDGGGGDGGGGGGGGGGGGGGGGGGGGGFGFGFGGGGCECGGC>FGGDGGGGGGGFGGFFFGGGF8@AD99GGFFFCFGG+@CEC?CBCFFGGGCCEEFGGGFFFGFGGFFCGGFFGFFFEFF?AFA@=@FD=8;9B8?2)5(.@C640C4A>FFG)5B:*)/0;=7)=3(((*(.).4:(7>6;C<1<*2:A?).9=))(.629A))).20*)0)5>>)
@M02542:52:000000000-J9N43:1:1101:20153:6161 2:N:0:GTGAAA
CGGTTTATCACCGGCAGTCTCCCTAGAGTTCCCGACTTAACTCGCTGGCAACCAAGGATAGGGGTTGCGCTCGTTGCGGGACTTAACCCAACATTTCACAACACGAGCTGACGACAGCCATGCAGCACCTGTCTTACGGTTCCCGAAGGCACAACCGCATCTCTGCAGTCTTCCGTAGATGTCAAGAGTAGGTAAGGTTCTTCGCGTTGCGTCGAATTAAACCACATGCCCCCCCGCTTGTCCGGGCCCCCGTCCATTCAGTTGAGTTTTAATCTTTCCACCTT
+
GGGGGGGGGGGGGGGGGGGEGGGGGGFGGGGGGGGGGGEGGFGGGGFGGGGG,BFGGGGGFGGGGGGGGGGDCFGGGGGGGGGGGGGGGGGGFGGGGGGGGGFGGDCFGFGFCEGGGGGGGGG?FGFFGGGGGGGGGGGGGGGGGGGGGGGGGGGGC>5CECGGGG?8,;CFGGGGGGDBF@@CF385@FFFECGGGFFG*;78?::@:>0>>(7.?>GFFA?FCFFBC4,().8399GF?))(06;6967),/)-:266)19AA0-.644:44<7*09F6F))
@M02542:52:000000000-J9N43:1:1101:21168:6164 1:N:0:GTGAAA
CGGTTTGTCACCGGCAGTCTCCTTAGAGTGCCCACCTTAACGTGCTGGTAACTAAGGACAAGGGTTGCGCTCGTTACGGGACTTAACCCAACATCTCACGACACGAGCTGACGACAGCCATGCAGCACCTGTGTCAGAGTTCCCGAAGGCACCAATCCATCTCTGGAAAGTTCTCTGCATGTCAAGGCCTGGTAAGGTTCTTCGCGTTGCTTCGAATTAAACCACATGCTCCACCGCTTGTGCGGGCCCCCGTCAATTCATTTGAGTTTTAACCTTGCGGCCGT
+
GGGGGGGGGGGGGGGGGGGGGGGGGGGGGGGGGGGGGGGGGGGGGGGGGGGGGGGGGGGGGGGGGGGGGGGGGGGGGGGGGGGGGGGGGGGGGGGFGGGGGGGGGGGGGGGGGGGGGGGGGFGGGGGGGGGGGGGGGFGGGGGGGGGGGGGGGGGGGGGGGFGGGGGGGGGGGGGGGGGGGGGGGGGGGGGGGGGGGFGGGGGGGDGGGGGGFGGGFGGGGGGGGGGGGFGFGGGGGGGGGDFGGGFFGGGFFGFFFGGFGF<?B?ADFFFGGGFGF7>6>F>E
@M02542:52:000000000-J9N43:1:1101:23973:6167 1:N:0:GTGAAA
CGGTTTATCACCGGCAGTCTCCCTAGAGTTCCCGACTTAACTCGCTGGCAACTAAGGATAGGGGTTGCGCTCGTTGCGGGACTTAACCCAACATTTCACAACACGAGCTGACGACAGCCATGCAGCACCTGTCTTACGGTTCCCGAAGGCACAACCGCATCTCTGCAGTCTTCCGTAGATGTCAAGAGTAGGTAAGGTTCTTCGCGTTGCGTCGAATTAAACCACATGCTCCACCGCTTGTGCGGGCCCCCGTCAATTCATTTGAGTTTTAATCTTGCGACCGT
+
GGGGGGGGGGGGGGGGGGGGGGGGGGCEFGGGGGGGGGFGGGGGGGGGGGGGGGGGGGGGGGGGGGGGGGGGGGGGGGGGGGGGGGGGGGGGGGGGGGGGGGGGGGGGGFGGGGGGGGGGGGGCGGGGGGGGGGGGGGGGGGGGGGGGGGGGGGGGGGGGGGGGGGGGGGGGGGGGGGGFFGGGGGGGGFGGGGGGGGGGGGGGGGGGGGGGFGGGGGGGGGGGGGGGGCFGGGGGGGGGG:FGGGFEGGGFFGFFFDGFGGFF<:AAAFFFGGFG9>>>9B@E
@M02542:52:000000000-J9N43:1:1101:22387:6168 2:N:0:GTGAAA
CGGTTTGTCACTGGCAGTCTCCTTAGAGTGCCCACCATTACGTGCTGGTAACTAAGGACAAGGGTTGCGCTCGTTACGTGACTTAACCCAACATCTCACGACACGAGCTGACGACAGCCATGCAGCACCTGTGTCTGAGCTCCCGAAGGCACCTCTCCATCTCTGGAAAGTTCTCAGCATGTCAAGGCCAGGTAAGGTTCTTCGCGTTGCTTCGAATTAAACCACATGCCCCACCGCTTGTGCGGGCTCCCGTCCATTCATTTTAGTTTTTACCTTTTGGCGCT
+
FDCGGC;FFDFFF?FFCFF<FGGGACECC@EEFFG@EFEFFFGCFGGGGAEEFGGGDEEC,9BFG,@F@FGGGGGFFE,E8FFGGGGGGGGEGGGFGEGCCFEGED7@CEFGEGGGEGF?FCE9D=EFGD33=3@@FFAC988D>E>CCGDFGG,::DEACFGGGFFC;5<@F,EEECFF5CC6;85***:>)+5;G=4C>BE>@/:@=4>FF9*8AFGFGE3**3/;C*(/):A991*415<63(4(4<3),*)36)*)-/*))3-):<(4>2<2*00)).)0
@M02542:52:000000000-J9N43:1:1101:24212:6197 2:N:0:GTGAAA
CGGTTTATCACCGGCAGTCTCCCTAGAGTTCCCGACTTAACTCGCTGGCAACTAAGGATAGGGGTTGCGCTCGTTGCGGGACTTAACCCAACATTTCACAACACGAGCTGACGACAGCCATGCAGCACCTGTCTTACGGCTCCCGAGGGCACAACCGCATCTCTGCAGTCTTCCGTAGATGTCAAGAGTAGGTAAGGTTCTTCGCGTTGCGTCGAATTAAACCCCATGCTCCACCGCTTGTGCGGGCCCCCGTCAATTCATTTTAGTTTTAATCTTTCGTCCGT
+
GGGGGGGGGGGGGGGGEGGGGGGGGGGGGGGGGGDGGGGGGGGGGGGGGGGGGGGGGGGFGGFGGGGGGGGGGGGGGGGGGGGGGGGGGGGGGGGGGGGGGGGGGGGGGGFGGGGGGFGGGGGGFGCGGGGGGGGGGGCGEGGGGEEEGGFGGDGGGGGGGEFFGGDFFFFFGGEFF5*;=<@FF@FFFFFF<AFGGGFFFA=FDBEF6DFF>>GFFFGFGF(*28?<6*::?>:161D0<?FFF>B296C)(1/2))@AA?6))(-.65<046::*/7)0<57
@M02542:52:000000000-J9N43:1:1101:16926:6198 1:N:0:GTGAAA
CGGTTTGTCACCGGCGGTCTCCTTAGAGTTCCCACCATTACGTGCTGGCAACTAAGGACAAGGGTTGCGCTCGTTGCGGGACTTAACCCAACATCTCACGACACGAGCTGACGACAGCCATGCAGCACCTGTGTCACGGTTCCCGAAGGCACCAATCCATCTCTGGAAAGTTCCGTGCATGTCAAGGCCAGGTAAGGTTCTTCGCGTTGCATCGAATTAAACCACATACTCCACCGCTTGTGCGGGCCCCCGTCAATTCCTTTGAGTTTCAGTCTTGCGACCGT
+
GGGGGGGGGGGGGGGFCFFGGGGGGGGGGGGGGGGGGGGGGDFGGGGGGGGGGGGGGGGGGGGGGGGGGGGGGGGGGGGGGGGGGGGGGGGGGGGAFEGGGGGGGGGGGGGGGGGEGGGGGGGGGGGGGGGGGGFGGGGGGGGGEGGGGGGGGGGGGGFGGGGGGGGGGGEFGGEGGGGGGGGGGGGGGCGGCFFCFCFGGGDEEGGGGGGGF5?EGGGGGGGGGGDFGFGGGCFGE<E7FBFGGGEFGGGF>D?FFGFFGGFFFFAABBACD79F>B>BB>37
@M02542:52:000000000-J9N43:1:1101:10402:6220 1:N:0:GTGAAA
CGGTTTATCACCGGCAGTCTCCCTAGAGTTCCCGACTTAACTCGCTGGCAACTAAGGATAGGGGTTGCGCTCGTTGCGGGACTTAACCCAACATTTCACAACACGAGCTGACGACAGCCATGCAGCACCTGTCTTACGGTTCCCGAAGGCACAACCGCATCTCTGCAGTCTTCCGTAGATGTCAAGAGTAGGTAAGGTTCTTCGCGTTGCGTCGAATTAAACCACATGCTCCACCGCTTGTGCGGGCCCCCGTCAATTCATTTGAGCTTTAATCTTGCGACCGTT
+
FFGCEGGGGGFGDGFCFFEEFGGGGEFGGFDGFGEGGG9<DFGFEEG7FFFGFGGGFGGGF<CECEGGDFDGECFGGGEFEGGFFG<FEFGGFFGGGGGA?CFGGC@FFDFFGGGCFGGGGFD@FGCFGFGGGGGCGGFEGGGGDEE@BF7DCGGGDGC7BAFBFFEGCFCFFGGGGFCFGGGGGC99AFGGGGDEFGFGGCGGGGGE=EEGE*:EDGGGGEFFGCFGF<?CFGFCGGEFG)9CCD>DGDDD>C6>AFGFDGF4<:)6(667CF?7).469;BD)
@M02542:52:000000000-J9N43:1:1101:9331:6223 1:N:0:GTGAAA
CGGTTTGTCACCGGCAGTCTCCTTAGAGTGCCCACCTTAACGTGCTGGTAACTAAGGACAAGGGTTGCGCTCGTTACGGGACTTAACCCAACATCTCACGACACGAGCTGACGACAGCCATGCAGCACCTGTGTCAGAGTTCCCGAAGGCACCAATCCATCTCTGGAAAGTTCTCTGCATGTCAAGGCCTGGTAAGGTTCTTCGCGTTGCTTCGAATTAAACCACATGCTCCACCGCTTGTGCGGGCCCCCGTCAATTCATTTGAGTTTTAACCTTGCGGCCGT
+
GGGGGGGGGGGGEEFGGFGGGGGGGGGGGGGGGGGGGGGGGGGGGGGFGGGGGGGGGGGGGFGGGGGGGGGGGGGGGGG>FFGGGGGGDEGGGFFFFDFFGGDGGGGGGCCFCFGGFFGGGGGG9<=FFFGGFFFGFGDFGGGGGGGGGGGGGGGFGGGGG;CCGFFGGDFGGGGGFFGGGFGGGECFGGGGGGG9FFGEFGG>EDGECEFFFGG6CGGGGGGGGFGGG9FFDFGGGGGCG?FGCC@DGGGF571:>CDBGGFBA04>2A29CDFGA>>0>4>B
@M02542:52:000000000-J9N43:1:1101:12275:6227 2:N:0:GTGAAA
CAGTTCTTCACTGGCCGTATCCTTAAAGTTCCCGGCTTAACCCGCTGGCAAATAAGGCAAAGGGTTGCGCTCGTTGCGTGACTTAACCCAACATCTCACGACACGCGCTGACGACAGCCATGCAGCACCTGTCTGTAAGTTCCCGAAGGCACCAATCCATTCCTGGAAAGTTCTTACTATGTCAAGACCAGGCAAGGTTCTTCGCGTTGCATCCAATTAAACCACATGCACCACCGCTTGTGCTGGCCCCCGGAAATTCTTTTGAGTTTTAGTCTTGTTCCCCT
+
FGFGG,,<C;EF<<F<7@CE@EFFA<,EFGFEF7FGCGFFCA@77@F7FFFEDGGG?,,@6A@,EC+@::+6@CCFF7+BBBFFGG9AA:F@7<EFG9EA+@4>4++4CF7=:@:+>FGDDFC,,@8=F,@F,3,?9D=@,33>+8@>EGGGFF,,4@C7,,7<,:8>>9F9,>,,==C6BFC6C3*/;)?A(;FGFF+C=6:81)8:(:)+1(2;+136+)/:@C4)*2).0.791,1,249)9((((.))()/4<AB4-*9)((.6:.)46))**0100*).
@M02542:52:000000000-J9N43:1:1101:22005:6234 1:N:0:GTGAAA
CGGTTTGTCACCGGCAGTCTCCTTAGAGTGCCCACCTTAACGTGCTGGTAACTAAGGACAAGGGTTGCGCTCGTTACGGGACTTAACCCAACATCTCACGACACGAGCTGACGACAGCCATGCAGCACCTGTGTCAGAGTTCCCGAAGGCACCAATCCATCTCTGGAAAGTTCTCTGCATGTCAAGGCCTGGTAAGGTTCTTCGCGTTGCTTCGAATTAAACCACATGCTCCACCGCTTGTGCGGGCCCCCGTCAATTCATTTGAGTTTTAACCTTGCGGCCGT
+
GGGGGGGGGGGGDCFFGGGGGGGGGGCCFEFFFGGGGGGGGGGGGGGGGGGGGGGGGFGGGG8EGGGGGGEGGGGGGGGGGGGGFGGGGGGGGGGGGGGGGGGGGGGGGGGGGGGGGGGFGGGGFGGGGGGGABDFGGGGGGGGGGGGGGGGGGGGGGGGGGGGGGGGFFGGGEGFGGGGGFFFFCACFGGGFGGGGGGGGGCC=CEGGGFGFGGGGGGGGGGGFGGGGFFGGGGDEDGGGFFGGGFFGGGFFGFFFGGFGFDFFFFA4<AFGCFG422;B>3>
@M02542:52:000000000-J9N43:1:1101:26001:6267 1:N:0:GTGAAA
CGGTTTATCACCGGCAGTCTCCCTAGAGTTCCCGACTTAACTCGCTGGCAACTAAGGATAGGGGTTGCGCTCGTTGCGGGACTTAACCCAACATTTCACAACACGAGCTGACGACAGCCATGCAGCACCTGTCTTACGGTTCCCGAAGGCACAACCGCATCTCTGCAGTCTTCCGTAGATGTCAAGAGTAGGTAAGGTTCTTCGCGTTGCGTCGAATTAAACCACATGCTCCACCGCTTGTGCGGGCCCCCGTCAATTCATTTGAGTTTTAATCTTGCGACCGT
+
GGGGGGGGGGGGGGGGGGGGGGGGGGGGGGGGGGGGG7FGGGGGGGGGGGGGGGGGGGGGGGGGGGGGGGGGGGGGGGGGGGGGGGGDGGGGGGGGGGGGGGGGGGGGGGGGDGGGGGGGGGGGGGGGGGGGGGGGGFEGGGGGGGDFGGGGGGGGGGGGGGGGGGGGGGGGGGGGGGGGFGGGGGGGGGFGGGGGGGGGGGGFGGGGGGGGFDGGGGGGGGGGGGGGGEGGGGGGGGGGGFFGGGFEGCGFFGFFFFGFGGF64?BF>AADGGFGBF;BFFEF
@M02542:52:000000000-J9N43:1:1101:8587:6274 1:N:0:GTGAAA
CGGTTTGTCACCGGCAGTCTCCTTAGAGTGCCCACCATTACGTGCTGGTAACTAAGGACAAGGGTTGCGCTCGTTACGGGACTTAACCCAACATCTCACGACACGAGCCGACGACAGCCATGCAGCACCTGTGTCTGAGTTCCCGAAGGCACCAATCCATCTCTGGAAAGTTCTCAGCATGTCAAGGCCAGGTAAGGTTCTTCGCGTTGCTTCGAATTAAACCACATGCTCCACCGCTTGTGCGGGCCCCCGTCAATTCATTTGAGTTTTAACCTTGCGGCCGT
+
GGGGGGGGGGGGGDGEGGGGGGGGGGGGGFFGFGGGGGGGGGGCGGGDFGGGGGGGGGGEEFGGGGEFDGGGGGGGDEFGGGGGGGGFGGGGGGGEGFGGGGGGGGGGGGGGDGGGGGGFGGGGGEGFGFGGGGGGGGGGGFGGGDECEGGGGGFGGGGGGGGGGGGG:FCFFGGGDGGGCGGGCC:EFCGGGGG?FBCGGGGGGGGGGGGGFGGGGGGGGGGGGGFCG9FCGGGGGGGGF)=C=3:@GGG5:<0>A?D4>:<F<:66:<26*2@>)44(4(05
@M02542:52:000000000-J9N43:1:1101:7441:6280 2:N:0:GTGAAA
CGGTTTATCACCGGCCGCCCCCCTAGAGTTCCCGACTTAACTTGCTGGCAACTAAGCTTAGGGGTTGAGCTCGTTGCGGGACTTAACCCAACATTTCAAAACCCGAACTGACGACACCCCTGCAGCACCTGTCTTACGGTTCCCGAAGGCACAACCGCAACTCTGCAGTTTTCCGTAGATCTTAAGAGTCGGTCAGGTTCTTCGCGTTGCGCACACTTTAAACCCAATACCTACCGATTTCGCGGGCCCCCCGCCATTTCCTTGAGGTTCACACTCGCGACAGAC
+
,@:F7,,,,,,6,@F+6+++6@6C,,CF@6C,CB6@:F,C,E,:E<FGC,C:CEFG8,,6,6<>8++,CBF,,4B8C+:+++:,,B5A?BD:+:FFC<,,:A7++++@DED,+83+336+5>7,,4,5:83@DC9+E*5@FE8D5*>8*2,1>F51?C:*:C??9,2>B+4++5/<*//++4+1+)3;+*):3)8<*012*0=)40041)()-())0@+=>)5*AEF<**))/0)(((1()((()4(4(49)()1((6*))*/)))(,())))((*17))8)))0
@M02542:52:000000000-J9N43:1:1101:3664:6292 1:N:0:GTGAAA
CGGTTTATCACCGGCAGTCTCCCTAGAGTTCCCGACTTAACTCGCTGGCAACTAAGGATAGGGGTTGCGCTCGTTGCGGGACTTAACCCAACATTTCACAACACGAGCTGACGACAGCCATGCAGCACCTGTCTTACGTTTCCCGAAGGCACAACCGCATCTCTGCAGTCTTCCGTAGATGTCAAGAGTAGGTAAGGTTCTTCGCGTTGCGTCGAATTAAACCACATGCTCCACCGCTTGTGCGGGCCCCCGTCAATTCATTTGAGTTTTAATCTTGCGACCGT
+
GGGGGGGGGGGGDGGGGGGGGGGGGGGGGGGGGGGGGGGGGGGGGGGGGGGGGGGGGGGGGGGGGGGGGGGGGGGGGGGGGGGGGGGGGGGGGGGGGGGGGGGGGGGGGGGGGGGDGGGGGGGGGGGGGGGGGGGGGGGGGEGGGGGCCGGGGGGGGGGDGFFFGGGGGGGGGGGGGCGGGGGGGGGGGGGGGGGGGGGGGGFGDGGGC?EEEEGGFGGGGGFGFCGGGGGFGFG55>EGFFFGGCE8EGGFFDB>>FFBFGF=ABBF2>ADFDFGADFFFFBE
@M02542:52:000000000-J9N43:1:1101:8926:6294 2:N:0:GTGAAA
CGGTTTATCACCGGCAGTCTCCCTAGAGTTCCCGACTTAACTCGCTGGCAACTAAGGATAGGGGTTGCGCTCGTTGCGGGACTTAACCCAACATTTCACAACACGAGCTGACGACAGCCATGCAGCACCTGTCTTACGGTTCCCGAAGGCACAACCGCATCTCTGCAGTCTTCCGTAGCTGTCAAGAGTAGGTAAGGTTCTTCGCGTTGCGTCGAATTAAACCACATGCTCCACCGCTTGTGCGGGCCCCCGTCAATTCATTTGAGTTTTAATCTTGCGACCGTG
+
GGGGGGGGGGGGGGGGGGGAFGGGGGGGGGGGGGGEGGGGGGGGGGGGGGGGGGDGGGGGGDGGGGGGGGGGGGGGGFGGGGGGGGGGGGGGGGGGGGGGGGGGGGGGGGGGGGGGGFG?GFGFGG8=DGFFFGGGG6C:FGGGG7E>FGGGGGGDGECEC:EGCG?6CCEFGGCFGG*=AFFAF3F;FFAAEF=*94;CFFF363;:0B05(43<FFGFF<?>@*9)9:>3@F5(43D(8:A0BBBF>>DC19*,647).9=2>:<4:A)2-)-:*9..0>)0)
@M02542:52:000000000-J9N43:1:1101:8861:6304 2:N:0:GTGAAA
CGGTTTATCACCGGCCGGCTCCCTAGAGTTCCCGACTTAACTCGCTTGCAACTAAGGATAGGGGTTGCGCTCGTTGCGGGACTTAACGCAACATTTCACAACACGAGCTGACGACAGCCCTGCAGTACCTGTCTTACGGTTCCCGATGGCACACCCGCATGTCTGCAGTCTTCCTTATATGCTAAGCGGTGGTAAGGTTCTTGGCGTTGCGGCGATTTAAACCACATACCCTCACGCTTCTTCGGGCCCTCGCGCATTTATTTGATTTTTTGTCTTGGTACTCT
+
F668+6,,CD9C@:7+++++8:CEGFEC<F<,C@886F,<,<986,6C7FE,C,,:F<EGDEEF,8+4@:+B+8+8B==EE+A,,8?+@7=7,6,5,,,,,@=>33@+6<,,38>3@,5+,,4,4<ECFFF;,,7+@@FD*5,2***1<,,D,,118EGE*1<91,++2*+;+3++++;+14+1+4)2)).)/++02:BF****()0420,),3/)00<**.4***/)9*.)0)),.2*(.-)-)(((((/)()),2,*))1*)))-.6)(-.).:***1***1
@M02542:52:000000000-J9N43:1:1101:10296:6308 2:N:0:GTGAAA
CGGTTTATCACCGGCAGTCTCCCTAGAGTTCCCGCCATTACGCGCTGGCAACTAAGGATAAGGGTTGCGCTCGTTGCGGGACTTAACCCAACATTTCACAACACGAGCTGACGACAGCCATGCAGCACCTGTCTTACAGTTCCCGAAGGCACAACCGCATCTCTGCAGTCTTCTGTAGATGTCAAGAGTAGGTAAGGTTCTTCGCGTTGCTTCGAATTAAACCACATGCCCCACCCCTTGTTCGGGCCCCCGTCCATTCCTTTGAGTTTTAATTTTTCTACCGT
+
GGGEGGGGGGGGGGGGGGGGGGGGGGGGGGGCFGGGGGGGGGGGGGGGGGGGGGGFGGGGGGGGGGGGGGEEGGGGGGGGGGGGGGGGGGGGGGGGGGGGGGGGGGEFGGGGDGGGGGGGGGGGGGGGGFFGG7DFGGGGGCGFGGGGDGGD>FGGDGGGG?FGDB;FCGFCGC9CGGGFFFGFG3AFFFFFE=FGDGFFFA+01>>@1B)*)455<FC@D>BC8=F?C*,38:>(,(24<)-,79(426D3,*),--=<5FF).(66)<)2)).:*9*08@).
@M02542:52:000000000-J9N43:1:1101:25724:6309 2:N:0:GTGAAA
CGGTTTGTCACCGGCAGTCTCCTTAGAGTGCCCACCATTACGTGCTGGTAACTAAGGACAAGGGTTGCGCTCGTTACGGGACTTAACCCAACATCTCACGACACGAGCTGACGACAGCCATGCAGCACCTGTGTCTGAGTTCCCGAAGGCACCAATCCATCTCTGGAAAGTTCTCAGCATGTCAAGGCCAGGTCAGGTTCTTCGCGTTGCTTCGAATTAAACCACATGCTCCACCGCTTGTGCGGGCCCCCGTCAATTTCTTTGATTTTTTACCTTTCGGCCGTT
+
GGGGGGGGGGGGGGGEFFFCFGGGGGGGGGGGGGGGGGGGGGGGGGGGGGGGGGGGGGGGCGGGGGGGGGGGGGGGGFCGDGGGGGGAFGGCCFGFGGGGGGGGF:FGEF@EFGGDGGGCFGGGFCGFGGF9:EEGGGGGGGGGDCGGCCDGGGFGGGC:FBGGGFCEFGGAEGGGGGFFFFFAC6AA>;AFB);FF=6C=BF>=D8>9BEFEFGFFFGF7),=FFFEF7<;@5;9;>D082905209>FG)(/1-))*).9F)-4)6)-(454<F>9)0)0.))
@M02542:52:000000000-J9N43:1:1101:15654:6322 1:N:0:GTGAAA
CGGTTTATCACCGGCAGTCTCCCTAGAGTTCCCGACTTAACTCGCTGGCAACTAAGGATAGGGGTTGCGCTCGTTGCGGGACTTAACCCAACATTTCACAACACGAGCTGACGACAGCCATGCAGCACCTGTCTTACGGTTCCCGAAGGCACAACCGCATCTCTGCAGTCTTCCGTAGATGTCAAGAGTAGGTAAGGTTCTTCGCGTTGCGTCGAATTAAACCACATGCCCCACCGCTTGTGCGGGCCCCCGTCATTTCATTTGAGTTTCGGTCTTGCGACCTTC
+
GGGGGFGGACFFGGFCFFG@FGGGFF@EFFGCGGGGGGFGGGGGGGGDGGGGDGFF8FGGGDFCGGG<=EFGGEFEFC@FGGFGGGFF@FDC@FGGDGGBCG@FC++@FFGFCGGCEGGCE8F,7D=>FD8>8EFFGG+@F@FFE<FF>FFGEFGGGGCFGFG@FGGGGCGACG7<BFGCCFFEG9,<<2<CF,2<B23<CFGGDCGGEGG*.::59C079CFCFGGGC+:E5?EEGGGFGBFG*CDEGGG38DB)5C?FCFA6)3<A>>6DGDE7)4(-39.*)
@M02542:52:000000000-J9N43:1:1101:7133:6350 1:N:0:GTGAAA
CGGTTTATCACCGGCAGTCTCCCTAGAGTTCCCGACTTAACTCGCTGGCAACTAAGGATAGGGGTTGCGCTCGTTGCGGGACTTAACCCAACATTTCACAACACGAGCTGACGACAGCCATGCAGCACCTGTCTTACGGTTCCCGAAGGCACAACCGCATCTCTGCAGTCTTCCGTAGATGTCAAGAGTAGGTAAGGTTCTTCGCGTTGCGTCGAATTAAACCACATGCTCCACCGCTTGTGCGGGCCCCCGTCAATTCATTTGAGTTTTAATCTTGCGACCGT
+
GGGGGGGGGGGGGEGGGGG9FGCFFGFGGGGGGGGCFGGGGGGEGGG7FGGGGFGGGGGGGF@EFEGGGGGE+CFGGGGDECFGGGFGGGGEFGGGGGGGGGGDG7@FGEGGDGGDCFF<FGGGGGGGGGCFFGFFGGGGEGEFGGGGG7FFGGGGGGGCCFGGGGGGGFGGGFFGGG5C?FFFFFBFGFFFCFEFGGGGGGGGG=EEEGGGEEDCGGGGGGGGGGGGDCFFFGGGGGGGGFBGCCD>EDGFFD0><F76C>A=<?A24<ADFFFG29907;EB
@M02542:52:000000000-J9N43:1:1101:18365:6373 1:N:0:GTGAAA
CGGTTTATCACCGGCAGTCTCCCTAGAGTTCCCGACATAACTCGCTGGCAACTAAGGATAAGGGTTGCGCTCGTTGCGGGACTTAACCCAACCTTTCACAACACGAGCTGACGACAGCCATGCAGCACCTGTCTTACAGTTCCCGAAGGCACCAAAGCATCTCTGCTAAGTTCTGTAGATGTCAAGAGTAGGTAAGGTTCTTCGCGTTGCGTCGAATTAAACCACATGCTCCACCGCTTGTGCGGGCCCCCGTCAATTCATTTGAGTTTTAATCTTGCGACCGTT
+
GECGFFFGGGGFEEEGFFG<E@EGF<EEGA,CEC@CFG9EDCDCFEG:FFGGG@EFG9FCEGAFE@FDB=FGG@GGG@EDCFFGGGFGDFGD+BFGGGGFGEFGCFCEGFD@>FGGCFCFF@DFGGDFGEGGF9FFFEEF<FCFGGGEGG7<@FGGFFGEFDCGG@D,7B222@,@FFF;CFBCFCFCCFCG;@FGF@F9EBFCCGGG5CEGFG5@6FFG70;;FGGGF+CCFGGG5CEGC)4CGG)<:CC;77:)4C>=>FA*::452<:D:C@F297(373<)
@M02542:52:000000000-J9N43:1:1101:17018:6387 1:N:0:GTGAAA
CGGTTTATCACCGGCAGTCTCCCTAGAGTTCCCGACTTAACTCGCTGGCAACTAAGGATAGGGGTTGCGCTCGTTGCGGGACTTAACCCAACATTTCACAACACGAGCTGACGACAGCCATGCAGCACCTGTCTTACGGTACCCGAAGGCACAACCGCATCTCTGCAGTCTTCCGTAGATGTCAAGAGTAGGTAAGGTTCTTCGCGTTGCGTCGAATTAAACCACATGCTCCACCGCTTGTGCGGGCCCCCGTCAATTCATTTGAGTTTTAATCTTGCGACCGT
+
GGGGGGGGGGGGFGGGGGGGGGGGGGGGGGGGGGGGGGGGGGGGGGGGGGGGGGGGGGGGGGGGGGGGGGGGGGGGGGGGGGGGGGGGGGGGGGGGGGGGGGGGGGGGGGGGGGGGGGGGGGGGGGGGGGGGGGGGGGGGGGGGGGGGGGGGGGGGGGGGGGGGGGGGGGGGGGGGGGGGGGGGGGGGGGGGFGGGGGGGGGGGGGGGGGGGFGGGGGGGGGGGGGGGGGGGGGGGGGGGGFFGGGFFGGGFFGF>DGGFGG<FFFFFFFFGGGFG9A>>FF3B
@M02542:52:000000000-J9N43:1:1101:17371:6390 1:N:0:GTGAAA
CGGTTTATCACCGGCAGTCTCCCTAGAGTTCCCGCCATTACGCGCTGGCAACTAAGGATAAGGGTTGCGCTCGTTGCGGGACTTAACCCAACATTTCACAACACGAGCTGACGACAGCCATGCAGCACCTGTCTTACAGTTCCCGAAGGCACAACTGCATCTCTGCAGTCTTCTGTAGATGTCAAGAGTAGGTAAGGTTCTTCGCGTTGCGTCGAATTAAACCACATGCTCCACCGCTTGTGCGGGCCCCCGTCAATTCATTTGAGTTTTAATCTTGCGACCGT
+
GGGEGGGGFFFFFCGGGGGGF9FGGGGFGGG9EFGGGGGGGFEGGGGDGFGGGGGGGGGGGGGGFGGGEGGGEGGGGGGGGGGGGGGGGGGGFFFGGGGGGGGGCBFGGGFGGGGG7,BFFDDFDGGGGGGGGGGFGGGGF9@CE>EGGGGGDFGFGGGGFFFGG9@FACFAFFFGGG@FFGFDCFGGGGGGGGGGGGGGGEGGGGGGCCCEF*:FGFGGG?FGE@FCC+<<6;@EE3E3<>?CEGEEG)9@5<?FFGFFGGFFA?BA4AFFGDFFA9;0(4)>
@M02542:52:000000000-J9N43:1:1101:7760:6401 1:N:0:GTGAAA
CGGTTTATCACCGGCAGTCTCCCTAGAGTTCCCGACTTAACTCGCTGGCAACTAAGGATAGGGGTTGCGCTCGTTGCGGGACTTAACCCAACATTTCACAACACGAGCTGACGACAGCCATGCAGCACCTGTCCTACGGTTCCCGAAGGCACAACCGCATCTCTGCAGTCTTCCGTAGATGTCAAGAGTAGGTAAGGTTCTTCGCGTTGCGTCGAATTAAACCACATGCTCCACCGCTTGTGCGGGCCCCCGTCAATTCATTTGAGTTTTAATCTTGCGACCGT
+
GGECCFFGEFGFGGGG@EFFGFAGCCFGGCFFGCGGGGGDEFGGDGG7FGDDDFFFFFGGFF@CBC>=FG@?@CFGGECCEFF<?FFFGDEGGGGGGGGGGGFGGECFF@EDCCC:CFGGGFGGCEGDFGFCFGGGGGG7FEGGEFCCCFFGGCCFDGE:@F9@9FFE<F>CFGDGCCC9CEGGGGCFFCBCFGFGG<AGGGGGGEGGCEE?@=E=DAFGD7EGGGF?F++07EGCE7C772@D=C>B:5D3>D<FFGG=F:4*589AA>)2::@*691990)0
@M02542:52:000000000-J9N43:1:1101:19935:6402 2:N:0:GTGAAA
CGGTTTGTCACCGGCAGTCTCCTTAGAGTGCCCACCATTACGTGCTGGTAACTAAGGACAAGGGTTGCGCTCGTTACGGGACTTAACCCAACATCTCACGACACGAGCTGACGACAGCCATGCAGCACCTGTGTCTGAGTTCCCGAAGGCACCAATCCATCTCTGGAAAGTTCTCAGCATGTCAAGGCCAGGTAAGGTTCTTCGCGTTGCTTCGAATTAAACCACATGCTCCACCGCTTGTGCGGGCCCCCGTCAAGTCATTTGAGTTTTAACCTTGGGGCCCT
+
GGGGGGGGGGGGGGGGGGGEGGGGGGGGG9FGGGGGGGGGGGGGGGGGGGGGGFGGFGGGGGGGGGGGGGGGGGGCEEEGGGGGGGFDGGGGGFFGFFGGGGGGEDEGGGFGGGGDGGGCGGGFGGGGGGGGAD;EGFCFFFGGGGG>FFFGGGG8CFGC=:@@C?FCC4CBF7=79CFFAC7+=6>>AF>?EFFGGCFD?CFF=3)4@EAFF(850>EFGA@FCCF@C+9>:>F;0-71:>D:D>>61459:/*()./).66))45954:74<AG>))05)).
@M02542:52:000000000-J9N43:1:1101:26902:6404 1:N:0:GTGAAA
CGGTTTATCACCGGCAGTCTCCCTAGAGTTCCCGACTTAACTCGCTGGCAACTAAGGATAGGGGTTGCGCTCGTTGCGGGACTTAACCCAACATTTCACAACACGAGCTGACGACAGCCATGCAGCACCTGTCTTACGGTTCCCGAAGGCACAACCGCATCTCTGCAGTCTTCCGTAGATGTCAAGAGTAGGTAAGGTTCTTCGCGTTGCGTCGAATTAAACCACATGCTCCACCGCTTGTGCGGGCCCCCGTCAATTCATTTGAGTTTTAATCTTGCGACCGT
+
GGGGGGGGGGGGDGGGGGGGGGGGGGGGGGGGGGGGGGGGGGGGGGGGGGGGGGGGGGGGGGGGGGGGGGGGGGGGGGGGGGGGGGGGGGGGGGGGGGGGGGGGGGGGGGGGGGGGGGGGGGGGGGGGGGGGGGGGGGGGGGGGGGCGGGGGGFGGGGGGGGGGGGGGGGGGGGGGGGGGGFGGGGGGGGGGGGGGGGGGGGGGGGGGGGGGFGGGGGGGFFGGGGGGGGGGGGGGGGGGG:@GGGFFEGGDFGFBFGGFGG9F<?<BAFBFGGFGDFBBFBFF
@M02542:52:000000000-J9N43:1:1101:10290:6409 2:N:0:GTGAAA
CCCGTTCTCCTGGGCAGTCTCTCCAGAGTTCCCGGCATGACCCGTTGGTAACTGAAGACAGGGGTTGCGCTCGTTGCGGGACTTAACCCAACACCTCACGGCACGAGCTGACGACAGCCATGCAGCACCTGAGCAGGATGGTATTGCTACCTCGTTAGGCTTTCACCCTTCTACTACCTGCATGTCCAGCCTGGGTAAGGTTCTTCGCGTTGCGTCCAATTAAACCACATGCTCCACCGCTTGTGCGGGCCCCCGTAATTTCCTTTGAGTTTCACCCTTGCGGCC
+
CFGGGGF,CFFEFFG<CFFCDFCE,6EFGGGGGGGGEGGGGGG:CCCCFFA@C<<9<DFGCDGCE@+BCEEGGEFFF:7F>=F<FFGFDGFGFGG<FE88BE:EEE7CCBFGCCEGEGGFGCED,DB6@D7E:EGFD+@CFCC;AFCGFFFC,B:C**,4<C?7CGGCF4?B>DC?70;*/=CFF?=8AA))(:D*+=0CFFA07787>B6)66:A)5EFFFAFCF>?GC72097:BB31(--84)811()92))-(,)64*9):)-)(6.64>4D*)7))8)0)
@M02542:52:000000000-J9N43:1:1101:15835:6417 2:N:0:GTGAAA
CGGTTTATCACCGGCAGTCTCCCTAGAGTTCCCGACTTAACTCGCTGGCAACTAAGGATAGGGGTTGCGCTCGTTGCGGGACTTAACCCAACATTTCACAACACGAGCTGACGACAGCCATGCAGCACCTGTCTTACGGTTCCCGAAGGCACAACCGCATCTCTGCAGTCTTCCGTAGATGTCAAGAGTAGGTAAGGTTCTTCGCGTTGCGTCGAATTAAACCACATGCTCCACCGCTTGTGCGGGCCCCCGTCAATTCCTTTGAGTTTTAATCTTTCGACCGT
+
GGGGGGGGGGGGGGGGGGGGGGGGGGGGGGGGGGDGGGGGGGGGGGGGGGGGGGGGGGGGGGGGGGGGGGFGGGGGGGGGGGGGGGGGGGGGFGGGGGGGGGGGGGGGGFGGGGGGGGGGGGGGGGGGGGFGGGGGGGGGGGGGEGDCEGGGGGGGGCDGG7FGGGCFFGCFCGGG479B>CFCGFFFFFFFFFGGGFFGFFFFDFBFFDBF03DFFFDFGF?C;8:>67>?FFF>F0C???F6D903617)-9*-:4@)66?))(-64<A?A26::/).)8.0
@M02542:52:000000000-J9N43:1:1101:19938:6420 1:N:0:GTGAAA
ACAGTTTACACTGGCAGTCTTGTTAGAGTTCCCGACATGACTCGCTGGCAACTAACAACAGGGGTTGCGCTCGTTATAGGACTTAACCTGACACCTCACGGCACGAGCTGACGACAACCATGCAGCACCTTGTAAATTGTCCGAAGAAAAAACTGTTTCCAGTCCTGTCAATCTACATTTAAGCCTTGGTAAGGTTCCTCGCGTATCATCGAATTAAACCACATGCTCCACCGCTTGTGCGGGCCCCCGTCAATTCCTTTGAGTTTCACACTTGCGTGCGTACTC
+
GGGGGGGGGGGGFGGGGGGGGGGGGGGGGGGGGGGGGGGGGGGGGGGGGGGGGGGGGGGFGGGGGGGGGGGGGGGGGGGGGGGGGGGGGGGGGGGGGGGGGGGGGGGGGGGGGGGGGGGGGGGGGGGGGGGGGGGGGGGGGGGEGGGGGGGGGGGGGGGGGGGGGGGGGGGFGGGGGGGGFGFGGGGGGGCFGGFGGGGGGGGGGGGGGGGGFGGGGGGGGGGGGGFEFFFFGDGGGGGGGFDDEGFFG<D@DGFFFGGFGGFFFFFDF<>FGGFC63:0:BE@7
@M02542:52:000000000-J9N43:1:1101:20145:6421 2:N:0:GTGAAA
CGGTTTATCACCGGCAGTCTCCCTAGAGTTCCCGACTTAACTCGCTGGCAACTAAGGATAGGGGTTGCGCTCGTTGCGGGACTTAACCCAACATTTCACAACACGAGCTGACGACAGCCATGCAGCACCTGTCTTACGGTTCCCGAAGGCACAACCGCATCTCTGCAGTCTTCCGTAGATGTCAAGAGTAGGTAAGGTTCTTCGCGTTGCGTCGAATTAAACCACATGCCCCACCGCTTGTGCGGGCCCCCGTCAATTCATTTGAGTTTTAATCTTTCGACCGT
+
GGG@FFGGDGGGGGGGGGGEGGGGGGCGGGGFFGGGGGGGGF,BFGEGGGGFFFGGFGGGGFFGGGGGGGGGGG7EF7=FGGGGGGFGFGGGGGGGGGGGGGDG@@CEGGGGGGGGGGGGGGGGGGFFGFFGGGGGGDGB:+DCBED8CFGGFGGGGD5*?9CGCFGG?;,+>CCC7**+8<CFG34A@=F6)+;=FCACFFF31>)665>>93)7/7:@73:88*0,7938>)>1(19,4)<1B9B2>FD),1*-))04:??4)8)66)-56)62*00)7))0
@M02542:52:000000000-J9N43:1:1101:15878:6438 1:N:0:GTGAAA
ACAGTTTACACTGGCAGTCTTGCTAGAGTTCCCGACATCACTCGCTGGCAACTAACAACAGGGGTTGCGCTCGTTATAGGACTTAACCTGACACCTCACGGCACGAGCTGACGACAACCATGCAGCACCTTGTAAATTGTCCGAAGAAAAGTCTGTTTCCAAACCTGTCAATCTACATTTAAGCCTTGGTAAGGTTCCTCGCGTATCATCGAATTAAACCACATGCTCCACCGCTTGTGCGGGCCCCCGTCAATTCCTTTGAGTTTCATTCTTGCGAACGTACTC
+
GGGGGGGGGGGGGGGGGGGGGGGGGGGGGGGGGGGGGGGGGGGGGGGGGGGGGGGGGGGGGGGGGGGGGGGGGGGGGGGGGGGGGGGGGGGGGGGGGGGGGGGGGGGGGGGGGGGGGGGGGGGGGGGGGGGGGGGGGGGGGGGGGGGGGGGGGGGGGGGGGGGGGGFFGGFGGGGGGGGGGGGGGGGGGGGGGGGGGGGGGGGEGGGGGGFGFGGGCEGGGGGGFGGFGGFGDGEE=C6DDFFGGGFFGGGF@CAFFGGFGGFFFBFFFDFGGCFGF>F>?FFF?
@M02542:52:000000000-J9N43:1:1101:25468:6470 2:N:0:GTGAAA
CGGTTTATCACCGGCAGTCTCCCTAGAGTTCCCACCATTACGTGCTGGCAACTAAGGATAAGGGTTGCGCTCGTTGCGGGACTTAACCCAACATTTCACAACACGAGCTGACGACAGCCATGCAGCACCTGTCTTAGCGTTCCCGAAGGCACAATCGTATCTCTACAATCTTCGCTAGATGTCAAGAGTAGGTAAGGTTCTTCGCGTTGCGTCGAATTAAACCACATGCTCCACCGCTTGTTCGGGCCCCCGTCCATTCATTTTAGTTTTAATCTTTCCACCGT
+
GGGGGGGGGGGGGGGGGGGEFGGGGGGGGGGGGGGGGGGGGFGGGGGGGGGGGGGGGGGGGGFGGGGGEGGGGGGGGGEGGGGGGGGGGGGGDGGGGGGGFGFGEGGGGGD=FEG>FGGA9DC,EFGGGFGGGGGGGGGGGCGGG+@CFGGGGGGF7FGEG7FFC9,>?49BC*:CDCCB+=CBGFBAFFFFF>DGGGFGFFFF8=;9(5(2::G3<F7FF2:**;?4C7<?FF>1((9(,)613(49>FD31*)4<)926*9).326.6)).--:79*/87))
@M02542:52:000000000-J9N43:1:1101:9882:6481 1:N:0:GTGAAA
CCACACCTTCCTCCGGTTTATCACCGGCAGTCTCCCTAGAGTTCCCGACTTAACTCGCTGGCAACTAAGGATAGGGGTTGCGCTCGTTGCGGGACTTAACCCAACATTTCACAACACGAGCTGACGACAGCCATGCAGCACCTGTCTTACGGTTCCCGAAGGCACAACCGCATCTCTGCAGTCTTCCGTAGATGTCAAGAGTAGGTAAGGTTCTTCGCGTTGCGTCGAATTAAACCACATGCTCCACCGCTTGTCCGGGCCCCCGTCAATTCATTTGAGTTTTAATCTTGCGACCGTACTC
+
CCCCCGGGGGGGGGGECFGGGGGGGGGGGGGGGGGGGGGGGGGGGGGGGGGFGGGGGGGGGGGGGGGFGGFFFGGGGGGGGGGGGEGGFGDFEGGGGGGGGGGDGGGGGGGGGGGGGGGGGGGFFGGG=FGGGGGGFCFEGGGGGGGGGGGGGGGGGGGGGGGGGGFGGGGGGGGGGFGGFGCGGGGGGGGGGGGGGGGGGGCFGGGGGGGGGGGGGG>EGEGGEGGCFGGGGGGGGGGGFG9@FGGG=C8E=F+:C>5CEG:>E5D3@G9FFGCFF747AFF9?<FGGCF<99>FFFFF=
@M02542:52:000000000-J9N43:1:1101:7563:6481 1:N:0:GTGAAA
GACAGCACAGCTACGTGCTGGCACTCCATTAGTAGCGCTGGCACGTCACTCGGCTCCTCGGGTGACTTCGGCTGCAAAGACTTTCTCCTTAGGCGCATGTCTCAGCAACACAAAACGAGGGTTTCGCTCGTTATAGGACTTGACCAAACATCTCACGACACGAGCTGACGACAGCCATGCAGCACCTGTATGAAAGTAAGTAACATCCCGTTAAGGACAGGTTTTCTTGTTCATATGTCAAGGGCTGGTAAGGTTTTGCGCGTTGTATCGAATTAAACCACATGCTCCACCGCTTGTGC
+
@CCCCCGGGDFG<EFGGGGF<C<EDF,C@FFEEGDGGGDGEGCFGAC@E@EFGF8@FFF:BCEFFFCGG@CF<@CEEAAFFFGGG,CEEGGG9F6CFCGGGFGGCFDC<FGG74EBFE:F7FF7BCCEFEB=?ECAF,<<><BDFDEFGG9D?FA9<FGGDEB:CFG9F7>:F7FFDF:7>@F:DFCCFGFGFFFEC;FGGF,;<CE?:<2=CFC99C>CFFE7:>+>:CF97+>:+4>ECFG8CEEDGGG9ECFCD7FGECEFEG76/58F7CD7C:<58:?>?F29FGF:9;((44/
@M02542:52:000000000-J9N43:1:1101:27861:6490 2:N:0:GTGAAA
ACGGTTTGCACCGGCAGTCTTGCTAGAGTTCCCGACATGACTCGCTGGCAACTAACAACGGGGGTTGCGCTCGTTATAGGACTTAACCTGACACCTCACGGCACGAGCTGACGACAACCATGCAGCACCTTGAAAGACGTCCGAAGAAATATCTGTTTCCAAATACGTCGTCTCCCATTTAAGCCTTGGTAAGGTTCCTCGCGTATCATCGAATTAAACCACCTGCCCCACCGCTTGTGCGGGCCCCCGTCAATTCCTTTGAGTTTCAAACTTGCGTTCGTACCC
+
GGGGGGGGGGGGGGGGGGGGFGGFFDGGGGGGGGGGGGGGGGGGGGGGGGGGGGGGGGGGGGGGGGGGGGGGGGGGGCFGFGGGGGGGGGGFGGGGGGGGGGEGGGGGGGGFF>E@FFGGGGGGGGGGGGGECFG>DD7CFGGGGGBFG,>EGGGGGGGGGGGGGG5CFDE=8C?7CFFFFGCF<8=4;FFF8FFDGF+1.8>),7>>>F3??:FFFFE@<:(0+;).999?>D::::44:>09D04(,4CD3F*)-44<<?)-65<9>934<4)7DD..75700
@M02542:52:000000000-J9N43:1:1101:20631:6495 1:N:0:GTGAAA
CGGTTTATCACCGGCAGTCTCCCTAGAGTTCCCGACTTAACTCGCTGGCAACTAAGGATAGGGGTTGCGCTCGTTGCGGGACTTAACCCAACATTTCACAACACGAGCTGACGACAGCCATGCAGCACCTGTCTTACGGTTCCCGAAGGCACAACCGCATCTCTGCAGTCTTCCGTAGATGTCAAGAGTAGGTAAGGTTCTTCGCGTTGCGTCGAATTAAACCACATGCTCCACCGCTTGTGCGGGCCCCCGTCAATTCATTTGAGTTTTAATCTTGCGACCGT
+
GGGGGGGGGGGGG+FGGGGFGGGGGGGGGGGGGGGGGGGGGGGGGGGDGGGGGGGGGGGGGGGGGGGGGGGGGGGGGGGGGGGGGGFGGGGGGGGGGGGGGGGGGGGGGGGGGGGGGGGGGGGGGGGGGGGGGGGGGGDFGGGGGEGGGGGGGGGGGGGGGGGGGGGGGGGGGGGGGGGGGGGGGGGGGGGGGGGGFCFGGGGGGGGGGGGGFGGGGGGFFG;CEGGFGGGGGGGGGGGCG?FGGCBDEGGDBGFEFGGFGG2FFFAFDDFGGGFF2<;>FBFF
@M02542:52:000000000-J9N43:1:1101:11575:6498 2:N:0:GTGAAA
CGGTTTATCACCGGCCGTCTCCCTAGAGTTCCCGCCATTACGCGCTGGCAACTAAGGCTAAGGGTTGCGCTCGTTGCGGGACTTAACCCAACATTTCACAACACGAGCTGACGACAGCCTTGCATCACCTGGCTTACAGGTCCCGAAGGCACCACCGCATCTCTGCAGTCTTCTGTCGATGTCAATATGAGGTACGGTTCTTCGCGTTTCGTCTAATTAAACCATACGCTCCACCGCTTGTGCGGGCCCTCGTCAATTCATTTTAGTTTTAATCTTGTGTCCGTT
+
GGC++,,C6E<DEE7+@F@;EFGD,<,EFC@EFGG>FGG9@,66+CFEGGGG<CE8F,9CB<EFF==DE@GGG:BEC44F+@EAB<,:F+F+BEDA;?<FFGCC=@FDE,56+@CCF3@<BB3,,@,=FF:,,,@9D7F,7,3D86B*C8DF*>>**:**=,114244,*41,,4++27);E7@7.++++1)5;+*>0)*;A=5;)0((045113@*8+*2<38+3).*501)70,-(*,.))-5(((4(*147116)*))*9)514.).),-6<G71)008).)
@M02542:52:000000000-J9N43:1:1101:14795:6500 1:N:0:GTGAAA
CGGTTTATCACCGGCAGTCTCCCTAGAGTTCCCGACTTAACTCGCTGGCAACTAAGGATAGGGGTTGCGCTCGTTGCGGGACTTAACCCAACATTTCACAACACGAGCTGACGACAGCCATGCAGCACCTGTCTTACGGTTCCCGAAGGCACAACCGCATCTCTGCAGTCTTCCGTAGATGTCAAGAGTAGGTAAGGTTCTTCGCGTTGCGTCGAATTAAACCACATGCTCCACCGCTTGTGCGGGCCCTCGTCAATTCATTTGAGTTTTAATCTTGCGACCGT
+
GGG@FEGGGGGGGGGGGGGGGGGGGGGGGGGGGGGGGGFFGGGEGGGGGGGEFGGGGGGEGDGGGGGGGGGGDGGGGGGGGGGGGGCCGGGCFGGGGGGGGGGGGGGGGGGGC:FGGGGGGFGGGGFGGG<>FGGGGGEGGGGFGGGEDGGGGGCFCG7FGFFGGGFGGFCGA;<FEGEFFEFGGEFGGGGGGGGFGGGFFGGGGGGGGGGGFE8F<FGGGGGGGGGFGCGFGGFCC57CF?FCC::>=/1;7*8DDGGFGGB?23ABFF<FC>FG><9>FFFF
@M02542:52:000000000-J9N43:1:1101:7946:6503 2:N:0:GTGAAA
CGGTTTATCACCGGCAGTCTCCCTAGAGTTCCCGACTTAACTCGCTGGCAACTAAGGATAGGGGTTGCGCTCGTTGCGGGACCTAACCCAACATTTCACAACGCGAGCTGACGACAGCCATGCAGCACCTGTCTTACGGTTCCCGAAGGCACAACCGCATCTCTGCAGTCTTCCGTCGATTCCAAGAGTAGGTAAGGTTCTTCGCGTTGCGTCGAATTAAACCACATGCCCCACCCCTTGTTTGGGCCCCCCTCAACTCCTTTGAGCTTTAGTCTTTCGACCGTT
+
GGECGDFGGFGG;FGFGGGDGGGGGGGDE9EFFCGGG7FDFFGEGGG7FFGFGGGFGGFFF@FCFGGGGGDGGEGFG7FGGGGGGCFGFCFGFGGGGGFCFCCE+:=:EDFCGGGEFGGGGGF@CFFCFG:DFFGFF5FGFEGG5:*;*>8E>FGG4*4:C@?C=EC:?6+;CFGG**9>++:3C<55@AAF9+:CDGBG=;;>?3)74B>DB19>?:FBD22ACC67D0.:3)8(33C())(.)3((4(9)(**,(.9)5@F))())44)).))::9)))0)0)
@M02542:52:000000000-J9N43:1:1101:6542:6505 1:N:0:GTGAAA
CGGTTTATCACCGGCAGTCTCCCTAGAGTTCCCGACTTAACTCGCTGGCAACTAAGGATAGGGGTTGCGCTCGTTGCGGGACTTAACCCAACATTTCACAACACGAGCTGACGACAGCCATGCAGCACCTGTCTTACGGTTCCCGAAGGCACAACCGCATCTCTGCAGTCTTCCGTAGATGTCAAGAGTAGGTAAGGTTCTTCGCGTTGCGTCGAATTAAACCACATGCTCCACCGCTTGTGCGGGCCCCCGTCAATTCATTTGAGTTTTAATCTTGCGACCGT
+
GGGFGGGGFGGGGGGGGGGGGGGGGGGGGGGGGGGGGGGGGGGGGGGGGGGGGGGGGGGFGGDFGGGGGGGGGGGGGGEGGGDGFFGGGGGGGFGGGGGGGGGGGGGGGGGGGGGGGGGGFGGGGGGGGGCCFFGDFGGGGGGGGGCFFGGGGGGG*FGGGGGGGGGGGGGGGGDFGDEGGFGGGGCC;CFFF:FGEFGGGGGFEEGGGGGGFGGGGGGGGGGGGFGGF9EFG=GGEGGGGFFGGGF7EGGFBG?FFGGFGG>?<04<AFFGGGFF)64>BBFF
@M02542:52:000000000-J9N43:1:1101:25543:6509 1:N:0:GTGAAA
CGGTTTATCACCTGCAGTCTCCCTAGAGTTCCCGACTTAACTCGCTGGCAACTAAGGATAGGGGTTGCGCTCGTTGCGGGACTTAACCCAACATTTCACAACACGAGCTGACGACAGCCATGCAGCACCTGTCTTACGGTTCCCGAAGGCACAACCGCATCTCTGCAGTCTTCCGTAGATGTCAAGAGTAGGTAAGGTTCTTCGCGTTGCGTCGAATTAAACCACATGCTCCACCGCTTGTGCGGGCCCCCGTCAATTCATTTGAGTTTTAATCTTGCGACCGT
+
GGGGGGGGGGGGGGGGGGGGGGGGGGGGGGGGGGGGGGGGGGGGGGGGGGGGGGGGGGGGGGGGGGGGGGGGGGGGGGGGGGGGGGGGGGGGGGGGGGGGGGGGGGGGGGGGGGGDGGGGGGGGGGFFGGGGGGGGGGGGGGGGGGGGGGGGGGGGGGGGGGGGGGGGGGGGGGGGGGGGFGGGGGGGGGFGGGDFGGFGGGGGGGGGGGGGFGGGGGGGGGGGGGGGGFGFGGGGGGGGGBFGGGFFGGGDEGFFFGGFGG<FAB<>BFFGGGFGB>9>BFFE
@M02542:52:000000000-J9N43:1:1101:17364:6513 1:N:0:GTGAAA
CGGTTTATCACCGGCAGTCTCCCTAGAGTTCCCGACTTAACTCGCTGGCAACTAAGGATAGGGGTTGCGCTCGTTGCGGGACTTAACCCAACATTTCACAACACGAGCTGACGACAGCCATGCAGCACCTGTCTTGCGGTTCCCGAAGGCACAACCGCATCTCTGCAGTCTTCCGTAGATGTCAAGAGTAGGTAAGGTTCTTCGCGTTGCGTCGAATTAAACCACATGCTCCACCGCTTGTGCGGGCCCCCGTCAATTCATTTGAGTTTTAATCTTGCGACCGT
+
GGGGGGGGGGGGGGGGGGGGGGGGGGGGGGGGGGGGGGFGGGGGGGGGGGGGGGGGGGGGGGGGGGGGGGGGGGGGGGGGGGGGGGGGGGGGGGGGGGGGGGGGGGGGGGGGGGGGGGGGGGGGGGGGGGGGGGGFGGGGGGGGGGGGGGGGGGGGEGGGGGGGGGGGGGGGGGGGGGGGGGGGGGGGGGGGGGGGGGGGGGGGGGGGGGGGFGGGGGGGGGGGFGGFGGGGDFGEGGGGGFFGDGFFGGGF@5:>BGG4FD)94:<9<BAGGCFG4<9>FFFF
@M02542:52:000000000-J9N43:1:1101:18467:6531 1:N:0:GTGAAA
CGGTTTATCACCGGCAGTCTCCCTAGAGTTCCCGACTTAACTCGCTGGCAACTAAGGATAGGGGTTGCGCTCGTTGCGGGACTTAACCCAACATTTCACAACACGAGCTGACGACAGCCATGCAGCACCTGTCTTACGGTTCCCGAAGGCACAACCGCATCTCTGCAGTCTTCCGTAGATGTCAAGAGTAGGTAAGGTTCTTCGCGTTGCGTCGAATTAAACCACATGCTCCACCGCTTGTGCGGGCCCCCGTCAATTCATTTGAGTTTTAATCTTGCGACCGT
+
GGGGGGGGGGGGDGGGGGGGGGGGGGGGGGGGGGGGGGGGGGGGGGGGGGGGGGGGGGGGGGGGGGGGGGGGGGGGGGGGGGGGGGGGGGGGGGGGGGGGGGGGGGGGGGGGGGGGGGGGGGGGGGGGGGGGGGGGGGGGGGGGGGGGGGGGGGGGGGGGGGGGGGGGGGGGGGGGGGGGGGGDGGGGGGGGFGG@FFGGGGGFGGGGCGGGFGGGGGGGGGGGGGGGGGGGGGGEGGGGGFFGGGBFGGGEEGFFFGGFFGFFFF6AFFFGGFFGBFB>FFEF
@M02542:52:000000000-J9N43:1:1101:22106:6533 1:N:0:GTGAAA
CGGTTTATCACCGGCAGTCTCCCTAGAGTTCCCGACTTAACTCGCTGGCAACTAAGGATAGGGGTTGCGCTCGTTGCGGGACTTAACCCAACATTTCACAACACGAGCTGACGACAGCCATGCAGCACCTGTCTTACGGTTCCCGAAGGCACAACCGCATCTCTGCAGTCTTCCGTAGATGTCAAGAGTAGGTAAGGTTCTTCGCGTTGCGTCGAATTAAACCACATGCTCCACCGCTTGTGCGGGCCCCCGTCAATTCATTTGAGTTTTAATCTTGCGACCGT
+
GGGGGGGGGGGGGGGGGGGGGGGGGGGGGGGGGGGGGGGGGGGGGGGGGGGGGGGGGGGGGGGGGGGGGGGGGGGGGGGGGGGGGGGGGGGGGGGGGGGGGGGGGGGGGGGGGGGGGGGGGGGGGGGGGGGGGGGGGGGGGGGGGGGGGGGGFGGGGGGCGGGGGFFGEGFFCFGGGGGGGGGGGGGGGGFGF<EGGGGGGGFGGGGGGGEEDCEGGGGGGGGGFCGGGEGGGGGG=7CGG)9CCG>>EGDFBDFEFGF4>GFFA?:AFFDGGC7C)61>B>FF
@M02542:52:000000000-J9N43:1:1101:14874:6547 2:N:0:GTGAAA
CGGTTTATCACCGGCAGTCTCCCTAGAGTTCCCGACTTAACTCGCTGGCAACTAAGGATAGGGGTTGCGCTCGTTGCGGGACTTAACCCAACATTTCACAACACGAGCTGACGACAGCCATGCAGCACCTGTCTTACGGTTCCCGAAGGCACAACCGCATCTCTGCAGTCTTCCGTAGATGTCAAGAGTAGGTAAGGTTCTTCGCGTTGCGTCGAATTAAACCACATGCTCCACCGCTTGTGCGGGCCCCCGTCAATTCATTTGAGTTTTAATCTTGGGACCTTC
+
GGGEGCEAGGGGGGGDGGGEGDFDGGGGGGGGFGGGGGGGGGGGGGGCEGEGFE<FFFCFGGGGGEEFEEDGEFGGGGGGEGG<FGGFGGG@@FGGGGEGGDGGEDGGGGGG@FGGFCGGGGGG,@DDFGFGGGGFGGGGEGFFE8B*>F>FGGGGDED5CC,,4CFG>69BFGC<F=DFF?7+@)8AAFFFFFG=6@=DFAA80=8@0>>396<FF:E?C><>;8?)9*62<FFF9678?09(0-,0-2))(1/--6*:4FBAB:46--6)4:<G**)0>B)9)
@M02542:52:000000000-J9N43:1:1101:24773:6551 2:N:0:GTGAAA
CGGTTTATCACCGGCAGTCTCCCTAGAGTTCCCGACTTAACTCGCTGGCAACTAAGGATAGGGGTTGCGCTCGTTGCGAGACTTAACCCAACATTTCACAACACGAGCTGACGACAGCCATGCAGCACCTGTCTTACGGTTCCCGAAGGCACAACCGCATCTCTGCAGTCTTCCGTAGATGTCAAGAGTAGGTAAGGTTCTTCGCGTTGCGTCGAATTAAACCACATGCTCCACCGCTTGTTCGGGCCCCCGTCAATTCATGTGAGTTGTAATCTTGCACCCGT
+
FGGGGGGGGGFGGGGGGGGFGGGGGGGGGGDGGGGGGGFFGFDCGG@CGGGGGFGG?DGGGGDFGGGGGGGGGGGCCFCEEGGGGGF<EFGGFCCFGFGGGGFGEGCCEFD,>:FDCFGGGG?FFF8DGGGDFEGGGF7@FEGGGGGE@FF>CGGGGE>*1DEE,D,:2?CFGFC<C=DC>CFF7=FFFFFF.7CDFGFFA@A8(:B0()6590C3?FGFGA2**C?7C*58?5:0((/-2)6()((,(4))-*14<AFAB*945)6<4.:A2--0*9**)0)0
@M02542:52:000000000-J9N43:1:1101:21145:6567 2:N:0:GTGAAA
CGGTTTATCACCGGCAGTCTCCCTAGAGTTCCCGACTTAACTCGCTGGCAACTAAGGATAGGGGTTGCGCTCGTTGCGGGACTTAACCCAACATTTCACAACACGAGCTGACAACAGCCATGCAGCACCTGTCTTACGGTTCCCGAAGGCACAACCGCATCTCTGCAGTCTTCCGTAGATGTCAAGAGTAGGTAAGGTTCTTCGCGTTGCGTCGAATTAAACCACATGCTCCACCGCTTGTTCGGGCCCCCGTCCATTCATTTTAGTTTTAATCCTGCGACCGT
+
GGGGGGGGGGGGGGGGGGGGGGGGGGGGGGGGGGGGGGFEFGGGGGGGGGGGGGGGGGGGGFGGGGGGGGGGGGGGGGGGGGGGGGGGGGGGGGGGGGGGGG8CCGDEEGGGGGGGGGFFGGGFGGGGGGGGGGGFGG@8FEFFGEGGGGGGGGGGDGGEG9CE?FGGGG:BEGGGFGGFFCFFG=86CFFFE6C8FGFFBFFF1DBF>D>E9;DFF@CFG><8FCF>F7:?FFF>0(14?))-56;999C)4*)4<966467).:.44<::<2):0<00>5)8
@M02542:52:000000000-J9N43:1:1101:12668:6567 2:N:0:GTGAAA
CGGTTTGTCACCGGCAGTCTCCTTAGAGTTCCCACCATTACGTGCTGGCAACTAAGGACAAGGGTTGCGCTCGTTGCGGGACTTAACCCAACATCTCACGACACGAGCTGACGACAGCCATGCAGCACCTGTGTTCTGATTCCCGAAGGCACTCCCGCATCTCTGCAGGATTCCAGACATCTCAAGGCCAGGTAAGGTTCTTCGCGTTTCATTGAATTAAACCACATACCCCACCGCTTGTGCGGGCCCCCGTCCATTCCTTTGATCTTCAGTCTTGCCACCGTT
+
EE:6@CFFEGGGGGG+@FD<FGGGGGGGGFFDFGGGGGGGGFFGFGFFG8FFGGGGGFGF8EE@FF+<FF7F@FFGGGGGGGGGGGGGAFGEDDFCFCF=FGCCFCEGGGFCCGGCFGF@GC8=BFF8B3DEFG:FBE9FACFF+8C5EECFCEGFDGD5;9C,2?EEGCC8FG@7CC8+*44++34?46>F3+;76+2;A6A),))6(;7+).11;CFFC2:*18?)**.(3)70(7D?:39?EFF>>BG),*)4))*--9?4))).6A):.44D**)*1.07)
@M02542:52:000000000-J9N43:1:1101:22713:6585 2:N:0:GTGAAA
CGGTTTATCACCGGCAGTCTCCCTAGAGTTCCCGACTTAACTCGCTGGCAACTAAGGATAGGGGTTGCGCTCGTTGCGGGACTTAACCCAACATTTCACAACACGAGCTGACGACAGCCATGCAGCACCTGTCTTACGGTTCCCGAAGGCACCACCGCATCTCTGCAGTCTTCCGTAGATTTCAAGAGTAGGTAAGGTTCTTCGCGTTGCGTCGAATTAAACCACATGCTCCACCGTCTGTCCGGGCCCCCGTCAATTCATTTTAGTTTTACTCTTGTCACCGT
+
GGGGGDGGGGGGGGGGEGGEGGGGGG@CCFFGGGGGGGDFGFFGGGGGGGGGGGGGGFFG?FGCFEGGEGGGGGGGGGGGGGGGGGGFDCGGFGGGAEFGGD,CFGGGGFF?>7@F>DFFG8DF9F8FGFGFF;CFEFGFFGGGGCC5CEFF5DCGGGGGG,5=,:<@EFCF?FD?FG41+42=DEFFA=A=7@709+0;*;:><)26()(0-,9>FFCBGFB8*898F74>FFF(,2<2.45:>>(39>D345*-).=6)**-5:A>)-6)66):***98407
@M02542:52:000000000-J9N43:1:1101:11398:6596 1:N:0:GTGAAA
CGGTTTATCACCGGCAGTCTCCCTAGAGTTCCCGACTTAACTCGCTGGCAACTAAGGATAGGGGTTGCGCTCGTTGCGGGACTTAACCCAACATTTCACAACACGAGCTGACGACAGCCATGCAGCACCTGTCTTACGGTTCCCGAAGGCACAACCGCATCTCTGCAGTCTTCCGTAGATGTCAAGAGTAGGTAAGGTTCTTCGCGTTGCGTCGAATTAAACCACATGCTCCACCGCTTGTGCGGGCCCCCTTAAATTCTTTTTGTTTTAATTTTTGCAACGTTC
+
GGGFCGGGGGGGCGGGGGGGGGGFGFCFGGGGGGGDEF@FGGGGGGGCFFGGGGGGGGFCGFFC=FFFGGEFCEGGGGGGGGGGGG<FFFFGFGGGFGGGGGGDGDGCGFCC:FGGGGE@DDFGGDFAFFG>BFGCCCEBFGGDEGGCFFFGGGGGGGGGGFC<CGGGGGFFGFEGGEEE<FGDFCCCGGGGGGGFGCFFGGGFGCGECE7CBCC89FGGFFGGGGGFG79CF=EEGGE37)9D=CB3C7)))*.*.+**204*(.443)5*0*1:3).-5,.))
@M02542:52:000000000-J9N43:1:1101:26188:6621 1:N:0:GTGAAA
CGGTTTATCACCGGCAGTCTCCCTAGAGTTCCCGACTTAACTCGCTGGCAACTAAGGATAGGGGTTGCGCTCGTTGCGGGACTTAACCCAACATTTCACAACACGAGCTGACGACAGCCATGCAGCACCTGTCTTACGGTTCCCGAAGGCACAACCGCATCTCTGCAGTCTTCCGTAGATGTCAAGAGTAGGTAAGGTTCTTCGCGTTGCGTCGAATTAAACCACATGCTCCACCGCTTGTGCGGTCCCCCGTCAATTCATTTGAGTTTTAATCTTGCGACCGT
+
GGGFGGGGGGGGGGGGGGGGGGGGFGGGGGGGGGGGGGFDGGGGGGGGGGGGGFFGGGGGGGGGGGGGGGGGGGGGGGGGGGGGGGGGGGGGGGGGGGGGGGGGGGGGGGGGGGGGGGGGGGGGGGG8FGGGGGGGGGGGGCFGGGGGGGGFFGGGGGGGGGGGGGGGGGGGGGGGF@EGG?FGGGGGFGEFGGGCGFFFGGCFEGGGEGDGEGCFFGGGFCGGCFFGGEC?<8C5:DCGG0@CCDEFGFC<BGFE><FFGGF?28<>>AA4CFFG2<19>FDD
@M02542:52:000000000-J9N43:1:1101:23697:6629 2:N:0:GTGAAA
CGGTTTGTCACCGGCAGTCTCCTTAGGGTGCCCACCATTACGTGCTGGTAACTAAGGACAAGGGTTGCGCTCGTTACGGGACTTAACCCAACATCTCACGACACGAGCTGACGACAGCCATGCAGCACCTGTGTCTGAGTTCCCGAAGGCACCAATCCATCTCTGGAAAGTTCTCAGCATGTCAAGGCCAGGTAAGGTTCTTCGCGTTGCTTCGAATTAAACCACATGCTCCACCGCTTGTTCGGTCCCCCGTCAATTCATTTGTGGTTTAACCTTTCGGCTGTT
+
GGGGGGGGGGGGGGGGGGGGGGGGGGGGGGGCGGGGGGGGGGGFGGGFGGFGGGGGGCFFDFGEGGGGGGGGGFGFGGECEGGGGGGFGGGGGGG9EFGGGGGGGE7FEGFGGGG7+A:<FFGCFFGFFGDEDFC9EFEFF@DGEGEEDGGGF>CBGGGFGFDFF,,@9DFFF,C7CFCF9CCFGE?FF4FFFFGGC,0*4BF825=1(87F6,*)8)1:C<1:CGF@C:644;F60(9844<(0,(,48DC3**4A)/)4@F<44(,3<0<AAD7:853:5)81
@M02542:52:000000000-J9N43:1:1101:24615:6631 1:N:0:GTGAAA
ACAGTTTACACTGGCAGTCTTGCTAGAGTTCCCGACATCACTCGCTGGCAACTAACAACAGGGGTTGCGCTCGTTATAGGACTTAACCTGACACCTCACGGCACGAGCTGACGACAACCATGCAGCACCTTGTAAATTGTCCGAAGAAAAGTCTGTTTCCAAACCTGTCAATCTACATTTAAGCCTTGGTAAGGTTCCTCGCGTATCATCGAATTAAACCACATGCTCCACCGCTTGTGCGGGCCCCCGTCAATTCCTTTGAGTTTCATTCTTGCGAACGTACTC
+
FGGGD9FCD<E9CAFC,CC<<CFGGC@EGAFFFFGGEGGGGGGDFCGEFDFECFG@,CFACA:CFC:FCC@C:8D=<??<,CE=?FAFGDD@ECDGG<9=4>@=C@=FGCF8FFEGEGGCFCF@DGGFFDFF?D,57F<FGG7FFCG,<<B@@38FE=<@@A,FF7CDCFCA;==FCFGG9BB9EFC:,?9CG@FGCG7DBE8:CGGFGGF8;6/;+<>FFC=FCGGG8>:*1?EGGG<:793CCC<B59DBED27AFGF*:6FA)4<ABAGG7437>6623F>*
@M02542:52:000000000-J9N43:1:1101:22763:6635 2:N:0:GTGAAA
CGGTTTATCACCGGCAGTCCCCCTAGAGTTCCCGACTTCACTCGCTGGCAACTAAGGAGAGTGGTTGCGCTCGTTGCGGGACTTAACCCAACATTTCACAACACGAGCTGACGACACCCATGCAGCCCCTGTCTTACGGTTTCCGAAGGCACAACCGCATCTCTGCAGTCTTCACTCGATGTCAAGAGTAGGTAAGGTTCTTCGCGTTGCGTCGCATTTAACCACATGCTCTCCCGCTTGTGCGGGCCCCCGTCCAATCATCTGCGTTTTAATCTTTTGACCCT
+
G:@FC,@<,,;C66CB+6;,6C@F6,;,<,C,E:FGEG,ECFC,::CCG<F@FFGG8F,C66,6:,6:7>+8+@F<F++4+4==BEBF,B+B<EFG,?F<5+,+444FE,5,+@33+@@7FC8,6=,=E356CC9+@;+@C+>@3*@85>,@,D**;EG*4=E,=9<@FDF>AC,1+=*/+=7++/*)3++*/1+2C++;=AF)45)66>>),-)07@+10-30A86>:*))*8.-(77-4)6()49>>>GD1<9(-..))**)),(-4())-<)22**)19))
@M02542:52:000000000-J9N43:1:1101:14972:6636 1:N:0:GTGAAA
CGGTTTATCACCGGCAGTCTCCCTAGAGTTCCCGACTTAACTCGCTGGCAACTAAGGATAGGGGTTGCGCTCGTTGCGGGACTTAACCCAACATTTCACAACACGAGCTGACGACAGCCATGCAGCACCTGTCTTACGGTTCCCGAAGGCACAACCGCATCTCTGCAGTCTTCCGTAGATGTCAAGAGTAGGTAAGGTTCTTCGCGTTGCGTCGAATTAAACCACATGCTCCACCGCTTGTGCGGGCCCCCGTCAATTCATTTGAGTTTTAATCTTGCGACCGT
+
GGGGGGGGGGGGGGGGGGGGGGGGGGGGGGGGGGGGGGGGGGGGGGGGGGGGGGGGGGGGGGGGGGGGGGGGGGGGGGGGGGGGGGGGGGGGGGGGGGGGGGGGGGGGGGGGGGGGGGGGGGGGGGGGGGGGGGGGGGGGGGGGGGGGGGGGGGGGGGGGGGGGGGGGGGGGGGGGGGGGGGGGGGGGGGGGGGGGGGFGGGGGGGGGGGGGFGGGGGGGGGGGGGGGGGGGGGGGGGGGGFFGGGFFGGGFFGFEB?D?GGDFFFFFFFFCFFFGFFBFFF:>
@M02542:52:000000000-J9N43:1:1101:17358:6646 1:N:0:GTGAAA
CGGCTTATCACCGGCAGTTTCCTTACAGTGCCCAACTTAATGATGGCAACTAAGGACGAGGGTTGCGCTCGTTGCGGGACTTAACCCAACATCTCACGACACGAGCTGACGACAGCCATGCAGCACCTGTCACTAGGTCCCCGAAGGGAAGAAATCTGTCTCCAGAAGTCGTCCTAGGATGTCAAAGGCTGGTAAGGTTCTGCGCGTTGCTTCGAATTAAACCACATGCTCCACCGCTTGTGCAGGCCCCCGTCAATTCCTTTGAGTTTTAATCTTGCGACCGT
+
GGGGGGGGGGGGEGGGGGGGGGGGG,EFGGGGGGGGGGGGGGGGGGGGGGGGGGGGGG:FGGGGGGGGGGGGGGGGGGDGGGGGGGGGGGGGGDGGGGGGGGFGGGGFGGGGGGGGGGGGGGGGGGGGGGGGGGGGGGGGGGGGGGGGGGGGGGGGGGGGFGGGGGGGGGGGGGGGGGGGGGGGGGGGGGGGGGGGGFGGGGGGGGGGGGGGFGGGGGGGFFGGFGGGGGFGGGGGGDGGGFFGGGFFGGGFFGFFFGGFGGFFFFFFFFFGGFFG299;F>B>
@M02542:52:000000000-J9N43:1:1101:14886:6658 1:N:0:GTGAAA
CGGTTTATCACCGGCAGTCTCCCTAGAGTTCCCGACTTAACTCGCTGGCAACTAAGGATAGGGGTTGCGCTCGTTGCGGGACTTAACCCAACATTTCACAACACGAGCTGACGACAGCCATGCAGCACCTGTCTTACGGTTCCCGAAGGCACAACCGCATCTCTGCAGTCTTCCGTAGATGTCAAGAGTAGGTAAGGTTCTTCGCGTTGCGTCGAATTAAACCACATGCTCCACCGCTTGTGCGGGCCCCCGTCAATTCATTTGAGTTTTAATCTTGCGACCGT
+
GGGGGGGGGGGGGGGGGGGGGGGGGGGGGGGGGGGGGGGGGGGGGGGGGGGGGGGGGGGGGGGGGGGGGGGGGGGGGGGGGGGGGGDEGGGGGGGGGGGGGGGGGGGGGGGGGGGGGGGGGGGGGGGGGGGGGGGGGGGGGGGGGGGGGGGGGGGGGGGGGGGGGGGGGGGGGGGGGGGGGGGGGGGGGGGGGGGGGGGGGGGGGGGGGGGGFGGGGGGGGGFGGGGFGCFGGGGGDCGGGFFGGGFFGGGFDGFFFCFFGGFF<?AFFFFGGGFGF<>BFFBF
@M02542:52:000000000-J9N43:1:1101:24158:6661 2:N:0:GTGAAA
CGGTTTATCACCGGCAGTCTCCCTAGAGTTCCCGACTTAACTCGCTGGCAACTAAGGATAGGGGTTGCGCTCGTTGCGGGACTTAACCCAACATTTCACAACACGAGCTGACGACAGCCATGCAGCACCTGTCTTACGGTTCCCGAAGGCACAACCGCATCTCTGCAGTCTTCCGTAGATGTCAAGAGTAGTTAAGGTTCTTCGCGTTTCGTCGAAGTAAACCACATCCTCCACCCCTTGTTCGGGCTCCCGTCACTTCATTTTCGTTTTATTGTTGCGACCGT
+
GGGGGD8FGGGGGGEGEGFDGGGGGGCFGGGGFEGGGFFGGGGGGGGGGGGGGGGGGGGEFGGGGGEGGGEGGGGFCGGC7FGFGGGA=EDE=EGGFGGGGGGGFEEGG8FC:CC+C<FB=@FDDFGFGG7;FGGFGGDFCEGGEBC8<CCFG>E8CCCCEF994,;<?;<>A?EGF5*+147@>3*)1;8+)1+;4:A7*;+01>:(()(.3(7)).<7*),*2@F)*25:@@>(-,91:)),802--,1),**-:>F2<F?4)(.(8?9))))0*9.8>@>;
@M02542:52:000000000-J9N43:1:1101:17132:6666 1:N:0:GTGAAA
CCCCACCTTCCTCCGGTTTCTCACCGGCAGTCTCCCTAGAGTTCCCGACTTCACTCGCTGGCAACTAAGGATAGGGGTTGCGCTCGTTGCGGGACTTAACCCAACATTTCACAACACGAGCTGACGACAGCCATGCAGCACCTGTCTTACGGTTCCCGAAGGCACAACCGCATCTCTGCAGTCTTCCGTAGATGTCAAGAGTAGGTAAGGTTCTTCGCGTTGCGTCGAATTAAACCACATTCTCCACCGCTTGTGCGGGCCCCCGTCAATTCATTTGAGTTTTAATCTTGCGACCGTACTC
+
CCCCCFGGGGGGGGGDCED,@FGFFEFGGGGGFGFGFF@FFGGGGGGGGGG9FFGC@FFGGGGGGDGGGGFGFEFCEGGGGGGGGGGGGGGGGGDCGFFD?FGGGGGGGGGGGGGGGGGG7FFGGGGGGCGGGGCD,CD@FGGGG=FGGFEGGGGFFGD*C@,@<>DE<FEGGGGFG;FCCFDGGGGGCF*1CFGFCF:C>EGGGGGGGDFFGGGGGGGGDCEGCEC8<FGGF7<CFGC++3CFCCCGGGGGDGGGC9DDEGDBGC<55CA?4+?=7*4944<A2<ADC*7)21;93:BF6
@M02542:52:000000000-J9N43:1:1101:5470:6676 2:N:0:GTGAAA
CGGTTTATCACCGGCAGTCTCCCTAGAGTTCCCGACTTAACTCGCTGGCAACTAAGGATAGGGGTTGCGCTCGTTGCGGGACTTAACCCAACATTTCACAACACGAGCTGACGACAGCCATGCAGCACCTGTCTTACGGTTCCCGAAGGCACAACCGCATCTCTGCAGTCTTCCGTAGATGTCAAGAGTAGGTAAGGTTCTTCGCGTTGCGTCGAATTAAACCACATGCTCCACCGCTTGTGCGGGCCCCCGTCCATTCATTTTAGTTTTAATCTTTCGAACGT
+
GGGGGGGGGGGGGGG7EGGGGGGGFGFGGGGGFGGGGGGGGGGGGGEGG8,@CFFGGG9FECACFGGGGGCFGEGGGGGGGGGGFGGGGGGGGGGGGGGDGGGGGGGGEFCF@F@FGGGFGGGGGGG8@CDDFGGGGGEGDGGF>B*;B58C6EGGGE*:CFGGCCECF<,111CF*=DFACFF7)6=FCA49AGFC?=DFAAA6>80,59E07D79FG=F<?GGGF)9:<DFFF66(1(45A25(--,37<6*)44)1.:BF))2-)6462<457**)))07>
@M02542:52:000000000-J9N43:1:1101:24685:6683 2:N:0:GTGAAA
CGGTTTATCACCGGCAGTCCCCCTAGAGTTCCCGACTTAACTCGCTGGCAACTAAGGATAGGGGTTGCGCTCGTTGCGGGACTTAACCCAACATTTCACAACACGAGCTGACGACAGCCATGCAGCACCTGTCTTACGGTTCCCGAAGGCACAACCGCATCTCTGCAGTCTTCCGTAGATGTCAAGAGTAGGTAAGGTTCTTCGCGTTTCGTCGAATTAAACCACATGCTCCACCGCTTGTTCGGGCCCCCGTCAAATTCTTTGAGTGTTAATCCTTCCGCCGTC
+
GGGGDCFAFGGGGGGGGGGGGGGGGFFGGGGGGB@FGGGGGFGEGG@FGGGGGGGAFFGFFFGGGGGGGGEEGGGFGGGD:FGGGGGFGGGGGGGGGGGGGEFGGGDF=<<F>FEGGGGGGGFGGGFFGGGGGGGGGGGGEGGGGDEGGGFG6EGGGGG5C:ECCGFGGFF@<ECFF=31+++7CEAF7AF4)+1;<EFCFFFFDF3;()(.,(15FFGFGF:5:*/8FC<5)5>0((9:().-8>9217D/-994))*.6@4))()).)))).)0*0)))78))
@M02542:52:000000000-J9N43:1:1101:5570:6696 2:N:0:GTGAAA
CGGTTTATCACCGGCAGTCTCCCTAGAGTTCCCGCCATTACGCGCTGGCAACTAAGGATAAGGGTTGCGCTCGTTGCGGGACTTAACCCAACATTTCACAACACGAGCTGACGACAGCCATGCAGCACCTGTCTTACAGTTCCCGAAGGCACAACCGCATCTCTGCAGTCTTCTGTAGATGTCAAGAGTAGGTAAGGTTCTTCGCGTTTCGTCGAATTAAACCACATGCCACACCGCTTGTTCGGGCCCCCCTCCATTCATTTTCGTTTTAAACTTTCGATCTTT
+
GGGCBGGFGGGGGGG7FGGFFFFEDC<CFFGFC@EG+C6FF,C:EE@FGGEFFGGGGGFFC,9FGFGFGG@=FGGGGGGEGGGGGEGGGGFGGGFGFGDDGGGGGG>EEFGG7EFECFFGG8DFGGGGG:FGGGGGGAFGGG,EEGEECFGGG6C5CCGCECFEFGGE>CE8>CFGG97BFGCFG@FFFFFFCFFG;CBCFAF503>1(;4F?FGF@FDFCD0*/86,9*).7<B20,>17<22D9B>F;D)(*/(-)/)6@F))((.4()))).228)0*0)/*
@M02542:52:000000000-J9N43:1:1101:14539:6700 1:N:0:GTGAAA
CGGTTTATCACCGGCAGTCTCCCTAGAGTTCCCGACTTAACTCGCTGGCAACTAAGGATAGGGGTTGCGCTCGTTGCGGGACTTAACCCAACATTTCACAACACGAGCTGACGACAGCCATGCAGCACCTGTCTTACGGTTCCCGAAGGCACAACCGCATCTCTGCAGTCTTCCGTAGATGTCAAGAGTAGGTAAGGTTCTTCGCGTTGCGTCGAATTAAACCACATGCTCCACCGCTTGTGCGGGCCCCCGTCAATTCATTTGAGTTTTAATCTTGCGACCGT
+
GGGGGGGGGGGGGGGGGGGGGGGGGGGGGGGGGGGGGGGGGGGGGGGGGGGGGGGGGGGGGGGGGGGGGGGGGGGGGGGGGGGGGGGGGGGGGGGGGGGGGGGGGGGGGGGGGGGGGGGGDFGGGGGGGGGGGGGGGGGGGGGGGGGGGGGGGGGGGGGGGFGFGGGGGGGGGGGGGGGGGGGGGFGGGGGGGGGGGGGGGGGGGGGGDGDGFGGC<FFFGGGGGGGGGGGGGGGGGGGGGFFGGGFFGGGB;DFF>FFFGG<?AFFFAAA6FGFGFFFFFFDE
@M02542:52:000000000-J9N43:1:1101:15096:6701 1:N:0:GTGAAA
TCGGCTCCTCGGCTGACTTCGGCTGCAAAGACTTTCTCCTTAGGCGCATGTCTCAGCAACACAAAACGAGGGTTTCGCTCGTTATAGGACTTGACCAAACATCTCACGACACGAGCTGACGACAGCCATGCAGCACCTGTATGAAAGTAAGTACCATCCCGTTAAGGACAGGTTTTCTTGTTCATATGTCAAGGGCTGGTAAGGTTTTGCGCGTTGTATCGAATTAAACCACATGCTCCACCGCTTGTGCAGGCCCCCGTCAATTCCTTTGAGTTTCGGTCTTGCGACCGTACTCCCCAGG
+
CCCCCGGGGGGGGGGGGGGGGGGGGGGGGGGGGGGGGGGGGGGGGGGGGGGGGGGGGGFGGGGGGGGGGGGGGGGGGGGGGGGGGGGGGGGGGGGGGGGGGGGGGGGGGGGGGGGGDGGGGGGGGGGFGGGGFGGGGGGGGGFFGGGGGGGGGGGGGGGGGGGGFGGGGGGGFGGGGGGGGGFFGGGGGGGFGGGDGGGFGGGGDFGGFGGGGGGGGGFGGGGGGGFGFGGGFGGGGGGGGGGGDGGGFGGGGGGGGFFGGGF?GGGFFG>FFEGFGG0>FFFFFFFCDDEFFF<?FFFF>
@M02542:52:000000000-J9N43:1:1101:25097:6706 1:N:0:GTGAAA
CGGTTTATCACCGGCAGTCTCCCTAGAGTTCCCGACTTAACTCGCTGGCAACTAAGGATAGGGGTTGCGCTCGTTGCGGGACTTAACCCAACATTTCACAACACGAGCTGACGACAGCCATGCAGCACCTGTCTTACGGTTCCCGAAGGCACAACCGCATCTCTGCAGTCTTCCGTAGATGTCAAGAGTAGGTAAGGTTCTTCGCGTTGCGTCGAATTAAACCACATGCTCCACCGCTTGTGCGGGCCCCCGTCAATTCATTTGAGTTTTAATCTTGCGACCGT
+
GGGFGGGGGGGGGGGGGGGGGGGGGGGGGGGGGGGGGGGGGGGGGGGGGGGGGGGGGGGGGGGGGGGGGGGGGGGGGGGDGGGGGGGFGGGGGGGGGGGGGGGGGGGGGGGGGGGGGGGGGGGGGGGGGGGGGGGFGGGGGGGGGGGEGGGGGGGGGGGGGGGGDGGGGGGGGGGGGGGFGGGGGGGGGGGGGGFGGGFGGGGGGGGGGGGGFGGGGGGGGGGGGGGGGGGGGGGGGGGGG0FGGDFFGDGFEG<FAGGFGGF=A:BFBF<FGFFF6A69>6EE
@M02542:52:000000000-J9N43:1:1101:14352:6712 2:N:0:GTGAAA
CGGTTTATCACCGGCCGTCTCCCTAGAGTTCCCACCATTACGTGCTGGCAACTAAGGATAAGGGTTGCGCTCGTTGCGGGACTTAACCCAACATTTCACAACACGAGCTGACGACAGCCATGCAGCACCTGTCTTAGCGTTCCCGAAGGCACAATCGTATCTCTACAATCTTCGCTAGATGTCAAGAGTAGGTAAGGTTCTTCGCGTTGCGTCGAATTAAACCACATGCCCCACCGCTTGTTCGGGCCCCCGTCCATGCAATTGAGTTTTTATCTTTCGCCCGT
+
GGE@FEFFGFFGCEG+CFGGGGDCDFDGGGFFCGGFGGFFCFGGGFFDCFCG8,EFGCGAFGGGGGGGGGCCGGGAFGDGCGGGGGGFGGGDGGGFGGGEFGG@FGE7ECFGGGGGGGGGADGG9DEFF,,@DDGG9DCEGE?FC8BC:D8>FGGFGGGG>7B,B9FFG>?E::EC5CCFCBCFGFFA+1=8@@CC448*8A@=8B>B6:9=BFGFF3CFG>?F=@))9*.3))8(40C1,))(7((4((9)(174.))))11,)-.6.)(()547*1).0<)8
@M02542:52:000000000-J9N43:1:1101:25396:6723 1:N:0:GTGAAA
CGGTTTATCACCGGCAGTCTCCCTAGAGTTCCCGACTTAACTCGCTGGCAACTAAGGATAGGGGTTGCGCTCGTTGCGGGACTTAACCCAACATTTCACAACACGAGCTGACGACAGCCATGCAGCACCTGTCTTACGGTTCCCGAAGGCACAACCGCATCTCTGCAGTCTTCCGTAGATGTCAAGAGTAGGTAAGGTTCTTCGCGTTGCGTCGAATTAAACCACATGCTCCACCGCTTGTGCGGGCCCCCGTCAATTCATTTGAGTTTTAATCTTGCGGCCGT
+
GGGGGGGGGGGGGGGGGGGGGGGGGGGGGGGGGGGGGGGGGGGGGGGGGGGGGGGGGGGGGGGGGGGGGGGGGGGGGGGGGGGGGGGGGGGGGGGGGGGGGGGGGGGGGGGGGGGGGGGGGGGGGGGGGGGGGGGGGGGGGGGGGGGGGGGGGGGGGGGGGGGGGGGGGGGGGGGGGGGGGGGGGGGGFGGGGGGGGGGGGGGGGGGGGGGGEGGGGGGGGGGGGGGGGGGGGGGGGGGGGFFGGGFFGGGFFGFF<FGFGGFFFFDFBBA<FD6D<B66>9:5
@M02542:52:000000000-J9N43:1:1101:6829:6729 1:N:0:GTGAAA
CGGTTTATCACCGGCAGTCTCCCTAGAGTTCCCGACTTAACTCGCTGGCAACTAAGGATAGGGGTTGCGCTCGCTGCGGGACTTAACCCAACATTTCACAACACGAGCTGACGACAGCCATGCAGCACCTGTCTTACGGTTCCCGAAGGCACAACCGCATCTCTGCAGTCTTCCGTAGATGTCAAGAGTAGGTAAGGTTCTTCGCGTTGCGTCGAATTAAACCACATGCTCCACCGCTTGTGCGGGCCCCCGTCAATTCATTTGAGTTTTAATCTTGCGACCGT
+
GGGGGGGGGGGGGGGDEEFEFGGGGFGGGGGGGGGGGGGGGGGGGGGCEGGGGGGGG@EFGCCFFFFFEEGGGGGGGGEGGGGGGGGGGGFDFGGGGGGGCCCCFGEGGGGFGGGGGGFFGGGGGGGGGGGGGGGFGGCGGGGGGEGEGGGFCFGGGGG7<<FGGCCFFDEGGGG@FDGFCFCGGGCFGGGGA9AFG9FGFFGFE5CE5EGGBEEFCGEFFFGGGFGGGFFGEGGGGGDF57FDGGF:EDD).71BDFGF*049<?465<A7CDFC2>1026BB
@M02542:52:000000000-J9N43:1:1101:16197:6750 2:N:0:GTGAAA
CGGTTTATCACCGGCAGTCTCCCTAGAGTTCCCGACTTAACTCGCTGGCAACTAAGGATAGGGGTTGCGCTCGTTGCGGGACTTAACCCAACATTTCACAACACGAGCTGACGACAGCCATGCAGCACCTGTCTTACGGTTCCCGAAGGCACAACCGCATCGCTGCAGTCTTCCGTCGATGTCAAGAGTAGGTAAGGTTCTTCGCGTTGCTTCGAATTAAACCAAATGCTACACCGCTTGTGCGGGCCCCCGTGTATTTCTTTTAGTTTTAATCTTTCGCCAGTG
+
GGG@@@CF,6CE@CE++CEFGAFFGGGGGGGGCFDCCCFFE<@BE@C+B,<CF88EC@FFF8<CFCEGEDCFEFEFGC7>C:FFD,E9?4B:DCFGC,5C9FEC+>C7BD@<F@FDGGFGCFCFFGC88@,@,;9CC::FCG6;*63@*,58D88B7CE5C*/=5CG62?9=BF*<**)21=C:C.68;7A*13;=4=8**11)(8>(-7)*)-*.?F09*4,;***)*0-.=5?(((*2.).()441(41)-*0.646))1*))().6:6,66):7=;37)))*
@M02542:52:000000000-J9N43:1:1101:6579:6779 2:N:0:GTGAAA
CGGTTTATCACCGGCAGTCTCCCTAGAGTTCCCGACTTAACTCGCTGGCAACTAAGGATAGGGGTTGCGCTCGTTGCGGGACTTAACCCAACATTTCACGACACGAGCTGACGACAGCCATGCAGCCCCTGTCTTACGGTTCCCGAAGGCACAACCGCATCTCTGCAGTCTTCCGTAGATGTCAAGAGTAGGTAAGGTTCTTCGCGTTGCGTCGACTTAAACCACATGCCCCACCGCTTGTGCGGGCCCCCGTCCATTCATTTGATTTTTAATATTTCGACCGT
+
GGGEGD8FGGGGGGGFGGF9FGGGGFGGGGGGGGGGGGCEFGGGGGGGGFEFFGGGGGFCFFF:FCEEFGDEGGGFGGG7CFFGGCE?DCGGFEGGGGGGCGGGDFEGGGCGG7C:FGG?BB=EFG,;B73>FGGGGGGGGE8@CGG5FFGFFFE>D5=EGC?E?FGC?FFFG?EGFC*8;CFFG@F5;+:FECGGGC4:AF=5;BA66@3;60>).8@=CD0;CF68**((.>E019D115)4:039B>738<)(-)/)67/)6))-).(..)67:6)7..00
@M02542:52:000000000-J9N43:1:1101:27415:6794 2:N:0:GTGAAA
CGGTTTATCACCGGCAGTCTCCCTAGAGTTCCCGACTTAACTCGCTGGCAACTAAGGATAGGGGTTGCGCTCGTTGCGGGACTTAACCCAACATTTCACAACACGAGCTGACGACAGCCATGCAGCACCTGTCTTGCGGTTCCCGAAGGCACAACCGCATCTCTGCAGTCTTCCGTAGATGTCAAGAGTAGGTAAGGTTCTTCGCGTTGCGTCGAATTAAACCACATGCTCCACCGCTTGTGCGGGCCCCCGTCAAGTCATTTGAGTTTTAATCTTGCGACCCT
+
GGGFGGGGGGGGGGGGGGGDFGGGGGCFGGGCGGGGGGGGGGGGGG@ECGGFFGGGGGGAFGGGGGGGGGDGGGGGGGGGDGGGGGGGGGCFGGGGGGGGGGGGGGGGGGGGEGGGGGGGGGGGGGGGGGFGGFG7FGGGGGGGGGGDGGFGFFEEGG5:E?,@FGCGFFFFG75CFED87C7AG@FA:FFFCFCGGCFGFF+),28:>F97,4>;@>CFFB?58C?>40)8)5<176914).8:0(9>>5)(//,).8629@2<0).-)::9<):*/.8>5))
@M02542:52:000000000-J9N43:1:1101:7127:6796 2:N:0:GTGAAA
CGGTTTATCACCGGCAGTCTCCCTAAAGTTCCCGACTTAACTCGCTGGCAACTAAGGATAGGGGTTGCGCTCGTTGCGGGACTTAACCCAACATTTCACAACACGAGCTGACGACAGCCATGCAGCACCTGTCTTACGGTTCCCGAAGGCACAACCGCATCTCTGCAGTCTTCCGTAGCTGTCAAGAGTAGGTAAGGTTCTTCGCGTTGCGTCGAATTAAACCACATGCTCCACCGCTTGTGCGGGCCCCCGTCAATTCCTTTTAGTTTTAATTTTTCCACCGTC
+
GDFCFGGAFFCEGGGCFFA,CFGCD,C<E<,CFGCCEGGGGFFGGGGGEF9@8FFEG?<EE,8FFEGFDD+8:@FA,+>FEGGGGFD?EDFGCECF9EFEFFF8=ECCEFFCCGEDEFDGCEC9@DGFGFGGDFGGAF:4CCFGGGDC>FGC6>CCDGDCEGGGGG?C<<,=9EEFDC*4+=>A78FAA;FFE6>FCFFG4;@)(88(,:(.463;93E=*318C5F2**.)97>(,-71:?)(8(-36>G34**-6<?)6=*).(6:6).,))-0*9*875)0)
@M02542:52:000000000-J9N43:1:1101:6369:6821 1:N:0:GTGAAA
CAGGTTATCCCTGGCAGTCCCTCTAGAGTGCCCAACTTAATGCTGGCAACTAAAGGCAAGGGTTGCGCTCGTTGCGGGACTTAACCCAACATCTCACGACACGAGCTGACGACAACCATGCACCACCTGTCACTTCTGTCCCCGAAGGAAAATCTCCGATTAAGGAGAGGTCAAAAGGATGTCAAGCTTAGGTAAGGTTCTTCGCGTTGCTTCGAATTAAACCACATGCTCCGCTACTTGTGCGGGTCCCCGTCCATTCCTTTGAGTTTCACTCTCGCGAGCGT
+
GG?FFFGGFFGGGFGGGGGGGFFGGGGGGGGGFFGGGGGGGGGGFFGGGGGGGGEFFDF,C@F<FFDF:EE@F<FFCFEEFFGGGGGGGGFCEAAFAF=FCG7FCGGFGG:FEEGGGG?<FA<DEFFD>FG9FGDFBFGGFGGDGE:7CCCGCGGGGDCFF7F=EGE>FGGDF9FFGC,:6DGFFGFCGGG?B9C98FFGGDCGE8EG58CFFGGGGFFFGCFGGFGG?CFCED=CGG+*:09DD3BDFGGFFG(8<AF=>DD?BFA>A5)2:CFD:?61035:
@M02542:52:000000000-J9N43:1:1101:6452:6826 1:N:0:GTGAAA
CGGCTTATCACCGGCAGTTTCCTTAAAGTGCCCAACTAAATGATGGCAACTAAGGACGAGGGTTGCGCTCGTTGCGGGACTTAACCCAACATCTCACGACACGAGCTGACGACAGCCATGCAGCACCTGTCACTAGGTCCCCGAAGGGAAGAAATCTGTCTCCAGAAGTCGTCCTAGGATGTCAAAGGCTGGTAAGGTTCTGCGCGTTGCTTCGAATTAAACCACATGCTCCACCGCTTGTGCAGGCCCCCGTCAATTCCTTTGAGTTTTAATCTTGCGACCGT
+
GGGGGGGGGGGGGGGEGGGGGGGGG9FFGGGGGGGGGGGGGGGGGGGGFGGGGGGGGGGGGGGGGGGGGGGGGGGGGGGGGGGGGGGGGGGGGDEFGGGGGGGGGGGGGGGGGGGGGGCFGGGGGGGGGGGGGGGGFGGGFGGGGGGDFEFFGGGGGGGGGGGGGGGGGGGGGGGGGGGGGGGGGGGGFFFGFGGGGGFFGGGGGGGGGGGGFGFGGGGGGGGGGGGGGGC?FGGGGGGGF7F>CFFDGGGFBGFFFGGFGFBFFFFFFFA7FGFG<D>>B>FF
@M02542:52:000000000-J9N43:1:1101:7152:6827 2:N:0:GTGAAA
CGAGTTGACCCCGGCAGTCTCTTATGAGTCCCCACCATGACGTGCTGGCAACATAAGACGAGGGTCGCGCTCGTTGCGGGACTTAACCCAACATCTCACGACACGAGCTGACGACAGCCATGCACCACCTGTATACCGACTCAAAGGGGCCGTATCTCTACAGCTTTCCGGCATATGTCAAACCCAGGTAAGGGTCTTCGCGTTGCATCGCATTAATCCGCATGCCCCCCCGGTTGTGCGGGCCCCCGCCAATTCCTTTGCTTTTTAGCCTTTCGGCCGTACTCC
+
GGGEFFCEGGGGGGGGGGGGGGGGGGFFFFGGFGGEGGDFGGC:DFFGGGGGFGGGGGGGGGGGGGGGGG@CGGFFGGGGGGGGFFFEEGGGGGGFGGGGGGGGEEEGGFCGGGGGGGGGGGGFGCFFEFGGGGGDEGEEG*D@CE6CBEGEGGDFF;:;9,=CCFCCEDEB8ECGGGFAFGD):3A:6AAF;)0*;9710)07()/)57(8<?>6*/<)7908F@F3/71()05(-(*26(,-579((()14>74)66))**.4741-.44).,)).)07))*/
@M02542:52:000000000-J9N43:1:1101:10823:6838 2:N:0:GTGAAA
CGGTTTATCACCGGCAGTCTCCCTAGAGTTCCCGACTTAACTCGCTGGCAACTAAGGATAGGGGTTGCGCTCGTTGCGGGACTTAACCCAACATTTCACAACACGAGCTGACGACAGCCATGCAGCACCTGTCTTACGGTTCCCGAAGGCACAACCGCATCTCTGCAGTCTTCCGTAGATGTCAAGAGTAGGCAAGGTTCTTCGCGTTGCGTCGAATTAAACCACATGCTCCACCGCTTGTGCGGGCCCCCGTCAATTCATTTGATGTTTAAACTTTCCCCCCTT
+
GGGGGGFGGGGGGGGGGGGFGGGGGGGGGGGGGGGGGGFGGFGGGGCDGGGGGGGGGGGGGGGGGGGGGGGGGGGGGGDGGGGGGGGGGGFGGGGFFGGGGGGGGGGGGGFGGFGGGGGGGGGCFGGGGGGGGGGGGGGGGGGGE7CE@F6>FCCEDG>*=,449CGGFFFAE?5C<EGFFGFFG@FAACAFFFGGGGFGAACF<A511>9EB9DFFFGB>>(8CG?)6*.5@5@311C:<).279;B09D315*-)68))9F>)))6<)).)).2***0)0)0)
@M02542:52:000000000-J9N43:1:1101:27956:6840 1:N:0:GTGAAA
CGGTTTATCACCGGCAGTCTCCCTAGAGTTCCCGACTTAACTCGCTGGCAACTAAGGATAGGGGTTGCGCTCGTTGCGGGACTTAACCCAACATTTCACAACACGAGCTGACGTCAGCCATGCAGCACCTGTCTTACGGTTCCCGAAGGCACAACCGCATCTCTGCAGTCTTCCGTAGATGTCAAGAGTAGGTAAGGTTCTTCGCGTTGCGTCGAATTAAACCACATGCTCCACCGCTTGTGCGGGCCCCCGTCAATTCATTTGAGTTTTAATCTTGCTACCGT
+
GGGGGGGGGGGGGGGCFGG<AFGGGGGGGGGGGGGGGGGGGGGGGGG7FGGGGGGGGGGGFGGGEGGGGGGGGGGGGGGGGGGGGGGGGGGGGGGGGGGFGGGGG:CFGB,>F>>FGGGFGCFFDD<FGFGGGGGGGGGGGGGGGGGGGG:FFGGGGGDGGGGGGGGGGGGGGGGGFGEGGGCFGGGGGFGGFEF?FFF<;EFGGGGG8EGG@E=FFGCFGGGGGGGGGFCFGGGEGGGGG07CEG>BGGGFFG?>4CGFGG28)34<AFFDG79FAB)56(0.
@M02542:52:000000000-J9N43:1:1101:11192:6843 2:N:0:GTGAAA
CGGTTTATCACCGGCAGTCTCCCTAGAGTTCCCGACTTAACTCGCTGGCAACTAAGGATAGGGGTTGCGCTCGTTGCGGGACTTAACCCAACATTTCACAACACGAGCTGACGACAGCCATGCAGCACCTGTCTTACGGTTCCCGAAGGCACAACCGCATCTCTGCAGTCTTCCGTAGATGTCAAGAGTAGGTAAGGTTCTTCGCGTTGCGTCGAATTAAACCACATGCTCCACCGCTTGTGCGGGCCCCCGTCCATTCATTTGAGTTTTAATCTTTCGACCGT
+
GGGFGGGGGGGGGGGGGGGFGFGGGGGGGGGGGGGGGGGGGGGGGGEGGGGGCFFGGGGGFGGGGGGGGGGGGGGGGGGGGGGGGGGFGGGGFGGGGGGGGGFGDFGGGGGGGFGGGGGGGGGGGGGGGGGGGGGFCGGGGGGGGDG5FGGGGGGGGGDEECC@EGGGCD@=EGGG4CCFACFAG@FFFFFFFFGG4=FGFFFFFF>BFFBB;9CF?3EFG2?C88?<F*6:FF@FF0<0.5>:E9>>FFD<8>)44442<FF>)().4>B))4<:29;35>3>
@M02542:52:000000000-J9N43:1:1101:15094:6848 1:N:0:GTGAAA
CGGTTTATCACCGGCAGTCTCCCTAGAGTTCCCGACTTAACTCGCTGGCAACTAAGGATAGGGGTTGCGCTCGTTGCGGGACTTAACCCAACATTTCACAACACGAGCTGACGACAGCCATGCAGCACCTGTCTTACGGTTCCCGAAGGCACAACCGCATCTCTGCAGTCTTCCGTAGATGTCAAGAGTAGGTAAGGTTCCTCGCGTTGCGTCGAATTAAACCACATGCTCCACCGCTTGTGCGGGCCCCCGTCAATTCATTTGAGTTTTAATTTTGCGACCGTT
+
GGGGGGGGGGGGGEGGGGGGGGGGGGGGGGGGGGGGGGGGGGGGGGGGGGGGGGGGGGGGGGGGGGGGGGGGGGGGGGGGGGGGGGGGGGGGGGGGGGGGGGGGGGGGGGGGGGGGGGGGGGGGGGGGGGGGGGGGGGGGGGGGGGGGGGGGFGGGGGGGGFGGGGGGGGGGGGGGGGGFGGGGGGGGGGGGGGGGGGGGGGGGGGGGDGGGFGGGGGGGGGGGGGGGG@FGGGGGGDGGG4FDGGFFGGC5098:A+2*:F<@4(.6AD>6:*9762,(4()0)
@M02542:52:000000000-J9N43:1:1101:13171:6871 1:N:0:GTGAAA
CGGTTTATCACCGGCAGTCTCCCTAGAGTTCCCGACTTAACTCGCTGGCAACTAAGGATAGGGGTTGCGCTCGTTGCGGGACTTAACCCAACATTTCACAACACGAGCTGACGACAGCCATGCAGCACCTGTCTTACGGTTCCCGAAGGCACAACCGCATCTCTGCAGTCTTCCGTAGATGTCAAGAGTAGGTAAGGTTCTTCGCGTTGCGTCGAATTAAACCACATGCTCCACCGCTTGTGCGTGCCCCCGTCAATTCATTTGAGTTTTAATCTTGCGACCGT
+
GGGGGGGGGGGGGGGGGGGGGGGGGGGGGGGGGGGGGGGGGGGEGGGDDGGGGGGGGG@EGGGEECGGGGGGCGGGGGGFGGGGGGGGGGGGGGGGGGGGGGGEFFGGGFFEFGGGGGGGGFFEGGGGGGGGGGGCCE:FGGGGDGG@FGFGGGGGGGEGGAFG9FGGGFGGGFEGFDEGGGGGF9CFGGGFBFGGGGGGGGGGGGG58*1?@EGFCFGGGGFGGGF?F<FGFGGEECCDC)7>C7>FFGGDEG:BBFGFGGF441<<<A<GG7@7)69>>2)7
@M02542:52:000000000-J9N43:1:1101:14708:6876 2:N:0:GTGAAA
CGGTTTATCACCGGCAGTCTCCCTAGAGTTCCCGACTTAACTCGCTGGCAACTAAGGATAGGGGTTGCGCTCGTTGCGGGACTTAACCCAACATTTCACAACACGAACTGACGACAGCCATGCAGCACCTGTCTTACGGTTCCCGAAGGCACCACCGCATCTCTGCAGTCTTCCGTAGATGTCAAGAGTAGGTAAGGTTCTTCGCGTTGCGTCGAATTAAACCACATGCTCCACCGCTTGTTCGGGCCCCCGTCAATTCATTTGAGTTTTAATCTTTCGACCGT
+
GGGGGGGGGGGGGGGGGGGFGGGGGGGGGGGGGGGGGGGGGGGGGGGGGGGGGGGGGGGGGFGGEFGGGECGGGGGGGGGGGGGEGGGGGGGGGGGGGGGGGGGGGGGGGGGGGGGGGGGGGGGGGGGGGFGGGGGGG7DGGGGCGGEGFGG*DFGDDEGDFGGGC;CGGCFGGGGDD?:CCFFGBFFF6AFF6DCGGFGFFFFF>A@6:(<B05<FFGFFFFECFF>GFDFF>F696C34422@9;06>G3:55<>4=<47@A>0:46464<AAG*9<35>)7
@M02542:52:000000000-J9N43:1:1101:7498:6883 1:N:0:GTGAAA
CGGTTTATCACCGGCAGTCTCCCTAGAGTTCCCGACTTAACTCGCTGGCAACTAAGGATAGGGGTTGCGCTCGTTGCGGGACTTAACCCAACATTTCACAACACGAGCTGACGACAGCCATGCAGCACCTGTCTTACGGTTCCCGAAGGCACAACCGCATCTCTGCAGTCTTCCGTAGATGTCAAGAGTAGGTAAGGTTCTTCGCGTTGCGTCGAATTAAACCACATGCTCCACCGCTTGTGCGGGCCCCCGTCAATTCATTTGAGTTTTAATCTTGCGACCGT
+
GGGGGGGGGGGGGGGGGGGFGFGGGGGGGGGGGGGGGGGGGGGEGGGGGGGGGGGGGGGGGGGGGGGGGGGGGGGGGGGGGGGGCGGGGGGGGGGGGGGGGEGGGGGGGGGGGGGGGFFFGGGGGGGGGDCFGGGGGGGGGGGGGGDEGGFGGCGG7FFGE9FCDGFFGGGGGGEGGE8CEFFGGGGGGGGGGGGGGGGDGCECECEE5:EEDGGGGGCFGGFGGGGGC9CGGGG5EDC<F077=DEEGDD57<:BBCGFG7:69?AAAA2<C:=F9<;BFFBE
@M02542:52:000000000-J9N43:1:1101:23887:6909 1:N:0:GTGAAA
CGGTTTATCACCGGCAGTCTCCCTAGAGTTCCCGACTTAACTCGCTGGCAACTAAGGATAGGGGTTGCGCTCGTCGCGGGACTTAACCCAACATTTCACAACACGAGCTGACGACAGCCATGCAGCACCTGTCTTACGGTTCCCGAAGGCACAACCGCATCTCTGCAGTCTTCCGTAGATGTCAAGAGTAGGTAAGGTTCTTCGCGTTGCGTCGAATTAAACCACATGCTCCACCGCTTGTGCGGGCCCCCGTCAATTCATTTGAGTTTTAATCTTGCGACCGT
+
GGGGGGGGGGGGGGGGGGGGGGGGGGCEFGGGGGGGGGGGGGGGGGGGGGGGGGGGGGGGGGGGGGGGGGGGGGGGGGGGGGGGGGGGGGGGGGGGGGGGGGGGGGGGGGGGGGGGGGGGGGGGGGGGGGGGGGGGGGGGGGGGGGGGGGGGGGGGGGEGGGGGGGGGGGGGGGGGGGGGGGGGGGGGGGGGGGGGGGGGGGGGGGGGGGGGFGGGGGGGGGGGGGGGGGGGGGGGGGGGG?FGGGFDEGGFFGFFFGGFGGBFFFFFFFFGGFFGFFFFFFFF
@M02542:52:000000000-J9N43:1:1101:22949:6926 2:N:0:GTTAAA
GTCCCCACCTTCCTCCGGTTTATCACCGGCAGTCTCCCTAGAGTTCCCGACTTAACTCGCTGGCAACTAAGGATAGGGGTTGCGCTCGTTGCGGGACTTAACCCAACATTTCACAACACGAGCTGACGACAGCCATGCAGCACCTGTCTTACGGTTCCCGAAGGCACAACCGCATCTCTGCAGTCTTCCGTAGATGTCAAGAGTAGGTAAGGTTCTTCGCGTTGCGTCGAATTAAACCACATGCCCCACCGCTTGTTCGGGCCCCCGCAAATTCATTTGAGTTTTACTCTTGCGGCCGTAC
+
CCCCCGGGGGGGGGGGGGGGGGGGAFGGGGGGFCEFGGGGGGGGGAFGGGGGGDEFFFFGGGGGGGGEFGGGG9FFGGGGGDGFGFGGGGGGGGGGGGFGGFGGG?FGGGGGGGGGGGGGDGGGGFFFFGEFGGGGGF9FGGGF@FFGGGFGCEGGEGGGGEEEG>8,DCEEDGEGCGGGFCFGG8@FGGC:<*2BFGDFGFFAFFFA);FFF78;AF>E@BBFF33;>><@34CFGB<*886)**,()0)-4,*.).36394996))()1)66/).9644A425-)))-6**0)0757))
@M02542:52:000000000-J9N43:1:1101:14478:6927 1:N:0:GTGAAA
CGGTTTGTCACCGGCAGTCTCATTAGAGTGCCCTTTCGTAGCAACTAATGACAAGGGTTGCGCTCGTTGCGGGACTTAACCCAACATCTCACGACACGAGCTGACGACAGCCATGCAGCACCTGTGTGCAGGTTCTCTTTCGAGCACCAATCCATCTCTGGAAAGTTCCTGCCATGTCAAGGGTAGGTAAGGTTTTTCGCGTTGCATCGAATTAATCCACATCATCCACCGCTTGTGCGGGTCCCCGTCAATTCCTTTGAGTTTTAACCTTGCGGCCGTACTCCC
+
GGGGGGGGGGGGGGGGGGGGGGGGGGGGGGGGGGGGGGGGGGGGGGGGGGGGGGGGGGGGGGGGEGGGGGGGGGGGGGGGGGGGGGGGAFGGGGGGGGG+FFGGGGGGGGGGGGGGGGGGGGGGGGGGGGGGGGGGGGGGGGGGGGGGGGGGGGGGGGGGGGGGGGGFGGGGGGGGGGGGGGGDGGGGGGGGGGGGGGGGGGGGGGGGGGFGFGGGGGGGGGGGGGGGGGGGGGFGGGGGGFFGGGFFGGGFFGFFFGD?FGBBBFFFFFFGGDFGFFBBBBBFF
@M02542:52:000000000-J9N43:1:1101:19751:6931 2:N:0:GTGAAA
CGGTTTATCACCGGCAGTCTCCCTAGAGTTCCCGACTTAACTCGCTGGCAACTAAGGATAGGGGTTGCGCTCGTTGCGGGACTTAACCCAACATTTCACAACACGAGCTGACGACAGCCATGCAGCACCTGTCTTACGGTTCCCGAAGGCACAACCGCATCTCTGCAGTCTTCCGTAGATGTCAAGAGTAGGTAAGGTTCTTCGCGTTGCGTCGAATTAAACCACATGCTCCACCGCTTGTGCGGGCCCCCGTCAATTCATTTGAGTTTTAATCTTGCTACCTT
+
GGGGGGGGGGGGGGGGGGGGGGGGGGGGGGGGGGGGGGGGGGGGGGGGGGGGGFGGGGGGGGGGGGGGGGGGGGGGGGGGGGGGGGGGGGGGGGGGGGGGGGFGGGGGGGGGGGGEGGGGGGGGGGGGGGGGGGGGGGGGGGGGGGGGGGGGGFGGGGGGGFGGCEFFFGGFGGEGD5CFFGGAGEFFFAAFEFGFGFFGFFFFFFFB1A>@>9D:F>FFF>?5EGF2>*6:F>F(-47:?24(7>>094C3?G<2))949BF2436<ABAD><4C7=**/5**
@M02542:52:000000000-J9N43:1:1101:12163:6939 1:N:0:GTGAAA
CGGTTTATCACCGGCAGTCTCCCTAGAGTTCCCGACTTAACTCGCTGGCAACTAAGGATAGGGGTTGCGCTCGTTGCGGGACTTAACCCAACATTTCACAACACGAGCTGACGACAGCCATGCAGCACCTGTCTTACGGTTCCCGAAGGCACAACCGCATCTCTGCAGTCTTCCGTAGATGTCAGGAGTAGGTAAGGTTCTTCGCGTTGCGTCGAATTAAACCACATGCTCCACCGCTTGTGCGGGCCCCCGTCAATTCATTTGAGTTTTAATCTTGCGACCGT
+
GGGGGGGGGGGGGGGDGGGGGGGGGGGGGGGGGGGGGGGGGGGGGGGGGGGGGGGGGGGGGGGGGGGGGGGGGGGGGGGGGGGGGGGGGGGGGGGGGGGGGGGGGGGGGGGGGGGGGGGGGGGGGGGGGGGGGGGGGGGGGGGGGGGGGGGGGGGGGGGGGGGGGGGGGGGGGGGGGGGGGGGGGGGGGGGGFGGGFFGGGGGGGGGGGGGGFEEGGGFGGGGGGGGGGEGGGGGDEGEGGFFGGGFFDDD>DGFFBGGFG>A?<:<DFFFFF>FGAFBFFBD5
@M02542:52:000000000-J9N43:1:1101:12013:6944 1:N:0:GTGAAA
CGGTTTATCACCGGCAGTCTCCCTAGAGTTCCCGACTTAACTCGCTGGCAACTAAGGATAGGGGTTGCGCTCGTTGCGGGACTTAACCCAACATTTCACAACACGAGCTGACGACAGCCATGCAGCACCTGTCTTACGGTTCCCGAAGGCACAACCGCATCTCTGCAGTCTTCCGTAGATGTCAAGAGTAGGTAAGGTTCTTCGCGTTGCGTCGAATTAAACCACATGCTCCACCGCTTGTGCGGGCCCCCGTCAATTCATTTGAGTTTTAATCTTGCGACCGT
+
GGGGGGGGGGGGGGGGGGGGGGGGGGGGGGGGGGGGGGGGGGGGGGGGGGGGGGGGGGGGGGGGGGGGGGGGGGGGGGGGGGGGGGGGGGGGGGGGGGGGGGGGGGGGGGGGGGGGGGGGGGGGGGGGGGGGGGGGGGGGGGGGGGGGGGGGGGGGGGGGGGGGGGGGGGGGGGGGGGGGGGGGGGGGGGGGGGGGGGGGGGGGGGGG8EGGFCGGGGGGGGGGGGFGGFGGGGGGEDGGF0@DGGFFGGGDDCBF<:DFGGF?>BAAAFDGGC?F:<4919DF
@M02542:52:000000000-J9N43:1:1101:4583:6953 2:N:0:GTGAAA
CGGTTTGTCACCGGCAGTCTCCTTAGAGTGCCCACCTTAACGTGCTGGTAACTAAGGACAAGGGTTGCGCTCGTTACGGGACTTAACCCAACATCTCACGACACGAGCTGACGACAGCCATGCAGCACCTGTGTCAGAGTTCCCGAAGGCACCAATCCATCCCTGGAAAGTTCTCTGCATGTCAACGCCTGGTAAGGTTCCTCGCGTTGCTTCGAATTAAACCACCTGCTCCACCGCTTCTCCTGGCCCCCGTCCATTCATTTGGGTTTTAACTTTTCGGCCGT
+
FFGFEGG@FGFGCDGCCFFFGGGGGGGGGGGGGGGGGGGGGGFCGFGGGGG@FGGG,CFFFGFE@FFFGGEEGGG<FE@FCE8CFGGGGEGGGGFFFGFGDGC@:CFG+AFF+?C+=FCDGC@9EEFGGCFFF:B=D8@EFGGFCCC8:C6DCFD@*,4EF,A?FGG,>9=FC,=52=:>+:=+:*)?)?AFE8CDFF8*/;C:0)0305;FC(946;FFC)38C*0449).9<>(((9())).92:?63D),*)-..642=*))(-((-)54))2**.75))0
@M02542:52:000000000-J9N43:1:1101:7801:6955 2:N:0:GTGAAA
CGGTTTATCACCGGCAGTCTCCCTAGAGTTCCCGACTTAACTCGCTGGCAACTAAGGATAGGGGTTGCGCTCGTTGCGGGACTTAACCCAACATTTCACAACACGAGCTGACGACAGCCATGCAGCACCTGTCTTACGGTTCCCGAAGGCACAACCGCATCCCTGCAGTCTTCCGTAGATGTCAAGAGTAGGTAAGGTTCTTCGCGTTGCGTCAAATTAAACCCCATGCCCCACCGCTTGTGCGGGCCCCCGTCAAGTCATTTGAGTTTTAAACTTTACTCCTTT
+
GGGGGGGGGGFGGGGCEGG<EFGGGGGCF<EEFFCGGGGGGAFEGGGGGCEFFGGGGGE9DECEGEGGE7BFGGGFGEG7FGGDFGGGGGGGGGGGGGGGGDGGGG:FEFFFGGGG@FGDD@EFEG88,3@BFGCF;:@FEGFGGE5EC8EFFDEGG:*1114,=>:8?*4:EGGG*4*1+<C@DEFAFAF467@FFEFCFFFF0AEF0)7<9(96@FG=CA1***)(**.8>>>1>(*,4><?FFF>>()12**().=AFFF5-(.6426))).0:/1*9)***
@M02542:52:000000000-J9N43:1:1101:25908:6965 2:N:0:GTGAAA
CGGTTTATCACCGGCAGTCTCCCTAGAGTTCCCGACTTAACTCGCTGGCAACTAAGGATAGGGGTTGCGCTCGTTGCGGGACTTAACCCAACATTTCACAACACGAGCTGACGACAGCCATGCAGCACCTGTCTTACGGTTCCCGAAGGCACAACCGCATCTCTGCAGTCTTCCGTAGATGTCAAGAGTAGGTAAGGTTCTTCGCGTTGCGTCGAATTAAACCACCTGCTCCACCGCTTGTTCGGGCCCCCGTCACTTCATTTGAGTTTTAATCTTTCCACCGTT
+
GGGGGGGGGGGGGGGGEGGFGGGGGGGGGGGGGGGGGGFGGGGGGGGGGGGGGGGGGGGGGGGGGGGGGGGGGGGGGGGGGGGGGGGGGGGGFGGGGGGGGGGGGGGGGGGGGGGEFFGGGGGEGFFGGEFGGGGGGGGGGGGGDEEGGGGGCFDGGGG*;2BFFGGFFG?CEGEF<=7FCECF7);5FF@87+;FGGFGFFCF@>5>0>9:>BDF@>GFF478/:>(*06097>(3;G?<)6(7449>9D3:CD0)4?>DFF)),-66>4><45F*1/07>)..
@M02542:52:000000000-J9N43:1:1101:6897:6968 1:N:0:GTGAAA
CGGTTTATCACCGGCAGTCTCCCTAGAGTTCCCGACTTAACTCGCTGGCAACTAAGGATAGGGGTTGCGCTCGTTGCGGGACTTAACCCAACATTTCACAACACGAGCTGACGACAGCCATGCAGCCCCTGTCTTACGGTTCCCGAAGGCACAACCGCATCTCTGCAGTCTTCCGTAGATGTCAAGAGTAGGTAAGGTTCTTCGCGTTGCGTCGAATTATACCACATGCTCCACCGCTTGTGCGGGCCCCCGTCAATTCATTTGAGTTTTAATCTTGCTACCGT
+
8FGGGGGGFGGGGGGGGGGFGGGFGEEFGFFEGG@FGG9FFGF@FGGGGGG@FFGGGGCF@<ACF::CFDGFCFD<FED>CCFGDF5E<@<BFEFEG<<F<FFEGE@FGGEG@CCCFFFFG,=BF8=CBFFGGGGAFD:<<>FFGGGEEG,>FC*>CGDEEFFGCFFFCFF@,<C<FE5FFG,B9CFGGGG?2CFGGGGGGFF8EGGC8CE8>=?CFF<*AFFEEGGG6+9C78F5><5<D?FDGG3>C57>E<(0:CFF7C9B<2<49A<FCFFC44)-6(.)
@M02542:52:000000000-J9N43:1:1101:20520:6970 2:N:0:GTGAAA
CGAGTTGACCCCGGCAGTCTCCTACGAGTCCCCACCATTACGTGCTGGCAACATAGGACAAGGGTTGCGCTCGTTGCGGGACTTAACCCAACATCTCACGACACGAGCTGACGACAACCATGCACCACCTGTGTAGAGCCCCGAAGGACACCACATCTCTGTGGCTTTTCTCTACATGTCAAACCCAGGTAAGGTTCTTCGCGTTGCCTCGAATTAAGCCAACTGCCCCGCTGCTTCGTCGGGCCCCCGTCCATTCCTTTGCGTTTTTGCCTTTCGGCCGTTCCC
+
GGGGGGDGGGGGGGGGGGGEFGGGGGCEGGGGGGGGGGEGGFGGGGGFEFGGDGGGDGGGGGGGGGDGEGEGGGFFDF>FEGGCGFGFGGGGGGGGGGG8FG:E@EGGGGFGCGGGGGGGGFG9EFGGGFCDCDE:FFFGGGEC**5DF6FGGGFC4;CD@BFEFCGFFD,8<FGGC1CC>FCAF@)50=@F@)1:CE=C)8=:65=810(048<860+)0((*0<)(9)(3)0)-)(*-,70(7,(43,5)-2:462@))*)-46?(().-6<21)57)))))*
@M02542:52:000000000-J9N43:1:1101:14043:6971 2:N:0:GTGAAA
CGGTTTATCACCGGCAGTCTCCCTAGAGTTCCCGACTTAACTCGCTGGCAACTAAGGATAGGGGTTGCGCTCGTTGCGGGACTTAACCCAACATTTCACAACACGAGCTGACGACAGCCATGCAGCACCTGTCTTACGGTTCCCGAAGGCACAACCGCATCTCTGCAGTCTTCCGTAGATGTCAAGGGTAGGTAAGGTTCTTCGCGTCGCGTCGAATTAAACCACATGCACCACCGCTTGTGCGGGCCCCCGCCCATTCATTTTAGTTTTAATTCTTCCACCGG
+
GGGGGGGGGGGGGGGDGGGGGFFGGGGGGGGGGGGGGGGGGGGGGGGGGGGGGGEGG?FGGGGGGGGGEGGGGGGGGGGGGGGFFGFGFGGGGGGGGGGGGGFEGGGGGGFCFGGGGGGGGFGFFG8@FG7FGGGGFG7DFGGGGEGGDGGGGGGGGGDEGGCFGF;C;FGAFGGF474=BCCC7=FAFFFFEFFGGGFGFF65()>>()->;1C>FFFFC4?>*8;)97A7<:D03-5:F546D;9;F>55())-,6B)-87)-().24),.));29*19)))
@M02542:52:000000000-J9N43:1:1101:26585:6972 1:N:0:GTGAAA
CGGTTTGTCACCGGCAGTCTCCTTAGAGTGCCCACCTTAACGTGCTGGTAACTAAGGACAAGGGTTGCGCTCGTTACGGGACTTAACCCAACATCTCACGACACGAGCTGACGACAGCCATGCAGCACCTGTGTCAGAGTTCCCGAAGGCACCAATCCATCTCTGGAAAGTTCTCTGCATGTCAAGGCCTGGTAAGGTTCTTCGCGTTGCTTCGAATTAAACCACATGCTCCACCGCTTGTTCGGGCCCCCGTCAATTCATTTGAGTTTTAACCTTGCGGCCGTT
+
GGGGGGGGGGGGGGG:FGGGGGGGGGGGGGGGGGGGGGFGGGGGGGGGGGGGGGGGGGGGGGGGGGGGGGGGEGGFGGGGGGGGGGGGGGGGGGGGGGGGGGGGGGGGGGGGGGGGGGGGGGGGGGFGGGGGGGGGGGGGGGGGGDEEEGGGGGGGGGGGGGGGFFGGGGGGGGGGGFGGGGGGGFCFCGGGGFFGGFFFFGGFGGGGGGFGF*ACGFCDGGGGGGGGGGGGGGGGGDGGG)=DG3>DGGGDEGBEAGG6CFBB<?DFFFBFGGFG9?BBFFBD)
@M02542:52:000000000-J9N43:1:1101:26679:6983 1:N:0:GTGAAA
CGGTTTGTCACCGGCAGTCTCCTTAGAGTGCCCACCATTACGTGCTGGTAACTAAGGACAAGGGTTGCGCTCGTTACGGGACTTAACCCAACATCTCACGACACGAGCTGACGACAGCCATGCAGCACCTGTGTCTGAGTTCCCGAAGGCACCAATCCATCTCTGGAAAGTTCTCAGCATGTCAAGGCCAGGTAAGGTTCTTCGCGTTGCTTCGAATTAAACCACATGCTCCACCGCTTGTGCGGGCCCCCGTCAATTCATTTGAGTTTTAACCTTGCGGCCGTT
+
GGGGGGGGGGGGCGGGGGGGGGGGGGGGGGGGGGGGGGGGGGGGGGGGGGGGGGGGGGGGGGGGGGGGGGGGGGGGGGGGGGGGGGGGGGGGGGGFGGGGGGGGGGGGGGGGGGGGGGGGGGGGGGGGGGGGFGGGGGGGGGGGGGGGGGGGGGGGGGGGGGGGGEGGGGGGGGGGGGGGGGGGGCGGGGGGGGGGGGGGGGGGGGGGGGGGFGGGGGGGGGGGGGGGGFGGGGGGGGGGG0FDEGFFGGGFFGBFFGGFGGFFB?<<FBF7CFFG>B;>BBD@)
@M02542:52:000000000-J9N43:1:1101:27259:6985 1:N:0:GTGAAA
CGGTTTATCACCGGCAGTCTCCCTAGAGTTCCCGACTTAACTCGCTGGCAACTAAGGATAGGGGTTGCGCTCGTTGCGGGACTTAACCCAACATTTCACAACACGAGCTGACGACAGCCATGCAGCACCTGTCTTACGGTTCCCGAAGGCACAACCGCGTCTCTGCAGTCTTCTCTGGATGTCAAGAGTAGGTAAGGTTCTTCGCGTTGCGTCGAATTAAACCACATGCTCCACCGCTTGTGCGGGCCCCCGTCAATTCATTTGAGTTTTAATCTTGCGACCGT
+
GGECCCFFGGEE7@@@@,,CCCEEFG9FEF9<FE@FCFE@CEFGB7BGDGGGGGF<ECFCCFFC=:@8FFGCEF<CFFGG>FFDEGDFGGGGGE9?FA<FFGFEGCFGGGGGFGGCGG@FF,8<FFFFFGC>BBFCFFGGFCGCFGG7FCECFGF<CCFGEGCFEGCF>C;E;CFG9FFGGF9E9FFGGGGG<C::CC?9CCB>=8:EGGGCE*?CFGFCFGCFCFFC:79?CGGGG3>7D04CED>D5/9<59155<>F>7-741:965<CC76D466>B>>7
@M02542:52:000000000-J9N43:1:1101:7781:6992 2:N:0:GTGAAA
CGGTTTATCACCGGCAGTCTCCCTAGAGTTCCCGACTTAACTCGCTGGCAACTAAGGATAGGGGTTGCGCTCGTTGCGGGACTTAACCCAACATTTCACAACCCGAGCTGACGACAGCCATGCAGCACCTGTCTTACGGTTCCCGAAGGCACAACCGCATCTCTGCAATCTTCCGTAGATGTCAAGAGTAGGTAAGGTTCTTCGCGTTGCGTCGAATTAAACCACATGCTCCACCGCTTGTGCGGGCCCCCGTCAATTCATTTGAGTTTTAATCTTTCGTCCGTT
+
GGCBFGAGFGGGECG7FFFGGFGGGGGGGGGGGGDGGGFEEFGCECEDE8EDFFGGGG9FF@FEGGGGEGCEEGGGG7::FFGGGGGE<FGE+FF9FEFFFE+>FEDCGGGGGGGGG8CFB,@=EGGG8,@ECAFGCFC,CE:ECGE*CFGGGFE5DGC*4:BFGGG7?CGBFG=CFEGFFGGAC==57AFFCFGGDFA7=@AA0:8(()4>>0CFFFG?03(;8:))20.4:@>>>6*2<22(0114;;DD3**()-0))7@<:?6644436)4;*10))0..)
@M02542:52:000000000-J9N43:1:1101:20378:6995 2:N:0:GTGAAA
CGGTTTATCACCGGCAGTCTCCCTAGAGTTCCCGACTTAACTCGCTGGCAACTAAGGATAGGGGTTGCGCTCGTTGCGGGACTTAACCCAACATTTCACAACACGAGCTGACGACAGCCATGCGGCACCTGTCTTACGGTTCCCGAAGGCACAACCGCATCTCTGCAGTCTTCCGTAGATGTCAAGAGTAGGTAAGGTTCTTCGCGTTGCGTCGAATTAAACCACATGCTCCACCGCTTGTGCGGGCCCCCGTCCATTCATTTGAGTTTTAATCTTTCGACCGT
+
GGGGGGGGGGGGGGGGGGGFGGGGGGFGGGGGGGGGGGFFGFGGGGGGGGGGGGGGGGGGGGGGGGGGGGGGGGGGGGDGGGGGGGGGGGGGGGGGGGGGGG8EFGGEEGGGGGGGGGGGGGGFGGGGGGCGGGGGGGGGGGGGEGG>CFDFFFGGGE=CE?CCCFGGGG7BFGGGG5*A7CC=C@FFFFFFEADFG<BDFFFFF>DB(<>>(,95?FDFGFF**:98C:5>4)7399GB:)<656>;9;D533)44>=A2@7).1<A<A<DF<4F*1)07>)7
@M02542:52:000000000-J9N43:1:1101:13333:7007 2:N:0:GTGAAA
CGGTTTGTCACCGGCCGTCTCCTTAGAGTGCCCACCTTAACGTGCTGGTAACTAAGGACAAGGGTTGCGCTCGTTACGGGACTTAACCCAACATCTCACGACACGAGCTGACGACAGCCATGCAGCACCTGTGTCAGAGTTCCCGAAGGCACCAATCCATCTCTGGAAAGTTCTCTGCATGTCAAGGCCTGTTAAGGTTCTTCGCGTTGCTTCGAATTAAACCACATGCTCCACCGCTTGTGCGGGCCCCCGTCCATTCATTTTAGTTTTAACCTTTCCGCCGT
+
GFDGFEGGGGGGGGG7FFGFGGGFGGFFGGGGGGGGGGGGGDGGGGGGGGGGGGGGFFFFFGGGGF7FCGGG:FFDGE@EBFGGFGGCFGGGGGGGGGGGGGEGD7FGGG9FEGGGGG7FFFCFFF??FFCD,@EFEGGGD9CFGGGGDF,DCFGCFFFDD:FGG8>:BCEFGGGGDGGFAFGF@>FFFFF+*=C>CCFFAF>FDFFFFFEF93:=AFCFFA15@C6);7-3?8;-0-C:?B2(719-9;D)(1)(.)*5)864)2<4>A>)).):2**0).)7
@M02542:52:000000000-J9N43:1:1101:25815:7008 2:N:0:GTGAAA
CGGTTTATCACCGGCAGTCTCCCTAGAGTTCCCGACTTAACTCGCTGGCAACTAAGGATAGGGGTTGCGCTCGTTGCGGGACTTAACCCAACATTTCACAACACGAGCTGACGACAGCCATGCAGCACCTGTCTTACGGTTCCCGAAGGCACAACCGCATCTCCGCAGTCTTCCGTAGATTTCAAGAGCAGGCAAGGTTCTTCGCGTTGCGTCGAATTAAACCACATGCCCCACCGCTTGTTCCGGCCCCCCTCCATTCATTTGAGTTTTAACCTTGCGACCTGT
+
FGGG@EDGGGGGGEGGEGGDGGGFGGGCGFFFFGGGGGAFGGGGGG@FGGGGGEGGGGGGGGGGGGGGGGCCFGFGGFDGFGGGGGFFFGGG?EGGGGGGGGFGGGEGEFGGGGC+>FGFGGF:E83=D=D;FFFGGFD>FGFGCC*::C,D>>EGGE>>C7@7*CECEF:BFCE,1*97++;+;3=F)6;37)13CGBCAAA>0.71()(0435>77+8:23**;F2C*,4>5>041*(()))),1090<)->3(-69>496)225)).6)).6*2)))8))0*
@M02542:52:000000000-J9N43:1:1101:6251:7012 2:N:0:GTGAAA
CGGTTTATCACCGGCAGTCTCCCTAGAGTTCCCGACTTAACTCGCTGTCAACTAAGGCTAGGGGTTGCGCTCGTTGCGGGACTTAACCCAACATTTCACAACACGAGCTGACGACAGCCATGCAGCACCTTTCTTACGGTTCCCGAAGGCACAACCGCATCTCTGCAGTCTTCCGTAGATGTCAAGATTAGGTAAGGTTCTTCGCGTTGCGTTCAATTAAACCACATGCTCCACCGCTTGCGCGTGCCCCCTTCCAATCATTTGCGTGTGACTCTTGCGCCCGT
+
@C7F:FFAE9@<;CG:FEF,CFFG<FFDFGF9FCGGEG,EFF<:FFG,ECGGGDFG8,,6@,,@FF7F=+@CCFGCF:7:C:E=,C<FDG7F=FGGGGGGGEEC?CCCCFFF:FC:CF@8B,3,88@8E=3>F,@9F6:FGE,@++@:CFCF8FD841;*?9E:?CFGFC91,>EC45*88C@B7*6*1+*+9++0><BFFAF>?:B@>D67,(076F7=D70***0)**6?)<>6(45((30;)2<B0:G)(9*-))).)1*.)(((-()).)-*0*.)83)0
@M02542:52:000000000-J9N43:1:1101:13735:7013 1:N:0:GTGAAA
CGGTTTATCACCGGCAGTCTCCCTAGAGTTCCCGACTTAACTCGCTGGCAACTAAGGATAGGGGTTGCGCTCGTTGCGGGACTTAACCCAACATTTCACAACACGAGCTGACGACAGCCATGCAGCACCTGTCTTACGGTTCCCGAAGGCACAACCGCATCTCTGCAGTCTTCCGTAGATGTCAAGAGTAGGTAAGGTTCTTCGCGTTGCGTCGAATTAAACCACATGCTCCACCGCTTGTTCGGGCCCCCGTCAATTCATTTGAGTTTTAATCTTGCGACCGT
+
GGGGGGGGGGGGGGGGGGGGGGGGGGGGGGGGGGGGGGGGGGGGGGGGGGGGGGGGGGGGGGGGGGGGGGGGGGGGGGGGGGGGGGGGGGGGGGGGGGGGGGGGGGGGGGGGGGGGGGGFGGFGGGDGGGGGGGGGGGGGGGGGGGGGGGGGGGGGGGGGGDGFGGGGGGGGGGGGGGGGGGGGEGGGGGGGGGGGGFGGGGGGGGGGGGGGFGGGGGGGGGGGGGGGG7CFCEG==9EF*)85:DEEGGGFFDBFFGG?DDAFB<ADAAA<F78F>D>>>>D>
@M02542:52:000000000-J9N43:1:1101:7856:7022 2:N:0:GTGAAA
CGGTTTATCACCGGCAGTCTCCCTAGAGTTCCCGACTTAACTCGCTGGCAACTAAGGATAGGGGTTGCGCTCGTTGCGGGACTTAACCCAACATTTCACAACACGAGCTGACGACAGCCATGCAGCACCTGTCTTACGGTTCCCGAAGGCACAACCGCATCACCGCAGTCTTCCGTAGATGTCAAGAGTAGGTAAGGTTCTTCGCGTTGCGTCTAATTAAACCACATGCTCCCACGCTTGTTCGGGCCACCGTCCAGTCATTTTACTTTTAATCTTGCGACAGT
+
FGGG@FDGFECGCFE7FFGFFEFGFFFGDFA<F@GDGEFFF<FFDGGEC8<<FGGGF<@,@<8+8=>FCF:FFGCGC=+F:@EFGGG<FCCEGG<FE<FDGGAEGD7:CDFACEEGEF@DF@FFGFFCFFCF3=C=>:@@FC39B**@FG:FFDE57BE:C,,,/:BEC6,=9756;CCFFFGF@EFA;6;*/8:7<@FGFFFADAD90)9>>05B7BG8C<:C@E43**.5))>(-(*,4))(.3(30,9).1>,).0.)9=)))))-).))4)2*/).)).0
@M02542:52:000000000-J9N43:1:1101:13448:7050 2:N:0:GTGAAA
CAGTATATCACTGGCCGTCTCCCTAGAGTTCCCGACTTAACTCGCTGGCAACTAAGGATAGGGGTTGCGCTCGTTGCGGGACTTAACCCAACATTTCACAACACGAGCTGACGACAGCCATGCAGCACCTGTCTTACGGTTCCCGAAGGCACAACCGCATCTCTGCAGTCTTCCGTAGATGTCAAGAGTCGGTAAGGTTCTTCGCGTTGCGTCGAATTAAACCACATGCCCCACCGCTTGTCCGGGCCCCCGTCATTCCTTTTGAGTTTTAATCTTCCTACGTT
+
GGGGGCFCDEGGGGG8FGGCGFFGGFGGFFCDFGGGECEEGGGGGGEGGGGGFFGGG,CCBFGGGGCG@FBF>CGGDFFGEGGEGAFGGGGGGGGGGGGGFGDGEGEGGFGGDFGGGGGFFCGFFGGGGGGFFDFDFCFGGGGGGEECFFC;C8EGD5>CE7,B,,,5DF7BFFGGGGCF6EG6@;F48*:/::D4CCFG4CFFFEBB().0(,9;4<CFFDF*2*92C*.4>DF99;C6?)41)97>FB))4>7(-)92)/9)(,.6))..)).0*1**/))0
@M02542:52:000000000-J9N43:1:1101:15180:7069 1:N:0:GTGAAA
CGGTTTATCACCGGCAGTCTCCCTAGAGTTCCCGACTTAACTCGCTGGCAACTAAGGATAGGGGTTGCGCTCGTTGCGGGACTTAACCCAACATTTCACAACACGAGCTGACGACAGCCATGCAGCACCTGTCTTACGGTTCCCGAAGGCACAACCGCATCTCTGCAGTCTTCCGTAGATGTCAAGAGTAGGTAAGGTTCTTCGCGTTGCGTCGAATTAAACCACATGCTCCACCGCTTGTGCGGGCCCCCGTCAATTCATTTGAGTTTTAATCTTGCGACCGT
+
GGGGGGGGGGGGGGGGGGGGGGGGGGGGGGGGGGGGGGGGGGGGGGGGGGGGGGGGGGGGGGGGGGGGGGGGGGGGGGGGGGGGGGFGGGGGGGGGGGGGGGGGGGGGGGGGGGGGGGGGGGGGGGGGGGGGGGGGGGGGGGGGGGGGGGGGFGGGGGGGGGGGGGGGGGGGGGGGGGGGGGGGGGGGGGGGGGGGGGGGGGGGGGGGGGGGFGGGGGGGGGGGGGGGGCFGDGGGGGGGG:FGGGFFGGGBEGFFFGGFGGBBBFDAFFACGGFFDFFFFFFF
@M02542:52:000000000-J9N43:1:1101:17017:7070 1:N:0:GTGAAA
CGGTTTATCACCGGCAGTCTCCCTAGAGTTCCCGACTTAACTCGCTGGCAACTAAGGATAGGGGTTGCGCTCGTTGCGGGACTTAACCCAACATTTCACAACACGAGCTGACGACAGCCATGCAGCACCTGTCTTACGGTTCCCGAAGGCACAACCGCATCTCTGCAGTCTTCCGTAGATGTCAAGAGTAGGTAAGGTTCTTCGCGTTGCGTCGAATTAAACCACATGCTCCACCGCTTGTGCGGGCCCCCGTCAATTCATTTGAGTTTTAATCTTGCGACCGT
+
GGGGGGGGGGGGGGGGGGGGGGGGGGGGGGGGGGGGGGFGGGGGGGGGGGGGGGGGGGGCGGGGGGGGGGGGGGGGGGGGGGGGGGGGGGGGGGGGGGGGGGGGGEGGGGGGGGGGGGGGGGGFGGGGGGGGGGGGGGGGGGGGGGGGGGGGGGGGGGGDCGGGGGFGGGGGGGGGFGGFCFGGGGGGGGGGF@FGGGGGGGGGGGGGCGGGF=CFGGGGGGGCFGF?F?EGGGGEGGGGG?FGGGE@DGGD>CBFFGG=:><BAFAFB:4FFGBG4A9169>>
@M02542:52:000000000-J9N43:1:1101:18322:7099 1:N:0:GTGAAA
CGGTTTATCACCAGCAGTCTCCCTAGAGTTCCCGACTTAACTCGCTGGCAACTAAGGATAGGGGTTGCGCTCGTTGCGGGACTTAACCCAACATTTCACAACACGAGCTGACGACAGCCATGCAGCACCTGTCTTACGGTTCCCGAAGGCACAACCGCATCTCTGCAGTCTTCCGTAGATGTCAAGAGTAGGTAAGGTTCTTCGCGTTGCGTCGAATTAAACCACATGCTCCACCGCTTGTGCGGGCCCCCGTCAATTCATTTGAGTTTTAATCTTGCGACCGT
+
GGGGGGGGGGGGFGGGGGGEGGGGGFGGGGGGGGGGGGCGGGGGGGGGGFGGGGGGGCF9FFCGGGGGGGGGGGGGGGGGGGGGGGGGGG@FGGGGGGGGGGGGGGGGGGGGGGGGDGGGGGGGGGGGGGGFFGGGGGGGGGGGG@EGGGGGEGGGGGGDGCGCFGDGGGGGGGGGCGGFFGGGDGGGGGGGFFFCGFFGGGGGGGGGGGGGFEGCFGCGGGGGGGGGGGGGGGFGGGGGGFFGGGFEGGGFEDFEBGGFGGDFFF:9A>AGGGF7>AB19>FE
@M02542:52:000000000-J9N43:1:1101:20256:7120 1:N:0:GTGAAA
CGGTTTATCACCGGCAGTCTCCCTAGAGTTCCCGACTTAACTCGCTGGCAACTAAGGATAGGGGTTGCGCTCGTTGCGGGACTTAACCCAACATTTCACAACACGAGCTGACGACAGCCATGCAGCACCTGTCTTACGGTTCCCGAAGGCACAACCGCATCTCTGCAGTCTTCCGTAGATGTCAAGAGTAGGTAAGGTTCTTCGCGTTGCGTCGAGTTAAACCGCATGCTCCACCGCTTGTGCGGGCCCCCGTCAATTCATTCGAGTTTTAATCTTGCGACCGT
+
GGGGGGGGGGGGGGGGGGGGGGGGGGGGGGGGGGGGGGGGGGGGGGGGGGGGGGGGGGGGGGGGGGGGGGGGGGGGGGGGGGGGGGGGGGGGGGGGGGGGGGGGGGGGGGGGGGGGGGGGGGGGGGGGGGGGGGGGGGGGGGGGGGGGGGGGGGGGGGCEGGGGGGCCGGGGGGGGGGGGGGGGGGGGGGGGGGGGGGGGGGGGGGGGGGGGFGGDCCGFGGGGGDGEG9?ECFFEGGGGG?FGGGF5CDDFFGFFFGGFGF>?A?28A>AGFFFGDFFFBFBB
@M02542:52:000000000-J9N43:1:1101:12686:7121 1:N:0:GTGAAA
CGGTTTATCACCGGCAGTCTCCCTAGAGTTCCCGACTTAACTCGCTGGCAACTAAGGATAGGGGTTGCGCTCGTTGCGGGACTTAACCCAACATTTCACAACACGAGCTGACGACAGCCGTGCAGCACCTGTCTTACGGTTCCCGAGGGCACAACCGCATCTCTGCAGTCTTCCGTAGATGTCAAGAGTAGGTAAGGTTCTTCGCGTTGCGTCGAATTAAACCACATGCTCCACCGCTTGTGCGGGCCCCCGTCAATTCATTTGAGTTTTAATCTTTCGACCGT
+
GGGFGGGGGGGGGGGGGGGGGGGGGGGGGGGGGGGGGGGGGGGGGGGGGGGGGGGGGGGGGGGGGGGGGGGGGGGGGGGGGGGGGGGGGGGGGGGGGGGGGGGGGGGGGGGGGGGGGGGGGGGGGGGGFGGGGGGGGGGGGGGGGGGGGGGGGGGGGGGGGGGGGGGGGGGGGGGGGGGGGGGGGGGGGGGGFGGGGGGGGGGGGDGGGGGGFGGFGGGGGGGGGFGFGCCGG@GGGDGCG:FGG37>EGGD><:DBGGBF7<?<0<>9>DDF*9D)52?BFFF
@M02542:52:000000000-J9N43:1:1101:28340:7144 2:N:0:GTGAAA
CGGTTTATCACCGGCAGTCTCCCTAGAGTTCGCGACTTAACTCGCTGGCTACTATGGATGAGGGTTGCGCCCGTTGCGGGACTTAACCCAACATTTCACAACACTAGCTGACGACAGCCATGCAACACCTTTCTTACGGTTCCCGAAGGCACAACAGCATCTCCGCAGGCTTGCGTTGATGGCAAGAGTAGGTAAGGTTCTTCGCGTTGCGTCGAATTAAAACACATGATCCACCGCTTGTGCGGGCCCCCGGCAACTCCTTTGAGTTTTAATCTTTCGACCGT
+
FG@6+,6,;<@C,+66+CCF<<C6,C6CFGD,+@F::FE,,,,86,,@,,,66,,<F9,,,6,,,:+,@E7=C=,,4@+@++B59FF54448BE9EE,AD,?F8,BFE,CFFC@+@3,+,9@,>,@ED+@:E3,,+,3C,B+3;3**@*,,3@,3,4DGD6,,,4*>/*),0**//*2*+++25;2.;78A4/1@4CCA**;:8?B822)->((9.77C@C)4F1*))**))*)8((-7(.))(0-1((-11(1),(.*).9@>4().54.).))**/)0)0))
@M02542:52:000000000-J9N43:1:1101:12998:7151 2:N:0:GTGAAA
CGGTTTGTCACCGGCCGTCTCATTAGAGTGCCCTTTCGTAGCAACTAATGACAAGGGTTGCGCTCGTTGCGGGACTTAACCCAACATCTCACGACACGAGCTGACGACAGCCATGCAGCACCTGTGTTACGGCTCTCTTTCGAGCACTAAGCCATCTCTGGCAAATTCCGTACATTTCAGAGGTGGGTAAGGTTTTTCGCGTTGCATCGAATTAAACCACATCATCCACCGCTTGTCCGGGTCCCCGTCAATTCCTTTGAGTTTCAACCTTGCGGCCGTCCTCCC
+
GEGGGGGGGGGGGGG7@FECGFGGFGDGGGGGGGGGGGGGGGGGGGGGGGGGGGFGGGGGGGGGGGGGGGGGDGGEFGGGGGGGGGGGGGFFGGDE:C@FFGCFG>FGGGGGGG8F:FFEFGG8DCEDCG+=C+CDGGGGFE6EGEGGFD68F638+?CG7CDCC>?@FGEFGG7,:EGFF65AFBE>8?FFFFG3DF>D:BFD?F:?2F@FD<F6?FF>7,49+37:F<60)0>1))/,296?FFF0::5F<706AFF<:@BFFA2)3,74((21957)00=?@
@M02542:52:000000000-J9N43:1:1101:20595:7153 2:N:0:GTGAAA
CGGTTTATCACCGGCAGTCTCCCTAGAGTTCCCGACTTAACTCGCTGGCAACTAAGGATAGGGGTTGCGCTCGTTGCGGGACTTAACCCAACATTTCACAACACGAGCTGACGACAGCCATGCAGCACCTGTCTTACGGTTCCCGAAGGCACAACCGCATCTCTGCAGTCTTCCGTAGATGTCAAGAGTAGGTAAGGTTCTTCGCGTTTCGTGCAATTAAAACACATGCTCCACCGCTTTTGCGGGCCCCCGTCCATTCATTTGAGTTTTAATCTTTCTACCGT
+
GGGGGGGGGGGGGGGGGGGCGGGGGFGGGGGGGGGGGGFGGGGGGGG7FGGGFGGGEGGGGGCEGGGGFDGGGGGGGCCEFGGGGGFGGGGGCFGGGGGDGG<CB@=FEGFGDCFEEGGGGGGGGF,@G8FGGFFGGGGFGEGGGGGEGG6FGGGGGGGGGGGG7FGGGGCCFG5CC=DFFCC+178AACFA<:DGG:AGFF=)()..(93;((*/9FGFC)4CC=@FG724<FF(--735><9>99>B>C769C14>BA<=6).2-644A)6<9G*9**1=5>
@M02542:52:000000000-J9N43:1:1101:9912:7162 1:N:0:GTGAAA
CGGTTTATCACCGGCAGTCTCCCTAGAGTTCCCAACTTAACTCGCTGGCAACTAAGGATAGGGGTTGCGCTCGTTGCGGGACTTAACCCAACATTTCACAACACGAGCTGACGACAGCCATGCAGCACCTGTCTTACGGTTCCCGAAGGCACAACCGCATCTCTGCAGTCTTCCGTAGATGTCAAGAGTAGGTAAGGTTCTTCGCGTTGCGTCGAATTAAACCACATGCTCCACCGCTTGTGCGGGCCCCCGTCAATTCATTTGAGTTTTAATCTTGCGACCGT
+
GGGFGGGGGGGGEGGGGGGGGGGGGGGGGGGGGGGGGGGGGGGGGGGGGGGGGGGGGGGGGGGGGGGGGGGGGGGGGGGGGGGGGGGGGGGGGGGGGGGGGGGGGGGGGGGGGGGGGGGGGGGGGGGGGGGGGGGGGGGGGGGGGGGGGGGGGGGGGGGGGFGGFGGGGGGGGGGGGGGGGGGGGGFGGGGGGGGGGGGGGGGGGGGGGGDEFCGGGGGGGGGGGGGGGGGGGGGGGGGGG:FGGGDEGGGFDGBFBFGFFGFFFB<AAFA4CCFF>A>FFFBE
@M02542:52:000000000-J9N43:1:1101:23035:7175 1:N:0:GTGAAA
CGGTTTATCACCGGCAGTCTCCCTAGAGTTCCCGACTTAACTCGCTGGCAACTAAGGATAGGGGTTGCGCTCGTTGCGGGACTTAACCCAACATTTCACAACACGAGCTGACGACAGCCATGCAGCACCTGTCTTACGGTTCCCGAAGGCACAACCGCATCTCTGCAGTCTTCCGTAGATGTCAAGAGTAGGTAAGGTTCTTCGCGCTGCGTCGAATTAAACCACATGCTCCACCGCTTGTGCGGGCCCCCGTCAATTCATTTGAGTTTTAATCTTGCGACCGT
+
GGGGGGGGGGGGGGGGGGGGGGGGGGEFGGGGGGGGGGGGGGGGGGGGGGGGGGGGGGGGGGGGGGGGGGGGGGGGGGGGGGGGGGGGGGGGGFGGGGGGGGGGGGGGGGGGGGGGGGGGGGGGGGGGGGGGGGGGGGGGGGGGGGGGGGGGGGGGGGGEGGGGFGGGGGGGGGGGGGGGGGGGGGGGCGGGGGGGGGGGGGGGGGGGGGGG@DEGGGGGGGGGGGGFFCFGGCFCGCEGG)9DGGFFGGGFFGFB<CF?GGFFFFFABFFGGFFG2>91>B>:
@M02542:52:000000000-J9N43:1:1101:22633:7175 2:N:0:GTGAAA
CGGTTTATCACCGGCAGTCTCCCTAGAGTTCCCACCATTACGTGCTGGCAACTAAGGATAAGGGTTGCGCTCGTTGCGGGACTTAACCCAACATTTCACAACACGAGCTGACGACAGCCATGCAGCACCTGTCTTAGCGTTCCCGAAGGCACAATCGTATCTCTACAATCTTCGCTAGATGTCAAGAGTAGGTAAGGTTCTTCGCGTTGCGTCGAATTAAACCACATGCCCCACCGCTTTTGCGGGCCCCCGTCAATTCATTTGGGTTTTAATCTTTCGACCGTG
+
GGGEEGGGGGGGGGGGGGGFGGGGGGE@EEFGGGGGGGGGGGGGGGGGGFFGGCGGGEFGEFFGGGFGGGGGGGGGGGGGBFCEGGGGGGGDFFGGGGGGGGFGGDCEEGGGGGGEEGGGGGGFGGCDDGGFCFEFGGCEFGFGCE6:CCFGGFCGGGGCFFF::?,>,;CFF8CCGGCFFGGFCE46@>8AEAFGC<A8?:;>2>>B6>(>69D:FFCFGAFGF*72C*(-.)0(((9()).(5,(402D38C*2:>6-)9@)),48,84):))0*1))05)8)
@M02542:52:000000000-J9N43:1:1101:11698:7184 1:N:0:GTGAAA
CGGTTTATCACCGGCAGTCTCCCTAGAGTTCCCGACTTAACTCGCTGGCAACTAAGGATAGGGGTTGCGCTCGTTGCGGGACTTAACCCAACATTTCACAACACGAGCCGACGACAGCCATGCAGCACCTGTCTTACGGTTCCCGAAGGCACAACCGCATCTCTGCAGTCTTCCGTAGATGTCAAGAGTAGGTAAGGTTCTTCGCGTTGCGTCGAATTAAACCACATGCTCCACCGCTTGTGCGGGCCCCCGTCAATTCATTTGAGTTTTAATCTTGCGACCGTT
+
GGGGGGGGGGGGDGGDGGGGGGGGGGGGGGGGGGGGGGFGGGGGGGGGGGGGGGGGGGGGGGGGGGGGGGEGGGGGGGGGGGGGGGGGGGGGGGGGGGGGGGGGGGGG+FGGGGGGGGGDGFGGGGGGGGCGGGGGGGGGGGGGGGGGEGGFGGGGGGGGGGGGCFFGGGGGGGGGGGGGGGGGGG:EGGGGGCGGGFGGGGGGGGGGGGGGFC8AFGFGFGGGGGGGGGGGGGGCEGGGG:FGGGF3EDGF@GFBDGGFGFAF9?FDAABGGCFGAD>F9B@B)
@M02542:52:000000000-J9N43:1:1101:3979:7187 1:N:0:GTGAAA
[truncated: 68,717,547 more chars]
